# Supplementary material for: Identification of genetic relationships and subspecies signatures in Xylella fastidiosa
Source: BMC Genomics. 2019 Mar 25;20:239. doi: 10.1186/s12864-019-5565-9 (PMC6434890; doi:10.1186/s12864-019-5565-9)
Supplement: Supplementary file 2 — K-mers resulted from the comparison of synonymous strains CFBP 7970, DSM 10026 and ATCC 35879. (ZIP 45 kb) [file 12864_2019_5565_MOESM2_ESM.zip]

Archive with 4 entries (3 files):
- Additional-File-2/
- Additional-File-2/Denancé_etal_AddFile2A_Specific_kmers_ATCC35879-CFBP7970.fasta
- Additional-File-2/Denancé_etal_AddFile2B_Specific_kmers_DSM10026-CFBP7970.fasta
- Additional-File-2/Denancé_etal_AddFile2C_Specific_kmers_ATCC35879-DSM10026.fasta
