# Supplementary material for: Identification of genetic relationships and subspecies signatures in Xylella fastidiosa
Source: BMC Genomics. 2019 Mar 25;20:239. doi: 10.1186/s12864-019-5565-9 (PMC6434890; doi:10.1186/s12864-019-5565-9)
Supplement: Supplementary file 2 — K-mers resulted from the comparison of synonymous strains CFBP 7970, DSM 10026 and ATCC 35879. (ZIP 45 kb) [file 12864_2019_5565_MOESM2_ESM.zip › Additional-File-2/Denancé_etal_AddFile2A_Specific_kmers_ATCC35879-CFBP7970.fasta]

>JQAP01000001.1 Xylella fastidiosa strain ATCC 35879 contig1, whole genome shotgun sequence_26784_26974
CGCTCCGCATTGACTGGTGGCTATCGTGTGCGCGACACCGTCAGCGAGACCATCTTGGAAAAAGCAGTGATGGATCGTGATTCTCAGGAAAATTTCCCGCGTCGTAATGTCGCAGGCCGCAATGTGCTGGCTACTTTAGTGCCTACGCAGTGGAACAACTTCCGTATCCGTATTGATGGTCTCGGCAACAG
>JQAP01000001.1 Xylella fastidiosa strain ATCC 35879 contig1, whole genome shotgun sequence_26980_27507
GGTTTACTCAGTTTTCCAGTTTATGGACAGATCCTTTAAACACAGAGGGCCAACCTTACGATTCTTCCAGGCATCCATTAAACAGAAATGATAGAGGCGTTTATGAAGTGAGCGTCCGAGTCAAAGTGTGTGATCCATCTGCGGGCCTGGAGTCTAATTGTGTCGCCTATCCCAGAGGCTCCTACAAACCCGAGGGGCTGATCCAGGAATATTCCAAGCGCATTCGGTACAGCGTCTTTGGCTATAAAAATGACCACAGCTACTTGATTGATGGTGGTGTCCTGCGTGCCCGCCAGAAGTTTGTTGGACCCCAAACCCACTATCCGGAGCAAGGGAAGAAAACTAATTCCCATGCCGAATGGGATCCGCAAACCGGCATTCTCTATGACAACCCTGATCCTGAGGATGCTGCGGCGACCACCCGGCGTGTGGGCCGTACCATTGCTAATTCCGGCGTCATCAACTATTTGAACAAGTCCGGTCAAATGGACACGGGTAGGATTTCAAAGATTTACGATCCTGTCAGTG
>JQAP01000001.1 Xylella fastidiosa strain ATCC 35879 contig1, whole genome shotgun sequence_27797_27825
GGCGCAGATCTTCCGGATGGAAGGCATGA
>JQAP01000001.1 Xylella fastidiosa strain ATCC 35879 contig1, whole genome shotgun sequence_27838_27893
CCATGACCTCGGCTGTGGCACCTAAATTCAATTTTCACAGATACAACTCAGCCTAC
>JQAP01000001.1 Xylella fastidiosa strain ATCC 35879 contig1, whole genome shotgun sequence_27961_28222
TCACAACACATTGGGTGGATGTGGTGGAAGCGGGAGATTACAAAATTCCAATATCAACCAACCAATACTGGTTGGCCGCGAAATATGGCGGATTTCAAGTGCCTGCCGGTTACGATCCGGATAAGACAGTTAACCCCCTGTCTGAGGCGACTTGGTGGACCAACGGCGAGTACGTCAATAACGATCTTAAGGCCAATGCCAAGCGGGCGGACAATTTCTACGTTGCCGCCGACGCGGAAAAGATGGTAGCCAGCCTCAAACA
>JQAP01000001.1 Xylella fastidiosa strain ATCC 35879 contig1, whole genome shotgun sequence_28224_29061
GCCTTCTCGCGCATCGTTGCCGAGATCAAGGGGGCAGGGACGGGACTGTCTAGCAACAGCGCTAGACTTGAAACCGGTGCGGTTACCTACCAGGCACAATTTTTCAGTGGCACCTGGCGTGGTGATCTGATCGCCTATCACGTAGATAAAGTGACCGGCGCGCTCACCCCATTTTGGAACGCCAACTTCCCGGCATGGGAACAGCGTGTTATCAAGTTTGCCAATGCCACCACACTGCAAGACTTCACCAAAAAAAATCTAGGCCAAACCGCGCTGGCATCGGCGAGTGCGCAGCAGATTAATTACCTGCGTGGTGATCGCAGCCAGGAAGGCAATGTGCCCGGCAAACTCCGCATCCGCAGCGGCATCATGGGAGATATTGTCAACTCCCAACCGCTCTATGTTGGTGCCCCCAATGGACGGCTGTACACAACCGCGAACTTCACTGGGGCGAGCGCCTATGCCGCGTTCGCCGCCCAGCAGGCCAACCGGGTGCCGGTGGTTTACGTGGGTGCCAATGACGGCATGTTGCATGCCTTCGATGCCAATACCGGTAAAGAAATATTTGCATTTGTGCCTCGTGCGGCCATGCCCAAATTGCTGGAGTACACCGATCAGAACTACGGACACCAGTACTACGTGGATGGTGAACTGACCGCCGCTGATATTTACGATACCAAGTTGGGGTGGCGCTCGGTGCTGGTGGGGACGTTGGGTCGAGGCGGCAAAGGTCTGTTTGCCTTGGATGTGACCGACCCTTCCAATATTCGTTTGCTGTGGGACAAAACGTCCGCGGATATTGGCGGCTTGGGGAATACCTTGAGCAAACCGATGATTG
>JQAP01000001.1 Xylella fastidiosa strain ATCC 35879 contig1, whole genome shotgun sequence_29063_29630
GCAGACCTCCGATGGCACCTGGTCGGTATTGCTTGGCAATGGTCCCAACAGCACTGCGGATAACGCGCAACTGATCGTGATGAATCTGTTGACCGGTCATGCAGCCCAAGTGCCCGTTAGCAAGACCTCAAACAATGGACTGTCTGGTGTATTTCCCTGGTCCAGCCAGAGCAACGGCATTACGGATCGCGTGTATGCAGGTGACCTGCTGGGCACGTTGTGGCGCTTTACTTTTAGCGATAACGCTTGGAAGGTGGTGCCGCTGTTTACTGCCACGTATCAAGGGAAGGCACAGCCGATCAGCGCAACTCCGCTGGGGGCCATTGAGCGCTCCACGGGGCGGATGTGGATTTTCTTTGGGACAGGGAGAGTGTTGTCTTCGCATGATATGGATAACAAGGAGGTACAGAGCTGGTATGGCCTGATTGACCAGGGAACGACGATTTCTGGGCGTACTGGGCTGAGCCAGGTACAGATTGTTGATGAGGGTGTAGTCAATGGGTATGCCGTGCGTACGGTTTCTGATCCTAAGAATATAGGTACTGATGGCTGGTATATGGATCTGATT
>JQAP01000001.1 Xylella fastidiosa strain ATCC 35879 contig1, whole genome shotgun sequence_276773_276942
CTGGGGATATGAGAATCAGAACACCGGCGATAAGCAAGTATGGATAGATCCAGCGGTGACAGATGGTTTCGTGAACGTATACCGTGATTTAGTGCTGAATAACAATGTCTTAGTGATCTTCGCCAGTGGTAACTACAGTCAACAGCAACCGGGTCGACTTTCCAGATTGC
>JQAP01000001.1 Xylella fastidiosa strain ATCC 35879 contig1, whole genome shotgun sequence_276999_278425
TTAGTGGTTGCTGCACTGGATAGTTTCGATCATCCCGACCAATTGACTTCGTACTCGAACCATTGCGGCATCGCAATGCACTATTGCTTAGCTGCACCAGGTGATCTCATTGAAATCGACACTAACGTTACCACTAGCCCAGTGGATGGTGATAAAGGTTATCTAAATGGTTATTTAATACAGAACGGCACCTCGTTTGCAGCGCCGTTGGTTTCTGGTGCAGCGGCATTGGTATGGGAGGCATTTCCCTATTTCAGCAACGACCTGGTGCGGCAGACCCTGCTTGGTACGGCGACTGATCTTGGTGCTCCCGGCGTGGATGAAGTCTTCGGCTATGGTGCACTGAATGTGGGTAAAGCAGTGCTGGGCCCGGCTAAGTTCGATTGGGGTGATGTCCAAGTTAGCTTTGATGACAGGCGTTCCACCTGGGGCAATGACATTACCGGCAGCGGCGGCTTGATCAAGCGTGGTACCGGAACACTGGTGCTTGGCGGCAGCAATAATCAATACACCGGAGCCACCCAAGTCCTGGGAGGCACATTGCAAGCGTCCAGCTTGGGTGCATCCGCAGTCAGCGTTGCTAATACTGCGACGTTGATTGGTAGCGGTCGCTTCGGCGGTGCGGTGAGCAATGCCGGCACCCTGGAGCTTGGGAAGGATGGGCTCAAGGTGCAGGGTGATTACACCCAATTGGAGACAGGGCGTCTTGCACTGTACGTTGGAGATCAGCTGAGCGTGGCTGGTAATGCCACCCTGAAAGGGGGGGAACTCCAAGTGTTGGGTAAACGTGATTATGTGACCTTCAATACTTCCTACAGCGTATTGCAGGCCGATGGTAGTTTAACCGGCACGTTCTCGCAGTTGACTTGGGGTCCGGCTGTGCTGCTTGGAGAAGGTCGTCTGACTTACGGCACTAACAATGCCTACGTGACCCTGCAGCGTCTGAATGTCAGCGCGGCGGCACAGGCTTTGGGGATCGTTGATAGAGTTGCGCAGGCCTCTGCCCAGCGTGTTGAGCATGCATTCCGTGCAATTGATGCACAGCAGGCGCAAGGCGGCGGTGCGTTGCCCACCAGTTTTATTGGGGCGGCAGCGGCATTGCAACAGTCCAGTAGCGCGGCAGTGGCGGCGGCTTCGTTGCAGAGTTTGTCGGGGCAATCGCATGTTGCGGCGGCGGCGGCTAGCCTTGATGCCATTGATTTGGGGCGCCGCAGTTTGGCGACGCGTCTAGATGCGCCTCGTTCGGGCGAGCGTATTGTGACGTGGCATCAAGCCTTGGGTGGTCCGGGGCACAATGGTGCGGCTAGCGGCACCTTCTCCCTGTCTGGCTGGTTGGTGGGACATGATGCGCAACTTGCCTCCGGTGACATTGTGGGTGTTGCTTTTGGTCAGGCCGATAGCAGCCCCTCCGGTAGTGCCTCTGGGTT
>JQAP01000001.1 Xylella fastidiosa strain ATCC 35879 contig1, whole genome shotgun sequence_278540_278554
GTTGCAACTGGGTGA
>JQAP01000001.1 Xylella fastidiosa strain ATCC 35879 contig1, whole genome shotgun sequence_278735_278763
GTCCGCCCAAGCGACGCGGAGTCAGTTAC
>JQAP01000001.1 Xylella fastidiosa strain ATCC 35879 contig1, whole genome shotgun sequence_377888_377916
ATCACGGTTTTATACAGCGGTTATACGGC
>JQAP01000001.1 Xylella fastidiosa strain ATCC 35879 contig1, whole genome shotgun sequence_378030_378292
CCCACAAAAATAACACGCTGCTGCGCAGTCATTATTATGTGGACGTTCTGCTGCATGGCGATGATGTGTATTCAACTGCAAACCGCAGTGTCATATGTTTGATAAAGCACCATGATCGGGTGTTTTATCAAGGGTGTGACACCGCCACACCATCACAAGGGAGGAGCGCACGCAGTAAGCAGTGTTTTATTGACTCAATAACATCATCTATGTATTTCACACCTTAAAGGACCGTCTATGCCGTTTATTAATGAAATCCCCAG
>JQAP01000001.1 Xylella fastidiosa strain ATCC 35879 contig1, whole genome shotgun sequence_378311_378370
ATATGGGTTGCCTTATAAAAAGCAACTAAATTTGGATATCAGTCTACGTAGTCAATGGAC
>JQAP01000001.1 Xylella fastidiosa strain ATCC 35879 contig1, whole genome shotgun sequence_378396_378478
TTATACGGGGGGGGCACTGCAAATCAGGCTTATGAAGAGATTTTTTATTACCGTTTTTATATGTATTTAAATGGGACGAAGTT
>JQAP01000001.1 Xylella fastidiosa strain ATCC 35879 contig1, whole genome shotgun sequence_378480_378864
GTTGTTGAATTAGATGTAGACCGTAATCGTATACCCTCCATGTTTAAGGACAACCCCTATGTAGTTGAGTGGAGCAAACTGATGTCGATCAAGGTATGGCACCATGATCAGGTGAGTCCCTTGAAGAGAGTACCGCCCGCGGCCTGGGACACCCCAGATGCGCCGCAACCACTCTTGGACAATCGCTCACTCAATCAATTTATTGCCATTCTGAAAGAGGCATTAACTGTGCATGGCGCGGGAGATTCTAATCGTCGCATTCACCATCCCATTGTGGTCCATTTTGGATTTTAAATCAGAGGAAGATAAACATGTCATTGACTGTAGAACAAGCCAACGCATTACTGGGCAGCATCACCACCAGGGAGCAGTTGCGGGATTTAAT
>JQAP01000001.1 Xylella fastidiosa strain ATCC 35879 contig1, whole genome shotgun sequence_378983_379374
CGGGTGATTGATACAACTGAGGCCGCCAAGTTTCTGAATATAGAGCCGGGTGATCCCAACAGAAATGAGGCGCTGCTGCGCAGTCATTATTATGTGGAGGTTCTGCTGCATGGCGATGATGTGTATTCAACTGCAAACCGCAGTGTCATATGTTTGATAAAGCACCATGATCGGGTGTTTTATCAAGGGTGTGACACCGCCACACCATCACAAGGGAGGGGGCATGCAGTAAGCAGTGTTTTATTTACTCAATAACATCATCTATGTATTTCACACCTTAAAGGAGCGTCTATGCCGTTTATCAATGAAATTCCCACCGCAGAAGATATCGAAAAATATGGCATGTTACCTTATAAAAATGATTTGAATTTGGATATCAGTCTGCGTAGTCA
>JQAP01000001.1 Xylella fastidiosa strain ATCC 35879 contig1, whole genome shotgun sequence_379406_379477
TTATACGGGGGGGGCCACTGCAAATCAGGCTTATGAAGAGATTTTTTATTACCGTTTTTATCTGTATTTGAA
>JQAP01000001.1 Xylella fastidiosa strain ATCC 35879 contig1, whole genome shotgun sequence_379491_379927
GTTGTTGAATTAGATGTGGACCGTAATCGTAAACCCTCAATGTTTAAGGATAATCCTTTTGTTGTTGAGTGGAGCAAACTGATGTCGATCAAGGTATGGCCCCATGATCAGGTGAGTCCCTTGAAGAGAGTACCGCCCACGGCCTGGGACACCCCCGATGCACCGCAACCGCTCCTGGACAATTATTCACTCAATGAATTCATTGCCATCCTGAAAGAAGCCGTGACTGTGCATGGCGCGGGAGATTCTAACCGTCACATTCACCATCCCATTGTGGTCCGTTTTGGATTTTAAATCAGAGGAAGATAAACATGTCATTGACTGCAGAACAAGCCAACGCATTACTGGGCAGTATTACCACCCAGGAGCAGTTGCGGGATTTAATTAATCAGCTCGATATTCATAGCAGCGGCAGTATCACCATTTTATATAGCGGT
>JQAP01000001.1 Xylella fastidiosa strain ATCC 35879 contig1, whole genome shotgun sequence_380003_380296
GATACCACCGAGGCTGTTAGGTTTTTGAATATCACCCCGAATGATCCCCACAAAAATAACGCGTTGCTGCGCAGTCATTATTATGTGGACGTTTTGCTGCATGGCGATGATGTGTATTCAACTGCAAACCGCAGTGTCATATGTTTGATAAAGCACCATGATCGGGTGTTTTATCAAGGGTGTGACACCGCCACACCATCACAAGGGAGGGGGGCATGCAGTAAGCAGTATTTTATTGACTCAATAACATCATCTATGTATTTCACACTTTAAAGGAGCATCTATGCCGTTTAT
>JQAP01000001.1 Xylella fastidiosa strain ATCC 35879 contig1, whole genome shotgun sequence_380325_380886
GAAAAATATGGGTTACCTTTTAAAAAAGATCTGGATTTAGACATCAGTCTGCGTAGGCAATGGACGGTGGATCGTGAACGTAACTTCCATTTATACGGGGGGGGGGCCACTGGAAATCAAGCCTATGAAGGTATTATTCATTACCGTTTTTATCTGTATTTAAATGGGGCGAAGTTTATTGTCGAATTGGATGATGGAGGGGGATCACTGGTTTTTGAGGACAACCCCTATGTGGTTGTGTGGAGCAAACTGGTATCGATCGAATTAATGCCCTCTGATCAAGGAGGCTATCTTAAGGCGTTACCCCGTTCCACCTGGGACACCCCCGATGCGCCGCAACCGCTGTTGCATAATTATTCGCTGAATCAATTTATCGTCATTTTGAAAGAAGCAGTGACGGTGCATGGAGCAGGTGAATCTAACGATAGCATTCACCATCCCATTGTGGTCCGTTTTGGATTTTAAATCAGAGGAAGATAAACATGTCATTGACTGCAGAACAAGCTAACGCATTACTGGGCAGCATCACCACCAGGGAGCAGTTGCGCGATTTAATTAATCA
>JQAP01000001.1 Xylella fastidiosa strain ATCC 35879 contig1, whole genome shotgun sequence_383252_383273
GGACTCACCCTGACGTACAACA
>JQAP01000001.1 Xylella fastidiosa strain ATCC 35879 contig1, whole genome shotgun sequence_383744_383798
TTCTTTGCAGACACATATCTGTTCAACAAAGGAGACGGCCACGACACGCTCATTG
>JQAP01000001.1 Xylella fastidiosa strain ATCC 35879 contig1, whole genome shotgun sequence_383804_384156
GGCGGTGCTGACAAACTCGTCTTTGGTGTGGGCATTGTTGCTAACCAGGTGCGGCTGCTGCGCGAAGGGCAAGATGTGGTGTTGGATTTGGGCAACGGTCAGGACAGTATCCGTTTGAAGGACTGGTTGACTTTCTATGGCGCCCGCAACCATAGCGCCGATATTGAGCAGATCGTCTTTGCCGACGGCACGGTATGGACTGGGGAGACCTTGAGCACGCTGGGCCTCACCACGCTGGGCACCTCGGGCAATGACATCCTCAATGGCTGGCAAGGCAATGATCTGCTGCTGGGCGGGGATGGCGATGACGTGCTAGACGGGGGCGAAGGCAGCAACCGTCTGGAGGGCGGCGC
>JQAP01000002.1 Xylella fastidiosa strain ATCC 35879 contig2, whole genome shotgun sequence_1_17
CCTGGTGGTATCGCACC
>JQAP01000002.1 Xylella fastidiosa strain ATCC 35879 contig2, whole genome shotgun sequence_64_128
AGTGCAAAAGAAAGTCCAATAGGCGGGAACTTTTTTGAAAGAGAAACAGCACAGCTAAAACGCGT
>JQAP01000002.1 Xylella fastidiosa strain ATCC 35879 contig2, whole genome shotgun sequence_400_671
TTAGTGGTTGCTGCGCTGGATAGTTTGGATCATCCCGACCAATTGACTTCGTACTCGAACCATTGCGGCATCGCAATGCACTATTGCTTAGCTGCACCAGGTGATGTCGTGGTAATACATAACAGCGTGACCAACAGCTCTTCTGTTGACGATGAATATTATAAACTACAGGGCACCTCATTTTCAGCGCCGTTGGTTTCTGGTGCAGCGGCATTGGTATGGGAGGCATTTCCCTATTTCAGCAACGACCTGGTGCGGCAGACCCTGCTTGG
>JQAP01000002.1 Xylella fastidiosa strain ATCC 35879 contig2, whole genome shotgun sequence_673_1070
ACGGCGACTGATCTTGGTGCTCCCGGCGTGGATGAAGTCTTCGGCTATGGTGCACTGAATGTGGGTAAAGCAGTGCTGGGCCCGGCTAAGTTCGATTGGGGTGATGTCCAAGTTAGCTTCGATGACAGGCGTTCCACCTGGGGCAATGACATCACCGGCAGCGGCGGCTTGATCAAGCGTGGTACCGGAACACTGGTGCTTGGTGGCAGCAATAATCAATACACCGGAGCCACCCAAGTCCTGGGAGGCACATTGCAAGCGTCCAGCTTGGGTGCATCCGCAGTCAGCGTTGCTAATACTGCGACGTTGATTGGTAGCGGTCGCTTCGGCGGTGCGGTGAGCAATGCCGGCACCCTGGAGCTTGGGAAGGATGGGCTCAAGGTGCAGGGTGATTACAC
>JQAP01000002.1 Xylella fastidiosa strain ATCC 35879 contig2, whole genome shotgun sequence_1072_1150
CAATTGGAGACAGGGCGTCTTGCACTGTACGTTGGAGATCAGCTGAGCGTGGCTGGTAATGCCACCCTGAAAGGGGGGG
>JQAP01000002.1 Xylella fastidiosa strain ATCC 35879 contig2, whole genome shotgun sequence_1163_1178
TGGGTAAACGTGATTA
>JQAP01000002.1 Xylella fastidiosa strain ATCC 35879 contig2, whole genome shotgun sequence_1195_1214
TCCTACAGCGTATTGCAGGC
>JQAP01000002.1 Xylella fastidiosa strain ATCC 35879 contig2, whole genome shotgun sequence_1216_1242
GATGGTAGTTTAACCGGCACGTTCTCG
>JQAP01000002.1 Xylella fastidiosa strain ATCC 35879 contig2, whole genome shotgun sequence_1268_1302
TGCTTGGAGAAGGTCGTCTGACTTACGGCACTAAC
>JQAP01000002.1 Xylella fastidiosa strain ATCC 35879 contig2, whole genome shotgun sequence_1304_1352
ATGCCTACGTGACCCTGCAGCGTCTGAATGTCAGCGCGGCGGCACAGGC
>JQAP01000002.1 Xylella fastidiosa strain ATCC 35879 contig2, whole genome shotgun sequence_1354_1403
TTGGGGATCGTTGATAGAGTTGCGCAGGCCTCTGCCCAGCGTGTTGAGCA
>JQAP01000002.1 Xylella fastidiosa strain ATCC 35879 contig2, whole genome shotgun sequence_1411_1440
CGTGCAATTGATGCACAGCAGGCGCAAGGC
>JQAP01000002.1 Xylella fastidiosa strain ATCC 35879 contig2, whole genome shotgun sequence_1442_1516
GCGGTGCGTTGCCCACCAGTTTTATTGGGGCGGCAGCGGCATTGCAACAGTCCAGTAGCGCGGCAGTGGCGGCGG
>JQAP01000002.1 Xylella fastidiosa strain ATCC 35879 contig2, whole genome shotgun sequence_1518_1564
TTCGTTGCAGAGTTTGTCGGGGCAATCGCATGTTGCGGCGGCGGCGG
>JQAP01000002.1 Xylella fastidiosa strain ATCC 35879 contig2, whole genome shotgun sequence_1592_1611
GCCGCAGTTTGGCGACGCGT
>JQAP01000002.1 Xylella fastidiosa strain ATCC 35879 contig2, whole genome shotgun sequence_1623_1811
TCGTTCGGGCGAGCGTATTGTGACGTGGCATCAAGCCTTGGGTGGTCCGGGGCACAATGGTGCGGCTAGCGGCACCTTCTCCCTGTCTGGCTGGTTGGTGGGACATGATGCGCAACTTGCCTCCGGTGACATTGTGGGTGTTGCTTTTGGTCAGGCCGATAGCAGCCCCTCCGGTAGTGCCTCTGGGTT
>JQAP01000002.1 Xylella fastidiosa strain ATCC 35879 contig2, whole genome shotgun sequence_1908_1940
ACGTCGTCTGGACCGGCAGTTGCAACTGGGTGA
>JQAP01000002.1 Xylella fastidiosa strain ATCC 35879 contig2, whole genome shotgun sequence_2121_2149
GTCCGCCCAAGCGACGCGGAGTCAGTTAC
>JQAP01000002.1 Xylella fastidiosa strain ATCC 35879 contig2, whole genome shotgun sequence_60884_60899
TCAGGCATCGTTGCCG
>JQAP01000002.1 Xylella fastidiosa strain ATCC 35879 contig2, whole genome shotgun sequence_61122_61994
TGGGTAAAGGTGAAATGGCTGCGAACGGGTTTGGTGCGGATGACTTCTGTAATGACATCTGCGACAAATTCGGCGGTGCTCTGGCTGCCGCCTTGCCCGGATAAGGTGAGCAGCAGTGTGAAGGTGTGCGGTGCAGCCGGTGGGTTTTGTTGCCACCATTCGGTGATGAGGACGTCTCCGCCAAAGCTGCGCACCACATCGCGCACACTTTTAACGCTGCCTTTGCAACGCTGAATCTCGATGGCTGCTGCAATACGCGCGCGTTTGATATGCACGGGCCACGTGCTGCGCCAGGTGTCCACGGACAATGACCAGGCCAGCCAGGGGAGTAATGGCTCGGGGCAGGTGTGCGGGTCCCATAGTTGTTTGAATGGGATCGGGATGTCAGCCATGCGTGCCATCACTTGCTCCAGGGTGCGCATGAGCGGTGTTGCCGTGGGGGGAAGCAGGCTGTGCAGGGGTTCATTCATCCACGCCACCATGCACGACGGTGATGTTGGTGCAGCGGGCCGCCTGGGTACGGTCCATCGTCAGTCCCTGTTGTGGTGTGATGAGTTCTACGCGTTGGATGCCTTCGACATGCAGTCCGGCATACAGGCCACTCAGGGCGATATCTCGCCCTAAGCGGAATGTGTCTGTGGTGTAGGCGGTGATGCGGCGGTGTGCTTCGGACAGGACGACCGCTGCATCCGGTCCGGCGTAGGTGTGCAATCGTGCGTGAACTTGGTAGTCAGTGATCTGTGCCGGTTGTACGGTCACGTGATCGGTCATGGGGCGTACTGATTCTTGGTTGACAGCGGCCATCACGGCGTCAAGCACGTCTTGTGAGGGCTGTCCGTTGGCGCTGCGTGATAGTACGGTGATGATGACGTC
>JQAP01000002.1 Xylella fastidiosa strain ATCC 35879 contig2, whole genome shotgun sequence_62008_62035
CTGGTGGCGCTGACGTCAAGCACGTCGG
>JQAP01000002.1 Xylella fastidiosa strain ATCC 35879 contig2, whole genome shotgun sequence_62037_62429
ATGGGCGCTGATGGCATGGTAGATGTAAGCGCCTTCCGGACCGGCGACGCTGTAGCCTTCCGGTGCAAGGACGATACGCCGCCGAAAGGCAGCATCACTCTCCATCCTCGGGGGGATGCCTTGAGTGGGGTCACCTGCCTCCAACACGAGGCGCTTGACGCGAAATAATGCGGCTAAATGATCTAGGTCGGCATCGCTGGCCAAGGCCACCATGACGGCTTTGGCATCTTCATTGCTTTGGTAGCGGCGCACGGCTTCGCGGTAGGCGGCCACTTCTAACAGGGTGTAGATGGGGTCTGAGGGCAGGAGGTTTTTCAGGGTCGGGTCACGTGCCGCCAGATCAGCCAGCATCTCTTGCAAGATCACGTCTGCGGCCACTTGCCGGATGACATC
>JQAP01000002.1 Xylella fastidiosa strain ATCC 35879 contig2, whole genome shotgun sequence_62431_62450
GGCATGGGCAGCTTGGAGAT
>JQAP01000002.1 Xylella fastidiosa strain ATCC 35879 contig2, whole genome shotgun sequence_62452_62533
TCAATCGCCGTCAGAGTGTTGTCCATCAACGCACCTGGATGCCGTCTAGGGTGACGGTTTTCCCCTCAGGAAGGTAGTGGGC
>JQAP01000002.1 Xylella fastidiosa strain ATCC 35879 contig2, whole genome shotgun sequence_64546_64949
GTGCCGTCTACGGTGAGGTTGCCGGTGAGGTGGAGGCTGGGCGTGTCCAAGGTGAGGCGGTCGCTGGCATTGAGGGTGGCGGTGGCGCAGATCAGGGTGACGGTGCCGGATGCGGCGGAGGCATCTACGGTCAGGGCGTGGGCTTGGCGGTCGTAGGTGATGCGTGTTCCGTCGCCAAACAGCAGGCAGGGCTGGTGGGCGGTGTTGCTGGGCGCAGGGAAGGTCTCTTGGTAGAGGCTGCCAGGCAAGACGATGCCCAGTGCCGAATCTCCATTGGGGCACAGTGCAATGACTTGTTCGCCCAGGTGCGGCAGCCACCAGGAGCGGTCGGCTCCGGCACGTGAGGCCATGACAGGCAGCCAGTCGGTGAGCAGTTCTCCGGCTTCAATCCGCACGCAGGCGGT
>JQAP01000002.1 Xylella fastidiosa strain ATCC 35879 contig2, whole genome shotgun sequence_64963_65637
TCGGCGACGGTCCCTTGGAGGATCAGGTGTGCTAATTGGCGGGTGTGTTCGTTGAGTGTCTGTCTCATGGGGCGATCTGGTGATAGCTGTCTTGGACGGAGGGGCCGGTCTGCGGTGTGAAGGACAGCCATAGGTTGGTGGGTAGGGTGCCTGCATGGGTCCAGGCGCTGTTGCCAAGAAAGACGGGTTGTTGCCATTCCACGGTCCAGACGACGTATCGATCTAATGCGGCGTTGAATTCGTCTGGGTAGATGGCAATCACGCGGCAGGGGTCGGTTGGTACGCCACGCCAGCGGCGCTGGTACAGCCAGGTGCCCAGGGCGGCGGCGGCCAGACGTGCTTGCAGGTGGGTGGAGGGGCCGCGGTGCCCTAGGACAAGCCGTGCCTGAAAGCGCAGCAGGGCGGGGAATTGTCCGGTGCCTGCATCGTTTTCGGGGGCCGGTTCGATCTCACTCAGTGTCAGTAAACAGGCGGGCATGGGCAGTTGGTGGTCTTCATCGTCCTGATAAAACGCAACGGTGGCCAGGTCTGGGAAGTGCGCTGCAATTTGGTCGCGGATGGCGGTATGCAGGGTTTCTAAGCTTATGTCGGTGTGTGTGTCCGCCATTGCAGTTCGTGCTCAAACAGGGTGTAAAAGCGTGCTTCAAAGGTGGCTGTGTCAAGAAGGCCGTTTTC
>JQAP01000002.1 Xylella fastidiosa strain ATCC 35879 contig2, whole genome shotgun sequence_66212_66423
AGGGTTCTGGGGCGTTCATTCTGTAGTCGCCGATGTCCGCATCAATGTAGGTCGCGTCAAAAACAATGGTGCATTGATGGACGCGCCCCGTTTTCTCCGAGTGTAATTGGGCTGTCACGGCAAAATCATCGGTTTCTAGGAAGGCGTCTAGGTCATCCCAGGAGGGGTGGTGCATCAACGGCGACTCCCGCGGGGGGGAGGTTTCTCGTTGG
>JQAP01000002.1 Xylella fastidiosa strain ATCC 35879 contig2, whole genome shotgun sequence_67568_67976
TCTGCGGCAGCGGAACAGGCAATCTCAAAGGCCGCCGCGTTGCGGTCGGTCTGGCTGGCATTAGGCAATAACGCGCGGACTGCGCGGACGATGCTGTAGTGCCGTATTTCTTGTGTGGACAGGCCGATGCCGGTTTCCGTGTGAGGTTCAGACTGGGGCATGGGGGCTTTGTCCGTCAGTTTTGTCAGTAGGGCGCGCTGGAATGCTTCCGGTGAGTGGCCTTGGGTAATGTAGTCGTGCGCCAGTTCCAGGTGTCCGTAGGTTTTGCCAAGGTCAGCAATGTGTCTGACACGGGTTCGTTCGGCATCGACGCTGTTGGGGGTGTCAGTCGCGTTGGATGTCGGCTGGGGTGTGTTGGTGGTGTCGGCATGGGCGGGGGGTGATGGTTCCGTCATGGTTTTATCCTCAG
>JQAP01000002.1 Xylella fastidiosa strain ATCC 35879 contig2, whole genome shotgun sequence_69117_69617
AATTCTGCGCCTTGTGGGAGTTCGTGGATGGCTAAGGGTCCAGCGTTCATCTGGATGGTTTGGGCAACGTTTTCCTGCCATTGCCGCGTTTTGGCAGGCGTTGCAGTGCGCAGTCACAGACGCCATCGGCCACCCCGAAACGGCGCACACCTGCTGCGGTATCACAGTGCAGTACAGCCGTGCATGGCTGCGTCTGCGTCTGCCGTCGGGGCGGGTGCTTTACTACGCCGCTCCCAGAGTCGATGAGCACGGCGCGCTGTCCTACATGGGCACGCATCCGATCACGCGCAAATGGACGCGCATCACCACCTACGGCGGCAAGCTGGTCGAGAACATCACCCAAGCCGTCAGCCGCGACGTGTTGGCCGCCTGCATGCCTGCGATTGAAGCCGCCGGATACGCGATTGTTTTAACCGTGCACGACGAAATCATTACCGAAGCCGATGACAACGCCGCTTTCAATGCCGCGCACTTGGCCGCACTCATGGCCACACCGCCCCC
>JQAP01000002.1 Xylella fastidiosa strain ATCC 35879 contig2, whole genome shotgun sequence_69895_70145
GCATGGGCCAGCGCGTGGTCGTGGTCGATTCCTTAAAAGGCGTGGATGAGGTGCTGGCGTGACTCAGAAAAACGCTTTGATGATCAGTGCAGCAACGCCCGCCACGAGCACGCCTAGCATCCACTTGAGTAGGAGCATTTCGCCTTTTATCTCAGCAAAGCGCGTATTCACCTGCGCAAAGCCTTCCTTCATATCCGCTTCAAGACGCGCTAATGCCTTGCCGTTTTTAGATTCAGACTCAGCAAGGCCTT
>JQAP01000002.1 Xylella fastidiosa strain ATCC 35879 contig2, whole genome shotgun sequence_70147_70257
TAAATTTATTTCTAGCACTTCGGCCAAGGCTTCGGCTTCGGCCTCTGCGTGCGCCGCAGGAACCCCTGCCGTTTTCAGCCGGTTCGCAAATTTAAGCGTATCGAACGCTAC
>JQAP01000002.1 Xylella fastidiosa strain ATCC 35879 contig2, whole genome shotgun sequence_70259_70472
GATGTCACACAGTCCCCCGCTTTAGCTCCATGTGGTGGCGAGTATAGCAGCGTGCCTCCCACCCATCCTGAAGTGCTGCACGGAGCATTGGCATGAACCTGCGCCCCTACCAACACACCATCGTTGATTTCATCCTGACGCACCCACGCTGCAATTTGTTTGTGCCCATGGGTTTGGGGAAGACAGTAGCCACGCTGACGGCGTTAGATGTGCT
>JQAP01000002.1 Xylella fastidiosa strain ATCC 35879 contig2, whole genome shotgun sequence_70474_70981
CTGGTGGTGGAAGACATTGCGCCTATTTTGGTGATTGCTCCGCTGCGCGTTGCGGCCACGACATGGCCGGATGAGGTGGCCAAGTTCCCCCATTTGCGCCATCTGCGGGTGTCCGTGGTCGTGGGTAGTGCGGCGGCACGTCGCCACGCCTTGGAGCAGGAGGCGGATATCTACTGCATTAATTACGACACTCTGAAATGGTTAGTGGAGTTTTACAAGGACCGTTGGCCGTTCCGTATGGTGGTCGCCGATGAGTGCTCCAAGTTGAAAGGGTTCCGGCTGCGGCAAGGAACACGGCGCGCCCGCGCACTGGCCACGCATGTGCATACCAAGGTGGAGCGCTACGTTGGGTTGACCGGCACGCCCGCGCCCAATGGGCTACAGGACCTGTGGGCGCTGATGTGGATGGTGGATCGTGGGGCACGGCTTGGGACGCATTTTAAAGCGTTTATCGATCGCTGGTTCCGTGCGATGCAGATCGGCAGTGATCCGCATGCGGTGCGCTTTG
>JQAP01000002.1 Xylella fastidiosa strain ATCC 35879 contig2, whole genome shotgun sequence_72231_72284
CCGCGCTGAGGTGATCCCAACAAAGGCGTATAACACCCAACGCATGCACCACGT
>JQAP01000002.1 Xylella fastidiosa strain ATCC 35879 contig2, whole genome shotgun sequence_72466_72518
AACCCTTGTGGGGGTATCCGGCGTAATAAGGAGCGGGGGCGCGACGTGTATAT
>JQAP01000002.1 Xylella fastidiosa strain ATCC 35879 contig2, whole genome shotgun sequence_72520_72641
GATGATACGACGTACCGCGCTGTGTACCAGGCAGCGGACCAAACGCTCAGGGATGCGATGGACCTCGCCTATCTGACGGGGCAGCGTGTGAGTGATGTTGTGTCTATGGATGAGCGCCATAT
>JQAP01000002.1 Xylella fastidiosa strain ATCC 35879 contig2, whole genome shotgun sequence_160062_160116
TGCTAAGGATGCTATTGGGCAGGCTATGGAAGAAGTATCTACGCCGCAAGTGCTC
>JQAP01000002.1 Xylella fastidiosa strain ATCC 35879 contig2, whole genome shotgun sequence_207029_207142
CAGAGCAATGTTGTTCTGGGAATCGGCGATACCCACACCAATTTCGATAAGAATCTACCTGGGAATACCAACACAACCGGAGAGCCTGTCAAACCCCAAGCGGTCAGAAATGAC
>JQAP01000002.1 Xylella fastidiosa strain ATCC 35879 contig2, whole genome shotgun sequence_207345_207372
TCACAACACATTGGGTGGATGTGGTGGA
>JQAP01000002.1 Xylella fastidiosa strain ATCC 35879 contig2, whole genome shotgun sequence_207380_207530
GATTACAAAATTCCAATATCAACCAACCAATACTGGTTGGCCGCGAAATATGGCGGATTTCAAGTGCCTGCCGGTTACGATCCGGATAAGACAGTTAACCCCCTGTCTGAGGCGACTTGGTGGACCAACGGCGAGTACGTCAATAACGATC
>JQAP01000002.1 Xylella fastidiosa strain ATCC 35879 contig2, whole genome shotgun sequence_207547_207570
GGACAATTTCTACGTTGCCGCCGA
>JQAP01000002.1 Xylella fastidiosa strain ATCC 35879 contig2, whole genome shotgun sequence_207615_207648
GCATCGTTGCCGAGATCAAGGGGGCAGGGACGGG
>JQAP01000002.1 Xylella fastidiosa strain ATCC 35879 contig2, whole genome shotgun sequence_207650_208442
CTGTCTAGCAACAGCGCTAGACTTGAAACTGGTGCGGTTACCTACCAGGCACAATTTTTCAGTGGCACCTGGCGTGGTGATCTGATCGCCTATCACGTAGATAAAGTGACCGGCGCGCTCACCCCATTTTGGAACGCCAACTTCCCGGCATGGGAACAGCGTGTTATCAAGTTTGCCAATGCCACCACACTGCAAGACTTCACCAAAAAAAATCTAGGCCAAACCGCGCTGGCATCGGCGAGTGCGCAGCAGATTAATTACCTGCGTGGTGATCGCAGCCAGGAAGGCAATGTGCCCGGCAAACTCCGCATCCGCAGCGGCATCATGGGAGATATTGTCAACTCCCAACCGCTCTATGTTGGTGCCCCCAATGGACGGCTGTACACAACTGCGAACTTCACTGGGGCCAGCGCCTATGCCGCGTTCGCCGCCCAGCAGGCCAACCGGGTGCCGGTGGTTTACGTGGGTGCCAATGACGGCATGTTGCATGCCTTTGATGCCAATACCGGTAAAGAAATATTTGCATTTGTGCCTCGTGCGGCCATGCCCAAATTGCTGGAGTACACCGATCAGAACTACGGACACCAGTACTACGTGGATGGTGAACTGACCGCCGCTGATATTTACGATACCAAGTTGGGGTGGCGTTCGGTGCTGGTGGGGACGTTGGGTCGAGGCGGCAAAGGTCTGTTTGCCTTGGATGTGACCGACCCTTCCAATATTCGTTTGCTGTGGGACAAAACGTCCGCGGATATTGGCGGCTTGGGGAATACCTTGAGCAAACCGATGATTG
>JQAP01000002.1 Xylella fastidiosa strain ATCC 35879 contig2, whole genome shotgun sequence_208444_209011
GCAGACCTCCGATGGCACCTGGTCGGTATTGCTTGGCAATGGTCCCAACAGCACTGCGGATAACGCGCAACTGATCGTGATGAATCTGTTGACCGGTCATGCAGCCCAAGTGCCCGTTAGCAAGACCTCAAACAATGGACTGTCTGGTGTATTTCCCTGGTCCAGCCAGAGCAACGGCATTACGGATCGCGTGTATGCCGGGGACCTGCTGGGCACGTTGTGGCGCTTTACTTTTAGCGATAACGCTTGGAAGGTGGCCCCGCTGTTCACTGCCACGTATCAAGGGAAGGCGCAGCCGATCAGCGCAACTCCGCTGGGGGCCATTGAGCGCTCCACGGGGCGGATGTGGATTTTCTTTGGGACAGGGCGTGCGTTGTCTTCGCATGATATGGATAACAAGGAGGTACAGAGCTGGTATGGCCTGATTGACCAGGGAACGACGATTCCTGGGCGTACTAGGCTGAGCCAGGTACAGATTGTTGATGAGGGTGTAGTTAATGGGTATGCCGTGCGTACGGTTTCTGATCCTAAGAATATAGGTACTGATGGCTGGTATATGGATCTGATT
>JQAP01000003.1 Xylella fastidiosa strain ATCC 35879 contig3, whole genome shotgun sequence_4394_4422
GACGCTCACGCTCCAAAAAATTAACATAA
>JQAP01000004.1 Xylella fastidiosa strain ATCC 35879 contig4, whole genome shotgun sequence_63872_64019
ACGGGTGTCAACACGGCATTCCGTTTGATTTCAGATACCCTAAATACATTATTTAGTGGCAGTGTTACCACATTATTTAGTAATGCTTTCTCGACATTACTTAATACAGCTACTAATATAATTACTTCTAGTAGAAAATCTTAAGTGT
>JQAP01000004.1 Xylella fastidiosa strain ATCC 35879 contig4, whole genome shotgun sequence_64024_64058
ATAGATTTTTTAGAGCTGAGTTTTTTTATAAATTA
>JQAP01000004.1 Xylella fastidiosa strain ATCC 35879 contig4, whole genome shotgun sequence_294828_294856
GATGCGGTGAACGGCTCGCAGTTGAATGC
>JQAP01000004.1 Xylella fastidiosa strain ATCC 35879 contig4, whole genome shotgun sequence_295090_295108
TGACGGCAGGGACAGAGGA
>JQAP01000004.1 Xylella fastidiosa strain ATCC 35879 contig4, whole genome shotgun sequence_295164_295195
GGGTGGACGCTGACGGCGTCAGGTGCCAATGG
>JQAP01000004.1 Xylella fastidiosa strain ATCC 35879 contig4, whole genome shotgun sequence_295371_295396
GATGTTGCGTTAGGTACGACGGGTTT
>JQAP01000004.1 Xylella fastidiosa strain ATCC 35879 contig4, whole genome shotgun sequence_295497_295525
GATGCGGTGAACGGCTCGCAGTTGAATGC
>JQAP01000004.1 Xylella fastidiosa strain ATCC 35879 contig4, whole genome shotgun sequence_295833_295852
GGGTGGACGCTGACGGCATC
>JQAP01000004.1 Xylella fastidiosa strain ATCC 35879 contig4, whole genome shotgun sequence_296019_296065
GATGGCGTGAAGGTCGGTAGCGATGTTGCGTTAGGTACGACGGGTTT
>JQAP01000004.1 Xylella fastidiosa strain ATCC 35879 contig4, whole genome shotgun sequence_296097_296125
TCGGGTATTGATGCAGGCAGCAAGGTGAT
>JQAP01000004.1 Xylella fastidiosa strain ATCC 35879 contig4, whole genome shotgun sequence_296166_296194
GATGCGGTGAACGGCTCGCAGTTGAATGC
>JQAP01000004.1 Xylella fastidiosa strain ATCC 35879 contig4, whole genome shotgun sequence_296353_296381
CGATTCATTTACAATTGGCGGATTCTCCG
>JQAP01000004.1 Xylella fastidiosa strain ATCC 35879 contig4, whole genome shotgun sequence_296517_296533
GCGTCAGGTGCCAATGG
>JQAP01000004.1 Xylella fastidiosa strain ATCC 35879 contig4, whole genome shotgun sequence_296709_296734
GATGTTGCGTTAGGTACGACGGGTTT
>JQAP01000004.1 Xylella fastidiosa strain ATCC 35879 contig4, whole genome shotgun sequence_296835_296863
GATGCGGTGAACGGCTCGCAGTTGAATGC
>JQAP01000004.1 Xylella fastidiosa strain ATCC 35879 contig4, whole genome shotgun sequence_297075_297115
AACGGCGGCAAGATTAGCGGGCTGACGGCAGGGACAGAGGA
>JQAP01000004.1 Xylella fastidiosa strain ATCC 35879 contig4, whole genome shotgun sequence_297171_297202
GGGTGGACGCTGACGGCGTCAGGTGCCAATGG
>JQAP01000004.1 Xylella fastidiosa strain ATCC 35879 contig4, whole genome shotgun sequence_297378_297403
GATGTTGCGTTAGGTACGACGGGTTT
>JQAP01000004.1 Xylella fastidiosa strain ATCC 35879 contig4, whole genome shotgun sequence_297504_297532
GATGCGGTGAACGGCTCGCAGTTGAATGC
>JQAP01000004.1 Xylella fastidiosa strain ATCC 35879 contig4, whole genome shotgun sequence_297585_297609
GTGAAACGGACCCTAGGTCAGGCGG
>JQAP01000004.1 Xylella fastidiosa strain ATCC 35879 contig4, whole genome shotgun sequence_297744_297764
AACGGCGGCAAGATTAGCGGG
>JQAP01000004.1 Xylella fastidiosa strain ATCC 35879 contig4, whole genome shotgun sequence_297766_297784
TGACGGCAGGGACAGAGGA
>JQAP01000004.1 Xylella fastidiosa strain ATCC 35879 contig4, whole genome shotgun sequence_297855_297871
GCGTCAGGTGCCAATGG
>JQAP01000004.1 Xylella fastidiosa strain ATCC 35879 contig4, whole genome shotgun sequence_298173_298201
GATGCGGTGAACGGCTCGCAGTTGAATGC
>JQAP01000004.1 Xylella fastidiosa strain ATCC 35879 contig4, whole genome shotgun sequence_298254_298278
GTGAAACGGACCCTAGGTCAGGCGG
>JQAP01000004.1 Xylella fastidiosa strain ATCC 35879 contig4, whole genome shotgun sequence_298413_298453
AACGGCGGCAAGATTAGCGGGCTGACGGCAGGGACAGAGGA
>JQAP01000004.1 Xylella fastidiosa strain ATCC 35879 contig4, whole genome shotgun sequence_298509_298540
GGGTGGACGCTGACGGCGTCAGGTGCCAATGG
>JQAP01000004.1 Xylella fastidiosa strain ATCC 35879 contig4, whole genome shotgun sequence_298695_298741
GATGGCGTGAAGGTCGGTAGCGATGTTGCGTTAGGTACGACGGGTTT
>JQAP01000004.1 Xylella fastidiosa strain ATCC 35879 contig4, whole genome shotgun sequence_298773_298801
TCGGGTATTGATGCAGGCAGCAAGGTGAT
>JQAP01000004.1 Xylella fastidiosa strain ATCC 35879 contig4, whole genome shotgun sequence_298842_298870
GATGCGGTGAACGGCTCGCAGTTGAATGC
>JQAP01000004.1 Xylella fastidiosa strain ATCC 35879 contig4, whole genome shotgun sequence_299029_299057
CGATTCATTTACAATTGGCGGATTCTCCG
>JQAP01000004.1 Xylella fastidiosa strain ATCC 35879 contig4, whole genome shotgun sequence_299193_299209
GCGTCAGGTGCCAATGG
>JQAP01000004.1 Xylella fastidiosa strain ATCC 35879 contig4, whole genome shotgun sequence_299766_299803
AATCTGACGATCAGTAAATCCAGCGATAGCAATGATGT
>JQAP01000004.1 Xylella fastidiosa strain ATCC 35879 contig4, whole genome shotgun sequence_299827_299890
TCAAAGTGGATGGGGTGACTGCAGGCAATACTGTGGTGAACACCGATGGTGTGAAGGTGGGTAG
>JQAP01000004.1 Xylella fastidiosa strain ATCC 35879 contig4, whole genome shotgun sequence_328969_329144
ATATGGCGCTCATCCATAGACACAACATCACTCACACGCTGCCCCGTCAGATAGGCGAGGTCCATCGCATCCCTGAGCGTTTGGTCCGCTGCCTGGTACACAGCGCGGTACGTCGTATCGTCTACATATACATCGCGACCTGTCGCCTTATTACGCCGGATGCCCCCACAAGGGTT
>JQAP01000004.1 Xylella fastidiosa strain ATCC 35879 contig4, whole genome shotgun sequence_329182_329350
CAAAGATGCGAAAACACGGACACCTCACGATTGGCGATCACCTTAGAGGTGCGCCAATCCAGATACTGACGGATATTCACTGGTTTAATAGCCTCAAACGGCGCGGGTGGGTCATCAAAAAACTTCAGGAGTGGAGCCAAACAACGATGCTCCACGCGCTGGGTGTTAT
>JQAP01000004.1 Xylella fastidiosa strain ATCC 35879 contig4, whole genome shotgun sequence_329401_329429
AACGTCACCGCAATGGCAGGAGTGATCTG
>JQAP01000004.1 Xylella fastidiosa strain ATCC 35879 contig4, whole genome shotgun sequence_329467_329495
CCGTAGTCGCGTCCCAGTGGCGTCTCTTT
>JQAP01000004.1 Xylella fastidiosa strain ATCC 35879 contig4, whole genome shotgun sequence_359859_359887
TCATCGTCACCGGCTATCAGAATAGGCTT
>JQAP01000004.1 Xylella fastidiosa strain ATCC 35879 contig4, whole genome shotgun sequence_359949_359977
ACAACGGTCCCATAGCCCAATGCCTGAGA
>JQAP01000004.1 Xylella fastidiosa strain ATCC 35879 contig4, whole genome shotgun sequence_360039_360067
GCAAGACCACCTATTGGGTGAAAACAACC
>JQAP01000004.1 Xylella fastidiosa strain ATCC 35879 contig4, whole genome shotgun sequence_360503_360549
GACCTCAATACGGTGTTTCTTAGCGTCCATGATGGGATGTTCACCAC
>JQAP01000004.1 Xylella fastidiosa strain ATCC 35879 contig4, whole genome shotgun sequence_400022_400050
ACCAAAACAACCGATAGCAATGATGTGAC
>JQAP01000004.1 Xylella fastidiosa strain ATCC 35879 contig4, whole genome shotgun sequence_458995_459023
CCCATAGGTTTCGTTGCAAATGTGCCAAG
>JQAP01000005.1 Xylella fastidiosa strain ATCC 35879 contig5, whole genome shotgun sequence_910_1001
TTTTGGATGTCTGTGCGTGCTGCGGCATTAGATCAATTAGATGAGTGTTATTTATTGAGGCAATCATTAGTATGATTGATTTATGGAATTGC
>JQAP01000005.1 Xylella fastidiosa strain ATCC 35879 contig5, whole genome shotgun sequence_1033_1144
TTAGGGTGGCTATTTCTATACTTGTTTCTATTATTGCTGGGGTTTTTGCATGCTTTTTCATTTATCTAATTGTTTGGTGCTTGTCTTCTGCCTTTGGATGGGTATTAATTCC
>JQAP01000005.1 Xylella fastidiosa strain ATCC 35879 contig5, whole genome shotgun sequence_1150_1180
CGTTCGCTTTTTTTGTTTATTACGTTATTCA
>JQAP01000005.1 Xylella fastidiosa strain ATCC 35879 contig5, whole genome shotgun sequence_1193_1239
TCAAATATAGTTTTTTTGGTGAATTTTTGATGGTGCATTTTATTCAG
>JQAP01000006.1 Xylella fastidiosa strain ATCC 35879 contig6, whole genome shotgun sequence_35_63
TTATGTTAATTTTTTGGAGCGTGAGCGTC
>JQAP01000007.1 Xylella fastidiosa strain ATCC 35879 contig7, whole genome shotgun sequence_36_64
TTATGTTAATTTTTTGGAGCGTGAGCGTC
>JQAP01000008.1 Xylella fastidiosa strain ATCC 35879 contig8, whole genome shotgun sequence_6101_6129
GACGCTCACGCTCCAAAAAATTAACATAA
>JQAP01000008.1 Xylella fastidiosa strain ATCC 35879 contig8, whole genome shotgun sequence_6484_6519
GCATATTTTGAATAGACACTCTGAATAAAATGCACC
>JQAP01000008.1 Xylella fastidiosa strain ATCC 35879 contig8, whole genome shotgun sequence_18439_18538
AACTGCCGGTCCAGACGGCGTTGAAAACTGCCAAAACCAAGCTGACCCAATACATACAAGGGGCCTTGGCTACGCTGTACATACATACGCCCTTGCACTT
>JQAP01000008.1 Xylella fastidiosa strain ATCC 35879 contig8, whole genome shotgun sequence_20845_20903
GTGGGTGTCGGTGTGGGTGTCGGTGTGGGTGTCGGTGTGGGTGTCGGTGTGGGTGTAGG
>JQAP01000008.1 Xylella fastidiosa strain ATCC 35879 contig8, whole genome shotgun sequence_22816_22846
TAATGCGCATTGATTAGAACGCGGATCATTT
>JQAP01000008.1 Xylella fastidiosa strain ATCC 35879 contig8, whole genome shotgun sequence_22881_22933
TTCCCAGGCCGCAACCGTCTGAACATTCGTACCCAGACGAGCCGCGAACTCGG
>JQAP01000008.1 Xylella fastidiosa strain ATCC 35879 contig8, whole genome shotgun sequence_22948_22990
AGTTCCTTTCTCATAAAACGGATTTCGGAACCTGAAAGGGTGG
>JQAP01000008.1 Xylella fastidiosa strain ATCC 35879 contig8, whole genome shotgun sequence_29891_30727
TGTGGTCGTTCATTGGATATCTTTTCTTGATCAAAAAGGCATCTCCGAAATGATCAACACGAATTAGATCGCCTTAAAAGAAAGTGCTTTACTCATGCGCTTTACCGCTAGGGCTATTCGGCTTATTTGAGTCGGTCAGCCAGTCGTGTCATGAGATCCATGCGCTCATGAAAAATAGCCACAATCAGCGCAGGCGCTCCCTCGCGGGGTAAACAGAAAACGTAATGATGTTCGCACCGGCCCATCCGTAGTGCCGGAAACAGTACGCTCATGTTCCTGAAAACACCGCGGCCAGCAGCGAGACTGGCCATGTCCTGTTCCAGCGTGGCGATATAGCGGCGCATCTGCGCATCGCCCCATTGTTTGCGCGTGTAGCGGATGATACTGCGCAGATCAGTTTCTGCCGCAGCAGTGAGAATGTAGCCGGTCAAGCCCGACCCTAGGTTAGTTCTTCATTGAGAATTTCATTGATGCTTTTGGTGGACACTTTCCCCGCCAGCCCTTCACTGATGCGCGTTCCAACCAGGGTTTTCAGATCCTGCCATGCCTGATCGGCATCAGTATCGCTTGGGAATAGGCGTTCCAACGCATACTGCTCGACTGTCTTTCCCTGTAAGGCGGCGAGTGCCTTCAAGCTTTGGTGCTGCTGGTCCGTGATGTCAATGGTCAGACAACTCATGGGGTCACCTCCGTAGCGCACCAGTGGGCAAGCTGAAACTGTGCTTGCACCATTATAGCGGAGCAACAATTGAATGAATGACAAAATACCAATTGACATCCTGCCCGCATGAACGGTGGTGCTTGTTGTGCACACGGTCATACGGTGGTGCTAACGGT
>JQAP01000009.1 Xylella fastidiosa strain ATCC 35879 contig9, whole genome shotgun sequence_278_307
GGCAGAATCATCACGGGGGGTGATGGGCTG
>JQAP01000009.1 Xylella fastidiosa strain ATCC 35879 contig9, whole genome shotgun sequence_402_430
TGGGCCACACGCAGGGCCTGAGCGGTGAA
>JQAP01000009.1 Xylella fastidiosa strain ATCC 35879 contig9, whole genome shotgun sequence_473_501
ACGCAATGGCTCGGCCCTGTGCTCCTCTG
>JQAP01000009.1 Xylella fastidiosa strain ATCC 35879 contig9, whole genome shotgun sequence_696_1421
AGGGTGATCATGAGGGGGTGGAAAAATATCAATGGTGATTTATATCCATACGGATATAATGCAGTTCCATGAAGGTACTCCGATTCCTTGGTGACTCACTGATGTGCTTGCGGCAGTTCCCAGAGGACGCATGCAGCGATGCAGGCTACCAACTGGACAAGATACAGCGTGGTGAGCAGCCTAAAGACTTCAAACCGATGCCTTCCATTGGTAAAGGTGTTGAAGAGTTACGAATCTGGGATGACTCTGGTACTTATCGTGTTGTCTACACTGCAAGATTGGCTGATGCCGTTTATGTCTTACATGCTTTTCAAAAGAAGACGCAAGCCACAAGCAAACGCGATGTAGAACTTGCTAAGAGGCGATACACCGAACTTACAAAAGGTGCCAAATGACTAAGATAGAAACTTTTAACAGCGTATGGGATGCCTTAGCAGATACACCAGAACAGGCTGCAAATCTTCGTGCCAGGGCTGAACTCATGCGGCAAATCGCGGCAGTCATTGAAGCAAACGACTGGAATCAATCACAAGCTGCAACACACTGCGGTGTGACCCAACCACGTATCAACGACTTATTACGTGGTCGTATCTCGCGGTTCTCATTAGATGCTTTAGTCAACATCGCCACTGCCATCGGACGGCGCGTTCATGTGAAATTAGAAGCGGCATAAAAATCAAAAACAGAACGTGTTGGTCACCGGGGTGAGATTTACCGATAGGCTGG
>JQAP01000009.1 Xylella fastidiosa strain ATCC 35879 contig9, whole genome shotgun sequence_1423_1440
CGGATCAAAACGCCACAG
>JQAP01000009.1 Xylella fastidiosa strain ATCC 35879 contig9, whole genome shotgun sequence_1512_1540
ATCGGGTCGGCGGTGTGGATATCGATCTT
>JQAP01000009.1 Xylella fastidiosa strain ATCC 35879 contig9, whole genome shotgun sequence_1593_1621
TGAGCAGCGGCGTGACGCGCTGTCGTCTG
>JQAP01000009.1 Xylella fastidiosa strain ATCC 35879 contig9, whole genome shotgun sequence_1668_1696
TCACGACCGGCCTGCTTCAGTGTTGGAGC
>JQAP01000009.1 Xylella fastidiosa strain ATCC 35879 contig9, whole genome shotgun sequence_1820_1867
GGCGCTGAACACGGCCCGCAAGCGGTTTACGGCACTATCGGCGCTGGC
>JQAP01000009.1 Xylella fastidiosa strain ATCC 35879 contig9, whole genome shotgun sequence_2661_2689
ATGTTGGTCCGTAACGCCCCCAGCACCAC
>JQAP01000009.1 Xylella fastidiosa strain ATCC 35879 contig9, whole genome shotgun sequence_2777_2806
GACGCTGTTTAACTCTTCACGACTCAGGCG
>JQAP01000009.1 Xylella fastidiosa strain ATCC 35879 contig9, whole genome shotgun sequence_2808_3987
AGGGTTTGCAGCATCGTGGCATCCATGCCCAGGTTGGCTAGGATGGACTGCTGTTGTGGTGCCGACAAGCCACGGATTTTTTCTTGCACATCGCCCAGCATGTCGCCAACGGATTTAACGGAGCCATCGGCCTGTCGGGCCTGCAAGCCCAGCTTTTGGAACAGCATGGCCCCGCGCCCCACTCCATTGGCGGCTTCGCCTATTTTTTGGGACAAGGATTCAATAGAACGGGTCGAGGCCTCCACAGAGGAGCCATTCAAACGCGCCGCATAGCCCAGCTCCTGGAGCAAGGACAGGCTGGCTCCGGTGCGCTGGCTGGCACTGTTGAGGGCATTGAGTTCGCTTAAGGCGCTGCCGACAAAGCGATTCATTCCCGCCAGCGCCCCGCCCATGGCGGCGGCGGCCACCGTCACGAGGCCCGTAACGCGGGTCAGGCCGGTGCTAAAGGTGTTGAAGCCTGAGGTGTCAGCGACCGCGCCAAGGCGGATCAGGAATTCGTCGAGAATCATCGCAGGGGGTTAGTGCGTCATGCTGGAGGGCATCCCATTCCACCATCGCGGTGTGGAAGCTACATAAGTCACTGAGGCAGTACACGGTGCGCAGTTGGTCAAGATCGCAATAGCCGCGCATGATCGGTGCCCAGACAAACCAGTCGGTTACGGTTGCTCGGCGCTTGGCATGGGATTCAGCTCCTGAAAGGCCGCCATGCCGCCAGCGAAAAAATCGCTGTATTGATACTTGACTCCTTCCATCAAGACGCGCAGCAGATGGGTACGGCGGGTGTTGAAGTGCTCATTGAGCCGATCTGGGCTGAGCCGGTAGGTGGTGCCCTCGGGGGTCTTGATCGCGGTCTGTTCAAACACCAGGGCTTCTATCTCGGTCACCGCAGGGTCGCCCAGATGGCTCAGCAGCGTCCCCAGGGCAACGGAGGCGGCGCCTTGGGCGTTGGCCAATGCGTCTGCATCCATCCCCCGCAGTAGCACCCCGGCGCGTTTGAGTGATTGCCAGGCCGCCATCGCATTGGCCGGGGTCATGACGTAGGTGAGGCCCTGTATTTCAAAACGATGTTCATTGTTCATGCGTTGCCAAAGCCTTTTTCTAGAGTGATGTCCATCACTTCAAACACCAGTGTCCAGGTTTCTGGATTGTGTCCGGCGCCCCGGGTAAATCCTGGGGGGGG
>JQAP01000010.1 Xylella fastidiosa strain ATCC 35879 contig10, whole genome shotgun sequence_15_31
GGTAGGTTTGGCCGCTG
>JQAP01000010.1 Xylella fastidiosa strain ATCC 35879 contig10, whole genome shotgun sequence_33_62
CCTGAATATAAAGGCGGTTCATGACTTGAG
>JQAP01000010.1 Xylella fastidiosa strain ATCC 35879 contig10, whole genome shotgun sequence_70_199
CGGCCTCCAGGGGATCGCCCAGCCCGTCACTGCTTCTGGATCACCACCGATTGCAGGATGCCGTCCATCAGTTTGCGGGCGCGTTGGTAGTCTTCGGTGTTTTTTTGGCGGGCGGCTTCAATAAAGTTGA
>JQAP01000010.1 Xylella fastidiosa strain ATCC 35879 contig10, whole genome shotgun sequence_204_245
CACGGTGATGTAGTAGCCGGTGTTGCCAATCGGGGTCATCCA
>JQAP01000010.1 Xylella fastidiosa strain ATCC 35879 contig10, whole genome shotgun sequence_303_354
GTTGCCCCAGCGCGTCTCGGTGCGTGGGGGATCTAAAAAACGACTGTCCTTG
>JQAP01000010.1 Xylella fastidiosa strain ATCC 35879 contig10, whole genome shotgun sequence_414_453
GCTGTCGATACTTTCGCTAGCAGCACTGCGGATGCCAAAG
>JQAP01000010.1 Xylella fastidiosa strain ATCC 35879 contig10, whole genome shotgun sequence_460_628
TAATTACCCCCCGCAAACTCCGCACTGCACAAGGCATTAAATGTCCAGCCTTTCACCACCTTCTTTTGCGGGGTGCCATCGGGGTTGCGTAGTACGGTCCCATCGGGCTGGTATTTGTTGCTGGTATTGGAGTACTGGGAGCCGATAAAGTATGCCCGCATTGGCCATG
>JQAP01000010.1 Xylella fastidiosa strain ATCC 35879 contig10, whole genome shotgun sequence_640_1404
GGAGGACGTCCTCCACCCGTCACCACAATCCCCGGACTCCTGGAGCCACTGGGGGTGGTCATCATCACCACCTGCACATGGTCAGGCGGCGCGCCTGGGTAACAGCGGTCGATATTGATGCCATTGATAAAGGCATGTTTGACGGTGTATTGGCCTAAAAAATCCAGCTGAAAGTATTCCAGGCTGAGGTCGCGGTTCTCCCAGGGGCCGGCCATCATCGGTTTGCCGGTGCGGCTGTCGATGGGGGGGCCGCTGCTGCAGCCGGCCAGCAGCAGGCTGGCGGCCAGCAGGGAGCAAGACAGTCGCGGATGCAGGGACATAAGGGGGTCTCCTTAGTAGGGGGTGAGGGACTGGCGCAACTGTTGGAGTTGCTGTTGCCGGGCGCTGGGGGCGTCCGGGGTGGTCGGGGTGGGCCGTGTCAGCAGCCCGGGGGTGTTGTCTAACTGCTGTTGCCACTGGCCCGATTGCCACAGCAGGCGTTGCAACTGGGTGAGTTGGGTCGCCACCGGGTCCTCGGGACGCCGCGTCTTCTGCCATTGCTGCAGCAGCCCGATGGTCCGCCCCTGACGCTTGGCGTTCATGTCCTTGATATCCAGGCCTTCGTAGCTGAACAGTTTCTCTTTATCGACATGGTTTGAGTCGCTGCCCAGGGCGGCGGTGCCGCCGCTGCTGTGCACGGAGTAGTTGGTTTGGAAGATCTCCCACAGATCATGGAAGGTGGCATTGCCGGCATAGCCGCCAATCTTGTTAGCCACAAAGTCCTTG
>JQAP01000010.1 Xylella fastidiosa strain ATCC 35879 contig10, whole genome shotgun sequence_1561_1580
GTGCCGCGGCTGTGGCCCTC
>JQAP01000010.1 Xylella fastidiosa strain ATCC 35879 contig10, whole genome shotgun sequence_1629_1649
CTCTTTGGCCGCCGCGGCCTG
>JQAP01000010.1 Xylella fastidiosa strain ATCC 35879 contig10, whole genome shotgun sequence_1663_1693
GGGCTGGCGATTTTGGTGATCTCCAGCAGTT
>JQAP01000010.1 Xylella fastidiosa strain ATCC 35879 contig10, whole genome shotgun sequence_1867_1886
GTGCCGCGGCTGTGGCCCTC
>JQAP01000010.1 Xylella fastidiosa strain ATCC 35879 contig10, whole genome shotgun sequence_1935_1955
CTCTTTGGCCGCCGCGGCCTG
>JQAP01000010.1 Xylella fastidiosa strain ATCC 35879 contig10, whole genome shotgun sequence_1969_1999
GGGCTGGCGATTTTGGTGATCTCCAGCAGTT
>JQAP01000010.1 Xylella fastidiosa strain ATCC 35879 contig10, whole genome shotgun sequence_2072_2088
GGTAGGTTTGGCCGCTG
>JQAP01000010.1 Xylella fastidiosa strain ATCC 35879 contig10, whole genome shotgun sequence_2090_2119
CCTGAATATAAAGGCGGTTCATGACTTGAG
>JQAP01000010.1 Xylella fastidiosa strain ATCC 35879 contig10, whole genome shotgun sequence_2127_2667
CGGCCTCCAGGGGATCGCCCAGCCCGTCACTGCTTCTGGATCACCACCGATTGCAGGATGCCGTCCATCAGTTTGCGGGCGCGTTGGTAGTCTTCGGTGTTTTTTTGGCGGGCGGCTTCAATAAAGTTGAAGGTCACGGTGATGTAGTAGCCGGTGTTGCCAATCGGGGTCATCCACATTTCCACACCATCCCCCACCGGGGTTGGCATATAGGCGCGGTACCAGGTCCAGGCGTTGCCCCAGCGCGTCTCGGTGCGTGGGGCGTCTATAAAACGGTTGGACTTGTAATCCCGATCGGGGGCAGTCATCCGCCAGATCATATCTTTAATATGGCTGTCGATACTTTCGCTAGCAGCACTGCGGATGCCAAAGTAGATGTCATTGCCCCCCGCAAACTCCGCACTGCACAAGGCATTAAATGTCCAGCCTTTCACCACCTTCTTTTGCGGGGTGCCATCGGGGTTGCGTAGTACGGTCCCATCGGGCTGGTATTTGTTGCTGGTATTGGAGTACTGGGAGCCGATAAATGCGGCATGTTCAT
>JQAP01000010.1 Xylella fastidiosa strain ATCC 35879 contig10, whole genome shotgun sequence_2690_2729
CACCCGTCACCACAATCCCCGGACTCCTGGAGCCATCACG
>JQAP01000010.1 Xylella fastidiosa strain ATCC 35879 contig10, whole genome shotgun sequence_2732_2942
AAGACATCATCACCACCTGCACATGGTCAGGCGGCGCGCCTGGGTAACAGCGGTCGATATTGATGCCATTGATAAAGGCATGTTTGACGGTGTATTGGCCTAAAAAATCCAGCTGAAAGTATTCCAGGCTGAGGTCGCGGTTCTCCCAGGGGCCGGCCATCATCGGTTTGCCGGTGCGGCTGTCGATGGGGGGGCCGCTGCTGCAGCCGGC
>JQAP01000010.1 Xylella fastidiosa strain ATCC 35879 contig10, whole genome shotgun sequence_2944_3441
AGCAGCAGGCTGGCGGCCAGCAGGGAGCAAGACAGTCGCGGATGCAGGGACATAAGGGGGTCTCCTTAGTAGGGGGTGAGGGAGTGGCGCAACTGTTGGAGTTGCTGTTGCCGGGCGCTGGGGGCGTCCGGGGTGGTCGGGGTGGGCCGTGTCAGCAGCCCGGAGGTGTTGTCTAACTGCTGTTGCCACTGGCCCGATTGCCACAGCAGGCGTTGCAACTGGGTGAGTTGGGTCGCCACCGGGTTCTCTGGGCTGGGTGTCTTCTGCCATTGCTGCAGCAGCCCGATGGTCCGCCCCTGACGCTTGGCGTTCATGTCGTTGATATCCAGGCCTTCGTAGCTGAACAACTCGGGGGCATTGACATGCGTTGAGTCGCTGCCCAGGGCGGCGGTGCCGCCGCTGCTGTGCACGGAGTAGTTGGTTTGGAAGATCTCCCACAGATCATGGAAGGTGGCATTGCCGGCATAGCCGCCAATCTTGTTAGCCACAAAGTCCTTG
>JQAP01000010.1 Xylella fastidiosa strain ATCC 35879 contig10, whole genome shotgun sequence_3581_3732
CGCATTGCTGAGGGTCATGGTGCCGCGGCTGTGGCCCTCTAGATAGATCGGATTTGTATATTTTTTGTCCTCGGCGTTATACATCACCTCTTTGGCCGCCGCGGCCTGGAGCCGCGAGGCAGGGCTGGCGATTTTGGTGATCTCCAGCAGTT
>JQAP01000011.1 Xylella fastidiosa strain ATCC 35879 contig11, whole genome shotgun sequence_255_283
GTGGTGGCGTCGCGTAGGGTGCTGCTAGC
>JQAP01000011.1 Xylella fastidiosa strain ATCC 35879 contig11, whole genome shotgun sequence_2832_2935
TCGGCGGCTTGGAGCAAGCCGCTGTTGGTCAGGGTGTCGGTGGCGGTGAGGGTGGCGTGGCTCGTAGCCAGGAAGGTGCCGGTGTTGGTGATGGTGTTGGCTTG
>JQAP01000011.1 Xylella fastidiosa strain ATCC 35879 contig11, whole genome shotgun sequence_2946_2966
TCGGCGGCTTGGAGGTGGCCG
>JQAP01000011.1 Xylella fastidiosa strain ATCC 35879 contig11, whole genome shotgun sequence_3072_3086
GCTTGGAGGTGGCCG
>JQAP01000012.1 Xylella fastidiosa strain ATCC 35879 contig12, whole genome shotgun sequence_2354_2382
AGTAAGTCGCGGACGGTCTCTACACGCGG
>JQAP01000012.1 Xylella fastidiosa strain ATCC 35879 contig12, whole genome shotgun sequence_2411_2439
AACCCCTGCGGCGGGGTGATTACCTCAAC
>JQAP01000012.1 Xylella fastidiosa strain ATCC 35879 contig12, whole genome shotgun sequence_2784_2812
GCCAGCACTGCATGCGCCACCAACGCCAC
>JQAP01000012.1 Xylella fastidiosa strain ATCC 35879 contig12, whole genome shotgun sequence_7046_7741
GGAAGAGATAATGGGATCTGGAGTCTGGTGTCTGGTGGGCTTTTGATTGGGTTCTATCTGGGTTTCATTTGGGTTTGTGTTGGCTTTTGATTGGGTTTCATTTGGGTTATCTAAATCAAAGTCAGCGGGTTTCTGTTGGGTTTGTGTCTGGCTATCATGATGAGCAGAATTTCTAGGCCGCCCTCCCTTTTTGCCGTTCTCCTGCTGTGCTGCTGCCCTTGCATGAAAGCGAGCGATTTCCTCATCACATCGCTTGTTATGCCAGCCGTCCTCTTGCAATAAGAAGAATTCATCAAGCACCACATCAACAGCGCTTTTCTCTTTTTTGCTATGGGCACGCGCGATGCGGTGCGCCTTGTTAGCCGGAATCGGTTGTTCTGTGGCGTAGTAGCGATCTAACAGCAGGCAGTAAATGCCATGTTCGAGCACCGAGAGGTACCCCGTGTCACGGGCGTAATCGCCAATGTGGCGTTCGTAATAATTCATGCCGCCTCCCTCAGACACGCGATGACGTCTGGATTCCACAAGAGTTGATAACTGCTGTGCCCGTTGCGCGAGTACGGAATGGCTTCACACCACACGCGACCGGCTTCGGTTAATTCCCATTCGTCGCGTTCATTACGGAACTGAAAGCCTCTGGAGGCTAATAATTGGTTCACCGCCTTGGCCGAGCAATGCAGCCGCTTGCCTAGTTGC
>JQAP01000012.1 Xylella fastidiosa strain ATCC 35879 contig12, whole genome shotgun sequence_9154_9181
TAAGCTCCTTACCGGCGACGGTACCGCA
>JQAP01000012.1 Xylella fastidiosa strain ATCC 35879 contig12, whole genome shotgun sequence_9193_9221
TGGTCAAGCTCACGCTGTCACCGCTTGCT
>JQAP01000012.1 Xylella fastidiosa strain ATCC 35879 contig12, whole genome shotgun sequence_9415_9443
AGCAGGGCTTAGATTAATTTTCACAGGGC
>JQAP01000012.1 Xylella fastidiosa strain ATCC 35879 contig12, whole genome shotgun sequence_9518_9546
CCGATAACGCCAGTGCACGAACTAACTCC
>JQAP01000012.1 Xylella fastidiosa strain ATCC 35879 contig12, whole genome shotgun sequence_9773_9913
CGGAGATCGGCATGAGCGAATTAGAGGAGCTATACGACTCGAAGTTGGCCTTGTACATGGCCATGCGCTTAGGGCGATTAGCGATAGTCTTCATATTCGTCATGTTTCATCTTGCTTTGTGGATGTGTGCGTTGACGTTGC
>JQAP01000012.1 Xylella fastidiosa strain ATCC 35879 contig12, whole genome shotgun sequence_12876_12897
CTGAAGCTGCCGCTGAAAGCAT
>JQAP01000012.1 Xylella fastidiosa strain ATCC 35879 contig12, whole genome shotgun sequence_12905_13707
GCCGCATGAGCACCATATACCCCAACACAATCTTCGCCCTGGAATGGGGGAGATATACCCAAATCAGAGACGAAACCGGTAAGCACATCATCACGCAAGATGAGCGCACCTGTATGCAATGGACGGCAGAAACTCTTGGGGAGTTTGATTACTACGAAGCGGAAGAGGTTTGTCGTAACTCACGCATTGGTGGTTACGACGATTGGCGTCGTCCTACGGACGAAGAGCTACTGGCCGTAACACGAGGCATTGCGGCATGGACCTGCACCCCGAGTGAAAACACAAGGATAGGGAGCGCATGGGTTGGCGGAATGGGTTGTCTGTCTACAGAGGATACAGATGACAAATTTTCGGTTATCGCTGTGCGCGGGCCGGTGCGTACTGACGCCACTGCTACACCAAAGGCAGGTGAGTCATGACTGGCATTGGCTACAGCAGTTATAGCGACCCACGCCTACAACCACCGCAAGACGATGCTAAAGAGTATTTCGCAGAACGGGTTAATGCTCGCGTTCAAGACTATTTAAGCGACCCAGAAAAAATCGAAGAAGCCGATGAATGGGTGGACGGTACGTTATCGGAGGCCCATTACAAAGAGATGGAAATCGTTTTAGCGGATTTACATGCCCTGCCTTCGGATCAGTTAAGCGACAGCGATGTATTAGCCCGTCTTTACGCACTGGCCGAAGTGCAAGGACTCGCACGCATGGAACAACTGCGCATCCTTGCTGAGCAGGACGTCAAGGAAGAAATGCGCCACGAATCAGAATGCTTTCACGCGATGTGGGGCGATGTCATGCAGG
>JQAP01000012.1 Xylella fastidiosa strain ATCC 35879 contig12, whole genome shotgun sequence_13784_13812
AAAACTGTTGAGGCCAAGTCTGACGCCTA
>JQAP01000012.1 Xylella fastidiosa strain ATCC 35879 contig12, whole genome shotgun sequence_20228_20274
TGCTACATAGAGGGTGCCATTCGCTACGACAAGTTCACCGGCAATGA
>JQAP01000012.1 Xylella fastidiosa strain ATCC 35879 contig12, whole genome shotgun sequence_20354_20506
ATCACGCCACAGCGGCGACCGGCAAAGGTCCGTAACAACGATAAAGCCTATGCGTATGCAGGCGACGACTTCCACGATGACGCCCCCCCGTTTTAGCCGAGCAGGAATCAGACAATGGTTAATGTGCAAGCAAGACAACTACGAGACATGCCC
>JQAP01000012.1 Xylella fastidiosa strain ATCC 35879 contig12, whole genome shotgun sequence_20821_20849
AAAGAGACGCCACTGGGACGCGACTACGG
>JQAP01000012.1 Xylella fastidiosa strain ATCC 35879 contig12, whole genome shotgun sequence_20887_20915
CAGATCACTCCTGCCATTGCGGTGACGTT
>JQAP01000012.1 Xylella fastidiosa strain ATCC 35879 contig12, whole genome shotgun sequence_20966_21134
ATAACACCCAGCGCGTGGAGCATCGTTGTTTGGCTCCACTCCTGAAGTTTTTTGATGACCCACCCGCGCCGTTTGAGGCTATTAAACCAGTGAATATCCGTCAGTATCTGGATTGGCGCACCTCTAAGGTGATCGCCAATCGTGAGGTGTCCGTGTTTTCGCATCTTTG
>JQAP01000012.1 Xylella fastidiosa strain ATCC 35879 contig12, whole genome shotgun sequence_21172_21347
AACCCTTGTGGGGGCATCCGGCGTAATAAGGCGACAGGTCGCGATGTATATGTAGACGATACGACGTACCGCTCTGTGTACCAAGCAGCGGACCAAACGCTCAGGGATGCGATGGACCTTGCCTATCTGACGGGGCAGCGTGTGAGTGATGTTGTGTCTATGGATGAGCGCCATAT
>JQAP01000012.1 Xylella fastidiosa strain ATCC 35879 contig12, whole genome shotgun sequence_21373_21428
CAAGCTAAAACGGGCGCAAAGTTGGCGATTACGGTCACTGGCGAATTGGCAGTTTT
>JQAP01000012.1 Xylella fastidiosa strain ATCC 35879 contig12, whole genome shotgun sequence_21460_21593
ATGAAGCTGCGTAGCACGCGTTTGATTGTGGATGCGGAAGGCTTGGAGCTAAGTCGTATAGGATTGCGTTACAGGTTTGATAAGGCACGTGCTGCCGCAGGGGTCGCCAAGGAGGTATTCCAATTCCGCGATCT
>JQAP01000012.1 Xylella fastidiosa strain ATCC 35879 contig12, whole genome shotgun sequence_21607_21635
GCGACCGATAAGGCGGATTTGGCGGGGGA
>JQAP01000012.1 Xylella fastidiosa strain ATCC 35879 contig12, whole genome shotgun sequence_24505_24531
GGCGCAGCCCCACGTAGCGTGCACTCA
>JQAP01000012.1 Xylella fastidiosa strain ATCC 35879 contig12, whole genome shotgun sequence_24595_24623
TATAGAGAACATCCGCCCTGGGCTGCTGC
>JQAP01000012.1 Xylella fastidiosa strain ATCC 35879 contig12, whole genome shotgun sequence_24633_24659
GGTTGCTGCGGCCCCTTGCGCCAGTGC
>JQAP01000012.1 Xylella fastidiosa strain ATCC 35879 contig12, whole genome shotgun sequence_25383_25411
GAACTGCCTATCATCCCTGAAACGTGGAT
>JQAP01000012.1 Xylella fastidiosa strain ATCC 35879 contig12, whole genome shotgun sequence_25593_25630
TCCGTATCGGTGCAGCGTGGCCTAGCTGCGCTCAGAAG
>JQAP01000012.1 Xylella fastidiosa strain ATCC 35879 contig12, whole genome shotgun sequence_57333_57359
GATATGGTGGAGAAATATTCGACTTAA
>JQAP01000012.1 Xylella fastidiosa strain ATCC 35879 contig12, whole genome shotgun sequence_80507_80666
GTTTGACTCCATGTGCGGGATTGGTCGTGCAATGACCGTGCCGAATACCCCAGGCGAAAGCGCGGCGTGCATAACGCAGCATATGGTTTGCCTTGGATGGTGCCGGCTGAATCGCTTCACTGTCTCCCTGTGCAGGGCGGCCTTGCGCGATGACTTCAAC
>JQAP01000012.1 Xylella fastidiosa strain ATCC 35879 contig12, whole genome shotgun sequence_80983_81011
CCCCAATAGATTCCTTTTGGGATTTTGGA
>JQAP01000012.1 Xylella fastidiosa strain ATCC 35879 contig12, whole genome shotgun sequence_81054_81118
CCGAGGCATTACACGATGTCTTCTGGTCGATATGGTGCGTCGGCTAAGTCTGTACCGATCCCCAG
>JQAP01000012.1 Xylella fastidiosa strain ATCC 35879 contig12, whole genome shotgun sequence_91752_91781
CGTTATTTTCAGGGGGTTTTTGATGGAAAT
>JQAP01000012.1 Xylella fastidiosa strain ATCC 35879 contig12, whole genome shotgun sequence_91786_91830
AATTGCGGAGCGCAAACCACCTTGGATTCTACCCGTGGGGTTTGG
>JQAP01000012.1 Xylella fastidiosa strain ATCC 35879 contig12, whole genome shotgun sequence_92057_92085
GAAAGGCTTCTATGGAGACTTGGTAAATT
>JQAP01000012.1 Xylella fastidiosa strain ATCC 35879 contig12, whole genome shotgun sequence_92090_92121
ATAGCAATGCCGTCGCCGTAGGGTGTCTTGTG
>JQAP01000012.1 Xylella fastidiosa strain ATCC 35879 contig12, whole genome shotgun sequence_92124_92152
CCGTAAACCCGTTGTGTAACCACACATTA
>JQAP01000012.1 Xylella fastidiosa strain ATCC 35879 contig12, whole genome shotgun sequence_92171_92234
TAGTGGTACATGTTCAGTACGAAAAACCTTTTTTAGCGGTTAAATCAAAGTGCCGGAAAAGGCG
>JQAP01000012.1 Xylella fastidiosa strain ATCC 35879 contig12, whole genome shotgun sequence_92650_92685
AGTTCACCCCGAGCGGCGGCGGTAGCAGCAGCGGCA
>JQAP01000012.1 Xylella fastidiosa strain ATCC 35879 contig12, whole genome shotgun sequence_92693_92747
GGTATTGTTTAATGTGGTGAACGGGGTGCCCGTCACCGACGCTGACTTGATGCAG
>JQAP01000012.1 Xylella fastidiosa strain ATCC 35879 contig12, whole genome shotgun sequence_92755_92783
CGGCGTGCCACGCGGTAGAAGGCAATCAC
>JQAP01000012.1 Xylella fastidiosa strain ATCC 35879 contig12, whole genome shotgun sequence_92991_93023
ATCAATGTGGGGTAATGCCACGCCTGTGAGCGA
>JQAP01000012.1 Xylella fastidiosa strain ATCC 35879 contig12, whole genome shotgun sequence_95707_95822
TCAAAGGCGGTGGCCGCCATGGCCGAGACGCGGGTAAATTCGATCAGCGTTTTTCTTGCCTGTTCTGGGTTCATGCCTTCGGCAATGCCCATACGGGCACCGGCGGTCACCATGTC
>JQAP01000012.1 Xylella fastidiosa strain ATCC 35879 contig12, whole genome shotgun sequence_98192_98220
ACGCTATCTTCAATACGCACCACAATCAC
>JQAP01000012.1 Xylella fastidiosa strain ATCC 35879 contig12, whole genome shotgun sequence_98222_98312
GCCGCGCCAATCTGATCAAAAATGCTATCCATGGCCTGGGGCAAGGTGCCTGCTGTCCCTAGTGTGGCCGCCATCGCGGTTGATCCTGGTA
>JQAP01000012.1 Xylella fastidiosa strain ATCC 35879 contig12, whole genome shotgun sequence_99978_99993
TCAGGCATCGTTGCCG
>JQAP01000012.1 Xylella fastidiosa strain ATCC 35879 contig12, whole genome shotgun sequence_100216_101088
TGGGTAAAGGTGAAATGGCTGCGAACGGGTTTGGTGCGGATGACTTCTGTAATGACATCTGCGACAAATTCGGCGGTGCTCTGGCTGCCGCCTTGCCCGGATAAGGTGAGCAGCAGTGTGAAGGTGTGCGGTGCAGCCGGTGGGTTTTGTTGCCACCATTCGGTGATGAGGACGTCTCCGCCAAAGCTGCGCACCACATCGCGCACACTTTTAACGCTGCCTTTGCAACGCTGAATCTCGATGGCTGCTGCAATACGCGCGCGTTTGATATGCACGGGCCACGTGCTGCGCCAGGTGTCCACGGACAATGACCAGGCCAGCCAGGGGAGTAATGGCTCGGGGCAGGTGTGCGGGTCCCATAGTTGTTTGAATGGGATCGGGATGTCAGCCATGCGTGCCATCACTTGCTCCAGGGTGCGCATGAGCGGTGTTGCCGTGGGGGGAAGCAGGCTGTGCAGGGGTTCATTCATCCACGCCACCATGCACGACGGTGATGTTGGTGCAGCGGGCCGCCTGGGTACGGTCCATCGTCAGTCCCTGTTGTGGTGTGATGAGTTCTACGCGTTGGATGCCTTCGACATGCAGTCCGGCATACAGGCCACTCAGGGCGATATCTCGCCCTAAGCGGAATGTGTCTGTGGTGTAGGCGGTGATGCGGCGGTGTGCTTCGGACAGGACGACCGCTGCATCCGGTCCGGCGTAGGTGTGCAATCGTGCGTGAACTTGGTAGTCAGTGATCTGTGCCGGTTGTACGGTCACGTGATCGGTCATGGGGCGTACTGATTCTTGGTTGACAGCGGCCATCACGGCGTCAAGCACGTCTTGTGAGGGCTGTCCGTTGGCGCTGCGTGATAGTACGGTGATGATGACGTC
>JQAP01000012.1 Xylella fastidiosa strain ATCC 35879 contig12, whole genome shotgun sequence_101102_101129
CTGGTGGCGCTGACGTCAAGCACGTCGG
>JQAP01000012.1 Xylella fastidiosa strain ATCC 35879 contig12, whole genome shotgun sequence_101131_101523
ATGGGCGCTGATGGCATGGTAGATGTAAGCGCCTTCCGGACCGGCGACGCTGTAGCCTTCCGGTGCAAGGACGATACGCCGCCGAAAGGCAGCATCACTCTCCATCCTCGGGGGGATGCCTTGAGTGGGGTCACCTGCCTCCAACACGAGGCGCTTGACGCGAAATAATGCGGCTAAATGATCTAGGTCGGCATCGCTGGCCAAGGCCACCATGACGGCTTTGGCATCTTCATTGCTTTGGTAGCGGCGCACGGCTTCGCGGTAGGCGGCCACTTCTAACAGGGTGTAGATGGGGTCTGAGGGCAGGAGGTTTTTCAGGGTCGGGTCACGTGCCGCCAGATCAGCCAGCATCTCTTGCAAGATCACGTCTGCGGCCACTTGCCGGATGACATC
>JQAP01000012.1 Xylella fastidiosa strain ATCC 35879 contig12, whole genome shotgun sequence_101525_101544
GGCATGGGCAGCTTGGAGAT
>JQAP01000012.1 Xylella fastidiosa strain ATCC 35879 contig12, whole genome shotgun sequence_101546_101627
TCAATCGCCGTCAGAGTGTTGTCCATCAACGCACCTGGATGCCGTCTAGGGTGACGGTTTTCCCCTCAGGAAGGTAGTGGGC
>JQAP01000012.1 Xylella fastidiosa strain ATCC 35879 contig12, whole genome shotgun sequence_101947_102637
GTGGCGGGTTTTCCGAAGGCTCAATGCACTTGGCAATGACGCAGAGTGAGTGCCTTGGAATTATTGAGCTACAATGTAGCTCATTCCTCACTGGGTATCGAAGGATCGCACTATGTCTGCAAACGCAGTTGTCCGTGCCCGCGTTGACGCGCACATCAAAGAAGAAGCATCAACCGTGCTGGCGACGATGGGCCTAAGCGTGTCTGATGCGTTCCGTATGATGCTGACCCGCATTGCCCGCGAGAAGGCGCTGCCGTTCGAGCCGCTGGTGCCGAACGAAACTACCATCGCAGCCATGCGTGAAGCCCGTGCTGGTCACCTCAAGAGCTTTGATAGTATTGAGGCGCTCATGGCGGACTTGCATGCGGAGGATTAGCCAGACTGGCCAATTCAAGCGCGACTACAAGCGCGAAGCTAAGGGCCAGCATCGCGCCACGCTTGATGAGGAACTGATACACGTCTTGGAAGCCTTGACCTGTGATCATCCGTTGGAGCCACGCCACCACGATCACGCACTAACTGGCGACTGGAAAGATCACCGTGATTGCCACATCAAACCCGACTTGGTACTGATATACCGGAAGCCCGACAACGAGACATTGCAGCTCGTGCGCATTGGCTCACACAGCGAACTAGGTTTGTGAACACTCCCAAGATCACGCGCCTTCATGCGTAACCGCCTACCCCTGTG
>JQAP01000012.1 Xylella fastidiosa strain ATCC 35879 contig12, whole genome shotgun sequence_102730_103133
GTGCCGTCTACGGTGAGGTTGCCGGTGAGGTGGAGGCTGGGCGTGTCCAAGGTGAGGCGGTCGCTGGCATTGAGGGTGGCGGTGGCGCAGATCAGGGTGACGGTGCCGGATGCGGCGGAGGCATCTACGGTCAGGGCGTGGGCTTGGCGGTCGTAGGTGATGCGTGTTCCGTCGCCAAACAGCAGGCAGGGCTGGTGGGCGGTGTTGCTGGGCGCAGGGAAGGTCTCTTGGTAGAGGCTGCCAGGCAAGACGATGCCCAGTGCCGAATCTCCATTGGGGCACAGTGCAATGACTTGTTCGCCCAGGTGCGGCAGCCACCAGGAGCGGTCGGCTCCGGCACGTGAGGCCATGACAGGCAGCCAGTCGGTGAGCAGTTCTCCGGCTTCAATCCGCACGCAGGCGGT
>JQAP01000012.1 Xylella fastidiosa strain ATCC 35879 contig12, whole genome shotgun sequence_103147_103821
TCGGCGACGGTCCCTTGGAGGATCAGGTGTGCTAATTGGCGGGTGTGTTCGTTGAGTGTCTGTCTCATGGGGCGATCTGGTGATAGCTGTCTTGGACGGAGGGGCCGGTCTGCGGTGTGAAGGACAGCCATAGGTTGGTGGGTAGGGTGCCTGCATGGGTCCAGGCGCTGTTGCCAAGAAAGACGGGTTGTTGCCATTCCACGGTCCAGACGACGTATCGATCTAATGCGGCGTTGAATTCGTCTGGGTAGATGGCAATCACGCGGCAGGGGTCGGTTGGTACGCCACGCCAGCGGCGCTGGTACAGCCAGGTGCCCAGGGCGGCGGCGGCCAGACGTGCTTGCAGGTGGGTGGAGGGGCCGCGGTGCCCTAGGACAAGCCGTGCCTGAAAGCGCAGCAGGGCGGGGAATTGTCCGGTGCCTGCATCGTTTTCGGGGGCCGGTTCGATCTCACTCAGTGTCAGTAAACAGGCGGGCATGGGCAGTTGGTGGTCTTCATCGTCCTGATAAAACGCAACGGTGGCCAGGTCTGGGAAGTGCGCTGCAATTTGGTCGCGGATGGCGGTATGCAGGGTTTCTAAGCTTATGTCGGTGTGTGTGTCCGCCATTGCAGTTCGTGCTCAAACAGGGTGTAAAAGCGTGCTTCAAAGGTGGCTGTGTCAAGAAGGCCGTTTTC
>JQAP01000012.1 Xylella fastidiosa strain ATCC 35879 contig12, whole genome shotgun sequence_104396_104607
AGGGTTCTGGGGCGTTCATTCTGTAGTCGCCGATGTCCGCATCAATGTAGGTCGCGTCAAAAACAATGGTGCATTGATGGACGCGCCCCGTTTTCTCCGAGTGTAATTGGGCTGTCACGGCAAAATCATCGGTTTCTAGGAAGGCGTCTAGGTCATCCCAGGAGGGGTGGTGCATCAACGGCGACTCCCGCGGGGGGGAGGTTTCTCGTTGG
>JQAP01000012.1 Xylella fastidiosa strain ATCC 35879 contig12, whole genome shotgun sequence_105752_105981
TCTGCGGCAGCGGAACAGGCAATCTCAAAGGCCGCCGCGTTGCGGTCGGTCTGGCTGGCATTAGGCAATAACGCGCGGACTGCGCGGACGATGCTGTAGTGCCGTATTTCTTGTGTGGACAGGCCGATGCCGGTTTCCGTGTGAGGTTCAGACTGGGGCATGGGGGCTTTGTCCGTCAGTTTTGTCAGTAGGGCGCGCTTGGGGCATGGGGGCTTTGTCCGTCAGTTTTG
>JQAP01000012.1 Xylella fastidiosa strain ATCC 35879 contig12, whole genome shotgun sequence_105997_106012
GGAATGCTTCCGGTGA
>JQAP01000012.1 Xylella fastidiosa strain ATCC 35879 contig12, whole genome shotgun sequence_106014_106206
TGGCCTTGGGTAATGTAGTCGTGCGCCAGTTCCAGGTGTCCGTAGGTTTTGCCAAGGTCAGCAATGTGTCTGACACGGGTTCGTTCGGCATCGACGCTGTTGGGGGTGTCAGTCGCGTTGGATGTCGGCTGGGGTGTGTTGGTGGTGTCGGCATGGGCGGGGGGTGATGGTTCCGTCATGGTTTTATCCTCAG
>JQAP01000012.1 Xylella fastidiosa strain ATCC 35879 contig12, whole genome shotgun sequence_107347_108302
AATTCTGCGCCTTGGGGGAGTTCGTGGATGGCTAAGGGTCCAGCGTTCATCTGGATGGTTTGGGCAACGTTTTCCTGTTCGTCGGCTCGCGGTCCAAAACCCTCTCGGTATCCGACAAAACCCATTTTGCTAGCGGCGGCGCGTGCGTTTTGTACGGCGGCTTCTTCAAAGCCTTGTAGATGGTGTAGACGCAGTAGGGAGGTGGCGGCCCAAGGTAGGCCGCGGCGTTGTCCCACCATCACGGGTTTGAAGATGTGGATGACTTCCTCGGCGGGGACGCGGATGTAGCCTCGTCCATTGATGCTGTAGTAGTAGGTGTCACGTTCGTCAATGGAGCTGAAGTGGTAGGCCAGCGGTTTTCCGAATCGGTTAAATTCGATGCCTTGTCGGACAAATCCGCCGGTCTGGTCTGTTTTCAGCATTTGGTAGCGCACGGGTAGGCGCAGTGGGTCGATCAGTTGTAAGCAAAAGCCATGCGGTCCGGCGTGTGCGCCATAAATTTTTCGGGCAATAAACTCTCCATCACGGGCGCAGGTCTCTACGCAGAGGGTTTGGATTTCGCGCCATGATAATTTTCCGGTGACTTCACACTGGCCTTTGCGGCCCCAGTCTTGCCACCAGGTTTCAATGGCGTCGTTGATGGCGGTGTCCAGGGCACCGCTGCGCGATTTTCTGCTTTGGGCCTGCATGACGATGCCGCGGGGGCCCACAATGTTACGGCGGCATAGGTCAATGTACCGTTTGACATGGTCGTTGTTGGACCATTGTTCGCGCATGCGTGCGACCAGGATTGGAAGACGTTGGGTGATGTATTCGTCCGGGGATACGGGGATGCTGCTCCACAGGTCATTGGTATCCACCTGCCCTGCTTTGAACATGCCGCCTAGGGGCAGCATGCGCTGATACCAGCGCCGCGGGGGGTGGTTTGGCTGGGGTGTTGCCGTGTCTGGGGTGGG
>JQAP01000012.1 Xylella fastidiosa strain ATCC 35879 contig12, whole genome shotgun sequence_108304_109414
GGGTCTGGATGGGCTGTGCGCTGTGTCCACCATGTCCAGAGGTTCATCCTACAAACCTCACAGGAACGATGTTCCCCCAGCTGCGGGGGGTGTCGGTGGGTGTTTCGCGTTGTACGGCTACGGCGTAGAAGGTGCGTAGTTTCAGTAATTCAGCGATGGTGGTGCGCCACAGTTCGCGGTTGTTGATGCGGTAGCGCTGTTGGTCCTGGGTGGCGCGTTTTTGCAGGACGGCGTTGATGGCGTCTAAGGCGCGTTGGTTGTCGCTGCGTCCGTCATAGCCTTGGGGCAGCGATGCAAAGTCTGGCTCAACACGGAGTTTCCCACGTTTTATTTCGATGGTCTGGGGGCTGTGTGCTGCACGCAGTTGGTAGAGGTAATCGCCGGGTGTCCACTGTGCGGTGTCCGCAGCGGGGATGTCGAATCGGTGGGTGGTGTTTTCACCCTGCGCGGTGAGGTCCAGTGATGCCGGACCACGCAGTAGGCAATGGAGTGTCCAGTCGGGCCAGGGGTAGTTTTTGAGTGTAAGGGATATCTGTAATGAGCATCCAGCATTGATCTTGGCAGGGAATGTTGGGCAGGTGTGCTGGAATGTCATGGGTCACCAGTCGTTAGCCCATGTTCTCCGGCGTCTTAAGGGGGGCCGGGGATGTTGGGGGCGAAGATGGGGGGTATGGTGTTGCACTTCTAGGGTGGGGTCCTGTGGCAGTTTTTCCTTGGGTAGTAAGGCGGCGGCATCTTTAATACGCTTTGCGTCATGGGGTAGATGCGGGTTGATGATTTTGAGGGCGGCGTAGGCGTAGACGCGGCAATCCAATGCTTCGTTGGGGGTTTTGTCGGGTTTGGTCCATTGGCGTACTGGCTGGCCTTTGAGGTAGCGGGTACGTAATTTTTCAGCGGTCAGTTGTGCAAACCAGTCGGGGGAACGGTCTGTGGGGAAATGGGAGTAGCCTGGGCCAGGCTGGGTGATGGCAAGGCGGCGCATCACAATTAATTTTGCTTCGTCCACGCCAACGGTAAAGAGGTTGATTCTGGGTGCGTTGCGTCCGGAATGTTTGCGTTGTGCTTTGTCTACGATGGGACGGCCCCAGCCGCCAACGCCTTTAATGCCAAA
>JQAP01000012.1 Xylella fastidiosa strain ATCC 35879 contig12, whole genome shotgun sequence_109426_111173
CTGTCCTAGTACGCAGGTATTGGTAAGCGGCTTGGGTGTAGCCGCAGGTGCCTCCGGTATCTAAGCAGGCGGCCTGGATGGATAGACGTATACCGCTTTCGTGCTGCCAGGTGGTAGAGAGGTAGCGGTCCAGTGCTTCCCATACCTCGCCTAAGAGGGGGTCGCCGTAGAGAACGGCGGTATGAATGGACCAGGATTCTTCGTCAATGCCCCATGCGACAATTTCCACTTCAAGGCGGTCGGTTTGCATGTCGATGCCCGCAGTGAGAAAAACACCGCCCATAGGGACATCGGCAAGGTAGGTTTCAAGGCGGCGCAGTAGGTCGTCAATGTCGGCCTGTTCGGCGGTCTCGCTCCAGACGCGGGCCAGGCTGACGTTGGTGAATGTTTGTAGGTCCTGGTGTTTGAGTTTGTCCAGGTAGTCTTGAACGATGGCGCTTTGGCGGCGGAAGGTGGAGTACAGTTCGTTCAGTTCGTAGGAGGCATGGCCGTTAAAGGGTTTGCTGGCTTGCCAGTGGGCTTGGCGAACGGCTGCAATGCGTTGGCCGTCATCCCAGCATACGCCGCACCCTTGGCAGACGTAGCGTGCAGTGTGCGGTTGGTGGGCGTCGATAGCGGCCAAGTCGGCGTCGGGGTCGCTTTGGCGTCCAACCCAGCTGACGTGTTCCCATTCTAGGGTTTGTTCGCATCCGCAGGCGGGGCAGCGTACATAAAATCGCCTCTGGTCTCCGGCTCGGTAGGCGTCATCAATATAGCTGGAGCCTTCAATGGTGGGTGTGCTGATCTCCAGAAGAAACCGTTCATCACCAAAGGTCGCGGCGCGCTGCCACAACAGGCTCACCGGGTGGCCTTCGTCCGTGCGTTCGTAGCCGTCTATTTCGTCGCACACAATCAGTGGTGCTGAGCGCCCGCGCATGGTCTTTGGTGAGCCGGACCAGGCAAACATCAGAAATCCTCCAGGGTAGGATTTCATCCGCTGGTTGTTGACGCCATCGCGGCCACGCGGTTTTGCAATAAGGCGTTGCAATCCTTGGTTGGCTGCAATCAGCGGGGAGAATTTGGTTTCTAGCCATGCTTGTAAATCGCCTTGTGAGGGTTGCAGCATCATTTGGCTGCGGGGGGCCATTTCGATGCAGTAGCCTTGTACGCATAAGGCCAGCATGGTTTTACCGACTTGTGCGCCCCATTTCAGGGTGACGCGGTAGCAGTCCGGGTCCACCAGCATATCCATGGGCTCGCGTTGGTAGGGGGCGTTGTCTAGGCGCAAGGGGCCAGGAATGGCGTTGCCTTCAGGAATGCGGATGCGTGTCTGTGCCCATTCGGAAGGCTTCATTGCTGGGGGCGGTCGCAGCATCTGTAAGGCGTTGCTGATCATCTGATCAACGCCTTCTTGGTTTTCTAGGGCGGTTAAACCTAAGGTTTCAGACATCGCCTGTTTCCTCGTCTTCGTCGGGGTCCGTGTCTTCTTGGGTCAGGTCTAAGGACGCGAGATTTTCTAAGGTCTGATCGATTTCTTGCAGCAGTACGCGTTTGTATCGGCGCTCGTCGGTTTCACCCAGTAGGAGGGCGACGGTCCGCCCTGGAATAGTGCGCAGGTTGGCACGCACTTCCGCGAATACGCGGGCCAATGTCTTTTCCACCTGCTCCAAAGGAGCAACCTGCTTTTTTGCATCAGCCAAGTGCAACTCTTCGCGTTGCGCTTCAGCGGCGATCTTACGGCGCTTCCATTCTTCAATATCGGCCACCGC
>JQAP01000012.1 Xylella fastidiosa strain ATCC 35879 contig12, whole genome shotgun sequence_111175_111616
CCACCCGCCGCTTCTTCTGCGGCTTTGTCACGTAACCAGCGGGCGACTACAGCCGTGTCAAACGTCCATTCTCGCCCACGTCCACCGCGTTTCACGACTGGGCAGCCGTTACGTGCCCATTGATCGACCGTCGGCAACGCTACACCGAATATCTCCGAAAGGCCTGCACGATTAACCTGTTTTCCTTGCTGTTTCTGTAAAACCATCGGTCGATATAAACAACAAGTGAGAATCAAAACACCACGCACAATGGAAGCCCCGCGGAGTTTCGACCCCGCAGGGCTCCCCCATCGGGAAGGACCCGTTAAAATCTGTCAAATTGCAGTTAAATTCGCTCATTTGACGCCTCTATAGCCATCAGATGCCATTGCACCATGGTCACGACGGTGTATCGCTGTCTTCTATTCCGCAGCCCTGCGGTGACCACGGCTGCCCGACGCTG
>JQAP01000012.1 Xylella fastidiosa strain ATCC 35879 contig12, whole genome shotgun sequence_112014_112042
GCCGCATCTTGATCACGATTCATCGCAAC
>JQAP01000012.1 Xylella fastidiosa strain ATCC 35879 contig12, whole genome shotgun sequence_112055_112083
CGTGCTTTCCACCGCCGCTAACTGGCCTT
>JQAP01000012.1 Xylella fastidiosa strain ATCC 35879 contig12, whole genome shotgun sequence_112131_112163
AGCACTGCATGTGCAACCAGCGCCACCAACGCA
>JQAP01000012.1 Xylella fastidiosa strain ATCC 35879 contig12, whole genome shotgun sequence_112169_112200
CATCATGTACTCAATCAGCAGCCGCACACTGG
>JQAP01000012.1 Xylella fastidiosa strain ATCC 35879 contig12, whole genome shotgun sequence_112228_112457
TATTAACGATCATCCGAACTCCTTCTCCCGCCCCCCACTTTGGGGACAATGAAGCTTTGAATCAGGTCCAAACTGGCAGAGGCTCCAAGCCAACCAAACACCCCCACTGTGACTGCCGTCAGTTGCTGGCTTAACTCCAGCGATTCACACACCCACATTGCAAACAGCCCAACAAGCCCAGCCGCACTGGCTTCGATCAGCACACGCGCCCACGTTGGTTTCTCGCCGTT
>JQAP01000012.1 Xylella fastidiosa strain ATCC 35879 contig12, whole genome shotgun sequence_112562_112590
CGACCCTTTAAAGCAGCACGCCGTTTCTT
>JQAP01000012.1 Xylella fastidiosa strain ATCC 35879 contig12, whole genome shotgun sequence_116635_116655
CGGGGGTGGTTTAAAGATTCG
>JQAP01000012.1 Xylella fastidiosa strain ATCC 35879 contig12, whole genome shotgun sequence_116688_116721
CAGCCAGACAGCCGCAGGTGTTAGCGCAAACGGT
>JQAP01000013.1 Xylella fastidiosa strain ATCC 35879 contig13, whole genome shotgun sequence_11_45
AAAACGTCTCCTGTGTTATGGGATGACCACGGGGA
>JQAP01000013.1 Xylella fastidiosa strain ATCC 35879 contig13, whole genome shotgun sequence_79_109
GAGGTCAAAAACCGAACACAGACGGCGGGCA
>JQAP01000013.1 Xylella fastidiosa strain ATCC 35879 contig13, whole genome shotgun sequence_122_138
ACAGGGTGTTGTATAGC
>JQAP01000013.1 Xylella fastidiosa strain ATCC 35879 contig13, whole genome shotgun sequence_196_271
GCGGGTACCGCTGTGTTCGGAGTTTTTGATCTCCTTACTAGCGACGGTACCGCAGCGGCGTACAGTGGTCAAGCTC
>JQAP01000013.1 Xylella fastidiosa strain ATCC 35879 contig13, whole genome shotgun sequence_281_330
TTGTAGCCCAAAGCTCGGGCCAGATCGGCAGCCGTCAGGTGAGGAACACC
>JQAP01000013.1 Xylella fastidiosa strain ATCC 35879 contig13, whole genome shotgun sequence_393_450
TAAAACGTCTCCTGAGTTATCGGATGACCACAGGGAGACGTTTCTACGCGCCGCACCT
>JQAP01000013.1 Xylella fastidiosa strain ATCC 35879 contig13, whole genome shotgun sequence_586_603
CTGTTTCCGGAGTTCTTA
>JQAP01000013.1 Xylella fastidiosa strain ATCC 35879 contig13, whole genome shotgun sequence_791_817
ATGGGATGACCACGGGGAGACGTTCTT
>JQAP01000013.1 Xylella fastidiosa strain ATCC 35879 contig13, whole genome shotgun sequence_846_864
CTAAGAAACCGGAAACAGA
>JQAP01000013.1 Xylella fastidiosa strain ATCC 35879 contig13, whole genome shotgun sequence_873_899
AGCTTTCCCCTTGCAGGGTGTTGTATG
>JQAP01000013.1 Xylella fastidiosa strain ATCC 35879 contig13, whole genome shotgun sequence_935_963
AAAAAAACCGCATGATTTTCGGATGCGGG
>JQAP01000013.1 Xylella fastidiosa strain ATCC 35879 contig13, whole genome shotgun sequence_969_986
CTGTTTCCGGAGTTCTTA
>JQAP01000013.1 Xylella fastidiosa strain ATCC 35879 contig13, whole genome shotgun sequence_1003_1031
CGGTACCGCAGCGGCGAATGTGGGTCAAG
>JQAP01000013.1 Xylella fastidiosa strain ATCC 35879 contig13, whole genome shotgun sequence_1185_1201
CACGGGGAGACGTTCTT
>JQAP01000013.1 Xylella fastidiosa strain ATCC 35879 contig13, whole genome shotgun sequence_1795_1809
AGCTCACGGTGTCAT
>JQAP01000014.1 Xylella fastidiosa strain ATCC 35879 contig14, whole genome shotgun sequence_4380_4408
GCATGATTCCTTGCGCCATCACCGCACGC
>JQAP01000014.1 Xylella fastidiosa strain ATCC 35879 contig14, whole genome shotgun sequence_4418_4446
GGTGTGTACACCTATACCGGCCTGTTTCA
>JQAP01000014.1 Xylella fastidiosa strain ATCC 35879 contig14, whole genome shotgun sequence_4785_4813
CTAATCCCGAACGTTTTTCTGGAAGGAGT
>JQAP01000014.1 Xylella fastidiosa strain ATCC 35879 contig14, whole genome shotgun sequence_4960_4988
AGAAGACTACGAAGAGGTGCGTGACGCAC
>JQAP01000014.1 Xylella fastidiosa strain ATCC 35879 contig14, whole genome shotgun sequence_5000_5028
GGCGATGCGCTGTGGTGACAACGGACAAC
>JQAP01000014.1 Xylella fastidiosa strain ATCC 35879 contig14, whole genome shotgun sequence_5132_5160
TAACCCGCCCCGCAACACGAGCAGCCCCG
>JQAP01000014.1 Xylella fastidiosa strain ATCC 35879 contig14, whole genome shotgun sequence_5165_5218
ACCTGTGCTTGACAATACACCGCGCAGCGATAACACCCCTAGCCCTCCACCGGC
>JQAP01000014.1 Xylella fastidiosa strain ATCC 35879 contig14, whole genome shotgun sequence_5227_5314
CTCCCCCAACGGATGTGGCGCAACCGGCGGCCAATCCTGCTGCTGCTCAGAGCACAACGGACGCTATGAGCACGCCTGGGTATCTTGA
>JQAP01000014.1 Xylella fastidiosa strain ATCC 35879 contig14, whole genome shotgun sequence_8658_8710
TTAACGACCGAAGAAATACGCCGCGCATTGCCTGCGTTACAGGAACCGCTTTG
>JQAP01000014.1 Xylella fastidiosa strain ATCC 35879 contig14, whole genome shotgun sequence_8726_9474
GCAACTAGGCAAGCAGCTGCATTGCTCGGCCAAGGCGGTGAACCAATTATTAGCCTCCAGTGGCCTGCAATTCCGTAATGAACGCGACGACTGGGAATTAACCGAAGCCGGTCGCGTATGGGGCGAAGCCATTCCGTACTCACGCAACGGGCATAGCAGCTACCAAATTCTCTGGAATCCGACGGTGGTTGACTCGCTGAAGGTCGCCGCCTGAGATGGCCACCGCGCAGCCACCCGCACCGATCCTATGGGGGGACCTAGAGACGTACTCCCCCGTCCCGATTGCCCATGGCGTGCATGCGTATGCCGAGCAAGCACAACTGTTGCTGTTTGCTTACGCCTTGGGTGAGGGGCCGGTGCAGGTGTGGGACTGCACCGCCACGGCAACGATGCCTGAGGAGCTGTCGGCTGCGCTGCACAACCCCGCGGTGCTGCTGTATTTCCACAACTCCCATTTTGACCGAACCGTACTACGCCATTGCGGCATCAGCATCCCCTTGGAGCGCTGGCGCGATTCAATGGCCCAGGCCTTGGCCCATGCGCTGCCTGGGGCGCTGGGTACGCTATGCGAGCTGCTGCGCGTTCCTGTGGAGCAAGCCAAGGCCAAGGACGGCAAACGGCTCGTTGCACTGTTTTGCAAACCACGCCCGACCCACTGCACGTTGCGCCGTGCCACACGTGACACCCATCCGACCGAATGGGCACAGTTTGTGGAGTACGCCAGGCGCGATGTGACGGCCATGCGGGAC
>JQAP01000014.1 Xylella fastidiosa strain ATCC 35879 contig14, whole genome shotgun sequence_9739_10169
CACACGGTAGAGCGTTGCCTTGACGATCCGCTGTTGCCAGAGACGGTGCGGGAACTGCTGTCCATCCGCAGGCAAGCCAGCACCACCAGCACCGCTAAGTATCAGGCGCTGCTGAACTGCACCAGCCGCGATGGCCGCCTGCGCGGCACGCTGCAATTCAACGGGGCCAGTCGCACCGGACGGTGGGCGGGGCGGCTGTTTCAGCCGCACAACCTGCCCCGCCCCACGCTCAGCCAAGAAGCGATCACGGTTGGCATTGATGCCATGAAAGCCGGTTGTGTGGATTTAGTATTTGACGATGTCATGGCGCTGACCAGCAGCGCGCTGCGCAGCTGTCTGATTGCACCAACCCATAAAAAGCTGGTCGTGGCCGATCTGTCCAACATTGAAGGCCGCGTATTGGCGTGGCTGGCCGGTGAAACCCCCAAGCT
>JQAP01000014.1 Xylella fastidiosa strain ATCC 35879 contig14, whole genome shotgun sequence_10633_10836
GCCATTGCCGCGTTTTGGCAGGCGTTGCAGTGCGCAGTCACAGACGCCATCGGCCACCCCGAAACGGCGCACACCTGCTGCGGTATCACAGTGCAGTACAGCCGTGCATGGCTGCGTCTGCGTCTGCCGTCGGGGCGGGTGCTTTACTACGCCGCTCCCAGAGTCGATGAGCACGGCGCGCTGTCCTACATGGGCACGCATCCG
>JQAP01000014.1 Xylella fastidiosa strain ATCC 35879 contig14, whole genome shotgun sequence_10840_10901
ACGCGCAAATGGACGCGCATCACCACCTACGGCGGCAAGCTGGTCGAGAACATCACCCAAGC
>JQAP01000014.1 Xylella fastidiosa strain ATCC 35879 contig14, whole genome shotgun sequence_10903_10956
GTCAGCCGCGACGTGTTGGCCGCCTGCATGCCTGCGATTGAAGCCGCCGGATAC
>JQAP01000014.1 Xylella fastidiosa strain ATCC 35879 contig14, whole genome shotgun sequence_10969_11057
ACCGTGCACGACGAAATCATTACCGAAGCCGATGACAACGCCGCTTTCAATGCCGCGCACTTGGCCGCACTCATGGCCACACCGCCCCC
>JQAP01000014.1 Xylella fastidiosa strain ATCC 35879 contig14, whole genome shotgun sequence_11335_12185
GCATGGGCCAGCGCGTGGTCGTGGTCGATTCCTTAAAAGGCGTGGATGAGGTGCTGGCGTGACTCAGAAAAACGCTTTGATGATCAGTGCAGTCACACCGCCTACGAGGGCCCCAAACATCCATTTAAGTAGCAGCATTTCGCCTTTTATTTCAACGAAGCGTTGGTCTACTTGGGCGAAGCGCTGGTCCATGTTTTTATCCAGCTGTGCAAAATCTTTAGCGATTTGTTCAAAGCGCTGGTCAACCTGCGCAAAGCGCTGGTCTATTTTCTCAAAGCGCTGGTCAACTTGCGCAAAGCGCGTATTCACCTGCGCAAAGCCTTCCTTCATATCGGCTTCAAGGCGCGCTAATGCCTTGCCGTTTTTAGATTCAGACTCAGCAAGGCCTTGTAAATTTATTTCTAGCACTTCGGCCAAGGCTTCGGCTTCGGCCTCTGCGTGGGCCGCGGGAACCCCTGCCGTTTTCAGCCGGTTCGCAAATTTAAGCGTATCGAACGCTACGGATGTCACACATAACCCCGCTTTAGCTCCATGTGGTGGCGAGTATAGCAGCGTGCCTCCCACCCATCCTGAAGTGCTGCACGGAGCGTTGGCATGAACCTGCGCCCCTACCAACACACCATCGTTGATTTCATCCTGACGCACCCACGCTGCAATCTGTTTGTGCCCATGGGTTTGGGGAAGACAGTAGCCACGCTGACGGCGTTAGATGTGCTTCTGGTGGTGGAAGACATTGCGCCTATTTTGGTGATTGCTCCGCTGCGCGTTGCGGCCACGACATGGCCGGATGAGGTGGCCAAGTTCCCCCATTTGCGCCATCTGCGGGTGTCCGTGGTCGTGGGTAGTGCGGC
>JQAP01000014.1 Xylella fastidiosa strain ATCC 35879 contig14, whole genome shotgun sequence_12187_12559
GCACGTCGCCACGCCTTGGAGCAGGAGGCGGATATCTACTGCATTAATTACGACACTCTGAAATGGTTAGTGGAGTTTTACAAGGACCGTTGGCCGTTCCGTATGGTGGTCGCCGATGAGTGCTCCAAGTTGAAAGGGTTCCGGCTGCGGCAAGGAACACGGCGCGCCCGCGCACTGGCCACGCATGTGCATACCAAGGTGGAGCGCTACGTTGGGTTGACCGGCACGCCCGCGCCCAATGGGCTACAGGACCTGTGGGCGCTGATGTGGATGGTGGATCGTGGGGCACGGCTTGGGACGCATTTTAAAGCGTTTATCGATCGCTGGTTCCGTGCGATGCAGATCGGCAGTGATCCGCATGCGGTGCGCTTTG
>JQAP01000014.1 Xylella fastidiosa strain ATCC 35879 contig14, whole genome shotgun sequence_13483_13503
CCGAGCAGGAATCAGACAATG
>JQAP01000014.1 Xylella fastidiosa strain ATCC 35879 contig14, whole genome shotgun sequence_13521_13539
ACAACTACGAGACATGCCC
>JQAP01000014.1 Xylella fastidiosa strain ATCC 35879 contig14, whole genome shotgun sequence_13969_14022
CCGCGCTGAGGTGATCCCAACAAAGGCGTATAACACCCAACGCATGCACCACGT
>JQAP01000014.1 Xylella fastidiosa strain ATCC 35879 contig14, whole genome shotgun sequence_14204_14256
AACCCTTGTGGGGGTATCCGGCGTAATAAGGAGCGGGGGCGCGACGTGTATAT
>JQAP01000014.1 Xylella fastidiosa strain ATCC 35879 contig14, whole genome shotgun sequence_14258_14379
GATGATACGACGTACCGCGCTGTGTACCAGGCAGCGGACCAAACGCTCAGGGATGCGATGGACCTCGCCTATCTGACGGGGCAGCGTGTGAGTGATGTTGTGTCTATGGATGAGCGCCATAT
>JQAP01000014.1 Xylella fastidiosa strain ATCC 35879 contig14, whole genome shotgun sequence_62669_63376
TGTGGTCGTTCATTTCATTTACATTATCAACTGTGGTTGATACTTAACGACATGCAAACTATAGTTTGCACATGGTCGAACTCATCAAAACCAGCACTTTTGATGCTTGGATAAACAGCTTACGTGACCGCAAAGCAGCCGCCAGAATTCAAGCGCGTCTTGATCGGCTCGCACTTGGCAATCCCGGCGACGTGAAGCCTGTGGGTGCTGGCATCTCAGAAATGAGGATCGACCATGGGCCCGGATATCGGATCTATTTTATGAAGCATGGTGCAGTACTGATTCTCTTACTTTGCGGTGGCGATAAATCGTCACAAGTACGAGATATAGAGCAGGCTAAGGCACTGGCTGCACTGTGGAAGGATTAGAGCATGAATAATGAGACTTTTAGTCGATACGACACCGCTGACTATCTCAAAACCGAAGAAGATATTGCGGCTTATATGGAAGCCGTCATGGAAGAAGGTGGTAGGGATAATCCTGCTTTTATTGCACGGGCACTTGGTGCTGTCGCTCGTGCTCGTAATTTAAGTCAGCTTGCTCGTGACGTTGGCATGTCCAGGCAAGGACTAGACAAGGCACTCTCTAACGACGGCAACCCAAGCTTCTCAACCATCTTAAAAGTGGCTAAAGCGCTTGGTTTACGGATGTCATTCACACCTTCCTCTATGAGTTAAGCGCATCCCCTCACAGCGTGGTGCTAACGGT
>JQAP01000014.1 Xylella fastidiosa strain ATCC 35879 contig14, whole genome shotgun sequence_65824_65864
TGTGGTGGCAGAATCATCACGGGGGGTGATGGGCTGGTAAT
>JQAP01000014.1 Xylella fastidiosa strain ATCC 35879 contig14, whole genome shotgun sequence_66248_66870
AGGGTGATCATGAGGGGGTGGAAACCTGTTTCGGTGAAGCAGGGAGTCAGCTTTGGAGATGCCCATTGGGCGATCTCATCTGCGATACAATGAATACATGCATCTAAGTGGGGGTTTTGACATGGCGACTTCGATTCGCCTCTCTCCTGAAATGGAGCAAAGGCTGAACTCTCTTGCCTCCCATACGGGACGCACAAAGGCTTACTACCTACGTGAAATCATTGAGCATGGCATTGAGGAAATGGAGGATTACTACCTTGCTGCCGATGTGTTGGAACGTGTCCGTCATGGACAAGAACAGGTGCATTCTGCTGCCGATGTGAGGAAAACGCTTGGCCTGGACGATTGATTACACCGACACGGCCAAGCAGCAGTTACGCAAGCTCGACAAGCACATGGCGCGGCGCATTGTCGATTTCATGGATGAGCGCATCGCCGGACTAGAAAACCCACGCAGCAGTGGTAAAGCATTAACCGGACCACTTGGCGGCTTTTGGCGTTATCGTGTTGGTGATTTCCGGGTCGTCTGCGCCATTCAAGATAGCGTTTTGCGCGTCCTTGTAGTGCGTGTTGGTCACCGGGGTGAGATTTACCGATAGGCTGGACGGATCAAAACGCCACAG
>JQAP01000014.1 Xylella fastidiosa strain ATCC 35879 contig14, whole genome shotgun sequence_66942_66970
ATCGGGTCGGCGGTGTGGATATCGATCTT
>JQAP01000014.1 Xylella fastidiosa strain ATCC 35879 contig14, whole genome shotgun sequence_67023_67051
TGAGCAGCGGCGTGACGCGCTGTCGTCTG
>JQAP01000014.1 Xylella fastidiosa strain ATCC 35879 contig14, whole genome shotgun sequence_67098_67126
TCACGACCGGCCTGCTTCAGTGTTGGAGC
>JQAP01000014.1 Xylella fastidiosa strain ATCC 35879 contig14, whole genome shotgun sequence_67250_67297
GGCGCTGAACACGGCCCGCAAGCGGTTTACGGCACTATCGGCGCTGGC
>JQAP01000014.1 Xylella fastidiosa strain ATCC 35879 contig14, whole genome shotgun sequence_68091_68119
ATGTTGGTCCGTAACGCCCCCAGCACCAC
>JQAP01000014.1 Xylella fastidiosa strain ATCC 35879 contig14, whole genome shotgun sequence_68207_68236
GACGCTGTTTAACTCTTCACGACTCAGGCG
>JQAP01000014.1 Xylella fastidiosa strain ATCC 35879 contig14, whole genome shotgun sequence_68238_68759
AGGGTTTGCAGCATCGTGGCATCCATGCCCAGGTTGGCTAGGATGGACTGCTGTTGTGGTGCCGACAAGCCACGGATTTTTTCTTGCACATCGCCCAGCATGTCGCCAACGGATTTAACGGAGCCATCGGCCTGTCGGGCCTGCAAGCCCAGCTTTTGGAACAGCATGGCCCCGCGCCCCACTCCATTGGCGGCTTCGCCTATTTTTTGGGACAAGGATTCAATAGAACGGGTCGAGGCCTCCACAGAGGAGCCATTCAAACGCGCCGCATAGCCCAGCTCCTGGAGCAAGGACAGGCTGGCTCCGGTGCGCTGGCTGGCACTGTTGAGGGCATTGAGTTCGCTTAAGGCGCTGCCGACAAAGCGATTCATTCCCGCCAGCGCCCCGCCCATGGCGGCGGCGGCCACCGTCACGAGGCCCGTAACGCGGGTCAGGCCGGTGCTAAAGGTGTTGAAGCCTGAGGTGTCAGCGACCGCGCCAAGGCGGATCAGGAATTCGTCGAGAATCATCGCAGGGGGTTAG
>JQAP01000014.1 Xylella fastidiosa strain ATCC 35879 contig14, whole genome shotgun sequence_68761_68828
GCGTCATGCTGGAGGGCATCCCATTCCACCATCGCGGTGTGGAAGCTACATAAGTCACTGAGGCAGTA
>JQAP01000014.1 Xylella fastidiosa strain ATCC 35879 contig14, whole genome shotgun sequence_68842_68858
TGGTCAAGATCGCAATA
>JQAP01000014.1 Xylella fastidiosa strain ATCC 35879 contig14, whole genome shotgun sequence_68929_69010
CCTGAAAGGCCGCCATGCCGCCAGCGAAAAAATCGCTGTATTGATACTTGACTCCTTCCATCAAGACGCGCAGCAGATGGGT
>JQAP01000014.1 Xylella fastidiosa strain ATCC 35879 contig14, whole genome shotgun sequence_69012_69056
CGGCGGGTGTTGAAGTGCTCATTGAGCCGATCTGGGCTGAGCCGG
>JQAP01000014.1 Xylella fastidiosa strain ATCC 35879 contig14, whole genome shotgun sequence_69089_69150
CTGTTCAAACACCAGGGCTTCTATCTCGGTCACCGCAGGGTCGCCCAGATGGCTCAGCAGCG
>JQAP01000014.1 Xylella fastidiosa strain ATCC 35879 contig14, whole genome shotgun sequence_69152_69189
CCCCAGGGCAACGGAGGCGGCGCCTTGGGCGTTGGCCA
>JQAP01000014.1 Xylella fastidiosa strain ATCC 35879 contig14, whole genome shotgun sequence_69198_69282
GCATCCATCCCCCGCAGTAGCACCCCGGCGCGTTTGAGTGATTGCCAGGCCGCCATCGCATTGGCCGGGGTCATGACGTAGGTGA
>JQAP01000014.1 Xylella fastidiosa strain ATCC 35879 contig14, whole genome shotgun sequence_69290_69339
TATTTCAAAACGATGTTCATTGTTCATGCGTTGCCAAAGCCTTTTTCTAG
>JQAP01000014.1 Xylella fastidiosa strain ATCC 35879 contig14, whole genome shotgun sequence_69341_69417
GTGATGTCCATCACTTCAAACACCAGTGTCCAGGTTTCTGGATTGTGTCCGGCGCCCCGGGTAAATCCTGGGGGGGG
>JQAP01000014.1 Xylella fastidiosa strain ATCC 35879 contig14, whole genome shotgun sequence_71936_72139
GCCATTGCCGCGTTTTGGCAGGCGTTGCAGTGCGCAGTCACAGACGCCATCGGCCACCCCGAAACGGCGCACACCTGCTGCGGTATCACAGTGCAGTACAGCCGTGCATGGCTGCGTCTGCGTCTGCCGTCGGGGCGGGTGCTTTACTACGCCGCTCCCAGAGTCGATGAGCACGGCGCGCTGTCCTACATGGGCACGCATCCG
>JQAP01000014.1 Xylella fastidiosa strain ATCC 35879 contig14, whole genome shotgun sequence_72143_72204
ACGCGCAAATGGACGCGCATCACCACCTACGGCGGCAAGCTGGTCGAGAACATCACCCAAGC
>JQAP01000014.1 Xylella fastidiosa strain ATCC 35879 contig14, whole genome shotgun sequence_72206_72247
GTCAGCCGCGACGTGTTGGCCGCCTGCATGCCTGCGATTGAA
>JQAP01000014.1 Xylella fastidiosa strain ATCC 35879 contig14, whole genome shotgun sequence_72269_72360
TTAACCGTGCACGACGAAATCATTACCGAAGCCGATGACAACGCCGCTTTCAATGCCGCGCACTTGGCCGCACTCATGGCCACACCGCCCCC
>JQAP01000014.1 Xylella fastidiosa strain ATCC 35879 contig14, whole genome shotgun sequence_72638_73054
GCATGGGCCAGCGCGTGGTCGTGGTCGATTCCTTAAAAGGCGTGGATGAGGTGCTGGCGTGACTCAGAAAAACGCTTTGATGATCAGTGCAGCAACGCCCGCCACGAGCACGCCTAGCATCCACTTGAGTAGGAGCATTTCGCCTTTTATCTCAGCAAAGCGCGTATTCACCTGCGCAAAGCGCTGGTCAATGTTCTTTTCCATCTGCACAAAGCGCGTATTCACCTGCGCAAAGCCTTCCTTCATATCCGCTTCAAGACGCGCTAATGCCTTGCCGTTTTTAGATTCAGACTCAGCAAGGCCTTGTAAATTTATTTCTAGCACTTCGGCCAAGGCTTCGGCTTCGGCCTCTGCGTGGGCCGCGGGAACCCCTGCCGTTTTCAGCCGGTTCGCAAATTTAAGCGTATCGAACGCTAC
>JQAP01000014.1 Xylella fastidiosa strain ATCC 35879 contig14, whole genome shotgun sequence_73056_73269
GATGTCACACAGTCCCCCGCTTTAGCTCCATGTGGTGGCGAGTATAGCAGCGTGCCTCCCACCCATCCTGAAGTGCTGCACGGAGCATTGGCATGAACCTGCGCCCCTACCAACACACCATCGTTGATTTCATCCTGACGCACCCACGCTGCAATTTGTTTGTGCCCATGGGTTTGGGGAAGACAGTAGCCACGCTGACGGCGTTAGATGTGCT
>JQAP01000014.1 Xylella fastidiosa strain ATCC 35879 contig14, whole genome shotgun sequence_73271_73778
CTGGTGGTGGAAGACATTGCGCCTATTTTGGTGATTGCTCCGCTGCGCGTTGCGGCCACGACATGGCCGGATGAGGTGGCCAAGTTCCCCCATTTGCGCCATCTGCGGGTGTCCGTGGTCGTGGGTAGTGCGGCGGCACGTCGCCACGCCTTGGAGCAGGAGGCGGATATCTACTGCATTAATTACGACACTCTGAAATGGTTAGTGGAGTTTTACAAGGACCGTTGGCCGTTCCGTATGGTGGTCGCCGATGAGTGCTCCAAGTTGAAAGGGTTCCGGCTGCGGCAAGGAACACGGCGCGCCCGCGCACTGGCCACGCATGTGCATACCAAGGTGGAGCGCTACGTTGGGTTGACCGGCACGCCCGCGCCCAATGGGCTACAGGACCTGTGGGCGCTGATGTGGATGGTGGATCGTGGGGCACGGCTTGGGACGCATTTTAAAGCGTTTATCGATCGCTGGTTCCGTGCGATGCAGATCGGCAGTGATCCGCATGCGGTGCGCTTTG
>JQAP01000014.1 Xylella fastidiosa strain ATCC 35879 contig14, whole genome shotgun sequence_74702_74722
CCGAGCAGGAATCAGACAATG
>JQAP01000014.1 Xylella fastidiosa strain ATCC 35879 contig14, whole genome shotgun sequence_74740_74758
ACAACTACGAGACATGCCC
>JQAP01000014.1 Xylella fastidiosa strain ATCC 35879 contig14, whole genome shotgun sequence_75188_75241
CCGCGCTGAGGTGATCCCAACAAAGGCGTATAACACCCAACGCATGCACCACGT
>JQAP01000014.1 Xylella fastidiosa strain ATCC 35879 contig14, whole genome shotgun sequence_75423_75475
AACCCTTGTGGGGGTATCCGGCGTAATAAGGAGCGGGGGCGCGACGTGTATAT
>JQAP01000014.1 Xylella fastidiosa strain ATCC 35879 contig14, whole genome shotgun sequence_75477_75598
GATGATACGACGTACCGCGCTGTGTACCAGGCAGCGGACCAAACGCTCAGGGATGCGATGGACCTCGCCTATCTGACGGGGCAGCGTGTGAGTGATGTTGTGTCTATGGATGAGCGCCATAT
>JQAP01000014.1 Xylella fastidiosa strain ATCC 35879 contig14, whole genome shotgun sequence_75658_75686
TTACGGGTGAATTGTCAGTTTTAATAAAG
>JQAP01000014.1 Xylella fastidiosa strain ATCC 35879 contig14, whole genome shotgun sequence_75711_75844
ATGAAGCTGCGTAGCACGCGTTTGATTGTGGATGCGAAAGGCTTGGAGCTAAGTCGTATAGGATTGCGTTACAGGTTTGATAAGGCACGTGCTGCCGCAGGGGTCGCCAAGGAGGTATTCCAATTCCGCGATCT
>JQAP01000014.1 Xylella fastidiosa strain ATCC 35879 contig14, whole genome shotgun sequence_128041_128078
CGCCTGCCAATCACACTTTTCACATCATCCAGGCGCTT
>JQAP01000014.1 Xylella fastidiosa strain ATCC 35879 contig14, whole genome shotgun sequence_128098_128169
ATTTGACCAGGCGGTTTTTGGGTTAAATCAGGGCCTTTGGGGTTATTTTTTATTTGCCTAAGCGCTTCTTTT
>JQAP01000014.1 Xylella fastidiosa strain ATCC 35879 contig14, whole genome shotgun sequence_128197_128378
CCAGAAATCCAGCGACCGCCGATCATTGCCGCTTTAAGGCCGTATTTGGCAAGGTTGCCAATCACTATGGAGGTGACGTAGTCCTGCCCTCTTTCTAGGGCCACTTGTTCTAGGGTTTTTTCTCCGGAACGAATCGCTTTGATGTCTTGCCAAGCTTGATAGGCGGTGATGCCTTTATCGGC
>JQAP01000014.1 Xylella fastidiosa strain ATCC 35879 contig14, whole genome shotgun sequence_128380_128471
AGCCAGACGGCGCCAAGAATCACTGGGATAAAGGCGGCGTTGTTTTCGGTTTCCAGGCGGGCGGCGGCGCTGCTGACGGCGGCATCGCCTCC
>JQAP01000014.1 Xylella fastidiosa strain ATCC 35879 contig14, whole genome shotgun sequence_128684_128698
GGGCGGTGTCGCTGC
>JQAP01000014.1 Xylella fastidiosa strain ATCC 35879 contig14, whole genome shotgun sequence_128733_128824
GCCCAGGCTTTGGATGTAGTTGACTGCGGCGTTTTGCAGCATTTGGGTGGCCGGGCCGGTCACTTGTTGGCCGGCGGCCAGGGTCAGGGCGG
>JQAP01000014.1 Xylella fastidiosa strain ATCC 35879 contig14, whole genome shotgun sequence_128887_128968
AGGGCGGCGACGATGTCAAAGCCGACTTTAAGCGGCAGGTTCCACTTTTATTTGAATATCGCTAATCAAACGGCGTTTATTT
>JQAP01000014.1 Xylella fastidiosa strain ATCC 35879 contig14, whole genome shotgun sequence_130604_130632
TTTAAAGGCACATCCCCCGCCAATTGCTG
>JQAP01000014.1 Xylella fastidiosa strain ATCC 35879 contig14, whole genome shotgun sequence_131447_131493
TTGTTATCCACGGCAGCGATGGCGGCATGGGTGGCGGTGGCCGCATC
>JQAP01000014.1 Xylella fastidiosa strain ATCC 35879 contig14, whole genome shotgun sequence_131495_131598
GTGTGCGTGGTGCTGGCGATGCCGGTGACGATGGAGGTAATGAGGTTGCGTTTGGCTTCGCGGTCTTGGGCGGTGTCTTCGGGGCGGGGGTCGCTAAATAATCC
>JQAP01000014.1 Xylella fastidiosa strain ATCC 35879 contig14, whole genome shotgun sequence_131600_131659
GTGAGGACGCTGGAGGCGGCGGCGCCTTGGGCGCCACTGCTGCAGCGTTGTTGGCTGGCC
>JQAP01000014.1 Xylella fastidiosa strain ATCC 35879 contig14, whole genome shotgun sequence_131661_131842
CAGCACCGGCGCAGGCCAGCAGGGCATGGAGGGCGGCGTGTAGGGGGCTGCCTTCGGTCAGTTGGCCGGTGGCCACCCAGTGGCCAATGGCGGTGGCGCCTTGTTGTTGGACGTAGTTGACGATCATGTGTTTGGCAAGGTCGCTGCTGGCAGCGCTGACGTTGCCGCTGGCACCGGCGGCT
>JQAP01000014.1 Xylella fastidiosa strain ATCC 35879 contig14, whole genome shotgun sequence_132076_132091
GACGATGTCAAAGCCG
>JQAP01000014.1 Xylella fastidiosa strain ATCC 35879 contig14, whole genome shotgun sequence_133305_133963
TGGTGAGGCCGGCCCATTGAGGCCTCACCACAATCCTTTGATGTATTAAAAATTCATTCTTTACATTCCGGCAAACGATTTGCACTCTGATTTCATAATATTTTCATTAAAAAGCATCATTGAAGCACCATCAATTTGACCAAGTACATAGGGATCTTTACTCGCCTCAAGCTTTTTCATTTCCTCTCTGATCTTTTGCTCGAATCCACCTTTTCCAGAAACAATATTAGCCTCAAATTTTTCCTTTAGCTGAGGATAAATTTTAGAGCAACTTCTTTTTACAGCAACTGCAGAAAGTGCATCTTTTTGAATTTTTAAATATATATCCATAAGATTATCGAGGGCCTGCGAAATGGCATTTTGTTTATCTTTTTCCAAATCTGAGGTTGCATCTTGTGCGTATAAATGGCCGCTGCAGAATACAGCAAGAATAAATAGCTTAATGAACACTTTATTTCTTGGATATATGAAATTCATTCGATCTCTTTATTTTCTCAGTCAATTAATGATTATTAATACAGGTCAATTGGAATCTATAAATTTGTAGTAATACCGACACAGATGCCGCCCCTTAAAGGCACGGCACCCACGTAATTTAAATAAACAACCGCAGCAGGGAGTGAGGTCAACGCATTATCAATCAGCCCACTCGTAATAAT
>JQAP01000014.1 Xylella fastidiosa strain ATCC 35879 contig14, whole genome shotgun sequence_134065_134162
GGAAAAGAGCTTCTGAACATTTCCACTAACTCCTCAGTGGTGCCATTGATAAATTCGCCCTTTCTATTACCAAGCTTAAGCCGCCCCTCATCCAGTAA
>JQAP01000014.1 Xylella fastidiosa strain ATCC 35879 contig14, whole genome shotgun sequence_134167_134314
CCTATTAAAAATAGAAAATCTTTCTTTCTTTCTTCAAATGACTCAGGATCCACTTGAGCGGCAGTAACTCCACGCACCTCAACCATATAACCCCAAAGAAAATGGAAAGGACACTCTAAAGTTTCATAAATAACATCTATTTGCTCTT
>JQAP01000014.1 Xylella fastidiosa strain ATCC 35879 contig14, whole genome shotgun sequence_134325_134339
TTAATCACCTATCAC
>JQAP01000014.1 Xylella fastidiosa strain ATCC 35879 contig14, whole genome shotgun sequence_134343_134372
AATTTAAATTCAACCTTTTCTTTTGTCACT
>JQAP01000014.1 Xylella fastidiosa strain ATCC 35879 contig14, whole genome shotgun sequence_134400_134545
TCAATCGTCCACCTTGCTTTAGTCACATTACTTGAAGACGAAACAGACCTTAAATGCACAATCGTGCCATCACTCGCATCAGCTCTATAAACCCCTTCACTCATTCTCTTAAAAGGCGCACCTTGTACCCATGTCTCCGCATACTG
>JQAP01000014.1 Xylella fastidiosa strain ATCC 35879 contig14, whole genome shotgun sequence_134607_134635
CTTCCTCCTGGAACGTTAGGGTCATACGG
>JQAP01000014.1 Xylella fastidiosa strain ATCC 35879 contig14, whole genome shotgun sequence_134657_134845
TGAAATAATAAATTGATTATTTGGGTGACGCTTATCTAGGGTAGTTTATTTAATGCGAATGCGTTGCTATGTGGTAGTAATACCGATGCAGATGCCGCCCCTTAAGGGCACGGCACCCGTGTAATCTAAATAAACAACTGCAGCAGGGAGTGAGGTCAACACATTATCAATCAGCCCACTCGTAATAAT
>JQAP01000014.1 Xylella fastidiosa strain ATCC 35879 contig14, whole genome shotgun sequence_136085_136264
TTGCAGTTTTTGCTGGGTGGCCAACCAATTGTTATCCACGGCAGCGATGGCGGCATGGGTGGCGGTGGCCGCATCGGTGTGCGTGGTGCTGGCGATGCCGGTGACGATGGAGGTAATGAGGTTGCGTTTGGCTTCGCGGTCTTGGGCGGTGTCTTCGGGGCGGGGGTCGCTAAATAATCC
>JQAP01000014.1 Xylella fastidiosa strain ATCC 35879 contig14, whole genome shotgun sequence_136266_136324
GTGAGGACGCTGGAGGCGGCGGCGCCTTGGGCGCCACTGCTGCAGCGTTGTTGGCTGGC
>JQAP01000014.1 Xylella fastidiosa strain ATCC 35879 contig14, whole genome shotgun sequence_136327_136508
CAGCACCGGCGCAGGCCAGCAGGGCATGGAGGGCGGCGTGTAGGGGGCTGCCTTCGGTCAGTTGGCCGGTGGCCACCCAGTGGCCAATGGCGGTGGCGCCTTGTTGTTGGACGTAGTTGACGATCATGTGTTTGGCAAGGTCGCTGCTGGCAGCGCTGACGTTGCCGCTGGCACCGGCGGCT
>JQAP01000014.1 Xylella fastidiosa strain ATCC 35879 contig14, whole genome shotgun sequence_136742_136757
GACGATGTCAAAGCCG
>JQAP01000014.1 Xylella fastidiosa strain ATCC 35879 contig14, whole genome shotgun sequence_138987_139015
TGTTGGTCCAGTTCTGTCACGCTGTGGTG
>JQAP01000014.1 Xylella fastidiosa strain ATCC 35879 contig14, whole genome shotgun sequence_139029_139057
GTGGTGGCGTCGCGGAGGGTGCTGCTAGC
>JQAP01000014.1 Xylella fastidiosa strain ATCC 35879 contig14, whole genome shotgun sequence_141607_141710
TCGGCGGCTTGGAGCAAGCCGCTGTTGGTCAGGGTGTCGGTGGCGGTGAGGGTGGCGTGGCTCGTAGCCAGGAAGGTGCCGGTGTTGGTGATGGTGTTGGCTTG
>JQAP01000014.1 Xylella fastidiosa strain ATCC 35879 contig14, whole genome shotgun sequence_141721_141741
TCGGCGGCTTGGAGGTGGCCG
>JQAP01000014.1 Xylella fastidiosa strain ATCC 35879 contig14, whole genome shotgun sequence_141847_141861
GCTTGGAGGTGGCCG
>JQAP01000014.1 Xylella fastidiosa strain ATCC 35879 contig14, whole genome shotgun sequence_238665_239047
TGCCTTGACGATCCGCTGTTGCCAGAGACGGTGCGGGAACTGCTGTCCATCCGCAGGCAAGCCAGCACCACCAGCACCGCTAAGTATCAGGCGCTGCTGAACTGCACCAGCCGCGATGGCCGCCTGCGCGGCACGCTGCAATTCAACGGGGCCAGTCGCACCGGACGGTGGGCGGGGCGGCTGTTTCAGCCGCACAACCTGCCCCGCCCCACGCTCAGCCAAGAAGCGATCACGGTTGGCATTGATGCCATGAAAGCCGGTTGTGTGGATTTAGTATTTGACGATGTCATGGCGCTGACCAGCAGCGCGCTGCGCAGCTGTCTGATTGCACCAACCCATAAAAAGCTGGTCGTGGCCGATCTGTCCAACATTGAAGGCCGCGT
>JQAP01000014.1 Xylella fastidiosa strain ATCC 35879 contig14, whole genome shotgun sequence_239050_239080
TGGCGTGGCTGGCCGGTGAAACCCCCAAGCT
>JQAP01000014.1 Xylella fastidiosa strain ATCC 35879 contig14, whole genome shotgun sequence_239164_239192
GCGGGGCACCGATCACCTTGCAATGGAAT
>JQAP01000014.1 Xylella fastidiosa strain ATCC 35879 contig14, whole genome shotgun sequence_239238_239266
GCCTACGCCCATTCATTCGGGATAGCGCC
>JQAP01000014.1 Xylella fastidiosa strain ATCC 35879 contig14, whole genome shotgun sequence_253935_253962
GACATGCAGGCGTTTTATCCCATACCAC
>JQAP01000014.1 Xylella fastidiosa strain ATCC 35879 contig14, whole genome shotgun sequence_254361_254411
ATGATAGTCTATCAATACATCTAGCAGGATGTGGCCATTATAACTTATTGT
>JQAP01000014.1 Xylella fastidiosa strain ATCC 35879 contig14, whole genome shotgun sequence_258451_259365
GGAAGAGATAATGGTTAATGGATTAATGGTTAATGGTTTAGCCGTTACAGCCGTTACAGGTGCGTTACCGGTTTTTGCATTCGTTTTTGCGTTCCATTGCCGTAATTCTTTAATAGATGTCTCATTTTCGGCGCGGATCAAACGCTCTTCCGAACGTAATGAGGAAGAGGGACCGGTGAATGATTCTTCTTGGGTAGGTGTTACAGGTGTTACAGGTGTTACAGGTGTTACAGGTGGCGTTACAGCCGTTACAGGTGCGTGACAGGTTTTTTTGTGCAACAGCCGTAATTCCTTGATAGGCATATTCCATTCTGGAGTGACCTGATGGTCTTTCAGTTCGGCAAACAAGCGTGAGCGTTCTTTACGGTGGCGACGCGTCCGGGTGTTCTGACCGTTCTTATTCGCCTCCTTATGCTCATGCCACGCATCGCCTTCTTTATAGGCGGCAATCTCTTCATCGCATCGCTTGTTATGCCAGCCGTCTTCTTGCAATGAGAAAAATGTATCAAGCACGAAATCAACGGCGCTTTTCTCTTTTTTGGTACGGGCATAAGCAATACGGTACGTGTGCGTTTTATCAGCCGGTATCGGTTTTTCTGTAGCGTAGTAGTGACTTAATAGAAGGAAGTAGATGCCGTGTTCTTGCAGCGAGAGATAGCTAGCGTCACTCTTGTAATCGCCAATGTGGTGCATGTAATAATTCATGCCGCCTCCCTCAGACACGCGATGACGTCTGGATTCCACAAGAGTTGATAACTGCTGTGCCCGTTGCGTGAGTACGGAATGGCTTCACACCACACGCGACCGGCTTCGGTTAATTCCCATTCGTCGCGTTCATTACGGAACTGAAAGCCTCTGGAGGCTAATAATTGGTTCACCGTCTTGGCCGAGCAATGCAGCCGCTTGCCTAGTTGC
>JQAP01000014.1 Xylella fastidiosa strain ATCC 35879 contig14, whole genome shotgun sequence_259396_259424
AACGCAGGCAATGCACGGCGTATCTCTTC
>JQAP01000014.1 Xylella fastidiosa strain ATCC 35879 contig14, whole genome shotgun sequence_259438_259479
GTATTGCTTTTGATGCAGGCCGCGGTGACGGCAGGCTCTGCT
>JQAP01000014.1 Xylella fastidiosa strain ATCC 35879 contig14, whole genome shotgun sequence_260118_260146
ACGGCCTATCTGGTTGAGCTACGTCAATA
>JQAP01000014.1 Xylella fastidiosa strain ATCC 35879 contig14, whole genome shotgun sequence_338486_338772
GGGGGACATCCATTACGCACAAGACCGCGACGCACCGTCTATACGTACAGTGATGGATCAGGTCGACCACAAAGTTAATAAAATAAAGACACAGCATCATCCTGCAGCGGTTTAATAATGAATATTCCAAGAGTATTTAAATCTCTACTGAAATTATGTGGAATTGTTGCGCTGACCTTGCTTATGGTATTCGGCGCTATTCTCTCCTGCGGGAAAAATAATATGACAAAAACAACACCGCAACAGGCCGCTGCACAGGACATTAAGGAGGTCAGTAAAATAATGAT
>JQAP01000014.1 Xylella fastidiosa strain ATCC 35879 contig14, whole genome shotgun sequence_338819_338913
CCAGAAGTGTGGCCAAGCAAACTTCCACCAAACATGATCATATTTCGTTTTAAGACTATTGAGTATCTTTCTGGTATCGAAACATCTCCAGGTAA
>JQAP01000014.1 Xylella fastidiosa strain ATCC 35879 contig14, whole genome shotgun sequence_338924_339208
GCCGGAACCTCGATAGTTTCTCTAGCCTTTTTCCCTGATAAACCATGGAAAGAACATTATATCCATACCCTTTCACAGGCTTATAGGAATGGGAAAGTTGAAATTATTGGGGAGTATAAAGAATTTAATTTTTATAATCTTAGGGATTTCCTTTATTCGGCGATTGATAAGGATGGAATTTTTAATATTGAATATGATGCTGGTGATGGTCTACCACGAAAAAAAGAGGAGCGAATCCGTGAATTAAAATTAATTGTTGATTTTATTGAATCCCATACCATCCCA
>JQAP01000014.1 Xylella fastidiosa strain ATCC 35879 contig14, whole genome shotgun sequence_339217_339266
AGAATCATGATGACAAGTTCAGATTTTTATTTTGATCAAGCCACGTTGGA
>JQAP01000014.1 Xylella fastidiosa strain ATCC 35879 contig14, whole genome shotgun sequence_339270_339305
TGCCAACACCTATAAAAATGCCGGGAATTATCCGGC
>JQAP01000014.1 Xylella fastidiosa strain ATCC 35879 contig14, whole genome shotgun sequence_339321_339667
GTCCGATGCCGTCAAAGCCAGTGGTGGCGATGCCAGATTGGCGAATGGGTTCAAGAATGCGGGGGACATCCATTCCGGGCAACACCGCGACGCACCGTCTATACGTGCAGTGATGGATCAGGCCGACCACAAAGTTAATAAAATAAAGACACAGCATCATCTTGCGGCGGTTTAATCATGAATATTCCAAGACTATTGAAACGCTTACTGAAATTATGTGGACTGCTTGCACTTGCCTTGCTGATGGTATTCGGCGCTATTCTCTCCTGCGGGAAAAATAATATGACAAAAACAACACCGCAACAGGCCGCTGCACAGGACATTAAGGAGGTCAGTAAAATAATGAT
>JQAP01000014.1 Xylella fastidiosa strain ATCC 35879 contig14, whole genome shotgun sequence_339699_339817
TGTTTCAAGTTTCCTCAGGAAGTAATGCCGATCCAATTTGATCCTAGCAAGGCTATATTTTATTTTAAAAATATTGGATATCTTTCTGGCATTGAGACATCTCCGGGTAATCTCGGTGA
>JQAP01000014.1 Xylella fastidiosa strain ATCC 35879 contig14, whole genome shotgun sequence_339819_340096
GCCGGAACCTCGATAGTCGCTCTCATCTTTTTCCCTGATCAACCATGGAAAGAATATTATATCCATGCCCATTTACCTACTGGTAGCAATAAGCAAGTAGAAATCATGGGAGAATACAAAGAATTCTACTTTTATCATCGTAGGGATTCCCTTTATTCTGCGATTGATAAGACTGGATTGTTCAATATTGAATATCAGCCCGGCCAACGGAGAAATAAAGAGGAGTTAATCAGTGACTTAAAGTTAATTATTGATTTTGTTAATACCCATACCATCCC
>JQAP01000014.1 Xylella fastidiosa strain ATCC 35879 contig14, whole genome shotgun sequence_340106_340194
AAAATCATGATGACGAGTTTAGATTTTTATTTTGATCAAACAACGCTAAATCTTGCCAACACCTACAGCAATGCCGGGAATGACTGGGC
>JQAP01000014.1 Xylella fastidiosa strain ATCC 35879 contig14, whole genome shotgun sequence_340203_340243
ACACATTATCCGATACCGTCAAAGCCAGTGGCGGCGATGCC
>JQAP01000014.1 Xylella fastidiosa strain ATCC 35879 contig14, whole genome shotgun sequence_340247_340692
TTGGCGAATGGGTTCAAGAATGCGGGGGACATCCATTCCGCACAACGCCGCGACGCACCGTCTATACGTGCAGTGATGGATCAGGCCGACCACAAAGTTAATAAAATAAAGACACAGCATCATCCTACGGCGGTTTAATAATGAATATTCCAAGAGTATTTAAATCCCTACTGAAATTATGTGGACTGCTTGCACTTGCCTTGCTGATGGTATTCGGCGCTATTCTCTCTTGCGGGAAAAATAATATGACAGAAACAACACCGCAACAGGCCGCTGCACAGGACATCAAAGAGGTTAGTAAAATGATGATACTTAAATCACGCAATTCCAATGATAAAAGATGTTTCAAGTTACCCCCAAAAGTGGGGCCGATCCAATTTTCACCTAGCACGGCCATATTTTATTTTAAAAATATTGGGTATCTTTCTGGGCTTGAGACATCTCCA
>JQAP01000014.1 Xylella fastidiosa strain ATCC 35879 contig14, whole genome shotgun sequence_340702_340985
GGTGAGGCCGGAACATCTATAGCCACCCTATCCTTTTTTCCTGATCAACCATGGAAAGAACATTATATCCGCTCTGTTGCACGTACTCTCAGCAATGAGCACGTGGAAATTATAGGGGAATATAAAGAGCTCTATTTATATAATCTTACTAATTTCCTTTATTCGGCCATTGATAAAACGGGGCTGTTCAATATTGCATATCAACCTGGCCGAAAAAGAAATAAAGAGGAGTTAATCAGTGACTTAAAGTTAATTATTGATTTTGTTAATACCCATACCATCCC
>JQAP01000014.1 Xylella fastidiosa strain ATCC 35879 contig14, whole genome shotgun sequence_340995_341023
AAAATCATGATGACGAGTTTAGATTTTTA
>JQAP01000014.1 Xylella fastidiosa strain ATCC 35879 contig14, whole genome shotgun sequence_341048_341083
TGCCAACACCTATAAAAATGCCGGGAATTATCCGGC
>JQAP01000014.1 Xylella fastidiosa strain ATCC 35879 contig14, whole genome shotgun sequence_341102_341129
CGATGCCGTCAGCGTCGGTGGCGGCGAT
>JQAP01000014.1 Xylella fastidiosa strain ATCC 35879 contig14, whole genome shotgun sequence_341155_341445
ATGCGGGGGACATCTATTCCGCACAACGCCGCGACGCACCGTCTATACGTACAGTGATGGATCAGGCCGACCACAAAGTTAATAAAATAAAGACACAGCATCATCCTGCGGCGGTTTAATAATGAATATTCAAAGAGTATTTAAATCCCTACTGAAATTATGTGGACTGCTTGCACTTGCCTTGCTAATGGTATGCGGCGCTATTCTCTCCTGCGGGAAAAATAATATGACAAAAACAACACCGCATCAGGCCGCTGCAAAGAACATCAAGGAGGTTAGTAAAATAATGAT
>JQAP01000014.1 Xylella fastidiosa strain ATCC 35879 contig14, whole genome shotgun sequence_341492_341586
CCAGAAGTGTGGCCGAGCCAATTTGGACCTGATATGATGATATTTCATTTCAAAAATATTGGTTATCTTTCTGGTATCGAAACATCTCCAGGTAA
>JQAP01000014.1 Xylella fastidiosa strain ATCC 35879 contig14, whole genome shotgun sequence_341597_341625
GCCGGAACCTCGATAGTCTCCTTAGCCTT
>JQAP01000014.1 Xylella fastidiosa strain ATCC 35879 contig14, whole genome shotgun sequence_341634_341733
ATCAACCATGGAAAGAATATTATATCCATGCCCGTTTGCCTGCTGGAAGCAATGAGCAAGTAGAAATCATGGGAGAATACAAAACATTCTATTTTTATAA
>JQAP01000014.1 Xylella fastidiosa strain ATCC 35879 contig14, whole genome shotgun sequence_341741_341899
GATTTCCTTTATTCGGCGATTGATAAGACTGGATTATTCAATATTGAATATCAACCTGGCCTACCAAGAAATAAAGAGGAGTGGACCCATGATTTACAGTTAATTATTGATTTTGTTAATACCCATACCATCCCCTGTCAAGGAGAATCATGATGACAA
>JQAP01000014.1 Xylella fastidiosa strain ATCC 35879 contig14, whole genome shotgun sequence_341944_342026
ACCTATAGAAATGCCGGGAATGACTGCGCGATGTACCGGACATTATCCGATGCCGTCAAAGCCAGTGGTGGCGATGCCAGATT
>JQAP01000014.1 Xylella fastidiosa strain ATCC 35879 contig14, whole genome shotgun sequence_342048_342334
GGGGGACATCCATTCCGCACAACGCCGCGACGCACCGTCTATACGTGCAGTGATGGATCAGGCCGACCACAAAGTTAATAAAATAAAGACACAACATCATCTTGCGGCGGTTTAATCATGAATATTCCAAGAGTATTTAAATCTCTACTGAAATTATGCGGACTGCTTGCGCTTGCCTTGCTTATGGTATGCGGTGCTATTCTCTCCTGCGGGAGAAATAATATGACAGAAAAAACACCGCAAAAGGCCGCTGCAAAGAACATCAAGGAGGTTAGTAAAATAATGAT
>JQAP01000014.1 Xylella fastidiosa strain ATCC 35879 contig14, whole genome shotgun sequence_345041_345062
GGACTCCGCCTGACCTACAACA
>JQAP01000014.1 Xylella fastidiosa strain ATCC 35879 contig14, whole genome shotgun sequence_345293_345324
GCCGGAAATGCCGAAGGTAGTGACGCCACAGA
>JQAP01000014.1 Xylella fastidiosa strain ATCC 35879 contig14, whole genome shotgun sequence_345329_345357
CTGTTTGGCGATGCCGGTGCCAATCTCCT
>JQAP01000014.1 Xylella fastidiosa strain ATCC 35879 contig14, whole genome shotgun sequence_345407_345531
ACCCTGGAAGGCGGCGCGGGCAACGATACCCTCAGCGGCGATGCAGGTAACGATGTACTGGACGGCGGCACCGGCAGCAACCGCCTAGAAGGCGGCGCCGGTAACGATGTGCTGAAAGTGTCGTA
>JQAP01000014.1 Xylella fastidiosa strain ATCC 35879 contig14, whole genome shotgun sequence_345536_345574
TCCGCAGATAACGTGCTGAACGGTGGCAGCGGTGATGAC
>JQAP01000014.1 Xylella fastidiosa strain ATCC 35879 contig14, whole genome shotgun sequence_345577_345631
GTTGTACGGCAGCGCTTACGCGGATACGTATCTATTCAACAAAGGAGACGGCCAC
>JQAP01000014.1 Xylella fastidiosa strain ATCC 35879 contig14, whole genome shotgun sequence_345717_345741
GGCAAGATGTGGTGCTGGACCTGGG
>JQAP01000014.1 Xylella fastidiosa strain ATCC 35879 contig14, whole genome shotgun sequence_345755_345778
AGCATCCGTTTGAAAGACTGGTTG
>JQAP01000014.1 Xylella fastidiosa strain ATCC 35879 contig14, whole genome shotgun sequence_345812_345837
ATTGAACAGATCGTCTTTGCCGATGG
>JQAP01000014.1 Xylella fastidiosa strain ATCC 35879 contig14, whole genome shotgun sequence_345843_345954
TCTGGACTCCAGAGACCTTGAGCAGCATGGGCCTCACCACGCTGGGCACCTTGGGCAATGACACCCTCAATGGCTGGCAAGGCAAGGATATTCTGCTGGGCGGCGATGGCGA
>JQAP01000014.1 Xylella fastidiosa strain ATCC 35879 contig14, whole genome shotgun sequence_345977_346083
GGCAATGATCTGCTGCTGGGCGGTGCTGGCGATGACGTCCTAGACGGCGGCACCGGCAGCAACCGCCTAGAAGGCGGCGCCGGTAACGATGTGCTGAAAGTGTCGTA
>JQAP01000014.1 Xylella fastidiosa strain ATCC 35879 contig14, whole genome shotgun sequence_346088_346126
TCCGCAGATAACGTGCTGAACGGTGGCAGCGGTGATGAC
>JQAP01000014.1 Xylella fastidiosa strain ATCC 35879 contig14, whole genome shotgun sequence_346129_346183
GTTGTACGGCAGCGCTTACGCGGATACGTATCTATTCAACAAAGGAGACGGCCAC
>JQAP01000014.1 Xylella fastidiosa strain ATCC 35879 contig14, whole genome shotgun sequence_346269_346330
GGCAAGATGTGGTGCTGGACCTGGGTAACGGCCACGACAGCATCCGTTTGAAAGACTGGTTG
>JQAP01000014.1 Xylella fastidiosa strain ATCC 35879 contig14, whole genome shotgun sequence_346364_346389
ATTGAACAGATCGTCTTTGCCGATGG
>JQAP01000014.1 Xylella fastidiosa strain ATCC 35879 contig14, whole genome shotgun sequence_346395_346506
TCTGGACTCCAGAGACCTTGAGCAGCATGGGCCTCACCACGCTGGGCACCTTGGGCAATGACACCCTCAATGGCTGGCAAGGCAAGGATATTCTGCTGGGCGGCGATGGCGA
>JQAP01000014.1 Xylella fastidiosa strain ATCC 35879 contig14, whole genome shotgun sequence_346526_346542
ATGGGCAGCAACCGCCT
>JQAP01000014.1 Xylella fastidiosa strain ATCC 35879 contig14, whole genome shotgun sequence_346547_346566
GGCGGCGCTGGTAACGATGT
>JQAP01000014.1 Xylella fastidiosa strain ATCC 35879 contig14, whole genome shotgun sequence_346586_346624
TCCGCAGATAACGTGCTGAACGGTGGCAGCGGTGATGAC
>JQAP01000014.1 Xylella fastidiosa strain ATCC 35879 contig14, whole genome shotgun sequence_346627_346681
GTTGTACGGCAGCGCTTACGCGGACACGTATCTATTCAACAAAGGAGACGGCCAC
>JQAP01000014.1 Xylella fastidiosa strain ATCC 35879 contig14, whole genome shotgun sequence_346767_346828
GGCAAGATGTGGTGCTGGACCTGGGTAACGGCCACGACAGCATCCGTTTGAAAGACTGGTTG
>JQAP01000014.1 Xylella fastidiosa strain ATCC 35879 contig14, whole genome shotgun sequence_346862_346887
ATTGAACAGATCGTCTTTGCCGATGG
>JQAP01000014.1 Xylella fastidiosa strain ATCC 35879 contig14, whole genome shotgun sequence_346893_347004
TCTGGACTCCAGAGACCTTGAGCAGCATGGGCCTCACCACGCTGGGCACCTTGGGCAATGACACCCTCAATGGCTGGCAAGGCAAGGATATTCTGCTGGGCGGCGATGGCGA
>JQAP01000014.1 Xylella fastidiosa strain ATCC 35879 contig14, whole genome shotgun sequence_347027_347133
GGCAATGATCTGCTGCTGGGCGGTGCTGGCGATGACGTCCTAGACGGCGGCACCGGCAGCAACCGCCTAGAAGGCGGCGCCGGTAACGATGTGCTGAAAGTGTCGTA
>JQAP01000014.1 Xylella fastidiosa strain ATCC 35879 contig14, whole genome shotgun sequence_347138_347176
TCCGCAGATAACGTGCTGAACGGTGGCAGCGGTGATGAC
>JQAP01000014.1 Xylella fastidiosa strain ATCC 35879 contig14, whole genome shotgun sequence_347179_347233
GTTGTACGGCAGCGCTTACGCGGATACGTATCTATTCAACAAAGGAGACGGCCAC
>JQAP01000014.1 Xylella fastidiosa strain ATCC 35879 contig14, whole genome shotgun sequence_347319_347343
GGCAAGATGTGGTGCTGGACCTGGG
>JQAP01000014.1 Xylella fastidiosa strain ATCC 35879 contig14, whole genome shotgun sequence_347357_347380
AGCATCCGTTTGAAAGACTGGTTG
>JQAP01000014.1 Xylella fastidiosa strain ATCC 35879 contig14, whole genome shotgun sequence_347414_347439
ATTGAACAGATCGTCTTTGCCGATGG
>JQAP01000014.1 Xylella fastidiosa strain ATCC 35879 contig14, whole genome shotgun sequence_347445_347556
TCTGGACTCCAGAGACCTTGAGCAGCATGGGCCTCACCACGCTGGGCACCTTGGGCAATGACACCCTCAATGGCTGGCAAGGCAAGGATATTCTGCTGGGCGGCGATGGCGA
>JQAP01000014.1 Xylella fastidiosa strain ATCC 35879 contig14, whole genome shotgun sequence_347562_347592
TCCTAGACGGCGGCACCGGCAGCAACCGCCT
>JQAP01000014.1 Xylella fastidiosa strain ATCC 35879 contig14, whole genome shotgun sequence_347597_347616
GGCGGCGCTGGTAACGATGT
>JQAP01000014.1 Xylella fastidiosa strain ATCC 35879 contig14, whole genome shotgun sequence_347636_347674
TCCGCAGATAACGTGCTGAACGGTGGCAGCGGTGATGAC
>JQAP01000014.1 Xylella fastidiosa strain ATCC 35879 contig14, whole genome shotgun sequence_347677_347731
GTTGTACGGCAGCGCTTACGCGGATACGTATCTATTCAACAAAGGAGACGGCCAC
>JQAP01000014.1 Xylella fastidiosa strain ATCC 35879 contig14, whole genome shotgun sequence_347817_347878
GGCAAGATGTGGTGCTGGACCTGGGTAACGGCCACGACAGCATCCGTTTGAAAGACTGGTTG
>JQAP01000014.1 Xylella fastidiosa strain ATCC 35879 contig14, whole genome shotgun sequence_347912_347937
ATTGAACAGATCGTCTTTGCCGATGG
>JQAP01000014.1 Xylella fastidiosa strain ATCC 35879 contig14, whole genome shotgun sequence_347943_348054
TCTGGACTCCAGAGACCTTGAGCAGCATGGGCCTCACCACGCTGGGCACCTTGGGCAATGACACCCTCAATGGCTGGCAAGGCAAGGATATTCTGCTGGGCGGCGATGGCGA
>JQAP01000014.1 Xylella fastidiosa strain ATCC 35879 contig14, whole genome shotgun sequence_348077_348183
GGCAATGATCTGCTGCTGGGCGGTGCTGGCGATGACGTCCTAGACGGCGGCACCGGCAGCAACCGCCTAGAAGGCGGCGCCGGTAACGATGTGCTGAAAGTGTCGTA
>JQAP01000014.1 Xylella fastidiosa strain ATCC 35879 contig14, whole genome shotgun sequence_348188_348226
TCCGCAGATAACGTGCTGAACGGTGGCAGCGGTGATGAC
>JQAP01000014.1 Xylella fastidiosa strain ATCC 35879 contig14, whole genome shotgun sequence_348229_348283
GTTGTACGGCAGCGCTTACGCGGATACGTATCTATTCAACAAAGGAGACGGCCAC
>JQAP01000014.1 Xylella fastidiosa strain ATCC 35879 contig14, whole genome shotgun sequence_348369_348430
GGCAAGATGTGGTGCTGGACCTGGGTAACGGCCACGACAGCATCCGTTTGAAAGACTGGTTG
>JQAP01000014.1 Xylella fastidiosa strain ATCC 35879 contig14, whole genome shotgun sequence_348464_348489
ATTGAACAGATCGTCTTTGCCGATGG
>JQAP01000014.1 Xylella fastidiosa strain ATCC 35879 contig14, whole genome shotgun sequence_348495_348606
TCTGGACTCCAGAGACCTTGAGCAGCATGGGCCTCACCACGCTGGGCACCTTGGGCAATGACACCCTCAATGGCTGGCAAGGCAAGGATATTCTGCTGGGCGGCGATGGCGA
>JQAP01000014.1 Xylella fastidiosa strain ATCC 35879 contig14, whole genome shotgun sequence_348612_348642
TCCTAGACGGCGGCACCGGCAGCAACCGCCT
>JQAP01000014.1 Xylella fastidiosa strain ATCC 35879 contig14, whole genome shotgun sequence_348647_348681
GGCGGCGCTGGTAACGATGTACTGAAAGTGTCGTA
>JQAP01000014.1 Xylella fastidiosa strain ATCC 35879 contig14, whole genome shotgun sequence_348686_348781
TCCGCAGATAACGTGCTGAACGGTGGCAGCGGTGATGACACGTTGTACGGCAGCGCTTACGCGGACACGTATCTATTCAACAAAGGAGACGGCCAC
>JQAP01000014.1 Xylella fastidiosa strain ATCC 35879 contig14, whole genome shotgun sequence_349024_349052
CCCTGCGGTGACGATGATGCAAGCCAGTG
>JQAP01000014.1 Xylella fastidiosa strain ATCC 35879 contig14, whole genome shotgun sequence_438703_438731
CCTGATGCGCCGCCGCACTGAACCAACCC
>JQAP01000014.1 Xylella fastidiosa strain ATCC 35879 contig14, whole genome shotgun sequence_438741_438769
ACCTGATCCTCACTCCCATTGAACAGGAT
>JQAP01000014.1 Xylella fastidiosa strain ATCC 35879 contig14, whole genome shotgun sequence_438918_438946
TACAACGTGTCATCACCGGTGCCACCGTT
>JQAP01000014.1 Xylella fastidiosa strain ATCC 35879 contig14, whole genome shotgun sequence_438990_439018
TTACCAGCGCCGCCCTCTAGGCGGTTGCT
>JQAP01000014.1 Xylella fastidiosa strain ATCC 35879 contig14, whole genome shotgun sequence_439036_439303
GGACGTCATCGCCAGCACCGCCCAGCAGAATATCCTTGCCTTGCCAGCCCTTGAGGGTGTCATTGCCCAAGGTGCCCAGCGTGATGAGGCCCATGCTGCTCAAGGTTTCCGGGGTCCAGAGCGTTCCATCGGCAAAGACGATCTGTTCAATATCGGCGCTGTAGTTACGCCGACCCTCGGCAGTCAACCAGTCTTTCAAACGGATGCTGTCGTGGCCGTTACCCAGGTCCAGCACCACATCTTGCCCTTGGCGCAGTAACCGGACATC
>JQAP01000014.1 Xylella fastidiosa strain ATCC 35879 contig14, whole genome shotgun sequence_439367_439411
GTGGCCGTCTCCTTTGTTGAATAGATACGTATCCGCAAAGGCGCT
>JQAP01000014.1 Xylella fastidiosa strain ATCC 35879 contig14, whole genome shotgun sequence_439416_439462
TACAACGTGTCATCACCGCTGCCACCGTTCAGCACGTTATCTGCGGA
>JQAP01000014.1 Xylella fastidiosa strain ATCC 35879 contig14, whole genome shotgun sequence_439482_439507
ACATCGTTACCGGCGCCGCCTTCTAG
>JQAP01000014.1 Xylella fastidiosa strain ATCC 35879 contig14, whole genome shotgun sequence_439542_439687
TCGCCATCGCCGCCCAGCAGAATATCCTTGCCTTGCCAGCCCTTGAGGGTGTCATTGCCGGAGGTGCCCAGCGTGGTGAGGCCCATGCTGCTCAAGGTCTCTGGAGTCCAGAGCGTTCCATCGGCAAAGACGATCTGTTCAATATC
>JQAP01000014.1 Xylella fastidiosa strain ATCC 35879 contig14, whole genome shotgun sequence_439755_439771
CCCAGGTCCAGCACCAC
>JQAP01000014.1 Xylella fastidiosa strain ATCC 35879 contig14, whole genome shotgun sequence_439773_439801
TCTTGCCCTTGGCGCAGTAACCGGACATC
>JQAP01000014.1 Xylella fastidiosa strain ATCC 35879 contig14, whole genome shotgun sequence_439865_439909
GTGGCCGTCTCCTTTGTTGAATAGATACGTATCCGCAAAGGCGCT
>JQAP01000014.1 Xylella fastidiosa strain ATCC 35879 contig14, whole genome shotgun sequence_439935_439960
CCACCGTTCAGCACGTTATCTGCGGA
>JQAP01000014.1 Xylella fastidiosa strain ATCC 35879 contig14, whole genome shotgun sequence_439971_440005
ACTTTCAGTACATCGTTACCGGCGCCGCCTTCTAG
>JQAP01000014.1 Xylella fastidiosa strain ATCC 35879 contig14, whole genome shotgun sequence_440032_440071
GGACGTCATCGCCAGCACCACCCAGCAGCAGATCATTGCC
>JQAP01000014.1 Xylella fastidiosa strain ATCC 35879 contig14, whole genome shotgun sequence_440175_440239
CCCAGCGTGCTCAAGGTCTCTGGAGTCCAGAGCGTTCCATCGGCAAAGACGATCTGTTCAATATC
>JQAP01000014.1 Xylella fastidiosa strain ATCC 35879 contig14, whole genome shotgun sequence_440307_440323
CCCAGGTCCAGCACCAC
>JQAP01000014.1 Xylella fastidiosa strain ATCC 35879 contig14, whole genome shotgun sequence_440325_440353
TCTTGCCCTTGGCGCAGTAACCGGACATC
>JQAP01000014.1 Xylella fastidiosa strain ATCC 35879 contig14, whole genome shotgun sequence_440417_440461
GTGGCCGTCTCCTTTGTTGAATAGATACGTATCCGCAAAGGCGCT
>JQAP01000014.1 Xylella fastidiosa strain ATCC 35879 contig14, whole genome shotgun sequence_440487_440512
CCACCGTTCAGCACGTTATCTGCGGA
>JQAP01000014.1 Xylella fastidiosa strain ATCC 35879 contig14, whole genome shotgun sequence_440523_440557
ACTTTCAGTACATCGTTACCGGCGCCGCCTTCTAG
>JQAP01000014.1 Xylella fastidiosa strain ATCC 35879 contig14, whole genome shotgun sequence_440584_440623
GGACGTCATCGCCAGCACCACCCAGCAGCAGATCATTGCC
>JQAP01000014.1 Xylella fastidiosa strain ATCC 35879 contig14, whole genome shotgun sequence_440727_440791
CCCAGCGTGCTCAAGGTCTCTGGAGTCCAGAGCGTTCCATCGGCAAAGACGATCTGTTCAATATC
>JQAP01000014.1 Xylella fastidiosa strain ATCC 35879 contig14, whole genome shotgun sequence_440859_440875
CCCAGGTCCAGCACCAC
>JQAP01000014.1 Xylella fastidiosa strain ATCC 35879 contig14, whole genome shotgun sequence_440877_440905
TCTTGCCCTTGGCGCAGTAACCGGACATC
>JQAP01000014.1 Xylella fastidiosa strain ATCC 35879 contig14, whole genome shotgun sequence_440969_441013
GTGGCCGTCTCCTTTGTTGAATAGATACGTATCCGCAAAGGCGCT
>JQAP01000014.1 Xylella fastidiosa strain ATCC 35879 contig14, whole genome shotgun sequence_441018_441064
TACAACGTGTCATCACCGCTGCCACCGTTCAGCACGTTATCTGCGGA
>JQAP01000014.1 Xylella fastidiosa strain ATCC 35879 contig14, whole genome shotgun sequence_441069_441109
TACGACACTTTCAGTACATCGTTACCGGCGCCGCCTTCTAG
>JQAP01000014.1 Xylella fastidiosa strain ATCC 35879 contig14, whole genome shotgun sequence_441144_441270
TCGCCATCGCCGCCCAGCAGAATATCCTTGCCTTGCCAGCCCTTGAGGGTGTCATTGCCCAAGGTGCCCAGCGTGGTGAGGCCCATGCTGCTCAAGGTCTCCGGAGTCCAGAGCGTTCCATCGGCAA
>JQAP01000014.1 Xylella fastidiosa strain ATCC 35879 contig14, whole genome shotgun sequence_441396_441429
CGGACATCAGCGGCAAGAATCCCCTCACCAAAGA
>JQAP01000014.1 Xylella fastidiosa strain ATCC 35879 contig14, whole genome shotgun sequence_441606_441636
AGGCGGTTGCTGCCCATGCCGCCGTCTAGGA
>JQAP01000014.1 Xylella fastidiosa strain ATCC 35879 contig14, whole genome shotgun sequence_544873_544895
GAGGGCACCATCCGTTACGACAA
>JQAP01000014.1 Xylella fastidiosa strain ATCC 35879 contig14, whole genome shotgun sequence_544990_545160
ATCACGCCACAGCGACGACCGGCAAAGGTCCGTAACAACGATAAAGCCTATGCGTATGCAGGCGACGACTTCCACGATGACGACATCCCGTTCTAGCCGAGCAGGAATCAGACAATGGTTAATGCGCCAGTAAAAAAAATGCATGACACTCCGTCGGCTATTGAGCACCGC
>JQAP01000014.1 Xylella fastidiosa strain ATCC 35879 contig14, whole genome shotgun sequence_545238_545266
AGAATGGGCGCGGCTACAAGGCATCCCCT
>JQAP01000014.1 Xylella fastidiosa strain ATCC 35879 contig14, whole genome shotgun sequence_545320_545372
GCACTGGGGATCGGCACCGACCTAGACGACGTACCATACCGACCAGAGGACTT
>JQAP01000014.1 Xylella fastidiosa strain ATCC 35879 contig14, whole genome shotgun sequence_545775_545831
GTTGAAGTCATCGCGCAAGGCCGCCCTGCACAGGGAGACAGTGAAGCGATTCAGCCG
>JQAP01000014.1 Xylella fastidiosa strain ATCC 35879 contig14, whole genome shotgun sequence_545845_545919
CAAACCATATGCTGCGTTATGCACGCCGCGCTTTCGCCTGGGGTATTCGGCACGGTCATTGCACGACCAATCCCG
>JQAP01000014.1 Xylella fastidiosa strain ATCC 35879 contig14, whole genome shotgun sequence_671062_671090
TTGTCTTCACGATTACCAGTGCCAATATC
>JQAP01000014.1 Xylella fastidiosa strain ATCC 35879 contig14, whole genome shotgun sequence_671284_671375
TAGAATCCAGGTTGCAAATACTGTTTTATCTGCTTGACATCGGGCAAATAATCGAAAACTTCACGCCTACCTTTTTCACCAGGGAACAATGC
>JQAP01000014.1 Xylella fastidiosa strain ATCC 35879 contig14, whole genome shotgun sequence_671497_671525
CCAACTTCGTTCCGACCAGTCCAAGTGTC
>JQAP01000014.1 Xylella fastidiosa strain ATCC 35879 contig14, whole genome shotgun sequence_671605_671633
TCAATTTCACGCTGGGTCGCCATTGCAGT
>JQAP01000014.1 Xylella fastidiosa strain ATCC 35879 contig14, whole genome shotgun sequence_671796_672010
AAGATAATCGGTGCCGACAACCACGTAACCTTGGCTCGCTAAACGCGTGACCAACGGATCATCGCCCTTGGCAGAAATAATGCTCTTGGCCTGTTCAGAGCGGCGGAATGTCTGTCCATCACGGCCCCAACCAAGCACAGGATAAGGTCCTGGACACTGTGGCCCGTCTGGAACAAGCACTACCCCAGATGCCCTGGTCGCTTCACCAACCACAC
>JQAP01000014.1 Xylella fastidiosa strain ATCC 35879 contig14, whole genome shotgun sequence_672165_672554
AACACAGGGGAACAGAGCACAGATAAAAATAAAGTAACTCAGGATAAGAAGCACCGGTTTTCGTTGAGAACCATACATCATTGTCAATCACCAATTTATATTGAATGGAAAGAAATAAAACATGAGATTTAAATTCATTACATGGATCGGATGAATTAATAGCACGATTCTAAATCTGAAAACATGCAGAAACTCTCAAAAAATCATGATAATTAATTTAAAAATTATTCAATGACATCATGATTAAATATTAAATAGAGGTAAGTATTGATAGACATCACATTAAATACTCATAGATTACTAGCCACTCCAAACTCCGATCTCATTGTATCCACTACATAATCTACTTATTTCGGCTGCTAGCTATATAGTGGATGAATAACCCCACGT
>JQAP01000014.1 Xylella fastidiosa strain ATCC 35879 contig14, whole genome shotgun sequence_672598_672626
GACAGGATGAGATGTAACATCAGTGCATT
>JQAP01000014.1 Xylella fastidiosa strain ATCC 35879 contig14, whole genome shotgun sequence_672734_672772
TCATGAACTGACGCAATCCAAAGGCCGTAATTCACCGTG
>JQAP01000014.1 Xylella fastidiosa strain ATCC 35879 contig14, whole genome shotgun sequence_672890_673345
TTAATGTATCCAGAACGGATGCAACGGATGTTACAAAAAGAAAGTCACAACCATTCATGTGTAAGATTTTGGAAGGAAAAAAAAGCCCCCGAATCGGGGGCATAGCGGGACATCAATTATGAAATAGAACAACTCCAACAATACGAAGCTCTTGCAATACGGGTCTCTTTCGCCACTAGTGGATCCGGCCTTGGGATTGACGGTTGCACAATATCACCATCAAGGCCGGATCAATGTATTAACAATAGCGGGGATGATGCACACACCTAAATGCGATCCTTGCATCACTTATCGGATATCTCATACGCACCACATCATCAAATGTATCTAGGTACGTTTGCAAACCCTATATCCACTAACGTTTCTTCTCTAGAAACTCATTGCGAACCTTAACGATACAAAGTTCCTCACTGGAAAGATGCGTCAGCGCACTATTGTCTTTACGATTGCCAGTGC
>JQAP01000014.1 Xylella fastidiosa strain ATCC 35879 contig14, whole genome shotgun sequence_674079_674129
GACAACCACGTAACCTTGGCTCGCTAAACGCGTGACCAACGGATCATCGCC
>JQAP01000014.1 Xylella fastidiosa strain ATCC 35879 contig14, whole genome shotgun sequence_674131_674146
TTGGCAGAAATAATGC
>JQAP01000014.1 Xylella fastidiosa strain ATCC 35879 contig14, whole genome shotgun sequence_674187_674260
GCCCCAACCAAGCACAGGATAAGGTCCTGGACACTGTGGCCCGTCTGGAACAAGCACTACCCCAGATGCCCTGG
>JQAP01000014.1 Xylella fastidiosa strain ATCC 35879 contig14, whole genome shotgun sequence_674433_674832
AACACAGGGGAACAGAGCACAGATAAAAATAAAGTAACTCAGGATAAGAAGCACCGGTTTTCGTTGAGAACCATACATCATTGTCAATCACCTCTTTATCTAACTTATTTTGAATGGAAAGAAATAAAACATGAGATTTAAATTCATTACATGCATCGGATGAATTAATAGCACGATTCCAAATCTGAAAACATGCAGAAACTCTCAAAAAATCATGATAATTAATTTAAAAATTATTCAATGACATCATGATTAAATATTAATATAGAGGTAAGTATTGATAGAAATCACATTAAATACTCATAGATTACTAGCCACTCCAAACTCCGATCTCATTGTATCCACTACATAATCTACTTATTTCGGCTGCTAGCTATATAGTGGATGAATAACCCCACGT
>JQAP01000014.1 Xylella fastidiosa strain ATCC 35879 contig14, whole genome shotgun sequence_675041_675069
ATTCACCGTGAGAGCACATCAATACAGCA
>JQAP01000014.1 Xylella fastidiosa strain ATCC 35879 contig14, whole genome shotgun sequence_675134_675162
TTGACACCCCGCAAATTACCCCGCTGGTT
>JQAP01000014.1 Xylella fastidiosa strain ATCC 35879 contig14, whole genome shotgun sequence_696038_696065
GAGCAGTCACCGTCACCATCGCCACCAG
>JQAP01000014.1 Xylella fastidiosa strain ATCC 35879 contig14, whole genome shotgun sequence_696115_696180
CTACGCCGCCGCTTCTCTCAACTTGAGTCCGACATCGTCAAGCATCCACACGCAACGCAAGAACAA
>JQAP01000014.1 Xylella fastidiosa strain ATCC 35879 contig14, whole genome shotgun sequence_697839_697881
CGCAACCGGCGGCAGGGGCCAGGAGATACCGAAATGACATTAA
>JQAP01000014.1 Xylella fastidiosa strain ATCC 35879 contig14, whole genome shotgun sequence_698408_698428
GCCACGACCGCATCTGAAACT
>JQAP01000014.1 Xylella fastidiosa strain ATCC 35879 contig14, whole genome shotgun sequence_698448_698796
ATTGGAACGGCATTAAGGATGACGAAGACGCACCGCTACAGGAAGCTTTTTACGCAAAGTGCCTGGACGGGATAGCCATCTTCGGACGTTGCGCCTGCAAATTCAGCCCACTCGTGCGCTCATGGTTCGAACGCTCCCCCTACAGCGGTGTTAGAGGGATTCTTTATCAGGGAAGAATCGTTAGCTACCGCATCGACTTAAGACAAGCGCACCCGCTATATCCGCAGGTGAAGGCGGCTTATGGAACGCAGGAAGTCTACAGCAATTCCATAGTGGAAGATGCGGAAGAATGGAAACATGACGCTGGTAAAGAGGTGGCCGCATGAGCACCGCACCCCTCGAAAACGCC
>JQAP01000014.1 Xylella fastidiosa strain ATCC 35879 contig14, whole genome shotgun sequence_698825_699086
AAATCTACGACGAAGACGGCGAGCACATCATTACGCGTGATGAACATAAAGGGCTTGAGTGGACAGCACACGCCCTTGATAGCCGCCACGCCGCAGGATTCGGGAACCTGCTTAGAAGATCAGGAGCGAAAAAGGTTTGCCGCGAGTTAACCCTCGGTGGGCACACAGATTGGCGGGTGCCTGAGATTGAAGAGGCGATGTCTATTGGCCTCGTAGATACCTGTTGGCCTGCTAATGAAACGTGGTTCTGGACCTGCACCCC
>JQAP01000014.1 Xylella fastidiosa strain ATCC 35879 contig14, whole genome shotgun sequence_699089_699195
GCGAACAAGAACCGGAAAACAAAGCATGGGCTTTTGAGTTCGGTACTGGCAATAAAAGAATAGAAGACCGCCGTATATGGCTTCACGTCCGTGCTGTCCGTGGCCAG
>JQAP01000014.1 Xylella fastidiosa strain ATCC 35879 contig14, whole genome shotgun sequence_699219_699360
ACCAAAGGCAGGTGAGTCATGACTGGCATTGGCTACAGCAGTTATAGCGACCCACGCCTACAACCACCGCAAGACGATGCTAAAGAGTATTTCGCAGAACGGGTTAATGCTCGCGTTCAAGACTATTTAAGCGACCCAGAAA
>JQAP01000014.1 Xylella fastidiosa strain ATCC 35879 contig14, whole genome shotgun sequence_699362_699630
AATCGAAGAAGCCGATGAATGGGTGGACGGTACGTTATCGGAGGCCCATTACAAAGAGATGGAAATCGTTTTAGCGGATTTACATGCCCTGCCTTCGGATCAGTTAAGCGACAGCGATGTATTAGCCCGTCTTTACGCACTGGCCGAAGTGCAAGGACTCGCACGCCTGGAACAACTGCGCATCCTTGCTGAGCAGGACGTCAAGGAAGAAATGCGCCACGAATCAGAATGCTTTCACGCGATGTGGGGCGATGCCATGCAGGAGGAAT
>JQAP01000014.1 Xylella fastidiosa strain ATCC 35879 contig14, whole genome shotgun sequence_699671_699699
GGTGTGTACACCTATACCGGCCTGTTTCA
>JQAP01000014.1 Xylella fastidiosa strain ATCC 35879 contig14, whole genome shotgun sequence_699758_699786
GCCGTCACAGCCATTCACCGCAAATCAAT
>JQAP01000014.1 Xylella fastidiosa strain ATCC 35879 contig14, whole genome shotgun sequence_699908_699937
ACCCTGGGTTAGCCCACTGCATTTTGCGCG
>JQAP01000014.1 Xylella fastidiosa strain ATCC 35879 contig14, whole genome shotgun sequence_700038_700066
CTAATCCCGAACGTTTTTCTGGAAGGAGT
>JQAP01000014.1 Xylella fastidiosa strain ATCC 35879 contig14, whole genome shotgun sequence_700213_700241
AGAAGACTACGAAGAGGTGCGTGACGCAC
>JQAP01000014.1 Xylella fastidiosa strain ATCC 35879 contig14, whole genome shotgun sequence_700253_700281
GGCGATGCGCTGTGGTGACAACGGACAAC
>JQAP01000014.1 Xylella fastidiosa strain ATCC 35879 contig14, whole genome shotgun sequence_700385_700413
TAACCCGCCCCGCAACACGAGCAGCCCCG
>JQAP01000014.1 Xylella fastidiosa strain ATCC 35879 contig14, whole genome shotgun sequence_700418_700471
ACCTGTGCTTGACAATACACCGCGCAGCGATAACACCCCTAGCCCTCCACCGGC
>JQAP01000014.1 Xylella fastidiosa strain ATCC 35879 contig14, whole genome shotgun sequence_700480_700567
CTCCCCCAACGGATGTGGCGCAACCGGCGGCCAATCCTGCTGCTGCTCAGAGCACAACGGACGCTATGAGCACGCCTGGGTATCTTGA
>JQAP01000014.1 Xylella fastidiosa strain ATCC 35879 contig14, whole genome shotgun sequence_703911_703963
TTAACGACCGAAGAAATACGCCGCGCATTGCCTGCGTTACAGGAACCGCTTTG
>JQAP01000014.1 Xylella fastidiosa strain ATCC 35879 contig14, whole genome shotgun sequence_703979_704727
GCAACTAGGCAAGCAGCTGCATTGCTCGGCCAAGGCGGTGAACCAATTATTAGCCTCCAGTGGCCTGCAATTCCGTAATGAACGCGACGACTGGGAATTAACCGAAGCCGGTCGCGTATGGGGCGAAGCCATTCCGTACTCACGCAACGGGCATAGCAGCTACCAAATTCTCTGGAATCCGACGGTGGTTGACTCGCTGAAGGTCGCCGCCTGAGATGGCCACCGCGCAGCCACCCGCACCGATCCTATGGGGGGACCTAGAGACGTACTCCCCCGTCCCGATTGCCCATGGCGTGCATGCGTATGCCGAGCAAGCACAACTGTTGCTGTTTGCTTACGCCTTGGGTGAGGGGCCGGTGCAGGTGTGGGACTGCACCGCCACGGCAACGATGCCTGAGGAGCTGTCGGCTGCGCTGCACAACCCCGCGGTGCTGCTGTATTTCCACAACTCCCATTTTGACCGAACCGTACTACGCCATTGCGGCATCAGCATCCCCTTGGAGCGCTGGCGCGATTCAATGGCCCAGGCCTTGGCCCATGCGCTGCCTGGGGCGCTGGGTACGCTATGCGAGCTGCTGCGCGTTCCTGTGGAGCAAGCCAAGGCCAAGGACGGCAAACGGCTCGTTGCACTGTTTTGCAAACCACGCCCGACCCACTGCACGTTGCGCCGTGCCACACGTGACACCCATCCGACCGAATGGGCACAGTTTGTGGAGTACGCCAGGCGCGATGTGACGGCCATGCGGGAC
>JQAP01000014.1 Xylella fastidiosa strain ATCC 35879 contig14, whole genome shotgun sequence_704992_705422
CACACGGTAGAGCGTTGCCTTGACGATCCGCTGTTGCCAGAGACGGTGCGGGAACTGCTGTCCATCCGCAGGCAAGCCAGCACCACCAGCACCGCTAAGTATCAGGCGCTGCTGAACTGCACCAGCCGCGATGGCCGCCTGCGCGGCACGCTGCAATTCAACGGGGCCAGTCGCACCGGACGGTGGGCGGGGCGGCTGTTTCAGCCGCACAACCTGCCCCGCCCCACGCTCAGCCAAGAAGCGATCACGGTTGGCATTGATGCCATGAAAGCCGGTTGTGTGGATTTAGTATTTGACGATGTCATGGCGCTGACCAGCAGCGCGCTGCGCAGCTGTCTGATTGCACCAACCCATAAAAAGCTGGTCGTGGCCGATCTGTCCAACATTGAAGGCCGCGTATTGGCGTGGCTGGCCGGTGAAACCCCCAAGCT
>JQAP01000014.1 Xylella fastidiosa strain ATCC 35879 contig14, whole genome shotgun sequence_705886_706089
GCCATTGCCGCGTTTTGGCAGGCGTTGCAGTGCGCAGTCACAGACGCCATCGGCCACCCCGAAACGGCGCACACCTGCTGCGGTATCACAGTGCAGTACAGCCGTGCATGGCTGCGTCTGCGTCTGCCGTCGGGGCGGGTGCTTTACTACGCCGCTCCCAGAGTCGATGAGCACGGCGCGCTGTCCTACATGGGCACGCATCCG
>JQAP01000014.1 Xylella fastidiosa strain ATCC 35879 contig14, whole genome shotgun sequence_706093_706154
ACGCGCAAATGGACGCGCATCACCACCTACGGCGGCAAGCTGGTCGAGAACATCACCCAAGC
>JQAP01000014.1 Xylella fastidiosa strain ATCC 35879 contig14, whole genome shotgun sequence_706156_706209
GTCAGCCGCGACGTGTTGGCCGCCTGCATGCCTGCGATTGAAGCCGCCGGATAC
>JQAP01000014.1 Xylella fastidiosa strain ATCC 35879 contig14, whole genome shotgun sequence_706222_706310
ACCGTGCACGACGAAATCATTACCGAAGCCGATGACAACGCCGCTTTCAATGCCGCGCACTTGGCCGCACTCATGGCCACACCGCCCCC
>JQAP01000014.1 Xylella fastidiosa strain ATCC 35879 contig14, whole genome shotgun sequence_706588_706734
GCATGGGCCAGCGCGTGGTCGTGGTCGATTCCTTAAAAGGCGTGGATGAGGTGCTGGCGTGACTCAGAAAAACGCTTTGATGATCAGTGCAGCAACGCCCGCCACGAGCACGCCTAGCATCCACTTGAGTAGGAGCATTTCGCCTTT
>JQAP01000014.1 Xylella fastidiosa strain ATCC 35879 contig14, whole genome shotgun sequence_706805_706827
GCAAGGTCTTGCAAATTCGTTTC
>JQAP01000014.1 Xylella fastidiosa strain ATCC 35879 contig14, whole genome shotgun sequence_706829_706854
AGCACTTCGGCCAAGGCTTCGGCTTC
>JQAP01000014.1 Xylella fastidiosa strain ATCC 35879 contig14, whole genome shotgun sequence_706856_706926
GCCTCTGCGTGCGCCGCAGGAACCCCTGCCGTTTTCAGCCGGTTCGCAAATTTAAGCGTATCGAACGCTAC
>JQAP01000014.1 Xylella fastidiosa strain ATCC 35879 contig14, whole genome shotgun sequence_706928_707650
GATGTCACACAGTCCCCCGCTTTAGCTCCATGTGGTGGCGAGTATAGCAGCGTGCCTCCCACCCATCCTGAAGTGCTGCACGGAGCATTGGCATGAACCTGCGCCCCTACCAACACACCATCGTTGATTTCATCCTGACGCACCCACGCTGCAATTTGTTTGTGCCCATGGGTTTGGGGAAGACAGTAGCCACGCTGACGGCGTTAGATGTGCTTCTGGTGGTGGAAGACATTGCGCCTATTTTGGTGATTGCTCCGCTGCGCGTTGCGGCCACGACATGGCCGGATGAGGTGGCCAAGTTCCCCCATTTGCGCCATCTGCGGGTGTCCGTGGTCGTGGGTAGTGCGGCGGCACGTCGCCACGCCTTGGAGCAGGAGGCGGATATCTACTGCATTAATTACGACACTCTGAAATGGTTAGTGGAGTTTTACAAGGACCGTTGGCCGTTCCGTATGGTGGTCGCCGATGAGTGCTCCAAGTTGAAAGGGTTCCGGCTGCGGCAAGGAACACGGCGCGCCCGCGCACTGGCCACGCATGTGCATACCAAGGTGGAGCGCTACGTTGGGTTGACCGGCACGCCCGCGCCCAATGGGCTACAGGACCTGTGGGCGCTGATGTGGATGGTGGATCGTGGGGCACGGCTTGGGACGCATTTTAAAGCGTTTATCGATCGCTGGTTCCGTGCGATGCAGATCGGCAGTGATCCGCATGCGGTGCGCTTTG
>JQAP01000014.1 Xylella fastidiosa strain ATCC 35879 contig14, whole genome shotgun sequence_768023_768067
TGCTGCTGCTGCTGGTGCTGGTGCTGGTGCTGGTGCTGGTGCTGC
>JQAP01000014.1 Xylella fastidiosa strain ATCC 35879 contig14, whole genome shotgun sequence_768077_770642
TGCTGCTGCTGCTGGTGCTGGTGCTGGTGCTGGTGCTGGTGCTGGTGCTGCCCGGCAGAATACCGTGCATCGTGCCGTACAGCGCTGGCGAGTCACAGCCTCTGATATGGAGAACATGGGGCAGTCACTGCTTCTGGATCACCACCGATTGCAGGATGCCGTCCATCAGTTTGCGGGCGCGTTGGTAGTCTTCGGTGTTTTTTTGGCGGGCGGCTTCAATAAAGTTGAAGGTCACGGTGATGTAGTAGCCGCTGTCGCCAATCGGGGTCATCCAGATTTCCACACCATCACCCACCGGGGTTGGGATCAAGGCGCGGTACCAGGTCCAGGTGTTGCCCCAGCGCGTCTCGGTGCGTGGGGGATCTAAAAAAGCGCGTTTGGACCTAATCCCAGATTCATTGACCAAATCCGTCACTGCCTGAATCTTCTCCTCAATACTTTGGCTAGCAGCACTGCGGATGCCAAAGTAGATGTCATTGCCCCCCGCAAACTCCGCCTTACACAGTGGATTAAACTTCCACCATTTATCCATCTTCTTTTGCGGGGTGCCATCGGGGTTGCGTAGCACGGTCCCATCGGGCTGGTATGTGTTGCTGGTATTGGAGTACTGGGAGCCGATGAAGTATGCCCGCATTGGCCATGCTTCAGGGGGCTGGTTAATACGGCCATCTGCCACAATCCCCGGAGTCGTGGAGCCACTGGGGGACGTCACCATCACCACCTGCACATGGTCAGGCGGTGAGCCTGGGTAACAGCGGTCGATATTGATGCCATTGATAAAGGCATGTTTGACGGTGTATTGGCCGAAAAAATCCAACTGGAAATATTCCAGGCTGAGGTCGCGGTTCTCCCAGGGGCCGGCCATCATCGGTTTACCGGTGCGGCTGTCGATGGGGGGGCCACTGCTGCAGCCGGCCAGCAAGAGGCTGGCGGCGAGTAGGGAGGAACCCAGTAGAAGACGGACGTGCATGGAGAAGGCTCCTTTATTTCTTCTGGATCACCACCGATTGCAAGATGCCGTCCATCAGCTTACGGGCGCGTTGGTAGTCTTCGGTGTTTTTTTGGCGGGCGGCTTCAATAAAGTTGAAGGTCACGGTGATGTAGTAGCCGCTGTCGCCAATCGGGGTCATCCACATTTCCACACCATCACCCACCGGGGTTGGGATCAAGGCGCGGTACCAGGTCCAGGTGTTGCCCCAGCGTGTCTCGGTGCGTGGAGGATCTAAAAAACGACTGTCCTTGAAATGCCGATCGGGACCACTGACCCGAGAAGATGTGCCCTGAATCTTCTCCTCAATACTTTGGCTAGCAGCACTGCGGATGCCAAAGTAGATGTCATTGCCCCCCGCAAACTCCGCCTTACACAATGAATTAAATGTCCAGCCTTTCACCACCTTCTTTTGCGGGGTGCCATCGGGGTTGCGTAGCACGGTCCCATCGGGCTGGTATTTGTTGCTGGTATTGGAGTACTGGGAGCCGATGAAGTATGCCCGCATTGGCCATGCTTCAGGGGGCTGGTTAATACGGCCATCTGCCACAATCCCCGGAGTCGTGAAGCCACTGGGAGTGGTCATCATCACCACCTGCACATGGTCAGGCGGTGAGCCGCGATAACAGCGTTTGATATTGATGCCATTGATAAAGGCATGTTTGACGGTGTATTGGCCTAAAAAATCCAAATTGAAGTATTCCAGGCTGAGGTCGCGGTTCTCCCAGGGGCCGGCCATCATCGGTTTACCGGTGCGGCTGTCGATGGGGGGGCCACTGCTGCAGCCGGCCAGCAACAGGCTGGCGGCGAGTAGGGATACACCGAGTAAGGGACGTCGTTGCATGGAGAAGGCTCCTTAATGTGGGGTGAGGGACTGGCGCAACTGCTGGAGGTGCTGTTGCCGGGCGCTGGGGGCGTCCGGGGTGGTCGGGGTGGGCCGTGTCAGCACCCCCGGGGTGGTGTCCAGCTGCTGTTGCCACTGCTGGGATTGCCACAGCAGGCGTTGCAGTTGGGTGAGTTGGGTCGCCACCGGGTCCTCTGGGCGGGGTGTCTTCTGCCATTGCTCCAGCAGCCCGATGGTCCGCCCCTGACGCTTGGCGTTCATATCGTTGATATCCAGGCCAAGAAAGCTAAACAGTTTGTCTTTATCGACATGGTTTGAGTCGCTACCCAGGGCGGCGGTGCCGCCGCTGCTGTGCACGGAGTAGTTGGTTTGGAAGATCTCCCGCAGATCATGGAAGGTGGCATCGCCGGCATAGCCGCCAATCTTGTTAGCCACAAAGTCCTTGCGTGGTGACCAGATGTCGACTGAATTGCTGGTCACCAAGGCAGCGGCCTCGGTCAGGCGCCCCCCTTCCGCGGCAGGGTTGTAGGCCAGTATTTCAAGGTTTTTTCCAAACACATGATCCGCGGCGAGTAGCCGCAACGCATTGCTGAGGGTCATGGTGCCGCGGCTGTGGCCCTCTAGATAGATCGGATTTGTATATTTTTTGTCCTCGGCGTTATACATCACCTCTTTGGCCGCCGCGGCCTGGAGCCGCGAGGCAGGGCTGGCGATTTTGGTGATCTCCAGCAGTT
>JQAP01000014.1 Xylella fastidiosa strain ATCC 35879 contig14, whole genome shotgun sequence_770710_770881
GTTTTGGTAGGTTTGGCCGCTGCCCTGAATATAAAGGCGGTTCATGACTTGAGCGATGAGCGGCCTCCAGGGGATCGCCCAGCCCGTCACTGCTTCTGGATCACCACCGATTGCAGGATGCCGTCCATCAGTTTGCGGGCGCGTTGGTAGTCTTCGGTGTTTTTTTGGCGGG
>JQAP01000014.1 Xylella fastidiosa strain ATCC 35879 contig14, whole genome shotgun sequence_770883_770897
GGCTTCAATAAAGTT
>JQAP01000015.1 Xylella fastidiosa strain ATCC 35879 contig15, whole genome shotgun sequence_55_74
TAAATGTCCAGCCTTTCACC
>JQAP01000015.1 Xylella fastidiosa strain ATCC 35879 contig15, whole genome shotgun sequence_83_175
TTGCGGGGTGCCATCGGGGTTGCGTAGTACGGTCCCATCGGGCTGGTATTTGTTGCTGGTATTGGAGTACTGGGAGCCGATAAATGCGGCAGC
>JQAP01000015.1 Xylella fastidiosa strain ATCC 35879 contig15, whole genome shotgun sequence_203_246
CCTCCACCCGTCACCACAATCCCCGGACTCCTGGAGCCATCACG
>JQAP01000015.1 Xylella fastidiosa strain ATCC 35879 contig15, whole genome shotgun sequence_249_956
AAGACATCATCACCACCTGCACATGGTCAGGCGGCGCGCCTGGGTAACAGCGGTCGATATTGATGCCATTGATAAAGGCATGTTTGACGGTGTATTGGCCTAAAAAATCCAGCTGAAAGTATTCCAGGCTGAGGTCGCGGTTCTCCCAGGGGCCGGCCATCATCGGTTTGCCGTGCGGCTGTCGATGGGGGGGCCACTGCTCAGCCGGCCAGCAGCAGGCTGGCGGCCAGCAGGGAGCAAGACAGTCGCGGATGCAGGGACATAAGGGGGTCTCCTTAGTAGGGGGTGAGGGAGTGGCGCAACTGTTGGAGTTGCTGTTGCCGGGCGCTGGGGGCGTCCGGGGTGGTCGGGGTGGGCCGTGTCAGCAGCCCGGAGGTGTTGTCTAACTGCTGTTGCCACTGGCCCGATTGCCACAGCAGGCGTTGCAACTGGGTGAGTTGGGTCGCCACCGGGTTCTCTGGGCTGGGTGTCTTCTGCCATTGCTGCAGCAGCCCGATGGTCCGCCCCTGACGCTTGGCGTTCATGTCGTTGATATCCAGGCCTTCGTAGCTGAACAACTCGGGGGCATTGACATGCGTTGAGTCGCTGCCCAGGGCGGCGGTGCCGCCGCTGCTGTGCACGGAGTAGTTGGTTTGGAAGATCTCCCACAGATCATGGAAGGTGGCATTGCCGGCATAGCCGCCAATCTTGTTAGCCACAAAGTCCTTG
>JQAP01000015.1 Xylella fastidiosa strain ATCC 35879 contig15, whole genome shotgun sequence_974_1245
GACTGAATTGCTGGTCACCAAGGCAGCGGCCTCGGTCAGGCGCCCCCCTTCCGCGGCAGGGTTGTAGGCCAGTATTTCAAGGTTTTTTCCAAACACATGATCCGCGGCGAGTAGCCGCAACGCATTGCTGAGGGTCATGGTGCCGCGGCTGTGGCCCTCTAGATAGATCGGATTTGTATATTTTTTGTCCTCGGCGTTATACATCACCTCTTTGGCCGCCGCGGCCTGGAGCCGCGAGGCAGGGCTGGCGATTTTGGTGATCTCCAGCAGTT
>JQAP01000015.1 Xylella fastidiosa strain ATCC 35879 contig15, whole genome shotgun sequence_4155_4183
GTGGTGGCGTCGCGTAGGGTGCTGCTAGC
>JQAP01000015.1 Xylella fastidiosa strain ATCC 35879 contig15, whole genome shotgun sequence_6577_6591
CGGTGTTGGTGATGG
>JQAP01000015.1 Xylella fastidiosa strain ATCC 35879 contig15, whole genome shotgun sequence_6697_6718
CGGTGTTGGTGATGGTGTTGGC
>JQAP01000015.1 Xylella fastidiosa strain ATCC 35879 contig15, whole genome shotgun sequence_6852_6872
TCGGCGGCTTGGAGGTGGCCG
>JQAP01000015.1 Xylella fastidiosa strain ATCC 35879 contig15, whole genome shotgun sequence_90393_90421
GCGGCGGTGCTGGTACTGGTTCCGGCAGT
>JQAP01000015.1 Xylella fastidiosa strain ATCC 35879 contig15, whole genome shotgun sequence_90441_90469
GCGGCGGTGCTGGTACTGGTTCCGGCAGT
>JQAP01000015.1 Xylella fastidiosa strain ATCC 35879 contig15, whole genome shotgun sequence_90512_90565
GGCAGTGGTGCTGGTGGCGGCTCCAGCGGCGGTGCTGGTACTGGTTCCGGCAGT
>JQAP01000015.1 Xylella fastidiosa strain ATCC 35879 contig15, whole genome shotgun sequence_90702_90730
CCGGCAGTGGTGCTCGCGGCGGCTCCAGC
>JQAP01000016.1 Xylella fastidiosa strain ATCC 35879 contig16, whole genome shotgun sequence_23042_23100
GGCGGCACGTTAACCCATAGGTTGCAATGCGGCCCCTACCCCCTACCACTGACGGAAAG
>JQAP01000016.1 Xylella fastidiosa strain ATCC 35879 contig16, whole genome shotgun sequence_23232_23261
GTTGCATCCCACCGCGTTTTAAATGGAGTT
>JQAP01000016.1 Xylella fastidiosa strain ATCC 35879 contig16, whole genome shotgun sequence_23623_23667
TGTCAATGAAAACCGTAAAGCCATCCTTATCAAACCGAATACGGA
>JQAP01000016.1 Xylella fastidiosa strain ATCC 35879 contig16, whole genome shotgun sequence_23966_23994
TACGGCATGTATAAGGTGACGCTGCCAGT
>JQAP01000016.1 Xylella fastidiosa strain ATCC 35879 contig16, whole genome shotgun sequence_24246_24353
TCACCGCTACCGCGGTGTTGTTTATGGCTCACACCGTGGCTGCTGTGGCCCCTGCCTCCGCAGCAGAGCATGTGCAGGCCGCAGCAAAACCCATGGTGTCGTGCCCTG
>JQAP01000016.1 Xylella fastidiosa strain ATCC 35879 contig16, whole genome shotgun sequence_24458_24508
GCACCAGAAGTGAAAAAAGTAGTCAAGCATTTAAGAAGCGATCAAGTTCAC
>JQAP01000016.1 Xylella fastidiosa strain ATCC 35879 contig16, whole genome shotgun sequence_28214_28257
GGTAACGGGACGATTGACTCCGGGCGCACGCGTGCTGATATCGA
>JQAP01000016.1 Xylella fastidiosa strain ATCC 35879 contig16, whole genome shotgun sequence_28598_28626
TAACTGCAATGTTGTTTGTCGCTCACACC
>JQAP01000016.1 Xylella fastidiosa strain ATCC 35879 contig16, whole genome shotgun sequence_28640_28894
AGTCTGAATCAGAAGAGGATGAACGGTATTCCTCAGCCACATATGGAGCGGACTGTACCGAGGAGCATTTTTCATCGTTTCTTGAAAGGTTCTCCAATGACGCCAGCATCCAACGAGAACACACCGAATACCAATTGATAAAGAAGGAAATGGATCTGTCCGCGGCACCGGAGGTGAGAAAAATCATCACCTATTTGGGAAGCAATCACATCAAATCACCCGTACTTCCGTTGCGTGCCGTACGGGAGAAACAAT
>JQAP01000016.1 Xylella fastidiosa strain ATCC 35879 contig16, whole genome shotgun sequence_28982_29100
TGTACGAATTCGTGCAGAATGGCTGCTGGTATTTGTCATCCATTGATCATCAGGCATCCACTGCGCGCCATCCACAGCTGTATTGGATGGATGCGATATTCCCCACAATGGATAATTGC
>JQAP01000016.1 Xylella fastidiosa strain ATCC 35879 contig16, whole genome shotgun sequence_29248_29276
ATCACAATACCCACCAGCCCATACGGCAT
>JQAP01000016.1 Xylella fastidiosa strain ATCC 35879 contig16, whole genome shotgun sequence_29281_29309
AAAGTGACGCTGCCGGTCAGCGTAGAACG
>JQAP01000016.1 Xylella fastidiosa strain ATCC 35879 contig16, whole genome shotgun sequence_29362_29390
CCCGAATTTAAATCCCAATCCGGAGTGCC
>JQAP01000016.1 Xylella fastidiosa strain ATCC 35879 contig16, whole genome shotgun sequence_29448_29476
ATAAATAATGCATCTTGCGGCACGTTGTT
>JQAP01000016.1 Xylella fastidiosa strain ATCC 35879 contig16, whole genome shotgun sequence_29593_29621
GTGGCCCCTACCTCGGCAGCAGAGCATAT
>JQAP01000016.1 Xylella fastidiosa strain ATCC 35879 contig16, whole genome shotgun sequence_31038_31076
ATCGAAACGACAGGTAGTGATGGCCGGGTCATTCTGTTC
>JQAP01000016.1 Xylella fastidiosa strain ATCC 35879 contig16, whole genome shotgun sequence_36002_36030
GGCGTCATCACCGCTGATGGTGCCGATAC
>JQAP01000016.1 Xylella fastidiosa strain ATCC 35879 contig16, whole genome shotgun sequence_36083_36111
TTACGGACCAACATTGCCATTGGGGTGGC
>JQAP01000016.1 Xylella fastidiosa strain ATCC 35879 contig16, whole genome shotgun sequence_36347_36400
CTGATTGCGGGGATTGTGGCCCTCGTGGCCCTCGTGGCCCTGGTCGATGACTTC
>JQAP01000016.1 Xylella fastidiosa strain ATCC 35879 contig16, whole genome shotgun sequence_36546_36574
GTCACGTGGTGAGTAATATTGGCCGCCTT
>JQAP01000016.1 Xylella fastidiosa strain ATCC 35879 contig16, whole genome shotgun sequence_36583_36611
AGGCCGCACCCTGGTGCTGTGGCTGGCGG
>JQAP01000016.1 Xylella fastidiosa strain ATCC 35879 contig16, whole genome shotgun sequence_36902_36933
AGCGCCGATAGCGCGGTGAACCGCTTGCGCAC
>JQAP01000016.1 Xylella fastidiosa strain ATCC 35879 contig16, whole genome shotgun sequence_37062_37122
GAGCGATTGCTCCAGCACTGAGCCGGGCCGGTCGTGACACCCAAGAGGTGGCACAGCGCGT
>JQAP01000016.1 Xylella fastidiosa strain ATCC 35879 contig16, whole genome shotgun sequence_38293_38358
CCCAGCGCAGCCCATCCCCTGCCACAGAGGAGCACAGGGCCGAGCCATTGCGTGTCCTGACCGATC
>JQAP01000016.1 Xylella fastidiosa strain ATCC 35879 contig16, whole genome shotgun sequence_38388_38416
TTCACCGCTCAGGCCCTGCGTGTGGCCCA
>JQAP01000016.1 Xylella fastidiosa strain ATCC 35879 contig16, whole genome shotgun sequence_38515_38532
CCATCCCCCCCCCCGTGA
>JQAP01000016.1 Xylella fastidiosa strain ATCC 35879 contig16, whole genome shotgun sequence_38731_38759
TCACGTAATGTTTGGCGCTGTTGGTCATT
>JQAP01000016.1 Xylella fastidiosa strain ATCC 35879 contig16, whole genome shotgun sequence_39872_39948
ATTGCCGCTTTAAGGCCGTATTTAGCGAGGTTGCCAATCACTATGGAGGTGACGTAGTCCTGCCCTCTTTCTAGGGC
>JQAP01000016.1 Xylella fastidiosa strain ATCC 35879 contig16, whole genome shotgun sequence_39950_40029
ACTTGTTCTAGGGTTTTTTCTCCGGAACGAATCGCTTTGATGTCTTGCCAAGCTTGATAGGCGGTGATGCCTTTATCGGC
>JQAP01000016.1 Xylella fastidiosa strain ATCC 35879 contig16, whole genome shotgun sequence_40031_40122
AGCCAGACGGCGCCAAGAATCACTGGGATAAAGGCGGCGTTGTTTTCGGTTTCCAGGCGGGCGGCGGCGCTGCTGACGGCGGCATCGCCTCC
>JQAP01000016.1 Xylella fastidiosa strain ATCC 35879 contig16, whole genome shotgun sequence_40335_40349
GGGCGGTGTCGCTGC
>JQAP01000016.1 Xylella fastidiosa strain ATCC 35879 contig16, whole genome shotgun sequence_40384_40475
GCCCAGGCTTTGGATGTAGTTGACTGCGGCGTTTTGCAGCATTTGGGTGGCCGGGCCGGTCACTTGTTGGCCGGCGGCCAGGGTCAGGGCGG
>JQAP01000016.1 Xylella fastidiosa strain ATCC 35879 contig16, whole genome shotgun sequence_40538_40619
AGGGCGGCGACGATGTCAAAGCCGACTTTAAGCGGCAGGTTCCACTTTTATTTGAATATCGCTAATCAAACGGCGTTTATTT
>JQAP01000016.1 Xylella fastidiosa strain ATCC 35879 contig16, whole genome shotgun sequence_40639_40718
AAAATATGATGATTTGTGGTAATAAAAAGATTTACAGAAATACCAACGCGAATGCCGCCCCATTACGGGCACGGCATCTG
>JQAP01000016.1 Xylella fastidiosa strain ATCC 35879 contig16, whole genome shotgun sequence_40745_40764
GGAATGAAATGAATAACGCA
>JQAP01000016.1 Xylella fastidiosa strain ATCC 35879 contig16, whole genome shotgun sequence_40818_40873
TCTCCTTCTCCTTTTGATATCCATACCGCTCCAGCGGGACAGTCGTCTGCAAAGAA
>JQAP01000016.1 Xylella fastidiosa strain ATCC 35879 contig16, whole genome shotgun sequence_40926_40993
ATCTCCACCAATTCCTCGGTGCTGCCAGTAATAAATTCGCCCTTTTTTGCAAGTTTGAGCCGTCCCTC
>JQAP01000016.1 Xylella fastidiosa strain ATCC 35879 contig16, whole genome shotgun sequence_41000_41028
TAATTTCCCTATTATAAATAGGAAATCTT
>JQAP01000016.1 Xylella fastidiosa strain ATCC 35879 contig16, whole genome shotgun sequence_41046_41155
GAGGCCGGATCCTCGTCTTGATTAGGAGGAATTCCATGCATCCTCCCTATATAACTCCAAAGGCCATCCAAAGCACCCCCTAACACCTCACAAAAATCATCTATCTGCTC
>JQAP01000016.1 Xylella fastidiosa strain ATCC 35879 contig16, whole genome shotgun sequence_41179_41361
TCACCTAAATTTAATTTCAAATTTTTCGGTTTTTGTAAGCTCCATCAAAGTGGGATTCTTTTCGATATCAATCGTCCACCTCGCTTTAGTCTCATTATTTGAAGAAGAAACAGACCTCAAACGTACCCAGCTTCCATCACTCAATTTAGCCGCATAAACCCCCGGTGTCCTCGTCTCCTTTAA
>JQAP01000016.1 Xylella fastidiosa strain ATCC 35879 contig16, whole genome shotgun sequence_42200_42246
TTGTTATCCACGGCAGCGATGGCGGCATGGGTGGCGGTGGCCGCATC
>JQAP01000016.1 Xylella fastidiosa strain ATCC 35879 contig16, whole genome shotgun sequence_42254_42540
GTGGTGCTGGCGATGCCGGTGACGATGGAGGTAATGAGGTTGCGTTTGGCTTCGCGGTCTTGGGCGGTGTCTTCGGGGCGGGGGTCGCTAAATAATCCGGTGAGGACGCTGGAGGCGGCGGCGCCTTGGGCGCCACTGCTGCAGCGTTGTTGGCTGGCCCCAGCACCGGCGCAGGCCAGCAGGGCATGGAGGGCGGCGTGTAGGGGGCTGCCTTCGGTCAGTTGGCCGGTGGCCACCCAGTGGCCAATGGCGGTGGCGCCTTGTTGTTGGACGTAGTTGACGATCAT
>JQAP01000016.1 Xylella fastidiosa strain ATCC 35879 contig16, whole genome shotgun sequence_42542_42595
TGTTTGGCAAGGTCGCTGCTGGCAGCGCTGACGTTGCCGCTGGCACCGGCGGCT
>JQAP01000016.1 Xylella fastidiosa strain ATCC 35879 contig16, whole genome shotgun sequence_42785_42877
GAGGATGTTTTTTTTGTAATAAATAGATTTACGGAAATACCAACACAGATACCCCCCATTACGGGCACGGCATCTGTACATTTAAATAAATCA
>JQAP01000016.1 Xylella fastidiosa strain ATCC 35879 contig16, whole genome shotgun sequence_42987_43042
GCTCCGGCAGGACACTCATCATAAAAAAACCAAGTTCCTGTATCTAACTCTTCATC
>JQAP01000016.1 Xylella fastidiosa strain ATCC 35879 contig16, whole genome shotgun sequence_43044_43155
GAAGCAGGAAAACAGCTTCTGAACATCTCCACCTGTTCCTCGGTCGTGCCTGTTATAAATTTACCCTTTTTGGCGAGCTTAAGCCGTCCCTCATCCATTAATTTCCCTATTA
>JQAP01000016.1 Xylella fastidiosa strain ATCC 35879 contig16, whole genome shotgun sequence_43177_43224
TTTCTTCAAATGAGCCAGGATCTCTTTGCAGTGTAGAAACTCCATGCG
>JQAP01000016.1 Xylella fastidiosa strain ATCC 35879 contig16, whole genome shotgun sequence_43237_43450
AACCCCAAAGAAAATGGAAAGGATGGATTAAATCTTCATAAATAACATCTATCTGCTGTTGCGTTAACATGCAATCACCTCATCTAAATTTGAGTTCAACTCTTTGATTTGTAATGTCCTTCACAGTGGGATTATTTTCGATATCAATCGTCCACCTTGCTTGAGTCGATGCTTTTGAAGAAGACTCCGACCTCAATGTGACCTTGGTTCCATC
>JQAP01000016.1 Xylella fastidiosa strain ATCC 35879 contig16, whole genome shotgun sequence_43464_43493
ATATAAACCCCCGGCCTCCTCGTCTGCTTT
>JQAP01000016.1 Xylella fastidiosa strain ATCC 35879 contig16, whole genome shotgun sequence_43536_43568
TGCGCATCGGTTAAGGCATGCGAGTCAAATACC
>JQAP01000016.1 Xylella fastidiosa strain ATCC 35879 contig16, whole genome shotgun sequence_43608_43718
CGCGGTGTGGCTTTAACTTTTATACCAAAAATAACCAACTCATTTCTTGGGTTCTTTTTATCAAGCAAAGCTACTATTTCATCAATACGCTTTTGCCGCTGCAGTGAGATG
>JQAP01000016.1 Xylella fastidiosa strain ATCC 35879 contig16, whole genome shotgun sequence_43743_43771
TTAATGCAACTACGCTTGAATAAAAGAGG
>JQAP01000016.1 Xylella fastidiosa strain ATCC 35879 contig16, whole genome shotgun sequence_43910_43938
CCTCATGTCCACTCATAATAATCCTCACC
>JQAP01000016.1 Xylella fastidiosa strain ATCC 35879 contig16, whole genome shotgun sequence_43964_44040
CAGACTGCTCCGGCAGGACACTCGTCTGCAAAGAACCAAGCTCCTAGTTCCATCTCTTCATCTGAAGCAGGAAATGA
>JQAP01000016.1 Xylella fastidiosa strain ATCC 35879 contig16, whole genome shotgun sequence_44052_44086
TCTCCACCAGTTCCTCGGTGCTGCCCGGGATAAAT
>JQAP01000016.1 Xylella fastidiosa strain ATCC 35879 contig16, whole genome shotgun sequence_44102_44124
AGCTTGAGCCGTCCTTCATCCAG
>JQAP01000016.1 Xylella fastidiosa strain ATCC 35879 contig16, whole genome shotgun sequence_44169_44306
ATGAGGCCGGATCCGGTTTCTGAGGAGGAGTCGCATACGCATTTTCTATATAACCCCAAAGATAACTTAAAGGCCCCCCTAAATCCTCACAAATATTATCTATCTGCTGTTGCGTTAACATGTGATCACCTAAATTTA
>JQAP01000016.1 Xylella fastidiosa strain ATCC 35879 contig16, whole genome shotgun sequence_44311_44473
CAACTTTTTCTTTTTTAACTCCTCTCAAAGAAGGATTCTTTTCTATATCAATCGTCCACCTTGCTTGAGTCGATGCTTTTGAAGAAGACTCCGACCTCAATGTGACCTTGGTTCCATCACTCAGTTCGGCCATATAAACCCCCGGCCTACTCGTCTGCTTTAA
>JQAP01000016.1 Xylella fastidiosa strain ATCC 35879 contig16, whole genome shotgun sequence_44514_44546
TGCGCATCGGTTAAGGCATGCGAGTCAAATACC
>JQAP01000016.1 Xylella fastidiosa strain ATCC 35879 contig16, whole genome shotgun sequence_44586_44696
CGCGGTGTGGCTTTAACTTTTATACCAAAAATAACCAACTCATTTCTTGTGTTCTTTTTATCAACCAAAGCGACTATTTCATCAATACGCTTTTGCTGCTGCAGTGAGATG
>JQAP01000016.1 Xylella fastidiosa strain ATCC 35879 contig16, whole genome shotgun sequence_46307_46353
TTGTTATCCACGGCAGCGATGGCGGCATGGGTGGCGGTGGCCGCATC
>JQAP01000016.1 Xylella fastidiosa strain ATCC 35879 contig16, whole genome shotgun sequence_46361_46458
GTGGTGCTGGCGATGCCGGTGACGATGGAGGTAATGAGGTTGCGTTTGGCTTCGCGGTCTTGGGCGGTGTCTTCGGGGCGGGGGTCGCTAAATAATCC
>JQAP01000016.1 Xylella fastidiosa strain ATCC 35879 contig16, whole genome shotgun sequence_46460_46519
GTGAGGACGCTGGAGGCGGCGGCGCCTTGGGCGCCACTGCTGCAGCGTTGTTGGCTGGCC
>JQAP01000016.1 Xylella fastidiosa strain ATCC 35879 contig16, whole genome shotgun sequence_46521_46702
CAGCACCGGCGCAGGCCAGCAGGGCATGGAGGGCGGCGTGTAGGGGGCTGCCTTCGGTCAGTTGGCCGGTGGCCACCCAGTGGCCAATGGCGGTGGCGCCTTGTTGTTGGACGTAGTTGACGATCATGTGTTTGGCAAGGTCGCTGCTGGCAGCGCTGACGTTGCCGCTGGCACCGGCGGCT
>JQAP01000016.1 Xylella fastidiosa strain ATCC 35879 contig16, whole genome shotgun sequence_46815_46853
CATTGAATCCGTTGCTGGGGTCGTGGGCGGCTTGGTCTG
>JQAP01000016.1 Xylella fastidiosa strain ATCC 35879 contig16, whole genome shotgun sequence_46878_46895
GCGCTTGAATAAAAGAGG
>JQAP01000016.1 Xylella fastidiosa strain ATCC 35879 contig16, whole genome shotgun sequence_46909_46984
ATAAATAGATTTACGGAAATACCAACGCGAATGCCGCCCCATTACGGGCACGGCATCTGTGCATTTAAATAAATCA
>JQAP01000016.1 Xylella fastidiosa strain ATCC 35879 contig16, whole genome shotgun sequence_47018_47164
GCAACGCATCAACATACCTCATGTCCAATCATAATAATCCTCACCATTTTCTCCTTCCCCTTTTAATACCCAGACTGCTCCGGCAGGACACTCGTCTGCAAAGAACCAAGCTCCTAGTTCCATCTCTTCATCTGAAGCAGGAAATGA
>JQAP01000016.1 Xylella fastidiosa strain ATCC 35879 contig16, whole genome shotgun sequence_47181_47242
ACCTGTTCCTCGGTCGTACCTGTCATAAATTTTCCCTTTTCGGCAAGTTTGAGCCGTCCCTC
>JQAP01000016.1 Xylella fastidiosa strain ATCC 35879 contig16, whole genome shotgun sequence_47249_47283
TAATTTACCTATTATAAATAGGAAATCTTTTTTTC
>JQAP01000016.1 Xylella fastidiosa strain ATCC 35879 contig16, whole genome shotgun sequence_47286_47602
TCTTCAAATGAGGCTGGATCTACTTGCGTAGGAGGAGTCGCATACGCATTTTCTATATAACCCCAAAGATAACTTAAAGGCCCCCTTAAATCCTCATAAATATCATCTATCTGTTGTTGCGTTAACATAAACTCACCTCACCTAAATTTAAGCTCAACTGTTTTATTTGTAATCTCACTTAAAGCGGGATTATCCTTTATATCAATAGTCCACCTCGCTTGAGTCTCTTGATTTGATTTAGAAACCGACCTCAATGTCACAGTGCTCCCATCACTCAATTTAGCCGTATAAACCCCCGGCCTACTCGTCTGCTTTAA
>JQAP01000016.1 Xylella fastidiosa strain ATCC 35879 contig16, whole genome shotgun sequence_47643_47680
TGCGCATCGGTTAATGCATGTGAATCAAATACCTTGGT
>JQAP01000016.1 Xylella fastidiosa strain ATCC 35879 contig16, whole genome shotgun sequence_47692_47812
TATTACTTCCCCCTGGAACGTTGCGGTCATAGGGTACAGCTTTGACCTCAATCCCTCCCACGACCAATGTATCCTTTTGACTACGCCTGCCAATCACGCTTTTCACATCATCCAGGCGCTT
>JQAP01000016.1 Xylella fastidiosa strain ATCC 35879 contig16, whole genome shotgun sequence_47843_47903
CGGCTTTTGGGTTAAATCAGGGCCTTTGGGGTTATTTCTTATTTGCCTAAGCGCTTCTTTT
>JQAP01000016.1 Xylella fastidiosa strain ATCC 35879 contig16, whole genome shotgun sequence_47955_48112
ATTGCCGCTTTAAGGCCGTATTTAGCGAGGTTGCCAATCACTATGGAGGTGACGTAGTCCTGCCCTCTTTCTAGGGCCACTTGTTCTAGGGTTTTTTCTCCGGAACGAATCGCTTTGATGTCTTGCCAAGCTTGATAGGCGGTGATGCCTTTATCGGC
>JQAP01000016.1 Xylella fastidiosa strain ATCC 35879 contig16, whole genome shotgun sequence_48114_48205
AGCCAGACGGCGCCAAGAATCACTGGGATAAAGGCGGCGTTGTTTTCGGTTTCCAGGCGGGCGGCGGCGCTGCTGACGGCGGCATCGCCTCC
>JQAP01000016.1 Xylella fastidiosa strain ATCC 35879 contig16, whole genome shotgun sequence_48418_48432
GGGCGGTGTCGCTGC
>JQAP01000016.1 Xylella fastidiosa strain ATCC 35879 contig16, whole genome shotgun sequence_48467_48558
GCCCAGGCTTTGGATGTAGTTGACTGCGGCGTTTTGCAGCATTTGGGTGGCCGGGCCGGTCACTTGTTGGCCGGCGGCCAGGGTCAGGGCGG
>JQAP01000016.1 Xylella fastidiosa strain ATCC 35879 contig16, whole genome shotgun sequence_50997_51025
TGTTGGTCCAGTTCTGTCACGCTGTGGTG
>JQAP01000016.1 Xylella fastidiosa strain ATCC 35879 contig16, whole genome shotgun sequence_51039_51067
GTGGTGGCGTCGCGGAGGGTGCTGCTAGC
>JQAP01000016.1 Xylella fastidiosa strain ATCC 35879 contig16, whole genome shotgun sequence_53616_53719
TCGGCGGCTTGGAGCAAGCCGCTGTTGGTCAGGGTGTCGGTGGCGGTGAGGGTGGCGTGGCTCGTAGCCAGGAAGGTGCCGGTGTTGGTGATGGTGTTGGCTTG
>JQAP01000016.1 Xylella fastidiosa strain ATCC 35879 contig16, whole genome shotgun sequence_53730_53750
TCGGCGGCTTGGAGGTGGCCG
>JQAP01000016.1 Xylella fastidiosa strain ATCC 35879 contig16, whole genome shotgun sequence_53856_53870
GCTTGGAGGTGGCCG
>JQAP01000016.1 Xylella fastidiosa strain ATCC 35879 contig16, whole genome shotgun sequence_56692_56706
GGGGGCCGGGGATGT
