# Supplementary material for: Identification of genetic relationships and subspecies signatures in Xylella fastidiosa
Source: BMC Genomics. 2019 Mar 25;20:239. doi: 10.1186/s12864-019-5565-9 (PMC6434890; doi:10.1186/s12864-019-5565-9)
Supplement: Supplementary file 2 — K-mers resulted from the comparison of synonymous strains CFBP 7970, DSM 10026 and ATCC 35879. (ZIP 45 kb) [file 12864_2019_5565_MOESM2_ESM.zip › Additional-File-2/Denancé_etal_AddFile2B_Specific_kmers_DSM10026-CFBP7970.fasta]

>Xf_CFBP797001 len=258911_210086_210203
TGCGCAGCACGATGTGCATGGCCTGTCGCCAGTCCTCGTCAAACGGTGCGATATCGTCACTGGCGCGCCAATAGGCATGCGCTAAGCGGATGGGGTAACACAGGGAATCAATTTCCCA
>Xf_CFBP797002 len=165460_151205_151232
TAATTAAATATGAGGCATTTTTCTCTTG
>Xf_CFBP797002 len=165460_163881_164310
TGAGTTGTACGTTGTTTTCAATACATCACCGTATTTAATTTAATCTTTGATTTATAAAGATTTTTTCTGTAATGTTTCCGCAATTTTTAAAATAGTTTCCGCAACGTAAGCAGTCTCACTTGGTCGGCTCTACCACTTCACCTATGCGGCGGTACACCTTCTCGGTAATATCCTGCTTGGTATGACCTAGCAGTTTGCTCGCGTGTTCTAACGGCAACTCACTGGCTGCCTTGGGGCGGATATCGCGAAATTGAAAGGCGCTAATTCTTTTCGCTAAATCCGCAGCCCCTGTTCCATAGGCGACTTTTGCCGCACGTGCTCGTGCGCTGTTGAATCTAGAAGGCAGTGTCTGCTTGTTTAGGGGGGTGCCGTTTGGCGTAGCAACTAGAAATACACTAAACACCTTACGTTCACGCGCCTTGATACGGTC
>Xf_CFBP797002 len=165460_164313_165164
TCACTTTTCCTAATTCTGTGCGTATGCCGCTACGCTCCAGAAGGATACGCAGTTTCTTTCCGGTTTTATTCTGCTGTACTTCAAGCGCGCCGTCTTTGATATCGGTAAAGCGCATCTTGAGGATATCGGCAGGCCGTTGCCCCGTCAGGTAACTTAAGTCCATAGCATCTCTCAGTTCTTCGCTTGCCTTGGCGTATACCGCCATCCACACGGCATCGTCCGCGTAAAAGTCGCGGGGGGTTTCCTTGTTTTTGCGCACCCCTTTAACAGGGTTTTCTTTTTCGGTGTAGCCCCACTCACGCGCCATATTCCATATGTGGGAAAACAGGGATATTTCCCGATTGGCTTGTACTGGTGTGCGGAGTCTTCGTTTATCACGGTACTGTGCAATGTGTTGTGGCGTTACATTATCGATATTTACTACATCAAACACCTTGCGTAGTGTGGTGAGAAAACCCCTATTCACTCGTTGGGTTACAGGTGCCTTAAGCGGAATGATTTCACGCTCATAACGCTCGAATATAAAACGCAGCAATCCCGTTTCCGCGGGGGCCTCTTTGCATTCCAACGCAGCCCATTTGCGTTTGGCTTCATTCAAATCACGTCCCAGTGGGATTTCGATACGGCGTCCTTCCGGCGTGCGTCCGTTGTAGTAAAACGACTCCCACACCTTGCCGCTTTTCATGAGACGGATACGACGTAGCATTCTGGGTGGTAAATCGCGGTGGCTTGATTTAGGACGCATTGTTAAAAGTCCTAATCTAGCGCCGCAAAATTAGGGCGGTTACCTTGGTGTAGGTTCATTCCTTCCTTATGCGGATGCACACCGGCTAGACGTAAGCGTGCAAACCA
>Xf_CFBP797002 len=165460_165172_165382
ACAATCGGGCGTCCGGAAGCGTTGACCACGTACACCCATCCGTTCCGATCCAACCAGTCGCGTTGGTGGGCGAGATTTTTATAACCTGTCATTTCAAACAGTTCTTCGCCGTCTAAAAATTCTGTTTCGTTCATGGCTGTATCGCCTTTTGTTTTCTTCTCACTGCCTCTAGCAGTAAATCTTGAACTTCGCGTTTGGATTCACGGCGGGC
>Xf_CFBP797003 len=145660_640_793
CAGCTTAATTTGACTGCTAAAAATCGTTTCCGTATACCATTTAAAAACATCAATAAAATCAAATAGTTAATCTAGTTAACGTAATTCACGTTACGGAAACGTATTTAGCATAAATTATTGATTTAATTATGTTTACGTAATGCTTTCAATACAT
>Xf_CFBP797003 len=145660_92857_92915
TTTGTAATGTGTAATGTCGGATGCCTTGTGTCTTTATTGGGGTGCAAGGCATCGTGCGA
>Xf_CFBP797006 len=125613_54722_54744
GCACAACTTTCCCTGTCCCTGTC
>Xf_CFBP797007 len=124671_84316_84835
GGGGCGTGGGGGCACTGGAATTGGTATCTGCCCAAACTGATCAAAATATAGCCTGAGGCGCATATCCATTATGCCTCTCGACCTTATTTTGAACTGCTGGAGATATTTCTTCGTTCTGAATAGAAAATGATAATAGTCAGTGTTGCATGACTTGATCGGGGTCAAAATATCATAGGCTGGACTAGTGACGCCTTGATAGTGGGAGGCGCCAATAGCACCCATCCAAGCGAGGAGCTTGTTGCAAATTATGTCCCCCTCTTTTACAACCCAGTATCCATCGGTTGTAGAGGCTTTGTTGCCGCGTTGCTCAAGGCTTTTTCTCGGTCTGACGCCAATATGGGTGTAAACAGATAGCAACTCCATCTGGTTATTTGCTGGAGCTTTTTCAATGACCAAGCGGAACATTTGCTTGGTACGCAGGATGGCCCACGACTCAGGCAAATATTCAAACCATTTCAAATTAGTTCGTCTGTAATCCGGATAAGGGCCAAACATTATTTTTCTGCCCCCACAATCTTAT
>Xf_CFBP797009 len=104928_62322_62340
CGTGCCCCCCCCCCCGCCG
>Xf_CFBP797011 len=101056_79_107
GACGCTCACGCTCCGAAAAATTAACATAA
>Xf_CFBP797011 len=101056_1706_1945
CTCAAGAAAAAGCGACGCAGCCATAGCAGAAGCACTAAAAGTATCGGGACAAACAATAATGCAATGGCGAAAAGATGAGCGAAGAATTACAGATGAACACCTAATGGCAGCGATAAAACTAGCGAAAGAAGACCCATCAATAGCAGTACTAATACGCGAAGAAACGGCAAGAACAGAAGAGGAAAAAAAAGCATGGAAAACACTATACAAACGACTAACAGCCACTGCCGCGACACTATT
>Xf_CFBP797012 len=92570_2716_2744
CTGGATCGGCTGGGAGGGGATGGGGTGTT
>Xf_CFBP797013 len=91131_38792_38807
GGGTGGGGGGGGGGCT
>Xf_CFBP797014 len=86326_85886_85914
ATTGTAATGCCCAACGGGCATTGAGGTAT
>Xf_CFBP797014 len=86326_85954_85982
GTGTCGTATTAGCTGCCATAACCGGCTTA
>Xf_CFBP797014 len=86326_86220_86248
TATTGACGTAGCTCGACCAGATAGGCCGT
>Xf_CFBP797015 len=70270_20609_20624
CTTGCATGCGATGCCA
>Xf_CFBP797015 len=70270_29822_29850
CGTTCCTGCTTCTGCTCGTGTTGCCCTTG
>Xf_CFBP797015 len=70270_29860_29888
TTGTTGAGTCTGCTTCTGAACACGTTTCT
>Xf_CFBP797015 len=70270_30107_30135
TCATCGTCACCGGCAATCAGAATAGGCTT
>Xf_CFBP797015 len=70270_30198_30225
CAACGGTCCCATAACCCAATGCCTGAGA
>Xf_CFBP797015 len=70270_30296_30315
CCTATGGGGTGAAAACAACC
>Xf_CFBP797015 len=70270_30645_30691
GACCTCAATACGGTATTTCTTAGCGTCCATGAAGGGATGTTCACCAC
>Xf_CFBP797015 len=70270_30796_30904
TTATCAAGATCAGCTCCAGGATTTGCATACCAACATTGGGCAGCATTATCCCAATCAACTGCATTATTAGCGTTCGGAAGCTTTCCACCGATTTATTTGACCGGGTGTC
>Xf_CFBP797017 len=58971_22638_22720
TAGCCTGCATCTGTTAGCCTGCATCTGTTAGCCTGCATCTGTTAGCCTGCATCTGTTAGCCTGCATCTGTTAGCCTGCATCTG
>Xf_CFBP797017 len=58971_53932_53960
TGTGATTCCGGCAGCTACCCACAATCGGT
>Xf_CFBP797017 len=58971_53965_53993
GGGTAGCTCGTGAGTTTATGTGTCTCATA
>Xf_CFBP797017 len=58971_54049_54093
GCCAAGAGAGTAATCTCAGAAAGTGAATAAGCACGCGGCTGTGCC
>Xf_CFBP797017 len=58971_54105_54152
CTCCTGCTTGTACTTGATGACCTTACCTATATGACCGGTGATGGATTC
>Xf_CFBP797017 len=58971_54193_54221
TCTGGGTCTAGCCCGACTTGATCTTCTTT
>Xf_CFBP797017 len=58971_54493_54530
CTTCTGAGCGCAGCAAGGTCAAGTTGCACCGATACGGA
>Xf_CFBP797017 len=58971_54712_54734
ATCCACGTTTCAGGAATGATAGG
>Xf_CFBP797020 len=45306_29984_30081
GGGAGTATCTTGCTCGCATCGTGTAGTCAACCTGTGCATTCGAATGAGTACTACAAACAGTAGGAGAACGAGCAGAAAGCCATACTCGAAAAATGTAA
>Xf_CFBP797020 len=45306_30103_30158
GCGTGACGAGAATTACCGTAGTGCCGCCAGTGCGCAAGTTCAGTCGGGCAGCTACA
>Xf_CFBP797020 len=45306_30320_30378
ATGCTCAGCTACGCGTCCTGGCTGTTTGGGAGCTTAGTACTGCTGAGTATGGTCTGGAC
>Xf_CFBP797020 len=45306_30382_30479
CGGAATGATGGCTTCACGTAAGGATGACATTCAGAAGTTTCTTACCGAGACGATCCGGTTCTCTGCGGTAATGGGCTTCTTCTAGTGGATTCTGTCCA
>Xf_CFBP797020 len=45306_30494_30856
GAATCAATGTCGACAATTGATGCAACAGCGATTGGGCAGACATCCTATTACCCCATGGGAGGGTAGAAATTTGTTTGAACATTTTATTTAAGGTATTGGATTACACATCGGTATGGTCCCCAGTCGACAGTGTGTGCGGCATCATCATTGTGATTGAGGTTCTTTCGGCGGTGGTCGGTGAACGCAAGACATTGCGATCGACTACTACAAAACGGTACTTAGACTTGTTACGCAGATTATAACGATGCCCCTGATTATCGGCATCAATAAGACGTTCGTTGACCAATATTAGCCGATTATAAGCACTGGAGTTGATTTAAAAAAGCTTGGTGTGATGCTTGTTGTCTCGCTCATCCTTCTATA
>Xf_CFBP797020 len=45306_30858_30886
CTCACGAACAAGATGCCGCCACTCATCGG
>Xf_CFBP797020 len=45306_32578_32668
TTTCGATCCCAAGAATAACAAATAATGAGAGTTTGAAATTTTTATGTGAATTGAAAAAATAGCTGATGACAAAAATTTCAGAACGCAATAT
>Xf_CFBP797020 len=45306_32677_32884
CACGCAAGAATGTCTGTAAAAATATTCAGCGTTTGAACAAGAAACTAAGCAATAAAATTAAAAATGAAAAAGCCGCATTACATGATATTGTTGCTAGAACTCATAGCACGCCGATATAAAAACTCTTAACACTCTATAAGTTATAGCGATCCCATCTTCACGGCAATCCGCCCTTTTGCGGCATGTCGCTACGACTTCGTCCAGACAA
>Xf_CFBP797021 len=41458_262_376
GCGATAGCAGAGCCGGCCGCCGCTGCTACAGCAGCTCCAGTAGCCGCAGCAGCAACGGCAGCACCCGCGCCAAAGTTGCCAATGCCAGCCGTAGCGCCACCACCGCCTACGATGC
>Xf_CFBP797021 len=41458_595_709
CGACCACCACCGAAGCCGAGGAAAAATACCCCACCATAGACGAGAACCCACGCCGAGATGAAAAGCAACAACAGATTCACGCTCACCAATACCAGTATGATAAGAACCACAATCG
>Xf_CFBP797021 len=41458_852_902
CATTGATTCAACGATGGAATGAGCAATTAATGGCCCATTGGACAGAATCCA
>Xf_CFBP797021 len=41458_1027_1348
AGCCAGGATGCGTAATGGATCATGACGCTACCCCAAGACGTTGCTGCCGCCTGATACTTATCCAACACCGAATCAATGATATTTTTATCAATAGGTGCGCTGGAAGCGGCGGTCGAGTACAGCAACATCAGCAACCCTACAACTCCAGCAAAAGCTGCATGTAGTCTACGAAGTAACGTCAAACACATATTTGTTACTTCCTTTCTTCTGATTTTGGCGCAGCGTCCTCAGTCGGTTTTTCGGATGCATTTTTACTTGGTTCACCAAAAGTCCAGTTCCTTGACGGCGAAGAGATAATGTTCGCTTCAGACCGAGCCTGCGC
>Xf_CFBP797021 len=41458_1496_11213
CCCTAAACACATACAACTAATGAGTATTAATTTCTTCATTAAAAAGTCTCCTTATTTGAATAACCAGCTTCTAGATGGCGAGCTACTAATATTGCTTTCACTACGAATCTGACGGCTTGCTGCCGCTTGCATCGCTTCCCTATCGGCTACGTTCTCAGCACGTGTTGCTTGCGCTGCTGCCTGCGCGGCCAACAGGCTACGGATTTGTAAGAGCTGGTTGTTTTGCGCACTCGCAAACTGATTCGCAGCCTGAATCGCTTGCATTTGACCTTGAGCACTAGTCGCTTGCGATTGCAGTAAACGCAGGTTCGCTGCGTCGCTCATGAGCGTTTGCTGTTGCAAATCAACCGCTTTCAATACGGCATCATTCGCACTCTTTTGAGCCGTCGAACCGTTAGATTGTGCAGTCTGAAAGGCTTGCATTTGGCTTGTAGAGCAACCTCCCCCGCTAAAGCACGGCAACGTTTTGTAATAGCTCACGTCGCCATAGCGCGATAGGTAAGCATCAATACCACCTATCTGGTTCTTGTAATAGTTCAGGGTGTCTTGCGCGGCTATGAGCTTGTTCATCACCTGACTTGCCTGGTCCCAAATGTAAGCGCTCGGTGCAACCGTGTTTTGCAACATGTTTTGATACTGTTGTAACTGCGTCTGGTACTGCTGAATCTGCTTCTCGACAGCCGCAACCTGCTGCACTGCACTGACGATATTTTGTTCCAGATTGCTTATGTCGATCACCGGCATACCGGCTTGTGTTTGCTGCGAGATACCAACAAGCAGAACAACCGCTATCCCAGCATTTTTGATGGTTAAAGTATTTTTCAAGAACATTCTCATGTTCATGTCTCCTTGGCGTCAGTAATCAAAAGATTTGTACGGCTTTGTGAAATTGAGGTCCTTCACAATGATGATGTTGAAACGATAGCCAGGGCGAATTTGGAGAGTCGGAGCAATGTTCAGATTCTTCGAGATCATCTGCGCCGTTACGTTGCCCAGCTGTTGGCCGAGTGCCTGACTCAACTCACTACTGGCGGTTGGTTGGCTGTAGATGCCACTGTTGTTTCTGTTTCGATCCGTCGCATACGACGACGCAGCCGTCACACCTGACATAAGCAGTGCAGACCCGAAGATGCGCGTGTAATGATGATTGGCCTGATCGCGAAAACCCGCGTAACCGGCATTATCTGCACCAGGCATCGCACTGATGTCCAGTGCCTTGCCATCGGGAAACACCAGACGTTGCCATGCAATAAGGATCGCACCTTGCCCATACGCCACGTTACTGTTGTACATGCCCACTAAGCGTGTCCCCTGAGGGATCAGCAAATATTTTCCCGTTGCCGTGTCATACACGTCCTGGGCCACTTGTCCCATGATTTGACCAGGCAAATCAGAGTTCACGCCGCTAATCATTACACCAGGAATAACGCCACCGGCACGAATCTCAAAGCTAGAACGCGGAGCTTGTATCTCTTGATCGAGCTTCCAGCGATCGCCTTGCCCATCGTTGGCAAACTGTGAGAAATCCTTGTTACTGGACGATGCAGAGACCTGCAAAAGGTGCGGACTGCTCTCCGAACCACCATCACCATTGCCAAGGCTCGCACGAATCCTTGCCAACTGTGCTTGATAAGAACTGGTCAGATCGCCACCTGCTGCGTTCTCATCGATTTGCCGTCGCACCTTCGCAATCTGTGCGAGCATTTCTTCGCGTGATTGTGGGGTAGCCGTTGCACTAGCTCCTCGTGAGGTCATCGACGTGCTTCCAGAACCACTACCGTCATAGGGTAATGTGATCTTGGAGTTAGCCTTAATCGCTTCCTGAAACTGCTGGAGCTTCGCCATACGAAGCTGTTGTTCATCAGGATTGACAGGGGCCGACAAGCTATCCGGCTGATGCGGTGGCATCGGTGGTGCGTCAGGATTGTTGACCGGCGCAATCGGAATACCAGCCGTCGCACTGACAGCCGGTGGCACCTCTGGCATAGCCGAAGGAATAAGGCCTGGGCCGTGGCCACTCAGCACTTCATTCGCCATCGTGCTTGTGTCGATGTTCTTCTTCGACACTTTTTGTGTATCCGACTGGGCCACTGCGACATTATTCATACGCTTGAGAGCCACCTTCGCAATCAATAAAGCAAACAGGCAAAGTGCAACGATCCCGATGATGAGCGGTAAGTTATTGACCCGACGAACGCCGCTTCTCGGCTTGGAGTTTGGCGAGGCGTCAGGTGACATTTGATCGTTATCAACCATTCTCATTACTCCTTACGAACCCATGCACCTGCCGGATACAGATTGCCGTTCGTGGCAACCACGAATGCTCTACTGATCGACTGCACACCAATCTGAACCGTGATGCGGTACAGATTCATTGACTCAGGGGAATCGACCACGTAACTAAGGGGTAAGCCTGGTGTTGGATTAGCTGTGGCAAGCGCTGCGGTCGCCGCAGATTTAGCAGGCACAGCCTGCGGCTGCGGGTTGTACTCCAATACGGAATAACCTTTCTTTCGCAACGCAGATAACAATGCTGCACCGTAGGGGTCCGTGATTGTCTGTTGAAGATCCAAGCGCGTATGTGCGGGCGGATACAGTGCCACGAGCTGGGCTACCGTTACATCGGCCATTGTTTTATTGGCTTCAATGGACACCGCCGCATAATTACCATGCATGTTTTGTGTTGCACAGCTTGTCAGAGCAGCAAGCACCACCACACTCATCATGAACTTATGCACGATTAGTTCCCCCTCGTGATCGTTACCTTCTGTTGACTCGAACCAACGCCGGATACGAGGATCGCTTTGTCAAAGATCGTATCTACGATGTAGCGGGCGTCTTGAACGCGATAGTTCACCATTTGCGTCTCATCATCTTTGAACAGGCTTCCGTCCTTATGGACGACAAGCAGTGCTGGCGCTTCACTTTGTTGCATCTTTGAAGGCATTTCGATGATGGTTTTACGGCCATCGTTGTAGACCCGAACCGGCTTCCAGCGAGCCGAACCGCTCACTACGTAATCAAAGCTGAGGTTCCCCAGGTACTCACCGGTATGCGGAATAGTATTGTCCTGGCGTACCTTTGTTTCGCGGGCTTTGATTGCATCCCACTTCGCCATCGCGTCTTCGGGGTACGTGAACGATACAAACGGCATGAGCTGCGTGCGACTAGAACGCAGGCGAAAGTGATACGTGCGCCGATCCGTGGTGAGCACGAGCGTCGTATCAAGACCCACATCAAGAGGCTTCAAGATCAGATGTATTATTTGCGACGCACCTGAACCTGTGACGGCTGGCTCAACGTGATAGCGAGGATCGCCAATGTTCGTGCCATTGACGTTCTCACCTGGCTGTAAAGCAATGTCACAGACTTGCAGCACTGCACACATGATCGGGTATTGCTTGCCAGGTAAGTACGGCCAGTTGATCGAACCGTCAGAACCTTGGAACGGCTTCAGGTCCTGACTCTCCTGCCACTTTTTGCCAATAGCGACAGCCGCCTTCTCCTGCGTCGTCAACTTCGGCTCGTTTTTCGAGAAATACTGATCGGCCAACGGGTCGGTGCCCGAAGCTGCGAATGTCACCATCGGCACTAAGCCGAGAATCAGAGCGGAGATTAAAGTCTTTTGCACAGCCAGGCTCCAAGCTTCAAAGTTGCTTCGACCAGTTGTAGTCTTTGACGAAAATGAAATGCGGGTTGATGAACATCTTCTCCGGCTCCACTTCCGTATCCTTGTTTTGATAAATCGTCACGAGCGCACGCATCATGTACGGTGCTCCCTTGAGAGAACCGTCACGCCCCCGCACTGTTTCCTGCCAGTCAATTTGCCAAGTGTCTTTAGACTGCTGGAGAACAGATTTCACATCGACACTCACCATTTCATTCGCAGCGCGAGTGAACGGATTAGCTTCTTTCGTAGCGTTCAGATATTCGTTTGTCTTGAGCGTCGCCGGATCGTTGGGTACGAGATAGCCATACGCTTTCAGCACAGCTTTGTTCTGCAACTCGGCATCTGGCGTCACGAGACGAATATTCGTAATGAAGTCGGAAACGGCAGTGCGATAATCGTCTACCAGAGCCTCGGGAATGCGATCAGGACGTGTCATCGAAATGGTGTTGCCGCTACCGTCCTGCTGGAACACCAATGGAATAAATTTCGATTGACTTCCGATGTAGGTCATACCACCGACAGCGGCAAGACCGATCAACATACCAAGCAAGCCGACGAAGATACCTACCTGGCTATGGTGCATTATTTGGCCAACGTGACTGTTCCACGAACGTCGAGCATTGAGATAAGGATTCACCGTGTTGGTGTCTGGTGTTTCCTTCTTCCCGAAAGGATTTCTTAGATTGACAATCATGCTGCTACTCCATAGTCATTGGGACTCACATATTCATCAAGGCGCAGACCCTTAAGGCGCAGCCACTCATGAACCCAGGCTTCACCATGCAACGCTTCGAGCTTCCTGATCATTGCGATAGACTCCTTATCGGTAGACCCCACGAAAGCCAGAGCAAGGGGTCCAAGCGCAAGCTGGTACAGGCGACGCCCCTTTTCAGAGACGTAGTAGTAGTCACGTTTCGGCACGGCTGATGCGATGATTTCAATCTGACGATTGTTTAAGCCAAGGCGACCATAAATCTCAGCAGTCTTTTCCTCACGCGCATTCGGGTTGGCCAGGAATATCCGGCAGGCGGTCGATTCCGTGATGATGTCCAAAATGCCGGACTTTGCAGCCTCGGAAATGCTCTGCGTTGCCATGAGTACCGAGCAATTCTTCTTCGCCATTGAGCGCAGCCATTCCTCGATCTTGTCGCGGAATGTTGTGTGAGCAAGCATCAGCCAAGCCTCATCAAGAATCAGCAGTGTGGGTCGTGCATCTTCCTCACTCAATGATTCTTCGATCCGCATGAATAGATACAGTAAAACAGGCAGAGCAAACTTCTCGCCAAGACCCATCAACTGTTCAATCTCAAATGTCATGAAGTCGGCCAGTTCAAGACCATCTTCTGCTGCATCAAGCAGGTATCCCATGTTGCGGTCGATGGTGTACGGCTCGAGAGCTTCGCGGATCACTTCGTCCTGCACGGTCACAAGAAACTCTGACAACGTGGATGCTTTACTCTCACTCATACTGAGGATCGCTTCGGCAATCGCGTTGCGCTGTGCAGGACTTGTAATCACACCATTCAAGGCAAGGATCGTATCAATCCATTCCATTGCCCATGCGCGGCGGGTGCGAGTATCAAGTCGCGACAATGGCGCAAACGCAAGCTTGTCAGTGTTCGATGCAACACTGAAATGATGACCATGCATGGCTTTACATGTCGGATACATCGACAAACCCTTGTCGAAAGCGTAGATGCGTGCACCTAGATAACGACGCCACTGGAATGCCACCAAAGCCAGCTTGGTCGATTTTCCCGTCCTGGTTGGGCCGAAAATAATGCAATGGCCAAGATCACGCACATGCAAATTGATACGCATAGGAGAGTTTCCACTCGTCACGCCATGCAGCAAAGGCGGAGCGTTAGGAGGGAAAAGCGGTGATGGTGCACGATTTTCACCTGTCCAAATCGTACTGGTCGGCAACAGATCGGCAAGATTCATCGTATTCAACAAAGGACGACGCACGTTCTCGACACCATGCCCTGGAAGAGAGCCAAGATAGGCGTCCATCGTGTTGACCGTTTCGACACGCGCAGTAAATGCCAAGGCGTTGATTGCCTTTTCAAGTCGTCGAGCCGAGTGTTCTACTTGCTCGCGACTTTCATTCATCAGTACGACAACACTGGTGTAGTAGCCTTGCGAAACTAGGCCACTGTTCGTTTCAGCAATCGCTGATGAGGCATCGGCCACCATCGAAACCGCGTCTTCATCGACGTGACTGGTATTCGTATTGAATACCTGATCGAAGAAACCACGCATTTTCTGCTTCCACTTTTTACGGAATTTCTCGAGATGAGACACAGCCTCGTGATGATCAAGAAAAATGAACCGAGAAGACCACCGATATTCGATAGGCAATTCGGCCAATACCGATAAAATTCCTGGATATGACTCCAAGGGAAAGCCTTCGATAGCGACAACCTGGATGAAATTGCGACCGATTTTTGGGACAACACCAGGGTATAGCTCTTGCCCGCCGATGAGCGAGTCAATGTACATAGGGTTGCTTGGGAGCTGTATCGGATGATTCAGGCCAGTTACACAGAAGTGGAGCCACTGCAATTGCTGATCGTGCGTTACAGTCGAACCATCTTCCTTAGTTATTTTTACACCTCGCAAACGTTCAAGCTCAACAGCCAAGGAAAGTCTGTTTTCGAGATTAATCACCTCCCGCTTGAAGTGGTCGATAAGGTGTACGGTGCGCGTCTTATCGTTGGGCTTTTCAGCATCATCATGAAACATGAGTTCCACAAATCTGCGTTCGGCCAACACAGGGGGAAACCACGTGACCGTGACTACGAAGAATCCTTCGTACAACGTGTCTATGCTCTCGAACAATCGTCTACGCTCCTCATCGACTGCTGCCGAAACCGCATCAGGAAAATGAGAAAGACTTGGATCGCTGTAACTTGGAGCAGGTCGGCGCACTGCATCGACATGAATCATCCAGGCGTTATCAAGTGATGCGAGCGCTTGGTTGATACGAAACGATACAAACTCCCGCTCGGCTTCCGTAGCACTTGCATTATCGGCCCCGCGGTACAACCACGACGCCATGAACGAGCCGTTCTTGCCAACGATTACGCCATCATCCACGACAGCGGCATAATTGAGAAGATCAGCAAGTCCAGCATCCTTGGAACGATGATTTTTCAGCCGCAAATCGGCATTGGCACGCTGCACAAGCAAGAACAACCAAATGAGCAGCACCGTACCAAGCAATGCGATTGCAATGGTGATTATTTGAAACATTTGTATTGGTTCCCTTGGGAAGCCGTGTTGTTGCGGAACGGCGTCGCACGTGGCGGGTAATAAGCCTTATAACGTCGATTACGCATGTAGACAAAACGCATCCGAGGGTCGGCTTTGGCCATCTTTCGGAAAAGCCAAAGGGCAATGAACCACATGCCAAGGCCAAATCCTGCTGCAATCCAGTCTTGCGCCAAAAATATGAGAATCGCGCACAGCAAACCGGAGAACATGACCATTTCACGATCCCCACCCATGAAAAGGTTGTCTCTGTTTCCAGCCCTACGAATAGGGATAGTACGTAGTGCCATGATTACGCGAGCCTGGCTTGTAAGAGATTGCTCAGATCATGCGAAAACGCCGTAATTTCAGCACCCTGCCCCGTGATCGCACTCAGACTGTTTTGTGCGGCAACCAAGAAGGACAACACCAGGACGATGAAGATGAGCATGCGCAGGAAGCCGTTCATGTCACCACCAAGAATAAGCCCTGCACCAGCACCAACGATGCCAATAATCGCTACGGTAAATGCAAACGGACCTGTCACAGACGCGCGGATTCTAGTGAACCATTCATCTGAAGGTAGACCACCGCCACTCGTGTTTGACGCGAACGCCGGATGCGTGGCAATCAACAGCAGTAGCGCAACGCCAAGGATAAGAAGCACTCGATAATTAACGTTGATACAAGACTTGGTGAACTGCATTTCTATTTCTCCTCAGATATTTCGTGTGATATAGCAACCATTTTTATATCCTTGAATCTCGATAATTCCTTGTACGCGGCGGCCAACATCGGTGCGGGCAATGTGGACAATCACATGGACTGCTTCGCCGATAAGGGGTTCGATAGCGTCTGGAGCAGATTCATTACGGCTAATGAGTGACTTCAAACGGGTAAGAGCAGAGTGCTCGTCGTTTGCGTGCAATGTGGCGGCACCTCCTTCGTGCCCGGTATTCCATGCGTCTAAAAGGTCTAATGCCTCGGGGCCGCGCACTTCACCAACAAGAATACGATCAGGACGCATCCGTAGGATCGTCTTGAGCAGCATAGTCATCGTGATTTCCAGCGTGGTGTGGTACTGGACCTTATTCAAGGCGGCGCATTGTATTTCACCAGTGTCCTCAATGATACAAATGCGTTCTGATGGATCGATCTGCACCATCTCGTAGATGATTGCGTTGATTAGCGTTGTCTTACCAGAGCCAGTGCCGCCAATCACAAGAATATTTCGATGCGCCTTCACTGCTGCCCGAATGACCTGAGCCTGTTCGAGCGTCATGATTCCGGCCTCAACGTATTGTTCAAGGGTAAAAATTGCGATTGCTTTTTTACGAATCGCGAAGGTTGGATTTTCAACCACAGGGGGGAGCTGTCCTGCGAAGCGCGAACCATCAATAGGCAATTCACCTTCAACAAGCGGGTTCAGGCGCGTCACCGTTTTTCCGTGATAGCCAGCAACAGTCTTAACAACCGCTTCAGCTCGTTGCGGCGTCATCATACCGATCTGATGCATCTTCTTCCCAAGGCATTCTTGCCAGATTCCGCCATCTGCGTTCAGTAGAACCTCAACTGTCTCAGGATCGTTAAGGGCACCCATAACGACAGGTCCTAAATCGCGACGCAGCTTTTCAATGGCACGGGTACTGACTGATCCGTGATTTTCCTCGTCCTGCATCATTTCTTCTCGACATCAAATTAAGCCACGTGATAACTTTATATCGAAATATATGCGGGCACAACCCGTATTACTTTCGTTTAATAGTTATTTCTGTGCCTCGCATTGAGATTATATAACCTAATGCATTGATATGATATACAGAAAAAAGAAGCAAAATAGGAATAGAAACTAACAAAGGTAACCCTTTCCTGGAGTCAATCCCCTGCAAGTTTCTTTTGCGTTGCCTTGCTCCATTTTTTGACAATAAATGCCTGATGCTCAGGAAGCACAGCGAAAACACGTTCATAACCAGGAGGCAATCCTGGCGTTCTAGAGTCGATCATATCGAGGTTATTTCTATCGAGATCGGTGTACTCCAAGAGGATAGTAAGAGGTACTTTCAACGCCTCAGCTATTGCTTCCATGATCTTTAGGGATGGATTTGCTTTTCCGTTTGTCAAATCAGATAGAAATGAAATCGATATGCCAGCCTTCTCAGAAAGCTCGTACTTCGTCATACCGCGTTCGTCTAGCAGTCGAAGGATGTTTGTAAAAAAGATGATGTTATACACAGTAACTTATCTATTCTTTTCTTTATTCGTAATTTAGACGTTTTTTAGCCGCTAAAACTCTTGACCCCCAAAAAATGTTTAGCTAAACTTTGTCCATTCAGACAAGGGGAAAATAAGATGAGCCTCAATAAGTTCCAGTTCATTGGAAATCTTACTCGGGACACACAGCTCAGGTATATGGGAAATGACAACCGAGCCGTAGCCACCTTCGACATTGCTGTTAACGCTGAATGGCGCGACCGCTCTACAGGTGAAAAGCACGAGAAAACAAACTACTTCCGCATCAAGCTCTGGGGTACTCAGGCGGAAAATGCAGGCAAATACCTCGGTAAAGGATCACAAGTCTTTGTTGATGGTTATATAGAAAATTCAAAGTACGAGAAGAATGGTGAAACGCAATACAGTCAAGATTTTATGGCTGATTATGTCCAGTATCTCAACACTAAAGCACCAAGCGAAACAAGCGAAATTGAATAAGTAATACAGTCCCCTACCCTAACCTGAATTGACCGGAGGAACAATGAAAAATTATCAATACGAAGACATAAACCTTGCAGAGATGTT
>Xf_CFBP797021 len=41458_11215_12580
AAAAAACCTGTACCACCGACAGACAAAGAAATCGCTGCATTACGGCAACTAATAGTTATCGCCAAAAGCGATACAAGTCAAAGCAGCAAGGTTGCTGATTTTCTACTTTCTTGGTGGAACGCAGAGGAATGCGGAGGCTTCGATATGAGAAACATATGGGGCGTAGATCGCCGTATTGCAGACGATATGGTGACAGTCTTTGGATTAGTTAGACGTGTTCACTTAGACCCTCTAGACATCGATCCAACGTTCAATGCTGATTTTAAAGAGATCATACGTTACTGGCGCCCTAATCTTCGCTAATTAGCTCTCACCTAATCGGTAAGCACTACTTAAGAGGTATCGAATGTCTAAGCATGAAGACTTCAATGGCACCAAAGCGTCGATGATAACTCTCACCAAGCAAGAAGAAAAATTGCTTGAAGCCGCCACCGCGATCTATAAGAACGACCCTAGCGGTGACGATATGGCATTCACCCATGCTGTACTCTGCCAGGTAGGCCTCCCGCGCTCAAATATCAAGGCAAGCGAATTCATGCGTCAATCGGGAGCAGTCTGGATCAACGTACAAGCAGGATGGCTTGACGAAGGCAAAGGCCCAGTCGCTCAACCGATCCCCTACGGCGTGATGCCACGTCTGGCTTTAGCCTGGATATCAACTTACGCCAAGAGAGAAAAAACACGCGAAATCCCCATAGGTGAAAGTGCCTCCGAGTTCCTGCGACTGATGGGCATGGATAAGCAGGGTAACCGCTACACCACTCTACGCAAGCAAATGCACGCATTAGCTGCCTGTCGGCTACAACTTGGGTTCAAAGGGCGCACGTTCAACGGCCAACCAGTCGAGCAGTTCGACGCATGGATAAACAAGAGTGAAGAACCTCAACGGGCAATATGGCCTGGGATCATGAAGCTTTCCGAGGGCTATTTTAATTCACTCATGGAAAGTGCCGTCCCATTTGACAATCGCGCATTGATGGCTTTGAAGGGTTCTGCACTTGCCCTAGACGTATACGCCTGGTTGGCTCATAGGCTACATCGTATCGAAGGCCGTGGCGTTCTCCTGCACTGGAAAGCACTACGCCAACAGTTCGCCCAGGAATATTCCGGCAAAGACCCTGACAAAGACTTCAAAAAAGAATTTCTACAAGTCTTGAACAAGGTTCAGGCCGTCTACCCGAAAGCCAACGTCAAACGGGTAAAGGGCGGCATTCTACTGATCGGCTCACCTCCCCCGATCCCTTACAAAGAGAAATGAATCAAAATCCAAGGGAGGAGACAACGGGCGTCATGCAAGAGGAATCTATTCATTGGATTCTACGGCGTTAAATCACCCCCCCACTTCATCATCAAATTCATTGAATTC
>Xf_CFBP797021 len=41458_12582_17392
ACGGTGTTAAATCACCCCCCACTTCATCATCAAATTCATTGAATTCTACGGTGTTAAATCACCCCCCACTTCATCATCAAATTCATTGAATTCTACGGTGTTAAATCACCCCCCTTCTCACCCTCAATTTCCTCTGTGGATAAACCCTGTGAGTAACCAAAGTTATCCACGTTAAATTCCCCCCCCCTCTTTGGGGGCTAATAGTGTTAAATCCCCCCCCTAATAGTGTTAAATCCCCCCCCCCCTAAAACCTATAATCTTTACCTATAAATAAATCCTGTAAATATGCTTATGGACTTGTGGACAATGCGCTACGCGCACCGTCACTAGTCCGTGGACAACCTTCGGTTGCCCACCGCCTAATGACTTTGCCCACAGGGTCCACAAGCCTATTAAATTCAAAATTTATGTAAAAAATAAAACTAGATAGAACAGGAATAATTCGTTAAGAAAAGTTAACGTGGAACCTTTGGAATTTTGTTCCACCCAAAAGAAAAACTGCCCCAGATCACTCTAGGGCAGTTGACCCGAAGCTGGCACATCGAGTCATAAGCAAGCGGAGAGCTTGCTTGGATAATTCAACCTCTAATAACACCAAGGGTCAAGAAAATGTCCAATATCATCAAGTTTCCAGAAATAGCCAAACCACCGCCAAGGCATGTACAAGCTAAACAAATACAGAAACTCAATAACATTTGTAGCAGTATCTTTTTCGGTATCGTTAAAGTGTTATGGGTTGTGACTGTTCTAGTGTGGCCACTTTTGCGTTGGATACTCACGTTTGATGTGCTTTTCCAGTTCATCAGGATGCTTTGGCACTGGCATACGCCAAATATCCATGCAGGTTGGATATTTATATTGCACTTTGGTGTGTTCACTGCACTCATCTGCTTCGTTTTCCTCTATAAGCCGAGAGGAATCTATCAATAGTATTGTTCAGCACCCTGTGACTATCGTATAGCAACACTGTAATTAACGAACAAATTGAATGTATGACATTTCTTTGGAATTTAGCCGCTAAAAAAATTGAAATTTCATGATAATTTAGCTAAACTTAAATCCTGGAAGACGGCTGGCACCGTCATTTTTCAACATTCTGCGGAGAGCGAATTATGGGTGTATTCCATGAAGAAACGGCTAACGGAAGCACAGTTCCAAGCTGCCATAAAGGATCTGGAAGTAAGTCAACAAACACTAGAGATAGCTCATGGCGTTTTAGTCGAGGGCGTATCTCAAACAAAATTCGCTGCATCACTGAATCTATCAAGGGGAGCAGTGTCACAAACGGTGAATCGTGTGTGGCTGTCGCACCAAGAACGGAACGTCCCGAAAGGTTTCGAGCGAGTAACTGTAGTGCTTCCAGAACATCAAGCGTTCATTGTCAAGAAATGGGCAGTCGGGGCAGTGAGGAAAACGGAAATTTAAGAATGAAGACTCTCGTCACGGCAATTCAGAAGGGTGGGCAGGGTAAAACGTTCGCAACGTGCCACTTAGCTTTCGATTTTCACGAGCGTGGCTTGCGTGTTGCTGTGGCAGATATGGACACTCAGGGAAATGCCTCATACACACTCGGAGCTTATAAATCTGGTTTTACAGCGAGTCAGTTGATTAGCGTTGATCCTTCGGAATTGAGAAAGCACTTTCACGAAAGAAAAGATGATGGTCTTGTGCTAATTGAAGCTGACGCAGCTTTGGCGAACGTCGAAGGCAACATAAAGGCAGGAGAGGCTGCGGTTAAACTGCGGGCCAATATAGATGCATTGGGTGAGTTTTTCGATGTACTGTTTATCGATACCCCCCCCTCATTAGGTGTCATCATGACGGCTGCTATTGTGGTTAGCGATTACATGCTGTCGCCGCTGGAAATGGAGGCTTACAGTCTTCAAGGCATTAAGAAGATGGTTGCTGTCATTACAAATCTGCGCAAGCAGAACCCGAAACTGCGTTTTATCGGTATGGTTCCTAACAAGGTGGATCGACGTAAGCCCCGTCATGTTGGCAACCTCACAGATATTCAGACGGCTTACCCACAACTTGTTACTCCATTTAGCATCGGTTGGCGTGACAGTATCGCCGAAGCATTGGGCGAACAAATGCCTGTATGGAAGATTAATAAAACGGCTGCACGTATTGCTGTTAAGGAAGTGCGTGCGTTGGCTCAATATGTATTTGAAAAGATGGAGATTGCATGATGGCTGCTATGTTTAGTAAATCCACTACAAAACCCGAGGAAATCCGCAAGAGCAGTGGCTTTGGTTTGGATAGTATCGGCGACCTATCGGGTTTGTTGGATACTCCAGAAACGGTTGGTAATGTTAGTACTGGATTTATTGAGTTACCGCTTGATCTGATTGACGAAGATTTGAATCAGCCTCGTAAAGCTGATAATCCTGGTTTCTTGCCGGAAAGCATCGCCGAAATTGGTGCCACGATCAAAGAGCGTGGTGTCAAGTCGCCTATTTCTGTCAGGGAAAACTTGGAAATTCAAGGGCGTTACATTATCAACCACGGTGCACGACGTTACCGTGGCGCGAAATGGGCAGGTAAAGAATCAATCCCTGCTTTTATAGACAACGATTACAACGAAACTGATCAAGTTATCGAGAACTTACAACGCAATGAACTGACGGCACGCGAAATTGCTGACTTCATTGGACGTGAGTTGGCGAAGAACAAGAAGAAAATCGACATTGCCAAGGAAATCGGTAAATCACCGGCATTCATTACGCAACACATCACGTTACTCGACTTGCCGGAACCGATTGCTGATGTTTTTAACATTGGTCGTGTGCGCGATGTGACCGTGGTGAATGAGCTTGTGACGGCTTATAAAAAGAAGCCTTCAGAAGTCGGAACATGGCTTAAGGATGAGGAGCAAGAGATTACACGTGGGTCAGTGAAGTTGCTGCGTGAGTTCCTTGAAGAAAAGATGGATCAGAAGGAAACAATAGATGCAGAGCCAGAAGGTAACGATGAGAAGCAATGGGTTGACAATGATTCAGACGCCAACGGGAAGGTAGTTAAGGCAACCAAGGAGGCAGACTCTAATAAACTCAAGAAGGCCATCGTGCAGGTTGAGTACTACGGACGCCCTGCTCGATTAGTTCTGACGAAGCGAGCCAGTGAAGTCGGTCGTGCATGGTTAAAGTACGAAGATGATGGCAATGAATTTGAGGCTTCTATTAAAGAAGTAAATTTGGTTGCCATTGTAGAGGGGTGATGACGTTAAGCGTGCCATAAGAACTAACTGATAAATTAAATCTATCTAGCTAAAATCAGCGTTCTATAATTTGGTTGGTAGGACAGGAGTTGCATTAATGAAACATCGCGTACTCGTCATGAACGGTCAGAAGATCGTTCAGAACGAGCAAACGCCAGGGAAATGGCATACGGAGCATGTAGATAAGGCAGGGCTTCTAAAGCCTGGCATCTATAACATTTATGCTGCGACAGTGGCTGATAAAGCAAAGGAACACGAGGGTACTATTGTTCACGTGGACAAGCAGGCTATCTACCAGCAGATTGGTAAGCAATTTGTAAAACACGAATGTATTGATTTCTACAAAATGCCTGAAATTGGGGGAGTGAAAAGAATTGCTTACGATCAATCTACTGGTCGCGCACAGGTAGATGTTGCCTCTGAGAAACTAGGAAAGAAACGTTCTAGATAGTTTTAGCCGCTAAAAAGAGTTATCACATGGGTGTATTCACAAAATTCAAACTGCCTTTGATTAAAGACTCGAATGATTCGAGTCATGTAACCAATGTTCAATTCCTAGCAGATTCCATGTACAAACATGCAGAGCAAGAAAAAGCTGAGCAGCAGGCGATGATTGAAACTGCCAACTTGGAGTCTGAATATAGTGCGTTGCTCGCGATACAAATCCAGTCAAAGTATGACCAAGTCGTTCGTATTGAAGATCAACTTGAAGGTTTGATTGAACAGCAGAAATCAAAATTGATGCAGCTTGATGCACAAAAACCTGGATTGCTTACCTTCCCAGGTAAACGTGCCTCTTGGCAGAGGGGACTCCAGAGGCAACAGGCTCTCTTACAGCGCCTGTACACTCGCCTTGAGAACGTTCTAGAAATTAAGGAAGGAATGGGCCTTCATGCCCCGCTAATCGAGACGCTGGCTACACAGAAGCTCAGAGCTAAGGAGCCGGAATTGGTTGAGCAATGGGAAGATATGAAGGAGGCAGCTCGTCATCATCAGTCCATCATGCGTAAAAAGGAGCAGAAACGCCGACAAAACACAGCAGTTCGCGTGCTAGAGCAAGAAAGAGAACGCTGATAGCTAAAGCATTGGCTACTCCCGCAGTCTCAACGCTTTAGCCAAGATAAGACTCACCGATTGACATCCCCCCCGCCCTGAAGGGCGAAGATTCCTACAGCGTTTAGGCCGGAGCCAGAGCCGCCTCGGTGGGTTCCTGCTTCAACGGGCGGCCTGATTGCACCCTCCCTCCACAGGCAAGCACGGCATGCCCTGCCGCTAGTATGTTACGTGCCGCATTCATATCCGCATGGGCCGTGTAGCCACATCCAAGACACTGAAACTCACTTTGAGAGCGTCTGTTCTCTTTCACTGTGTGACCACAGCAAGCACATCTCTGACTGGTATACGCGGGCCGTATCGCGATGACATGACCGCCTCGCCAGTGCTGTTTGTATTCAAGCTGACGACGCATCTCATGCCAGCCCTGGTCAAGGATCGAACGGTTCATGCCCGATTTTGCAAGAACATTCCGCCCAGGCTGACTGACCGTACCACGGGCAGACCTGGACATGCGGCTCACCTTCAAATCCTCAAT
>Xf_CFBP797021 len=41458_17395_17574
CAATCATGGCGTGGTTTTTGCTGATAGCCGTTGTGACCTTGTGAAGGTAGTCCTTGCGAATGTTTGCAATACGCGAATGCAGCTGCTGGATTTTACGTCTCTGTTTCTGCCAGTTATGGCTGAATTTCACCTTGTGGCTTGACTGACGCTGGAGTCTGGCCAGCTTTTTCTGGCTGGATT
>Xf_CFBP797021 len=41458_17773_25881
TGCGATAGCGTATCCATCCGAGTTTCGGCAGGAAGATGCGGCTGTTGTCCTGATCGCACCTGATCTGCTTCGGGTCCGGATAGCGAAAGCTGCTGGACTGCCCTTTCTTCTTGAAGCGTGGAAAATCGGCCCGTTTGGCGAAGAAGTTGGCGTAGGCACGTTCCAAATCCTTGAGCGACTGTTGCAGGGGATGAACCGGAGCATCAGCAAGCCACGCAGTTTCAGTACTGTTGCGCCATGCAGTGAGCCGCTTGCACAACCCGGCATAGCCAAGCTTCTTCTCGCGCTGCTCATAATGTTCCTTCTGCAACGCTAGCGCCTTGTTGAACACGAAACGGCACGAGCCAGCGAAGCAACGCATGTGACGCTCCTGCTGACCATCTGGCCTGAGTTCGTATTTGAAGGTTTGAAGTCGTTGCATGGCTCAATCATACTCTTGGTCTATGAGCAATGAAAACGATATTAGACATGGAAGACATTGCGTCTTTAAGATGCATGTTCATTTGGTCTTTGTGGCGAAATATCGCCGCAATGTGTTCGATGGCAACGCCATCCAGAGACTTCGTGCCATCTTCACCAGGGTCTGCACCGATTTCGAGGCAAAACTGATCGAAATGGACGGTGAGGACGATCACGTCCACCTTCTGGTGGAATACCCGCCAAAGATAGCCATCTCTCATCTTGTGAACAGCCTCAAGGGCGTTTCCAGTCGCTTGCTGCGCCAGGAAAGACCAGATATCCAGAAACGTTACTGGAAAAATGTGCTGTGGTCGCCATCCTACTTTGCTTCGTCCTGCGGCGGCGCTCCAATCTCGATCGTGCGCCAGTACATCGAGCAACAACAGACACCACACTGAAAACACAGGTATGGATATGCCGACAGCGCTATCCTTCCCCTCCCTCAACGGCGGGGCTTGGCGCGCACATGGTCAATTCCAGAGTAGCACCCATGCGGCAACGCAAGTTGCAAGAAGGGTGGCCGCAGTCGCTGCTAGGTTCCACATTGACAGGCTACGCGAAGCTTCCATCTGCCTATGTGCTCGCACGAGTACATTATCCACTTCTTTGCGAACTAAGGTTGCTGCTGCTACTGCGCTGTCATGCAATGTAGATGTCATCGCCTCTTTGCTGGCTGTCATCGCTGCATTAAGAATCCGCTCTGCTTTGGCCTTTGCGTCGTTACTCCAGCGCGTTGCTATGCCTTCGAGTTCTTCCTTGTAATGTTCAAGCATTGCTTCCTGCGCTCGTTTGCTATCGAGCATCAAACGGTTGTTGATAGTTTGCAAGATAAGGATGGGATCGTCACGACTCACGGCAATGCCGTGCTTTACAGCGATTTCCTTAATAAGTTCTTCCAGTTGATCTTTCTCGCTCACGCTCATCAGAGCACCGTTGCGTTGTCGAGTTGTGCATAAATTTGGTCACGGATGATTTTCAACCGCTGACGTACCATGATTGTTCGTGACGGTGAGGCAATTGCCTCATCGAACGTTAGTCGTTCTTGTAACATTTCTGTTAAATCCATTCCGTAAGTTTCTTTCTTGAGCGTTGGTATTTGGATGATCGCTGAAACACGGTCCTTATGGTCCTTATATGCTTTCATCTGCTCGAAGCTTTTCCCATCGTGTTCGACAGGTCCCCAATACGGATTTAGCCACACAACAATTGCTGTTTCATGCGGGAATTGTCTGGCGATCTCCGCGAAGCCGCTCATAGTATCCAGGAGCGTCTGCCCTCCCGTGATCGACGTATGCACGATGATCTGGTGCCCCATTTCATGTAGCAGAGTCGGAACTTGGTTGCTGATAAGGTAATGCGATAGCGGGACAAATGAGCTGGCTCCGTTGTCGATAATCACGTCGTCCGTTGCCGACGCAATCATTTGTACGAGAACATCAAAGTGACGTGAGTTGATTTCATCGCCTTCCATGATCTCAAGGCGGTGTACGTTAAGTGATTGGAATCCGGCGAACGTAGCGTTTACGGGGTCTGTGTCAACGCAAAGTGGTTTTTGGCTTTTGTGGACTTTGTACTGCGCCGTGTTCACGGCGACAAACGACTTGCCGACGCCGCCTTTGCCTTGCAGGGTAATGTGTATCTTCGCCATTACAGTAAATCCTTCTTGTTCGGGTTAGCGTTGAACGTAAAGCCAGGCAGAGCGGCTGGTTTTTGCGTTGTTGTTTTCTGGGTTGCCTCGGTCGCCAGCTTACCGACATTGGGTGTTTTTCTTTTTTCAGATATTGCCGATGTACGGGATTCATCTGGTTTTGACGCAAAAATTAATCTATTTGTGTAGCCAAGGAATGCCTGGTAACTAAAAGTAACCTTCCCTTCCTCATGGAGTGTTTCCCAAATGCTCTTGAGAGGCCAGTCGTCATTGAGTGCCTCTTTTATGTCCGTGCGGATTGCTAAAAAGGCTGCCCGATTTTGTGCGTTACGCGAGGGTTTCTTCTTCTTCGCACGTTCTGCAATGCGTTCAGATAGGCTCTTCCTCATAAATTAAATTTTATAACGAAAAAAATGTTTCTGTATAGTCATTGAAATGCTACTTTATGTGTCGAAACGTGGTTCAAACGGGGCAGGATATGTGAAGTAGGCCCACCGGAAATCCGGTGTTCCTTCTTCACTTTCCCTTATTCGCACCTTCGGCACTCAACGGGAATCCTGCTCTGCGAGGCTAGCGACTGCCGCCGCTCATAAGGAAGAACGATGCAAAACAAAGTGACGCGCAAGAGTAGCCAACCTATCAAGGTGTACTGTCTGCCGGATGAGCGGGCAGATGTTCTAGCCAAGGCCAACGCAGCCGGTTTGAGCTTGTCGACGTATCTACTACGCGTAGGGATGGGTTACGAGATTCAAGGAATCCTCGACCATCGCAGGGTGCATGAACTAGCCAAGGTTAACGGTGATCTTGGCCGACTTGGTGGTCTGTTGAAGCTCTGGTTAACCAATGACGCTCGTGTTGCTGATTTCACACCTGCGACTATTCGGACTCTTCTAAGGAAAATCGAGGTTACGCAAGACGAGATACGGGCTGTCATGACGCAGGTTGTGTGCAAATAAGTCTTTTAGCGGCTAAAGAGACAAGAGAGCCGACATGATTGCAAAGCATGTTCCCATGCGTGTCGTCAAAAAGAGTGACTTTCGCGAGTTAGTCAAATACCTCAGTAACCAACAAGGAAAACAAGAGCGTGTTGGATGTGTGACTGTAACGAACTGTTTCCAAAACAACGTACTGGATGCCGCGCTGGAAGTGCAGGCAACGCAAGCACTCAACACCCGCAGCGAGGCCGATAAGACCTATCACCTTTTAATTTCATTCCGTGAGGGTGAGAACCCTGCACCAGAGATTCTTGAAGTGATTGAGTCACGTGTTTGCGCTGCGCTTGGTTACGCAGATTATCAACGTGTCAGTGTTGTGCATCACGACACTGACAATCTTCATATCCATGTCGCAATTAATAAGATTCACCCGAAGAGGTACACGATCCACACCCCTTACAACGATTACAAGACACTTGGAGAAATATGTAAAAAGCTCGAACGCGAATACGGACTTGAGGCCGATAACCACACTGTGCGTAAAACGGTTGGAGAAAATCGTGCTGACGACATGGAACGTAACGCTGGCGTTGAAAGCCTGATTGGTTGGATAAAACGCGAATGTACCGACAAAATCAAGCAGGCGCAGAGCTGGAGCGAATTGCATGCAGTCATGCAGCGCAACGGCCTCGAAATTAGAGAGCGTGGTAATGGTCTCGTCATTACGAACGGAGTTGGACGAAGCGTCAAGGCAAGCTCTGTTGCACGCGACTTCTCAAAGGCAAAACTTGAAGCTCGCTTTGGAGCATTTGAATCCTTCGTCAAACAGGCTCCTTCTGTTTCGAGCGTGCATGCTCGTAGGATACAAGCTCCGTTGGTAGAAAAGGTTGGGCGAAGGCCGCCACCGCGCAGTAAGGGGCGGACGCCAAGTCTATCTTCTGTTGGCGTGTTGCATGTCAATAGCGGTATTAGATATGAGCAGCGCCCTATCTATGTGAAGCACGCCAGCACCGCCGAGTTGTACGCCATGTACAAGCTGGAGCAGCAGGATCTTGGTGCGGTCCGTAATGTGGCCATAGCGCGAGCGCGTACTAAGAGAGACAGAAAGATCGAAGCGACTAAGCGTTTAGGGCGTATCAAACGCGCTGCGATCAAGCTGATGCGTGGGCCAGGTGTCAATAAGAAGCTCTTATATGCCCTCGCTAGAAAGTCTTTGAAGGAGGGTGTACAGAAGGCTAACACGGATTATTTGAAGGCGCGAGATGCAGCTTACGCGACATACCATCGTCGCGTGTGGGCCGACTGGTTGCAGGTTCAGGCCACTCAAGGCAATGCCGAGGCACTTGCAGCGCTACGAGCACGCGAAATGCGGCAGTGGTGGTCATGCAATATCTTCGGTGGGCTACAAGCTCGTCGAACAGGTCCAGTACCTGGTTTAAAACCAGACAACATCACCAAATCCGGAACGATTATCTATCGCGTTGGATCGACTGCTATTCGTGACGATGGTGATCTATTGAATGTCTCACACGGCGCTGGCGACTACGGTGTAGAAGCTGCATTGCGTATGGCCATGTACCGCTATGGTGAGCGTATTACCGTGAAAGGTAGCGATGAATTTAAAAAGCGCGTCGTACAGATTGCGGCTGCCGCTCGTCTCAATATTTCGTTTGAAGATGAGGTGCTCGACAAGCGTCGGAAGCAGCTTGTCAGTGATGCGGCCGTGATCGTAAAGCTGACCGATGCCATGTTGTCCGATAAAACTGCCCAATTTACGCAGGCTCAGGCGAGTCGTGTCGGTGCTTTCCAAGAGGATGCATTGAGTGAATACGACGCTGCAATAAGCCGTTCGATCAACTTAGCTAACCAGGAGCAAATCAATGAGCAACAAAGAACAAGAGCAAAACACTACTTCGTCCAACGCTGGAGTGATCGAGGAGGACCAAATAGCCGCCGCGATGGCCATGCTACAAGAATCCGCAGCGGAGGAGGTGGATCAGGAAAACATGGAGCCAGCGGTGCCACAGTTATTTCAAGCGCCGGAGGGTTCAGTAAGCCCAACGTTGGAGGCATTGGAGCTAAACCGCCGCCCGCGAGTACCCACCGTTTGCGAAACCTGCACCAACTCGGTGTGGTTCAGTTCTCCAGAGGAAGTGAAGTGCTATTGCCGCGTCATGTATCTGATTGTGTGGGAGAGCAGCAAACCGAACGTAATCACAGGGTGCGACGGGATGTTCATACAGCAGGAATAACTTCTTCTGAACTCATGGCAGTTGATAAATACATTGCAGAGCGTGAGTTAAAACGAGTTAGAATATTCGATATAATGAAACATAGGCGGTATAATGAAGATGATGCTGGCATGGTGAAGTTTGCCGGGTTGCGACAAGTTGATGGTAAATCCCTTGTCCTCTTGAAGCGTAATGATGAAGTGATTGTGTTGGCCATAGATGTAGCTACGGCTCGCAGGATGAAACGGTTTTCCCTTGGTGATGAGGTATTGCTCACCAAAAAGGGAACGCTTAAGACGAAAGGAAGAAACAGATGAGAAAGCCAAACAATGCTGTCGGTCCACAGGTTCGAGGGGGACAGCGCAAAAAGAACAAGCTGGTTCCTGCACTTGCTCTTACTTCGATGGCGACTGGCTTGCAGGTCGCAACGCAATACTTCGCGCACACATTCAACTATCAATCAACACTTGGTGGGAATTACAACCACATATACGCCCCTTGGTCGATTCTTTCGTGGTATGCCAAGTGGGGCGATCAGTTTCATAACTATTTTTTTGCCGCTGGCAACATTGGCATGATGGTTACTGCCGGTGGTCTCATCGGTACAGCACTGATAAAAACGTTTGAAATCAACTCAGTCAAAGCCAACGAGTATCTTCATGGATCGGCCTGCTGGGCGAGTAAGAAGGACATTGAGCAGTCAGGTTTGCTCGGTAACGACGAAGGCGTATACGTAGGTGCCTGGGAGGACAAGGATGGAAGGCTTCATTATCTACGTCATAACGGTCCCGAGCATGTTCTGACCTACGCCCCCACTCGTTCTGGTAAAGGGGTCGGTCTCGTTGTCCCCACATTGCTGTCGTGGCCGCACAGCGTCGTCGTTACTGACCTTAAGGGTGAGCTATGGGCGATGACTGCTGGCTGGCGTCAGAAGCACGCCAAGAACAAGGTGATTCGCTTTGAACCAGCCACGCTTAACGGATCGGTGTGCTGGAATCCGCTCGATGAAATTCGTATCGGGACGGAATACGAAGTTGGCGATGTGCAGAACCTCGCAACCCTCATCGTTGATCCGAATGGCAAAGGCCTCGAATCGCACTGGCAGAAAACGTCACAAGCCCTACTTGTTGGCGTGATCTTGCACGTTCTCTACAAGAGGAAGAACGAAGGTTTTCCGGCGACGTTGTCATACGTGGATCACATCATGTCAGACCCTAACCGTAACGTGGCCGATTTGTGGATGGAGATGACGCAGTACGGCCATATCAACGGTGAAAATCATCCGGCTGTCGGTTCAGCGGGTCGAGACATGATGGACCGGCCCGAGGAAGAGGCTGGTTCTGTCTTGTCTACGGCGAAGTCCTACATTGCTCTTTATCGTGATCCGGTCGTCGCGAGAAACGTCAGTAAGTCCGATTTTTGCATCAAAGACTTGATGAACCACGATGATCCGGTGAGTTTGTATATCGTGACTCAGCCGAACGACAAGGCCCGATTGCGGCCTCTAGTCCGTGTGATGCTGAATATGATCGTGCGGCTGCTTGCCGACAAAATGAAGTTTGAACGCGTACCCACAGAGCTGTCTTGGTGGCGTCAAATACTTACAAAACTTGGATTCAATCAAGTTGCTGATTTCCACGTGCGTTCAAAGAAGTCATACAAGCATCGTCTGTTGGGAATGATTGATGAGTTTCCGAGTCTCGGTAAGCTCGAAATCATGCAAGAGTCTCTTGCCTTCGTGGCAGGCTACGGCATTAAGTTCTATCTCATTTGTCAAGACTTGAACCAACTTAAATCGCGTGAGACCGGCTACGGCCCCGACGAAACGATCACGTCGAACTGCCATGTACAGAATGCTTACCCACCTAATCGTGTTGAGACGGCTGAGCATCTTTCAAAACTTACAGGGCAAACCACTGTACTCAAGGAACAGATCACGACGAGCGGCAAGCGGGCGACTCCAATTCTCGGACAGCTCTCCCGCACGATTCAGGAGGTGCAGCGTCCCTTACTCACTGTAGACGAGTGCTTGCGTATGCCTGGGCCAAAGAAGGATGCCGAAGGACAAATCACTGAGGCTGGGGACATGGTTGTATACGTTGCTGGTTATCCGGCTATTTACGGAAAGCAGCCACTCTACTTTCAAGATCCGATTTTCATCGCACGCGCAGCAGTGCCTGAGCCGAAGACCAGCGACACACTGCGTCTTGTGCATGAGCCAACCCTGCTGGATGAGATCAAAATATGAACCGCATGATCAATCGTGCCGTCGTCGTATTGGTTGTGGTCGGCATTTTGGGAATTGCGGCCAGTGGCGTTATGTGTTTGGTCGGCGCTCGTGTGAATACAAGCAAGAGTATTCCAGTCGGACTGTACTGGATGAGTAGTGCGCCCGTTACCAAGGGAAGGTACGTCATTTTTTGCCCGCCGCAGCGGACAGTGTTCGATAACGCAAGAAAGCGTGGCTATATCGGTCCAGGATTCTGTCCTGGTGGCTACGGTTACATGATGAAGAAAATTTTAGCCGCTAAAGGCGACACGGTTTCTGTGACGCCACAGGGAGTTGCTGTCAACGGAAAGTTGTTGCCATACAGCAAACCATTACTTGTTGATGGTGTTGGTCGCTCTATGCCTCGTATGAGTGACGAGCGATACACGCTTGGCGAATCCGAATTGTTGTTGATGACCGACAGAAGTTCAACGTCATTTGATGCTCGTTACTACGGAATCATCAGCCGCGAACAAGTGAAGTCAGTGATCCGACCCGTTCTCACTTGGTAAGAACAATCAAGAATATAGGGAATAGCCAATGCGTTTATTCATTGCAGAGAAGCCA
>Xf_CFBP797021 len=41458_26865_27191
GCCGGAATCACAACATGCCGATGCCCCACATGTGCTCGAAGCCATCAAGCACGTTTATCCAGAGGTTGCTGTACTTGTTGATGGAGCCAATCAGAACATTAAGTCCAAGACTTGGGATGACAGCAAAATTACCGCTCATCACGGCATTATCCCGACGATGCACAAGGGCAGTATGGCTAGTCTGTCCGAGAAAGAGCGCAACATCTACGACTTAATTGTGCGTGTTTATCTTGCACAGTTCTATTTGCAGCACGAATACCTTGCCACCACCGTTACCCTCGAAGTTGCTGGTGAGCGATTTGATGTAGTAGGCAAGGTCGTGACCCG
>Xf_CFBP797021 len=41458_27409_27810
GCCGAGCATAAGAAACTGTTGCGTGACGGCGATGGCATAGGCACTTCCGCCACACGGGCGTCGATCATTTCTGAATTGAAGCGGCGCCAATTTCTCGAAGTGAAAGGCAAGCAGATCGTTAGCACGACCTTGGGGCGCAGCATGATTGATGCGCTTCCGGAAGTCGTGAAAAGCCCAGTGCTCACTGCTTTGTATGAACGCATGTTGCTGTCCATCGGAGAAGGTCGTTTGGAGGTGGACAGTTTCATTACGAAGCAAGAGGCATTCATTCGTGAACAAATTGCGAAGGCTAATGATGGCGCATTAAAGCTTAATGGTGCGAAGGAAGCACCGAAGGTATTGGAGACCCATAAGTGCATGGTCTGCGGTAAAGGGCTTGTCCGTCGCCTCGGCAAAAAGACT
>Xf_CFBP797021 len=41458_28243_31216
ATGCCTTGGAGCGTCTTGAGCGCCAAGGAGAGTAGTTGCTATGGGCGTCACTGTCCTCCAAGCGCGTGCTCTGGTTGTTGATTTTTGTAGGGATTACCCCGTTGCGGCGCAGTTGTCCTATTACATTCGTGAAACCGTAGAAGAGCTGTACGGCAAGTGTCCAGAGGGTATGGAGCGAATGCTTGGCGCATACGTCACCGGCCCAGGTATCCATCCAGGACGCTGTGACATCCCTTGCGGCAATGCCAAGGATACCGACAGTTTTATTTCGACACTGCGGCATGAAGTCATTGGCCATTTCGGCCTTAACACTTTCACTAGAGAGGACAAGAAGGCACTGCTGGATGGCATTAGTGCTGCACGTGAAAAACCCTTTATGCGTAGTTTGTGGAGGATTGTTGAAGAGAACTACGCCCACGAGTCCGAAAGCATCAAGGCTGAAGAAGTCTTTGCGTTGTATTGCGAAGGCATTGAGCCGGAGTTGCATGTCACTCGTAGATATGTTCACGAGCAAGGTGAGCAGGTTTTTCGCGAAACCTGCATCGACCGCACGCGGCTGATGAACATTATTGATTTGAATAGCATCGCCCTCATGGTTGCGCAAGGCCTGCATGATCGCACGCGGCTACAGCGCAACTTTACCGAATTGAACCAACAGTTCCAACGGGAGCCATATATGGAACCGAAGAAGCCTTTTCATGAAGTTGTTGCCGAGCGATTGATCGAGCAACTCAAAGTCGGCACAGCACCGTGGCAAAGACCTTGGGAGCCAGGTCGAGGTGGGTTGCTTCCGATGAATCCGAGCACCGGCAAGCGATACAAGGGCATTAATGCGATTTACCTGATGAGCCAGCAGCGCACCGATCCGCGTTGGCTCACCTATAAACAGGCGGAGGCTCTCGGTGCACAGGTAAGACGCGGTGAGAAAAGCACGTCAATCCAGTATTGGAAGTACACCGAGAAACAGATTAAGACCGACGATCAGGGTCGGCCGGTTCTCGATGTAAAGGGTCAACCTGTCATGGAAGAGGTGAGGCTTGAGCGGCCACGTGTGTTCTTTGCGAGTGTGTTCAATGCCGAGCAGATCGATGGCTTGCCGACGTTGCAACACAATGAACAGACCAAGGAACAGACATGGGATGCGGTGGAGCGTGCCGAGAATATCTTGGAGGCATCCGAGGCAATGATTTATCATGGGGAGCATAACCGCGCGTTCTATAATCCTTCTACTGACAGCATCCACTTGGCCGACAAGAGCCAGTTTCCGAGCGCCGACAACTACTATGCGACGCTGCTGCACGAACTGGGCCATTGGACTGGCCACTCGCTGCGGCTTGATCGAGACATGCTGCATCCCTTCGGGAGTGAGGGGTATGCAAAGGAAGAGTTGCGGGCTGAGATTGCGAGCATGATCTTGGGTGATGAACTCGGCATTGGTCATGATCCTGGCCAGCATGCGGCGTATGTTGGATCGTGGATCAGGGTCCTAAAAGATGATTCTCTTGAAATTTTCCGCGCAGCGGCTGATGCCGAGAAGATTCAGGAATACCTGCTTGCGTTTGAGCAAAAGCAGGTTCAGGAGGCAACAAATCAACAGGGAATTGCGCAGAACCCTGAGCCGATGATGCAGCAGGAACAAGCTGTGCGGCTGCCGAGTAGAATGCTTGCCGACCAAAAGGTTGCAACTCTACTGCGGATTGCTCGTGAAGATCCTAATGATCCTTTTGGTTTGGTGTACGAAGGAATGCTTAATATCGCTTTTGATGAAGCGTTCGGGCCGCTTGTGAAGGGGATGGAGCAAGTGAGAGAGGTATTACCCCTAGATTGGAATGGTCGTGTACGTGTTGAGTCACACGACAGTGAACCTAACCGTTTTGCAGTATTTGTTCAACGTCAAAACGGTGAATATCAGTGGTTAGAAATATGTGAGACGAGTGCAGCAATGGACTCATTGATTGATCGCTTGGCAGTGATCAATGCTTACGCGGAAATTCATGAGAAACAAGCACGGTACGAGGAACAAAATGTTCAGTTACCGAGTATCACGCTTGCCGACCAAAAGGTTGCAACTGCGCTGCGCATTGCTCGTGATCTTAAAAATTCGTTTCACCAAGAAACGCTTAGGGTCGTTTCTGAGGAAGCGTTCGGGCCTGTTGTTGAGGGGGTTAGAGATGTACTACCTGTGGATTGGAATGGTCGTGTACGTGTTGAGCCAAGCTTCGTAGTTAATGATAGGTATTTGTTGGCACATGTCTATGGACGTGAACCCACCCATTGGAGGGTGTTTGTTCAATGTCAAAATGGAAAATATGAGTGGTTAGAGACATGTGGGACAAGTACAGCAGTGGAATCACTGGTTGATCGCTTGGTAGTGATTGATGCTTACACGAAAGAAAATGAACATGAACGTTTAACTGCGTTTGCTCGCATTCACGAGAAAAAAGCACAGCACGAAAAATATATTTTAGCCGCTAAACCAGCCGTTTCTGATAATACCGTACAGGAACAGCAGCAGGAACAATATGTTTCGCTGCCGAGTTTGGCAGCGATCAGTGCTTACGCGAAAGAAAACGAACATGAATGGGTAGCTGCGTTTGTTCGCACTCATGAGAAACAACCACGGCACGACAAAGATACTTTAGCCGCTAAAACAACTGTTGCTGATAATACTGTACAGGAACAGCAACAGCAGCAAGATGTTGCGCTACCGAGTATCACGGTTTCTGAAAAAATATGGCTCGATTTACCGTATAAGCAGAAAGAGGCAGCGAAACACGCCGCAGGCAATCTTGCTGATGGGAATTGCGCTATTTCTTGGGACAAAGAGGAAAAGCGTTGGTATGCAAGGCCTGGTGCTGACCTTGAGAAGATCAAACAATGGTTGCCTAGCCATGAAGCCAAGCCAACAAATCTAGCAACTAAGAAGACTTGGCTTGCAGTTACTTTTGAGCAGCGTCATGCGGTCAAAGAAATC
>Xf_CFBP797021 len=41458_32327_32355
GTTCAGCAGCAGACCCAACAACAAGGGCA
>Xf_CFBP797021 len=41458_32383_33280
GCTTCGCGTTCGCTGACAAGGGGTTTAGTCGCTTTAAGGTGAAAATTTCAGCTAATTTGCTTGGCAATATAGGGTATTTTTCCCTATTCTGTACTTGAAGGCCGGGTTTTCCGCCCAGGTCAATACCGGAGAAGTTCCGATGAACACCCCCAAGAACCCTATCACTGTTTCCGAGGTCCCTGAGGGGGACCTCGGCTTCATGCTTACCCAATTGCGCGAGGATTTGATTATACGCAGTGAGAGTGTGATTTGTATTTGGATGCGCCGACTCTGCAAACACTACAGCGGCGCGCTTTGGCATTACTACCGTCTGTCGAACGGTGGTTTCTACATGGCTCCCGACCTGGACGAACTCCTGGAGATTCAAGTGGACGGTAACGGCTTCAATGGCAAGATGTCAGCCGACGCTGCTGGCATCGTCGCAACCTTGTTCGGGCTTAATCATCTTGTCACCGAGGTCGCCGAAAGGGACGCGGTCGAAGTCCTTATCAAGCGTCATGAATTACTGTACGAATTCGCGATCGGCCACCCCGAGGCCACCGCGATTTTCGATGCTATTGACTGAATGAAAGGCAGCCCCGACTTAGGTCGGAGCTGCACCAAAAGAAATCTGGTCAAGGCGGGGAGCAGGGCTGCCCAACACTAAGGGAAAGGCAGCTAGATAGAGTGGAGTTCGTTCCTCCAGCAGGCTAACGGTGTGAGATCGTGAGCCTCTATCATTCGGTGTTCGCCAGGAAGATTGGCAAGCGCGTCATCATGGTGAAGGTGCATCCATAACACCGCTCATGTGTGGGCGCACATCGTACTTACCGGCCAGACCAGGAGAAAAAGAATGACGAATGATGCCAATATACGGCTGGAATGTTTGAAGCCAGCCAAGAGGTGGGAGCAGCCGACC
>Xf_CFBP797021 len=41458_33288_34083
AAGTGCGCGAGGTGCTGCGTTTGGCTGGTCTTTCAGGAGGGAAAGCGGCTCAGGCGCTGGGCCTGGGAGAGAAGGGAGGCCGCACCGTGCGACGTTGGATTTCAGAAGACAGTGGTATTTCCTATGCTAACTGGGCGCTTCTCTGCGAAATGGCTGGACTGGGGTTGATCTGGAAAGAGGATTGACGAAGCCAAATTGGGGTAGTTGGCGTGGCGCAGTTCGAGAGGGAAGGCACTAACAGTATGTTTTCAGATTCATTAGATAAAGACGCGCAAGAATGGATAAAAGCCCTTCGGCTTAATTATTTTCATCTTGCACGGTACTCATGCGTGATAAATATCTGGTGCGAAGACTTTCCTGGAAAACCGTGCCATTATCTCATTCACTGTCGAGTTCACGAGCATTGACATCAGCGTCGATGCCTGCTGTAAAGTAGTCTCGAATATCACGCATGTTTTCTCGACCATTCCGTCCATCTTGATTAGCAATATTATTATATGCTTCGATGATTCCAGAAAAACCAAGCATTTTTATTTCAAAATCTTCGGAGCGTACTGGATTACACCAGTAATCAGAGTTAGTAAACATGAAATGACGGCGGCAAGCCATTGGTCGTATCGAATAGATGTTGCATTGCCCATTTTTAGATAGAAATGGGCAACGCTTACCGTGACCGTTCTGAAAAGTAGTAGGGAGTGGTAGTGGCGCTTGGCCGAGTGAGATGGCAATCAGTTCAGCTTCAATTGGAAGCAGGTCTACCTTGTAATGACAACAGGCGCTACAGCCGTAGCGACAT
>Xf_CFBP797021 len=41458_34344_40975
TCGTTACTCTTGGGTTCGCAAATAGGGGTAGAACAAGCAGTCGTCTTACCAGGCGCCACCTTGTGATAAAACACGTTAAGGATTACCGGCTGCCGGAATCCAGCGATAAAGCGTAGGAATGGACACACCGAGGTTTCTGGCCACGTCCCTGGGAGCCATGCCGCTGGCCAGCAGTTTCTTGGCCGATTCGACTTTACTCTCGGTCATCTTGAGTTTGCGACCACCCTTACGGCCAAGTTTGCGGGCGACTTCCAGCCCTGCGCGGGTGCGTTCTACCATCAGTTCACGCTCCATTTCGGCCAGACTGGCCATGACGTGAAAGAAGAAGCGGCCTGACGGCGTGCCGGTGTCAATAGCGTCGGTCAGACTTTTGAACTGAACACCTTGCTTGTGCAGATCGCCGACTAAATCAACTAGGTTTTTAACGCTACGTCCCAAACGATCCAGCTTCCAGACTACGAGAGTATCGCCTTCACGTAGCATTTCCAGCGTTTTTGTGAGTCCTGGCCGCTCTTTGTTACTGCCACTGATCTTGTCGTTAAACAGCTTCTGACAGCCAGCTTTGGTTAAAGCGTCGATCTGAAGGTCAAGGTTTTGGTCTTGTGTTGAGACACGGGCATAACCTATAAGCATGGCCTACTTCTGGCTCTCGATCCCAGCAGCAATCTGCCGTCGATGGCAGCAAGTTCAAGCGCAACCGCAAGGAGACGATCTCGATAGCCTCCCCAAAGTGCCAACAATTTTGCTTCCTTGGCCATGTCGCCAAGTGCATCGCCAAACTCTCGATAGTCCTCGCAAAAGAAATCGGGCCGATTCATATCTTCATTCCCTAGGCTGCAAGGGTAATAAGCGCAAGCGCGTGCGGTTCGGATCGACAGTGACCAATGCGCCTTCTTCAAGCTCGGCGGCCATTTGCCGTAAGGCAATGACAATCTGCTTACCAATCACGTCTGGGCTGATATCCTCAGCGCGAATCTGCACCACGCTAGGCTTCTCACCATGAGTGGCAGCAAGGATCGCACCAAAGTCCAGATCATGAGTGAGCACCATGTAGTTGTTTGCGCTGGCATAGGCCATGATTTCCAAGTCTTGCGCGTTGTAGGCACCCAACGTTGACCAGTGTGCCGCCTCGATCCCTGCATCAGCCAGCACATCGACCCAGCGCGGCGACAGGTTCATATCAACAAGCAGTTTCATACGATAGCAAGCATGATCTCCCGTTCATCTGCGCGCCATGCGGCATAGCGAAGCGCCTGCATGATGTCGTCGTGTTCCAAGTAGGGGAAATCGGTCAATATCTCATCGACGCTGTGACCTGAGCCGATCTGGCCAACCACCATGCCGACCGTGATGCGCATTCCACGAATGCACGCCTTGCCTCCCATGACTCCAGGGTGTTGGGTGATGCGATTGAATTGCTCCATATTGCGGCTCATTATCGAAACTTGTCGCAATGGTGACTGATTGAGAATCACGTATCAAGAACTATTTGTGAGAATGGAAGTGCCTTGATTCCACATGCCATGCCGGTTGCCTTGGTATGATTTTCATAAACGAACGTTTTTGAGAAGCGCGCCCCAACAGTCGTGTCACCAGCCGCCATCTGAGACGTCAGCTGGTTACAGGGCCTTATTCTTGCTGGTGCAGCGAGCGAAGCATGGCTTCTCGCAAGATTGCATTCATACGGGTCTGGTAGCCCTTGCCTTGACTCTTGAGCCAAGCCAACACATCCGAATCAATACGCACAGAAGCATGTGTCTTGACCGGCTTAAAGAATGGGTTGGGTACTGCCCGCGCCCAAAACGATTCATCCAACGGTGGAATATCGCTGTAGTCGATTTCGCTATCTGGCTTCTTTGCTAGCGCCTTGAGTTCTGCCTTACGTTCTTCGGTCAGCGGCGGCAACTCGCTCTGCTTGTACCTAACCATGTTCATAACGCCTCCGTTCCTTTCGGTCCACGCGACGGGCACTGATGATTCGTACAACCTCGATGCCATCATCTTCAAAGTGCACTGTGTGCGCCACCAGCAGCAGCAGGCACCCACCGGCCATTCCGATGGTTTGCCAACGCTGCTCCCCATTTTCGATACGGTTTTGTTCCGACACTGCAAACGGGTCGTCGAAGGCAAGCGCAGCTTCATCGAACCGGATGCCGTGCTTACGGAAGTTGCTTTCCGCCTTCTTGTCGTCCCACTCGAAATATCGTTCCACGCGTCTATTGTATCATCATTTTGTATATATAAAAAAGAGATACAAATTTAGCGACTCATGCCGAATGTTGTGTGATGTCCTTATGGAATGGGGGTGTAGGGGGCTTGCCCCTTACGGAGACGTTTCTACGCCTGTTAAAACCCCGACAAAATGCTGGTGAAGGCACAGCTTGTCATGAAGCGGCTGACGTGCTCGGCATGAGACAATCTAAGCTGTCGAAGATGCTGCGCGGACAGTTCCGAGGTATCAGCGAAGCAAAGATGCTGGAATGCCTCGCGCGGCTCGGTCGGCCCCTCGACACCAGAAGGAAGTGGGATACACCAGCTGACGTCTCAGATGGCGGCTGGTGACACGACTGTTGGGTCTACCCCAAAGAGTGTGTTTGCCACGAAAATTTTCGCTTATAACAGAATTAAGGGGTATTATTAGGAACAAGGCAGTTAGTAAGTGGAAATAAAGCATGCTCGAGATAAAACACTATATCACCGAGGACGGACGTGATTTGTTCTCAGAGTGGCGTGACAAGGTGAAGGATATCAAGGTGAGGATTGCTATAGACAGACGCTTGTATAACCTTGAGCTTGGAAATTTTGGCGACCATAAACCATGTAGGGAAGGTGTCTGGGAACTTCGCATCGACTTAGGATCAGGTCACCGCATCTATTATGCGCAGGTCGAAAGAATAGTAATCCTATTGCTTTGCGGTGGCATTAAGCGTTCACAAGAAGCAGATATATTAAAGGCTTGCGAATTATTGAAAGACTGGAAGCGCAGAACGTGAAACGAGAGGAAGATTGCGAACTTAAGTAAATGTAGAGCGCCAATACAGAGACAGAGAGAGCGAGATAACTGGTCCACCAGAGAGTGAAATGACTAGCCGCTAAAACGCTAAAGAGAGAGCGCCAGAGAAATGAAAGATAGATTACATGACGATGCAATGACCGATATATTCCGTAAAGATCCAAACTACGCAGTAAAGTTGCTTAACAACATTCTTGAAGATGGTAACCAAGGAGAGCTTCTGATTGCTCTTCGCCAAATGACGAAAGCCTTCGGTGGTATGTCAAAGGTAGCCGAGAAAGCGCAGTTAAACAGTACACATATTTACCGCACGCTTTCCACCAAAGGAAATCCTGAGATTCACAGCTTATCAGCGATTCTTAAGACGATGGGTATGCGTCTTGCTGTGCAGCCAATTCAACCTTCGCGGAGGCAAGTAACGAGCGCTAAAGCGTAGGCAGGAACAAACACGCTAAGGTTTTTGGCCACATTCTTGGGAGGAACACAGTTGCCCAGCAGCTTCTTGGCTAACTCTGAAGCCAACTACCGGACGTGAACAAAGCGGGCCACGTCCGGTGGTCGTTGTCTACTAGTGGGCTTAACTTGGTTGACACGGGGCCTGGTTTCGTAGTTTGTCGGCCCACTCAAAAAGCTCCCCTGTCGATGATGGCGGCGTCGCTTGATTTGCGAAGTCAATCCAGCACATCGTTGCGTGTGTAGTGTCATGTTTGGCATCCGCTCGTTTTTGGCGAAGCTCGGCTGCAAGTTCATGCGCTGCATTTGGTGCGGCAAGTTTCCAAAAGCCAACTGCCATTATGTCGGCAACGGATTCACGCCAGAGCTGCGTTGTTGGCCGAGTGCTTGCCTCAACCAAGCTCTGAATGTCTTTGACATTAGGGGTATCACTCGGTGCAACTGAGCGGACACCAACGGCCTTTTGACCAAAGGTTGGCATGTCTCGTGAACCATCAAGGCAATGTGCGAATTCATGCATCATCACACCTTGAACCCACATCACCGGATCAACTTGGCCAGCAGATTTGAAGCCACCGAGTACATTAGATTTATTAAAGTTCAGGACACAATAACCAGAGCGTGTTCCCATTGATGCCGCCGATGCGTTGGGTAACCTTAACGTAGTGTACGCCCAACTATCTTCAGCATCACCAAGCACAACCTCAACACCGTACTGTTCACGGGCGAGCTTGTGTAGCATCGGGAAACCTTGCGGATCAGTCATGAAAGCCGAACGATCAGCATTGAATTGTTTGATCGACACTTGTTGCACCATCAACCCAACGGCCTCCGTGATTTCGTAGATCACTAGTGGGATGAAGATGGCACATACGGCAACAAACACTCGTTTATCCAATCTTCTTTTTTGTGAATTGCTATAGCGATTCAACGACGGTCGCCTGCTAGCCCACACGCCACTGGCAACAGCCGTCAGAAGCACCAGTACTATCAGAAAAGGCTTGTTTGCTACCAATGCAAGACGAGCCACTGTCATGGTTGCAATAATCACGACCCAGGCTATGGGCCAAAATATTAAATGTCGCATACTTTCGCTGATACACGGTGTCAAATGTTTACGGCAGGATGCCGCTGCATCTGTTGATAGTGCTCCAGCCGCAACTAGGCCGTGCAGATACGAGTCTGCATCAGCCTGCCATCCGAGTTGTTTTTTATATGCCCGATGCTCCAGATCGGCTATCCAATCTGAAGTACTCGGCGAGTATCGTTTGAGATGATCGAAGAACTCTGTGACTTTTTCAACGTAGGATTTACGGTTAAAAAATCGACAAAAATTATTTTTTATAATAAAACTAAATATTTTAATCATTTATTAAACACAAGAAATATAAAAAATTATCAGGTGCGCCGTAAAACCCCGTCCTTCATGGCGGGGATATAAGGCGCTGTTTTCCGACTAACTTGGTGTTTGCTGCTGTTCGATGTATTGCCGGATGATCGAAATCGGCGCACCACCGCAACTACTTGCAAAATAACTCGGTGTCCACAGAACTCCTTTGTAGTAATAGTGTAGGGCTATATCTGGCCGGTCACGGCGAAGCAGCCTGCTGGATACTCCTTTAAGACTGTTGACCAGATTTGATATTGCCAGCTTTGGCGGGTAGTTGATCAGCAAATGCACGTGGTCGCATTCGCCGTCCATTTCAACCAGTTCAATATCAAGATCAACACATACGCTGGCAAAGTAGCTGCGTAGCTTTTCGATGGCATCAAGATCAAATACCTTTCGTCGATATTTGGCGACGAATACCAAGTGAACATGCATCAGGAAAACACAGTGTCTTCCACGGCGAATATCAGTTTCATTTGTCATAGACCAAAATATAATGATGGGCATGAAACGGCTTCAAGCCTTCAAATTCCAGTTAATACCAAATGGTCAGCAGGAGCGCGATATGCGGCGCTTCGCGGGGGCTTGTCGCTTCGTTTTTAACCGTGCACTGGCACTCCAGAATGAGAACCATGAAGCGAGGAATAAATATATTCCCTACACCAAAATGGCTTCATGGCTCATTGCGTGGAAATCCGCGCCTGAAACACAATGGCTGAAAGAATCACCCTCGCAGCCGTTGCAGCAGTCACTGAAAGACCTGGAGCGCGGCTACAGGAATTTCTTCCAGAAACGAGCTGCATTCCCGCGCTTCAAAAAACGAGGTCAAAACGATGCATTCCGTTACCCACAGGGCGTGAAGCTCGATCAGCCTAACTGTCGAATATCGTTGCCAAAGTTAGGGTGGATACGCTATCGCAACAGCCGAGAAACAGTTGGCGAAGTGAAAAATGTCACGGTCAGTCAGTCATGTGGTCAATGGTACGTCAGTATCCAGACTGAATACGAAGTGGCTGACCCCGTTCACAACGCAGAGTCGATGGTCGGACTGGATGCCGGAGTAACGAAACTCGCCACGCTTTCAGATGGCACGGTATATCATCCCGTCAACAGCTTCAAAGCAAACCAGCGCAAGCTGGCAATACTCCAGCGGCAGTTAAGCCGCAAAGTAAAGTTCAGCGCAAACTGGCAAAAACAGAAGCGGAAAATCCAGAATCTGCACTCGCACATTGCCAATATCCGGCGCGACTACCTTCACAAGCTCACCAGTGAAATCAGCAAAAACCACGCGATGATCGTCATTGAGGACTTGAAGGTCAGTAACATGTCGAGATCAGCAAAAGGTACGGCAGAGCAGCACGGACGAAACGTCAAAGGCAAATCAGGCCTGAACCGCTCCATACTGGATCAGGGCTGGTATGAGATGCGTCGCCAGCTTGAGTACAAGCAGCTCTGGCGCGGTGGTCAGGTTCTGGCGATACCTCCGGCATATACCAGCCAGCGTTGTGCCTGCTGTGGCCATACGACGAAAGAAAACCGCCTGTCACAAAGCAGATTCGAGTGCCTTGAGTGCGGATATACCGAGCACGCCGATATCAACGGTGCTCGTAACATTTTAGCGGCAGGACATGCCGTGCTTGCCTGTGGAGGGAGGGTGCAGTGAGGCCGCCCATTGAAGCAGGAACCCACCGAGGTGATTCAGGCTCTGGTCTGAACGCTGTAGGAATCCCCGTCCTTTAGGGCGGGGAGGATGTCAATTTACTCTCTCCTTAAATC
>Xf_CFBP797022 len=37219_7675_7702
ATCTTCATCTTTTCTCAAAGTGAAACAG
>Xf_CFBP797023 len=30159_12679_12707
CTCAGTGTGAATTGGCTGAGGTAAGTTAC
>Xf_CFBP797025 len=21179_972_1057
AAAATGCGGGCAATAAAATTAAATAAGTTATCTTTAGGTTTATTAGGAATTTTCAGTCTGACGTTAATTCCTTCCCTTAGCATAGC
>Xf_CFBP797025 len=21179_1928_1982
GGGAGAGGTTGAGTATAGTCTTTATAAAACGGTTGATGATTTTGGGAGATAATAA
>Xf_CFBP797025 len=21179_4746_4774
ATTTACGACTTAAATGTCGTGACCCGTAA
>Xf_CFBP797025 len=21179_4782_4863
CGTGACGTGTACATTGAGGCCGAGGAAGAAGCCTAGGGTGAGTCTGTGTCTGGAAGCAACAACCAGGTGTTACCAAATATGC
>Xf_CFBP797025 len=21179_4875_4903
GTGGTGTCATGCGTAAAGGCGACACGCAT
>Xf_CFBP797025 len=21179_4929_5100
CGTTTCACCGAGGGCACGGTGAAACGTGCTATGGAGAATATCTACAAGTATGTTGTGGATGCCGGGCATAAGAATCGGCAAAAAGACTGGTACCAATTTCTGATCGTGCAGTGGCTATCTCACTTACTCGCAAACGTATCCCGACGCCAATGGAAGACCCTAACTACACCAT
>Xf_CFBP797025 len=21179_5116_5220
ATGAGTATGAACATTCCAAAGATTTATAACGAAAAAACTGGTTCTGATGACGCGATGAACGTAACGGACAATTTCCGTGAAAAGTTGATCAATGCCGAGACTCCA
>Xf_CFBP797025 len=21179_5227_5321
CAGGCCGAATGTGATCCGAACGAGGCAGATTGCGCAGGTGTGTTTGTAGAGGACGCATTGAGCGAGGAAGATGCGCTTGATACTGCTATTGATCT
>Xf_CFBP797025 len=21179_5347_5375
CCGGTGTTCATTGAGTACGGCGAAGGTCT
>Xf_CFBP797025 len=21179_5385_5413
CAAGAACTTCACCAGAGTCAATGCGTATG
>Xf_CFBP797025 len=21179_5419_5456
CTAGGCAAACGGCAAGGAGAATCCGTCAAAGATGCCTT
>Xf_CFBP797025 len=21179_5548_5591
ATTTGCGGTTTCTGTCTAGATTTAAAACTGTTCACCGGAAGGTA
>Xf_CFBP797025 len=21179_5594_5705
TGGTGCCATCTGACTGTGTGGTCAGTTGAGTAACACCAGCATCAATCCCTCGATTAAGGTTGGAGGGGTGAACCGGTTCAGTGATTTCATCGGCTGTTTGGATGCTGACATA
>Xf_CFBP797025 len=21179_5711_5752
TGCCGCATGACTGGTTGACGGTAACGTCCTTCACCGTGCCCA
>Xf_CFBP797025 len=21179_20683_20718
GGTGCATTTTATTCGGAGTGTGTATTCAAAATATGC
>Xf_CFBP797028 len=15095_255_308
GCCGGTGGAGGGCTGGGGGCGCTATCGCTGCGCGGTGTAGTGTCAAGCACAGGT
>Xf_CFBP797028 len=15095_313_341
CGGGGCTGCTCGTGCTGCGGGGCGGGTTA
>Xf_CFBP797028 len=15095_445_473
GTTGTCCGTTGTCATCACAGCGCATCGCC
>Xf_CFBP797028 len=15095_485_513
GTGCGTCACGCACCGCTTCGTAGTCTTCT
>Xf_CFBP797028 len=15095_660_688
ACTCCTTCCAGAAACACGTTCGGGATTAG
>Xf_CFBP797028 len=15095_2320_2396
GCCGTGTTCGTCGTAGATTTTGGTGAACCTAACGCCCTCTGGGGTGGGGGCGTATCCGAAGGACGCGGTGCTCATGC
>Xf_CFBP797028 len=15095_2407_2900
ATGCTTTCAGCGGCTTCGTATGTAGCTAAAGCAGCACGAGCAGCAGCAAAAGCAGCATCACGCGCTTCTTGGTCTTTAGCGGCGTCGTACGCAGCACACGCTTCTTTTTTAGCGGCTTCGAGCGCAGCACGAGCAGCATTACGCTTTTCTTGTCGTTTTTTCTCCGATGCAGCGAGCTGCGCCGCAGATCGATTACGCACCGCCTCAAGGGCAGCTTTCACTTGCTGATACAATGGATGCGTTGTGGCAACAGTGAACTTATCGTCGTCAAAATAATCTGTCATCACGTCGGTGCTGTTGTACACCTTAAAACAGGCATGCACTAAAGGGCTAAAGCGTGTGTAACGCGTGGCGATTACACTAATTTCCGAGTTATCCCTGTCGTGCGGCTTTTCGTAGGAGTAACCGGCATGCTGCAACTTCCCGCCTTTCTCATCCCGAATGCCGTTCCAATAGAACAATGGCGCTTTTTTAGTTTCTGATGCGGTCGTGGC
>Xf_CFBP797028 len=15095_3163_3191
CCCAAGCGGCACGCACAACAGCCATAGCA
>Xf_CFBP797028 len=15095_3214_3242
TATCAGCGTCGTATGAAGCAAAAGCAGCA
>Xf_CFBP797028 len=15095_3390_3412
GGTGGGCGGGCCTGAGGCTGGGC
>Xf_CFBP797028 len=15095_3425_3471
GTTTAATGTCATTTTGATATCTCCTTGCCCCTGTGCCGCCGGTTGCG
>Xf_CFBP797028 len=15095_3582_3610
GGCGAAAAAAAAAAAAAAAAAAAAACCCC
>Xf_CFBP797028 len=15095_6125_6453
GTCCGATGCCGCCTAAACCCGAGTTCCCAACTTCTTTTCTTTCTCGATTACCGAAGGCAGTGCGCCTCTGGTGGTTTCGATTACACAAGCAACCGCACTGTGTGGAATGTGGAAAACGGTTGGATGGGTTTGAATTTCTCCGGGCGGGGGTTGGCCTTCTAGAACTACTGAAAGGTAGTGGTTTTCCATGTCCACGTGCGTGCAAATCCAAAACGCGTGGCTGCCAAAACGGCCATCTTGGGAGTGAAATTTCCTAATGATCAATTGGCTCAAGACTACATTTGGATGTAGTACTACAACGAATACTTTTTCTTCCATGCCGATCTCCG
>Xf_CFBP797028 len=15095_6455_6777
TAGTGATTTGGTTGTGTGGAAACACCAATTCTACCGGCAGATCGGCTCCAACCCGATTTCGATTGGAAATGCACTTATGGAGATGCCTGATGCGGCGTGATGGTTCGGAACGGACACGTGCCCGTGTACCCGTTTCTATGGACGAACTCCGCATCAAGGAATACGAGGCCAAAGCCGAACTGCTGCGGTTGAAAGCAGCAGCAACGGACGATCCCTTACTTAAAGAGCGTCTTTTAGCGCAGTCCAGCCTTGCCTCTCTTGGCGCAAAGCAAATCGCAAATCTTTGTAACTCATTCAAACGGTGTGACGTTTGATGCGCTGTA
>Xf_CFBP797028 len=15095_6813_6853
AATGAATCTATGTATGCCGATCCGACCCACATTCGTAGTCA
>Xf_CFBP797028 len=15095_7035_7063
GCCCTGTGAAAATTGATCTAAGCCCTGCT
>Xf_CFBP797028 len=15095_7225_7253
ACTTAAAAAGCCCTCAAGGAATCAAGAAT
>Xf_CFBP797028 len=15095_7257_7279
AGCAAGCGGTGACACCGTGAGCT
>Xf_CFBP797028 len=15095_7307_7325
TCGCTGGTAAGGAGTGTAA
>Xf_CFBP797028 len=15095_7437_7854
TGCCCGCCGTCTAGCTACGGTTTCTTACCCTCCCGACATTCTCAGGGCGGCGCGTAAGAAACGTCTCGATCTACTTCTCATTCTCGCCAGCCACGGTGACGCCGTGAGCTTGACACCAATCATGCATCTGAGGCAGGCTACCCACGCAGCGGCAAAATCCGCTGCCGGGTTTAGAAGCCTGAATCCCCAGCGCGAAAAGCGCCCATTTCCGATGTTGGCGCTTTTTCATTGCTCGCTACCGTCGGTAGTGGGCCTTGCGTACAGCGCAACTCGCCTATGGCGGGCGGCGTGGAGAGACTTTCAAGTCTACCGGTCCTGGGGTCGGTCTTCTAACTCCGCGTCGTCCGCCTCCCTGTTTAGAAGCGTGGTGGCGGACTCCATTTTCCTCAGGAGTCATGCTATGTCGCAGTTACCTTCT
>Xf_CFBP797028 len=15095_7921_7948
CGCGAGTTAGCCCGCGCTTTGGGCTACA
>Xf_CFBP797028 len=15095_7975_8003
CACCGCTGCGGTACTGTCTTCGGTAAGGA
>Xf_CFBP797028 len=15095_8007_8050
TAAGAACTCCGGAAGTAGCGGTAACCGCACCCGAAACCCATGCG
>Xf_CFBP797028 len=15095_8092_8108
GCTATACAACACCCGCA
>Xf_CFBP797028 len=15095_8118_8146
CTGCCCGCCGTCTACTTCCGGTTTCTTAG
>Xf_CFBP797028 len=15095_8175_8220
AAGAACGTCTCCCCTGTGGTCATCCCATGAAGTAGGAGACGTTTTA
>Xf_CFBP797028 len=15095_8566_8601
CCCTGTGGTCATCCCATAACTCAGGAGACGTTCTAT
>Xf_CFBP797028 len=15095_9539_9766
TCGCTAGTAAGGAGCCTAGAAACTCCATTGCAGCCAGCGGTTACCGCATCCGTCAATCTCGCGGTTTTTTTGTGCCCGTTCGTTTTCACGGCGGGAGGGTGACGGATAAAAAACCTCGCAAGGGGGAAGAAGTCCGCCTGTCTGGTTGCAGGTTTCTAGCCTCCCGCCTTCTACGGGTGCGACGCCTAGAAACGTCTCCCCGTGGTCATCTTGATCAACCAGGAGACG
>Xf_CFBP797028 len=15095_9868_9895
ACGCTTTGGGTTACGCCGATGAACGATC
>Xf_CFBP797028 len=15095_9897_10024
GTATTGCGCATCTACAACCGTCATTCCGAAGAGTTCACCTATCAAATGAGCTTGGTGGTCAATTTGACCACCGTTACCGGAGACAAACCCACCCGACTCTTCAGCCCTCGTGGCTGCCACATGGTATC
>Xf_CFBP797028 len=15095_10026_10060
ATGTTTGCTCGCACTTCAGTTGCCGCCGCGTTTCG
>Xf_CFBP797028 len=15095_10066_10096
GGGTGCTGGATGTGTTGGAATTCATGCCCTC
>Xf_CFBP797028 len=15095_10206_10237
TCACGGGAACGCATCGAACCGATTGAACAAGC
>Xf_CFBP797028 len=15095_10328_10356
TGGGCGTTGCCGCAGTGCCTTCTACCGTT
>Xf_CFBP797028 len=15095_10409_10437
GTCACTTCCGAATCGTTAAACCACCCCCG
>Xf_CFBP797028 len=15095_10452_10480
GGGCTGAGGGGGTGGCCTCAACTCGCCCA
>Xf_CFBP797028 len=15095_10489_10517
GTGAAACTCCTATGAGAGATTCTATCACG
>Xf_CFBP797028 len=15095_10734_10762
GAGTTCCAGAAAGGAAAAGTACGGCGCAT
>Xf_CFBP797028 len=15095_10829_10844
GCGCCGCGATCCGGTG
>Xf_CFBP797028 len=15095_10848_10866
GATCCGGTAGGGAGCATCG
>Xf_CFBP797028 len=15095_10903_10921
ACGGCGCAGATTACCATTG
>Xf_CFBP797028 len=15095_10941_10999
GGGCGTCCTGAGTGCGCAGGGAAGCTAAAAGCCCATGTGTGGTTTTGGCTACATAAGCC
>Xf_CFBP797028 len=15095_11088_11132
ACCGCCGCCCCTGTATTTGAAGCCGGTGTGGCCGATCCAGTTCCA
>Xf_CFBP797028 len=15095_11161_11196
TTGAGGATTCTGTATTGCTGGAGATTGATGCGGCGA
>Xf_CFBP797028 len=15095_11208_11236
GCCAAGACTGAAGGTAAACCCAGCCGCCA
>Xf_CFBP797028 len=15095_11262_11370
AACGACCCTGTGGCCGTGCGCCTTGAAGAACGCGGGTTTATCTTATCGACCGGTAAGGCCGGTGAACTCTTTATCGAATGCCCCTTGGCTAAGCAGCATACGCAAGCCT
>Xf_CFBP797028 len=15095_11388_11443
GTGTATTACCCAGCGCATACCGGAGGTTATGCCAATGGCGCGTTTGTATGCCAGCA
>Xf_CFBP797028 len=15095_12072_12103
ACACTGGCGCGCATTACGTGCGAAGAGGGGCA
>Xf_CFBP797028 len=15095_12129_12160
CTGCAACGCTGGTTCGGCTACTGCGCCACCGG
>Xf_CFBP797028 len=15095_13341_13413
CACACCGACGGAAGAAAGCACCGCCGCATCATCCAATAATCTTCTTTATAATCAATGGTTTATACTAGTCCCC
>Xf_CFBP797028 len=15095_13424_13476
GTGATGGGTTAGTGACCAATGCAAACAACATGCCTGCTACAACACTCCAATCC
>Xf_CFBP797028 len=15095_13487_13623
CTGGCGCGTTTGCCTTTGGGTGGGAAGCCCTGCGTTGTGGGATGCGGGGATACCGTAGGGGGTGGGGTGGGGCCCACTGTCGATACAGAGTTGCCTGCTAGTGTGCAGGAGTTGGCTGATGTTATCGGACGGAAGCA
>Xf_CFBP797028 len=15095_13646_13674
TTGCCGCGTACGTATCCCAAAGGCCGCCG
>Xf_CFBP797028 len=15095_13725_13753
GGCTGGTATCCATTTTGGGATGGGAGGAT
>Xf_CFBP797028 len=15095_13766_13794
GTGGATGTTTTCGGCGGGGAGATTTTGCA
>Xf_CFBP797028 len=15095_13842_13878
TTGTGGAGCTTTTGTGTAGTGGCGTGCCCTTTGATGT
>Xf_CFBP797028 len=15095_13892_13920
TTTGGGATCAGTGTTAGGCACGTCAGGAA
>Xf_CFBP797028 len=15095_13925_13953
GCTGCCGGTATTTCATCGCACCCGCCACG
>Xf_CFBP797028 len=15095_14007_14035
AATGTCTCCGGGACGTGTCATGCAGACCA
>Xf_CFBP797028 len=15095_14092_14120
TATACCTGTCCTGGGGGTGTGTTGACGAT
>Xf_CFBP797028 len=15095_14136_14164
GGGCAAGCACGTTACGCCTGATATGTGTC
>Xf_CFBP797028 len=15095_14170_14198
AATGAGCAGGAAGCGGATGCGCGGTTACG
>Xf_CFBP797028 len=15095_14486_14510
AACGGCGTGCCGCTTTAAAGGGTCG
>Xf_CFBP797029 len=13649_10236_10250
CACCCTGGATGGCGT
>Xf_CFBP797033 len=5986_379_403
GAGGGCATGAATTCCAACACATCCA
>Xf_CFBP797033 len=5986_430_486
ACTGAAGTGCGAGCAAACATCGATACCATGTGGCAGCCACGAGGGCTGAAGAGTCGG
>Xf_CFBP797033 len=5986_545_568
TCATTTGATAGGTGAACTCTTCGG
>Xf_CFBP797033 len=5986_1150_1175
TCCATAGATTTGTGTGTATTGCTCAA
>Xf_CFBP797033 len=5986_1189_1217
AGCAGGGCTTAGATCAATTTTCACAGGGC
>Xf_CFBP797033 len=5986_1399_1439
TGACTACGAATGTGGGTCGGATCGGCATACATAGATTCATT
>Xf_CFBP797033 len=5986_1478_1508
TCGGCATGGAAGAAAAAGTATTCGTTGTAGT
>Xf_CFBP797033 len=5986_1510_1525
CTACATCCAAATGTAG
>Xf_CFBP797033 len=5986_1527_1544
CTTGAGCCAATTGATCAT
>Xf_CFBP797033 len=5986_1553_1582
TTCACTCCCAAGATGGCCGTTTTGGCAGCC
>Xf_CFBP797033 len=5986_1584_1790
CGCGTTTTGGATTTGCACGCACGTGGACATGGAAAACCACTACCTTTCAGTAGTTCTAGAAGGCCAACCCCCGCCCGGAGAAATTCAAACCCATCCAACCGTTTTCCACATTCCACACAGTGCGGTTGCTTGTGTAATCGAAACCACCAGAGGCGCACTGCCTTCGGTAATCGAGAAAGAAAAGAAGTTGGGAACTCGGGTTTAGGC
>Xf_CFBP797033 len=5986_1836_4136
GATGTCGGGGCGGACAACCTCAAGGAGCTGAAGCCGTGCCGAAGGAATGCCCGTCTTACGCCACTCACTTACCGATGGCTGTTTGATCTTAAACATTCGTGCCACAGCAGCAGTGCCGCCAAGGGTATCGATGATCTGATTTGCGTTCATACGTCTTAAGTTAGGACTAGCTAATAACTTTGTCAATAGCTACTCCTAACCACTTATTTGTTAGGCTTTCCTAATGTCTCTTAATGAACGACTCCGTTTTGCCATGCTTGAAGCTGGCATGACGCAAAAACAACTTGCCGATGCAGTCAGGGTCAAACCTCCGAGCGTTCATGGCTGGCTAAGCTCGAAAGCAAAATTCTTGCGCGGGGAGAATCTCCTCAAAGCCGCCCAGGCGCTTAATGTCTCGGAAAAATGGCTAGCAACAGGCACCGGCCCAATGCGTGCCGTTACCGCGAATTCTAACCAAGAGAATCCAAGCACACAGGGTCCCGAGCGTACCAAACTCGACGCCTGTGAGCTTCGAATAATTGATGGTGATGAAGATTTGGATAGAGAAGCTGATGTGCTGATCGACGAAGTAGATGTATTACTCGCTGCTGGTAGCGGTGTTGTGATCCCTGAATTTATCGAAACAAAATTCAGAATGCCGTTCCCCTTGTCTTGGCTCAGGGACGTACACATCAGTTCAAAAGATGTGAAGTTGATGCGCGTATACGGTGACAGCATGGAGCGAACGTTATTTGATAAAGACCGGGTGCTGGTAAATCTCGCAGACACACGCATCCGTGATGGGAAAGTTTACGCCATTGCCATTGGTGGTGAGGCGAAGGTTAAACGTCTTTACACCTTACGTAACAGTAGCTTACGCATTGTTAGTGATAATCAGAACAAGGACTCCGAAGGCCATCGTATTTACAAAGACGAGATCGTACCTTCTAAGGAAATGGATACGGTTCACATTATTGGCCGTGTGATCAGCAAGCTCGGTGATGGAGGGTTGTGACTTCATTTTTCTAACCACAGGAGCTACACATTAATGAAACCCAACACCACAAGCGTTTTAGTCCTAGTTGTAAAAACACTTATTAGCTTGTCATTGGTTTGTCAAATGACTTCATGTCAAGAGCATGACACCAGCAGCATCGAACAGGACACTTCGCTGACACTGGCAGAACGCATCATCAAGATTAATAAGGGTGTTGTGAGTGCCCGAGAGCATATGGAGGATGGCAAGCCTTTACTGATTGTTGACATCGGGCCTTCTTCAACATTTAGTAATTCGGCCCTCCTGTTTGATGCATCTACAAAGATGGTAGATATCTTGGCAAAATCCCAAAAAATAATTCCGAAGGATGGGAATGTGGAATTTAGAATAATCACAGAACTTGAAGATCGATATGGAAACACCAAAGAAGACGCAATTATGACAATTGGCTTCACTGGAAGTGATATTGAAAAAATCAACTTCGGTAACAAAGCAGGTTTCACTGGATGGAGCTTATTGAACTTAGCGCAACCACCAAAACATATTACTTTCGCGGGCAGGGAAGCAATTTCTGAGTATTGCTCAGATGATTCAAACAGAAATTATGCTGATCTCTTTTGCCTCCCTTGGCCTAAAGTGTCTAGATAGTTGCCAAGTTCAATAGGTCCGTTAACACAAACCCCGCCCGCGCGGGGTTTTTTAATGCTTGGGGAAGCCCAATAAATAATTAGGAACTCCTATTGACAATGTAATTAGGACTAGCTAATTTAGCTCCACATCACCCCACGACACCCGCAACCAGCGGCACAGGGGCCAGGAGATAACAGATGTCGTTAGACAGCACCCAAATTCCCATACTCTGCTTAGCTGCATTTATTACCGCAGTCAACGCATGGGTTGTGTTCATAACACGTAAGGACCCCTCCCCCTCAACGCCACCGCTGAGGGGGCCAAGGGCACCGCCACCGCCACCGCCCACTTCGGTGGAGGGGCCTGGTCTGCTCAGGGAAGTCCCCAACGATGAGGGTTCTTATGTCGACTTTGCGCCCTTTTCAAAAGGCTGCCGCCGCCGCTGCCGCTGTCACTGCCAAGTAACTCAGGTTTGGCACCTCCACACATCCCAACGGCAGGCCTCCGGAGACGGGGTACATGGCTCCGTAAGTAACCTTCAGCCGAACAGTGTCGCGGCGAATCATCCACACCGCGTTAAAAACGCCAAGCGTCGCGCCAAGCACCGCCAAAGCAAGTGTTAACCAATGCGTCCAGTTCATGGCACCAAGCATAACCGCGCTCAACACCCACACCCAAACACGCCCCACGACACC
>Xf_CFBP797033 len=5986_4272_4603
AAAGGCGCGGAGTTGCAACGCGCTATGTACACATTGCGACCACCATACGATTCCGAATCGGCTATCAGGGTGACTGCCCTCGACGCGAGGGGATTTAGCCTTTTAATACACTCCTGTTTTGAGGTGTACAACAGCGCCGATGGGCTGACGGGTCCTTACGGCAATGATCATTTCACTGTACGCATCGCCCACCCGCAGCATGCGCAAGTTAAAGCTGCCTTTGAAGCATGGCTCAATCGCTATGAAGCGCAGCTCGTTGCATCGGAGAAAAAGCGACAAGAAAAGCGTAATGCTGCTCGTGCTGCTTTAGCTACATACGAAGCTGCCGCTAG
>Xf_CFBP797033 len=5986_4607_4628
CGGGGTGGCCGCATCTGAAACT
>Xf_CFBP797033 len=5986_4648_4689
ATTGGAACGGCATTCGGGATGAGGAAGCCGCGGAGTTACAGC
>Xf_CFBP797033 len=5986_5007_5366
CCAAAATCAACGACATATACGGCAACCACATCATTACGCGGGATAACCATACGGAGCTTGAGTGGCTGGCTGGGTTTGTCGGCATCTGGACGAATCAGGATAGCTGTTATGGCGTTGCGGCAAATGTATGTCGCCGATTAACGGTCGGCGGTTATGAAGATTGGCACGTTCCCACCCTTAAAGAGGCACTATCTGCTAATGGTGCAGATGAATTTTGGTATTGGGGGGATTCAGGCACTTGGATATGGACTTGTACGCCGGATATCGACGAACAGAGGGGGGAGACTTGGGTTGTTAAATTCGGCAAAGATCACGCCTTTAAAGCACCTCGAACAACGCCGTACCACGTCCGCCCTGTCC
>Xf_CFBP797034 len=5617_167_190
CCGAAGAGTTCACCTATCAAATGA
>Xf_CFBP797034 len=5617_249_305
CCGACTCTTCAGCCCTCGTGGCTGCCACATGGTATCGATGTTTGCTCGCACTTCAGT
>Xf_CFBP797034 len=5617_332_356
TGGATGTGTTGGAATTCATGCCCTC
>Xf_CFBP797034 len=5617_611_625
ACCGTTTGCGCTAAA
>Xf_CFBP797034 len=5617_627_644
CATCCGGCTGTCTGGCTG
>Xf_CFBP797034 len=5617_1404_1451
GGCTGTGTGTCTTGCCAAACACGGGATGATCCGCTCCACCGGCAAAGC
>Xf_CFBP797034 len=5617_1475_1502
CCTTTGAAGAACGCCATACGCAAGCCTC
>Xf_CFBP797034 len=5617_1570_2129
CAGCACGCCCACTGCCACGGGGTGCCGCAATCAGAATTTCTAAACCAAATAGGAATCTATTCCGAACAGGAAATATTAGAGATGTTCGATGTGATTACAGATGATCCAAGCCCTCCAGCCATGCCAGCCGTTAAGAAGCGCGTTGTACCCGAAGCGCTGCACCTGGTCACTGATGCAGCGAACGCGGGACGGATCGCCAAGCGCCACGGTAAACAGCTCATGTGGACTGGGAATCGCTGGCTTGTTTGGAATGACAGATATTGGGAGAGTGATCCGGTCGGGGCGCATGCGCTGATGGCCGATCTTCCCGCCCTCATTCGTGCCGAAGCCGAGCAATGGCGTCTTAAAGCCACAGACACGGAGGATGGGAAAGCGAAAAACGAAAAGATCGCCGCTGCGCTGGATGCCTGGAGCAAAAAATCAGAAATGGGCAGCGCAATTGAAACATTGGAGAGGCTGCTCAAAAAGAGACTCAGGGTCCCTCAGGAACAACTCGACACGAATCCCTGGCTATTGAACTGTGCCAACGGCACCGTGGACCTGCGCACCGGAACGCTCAA
>Xf_CFBP797034 len=5617_2149_2278
TACATTACGCGGGTCGTTCCTATCAACTTCGACCCTAAGGCCACCGCTCCTGAGTTTATAACCACACTGGCGCGCATCACCTGCGAATATGGGGAATCCTCTAAGCCACTTTGCGCCTTTCTGCAACGCT
>Xf_CFBP797034 len=5617_2284_3856
GGATACTGCGCCACTGGAGAGGTACGCGAACAGAAGTTCGCCGTGCTGTACGGGGATGGGAATAACGGGAAAAGCACGTTACTGGACCTAATCACAGGTATTCTTGGCCGTTATTCAGGTGTGGCCGCCCCAGGGCTGCTCACAGGCAAGAACGGCCCACAACACCCTAACGCCATTGCCGACCTCGCCGGTAGACGCATGGTCACCACCCACGAATCGGGGGAGGGCGAAGTATTGCGAGAAGACTTCGTGAAACAAGCCACTGGCGGCGATACGCTCAAGGCACGCTACTTATACGGTGAATTCTTCGAGTTCAAACCCACGCACAAGCTGCAACTGCTCACTAACCATAAGCCTGTCATTAAGGGGCAGGACAGCGGCATCTGGAGGCGCATTATGCTCATCCCCTTTAAAGCGAAATTTGATGCCGCTGAAGGGGAAGAGATCGGTAACGGCAAGTACCTTCGGGATATGAGGATCGCCGAGAAGCTTGCCACTGAACGAGAAGGCGTATTGGCCTGGATCGTGGCCGGTGCCGTGGAGTGGTACAAGAACGGGCTGAGGCCGCCTGATATCGTGTTGGCCGCTTCGGAAGACTACAAGGAGGAGCAGGACCGTGTCGGCCAGTTCATTGATGAAGAATGCGAGCTAGGAGCCGATAAAGAGGAGAAGCTCAGTACGCCAATGGGCGGTGGCCTGTACCCAGCCTATACGCAATGGTGTAAGGCCAGCGGCGTTTGCGCGTTGTCTAAAACCCGTTTCCTTGACGGATTGAAACGGCGCGTACCTGGGTTTAAGAAGAAACTCACGAAAGAAACCCCAGAAGGGGGGAAACGCCGCGAATTTGTGGTGATCCAAGGCGTAGCACTGATAAACACTGACCCCTTCCAGTAACGCGGGGCTGCGGCACCCTCAGCGCTTTCGCAATGGATGTTGGCGGGGTGCAGAGGGCTTAGCGGGCGTGGGACGCGTTGCGCGTTTTAGTGAGCTGAATATAAAAAAGCTTTTAGGTGTCCTTTGTGTCCTGTCAAAAACGCTAATTTGCGAAAACTATATAAGTTTGAAAAAGGCGTGGTGTCCTGTGTCCTGTCGTTTTGCCCCCTTTTTACAATGTTGGGTTAATAATAAGTGTAGATATATATATATATATAACTATTTTTCTGGGGGGGTGATATGACAGGACACAGGACAGGTGCCACTCGCGCCCGTACATCCAGCCATTGCCACACCGGCGGAAGAAAGCGGTGTTCACCCACTGTCCAAAGTACGTTTCCTTGACGGATTGAAACGGTGTGTACCTGGGTTCAAGAAGAAGTACGTAGACCGGATCGTTGAAGGGAAGCGACACAAGTTTACGGTGGTTATCGGCGTGGCGCTTGTGAATGCTGAGTTTTGAGGTGGGGCAGGTGTGGTGTGTGGGTTGGTCGCCCCACTCCCCACTTCTATAAACCCCCTTTTTACAATGTTGGGTTAAAAGTAAGTATAGATATAGATGTATATATAGCTATTTATTTTTGGGGGATGTAGAGGTGGGGAGTGGGGCGGCAGCCCCCTTGCGCCCGTACATCTAGCC
>Xf_CFBP797034 len=5617_3859_3895
TGCCACACCGACGGGAGGAAAGTGCCGCCGTCTCACC
>Xf_CFBP797034 len=5617_4586_4639
GTTTTTTGAGGGTTTGCGGTTGCAGGCGTACATATGCGAAGGCGGTGCGCTGAC
>Xf_CFBP797034 len=5617_4699_4768
AGGAAGCCGATGCGATGTTACGTGCTCGATTAGCCAAAGAGTTTGAACCGGCTGTACGGCGTTATGTGCG
>Xf_CFBP797034 len=5617_4773_4834
CCACTCAAGCAACAGCAGTTCGATGCGTTGGTATCGCTGAGCTTCAATATTGGTGTGGGCGC
>Xf_CFBP797034 len=5617_4866_4892
AATGCCGGTGATGTTGCTGGTGCGGCG
>Xf_CFBP797038 len=3687_496_513
CGGGCACAAAAAAACCGC
>Xf_CFBP797038 len=3687_527_569
GCGGGTACCGCTAGGCTCGGAGTTCTTAAGCTCCTTACCAGCG
>Xf_CFBP797045 len=2393_343_378
AAGGCGACATCACCGCCGCAGGCATTGGCCTACAAC
>Xf_CFBP797045 len=2393_429_1477
GGGTAGGCGTTCAAGCCACTCGCGGATGAATCCGTGACAGCGCATCTCCAAGATCACGTTTGGCACATTCCAACGCATAGTGCTGTTCCAAATTCAGCCAGCTTTGCGGATCGGTACCGAAGTAGCGCGCCAGACGCAAAGCAGTTTCTGCGGTGATCCCGCGCCGCTCGCGCACAATCTCATTGATGCGTGCCGCCGTCACCCCAATGGCCTTAGCCAGCGCATTACTGGACAGACCTAGAGGGACCATAAACTCCTCCCGGAGAATTTCTCCTGGGTGAATGGGGGGAAGTGTCTTAGACATAGTCATCTCTTGAAATCTCAACGCACACGGATTTCCACGCGTTTCCCAGCACGATGCAACAAACTGACAAGCTTATCCACGCTAAATCGATCTGTTTTGAGATGCATCACTTCAGAAATACGAGTCCGAGGCACGCCGAGTTCATCAGCCAGTTCCTGCTGCTTTTTGCCACGCTTGCGTAATTCTTTTTCCAGCGCGATCAACAACGTTTCGCGTGCCAGCATGGCTGCGGCCTCATCAGGGGCAAAGCCCAGATCCTCGAACACGTTACCGCAACTCACTGTCATTTTTTCGCTCATTTTATTTTCCAATTTGTTTGAATCTCTGCTGACCTAATGCAATGTCCTTAGGGCTAGTTGTCTGCGTCTTCTTGACAAATGCATGTAGCACATAAACAGCGTTACCAATGTTCGTGACGTAGAATGCCCGGAACGCTCCGCCTGCATGAATACGTACCTCACGAACCCCAGAACCGATGGTTTTCATCGGTTTCCAGTCCTGTGGATCTAGCCCTTCTTGTAATCGCAGAAGTTGGCGGCCTAATGCTTGGCGGGCAGATGTTGGGAAATTACGGATATCCTCCAGAGTGCTACCCATGAAAATAATCGTCTGCATGAAAATGAATGTACAAAAATAACGACGTTTTGTCTAATATTTTGTACATCATCATGCGTTGAACTCCCCGTGGAAGGGCTTCGGAAAATCCGCCACAGGACACCGCCCAGGGAGTTCCCCCAAGCTGCTG
>Xf_CFBP797045 len=2393_1535_1560
CGCCAATCGGTGCAGAACATCTTGAG
>Xf_CFBP797045 len=2393_1625_1677
GCCCCGATCACACGGGCCCTAACAATGGACCTGTACGCAGCCACCGCACAAGC
>Xf_CFBP797049 len=2328_2086_2114
GGTTGCGGCGGTGGTGGGTGAGCTGTCCA
>Xf_CFBP797059 len=1421_797_815
GAGCAGATAGATGAGATTT
>Xf_CFBP797065 len=1245_79_99
TTGGAGGGGATGGCGGCCAGG
>Xf_CFBP797065 len=1245_107_171
AAAAACTGGTGGTGCAGTATGAAAAGTACGTGGATAACGCCGTCAGTTTAATAGATAAGCGTCAC
>Xf_CFBP797065 len=1245_221_281
ATGACCCTAAAGTTAAAGGGGGCAGTAATAAAGCGGGCAATGTGAAAGTATTTCCATCAGA
>Xf_CFBP797065 len=1245_307_395
CAGTATGCGGAGACTTGGGCACAAGGTGCGCCTTTTAAAGAAATGATTCCAGGTGTTTATGTAGCTGATGCGAGCGATGGAACCAAGGT
>Xf_CFBP797065 len=1245_407_442
CGGTTTCGTCTTCAAGTAATGCGACTAAAGCAAGAT
>Xf_CFBP797065 len=1245_480_510
AGTGACAAAAGAAACTATTGAACTTAAATTT
>Xf_CFBP797065 len=1245_540_573
GAGCAGATAGATGAGATTTGTGAGATGTTAGGTG
>Xf_CFBP797065 len=1245_608_648
TGCGCATGGAATTACTGGTATACATGTGGATCCGGCCTCAT
>Xf_CFBP797065 len=1245_693_772
CTGGATGAAGGACGACTCAAACTTGCAAAACATGACGAATTTATGACAGGCACGACTGAGGAACAAGTGGAGATGTTCAG
>Xf_CFBP797065 len=1245_785_847
TGCTTCGGATGAAGCAATGCTGCGGGGAGCTTGGTTTTTTGCAGATGAATGTCCTGCCGGAGC
>Xf_CFBP797065 len=1245_882_898
GAAGATTATTACGAGTG
>Xf_CFBP797065 len=1245_905_933
AGGTGTGTTGATGCCTTGCATGATGCCTC
>Xf_CFBP797065 len=1245_942_969
TATTCCCTGTTGCAATGATTTATTTAAA
>Xf_CFBP797065 len=1245_983_1011
TGCCCCTCATGAGGTGGCATCTGCATCGG
>Xf_CFBP797079 len=831_565_679
CTCCCCCAACGGATACAACGCCGCGCACTGCCAACGATGCACCGCGCACCGCAGAACCCTCTGTTACTGAGGTGACAACGGAGCCTGCTCCTGCACTGACCTATCTTGATGTAGC
