# Supplementary material for: Identification of genetic relationships and subspecies signatures in Xylella fastidiosa
Source: BMC Genomics. 2019 Mar 25;20:239. doi: 10.1186/s12864-019-5565-9 (PMC6434890; doi:10.1186/s12864-019-5565-9)
Supplement: Supplementary file 2 — K-mers resulted from the comparison of synonymous strains CFBP 7970, DSM 10026 and ATCC 35879. (ZIP 45 kb) [file 12864_2019_5565_MOESM2_ESM.zip › Additional-File-2/Denancé_etal_AddFile2C_Specific_kmers_ATCC35879-DSM10026.fasta]

>gi|1109697248|emb|FQWN01000001.1| Xylella fastidiosa strain DSM 10026 genome assembly, contig: LX17DRAFT_scaffold00001.1, whole genome shotgun sequence_45369_45390
ATTGCAGCCCCCCCCATACTGG
>gi|1109697110|emb|FQWN01000002.1| Xylella fastidiosa strain DSM 10026 genome assembly, contig: LX17DRAFT_scaffold00002.2, whole genome shotgun sequence_1_257
TCCGGTAAGCAGGGAGAACGGATGATTGTGTCCAACATGTTCCGTGGAGCGGCGTTGATCGGGACCACTCGTATTCCGGATAACAGCGACATTTGCAAGCTCAGCGGCAGTGGGTTTGTCATGGCGATCAACCCATTCACTGGTGGCCGGTTGGGTCAATGGTTTTTTGATCTCAACACTGGTGGTGGCAGTGGTGGTGCGTTGAATGGTAATCCAGTGTCTGGTGTGGGTGTGAGCAGTGCGCCGAATAGCCCTGT
>gi|1109697110|emb|FQWN01000002.1| Xylella fastidiosa strain DSM 10026 genome assembly, contig: LX17DRAFT_scaffold00002.2, whole genome shotgun sequence_107351_107372
CTCACAGCGGGGGGCAGGTGAA
>gi|1109697110|emb|FQWN01000002.1| Xylella fastidiosa strain DSM 10026 genome assembly, contig: LX17DRAFT_scaffold00002.2, whole genome shotgun sequence_128163_128180
GAGCCCCCCCCCCCCTGC
>gi|1109697110|emb|FQWN01000002.1| Xylella fastidiosa strain DSM 10026 genome assembly, contig: LX17DRAFT_scaffold00002.2, whole genome shotgun sequence_165343_165604
TGCGCCTGACGTGTCGGCCCAATGCGTTCGATGATCTGCTGGTACTGCTCCAGGTCCCACCAGTGGCCAAAGAAGGCCAAAATATTTCCGCCGTCTTGCAGATTTAAGCCATGACCGGCACTGGCCGGATGGGCAAATAGCACGGGAATGTTCCCCGCATTCCAATCGCGGATCGTGTCGGGGTGTTTGTCCAAAGCACGCCCCTTGGGGAAGGCACGCTGCAACCGTGCGACATCACTTTTAAAGTGATACGCCACCAACA
>gi|1109696979|emb|FQWN01000003.1| Xylella fastidiosa strain DSM 10026 genome assembly, contig: LX17DRAFT_scaffold00003.3, whole genome shotgun sequence_8_50
CCGCCTGACCTAGGCTACGTTTCACCGACCCTTCGTTTCCACT
>gi|1109696979|emb|FQWN01000003.1| Xylella fastidiosa strain DSM 10026 genome assembly, contig: LX17DRAFT_scaffold00003.3, whole genome shotgun sequence_62_90
GCTGACTGGCTTGCACTTGCACTGCATTC
>gi|1109696979|emb|FQWN01000003.1| Xylella fastidiosa strain DSM 10026 genome assembly, contig: LX17DRAFT_scaffold00003.3, whole genome shotgun sequence_109318_109346
GATGCACCTCCTCCATCAACCATCTCCAG
>gi|1109696979|emb|FQWN01000003.1| Xylella fastidiosa strain DSM 10026 genome assembly, contig: LX17DRAFT_scaffold00003.3, whole genome shotgun sequence_145343_145371
GGACGGGCGTACGATTTGATCGCGTACTT
>gi|1109696979|emb|FQWN01000003.1| Xylella fastidiosa strain DSM 10026 genome assembly, contig: LX17DRAFT_scaffold00003.3, whole genome shotgun sequence_145596_145618
AGTTCACCCCGAGCAGAAGCGAT
>gi|1109696979|emb|FQWN01000003.1| Xylella fastidiosa strain DSM 10026 genome assembly, contig: LX17DRAFT_scaffold00003.3, whole genome shotgun sequence_145650_145693
ATGCGGTGAACGGGATGCCCGTCACCGACACTGACTTGATGCAG
>gi|1109696979|emb|FQWN01000003.1| Xylella fastidiosa strain DSM 10026 genome assembly, contig: LX17DRAFT_scaffold00003.3, whole genome shotgun sequence_145712_145729
GCGATAGAAGGCAATCAC
>gi|1109696979|emb|FQWN01000003.1| Xylella fastidiosa strain DSM 10026 genome assembly, contig: LX17DRAFT_scaffold00003.3, whole genome shotgun sequence_145794_145872
GTGATGCGAGGCATATCAATGCCTGTGACGCTTTTAGCTTCGCCGCGTTTGGCAAAGATCAGTCGACCTCCGGCAGGTT
>gi|1109696848|emb|FQWN01000004.1| Xylella fastidiosa strain DSM 10026 genome assembly, contig: LX17DRAFT_scaffold00004.4, whole genome shotgun sequence_133175_133220
CGCTCCGCATTGACCGGTGGCTATCGGGTGCGTGACACCGCCAACG
>gi|1109696740|emb|FQWN01000005.1| Xylella fastidiosa strain DSM 10026 genome assembly, contig: LX17DRAFT_scaffold00005.5, whole genome shotgun sequence_177_205
ACTGCAATGGCGACTCAGCGTGAAATTGA
>gi|1109696740|emb|FQWN01000005.1| Xylella fastidiosa strain DSM 10026 genome assembly, contig: LX17DRAFT_scaffold00005.5, whole genome shotgun sequence_285_313
GACACTTGGACTGGCCGGAACGAAGTTGG
>gi|1109696740|emb|FQWN01000005.1| Xylella fastidiosa strain DSM 10026 genome assembly, contig: LX17DRAFT_scaffold00005.5, whole genome shotgun sequence_435_449
GCATTGTTCCCTGGC
>gi|1109696740|emb|FQWN01000005.1| Xylella fastidiosa strain DSM 10026 genome assembly, contig: LX17DRAFT_scaffold00005.5, whole genome shotgun sequence_125405_125421
GTTCTTCTTCTGTGATG
>gi|1109696640|emb|FQWN01000006.1| Xylella fastidiosa strain DSM 10026 genome assembly, contig: LX17DRAFT_scaffold00006.6, whole genome shotgun sequence_64656_64675
AACAGCCCCCCCCCCGGACA
>gi|1109696640|emb|FQWN01000006.1| Xylella fastidiosa strain DSM 10026 genome assembly, contig: LX17DRAFT_scaffold00006.6, whole genome shotgun sequence_120972_120998
CTGATTGCGGGGATCGTGGCCCTCGTG
>gi|1109696640|emb|FQWN01000006.1| Xylella fastidiosa strain DSM 10026 genome assembly, contig: LX17DRAFT_scaffold00006.6, whole genome shotgun sequence_122909_122931
CCCAGCGCAGCCCAGCCCCTGCC
>gi|1109696640|emb|FQWN01000006.1| Xylella fastidiosa strain DSM 10026 genome assembly, contig: LX17DRAFT_scaffold00006.6, whole genome shotgun sequence_122933_122961
CAGAGGAACACAGGGCCGAGCCATTGAAT
>gi|1109696640|emb|FQWN01000006.1| Xylella fastidiosa strain DSM 10026 genome assembly, contig: LX17DRAFT_scaffold00006.6, whole genome shotgun sequence_123004_123032
TTCACCGCTCAGGCGCTGCGTGTGGCCCA
>gi|1109696538|emb|FQWN01000007.1| Xylella fastidiosa strain DSM 10026 genome assembly, contig: LX17DRAFT_scaffold00007.7, whole genome shotgun sequence_36149_36166
AGCTGGGGGGGGGGACTC
>gi|1109696538|emb|FQWN01000007.1| Xylella fastidiosa strain DSM 10026 genome assembly, contig: LX17DRAFT_scaffold00007.7, whole genome shotgun sequence_47035_47070
GGAACGGTGGTTGGCCGTGGTTGCTGCTTAAGGTCT
>gi|1109696538|emb|FQWN01000007.1| Xylella fastidiosa strain DSM 10026 genome assembly, contig: LX17DRAFT_scaffold00007.7, whole genome shotgun sequence_72928_72956
GTTTGCTGCTGGGGTGTGGGAGACGGTGG
>gi|1109696538|emb|FQWN01000007.1| Xylella fastidiosa strain DSM 10026 genome assembly, contig: LX17DRAFT_scaffold00007.7, whole genome shotgun sequence_98833_98852
TATACGGGGGGGGGCTTACA
>gi|1109696341|emb|FQWN01000009.1| Xylella fastidiosa strain DSM 10026 genome assembly, contig: LX17DRAFT_scaffold00009.9, whole genome shotgun sequence_103632_103654
TACGACAAATTCACCGGCAATGA
>gi|1109696253|emb|FQWN01000010.1| Xylella fastidiosa strain DSM 10026 genome assembly, contig: LX17DRAFT_scaffold00010.10, whole genome shotgun sequence_41145_41173
CTGCGGCCGTGATGGTATGGATGAACTCT
>gi|1109696171|emb|FQWN01000011.1| Xylella fastidiosa strain DSM 10026 genome assembly, contig: LX17DRAFT_scaffold00011.11, whole genome shotgun sequence_401_429
CGGGGGGGATGGGGTTAGGCAGGGCAAGC
>gi|1109696171|emb|FQWN01000011.1| Xylella fastidiosa strain DSM 10026 genome assembly, contig: LX17DRAFT_scaffold00011.11, whole genome shotgun sequence_62556_62575
GAGGAGGGGGGGGGGAATCC
>gi|1109696171|emb|FQWN01000011.1| Xylella fastidiosa strain DSM 10026 genome assembly, contig: LX17DRAFT_scaffold00011.11, whole genome shotgun sequence_92744_92871
GCGCTGTGGTTTCTGGACCAAACTATTAATGACCGAGGCGTTCTGGTCGATACGGACTTAGCGCAGGCCGCCATCGGCGCTGTGGAACGCGCCAAGCAAGCATTGGCCGAGCGCACCAGTGACCTCAC
>gi|1109696014|emb|FQWN01000013.1| Xylella fastidiosa strain DSM 10026 genome assembly, contig: LX17DRAFT_scaffold00013.13, whole genome shotgun sequence_16765_16789
TCGTATAGCACCCCCAGCACGATGT
>gi|1109696014|emb|FQWN01000013.1| Xylella fastidiosa strain DSM 10026 genome assembly, contig: LX17DRAFT_scaffold00013.13, whole genome shotgun sequence_78431_78664
CCGCCCTCTTGTTCGGCTACTGCCAATACAATGTTTGCTGGAACTTCGTACTTGACGGCAGCAGTAATCGAGCAAACAACACGCTCTTGTATTTGCGGTGGCAGATCAAGGAAGGGCATCGTGATTACTCATGCTGCTTACCTTTGTTCACAAAGGCAGCGACCTCATCATGCATGGCCGTCTCAGAACCTCTCTGAGCTGCACCTGCTAGGCTGTCACCTTTGAAGTCATTCT
>gi|1109695943|emb|FQWN01000014.1| Xylella fastidiosa strain DSM 10026 genome assembly, contig: LX17DRAFT_scaffold00014.14, whole genome shotgun sequence_430_615
AACCTCGGAATCGCGCCTGCTTTGATTGGCTTACGTCCCATCAAGCGACCTTATTAGACTTCCAAACAGGCGCAACGATGGGAGTCGTCGGTATCTCTTCAATCGAAGCACGCAGCACGACCGGCCAGTCATACGCATCCAGATAATGCCGAATGCCGTTCTTCCTAAGAAAAGCGGCTTGGCGAG
>gi|1109695878|emb|FQWN01000015.1| Xylella fastidiosa strain DSM 10026 genome assembly, contig: LX17DRAFT_scaffold00015.15, whole genome shotgun sequence_59663_59697
TTGTGATGTGAGTGGTTTGCCTGTTTCTCTGCGTT
>gi|1109695878|emb|FQWN01000015.1| Xylella fastidiosa strain DSM 10026 genome assembly, contig: LX17DRAFT_scaffold00015.15, whole genome shotgun sequence_59721_59749
TGTACTTCGCGTTTAGATTCACGGCGGGC
>gi|1109695878|emb|FQWN01000015.1| Xylella fastidiosa strain DSM 10026 genome assembly, contig: LX17DRAFT_scaffold00015.15, whole genome shotgun sequence_59809_59976
GATGTCCGGCTTGCGCCTGACGTGTCGGCCCAATGCGTTCGATGATCTGCTGGTACTGCTCCAGGTCCCACCAGTGGCCGAAGAAGGCCAAAATATTTCCGCCGTCTTGCAGATTTAAGCCATGACCGGCACTGGCCGGATGGGCAAATAGCACGGGAATGTTCCCCG
>gi|1109695831|emb|FQWN01000016.1| Xylella fastidiosa strain DSM 10026 genome assembly, contig: LX17DRAFT_scaffold00016.16, whole genome shotgun sequence_6_26
ACCAAAACAACCGACAGCAAT
>gi|1109695831|emb|FQWN01000016.1| Xylella fastidiosa strain DSM 10026 genome assembly, contig: LX17DRAFT_scaffold00016.16, whole genome shotgun sequence_100_210
ATGGTGTGGCGGTGGGTAGTAACGTGAAGTTGGGCTCGACGGGATTAGTTATTACAGATGGTCCGTCTGTGACCAGCTCGGGCATTAGCGCCGGTAACCAAAAGATAACGA
>gi|1109695831|emb|FQWN01000016.1| Xylella fastidiosa strain DSM 10026 genome assembly, contig: LX17DRAFT_scaffold00016.16, whole genome shotgun sequence_216_261
GCCGCAGGTACTGCAGATACCGATGCCGTCAACTTTAGCCAGTTGC
>gi|1109695781|emb|FQWN01000017.1| Xylella fastidiosa strain DSM 10026 genome assembly, contig: LX17DRAFT_scaffold00017.17, whole genome shotgun sequence_1_40
CTGCTCGGGGTGAACTCTCACGCCGCGCCCGCGCTGAAAC
>gi|1109695781|emb|FQWN01000017.1| Xylella fastidiosa strain DSM 10026 genome assembly, contig: LX17DRAFT_scaffold00017.17, whole genome shotgun sequence_66_94
CGTGCGGAGCTGTCCGCAGAAGCCGTCTT
>gi|1109695781|emb|FQWN01000017.1| Xylella fastidiosa strain DSM 10026 genome assembly, contig: LX17DRAFT_scaffold00017.17, whole genome shotgun sequence_142_170
CCCGTGTGCAACATGGCCTAGACAAAAAC
>gi|1109695781|emb|FQWN01000017.1| Xylella fastidiosa strain DSM 10026 genome assembly, contig: LX17DRAFT_scaffold00017.17, whole genome shotgun sequence_48246_48271
GCTCTTCTGCCCAACACCGTCGATAT
>gi|1109695723|emb|FQWN01000018.1| Xylella fastidiosa strain DSM 10026 genome assembly, contig: LX17DRAFT_scaffold00018.18, whole genome shotgun sequence_22_482
GGAACGCGCCAGATATCGTATGCCAGATTTAAAAACCTTTGCTGCAATACATGCATTTGCCGCCGAACGAGGCCAGCGCCAAGCACATAGCATTGGCTCAGTGGCTCCCTACTTGGCCGCCGCTATGACATTTGCTTACGGCTTACGCCTACGAGGCATTGAGGTATGTACCCTCACCGATGCCCACCACAAACCGGAAGGCATCTTATCCAATCGGAGAAAAGGCAGCCGTGACAACATCACTCGTTGGAATGACGAATTACGCTCAGCGTGGGATTGGCTTGTTCAGTATCGGGCTGCCCGCTGGGCATCTCACAAGCGCGCTACACCCCTACGGCCTGAAAATCGGTTCTTGTTCGTCAACCAATCCGGCGCACGGTTAAGCAAGTCATCACTGGACACTGCATGGCAGCGGATGATTGTCATGGCCATCATGGAAGGTGTCATCACAGAAGAAGAAC
>gi|1109695629|emb|FQWN01000020.1| Xylella fastidiosa strain DSM 10026 genome assembly, contig: LX17DRAFT_scaffold00020.20, whole genome shotgun sequence_48096_48190
GCAGCGCGTACTTTCCTAAACCTGTAAGCTAATTTTTTCCAATTCAACCCCAAGCCTTTTTCATCCACAATCAAACGTGTACTACGCAGCTTCAT
>gi|1109695629|emb|FQWN01000020.1| Xylella fastidiosa strain DSM 10026 genome assembly, contig: LX17DRAFT_scaffold00020.20, whole genome shotgun sequence_48222_48243
AAAACTGCCAATTCACCCGTAA
>gi|1109695629|emb|FQWN01000020.1| Xylella fastidiosa strain DSM 10026 genome assembly, contig: LX17DRAFT_scaffold00020.20, whole genome shotgun sequence_48255_48277
AATTTCACTCCCGTTTTAGCTTG
>gi|1109695576|emb|FQWN01000021.1| Xylella fastidiosa strain DSM 10026 genome assembly, contig: LX17DRAFT_scaffold00021.21, whole genome shotgun sequence_9188_9216
TAAGCAATTGGGAGTTCCCTGTTGGATGG
>gi|1109695576|emb|FQWN01000021.1| Xylella fastidiosa strain DSM 10026 genome assembly, contig: LX17DRAFT_scaffold00021.21, whole genome shotgun sequence_42553_42580
CGCCCGCGACATTCGCCAGCCTCAAGCA
>gi|1109695552|emb|FQWN01000022.1| Xylella fastidiosa strain DSM 10026 genome assembly, contig: LX17DRAFT_scaffold00022.22, whole genome shotgun sequence_21_280
AAATCCGGTAAGCAGGGAGAACGGATGATTGTGTCCAACATGTTCCGTGGAGCGGCGTTGATCGGGACCACTCGTATTCCGGATAACAGCGACATTTGCAAGCTCAGCGGCAGTGGGTTTGTCATGGCGATCAACCCATTCACTGGTGGCCGGTTGGGTCAATGGTTTTTTGATCTCAACACTGGTGGTGGCAGTGGTGGTGCGTTGAATGGTAATCCAGTGTCTGGTGTGGGTGTGAGCAGTGCGCCGAATAGCCCGGT
>gi|1109695490|emb|FQWN01000024.1| Xylella fastidiosa strain DSM 10026 genome assembly, contig: LX17DRAFT_scaffold00024.24, whole genome shotgun sequence_64_92
GTGAAACGGACCCTGGGTCAGGCGGTGGT
>gi|1109695490|emb|FQWN01000024.1| Xylella fastidiosa strain DSM 10026 genome assembly, contig: LX17DRAFT_scaffold00024.24, whole genome shotgun sequence_170_198
CGATTCATTTACAACTGGCGGATTCTCCG
>gi|1109695490|emb|FQWN01000024.1| Xylella fastidiosa strain DSM 10026 genome assembly, contig: LX17DRAFT_scaffold00024.24, whole genome shotgun sequence_223_243
AACGGCGGCAAGATCAGCGGG
>gi|1109695490|emb|FQWN01000024.1| Xylella fastidiosa strain DSM 10026 genome assembly, contig: LX17DRAFT_scaffold00024.24, whole genome shotgun sequence_245_263
TGACAGCAGGGACAGAGGA
>gi|1109695490|emb|FQWN01000024.1| Xylella fastidiosa strain DSM 10026 genome assembly, contig: LX17DRAFT_scaffold00024.24, whole genome shotgun sequence_319_335
GGGTGGACGCTGACAGC
>gi|1109695490|emb|FQWN01000024.1| Xylella fastidiosa strain DSM 10026 genome assembly, contig: LX17DRAFT_scaffold00024.24, whole genome shotgun sequence_915_943
GATCAGCAAATCCGATGATAGCAATGATG
>gi|1109695490|emb|FQWN01000024.1| Xylella fastidiosa strain DSM 10026 genome assembly, contig: LX17DRAFT_scaffold00024.24, whole genome shotgun sequence_1012_1031
GATGGCGTGAAGGTGGGTAG
>gi|1109695490|emb|FQWN01000024.1| Xylella fastidiosa strain DSM 10026 genome assembly, contig: LX17DRAFT_scaffold00024.24, whole genome shotgun sequence_12241_12269
ACCGAACGGATGTGTTTAGGCCTGGTGAC
>gi|1109695459|emb|FQWN01000025.1| Xylella fastidiosa strain DSM 10026 genome assembly, contig: LX17DRAFT_scaffold00025.25, whole genome shotgun sequence_11347_11383
AAGTGCAAGGGCGTGTGTATTTACAGCGCACCCAGGG
>gi|1109695459|emb|FQWN01000025.1| Xylella fastidiosa strain DSM 10026 genome assembly, contig: LX17DRAFT_scaffold00025.25, whole genome shotgun sequence_11385_11446
CCCTTGTATGTCTTGGGGCAGCTTGGTTTTGGTAGTTTCCAACGTCGCCTGGACCGGCAGTT
>gi|1109695437|emb|FQWN01000026.1| Xylella fastidiosa strain DSM 10026 genome assembly, contig: LX17DRAFT_scaffold00026.26, whole genome shotgun sequence_22952_22980
AATGCACTGATGTTGCATCTCATCCTGTC
>gi|1109695410|emb|FQWN01000027.1| Xylella fastidiosa strain DSM 10026 genome assembly, contig: LX17DRAFT_scaffold00027.27, whole genome shotgun sequence_17381_17458
AACGCAGCGCGGGGCTTTTTAACTCAGATAAAGCCATGAAAACCGCCTAAAGGCGGTTTTTTTCTGTCCGTTTTCGCC
>gi|1109695410|emb|FQWN01000027.1| Xylella fastidiosa strain DSM 10026 genome assembly, contig: LX17DRAFT_scaffold00027.27, whole genome shotgun sequence_18971_18999
GGCGCTATCCCGAACGAATGGGCGTAGGC
>gi|1109695410|emb|FQWN01000027.1| Xylella fastidiosa strain DSM 10026 genome assembly, contig: LX17DRAFT_scaffold00027.27, whole genome shotgun sequence_19045_19073
ATTCCATTGCAAGGCGATCGGTGCCCCGC
>gi|1109695371|emb|FQWN01000029.1| Xylella fastidiosa strain DSM 10026 genome assembly, contig: LX17DRAFT_scaffold00029.29, whole genome shotgun sequence_4415_4489
GGAGATCGACAGGCAGGCGATTGCGGGGCTGCATACGGATTTGAATCGGATCACGGTGCGCGACCGTGTGTTACG
>gi|1109695371|emb|FQWN01000029.1| Xylella fastidiosa strain DSM 10026 genome assembly, contig: LX17DRAFT_scaffold00029.29, whole genome shotgun sequence_4502_4533
ACATTTGGAGCAACACAACGATGAGGCGAAAG
>gi|1109695371|emb|FQWN01000029.1| Xylella fastidiosa strain DSM 10026 genome assembly, contig: LX17DRAFT_scaffold00029.29, whole genome shotgun sequence_4678_4706
CCGCGTGTAGAGACAGTCCGCGACTTACT
>gi|1109695371|emb|FQWN01000029.1| Xylella fastidiosa strain DSM 10026 genome assembly, contig: LX17DRAFT_scaffold00029.29, whole genome shotgun sequence_15992_16224
CAGATCGCCGTGAAGCTGGCCGGTGCCATCCATGCGGTGGACGTCATCATCAACTTTGACCGATAAAGGAATCCCATGTCCGTCTTCGACCCCAAACAAGTGTCGGTGCTGCTCAATGGAACCCAGATCAAAGACTGGGCCGATGGCACGGACGTCATCGACGCCAAACACAATGCCGATGCCGGTGCCTACACCATCGGGGCCAGCGGCACGGGCGTGTTTGTCGCCAACGC
>gi|1109695343|emb|FQWN01000030.1| Xylella fastidiosa strain DSM 10026 genome assembly, contig: LX17DRAFT_scaffold00030.30, whole genome shotgun sequence_3263_3291
TCACGCGCTTTTTCGTCTTTAACGGCGTA
>gi|1109695343|emb|FQWN01000030.1| Xylella fastidiosa strain DSM 10026 genome assembly, contig: LX17DRAFT_scaffold00030.30, whole genome shotgun sequence_8938_8971
TCGCTGGTAAGGAGATCAAAAACTCCGGAAACAG
>gi|1109695343|emb|FQWN01000030.1| Xylella fastidiosa strain DSM 10026 genome assembly, contig: LX17DRAFT_scaffold00030.30, whole genome shotgun sequence_9880_9908
CGCAAGACGGGGAGCTACTCAGCTTCGCA
>gi|1109695343|emb|FQWN01000030.1| Xylella fastidiosa strain DSM 10026 genome assembly, contig: LX17DRAFT_scaffold00030.30, whole genome shotgun sequence_10402_10416
AACAATAGCCGCGAC
>gi|1109695343|emb|FQWN01000030.1| Xylella fastidiosa strain DSM 10026 genome assembly, contig: LX17DRAFT_scaffold00030.30, whole genome shotgun sequence_10427_10458
TGCTCACGGAGCTGGAGAAGAACCCGCATGCC
>gi|1109695309|emb|FQWN01000032.1| Xylella fastidiosa strain DSM 10026 genome assembly, contig: LX17DRAFT_scaffold00032.32, whole genome shotgun sequence_11730_11758
GTTCGGGCCAACCCCCTTTTCACCGGACG
>gi|1109695295|emb|FQWN01000033.1| Xylella fastidiosa strain DSM 10026 genome assembly, contig: LX17DRAFT_scaffold00033.33, whole genome shotgun sequence_1_17
TCTTTAGCGGATGCGAT
>gi|1109695255|emb|FQWN01000036.1| Xylella fastidiosa strain DSM 10026 genome assembly, contig: LX17DRAFT_scaffold00036.36, whole genome shotgun sequence_5836_6073
GTCCTTCCCTCGATCCGCAAGACGGGGAGCTATACCGCTACCGGAGCGCTCGTGAATGACGATGTGCTCTACAACATCTGGTTTCTGTGCTGCCACTTTAAAGGACTGTACGAAATGTCTTTTGAAAACAAGATTCCGCAAGCATTGTCTTGTCTTGGAGCCAGGAAAATGGGCGGAAGGCTTTACACCCATTTAGTGGATGGCATGGATGGAGGTGTTCTCAGAATAGAAAAAGCCC
>gi|1109695255|emb|FQWN01000036.1| Xylella fastidiosa strain DSM 10026 genome assembly, contig: LX17DRAFT_scaffold00036.36, whole genome shotgun sequence_6454_6476
TACGACAAATTCACCGGCAATGA
>gi|1109695249|emb|FQWN01000037.1| Xylella fastidiosa strain DSM 10026 genome assembly, contig: LX17DRAFT_scaffold00037.37, whole genome shotgun sequence_485_541
AACAATAGCCGCGACTTGTCTAACTTGCTCACGGAGCTGGAGAAGAACCCGCATGCC
>gi|1109695236|emb|FQWN01000038.1| Xylella fastidiosa strain DSM 10026 genome assembly, contig: LX17DRAFT_scaffold00038.38, whole genome shotgun sequence_87_115
CCCAAGCGGCACGCGCAACAGCCATAGCA
>gi|1109695236|emb|FQWN01000038.1| Xylella fastidiosa strain DSM 10026 genome assembly, contig: LX17DRAFT_scaffold00038.38, whole genome shotgun sequence_138_166
TATCAGCGTCGTATAAAGCAAAAGCAGCA
>gi|1109695236|emb|FQWN01000038.1| Xylella fastidiosa strain DSM 10026 genome assembly, contig: LX17DRAFT_scaffold00038.38, whole genome shotgun sequence_198_226
CCTCATACGCGTCCCTAGCAGCGTCTTCG
>gi|1109695236|emb|FQWN01000038.1| Xylella fastidiosa strain DSM 10026 genome assembly, contig: LX17DRAFT_scaffold00038.38, whole genome shotgun sequence_4192_4429
GTCCTTCCCTCGATCCGCAAGACGGGGAGCTATACCGCTACCGGAGCGCTCGTGAATGACGATGTGCTCTACAACATCTGGTTTCTGTGCTGCCACTTTAAAGGACTGTACGAAATGTCTTTTGAAAACAAGATTCCGCAAGCATTGTCTTGTCTTGGAGCCAGGAAAATGGGCGGAAGGCTTTACACCCATTTAGTGGATGGCATGGATGGAGGTGTTCTCAGAATAGAAAAAGCCC
>gi|1109695221|emb|FQWN01000040.1| Xylella fastidiosa strain DSM 10026 genome assembly, contig: LX17DRAFT_scaffold00040.40, whole genome shotgun sequence_1658_1826
CAACCAACACGGCATCATTGCTAGCGCCGCGAACCTCCTGACCCTAAAGACCGACCACCTCAACAACGCTGCTGGCCAACTCCACGCCAACGGCGCCCTGGACCTCACCGCCCAACGTTTCAGCAACCAAAACGGCCAACTCCTCCACACCGGCTCCCAGAACGCCACC
>gi|1109695221|emb|FQWN01000040.1| Xylella fastidiosa strain DSM 10026 genome assembly, contig: LX17DRAFT_scaffold00040.40, whole genome shotgun sequence_3868_3894
CCCACCTCACCGCCACCGGCACCCTGA
>gi|1109695209|emb|FQWN01000042.1| Xylella fastidiosa strain DSM 10026 genome assembly, contig: LX17DRAFT_scaffold00042.42, whole genome shotgun sequence_2477_2503
GCAACTTTCCGCCTAAAATCCTCCATC
>gi|1109695169|emb|FQWN01000050.1| Xylella fastidiosa strain DSM 10026 genome assembly, contig: LX17DRAFT_scaffold00050.50, whole genome shotgun sequence_1_17
GGATGCGCGTTGCGCCA
>gi|1109695169|emb|FQWN01000050.1| Xylella fastidiosa strain DSM 10026 genome assembly, contig: LX17DRAFT_scaffold00050.50, whole genome shotgun sequence_2110_2126
CAGATCGCCGTGAAGCT
>gi|1109695160|emb|FQWN01000052.1| Xylella fastidiosa strain DSM 10026 genome assembly, contig: LX17DRAFT_scaffold00052.52, whole genome shotgun sequence_1_17
TCTGTCGGAGGGAGTAA
>gi|1109695152|emb|FQWN01000054.1| Xylella fastidiosa strain DSM 10026 genome assembly, contig: LX17DRAFT_scaffold00054.54, whole genome shotgun sequence_1250_1279
GATTACGGCAGCCGACTACCACACCTGCTT
>gi|1109695139|emb|FQWN01000058.1| Xylella fastidiosa strain DSM 10026 genome assembly, contig: LX17DRAFT_scaffold00058.58, whole genome shotgun sequence_738_762
GTCCACTTCCAGGGCCATGACGTTC
>gi|1109695133|emb|FQWN01000060.1| Xylella fastidiosa strain DSM 10026 genome assembly, contig: LX17DRAFT_scaffold00060.60, whole genome shotgun sequence_1086_1102
TGACAATGTCATCAACG
>gi|1109695130|emb|FQWN01000061.1| Xylella fastidiosa strain DSM 10026 genome assembly, contig: LX17DRAFT_scaffold00061.61, whole genome shotgun sequence_1079_1095
GCAGCCAATGCAAAGCC
>gi|1109695127|emb|FQWN01000062.1| Xylella fastidiosa strain DSM 10026 genome assembly, contig: LX17DRAFT_scaffold00062.62, whole genome shotgun sequence_1022_1038
CGAGGCCAGTTCTGGGA
