# Supplementary material for: Identification of genetic relationships and subspecies signatures in Xylella fastidiosa
Source: BMC Genomics. 2019 Mar 25;20:239. doi: 10.1186/s12864-019-5565-9 (PMC6434890; doi:10.1186/s12864-019-5565-9)
Supplement: Supplementary file 4 — Raw data of analyses of the 16S rRNA gene repertoire in Xylella. (ZIP 12 kb) [file 12864_2019_5565_MOESM4_ESM.zip]

Archive with 4 entries (3 files):
- Additional-File-4/
- Additional-File-4/Denancé_etal_AddFile-4A_MUSCLE_Align_74alleles_Xylella-16SrRNA-genomes.fasta
- Additional-File-4/Denancé_etal_AddFile-4B_Silva_Xylella_16SrRNA.fasta
- Additional-File-4/Denancé_etal_AddFile-4C_MUSCLE_Align_53alleles_Xylella-16SrRNA-Silva.fasta
