# Supplementary material for: Identification of genetic relationships and subspecies signatures in Xylella fastidiosa
Source: BMC Genomics. 2019 Mar 25;20:239. doi: 10.1186/s12864-019-5565-9 (PMC6434890; doi:10.1186/s12864-019-5565-9)
Supplement: Supplementary file 6 — Raw data of the k-mers identified to be specific of the different X. fastidiosa subspecies or combinations of several subspecies. (ZIP 3012 kb) [file 12864_2019_5565_MOESM6_ESM.zip]

Archive with 22 entries (21 files):
- Additional-File-6/
- Additional-File-6/Denancé_etal_AddFile6A_LongMer_FAS.txt
- Additional-File-6/Denancé_etal_AddFile6B_LongMer_FAS2.txt
- Additional-File-6/Denancé_etal_AddFile6C_LongMer_MOR.txt
- Additional-File-6/Denancé_etal_AddFile6D_LongMer_MUL.txt
- Additional-File-6/Denancé_etal_AddFile6E_LongMer_PAU.txt
- Additional-File-6/Denancé_etal_AddFile6F_LongMer_SAN.txt
- Additional-File-6/Denancé_etal_AddFile6G_LongMer_SAN2.txt
- Additional-File-6/Denancé_etal_AddFile6H_LongMer_MOR-FAS.txt
- Additional-File-6/Denancé_etal_AddFile6I_LongMer_MOR-FAS2.txt
- Additional-File-6/Denancé_etal_AddFile6J_LongMer_MOR-MUL.txt
- Additional-File-6/Denancé_etal_AddFile6K_LongMer_MOR-PAU.txt
- Additional-File-6/Denancé_etal_AddFile6L_LongMer_MOR-SAN.txt
- Additional-File-6/Denancé_etal_AddFile6M_LongMer_MOR-SAN2.txt
- Additional-File-6/Denancé_etal_AddFile6N_LongMer_MOR-SAN-SAN2.txt
- Additional-File-6/Denancé_etal_AddFile6O_LongMer_MOR-FAS2-SAN-SAN2.txt
- Additional-File-6/Denancé_etal_AddFile6P_LongMer_PAU-Sub1.txt
- Additional-File-6/Denancé_etal_AddFile6Q_LongMer_PAU-Sub2.txt
- Additional-File-6/Denancé_etal_AddFile6R_LongMer_PAU-Sub3.txt
- Additional-File-6/Denancé_etal_AddFile6S_LongMer_PAU-CFBP8072.txt
- Additional-File-6/Denancé_etal_AddFile6T_LongMer_PAU-Hib4.txt
- Additional-File-6/Denancé_etal_AddFile6U_LongMer_PAU-Sub1-Sub2-Hib4.txt
