# Supplementary material for: Identification of genetic relationships and subspecies signatures in Xylella fastidiosa
Source: BMC Genomics. 2019 Mar 25;20:239. doi: 10.1186/s12864-019-5565-9 (PMC6434890; doi:10.1186/s12864-019-5565-9)
Supplement: Supplementary file 6 — Raw data of the k-mers identified to be specific of the different X. fastidiosa subspecies or combinations of several subspecies. (ZIP 3012 kb) [file 12864_2019_5565_MOESM6_ESM.zip › Additional-File-6/Denancé_etal_AddFile6A_LongMer_FAS.txt]

long-mer1	NC_004556	2688	2730	TTTGGCGATTGGTTTTAATGTTAATTATTTGTTAGATGCTTTA	NC_004556.2	NC_004556.2	1747	2847	+	AutoIPR: IPR001001:DNA polymerase III, betachain;
long-mer2	NC_004556	2923	2974	TAATTTAATTGTTATAATAATTTGTGGTTTTAATAGTATAAGTAAACTCCCC	NA
long-mer3	NC_004556	4454	4483	CTGTTATCCCCGTGAATCATATATAGAATT	NA
long-mer4	NC_004556	4541	4587	TATACAATTATAGGAAGTGTGGGGGCGTATTGGATATGGTAGCCCCA	NA
long-mer5	NC_004556	5075	5117	TGGTGGTAAGTTCGACGATAATAGCTATAAGGTTTCTGGTGGT	NC_004556.4	NC_004556.4	4743	7187	+	AutoIPR: IPR000565:DNA topoisomerase, type IIA,subunit B; IPR001241:DNA topoisomerase, type IIA;IPR011557:DNA gyrase, subunit B; IPR014721:Ribosomalprotein S5 domain 2-type fold, subgroup;
long-mer6	NC_004556	7640	7679	AGTACCCTATCTGGATTGTTTGCTCGAAAATTGGGAATTT	NC_004556.5	NC_004556.5	7232	8062	+	AutoIPR: IPR003675:CAAX amino terminalprotease;
long-mer7	NC_004556	8327	8366	CGTTGTTGATGCTTTGGTTACGGAACTGCCGTTACAGTGG	NC_004556.6	NC_004556.6	8049	8942	+	AutoIPR: IPR001915:Peptidase M48;
long-mer8	NC_004556	8672	8714	TCTGTTGCCCGGCTCCCGTACTCAGGAGCGTGAGGCCGATATT	NC_004556.6	NC_004556.6	8049	8942	+	AutoIPR: IPR001915:Peptidase M48;
long-mer9	NC_004556	9702	9744	ATTAATATCTACCTATTTTGAAGTCGGGCAGACAGGTGAAGCT	NC_004556.7	NC_004556.7	9046	10239	+	AutoIPR: IPR021183:N-terminal acetyltransferaseA, auxiliary subunit;
long-mer10	NC_004556	9913	9955	TATTCGATCTATGCAAATACTTACAACAAAGAAAAGGATGTGA	NC_004556.7	NC_004556.7	9046	10239	+	AutoIPR: IPR021183:N-terminal acetyltransferaseA, auxiliary subunit;
long-mer11	NC_004556	9960	9990	TGTCATTAATGAAGGAATGAGCAGAGGGATC	NC_004556.7	NC_004556.7	9046	10239	+	AutoIPR: IPR021183:N-terminal acetyltransferaseA, auxiliary subunit;
long-mer12	NC_004556	10775	10835	CGCATTGCATCTTGCTGCTTTTATGCTATTACTGATTCCTGCTGGGTCACTCAAGGCTCCG	NC_004556.8	NC_004556.8	10683	11348	+	AutoIPR: IPR006260:TonB, C-terminal;
long-mer13	NC_004556	10871	10910	GGATTCCCCGCCGCCGCCGCCACCACCACCACCACCGCAA	NC_004556.8	NC_004556.8	10683	11348	+	AutoIPR: IPR006260:TonB, C-terminal;
long-mer14	NC_004556	14253	14286	CGTTATCTGGCGTGCTGGTAATGATTGGTACCAT	NC_004556.12	NC_004556.12	13819	16206	+	AutoIPR: IPR002469:Dipeptidylpeptidase IV,N-terminal domain; IPR029058:Alpha/Beta hydrolase fold;
long-mer15	NC_004556	15142	15184	CCACGGCTCAGCGCCGACGGAAGCAGCGTCTACTTTGTATGTA	NC_004556.12	NC_004556.12	13819	16206	+	AutoIPR: IPR002469:Dipeptidylpeptidase IV,N-terminal domain; IPR029058:Alpha/Beta hydrolase fold;
long-mer16	NC_004556	15552	15594	TTATCTGCAGAATGTTTCCGCACGTTATACCTCTTACTTCCGT	NC_004556.12	NC_004556.12	13819	16206	+	AutoIPR: IPR002469:Dipeptidylpeptidase IV,N-terminal domain; IPR029058:Alpha/Beta hydrolase fold;
long-mer17	NC_004556	15724	15806	GAAGACTATCTGGACGGCTTATATTGGCTGATTGCCCATAAGCAGGGCGACCAGCGTCGCGTCGGTATATATGGCGGATCTTA	NC_004556.12	NC_004556.12	13819	16206	+	AutoIPR: IPR002469:Dipeptidylpeptidase IV,N-terminal domain; IPR029058:Alpha/Beta hydrolase fold;
long-mer18	NC_004556	16247	16328	GTTGGAGCGCTCTCATGTCTATCCCTTCTTCCGCTCGTACCTTCGTGAAAGTCATCGCTTCCATTTCCCTTTGTTTAGGTGC	NC_004556.13	NC_004556.13	16261	16803	+	
long-mer19	NC_004556	16404	16488	GGGCCTATTGGGTGTTCCTATTCCGCCCCGGTTTTCTTGGGTGTTGAGGGATACCCTGGAACTTTCCTTGGCCAATGGGGCGCTG	NC_004556.13	NC_004556.13	16261	16803	+	
long-mer20	NC_004556	16690	16732	GCCCGGTGGACGTTCCTTGGCTTCGGTGTCGTTGTCGCAATCG	NC_004556.13	NC_004556.13	16261	16803	+	
long-mer21	NC_004556	17984	18026	CGTGATCCTAGCGTCCTCCTCTGCTGATACAGCATCGTGACTA	NC_004556.15	NC_004556.15	17906	18040	-	
long-mer22	NC_004556	18209	18249	ATGGCACATGGAATCGCTCGTACTTATTTCCCTGCTGATTG	NA
long-mer23	NC_004556	18659	18686	TTCTTGGTCGGATATTTAAAACCGAAAG	NA
long-mer24	NC_004556	19090	19115	GACCGCGTTGACGATGCAGCAGACAA	NC_004556.16	NC_004556.16	18983	19189	+	
long-mer25	NC_004556	19244	19324	GAAAAAGCGACACTTCCTCGCGGTGGTGCAGAACACGTCTAGCGGGCAGGCTGGGATGGTGTGTTTGTTTCGGAATGCCCC	NA
long-mer26	NC_004556	19394	19436	GTTACGGGGTGTGGTGCCACAACTGCTGTTTGTCGATCAAAAA	NC_004556.17	NC_004556.17	19373	19855	+	
long-mer27	NC_004556	21333	21372	TTCAATCTCATTTTTTGGATCTACCGGGTATAGGCATCTT	NA
long-mer28	NC_004556	21554	21587	GTTTAAGAAAGCTGGAAAAAATGCGCGTGATACG	NA
long-mer29	NC_004556	21711	21753	TCGGTAATGCTCTGTCCATAGTTAAGTGTGTTTCCAAGGACTA	NC_004556.20	NC_004556.20	21593	22687	-	AutoIPR: IPR006219:DHAP synthase, class 1;IPR013785:Aldolase-type TIM barrel;
long-mer30	NC_004556	23770	23812	GTTGCAATTACGCATAAAATTCAATTGATCTGCATTGTGAAAT	NA
long-mer31	NC_004556	24220	24262	CAGTTTAAGCGACCAAATTGTTTTCAGACCGGATGGGCTGGCG	NC_004556.22	NC_004556.22	23846	24421	+	AutoIPR: IPR016824:Tfp pilus assembly proteinFimT;
long-mer32	NC_004556	24933	24975	CCTCCAGCGTGGTTTCAATCTAATTGAATTGATGATCACATTG	NC_004556.24	NC_004556.24	24907	25857	+	
long-mer33	NC_004556	25659	25721	TATCAGCGCGATGCAAATTACATACTTATTAAGAGGTGCTACAAGTTATGTCAGCGCCGCTCA	NC_004556.24	NC_004556.24	24907	25857	+	
long-mer34	NC_004556	26198	26231	TGCTACTGGCAGCCAAGCAGTTACCCGCAAGATT	NC_004556.25	NC_004556.25	25854	26441	+	AutoIPR: IPR025205:PilX/PilW C-terminal domain;IPR025746:Type 4 fimbrial biogenesis protein PilX,N-terminal domain;
long-mer35	NC_004556	26503	26545	GGCTGCGATATTGATCGGCACGCTCGTAGGTATCAGCGGTGTG	NC_004556.26	NC_004556.26	26465	30109	+	AutoIPR: IPR008707:PilC beta-propeller domain;IPR011047:Quinonprotein alcohol dehydrogenase-likesuperfamily;
long-mer36	NC_004556	27824	27866	GAAGAGCCTTCCAAACCCCAAACGGTCAGAAATGACAGAAGCA	NC_004556.26	NC_004556.26	26465	30109	+	AutoIPR: IPR008707:PilC beta-propeller domain;IPR011047:Quinonprotein alcohol dehydrogenase-likesuperfamily;
long-mer37	NC_004556	30063	30085	TTAATATAAACCGTGTGTCATGG	NC_004556.26	NC_004556.26	26465	30109	+	AutoIPR: IPR008707:PilC beta-propeller domain;IPR011047:Quinonprotein alcohol dehydrogenase-likesuperfamily;
long-mer38	NC_004556	30904	30946	TTCTTTAAGACCGTAGGCCTGTATGGCAACACGTTTGCGTAGG	NA
long-mer39	NC_004556	31313	31340	TGTCATCGATGTCAGCACGGTAACTGCC	NC_004556.28	NC_004556.28	30962	31696	-	AutoIPR: IPR014732:Orotidine 5'-phosphatedecarboxylase; IPR017120:Bifunctional3-hexulose-6-phosphate synthase/demethylmenaquinonemethyltransferase, predicted;
long-mer40	NC_004556	31916	31947	TGTGATTGAACAGCATTTTTTATTGCTTTAGA	NA
long-mer41	NC_004556	32102	32144	AGCATTGAATAAAAATTCGATCGATTCAGTCATCACTATGCAA	NA
long-mer42	NC_004556	32157	32229	CGAATGCTGGTGTCTATGCGCAGCAATAATCAGCAGAATCATCAATTGATAACCACCTGATTACGGAACTTTA	NA
long-mer43	NC_004556	32364	32406	ACTGCGTGCATTGATTCTACTTGCCAATAAGGTGATGTCAGTG	NA
long-mer44	NC_004556	32669	32711	GAATTCAAACTTGAGGCTGGGCGGGCCTTGGGTGATGTTTGTT	NA
long-mer45	NC_004556	33434	33476	ACGTCAATTGCTGCCATGTATCGATCTGGCTTACCAAGGATTC	NC_004556.29	NC_004556.29	32820	34022	+	AutoIPR: IPR000796:Aspartate/otheraminotransferase; IPR015424:Pyridoxal phosphate-dependenttransferase;
long-mer46	NC_004556	33575	33617	GTTGTATGGCGAGCGTGTTGGAGGGCTGTCGATCGTTGCTTCC	NC_004556.29	NC_004556.29	32820	34022	+	AutoIPR: IPR000796:Aspartate/otheraminotransferase; IPR015424:Pyridoxal phosphate-dependenttransferase;
long-mer47	NC_004556	33716	33758	TGTGCTGAACAGTCATGAATTACGCACGCTGTGGGAGCAGGAG	NC_004556.29	NC_004556.29	32820	34022	+	AutoIPR: IPR000796:Aspartate/otheraminotransferase; IPR015424:Pyridoxal phosphate-dependenttransferase;
long-mer48	NC_004556	34313	34357	GAACACATCAAAAGTGATTGCTCTCTTTCTCAATGAACCAAGGGC	NA
long-mer49	NC_004556	34827	34869	CGATTCATACGTTTTACGGATTGCGTGGCTTTGCGACACTACG	NA
long-mer50	NC_004556	35040	35082	TGAATTGTAGGATCGTGTTGATGAAGTCACCGTAGCCAATCAC	NC_004556.30	NC_004556.30	34906	35310	-	AutoIPR: IPR001185:Large-conductancemechanosensitive channel;
long-mer51	NC_004556	35649	35691	CACGTTTATCACTGTAGTAGGTCCGCTGATAGTTCTTGATTTT	NA
long-mer52	NC_004556	36306	36348	CGGCGCTCTTCTATTCGCCGTCGCCATTTTGCACACGTTTGCG	NC_004556.31	NC_004556.31	36280	37539	+	AutoIPR: IPR009978:Putative Na+/H+ antiporter;
long-mer53	NC_004556	36705	36747	GACGCTTGCTGCACTGATGCTTTCGCAGGGTGTCTTTGCGAAT	NC_004556.31	NC_004556.31	36280	37539	+	AutoIPR: IPR009978:Putative Na+/H+ antiporter;
long-mer54	NC_004556	36968	37017	GGCACCTTCCCGAGACACAAGACAATGCTGCAGGTGAGGCGGTGCCGGTT	NC_004556.31	NC_004556.31	36280	37539	+	AutoIPR: IPR009978:Putative Na+/H+ antiporter;
long-mer55	NC_004556	38422	38464	TCGCTGAGTTGCTGGTGCGGCTTGATGATTCGCCGCTACGTTT	NC_004556.32	NC_004556.32	37722	38603	+	AutoIPR: IPR007473:Ribosomal RNA large subunitmethyltransferase J;IPR029063:S-adenosyl-L-methionine-dependentmethyltransferase;
long-mer56	NC_004556	38764	38792	AGGCGATATTTTTTTGTGATTTTTGTTGC	NA
long-mer57	NC_004556	38810	38856	TCGATGGCACACTTTTTTGCATTATGTTTTTTCAGGGGGTGAGGGAG	NA
long-mer58	NC_004556	38898	38928	TTAGGAGCCCTTGTGTTTGAGCTGTTTACTA	NA
long-mer59	NC_004556	41303	41339	GTTCCCTGAGCGGGTGAATCCGGTGCGCCGCAGTCGG	NC_004556.34	NC_004556.34	39807	43394	+	AutoIPR: IPR004576:Transcription-repaircoupling factor; IPR014001:Helicase superfamily 1/2,ATP-binding domain; IPR027417:P-loop containingnucleoside triphosphate hydrolase;
long-mer60	NC_004556	43118	43160	TCCAGAGACTGCTAAACATCTTTTTGCAATCGCTGAGTTGAAG	NC_004556.34	NC_004556.34	39807	43394	+	AutoIPR: IPR004576:Transcription-repaircoupling factor; IPR014001:Helicase superfamily 1/2,ATP-binding domain; IPR027417:P-loop containingnucleoside triphosphate hydrolase;
long-mer61	NC_004556	43692	43734	GCTTGAATGCTTGATCCGATCGGTGCAGACCGGCAATTGCATG	NC_004556.35	NC_004556.35	43698	44462	+	AutoIPR: IPR001874:Dehydroquinase, class II;
long-mer62	NC_004556	44626	44668	TACCTCCAACGCCGGTATGAATATAATGGCACCAACGATGCCG	NC_004556.36	NC_004556.36	44525	45010	+	AutoIPR: IPR000089:Biotin/lipoyl attachment;IPR001249:Acetyl-CoA biotin carboxyl carrier;
long-mer63	NC_004556	45340	45382	TGCTGAACGTGTGGAACAGTCGGGCTTCATTTTCATTGGGCCA	NC_004556.37	NC_004556.37	45068	46435	+	AutoIPR: IPR004549:Acetyl-CoA carboxylase,biotin carboxylase; IPR011761:ATP-grasp fold;IPR011870:Lysine biosynthesis enzyme LysX;
long-mer64	NC_004556	45532	45569	GGTCATCATTAAGGCTTCCGGCGGAGGCGGTGGACGCG	NC_004556.37	NC_004556.37	45068	46435	+	AutoIPR: IPR004549:Acetyl-CoA carboxylase,biotin carboxylase; IPR011761:ATP-grasp fold;IPR011870:Lysine biosynthesis enzyme LysX;
long-mer65	NC_004556	45616	45640	GACCACGCAGTGTGAAGCTAAAGCC	NC_004556.37	NC_004556.37	45068	46435	+	AutoIPR: IPR004549:Acetyl-CoA carboxylase,biotin carboxylase; IPR011761:ATP-grasp fold;IPR011870:Lysine biosynthesis enzyme LysX;
long-mer66	NC_004556	45820	45862	GCTGCGCAATGAAATCGGTCAGGTGTGTGTAGATGCCTGTATT	NC_004556.37	NC_004556.37	45068	46435	+	AutoIPR: IPR004549:Acetyl-CoA carboxylase,biotin carboxylase; IPR011761:ATP-grasp fold;IPR011870:Lysine biosynthesis enzyme LysX;
long-mer67	NC_004556	46210	46252	TGATTCGATGATCGGCAAGCTTATCGTGCATGGTCCGGACCGT	NC_004556.37	NC_004556.37	45068	46435	+	AutoIPR: IPR004549:Acetyl-CoA carboxylase,biotin carboxylase; IPR011761:ATP-grasp fold;IPR011870:Lysine biosynthesis enzyme LysX;
long-mer68	NC_004556	46497	46539	AATGAATGGAGCACTTCCCCGGCATCGTATTGATGTCGGGGGA	NA
long-mer69	NC_004556	49856	49885	TGAGCATCAAGGTGTATAGACCCCACAGGG	NC_004556.39	NC_004556.39	49744	50043	-	
long-mer70	NC_004556	51625	51680	TCTAACCGATGTGCTCTCATTAGTTGTGATGCTTAATCCAGGCTCAGCTTTCTTAT	NA
long-mer71	NC_004556	51938	51976	AGCACGTCAAGACAATGAGGGAGCATAAGATCATTGCTT	NA
long-mer72	NC_004556	52295	52337	TTATGGAGTATTGATTCAATCAATAGATATAAACGGCATTGAG	NA
long-mer73	NC_004556	52389	52439	TGATCGAACACGGATAAAAATACAAGAGTATTGTTATCTGTTATCTGTTAT	NA
long-mer74	NC_004556	53202	53238	TTTCATACCGCAGATTTGGCTGCTGTTGGTGACACTT	NC_004556.41	NC_004556.41	53152	53427	+	
long-mer75	NC_004556	53945	53987	TCATGCGGGTTGTTCGGATGCTGTGTTGCGTGAATTTGCTACT	NC_004556.42	NC_004556.42	53424	54206	+	AutoIPR: IPR004569:Pyridoxal phosphate (activevitamin B6) biosynthesis PdxJ; IPR013785:Aldolase-typeTIM barrel;
long-mer76	NC_004556	54361	54435	TTCGTTATATTAAGGAGTTGTTGGTTTCATTAGGCATGGAGGTCGTATGATAGCCGATTCACTTTGAGTCTTTCC	NA
long-mer77	NC_004556	55869	55967	AGGTCTATAGATTGATTGGATAGGGGTTGTGTTTTACGGACAGATTTCGTTAGTTTTTTTAAAATTTTGATCCCATTTCAATATGTTGTTGGTGCTATT	NA
long-mer78	NC_004556	56117	56159	ATGCTGCAAGTCAGCAAAAATCTCATTGATGGTGAGGTTGCCA	NA
long-mer79	NC_004556	57113	57195	TAGTTGCAATCTGTTTCCGAGGTGGCGTGCTAATTCAAGAGCCTGATCGTAGCCGCGTGTAAGCAAACGTCCGTGGTGTAAGC	NC_004556.44	NC_004556.44	56876	57601	-	AutoIPR:IPR029057:Phosphoribosyltransferase-like;
long-mer80	NC_004556	57252	57294	TCAGCTAATAGGTGGCCACATTCTAAATCTTGGTGAAATTTGA	NC_004556.44	NC_004556.44	56876	57601	-	AutoIPR:IPR029057:Phosphoribosyltransferase-like;
long-mer81	NC_004556	61193	61235	CGCATACCAAGTGTCATAGGCCGTGGTCCATAGGATGTTTGCA	NC_004556.47	NC_004556.47	60887	61786	-	AutoIPR: IPR000537:UbiA prenyltransferasefamily; IPR006370:4-hydroxybenzoatepolyprenyltransferase; IPR030470:UbiA prenyltransferaseconserved site;
long-mer82	NC_004556	61294	61336	GAATACCCCAGCCAAAGGCTATGCCTAAGTAAACTTGGGGTAG	NC_004556.47	NC_004556.47	60887	61786	-	AutoIPR: IPR000537:UbiA prenyltransferasefamily; IPR006370:4-hydroxybenzoatepolyprenyltransferase; IPR030470:UbiA prenyltransferaseconserved site;
long-mer83	NC_004556	62080	62115	AAAGTCAGCATTTTTCCCTCTCTTTCCGTCTCGTTG	NA
long-mer84	NC_004556	62131	62173	TTCGGGGTGGGGTATTGCGAGTGCTCAAGATCTCGATTCTTGT	NA
long-mer85	NC_004556	62308	62361	TTAAAATGATGGTCTATTTCTACTGCGATGCAAGGTGAACTTCTAGGGGGCGCA	NA
long-mer86	NC_004556	62728	62770	TTTTGATGAGTATTATTAAAATATAGGTTTTAAATCTTCCTTA	NA
long-mer87	NC_004556	62889	62924	AGATTCATAACGAGTAAAAAATATTATCAATTGCTA	NA
long-mer88	NC_004556	64137	64190	TACATACTCTAGTTTTCAGTGTTATTTTCTTGAGGGGAGTATCAGTAGTACATA	NA
long-mer89	NC_004556	64427	64460	TGCAGAGGATTTTTCGAAATGGTGAGCGGAAGCT	NA
long-mer90	NC_004556	64584	64686	CTTCGGATCTTTATTATCTTTTACATCTTTGCATATGCTCTTCTGGTGGTACATAATAAATTCATGATTTACATAATGATAGGCTTTTCTTGGTTATAAACGT	NA
long-mer91	NC_004556	64747	64784	TAATATTACTGATAATAATGGCTGATTAACTTTGTTAT	NA
long-mer92	NC_004556	64896	64938	GGTCGTCTTCTTAATACCGATTTTGTTATCTTTAATCTTTACT	NC_004556.49	NC_004556.49	64840	64977	+	
long-mer93	NC_004556	65371	65397	TGGGCCTTAGGATGGCTTAATTGATAC	NA
long-mer94	NC_004556	65526	65547	CTTGTCATTTTTACTTTAAATG	NA
long-mer95	NC_004556	65601	65632	GGTAGATTGAAATTGAAATGGGGTTTAATGTC	NA
long-mer96	NC_004556	65697	65835	AGGTTTGGTATGGGTTTGTGAATGGTTTTAACTTAAGAATTAGCTGCAGTTTAATGGTTTTGCGTTTTTTGCATTTTTTCTATTGACGTGGTTGGGGAAGGGGTTATACTGGCGGGGTGGAGTAGTTGGGATGTTTTCG	NA
long-mer97	NC_004556	67591	67633	ATGGTGAATATAATTGTCTTACCAGGCGTCCTCACAAGTTACT	NA
long-mer98	NC_004556	72382	72424	TTGATGCCTCGCCAGCCATACTGCCAGCGTCCAATTAACAACC	NC_004556.55	NC_004556.55	72234	73025	-	AutoIPR: IPR002541:Cytochrome c assemblyprotein;
long-mer99	NC_004556	73657	73699	GGAGCAGAATCCAGTTGATATAGTGCGTGCTGCAATTGCTGAT	NC_004556.56	NC_004556.56	73166	74533	+	AutoIPR: IPR004780:Signal recognition particleprotein Ffh; IPR022941:Signal recognition particle, SRP54subunit; IPR027417:P-loop containing nucleosidetriphosphate hydrolase;
long-mer100	NC_004556	73877	73919	GAAGCCTTGCCACTGACAGGTTTAATACTAACCAAAACCGACG	NC_004556.56	NC_004556.56	73166	74533	+	AutoIPR: IPR004780:Signal recognition particleprotein Ffh; IPR022941:Signal recognition particle, SRP54subunit; IPR027417:P-loop containing nucleosidetriphosphate hydrolase;
long-mer101	NC_004556	75457	75499	GCATTGCGTGCTCAGCTATACAATGGTTTGGCGGCGTTTTGTC	NC_004556.59	NC_004556.59	75271	76068	+	AutoIPR: IPR001544:Aminotransferase class IV;
long-mer102	NC_004556	75569	75611	TTTCAGTCGATACATTGCTGGTGATTTCGTCCCCGTCGGTGTT	NC_004556.59	NC_004556.59	75271	76068	+	AutoIPR: IPR001544:Aminotransferase class IV;
long-mer103	NC_004556	77038	77066	TTCAATGTGTGAGGGTAGAAATTGGATAC	NC_004556.60	NC_004556.60	76380	77444	-	AutoIPR: IPR008966:Adhesion domain;
long-mer104	NC_004556	77484	77531	TCTCATCCTCTTGTGGAGGATGCTGATGTCTGTATGCCATTGTTTTGT	NA
long-mer105	NC_004556	77570	77691	TGAGCATCATTGGTACGTAATACAGATCCATCTGATCATTTACGTTTATCCATCTATTAATTAGATGAATACCTTATTCTTCCAGTTAAGCGCTTATATAGCAATGAGCAGTGCACGCTGCA	NA
long-mer106	NC_004556	77853	77923	CGTTAGGAAGGTGGGATATTGCGTTAATCTCAATATATAAAATCTCTATGCCGATTTAATGCCTAAATAAA	NA
long-mer107	NC_004556	78059	78101	TGGCCCGACTTTTCCTGTTTGTGTTTGGATATAGCGGCCCCGC	NC_004556.61	NC_004556.61	78014	78334	-	AutoIPR: IPR008966:Adhesion domain;
long-mer108	NC_004556	78129	78171	TTGACAGGAGTACGGCCAAGTGCGATAGCTTGTCCAAACACGA	NC_004556.61	NC_004556.61	78014	78334	-	AutoIPR: IPR008966:Adhesion domain;
long-mer109	NC_004556	78308	78348	TCCCTGATCGGCTTCGGCCACTGACATATTAAATTGATGGC	NC_004556.61	NC_004556.61	78014	78334	-	AutoIPR: IPR008966:Adhesion domain;
long-mer109	NC_004556	78308	78348	TCCCTGATCGGCTTCGGCCACTGACATATTAAATTGATGGC	NC_004556.62	NC_004556.62	78304	78756	-	AutoIPR: IPR008966:Adhesion domain;
long-mer110	NC_004556	78441	78516	CGACTTCGCAGGTTGAAGTGATTACGAAACCACTGATCGTGCTTGTGAACCTTGCGCGCCCGGGGCCAGTCCCATC	NC_004556.62	NC_004556.62	78304	78756	-	AutoIPR: IPR008966:Adhesion domain;
long-mer111	NC_004556	78609	78642	CTGGCTGGTATACGTAGGTAATGACGTTGTTGTA	NC_004556.62	NC_004556.62	78304	78756	-	AutoIPR: IPR008966:Adhesion domain;
long-mer112	NC_004556	78659	78725	ATGTACAACACTTGCTGGTCTCTAAGGGTGTGTATCCGAATTCCACCCCCCGGGACATCAGTTTGAT	NC_004556.62	NC_004556.62	78304	78756	-	AutoIPR: IPR008966:Adhesion domain;
long-mer113	NC_004556	78757	78780	TGAACGAGCAAAACGAGTATAGGT	NA
long-mer114	NC_004556	79582	79624	GAGGACAATGCTACCACTGGCTCCAAGACTCATCTGATTATAG	NC_004556.64	NC_004556.64	79042	81747	-	AutoIPR: IPR000015:Outer membrane usherprotein; IPR025885:PapC, N-terminal domain;IPR025949:PapC-like, C-terminal domain;
long-mer115	NC_004556	79815	79857	GGCTAGTGACTATCACCGGATAAGCTTTCCCTAGCGGAACCGA	NC_004556.64	NC_004556.64	79042	81747	-	AutoIPR: IPR000015:Outer membrane usherprotein; IPR025885:PapC, N-terminal domain;IPR025949:PapC-like, C-terminal domain;
long-mer116	NC_004556	82163	82205	TTGGAGCATTTTTATCGGAATATTCTAACGGAGTAGGTGGAAT	NC_004556.65	NC_004556.65	81774	82559	-	AutoIPR: IPR001829:Pili assembly chaperone,bacterial;
long-mer117	NC_004556	82979	83042	GAACGGCGTACGAGCTGAAGTTTTGCCTTCCCCATTCAGAGAGCTGAACGATACTGTCGGCATT	NC_004556.66	NC_004556.66	82646	83200	-	AutoIPR: IPR008966:Adhesion domain;
long-mer118	NC_004556	83134	83161	CCGAGCTGCAGAACAGCATAGCGGCGGA	NC_004556.66	NC_004556.66	82646	83200	-	AutoIPR: IPR008966:Adhesion domain;
long-mer119	NC_004556	83869	83929	GTGTGGCATTCCAGTTCTACCGCCGTATTTTCAGTGAAAATCTAAAAGAAAGCATTGAGAT	NA
long-mer120	NC_004556	83945	83987	CGCTATCCAATGTGATGAATGGTTCTTAGAAAATCTAATGGTT	NA
long-mer121	NC_004556	84032	84074	TTGATCTTGCGTTGATTGTGACCCCTTTGTCTGTGCCTCTGAG	NA
long-mer122	NC_004556	84121	84163	TCTTGGAGAAAGAAGTTGTGGCTGGTTGCGGCTTGGGGTGAGG	NA
long-mer123	NC_004556	84785	84827	AAGAGGGTTTGTAACCTATGCCGTTACAGCAACGTACTGAGGC	NC_004556.68	NC_004556.68	84808	85296	-	AutoIPR: IPR008136:CinA, C-terminal;
long-mer123	NC_004556	84785	84827	AAGAGGGTTTGTAACCTATGCCGTTACAGCAACGTACTGAGGC	NC_004556.67	NC_004556.67	84661	84798	+	
long-mer124	NC_004556	86980	87022	TCTGGATCTTCAAGCGATGATTCAGTATTTGTTGCAGCAACTC	NC_004556.70	NC_004556.70	86732	88084	-	AutoIPR: IPR016496:GTPase HflX;IPR025121:GTPase HflX, N-terminal; IPR027417:P-loopcontaining nucleoside triphosphate hydrolase;
long-mer125	NC_004556	89971	90007	ATTGATCAAGCCGGCACCGGCAGCGACTGCCGCACGC	NC_004556.73	NC_004556.73	89434	90330	-	AutoIPR: IPR011005:Dihydropteroatesynthase-like;
long-mer126	NC_004556	90588	90630	AGGATGACTCTAGGGCCGGTGTATATGACGGTGCAGTGATTAC	NC_004556.74	NC_004556.74	90488	90637	+	
long-mer127	NC_004556	92199	92223	AATGATTAGGATGACTGGTAGAAAA	NC_004556.75	NC_004556.75	90639	92576	-	AutoIPR: IPR003959:ATPase, AAA-type, core;IPR005936:Peptidase, FtsH; IPR011546:Peptidase M41, FtsHextracellular; IPR027417:P-loop containing nucleosidetriphosphate hydrolase;
long-mer128	NC_004556	92373	92415	GTTGACAGTCAGGCCACTCTCGTCGGTGTAGTTCACCGACTTG	NC_004556.75	NC_004556.75	90639	92576	-	AutoIPR: IPR003959:ATPase, AAA-type, core;IPR005936:Peptidase, FtsH; IPR011546:Peptidase M41, FtsHextracellular; IPR027417:P-loop containing nucleosidetriphosphate hydrolase;
long-mer129	NC_004556	93354	93396	CGCTCAAAATCGTTTCCTGCGTGGCCAAGCCCATCATCTCAAA	NC_004556.77	NC_004556.77	93334	93639	+	AutoIPR: IPR017924:RNA-binding protein YhbY;
long-mer130	NC_004556	93694	93736	GTCCTACGCCTTGCTGATGCCAACCATGCGCGCATCAATGATC	NC_004556.78	NC_004556.78	93658	94038	+	AutoIPR: IPR007523:NADH dehydrogenase[ubiquinone] 1 alpha subcomplex assembly factor 3;
long-mer131	NC_004556	93752	93794	GCTTCATCCTGATGCCGGACAAATTAGTTGAGGATTGGTCAGT	NC_004556.78	NC_004556.78	93658	94038	+	AutoIPR: IPR007523:NADH dehydrogenase[ubiquinone] 1 alpha subcomplex assembly factor 3;
long-mer132	NC_004556	94326	94368	ACGATGCGATATCCATGAAAAAGATAGCCGTGTGAACTGTGTT	NA
long-mer133	NC_004556	94382	94424	CGTGTGCAATGCATACTCTGTGTTTGCCCATCTCCTTGAATCA	NA
long-mer134	NC_004556	98611	98672	TTACAGCCTGATGGTGCCGTCTCCCCATTCGATACAGCCGTACTGCAGCGGCGTGCTGCAAT	NC_004556.81	NC_004556.81	97642	98772	+	AutoIPR: IPR001296:Glycosyl transferase, family1; IPR028098:Glycosyltransferase subfamily 4-like,N-terminal domain;
long-mer135	NC_004556	100081	100123	CTGAGTAGCAGGCTGATTATGCTCAATCAGGTGATGGCATTGG	NC_004556.82	NC_004556.82	98753	100084	+	AutoIPR: IPR007016:O-antigen ligase-related;
long-mer136	NC_004556	100244	100283	CTCCAAGCATGGCCATCACCACCATACACTTAGTTGTAGA	NC_004556.83	NC_004556.83	100273	101133	-	AutoIPR: IPR004960:Bacterial lipid Abiosynthesis acyltransferase;
long-mer137	NC_004556	100956	100998	GCTTTTTCCGCCACGCCTCATTGTGTGTTGGAAAGCACAGCTG	NC_004556.83	NC_004556.83	100273	101133	-	AutoIPR: IPR004960:Bacterial lipid Abiosynthesis acyltransferase;
long-mer138	NC_004556	103037	103079	AGTTGCGATTGCCCAAAACGTTGCCGTGATGAAGCCATCACCC	NC_004556.85	NC_004556.85	102966	104348	+	AutoIPR: IPR000933:Glycoside hydrolase, family29; IPR008979:Galactose-binding domain-like;IPR017853:Glycoside hydrolase superfamily;
long-mer139	NC_004556	103568	103610	TAAATATCTGGAACAGTTGCGTACCTACCAGCCTAATACGATG	NC_004556.85	NC_004556.85	102966	104348	+	AutoIPR: IPR000933:Glycoside hydrolase, family29; IPR008979:Galactose-binding domain-like;IPR017853:Glycoside hydrolase superfamily;
long-mer140	NC_004556	103912	103968	AACGATTACAGGCAATGGGGGTAGCGATTCAGGCGTGTTACGGTGCTGGAAAGAATT	NC_004556.85	NC_004556.85	102966	104348	+	AutoIPR: IPR000933:Glycoside hydrolase, family29; IPR008979:Galactose-binding domain-like;IPR017853:Glycoside hydrolase superfamily;
long-mer141	NC_004556	104386	104428	TGAGAGAAGGAGTGTGCTATCCCTTCAGTCTGCAAAATCATCC	NA
long-mer142	NC_004556	105515	105557	TCCCCGAGTTCATTAAACAGTCTGTCGGGTTTGGCGTGATCGG	NC_004556.88	NC_004556.88	105394	106275	+	AutoIPR: IPR002649:tRNA(guanine-N1-)-methyltransferase, bacteria; IPR016009:tRNAmethyltransferase TRMD/TRM10-type domain; IPR023148:tRNA(guanine-N1-)-methyltransferase, C-terminal;IPR029028:Alpha/beta knot methyltransferases;
long-mer143	NC_004556	106223	106265	CACATCCTATGGATACGGATCGAAAAGCGTCAGCCTCTTGGCG	NC_004556.88	NC_004556.88	105394	106275	+	AutoIPR: IPR002649:tRNA(guanine-N1-)-methyltransferase, bacteria; IPR016009:tRNAmethyltransferase TRMD/TRM10-type domain; IPR023148:tRNA(guanine-N1-)-methyltransferase, C-terminal;IPR029028:Alpha/beta knot methyltransferases;
long-mer144	NC_004556	109197	109239	TGTGGGTGAAGGCACCATGATTGACACCTGGGCAACCGTTGGT	NC_004556.92	NC_004556.92	108724	109626	+	AutoIPR: IPR005664:TetrahydrodipicolinateN-succinyltransferase, transferase hexapeptide repeatfamily;IPR023180:Tetrahydrodipicolinate-N-succinyltransferase,chain A, domain 1;
long-mer145	NC_004556	109311	109335	GCAAGCCAGCCCCGCCATCATCGAA	NC_004556.92	NC_004556.92	108724	109626	+	AutoIPR: IPR005664:TetrahydrodipicolinateN-succinyltransferase, transferase hexapeptide repeatfamily;IPR023180:Tetrahydrodipicolinate-N-succinyltransferase,chain A, domain 1;
long-mer146	NC_004556	109509	109551	GCTTCCAGCAAAGGATGGGACGCACTCCCTGTACTGCGCGGTG	NC_004556.92	NC_004556.92	108724	109626	+	AutoIPR: IPR005664:TetrahydrodipicolinateN-succinyltransferase, transferase hexapeptide repeatfamily;IPR023180:Tetrahydrodipicolinate-N-succinyltransferase,chain A, domain 1;
long-mer147	NC_004556	109716	109758	GCTTACGTTTTTGTTGACTACTGTGAGAATATACCGTCACCGG	NC_004556.93	NC_004556.93	109623	109997	+	AutoIPR: IPR006660:Arsenate reductase-like;IPR012336:Thioredoxin-like fold;
long-mer148	NC_004556	111073	111100	ATTAGAACGTTTTTCCGGCGCCCCTCCG	NC_004556.94	NC_004556.94	110153	111286	+	AutoIPR: IPR002933:Peptidase M20;
long-mer149	NC_004556	111133	111175	GCGTTTTATTGCGCCACTGGGTGCGCAATGTATTGAGGTTGGA	NC_004556.94	NC_004556.94	110153	111286	+	AutoIPR: IPR002933:Peptidase M20;
long-mer150	NC_004556	111200	111242	GTTGATGAGCATGTGTGCCTGTCCGACTTGGAGGCCCTGCCAG	NC_004556.94	NC_004556.94	110153	111286	+	AutoIPR: IPR002933:Peptidase M20;
long-mer151	NC_004556	113740	113782	TGCGTCTGCCAGGTATAACCCTTGACTGCCGTTGCGTTCCAAG	NC_004556.96	NC_004556.96	113437	114465	-	AutoIPR: IPR011050:Pectin lyase fold/virulencefactor;
long-mer152	NC_004556	113857	113899	ATTGACCAAACGGACATGAGTACTGCGATTGAATGACACTCCA	NC_004556.96	NC_004556.96	113437	114465	-	AutoIPR: IPR011050:Pectin lyase fold/virulencefactor;
long-mer153	NC_004556	114360	114402	GTGCAACCCATGCACTACAGGTCGGTTGCATGTTTGCTTTGGC	NC_004556.96	NC_004556.96	113437	114465	-	AutoIPR: IPR011050:Pectin lyase fold/virulencefactor;
long-mer154	NC_004556	114925	114966	TGGAACCATTGCTCCATTGCTCCATTGCTCCATTGCTACTAA	NA
long-mer155	NC_004556	115342	115384	CATACGCTGCATTGCGATTCACCCGCAGCAGCTATTGATAGTC	NA
long-mer156	NC_004556	115386	115428	TCCAGTCATGATATGGGGGATAGGGCTATTGCTGGGCAGGTGA	NA
long-mer157	NC_004556	117236	117262	TGAGGTTGCGTTAGCTTTGCAGAGTAA	NC_004556.100	NC_004556.100	116988	117650	+	AutoIPR: IPR006197:Peptidase S24, LexA-like;IPR006200:LexA repressor; IPR028360:Peptidase S24/S26,beta-ribbon domain;
long-mer158	NC_004556	118473	118515	TGCGCTGAAGTTCTATGCTTCTGTGCGTTTGGATATTCGCCGT	NC_004556.101	NC_004556.101	117832	118875	+	AutoIPR: IPR013765:DNA recombination and repairprotein RecA; IPR023400:DNA recombination and repairprotein RecA, C-terminal; IPR027417:P-loop containingnucleoside triphosphate hydrolase;
long-mer159	NC_004556	118756	118798	TATCTACGCGAAAACCCGCATTTTGCGGCCAAGCTTGAGGCTG	NC_004556.101	NC_004556.101	117832	118875	+	AutoIPR: IPR013765:DNA recombination and repairprotein RecA; IPR023400:DNA recombination and repairprotein RecA, C-terminal; IPR027417:P-loop containingnucleoside triphosphate hydrolase;
long-mer160	NC_004556	120028	120070	TCGTCAGTCTGACGGTACGTTAGTGCCTCTGCCGACGCCCTGT	NC_004556.102	NC_004556.102	119363	122017	+	AutoIPR: IPR002318:Alanine-tRNA ligase, classIIc; IPR009000:Translation protein, beta-barrel domain;
long-mer161	NC_004556	121786	121828	AATAGTCCTTGCGGGGGTGACCGGCGGCAAGGTGGCTTTGGTG	NC_004556.102	NC_004556.102	119363	122017	+	AutoIPR: IPR002318:Alanine-tRNA ligase, classIIc; IPR009000:Translation protein, beta-barrel domain;
long-mer162	NC_004556	123052	123107	ATTTTGATGCGGTTTATTTTTTGTATCTAATCTATGTTGCTAACAAACAGCCAGCA	NA
long-mer163	NC_004556	123351	123393	AGGGACGTACAGTGTCCCTAATTTTGTTGCAGGCGCCGGTGTA	NA
long-mer164	NC_004556	124937	124979	CTGTCGGCAGACCGGATAACAAAGCGGCGTCTTCGGTGGTGTA	NC_004556.105	NC_004556.105	123486	125510	-	AutoIPR: IPR001567:Peptidase M3A/M3B;IPR024077:Neurolysin/Thimet oligopeptidase, domain 2;IPR024079:Metallopeptidase, catalytic domain;IPR024080:Neurolysin/Thimet oligopeptidase, N-terminal;
long-mer165	NC_004556	125888	125930	GTCGATACAATTGTGGATGAAACTTGGTTCTAAGCGTGGTCGG	NC_004556.106	NC_004556.106	125570	126742	-	AutoIPR: IPR001926:Tryptophan synthase betasubunit-like PLP-dependent enzyme;
long-mer166	NC_004556	126742	126771	TTGAGTGTTTCGCGACGTGTTCGGCTTTTT	NA
long-mer167	NC_004556	126939	126981	ACCAGAAACCTCTCCTGCTTGTCTTCCATCCCCAGCCCGATGC	NA
long-mer168	NC_004556	127505	127547	TTGCCGGAATACTGACTAGCCGGGGACTCCCCGCCCCCTATCG	NA
long-mer169	NC_004556	127827	127869	TCCCCTAGAGCTGCGTATCGGACAGTCCAGCGTTAATTTCACC	NC_004556.107	NC_004556.107	127672	129492	+	AutoIPR: IPR006376:Copper-resistance proteinCopA; IPR019546:Twin-arginine translocation pathway,signal sequence, bacterial/archaeal;
long-mer170	NC_004556	129538	129580	TACCGCTGCAAGCGCAGCCGCGCCCGCAGACCGAACAGACATC	NC_004556.108	NC_004556.108	129489	130418	+	AutoIPR: IPR007939:Copper resistance Bprecursor;
long-mer171	NC_004556	129926	129968	CCAAGGTGAGTGTTACGGTGGTCGATGCCAATCTGTCGCAGTG	NC_004556.108	NC_004556.108	129489	130418	+	AutoIPR: IPR007939:Copper resistance Bprecursor;
long-mer172	NC_004556	130419	130474	ACGTTCCTGACCAGTGAAGCATCACAACTGATGATGTGCCTTAGATCGCGTGATGG	NA
long-mer173	NC_004556	135731	135773	GCAGATGTTCGGCGGCAAGTTACCTAGGGCACGTGCGTACTCC	NC_004556.113	NC_004556.113	134840	136315	-	AutoIPR: IPR011356:Leucineaminopeptidase/peptidase B;
long-mer174	NC_004556	136626	136700	GCGTTGATGTTGGGGTTGCTGATGTCGCTGGGCCGGTTGTATCGGGATTCGGAAATGGCGGTCATCACTTCAATT	NC_004556.114	NC_004556.114	136425	137510	+	AutoIPR: IPR005495:Permease LptG/LptF-related;
long-mer175	NC_004556	136910	136952	TTCGCTTTCCTCTGATGGTACTAAGCTCAATGCGGTGTTCATG	NC_004556.114	NC_004556.114	136425	137510	+	AutoIPR: IPR005495:Permease LptG/LptF-related;
long-mer176	NC_004556	139049	139080	GGCCAATGAGCGGTGAAGTGCGGTGTGGGATG	NC_004556.116	NC_004556.116	138531	139085	-	AutoIPR: IPR010432:RDD;
long-mer177	NC_004556	140796	140863	TTGGCTGTGGCATTGGGGGTGTTGCGTGGGGCTGTTGATGCCGAGGGTGAAGCGGCGTATTTGGAGCA	NC_004556.118	NC_004556.118	139554	141383	+	AutoIPR:IPR005855:Glucosamine-fructose-6-phosphateaminotransferase, isomerising; IPR029055:Nucleophileaminohydrolases, N-terminal;
long-mer178	NC_004556	141146	141194	GTCCAATATGCAGGAAGTGCGCGCGCGCGGTGGGGAGCTGTTTGTGTTT	NC_004556.118	NC_004556.118	139554	141383	+	AutoIPR:IPR005855:Glucosamine-fructose-6-phosphateaminotransferase, isomerising; IPR029055:Nucleophileaminohydrolases, N-terminal;
long-mer179	NC_004556	142956	143011	TATTTTGTGTCTTTGTCAGCATGTGAGTCGTGATTAGAGGAGGAGGTGCTGCTGCG	NA
long-mer180	NC_004556	143763	143805	GATCATTTCGTGATAGAGGAAATTGTCTCTACTGGTGAGCATT	NC_004556.120	NC_004556.120	143112	143969	-	AutoIPR: IPR001045:Spermidine/sperminesynthases; IPR029063:S-adenosyl-L-methionine-dependentmethyltransferase; IPR030373:Polyamine biosynthesisdomain, conserved site;
long-mer181	NC_004556	144057	144093	GATGGGATGTAGTCACGGGGGATGTGATGTGCTGTTT	NA
long-mer182	NC_004556	144547	144589	TTTGGAAGCCGGCAGCAAACCGGAATTGATGGCGGTGTTGGCG	NC_004556.121	NC_004556.121	144191	146077	+	AutoIPR: IPR000183:Ornithine/DAP/Argdecarboxylase; IPR029066:PLP-binding barrel;
long-mer183	NC_004556	145117	145159	TCATATCGTGCAGCCGCTGGCGAGTGCGTGTGAGGATTATGAT	NC_004556.121	NC_004556.121	144191	146077	+	AutoIPR: IPR000183:Ornithine/DAP/Argdecarboxylase; IPR029066:PLP-binding barrel;
long-mer184	NC_004556	146084	146126	AGTGTGTGGGGCGGGGTGATCAATTGTGATTGCTGTTGTCGTG	NC_004556.122	NC_004556.122	146050	146865	-	AutoIPR: IPR002347:Glucose/ribitoldehydrogenase;
long-mer185	NC_004556	152015	152057	AAGTGGGCGTGGAGCGGGTGGTTTTGGTCACACTGGCGTGCGT	NC_004556.127	NC_004556.127	151593	152060	+	AutoIPR: IPR008180:Deoxyuridine triphosphatenucleotidohydrolase/Deoxycytidine triphosphate deaminase;IPR029054:dUTPase-like;
long-mer186	NC_004556	157593	157620	CCAATATCGAAATTTCAGGGGGAAGGCC	NC_004556.132	NC_004556.132	156818	157633	+	AutoIPR: IPR017483:Conserved hypotheticalprotein CHP03034;
long-mer187	NC_004556	159842	159966	CAAAAGCCAAAAGCCAAAAGCCAAAAGCCAAAAGCCAAAAGCCAAAAGCCAAAAGCCAAAAGCCAAAAGCCAAAAGCCAAAAGCCAAAAGCCAAAAGCCAAAAGCCAAAAGCCAAGAGCCAAGAG	NA
long-mer188	NC_004556	160122	160164	GTGCATTACAACATTAAACAGAGATGGCAAGAATTAATCTTAA	NC_004556.134	NC_004556.134	160145	161158	+	
long-mer189	NC_004556	165644	165686	GGGTGCTTTGGCATTTTTGGGGTTGGTGGTGCTCTATAAGGTT	NC_004556.138	NC_004556.138	164766	166295	+	AutoIPR: IPR020846:Major facilitatorsuperfamily domain;
long-mer190	NC_004556	165695	165737	TTTTGCGCTTAGTTTATCTACGCCGTTTCTGATTAATGGTGCA	NC_004556.138	NC_004556.138	164766	166295	+	AutoIPR: IPR020846:Major facilitatorsuperfamily domain;
long-mer191	NC_004556	165847	165872	GGGCCTTGTTTTGGTTCGGTGCGATG	NC_004556.138	NC_004556.138	164766	166295	+	AutoIPR: IPR020846:Major facilitatorsuperfamily domain;
long-mer192	NC_004556	166266	166330	GATGCAATGAGCTATCGTTTTCCAGGGTGAGCGAGGTTGGGGGGCTGTTTGTCGATACATTTACC	NC_004556.138	NC_004556.138	164766	166295	+	AutoIPR: IPR020846:Major facilitatorsuperfamily domain;
long-mer193	NC_004556	167137	167179	GCCGGCAGCCACGTCACGGCGTCGGAAGTCTGCGACGGTAGTG	NC_004556.139	NC_004556.139	166456	167601	-	AutoIPR: IPR005338:Anhydro-N-acetylmuramic acidkinase;
long-mer194	NC_004556	168625	168667	ACCGTCGTTCGGTATATCGAAAGAGATTTCATCGCCTGGACTG	NC_004556.140	NC_004556.140	167665	169080	-	AutoIPR: IPR007340:Opacity-associated proteinA; IPR011055:Duplicated hybrid motif; IPR016047:PeptidaseM23;
long-mer195	NC_004556	168688	168730	TAGATCGGCATAATTCAGCACGCGTTCCATGTCGTTACTGGAT	NC_004556.140	NC_004556.140	167665	169080	-	AutoIPR: IPR007340:Opacity-associated proteinA; IPR011055:Duplicated hybrid motif; IPR016047:PeptidaseM23;
long-mer196	NC_004556	168994	169036	CTTGTGATGTAGGGTGGAAACATGTAGGACATGGAGTCGTTCA	NC_004556.140	NC_004556.140	167665	169080	-	AutoIPR: IPR007340:Opacity-associated proteinA; IPR011055:Duplicated hybrid motif; IPR016047:PeptidaseM23;
long-mer197	NC_004556	169080	169115	TTATGTAATTTCCTTAAAAAAGATATCTGCAAATTA	NA
long-mer198	NC_004556	170519	170570	ATTGACAAGAGTTAGAAACATCTTTGAATTTATTTTTGATGTGTATTCCTAA	NC_004556.141	NC_004556.141	169277	170533	+	AutoIPR: IPR002305:Aminoacyl-tRNA synthetase,class Ic; IPR002942:RNA-binding S4 domain;IPR024108:Tyrosine-tRNA ligase, bacterial-type, type 2;
long-mer199	NC_004556	170647	170685	ATTTCTTAAAACAAAACAAAAACATGATAATAATAAATT	NA
long-mer200	NC_004556	170780	170918	AGGTTTGGTATGGGTTTGTGAATGGTTTTAACTTAAGAATTAGCTGCAGTTTAATGGTTTTGCGTTTTTTGCATTTTTTCTATTGACGTGGTTGGGGAAGGGGTTATACTGGCGGGGTGGAGTAGTTGGGATGTTTTCG	NA
long-mer201	NC_004556	172674	172716	ATGGTGAATATAATTGTCTTACCAGGCGTCCTCACAAGTTACT	NA
long-mer202	NC_004556	177465	177507	TTGATGCCTCGCCAGCCATACTGCCAGCGTCCAATTAACAACC	NC_004556.147	NC_004556.147	177317	178159	-	AutoIPR: IPR002541:Cytochrome c assemblyprotein;
long-mer203	NC_004556	179564	179606	AGCTTGGCTTGAAAGAAGTAGAGCGATTACAGGCTGAAATTCA	NC_004556.148	NC_004556.148	178606	180513	+	AutoIPR: IPR010281:Protein of unknown functionDUF885;
long-mer204	NC_004556	182774	182816	GCCTGGCCGTAATTTCACTCGTCAGGACTCGATCATTTTTACG	NC_004556.150	NC_004556.150	182199	183803	+	AutoIPR: IPR004543:Translation elongationfactor EFG/EF2, archaeal; IPR004548:Peptide chain releasefactor 3; IPR027417:P-loop containing nucleosidetriphosphate hydrolase; IPR031157:Tr-type G domain,conserved site;
long-mer205	NC_004556	186330	186372	CCTTGCCTGCTCCAGGCTACCTGAGAAGCTATGTACGACGCCA	NC_004556.153	NC_004556.153	186039	186821	-	AutoIPR: IPR001130:TatD family;
long-mer206	NC_004556	187573	187603	TGCTGGTGGTTTCATAGGAAATGAGGTGGAT	NC_004556.154	NC_004556.154	187169	187942	+	AutoIPR: IPR006034:Asparaginase/glutaminase;IPR008816:Glycine zipper 2TM domain;
long-mer207	NC_004556	189863	189905	CCCTCAGCAGCGTACTGGAGTTCTCTTTGTATGCTTAAGTGAT	NA
long-mer208	NC_004556	189947	189968	TGTGATTGGTTTACATCGCTGC	NA
long-mer209	NC_004556	194929	194971	AGCTTCGCGTTCTTGGCGCTTGATGGCCTCCCAGTGAGTACTG	NC_004556.160	NC_004556.160	194491	195324	-	AutoIPR: IPR004518:NTP pyrophosphohydrolaseMazG, putative catalytic core;
long-mer210	NC_004556	195195	195224	TCGTGTAAGGCGCAATCGTGGTAAAGTCTT	NC_004556.160	NC_004556.160	194491	195324	-	AutoIPR: IPR004518:NTP pyrophosphohydrolaseMazG, putative catalytic core;
long-mer211	NC_004556	196813	196855	GCGACAACGCGATTTGCGCGTTCTGTGGCATCCGTGCACGCAA	NC_004556.163	NC_004556.163	196745	198202	+	AutoIPR: IPR005814:Aminotransferase class-III;IPR015424:Pyridoxal phosphate-dependent transferase;
long-mer212	NC_004556	196936	196978	TCGTTACCTGGATGCTGTCAGTAGTTGGTGGACAAATCTTTTC	NC_004556.163	NC_004556.163	196745	198202	+	AutoIPR: IPR005814:Aminotransferase class-III;IPR015424:Pyridoxal phosphate-dependent transferase;
long-mer213	NC_004556	198116	198158	CCTCCCTATTGCGTGGATGAGCAGCAACTGCATCTGCTTGCTG	NC_004556.163	NC_004556.163	196745	198202	+	AutoIPR: IPR005814:Aminotransferase class-III;IPR015424:Pyridoxal phosphate-dependent transferase;
long-mer214	NC_004556	202413	202455	GTGATATTTGTCTTGGATATGCGGTAAATCAAATGATTGGTAG	NC_004556.168	NC_004556.168	202267	202416	+	
long-mer215	NC_004556	204147	204189	TTGTTTCAGCTTGATGTGCTGCGTGCATATCTTGGTCACTTGT	NC_004556.171	NC_004556.171	203988	204191	+	
long-mer216	NC_004556	206223	206265	GCACGACCCAAGGACTGCTGAAGCCTGAGAGAAGCGAGAATAC	NC_004556.174	NC_004556.174	205669	206376	-	AutoIPR: IPR007462:Protein of unknown functionDUF502;
long-mer217	NC_004556	206518	206577	TCCTTACAGCGGTAGTGGTCATGTGTTTTATTTCGAGCACACACCTAGAGTCTAGAACTT	NA
long-mer218	NC_004556	209019	209061	GGCGTGTATTTGACCTTAAGCTTAGATACCGCGGGATCTTTTT	NC_004556.178	NC_004556.178	209003	212584	-	AutoIPR: IPR004805:DNA polymerase III, alphasubunit; IPR012340:Nucleic acid-binding, OB-fold;IPR016195:Polymerase/histidinol phosphatase-like;IPR029460:DNA polymerase, helix-hairpin-helix motif;
long-mer219	NC_004556	212049	212091	TGCAAGCCGTCACCGAATACGTGTTGCCAGTCCGCCAGTTGCT	NC_004556.178	NC_004556.178	209003	212584	-	AutoIPR: IPR004805:DNA polymerase III, alphasubunit; IPR012340:Nucleic acid-binding, OB-fold;IPR016195:Polymerase/histidinol phosphatase-like;IPR029460:DNA polymerase, helix-hairpin-helix motif;
long-mer220	NC_004556	212571	212613	GAAGACGTGGACATGCCGGACTGGCGCAGTAATGCGTCAGGCA	NC_004556.178	NC_004556.178	209003	212584	-	AutoIPR: IPR004805:DNA polymerase III, alphasubunit; IPR012340:Nucleic acid-binding, OB-fold;IPR016195:Polymerase/histidinol phosphatase-like;IPR029460:DNA polymerase, helix-hairpin-helix motif;
long-mer221	NC_004556	212769	212817	TTTACATGGTTTGGAGTCATCTGGGGCCGCAGTACGTCAGCGGTGTGTC	NA
long-mer222	NC_004556	214261	214303	TAATTAATGCGTGAGTTTTGATGCGGCTTGGCTAGAATGTCTC	NC_004556.180	NC_004556.180	214297	214665	+	AutoIPR: IPR001623:DnaJ domain;
long-mer223	NC_004556	216039	216082	TGTGGCGGCACATTGATGTCCTGATGTGATGTCTCCGTGATGTT	NA
long-mer224	NC_004556	216178	216202	ACTTGATCAGTCTGTGTTTTTATAT	NA
long-mer225	NC_004556	216729	216774	TCTGCTGATGCTTTCGGAAGAGTTTGCGGTGTTTGACAGCCTCAAG	NC_004556.182	NC_004556.182	216250	217755	+	AutoIPR: IPR005256:Anthranilate synthasecomponent I, PabB-like; IPR005801:ADC synthase;IPR019999:Anthranilate synthase component I-like;
long-mer226	NC_004556	217263	217305	CGATCCAAAAGAGCGTGCTGAGCACGTGATGCTGATTGATTTG	NC_004556.182	NC_004556.182	216250	217755	+	AutoIPR: IPR005256:Anthranilate synthasecomponent I, PabB-like; IPR005801:ADC synthase;IPR019999:Anthranilate synthase component I-like;
long-mer227	NC_004556	217476	217518	TGTGTCCGGAGCGCCAAAGATTCGTGCATTGGAGATTATCCGT	NC_004556.182	NC_004556.182	216250	217755	+	AutoIPR: IPR005256:Anthranilate synthasecomponent I, PabB-like; IPR005801:ADC synthase;IPR019999:Anthranilate synthase component I-like;
long-mer228	NC_004556	218979	219000	GCCCTTAGAGGTGGCGGAGGCT	NC_004556.185	NC_004556.185	218566	219600	+	AutoIPR: IPR005940:Anthranilate phosphoribosyltransferase;
long-mer229	NC_004556	219571	219601	GCGTTCACACGTCGCCCACGCAATGTTTGAA	NC_004556.185	NC_004556.185	218566	219600	+	AutoIPR: IPR005940:Anthranilate phosphoribosyltransferase;
long-mer230	NC_004556	220720	220762	AGTTCAATAAGGTCATCAGGGATTATGTGCGAGGACATGCGTC	NC_004556.187	NC_004556.187	220470	221192	+	AutoIPR: IPR023214:HAD-like domain;
long-mer231	NC_004556	222194	222236	TTAGAAACAACCGATCTACGTCTTGCTGTCACTTGTCAGCGCT	NC_004556.189	NC_004556.189	222185	222691	+	AutoIPR: IPR011991:Winged helix-turn-helixDNA-binding domain;
long-mer232	NC_004556	222828	222890	AATTGAGTATGGAAGTAGCGCTAATGCGGTTGGTCTTTTGTTGCAACTCAAGATCAGCTCACT	NA
long-mer233	NC_004556	223311	223353	CATGATAACGATACTTCTTGAAATATCTTCAGTATCACTCTGA	NA
long-mer234	NC_004556	223494	223565	AATCTTCAACGGGCAGTTTTTATTGGCGCTTTAGGGATTTTCAATCTTTTCGAGTCGTTATTTTTATTAGAC	NA
long-mer235	NC_004556	223573	223615	GAAGATGGTTTTACTGGTGTGGGATAGTGGGTGCGTATGGAGT	NA
long-mer236	NC_004556	223627	223682	ATTCGATTAAATGCTCTATTAACGTAAAAGTGACTATGTAATTTTTATCTTCTTTT	NA
long-mer237	NC_004556	223739	223781	TATTGATGATATGACTCGATTAAATCCTATGAATAATGATATT	NA
long-mer238	NC_004556	224270	224312	TGCCTCATAGTGTACGGCCATAAAATTATGTTTTGGAAAGTGC	NA
long-mer239	NC_004556	225474	225516	AGCATTTGCAGTGGTGCGGCCTGGTGTGGCTTGCGAGGTGGTG	NC_004556.193	NC_004556.193	224605	225807	+	AutoIPR: IPR000587:Creatinase, N-terminal;IPR000994:Peptidase M24, structural domain;IPR029149:Creatinase/Aminopeptidase P/Spt16, N-terminal;
long-mer240	NC_004556	227097	227139	AAGCTGTTTGAGGATGGTGATTTGCCGAAGACTCCGCTGGAGG	NC_004556.194	NC_004556.194	225996	227822	+	AutoIPR: IPR010281:Protein of unknown functionDUF885;
long-mer241	NC_004556	227255	227297	TACGTTGGTTAATGTCGAGACAACGGCCTACCATGAGGGGGTG	NC_004556.194	NC_004556.194	225996	227822	+	AutoIPR: IPR010281:Protein of unknown functionDUF885;
long-mer242	NC_004556	227441	227483	TTACAGTGATTATGGGCGCTTGGCGGGGGAGCTGTTGCGCGCT	NC_004556.194	NC_004556.194	225996	227822	+	AutoIPR: IPR010281:Protein of unknown functionDUF885;
long-mer243	NC_004556	227666	227708	GCGTGCTAAGGCTGAGAAGGTTCTCGGTGCCCGGTTCGATCTC	NC_004556.194	NC_004556.194	225996	227822	+	AutoIPR: IPR010281:Protein of unknown functionDUF885;
long-mer244	NC_004556	227836	227871	TCTGTTCTGGATCGCTTTGCTGGTGATGGCTGTGAC	NC_004556.195	NC_004556.195	227819	229615	+	AutoIPR: IPR010281:Protein of unknown functionDUF885;
long-mer245	NC_004556	227944	227986	GTGGCGTTGGCGTCAGGCAGAATTTCCGGGTGTTGTGGAGCGC	NC_004556.195	NC_004556.195	227819	229615	+	AutoIPR: IPR010281:Protein of unknown functionDUF885;
long-mer246	NC_004556	228015	228057	TGCCAAAGGTGGATTTGGCGAGGCAAAACAAACGCACCGCTTA	NC_004556.195	NC_004556.195	227819	229615	+	AutoIPR: IPR010281:Protein of unknown functionDUF885;
long-mer247	NC_004556	228229	228271	GAGTTTCAGTGCGCGTGACAGGTTTCGCACTTCTGAGGACTAT	NC_004556.195	NC_004556.195	227819	229615	+	AutoIPR: IPR010281:Protein of unknown functionDUF885;
long-mer248	NC_004556	228280	228322	TCTTGGGGTGTTGGCTGATATTCCGCGTTATTTCAACGAGCAG	NC_004556.195	NC_004556.195	227819	229615	+	AutoIPR: IPR010281:Protein of unknown functionDUF885;
long-mer249	NC_004556	228358	228442	TGCTCAACCCAGGGTCACGCTTGAGGGGCGAGATCAGGTGATTGCTGAGGTCGCTGGTGCTGCTGGTGAGGACAATCTGTTCTAC	NC_004556.195	NC_004556.195	227819	229615	+	AutoIPR: IPR010281:Protein of unknown functionDUF885;
long-mer250	NC_004556	228486	228528	AAGCCCGGCTGCGTGCTCAGGTGCTGCACTTGATTGTGGATCA	NC_004556.195	NC_004556.195	227819	229615	+	AutoIPR: IPR010281:Protein of unknown functionDUF885;
long-mer251	NC_004556	228780	228826	AGATCTTCTCGGCGTTTTTGCGTTATTTGCGTACCGATCCGCAGTTT	NC_004556.195	NC_004556.195	227819	229615	+	AutoIPR: IPR010281:Protein of unknown functionDUF885;
long-mer252	NC_004556	229516	229558	GGGTTCGGTACCGCTACAGGTCTTGGAGGCAAGGATTGATCGT	NC_004556.195	NC_004556.195	227819	229615	+	AutoIPR: IPR010281:Protein of unknown functionDUF885;
long-mer253	NC_004556	229578	229620	GATCTCCGTATCCAGAGACTATTGCTGTAGTGCATTAGGGCTG	NC_004556.195	NC_004556.195	227819	229615	+	AutoIPR: IPR010281:Protein of unknown functionDUF885;
long-mer254	NC_004556	229663	229705	CTTTTTTAAGCAGATTTAGATTGTGTTTCTGGTGGTGATATGG	NA
long-mer255	NC_004556	229900	229926	TGGTTTTTTGTAGGGCGTGATGGTGTT	NA
long-mer256	NC_004556	230763	230805	TACCTGCATCCACGTCTGCCGACGGACCGACCGCGCTATCTAA	NC_004556.196	NC_004556.196	230067	231200	+	AutoIPR: IPR002616:tRNA-guanine(15)transglycosylase-like;
long-mer257	NC_004556	230953	230987	GGGATGTGGATCCCATTGAGCAGGGCTGTGGTTGT	NC_004556.196	NC_004556.196	230067	231200	+	AutoIPR: IPR002616:tRNA-guanine(15)transglycosylase-like;
long-mer258	NC_004556	231177	231236	CTTGATCCTCCGCCTCTGCCTTAGGTGGCTGGTTGCGCCGGGTGAGCCAAATGAGATGTC	NC_004556.196	NC_004556.196	230067	231200	+	AutoIPR: IPR002616:tRNA-guanine(15)transglycosylase-like;
long-mer259	NC_004556	231270	231301	CTTCGGCGGATGCATAAAGTTGGGCATGTCTC	NA
long-mer260	NC_004556	231454	231478	TGCGGTCATGTACTTTTCTATCATT	NC_004556.197	NC_004556.197	231344	231694	+	AutoIPR: IPR003849:Preprotein translocaseYajC;
long-mer261	NC_004556	231556	231598	TGGCGGCATTGCCGGTGTGGTGTCAGTGATTGGGGATGAGTTT	NC_004556.197	NC_004556.197	231344	231694	+	AutoIPR: IPR003849:Preprotein translocaseYajC;
long-mer262	NC_004556	231928	231949	TCAAGCATCCGGCATTGTGCCT	NC_004556.198	NC_004556.198	231761	233605	+	AutoIPR: IPR022813:Protein-export membraneprotein SecD/SecF, archaeal and bacterial; IPR027398:SecDexport protein N-terminal TM domain;
long-mer263	NC_004556	233212	233254	TAATCTGTTGATTGTGGTAGCTGTGATGTCGCTGTTTGGTGCA	NC_004556.198	NC_004556.198	231761	233605	+	AutoIPR: IPR022813:Protein-export membraneprotein SecD/SecF, archaeal and bacterial; IPR027398:SecDexport protein N-terminal TM domain;
long-mer264	NC_004556	236081	236123	TTTTGGCGTGTTGCACAACAGTAGCCTTCTGAAGACTCTCTGG	NC_004556.201	NC_004556.201	234920	236104	+	AutoIPR: IPR002646:Poly A polymerase, headdomain; IPR010206:Poly(A) polymerase I;IPR025866:Polymerase A arginine-rich C-terminal domain;
long-mer265	NC_004556	236641	236683	CATGGGATGGTATGTGAGCTATTGGAGCATATGGATACCTTGG	NC_004556.202	NC_004556.202	236185	236703	+	AutoIPR:IPR000550:7,8-Dihydro-6-hydroxymethylpterin-pyrophosphokinase, HPPK;
long-mer266	NC_004556	237316	237358	CAGCGCAGATCACTACCGATGCATCGGTGCCGACGATTGGTAT	NC_004556.203	NC_004556.203	236736	237554	+	AutoIPR: IPR003700:Ketopantoatehydroxymethyltransferase;
long-mer267	NC_004556	237907	237949	GGAGGGGACGTTCCGTCCTGGACACTTTGAGGGTGTTTGTACA	NC_004556.204	NC_004556.204	237551	238396	+	AutoIPR: IPR003721:Pantoate-beta-alanineligase;
long-mer268	NC_004556	238889	238931	GCTTCATGCCAATCGCTTGCGTGGGGTGACAATTCCAGATCTG	NC_004556.206	NC_004556.206	238863	240371	+	AutoIPR: IPR001672:Phosphoglucose isomerase(PGI); IPR023096:Phosphoglucose isomerase, C-terminal;
long-mer269	NC_004556	241534	241576	TTTGGATGATTTCTCGGTGAGTTTGTTTTCTTCGCGATTTATG	NA
long-mer270	NC_004556	241722	241764	GGGCATGTTGATGTGATGCTTTCATTACTTCGGACTTTTATTT	NA
long-mer271	NC_004556	251179	251220	GAAGAGGTTGCCAGCATATGACTTTCTACCTGATGTCCTCTG	NC_004556.215	NC_004556.215	249097	251199	+	AutoIPR: IPR012162:Polyribonucleotidenucleotidyltransferase; IPR022967:RNA-binding domain, S1;IPR027408:PNPase/RNase PH domain;
long-mer272	NC_004556	252214	252256	TTACATGCCGATAACTCGTCATTGTTGCTGGCCAAGGATCACG	NC_004556.217	NC_004556.217	251884	252765	+	AutoIPR: IPR016040:NAD(P)-binding domain;
long-mer273	NC_004556	252788	252830	TTGCAGTGACTCAGTGACCCAAGGGTATGATTGATCACTGGAT	NA
long-mer274	NC_004556	252927	252969	AATAGAGCAGTGCCATCAACCTACTTAAGGGATAGCAATAGTC	NA
long-mer275	NC_004556	252973	253015	ATTGTGATGGTGTTAGGTGAGTCGTTTTCTCCTGTATTGCTGG	NA
long-mer276	NC_004556	253077	253119	TAGAGCCTGAGAGTCAGCTCTCATATAGCACTGCATTGCATGA	NC_004556.218	NC_004556.218	253090	253422	-	
long-mer277	NC_004556	253216	253257	CCTCTTGAATCCTGAGTGCACGAAAAACTGTGCGTGCTGTTG	NC_004556.218	NC_004556.218	253090	253422	-	
long-mer278	NC_004556	253426	253468	GCTACATACCTATATTCAAACCTCACAGATCGCTATCCGTTGA	NA
long-mer279	NC_004556	253481	253523	ATTGCATTAGCGTGAATGAAGTGCATGACGCCATCATGACTAC	NA
long-mer280	NC_004556	253697	253739	GGTTTGTTCTTTCACACCAGTGAGCTTTCATCGGTTTTGGATG	NA
long-mer281	NC_004556	254018	254060	ATGACTGACACGTTCACCCCGATGTTTCCACAACGTTTCTTTT	NC_004556.219	NC_004556.219	254031	257114	-	AutoIPR: IPR001036:Acriflavin resistanceprotein; IPR027463:Multidrug efflux transporter AcrB TolCdocking domain, DN/DC subdomains;
long-mer282	NC_004556	254580	254622	CTCAATACGATAACCAGGCGGAAGCTTGAGTGAGGCAACCTTG	NC_004556.219	NC_004556.219	254031	257114	-	AutoIPR: IPR001036:Acriflavin resistanceprotein; IPR027463:Multidrug efflux transporter AcrB TolCdocking domain, DN/DC subdomains;
long-mer283	NC_004556	254649	254673	TGCGGTCATTCCCGCGTTATGTCCG	NC_004556.219	NC_004556.219	254031	257114	-	AutoIPR: IPR001036:Acriflavin resistanceprotein; IPR027463:Multidrug efflux transporter AcrB TolCdocking domain, DN/DC subdomains;
long-mer284	NC_004556	255167	255209	GGAACGCATTGTGCATGTGCTTGCGGGTGCGTGCGATCACTGC	NC_004556.219	NC_004556.219	254031	257114	-	AutoIPR: IPR001036:Acriflavin resistanceprotein; IPR027463:Multidrug efflux transporter AcrB TolCdocking domain, DN/DC subdomains;
long-mer285	NC_004556	255333	255375	CACCTCCGGATTAATCTGTTTTTCAGCGAACCAACGGCTTATT	NC_004556.219	NC_004556.219	254031	257114	-	AutoIPR: IPR001036:Acriflavin resistanceprotein; IPR027463:Multidrug efflux transporter AcrB TolCdocking domain, DN/DC subdomains;
long-mer286	NC_004556	255738	255780	CTCATTTGTTGCAGTTTCACCAAAGAAGAAAGGAGAAAAAGCC	NC_004556.219	NC_004556.219	254031	257114	-	AutoIPR: IPR001036:Acriflavin resistanceprotein; IPR027463:Multidrug efflux transporter AcrB TolCdocking domain, DN/DC subdomains;
long-mer287	NC_004556	256290	256311	CGCTGCCGTTTGCGGTGGATCC	NC_004556.219	NC_004556.219	254031	257114	-	AutoIPR: IPR001036:Acriflavin resistanceprotein; IPR027463:Multidrug efflux transporter AcrB TolCdocking domain, DN/DC subdomains;
long-mer288	NC_004556	256419	256461	TTCACCGCTGGTAGCGACAGTTAGCGCCATCCCGGACGCGGAG	NC_004556.219	NC_004556.219	254031	257114	-	AutoIPR: IPR001036:Acriflavin resistanceprotein; IPR027463:Multidrug efflux transporter AcrB TolCdocking domain, DN/DC subdomains;
long-mer289	NC_004556	258161	258236	GCTTAAAGTGATGACACCAAGTGTGATGCACATCGACAGAGTCAGGATATTGTTTTTCACAAAGTATCTCCGGTCG	NC_004556.220	NC_004556.220	257111	258220	-	AutoIPR: IPR006143:RND efflux pump, membranefusion protein;
long-mer290	NC_004556	258880	258920	GGTGTATGAATGCTGGCTATCTATCAGTCCAAGCATGATCG	NA
long-mer291	NC_004556	258924	258946	GCATCCTCTGTATCAGAGCGCCC	NA
long-mer292	NC_004556	258985	259027	CATAGTTTTTGTCCATGGCGCCGATTTGTCGGCGTGCCAATGG	NA
long-mer293	NC_004556	259322	259364	CAGCATCAGGACCACGACCAGGATGTCCCCAAGGTCGCATGAG	NA
long-mer294	NC_004556	259467	259509	GCACTGCTGCAGTGGGTTGGGTGTGAGACCGATCACTTGCATC	NC_004556.222	NC_004556.222	259374	259523	-	
long-mer295	NC_004556	267497	267539	GAGTAACGTGTCCATATCAATTTATGGTGTTTTGCGTGGTTTG	NC_004556.231	NC_004556.231	267360	267917	+	AutoIPR: IPR000888:dTDP-4-dehydrorhamnose3,5-epimerase-related;
long-mer296	NC_004556	271700	271742	CCAACTGTGCCGCCAGTGCGATGCCGATGCGGCGGGCCAAGTC	NC_004556.234	NC_004556.234	270456	271805	-	AutoIPR: IPR005841:Alpha-D-phosphohexomutasesuperfamily;
long-mer297	NC_004556	271796	271850	GTAGTGACATGAGTAACTCCTTGCTAAATGATGTTGAAGTGTAGCTGGAGCTAGC	NC_004556.234	NC_004556.234	270456	271805	-	AutoIPR: IPR005841:Alpha-D-phosphohexomutasesuperfamily;
long-mer298	NC_004556	272028	272070	GTCAGGTGTTCAATACAAATCTCAGCGACGTTAATGAAGACAC	NC_004556.235	NC_004556.235	271968	272207	+	
long-mer299	NC_004556	272752	272794	ATATGAAAGTTAGAGATTGTGTTCGAGATACCGATGATCAATT	NA
long-mer300	NC_004556	272847	272924	TATCTTCCGGTATTAGTGAATGCGCGATGATTTCTCGGTTAAATATATATTATTAAGATTATTCTCCATCAGAATATT	NA
long-mer301	NC_004556	272959	273043	TGTTATTGTGATACATATCACATTGTACAAGTGGTTAACATTAACTTTGGACTAAATCTTTAGGGGATATAAAATGCGTGAATTA	NC_004556.237	NC_004556.237	273032	273340	+	
long-mer302	NC_004556	273061	273094	CAACGTGTCCGGCGGCGACTTGGCTTCGCGTCTT	NC_004556.237	NC_004556.237	273032	273340	+	
long-mer303	NC_004556	273139	273181	CATCTGGGGTGGAACCCGCGGCGGTGATGGCGGCGGCATTTTA	NC_004556.237	NC_004556.237	273032	273340	+	
long-mer304	NC_004556	273237	273279	CCATCGGCGGCGCCATCGGCGCCTTCGTCATTGACAAAACTCT	NC_004556.237	NC_004556.237	273032	273340	+	
long-mer305	NC_004556	273327	273368	CCTTCGCGAAGTAATCTGTGGGATGGGTAGCTGGATTATCTT	NC_004556.237	NC_004556.237	273032	273340	+	
long-mer306	NC_004556	273374	273461	GATATTCCAGCTGCCTTTATTATTAATATGATCGCTTTGGATAAAGCGCTGTTGTATACATCCAATTTGAAGGCAACTTCATTATTAA	NA
long-mer307	NC_004556	273830	273862	AATAATCGATTTCCTCTATTAGATTATCTCTGT	NA
long-mer308	NC_004556	273951	273993	ATGTGTTATTGTGATACATATTACTTTTTACAAGTGATTAACA	NA
long-mer309	NC_004556	274057	274093	TAACGTGTCCGGCGGAGACTTGGCTTCGCGTCTTGAG	NC_004556.238	NC_004556.238	274028	274336	+	
long-mer310	NC_004556	274394	274416	TAATATGATCGCATTGGCAGGCT	NA
long-mer311	NC_004556	274468	274510	TTAATAAATAAGCCAACGTACTAAGTAAGCCGATGGCTTTATA	NA
long-mer312	NC_004556	274986	275027	TATAGCTAATGACGCCGATTCTCCATCCCTTGTAGTGGCGTT	NA
long-mer313	NC_004556	275037	275107	TCAGAACTGTTAATAAGGCGAGAATATCTTAGTTTATAACCTGACCGAATATTTTATGCTCGTGTTTTATG	NC_004556.239	NC_004556.239	275105	275419	+	
long-mer314	NC_004556	275204	275248	ACAGATGACTCATCTTTGATCGAGTATATAAATAAGATGTTGATT	NC_004556.239	NC_004556.239	275105	275419	+	
long-mer315	NC_004556	275436	275504	GATTTTCCCTTGATCTGGCTCTTCTAGAATTACATTGCGCTTTCTGTTAGTTATTCTAACGGGCGCTGC	NA
long-mer316	NC_004556	275557	275616	ATGGTGAGGGTGCGGTTAACTGGATCTTAATCTTACTGTCCATGACAATTTATTGAGGCG	NA
long-mer317	NC_004556	275653	275695	TGAATGATTTGTCTCATCGGATATCATGATATTCATCAATGCA	NA
long-mer318	NC_004556	275725	275747	GTATAAAGTGTGATCTGCACTGG	NA
long-mer319	NC_004556	275950	275992	CTTTGGATTGCATTGAAATTTCACACAATAATCTTATAGAAAG	NA
long-mer320	NC_004556	276429	276470	CAACACCAACACCATTACCTGTTTTGGATCCGGCGTTAGCTG	NC_004556.240	NC_004556.240	276180	276443	-	
long-mer321	NC_004556	279290	279332	CATAGGTAGGGCCAGTTTTTAATGTTTATTACGTCGTCAATCA	NA
long-mer322	NC_004556	279619	279644	TTAAAGGAAATGGGTTCTAGACGTTG	NC_004556.242	NC_004556.242	279635	280822	-	AutoIPR: IPR001958:Tetracycline resistanceprotein, TetA/multidrug resistance protein MdtG;IPR020846:Major facilitator superfamily domain;
long-mer323	NC_004556	279656	279683	ATCGAGGCAATATTGACAGATGCCAGCC	NC_004556.242	NC_004556.242	279635	280822	-	AutoIPR: IPR001958:Tetracycline resistanceprotein, TetA/multidrug resistance protein MdtG;IPR020846:Major facilitator superfamily domain;
long-mer324	NC_004556	280854	280899	TTTTTAGGTGTGGTTTCCAATTTATGGAAAGCCAAGTGGACCATGT	NA
long-mer325	NC_004556	281423	281477	TTGCTTTGTATCAATCAAAATGCATGTGAATTTCTTATTTGGTTGTAGAACGATC	NA
long-mer326	NC_004556	281551	281590	AGCGCTATTGTTTTCCCTATTTTAATTATCTTTGCATCCT	NA
long-mer327	NC_004556	281772	281814	GGAGGATTGCAAATGGACGTTTCCTAGCATGGCGGTCAGTGCT	NC_004556.243	NC_004556.243	281703	282278	-	AutoIPR: IPR010835:Protein of unknown functionDUF1439;
long-mer328	NC_004556	283658	283693	TACTTCAAGTAACCGTTCGTATTTTTCGTGATCGGC	NC_004556.244	NC_004556.244	282692	283945	-	AutoIPR: IPR000023:Phosphofructokinase domain;IPR022953:ATP-dependent 6-phosphofructokinase;
long-mer329	NC_004556	285081	285123	GCTTGGCATCACATTGATGCATGGCTATTTGCCGGAGCATATC	NC_004556.246	NC_004556.246	284947	286362	+	AutoIPR: IPR005757:Murein peptide ligase;IPR005758:UDP-N-acetylmuramate--L-alanine ligase;IPR016040:NAD(P)-binding domain;
long-mer330	NC_004556	285527	285569	TACATTACCGTCCACGTGTGGTGATTCTGAATAATCTAGAGTA	NC_004556.246	NC_004556.246	284947	286362	+	AutoIPR: IPR005757:Murein peptide ligase;IPR005758:UDP-N-acetylmuramate--L-alanine ligase;IPR016040:NAD(P)-binding domain;
long-mer331	NC_004556	288193	288241	GCCTGGCGCCAGGAACAGGGCGCCCCATGACAGACACGCTAAGCCGCTG	NC_004556.247	NC_004556.247	286627	288681	-	AutoIPR: IPR000326:Phosphatidic acidphosphatase type 2/haloperoxidase; IPR025902:LssY-likeC-terminal domain;
long-mer332	NC_004556	288247	288301	GGTGTAGTGTTTGAGCGGCATGCGCAGCATGCCGGCGATGGCCGGTACGAAGGGA	NC_004556.247	NC_004556.247	286627	288681	-	AutoIPR: IPR000326:Phosphatidic acidphosphatase type 2/haloperoxidase; IPR025902:LssY-likeC-terminal domain;
long-mer333	NC_004556	288595	288637	AAAAGCAATGGCAAAGATGACCAAGCCGGCCAGTGCAGGATGT	NC_004556.247	NC_004556.247	286627	288681	-	AutoIPR: IPR000326:Phosphatidic acidphosphatase type 2/haloperoxidase; IPR025902:LssY-likeC-terminal domain;
long-mer334	NC_004556	289866	289908	CTTGAGCGACGAATCGTTCCAAGTACAGTGCGGCGGTTACTGC	NC_004556.250	NC_004556.250	289741	291108	-	AutoIPR: IPR011356:Leucineaminopeptidase/peptidase B;
long-mer335	NC_004556	293713	293755	CGTGCATCAAGTTTCTGTGTCTACGCTTAGTAAAGCGCGTGCC	NA
long-mer336	NC_004556	293816	293856	AGGAACGTTTGTGGTCAGTCGACTATATCGGTGAATCTGCC	NA
long-mer337	NC_004556	293860	293893	CAAGGTGCCGACGATGATGCCTAACGACAGCGCA	NA
long-mer338	NC_004556	295147	295189	ACGATGGTAGCGGCTGGTTGGTAGCCGTGGTTTGAGGCACCGT	NC_004556.255	NC_004556.255	293894	295339	-	AutoIPR: IPR001940:Peptidase S1C;IPR009003:Peptidase S1, PA clan;
long-mer339	NC_004556	297079	297121	TATTCCGAAACGCCGTTATGATGGTTTTTGGGCAGATGGCGTG	NA
long-mer340	NC_004556	300526	300568	AAACTGTTTGATGCTGCCATCAGATTGTTTTGCACTCACGGTG	NC_004556.260	NC_004556.260	300418	303144	-	AutoIPR: IPR015937:Aconitase/isopropylmalatedehydratase;
long-mer341	NC_004556	306894	306936	ACTCCTGGTCAGCGTGATCGCTGAGTGCATCACACATCAACAT	NA
long-mer342	NC_004556	307179	307221	TTGGGCGTTTTCATTTCCAGGCTCCGCGACACAACGCGAACGA	NA
long-mer343	NC_004556	307960	308000	GGCGTGTACAGCGAGGCACGCGCAGCCTCCGTTGTTCGTCG	NC_004556.265	NC_004556.265	307679	309733	-	AutoIPR: IPR027417:P-loop containing nucleosidetriphosphate hydrolase;
long-mer344	NC_004556	308044	308099	CATCCTTGGCCAGCGTCATGGCGTCGATACCCAGCGCTTTGATGGCTGCGTCTTCG	NC_004556.265	NC_004556.265	307679	309733	-	AutoIPR: IPR027417:P-loop containing nucleosidetriphosphate hydrolase;
long-mer345	NC_004556	308432	308474	TTGTTCGGCGTTTTGCTCAATAAGGCGGCGTGTTTTGTAGGCC	NC_004556.265	NC_004556.265	307679	309733	-	AutoIPR: IPR027417:P-loop containing nucleosidetriphosphate hydrolase;
long-mer346	NC_004556	308579	308621	GGGCGAAAGAATTTCCCACAGGGCCTTGATCTCTTTGTAGTTT	NC_004556.265	NC_004556.265	307679	309733	-	AutoIPR: IPR027417:P-loop containing nucleosidetriphosphate hydrolase;
long-mer347	NC_004556	309212	309254	CGCAACCACGAAGGCCTTGTAACCCAGTGGCAGCACATTCTCC	NC_004556.265	NC_004556.265	307679	309733	-	AutoIPR: IPR027417:P-loop containing nucleosidetriphosphate hydrolase;
long-mer348	NC_004556	309556	309598	CTTGTGAGGTGTGCGCGATAGATGTGCCGGTGAAGCCGATGAT	NC_004556.265	NC_004556.265	307679	309733	-	AutoIPR: IPR027417:P-loop containing nucleosidetriphosphate hydrolase;
long-mer349	NC_004556	309677	309719	GTACACGTTGTCGCGCAGGCACCTGTCTTTGCGGACGGCCTCG	NC_004556.265	NC_004556.265	307679	309733	-	AutoIPR: IPR027417:P-loop containing nucleosidetriphosphate hydrolase;
long-mer350	NC_004556	309866	309908	TTCCAGCTCCGTGCGGTCTACAACGAGAATCACCGTTGCATTG	NC_004556.266	NC_004556.266	309764	310822	-	AutoIPR: IPR006935:Helicase/UvrB, N-terminal;IPR007409:Restriction endonuclease, type I, HsdR,N-terminal; IPR027417:P-loop containing nucleosidetriphosphate hydrolase;
long-mer351	NC_004556	309935	309993	CAACCGTGCAGCGGTCAGCAGAGTGAAGGTCTTGCCCAAGCCCTGGGTGTGCCAGATTA	NC_004556.266	NC_004556.266	309764	310822	-	AutoIPR: IPR006935:Helicase/UvrB, N-terminal;IPR007409:Restriction endonuclease, type I, HsdR,N-terminal; IPR027417:P-loop containing nucleosidetriphosphate hydrolase;
long-mer352	NC_004556	310010	310052	AGGGTCTGCGCAGCGTTCCAGAATCACGTCGATGGCGCGCCGC	NC_004556.266	NC_004556.266	309764	310822	-	AutoIPR: IPR006935:Helicase/UvrB, N-terminal;IPR007409:Restriction endonuclease, type I, HsdR,N-terminal; IPR027417:P-loop containing nucleosidetriphosphate hydrolase;
long-mer353	NC_004556	310357	310399	GGTTTTTGTGTTCGACGATCATCACCGGTACGCCGTTGATGAG	NC_004556.266	NC_004556.266	309764	310822	-	AutoIPR: IPR006935:Helicase/UvrB, N-terminal;IPR007409:Restriction endonuclease, type I, HsdR,N-terminal; IPR027417:P-loop containing nucleosidetriphosphate hydrolase;
long-mer354	NC_004556	310524	310566	GCGGAGGCGTCGTACCACTGATGTTCGCCGCGCAGCCAGGCCA	NC_004556.266	NC_004556.266	309764	310822	-	AutoIPR: IPR006935:Helicase/UvrB, N-terminal;IPR007409:Restriction endonuclease, type I, HsdR,N-terminal; IPR027417:P-loop containing nucleosidetriphosphate hydrolase;
long-mer355	NC_004556	310691	310718	GAAGGTACCGGCTTCGCCGCCGCGCTTG	NC_004556.266	NC_004556.266	309764	310822	-	AutoIPR: IPR006935:Helicase/UvrB, N-terminal;IPR007409:Restriction endonuclease, type I, HsdR,N-terminal; IPR027417:P-loop containing nucleosidetriphosphate hydrolase;
long-mer356	NC_004556	311101	311142	AATATCCTCGTAGCGCCAAGTCAAGTAAGAAAGTGATAGAGG	NC_004556.267	NC_004556.267	310819	311199	-	AutoIPR: IPR000055:Restriction endonuclease,type I, HsdS;
long-mer357	NC_004556	311448	311490	TGCCGCGATGGGTTCTAACCCTCAGCTTTCCGGCATCGGCCCG	NC_004556.268	NC_004556.268	311469	312047	-	
long-mer358	NC_004556	312371	312413	ACCGCACGTCCTCCTCAGGCATGTAGTTCTTGGGTTTGCCCTT	NC_004556.269	NC_004556.269	312120	312791	-	AutoIPR:IPR029063:S-adenosyl-L-methionine-dependentmethyltransferase;
long-mer359	NC_004556	312465	312488	CGGTTTGCGTTTGTTGAGCACCAC	NC_004556.269	NC_004556.269	312120	312791	-	AutoIPR:IPR029063:S-adenosyl-L-methionine-dependentmethyltransferase;
long-mer360	NC_004556	312647	312728	CCGCTGCGCGGCCGTGGTCGTACAGGCACGCCAAGGTGTGCTGCAACCATGCCCAGTCTCTCTTGCCGCTGGTGATGCCGCC	NC_004556.269	NC_004556.269	312120	312791	-	AutoIPR:IPR029063:S-adenosyl-L-methionine-dependentmethyltransferase;
long-mer361	NC_004556	312822	312853	GGGATTTTGCCGTTGGCTGCGCGAAACTTTGG	NA
long-mer362	NC_004556	313195	313246	TGTACGTGGGCGAGTCCGAGGTGGTAGCGCAGGTCGGAGAATGTTTCGACCA	NC_004556.270	NC_004556.270	312984	313826	-	AutoIPR: IPR022749:N6 adenine-specific DNAmethyltransferase, N-terminal domain;IPR029063:S-adenosyl-L-methionine-dependentmethyltransferase;
long-mer363	NC_004556	313256	313298	GCTTGGCCGGATTGATGTCGCCTTCGCTGTTACGTTCGACGGC	NC_004556.270	NC_004556.270	312984	313826	-	AutoIPR: IPR022749:N6 adenine-specific DNAmethyltransferase, N-terminal domain;IPR029063:S-adenosyl-L-methionine-dependentmethyltransferase;
long-mer364	NC_004556	313341	313383	TTTGATCACTGCACGGACGGCTTTAGTGAGGTGCTCGCCGATG	NC_004556.270	NC_004556.270	312984	313826	-	AutoIPR: IPR022749:N6 adenine-specific DNAmethyltransferase, N-terminal domain;IPR029063:S-adenosyl-L-methionine-dependentmethyltransferase;
long-mer365	NC_004556	313433	313457	ACTTACGCCCGCTGATCACCGTCCA	NC_004556.270	NC_004556.270	312984	313826	-	AutoIPR: IPR022749:N6 adenine-specific DNAmethyltransferase, N-terminal domain;IPR029063:S-adenosyl-L-methionine-dependentmethyltransferase;
long-mer366	NC_004556	314057	314099	GGAGCCGATGCGATGTGGCTGTGGTGTCTCACAGGGTCGATGT	NC_004556.271	NC_004556.271	314069	314275	+	
long-mer367	NC_004556	314379	314421	ACACCTTGGAGGTTTACAAGATCAAGACGGGACGCTAGGGAGA	NA
long-mer368	NC_004556	314488	314530	CGACGACGTTTGTGCGATGCCTCAGGAGGATGACCGGCGATAG	NA
long-mer369	NC_004556	314662	314704	GACGTCTGGGGACGCGCATGGTAATCCAAAGGCACGCTTTGGC	NA
long-mer370	NC_004556	314768	314810	GTGCAATCAGGTGACTCTCTTTCTGGCCTTTATACGGTGCTGG	NA
long-mer371	NC_004556	314815	314844	GGGGGGGGGACTCGGTTCTAGAGCTGTAAC	NA
long-mer372	NC_004556	315452	315494	GGCGCAGGTTGCTCAGGTCAAAATGAACTTGGGTTTCACGGTG	NC_004556.273	NC_004556.273	315387	315698	+	AutoIPR: IPR016894:Uncharacterised conservedprotein UCP028609;
long-mer373	NC_004556	315570	315612	GGCAGTGGTTTTATCCGCTCTTGCATAGGCACCATTTTGGATA	NC_004556.273	NC_004556.273	315387	315698	+	AutoIPR: IPR016894:Uncharacterised conservedprotein UCP028609;
long-mer374	NC_004556	315899	315941	GTGGTGTGTTGTTGCCGTCATTTACAGTGGTGCAGGGTGGTCA	NC_004556.274	NC_004556.274	315700	315969	+	
long-mer375	NC_004556	316145	316187	ACGCTTGCTGTGGATGCTGGGGAGGGGCTGTGATGTGAATTGG	NA
long-mer376	NC_004556	316244	316286	CAGGAGTTTCTAACCTATGCGTCCCAAGATTGTGGCTGGGAAT	NC_004556.275	NC_004556.275	316260	317009	+	AutoIPR: IPR000652:Triosephosphate isomerase;IPR013785:Aldolase-type TIM barrel;
long-mer377	NC_004556	318673	318715	TTTCTTTCGTTGATTGTCTAATGTCGCGCTTCCCAACGGTTCG	NC_004556.280	NC_004556.280	318657	319409	+	AutoIPR: IPR001268:NADH:ubiquinoneoxidoreductase, 30kDa subunit; IPR010218:NADHdehydrogenase, subunit C;
long-mer378	NC_004556	318755	318797	TGTGCCCGTGGTTGAGTGGTGTGCCGTTTGCAAAGCGTTGCGT	NC_004556.280	NC_004556.280	318657	319409	+	AutoIPR: IPR001268:NADH:ubiquinoneoxidoreductase, 30kDa subunit; IPR010218:NADHdehydrogenase, subunit C;
long-mer379	NC_004556	318815	318857	ACAGTTATCCGATCTTTGCGGAGTGGACTATCTTGGCTATGGC	NC_004556.280	NC_004556.280	318657	319409	+	AutoIPR: IPR001268:NADH:ubiquinoneoxidoreductase, 30kDa subunit; IPR010218:NADHdehydrogenase, subunit C;
long-mer380	NC_004556	319335	319377	CCGCGGGTGATTCGTGATGATCCCCGCTTTGGGGCTGCAGCGG	NC_004556.280	NC_004556.280	318657	319409	+	AutoIPR: IPR001268:NADH:ubiquinoneoxidoreductase, 30kDa subunit; IPR010218:NADHdehydrogenase, subunit C;
long-mer381	NC_004556	320382	320424	GTCAGGTGATGGTTGAAAACTGCAAAGTTGCTCCGCCCAAGCG	NC_004556.281	NC_004556.281	319406	320713	+	AutoIPR: IPR014029:NADH:ubiquinoneoxidoreductase, 49kDa subunit, conserved site;IPR022885:NAD(P)H-quinone oxidoreductase subunit D/H;IPR029014:NiFe hydrogenase-like;
long-mer382	NC_004556	321069	321093	ACTAGGTTGCAAGCTTGGCCAATCC	NC_004556.282	NC_004556.282	320710	321237	+	AutoIPR: IPR002023:NADH-quinone oxidoreductasesubunit E-like; IPR012336:Thioredoxin-like fold;
long-mer383	NC_004556	321717	321759	CACATGGTTGGCTTGGTAAGAGCGTTTTGGGAAGTGGCGTAGA	NC_004556.283	NC_004556.283	321242	322576	+	AutoIPR: IPR011537:NADH ubiquinoneoxidoreductase, F subunit;
long-mer384	NC_004556	323403	323445	TCAGGGGTTGTACGCGGCGGATCGTGCGGTCAAGCCGCTAAAG	NC_004556.284	NC_004556.284	322573	324807	+	AutoIPR: IPR009010:Aspartate decarboxylase-likedomain; IPR010228:NADH:ubiquinone oxidoreductase, subunitG; IPR012675:Beta-grasp domain;
long-mer385	NC_004556	323595	323637	AGCGGGTCTGGGCACCGGTCACCTTGATCATCGGATCTTCAAC	NC_004556.284	NC_004556.284	322573	324807	+	AutoIPR: IPR009010:Aspartate decarboxylase-likedomain; IPR010228:NADH:ubiquinone oxidoreductase, subunitG; IPR012675:Beta-grasp domain;
long-mer386	NC_004556	323811	323853	TCCGGTCGATTTTGACTTCACTTTCTCGCTGACTGGGAAGTCC	NC_004556.284	NC_004556.284	322573	324807	+	AutoIPR: IPR009010:Aspartate decarboxylase-likedomain; IPR010228:NADH:ubiquinone oxidoreductase, subunitG; IPR012675:Beta-grasp domain;
long-mer387	NC_004556	323862	324073	TCCGTCGCAGTTAGCCAATGCGTTGACCGATGCGGCTTTGCTCAATGCGGCGAAAGCGGCTGCCCGTGTGGTCATTGTGGTCGGTGCACTGGCCGAGAATCACCCGCAAGCAGCCACGTTGCGGGCGGCGGCGCGTCAGTTCGCTGAGACGACCGGTGCGGCCTTGTGCCGCATCCCGCAAGGGGCTAATTCGATTGGACTTACCCAGCACG	NC_004556.284	NC_004556.284	322573	324807	+	AutoIPR: IPR009010:Aspartate decarboxylase-likedomain; IPR010228:NADH:ubiquinone oxidoreductase, subunitG; IPR012675:Beta-grasp domain;
long-mer388	NC_004556	324170	324212	ACACGGCGACCGCGCGTCAGGTACTGCATGGTGCCAAGGTGGT	NC_004556.284	NC_004556.284	322573	324807	+	AutoIPR: IPR009010:Aspartate decarboxylase-likedomain; IPR010228:NADH:ubiquinone oxidoreductase, subunitG; IPR012675:Beta-grasp domain;
long-mer389	NC_004556	324215	324257	CGTTCAGTCATTTCGCTTGTGTCTCAACCCGTGATGTCGCGGA	NC_004556.284	NC_004556.284	322573	324807	+	AutoIPR: IPR009010:Aspartate decarboxylase-likedomain; IPR010228:NADH:ubiquinone oxidoreductase, subunitG; IPR012675:Beta-grasp domain;
long-mer390	NC_004556	324630	324714	GGCGAAGCAATTGCAAGTGGTCGCTGGCCAGATGGTTAAAGTGAGTACGGCTGCTGGCAAAGCGACGCTGCCAGTGGTGTTAGAC	NC_004556.284	NC_004556.284	322573	324807	+	AutoIPR: IPR009010:Aspartate decarboxylase-likedomain; IPR010228:NADH:ubiquinone oxidoreductase, subunitG; IPR012675:Beta-grasp domain;
long-mer391	NC_004556	324723	324795	CGCCTTGGGTACGGTCTGGATCGAAACGGGTCACGGTGCCACCGCACCAATCGGTGCTGGTCGCGTCACGATG	NC_004556.284	NC_004556.284	322573	324807	+	AutoIPR: IPR009010:Aspartate decarboxylase-likedomain; IPR010228:NADH:ubiquinone oxidoreductase, subunitG; IPR012675:Beta-grasp domain;
long-mer392	NC_004556	325295	325337	TCAGGTCGTCAGCTACGAAATTGCGATGGGCTTTGCTTTGGTC	NC_004556.285	NC_004556.285	324804	325895	+	AutoIPR: IPR001694:NADH:ubiquinoneoxidoreductase, subunit 1/F420H2 oxidoreductase subunitH;
long-mer393	NC_004556	328512	328554	TATTGGCATGCATCATGAGCAAGATATGCGCAAGATGGGCGGG	NC_004556.289	NC_004556.289	327370	329511	+	AutoIPR: IPR003945:NADH-plastoquinoneoxidoreductase, chain 5;
long-mer394	NC_004556	328644	328701	CAAGGACACCATCATTGAGGCAGCGGCTTATCATGCTGAGCATGCACACAGTTGGGTA	NC_004556.289	NC_004556.289	327370	329511	+	AutoIPR: IPR003945:NADH-plastoquinoneoxidoreductase, chain 5;
long-mer395	NC_004556	328842	328884	TACACACACGTCAAATGATGAACATGCGCATGGTGTGCATGAG	NC_004556.289	NC_004556.289	327370	329511	+	AutoIPR: IPR003945:NADH-plastoquinoneoxidoreductase, chain 5;
long-mer396	NC_004556	330669	330711	GTGGTTTGCGACGTTTGCCATATTGTTCTATATGGCAAATGCG	NC_004556.290	NC_004556.290	329533	331038	+	AutoIPR: IPR003918:NADH:ubiquinoneoxidoreductase;
long-mer397	NC_004556	330945	331022	GTTGGTGTTGGGGCTGTATCCTAAGCCGCTTATTGATTTGATGGATTCTTCCATTGTCAAGCTCACTACTCAGATTGC	NC_004556.290	NC_004556.290	329533	331038	+	AutoIPR: IPR003918:NADH:ubiquinoneoxidoreductase;
long-mer398	NC_004556	332368	332410	AGTGATGTATTTTGATGAGCCCGTTGGTGAGCCGCTCCCAGTG	NC_004556.291	NC_004556.291	331073	332530	+	AutoIPR: IPR010096:NAD(P)H-quinoneoxidoreductase, subunit N/subunit 2;
long-mer399	NC_004556	332544	332586	TCACAGTATAGAAAGTCACGCAGCTTTTGCTTGTTTTTAATTT	NA
long-mer400	NC_004556	332952	332994	AAGAGGAAGCGCAAGTCTCTCTCATGAAGAAGTGACTTGGGAA	NA
long-mer401	NC_004556	334351	334393	GTAGGGCCCCAAGCTGTCTGGTATGAGTGCCAGAAAGCTGCGT	NC_004556.294	NC_004556.294	334030	335361	-	AutoIPR: IPR004680:Citrate transporter-likedomain; IPR014738:Citrate transporter;
long-mer402	NC_004556	335396	335438	GATAGCATGCCGTTATCGCGCATACGCCGCACCTATTGCGGCG	NA
long-mer403	NC_004556	336685	336727	CGCCACATACCCTCCCATGTGCTGTGTGGTGTGTGAAACTTGA	NC_004556.295	NC_004556.295	335494	336690	-	AutoIPR: IPR010870:Phosphate-selective porinO/P; IPR023614:Porin domain;
long-mer404	NC_004556	337841	337883	TTACGATGTACACGGCCACATTATGACCGGGTATGGTGACCTA	NC_004556.297	NC_004556.297	337569	338942	+	AutoIPR: IPR005467:Histidine kinase domain;IPR006290:Heavy metal sensor kinase;IPR013727:Two-component sensor kinase, N-terminal;IPR017055:Signal transduction histidine kinase, DctB(C4-dicarboxylate transport system regulator);
long-mer405	NC_004556	337933	337975	ATGCTGACTACAGCGGTGAGCTGGTGCGGTTCGTCGCGGTGGC	NC_004556.297	NC_004556.297	337569	338942	+	AutoIPR: IPR005467:Histidine kinase domain;IPR006290:Heavy metal sensor kinase;IPR013727:Two-component sensor kinase, N-terminal;IPR017055:Signal transduction histidine kinase, DctB(C4-dicarboxylate transport system regulator);
long-mer406	NC_004556	338094	338136	GTCTTGACGCTGTTGTCACTGCCCTTGGTTGCGTTGGGTGTAT	NC_004556.297	NC_004556.297	337569	338942	+	AutoIPR: IPR005467:Histidine kinase domain;IPR006290:Heavy metal sensor kinase;IPR013727:Two-component sensor kinase, N-terminal;IPR017055:Signal transduction histidine kinase, DctB(C4-dicarboxylate transport system regulator);
long-mer407	NC_004556	340452	340494	TTAATGAAGTGTCTCTTCTCTTAACTGCTGGATGCTGCTGTTG	NC_004556.300	NC_004556.300	340403	341170	+	AutoIPR: IPR011006:CheY-like superfamily;IPR016032:Signal transduction response regulator,C-terminal effector; IPR017206:Signal transductionhistidine kinase, hybrid-type, BC3207, predicted;
long-mer408	NC_004556	343187	343229	TCATGCTGCCGTGGTCAATGGTGTCATGGTTGAGGTATGGGGA	NC_004556.302	NC_004556.302	343134	343361	+	
long-mer409	NC_004556	344129	344205	GCCGCGTGGGTTTTCCTGTGAATAGGACACGCCCAAGTGCAGTACGTCGCCAGTGCTCTTGAACGGAGTCCATATTG	NC_004556.303	NC_004556.303	343592	344761	-	AutoIPR: IPR010870:Phosphate-selective porinO/P; IPR023614:Porin domain;
long-mer410	NC_004556	354901	354943	GGTTGCCGGTGGGCGTGGTTCTAGCCACGTTTGGGGCAATGTG	NC_004556.311	NC_004556.311	353294	355105	+	AutoIPR:IPR000101:Gamma-glutamyltranspeptidase;IPR029055:Nucleophile aminohydrolases, N-terminal;
long-mer411	NC_004556	355104	355146	GATCGAATTCGGAAGGCTTGCATTGACTCATGAGTAATGCAGC	NC_004556.311	NC_004556.311	353294	355105	+	AutoIPR:IPR000101:Gamma-glutamyltranspeptidase;IPR029055:Nucleophile aminohydrolases, N-terminal;
long-mer412	NC_004556	355383	355409	TTGCGACACGGGGTTGAAGGGCGATCT	NA
long-mer413	NC_004556	355431	355473	TAACTGATATTATTTTTAGATGTTCATCGTGTGAATATTAATT	NA
long-mer414	NC_004556	355691	355723	TCTCAATCCGGCGTTATCAAGAAAATCAGGTGA	NA
long-mer415	NC_004556	357269	357311	TGATCATTTCAAACGTATCAATGACGAATATGGGCATGCTGCT	NC_004556.312	NC_004556.312	355974	357638	+	AutoIPR: IPR011622:7TM-DISM receptor,extracellular domain, type 2; IPR011623:7TM-DISMreceptor, extracellular domain, type 1;IPR029787:Nucleotide cyclase;
long-mer416	NC_004556	357744	357786	GGTGCGTTCGAGTATTAACAAAGGATCAATACGCACGTTGAAC	NC_004556.313	NC_004556.313	357738	358595	-	AutoIPR: IPR011055:Duplicated hybrid motif;IPR016047:Peptidase M23;
long-mer417	NC_004556	360508	360550	TCAAGCTTTTGTCTGGCCATCTTACAAATAAGGTCGCCAAATC	NC_004556.316	NC_004556.316	360312	361253	+	AutoIPR: IPR012784:RNA polymerase-bindingtranscription factor DksA;
long-mer418	NC_004556	361073	361115	CCGTAAGTTAATTGCTAAGATTGATAGCACCCTCAATCGCTTG	NC_004556.316	NC_004556.316	360312	361253	+	AutoIPR: IPR012784:RNA polymerase-bindingtranscription factor DksA;
long-mer419	NC_004556	361735	361777	CCGAGCATTTGGCTGTAATTTATATTTGCCCCGGTTCCCAGGG	NC_004556.317	NC_004556.317	361418	362098	+	AutoIPR: IPR029058:Alpha/Beta hydrolase fold;
long-mer420	NC_004556	362863	362905	AATTGCAGGATTGACGCGCGCGAGACGACAGAAATCCCGTCGC	NC_004556.320	NC_004556.320	362646	363902	-	AutoIPR: IPR010290:Transmembrane secretioneffector; IPR020846:Major facilitator superfamilydomain;
long-mer421	NC_004556	362985	363027	TCCGGCGACTGCCAGCAATAAGGTGCGTCCTGCGTGACGTTGT	NC_004556.320	NC_004556.320	362646	363902	-	AutoIPR: IPR010290:Transmembrane secretioneffector; IPR020846:Major facilitator superfamilydomain;
long-mer422	NC_004556	363209	363251	GATTGGAGAACACAAAGCGCACGCCCTCGGCGATGCTGCCCAA	NC_004556.320	NC_004556.320	362646	363902	-	AutoIPR: IPR010290:Transmembrane secretioneffector; IPR020846:Major facilitator superfamilydomain;
long-mer423	NC_004556	363399	363441	GAGCACCAAACTAGCCTGGAATGCTACAGTGCCAAGTCCAGCA	NC_004556.320	NC_004556.320	362646	363902	-	AutoIPR: IPR010290:Transmembrane secretioneffector; IPR020846:Major facilitator superfamilydomain;
long-mer424	NC_004556	363859	363901	AGCAGCGTGCGCAGCGTTGCGTTGGAGGAAGGGGATGTGCTCA	NC_004556.320	NC_004556.320	362646	363902	-	AutoIPR: IPR010290:Transmembrane secretioneffector; IPR020846:Major facilitator superfamilydomain;
long-mer424	NC_004556	363859	363901	AGCAGCGTGCGCAGCGTTGCGTTGGAGGAAGGGGATGTGCTCA	NC_004556.321	NC_004556.321	363899	364339	-	AutoIPR: IPR003808:Fe-S metabolism associateddomain, SufE-like;
long-mer425	NC_004556	363931	363983	TCAAGTCGAGCATTGCTGCCAAACCATTATTACGTGTTGGCGACAGGTGTTTG	NC_004556.321	NC_004556.321	363899	364339	-	AutoIPR: IPR003808:Fe-S metabolism associateddomain, SufE-like;
long-mer426	NC_004556	364082	364124	GACAATGGCTGAATCACTGGCACCATAGAACTTGAGATCATCG	NC_004556.321	NC_004556.321	363899	364339	-	AutoIPR: IPR003808:Fe-S metabolism associateddomain, SufE-like;
long-mer427	NC_004556	364496	364538	TGCACGGATTGCGTCGGCACGTACAAAATCCCGCGCCTGCTTG	NC_004556.322	NC_004556.322	364424	365827	-	AutoIPR: IPR015273:Cysteinyl-tRNA synthetase,class Ia, DALR; IPR020791:Leucine-tRNA ligase, archaeal;IPR024909:Cysteinyl-tRNA synthetase/mycothiol ligase;
long-mer428	NC_004556	365321	365377	GACTCGAGCACCGGCCAACATTTCTTCCGTATCCCTGCGCGACAGTTGCCCATAATC	NC_004556.322	NC_004556.322	364424	365827	-	AutoIPR: IPR015273:Cysteinyl-tRNA synthetase,class Ia, DALR; IPR020791:Leucine-tRNA ligase, archaeal;IPR024909:Cysteinyl-tRNA synthetase/mycothiol ligase;
long-mer429	NC_004556	365528	365570	ATCCTCACGGTAAGCAGCGCAAAAGCGTTCAGTAATGGCCGAG	NC_004556.322	NC_004556.322	364424	365827	-	AutoIPR: IPR015273:Cysteinyl-tRNA synthetase,class Ia, DALR; IPR020791:Leucine-tRNA ligase, archaeal;IPR024909:Cysteinyl-tRNA synthetase/mycothiol ligase;
long-mer430	NC_004556	366511	366553	CCGCCCCGTTGAAACCAATGCACTGTTTCCCATGCATGGTGCG	NC_004556.324	NC_004556.324	366519	366755	+	
long-mer430	NC_004556	366511	366553	CCGCCCCGTTGAAACCAATGCACTGTTTCCCATGCATGGTGCG	NC_004556.323	NC_004556.323	366046	366522	+	
long-mer431	NC_004556	369839	369881	CCGTGCCCTTGATTACACCGCATCATTGGCACATACCCGCTTC	NC_004556.327	NC_004556.327	369240	370334	+	AutoIPR: IPR002933:Peptidase M20;
long-mer432	NC_004556	371705	371747	TGATCGATTGAAGATGAGCACTGCCACCTTCACCCTTGGCATT	NC_004556.328	NC_004556.328	370399	371715	+	AutoIPR: IPR004662:Acetylglutamate kinase;IPR011242:Acetylglutamate kinase argB;
long-mer432	NC_004556	371705	371747	TGATCGATTGAAGATGAGCACTGCCACCTTCACCCTTGGCATT	NC_004556.329	NC_004556.329	371718	372701	+	AutoIPR:IPR000706:N-acetyl-gamma-glutamyl-phosphate reductase,type 1; IPR016040:NAD(P)-binding domain;
long-mer433	NC_004556	374785	374827	GTCCGCACCCTGACCCCTGAAAACCTTGCCATGGCTGGTGACA	NC_004556.331	NC_004556.331	374179	375333	+	AutoIPR: IPR001057:Glutamate/acetylglutamatekinase; IPR011529:Glutamate 5-kinase; IPR015947:PUA-likedomain;
long-mer434	NC_004556	376725	376758	CTCGCGTTTTTCTGATGGTGGCGCCCTCGGACTG	NC_004556.333	NC_004556.333	375625	376902	+	AutoIPR: IPR000965:GPR domain;IPR012134:Glutamate-5-semialdehyde dehydrogenase;IPR016161:Aldehyde/histidinol dehydrogenase;
long-mer435	NC_004556	376894	376936	CGACGTTAGCGTAGCGAACATACCGCCCATCACCTCCTAGCGC	NC_004556.334	NC_004556.334	376823	377083	-	
long-mer435	NC_004556	376894	376936	CGACGTTAGCGTAGCGAACATACCGCCCATCACCTCCTAGCGC	NC_004556.333	NC_004556.333	375625	376902	+	AutoIPR: IPR000965:GPR domain;IPR012134:Glutamate-5-semialdehyde dehydrogenase;IPR016161:Aldehyde/histidinol dehydrogenase;
long-mer436	NC_004556	377528	377570	TATGAAGATGCTATTTATTATTGTTTCTATCTGTATTTGAATG	NC_004556.335	NC_004556.335	377366	377875	+	
long-mer437	NC_004556	377901	377970	GACACTCACTGTAGAACAAGCAAATGCATTATTGGACAGTATTACCACACAGGAGCAATTGCGGGATTTA	NC_004556.336	NC_004556.336	377899	378372	+	
long-mer438	NC_004556	381081	381135	TATTCAGGGGATGCTGCATAATGGCGACGATATTCGGGTGATTGATACCACTGAG	NC_004556.343	NC_004556.343	380923	385746	+	AutoIPR: IPR011049:Serralysin-likemetalloprotease, C-terminal;
long-mer439	NC_004556	381216	381258	CGGTAAACCTGATAAGTGGGGTACCCCCGCCAACCAATTCCTG	NC_004556.343	NC_004556.343	380923	385746	+	AutoIPR: IPR011049:Serralysin-likemetalloprotease, C-terminal;
long-mer440	NC_004556	381264	381306	CGAAAAAGCCGCCGATGGCACACGTCTTCCGAATGGGGCTTGG	NC_004556.343	NC_004556.343	380923	385746	+	AutoIPR: IPR011049:Serralysin-likemetalloprotease, C-terminal;
long-mer441	NC_004556	381696	381727	GGACACTCACCTGGAGGGCGCACGTCTGGTGC	NC_004556.343	NC_004556.343	380923	385746	+	AutoIPR: IPR011049:Serralysin-likemetalloprotease, C-terminal;
long-mer442	NC_004556	381897	381939	CGAGGGCAGCCGGCAGATTGTCCAGGATTGGACCAGTCAGTAT	NC_004556.343	NC_004556.343	380923	385746	+	AutoIPR: IPR011049:Serralysin-likemetalloprotease, C-terminal;
long-mer443	NC_004556	382294	382320	GACCTGGACGGCGACGGCATCACCCAC	NC_004556.343	NC_004556.343	380923	385746	+	AutoIPR: IPR011049:Serralysin-likemetalloprotease, C-terminal;
long-mer444	NC_004556	382440	382482	CGCCGCCTCTGGCTTTGACGCCCTGCGTGATTTAGATAGCAAC	NC_004556.343	NC_004556.343	380923	385746	+	AutoIPR: IPR011049:Serralysin-likemetalloprotease, C-terminal;
long-mer445	NC_004556	382806	382827	AGCCATCAGCGGCAGCGGCGCA	NC_004556.343	NC_004556.343	380923	385746	+	AutoIPR: IPR011049:Serralysin-likemetalloprotease, C-terminal;
long-mer446	NC_004556	382839	382881	GCAAGAAGCCGCCAGCCTCTCACCTGCCTTATTGGTGGCGGTG	NC_004556.343	NC_004556.343	380923	385746	+	AutoIPR: IPR011049:Serralysin-likemetalloprotease, C-terminal;
long-mer447	NC_004556	382949	382983	GGGCCAGCACCTCAACCATGCTGAGCACTGAGGAA	NC_004556.343	NC_004556.343	380923	385746	+	AutoIPR: IPR011049:Serralysin-likemetalloprotease, C-terminal;
long-mer448	NC_004556	383238	383280	CATCACCATCACGCTCATCCCTGAGCAACTCTACTCTGGGTTC	NC_004556.343	NC_004556.343	380923	385746	+	AutoIPR: IPR011049:Serralysin-likemetalloprotease, C-terminal;
long-mer449	NC_004556	383538	383580	TGCCTTATGCCAGATGGTCTATCGGACTGCGGCAACGCCCGAT	NC_004556.343	NC_004556.343	380923	385746	+	AutoIPR: IPR011049:Serralysin-likemetalloprotease, C-terminal;
long-mer450	NC_004556	384348	384402	TGGCAGTTTCTTTGCAGACACCTATCTGTTCAACAAAGGAGACGGCCGCGACACG	NC_004556.343	NC_004556.343	380923	385746	+	AutoIPR: IPR011049:Serralysin-likemetalloprotease, C-terminal;
long-mer451	NC_004556	385631	385693	GTGAGGTGGAGCGTTTGATTGAGGCGATGGCGCTGTCCCCTACGGTGACGACGATGCAAGCCA	NC_004556.343	NC_004556.343	380923	385746	+	AutoIPR: IPR011049:Serralysin-likemetalloprotease, C-terminal;
long-mer452	NC_004556	386205	386247	ATGGTTGCGCAGTTGGTGGCCCGCAGCGCGCAGTGCCATGATT	NC_004556.344	NC_004556.344	385941	386438	-	AutoIPR: IPR006263:Cytidine deaminase,homodimeric; IPR028883:tRNA-specific adenosinedeaminase;
long-mer453	NC_004556	386301	386325	GAGTAGGGTCCCTTCGGGGCTGATT	NC_004556.344	NC_004556.344	385941	386438	-	AutoIPR: IPR006263:Cytidine deaminase,homodimeric; IPR028883:tRNA-specific adenosinedeaminase;
long-mer454	NC_004556	386751	386793	GTGCTTGGCCGCTGTCAGCGATAAGGTCGGAGATCAGTTCTAC	NC_004556.345	NC_004556.345	386446	386940	-	AutoIPR: IPR022689:Iron dependent repressor;
long-mer455	NC_004556	389512	389554	GGCCAGGCAGCGACGCTGGCTACGATTTGGAACGAAAGCATTG	NC_004556.347	NC_004556.347	389023	389787	-	AutoIPR: IPR016181:Acyl-CoA N-acyltransferase;IPR017137:Arginine-tRNA-protein transferase 1,eukaryotic; IPR030700:Arginine-tRNA-protein transferase;
long-mer456	NC_004556	390081	390123	GGTGCTTTAGGTGGCTTTCGTATTGTGTATCGGCATCACATGA	NA
long-mer457	NC_004556	390397	390439	CCGTGGTGCAATGGTGTTGATAGGGGAGGTAAATACGTTGTCG	NC_004556.348	NC_004556.348	390211	390702	-	
long-mer458	NC_004556	391285	391327	GATTACTTGACCGTGCTGGATTGCGGTGACGCGGCGTAATGAG	NC_004556.349	NC_004556.349	390706	391557	-	AutoIPR: IPR003703:Acyl-CoA thioesterase;IPR029069:HotDog domain;
long-mer459	NC_004556	397015	397057	CATAGGTAGGGCCAGTTTTTAATGTTTATTACGTCGTCAATCA	NA
long-mer460	NC_004556	397287	397328	GCCGTCAAGACTTTTTTGGAGAAGGTTCTATTTAGGCGTGTA	NA
long-mer461	NC_004556	399024	399065	GATAAGGACAGGCGGTGTGTCTGCTTTGGAGGCACCATCAAT	NC_004556.354	NC_004556.354	398190	400181	-	AutoIPR: IPR005674:CocE/Serine esterase;IPR008979:Galactose-binding domain-like;IPR029058:Alpha/Beta hydrolase fold;
long-mer462	NC_004556	400604	400649	TGCATCAAGTGGAGCCAAGTGCATGTAGGTGAGGAAGTGAGTGTGT	NA
long-mer463	NC_004556	402085	402127	CACCGTCATCATGATCATGCCACCTTTGGGTTGCAGCAGGCGG	NC_004556.355	NC_004556.355	400825	403416	-	AutoIPR: IPR022284:Glycerol-3-phosphateO-acyltransferase/Dihydroxyacetone phosphateacyltransferase;
long-mer464	NC_004556	406610	406652	CCAGAATGCCGCCGATCATGGCCTCAATAAGATCAATAAAGAC	NC_004556.357	NC_004556.357	405465	408491	+	AutoIPR: IPR000531:TonB-dependent receptor,beta-barrel; IPR008291:Glucoamylase, starch-binding;
long-mer465	NC_004556	406657	406717	GCGGCAGCTTGCGTTGGCAGCGTAGTGCTGATGCTTGGTCCAATGAGCTGATCTTTACCCG	NC_004556.357	NC_004556.357	405465	408491	+	AutoIPR: IPR000531:TonB-dependent receptor,beta-barrel; IPR008291:Glucoamylase, starch-binding;
long-mer466	NC_004556	406893	406935	ACGTTCACCAGTGTTAAGTGGAATGGTGACCACACTATTAAAA	NC_004556.357	NC_004556.357	405465	408491	+	AutoIPR: IPR000531:TonB-dependent receptor,beta-barrel; IPR008291:Glucoamylase, starch-binding;
long-mer467	NC_004556	412980	413022	GCGTGGGTACTTTTTTCGATGTGTGTGTTGCAGGCGTGCAATT	NA
long-mer468	NC_004556	413747	413789	GCCATCAATTCTCGCGGATTTCGCAACGTGAGCGACGCCTTCT	NC_004556.362	NC_004556.362	413390	414094	-	AutoIPR: IPR001352:Ribonuclease HII/HIII;IPR012337:Ribonuclease H-like domain;
long-mer469	NC_004556	414616	414658	TGCAGCTGGGATGACGACATGTAGCCCTGGTAGATGTTCAGAC	NC_004556.363	NC_004556.363	414151	415308	-	AutoIPR: IPR003835:Glycosyl transferase, family19;
long-mer470	NC_004556	415194	415236	TGCCGATGAATTCTGCGGTAGCGAAGTGCAAGCGCAGTTGTTG	NC_004556.363	NC_004556.363	414151	415308	-	AutoIPR: IPR003835:Glycosyl transferase, family19;
long-mer471	NC_004556	415263	415305	CTGATGCTTCACCCGCGATGATTGCGATGCGGGGCGCTTGGAT	NC_004556.363	NC_004556.363	414151	415308	-	AutoIPR: IPR003835:Glycosyl transferase, family19;
long-mer472	NC_004556	415652	415694	TGTTCCCATGCCGATGAAGGCATATCTTCCGATTCGGCAAAAT	NC_004556.364	NC_004556.364	415385	416176	-	AutoIPR:IPR010137:Acyl-[acyl-carrier-protein]--UDP-N-acetylglucosamine O-acyltransferase; IPR029098:UdpN-acetylglucosamine O-acyltransferase, C-terminal;
long-mer473	NC_004556	417459	417501	GGTCTTTGGCGATCAGTACTGCACCAGAGGCTGCTTTGACATC	NC_004556.366	NC_004556.366	416677	417693	-	AutoIPR: IPR007691:UDP-3-O-[3-hydroxymyristoyl]glucosamine N-acyltransferase LpxD;
long-mer474	NC_004556	425390	425431	TTGGATACTTGATGCTTGCTTATAGCCGCCGGAATAACACAC	NA
long-mer475	NC_004556	426133	426175	ATAGGAAAAATTCAGTACGTTTTTGGGCTGAGAGGATGCGAAA	NC_004556.373	NC_004556.373	425815	427158	-	AutoIPR: IPR005017:Outer membrane proteintransport protein (OMPP1/FadL/TodX);
long-mer476	NC_004556	427187	427229	CTCGGGTGTTCCTTACCTGCCCATTGTGCTATCTAGCTAGAGT	NA
long-mer477	NC_004556	429213	429255	GGGATCCTATGGCGTGGCTCGTGCTGGATCCGGGTAGGTTGCT	NC_004556.377	NC_004556.377	429002	429472	-	
long-mer478	NC_004556	430767	430809	CATATTCGATCACGTTTGACGCTGGATGTGATCGAATATAGCG	NC_004556.380	NC_004556.380	430764	430907	+	
long-mer479	NC_004556	430907	430953	AGGGTTAGTCCAAGTGCCTATATGTATGTGGTCACAAAGTTTGAAGC	NC_004556.381	NC_004556.381	430904	431152	+	
long-mer480	NC_004556	432590	432632	TATTGGGTGATGTCTCAGGGGGCTTTGGACTCGTCTGTCAGGG	NC_004556.385	NC_004556.385	432627	434519	-	AutoIPR:IPR000581:Dihydroxy-acid/6-phosphogluconate dehydratase;IPR015928:Aconitase/3-isopropylmalate dehydratase,swivel;
long-mer481	NC_004556	435349	435391	AGGTGATGTGTGCGTCGTTTGTAGGGATCATGCCTTGATTTCC	NC_004556.387	NC_004556.387	435376	436389	-	AutoIPR: IPR003836:Glucokinase;
long-mer481	NC_004556	435349	435391	AGGTGATGTGTGCGTCGTTTGTAGGGATCATGCCTTGATTTCC	NC_004556.386	NC_004556.386	434660	435379	-	AutoIPR:IPR006148:Glucosamine/galactosamine-6-phosphateisomerase;
long-mer482	NC_004556	436572	436614	GCCGTTGAATGCGTCGAGGAAAAGGCGCTCATAGGCGATGTGG	NC_004556.388	NC_004556.388	436386	437819	-	AutoIPR: IPR001282:Glucose-6-phosphatedehydrogenase;
long-mer483	NC_004556	437830	437872	TCGGATTTGGATGTTAACGTTTGTTGGTGTGGGGGTGTTTTTG	NA
long-mer484	NC_004556	440913	440955	TTGTTGGCGTTGATGTTTGGCCCGGAGCCTTGGGATTATTTTC	NC_004556.393	NC_004556.393	440781	441176	+	AutoIPR: IPR000701:Succinatedehydrogenase/Fumarate reductase, transmembrane subunit;
long-mer485	NC_004556	441124	441166	TCATCACCGCTGGTGTATGGGGCTATGTGGTTGTTGGCCGGGG	NC_004556.393	NC_004556.393	440781	441176	+	AutoIPR: IPR000701:Succinatedehydrogenase/Fumarate reductase, transmembrane subunit;
long-mer486	NC_004556	441635	441677	TGCCACGTTCGGTTTGGCTCATAAAGGCTTACAGACTGTCTGT	NC_004556.395	NC_004556.395	441564	443354	+	AutoIPR: IPR011803:Adenylylsulphate reductase,alpha subunit; IPR014006:Succinate dehydrogenase/fumaratereductase, flavoprotein subunit; IPR027477:Succinatedehydrogenase/fumarate reductase flavoprotein, catalyticdomain;
long-mer487	NC_004556	442936	442978	CGACAGCGGTGATTCGTGACACGATGCAACGTACCATGCAATC	NC_004556.395	NC_004556.395	441564	443354	+	AutoIPR: IPR011803:Adenylylsulphate reductase,alpha subunit; IPR014006:Succinate dehydrogenase/fumaratereductase, flavoprotein subunit; IPR027477:Succinatedehydrogenase/fumarate reductase flavoprotein, catalyticdomain;
long-mer488	NC_004556	444617	444659	TACCTTGCGTTGGAGCGGTGTTCTATTGGCCGCCTGCGGTGGT	NC_004556.398	NC_004556.398	444480	444932	+	
long-mer489	NC_004556	445123	445165	CGTGACCGATTGTTGCAAATGTCTGCACACGCAACGGTGAGTG	NC_004556.399	NC_004556.399	444958	446199	+	AutoIPR: IPR011925:Lipoprotein-releasing systemtransmembrane protein LolC/E; IPR025857:MacB-likeperiplasmic core domain;
long-mer490	NC_004556	445926	445968	GTTGATTGGCATCATCGGTACCCTCTCTGGCGTGATCGGTGGT	NC_004556.399	NC_004556.399	444958	446199	+	AutoIPR: IPR011925:Lipoprotein-releasing systemtransmembrane protein LolC/E; IPR025857:MacB-likeperiplasmic core domain;
long-mer491	NC_004556	446226	446268	GCCCGGTGATTCGAGCCGAGTCCCTTGGAAAAACCTATTCTGA	NC_004556.400	NC_004556.400	446192	446914	+	AutoIPR: IPR011924:Lipoprotein releasingsystem, ATP-binding protein; IPR027417:P-loop containingnucleoside triphosphate hydrolase;
long-mer492	NC_004556	446386	446428	CGGACTCGACGTTCCAACTGCGGGTGAAGTGTACGTCGCTGGG	NC_004556.400	NC_004556.400	446192	446914	+	AutoIPR: IPR011924:Lipoprotein releasingsystem, ATP-binding protein; IPR027417:P-loop containingnucleoside triphosphate hydrolase;
long-mer493	NC_004556	446704	446746	TTCTCCTGATTGTGTGCTTGGGGATGAGCCGACCGGAAATCTC	NC_004556.400	NC_004556.400	446192	446914	+	AutoIPR: IPR011924:Lipoprotein releasingsystem, ATP-binding protein; IPR027417:P-loop containingnucleoside triphosphate hydrolase;
long-mer494	NC_004556	446948	446990	GGTTCTGTTTTTGGTGGTTAAACTGGTGCGGCGGTGATGTTCC	NA
long-mer495	NC_004556	447197	447239	TTCCTAAAAGAACGGAGCGGTTATCGAAGGATGTGATATTGGC	NC_004556.401	NC_004556.401	447235	449739	+	AutoIPR: IPR004797:Competence proteinComEC/Rec2; 
long-mer496	NC_004556	447576	447615	GTCGTTCGCGTTGGAGGGCCGTGATCTGGTGTTACGTGGT	NC_004556.401	NC_004556.401	447235	449739	+	AutoIPR: IPR004797:Competence proteinComEC/Rec2; 
long-mer497	NC_004556	447651	447693	TACACGTTTCTTGTTGCGTGTTGATACCGATCAAGATCAGGAA	NC_004556.401	NC_004556.401	447235	449739	+	AutoIPR: IPR004797:Competence proteinComEC/Rec2; 
long-mer498	NC_004556	447731	447773	ATGACGAGAATAAGGCGGTAGTACCGGGGCCACGCAGTGCATT	NC_004556.401	NC_004556.401	447235	449739	+	AutoIPR: IPR004797:Competence proteinComEC/Rec2; 
long-mer499	NC_004556	447881	447923	TTGCGACCGGTTACGTACGTATGCCGACGATGGCACGTGAGCT	NC_004556.401	NC_004556.401	447235	449739	+	AutoIPR: IPR004797:Competence proteinComEC/Rec2; 
long-mer500	NC_004556	448180	448222	GCTTGGCGTTGGCCGCGGCCAATCGCTATGGCACTCATTGCGG	NC_004556.401	NC_004556.401	447235	449739	+	AutoIPR: IPR004797:Competence proteinComEC/Rec2; 
long-mer501	NC_004556	448450	448492	ATGCAAGACGGTCATGCCGCGTCTTGTCGTGGCTTCTTATCGG	NC_004556.401	NC_004556.401	447235	449739	+	AutoIPR: IPR004797:Competence proteinComEC/Rec2; 
long-mer502	NC_004556	452761	452803	GATCGGTAACTTGGTTGCTGGAGGTACTGGTAAAACGCCGTTA	NC_004556.405	NC_004556.405	452591	453610	+	AutoIPR: IPR003758:Tetraacyldisaccharide4'-kinase; IPR027417:P-loop containing nucleosidetriphosphate hydrolase;
long-mer503	NC_004556	453460	453502	TCGACTTCCTGTGTTGATGACCGAGAAGGATGCGGTCAAATGC	NC_004556.405	NC_004556.405	452591	453610	+	AutoIPR: IPR003758:Tetraacyldisaccharide4'-kinase; IPR027417:P-loop containing nucleosidetriphosphate hydrolase;
long-mer504	NC_004556	453601	453668	TTCGTGTTGATTATCTCTAATGTAAATTTATCTTAAAAATATATTTTATATTAATTTAAACTCCATAA	NC_004556.405	NC_004556.405	452591	453610	+	AutoIPR: IPR003758:Tetraacyldisaccharide4'-kinase; IPR027417:P-loop containing nucleosidetriphosphate hydrolase;
long-mer505	NC_004556	453801	453843	CAAGAAAGAATTTCGTTTAACTGGACTGCTGCGCAAAATATTT	NA
long-mer506	NC_004556	454801	454835	TTTCACCAGAGTATCTAGTTGCGAGGCCAGTTCTG	NC_004556.407	NC_004556.407	454636	455607	-	
long-mer507	NC_004556	457497	457612	ATGATATGGAACATTTGTTCAGTATTTTAATGTGGGTTCGACTGGTTATAACCACCTCTGGCTGTATACCGATCATTTACGGTATACTGGCCGCCTGATGATCAAAAGTTTCCGCC	NC_004556.411	NC_004556.411	457594	457875	+	AutoIPR: IPR007711:Plasmid maintenance systemkiller;
long-mer508	NC_004556	458332	458374	CTACCAAGGAGCACGTGAGCTCGGCATCAAAGATTTAACTGGA	NC_004556.413	NC_004556.413	458249	458551	+	
long-mer509	NC_004556	459012	459036	TTGTTTGAACGCCTACCCCTGTGCA	NC_004556.415	NC_004556.415	459024	459611	-	AutoIPR: IPR013046:Bacteriophage Mu/P2,baseplate assembly;
long-mer510	NC_004556	467622	467667	GCTCCCAATATTGCGGAGCGCTCCAAATATTGCGGAGCGAAATAAC	NA
long-mer511	NC_004556	468237	468279	TCTGCTGCGGTTGGTGGGTTGGATTGACGGGTGTTATTTTGGT	NA
long-mer512	NC_004556	468668	468710	TCTGGAGGGTTTTCTAGAACATGCTGATGCGGTGATTGTCCCG	NC_004556.428	NC_004556.428	468384	469025	+	AutoIPR: IPR027417:P-loop containing nucleosidetriphosphate hydrolase;
long-mer513	NC_004556	468752	468794	CTTGAACACCATGGCTAAGGTTCCACGGGTGCATCAGCGCAAG	NC_004556.428	NC_004556.428	468384	469025	+	AutoIPR: IPR027417:P-loop containing nucleosidetriphosphate hydrolase;
long-mer514	NC_004556	469145	469187	GATTGAGGCGGAAGCCGCTGGGCACTGGTTGTGTAAGCAGCAT	NC_004556.429	NC_004556.429	469053	469529	+	AutoIPR: IPR029033:Histidine phosphatasesuperfamily;
long-mer515	NC_004556	469232	469274	TGAGACATTGGAGGCAATAGTTGCGGTGCTCGGTGATGTCGAG	NC_004556.429	NC_004556.429	469053	469529	+	AutoIPR: IPR029033:Histidine phosphatasesuperfamily;
long-mer516	NC_004556	470429	470471	GGACGATAGTGCCCGGTTGATCATGGATGAGCTATTGACTGCT	NC_004556.431	NC_004556.431	470103	472061	+	AutoIPR: IPR001736:PhospholipaseD/Transphosphatidylase; IPR025202:Phospholipase D-likedomain;
long-mer517	NC_004556	470636	470678	CGTGCTGTGTTGTTTTCGTCGATTTAATCAGCGCATGCACAAT	NC_004556.431	NC_004556.431	470103	472061	+	AutoIPR: IPR001736:PhospholipaseD/Transphosphatidylase; IPR025202:Phospholipase D-likedomain;
long-mer518	NC_004556	471701	471743	GGTGATTGAGGATCCAGCGTTTGCCGGTCTGTTGGCTTCCAGT	NC_004556.431	NC_004556.431	470103	472061	+	AutoIPR: IPR001736:PhospholipaseD/Transphosphatidylase; IPR025202:Phospholipase D-likedomain;
long-mer519	NC_004556	472448	472490	GGATCCCATAGCGCAGTTCATTTATTCAAAAGATATCTACTCG	NC_004556.432	NC_004556.432	472446	472721	+	
long-mer520	NC_004556	472848	472959	CTCAGCACTGCGCTTTACAGTTTTTTCAACGCTTTTATGGGAATGAAAAAGACTTTTTTGGACTTCTATCAGACGACTGATAAGATAGGCTGATTGCTCGATTCCACGCAGC	NA
long-mer521	NC_004556	473051	473093	AGTAATATTCCTTTTATCGCGTGCATCTGCTGAGCGAAAATAT	NC_004556.434	NC_004556.434	472994	473383	-	AutoIPR: IPR010982:Lambda repressor-like,DNA-binding domain;
long-mer522	NC_004556	473506	473548	TTGCCGTTTATCTTAAGAACATTACAACGCGCACGACATGAAC	NA
long-mer523	NC_004556	473571	473632	GCAGCAACCTGCTGCGCACCGTGACCTACTGAATAACATGTAGTGGTCGGCTGCTGTTTGCC	NA
long-mer524	NC_004556	474160	474204	TTTCAGTCCAGGTGATTTTTGTGCACCAACCCGGATCAGGTATGT	NC_004556.436	NC_004556.436	474201	474341	+	
long-mer525	NC_004556	474971	475013	GTTGTGGATCAATTCGCGGTCCGCTTCAACCATGTGCAGTGAG	NC_004556.437	NC_004556.437	474686	475171	-	AutoIPR: IPR006034:Asparaginase/glutaminase;IPR027474:L-asparaginase, N-terminal;
long-mer526	NC_004556	475337	475380	TGGTATCGCTGAGTGTGTTATATGTACAGCGTATTGTGCAGGAT	NA
long-mer527	NC_004556	475994	476036	AGCACCAGAATATCAGTCATATGGGAACCTTTTTAGAGAGTGA	NC_004556.438	NC_004556.438	475414	476013	-	AutoIPR: IPR010089:Flavoprotein WrbA;IPR029039:Flavoprotein-like;
long-mer528	NC_004556	476400	476442	CAACCTGATGTTTGAGTGTGGTGTAATACTTTTCTTGGCGGTG	NA
long-mer529	NC_004556	476647	476671	GGCGGTGTTGCATCAATACCCTGGG	NC_004556.439	NC_004556.439	476588	477772	+	AutoIPR: IPR002638:Quinolinate phosphoribosyltransferase, C-terminal; IPR007229:Nicotinatephosphoribosyltransferase family;
long-mer530	NC_004556	477863	477905	GTGGCTGAGTTGTTTTACATTTTTTGCGAATGATTTTGTGATT	NA
long-mer531	NC_004556	479164	479206	TTGTGGGCACTGTATATGATTCATATGTACCCGTTGCACTCAG	NA
long-mer532	NC_004556	479355	479397	ATCACTCACATTGATCACGATCAGTTTAAGCTGAGTGTGGTAT	NA
long-mer533	NC_004556	481203	481245	ATTAATCCGGCGTTGTCTGCGTCCGGAGAGTACGAGACGATTT	NC_004556.443	NC_004556.443	480267	483038	+	AutoIPR: IPR002298:DNA polymerase A;IPR029060:PIN domain-like;
long-mer534	NC_004556	481271	481340	GATTGTGCGGTTGCGGGTGGCAGGTCAGTTTGCTTTGGACACTGAAACTGACAGTCTGGATCCAATGCAA	NC_004556.443	NC_004556.443	480267	483038	+	AutoIPR: IPR002298:DNA polymerase A;IPR029060:PIN domain-like;
long-mer535	NC_004556	481610	481652	TCACGATATGGATACGTTGGCCAGGCGCCACCTCGGTTACGAG	NC_004556.443	NC_004556.443	480267	483038	+	AutoIPR: IPR002298:DNA polymerase A;IPR029060:PIN domain-like;
long-mer536	NC_004556	491194	491236	GTGCGAAGGTCAAGAAACGCGTATTCACAGTTCTATTTCTCAG	NC_004556.451	NC_004556.451	490565	492373	+	AutoIPR: IPR004610:Bacterial RecJ exonuclease;
long-mer537	NC_004556	491317	491359	TAATCGTGCTTTGGTTGCTGCCGGCTTGCGCCGGTTGCGTCGT	NC_004556.451	NC_004556.451	490565	492373	+	AutoIPR: IPR004610:Bacterial RecJ exonuclease;
long-mer538	NC_004556	502507	502536	GTGGAGAGCGGCAACCATTGGTCTCGCATG	NC_004556.458	NC_004556.458	500470	503076	+	AutoIPR: IPR000183:Ornithine/DAP/Argdecarboxylase; IPR011147:Bifunctionalaspartokinase/homoserine dehydrogenase I;IPR011246:Bifunctional diaminopimelatedecarboxylase/aspartate kinase; IPR029066:PLP-bindingbarrel;
long-mer539	NC_004556	502847	502889	GGCACGGCGTGGAGAACCTCACCCGCTTGGATGAGACACCCCA	NC_004556.458	NC_004556.458	500470	503076	+	AutoIPR: IPR000183:Ornithine/DAP/Argdecarboxylase; IPR011147:Bifunctionalaspartokinase/homoserine dehydrogenase I;IPR011246:Bifunctional diaminopimelatedecarboxylase/aspartate kinase; IPR029066:PLP-bindingbarrel;
long-mer540	NC_004556	503140	503169	GTTGACCTGTCCGTTCAGGGATTTTTCATG	NC_004556.459	NC_004556.459	503167	504528	+	
long-mer541	NC_004556	506051	506093	TACATGGTTTCAGATGCCTGCCATGAGCAGCATGGTATGGGAG	NA
long-mer542	NC_004556	506105	506147	GCTGCCAATAGAAAAACGCCCTAAACCTTTGCGGCTGGGCGTT	NA
long-mer543	NC_004556	511338	511380	TCTTTCGTTGCGTTCGGTGCGCGATCTAATCCGTAAAGATGTG	NC_004556.466	NC_004556.466	510673	512166	+	AutoIPR: IPR003029:S1 domain; IPR012340:Nucleicacid-binding, OB-fold; IPR019307:RNA-binding proteinAU-1/Ribonuclease E/G;
long-mer544	NC_004556	512227	512269	GTGTGTCAAGGTGGGTATTTGTTTCACGGCAGATGGATATGAT	NC_004556.467	NC_004556.467	512163	512312	+	
long-mer545	NC_004556	512371	512413	GCTGTCTTTGTTGCAGTGGCGTTGGCGATGGGGGTAGTGAGCC	NC_004556.468	NC_004556.468	512278	516138	+	AutoIPR: IPR011836:Conserved hypotheticalprotein CHP02099; 
long-mer546	NC_004556	513116	513150	AAGGGGTCCGATTCGAGGGGGGGCGTCTTGCTGGA	NC_004556.468	NC_004556.468	512278	516138	+	AutoIPR: IPR011836:Conserved hypotheticalprotein CHP02099; 
long-mer547	NC_004556	516010	516045	AAGTCATTGGGTGCGATCGGTTCCAAAACCTATCAT	NC_004556.468	NC_004556.468	512278	516138	+	AutoIPR: IPR011836:Conserved hypotheticalprotein CHP02099; 
long-mer548	NC_004556	516702	516744	GTGTCGATCAGTTATTGCGTGTGGCTGATCCGCGTGTCACTCA	NC_004556.469	NC_004556.469	516263	517720	+	AutoIPR: IPR002510:Metalloprotease TldD/PmbA;
long-mer549	NC_004556	518635	518677	CAGTTTGGCCAACTGGGCAGGTGTGAGTGCTGCTAGTTTTTCG	NC_004556.470	NC_004556.470	518215	518766	-	AutoIPR: IPR006839:Ribosome-associated, YjgA;IPR023153:PSPTO4464-like domain;
long-mer550	NC_004556	519079	519121	GTAAGGGCAGTGCTAGTACTGTCGATTTGCAAGAGGCAAGTTT	NC_004556.471	NC_004556.471	518844	520211	+	AutoIPR: IPR002510:Metalloprotease TldD/PmbA;
long-mer551	NC_004556	519910	519941	AGGTGATAGCCAATGCTGCTGATCTGGATGCG	NC_004556.471	NC_004556.471	518844	520211	+	AutoIPR: IPR002510:Metalloprotease TldD/PmbA;
long-mer552	NC_004556	520652	520718	TGCAAGTGTGTGGGGTTTGCCTCTTGCGGCCAAGTAAGTCGGTGAAGCGCATAGGATTTTGCGTTGG	NC_004556.472	NC_004556.472	520298	521203	-	AutoIPR: IPR020890:Transcription regulator HTH,HdfR;
long-mer553	NC_004556	520802	520844	GTCGACATGATGGTCGCTGAAATTTAGTTCGAGTTCTAGCTGG	NC_004556.472	NC_004556.472	520298	521203	-	AutoIPR: IPR020890:Transcription regulator HTH,HdfR;
long-mer554	NC_004556	520865	520907	GCGCAGGATGGGGGCGACACATTGCCGTCCGAACAGAACCGGC	NC_004556.472	NC_004556.472	520298	521203	-	AutoIPR: IPR020890:Transcription regulator HTH,HdfR;
long-mer555	NC_004556	521351	521393	TTTGAAAGTTTGCAGTTTCCCGGTTCAATTACTGTTTTTCAGA	NA
long-mer556	NC_004556	521498	521540	AATGAAAGGTGCCGATGTTAGACTCATGGCCGTTGCTGATGGT	NC_004556.473	NC_004556.473	521418	521987	+	AutoIPR: IPR001226:Flavodoxin, conserved site;IPR029039:Flavoprotein-like;
long-mer557	NC_004556	521545	521587	TGGACTGGGAGGCTCTGGAGAGGAGCGATGCAATCATTTTTGG	NC_004556.473	NC_004556.473	521418	521987	+	AutoIPR: IPR001226:Flavodoxin, conserved site;IPR029039:Flavoprotein-like;
long-mer558	NC_004556	521789	521831	ACTCGACCTGATGCCGGGCAATAACAGCAGCACCGGCAGTCCG	NC_004556.473	NC_004556.473	521418	521987	+	AutoIPR: IPR001226:Flavodoxin, conserved site;IPR029039:Flavoprotein-like;
long-mer559	NC_004556	521990	522094	CGTTATACCCCGGAACGAGGGGGTTTGAATATGAAATTGTTGTGTCTTGACGTTCCCCAGCCTGGTGCGAGCTTGGAGAAATATTTTGGAGAAATATCAGCCGTA	NA
long-mer560	NC_004556	522126	522188	ATGTATAAGAGTGACATTATCAGTGATATCTATTTCCGACAGGGACCGCCCTGGTGTGGTCAT	NC_004556.474	NC_004556.474	522115	522333	+	
long-mer561	NC_004556	522281	522323	CGTTGGGTCCTTTCGTGAACTTGGAAGCGCTTTTTGCTTCTGG	NC_004556.474	NC_004556.474	522115	522333	+	
long-mer562	NC_004556	523131	523173	TTGACGTTATCATTGATACCGCTCCTTATGATCACGACGTCAA	NC_004556.475	NC_004556.475	522419	523477	+	AutoIPR: IPR002085:Alcohol dehydrogenasesuperfamily, zinc-type; IPR016040:NAD(P)-binding domain;IPR020843:Polyketide synthase, enoylreductase domain;IPR029752:D-isomer specific 2-hydroxyacid dehydrogenase,NAD-binding domain conserved site 1;
long-mer563	NC_004556	523488	523530	AATATCATCAACCCATCCTGTGTGTAGTGACCAGTCATCTGAT	NC_004556.476	NC_004556.476	523514	524143	+	AutoIPR: IPR029062:Class I glutamineamidotransferase-like;
long-mer564	NC_004556	523603	523645	AGCGGGTATCCCGGTGGAGATTGCTTCCATCCGTGGTGGCCAC	NC_004556.476	NC_004556.476	523514	524143	+	AutoIPR: IPR029062:Class I glutamineamidotransferase-like;
long-mer565	NC_004556	523657	523762	CTTCTTTGATCTTTCCGACCCGGTCAATGATCGTTTTTGGAAGAACAAAGCGGTTCCGTCGCTCGCTGACTCATTCGTTCTCGGTGACCTTGATCCGTTGCGTTAC	NC_004556.476	NC_004556.476	523514	524143	+	AutoIPR: IPR029062:Class I glutamineamidotransferase-like;
long-mer566	NC_004556	523814	523856	AGTCTGGCCGTGCAGAACGTAGTCCGTGGTATTTGGGAAAGTG	NC_004556.476	NC_004556.476	523514	524143	+	AutoIPR: IPR029062:Class I glutamineamidotransferase-like;
long-mer567	NC_004556	523887	523963	CTGCTGCTCTGGTGAATGCAATACTCTCTGACGGCAGTTACCTCGTCGCTGGCAAGGAGGAGACTGAGGTTAAGTAC	NC_004556.476	NC_004556.476	523514	524143	+	AutoIPR: IPR029062:Class I glutamineamidotransferase-like;
long-mer568	NC_004556	524227	524318	CTCTCGTGGCGGCTTTTTTCTCGTCAGCTTTTTAATAATGTGGGTGCGTCGCTGGTGGTGCGGCGCGGCTTAAGGCCAATCATGGGGATAGG	NA
long-mer569	NC_004556	524388	524430	TGCAGTTAGGTCTGGTTTGAATAGGATGCCGGACGCTCGTAGT	NA
long-mer570	NC_004556	524771	524810	GTTAGTAGGTTTTTGCTAATGCATTGAATACTTTTCGCAG	NA
long-mer571	NC_004556	525910	525952	ACGCCGTCGGCCAGCATTGTTTCCGGACGCAGGCGTGCAAATG	NC_004556.477	NC_004556.477	525564	526937	-	AutoIPR: IPR005882:BifunctionalUDP-N-acetylglucosaminepyrophosphorylase/glucosamine-1-phosphateN-acetyltransferase; IPR029044:Nucleotide-diphospho-sugartransferases;
long-mer572	NC_004556	526252	526294	TCATTGACGCCTTCCACTTCTTGAGCATCGGTAACCATGATCA	NC_004556.477	NC_004556.477	525564	526937	-	AutoIPR: IPR005882:BifunctionalUDP-N-acetylglucosaminepyrophosphorylase/glucosamine-1-phosphateN-acetyltransferase; IPR029044:Nucleotide-diphospho-sugartransferases;
long-mer573	NC_004556	527248	527290	GGTTCATCGTCGTGGCTCACTTGGTGAGCGCACAGTCGGTGTC	NA
long-mer574	NC_004556	539471	539513	TAAACGACCTATCAAGACTTGCTCCAGGCGTTCCGTTATTCTT	NC_004556.493	NC_004556.493	539397	539666	+	AutoIPR: IPR002222:Ribosomal protein S19/S15;IPR023575:Ribosomal protein S19, superfamily;
long-mer575	NC_004556	539619	539661	ACTCGAGTTTTTAAGGGTCATTGTGGTGATAAAAAATCAGGTA	NC_004556.493	NC_004556.493	539397	539666	+	AutoIPR: IPR002222:Ribosomal protein S19/S15;IPR023575:Ribosomal protein S19, superfamily;
long-mer576	NC_004556	539667	539709	GGCAATATGAATATGGAAGCGTCTGCTATATTGCGTGGTGCAC	NC_004556.494	NC_004556.494	539679	540014	+	AutoIPR: IPR001063:Ribosomal protein L22/L17;
long-mer577	NC_004556	539852	539894	AGAAAACAATCACGGTTCTAATATTGATGATTTGAGGATCAAT	NC_004556.494	NC_004556.494	539679	540014	+	AutoIPR: IPR001063:Ribosomal protein L22/L17;
long-mer578	NC_004556	540579	540621	GGTTATGGTTTTTCTGAAGCGTATACGAACTATGGTGTTACTG	NC_004556.495	NC_004556.495	540033	540752	+	AutoIPR: IPR005704:Ribosomal protein S3,bacterial; IPR015946:K homology domain-like, alpha/beta;
long-mer579	NC_004556	540651	540693	ATTTTCAGTTTTTCTAGTGTGAGTCAGGAAAAGCAGGATGATG	NC_004556.495	NC_004556.495	540033	540752	+	AutoIPR: IPR005704:Ribosomal protein S3,bacterial; IPR015946:K homology domain-like, alpha/beta;
long-mer580	NC_004556	541339	541381	TTGTCTTGGATAAATAGGACGCCGGCGTGATGAATGACAATAA	NC_004556.498	NC_004556.498	541368	541634	+	AutoIPR: IPR000266:Ribosomal protein S17;IPR012340:Nucleic acid-binding, OB-fold;
long-mer580	NC_004556	541339	541381	TTGTCTTGGATAAATAGGACGCCGGCGTGATGAATGACAATAA	NC_004556.497	NC_004556.497	541171	541368	+	AutoIPR: IPR001854:Ribosomal protein L29;
long-mer581	NC_004556	541393	541435	CGTTACGTACGATTAAAGGTCTTGTGATCAGTAATAAAATGCA	NC_004556.498	NC_004556.498	541368	541634	+	AutoIPR: IPR000266:Ribosomal protein S17;IPR012340:Nucleic acid-binding, OB-fold;
long-mer582	NC_004556	542509	542551	AAGAAGGTTCTAGAAAACGCTCTTGCTGATATGGCTAAAATTT	NC_004556.501	NC_004556.501	542371	542910	+	AutoIPR: IPR002132:Ribosomal protein L5;IPR022803:Ribosomal protein L5 domain;IPR031309:Ribosomal protein L5, C-terminal;IPR031310:Ribosomal protein L5, N-terminal;
long-mer583	NC_004556	543534	543576	TGCAAAAGTAATTCAGAGTGATAATAGTAAATCTGATATCGAG	NC_004556.503	NC_004556.503	543391	543789	+	AutoIPR: IPR000630:Ribosomal protein S8;
long-mer584	NC_004556	543831	543873	TATTCCGAAGGGTGTAGAAGTCAGTGTTCAGTCTGACATGCTA	NC_004556.504	NC_004556.504	543802	544329	+	AutoIPR: IPR000702:Ribosomal protein L6;
long-mer585	NC_004556	544756	544798	ATGCGGGGTTGAAATTCTGAATTCTTCCCTTTGTTTCTTTGGT	NC_004556.505	NC_004556.505	544416	544775	+	AutoIPR: IPR005484:Ribosomal protein L18/L5;
long-mer586	NC_004556	544805	544830	TTTAAAGTTGGAGCGGGCGGGGGGGG	NA
long-mer587	NC_004556	544995	545037	TGAAGAAAAAATCGATGATGGTATGATAGAAAAGCTGGTTGCT	NC_004556.506	NC_004556.506	544954	545493	+	AutoIPR: IPR000851:Ribosomal protein S5;IPR014720:Double-stranded RNA-binding domain;IPR014721:Ribosomal protein S5 domain 2-type fold,subgroup;
long-mer588	NC_004556	550716	550758	TTGAATTACATCAAATGAAAGGTAAATTGCGCCATATTTATTT	NA
long-mer589	NC_004556	550992	551034	TGGCTAGTCGCTATGAGTCAGCCTCAGTCAATATTATTGTATA	NA
long-mer590	NC_004556	553061	553082	TTTGCTGGAACGCGCGATCGAA	NC_004556.516	NC_004556.516	551715	553235	+	AutoIPR: IPR004482:Mg chelatase-relatedprotein; IPR020568:Ribosomal protein S5 domain 2-typefold; IPR025158:Mg chelatase-related protein, C-terminaldomain; IPR027417:P-loop containing nucleosidetriphosphate hydrolase;
long-mer591	NC_004556	554027	554095	TATATTCTCATTTAGACGCTGTAGAGAAAGTACTGGTACCTATATATTATTCGTTGGATGTAGTTTTGG	NA
long-mer592	NC_004556	554286	554328	TGTAATAGCATGCTTCTTAAACTGGACCTATTTGTGAGAAATG	NA
long-mer593	NC_004556	560450	560473	TATAATCTTTGAAAGTTATTTAGG	NA
long-mer594	NC_004556	562283	562325	CCTTATCTTTTTCTCTTTGTGAAGAATAGTAATTAGGCTTACT	NA
long-mer595	NC_004556	563144	563186	TAACACTTGATCTTTCACAAGCGTGGTGTCTGTTGGGGGTGCT	NA
long-mer596	NC_004556	564544	564586	CGAATGGATCGCTGACCGTGCACAGAAAACTGAACAAGTGCTG	NC_004556.528	NC_004556.528	563318	564613	+	AutoIPR: IPR005215:Trigger factor;IPR027304:Trigger factor/SurA domain;
long-mer597	NC_004556	565500	565542	AAAGCATGAGCGAAGACCGGCAAAGCCGTTCTGGTGACGGAAA	NC_004556.530	NC_004556.530	565505	566785	+	AutoIPR: IPR004487:Clp protease, ATP-bindingsubunit ClpX; IPR013461:ATP-dependent Clp proteaseATP-binding subunit ClpA; IPR027417:P-loop containingnucleoside triphosphate hydrolase;
long-mer598	NC_004556	565990	566032	TATTATTCAGAAGTTGTTACATAAGTGTGATTACGACGTTGAA	NC_004556.530	NC_004556.530	565505	566785	+	AutoIPR: IPR004487:Clp protease, ATP-bindingsubunit ClpX; IPR013461:ATP-dependent Clp proteaseATP-binding subunit ClpA; IPR027417:P-loop containingnucleoside triphosphate hydrolase;
long-mer599	NC_004556	566277	566319	AAGTGATCCAACAGCGTTGCAATGAAGTTGGTGGTATTGGCTT	NC_004556.530	NC_004556.530	565505	566785	+	AutoIPR: IPR004487:Clp protease, ATP-bindingsubunit ClpX; IPR013461:ATP-dependent Clp proteaseATP-binding subunit ClpA; IPR027417:P-loop containingnucleoside triphosphate hydrolase;
long-mer600	NC_004556	566816	566858	TAACTGACACTGAGAGTCGACGGTTTTAAAGAAAGCTCTTGTA	NA
long-mer601	NC_004556	570397	570439	CCGTGTCTTTACGTTAAACAATTGGCGCCGCTTCAAGCAGGTT	NA
long-mer602	NC_004556	572528	572570	GAGTGTGCAACTTTGCTTGCCGTTTCTTATCGAGATTAAAGGG	NA
long-mer603	NC_004556	572965	573007	GGATATTCGTTTGCTTGACAGCGATGTATGCCTGAGTGGTTCA	NA
long-mer604	NC_004556	576598	576640	ACACGTTACTTGGCGACCGATACTTCTCGCGGCGTGTTTGAAT	NC_004556.538	NC_004556.538	575941	578433	+	AutoIPR: IPR000788:Ribonucleotide reductaselarge subunit, C-terminal; IPR008926:Ribonucleotidereductase R1 subunit, N-terminal;
long-mer605	NC_004556	579934	579976	ACAGATGCCGCATGGCGAGCGTGATGCGCTTGCCATTGTTGAA	NC_004556.540	NC_004556.540	579563	580045	+	AutoIPR: IPR010088:Ribonucleotidereductase-associated flavodoxin, putative;IPR029039:Flavoprotein-like;
long-mer606	NC_004556	581619	581661	TGAGCGATATCGCTTGTCACGTGCAGCTGAGCGCACGCATTGG	NC_004556.543	NC_004556.543	581459	582136	+	AutoIPR: IPR006439:HAD hydrolase, subfamily IA;IPR023214:HAD-like domain;
long-mer607	NC_004556	590966	591008	GCATTCGGGGCTTCACGCTATAGCCCTATTCGAAGCATTCAAG	NC_004556.553	NC_004556.553	590880	591413	+	AutoIPR: IPR021125:Protein of unknown functionDUF2127;
long-mer608	NC_004556	597095	597137	CAGAGTACGTGACGATAGTCTCTTGCATTACTGCCTTAATATG	NC_004556.559	NC_004556.559	594983	597106	+	AutoIPR: IPR001475:ATP-binding cassettesubfamily C member 9; IPR005074:Peptidase C39,bacteriocin processing; IPR027417:P-loop containingnucleoside triphosphate hydrolase;
long-mer609	NC_004556	599380	599422	CTTGTGCAGGTTATACACGTGTAGAGCGGGTGTATTAGGGATA	NC_004556.561	NC_004556.561	598501	599433	-	AutoIPR: IPR003439:ABC transporter-like;IPR027417:P-loop containing nucleoside triphosphatehydrolase;
long-mer610	NC_004556	600009	600051	TACGTTTGAAAGGATATCCATGTCGTTAGTGATTCTTTCTTTT	NA
long-mer611	NC_004556	600111	600176	ATTGAAAATACTGGAGGGTTGGAATTTATAATTTAGATACTTCTTATTTTTATTTAATAATTCTGC	NA
long-mer612	NC_004556	600200	600257	TAATATGCAAAAGATTTTATTAAACCTCTTATCTGAAATTTCAGGATTCATTATGGTT	NA
long-mer613	NC_004556	601067	601109	CAACTGTGTGGCCTATCCCAGTGGTTTCTACAAGCCCGAGGGG	NC_004556.562	NC_004556.562	600279	603956	+	AutoIPR: IPR008707:PilC beta-propeller domain;IPR011047:Quinonprotein alcohol dehydrogenase-likesuperfamily;
long-mer614	NC_004556	605873	605915	TCCTTTACCGTTGATGACGATTTTCTTTTTATGATTCATCTTA	NC_004556.564	NC_004556.564	605774	606163	-	
long-mer615	NC_004556	605933	605975	ATAACCAGCTAGCCCTACGCTAACTGCTGCGACAGCAACGGCA	NC_004556.564	NC_004556.564	605774	606163	-	
long-mer616	NC_004556	608303	608345	GAGCATGCTGAATGGCGCGGCTTGCCTGTGTTTCAAGTGATTC	NC_004556.565	NC_004556.565	606429	608930	-	AutoIPR: IPR010225:RNA helicase, ATP-dependentDEAH box, HrpB-type; IPR027417:P-loop containingnucleoside triphosphate hydrolase;
long-mer617	NC_004556	609429	609471	GGCAACCACTTTCACCTTAAATTGCTAACGAACACGCGCGCCA	NC_004556.568	NC_004556.568	609440	609922	-	AutoIPR: IPR029016:GAF domain-like;
long-mer618	NC_004556	609919	609961	GCATCAGCAAAGCCTATTGGAATGTGTGATGGGCATGTGCCGA	NC_004556.568	NC_004556.568	609440	609922	-	AutoIPR: IPR029016:GAF domain-like;
long-mer619	NC_004556	609991	610084	TGAGTTATAAAGCCCGAAGCACCGATTCAAATATCGATCGTAATAAATCTAACGAGAGCTGTGAAGCCAATAGTCGGCGGCGTTATTTTTGATC	NA
long-mer620	NC_004556	610144	610186	ACTTTCGGTGTGTTAAAGAAACTACGTTGTACCGTGCCATATG	NA
long-mer621	NC_004556	610613	610655	GACAAAGGAGAGCCGGTCCGGATACGTCAGGCGCACGTTGCGA	NC_004556.569	NC_004556.569	610202	612073	+	AutoIPR: IPR000184:Bacterial surface antigen(D15);
long-mer622	NC_004556	611048	611089	CCAAAGCCCGAGGAAGCGGACTCTGAAGGCAATGTTCCCGTT	NC_004556.569	NC_004556.569	610202	612073	+	AutoIPR: IPR000184:Bacterial surface antigen(D15);
long-mer623	NC_004556	611386	611428	GATCAACCGACATTTGACCGCAACCGCCTCACTGAACGCGCTA	NC_004556.569	NC_004556.569	610202	612073	+	AutoIPR: IPR000184:Bacterial surface antigen(D15);
long-mer624	NC_004556	611670	611712	GCCTCATCTTACGTGGAGAGGTCGGTACCACCTGGGCCAGCGA	NC_004556.569	NC_004556.569	610202	612073	+	AutoIPR: IPR000184:Bacterial surface antigen(D15);
long-mer625	NC_004556	614126	614168	AGTTACGTATTGAACCAGCCAGGGGGCCAGCGTGGGCACTGCG	NC_004556.570	NC_004556.570	612070	615891	+	AutoIPR: IPR007452:Protein of unknown functionDUF490;
long-mer626	NC_004556	614940	614982	GTTCGGAGAGAACAATCCATTACAGCTCAATATTCGAGGTCGC	NC_004556.570	NC_004556.570	612070	615891	+	AutoIPR: IPR007452:Protein of unknown functionDUF490;
long-mer627	NC_004556	615396	615438	CAATATTGTTTCTGATCCGCGTGTGAACATCCGTGCCCAACGC	NC_004556.570	NC_004556.570	612070	615891	+	AutoIPR: IPR007452:Protein of unknown functionDUF490;
long-mer628	NC_004556	618082	618124	CGCAACGCCCGCACATTGGAATTCAAAGAAAGAAGAAAAACGA	NA
long-mer629	NC_004556	618799	618850	GTTGAATACGTGATGATTACGTCGTTAGTATCACTAGCCGCTCATGCGGTGC	NC_004556.573	NC_004556.573	618742	619044	+	
long-mer630	NC_004556	619028	619051	GCGCCCGTGAGCTTTAAACATGAA	NC_004556.574	NC_004556.574	619034	619372	+	
long-mer630	NC_004556	619028	619051	GCGCCCGTGAGCTTTAAACATGAA	NC_004556.573	NC_004556.573	618742	619044	+	
long-mer631	NC_004556	619896	619938	CTGAAACGGGAGAGTTAACGCACCGGCAGTGTGCAACGCCTCT	NA
long-mer632	NC_004556	620185	620227	CATCCGCACTAATCGCACCTTTGGGCTGGTGTGCATGACGTTT	NC_004556.576	NC_004556.576	620003	620839	+	AutoIPR: IPR004921:Terminase, large subunit;
long-mer633	NC_004556	620538	620580	ACAGCGTGACATGTCTCTATGGGCACGCATTGACGCCGATCCG	NC_004556.576	NC_004556.576	620003	620839	+	AutoIPR: IPR004921:Terminase, large subunit;
long-mer634	NC_004556	620697	620739	CCAGAAACGACAAGGGACTGGTGCGTCTTGGGGCGAACATCGT	NC_004556.576	NC_004556.576	620003	620839	+	AutoIPR: IPR004921:Terminase, large subunit;
long-mer635	NC_004556	620884	620926	AGTGTTGTCTGCATCGCCACGTTTATCATCAAAGCGTTGTTCT	NA
long-mer636	NC_004556	621060	621099	GCGGCGTGGCTTGTATGCGTGTATGCGTGGCGGTTGTAAA	NA
long-mer637	NC_004556	621258	621298	TGATGGCTCCCAAAGGGGGGCGTTATCACCCCATCGACACT	NC_004556.577	NC_004556.577	621244	623214	+	AutoIPR: IPR015937:Aconitase/isopropylmalatedehydratase;
long-mer638	NC_004556	621969	622011	TGTGGTTGCCATTGGTGTTGGCGGCTTAGAGGCGGAGAGTGTG	NC_004556.577	NC_004556.577	621244	623214	+	AutoIPR: IPR015937:Aconitase/isopropylmalatedehydratase;
long-mer639	NC_004556	622159	622201	GAATTCCGTGGCGAAGGCGTCCCTGCGCTCACCGTGGGTGACC	NC_004556.577	NC_004556.577	621244	623214	+	AutoIPR: IPR015937:Aconitase/isopropylmalatedehydratase;
long-mer640	NC_004556	622347	622369	ACTGTGGGCCGATACGCTTGATG	NC_004556.577	NC_004556.577	621244	623214	+	AutoIPR: IPR015937:Aconitase/isopropylmalatedehydratase;
long-mer641	NC_004556	623072	623104	TTCACCCGGAGCAATTCCGTCATGTGTACATGC	NC_004556.577	NC_004556.577	621244	623214	+	AutoIPR: IPR015937:Aconitase/isopropylmalatedehydratase;
long-mer642	NC_004556	623140	623181	GTCCCGCCGTTATACGCATGGGGCACCCCGGGAGTACGTACA	NC_004556.578	NC_004556.578	623157	623966	+	AutoIPR: IPR015937:Aconitase/isopropylmalatedehydratase;
long-mer642	NC_004556	623140	623181	GTCCCGCCGTTATACGCATGGGGCACCCCGGGAGTACGTACA	NC_004556.577	NC_004556.577	621244	623214	+	AutoIPR: IPR015937:Aconitase/isopropylmalatedehydratase;
long-mer643	NC_004556	624895	624937	GCACCTGATCGATACGTTGGATGTGCCAGGATTGGGGCCGATT	NC_004556.579	NC_004556.579	624314	625510	+	AutoIPR: IPR007400:PrpF protein;
long-mer644	NC_004556	625012	625054	GCTACAAGAGGCGATCAATGGCGATCCGCATGCGTTGGTTTGT	NC_004556.579	NC_004556.579	624314	625510	+	AutoIPR: IPR007400:PrpF protein;
long-mer645	NC_004556	625138	625180	TAAACTTGCTTTTGTTGCAGCTCCTGCCGATTACGTCGCCTCC	NC_004556.579	NC_004556.579	624314	625510	+	AutoIPR: IPR007400:PrpF protein;
long-mer646	NC_004556	625737	625779	AGAACGGCAGTGCCAGTGCCTTCCTGATCACCGATGCTGATTT	NA
long-mer647	NC_004556	625998	626040	GCAGGCAAGGAAAAGACCAAATATTGTCAGGCGGAAAAATGTT	NC_004556.580	NC_004556.580	625869	626108	-	
long-mer648	NC_004556	626607	626649	GTTCAGTGCGCTCATGTCCGCCCATGGTTTTAAATGGGCATGG	NA
long-mer649	NC_004556	626791	626818	TGTGGACCGGTCCCGGCGTCCAAAGTGA	NA
long-mer650	NC_004556	626977	627019	GTTTCCAAAGTATGTAGATGGCTGTGGGCGTCATTGAGTGATA	NA
long-mer651	NC_004556	627148	627189	TGTGGGGTATATTGTTTGCCCCCCAATGAATCAGAGGTACAT	NA
long-mer652	NC_004556	629838	629868	CCGTAAGGAGAAAATCGAGAAGTTGGTGATT	NC_004556.584	NC_004556.584	629218	630114	+	AutoIPR: IPR006035:Ureohydrolase;IPR023696:Ureohydrolase domain;
long-mer653	NC_004556	634026	634068	AATGCGCGCTTGTCTGTCAGTACATTGGCACCAATCCCGTTTG	NC_004556.586	NC_004556.586	630612	635537	+	AutoIPR: IPR001599:Alpha-2-macroglobulin;IPR002890:Alpha-2-macroglobulin, N-terminal;IPR008930:Terpenoid cyclases/protein prenyltransferasealpha-alpha toroid; IPR011625:Alpha-2-macroglobulin,N-terminal 2; IPR021868:Alpha-2-macroglobulin MG1 domain;IPR026284:Alpha-2-macroglobulin domain protein,bacteria;
long-mer654	NC_004556	634844	634886	GGTGGCGCTAGCGCAACTGGGTAGGGCGTTGTTGGTCGATCAG	NC_004556.586	NC_004556.586	630612	635537	+	AutoIPR: IPR001599:Alpha-2-macroglobulin;IPR002890:Alpha-2-macroglobulin, N-terminal;IPR008930:Terpenoid cyclases/protein prenyltransferasealpha-alpha toroid; IPR011625:Alpha-2-macroglobulin,N-terminal 2; IPR021868:Alpha-2-macroglobulin MG1 domain;IPR026284:Alpha-2-macroglobulin domain protein,bacteria;
long-mer655	NC_004556	635309	635340	TGAGCGTGCCGATGCTGCCGATATCAAGCATG	NC_004556.586	NC_004556.586	630612	635537	+	AutoIPR: IPR001599:Alpha-2-macroglobulin;IPR002890:Alpha-2-macroglobulin, N-terminal;IPR008930:Terpenoid cyclases/protein prenyltransferasealpha-alpha toroid; IPR011625:Alpha-2-macroglobulin,N-terminal 2; IPR021868:Alpha-2-macroglobulin MG1 domain;IPR026284:Alpha-2-macroglobulin domain protein,bacteria;
long-mer656	NC_004556	635494	635562	CAGGGCGGGTTGCTCCTGCAATGGTCACGGTTGTGCAGCCTTAGGGGTAGTGTGTGGGGCGGGATTTGG	NC_004556.586	NC_004556.586	630612	635537	+	AutoIPR: IPR001599:Alpha-2-macroglobulin;IPR002890:Alpha-2-macroglobulin, N-terminal;IPR008930:Terpenoid cyclases/protein prenyltransferasealpha-alpha toroid; IPR011625:Alpha-2-macroglobulin,N-terminal 2; IPR021868:Alpha-2-macroglobulin MG1 domain;IPR026284:Alpha-2-macroglobulin domain protein,bacteria;
long-mer657	NC_004556	635580	635622	CTTTAAAACATTCAGGGGGCTAGCCCAACAGCAATCGGATGTT	NA
long-mer658	NC_004556	636078	636120	GGCCATCTGTGCTACCACGGTTGCCATATTGCCGCCGACGCTG	NC_004556.587	NC_004556.587	635643	636656	-	AutoIPR: IPR002168:Lipase, GDXG, active site;IPR029058:Alpha/Beta hydrolase fold;
long-mer659	NC_004556	637783	637842	ACTATTCAGTTGAGATAACTTGGATAATGATGAATTGATTTTTTTTGTCTAATCAAAGAC	NA
long-mer660	NC_004556	639258	639300	CTGACAGTCCGAGGAATGGCTTGTTCACTGGTCTGAGCATCTG	NC_004556.590	NC_004556.590	638680	639261	+	AutoIPR: IPR012337:Ribonuclease H-like domain;IPR022894:Oligoribonuclease;
long-mer661	NC_004556	639369	639411	TATTGGTTGTGTTTAAGTGGCATTGTGGGGTTGGTTGGGACGT	NA
long-mer662	NC_004556	641861	641903	CTGCTCAATAATCAGTGCTTGTCTCGCCAGCTCTTGTACGTCA	NC_004556.592	NC_004556.592	640403	642802	-	AutoIPR:IPR006318:Phosphoenolpyruvate-utilising enzyme;IPR006319:Phosphoenolpyruvate synthase;IPR013816:ATP-grasp fold, subdomain 2;IPR015813:Pyruvate/Phosphoenolpyruvate kinase-likedomain; IPR023151:PEP-utilising enzyme, conserved site;
long-mer663	NC_004556	642179	642221	GGAGGCACTGATATCCGAGCGAACCATCAGTTGTATTCCGGCG	NC_004556.592	NC_004556.592	640403	642802	-	AutoIPR:IPR006318:Phosphoenolpyruvate-utilising enzyme;IPR006319:Phosphoenolpyruvate synthase;IPR013816:ATP-grasp fold, subdomain 2;IPR015813:Pyruvate/Phosphoenolpyruvate kinase-likedomain; IPR023151:PEP-utilising enzyme, conserved site;
long-mer664	NC_004556	642971	643013	GATTACCGCTGAAACGATCGGACATTCGTTGTTGACTCAATTT	NC_004556.593	NC_004556.593	642927	643748	+	AutoIPR: IPR005177:Bifunctionalkinase-pyrophosphorylase;
long-mer665	NC_004556	644354	644396	GAAAGCAGGCATACTCGCCTCACTCTCTTGCTGTTGAATGTAC	NA
long-mer666	NC_004556	645024	645066	CCGGATAGCGATCAAGGCAATCTCTGGTGACTGGTTTTGTATG	NA
long-mer667	NC_004556	646282	646320	ACGACGGATGGTTGTGAAGGTTGTGAAGGTGTTTGGGTG	NC_004556.596	NC_004556.596	645369	647570	-	AutoIPR: IPR005546:Autotransporterbeta-domain;
long-mer668	NC_004556	646426	646468	CTGCCATCAGGGGAGAGTGCTACCACCTCGGAATTTCCAGAGT	NC_004556.596	NC_004556.596	645369	647570	-	AutoIPR: IPR005546:Autotransporterbeta-domain;
long-mer669	NC_004556	647855	647908	AAAGATTCCATTGCCTATCAAAGCTTGTATTCTGATTTAAGGCAGCGATCCGGT	NA
long-mer670	NC_004556	648466	648505	ATTAGTCACCTTGACACGCTCGCAGTAGCCAGTATACCAA	NC_004556.597	NC_004556.597	648286	650217	-	AutoIPR: IPR001919:Carbohydrate-binding type-2domain; IPR008965:Carbohydrate-binding domain;IPR016288:1, 4-beta cellobiohydrolase;
long-mer671	NC_004556	648843	648891	AACTAGAACTAGAACTAGAACCGGAGCTGGGGAGTGGAGTGCGACTGAT	NC_004556.597	NC_004556.597	648286	650217	-	AutoIPR: IPR001919:Carbohydrate-binding type-2domain; IPR008965:Carbohydrate-binding domain;IPR016288:1, 4-beta cellobiohydrolase;
long-mer672	NC_004556	649296	649338	TGGATGGCCAGCCAGCAGCGATAAAATCGTTATACAAAGTTTC	NC_004556.597	NC_004556.597	648286	650217	-	AutoIPR: IPR001919:Carbohydrate-binding type-2domain; IPR008965:Carbohydrate-binding domain;IPR016288:1, 4-beta cellobiohydrolase;
long-mer673	NC_004556	649351	649393	TTCGTCAAAATAACGATTCCAGTCGTAGAATTTAGAGGATCTA	NC_004556.597	NC_004556.597	648286	650217	-	AutoIPR: IPR001919:Carbohydrate-binding type-2domain; IPR008965:Carbohydrate-binding domain;IPR016288:1, 4-beta cellobiohydrolase;
long-mer674	NC_004556	649554	649600	TATCCCATCCTAGCCAGCCAGCGTGACCGATGTCCATGTAGTTGTAT	NC_004556.597	NC_004556.597	648286	650217	-	AutoIPR: IPR001919:Carbohydrate-binding type-2domain; IPR008965:Carbohydrate-binding domain;IPR016288:1, 4-beta cellobiohydrolase;
long-mer675	NC_004556	649609	649735	AATTTCAGAAAATTTATTAAGTGCATATTTAATGCCTTCTTCGTAAATTCCGGTATTTTTTGCTTTGGCACAACTAGGGGTGCTCAAGTTGGTGATAAGATTTGGTAAGCTATCCGGTTCAATAATA	NC_004556.597	NC_004556.597	648286	650217	-	AutoIPR: IPR001919:Carbohydrate-binding type-2domain; IPR008965:Carbohydrate-binding domain;IPR016288:1, 4-beta cellobiohydrolase;
long-mer676	NC_004556	649806	649848	TATAACGTTCCAGAGATGCTGAATTTAAAGGCAATTCTCCATT	NC_004556.597	NC_004556.597	648286	650217	-	AutoIPR: IPR001919:Carbohydrate-binding type-2domain; IPR008965:Carbohydrate-binding domain;IPR016288:1, 4-beta cellobiohydrolase;
long-mer677	NC_004556	650292	650369	TTTTGGATGGTTTATTGGGGGGTATATTATTTTTTAAATTTTTTATTCTCCTTATTTTTGTATGAAAATGGAAGTCGT	NC_004556.598	NC_004556.598	650298	650396	+	
long-mer678	NC_004556	650397	650475	TGGGGCGAAATGAATTTTTGAGTTTATTATTTATTAATATCCTCAAACATGTTTTGGGGTGTGATTTTTTAGAAAATTT	NA
long-mer679	NC_004556	650490	650550	AGGTTTGTGGATTGAATTAACCATTTATTTTTTATAAATCTGTTTTTTTGAAATGAAATTT	NA
long-mer680	NC_004556	650553	650695	TGAGTTTCAATATCGAAAAAACAATAAAGCATAATAAATATAGAGTTGCTGAATATTCTATGAAATTTTGGCCGACGAACTTAAGTGATCATTTATAAAATAAGATGTTATTTTCCATGAAAATCAGTTTAACTTAGATTTAT	NA
long-mer681	NC_004556	650741	650783	AATACTCTTATGTGGCTTGTGTCGATGAATTTAAGAAATCATC	NA
long-mer682	NC_004556	650826	650868	CATCGTACTCACTTATGAAGAGGTGTGAATTGCTTTATCCGTA	NA
long-mer683	NC_004556	650987	651045	CTATTCTAAGCAGGTGAGTGGTACTTCAGGCGTCTCGTCTAGGGCCTTAAACATGCCGA	NA
long-mer684	NC_004556	651079	651121	GATGAGATGACCGTCAATAGCAGTATGCTCATAAAGAAGGTCA	NA
long-mer685	NC_004556	652996	653038	ACCGTGATAGGTCACCTGACCACCGCGGTCCACGTGCACCACC	NC_004556.600	NC_004556.600	652582	653271	-	AutoIPR: IPR000544:Octanoyltransferase;
long-mer686	NC_004556	654356	654398	GAATTGCGCCAACACGACGCCACGCCCCTGAACCTCATCGGCA	NC_004556.602	NC_004556.602	653702	654574	-	AutoIPR: IPR008984:SMAD/FHA domain;
long-mer687	NC_004556	655573	655624	TCGTTTTGAGAGCCGATGCATTGATCAGCAAACATCCACCGAGTTTTTTCGT	NC_004556.604	NC_004556.604	655553	655843	-	
long-mer688	NC_004556	655628	655670	TTTCCTGCACTGCAAACGACGTAACTCACCGCACGCAAGCCCA	NC_004556.604	NC_004556.604	655553	655843	-	
long-mer689	NC_004556	655730	655787	CCTAACCATCCCTAACGTACCAGCCAGTGCCTCACATCTCCCCAAGCATCGCCCCGCA	NC_004556.604	NC_004556.604	655553	655843	-	
long-mer690	NC_004556	656035	656077	ATGACGCATCCGCATCGCCATATCCGCCAGGACTCAACCCCAA	NC_004556.605	NC_004556.605	655979	656206	-	
long-mer691	NC_004556	657704	657754	ATTGTATTCAGTGAGGTAATTTATTTAAATAATAAAGAAAATTATCAGCTG	NA
long-mer692	NC_004556	657758	657796	ATATGGATGGGTTGTTACGGTGAATATTAATCCATAAGG	NA
long-mer693	NC_004556	657806	657832	TATATATCGCCGCATATTCAGGATTAT	NA
long-mer694	NC_004556	657841	657965	TTGAGTAGTATAAAAAGATTTGAAATCGTTGCTATTCACTCATTTAATATATTTTTATGGTTTACTTTAATGACGTTATTTATATTACTTGCAAGTGTGGATCTAAAAAATAAATTAAGAAGCTG	NA
long-mer695	NC_004556	659500	659542	GATGAGAGTGATGCCTATCTGTACTGTGGATAGAAAGCTCTCA	NC_004556.607	NC_004556.607	658378	659697	-	AutoIPR: IPR016166:FAD-binding, type 2;IPR019862:Gliding motility-associated protein GldE;
long-mer696	NC_004556	660306	660348	GTGTTTGGATCTGGGTCCGCACACTCTGGGTAGTTTATCTGGT	NA
long-mer697	NC_004556	661783	661823	AGCTTAGGGTGCGGTTACCGAGGGTGCGGTTACCGATGCGG	NC_004556.608	NC_004556.608	660458	661984	-	AutoIPR: IPR001563:Peptidase S10, serinecarboxypeptidase; IPR029058:Alpha/Beta hydrolase fold;
long-mer698	NC_004556	661925	661967	CAAAGGAACACTACCAGAAAGTAGTAGCGACAAAAGAGCGATG	NC_004556.608	NC_004556.608	660458	661984	-	AutoIPR: IPR001563:Peptidase S10, serinecarboxypeptidase; IPR029058:Alpha/Beta hydrolase fold;
long-mer699	NC_004556	662247	662289	GATGTGGTGGTGTGGTTTCGCTGCTGTATTGTTCAACGTGTAT	NA
long-mer700	NC_004556	662505	662540	GCGACAGGTTGTGCATTGATGCCTGATGTTGGCGTT	NA
long-mer701	NC_004556	662550	662654	GGGCTATGTGAATGTTGCAATTGCTGATTTTTATGGTTCGTATGGATGGTCTGCTATATGTCTAGTGACGCTAAGTTACCTTTTGTTTCCAGCCATTGTTTACGA	NC_004556.610	NC_004556.610	662603	664492	-	AutoIPR: IPR001241:DNA topoisomerase, type IIA;IPR006171:Toprim domain; IPR014721:Ribosomal protein S5domain 2-type fold, subgroup;
long-mer702	NC_004556	663248	663290	CAGGAACAGTTCTGTGCGTGAAAGATCCAGGCTGATGCAGTCG	NC_004556.610	NC_004556.610	662603	664492	-	AutoIPR: IPR001241:DNA topoisomerase, type IIA;IPR006171:Toprim domain; IPR014721:Ribosomal protein S5domain 2-type fold, subgroup;
long-mer703	NC_004556	664118	664160	TTTACTGGACAGTGCGTTGACTACGCTCACGCCTACGCCGTGC	NC_004556.610	NC_004556.610	662603	664492	-	AutoIPR: IPR001241:DNA topoisomerase, type IIA;IPR006171:Toprim domain; IPR014721:Ribosomal protein S5domain 2-type fold, subgroup;
long-mer704	NC_004556	664839	664881	AGCACACGGGTGAGCACAAAGTAAGAAAAAGCAAGAAGCATCG	NC_004556.611	NC_004556.611	664667	664966	+	
long-mer705	NC_004556	665371	665413	TAAAAATTCGGTCACTACTGGTAGGATTTACCAGAATGTGATT	NC_004556.612	NC_004556.612	665117	666781	+	AutoIPR: IPR004468:CTP synthase;IPR027417:P-loop containing nucleoside triphosphatehydrolase; IPR029062:Class I glutamineamidotransferase-like;
long-mer706	NC_004556	665809	665830	GCGGGCAGTGATTGGCTGTCCT	NC_004556.612	NC_004556.612	665117	666781	+	AutoIPR: IPR004468:CTP synthase;IPR027417:P-loop containing nucleoside triphosphatehydrolase; IPR029062:Class I glutamineamidotransferase-like;
long-mer707	NC_004556	667739	667767	CACCAAAAAACGAGGTTTCCTCGAGCAGG	NC_004556.613	NC_004556.613	666942	667772	+	AutoIPR: IPR006269:3-deoxy-8-phosphooctulonatesynthase; IPR013785:Aldolase-type TIM barrel;
long-mer708	NC_004556	668315	668357	CTGTGGCCGTGCCGCAGTCCCCTCAGGTGCTTCGACTGGTACC	NC_004556.614	NC_004556.614	668223	669515	+	AutoIPR: IPR000941:Enolase; IPR029017:EnolaseN-terminal domain-like; IPR029065:Enolase C-terminaldomain-like;
long-mer709	NC_004556	670052	670094	GCTTGGTCCGGCTGGACAGAGCTGGCAGGTAAGCCATTGTTGA	NC_004556.616	NC_004556.616	669872	670567	+	AutoIPR: IPR001228:2-C-methyl-D-erythritol4-phosphate cytidylyltransferase;IPR029044:Nucleotide-diphospho-sugar transferases;
long-mer710	NC_004556	671184	671211	TAGGGGTTGTGGCTGCTGAACAACGTAG	NA
long-mer711	NC_004556	671720	671762	TCGCCTCGTCTTCGTGGTGTTTGATGATGCACCTGCGGGGCCG	NC_004556.618	NC_004556.618	671331	671957	-	AutoIPR: IPR002625:Smr domain;
long-mer712	NC_004556	672652	672694	GCTATTTAGAGCAGAGTTATTGGAGTTATAGGCTAATTCACTG	NC_004556.619	NC_004556.619	672355	673371	-	AutoIPR: IPR011042:Six-bladed beta-propeller,TolB-like;
long-mer713	NC_004556	672844	672886	TTCTTTAGGATTATTGATGCCAAATGCAGGATCAGTGAACCAT	NC_004556.619	NC_004556.619	672355	673371	-	AutoIPR: IPR011042:Six-bladed beta-propeller,TolB-like;
long-mer714	NC_004556	673243	673285	ATCTTCTTTTTGAATTTTCGCTGTTTGAATTTTGGTGTTGTGT	NC_004556.619	NC_004556.619	672355	673371	-	AutoIPR: IPR011042:Six-bladed beta-propeller,TolB-like;
long-mer715	NC_004556	673454	673496	ATGTGGTTACTAATCTTTCGGAATGATATTTGTTTATTTTTTT	NA
long-mer716	NC_004556	673999	674041	TTTTTTGAAACCTGGCTTGATATTGCGTACTTGTTTTAATTCG	NC_004556.620	NC_004556.620	673531	675177	-	AutoIPR: IPR007859:Electron transferflavoprotein-ubiquinone oxidoreductase; IPR017896:4Fe-4Sferredoxin-type, iron-sulphur binding domain;
long-mer717	NC_004556	674066	674108	TTGGCATCAAATCCATAGGGGATGAGTTGGGTGGCGACGAGAT	NC_004556.620	NC_004556.620	673531	675177	-	AutoIPR: IPR007859:Electron transferflavoprotein-ubiquinone oxidoreductase; IPR017896:4Fe-4Sferredoxin-type, iron-sulphur binding domain;
long-mer718	NC_004556	674605	674647	GGCAAGTACTGTGACCTTTGCCTTGATTGCAATGCCTGGGGTG	NC_004556.620	NC_004556.620	673531	675177	-	AutoIPR: IPR007859:Electron transferflavoprotein-ubiquinone oxidoreductase; IPR017896:4Fe-4Sferredoxin-type, iron-sulphur binding domain;
long-mer719	NC_004556	674850	674892	GCGGCATGATCGGAAATTTGTATGCGCCATTTTTGCTCAGGAG	NC_004556.620	NC_004556.620	673531	675177	-	AutoIPR: IPR007859:Electron transferflavoprotein-ubiquinone oxidoreductase; IPR017896:4Fe-4Sferredoxin-type, iron-sulphur binding domain;
long-mer720	NC_004556	675078	675120	AAGCTAAGCCTGCTGGGCCAGAGCCGACGGTGACAACGTCGTA	NC_004556.620	NC_004556.620	673531	675177	-	AutoIPR: IPR007859:Electron transferflavoprotein-ubiquinone oxidoreductase; IPR017896:4Fe-4Sferredoxin-type, iron-sulphur binding domain;
long-mer721	NC_004556	675962	676004	GAAGTTGAGGCATCCGTGTTTGCTGTGCTGGTGATGAGGAGGT	NA
long-mer722	NC_004556	676016	676061	CATGCTGTTGTTTGTGATGTCCTGCCAAACAGGATTGGTTTGTATG	NA
long-mer723	NC_004556	676063	676105	CTTAGTGTTGTGAAGGCTTGTTGTTGGAGATAGCGTCGCTCTG	NC_004556.622	NC_004556.622	676064	676705	-	AutoIPR: IPR005586:ABC-type transport auxiliarylipoprotein component;
long-mer724	NC_004556	676785	676827	GCAAGTCACGGATCAGGTTGCTTAGCTCGCTCATAGTCGGAGC	NC_004556.623	NC_004556.623	676702	677628	-	AutoIPR: IPR003399:Mce/MlaD;
long-mer725	NC_004556	676951	676974	GATCGGCAGTTGTTTCACCAGGTT	NC_004556.623	NC_004556.623	676702	677628	-	AutoIPR: IPR003399:Mce/MlaD;
long-mer726	NC_004556	679155	679197	AGCCAGTTGGGCTATCTTCACTAAGTTCTCGCCGAGGAAGCTG	NC_004556.625	NC_004556.625	678468	679658	-	AutoIPR: IPR030802:ABC transporter permeaseMalE;
long-mer727	NC_004556	679472	679514	GTAATTCGGATGCCGTTAATAAGTTAGCTAACACCCAGCTGCC	NC_004556.625	NC_004556.625	678468	679658	-	AutoIPR: IPR030802:ABC transporter permeaseMalE;
long-mer728	NC_004556	680721	680763	TGCAGCAGGCAATTTGTTTGGTCGCTTAATGCCCAAACCTGGC	NC_004556.626	NC_004556.626	679696	680958	+	AutoIPR: IPR010619:Putative threonine/serineexporter; IPR024528:Threonine/Serine exporter, ThrE;
long-mer729	NC_004556	680953	680995	CTGTAGCAACGTGCCGAAAGGTCTCATATTCTGCTTATGTCAA	NC_004556.626	NC_004556.626	679696	680958	+	AutoIPR: IPR010619:Putative threonine/serineexporter; IPR024528:Threonine/Serine exporter, ThrE;
long-mer730	NC_004556	681099	681141	CGACTTGAACTCGATCAGGACCATGTATGTGAATATGCTCTTG	NA
long-mer731	NC_004556	681162	681204	CATGCAATTCTGCTTTCTAATTCCATTTTTTGTTGACAATGCG	NA
long-mer732	NC_004556	682637	682679	CGTCAATTGTGATGGATGCAGGTGCTTTTGTGGGAATTATGAA	NC_004556.630	NC_004556.630	682489	682848	+	
long-mer733	NC_004556	683803	683845	CGCGAGGCGATGCGAAGTGATTAAGTGCTAGCACGGGGGGATG	NA
long-mer734	NC_004556	684126	684168	GGTTGGTGGTGAACTTCCATCAAGTGAACATACTTCTAGTGAA	NA
long-mer735	NC_004556	684263	684337	TCATGCAGTTGTTTGGCACATATGGTTTCGAGGGGATACCCTAGCTGCATCTGACGAATGTGCGATGTCTGTATG	NC_004556.632	NC_004556.632	684210	684485	+	
long-mer736	NC_004556	689943	689985	GTGCTGGTTGCCGCCTCTGGTATATTTGTGTTGTTGCTGGCTG	NC_004556.637	NC_004556.637	689439	690560	+	AutoIPR: IPR001182:Cell cycle proteinFtsW/RodA;
long-mer737	NC_004556	690700	690742	GATTGCTCAAGGCCCTTTGCCTGAACGCTCAGCCAGTCGCCTG	NC_004556.638	NC_004556.638	690656	691699	+	AutoIPR: IPR003699:S-adenosylmethionine:tRNAribosyltransferase-isomerase,  QueA;
long-mer738	NC_004556	693056	693098	ATCCCGTGTTGCGCGTGAGCGTTATATCAGTGTGATTGCTATG	NC_004556.639	NC_004556.639	692427	694583	+	AutoIPR: IPR004811:RelA/SpoT family;IPR012675:Beta-grasp domain;
long-mer739	NC_004556	693554	693605	GTTCGGCGAGGTGGTGGAGGCACTGGATACGGAGTTGCTAGAGGATCGGGTT	NC_004556.639	NC_004556.639	692427	694583	+	AutoIPR: IPR004811:RelA/SpoT family;IPR012675:Beta-grasp domain;
long-mer740	NC_004556	694403	694445	CGCCGATGTGATTGCACAAGAAGATGCGCATATGTTGGAAATG	NC_004556.639	NC_004556.639	692427	694583	+	AutoIPR: IPR004811:RelA/SpoT family;IPR012675:Beta-grasp domain;
long-mer741	NC_004556	694450	694489	GTGATGCGTTTCGAGACAATGGTTATCTTCAATTTCGGGT	NC_004556.639	NC_004556.639	692427	694583	+	AutoIPR: IPR004811:RelA/SpoT family;IPR012675:Beta-grasp domain;
long-mer742	NC_004556	694885	694927	AGCGTGGTGAGGTGGCGCTTGTTCAGGGGAATCTGAGTGCCCC	NC_004556.640	NC_004556.640	694710	696221	+	AutoIPR: IPR011990:Tetratricopeptide-likehelical domain;
long-mer743	NC_004556	696852	696894	AGCCGGTCGCGGTCGATCCCCTGAAGTGCATCGGCCAGCACTA	NC_004556.641	NC_004556.641	696731	697234	-	
long-mer744	NC_004556	697239	697284	GAGTTTGGGAGAAACGGGCAGACTTAGCGGTATTTGTTGAAGTAGG	NA
long-mer745	NC_004556	697438	697480	TGGCAGGTAGTCGGGGCCACCACGTTGTGTGCGTTCCTGGGCA	NC_004556.642	NC_004556.642	697297	697554	-	AutoIPR: IPR005527:Septum formation topologicalspecificity factor MinE;
long-mer746	NC_004556	699051	699093	AGTGGCGATACCCACTTGGCCTATTTTCAGTTCGCCGGCTTGC	NC_004556.644	NC_004556.644	698403	699119	-	AutoIPR: IPR013033:Septum formation inhibitorMinC;
long-mer747	NC_004556	700544	700586	CTACAACGTCAAATACGGATTTAACCTGTTTGGTCGCTATGCT	NC_004556.646	NC_004556.646	700116	701303	+	AutoIPR: IPR011256:Regulatory factor, effectorbinding domain;
long-mer748	NC_004556	700670	700712	CGTCGATTACCGTGCTGAGATTGATGGTAAGTTGACCGTGACC	NC_004556.646	NC_004556.646	700116	701303	+	AutoIPR: IPR011256:Regulatory factor, effectorbinding domain;
long-mer749	NC_004556	700717	700774	TGAGAATTGTCGATGTGCCTGGTGAAAATCTTTTGGCTGTCAACGCAGGGAATATTGA	NC_004556.646	NC_004556.646	700116	701303	+	AutoIPR: IPR011256:Regulatory factor, effectorbinding domain;
long-mer750	NC_004556	701396	701438	TGCTTGCCGCAGTGACAGAGGTATATTAAAAGCCATTGCGCAA	NA
long-mer751	NC_004556	701477	701516	TTCCTTCTGGATCATACTCCCCTGATATGGACTGCTTTGG	NA
long-mer752	NC_004556	702371	702413	TAATCAGCAGTGGAATGCGTCCTTGGGTAATCAAATTAGGGCA	NA
long-mer753	NC_004556	702554	702596	GTTGATTGTCTTGAATCCGGAATGGCTGTGCGATGCAGTGTTG	NA
long-mer754	NC_004556	703174	703216	GCGCAAGCCGGGGGAACGACGTAGCAGCCAATCACCAGGGTGG	NC_004556.649	NC_004556.649	702684	703253	-	AutoIPR:IPR007372:Lipid/polyisoprenoid-binding, YceI-like;
long-mer755	NC_004556	704078	704120	AGCCGAGAAGCCGACAGTACGTCGGAACGGAGGCAAAGGATGA	NC_004556.651	NC_004556.651	703850	704554	-	AutoIPR:IPR007372:Lipid/polyisoprenoid-binding, YceI-like;
long-mer756	NC_004556	705068	705110	CGCCTTACATACGCTGACCGGTCATGGCGATGCGATCTGGCTG	NC_004556.652	NC_004556.652	704664	708236	+	AutoIPR: IPR003594:Histidine kinase-likeATPase, C-terminal domain; IPR005467:Histidine kinasedomain; IPR011006:CheY-like superfamily;IPR011042:Six-bladed beta-propeller, TolB-like;IPR011123:Two component regulator three Y;IPR014409:Signal transduction histidine kinase,hybrid-type, aerobic respiration control ArcB;
long-mer757	NC_004556	705297	705339	GCGCCGCCGCCTTTGGATAAAACCTCGATTCATTCCATTGCTG	NC_004556.652	NC_004556.652	704664	708236	+	AutoIPR: IPR003594:Histidine kinase-likeATPase, C-terminal domain; IPR005467:Histidine kinasedomain; IPR011006:CheY-like superfamily;IPR011042:Six-bladed beta-propeller, TolB-like;IPR011123:Two component regulator three Y;IPR014409:Signal transduction histidine kinase,hybrid-type, aerobic respiration control ArcB;
long-mer758	NC_004556	705831	705873	CTGCGCGGCGTGAACATTACCGCCACATTGGAGGACAGCCGTG	NC_004556.652	NC_004556.652	704664	708236	+	AutoIPR: IPR003594:Histidine kinase-likeATPase, C-terminal domain; IPR005467:Histidine kinasedomain; IPR011006:CheY-like superfamily;IPR011042:Six-bladed beta-propeller, TolB-like;IPR011123:Two component regulator three Y;IPR014409:Signal transduction histidine kinase,hybrid-type, aerobic respiration control ArcB;
long-mer759	NC_004556	707111	707153	TTTGGCGACGTTGGGTCACGAGGTACGCACCCCGATGACCGGA	NC_004556.652	NC_004556.652	704664	708236	+	AutoIPR: IPR003594:Histidine kinase-likeATPase, C-terminal domain; IPR005467:Histidine kinasedomain; IPR011006:CheY-like superfamily;IPR011042:Six-bladed beta-propeller, TolB-like;IPR011123:Two component regulator three Y;IPR014409:Signal transduction histidine kinase,hybrid-type, aerobic respiration control ArcB;
long-mer760	NC_004556	710053	710095	GTTGTTGGGGGGTAATAGGATCTGCTGCGCCTTTGATGCGTGG	NC_004556.654	NC_004556.654	709460	710197	-	
long-mer761	NC_004556	710701	710732	GATGATGAGAGTCATGAATGGACCAGGGAGGG	NC_004556.655	NC_004556.655	710194	711294	-	AutoIPR: IPR004919:Domain of unknown functionDUF262;
long-mer762	NC_004556	712646	712674	GGATGTTATGTTGTAACCGTTTCTAACGT	NA
long-mer763	NC_004556	713437	713479	GAGTGTGGCAAGGGTGTCGGTATCGGCGATCACTGCACGTGGC	NC_004556.657	NC_004556.657	712864	713976	-	AutoIPR: IPR030960:3-dehydroquinate synthasedomain; IPR030963:3-dehydroquinate synthase family;
long-mer764	NC_004556	715249	715291	TGGGGTTCCGTGTGGTGCCTCAAGTGTTCGAGTTTTGGTATGG	NC_004556.659	NC_004556.659	714774	715373	+	AutoIPR: IPR000659:Pyridoxamine 5'-phosphateoxidase;
long-mer765	NC_004556	715825	715867	TTTTCCGTCGGTGTTGTCGTCTGGTTTTTCAATGGAGAACAGC	NC_004556.660	NC_004556.660	715624	717366	-	AutoIPR: IPR000924:Glutamyl/glutaminyl-tRNAsynthetase; IPR022861:Glutamine-tRNA ligase, bacterial;
long-mer766	NC_004556	716058	716100	GGCGTACTTCTCCGCCTGGAATCAGCCGTTTCCAGCCCTTGGG	NC_004556.660	NC_004556.660	715624	717366	-	AutoIPR: IPR000924:Glutamyl/glutaminyl-tRNAsynthetase; IPR022861:Glutamine-tRNA ligase, bacterial;
long-mer767	NC_004556	716562	716604	TGTCCAGTAACGGTTTGAGTAAGTGTGAGTTGTTTGGTAGGTC	NC_004556.660	NC_004556.660	715624	717366	-	AutoIPR: IPR000924:Glutamyl/glutaminyl-tRNAsynthetase; IPR022861:Glutamine-tRNA ligase, bacterial;
long-mer768	NC_004556	716632	716674	GGGGCGGTGGTCTTCGAACTCAAGGGTGCACAATGAATGGGTA	NC_004556.660	NC_004556.660	715624	717366	-	AutoIPR: IPR000924:Glutamyl/glutaminyl-tRNAsynthetase; IPR022861:Glutamine-tRNA ligase, bacterial;
long-mer769	NC_004556	717366	717408	TGCTGGGTCGAACGGTGTGCATGTGGCGAGTTTAGCTAAACTT	NA
long-mer770	NC_004556	717555	717597	GCGGTGTGACATGGTTAGAGGCGTGTGATGTTCATTCTGTTGT	NA
long-mer771	NC_004556	717655	717691	GTTGGAGTAGTCGCTGGGGGGGTGGGGGTTGGGTAAG	NA
long-mer772	NC_004556	717884	717966	TCGGGGTGTGTTGATGGTGCAATGTGTTGAGGTTGGGGGAGTCGTTGCAGTTCAGGGTTATCTGTATGTCGGGTCAAGTGGGT	NC_004556.661	NC_004556.661	717819	718058	+	
long-mer773	NC_004556	718153	718195	CTCGGTTGCGTCGGCGCTGGCTGCGCAGGAGGGCGGGGCCATG	NC_004556.662	NC_004556.662	718055	718858	+	AutoIPR: IPR005627:Copper homeostasis proteinCutC; IPR023648:Copper homeostasis CutC domain;
long-mer774	NC_004556	720182	720224	GCGTGGCATTGGTGATGTGTTATTGACGTGGGAGAACGAGGCG	NC_004556.665	NC_004556.665	719472	720575	+	AutoIPR: IPR005669:Thiosulphate/Sulfate-bindingprotein;
long-mer775	NC_004556	720578	720620	CATGGCTGAAAGTACTGTGGCGCCGGCGCGTTTGTCACGTCGG	NC_004556.666	NC_004556.666	720579	721439	+	AutoIPR: IPR000515:ABC transporter type 1,transmembrane domain MetI-like; IPR005667:Sulphate ABCtransporter permease protein 2;
long-mer776	NC_004556	724484	724526	TTGTGTCACACGACTTTCCCGGGCGTTCAAACAAAGCCAGCAG	NC_004556.669	NC_004556.669	723680	724627	-	AutoIPR: IPR004960:Bacterial lipid Abiosynthesis acyltransferase;
long-mer777	NC_004556	727350	727376	TTTTACGGGGTAGTTTAGCCTCATCTA	NA
long-mer778	NC_004556	729870	729900	TTTCTGTAAGTGATTGGTACGATATTTGCTA	NA
long-mer779	NC_004556	730213	730255	CCTAGCGCTGTGACCCGTCTCTTGGATAAATTGGAGGCGATGG	NC_004556.672	NC_004556.672	730021	730458	+	AutoIPR: IPR011991:Winged helix-turn-helixDNA-binding domain;
long-mer780	NC_004556	730835	730868	TTGAGCAGTTTTGAAAAAAAATGGCTGTGCAGAT	NA
long-mer781	NC_004556	732132	732209	TGCGCTGAGATGTGGGGGAGCCCCCCCCCCTGCCTTGATATCGCGTATTTATACTTTTACAGGTGCGGCTTCGGTCGC	NC_004556.674	NC_004556.674	732180	733385	-	AutoIPR: IPR004723:8-amino-7-oxononanoatesynthase,  Archaea/Proteobacteria type;IPR015424:Pyridoxal phosphate-dependent transferase;
long-mer782	NC_004556	733608	733690	GGTGTAACTCGAGTCAGGTGAACGCTGCTGCGCATTGTTGTGATGGGGGGGCGCGACATTTCGCCGCAGTTTCTTGGTTTGAG	NA
long-mer783	NC_004556	733781	733823	CAGCGGTGGCATGGATGGCCGCGGTCTTCATAGCTGCCAGATA	NA
long-mer784	NC_004556	734317	734359	GTACATGGCTGGTCAGCATGCTGGAGCAATGGCGGCGGCGTTG	NC_004556.675	NC_004556.675	733940	735103	+	AutoIPR: IPR003780:COX15/CtaA family;
long-mer785	NC_004556	734765	734807	TTCACTGAGGGCTTCACTTTGCTCCGTACGATTGGTGTGGATT	NC_004556.675	NC_004556.675	733940	735103	+	AutoIPR: IPR003780:COX15/CtaA family;
long-mer786	NC_004556	736161	736203	GCAGCCAATATTTCAGTATGGTAGGTTTATATATTAATTATAT	NA
long-mer787	NC_004556	736241	736295	TATTTTTAATTGTTTTATTTTAGATATTGATGACTTATTTTCTCTGATGTGATTT	NA
long-mer788	NC_004556	736622	736664	TCACTCTTTATAATAGATAGATTTTTATTCATTTCAAAAAGGA	NA
long-mer789	NC_004556	736673	736725	TAATGATCACAGTCACGCCGTGTTCCAGACCAGCACGGTCCGCATCAAGACGG	NC_004556.677	NC_004556.677	736692	737039	+	AutoIPR: IPR001279:Metallo-beta-lactamase;
long-mer790	NC_004556	736971	737046	CTATTGGCGAAGAATATCGATTCGTTGCGTGATGTCGAGGCGGTTATTCTCACACCATATGCACCATGATCACGCT	NC_004556.677	NC_004556.677	736692	737039	+	AutoIPR: IPR001279:Metallo-beta-lactamase;
long-mer790	NC_004556	736971	737046	CTATTGGCGAAGAATATCGATTCGTTGCGTGATGTCGAGGCGGTTATTCTCACACCATATGCACCATGATCACGCT	NC_004556.678	NC_004556.678	737029	737517	+	AutoIPR: IPR001279:Metallo-beta-lactamase;
long-mer791	NC_004556	738456	738498	ATAGTCTGCGTGTTGTGGTACTCCATACAATGCGTTTAATTCG	NC_004556.679	NC_004556.679	737874	739124	-	AutoIPR: IPR006674:HD domain; IPR012006:tRNAnucleotidyltransferase, proteobacteria;
long-mer792	NC_004556	738545	738587	AGGCCGCTGGTTGTGTGTAGGTCAGTGATCGGCTTAATTCCTT	NC_004556.679	NC_004556.679	737874	739124	-	AutoIPR: IPR006674:HD domain; IPR012006:tRNAnucleotidyltransferase, proteobacteria;
long-mer793	NC_004556	740164	740206	CACGCTGTGTCGGTGGCATTTCGCGGATCGCATTTAATGCAGC	NC_004556.680	NC_004556.680	739217	741160	-	AutoIPR: IPR016026:Lytic transglycosylase,superhelical U-shaped and linker domain;IPR023346:Lysozyme-like domain;
long-mer794	NC_004556	740275	740317	CTGGTACTGCTGCCAGTCGCCGTGCTGATTCTGGTTGGTAGGA	NC_004556.680	NC_004556.680	739217	741160	-	AutoIPR: IPR016026:Lytic transglycosylase,superhelical U-shaped and linker domain;IPR023346:Lysozyme-like domain;
long-mer795	NC_004556	740923	740963	ATAGGAAGCTTTGCGCCTGCGCATTGCTGATTGTGTCGATA	NC_004556.680	NC_004556.680	739217	741160	-	AutoIPR: IPR016026:Lytic transglycosylase,superhelical U-shaped and linker domain;IPR023346:Lysozyme-like domain;
long-mer796	NC_004556	741201	741244	TTGTTCACTATGCGGGGCTTGTGTGGGAGTAGGTGATTTGTTTC	NA
long-mer797	NC_004556	741259	741295	TTTGCAATGGGTTATTTTTTTTTGCATCACCGCAGGA	NA
long-mer798	NC_004556	741388	741430	GTTTTGACTTTAAAGACTATATTCATAGTCATTGTGTACTGCA	NA
long-mer799	NC_004556	741443	741527	AGGGATCGCTTTACGTGGGTGCTGTATGTGATCGGTGTGAAACAGGTTCTCATGGTGATGAGTGGTTGTTCACAGCAAAGCTTGT	NA
long-mer800	NC_004556	741739	741783	TGTCCTTAGTGTGTGTCCGTTGTATTTTATTTATGGGGCAGGCGA	NA
long-mer801	NC_004556	742930	742972	GTTTTCTGCGTAACTTTTGCCGGGTACTTTCCGGAATCGAAGC	NC_004556.682	NC_004556.682	742786	743214	-	AutoIPR: IPR003782:Copper chaperone SCO1/SenC;IPR012336:Thioredoxin-like fold;
long-mer802	NC_004556	744238	744280	TTTGCGTGATGCTCCGGCTCATTTGGATGAGGAGGGCCTGTTG	NC_004556.684	NC_004556.684	743519	744445	+	AutoIPR: IPR004556:Modification methylase HemK;IPR029063:S-adenosyl-L-methionine-dependentmethyltransferase;
long-mer803	NC_004556	744659	744701	TCTCCGGCGTCTACGAAGGCCTTACCACGGGCACTCCTATTGC	NC_004556.685	NC_004556.685	744457	745575	+	AutoIPR: IPR000453:Chorismate synthase;
long-mer804	NC_004556	745837	745879	GGATGTCTTTGTGCGTTGGTTTGATATAACGCGTTTGCTTCAT	NA
long-mer805	NC_004556	747468	747510	CAGCAATGCTGCGTTGGCGCTTGGGCTTGGTGATATTCGTGTG	NC_004556.688	NC_004556.688	747298	749220	+	AutoIPR: IPR020011:Motility protein FimV,C-terminal; IPR020012:Motility protein FimV, N-terminal;
long-mer806	NC_004556	747865	747907	TCTGCCAATGTCATTGTGCGTTCTGCGCCAGCTCCCAGCGTTC	NC_004556.688	NC_004556.688	747298	749220	+	AutoIPR: IPR020011:Motility protein FimV,C-terminal; IPR020012:Motility protein FimV, N-terminal;
long-mer807	NC_004556	749151	749193	TGAAGTGGTGGTCACCGGAGATGATGTTGCACGTGCCGAAGCA	NC_004556.688	NC_004556.688	747298	749220	+	AutoIPR: IPR020011:Motility protein FimV,C-terminal; IPR020012:Motility protein FimV, N-terminal;
long-mer808	NC_004556	749252	749294	CCAGGATATGATGATGCGTTATGCGTTAGGCGTAGAGTACGAC	NC_004556.689	NC_004556.689	749265	750035	+	AutoIPR: IPR001406:Pseudouridine synthase I,TruA; IPR020103:Pseudouridine synthase, catalyticdomain;
long-mer809	NC_004556	749364	749406	GCTTTGGCTTCGGTAGCGGATTCGTCGGTGCGGGTGGTGTGTG	NC_004556.689	NC_004556.689	749265	750035	+	AutoIPR: IPR001406:Pseudouridine synthase I,TruA; IPR020103:Pseudouridine synthase, catalyticdomain;
long-mer810	NC_004556	751038	751080	TCGTCTGTAAATGGAGTACTGTGTCACTGCCGCATATGATGCA	NC_004556.692	NC_004556.692	751028	752413	+	AutoIPR: IPR023026:Tryptophan synthase betachain/beta chain-like;
long-mer811	NC_004556	751096	751138	GGTACTGTGTGCTTCTTTGAATTCGATCAGCGTGGAGAATATT	NC_004556.692	NC_004556.692	751028	752413	+	AutoIPR: IPR023026:Tryptophan synthase betachain/beta chain-like;
long-mer812	NC_004556	752279	752321	TCCAGTCACGCTGTGGCCCATACCATGACGTTGGCGCGCGATC	NC_004556.692	NC_004556.692	751028	752413	+	AutoIPR: IPR023026:Tryptophan synthase betachain/beta chain-like;
long-mer813	NC_004556	757544	757586	GTTGCCACAGGGGTTTGGATACGTTTCCCCGAAGCTGGACAGT	NC_004556.699	NC_004556.699	756923	758725	-	AutoIPR: IPR004589:DNA helicase, ATP-dependent,RecQ type; IPR011991:Winged helix-turn-helix DNA-bindingdomain; IPR027417:P-loop containing nucleosidetriphosphate hydrolase;
long-mer814	NC_004556	758727	758764	AGGCTTCTTGCCGGTTGGGGGGAGATAGCATTTCTGCG	NA
long-mer815	NC_004556	759958	760000	AACGCGGGTGGCTGAGGAGCTTCAAACGCCCTTGGGAATGGTG	NC_004556.701	NC_004556.701	759542	763942	+	AutoIPR: IPR010225:RNA helicase, ATP-dependentDEAH box, HrpB-type; IPR011545:DEAD/DEAH box helicasedomain; IPR024590:RNA helicase HrpA, C-terminal;IPR027417:P-loop containing nucleoside triphosphatehydrolase;
long-mer816	NC_004556	761199	761282	GGTTGCCGGTGGACGTGAAGTCGGCGCGCATGCTGGTTGCTGCGCGCCAGCACGGCTGTGTGCATGAAATGACGGTGATCGCCG	NC_004556.701	NC_004556.701	759542	763942	+	AutoIPR: IPR010225:RNA helicase, ATP-dependentDEAH box, HrpB-type; IPR011545:DEAD/DEAH box helicasedomain; IPR024590:RNA helicase HrpA, C-terminal;IPR027417:P-loop containing nucleoside triphosphatehydrolase;
long-mer817	NC_004556	761302	761368	TCCACGCGAGCGTCCTCCGGAGGCGCGTGAAGCGGCCGACAATGCACATGCGAAGTTTGCCGATGCA	NC_004556.701	NC_004556.701	759542	763942	+	AutoIPR: IPR010225:RNA helicase, ATP-dependentDEAH box, HrpB-type; IPR011545:DEAD/DEAH box helicasedomain; IPR024590:RNA helicase HrpA, C-terminal;IPR027417:P-loop containing nucleoside triphosphatehydrolase;
long-mer818	NC_004556	761547	761578	AGCAGCCACGCAAGGGGCGAGCGGCGGCGGCC	NC_004556.701	NC_004556.701	759542	763942	+	AutoIPR: IPR010225:RNA helicase, ATP-dependentDEAH box, HrpB-type; IPR011545:DEAD/DEAH box helicasedomain; IPR024590:RNA helicase HrpA, C-terminal;IPR027417:P-loop containing nucleoside triphosphatehydrolase;
long-mer819	NC_004556	761610	761661	GATCAAAGCCAGGGGCCGAGGTAGGGAAGGGCAACGAGTTACCTTCAAGTGC	NC_004556.701	NC_004556.701	759542	763942	+	AutoIPR: IPR010225:RNA helicase, ATP-dependentDEAH box, HrpB-type; IPR011545:DEAD/DEAH box helicasedomain; IPR024590:RNA helicase HrpA, C-terminal;IPR027417:P-loop containing nucleoside triphosphatehydrolase;
long-mer820	NC_004556	761749	761791	TCGTGCGGCGCGCTTGGCGCGTGAGCGTAGCGCGGTTCTCAAG	NC_004556.701	NC_004556.701	759542	763942	+	AutoIPR: IPR010225:RNA helicase, ATP-dependentDEAH box, HrpB-type; IPR011545:DEAD/DEAH box helicasedomain; IPR024590:RNA helicase HrpA, C-terminal;IPR027417:P-loop containing nucleoside triphosphatehydrolase;
long-mer821	NC_004556	761854	761896	GCAGGCGCAGTTTGCGGTGCCACCTAATGATGCACCGCATATC	NC_004556.701	NC_004556.701	759542	763942	+	AutoIPR: IPR010225:RNA helicase, ATP-dependentDEAH box, HrpB-type; IPR011545:DEAD/DEAH box helicasedomain; IPR024590:RNA helicase HrpA, C-terminal;IPR027417:P-loop containing nucleoside triphosphatehydrolase;
long-mer822	NC_004556	762268	762310	GCACTATGGCCGCATTGATCCGGTGGCAGCGCATGATCTTTTT	NC_004556.701	NC_004556.701	759542	763942	+	AutoIPR: IPR010225:RNA helicase, ATP-dependentDEAH box, HrpB-type; IPR011545:DEAD/DEAH box helicasedomain; IPR024590:RNA helicase HrpA, C-terminal;IPR027417:P-loop containing nucleoside triphosphatehydrolase;
long-mer823	NC_004556	762907	762949	TATTACCGGGGTACGGGTGGCTGCGATTGATTTTGATGAACAG	NC_004556.701	NC_004556.701	759542	763942	+	AutoIPR: IPR010225:RNA helicase, ATP-dependentDEAH box, HrpB-type; IPR011545:DEAD/DEAH box helicasedomain; IPR024590:RNA helicase HrpA, C-terminal;IPR027417:P-loop containing nucleoside triphosphatehydrolase;
long-mer824	NC_004556	763034	763076	TTGCGTGCCCGTTTTGGTAGCTACTCGGGCGAGGCGTTCGTAG	NC_004556.701	NC_004556.701	759542	763942	+	AutoIPR: IPR010225:RNA helicase, ATP-dependentDEAH box, HrpB-type; IPR011545:DEAD/DEAH box helicasedomain; IPR024590:RNA helicase HrpA, C-terminal;IPR027417:P-loop containing nucleoside triphosphatehydrolase;
long-mer825	NC_004556	764538	764580	GATCACGGAAGAGGAAGCGCTTGCCAAGATTCGGGTGATTGCC	NC_004556.702	NC_004556.702	764344	767289	+	AutoIPR: IPR020581:Glycine cleavage system Pprotein;
long-mer826	NC_004556	766476	766551	CGGTGGTCCGGGTGTAGGCCCATGTGCTGTGAAAGCGCATTTGGCTCCTTTTTTACCTAAAACGTTGCCATTGCCG	NC_004556.702	NC_004556.702	764344	767289	+	AutoIPR: IPR020581:Glycine cleavage system Pprotein;
long-mer827	NC_004556	769046	769088	GACGTGGGCAAAGTTGTAGAATGGCGGTGGTGAGGAGGTCGAC	NC_004556.706	NC_004556.706	768710	770707	-	AutoIPR: IPR000883:Cytochrome c oxidase subunitI; IPR023615:Cytochrome c oxidase, subunit I,copper-binding site; IPR023616:Cytochrome c oxidase,subunit I domain;
long-mer828	NC_004556	774410	774482	CATTGTGCTGTGTAGGCTTCCTAGGTCATCCGTAGGCAAAGGCTTAGTGTTTATCCGATATAGCGAGAGATGG	NA
long-mer829	NC_004556	776015	776057	CGCTATTGAATGTGCGCGTCTATTGCGTAGCGATGGTTGTTTG	NC_004556.711	NC_004556.711	775524	776435	+	AutoIPR:IPR029063:S-adenosyl-L-methionine-dependentmethyltransferase;
long-mer830	NC_004556	776297	776321	TTTGTATCAGCGCTATCCGATTTTA	NC_004556.711	NC_004556.711	775524	776435	+	AutoIPR:IPR029063:S-adenosyl-L-methionine-dependentmethyltransferase;
long-mer831	NC_004556	776498	776540	TTGCTTTATTTATCTGGAAGTAAATAAGAAAATAATAAATAAA	NA
long-mer832	NC_004556	776630	776664	TTTATTCAGGAATAGGCCGATGCGGGATTGAGGTT	NA
long-mer833	NC_004556	776719	776761	TTAGATGCTGAAAAATTATGATGTTATCGATGAATCGTGAATT	NC_004556.712	NC_004556.712	776736	777944	+	AutoIPR: IPR006153:Cation/H+ exchanger;
long-mer834	NC_004556	777359	777401	GTTCTCGCTGCTGGTCATGGTCGGCATGATCGCTGCTTACGCA	NC_004556.712	NC_004556.712	776736	777944	+	AutoIPR: IPR006153:Cation/H+ exchanger;
long-mer835	NC_004556	782700	782742	GTATGTGCTGATCTGTGGGGGTAGGTGCTACGCCCAGAGGCGC	NA
long-mer836	NC_004556	783489	783531	GCGCAGTGGTGCGGTCAATTCTCGTTCCAGAGCAATGGCTTCT	NC_004556.719	NC_004556.719	783024	783896	-	AutoIPR: IPR005337:RapZ-like family;IPR027417:P-loop containing nucleoside triphosphatehydrolase;
long-mer837	NC_004556	783662	783704	GCCATTGGTCTAGTTCGGAGATATTACTGCCGCTGCGTATGTC	NC_004556.719	NC_004556.719	783024	783896	-	AutoIPR: IPR005337:RapZ-like family;IPR027417:P-loop containing nucleoside triphosphatehydrolase;
long-mer838	NC_004556	786591	786633	AGTGAGAGTGTTCCCGGTGGTAAGACGTTCAGCAGGGTTGTTG	NC_004556.722	NC_004556.722	785517	786857	-	AutoIPR: IPR000394:RNA polymerase sigma factor54;
long-mer839	NC_004556	787148	787190	CTCACCGACTGAGATCGGATCTACACCTGCGAACGGTTCGTCT	NC_004556.723	NC_004556.723	786947	787669	-	AutoIPR: IPR003439:ABC transporter-like;IPR027417:P-loop containing nucleoside triphosphatehydrolase; IPR030921:LPS export ABC transporter,ATP-binding protein LptB;
long-mer840	NC_004556	788669	788711	GCGTTGATGCCACGCTGACCAACCGCTGACAATCGCAGCGAGC	NC_004556.725	NC_004556.725	788177	788746	-	AutoIPR: IPR010664:Lipopolysaccharide assembly,LptC-related;
long-mer841	NC_004556	789034	789076	GAGTCCTAGGTCTTCGGCGCGTTTTTTAGCGGCTAAGCTGGCT	NC_004556.726	NC_004556.726	788743	789291	-	AutoIPR: IPR010023:3-deoxy-D-manno-octulosonate8-phosphate phosphatase; IPR023214:HAD-like domain;
long-mer842	NC_004556	791718	791775	CGCCAAAATTCAGATTGAGGGTCATACCGCGATTGTACAGGGTGTCGAGCGATTGAGC	NC_004556.729	NC_004556.729	790669	791946	+	AutoIPR: IPR005750:UDP-N-acetylglucosamine1-carboxyvinyltransferase; IPR013792:RNA 3'-terminalphosphate cyclase/enolpyruvate transferase, alpha/beta;
long-mer843	NC_004556	794197	794239	TTGCGCTTGGCCGGGGTGTCTACGCACATGGCAACTACTGATA	NC_004556.733	NC_004556.733	793972	794343	+	AutoIPR: IPR025319:Domain of unknown functionDUF4224;
long-mer844	NC_004556	796115	796157	GGTCTGGTGATGTAGCAGCGGTGTTAATTGCCTGCGTGCATCA	NC_004556.734	NC_004556.734	794687	798691	-	AutoIPR:IPR010073:Phosphoribosylformylglycinamidine synthase;IPR016188:PurM-like, N-terminal domain; IPR029062:Class Iglutamine amidotransferase-like;
long-mer845	NC_004556	796203	796245	CAGGTGTGTGTGGCGCCGTCGCCTTGCCATCGGCTCTGCATCG	NC_004556.734	NC_004556.734	794687	798691	-	AutoIPR:IPR010073:Phosphoribosylformylglycinamidine synthase;IPR016188:PurM-like, N-terminal domain; IPR029062:Class Iglutamine amidotransferase-like;
long-mer846	NC_004556	798277	798317	GTTTGGCGATGGCCGGGCAGGTCGCAGCGTTGGCTGACCAG	NC_004556.734	NC_004556.734	794687	798691	-	AutoIPR:IPR010073:Phosphoribosylformylglycinamidine synthase;IPR016188:PurM-like, N-terminal domain; IPR029062:Class Iglutamine amidotransferase-like;
long-mer847	NC_004556	799947	799989	ACTTTGTTTGGGGCGATGCCGACCAAGGCGGCATAGTGTTTGA	NC_004556.736	NC_004556.736	799772	800746	-	AutoIPR: IPR013762:Integrase-like, catalyticdomain; IPR020876:Tyrosine recombinase XerD-like;IPR023009:Tyrosine recombinase XerC/XerD;IPR023109:Integrase/recombinase, N-terminal;
long-mer848	NC_004556	800734	800776	TGCGGAGGGTCATCCGTGCAGTGTGGCGGGGCGGTACATTCTT	NC_004556.736	NC_004556.736	799772	800746	-	AutoIPR: IPR013762:Integrase-like, catalyticdomain; IPR020876:Tyrosine recombinase XerD-like;IPR023009:Tyrosine recombinase XerC/XerD;IPR023109:Integrase/recombinase, N-terminal;
long-mer849	NC_004556	801367	801409	GGCACCGGCAATCATGGCGATAGTCATGACGGTGCAAATGAAC	NC_004556.737	NC_004556.737	801004	801897	-	AutoIPR: IPR003091:Potassium channel;
long-mer850	NC_004556	801430	801469	GCGCCATAGGGCCTGTATCAGTTCGCCGCTTTCTTCGACA	NC_004556.737	NC_004556.737	801004	801897	-	AutoIPR: IPR003091:Potassium channel;
long-mer851	NC_004556	802556	802669	GGAGAGGGTGGGGTGATGCCGATAGCGCCAGGGTATTTGGCGCAGGTACGTGCGTTGTGTGATCGCTATGGGGCGCTGTTGGTATTGGATGAAATTCAGTGCGGCATGGGGCGT	NC_004556.738	NC_004556.738	801965	803200	+	AutoIPR: IPR005814:Aminotransferase class-III;IPR015424:Pyridoxal phosphate-dependent transferase;
long-mer852	NC_004556	802675	802717	GACGTTGTTCGCCTATTGGCAGGAAGAGGTGGTGCCGGACATT	NC_004556.738	NC_004556.738	801965	803200	+	AutoIPR: IPR005814:Aminotransferase class-III;IPR015424:Pyridoxal phosphate-dependent transferase;
long-mer853	NC_004556	802723	802760	GTTGGCCAAGGGGCTTGGTGGAGGGTTTCCAATTGGTG	NC_004556.738	NC_004556.738	801965	803200	+	AutoIPR: IPR005814:Aminotransferase class-III;IPR015424:Pyridoxal phosphate-dependent transferase;
long-mer854	NC_004556	802807	802849	GCATGGGACGACGTTTGGTGGCAATCCTATGGCTGCTGCTGTG	NC_004556.738	NC_004556.738	801965	803200	+	AutoIPR: IPR005814:Aminotransferase class-III;IPR015424:Pyridoxal phosphate-dependent transferase;
long-mer855	NC_004556	803530	803563	CTGAGTGGAAATCGGTGGGGTGTGTAGGAAAAGG	NC_004556.739	NC_004556.739	803445	803573	+	
long-mer856	NC_004556	805681	805702	TTTTCCAGCATTAGAACGTCCG	NC_004556.741	NC_004556.741	805183	805842	-	AutoIPR: IPR006073:GTP binding domain;IPR019987:GTP-binding protein, ribosome biogenesis, YsxC;IPR027417:P-loop containing nucleoside triphosphatehydrolase;
long-mer857	NC_004556	806021	806063	TGTGTTTTATTCAAGTCTGGGGGCTCAGGATGTTGATGAGGTT	NA
long-mer858	NC_004556	806089	806123	TTGGCATGTCACTTCAGTAATTATGTAGTGATCAA	NA
long-mer859	NC_004556	806260	806287	ATTAATTTTACTTCGTAATAAGTAAAGT	NA
long-mer860	NC_004556	807358	807400	GACGAATCTTCACCATTTACTCGAAAAAACAGTAGTCCTGCCG	NC_004556.743	NC_004556.743	806748	807683	-	AutoIPR: IPR009003:Peptidase S1, PA clan;
long-mer861	NC_004556	807412	807454	GTAGCTGCTGGCGTACTGACGCGTTTAGATTCGGAAACATTTC	NC_004556.743	NC_004556.743	806748	807683	-	AutoIPR: IPR009003:Peptidase S1, PA clan;
long-mer862	NC_004556	807512	807554	TGCGTTCAGGCGTCCAATATTTAAGTGCAGCGTTTTGCTCCTC	NC_004556.743	NC_004556.743	806748	807683	-	AutoIPR: IPR009003:Peptidase S1, PA clan;
long-mer863	NC_004556	807571	807624	ACCACCACATCGTTATCGCTTCGTTCCGCTTTTGCTCCCAGAGATAACAACACA	NC_004556.743	NC_004556.743	806748	807683	-	AutoIPR: IPR009003:Peptidase S1, PA clan;
long-mer864	NC_004556	807804	807846	ATCTTAAAAATCTTGAGATGTAGGACTCAAATTTAAGCTTTAA	NA
long-mer865	NC_004556	807921	807963	GAGGCGGGCTGACAGATTATGACCTATTAGGTCAGTGGTCCTG	NA
long-mer866	NC_004556	808049	808091	GCAATAAAAGTGTATAGGACTCTACGCGGGCACTGATGCCCGC	NA
long-mer867	NC_004556	808244	808285	TGCCGTACTCGCCAACTACTGTTGCTAACTATTTCTTACGAA	NA
long-mer868	NC_004556	810005	810047	CCGGATTGCTGATCACCTGATTGAAGGTGAGCGTAAGGTGCTT	NC_004556.745	NC_004556.745	809274	810056	+	AutoIPR: IPR001853:DSBA-like thioredoxindomain; IPR012336:Thioredoxin-like fold;
long-mer869	NC_004556	810596	810638	TCTGATGGGGGATTTCAATTGTAGGGCTGATTGTTCTGAGATG	NC_004556.746	NC_004556.746	810072	810842	+	AutoIPR:IPR005135:Endonuclease/exonuclease/phosphatase;
long-mer870	NC_004556	811165	811207	AGGCGCCGAGTGTGGAGAGTATTTCTGGGTGAGCGCTGTCGCC	NC_004556.747	NC_004556.747	810950	811564	-	AutoIPR: IPR007451:Uncharacterised proteinfamily UPF0274;
long-mer871	NC_004556	811759	811801	GGGTTCATCAGCTTGGCGGTATCGTGTTTGTGCGGTGCACGTA	NC_004556.748	NC_004556.748	811561	812700	-	AutoIPR: IPR004506:tRNA-specific2-thiouridylase; IPR023382:Adenine nucleotide alphahydrolase-like domains;
long-mer872	NC_004556	814303	814345	ATATGCTATTAACTTGAATGAGCATGCACGGAATGGACGAATT	NC_004556.751	NC_004556.751	813788	816064	+	AutoIPR: IPR001270:ClpA/B family;IPR023150:Double Clp-N motif; IPR027417:P-loop containingnucleoside triphosphate hydrolase;
long-mer873	NC_004556	816072	816114	GTGTTGCTTCACTTAAGGTTGTTAGAGTGATCTTTAGTCTCTG	NA
long-mer874	NC_004556	816185	816227	GGTTATAGACCGAAATGTCAAAAAGGATTTTTACTTTTAATCC	NA
long-mer875	NC_004556	816666	816708	GGGCAGCCAAGGGTGAATATCGTACGCGCTATCTTGGAGCGGC	NA
long-mer876	NC_004556	817285	817327	GTCAGGCGACCACCACAACGGTGGTTGTCCTTCTGTGAACCAT	NC_004556.753	NC_004556.753	816748	817479	-	AutoIPR:IPR004616:Leucyl/phenylalanyl-tRNA-protein transferase;IPR016181:Acyl-CoA N-acyltransferase;
long-mer877	NC_004556	817623	817665	TTCGGTTGGTAGGAATCCGCGCGCGATCTTGTGTTTACCTTGA	NC_004556.754	NC_004556.754	817491	818627	-	AutoIPR: IPR007434:Peptidogalycanbiosysnthesis/recognition;
long-mer878	NC_004556	817772	817814	GGCCGTACAGCGTCTTTGCACTGCGTAGGCATAGTGAGCCGCC	NC_004556.754	NC_004556.754	817491	818627	-	AutoIPR: IPR007434:Peptidogalycanbiosysnthesis/recognition;
long-mer879	NC_004556	817866	817908	GGTCTTTGCCAGGTGTGTGAGAAATGGTAGTGTCAAGGCGGGT	NC_004556.754	NC_004556.754	817491	818627	-	AutoIPR: IPR007434:Peptidogalycanbiosysnthesis/recognition;
long-mer880	NC_004556	818580	818622	TGCAATCTCGTCCAGCGCATTTAGCCAACGTACCTCCAAGTTC	NC_004556.754	NC_004556.754	817491	818627	-	AutoIPR: IPR007434:Peptidogalycanbiosysnthesis/recognition;
long-mer881	NC_004556	818834	818876	AGGGGCAGAAACTGACTGCATATAAGGGGATGCTGATTATCAA	NA
long-mer882	NC_004556	818916	818958	ATATCGCTTGAGATCGGTTGTACGTTGATGCCCTAAGGGCAGT	NA
long-mer883	NC_004556	818980	819025	GATGTTTTAAAATGTGAAATGCTCAATGGAGATTCGCGGTGTTTGT	NA
long-mer884	NC_004556	819244	819286	TTGGCCTGCGAAAAGATCGGTATTGGGATGATGTCCGATTGCC	NC_004556.755	NC_004556.755	819055	820020	-	AutoIPR: IPR000103:Pyridinenucleotide-disulphide oxidoreductase, class-II;IPR023753:Pyridine nucleotide-disulphide oxidoreductase,FAD/NAD(P)-binding domain;
long-mer885	NC_004556	819325	819367	GTCTTGCGTGGATCGGATCCGTACACCAGTGACGCCAGCATCG	NC_004556.755	NC_004556.755	819055	820020	-	AutoIPR: IPR000103:Pyridinenucleotide-disulphide oxidoreductase, class-II;IPR023753:Pyridine nucleotide-disulphide oxidoreductase,FAD/NAD(P)-binding domain;
long-mer886	NC_004556	819681	819723	TCAACCCATCGCAGGTATAGATGCCGCTGTCTCCAAAAAGGGT	NC_004556.755	NC_004556.755	819055	820020	-	AutoIPR: IPR000103:Pyridinenucleotide-disulphide oxidoreductase, class-II;IPR023753:Pyridine nucleotide-disulphide oxidoreductase,FAD/NAD(P)-binding domain;
long-mer887	NC_004556	822046	822088	CTTAGCGCAGAAAGCGCGTGCAGCTGGTATCCACCTGATTCTT	NC_004556.756	NC_004556.756	820289	822643	+	AutoIPR: IPR018541:FtsK gamma domain;IPR025199:DNA translocase FtsK, 4TM region;IPR027417:P-loop containing nucleoside triphosphatehydrolase;
long-mer888	NC_004556	822127	822205	GATTAAGGCTAACATTCCGACGCGTATCGCGTTTCAAGTCAGCTCGAAGATTGACTCACGTACGATCCTGGATCAGTCC	NC_004556.756	NC_004556.756	820289	822643	+	AutoIPR: IPR018541:FtsK gamma domain;IPR025199:DNA translocase FtsK, 4TM region;IPR027417:P-loop containing nucleoside triphosphatehydrolase;
long-mer889	NC_004556	822376	822418	TCAAACCATGGATGATGGTGTCGTGATCGGTCCTGCTGGATTT	NC_004556.756	NC_004556.756	820289	822643	+	AutoIPR: IPR018541:FtsK gamma domain;IPR025199:DNA translocase FtsK, 4TM region;IPR027417:P-loop containing nucleoside triphosphatehydrolase;
long-mer890	NC_004556	822436	822478	TGGCGGTGATGAGACCGATCCTTTGTACGATGAAGCCTTACGT	NC_004556.756	NC_004556.756	820289	822643	+	AutoIPR: IPR018541:FtsK gamma domain;IPR025199:DNA translocase FtsK, 4TM region;IPR027417:P-loop containing nucleoside triphosphatehydrolase;
long-mer891	NC_004556	823591	823633	TGGTCACTCCGCGGGTGCGTGTTTTGGCCGATCAGATCACTGC	NC_004556.757	NC_004556.757	822828	824738	+	AutoIPR: IPR002931:Transglutaminase-like; 
long-mer892	NC_004556	823919	823961	GCCCGAGTTTAATCTTTACCTTGATTCGACAAATCCTTACGCG	NC_004556.757	NC_004556.757	822828	824738	+	AutoIPR: IPR002931:Transglutaminase-like; 
long-mer893	NC_004556	824948	825022	TATTGCGGGGTGTTGCTGATGTGTTACAGGCATGGCCTCTGATCAGAGGTTTGAACCGTTGCTGGTGAGGTTGTA	NA
long-mer894	NC_004556	825629	825671	GCTGATCGCGTTGATTGATCCTATTCAACTGGATCGCAAGTAC	NC_004556.758	NC_004556.758	825300	825926	+	AutoIPR: IPR004564:Outer membrane lipoproteincarrier protein LolA-like; IPR029046:Lipoproteinlocalisation LolA/LolB/LppX;
long-mer895	NC_004556	825973	826007	GAGTAGGAGAGAGGGGGGGGGGGACGTTGGCAGCC	NA
long-mer896	NC_004556	826174	826216	TAGGACAGAAGCGCTTGCTTGACCCAGATCGTGCATTGCATCG	NC_004556.759	NC_004556.759	826068	827429	+	AutoIPR: IPR008824:Holliday junction DNAhelicase ruvB, N-terminal; IPR008921:DNA polymerase III,clamp loader complex, gamma/delta/delta subunit,C-terminal; IPR027417:P-loop containing nucleosidetriphosphate hydrolase;
long-mer897	NC_004556	826358	826400	GGTGCGTCAGATCTTGGCTGACGCTGCGCAGCGTTTTTCTGAA	NC_004556.759	NC_004556.759	826068	827429	+	AutoIPR: IPR008824:Holliday junction DNAhelicase ruvB, N-terminal; IPR008921:DNA polymerase III,clamp loader complex, gamma/delta/delta subunit,C-terminal; IPR027417:P-loop containing nucleosidetriphosphate hydrolase;
long-mer898	NC_004556	826946	826988	GGCCCGGCGCTTGACCCGCATAGCGATTGAGGATATTGGTTTG	NC_004556.759	NC_004556.759	826068	827429	+	AutoIPR: IPR008824:Holliday junction DNAhelicase ruvB, N-terminal; IPR008921:DNA polymerase III,clamp loader complex, gamma/delta/delta subunit,C-terminal; IPR027417:P-loop containing nucleosidetriphosphate hydrolase;
long-mer899	NC_004556	827395	827437	TTCAAGCGGATAAGCCGCAGCCGCCGCGTGCATAGAAGATAAC	NC_004556.759	NC_004556.759	826068	827429	+	AutoIPR: IPR008824:Holliday junction DNAhelicase ruvB, N-terminal; IPR008921:DNA polymerase III,clamp loader complex, gamma/delta/delta subunit,C-terminal; IPR027417:P-loop containing nucleosidetriphosphate hydrolase;
long-mer900	NC_004556	827494	827536	TTCCTTCCTCTGGATTTATGTTCAATTGGAGCATGAGATGCTG	NA
long-mer901	NC_004556	827667	827688	GATTGGTAGCTGCTTGTTACAG	NC_004556.760	NC_004556.760	827590	827991	+	AutoIPR: IPR003691:Putative fluoride iontransporter CrcB;
long-mer902	NC_004556	829747	829789	ACGTGCACCGGCTTCAAGGGTATCAGAGGAAAATGTGCCTGTA	NC_004556.761	NC_004556.761	828665	830161	+	AutoIPR: IPR003594:Histidine kinase-likeATPase, C-terminal domain; IPR005467:Histidine kinasedomain; IPR011006:CheY-like superfamily; IPR014265:Signaltransduction histidine kinase, PEP-CTERM system,putative;
long-mer903	NC_004556	830092	830122	GGTTCACATGTTGCGAAAACCCTTAGAGATG	NC_004556.761	NC_004556.761	828665	830161	+	AutoIPR: IPR003594:Histidine kinase-likeATPase, C-terminal domain; IPR005467:Histidine kinasedomain; IPR011006:CheY-like superfamily; IPR014265:Signaltransduction histidine kinase, PEP-CTERM system,putative;
long-mer904	NC_004556	830477	830520	AGATTTGCTTGCATGGTTGCAGGTTGCATGGTTGCATGCGTTGG	NC_004556.762	NC_004556.762	830241	830810	+	AutoIPR:IPR000550:7,8-Dihydro-6-hydroxymethylpterin-pyrophosphokinase, HPPK;
long-mer905	NC_004556	830560	830592	GTAACCGTACCCTGGATGTGGTGTTCTATGGTG	NC_004556.762	NC_004556.762	830241	830810	+	AutoIPR:IPR000550:7,8-Dihydro-6-hydroxymethylpterin-pyrophosphokinase, HPPK;
long-mer906	NC_004556	830953	830989	CAGCGCCTGTTTCGCAGCTTCAGCTATGCCTTGCGTT	NC_004556.763	NC_004556.763	830821	831558	-	AutoIPR: IPR002347:Glucose/ribitoldehydrogenase;
long-mer907	NC_004556	831368	831410	TCTCCGAGCAATGCGAGTGTGATGGATGGACGCGTGCGTTCTA	NC_004556.763	NC_004556.763	830821	831558	-	AutoIPR: IPR002347:Glucose/ribitoldehydrogenase;
long-mer908	NC_004556	833802	833844	CGGACCGAGCAACAGGCGTGGTCCATCCTGCGCTTTGGCTGGA	NC_004556.766	NC_004556.766	833247	834251	-	AutoIPR: IPR003836:Glucokinase;
long-mer909	NC_004556	833849	833891	TGAGGTGCAGCAATTGCGCAGGCTCCATATCCTCCGTCGCGTA	NC_004556.766	NC_004556.766	833247	834251	-	AutoIPR: IPR003836:Glucokinase;
long-mer910	NC_004556	834330	834359	TCAATGAGGGTTTGAACAGGGTGTCGTTGA	NA
long-mer911	NC_004556	834423	834465	GCGATCATGACATCGGATGAGTGTTGCCAGACTTTGTTTGGAT	NA
long-mer912	NC_004556	834526	834568	ACTTTGTACCTGCTAGCGTGCGCGGCATGTCCAAAGCCAAATC	NA
long-mer913	NC_004556	834609	834658	TGATAGTACTGCTCCCACTCGGTTTTATTTGGTAATCGTTACCAAGGACA	NA
long-mer914	NC_004556	835378	835420	TTGTAACAAGGTCGCCGGTATTGTGGCGCCGTTGGTCATTGGT	NC_004556.768	NC_004556.768	834944	836233	+	AutoIPR: IPR011701:Major facilitatorsuperfamily; IPR020846:Major facilitator superfamilydomain;
long-mer915	NC_004556	837055	837097	TCTTTCTATTACTGGTTTTGAAAATAGTCCATTCGCATCTCAT	NC_004556.769	NC_004556.769	836237	837313	+	AutoIPR: IPR010982:Lambda repressor-like,DNA-binding domain; IPR028082:Periplasmic bindingprotein-like I;
long-mer916	NC_004556	837810	837852	TGCGGTGTTGCAGTTAGTAGCAGTATGGAAGGCTGAATCGGGG	NC_004556.770	NC_004556.770	837310	838350	+	AutoIPR: IPR001347:Sugar isomerase (SIS);
long-mer917	NC_004556	838026	838062	GCATGCTGAAGCGTATAGCGCGGCGGAGGTCAAGCAT	NC_004556.770	NC_004556.770	837310	838350	+	AutoIPR: IPR001347:Sugar isomerase (SIS);
long-mer918	NC_004556	840449	840470	CACGGATGTGCTCAAGTTCAAA	NC_004556.772	NC_004556.772	840180	841094	+	AutoIPR: IPR000438:Acetyl-CoA carboxylasecarboxyl transferase, beta subunit;IPR029045:ClpP/crotonase-like domain;
long-mer919	NC_004556	841010	841052	ACGCGACCGTCTTGCGGATCTGATGGCGTTAATGATGCGTTAT	NC_004556.772	NC_004556.772	840180	841094	+	AutoIPR: IPR000438:Acetyl-CoA carboxylasecarboxyl transferase, beta subunit;IPR029045:ClpP/crotonase-like domain;
long-mer920	NC_004556	842359	842401	CACTGTCGAAGCCGATGACGTTGTACTCATGCAGCAGACGCTT	NC_004556.773	NC_004556.773	841091	842437	+	AutoIPR: IPR005841:Alpha-D-phosphohexomutasesuperfamily;
long-mer921	NC_004556	848201	848243	AGTGGGTGATGACCAGGAATGCGCGTTCCGGTGAGCGCAGGGC	NC_004556.779	NC_004556.779	847974	848810	-	AutoIPR: IPR010230:FeS cluster assembly SUFsystem, ATPase SufC; IPR027417:P-loop containingnucleoside triphosphate hydrolase;
long-mer922	NC_004556	853228	853270	GTTGGCTCGGCGTGAGCGCGACGTGAAATATGGGGGAGATCAT	NC_004556.783	NC_004556.783	852266	854485	+	AutoIPR: IPR002470:Peptidase S9A, prolyloligopeptidase; IPR023302:Peptidase S9A, N-terminaldomain; IPR029058:Alpha/Beta hydrolase fold;
long-mer923	NC_004556	854728	854770	GCCTAAGGCTAAATCTCAGGGGGATAAGGGAGCTAGCCCGCCG	NC_004556.784	NC_004556.784	854492	854800	+	
long-mer924	NC_004556	855369	855407	CGCTCTTGCAGCAGCATTCTGCGTTTCCGGAGTCAGTGA	NC_004556.785	NC_004556.785	854810	855664	+	AutoIPR: IPR001653:Diaminopimelate epimerase,DapF;
long-mer925	NC_004556	856844	856886	GGTGAGCGTGTTGGGCAAGGGTAGTCGTCAGCGTGTGGTGCCT	NC_004556.787	NC_004556.787	856356	857240	+	AutoIPR: IPR020876:Tyrosine recombinaseXerD-like; IPR023009:Tyrosine recombinase XerC/XerD;IPR023109:Integrase/recombinase, N-terminal;
long-mer926	NC_004556	856967	857009	ACGTTACGGTGGACCGATTTCTGCGCGTGCTGTTCAGGTGCGG	NC_004556.787	NC_004556.787	856356	857240	+	AutoIPR: IPR020876:Tyrosine recombinaseXerD-like; IPR023009:Tyrosine recombinase XerC/XerD;IPR023109:Integrase/recombinase, N-terminal;
long-mer927	NC_004556	857882	857924	ACGCCGTGGCGATAAGGTTGCTATTGCCGGCGATGGTCAAGTG	NC_004556.788	NC_004556.788	857829	858380	+	AutoIPR: IPR001353:Proteasome, subunitalpha/beta; IPR029055:Nucleophile aminohydrolases,N-terminal;
long-mer928	NC_004556	862341	862383	GAGTTGCAGGCGATGATGGGGTCGGCTGGGTTTGAGCGTTGTG	NC_004556.792	NC_004556.792	861678	862439	+	AutoIPR: IPR004033:UbiE/COQ5 methyltransferase;IPR023576:UbiE/COQ5 methyltransferase, conserved site;IPR029063:S-adenosyl-L-methionine-dependentmethyltransferase;
long-mer929	NC_004556	863517	863559	AGGATACCGAAAAAATGATCGCTGCCGCCGAGACGCTATACGG	NC_004556.793	NC_004556.793	862646	864661	+	AutoIPR: IPR001930:Peptidase M1, alanineaminopeptidase/leukotriene A4 hydrolase;IPR016024:Armadillo-type fold;
long-mer930	NC_004556	864089	864131	CTGAAGCAGTATTTGTTATCCCAAGATCCCAATGCGATTACTA	NC_004556.793	NC_004556.793	862646	864661	+	AutoIPR: IPR001930:Peptidase M1, alanineaminopeptidase/leukotriene A4 hydrolase;IPR016024:Armadillo-type fold;
long-mer931	NC_004556	864152	864194	CTGAACGCCCCTGGTATTCCGGCAATTGCTCAGAAGGTGCGTT	NC_004556.793	NC_004556.793	862646	864661	+	AutoIPR: IPR001930:Peptidase M1, alanineaminopeptidase/leukotriene A4 hydrolase;IPR016024:Armadillo-type fold;
long-mer932	NC_004556	864300	864342	ATTTTCTTAGCAGAATGGGTGGGACGCTCAAGCTTGAGCAACT	NC_004556.793	NC_004556.793	862646	864661	+	AutoIPR: IPR001930:Peptidase M1, alanineaminopeptidase/leukotriene A4 hydrolase;IPR016024:Armadillo-type fold;
long-mer933	NC_004556	864658	864700	CTGAGTGGTTGTGCAACAATATAGTGTGGTTTGGGGAGGGGGA	NC_004556.793	NC_004556.793	862646	864661	+	AutoIPR: IPR001930:Peptidase M1, alanineaminopeptidase/leukotriene A4 hydrolase;IPR016024:Armadillo-type fold;
long-mer934	NC_004556	864743	864766	GCGTTGATCTTAATTCGATTTCTT	NA
long-mer935	NC_004556	864773	864815	GTGCTCAGCATTGAAAATAATGCCGATGTAATGTTTTCTGGAT	NA
long-mer936	NC_004556	864882	864924	TATGTCGCTTGGTTAGAAGGTTTATAGAAATGGATGTGGATTT	NA
long-mer937	NC_004556	865211	865267	TGGATGACGAGGATGAACGCAATTTTGTTAGGTTCTGTATTAAGAATCTTTATTATC	NC_004556.794	NC_004556.794	865187	865828	+	AutoIPR: IPR012336:Thioredoxin-like fold;
long-mer938	NC_004556	865309	865351	AGATTCGGTGATGCCTCGTCCTGTGGATACTACGATGCATAAG	NC_004556.794	NC_004556.794	865187	865828	+	AutoIPR: IPR012336:Thioredoxin-like fold;
long-mer939	NC_004556	869504	869546	TTTATTGCTTGTGTTTGCATGCTCTAGAATCATTGCCGTTGTT	NA
long-mer940	NC_004556	871356	871398	AGGTGGGAATCCAGGTTCTTAAGTACATTGGTAGCTTAAAAGA	NA
long-mer941	NC_004556	873878	873920	GCACCTGTTCTGGAATGTGGCCCATGGAGTGATTGCAGGTGAG	NA
long-mer942	NC_004556	874153	874195	TATCAACAGGTTGTACAAAACTGAGGTTATCCACCGCCGGAGC	NA
long-mer943	NC_004556	878158	878200	GTAGCGACGCATGGCCACGATACGAGTCAGGCTGTTGTTGCGC	NA
long-mer944	NC_004556	879277	879319	CTTTAAAGTCGCGTCCGCTGACCAGTTGGTTTTTGAACAGTTC	NC_004556.805	NC_004556.805	878204	880042	-	AutoIPR: IPR000951:Phthalate dioxygenasereductase; IPR001094:Flavodoxin; IPR010199:Sulphitereductase [NADPH] flavoprotein, alpha chain;IPR023173:NADPH-cytochrome p450 reductase, FAD-binding,alpha-helical domain-3; IPR029039:Flavoprotein-like;
long-mer945	NC_004556	879425	879458	CAGCGCTTGTTTCAGCCATGGCGTGGCGACTGTA	NC_004556.805	NC_004556.805	878204	880042	-	AutoIPR: IPR000951:Phthalate dioxygenasereductase; IPR001094:Flavodoxin; IPR010199:Sulphitereductase [NADPH] flavoprotein, alpha chain;IPR023173:NADPH-cytochrome p450 reductase, FAD-binding,alpha-helical domain-3; IPR029039:Flavoprotein-like;
long-mer946	NC_004556	879721	879763	GAGGGGTGTAGTCATCGGCTCTAATTAGGCGCCTTGCCAGTCC	NC_004556.805	NC_004556.805	878204	880042	-	AutoIPR: IPR000951:Phthalate dioxygenasereductase; IPR001094:Flavodoxin; IPR010199:Sulphitereductase [NADPH] flavoprotein, alpha chain;IPR023173:NADPH-cytochrome p450 reductase, FAD-binding,alpha-helical domain-3; IPR029039:Flavoprotein-like;
long-mer947	NC_004556	879855	879897	TGGGTCCCTGAATCTTCTTCTTGTACCGCTGTTAATGTGGATG	NC_004556.805	NC_004556.805	878204	880042	-	AutoIPR: IPR000951:Phthalate dioxygenasereductase; IPR001094:Flavodoxin; IPR010199:Sulphitereductase [NADPH] flavoprotein, alpha chain;IPR023173:NADPH-cytochrome p450 reductase, FAD-binding,alpha-helical domain-3; IPR029039:Flavoprotein-like;
long-mer948	NC_004556	882884	882926	GTTGGCCCGCGAGCGCTTCGCTGCTGATGAGTTTGTAGAAGTG	NC_004556.807	NC_004556.807	881154	883136	+	AutoIPR: IPR002891:Adenylyl-sulfate kinase;IPR009000:Translation protein, beta-barrel domain;IPR011779:Sulphate adenylyltransferase, large subunit;IPR027417:P-loop containing nucleoside triphosphatehydrolase; IPR031157:Tr-type G domain, conserved site;
long-mer949	NC_004556	883576	883618	CCACTCCAGAATAACCGCTAAGCGCGCCATTGTAGACCGTACA	NA
long-mer950	NC_004556	884311	884353	GGAGATCGACAGAGCGATTTGTTGATCGCGTTCCAGAGTGGCG	NC_004556.809	NC_004556.809	883801	884415	-	AutoIPR: IPR005419:Tight junction protein ZO-2;IPR017665:Guanylate kinase; IPR027417:P-loop containingnucleoside triphosphate hydrolase;
long-mer951	NC_004556	884364	884406	TGCTTTTACCAGTGCCGGAAGAGGCTGAAACGATGTAGAGGGT	NC_004556.809	NC_004556.809	883801	884415	-	AutoIPR: IPR005419:Tight junction protein ZO-2;IPR017665:Guanylate kinase; IPR027417:P-loop containingnucleoside triphosphate hydrolase;
long-mer952	NC_004556	887069	887109	TTCGTTTCCTTATCGCCATTCTATTGTTGCCCATGTTGATC	NC_004556.813	NC_004556.813	887101	888252	+	AutoIPR: IPR004559:Coproporphyrinogen IIIoxidase, oxygen-independent related; IPR007197:RadicalSAM; IPR023404:Radical SAM, alpha/beta horseshoe;
long-mer953	NC_004556	890238	890280	GATCACTTCCACCCCAGCCGGTGGTGCCAGTGATCTTGTGTTG	NC_004556.814	NC_004556.814	888322	890808	+	AutoIPR: IPR012434:Protein of unknown functionDUF1631;
long-mer954	NC_004556	890840	890882	AGTATCCGGACGCATTGGCGTTCTCGACATGGTGGCTGAGCAC	NC_004556.815	NC_004556.815	890805	891143	+	AutoIPR: IPR009875:PilZ domain;
long-mer955	NC_004556	891096	891138	GATGAACATCGACAGTACCTGTGCCGTTGGGTCGACGTTGGGT	NC_004556.815	NC_004556.815	890805	891143	+	AutoIPR: IPR009875:PilZ domain;
long-mer956	NC_004556	892653	892686	CAGCACTAACCAACCCCCTGGCCGTAAATGTGCT	NC_004556.817	NC_004556.817	892524	893351	-	AutoIPR: IPR004556:Modification methylase HemK;IPR029063:S-adenosyl-L-methionine-dependentmethyltransferase;
long-mer957	NC_004556	893255	893292	CCCGATCGCAGTCCAGAGCATGCAACAGCAAGGCTTCT	NC_004556.817	NC_004556.817	892524	893351	-	AutoIPR: IPR004556:Modification methylase HemK;IPR029063:S-adenosyl-L-methionine-dependentmethyltransferase;
long-mer958	NC_004556	893496	893601	CCTGCCCAAACCTGTGCACATAGCCTTTCTACGGATCACCATGCTTGGTGCTTTGCGAACGTGTGCCCAGTGCGCTGACACATATGGCGGCATTTATTGCAATTGT	NA
long-mer959	NC_004556	893655	893697	GTGCAATGACTGCTCCATCTGTGCCAAGGAAAAATCGCCCCGT	NA
long-mer960	NC_004556	894998	895040	CTATTTTGCATATTCATTGGGTGCATTATTGACAGCATCCGTC	NC_004556.819	NC_004556.819	894825	895736	+	AutoIPR: IPR004776:Auxin efflux carrier;
long-mer961	NC_004556	895235	895295	ATATTTTATTGCCGCGAAGGGTACATTCAAAACAACAGATAGTTTGCAGAAAATAGTTCGG	NC_004556.819	NC_004556.819	894825	895736	+	AutoIPR: IPR004776:Auxin efflux carrier;
long-mer962	NC_004556	895630	895703	TCAATCTCTATCCTGAGAAGGCTGCTTTTTCTGTGATGGTAAGCACGTTTCTTGCTGTTGTGACAGTTCCTTTA	NC_004556.819	NC_004556.819	894825	895736	+	AutoIPR: IPR004776:Auxin efflux carrier;
long-mer963	NC_004556	896326	896367	ATTAAAGAATTTTTAGTCATTTTTTTAGTCATTCTTGTTTCC	NA
long-mer964	NC_004556	897777	897837	TGCTTTTGGCGCCAACAGCACTGCGTTGGGAGGTCAAAGTACTGCCATCAGTGAGGGTGGT	NC_004556.820	NC_004556.820	896422	899415	+	AutoIPR: IPR005594:YadA-like, C-terminal;IPR008635:Coiled stalk of trimeric autotransporteradhesin; IPR011049:Serralysin-like metalloprotease,C-terminal;
long-mer965	NC_004556	897913	897972	TCAGGGGTCAATTCAGTGGCTTTGGGTGCTGGTTCGATGGCTTCAGAGCTTAATGTGGTT	NC_004556.820	NC_004556.820	896422	899415	+	AutoIPR: IPR005594:YadA-like, C-terminal;IPR008635:Coiled stalk of trimeric autotransporteradhesin; IPR011049:Serralysin-like metalloprotease,C-terminal;
long-mer966	NC_004556	898146	898174	CAGTCGTAAGGACAGTACTGCGGCCGGTG	NC_004556.820	NC_004556.820	896422	899415	+	AutoIPR: IPR005594:YadA-like, C-terminal;IPR008635:Coiled stalk of trimeric autotransporteradhesin; IPR011049:Serralysin-like metalloprotease,C-terminal;
long-mer967	NC_004556	898725	898767	TGATATTGATCATCGCGTTAACGTGAATAGCAATCTTGCGGCG	NC_004556.820	NC_004556.820	896422	899415	+	AutoIPR: IPR005594:YadA-like, C-terminal;IPR008635:Coiled stalk of trimeric autotransporteradhesin; IPR011049:Serralysin-like metalloprotease,C-terminal;
long-mer968	NC_004556	898881	898923	TGCCAATGCGCAGGTGTTGTCCAAAGAAAATGGTGTCAGCATT	NC_004556.820	NC_004556.820	896422	899415	+	AutoIPR: IPR005594:YadA-like, C-terminal;IPR008635:Coiled stalk of trimeric autotransporteradhesin; IPR011049:Serralysin-like metalloprotease,C-terminal;
long-mer969	NC_004556	899385	899418	GGTAGGCATTGGCGCGGGTTTTGGCTGGTAATGT	NC_004556.820	NC_004556.820	896422	899415	+	AutoIPR: IPR005594:YadA-like, C-terminal;IPR008635:Coiled stalk of trimeric autotransporteradhesin; IPR011049:Serralysin-like metalloprotease,C-terminal;
long-mer970	NC_004556	899549	899591	TGTCTGTTTTCTGCCTTCAGGTGCGAGTCGGTTGGTGATGAAA	NA
long-mer971	NC_004556	901672	901696	GGCGTTGCTCGGCGCCGGTCAACCT	NC_004556.822	NC_004556.822	901445	902662	+	AutoIPR: IPR003004:GspF/PilC family;
long-mer972	NC_004556	904361	904403	GCGCATGAGAGCAGTGGAGTTATTTTTGCGTCGGCGTTTGATG	NC_004556.826	NC_004556.826	904218	904844	+	
long-mer973	NC_004556	906400	906442	CGTGTGGCTGAGCAGCTGCGCCTGCAAGTGCAGGCGCAGGCCA	NC_004556.828	NC_004556.828	905680	906816	+	AutoIPR: IPR007813:Fimbrial assembly PilN;
long-mer974	NC_004556	907224	907266	AGCTGGCATTGGTGTTGTATAACTTGGAAAGTGGTAGCCCGCG	NC_004556.829	NC_004556.829	906797	907429	+	AutoIPR: IPR007690:Type II secretion system,protein M;
long-mer975	NC_004556	907911	907953	AATAAAAATGCGAACAATCCTTCTGAAAATAACGTGCCAACGA	NC_004556.830	NC_004556.830	907419	908186	+	
long-mer976	NC_004556	911586	911617	GGTTACGCTCGTTTCTTCGGTGCCCCTGGAGC	NC_004556.833	NC_004556.833	911358	918872	+	AutoIPR: IPR005594:YadA-like, C-terminal;IPR008635:Coiled stalk of trimeric autotransporteradhesin; IPR011049:Serralysin-like metalloprotease,C-terminal;
long-mer977	NC_004556	917085	917133	TTGTCTGAGGATCTTAAGGAGAAAAGTGTAACGGTGGGTAACACTCAGC	NC_004556.833	NC_004556.833	911358	918872	+	AutoIPR: IPR005594:YadA-like, C-terminal;IPR008635:Coiled stalk of trimeric autotransporteradhesin; IPR011049:Serralysin-like metalloprotease,C-terminal;
long-mer978	NC_004556	917142	917256	GATGGGGTGAAGGTGAGCAGTGATGTTTTGCTGAATTCTAAGTCGTTAGTGATTATGAGCCATTCATCCACTTCATCTGTCAAGACTTTGGAAGATGGAGAAAGTGTTGTTAACA	NC_004556.833	NC_004556.833	911358	918872	+	AutoIPR: IPR005594:YadA-like, C-terminal;IPR008635:Coiled stalk of trimeric autotransporteradhesin; IPR011049:Serralysin-like metalloprotease,C-terminal;
long-mer979	NC_004556	917479	917522	CGTCGGGTGCCAATGGGAGCAGTGTGGTGTCTGGCGGTACGGTG	NC_004556.833	NC_004556.833	911358	918872	+	AutoIPR: IPR005594:YadA-like, C-terminal;IPR008635:Coiled stalk of trimeric autotransporteradhesin; IPR011049:Serralysin-like metalloprotease,C-terminal;
long-mer980	NC_004556	917681	917723	GGGTGCAATGGGATTATTCATTGCTAATGGACCTTCGGTGACG	NC_004556.833	NC_004556.833	911358	918872	+	AutoIPR: IPR005594:YadA-like, C-terminal;IPR008635:Coiled stalk of trimeric autotransporteradhesin; IPR011049:Serralysin-like metalloprotease,C-terminal;
long-mer981	NC_004556	917796	917829	AACGTCAGTCAATTGAAGCAGGCAGTACAGAATG	NC_004556.833	NC_004556.833	911358	918872	+	AutoIPR: IPR005594:YadA-like, C-terminal;IPR008635:Coiled stalk of trimeric autotransporteradhesin; IPR011049:Serralysin-like metalloprotease,C-terminal;
long-mer982	NC_004556	918187	918229	ATGTGGCTGATGCTAAGGAGGAGACGGATGCGGTGAATTTGCG	NC_004556.833	NC_004556.833	911358	918872	+	AutoIPR: IPR005594:YadA-like, C-terminal;IPR008635:Coiled stalk of trimeric autotransporteradhesin; IPR011049:Serralysin-like metalloprotease,C-terminal;
long-mer983	NC_004556	919250	919292	CACTGAAATACTTTCATTCAAAGCGACTGCTTACAAGAATGGC	NC_004556.834	NC_004556.834	919236	919796	+	AutoIPR: IPR012336:Thioredoxin-like fold;IPR024706:Peroxiredoxin, AhpC-type;
long-mer984	NC_004556	920153	920195	GAGGTGCATCGTGACGATGATAAGCGAAAGCCATCCTTTGGGT	NC_004556.835	NC_004556.835	919994	921589	+	AutoIPR: IPR000103:Pyridinenucleotide-disulphide oxidoreductase, class-II;IPR012336:Thioredoxin-like fold; IPR023753:Pyridinenucleotide-disulphide oxidoreductase, FAD/NAD(P)-bindingdomain;
long-mer985	NC_004556	920923	920965	TGCGTCGCTGAGCAGCCGCACAGTGATTCTCTCTACGGGTGCA	NC_004556.835	NC_004556.835	919994	921589	+	AutoIPR: IPR000103:Pyridinenucleotide-disulphide oxidoreductase, class-II;IPR012336:Thioredoxin-like fold; IPR023753:Pyridinenucleotide-disulphide oxidoreductase, FAD/NAD(P)-bindingdomain;
long-mer986	NC_004556	922506	922527	CATGGTGTGGCGACGCAGTTCT	NC_004556.836	NC_004556.836	921694	922629	+	AutoIPR: IPR011991:Winged helix-turn-helixDNA-binding domain; IPR017685:HTH-type transcriptionalregulator ArgP;
long-mer987	NC_004556	925813	925855	CGCGTAATAACGCGAATAGAGTCACCAGGAACAGCGGCTCAAA	NA
long-mer988	NC_004556	926005	926047	TCTTGCGTTCGACTTCACGTGGGTCACGAGTCATAAAGCCAGC	NC_004556.841	NC_004556.841	925955	926347	-	AutoIPR: IPR000754:Ribosomal protein S9;IPR020568:Ribosomal protein S5 domain 2-type fold;
long-mer989	NC_004556	927231	927273	TTTGGTTGCGCGCAAGCAGGAGTTGCGTCGGCACTTGTTGAAA	NC_004556.844	NC_004556.844	926941	927654	+	AutoIPR: IPR011566:Ubiquinone biosynthesisprotein Coq7; IPR012347:Ferritin-related;
long-mer990	NC_004556	927577	927639	CGTTTGTTACCTTCACCGATTACAGGGGCGATGGCGTGGGCGGCACGCCTAATGAAAGTCGTT	NC_004556.844	NC_004556.844	926941	927654	+	AutoIPR: IPR011566:Ubiquinone biosynthesisprotein Coq7; IPR012347:Ferritin-related;
long-mer991	NC_004556	927778	927820	CAACCCTGACATGTTCACAGGGCTTGTCACGAAGTTCCAAAAC	NA
long-mer992	NC_004556	928275	928348	TGTGACTCTTATCCATGTGCGTAACCACTGCATCGGAGATCAATTCTTTGCCTGCTTGCTTTTTATCGATTACA	NC_004556.845	NC_004556.845	927823	928617	-	AutoIPR: IPR003826:S-adenosylmethioninedecarboxylase family, prokaryotic;
long-mer993	NC_004556	929712	929754	GCTCGATTCGAGCATCATCTGGCCGTGCGGGTAATTCCGCGCA	NA
long-mer994	NC_004556	930070	930105	TTAATCTCACTTTTGAAAAAAGTAGTGATATAAATA	NA
long-mer995	NC_004556	932067	932109	AGCGTTCGCCCCAGTGTTCATTCCTCATGTCATGTATTTCCTT	NC_004556.850	NC_004556.850	931297	932094	-	AutoIPR: IPR016040:NAD(P)-binding domain;
long-mer996	NC_004556	932278	932320	GCGCTCATTTCATGAGTTCTCTTCCTGGGAGAGGAGTTGCCAC	NA
long-mer997	NC_004556	933312	933353	GTGGTGTTGCGTTAATGCATACGCATGATTTACTGTGATGTT	NC_004556.852	NC_004556.852	932865	933326	+	AutoIPR: IPR008816:Glycine zipper 2TM domain;
long-mer998	NC_004556	934541	934583	CAGATGTAAACCTAACACGCGATCAGTTTCTGCATGTGCTAGG	NC_004556.853	NC_004556.853	934373	935809	-	AutoIPR: IPR006258:Dihydrolipoamidedehydrogenase; IPR016156:FAD/NAD-linked reductase,dimerisation domain; IPR023753:Pyridinenucleotide-disulphide oxidoreductase, FAD/NAD(P)-bindingdomain;
long-mer999	NC_004556	937214	937236	TACTGGTGACAGTACTGCCGGCG	NC_004556.855	NC_004556.855	936246	937421	-	AutoIPR: IPR006255:Dihydrolipoamidesuccinyltransferase; IPR006256:Dihydrolipoamideacetyltransferase pyruvate dehydrogenase complex;IPR023213:Chloramphenicol acetyltransferase-like domain;
long-mer1000	NC_004556	937459	937501	ATGATTATTCAGCGACATGATTGTTGAACGGATTCAACAGTGC	NC_004556.856	NC_004556.856	937463	940279	-	AutoIPR: IPR011603:2-oxoglutarate dehydrogenaseE1 component; IPR029061:Thiamin diphosphate-bindingfold;
long-mer1001	NC_004556	948796	948838	CGCCGCAGCGTCATCCAATGCAGTCCGCGTGGCATTTTTCATG	NC_004556.864	NC_004556.864	948029	950854	+	AutoIPR: IPR002035:von Willebrand factor, typeA;
long-mer1002	NC_004556	949348	949387	GATCCTCACCGACGATGACATTCTGGAATGGAGGGAACAT	NC_004556.864	NC_004556.864	948029	950854	+	AutoIPR: IPR002035:von Willebrand factor, typeA;
long-mer1003	NC_004556	949799	949841	GAGATGGCGGCCAGTCGAGGGACAGCGCCCGCGCCACCGCCGC	NC_004556.864	NC_004556.864	948029	950854	+	AutoIPR: IPR002035:von Willebrand factor, typeA;
long-mer1004	NC_004556	950966	951008	GAAGATCGGTGATGGCCTCACTGCCTGGAACGATCTGCCTTAC	NC_004556.865	NC_004556.865	950847	951359	+	
long-mer1005	NC_004556	952172	952205	GCGCGACAACGCCCGCCTCATTGTTGGCTATCAC	NC_004556.867	NC_004556.867	951858	952553	+	
long-mer1006	NC_004556	953513	953555	GCTGTACAACGTGATTAAACATGACCGTAGCAGTGGCATTACC	NC_004556.869	NC_004556.869	953388	953639	+	AutoIPR: IPR025272:Domain of unknown functionDUF4065;
long-mer1007	NC_004556	954393	954435	ATCCAGTTCCGGCCGCTTCATAAGGTCAATGATGTTGGTTTCA	NC_004556.870	NC_004556.870	954063	955952	-	AutoIPR: IPR002218:Glucose-inhibited divisionprotein A-related; IPR026904:GidA associated domain 3;
long-mer1008	NC_004556	955116	955158	TGGGCAATAGCGTGGGCCGGTGCCCTCAATTTGCCCGCTGTAT	NC_004556.870	NC_004556.870	954063	955952	-	AutoIPR: IPR002218:Glucose-inhibited divisionprotein A-related; IPR026904:GidA associated domain 3;
long-mer1009	NC_004556	955239	955281	GGGATGGGAAGCTGAGTTTCCTATGAAGGACATGGTAGGGCGT	NC_004556.870	NC_004556.870	954063	955952	-	AutoIPR: IPR002218:Glucose-inhibited divisionprotein A-related; IPR026904:GidA associated domain 3;
long-mer1010	NC_004556	956080	956121	GCACATTTTATGCTTTCTATATTGTTGCACCTGCCGCAGCAT	NC_004556.871	NC_004556.871	956028	956462	+	
long-mer1011	NC_004556	956208	956250	CTGCCAGCCTTTGATGTTTCATGGTGTCCACACAATGTGGGCA	NC_004556.871	NC_004556.871	956028	956462	+	
long-mer1012	NC_004556	956497	956539	TGCGTTGTTTGTCACGTAATCTCATTTCGATATGGTTGGGCTG	NC_004556.872	NC_004556.872	956492	957076	-	
long-mer1013	NC_004556	959521	959563	AGTACGGCGCTCTTGCAATGCGTTGGTTGCACCGATCGCACGT	NC_004556.877	NC_004556.877	959314	960201	-	AutoIPR: IPR011814:Malonyl-[acyl-carrierprotein] O-methyltransferase BioC;IPR029063:S-adenosyl-L-methionine-dependentmethyltransferase;
long-mer1014	NC_004556	959599	959641	CAGGGTGAATAGGTCGCGGTCTAGTACCGGGTTTTGGAAATGA	NC_004556.877	NC_004556.877	959314	960201	-	AutoIPR: IPR011814:Malonyl-[acyl-carrierprotein] O-methyltransferase BioC;IPR029063:S-adenosyl-L-methionine-dependentmethyltransferase;
long-mer1015	NC_004556	959882	959924	GGCAGGGTGCGTGCATCGCCATAGATCAGGGCTAATGGGTTCC	NC_004556.877	NC_004556.877	959314	960201	-	AutoIPR: IPR011814:Malonyl-[acyl-carrierprotein] O-methyltransferase BioC;IPR029063:S-adenosyl-L-methionine-dependentmethyltransferase;
long-mer1016	NC_004556	960219	960261	TTGCATAGCCAGTTGTGATGATATTCGGTGGATGGGTAGATGG	NA
long-mer1017	NC_004556	960780	960807	AATGACTAAGGGTTTTTGAGGTTTTTTT	NA
long-mer1018	NC_004556	960919	960961	TTTCTGTTAAACCGTTGATTTTAGAAGAGTAGGGGCAGGCCCC	NA
long-mer1019	NC_004556	961353	961395	TGTGGAAATTGTTCGGATCACTTAATGCAGCCAAGCGTTCCTC	NC_004556.878	NC_004556.878	961228	961482	-	
long-mer1020	NC_004556	969449	969476	GCCGAGTCTATGGACATGCGCTGTGTGC	NC_004556.884	NC_004556.884	968894	973792	+	AutoIPR: IPR024727:Bacterial NAD-glutamatedehydrogenase, N-terminal; IPR028971:NAD-glutamatedehydrogenase;
long-mer1021	NC_004556	970567	970609	TCACTTGGACGGTATCCCGCTTTCAGATGTATTACCGATGATG	NC_004556.884	NC_004556.884	968894	973792	+	AutoIPR: IPR024727:Bacterial NAD-glutamatedehydrogenase, N-terminal; IPR028971:NAD-glutamatedehydrogenase;
long-mer1022	NC_004556	970713	970755	TCATTGATGTTACTGCTGTGGCGATGGCTTTCGTTGAAGCGTT	NC_004556.884	NC_004556.884	968894	973792	+	AutoIPR: IPR024727:Bacterial NAD-glutamatedehydrogenase, N-terminal; IPR028971:NAD-glutamatedehydrogenase;
long-mer1023	NC_004556	971238	971269	ATCAAACAGGCAAGCAGGGGCCGTTGGGTTCC	NC_004556.884	NC_004556.884	968894	973792	+	AutoIPR: IPR024727:Bacterial NAD-glutamatedehydrogenase, N-terminal; IPR028971:NAD-glutamatedehydrogenase;
long-mer1024	NC_004556	972512	972554	GTCGTGCAGGCCAAGACGCTCTGTTTCGATGCGCGCAACGCGC	NC_004556.884	NC_004556.884	968894	973792	+	AutoIPR: IPR024727:Bacterial NAD-glutamatedehydrogenase, N-terminal; IPR028971:NAD-glutamatedehydrogenase;
long-mer1025	NC_004556	974643	974685	GAGCCATTTCTCGCCTCTCTGACCAGGATGCCAGTTCAGGAAG	NC_004556.885	NC_004556.885	973877	974644	+	AutoIPR: IPR002504:NAD kinase;
long-mer1026	NC_004556	974911	974943	TGGCATTGAATTGGGGAGAAGGGGGCGATATTC	NC_004556.886	NC_004556.886	974730	975686	+	AutoIPR: IPR010394:5-nucleotidase;
long-mer1027	NC_004556	976191	976233	AGGCCACGAAACAGCAATCTATGCGCTCACGGGTGTATCGCAC	NC_004556.887	NC_004556.887	976006	976425	+	AutoIPR: IPR017102:Uncharacterised conservedprotein UCP037087;
long-mer1028	NC_004556	979390	979432	CTCCCAGCGCCAGCGCAACAGATCGCTGAATGGTTTGTCGGTG	NC_004556.889	NC_004556.889	978514	979512	-	AutoIPR: IPR001279:Metallo-beta-lactamase;IPR024884:N-acyl-phosphatidylethanolamine-hydrolysingphospholipase D;
long-mer1029	NC_004556	979519	979561	GTGATGGTTGTGGACAGTGATCGAGGGATGTCACTGATGGTCC	NA
long-mer1030	NC_004556	980710	980752	TGTAGGTATGGCTGAAAACGTTGCGGACTTTTTCGGCCAAATC	NC_004556.891	NC_004556.891	980327	981763	-	AutoIPR: IPR012337:Ribonuclease H-like domain;IPR023607:Exodeoxyribonuclease I;
long-mer1031	NC_004556	981200	981242	CGCCATGCTGATGGTGGCATAAACATCTGATAATGCTTCGTGT	NC_004556.891	NC_004556.891	980327	981763	-	AutoIPR: IPR012337:Ribonuclease H-like domain;IPR023607:Exodeoxyribonuclease I;
long-mer1032	NC_004556	981899	981941	GTTATTTTTCAGAATCACTGATTGGAAGGCGCACAATGCTCAA	NA
long-mer1033	NC_004556	982575	982617	GTTAGTTCACTCTCTTCTGATCGGAAAATCGCTGCAGGAAACT	NC_004556.892	NC_004556.892	981951	983228	+	
long-mer1034	NC_004556	983456	983498	GTGGTCATACTGGGCGCCAGCTATTGATGCGCAATGGGGTGTT	NA
long-mer1035	NC_004556	983502	983566	TTGCCTGGGTGTAGTGGTAAGCGGGAAAATTTGTTCTGTCAGTTGTGGTTCAGGTACCTTGCATC	NA
long-mer1036	NC_004556	985096	985138	CACAGTGCACAGCAAGCTGGGTATATGAATGTGGGATGGTTAC	NC_004556.894	NC_004556.894	984133	985833	+	AutoIPR: IPR006153:Cation/H+ exchanger;IPR018422:Cation/H+ exchanger, CPA1 family;
long-mer1037	NC_004556	986800	986841	CATTTCATTTTTTTCCAGGTAAGAAGAGGAATATGTAGGCAG	NC_004556.897	NC_004556.897	986737	986907	+	
long-mer1038	NC_004556	987054	987096	TTTCACTGCTATAGATCGTTTATGCATTATATGGGGATAGTGT	NA
long-mer1039	NC_004556	987528	987570	GTCCACATAGAGTGGGAGTGTTCCGGTATGATTGAGTTCCAGG	NC_004556.898	NC_004556.898	987117	987854	-	AutoIPR: IPR004788:Ribose 5-phosphateisomerase, type A;
long-mer1040	NC_004556	988946	988986	GACTTTGGAGGCTTTGGGGGGCGATACGATAGGGATGAGTG	NA
long-mer1041	NC_004556	989075	989117	AGCCACCTACAAAATTTTGTTTGTAAGCAAGCATTGCATTCTC	NA
long-mer1042	NC_004556	989696	989738	AAGACGTGTAATCATTGCTTCAACGCGCGAGCGTGCTTGTTCG	NC_004556.903	NC_004556.903	989672	989893	-	AutoIPR: IPR012662:Conserved hypotheticalprotein CHP02449;
long-mer1043	NC_004556	991951	991993	AGGCGGAGATGGCTGCGGTGCAGTGAGAAGTGTTTGATGTGGC	NC_004556.905	NC_004556.905	990636	991976	+	AutoIPR: IPR000994:Peptidase M24, structuraldomain; IPR001714:Peptidase M24, methionineaminopeptidase; IPR028980:Creatinase/Aminopeptidase P,N-terminal; IPR029149:Creatinase/Aminopeptidase P/Spt16,N-terminal;
long-mer1044	NC_004556	994550	994582	GCATTGGGAGATGCATTGCTGGTCCAGTGGCGT	NC_004556.908	NC_004556.908	993722	995059	+	AutoIPR: IPR012434:Protein of unknown functionDUF1631;
long-mer1045	NC_004556	994679	994721	GAAGCTGAAGCTGGGTTTGCCAATTTGCAGCATGTGTTGGCGG	NC_004556.908	NC_004556.908	993722	995059	+	AutoIPR: IPR012434:Protein of unknown functionDUF1631;
long-mer1046	NC_004556	995048	995103	TTGATGAGTTGATGACTCTGCTTCCCATGCATAGGGGGGGGGATGCTGGATTAGTT	NC_004556.908	NC_004556.908	993722	995059	+	AutoIPR: IPR012434:Protein of unknown functionDUF1631;
long-mer1046	NC_004556	995048	995103	TTGATGAGTTGATGACTCTGCTTCCCATGCATAGGGGGGGGGATGCTGGATTAGTT	NC_004556.909	NC_004556.909	995056	995169	+	
long-mer1047	NC_004556	995130	995172	GGGAGCCTTTCTGCATAAAGGTTACGTCCAGTTTTTGTAGTAT	NC_004556.909	NC_004556.909	995056	995169	+	
long-mer1048	NC_004556	995511	995553	ACAAACAGTTGGCTAAGATTGAGCACCTGGCGCAAATTTTCAG	NC_004556.910	NC_004556.910	995251	995739	-	
long-mer1049	NC_004556	995591	995641	CCGTTGAGGCAGGGGCGAAGCCGGAGAAACACGGTAAACAATACGCCTTTT	NC_004556.910	NC_004556.910	995251	995739	-	
long-mer1050	NC_004556	995965	996007	TCCCCCGGTCAGGTGTTTGCTTAATGCATTGACTGATGCCTGC	NA
long-mer1051	NC_004556	996083	996120	TCCGACTTTAAGCACAATTTTCGATCTTTTTGAGCTTG	NA
long-mer1052	NC_004556	998108	998150	TCGCCTGGGATAAGGACAATGATTGGCACGACGCCCAGGTGCG	NC_004556.915	NC_004556.915	997993	999081	+	AutoIPR: IPR001544:Aminotransferase class IV;
long-mer1053	NC_004556	999159	999201	GCTGCTGCTCCCGTCTTTGTTCGATGGAGAAACATAACGAACC	NA
long-mer1054	NC_004556	999215	999257	TGCATGTGTATCTTTACAGTTTTGAACATCGTATCCAGAACCA	NA
long-mer1055	NC_004556	999720	999762	TGGAGGGTGACCTAGATACTCTGTCGGCGTGAAGGTGCTACTG	NC_004556.917	NC_004556.917	999618	1000178	-	AutoIPR: IPR021834:Protein of unknown functionDUF3426;
long-mer1056	NC_004556	1003003	1003075	CTTTTGGACTGAAGTGCGTGTTCATGAATCGCTGTGTTTTGATGGTCGCAGCGCTGAGTTTGTTGCTCCGTTC	NC_004556.921	NC_004556.921	1002524	1003393	+	AutoIPR: IPR029044:Nucleotide-diphospho-sugartransferases;
long-mer1057	NC_004556	1003156	1003264	TAGCAAAGCGCGGTCGGCGCGTATGTGGCAAGCGCCGTTGGTATTTGTGGCTGCTTTCTTAAAGGATTATGTGCTCCGCTTGGCGATACTCGATGGTTGGCGTGGGTTT	NC_004556.921	NC_004556.921	1002524	1003393	+	AutoIPR: IPR029044:Nucleotide-diphospho-sugartransferases;
long-mer1058	NC_004556	1003761	1003803	CTTTGCAGTGAAGCAGACCGGATGGCCAAAGATCGATCCGTTT	NC_004556.922	NC_004556.922	1003390	1004424	+	AutoIPR: IPR016886:Predictedglycerophosphotransferase UCP028458;
long-mer1059	NC_004556	1003952	1003994	TGACGTTCCATCCGAAGATGAATCCAGATGTGGTCGCGCGCTA	NC_004556.922	NC_004556.922	1003390	1004424	+	AutoIPR: IPR016886:Predictedglycerophosphotransferase UCP028458;
long-mer1060	NC_004556	1004254	1004296	GCGGATGCGATCCATCCATACTGGGATGGCCGTTCTAGTGAGC	NC_004556.922	NC_004556.922	1003390	1004424	+	AutoIPR: IPR016886:Predictedglycerophosphotransferase UCP028458;
long-mer1061	NC_004556	1004329	1004371	GAGGGAGGACGTAATCGCCGCACCAAGCCGTTGAATCTATGGC	NC_004556.922	NC_004556.922	1003390	1004424	+	AutoIPR: IPR016886:Predictedglycerophosphotransferase UCP028458;
long-mer1062	NC_004556	1004398	1004436	GGCTATTGGGGGCCTGCGTGGCTGTGAGTGTTGCTGTGT	NC_004556.922	NC_004556.922	1003390	1004424	+	AutoIPR: IPR016886:Predictedglycerophosphotransferase UCP028458;
long-mer1063	NC_004556	1004467	1004499	TTACCTGTCTGTTGTTGGTGTGTGTATGTGGAG	NA
long-mer1064	NC_004556	1004557	1004624	CGATCAATGCGCCGCTACAGTTCATGTACTGTGGCAATCGCATGTAGTGCGACGACTGTCGATGAATC	NA
long-mer1065	NC_004556	1004881	1004959	TACGGTCTCTCCATCGACAGTTTCCGATGGGTCTTGAGGTCTCTGTGATGTCATGATTAAGGCATCTATGTCCAGGTCG	NC_004556.923	NC_004556.923	1004851	1006047	-	AutoIPR: IPR000926:GTP cyclohydrolase II, RibA;IPR016299:Riboflavin biosynthesis protein RibBA;
long-mer1066	NC_004556	1004962	1005099	GCCGGCACGGCTGACTTTGGTGCGCAGGTAGTGTTCGTTCTGTTTGGTGATCTGTCCTATCACCGAGATGCGTTGCTTGACGATGATTCCTGCCGCGCGTAAGCGCTCTGCTTTTGCGGGATTATTGGATAGCAGTTG	NC_004556.923	NC_004556.923	1004851	1006047	-	AutoIPR: IPR000926:GTP cyclohydrolase II, RibA;IPR016299:Riboflavin biosynthesis protein RibBA;
long-mer1067	NC_004556	1005142	1005271	GGTGTAGCGGCGTTCGTCCGGACCGAATCCGAGCTGTGCATCTGCGTCGATCGTATCCAGTCCTACATGTTGGTAGCCGTAGGCGCGTATTTTTGCGGCAATTCCGTTTCCACGTCCTTCTTGGTCCAAG	NC_004556.923	NC_004556.923	1004851	1006047	-	AutoIPR: IPR000926:GTP cyclohydrolase II, RibA;IPR016299:Riboflavin biosynthesis protein RibBA;
long-mer1068	NC_004556	1005280	1005373	CACACCACCGCCAAGGGCTTTTAGTGTGGCCAAGCTATGACGCAATTGGTCGCCGCAGTCACACTTGAGCGAGCCAAAGAGGTCACCGGTTAGG	NC_004556.923	NC_004556.923	1004851	1006047	-	AutoIPR: IPR000926:GTP cyclohydrolase II, RibA;IPR016299:Riboflavin biosynthesis protein RibBA;
long-mer1069	NC_004556	1005386	1005450	ACGCGCACGGGGACTGCACTGCTTAGGTCGGGTCGACCGATCAGGATCGCAACTTGGTCGCGCTG	NC_004556.923	NC_004556.923	1004851	1006047	-	AutoIPR: IPR000926:GTP cyclohydrolase II, RibA;IPR016299:Riboflavin biosynthesis protein RibBA;
long-mer1070	NC_004556	1005698	1005770	CCAGGCGCCCATGCTGTTGGGCGTGTTGGCTGACGCAGGTAGGCGAGCTTGGCCAGGCTGTCGTAGGACAGGG	NC_004556.923	NC_004556.923	1004851	1006047	-	AutoIPR: IPR000926:GTP cyclohydrolase II, RibA;IPR016299:Riboflavin biosynthesis protein RibBA;
long-mer1071	NC_004556	1006095	1006137	AGGCCGTGTGCAAGAGTGATTATTTTCGATGTTGGTCGTCAGT	NA
long-mer1072	NC_004556	1006282	1006313	GTCTACGCATTGATACACTCGCTGAGCGATTT	NA
long-mer1073	NC_004556	1006420	1006444	TTCCCTATTCGATCAGATAGCGAAT	NA
long-mer1074	NC_004556	1006518	1006560	CTATTCTTTAATCGGTGCATCAATGAAAGAGGCAAGGATTCGT	NC_004556.924	NC_004556.924	1006540	1006686	+	
long-mer1075	NC_004556	1006746	1006788	CAATATGTTGTGGATTTTATGCAACGTGGTCTGAGTATTGTTT	NA
long-mer1076	NC_004556	1006856	1006898	TGTTCTAATTTTGTATCGGTGATGGAAGTTTGCTGCACTAACG	NA
long-mer1077	NC_004556	1006982	1007021	CGATGGAAGCATCGTATTATTCGACCATTGTATGGTGAAT	NA
long-mer1078	NC_004556	1007457	1007478	ACCCTCCTAAAGATTTCGCGGT	NC_004556.925	NC_004556.925	1007051	1007602	+	AutoIPR: IPR012336:Thioredoxin-like fold;
long-mer1079	NC_004556	1007704	1007751	ATTCAGTTAACAGAAATCACCTGGTTATTTGTTTTTGTTTGTATTTAG	NC_004556.926	NC_004556.926	1007602	1007751	+	
long-mer1080	NC_004556	1009013	1009055	ATTAAGAACATTGGTGACACTGGCCGATGAGGTTGAGCAACAG	NC_004556.927	NC_004556.927	1007922	1009133	+	
long-mer1081	NC_004556	1009094	1009136	TCAAAGCGTGGCTCAGGATTCGCCGTTATTAGACCAGTAGTGT	NC_004556.927	NC_004556.927	1007922	1009133	+	
long-mer1082	NC_004556	1009172	1009214	TACAGTCTTTTGAGGCTGGAGTGTGTATTGATTCCACAGCTTG	NA
long-mer1083	NC_004556	1009392	1009433	TGTCTCGGTTCAATCCAAGGTCAAGGTGCCTTCGAACAAGAA	NC_004556.928	NC_004556.928	1009312	1011828	+	AutoIPR: IPR004476:Ribonuclease II/ribonucleaseR; IPR012340:Nucleic acid-binding, OB-fold;IPR022966:Ribonuclease II/R, conserved site;
long-mer1084	NC_004556	1010277	1010319	GCCGCATGTGTTTCCACAGGACGTGTTGGATGCGGCGGCGGCG	NC_004556.928	NC_004556.928	1009312	1011828	+	AutoIPR: IPR004476:Ribonuclease II/ribonucleaseR; IPR012340:Nucleic acid-binding, OB-fold;IPR022966:Ribonuclease II/R, conserved site;
long-mer1085	NC_004556	1010757	1010803	TGCGCAGGCACAGGCGCAGATTGGTACGTTGTTGCCGCAGGTGCAGC	NC_004556.928	NC_004556.928	1009312	1011828	+	AutoIPR: IPR004476:Ribonuclease II/ribonucleaseR; IPR012340:Nucleic acid-binding, OB-fold;IPR022966:Ribonuclease II/R, conserved site;
long-mer1086	NC_004556	1011733	1011800	CAGTCAATGCATGAGCAGGTTACGCGGGAGGTGTCGCCTCCGGTGCTACGTGGCAAGGCGACGACCAA	NC_004556.928	NC_004556.928	1009312	1011828	+	AutoIPR: IPR004476:Ribonuclease II/ribonucleaseR; IPR012340:Nucleic acid-binding, OB-fold;IPR022966:Ribonuclease II/R, conserved site;
long-mer1087	NC_004556	1012120	1012188	AGATGAAGATTTTCCAATTGTTTTTTGAATGTGGCATGCAGTGTGGTTGATATCAGTTTTTGTTTTGTG	NA
long-mer1088	NC_004556	1013021	1013063	AACGTACTTTAGTTTAAGGGTTTTGAAAGTTTGTTGAGTGTTT	NC_004556.929	NC_004556.929	1012288	1013037	+	AutoIPR: IPR004441:RNA methyltransferase TrmHfamily; IPR029028:Alpha/beta knot methyltransferases;IPR029064:50S ribosomal protein L30e-like;
long-mer1089	NC_004556	1013245	1013287	TCCGTGGCATTGGTGGCCTGTTGGTATGGACATATCGTATCCG	NA
long-mer1090	NC_004556	1013448	1013490	TTGCTCATGAATGTGTGGATGTATCGGGAATCTGAATCGACCT	NA
long-mer1091	NC_004556	1014521	1014562	CTGAGTGGCCACTACACCTGAATCGAATTGTGTGGTGCATGG	NA
long-mer1092	NC_004556	1014777	1014819	GGCCGCAGTCATTCATAAGTCGATCACGTTGGTACCTACTTCG	NC_004556.931	NC_004556.931	1014789	1015400	-	AutoIPR: IPR001474:GTP cyclohydrolase I;
long-mer1093	NC_004556	1015169	1015211	GTACGATCATCTCGTCGTAGCAAGAGATTTCCTCGAAAGTGCG	NC_004556.931	NC_004556.931	1014789	1015400	-	AutoIPR: IPR001474:GTP cyclohydrolase I;
long-mer1094	NC_004556	1015443	1015492	ACTCTCTTTGAAAGGTAAGGGGGGTACATGTTAAATACGGCTGATAATGA	NA
long-mer1095	NC_004556	1015644	1015719	ACCTGAATACTATATAAAAACAATAATGTCACATTGAAAATGCGTTTGATTTGGAGATGAATTAAATATTCATGAA	NC_004556.932	NC_004556.932	1015622	1015765	-	
long-mer1096	NC_004556	1016236	1016278	AATTCTATTGGCAGTTCTTAAAATCCACAGTAATTCATAGTCT	NA
long-mer1097	NC_004556	1016564	1016606	ACGGGATATACGGGGAAAGTATCAGCTCAAGTCTATGTAAATT	NC_004556.933	NC_004556.933	1016321	1020268	+	AutoIPR: IPR005594:YadA-like, C-terminal;IPR008635:Coiled stalk of trimeric autotransporteradhesin; IPR011049:Serralysin-like metalloprotease,C-terminal;
long-mer1098	NC_004556	1016873	1016915	ATCGGTTCAGGGCAAGGTTCCCAAACGGACGGGAATACCAGCG	NC_004556.933	NC_004556.933	1016321	1020268	+	AutoIPR: IPR005594:YadA-like, C-terminal;IPR008635:Coiled stalk of trimeric autotransporteradhesin; IPR011049:Serralysin-like metalloprotease,C-terminal;
long-mer1099	NC_004556	1017181	1017204	GAGCACCTCGACTCTTTCCACTTC	NC_004556.933	NC_004556.933	1016321	1020268	+	AutoIPR: IPR005594:YadA-like, C-terminal;IPR008635:Coiled stalk of trimeric autotransporteradhesin; IPR011049:Serralysin-like metalloprotease,C-terminal;
long-mer1100	NC_004556	1017616	1017658	AATCAGTTCGGGCATTAATGCTGCCGGCCAAAAGATCATCAAT	NC_004556.933	NC_004556.933	1016321	1020268	+	AutoIPR: IPR005594:YadA-like, C-terminal;IPR008635:Coiled stalk of trimeric autotransporteradhesin; IPR011049:Serralysin-like metalloprotease,C-terminal;
long-mer1101	NC_004556	1021004	1021046	TATGTTCATTACAGTGATAGCAGTGATTGTCGCGCTTGCCTTG	NC_004556.934	NC_004556.934	1021005	1021898	+	AutoIPR: IPR004485:Cobalamin biosynthesisCobD/CbiB;
long-mer1102	NC_004556	1021243	1021277	TTTCATTGCTGTTTGGGGTGGCTGTGGTGAGTTGG	NC_004556.934	NC_004556.934	1021005	1021898	+	AutoIPR: IPR004485:Cobalamin biosynthesisCobD/CbiB;
long-mer1103	NC_004556	1021984	1022032	CCCTTGGAGTGGGAAAGCCATACAGTCGCTTTTGATCAGTGATGCAGAG	NA
long-mer1104	NC_004556	1022060	1022102	GATGGTTTACGTGGTGGCCAGATCCGGATTGTCTTCAGTCGGT	NC_004556.935	NC_004556.935	1022066	1024168	-	AutoIPR: IPR010020:Integral membrane protein,YccS/YhfK;
long-mer1105	NC_004556	1022114	1022156	CAGTGCAGTGACTCCGGCACGTAGTTGCGGTAACAATCGCAAT	NC_004556.935	NC_004556.935	1022066	1024168	-	AutoIPR: IPR010020:Integral membrane protein,YccS/YhfK;
long-mer1106	NC_004556	1022389	1022411	GCGCCGACAGATGACCTAGTAAC	NC_004556.935	NC_004556.935	1022066	1024168	-	AutoIPR: IPR010020:Integral membrane protein,YccS/YhfK;
long-mer1107	NC_004556	1022513	1022555	CGCATTATTCATATCGCGACGTGCAATACGGTACTCCAGGTCA	NC_004556.935	NC_004556.935	1022066	1024168	-	AutoIPR: IPR010020:Integral membrane protein,YccS/YhfK;
long-mer1108	NC_004556	1022813	1022864	GGTACGGGTGAGGATAAAGACAAGCGTACTTAGCAGAGCAAACAGCAAATGT	NC_004556.935	NC_004556.935	1022066	1024168	-	AutoIPR: IPR010020:Integral membrane protein,YccS/YhfK;
long-mer1109	NC_004556	1023337	1023379	GACTCGTATCATCACCATAAATAAACGGACGACCGAGCTGGAT	NC_004556.935	NC_004556.935	1022066	1024168	-	AutoIPR: IPR010020:Integral membrane protein,YccS/YhfK;
long-mer1110	NC_004556	1023476	1023518	TTCATAAGGATAGTGTGAGGAGCTAGCGCGTTCGTGAAACTCC	NC_004556.935	NC_004556.935	1022066	1024168	-	AutoIPR: IPR010020:Integral membrane protein,YccS/YhfK;
long-mer1111	NC_004556	1023794	1023836	CGATAGCACACCATACCAAGTAGCACCGATCATCAATAACGTG	NC_004556.935	NC_004556.935	1022066	1024168	-	AutoIPR: IPR010020:Integral membrane protein,YccS/YhfK;
long-mer1112	NC_004556	1024309	1024351	GGATTCAAATCGCATAGAGGGACTAAGAAAACCGGAAAGGAGA	NC_004556.936	NC_004556.936	1024272	1024469	-	
long-mer1113	NC_004556	1024483	1024525	GAAAATGAGCCTCTTAAGTAGTCTCGTTGTGACGGCGTGGAAA	NA
long-mer1114	NC_004556	1026062	1026104	CGAGAGTGGGCGAGTTTCCAGACCAGCGCATGTTCACGGCCAC	NC_004556.938	NC_004556.938	1024837	1026129	-	AutoIPR: IPR000115:Phosphoribosylglycinamidesynthetase; IPR005875:Phosphoribosylaminoimidazolecarboxylase, ATPase subunit; IPR016185:Pre-ATP-graspdomain;
long-mer1115	NC_004556	1026660	1026702	ACAGATCACGTTGTTGTGCATAGGTGGGAGCAAGCTGAGTGAC	NC_004556.939	NC_004556.939	1026322	1027905	-	AutoIPR: IPR002695:AICARFT/IMPCHase bienzyme;IPR016193:Cytidine deaminase-like; IPR024051:AICARtransformylase domain;
long-mer1116	NC_004556	1027183	1027255	TACATCGCGGTAGAACGCACCGCTTTGATGCGGATTTTCCCCATAACGGAGATCTGTCATCTTTACGAAGGTA	NC_004556.939	NC_004556.939	1026322	1027905	-	AutoIPR: IPR002695:AICARFT/IMPCHase bienzyme;IPR016193:Cytidine deaminase-like; IPR024051:AICARtransformylase domain;
long-mer1117	NC_004556	1027260	1027290	TTAACTGAGTTGGGAATTCATGGCGCAACGG	NC_004556.939	NC_004556.939	1026322	1027905	-	AutoIPR: IPR002695:AICARFT/IMPCHase bienzyme;IPR016193:Cytidine deaminase-like; IPR024051:AICARtransformylase domain;
long-mer1118	NC_004556	1027300	1027336	GTGCATGTCGGACACGCTCGAAAGATAGTTGCTGATG	NC_004556.939	NC_004556.939	1026322	1027905	-	AutoIPR: IPR002695:AICARFT/IMPCHase bienzyme;IPR016193:Cytidine deaminase-like; IPR024051:AICARtransformylase domain;
long-mer1119	NC_004556	1027453	1027495	CGGTGACGTTGCCACAGCCACACGCGCGAAATTCTTTGCCGCC	NC_004556.939	NC_004556.939	1026322	1027905	-	AutoIPR: IPR002695:AICARFT/IMPCHase bienzyme;IPR016193:Cytidine deaminase-like; IPR024051:AICARtransformylase domain;
long-mer1120	NC_004556	1027630	1027678	GGCCATCACGGCGTCGTCGATGCCGGCACGTCCGAGCAAACCACCGTGT	NC_004556.939	NC_004556.939	1026322	1027905	-	AutoIPR: IPR002695:AICARFT/IMPCHase bienzyme;IPR016193:Cytidine deaminase-like; IPR024051:AICARtransformylase domain;
long-mer1121	NC_004556	1027855	1027897	GTCGGAAACAGATAACAGTGCACGATGCACGGGCAGAAAATCG	NC_004556.939	NC_004556.939	1026322	1027905	-	AutoIPR: IPR002695:AICARFT/IMPCHase bienzyme;IPR016193:Cytidine deaminase-like; IPR024051:AICARtransformylase domain;
long-mer1122	NC_004556	1028796	1028838	CGCCTGTGAGCTTTTATATAATAACGCAGACTTGAACTCAAAC	NC_004556.941	NC_004556.941	1028526	1029032	-	
long-mer1123	NC_004556	1030291	1030347	TAAAGTAACTTTTAATTAAACTGCCGGAAACCTCTTTTTGGAATCTGGCTCTATTTT	NA
long-mer1124	NC_004556	1030544	1030580	CAACGTACAGACCTCCGATGTTGCAACGATGGCAGCG	NC_004556.944	NC_004556.944	1030374	1031390	+	AutoIPR: IPR016039:Thiolase-like;
long-mer1125	NC_004556	1031192	1031243	GGCGTTTATCAAGTCATTCGGTATTGATCCCGCCAAGGTGATGACCATTTTC	NC_004556.944	NC_004556.944	1030374	1031390	+	AutoIPR: IPR016039:Thiolase-like;
long-mer1126	NC_004556	1032808	1032850	GGTAATTTCAGGCCCGCCACCCGGGATGTATTGGCGGATATCA	NC_004556.945	NC_004556.945	1032056	1033684	+	AutoIPR: IPR002295:N6 adenine-specific DNAmethyltransferase, D21 class; IPR002941:DNA methylaseN-4/N-6; IPR029063:S-adenosyl-L-methionine-dependentmethyltransferase;
long-mer1127	NC_004556	1033117	1033177	TGGAGATACAGTGCTCGATTTCTTTGCAGGATCTGGAACATTTGGGCAGGCCGTCGCCAAA	NC_004556.945	NC_004556.945	1032056	1033684	+	AutoIPR: IPR002295:N6 adenine-specific DNAmethyltransferase, D21 class; IPR002941:DNA methylaseN-4/N-6; IPR029063:S-adenosyl-L-methionine-dependentmethyltransferase;
long-mer1128	NC_004556	1033369	1033411	ACGCCGGATTCCGCGGCATCGTCTTACTATGAAATTGGACCAT	NC_004556.945	NC_004556.945	1032056	1033684	+	AutoIPR: IPR002295:N6 adenine-specific DNAmethyltransferase, D21 class; IPR002941:DNA methylaseN-4/N-6; IPR029063:S-adenosyl-L-methionine-dependentmethyltransferase;
long-mer1129	NC_004556	1033715	1033757	ATCCCTGCATCGTTGCTGATGACCGCATCGTACTGAGCGACAT	NC_004556.946	NC_004556.946	1033696	1033899	+	
long-mer1130	NC_004556	1033978	1034020	TGCGCCACCGGAGCAATGGACTCAGGCACGTTGCAACGATGCC	NC_004556.947	NC_004556.947	1033883	1036405	+	AutoIPR: IPR014001:Helicase superfamily 1/2,ATP-binding domain; IPR027417:P-loop containingnucleoside triphosphate hydrolase;
long-mer1131	NC_004556	1034191	1034233	TGTGTTCGATCTACAGTCAGATCGTTGTTGGGAAACGGTGCGT	NC_004556.947	NC_004556.947	1033883	1036405	+	AutoIPR: IPR014001:Helicase superfamily 1/2,ATP-binding domain; IPR027417:P-loop containingnucleoside triphosphate hydrolase;
long-mer1132	NC_004556	1035061	1035102	GTCGTTGGATTACGGATACGTTTTCTTATCTAATGCGCAGTC	NC_004556.947	NC_004556.947	1033883	1036405	+	AutoIPR: IPR014001:Helicase superfamily 1/2,ATP-binding domain; IPR027417:P-loop containingnucleoside triphosphate hydrolase;
long-mer1133	NC_004556	1035163	1035205	GCTGGGCACGCAGACCGTGGTTACTGTCATTGGAGAGCACTCG	NC_004556.947	NC_004556.947	1033883	1036405	+	AutoIPR: IPR014001:Helicase superfamily 1/2,ATP-binding domain; IPR027417:P-loop containingnucleoside triphosphate hydrolase;
long-mer1134	NC_004556	1035715	1035757	CGCCGAAAAGGCGGAGCAGATACGGTTACGTTTGTCTGAGGCG	NC_004556.947	NC_004556.947	1033883	1036405	+	AutoIPR: IPR014001:Helicase superfamily 1/2,ATP-binding domain; IPR027417:P-loop containingnucleoside triphosphate hydrolase;
long-mer1135	NC_004556	1036872	1036914	CTTGGGGCGTGATTGGAGGTTTGGTGAATGGATGGTTCGTGGG	NC_004556.948	NC_004556.948	1036402	1037307	+	AutoIPR: IPR000639:Epoxide hydrolase-like;IPR029058:Alpha/Beta hydrolase fold;
long-mer1136	NC_004556	1037043	1037085	GGATATTCCGTGTGCTCCAGGTGATCGTGCTTGGCCGTTGTTA	NC_004556.948	NC_004556.948	1036402	1037307	+	AutoIPR: IPR000639:Epoxide hydrolase-like;IPR029058:Alpha/Beta hydrolase fold;
long-mer1137	NC_004556	1037088	1037109	GGCTACCGGCAAGGCACTGCCC	NC_004556.948	NC_004556.948	1036402	1037307	+	AutoIPR: IPR000639:Epoxide hydrolase-like;IPR029058:Alpha/Beta hydrolase fold;
long-mer1138	NC_004556	1037505	1037547	CTGGGAAGGTCGCCGCCGTATTGGTGCTTGCGGATCAAGGGGC	NA
long-mer1139	NC_004556	1038776	1038852	CATTGATGTAGATGGAGCGACTTTGCCTGGGCTTCTGAAATAATGTGGGTCCGTTTAGTTCTGTGACTTTACTAAGT	NA
long-mer1140	NC_004556	1039618	1039660	CCGGGTGCATCCTGCGGCGGCAGCGTTCTCCGATCAGTGGCTC	NC_004556.950	NC_004556.950	1038938	1040575	+	AutoIPR: IPR003694:NAD(+) synthetase;IPR014729:Rossmann-like alpha/beta/alpha sandwich fold;
long-mer1141	NC_004556	1039672	1039714	TATGCGTTCTGAGCGCCGTTTCGTCCCGTTGCAATGGGTAGTG	NC_004556.950	NC_004556.950	1038938	1040575	+	AutoIPR: IPR003694:NAD(+) synthetase;IPR014729:Rossmann-like alpha/beta/alpha sandwich fold;
long-mer1142	NC_004556	1039885	1039927	TGCGGTGCGGTTGCCGTCGCGTTATACGGCTGAGTTGTCCAAT	NC_004556.950	NC_004556.950	1038938	1040575	+	AutoIPR: IPR003694:NAD(+) synthetase;IPR014729:Rossmann-like alpha/beta/alpha sandwich fold;
long-mer1143	NC_004556	1040419	1040461	CGCCGCTGGTTATGCGGCGGGTGTCGTTGACTATGTGCTGAAT	NC_004556.950	NC_004556.950	1038938	1040575	+	AutoIPR: IPR003694:NAD(+) synthetase;IPR014729:Rossmann-like alpha/beta/alpha sandwich fold;
long-mer1144	NC_004556	1040562	1040604	CTTATCGTGGCTAGGGGAGGGAGCGGGCGTGTTGAAGGGCGTG	NC_004556.950	NC_004556.950	1038938	1040575	+	AutoIPR: IPR003694:NAD(+) synthetase;IPR014729:Rossmann-like alpha/beta/alpha sandwich fold;
long-mer1145	NC_004556	1040639	1040681	TAGTAGGAATGCGAGTCGTCCGTGAGATCAACAGGTGAGTTGT	NA
long-mer1146	NC_004556	1040790	1040832	ATGGGCTGGGAGTGACTCAATAAGTATCTTGGTCATGAAATAG	NA
long-mer1147	NC_004556	1041023	1041065	ATTTCATCCGGCCACCTTTTTGCGTGCGTTGGGTCCGGAACCG	NC_004556.951	NC_004556.951	1040886	1041809	+	AutoIPR: IPR006194:Glycine-tRNA synthetase,heterodimeric;
long-mer1148	NC_004556	1042419	1042461	GGATGTGGTTGAGGCTGAGATTATGGGGGTGAAGGCTGGTCGT	NC_004556.952	NC_004556.952	1041901	1044069	+	AutoIPR: IPR006194:Glycine-tRNA synthetase,heterodimeric; IPR009080:Aminoacyl-tRNA synthetase, class1a, anticodon-binding;
long-mer1149	NC_004556	1042503	1042566	GCTGAGTGGTCCGCAGAATTATATTGATGTTCTTCAGGCTGCTTATGTGTTGGTGGATCCTGCC	NC_004556.952	NC_004556.952	1041901	1044069	+	AutoIPR: IPR006194:Glycine-tRNA synthetase,heterodimeric; IPR009080:Aminoacyl-tRNA synthetase, class1a, anticodon-binding;
long-mer1150	NC_004556	1042914	1042956	GGATCTCAAGCAAGGTTTGAAAGCAATGGGAGAGCGACTAAGG	NC_004556.952	NC_004556.952	1041901	1044069	+	AutoIPR: IPR006194:Glycine-tRNA synthetase,heterodimeric; IPR009080:Aminoacyl-tRNA synthetase, class1a, anticodon-binding;
long-mer1151	NC_004556	1046123	1046165	CGGGCGTTGCGCTTTATCTTGATCTCCGCCGCCTTGCTGGTTA	NC_004556.954	NC_004556.954	1045496	1046395	-	AutoIPR: IPR006260:TonB, C-terminal;
long-mer1152	NC_004556	1047123	1047180	GGTCTTGTTGTCGCGTACTTGAAGCGGTGCGGTTTGCGCGAAGGTACGCCCCTCATTT	NC_004556.955	NC_004556.955	1046373	1047317	-	AutoIPR: IPR006284:Glutathione synthetase,prokaryotic; IPR013815:ATP-grasp fold, subdomain 1;
long-mer1153	NC_004556	1049573	1049615	CCCGATCACGTGAACAAGAGCGGCGTTATCAAGCTCAGGTGGA	NC_004556.958	NC_004556.958	1048576	1050618	+	AutoIPR: IPR004090:Chemotaxis methyl-acceptingreceptor;
long-mer1154	NC_004556	1054881	1054923	AGTGATGCAGAGTTGGATGGAATTATTTTCACCTCTGGGTTCA	NC_004556.959	NC_004556.959	1050726	1055903	+	AutoIPR: IPR002545:CheW-like domain;IPR003594:Histidine kinase-like ATPase, C-terminaldomain; IPR004105:Histidine kinase  CheA-like,homodimeric domain; IPR005467:Histidine kinase domain;IPR011006:CheY-like superfamily; IPR014409:Signaltransduction histidine kinase, hybrid-type, aerobicrespiration control ArcB;
long-mer1155	NC_004556	1055462	1055504	TCGCTATTTAAATCAGCCGATACATTTGGAGGTTGAAGAAGCA	NC_004556.959	NC_004556.959	1050726	1055903	+	AutoIPR: IPR002545:CheW-like domain;IPR003594:Histidine kinase-like ATPase, C-terminaldomain; IPR004105:Histidine kinase  CheA-like,homodimeric domain; IPR005467:Histidine kinase domain;IPR011006:CheY-like superfamily; IPR014409:Signaltransduction histidine kinase, hybrid-type, aerobicrespiration control ArcB;
long-mer1156	NC_004556	1059859	1059901	CATCCATGAGACTCCAGGTTGTAGTAATGGTACCAATCGCGAG	NC_004556.963	NC_004556.963	1059643	1060296	-	AutoIPR: IPR003825:Colicin V production, CvpA;
long-mer1157	NC_004556	1063101	1063143	AATTTTAATTAGAATTTACTAGAAAATGGATTTTTATTTTGAT	NA
long-mer1158	NC_004556	1063285	1063325	AGAAGGAGTGTGATTTATTACGCGCAATAAAAATATTAATT	NA
long-mer1159	NC_004556	1064606	1064648	CAATAGTGCCGGCTGGCCAGGTGCAGGCTTAGTAAAGTTGCAA	NC_004556.967	NC_004556.967	1063943	1066114	-	AutoIPR: IPR001567:Peptidase M3A/M3B;IPR024077:Neurolysin/Thimet oligopeptidase, domain 2;IPR024079:Metallopeptidase, catalytic domain;IPR024080:Neurolysin/Thimet oligopeptidase, N-terminal;
long-mer1160	NC_004556	1064749	1064791	TGTAGAACAGTGCCAACGAGCCGCCGTCATGGTCAAACACCTC	NC_004556.967	NC_004556.967	1063943	1066114	-	AutoIPR: IPR001567:Peptidase M3A/M3B;IPR024077:Neurolysin/Thimet oligopeptidase, domain 2;IPR024079:Metallopeptidase, catalytic domain;IPR024080:Neurolysin/Thimet oligopeptidase, N-terminal;
long-mer1161	NC_004556	1064836	1064878	CCTTAAAAGTGATCCCGTATAACTGATTGGCGGCGTAGAAAAC	NC_004556.967	NC_004556.967	1063943	1066114	-	AutoIPR: IPR001567:Peptidase M3A/M3B;IPR024077:Neurolysin/Thimet oligopeptidase, domain 2;IPR024079:Metallopeptidase, catalytic domain;IPR024080:Neurolysin/Thimet oligopeptidase, N-terminal;
long-mer1162	NC_004556	1066013	1066055	TGTGGTTGTAGTTTTCTCAGGGATTGCGGAAGATTCTTTGGAA	NC_004556.967	NC_004556.967	1063943	1066114	-	AutoIPR: IPR001567:Peptidase M3A/M3B;IPR024077:Neurolysin/Thimet oligopeptidase, domain 2;IPR024079:Metallopeptidase, catalytic domain;IPR024080:Neurolysin/Thimet oligopeptidase, N-terminal;
long-mer1163	NC_004556	1066612	1066645	AACTCATATAAAATTTCTCATGTATTTTTTTGTG	NA
long-mer1164	NC_004556	1077797	1077839	CAATGGGAATACCTAACAAGGTCAACCCGGTGCCTGCGATTCG	NA
long-mer1165	NC_004556	1078311	1078350	CGATGGGGATGGGGATGGGGATGGGGATGGGGATGGGGAG	NA
long-mer1166	NC_004556	1081050	1081092	TCAACGGCGCGTCGTGCGGGGTCTGCAATTTTTGCATCTACCG	NC_004556.984	NC_004556.984	1081031	1082032	-	AutoIPR: IPR003473:Quinolinate synthetase A;
long-mer1167	NC_004556	1081665	1081703	GCTAAAGAGCAACCTGCCTCCCTATCGGGGATCAATACG	NC_004556.984	NC_004556.984	1081031	1082032	-	AutoIPR: IPR003473:Quinolinate synthetase A;
long-mer1168	NC_004556	1083790	1083847	ACGTGATGCTGCTCATGAGTTTTTAAGATAATTTATCTTAAGTCTATAAATAAAGACT	NA
long-mer1169	NC_004556	1084256	1084371	CCTTTAATGGTCTTCCCATTGTACGAAAATACCCATAACCAGATCGCTCCAAAAATGCTTTAAAGCAACTGTTAGTACCGTACGCATGCATCACCGGCATATAAATGATGCCATCT	NC_004556.987	NC_004556.987	1083936	1084589	-	AutoIPR: IPR029039:Flavoprotein-like;
long-mer1170	NC_004556	1084628	1084689	CCAGGTTGCGGTAAACATTATCTGAAATCAAATTATGATAAGTTCTTTATGTTTAGCACTAG	NA
long-mer1171	NC_004556	1084822	1084877	CAGAGTGTTTAGAATCAATTTATGAATGTGCAACTAAAAAACTCATATTATTTTCA	NC_004556.988	NC_004556.988	1084841	1085230	-	AutoIPR: IPR016084:Haem oxygenase-like,multi-helical;
long-mer1172	NC_004556	1085325	1085367	CAAGCTGTTTTTTAAAATTCGGCATATTATAACCCCTTCAGAT	NC_004556.989	NC_004556.989	1085351	1085869	-	AutoIPR: IPR016181:Acyl-CoA N-acyltransferase;
long-mer1173	NC_004556	1085493	1085535	GAATGAGTTGTATTGCGTGAGTCCCAATGGAAGCAATATTGCA	NC_004556.989	NC_004556.989	1085351	1085869	-	AutoIPR: IPR016181:Acyl-CoA N-acyltransferase;
long-mer1174	NC_004556	1086348	1086387	GGATGAGTGGTTTAAGACCATGAGTGGTTTAAGACCATCA	NC_004556.991	NC_004556.991	1086309	1086692	-	
long-mer1175	NC_004556	1087047	1087130	AATCTGCTGCATCTGTTCACGTAGATGATTCTTAGTTGTGAATGGTAATTTATGTAATATATTCAATGTGAGCTTTGATGGTTC	NC_004556.992	NC_004556.992	1086930	1087319	-	
long-mer1176	NC_004556	1088361	1088403	ATTACGACATAAATCAACTAATATCATGTGCTCAGCAACTTCC	NC_004556.994	NC_004556.994	1087899	1088573	-	AutoIPR: IPR005801:ADC synthase;IPR019999:Anthranilate synthase component I-like;
long-mer1177	NC_004556	1088556	1088595	TATACTAAATAAATACATTTAGGGTGAAGGATTTAATATC	NC_004556.995	NC_004556.995	1088574	1089071	-	AutoIPR: IPR005256:Anthranilate synthasecomponent I, PabB-like;
long-mer1177	NC_004556	1088556	1088595	TATACTAAATAAATACATTTAGGGTGAAGGATTTAATATC	NC_004556.994	NC_004556.994	1087899	1088573	-	AutoIPR: IPR005801:ADC synthase;IPR019999:Anthranilate synthase component I-like;
long-mer1178	NC_004556	1089134	1089176	ATTTTTTACATTAACAGTAATTATCGGGTTTATGCCTACCATC	NA
long-mer1179	NC_004556	1089348	1089411	TAAATTGATCATAATGATATTGTGTAACGGTACATCAGTATGACATGTTAATTCAACTACCCAA	NC_004556.996	NC_004556.996	1089392	1089640	+	
long-mer1180	NC_004556	1090707	1090730	TTGCTAGTTGCGGGATAACTTGGA	NC_004556.999	NC_004556.999	1090710	1091270	-	AutoIPR: IPR003615:HNH nuclease;
long-mer1181	NC_004556	1090819	1090861	CGGTATGGCACTGCCAATAATCGCATACCTGCTTGCTGTGGGG	NC_004556.999	NC_004556.999	1090710	1091270	-	AutoIPR: IPR003615:HNH nuclease;
long-mer1182	NC_004556	1091145	1091187	GTGGATTGACAGGCATGGATCCCCAAGAGTCCAAGACACAGCA	NC_004556.999	NC_004556.999	1090710	1091270	-	AutoIPR: IPR003615:HNH nuclease;
long-mer1183	NC_004556	1091301	1091343	AGAAACACTTAGCACAGTAACTATAGTTAAGCTCTGCGTCGAT	NA
long-mer1184	NC_004556	1091391	1091433	CTACTCGATTAGTGGCAGTTTATGTATCTCTTACGGCATTTTT	NA
long-mer1185	NC_004556	1091492	1091533	GGGCTTATTTTAGATTCTTGAGACGCCCAACGGCGTCGCTTG	NA
long-mer1186	NC_004556	1091541	1091583	ACAGAGATGATCAATAAGTGCGCAATAGATTTGATTTACTCAG	NA
long-mer1187	NC_004556	1091836	1091908	ACCAATCAATAAGCTGATTTTTACATCCAAAGTACCAGCCACTTGGCTGCCCGTTTCCAGTGACAGCATCGCA	NC_004556.1000	NC_004556.1000	1091620	1092093	-	
long-mer1188	NC_004556	1094070	1094112	ATGTTGCAGCAAACTCAGGTTTCCGTAGTCATTCCGTACTTTC	NC_004556.1002	NC_004556.1002	1093959	1095008	+	AutoIPR: IPR005760:A/G-specific adenineglycosylase MutY; IPR011257:DNA glycosylase;IPR015797:NUDIX hydrolase domain-like;IPR023170:Helix-turn-helix, base-excision DNA repair,C-terminal;
long-mer1189	NC_004556	1094440	1094482	AAGAGCTTTGGGAACTAGCCGGAGCGTATGTGCTGCAAGCACC	NC_004556.1002	NC_004556.1002	1093959	1095008	+	AutoIPR: IPR005760:A/G-specific adenineglycosylase MutY; IPR011257:DNA glycosylase;IPR015797:NUDIX hydrolase domain-like;IPR023170:Helix-turn-helix, base-excision DNA repair,C-terminal;
long-mer1190	NC_004556	1097816	1097858	GCATTAACGGTTATCCCAGGAGTTGGGAAGAAAACCGCTGAAC	NC_004556.1007	NC_004556.1007	1097492	1098076	+	AutoIPR: IPR000085:Bacterial DNA recombinationprotein RuvA; IPR012340:Nucleic acid-binding, OB-fold;
long-mer1191	NC_004556	1099873	1099915	TTTCGTCAGCCGCGAAACCGTTATTCCTAGTGCTAATCGAGGC	NC_004556.1008	NC_004556.1008	1098131	1100035	+	AutoIPR: IPR003855:Potassium transporter;
long-mer1192	NC_004556	1100228	1100270	ACTAAGGCGCGTGCTGAGGCATTGGATCACGTACTCATTTTTG	NC_004556.1009	NC_004556.1009	1100096	1101127	+	AutoIPR: IPR004605:DNA helicase, Hollidayjunction RuvB type; IPR027417:P-loop containingnucleoside triphosphate hydrolase;
long-mer1193	NC_004556	1100926	1100968	TGTCGGAATCGAGTCACTCGCTGCCTCGTTGTCGGAGGAGCGT	NC_004556.1009	NC_004556.1009	1100096	1101127	+	AutoIPR: IPR004605:DNA helicase, Hollidayjunction RuvB type; IPR027417:P-loop containingnucleoside triphosphate hydrolase;
long-mer1194	NC_004556	1101712	1101740	TCATGCTTAAAGCCAGTATTCCCGTCAAA	NC_004556.1011	NC_004556.1011	1101597	1102367	+	AutoIPR: IPR002898:MotA/TolQ/ExbB protonchannel; IPR014163:Tol-Pal system, TolQ;
long-mer1195	NC_004556	1103979	1104000	CTGGCCAGGCAGTTGAATCTTC	NA
long-mer1196	NC_004556	1106615	1106696	CGCTGATGCCGCCGAGTTGTTTATGAGTTTCTTACAGCTCTACCCGAATGGAGTTTACACCCCTAATGCTCTTTACTGGCTT	NC_004556.1016	NC_004556.1016	1106136	1106951	+	AutoIPR: IPR014162:Tol-Pal system, YbgF;
long-mer1197	NC_004556	1107380	1107422	TCCTGGATCTGGAGAGGCACATCGCAATCACTGGCCCAATCTG	NC_004556.1017	NC_004556.1017	1107009	1107662	+	AutoIPR: IPR020050:FO synthase, subunit 2;IPR024924:7-carboxy-7-deazaguanine synthase-like;
long-mer1198	NC_004556	1108104	1108146	TAATACTTTGCGGTCCAAAGCGGCGTAACGGCGGTCTCGCATT	NC_004556.1018	NC_004556.1018	1107795	1108544	-	AutoIPR: IPR029033:Histidine phosphatasesuperfamily;
long-mer1199	NC_004556	1108155	1108197	TGGGTCATCTAGATCAATCGGTGGCGGCTGGATGTCATAGGAG	NC_004556.1018	NC_004556.1018	1107795	1108544	-	AutoIPR: IPR029033:Histidine phosphatasesuperfamily;
long-mer1200	NC_004556	1108607	1108649	ATACGCTCTTAATATCTGATATAGGCATGATGGTATTTATGAA	NC_004556.1019	NC_004556.1019	1108633	1109364	+	AutoIPR: IPR007581:Endonuclease V;
long-mer1201	NC_004556	1111305	1111426	CAACGTACTGAGATTATTTATATATCCACTGAACTAAACATGCTTGGCGGTTGTTAGAGTTCAGAATAACTCAACCAGGATGCACACACATGTAAGCCATACTTTTGCTAGCAAACTGTCAC	NA
long-mer1202	NC_004556	1112195	1112237	GGTAATAGAGAAGCTTCTTGCTAATCGTCTCGCCAAGCAATTC	NC_004556.1022	NC_004556.1022	1111950	1112729	-	AutoIPR: IPR000951:Phthalate dioxygenasereductase;
long-mer1203	NC_004556	1112337	1112379	TTCTGGGTCCTTGATGATTGAGAGCCAGGGTGCAAGCCCAGTA	NC_004556.1022	NC_004556.1022	1111950	1112729	-	AutoIPR: IPR000951:Phthalate dioxygenasereductase;
long-mer1204	NC_004556	1112807	1112941	TAGAACATAAAGTGATTGACACCGGAAAAGATCATTCGTTCCGATGCCAAAGACACAGTGAATGCTAGATGCCGTCGCTGGTATTGATATCCGTATTTGCATCTGACAATTCGCTGGAGGAAGCGTCACGGACCT	NC_004556.1023	NC_004556.1023	1112871	1114682	-	AutoIPR: IPR002817:Phosphomethylpyrimidinesynthase; IPR025747:ThiC-associated domain;
long-mer1205	NC_004556	1113963	1113998	CTTCTCCACTTCTTCGGCAATACTGGAAGACAGGGC	NC_004556.1023	NC_004556.1023	1112871	1114682	-	AutoIPR: IPR002817:Phosphomethylpyrimidinesynthase; IPR025747:ThiC-associated domain;
long-mer1206	NC_004556	1114311	1114353	CAGTGGCTGTGGCGGTGTAGGAAAAGGCGGTGCGGTGACAGAT	NC_004556.1023	NC_004556.1023	1112871	1114682	-	AutoIPR: IPR002817:Phosphomethylpyrimidinesynthase; IPR025747:ThiC-associated domain;
long-mer1207	NC_004556	1114990	1115032	TCCCTTGAATCAGTTGAATCTTTTTCAGCCAACAGCCCACTTT	NA
long-mer1208	NC_004556	1115117	1115182	GTTTTAACCTGTTGTCGCTTTTCGTTTTAGCTACATTGATAGCTATCGACTCCACTCATGCGGGCG	NC_004556.1025	NC_004556.1025	1115113	1117263	+	AutoIPR: IPR019500:Peptidase S46;
long-mer1209	NC_004556	1115667	1115709	GTTCAAGAACCTGGAGATCAAAGACGTGCGTTTGGTTTACGCA	NC_004556.1025	NC_004556.1025	1115113	1117263	+	AutoIPR: IPR019500:Peptidase S46;
long-mer1210	NC_004556	1115817	1115867	ACCAGCGAGCTTCTCTAAAGAGAACATACGCTACCGTCCCAAACACTGGCT	NC_004556.1025	NC_004556.1025	1115113	1117263	+	AutoIPR: IPR019500:Peptidase S46;
long-mer1211	NC_004556	1116859	1116901	TATTCACCCAAAGATGGCGTCCAGTACACACCGTTTACGACAC	NC_004556.1025	NC_004556.1025	1115113	1117263	+	AutoIPR: IPR019500:Peptidase S46;
long-mer1212	NC_004556	1116969	1117011	GATAAAGGCAAAGAGCTACGCTAATTTAGCTGATCAGCGTATT	NC_004556.1025	NC_004556.1025	1115113	1117263	+	AutoIPR: IPR019500:Peptidase S46;
long-mer1213	NC_004556	1118958	1118982	ACTATTGAATCTAATATTGAGATTA	NC_004556.1029	NC_004556.1029	1118880	1119143	+	
long-mer1214	NC_004556	1119262	1119517	GCATTAGAACAACTGGATGAGTGTTACTTATTAAGGCAATCATTAGTATGATTAATGTCTTTATTCTTTTTTTAGTGGTTATTTCCGGTATTCTTAATCTTTGTGCTGCACGTTTTTTAACTAGAGAGCGTCAAGTCCATGTTTTTGTTTTTATCTCTTCCTTTTATTCTCTTATTGTAGCTGCTGTTATTTTGTGTTTTGAAATTTTTAAAATTCTTTGGTTTCATCAATGATCAATTTATGGAATTGCGAGAAG	NC_004556.1030	NC_004556.1030	1119130	1119312	+	
long-mer1214	NC_004556	1119262	1119517	GCATTAGAACAACTGGATGAGTGTTACTTATTAAGGCAATCATTAGTATGATTAATGTCTTTATTCTTTTTTTAGTGGTTATTTCCGGTATTCTTAATCTTTGTGCTGCACGTTTTTTAACTAGAGAGCGTCAAGTCCATGTTTTTGTTTTTATCTCTTCCTTTTATTCTCTTATTGTAGCTGCTGTTATTTTGTGTTTTGAAATTTTTAAAATTCTTTGGTTTCATCAATGATCAATTTATGGAATTGCGAGAAG	NC_004556.1031	NC_004556.1031	1119309	1119494	+	
long-mer1214	NC_004556	1119262	1119517	GCATTAGAACAACTGGATGAGTGTTACTTATTAAGGCAATCATTAGTATGATTAATGTCTTTATTCTTTTTTTAGTGGTTATTTCCGGTATTCTTAATCTTTGTGCTGCACGTTTTTTAACTAGAGAGCGTCAAGTCCATGTTTTTGTTTTTATCTCTTCCTTTTATTCTCTTATTGTAGCTGCTGTTATTTTGTGTTTTGAAATTTTTAAAATTCTTTGGTTTCATCAATGATCAATTTATGGAATTGCGAGAAG	NC_004556.1032	NC_004556.1032	1119491	1119703	+	
long-mer1215	NC_004556	1119722	1119749	GGTGAATTTTTGATGGTGCATTTTATTC	NC_004556.1033	NC_004556.1033	1119734	1120069	+	
long-mer1216	NC_004556	1119758	1119787	TATTCAAAATATGCTTTGATTCGGTCTTTT	NC_004556.1033	NC_004556.1033	1119734	1120069	+	
long-mer1217	NC_004556	1119793	1119815	TTTTCCGTTTGCTACGCTTTTTA	NC_004556.1033	NC_004556.1033	1119734	1120069	+	
long-mer1218	NC_004556	1128064	1128091	GGTGAATTTTTGATGGTGCATTTTATTC	NA
long-mer1219	NC_004556	1128100	1128129	TATTCAAAATATGCTTTGATTCGGTCTTTT	NA
long-mer1220	NC_004556	1128135	1128157	TTTTCCGTTTGCTACGCTTTTTA	NA
long-mer1221	NC_004556	1134623	1134665	AAGAAAAACGCACTAATAAAAGGGATACAAAAGAAACTAAACA	NA
long-mer1222	NC_004556	1134761	1134834	ACGGAAAGCTAGTCACACCAGGAAGCGCGAGCAGCAGCTCCACAAGGCGGCTGTGCCGCGTCCGATCCGCAGCG	NA
long-mer1223	NC_004556	1134927	1134973	GATACAACGCCAACAAAAGCACAAAACGTCTCCGTAGGGGGCTAGCC	NA
long-mer1224	NC_004556	1134998	1135049	ACTATGTAAAGAAAACACTAGAAAAGATGAAAATGACCCAAAAAGAACACAA	NC_004556.1058	NC_004556.1058	1135024	1135272	+	
long-mer1225	NC_004556	1135052	1135240	CAGAGATCATAGATGAGCAAAAAATACAAATTGCAAAATTGATCTCAGAAACAGCAAAGATCCAAGCTGAAATTCACGAAGTAAACGCACACACACAAAAAATGATGAAAGAAACCCTAAAACTCACAACAGAATCAAAATGGTATGCAGTAGTAGTAGCTAGTAGCCTGATTGCAGCAGGAGCGACAG	NC_004556.1058	NC_004556.1058	1135024	1135272	+	
long-mer1226	NC_004556	1135277	1135322	AGAACTACATCAATAAAAAATCAGGCTGCCCTCCCCTGCATATACA	NA
long-mer1227	NC_004556	1135514	1135551	GCTCCCCCTTCTCTATCATACTTCCCTGAACGGCAGGG	NC_004556.1059	NC_004556.1059	1135434	1136615	-	AutoIPR: IPR008900:Zona occludens toxin;IPR027417:P-loop containing nucleoside triphosphatehydrolase;
long-mer1228	NC_004556	1135744	1135770	AACTGTTCTAAATCAAGCTGCTCAATC	NC_004556.1059	NC_004556.1059	1135434	1136615	-	AutoIPR: IPR008900:Zona occludens toxin;IPR027417:P-loop containing nucleoside triphosphatehydrolase;
long-mer1229	NC_004556	1135974	1136016	TTTAAACACTTGTCCTACACCCGAAGAGGAAGAACTAGAAACA	NC_004556.1059	NC_004556.1059	1135434	1136615	-	AutoIPR: IPR008900:Zona occludens toxin;IPR027417:P-loop containing nucleoside triphosphatehydrolase;
long-mer1230	NC_004556	1136019	1136043	ATGAGCAGAAAGACTAGTACTCCGA	NC_004556.1059	NC_004556.1059	1135434	1136615	-	AutoIPR: IPR008900:Zona occludens toxin;IPR027417:P-loop containing nucleoside triphosphatehydrolase;
long-mer1231	NC_004556	1136504	1136543	TATCTTCAATACACCATTCGCCGTCAACTTCATCACGATA	NC_004556.1059	NC_004556.1059	1135434	1136615	-	AutoIPR: IPR008900:Zona occludens toxin;IPR027417:P-loop containing nucleoside triphosphatehydrolase;
long-mer1232	NC_004556	1136556	1136637	ATTTAATACATCATCCGTATTGACAACAAAAAGAAGTTCACGAATACGAGCCTCTGACATCACGCAAACCATTCAAACGTGC	NC_004556.1059	NC_004556.1059	1135434	1136615	-	AutoIPR: IPR008900:Zona occludens toxin;IPR027417:P-loop containing nucleoside triphosphatehydrolase;
long-mer1232	NC_004556	1136556	1136637	ATTTAATACATCATCCGTATTGACAACAAAAAGAAGTTCACGAATACGAGCCTCTGACATCACGCAAACCATTCAAACGTGC	NC_004556.1060	NC_004556.1060	1136593	1136736	-	AutoIPR: IPR008900:Zona occludens toxin;IPR027417:P-loop containing nucleoside triphosphatehydrolase;
long-mer1233	NC_004556	1136868	1136910	ATCCCCCAAGCTTTGCTGCTTCAGAAAATCAGGCCAAGGCAAT	NC_004556.1061	NC_004556.1061	1136736	1137065	-	
long-mer1234	NC_004556	1137054	1137111	TAATATAAACATGATTCCTCCAACCTAACGCAAGGTAGCAATACGAACAGCAAAATAA	NC_004556.1062	NC_004556.1062	1137078	1138382	-	
long-mer1234	NC_004556	1137054	1137111	TAATATAAACATGATTCCTCCAACCTAACGCAAGGTAGCAATACGAACAGCAAAATAA	NC_004556.1061	NC_004556.1061	1136736	1137065	-	
long-mer1235	NC_004556	1137120	1137162	CGCAAAAATAATATAACCAGCGGACCTCAAAAAACTCAAAAAA	NC_004556.1062	NC_004556.1062	1137078	1138382	-	
long-mer1236	NC_004556	1137225	1137267	TATAGGACATTCCCCAGATGCGGAAATGGTTAAAAAGGAAGAA	NC_004556.1062	NC_004556.1062	1137078	1138382	-	
long-mer1237	NC_004556	1137570	1137656	ACCATCTACACGCCAATCACCCTTATCCTTAGGCGCGTCCACAGGAGCAATAACTGGAACATCAACTTTATTCAATGTTGCTGCATG	NC_004556.1062	NC_004556.1062	1137078	1138382	-	
long-mer1238	NC_004556	1137660	1137684	ACCATCAGAAGCAATCTGAGTTCCC	NC_004556.1062	NC_004556.1062	1137078	1138382	-	
long-mer1239	NC_004556	1137727	1137819	GTAGCACAATATTTACCGTCCGGCCTCACACACTGCGTTAATGTGCCCATATGTGTACATTCATCTTTAACGACATCCTGAACAGGAGGCGTA	NC_004556.1062	NC_004556.1062	1137078	1138382	-	
long-mer1240	NC_004556	1137825	1137867	ACTAGACTCAGAAGAAGAACCTGGCGGAGAAAGAACACACAAA	NC_004556.1062	NC_004556.1062	1137078	1138382	-	
long-mer1241	NC_004556	1138067	1138114	AAACCCGCTGAAAATAGACCAGACTATTACTACAACTATCAGAAGAGG	NC_004556.1062	NC_004556.1062	1137078	1138382	-	
long-mer1242	NC_004556	1138248	1138299	ACTAGCGATAGCATAAGCCTCGCCCCTATCTAAACACTGACCAGGGTCCCAA	NC_004556.1062	NC_004556.1062	1137078	1138382	-	
long-mer1243	NC_004556	1138412	1138521	TCCGCATAAAGCACCCAAGAAACAAGAGAATAAAGTAATCATCAAAGCACACACCCCCACCAGCCGGTGAAGAGCGACACAAAAAGTGTCGCTCCAATAATTTAACCGAA	NC_004556.1063	NC_004556.1063	1138513	1138641	-	
long-mer1244	NC_004556	1138537	1138582	TTTCGCACCCCACTTAGTAAAACCTACCAATGCAATTAAAGCAGCA	NC_004556.1063	NC_004556.1063	1138513	1138641	-	
long-mer1245	NC_004556	1138745	1138787	AGAGGTCTGAATAACAGTTTTTATATCAGGCACCTCAAACACA	NC_004556.1064	NC_004556.1064	1138661	1138912	-	
long-mer1246	NC_004556	1139010	1139088	AAAACAAAAAACGATAACACGACACTAATCAGGACACCTTAGAAGAAACAACAGAAAGAGGTTCCTTACTAGCAAACTC	NC_004556.1065	NC_004556.1065	1139038	1139349	-	AutoIPR: IPR003512:Bacteriophage M13, G5P,DNA-binding;
long-mer1247	NC_004556	1139125	1139242	TCTTAATACCAAGTTTCCATAATCATCTATCCCATAAGAATCAGGATGGATTAAATACTCACCAGGGGGATACAAAGGTGCCGAACCCAACTTCAAGCTAAATACAGTTTCATATGCG	NC_004556.1065	NC_004556.1065	1139038	1139349	-	AutoIPR: IPR003512:Bacteriophage M13, G5P,DNA-binding;
long-mer1248	NC_004556	1139350	1139404	AAATCACCTAATAATTAAATTTAAAGAAATCCATAATGACTTACACACACACGCC	NC_004556.1066	NC_004556.1066	1139390	1140565	-	AutoIPR: IPR003491:Replication initiationfactor;
long-mer1249	NC_004556	1139421	1139463	AACGTCTCTCGCAAATACGCAAGCAAATCCCCTCCCCTACAAA	NC_004556.1066	NC_004556.1066	1139390	1140565	-	AutoIPR: IPR003491:Replication initiationfactor;
long-mer1250	NC_004556	1140841	1140863	TAAAAAGCGTAGCAAACGGAAAA	NA
long-mer1251	NC_004556	1140869	1140898	AAAAGACCGAATCAAAGCATATTTTGAATA	NA
long-mer1252	NC_004556	1140907	1140934	GAATAAAATGCACCATCAAAAATTCACC	NA
long-mer1253	NC_004556	1141139	1141394	CTTCTCGCAATTCCATAAATTGATCATTGATGAAACCAAAGAATTTTAAAAATTTCAAAACACAAAATAACAGCAGCTACAATAAGAGAATAAAAGGAAGAGATAAAAACAAAAACATGGACTTGACGCTCTCTAGTTAAAAAACGTGCAGCACAAAGATTAAGAATACCGGAAATAACCACTAAAAAAAGAATAAAGACATTAATCATACTAATGATTGCCTTAATAAGTAACACTCATCCAGTTGTTCTAATGC	NC_004556.1070	NC_004556.1070	1141344	1141526	-	
long-mer1253	NC_004556	1141139	1141394	CTTCTCGCAATTCCATAAATTGATCATTGATGAAACCAAAGAATTTTAAAAATTTCAAAACACAAAATAACAGCAGCTACAATAAGAGAATAAAAGGAAGAGATAAAAACAAAAACATGGACTTGACGCTCTCTAGTTAAAAAACGTGCAGCACAAAGATTAAGAATACCGGAAATAACCACTAAAAAAAGAATAAAGACATTAATCATACTAATGATTGCCTTAATAAGTAACACTCATCCAGTTGTTCTAATGC	NC_004556.1068	NC_004556.1068	1140953	1141165	-	
long-mer1253	NC_004556	1141139	1141394	CTTCTCGCAATTCCATAAATTGATCATTGATGAAACCAAAGAATTTTAAAAATTTCAAAACACAAAATAACAGCAGCTACAATAAGAGAATAAAAGGAAGAGATAAAAACAAAAACATGGACTTGACGCTCTCTAGTTAAAAAACGTGCAGCACAAAGATTAAGAATACCGGAAATAACCACTAAAAAAAGAATAAAGACATTAATCATACTAATGATTGCCTTAATAAGTAACACTCATCCAGTTGTTCTAATGC	NC_004556.1069	NC_004556.1069	1141162	1141347	-	
long-mer1254	NC_004556	1141674	1141698	TAATCTCAATATTAGATTCAATAGT	NC_004556.1071	NC_004556.1071	1141513	1141776	-	
long-mer1255	NC_004556	1141716	1141781	TAAGAGAAATATACTGCTGAGGTGAAAGAGAATCACTATAAAAAACTGATAGATTAGACATGCGAA	NC_004556.1071	NC_004556.1071	1141513	1141776	-	
long-mer1256	NC_004556	1141806	1141902	TATACTCTCTTATATTCTTAAGAAGAAACTCTAAATTGCTACAAGCATCCAGAATACAAACAGTAATATCACGCCTTCTATGAAACATCCCTATATC	NC_004556.1072	NC_004556.1072	1141801	1142007	-	
long-mer1257	NC_004556	1141967	1142003	TCAATACCAGCAATTAAAAAAACCAATACCCGAAGAC	NC_004556.1073	NC_004556.1073	1141967	1142125	-	
long-mer1257	NC_004556	1141967	1142003	TCAATACCAGCAATTAAAAAAACCAATACCCGAAGAC	NC_004556.1072	NC_004556.1072	1141801	1142007	-	
long-mer1258	NC_004556	1142038	1142069	CCTTAGAAGCCGCAGATACTTGGCTTTGATCC	NC_004556.1073	NC_004556.1073	1141967	1142125	-	
long-mer1259	NC_004556	1142120	1142200	CAACATCTCAACACTCCTACCCTGCCTAGAATACCTCCCCATCCAGGGTAGGATGAATGAGGAGGTGATGTGGAGTATCAC	NC_004556.1073	NC_004556.1073	1141967	1142125	-	
long-mer1259	NC_004556	1142120	1142200	CAACATCTCAACACTCCTACCCTGCCTAGAATACCTCCCCATCCAGGGTAGGATGAATGAGGAGGTGATGTGGAGTATCAC	NC_004556.1074	NC_004556.1074	1142187	1142627	+	AutoIPR: IPR010982:Lambda repressor-like,DNA-binding domain; IPR021096:Vibrio phage VSK, Orf152;
long-mer1260	NC_004556	1142509	1142551	TAAATGCAACGGCAAAAGTAGAAACAACGGACTCTGCGAACGA	NC_004556.1074	NC_004556.1074	1142187	1142627	+	AutoIPR: IPR010982:Lambda repressor-like,DNA-binding domain; IPR021096:Vibrio phage VSK, Orf152;
long-mer1261	NC_004556	1142735	1142777	CCAGCATCAGCGAATCCGGCCACACGTAGTTTGCAAGCGTCGC	NC_004556.1076	NC_004556.1076	1142680	1143372	-	AutoIPR: IPR018317:Queuosine biosynthesisprotein QueC;
long-mer1262	NC_004556	1142854	1142896	ACCTTCATGAACAATCTCCGCTTTACTGAGAAACTGTAATGGC	NC_004556.1076	NC_004556.1076	1142680	1143372	-	AutoIPR: IPR018317:Queuosine biosynthesisprotein QueC;
long-mer1263	NC_004556	1143486	1143528	TGATAACGAACTTCAAAGAGCACAGGCGTCTATCAGCATTGCA	NA
long-mer1264	NC_004556	1143959	1143989	CGATGTGGCCCGTAACCTGGGTGGAGTTTGC	NC_004556.1077	NC_004556.1077	1143888	1145657	+	AutoIPR: IPR018150:Aminoacyl-tRNA synthetase,class II (D/K/N)-like; IPR029351:GAD domain;
long-mer1265	NC_004556	1144034	1144096	AGATTCACGTGCCATCGACCAAAACAACTCAGAACTGTTCAGGGTTGCTAGTGGCTTGAGTTA	NC_004556.1077	NC_004556.1077	1143888	1145657	+	AutoIPR: IPR018150:Aminoacyl-tRNA synthetase,class II (D/K/N)-like; IPR029351:GAD domain;
long-mer1266	NC_004556	1144108	1144150	TACAAGTTGAAGGCGTTGTGCACGCCCGTCATGCGGTCAACGA	NC_004556.1077	NC_004556.1077	1143888	1145657	+	AutoIPR: IPR018150:Aminoacyl-tRNA synthetase,class II (D/K/N)-like; IPR029351:GAD domain;
long-mer1267	NC_004556	1144853	1144895	TGCCGCATTGCGTATCCCCAGAGGCGCAGTATTGTCGCGCAAG	NC_004556.1077	NC_004556.1077	1143888	1145657	+	AutoIPR: IPR018150:Aminoacyl-tRNA synthetase,class II (D/K/N)-like; IPR029351:GAD domain;
long-mer1268	NC_004556	1145742	1145781	CCGGGGACTCCTCCCCGGGCAATATCTCATCAACACAACA	NC_004556.1078	NC_004556.1078	1145529	1145813	-	
long-mer1269	NC_004556	1145916	1145958	AGAACGCACCACCTGACAATGAACCCACTGTTCCAGTGCTTCC	NA
long-mer1270	NC_004556	1146698	1146725	ATGCGTTGGATAATCTTTGACCTTGATA	NC_004556.1079	NC_004556.1079	1145975	1147567	-	AutoIPR: IPR011167:Iron-dependent fumaratehydratase;
long-mer1271	NC_004556	1147362	1147404	GCGGCGGGCGATTTCTCGCACCCATACGCCAAAGCCAGATTCT	NC_004556.1079	NC_004556.1079	1145975	1147567	-	AutoIPR: IPR011167:Iron-dependent fumaratehydratase;
long-mer1272	NC_004556	1148671	1148713	TGTGCAGCACATGATCCCCCGAAGGCACCGCAGTCTGTTGCGC	NC_004556.1080	NC_004556.1080	1147733	1149334	-	AutoIPR: IPR028204:Tricorn protease C1 domain;IPR029045:ClpP/crotonase-like domain;
long-mer1273	NC_004556	1149068	1149110	AATGATGGGGGAGGTTTTCTGACCATCCGAGTCGAACCGAGGC	NC_004556.1080	NC_004556.1080	1147733	1149334	-	AutoIPR: IPR028204:Tricorn protease C1 domain;IPR029045:ClpP/crotonase-like domain;
long-mer1274	NC_004556	1150775	1150850	CGACAGCATATTGTGAATAAATGGAGAGGTTTCTCTCCCATCCCAGTCGAACCGAGGCAGATGCTTTTTATAGGTC	NC_004556.1081	NC_004556.1081	1149449	1151044	-	AutoIPR: IPR028204:Tricorn protease C1 domain;IPR029045:ClpP/crotonase-like domain;
long-mer1275	NC_004556	1151594	1151649	AATGAGCCTATAACTCTCATTAGAACTATAGATGTCAAGTGCATTTTTAATGCATT	NA
long-mer1276	NC_004556	1152101	1152192	AAGACGGTGGGCTGTGGTAGCGGAAGTACCATCAGCAGAGCCGTCAAACACGCACAAAATTCCTCCAAGATGTAACTGAAGCAACTGATGAT	NC_004556.1083	NC_004556.1083	1152188	1152439	+	
long-mer1277	NC_004556	1153070	1153094	TGTGCCTCCAGCAGTCCCATCATGA	NC_004556.1084	NC_004556.1084	1152323	1155052	-	AutoIPR: IPR015500:Peptidase S8,subtilisin-related; IPR017318:Peptidase S8A,subtilisin-related, campylobacter; IPR023827:PeptidaseS8, subtilisin,  Asp-active site; IPR023828:Peptidase S8,subtilisin, Ser-active site;
long-mer1278	NC_004556	1153120	1153162	ACGTCACCGTACGTTCGCCCAATGGGCGCTCACCCAGACGGGT	NC_004556.1084	NC_004556.1084	1152323	1155052	-	AutoIPR: IPR015500:Peptidase S8,subtilisin-related; IPR017318:Peptidase S8A,subtilisin-related, campylobacter; IPR023827:PeptidaseS8, subtilisin,  Asp-active site; IPR023828:Peptidase S8,subtilisin, Ser-active site;
long-mer1279	NC_004556	1153264	1153306	GTGCGCTCCCAGACTGTTGCAGGGCCGCCGCCGCCGCCATAAA	NC_004556.1084	NC_004556.1084	1152323	1155052	-	AutoIPR: IPR015500:Peptidase S8,subtilisin-related; IPR017318:Peptidase S8A,subtilisin-related, campylobacter; IPR023827:PeptidaseS8, subtilisin,  Asp-active site; IPR023828:Peptidase S8,subtilisin, Ser-active site;
long-mer1280	NC_004556	1153842	1153884	AGTGTGCCTCCAAGCACTTGGATCGCTCCACTATATTGGTTGG	NC_004556.1084	NC_004556.1084	1152323	1155052	-	AutoIPR: IPR015500:Peptidase S8,subtilisin-related; IPR017318:Peptidase S8A,subtilisin-related, campylobacter; IPR023827:PeptidaseS8, subtilisin,  Asp-active site; IPR023828:Peptidase S8,subtilisin, Ser-active site;
long-mer1281	NC_004556	1153979	1154009	GCTGACTTTAACATCGCCCCAATCAAACTTG	NC_004556.1084	NC_004556.1084	1152323	1155052	-	AutoIPR: IPR015500:Peptidase S8,subtilisin-related; IPR017318:Peptidase S8A,subtilisin-related, campylobacter; IPR023827:PeptidaseS8, subtilisin,  Asp-active site; IPR023828:Peptidase S8,subtilisin, Ser-active site;
long-mer1282	NC_004556	1154188	1154224	AGGACGTGCCGCGTTGTTCTTTGTATTCATCATTGCC	NC_004556.1084	NC_004556.1084	1152323	1155052	-	AutoIPR: IPR015500:Peptidase S8,subtilisin-related; IPR017318:Peptidase S8A,subtilisin-related, campylobacter; IPR023827:PeptidaseS8, subtilisin,  Asp-active site; IPR023828:Peptidase S8,subtilisin, Ser-active site;
long-mer1283	NC_004556	1154588	1154630	TTGGATGCGCACTCCCGCAGCAATCATGTCAGCATTAATAAGC	NC_004556.1084	NC_004556.1084	1152323	1155052	-	AutoIPR: IPR015500:Peptidase S8,subtilisin-related; IPR017318:Peptidase S8A,subtilisin-related, campylobacter; IPR023827:PeptidaseS8, subtilisin,  Asp-active site; IPR023828:Peptidase S8,subtilisin, Ser-active site;
long-mer1284	NC_004556	1155275	1155311	TGTAGGTGTGGGTGTCGGTGTAGGTGTATCTATACGA	NC_004556.1085	NC_004556.1085	1155054	1155452	+	AutoIPR: IPR018357:Hexapeptide transferase,conserved site;
long-mer1285	NC_004556	1155518	1155560	AAATATTTTATAGTCATCCGAGAACCTTCAAATACGAACTCAG	NA
long-mer1286	NC_004556	1155574	1155607	CAGGAGCCGCACATGCGTTGCATGGCTCGTACCG	NA
long-mer1287	NC_004556	1157001	1157063	ATTCATACATGCATACTGTATTTATTTAATATTATAAATCAATCACTTATACAAATTTTCACT	NC_004556.1088	NC_004556.1088	1156756	1157010	-	AutoIPR: IPR013825:DNA topoisomerase, type IA,central region, subdomain 2; IPR023405:DNA topoisomerase,type IA, core domain;
long-mer1288	NC_004556	1157129	1157172	AGTGGAAACGCCTTTGGATTCCCCCCGTGGGGTTTGGGGTTAAC	NA
long-mer1289	NC_004556	1157390	1157427	GGGAAAGGCTTCTATGAAGACTTGGTAAATTATCAATA	NC_004556.1089	NC_004556.1089	1157184	1157516	-	AutoIPR: IPR010982:Lambda repressor-like,DNA-binding domain;
long-mer1290	NC_004556	1157499	1157695	TTCGGTGTAGTGGTACATGTTGGCTTTATTTTCCCTTGTTTTTTCTAGTTAACTGAATCACTAAGGCAACCCCATATAACTCCGCATCGCGCGGACCTTTCGCAGAAATAGCGCTCGCTCTAAATAATTTAAGGCACCTTGCTGCAATCTCTCTGCAACGTTGAGTTATAGCCGTAAAACTCACGGCCAATTCATTA	NC_004556.1089	NC_004556.1089	1157184	1157516	-	AutoIPR: IPR010982:Lambda repressor-like,DNA-binding domain;
long-mer1291	NC_004556	1157830	1158001	CGTCCGGCAGGGTTAAGATGCCGCATGAAGCGGGGGCGCTGATATCAGAAGATGCGGCAACGCGATGTAAGGGGTTTCAGTATCTGGCTTGTGGATATATGGTGAGATTTCTAACGATCTAACCTGCTTGGATTACTGGAAATAGGCCAATGAGCAACCCCTTACAGTAGAA	NA
long-mer1292	NC_004556	1158012	1158110	TGCTGCCAACAATCCCACTAGAGACAAACAATGGGAGTCGCACCTAGTTTGGAGGGGCGACTCGAATTACACACATTAAATTGGTTAGGTTATGAGGTG	NA
long-mer1293	NC_004556	1158153	1158206	ACGTTCCGACATGATTACTAAAGATATGAGGGAATATGAGGGAAAAGACAGTCA	NA
long-mer1294	NC_004556	1158224	1158278	GTGGTATATCCTACAAAACTATTCGTCGTGTTGGGCCCGATCCCAAGCACCATGA	NC_004556.1090	NC_004556.1090	1158242	1159147	-	AutoIPR: IPR009003:Peptidase S1, PA clan;
long-mer1295	NC_004556	1158332	1158374	TTTCACATTTCCTGTTTGATATGTTCCGTCTGGTAATGTCTGC	NC_004556.1090	NC_004556.1090	1158242	1159147	-	AutoIPR: IPR009003:Peptidase S1, PA clan;
long-mer1296	NC_004556	1158383	1158446	CCCCCCCGAAGTCCCACCAGAAAAATCTCTACAGTTGCTACCAATACGCAACTCCGGGCCTGGC	NC_004556.1090	NC_004556.1090	1158242	1159147	-	AutoIPR: IPR009003:Peptidase S1, PA clan;
long-mer1297	NC_004556	1158636	1158678	GCAAAGTCAAATCCATCTTCTTCACGTGCATCCCAACCGACCA	NC_004556.1090	NC_004556.1090	1158242	1159147	-	AutoIPR: IPR009003:Peptidase S1, PA clan;
long-mer1298	NC_004556	1158698	1158768	AGGAAAACGTCCAGCCCACTCCCCTTTACGATAGTGGGCTAAAAATACCAAATGTTCGATTTTAACACGTC	NC_004556.1090	NC_004556.1090	1158242	1159147	-	AutoIPR: IPR009003:Peptidase S1, PA clan;
long-mer1299	NC_004556	1158896	1158938	CGACATCATCTCGGTACCTCCAGCGGGATCAACCCGATCTGGT	NC_004556.1090	NC_004556.1090	1158242	1159147	-	AutoIPR: IPR009003:Peptidase S1, PA clan;
long-mer1300	NC_004556	1158991	1159100	TCCAATAATTGAGAGCAGCACTTTGCTCCTCTTTAGAAATTGATTTCACTATTACCTCATCCCTTGGCGTTGCTTGGACTCCCAGGGACAACAACACAAGCAAGGTAAAA	NC_004556.1090	NC_004556.1090	1158242	1159147	-	AutoIPR: IPR009003:Peptidase S1, PA clan;
long-mer1301	NC_004556	1159104	1159301	ACTGTATTACCAAAATAAAACGGATTTTTCTGAAACTGACTCATAAACCCTCCAGAGATCAATAGAAATAACAGAAGCCGATAAATCGATAGCCAAGGTATTATTCTCATCATTGAAATAGGACTTTTTTGTTTCGAATTACGACAAGTACAACACAAAAAAATCCTGAGATGTCTGATTCAAATTTAAGCTTTAAGT	NC_004556.1090	NC_004556.1090	1158242	1159147	-	AutoIPR: IPR009003:Peptidase S1, PA clan;
long-mer1302	NC_004556	1159311	1159348	GACTATATAGCCCCCTATATATAGCCCCTCTGGTTGTA	NA
long-mer1303	NC_004556	1159350	1159381	TGGGTAGTGGCGAGGTGCCGGTAGAGGCGCTG	NA
long-mer1304	NC_004556	1164962	1164990	AGGCGGCGCACCCCTTCGGTGCTGAGGAT	NC_004556.1097	NC_004556.1097	1164856	1165209	-	
long-mer1305	NC_004556	1165263	1165298	CTCCAGGCCGATGCGGTTTGATACGACGTCGCCATG	NC_004556.1098	NC_004556.1098	1165206	1165847	-	
long-mer1306	NC_004556	1165587	1165629	CCCAGCAGCCACGGGGAAGGTGATCACAAAGCCGCCGCCCCGC	NC_004556.1098	NC_004556.1098	1165206	1165847	-	
long-mer1307	NC_004556	1166153	1166186	GGACCAGTCCGCACCATGATTGTTGGCCATTGCA	NC_004556.1099	NC_004556.1099	1165844	1166674	-	
long-mer1308	NC_004556	1166438	1166498	ACCGACAAATAACAGGCGCAGGTCGGCATAACCGGCGAGTAGCCGGACCCTGTTGTACTGT	NC_004556.1099	NC_004556.1099	1165844	1166674	-	
long-mer1309	NC_004556	1167188	1167230	AACCATCCTGGGTTTGTCTGGACGCAATGGAGAGAATCAACAT	NC_004556.1101	NC_004556.1101	1166988	1167758	-	
long-mer1310	NC_004556	1175351	1175393	GATCAGGGCGTTGAACAAGGCTAGCACCTGGGCGGGCGATTGA	NC_004556.1113	NC_004556.1113	1174955	1175938	-	AutoIPR: IPR020049:Protein of unknown functionDUF2184;
long-mer1311	NC_004556	1175713	1175755	TCACCGAGGTGGCGTACTCGCACGCTTCGGTGCTGATGGGCAC	NC_004556.1113	NC_004556.1113	1174955	1175938	-	AutoIPR: IPR020049:Protein of unknown functionDUF2184;
long-mer1312	NC_004556	1175849	1175877	GGCATCACAGGTCTGATACCGTGCATCGG	NC_004556.1113	NC_004556.1113	1174955	1175938	-	AutoIPR: IPR020049:Protein of unknown functionDUF2184;
long-mer1313	NC_004556	1177010	1177052	GTGTTCAACCGCGCTGGCCTCGGTCTCTTCAAGCTCCAGGCTG	NC_004556.1115	NC_004556.1115	1176440	1177648	-	AutoIPR: IPR016913:Uncharacterised conservedprotein UCP029215;
long-mer1314	NC_004556	1177232	1177274	GCCCGGGGTCCAGTCGTACTCAGCGCTGTAGCCGCCGGAGAGT	NC_004556.1115	NC_004556.1115	1176440	1177648	-	AutoIPR: IPR016913:Uncharacterised conservedprotein UCP029215;
long-mer1315	NC_004556	1177897	1177939	TGATGCCGTGGCATCGGTGATTTGTTCAATCTCCTTGGCAACA	NC_004556.1116	NC_004556.1116	1177648	1178493	-	AutoIPR: IPR006528:Phage head morphogenesisdomain;
long-mer1316	NC_004556	1178251	1178293	GAACTGGGAGGCCAGATAGCCTTGTGGGGCGTTGCCGTCAGGC	NC_004556.1116	NC_004556.1116	1177648	1178493	-	AutoIPR: IPR006528:Phage head morphogenesisdomain;
long-mer1317	NC_004556	1178482	1178524	TAATGTCAACATCTGGAACCTACATTCCGTGGGCCGACAAAGA	NC_004556.1116	NC_004556.1116	1177648	1178493	-	AutoIPR: IPR006528:Phage head morphogenesisdomain;
long-mer1318	NC_004556	1179485	1179518	CTCCAGATCATGAGGACACTCCCCCACAGAGGCC	NC_004556.1119	NC_004556.1119	1179227	1180387	-	AutoIPR: IPR024459:Protein of unknown functionDUF1073;
long-mer1319	NC_004556	1179821	1179863	TACCTCTTGCGTCCCTTGGTCTGAGGCGAGCGTGTCGCTGAGT	NC_004556.1119	NC_004556.1119	1179227	1180387	-	AutoIPR: IPR024459:Protein of unknown functionDUF1073;
long-mer1320	NC_004556	1180004	1180040	CCAGGGCAGTTCCGCCCCAGAAAAAGCAATCATCCGT	NC_004556.1119	NC_004556.1119	1179227	1180387	-	AutoIPR: IPR024459:Protein of unknown functionDUF1073;
long-mer1321	NC_004556	1180290	1180332	ACCTTGGCGCGCACGTTCAACACCTGTTCCAGACGATGCATCG	NC_004556.1119	NC_004556.1119	1179227	1180387	-	AutoIPR: IPR024459:Protein of unknown functionDUF1073;
long-mer1322	NC_004556	1190868	1190910	GTTGTCCAGGGTGGTGGTGTGTAGGTCCAGGGTGTCAGCAGCC	NC_004556.1132	NC_004556.1132	1187442	1194062	-	AutoIPR: IPR011050:Pectin lyase fold/virulencefactor; IPR024973:ESPR domain;
long-mer1322	NC_004556	1190868	1190910	GTTGTCCAGGGTGGTGGTGTGTAGGTCCAGGGTGTCAGCAGCC	NC_004556.1136	NC_004556.1136	1189467	1190891	+	
long-mer1323	NC_004556	1191675	1191717	GGTGAGGTGGCCGCCGGCGGTAGTGAGGTCGTCGGTGTGGATG	NC_004556.1132	NC_004556.1132	1187442	1194062	-	AutoIPR: IPR011050:Pectin lyase fold/virulencefactor; IPR024973:ESPR domain;
long-mer1323	NC_004556	1191675	1191717	GGTGAGGTGGCCGCCGGCGGTAGTGAGGTCGTCGGTGTGGATG	NC_004556.1139	NC_004556.1139	1191660	1191899	+	
long-mer1324	NC_004556	1196600	1196684	CACCCGCGTGAGCTTGTCGGTGACACGTGCAATGCCCGTGACTGGAATACGCCCCTGACCAGCCCCACCTCTGGCGATGTCCTGA	NC_004556.1150	NC_004556.1150	1196402	1197952	-	AutoIPR: IPR004921:Terminase, large subunit;IPR006517:Archaeophage PsiM2, terminase large subunit;
long-mer1325	NC_004556	1197260	1197284	CAACCGTTGCATGATCACAATAATT	NC_004556.1150	NC_004556.1150	1196402	1197952	-	AutoIPR: IPR004921:Terminase, large subunit;IPR006517:Archaeophage PsiM2, terminase large subunit;
long-mer1326	NC_004556	1197512	1197542	ACGCTTCTTGGACTTGGCATCATCGGCAATC	NC_004556.1150	NC_004556.1150	1196402	1197952	-	AutoIPR: IPR004921:Terminase, large subunit;IPR006517:Archaeophage PsiM2, terminase large subunit;
long-mer1327	NC_004556	1197923	1197965	GCTTGAGGGCCGAGGCGATTTATTTTTCATCGACTAACGCCAA	NC_004556.1151	NC_004556.1151	1197942	1198301	-	
long-mer1327	NC_004556	1197923	1197965	GCTTGAGGGCCGAGGCGATTTATTTTTCATCGACTAACGCCAA	NC_004556.1150	NC_004556.1150	1196402	1197952	-	AutoIPR: IPR004921:Terminase, large subunit;IPR006517:Archaeophage PsiM2, terminase large subunit;
long-mer1328	NC_004556	1198232	1198340	ACGTCAATTGTTTCGCCAGCAAGCGACTCTTATCCGTTGGCACATGTGACTTTCTTCCCGTCTCTGCCATCAACGATCTCTTTAGGAGAAATAAAACATCCGCGTTTTT	NC_004556.1151	NC_004556.1151	1197942	1198301	-	
long-mer1329	NC_004556	1198409	1198444	CCACAGCCATCTGCGGACCACAGCTGCCCGACGCTG	NA
long-mer1330	NC_004556	1199121	1199154	CTCTAAGGTCTGTGGTGTATCAATTAAACCGGAG	NC_004556.1153	NC_004556.1153	1199058	1199387	-	
long-mer1331	NC_004556	1199656	1199698	CTTCACATGTCGCCGTACCGCCGGCTCAAATTCTTTCGCTAAG	NC_004556.1154	NC_004556.1154	1199380	1199877	-	AutoIPR: IPR002196:Glycoside hydrolase, family24; IPR023346:Lysozyme-like domain;
long-mer1332	NC_004556	1199803	1199837	ACAGGTGTACGGACTCAGCTTACAACCCTCAAAAA	NC_004556.1154	NC_004556.1154	1199380	1199877	-	AutoIPR: IPR002196:Glycoside hydrolase, family24; IPR023346:Lysozyme-like domain;
long-mer1333	NC_004556	1199962	1200004	CGAGTAAATCATTCGATGAGGACATAGCACCACTCAGGCGCGT	NA
long-mer1334	NC_004556	1201681	1201723	GGGAGGATCAGAATGCAGGATGGGCGTGCAGGCGTGGCCCTCC	NC_004556.1158	NC_004556.1158	1201688	1202149	-	AutoIPR: IPR008822:Crossover junctionendodeoxyribonuclease, RusA-like;
long-mer1335	NC_004556	1201945	1201987	CAACAGGCAGTGACAGGCCACTCCATCCGGCACGCCGTGCCAT	NC_004556.1158	NC_004556.1158	1201688	1202149	-	AutoIPR: IPR008822:Crossover junctionendodeoxyribonuclease, RusA-like;
long-mer1336	NC_004556	1204390	1204521	GCCGTGATCATCGACCACGGTGCGCACGGCATGAGATTCAAACTGGAAAGGTGTCATTGCATTCATACCAGCTCCTGGTTCGTTGCTGTTGTTGTTCATTGGATATGTCTCCTTGCATTGCCCATGACCTTT	NC_004556.1162	NC_004556.1162	1204485	1205117	-	AutoIPR: IPR003497:BRO N-terminal domain;
long-mer1336	NC_004556	1204390	1204521	GCCGTGATCATCGACCACGGTGCGCACGGCATGAGATTCAAACTGGAAAGGTGTCATTGCATTCATACCAGCTCCTGGTTCGTTGCTGTTGTTGTTCATTGGATATGTCTCCTTGCATTGCCCATGACCTTT	NC_004556.1161	NC_004556.1161	1203700	1204488	-	AutoIPR: IPR003497:BRO N-terminal domain;
long-mer1337	NC_004556	1204859	1204881	GGCAGCCGCGGGGGCTGAAGATA	NC_004556.1162	NC_004556.1162	1204485	1205117	-	AutoIPR: IPR003497:BRO N-terminal domain;
long-mer1338	NC_004556	1205098	1205124	GCAGAAGGTAACTGCGTCATAGAACGT	NC_004556.1162	NC_004556.1162	1204485	1205117	-	AutoIPR: IPR003497:BRO N-terminal domain;
long-mer1338	NC_004556	1205098	1205124	GCAGAAGGTAACTGCGTCATAGAACGT	NC_004556.1163	NC_004556.1163	1205114	1205398	-	
long-mer1339	NC_004556	1205541	1205580	AAGCCAGTCCATAGATTTTTGTGTATTGCTCAAACATTTT	NC_004556.1164	NC_004556.1164	1205395	1205610	-	
long-mer1340	NC_004556	1206344	1206380	GGGGAGCGCCGAAGATGTCTGGGCGAAGATCGTAACG	NC_004556.1168	NC_004556.1168	1206306	1206587	-	AutoIPR: IPR010982:Lambda repressor-like,DNA-binding domain;
long-mer1341	NC_004556	1206559	1206618	ATATACCCTAGGGTAATTACCCAATTCAATACCCATAGACAATTTACTTAAAGGTAACGA	NC_004556.1168	NC_004556.1168	1206306	1206587	-	AutoIPR: IPR010982:Lambda repressor-like,DNA-binding domain;
long-mer1342	NC_004556	1206783	1206825	AAGCGAATCGGTGAAGATATGTTTGAGCTTCTGGTTAGAGCGT	NC_004556.1169	NC_004556.1169	1206651	1207310	+	AutoIPR: IPR006200:LexA repressor;IPR028360:Peptidase S24/S26, beta-ribbon domain;
long-mer1343	NC_004556	1206844	1206902	AAATTGCTACCATGTCAAGGGCATTAGATAATCGGGAGGATACTAACTATGTTCGTGTT	NC_004556.1169	NC_004556.1169	1206651	1207310	+	AutoIPR: IPR006200:LexA repressor;IPR028360:Peptidase S24/S26, beta-ribbon domain;
long-mer1344	NC_004556	1207188	1207227	AGAAACGGATACATCTACATTACCAGCATGGATAAAGATC	NC_004556.1169	NC_004556.1169	1206651	1207310	+	AutoIPR: IPR006200:LexA repressor;IPR028360:Peptidase S24/S26, beta-ribbon domain;
long-mer1345	NC_004556	1207864	1207906	TGGACTCTATTTTATCGAGCCCCCCCTGATCCCTGATTCCAAG	NC_004556.1170	NC_004556.1170	1207361	1207972	-	AutoIPR: IPR003812:Fido domain;
long-mer1346	NC_004556	1207954	1207996	GATCCCCTGCGTATTTCATGCAATCTGGAGCCGAACACGCGCT	NC_004556.1171	NC_004556.1171	1207969	1208157	-	
long-mer1346	NC_004556	1207954	1207996	GATCCCCTGCGTATTTCATGCAATCTGGAGCCGAACACGCGCT	NC_004556.1170	NC_004556.1170	1207361	1207972	-	AutoIPR: IPR003812:Fido domain;
long-mer1347	NC_004556	1208497	1208541	TCCATCGCCCCACGACACCCGTAACCAGCGGCAGGGGCCAGGAGA	NA
long-mer1348	NC_004556	1208975	1209017	CGTGATACCAATATTGTTATTAATGCTATTCGTGATGCTTTTT	NC_004556.1173	NC_004556.1173	1208549	1209085	+	
long-mer1349	NC_004556	1210017	1210059	TCACAGCCATCCACCGCAAATAAATGCGAAACAACACGCATCC	NC_004556.1176	NC_004556.1176	1209890	1210039	+	
long-mer1350	NC_004556	1210070	1210128	CGTGCGGCGTGATTTGACACAAAAACCCCCGAGATTTTTCGGTAAAGGAATTCCTATGT	NC_004556.1177	NC_004556.1177	1210125	1210403	+	
long-mer1351	NC_004556	1210161	1210203	GGTTATTGCAATCATCATAATAGGGTAGACATCTACGGCACCC	NC_004556.1177	NC_004556.1177	1210125	1210403	+	
long-mer1352	NC_004556	1211744	1211786	ACAGCAGGAAGCGATCGCCCAAGATTTTAAAAGCGTGTTGTTT	NC_004556.1180	NC_004556.1180	1211022	1211843	+	AutoIPR: IPR019276:Bacteriophage VT2phi272,P20;
long-mer1353	NC_004556	1211811	1211853	CTGACCATTGGCACATTCTCCGCATCCCTTTAACAGAGCGAAG	NC_004556.1180	NC_004556.1180	1211022	1211843	+	AutoIPR: IPR019276:Bacteriophage VT2phi272,P20;
long-mer1354	NC_004556	1212659	1212694	AGGCCAATTAAGCCTAGAGCAACTCACCGCCATTCG	NC_004556.1181	NC_004556.1181	1211859	1212785	+	AutoIPR: IPR018330:RecT family;
long-mer1355	NC_004556	1213333	1213375	GCAACAACTGCAAGCGGACATTGCCGCCTACCAGCCTGAGCCA	NC_004556.1182	NC_004556.1182	1212782	1214434	+	AutoIPR: IPR016889:Uncharacterised conservedprotein UCP028503;
long-mer1356	NC_004556	1214284	1214326	CGATGGATTAGCGTCACTGGGGTTTGTTCCCGTCAGTACCGAA	NC_004556.1182	NC_004556.1182	1212782	1214434	+	AutoIPR: IPR016889:Uncharacterised conservedprotein UCP028503;
long-mer1357	NC_004556	1214587	1214629	CCTCTGCAACGATCAGCAAAGGCGCCATTGTCTTTCCTAATGC	NC_004556.1183	NC_004556.1183	1214472	1215227	+	AutoIPR: IPR011004:Trimeric LpxA-like;
long-mer1358	NC_004556	1214898	1214940	GCGGACATCGGCAGCTCCGTTTCCATTGGTCGGCGCGTCACCA	NC_004556.1183	NC_004556.1183	1214472	1215227	+	AutoIPR: IPR011004:Trimeric LpxA-like;
long-mer1359	NC_004556	1215703	1215734	TGATATCCGTATCTTCAGCCCCCGTGGCTGCC	NC_004556.1185	NC_004556.1185	1215488	1216108	+	AutoIPR: IPR003497:BRO N-terminal domain;
long-mer1360	NC_004556	1216072	1216158	AAAGGTCATGGGCAATGCAAGGAGACATATCCAATGAACAACAACAGCAATAACAGCATCTACCTGCCCCCTCCCCCTCCATTGCCC	NC_004556.1185	NC_004556.1185	1215488	1216108	+	AutoIPR: IPR003497:BRO N-terminal domain;
long-mer1361	NC_004556	1217936	1217990	CGCGCCCAAATTATTAAGTTATTGATTCTATTTTACTTTATGACTAAAATTGATG	NA
long-mer1362	NC_004556	1218362	1218404	CAAAGAGTGTTCCGCATTGGACACGCTTCAAGCATTACCTAAT	NC_004556.1189	NC_004556.1189	1218042	1219097	+	AutoIPR: IPR003594:Histidine kinase-likeATPase, C-terminal domain; IPR005467:Histidine kinasedomain; IPR014409:Signal transduction histidine kinase,hybrid-type, aerobic respiration control ArcB;
long-mer1363	NC_004556	1218594	1218636	CCGGCGCGTCCGCATGCGCAGATTAATATTCATACTGTGCTTG	NC_004556.1189	NC_004556.1189	1218042	1219097	+	AutoIPR: IPR003594:Histidine kinase-likeATPase, C-terminal domain; IPR005467:Histidine kinasedomain; IPR014409:Signal transduction histidine kinase,hybrid-type, aerobic respiration control ArcB;
long-mer1364	NC_004556	1218684	1218726	CTACAGCGCGACTATGACCTCGGTATTCCGAACATCCTTGGAG	NC_004556.1189	NC_004556.1189	1218042	1219097	+	AutoIPR: IPR003594:Histidine kinase-likeATPase, C-terminal domain; IPR005467:Histidine kinasedomain; IPR014409:Signal transduction histidine kinase,hybrid-type, aerobic respiration control ArcB;
long-mer1365	NC_004556	1219471	1219513	ACACAAGGATCTCATGGGGGATCACCCATATTGCCTGCTGCCA	NC_004556.1190	NC_004556.1190	1219090	1220517	+	AutoIPR: IPR010114:Signal transduction responseregulator, nitrogen regulation NR(I); IPR011006:CheY-likesuperfamily; IPR014264:Signal transduction responseregulator, PEP-CTERM system, putative; IPR025662:Sigma-54interaction domain, ATP-binding site 1;IPR025943:Sigma-54 interaction domain, ATP-binding site2; IPR025944:Sigma-54 interaction domain, conserved site;IPR027417:P-loop containing nucleoside triphosphatehydrolase;
long-mer1366	NC_004556	1223905	1223947	AACCATTCTTCATATCACTAAAATGGCAAGAGTTAGAGTGCAT	NC_004556.1193	NC_004556.1193	1222493	1223947	-	AutoIPR: IPR001905:Ammonium transporter;IPR029020:Ammonium/urea transporter;
long-mer1366	NC_004556	1223905	1223947	AACCATTCTTCATATCACTAAAATGGCAAGAGTTAGAGTGCAT	NC_004556.1194	NC_004556.1194	1223937	1224275	-	AutoIPR: IPR002187:Nitrogen regulatory proteinPII; IPR011322:Nitrogen regulatory PII-like, alpha/beta;
long-mer1367	NC_004556	1227653	1227695	AACAGGCTTGACCTGTTCAGCTGCACTTGGAGGCGTTGTCACC	NC_004556.1197	NC_004556.1197	1227110	1227823	-	AutoIPR:IPR007372:Lipid/polyisoprenoid-binding, YceI-like;
long-mer1368	NC_004556	1227896	1227938	AGTTTGCTCGAAACTCAAGCGCGGCAAGTACGGGGACACACAT	NA
long-mer1369	NC_004556	1227976	1228097	CAGCTCAACGAAGAATCTTTCATCCACTTTGGCATGGTCAAATTCTGATATCGGAGCAACATCCAGTGCCAAGACGCTCATGGCTCCATCAGATTAAGCCACCTGTAGAGTGCGGCACCCCG	NA
long-mer1370	NC_004556	1228100	1228142	AAACAAGCTTTTGGCATCAGCACAGTAGACAACTATTGCTGCA	NA
long-mer1371	NC_004556	1228343	1228385	ACGCCAAGCAGAAGCACTAGCTAGCACTCTGGTGGGCAGCCTT	NC_004556.1198	NC_004556.1198	1228281	1229240	+	AutoIPR: IPR009367:Mitochondrial fissionprotein ELM1-like;
long-mer1372	NC_004556	1228448	1228490	CGGTGCCAAGCACGCCTTTGGGCCTAAATTTTGGCACGCATTG	NC_004556.1198	NC_004556.1198	1228281	1229240	+	AutoIPR: IPR009367:Mitochondrial fissionprotein ELM1-like;
long-mer1373	NC_004556	1228730	1228772	GGAACTGGGGGACTTACCTGGCCAGCGGGTGGCGCTGTTGGTC	NC_004556.1198	NC_004556.1198	1228281	1229240	+	AutoIPR: IPR009367:Mitochondrial fissionprotein ELM1-like;
long-mer1374	NC_004556	1228799	1228841	GCAGCCAGCTCAATTGGAGGAATTATGTACTACCCTGGTGAAG	NC_004556.1198	NC_004556.1198	1228281	1229240	+	AutoIPR: IPR009367:Mitochondrial fissionprotein ELM1-like;
long-mer1375	NC_004556	1229454	1229496	AGGTGGCAATCATCGCCCGCTATGGCCAGGATTTAAGCCGCTA	NC_004556.1199	NC_004556.1199	1229399	1230127	+	AutoIPR: IPR014547:Uncharacterised conservedprotein UCP028477;
long-mer1376	NC_004556	1230699	1230741	AGAGCGACGTAGATGCATGGCAGCGGCAATGCCTAACGATGAC	NA
long-mer1377	NC_004556	1230770	1230812	TCTAGGGACGCTGATTTTATTCACTTGAATTAGAGCCATAACC	NA
long-mer1378	NC_004556	1230860	1230902	GATGACAGGCCAATACATATCAGCACTCCCCTACTGATATAGG	NA
long-mer1379	NC_004556	1230904	1230946	TCAGGATCATGTGTAAAGACGATTTCAAGACGCTTGTATCAAT	NC_004556.1201	NC_004556.1201	1230912	1231079	+	
long-mer1380	NC_004556	1230960	1231002	TGGGTATTAGAAACTGTGGATGGAGCAGCATATCCAACTAAAA	NC_004556.1201	NC_004556.1201	1230912	1231079	+	
long-mer1381	NC_004556	1231038	1231082	ACCGTCACGGATGGACTGGGTAGTACGTTCCATAACATATAACAT	NC_004556.1202	NC_004556.1202	1231048	1232322	+	AutoIPR: IPR010758:Trans-2-enoyl-CoA reductase;IPR016040:NAD(P)-binding domain; IPR024906:Enoylreductase FAD binding domain; IPR024910:Trans-2-enoyl-CoAreductase catalytic domain, putative;
long-mer1381	NC_004556	1231038	1231082	ACCGTCACGGATGGACTGGGTAGTACGTTCCATAACATATAACAT	NC_004556.1201	NC_004556.1201	1230912	1231079	+	
long-mer1382	NC_004556	1231626	1231668	TGACACTAACAAGGACCAGATTATCCAGGCCACAGTTGAGCCA	NC_004556.1202	NC_004556.1202	1231048	1232322	+	AutoIPR: IPR010758:Trans-2-enoyl-CoA reductase;IPR016040:NAD(P)-binding domain; IPR024906:Enoylreductase FAD binding domain; IPR024910:Trans-2-enoyl-CoAreductase catalytic domain, putative;
long-mer1383	NC_004556	1231743	1231785	AGCGCAAGCGGATGTGCTAGCGCCGCAGACACGCACGGTAGCC	NC_004556.1202	NC_004556.1202	1231048	1232322	+	AutoIPR: IPR010758:Trans-2-enoyl-CoA reductase;IPR016040:NAD(P)-binding domain; IPR024906:Enoylreductase FAD binding domain; IPR024910:Trans-2-enoyl-CoAreductase catalytic domain, putative;
long-mer1384	NC_004556	1232196	1232238	GTTCCAGTTGACTGACTATGCTAACTACAAACGGGATTTTCTC	NC_004556.1202	NC_004556.1202	1231048	1232322	+	AutoIPR: IPR010758:Trans-2-enoyl-CoA reductase;IPR016040:NAD(P)-binding domain; IPR024906:Enoylreductase FAD binding domain; IPR024910:Trans-2-enoyl-CoAreductase catalytic domain, putative;
long-mer1385	NC_004556	1232543	1232585	TCCTAATTGTGTTAATCCTTCAGGCGCAAGCGCTAAACCTTCC	NC_004556.1203	NC_004556.1203	1232521	1232985	+	AutoIPR: IPR012336:Thioredoxin-like fold;
long-mer1386	NC_004556	1233195	1233237	TGAACAAGGCCAACGCGCCGATGCACCCACTAATCAAGCTCCA	NC_004556.1204	NC_004556.1204	1233175	1234833	-	AutoIPR: IPR010232:Probable protein kinaseUbiB;
long-mer1387	NC_004556	1233424	1233451	TAACCAGGTATGTATGAGGCGCGGTGTG	NC_004556.1204	NC_004556.1204	1233175	1234833	-	AutoIPR: IPR010232:Probable protein kinaseUbiB;
long-mer1388	NC_004556	1233574	1233616	TTCAGGATCGAGTTGACGACCTACACCCTCAATATTGAGCAGC	NC_004556.1204	NC_004556.1204	1233175	1234833	-	AutoIPR: IPR010232:Probable protein kinaseUbiB;
long-mer1389	NC_004556	1234379	1234421	CGCAACACTTTGACCACAACTGCACGTCGGTCATGCAGCGTAG	NC_004556.1204	NC_004556.1204	1233175	1234833	-	AutoIPR: IPR010232:Probable protein kinaseUbiB;
long-mer1390	NC_004556	1234730	1234772	GCCAAACGCAACCAGCGCTCTACGGCTGTACCGTCCAGCAACG	NC_004556.1204	NC_004556.1204	1233175	1234833	-	AutoIPR: IPR010232:Probable protein kinaseUbiB;
long-mer1391	NC_004556	1236513	1236555	GATTGTAGATGGGCCATCAGCGATGCTAAATCGAGTCTTCGGG	NA
long-mer1392	NC_004556	1236626	1236668	TACACCGCTGCTTAGTTATCTAAGCATATCCTTCATCACATGA	NA
long-mer1393	NC_004556	1236698	1236740	AAAGTATCAAATTCCTTGGCTAGCCCGCCAAGCATCCCAGATA	NA
long-mer1394	NC_004556	1237455	1237479	ACATCTTGGAGAAGTACCCCTGCCC	NC_004556.1207	NC_004556.1207	1236796	1238124	+	AutoIPR: IPR012824:Cobalamin (vitamin B12)biosynthesis CobW; IPR027417:P-loop containing nucleosidetriphosphate hydrolase;
long-mer1395	NC_004556	1238203	1238245	GCACTCACCCTGACCTGGGCTATATCAATGATGAAGGTAGACC	NA
long-mer1396	NC_004556	1238252	1238294	CGGCTATCATATGGCTATGCCTAATCCAGTACTCCCCAACACG	NC_004556.1208	NC_004556.1208	1238262	1238930	+	AutoIPR: IPR029058:Alpha/Beta hydrolase fold;
long-mer1397	NC_004556	1238580	1238622	CGTGCACAGCGACCTGACAGTACATTGTGGTTAGCCGGTTTCA	NC_004556.1208	NC_004556.1208	1238262	1238930	+	AutoIPR: IPR029058:Alpha/Beta hydrolase fold;
long-mer1398	NC_004556	1238993	1239035	ACAACGCTATGCCGCCGGCGTCGAACGTGGCCATTGGAATGAC	NC_004556.1209	NC_004556.1209	1238973	1240145	+	AutoIPR: IPR005654:ATPase, AFG1-like;IPR027417:P-loop containing nucleoside triphosphatehydrolase;
long-mer1399	NC_004556	1239501	1239543	GAACACCTGTTTGCAGAAGGAATCATCCTTGTCACTACTTCCA	NC_004556.1209	NC_004556.1209	1238973	1240145	+	AutoIPR: IPR005654:ATPase, AFG1-like;IPR027417:P-loop containing nucleoside triphosphatehydrolase;
long-mer1400	NC_004556	1243908	1243950	TGATCTGGATCGTTGGCCGGCAAACGAAAGCAGACGATTTGGC	NC_004556.1212	NC_004556.1212	1242388	1244571	+	AutoIPR: IPR004447:C-terminal-processingpeptidase S41A; IPR020992:Tail specific protease,C-terminal; IPR029045:ClpP/crotonase-like domain;
long-mer1401	NC_004556	1245083	1245124	TAATAAACAGCCAACATATGCTATGCACTGTTGGTTAACGTT	NA
long-mer1402	NC_004556	1245260	1245302	GTCGGCCTGCGTCCAGGTGGAGCAACCGAAGCTAAAGCTCAGG	NC_004556.1213	NC_004556.1213	1245158	1246165	+	AutoIPR: IPR013023:Ketol-acidreductoisomerase;
long-mer1403	NC_004556	1247495	1247537	CTTGCCTGCGGCAATGGGTGCGCAGTTTGCCTATCCGGAACGC	NC_004556.1214	NC_004556.1214	1246212	1247963	+	AutoIPR: IPR012846:Acetolactate synthase, largesubunit, biosynthetic; IPR014092:Pyruvate oxidase;IPR029035:DHS-like NAD/FAD-binding domain;IPR029061:Thiamin diphosphate-binding fold;
long-mer1404	NC_004556	1250391	1250433	AGTCGGTTGGGTATGTTCGCATATGGTGCTCGGCCGCCATAGC	NC_004556.1217	NC_004556.1217	1249417	1250976	+	AutoIPR: IPR005671:2-isopropylmalate synthase,bacterial-type;
long-mer1405	NC_004556	1251591	1251633	CAACCGTGACCACCACCTGATTCATCGACATATCTAAACGCCT	NC_004556.1218	NC_004556.1218	1251445	1252419	-	AutoIPR:IPR004655:3-oxoacyl-[acyl-carrier-protein] synthase 3;
long-mer1406	NC_004556	1260804	1260851	TCCACCTTCACGCTCGCGCTCAAGCATATGGTAGGCCATACGCTGCGC	NC_004556.1227	NC_004556.1227	1260324	1260920	-	AutoIPR: IPR000093:DNA recombination proteinRecR; IPR023627:Recombination protein RecR;IPR023628:Recombination protein RecR, C4-type zincfinger;
long-mer1407	NC_004556	1262346	1262388	ACCGAGCATGTCACGTACTGCGCCCTCGCGTAACGTCCCTCCA	NC_004556.1229	NC_004556.1229	1261440	1263071	-	AutoIPR: IPR001270:ClpA/B family; IPR012763:DNApolymerase III, subunit gamma/ tau; IPR021029:DNApolymerase III, tau subunit, domain V; IPR027417:P-loopcontaining nucleoside triphosphate hydrolase;
long-mer1408	NC_004556	1263336	1263405	AAGCCATTCTCAAAATACATTGTTCCAAAGCCTGCTACGTCCGATGTAGTGGGCGTATTGCGAGAAGGCC	NC_004556.1230	NC_004556.1230	1263071	1263355	-	
long-mer1409	NC_004556	1263585	1263627	GCAATGGTTGGGCTACGAATCATGGCAAGCATTCTAAAACGTC	NA
long-mer1410	NC_004556	1265646	1265687	GGGAGCTTCTTTGCCATCCCTATTTTCCAGATCATACGGGTC	NA
long-mer1411	NC_004556	1266037	1266059	AACATAAATTTTGTAAAAAAATC	NA
long-mer1412	NC_004556	1266967	1267009	TAATGGCATCAATCCCGAAGTAGGCTTGAACACTGCGTTTGGT	NC_004556.1235	NC_004556.1235	1266632	1267204	+	AutoIPR: IPR023614:Porin domain;IPR026364:Sulfation-dependent quorum factor, Ax21 family;IPR027385:Outer membrane protein beta-barrel;
long-mer1413	NC_004556	1267226	1267268	TAAGTACATTTCTACTACTTGTCTTCGCACATATCACAGCCCG	NA
long-mer1414	NC_004556	1271640	1271682	GATTGAATTGAGCTTGGTCCGCGCAGCAGTCGAACGTAATGAC	NC_004556.1241	NC_004556.1241	1270897	1271877	+	AutoIPR: IPR007470:HemX;
long-mer1415	NC_004556	1273331	1273373	GTAAGTTGAATCAACAGGATTTTCGAAAAATATCTAATTTGAT	NA
long-mer1416	NC_004556	1273696	1273738	TGTGGCTTGGACGCTTGAATCAACAAATACTTCCTTGTTAGCA	NC_004556.1243	NC_004556.1243	1273448	1274401	+	AutoIPR:IPR004408:Biotin--acetyl-CoA-carboxylase ligase;IPR008988:Transcriptional repressor, C-terminal;IPR011991:Winged helix-turn-helix DNA-binding domain;
long-mer1417	NC_004556	1273771	1273813	GCTGGCAGAGCGTCAGACGGGTGGTCGCGGCCAGCGTGGTAGG	NC_004556.1243	NC_004556.1243	1273448	1274401	+	AutoIPR:IPR004408:Biotin--acetyl-CoA-carboxylase ligase;IPR008988:Transcriptional repressor, C-terminal;IPR011991:Winged helix-turn-helix DNA-binding domain;
long-mer1418	NC_004556	1273855	1273901	GTCAAGAGTTTTTTCTGGCGGCGCGTCACAAGTGATGGGGTTGAGCG	NC_004556.1243	NC_004556.1243	1273448	1274401	+	AutoIPR:IPR004408:Biotin--acetyl-CoA-carboxylase ligase;IPR008988:Transcriptional repressor, C-terminal;IPR011991:Winged helix-turn-helix DNA-binding domain;
long-mer1419	NC_004556	1274568	1274638	TCCGGCTATTACTACACATGTACTCGAAGTATTAAAAATCCACTTCGAGAAAGTCCAGGTGGCAGCAACCG	NC_004556.1244	NC_004556.1244	1274398	1275126	+	AutoIPR: IPR004619:Type III pantothenatekinase;
long-mer1420	NC_004556	1275842	1275884	AATGGTAGGATTGATCCTAGACAAGGCAACGTTGAAGAGTTCG	NA
long-mer1421	NC_004556	1275890	1275932	AATTCCATGTGCGTTCAACAATAGACATGCATGTAAGAAATTG	NA
long-mer1422	NC_004556	1276056	1276090	CGGTGAAGCGATCTGGAAAACCCTGGTTTTTTTGG	NC_004556.1247	NC_004556.1247	1276043	1277236	-	AutoIPR: IPR020876:Tyrosine recombinaseXerD-like; IPR023109:Integrase/recombinase, N-terminal;
long-mer1423	NC_004556	1276113	1276134	TGGTCGTAACGCTCGCGCATCA	NC_004556.1247	NC_004556.1247	1276043	1277236	-	AutoIPR: IPR020876:Tyrosine recombinaseXerD-like; IPR023109:Integrase/recombinase, N-terminal;
long-mer1424	NC_004556	1277856	1277894	TGTGGGAACGGATGACGGCGCCTTGGTGAACGTGCTGGG	NC_004556.1249	NC_004556.1249	1277551	1277901	-	
long-mer1425	NC_004556	1278177	1278219	AGCGGTGTTACCAAGTTACTGACTGTGCGTTGGTTTTCGTGAG	NA
long-mer1426	NC_004556	1278533	1278575	CGGCGCGGGACTGCCGAACACATCGGCGCTCATTACTCGTTCG	NA
long-mer1427	NC_004556	1279052	1279094	AGAACAGGGACCACTATAAGCGCGATCATGACCTCTAACAGGG	NC_004556.1250	NC_004556.1250	1278577	1279119	-	AutoIPR: IPR001082:Fimbrial protein pilin;
long-mer1428	NC_004556	1279849	1279878	AGCTATTCCCGCACATTGCACGTTGTGTTA	NA
long-mer1429	NC_004556	1279880	1279919	GTATTGTAGACCACATTTAGGATTTGCCAAGCCTTTGAGA	NA
long-mer1430	NC_004556	1280247	1280289	CGTATCGTTGCTGCCTGCCAAAGTGTTGACCGCGATCCCAGCA	NC_004556.1253	NC_004556.1253	1280148	1280933	+	AutoIPR: IPR011078:Uncharacterised proteinfamily UPF0001; IPR029066:PLP-binding barrel;
long-mer1431	NC_004556	1280682	1280724	CGCGGTTTGATGACGTTGGCAATGCTCTCTGGTGACACCTCGC	NC_004556.1253	NC_004556.1253	1280148	1280933	+	AutoIPR: IPR011078:Uncharacterised proteinfamily UPF0001; IPR029066:PLP-binding barrel;
long-mer1432	NC_004556	1281064	1281106	GAGGGCGCCGACGCAAATAAATTGCACTGCTGCGGTGCATCCA	NC_004556.1254	NC_004556.1254	1280970	1283621	-	AutoIPR: IPR005748:DNA mismatch repair proteinMutS, type 1; IPR007695:DNA mismatch repair proteinMutS-like, N-terminal; IPR027417:P-loop containingnucleoside triphosphate hydrolase;
long-mer1433	NC_004556	1281768	1281810	CTCGAATCGCTGTTCACGCACAGCTTCCACAACCGGGTGACGG	NC_004556.1254	NC_004556.1254	1280970	1283621	-	AutoIPR: IPR005748:DNA mismatch repair proteinMutS, type 1; IPR007695:DNA mismatch repair proteinMutS-like, N-terminal; IPR027417:P-loop containingnucleoside triphosphate hydrolase;
long-mer1434	NC_004556	1282509	1282551	CCGCTCCATGTCGCCAAGCCTACGGAAAGTCTCCCTGAGTTTG	NC_004556.1254	NC_004556.1254	1280970	1283621	-	AutoIPR: IPR005748:DNA mismatch repair proteinMutS, type 1; IPR007695:DNA mismatch repair proteinMutS-like, N-terminal; IPR027417:P-loop containingnucleoside triphosphate hydrolase;
long-mer1435	NC_004556	1282845	1282869	AAGTGCACCCGCCGCCGCAGTAGCT	NC_004556.1254	NC_004556.1254	1280970	1283621	-	AutoIPR: IPR005748:DNA mismatch repair proteinMutS, type 1; IPR007695:DNA mismatch repair proteinMutS-like, N-terminal; IPR027417:P-loop containingnucleoside triphosphate hydrolase;
long-mer1436	NC_004556	1283349	1283379	GGGTACACCGGCCATTGGGATAGGAGTACCA	NC_004556.1254	NC_004556.1254	1280970	1283621	-	AutoIPR: IPR005748:DNA mismatch repair proteinMutS, type 1; IPR007695:DNA mismatch repair proteinMutS-like, N-terminal; IPR027417:P-loop containingnucleoside triphosphate hydrolase;
long-mer1437	NC_004556	1283795	1283837	GCCGCCTTCAGATTGAATTCACGAAGAGATCGAAACATTGCTG	NA
long-mer1438	NC_004556	1286808	1286850	ATACATCAATACGTTTGAACAGCAAATAATCTAGAATAAATTT	NA
long-mer1439	NC_004556	1290425	1290467	TTGGGTAATGTTGTAGGTGGCATAGCTACGGTAATCGGCGTTA	NC_004556.1264	NC_004556.1264	1290314	1292533	-	AutoIPR: IPR010090:Phage tail tape measureprotein;
long-mer1440	NC_004556	1290731	1290773	CACTCCCCAGGCACCGCTGAAAATCGTTTTAACCCCTTCCCAT	NC_004556.1264	NC_004556.1264	1290314	1292533	-	AutoIPR: IPR010090:Phage tail tape measureprotein;
long-mer1441	NC_004556	1294140	1294161	AGCAATGATGATGGCGCGCAGT	NC_004556.1267	NC_004556.1267	1293459	1294637	-	AutoIPR: IPR007067:Tail sheath protein;
long-mer1442	NC_004556	1295488	1295522	TTTCACCAGAGTATCTAGTTGCGAGGCCAGTTCTG	NC_004556.1268	NC_004556.1268	1294702	1296294	-	AutoIPR: IPR030392:Intramolecular chaperoneauto-processing domain;
long-mer1443	NC_004556	1322582	1322614	CCTCCATCACTGGGGAGCAAGACGCTAAAGGCA	NC_004556.1311	NC_004556.1311	1322272	1323549	+	AutoIPR: IPR021229:Protein of unknown functionDUF2800;
long-mer1444	NC_004556	1323852	1323894	CCACTGGTGATCGACCGTGACAGGACCCCGCTCGCCGCGCAGG	NC_004556.1312	NC_004556.1312	1323549	1324115	+	AutoIPR: IPR012340:Nucleic acid-binding,OB-fold; 
long-mer1445	NC_004556	1324333	1324354	TGCACTTGCTCAGCATGTGGAT	NC_004556.1313	NC_004556.1313	1324106	1325713	+	AutoIPR: IPR003497:BRO N-terminal domain;
long-mer1446	NC_004556	1324421	1324444	AATGAGTCAGGGGTGTACGCCTTG	NC_004556.1313	NC_004556.1313	1324106	1325713	+	AutoIPR: IPR003497:BRO N-terminal domain;
long-mer1447	NC_004556	1324503	1324558	CACTGCCCGCAGCCGCAGCTCGAAAAGCGGGCCAACACATTGTCCCGCTGCATCAC	NC_004556.1313	NC_004556.1313	1324106	1325713	+	AutoIPR: IPR003497:BRO N-terminal domain;
long-mer1448	NC_004556	1325008	1325059	CGAGGCCAATGCGCCTTGGTTCAACGCCAACGATGTTTGTGCCGTTCTGGAG	NC_004556.1313	NC_004556.1313	1324106	1325713	+	AutoIPR: IPR003497:BRO N-terminal domain;
long-mer1449	NC_004556	1325133	1325166	CGCTGGGGCGAACTCAACGCGTTAACCACATCAA	NC_004556.1313	NC_004556.1313	1324106	1325713	+	AutoIPR: IPR003497:BRO N-terminal domain;
long-mer1450	NC_004556	1333171	1333213	TCGGTTTCACTGTGGGCTGGCTTGACCGCAGTAACACTTTGGA	NC_004556.1321	NC_004556.1321	1331905	1334496	+	AutoIPR: IPR016181:Acyl-CoA N-acyltransferase;IPR022791:Lysylphosphatidylglycerolsynthetase/glycosyltransferase AglD; 
long-mer1451	NC_004556	1334167	1334209	ACGATGGACTTTTTGTTCGTAACCATGTTCCTGTGGGGAAAAG	NC_004556.1321	NC_004556.1321	1331905	1334496	+	AutoIPR: IPR016181:Acyl-CoA N-acyltransferase;IPR022791:Lysylphosphatidylglycerolsynthetase/glycosyltransferase AglD; 
long-mer1452	NC_004556	1335758	1335800	ATGTAGCTAAATCACGCCTACTACTGGATAGGGCCATACCCAG	NC_004556.1322	NC_004556.1322	1334850	1338155	-	AutoIPR: IPR020683:Ankyrin repeat-containingdomain;
long-mer1453	NC_004556	1336085	1336127	CCGCATCACACTGCATACAGGAAGCCAACCACAGCCCCAACCC	NC_004556.1322	NC_004556.1322	1334850	1338155	-	AutoIPR: IPR020683:Ankyrin repeat-containingdomain;
long-mer1454	NC_004556	1337430	1337472	TTCATACAAATCCGCCACAAGTCGGTCACTTGGGATCGGTGGC	NC_004556.1322	NC_004556.1322	1334850	1338155	-	AutoIPR: IPR020683:Ankyrin repeat-containingdomain;
long-mer1455	NC_004556	1338214	1338256	CAGTTGGTCCTGTACTTTCATGCGAACGCTGTGCGCCAAGCAC	NC_004556.1323	NC_004556.1323	1338148	1338399	-	
long-mer1456	NC_004556	1338288	1338330	ACGTGAACATTAGAAGCTGCAAACGCGCCATATCTGACGATAT	NC_004556.1323	NC_004556.1323	1338148	1338399	-	
long-mer1457	NC_004556	1338720	1338762	GCTGGATCGGGGACGTGGGGGAGTTGGAAACCATGACCCTCCC	NC_004556.1324	NC_004556.1324	1338560	1339786	+	AutoIPR: IPR020841:Polyketide synthase,beta-ketoacyl synthase domain;
long-mer1458	NC_004556	1341383	1341432	ACACACGTCAATCCGTGCTCAATAGCAGATGAAACCATGTGTGCATATTG	NA
long-mer1459	NC_004556	1342632	1342674	GTTACAAGCGGCAGCAAACCCAGGATTATCGAGGTTGGCAACA	NC_004556.1328	NC_004556.1328	1342017	1342901	-	AutoIPR: IPR029044:Nucleotide-diphospho-sugartransferases;
long-mer1460	NC_004556	1342932	1342974	CATTTGCGACGTTAGATCACGCATGGTCATTCTGAAATAGGTT	NA
long-mer1461	NC_004556	1343000	1343042	ATGATAAACAACCGAAATATCCTATAACCCGCATCATATTATT	NA
long-mer1462	NC_004556	1343351	1343380	TGCCGATCCCAGCTCGCCCCTGACCTTGCA	NC_004556.1329	NC_004556.1329	1343202	1343414	-	
long-mer1463	NC_004556	1343547	1343589	ATCCGATGACGGGTGGAACGCACATGTATTAAACGCCATGTAT	NA
long-mer1464	NC_004556	1343636	1343678	CTTTACTATCTCCTGAGCAAGTACAAGCAATCAATAAAGTACA	NA
long-mer1465	NC_004556	1343696	1343738	GTGGCTAAGCGACTCAGGCCGTCGGTCTGATTGTGAATCGCTT	NA
long-mer1466	NC_004556	1343800	1343842	AAACTGAGTGCTTGCAGTGGTACAATTTTTTCCTACTACTTCT	NA
long-mer1467	NC_004556	1344752	1344794	CCTGCACACCAATTCAGCAGCTAAAAGTATTAACCGCATCATC	NC_004556.1330	NC_004556.1330	1344072	1345106	+	AutoIPR: IPR006321:Pilus retraction proteinPilT; IPR027417:P-loop containing nucleoside triphosphatehydrolase;
long-mer1468	NC_004556	1345128	1345193	ATAAGATACAAACTAAGCAGTTCCCCCTTCAAAACGCCCTAGTGGCGCCCTAGTACAGTGGACATT	NA
long-mer1469	NC_004556	1346586	1346628	GCTCCACTGCTCCAGCGATGAATGGTGTCTTAATAAACGTTTT	NA
long-mer1470	NC_004556	1348573	1348615	ATCAAGCCTCATGCCGATGATGGGTACACTATCCTGTCTATAA	NA
long-mer1471	NC_004556	1352800	1352842	AATGCAATCAAGCCTGCTAAGTAGGCCTTACAACGCAAACCGA	NC_004556.1337	NC_004556.1337	1352538	1353212	-	AutoIPR: IPR029058:Alpha/Beta hydrolase fold;
long-mer1472	NC_004556	1352909	1352931	GCTGCTGCTCGCGCATCATCAAT	NC_004556.1337	NC_004556.1337	1352538	1353212	-	AutoIPR: IPR029058:Alpha/Beta hydrolase fold;
long-mer1473	NC_004556	1355005	1355047	CGCAGTACGCTGACGTGGCACATGTAAACGCCCCTTACGTAAC	NC_004556.1338	NC_004556.1338	1353241	1355157	-	AutoIPR: IPR023725:Glucan biosynthesisglucosyltransferase H;IPR029044:Nucleotide-diphospho-sugar transferases;
long-mer1474	NC_004556	1359738	1359777	TACAACCGAGTCCGAGACATCCGAGTCCGAGACATCAAAG	NA
long-mer1475	NC_004556	1360542	1360584	CAGCGCGCCCTTTGGTGTGCCCTAAGCACAGGGAGCGACGATC	NC_004556.1343	NC_004556.1343	1360302	1361231	+	AutoIPR: IPR011991:Winged helix-turn-helixDNA-binding domain;IPR029063:S-adenosyl-L-methionine-dependentmethyltransferase;
long-mer1476	NC_004556	1360619	1360661	CGTCTTGGCAATGCGCGCCGCTGACCAAAACTGGGCCGATTCA	NC_004556.1343	NC_004556.1343	1360302	1361231	+	AutoIPR: IPR011991:Winged helix-turn-helixDNA-binding domain;IPR029063:S-adenosyl-L-methionine-dependentmethyltransferase;
long-mer1477	NC_004556	1362407	1362448	TATATTCTGATTTCTATAGTTTTTTTGTATTTGTCGGATGTG	NA
long-mer1478	NC_004556	1362539	1362581	TCATTTTAAGCAATAAAAGCAAGGTCGGCAGTCTGGTTGCGTT	NA
long-mer1479	NC_004556	1363007	1363049	CTACAAGAACAGGAAACAGCAAACCGGGTAATAATGTAGTGAA	NC_004556.1347	NC_004556.1347	1362942	1363121	-	
long-mer1480	NC_004556	1363139	1363181	TAAAGGCTGGAGATTCGATACGAAAATTGTGTAACGTATCAAT	NA
long-mer1481	NC_004556	1363244	1363286	TGCGGGCCATACAGTAGTGGGTGGCCACACCAATACAGGCATT	NC_004556.1348	NC_004556.1348	1363218	1363784	+	AutoIPR: IPR000667:Peptidase S13, D-Ala-D-Alacarboxypeptidase C;
long-mer1482	NC_004556	1363515	1363571	TTGACAGATATCCTACTAGCGACGCGTAAAAAGCCATGGTTTGCAGCATTTTATGCT	NC_004556.1348	NC_004556.1348	1363218	1363784	+	AutoIPR: IPR000667:Peptidase S13, D-Ala-D-Alacarboxypeptidase C;
long-mer1483	NC_004556	1363593	1363635	CCTGATCGCCTCATCGGAGGTCCGTTGCGAAATCGGATGCGTG	NC_004556.1348	NC_004556.1348	1363218	1363784	+	AutoIPR: IPR000667:Peptidase S13, D-Ala-D-Alacarboxypeptidase C;
long-mer1484	NC_004556	1364237	1364279	CACCTCATGACAAGCCCCCATAGTGTGATAATCGGTCTTGCCA	NC_004556.1349	NC_004556.1349	1364210	1365415	-	AutoIPR: IPR008928:Six-hairpinglycosidase-like;
long-mer1485	NC_004556	1364890	1364932	AGCGCGTGAAATTCCACTGCGCATCGGCCTCATCCTTGTACAG	NC_004556.1349	NC_004556.1349	1364210	1365415	-	AutoIPR: IPR008928:Six-hairpinglycosidase-like;
long-mer1486	NC_004556	1366501	1366563	AACAGCGGCAGCAAGAACGACACCTGCAAACCGACATGATCGGCTAACACACCCTGTAAATAC	NC_004556.1351	NC_004556.1351	1366425	1367705	-	AutoIPR: IPR011701:Major facilitatorsuperfamily; IPR020846:Major facilitator superfamilydomain;
long-mer1487	NC_004556	1366692	1366734	AACCAACGCATAGACCGCTGTTATGCCACTCGTCGCCACACTA	NC_004556.1351	NC_004556.1351	1366425	1367705	-	AutoIPR: IPR011701:Major facilitatorsuperfamily; IPR020846:Major facilitator superfamilydomain;
long-mer1488	NC_004556	1368375	1368417	CCAGCACCGTAGACAAATGCATCTCAAAAGTAACTTATCCTTA	NA
long-mer1489	NC_004556	1368521	1368566	GCCGCACCGCATCAAATCCCCCCCCCCCCAAACATCATTAAACGTA	NA
long-mer1490	NC_004556	1370837	1370859	GACTCCTTAAAACGGGGGGGGGA	NA
long-mer1491	NC_004556	1371937	1371978	GCTGAAGGGTTAAGAACAACAGGTGACGGTAACAGGGGTTCG	NA
long-mer1492	NC_004556	1371986	1372028	GTGAAGCTATTGAGTCACACAACACGTCTGTGCAGATCATCAA	NA
long-mer1493	NC_004556	1372647	1372689	GATACAGTGGCGTGACCTCATTGCCTTTGACGTGAACCTTCTG	NC_004556.1357	NC_004556.1357	1372474	1373052	-	AutoIPR: IPR000889:Glutathione peroxidase;IPR012336:Thioredoxin-like fold; IPR029759:Glutathioneperoxidase active site;
long-mer1494	NC_004556	1372930	1372972	TTTACCGGCCAACGGACGGTAATCCAAATCCAGCAAACTCCCC	NC_004556.1357	NC_004556.1357	1372474	1373052	-	AutoIPR: IPR000889:Glutathione peroxidase;IPR012336:Thioredoxin-like fold; IPR029759:Glutathioneperoxidase active site;
long-mer1495	NC_004556	1373063	1373105	TAGGAGCAGGCACCATCAATCAGGTCACTGTATCGCCATCGCT	NA
long-mer1496	NC_004556	1373183	1373239	AAAAGGCGCAATGCAATGCAATGCAACTCATTCACTGTATTGTTCAGGCTGTCTTTT	NA
long-mer1497	NC_004556	1373429	1373472	GCCTTCACAACGTTGACTCATTCCCACTCTCCAATGGAGCGGGA	NA
long-mer1498	NC_004556	1373483	1373512	CCAACAACAAAAGACAACAGGCTTCCATCC	NA
long-mer1499	NC_004556	1375516	1375558	GAAGATAACTTCATTAACCCTATGCTGCAACAAAGCCAAAGGG	NC_004556.1359	NC_004556.1359	1374682	1375659	+	
long-mer1500	NC_004556	1375666	1375690	CTAAGTTCATAACATCCGCATCGCA	NA
long-mer1501	NC_004556	1375765	1375807	CCTGACCACTCCTGCTAAAGAGAGCGTGTCCAGCATCGAATGC	NA
long-mer1502	NC_004556	1375853	1375895	CTCACCCACCAATCTACAATGACGTTCTTTTATCTAACAACAA	NA
long-mer1503	NC_004556	1376248	1376290	CTGACTCTGCAGAGCACACCGAAAATTGACGCACTGAAGACAG	NC_004556.1360	NC_004556.1360	1375918	1376364	+	
long-mer1504	NC_004556	1376305	1376347	ATCCCAGCGCTGCAACCCTATAAGGAAAGTTTCAGCAACCTAA	NC_004556.1360	NC_004556.1360	1375918	1376364	+	
long-mer1505	NC_004556	1376621	1376663	CACAGTGTGGCCATGCCTGCCTGCCGATTCGGCTGTTGCCGCG	NC_004556.1361	NC_004556.1361	1376468	1377712	-	AutoIPR: IPR011083:Phage tail collar domain;
long-mer1506	NC_004556	1380239	1380267	AGGCGGCGCACCCCTTCGGTGCTGAGGAT	NC_004556.1366	NC_004556.1366	1380133	1380486	-	
long-mer1507	NC_004556	1380540	1380575	CTCCAGGCCGATGCGGTTTGATACGACGTCGCCATG	NC_004556.1367	NC_004556.1367	1380483	1381124	-	
long-mer1508	NC_004556	1380864	1380906	CCCAGCAGCCACGGGGAAGGTGATCACAAAGCCGCCGCCCCGC	NC_004556.1367	NC_004556.1367	1380483	1381124	-	
long-mer1509	NC_004556	1381430	1381463	GGACCAGTCCGCACCATGATTGTTGGCCATTGCA	NC_004556.1368	NC_004556.1368	1381121	1381951	-	
long-mer1510	NC_004556	1381715	1381775	ACCGACAAATAACAGGCGCAGGTCGGCATAACCGGCGAGTAGCCGGACCCTGTTGTACTGT	NC_004556.1368	NC_004556.1368	1381121	1381951	-	
long-mer1511	NC_004556	1382465	1382507	AACCATCCTGGGTTTGTCTGGACGCAATGGAGAGAATCAACAT	NC_004556.1370	NC_004556.1370	1382265	1383035	-	
long-mer1512	NC_004556	1386740	1386778	CAAAGGCGCCGTTACGGACCCGTTCTGTCATACCTACTC	NC_004556.1376	NC_004556.1376	1386537	1386770	-	AutoIPR: IPR021808:Bacteriophage rv5, Orf53;
long-mer1513	NC_004556	1386901	1386939	GTTCTTCAAATTAACCGAAGCGTTCACGTCGCGATCATG	NC_004556.1377	NC_004556.1377	1386787	1387581	-	AutoIPR: IPR001959:Probable transposase,IS891/IS1136/IS1341; IPR010095:Transposase IS605, OrfB,C-terminal;
long-mer1514	NC_004556	1387040	1387082	CGATCAGCCACCACAACCTGCGCACAACACATCGCCGCCTTAT	NC_004556.1377	NC_004556.1377	1386787	1387581	-	AutoIPR: IPR001959:Probable transposase,IS891/IS1136/IS1341; IPR010095:Transposase IS605, OrfB,C-terminal;
long-mer1515	NC_004556	1387435	1387477	ATCAACACCCACCGCGCCTTGCTTTTCAGCTTGAGGTAGATGT	NC_004556.1377	NC_004556.1377	1386787	1387581	-	AutoIPR: IPR001959:Probable transposase,IS891/IS1136/IS1341; IPR010095:Transposase IS605, OrfB,C-terminal;
long-mer1516	NC_004556	1392741	1392783	CGAAGGTGACGCCTACGCGGTAAATTGCGGAGCGCTCCCAATA	NC_004556.1387	NC_004556.1387	1391744	1392763	+	AutoIPR: IPR002104:Integrase, catalytic domain;IPR020876:Tyrosine recombinase XerD-like;
long-mer1517	NC_004556	1392952	1392994	CAAGCTTGCGATCCAATTCGGTCAAGAGCGTCTCCAATTCGCT	NC_004556.1388	NC_004556.1388	1392830	1394767	-	AutoIPR: IPR003439:ABC transporter-like;IPR027417:P-loop containing nucleoside triphosphatehydrolase;
long-mer1518	NC_004556	1393039	1393081	TTTTCACTGGGAGTTGAGAAGTAGGCGATTTGGCAGTCAACGA	NC_004556.1388	NC_004556.1388	1392830	1394767	-	AutoIPR: IPR003439:ABC transporter-like;IPR027417:P-loop containing nucleoside triphosphatehydrolase;
long-mer1519	NC_004556	1393770	1393811	GGATCGGAGGGTGTAGACGGAGACAATACCGAATAACCGCAA	NC_004556.1388	NC_004556.1388	1392830	1394767	-	AutoIPR: IPR003439:ABC transporter-like;IPR027417:P-loop containing nucleoside triphosphatehydrolase;
long-mer1520	NC_004556	1409230	1409272	AGCACCTGGTACCGACATCGATCCCAAATCACTGGAAGTCACT	NC_004556.1399	NC_004556.1399	1409030	1409662	+	AutoIPR: IPR005987:Ribonuclease T;IPR012337:Ribonuclease H-like domain;
long-mer1521	NC_004556	1411936	1411978	CACTCCACGCGGGCGAATCTCTACCGAAGACAAAGGAACACCA	NC_004556.1402	NC_004556.1402	1411376	1412263	+	AutoIPR:IPR004617:Bis(5'-nucleosyl)-tetraphosphatase(symmetrical); IPR029052:Metallo-dependentphosphatase-like;
long-mer1522	NC_004556	1412351	1412393	AGCATCCACCAAATAACCTCTTTCCACTAATACGACGATGGCG	NA
long-mer1523	NC_004556	1412732	1412786	TCTATAAAAATATTTTTTGAGACAGTTGTCTTACCATTTATTTAGAAATTGCATG	NA
long-mer1524	NC_004556	1414185	1414227	CACTACGCTTACCAAGGCATGACAACCATACTGAGCCTGACCA	NA
long-mer1525	NC_004556	1414338	1414413	ATAAGCACGACACAAACGCTCAAAGTCCCTATACACTGCATCCACACTACGTTCCCCCCGTATTTTCAGCAATGAG	NC_004556.1404	NC_004556.1404	1414311	1415060	-	AutoIPR: IPR010440:Lipopolysaccharide kinase;IPR011009:Protein kinase-like domain;
long-mer1526	NC_004556	1416056	1416095	TGGAGTCATGGACTTGGTGACTGTTGAAGACGCCATCGCC	NC_004556.1405	NC_004556.1405	1415082	1416134	+	AutoIPR: IPR002201:Glycosyl transferase, family9;
long-mer1527	NC_004556	1416164	1416206	GGCTGATCGATAATCCTGATAGGACTTTTCCTCAACATAGGGG	NC_004556.1406	NC_004556.1406	1416152	1416538	-	
long-mer1528	NC_004556	1416558	1416599	ATAACAAGCACCAACAAAACTTAAGAGATGGAAGTATAATGC	NA
long-mer1529	NC_004556	1417397	1417439	ACACATGATCGGCGATCATGCTTGGATCTGTTATCCACTACAT	NC_004556.1408	NC_004556.1408	1417414	1418136	+	AutoIPR: IPR001932:PPM-type phosphatase domain;IPR015655:Protein phosphatase 2C;
long-mer1530	NC_004556	1417659	1417701	AGAAATCATCCATGCCTCAAAGCATCGCAACGACACCTTGCCG	NC_004556.1408	NC_004556.1408	1417414	1418136	+	AutoIPR: IPR001932:PPM-type phosphatase domain;IPR015655:Protein phosphatase 2C;
long-mer1531	NC_004556	1419402	1419464	AGCCAACAACGGACGCCGCAAGCCTACTCGGGCTGGAATCAAACCAGTCGGTACAACCATGCG	NC_004556.1411	NC_004556.1411	1419396	1420046	-	AutoIPR: IPR016885:Uncharacterised conservedprotein UCP028445;IPR029063:S-adenosyl-L-methionine-dependentmethyltransferase;
long-mer1532	NC_004556	1421218	1421260	CACTTCTCTGATGACACCTTACTCATATAAAGAAAGAATGAAT	NA
long-mer1533	NC_004556	1422043	1422085	AACACTCCCGATGAGACACCATAAAAAATTTAACGATAATTAC	NA
long-mer1534	NC_004556	1423315	1423357	GACTACTTCAACCATACCGAAGTGCTCTCCAAAATTCCCTCAC	NC_004556.1416	NC_004556.1416	1422685	1425003	+	AutoIPR: IPR012337:Ribonuclease H-like domain;IPR012340:Nucleic acid-binding, OB-fold;IPR018974:Tex-like protein, N-terminal; IPR020923:DNAligase B; IPR023097:Tex RuvX-like domain;IPR023319:Tex-like protein, HTH domain;IPR023323:Tex-like domain;
long-mer1535	NC_004556	1423362	1423404	CCTGCTCGCATTGTTCCGCGCGCGCTCTGAAGAAATACTGCAT	NC_004556.1416	NC_004556.1416	1422685	1425003	+	AutoIPR: IPR012337:Ribonuclease H-like domain;IPR012340:Nucleic acid-binding, OB-fold;IPR018974:Tex-like protein, N-terminal; IPR020923:DNAligase B; IPR023097:Tex RuvX-like domain;IPR023319:Tex-like protein, HTH domain;IPR023323:Tex-like domain;
long-mer1536	NC_004556	1425010	1425052	CCCGGGGCAACCCGACCCGGAAACATTCTCAGTCACATTAATA	NA
long-mer1537	NC_004556	1429508	1429550	ATCCGCATGTTTTTCCCTTGCACCACTACAAACAGCGCAAGGC	NA
long-mer1538	NC_004556	1429775	1429817	TCAGTCATACGAACCTCAGCCCAAAACCACTTGCATTCGAGAC	NA
long-mer1539	NC_004556	1430291	1430343	CCGCACACGCCCCCTGGAGCACATCCAGACTAGGCGCACCATTCAATACCTCA	NC_004556.1421	NC_004556.1421	1430070	1430930	-	AutoIPR: IPR005746:Thioredoxin;IPR011990:Tetratricopeptide-like helical domain;IPR012336:Thioredoxin-like fold;
long-mer1540	NC_004556	1430479	1430542	TCATTATTCTCTGGCTCAGCAACCAGTGCCTGACGCAACCGTTCAACCTCAGCCTCTGGATCCA	NC_004556.1421	NC_004556.1421	1430070	1430930	-	AutoIPR: IPR005746:Thioredoxin;IPR011990:Tetratricopeptide-like helical domain;IPR012336:Thioredoxin-like fold;
long-mer1541	NC_004556	1430546	1430588	GAATGGCGGGCGTGTCCTCTCTGAACGCAGCGGACCGAGCGGG	NC_004556.1421	NC_004556.1421	1430070	1430930	-	AutoIPR: IPR005746:Thioredoxin;IPR011990:Tetratricopeptide-like helical domain;IPR012336:Thioredoxin-like fold;
long-mer1542	NC_004556	1431265	1431347	TTTACTCGCAGCAGTCCTGGCAACCTACCTGATGACACGCCCAATGCAACATGCCAGTTGGGCGTTGCGCATCGGCATACAAC	NC_004556.1422	NC_004556.1422	1431080	1431685	+	AutoIPR: IPR009339:Protein of unknown functionDUF998;
long-mer1543	NC_004556	1431717	1431753	AAAAACAACACACACTCCCCCACCTGAGCACGTGCCC	NA
long-mer1544	NC_004556	1433844	1433886	CAATCGTTGGAATGGAACGAAACCGGAGTAGAAGGCATGGCAC	NC_004556.1423	NC_004556.1423	1431831	1434470	+	AutoIPR: IPR015413:Methionyl/Leucyl tRNAsynthetase; IPR020791:Leucine-tRNA ligase, archaeal;IPR025709:Leucyl-tRNA synthetase, editing domain;
long-mer1545	NC_004556	1435227	1435269	CTTAGAGCCTGCCTACCTCATCGCCGGCCCCGAAACCCTACGC	NC_004556.1425	NC_004556.1425	1435180	1436211	+	AutoIPR: IPR005790:DNA polymerase III, deltasubunit; IPR027417:P-loop containing nucleosidetriphosphate hydrolase;
long-mer1546	NC_004556	1435664	1435706	CCAACACGGATGTAATACACCGATTAAGCACACGCCTAGAAGG	NC_004556.1425	NC_004556.1425	1435180	1436211	+	AutoIPR: IPR005790:DNA polymerase III, deltasubunit; IPR027417:P-loop containing nucleosidetriphosphate hydrolase;
long-mer1547	NC_004556	1436321	1436363	TGCAGCACTGCAAGCCCCTATCGCCCTGATCCCCTCCGCCGAT	NC_004556.1426	NC_004556.1426	1436241	1436909	+	AutoIPR: IPR005248:Probablenicotinate-nucleotide adenylyltransferase;
long-mer1548	NC_004556	1437646	1437688	CTTAGCCCCTACATCCATGATATGGCACCCTGCCCCAGCACAG	NA
long-mer1549	NC_004556	1438810	1438852	GGCTAGTCAGTACAACGACAAAAGAACCAACGAAAAAGATAGA	NC_004556.1429	NC_004556.1429	1438737	1439849	+	AutoIPR: IPR011757:Lytic transglycosylase MltB;IPR023346:Lysozyme-like domain;
long-mer1550	NC_004556	1441838	1441880	GTCCAAAATGGTGAAATAACCTTACAGGCACTCGAAACGACAC	NA
long-mer1551	NC_004556	1442598	1442623	AATTGCCTGTGCTGCCATCATCGGAC	NA
long-mer1552	NC_004556	1443322	1443388	CATCTCTACCTGTTCCTCGGTGGTGCCTGTCATAAATTTCCCCTTTTTGGCAAGTTTGAGCTCTCCC	NC_004556.1433	NC_004556.1433	1443184	1443561	-	AutoIPR: IPR023138:NMB0513-like domain;
long-mer1553	NC_004556	1443390	1443432	CATCCAGTAATTTTCCTACTAAAAACAGGAAATCATTTTTTCT	NC_004556.1433	NC_004556.1433	1443184	1443561	-	AutoIPR: IPR023138:NMB0513-like domain;
long-mer1554	NC_004556	1443458	1443538	TTTGTACCTATAATTCCATGCGCATCTTCTATATAACCCCAAAGAAAACACAAAGGCCCGCCTAACATCTCATAAATATGA	NC_004556.1433	NC_004556.1433	1443184	1443561	-	AutoIPR: IPR023138:NMB0513-like domain;
long-mer1555	NC_004556	1443543	1443570	TCTGCTGTTGCGTTAACATGTAATCACC	NC_004556.1433	NC_004556.1433	1443184	1443561	-	AutoIPR: IPR023138:NMB0513-like domain;
long-mer1556	NC_004556	1443599	1443718	GATCTGTAACTCCCCTCAAAGTCGGGTTCTTTTCTATATCAATCGTCCACCTGGCTTTAGTTAGTTGATCTGAAGAAGAAACAGACCTTAAACGTACAGTGGTTCCATCACTCAGTTCAG	NC_004556.1434	NC_004556.1434	1443573	1443932	-	AutoIPR: IPR008487:Protein of unknown functionDUF769;
long-mer1557	NC_004556	1444436	1444478	CTTGATGAGGAGCAACTCCATAGATCCTCCTTATACAACTCCA	NC_004556.1436	NC_004556.1436	1444155	1444541	-	AutoIPR: IPR023138:NMB0513-like domain;
long-mer1558	NC_004556	1444748	1444769	CAATTGCTGTGCATAATTCATA	NC_004556.1437	NC_004556.1437	1444553	1445692	-	AutoIPR: IPR008487:Protein of unknown functionDUF769;
long-mer1559	NC_004556	1450311	1450353	GGTGGTGTGGCTGGTGTGGTGGGCTTGGATGATGTCGACTTTT	NC_004556.1440	NC_004556.1440	1447449	1452074	-	AutoIPR: IPR025157:Haemagluttinin repeat; 
long-mer1559	NC_004556	1450311	1450353	GGTGGTGTGGCTGGTGTGGTGGGCTTGGATGATGTCGACTTTT	NC_004556.1444	NC_004556.1444	1449948	1450574	+	
long-mer1560	NC_004556	1454845	1454887	GTTGTCCAGGGTGGTGGTGTGTAGGTCCAGGGTGTCAGCAGCC	NC_004556.1451	NC_004556.1451	1453444	1454868	+	
long-mer1560	NC_004556	1454845	1454887	GTTGTCCAGGGTGGTGGTGTGTAGGTCCAGGGTGTCAGCAGCC	NC_004556.1447	NC_004556.1447	1451419	1457850	-	AutoIPR: IPR011050:Pectin lyase fold/virulencefactor;
long-mer1561	NC_004556	1455652	1455694	GGTGAGGTGGCCGCCGGCGGTAGTGAGGTCGTCGGTGTGGATG	NC_004556.1454	NC_004556.1454	1455637	1455876	+	
long-mer1561	NC_004556	1455652	1455694	GGTGAGGTGGCCGCCGGCGGTAGTGAGGTCGTCGGTGTGGATG	NC_004556.1447	NC_004556.1447	1451419	1457850	-	AutoIPR: IPR011050:Pectin lyase fold/virulencefactor;
long-mer1562	NC_004556	1458133	1458164	CAGGGGAAGAAGGTGAAGACGAAAGGGAGGAA	NA
long-mer1563	NC_004556	1458196	1458223	AAGACGGGCAGAATCGGGGGGGATGGGG	NA
long-mer1564	NC_004556	1458306	1458341	GCAAGGCTGTCATCAGGGGGGCGCTGGGTGCCGGTG	NA
long-mer1565	NC_004556	1458514	1458547	ATAAGGCATCATCTCAGGCATCTCAGGCATGAAA	NA
long-mer1566	NC_004556	1459579	1459613	GCCCAGGTGAAAGGCCATACAGCTGTCCTATACGA	NC_004556.1463	NC_004556.1463	1459289	1459849	-	AutoIPR: IPR023138:NMB0513-like domain;
long-mer1567	NC_004556	1459809	1459831	GCGACAGGGTGTGAGGTGAGTGA	NC_004556.1463	NC_004556.1463	1459289	1459849	-	AutoIPR: IPR023138:NMB0513-like domain;
long-mer1568	NC_004556	1460728	1460773	GGATGGGGTGTTAGGGGGGGGGGATGTGCTCGATTTTGGGTGTGGT	NC_004556.1464	NC_004556.1464	1460231	1461151	+	AutoIPR: IPR004498:Ribosomal protein L11methyltransferase;IPR029063:S-adenosyl-L-methionine-dependentmethyltransferase;
long-mer1569	NC_004556	1460861	1460903	CGGGAGAATGCGCTGCGTAATAGGGTGGCGGAGCGGTTGGAGG	NC_004556.1464	NC_004556.1464	1460231	1461151	+	AutoIPR: IPR004498:Ribosomal protein L11methyltransferase;IPR029063:S-adenosyl-L-methionine-dependentmethyltransferase;
long-mer1570	NC_004556	1460965	1461007	GTCAACGTTGGTGGCGTTGGCAGAGCGGTTGGCGGGGTATGTT	NC_004556.1464	NC_004556.1464	1460231	1461151	+	AutoIPR: IPR004498:Ribosomal protein L11methyltransferase;IPR029063:S-adenosyl-L-methionine-dependentmethyltransferase;
long-mer1571	NC_004556	1461548	1461590	CCCGAAGCGGGAAGCCGGGTTAGCGCATCTGAATGCGTTAGCG	NC_004556.1465	NC_004556.1465	1461252	1461701	+	
long-mer1572	NC_004556	1462265	1462307	GGTGATGGTGCCGGAGTACATAACGACTGGGGAACGTATTTTG	NC_004556.1466	NC_004556.1466	1461783	1462349	+	AutoIPR: IPR020599:Translation elongationfactor P/YeiP;
long-mer1573	NC_004556	1462464	1462506	CATCTGCATCGTGATGGCAGTAGTCGGGATGGTGCAACGCGTT	NA
long-mer1574	NC_004556	1464113	1464155	ACCCGTGCAGCATGGTAGCGGAATGGGTTTGTCACGCTGACAG	NA
long-mer1575	NC_004556	1466164	1466206	CGTCGGGATCACTCAATCGGCGTTCGTCAACTCCATCACCGTG	NC_004556.1469	NC_004556.1469	1465571	1467061	+	AutoIPR: IPR002293:Amino acid/polyaminetransporter I;
long-mer1576	NC_004556	1466587	1466629	AATCGGCGCGATTGCAGGGCTAAGTTCAACGATGCTGATGATG	NC_004556.1469	NC_004556.1469	1465571	1467061	+	AutoIPR: IPR002293:Amino acid/polyaminetransporter I;
long-mer1577	NC_004556	1467013	1467055	GTATGGCTTATACGGCTATCAGCACAGTAAATTACGACATGGT	NC_004556.1469	NC_004556.1469	1465571	1467061	+	AutoIPR: IPR002293:Amino acid/polyaminetransporter I;
long-mer1578	NC_004556	1467184	1467226	GACAGTGCCGAAGGACTCAGCATGCAACGCGTCCTTGGAGTGT	NC_004556.1470	NC_004556.1470	1467139	1468572	+	AutoIPR: IPR002293:Amino acid/polyaminetransporter I;
long-mer1579	NC_004556	1468197	1468239	ATTCAGCACAATCCACTCCAAACACCGCACTCCGCACATCAAC	NC_004556.1470	NC_004556.1470	1467139	1468572	+	AutoIPR: IPR002293:Amino acid/polyaminetransporter I;
long-mer1580	NC_004556	1468569	1468638	CTGAGACAATGAATGCCACTTGCACACCATCCCTGCCCTACGACGCGAGCCGTCTGCGCGAATTGGCGCA	NC_004556.1471	NC_004556.1471	1468577	1469233	+	AutoIPR: IPR001303:Class II aldolase/adducinN-terminal; IPR017714:Methylthioribulose-1-phosphatedehydratase;
long-mer1580	NC_004556	1468569	1468638	CTGAGACAATGAATGCCACTTGCACACCATCCCTGCCCTACGACGCGAGCCGTCTGCGCGAATTGGCGCA	NC_004556.1470	NC_004556.1470	1467139	1468572	+	AutoIPR: IPR002293:Amino acid/polyaminetransporter I;
long-mer1581	NC_004556	1469557	1469599	ACATTTTCACAAGGAAGATGAGGTCCGTTTCTTCGTTGCTGGC	NC_004556.1472	NC_004556.1472	1469270	1469836	+	AutoIPR: IPR004313:Acireductone dioxygenase ARDfamily;
long-mer1582	NC_004556	1469931	1469973	CGCCCTCCCCGACTTTGTCCGGGAACACCGTGAACACCCGGAC	NC_004556.1473	NC_004556.1473	1469839	1470537	+	AutoIPR: IPR006439:HAD hydrolase, subfamily IA;IPR023214:HAD-like domain;
long-mer1583	NC_004556	1470091	1470133	GCATTGCAAGGCATGATCTGGACATCCGGCTACCAGAACGGCG	NC_004556.1473	NC_004556.1473	1469839	1470537	+	AutoIPR: IPR006439:HAD hydrolase, subfamily IA;IPR023214:HAD-like domain;
long-mer1584	NC_004556	1474001	1474043	TTCGGTGGGCATATCGCCGACACGCTCACGGACGAAGGTTCCT	NC_004556.1478	NC_004556.1478	1473821	1474948	-	AutoIPR: IPR000807:Imidazoleglycerol-phosphatedehydratase; IPR006543:Histidinol-phosphate phosphatase;IPR020566:Histidine biosynthesis bifunctional proteinHisB; IPR023214:HAD-like domain;
long-mer1585	NC_004556	1478192	1478234	TTGAATCGCAATACGCAGTCGATCGCGTACCGGTAATGCGGTG	NC_004556.1481	NC_004556.1481	1477331	1478245	-	AutoIPR: IPR001348:ATPphosphoribosyltransferase HisG;
long-mer1586	NC_004556	1478374	1478404	GTGGATGTCACGGTAGGGCCGGCCTTGGAGC	NC_004556.1482	NC_004556.1482	1478242	1478580	-	AutoIPR: IPR000831:Trp repressor; IPR010921:Trprepressor/replication initiator;
long-mer1587	NC_004556	1479072	1479107	GGCGGGTGTTCTCTGGGGGGGGCATGGGATGGGCTT	NA
long-mer1588	NC_004556	1479342	1479384	GATTCCGCCGATGCGCAGGCGACGGGCAATGTCCAAGGCATCG	NC_004556.1483	NC_004556.1483	1479126	1480526	-	AutoIPR: IPR004516:Histidine-tRNA ligase/ATPphosphoribosyltransferase regulatory subunit;
long-mer1589	NC_004556	1479914	1479954	GCTTATCCACCTCGCGCAATACAGCCAATTGCAATTCGCCG	NC_004556.1483	NC_004556.1483	1479126	1480526	-	AutoIPR: IPR004516:Histidine-tRNA ligase/ATPphosphoribosyltransferase regulatory subunit;
long-mer1590	NC_004556	1480592	1480670	TGGCATGGCATCTGCGGGAAAACTCGAAATATCGCAACAATTTCGCAGCAACACTCGCAAACGGGGCCAGTCTCTGTCA	NA
long-mer1591	NC_004556	1480866	1480908	CAATGCCGGGTACTCTGGGGCAAGCGGTTCGTCGCGCGCGGGA	NC_004556.1484	NC_004556.1484	1480842	1482143	-	AutoIPR: IPR001926:Tryptophan synthase betasubunit-like PLP-dependent enzyme; IPR004450:Threoninesynthase-like; IPR029144:Threonine synthase, N-terminal;
long-mer1592	NC_004556	1485855	1485897	GTAAGAATCAAATAACAGCCATACTTAAACATGAGGTGAAGAA	NA
long-mer1593	NC_004556	1486108	1486150	TCTCAACCTCACACACGACGAAACTACGCAATACTTTCAGGCT	NA
long-mer1594	NC_004556	1488893	1488935	CCCTTCCATATCTTATGTTTGGTCACCACCTTGCCAGGCTCAT	NC_004556.1490	NC_004556.1490	1488625	1489815	-	AutoIPR: IPR018044:Peptidase S11,D-alanyl-D-alanine carboxypeptidase A;
long-mer1595	NC_004556	1489846	1489908	GGTAACTGTAAAATTGTAATAGACTTCACTTAATTTCTGAGGCGTTTATTGAAGGAAGATTCA	NA
long-mer1596	NC_004556	1490145	1490182	ACACAAGCGCTGTAAGAAAAAAGAAGCGCTGCCAGCAG	NA
long-mer1597	NC_004556	1504674	1504716	AGCGAAGATGAAGACGACACATCACCTTCCAAACCAGAAACCT	NC_004556.1502	NC_004556.1502	1503477	1505021	+	AutoIPR: IPR001940:Peptidase S1C;IPR009003:Peptidase S1, PA clan;
long-mer1598	NC_004556	1506632	1506674	CTTCTTACGCTTCCAGGAAGGACCGTTTGTTCGGGTGGACACA	NC_004556.1503	NC_004556.1503	1505205	1507013	+	AutoIPR: IPR006297:Elongation factor 4;IPR027417:P-loop containing nucleoside triphosphatehydrolase; IPR031157:Tr-type G domain, conserved site;
long-mer1599	NC_004556	1507263	1507305	TTCATTTTTTCCAGTACTAGCAGCCGTGCTCATCCTGCGCAGC	NC_004556.1504	NC_004556.1504	1507120	1507914	+	AutoIPR: IPR000223:Peptidase S26A, signalpeptidase I; IPR006200:LexA repressor;IPR028360:Peptidase S24/S26, beta-ribbon domain;
long-mer1600	NC_004556	1510755	1510797	CCTGGGCGGCCGCGGCCTGAAGTCGTGGGAAATGATCGCTGCA	NC_004556.1508	NC_004556.1508	1510093	1510824	+	AutoIPR: IPR003717:Recombination protein O,RecO; IPR012340:Nucleic acid-binding, OB-fold;
long-mer1601	NC_004556	1510839	1510881	CAACGCTGCGCGGATCTCCCCGCACAACCACAGCGCAGCAGCG	NA
long-mer1602	NC_004556	1510910	1510952	ACGCCTGCATGACCAGATATTAATGATCGTCGTACAGCTCAAT	NA
long-mer1603	NC_004556	1511413	1511455	CACATCCAACTCAGCGGACGGAACCACCCCAGGACCCGTCCCA	NC_004556.1509	NC_004556.1509	1510984	1512891	-	AutoIPR: IPR005477:Deoxyxylulose-5-phosphatesynthase; IPR009014:Transketolase,C-terminal/Pyruvate-ferredoxin oxidoreductase, domain II;IPR029061:Thiamin diphosphate-binding fold;
long-mer1604	NC_004556	1515686	1515728	GGGGCCTCAAAACTACCTAGAACAATGCATCAGCGTCAAAAGA	NA
long-mer1605	NC_004556	1516743	1516785	GAACGCATGAACGCTGAAGACTCCCTTTTCATCCTCTATACCT	NC_004556.1514	NC_004556.1514	1515996	1517939	+	AutoIPR: IPR011904:Acetate-CoA ligase;IPR025110:AMP-binding enzyme C-terminal domain;
long-mer1606	NC_004556	1517189	1517231	CACCATCGTTGGCAACGGACGTTGTCCCATTGTCGACACCTGG	NC_004556.1514	NC_004556.1514	1515996	1517939	+	AutoIPR: IPR011904:Acetate-CoA ligase;IPR025110:AMP-binding enzyme C-terminal domain;
long-mer1607	NC_004556	1517995	1518037	CCTCCCAACATCTCCCCTTACACCATCTCATTATCTTTGCATC	NA
long-mer1608	NC_004556	1518413	1518454	GTCAACACACTCGGTACATATCCGTGGCGCAGCAACCATCGT	NA
long-mer1609	NC_004556	1520012	1520056	ATGGGTATTTATTGAAATTCAATCAAAAAACCACCCTACGCAAAA	NA
long-mer1610	NC_004556	1520799	1520841	GGTACATTAAACAAGATCGATGCCCAGACAGGCAGCCTCCTCT	NC_004556.1517	NC_004556.1517	1520514	1522340	+	AutoIPR: IPR011047:Quinonprotein alcoholdehydrogenase-like superfamily;
long-mer1611	NC_004556	1521049	1521091	ATCGAGTCTACGTCGGCGTCTACTCCGGAAAATCACAAAGCAA	NC_004556.1517	NC_004556.1517	1520514	1522340	+	AutoIPR: IPR011047:Quinonprotein alcoholdehydrogenase-like superfamily;
long-mer1612	NC_004556	1522060	1522111	GTGGTGGTGGTGGCGGTGGTGGTGGTGGTGGCGGTGGTGGTGGCGGTGGCGG	NC_004556.1517	NC_004556.1517	1520514	1522340	+	AutoIPR: IPR011047:Quinonprotein alcoholdehydrogenase-like superfamily;
long-mer1613	NC_004556	1522113	1522148	GGTGGTGGCGGCGGCGGCGGCAGTAGTTACGGCAGT	NC_004556.1517	NC_004556.1517	1520514	1522340	+	AutoIPR: IPR011047:Quinonprotein alcoholdehydrogenase-like superfamily;
long-mer1614	NC_004556	1522472	1522511	GCAGGCAATGCACAGCAAGAAGAAACGTACCCACGTCAAT	NA
long-mer1615	NC_004556	1522750	1522792	CCATTGAATACTGTTCTGAGGGTTAAGCACCCAATGATTCTCA	NC_004556.1518	NC_004556.1518	1522705	1524771	-	AutoIPR: IPR029058:Alpha/Beta hydrolase fold;
long-mer1616	NC_004556	1523915	1523957	GCATCCCACGCTGGATTGGCCACTGTCAAATTGACCGGCGTAT	NC_004556.1518	NC_004556.1518	1522705	1524771	-	AutoIPR: IPR029058:Alpha/Beta hydrolase fold;
long-mer1617	NC_004556	1524829	1524855	CAAGACGCAAAGACACACCCCAATACG	NA
long-mer1618	NC_004556	1524881	1524923	TGCATGCGATGCAAAACAACATCAGCATAAACCCGAAAGAACG	NA
long-mer1619	NC_004556	1525384	1525426	CTCCACACCATATGACAACACACCCCCCAAGAAAATTGGCACC	NC_004556.1519	NC_004556.1519	1525132	1527093	-	AutoIPR: IPR004813:Oligopeptide transporter,OPT superfamily;
long-mer1620	NC_004556	1527295	1527337	CGCCAAGTTGGAATCAATGGTACAGCGCACGCGACAACAGCAG	NA
long-mer1621	NC_004556	1527378	1527420	TACGATGCTGCGGCATCCAGTGGTCAACAACAATGACACAGCA	NA
long-mer1622	NC_004556	1528267	1528292	TCCCGCTGGGCAACCACTCAAACAGG	NC_004556.1520	NC_004556.1520	1527875	1529398	+	AutoIPR: IPR000447:FAD-dependentglycerol-3-phosphate dehydrogenase; IPR006076:FADdependent oxidoreductase;
long-mer1623	NC_004556	1528708	1528750	CGACTACGTAGCTGATCCGGCAAATCCACACATTGACGCTGCC	NC_004556.1520	NC_004556.1520	1527875	1529398	+	AutoIPR: IPR000447:FAD-dependentglycerol-3-phosphate dehydrogenase; IPR006076:FADdependent oxidoreductase;
long-mer1624	NC_004556	1528760	1528802	TACCTGTGCAATGCAGTCAATTCGTATTTCAGACAACAAATCA	NC_004556.1520	NC_004556.1520	1527875	1529398	+	AutoIPR: IPR000447:FAD-dependentglycerol-3-phosphate dehydrogenase; IPR006076:FADdependent oxidoreductase;
long-mer1625	NC_004556	1529317	1529359	TGCGCATGGCACACAGCGCCTTGAAGACTATCTACGCTCCTGC	NC_004556.1520	NC_004556.1520	1527875	1529398	+	AutoIPR: IPR000447:FAD-dependentglycerol-3-phosphate dehydrogenase; IPR006076:FADdependent oxidoreductase;
long-mer1626	NC_004556	1530459	1530501	TTGACCACAAAGGCCGCATCATCGGGATGGCACAGCGGGAATT	NC_004556.1522	NC_004556.1522	1530398	1531897	+	AutoIPR: IPR000577:Carbohydrate kinase, FGGY;
long-mer1627	NC_004556	1530743	1530785	ACGACCGCCGGGTACCAAGATATGGTTCACGCCAAAACCGGAC	NC_004556.1522	NC_004556.1522	1530398	1531897	+	AutoIPR: IPR000577:Carbohydrate kinase, FGGY;
long-mer1628	NC_004556	1531908	1531950	GGCAGCGACATCACCAACACGTATCCCTTTTCTCAGACCACCC	NA
long-mer1629	NC_004556	1532077	1532119	CCAAGATAACCGCTGCCCAGAGGGATCATCGACAACACATTCA	NC_004556.1523	NC_004556.1523	1532117	1532884	-	AutoIPR: IPR002347:Glucose/ribitoldehydrogenase;
long-mer1630	NC_004556	1532424	1532498	GAAGCCGGCACCGGATGCGCCACCAACCAATCCAGCCCCGCAGCGAAATCCGGGGTGGCAGCTAATTGTTTGTGC	NC_004556.1523	NC_004556.1523	1532117	1532884	-	AutoIPR: IPR002347:Glucose/ribitoldehydrogenase;
long-mer1631	NC_004556	1532600	1532642	CAACCCCAAGTAATTAACCTTAGCAACGAGGTCAGCCGCCACC	NC_004556.1523	NC_004556.1523	1532117	1532884	-	AutoIPR: IPR002347:Glucose/ribitoldehydrogenase;
long-mer1632	NC_004556	1532842	1532894	ACGCCACGCCAGTAATGAGCACCGTTTTGTTGTGCAAATTCATGTAACAACAA	NC_004556.1523	NC_004556.1523	1532117	1532884	-	AutoIPR: IPR002347:Glucose/ribitoldehydrogenase;
long-mer1633	NC_004556	1532959	1532997	CTCTCACTTCGTAACCATCCCAAAACCGCTCCTAAAATG	NA
long-mer1634	NC_004556	1533089	1533131	GTATGGACTTAGTCATCTCCCCTTCCCCCTAAGTAACACCACC	NA
long-mer1635	NC_004556	1533282	1533324	GTTTGGCGGGCAGTTGCTTTCATTTGTACCGAGCGGTGGAGAA	NC_004556.1524	NC_004556.1524	1533190	1534056	+	AutoIPR: IPR008183:Aldose1-/Glucose-6-phosphate 1-epimerase; IPR011013:Galactosemutarotase-like domain;
long-mer1636	NC_004556	1533744	1533775	CCAACAGGGCCATTGGACCTTACAAGATCCAC	NC_004556.1524	NC_004556.1524	1533190	1534056	+	AutoIPR: IPR008183:Aldose1-/Glucose-6-phosphate 1-epimerase; IPR011013:Galactosemutarotase-like domain;
long-mer1637	NC_004556	1534281	1534323	GATGAAGCGATGAAATTAAATAAAAGACCGGCGAAGGATGCTT	NA
long-mer1638	NC_004556	1534451	1534478	CCATCCGAAGACCCATCTGGATCGGAGG	NC_004556.1525	NC_004556.1525	1534373	1534555	-	
long-mer1639	NC_004556	1535620	1535662	CGGTGCGGATCGGTTATGGCTAGCACCGTCATGTTCACTACTG	NC_004556.1526	NC_004556.1526	1534676	1536952	+	AutoIPR: IPR006276:Cobalamin-independentmethionine synthase;
long-mer1640	NC_004556	1538958	1539000	TCACTTCACCAATCTCCCCCAAATCCACTTCACGCGCCCCGCC	NC_004556.1529	NC_004556.1529	1538464	1540110	-	AutoIPR: IPR000873:AMP-dependentsynthetase/ligase;
long-mer1641	NC_004556	1539198	1539240	CGCGTATCTGTGCCACTACATACGGAGGCACTGGGGCACCTGC	NC_004556.1529	NC_004556.1529	1538464	1540110	-	AutoIPR: IPR000873:AMP-dependentsynthetase/ligase;
long-mer1642	NC_004556	1539943	1539985	AGCCGCAATCGCATCACTGCGGCTGTCTAATTCACGGTAGCTG	NC_004556.1529	NC_004556.1529	1538464	1540110	-	AutoIPR: IPR000873:AMP-dependentsynthetase/ligase;
long-mer1643	NC_004556	1540590	1540632	CTTGGAAGCTAAAAATTGGACTACCCAACGTCCACCGAACAGC	NC_004556.1530	NC_004556.1530	1540404	1540712	-	AutoIPR: IPR014546:Uncharacterised conservedprotein, lipid A biosynthesis;
long-mer1644	NC_004556	1542837	1542879	TGACCAATTTACCTTTACCAGTACGGCCATGATTGATCGCCAC	NC_004556.1534	NC_004556.1534	1542769	1543701	-	AutoIPR: IPR004437:ParB/RepB/Spo0J partitionprotein family; IPR010982:Lambda repressor-like,DNA-binding domain;
long-mer1645	NC_004556	1544989	1545031	CAAAAAATGTCCTGGAACCACTACCTTCGGATCCATTGATTTG	NC_004556.1536	NC_004556.1536	1544794	1545747	-	AutoIPR: IPR001279:Metallo-beta-lactamase;
long-mer1646	NC_004556	1545409	1545451	GTCACCATGACTGATATAGATAGCCTTCAGACGCTTGCCAGAT	NC_004556.1536	NC_004556.1536	1544794	1545747	-	AutoIPR: IPR001279:Metallo-beta-lactamase;
long-mer1647	NC_004556	1545567	1545601	CGCCCAGGTTAAAAACTTCAACATTCAAAGGAGTT	NC_004556.1536	NC_004556.1536	1544794	1545747	-	AutoIPR: IPR001279:Metallo-beta-lactamase;
long-mer1648	NC_004556	1545765	1545818	TTCAATATTTTTGAAATAAAATAAAAATGCACTCTCTTTATTGATAATAATTCA	NA
long-mer1649	NC_004556	1545862	1545898	TCACTATATCATTGCAAAGTTGGCGTATTTTTCCATC	NA
long-mer1650	NC_004556	1547902	1547944	TCATCTGCGCTATGAAATAATGGGAAGATTCGTCCAGGCCTAT	NA
long-mer1651	NC_004556	1548748	1548790	CGGCGTAGAAATCACGGGGGGGTTCTTTTGATTTTACGAATTG	NA
long-mer1652	NC_004556	1548834	1548876	TATTATTTGTTGATTTAAAAAAATTTCCCGATCAAGGTTTCCG	NA
long-mer1653	NC_004556	1549222	1549264	GATCACTTTTCCTAATACTGTACGTATGCCGTCACCCTCCAAA	NC_004556.1539	NC_004556.1539	1548922	1549311	-	AutoIPR: IPR013762:Integrase-like, catalyticdomain;
long-mer1653	NC_004556	1549222	1549264	GATCACTTTTCCTAATACTGTACGTATGCCGTCACCCTCCAAA	NC_004556.1540	NC_004556.1540	1549253	1549963	-	AutoIPR: IPR020876:Tyrosine recombinaseXerD-like; IPR023109:Integrase/recombinase, N-terminal;
long-mer1654	NC_004556	1549640	1549682	GTCGCCGAATACTTTGCGTAGTGTGATAATGCAGCTTTTAATT	NC_004556.1540	NC_004556.1540	1549253	1549963	-	AutoIPR: IPR020876:Tyrosine recombinaseXerD-like; IPR023109:Integrase/recombinase, N-terminal;
long-mer1655	NC_004556	1549730	1549772	GCGATCAAATATAAAGCCAAGTACTTCTGTTTCTACGGGGGCC	NC_004556.1540	NC_004556.1540	1549253	1549963	-	AutoIPR: IPR020876:Tyrosine recombinaseXerD-like; IPR023109:Integrase/recombinase, N-terminal;
long-mer1656	NC_004556	1549777	1549803	AGCACTCCAGCTCCGCCCATTGACGCT	NC_004556.1540	NC_004556.1540	1549253	1549963	-	AutoIPR: IPR020876:Tyrosine recombinaseXerD-like; IPR023109:Integrase/recombinase, N-terminal;
long-mer1657	NC_004556	1550084	1550126	ATCGGGCGTCCAGATGCGTTGATCACATAACACCAGCCTTCGC	NA
long-mer1658	NC_004556	1550130	1550171	CTAACCATTTACGTTGGCCAGTTACGTTGGCCAGCACATATC	NC_004556.1541	NC_004556.1541	1550138	1550284	-	AutoIPR: IPR025319:Domain of unknown functionDUF4224;
long-mer1659	NC_004556	1550272	1550311	AGGTGTCGCTCATCGCGTCATTGCTCCTTGTGATGTGAGT	NC_004556.1542	NC_004556.1542	1550281	1550448	-	
long-mer1659	NC_004556	1550272	1550311	AGGTGTCGCTCATCGCGTCATTGCTCCTTGTGATGTGAGT	NC_004556.1541	NC_004556.1541	1550138	1550284	-	AutoIPR: IPR025319:Domain of unknown functionDUF4224;
long-mer1660	NC_004556	1551570	1551609	AGGCGATTGCTGGATACTACCCCCCGCCCATTTCCACACA	NC_004556.1543	NC_004556.1543	1550516	1551649	+	AutoIPR: IPR001098:DNA-directed DNA polymerase,family A, palm domain;
long-mer1661	NC_004556	1551973	1552015	CTCCAGTACGCAAAAAACCGCTCGAAGGCGGTATGAGCCAAAA	NA
long-mer1662	NC_004556	1552390	1552432	CTGGGGACGACATGCAGGCGTCTTATCCCATACCACAATGCCC	NC_004556.1544	NC_004556.1544	1552066	1552797	-	AutoIPR: IPR001091:Restriction/modificationDNA-methylase; IPR002941:DNA methylase N-4/N-6;IPR029063:S-adenosyl-L-methionine-dependentmethyltransferase;
long-mer1663	NC_004556	1552811	1552853	CTAAAATATATGAATGATAGGCTATCATCGCACCCAACAGTAT	NA
long-mer1664	NC_004556	1553741	1553783	AACCAGCTCATTAAATCACTGACTCCGCGCTATAACGTCTTGC	NC_004556.1545	NC_004556.1545	1553468	1555351	+	AutoIPR: IPR000305:GIY-YIG nucleasesuperfamily; IPR001943:UVR domain; IPR004791:UvrABCsystem, subunit C;
long-mer1665	NC_004556	1554310	1554352	TGATGGCCGCAATCTTGGCACACGTATGTTCTTTCCCAAGACA	NC_004556.1545	NC_004556.1545	1553468	1555351	+	AutoIPR: IPR000305:GIY-YIG nucleasesuperfamily; IPR001943:UVR domain; IPR004791:UvrABCsystem, subunit C;
long-mer1666	NC_004556	1554679	1554721	CGACATTAGTCACACGATGGGTGAGGCCACGGTTGCCTCCTGT	NC_004556.1545	NC_004556.1545	1553468	1555351	+	AutoIPR: IPR000305:GIY-YIG nucleasesuperfamily; IPR001943:UVR domain; IPR004791:UvrABCsystem, subunit C;
long-mer1667	NC_004556	1555917	1555959	TTTACGTACCGGAAAACCTGTAGTGATTAAAACGCACATCAGC	NC_004556.1546	NC_004556.1546	1555348	1555977	+	AutoIPR: IPR000462:CDP-alcoholphosphatidyltransferase;
long-mer1668	NC_004556	1556210	1556243	TGTATTTGGCGTACCCCCCCCGTAATCCCACTAT	NC_004556.1548	NC_004556.1548	1556136	1556267	-	
long-mer1669	NC_004556	1556396	1556438	TTCGCAACGGATTTACTGCGCAAGCGCACCAACGGCCCACTGT	NA
long-mer1670	NC_004556	1557909	1557994	TTCCATGGTCACTGAACCTGGGAAAGATCACCTTACAGTGATTATCCTCACATATTTTATATGCTGCGACATCAGGCATCAGACAG	NA
long-mer1671	NC_004556	1558152	1558210	CAGAGCCGCATATAATGATTGTCATAATAGACTCATTCACCTGATGCAGATTGTAGACC	NA
long-mer1672	NC_004556	1559521	1559563	GGAATATCACCTCACCACCTGGAAACACAGCGACACTGCATCG	NA
long-mer1673	NC_004556	1561384	1561426	ATCGATAAAAGTGGTACTAACACCTCAGCTTTGGCCGCGCTCA	NC_004556.1554	NC_004556.1554	1561093	1561485	+	AutoIPR: IPR012337:Ribonuclease H-like domain;
long-mer1674	NC_004556	1561788	1561830	GTGCTGCAAGGTCTCCGCTCCCCATGAATCATTCCCGCTCTCA	NC_004556.1556	NC_004556.1556	1561811	1563145	+	AutoIPR: IPR005814:Aminotransferase class-III;IPR015424:Pyridoxal phosphate-dependent transferase;
long-mer1675	NC_004556	1562442	1562484	ACGCCAACTGCATTCCGCCGCAACCAGGCTATCTGCAACATTT	NC_004556.1556	NC_004556.1556	1561811	1563145	+	AutoIPR: IPR005814:Aminotransferase class-III;IPR015424:Pyridoxal phosphate-dependent transferase;
long-mer1676	NC_004556	1563032	1563112	CATTCACCAAACATCATAGAGACCACGCTGGAAGCTGCGCGTACAGCCTTCCAAACAATAGCCAACGAAGCAGCGATCCTG	NC_004556.1556	NC_004556.1556	1561811	1563145	+	AutoIPR: IPR005814:Aminotransferase class-III;IPR015424:Pyridoxal phosphate-dependent transferase;
long-mer1677	NC_004556	1563660	1563702	TATCACCAGTGCCCGGCGGCAAATCAATCAACAGATAGTCAAG	NC_004556.1557	NC_004556.1557	1563241	1564152	-	AutoIPR: IPR019591:Mrp/NBP35 ATP-bindingprotein; IPR027417:P-loop containing nucleosidetriphosphate hydrolase;
long-mer1678	NC_004556	1563914	1563956	GCATCCAGCAGCCCCACCCGAACACCCGTCCGCTGCAACGCAA	NC_004556.1557	NC_004556.1557	1563241	1564152	-	AutoIPR: IPR019591:Mrp/NBP35 ATP-bindingprotein; IPR027417:P-loop containing nucleosidetriphosphate hydrolase;
long-mer1679	NC_004556	1564125	1564167	CGGTGGTGACGCCGCCATCTTCGCTCATTCGCAGGATTCAGCC	NC_004556.1557	NC_004556.1557	1563241	1564152	-	AutoIPR: IPR019591:Mrp/NBP35 ATP-bindingprotein; IPR027417:P-loop containing nucleosidetriphosphate hydrolase;
long-mer1680	NC_004556	1564218	1564260	TGCTCAACCACATTCCATACGTATATATCAGCAATGAACCTCT	NA
long-mer1681	NC_004556	1565976	1566023	CCCCACTTGGTGCCGCTTTTCACGGGCGGCTGTGCCGGTAGAAAAAAC	NC_004556.1560	NC_004556.1560	1565808	1566521	-	AutoIPR: IPR001091:Restriction/modificationDNA-methylase; IPR002941:DNA methylase N-4/N-6;IPR029063:S-adenosyl-L-methionine-dependentmethyltransferase;
long-mer1682	NC_004556	1568213	1568266	CGTGCTTACGCTTCATAGATTATATGGTACTATAATATAGTACCTAATGCGAGA	NC_004556.1565	NC_004556.1565	1567974	1568228	-	AutoIPR: IPR012933:HicA mRNA interferasefamily;
long-mer1683	NC_004556	1569101	1569143	GGGAGGATCAGAATGCAGGATGGGCGTGCAGGCGTGGCCCTCC	NC_004556.1567	NC_004556.1567	1569108	1569569	-	AutoIPR: IPR008822:Crossover junctionendodeoxyribonuclease, RusA-like;
long-mer1684	NC_004556	1569365	1569407	CAACAGGCAGTGACAGGCCACTCCATCCGGCACGCCGTGCCAT	NC_004556.1567	NC_004556.1567	1569108	1569569	-	AutoIPR: IPR008822:Crossover junctionendodeoxyribonuclease, RusA-like;
long-mer1685	NC_004556	1573668	1573710	ATTGCGACCACTCACCAGCAGCTCGTGAAGGCCGGAACAGTTT	NC_004556.1573	NC_004556.1573	1573350	1573721	+	AutoIPR: IPR006949:Baseplate protein J-like;
long-mer1686	NC_004556	1574288	1574313	GCATAACGCATAATTCAGGACGCTGT	NC_004556.1574	NC_004556.1574	1573723	1574400	+	AutoIPR: IPR016884:Uncharacterised conservedprotein UCP028438;
long-mer1687	NC_004556	1575146	1575188	ATCCGCAACTCCTATAGAAGCAAGTACGCTGGTGATGGTACAG	NC_004556.1575	NC_004556.1575	1575072	1575332	+	
long-mer1688	NC_004556	1575954	1575996	ATGCACCCGCCACGGTACCGGCGGCGGCATAGCCTATAACTGT	NC_004556.1577	NC_004556.1577	1575847	1576089	-	
long-mer1689	NC_004556	1576677	1576703	TGGAGCTGATAGCAGTTGTTGTAGAAA	NA
long-mer1690	NC_004556	1576724	1576751	GATATTTAAATTTTTCCGCTGTCCGCTG	NA
long-mer1691	NC_004556	1576837	1576879	GAACAAGTGAAAGAAACACGAAAGAACTGCTGGGCTTCTTTAA	NA
long-mer1692	NC_004556	1579633	1579670	GGGAAGCACGGATGCCACCAACCGCTTTATGCCCCTTC	NC_004556.1580	NC_004556.1580	1579556	1580638	-	AutoIPR: IPR015424:Pyridoxalphosphate-dependent transferase; IPR022278:Phosphoserineaminotransferase;
long-mer1693	NC_004556	1582031	1582071	AGCTGCTATCACTACAACAACCCCCACAACAACAATACCCA	NC_004556.1581	NC_004556.1581	1581306	1582421	+	AutoIPR: IPR003538:Gram-negative bacterial TonBprotein;
long-mer1694	NC_004556	1582795	1582826	TCTGTAACATCGGTATGAACCGGACATTGAGC	NC_004556.1582	NC_004556.1582	1582448	1583632	-	
long-mer1695	NC_004556	1584471	1584528	CTGGCCAAGCAACTTGGACACACATCCAACACGGATGGTGCCATGGCCCTGGCCCGGT	NC_004556.1584	NC_004556.1584	1584372	1585907	-	AutoIPR: IPR002410:Peptidase S33;IPR013595:Peptidase S33 tripeptidyl aminopeptidase-like,C-terminal; IPR029058:Alpha/Beta hydrolase fold;
long-mer1696	NC_004556	1584633	1584818	GGAAACCAACGGCATCATGAAATCAGGCGGACGGACACCAGTAGGCCAAACTTTGCAGGGCGTAAAAAACATCTGTGCAACCTTTGGTCCAAACAGGGCACCTCCTGCACTTGCACTTGTCACGTAGCGGTCCGCATCCTCAGTACAAATGACAGACCAGTGCAGCGCATGGTTCATCTGATCGTC	NC_004556.1584	NC_004556.1584	1584372	1585907	-	AutoIPR: IPR002410:Peptidase S33;IPR013595:Peptidase S33 tripeptidyl aminopeptidase-like,C-terminal; IPR029058:Alpha/Beta hydrolase fold;
long-mer1697	NC_004556	1587656	1587698	CATACGCACAAACTCGACCAAAAAACGAAACACACCGTACAAC	NC_004556.1587	NC_004556.1587	1587506	1588456	-	AutoIPR: IPR001640:Prolipoproteindiacylglyceryl transferase;
long-mer1698	NC_004556	1589123	1589165	TTGGCACCAATACAGCACCTGATTAGAGAGTTTCATATGACGA	NA
long-mer1699	NC_004556	1592156	1592198	AAAGATGCCGCGTTGAATCCTAACTTGACCGCTACCGCGGCAC	NC_004556.1592	NC_004556.1592	1591556	1592662	-	AutoIPR: IPR012724:Chaperone DnaJ;IPR022465:Terminal organelle assembly protein TopJ;
long-mer1700	NC_004556	1594828	1594857	CATGAACAATAAGACTCAAAACAACTCAAT	NC_004556.1594	NC_004556.1594	1594853	1595371	-	AutoIPR: IPR000740:GrpE nucleotide exchangefactor;
long-mer1701	NC_004556	1595036	1595078	GTCAATAGCAACCTTCAACAATTGCTTGTAAGTCAGCTCCAGA	NC_004556.1594	NC_004556.1594	1594853	1595371	-	AutoIPR: IPR000740:GrpE nucleotide exchangefactor;
long-mer1702	NC_004556	1596567	1596609	AACAAATAGTTTTTCGGCGGAACGTTGGCAAGATTACCCACTC	NA
long-mer1703	NC_004556	1596863	1596905	TCGACATCACGATACACCACCATGCCCGCGTCTGGCTGCGCAA	NC_004556.1596	NC_004556.1596	1596661	1598334	+	AutoIPR: IPR003395:RecF/RecN/SMC, N-terminal;IPR004604:DNA recombination/repair protein RecN;IPR027417:P-loop containing nucleoside triphosphatehydrolase;
long-mer1704	NC_004556	1597406	1597448	GTCACACACTCAGCCGGGTCAACGAACACGATGCACGACTAGG	NC_004556.1596	NC_004556.1596	1596661	1598334	+	AutoIPR: IPR003395:RecF/RecN/SMC, N-terminal;IPR004604:DNA recombination/repair protein RecN;IPR027417:P-loop containing nucleoside triphosphatehydrolase;
long-mer1705	NC_004556	1600446	1600488	GCAAACTACTGCTGCACCGCCACCAAATCGACACACTGATCGG	NC_004556.1601	NC_004556.1601	1600169	1600672	+	AutoIPR: IPR000037:SsrA-binding protein;IPR023620:Small protein B;
long-mer1706	NC_004556	1603605	1603647	CCAAAATCAAAATCATTCCCGGTACACTGCTTTAACTTACCTG	NC_004556.1603	NC_004556.1603	1603636	1603770	-	
long-mer1707	NC_004556	1604239	1604281	GAGTATGCAAAGCTTGTGTCCAAATGACAATCACTCTCGCGCA	NC_004556.1605	NC_004556.1605	1604269	1605015	-	AutoIPR: IPR000845:Nucleoside phosphorylasedomain; IPR001369:PNP/MTAP phosphorylase;
long-mer1708	NC_004556	1606114	1606156	AGCATGCATCCCCTGCACATAAGCCTTGGCAAACGCCGCCACC	NC_004556.1607	NC_004556.1607	1605571	1606578	-	AutoIPR: IPR017853:Glycoside hydrolasesuperfamily; IPR022956:Beta-hexosaminidase, bacterial;
long-mer1709	NC_004556	1609574	1609615	AAACCATAACCTCGCCCCCCGCGATCACCAGCGATTATCTCC	NC_004556.1611	NC_004556.1611	1609552	1609734	-	
long-mer1710	NC_004556	1612246	1612288	ACCAGGAACAGGTGTAATACGTGCCGCCCAAATAATCGACAAT	NC_004556.1614	NC_004556.1614	1611973	1613505	-	AutoIPR: IPR002797:Polysaccharide biosynthesisprotein;
long-mer1711	NC_004556	1613189	1613227	AAAGACAGTGCCAATCCAATCGCACTATTAATCCAGAAT	NC_004556.1614	NC_004556.1614	1611973	1613505	-	AutoIPR: IPR002797:Polysaccharide biosynthesisprotein;
long-mer1712	NC_004556	1613758	1613790	TTATACATTAATAAATCATGCACCTGTGAAAAA	NC_004556.1615	NC_004556.1615	1613502	1613804	-	
long-mer1713	NC_004556	1614340	1614382	CCCAGCAATAATTAATCGCCAACGCGGATCTAACACATACAAT	NC_004556.1616	NC_004556.1616	1613881	1615023	-	AutoIPR: IPR001296:Glycosyl transferase, family1; IPR028098:Glycosyltransferase subfamily 4-like,N-terminal domain;
long-mer1714	NC_004556	1614759	1614801	CATCGGCTTTATCCAACATACTCAACACTCCTGGTGCCAATGG	NC_004556.1616	NC_004556.1616	1613881	1615023	-	AutoIPR: IPR001296:Glycosyl transferase, family1; IPR028098:Glycosyltransferase subfamily 4-like,N-terminal domain;
long-mer1715	NC_004556	1615086	1615132	AAGCCATAATTTTTTGATAAAAAAAGATTTAAAGCTCAAAAGATAAG	NA
long-mer1716	NC_004556	1615167	1615209	CCATAACGGATTAGACTTTGGCATGAAACTCCCTAGAACAAAC	NA
long-mer1717	NC_004556	1615227	1615294	TGAATCAAAAAAATCATTAAAGAATAATAAAATATCTAAATACTTAATTATGCCTATAATATAAAAAA	NA
long-mer1718	NC_004556	1615316	1615357	AATAAGGAAAACGCTGTCGCCACAGCCGATTATCAAAATCCA	NA
long-mer1719	NC_004556	1616797	1616839	TGTCGAAAAGAAATGAATAAGACAACAAAAAAACAAGTACAGT	NC_004556.1618	NC_004556.1618	1616588	1617862	-	
long-mer1720	NC_004556	1616989	1617031	CATATGTATGAATACCATTCAGCTGAACTATGAACCATCCACC	NC_004556.1618	NC_004556.1618	1616588	1617862	-	
long-mer1721	NC_004556	1617584	1617626	CAAACTCATCAAAAACCGTAGTAACGTCAATGCAACGAGAAAC	NC_004556.1618	NC_004556.1618	1616588	1617862	-	
long-mer1722	NC_004556	1617832	1617874	CTTTGGTGATCTTTTTCATACACATCAGCATGGAAACTCTCCT	NC_004556.1618	NC_004556.1618	1616588	1617862	-	
long-mer1723	NC_004556	1621427	1621469	CAATGGCAGGGTAATACGCCCTGTGTTGTCCACACGGACCTGA	NC_004556.1621	NC_004556.1621	1620980	1621792	-	AutoIPR: IPR003715:Polysaccharide exportprotein; IPR019554:Soluble ligand binding domain;
long-mer1724	NC_004556	1621834	1621876	ATAGGAGATGCGCAGTGCAATATTTATTTAACTATTTTTTTGG	NA
long-mer1725	NC_004556	1622067	1622109	TCATATTGCATCGGCATGAGCCCATGAATTCGAGCAATATCAA	NA
long-mer1726	NC_004556	1624144	1624186	AAGGCGTAAGTAGTACCGTCCAGGGTAATCACTTGCTGTGCCG	NC_004556.1623	NC_004556.1623	1624002	1624649	-	AutoIPR: IPR015937:Aconitase/isopropylmalatedehydratase;
long-mer1727	NC_004556	1624813	1624855	CATTAGCACGTTATTTCCAAGAATCTACAAAGACAACATAAGG	NA
long-mer1728	NC_004556	1627327	1627369	CATTAACCCGGGCAATGACAAATTTCCGGGAATCCAATTCAAG	NA
long-mer1729	NC_004556	1627742	1627784	GCTGCGTAATAGCATTTTGGTATTGGGCATGTTGCTCTACATG	NC_004556.1625	NC_004556.1625	1627587	1627895	+	
long-mer1730	NC_004556	1628487	1628529	TTGCAAAGATTTTCGAGTCGCCCCTAAAACGCAATGTCATCAA	NA
long-mer1731	NC_004556	1628742	1628775	CTTAAATACAGGAAAACACCGTGTGCATCACCTT	NA
long-mer1732	NC_004556	1629278	1629320	GCGATATTTCCTTGTCCCCGCTCCCAACCGGCGGCAACCCAAA	NC_004556.1627	NC_004556.1627	1628862	1629689	-	AutoIPR: IPR029139:NADPH-dependent7-cyano-7-deazaguanine reductase, N-terminal;IPR029500:NADPH-dependent 7-cyano-7-deazaguaninereductase QueF;
long-mer1733	NC_004556	1629984	1630030	CAAAGCGTTGAGAAACAGGGGGATAACGCTCCAATTCCTGTCACAGT	NC_004556.1628	NC_004556.1628	1629879	1631114	+	AutoIPR: IPR006143:RND efflux pump, membranefusion protein;
long-mer1734	NC_004556	1632035	1632077	CAGCCCGGCGCCAACATTATTAAGACCGTCGAACAAATCCGCG	NC_004556.1629	NC_004556.1629	1631180	1634395	+	AutoIPR: IPR001036:Acriflavin resistanceprotein; IPR027463:Multidrug efflux transporter AcrB TolCdocking domain, DN/DC subdomains;
long-mer1735	NC_004556	1634327	1634369	TTATCCGAGCGCCTACGCCTCCGGCGTACACACCGTACCTCGG	NC_004556.1629	NC_004556.1629	1631180	1634395	+	AutoIPR: IPR001036:Acriflavin resistanceprotein; IPR027463:Multidrug efflux transporter AcrB TolCdocking domain, DN/DC subdomains;
long-mer1736	NC_004556	1634879	1634921	AGCCAACCCAAACGACGACCCAATCATCGCCCTGGCACTCACC	NC_004556.1630	NC_004556.1630	1634490	1637588	+	AutoIPR: IPR001036:Acriflavin resistanceprotein; IPR027463:Multidrug efflux transporter AcrB TolCdocking domain, DN/DC subdomains;
long-mer1737	NC_004556	1635546	1635598	TTACGCCGATTGGCGCCCACCATCATCGCTGTGGCGACAGTTCCCTTATCACT	NC_004556.1630	NC_004556.1630	1634490	1637588	+	AutoIPR: IPR001036:Acriflavin resistanceprotein; IPR027463:Multidrug efflux transporter AcrB TolCdocking domain, DN/DC subdomains;
long-mer1738	NC_004556	1635677	1635719	TGGCTTCGTGGTTGACGATGCAATCGTGATGATCGAAAACATC	NC_004556.1630	NC_004556.1630	1634490	1637588	+	AutoIPR: IPR001036:Acriflavin resistanceprotein; IPR027463:Multidrug efflux transporter AcrB TolCdocking domain, DN/DC subdomains;
long-mer1739	NC_004556	1635949	1635980	GCCGCTTCCTATCCGCGCATGTCGTACCGGAA	NC_004556.1630	NC_004556.1630	1634490	1637588	+	AutoIPR: IPR001036:Acriflavin resistanceprotein; IPR027463:Multidrug efflux transporter AcrB TolCdocking domain, DN/DC subdomains;
long-mer1740	NC_004556	1636296	1636329	ACAGGCCGTCAGGGTTCCAGCGCATCGTTCAACA	NC_004556.1630	NC_004556.1630	1634490	1637588	+	AutoIPR: IPR001036:Acriflavin resistanceprotein; IPR027463:Multidrug efflux transporter AcrB TolCdocking domain, DN/DC subdomains;
long-mer1741	NC_004556	1636466	1636508	CGGCGGCGCCAATCAGGGAGCTCAACATCGCGTTTCGCTCCAG	NC_004556.1630	NC_004556.1630	1634490	1637588	+	AutoIPR: IPR001036:Acriflavin resistanceprotein; IPR027463:Multidrug efflux transporter AcrB TolCdocking domain, DN/DC subdomains;
long-mer1742	NC_004556	1636584	1636626	GACGTCGGCAGCGACATGGATGCTGCGGGGCTGTACCAAAACA	NC_004556.1630	NC_004556.1630	1634490	1637588	+	AutoIPR: IPR001036:Acriflavin resistanceprotein; IPR027463:Multidrug efflux transporter AcrB TolCdocking domain, DN/DC subdomains;
long-mer1743	NC_004556	1636892	1636934	ACACGACAACCAGTACACAACAATGGACTTGAGCTACAACCTT	NC_004556.1630	NC_004556.1630	1634490	1637588	+	AutoIPR: IPR001036:Acriflavin resistanceprotein; IPR027463:Multidrug efflux transporter AcrB TolCdocking domain, DN/DC subdomains;
long-mer1744	NC_004556	1637736	1637778	ATGCAACTCAGCGTAGACGCGACGCTCAGATAGGAATGCAACC	NA
long-mer1745	NC_004556	1639832	1639874	AAAGCGGTAATAGAGCGGCCAAGCACATACTGATTTACCGCAC	NA
long-mer1746	NC_004556	1639888	1639934	GTTGCTTTTCTCTTGAAGCACTAACGCAGCATCAAGCTGGAAATAAC	NA
long-mer1747	NC_004556	1639958	1640000	GCTTTGCATTGCAACGATGCCACCAATCATCGCACCGGAAGAA	NA
long-mer1748	NC_004556	1640016	1640078	GGGACCACGCAAACGGTAGGAACCTAACACCTTCGTTCATCATACATGTCAATGAATGGTTAT	NC_004556.1633	NC_004556.1633	1640075	1640452	-	
long-mer1749	NC_004556	1640086	1640109	AGAGAAGATGTGATGCCGCGCCTG	NC_004556.1633	NC_004556.1633	1640075	1640452	-	
long-mer1750	NC_004556	1640242	1640284	TACTACCAACACCTCTGGCGCAACCATAAACGTACGACATAAA	NC_004556.1633	NC_004556.1633	1640075	1640452	-	
long-mer1751	NC_004556	1640423	1640479	GCATGTCCACAATCCGATCAGTGTCTCCATCAACCACGATTTCAGCGAATTCTTGCC	NC_004556.1633	NC_004556.1633	1640075	1640452	-	
long-mer1752	NC_004556	1640536	1640577	TGGCGTGGAGATAACACTTATTACTGCGTCGAATACAAGCAT	NA
long-mer1753	NC_004556	1640815	1640857	ACCGCTATACTTCCAGACTGAACAACTTTTACAAGATTTACTC	NA
long-mer1754	NC_004556	1641181	1641223	TGCACGGAAATAATGATAAGTTCCTGATGTCATACCCGCAGAT	NC_004556.1634	NC_004556.1634	1640911	1641303	-	AutoIPR: IPR002053:Glycoside hydrolase, family25; IPR017853:Glycoside hydrolase superfamily;
long-mer1755	NC_004556	1641477	1641519	TTAATGTGAAATATAATTTGAGTATAGCGTAATCCATGTCGAA	NC_004556.1635	NC_004556.1635	1641512	1641694	+	
long-mer1756	NC_004556	1642403	1642445	AACTGCACCCGTAAACCGTTATATTCTGCAGCAATTGCCTGCG	NC_004556.1637	NC_004556.1637	1641985	1642911	-	AutoIPR: IPR000361:FeS cluster biogenesis;IPR001763:Rhodanese-like domain; IPR004480:Monothiolglutaredoxin-related; IPR012336:Thioredoxin-like fold;
long-mer1757	NC_004556	1644080	1644113	ACGGCGCGACAATGCCCGGTCAATACGAGAAAAC	NC_004556.1639	NC_004556.1639	1644026	1645300	-	AutoIPR: IPR015424:Pyridoxalphosphate-dependent transferase;
long-mer1758	NC_004556	1644272	1644314	GACCGATGGGAACGCGTATAATGCCCCAGCAGGCACCACCAAC	NC_004556.1639	NC_004556.1639	1644026	1645300	-	AutoIPR: IPR015424:Pyridoxalphosphate-dependent transferase;
long-mer1759	NC_004556	1644676	1644718	ACAGCAGATGATGTTTCACTGAGATTGCCACAATCCGCTCCAA	NC_004556.1639	NC_004556.1639	1644026	1645300	-	AutoIPR: IPR015424:Pyridoxalphosphate-dependent transferase;
long-mer1760	NC_004556	1645133	1645163	TGGCGCCCGAAAACCGAACGCACCTGGATTA	NC_004556.1639	NC_004556.1639	1644026	1645300	-	AutoIPR: IPR015424:Pyridoxalphosphate-dependent transferase;
long-mer1761	NC_004556	1645332	1645374	CATGTTAGTTCAAAATACAACTCCACGTCAGACCTTATATCCC	NA
long-mer1762	NC_004556	1647243	1647285	CGGCATCGTAGGACGCTCCGGTTCAGGGAAAAGCACCCTGACA	NC_004556.1640	NC_004556.1640	1645717	1647879	+	AutoIPR: IPR010132:ATPase, type I secretionsystem, HlyB; IPR011527:ABC transporter type 1,transmembrane domain; IPR027417:P-loop containingnucleoside triphosphate hydrolase;
long-mer1763	NC_004556	1648026	1648068	ACCCCGGTCTCCCCTACCGCATGCTGGAGCATGCGGATCATTA	NC_004556.1641	NC_004556.1641	1647876	1649297	+	AutoIPR: IPR003997:RTX secretion protein D,Gram-negative bacteria;
long-mer1764	NC_004556	1649336	1649375	CCCTTCCCCCAATGCCAATAACACCACCACCACATCACGC	NC_004556.1642	NC_004556.1642	1649243	1649431	-	
long-mer1765	NC_004556	1650234	1650276	CATGAGCCACGGAGCTCAACGATCACCATAGGAGTTTTTGGTA	NC_004556.1643	NC_004556.1643	1649919	1650434	+	
long-mer1766	NC_004556	1650413	1650455	TGAGATTTTCTTTATTGAATAAAAAGCTGATGATGGCCAACCA	NC_004556.1643	NC_004556.1643	1649919	1650434	+	
long-mer1767	NC_004556	1650531	1650555	GGAAAATCATGATGACAAGTTTAGA	NC_004556.1644	NC_004556.1644	1650539	1650811	+	
long-mer1768	NC_004556	1650586	1650628	TGCCAACACCTATAGAAATGCAGGGAATGACTGGGCGATGTAC	NC_004556.1644	NC_004556.1644	1650539	1650811	+	
long-mer1769	NC_004556	1655887	1655932	GAATTTAGATTTTTATTTTGATCAGGCGACATTAGATCGTGCTGAG	NC_004556.1656	NC_004556.1656	1655882	1660102	+	AutoIPR: IPR011049:Serralysin-likemetalloprotease, C-terminal;
long-mer1770	NC_004556	1655937	1655966	ACAGAAATTCTGGGAATTATCCGGCGATGT	NC_004556.1656	NC_004556.1656	1655882	1660102	+	AutoIPR: IPR011049:Serralysin-likemetalloprotease, C-terminal;
long-mer1771	NC_004556	1655980	1656031	CGATGCCGTCAGCGCCGGTGGCGGCGATACCAGATTGGTGAATTGGCTGACA	NC_004556.1656	NC_004556.1656	1655882	1660102	+	AutoIPR: IPR011049:Serralysin-likemetalloprotease, C-terminal;
long-mer1772	NC_004556	1656034	1656100	TGCCGGGCAGATTAATTCAGGGCGAGGGGAAAATTTCTACGCAGATTTTGTACGCGGCGCGGTGTAT	NC_004556.1656	NC_004556.1656	1655882	1660102	+	AutoIPR: IPR011049:Serralysin-likemetalloprotease, C-terminal;
long-mer1773	NC_004556	1656142	1656238	GTTTCAGCACGTCTCCGACTTACTTGCAAGGAATGTAATGGATGATGCGTTACAAAATAAAATGCTTTCTTTCGATAGAGTCATTTCAAGAGACGTG	NC_004556.1656	NC_004556.1656	1655882	1660102	+	AutoIPR: IPR011049:Serralysin-likemetalloprotease, C-terminal;
long-mer1774	NC_004556	1656292	1656319	ATGGGGCGGGACGGTGGGCGGTGCGTTC	NC_004556.1656	NC_004556.1656	1655882	1660102	+	AutoIPR: IPR011049:Serralysin-likemetalloprotease, C-terminal;
long-mer1775	NC_004556	1656868	1656910	AACGCTGCATGACTGGTGGACACATATCGGCGATGCATACCAC	NC_004556.1656	NC_004556.1656	1655882	1660102	+	AutoIPR: IPR011049:Serralysin-likemetalloprotease, C-terminal;
long-mer1776	NC_004556	1657711	1657736	CGCCTTGTGGGCCAGCACCTCAACCA	NC_004556.1656	NC_004556.1656	1655882	1660102	+	AutoIPR: IPR011049:Serralysin-likemetalloprotease, C-terminal;
long-mer1777	NC_004556	1658298	1658326	GGAATCCCCTGGATGCCTTACGCCAGATG	NC_004556.1656	NC_004556.1656	1655882	1660102	+	AutoIPR: IPR011049:Serralysin-likemetalloprotease, C-terminal;
long-mer1778	NC_004556	1660590	1660632	GGCCTGTTTCAATAAAGAAGCTGAACAGGTCCAAACGGTCGAA	NC_004556.1658	NC_004556.1658	1660432	1664004	+	AutoIPR: IPR016834:Uncharacterised conservedprotein UCP026306; IPR025202:Phospholipase D-like domain;IPR027417:P-loop containing nucleoside triphosphatehydrolase;
long-mer1779	NC_004556	1660695	1660717	ACACCCCAAGATCGTCACGCCGC	NC_004556.1658	NC_004556.1658	1660432	1664004	+	AutoIPR: IPR016834:Uncharacterised conservedprotein UCP026306; IPR025202:Phospholipase D-like domain;IPR027417:P-loop containing nucleoside triphosphatehydrolase;
long-mer1780	NC_004556	1660784	1660826	GTGACATTCTGAAGCCTTTGGTAGGGGGACATTTCGCCATTGG	NC_004556.1658	NC_004556.1658	1660432	1664004	+	AutoIPR: IPR016834:Uncharacterised conservedprotein UCP026306; IPR025202:Phospholipase D-like domain;IPR027417:P-loop containing nucleoside triphosphatehydrolase;
long-mer1781	NC_004556	1660859	1660901	GGCAGCCGGTGCCTGGCATTGCTTTTACGGGGACGGAAAATAA	NC_004556.1658	NC_004556.1658	1660432	1664004	+	AutoIPR: IPR016834:Uncharacterised conservedprotein UCP026306; IPR025202:Phospholipase D-like domain;IPR027417:P-loop containing nucleoside triphosphatehydrolase;
long-mer1782	NC_004556	1661203	1661248	CAACGGCTGGCGCATGGCAGCGATAAGCGTGCTTTGAGCCGGACGC	NC_004556.1658	NC_004556.1658	1660432	1664004	+	AutoIPR: IPR016834:Uncharacterised conservedprotein UCP026306; IPR025202:Phospholipase D-like domain;IPR027417:P-loop containing nucleoside triphosphatehydrolase;
long-mer1783	NC_004556	1661559	1661595	AGCAGACAAGTATCACACCGAAGATTTTTTTAATGCG	NC_004556.1658	NC_004556.1658	1660432	1664004	+	AutoIPR: IPR016834:Uncharacterised conservedprotein UCP026306; IPR025202:Phospholipase D-like domain;IPR027417:P-loop containing nucleoside triphosphatehydrolase;
long-mer1784	NC_004556	1661706	1661752	GGCATTGCAGGAGGCGATTCGGAAGGAGGCGGCAACACTGGCCGCCA	NC_004556.1658	NC_004556.1658	1660432	1664004	+	AutoIPR: IPR016834:Uncharacterised conservedprotein UCP026306; IPR025202:Phospholipase D-like domain;IPR027417:P-loop containing nucleoside triphosphatehydrolase;
long-mer1785	NC_004556	1662104	1662157	AGGAGCACTCCTGGGCTGTGACACGCGGTGAAAAGGTGCTGCATGAGGAGCAGT	NC_004556.1658	NC_004556.1658	1660432	1664004	+	AutoIPR: IPR016834:Uncharacterised conservedprotein UCP026306; IPR025202:Phospholipase D-like domain;IPR027417:P-loop containing nucleoside triphosphatehydrolase;
long-mer1786	NC_004556	1662361	1662403	GGGGAGAAGAAAAAGACGGGGGGTACCGCCGTGGAACCGCGCT	NC_004556.1658	NC_004556.1658	1660432	1664004	+	AutoIPR: IPR016834:Uncharacterised conservedprotein UCP026306; IPR025202:Phospholipase D-like domain;IPR027417:P-loop containing nucleoside triphosphatehydrolase;
long-mer1787	NC_004556	1662461	1662506	AAAAGATGCAGGTTGCCAGGCGTGATGAGAAAAACTTCAGCCGTAA	NC_004556.1658	NC_004556.1658	1660432	1664004	+	AutoIPR: IPR016834:Uncharacterised conservedprotein UCP026306; IPR025202:Phospholipase D-like domain;IPR027417:P-loop containing nucleoside triphosphatehydrolase;
long-mer1788	NC_004556	1662558	1662594	GCTTCCTGAAGTAGCTGGTGCATCATTTGCACTGGGC	NC_004556.1658	NC_004556.1658	1660432	1664004	+	AutoIPR: IPR016834:Uncharacterised conservedprotein UCP026306; IPR025202:Phospholipase D-like domain;IPR027417:P-loop containing nucleoside triphosphatehydrolase;
long-mer1789	NC_004556	1663078	1663110	TCGTTGCAAGCACAGTATGGGAAGCCGCTGCAT	NC_004556.1658	NC_004556.1658	1660432	1664004	+	AutoIPR: IPR016834:Uncharacterised conservedprotein UCP026306; IPR025202:Phospholipase D-like domain;IPR027417:P-loop containing nucleoside triphosphatehydrolase;
long-mer1790	NC_004556	1663293	1663319	TGGCGGTTTTATCGACCAGCGTACAAG	NC_004556.1658	NC_004556.1658	1660432	1664004	+	AutoIPR: IPR016834:Uncharacterised conservedprotein UCP026306; IPR025202:Phospholipase D-like domain;IPR027417:P-loop containing nucleoside triphosphatehydrolase;
long-mer1791	NC_004556	1663531	1663569	GAACATGACGCTTTTTTATTGAAGGCGCTCAACAAGGTG	NC_004556.1658	NC_004556.1658	1660432	1664004	+	AutoIPR: IPR016834:Uncharacterised conservedprotein UCP026306; IPR025202:Phospholipase D-like domain;IPR027417:P-loop containing nucleoside triphosphatehydrolase;
long-mer1792	NC_004556	1663617	1663678	TCAAGACATCGGTGCCTTCAAGGCAATGCAGGAGGCGGTGAAGCGTCAGGTGCAGGTCACGG	NC_004556.1658	NC_004556.1658	1660432	1664004	+	AutoIPR: IPR016834:Uncharacterised conservedprotein UCP026306; IPR025202:Phospholipase D-like domain;IPR027417:P-loop containing nucleoside triphosphatehydrolase;
long-mer1793	NC_004556	1663689	1663754	TCAGGATTTGAACACCGACGACAAGAAAGACATAAAGAAGATCACTAAAGTGCTGCAAGCCGCCAG	NC_004556.1658	NC_004556.1658	1660432	1664004	+	AutoIPR: IPR016834:Uncharacterised conservedprotein UCP026306; IPR025202:Phospholipase D-like domain;IPR027417:P-loop containing nucleoside triphosphatehydrolase;
long-mer1794	NC_004556	1663969	1664011	ATCACGGATGATCCTCAGCAAATCGGCCAGGCATGATGAGGTG	NC_004556.1659	NC_004556.1659	1663957	1664493	-	
long-mer1794	NC_004556	1663969	1664011	ATCACGGATGATCCTCAGCAAATCGGCCAGGCATGATGAGGTG	NC_004556.1658	NC_004556.1658	1660432	1664004	+	AutoIPR: IPR016834:Uncharacterised conservedprotein UCP026306; IPR025202:Phospholipase D-like domain;IPR027417:P-loop containing nucleoside triphosphatehydrolase;
long-mer1795	NC_004556	1664085	1664128	CCTGCCCTGCCCTGCCCTGCCCTGCCCTGCCCTGCCCTGCCCTG	NC_004556.1659	NC_004556.1659	1663957	1664493	-	
long-mer1796	NC_004556	1664941	1664983	TTCTAATGCCATCCGGGCATAACGACTGAGCTCCCCATCATTC	NC_004556.1660	NC_004556.1660	1664911	1666644	-	AutoIPR: IPR026866:Uncharacterised chromosomalcassette SCCmec type IVc protein CR006; IPR027417:P-loopcontaining nucleoside triphosphate hydrolase;
long-mer1797	NC_004556	1665040	1665082	TTCTTCAAGCGTGTCAACATAAGGCTTGGCCAGCACCAACGGG	NC_004556.1660	NC_004556.1660	1664911	1666644	-	AutoIPR: IPR026866:Uncharacterised chromosomalcassette SCCmec type IVc protein CR006; IPR027417:P-loopcontaining nucleoside triphosphate hydrolase;
long-mer1798	NC_004556	1665317	1665359	TGGGAGTCGTTATTTTTGGTGTGCTTGATATGGTGAACGTTCA	NC_004556.1660	NC_004556.1660	1664911	1666644	-	AutoIPR: IPR026866:Uncharacterised chromosomalcassette SCCmec type IVc protein CR006; IPR027417:P-loopcontaining nucleoside triphosphate hydrolase;
long-mer1799	NC_004556	1666006	1666039	AGTGATGCGCCTGTTGATCTGTGCCACAGCAGCG	NC_004556.1660	NC_004556.1660	1664911	1666644	-	AutoIPR: IPR026866:Uncharacterised chromosomalcassette SCCmec type IVc protein CR006; IPR027417:P-loopcontaining nucleoside triphosphate hydrolase;
long-mer1800	NC_004556	1666048	1666090	ATCAATCTGTGCTCTCAACTCGTCTAGAAGCCGAACCATGTCG	NC_004556.1660	NC_004556.1660	1664911	1666644	-	AutoIPR: IPR026866:Uncharacterised chromosomalcassette SCCmec type IVc protein CR006; IPR027417:P-loopcontaining nucleoside triphosphate hydrolase;
long-mer1801	NC_004556	1666578	1666619	CGTCTATGTTGCATTCAATGTTGCGGTAATGGCTGCGGTGCA	NC_004556.1660	NC_004556.1660	1664911	1666644	-	AutoIPR: IPR026866:Uncharacterised chromosomalcassette SCCmec type IVc protein CR006; IPR027417:P-loopcontaining nucleoside triphosphate hydrolase;
long-mer1801	NC_004556	1666578	1666619	CGTCTATGTTGCATTCAATGTTGCGGTAATGGCTGCGGTGCA	NC_004556.1661	NC_004556.1661	1666592	1667245	-	AutoIPR: IPR026866:Uncharacterised chromosomalcassette SCCmec type IVc protein CR006; IPR027417:P-loopcontaining nucleoside triphosphate hydrolase;
long-mer1802	NC_004556	1666695	1666737	TCGGTCACAGGTATCAATCTGGTGAAATCCGCAATAGGCATGT	NC_004556.1661	NC_004556.1661	1666592	1667245	-	AutoIPR: IPR026866:Uncharacterised chromosomalcassette SCCmec type IVc protein CR006; IPR027417:P-loopcontaining nucleoside triphosphate hydrolase;
long-mer1803	NC_004556	1666746	1666788	TAGGCCCGAATCCGCTGCTCTATCTCTTTGATATTGCGGTGTT	NC_004556.1661	NC_004556.1661	1666592	1667245	-	AutoIPR: IPR026866:Uncharacterised chromosomalcassette SCCmec type IVc protein CR006; IPR027417:P-loopcontaining nucleoside triphosphate hydrolase;
long-mer1804	NC_004556	1667440	1667482	AGCCGAGATCTTGCCCATCCTTTACACGCCGCTTGCCTGGTAC	NA
long-mer1805	NC_004556	1667508	1667550	GGTTTGCGTGGCTCCAAAGATGATTTGCTATCGCCTAGGCGAG	NA
long-mer1806	NC_004556	1667656	1667697	AGGCGAGCAGGCAACTGTTCAGGGGATCACATGATGCCAACG	NA
long-mer1807	NC_004556	1667816	1667928	TGGTAGGTGGGGATGTGCCTATACGGATACACGGGCTGCCGCAGGTGGACGTGTGAGCCATCCATCAAAAACATTGCATTGTTACGGGGTGTGCACGTGTTGTTGTGTGCGGG	NA
long-mer1808	NC_004556	1668034	1668093	GTCAGTGCCAGCAGGTTGAGGTAGCAGCGAGAGGCATTTCTTCTGGGACGTTCGGGAAGT	NA
long-mer1809	NC_004556	1668261	1668289	CGACTGGTTCCGGGGGTGGGGGTGCGGGA	NC_004556.1662	NC_004556.1662	1668235	1669428	-	
long-mer1810	NC_004556	1668304	1668342	GCTCACGTTGCCTATCGACCCCTTGGCAGGATGGGTGTA	NC_004556.1662	NC_004556.1662	1668235	1669428	-	
long-mer1811	NC_004556	1668456	1668482	CAGCTCTGTGAAGTACTCGGTAATGAA	NC_004556.1662	NC_004556.1662	1668235	1669428	-	
long-mer1812	NC_004556	1668535	1668556	GTTCAGGCAGAAGCGGAGAATC	NC_004556.1662	NC_004556.1662	1668235	1669428	-	
long-mer1813	NC_004556	1669060	1669102	CACCACCCTGCAGTAGATCTCACACTGCGCGGCGTCCCATTTC	NC_004556.1662	NC_004556.1662	1668235	1669428	-	
long-mer1814	NC_004556	1669142	1669168	TTCACGACCATCTCATAGTTGGCGAAC	NC_004556.1662	NC_004556.1662	1668235	1669428	-	
long-mer1815	NC_004556	1669176	1669218	GAGTGAAGGGCTTGTGATCACCGATCAGGCCCGATGCGTGGCC	NC_004556.1662	NC_004556.1662	1668235	1669428	-	
long-mer1816	NC_004556	1669237	1669279	AAAGGAGTCCTTGTTATCCAGCGCCTCATGGAAGATATTCCGG	NC_004556.1662	NC_004556.1662	1668235	1669428	-	
long-mer1817	NC_004556	1669407	1669464	GGCCGTTGGCGTCTCTGTTCAACTGCGGGAGGTCCTACTGATCCTCTTCTTCACACTC	NC_004556.1662	NC_004556.1662	1668235	1669428	-	
long-mer1817	NC_004556	1669407	1669464	GGCCGTTGGCGTCTCTGTTCAACTGCGGGAGGTCCTACTGATCCTCTTCTTCACACTC	NC_004556.1663	NC_004556.1663	1669441	1669992	-	
long-mer1818	NC_004556	1669508	1669550	TGGACCAGTGCCTGGGCTGAGCGGGCGAGTTCGTCGGCGATCA	NC_004556.1663	NC_004556.1663	1669441	1669992	-	
long-mer1819	NC_004556	1669618	1669660	GTACTGACCGTAGGTCGGTGGTCGGATGAAGCCTAACCAGGCC	NC_004556.1663	NC_004556.1663	1669441	1669992	-	
long-mer1820	NC_004556	1669840	1669882	TTGGATGCGGAAGCGGTAGCGAACATCGGCAATCGTCCAGGCC	NC_004556.1663	NC_004556.1663	1669441	1669992	-	
long-mer1821	NC_004556	1669927	1669969	GAATGTCTGGCCGCTGCCATCAAGGGGGATGAAGCAGACACCG	NC_004556.1663	NC_004556.1663	1669441	1669992	-	
long-mer1822	NC_004556	1670010	1670087	CGGTGTCGGCGGCGTCATGCAGCTGATGCCACTTCGGGGGCCAGCCGCAAGGCCATGAGGGCAGCCGCTGGGGCTGCC	NA
long-mer1823	NC_004556	1670461	1670496	TGCGCGGGGGGTTCGGAAACAACAGAAACCCCTAAA	NC_004556.1665	NC_004556.1665	1670296	1670586	+	
long-mer1824	NC_004556	1670530	1670637	AATTCAGTGACTTACGTTGACAGTTGTAACGCCTATTGCGGAATGGAATCAATATAAATGATTGATTATAAAGGATTAAATCAATGATTGTTGATCACTCAGGCGGGG	NC_004556.1666	NC_004556.1666	1670613	1670735	+	
long-mer1824	NC_004556	1670530	1670637	AATTCAGTGACTTACGTTGACAGTTGTAACGCCTATTGCGGAATGGAATCAATATAAATGATTGATTATAAAGGATTAAATCAATGATTGTTGATCACTCAGGCGGGG	NC_004556.1665	NC_004556.1665	1670296	1670586	+	
long-mer1825	NC_004556	1670712	1670754	GTGTGTTTAATCCACGAGTTGTAGGCGCAGTGCTTTGGGGAGG	NC_004556.1666	NC_004556.1666	1670613	1670735	+	
long-mer1825	NC_004556	1670712	1670754	GTGTGTTTAATCCACGAGTTGTAGGCGCAGTGCTTTGGGGAGG	NC_004556.1667	NC_004556.1667	1670718	1671668	-	AutoIPR: IPR003451:4-hydroxy-3-methylbut-2-enyldiphosphate reductase;
long-mer1826	NC_004556	1671090	1671132	GGGTCCTTGGATGGTTGGGAAACGTTGGCGTAAGGCGTCAATG	NC_004556.1667	NC_004556.1667	1670718	1671668	-	AutoIPR: IPR003451:4-hydroxy-3-methylbut-2-enyldiphosphate reductase;
long-mer1827	NC_004556	1672583	1672625	GAGTGGTTGCCAGCGGGCGGCAGTGTCGGCAGCGGCAGCGACG	NC_004556.1669	NC_004556.1669	1672364	1675195	-	AutoIPR: IPR002301:Isoleucine-tRNA ligase;IPR009080:Aminoacyl-tRNA synthetase, class 1a,anticodon-binding; IPR020791:Leucine-tRNA ligase,archaeal;
long-mer1828	NC_004556	1674555	1674597	GCAACGTCCACCATTGGGGAGATTTTGTCGGTGTATTCGATCT	NC_004556.1669	NC_004556.1669	1672364	1675195	-	AutoIPR: IPR002301:Isoleucine-tRNA ligase;IPR009080:Aminoacyl-tRNA synthetase, class 1a,anticodon-binding; IPR020791:Leucine-tRNA ligase,archaeal;
long-mer1829	NC_004556	1675972	1676014	TTCAAAGCTCAGGGCAACGGTGGGCAGGTGCAATGCAGTTGCA	NC_004556.1670	NC_004556.1670	1675192	1676139	-	AutoIPR: IPR014729:Rossmann-likealpha/beta/alpha sandwich fold; IPR023465:Riboflavinkinase domain; IPR023468:Riboflavin kinase;
long-mer1830	NC_004556	1676264	1676306	AGGATGAGGTTGCCAAAGTGGTGCGCGTTGCAATGGCTCAGGC	NC_004556.1671	NC_004556.1671	1676301	1677911	-	AutoIPR: IPR004268:Peptidoglycan biosynthesisprotein MurJ;
long-mer1831	NC_004556	1676696	1676735	CTAGGAATGCAAAATTCAACAGCATATTGGTAAGCAAGGC	NC_004556.1671	NC_004556.1671	1676301	1677911	-	AutoIPR: IPR004268:Peptidoglycan biosynthesisprotein MurJ;
long-mer1832	NC_004556	1677516	1677558	TTCCGTCAACAATCCCTGTTTTGCCGGGTCAGTATTGGCGCCA	NC_004556.1671	NC_004556.1671	1676301	1677911	-	AutoIPR: IPR004268:Peptidoglycan biosynthesisprotein MurJ;
long-mer1833	NC_004556	1678347	1678430	AGTTTGATTGATGAAAAGGCAAATCCCTCTAGGGCACCTTCCCTGCGTCATCTGCTGCTTACTCTTTGCTCAGCGGCCACCTCG	NC_004556.1673	NC_004556.1673	1678394	1679467	-	AutoIPR: IPR014100:GTP-binding proteinObg/CgtA; IPR027417:P-loop containing nucleosidetriphosphate hydrolase;
long-mer1834	NC_004556	1678595	1678637	CACTAGCCAGCGCGGTTTATCTAGCAATGCTGGGTCGTGGCGT	NC_004556.1673	NC_004556.1673	1678394	1679467	-	AutoIPR: IPR014100:GTP-binding proteinObg/CgtA; IPR027417:P-loop containing nucleosidetriphosphate hydrolase;
long-mer1835	NC_004556	1680142	1680184	ATCGCCCCCAGTTTCGACATCAAGCTTTTCAACCCGAAGCGTC	NC_004556.1675	NC_004556.1675	1679917	1680237	-	AutoIPR: IPR018258:Ribosomal protein L21,conserved site; IPR028909:Ribosomal protein L21-like;
long-mer1836	NC_004556	1680251	1680293	TTTTTAATGTCGTTATTGTGGCCGCTGTCTCCAGAATCTGGAC	NA
long-mer1837	NC_004556	1681921	1681963	GTCAGGCTGGCGTGGTGAGATAGCAATTAAAATTGTCAAAGAA	NC_004556.1676	NC_004556.1676	1680575	1683472	+	AutoIPR: IPR004602:UvrABC system subunit A;IPR013815:ATP-grasp fold, subdomain 1; IPR027417:P-loopcontaining nucleoside triphosphate hydrolase;
long-mer1838	NC_004556	1682011	1682053	AACATTGGAGCGTAAGGCCGATACCCTCTCTGGTGGTGAAGCA	NC_004556.1676	NC_004556.1676	1680575	1683472	+	AutoIPR: IPR004602:UvrABC system subunit A;IPR013815:ATP-grasp fold, subdomain 1; IPR027417:P-loopcontaining nucleoside triphosphate hydrolase;
long-mer1839	NC_004556	1685270	1685318	CGAAAGCCATGATTGGTTTCTTGTGCCCAAAAGGCGGAATGACCCGAAG	NC_004556.1678	NC_004556.1678	1685040	1686104	-	
long-mer1840	NC_004556	1685737	1685775	TCGTTGTTACGCAGCAAGCGCACCTGCTGCTGTGCATAC	NC_004556.1678	NC_004556.1678	1685040	1686104	-	
long-mer1841	NC_004556	1685975	1686017	AGAGTTCGTAGCAAGAAGTGTTTTTGTCAGTGCCTTTGGCGAC	NC_004556.1678	NC_004556.1678	1685040	1686104	-	
long-mer1842	NC_004556	1686042	1686084	AGTACCACCCTCAATGAAAATGCACCGCTCAGCGTAAGGCACC	NC_004556.1678	NC_004556.1678	1685040	1686104	-	
long-mer1843	NC_004556	1686119	1686160	CTTTTTTAAGCAAGAAGGGACTTTAAGCAAGAAGGGACACGA	NA
long-mer1844	NC_004556	1686280	1686322	TGGTGCCCAGTGTGCCGTCATAAAATCAACGGTCTCAACCGCG	NC_004556.1679	NC_004556.1679	1686163	1687731	-	AutoIPR: IPR001674:GMP synthase, C-terminal;IPR004739:GMP synthase, N-terminal; IPR022955:GMPsynthase; IPR025777:GMP synthetase ATP pyrophosphatasedomain; IPR029062:Class I glutamineamidotransferase-like;
long-mer1845	NC_004556	1686435	1686457	GAAGTTCATCAATAAAAATCGAG	NC_004556.1679	NC_004556.1679	1686163	1687731	-	AutoIPR: IPR001674:GMP synthase, C-terminal;IPR004739:GMP synthase, N-terminal; IPR022955:GMPsynthase; IPR025777:GMP synthetase ATP pyrophosphatasedomain; IPR029062:Class I glutamineamidotransferase-like;
long-mer1846	NC_004556	1686930	1686972	CGCCTTCTCCCCAGCGAAGCATGCCAGTATCAACAAATACACA	NC_004556.1679	NC_004556.1679	1686163	1687731	-	AutoIPR: IPR001674:GMP synthase, C-terminal;IPR004739:GMP synthase, N-terminal; IPR022955:GMPsynthase; IPR025777:GMP synthetase ATP pyrophosphatasedomain; IPR029062:Class I glutamineamidotransferase-like;
long-mer1847	NC_004556	1687263	1687305	TGGCGGCTGTAATGGTGAAGCAGGGCGGGACGCGTGAAACATG	NC_004556.1679	NC_004556.1679	1686163	1687731	-	AutoIPR: IPR001674:GMP synthase, C-terminal;IPR004739:GMP synthase, N-terminal; IPR022955:GMPsynthase; IPR025777:GMP synthetase ATP pyrophosphatasedomain; IPR029062:Class I glutamineamidotransferase-like;
long-mer1848	NC_004556	1687762	1687797	GGCGCTGGCTCAATAAAAAAAACTCAGTAACGCGAC	NA
long-mer1849	NC_004556	1688213	1688285	GCTCGCTTCCTGGAAATAGCGATCTTTGGAGCCCTTTTCCATCGCCGCCAAAGAACCCATGCCGCGATAGCTT	NC_004556.1680	NC_004556.1680	1687970	1689427	-	AutoIPR: IPR005990:Inosine-5'-monophosphatedehydrogenase; IPR016427:Uncharacterised conservedprotein UCP004699, CBS/ParB-like;
long-mer1850	NC_004556	1688999	1689023	CTCCCTTTCAAAGCGCATATCGCGG	NC_004556.1680	NC_004556.1680	1687970	1689427	-	AutoIPR: IPR005990:Inosine-5'-monophosphatedehydrogenase; IPR016427:Uncharacterised conservedprotein UCP004699, CBS/ParB-like;
long-mer1851	NC_004556	1689035	1689077	GCCAATTAATTGACCTTTATCAACAACAGGGACACCAGAAATG	NC_004556.1680	NC_004556.1680	1687970	1689427	-	AutoIPR: IPR005990:Inosine-5'-monophosphatedehydrogenase; IPR016427:Uncharacterised conservedprotein UCP004699, CBS/ParB-like;
long-mer1852	NC_004556	1689421	1689463	GCAGCATCGGCAGATCCGAGAAAGTTTTAGGTAATGCTTAATT	NC_004556.1680	NC_004556.1680	1687970	1689427	-	AutoIPR: IPR005990:Inosine-5'-monophosphatedehydrogenase; IPR016427:Uncharacterised conservedprotein UCP004699, CBS/ParB-like;
long-mer1853	NC_004556	1691788	1691830	ATAAAAAAGCGTTTCATGCATTTTCTCACCGGGACGCAATCCG	NC_004556.1683	NC_004556.1683	1691542	1693449	-	AutoIPR: IPR016040:NAD(P)-binding domain;IPR029063:S-adenosyl-L-methionine-dependentmethyltransferase;
long-mer1854	NC_004556	1692427	1692469	AATAGGAAGTACCTCAATATCTGGAAACAGTCTGCGTAGGTCA	NC_004556.1683	NC_004556.1683	1691542	1693449	-	AutoIPR: IPR016040:NAD(P)-binding domain;IPR029063:S-adenosyl-L-methionine-dependentmethyltransferase;
long-mer1855	NC_004556	1698955	1698997	AGATCAGCCATTCAACCCCCGAGGGTCTAGAAAACAAGAGATT	NC_004556.1690	NC_004556.1690	1698958	1699119	-	
long-mer1855	NC_004556	1698955	1698997	AGATCAGCCATTCAACCCCCGAGGGTCTAGAAAACAAGAGATT	NC_004556.1689	NC_004556.1689	1698294	1698965	-	AutoIPR: IPR003136:Cytidylate kinase;IPR027417:P-loop containing nucleoside triphosphatehydrolase;
long-mer1856	NC_004556	1699258	1699300	ACCGCGACTGCAAAGTCATCCTCCGTCGCGGTAAGATCTTCGT	NA
long-mer1857	NC_004556	1699401	1699443	TACACTGCATCAAAAAAACGCTGGTACACCCCGTACGTATGTG	NA
long-mer1858	NC_004556	1699600	1699642	TCGCGTTAAAATTAACCCAGCAGCAGCCCCAATGCGGGGCCAA	NC_004556.1691	NC_004556.1691	1699517	1699846	+	
long-mer1859	NC_004556	1699840	1699882	ACGCTAATGGCAGCCATCATCGCTACAGCGTGGCAACCATTTA	NC_004556.1692	NC_004556.1692	1699846	1700937	+	AutoIPR: IPR007466:Peptidyl-arginine deiminase,Porphyromonas-type;
long-mer1859	NC_004556	1699840	1699882	ACGCTAATGGCAGCCATCATCGCTACAGCGTGGCAACCATTTA	NC_004556.1691	NC_004556.1691	1699517	1699846	+	
long-mer1860	NC_004556	1700385	1700427	CTTGCTAACCACGTGGCGCTGTCTGCACGAACGCCACCCCCAG	NC_004556.1692	NC_004556.1692	1699846	1700937	+	AutoIPR: IPR007466:Peptidyl-arginine deiminase,Porphyromonas-type;
long-mer1861	NC_004556	1700466	1700508	GCTGGCACAAAACAGGGTGCTTTGGCTGGAACATGGTTATCTT	NC_004556.1692	NC_004556.1692	1699846	1700937	+	AutoIPR: IPR007466:Peptidyl-arginine deiminase,Porphyromonas-type;
long-mer1862	NC_004556	1701010	1701052	ATTCTTCATATATGTCATGACAACTCATCTTCTCCCCGTAGCG	NC_004556.1693	NC_004556.1693	1701026	1701913	+	AutoIPR: IPR003010:Carbon-nitrogen hydrolase;
long-mer1863	NC_004556	1701150	1701192	TACTGCATGAATTACACAACAACGCATACTTCTGCCAACATGA	NC_004556.1693	NC_004556.1693	1701026	1701913	+	AutoIPR: IPR003010:Carbon-nitrogen hydrolase;
long-mer1864	NC_004556	1702589	1702631	CTAGCTTTGGCGACTTTGCCAACGAAAGCCCGGAGCTATACCA	NC_004556.1694	NC_004556.1694	1702036	1703253	+	AutoIPR: IPR002816:Pheromone shutdown, TraB;
long-mer1865	NC_004556	1702965	1703007	ATTAGCAGGCAGCCATCCATTAAGTGTGCTGGTGGCATTACTG	NC_004556.1694	NC_004556.1694	1702036	1703253	+	AutoIPR: IPR002816:Pheromone shutdown, TraB;
long-mer1866	NC_004556	1703396	1703438	AACACACACCTCATGGCCCCTAGCGCCCCACAGGGCGTAACCC	NC_004556.1695	NC_004556.1695	1703415	1706576	-	AutoIPR: IPR008979:Galactose-bindingdomain-like; IPR010401:Glycogen debranching enzyme;
long-mer1867	NC_004556	1703443	1703485	GGCATATCAATTTCCACCGTCACCGGCAACCGCAAAATACGCA	NC_004556.1695	NC_004556.1695	1703415	1706576	-	AutoIPR: IPR008979:Galactose-bindingdomain-like; IPR010401:Glycogen debranching enzyme;
long-mer1868	NC_004556	1703541	1703583	GCCAGCATATGGCCAGCGAAATACCACACCACCAGATGGCATC	NC_004556.1695	NC_004556.1695	1703415	1706576	-	AutoIPR: IPR008979:Galactose-bindingdomain-like; IPR010401:Glycogen debranching enzyme;
long-mer1869	NC_004556	1703614	1703643	TTCTTTTCGCTCCCCTGAATGCGATAGCTC	NC_004556.1695	NC_004556.1695	1703415	1706576	-	AutoIPR: IPR008979:Galactose-bindingdomain-like; IPR010401:Glycogen debranching enzyme;
long-mer1870	NC_004556	1704075	1704117	CTCCCCCTCAAGCGCCAACGCAACCGCCGTTGAGGTCGCATCA	NC_004556.1695	NC_004556.1695	1703415	1706576	-	AutoIPR: IPR008979:Galactose-bindingdomain-like; IPR010401:Glycogen debranching enzyme;
long-mer1871	NC_004556	1704857	1704899	CAACCTGCTGCTGAGCCTGCTGGGCCTCAAAACCACTCGGCCA	NC_004556.1695	NC_004556.1695	1703415	1706576	-	AutoIPR: IPR008979:Galactose-bindingdomain-like; IPR010401:Glycogen debranching enzyme;
long-mer1872	NC_004556	1705209	1705251	ATTCACCTGGAACGGCCGCACTGCCAACGCAAGCGTGAAATCA	NC_004556.1695	NC_004556.1695	1703415	1706576	-	AutoIPR: IPR008979:Galactose-bindingdomain-like; IPR010401:Glycogen debranching enzyme;
long-mer1873	NC_004556	1705556	1705598	AAGACTGCTCACCCGAAAAACCGCGTGGGAAACTACCACGTGG	NC_004556.1695	NC_004556.1695	1703415	1706576	-	AutoIPR: IPR008979:Galactose-bindingdomain-like; IPR010401:Glycogen debranching enzyme;
long-mer1874	NC_004556	1705626	1705668	ATCGTTCGGCGTCGCAGCGAATGCCAACGGCTGCAACTTAATC	NC_004556.1695	NC_004556.1695	1703415	1706576	-	AutoIPR: IPR008979:Galactose-bindingdomain-like; IPR010401:Glycogen debranching enzyme;
long-mer1875	NC_004556	1705721	1705752	AACGCGCCTCAGTATCCGGTAGCGCCAGCCAA	NC_004556.1695	NC_004556.1695	1703415	1706576	-	AutoIPR: IPR008979:Galactose-bindingdomain-like; IPR010401:Glycogen debranching enzyme;
long-mer1876	NC_004556	1706777	1706819	ATCATTCCAAGACGCCATGAAAGTAAACGTTATTAACGTCACC	NC_004556.1696	NC_004556.1696	1706573	1707409	-	AutoIPR: IPR000515:ABC transporter type 1,transmembrane domain MetI-like;IPR030165:sn-glycerol-3-phosphate transport systempermease protein UgpE;
long-mer1877	NC_004556	1707643	1707685	CAGCACAGGCCCCAGCATCGGAAACGTGATATGCAAGAATTGC	NC_004556.1697	NC_004556.1697	1707406	1708287	-	AutoIPR: IPR000515:ABC transporter type 1,transmembrane domain MetI-like;
long-mer1878	NC_004556	1708213	1708285	CACACCGAAGAACATCCCGATAACCAACACCGCAGGACCAGCAAACACCCAACCCACCAAAGAAGCCCGCCTC	NC_004556.1698	NC_004556.1698	1708284	1709576	-	
long-mer1878	NC_004556	1708213	1708285	CACACCGAAGAACATCCCGATAACCAACACCGCAGGACCAGCAAACACCCAACCCACCAAAGAAGCCCGCCTC	NC_004556.1697	NC_004556.1697	1707406	1708287	-	AutoIPR: IPR000515:ABC transporter type 1,transmembrane domain MetI-like;
long-mer1879	NC_004556	1709424	1709466	ATACTCCTTCTCGAAGTCACGAACCAATGCAGCGACCACCTCA	NC_004556.1698	NC_004556.1698	1708284	1709576	-	
long-mer1880	NC_004556	1709643	1709685	CTCTGCAATCCCTAACGAACGTACCGCCGCCGCACGCTCATCC	NC_004556.1699	NC_004556.1699	1709580	1711268	-	AutoIPR: IPR016883:Uncharacterised conservedprotein UCP028431;
long-mer1881	NC_004556	1709958	1710009	TAAAAAGTCACCGTAACGCTTATGCATCTCAAGCGTCGCTGGGATCACCACT	NC_004556.1699	NC_004556.1699	1709580	1711268	-	AutoIPR: IPR016883:Uncharacterised conservedprotein UCP028431;
long-mer1882	NC_004556	1710318	1710360	CCAGACATGCGTGTACTGATGGCCAAACAACGGCCCGAAAGCC	NC_004556.1699	NC_004556.1699	1709580	1711268	-	AutoIPR: IPR016883:Uncharacterised conservedprotein UCP028431;
long-mer1883	NC_004556	1710410	1710452	TCCATTCATCCCAGGAGACCGATTCCAACGGATGAGTTGGCGA	NC_004556.1699	NC_004556.1699	1709580	1711268	-	AutoIPR: IPR016883:Uncharacterised conservedprotein UCP028431;
long-mer1884	NC_004556	1711481	1711523	CAAGACTCACAAAAGAATCCCAACTTCATGCCCCATCGCACAT	NA
long-mer1885	NC_004556	1712348	1712390	GAATTACCCTTAGGCAGAATGGTACGCTGCCACAGGACAACGG	NA
long-mer1886	NC_004556	1715458	1715500	CCACTTCAAAGATAGACTGACTGTCAGTGGTGAAGCTGCCGCA	NC_004556.1706	NC_004556.1706	1714445	1715875	+	AutoIPR: IPR000748:Pseudouridine synthase,RsuA/RluB/E/F; IPR006225:Pseudouridine synthase,RluC/RluD;
long-mer1887	NC_004556	1715799	1715841	GTCAGAAAACAGGAGCAGGCCAACCAAACAACAGCGGTGGCAA	NC_004556.1706	NC_004556.1706	1714445	1715875	+	AutoIPR: IPR000748:Pseudouridine synthase,RsuA/RluB/E/F; IPR006225:Pseudouridine synthase,RluC/RluD;
long-mer1888	NC_004556	1717444	1717486	ACACTTCCCGTCACCACAGCCTCTAAAGACGCCGCCTGCTCAA	NC_004556.1709	NC_004556.1709	1716882	1717691	-	AutoIPR: IPR003010:Carbon-nitrogen hydrolase;
long-mer1889	NC_004556	1718278	1718320	AATATCCGTCCCATCCAACAAAGCCGCTAAAGCCCGCATATCA	NC_004556.1710	NC_004556.1710	1717705	1718853	-	AutoIPR: IPR015424:Pyridoxalphosphate-dependent transferase;
long-mer1890	NC_004556	1720222	1720264	CCTATACGTCCCCGTCCTGATATTCGGCACCGGCAGCATCACC	NC_004556.1712	NC_004556.1712	1719689	1720384	+	AutoIPR: IPR003544:Cytochrome c-type biogenesisprotein CcmB;
long-mer1891	NC_004556	1720561	1720582	ACCAGAACACTACATGGGCGAC	NC_004556.1713	NC_004556.1713	1720418	1721161	+	AutoIPR: IPR002541:Cytochrome c assemblyprotein; IPR003557:Cytochrome c-type biogenesis proteinCcmC;
long-mer1892	NC_004556	1721386	1721428	TCACTATCATGGCGTTGCGACACAACCTCACATACCTATACAT	NC_004556.1715	NC_004556.1715	1721352	1721780	+	AutoIPR: IPR004329:CcmE/CycJ protein;
long-mer1893	NC_004556	1721629	1721671	CCGGACAGATGCAACATGGCACCTTCATTGCAGAAAACATCTT	NC_004556.1715	NC_004556.1715	1721352	1721780	+	AutoIPR: IPR004329:CcmE/CycJ protein;
long-mer1894	NC_004556	1722812	1722854	GCTGCTGATCCGGTACGCGGCACGTTTATTCTGCTGCTCATCT	NC_004556.1716	NC_004556.1716	1721900	1723840	+	AutoIPR: IPR002541:Cytochrome c assemblyprotein; IPR003567:Cytochrome c-type biogenesis protein;
long-mer1895	NC_004556	1723194	1723259	CTTGGGCCGCACTGAGCCTGGTTGTCGCCGCACTGGCTGGCATCGCCACACCACAACACCATTGGA	NC_004556.1716	NC_004556.1716	1721900	1723840	+	AutoIPR: IPR002541:Cytochrome c assemblyprotein; IPR003567:Cytochrome c-type biogenesis protein;
long-mer1896	NC_004556	1723320	1723362	GGTGGCACTGGCGCACCACCGAATCCCGTCCCACCCCCAGCAC	NC_004556.1716	NC_004556.1716	1721900	1723840	+	AutoIPR: IPR002541:Cytochrome c assemblyprotein; IPR003567:Cytochrome c-type biogenesis protein;
long-mer1897	NC_004556	1723453	1723483	ACTCACCCCTGGCCAGACACTCACCCTCGGC	NC_004556.1716	NC_004556.1716	1721900	1723840	+	AutoIPR: IPR002541:Cytochrome c assemblyprotein; IPR003567:Cytochrome c-type biogenesis protein;
long-mer1898	NC_004556	1723487	1723529	ATCACCCTACACTTTGATGCCATCCTCGAACACCACGGCCCCA	NC_004556.1716	NC_004556.1716	1721900	1723840	+	AutoIPR: IPR002541:Cytochrome c assemblyprotein; IPR003567:Cytochrome c-type biogenesis protein;
long-mer1899	NC_004556	1723648	1723681	CCATCCTGGAGCGCTCGGTGATATTTACGTCGCC	NC_004556.1716	NC_004556.1716	1721900	1723840	+	AutoIPR: IPR002541:Cytochrome c assemblyprotein; IPR003567:Cytochrome c-type biogenesis protein;
long-mer1900	NC_004556	1723991	1724033	ACTCCCACTGCTGCATGACCCGTCACTGCAAATCAGCAACACC	NC_004556.1717	NC_004556.1717	1723833	1724426	+	AutoIPR: IPR004799:Periplasmic proteinthiol:disulphide oxidoreductase DsbE;IPR012336:Thioredoxin-like fold;
long-mer1901	NC_004556	1724037	1724079	TTAGCCGGTGCCCCCTACCTGTTGCATGTCTGGGGCAGCTGGT	NC_004556.1717	NC_004556.1717	1723833	1724426	+	AutoIPR: IPR004799:Periplasmic proteinthiol:disulphide oxidoreductase DsbE;IPR012336:Thioredoxin-like fold;
long-mer1902	NC_004556	1724193	1724235	GAACAACTCGGCAACCCGTATTTGGCCGTGGTGTCTGATCCAG	NC_004556.1717	NC_004556.1717	1723833	1724426	+	AutoIPR: IPR004799:Periplasmic proteinthiol:disulphide oxidoreductase DsbE;IPR012336:Thioredoxin-like fold;
long-mer1903	NC_004556	1724663	1724705	GACGCACAAATCAAACAATTTATGGTGGATCGCTACGGCCTCT	NC_004556.1718	NC_004556.1718	1724423	1724857	+	AutoIPR: IPR005616:CcmH/CycL/Ccl2/NrfF family;
long-mer1904	NC_004556	1724774	1724816	CTCATCGGCGTGACCGTGGTTACAGGGGTGATCCGGCGCTACC	NC_004556.1718	NC_004556.1718	1724423	1724857	+	AutoIPR: IPR005616:CcmH/CycL/Ccl2/NrfF family;
long-mer1905	NC_004556	1724841	1724865	ACCGCACCACCAGGTGAAACCCACG	NC_004556.1718	NC_004556.1718	1724423	1724857	+	AutoIPR: IPR005616:CcmH/CycL/Ccl2/NrfF family;
long-mer1905	NC_004556	1724841	1724865	ACCGCACCACCAGGTGAAACCCACG	NC_004556.1719	NC_004556.1719	1724854	1725513	+	AutoIPR: IPR011990:Tetratricopeptide-likehelical domain;
long-mer1906	NC_004556	1726818	1726860	AAACTACTTGGAAAGCCATGCGCACCGCTTCGTGCACACCTTC	NC_004556.1720	NC_004556.1720	1726048	1727160	+	AutoIPR: IPR008220:Homoserineacetyltransferase; IPR029058:Alpha/Beta hydrolase fold;
long-mer1907	NC_004556	1727955	1727997	ATGATCGGCATCAGATTTCATCTGCAAACCATTGCTGTTAGGG	NC_004556.1721	NC_004556.1721	1727481	1729115	-	AutoIPR: IPR000743:Glycoside hydrolase, family28; IPR011050:Pectin lyase fold/virulence factor;
long-mer1908	NC_004556	1728345	1728387	GCCCCATGCGGTGACACCGCTAACCGTATCAGCAACCACATGG	NC_004556.1721	NC_004556.1721	1727481	1729115	-	AutoIPR: IPR000743:Glycoside hydrolase, family28; IPR011050:Pectin lyase fold/virulence factor;
long-mer1909	NC_004556	1728549	1728591	GCTACCGCCACGCCCATCAATGACACCCCCACCCACGATACCG	NC_004556.1721	NC_004556.1721	1727481	1729115	-	AutoIPR: IPR000743:Glycoside hydrolase, family28; IPR011050:Pectin lyase fold/virulence factor;
long-mer1910	NC_004556	1728696	1728738	GCGCGATGCAAACAGCGTAACACCCTCGTCAATCCACAACGTC	NC_004556.1721	NC_004556.1721	1727481	1729115	-	AutoIPR: IPR000743:Glycoside hydrolase, family28; IPR011050:Pectin lyase fold/virulence factor;
long-mer1911	NC_004556	1728993	1729035	CGATACCGGCTCGGAAAGATCTGATGAGGACAGCTGTGACACT	NC_004556.1721	NC_004556.1721	1727481	1729115	-	AutoIPR: IPR000743:Glycoside hydrolase, family28; IPR011050:Pectin lyase fold/virulence factor;
long-mer1912	NC_004556	1729192	1729234	ACTAGGGAGAGACTCACCGTCACATTGCGATTGCGATTGCGAT	NA
long-mer1913	NC_004556	1729315	1729357	TATAGCCTGACCAGCATCAGGGGTTGCTGGCTGTGCTACGTCG	NA
long-mer1914	NC_004556	1729919	1729961	GCAGCAGACACGACCAGATCCTGTGCGGGCGTACCAATGTGGG	NC_004556.1722	NC_004556.1722	1729821	1730510	-	
long-mer1915	NC_004556	1730398	1730440	GCCATCGCCAGAGGCCGCTGCAGCTCAGGGATAAACACTTCGG	NC_004556.1722	NC_004556.1722	1729821	1730510	-	
long-mer1916	NC_004556	1730676	1730718	CGCACGTGCCGCCTGGATGTCTCTGACATCGTCCCCCACGTAG	NC_004556.1723	NC_004556.1723	1730544	1731233	-	AutoIPR: IPR006439:HAD hydrolase, subfamily IA;IPR023198:Phosphoglycolate phosphatase, domain 2;IPR023214:HAD-like domain;
long-mer1917	NC_004556	1735828	1735870	ATCGGCCACGGCATCGGCCAGAACGGTATGCACGGAGGCGGCC	NC_004556.1729	NC_004556.1729	1735291	1736049	-	AutoIPR: IPR004384:RNA methyltransferase TrmH,group 1; IPR029028:Alpha/beta knot methyltransferases;
long-mer1918	NC_004556	1749613	1749665	GAACTGGCGACCAACCTGGGCAACTCCTTGTGATCACGCACACTGGCTTGCGT	NC_004556.1744	NC_004556.1744	1749603	1754420	-	AutoIPR: IPR003995:RTX toxin determinant A;IPR010566:Haemolysin-type calcium binding-related;
long-mer1919	NC_004556	1752139	1752174	ACGTCATCGCCATCGCCGCCGTAGAGGGTATCGTTG	NC_004556.1744	NC_004556.1744	1749603	1754420	-	AutoIPR: IPR003995:RTX toxin determinant A;IPR010566:Haemolysin-type calcium binding-related;
long-mer1920	NC_004556	1752324	1752346	CACATCGGCCAGGGCCTGCCTCC	NC_004556.1744	NC_004556.1744	1749603	1754420	-	AutoIPR: IPR003995:RTX toxin determinant A;IPR010566:Haemolysin-type calcium binding-related;
long-mer1921	NC_004556	1755250	1755286	ACTCAGTTCCTTATCGGTTCAATTGCGTTATTTCTAT	NA
long-mer1922	NC_004556	1755322	1755364	TTTTATCTCACCCATCACCTAACGTGCAGGAGTGTGGCAACGC	NA
long-mer1923	NC_004556	1755835	1755877	GCTGGAAGAACAACCAATACCACGAAGAGTATTATTAAAGCTC	NC_004556.1746	NC_004556.1746	1755465	1755896	-	
long-mer1924	NC_004556	1755951	1756015	AAAGTATGTGGAATACCATCTTGACCACCAACATCATACTTAATCTGAACAGATATATTATTACT	NC_004556.1747	NC_004556.1747	1755887	1756018	-	
long-mer1925	NC_004556	1756021	1756078	TAAATCCTTTCTATAATATGGGGACACAAAAATCATCTTATAAATATTTTCCATCTCA	NC_004556.1748	NC_004556.1748	1756018	1756419	-	
long-mer1926	NC_004556	1756085	1756127	GTTTTATTGTAAAATGAGATCATCACTGTTGTATGCATGCCAA	NC_004556.1748	NC_004556.1748	1756018	1756419	-	
long-mer1927	NC_004556	1756220	1756411	TTTCCATCCCAAAATACAAGACATTTATTCCTGCAATCCATATTAGTTTGGCAGAGCCCAGTCTCTGCCAAAGCATCATGGGCTGCCATGTTGATTTCACCTGAACCTTCTACCGAATTCATACCACACCCTGAAAGCAAACTACCTCCTGCAACAAGAATAGATAAAATAAAAATTTTTCTTAAGCGTCGA	NC_004556.1748	NC_004556.1748	1756018	1756419	-	
long-mer1928	NC_004556	1756481	1756540	GACCCAGCTTTCAATACTTCGCTCCACTCATTGAAAGTACTGTCATCCATCTGATGAGAT	NC_004556.1749	NC_004556.1749	1756450	1756575	-	
long-mer1929	NC_004556	1756990	1757032	GGGAAACAAAACCAATATTGGCCACCCCGATCAATATTGCGAT	NC_004556.1750	NC_004556.1750	1756592	1757158	-	
long-mer1930	NC_004556	1757330	1757378	GCCGCTGCAACGACACAGGGTACGGTGATGAATAAGGGCGCCGTTGCCT	NA
long-mer1931	NC_004556	1757421	1757462	GTGACTCAGTTCCTTATCGGTCCATATTCTGATGTTTATCAC	NA
long-mer1932	NC_004556	1757624	1757666	ATCAACGCTGATAATCGCTATCACGGTAGCTGTGTAGCTGTTT	NA
long-mer1933	NC_004556	1758838	1758880	CAGTTGCTCCAATTCTTGAAGAGACTGTTCAAAGCGGGCAACG	NC_004556.1752	NC_004556.1752	1758646	1758912	-	AutoIPR: IPR003761:Exonuclease VII, smallsubunit;
long-mer1934	NC_004556	1759061	1759103	GCACAATAAGGGCATTGATGCACGCCGCCAGGGGGGGATGCCG	NC_004556.1753	NC_004556.1753	1758944	1760251	-	AutoIPR:IPR011063:tRNA(Ile)-lysidine/2-thiocytidine synthase,N-terminal; IPR012094:tRNA(Ile)-lysidine synthase;IPR020825:Phenylalanyl-tRNA synthetase, B3/B4;
long-mer1935	NC_004556	1760276	1760318	GGATGCAGTATCTCTGCTGACTCAGCGAGCCGCCAGCGGCGGT	NA
long-mer1936	NC_004556	1760528	1760567	GGGGGCGTGGTACTCAATATAGTGGTTTTGACGGCCTGGG	NA
long-mer1937	NC_004556	1761333	1761375	ATGGGCGTGATCAATCCGGCCTCCTTCAACCATCAGTACAAAA	NC_004556.1754	NC_004556.1754	1760688	1762385	-	AutoIPR: IPR001952:Alkaline phosphatase;
long-mer1938	NC_004556	1761499	1761541	AGCAGGGCCGGTGCGCCAGCATCAGCGTTGAATTGGTGGGTGT	NC_004556.1754	NC_004556.1754	1760688	1762385	-	AutoIPR: IPR001952:Alkaline phosphatase;
long-mer1939	NC_004556	1761946	1761988	GCACTGACGCCGATCGCGCCCCTGTGGGTCTTTACTCCAGAGG	NC_004556.1754	NC_004556.1754	1760688	1762385	-	AutoIPR: IPR001952:Alkaline phosphatase;
long-mer1940	NC_004556	1762280	1762320	TGGGCACGCTCAGCTGGGTAGTAGAAGTGGCAGCAGATGGG	NC_004556.1754	NC_004556.1754	1760688	1762385	-	AutoIPR: IPR001952:Alkaline phosphatase;
long-mer1941	NC_004556	1762811	1762853	GTGTGTGGGATTGGGTGTGGGTACGTTGCTGAAACCCGGTAAT	NC_004556.1755	NC_004556.1755	1762533	1763846	+	AutoIPR: IPR001991:Sodium:dicarboxylatesymporter;
long-mer1942	NC_004556	1763024	1763066	TCTTCCAGTAATCTTTTTCGCAGCGCTGTTGGGCTTGGCCATT	NC_004556.1755	NC_004556.1755	1762533	1763846	+	AutoIPR: IPR001991:Sodium:dicarboxylatesymporter;
long-mer1943	NC_004556	1763970	1764012	TATCTGAGTCTGTGTTGGATGACCAGCATTGCAAGGCGCAACG	NC_004556.1756	NC_004556.1756	1763849	1764157	+	
long-mer1944	NC_004556	1764165	1764207	ATGCACAAGGAGGCTTCAAGCTTCCTGGAGGTGCGATGGCGAT	NA
long-mer1945	NC_004556	1765169	1765198	CAGTAGTATTAGCAGTAGCAGACTCACCCT	NC_004556.1757	NC_004556.1757	1764588	1765427	-	AutoIPR: IPR000064:Endopeptidase, NLPC/P60domain;
long-mer1946	NC_004556	1765706	1765748	AGGAAGTGCGCGGTAGACGCAAGTCGAGTGCATCGCGGTAGAC	NC_004556.1758	NC_004556.1758	1765482	1766111	-	AutoIPR: IPR000064:Endopeptidase, NLPC/P60domain;
long-mer1947	NC_004556	1767124	1767167	GCAGCGCTGCCACTCACCGGGACGTTGTTGTATCTAATACCTGT	NC_004556.1760	NC_004556.1760	1766647	1767939	+	AutoIPR: IPR007349:Domain of unknown functionDUF418;
long-mer1948	NC_004556	1767262	1767304	AACGGCACCGAGACGGCACAGTTAATACGCGAACAGCGCCACG	NC_004556.1760	NC_004556.1760	1766647	1767939	+	AutoIPR: IPR007349:Domain of unknown functionDUF418;
long-mer1949	NC_004556	1768196	1768238	AACGTATCGTGGTACTCCGACAAGTACAACGCTGCCTCTACGG	NC_004556.1762	NC_004556.1762	1768189	1768296	-	
long-mer1950	NC_004556	1768732	1768774	AGTGGTACGCCAGTGCTTGGTTCGTCCGGTGGCGTGTTCGGTT	NC_004556.1763	NC_004556.1763	1768381	1769043	+	AutoIPR: IPR002610:Peptidase S54, rhomboid;
long-mer1951	NC_004556	1769134	1769176	GACATGGCGTCATGCTGATAATGAAACAAAGCATGGTGCCATG	NC_004556.1764	NC_004556.1764	1769143	1769388	-	
long-mer1952	NC_004556	1769215	1769257	ATCGCCGATGCGCAACACACAACCCCCAATCAGCAACACTTCA	NC_004556.1764	NC_004556.1764	1769143	1769388	-	
long-mer1953	NC_004556	1769333	1769355	TTAAAAAATGTAATAGCAACTTC	NC_004556.1764	NC_004556.1764	1769143	1769388	-	
long-mer1954	NC_004556	1769568	1769589	GAAGATATGTGTGTCTACTGCG	NC_004556.1765	NC_004556.1765	1769355	1770041	-	AutoIPR: IPR005759:Endonuclease III;IPR011257:DNA glycosylase; IPR023170:Helix-turn-helix,base-excision DNA repair, C-terminal;
long-mer1955	NC_004556	1770114	1770156	GATGTCCCCGTGGAGGATGAATGTGCGGAAGACGTCGCACGAC	NC_004556.1766	NC_004556.1766	1770038	1770403	-	
long-mer1956	NC_004556	1770490	1770532	CAGGGTGAACTTGGTCAGCAGACAACTTTATTCTTAATAACCA	NA
long-mer1957	NC_004556	1770753	1770795	CACCATCAAGCGTACCGTATAACGTAAGGTTCAAAGCGGCTAT	NA
long-mer1958	NC_004556	1770921	1770976	ACGGGAACTTGTATGAACTATTTTCTGTCTTAGCGTGACACTTGCAAGTGGCGGAA	NA
long-mer1959	NC_004556	1772050	1772079	CTGAAGCCGCACACACACACAGTGCACGCA	NA
long-mer1960	NC_004556	1773839	1773880	TTCTGACATTCAGGGACTGCTTGTACATCCCGTTCAAGGACA	NC_004556.1770	NC_004556.1770	1773255	1773953	+	AutoIPR: IPR019302:Nucleotide-binding protein,predicted, TIR-like domain;
long-mer1961	NC_004556	1774652	1774694	GACAATGGGCTGCCTGCTCGCTGTGACATCGTCAAGCGTATCG	NC_004556.1771	NC_004556.1771	1774412	1774723	+	
long-mer1962	NC_004556	1776069	1776111	CCCCAGTAGCGTGCACTGACTTTGCCAGGTTCACCAAGCGCAT	NC_004556.1773	NC_004556.1773	1775750	1776598	-	AutoIPR: IPR008289:Pentafunctional AroMprotein; IPR022893:Shikimate dehydrogenase family;
long-mer1963	NC_004556	1776983	1777024	ATTTCAACAACGCCGCCTGCGTGAGAATATTTCCGAAGCATT	NC_004556.1774	NC_004556.1774	1776936	1777244	-	
long-mer1964	NC_004556	1777081	1777123	CGACATGACAATACGCAGATTACATGACTCAGCAGGTTTCCTT	NC_004556.1774	NC_004556.1774	1776936	1777244	-	
long-mer1965	NC_004556	1777562	1777604	GACCATTCAATTCCCGCCTGTACCAAGTACCCATCGCATACCA	NA
long-mer1966	NC_004556	1777729	1777771	ACTTCATCACAAGCATTAGACTACGCCCGCCGCAGAGACTAAT	NA
long-mer1967	NC_004556	1778140	1778182	TACAACCCACGTCGTAGCACTACTACACCAATGCAACATTCAT	NA
long-mer1968	NC_004556	1778380	1778422	ACATCATATACACGGACTCTCTGCGATTACCGTGCTAACTGCG	NC_004556.1775	NC_004556.1775	1778285	1779094	+	AutoIPR: IPR004399:Hydroxymethylpyrimidinekinase/phosphomethylpyrimidine kinase;IPR029056:Ribokinase-like;
long-mer1969	NC_004556	1778706	1778774	CTAACATTCCAGAAGCCGAGCGACTCCTCAATCGTCATATCAACAGCGGCAGCGATGCCGACACCGCAG	NC_004556.1775	NC_004556.1775	1778285	1779094	+	AutoIPR: IPR004399:Hydroxymethylpyrimidinekinase/phosphomethylpyrimidine kinase;IPR029056:Ribokinase-like;
long-mer1970	NC_004556	1778997	1779039	GCATTGACTACGTTGCACGCGGATTGCACGCGGGCTACCGACC	NC_004556.1775	NC_004556.1775	1778285	1779094	+	AutoIPR: IPR004399:Hydroxymethylpyrimidinekinase/phosphomethylpyrimidine kinase;IPR029056:Ribokinase-like;
long-mer1971	NC_004556	1781107	1781149	AACATGCAACGTGCGTACCTGTGGTGGGTAACACACACCGGCA	NC_004556.1776	NC_004556.1776	1779259	1781535	-	AutoIPR: IPR012336:Thioredoxin-like fold;IPR022910:Thiol:disulphide interchange protein DsbD;IPR028250:Thiol:disulfide interchange protein DsbD,N-terminal domain;
long-mer1972	NC_004556	1784608	1784650	TGCAATGGTGACACAGCAACAACTTTAGCTTCTAAGAACGTTG	NA
long-mer1973	NC_004556	1785913	1785955	ATAGGCAAATCCTTGCCTACGTGGTCACTGAAGGTATGCCATA	NC_004556.1780	NC_004556.1780	1784808	1786862	-	
long-mer1974	NC_004556	1787204	1787246	AGAAAGCGAACGATCAACAACAGTTGGAATCGAAATTGCGAAC	NC_004556.1781	NC_004556.1781	1786886	1787485	-	
long-mer1975	NC_004556	1787416	1787458	TATAATAAAAAGCCAGCATGAATACAATAAAAACAAACGTAAC	NC_004556.1781	NC_004556.1781	1786886	1787485	-	
long-mer1976	NC_004556	1787491	1787533	AACCATGAATTTATTAGAAAAGAAACTAAAAACGACTTGCATA	NC_004556.1782	NC_004556.1782	1787482	1787895	-	AutoIPR: IPR007267:GtrA-like protein;
long-mer1977	NC_004556	1787865	1787907	TAATTCTGTTTCTATTACTTCGGGCAGGCATACAGGATCTCTT	NC_004556.1783	NC_004556.1783	1787879	1788832	-	AutoIPR: IPR029044:Nucleotide-diphospho-sugartransferases;
long-mer1977	NC_004556	1787865	1787907	TAATTCTGTTTCTATTACTTCGGGCAGGCATACAGGATCTCTT	NC_004556.1782	NC_004556.1782	1787482	1787895	-	AutoIPR: IPR007267:GtrA-like protein;
long-mer1978	NC_004556	1790353	1790395	TGGTGCTGGCTTCGTAGACTCTTCCAACTCCCCTTCGGATGCA	NC_004556.1785	NC_004556.1785	1789855	1790769	-	AutoIPR: IPR016040:NAD(P)-binding domain;
long-mer1979	NC_004556	1791576	1791618	TAGGAGCGGCCAATTCGAGCAATCTCACACTCGAAGAGAGATC	NC_004556.1786	NC_004556.1786	1790770	1791810	-	AutoIPR: IPR006368:GDP-mannose4,6-dehydratase;
long-mer1980	NC_004556	1794986	1795028	ACGATACGCTTCAATAGCCTGGCGCAACACCACCTCGGACACC	NC_004556.1788	NC_004556.1788	1794446	1795816	-	AutoIPR:IPR029063:S-adenosyl-L-methionine-dependentmethyltransferase;
long-mer1981	NC_004556	1796170	1796212	TAAATAGTAATTGATATAATCATTCAACAACTGAAATAATTCC	NA
long-mer1982	NC_004556	1796457	1796497	CTAAAACTCAGGCAGCCAGTGAGCCACTATAGCGCAAAGGT	NA
long-mer1983	NC_004556	1798088	1798130	ATCACTGATCGGAAGAACCCCCAACTCGGCATCCATGCATTTT	NC_004556.1790	NC_004556.1790	1798007	1798228	-	AutoIPR: IPR007420:Protein of unknown functionDUF465;
long-mer1984	NC_004556	1798264	1798306	GAAATTGAGAGAATCAGAAGGTACTGCTTCAGAATGAGGGATG	NA
long-mer1985	NC_004556	1798441	1798483	CGCCACACATGCTCTCTAGATGGAGCAATAGTGCATTAACAAG	NA
long-mer1986	NC_004556	1800342	1800375	GTCCTCTTTCTCATTCTCATTCTCATTTGTCGCT	NC_004556.1793	NC_004556.1793	1800265	1802556	+	AutoIPR: IPR010105:TonB-dependent siderophorereceptor;
long-mer1987	NC_004556	1800920	1800962	TAAACATCATGGGACAAGACATCGGGGTTCCAGGACGCAACAA	NC_004556.1793	NC_004556.1793	1800265	1802556	+	AutoIPR: IPR010105:TonB-dependent siderophorereceptor;
long-mer1988	NC_004556	1802733	1802775	CAGCTACCGGAAACATCACCATTGCGCCAAGAACTCGGGCAAG	NC_004556.1794	NC_004556.1794	1802649	1803293	+	AutoIPR: IPR005123:Oxoglutarate/iron-dependentdioxygenase;
long-mer1989	NC_004556	1803529	1803571	CGGCACTCACCACACCCGAAAACGGCAATGCGCCTCTCCCCCC	NC_004556.1795	NC_004556.1795	1803303	1803953	+	
long-mer1990	NC_004556	1804098	1804140	CGTTGCAATCTGGATTGAAGACGCCGATCAGAAAGTCGCACAT	NC_004556.1796	NC_004556.1796	1803979	1804506	+	AutoIPR: IPR014469:Protein of unknown functionDUF2271;
long-mer1991	NC_004556	1804494	1804536	CAAACCTCATTGAGCCTCTCCTTAACAAGGAACTGATATGAAA	NC_004556.1796	NC_004556.1796	1803979	1804506	+	AutoIPR: IPR014469:Protein of unknown functionDUF2271;
long-mer1991	NC_004556	1804494	1804536	CAAACCTCATTGAGCCTCTCCTTAACAAGGAACTGATATGAAA	NC_004556.1797	NC_004556.1797	1804531	1805334	+	AutoIPR: IPR019613:Protein of unknown functionDUF4198;
long-mer1992	NC_004556	1804566	1804641	GGCTCTTCCCTTCACTGCACAAGCACACAAAGCCTGGCTGCTCCCCTCACAGACAGTCATTGCCGGCCAATCACCG	NC_004556.1797	NC_004556.1797	1804531	1805334	+	AutoIPR: IPR019613:Protein of unknown functionDUF4198;
long-mer1993	NC_004556	1805863	1805905	TCAGCAATCGCCAAGGGATATAGCGTGGACGCCGTCGCCGCCA	NC_004556.1798	NC_004556.1798	1805401	1806381	+	AutoIPR: IPR003374:ApbE-like domain;IPR024932:Flavin transferase ApbE;
long-mer1994	NC_004556	1806220	1806262	GCCTGGGCAACCGCTCTAAACACGCTAGGCCGCGAAGCCGGCT	NC_004556.1798	NC_004556.1798	1805401	1806381	+	AutoIPR: IPR003374:ApbE-like domain;IPR024932:Flavin transferase ApbE;
long-mer1995	NC_004556	1806671	1806701	ATCCGAACCAATACACGCTTTTGTAGTTCCA	NA
long-mer1996	NC_004556	1806922	1806964	GTCCCAACATGATTAGCATGATAAAAACATCCACTGTCTGACT	NA
long-mer1997	NC_004556	1807727	1807769	CAACAAAACATCATGCAATGGTCGGATAACATGTACACCCCAA	NA
long-mer1998	NC_004556	1814034	1814069	CATCCACACCACACACCACTGCGGTATCCCTGCTGC	NA
long-mer1999	NC_004556	1814194	1814247	GAAGTTGCCTCAAGCCATTGCATTGCTGCCTTAGTGACTGCAACAACCAGCAAA	NA
long-mer2000	NC_004556	1814263	1814305	ACACTGGCACACTACCAACCATACTTGGCTACTCTTGCCCTTT	NA
long-mer2001	NC_004556	1814475	1814517	CACTCACCAAAGTGTTACCTAGGCACCGTTGGAGTGCAGATCC	NC_004556.1806	NC_004556.1806	1814330	1814998	+	AutoIPR: IPR004607:Phosphoribosylglycinamideformyltransferase;
long-mer2002	NC_004556	1814520	1814562	ACGACTCCCCTGATCGCATCAGCTTCGACACAACGCTCAGCGC	NC_004556.1806	NC_004556.1806	1814330	1814998	+	AutoIPR: IPR004607:Phosphoribosylglycinamideformyltransferase;
long-mer2003	NC_004556	1815140	1815182	GGCACCGAACATCACCGTGCCACCAGTCAAGGACATCCCAACA	NC_004556.1807	NC_004556.1807	1815063	1815920	+	AutoIPR: IPR021457:Protein of unknown functionDUF3108;
long-mer2004	NC_004556	1816052	1816094	CACCATGACCCTGGCGATGATTGATAACAACCAATGGCGCTAT	NC_004556.1808	NC_004556.1808	1815924	1816607	+	AutoIPR: IPR021457:Protein of unknown functionDUF3108;
long-mer2005	NC_004556	1816955	1816997	GCTTTTGCGGCTGTTCCTGCATATTGCTCGATAGAGCGACGGC	NA
long-mer2006	NC_004556	1818192	1818234	AACTCCCCCCGCCGCGACACGCTCCAAGACACAACCGGTGCCA	NC_004556.1811	NC_004556.1811	1818150	1818284	-	
long-mer2007	NC_004556	1818515	1818557	TGCTAAATGTAGAGTAGAGACACCAACAACCAATCGTGACACA	NA
long-mer2008	NC_004556	1818700	1818742	AGCACCGGTGGCGATCCCCACGCCCAATCCAACACCCAAGACA	NC_004556.1812	NC_004556.1812	1818623	1820725	+	AutoIPR: IPR000718:Peptidase M13;IPR024079:Metallopeptidase, catalytic domain;
long-mer2009	NC_004556	1819111	1819135	GGTGAATTACCTACGCAGCACAGCT	NC_004556.1812	NC_004556.1812	1818623	1820725	+	AutoIPR: IPR000718:Peptidase M13;IPR024079:Metallopeptidase, catalytic domain;
long-mer2010	NC_004556	1820491	1820533	AAAAACCGACGGTATTACCCGCGAGCAACGTTTCTTCTATAAC	NC_004556.1812	NC_004556.1812	1818623	1820725	+	AutoIPR: IPR000718:Peptidase M13;IPR024079:Metallopeptidase, catalytic domain;
long-mer2011	NC_004556	1820614	1820656	TTTCCGTACGATCGGCCCGCCCTCGAATATGCCCAGCTTCGCC	NC_004556.1812	NC_004556.1812	1818623	1820725	+	AutoIPR: IPR000718:Peptidase M13;IPR024079:Metallopeptidase, catalytic domain;
long-mer2012	NC_004556	1820931	1820973	ATCAAAGCTGAGGCAGAGCACACCACGAGCACGATGTTCCCAA	NC_004556.1813	NC_004556.1813	1820790	1821101	-	
long-mer2013	NC_004556	1821090	1821147	CATCAATCCCATTGTTTAAAATATCTCAATGCGATTAATGCGCAAATAGCGCTTAAAA	NC_004556.1814	NC_004556.1814	1821142	1821408	-	
long-mer2013	NC_004556	1821090	1821147	CATCAATCCCATTGTTTAAAATATCTCAATGCGATTAATGCGCAAATAGCGCTTAAAA	NC_004556.1813	NC_004556.1813	1820790	1821101	-	
long-mer2014	NC_004556	1821184	1821226	AGCCAAACATAAGTCCACATCACAGATCTGTACTACCTGCTCC	NC_004556.1814	NC_004556.1814	1821142	1821408	-	
long-mer2015	NC_004556	1821454	1821494	CTAACTCAGACCATACACCGCAGCAACACGACATCGCAGAG	NA
long-mer2016	NC_004556	1821705	1821800	ATCTTTCATTCACAACGTAACACCGCGGCATTAAATGCCAAATGCACTGCCCACACTTGCGTTCCCTATGGCAAAAAACGTTCATTGCAACACTCA	NA
long-mer2017	NC_004556	1821871	1821913	CATTGCTCAGGTACGCTTACTTCCCTTTATGGGCTAGACGCAG	NA
long-mer2018	NC_004556	1822134	1822176	CCTCGGTGACCCAGTGATGCCTGGCTGTCTCGGCCTGGACGCC	NC_004556.1815	NC_004556.1815	1821922	1822440	+	AutoIPR:IPR010083:Beta-hydroxyacyl-(acyl-carrier-protein)dehydratase FabA; IPR029069:HotDog domain;
long-mer2019	NC_004556	1822471	1822533	CGAATTGTCGCCCCTCCTTCTGCTCGGGCGGCATATTTCCCACAACACAAAACGCAGCGTGAT	NA
long-mer2020	NC_004556	1822664	1822706	CACAGCTACAAACATGACGCATATCCAGTGATGCACTGGTGCC	NA
long-mer2021	NC_004556	1822719	1822794	TCTGGCCCACACAAAGACTCAGTCGGACTAACTCACTAAAACACTGGAAGCTAAAGACAGACGCTTGTCTGTTGTT	NA
long-mer2022	NC_004556	1822853	1822886	TTTTTTAATCGCCACCTCACTAATGAATGATTGT	NA
long-mer2023	NC_004556	1822929	1822971	TCATTTGTATATCCCTCCCTTACGGATTACGGAAATGAATTGC	NA
long-mer2024	NC_004556	1823896	1823921	CGCGTTGGGCCACCACCGCGACGATA	NC_004556.1816	NC_004556.1816	1823435	1824334	+	AutoIPR: IPR012089:2-thiocytidine tRNAbiosynthesis protein, TtcA;
long-mer2025	NC_004556	1825324	1825366	ACTCTTTGCAGACTCATCTTGCCTGATGCCCCCTACAAATCAG	NC_004556.1818	NC_004556.1818	1825313	1826107	+	AutoIPR: IPR002725:Protein of unknown functionDUF45;
long-mer2026	NC_004556	1826300	1826342	TGCAGACGCGCTCGCAGAGAGTTTTCTCTACGACAAAATCACT	NA
long-mer2027	NC_004556	1828094	1828136	TGGTATCGCTCTAGACGGAGCGGCACTTCAAATCGACGACAGT	NC_004556.1820	NC_004556.1820	1827579	1828484	+	AutoIPR: IPR007461:Ysc84 actin-binding domain;
long-mer2028	NC_004556	1828259	1828301	AGCACGCAATAACCGTAATAACACCACAAAACAAAGTGGATGG	NC_004556.1820	NC_004556.1820	1827579	1828484	+	AutoIPR: IPR007461:Ysc84 actin-binding domain;
long-mer2029	NC_004556	1829199	1829241	ATCGCAGTGACCTCATCGGACAATTTAGAGAGCGAAAGTAGCC	NC_004556.1822	NC_004556.1822	1828792	1829208	+	AutoIPR: IPR003369:Sec-independent proteintranslocase protein TatA/B/E; IPR003998:Twin-argininetranslocation protein TatB-like;
long-mer2029	NC_004556	1829199	1829241	ATCGCAGTGACCTCATCGGACAATTTAGAGAGCGAAAGTAGCC	NC_004556.1823	NC_004556.1823	1829205	1829945	+	AutoIPR: IPR002033:Sec-independent periplasmicprotein translocase TatC;
long-mer2030	NC_004556	1830591	1830631	GCGGCAACAACGCCATCAGCAACTGCGGTACCCGTCCATCG	NC_004556.1824	NC_004556.1824	1830010	1830918	-	
long-mer2031	NC_004556	1831357	1831399	TGGAACTGCACGCCCCAACTACTCTTCCCCCATCGGAACGCCT	NC_004556.1825	NC_004556.1825	1831191	1831913	-	AutoIPR: IPR029062:Class I glutamineamidotransferase-like;
long-mer2032	NC_004556	1831476	1831518	ATGTGCCGAAAAGTGCCTTGGTAAATTTGCAAACAACGGATCA	NC_004556.1825	NC_004556.1825	1831191	1831913	-	AutoIPR: IPR029062:Class I glutamineamidotransferase-like;
long-mer2033	NC_004556	1831954	1832018	ACCACCGCCCGGCTGTTTCAAACAACCTGCACCAACAACCGGCCCCAAAGAAATCAAAAGAATAT	NC_004556.1826	NC_004556.1826	1831885	1832121	-	
long-mer2034	NC_004556	1832858	1832900	TACCCGCCATCCTGCTATGCATCTCACCTGCGCTCTGGGCCAA	NA
long-mer2035	NC_004556	1832968	1833010	GCCGAATGTACCCACGTGAACTTCACCCTCACACACACCGGCA	NA
long-mer2036	NC_004556	1833344	1833386	AAAAGGCCAAAGCCTCTGACCTAACTCCATTTCCGCAAACGCA	NA
long-mer2037	NC_004556	1833407	1833449	ACATCAACACACACTCCACGAGGATACACAGCAGACGCACAGC	NA
long-mer2038	NC_004556	1833775	1833829	CCCGGATGGCAACGGCAATAAGGCCCGATGCGTAGTCGTATGTCGGCCACGCGAA	NC_004556.1829	NC_004556.1829	1833517	1834542	-	AutoIPR: IPR004881:Ribosome biogenesis GTPaseRsgA, putative; IPR027417:P-loop containing nucleosidetriphosphate hydrolase;
long-mer2039	NC_004556	1834025	1834058	CGCAACACCGCCACCGCCGCCGCGACATCAACAC	NC_004556.1829	NC_004556.1829	1833517	1834542	-	AutoIPR: IPR004881:Ribosome biogenesis GTPaseRsgA, putative; IPR027417:P-loop containing nucleosidetriphosphate hydrolase;
long-mer2040	NC_004556	1834425	1834491	CCGGACGGCACTGCGAATACATCGCACACATCGCCTGCCACGCCGAATCAGCAGGCGGCCCCGGCCA	NC_004556.1829	NC_004556.1829	1833517	1834542	-	AutoIPR: IPR004881:Ribosome biogenesis GTPaseRsgA, putative; IPR027417:P-loop containing nucleosidetriphosphate hydrolase;
long-mer2041	NC_004556	1834675	1834717	CGCCAAAGAGAACAATCTCCAGCACCTTTCACCAGGAAGATAC	NA
long-mer2042	NC_004556	1835670	1835716	AAATACCGCATCAGCACGATCGGCGCCACGTAGCCGGGGTCCAAGAT	NC_004556.1831	NC_004556.1831	1835238	1836968	-	AutoIPR: IPR007443:Penicillin-binding proteinactivator LpoA; IPR028082:Periplasmic bindingprotein-like I;
long-mer2043	NC_004556	1836837	1836882	CTTGCCCTGCTCCAACAAGACCAACCCGGCGCTTTTGTGGGGTAAG	NC_004556.1831	NC_004556.1831	1835238	1836968	-	AutoIPR: IPR007443:Penicillin-binding proteinactivator LpoA; IPR028082:Periplasmic bindingprotein-like I;
long-mer2044	NC_004556	1837983	1838025	GCCCTAAAATTCTTGACAATTCAATGAATTTAAATTAAACGGT	NA
long-mer2045	NC_004556	1838102	1838144	CTTCTCAAAAAGAAGTCGCAGCAAAAACCACTCACAAGTTAAC	NA
long-mer2046	NC_004556	1838349	1838375	CGCATCCATACAACACACTTAATAGGT	NA
long-mer2047	NC_004556	1839480	1839501	TTTCGGCAATAGCTCCTCCTCT	NC_004556.1833	NC_004556.1833	1838386	1841511	+	AutoIPR: IPR010104:Bacterial TonB-dependentreceptor;
long-mer2048	NC_004556	1839690	1839732	CGGCAATGTCAACGGTAGCGGGGATCAAAGCGGAGCGCTGAAC	NC_004556.1833	NC_004556.1833	1838386	1841511	+	AutoIPR: IPR010104:Bacterial TonB-dependentreceptor;
long-mer2049	NC_004556	1839792	1839834	GATCACCGATTTCCGACTGTCCCGCGCCTCACGCGATCTGGTC	NC_004556.1833	NC_004556.1833	1838386	1841511	+	AutoIPR: IPR010104:Bacterial TonB-dependentreceptor;
long-mer2050	NC_004556	1839966	1840008	CAGAACCGGTCTGATCCAACAGCACTTCATCAACGCCATCAAC	NC_004556.1833	NC_004556.1833	1838386	1841511	+	AutoIPR: IPR010104:Bacterial TonB-dependentreceptor;
long-mer2051	NC_004556	1840104	1840131	GGGCGTCGCCTCAGCGGCGGCGCGTAAT	NC_004556.1833	NC_004556.1833	1838386	1841511	+	AutoIPR: IPR010104:Bacterial TonB-dependentreceptor;
long-mer2052	NC_004556	1842200	1842242	ATACTCGGTGATCTCCGGCGCGACCCCAGAACTGCGCGACTCA	NC_004556.1834	NC_004556.1834	1841691	1843763	+	AutoIPR: IPR012340:Nucleic acid-binding,OB-fold; IPR015413:Methionyl/Leucyl tRNA synthetase;IPR020791:Leucine-tRNA ligase, archaeal;IPR029038:Methionyl-tRNA synthetase, Zn-domain;
long-mer2053	NC_004556	1843681	1843706	TCCTCTCAGCCGGCTTCGACAACGGT	NC_004556.1834	NC_004556.1834	1841691	1843763	+	AutoIPR: IPR012340:Nucleic acid-binding,OB-fold; IPR015413:Methionyl/Leucyl tRNA synthetase;IPR020791:Leucine-tRNA ligase, archaeal;IPR029038:Methionyl-tRNA synthetase, Zn-domain;
long-mer2054	NC_004556	1843877	1843916	GCACACCATCGCAAAAACAAAAGGCTCACACCATCCCACT	NC_004556.1835	NC_004556.1835	1843874	1844176	-	
long-mer2055	NC_004556	1844063	1844129	GATCCATGACCACAGAATCAGGCTCTCTCCGGTAGTGACATCCACCGCCCCGGATGTCTCATCACAG	NC_004556.1835	NC_004556.1835	1843874	1844176	-	
long-mer2056	NC_004556	1844260	1844302	GATACTCCCCCCAACATCAACAGTCTCTGGAAAAGACATTCAT	NC_004556.1836	NC_004556.1836	1844276	1844527	-	
long-mer2057	NC_004556	1844657	1844699	CGACCGCTGCCCTCCCGGCGGAGACGCTGGCGCACGCGCCCTG	NC_004556.1837	NC_004556.1837	1844634	1844945	+	AutoIPR: IPR010207:Electron transport complex,RnfB/RsxB; IPR017896:4Fe-4S ferredoxin-type, iron-sulphurbinding domain;
long-mer2058	NC_004556	1844846	1844888	CGCTAAACACATGCATACGGTAATCGCTGCACTTTGCACCGGC	NC_004556.1837	NC_004556.1837	1844634	1844945	+	AutoIPR: IPR010207:Electron transport complex,RnfB/RsxB; IPR017896:4Fe-4S ferredoxin-type, iron-sulphurbinding domain;
long-mer2059	NC_004556	1845085	1845127	GGCAACAGGCCAGTGGCACTCCCCTTCCAAGCGCAACACACAC	NC_004556.1838	NC_004556.1838	1845063	1845263	-	
long-mer2060	NC_004556	1845377	1845418	GCACACCGACCAACACACACAAAAGTGACACTGGCAATGCCA	NA
long-mer2061	NC_004556	1845453	1845495	TGCCGCAATATGCCTGCGGCCTCAGCAACATCTGGATTGCTGC	NA
long-mer2062	NC_004556	1845676	1845718	CAATACCAACACCGATCAAGAACGCCTCTGCGGCCTACAGCCA	NA
long-mer2063	NC_004556	1846346	1846368	ACCGGCGTCAAACGATATTGGCG	NC_004556.1839	NC_004556.1839	1845748	1846416	-	AutoIPR: IPR016892:Uncharacterised conservedprotein UCP028583;
long-mer2064	NC_004556	1846442	1846491	TAATCACTATATTAATGTGACTAATTAATCATATTAAGAACCCTGGGGCA	NA
long-mer2065	NC_004556	1846540	1846576	AACATCGCGGCGACAATGACAGACCAATCAAACAGCA	NC_004556.1840	NC_004556.1840	1846518	1846775	-	
long-mer2066	NC_004556	1847248	1847276	ATGACATCGATACTCCCTCGGACGTGTGG	NC_004556.1841	NC_004556.1841	1846821	1847249	-	
long-mer2067	NC_004556	1847297	1847333	GCCAAAGTGAATGGTATTGCCACGCGCTGCACAGGCG	NA
long-mer2068	NC_004556	1847342	1847366	GCGTGGGCACGTTGGGAGCACCGTG	NA
long-mer2069	NC_004556	1847457	1847499	CAAACCGATCACTCTGCGGAAAATGGCGAAGATCTCTGGTTGT	NC_004556.1842	NC_004556.1842	1847376	1847666	-	
long-mer2070	NC_004556	1847768	1847810	TCGCACAGGGCGCGTTCATCGACACGGCGCAACACCAGGCCAC	NC_004556.1843	NC_004556.1843	1847783	1848298	-	AutoIPR: IPR006429:Phage portal protein, lambdafamily;
long-mer2071	NC_004556	1848265	1848308	CGAGGCGGTGCAGGCGCGGGGATGCGGTGGTCATGGTGCGTCTG	NC_004556.1844	NC_004556.1844	1848295	1848531	-	
long-mer2071	NC_004556	1848265	1848308	CGAGGCGGTGCAGGCGCGGGGATGCGGTGGTCATGGTGCGTCTG	NC_004556.1843	NC_004556.1843	1847783	1848298	-	AutoIPR: IPR006429:Phage portal protein, lambdafamily;
long-mer2072	NC_004556	1848719	1848748	GGGGGCGGGGTCAGTGGGCGGGGCAGCTGG	NC_004556.1845	NC_004556.1845	1848608	1850707	-	AutoIPR: IPR008866:Bacteriophage lambda, GpA;
long-mer2073	NC_004556	1848770	1848811	GGTCGGTTGGTAGATGGCTTCAAGGGCTTCCCATTGTGATTC	NC_004556.1845	NC_004556.1845	1848608	1850707	-	AutoIPR: IPR008866:Bacteriophage lambda, GpA;
long-mer2074	NC_004556	1850727	1850753	CGAATGCGAGGGTGTCGTTGGTGTCGT	NC_004556.1846	NC_004556.1846	1850704	1851312	-	
long-mer2075	NC_004556	1851092	1851134	AAGGTGGGTACGGCGGCGGCGTGAGGGTCGGTCATGCCGCGCT	NC_004556.1846	NC_004556.1846	1850704	1851312	-	
long-mer2076	NC_004556	1854850	1854891	TTATCAATACGGCTATCGGCTGATGAAAATATGCAAACAACG	NC_004556.1852	NC_004556.1852	1854732	1855016	-	
long-mer2077	NC_004556	1854956	1854998	AGGATGTACCGCAGCAATGGCACGATGCGCTGTTCTCATTAAT	NC_004556.1852	NC_004556.1852	1854732	1855016	-	
long-mer2078	NC_004556	1855060	1855102	ACTGATGCTGTTTGCTCACTGTCGCATGTGGACATCGTCCGCC	NA
long-mer2079	NC_004556	1860764	1860802	AGCCTTGGCCCTAGGCCACACACCCCAGAGCACGCGCCC	NA
long-mer2080	NC_004556	1860829	1860871	GGAGCCGCCTGTGTGCCCCGGTCAAGGCCGCAACCCCAGCAAC	NA
long-mer2081	NC_004556	1861276	1861318	CGCACTGACAGTAAACGCAGTACGCGTGGCATCTCCAACAAAC	NC_004556.1863	NC_004556.1863	1861174	1861629	-	AutoIPR: IPR000983:Bacterial general secretionpathway protein G-type pilin;
long-mer2082	NC_004556	1864128	1864170	AGAATATTCGGATTTGAGTGTTACCACCAGTTGATTCTTGGCA	NC_004556.1864	NC_004556.1864	1861626	1866191	-	AutoIPR: IPR008707:PilC beta-propeller domain;IPR011047:Quinonprotein alcohol dehydrogenase-likesuperfamily;
long-mer2083	NC_004556	1865138	1865205	TCCCTTTCACGTCTCCCCCACCGCCGCAATTGCCATTCAAGCAAAATTGCCCAGTCAACGGATTAATC	NC_004556.1864	NC_004556.1864	1861626	1866191	-	AutoIPR: IPR008707:PilC beta-propeller domain;IPR011047:Quinonprotein alcohol dehydrogenase-likesuperfamily;
long-mer2084	NC_004556	1867438	1867480	CCTTGATCGGTTTCAGAGCCGTAAGTTCAGCCGGCAACACTGG	NC_004556.1866	NC_004556.1866	1866689	1867945	-	
long-mer2085	NC_004556	1869580	1869622	TGTCAGGATCAACGGAAACGGTAACCCGTGATTCTCCTCACGT	NC_004556.1869	NC_004556.1869	1869079	1870473	-	AutoIPR: IPR027820:Domain of unknown functionDUF4478; IPR031100:LOG family;
long-mer2086	NC_004556	1872388	1872430	CGTAGCCATCAGTCAATGCAATTGAAACAGAAAGACACGCTAT	NC_004556.1870	NC_004556.1870	1870904	1872496	-	AutoIPR: IPR001633:EAL domain;IPR024744:Putative cyclic diguanylate phosphodiesterase,CSS motif-containing domain;
long-mer2087	NC_004556	1872941	1872963	GGTACGACGAGAAGGCTGGGCTA	NA
long-mer2088	NC_004556	1873097	1873139	GCTTTTTGTAAAAAGTAATTGCCAATGGTGGTTGCCGAGCACG	NC_004556.1871	NC_004556.1871	1872988	1873143	-	
long-mer2089	NC_004556	1874395	1874437	TCGCACCCAGCTGTAGTGAGGTTGGCGTGCTCGGTGTGTTACC	NC_004556.1872	NC_004556.1872	1873512	1874651	+	AutoIPR: IPR001763:Rhodanese-like domain;IPR016040:NAD(P)-binding domain;
long-mer2090	NC_004556	1874824	1874849	GATACTGAAGCATGAAGCATCGACAC	NA
long-mer2091	NC_004556	1876762	1876804	GTCAGCCATACGCTCCAATTCACTACGACCTTCCGGCATAGCA	NC_004556.1874	NC_004556.1874	1876315	1877550	-	AutoIPR: IPR017687:Outer membrane proteinassembly factor BamB; IPR027295:Quinonprotein alcoholdehydrogenase-like domain;
long-mer2092	NC_004556	1876852	1876894	GATAGTACCGTCGTCATTTCCCACGAACAGCAAATCTGTCCCA	NC_004556.1874	NC_004556.1874	1876315	1877550	-	AutoIPR: IPR017687:Outer membrane proteinassembly factor BamB; IPR027295:Quinonprotein alcoholdehydrogenase-like domain;
long-mer2093	NC_004556	1877006	1877029	CGCACAAACACCATGTTCTGCGCC	NC_004556.1874	NC_004556.1874	1876315	1877550	-	AutoIPR: IPR017687:Outer membrane proteinassembly factor BamB; IPR027295:Quinonprotein alcoholdehydrogenase-like domain;
long-mer2094	NC_004556	1878337	1878379	GCGTGTTAGATCAACAATGTTCCCAGATTCTTGCACTTCCACC	NC_004556.1876	NC_004556.1876	1878268	1879134	-	AutoIPR: IPR010982:Lambda repressor-like,DNA-binding domain; 
long-mer2095	NC_004556	1879712	1879753	TCTAGCAACTTCTCGGCAGCCACATCATCACCGGCATTAAAT	NC_004556.1877	NC_004556.1877	1879141	1879950	-	AutoIPR: IPR013360:Pilus biogenesis/stabilitytype IV, PilW;
long-mer2096	NC_004556	1888848	1888890	CACTGGGGGAATTGACGTTGCAGGACATGTGGTCGCATCCGCC	NC_004556.1886	NC_004556.1886	1888645	1889649	+	AutoIPR: IPR002085:Alcohol dehydrogenasesuperfamily, zinc-type; IPR016040:NAD(P)-binding domain;IPR020843:Polyketide synthase, enoylreductase domain;
long-mer2097	NC_004556	1890396	1890437	CTAATGTTTTCGAAAGCGTTAATAAGCACAATTGGAAATTGT	NC_004556.1888	NC_004556.1888	1890344	1890520	-	
long-mer2098	NC_004556	1891186	1891226	CAATTATTTGAAATACTCCAAATGAGAACAACCATCTGAAC	NA
long-mer2099	NC_004556	1891263	1891305	ATAAAAATATATCGACCAAGTAACACTGCCTAGAAAAGCATCC	NA
long-mer2100	NC_004556	1891587	1891610	ACTAGAAAGGCTTATAGTACGAAG	NA
long-mer2101	NC_004556	1891756	1891798	TTGTTTACATTAAAACTCAAGAAATTCATCTTGATGACAATCC	NA
long-mer2102	NC_004556	1897102	1897144	AAAAAATTAAATTAAAGCATTCTGCATCAATGGTAATTGAGTG	NA
long-mer2103	NC_004556	1899870	1899912	ATAAACAGACCAAGCACCCGCGTTTCTCGCTGCAATCCCAACT	NA
long-mer2104	NC_004556	1899925	1899967	CCATTAAGAAAATCAGATGGGCCGGACGTGTATCCCGACAACA	NA
long-mer2105	NC_004556	1900036	1900078	GTCGTAAAACATCATATCAAGTCGCTCTATCGTGGACACATCC	NA
long-mer2106	NC_004556	1900190	1900232	CTGAAAAACCCTCAACCCAAAGTGCGGCAACAACGCCAACAGA	NC_004556.1899	NC_004556.1899	1900109	1901443	-	AutoIPR: IPR006685:Mechanosensitive ion channelMscS; IPR010920:LSM domain;
long-mer2107	NC_004556	1901003	1901045	ACGGCGCTCATACACTTGATTGGCCAAATCCATCAAACGAGCC	NC_004556.1899	NC_004556.1899	1900109	1901443	-	AutoIPR: IPR006685:Mechanosensitive ion channelMscS; IPR010920:LSM domain;
long-mer2108	NC_004556	1901090	1901132	GCGCACCACTGCAACCACCACAAGTGGCACATCAGGCACCGCG	NC_004556.1899	NC_004556.1899	1900109	1901443	-	AutoIPR: IPR006685:Mechanosensitive ion channelMscS; IPR010920:LSM domain;
long-mer2109	NC_004556	1901671	1901713	GATGACGCCCACTGCCTGGGCGCCACGCACCGCACCCGGCTTA	NC_004556.1900	NC_004556.1900	1901641	1902003	-	AutoIPR: IPR006156:Dihydroneopterin aldolase;IPR006157:Dihydroneopterin aldolase/epimerase domain;
long-mer2110	NC_004556	1901785	1901864	CTCAACCAAACCACAGTCAGATTGCTGCACAACTTCGATTAAACGCTTACTAATCGCACTATAGTTCAATGCATCAACGA	NC_004556.1900	NC_004556.1900	1901641	1902003	-	AutoIPR: IPR006156:Dihydroneopterin aldolase;IPR006157:Dihydroneopterin aldolase/epimerase domain;
long-mer2111	NC_004556	1904058	1904100	ATGGGAAAACTGATGGGGGCAATCAAAACCAAACTTGCCGGCC	NC_004556.1903	NC_004556.1903	1903707	1904153	+	AutoIPR: IPR003789:Aspartyl/glutamyl-tRNAamidotransferase subunit B-related;IPR023168:Aspartyl/glutamyl-tRNA(Asn/Gln)amidotransferase subunit B, C-terminal;
long-mer2112	NC_004556	1904459	1904501	CCTACCGATGGCGCTGGTCAACCGTTTCAACGAGATCGACCTA	NC_004556.1904	NC_004556.1904	1904397	1905275	+	AutoIPR: IPR017039:Virulence factor BrkB;
long-mer2113	NC_004556	1906810	1906843	ATCGCCCACCCCGGACCAGCCACTGCCGCCACAT	NC_004556.1905	NC_004556.1905	1905556	1907289	+	AutoIPR: IPR006171:Toprim domain; IPR006295:DNAprimase, DnaG; IPR016136:DNA helicase DnaB,N-terminal/DNA primase DnaG, C-terminal; IPR030846:DNAprimase DnaG, bacteria;
long-mer2114	NC_004556	1907264	1907291	TCAAAAACCGCACCACACTACGGTGAAA	NC_004556.1905	NC_004556.1905	1905556	1907289	+	AutoIPR: IPR006171:Toprim domain; IPR006295:DNAprimase, DnaG; IPR016136:DNA helicase DnaB,N-terminal/DNA primase DnaG, C-terminal; IPR030846:DNAprimase DnaG, bacteria;
long-mer2115	NC_004556	1908585	1908627	GCCGGAATTGAAGTTAATCCCGCCATTACGCTGCCAAATGATG	NC_004556.1907	NC_004556.1907	1908267	1908791	-	AutoIPR: IPR001091:Restriction/modificationDNA-methylase; IPR002941:DNA methylase N-4/N-6;IPR029063:S-adenosyl-L-methionine-dependentmethyltransferase;
long-mer2116	NC_004556	1908808	1908850	TCGAAACCTTCGATAAGAGCCCCGTTTGCTCACTTGCCGCCAC	NC_004556.1908	NC_004556.1908	1908837	1909088	-	AutoIPR: IPR017985:DNA methylase, N-4cytosine-specific, conserved site;IPR029063:S-adenosyl-L-methionine-dependentmethyltransferase;
long-mer2117	NC_004556	1909014	1909040	CTTTTTGGCTGCCTTAATGACGCGCCT	NC_004556.1908	NC_004556.1908	1908837	1909088	-	AutoIPR: IPR017985:DNA methylase, N-4cytosine-specific, conserved site;IPR029063:S-adenosyl-L-methionine-dependentmethyltransferase;
long-mer2118	NC_004556	1910033	1910074	CCAAATATCTAGTGCATTCAAATCAAAATGAATTGAATAAAA	NA
long-mer2119	NC_004556	1910176	1910218	ACCAACGCCTCAGCAGACACCACCTGCTTAAACAAAGCGATCC	NC_004556.1910	NC_004556.1910	1910085	1911392	-	AutoIPR: IPR002305:Aminoacyl-tRNA synthetase,class Ic; IPR024109:Tryptophan-tRNA ligase,bacterial-type;
long-mer2120	NC_004556	1911458	1911500	AAAATCACCACCTTCCAGAGCAAGCCCATCCCAGAACACCGAC	NA
long-mer2121	NC_004556	1911722	1911749	ACACCACTTGATCCAACGCCGACCCCTG	NC_004556.1911	NC_004556.1911	1911579	1911803	-	
long-mer2122	NC_004556	1911996	1912038	TCGCCTCCATGCCAACCTGAACCCAGAGTTTGCAATCCATGTC	NA
long-mer2123	NC_004556	1914134	1914168	AGCACAGATCACCGATACCACCCATCGCGCGCGCA	NC_004556.1913	NC_004556.1913	1914024	1914260	-	
long-mer2124	NC_004556	1914914	1914956	CCAAGTGCTCCAGGCTAGGAAATCGGTACGCTCGAACACTTCA	NC_004556.1914	NC_004556.1914	1914257	1917988	-	AutoIPR: IPR000212:DNA helicase, UvrD/REP type;IPR011335:Restriction endonuclease  type II-like;IPR027417:P-loop containing nucleoside triphosphatehydrolase;
long-mer2125	NC_004556	1915001	1915043	GGGTACTTCGCTCCCAGGCAGAGGCTGTTGGATGGCATCCTGT	NC_004556.1914	NC_004556.1914	1914257	1917988	-	AutoIPR: IPR000212:DNA helicase, UvrD/REP type;IPR011335:Restriction endonuclease  type II-like;IPR027417:P-loop containing nucleoside triphosphatehydrolase;
long-mer2126	NC_004556	1915397	1915439	GCGTGCTTCTTCAGCGCGCTGTTCCTGTTTCCACGCTGTTTCA	NC_004556.1914	NC_004556.1914	1914257	1917988	-	AutoIPR: IPR000212:DNA helicase, UvrD/REP type;IPR011335:Restriction endonuclease  type II-like;IPR027417:P-loop containing nucleoside triphosphatehydrolase;
long-mer2127	NC_004556	1918156	1918198	TTGGTGGTCGTTACCACGCCAACGGGCGCGGGCGGTCTGCAAG	NC_004556.1915	NC_004556.1915	1917985	1921350	-	AutoIPR: IPR006697:RecBCD enzyme subunit RecC;IPR011335:Restriction endonuclease  type II-like;IPR013986:DExx box DNA helicase domain; IPR027417:P-loopcontaining nucleoside triphosphate hydrolase;
long-mer2128	NC_004556	1918682	1918724	TGTGGGTAGAGGGTGTCGTCATTCTCATGGAGTAGGGAGGCAA	NC_004556.1915	NC_004556.1915	1917985	1921350	-	AutoIPR: IPR006697:RecBCD enzyme subunit RecC;IPR011335:Restriction endonuclease  type II-like;IPR013986:DExx box DNA helicase domain; IPR027417:P-loopcontaining nucleoside triphosphate hydrolase;
long-mer2129	NC_004556	1918872	1918914	GCAGGCTATCCAGTGGTAGGGGGGGTTCGGGGTCGGGAAGGGC	NC_004556.1915	NC_004556.1915	1917985	1921350	-	AutoIPR: IPR006697:RecBCD enzyme subunit RecC;IPR011335:Restriction endonuclease  type II-like;IPR013986:DExx box DNA helicase domain; IPR027417:P-loopcontaining nucleoside triphosphate hydrolase;
long-mer2130	NC_004556	1921448	1921499	GGGCGATGTAACCTAAAATATATGGCAAGCCCAAGCCCAGACAATACAGAAA	NA
long-mer2131	NC_004556	1923330	1923372	CTATTAACCCTAGCCTCGCTAATGGTGCTAGCAGTCGCATCCA	NC_004556.1918	NC_004556.1918	1923288	1923824	+	AutoIPR: IPR003399:Mce/MlaD; IPR030970:Probablephospholipid ABC transporter-binding protein MlaD;
long-mer2132	NC_004556	1923375	1923417	AACCAACGCTGGAGTATGGGCAGCAACCAATACACTCTTACCG	NC_004556.1918	NC_004556.1918	1923288	1923824	+	AutoIPR: IPR003399:Mce/MlaD; IPR030970:Probablephospholipid ABC transporter-binding protein MlaD;
long-mer2133	NC_004556	1923443	1923485	ACGCAAGCAAGCCCCGGTACGAATCAGCGGGGTTAACATCGGC	NC_004556.1918	NC_004556.1918	1923288	1923824	+	AutoIPR: IPR003399:Mce/MlaD; IPR030970:Probablephospholipid ABC transporter-binding protein MlaD;
long-mer2134	NC_004556	1929329	1929371	CATCGCCAACCCATCCGGTCCACCATCACGGTAGGCAATTTCA	NC_004556.1924	NC_004556.1924	1928285	1929586	-	AutoIPR: IPR003439:ABC transporter-like;IPR018632:C-terminal AAA-associated domain;IPR027417:P-loop containing nucleoside triphosphatehydrolase;
long-mer2135	NC_004556	1931644	1931670	CGGAATCAGCGTTAAATCAAATGGTCC	NC_004556.1926	NC_004556.1926	1931655	1931789	-	
long-mer2136	NC_004556	1933850	1933892	TACAGGATCAAGCTACGTCGCCCACGCAGCAACTGAAGCACTC	NA
long-mer2137	NC_004556	1938330	1938362	TTATTCTTTGAGTTATTCTTTGAGCAATGACTT	NA
long-mer2138	NC_004556	1941500	1941605	CGTTCAGCCAAGCTGACACTTAAACCACACGCCTATACGAGAGCACAGCGCTTGTCTTGTCTTGTCTTGTCTTGTCTTGTCTTGTCTTGTCTTGGCCTGGCCTGGC	NA
long-mer2139	NC_004556	1941994	1942036	AGTGAAGAATTGCTTTTACACGGCCAACAAGTGTCACGTCTAG	NA
long-mer2140	NC_004556	1942186	1942224	AGTGGTACAGAAAATCTTGATAGTGCTGTGCACGGTAAA	NA
long-mer2141	NC_004556	1942229	1942262	CCCTGCAAAGTAGGCAAAGTAGGCAAAGTATTCA	NA
long-mer2142	NC_004556	1942439	1942472	AACAGAAGCCTGTCTACACCGCTGGCGTTCTCCC	NA
long-mer2143	NC_004556	1942498	1942540	ACACTGGAACTCTTTCCACCTACGCAATAAAGCTTGTTTCTCA	NA
long-mer2144	NC_004556	1943343	1943385	CCTTAGGGTCTCCCTTCATACAACATCTCCGGTAGAAAATTCT	NC_004556.1934	NC_004556.1934	1942897	1943361	-	AutoIPR: IPR002024:Bacterioferritin;IPR008331:Ferritin/DPS protein domain;IPR009078:Ferritin-like superfamily;
long-mer2145	NC_004556	1946239	1946281	ACACTGTTGAAAATCACCGATATAATTTTTTTTAAAGCCGCCA	NA
long-mer2146	NC_004556	1946809	1946847	GACAGATATCAACCTAAAAAAAAATAAAAATGCACTACC	NC_004556.1939	NC_004556.1939	1946768	1946947	+	
long-mer2147	NC_004556	1946884	1946926	ATCACAACACATCCAACTATTAATTTTCAAGAAACTTCAATTC	NC_004556.1939	NC_004556.1939	1946768	1946947	+	
long-mer2148	NC_004556	1947006	1947048	CTTCATCAAAGCGAAACACAATTTTAACACAAACTAGGTATTA	NA
long-mer2149	NC_004556	1947350	1947392	CAAGCGGGATGCCAGGCCCGTTATCCTCAACCGACAACACCAA	NC_004556.1940	NC_004556.1940	1947171	1948619	-	AutoIPR: IPR005467:Histidine kinase domain;IPR014285:Nitrogen fixation negative regulator NifL;IPR017232:Signal transduction histidine kinase, nitrogenfixation and metabolism regulator;
long-mer2150	NC_004556	1949880	1949917	TGAACTTTCCAAGACCAATCTAAGCACGTTCATAATTA	NA
long-mer2151	NC_004556	1951728	1951770	GACGAGAAGCACTCGATCCGCTACATCGGCAACAATCAAGTGT	NA
long-mer2152	NC_004556	1951775	1951817	GCTAATCAACATGCAGCCGCAAATGACGGCGTGCAACAGAATG	NA
long-mer2153	NC_004556	1954064	1954106	GCATCAATGCGGAACATGTTGTTATTACCATGTTTATCACCAC	NC_004556.1945	NC_004556.1945	1952656	1954701	-	AutoIPR: IPR010948:TonB-dependentlactoferrin/transferrin receptor;
long-mer2154	NC_004556	1954576	1954618	GAAATGACGTGAATCTGTGGGTGGCGGTCCAACGTCAGCCATA	NC_004556.1945	NC_004556.1945	1952656	1954701	-	AutoIPR: IPR010948:TonB-dependentlactoferrin/transferrin receptor;
long-mer2155	NC_004556	1954625	1954667	GCTGGAGTGAGGAGTAAATTGTAAACAGCCAGAAAAAGAACAG	NC_004556.1945	NC_004556.1945	1952656	1954701	-	AutoIPR: IPR010948:TonB-dependentlactoferrin/transferrin receptor;
long-mer2156	NC_004556	1955605	1955673	AACCACTGCTTACAAAACCATTACCCTATCCAGTTAAGACTGTTTTACTATGCATCACCATAGGGTCTT	NA
long-mer2157	NC_004556	1955889	1955931	AAATGGACTCAATGACTGCCGTAATTGATCTCCTCCTTCGTCC	NA
long-mer2158	NC_004556	1958945	1958987	ATTCATTGACTTAAAACAGAGAAAACCAATGACACCAAAACCC	NA
long-mer2159	NC_004556	1959533	1959575	ACACTGCACGACTTATCGCACACACCGCACCATTACTGAATGG	NC_004556.1950	NC_004556.1950	1959487	1960101	+	AutoIPR: IPR003733:Thiamine phosphatesynthase;
long-mer2160	NC_004556	1959655	1959697	TGCCGTCCAACCGGCATCCCCTTACTCATCAACGACGACTTGG	NC_004556.1950	NC_004556.1950	1959487	1960101	+	AutoIPR: IPR003733:Thiamine phosphatesynthase;
long-mer2161	NC_004556	1959915	1959957	ACCAGAACTGCTACGCCAAACTACCCATTTGGGTGTACCACGC	NC_004556.1950	NC_004556.1950	1959487	1960101	+	AutoIPR: IPR003733:Thiamine phosphatesynthase;
long-mer2162	NC_004556	1960100	1960142	GAACAAACCATCCAGCCACACACATTCACCGTCAACGTAACCA	NC_004556.1950	NC_004556.1950	1959487	1960101	+	AutoIPR: IPR003733:Thiamine phosphatesynthase;
long-mer2163	NC_004556	1960314	1960356	TTAAACCTGCAAAAGATGCGCACGACATCATGACGGCACTGAC	NA
long-mer2164	NC_004556	1960570	1960612	TCATAGAACTGACGTTGCCACCTTACCTAAACGAAAGAGCATT	NA
long-mer2165	NC_004556	1960864	1960906	AGTTTCACTTTAAAACCTGTGTCTCCCATTCCAAATCTCATAC	NA
long-mer2166	NC_004556	1961131	1961202	GAACATGGGAAAAAAATACATAGAGAGCATACGATTACGGTACGGAGACACCGCTGCTGATATGCCATTGTT	NC_004556.1951	NC_004556.1951	1960979	1962187	+	AutoIPR: IPR001128:Cytochrome P450;
long-mer2167	NC_004556	1961872	1961914	TGAAGGCGAGTTGGTCCCTCGCGGCACAGTAGTATTTTTGATG	NC_004556.1951	NC_004556.1951	1960979	1962187	+	AutoIPR: IPR001128:Cytochrome P450;
long-mer2168	NC_004556	1962167	1962209	GATTTGCATGCAAAAAACTAGAGACACCACATACAAAAGTGAT	NC_004556.1951	NC_004556.1951	1960979	1962187	+	AutoIPR: IPR001128:Cytochrome P450;
long-mer2169	NC_004556	1962490	1962531	CTCTGAATCATTTTTTGTAAACATGAATGGTTTCCTATTGAT	NA
long-mer2170	NC_004556	1963632	1963674	GCCATTCAGCCCCCAATTCTGTGCCCTGGCAGTTTCACCAACT	NC_004556.1952	NC_004556.1952	1962765	1964423	-	AutoIPR: IPR017850:Alkaline-phosphatase-like,core domain;
long-mer2171	NC_004556	1963975	1964017	CACAACACCGCAATTGGTACCGCCGCATAGAACAGCAACGGCA	NC_004556.1952	NC_004556.1952	1962765	1964423	-	AutoIPR: IPR017850:Alkaline-phosphatase-like,core domain;
long-mer2172	NC_004556	1964172	1964214	ACTCCACCGCCACACCACCAAACCCAACAGCAACGCATGTACC	NC_004556.1952	NC_004556.1952	1962765	1964423	-	AutoIPR: IPR017850:Alkaline-phosphatase-like,core domain;
long-mer2173	NC_004556	1964242	1964284	ACAAAACCGATACTTCCTGAGACGGTACTCATCGCACTTCGCC	NC_004556.1952	NC_004556.1952	1962765	1964423	-	AutoIPR: IPR017850:Alkaline-phosphatase-like,core domain;
long-mer2174	NC_004556	1964472	1964510	AAAAAGAGGTAGAAAAAGCCCAAAGCAACCAACCAACAG	NC_004556.1953	NC_004556.1953	1964420	1965178	-	AutoIPR: IPR000326:Phosphatidic acidphosphatase type 2/haloperoxidase;
long-mer2175	NC_004556	1964735	1964777	ACCAATGAATGGAAATCCACCGCCATAACGCACCAAATCCCAA	NC_004556.1953	NC_004556.1953	1964420	1965178	-	AutoIPR: IPR000326:Phosphatidic acidphosphatase type 2/haloperoxidase;
long-mer2176	NC_004556	1965018	1965060	CGGTACAACAAGTCAGCTAGCGACTGATCGCCTGCTAACCCCA	NC_004556.1953	NC_004556.1953	1964420	1965178	-	AutoIPR: IPR000326:Phosphatidic acidphosphatase type 2/haloperoxidase;
long-mer2177	NC_004556	1965789	1965824	AATAACTAATCCAACTCCCTATTAACAACAATTCGC	NA
long-mer2178	NC_004556	1965961	1965992	GATTTCCACCCCTCAAAACGATAACTACGACA	NA
long-mer2179	NC_004556	1969624	1969666	ACCAATATTATTAAAATCTAGGTCACTCAATTTAAACGAATTC	NC_004556.1956	NC_004556.1956	1969006	1969674	-	AutoIPR: IPR007445:Pilus assembly protein,PilO; IPR014717:Translation elongation factorEF1B/ribosomal protein S6; IPR023218:UPF0291 structuraldomain;
long-mer2180	NC_004556	1971389	1971431	CCCCACGAAAACTCCCCTGACCACGGGCACTTTTAAGACAGGA	NC_004556.1958	NC_004556.1958	1970336	1971394	-	AutoIPR: IPR005883:Type IV pilus assemblyprotein PilM;
long-mer2181	NC_004556	1972677	1972719	CTCCCAAGGTGGGATGTTCCCAGTGATCGTGGCACGTACCACT	NC_004556.1959	NC_004556.1959	1971568	1974063	+	AutoIPR: IPR001264:Glycosyl transferase, family51; IPR012338:Beta-lactamase/transpeptidase-like;IPR012340:Nucleic acid-binding, OB-fold;IPR023346:Lysozyme-like domain;
long-mer2182	NC_004556	1973754	1973796	CCGTGATGCGTGGTTCTCAGGGTTTGGCGGACCTTATGTAACT	NC_004556.1959	NC_004556.1959	1971568	1974063	+	AutoIPR: IPR001264:Glycosyl transferase, family51; IPR012338:Beta-lactamase/transpeptidase-like;IPR012340:Nucleic acid-binding, OB-fold;IPR023346:Lysozyme-like domain;
long-mer2183	NC_004556	1974835	1974877	AATTGCTTCGGCAATCTGTGCAGCTGACCACTCCGAAGTGCCC	NC_004556.1960	NC_004556.1960	1974367	1975332	-	AutoIPR: IPR001395:Aldo/keto reductase;IPR023210:NADP-dependent oxidoreductase domain;
long-mer2184	NC_004556	1976329	1976371	TGCAACCGCCACGATCAACCTACTCAAATTGGCCGACGTGCTC	NC_004556.1961	NC_004556.1961	1975835	1976788	+	AutoIPR: IPR002139:Ribokinase;IPR002173:Carbohydrate/puine kinase, PfkB, conservedsite; IPR029056:Ribokinase-like;
long-mer2185	NC_004556	1977145	1977187	GACCTACAGCACATGCCGCACGACCACGTTGCGCCAGCACACT	NA
long-mer2186	NC_004556	1977349	1977391	CAATGTCTACAGCAGAGCATGTCCAAGCATCGAAAAATCCATG	NA
long-mer2187	NC_004556	1979296	1979338	GAGTGTCACAAGGATAGATGCGCCGATTTAGCCCCCTAGATCT	NA
long-mer2188	NC_004556	1983039	1983081	AATAACCCCACGTACTCCATTTCTCCAGACGTACGCCCCAGCG	NA
long-mer2189	NC_004556	1985317	1985359	AATAACCCCACGTACTCCATTTCTCCAGACGTACGCCCCAGCG	NC_004556.1966	NC_004556.1966	1985303	1985452	-	
long-mer2190	NC_004556	1988772	1988843	GGAATGACGTTGCAATGCAATGCGCTGGCGACGCAGGCTGAGTTGGTGGGAAAGCAATTCTTCCAACGACAA	NC_004556.1968	NC_004556.1968	1987389	1989545	-	AutoIPR: IPR004609:ATP-dependent DNA helicaseRecG; IPR012340:Nucleic acid-binding, OB-fold;IPR014001:Helicase superfamily 1/2, ATP-binding domain;IPR027417:P-loop containing nucleoside triphosphatehydrolase;
long-mer2191	NC_004556	1990007	1990049	CATCTAGGTACGAATCACAAGTCAGTGGTATCAATGCTCCAGT	NA
long-mer2192	NC_004556	1990125	1990167	TATCAAGGACGGAAGCTATTGACGATATACGCTCTGTACTGCA	NC_004556.1970	NC_004556.1970	1990140	1992311	-	AutoIPR: IPR004811:RelA/SpoT family;IPR010043:Bifunctionaluridylyltransferase/uridylyl-removing enzyme;IPR012675:Beta-grasp domain;
long-mer2193	NC_004556	1990617	1990659	GTAAGTCAGCAATGCTTGTGCAGTCTGATTAGGCATCCAGTTA	NC_004556.1970	NC_004556.1970	1990140	1992311	-	AutoIPR: IPR004811:RelA/SpoT family;IPR010043:Bifunctionaluridylyltransferase/uridylyl-removing enzyme;IPR012675:Beta-grasp domain;
long-mer2194	NC_004556	1991028	1991070	ATCAAGAGCAGTGGAATTTTTTGGCAAAGCAAAGATCTTGCCC	NC_004556.1970	NC_004556.1970	1990140	1992311	-	AutoIPR: IPR004811:RelA/SpoT family;IPR010043:Bifunctionaluridylyltransferase/uridylyl-removing enzyme;IPR012675:Beta-grasp domain;
long-mer2195	NC_004556	1992724	1992748	ATTCTGCAATCAATGGAAGATAGCG	NA
long-mer2196	NC_004556	1992822	1992864	TGGAAGCACTCTTCAAGGAGTTATCAGCACGTAAACACTAGTG	NA
long-mer2197	NC_004556	1993809	1993851	TGGCAATCGTACGTGCCTGCCATCAACATCGCGTGCCAGTGAT	NC_004556.1971	NC_004556.1971	1993643	1995028	+	AutoIPR: IPR004490:Glycolate oxidase subunitGlcD; IPR016164:FAD-linked oxidase-like, C-terminal;IPR016166:FAD-binding, type 2;
long-mer2198	NC_004556	1995490	1995532	AGGCTAAATGCTAATCCATACCCACGATGATCGGAACGATGAA	NA
long-mer2199	NC_004556	1996104	1996129	AAAACAAGAAGTCTGCTATCAACTAT	NA
long-mer2200	NC_004556	1998399	1998439	ACATCTTCTAGAAAACACCTTTATTGCACCAGCCTCAACGT	NC_004556.1973	NC_004556.1973	1998419	1998607	-	
long-mer2201	NC_004556	1998506	1998548	CAACCACTGCACCGCAGCTTCAACATCCTCATGTAACTGCACT	NC_004556.1973	NC_004556.1973	1998419	1998607	-	
long-mer2202	NC_004556	1999594	1999636	CCACACTCAAGTGAATCAACCTAACTACTTCCTCACCCCTACA	NA
long-mer2203	NC_004556	1999663	1999687	CATTAAAAACATCCTACCAATCCCA	NA
long-mer2204	NC_004556	2000217	2000259	GTAATGGCCTAACGCACTCACACTGATGTTGTTCAATTTCCAA	NC_004556.1976	NC_004556.1976	1999926	2002709	-	AutoIPR: IPR011276:TonB-dependenthaem/haemoglobin receptor;
long-mer2205	NC_004556	2000403	2000445	GATCAAATCACCTAGTCCACCAATGGCAATACGATGCTGTACG	NC_004556.1976	NC_004556.1976	1999926	2002709	-	AutoIPR: IPR011276:TonB-dependenthaem/haemoglobin receptor;
long-mer2206	NC_004556	2000682	2000724	ACTATTTGACTTCTCAGGCTTAAGATCTGGATTCGGGCTAGTG	NC_004556.1976	NC_004556.1976	1999926	2002709	-	AutoIPR: IPR011276:TonB-dependenthaem/haemoglobin receptor;
long-mer2207	NC_004556	2000789	2000861	GGTCAGTTATGCCCGCAAACGCAGCTAAACCACCTTTACCGGACTCAGCAGTATTCGGTGCACGGAAACCCTG	NC_004556.1976	NC_004556.1976	1999926	2002709	-	AutoIPR: IPR011276:TonB-dependenthaem/haemoglobin receptor;
long-mer2208	NC_004556	2001497	2001527	CATAACGCAGGCGCGCAGGTACGTTGTACGG	NC_004556.1976	NC_004556.1976	1999926	2002709	-	AutoIPR: IPR011276:TonB-dependenthaem/haemoglobin receptor;
long-mer2209	NC_004556	2001577	2001619	GCATTGACCGCACCGCCTGGAGAGCCCCAAGCACCTGAAACGG	NC_004556.1976	NC_004556.1976	1999926	2002709	-	AutoIPR: IPR011276:TonB-dependenthaem/haemoglobin receptor;
long-mer2210	NC_004556	2001843	2001885	ACTATTAGACGGGTTACGGACTGCCCCTACCGGCGAAGAGTCG	NC_004556.1976	NC_004556.1976	1999926	2002709	-	AutoIPR: IPR011276:TonB-dependenthaem/haemoglobin receptor;
long-mer2211	NC_004556	2002443	2002470	AGAAGTTAAAGTCTGTAGATACTCTGCA	NC_004556.1976	NC_004556.1976	1999926	2002709	-	AutoIPR: IPR011276:TonB-dependenthaem/haemoglobin receptor;
long-mer2212	NC_004556	2003063	2003105	CCACGATCCGCAACGAGCCATAGAAGACGAAGGACGGCGCGTC	NC_004556.1977	NC_004556.1977	2002926	2003399	+	AutoIPR: IPR003742:SPOUT methyltransferase,predicted; IPR029028:Alpha/beta knot methyltransferases;
[truncated: 124,587 more chars]
