# Supplementary material for: Identification of genetic relationships and subspecies signatures in Xylella fastidiosa
Source: BMC Genomics. 2019 Mar 25;20:239. doi: 10.1186/s12864-019-5565-9 (PMC6434890; doi:10.1186/s12864-019-5565-9)
Supplement: Supplementary file 6 — Raw data of the k-mers identified to be specific of the different X. fastidiosa subspecies or combinations of several subspecies. (ZIP 3012 kb) [file 12864_2019_5565_MOESM6_ESM.zip › Additional-File-6/Denancé_etal_AddFile6B_LongMer_FAS2.txt]

long-mer1	NC_004556	1500	1539	AAATGTAGAAATAAATTAGTTCTTTCCAAGAAAGTGTAAA	NA
long-mer2	NC_004556	2406	2448	TAACCACATTAGAATGAAATCCTTTGATGTAACGTTTACTTCA	NC_004556.2	NC_004556.2	1747	2847	+	AutoIPR: IPR001001:DNA polymerase III, betachain;
long-mer3	NC_004556	2954	2984	AATAGTATAAGTAAACTCCCCTTTAAAAGAA	NA
long-mer4	NC_004556	4283	4325	ATTATTTTAAAATCCCCTTAACTTGAGGTGTTGATATTGAGGT	NA
long-mer5	NC_004556	4417	4459	TTTAATTTCATTATTATCATGATCTTATATGCTCCCCCTGTTA	NA
long-mer6	NC_004556	4571	4601	TGGATATGGTAGCCCCAAAAGTACCTAATTT	NA
long-mer7	NC_004556	9142	9184	GACAATACCTCTTTGAGTCGTTATGCTGCTAAGGGAGGTAATT	NC_004556.7	NC_004556.7	9046	10239	+	AutoIPR: IPR021183:N-terminal acetyltransferaseA, auxiliary subunit;
long-mer8	NC_004556	9483	9525	AATGCTGCTACTGGCCCAATTCCAATTGCAGGAAGGTAAATAT	NC_004556.7	NC_004556.7	9046	10239	+	AutoIPR: IPR021183:N-terminal acetyltransferaseA, auxiliary subunit;
long-mer9	NC_004556	11132	11174	TGCTTTACGGGCTGGTATCCAGGGTGAGGTTGTGTTGATCATT	NC_004556.8	NC_004556.8	10683	11348	+	AutoIPR: IPR006260:TonB, C-terminal;
long-mer10	NC_004556	13190	13232	TTTTAATCTGTTAGACAAAACCCCTCACCTACCAAATGAGTAT	NA
long-mer11	NC_004556	14169	14194	ACGCGATTTGCGCAAAGGCGTATTAA	NC_004556.12	NC_004556.12	13819	16206	+	AutoIPR: IPR002469:Dipeptidylpeptidase IV,N-terminal domain; IPR029058:Alpha/Beta hydrolase fold;
long-mer12	NC_004556	14244	14273	CGATGGTAGCGTTATCTGGCGTGCTGGTAA	NC_004556.12	NC_004556.12	13819	16206	+	AutoIPR: IPR002469:Dipeptidylpeptidase IV,N-terminal domain; IPR029058:Alpha/Beta hydrolase fold;
long-mer13	NC_004556	18443	18499	CGATCTGATTGCAAAGATCTTGAGATCGTCATCATTTTGTCTTCACAGATACACGTG	NA
long-mer14	NC_004556	18595	18637	TAGTGGGATGCCTATGACACGTCTTGATCCATACTTAATCCTA	NA
long-mer15	NC_004556	18644	18679	AGGAGATTGCAGCGATTCTTGGTCGGATATTTAAAA	NA
long-mer16	NC_004556	18722	18764	GAATGTGAGCGCAACATTGCCCAATCCTTTTTCTCGATAAGCA	NA
long-mer17	NC_004556	21604	21646	TTGATGTTTTGTTAGCTGTAGTGGTCGTTGGTAGAGTCTGTCT	NC_004556.20	NC_004556.20	21593	22687	-	AutoIPR: IPR006219:DHAP synthase, class 1;IPR013785:Aldolase-type TIM barrel;
long-mer18	NC_004556	21662	21704	AGCGAGCTGTTCTAACATTGCAACCGAGGTATCCCAGTCGATG	NC_004556.20	NC_004556.20	21593	22687	-	AutoIPR: IPR006219:DHAP synthase, class 1;IPR013785:Aldolase-type TIM barrel;
long-mer19	NC_004556	22912	22984	GTTTCATTCGTAACTCTATTTCTAGGTAGCAAGGATACCAAGAGAATTTGAGTTCAAATGACAATCGCTTGGT	NA
long-mer20	NC_004556	23267	23309	TTTTATTAGTTGTTTTCCATCGGTAAATCAAAGGTGTTGATGA	NA
long-mer21	NC_004556	24097	24139	CAGAACTTGTCGTACTGGGGGGCCTTGGCAACGCTGGGTCACC	NC_004556.22	NC_004556.22	23846	24421	+	AutoIPR: IPR016824:Tfp pilus assembly proteinFimT;
long-mer22	NC_004556	24561	24586	GTGCTCTGCAGCGTAGCCATGCAGTG	NC_004556.23	NC_004556.23	24431	24910	+	AutoIPR: IPR013362:Pilus modification type IV,PilV;
long-mer23	NC_004556	24896	24938	AGGAGTAAACTGTGAACCGTCGGTTTGCCCTGCAACGCCTCCA	NC_004556.24	NC_004556.24	24907	25857	+	
long-mer23	NC_004556	24896	24938	AGGAGTAAACTGTGAACCGTCGGTTTGCCCTGCAACGCCTCCA	NC_004556.23	NC_004556.23	24431	24910	+	AutoIPR: IPR013362:Pilus modification type IV,PilV;
long-mer24	NC_004556	30863	30905	GAACAAAAGCGATTGCTAACATCATGTGGTGAACGTGTTGCTT	NA
long-mer25	NC_004556	31320	31355	GATGTCAGCACGGTAACTGCCAGTAAATGCATGTTG	NC_004556.28	NC_004556.28	30962	31696	-	AutoIPR: IPR014732:Orotidine 5'-phosphatedecarboxylase; IPR017120:Bifunctional3-hexulose-6-phosphate synthase/demethylmenaquinonemethyltransferase, predicted;
long-mer26	NC_004556	31469	31511	GATGTCGAAGAATTTTAGGTCGACGAAGACACGTTTGCCACGC	NC_004556.28	NC_004556.28	30962	31696	-	AutoIPR: IPR014732:Orotidine 5'-phosphatedecarboxylase; IPR017120:Bifunctional3-hexulose-6-phosphate synthase/demethylmenaquinonemethyltransferase, predicted;
long-mer27	NC_004556	31927	31951	AGCATTTTTTATTGCTTTAGATATT	NA
long-mer28	NC_004556	32229	32344	AAAAACATTTTGAACCCCCGTACTCCAGATCATGCTATTTAAGAATGATGCTAGTGCAGTGGCCGTGTGATTACATTATGTTTTTACTTCGGGTCGAAAATGATCTGTGTCGTCAG	NA
long-mer29	NC_004556	32629	32671	AGTATTGATGCGGTTTTTATGTATTTTTATGCCTGTTAAAGAA	NA
long-mer30	NC_004556	34715	34760	CGTGTGTTAATAGCGGTTATGGCAGGCGGTATCAGAAGAGACGCAA	NA
long-mer31	NC_004556	35553	35595	GCAACGTATCGGATCGAGAAATCTCGTTGAGCCAGGTCAAAAT	NA
long-mer32	NC_004556	35693	35730	CCGTTTGAATTCTGGGAAAGGGTGGTTTGTTTATTGCC	NA
long-mer33	NC_004556	35887	36041	AGCGGTGACTGGTTGTTGTCCCACTACTGTACTGTGGGCTGTGCTGGATTCCGCTGTATTGATGGCAAGCTTTGGATTGACCGCTGCTGGTGAGTGATGACACATGCTGTTTTACGTGCAGCGGTGTTGGGATTGATCATGGCAACGTTACGCCC	NA
long-mer34	NC_004556	36068	36110	TGTGTTGTTGCAGTCAATGTTGCAAAGAGAGGCGCCGTCATTG	NA
long-mer35	NC_004556	38675	38717	CGTTACTGTTGTCAGGTTAAAAGGCCTAGTCGATGTGATGGCC	NA
long-mer36	NC_004556	38772	38793	TTTTTTTGTGATTTTTGTTGCA	NA
long-mer37	NC_004556	38852	38891	GGGAGTGAAATACGCTTTCCATGCAGTTATGCAATGATGG	NA
long-mer38	NC_004556	40682	40712	TTTATTGGTGTTAACGGCACCAGGTGTCTCT	NC_004556.34	NC_004556.34	39807	43394	+	AutoIPR: IPR004576:Transcription-repaircoupling factor; IPR014001:Helicase superfamily 1/2,ATP-binding domain; IPR027417:P-loop containingnucleoside triphosphate hydrolase;
long-mer39	NC_004556	44753	44795	AAAGATGATGGGGCGCTTCCGCAGGGGCATGTGCTGCGCGCAC	NC_004556.36	NC_004556.36	44525	45010	+	AutoIPR: IPR000089:Biotin/lipoyl attachment;IPR001249:Acetyl-CoA biotin carboxyl carrier;
long-mer40	NC_004556	45527	45552	TATCCGGTCATCATTAAGGCTTCCGG	NC_004556.37	NC_004556.37	45068	46435	+	AutoIPR: IPR004549:Acetyl-CoA carboxylase,biotin carboxylase; IPR011761:ATP-grasp fold;IPR011870:Lysine biosynthesis enzyme LysX;
long-mer41	NC_004556	45606	45636	CGGCTATCGAGACCACGCAGTGTGAAGCTAA	NC_004556.37	NC_004556.37	45068	46435	+	AutoIPR: IPR004549:Acetyl-CoA carboxylase,biotin carboxylase; IPR011761:ATP-grasp fold;IPR011870:Lysine biosynthesis enzyme LysX;
long-mer42	NC_004556	46519	46551	CATCGTATTGATGTCGGGGGAGACAAAGTCTAT	NA
long-mer43	NC_004556	46574	46616	GTGAGAGTGCGAGAGGCACAGTGCAGTGGTGATGTGTGTCTAT	NC_004556.38	NC_004556.38	46613	48799	-	AutoIPR: IPR000212:DNA helicase, UvrD/REP type;IPR027417:P-loop containing nucleoside triphosphatehydrolase;
long-mer44	NC_004556	46674	46716	TTGATTTGTACGCGGGTGTGCACGCCGCTGCCTTCGTAGTCGA	NC_004556.38	NC_004556.38	46613	48799	-	AutoIPR: IPR000212:DNA helicase, UvrD/REP type;IPR027417:P-loop containing nucleoside triphosphatehydrolase;
long-mer45	NC_004556	46798	46828	GACGTTGCGTTGCTCCTAATGGGGGCTGGTG	NC_004556.38	NC_004556.38	46613	48799	-	AutoIPR: IPR000212:DNA helicase, UvrD/REP type;IPR027417:P-loop containing nucleoside triphosphatehydrolase;
long-mer46	NC_004556	47111	47153	CATCAGTTGTACGCCTTCTTCACCAGCTTGGACTTGACCATCA	NC_004556.38	NC_004556.38	46613	48799	-	AutoIPR: IPR000212:DNA helicase, UvrD/REP type;IPR027417:P-loop containing nucleoside triphosphatehydrolase;
long-mer47	NC_004556	49522	49564	TGTGCTCGATTGGATAGGAATACCATGCGAGGTGTCATGGATG	NA
long-mer48	NC_004556	49698	49740	CTCCAAAATGAGGGATCAGATCGGAGTGAAGTTTATATTGCCT	NA
long-mer49	NC_004556	52900	52942	TGTTTCTAGAATATCTTGAAGATGGATCCATTTGCGATCTAGT	NA
long-mer50	NC_004556	55193	55216	TGTAACAGCTTGACTGGTGAGGCT	NC_004556.43	NC_004556.43	54701	55735	-	AutoIPR: IPR004437:ParB/RepB/Spo0J partitionprotein family;
long-mer51	NC_004556	55301	55325	CGTACCAAGACGTTCCTTGTCATCG	NC_004556.43	NC_004556.43	54701	55735	-	AutoIPR: IPR004437:ParB/RepB/Spo0J partitionprotein family;
long-mer52	NC_004556	60581	60613	GGATGTTTTTTGCCAAAAAAATGGGTATGGTGA	NA
long-mer53	NC_004556	60680	60722	ACTATGTAGGTTGGGGTTGTCTGTTGCGTTTTTCTGTCATTCT	NA
long-mer54	NC_004556	60764	60806	TATTTTAAGGTGTCTGATCATAACAAGTAGTCTTCCCCATTGG	NA
long-mer55	NC_004556	62074	62100	ACGTTAAAAGTCAGCATTTTTCCCTCT	NA
long-mer56	NC_004556	63861	63903	CTTGCTCAAGTGAATGGCTTGTCTTTGAATAAGCGCTTGCCTA	NA
long-mer57	NC_004556	64646	64670	CATGATTTACATAATGATAGGCTTT	NA
long-mer58	NC_004556	65096	65147	CTATAATTCCATCTTTTTTATTATATAACTGGATCTGCATCTAGAAAAAATG	NA
long-mer59	NC_004556	65149	65191	CGTCGTTATTGGCTAAATGTGTATGTGCAAGATTTTACAGATA	NA
long-mer60	NC_004556	65271	65313	TTGATTATAATTTAATTGAATGCGTTGTGATGGATATCATCTA	NA
long-mer61	NC_004556	65355	65391	GTCGTCAGCATCAAAATGGGCCTTAGGATGGCTTAAT	NA
long-mer62	NC_004556	65433	65486	TATCTGTGTATTATCAAAAGTTATATTGAAATAGAAATGGATGCTCGTTTACCA	NA
long-mer63	NC_004556	65527	65568	TTGTCATTTTTACTTTAAATGCCCCTCTGTTCAGCTTCATGG	NA
long-mer64	NC_004556	65592	65621	CATCAATTTGGTAGATTGAAATTGAAATGG	NA
long-mer65	NC_004556	65638	65661	AGGCATTTTTTGATCTATTCATAA	NA
long-mer66	NC_004556	65815	65846	GGAGTAGTTGGGATGTTTTCGGGGCGGCATTG	NA
long-mer67	NC_004556	65961	66035	TTAACATTGATACGGTTGTATACTGCTGACATATTTTGGCGTATGCATTGATAGTTTTTTTGCCTTTGGGCACAT	NA
long-mer68	NC_004556	68722	68764	TCATGTCCAGGGTGAAGGTGCCGTAACAGGTACTGGAGGCCCG	NA
long-mer69	NC_004556	70149	70191	AGGTGGGAGGCTATGAAACCACGACGCTAGTTGTGTTGGAGCC	NA
long-mer70	NC_004556	71755	71797	GTTTCTCATGGACCAACGCATTGTGGTCGGTGTCGGTAATATC	NC_004556.54	NC_004556.54	71282	72097	+	AutoIPR: IPR020629:Formamidopyrimidine-DNAglycosylase;
long-mer71	NC_004556	71902	71944	CCTCCTATATGCCATCAACCGTGGAGGAACTACCTTGCGGGAT	NC_004556.54	NC_004556.54	71282	72097	+	AutoIPR: IPR020629:Formamidopyrimidine-DNAglycosylase;
long-mer72	NC_004556	74606	74629	GTGTTCCTGATCCAGTGATAGAGA	NA
long-mer73	NC_004556	74632	74694	GGTGGCTATGCTTCTTAAGCCTAATCTGGCTGGTCACCATACTGGCGCTGATACCTCTAGGGG	NC_004556.57	NC_004556.57	74639	74764	+	
long-mer74	NC_004556	74773	74796	TTATCCTGCAATTCCTGCAATGCT	NA
long-mer75	NC_004556	74836	74985	ACCAGCGATGCTGGATTATAAGTGACTGATTGTTCTCACAGTACGTTCACTACAGATGTTATCAAGCACCAAGTGATCAGTTTGTACGTATTACTGTCGGAACTGGCCGATTATCTATCTGTGTCTATTATGGCTACCGTGCTGTTGTTC	NC_004556.58	NC_004556.58	74857	75228	+	
long-mer76	NC_004556	75230	75262	CCGAGGCAGCGCAGATGCAATGATGTAAGGGGG	NA
long-mer77	NC_004556	75850	75892	CAGGCATTATTACGTGTCGGTTTGGAACAACTGGGTGTGCCGC	NC_004556.59	NC_004556.59	75271	76068	+	AutoIPR: IPR001544:Aminotransferase class IV;
long-mer78	NC_004556	75990	76012	CTATTTATATTCGGTTTCTGAAG	NC_004556.59	NC_004556.59	75271	76068	+	AutoIPR: IPR001544:Aminotransferase class IV;
long-mer79	NC_004556	76851	76878	GATCCCACTGAGTGAGGATGTTAGTATC	NC_004556.60	NC_004556.60	76380	77444	-	AutoIPR: IPR008966:Adhesion domain;
long-mer80	NC_004556	76981	77058	TGGAAATATCCTTCGTTGAGGCTGAGATTAGTGACTCTACCGGGGGGATTATTAGAATTCAATGTGTGAGGGTAGAAA	NC_004556.60	NC_004556.60	76380	77444	-	AutoIPR: IPR008966:Adhesion domain;
long-mer81	NC_004556	77106	77148	AACATCGGTCGCATAAACATTCTTCATGCCGCTGACGGGGGTC	NC_004556.60	NC_004556.60	76380	77444	-	AutoIPR: IPR008966:Adhesion domain;
long-mer82	NC_004556	77176	77224	ATCCCGTTATTGACACATGTTCCATATCTGTCGACGCGATTAATATTAT	NC_004556.60	NC_004556.60	76380	77444	-	AutoIPR: IPR008966:Adhesion domain;
long-mer83	NC_004556	79480	79513	CACGCCGGATATATTGGATACGCGGGCGCCCTTG	NC_004556.64	NC_004556.64	79042	81747	-	AutoIPR: IPR000015:Outer membrane usherprotein; IPR025885:PapC, N-terminal domain;IPR025949:PapC-like, C-terminal domain;
long-mer84	NC_004556	79978	80020	GCCGCGTTGGTTCCAGTATTGCCGCGCTGATCCTGTCAGGTAC	NC_004556.64	NC_004556.64	79042	81747	-	AutoIPR: IPR000015:Outer membrane usherprotein; IPR025885:PapC, N-terminal domain;IPR025949:PapC-like, C-terminal domain;
long-mer85	NC_004556	83466	83495	GTGGTAATAATCACTTGGTCGACTTGATGT	NA
long-mer86	NC_004556	83635	83668	CTCTTAACGATCATGTTTCATAATTTGCCTTGTT	NA
long-mer87	NC_004556	84198	84241	TTGATACAAAAGCAGAGAATGTTTGCTTTCAGAGAGCTTCATCC	NA
long-mer88	NC_004556	84280	84337	CTTGCGTTAAGCGGTTAAATACAAAGCAGTAGGATCATTACGGTGTTGTTAGCTAACT	NA
long-mer89	NC_004556	85967	86009	GAACAGGGTTGATAGTGAACCAGCATGGGTGTCATGTCGGTTA	NC_004556.69	NC_004556.69	85376	86683	-	AutoIPR: IPR005828:Major facilitator,  sugartransporter-like; IPR020846:Major facilitator superfamilydomain;
long-mer90	NC_004556	87752	87794	GAAGATGTCCAGAATAAGCCCCGTACGATCAATCACGCGACGT	NC_004556.70	NC_004556.70	86732	88084	-	AutoIPR: IPR016496:GTPase HflX;IPR025121:GTPase HflX, N-terminal; IPR027417:P-loopcontaining nucleoside triphosphate hydrolase;
long-mer91	NC_004556	88884	88926	TTTTGCCAATCACTCATTGATTGTCCGCTCACTAGATAGACTT	NC_004556.72	NC_004556.72	88481	89434	-	AutoIPR: IPR018022:tRNAdimethylallyltransferase; IPR027417:P-loop containingnucleoside triphosphate hydrolase;
long-mer92	NC_004556	89987	90013	CCGGCAGCGACTGCCGCACGCATTACC	NC_004556.73	NC_004556.73	89434	90330	-	AutoIPR: IPR011005:Dihydropteroatesynthase-like;
long-mer93	NC_004556	94005	94047	GGCATTGGCGATGATCTTATCTGGCGAGCGGTAACCAAGGTAA	NC_004556.78	NC_004556.78	93658	94038	+	AutoIPR: IPR007523:NADH dehydrogenase[ubiquinone] 1 alpha subcomplex assembly factor 3;
long-mer94	NC_004556	94371	94402	GATTTTTTGCACGTGTGCAATGCATACTCTGT	NA
long-mer95	NC_004556	102579	102621	GTGAGCGCGGCTTGGTTGCTGCGTTCAAAAATGTTAACTCATG	NC_004556.84	NC_004556.84	101236	102582	+	AutoIPR:IPR007507:3-deoxy-D-manno-octulosonic-acid transferase,N-terminal;
long-mer96	NC_004556	110762	110804	ATTCACCTCGCCTTACCTGCGTTCGCTGCATTGACGGCGCGGC	NC_004556.94	NC_004556.94	110153	111286	+	AutoIPR: IPR002933:Peptidase M20;
long-mer97	NC_004556	111080	111115	CGTTTTTCCGGCGCCCCTCCGGAAGAAAGCACGGGT	NC_004556.94	NC_004556.94	110153	111286	+	AutoIPR: IPR002933:Peptidase M20;
long-mer98	NC_004556	115385	115406	ATCCAGTCATGATATGGGGGAT	NA
long-mer99	NC_004556	117095	117137	GACGGAGATCGCGCGTGCATTTGGCTTCAAAGGGGTTCGCGCG	NC_004556.100	NC_004556.100	116988	117650	+	AutoIPR: IPR006197:Peptidase S24, LexA-like;IPR006200:LexA repressor; IPR028360:Peptidase S24/S26,beta-ribbon domain;
long-mer100	NC_004556	117165	117207	CAACAGGGGATGATTCGCCGCATCCCTGGACAGGCGCGTGGCA	NC_004556.100	NC_004556.100	116988	117650	+	AutoIPR: IPR006197:Peptidase S24, LexA-like;IPR006200:LexA repressor; IPR028360:Peptidase S24/S26,beta-ribbon domain;
long-mer101	NC_004556	119926	119968	CTACGATCATGGGGAGCACATTCCAGGGGGGCCTCCTGGTTCC	NC_004556.102	NC_004556.102	119363	122017	+	AutoIPR: IPR002318:Alanine-tRNA ligase, classIIc; IPR009000:Translation protein, beta-barrel domain;
long-mer102	NC_004556	120711	120753	TGTCTGCTGAACGGGCCGCGACGTTGTCACCCACGGTGTTCCT	NC_004556.102	NC_004556.102	119363	122017	+	AutoIPR: IPR002318:Alanine-tRNA ligase, classIIc; IPR009000:Translation protein, beta-barrel domain;
long-mer103	NC_004556	122566	122606	TCAATACCCTTAGATTGGGTGGTGTTCAAATTCCTTATGTT	NA
long-mer104	NC_004556	122663	122705	TTGCTATGGCGATATTCATAGATTCCGTCGATTCATTTCTATC	NA
long-mer105	NC_004556	122722	122764	TGTTCAATAGTGGCCTAAAGCAGTTCTTTAGATGGTGTCGTTG	NA
long-mer106	NC_004556	122979	123021	TCTCTATGATTAAGCATATGCGAGTGAGTTGGTATTTTATTGA	NA
long-mer107	NC_004556	127885	127927	GCCATCACCGTTAATAACAGCTTGCCTGGACCCGTATTGCGTT	NC_004556.107	NC_004556.107	127672	129492	+	AutoIPR: IPR006376:Copper-resistance proteinCopA; IPR019546:Twin-arginine translocation pathway,signal sequence, bacterial/archaeal;
long-mer108	NC_004556	131590	131632	GTCGCCCGCAGTGTTCATCAGTACAAAACGGGTGGCGTTCCAC	NC_004556.109	NC_004556.109	130675	133659	-	AutoIPR: IPR002303:Valine-tRNA ligase;IPR009080:Aminoacyl-tRNA synthetase, class 1a,anticodon-binding; IPR010978:tRNA-binding arm;
long-mer109	NC_004556	132801	132856	CGAATGTGGGCTCGACATAGGTGTCGCTGATCACTTCGATCTGGCGTCCGGTCAGC	NC_004556.109	NC_004556.109	130675	133659	-	AutoIPR: IPR002303:Valine-tRNA ligase;IPR009080:Aminoacyl-tRNA synthetase, class 1a,anticodon-binding; IPR010978:tRNA-binding arm;
long-mer110	NC_004556	133159	133187	CAGCCCTTCTTCGTACCAGCGTACAAACG	NC_004556.109	NC_004556.109	130675	133659	-	AutoIPR: IPR002303:Valine-tRNA ligase;IPR009080:Aminoacyl-tRNA synthetase, class 1a,anticodon-binding; IPR010978:tRNA-binding arm;
long-mer111	NC_004556	133648	133674	GAACTGGGACATGGCAGGGGCTGCAGA	NC_004556.109	NC_004556.109	130675	133659	-	AutoIPR: IPR002303:Valine-tRNA ligase;IPR009080:Aminoacyl-tRNA synthetase, class 1a,anticodon-binding; IPR010978:tRNA-binding arm;
long-mer112	NC_004556	134810	134838	TACCGTAAATATGCATCCATGCGTGGTCG	NC_004556.112	NC_004556.112	134394	134846	-	
long-mer113	NC_004556	135134	135173	GTCATGATGAGTCATCAGGCCAGTGGCGGCGCGCCCGAGG	NC_004556.113	NC_004556.113	134840	136315	-	AutoIPR: IPR011356:Leucineaminopeptidase/peptidase B;
long-mer114	NC_004556	136346	136388	AATCGCGGAGTTTGTCGCCGCTTGGGTTATCTTGGCGGCTGCC	NA
long-mer115	NC_004556	141692	141716	AGGGATAGCGGCTTTTAATGTGGCT	NC_004556.119	NC_004556.119	141663	142808	+	AutoIPR: IPR002656:Acyltransferase 3;
long-mer116	NC_004556	141770	141812	GTCAATTTTTGCAAAAAATCATCATCCTAGTGGGTTGTTCGAT	NC_004556.119	NC_004556.119	141663	142808	+	AutoIPR: IPR002656:Acyltransferase 3;
long-mer117	NC_004556	141947	142006	ACTGTGGGGGCGTTATCTTAGACTGAATATACCGATCTTTTTTGCCATTTCAATATCGTA	NC_004556.119	NC_004556.119	141663	142808	+	AutoIPR: IPR002656:Acyltransferase 3;
long-mer118	NC_004556	142081	142123	ATTTCTTTCCTAGTGGGATTTTGCTATCGGATGCTGTTAAAGA	NC_004556.119	NC_004556.119	141663	142808	+	AutoIPR: IPR002656:Acyltransferase 3;
long-mer119	NC_004556	142351	142393	TAAAGAAGTCATCAAGATTGAGGGCGGTATTCTTTTTTATCGG	NC_004556.119	NC_004556.119	141663	142808	+	AutoIPR: IPR002656:Acyltransferase 3;
long-mer120	NC_004556	142825	142847	ATTTTTTTGATGACCGTTTGAGA	NA
long-mer121	NC_004556	143008	143050	TGCGGTGCCGGTGTTAGTGTGAGCACGCTATTGTGCGTAGGGG	NA
long-mer122	NC_004556	143286	143328	GCAAGGTTGTGGAAACGGTAGTGTCTTGAATGCTTTGAAGCCG	NC_004556.120	NC_004556.120	143112	143969	-	AutoIPR: IPR001045:Spermidine/sperminesynthases; IPR029063:S-adenosyl-L-methionine-dependentmethyltransferase; IPR030373:Polyamine biosynthesisdomain, conserved site;
long-mer123	NC_004556	143909	143951	AGCCGATCGCTGAGCCGGTTGTTTGGAAATGTTCGGTGAACCA	NC_004556.120	NC_004556.120	143112	143969	-	AutoIPR: IPR001045:Spermidine/sperminesynthases; IPR029063:S-adenosyl-L-methionine-dependentmethyltransferase; IPR030373:Polyamine biosynthesisdomain, conserved site;
long-mer124	NC_004556	144726	144766	TTGAGGAGGCGAAAACGCTCGATGTATTGCCTGGTTTGGGC	NC_004556.121	NC_004556.121	144191	146077	+	AutoIPR: IPR000183:Ornithine/DAP/Argdecarboxylase; IPR029066:PLP-binding barrel;
long-mer125	NC_004556	144778	144820	TTTGGCGTCGTTGGGTGCCGGGAAATGGCAGAACAGCGGTGGC	NC_004556.121	NC_004556.121	144191	146077	+	AutoIPR: IPR000183:Ornithine/DAP/Argdecarboxylase; IPR029066:PLP-binding barrel;
long-mer126	NC_004556	144829	144871	AAAGTTCGGTTTGTCGCCGCGTCAAGTGTTGGATGTATGGAAG	NC_004556.121	NC_004556.121	144191	146077	+	AutoIPR: IPR000183:Ornithine/DAP/Argdecarboxylase; IPR029066:PLP-binding barrel;
long-mer127	NC_004556	145620	145661	CCATTGAGCGTTTGAACGAGGTACCGACCCGACGTGGTGTGG	NC_004556.121	NC_004556.121	144191	146077	+	AutoIPR: IPR000183:Ornithine/DAP/Argdecarboxylase; IPR029066:PLP-binding barrel;
long-mer128	NC_004556	148182	148224	GGCCAGGTCGATGTCGAAGGTAAGTTGTGAATCGGGTTTGCGT	NC_004556.124	NC_004556.124	147780	149468	-	AutoIPR: IPR001278:Arginine-tRNA ligase;
long-mer129	NC_004556	148593	148635	GCCGCCCTCCTCATAGGTGTGGCCGGAATTGATCAGTTTCTGG	NC_004556.124	NC_004556.124	147780	149468	-	AutoIPR: IPR001278:Arginine-tRNA ligase;
long-mer130	NC_004556	149112	149193	ACTTTGGCCGGACAGGTTCCGACCGTAGTCGTTATCCTGTTTAAGCACGTTGATTGTTTCACGCTGGTACGCGACTGGATGC	NC_004556.124	NC_004556.124	147780	149468	-	AutoIPR: IPR001278:Arginine-tRNA ligase;
long-mer131	NC_004556	149382	149424	TGGAGGCAGAGTATTAGTAGGTAAGGTGCCATTGCTACGCAAT	NC_004556.124	NC_004556.124	147780	149468	-	AutoIPR: IPR001278:Arginine-tRNA ligase;
long-mer132	NC_004556	150639	150681	TGTTTTGATTGCTCCTGCTAGTGCTGATGTGATCGCGCGGTTG	NC_004556.126	NC_004556.126	150367	151596	+	AutoIPR: IPR005252:Coenzyme A biosynthesisbifunctional protein CoaBC;
long-mer133	NC_004556	151118	151160	AGCCAACTCCACCTGGGGTGATTCGGGTGGATGTACGTTCGGC	NC_004556.126	NC_004556.126	150367	151596	+	AutoIPR: IPR005252:Coenzyme A biosynthesisbifunctional protein CoaBC;
long-mer134	NC_004556	151209	151251	CATCGGTGCAGCTGCGGTGGCTGATTACGCACCTAAATCGGTG	NC_004556.126	NC_004556.126	150367	151596	+	AutoIPR: IPR005252:Coenzyme A biosynthesisbifunctional protein CoaBC;
long-mer135	NC_004556	151685	151727	TGCTGGGCTTGATTTACGGGCGGCACTGGATGCACCAATGACT	NC_004556.127	NC_004556.127	151593	152060	+	AutoIPR: IPR008180:Deoxyuridine triphosphatenucleotidohydrolase/Deoxycytidine triphosphate deaminase;IPR029054:dUTPase-like;
long-mer136	NC_004556	152252	152294	CATTGCTTCAGGTGCTGTCTGCTCAGGTTAAGCAGTTGCAAAA	NC_004556.128	NC_004556.128	152074	154608	+	AutoIPR: IPR005841:Alpha-D-phosphohexomutasesuperfamily;
long-mer137	NC_004556	152804	152846	TGCTGCCATCTTTGATTGTGGTAGGGGTGTTTGCGCTAGTTGC	NC_004556.128	NC_004556.128	152074	154608	+	AutoIPR: IPR005841:Alpha-D-phosphohexomutasesuperfamily;
long-mer138	NC_004556	153244	153286	GATATCCACGGTGTGGTCCCTAGCGAGTTGAACCCAGGTGTGG	NC_004556.128	NC_004556.128	152074	154608	+	AutoIPR: IPR005841:Alpha-D-phosphohexomutasesuperfamily;
long-mer139	NC_004556	159318	159358	GTTGCGCCAATGGATGATGTAGGTGTTGTTGCGATGTACAG	NA
long-mer140	NC_004556	159461	159528	GTCGTCGTAAGTATCCTGGGTTATTCATGAAGAAACGAGGTGGGGTATTGATGGGTGCCTATGACGGA	NA
long-mer141	NC_004556	159659	159844	GATTGCTCAATATGATTTCAGTCAAGAGTCAAGAGTCAAGAGTCAAGAGTCAAGAGTCAAGAGTCAAGAGTCAAGAGTCAAGAGTCAAGAGTCAAGAGTCAAGAGTCAAGAGTCAAGAGTCAAGAGTCAAGAGTCAAGAGTCAAGAGTCAAGAGTCAAGAGTCAAGAGTCAAGAGTCAAGAGTCAA	NA
long-mer142	NC_004556	160032	160096	AAGCTGTAAAATATCTTTCCGTGTGCGAGTCTTCGGGCCGTTGTGTCAGTGTATTGAGATGGTGA	NA
long-mer143	NC_004556	160350	160386	CCAAGCACACCAATCACTTTTTCTCTAGCTGTTCTGA	NC_004556.134	NC_004556.134	160145	161158	+	
long-mer144	NC_004556	160939	160989	GATTATTGCGAAACGCAAGGATCACCAGAACTTTGATGCGTTGGTCGAATA	NC_004556.134	NC_004556.134	160145	161158	+	
long-mer145	NC_004556	161239	161267	CTTTGGCTAAACAACGCATTGCGGGCGGC	NC_004556.135	NC_004556.135	161127	161375	+	
long-mer146	NC_004556	161399	161441	TATTCAGTCCGGTGAAATTTAGTCCAGGGCTGAATGTGGTCAT	NC_004556.136	NC_004556.136	161362	163158	+	AutoIPR: IPR027417:P-loop containing nucleosidetriphosphate hydrolase;
long-mer147	NC_004556	163382	163424	CTGGGCAAGAATATGAGTCGGGCTGTATCGGTTTCAGTAGGTG	NA
long-mer148	NC_004556	163874	163953	CATCAGTGTGATGATGATGTGAGTTTCTGGAAAAGTAGTTATGCATTTGTGATGTCTTAACTATTGAATGAAAAAAATAT	NA
long-mer149	NC_004556	164054	164116	ATGTGCTGTGTGTGCAGGAAATCAAGGCGCAGAGGCACCAGCTAGTTGGACCGGATTTTTTTC	NC_004556.137	NC_004556.137	164056	164769	+	AutoIPR: IPR004808:AP endonuclease 1;IPR005135:Endonuclease/exonuclease/phosphatase;
long-mer150	NC_004556	164614	164643	AGTAACCGCGGTGCGGCGCGCGTTAATAAT	NC_004556.137	NC_004556.137	164056	164769	+	AutoIPR: IPR004808:AP endonuclease 1;IPR005135:Endonuclease/exonuclease/phosphatase;
long-mer151	NC_004556	164765	164806	TGTGAGTGACTATTCGGGAAAGTTCGATGTGCATGCTGTTTT	NC_004556.138	NC_004556.138	164766	166295	+	AutoIPR: IPR020846:Major facilitatorsuperfamily domain;
long-mer151	NC_004556	164765	164806	TGTGAGTGACTATTCGGGAAAGTTCGATGTGCATGCTGTTTT	NC_004556.137	NC_004556.137	164056	164769	+	AutoIPR: IPR004808:AP endonuclease 1;IPR005135:Endonuclease/exonuclease/phosphatase;
long-mer152	NC_004556	165197	165239	TCATCAGCGGGGATTGGGGGGGTCTCTGGCTGTGCTCGGCTAT	NC_004556.138	NC_004556.138	164766	166295	+	AutoIPR: IPR020846:Major facilitatorsuperfamily domain;
long-mer153	NC_004556	165830	165867	ACGTGTACGTTTGTCCCGGGCCTTGTTTTGGTTCGGTG	NC_004556.138	NC_004556.138	164766	166295	+	AutoIPR: IPR020846:Major facilitatorsuperfamily domain;
long-mer154	NC_004556	166016	166058	GAGTCTGGAGAATTTTTCTGGGGGTATGGGTACGGCGGCCTTT	NC_004556.138	NC_004556.138	164766	166295	+	AutoIPR: IPR020846:Major facilitatorsuperfamily domain;
long-mer155	NC_004556	170721	170744	AGGCATTTTTTGATCTATTCATAA	NA
long-mer156	NC_004556	170898	170929	GGAGTAGTTGGGATGTTTTCGGGGCGGCATTG	NA
long-mer157	NC_004556	171044	171118	TTAACATTGATACGGTTGTATACTGCTGACATATTTTGGCGTATGCATTGATAGTTTTTTTGCCTTTGGGCACAT	NA
long-mer158	NC_004556	173805	173847	TCATGTCCAGGGTGAAGGTGCCGTAACAGGTACTGGAGGCCCG	NA
long-mer159	NC_004556	175232	175274	AGGTGGGAGGCTATGAAACCACGACGCTAGTTGTGTTGGAGCC	NA
long-mer160	NC_004556	176838	176880	GTTTCTCATGGACCAACGCATTGTGGTCGGTGTCGGTAATATC	NC_004556.146	NC_004556.146	176365	177180	+	AutoIPR: IPR020629:Formamidopyrimidine-DNAglycosylase;
long-mer161	NC_004556	176985	177027	CCTCCTATATGCCATCAACCGTGGAGGAACTACCTTGCGGGAT	NC_004556.146	NC_004556.146	176365	177180	+	AutoIPR: IPR020629:Formamidopyrimidine-DNAglycosylase;
long-mer162	NC_004556	179004	179046	TGATGCACGTAACTCGTTGCATGCCGAGCGTTATCCGAACTGG	NC_004556.148	NC_004556.148	178606	180513	+	AutoIPR: IPR010281:Protein of unknown functionDUF885;
long-mer163	NC_004556	179238	179280	GAAAGTGTTAATGGAAAAGGTTATTCCGCAGTTGGATTCTATT	NC_004556.148	NC_004556.148	178606	180513	+	AutoIPR: IPR010281:Protein of unknown functionDUF885;
long-mer164	NC_004556	180322	180364	TTGCGCCAGTATGCACAACTGACATTAGGCCCAATGTTCGATC	NC_004556.148	NC_004556.148	178606	180513	+	AutoIPR: IPR010281:Protein of unknown functionDUF885;
long-mer165	NC_004556	180453	180488	ACGTGTCAATATGCGATCAATATCACATCAAAAGTC	NC_004556.148	NC_004556.148	178606	180513	+	AutoIPR: IPR010281:Protein of unknown functionDUF885;
long-mer166	NC_004556	180629	180652	TTCCTAAATATTCAATTTTTTCAT	NA
long-mer167	NC_004556	180957	180999	ACCTGCTTTCTCTGAGCATAGGAATCCGATCAGAGCAGCCACT	NC_004556.149	NC_004556.149	180912	181724	-	AutoIPR: IPR002347:Glucose/ribitoldehydrogenase; IPR013968:Polyketide synthase,ketoreductase domain;
long-mer168	NC_004556	181703	181745	ACCATCGTAAACTGAACTGCATGGAGGCAAGTAGACGATCTAC	NC_004556.149	NC_004556.149	180912	181724	-	AutoIPR: IPR002347:Glucose/ribitoldehydrogenase; IPR013968:Polyketide synthase,ketoreductase domain;
long-mer169	NC_004556	181973	182015	AGTTGGTGGTTCACTCTATATGGGATGGTCAGGTCCCGAATGT	NA
long-mer170	NC_004556	182096	182138	TATTTCGGAGAGTTTTGCGTTTGGGGAGGGCGTCTGCCTGCAC	NA
long-mer171	NC_004556	183542	183584	CTATCGACTTAAAAACGAGTATGGGGTGGATGCCACTTTTGAA	NC_004556.150	NC_004556.150	182199	183803	+	AutoIPR: IPR004543:Translation elongationfactor EFG/EF2, archaeal; IPR004548:Peptide chain releasefactor 3; IPR027417:P-loop containing nucleosidetriphosphate hydrolase; IPR031157:Tr-type G domain,conserved site;
long-mer172	NC_004556	183799	183841	ATTGATTGTGATTTGAGTCATAAAATAAACTCAATGATACCAA	NC_004556.150	NC_004556.150	182199	183803	+	AutoIPR: IPR004543:Translation elongationfactor EFG/EF2, archaeal; IPR004548:Peptide chain releasefactor 3; IPR027417:P-loop containing nucleosidetriphosphate hydrolase; IPR031157:Tr-type G domain,conserved site;
long-mer173	NC_004556	184531	184573	CAGCGCATGATGGTGTTCTTACCTAGCATCCATGGATTATGTG	NA
long-mer174	NC_004556	185752	185794	AGGCATTCTCGATTCATATCGTTGTATGGTACGGGTGCAATAC	NC_004556.152	NC_004556.152	184755	185906	-	AutoIPR: IPR029044:Nucleotide-diphospho-sugartransferases;
long-mer175	NC_004556	185977	186019	ATAGACTGACTAACCAGTGAAACATCCTTCAATCAGTGACGCT	NA
long-mer176	NC_004556	187724	187757	ACTACTGGGACACTACACATGGCCAATAGGCCGG	NC_004556.154	NC_004556.154	187169	187942	+	AutoIPR: IPR006034:Asparaginase/glutaminase;IPR008816:Glycine zipper 2TM domain;
long-mer177	NC_004556	187909	187951	AGCCACGGCAGACCATTCCGTTAACATTCAGTAACCTAGACTT	NC_004556.154	NC_004556.154	187169	187942	+	AutoIPR: IPR006034:Asparaginase/glutaminase;IPR008816:Glycine zipper 2TM domain;
long-mer178	NC_004556	189929	189967	GCATGGATTATGCAGCGGTGTGATTGGTTTACATCGCTG	NA
long-mer179	NC_004556	190300	190342	GAAATCGTCCCATCTCACCCTGGATTACTTTTCGGATATCTAC	NA
long-mer180	NC_004556	192188	192230	CAAGTCTGCACGCTCTTCAACACGTACGTTGAACGCAGATGCT	NC_004556.157	NC_004556.157	191507	192613	-	AutoIPR: IPR006223:Glycine cleavage system Tprotein; IPR027266:GTP-binding protein TrmE/Glycinecleavage system T protein, domain 1;IPR028896:Aminomethyltransferase/Dimethylsulfonioproprionate demethylase DmdA;IPR029043:Glycine cleavage T-protein/YgfZ, C-terminaldomain;
long-mer181	NC_004556	194494	194550	TGGTGCTGATGGATCGGTTTCTTGCCGGTTAACAGTGTTCCACAGGGTCTGCTGTTC	NC_004556.160	NC_004556.160	194491	195324	-	AutoIPR: IPR004518:NTP pyrophosphohydrolaseMazG, putative catalytic core;
long-mer182	NC_004556	194693	194735	ATGAACAGCAGATTGCCGAATATCTCCTCAATCTGTGCTTTGT	NC_004556.160	NC_004556.160	194491	195324	-	AutoIPR: IPR004518:NTP pyrophosphohydrolaseMazG, putative catalytic core;
long-mer183	NC_004556	197617	197686	TTGCGAGCAGGCTTGCTCCGCTATCTCAACGGATACTGATGACAAGGATCTTGGCATCATGCCGGACTTG	NC_004556.163	NC_004556.163	196745	198202	+	AutoIPR: IPR005814:Aminotransferase class-III;IPR015424:Pyridoxal phosphate-dependent transferase;
long-mer184	NC_004556	198363	198405	AGGCAGGCGCGAGGCGTGGGCACGCATTGAAGGCGTTTCCGAG	NC_004556.164	NC_004556.164	198193	198927	+	AutoIPR: IPR006700:Ribosomal RNA small subunitmethyltransferase E; IPR029028:Alpha/beta knotmethyltransferases;
long-mer185	NC_004556	199148	199190	AGTGACACCGTCACATGAATGGTCCGTATGTAAAGATGGGTTA	NC_004556.165	NC_004556.165	199056	199283	+	
long-mer186	NC_004556	199383	199425	ATGATTTCTTCCATCACCATCAATACTGACCGATGATTGTTAT	NA
long-mer187	NC_004556	199717	199743	GATATTTTATAAGAAAGTGTTCCAGTT	NA
long-mer188	NC_004556	199784	199826	TGATGAACAGTACTTGATAATTAATGTTCGATTTCCAGGGGGT	NA
long-mer189	NC_004556	200000	200029	AAATTTTCGTTTATTATATTACTCATTTTT	NA
long-mer190	NC_004556	200080	200114	TTTTTCAGCATCATATTGAGTGGATGCAGTTGATC	NA
long-mer191	NC_004556	202379	202421	ATGTAGCACGTGCTTCTGAGTTCATATGTCCTAAGTGATATTT	NC_004556.168	NC_004556.168	202267	202416	+	
long-mer192	NC_004556	202946	202988	GATGTGATGTCCTGTAATTCATCCTGAAAGATTCTGGGTCAAC	NA
long-mer193	NC_004556	203058	203100	CGTCATGTTTCCGCAGCCCTCATTTGAGCGCGGAATTGGCGGA	NA
long-mer194	NC_004556	203584	203626	GTGCTTGTATAAGTCTATGTATACTGGTTCTAGTTCTGACCAT	NC_004556.170	NC_004556.170	203386	203910	-	AutoIPR: IPR018637:Domain of unknown functionDUF2059;
long-mer195	NC_004556	204395	204437	TTAGCGGACGTAAGTGCGGGGCTTTTTCGTTTTATTGGGAGTC	NA
long-mer196	NC_004556	204546	204588	TTGGGCCGTACTGTGCTTAAATTGGGCGGTTGGCGCCTCATTG	NC_004556.172	NC_004556.172	204441	205070	+	AutoIPR: IPR002123:Phospholipid/glycerolacyltransferase;
long-mer197	NC_004556	205044	205086	CGTGCCAAACATAGCAACAGGGTTTAATTAATAACTGCCGTGG	NC_004556.172	NC_004556.172	204441	205070	+	AutoIPR: IPR002123:Phospholipid/glycerolacyltransferase;
long-mer198	NC_004556	205112	205154	CATCGTGCTGTGTGATGGTGGCGTGGAAAAATCGCCGCATTTT	NA
long-mer199	NC_004556	205462	205504	AGTGTTTGGCGATCCAGCTTGTTTGTAATGCTCCGCCATACAT	NA
long-mer200	NC_004556	205900	205942	TATGACCCGTGTTACCAAGCCGACTGCTTTCATGTCTCGATGC	NC_004556.174	NC_004556.174	205669	206376	-	AutoIPR: IPR007462:Protein of unknown functionDUF502;
long-mer201	NC_004556	206586	206642	GGAGCAGTTCGGTCTAGTGAGTATCAGGGACAGTAGGATATTTCCGACATGGACTGT	NA
long-mer202	NC_004556	207786	207828	CAGCTTCATTCAGTGCGGTGACAGTGGCCGATCGCTTCCATTG	NA
long-mer203	NC_004556	207853	207918	ATAGCGTTCGCGCCGCCGTAGCAGGTTGCTGGTGATTGGGATGTTATTTTTCCCGATGCTATTTAA	NA
long-mer204	NC_004556	208210	208234	GATTGAGGCGCAGCCCTCGGGGGTG	NC_004556.177	NC_004556.177	207949	208908	-	AutoIPR: IPR001095:Acetyl-CoA carboxylase,alpha subunit; IPR011763:Acetyl-coenzyme Acarboxyltransferase, C-terminal;IPR029045:ClpP/crotonase-like domain;
long-mer205	NC_004556	208784	208826	TTTTCAAGCGCACGTACTTCGATGTCGACATTGACAGATGGAC	NC_004556.177	NC_004556.177	207949	208908	-	AutoIPR: IPR001095:Acetyl-CoA carboxylase,alpha subunit; IPR011763:Acetyl-coenzyme Acarboxyltransferase, C-terminal;IPR029045:ClpP/crotonase-like domain;
long-mer206	NC_004556	209534	209576	AGTACGCTTTTCACCGTTGCCACGTTGTTGGGAACCCAGAATT	NC_004556.178	NC_004556.178	209003	212584	-	AutoIPR: IPR004805:DNA polymerase III, alphasubunit; IPR012340:Nucleic acid-binding, OB-fold;IPR016195:Polymerase/histidinol phosphatase-like;IPR029460:DNA polymerase, helix-hairpin-helix motif;
long-mer207	NC_004556	216364	216406	GATACTCCGCTTTCGATCTATTTAAAGTTTGCCGATGCTCCAT	NC_004556.182	NC_004556.182	216250	217755	+	AutoIPR: IPR005256:Anthranilate synthasecomponent I, PabB-like; IPR005801:ADC synthase;IPR019999:Anthranilate synthase component I-like;
long-mer208	NC_004556	216756	216798	GGTGTTTGACAGCCTCAAGGGTCGATTATATTTGATCGTTCAC	NC_004556.182	NC_004556.182	216250	217755	+	AutoIPR: IPR005256:Anthranilate synthasecomponent I, PabB-like; IPR005801:ADC synthase;IPR019999:Anthranilate synthase component I-like;
long-mer209	NC_004556	216817	216859	CATTCTTACGTTCGTGCAATGAAACGTTTGGATGCGTTGATCC	NC_004556.182	NC_004556.182	216250	217755	+	AutoIPR: IPR005256:Anthranilate synthasecomponent I, PabB-like; IPR005801:ADC synthase;IPR019999:Anthranilate synthase component I-like;
long-mer210	NC_004556	217612	217649	GCGGTGATTCAAAACGGTTGCTTGTACGTGCAGGCTGG	NC_004556.182	NC_004556.182	216250	217755	+	AutoIPR: IPR005256:Anthranilate synthasecomponent I, PabB-like; IPR005801:ADC synthase;IPR019999:Anthranilate synthase component I-like;
long-mer211	NC_004556	217764	217829	GTCAAAAGTGTATGGGGCCACCACAATAGTGGCAGTGACTACGGTCCATTCACGGATGCTGTTGGT	NC_004556.183	NC_004556.183	217755	217871	+	
long-mer212	NC_004556	217838	217880	CTTCCGTTATGCGTCTTCACAGTTGCCTATGTGAAAACGATTC	NC_004556.183	NC_004556.183	217755	217871	+	
long-mer213	NC_004556	218901	218943	GCATGGTAATCGTAGTGTTTCTTCTAAGTCTGGTAGTGCCGAT	NC_004556.185	NC_004556.185	218566	219600	+	AutoIPR: IPR005940:Anthranilate phosphoribosyltransferase;
long-mer214	NC_004556	218980	219021	CCCTTAGAGGTGGCGGAGGCTATTGGGTGTATTGGTGTTGGT	NC_004556.185	NC_004556.185	218566	219600	+	AutoIPR: IPR005940:Anthranilate phosphoribosyltransferase;
long-mer215	NC_004556	219167	219209	CGGATCTGGTGGGTATTCAGGTGCATGTGCTGCACAAACTTGG	NC_004556.185	NC_004556.185	218566	219600	+	AutoIPR: IPR005940:Anthranilate phosphoribosyltransferase;
long-mer216	NC_004556	219358	219402	TCGAATCTACGGGTTGAAAGCTCTGCTGAGTCACGGGAGATGTTA	NC_004556.185	NC_004556.185	218566	219600	+	AutoIPR: IPR005940:Anthranilate phosphoribosyltransferase;
long-mer217	NC_004556	219581	219641	GTCGCCCACGCAATGTTTGAATACTGCCTGATTAAACACGCTGTAAACTGTTTTCCGAATC	NC_004556.185	NC_004556.185	218566	219600	+	AutoIPR: IPR005940:Anthranilate phosphoribosyltransferase;
long-mer218	NC_004556	221211	221253	TGTGTTGAGATGTCTATCTGGAAGTGAGCATATGGAGATCGCA	NC_004556.188	NC_004556.188	221173	221358	+	
long-mer219	NC_004556	221300	221352	TTGCCCAGGTAATACAGCAATTTCAATCCGAACGTTTGCAGATAGGATGGGAT	NC_004556.188	NC_004556.188	221173	221358	+	
long-mer220	NC_004556	221355	221395	CTGAGACTGCATGTGTATGTGCGATGGTGGCAAAACGGTAT	NC_004556.188	NC_004556.188	221173	221358	+	
long-mer221	NC_004556	221565	221607	TCTCTCTGATATTCACTGTCATAAAAGCCCAGGGTATCAGTGG	NA
long-mer222	NC_004556	221611	221663	ATGACAAGAGAAGCATCTCAAATTGCCTGTCCGTCAAAATGTTGATTGCTGAC	NA
long-mer223	NC_004556	221797	221839	ATTGATATCGCGTGTGACAGGTTTAGCGGAGTGTCAACGTAGG	NA
long-mer224	NC_004556	221858	221924	TGGGATTAGCTTTGCTGTTTTTGTCACGGGTTGGTTGTTTACAAGTGTTGCCAACCAGTGCTTTGCT	NA
long-mer225	NC_004556	221941	222051	AAGTGCGGGATTGCAATCAGGGATGGTGGGATAAGGTTTTATGTATTCCGTGTTTTTTTGTCTCTGGTTTTCCCTGATCGCAATACGTAGGTAGTGGACGTCCTATTTTCT	NA
long-mer226	NC_004556	223510	223534	TTTTTATTGGCGCTTTAGGGATTTT	NA
long-mer227	NC_004556	223568	223593	CATGGGAAGATGGTTTTACTGGTGTG	NA
long-mer228	NC_004556	228600	228642	TGGCCGCTGAATCGTTGCCGGGGGGTGTCGCGTACTACCGTGC	NC_004556.195	NC_004556.195	227819	229615	+	AutoIPR: IPR010281:Protein of unknown functionDUF885;
long-mer229	NC_004556	230040	230074	AAGGCCGTTATCGTGTGTGTGTGCCGTATGTCTCG	NC_004556.196	NC_004556.196	230067	231200	+	AutoIPR: IPR002616:tRNA-guanine(15)transglycosylase-like;
long-mer230	NC_004556	231243	231290	CATGGCATAATTGTCGGCTTACTACCGCTTCGGCGGATGCATAAAGTT	NA
long-mer231	NC_004556	231538	231576	CGATGAAGTGATCACTGCTGGCGGCATTGCCGGTGTGGT	NC_004556.197	NC_004556.197	231344	231694	+	AutoIPR: IPR003849:Preprotein translocaseYajC;
long-mer232	NC_004556	232021	232063	CGATGTGTTGCGGGCTAAGGTGGGTGAGAATTACACCGTTGCA	NC_004556.198	NC_004556.198	231761	233605	+	AutoIPR: IPR022813:Protein-export membraneprotein SecD/SecF, archaeal and bacterial; IPR027398:SecDexport protein N-terminal TM domain;
long-mer233	NC_004556	232483	232525	GGCCGAACCAATTATCCAACGTCAGGGGGATGATCGTATTGTT	NC_004556.198	NC_004556.198	231761	233605	+	AutoIPR: IPR022813:Protein-export membraneprotein SecD/SecF, archaeal and bacterial; IPR027398:SecDexport protein N-terminal TM domain;
long-mer234	NC_004556	233954	233996	CGCTGCCGAAGCTGTGCGCAAAGTGATTACGTTGCCGGATAAT	NC_004556.199	NC_004556.199	233625	234590	+	AutoIPR: IPR005665:Protein-export membraneprotein SecF, bacterial; IPR022813:Protein-exportmembrane protein SecD/SecF, archaeal and bacterial;
long-mer235	NC_004556	234020	234062	ATTCGTTGGTCCACAGGTGGGAAAAGATCTCGCGATGAATGGT	NC_004556.199	NC_004556.199	233625	234590	+	AutoIPR: IPR005665:Protein-export membraneprotein SecF, bacterial; IPR022813:Protein-exportmembrane protein SecD/SecF, archaeal and bacterial;
long-mer236	NC_004556	236289	236331	TGCGTTGGATCAGTTGCCGTTCACCCGTCTACGCATTGCTTCC	NC_004556.202	NC_004556.202	236185	236703	+	AutoIPR:IPR000550:7,8-Dihydro-6-hydroxymethylpterin-pyrophosphokinase, HPPK;
long-mer237	NC_004556	236386	236428	GCGGTTGCAGCGTTGGAAACAAGGTTAGCGCCTTTAGCCTTGT	NC_004556.202	NC_004556.202	236185	236703	+	AutoIPR:IPR000550:7,8-Dihydro-6-hydroxymethylpterin-pyrophosphokinase, HPPK;
long-mer238	NC_004556	236616	236658	TGCTGCGGAGTTGGTGCTTCCTCGTCATGGGATGGTATGTGAG	NC_004556.202	NC_004556.202	236185	236703	+	AutoIPR:IPR000550:7,8-Dihydro-6-hydroxymethylpterin-pyrophosphokinase, HPPK;
long-mer239	NC_004556	236853	236895	GACGCAAACGGCGTAGACCTAATCCTTGTTGGCGATTCGTTGG	NC_004556.203	NC_004556.203	236736	237554	+	AutoIPR: IPR003700:Ketopantoatehydroxymethyltransferase;
long-mer240	NC_004556	236966	237008	TGTGGCTCGGGGGGTACGTCATGCAATGCTTGTGGTTGATTTG	NC_004556.203	NC_004556.203	236736	237554	+	AutoIPR: IPR003700:Ketopantoatehydroxymethyltransferase;
long-mer241	NC_004556	237041	237083	GCTAGAGGCTGCCACTGCATTGCTGCGAGTGGGGGCACAGATG	NC_004556.203	NC_004556.203	236736	237554	+	AutoIPR: IPR003700:Ketopantoatehydroxymethyltransferase;
long-mer242	NC_004556	237398	237440	GCATGATCTCCTTGGTCTAGATAGCGGTCACCCTCGACCGAAA	NC_004556.203	NC_004556.203	236736	237554	+	AutoIPR: IPR003700:Ketopantoatehydroxymethyltransferase;
long-mer243	NC_004556	237691	237733	TTATGCTGATCGGGTAGTGTCAAGTGTGTTTGTCAATCCGACG	NC_004556.204	NC_004556.204	237551	238396	+	AutoIPR: IPR003721:Pantoate-beta-alanineligase;
long-mer244	NC_004556	237838	237905	GGAGACGATGTACCCGTTGGGCACTGAGCGGACTGTACGTCTGTTTATTCCGTGTGTGAGTGATGTGC	NC_004556.204	NC_004556.204	237551	238396	+	AutoIPR: IPR003721:Pantoate-beta-alanineligase;
long-mer245	NC_004556	238096	238138	CGATGGATTGGCGATGAGTTCCCGTAATCAGTATCTATCAATG	NC_004556.204	NC_004556.204	237551	238396	+	AutoIPR: IPR003721:Pantoate-beta-alanineligase;
long-mer246	NC_004556	238271	238313	GATTATGCGGTTATCCGATTGCCTGATCTATGCGAGCCGATTG	NC_004556.204	NC_004556.204	237551	238396	+	AutoIPR: IPR003721:Pantoate-beta-alanineligase;
long-mer247	NC_004556	238450	238492	ATCACTTTCCCTACTTTGCTGTGTTTCCCATGCAACTGTCCTT	NC_004556.205	NC_004556.205	238431	238859	+	AutoIPR: IPR003190:Aspartate decarboxylase;
long-mer248	NC_004556	238782	238824	AGACCGAATTTGGTATACGTCAATGCTGCCAATGCGATGACTC	NC_004556.205	NC_004556.205	238431	238859	+	AutoIPR: IPR003190:Aspartate decarboxylase;
long-mer249	NC_004556	239081	239123	CATGTTTTGTGGGGAGCAGGTCAATGTGACCGAGGGGCGTGCC	NC_004556.206	NC_004556.206	238863	240371	+	AutoIPR: IPR001672:Phosphoglucose isomerase(PGI); IPR023096:Phosphoglucose isomerase, C-terminal;
long-mer250	NC_004556	239171	239213	GGTTGCTGCTTACACGGCGGCTGCTAAAGTGCGCGAGCGAATG	NC_004556.206	NC_004556.206	238863	240371	+	AutoIPR: IPR001672:Phosphoglucose isomerase(PGI); IPR023096:Phosphoglucose isomerase, C-terminal;
long-mer251	NC_004556	239497	239562	GTGAGCGCTTATATGCGGTCACTGCTAATCCGGAACGGGCCGCTAATGCGTTCGACATTGTACCCA	NC_004556.206	NC_004556.206	238863	240371	+	AutoIPR: IPR001672:Phosphoglucose isomerase(PGI); IPR023096:Phosphoglucose isomerase, C-terminal;
long-mer252	NC_004556	239808	239850	CAGCGCTTGGCATTGCTCCCTACCTACTTGCAGCAACTGGTGA	NC_004556.206	NC_004556.206	238863	240371	+	AutoIPR: IPR001672:Phosphoglucose isomerase(PGI); IPR023096:Phosphoglucose isomerase, C-terminal;
long-mer253	NC_004556	239852	239894	GGAAAGTTTGGGTAAGCGGGTTAAGTGCGACGGAACGCCAGTG	NC_004556.206	NC_004556.206	238863	240371	+	AutoIPR: IPR001672:Phosphoglucose isomerase(PGI); IPR023096:Phosphoglucose isomerase, C-terminal;
long-mer254	NC_004556	240490	240532	TTCCTTGGTCCGCCCGCAATTCTTCGATGTATCACGAGCTTAT	NC_004556.207	NC_004556.207	240398	240649	+	
long-mer255	NC_004556	240554	240596	GCCGATTCCACGCGTCTTTGGGAGGTGGTGTTCCATTCGCTAC	NC_004556.207	NC_004556.207	240398	240649	+	
long-mer256	NC_004556	240852	240894	CAACGGTGTTCGACCACTCTAACGTCTGCTGTATATGTGGGTT	NA
long-mer257	NC_004556	241078	241120	TTCGGGCGATGGTTGATTTTTATCGTAGAAGCAGTTCATGGCA	NA
long-mer258	NC_004556	241230	241319	TCATGAAAGTTATGGGTAGTGGGGGGGTGAATTTGTGTTCTCCAAAATCTTTAATCGTTTATTGCTGCTCCCTTAGGTTTAAGTGCATGA	NA
long-mer259	NC_004556	241409	241454	CGTTTGATTCTTCATAATTAGAATCCTGCTGCGGGGTGGAGCAGTC	NA
long-mer260	NC_004556	241636	241702	TAGTATGGCTATATGTGGTAGGTAGCTTGTTGGTTTTATCTCAATAATAAGTTTGTGGTATTAGTTT	NA
long-mer261	NC_004556	241939	241980	ATGTTTAGAACGTCTAGTAGTCGTCTAGTAGTTGTTTACGTT	NA
long-mer262	NC_004556	241997	242019	TGTCATCTCCATCGTATCGTTAT	NA
long-mer263	NC_004556	242371	242413	TTACACGTTGGAAGTGTCCTCTCCAGGTTTGGATCGCCGACTT	NC_004556.209	NC_004556.209	242138	242737	+	AutoIPR: IPR003728:Ribosome maturation factorRimP; IPR028989:Ribosome maturation factor RimP,N-terminal; IPR028998:Ribosome maturation factor RimP,C-terminal;
long-mer264	NC_004556	242500	242542	GGGAAAGATTGTGCGTGTTGAACAAGTGGGTGGTTTTGTTGTC	NC_004556.209	NC_004556.209	242138	242737	+	AutoIPR: IPR003728:Ribosome maturation factorRimP; IPR028989:Ribosome maturation factor RimP,N-terminal; IPR028998:Ribosome maturation factor RimP,C-terminal;
long-mer265	NC_004556	242658	242700	CGAAAAAAATGAGTCAAGGCAGCAAAAAACCATCCAACGAGTC	NC_004556.209	NC_004556.209	242138	242737	+	AutoIPR: IPR003728:Ribosome maturation factorRimP; IPR028989:Ribosome maturation factor RimP,N-terminal; IPR028998:Ribosome maturation factor RimP,C-terminal;
long-mer266	NC_004556	242859	242901	TGACATTCTAACGCGTGTCACGATCGATCAAAAGAACGGCAAC	NC_004556.210	NC_004556.210	242734	244245	+	AutoIPR: IPR010213:Transcription terminationfactor NusA; IPR010995:DNA repair Rad51/transcriptionfactor NusA, alpha-helical; IPR012340:Nucleicacid-binding, OB-fold; IPR015946:K homology domain-like,alpha/beta; IPR025249:KH domain, NusA-like;IPR030842:Transcription termination/antiterminationprotein NusA, bacterial;
long-mer267	NC_004556	245472	245514	TTACTGGCCCATACCGAGGAATTGCATGGTGAGCCGGTTCCGC	NC_004556.211	NC_004556.211	244341	247019	+	AutoIPR: IPR004541:Translation elongationfactor EFTu/EF1A, bacterial/organelle; IPR009061:PutativeDNA-binding domain; IPR013575:Initiation factor 2associated domain, bacterial; IPR015760:Translationinitiation factor IF- 2; IPR023115:Translation initiationfactor IF- 2, domain 3; IPR027417:P-loop containingnucleoside triphosphate hydrolase;
long-mer268	NC_004556	246836	246878	TGTGCTCCGTGATAACACTGTTGTGTTTGAGGGTGAATTGGAG	NC_004556.211	NC_004556.211	244341	247019	+	AutoIPR: IPR004541:Translation elongationfactor EFTu/EF1A, bacterial/organelle; IPR009061:PutativeDNA-binding domain; IPR013575:Initiation factor 2associated domain, bacterial; IPR015760:Translationinitiation factor IF- 2; IPR023115:Translation initiationfactor IF- 2, domain 3; IPR027417:P-loop containingnucleoside triphosphate hydrolase;
long-mer269	NC_004556	247049	247089	TAACTGTTGTCCCTTTACTTATAGGTCTAATTTCCGTCAGC	NA
long-mer270	NC_004556	247108	247141	TTCCAAAATAAAATTTTCCCCGTGCCTAAGAAAT	NC_004556.212	NC_004556.212	247129	247506	+	AutoIPR: IPR000238:Ribosome-binding factor A;IPR015946:K homology domain-like, alpha/beta;
long-mer271	NC_004556	247549	247591	TGTCCATAGTATGCTGTATTTGTTCGTTCTTCCCGTGTTTGAT	NA
long-mer272	NC_004556	248081	248104	TTTTTTTGGCTACGCCGCGATTAC	NC_004556.213	NC_004556.213	247603	248505	+	AutoIPR: IPR002501:Pseudouridine synthase II;IPR015947:PUA-like domain;
long-mer273	NC_004556	248379	248421	GCGCTTGCGCGATCATAGTTTTCAGACTGGGCGGGTTGCGGTG	NC_004556.213	NC_004556.213	247603	248505	+	AutoIPR: IPR002501:Pseudouridine synthase II;IPR015947:PUA-like domain;
long-mer274	NC_004556	251200	251221	CTTTCTACCTGATGTCCTCTGG	NA
long-mer275	NC_004556	251401	251443	ACTGCGCACTTCGTCATGGTGTGTGCTTGCCCATTTAAGTAAA	NC_004556.216	NC_004556.216	251341	251775	-	AutoIPR: IPR011991:Winged helix-turn-helixDNA-binding domain;
long-mer276	NC_004556	251786	251808	TAAAAAAATTACCTTGACTGTAA	NA
long-mer277	NC_004556	252060	252130	CACAGATCAGATCAGCATAGAGGCTGCCTTTCAGGGGGTCGAACGTCTCTTGCTGGTGTCCTCTAATGTCA	NC_004556.217	NC_004556.217	251884	252765	+	AutoIPR: IPR016040:NAD(P)-binding domain;
long-mer278	NC_004556	252474	252516	TACCTATGAATTGGCTGGTGATGAGGCATTTACCATGCCAGAG	NC_004556.217	NC_004556.217	251884	252765	+	AutoIPR: IPR016040:NAD(P)-binding domain;
long-mer279	NC_004556	258328	258370	GTTGTCGATACTAAACCTTCCTGTAAATTCCAAAGTGCTGGGA	NA
long-mer280	NC_004556	258389	258438	TGTGCGTGTGACATTCGGAGTCATCATATATACGGATCAGCAATCAATTG	NA
long-mer281	NC_004556	258490	258532	TAAACGCGGCAATTATTGCGGCTGCTGAATGAGCTGATCATAT	NA
long-mer282	NC_004556	258582	258624	GGTGTAGCAGCACGTTGTCATCAGCAATGGTGCGCATCACGCA	NC_004556.221	NC_004556.221	258547	258651	-	
long-mer283	NC_004556	258846	258888	AGACAGCATGTTGTGCTGAATTGGCAGCGTTGGTGGTGTATGA	NA
long-mer284	NC_004556	259823	259856	GGCATTGTTCATACGTTTCGGTGGGGCATTTATT	NC_004556.223	NC_004556.223	259523	260005	-	
long-mer285	NC_004556	260020	260062	GATAATTTCAGGGACAATAGTCAAGATGCTGATCTCTTCCAAA	NC_004556.224	NC_004556.224	260045	260959	+	AutoIPR: IPR000620:EamA domain;
long-mer286	NC_004556	260485	260527	TATTGGTATTTTTATTGGTGTTGTGTCGGCGTTATTAGCTGCG	NC_004556.224	NC_004556.224	260045	260959	+	AutoIPR: IPR000620:EamA domain;
long-mer287	NC_004556	261068	261110	CGTGCTTTTCAGGATGTGAGTAGGCCATCAAGAAGCAAGCATG	NA
long-mer288	NC_004556	261173	261215	TATGACACATCATTGGGTTGTATCGCATTGTGTAAAGGTTGGC	NA
long-mer289	NC_004556	265735	265777	CCGTTTTCTGCATGTATCCACAGATGAGGTTTACGGCAGTTTG	NC_004556.229	NC_004556.229	265352	266413	+	AutoIPR: IPR005888:dTDP-glucose4,6-dehydratase;
long-mer290	NC_004556	267156	267198	AGGGACCCATCAGTCGTTGCACGATGCGTCCAACTTTATTGGA	NC_004556.230	NC_004556.230	266476	267363	+	AutoIPR: IPR005907:Glucose-1-phosphatethymidylyltransferase, short form;IPR029044:Nucleotide-diphospho-sugar transferases;
long-mer291	NC_004556	267448	267490	GGAATGCGGAGTGTTTCGAGCACCAGGGGATGTCATCGCGCTT	NC_004556.231	NC_004556.231	267360	267917	+	AutoIPR: IPR000888:dTDP-4-dehydrorhamnose3,5-epimerase-related;
long-mer292	NC_004556	273572	273598	TCCTAATTGTGTAGTCCGTCCCAGATG	NA
long-mer293	NC_004556	273711	273746	ATATTTACTTCTAGATTATCAGAAGAACATATCGAA	NA
long-mer294	NC_004556	274546	274610	TGGTTAACCGGCGTGCTTGGGTAGCTTGATATATCCTAGTTGTGTAGTCCGTTTGATGAGGCGTT	NA
long-mer295	NC_004556	274645	274676	TAAGTAAAAACTGCTTACGGCCAATACATTTT	NA
long-mer296	NC_004556	275094	275121	GCTCGTGTTTTATGTTTCTTTCCCCATT	NC_004556.239	NC_004556.239	275105	275419	+	
long-mer297	NC_004556	279553	279595	TTCCGTTTGTCCAAGAGGACCTATCCCAGGAATGGTCACCGTA	NA
long-mer298	NC_004556	281415	281443	GATGAGCCTTGCTTTGTATCAATCAAAAT	NA
long-mer299	NC_004556	282237	282279	GGATAGAAACAACAGTAGGCCAAGTAGGGTATGACGATGCATG	NC_004556.243	NC_004556.243	281703	282278	-	AutoIPR: IPR010835:Protein of unknown functionDUF1439;
long-mer300	NC_004556	283092	283134	CCGAGTGCCTGTTTCACTCGGTTGGCGAGGTAAGCGGCGACGC	NC_004556.244	NC_004556.244	282692	283945	-	AutoIPR: IPR000023:Phosphofructokinase domain;IPR022953:ATP-dependent 6-phosphofructokinase;
long-mer301	NC_004556	283208	283250	GATACCTTCGCTGGCGACTACTACGCACCAACCGACTCGGTCG	NC_004556.244	NC_004556.244	282692	283945	-	AutoIPR: IPR000023:Phosphofructokinase domain;IPR022953:ATP-dependent 6-phosphofructokinase;
long-mer302	NC_004556	283673	283703	TTCGTATTTTTCGTGATCGGCTTCAAGCGAT	NC_004556.244	NC_004556.244	282692	283945	-	AutoIPR: IPR000023:Phosphofructokinase domain;IPR022953:ATP-dependent 6-phosphofructokinase;
long-mer303	NC_004556	287947	287989	TGCCAGGGGGACTGACTCGCGTCGTTGGGGATCGAAGACCGAG	NC_004556.247	NC_004556.247	286627	288681	-	AutoIPR: IPR000326:Phosphatidic acidphosphatase type 2/haloperoxidase; IPR025902:LssY-likeC-terminal domain;
long-mer304	NC_004556	291092	291125	CCGAAGGGGATGGGCATAAACTAAGTGTCTTGGT	NC_004556.250	NC_004556.250	289741	291108	-	AutoIPR: IPR011356:Leucineaminopeptidase/peptidase B;
long-mer305	NC_004556	295561	295603	GTGGTGACCTCTTTATATAAATCTGGGACCGGGGCGTGGAGGT	NA
long-mer306	NC_004556	296190	296232	GAGATCAACCGACGCGGACGCCGTTCAACGGCAAGAGTGGCAA	NC_004556.256	NC_004556.256	295622	296518	-	AutoIPR: IPR001509:NAD-dependentepimerase/dehydratase, N-terminal domain;IPR010099:Epimerase family protein SDR39U1;
long-mer307	NC_004556	296852	296894	CTGAAATAGTTCTACGACACTGTCGGTAGGTATCTTTTACGCG	NA
long-mer308	NC_004556	297474	297516	AGCCACGCCTGGGATCATTGCAATGACTTCTTCGATTTCCTTC	NC_004556.257	NC_004556.257	297222	298931	-	AutoIPR: IPR000873:AMP-dependentsynthetase/ligase; IPR025110:AMP-binding enzymeC-terminal domain;
long-mer309	NC_004556	297850	297892	TAAGCTTCAATCAGCGGAACACGAGTAACTTGCTTCCACTGTT	NC_004556.257	NC_004556.257	297222	298931	-	AutoIPR: IPR000873:AMP-dependentsynthetase/ligase; IPR025110:AMP-binding enzymeC-terminal domain;
long-mer310	NC_004556	298847	298903	CAGCGATAGTACGGAAAGCGTTAGTATCAATCTCTATTGAGATTCCCGATGGATAGT	NC_004556.257	NC_004556.257	297222	298931	-	AutoIPR: IPR000873:AMP-dependentsynthetase/ligase; IPR025110:AMP-binding enzymeC-terminal domain;
long-mer311	NC_004556	299090	299122	TAGCTATTTTAGAATTAAACGGCAACATTATAG	NC_004556.258	NC_004556.258	299104	299253	-	
long-mer312	NC_004556	299371	299411	GCTATTCCATAAAAAGAATCGTTGAATAGGTTCGATCATTT	NA
long-mer313	NC_004556	299441	299483	TCATCGTTGTTATTATTGGTACTTAAATTAAAGAACCATATGC	NA
long-mer314	NC_004556	299531	299573	ATGACTATGTTGTTGCAGAAAATGTATTTAGATCGAAATACAT	NA
long-mer315	NC_004556	299954	299996	AAGATTTTCCGTATGTATACGGTGTTTTTGCAGGTGTGTTGTT	NA
long-mer316	NC_004556	300070	300179	AATCAATATGCTCATCTTTAAATCATGTGATAAGACATGCGCTCTATTTAAGCCGAATATTGACATTATTTGGATATTCTTGAGTTGGGTTGTTCGACCAGGGAGGCTAT	NA
long-mer317	NC_004556	300217	300246	TATTGCGTTTTTCTAGTGGGGTCCCCAGGG	NA
long-mer318	NC_004556	300282	300323	GAGACCTCCAAAGAGTTCTTGTACTAGAGCGATTGCCGCCAC	NA
long-mer319	NC_004556	300844	300886	CGCGGCGTCATAGATCGACATCTTCTCCGGTGGCCCACCGGCT	NC_004556.260	NC_004556.260	300418	303144	-	AutoIPR: IPR015937:Aconitase/isopropylmalatedehydratase;
long-mer320	NC_004556	306283	306325	AGGCAAACGTGATATCCCAACTCGGCTATGGGTGGCTCCCCCG	NC_004556.263	NC_004556.263	304031	306691	+	AutoIPR: IPR015937:Aconitase/isopropylmalatedehydratase;
long-mer321	NC_004556	311557	311591	TTCAGTGCCATGAGTGTTTGACAGAGGTGCTGTTC	NC_004556.268	NC_004556.268	311469	312047	-	
long-mer322	NC_004556	312573	312594	CTTGCGAATGCTGCGCTCCTTG	NC_004556.269	NC_004556.269	312120	312791	-	AutoIPR:IPR029063:S-adenosyl-L-methionine-dependentmethyltransferase;
long-mer323	NC_004556	312833	312855	GTTGGCTGCGCGAAACTTTGGGT	NA
long-mer324	NC_004556	313082	313120	GTGCCATCAAAAAGCCCACCTTGGTTGGGGTGAAGAACT	NC_004556.270	NC_004556.270	312984	313826	-	AutoIPR: IPR022749:N6 adenine-specific DNAmethyltransferase, N-terminal domain;IPR029063:S-adenosyl-L-methionine-dependentmethyltransferase;
long-mer325	NC_004556	313173	313215	GGCGCGGCCGAGGAAATCAGGGTGTACGTGGGCGAGTCCGAGG	NC_004556.270	NC_004556.270	312984	313826	-	AutoIPR: IPR022749:N6 adenine-specific DNAmethyltransferase, N-terminal domain;IPR029063:S-adenosyl-L-methionine-dependentmethyltransferase;
long-mer326	NC_004556	313333	313361	GGGTTCTGTTTGATCACTGCACGGACGGC	NC_004556.270	NC_004556.270	312984	313826	-	AutoIPR: IPR022749:N6 adenine-specific DNAmethyltransferase, N-terminal domain;IPR029063:S-adenosyl-L-methionine-dependentmethyltransferase;
long-mer327	NC_004556	313541	313583	CCTCGGCGAGCCGTGTGATTTTGTCGTCGAAAACATCGGACAG	NC_004556.270	NC_004556.270	312984	313826	-	AutoIPR: IPR022749:N6 adenine-specific DNAmethyltransferase, N-terminal domain;IPR029063:S-adenosyl-L-methionine-dependentmethyltransferase;
long-mer328	NC_004556	314158	314189	GGATGGAAACAAGAAGATCTGGGGCGTCCACG	NC_004556.271	NC_004556.271	314069	314275	+	
long-mer329	NC_004556	314410	314441	ACGCTAGGGAGATCGCATCGGTAGCCGATGTG	NA
long-mer330	NC_004556	321310	321352	CACGTTGCATTATGAAATTCCTTGGTCGTATGAAAGCTATTTG	NC_004556.283	NC_004556.283	321242	322576	+	AutoIPR: IPR011537:NADH ubiquinoneoxidoreductase, F subunit;
long-mer331	NC_004556	321427	321460	CAAGCAGTCGAATCTGCGGGGTCGTGGTGGTGCA	NC_004556.283	NC_004556.283	321242	322576	+	AutoIPR: IPR011537:NADH ubiquinoneoxidoreductase, F subunit;
long-mer332	NC_004556	321529	321571	CTCGGACGAGTCCGAACCGGGAACCTGTAAAGATCGTGACATC	NC_004556.283	NC_004556.283	321242	322576	+	AutoIPR: IPR011537:NADH ubiquinoneoxidoreductase, F subunit;
long-mer333	NC_004556	321751	321793	TGGCGTAGATATCGATATCTATGCGGTGCTTGGTGCTGGTGCC	NC_004556.283	NC_004556.283	321242	322576	+	AutoIPR: IPR011537:NADH ubiquinoneoxidoreductase, F subunit;
long-mer334	NC_004556	323617	323640	CTTGATCATCGGATCTTCAACCGT	NC_004556.284	NC_004556.284	322573	324807	+	AutoIPR: IPR009010:Aspartate decarboxylase-likedomain; IPR010228:NADH:ubiquinone oxidoreductase, subunitG; IPR012675:Beta-grasp domain;
long-mer335	NC_004556	325265	325307	TGCCTTCCTGGGGGCAATGCGTTCAGCGGCTCAGGTCGTCAGC	NC_004556.285	NC_004556.285	324804	325895	+	AutoIPR: IPR001694:NADH:ubiquinoneoxidoreductase, subunit 1/F420H2 oxidoreductase subunitH;
long-mer336	NC_004556	328716	328758	CTGGGCGGTGCTCGGCGGTGTACTGGTGACGAGTTTCTACAGC	NC_004556.289	NC_004556.289	327370	329511	+	AutoIPR: IPR003945:NADH-plastoquinoneoxidoreductase, chain 5;
long-mer337	NC_004556	332566	332587	GCTTTTGCTTGTTTTTAATTTT	NA
long-mer338	NC_004556	332598	332675	TTGGAATGGGACGTCGGTGCGTTGTTCTCTCGGAAAAGTGTTGCCTCAGAAAAAATAATTTGAAAGCTGTGATAGATA	NC_004556.292	NC_004556.292	332603	332896	+	
long-mer339	NC_004556	332910	332952	CTTGGATAGCGATCTTTGTGATTTTTATTTTTCTGGGCGTCCA	NA
long-mer340	NC_004556	335563	335605	GCGATTACGGCTGTCGATCAGGTTGAGCATCAGTCTTAGGTTG	NC_004556.295	NC_004556.295	335494	336690	-	AutoIPR: IPR010870:Phosphate-selective porinO/P; IPR023614:Porin domain;
long-mer341	NC_004556	337863	337904	ATGACCGGGTATGGTGACCTACCGTCACCACCGCGTGTGCCG	NC_004556.297	NC_004556.297	337569	338942	+	AutoIPR: IPR005467:Histidine kinase domain;IPR006290:Heavy metal sensor kinase;IPR013727:Two-component sensor kinase, N-terminal;IPR017055:Signal transduction histidine kinase, DctB(C4-dicarboxylate transport system regulator);
long-mer342	NC_004556	339592	339634	AGGGACAGGGGCGTTGTTGGAGCGTGTCGCCAGCGGCGAATTG	NC_004556.298	NC_004556.298	338939	339991	+	
long-mer343	NC_004556	340058	340100	GGCATTGATCGTGGGACGCATACGTCAGTGGGATCGTGCATTG	NC_004556.299	NC_004556.299	340056	340316	+	
long-mer344	NC_004556	341547	341570	GACGCTCGGGTCGTTGTCTATACA	NC_004556.301	NC_004556.301	341217	342854	-	AutoIPR: IPR003594:Histidine kinase-likeATPase, C-terminal domain; IPR005467:Histidine kinasedomain; IPR011006:CheY-like superfamily; IPR014409:Signaltransduction histidine kinase, hybrid-type, aerobicrespiration control ArcB;
long-mer345	NC_004556	341907	341949	GCCTATCAGCACGCGTCCGCGCGGGGTGTAGCGGATTGCGTTA	NC_004556.301	NC_004556.301	341217	342854	-	AutoIPR: IPR003594:Histidine kinase-likeATPase, C-terminal domain; IPR005467:Histidine kinasedomain; IPR011006:CheY-like superfamily; IPR014409:Signaltransduction histidine kinase, hybrid-type, aerobicrespiration control ArcB;
long-mer346	NC_004556	343022	343058	TGTTGAGTATGGCAAGGGGGGGCGACAGCCGTTGTGT	NA
long-mer347	NC_004556	344627	344669	AAAGTTTCCGGTTAACGAAGCCTCTGTTGCGTTGCCAAAGGTA	NC_004556.303	NC_004556.303	343592	344761	-	AutoIPR: IPR010870:Phosphate-selective porinO/P; IPR023614:Porin domain;
long-mer348	NC_004556	345738	345780	GATTCATTGGTGAATTTGGGGGGGTTGGTTGGCTCGTTCTATC	NC_004556.304	NC_004556.304	345057	346406	+	AutoIPR: IPR001991:Sodium:dicarboxylatesymporter;
long-mer349	NC_004556	345933	345975	AAGATGGTGCAGGCGGGGTGTGGAAAGTCCGTGGTTGGACTGG	NC_004556.304	NC_004556.304	345057	346406	+	AutoIPR: IPR001991:Sodium:dicarboxylatesymporter;
long-mer350	NC_004556	355638	355680	AACAGTTGGTTAATCAATACACACACAGGATGAGGAGGTGCTA	NA
long-mer351	NC_004556	356096	356138	GGTGTTGGCGGGTGTATACGATGCTATGTTGCGCCCAAATGAC	NC_004556.312	NC_004556.312	355974	357638	+	AutoIPR: IPR011622:7TM-DISM receptor,extracellular domain, type 2; IPR011623:7TM-DISMreceptor, extracellular domain, type 1;IPR029787:Nucleotide cyclase;
long-mer352	NC_004556	356211	356253	AGTGCAGCTGGGCAACCAAAGCTGCAGATAGAGTTCCCGTATC	NC_004556.312	NC_004556.312	355974	357638	+	AutoIPR: IPR011622:7TM-DISM receptor,extracellular domain, type 2; IPR011623:7TM-DISMreceptor, extracellular domain, type 1;IPR029787:Nucleotide cyclase;
long-mer353	NC_004556	356278	356320	CTGGGCGTAGCGTGCCGAGCCACCATGCGATCTACGGAGCTGC	NC_004556.312	NC_004556.312	355974	357638	+	AutoIPR: IPR011622:7TM-DISM receptor,extracellular domain, type 2; IPR011623:7TM-DISMreceptor, extracellular domain, type 1;IPR029787:Nucleotide cyclase;
long-mer354	NC_004556	356417	356459	CACGATATCAATGCCAGTTTCCATTGTGAGCAATGATGTGGTG	NC_004556.312	NC_004556.312	355974	357638	+	AutoIPR: IPR011622:7TM-DISM receptor,extracellular domain, type 2; IPR011623:7TM-DISMreceptor, extracellular domain, type 1;IPR029787:Nucleotide cyclase;
long-mer355	NC_004556	358063	358105	GTTTGACCGTTGTAGATGCGTTCGCTGCCGAAACGTCCGCTGA	NC_004556.313	NC_004556.313	357738	358595	-	AutoIPR: IPR011055:Duplicated hybrid motif;IPR016047:Peptidase M23;
long-mer356	NC_004556	359149	359191	TTTCGGCGGTGATTTGCTTGCATCGTTTGCCGGCGGCATCGAC	NC_004556.314	NC_004556.314	358595	359944	-	AutoIPR: IPR002195:Dihydroorotase, conservedsite; IPR011778:Hydantoinase/dihydropyrimidinase;
long-mer357	NC_004556	359416	359458	TGATGATCGGGGTGGGTGCATAGCGGAAAATCCCTTCCAGCGT	NC_004556.314	NC_004556.314	358595	359944	-	AutoIPR: IPR002195:Dihydroorotase, conservedsite; IPR011778:Hydantoinase/dihydropyrimidinase;
long-mer358	NC_004556	363558	363593	CTGTACTGGTGCCGTTACTGGTGCCGTGTTGAATGC	NC_004556.320	NC_004556.320	362646	363902	-	AutoIPR: IPR010290:Transmembrane secretioneffector; IPR020846:Major facilitator superfamilydomain;
long-mer359	NC_004556	366278	366320	AAGGTTTTTTTTCCAATCACCGCACAGAACAAGCACTGCCTGG	NC_004556.323	NC_004556.323	366046	366522	+	
long-mer360	NC_004556	366813	366855	TTCTTTTTCATGTTTGCCACAATTTAAGTGATTAAAAATACGA	NA
long-mer361	NC_004556	367861	367903	CATTGCCATCCATGAAGCTGGTAACCGCCTGCATGTACAAAAG	NC_004556.325	NC_004556.325	366923	367933	+	AutoIPR: IPR006130:Aspartate/ornithinecarbamoyltransferase;
long-mer362	NC_004556	368063	368098	TTTGCCGACACCGGCGGTGTTGACGAAGATGAGCGC	NC_004556.326	NC_004556.326	367964	369169	+	AutoIPR: IPR001518:Argininosuccinate synthase;IPR024074:Argininosuccinate synthetase,catalytic/multimerisation domain body;
long-mer363	NC_004556	369158	369200	CTGCGCTCATGACCGTCATTGTCTTTTCAAACCACGCCCTCCC	NC_004556.326	NC_004556.326	367964	369169	+	AutoIPR: IPR001518:Argininosuccinate synthase;IPR024074:Argininosuccinate synthetase,catalytic/multimerisation domain body;
long-mer364	NC_004556	374415	374472	ATCCGGCGGCGCTCTCGCCGCCCGCCAAGCCTTAGCTGCCCTTGGACAAGCACAACTC	NC_004556.331	NC_004556.331	374179	375333	+	AutoIPR: IPR001057:Glutamate/acetylglutamatekinase; IPR011529:Glutamate 5-kinase; IPR015947:PUA-likedomain;
long-mer365	NC_004556	374631	374673	CTCCGTCGATGAACTCAAACTAGGCGACAACGACAACCTGGCA	NC_004556.331	NC_004556.331	374179	375333	+	AutoIPR: IPR001057:Glutamate/acetylglutamatekinase; IPR011529:Glutamate 5-kinase; IPR015947:PUA-likedomain;
long-mer366	NC_004556	374807	374832	ACCTTGCCATGGCTGGTGACAGCAGC	NC_004556.331	NC_004556.331	374179	375333	+	AutoIPR: IPR001057:Glutamate/acetylglutamatekinase; IPR011529:Glutamate 5-kinase; IPR015947:PUA-likedomain;
long-mer367	NC_004556	375383	375424	GCAACTGACCTCCCGATAGCCAGCCCCCCATACCATTGCACC	NC_004556.332	NC_004556.332	375220	375543	-	
long-mer368	NC_004556	375448	375489	GCCCCCCGCCTGCAGAACATACCCACCGTTTGCCTTCTCACC	NC_004556.332	NC_004556.332	375220	375543	-	
long-mer369	NC_004556	382836	382859	TCTGCAAGAAGCCGCCAGCCTCTC	NC_004556.343	NC_004556.343	380923	385746	+	AutoIPR: IPR011049:Serralysin-likemetalloprotease, C-terminal;
long-mer370	NC_004556	385329	385353	CTCTTCGGATAACGTATTGGTCGGC	NC_004556.343	NC_004556.343	380923	385746	+	AutoIPR: IPR011049:Serralysin-likemetalloprotease, C-terminal;
long-mer371	NC_004556	387465	387486	GGCGTGCCGTGCGCGTTATTCA	NC_004556.346	NC_004556.346	387136	388512	+	AutoIPR: IPR001046:NRAMP family;
long-mer372	NC_004556	387491	387518	GGACGAATCTGGCGTTGTGGGCGGTCTG	NC_004556.346	NC_004556.346	387136	388512	+	AutoIPR: IPR001046:NRAMP family;
long-mer373	NC_004556	387783	387825	TTGGCAGGTGGTTGCTGATCCTCAAGCGCTGTATTTGGCGATC	NC_004556.346	NC_004556.346	387136	388512	+	AutoIPR: IPR001046:NRAMP family;
long-mer374	NC_004556	388746	388787	GAAGGTGCGGATAGTCCAGTGCGTTCTGTGATGTGGTGAGGT	NA
long-mer375	NC_004556	388910	388939	GTACATCGGAATGGGTGTTTTTGGGGTGCG	NA
long-mer376	NC_004556	388942	389009	GTGGTGTTGCCGAATTGAAACGGTGTGGTCACGAGAAGTAGATCATTCAGTCGTTGTTGGATGCGATG	NA
long-mer377	NC_004556	397131	397202	GATTCCATCTGGCGCTCAATGCGCCAATACGCGATTTTTTTGCTGTTCTGATGTGTGTGTATTGCGATGATT	NA
long-mer378	NC_004556	397601	397643	AGAGTCCTTAAGGTCCAGTGCGTTTGAAACTGTTTAAGGACTT	NA
long-mer379	NC_004556	397823	397865	GTGCTGTGTTGCCAGAATGCTTCGATACGTTTGTTTGGGGAAC	NA
long-mer380	NC_004556	398069	398129	TCATGTTGTTGTGCGGAGAATAATGTCCGTCGAATCCAGTCAGCATCAAAATGTTGATGGG	NA
long-mer381	NC_004556	398283	398325	CACCACAGGAAGTTCGACGAAACTGGGTTGTCGTGGTGTGTGC	NC_004556.354	NC_004556.354	398190	400181	-	AutoIPR: IPR005674:CocE/Serine esterase;IPR008979:Galactose-binding domain-like;IPR029058:Alpha/Beta hydrolase fold;
long-mer382	NC_004556	399234	399276	CGCGGCATAACAATGGATTGCTCCCCACATGTCTTCTTGATCC	NC_004556.354	NC_004556.354	398190	400181	-	AutoIPR: IPR005674:CocE/Serine esterase;IPR008979:Galactose-binding domain-like;IPR029058:Alpha/Beta hydrolase fold;
long-mer383	NC_004556	402066	402105	GCTGGCGCAAGAAGGCCTGCACCGTCATCATGATCATGCC	NC_004556.355	NC_004556.355	400825	403416	-	AutoIPR: IPR022284:Glycerol-3-phosphateO-acyltransferase/Dihydroxyacetone phosphateacyltransferase;
long-mer384	NC_004556	403102	403144	GCCTGACAGTGGTATCAATGGAGATGGCAACTTGGTTTTGCGG	NC_004556.355	NC_004556.355	400825	403416	-	AutoIPR: IPR022284:Glycerol-3-phosphateO-acyltransferase/Dihydroxyacetone phosphateacyltransferase;
long-mer385	NC_004556	403249	403315	GAGATCCAACCAAGGATCAAGGATCTGGCCAAGCAGGCGCGCCCATAGCGGGCGACGTATCGTGTGT	NC_004556.355	NC_004556.355	400825	403416	-	AutoIPR: IPR022284:Glycerol-3-phosphateO-acyltransferase/Dihydroxyacetone phosphateacyltransferase;
long-mer386	NC_004556	403509	403538	TCCAATGCACGGGCAAGGCAGCTGTACATG	NA
long-mer387	NC_004556	403700	403742	ACCACAATCGCTTACCCGAAGTGCTTGTCTCAAGAAACTGGGT	NA
long-mer388	NC_004556	403744	403813	TGACACAAGCCACATTGGGGCACCCCTTTCTCGATTCGCTGTTTCGTGTAGATTGCTTGTATACCTTTTA	NA
long-mer389	NC_004556	403840	403893	GATACGTTGGACGTGATTACTGCTATCTTGCTTCGATGCTGAGAAATGCAACGC	NA
long-mer390	NC_004556	404067	404140	AGAATAATCGCCATACTGACGCGCTCGCGTAAAAAGAACAGTATTGCAATACTAAGAAATGTCAATACATCTTA	NA
long-mer391	NC_004556	404429	404510	CTTGTGTCTGTTATTGCGATAACACCATGTGTTCAGTGAATTCTTGAAGATCTTAGTTTTCCCAGATTCTCTTGATTGATTC	NC_004556.356	NC_004556.356	404205	404450	+	
long-mer392	NC_004556	404612	404654	GGTATTTACCGCTCTAACAGCTGTTTCACGCTATCGCTGTATC	NA
long-mer393	NC_004556	404742	404784	GGTTTGGTGGGTACGTCAGCTTATGCTTGTTTATTAGCGTCAT	NA
long-mer394	NC_004556	404923	404947	TATTGGATAACATATGGCAACCCAT	NA
long-mer395	NC_004556	404988	405021	GTAATCCCAGTTGCATAGAATTTATGGTGGCCAC	NA
long-mer396	NC_004556	406181	406223	GATCGGTGGCGCGGCGGTCACAGCGGCGACAAAATCAGGGACC	NC_004556.357	NC_004556.357	405465	408491	+	AutoIPR: IPR000531:TonB-dependent receptor,beta-barrel; IPR008291:Glucoamylase, starch-binding;
long-mer397	NC_004556	411148	411186	CGCTTGTTGCTTTTCCCTCTTTTCCCTCTTCAGGTGTCG	NA
long-mer398	NC_004556	411322	411364	ATTTGTGTGAGGATCGTTACCACTTTTTGTTGGCGTTCTATGC	NC_004556.360	NC_004556.360	411198	412505	+	AutoIPR: IPR000873:AMP-dependentsynthetase/ligase; IPR025110:AMP-binding enzymeC-terminal domain;
long-mer399	NC_004556	411693	411735	ACGATCGTCGCCACAGTGCCGTCGCAGCATATGTATGGTATGG	NC_004556.360	NC_004556.360	411198	412505	+	AutoIPR: IPR000873:AMP-dependentsynthetase/ligase; IPR025110:AMP-binding enzymeC-terminal domain;
long-mer400	NC_004556	412517	412553	GGGAATGTGTGTCAGCTTTTTCAAAGGCGAATGGATA	NA
long-mer401	NC_004556	412923	412971	GGGCATTGTCTAAAGGGTGATGGCAGTATTTGGCATTCACGGGCTGTGC	NC_004556.361	NC_004556.361	412759	412935	+	
long-mer402	NC_004556	413285	413321	ATTCGGTTGAATGTGTGGGGGAATGCAAGTCTGTTAT	NA
long-mer403	NC_004556	413684	413726	ATCACGTGCGTCACCGCCGACTAGAGCTTCAGCCGGGCAGGGG	NC_004556.362	NC_004556.362	413390	414094	-	AutoIPR: IPR001352:Ribonuclease HII/HIII;IPR012337:Ribonuclease H-like domain;
long-mer404	NC_004556	413897	413927	AGCGTAGAGACGTTCACGGCAGGCAGGGGAC	NC_004556.362	NC_004556.362	413390	414094	-	AutoIPR: IPR001352:Ribonuclease HII/HIII;IPR012337:Ribonuclease H-like domain;
long-mer405	NC_004556	414064	414116	GGAGATGTTGTGTATCAAACTTGGAGACCATTGTTACCTGCTGTGTGTGGTGC	NC_004556.362	NC_004556.362	413390	414094	-	AutoIPR: IPR001352:Ribonuclease HII/HIII;IPR012337:Ribonuclease H-like domain;
long-mer406	NC_004556	414280	414301	TAGCAGTGCTGCGCAGAGGGCC	NC_004556.363	NC_004556.363	414151	415308	-	AutoIPR: IPR003835:Glycosyl transferase, family19;
long-mer407	NC_004556	416601	416643	TGTGGCAGCAATGCTTGGATTCTAATGATATCGATTGGTAATT	NC_004556.365	NC_004556.365	416198	416680	-	AutoIPR:IPR010084:Beta-hydroxyacyl-(acyl-carrier-protein)dehydratase FabZ; IPR029069:HotDog domain;
long-mer408	NC_004556	417508	417550	ATGCAGCACAATGACGCCCGCGCGACTATTGGGTAGCTGTGTG	NC_004556.366	NC_004556.366	416677	417693	-	AutoIPR: IPR007691:UDP-3-O-[3-hydroxymyristoyl]glucosamine N-acyltransferase LpxD;
long-mer409	NC_004556	417914	417956	GCTCAATCTCGTCGTCGTTTTTCTTCTTTATAGGAAATGCATA	NC_004556.367	NC_004556.367	417882	420236	-	AutoIPR: IPR000184:Bacterial surface antigen(D15); IPR023707:Outer membrane protein assembly factorBamA;
long-mer410	NC_004556	419031	419073	TTCGAAGTAGCCCAGGCGTTGCAGGCGTATCTTGGAGCGGTCA	NC_004556.367	NC_004556.367	417882	420236	-	AutoIPR: IPR000184:Bacterial surface antigen(D15); IPR023707:Outer membrane protein assembly factorBamA;
long-mer411	NC_004556	420078	420120	CGGTAGGTAGGTAAAGACCGTTCCCGATGCGATGCGCTGTAGG	NC_004556.367	NC_004556.367	417882	420236	-	AutoIPR: IPR000184:Bacterial surface antigen(D15); IPR023707:Outer membrane protein assembly factorBamA;
long-mer412	NC_004556	429447	429481	GCTGCATCGCTGCCTGCGCATGTCATTTGGTCTGG	NC_004556.377	NC_004556.377	429002	429472	-	
long-mer413	NC_004556	430208	430250	GATTGTTGCCAGCATCCCCATCTGGTCACCGGTGACGCGGTCC	NC_004556.378	NC_004556.378	429722	430399	-	AutoIPR:IPR001048:Aspartate/glutamate/uridylate kinase;IPR011817:Uridylate kinase;
long-mer414	NC_004556	430538	430648	AAGTCATGTTGGTGGAGAAGTATCATTTAGATGAGGCACAAGTATCGGTATGCAGCGACCATGCTTGATTTGTTATAGGACGTTCTCTTTGGACGTTTTTAAGCAATGCAG	NC_004556.379	NC_004556.379	430465	430605	+	
long-mer415	NC_004556	430670	430714	TTTCCGGAGACTGTCAGCTAATGACATTTTAAAAAATTGTAAGCC	NA
long-mer416	NC_004556	430736	430787	GTAGTGTGATATTGATTGAGTATTCATAATGCATATTCGATCACGTTTGACG	NC_004556.380	NC_004556.380	430764	430907	+	
long-mer417	NC_004556	430789	430843	TGGATGTGATCGAATATAGCGGCGTGCCTAGGGTGATTGCCGCGTGCGTAGCGCC	NC_004556.380	NC_004556.380	430764	430907	+	
long-mer418	NC_004556	430933	430963	TGTGGTCACAAAGTTTGAAGCCAATCCGTTC	NC_004556.381	NC_004556.381	430904	431152	+	
long-mer419	NC_004556	431088	431130	TCGCCTACAGCGTAGTAGGGGACGATGTTGTAGCAAAACAAAA	NC_004556.381	NC_004556.381	430904	431152	+	
long-mer420	NC_004556	431149	431191	CTGACCCTTTAAGTTTTACTTTACATTTACCTGGTGCCGAAGG	NC_004556.381	NC_004556.381	430904	431152	+	
long-mer421	NC_004556	432513	432562	ATTTGTGTCTTTAAATAGGGCGATGTCGAATAGGACAGGGGATTCAGGGC	NC_004556.384	NC_004556.384	431855	432514	-	AutoIPR: IPR000887:KDPG/KHG aldolase;IPR013785:Aldolase-type TIM barrel; IPR031337:KDPG/KHGaldolase, active site 1;
long-mer422	NC_004556	432617	432659	GACTCGTCTGTCAGGGGGCCAAGGTGGCGTGATCGTCTGGCGT	NC_004556.385	NC_004556.385	432627	434519	-	AutoIPR:IPR000581:Dihydroxy-acid/6-phosphogluconate dehydratase;IPR015928:Aconitase/3-isopropylmalate dehydratase,swivel;
long-mer423	NC_004556	432699	432741	TTTCGGACCACAGGAGATCGATAGTCCGCCTTGGTCGGCAGGG	NC_004556.385	NC_004556.385	432627	434519	-	AutoIPR:IPR000581:Dihydroxy-acid/6-phosphogluconate dehydratase;IPR015928:Aconitase/3-isopropylmalate dehydratase,swivel;
long-mer424	NC_004556	435697	435739	GATGTCTTGAGGGCGCAGTGGACCTGGGTCGATTCCGTCGATT	NC_004556.387	NC_004556.387	435376	436389	-	AutoIPR: IPR003836:Glucokinase;
long-mer425	NC_004556	437256	437298	TTCTAGCAGGGTGTTTCCGAACCGCAGTGCGACGAGGTTCTGC	NC_004556.388	NC_004556.388	436386	437819	-	AutoIPR: IPR001282:Glucose-6-phosphatedehydrogenase;
long-mer426	NC_004556	453648	453680	ATATTAATTTAAACTCCATAATGAGTAAAATTA	NA
long-mer427	NC_004556	467649	467672	TATTGCGGAGCGAAATAACCATTT	NA
long-mer428	NC_004556	467715	467748	TTTTGTGGTTGATTATCTCGCAAATGATTTCTCT	NA
long-mer429	NC_004556	467785	467812	GGATAGGTTTTTTTAGCAGAGGGTTTCA	NA
long-mer430	NC_004556	471458	471490	AGACAATGCTCGTCAGTTACCTCAGCTTGAAAA	NC_004556.431	NC_004556.431	470103	472061	+	AutoIPR: IPR001736:PhospholipaseD/Transphosphatidylase; IPR025202:Phospholipase D-likedomain;
long-mer431	NC_004556	474533	474575	TCACTCCAGACAGTCAGTAGGTAATAGGTGTTCCCACAGATGA	NA
long-mer432	NC_004556	477971	478013	TACTACGGAACAATGCCGCGGTAGCCGCGCCCAGTGCGGCACC	NC_004556.440	NC_004556.440	477960	478535	-	AutoIPR: IPR000326:Phosphatidic acidphosphatase type 2/haloperoxidase;
long-mer433	NC_004556	478499	478541	TGGAGATGATGCGGGCCAAAAAGATGCGTGTATTCATTGTTCC	NC_004556.440	NC_004556.440	477960	478535	-	AutoIPR: IPR000326:Phosphatidic acidphosphatase type 2/haloperoxidase;
long-mer434	NC_004556	479734	479776	ACAAATGACGATTTTTTGGAGCCGAGCTGCTCCTCCATTGGTT	NA
long-mer435	NC_004556	482226	482268	CAGGCCGGTGCTGCTACTGGGAGGTTGTCTTCCTCAGATCCCA	NC_004556.443	NC_004556.443	480267	483038	+	AutoIPR: IPR002298:DNA polymerase A;IPR029060:PIN domain-like;
long-mer436	NC_004556	485894	485936	CAGGATTGATTTTACTGAGGATTTCATGCCAAAGCGTACTGAC	NC_004556.448	NC_004556.448	485919	489161	+	AutoIPR: IPR006275:Carbamoyl-phosphatesynthase, large subunit; IPR006284:Glutathionesynthetase, prokaryotic; IPR011607:Methylglyoxalsynthase-like domain;
long-mer437	NC_004556	493948	493990	GAATGCCGAAAAAGACGTACTTGAGGCCTCTAAGTCTGATATC	NC_004556.453	NC_004556.453	493256	494164	+	AutoIPR: IPR004373:Peptide chain release factor1; IPR004374:Peptide chain release factor 2;IPR014720:Double-stranded RNA-binding domain;
long-mer438	NC_004556	496053	496095	ATTTGGATAGCTGTGACGCGGTGCATGTGGTATTGAACATTGT	NC_004556.455	NC_004556.455	496004	497158	+	AutoIPR: IPR003607:HD/PDEase domain;IPR011006:CheY-like superfamily;
long-mer439	NC_004556	496259	496301	ATGGATGGTCTGGAATTCGCTATGCGCCTCCATCAGCTGCCCA	NC_004556.455	NC_004556.455	496004	497158	+	AutoIPR: IPR003607:HD/PDEase domain;IPR011006:CheY-like superfamily;
long-mer440	NC_004556	497507	497536	TGGCAGTGTGTATTTGCTGGTCACTACGAC	NC_004556.456	NC_004556.456	497142	499295	+	AutoIPR: IPR005467:Histidine kinase domain;IPR011006:CheY-like superfamily; IPR014302:Signaltransduction histidine kinase, TMAO sensor TorS;IPR022510:Sortase system, histidine kinase;
long-mer441	NC_004556	498381	498423	TTGCCGTTTGAACTTGCCAAGAAACAGGTGGTTGCGCAAGAGG	NC_004556.456	NC_004556.456	497142	499295	+	AutoIPR: IPR005467:Histidine kinase domain;IPR011006:CheY-like superfamily; IPR014302:Signaltransduction histidine kinase, TMAO sensor TorS;IPR022510:Sortase system, histidine kinase;
long-mer442	NC_004556	499861	499882	ACAGCGGCAGGCATAGTCCAAT	NC_004556.457	NC_004556.457	499318	500190	-	AutoIPR: IPR001753:Crotonase superfamily;IPR029045:ClpP/crotonase-like domain;
long-mer443	NC_004556	499948	499990	TACATTGCTGTCCGAGGCGAGAACAACGAATGGTAATTGAACC	NC_004556.457	NC_004556.457	499318	500190	-	AutoIPR: IPR001753:Crotonase superfamily;IPR029045:ClpP/crotonase-like domain;
long-mer444	NC_004556	500397	500440	GATTGGCAGTAGAATTCCCAGAAATGCCACGTACCGTAAATGGC	NA
long-mer445	NC_004556	500580	500622	TGAAGAGCATGGAACACGTGTACTGATCGTGGTTTCGGCGCTG	NC_004556.458	NC_004556.458	500470	503076	+	AutoIPR: IPR000183:Ornithine/DAP/Argdecarboxylase; IPR011147:Bifunctionalaspartokinase/homoserine dehydrogenase I;IPR011246:Bifunctional diaminopimelatedecarboxylase/aspartate kinase; IPR029066:PLP-bindingbarrel;
long-mer446	NC_004556	500643	500685	GACGGCGATTGCTCAAGGTGTTGTGGACAGTGCCAAGCGCGTC	NC_004556.458	NC_004556.458	500470	503076	+	AutoIPR: IPR000183:Ornithine/DAP/Argdecarboxylase; IPR011147:Bifunctionalaspartokinase/homoserine dehydrogenase I;IPR011246:Bifunctional diaminopimelatedecarboxylase/aspartate kinase; IPR029066:PLP-bindingbarrel;
long-mer447	NC_004556	501894	501936	GCCTTGGCGCGAGATCATCGGGCACGTACGTACGCGGGTCATG	NC_004556.458	NC_004556.458	500470	503076	+	AutoIPR: IPR000183:Ornithine/DAP/Argdecarboxylase; IPR011147:Bifunctionalaspartokinase/homoserine dehydrogenase I;IPR011246:Bifunctional diaminopimelatedecarboxylase/aspartate kinase; IPR029066:PLP-bindingbarrel;
long-mer448	NC_004556	502638	502668	TGACGTGGGGGCGTGGGGAGCAAGTTTGGCT	NC_004556.458	NC_004556.458	500470	503076	+	AutoIPR: IPR000183:Ornithine/DAP/Argdecarboxylase; IPR011147:Bifunctionalaspartokinase/homoserine dehydrogenase I;IPR011246:Bifunctional diaminopimelatedecarboxylase/aspartate kinase; IPR029066:PLP-bindingbarrel;
long-mer449	NC_004556	506301	506343	AGCCCCCTAAGCGCTGTCAAGGGAGCCGCCGTGCTGAGTCCGG	NA
long-mer450	NC_004556	506478	506520	GGGTTGCTATCGATCTATAACGGGATTCTTACGTTGAGATCGG	NA
long-mer451	NC_004556	506683	506725	TCTAGATGACGATCCGATCCATTTCCAGGTGGCCTTTAGTTCT	NA
long-mer452	NC_004556	507889	507954	TGGCTACTGTTGCTGTATGTGATGCAGTGGTGGGCGTGCTGTGGTGGCTTCAATAGCCTAAGCGTT	NC_004556.463	NC_004556.463	507938	508765	-	AutoIPR: IPR003171:Methylenetetrahydrofolatereductase; IPR029041:FAD-linked oxidoreductase-like;
long-mer453	NC_004556	508643	508685	GGCGCCGAAGGTGCAGGAGACATATTCTGGTGCGAATGCGCGT	NC_004556.463	NC_004556.463	507938	508765	-	AutoIPR: IPR003171:Methylenetetrahydrofolatereductase; IPR029041:FAD-linked oxidoreductase-like;
long-mer454	NC_004556	508983	509025	TCCATCATTGCCCTGTTTTTGTGGATCACATCTTAAATAAGAG	NA
long-mer455	NC_004556	509759	509801	CGGCGTTTTGGCTCATGGCGGCGTTGCTGCTGGGGTCCTTGGT	NC_004556.464	NC_004556.464	509256	509984	-	AutoIPR: IPR007497:Protein of unknown functionDUF541;
long-mer456	NC_004556	513389	513431	ATCTGCGTACTTGGTTGCTGCATGCACGGCCACAGTTGCGGGT	NC_004556.468	NC_004556.468	512278	516138	+	AutoIPR: IPR011836:Conserved hypotheticalprotein CHP02099; 
long-mer457	NC_004556	514329	514371	GGACTACGGTCATTTTGGGGGTGAGGTGTCGCTGGAGAATGTG	NC_004556.468	NC_004556.468	512278	516138	+	AutoIPR: IPR011836:Conserved hypotheticalprotein CHP02099; 
long-mer458	NC_004556	514497	514530	TGTGCGGGTGGGTGATGCGGTTGATGATCCAGCA	NC_004556.468	NC_004556.468	512278	516138	+	AutoIPR: IPR011836:Conserved hypotheticalprotein CHP02099; 
long-mer459	NC_004556	515367	515409	TCGGCGCTTGTCTGATGGGATTCAGGTAGATCAGTTGCAGACA	NC_004556.468	NC_004556.468	512278	516138	+	AutoIPR: IPR011836:Conserved hypotheticalprotein CHP02099; 
long-mer460	NC_004556	515934	515976	GTTGACGGTGGTTGGTGCGGTAGCTGGAGGTCCGGTGGGTGCG	NC_004556.468	NC_004556.468	512278	516138	+	AutoIPR: IPR011836:Conserved hypotheticalprotein CHP02099; 
long-mer461	NC_004556	519899	519930	GCACAATCTTGAGGTGATAGCCAATGCTGCTG	NC_004556.471	NC_004556.471	518844	520211	+	AutoIPR: IPR002510:Metalloprotease TldD/PmbA;
long-mer462	NC_004556	525394	525436	GTGGCTGTTGTTGGACAGGAGACGTGCTTCTGGCTATGTGATG	NA
long-mer463	NC_004556	526563	526605	CGGTGTAGATGCTCTTGGCAGACGTTGCAGGGTTTCGGCACGA	NC_004556.477	NC_004556.477	525564	526937	-	AutoIPR: IPR005882:BifunctionalUDP-N-acetylglucosaminepyrophosphorylase/glucosamine-1-phosphateN-acetyltransferase; IPR029044:Nucleotide-diphospho-sugartransferases;
long-mer464	NC_004556	527765	527807	GGTGGTCAATGTACTGGGGGCACTGTGTGCCTGGTCTGTGTAC	NC_004556.478	NC_004556.478	527303	527878	-	AutoIPR: IPR008240:Chorismate mutase,periplasmic;
long-mer465	NC_004556	527834	527876	TGCAGCAAGATGTACGTTGTGCCGCAATAGGGAAGACAATGAC	NC_004556.478	NC_004556.478	527303	527878	-	AutoIPR: IPR008240:Chorismate mutase,periplasmic;
long-mer466	NC_004556	527890	527932	AGCAGTATGAATTAGGGAACGTTGTTGTCCAATGTGAAGCGTC	NA
long-mer467	NC_004556	528018	528055	GCGAGGCAGAATTGGCTTTAGACCCACTCTTTTGATTA	NA
long-mer468	NC_004556	528079	528121	AATAGTGGAATGGGTGATGAGCTCCGATCTTCTGCCGGAGAAA	NA
long-mer469	NC_004556	528170	528212	CACGACAGCTTCAACTAATTGCTGTTGTGCTTTAGCTACGTCA	NC_004556.479	NC_004556.479	528125	528625	-	AutoIPR: IPR001469:ATPase, F1 complex,delta/epsilon subunit;
long-mer470	NC_004556	528269	528311	GGCCACTTCGTCAATTGTGTCTGCACGTATTGCTGAGTCTGCC	NC_004556.479	NC_004556.479	528125	528625	-	AutoIPR: IPR001469:ATPase, F1 complex,delta/epsilon subunit;
long-mer471	NC_004556	528410	528452	TTTCAGACGAGTGATCAGTGGCGCATGTTTTGGGGCAATTCCC	NC_004556.479	NC_004556.479	528125	528625	-	AutoIPR: IPR001469:ATPase, F1 complex,delta/epsilon subunit;
long-mer472	NC_004556	529151	529193	ATTTGCGGTTGAGGTGATACGTTCTTGTAGTACGCCCATTTCC	NC_004556.480	NC_004556.480	528626	530026	-	AutoIPR: IPR005722:ATPase, F1 complex, betasubunit; IPR005725:ATPase, V1 complex, subunit A;IPR024034:ATPase, F1 complex beta subunit/V1 complex,C-terminal; IPR027417:P-loop containing nucleosidetriphosphate hydrolase;
long-mer473	NC_004556	543242	543284	AGCTTTGTGGTATAGGATATTTAACTCACTTTAATTTGAAATG	NA
long-mer474	NC_004556	543894	543936	TGTTTTAACTTTTCCTAAGTCCGATAATGTAAATGTTGTTATG	NC_004556.504	NC_004556.504	543802	544329	+	AutoIPR: IPR000702:Ribosomal protein L6;
long-mer475	NC_004556	546798	546840	TTGATAATTGTTTTTATTGTTTTATCATTCACTTTTTTCGTTG	NC_004556.509	NC_004556.509	546132	547505	+	AutoIPR: IPR002208:SecY/SEC61-alpha family;IPR023201:SecY subunit domain; IPR030659:SecY conservedsite;
long-mer476	NC_004556	547530	547585	CTATAATTTTTGGTAAAATACCTCCCATCTTCATCCATTATTGGATTCACTGGCGT	NA
long-mer477	NC_004556	547900	547927	CTATCGTGGTCTTCGTCATAGACGTTGT	NC_004556.510	NC_004556.510	547646	548002	+	AutoIPR: IPR001892:Ribosomal protein S13;IPR010979:Ribosomal protein S13-like, H2TH; IPR027437:30sribosomal protein S13, C-terminal;
long-mer478	NC_004556	548122	548164	TACTGACCGACAGGGTAATTCTTTGTTCTGGTGTACCTCCGGT	NC_004556.511	NC_004556.511	548018	548410	+	AutoIPR: IPR001971:Ribosomal protein S11;
long-mer479	NC_004556	548221	548263	CGAGAAGGCTGGGCGTGCCGTGTTAGATTATGGAATGAAATCT	NC_004556.511	NC_004556.511	548018	548410	+	AutoIPR: IPR001971:Ribosomal protein S11;
long-mer480	NC_004556	549050	549092	AATTTATATTGGAAATCCTCCATTTTTTAAAGGAGGTTTATAG	NC_004556.512	NC_004556.512	548425	549051	+	AutoIPR: IPR001912:Ribosomal protein S4/S9,N-terminal; IPR022801:Ribosomal protein S4/S9;
long-mer481	NC_004556	549648	549690	TGTTGCTTATGTCGTTGAGGCGGCACGTGTAGAGCAACGTACT	NC_004556.513	NC_004556.513	549106	550104	+	AutoIPR: IPR011773:DNA-directed RNA polymerase,alpha subunit;
long-mer482	NC_004556	550609	550631	TCACTTAGTGATTCTTCACCTCT	NC_004556.514	NC_004556.514	550236	550616	+	AutoIPR: IPR000456:Ribosomal protein L17;
long-mer483	NC_004556	550651	550693	TCGTTGATGGTGTTTTTTAGTGTTTTCTCTATTATTTGTTTCA	NA
long-mer484	NC_004556	550738	550940	TAAATTGCGCCATATTTATTTGATGAGTATTTTATATAATTTTCCTACTTTAACGATTAATTAATTTATTTTTTCTAATTTTTATTTAATATCTATTATTTTTTTATTTTTAAGGTTATTTATTTTTTTGAAAGTGATTTCCTTAGCGTAATTTGATTGAAATTCGATTAGGAAGAAATTGTTGTGTTTATTTTTCCTTATTT	NA
long-mer485	NC_004556	550969	551011	CTAGATTAAAGTATTTAATATGATGGCTAGTCGCTATGAGTCA	NA
long-mer486	NC_004556	551218	551260	AATTCATTGTGATTGTTAGAACGTTATAAGATCACTGAATGTT	NA
long-mer487	NC_004556	551443	551483	TATGATCGATTTGAACCATCTTGATACCATCGCTAACCGTC	NC_004556.515	NC_004556.515	551444	551704	+	AutoIPR: IPR007475:Membrane fusogenicactivity;
long-mer488	NC_004556	552362	552404	GCTGATTGGTAGTCCTGGTTGCGGTAAAACTCTTTTAGCCTCA	NC_004556.516	NC_004556.516	551715	553235	+	AutoIPR: IPR004482:Mg chelatase-relatedprotein; IPR020568:Ribosomal protein S5 domain 2-typefold; IPR025158:Mg chelatase-related protein, C-terminaldomain; IPR027417:P-loop containing nucleosidetriphosphate hydrolase;
long-mer489	NC_004556	552434	552476	CGAGCAAGAAGCATTGGAGAGCGCGTCGATTGCCTCGGTGAGT	NC_004556.516	NC_004556.516	551715	553235	+	AutoIPR: IPR004482:Mg chelatase-relatedprotein; IPR020568:Ribosomal protein S5 domain 2-typefold; IPR025158:Mg chelatase-related protein, C-terminaldomain; IPR027417:P-loop containing nucleosidetriphosphate hydrolase;
long-mer490	NC_004556	552887	552929	GTTGGCACCGCAGCTACTGCGCCCTAGTACACCGCGTGGTGAA	NC_004556.516	NC_004556.516	551715	553235	+	AutoIPR: IPR004482:Mg chelatase-relatedprotein; IPR020568:Ribosomal protein S5 domain 2-typefold; IPR025158:Mg chelatase-related protein, C-terminaldomain; IPR027417:P-loop containing nucleosidetriphosphate hydrolase;
long-mer491	NC_004556	553028	553081	GCGTCATTGCTGTTTGGATGCCACCGACCAGCGTTTGCTGGAACGCGCGATCGA	NC_004556.516	NC_004556.516	551715	553235	+	AutoIPR: IPR004482:Mg chelatase-relatedprotein; IPR020568:Ribosomal protein S5 domain 2-typefold; IPR025158:Mg chelatase-related protein, C-terminaldomain; IPR027417:P-loop containing nucleosidetriphosphate hydrolase;
long-mer492	NC_004556	553346	553386	GTATACAACCAACATGTTAGTGTTAGTTATGCGGTAGTTGT	NC_004556.518	NC_004556.518	553372	553539	-	
long-mer493	NC_004556	553395	553433	CCTGGATTACTACCCTAATTTCTATTCGGACTTTCTTTT	NC_004556.518	NC_004556.518	553372	553539	-	
long-mer494	NC_004556	553440	553489	AGAGTGCTTTATGAATACAAGAAATATCTTTAATATATAAACTGTTTTTT	NC_004556.518	NC_004556.518	553372	553539	-	
long-mer495	NC_004556	553765	553807	CATATTTCTATGTAAAGAATAAGAACTGAAATTTTAAAATAGT	NA
long-mer496	NC_004556	555472	555514	ATTCATTTATATGAATAATGTATCGTCACTGGTCTTTCGAATA	NA
long-mer497	NC_004556	556684	556714	CAATGATGGCATGGTCTCTACCTGTAGCTCC	NC_004556.520	NC_004556.520	555728	556861	+	AutoIPR: IPR029058:Alpha/Beta hydrolase fold;
long-mer498	NC_004556	556924	556966	GGTCGTATGTGGTGTTTGGTATTCGTTCGATGTACGGCAAGCA	NC_004556.521	NC_004556.521	556862	557923	+	AutoIPR: IPR004961:Lipase chaperone;
long-mer499	NC_004556	558116	558158	CGGCAATAGTTTCTTAGTTGTTTTTTAGTTACCCCTTGGATCA	NA
long-mer500	NC_004556	559378	559420	ATACGGCACGTCGCGTTAACAATCGTGTTAGTCGGCATGTTGT	NC_004556.523	NC_004556.523	558513	559805	+	AutoIPR: IPR017476:UDP-glucose/GDP-mannosedehydrogenase;
long-mer501	NC_004556	559832	559874	GCTTTTAGCTTGCGTGTATCCTTTCGTGCGTTTGTGATCTCGT	NA
long-mer502	NC_004556	560040	560082	CAATCATAGTTTCTGTAGGACATTTGAAACTTTGTCTCGATCT	NC_004556.524	NC_004556.524	559901	560107	+	
long-mer503	NC_004556	560467	560534	ATTTAGGCTAGGCTTTCCTGTTATAAGTGCATGATATTCCTGATGAGTTCAGTATTTTTGTATGTAGT	NA
long-mer504	NC_004556	561134	561176	GTACCAGTAAAATTTCTCAGAGCCAATTTGGCTCTTCTCGGCA	NC_004556.525	NC_004556.525	560948	561409	-	
long-mer505	NC_004556	562228	562269	TATAATACTCTCTCAATAGGACGCTCATAAATTTAAAAATTC	NA
long-mer506	NC_004556	563200	563238	GTTATCGGCGAAAATAGTCTCCTATAGGTGAGGGCGGGC	NA
long-mer507	NC_004556	563245	563287	CCTTTATCCGGTTCAACTACAATTTCACTAAAAATTCGTACTG	NA
long-mer508	NC_004556	563408	563450	CGTTTACGTGAAATTGCTCGTGCCGCGCGTATTAATGGTTTCC	NC_004556.528	NC_004556.528	563318	564613	+	AutoIPR: IPR005215:Trigger factor;IPR027304:Trigger factor/SurA domain;
long-mer509	NC_004556	565366	565408	CAGTCTTCTTGATCTCTCAATGCATCAGTTGGAAAATTTTTAG	NC_004556.529	NC_004556.529	564751	565377	+	
long-mer510	NC_004556	565421	565463	CTGTGATGTTGTTCTGCTCATATTGTGGTATTGTCATGGGTAA	NA
long-mer511	NC_004556	568474	568516	GAGCCAATGGTTTGGTTGTTGGGGAATTGGCGATTGGAGAGGA	NC_004556.531	NC_004556.531	566937	569408	+	AutoIPR: IPR014721:Ribosomal protein S5 domain2-type fold, subgroup; IPR015947:PUA-like domain;IPR027065:Lon protease; IPR027417:P-loop containingnucleoside triphosphate hydrolase;
long-mer512	NC_004556	568652	568694	AACCAAGTCTAAGGTATTATTTGCGGTGACTTCGAAAAATCTT	NC_004556.531	NC_004556.531	566937	569408	+	AutoIPR: IPR014721:Ribosomal protein S5 domain2-type fold, subgroup; IPR015947:PUA-like domain;IPR027065:Lon protease; IPR027417:P-loop containingnucleoside triphosphate hydrolase;
long-mer513	NC_004556	568892	568934	GTTGACGGTGGTCCGTTCGCGCGCTGATCGCTTCTGTATTGAC	NC_004556.531	NC_004556.531	566937	569408	+	AutoIPR: IPR014721:Ribosomal protein S5 domain2-type fold, subgroup; IPR015947:PUA-like domain;IPR027065:Lon protease; IPR027417:P-loop containingnucleoside triphosphate hydrolase;
long-mer514	NC_004556	570117	570157	AGCTCTCTTAATTTAGCTATTTCCTTTTCTAGTTGCATGTT	NC_004556.534	NC_004556.534	570153	570302	+	
long-mer515	NC_004556	570199	570241	TGGTTAATTTGATGTTTTCTCTTGTCCTGCTGGAGGTTGTGAG	NC_004556.534	NC_004556.534	570153	570302	+	
long-mer516	NC_004556	573284	573326	TGGGTGAAAGCATTTACCTTGGTTGACTTGCCTGGGCTGTTGT	NA
long-mer517	NC_004556	580284	580326	CGTTTGCTTGGGTTTCAGTCACTAGCTCAGATTGAGGCCGCTG	NC_004556.541	NC_004556.541	580017	580343	+	AutoIPR: IPR012336:Thioredoxin-like fold;
long-mer518	NC_004556	580408	580440	TTGCTTTATCGCTCCAATGCCCGAGGACGTGGT	NA
long-mer519	NC_004556	580624	580666	TTGCGTTGCCGCGGATTGCACGGGCGTTTTGGTCAGCCAGCTC	NA
long-mer520	NC_004556	580816	580858	GAGAAGGCCGTATCACGAATGATGAAGGTGAAGTGTTGTATGC	NC_004556.542	NC_004556.542	580749	581459	+	AutoIPR: IPR000748:Pseudouridine synthase,RsuA/RluB/E/F; IPR006225:Pseudouridine synthase,RluC/RluD;
long-mer521	NC_004556	581707	581749	TGAGGCGGTGGTTATGAAGGGTGTGCCGCATCGGCCAGGAATC	NC_004556.543	NC_004556.543	581459	582136	+	AutoIPR: IPR006439:HAD hydrolase, subfamily IA;IPR023214:HAD-like domain;
long-mer522	NC_004556	581934	581975	ACACGCTTGGTATCGTTCCGAGGCGCTGCTTGGTGGTGGAGG	NC_004556.543	NC_004556.543	581459	582136	+	AutoIPR: IPR006439:HAD hydrolase, subfamily IA;IPR023214:HAD-like domain;
long-mer523	NC_004556	582598	582640	GGTGTTGGTGGAGTCGACAGTTGCACGTTACGTTGAAATACTT	NA
long-mer524	NC_004556	582925	582967	GCACTTGTTGCCAGCCTGTGTTGCCGAGACGTTTGAGTGTTTG	NC_004556.545	NC_004556.545	582902	583459	-	AutoIPR: IPR009858:Protein of unknown functionDUF1415;
long-mer525	NC_004556	591512	591551	AATTGCTAATCAAGTACGCGCATTACACGCAATAGCGAAG	NA
long-mer526	NC_004556	593028	593065	TTAGTTTCTATGGTTTGCGAGCAATATTTATTAATAAT	NA
long-mer527	NC_004556	593364	593427	CAAGCATCACCCAGGAAATAAATCAAGGGACTTGAATATTCCCGGTGCTATTTTGCAGCAGTTC	NC_004556.555	NC_004556.555	593144	593398	+	
long-mer528	NC_004556	593658	593700	TTTCTTTTACAACTGGTTCTAATGTAACTGGGAACTCTGGATC	NC_004556.556	NC_004556.556	593561	593851	+	
long-mer529	NC_004556	593732	593773	CCTGTTTTATCTGGGATAGGCTTTTTCGGAACTGGTACTGGA	NC_004556.556	NC_004556.556	593561	593851	+	
long-mer530	NC_004556	593824	593864	TAATGTCATACAGAAAATAGATTTATAACCTCGCTTCGTCT	NC_004556.556	NC_004556.556	593561	593851	+	
long-mer531	NC_004556	597487	597525	TTTTTCTTTGGCAAGTGAACATCTTGGCATTAATTCAGA	NA
long-mer532	NC_004556	604050	604095	GGCGGTACGCAATAAGGAATGGTCGCAAGAAGCTCAATGCTTGGCT	NA
long-mer533	NC_004556	604301	604373	AGAAAAAGCGTGCCAATCATCAAGATTTTAGTATGGCAAGGGCAGAGTATGTGGACATCATTGATTACTTGGC	NC_004556.563	NC_004556.563	604365	604853	-	
long-mer534	NC_004556	604682	604724	CCGGTATGCCTAATGGGGTTTGGGGGTTGTAGAACATCGTGTT	NC_004556.563	NC_004556.563	604365	604853	-	
long-mer535	NC_004556	604989	605031	ACAATCAGTGGTAATGACTTGAATCTAAGCCTATATTTCCTAT	NA
long-mer536	NC_004556	605238	605280	GTTATTTTATTTGTGTCAGTTTTCTGTGACAGTGCTCTTTATG	NA
long-mer537	NC_004556	605380	605423	AGCGTTGCTGTTACTGGGGCCTTATCGCTTCGTTTTTCATGATT	NA
long-mer538	NC_004556	605557	605599	AACGCTGTTCAGGGGAACTCCGGATCTATGCGGCAGTGACGAG	NA
long-mer539	NC_004556	605766	605808	TGCGAGGGTTACCCACTGTTGTTATCAGTAGGAGCGGCTGCAC	NC_004556.564	NC_004556.564	605774	606163	-	
long-mer540	NC_004556	606528	606570	TTCCGGATACGTGTTAGTCCAGAAACTCTTTAAATCCTGAGTC	NC_004556.565	NC_004556.565	606429	608930	-	AutoIPR: IPR010225:RNA helicase, ATP-dependentDEAH box, HrpB-type; IPR027417:P-loop containingnucleoside triphosphate hydrolase;
long-mer541	NC_004556	606924	606966	GTCTGGAAGTTCAAGCTCCGGAATCCAGTGACGCAGTGCTACA	NC_004556.565	NC_004556.565	606429	608930	-	AutoIPR: IPR010225:RNA helicase, ATP-dependentDEAH box, HrpB-type; IPR027417:P-loop containingnucleoside triphosphate hydrolase;
long-mer542	NC_004556	608977	609019	CCTTCTGTACTGCTTGATTGCCTACTTTGATGGATAACAACAA	NC_004556.566	NC_004556.566	608927	609178	-	
long-mer543	NC_004556	611362	611404	GCTATCGGCGGCACGTAGCGGTCAGATCAACCGACATTTGACC	NC_004556.569	NC_004556.569	610202	612073	+	AutoIPR: IPR000184:Bacterial surface antigen(D15);
long-mer544	NC_004556	611464	611506	CAATACAGTGGCTTACCAGCATTCCACGCTGGTCTACCCACAA	NC_004556.569	NC_004556.569	610202	612073	+	AutoIPR: IPR000184:Bacterial surface antigen(D15);
long-mer545	NC_004556	611578	611620	GCGTGGTGGTGCCAGTGCATTTGGTTCCAAAAGTAACTTTACC	NC_004556.569	NC_004556.569	610202	612073	+	AutoIPR: IPR000184:Bacterial surface antigen(D15);
long-mer546	NC_004556	612004	612046	TATTGCGCGTGGCTTGAACAAACCCGATTCCAAGATTCAACTG	NC_004556.569	NC_004556.569	610202	612073	+	AutoIPR: IPR000184:Bacterial surface antigen(D15);
long-mer547	NC_004556	612086	612128	CCATTGGTGCCCTGCGTCGGCACCGTCTATGGTTTGGTATAGG	NC_004556.570	NC_004556.570	612070	615891	+	AutoIPR: IPR007452:Protein of unknown functionDUF490;
long-mer548	NC_004556	612294	612327	CTTACACAACATTGAGTTTCGCTACCAAGACATC	NC_004556.570	NC_004556.570	612070	615891	+	AutoIPR: IPR007452:Protein of unknown functionDUF490;
long-mer549	NC_004556	612595	612637	AACGTTGCTGATGGTGAATTAGAAATACAGCGCCTTGCCGTGG	NC_004556.570	NC_004556.570	612070	615891	+	AutoIPR: IPR007452:Protein of unknown functionDUF490;
long-mer550	NC_004556	612699	612741	CGACTTGACCGCCACTGCGGTATTGCCTAGTGTCCGTGGCCGG	NC_004556.570	NC_004556.570	612070	615891	+	AutoIPR: IPR007452:Protein of unknown functionDUF490;
long-mer551	NC_004556	612916	612958	GGTGAACTGACCGGGACTCCACCAGCGACAGCGTTGGCGTTTA	NC_004556.570	NC_004556.570	612070	615891	+	AutoIPR: IPR007452:Protein of unknown functionDUF490;
long-mer552	NC_004556	612963	613005	GCATGCCCAGGGGCAAGGTGGGAAAGCTGATCTTAAGGGACAG	NC_004556.570	NC_004556.570	612070	615891	+	AutoIPR: IPR007452:Protein of unknown functionDUF490;
long-mer553	NC_004556	613204	613246	CCCGAGCCTGGGAATACTCAAATCCGAGCCGTGCCGGTTGTTC	NC_004556.570	NC_004556.570	612070	615891	+	AutoIPR: IPR007452:Protein of unknown functionDUF490;
long-mer554	NC_004556	613764	613806	CCATTTGAACGACCTATTGCCAAGCAAAGAAGGCACCCTGAAA	NC_004556.570	NC_004556.570	612070	615891	+	AutoIPR: IPR007452:Protein of unknown functionDUF490;
long-mer555	NC_004556	615150	615192	CGTTCTCGATCCGATAGACCCTGAGCGTACTACCGTCTCACCG	NC_004556.570	NC_004556.570	612070	615891	+	AutoIPR: IPR007452:Protein of unknown functionDUF490;
long-mer556	NC_004556	615636	615678	TCTGATTGCCTCCCAACTTGGTGCCAAACTCGGTCTGGATGAT	NC_004556.570	NC_004556.570	612070	615891	+	AutoIPR: IPR007452:Protein of unknown functionDUF490;
long-mer557	NC_004556	615828	615870	TCTTGAAGTGGAATCCAGCACTGTTGAGACTAAAGGCTCAGTG	NC_004556.570	NC_004556.570	612070	615891	+	AutoIPR: IPR007452:Protein of unknown functionDUF490;
long-mer558	NC_004556	615889	615931	TAACTGTCATTTCTCATTTGCTCGGGATCTCTTGCCGCGCAGC	NC_004556.570	NC_004556.570	612070	615891	+	AutoIPR: IPR007452:Protein of unknown functionDUF490;
long-mer559	NC_004556	616015	616037	TCCGATAAATCCCGGCTGATCAA	NA
long-mer560	NC_004556	617314	617356	CCACTGTTGACCCGCGAACAATTAGAGGCTGTTGGAGTTGCGA	NC_004556.571	NC_004556.571	616651	617547	+	AutoIPR: IPR012695:2-methylisocitrate lyase;
long-mer561	NC_004556	617572	617614	TCCTAATCGCGCAACGCCAATTTGTCATCGCCATAGCATTGCA	NA
long-mer562	NC_004556	618434	618476	AACCTCTGAAAAATGGCTTTGCTGTGCCACCTCTGGCAGGCAG	NA
long-mer563	NC_004556	618904	618946	CAAGTAGCCAGCATGGAACGCGCTTTAAATGAGAAAGCAACGA	NC_004556.573	NC_004556.573	618742	619044	+	
long-mer564	NC_004556	620835	620857	ATTGAAATACAAAGGTGAAATGC	NC_004556.576	NC_004556.576	620003	620839	+	AutoIPR: IPR004921:Terminase, large subunit;
long-mer565	NC_004556	621106	621234	CTACTGCGGCACACCAAGCCGCAATAGAGCTGAAAAATCCGCTACGCAGGGACGTTGCATCATGTTCGCTTGGCTGCCCAATACGCATGATGTGTACAGCATCGGGTGATGTGCGCAACGCTCTCATCA	NA
long-mer566	NC_004556	622614	622656	ATTGGCGCGTAATGCTCATGCTCGGGGACTACGCTGTAAACCT	NC_004556.577	NC_004556.577	621244	623214	+	AutoIPR: IPR015937:Aconitase/isopropylmalatedehydratase;
long-mer567	NC_004556	626697	626763	TGAGCAGTGGTTTCAAGGTGTTTAACCTGGGAAAGTGGTGGGGTGGGGCTGTATTGTTTGTCTCCGC	NA
long-mer568	NC_004556	626999	627050	TGTGGGCGTCATTGAGTGATATTTGAATAGCTCAGTAGTATCCACGCATTTT	NA
long-mer569	NC_004556	627420	627447	GGTCCCTGCGTCCGAAGTGAAACATAGC	NC_004556.582	NC_004556.582	627190	627588	-	
long-mer570	NC_004556	629826	629858	GATTGATTGGGTCCGTAAGGAGAAAATCGAGAA	NC_004556.584	NC_004556.584	629218	630114	+	AutoIPR: IPR006035:Ureohydrolase;IPR023696:Ureohydrolase domain;
long-mer571	NC_004556	636558	636600	TTGGGTGCGGTGTTCGACACCAGGGCTGCCGGCGGCTTGGGAT	NC_004556.587	NC_004556.587	635643	636656	-	AutoIPR: IPR002168:Lipase, GDXG, active site;IPR029058:Alpha/Beta hydrolase fold;
long-mer572	NC_004556	637988	638030	CTTAGGTTGAGTTTGTTGATCTGATTGTTCCTGAGAGGAACCA	NC_004556.589	NC_004556.589	637907	638125	-	
long-mer573	NC_004556	641982	642024	TAGACCATGCGCACCAGTTTGGTGCCGAGTGTGCGGCGCAGGA	NC_004556.592	NC_004556.592	640403	642802	-	AutoIPR:IPR006318:Phosphoenolpyruvate-utilising enzyme;IPR006319:Phosphoenolpyruvate synthase;IPR013816:ATP-grasp fold, subdomain 2;IPR015813:Pyruvate/Phosphoenolpyruvate kinase-likedomain; IPR023151:PEP-utilising enzyme, conserved site;
long-mer574	NC_004556	642993	643023	CATTCGTTGTTGACTCAATTTAGCGGCTTTA	NC_004556.593	NC_004556.593	642927	643748	+	AutoIPR: IPR005177:Bifunctionalkinase-pyrophosphorylase;
long-mer575	NC_004556	643430	643472	GCATTACGGAATACGCGCTGCTAACTATCCTCTTATTGATGAA	NC_004556.593	NC_004556.593	642927	643748	+	AutoIPR: IPR005177:Bifunctionalkinase-pyrophosphorylase;
long-mer576	NC_004556	643618	643660	GTGAGGTGGCAGCGGCTGAGCAGATGTTTTCTGCGGAGCGGAT	NC_004556.593	NC_004556.593	642927	643748	+	AutoIPR: IPR005177:Bifunctionalkinase-pyrophosphorylase;
long-mer577	NC_004556	644296	644338	CGGTCACATCGTGTGTGCCGCCTGATGCGCGGCTAAGACGTAA	NC_004556.594	NC_004556.594	643834	644331	+	AutoIPR: IPR009659:Protein of unknown functionDUF1249;
long-mer578	NC_004556	644351	644374	TGTGAAAGCAGGCATACTCGCCTC	NA
long-mer579	NC_004556	644880	644922	GTCTTTAGGGGGTATGGGGTATGACCTGAGTATGTTTGATGAG	NC_004556.595	NC_004556.595	644399	644887	+	AutoIPR: IPR003562:Mutator MutX protein;
long-mer580	NC_004556	644956	645030	TGGCATTGCATCTTGTTTGCCTCATGGGTGCGCCAGCGAATTGAATAGTGAGCTAATGGGGTTCAGAACCGGATA	NA
long-mer581	NC_004556	645094	645136	TGAACGGCAAAAAATGGCACTTCTTATGATTCAGCCCCAGGCT	NA
long-mer582	NC_004556	645138	645180	GATGGCTTTGTGTGATTGAGGTAAGGGGCACAGTGTCTTACTG	NA
long-mer583	NC_004556	645221	645263	TTGGGCGATTGAATCTATAGCCGCCAATGCTGATTGCTGTGAG	NA
long-mer584	NC_004556	645537	645579	GCCAATATAATCGGCTTGTGCACTGTACACGGCATCACGGTTT	NC_004556.596	NC_004556.596	645369	647570	-	AutoIPR: IPR005546:Autotransporterbeta-domain;
long-mer585	NC_004556	645750	645792	ACGTCCTCCTAGATGCCAGCCTAACAAAACGCCATGATCGGAC	NC_004556.596	NC_004556.596	645369	647570	-	AutoIPR: IPR005546:Autotransporterbeta-domain;
long-mer586	NC_004556	645795	645819	AAAGGTTTGTCCTGCTTCCAGCGAA	NC_004556.596	NC_004556.596	645369	647570	-	AutoIPR: IPR005546:Autotransporterbeta-domain;
long-mer587	NC_004556	645831	645852	CTTCATACGACTGGTGCCGATG	NC_004556.596	NC_004556.596	645369	647570	-	AutoIPR: IPR005546:Autotransporterbeta-domain;
long-mer588	NC_004556	646098	646167	TTTATCTCGGTTGCCGTCTATAGAGCTGATCGCAGTCTGTATACCCCAACAGGATTGCCCCGCCGCGTCT	NC_004556.596	NC_004556.596	645369	647570	-	AutoIPR: IPR005546:Autotransporterbeta-domain;
long-mer589	NC_004556	646281	646376	GACGACGGATGGTTGTGAAGGTTGTGAAGGTGTTTGGGTGTTAGTGGTACTGTCTGATGTACTTGTTGATTCTGTTGGATAGGTGATTTTCCAGAC	NC_004556.596	NC_004556.596	645369	647570	-	AutoIPR: IPR005546:Autotransporterbeta-domain;
long-mer590	NC_004556	647388	647430	GATGGTTTTCCCATCGGAGGAAATTGCTTCGCCAGTGGATGCA	NC_004556.596	NC_004556.596	645369	647570	-	AutoIPR: IPR005546:Autotransporterbeta-domain;
long-mer591	NC_004556	647979	648021	TGCATGACCGAGAAGGTTCCTGCACCCGGCCGTGATAAATAGT	NA
long-mer592	NC_004556	650530	650554	TGTTTTTTTGAAATGAAATTTTTTG	NA
long-mer593	NC_004556	651128	651158	GCTAACGAGGAAGCATGTTATTCATTAGTGT	NA
long-mer594	NC_004556	651517	651559	CAGCGAAACGGTGGCATTGAAGCCTAAGCCCGCCTCTTTCGCC	NC_004556.599	NC_004556.599	651424	652545	-	AutoIPR: IPR003698:Lipoyl synthase;IPR006638:Elongator protein 3/MiaB/NifB;IPR022432:Aminodeoxyfutalosine synthase;
long-mer595	NC_004556	652000	652048	GGTCAGAATCTCGATCCGTGTTTGTGGTGCACTCTGACGGATCGCAGCA	NC_004556.599	NC_004556.599	651424	652545	-	AutoIPR: IPR003698:Lipoyl synthase;IPR006638:Elongator protein 3/MiaB/NifB;IPR022432:Aminodeoxyfutalosine synthase;
long-mer596	NC_004556	653397	653439	TTGCACCAGTTCCACCCCGCATAGCGCAAGTAACCGCGGTAAC	NC_004556.601	NC_004556.601	653259	653537	-	AutoIPR: IPR007454:Uncharacterised proteinfamily UPF0250; IPR027471:YbeD-like domain;
long-mer597	NC_004556	653511	653553	CTCAGAATGATCGGACTTAATTTCCATCTCGCCATTATCAGAC	NC_004556.601	NC_004556.601	653259	653537	-	AutoIPR: IPR007454:Uncharacterised proteinfamily UPF0250; IPR027471:YbeD-like domain;
long-mer598	NC_004556	654194	654236	GGGTGGCTCAGCTTGAATACCTATCACAAGCATTTCCACACCA	NC_004556.602	NC_004556.602	653702	654574	-	AutoIPR: IPR008984:SMAD/FHA domain;
long-mer599	NC_004556	657595	657657	AACGGCACCCTAGTTGGCGGGCTCATCGGACTCCTGCTTCATGCAGTGATATATGGGTGTGAG	NC_004556.606	NC_004556.606	656359	657678	+	AutoIPR: IPR007383:Protein of unknown functionDUF445;
long-mer600	NC_004556	657945	657978	AAAAAATAAATTAAGAAGCTGTATAAATATAGCA	NA
long-mer601	NC_004556	659197	659239	AAATCCAAAGACACGCAGTACAAGTTGGGTGGATTTGGCCAAT	NC_004556.607	NC_004556.607	658378	659697	-	AutoIPR: IPR016166:FAD-binding, type 2;IPR019862:Gliding motility-associated protein GldE;
long-mer602	NC_004556	666550	666592	CCGGACTCAGTTGGAGGATGCTGGTTTGGTGATCGCTGCTAAA	NC_004556.612	NC_004556.612	665117	666781	+	AutoIPR: IPR004468:CTP synthase;IPR027417:P-loop containing nucleoside triphosphatehydrolase; IPR029062:Class I glutamineamidotransferase-like;
long-mer603	NC_004556	667747	667781	AACGAGGTTTCCTCGAGCAGGATTGAATCAATCTG	NC_004556.613	NC_004556.613	666942	667772	+	AutoIPR: IPR006269:3-deoxy-8-phosphooctulonatesynthase; IPR013785:Aldolase-type TIM barrel;
long-mer604	NC_004556	669329	669371	AGGCGAGACTGAGGATACATCAATTGCGGACATTGCGGTGGCG	NC_004556.614	NC_004556.614	668223	669515	+	AutoIPR: IPR000941:Enolase; IPR029017:EnolaseN-terminal domain-like; IPR029065:Enolase C-terminaldomain-like;
long-mer605	NC_004556	669922	669964	ATTTGGTTCTCCTGTGCCCAAACAGTATTTACCCGTTGTTGGG	NC_004556.616	NC_004556.616	669872	670567	+	AutoIPR: IPR001228:2-C-methyl-D-erythritol4-phosphate cytidylyltransferase;IPR029044:Nucleotide-diphospho-sugar transferases;
long-mer606	NC_004556	671742	671771	GATGATGCACCTGCGGGGCCGTGAGCGAGG	NC_004556.618	NC_004556.618	671331	671957	-	AutoIPR: IPR002625:Smr domain;
long-mer607	NC_004556	672439	672481	TGCAAAATTCATGTTGCCGACAGTGCCAGGTAGGATTACTTTG	NC_004556.619	NC_004556.619	672355	673371	-	AutoIPR: IPR011042:Six-bladed beta-propeller,TolB-like;
long-mer608	NC_004556	677254	677275	GCTTGTCAGCGATGGTGATTCC	NC_004556.623	NC_004556.623	676702	677628	-	AutoIPR: IPR003399:Mce/MlaD;
long-mer609	NC_004556	677702	677744	CGGATCCACGGGTGGTCGATGTTTTCAATTTCTGCTAACGGTG	NC_004556.624	NC_004556.624	677632	678492	-	AutoIPR: IPR003439:ABC transporter-like;IPR027417:P-loop containing nucleoside triphosphatehydrolase;
long-mer610	NC_004556	677779	677821	GACGCGATTACAGATGGTGTATAGCGTGTCCAGGTCATGGGTA	NC_004556.624	NC_004556.624	677632	678492	-	AutoIPR: IPR003439:ABC transporter-like;IPR027417:P-loop containing nucleoside triphosphatehydrolase;
long-mer611	NC_004556	678199	678265	AGAGCTTTGTGAGTGTGGGTTTACTCCGAGTACTTCGATCGACCCTGCGTTGGGGGTGTGTAATCCT	NC_004556.624	NC_004556.624	677632	678492	-	AutoIPR: IPR003439:ABC transporter-like;IPR027417:P-loop containing nucleoside triphosphatehydrolase;
long-mer612	NC_004556	678431	678473	GCGGCGATGGGATGCGTTGTTATTTTGCTCATCAGCTTCACCA	NC_004556.625	NC_004556.625	678468	679658	-	AutoIPR: IPR030802:ABC transporter permeaseMalE;
long-mer612	NC_004556	678431	678473	GCGGCGATGGGATGCGTTGTTATTTTGCTCATCAGCTTCACCA	NC_004556.624	NC_004556.624	677632	678492	-	AutoIPR: IPR003439:ABC transporter-like;IPR027417:P-loop containing nucleoside triphosphatehydrolase;
long-mer613	NC_004556	678648	678690	CATCCCTATTATGAAGTGCCGCAATTGCATGGTTTCGTGCATG	NC_004556.625	NC_004556.625	678468	679658	-	AutoIPR: IPR030802:ABC transporter permeaseMalE;
long-mer614	NC_004556	679361	679403	TTTTCAGTCCTGTACGTGTGGTGAAACGCAGCAGCTGTAATGC	NC_004556.625	NC_004556.625	678468	679658	-	AutoIPR: IPR030802:ABC transporter permeaseMalE;
long-mer615	NC_004556	680316	680358	GAATACGGTGATTATTGCTTCTGTGGTGGTATTACTGCCAGGT	NC_004556.626	NC_004556.626	679696	680958	+	AutoIPR: IPR010619:Putative threonine/serineexporter; IPR024528:Threonine/Serine exporter, ThrE;
long-mer616	NC_004556	683883	683938	AGGTGCGATCGCTTAGCGGTGTTGGTGATTGTGCATTACTGAACTGTTTTTTGAAT	NA
long-mer617	NC_004556	685784	685826	CGCACAGGATCGGGGAGATATGCTCCAGCTTGGTTTGCGCTCT	NA
long-mer618	NC_004556	686208	686250	TCAGCTGTTGATTGCGAATGCCCGTTTGACCCGATTGCAAACG	NC_004556.634	NC_004556.634	685942	686892	+	AutoIPR: IPR007221:Rod shape-determiningprotein MreC;
long-mer619	NC_004556	686349	686391	TCCAACTCGGCAGCGTCTTGTCCTGGATGCCGGCAGCCGCGAT	NC_004556.634	NC_004556.634	685942	686892	+	AutoIPR: IPR007221:Rod shape-determiningprotein MreC;
long-mer620	NC_004556	688290	688332	GCTTAATGCGAATCCTTCGCGACCGCAATTTAACCGTTTGGTC	NC_004556.636	NC_004556.636	687358	689442	+	AutoIPR:IPR012338:Beta-lactamase/transpeptidase-like;IPR017790:Penicillin-binding protein 2;
long-mer621	NC_004556	688386	688428	ATTGGATGCCGGCGTGCGTCGTCCCGAGGACCGGATTCTTTCC	NC_004556.636	NC_004556.636	687358	689442	+	AutoIPR:IPR012338:Beta-lactamase/transpeptidase-like;IPR017790:Penicillin-binding protein 2;
long-mer622	NC_004556	690263	690305	AGAGTTTGGTTGGGTTGGTGTCACGACGGTGCTGATGTTGTAT	NC_004556.637	NC_004556.637	689439	690560	+	AutoIPR: IPR001182:Cell cycle proteinFtsW/RodA;
long-mer623	NC_004556	698724	698752	GCCAGTGCTTATAGGTGGCGTTGATTGGG	NC_004556.644	NC_004556.644	698403	699119	-	AutoIPR: IPR013033:Septum formation inhibitorMinC;
long-mer624	NC_004556	699360	699402	CAGATAGGGGTAGCGCAACTCAGCGTAGCTGTGTACGTCGGCA	NC_004556.645	NC_004556.645	699135	699713	-	AutoIPR: IPR016181:Acyl-CoA N-acyltransferase;IPR016890:Uncharacterised conserved protein UCP028520;
long-mer625	NC_004556	700180	700222	TTATTGGGTTTGTCTTGCCGGGGCAACGGCATATGTCCGAAAG	NC_004556.646	NC_004556.646	700116	701303	+	AutoIPR: IPR011256:Regulatory factor, effectorbinding domain;
long-mer626	NC_004556	700337	700379	TGGTCCGGAGTCCGGTAAAGGTGCCCGTGTTGAGTACAGTTCC	NC_004556.646	NC_004556.646	700116	701303	+	AutoIPR: IPR011256:Regulatory factor, effectorbinding domain;
long-mer627	NC_004556	700496	700538	CTTGAAGCCTAGTGGTAAGAATAACCGGAATATCGAAATCACC	NC_004556.646	NC_004556.646	700116	701303	+	AutoIPR: IPR011256:Regulatory factor, effectorbinding domain;
long-mer628	NC_004556	700719	700752	AGAATTGTCGATGTGCCTGGTGAAAATCTTTTGG	NC_004556.646	NC_004556.646	700116	701303	+	AutoIPR: IPR011256:Regulatory factor, effectorbinding domain;
long-mer629	NC_004556	700916	700958	TGTAGTTCAGCCGGTGCGTAAAAAGGTTGAGAGCAAACCCGGT	NC_004556.646	NC_004556.646	700116	701303	+	AutoIPR: IPR011256:Regulatory factor, effectorbinding domain;
long-mer630	NC_004556	701037	701079	GCCACTGTTTCCGCAGATGGCGCCCTGAAAGTCGCTATCTCTG	NC_004556.646	NC_004556.646	700116	701303	+	AutoIPR: IPR011256:Regulatory factor, effectorbinding domain;
long-mer631	NC_004556	701322	701364	CGTGATGTTGTTGGAACGTGCAGCGTTGCGCGGCACGTTCTTT	NA
long-mer632	NC_004556	703595	703637	CGTGCCCGCGATTGGTTTGGGGGCGCCGGCATACAGACGCCAA	NC_004556.650	NC_004556.650	703271	703837	-	AutoIPR: IPR016174:Di-haem cytochrome,transmembrane;
long-mer633	NC_004556	705218	705260	GACCTTTGATGCCAATGGACGGCTGTGGGTGGGCACGCCTGAT	NC_004556.652	NC_004556.652	704664	708236	+	AutoIPR: IPR003594:Histidine kinase-likeATPase, C-terminal domain; IPR005467:Histidine kinasedomain; IPR011006:CheY-like superfamily;IPR011042:Six-bladed beta-propeller, TolB-like;IPR011123:Two component regulator three Y;IPR014409:Signal transduction histidine kinase,hybrid-type, aerobic respiration control ArcB;
long-mer634	NC_004556	710674	710699	GATAAATTCCGGAAGCTCCGCGAGGT	NC_004556.655	NC_004556.655	710194	711294	-	AutoIPR: IPR004919:Domain of unknown functionDUF262;
long-mer635	NC_004556	711069	711095	TAAAGCGCGATTTGCGATGATCATCCC	NC_004556.655	NC_004556.655	710194	711294	-	AutoIPR: IPR004919:Domain of unknown functionDUF262;
long-mer636	NC_004556	711257	711299	TCGGACTTGATAACAGTCCTTTCTTTTTGCTTTTCCATGGCGT	NC_004556.655	NC_004556.655	710194	711294	-	AutoIPR: IPR004919:Domain of unknown functionDUF262;
long-mer637	NC_004556	711889	711931	TTGTGCGCCAGCGGCGCGCTGCGCTGCCAAGTAGCTGATCACT	NC_004556.656	NC_004556.656	711424	712488	-	AutoIPR: IPR006361:Uroporphyrinogendecarboxylase HemE;
long-mer638	NC_004556	712632	712666	GCATGGGCCGATCTGGATGTTATGTTGTAACCGTT	NA
long-mer639	NC_004556	712913	712951	GCTTCGGCGTGGCCAATACCGCGCCATAGGACCAAGCGT	NC_004556.657	NC_004556.657	712864	713976	-	AutoIPR: IPR030960:3-dehydroquinate synthasedomain; IPR030963:3-dehydroquinate synthase family;
long-mer640	NC_004556	716084	716126	CGTTTCCAGCCCTTGGGGGGGGCTTCGGAAAAATCATCGCGTT	NC_004556.660	NC_004556.660	715624	717366	-	AutoIPR: IPR000924:Glutamyl/glutaminyl-tRNAsynthetase; IPR022861:Glutamine-tRNA ligase, bacterial;
long-mer641	NC_004556	716455	716497	TTCGTCCACCAGTGCGGTGAGTTTGCGTTTGCTCATCACGGTG	NC_004556.660	NC_004556.660	715624	717366	-	AutoIPR: IPR000924:Glutamyl/glutaminyl-tRNAsynthetase; IPR022861:Glutamine-tRNA ligase, bacterial;
long-mer642	NC_004556	719328	719370	TAACGGGATCCATATCGTTAAAAAGGTGTCGGGTATGCCAACA	NC_004556.664	NC_004556.664	719116	719412	+	
long-mer643	NC_004556	719888	719930	GCGTTTGCCGGATAACAGTGCTCCTTATACGTCGACGGTCGTT	NC_004556.665	NC_004556.665	719472	720575	+	AutoIPR: IPR005669:Thiosulphate/Sulfate-bindingprotein;
long-mer644	NC_004556	721751	721793	GTGGCGTGGGCGGTCAGTAAGTATCAGTTTCCTGGCAAGCGGC	NC_004556.667	NC_004556.667	721436	722395	+	AutoIPR: IPR000515:ABC transporter type 1,transmembrane domain MetI-like; IPR005667:Sulphate ABCtransporter permease protein 2;
long-mer645	NC_004556	721890	721932	CGTTGATTGAGGATGGAGTTGACTTCTCCTTGCCTTTGTTTGG	NC_004556.667	NC_004556.667	721436	722395	+	AutoIPR: IPR000515:ABC transporter type 1,transmembrane domain MetI-like; IPR005667:Sulphate ABCtransporter permease protein 2;
long-mer646	NC_004556	724682	724724	AGTCATATCGTTCTGTGGTGTACTGGTGTGTGATTCATGTCTT	NA
long-mer647	NC_004556	727083	727119	CGTTTTATTTCAGTGCTACAGTGGCGTTGTTAAAGAT	NA
long-mer648	NC_004556	727252	727321	GATAGAAAGAATTATTTTCAATGCGTAGTCGGTTCAGAACTATCCTGTATAGCTTGTTATGTTTGTATTG	NA
long-mer649	NC_004556	727329	727370	TCAAACCAGCTGGCAATGGTGTTTTACGGGGTAGTTTAGCCT	NA
long-mer650	NC_004556	727372	727395	ATCTACAGGGTTCCATTTTTGTGT	NA
long-mer651	NC_004556	727589	727631	TAGGCGTTCAGTGGCCAGTTTTGTTTTTGGAATATCAATCAGT	NC_004556.671	NC_004556.671	727421	729670	-	AutoIPR: IPR005742:DNA topoisomerase IV,subunit A, Gram-negative; IPR024946:Arginine repressorC-terminal-like domain;
long-mer652	NC_004556	727865	727907	TAATTTGTCGTTGTCGGCACTAGCCATCGCTTGGAATGAAGCA	NC_004556.671	NC_004556.671	727421	729670	-	AutoIPR: IPR005742:DNA topoisomerase IV,subunit A, Gram-negative; IPR024946:Arginine repressorC-terminal-like domain;
long-mer653	NC_004556	729206	729248	GTCGAAGTTGGTGATCCAATTCACTGTACCTTCGCTTAGTTCA	NC_004556.671	NC_004556.671	727421	729670	-	AutoIPR: IPR005742:DNA topoisomerase IV,subunit A, Gram-negative; IPR024946:Arginine repressorC-terminal-like domain;
long-mer654	NC_004556	729278	729320	TTTGGACTCGGTGTAGCGCATCGCTGCGAATGATTTTGGGTCG	NC_004556.671	NC_004556.671	727421	729670	-	AutoIPR: IPR005742:DNA topoisomerase IV,subunit A, Gram-negative; IPR024946:Arginine repressorC-terminal-like domain;
long-mer655	NC_004556	729539	729581	ACCGTCTCCGATAAAGGGGAGTGCGCGATCAAGTACGACATAC	NC_004556.671	NC_004556.671	727421	729670	-	AutoIPR: IPR005742:DNA topoisomerase IV,subunit A, Gram-negative; IPR024946:Arginine repressorC-terminal-like domain;
long-mer656	NC_004556	730450	730492	TTGTCATGATTCTTTCCGTTTAACATTGCTTGCAGTGTGTCCT	NC_004556.672	NC_004556.672	730021	730458	+	AutoIPR: IPR011991:Winged helix-turn-helixDNA-binding domain;
long-mer657	NC_004556	730829	730871	CGCTTGTTGAGCAGTTTTGAAAAAAAATGGCTGTGCAGATAAG	NA
long-mer658	NC_004556	730913	730955	TGACTCAAGCGCCTTGTTGGGAAACCTAGACTCTTTATCTGGT	NA
long-mer659	NC_004556	730988	731076	TGCGCTTTCTAGCATCTTGGTAATCACGTTCGTGGTGTTGGTGATCTGGTCGTTGACCGATAAGGACTCAGTAATCAATCCAAAGTGGT	NA
long-mer660	NC_004556	731099	731141	GCTACGCTTGTTGATGCTTGCTTATCTGGTGCAGGGGTTGGAG	NA
long-mer661	NC_004556	731210	731238	GTTGGAGGGCCGTGATGTGTAAATTGGAA	NA
long-mer662	NC_004556	733975	734017	TTTCCACCGTATGGCTTGGTTGGCCGCGTTGTTTACTGCCAGC	NC_004556.675	NC_004556.675	733940	735103	+	AutoIPR: IPR003780:COX15/CtaA family;
long-mer663	NC_004556	734020	734062	AATCATGTTTGGTAGTTTTGTCCGCTTATCTGATGCTGGTATG	NC_004556.675	NC_004556.675	733940	735103	+	AutoIPR: IPR003780:COX15/CtaA family;
long-mer664	NC_004556	734182	734209	GCAGGTCCATCGTTTCTTGGCCGGTATG	NC_004556.675	NC_004556.675	733940	735103	+	AutoIPR: IPR003780:COX15/CtaA family;
long-mer665	NC_004556	734626	734686	GGGTGTGGTGATATTGGTGTTTCAGATTGCACTGGGGGGATGGGTCAGTGCTAATTACGCA	NC_004556.675	NC_004556.675	733940	735103	+	AutoIPR: IPR003780:COX15/CtaA family;
long-mer666	NC_004556	736071	736113	GTTGAATTCAACTCATGATTGTAATATTCGAAGCTGTTAATTC	NA
long-mer667	NC_004556	737211	737253	CGCATCTTCCTATCCAATTACACGTGATGGCCGCATTGTGCTT	NC_004556.678	NC_004556.678	737029	737517	+	AutoIPR: IPR001279:Metallo-beta-lactamase;
long-mer668	NC_004556	737452	737494	GTCATCATGCCATCACATGATGCTGATGGCCCAGCACGTTTGG	NC_004556.678	NC_004556.678	737029	737517	+	AutoIPR: IPR001279:Metallo-beta-lactamase;
long-mer669	NC_004556	751018	751058	CGATCTTGGTATGCAGTCGCTCGTCTGTAAATGGAGTACTG	NC_004556.692	NC_004556.692	751028	752413	+	AutoIPR: IPR023026:Tryptophan synthase betachain/beta chain-like;
long-mer670	NC_004556	751732	751774	TGCGCTTAACGAAGCGATGCGTGATTGGGTGACGCATGTGGGG	NC_004556.692	NC_004556.692	751028	752413	+	AutoIPR: IPR023026:Tryptophan synthase betachain/beta chain-like;
long-mer671	NC_004556	752017	752080	GACGGGCCGTCACGCGGCCTCAATTGTTGCCGGTCGTCCGGGAGTGTTGCATGGGAATCGCACC	NC_004556.692	NC_004556.692	751028	752413	+	AutoIPR: IPR023026:Tryptophan synthase betachain/beta chain-like;
long-mer672	NC_004556	752440	752482	GGGTGCGGTGATAGCACTGTGGCCATTGTCTGGCGGAGACCAG	NA
long-mer673	NC_004556	760398	760440	ATCGTTGGGCGGGAGGATCTGAAGGTGACGGCGCGCTGTCAAA	NC_004556.701	NC_004556.701	759542	763942	+	AutoIPR: IPR010225:RNA helicase, ATP-dependentDEAH box, HrpB-type; IPR011545:DEAD/DEAH box helicasedomain; IPR024590:RNA helicase HrpA, C-terminal;IPR027417:P-loop containing nucleoside triphosphatehydrolase;
long-mer674	NC_004556	762667	762758	GGATGACGGTGTCACTTTGGAGGTGCCTTTGCATCTGCTTAATGCGTTGGATCCGGTACGGTTGTCGTGGCTGGTGCCTGGTTTTGTTGCCG	NC_004556.701	NC_004556.701	759542	763942	+	AutoIPR: IPR010225:RNA helicase, ATP-dependentDEAH box, HrpB-type; IPR011545:DEAD/DEAH box helicasedomain; IPR024590:RNA helicase HrpA, C-terminal;IPR027417:P-loop containing nucleoside triphosphatehydrolase;
long-mer675	NC_004556	762766	762859	GGCGGCGCTGATCCGTTCGCTGCCCAAGGCGCTACGCCGCAGTTATGTGCCGGCTCCAGATTTTGCCCGTGCGTTTGCTCAAGCGTTCCAGCAG	NC_004556.701	NC_004556.701	759542	763942	+	AutoIPR: IPR010225:RNA helicase, ATP-dependentDEAH box, HrpB-type; IPR011545:DEAD/DEAH box helicasedomain; IPR024590:RNA helicase HrpA, C-terminal;IPR027417:P-loop containing nucleoside triphosphatehydrolase;
long-mer676	NC_004556	763867	763909	GTTTGCCCAGGAATTGGGGGTGCGCTCGGGGATTTCTGTCAAG	NC_004556.701	NC_004556.701	759542	763942	+	AutoIPR: IPR010225:RNA helicase, ATP-dependentDEAH box, HrpB-type; IPR011545:DEAD/DEAH box helicasedomain; IPR024590:RNA helicase HrpA, C-terminal;IPR027417:P-loop containing nucleoside triphosphatehydrolase;
long-mer677	NC_004556	763944	764016	ATGTTCGGTGCTCATGGAGGGTCAGGCAAGGTGCTGAGGGCAGTATCGTTTGTAAAGGTGCTTGGGTGGTCTG	NA
long-mer678	NC_004556	764196	764238	GGTGGTGGTCACTTGGTTTTTTAAACGCTCAGGCAAAAGGAGA	NA
long-mer679	NC_004556	770621	770663	CCCTAGGATGGCGAGACCGCCTCCCCCGACTGCAGTCAAAACG	NC_004556.706	NC_004556.706	768710	770707	-	AutoIPR: IPR000883:Cytochrome c oxidase subunitI; IPR023615:Cytochrome c oxidase, subunit I,copper-binding site; IPR023616:Cytochrome c oxidase,subunit I domain;
long-mer680	NC_004556	771790	771832	CTGCGGTCCATAGAAAGGTACACATTATGATCTGAAGTCGAAA	NA
long-mer681	NC_004556	773026	773047	TCGGTCGTGGATCAGCGTATCG	NC_004556.708	NC_004556.708	772129	773130	-	AutoIPR: IPR017446:Polyprenylsynthetase-related;
long-mer682	NC_004556	779097	779139	ATCACTGCCAGGACTTGGGTGACCGCATTGCCTCCGATGCTGG	NA
long-mer683	NC_004556	779274	779316	GTGCTGGGCTGAACATGTTTTTTACATTACTGAGTCCTGCGGC	NC_004556.714	NC_004556.714	779167	779646	-	
long-mer684	NC_004556	782349	782391	ACGTAATAGCATCGGTAGGCTTAGGGCTGAGACTCGGCGCACG	NC_004556.718	NC_004556.718	782259	782651	-	AutoIPR: IPR004701:Phosphotransferase system,mannose-type IIA component;
long-mer685	NC_004556	782646	782688	GGCCATAAGGAAAAGTTAACATGGCGGTGTTCTCTGAGCATAG	NC_004556.718	NC_004556.718	782259	782651	-	AutoIPR: IPR004701:Phosphotransferase system,mannose-type IIA component;
long-mer686	NC_004556	782814	782855	TTTTTTTATGTATTCCCCTTATTTTGAGATGTGGTAGCAATG	NA
long-mer687	NC_004556	784241	784283	TATTTCAGGGCAGGTGCCGTCAAGTACGTCCGGAGCGATCTGA	NC_004556.720	NC_004556.720	783893	784843	-	AutoIPR: IPR003755:HPr(Ser)kinase/phosphorylase; IPR027417:P-loop containingnucleoside triphosphate hydrolase; IPR028979:HPr(Ser)kinase/phosphorylase, N-terminal domain-like;
long-mer688	NC_004556	785493	785535	GCTGAGACGCCGGAAATAGATAGATCAGAGGACTCGGACGCGT	NC_004556.722	NC_004556.722	785517	786857	-	AutoIPR: IPR000394:RNA polymerase sigma factor54;
long-mer689	NC_004556	789100	789142	GATGCCGCAGTGTTCTAATTGTTTGAGACCCTGACCGTCGAGC	NC_004556.726	NC_004556.726	788743	789291	-	AutoIPR: IPR010023:3-deoxy-D-manno-octulosonate8-phosphate phosphatase; IPR023214:HAD-like domain;
long-mer690	NC_004556	790617	790659	TGTGTTATTACTTTTTTCCTTCCACCTATCCGTTGATGGTGCT	NA
long-mer691	NC_004556	793706	793748	TGGATCAGTATGCATTGGTGTTTACTGTCGCATTGATGGTTCA	NC_004556.732	NC_004556.732	793086	793970	+	AutoIPR: IPR011004:Trimeric LpxA-like;
long-mer692	NC_004556	794490	794532	CTGGCACGCGATTTGAACCAGACAAGGCGCAAGACGCCGAGTT	NA
long-mer693	NC_004556	799644	799686	AACATCCAAATGGAACAATGAATTGTAATTGTCTCACAGGCTG	NA
long-mer694	NC_004556	800184	800226	ATGCGTAGGACGCCTTGACGTTGGTTCAGCATCGCCACGGGGA	NC_004556.736	NC_004556.736	799772	800746	-	AutoIPR: IPR013762:Integrase-like, catalyticdomain; IPR020876:Tyrosine recombinase XerD-like;IPR023009:Tyrosine recombinase XerC/XerD;IPR023109:Integrase/recombinase, N-terminal;
long-mer695	NC_004556	805363	805405	AGTCAGTAGTGCCTGTGCGGGTAGGCCGCGTTGTCTGGCGTAG	NC_004556.741	NC_004556.741	805183	805842	-	AutoIPR: IPR006073:GTP binding domain;IPR019987:GTP-binding protein, ribosome biogenesis, YsxC;IPR027417:P-loop containing nucleoside triphosphatehydrolase;
long-mer696	NC_004556	805660	805701	TAAGGTGTTTAGTACGCTGGATTTTCCAGCATTAGAACGTCC	NC_004556.741	NC_004556.741	805183	805842	-	AutoIPR: IPR006073:GTP binding domain;IPR019987:GTP-binding protein, ribosome biogenesis, YsxC;IPR027417:P-loop containing nucleoside triphosphatehydrolase;
long-mer697	NC_004556	805893	805935	ATCATTCGTTGCTGTGATCTGCGCTTGTTTTTTCTGGGATGAA	NA
long-mer698	NC_004556	807025	807067	GGATAGCCATAGAGTGAGAAGGTTCCCTGTGTAGCTGGAGCAG	NC_004556.743	NC_004556.743	806748	807683	-	AutoIPR: IPR009003:Peptidase S1, PA clan;
long-mer699	NC_004556	807265	807295	CGTTCATGATGTTCATTTGCAGGTGATTGGA	NC_004556.743	NC_004556.743	806748	807683	-	AutoIPR: IPR009003:Peptidase S1, PA clan;
long-mer700	NC_004556	807354	807378	ACAGGACGAATCTTCACCATTTACT	NC_004556.743	NC_004556.743	806748	807683	-	AutoIPR: IPR009003:Peptidase S1, PA clan;
long-mer701	NC_004556	807410	807432	CAGTAGCTGCTGGCGTACTGACG	NC_004556.743	NC_004556.743	806748	807683	-	AutoIPR: IPR009003:Peptidase S1, PA clan;
long-mer702	NC_004556	807560	807591	AAATAGATTGCACCACCACATCGTTATCGCTT	NC_004556.743	NC_004556.743	806748	807683	-	AutoIPR: IPR009003:Peptidase S1, PA clan;
long-mer703	NC_004556	807642	807715	TGTATTACTAAAATAAAAGCGGTTTTTCTGAAACTGACTCATAAACCCTCCAAAGATCAATGGAAATAACAGAG	NC_004556.743	NC_004556.743	806748	807683	-	AutoIPR: IPR009003:Peptidase S1, PA clan;
long-mer704	NC_004556	808209	808264	TCAATGGCCGATTCCCGAATGTGAATTGATGCATATGCCGTACTCGCCAACTACTG	NA
long-mer705	NC_004556	809095	809137	CATGGTAACTGGTCACGATTTTGACGATACGTTGCGCATTACC	NC_004556.744	NC_004556.744	808535	809182	+	AutoIPR: IPR001853:DSBA-like thioredoxindomain; IPR012336:Thioredoxin-like fold;IPR023205:Thiol:disulphide interchange proteinDsbA/DsbL;
long-mer706	NC_004556	813535	813559	TCGTGGTCGTGGTGTGTGTGGGTTC	NC_004556.750	NC_004556.750	813335	813655	+	AutoIPR: IPR014719:Ribosomal protein L7/L12,C-terminal/adaptor protein ClpS-like;IPR022935:ATP-dependent Clp protease adaptor proteinClpS;
long-mer707	NC_004556	815797	815839	GGAGATGTTACTTCAAGAGAAGCGTGTTGTTTTGTCGGCTACG	NC_004556.751	NC_004556.751	813788	816064	+	AutoIPR: IPR001270:ClpA/B family;IPR023150:Double Clp-N motif; IPR027417:P-loop containingnucleoside triphosphate hydrolase;
long-mer708	NC_004556	820188	820209	TGACTATACCCGGTTCTTCATC	NA
long-mer709	NC_004556	820375	820401	GAAGCAACATAAGCTTTTGCGGGATCT	NC_004556.756	NC_004556.756	820289	822643	+	AutoIPR: IPR018541:FtsK gamma domain;IPR025199:DNA translocase FtsK, 4TM region;IPR027417:P-loop containing nucleoside triphosphatehydrolase;
long-mer710	NC_004556	825972	826008	AGAGTAGGAGAGAGGGGGGGGGGGACGTTGGCAGCCG	NA
long-mer711	NC_004556	830947	830973	TGCCAGCAGCGCCTGTTTCGCAGCTTC	NC_004556.763	NC_004556.763	830821	831558	-	AutoIPR: IPR002347:Glucose/ribitoldehydrogenase;
long-mer712	NC_004556	831634	831659	AATACATGTGTGCTGATGCCCTTGCC	NC_004556.764	NC_004556.764	831639	832823	+	AutoIPR: IPR003788:PutativeS-adenosyl-L-methionine-dependent methyltransferase MidA;IPR029063:S-adenosyl-L-methionine-dependentmethyltransferase;
long-mer713	NC_004556	831698	831729	AGCCTATATACGCCAACAGATAATTCAAAGCG	NC_004556.764	NC_004556.764	831639	832823	+	AutoIPR: IPR003788:PutativeS-adenosyl-L-methionine-dependent methyltransferase MidA;IPR029063:S-adenosyl-L-methionine-dependentmethyltransferase;
long-mer714	NC_004556	831797	831839	TGCCGGCGCGAGTAAATTTGGCGAGGCTGGCGATTTTATCACT	NC_004556.764	NC_004556.764	831639	832823	+	AutoIPR: IPR003788:PutativeS-adenosyl-L-methionine-dependent methyltransferase MidA;IPR029063:S-adenosyl-L-methionine-dependentmethyltransferase;
long-mer715	NC_004556	835193	835235	CTGTTGATGGCCGTAGGCGCAGTCGTCTTCGGTGAATTTTCGA	NC_004556.768	NC_004556.768	834944	836233	+	AutoIPR: IPR011701:Major facilitatorsuperfamily; IPR020846:Major facilitator superfamilydomain;
long-mer716	NC_004556	836812	836875	CGCTCAGCATCGTTCCAGTGGCGAACGTTACGCTGGTTACGAGGCGGCCTTGAAAGATTACGGT	NC_004556.769	NC_004556.769	836237	837313	+	AutoIPR: IPR010982:Lambda repressor-like,DNA-binding domain; IPR028082:Periplasmic bindingprotein-like I;
long-mer717	NC_004556	838176	838218	GGTATGGCTGGCAGCACCGGAGGGTGATTTGCCCGTTGGGGTG	NC_004556.770	NC_004556.770	837310	838350	+	AutoIPR: IPR001347:Sugar isomerase (SIS);
long-mer718	NC_004556	838296	838514	AGGGTATAACCCTGATCTGCCACCACATTTGAAAAAAGTCACGGAAACGGTGTGATGGGTGTTTCTTCTGGCATCACAGGGTTCATCAATGGCCGCATTCTGACCGATACCGGGTTCCGTCATGATCTGGCGGTGTTGTTGCGTGAGGGCAGCATTCACGCACTGGTGCCACATGATGATCCGTGGGTGATGGAGGTTGCGCAGTGGGTGGACTTGCAG	NC_004556.770	NC_004556.770	837310	838350	+	AutoIPR: IPR001347:Sugar isomerase (SIS);
long-mer718	NC_004556	838296	838514	AGGGTATAACCCTGATCTGCCACCACATTTGAAAAAAGTCACGGAAACGGTGTGATGGGTGTTTCTTCTGGCATCACAGGGTTCATCAATGGCCGCATTCTGACCGATACCGGGTTCCGTCATGATCTGGCGGTGTTGTTGCGTGAGGGCAGCATTCACGCACTGGTGCCACATGATGATCCGTGGGTGATGGAGGTTGCGCAGTGGGTGGACTTGCAG	NC_004556.771	NC_004556.771	838350	839507	+	AutoIPR:IPR003764:N-acetylglucosamine-6-phosphate deacetylase;IPR017700:Putative selenium metabolism protein SsnA;
long-mer719	NC_004556	838982	839006	CATTGCAGCGGGTGTCACAGGGTTT	NC_004556.771	NC_004556.771	838350	839507	+	AutoIPR:IPR003764:N-acetylglucosamine-6-phosphate deacetylase;IPR017700:Putative selenium metabolism protein SsnA;
long-mer720	NC_004556	839985	840027	CATCATCATGGTGTGTTCAGGGACCGGTGCGTTGATTCGCATG	NA
long-mer721	NC_004556	840428	840469	GATTGCCGGGCGTCTTGGCCCCACGGATGTGCTCAAGTTCAA	NC_004556.772	NC_004556.772	840180	841094	+	AutoIPR: IPR000438:Acetyl-CoA carboxylasecarboxyl transferase, beta subunit;IPR029045:ClpP/crotonase-like domain;
long-mer722	NC_004556	840830	840872	GTCGGCTTCATTCGCCATGCTTGGTGACATTAATATTGCCGAA	NC_004556.772	NC_004556.772	840180	841094	+	AutoIPR: IPR000438:Acetyl-CoA carboxylasecarboxyl transferase, beta subunit;IPR029045:ClpP/crotonase-like domain;
long-mer723	NC_004556	841334	841376	CCAACACCTGCGATTGCTTTCTTGACCAATACGTTGCGGGCTG	NC_004556.773	NC_004556.773	841091	842437	+	AutoIPR: IPR005841:Alpha-D-phosphohexomutasesuperfamily;
long-mer724	NC_004556	842169	842207	CGTTGAGTCAGGCACTGTTGGGTTTACATAAGGTGCCGC	NC_004556.773	NC_004556.773	841091	842437	+	AutoIPR: IPR005841:Alpha-D-phosphohexomutasesuperfamily;
long-mer725	NC_004556	842471	842495	CGAGGTTTTATTTCTTTTCTTGAAG	NA
long-mer726	NC_004556	847442	847484	CGGTGCAGTTCGATCTGGTTGAGTAGGTGCCAGGCGTGGTCTA	NC_004556.778	NC_004556.778	846706	847974	-	AutoIPR: IPR000825:SUF system FeS clusterassembly, SufBD;
long-mer727	NC_004556	847697	847739	AAGCCAGAGAGGTTGGACAGGTTGGGATTATGGCGACCGTTGA	NC_004556.778	NC_004556.778	846706	847974	-	AutoIPR: IPR000825:SUF system FeS clusterassembly, SufBD;
long-mer728	NC_004556	849446	849488	GACGCAGGATGGGTATTTCCAAGTGATCGCTGAGCCGGTTTCA	NC_004556.780	NC_004556.780	848957	850414	-	AutoIPR: IPR000825:SUF system FeS clusterassembly, SufBD;
long-mer729	NC_004556	851658	851816	TGCCGGTTTTATTGAAGTCATTGGTTCACATGTTATGGGACTAAAGGTTTGTGAGTGGTGTGTATTGATAGTTTGAATCACACTGAATTGGAGCGACCATCATGGATGGGTAGGAGGTGTGGGGGATGTGTGAATTTTGTGTTATCGGAATATATGTAC	NA
long-mer730	NC_004556	851973	851994	GTTTTTTAAATGGAGCCGTGTC	NA
long-mer731	NC_004556	852871	852913	GGCCGAGGACGGTGTGGGTCGACGTCAGTATACGGTTCGCTTC	NC_004556.783	NC_004556.783	852266	854485	+	AutoIPR: IPR002470:Peptidase S9A, prolyloligopeptidase; IPR023302:Peptidase S9A, N-terminaldomain; IPR029058:Alpha/Beta hydrolase fold;
long-mer732	NC_004556	852921	852963	TGGAGACTGGGGTGCTTTATCAGGATGAAATCCATGGTGCGTC	NC_004556.783	NC_004556.783	852266	854485	+	AutoIPR: IPR002470:Peptidase S9A, prolyloligopeptidase; IPR023302:Peptidase S9A, N-terminaldomain; IPR029058:Alpha/Beta hydrolase fold;
long-mer733	NC_004556	853891	853933	CCGTGGTGGTCAGGAGATGGGCCGGCAGTGGTATGACGATGGT	NC_004556.783	NC_004556.783	852266	854485	+	AutoIPR: IPR002470:Peptidase S9A, prolyloligopeptidase; IPR023302:Peptidase S9A, N-terminaldomain; IPR029058:Alpha/Beta hydrolase fold;
long-mer734	NC_004556	854727	854748	TGCCTAAGGCTAAATCTCAGGG	NC_004556.784	NC_004556.784	854492	854800	+	
long-mer735	NC_004556	854881	854923	TTTGGATTTGCGTGATGGGACACCGCCGCCGGATGCGGCGTTG	NC_004556.785	NC_004556.785	854810	855664	+	AutoIPR: IPR001653:Diaminopimelate epimerase,DapF;
long-mer736	NC_004556	855263	855305	TCGCTACAGGGTGAGGTGCTGTGTTGTGGTGCGGTATCAATGG	NC_004556.785	NC_004556.785	854810	855664	+	AutoIPR: IPR001653:Diaminopimelate epimerase,DapF;
long-mer737	NC_004556	855392	855434	TTTCCGGAGTCAGTGAATGTCAGTTTTGTCCAGGTGATTGATC	NC_004556.785	NC_004556.785	854810	855664	+	AutoIPR: IPR001653:Diaminopimelate epimerase,DapF;
long-mer738	NC_004556	855490	855532	TGGCAGTGGTGCTTGTGCGGCAGCAGTTGTGCTGATGCAGCGT	NC_004556.785	NC_004556.785	854810	855664	+	AutoIPR: IPR001653:Diaminopimelate epimerase,DapF;
long-mer739	NC_004556	856020	856062	GCGCCCGGTTGCAGGGCTGCATGCGGCTTGGTTGCAGGTGATT	NC_004556.786	NC_004556.786	855661	856332	+	AutoIPR: IPR007435:Protein of unknown functionDUF484;
long-mer740	NC_004556	856132	856174	CTCAACACCAATAAGCAGGTGTTGTTGTATGCCGAAGAGGCCA	NC_004556.786	NC_004556.786	855661	856332	+	AutoIPR: IPR007435:Protein of unknown functionDUF484;
long-mer741	NC_004556	856447	856481	GTGCGCTCATTGCCTGGGGGGGGCAACAGGCAGTG	NC_004556.787	NC_004556.787	856356	857240	+	AutoIPR: IPR020876:Tyrosine recombinaseXerD-like; IPR023009:Tyrosine recombinase XerC/XerD;IPR023109:Integrase/recombinase, N-terminal;
long-mer742	NC_004556	862179	862221	GCAAGGGTACTGGAATTCTCCGCAGTAACTGCCGAGTGGTTTA	NC_004556.792	NC_004556.792	861678	862439	+	AutoIPR: IPR004033:UbiE/COQ5 methyltransferase;IPR023576:UbiE/COQ5 methyltransferase, conserved site;IPR029063:S-adenosyl-L-methionine-dependentmethyltransferase;
long-mer743	NC_004556	862573	862615	CTGAGTGAGTGCAGCTAGTGGCGGCAATCAGTGCGCGTTTCCC	NA
long-mer744	NC_004556	865828	865855	AGAGGCGCCCTCCATTTTTTTAGATTCT	NA
long-mer745	NC_004556	866140	866182	TATCAGCCGATCAATCAGGTGCTCTAGCAGTTGGCGCTCCTTT	NC_004556.795	NC_004556.795	866104	866583	-	AutoIPR: IPR011991:Winged helix-turn-helixDNA-binding domain;
long-mer746	NC_004556	867122	867164	ATTTAATCCCATATATCCTTCTGAAGGTATTAGTTTTCAGGTC	NA
long-mer747	NC_004556	868991	869035	CTATGTTGCCTCTTTTTTCTCGTTGGGCTTCTTTTCTGGTATGGC	NA
long-mer748	NC_004556	869235	869277	TATTGAATTTATAGCAAGGGTAAACGATGTGGTTATACGGGGA	NC_004556.797	NC_004556.797	869261	869359	+	
long-mer749	NC_004556	871302	871344	TCAGCCTTCGCTTTGAAGGGGCAAATTGGATCATCTTATCTTG	NA
long-mer750	NC_004556	871692	871734	AACGTACGTTGTTAGTGATTGGTTTTTTATTGTTATCCCTGTT	NC_004556.800	NC_004556.800	871621	871800	+	
long-mer751	NC_004556	877907	877949	ACGGCGCTCCTCACGTAGATCACGATCATCCTGCTGGTAGCTG	NC_004556.804	NC_004556.804	876374	878080	-	AutoIPR: IPR011786:Sulphite reductase (NADPH)hemoprotein, beta subunit;
long-mer752	NC_004556	877970	878012	TTGGTCGCTTTCGCCGAGCGCCCCGGTGGTTGGATTTGCGAGA	NC_004556.804	NC_004556.804	876374	878080	-	AutoIPR: IPR011786:Sulphite reductase (NADPH)hemoprotein, beta subunit;
long-mer753	NC_004556	881848	881890	CATTGGAAGGCGACAATCTTTGCAAGCGTTCGGCAAGGATGCT	NC_004556.807	NC_004556.807	881154	883136	+	AutoIPR: IPR002891:Adenylyl-sulfate kinase;IPR009000:Translation protein, beta-barrel domain;IPR011779:Sulphate adenylyltransferase, large subunit;IPR027417:P-loop containing nucleoside triphosphatehydrolase; IPR031157:Tr-type G domain, conserved site;
long-mer754	NC_004556	882200	882229	TGCCGCGACTGATGATCCCCCCGAGGTTGC	NC_004556.807	NC_004556.807	881154	883136	+	AutoIPR: IPR002891:Adenylyl-sulfate kinase;IPR009000:Translation protein, beta-barrel domain;IPR011779:Sulphate adenylyltransferase, large subunit;IPR027417:P-loop containing nucleoside triphosphatehydrolase; IPR031157:Tr-type G domain, conserved site;
long-mer755	NC_004556	882525	882567	ACGTTGGATTCTGGGGTGCATTGTGCCAGCAATGTGCATTGGC	NC_004556.807	NC_004556.807	881154	883136	+	AutoIPR: IPR002891:Adenylyl-sulfate kinase;IPR009000:Translation protein, beta-barrel domain;IPR011779:Sulphate adenylyltransferase, large subunit;IPR027417:P-loop containing nucleoside triphosphatehydrolase; IPR031157:Tr-type G domain, conserved site;
long-mer756	NC_004556	883181	883220	GTGACCTTATGTGATCGCGATGTGATCGCGATCCAACAGA	NA
long-mer757	NC_004556	883303	883345	GACGACTTCAGCGGCGGCCCATTCCATAGCTTCACGCTCAGCC	NC_004556.808	NC_004556.808	883270	883569	-	AutoIPR: IPR006110:RNA polymerase, subunitomega/K/RPB6;
long-mer758	NC_004556	883408	883450	TTCACGTAATGCCATTACGGTCGGCTTATCTTCGCTATTGGTA	NC_004556.808	NC_004556.808	883270	883569	-	AutoIPR: IPR006110:RNA polymerase, subunitomega/K/RPB6;
long-mer759	NC_004556	884071	884113	TGCATCAGGGATCTTGCTGCGCACTTGGCGTGCACCCTGCCAG	NC_004556.809	NC_004556.809	883801	884415	-	AutoIPR: IPR005419:Tight junction protein ZO-2;IPR017665:Guanylate kinase; IPR027417:P-loop containingnucleoside triphosphate hydrolase;
long-mer760	NC_004556	887520	887607	TGACAGCCTCCAGGCTGAGCAGGCTGTGAAACTGGCACAAGATGCCGGGTTCACTAACATCAACCTGGATCTAATGTATGCGCTGCCA	NC_004556.813	NC_004556.813	887101	888252	+	AutoIPR: IPR004559:Coproporphyrinogen IIIoxidase, oxygen-independent related; IPR007197:RadicalSAM; IPR023404:Radical SAM, alpha/beta horseshoe;
long-mer761	NC_004556	888180	888222	ACTTGAACACGTCATCCCGACTGAATTAGGGTTGCGTTTTGCT	NC_004556.813	NC_004556.813	887101	888252	+	AutoIPR: IPR004559:Coproporphyrinogen IIIoxidase, oxygen-independent related; IPR007197:RadicalSAM; IPR023404:Radical SAM, alpha/beta horseshoe;
long-mer762	NC_004556	888354	888376	CCTACCTGCCAATATGGCCTTGT	NC_004556.814	NC_004556.814	888322	890808	+	AutoIPR: IPR012434:Protein of unknown functionDUF1631;
long-mer763	NC_004556	890069	890111	AAGCGACTGAAACCATCGAACTCCTGTGTGCCGTTGCTCCGCC	NC_004556.814	NC_004556.814	888322	890808	+	AutoIPR: IPR012434:Protein of unknown functionDUF1631;
long-mer764	NC_004556	890388	890430	CCGGACCGAATTGGCAGCGCGACTGAAGCACCACACCAGGTTT	NC_004556.814	NC_004556.814	888322	890808	+	AutoIPR: IPR012434:Protein of unknown functionDUF1631;
long-mer765	NC_004556	891123	891164	TGGGTCGACGTTGGGTATTGAGGGTATTGACATGGTGCGAAC	NC_004556.815	NC_004556.815	890805	891143	+	AutoIPR: IPR009875:PilZ domain;
long-mer766	NC_004556	892221	892263	ATCACGGTTTTCGATTACTGCTTCGGTCCCCGCTGAGTCGTTT	NA
long-mer767	NC_004556	895652	895675	TGCTTTTTCTGTGATGGTAAGCAC	NC_004556.819	NC_004556.819	894825	895736	+	AutoIPR: IPR004776:Auxin efflux carrier;
long-mer768	NC_004556	900158	900231	CCGCAGCGTCATGGGCATGATCGTGGAGGCGACCGATGGTGATGCGGCGCCCACAGATGACATTGAGGCTTTGC	NC_004556.821	NC_004556.821	899709	901409	+	AutoIPR: IPR013369:Type II secretion systemGspE; IPR013374:ATPase, type IV, pilus assembly, PilB;IPR027417:P-loop containing nucleoside triphosphatehydrolase;
long-mer769	NC_004556	904739	904781	GGATCAATTACCAGTGTCAGTAGCTGTGCAGATCAAGGATGAC	NC_004556.826	NC_004556.826	904218	904844	+	
long-mer770	NC_004556	905001	905032	GGTTGGAATATGCGGTGTCTCGGCTTCAGGAC	NC_004556.827	NC_004556.827	904790	905689	+	AutoIPR: IPR005628:General secretion pathwayprotein K;
long-mer771	NC_004556	905352	905394	GTTTGGTGTTAGGAATGGATACGGATCTGTATCGACTGATGCT	NC_004556.827	NC_004556.827	904790	905689	+	AutoIPR: IPR005628:General secretion pathwayprotein K;
long-mer772	NC_004556	905821	905863	TCAGAGCGTCTCTTGCTCTCTGTACAGGCTGATGGTTTGCATT	NC_004556.828	NC_004556.828	905680	906816	+	AutoIPR: IPR007813:Fimbrial assembly PilN;
long-mer773	NC_004556	905901	905943	ACAGCTGCCGTGGCCTATCACACCTCAGGAACTGAGTGGGATG	NC_004556.828	NC_004556.828	905680	906816	+	AutoIPR: IPR007813:Fimbrial assembly PilN;
long-mer774	NC_004556	906477	906519	CTTGGTCACGCTGATTGAAGGCGTTCGTTTCCTTGATGAGCGC	NC_004556.828	NC_004556.828	905680	906816	+	AutoIPR: IPR007813:Fimbrial assembly PilN;
long-mer775	NC_004556	906941	906983	GATCGAGAATTGAGGATCAAGTCGCAGTTGCAACAGGGGGCGA	NC_004556.829	NC_004556.829	906797	907429	+	AutoIPR: IPR007690:Type II secretion system,protein M;
long-mer776	NC_004556	908020	908062	CATCTGCTGTTTCGCAAAGTGGCAGGGTTCCTGGGGGACAGCA	NC_004556.830	NC_004556.830	907419	908186	+	
long-mer777	NC_004556	921139	921181	GTTGCTTGAGTTCGATACCAAACTGCGTGCCGACGAAGTATTG	NC_004556.835	NC_004556.835	919994	921589	+	AutoIPR: IPR000103:Pyridinenucleotide-disulphide oxidoreductase, class-II;IPR012336:Thioredoxin-like fold; IPR023753:Pyridinenucleotide-disulphide oxidoreductase, FAD/NAD(P)-bindingdomain;
long-mer778	NC_004556	921484	921526	TGTTATTGCGATGGGGGAGGGGTCTAAAGCCGCGTTGAGTGCT	NC_004556.835	NC_004556.835	919994	921589	+	AutoIPR: IPR000103:Pyridinenucleotide-disulphide oxidoreductase, class-II;IPR012336:Thioredoxin-like fold; IPR023753:Pyridinenucleotide-disulphide oxidoreductase, FAD/NAD(P)-bindingdomain;
long-mer779	NC_004556	921801	921843	CAAGAAGTTGGAAGGCGAGCTTGGCGTGTCGTTAGTCGAGCGT	NC_004556.836	NC_004556.836	921694	922629	+	AutoIPR: IPR011991:Winged helix-turn-helixDNA-binding domain; IPR017685:HTH-type transcriptionalregulator ArgP;
long-mer780	NC_004556	921948	922014	CCGTGATCCGGAGGCTGGTGCCGTGCGTTTGGGTATTTTCCCAACCCTCGGTCCGTATTTGTTGCCC	NC_004556.836	NC_004556.836	921694	922629	+	AutoIPR: IPR011991:Winged helix-turn-helixDNA-binding domain; IPR017685:HTH-type transcriptionalregulator ArgP;
long-mer781	NC_004556	922507	922548	ATGGTGTGGCGACGCAGTTCTGCGATGACGACATTTCTGGAG	NC_004556.836	NC_004556.836	921694	922629	+	AutoIPR: IPR011991:Winged helix-turn-helixDNA-binding domain; IPR017685:HTH-type transcriptionalregulator ArgP;
long-mer782	NC_004556	922650	922727	TTAAGCGCGAGTCTGTGGGTTACTTACCCGTTGTTATTTTGGAGTCAGGGATGCTTAGATGTTGGTGTTAAGATTGCG	NA
long-mer783	NC_004556	923882	923924	ATTCGACTCATCAGCAGATCTAATATGGGTTTCTTGCATTTCC	NA
long-mer784	NC_004556	926123	926152	TTGGCCAGTTGTACCGCCACCAGTTGCAGT	NC_004556.841	NC_004556.841	925955	926347	-	AutoIPR: IPR000754:Ribosomal protein S9;IPR020568:Ribosomal protein S5 domain 2-type fold;
long-mer785	NC_004556	930372	930414	TGATTGGTGGTGGCATATGTGCTGCCCTGTATTTCCTCTGAAT	NC_004556.847	NC_004556.847	930137	930412	+	
long-mer786	NC_004556	930623	930669	TTTTTTGAATTCGGATTGATCTCCTTCAAGGGGTCTAGGACCCGTTC	NC_004556.848	NC_004556.848	930430	930630	+	
long-mer787	NC_004556	930989	931031	GATATCTGCCTGTGTGGTGCCTCTGGTCTATGACTGAATGCGG	NA
long-mer788	NC_004556	934651	934689	CAGCTTTGTAAGGAATGTTGTCTGCTTTGAGTTCTTGCT	NC_004556.853	NC_004556.853	934373	935809	-	AutoIPR: IPR006258:Dihydrolipoamidedehydrogenase; IPR016156:FAD/NAD-linked reductase,dimerisation domain; IPR023753:Pyridinenucleotide-disulphide oxidoreductase, FAD/NAD(P)-bindingdomain;
long-mer789	NC_004556	935600	935642	CATGTTCCAGTACTGGCGGGAAGAGTCCAGCAGTGCTTTGGAA	NC_004556.853	NC_004556.853	934373	935809	-	AutoIPR: IPR006258:Dihydrolipoamidedehydrogenase; IPR016156:FAD/NAD-linked reductase,dimerisation domain; IPR023753:Pyridinenucleotide-disulphide oxidoreductase, FAD/NAD(P)-bindingdomain;
long-mer790	NC_004556	935870	935912	TTTTTATTTTGTCTATGTATTATTGGCATTCTTTTTTACTCAT	NC_004556.854	NC_004556.854	935889	936230	-	
long-mer791	NC_004556	937216	937256	CTGGTGACAGTACTGCCGGCGTCGAATTTGATTTCTTTCAA	NC_004556.855	NC_004556.855	936246	937421	-	AutoIPR: IPR006255:Dihydrolipoamidesuccinyltransferase; IPR006256:Dihydrolipoamideacetyltransferase pyruvate dehydrogenase complex;IPR023213:Chloramphenicol acetyltransferase-like domain;
long-mer792	NC_004556	947773	947795	CCGCGAAGTCCGCGCGTGGGGCG	NC_004556.862	NC_004556.862	947600	947806	+	
long-mer793	NC_004556	951848	951890	GTGTGTTGCGGTGTTGGGTGACTTTAATACACGCGTGCGACGG	NC_004556.867	NC_004556.867	951858	952553	+	
long-mer794	NC_004556	969459	969491	TGGACATGCGCTGTGTGCCGAACGAGGCAATGC	NC_004556.884	NC_004556.884	968894	973792	+	AutoIPR: IPR024727:Bacterial NAD-glutamatedehydrogenase, N-terminal; IPR028971:NAD-glutamatedehydrogenase;
long-mer795	NC_004556	973615	973657	GGCAATGCCTGGAATGAGTGCTGAGGAAAAGGTTGACCAATGG	NC_004556.884	NC_004556.884	968894	973792	+	AutoIPR: IPR024727:Bacterial NAD-glutamatedehydrogenase, N-terminal; IPR028971:NAD-glutamatedehydrogenase;
long-mer796	NC_004556	974908	974931	TACTGGCATTGAATTGGGGAGAAG	NC_004556.886	NC_004556.886	974730	975686	+	AutoIPR: IPR010394:5-nucleotidase;
long-mer797	NC_004556	974978	974999	TGCTGACACTGGCTTGCGTATC	NC_004556.886	NC_004556.886	974730	975686	+	AutoIPR: IPR010394:5-nucleotidase;
long-mer798	NC_004556	975362	975384	CGGTGGGCCGTTCCGTAATTTTT	NC_004556.886	NC_004556.886	974730	975686	+	AutoIPR: IPR010394:5-nucleotidase;
long-mer799	NC_004556	975429	975461	GCTTCACCGATCCGTACGGCATTAGTCACCGCG	NC_004556.886	NC_004556.886	974730	975686	+	AutoIPR: IPR010394:5-nucleotidase;
long-mer800	NC_004556	975840	975903	TAACGACGCATGAGTCACGTGCTGACAGACGATAATGGCTCGATGATTTTTATTATGTGCTATC	NA
long-mer801	NC_004556	976247	976289	CAAGATTGGAGGAACATGCGATTGTTGCGCCGGGCGACTTTTT	NC_004556.887	NC_004556.887	976006	976425	+	AutoIPR: IPR017102:Uncharacterised conservedprotein UCP037087;
long-mer802	NC_004556	977272	977312	TGCATTTTGATCGGATACATACACCTCGCGCACTTCTTCGC	NA
long-mer803	NC_004556	985857	985898	GGAATGCATCTGTGTTGTTGCAAGGTAGTAGCGCGGAGTTTG	NA
long-mer804	NC_004556	986377	986407	TCGATCTGGGCAGTGATTGTGTTCAGGCTTG	NC_004556.896	NC_004556.896	986208	986756	+	
long-mer805	NC_004556	986548	986571	ACGACGATTTTTTTACTGTTAGCG	NC_004556.896	NC_004556.896	986208	986756	+	
long-mer806	NC_004556	986935	986977	TTTCGGGGTATGAGTCTGTTTATGGGGTTCATTGGTGTATTAG	NA
long-mer807	NC_004556	987261	987303	CAGGATAACGTTGCCGTTATCTGTAATGACCCCTTCACGCCAT	NC_004556.898	NC_004556.898	987117	987854	-	AutoIPR: IPR004788:Ribose 5-phosphateisomerase, type A;
long-mer808	NC_004556	987486	987528	TCCTTTGATAAGGCGTTTGTAAGGGTCGCACTCGTCTGCACCG	NC_004556.898	NC_004556.898	987117	987854	-	AutoIPR: IPR004788:Ribose 5-phosphateisomerase, type A;
long-mer809	NC_004556	987628	987663	CCTTTGATGCGTTTTGGGGTGTGTCCTAGTGCGTCG	NC_004556.898	NC_004556.898	987117	987854	-	AutoIPR: IPR004788:Ribose 5-phosphateisomerase, type A;
long-mer810	NC_004556	987837	987879	GACAGTAGCAATTTCCATTGGCTCGTAGTGACCGGGAATACGG	NC_004556.898	NC_004556.898	987117	987854	-	AutoIPR: IPR004788:Ribose 5-phosphateisomerase, type A;
long-mer810	NC_004556	987837	987879	GACAGTAGCAATTTCCATTGGCTCGTAGTGACCGGGAATACGG	NC_004556.899	NC_004556.899	987827	988294	-	AutoIPR: IPR015947:PUA-like domain;
long-mer811	NC_004556	987947	987989	TTCAAGTGTGATGGTGCGTGCTAGTTTGCGCTCGAATGCGATG	NC_004556.899	NC_004556.899	987827	988294	-	AutoIPR: IPR015947:PUA-like domain;
long-mer812	NC_004556	988155	988178	ATATGTATTTTGTCGCGGATGAAG	NC_004556.899	NC_004556.899	987827	988294	-	AutoIPR: IPR015947:PUA-like domain;
long-mer813	NC_004556	989744	989786	TGCTAGAAGTTCGCGACGTTCAAGCATCATCTGATGATGCTGG	NC_004556.903	NC_004556.903	989672	989893	-	AutoIPR: IPR012662:Conserved hypotheticalprotein CHP02449;
long-mer814	NC_004556	989934	989976	CGTGTGGGGAGTGCCCTCTATCTGTCGTTCGATTAGCTTTCAA	NA
long-mer815	NC_004556	990227	990253	CAATGATTCTAGCCGATGCGGGAGTGG	NC_004556.904	NC_004556.904	990094	990639	+	AutoIPR: IPR011978:Uncharacterised proteinfamily UPF0149;
long-mer816	NC_004556	990568	990610	GTGCGTGTGGCAGTGTTGTTGCTGCATGGGGACTGTTTGATTG	NC_004556.904	NC_004556.904	990094	990639	+	AutoIPR: IPR011978:Uncharacterised proteinfamily UPF0149;
long-mer817	NC_004556	991974	992000	TGAGAAGTGTTTGATGTGGCTGGGGCA	NC_004556.905	NC_004556.905	990636	991976	+	AutoIPR: IPR000994:Peptidase M24, structuraldomain; IPR001714:Peptidase M24, methionineaminopeptidase; IPR028980:Creatinase/Aminopeptidase P,N-terminal; IPR029149:Creatinase/Aminopeptidase P/Spt16,N-terminal;
long-mer818	NC_004556	993673	993705	GTTTGGAGCGGTGGCGTGGAAGTTGCAAATATT	NA
long-mer819	NC_004556	994711	994739	TGTGTTGGCGGCGGCCACGCCACAATCGT	NC_004556.908	NC_004556.908	993722	995059	+	AutoIPR: IPR012434:Protein of unknown functionDUF1631;
long-mer820	NC_004556	996284	996326	GCTTTGGCAGCATTATCTGCCAATGATTCTGTTGCATGAGTGC	NC_004556.911	NC_004556.911	996306	996524	+	
long-mer821	NC_004556	996435	996477	GGTCTGCATGGGGATGCCGTAAAGCTGGCGATTACTCTCCTGT	NC_004556.911	NC_004556.911	996306	996524	+	
long-mer822	NC_004556	997400	997442	TGATGGTGCCGCAGGGGGATTTCGTCACCCTCCCAGCGGGCAG	NC_004556.914	NC_004556.914	997249	997899	+	AutoIPR: IPR017776:FeS assembly SUF systemprotein SufT, putative;
long-mer823	NC_004556	997914	997955	TGATCCGTTGCTGCCTGCTCCGATCCGTTGCTGCCTGCTCCT	NA
long-mer824	NC_004556	998503	998545	CCGTATTTCGCTAAAGGCGTTACTCCCGTGTCGATCTGGTTGT	NC_004556.915	NC_004556.915	997993	999081	+	AutoIPR: IPR001544:Aminotransferase class IV;
long-mer825	NC_004556	1002311	1002353	TTTTCGTGGCCCAGCAGCGACTGGAGTGATGCTGGTGGTGTCT	NC_004556.920	NC_004556.920	1001250	1002479	+	
long-mer826	NC_004556	1002407	1002449	TTTTTATGCGGTGGCAGTTGGTGTGTGTATTGGTTTGGCGTTG	NC_004556.920	NC_004556.920	1001250	1002479	+	
long-mer827	NC_004556	1004639	1004681	ACTGTTGCTGTGGTAAGTGGGTACGGTCGCTGTGGGCGCTGGC	NA
long-mer828	NC_004556	1005370	1005406	TAGGCAGGAGGAATGCACGCGCACGGGGACTGCACTG	NC_004556.923	NC_004556.923	1004851	1006047	-	AutoIPR: IPR000926:GTP cyclohydrolase II, RibA;IPR016299:Riboflavin biosynthesis protein RibBA;
long-mer829	NC_004556	1006925	1006967	GTATTGCTGTACAGTCGGAAGTAGTAGCAGTGGTTGTTTGTAT	NA
long-mer830	NC_004556	1009375	1009412	GCTGCAAAGCGTCAGCGTGTCTCGGTTCAATCCAAGGT	NC_004556.928	NC_004556.928	1009312	1011828	+	AutoIPR: IPR004476:Ribonuclease II/ribonucleaseR; IPR012340:Nucleic acid-binding, OB-fold;IPR022966:Ribonuclease II/R, conserved site;
long-mer831	NC_004556	1009463	1009488	AAGATGCCAAGTTGTCGCCAGTAAAG	NC_004556.928	NC_004556.928	1009312	1011828	+	AutoIPR: IPR004476:Ribonuclease II/ribonucleaseR; IPR012340:Nucleic acid-binding, OB-fold;IPR022966:Ribonuclease II/R, conserved site;
long-mer832	NC_004556	1014457	1014497	TCTTGGGTGATGTAGGTAGCGTAGCGGTTTTGTTGTGTTTC	NA
long-mer833	NC_004556	1015894	1015936	ATGCAGTATTCTACGTTGGTGGATGTGATTATATTGTTGAGGA	NA
long-mer834	NC_004556	1016126	1016165	ACAGCTCGATACTAAAATCGTACATTCATCACATTTATTT	NA
long-mer835	NC_004556	1019347	1019389	CGCTGAAGGAGCGACAGCAATCGGTTCAGGGGCGGCGGCTAGT	NC_004556.933	NC_004556.933	1016321	1020268	+	AutoIPR: IPR005594:YadA-like, C-terminal;IPR008635:Coiled stalk of trimeric autotransporteradhesin; IPR011049:Serralysin-like metalloprotease,C-terminal;
long-mer836	NC_004556	1020286	1020324	TGAAAACGTTTAGGACGGGGGGGTAGTTTCCCCCGTCCT	NA
long-mer837	NC_004556	1020393	1020435	ATTGGCAACGGGAATTGTGTCGTTTGATTGATCTTCTGTAGCA	NA
long-mer838	NC_004556	1020466	1020508	TAAAGGTTCATATTGTTTGCTCAGCAACGTGTAGCAAAGGGCT	NA
long-mer839	NC_004556	1025245	1025287	TTCCGGATCCCCAAAACGTACATTGAACTCAATGACTTTGGGA	NC_004556.938	NC_004556.938	1024837	1026129	-	AutoIPR: IPR000115:Phosphoribosylglycinamidesynthetase; IPR005875:Phosphoribosylaminoimidazolecarboxylase, ATPase subunit; IPR016185:Pre-ATP-graspdomain;
long-mer840	NC_004556	1025404	1025446	CTCGTCCGTGATGATTGGTGCTGGTGAGTAAGCACCCATGCCC	NC_004556.938	NC_004556.938	1024837	1026129	-	AutoIPR: IPR000115:Phosphoribosylglycinamidesynthetase; IPR005875:Phosphoribosylaminoimidazolecarboxylase, ATPase subunit; IPR016185:Pre-ATP-graspdomain;
long-mer841	NC_004556	1025775	1025817	TGGGGATACCGTGACGAGCCATAAAGTCTTTTGCATAGGCTTT	NC_004556.938	NC_004556.938	1024837	1026129	-	AutoIPR: IPR000115:Phosphoribosylglycinamidesynthetase; IPR005875:Phosphoribosylaminoimidazolecarboxylase, ATPase subunit; IPR016185:Pre-ATP-graspdomain;
long-mer842	NC_004556	1027706	1027748	CCGTCCATCATTTCCGGGAAGTCTGTCAGGTCGGCCACATCCT	NC_004556.939	NC_004556.939	1026322	1027905	-	AutoIPR: IPR002695:AICARFT/IMPCHase bienzyme;IPR016193:Cytidine deaminase-like; IPR024051:AICARtransformylase domain;
long-mer843	NC_004556	1028577	1028619	CAGTATTTCCCCTGAAAATGGGGCAATCCCCCCGGAGGGTATT	NC_004556.941	NC_004556.941	1028526	1029032	-	
long-mer844	NC_004556	1028748	1028790	CCATTTATTCAGACAGATTTCCTTATTCGCATTGATCAATGCT	NC_004556.941	NC_004556.941	1028526	1029032	-	
long-mer845	NC_004556	1028943	1028985	AAGAACCAGTAAGTTGTGCCCAAAAAGTCTCGCGATTCTCAGT	NC_004556.941	NC_004556.941	1028526	1029032	-	
long-mer846	NC_004556	1029017	1029080	CGTTTTCTGATTTCATTATTACTCTCTAATTATATATTTTTTTTAGGGAAATTTTACTGCAAAT	NC_004556.941	NC_004556.941	1028526	1029032	-	
long-mer847	NC_004556	1029117	1029184	AGGAATAGTTAATAAAAGCACGCTCTTAGCTTCACTGGCTTAACGTAGTGTTGCTCATGAGCAAGATC	NA
long-mer848	NC_004556	1033185	1033219	CCGAAGATGGCGGTCACCGCAAATTCATCCTGATC	NC_004556.945	NC_004556.945	1032056	1033684	+	AutoIPR: IPR002295:N6 adenine-specific DNAmethyltransferase, D21 class; IPR002941:DNA methylaseN-4/N-6; IPR029063:S-adenosyl-L-methionine-dependentmethyltransferase;
long-mer849	NC_004556	1033313	1033355	AATACCAAGGGGCAGGCAGTCCCCGGGTTGGGCGGTGGTTTTG	NC_004556.945	NC_004556.945	1032056	1033684	+	AutoIPR: IPR002295:N6 adenine-specific DNAmethyltransferase, D21 class; IPR002941:DNA methylaseN-4/N-6; IPR029063:S-adenosyl-L-methionine-dependentmethyltransferase;
long-mer850	NC_004556	1034647	1034689	GATTGACTTTGAACACCTGGCCTTGCGTCAGTGTGCCGAAACA	NC_004556.947	NC_004556.947	1033883	1036405	+	AutoIPR: IPR014001:Helicase superfamily 1/2,ATP-binding domain; IPR027417:P-loop containingnucleoside triphosphate hydrolase;
long-mer851	NC_004556	1034956	1034986	CTTGGCAGCATTGCGTGGTGCTCGGGACCCT	NC_004556.947	NC_004556.947	1033883	1036405	+	AutoIPR: IPR014001:Helicase superfamily 1/2,ATP-binding domain; IPR027417:P-loop containingnucleoside triphosphate hydrolase;
long-mer852	NC_004556	1035290	1035332	TCACAGATGGCGCCGGATGCGCTCGGTGACCCACTCATTGAGG	NC_004556.947	NC_004556.947	1033883	1036405	+	AutoIPR: IPR014001:Helicase superfamily 1/2,ATP-binding domain; IPR027417:P-loop containingnucleoside triphosphate hydrolase;
long-mer853	NC_004556	1039006	1039048	TGAGCGCATCATCGCGTTGATTGAGCAGGCGCGGGATGAGCAC	NC_004556.950	NC_004556.950	1038938	1040575	+	AutoIPR: IPR003694:NAD(+) synthetase;IPR014729:Rossmann-like alpha/beta/alpha sandwich fold;
long-mer854	NC_004556	1044173	1044235	GCTTTATTTTGATGATTTTTTGAGATGCATGTCTAATTTTTTGCGCATGTCTCAAATGGTTCC	NA
long-mer855	NC_004556	1044309	1044351	GCGCTCTTTAATGAAAGCTTGGCTGGCCTGGCTTGGTAACTAT	NA
long-mer856	NC_004556	1044623	1044665	TTATAGTTTCATTTCTTCCAAGTAAATTAAAAAAAGAAGATCC	NC_004556.953	NC_004556.953	1044372	1045181	-	
long-mer857	NC_004556	1044745	1044782	AATACTCCAGACATGAGTGCTGCAAAGATTAAAATCAT	NC_004556.953	NC_004556.953	1044372	1045181	-	
long-mer858	NC_004556	1045074	1045105	GTAGAAAGAGTTTACTCGCCAAGAGATATAGA	NC_004556.953	NC_004556.953	1044372	1045181	-	
long-mer859	NC_004556	1045313	1045355	ATCATATCAATGCTGGTTATTCCATAAGAACGGCTTAAGAAAT	NA
long-mer860	NC_004556	1045392	1045455	ATGTCAGAGGCTGCAAAGGTTACAGGTTTTATAAAAGTGGCATTGGCATGGTCAAGCATCGTAA	NA
long-mer861	NC_004556	1045532	1045574	TAGCCAAGTGCGGGTCACATGTAGGATGTCGACATTGTCTTGT	NC_004556.954	NC_004556.954	1045496	1046395	-	AutoIPR: IPR006260:TonB, C-terminal;
long-mer862	NC_004556	1046652	1046694	ATGGTCTATAGGGACTCCGTCAATCAGTAGGATGCGTTTGTCG	NC_004556.955	NC_004556.955	1046373	1047317	-	AutoIPR: IPR006284:Glutathione synthetase,prokaryotic; IPR013815:ATP-grasp fold, subdomain 1;
long-mer863	NC_004556	1049652	1049694	GCTGGAAGAGATTATTTCCATAGGTGAAGGTGATCTAACCGTG	NC_004556.958	NC_004556.958	1048576	1050618	+	AutoIPR: IPR004090:Chemotaxis methyl-acceptingreceptor;
long-mer864	NC_004556	1049721	1049763	TGGGGCGATAGCCGACGCGATTAACTGTGCTGTTGATGAACTG	NC_004556.958	NC_004556.958	1048576	1050618	+	AutoIPR: IPR004090:Chemotaxis methyl-acceptingreceptor;
long-mer865	NC_004556	1049778	1049820	CACGATCAATACTACTTCGGCTAAGGTTGCGGTATCGGCGCAT	NC_004556.958	NC_004556.958	1048576	1050618	+	AutoIPR: IPR004090:Chemotaxis methyl-acceptingreceptor;
long-mer866	NC_004556	1051327	1051369	ATTTAAGGACGCAGATTACCGTACTGAGTAGTGTTGCTGATAC	NC_004556.959	NC_004556.959	1050726	1055903	+	AutoIPR: IPR002545:CheW-like domain;IPR003594:Histidine kinase-like ATPase, C-terminaldomain; IPR004105:Histidine kinase  CheA-like,homodimeric domain; IPR005467:Histidine kinase domain;IPR011006:CheY-like superfamily; IPR014409:Signaltransduction histidine kinase, hybrid-type, aerobicrespiration control ArcB;
long-mer867	NC_004556	1052031	1052073	GCTACAGAATCTATGTCACCTAACGAAGCGCTACCAGAACTGA	NC_004556.959	NC_004556.959	1050726	1055903	+	AutoIPR: IPR002545:CheW-like domain;IPR003594:Histidine kinase-like ATPase, C-terminaldomain; IPR004105:Histidine kinase  CheA-like,homodimeric domain; IPR005467:Histidine kinase domain;IPR011006:CheY-like superfamily; IPR014409:Signaltransduction histidine kinase, hybrid-type, aerobicrespiration control ArcB;
long-mer868	NC_004556	1052238	1052280	GAATCCATGCCTGACGATGAGACGGTTATCCAAAGTATACCTA	NC_004556.959	NC_004556.959	1050726	1055903	+	AutoIPR: IPR002545:CheW-like domain;IPR003594:Histidine kinase-like ATPase, C-terminaldomain; IPR004105:Histidine kinase  CheA-like,homodimeric domain; IPR005467:Histidine kinase domain;IPR011006:CheY-like superfamily; IPR014409:Signaltransduction histidine kinase, hybrid-type, aerobicrespiration control ArcB;
long-mer869	NC_004556	1053166	1053208	TAGTGACGACAATGCCTGATGGTGGCCAGTCGCAACAGCAGTA	NC_004556.959	NC_004556.959	1050726	1055903	+	AutoIPR: IPR002545:CheW-like domain;IPR003594:Histidine kinase-like ATPase, C-terminaldomain; IPR004105:Histidine kinase  CheA-like,homodimeric domain; IPR005467:Histidine kinase domain;IPR011006:CheY-like superfamily; IPR014409:Signaltransduction histidine kinase, hybrid-type, aerobicrespiration control ArcB;
long-mer870	NC_004556	1053931	1053973	ACTTTGGTGAGGTTGCCGAGCTTTCCTTAATTGCTGATGTTTC	NC_004556.959	NC_004556.959	1050726	1055903	+	AutoIPR: IPR002545:CheW-like domain;IPR003594:Histidine kinase-like ATPase, C-terminaldomain; IPR004105:Histidine kinase  CheA-like,homodimeric domain; IPR005467:Histidine kinase domain;IPR011006:CheY-like superfamily; IPR014409:Signaltransduction histidine kinase, hybrid-type, aerobicrespiration control ArcB;
long-mer871	NC_004556	1055309	1055351	CGTTGCAGTAGCAGTCGACGAGGTGCTTGGCAATCGGGAAATT	NC_004556.959	NC_004556.959	1050726	1055903	+	AutoIPR: IPR002545:CheW-like domain;IPR003594:Histidine kinase-like ATPase, C-terminaldomain; IPR004105:Histidine kinase  CheA-like,homodimeric domain; IPR005467:Histidine kinase domain;IPR011006:CheY-like superfamily; IPR014409:Signaltransduction histidine kinase, hybrid-type, aerobicrespiration control ArcB;
long-mer872	NC_004556	1055876	1055918	ATTAGGGGTTGTTCGTGTCCGAGAATGATAGCGTCCAAGGTAA	NC_004556.959	NC_004556.959	1050726	1055903	+	AutoIPR: IPR002545:CheW-like domain;IPR003594:Histidine kinase-like ATPase, C-terminaldomain; IPR004105:Histidine kinase  CheA-like,homodimeric domain; IPR005467:Histidine kinase domain;IPR011006:CheY-like superfamily; IPR014409:Signaltransduction histidine kinase, hybrid-type, aerobicrespiration control ArcB;
long-mer872	NC_004556	1055876	1055918	ATTAGGGGTTGTTCGTGTCCGAGAATGATAGCGTCCAAGGTAA	NC_004556.960	NC_004556.960	1055890	1057089	+	AutoIPR: IPR012071:Chemotaxis glutamatemethyltransferase;
long-mer873	NC_004556	1056518	1056560	TTAGTCTAGCTCAGAGTTGTGTGCCGCCGCCTTCATTCGGTGC	NC_004556.960	NC_004556.960	1055890	1057089	+	AutoIPR: IPR012071:Chemotaxis glutamatemethyltransferase;
long-mer874	NC_004556	1057026	1057068	ATTTTCCGGTAATCCTACCCAACTAGCACATGCTTTAAGTGCA	NC_004556.960	NC_004556.960	1055890	1057089	+	AutoIPR: IPR012071:Chemotaxis glutamatemethyltransferase;
long-mer875	NC_004556	1057620	1057672	TTGAAAAGATTACCAAGAGGGCGTGTTTTTTCAGGGTGTGTTTTTTCGTTTTA	NA
long-mer876	NC_004556	1058140	1058182	GATGTAATGACCATTGAAGCATGAGGAATCAAATTGCTTGATT	NC_004556.962	NC_004556.962	1058071	1059528	-	AutoIPR:IPR005854:Amidophosphoribosyltransferase;IPR029055:Nucleophile aminohydrolases, N-terminal;IPR029057:Phosphoribosyltransferase-like;
long-mer877	NC_004556	1059004	1059046	TCCCAGCCCTAATATCATGCTCACTACGGCGTAGCCGCCCTTA	NC_004556.962	NC_004556.962	1058071	1059528	-	AutoIPR:IPR005854:Amidophosphoribosyltransferase;IPR029055:Nucleophile aminohydrolases, N-terminal;IPR029057:Phosphoribosyltransferase-like;
long-mer878	NC_004556	1059121	1059163	TGCGAATACGTTAAGTAATACTTCGCTGTCAGAGTCGGTGTTG	NC_004556.962	NC_004556.962	1058071	1059528	-	AutoIPR:IPR005854:Amidophosphoribosyltransferase;IPR029055:Nucleophile aminohydrolases, N-terminal;IPR029057:Phosphoribosyltransferase-like;
long-mer879	NC_004556	1059340	1059382	AAGGACCGCCATACGCTGCTCATCGAATACGTCTCGTACCAAA	NC_004556.962	NC_004556.962	1058071	1059528	-	AutoIPR:IPR005854:Amidophosphoribosyltransferase;IPR029055:Nucleophile aminohydrolases, N-terminal;IPR029057:Phosphoribosyltransferase-like;
long-mer880	NC_004556	1059608	1059650	TCAGGAGATTATGTTCTCCAGTGTACATATAGTTACTAATAAG	NC_004556.963	NC_004556.963	1059643	1060296	-	AutoIPR: IPR003825:Colicin V production, CvpA;
long-mer881	NC_004556	1059823	1059865	TGTTAATGGAGATGAACGCTGCGGTAACTTAGCACGCATCCAT	NC_004556.963	NC_004556.963	1059643	1060296	-	AutoIPR: IPR003825:Colicin V production, CvpA;
long-mer882	NC_004556	1059936	1059978	AGCCAATCATCAGTAACAGTAAGCAAGCAATGAAGCCGCCACG	NC_004556.963	NC_004556.963	1059643	1060296	-	AutoIPR: IPR003825:Colicin V production, CvpA;
long-mer883	NC_004556	1060237	1060279	ACGTAATAGGCCCAATAATGCGGAAACCAAGATGATGATGGCT	NC_004556.963	NC_004556.963	1059643	1060296	-	AutoIPR: IPR003825:Colicin V production, CvpA;
long-mer884	NC_004556	1060768	1060810	TGTGAAGGTGTACTTGACACCTGAGGCTTAGCGACGGGACTTT	NC_004556.964	NC_004556.964	1060374	1061360	-	AutoIPR: IPR007730:Sporulation-related domain;
long-mer885	NC_004556	1061375	1061418	ACACTAAAATTAAAGCGTTATAGATTATACGTCTACTGGCAATG	NC_004556.965	NC_004556.965	1061399	1062697	-	AutoIPR: IPR001645:Folylpolyglutamatesynthetase;
long-mer886	NC_004556	1062956	1063064	TGGATATTTATTAATCTTATAGCCCTATGATCCTTTAAGGAGAGATTTAAATAACGTACTTTTTTGTTCTAGTTGAGGGTGATTGTATAGGTTGCCACTAGTGTGCTAT	NA
long-mer887	NC_004556	1063135	1063276	TATTTTGATCATCTTTAACTACGAAATATCATGAAAATTATTAATAAAGTGTCCTGGATAATATGCTTCAGCCCCTCAATCCCCTTAATTTTTTGAATTTTAAATTACTATTTCATTTTTACTTCATTTAATAATTTTTATG	NA
long-mer888	NC_004556	1063283	1063305	TCAGAAGGAGTGTGATTTATTAC	NA
long-mer889	NC_004556	1063384	1063426	TTATGTCACCACCTAACTAAAATTTAAGGAAATGTCCTGATGA	NC_004556.966	NC_004556.966	1063423	1063860	+	AutoIPR: IPR010694:Uncharacterised proteinfamily VirK;
long-mer890	NC_004556	1063444	1063486	TGCCCATTATTGTTATCGTTGTTACCTGTAAGCTCGGCTATCG	NC_004556.966	NC_004556.966	1063423	1063860	+	AutoIPR: IPR010694:Uncharacterised proteinfamily VirK;
long-mer891	NC_004556	1063614	1063656	CACGCGTGGTGGTTCACCTATCGAAGGATATCGGCTCACCAAC	NC_004556.966	NC_004556.966	1063423	1063860	+	AutoIPR: IPR010694:Uncharacterised proteinfamily VirK;
long-mer892	NC_004556	1063770	1063812	GTACCTATATGACGTTCCGACTTTCGTTCAGAAATCTAAATTT	NC_004556.966	NC_004556.966	1063423	1063860	+	AutoIPR: IPR010694:Uncharacterised proteinfamily VirK;
long-mer893	NC_004556	1066166	1066201	GATGTTTGTATCAGTGTCATGTGCCATTGAAGTAAC	NA
long-mer894	NC_004556	1066234	1066257	GCAGGGACCGACTTTATCATCACT	NA
long-mer895	NC_004556	1066303	1066345	TTCAAAAAATCGCACATAACGTAATAATAGGTCATGATCTATT	NA
long-mer896	NC_004556	1066472	1066569	TTCCAAATTTGTAATTAAATTCGCGCTATAAGCTATTCTTGCTCTGAAGCAGGTTAAGTGATTTTTTATTTTTCTTAGAATAGCATATAAAAGAAATA	NA
long-mer897	NC_004556	1066571	1066613	GATTTTATTATTTTATAATCACTATTATTTTTTATTTCATGAA	NA
long-mer898	NC_004556	1066688	1066730	TTACTAGAATAAAATTCATATACAAAAAAACAGCGCTTGCAGA	NA
long-mer899	NC_004556	1073805	1073847	AACATGCCCCAGTAAAAACATGGAGATCCTATATCGAGCACAC	NA
long-mer900	NC_004556	1077946	1077988	CATCGTCTTGCAGGTGTTCTCACTGTCGCGTAGCCAGCCGATG	NC_004556.980	NC_004556.980	1077862	1078281	-	
long-mer901	NC_004556	1078131	1078175	AGATCTGCTCCGAGTTCTCGTGCCCGGCGCGTGATGCCTTGCCGT	NC_004556.980	NC_004556.980	1077862	1078281	-	
long-mer902	NC_004556	1078223	1078264	GCCTTGTTGATCGCCAAGGGGGCGTTTTCCATGCCGCTATTG	NC_004556.980	NC_004556.980	1077862	1078281	-	
long-mer903	NC_004556	1078284	1078362	CGGTTGCGGCGATGGCGATGGCGATGGCGATGGGGATGGGGATGGGGATGGGGATGGGGATGGGGAGAAGCTATGCAGG	NA
long-mer904	NC_004556	1078924	1078966	GCGCAGTGCTTCGCGGACACTGCCTGCAATTGCGATATGGTTG	NC_004556.982	NC_004556.982	1078612	1079478	-	AutoIPR: IPR006242:Putative pyrophosphorylaseModD; IPR027277:Nicotinate-nucleotidepyrophosphorylase/Putative pyrophosphorylase ModD;
long-mer905	NC_004556	1081683	1081707	TCCCTATCGGGGATCAATACGGTTT	NC_004556.984	NC_004556.984	1081031	1082032	-	AutoIPR: IPR003473:Quinolinate synthetase A;
long-mer906	NC_004556	1083296	1083336	TTCTTTCGATTCAGATTGTTCTGCAGATGCTTCCTGGCTAT	NA
long-mer907	NC_004556	1083383	1083414	ATCTTTAGAATAATTAGCTTTATCTATTTTTT	NA
long-mer908	NC_004556	1084613	1084648	ATGCCGCTCACCTAGCCAGGTTGCGGTAAACATTAT	NA
long-mer909	NC_004556	1092420	1092462	AAATTCATCTAAATAATTAATAAAATCACAAAACTAATTTTCA	NA
long-mer910	NC_004556	1092483	1092525	TATTTTTTAACCGATTTTATGTAATCGCTATCTCGAACCATCA	NA
long-mer911	NC_004556	1092775	1092817	TGGATGAGGCTCCAGACCAAGGGCAAACTAGCACCACGCCATT	NC_004556.1001	NC_004556.1001	1092666	1093859	+	AutoIPR: IPR004390:Signal-recognition particlereceptor FtsY; IPR027417:P-loop containing nucleosidetriphosphate hydrolase;
long-mer912	NC_004556	1092862	1092904	GTAGTGCCTTTACAGAGCTAGTAATCTCCACTTGCAACGACAC	NC_004556.1001	NC_004556.1001	1092666	1093859	+	AutoIPR: IPR004390:Signal-recognition particlereceptor FtsY; IPR027417:P-loop containing nucleosidetriphosphate hydrolase;
long-mer913	NC_004556	1093070	1093112	AGGCGTGTCTACGACTAATGCAATAGTTGACGGTTTGCGTAAA	NC_004556.1001	NC_004556.1001	1092666	1093859	+	AutoIPR: IPR004390:Signal-recognition particlereceptor FtsY; IPR027417:P-loop containing nucleosidetriphosphate hydrolase;
long-mer914	NC_004556	1093505	1093547	CGCAGGCCGCCTGCATACCCAAATTGGTTTAATGAACGAGTTG	NC_004556.1001	NC_004556.1001	1092666	1093859	+	AutoIPR: IPR004390:Signal-recognition particlereceptor FtsY; IPR027417:P-loop containing nucleosidetriphosphate hydrolase;
long-mer915	NC_004556	1093916	1093953	GAGTCCCTACTCACTTAGCTTACCCACTCGCAGGCCAG	NA
long-mer916	NC_004556	1094147	1094189	GTTGGCAGCAGCAGATACCGATGCTGTCATGGCACATTGGGCT	NC_004556.1002	NC_004556.1002	1093959	1095008	+	AutoIPR: IPR005760:A/G-specific adenineglycosylase MutY; IPR011257:DNA glycosylase;IPR015797:NUDIX hydrolase domain-like;IPR023170:Helix-turn-helix, base-excision DNA repair,C-terminal;
long-mer917	NC_004556	1094251	1094282	TGCATGGTGGCGACCTACCACATGACCAGAAT	NC_004556.1002	NC_004556.1002	1093959	1095008	+	AutoIPR: IPR005760:A/G-specific adenineglycosylase MutY; IPR011257:DNA glycosylase;IPR015797:NUDIX hydrolase domain-like;IPR023170:Helix-turn-helix, base-excision DNA repair,C-terminal;
long-mer918	NC_004556	1094561	1094603	TTTAATCTGCCCATTGCAAGATGGTTGTGTAGCCTGGCGTGAG	NC_004556.1002	NC_004556.1002	1093959	1095008	+	AutoIPR: IPR005760:A/G-specific adenineglycosylase MutY; IPR011257:DNA glycosylase;IPR015797:NUDIX hydrolase domain-like;IPR023170:Helix-turn-helix, base-excision DNA repair,C-terminal;
long-mer919	NC_004556	1094642	1094684	AGTGTTGCCAGAGCGTGAAGCCGTTGTGTTGCTGTTACAAAAT	NC_004556.1002	NC_004556.1002	1093959	1095008	+	AutoIPR: IPR005760:A/G-specific adenineglycosylase MutY; IPR011257:DNA glycosylase;IPR015797:NUDIX hydrolase domain-like;IPR023170:Helix-turn-helix, base-excision DNA repair,C-terminal;
long-mer920	NC_004556	1097407	1097449	TTAAAGGCCTGTGGGTGGTTTGGGGTCTCCTCATTAGAGCGGC	NA
long-mer921	NC_004556	1099573	1099615	AGTAAAGGTGCCTGGTACTGCAGTATTCTTGACTGCTGATTCA	NC_004556.1008	NC_004556.1008	1098131	1100035	+	AutoIPR: IPR003855:Potassium transporter;
long-mer922	NC_004556	1099756	1099798	CGGGTTTTATCGCGTCCATATACGCTTTGGTTTTATGGAAACA	NC_004556.1008	NC_004556.1008	1098131	1100035	+	AutoIPR: IPR003855:Potassium transporter;
long-mer923	NC_004556	1101492	1101524	ATTATCGGCTAAACGTTTCCGTCCTCGTGCGAT	NC_004556.1010	NC_004556.1010	1101145	1101570	+	AutoIPR: IPR006684:Acyl-CoA thioester hydrolaseYbgC/YbaW family; IPR029069:HotDog domain;
long-mer924	NC_004556	1101698	1101732	CAACTATATCGATCTCATGCTTAAAGCCAGTATTC	NC_004556.1011	NC_004556.1011	1101597	1102367	+	AutoIPR: IPR002898:MotA/TolQ/ExbB protonchannel; IPR014163:Tol-Pal system, TolQ;
long-mer925	NC_004556	1102613	1102655	GCTCGCTTTGCAGTTACCCAAAAGTAAGCCTGAAAACATAAAT	NC_004556.1012	NC_004556.1012	1102401	1102835	+	AutoIPR: IPR003400:Biopolymer transport proteinExbD/TolR;
long-mer926	NC_004556	1102730	1102772	TGGGGCTGTTGCTTATAAGGACGTGATTGCCGCAATGAATGCA	NC_004556.1012	NC_004556.1012	1102401	1102835	+	AutoIPR: IPR003400:Biopolymer transport proteinExbD/TolR;
long-mer927	NC_004556	1102862	1102904	GCGAAGGGGTTGTGTTGCCCGTGCTGATGGCCCTATTGCTACA	NC_004556.1013	NC_004556.1013	1102825	1103865	+	AutoIPR: IPR006260:TonB, C-terminal;IPR014161:Tol-Pal system, TolA;
long-mer928	NC_004556	1102990	1103075	GAAGCAAGTTTGGATGTATCCATTAACGATACCCGTATTGCACGTCAAGCGTTGCGTAACTTGCAAGTTCAAGCTCCTATGCCGAT	NC_004556.1013	NC_004556.1013	1102825	1103865	+	AutoIPR: IPR006260:TonB, C-terminal;IPR014161:Tol-Pal system, TolA;
long-mer929	NC_004556	1103148	1103184	ACCTCAGACTGAGGCACAGGAGCGCATTATCCAACCT	NC_004556.1013	NC_004556.1013	1102825	1103865	+	AutoIPR: IPR006260:TonB, C-terminal;IPR014161:Tol-Pal system, TolA;
long-mer930	NC_004556	1103622	1103667	AGTGAGTGGCCAGTGGAGCCGCCCCCCCTCCGTTCCTCTCGGTCAG	NC_004556.1013	NC_004556.1013	1102825	1103865	+	AutoIPR: IPR006260:TonB, C-terminal;IPR014161:Tol-Pal system, TolA;
long-mer931	NC_004556	1103980	1104047	TGGCCAGGCAGTTGAATCTTCCCTATAAACAAGATACTGAGATATGTAGTAACGATATTCTTTAGCTA	NA
long-mer932	NC_004556	1105631	1105673	TTCTACCAGCGCGCTTGTCGCTTGTTCAAAAAAAGTTAAGGAG	NC_004556.1015	NC_004556.1015	1105593	1106132	+	AutoIPR: IPR014169:Peptidoglycan-associatedlipoprotein;
long-mer933	NC_004556	1106174	1106216	GGCCCTCGGGACCGTCGCGCCCTCTTCTGCTCAGATGTCCAGC	NC_004556.1016	NC_004556.1016	1106136	1106951	+	AutoIPR: IPR014162:Tol-Pal system, YbgF;
long-mer934	NC_004556	1109379	1109421	AAAAATATCTTAGGTATCCACAACACAACACCATTTCATTACG	NA
long-mer935	NC_004556	1110225	1110267	TGTTGCCAAAACAGCAAAAAGCAGGCCAAGAATCCATGCCAGT	NC_004556.1020	NC_004556.1020	1109526	1111058	-	AutoIPR: IPR000109:Proton-dependentoligopeptide transporter family; IPR020846:Majorfacilitator superfamily domain;
long-mer936	NC_004556	1111216	1111258	ACCCTGCGTTTTCTATGACTTTCTCGCATAAATGAATAACAAT	NA
long-mer937	NC_004556	1115247	1115277	ACTGTCACCAGAACAATTGTCCAATTTGACA	NC_004556.1025	NC_004556.1025	1115113	1117263	+	AutoIPR: IPR019500:Peptidase S46;
long-mer938	NC_004556	1119177	1119244	TGCTGAGATGTACGTTCATCAGTTGGAACTTTGGCCAGATAGTTTGTCTCAGCAGTTTGATTTTTGGA	NC_004556.1030	NC_004556.1030	1119130	1119312	+	
long-mer939	NC_004556	1121478	1121505	TATTTAATCCATCCTGATTCTTATGGGA	NC_004556.1035	NC_004556.1035	1121310	1121621	+	AutoIPR: IPR003512:Bacteriophage M13, G5P,DNA-binding;
long-mer940	NC_004556	1129820	1129847	TATTTAATCCATCCTGATTCTTATGGGA	NC_004556.1050	NC_004556.1050	1129652	1129963	+	AutoIPR: IPR003512:Bacteriophage M13, G5P,DNA-binding;
long-mer941	NC_004556	1134570	1134607	TAATATGCATTATGCGAAGTGAGGGAAAAAGGGAAAAA	NA
long-mer942	NC_004556	1134654	1134738	AGAAACTAAACAGCTTAAAAAACATACAAGCCATACAGACAGCCACATAAAGGATGAAATACCCAACCAAGTCCTCACAGGAAAC	NA
long-mer943	NC_004556	1139154	1139181	TCCCATAAGAATCAGGATGGATTAAATA	NC_004556.1065	NC_004556.1065	1139038	1139349	-	AutoIPR: IPR003512:Bacteriophage M13, G5P,DNA-binding;
long-mer944	NC_004556	1141412	1141479	TCCAAAAATCAAACTGCTGAGACAAACTATCTGGCCAAAGTTCCAACTGATGAACGTACATCTCAGCA	NC_004556.1070	NC_004556.1070	1141344	1141526	-	
long-mer945	NC_004556	1142167	1142188	GTAGGATGAATGAGGAGGTGAT	NC_004556.1074	NC_004556.1074	1142187	1142627	+	AutoIPR: IPR010982:Lambda repressor-like,DNA-binding domain; IPR021096:Vibrio phage VSK, Orf152;
long-mer946	NC_004556	1145259	1145301	AACGATATTGACGAATTACGCACACACGCCAGGACAGCCTTGT	NC_004556.1077	NC_004556.1077	1143888	1145657	+	AutoIPR: IPR018150:Aminoacyl-tRNA synthetase,class II (D/K/N)-like; IPR029351:GAD domain;
long-mer947	NC_004556	1145375	1145417	GCAACGTGCAGTCTTTGAACTACTCGGCATTACTGAAGATGAA	NC_004556.1077	NC_004556.1077	1143888	1145657	+	AutoIPR: IPR018150:Aminoacyl-tRNA synthetase,class II (D/K/N)-like; IPR029351:GAD domain;
long-mer948	NC_004556	1145761	1145784	CAATATCTCATCAACACAACAATG	NC_004556.1078	NC_004556.1078	1145529	1145813	-	
long-mer949	NC_004556	1148188	1148230	TGTTGTAGCGCAAATCGAGCAGGATCGCTGTTGCAGGGGTATT	NC_004556.1080	NC_004556.1080	1147733	1149334	-	AutoIPR: IPR028204:Tricorn protease C1 domain;IPR029045:ClpP/crotonase-like domain;
long-mer950	NC_004556	1148810	1148839	AGAAATATCAGTATCAAGTGTGTCTAGAAG	NC_004556.1080	NC_004556.1080	1147733	1149334	-	AutoIPR: IPR028204:Tricorn protease C1 domain;IPR029045:ClpP/crotonase-like domain;
long-mer951	NC_004556	1149331	1149362	TCATCCATGGATTCCTATTATTTAATAAATAA	NC_004556.1080	NC_004556.1080	1147733	1149334	-	AutoIPR: IPR028204:Tricorn protease C1 domain;IPR029045:ClpP/crotonase-like domain;
long-mer952	NC_004556	1149485	1149527	GCATTCCAACACTGGATCACGCCCGGCACGCACATCACTTAAG	NC_004556.1081	NC_004556.1081	1149449	1151044	-	AutoIPR: IPR028204:Tricorn protease C1 domain;IPR029045:ClpP/crotonase-like domain;
long-mer953	NC_004556	1149533	1149575	CCATTTTTTCACATCCGGCATGACGCCATACCACTCAAGCGGC	NC_004556.1081	NC_004556.1081	1149449	1151044	-	AutoIPR: IPR028204:Tricorn protease C1 domain;IPR029045:ClpP/crotonase-like domain;
long-mer954	NC_004556	1149881	1149923	TACTGCGATGGATGAACCTCCGGTGTTGTCGCGTAAATCCAGA	NC_004556.1081	NC_004556.1081	1149449	1151044	-	AutoIPR: IPR028204:Tricorn protease C1 domain;IPR029045:ClpP/crotonase-like domain;
long-mer955	NC_004556	1150016	1150043	GCCGATCAGCTGTGCGGAACGGATTCCT	NC_004556.1081	NC_004556.1081	1149449	1151044	-	AutoIPR: IPR028204:Tricorn protease C1 domain;IPR029045:ClpP/crotonase-like domain;
long-mer956	NC_004556	1150316	1150358	CATCGGTGAATTCCGATCCTCGATCACGTGTTTAAGCGCTTGT	NC_004556.1081	NC_004556.1081	1149449	1151044	-	AutoIPR: IPR028204:Tricorn protease C1 domain;IPR029045:ClpP/crotonase-like domain;
long-mer957	NC_004556	1150532	1150561	AGAAATATCAGTATCAAGTGTGTCTAGAAG	NC_004556.1081	NC_004556.1081	1149449	1151044	-	AutoIPR: IPR028204:Tricorn protease C1 domain;IPR029045:ClpP/crotonase-like domain;
long-mer958	NC_004556	1151031	1151073	GTTTTTATTCGCATATGTCCCGTCATCCATGGATGACTACGAT	NC_004556.1081	NC_004556.1081	1149449	1151044	-	AutoIPR: IPR028204:Tricorn protease C1 domain;IPR029045:ClpP/crotonase-like domain;
long-mer959	NC_004556	1151106	1151148	GATGTCCACTCAGCCATCGCACTTTTATCTGTCTCAGAATATC	NA
long-mer960	NC_004556	1151165	1151205	AGTGGCTTGCCACTCAGGTTAAAAACAAAGCTGACGTTACG	NA
long-mer961	NC_004556	1151224	1151266	CGCTGCGGCATTATGCACGATCCGCTGGAATAGCCGATGTTTA	NC_004556.1082	NC_004556.1082	1151214	1151534	-	
long-mer962	NC_004556	1151332	1151468	TGGAATGATCCACCTTGGTTAGTACATGCGATCATAGCATCGTAAATGTTAGCTGTTCCCCCTCCTCCCCCTCCTCCACCAGGACTGATACTGGCCTGCATAGAGTTCTGACTTACCCAGTTTTTAAAATCGTCCCA	NC_004556.1082	NC_004556.1082	1151214	1151534	-	
long-mer963	NC_004556	1151642	1151670	AATGCATTAAATGTGATTCATGTGTTAAA	NA
long-mer964	NC_004556	1151672	1151707	AAAAGTAAAGAATTAAAAAAAATTTTCTCGCCGATG	NA
long-mer965	NC_004556	1151940	1151982	TGCCCGATCGCCTGAAAGGGTGCTTGTGGAGTGAAGGCAAGGT	NA
long-mer966	NC_004556	1153959	1153980	GTCGAACGGCTGTCATTGAAGC	NC_004556.1084	NC_004556.1084	1152323	1155052	-	AutoIPR: IPR015500:Peptidase S8,subtilisin-related; IPR017318:Peptidase S8A,subtilisin-related, campylobacter; IPR023827:PeptidaseS8, subtilisin,  Asp-active site; IPR023828:Peptidase S8,subtilisin, Ser-active site;
long-mer967	NC_004556	1156875	1156917	CGGTAATTTTGCTGTTATCCCAAGTCTTGGACTTCATGTTCTG	NC_004556.1088	NC_004556.1088	1156756	1157010	-	AutoIPR: IPR013825:DNA topoisomerase, type IA,central region, subdomain 2; IPR023405:DNA topoisomerase,type IA, core domain;
long-mer968	NC_004556	1177514	1177550	GGGATCCGCATCGCTTACCCCCAGTTCGTGGGCGGCA	NC_004556.1115	NC_004556.1115	1176440	1177648	-	AutoIPR: IPR016913:Uncharacterised conservedprotein UCP029215;
long-mer969	NC_004556	1189383	1189425	ATCACTGAGAATCATGGCGTTAGCGGTGTTACGCAGGGTGTCC	NC_004556.1132	NC_004556.1132	1187442	1194062	-	AutoIPR: IPR011050:Pectin lyase fold/virulencefactor; IPR024973:ESPR domain;
long-mer969	NC_004556	1189383	1189425	ATCACTGAGAATCATGGCGTTAGCGGTGTTACGCAGGGTGTCC	NC_004556.1135	NC_004556.1135	1189182	1189439	+	
long-mer970	NC_004556	1191574	1191616	GCGGCGGTGTGCAGGTCTAGGCTGCCGTTGGTGGCAATGGTGC	NC_004556.1132	NC_004556.1132	1187442	1194062	-	AutoIPR: IPR011050:Pectin lyase fold/virulencefactor; IPR024973:ESPR domain;
long-mer971	NC_004556	1199112	1199141	CTGAATCAGCTCTAAGGTCTGTGGTGTATC	NC_004556.1153	NC_004556.1153	1199058	1199387	-	
long-mer972	NC_004556	1202483	1202513	GTATTGCGTTGCGTGGTGCCTGCGGTGAAGT	NC_004556.1159	NC_004556.1159	1202146	1202835	-	
long-mer973	NC_004556	1206202	1206244	GTTTACAGAAAAGTGGCAAGGCGGGCTTGGATGATCGTCCTCC	NC_004556.1167	NC_004556.1167	1206044	1206316	-	
long-mer974	NC_004556	1213426	1213468	GCATATTGCAGTCACAGGAACAGTGACCACCTCCAACCTGCCG	NC_004556.1182	NC_004556.1182	1212782	1214434	+	AutoIPR: IPR016889:Uncharacterised conservedprotein UCP028503;
long-mer975	NC_004556	1215251	1215282	GGTACCGTCTTCGGTAAGGAGTGTAAGAACTC	NA
long-mer976	NC_004556	1218096	1218138	TGGGGGGATGCTGAAGGACGTATCCAAGGTGTTAATGCAGCTT	NC_004556.1189	NC_004556.1189	1218042	1219097	+	AutoIPR: IPR003594:Histidine kinase-likeATPase, C-terminal domain; IPR005467:Histidine kinasedomain; IPR014409:Signal transduction histidine kinase,hybrid-type, aerobic respiration control ArcB;
long-mer977	NC_004556	1218797	1218864	CATCCTGCGTACTCGCGTTGATCATGGGCAGCGCATCCGTGATCGTATCAACGTGATATCGCTACGTT	NC_004556.1189	NC_004556.1189	1218042	1219097	+	AutoIPR: IPR003594:Histidine kinase-likeATPase, C-terminal domain; IPR005467:Histidine kinasedomain; IPR014409:Signal transduction histidine kinase,hybrid-type, aerobic respiration control ArcB;
long-mer978	NC_004556	1219453	1219491	GCTCGTGTGTTGCCACATACACAAGGATCTCATGGGGGA	NC_004556.1190	NC_004556.1190	1219090	1220517	+	AutoIPR: IPR010114:Signal transduction responseregulator, nitrogen regulation NR(I); IPR011006:CheY-likesuperfamily; IPR014264:Signal transduction responseregulator, PEP-CTERM system, putative; IPR025662:Sigma-54interaction domain, ATP-binding site 1;IPR025943:Sigma-54 interaction domain, ATP-binding site2; IPR025944:Sigma-54 interaction domain, conserved site;IPR027417:P-loop containing nucleoside triphosphatehydrolase;
long-mer979	NC_004556	1219602	1219644	GCTGATTAACGGTGAAACAGGTACTGGCAAAGAGCTCGTTGCA	NC_004556.1190	NC_004556.1190	1219090	1220517	+	AutoIPR: IPR010114:Signal transduction responseregulator, nitrogen regulation NR(I); IPR011006:CheY-likesuperfamily; IPR014264:Signal transduction responseregulator, PEP-CTERM system, putative; IPR025662:Sigma-54interaction domain, ATP-binding site 1;IPR025943:Sigma-54 interaction domain, ATP-binding site2; IPR025944:Sigma-54 interaction domain, conserved site;IPR027417:P-loop containing nucleoside triphosphatehydrolase;
long-mer980	NC_004556	1222627	1222663	TGCTGATCCCCACACTCATGGCTTGAATCATGACTTG	NC_004556.1193	NC_004556.1193	1222493	1223947	-	AutoIPR: IPR001905:Ammonium transporter;IPR029020:Ammonium/urea transporter;
long-mer981	NC_004556	1223456	1223481	ATCTACCAACGTTGCAGTGTCTACGC	NC_004556.1193	NC_004556.1193	1222493	1223947	-	AutoIPR: IPR001905:Ammonium transporter;IPR029020:Ammonium/urea transporter;
long-mer982	NC_004556	1223687	1223732	TGAGGTGAGCATCCAAGCAACGTCCCCCTTGTCTACCACGGGGGGT	NC_004556.1193	NC_004556.1193	1222493	1223947	-	AutoIPR: IPR001905:Ammonium transporter;IPR029020:Ammonium/urea transporter;
long-mer983	NC_004556	1224324	1224366	TAATCAGAAGCCAAAGCAGCATCCTCTAAGTGAAAGCGGATTC	NA
long-mer984	NC_004556	1224493	1224535	GAAGGTAAAAATTCCACCATCGCTGTCACTACATACTTAGTTG	NC_004556.1195	NC_004556.1195	1224529	1225938	-	AutoIPR: IPR004809:Glutamine synthetase type I;IPR017536:Glutamine synthetase, type III;IPR027302:Glutamine synthetase, N-terminal conservedsite; IPR027303:Glutamine synthetase, glycine-rich site;
long-mer985	NC_004556	1230306	1230348	GGGATTCATTGATGGCGCATCAATGACCGCAACAAAACTGAGT	NC_004556.1200	NC_004556.1200	1230124	1230678	+	
long-mer986	NC_004556	1233409	1233444	TTCGACCTGCTGTACTAACCAGGTATGTATGAGGCG	NC_004556.1204	NC_004556.1204	1233175	1234833	-	AutoIPR: IPR010232:Probable protein kinaseUbiB;
long-mer987	NC_004556	1235037	1235063	AGCAATCTGTACGCCAAGCAATTCACC	NC_004556.1205	NC_004556.1205	1234830	1235477	-	AutoIPR: IPR003033:SCP2 sterol-binding domain;
long-mer988	NC_004556	1235807	1235849	CAGAACTGCAAAACCAGATCAGCATACTTGCCAAAGCCTATGC	NC_004556.1206	NC_004556.1206	1235626	1236477	+	AutoIPR: IPR004810:Formyltetrahydrofolatedeformylase;
long-mer989	NC_004556	1236139	1236181	ATGCAAATACTTTCACCTGCGTTGTGTGAGGCACTGCTTGGGC	NC_004556.1206	NC_004556.1206	1235626	1236477	+	AutoIPR: IPR004810:Formyltetrahydrofolatedeformylase;
long-mer990	NC_004556	1236858	1236900	TGGTGCCGGTAAGACAACCCTACTGAATCGCCTCTTGAATAAT	NC_004556.1207	NC_004556.1207	1236796	1238124	+	AutoIPR: IPR012824:Cobalamin (vitamin B12)biosynthesis CobW; IPR027417:P-loop containing nucleosidetriphosphate hydrolase;
long-mer991	NC_004556	1237459	1237497	CTTGGAGAAGTACCCCTGCCCCAACTCGTTGGTACTGGG	NC_004556.1207	NC_004556.1207	1236796	1238124	+	AutoIPR: IPR012824:Cobalamin (vitamin B12)biosynthesis CobW; IPR027417:P-loop containing nucleosidetriphosphate hydrolase;
long-mer992	NC_004556	1238691	1238730	CCACCAGCTGGGCGCTGGGACCTCAGTCACGTACACCCCC	NC_004556.1208	NC_004556.1208	1238262	1238930	+	AutoIPR: IPR029058:Alpha/Beta hydrolase fold;
long-mer993	NC_004556	1240864	1240906	GCCTCCTGGATCGTCTTCAATACAAGTTCAACCCTGACACCAA	NA
long-mer994	NC_004556	1240968	1241010	CAGGTTAATCTTCCCGCCTCTCCACTGATAATAATGCTGACAT	NA
long-mer995	NC_004556	1243890	1243928	CACAGTCCAAAATATTGTTGATCTGGATCGTTGGCCGGC	NC_004556.1212	NC_004556.1212	1242388	1244571	+	AutoIPR: IPR004447:C-terminal-processingpeptidase S41A; IPR020992:Tail specific protease,C-terminal; IPR029045:ClpP/crotonase-like domain;
long-mer996	NC_004556	1244973	1245015	ATATGACATGAACAAAAGTACTAAATCCGATGAAAAACACCTC	NA
long-mer997	NC_004556	1245427	1245469	AGGTGCTTGCCTATTATTCGCACATGGCCTAAACGTCCACTAC	NC_004556.1213	NC_004556.1213	1245158	1246165	+	AutoIPR: IPR013023:Ketol-acidreductoisomerase;
long-mer998	NC_004556	1249854	1249896	GGCCGAGGATGCGACGCGCACAGAGGAGGATTTCCTGATAGAG	NC_004556.1217	NC_004556.1217	1249417	1250976	+	AutoIPR: IPR005671:2-isopropylmalate synthase,bacterial-type;
long-mer999	NC_004556	1251111	1251150	GATCTGGTTTTAGTGGTAGCTGATGAATGAGCGGCAGCCC	NA
long-mer1000	NC_004556	1251171	1251201	TTTTCAGCTTTAAAAAGTGGGCGATCCACAC	NA
long-mer1001	NC_004556	1261892	1261934	ATCCATTAGCCCCATGTGCATTCCTACCAACAGACGCCATTAG	NC_004556.1229	NC_004556.1229	1261440	1263071	-	AutoIPR: IPR001270:ClpA/B family; IPR012763:DNApolymerase III, subunit gamma/ tau; IPR021029:DNApolymerase III, tau subunit, domain V; IPR027417:P-loopcontaining nucleoside triphosphate hydrolase;
long-mer1002	NC_004556	1261944	1262005	AACACTCTGCCCCTGCCCCTCAGTCGAAACCATACCCGGTACAACCACAGGAACAGGTCGGA	NC_004556.1229	NC_004556.1229	1261440	1263071	-	AutoIPR: IPR001270:ClpA/B family; IPR012763:DNApolymerase III, subunit gamma/ tau; IPR021029:DNApolymerase III, tau subunit, domain V; IPR027417:P-loopcontaining nucleoside triphosphate hydrolase;
long-mer1003	NC_004556	1263105	1263146	CCATGCTCAGATGCAGGGACCCCATATATAGCGTAATTAAAC	NC_004556.1230	NC_004556.1230	1263071	1263355	-	
long-mer1004	NC_004556	1263193	1263235	AGTAACAACTTGGTAAAAATTTAGGAGAGGTGTCCGAGTGGTT	NC_004556.1230	NC_004556.1230	1263071	1263355	-	
long-mer1005	NC_004556	1263347	1263373	AAAATACATTGTTCCAAAGCCTGCTAC	NC_004556.1230	NC_004556.1230	1263071	1263355	-	
long-mer1006	NC_004556	1263813	1263855	TGCTGCCATCGCTAACACGCTAATTGAACAACGCATTCAGTCG	NC_004556.1232	NC_004556.1232	1263640	1264200	+	
long-mer1007	NC_004556	1264392	1264434	CAAAGACTATAACGCCCGTCGTAACTCAAAATCACTCATTAGA	NA
long-mer1008	NC_004556	1264461	1264503	AATATCTTGAAATGCAGCGCTTCAAAGCAGAAAGGTGGTTATA	NA
long-mer1009	NC_004556	1264890	1264932	CTTTCCCCTGAAGCGTGGCTTAACTTGACCTACCTGCATGTAG	NA
long-mer1010	NC_004556	1264940	1264995	CGAGTCATTCCCAAGGTCGCCGGAAGTTCTGGTCGATACTCTTTTTTGCCAATCAT	NA
long-mer1011	NC_004556	1265067	1265122	GCATAAGCTACTGGTGATAGCACTTATCGCATCCGATGCTTGTACCCATGTAAGGT	NA
long-mer1012	NC_004556	1265471	1265506	TGCTCAATAATTGAAGCCCAAGGATCAACGATGGGC	NC_004556.1234	NC_004556.1234	1265215	1265514	-	AutoIPR: IPR023095:Adenine-specificmethyltransferase, domain 2;
long-mer1013	NC_004556	1265993	1266057	GCAGAATAGGATGTTCTTCTTTTCAGTTGCAAAACTCCAAGCACAACATAAATTTTGTAAAAAAA	NA
long-mer1014	NC_004556	1266070	1266112	TTAATGGCACAGCGGAAATTACTGATTATTTTGATCATAATTT	NA
long-mer1015	NC_004556	1268346	1268386	CCAAGAGCCGGCACCAAGAACGGCAATTTTCTGCTTAGAAT	NC_004556.1236	NC_004556.1236	1267353	1268393	-	AutoIPR: IPR006168:Glycerol-3-phosphatedehydrogenase, NAD-dependent; IPR022694:3-hydroxyacyl-CoAdehydrogenase;
long-mer1016	NC_004556	1269217	1269259	AGCACTCAGTAGCAGCTTATTACTTTCAGGATCAAACTTACTC	NC_004556.1238	NC_004556.1238	1269058	1269498	-	AutoIPR: IPR001763:Rhodanese-like domain;
long-mer1017	NC_004556	1269952	1269977	TAAGACTAGGGCTGCTAGCAGCAACC	NC_004556.1239	NC_004556.1239	1269577	1270014	-	
long-mer1018	NC_004556	1270030	1270072	TATTGACAAACGCCATTCAACGAATATCCGATCCATAATGCAC	NA
long-mer1019	NC_004556	1271309	1271351	GTGATGTGGATGGAGCACGCCACGCTTATTCGCTAGCCGCCTC	NC_004556.1241	NC_004556.1241	1270897	1271877	+	AutoIPR: IPR007470:HemX;
long-mer1020	NC_004556	1275715	1275756	ATTGAACGGGTATCATATTGGTATTGGATCATTGGATTGTGC	NC_004556.1245	NC_004556.1245	1275137	1275769	+	AutoIPR: IPR007730:Sporulation-related domain;
long-mer1021	NC_004556	1277450	1277479	GGCAGGCGGTGCTCAATAGACAACAGGGTG	NC_004556.1248	NC_004556.1248	1277236	1277508	-	
long-mer1022	NC_004556	1277546	1277588	GGCGACTACTTGCGCGATACAAACCTCTTATCGCTTGAGAATC	NC_004556.1249	NC_004556.1249	1277551	1277901	-	
long-mer1023	NC_004556	1277801	1277843	AGCACCGCCACGCTTGCGCAAACCGCGGTGATCCCGTCGCATT	NC_004556.1249	NC_004556.1249	1277551	1277901	-	
long-mer1024	NC_004556	1277874	1277911	CGCCTTGGTGAACGTGCTGGGCAGTCATCCCAGAACGA	NC_004556.1249	NC_004556.1249	1277551	1277901	-	
long-mer1025	NC_004556	1278054	1278081	TGTTTAAGTGTGCCATCACTGGCAGCGG	NA
long-mer1026	NC_004556	1278171	1278197	GGCAGCAGCGGTGTTACCAAGTTACTG	NA
long-mer1027	NC_004556	1278246	1278268	CACAGCAGCCATCTTAGCTAGAG	NA
long-mer1028	NC_004556	1278291	1278332	CAACAACGTTGAATTAGGGGCCGATCACTCCTGCGGAAGGCT	NA
long-mer1029	NC_004556	1279373	1279415	GAGAGCACACAGGCGATTTGGTCGTTCACAAGATTAGGAACCG	NA
long-mer1030	NC_004556	1279450	1279481	CACAAGGCCGTTAATGGCCGCCAGGTCTCTTT	NA
long-mer1031	NC_004556	1279494	1279521	CGTACTGTGCCGCGATCAATTGAAAAAG	NA
long-mer1032	NC_004556	1279570	1279598	ATATGGCTACCGAGCTACGCTCGGAGGGC	NC_004556.1251	NC_004556.1251	1279536	1279742	+	
long-mer1033	NC_004556	1279663	1279692	ACGCCAAGCACCCGCCTAATAATATGGCCG	NC_004556.1251	NC_004556.1251	1279536	1279742	+	
long-mer1034	NC_004556	1280576	1280618	GTTGATTCAAGTCAATACCTCTGGCGAAACAAACAAATACGGA	NC_004556.1253	NC_004556.1253	1280148	1280933	+	AutoIPR: IPR011078:Uncharacterised proteinfamily UPF0001; IPR029066:PLP-binding barrel;
long-mer1035	NC_004556	1281088	1281136	CACTGCTGCGGTGCATCCAATTCCAGCTGTGTTATTTCTGAAACATGAC	NC_004556.1254	NC_004556.1254	1280970	1283621	-	AutoIPR: IPR005748:DNA mismatch repair proteinMutS, type 1; IPR007695:DNA mismatch repair proteinMutS-like, N-terminal; IPR027417:P-loop containingnucleoside triphosphate hydrolase;
long-mer1036	NC_004556	1285650	1285692	TTACAAAGAAATTGACGCATTATTTCCTTAACAGAAGAGGAAA	NC_004556.1256	NC_004556.1256	1284820	1285680	+	AutoIPR: IPR000397:Heat shock protein Hsp33;IPR023212:Heat shock protein Hsp33, helix hairpin bindomain;
long-mer1037	NC_004556	1285771	1285813	ACACCTAATATCAGATCAATGTTTTTGGGGAACTTGGCCCATG	NC_004556.1257	NC_004556.1257	1285789	1286703	+	
long-mer1038	NC_004556	1288028	1288051	TTTTGTAATGCGCATTGATCAAAA	NC_004556.1260	NC_004556.1260	1288023	1288355	-	AutoIPR: IPR010982:Lambda repressor-like,DNA-binding domain;
long-mer1039	NC_004556	1324260	1324292	TCGACGAACACAAGCGGCGATGGTTCAACGCCA	NC_004556.1313	NC_004556.1313	1324106	1325713	+	AutoIPR: IPR003497:BRO N-terminal domain;
long-mer1040	NC_004556	1324538	1324565	CACATTGTCCCGCTGCATCACGCGCCTT	NC_004556.1313	NC_004556.1313	1324106	1325713	+	AutoIPR: IPR003497:BRO N-terminal domain;
long-mer1041	NC_004556	1332873	1332931	CACCGCAATTGCAATCTGGAACACCGTACGCCCCTGGATCCCCCAAATCATCGCACTAG	NC_004556.1321	NC_004556.1321	1331905	1334496	+	AutoIPR: IPR016181:Acyl-CoA N-acyltransferase;IPR022791:Lysylphosphatidylglycerolsynthetase/glycosyltransferase AglD; 
long-mer1042	NC_004556	1333119	1333161	AGGCATCTGCATATTACTCCCACCACTGGCGCTGTTACGTGGT	NC_004556.1321	NC_004556.1321	1331905	1334496	+	AutoIPR: IPR016181:Acyl-CoA N-acyltransferase;IPR022791:Lysylphosphatidylglycerolsynthetase/glycosyltransferase AglD; 
long-mer1043	NC_004556	1333347	1333389	CAGCAACGACTTGTGGTGGGAATTTGCAACCTCTGGAAACGCG	NC_004556.1321	NC_004556.1321	1331905	1334496	+	AutoIPR: IPR016181:Acyl-CoA N-acyltransferase;IPR022791:Lysylphosphatidylglycerolsynthetase/glycosyltransferase AglD; 
long-mer1044	NC_004556	1333585	1333627	GACCCACAGAAACACAGCTTCATAATGATGCAGCGCTACGGCG	NC_004556.1321	NC_004556.1321	1331905	1334496	+	AutoIPR: IPR016181:Acyl-CoA N-acyltransferase;IPR022791:Lysylphosphatidylglycerolsynthetase/glycosyltransferase AglD; 
long-mer1045	NC_004556	1334046	1334089	CGCGGTAATTGAGCATGAAGCACAACAGAAAATCATCGCCTTTG	NC_004556.1321	NC_004556.1321	1331905	1334496	+	AutoIPR: IPR016181:Acyl-CoA N-acyltransferase;IPR022791:Lysylphosphatidylglycerolsynthetase/glycosyltransferase AglD; 
long-mer1046	NC_004556	1334580	1334649	AAAAAGAGCATTTATGCGCTTTTTTGTGAATCACAGATCTATTTACACAGAAATACTACGATACCGCTGA	NA
long-mer1047	NC_004556	1334695	1334737	GGCCCCATTGAAAGCTCAATCAAGTGAAGCAATATCAGCGAAA	NA
long-mer1048	NC_004556	1334919	1334961	AACATCAATGAAACCGCGCATAATTGCAATCTCACGCGGGGAA	NC_004556.1322	NC_004556.1322	1334850	1338155	-	AutoIPR: IPR020683:Ankyrin repeat-containingdomain;
long-mer1049	NC_004556	1336559	1336601	GCACGCCAATTTCGAGCAAACCCCGGATCAGCGGCAGAGTCAC	NC_004556.1322	NC_004556.1322	1334850	1338155	-	AutoIPR: IPR020683:Ankyrin repeat-containingdomain;
long-mer1050	NC_004556	1336941	1336979	GCCTCCAATCGGCTCTGTCTGGGCACCACGTTCAAGCAA	NC_004556.1322	NC_004556.1322	1334850	1338155	-	AutoIPR: IPR020683:Ankyrin repeat-containingdomain;
long-mer1051	NC_004556	1337724	1337766	ATGACTTGGAAAAACGTACCAGCTGCTGCGAAACGTACACGGC	NC_004556.1322	NC_004556.1322	1334850	1338155	-	AutoIPR: IPR020683:Ankyrin repeat-containingdomain;
long-mer1052	NC_004556	1337912	1337969	CAGTCAAACCAGCAGCCCACAGCACAGCAAGCAGCAGCCATTGCCGCCACAGCTCACG	NC_004556.1322	NC_004556.1322	1334850	1338155	-	AutoIPR: IPR020683:Ankyrin repeat-containingdomain;
long-mer1053	NC_004556	1338880	1338922	GGCGGTGATCATGGGCACCTCAACATCCAGCATCGGCGCAAGT	NC_004556.1324	NC_004556.1324	1338560	1339786	+	AutoIPR: IPR020841:Polyketide synthase,beta-ketoacyl synthase domain;
long-mer1054	NC_004556	1340380	1340406	CGATTACGAGCGCACTTAGGCAATGGC	NC_004556.1325	NC_004556.1325	1339783	1340562	+	AutoIPR: IPR016039:Thiolase-like;
long-mer1055	NC_004556	1343360	1343388	CAGCTCGCCCCTGACCTTGCAAGAGATGC	NC_004556.1329	NC_004556.1329	1343202	1343414	-	
long-mer1056	NC_004556	1343425	1343459	TTCGTTCACGCGCGACACACAATATGTCGATACTT	NA
long-mer1057	NC_004556	1343467	1343503	CAAACAGAAACTTTAATTAGACAAATCTAAAGGTGCT	NA
long-mer1058	NC_004556	1346918	1346960	TCTAGCGCCTCGAACACGGACTGTGCCCTGCACTGGCACACTT	NA
long-mer1059	NC_004556	1353817	1353859	CATGCCTGCGGTCAAATCAATACCATCTCCAACCAGAGGGATA	NC_004556.1338	NC_004556.1338	1353241	1355157	-	AutoIPR: IPR023725:Glucan biosynthesisglucosyltransferase H;IPR029044:Nucleotide-diphospho-sugar transferases;
long-mer1060	NC_004556	1353886	1353928	CCACATTGGTGCAGTGAAGTAATGACCAATACCGATCAACATA	NC_004556.1338	NC_004556.1338	1353241	1355157	-	AutoIPR: IPR023725:Glucan biosynthesisglucosyltransferase H;IPR029044:Nucleotide-diphospho-sugar transferases;
long-mer1061	NC_004556	1354638	1354680	GTTCCAACTGTCCCGTTTCGGACAACGATTCATAGATCGCCTG	NC_004556.1338	NC_004556.1338	1353241	1355157	-	AutoIPR: IPR023725:Glucan biosynthesisglucosyltransferase H;IPR029044:Nucleotide-diphospho-sugar transferases;
long-mer1062	NC_004556	1354785	1354824	TACGACCACCACCGAACACCATGCAGAAAAACCCAGCTAA	NC_004556.1338	NC_004556.1338	1353241	1355157	-	AutoIPR: IPR023725:Glucan biosynthesisglucosyltransferase H;IPR029044:Nucleotide-diphospho-sugar transferases;
long-mer1063	NC_004556	1355352	1355392	GATCCCAAACACAATAAAAAGCTATACCAAAAATAACAGCG	NC_004556.1339	NC_004556.1339	1355158	1355493	-	
long-mer1064	NC_004556	1355503	1355548	GGGTGCAGTCCGACAACGACCACATAAGCAGACAAAACCTCAAATC	NA
long-mer1065	NC_004556	1355598	1355640	TATTGGTTATGGATTGACTCCTGTAAAACCGTCATCAATTAGA	NA
long-mer1066	NC_004556	1355825	1355867	CAACCGCTAATGACTCCCTCCGAATCTATCAACCATCGCATCA	NC_004556.1340	NC_004556.1340	1355776	1355925	-	
long-mer1067	NC_004556	1355905	1355947	GGAATACGCACGCAACAACACCGCCTATTCACTCCTCCTAGAC	NC_004556.1340	NC_004556.1340	1355776	1355925	-	
long-mer1068	NC_004556	1356444	1356475	AAAAACGCATCTGGCGATCTCAACAAACAACT	NA
long-mer1069	NC_004556	1356480	1356522	ACTCCCCATAGCGATAAAAATAGACTGTAAAATCAATGGGATA	NA
long-mer1070	NC_004556	1359369	1359411	CTAATGATATCGTTCCGCCAAATGGGCATGAGCTATACGTCGC	NA
long-mer1071	NC_004556	1359502	1359544	AATAACATTGATAATGATAGAGAATCGAAAAATTATTTTTGCG	NA
long-mer1072	NC_004556	1359642	1359684	GTAATGAAGTATTGCAACAACATGAAGAGAGACATAACACCAA	NA
long-mer1073	NC_004556	1360052	1360094	TCCATCCATGACAACAAGCATTCCAACAACGATCTTATGCCCG	NA
long-mer1074	NC_004556	1361246	1361287	TTGGCCGTACGATGGCTGTCTTCCATAGCGATCTTCAAGGAA	NA
long-mer1075	NC_004556	1366543	1366580	GCTAACACACCCTGTAAATACGGCACCACCGCACCACC	NC_004556.1351	NC_004556.1351	1366425	1367705	-	AutoIPR: IPR011701:Major facilitatorsuperfamily; IPR020846:Major facilitator superfamilydomain;
long-mer1076	NC_004556	1366714	1366755	ATGCCACTCGTCGCCACACTAACACCAAGTATCCCCGCATTA	NC_004556.1351	NC_004556.1351	1366425	1367705	-	AutoIPR: IPR011701:Major facilitatorsuperfamily; IPR020846:Major facilitator superfamilydomain;
long-mer1077	NC_004556	1369723	1369765	TCCTGCGCGCCTCCTGCATGGACTCGGGATCATAAGCACGCAC	NC_004556.1355	NC_004556.1355	1369481	1370833	-	AutoIPR: IPR017476:UDP-glucose/GDP-mannosedehydrogenase;
long-mer1078	NC_004556	1373938	1373980	TAATGGCGCCGGTAAAACCACAGCACTCAAAGCAATCCTGGGC	NC_004556.1358	NC_004556.1358	1373810	1374685	+	AutoIPR: IPR003439:ABC transporter-like;IPR027417:P-loop containing nucleoside triphosphatehydrolase;
long-mer1079	NC_004556	1374034	1374076	ACGCAACGCACTGATGAACGATGTCTGCTTCATCGCCGATGTG	NC_004556.1358	NC_004556.1358	1373810	1374685	+	AutoIPR: IPR003439:ABC transporter-like;IPR027417:P-loop containing nucleoside triphosphatehydrolase;
long-mer1080	NC_004556	1374753	1374795	CGGCAGCTTTTTCTGGGCCCCAGTCATCACTGGGGCGATCGCC	NC_004556.1359	NC_004556.1359	1374682	1375659	+	
long-mer1081	NC_004556	1374856	1374898	AATGGAAGCATTTATACGGGGGATGCCGAGTACTTCCTTGGCC	NC_004556.1359	NC_004556.1359	1374682	1375659	+	
long-mer1082	NC_004556	1375148	1375190	GCATCGGCTTACTGATCGCAGCGCAACCGTACCCATGGGCAAT	NC_004556.1359	NC_004556.1359	1374682	1375659	+	
long-mer1083	NC_004556	1375369	1375411	TTAGGAGCCATGCCGGGTGTCAGCCTGCCTCTGTTTGATATCT	NC_004556.1359	NC_004556.1359	1374682	1375659	+	
long-mer1084	NC_004556	1375648	1375686	AACGAACTCTGACTTTTTCTAAGTTCATAACATCCGCAT	NC_004556.1359	NC_004556.1359	1374682	1375659	+	
long-mer1085	NC_004556	1375875	1375916	CGTTCTTTTATCTAACAACAAACCTACTTCTAACAACACACC	NA
long-mer1086	NC_004556	1376240	1376268	CGAACGCACTGACTCTGCAGAGCACACCG	NC_004556.1360	NC_004556.1360	1375918	1376364	+	
long-mer1087	NC_004556	1384976	1384997	TCTTGGAAGACGCTGTTTAACT	NC_004556.1373	NC_004556.1373	1383634	1385523	-	
long-mer1088	NC_004556	1387254	1387282	CTGCAATACGTGCATGTAGATGCGCCAAT	NC_004556.1377	NC_004556.1377	1386787	1387581	-	AutoIPR: IPR001959:Probable transposase,IS891/IS1136/IS1341; IPR010095:Transposase IS605, OrfB,C-terminal;
long-mer1089	NC_004556	1387470	1387512	GTAGATGTGATGGATCGGGCAGGTCCACGGTGATGCTAACAAA	NC_004556.1377	NC_004556.1377	1386787	1387581	-	AutoIPR: IPR001959:Probable transposase,IS891/IS1136/IS1341; IPR010095:Transposase IS605, OrfB,C-terminal;
long-mer1090	NC_004556	1388191	1388225	TCAGCACCAAAGCACAACAAACGATCCTTGTGAGT	NC_004556.1379	NC_004556.1379	1387986	1388207	-	
long-mer1091	NC_004556	1388246	1388283	GACCTTGATGATGGCATCAAGAAGCCGTTTCAAGCCCT	NC_004556.1380	NC_004556.1380	1388240	1388524	-	AutoIPR: IPR006119:Resolvase, N-terminalcatalytic domain;
long-mer1092	NC_004556	1388581	1388611	CCAATGCCAATTCAGGAGGCCGTGGAAGCGC	NC_004556.1381	NC_004556.1381	1388584	1389201	+	
long-mer1093	NC_004556	1393943	1393985	CTGCTTGGCTTTTGATGCTTTAGCCTTGAAACGGTCAATGAAG	NC_004556.1388	NC_004556.1388	1392830	1394767	-	AutoIPR: IPR003439:ABC transporter-like;IPR027417:P-loop containing nucleoside triphosphatehydrolase;
long-mer1094	NC_004556	1416739	1416793	TTCACCTCTAAGAATCCAACTGATTAAAGATCCATTCCTCTTTATAAAAGAGAAA	NA
long-mer1095	NC_004556	1416843	1416874	AAATAAGAAGGAAACTCATTTAAAAACAAGAC	NA
long-mer1096	NC_004556	1416993	1417035	CATGAGGATGACCAAGTAGGTTCCTCGAAATGAATCTCAGTAA	NA
long-mer1097	NC_004556	1417752	1417794	TGCTTGGGTTGGCGATAGCCGGGCTTACCTTTGGCACGATGGC	NC_004556.1408	NC_004556.1408	1417414	1418136	+	AutoIPR: IPR001932:PPM-type phosphatase domain;IPR015655:Protein phosphatase 2C;
long-mer1098	NC_004556	1417818	1417860	CCACAACTCCATCCCTCCTCCTCAAGGTAGACTGAGCAATGAG	NC_004556.1408	NC_004556.1408	1417414	1418136	+	AutoIPR: IPR001932:PPM-type phosphatase domain;IPR015655:Protein phosphatase 2C;
long-mer1099	NC_004556	1417878	1417920	CAATGTCATTACTCAAGCCCTAGGCATTACCGATCCTGCCCAC	NC_004556.1408	NC_004556.1408	1417414	1418136	+	AutoIPR: IPR001932:PPM-type phosphatase domain;IPR015655:Protein phosphatase 2C;
long-mer1100	NC_004556	1419019	1419061	CCTTGACCCAACACCATTCGATCATGTGCCGCTGCGTAGCAGC	NC_004556.1410	NC_004556.1410	1418930	1419382	-	AutoIPR: IPR012337:Ribonuclease H-like domain;IPR022892:Ribonuclease H;
long-mer1101	NC_004556	1419354	1419396	CCGTCCGTGTACGCGTTGATCAATTTCATAGATTCCAAAGGTT	NC_004556.1410	NC_004556.1410	1418930	1419382	-	AutoIPR: IPR012337:Ribonuclease H-like domain;IPR022892:Ribonuclease H;
long-mer1102	NC_004556	1419465	1419507	CTTATCAGCTTCAAGCAGACACACAGCACGCCACGGAGCACGA	NC_004556.1411	NC_004556.1411	1419396	1420046	-	AutoIPR: IPR016885:Uncharacterised conservedprotein UCP028445;IPR029063:S-adenosyl-L-methionine-dependentmethyltransferase;
long-mer1103	NC_004556	1419768	1419810	AATCACACGCACACTTTCTGTAGGCAACGGCAATGGAAGCAGA	NC_004556.1411	NC_004556.1411	1419396	1420046	-	AutoIPR: IPR016885:Uncharacterised conservedprotein UCP028445;IPR029063:S-adenosyl-L-methionine-dependentmethyltransferase;
long-mer1104	NC_004556	1419856	1419898	AATCCGCAGCCACTCAACACATTGGTTGATGGCACCTCTGTAG	NC_004556.1411	NC_004556.1411	1419396	1420046	-	AutoIPR: IPR016885:Uncharacterised conservedprotein UCP028445;IPR029063:S-adenosyl-L-methionine-dependentmethyltransferase;
long-mer1105	NC_004556	1421571	1421613	TGCACAGCCTAATATCATCATAAATAGTGCAATTAAATCGCAC	NA
long-mer1106	NC_004556	1421755	1421797	CAACCCAGACCCCAAAAAAACACTTAGTCTCTTATTCACAACA	NC_004556.1414	NC_004556.1414	1421672	1421818	+	
long-mer1107	NC_004556	1422502	1422544	TCTTCAAGAAGATACAGTGATGGAACGTACCGCTGATCACTAC	NC_004556.1415	NC_004556.1415	1422335	1422562	+	
long-mer1108	NC_004556	1423167	1423209	CGCACTTGAAGGCGCACGTGCGATCCTGATAGAGCGCTGGGGA	NC_004556.1416	NC_004556.1416	1422685	1425003	+	AutoIPR: IPR012337:Ribonuclease H-like domain;IPR012340:Nucleic acid-binding, OB-fold;IPR018974:Tex-like protein, N-terminal; IPR020923:DNAligase B; IPR023097:Tex RuvX-like domain;IPR023319:Tex-like protein, HTH domain;IPR023323:Tex-like domain;
long-mer1109	NC_004556	1424883	1424925	CCCAGCAGCGAATAGAACTGGGAATGAACGCGGCAGACCCAAC	NC_004556.1416	NC_004556.1416	1422685	1425003	+	AutoIPR: IPR012337:Ribonuclease H-like domain;IPR012340:Nucleic acid-binding, OB-fold;IPR018974:Tex-like protein, N-terminal; IPR020923:DNAligase B; IPR023097:Tex RuvX-like domain;IPR023319:Tex-like protein, HTH domain;IPR023323:Tex-like domain;
long-mer1110	NC_004556	1424940	1424982	ACTCAAAGCCACACCAACCGAAAACGCACTCGCACAAGCCTTC	NC_004556.1416	NC_004556.1416	1422685	1425003	+	AutoIPR: IPR012337:Ribonuclease H-like domain;IPR012340:Nucleic acid-binding, OB-fold;IPR018974:Tex-like protein, N-terminal; IPR020923:DNAligase B; IPR023097:Tex RuvX-like domain;IPR023319:Tex-like protein, HTH domain;IPR023323:Tex-like domain;
long-mer1111	NC_004556	1425183	1425246	AGCAGCAACCTTACACCGGCAGCACTCACCAACAACATAATGGCGATCCACACAAATTCGCTTC	NC_004556.1417	NC_004556.1417	1425068	1425220	-	
long-mer1112	NC_004556	1425545	1425587	TGAGCACATCCCCCCTCATCAACCATCTCACAGCGCAATAGCA	NA
long-mer1113	NC_004556	1425782	1425824	AGCATAGTACCGAACTGACTCAATTTATTTCTCTACATTGACA	NA
long-mer1114	NC_004556	1425978	1426001	GGTGAACACAAAGCAGCACTTACT	NC_004556.1418	NC_004556.1418	1425843	1427915	+	AutoIPR: IPR011990:Tetratricopeptide-likehelical domain;
long-mer1115	NC_004556	1426725	1426768	GACGCAGCCTTAGACATCAAAAAGCGTAACCATGATCTATGGCT	NC_004556.1418	NC_004556.1418	1425843	1427915	+	AutoIPR: IPR011990:Tetratricopeptide-likehelical domain;
long-mer1116	NC_004556	1428096	1428138	AACCCGCACCTAGCATGGGACAACGTTCCAGAAAACACCCGTT	NC_004556.1419	NC_004556.1419	1428006	1428620	+	AutoIPR:IPR008914:Phosphatidylethanolamine-binding protein PEBP;
long-mer1117	NC_004556	1431857	1431898	TCCGCAACGGATCGAATCCACCGCACAGCACTATTGGGACTC	NC_004556.1423	NC_004556.1423	1431831	1434470	+	AutoIPR: IPR015413:Methionyl/Leucyl tRNAsynthetase; IPR020791:Leucine-tRNA ligase, archaeal;IPR025709:Leucyl-tRNA synthetase, editing domain;
long-mer1118	NC_004556	1431941	1431983	ATACTACTGTCTGTCGATGCTCCCCTATCCATCCGGCGCATTA	NC_004556.1423	NC_004556.1423	1431831	1434470	+	AutoIPR: IPR015413:Methionyl/Leucyl tRNAsynthetase; IPR020791:Leucine-tRNA ligase, archaeal;IPR025709:Leucyl-tRNA synthetase, editing domain;
long-mer1119	NC_004556	1437713	1437737	CAGCCCGCTGAGGGTGGGGACAACG	NA
long-mer1120	NC_004556	1438201	1438243	ATCACCGTGGCTGAAGTGAGCGCAAGTCAAAACAAAAGCCTCT	NA
long-mer1121	NC_004556	1438373	1438398	CTAACGCCTACAAGCCTACAAAGACT	NA
long-mer1122	NC_004556	1439129	1439171	CAAAAAAGTCGAAGCTGCTACAGGCGTACCAGCAGAACTCATC	NC_004556.1429	NC_004556.1429	1438737	1439849	+	AutoIPR: IPR011757:Lytic transglycosylase MltB;IPR023346:Lysozyme-like domain;
long-mer1123	NC_004556	1443311	1443342	GATTTTCTAAACATCTCTACCTGTTCCTCGGT	NC_004556.1433	NC_004556.1433	1443184	1443561	-	AutoIPR: IPR023138:NMB0513-like domain;
long-mer1124	NC_004556	1443427	1443448	TTTTCTTTCTTCAAATGAGTCC	NC_004556.1433	NC_004556.1433	1443184	1443561	-	AutoIPR: IPR023138:NMB0513-like domain;
long-mer1125	NC_004556	1443542	1443563	ATCTGCTGTTGCGTTAACATGT	NC_004556.1433	NC_004556.1433	1443184	1443561	-	AutoIPR: IPR023138:NMB0513-like domain;
long-mer1126	NC_004556	1450927	1450951	TTGAGTTGGATGTCGCCGGCGCTGC	NC_004556.1445	NC_004556.1445	1450584	1451048	+	
long-mer1126	NC_004556	1450927	1450951	TTGAGTTGGATGTCGCCGGCGCTGC	NC_004556.1440	NC_004556.1440	1447449	1452074	-	AutoIPR: IPR025157:Haemagluttinin repeat; 
long-mer1127	NC_004556	1453360	1453402	ATCACTGAGAATCATGGCGTTAGCGGTGTTACGCAGGGTGTCC	NC_004556.1450	NC_004556.1450	1453159	1453416	+	
long-mer1127	NC_004556	1453360	1453402	ATCACTGAGAATCATGGCGTTAGCGGTGTTACGCAGGGTGTCC	NC_004556.1447	NC_004556.1447	1451419	1457850	-	AutoIPR: IPR011050:Pectin lyase fold/virulencefactor;
long-mer1128	NC_004556	1455551	1455593	GCGGCGGTGTGCAGGTCTAGGCTGCCGTTGGTGGCAATGGTGC	NC_004556.1447	NC_004556.1447	1451419	1457850	-	AutoIPR: IPR011050:Pectin lyase fold/virulencefactor;
long-mer1129	NC_004556	1458144	1458175	GGTGAAGACGAAAGGGAGGAATTTGCCGGATG	NA
long-mer1130	NC_004556	1458505	1458534	ATGAGGTTAATAAGGCATCATCTCAGGCAT	NA
long-mer1131	NC_004556	1458601	1458630	CCCCTCCTGTTTAAAGACCCACACCGCTCC	NC_004556.1461	NC_004556.1461	1458553	1458954	-	AutoIPR: IPR023138:NMB0513-like domain;
long-mer1132	NC_004556	1458898	1458940	ATCGAAGGCATGGATTAAATCCTCATAAATAAAATCTATTTGT	NC_004556.1461	NC_004556.1461	1458553	1458954	-	AutoIPR: IPR023138:NMB0513-like domain;
long-mer1133	NC_004556	1458988	1459023	TATTGGAAACTTCAGCCATAAGATCCGGGAAATTTA	NC_004556.1462	NC_004556.1462	1458959	1459231	-	
long-mer1134	NC_004556	1459622	1459661	ACTTTCCAAGAAATAGTCTGGACCCTCACGAATAATATCT	NC_004556.1463	NC_004556.1463	1459289	1459849	-	AutoIPR: IPR023138:NMB0513-like domain;
long-mer1135	NC_004556	1459819	1459851	GTGAGGTGAGTGATTCATCAAGGCATCTCATGT	NC_004556.1463	NC_004556.1463	1459289	1459849	-	AutoIPR: IPR023138:NMB0513-like domain;
long-mer1136	NC_004556	1461805	1461847	AGGGCAGCATTGTTGAGTACAGCAATGGGACGTATCAAATCAG	NC_004556.1466	NC_004556.1466	1461783	1462349	+	AutoIPR: IPR020599:Translation elongationfactor P/YeiP;
long-mer1137	NC_004556	1462594	1462617	TTGGGAGATCTGGGTTGTTTGGCA	NA
long-mer1138	NC_004556	1464839	1464881	GTTGCTCGGCATTGCCGACGTAGTGACGCTGCATGTACCGGAA	NC_004556.1468	NC_004556.1468	1464237	1465478	+	AutoIPR: IPR006236:D-3-phosphoglyceratedehydrogenase; IPR016040:NAD(P)-binding domain;IPR029015:D-3-phosphoglycerate dehydrogenase, type2;IPR029752:D-isomer specific 2-hydroxyacid dehydrogenase,NAD-binding domain conserved site 1; IPR029753:D-isomerspecific 2-hydroxyacid dehydrogenase, NAD-binding domainconserved site;
long-mer1139	NC_004556	1469220	1469262	GTGGCTATCTTTGATACGCCGTTCCCTTTGCCATCGCATCACC	NC_004556.1471	NC_004556.1471	1468577	1469233	+	AutoIPR: IPR001303:Class II aldolase/adducinN-terminal; IPR017714:Methylthioribulose-1-phosphatedehydratase;
long-mer1140	NC_004556	1469308	1469350	TACGCCGTTCTTCGTCAGCAAAGAGCAGGCACAGATCACCGCC	NC_004556.1472	NC_004556.1472	1469270	1469836	+	AutoIPR: IPR004313:Acireductone dioxygenase ARDfamily;
long-mer1141	NC_004556	1469425	1469468	GCAGGTCATGGCGGCCTACCGTACTGACATTGATCGGCTGATCG	NC_004556.1472	NC_004556.1472	1469270	1469836	+	AutoIPR: IPR004313:Acireductone dioxygenase ARDfamily;
long-mer1142	NC_004556	1469579	1469623	GTCCGTTTCTTCGTTGCTGGCTCGGGATTATTCACCGTGCACAGC	NC_004556.1472	NC_004556.1472	1469270	1469836	+	AutoIPR: IPR004313:Acireductone dioxygenase ARDfamily;
long-mer1143	NC_004556	1470015	1470057	AGCGTTCTCTGAAGAAGCTCTTGTAGCCACCTTGCAAACGTGG	NC_004556.1473	NC_004556.1473	1469839	1470537	+	AutoIPR: IPR006439:HAD hydrolase, subfamily IA;IPR023214:HAD-like domain;
long-mer1144	NC_004556	1472265	1472313	ACGCACGTCCAAGCATGGAATAATGCGACGGCTCAACATGACCGCCTCT	NC_004556.1475	NC_004556.1475	1471530	1472303	-	AutoIPR: IPR006062:Histidine biosynthesis;IPR013785:Aldolase-type TIM barrel;
long-mer1145	NC_004556	1472382	1472422	CATGGCGTCCCCGGCGGGAGATACACCGCAAGCATCACACT	NC_004556.1476	NC_004556.1476	1472416	1473225	-	AutoIPR: IPR006062:Histidine biosynthesis;IPR013785:Aldolase-type TIM barrel;IPR023016:Phosphoribosylformimino-5-aminoimidazolecarboxamide ribotide isomerase;
long-mer1146	NC_004556	1472794	1472845	CGGCAAGCGCCACACGCCACCGGCATCTTGACGCGTGTCCAATGCAACGGTG	NC_004556.1476	NC_004556.1476	1472416	1473225	-	AutoIPR: IPR006062:Histidine biosynthesis;IPR013785:Aldolase-type TIM barrel;IPR023016:Phosphoribosylformimino-5-aminoimidazolecarboxamide ribotide isomerase;
long-mer1147	NC_004556	1478725	1478748	GGCACCCAGGCAGGTTCAGGGGAG	NA
long-mer1148	NC_004556	1478856	1478884	GGACGATAGAAGCTCGTATGACGTGTTCG	NA
long-mer1149	NC_004556	1478888	1478930	CTGCAGCCAGCAATGGCTGCGCTCCGGATCTCCTAGGGACGTG	NA
long-mer1150	NC_004556	1479087	1479108	GGGGGGGCATGGGATGGGCTTG	NA
long-mer1151	NC_004556	1490383	1490425	ATACGTTGGGCGTACGCGATGTAACACCGCGCACGCCAGGATC	NA
long-mer1152	NC_004556	1490510	1490567	CCGCGGCATAGACTTCTGCTAGCGCACGTAACAGTGAATTGGAGCCAAAGACCAGATC	NC_004556.1491	NC_004556.1491	1490427	1492700	-	AutoIPR: IPR010255:Haem peroxidase;
long-mer1153	NC_004556	1503168	1503210	ATACACTCGCTACGATTCCGGTAACACAAGACCCAGCTCGTCT	NC_004556.1501	NC_004556.1501	1502654	1503379	+	AutoIPR: IPR005572:Anti sigma-E protein RseA,N-terminal;
long-mer1154	NC_004556	1503710	1503752	GAAAGTCGGCAAACGTCGCGGTATACCGCTTGACAACGATATA	NC_004556.1502	NC_004556.1502	1503477	1505021	+	AutoIPR: IPR001940:Peptidase S1C;IPR009003:Peptidase S1, PA clan;
long-mer1155	NC_004556	1505092	1505134	AACGGGACACCCAGACCGAACTTCATCAATACTCAAGTATTCC	NA
long-mer1156	NC_004556	1513236	1513278	TTTGTGTTCATTGAAAAATGCTGCTTGTACAGCAATACAGCAA	NC_004556.1511	NC_004556.1511	1513215	1513403	-	
long-mer1157	NC_004556	1513516	1513575	CCCAAACAATCCGTACACAAGGTCGCAGACACTCCAACGCCGTACATCTTTTAATGCTAA	NA
long-mer1158	NC_004556	1513830	1513872	CAAACCGAGAAAACCACCGATTACCGCACCCCTCGTCGTACAA	NC_004556.1512	NC_004556.1512	1513581	1515305	-	AutoIPR: IPR001734:Sodium/solute symporter;
long-mer1159	NC_004556	1515364	1515406	AAACATAAACCGCAGTAACAATAATGGCGAACAGCATCACCCC	NC_004556.1513	NC_004556.1513	1515302	1515622	-	AutoIPR: IPR007436:Protein of unknown functionDUF485;
long-mer1160	NC_004556	1517519	1517561	TTACTGGATCACTGGACGTGTTGATGACGTCATCAACATCTCC	NC_004556.1514	NC_004556.1514	1515996	1517939	+	AutoIPR: IPR011904:Acetate-CoA ligase;IPR025110:AMP-binding enzyme C-terminal domain;
long-mer1161	NC_004556	1517867	1517909	ACTCGGTGACACCTCCACACTAGCTGATCCGTCTATCGTCGAC	NC_004556.1514	NC_004556.1514	1515996	1517939	+	AutoIPR: IPR011904:Acetate-CoA ligase;IPR025110:AMP-binding enzyme C-terminal domain;
long-mer1162	NC_004556	1518214	1518235	AATGCCCTCATTTCACATGGCT	NA
long-mer1163	NC_004556	1519917	1519959	ATCTGAAAATAAATTAACTTCCTCAATACATCATTACGAAAAT	NC_004556.1516	NC_004556.1516	1519510	1519977	+	
long-mer1164	NC_004556	1521694	1521736	CACCGGACATCATCTACACCACCTCCCCCAACGGCAAAATCAC	NC_004556.1517	NC_004556.1517	1520514	1522340	+	AutoIPR: IPR011047:Quinonprotein alcoholdehydrogenase-like superfamily;
long-mer1165	NC_004556	1523092	1523134	GGCGATCCAATACACCATATAGCCGCCATAACTGGCACCTAAT	NC_004556.1518	NC_004556.1518	1522705	1524771	-	AutoIPR: IPR029058:Alpha/Beta hydrolase fold;
long-mer1166	NC_004556	1524135	1524189	CAGCACTCACCGGCTTGGCACGACCCCTCGGCAACGACGCAATGAACAGCGTGTT	NC_004556.1518	NC_004556.1518	1522705	1524771	-	AutoIPR: IPR029058:Alpha/Beta hydrolase fold;
long-mer1167	NC_004556	1524246	1524288	CACCACTGGCCTTGGAGTTTTCCTTCTCATCCAACTTCCGCTT	NC_004556.1518	NC_004556.1518	1522705	1524771	-	AutoIPR: IPR029058:Alpha/Beta hydrolase fold;
long-mer1168	NC_004556	1525020	1525046	AATACGCAGCAGTAGTGCAGTACAGAA	NA
long-mer1169	NC_004556	1525048	1525090	GCGGTTGTATTTCAACAAAAGTACCTTCTGTTCCACTGCACAC	NA
long-mer1170	NC_004556	1531402	1531444	TGTCAGCGACAACGGCGGCGTATACGTTGTACCGGCCTTCGTT	NC_004556.1522	NC_004556.1522	1530398	1531897	+	AutoIPR: IPR000577:Carbohydrate kinase, FGGY;
long-mer1171	NC_004556	1532040	1532082	CCATGACCAAGCAAGGCCAAGGGGGAAACACAGTATCCCAAGA	NA
long-mer1172	NC_004556	1533755	1533797	ATTGGACCTTACAAGATCCACATGATCCTGGCCGTGCGGATCG	NC_004556.1524	NC_004556.1524	1533190	1534056	+	AutoIPR: IPR008183:Aldose1-/Glucose-6-phosphate 1-epimerase; IPR011013:Galactosemutarotase-like domain;
long-mer1173	NC_004556	1542282	1542324	TCAAGTCAAGCGTTCGAATGTAAACATCCGGACACAGCGCAGT	NC_004556.1532	NC_004556.1532	1541491	1542462	-	AutoIPR: IPR008089:Nucleotide sugar epimerase;IPR021168:Bifunctional polymyxin resistance protein,ArnA;
long-mer1174	NC_004556	1545581	1545609	ACTTCAACATTCAAAGGAGTTTTTTTAGC	NC_004556.1536	NC_004556.1536	1544794	1545747	-	AutoIPR: IPR001279:Metallo-beta-lactamase;
long-mer1175	NC_004556	1546083	1546125	AACCTGATCTTGTTTTCAGGCAAGGGATGATGCTGAGAAACGA	NA
long-mer1176	NC_004556	1546147	1546189	CCACATCTGATATCAAACATAGCAGGCAGAAAAATAACTTGCA	NA
long-mer1177	NC_004556	1546920	1546962	ACGATGGTGCTCACCTTCACTGTCTTGCGGTTTACATACGCTG	NC_004556.1537	NC_004556.1537	1546548	1547828	-	AutoIPR: IPR002317:Serine-tRNA ligase, type1;
long-mer1178	NC_004556	1548787	1548829	ATTGGCTGGCAAAGCAGGGAACGTACAACAATCATCGCAAAAC	NA
long-mer1179	NC_004556	1549975	1550079	CTAGTCATCTAGCGCAGCAAAATTAGGAAGCTTTACCGGGCGTATACCAGCCCCTGCCATGTGCAGCGACTCACCGGCGACGCACAAACGTGCATACCAACACCC	NA
long-mer1180	NC_004556	1550297	1550339	CCTTGTGATGTGAGTTGTTTATATGTTTCTCTGCGTTTCACCG	NC_004556.1542	NC_004556.1542	1550281	1550448	-	
long-mer1181	NC_004556	1550413	1550434	TGCCACGATGTGGTGAATGAAG	NC_004556.1542	NC_004556.1542	1550281	1550448	-	
long-mer1182	NC_004556	1552810	1552831	CCTAAAATATATGAATGATAGG	NA
long-mer1183	NC_004556	1554332	1554364	CGTATGTTCTTTCCCAAGACAAATGGTGAAGAA	NC_004556.1545	NC_004556.1545	1553468	1555351	+	AutoIPR: IPR000305:GIY-YIG nucleasesuperfamily; IPR001943:UVR domain; IPR004791:UvrABCsystem, subunit C;
long-mer1184	NC_004556	1556691	1556733	ATTATCGAGCAATCCAGTCTCATCTATGGTGTCTTGGTCAGCG	NC_004556.1549	NC_004556.1549	1556728	1557180	-	
long-mer1185	NC_004556	1556887	1556929	ACCGGAACGCTGTGAGCCGACACCCACCAAGACCACGCCATTA	NC_004556.1549	NC_004556.1549	1556728	1557180	-	
long-mer1186	NC_004556	1557078	1557120	GATCAATCGGTGTACGCGCTGAGCTTAACATTACTTTAGAAGT	NC_004556.1549	NC_004556.1549	1556728	1557180	-	
long-mer1187	NC_004556	1558349	1558391	TTGACTCTCATCCCTCTTGCCTCCGTTTCGATCAGTATTCAAC	NA
long-mer1188	NC_004556	1559300	1559342	ATTCCGGATGCCCACTTACGCATATCAAGTCAGCGGCGAGTAC	NC_004556.1551	NC_004556.1551	1558497	1559501	+	AutoIPR: IPR001731:Delta-aminolevulinic aciddehydratase; IPR013785:Aldolase-type TIM barrel;
long-mer1189	NC_004556	1560538	1560579	ACGGAAATTTCTGCGGTTCCATTCCAGCGTAAAACCCAAAAA	NA
long-mer1190	NC_004556	1560605	1560647	AACAGGCCTTACCTCATAAGGCTCTTCATCGCCACTGCTCGTG	NC_004556.1553	NC_004556.1553	1560599	1560976	-	AutoIPR: IPR021316:Protein of unknown functionDUF2913;
long-mer1191	NC_004556	1560704	1560746	CTCAGAGAGCGAGCCGATGCATGAACACCAGAGGTAATTCAGC	NC_004556.1553	NC_004556.1553	1560599	1560976	-	AutoIPR: IPR021316:Protein of unknown functionDUF2913;
long-mer1192	NC_004556	1561053	1561095	CCTGGCTTATGCCCTGAGCCTACGCAATGTCGAGGAAATGATG	NC_004556.1554	NC_004556.1554	1561093	1561485	+	AutoIPR: IPR012337:Ribonuclease H-like domain;
long-mer1193	NC_004556	1561722	1561764	CGACAGAGCCGTCGCTGCCGCAACAATAGACATGCTGTACGCA	NA
long-mer1194	NC_004556	1565859	1565889	CCGATGTCCTGCACGCAAGGCGGCAACGCCG	NC_004556.1560	NC_004556.1560	1565808	1566521	-	AutoIPR: IPR001091:Restriction/modificationDNA-methylase; IPR002941:DNA methylase N-4/N-6;IPR029063:S-adenosyl-L-methionine-dependentmethyltransferase;
long-mer1195	NC_004556	1566534	1566561	CCTAAAATATATGAATGATAGTCTATCA	NA
long-mer1196	NC_004556	1568022	1568062	AGCACCCTTGTCAGTGTTAGGAGAAGGGTGGGGCCGGTGGA	NC_004556.1565	NC_004556.1565	1567974	1568228	-	AutoIPR: IPR012933:HicA mRNA interferasefamily;
long-mer1197	NC_004556	1569903	1569933	GTATTGCGTTGCGTGGTGCCTGCGGTGAAGT	NC_004556.1568	NC_004556.1568	1569566	1570255	-	
long-mer1198	NC_004556	1572720	1572744	ATTTAAGGAGAGAATGACACAAATA	NC_004556.1571	NC_004556.1571	1572131	1572736	+	AutoIPR: IPR023346:Lysozyme-like domain;
long-mer1199	NC_004556	1573173	1573247	CAAGCCGAATGATGGTATAAGTCTTCGTGCAATCCAATAATTTCTTTACGTAGTAAGCTGTTTAGTTCGTTGCAA	NC_004556.1572	NC_004556.1572	1572966	1573184	+	
long-mer1200	NC_004556	1573375	1573414	TTTGCTGTCGACAATCTATTAACGCCATCGACGCAGTGCA	NC_004556.1573	NC_004556.1573	1573350	1573721	+	AutoIPR: IPR006949:Baseplate protein J-like;
long-mer1201	NC_004556	1574273	1574308	AACTAGCCTCAATACGCATAACGCATAATTCAGGAC	NC_004556.1574	NC_004556.1574	1573723	1574400	+	AutoIPR: IPR016884:Uncharacterised conservedprotein UCP028438;
long-mer1202	NC_004556	1574890	1574932	ACGGAAGCCAAACGACGCGAGTAAGCGGCCACGGCAACCATGC	NA
long-mer1203	NC_004556	1575063	1575105	AGGCGCACAATGAACAGCACAGGGCTTAGCGTTCTGTCCGGAT	NC_004556.1575	NC_004556.1575	1575072	1575332	+	
long-mer1204	NC_004556	1575245	1575278	GGATCAGATGGCGGCATTGCGAGCCGAGCGATTG	NC_004556.1575	NC_004556.1575	1575072	1575332	+	
long-mer1205	NC_004556	1575998	1576040	CCAATAACAGAACCTGTTTCGGAATCCTTAATCGGGCCAGCGC	NC_004556.1577	NC_004556.1577	1575847	1576089	-	
long-mer1206	NC_004556	1576106	1576148	AACGCATCCCCTGCGCCTTGGAACCGGGAACACCCCGGAAATC	NA
long-mer1207	NC_004556	1576172	1576239	ATTACCGTAGTATTTATATCCCCCCTAAATAAATACAGCGATCTAACGTATATCATATATTCATGCAT	NA
long-mer1208	NC_004556	1576276	1576308	GGTTTTATCCCCTTCTTAATTAAAGAAAAATAA	NA
long-mer1209	NC_004556	1576476	1576509	ATTCTCCGATACATCAATGCGGTATTTTCCGATA	NA
long-mer1210	NC_004556	1576533	1576575	AGATTAACCCTGCCAGACGCGAGGCCATGATGGCCGCCCAACC	NA
long-mer1211	NC_004556	1579532	1579570	AACGGTGTGGTATGGGCGCCAGAATCAACCATAGCGCTG	NC_004556.1580	NC_004556.1580	1579556	1580638	-	AutoIPR: IPR015424:Pyridoxalphosphate-dependent transferase; IPR022278:Phosphoserineaminotransferase;
long-mer1212	NC_004556	1579583	1579625	CATAAATGCCACTAATGCCTGCACACCAGCCAGTGGCATGGCG	NC_004556.1580	NC_004556.1580	1579556	1580638	-	AutoIPR: IPR015424:Pyridoxalphosphate-dependent transferase; IPR022278:Phosphoserineaminotransferase;
long-mer1213	NC_004556	1580273	1580315	TTCCCCATCGGCCACCACGTTAATATTCACATAGGGGCTGGCT	NC_004556.1580	NC_004556.1580	1579556	1580638	-	AutoIPR: IPR015424:Pyridoxalphosphate-dependent transferase; IPR022278:Phosphoserineaminotransferase;
long-mer1214	NC_004556	1580665	1580747	ATTTTTATTGAATCAGTATGCAGCAGCTCGATAGCAACATAACATGCTTAAAAATACCGGCATCCATTCTTTCGAGTGACATT	NA
long-mer1215	NC_004556	1580816	1580858	AAATCACAAAAAAATCTAAACTAAAGGGGCTTGTTTCCATATT	NA
long-mer1216	NC_004556	1581031	1581073	AGCCAGTTCAAAAGACCACGATAACAACCAATTACTTATAAAT	NA
long-mer1217	NC_004556	1582051	1582073	CCCCCACAACAACAATACCCACA	NC_004556.1581	NC_004556.1581	1581306	1582421	+	AutoIPR: IPR003538:Gram-negative bacterial TonBprotein;
long-mer1218	NC_004556	1582806	1582837	GGTATGAACCGGACATTGAGCTGCTGACTCAT	NC_004556.1582	NC_004556.1582	1582448	1583632	-	
long-mer1219	NC_004556	1584055	1584097	ACCATGCAGTTCACCGAAATAAGCGATATTCTCACGCGCGGTC	NC_004556.1583	NC_004556.1583	1583629	1584375	-	AutoIPR: IPR003439:ABC transporter-like;IPR027417:P-loop containing nucleoside triphosphatehydrolase;
long-mer1220	NC_004556	1584805	1584858	TTCATCTGATCGTCCATGCCACGCTGGACAAGCTGAGACAACGACATCAATGGC	NC_004556.1584	NC_004556.1584	1584372	1585907	-	AutoIPR: IPR002410:Peptidase S33;IPR013595:Peptidase S33 tripeptidyl aminopeptidase-like,C-terminal; IPR029058:Alpha/Beta hydrolase fold;
long-mer1221	NC_004556	1586160	1586201	ATCGCCCTGATGGGGTTCACGGTTCTTGATCTCCCAATCGAC	NC_004556.1585	NC_004556.1585	1586106	1586672	-	AutoIPR: IPR012259:Dihydrofolate reductase;IPR017925:Dihydrofolate reductase conserved site;IPR024072:Dihydrofolate reductase-like domain;
long-mer1222	NC_004556	1588097	1588118	GCCAATCAAACCTCCATGAAAA	NC_004556.1587	NC_004556.1587	1587506	1588456	-	AutoIPR: IPR001640:Prolipoproteindiacylglyceryl transferase;
long-mer1223	NC_004556	1594087	1594129	CACTTCAGCAATTTCAATGATTGAGACGTCAAAGGTACCGCCG	NC_004556.1593	NC_004556.1593	1592803	1594719	-	AutoIPR: IPR013126:Heat shock protein 70family; IPR029047:Heat shock protein 70kD,peptide-binding domain; IPR029048:Heat shock protein70kD, C-terminal domain;
long-mer1224	NC_004556	1596589	1596610	CGTTGGCAAGATTACCCACTCC	NA
long-mer1225	NC_004556	1597428	1597465	CGAACACGATGCACGACTAGGCGAAGTTGAAACTTTAC	NC_004556.1596	NC_004556.1596	1596661	1598334	+	AutoIPR: IPR003395:RecF/RecN/SMC, N-terminal;IPR004604:DNA recombination/repair protein RecN;IPR027417:P-loop containing nucleoside triphosphatehydrolase;
long-mer1226	NC_004556	1598824	1598866	GAGGATACGGATCCGCGGATGTGTCACCTTCAAACCAACTTTA	NC_004556.1597	NC_004556.1597	1598476	1598916	-	AutoIPR: IPR002481:Ferric-uptake regulator;IPR011991:Winged helix-turn-helix DNA-binding domain;
long-mer1227	NC_004556	1598887	1598929	TGACTTCTCAATTGATGGACCATTTAGCATCCGCGACCTCGTG	NC_004556.1597	NC_004556.1597	1598476	1598916	-	AutoIPR: IPR002481:Ferric-uptake regulator;IPR011991:Winged helix-turn-helix DNA-binding domain;
long-mer1228	NC_004556	1599311	1599353	GAACCAAGATGAGAAACTGGCGGAATCGGCACGCAAGCAATTC	NC_004556.1598	NC_004556.1598	1599000	1599392	+	AutoIPR: IPR007450:Lipoprotein SmpA/OmlA;IPR026592:Outer membrane protein assembly factor BamE;
long-mer1229	NC_004556	1599586	1599628	CACCGCATCGACCACCCTTGCTCCTTCTTGCAACATGATCTCG	NC_004556.1599	NC_004556.1599	1599421	1599696	-	AutoIPR: IPR005346:RnfH protein;IPR016155:Molybdopterin synthase/thiamin biosynthesissulphur carrier, beta-grasp;
long-mer1230	NC_004556	1600760	1600802	CAACAACGGTCACATCCACCGCGATGGTTAAATTTATTTTCCT	NA
long-mer1231	NC_004556	1600846	1600888	TAAAATTAAGTATTAATAATAACCCTGTTAAAAACGGCCGCCC	NC_004556.1602	NC_004556.1602	1600873	1603068	-	AutoIPR: IPR005546:Autotransporterbeta-domain;
long-mer1232	NC_004556	1600942	1600984	GAACGTCGCCCCCAAAAACATGGTTGGACTTAGGCGATACTCC	NC_004556.1602	NC_004556.1602	1600873	1603068	-	AutoIPR: IPR005546:Autotransporterbeta-domain;
long-mer1233	NC_004556	1600999	1601054	TGTCCCTATCACGCGCTTCATAACCATTTGATGTACAAAGCCACCAATATAATCAG	NC_004556.1602	NC_004556.1602	1600873	1603068	-	AutoIPR: IPR005546:Autotransporterbeta-domain;
long-mer1234	NC_004556	1602064	1602106	AAGTGCATAAACCAAAGAATTCCCTGAATTATCACTTTTCAAT	NC_004556.1602	NC_004556.1602	1600873	1603068	-	AutoIPR: IPR005546:Autotransporterbeta-domain;
long-mer1235	NC_004556	1602305	1602347	AATGCATGCGTAAAATTTTGGATATCATTTCTACTTTTCCCTT	NC_004556.1602	NC_004556.1602	1600873	1603068	-	AutoIPR: IPR005546:Autotransporterbeta-domain;
long-mer1236	NC_004556	1602475	1602517	ATGACTTCCAGACCAGATAATGGGAACAAGATGAGTAGAGAAA	NC_004556.1602	NC_004556.1602	1600873	1603068	-	AutoIPR: IPR005546:Autotransporterbeta-domain;
long-mer1237	NC_004556	1603655	1603690	TCGCATACAACTCCCGGACAATAGCAACCAACATAA	NC_004556.1603	NC_004556.1603	1603636	1603770	-	
long-mer1238	NC_004556	1603871	1603905	TGGAGCGTCGCCAAAATCGCTAATCGTAAGTTTTT	NA
long-mer1239	NC_004556	1606369	1606411	ATGGAAGCGCTGCACACGCCCACCCTCCTGATCAACCGCCAAC	NC_004556.1607	NC_004556.1607	1605571	1606578	-	AutoIPR: IPR017853:Glycoside hydrolasesuperfamily; IPR022956:Beta-hexosaminidase, bacterial;
long-mer1240	NC_004556	1608590	1608632	ACGCCCATCATGACTGAGATCAATAATCTGCGTTTGAAATGAC	NC_004556.1609	NC_004556.1609	1607330	1608736	-	AutoIPR: IPR002792:TRAM domain;IPR010280:(Uracil-5)-methyltransferase family;IPR012340:Nucleic acid-binding, OB-fold;IPR029063:S-adenosyl-L-methionine-dependentmethyltransferase; IPR030390:RNA methyltransferase TrmA,active site; IPR030391:RNA methyltransferase TrmA,conserved site;
long-mer1241	NC_004556	1609231	1609273	CCCCTGTGGAAAACGACCCATACCCATCCATTTCCACATATTC	NC_004556.1610	NC_004556.1610	1608858	1609571	+	AutoIPR: IPR008207:Signal transductionhistidine kinase, phosphotransfer (Hpt) domain;IPR011006:CheY-like superfamily;
long-mer1242	NC_004556	1609573	1609594	AAAACCATAACCTCGCCCCCCG	NC_004556.1611	NC_004556.1611	1609552	1609734	-	
long-mer1243	NC_004556	1612717	1612759	CAACTGGAATGCACGGTTATATAAACCAAGTACATTAGGACCA	NC_004556.1614	NC_004556.1614	1611973	1613505	-	AutoIPR: IPR002797:Polysaccharide biosynthesisprotein;
long-mer1244	NC_004556	1615197	1615239	CCCTAGAACAAACCACCAACCCATTATTAATGAATCAAAAAAA	NA
long-mer1245	NC_004556	1615315	1615336	AAATAAGGAAAACGCTGTCGCC	NA
long-mer1246	NC_004556	1615363	1615394	ACATAAAAAAAACCACATCACCTAAATGCGAC	NA
long-mer1247	NC_004556	1615464	1615506	ATATTAGAGATCCATCACATAAAGATAAAACTCACATCATGAT	NC_004556.1617	NC_004556.1617	1615500	1616591	-	AutoIPR: IPR002656:Acyltransferase 3;
long-mer1248	NC_004556	1618716	1618758	AAATCAAACAATCTATCCGGAATCCCAAGACACGGAAGACGCC	NC_004556.1619	NC_004556.1619	1617908	1619362	-	AutoIPR: IPR017475:Exopolysaccharidebiosynthesis polyprenyl glycosylphosphotransferase;
long-mer1249	NC_004556	1626405	1626447	TTATTTGATGATTTCGTGTGGGATCTCCACGGGCGCACCATGT	NA
long-mer1250	NC_004556	1628242	1628276	CGGCAGCCACCCAAGCTGCCGTTTCTCTCGCCAGC	NA
long-mer1251	NC_004556	1628315	1628357	GACAGGCCAATGAAACGTAATTACCTGTCTTATGAAAACGTAT	NA
long-mer1252	NC_004556	1628362	1628404	ACCGTATGGCCTGCTTTATCCCCCAGGCTCACGGAAAACAGCT	NA
long-mer1253	NC_004556	1628414	1628465	GAATCACCACTGCACCGCTCATCATTTGATTCTTGCAACATCAGGAACGTAC	NA
long-mer1254	NC_004556	1628665	1628690	TGTGACGATCACATCCCAGCAAGCTG	NA
long-mer1255	NC_004556	1628733	1628762	CAACACAGGCTTAAATACAGGAAAACACCG	NA
long-mer1256	NC_004556	1629555	1629582	AACGAACGGCAACACCACACCGATACCG	NC_004556.1627	NC_004556.1627	1628862	1629689	-	AutoIPR: IPR029139:NADPH-dependent7-cyano-7-deazaguanine reductase, N-terminal;IPR029500:NADPH-dependent 7-cyano-7-deazaguaninereductase QueF;
long-mer1257	NC_004556	1629830	1629854	TAGTGATGCCGAACACACCAACTGT	NA
long-mer1258	NC_004556	1630796	1630835	TGTCGTGATTCCGGCGCAAGCAGTGCAACGCGGCCCCAAT	NC_004556.1628	NC_004556.1628	1629879	1631114	+	AutoIPR: IPR006143:RND efflux pump, membranefusion protein;
long-mer1259	NC_004556	1631672	1631714	TCACAAATATCAGGCGTTGGTGTGGTCTCGATTGCTGGCAACG	NC_004556.1629	NC_004556.1629	1631180	1634395	+	AutoIPR: IPR001036:Acriflavin resistanceprotein; IPR027463:Multidrug efflux transporter AcrB TolCdocking domain, DN/DC subdomains;
long-mer1260	NC_004556	1631728	1631770	GCGGATCCAAGTGAATCCGGCACAGCTATCCAACATGGGCCTG	NC_004556.1629	NC_004556.1629	1631180	1634395	+	AutoIPR: IPR001036:Acriflavin resistanceprotein; IPR027463:Multidrug efflux transporter AcrB TolCdocking domain, DN/DC subdomains;
long-mer1261	NC_004556	1631854	1631896	CAGCATCGGTACCAACGATCAACTGAAAGATGCTTCGCAATAT	NC_004556.1629	NC_004556.1629	1631180	1634395	+	AutoIPR: IPR001036:Acriflavin resistanceprotein; IPR027463:Multidrug efflux transporter AcrB TolCdocking domain, DN/DC subdomains;
long-mer1262	NC_004556	1632154	1632196	CCGCGCTTCCGTGCATGAAGTAAAATTCACCCTGCTACTGACC	NC_004556.1629	NC_004556.1629	1631180	1634395	+	AutoIPR: IPR001036:Acriflavin resistanceprotein; IPR027463:Multidrug efflux transporter AcrB TolCdocking domain, DN/DC subdomains;
long-mer1263	NC_004556	1632244	1632271	GGCCACGCTCATTCCATCGGTAGCGGTC	NC_004556.1629	NC_004556.1629	1631180	1634395	+	AutoIPR: IPR001036:Acriflavin resistanceprotein; IPR027463:Multidrug efflux transporter AcrB TolCdocking domain, DN/DC subdomains;
long-mer1264	NC_004556	1632533	1632575	GGCGTCACCGGCCGACTGTTCAACGAGTTCGCCTGGGTCCTGT	NC_004556.1629	NC_004556.1629	1631180	1634395	+	AutoIPR: IPR001036:Acriflavin resistanceprotein; IPR027463:Multidrug efflux transporter AcrB TolCdocking domain, DN/DC subdomains;
long-mer1265	NC_004556	1632895	1632937	CTCACAGATGGAACAGCGTACACGGGCCGTGGCCGATGCACTG	NC_004556.1629	NC_004556.1629	1631180	1634395	+	AutoIPR: IPR001036:Acriflavin resistanceprotein; IPR027463:Multidrug efflux transporter AcrB TolCdocking domain, DN/DC subdomains;
long-mer1266	NC_004556	1633036	1633078	ACGCAACCAACGTGAGGGGCTAAACACCATACGCCCACGACTA	NC_004556.1629	NC_004556.1629	1631180	1634395	+	AutoIPR: IPR001036:Acriflavin resistanceprotein; IPR027463:Multidrug efflux transporter AcrB TolCdocking domain, DN/DC subdomains;
long-mer1267	NC_004556	1633679	1633721	AGCCATCAGCAGCAACTTCCCTCCGTAACGATCTCATTCAACC	NC_004556.1629	NC_004556.1629	1631180	1634395	+	AutoIPR: IPR001036:Acriflavin resistanceprotein; IPR027463:Multidrug efflux transporter AcrB TolCdocking domain, DN/DC subdomains;
long-mer1268	NC_004556	1633772	1633814	CGTACCCAACTACAGATACCTGCCCAGGTACGCGCCCAGTTCA	NC_004556.1629	NC_004556.1629	1631180	1634395	+	AutoIPR: IPR001036:Acriflavin resistanceprotein; IPR027463:Multidrug efflux transporter AcrB TolCdocking domain, DN/DC subdomains;
long-mer1269	NC_004556	1634060	1634102	GCAATCATGATGATTGACTTCACCATCGAAGCACGCAGCACCG	NC_004556.1629	NC_004556.1629	1631180	1634395	+	AutoIPR: IPR001036:Acriflavin resistanceprotein; IPR027463:Multidrug efflux transporter AcrB TolCdocking domain, DN/DC subdomains;
long-mer1270	NC_004556	1634616	1634658	CCGGTGATTTTTGTCGAAGCCAGCCAAGCTGGGGCTGACGCCA	NC_004556.1630	NC_004556.1630	1634490	1637588	+	AutoIPR: IPR001036:Acriflavin resistanceprotein; IPR027463:Multidrug efflux transporter AcrB TolCdocking domain, DN/DC subdomains;
long-mer1271	NC_004556	1634819	1634861	CGCGATCAACGCAGCGCAAGCAGATCTGCCCTCCGGACTGCTC	NC_004556.1630	NC_004556.1630	1634490	1637588	+	AutoIPR: IPR001036:Acriflavin resistanceprotein; IPR027463:Multidrug efflux transporter AcrB TolCdocking domain, DN/DC subdomains;
long-mer1272	NC_004556	1634948	1634990	CTACAACGTGGCAGACTCGCTTCTAGCACAGCATCTGCGCCAG	NC_004556.1630	NC_004556.1630	1634490	1637588	+	AutoIPR: IPR001036:Acriflavin resistanceprotein; IPR027463:Multidrug efflux transporter AcrB TolCdocking domain, DN/DC subdomains;
long-mer1273	NC_004556	1635272	1635347	GGTTTACGACGGCCAGCAAGATGCCTACCAGGCAGCCTGGTTCAATCACAAACGAGCCGTGGTGATGTACGTTTTC	NC_004556.1630	NC_004556.1630	1634490	1637588	+	AutoIPR: IPR001036:Acriflavin resistanceprotein; IPR027463:Multidrug efflux transporter AcrB TolCdocking domain, DN/DC subdomains;
long-mer1274	NC_004556	1636919	1636961	CTTGAGCTACAACCTTAGCCCGGGCGTGAGCATCGGTGAAGCT	NC_004556.1630	NC_004556.1630	1634490	1637588	+	AutoIPR: IPR001036:Acriflavin resistanceprotein; IPR027463:Multidrug efflux transporter AcrB TolCdocking domain, DN/DC subdomains;
long-mer1275	NC_004556	1637264	1637306	CATCATGATGATTGACTTCGCACTGGTAGCACAACGTGAACGC	NC_004556.1630	NC_004556.1630	1634490	1637588	+	AutoIPR: IPR001036:Acriflavin resistanceprotein; IPR027463:Multidrug efflux transporter AcrB TolCdocking domain, DN/DC subdomains;
long-mer1276	NC_004556	1637793	1637835	ATCACCAATTAGCATTCTGTTACGGCAAACCGCATCTCCTCCG	NA
long-mer1277	NC_004556	1638288	1638330	CATCCCCTGTCGTCACTGCAGGCACACCCGCCGGCTGCGCCAA	NC_004556.1631	NC_004556.1631	1637845	1638429	-	
long-mer1278	NC_004556	1638655	1638697	GTAATACCCAAGGCCTAGCGCGGTTGTTCAATCCAACGGCAGA	NA
long-mer1279	NC_004556	1639014	1639056	CCGCTTCAGCAGAGTCAGGAAAGGATCAAGAGAATGCGAGGCA	NC_004556.1632	NC_004556.1632	1638744	1639793	-	AutoIPR: IPR002085:Alcohol dehydrogenasesuperfamily, zinc-type; IPR016040:NAD(P)-binding domain;IPR020843:Polyketide synthase, enoylreductase domain;IPR029752:D-isomer specific 2-hydroxyacid dehydrogenase,NAD-binding domain conserved site 1;
long-mer1280	NC_004556	1639401	1639443	CTGAGAATAACCACCCAATGTATGGCCCGGAGCATCCTGAGTC	NC_004556.1632	NC_004556.1632	1638744	1639793	-	AutoIPR: IPR002085:Alcohol dehydrogenasesuperfamily, zinc-type; IPR016040:NAD(P)-binding domain;IPR020843:Polyketide synthase, enoylreductase domain;IPR029752:D-isomer specific 2-hydroxyacid dehydrogenase,NAD-binding domain conserved site 1;
long-mer1281	NC_004556	1640979	1641014	ATTGCTTTCTATTCAAAAAAAATAAACTCTTCCCAA	NC_004556.1634	NC_004556.1634	1640911	1641303	-	AutoIPR: IPR002053:Glycoside hydrolase, family25; IPR017853:Glycoside hydrolase superfamily;
long-mer1282	NC_004556	1643042	1643084	CTTGCTACACCTCACCGCCGCGGTACTGTGGTGGTACCTGGGT	NC_004556.1638	NC_004556.1638	1642926	1643753	+	AutoIPR: IPR011330:Glycosidehydrolase/deacetylase, beta/alpha-barrel;
long-mer1283	NC_004556	1644249	1644284	AAGTGCCGCGCCGCTGGTCCCACGACCGATGGGAAC	NC_004556.1639	NC_004556.1639	1644026	1645300	-	AutoIPR: IPR015424:Pyridoxalphosphate-dependent transferase;
long-mer1284	NC_004556	1645303	1645345	CGTATGTAAATCAATTTACTGGAAGTCGACATGTTAGTTCAAA	NA
long-mer1285	NC_004556	1647265	1647288	TCAGGGAAAAGCACCCTGACAAAA	NC_004556.1640	NC_004556.1640	1645717	1647879	+	AutoIPR: IPR010132:ATPase, type I secretionsystem, HlyB; IPR011527:ABC transporter type 1,transmembrane domain; IPR027417:P-loop containingnucleoside triphosphate hydrolase;
long-mer1286	NC_004556	1647573	1647615	CGGCCAACGCCAACGCATCGCAATTGCCCGCGCCCTGATTGGC	NC_004556.1640	NC_004556.1640	1645717	1647879	+	AutoIPR: IPR010132:ATPase, type I secretionsystem, HlyB; IPR011527:ABC transporter type 1,transmembrane domain; IPR027417:P-loop containingnucleoside triphosphate hydrolase;
long-mer1287	NC_004556	1649120	1649162	AGTCTTTCCCGTACGCATCCGTTTAGACAACACCACACTCACT	NC_004556.1641	NC_004556.1641	1647876	1649297	+	AutoIPR: IPR003997:RTX secretion protein D,Gram-negative bacteria;
long-mer1288	NC_004556	1649456	1649493	ACACCACCCACACATTCCCCCCTTGAAGACAGCCGTGC	NA
long-mer1289	NC_004556	1649700	1649733	AGCCCCGTCACCTCCCCCCCTCCTATCACCATCA	NA
long-mer1290	NC_004556	1649878	1649910	GAAAACACCACACCCCCCCATAATGCTGCGGTG	NA
long-mer1291	NC_004556	1650440	1650465	TGATGATGGCCAACCAAAAAATAAAG	NA
long-mer1292	NC_004556	1656011	1656054	AGATTGGTGAATTGGCTGACACTTGCCGGGCAGATTAATTCAGG	NC_004556.1656	NC_004556.1656	1655882	1660102	+	AutoIPR: IPR011049:Serralysin-likemetalloprotease, C-terminal;
long-mer1293	NC_004556	1656080	1656106	TTTGTACGCGGCGCGGTGTATCACGCG	NC_004556.1656	NC_004556.1656	1655882	1660102	+	AutoIPR: IPR011049:Serralysin-likemetalloprotease, C-terminal;
long-mer1294	NC_004556	1656223	1656265	CATTTCAAGAGACGTGGCGGCAGCCTCAGAACCAGTAGGAGCA	NC_004556.1656	NC_004556.1656	1655882	1660102	+	AutoIPR: IPR011049:Serralysin-likemetalloprotease, C-terminal;
long-mer1295	NC_004556	1656299	1656334	GGGACGGTGGGCGGTGCGTTCCCAATCTCTGTGGGT	NC_004556.1656	NC_004556.1656	1655882	1660102	+	AutoIPR: IPR011049:Serralysin-likemetalloprotease, C-terminal;
long-mer1296	NC_004556	1656360	1656415	CGTTTTATCAAAATCTTGAAAGATTCTATCGGGAGAATGGATATACCCCTGGTGAT	NC_004556.1656	NC_004556.1656	1655882	1660102	+	AutoIPR: IPR011049:Serralysin-likemetalloprotease, C-terminal;
long-mer1297	NC_004556	1656457	1656489	CGGCCTGATTGAGGTGGCTAACAATCCGATCGC	NC_004556.1656	NC_004556.1656	1655882	1660102	+	AutoIPR: IPR011049:Serralysin-likemetalloprotease, C-terminal;
long-mer1298	NC_004556	1656569	1656616	GCGAATATATTTTCTGGGTTGAGCGGGGATGCCACGCAGAGCGGCAGC	NC_004556.1656	NC_004556.1656	1655882	1660102	+	AutoIPR: IPR011049:Serralysin-likemetalloprotease, C-terminal;
long-mer1299	NC_004556	1656740	1656775	GCTCCCTTGGTGGGTGATGTTCTCTCCGGAGCAACA	NC_004556.1656	NC_004556.1656	1655882	1660102	+	AutoIPR: IPR011049:Serralysin-likemetalloprotease, C-terminal;
long-mer1300	NC_004556	1661153	1661195	GTGAGATGGCGCCGCCTGAACTATGTTTGCCGCCGCATGCCGG	NC_004556.1658	NC_004556.1658	1660432	1664004	+	AutoIPR: IPR016834:Uncharacterised conservedprotein UCP026306; IPR025202:Phospholipase D-like domain;IPR027417:P-loop containing nucleoside triphosphatehydrolase;
long-mer1301	NC_004556	1661575	1661601	ACCGAAGATTTTTTTAATGCGGTGGAA	NC_004556.1658	NC_004556.1658	1660432	1664004	+	AutoIPR: IPR016834:Uncharacterised conservedprotein UCP026306; IPR025202:Phospholipase D-like domain;IPR027417:P-loop containing nucleoside triphosphatehydrolase;
long-mer1302	NC_004556	1664083	1664138	GCCCTGCCCTGCCCTGCCCTGCCCTGCCCTGCCCTGCCCTGCCCTGCCGTAGCATT	NC_004556.1659	NC_004556.1659	1663957	1664493	-	
long-mer1303	NC_004556	1664657	1664698	ACCAAGGTATTTTGGGGTGATCCAGCGGCGCTATCGCGCTGC	NA
long-mer1304	NC_004556	1665078	1665111	ACGGGGAATCATCGGTCGCCTCGCGGATGGCGCT	NC_004556.1660	NC_004556.1660	1664911	1666644	-	AutoIPR: IPR026866:Uncharacterised chromosomalcassette SCCmec type IVc protein CR006; IPR027417:P-loopcontaining nucleoside triphosphate hydrolase;
long-mer1305	NC_004556	1667758	1667800	GAATTGATCCCGCTCTACACCGGACGCGCAGAGCCGGGAGAGA	NA
long-mer1306	NC_004556	1668610	1668647	AATCTGGTTGTATAGACGGCGGCGCAGCTTAAACGCCA	NC_004556.1662	NC_004556.1662	1668235	1669428	-	
long-mer1307	NC_004556	1669051	1669077	GCTTATCAACACCACCCTGCAGTAGAT	NC_004556.1662	NC_004556.1662	1668235	1669428	-	
long-mer1308	NC_004556	1670019	1670049	CGGCGTCATGCAGCTGATGCCACTTCGGGGG	NA
long-mer1309	NC_004556	1671678	1671718	TCCATGGGATGGTGGGGCGCGATGTCAGGAAGGGGGTAGGA	NA
long-mer1310	NC_004556	1673348	1673390	GCCGTGTTGGTCGACGGTGAAACCGTGGGTCAGGCATTGTTTG	NC_004556.1669	NC_004556.1669	1672364	1675195	-	AutoIPR: IPR002301:Isoleucine-tRNA ligase;IPR009080:Aminoacyl-tRNA synthetase, class 1a,anticodon-binding; IPR020791:Leucine-tRNA ligase,archaeal;
long-mer1311	NC_004556	1675855	1675897	AAAACGTAGTAAGCCGACGCTATCAGCACCGAAGCGGTGCAGG	NC_004556.1670	NC_004556.1670	1675192	1676139	-	AutoIPR: IPR014729:Rossmann-likealpha/beta/alpha sandwich fold; IPR023465:Riboflavinkinase domain; IPR023468:Riboflavin kinase;
long-mer1312	NC_004556	1676053	1676095	GTGCAGGCCATCAAAAGCACCAATGCAGGTTACACTTCCTTGC	NC_004556.1670	NC_004556.1670	1675192	1676139	-	AutoIPR: IPR014729:Rossmann-likealpha/beta/alpha sandwich fold; IPR023465:Riboflavinkinase domain; IPR023468:Riboflavin kinase;
long-mer1313	NC_004556	1679342	1679384	ACCATCACCTCCGTCGCCACCATCAGGACCACCAAGAGGGATA	NC_004556.1673	NC_004556.1673	1678394	1679467	-	AutoIPR: IPR014100:GTP-binding proteinObg/CgtA; IPR027417:P-loop containing nucleosidetriphosphate hydrolase;
long-mer1314	NC_004556	1679577	1679646	TATAGCGGGGCCTCTTTAGCCATGACCTATTCTACAGTCGAATACTACTGATTTGAGATTTACGCCGGAA	NC_004556.1674	NC_004556.1674	1679636	1679893	-	AutoIPR: IPR001684:Ribosomal protein L27;
long-mer1315	NC_004556	1682380	1682435	CAAACAGCGCCACCCCCCCAATGCCACGAAGATGTTGCACCTGCGCGGCGCCTGCG	NC_004556.1676	NC_004556.1676	1680575	1683472	+	AutoIPR: IPR004602:UvrABC system subunit A;IPR013815:ATP-grasp fold, subdomain 1; IPR027417:P-loopcontaining nucleoside triphosphate hydrolase;
long-mer1316	NC_004556	1682977	1683019	AGCAGTACCAGCAATTGCACGTAAGCTGGAAACTTTGGTAGAT	NC_004556.1676	NC_004556.1676	1680575	1683472	+	AutoIPR: IPR004602:UvrABC system subunit A;IPR013815:ATP-grasp fold, subdomain 1; IPR027417:P-loopcontaining nucleoside triphosphate hydrolase;
long-mer1317	NC_004556	1683064	1683147	ATCAGGCGGTGAGGCGCAGCGCGTCAAATTGTCCAAAGAACTGTCACGACGCGACACCGGACACACGCTGTATATCCTTGACGA	NC_004556.1676	NC_004556.1676	1680575	1683472	+	AutoIPR: IPR004602:UvrABC system subunit A;IPR013815:ATP-grasp fold, subdomain 1; IPR027417:P-loopcontaining nucleoside triphosphate hydrolase;
long-mer1318	NC_004556	1683176	1683218	ATTGAAGCGCTGCTGGCAGTAATGCACAAACTGCGCGATGCAG	NC_004556.1676	NC_004556.1676	1680575	1683472	+	AutoIPR: IPR004602:UvrABC system subunit A;IPR013815:ATP-grasp fold, subdomain 1; IPR027417:P-loopcontaining nucleoside triphosphate hydrolase;
long-mer1319	NC_004556	1683952	1683994	GCGGCGAGAAGAGCCTTCCCTGGCCAAGCACCCCCTTAGCCTC	NC_004556.1677	NC_004556.1677	1683596	1684495	-	
long-mer1320	NC_004556	1685221	1685263	GCTCTGACTCTTTCCCATAAACACCTCGGCAGCCCCTCTTCTA	NC_004556.1678	NC_004556.1678	1685040	1686104	-	
long-mer1321	NC_004556	1686550	1686585	CATGGCATGGGGCAGGCCCAGTGCAACGCCAAGGCG	NC_004556.1679	NC_004556.1679	1686163	1687731	-	AutoIPR: IPR001674:GMP synthase, C-terminal;IPR004739:GMP synthase, N-terminal; IPR022955:GMPsynthase; IPR025777:GMP synthetase ATP pyrophosphatasedomain; IPR029062:Class I glutamineamidotransferase-like;
long-mer1322	NC_004556	1691177	1691219	CACAGGCTTGGCGCACAACACTGCATGGCCTAGACCCAGCGCT	NC_004556.1682	NC_004556.1682	1690652	1691542	-	AutoIPR: IPR005771:UTP--glucose-1-phosphateuridylyltransferase, bacterial/archaeal-type;IPR029044:Nucleotide-diphospho-sugar transferases;
long-mer1323	NC_004556	1692130	1692159	CCCAGTGCTCTTAGCATCAAAACTCTGACA	NC_004556.1683	NC_004556.1683	1691542	1693449	-	AutoIPR: IPR016040:NAD(P)-binding domain;IPR029063:S-adenosyl-L-methionine-dependentmethyltransferase;
long-mer1324	NC_004556	1693763	1693805	ACTATCCAGACACTGACCTGCACCTTGATCAGAACCAACACCA	NC_004556.1684	NC_004556.1684	1693462	1694439	-	AutoIPR: IPR000715:Glycosyl transferase, family4; IPR004443:YjeF N-terminal domain;
long-mer1325	NC_004556	1697408	1697450	GTGGAGCAAGCCATCAACTCCCCCCAAATCCACGAACGCGCCG	NC_004556.1688	NC_004556.1688	1696391	1698067	-	AutoIPR: IPR000110:Ribosomal protein S1;IPR022967:RNA-binding domain, S1;
long-mer1326	NC_004556	1698692	1698734	GCACGTCGGTGGCATCAATCGAATTCACCAAGACACGCATCTC	NC_004556.1689	NC_004556.1689	1698294	1698965	-	AutoIPR: IPR003136:Cytidylate kinase;IPR027417:P-loop containing nucleoside triphosphatehydrolase;
long-mer1327	NC_004556	1700171	1700223	TGCGCGACTCAGGCCCGATTATTCTAATTGGGATAAATGGCGATTTCCGCTTA	NC_004556.1692	NC_004556.1692	1699846	1700937	+	AutoIPR: IPR007466:Peptidyl-arginine deiminase,Porphyromonas-type;
long-mer1328	NC_004556	1700269	1700311	GCAGACGACCAGTTGGTGAGCTCCTTGCACGCCAACGGTCTTT	NC_004556.1692	NC_004556.1692	1699846	1700937	+	AutoIPR: IPR007466:Peptidyl-arginine deiminase,Porphyromonas-type;
long-mer1329	NC_004556	1700917	1700959	GCTGGCCTGCTTGCCACATAAACACATGTATTGGATAACACTG	NC_004556.1692	NC_004556.1692	1699846	1700937	+	AutoIPR: IPR007466:Peptidyl-arginine deiminase,Porphyromonas-type;
long-mer1330	NC_004556	1701679	1701745	CCGTACCGGCCACGAACCATCGCCACTTTGCACCTCAGGCATTCATTTTTGGGGAAACAGCCACGTC	NC_004556.1693	NC_004556.1693	1701026	1701913	+	AutoIPR: IPR003010:Carbon-nitrogen hydrolase;
long-mer1331	NC_004556	1703425	1703451	ACAGGGCGTAACCCCATCGGCATATCA	NC_004556.1695	NC_004556.1695	1703415	1706576	-	AutoIPR: IPR008979:Galactose-bindingdomain-like; IPR010401:Glycogen debranching enzyme;
long-mer1332	NC_004556	1704354	1704396	TGACGCCGGCATCATCCCGTAAAACGCCTGATCACGCATGAAG	NC_004556.1695	NC_004556.1695	1703415	1706576	-	AutoIPR: IPR008979:Galactose-bindingdomain-like; IPR010401:Glycogen debranching enzyme;
long-mer1333	NC_004556	1704615	1704657	TGCAAACCAGCGAATGTAGTCACGCACCACATCTTCCCGACCC	NC_004556.1695	NC_004556.1695	1703415	1706576	-	AutoIPR: IPR008979:Galactose-bindingdomain-like; IPR010401:Glycogen debranching enzyme;
long-mer1334	NC_004556	1717415	1717443	TGAATACCCCCTCAGGCGTACATAACCGC	NC_004556.1709	NC_004556.1709	1716882	1717691	-	AutoIPR: IPR003010:Carbon-nitrogen hydrolase;
long-mer1335	NC_004556	1721598	1721640	CTGTTCCGCGAAGGCCAAGCAATCGTCGCAACCGGACAGATGC	NC_004556.1715	NC_004556.1715	1721352	1721780	+	AutoIPR: IPR004329:CcmE/CycJ protein;
long-mer1336	NC_004556	1721851	1721887	GCTCCTCCCATGAAGCCCCCCCGCCGCATCCCCACTC	NA
long-mer1337	NC_004556	1723661	1723690	CTCGGTGATATTTACGTCGCCTTAGGAGAA	NC_004556.1716	NC_004556.1716	1721900	1723840	+	AutoIPR: IPR002541:Cytochrome c assemblyprotein; IPR003567:Cytochrome c-type biogenesis protein;
long-mer1338	NC_004556	1723847	1723889	CCGCCGCTTTCCCACCCCGCTACTCCTTACAGGTGTCATGGGA	NC_004556.1717	NC_004556.1717	1723833	1724426	+	AutoIPR: IPR004799:Periplasmic proteinthiol:disulphide oxidoreductase DsbE;IPR012336:Thioredoxin-like fold;
long-mer1339	NC_004556	1723941	1723985	AACGCATCGGACCAATCGGCACTACTCGGGAAACCAGCGCCAAAC	NC_004556.1717	NC_004556.1717	1723833	1724426	+	AutoIPR: IPR004799:Periplasmic proteinthiol:disulphide oxidoreductase DsbE;IPR012336:Thioredoxin-like fold;
long-mer1340	NC_004556	1725482	1725504	CACAGCCACATCAATCGCACCCA	NC_004556.1719	NC_004556.1719	1724854	1725513	+	AutoIPR: IPR011990:Tetratricopeptide-likehelical domain;
long-mer1341	NC_004556	1726426	1726452	GCCAATGCCGCAATTGAAGTGGTACAT	NC_004556.1720	NC_004556.1720	1726048	1727160	+	AutoIPR: IPR008220:Homoserineacetyltransferase; IPR029058:Alpha/Beta hydrolase fold;
long-mer1342	NC_004556	1726915	1726965	GAGTACGCCAATGGAGACATTATTGCCGGACTGGCCAGGATCCGAATCCAA	NC_004556.1720	NC_004556.1720	1726048	1727160	+	AutoIPR: IPR008220:Homoserineacetyltransferase; IPR029058:Alpha/Beta hydrolase fold;
long-mer1343	NC_004556	1727381	1727420	ATTGTGACCGACAGCAGCTGTGTTGCTTGGATCAACGTCC	NA
long-mer1344	NC_004556	1731063	1731110	TCTGGAAATCACCGGACGTAGTTGCATCAAGGTGATTGGGGCACGACC	NC_004556.1723	NC_004556.1723	1730544	1731233	-	AutoIPR: IPR006439:HAD hydrolase, subfamily IA;IPR023198:Phosphoglycolate phosphatase, domain 2;IPR023214:HAD-like domain;
long-mer1345	NC_004556	1731321	1731363	GCATGCCGCTGACATCTTCCAAATGCAGTCCTGCGTGACGCAA	NC_004556.1724	NC_004556.1724	1731220	1731960	-	AutoIPR: IPR010233:Ubiquinone biosynthesisO-methyltransferase;IPR029063:S-adenosyl-L-methionine-dependentmethyltransferase;
long-mer1346	NC_004556	1731735	1731757	GGCGCGCCAGGGCTTCACTCAAC	NC_004556.1724	NC_004556.1724	1731220	1731960	-	AutoIPR: IPR010233:Ubiquinone biosynthesisO-methyltransferase;IPR029063:S-adenosyl-L-methionine-dependentmethyltransferase;
long-mer1347	NC_004556	1737016	1737058	AACGTTTGTAAGGTTGGGATGAAAGATCGTATCGGTGACACAG	NC_004556.1731	NC_004556.1731	1737034	1737846	+	AutoIPR: IPR004472:Dethiobiotin synthase BioD;IPR027417:P-loop containing nucleoside triphosphatehydrolase;
long-mer1348	NC_004556	1737990	1738028	CGTTCGGCGGGCGTGGCCGCACAAGACATTCAAGGGATG	NC_004556.1732	NC_004556.1732	1737843	1738253	+	AutoIPR: IPR002104:Integrase, catalytic domain;IPR020876:Tyrosine recombinase XerD-like;
long-mer1349	NC_004556	1753185	1753227	AAGACCTAATTGCAGGTCGCCCACCACGCCGGTACGGCCATCG	NC_004556.1744	NC_004556.1744	1749603	1754420	-	AutoIPR: IPR003995:RTX toxin determinant A;IPR010566:Haemolysin-type calcium binding-related;
long-mer1350	NC_004556	1755313	1755342	TTGGGTGATTTTTATCTCACCCATCACCTA	NA
long-mer1351	NC_004556	1755361	1755403	ACGCGAGCAGTGTGGGTGCCGTCTACGTCATTGCAAACTTGCT	NA
long-mer1352	NC_004556	1756391	1756415	AAAATTTTTCTTAAGCGTCGAATAA	NC_004556.1748	NC_004556.1748	1756018	1756419	-	
long-mer1353	NC_004556	1765380	1765422	ACAGTGTTTCGAAAGTAAGGGTGGATGATGCCCCGGTCCAGCT	NC_004556.1757	NC_004556.1757	1764588	1765427	-	AutoIPR: IPR000064:Endopeptidase, NLPC/P60domain;
long-mer1354	NC_004556	1766393	1766431	AAGTTTGGGAATACCCGCGTCACCCCAGGGATGCAGGTG	NC_004556.1759	NC_004556.1759	1766147	1766626	+	AutoIPR: IPR001179:FKBP-type peptidyl-prolylcis-trans isomerase domain; IPR023566:Peptidyl-prolylcis-trans isomerase, FKBP-type;
long-mer1355	NC_004556	1766752	1766794	ATCCTGCGTGGTTGTGCGTTAATCGGCATTTTGCTCATGAATA	NC_004556.1760	NC_004556.1760	1766647	1767939	+	AutoIPR: IPR007349:Domain of unknown functionDUF418;
long-mer1356	NC_004556	1769517	1769559	AACGGCTCGTACATTGCTGCCAATTGCCAAACCAGTACGGTTG	NC_004556.1765	NC_004556.1765	1769355	1770041	-	AutoIPR: IPR005759:Endonuclease III;IPR011257:DNA glycosylase; IPR023170:Helix-turn-helix,base-excision DNA repair, C-terminal;
long-mer1357	NC_004556	1769628	1769687	GGCCGTTTTACGCCCTACACCGGGTAATGCTTCCAGCAGGGCACGATCCCGCGGAACTGC	NC_004556.1765	NC_004556.1765	1769355	1770041	-	AutoIPR: IPR005759:Endonuclease III;IPR011257:DNA glycosylase; IPR023170:Helix-turn-helix,base-excision DNA repair, C-terminal;
long-mer1358	NC_004556	1771786	1771828	TGTCCACACTTTGTAAATGGCGATATCTTGATCTGCGTTACAG	NA
long-mer1359	NC_004556	1772048	1772081	AACTGAAGCCGCACACACACACAGTGCACGCACC	NA
long-mer1360	NC_004556	1772151	1772203	ATGCTGGCGTCATACGATGCTATCTGCGACAACGTCGCCCAGCTCAGCACCGA	NA
long-mer1361	NC_004556	1772805	1772835	AACGACTGCTGCAGACCAGAACCATGAATTG	NC_004556.1769	NC_004556.1769	1772758	1773234	+	AutoIPR: IPR016891:Protein of unknown functionDUF2321;
long-mer1362	NC_004556	1773020	1773062	CTGTTGAGCTTGTTGAAGCAGACGCTAACCTGACGCCTGACGA	NC_004556.1769	NC_004556.1769	1772758	1773234	+	AutoIPR: IPR016891:Protein of unknown functionDUF2321;
long-mer1363	NC_004556	1773177	1773219	TGGTGTGCGTGACATCGTTGTGGATGTACTCAGCGAAGCAGCC	NC_004556.1769	NC_004556.1769	1772758	1773234	+	AutoIPR: IPR016891:Protein of unknown functionDUF2321;
long-mer1364	NC_004556	1773257	1773324	GACTCTTGACGACATTAAAGCCTGCCTCCAAGCGGGCGGCTTCCAAGTTGCGAACGAAGTTGCGCTAT	NC_004556.1770	NC_004556.1770	1773255	1773953	+	AutoIPR: IPR019302:Nucleotide-binding protein,predicted, TIR-like domain;
long-mer1365	NC_004556	1773350	1773407	CCTACAGAATGAGGCCATCGTTAACAGTTATCACACCGGCAACTTCATCGTTCAGGGC	NC_004556.1770	NC_004556.1770	1773255	1773953	+	AutoIPR: IPR019302:Nucleotide-binding protein,predicted, TIR-like domain;
long-mer1366	NC_004556	1773430	1773487	AGTGTCTCGGCGTGCAGCCCACGCATGTTGCGGCAGCACCCACGCCGCAGAATGGCGC	NC_004556.1770	NC_004556.1770	1773255	1773953	+	AutoIPR: IPR019302:Nucleotide-binding protein,predicted, TIR-like domain;
long-mer1367	NC_004556	1773685	1773740	CACCCGATGACGAGGGTTTCCCTGCCTGCCAGGAGAACGAAAAGAAGTTCCGTGCG	NC_004556.1770	NC_004556.1770	1773255	1773953	+	AutoIPR: IPR019302:Nucleotide-binding protein,predicted, TIR-like domain;
long-mer1368	NC_004556	1773743	1773787	CCAAAACGTTGTACTGGAACTAGACATGATGCTCACACTGCTCGG	NC_004556.1770	NC_004556.1770	1773255	1773953	+	AutoIPR: IPR019302:Nucleotide-binding protein,predicted, TIR-like domain;
long-mer1369	NC_004556	1777421	1777448	CACATTCAATAAATCTCCCTCAATCATT	NA
long-mer1370	NC_004556	1780930	1780972	ATGATTACCATCACCAACGATGGCCTCAAAACCGAACGCCTGC	NC_004556.1776	NC_004556.1776	1779259	1781535	-	AutoIPR: IPR012336:Thioredoxin-like fold;IPR022910:Thiol:disulphide interchange protein DsbD;IPR028250:Thiol:disulfide interchange protein DsbD,N-terminal domain;
long-mer1371	NC_004556	1781045	1781087	CCCCTATCCTGCCTATCAACCACAGCTCCTCTATCCAAATCAT	NC_004556.1776	NC_004556.1776	1779259	1781535	-	AutoIPR: IPR012336:Thioredoxin-like fold;IPR022910:Thiol:disulphide interchange protein DsbD;IPR028250:Thiol:disulfide interchange protein DsbD,N-terminal domain;
long-mer1372	NC_004556	1781236	1781297	ACGGTAAATTTCAACGTCCCCTAAATACGAATCATTCTTCCTGTAGCCATTTGGCAAATTCA	NC_004556.1776	NC_004556.1776	1779259	1781535	-	AutoIPR: IPR012336:Thioredoxin-like fold;IPR022910:Thiol:disulphide interchange protein DsbD;IPR028250:Thiol:disulfide interchange protein DsbD,N-terminal domain;
long-mer1373	NC_004556	1782214	1782256	ATGCTCTTGCAGCCTTTCAGAACACCAACTGCATCAGCACAGC	NA
long-mer1374	NC_004556	1782281	1782323	ATTGCACATAGGGATTTAATCAATGAATTTCACAAAAAAATCT	NA
long-mer1375	NC_004556	1784989	1785031	ACACGGGGAACCCAAGCATCAATTTTAGGAGTAGTCCCCTTCG	NC_004556.1780	NC_004556.1780	1784808	1786862	-	
long-mer1376	NC_004556	1786934	1786976	TGTCAATGTATCCGTATAATTTCCCATCAATAAACGATGCTTG	NC_004556.1781	NC_004556.1781	1786886	1787485	-	
long-mer1377	NC_004556	1790629	1790671	CACCGAATCATCTTGTGTCTCAGGGAGAGACTTACCAAGGGCA	NC_004556.1785	NC_004556.1785	1789855	1790769	-	AutoIPR: IPR016040:NAD(P)-binding domain;
long-mer1378	NC_004556	1791463	1791505	CCGAATGGCTTCCAACAGGTTCACCGCACCCACTCCGGTAATA	NC_004556.1786	NC_004556.1786	1790770	1791810	-	AutoIPR: IPR006368:GDP-mannose4,6-dehydratase;
long-mer1379	NC_004556	1793202	1793244	ACATCGTGCTCTGGAATCCCCTGGCACACAGCATACTTGCCTA	NC_004556.1787	NC_004556.1787	1791902	1794445	-	AutoIPR: IPR001296:Glycosyl transferase, family1;
long-mer1380	NC_004556	1793285	1793365	CCAAGAGAATTCCCCAGCACGCTCCAAGCAATACCTACGCAGCTCCTCCAAATCAGCAGTGTGATCGAGAAAATGCGCCAT	NC_004556.1787	NC_004556.1787	1791902	1794445	-	AutoIPR: IPR001296:Glycosyl transferase, family1;
long-mer1381	NC_004556	1793522	1793564	GATGAAAAAGCAACACAGATTATAGAGAGCAACCAAATCATGG	NC_004556.1787	NC_004556.1787	1791902	1794445	-	AutoIPR: IPR001296:Glycosyl transferase, family1;
long-mer1382	NC_004556	1794495	1794527	CCACGACTTGACAATAAATGCGTACCTTTTTTT	NC_004556.1788	NC_004556.1788	1794446	1795816	-	AutoIPR:IPR029063:S-adenosyl-L-methionine-dependentmethyltransferase;
long-mer1383	NC_004556	1794532	1794599	CGCATGCCAAGGAGCGATGCATCTGGCCCAGCACATGCGGCACGGGTACGGATACCAGCACATCAGCA	NC_004556.1788	NC_004556.1788	1794446	1795816	-	AutoIPR:IPR029063:S-adenosyl-L-methionine-dependentmethyltransferase;
long-mer1384	NC_004556	1795606	1795648	CTGGCCGACGCATACGTAACGAGTCAGCACACTCTTGATTAGG	NC_004556.1788	NC_004556.1788	1794446	1795816	-	AutoIPR:IPR029063:S-adenosyl-L-methionine-dependentmethyltransferase;
long-mer1385	NC_004556	1796492	1796534	AAAGGTATCTAACCGTCATTGGATACGACGACGCAGGTAATTC	NC_004556.1789	NC_004556.1789	1796507	1797877	-	AutoIPR: IPR005857:Cystathioninebeta-synthase;
long-mer1386	NC_004556	1801117	1801194	AGCACACGGACACAAATCAGCGCCGCACCGCGCGTGGACAGCAAAAACTTCTATGGAACCGGATCAGATTTCGAACAT	NC_004556.1793	NC_004556.1793	1800265	1802556	+	AutoIPR: IPR010105:TonB-dependent siderophorereceptor;
long-mer1387	NC_004556	1801944	1801986	CCCGAAGTACCAACCACAAACGGCACGCACCGCAGAAGCAGGT	NC_004556.1793	NC_004556.1793	1800265	1802556	+	AutoIPR: IPR010105:TonB-dependent siderophorereceptor;
long-mer1388	NC_004556	1803306	1803348	CCAACCACACCCTCCTCCACCACCGCCGACGCAACCAAGCGTC	NC_004556.1795	NC_004556.1795	1803303	1803953	+	
long-mer1389	NC_004556	1805034	1805076	AGTCCCCATCACCCATCCAAATGACCTGTTCGCTGGCGAAACA	NC_004556.1797	NC_004556.1797	1804531	1805334	+	AutoIPR: IPR019613:Protein of unknown functionDUF4198;
long-mer1390	NC_004556	1805359	1805457	GCTTCTATAACAACCGTCTCATCACCTGCTTGTCACACCCGCATGAACACACCCAACCTCAACCTTGCCACCCTGGGTGGCTACACCATGGGCACCACC	NC_004556.1798	NC_004556.1798	1805401	1806381	+	AutoIPR: IPR003374:ApbE-like domain;IPR024932:Flavin transferase ApbE;
long-mer1391	NC_004556	1806016	1806058	CTCACACACCAATATGGCAATCCACTGCCACCGTGCATCCTAC	NC_004556.1798	NC_004556.1798	1805401	1806381	+	AutoIPR: IPR003374:ApbE-like domain;IPR024932:Flavin transferase ApbE;
long-mer1392	NC_004556	1807619	1807657	AACCTGGAACCGCAACACAGCGATGCCCTGTCACTCTCT	NA
long-mer1393	NC_004556	1807806	1807848	CTGATACTCCCCCAGGCAAGCAGCCAAGTGACTTAACGGTGTC	NA
long-mer1394	NC_004556	1809205	1809247	CTACAGCAACGAAGGCTCACTGCCACTGGAAACTGGTGGCGGC	NC_004556.1801	NC_004556.1801	1808981	1809703	+	AutoIPR: IPR029044:Nucleotide-diphospho-sugartransferases;
long-mer1395	NC_004556	1809286	1809328	CCTCGCAATCAACGGCGACATATGGACTGATGCCGACCTCACA	NC_004556.1801	NC_004556.1801	1808981	1809703	+	AutoIPR: IPR029044:Nucleotide-diphospho-sugartransferases;
long-mer1396	NC_004556	1809509	1809544	CGGAACATCATCGGTGATACGCCCGACACACATGCA	NC_004556.1801	NC_004556.1801	1808981	1809703	+	AutoIPR: IPR029044:Nucleotide-diphospho-sugartransferases;
long-mer1397	NC_004556	1810300	1810326	CAAGACACAGCCTTCCAGCGCTTCCAA	NC_004556.1802	NC_004556.1802	1809886	1810587	-	AutoIPR: IPR017788:DnaA regulatory inactivatorHda; IPR027417:P-loop containing nucleoside triphosphatehydrolase;
long-mer1398	NC_004556	1810666	1810708	AACTCACTTTCGATATAACGCTCATGCGCATAACGCAACAGCA	NC_004556.1803	NC_004556.1803	1810584	1811741	-	AutoIPR: IPR002549:Uncharacterised proteinfamily UPF0118;
long-mer1399	NC_004556	1811346	1811388	CATTTGCTCTGGATCTAACCAAGTCCTCAACTGTGACCCGGTT	NC_004556.1803	NC_004556.1803	1810584	1811741	-	AutoIPR: IPR002549:Uncharacterised proteinfamily UPF0118;
long-mer1400	NC_004556	1811750	1811792	ATACTCCACAAGCTCACCTTCACTCTGTGGCGACTCCAACGTG	NC_004556.1804	NC_004556.1804	1811738	1812844	-	AutoIPR: IPR018642:Protein of unknown functionDUF2066;
long-mer1401	NC_004556	1812196	1812238	GCATCGAAGATGTGTAACGGGTCGAAGCGCTCAGCACCGCACT	NC_004556.1804	NC_004556.1804	1811738	1812844	-	AutoIPR: IPR018642:Protein of unknown functionDUF2066;
long-mer1402	NC_004556	1813052	1813094	TCAAGCCGTTGGTGAAACGCACCTTCCGGCCCGAAGTCATGAG	NC_004556.1805	NC_004556.1805	1812910	1814016	+	AutoIPR:IPR004733:Phosphoribosylformylglycinamidine cyclo-ligase;IPR016188:PurM-like, N-terminal domain;
long-mer1403	NC_004556	1815204	1815246	GAACAGGGATCCTCACCCGCTCCACCCACACCGGAAACATTAC	NC_004556.1807	NC_004556.1807	1815063	1815920	+	AutoIPR: IPR021457:Protein of unknown functionDUF3108;
long-mer1404	NC_004556	1815719	1815761	CTACCGCACGGCCGATACCACAGAACCGTTGCAAGTCGGCGAC	NC_004556.1807	NC_004556.1807	1815063	1815920	+	AutoIPR: IPR021457:Protein of unknown functionDUF3108;
long-mer1405	NC_004556	1816737	1816778	TCTTCCAATCAAACGCACCACTCAAACGCACCACCGTACCTA	NA
long-mer1406	NC_004556	1817926	1817968	CCACCTAAAGCAGACACGGAATAAACCCGAATACACGTAGACA	NC_004556.1810	NC_004556.1810	1817889	1818134	-	
long-mer1407	NC_004556	1818022	1818080	ATCAATCCTGCTAGCAGAAAATACACACCCCAGCGATGCAATATTGCACGCAGCACATT	NC_004556.1810	NC_004556.1810	1817889	1818134	-	
long-mer1408	NC_004556	1820814	1820837	GCTTGGCACCTGATCTACACCCCC	NC_004556.1813	NC_004556.1813	1820790	1821101	-	
long-mer1409	NC_004556	1820859	1820888	TGGAATTCCATACACCATCCCTGTTTTTTT	NC_004556.1813	NC_004556.1813	1820790	1821101	-	
long-mer1410	NC_004556	1821379	1821425	CCAACCACGCCAGCACTCCACAAGTAGCATTACCGAAACAGGAAAAC	NC_004556.1814	NC_004556.1814	1821142	1821408	-	
long-mer1411	NC_004556	1821562	1821604	GTACCACGAAACATCGGAATGGAGCGGAAGCCACCAAAATACC	NA
long-mer1412	NC_004556	1823677	1823719	GACCGCAGTCAATTTGGACCAAAAGCAACCCGGCTTTCCCAAA	NC_004556.1816	NC_004556.1816	1823435	1824334	+	AutoIPR: IPR012089:2-thiocytidine tRNAbiosynthesis protein, TtcA;
long-mer1413	NC_004556	1823879	1823916	CAAGGCTTCACCAAAATCGCGTTGGGCCACCACCGCGA	NC_004556.1816	NC_004556.1816	1823435	1824334	+	AutoIPR: IPR012089:2-thiocytidine tRNAbiosynthesis protein, TtcA;
long-mer1414	NC_004556	1823926	1823968	TGCAACATTCTTTATGAATCTTTTTCACCACGCCAAGCTATCA	NC_004556.1816	NC_004556.1816	1823435	1824334	+	AutoIPR: IPR012089:2-thiocytidine tRNAbiosynthesis protein, TtcA;
long-mer1415	NC_004556	1825397	1825439	CAAGGATGTAAAATTAACGTGTTGTGCGTCCGCAATCCGCGTG	NC_004556.1818	NC_004556.1818	1825313	1826107	+	AutoIPR: IPR002725:Protein of unknown functionDUF45;
long-mer1416	NC_004556	1826140	1826181	AACACACTCTTCCCCTTTACTTAATACCCTCAATGGTTTGAA	NA
long-mer1417	NC_004556	1826235	1826278	CACTCACCGCCTGTGGACTGAAGCACCATCACTCAGAGTGCTGT	NA
long-mer1418	NC_004556	1826353	1826393	CCTGATCAGCCGCAACATCAAATGCACTAAAATGCAGCATT	NA
long-mer1419	NC_004556	1826396	1826469	CAACGCTGCACTACAACACAGGGCAATGCACTGAGAACGCTGCTGCATTCACGGCAACGCACGTTGCGCCAGTC	NC_004556.1819	NC_004556.1819	1826444	1827406	-	AutoIPR: IPR001015:Ferrochelatase;
long-mer1420	NC_004556	1827833	1827875	ACCACAAAACACATGGTCTCAGCCCGTATTTGTGAAACTGACC	NC_004556.1820	NC_004556.1820	1827579	1828484	+	AutoIPR: IPR007461:Ysc84 actin-binding domain;
long-mer1421	NC_004556	1832326	1832368	TCCACTTCCAACGTTCATTCCCCCGCACCACGAAGCACCAACG	NA
long-mer1422	NC_004556	1832752	1832794	GAACAATTCTCGCTACCGGAATAACCAACAGACGCCTAAAATC	NA
long-mer1423	NC_004556	1833486	1833550	ATTCGAAGAACCTCAAGGAGAGCAACCACACTCAATAACGCCGCAACATCGACCTGTCTGCCGCC	NC_004556.1829	NC_004556.1829	1833517	1834542	-	AutoIPR: IPR004881:Ribosome biogenesis GTPaseRsgA, putative; IPR027417:P-loop containing nucleosidetriphosphate hydrolase;
long-mer1424	NC_004556	1835652	1835690	GGGACCACGTACCGCCAGAAATACCGCATCAGCACGATC	NC_004556.1831	NC_004556.1831	1835238	1836968	-	AutoIPR: IPR007443:Penicillin-binding proteinactivator LpoA; IPR028082:Periplasmic bindingprotein-like I;
long-mer1425	NC_004556	1837220	1837262	ACTACACGCGCACAACGAAGACACGCTGGCCGAGCGGATCATC	NC_004556.1832	NC_004556.1832	1837050	1837871	+	AutoIPR: IPR000878:Tetrapyrrole methylase;IPR008189:rRNA small subunit methyltransferase I;
long-mer1426	NC_004556	1837885	1837927	TCGATTTCTGACCTTTCCTAAGGACATTCATTCCGATCAGGAA	NA
long-mer1427	NC_004556	1838005	1838045	AATGAATTTAAATTAAACGGTAATTTCGTTATTTTAAACAG	NA
long-mer1428	NC_004556	1840260	1840302	GGAAGAAGGCCGCTTCACCCCAGACGAGTATCAGCGTCTGGGT	NC_004556.1833	NC_004556.1833	1838386	1841511	+	AutoIPR: IPR010104:Bacterial TonB-dependentreceptor;
long-mer1429	NC_004556	1842387	1842429	GATGCCCCCTACTTCGGCTTCAAAATCCCCGACCAACCAGGCA	NC_004556.1834	NC_004556.1834	1841691	1843763	+	AutoIPR: IPR012340:Nucleic acid-binding,OB-fold; IPR015413:Methionyl/Leucyl tRNA synthetase;IPR020791:Leucine-tRNA ligase, archaeal;IPR029038:Methionyl-tRNA synthetase, Zn-domain;
long-mer1430	NC_004556	1843686	1843723	TCAGCCGGCTTCGACAACGGTACGCTGGCACTACTAGA	NC_004556.1834	NC_004556.1834	1841691	1843763	+	AutoIPR: IPR012340:Nucleic acid-binding,OB-fold; IPR015413:Methionyl/Leucyl tRNA synthetase;IPR020791:Leucine-tRNA ligase, archaeal;IPR029038:Methionyl-tRNA synthetase, Zn-domain;
long-mer1431	NC_004556	1846438	1846460	AGAATAATCACTATATTAATGTG	NA
long-mer1432	NC_004556	1846597	1846651	GCGATGGCATTACCTCCCCGGTCACAGACCTGCGCCATCACGGCTAACGGCACGA	NC_004556.1840	NC_004556.1840	1846518	1846775	-	
long-mer1433	NC_004556	1846669	1846711	CAGCAGTGCCAGCGACTTAACACACTGCAGTTACTTCCTGCCT	NC_004556.1840	NC_004556.1840	1846518	1846775	-	
long-mer1434	NC_004556	1847112	1847164	CTGCACAATGAACACCAGCACACCCAGGCCCTGCGCCCAGTGCTGGGCGCAGA	NC_004556.1841	NC_004556.1841	1846821	1847249	-	
long-mer1435	NC_004556	1855315	1855357	AAAGCTGGGCGAGATTGCCGCTGAATATCTGCACAAGGGATCG	NC_004556.1853	NC_004556.1853	1855136	1855582	+	AutoIPR: IPR000424:Primosome PriB/single-strandDNA-binding;
long-mer1436	NC_004556	1860706	1860741	ATTGCTTGGCCAGGTGCACCCGCGCGTGGCACCACC	NA
long-mer1437	NC_004556	1861528	1861570	GACCACAACCATCAACTCAATTAAGTGATACCCGTATGACCGC	NC_004556.1863	NC_004556.1863	1861174	1861629	-	AutoIPR: IPR000983:Bacterial general secretionpathway protein G-type pilin;
long-mer1438	NC_004556	1861893	1861935	GCCACGGGACGGTATATTGACTTGACCGAGCGCGGCACCACCT	NC_004556.1864	NC_004556.1864	1861626	1866191	-	AutoIPR: IPR008707:PilC beta-propeller domain;IPR011047:Quinonprotein alcohol dehydrogenase-likesuperfamily;
long-mer1439	NC_004556	1863390	1863414	GGCGACATCACCGCTACTACTGTCC	NC_004556.1864	NC_004556.1864	1861626	1866191	-	AutoIPR: IPR008707:PilC beta-propeller domain;IPR011047:Quinonprotein alcohol dehydrogenase-likesuperfamily;
long-mer1440	NC_004556	1864173	1864203	GACATAAATGGTGTAAAGCGCGATTGCATCC	NC_004556.1864	NC_004556.1864	1861626	1866191	-	AutoIPR: IPR008707:PilC beta-propeller domain;IPR011047:Quinonprotein alcohol dehydrogenase-likesuperfamily;
long-mer1441	NC_004556	1867013	1867055	CTCCTGAACATTGGTAACCAAGGCAACCGCCGCAGGCGCCGAA	NC_004556.1866	NC_004556.1866	1866689	1867945	-	
long-mer1442	NC_004556	1867283	1867325	GGCAATCGCATACAGGCCACTACCACCGGTCGCGACTTTACTG	NC_004556.1866	NC_004556.1866	1866689	1867945	-	
long-mer1443	NC_004556	1870655	1870694	CAACACCGATCAACCAAACGGTTTCGGAATCGATAACACC	NA
long-mer1444	NC_004556	1875123	1875165	AGCCGGATGGACATAACGTAATTTGGACACATGGCCTCGAATG	NC_004556.1873	NC_004556.1873	1874892	1876289	-	AutoIPR: IPR016484:GTP-binding protein EngA;IPR027417:P-loop containing nucleoside triphosphatehydrolase;
long-mer1445	NC_004556	1875591	1875633	GGTATCGACCAAACGGTACCGTAATTCATCGCGCTCCAAATCA	NC_004556.1873	NC_004556.1873	1874892	1876289	-	AutoIPR: IPR016484:GTP-binding protein EngA;IPR027417:P-loop containing nucleoside triphosphatehydrolase;
long-mer1446	NC_004556	1879375	1879417	GGTTGGATCCAACTCCAGCGCTCTACGCAAATCGTGGTCGGCA	NC_004556.1877	NC_004556.1877	1879141	1879950	-	AutoIPR: IPR013360:Pilus biogenesis/stabilitytype IV, PilW;
long-mer1447	NC_004556	1879549	1879591	CAACCAAGCACCGTAATTATTAAGTACATCACCACGCTGTGGC	NC_004556.1877	NC_004556.1877	1879141	1879950	-	AutoIPR: IPR013360:Pilus biogenesis/stabilitytype IV, PilW;
long-mer1448	NC_004556	1879640	1879682	CCACGCTTACTATAGATCGTGCCCCGCAGTGTCCAGGCATCAA	NC_004556.1877	NC_004556.1877	1879141	1879950	-	AutoIPR: IPR013360:Pilus biogenesis/stabilitytype IV, PilW;
long-mer1449	NC_004556	1879909	1879946	AGAAGAAAACGCTAAAACCAGGGATATATCACGCTGCA	NC_004556.1878	NC_004556.1878	1879937	1881223	-	AutoIPR: IPR004383:Ribosomal RNA large subunitmethyltransferase RlmN/Cfr; IPR013785:Aldolase-type TIMbarrel;
long-mer1449	NC_004556	1879909	1879946	AGAAGAAAACGCTAAAACCAGGGATATATCACGCTGCA	NC_004556.1877	NC_004556.1877	1879141	1879950	-	AutoIPR: IPR013360:Pilus biogenesis/stabilitytype IV, PilW;
long-mer1450	NC_004556	1879973	1880015	AGTGCGGCGGAACTCAGCTTGACGGCGAGTACGATCCACGACT	NC_004556.1878	NC_004556.1878	1879937	1881223	-	AutoIPR: IPR004383:Ribosomal RNA large subunitmethyltransferase RlmN/Cfr; IPR013785:Aldolase-type TIMbarrel;
long-mer1451	NC_004556	1882020	1882060	TCACCGCATTCTTGGTACACCCGGTGACCCGCGCCATCGTT	NA
long-mer1452	NC_004556	1882125	1882167	ACACATTGCCAGCCCATCATCGGCAACGTCCTCCCCCGAGGTG	NC_004556.1880	NC_004556.1880	1882103	1882243	-	
long-mer1453	NC_004556	1882970	1883012	CTGCCCCCAGACTTGGATCCCGCCCTCAACCAGCAAGCCTAGT	NA
long-mer1454	NC_004556	1883214	1883256	GCCATTAATGACCTGCTAGAAGCAGATTATTTGGCATACATGT	NC_004556.1881	NC_004556.1881	1883118	1884122	+	AutoIPR: IPR020831:Glyceraldehyde/Erythrosephosphate dehydrogenase family;
long-mer1455	NC_004556	1883432	1883474	GGAAAGTGCCGGGAAACATCTCGCAGCCGGCGCCAAGAAGGTC	NC_004556.1881	NC_004556.1881	1883118	1884122	+	AutoIPR: IPR020831:Glyceraldehyde/Erythrosephosphate dehydrogenase family;
long-mer1456	NC_004556	1884533	1884575	AGGCAACAAAAGCTTTCTAGGTTCGGAAAAATCAAATGGCCAC	NA
long-mer1457	NC_004556	1887532	1887574	TGCTATCGGCACATAAATCAATTGACGGCCATCGGCACCGATC	NC_004556.1885	NC_004556.1885	1887361	1888500	-	AutoIPR: IPR001107:Band 7 protein;IPR010201:HflK;
long-mer1458	NC_004556	1889157	1889199	GGCTTTGGACATCTTCAGTGGCGCTGGTTTTGAGGTGTATGCC	NC_004556.1886	NC_004556.1886	1888645	1889649	+	AutoIPR: IPR002085:Alcohol dehydrogenasesuperfamily, zinc-type; IPR016040:NAD(P)-binding domain;IPR020843:Polyketide synthase, enoylreductase domain;
long-mer1459	NC_004556	1890662	1890704	CTGATCCTTTTCTATACAGATACAAGAACAATAAACTGCCACG	NA
long-mer1460	NC_004556	1891300	1891342	GCATCCTAACATCAGTCAGACAACGACATGAAGCCATCCAAGA	NA
long-mer1461	NC_004556	1891510	1891535	TCTCATTTTTCTCAGCACTCAACGCA	NA
long-mer1462	NC_004556	1891556	1891607	CATCCTCAATCATGTACCTCTGCAACGCCTTACTAGAAAGGCTTATAGTACG	NA
long-mer1463	NC_004556	1891646	1891667	CCATGCAGTGCATTTTTCTAGG	NA
long-mer1464	NC_004556	1891790	1891822	TGACAATCCATGTCAATATAAAAAGAATGCAAA	NA
long-mer1465	NC_004556	1891829	1891871	AAGAAACACTAAATATTTCCCGCTGACTTGACTCAAAAGAATC	NA
long-mer1466	NC_004556	1891943	1892016	TTTCACACATTTATGAATGCGCCAGATGGAAAACCATGAAAATATAGAAGGCTATCCAAACTACTCTCTAAGAG	NA
long-mer1467	NC_004556	1892119	1892161	AAATAAGCTAATAATCTTTTTTGTTTCAAAAAAGATTCAAAAT	NA
long-mer1468	NC_004556	1892428	1892470	CAGCGCTGTGCGTACCTTATCAATTGAAGCGCGCTTAGTCACA	NC_004556.1891	NC_004556.1891	1892173	1892547	-	AutoIPR: IPR001801:Histone-like protein H-NS;IPR027444:Histone-like protein H-NS, C-terminal domain;
long-mer1469	NC_004556	1892850	1892898	AGGACGCAAACCACGATCATCTAATACCGTATCAACATCCGCTGACTGC	NC_004556.1892	NC_004556.1892	1892691	1894385	-	AutoIPR: IPR002316:Proline-tRNA ligase, classIIa; IPR006195:Aminoacyl-tRNA synthetase, class II;
long-mer1470	NC_004556	1893300	1893342	AACCTCGTTAGCACCGACCACAAAGTCAGCCATCACCGCAACC	NC_004556.1892	NC_004556.1892	1892691	1894385	-	AutoIPR: IPR002316:Proline-tRNA ligase, classIIa; IPR006195:Aminoacyl-tRNA synthetase, class II;
long-mer1471	NC_004556	1903198	1903240	TTTAAGCCTTTATAATCCCTCCTTCTTTATGGCGCGGCGGACA	NA
long-mer1472	NC_004556	1909020	1909044	GGCTGCCTTAATGACGCGCCTTACG	NC_004556.1908	NC_004556.1908	1908837	1909088	-	AutoIPR: IPR017985:DNA methylase, N-4cytosine-specific, conserved site;IPR029063:S-adenosyl-L-methionine-dependentmethyltransferase;
long-mer1473	NC_004556	1909420	1909462	CGCTTTCACGTATGATTTGGTCCAATTGTTGTTTTATCGGCAA	NA
long-mer1474	NC_004556	1909592	1909634	AAATTTCATCCACTTCAACATTGCCGCCGAGAAACCTTTTGCC	NA
long-mer1475	NC_004556	1912530	1912572	CATTGAACAAACGCTGACGAGAACTAGTCTCAGTCATCAACAA	NC_004556.1912	NC_004556.1912	1912108	1914027	-	AutoIPR: IPR006344:RecBCD enzyme subunit RecD;IPR027417:P-loop containing nucleoside triphosphatehydrolase; IPR027785:UvrD-like helicase C-terminaldomain;
long-mer1476	NC_004556	1913788	1913830	GGCGCGCAGCAGATGCACCCACTCCGCAGCGGAAGGCCAGTCG	NC_004556.1912	NC_004556.1912	1912108	1914027	-	AutoIPR: IPR006344:RecBCD enzyme subunit RecD;IPR027417:P-loop containing nucleoside triphosphatehydrolase; IPR027785:UvrD-like helicase C-terminaldomain;
long-mer1477	NC_004556	1914148	1914236	ATACCACCCATCGCGCGCGCAACGGCGTCACCCTCACTCCAATGGAAACGCAACCAGCAGCACCAGCGATGACACAACACACCAGGCTG	NC_004556.1913	NC_004556.1913	1914024	1914260	-	
long-mer1478	NC_004556	1914242	1914308	GCACCGCGCGCAGGCTCATGGACAGACTCCACTGAACATCGCATCAACTGCCTCAATCAAGGCAGGA	NC_004556.1914	NC_004556.1914	1914257	1917988	-	AutoIPR: IPR000212:DNA helicase, UvrD/REP type;IPR011335:Restriction endonuclease  type II-like;IPR027417:P-loop containing nucleoside triphosphatehydrolase;
long-mer1478	NC_004556	1914242	1914308	GCACCGCGCGCAGGCTCATGGACAGACTCCACTGAACATCGCATCAACTGCCTCAATCAAGGCAGGA	NC_004556.1913	NC_004556.1913	1914024	1914260	-	
long-mer1479	NC_004556	1914319	1914361	GCGTATACACGCCCGCTGCATTGGGACGCGTCGCGTCCATACC	NC_004556.1914	NC_004556.1914	1914257	1917988	-	AutoIPR: IPR000212:DNA helicase, UvrD/REP type;IPR011335:Restriction endonuclease  type II-like;IPR027417:P-loop containing nucleoside triphosphatehydrolase;
long-mer1480	NC_004556	1914455	1914497	GTAGATCAGCGCCTGTAGGTCGTATTCACTGTCAGTCATCGCC	NC_004556.1914	NC_004556.1914	1914257	1917988	-	AutoIPR: IPR000212:DNA helicase, UvrD/REP type;IPR011335:Restriction endonuclease  type II-like;IPR027417:P-loop containing nucleoside triphosphatehydrolase;
long-mer1481	NC_004556	1915232	1915270	CAAAATTGCCGGTGGTACAGCGGTGTCAAAGACGATGCC	NC_004556.1914	NC_004556.1914	1914257	1917988	-	AutoIPR: IPR000212:DNA helicase, UvrD/REP type;IPR011335:Restriction endonuclease  type II-like;IPR027417:P-loop containing nucleoside triphosphatehydrolase;
long-mer1482	NC_004556	1921470	1921495	TGGCAAGCCCAAGCCCAGACAATACA	NA
long-mer1483	NC_004556	1922063	1922105	ACGTGCGCTGGCTTTGGATCCACCACTGATGATTTACGACGAG	NC_004556.1916	NC_004556.1916	1921602	1922396	+	AutoIPR: IPR003439:ABC transporter-like;IPR027417:P-loop containing nucleoside triphosphatehydrolase;
long-mer1484	NC_004556	1924859	1924901	AAGTCCGTCATGCCGACAGTGACTGCTTTGGACAGGTCTGCAC	NC_004556.1921	NC_004556.1921	1924787	1925839	+	AutoIPR: IPR007428:VacJ-like lipoprotein;
long-mer1485	NC_004556	1924976	1925008	CTGGTGATGCCGACAGCAGCAGCAGATAACAAC	NC_004556.1921	NC_004556.1921	1924787	1925839	+	AutoIPR: IPR007428:VacJ-like lipoprotein;
long-mer1486	NC_004556	1926304	1926346	AGCCATACACCTTTCACAATCAATACAAGACTGGCCTAAAGAT	NA
long-mer1487	NC_004556	1928790	1928832	TTGCCTTCACGCGCAGGCGCTAACGAACGTACCGTCATGCGCG	NC_004556.1924	NC_004556.1924	1928285	1929586	-	AutoIPR: IPR003439:ABC transporter-like;IPR018632:C-terminal AAA-associated domain;IPR027417:P-loop containing nucleoside triphosphatehydrolase;
long-mer1488	NC_004556	1929710	1929752	CATCACCACCACTCCAAGGAGTACGCGGGGGTAGTCACCGGCC	NC_004556.1925	NC_004556.1925	1929629	1931383	-	AutoIPR: IPR000515:ABC transporter type 1,transmembrane domain MetI-like;
long-mer1489	NC_004556	1929878	1929920	ATAATAGGGGAAGATCCCAGGTAACATCACCCGGCGCCACCAG	NC_004556.1925	NC_004556.1925	1929629	1931383	-	AutoIPR: IPR000515:ABC transporter type 1,transmembrane domain MetI-like;
long-mer1490	NC_004556	1931650	1931686	CAGCGTTAAATCAAATGGTCCGCCGGGTCATGCGCTG	NC_004556.1926	NC_004556.1926	1931655	1931789	-	
long-mer1491	NC_004556	1931884	1931926	CTTTGACTGCATCCACGCTGCCCCCTCAAGCAATAATGTTGCC	NA
long-mer1492	NC_004556	1931933	1931975	CCATGTCACGCATTGATACCATTGTGTGGTGAGCGCTTAGCAA	NA
long-mer1493	NC_004556	1932593	1932635	TGGCGGGATAATCAATCTTCCAGCGGCAGTGATCACCTGCGTT	NC_004556.1927	NC_004556.1927	1932135	1933577	+	AutoIPR: IPR002293:Amino acid/polyaminetransporter I;
long-mer1494	NC_004556	1932749	1932811	TGATATGGCTCATCTGAAACCATTCATGCCCTATGGGTTTATCAAGTCAATCGACACCGGAGG	NC_004556.1927	NC_004556.1927	1932135	1933577	+	AutoIPR: IPR002293:Amino acid/polyaminetransporter I;
long-mer1495	NC_004556	1933040	1933082	GATTCTGCGGCAACTTGACCAAGGCAACACCGCCAGGCTCATC	NC_004556.1927	NC_004556.1927	1932135	1933577	+	AutoIPR: IPR002293:Amino acid/polyaminetransporter I;
long-mer1496	NC_004556	1933100	1933142	CGCGCTACCCACTGTACTGTTAGCCTTTTTATATGGACAAAGC	NC_004556.1927	NC_004556.1927	1932135	1933577	+	AutoIPR: IPR002293:Amino acid/polyaminetransporter I;
long-mer1497	NC_004556	1933165	1933187	GGGATGGGCTGCTGCCACGTGGA	NC_004556.1927	NC_004556.1927	1932135	1933577	+	AutoIPR: IPR002293:Amino acid/polyaminetransporter I;
long-mer1498	NC_004556	1933224	1933266	GCCACGACACTGTTCACCGCAGTTCTCGTCGCAACGGCAGCAG	NC_004556.1927	NC_004556.1927	1932135	1933577	+	AutoIPR: IPR002293:Amino acid/polyaminetransporter I;
long-mer1499	NC_004556	1933451	1933495	GAGTCTACCAAAGATGACACAATACCTTTTTCTGCTGTGGAACGC	NC_004556.1927	NC_004556.1927	1932135	1933577	+	AutoIPR: IPR002293:Amino acid/polyaminetransporter I;
long-mer1500	NC_004556	1933843	1933870	AATCGCCTACAGGATCAAGCTACGTCGC	NA
long-mer1501	NC_004556	1934097	1934139	CTCTTCGCTAATCAAGCCAGTACAAGAAAAGGTGGCAAACAAG	NC_004556.1928	NC_004556.1928	1933944	1935113	-	AutoIPR: IPR015947:PUA-like domain;IPR019614:S-adenosylmethionine-dependentmethyltransferase;IPR029063:S-adenosyl-L-methionine-dependentmethyltransferase;
long-mer1502	NC_004556	1934285	1934310	GCAGATACGGAAAGATGTCGGTCTGC	NC_004556.1928	NC_004556.1928	1933944	1935113	-	AutoIPR: IPR015947:PUA-like domain;IPR019614:S-adenosylmethionine-dependentmethyltransferase;IPR029063:S-adenosyl-L-methionine-dependentmethyltransferase;
long-mer1503	NC_004556	1934313	1934361	GAATTTGGGGCGGACGCTGTTAAGCTTTGCATTGGCTTTGGCGATCTGA	NC_004556.1928	NC_004556.1928	1933944	1935113	-	AutoIPR: IPR015947:PUA-like domain;IPR019614:S-adenosylmethionine-dependentmethyltransferase;IPR029063:S-adenosyl-L-methionine-dependentmethyltransferase;
long-mer1504	NC_004556	1934541	1934602	CGGGTCAACAAGAAACTTGACACCATGCTCGGTGATCACCGCCGATTCAGTATCAATCGTGC	NC_004556.1928	NC_004556.1928	1933944	1935113	-	AutoIPR: IPR015947:PUA-like domain;IPR019614:S-adenosylmethionine-dependentmethyltransferase;IPR029063:S-adenosyl-L-methionine-dependentmethyltransferase;
long-mer1505	NC_004556	1934685	1934727	CGCGGTGTAGATCCACTCTCGATGACGGAACATACCTGCAGCG	NC_004556.1928	NC_004556.1928	1933944	1935113	-	AutoIPR: IPR015947:PUA-like domain;IPR019614:S-adenosylmethionine-dependentmethyltransferase;IPR029063:S-adenosyl-L-methionine-dependentmethyltransferase;
long-mer1506	NC_004556	1935116	1935158	GGGTATTGTAGTTGTTCGGCTTGGTTGACGTGCTTACACTCTG	NA
long-mer1507	NC_004556	1935245	1935287	ACTGCGAACAATACCTTCCCCACGCGGGCAAAAATCTATATCC	NA
long-mer1508	NC_004556	1936162	1936204	GTACGGGCTAGCAGTGATCCTAATCTTTATCGGCATCAAGATG	NC_004556.1929	NC_004556.1929	1935365	1936324	+	AutoIPR: IPR005496:Integral membrane proteinTerC;
long-mer1509	NC_004556	1936353	1936389	AGCCGTATAAGCAAGGCCCCCTTGCCAACCGAACTAA	NA
long-mer1510	NC_004556	1936844	1936886	ACCTGCTGCAACAGATGTCTCTAATTCCAGCGTTGACAAGGGT	NC_004556.1931	NC_004556.1931	1936838	1937275	-	AutoIPR: IPR007607:Protein of unknown functionDUF583;
long-mer1511	NC_004556	1937817	1937859	AGCTTGGATCTGGCGTGACTGTCGCAGTTGTGCCTCGGTCTCA	NC_004556.1932	NC_004556.1932	1937277	1938011	-	
long-mer1512	NC_004556	1938152	1938194	CGCTGACAAAAATCCACATGCTGCTCATCAGATGCCTTCATCG	NA
long-mer1513	NC_004556	1938454	1938491	ATATCCATTTATTAAATATTAAATATTACGGATGATGA	NA
long-mer1514	NC_004556	1938533	1938575	AACACTTACCTAAACCAATTATTCAATTGGGGGTTACTTCGTT	NA
long-mer1515	NC_004556	1940562	1940604	ACAAGGTAATCTGTTCCAGAATGTCAGCAAAGATCTTAACTTC	NC_004556.1933	NC_004556.1933	1938964	1940628	+	AutoIPR: IPR001633:EAL domain;IPR011006:CheY-like superfamily; IPR029787:Nucleotidecyclase;
long-mer1516	NC_004556	1940754	1940795	TTTTCGGCATCATCGCCACTAGCCACTACGTATGTGCTCCTA	NA
long-mer1517	NC_004556	1940959	1941001	ATCTGTATTAGCCAAGGGCGAATTCTTGGCAGCGATGAACCAC	NA
long-mer1518	NC_004556	1943476	1943498	CGCTGATTGCGGCATAACACAAG	NC_004556.1935	NC_004556.1935	1943443	1943667	-	AutoIPR: IPR007419:BFD-like [2Fe-2S]-bindingdomain;
long-mer1519	NC_004556	1944662	1944704	AACTTATAAACGGATTATGTTTGCTCATCACTCGCTATTGATG	NA
long-mer1520	NC_004556	1946507	1946543	TCTTAAAAATTCAACGTAAACCCATTAAAATAATTCA	NA
long-mer1521	NC_004556	1946547	1946589	TTAATATCCATACCCTATATACTTTATCACGACCATTACAACT	NA
long-mer1522	NC_004556	1948554	1948624	CGAACGTGGCTGGAACCCATTTAACCACCACAGACGCGACAAGAGGCGCTGTTTCCCCATTAACATGGTGC	NC_004556.1940	NC_004556.1940	1947171	1948619	-	AutoIPR: IPR005467:Histidine kinase domain;IPR014285:Nitrogen fixation negative regulator NifL;IPR017232:Signal transduction histidine kinase, nitrogenfixation and metabolism regulator;
long-mer1523	NC_004556	1950055	1950093	ATGACCAGTCGGCATCCGATCTTTGCCCACCTTGGGTAA	NC_004556.1943	NC_004556.1943	1950020	1951018	-	AutoIPR: IPR001269:tRNA-dihydrouridinesynthase; IPR013785:Aldolase-type TIM barrel;
long-mer1524	NC_004556	1952295	1952321	CGTTAGAAACAACACCTAAAACAAAGG	NA
long-mer1525	NC_004556	1954824	1954866	TTCAAAACTCTTATGGTTATTGAAGAACATTAAAGCCATGCTA	NC_004556.1946	NC_004556.1946	1954861	1955271	+	AutoIPR: IPR004891:MerC mercury resistanceprotein;
long-mer1526	NC_004556	1955074	1955116	CACGCTTGGCGCGCCATCAGCGTTTTATTGCCTGGACTAACGC	NC_004556.1946	NC_004556.1946	1954861	1955271	+	AutoIPR: IPR004891:MerC mercury resistanceprotein;
long-mer1527	NC_004556	1955168	1955210	ATGCAGTGACGATGGCTATAGCCGGGACCTTGATTGGTATAGC	NC_004556.1946	NC_004556.1946	1954861	1955271	+	AutoIPR: IPR004891:MerC mercury resistanceprotein;
long-mer1528	NC_004556	1955256	1955298	TTCCTCAAAACACTAAAACACAGTTGCCCTGCTCGGACAGATA	NC_004556.1946	NC_004556.1946	1954861	1955271	+	AutoIPR: IPR004891:MerC mercury resistanceprotein;
long-mer1529	NC_004556	1955744	1955802	TCCCGATCTCTTTACAGGCTAAGGCATTAGAAAGACTGCTAGACAGAGAAAGGCGCTGT	NA
long-mer1530	NC_004556	1955808	1955886	TGGCCTATAGCCAGATCCATTACTCAGACAACAGATAAGCGCCTTATGGATGTCATTTTACTCAGATCAAATCCACACA	NA
long-mer1531	NC_004556	1955946	1956000	CAGCCAAATTAATTTGGCTCTTCTCCATACAGAGCTTACATCTGTCCGCGCACGA	NA
long-mer1532	NC_004556	1956016	1956058	CCTGATCAATATAAACCAACATTACTGGCAACCAAGAAAGGTT	NA
long-mer1533	NC_004556	1960374	1960416	GCTTAAAGTCTAATAGGAATATAAAACACCGTCACGACGAGAA	NA
long-mer1534	NC_004556	1962558	1962600	TCACCTGAAATCTAAGGGAGATTCCAAGCGCAGATCACATCAC	NA
long-mer1535	NC_004556	1964385	1964427	CCGACGCCGTAACACAAGAACAAATGTTGAAAAACTCATGTCA	NC_004556.1953	NC_004556.1953	1964420	1965178	-	AutoIPR: IPR000326:Phosphatidic acidphosphatase type 2/haloperoxidase;
long-mer1535	NC_004556	1964385	1964427	CCGACGCCGTAACACAAGAACAAATGTTGAAAAACTCATGTCA	NC_004556.1952	NC_004556.1952	1962765	1964423	-	AutoIPR: IPR017850:Alkaline-phosphatase-like,core domain;
long-mer1536	NC_004556	1965782	1965809	CGAACTCAATAACTAATCCAACTCCCTA	NA
long-mer1537	NC_004556	1965852	1965894	AACATCATTATATTTACGGAGAGAGTCAAGTGCATCAACCCCA	NA
long-mer1538	NC_004556	1965972	1966003	CTCAAAACGATAACTACGACATTAAATCATCT	NA
long-mer1539	NC_004556	1966076	1966160	TTGAATACAACCCCGTTAAATAGATTTTATTTCAAAAGAGAATTCCACATAAATAAATAATTAGCCCATTAATCCCATCCTCATA	NA
long-mer1540	NC_004556	1966198	1966240	AAGACACGATCATTCACAAGTATCTATTATGAGAATTATTATT	NA
long-mer1541	NC_004556	1966313	1966355	ACCGCACAAAAATAGCGATATGACAGAATATGCAAGCACCACA	NA
long-mer1542	NC_004556	1966386	1966427	ATTAAATACAGCGACCACAATAAGGACTATATTCACCTGTTC	NA
long-mer1543	NC_004556	1966842	1966872	CATTTGATCAATCTCGTCCTTCTTGACAGTC	NC_004556.1954	NC_004556.1954	1966569	1968455	-	AutoIPR: IPR004846:Type II/III secretionsystem; IPR013355:Type IV pilus secretin PilQ;
long-mer1544	NC_004556	1969375	1969456	GGTCTTACTAGGCAACTGCCGTAACATCTGCTTCAGCACCTCTTCCATCTGCGCCAACTGCTGCTTTAATGGCTGCAGGTTC	NC_004556.1956	NC_004556.1956	1969006	1969674	-	AutoIPR: IPR007445:Pilus assembly protein,PilO; IPR014717:Translation elongation factorEF1B/ribosomal protein S6; IPR023218:UPF0291 structuraldomain;
long-mer1545	NC_004556	1969791	1969833	TGCTTTGATAGTAAATACATACGGCAGAGCCCTGCTATCAATG	NC_004556.1957	NC_004556.1957	1969674	1970336	-	AutoIPR: IPR007813:Fimbrial assembly PilN;
long-mer1546	NC_004556	1969845	1969887	ATCTTGTTCCTTGGCTTCAATGATCGACAAATCGGGATTAGTC	NC_004556.1957	NC_004556.1957	1969674	1970336	-	AutoIPR: IPR007813:Fimbrial assembly PilN;
long-mer1547	NC_004556	1971107	1971149	ACCAGCAGGCATCGGTATCAATTTGGTGATCACTGCCGAACCG	NC_004556.1958	NC_004556.1958	1970336	1971394	-	AutoIPR: IPR005883:Type IV pilus assemblyprotein PilM;
long-mer1548	NC_004556	1971227	1971269	GACTTCAACGATGCCCTTCTCAGCGACCGCATTCAGAGGTAGC	NC_004556.1958	NC_004556.1958	1970336	1971394	-	AutoIPR: IPR005883:Type IV pilus assemblyprotein PilM;
long-mer1549	NC_004556	1971425	1971467	GACAGGAACATATCTGTTTCCACGCCCAGGTACCTTAAATTCA	NA
long-mer1550	NC_004556	1972239	1972290	ATCCTTAGCTGGGATCCCCAAATTTCCATCAAGCGGCAACCCGATTACCAAC	NC_004556.1959	NC_004556.1959	1971568	1974063	+	AutoIPR: IPR001264:Glycosyl transferase, family51; IPR012338:Beta-lactamase/transpeptidase-like;IPR012340:Nucleic acid-binding, OB-fold;IPR023346:Lysozyme-like domain;
long-mer1551	NC_004556	1972398	1972440	CGCCAAACCCCACGAACCACCAGTCCAGGTATACGCCCCCTAC	NC_004556.1959	NC_004556.1959	1971568	1974063	+	AutoIPR: IPR001264:Glycosyl transferase, family51; IPR012338:Beta-lactamase/transpeptidase-like;IPR012340:Nucleic acid-binding, OB-fold;IPR023346:Lysozyme-like domain;
long-mer1552	NC_004556	1972822	1972864	CGTGGTGACGTGGTGCGGGTCAGGCCTGGGGAAAAACGGGGTG	NC_004556.1959	NC_004556.1959	1971568	1974063	+	AutoIPR: IPR001264:Glycosyl transferase, family51; IPR012338:Beta-lactamase/transpeptidase-like;IPR012340:Nucleic acid-binding, OB-fold;IPR023346:Lysozyme-like domain;
long-mer1553	NC_004556	1974159	1974201	CCCATCATGAAAAGCAGTGTATAAAGTACCCAATAGAGCGGTG	NA
long-mer1554	NC_004556	1975045	1975087	GCACTGCGTCGGACGTGGCTCATTCACAGCCCCAAAGAACACC	NC_004556.1960	NC_004556.1960	1974367	1975332	-	AutoIPR: IPR001395:Aldo/keto reductase;IPR023210:NADP-dependent oxidoreductase domain;
long-mer1555	NC_004556	1978864	1978906	CATCACTCATCTGACACACAAAACCACTGCAAAAAGCAATCCA	NA
long-mer1556	NC_004556	1981317	1981359	CGATCAATACCAAGGCAGGATTAAAGTATTAACAATATCGACC	NA
long-mer1557	NC_004556	1988367	1988409	CATCAGGGCATGTGTACCGACGACCACCTGCGCATCACCAGAG	NC_004556.1968	NC_004556.1968	1987389	1989545	-	AutoIPR: IPR004609:ATP-dependent DNA helicaseRecG; IPR012340:Nucleic acid-binding, OB-fold;IPR014001:Helicase superfamily 1/2, ATP-binding domain;IPR027417:P-loop containing nucleoside triphosphatehydrolase;
long-mer1558	NC_004556	1988895	1988937	CAGCGGGGGCCGGTGCATGATAAGTAGGGCTGTACGCAGCGTT	NC_004556.1968	NC_004556.1968	1987389	1989545	-	AutoIPR: IPR004609:ATP-dependent DNA helicaseRecG; IPR012340:Nucleic acid-binding, OB-fold;IPR014001:Helicase superfamily 1/2, ATP-binding domain;IPR027417:P-loop containing nucleoside triphosphatehydrolase;
long-mer1559	NC_004556	1989991	1990027	GAGCCAGCAATCTCAGCATCTAGGTACGAATCACAAG	NA
long-mer1560	NC_004556	1990446	1990488	ACAATCCAGGCGATGGACAACAATCCCCTTTCCAGTGGTGTGG	NC_004556.1970	NC_004556.1970	1990140	1992311	-	AutoIPR: IPR004811:RelA/SpoT family;IPR010043:Bifunctionaluridylyltransferase/uridylyl-removing enzyme;IPR012675:Beta-grasp domain;
long-mer1561	NC_004556	1992728	1992766	TGCAATCAATGGAAGATAGCGGTGCTCTTCATGACTCCG	NA
long-mer1562	NC_004556	1993308	1993338	TTTTACATCCCCCCTGTATAACAAGTGCCGA	NA
long-mer1563	NC_004556	1995123	1995184	GGAGATCGGGCACATATACGCAATACATTCAAATGAACGTGCGAGAAAATTGCACGTGCCAT	NA
long-mer1564	NC_004556	1995267	1995309	AATCAGCCGCATTCAGCGCGTTCCATGACTGCCCTCTGCGCTT	NA
long-mer1565	NC_004556	1995407	1995449	CTTACTTGAAACATCTCACTGGCAAATAAATCACTAAAACTTT	NA
long-mer1566	NC_004556	1995694	1995736	TCATCGCATTCATTTAGAGTAGCCTAGGCAGTTCACTGCCGTT	NA
long-mer1567	NC_004556	1995918	1995960	ACACAGCTTCGATAAATAAATAGTTATCTGACACATTCACGCC	NA
long-mer1568	NC_004556	1996003	1996037	CCATGAGTATTCACAAAAAAATCACAACAACACTA	NA
long-mer1569	NC_004556	1996405	1996431	CCAGATCAATACACTTATAAAAAATAA	NA
long-mer1570	NC_004556	1997374	1997416	TAAGGTAGGCGCTGGCTTGCAGACAACATTCAGAAGCCGTGTC	NC_004556.1972	NC_004556.1972	1996952	1998079	+	AutoIPR: IPR006664:Outer membrane protein,bacterial; IPR011250:Outer membrane protein/outermembrane enzyme PagP,  beta-barrel;
long-mer1571	NC_004556	1997594	1997632	CCTGCTCCAACACCGCCGCCGCCACCGCCTGCTCCAAGC	NC_004556.1972	NC_004556.1972	1996952	1998079	+	AutoIPR: IPR006664:Outer membrane protein,bacterial; IPR011250:Outer membrane protein/outermembrane enzyme PagP,  beta-barrel;
long-mer1572	NC_004556	2000736	2000778	GAGACGAGGCGCACATTCAGCGCCACTCCCCCCTGCAGCGGCA	NC_004556.1976	NC_004556.1976	1999926	2002709	-	AutoIPR: IPR011276:TonB-dependenthaem/haemoglobin receptor;
long-mer1573	NC_004556	2000780	2000809	AACGCACTGGGTCAGTTATGCCCGCAAACG	NC_004556.1976	NC_004556.1976	1999926	2002709	-	AutoIPR: IPR011276:TonB-dependenthaem/haemoglobin receptor;
long-mer1574	NC_004556	2005238	2005280	GTTTACAGAAAAGTGGCAAGGCGGGCTTGGATGATCGTCCTCC	NC_004556.1979	NC_004556.1979	2005024	2005671	+	
long-mer1575	NC_004556	2005554	2005596	TCCAGTTGGCTACGGTCGTCGTAGCTTACAGAAAGCATCCGTG	NC_004556.1979	NC_004556.1979	2005024	2005671	+	
long-mer1576	NC_004556	2005641	2005677	AGGTTCATTACATCATTTAGCTATAGGCTAAATAATA	NC_004556.1979	NC_004556.1979	2005024	2005671	+	
long-mer1577	NC_004556	2006182	2006244	GAACAGTTGCTGCTGCGCTTGCTCTGGTCAGATGGTGAATGTGTAGATTAATTGCGACCGCTC	NC_004556.1980	NC_004556.1980	2005890	2006183	+	
long-mer1578	NC_004556	2013229	2013261	TCGACGAACACAAGCGGCGATGGTTCAACGCCA	NC_004556.1996	NC_004556.1996	2013075	2014682	+	AutoIPR: IPR003497:BRO N-terminal domain;
long-mer1579	NC_004556	2013507	2013534	CACATTGTCCCGCTGCATCACGCGCCTT	NC_004556.1996	NC_004556.1996	2013075	2014682	+	AutoIPR: IPR003497:BRO N-terminal domain;
long-mer1580	NC_004556	2027798	2027840	AAATCGTCTGCCTCGGTAACGCCGAACAAATCGATACCCCTTA	NC_004556.2013	NC_004556.2013	2027683	2027970	+	AutoIPR: IPR027417:P-loop containing nucleosidetriphosphate hydrolase;
long-mer1581	NC_004556	2031401	2031435	CACGCGCAGCTTCGCCAAGCCAAGATCAGCCAGAA	NC_004556.2019	NC_004556.2019	2031293	2032426	-	AutoIPR: IPR000422:3,4-dihydroxy-2-butanone4-phosphate synthase, RibB; IPR000926:GTP cyclohydrolaseII, RibA; IPR016299:Riboflavin biosynthesis proteinRibBA;
long-mer1582	NC_004556	2032876	2032918	CGTTAAACAAACACCATTCACAGCAATGCTTTCTCCGTAACTG	NC_004556.2020	NC_004556.2020	2032423	2033025	-	AutoIPR: IPR001783:Lumazine-binding protein;IPR023366:ATP synthase subunit alpha-like domain;IPR026017:Lumazine-binding domain;
long-mer1583	NC_004556	2038171	2038213	AGTATAATTAGCGCCTCTTATATCGCCCCCTTCCGGCCCTGCC	NA
long-mer1584	NC_004556	2039189	2039231	ACCAGGCGAACGCCTAGGCGCGTCAGTCATCGAATTCAAAAAC	NC_004556.2026	NC_004556.2026	2038245	2039909	+	AutoIPR: IPR022374:ABC transporter, ATP-bindingprotein, ChvD; IPR027417:P-loop containing nucleosidetriphosphate hydrolase;
long-mer1585	NC_004556	2040674	2040716	CGAACGCCTGAACGGCATTGCGCAGGAAAGCTCGGACGGCTGG	NC_004556.2027	NC_004556.2027	2040462	2042150	+	AutoIPR:IPR006231:Malate:quinone-oxidoreductase;
long-mer1586	NC_004556	2041208	2041250	CGACAAAACATGGAACGTGACCGTCAAAGACCTCAACAATGGC	NC_004556.2027	NC_004556.2027	2040462	2042150	+	AutoIPR:IPR006231:Malate:quinone-oxidoreductase;
long-mer1587	NC_004556	2043738	2043780	CGAGCGATCGACTGCGGAAGCACATCGACACGCAACACCTCCA	NC_004556.2029	NC_004556.2029	2043239	2044021	-	AutoIPR: IPR003730:Multi-copper polyphenoloxidoreductase, laccase;
long-mer1588	NC_004556	2044109	2044151	CAATACGCACAGGCAGAGCCCTTACAGGATGCAGAAACTCCAA	NC_004556.2030	NC_004556.2030	2044023	2045006	-	AutoIPR: IPR006225:Pseudouridine synthase,RluC/RluD;
long-mer1589	NC_004556	2044772	2044826	CATCAGTGCGGATATCTGGCATGACCTGCAACCAAACCACCTCGCCACCGTAAAC	NC_004556.2030	NC_004556.2030	2044023	2045006	-	AutoIPR: IPR006225:Pseudouridine synthase,RluC/RluD;
long-mer1590	NC_004556	2046468	2046510	CCGACACGGCGCATCCTTGGCGCCAAACGATACCCCAAACGCT	NC_004556.2032	NC_004556.2032	2046368	2046667	-	
long-mer1591	NC_004556	2048021	2048063	GTCGAGTTGCTCAAGCAGCGCACGTGCACCATGGCGGCGGACC	NC_004556.2033	NC_004556.2033	2046671	2048524	-	AutoIPR: IPR003373:Ferrous iron transportprotein B; IPR011642:Nucleoside transporter/FeoB GTPase,Gate domain; IPR027417:P-loop containing nucleosidetriphosphate hydrolase;
long-mer1592	NC_004556	2049778	2049820	GGCACGGCGATTCGAAGAGCCAACAAACACACTGGCGCTACGA	NC_004556.2035	NC_004556.2035	2049697	2051394	-	
long-mer1593	NC_004556	2050357	2050399	CAATCCTGGCAACAACGGTGCTAGCGCCAAACACACCATTGGC	NC_004556.2035	NC_004556.2035	2049697	2051394	-	
long-mer1594	NC_004556	2052061	2052134	TCTTGAACCGACACTTCACCGCCCTGGAACCCGGGCAATTGCACTACAGGCACAGAACAATCCAACGCAAGCGC	NC_004556.2036	NC_004556.2036	2051445	2052740	-	AutoIPR: IPR004573:rRNA small subunitmethyltransferase B; IPR023267:RNA (C5-cytosine)methyltransferase;IPR029063:S-adenosyl-L-methionine-dependentmethyltransferase;
long-mer1595	NC_004556	2052228	2052270	TAACCACATCGGCGCTGGCTTAAGGCTGGCATCAAAAATTGCT	NC_004556.2036	NC_004556.2036	2051445	2052740	-	AutoIPR: IPR004573:rRNA small subunitmethyltransferase B; IPR023267:RNA (C5-cytosine)methyltransferase;IPR029063:S-adenosyl-L-methionine-dependentmethyltransferase;
long-mer1596	NC_004556	2053015	2053057	GTTGCTCCCAATCAAGCCGGGATTCAACCTTGCCGAGTTTGTG	NC_004556.2037	NC_004556.2037	2052737	2053660	-	AutoIPR: IPR015518:Methionine tRNAFormyltransferase-like; IPR021168:Bifunctional polymyxinresistance protein, ArnA;
long-mer1597	NC_004556	2060550	2060592	GAAGCACAGCAATTACTGATAAACACTGGGAAACCGGCACGCA	NC_004556.2042	NC_004556.2042	2058300	2060747	+	AutoIPR: IPR000380:DNA topoisomerase, type IA;IPR005733:DNA topoisomerase I, bacterial-type;IPR023405:DNA topoisomerase, type IA, core domain;IPR023406:DNA topoisomerase, type IA, active site;
long-mer1598	NC_004556	2060721	2060822	CGCATCGCCCCCAACATTACCCAATAAACGCCATTCCAACCCAGCATTCACCCCCCTGACAGAACCACCTATGCTATGCCTCTCACTATTCACACAGACAGC	NC_004556.2042	NC_004556.2042	2058300	2060747	+	AutoIPR: IPR000380:DNA topoisomerase, type IA;IPR005733:DNA topoisomerase I, bacterial-type;IPR023405:DNA topoisomerase, type IA, core domain;IPR023406:DNA topoisomerase, type IA, active site;
long-mer1598	NC_004556	2060721	2060822	CGCATCGCCCCCAACATTACCCAATAAACGCCATTCCAACCCAGCATTCACCCCCCTGACAGAACCACCTATGCTATGCCTCTCACTATTCACACAGACAGC	NC_004556.2043	NC_004556.2043	2060796	2061425	+	AutoIPR: IPR017945:DHBP synthase RibB-likealpha/beta domain; IPR023535:Threonylcarbamoyl-AMPsynthase;
long-mer1599	NC_004556	2060840	2060882	ACTCAGTGCAGCTGAAAACAGTATGGCAACAACACTCACCCTC	NC_004556.2043	NC_004556.2043	2060796	2061425	+	AutoIPR: IPR017945:DHBP synthase RibB-likealpha/beta domain; IPR023535:Threonylcarbamoyl-AMPsynthase;
long-mer1600	NC_004556	2061035	2061077	CACGGCCGAACTCAATACACTACAAGATTGGCTAGATCTGGAC	NC_004556.2043	NC_004556.2043	2060796	2061425	+	AutoIPR: IPR017945:DHBP synthase RibB-likealpha/beta domain; IPR023535:Threonylcarbamoyl-AMPsynthase;
long-mer1601	NC_004556	2061429	2061471	GCATCGCCACACACGTTACCCTTTGCAACTCATCATCTTGATT	NA
long-mer1602	NC_004556	2061661	2061703	AATGCTTCACAAAGTAAGCTGGTACAGGCAAAAAGCAACCCAA	NA
long-mer1603	NC_004556	2061731	2061773	CCTCAGACCTGGGGAGGGAAAATGACTCTTGGAATATCTCTTA	NA
long-mer1604	NC_004556	2065054	2065096	ACCCTGGATATCGTCTGGTAAGGCCATACCCTGCCCTGTTTCA	NC_004556.2049	NC_004556.2049	2064952	2065386	-	AutoIPR: IPR007481:Stringent starvation proteinB;
long-mer1605	NC_004556	2065423	2065465	TCAAACAACAAAGTCACGTAACTTCTTTTCCTGGTCAGTCAGA	NC_004556.2050	NC_004556.2050	2065423	2066058	-	AutoIPR: IPR003083:S-crystallin;
long-mer1606	NC_004556	2066478	2066520	GTGGATTGGGCATAGAAACATCGACAAACAGTCGATTGTTCCA	NC_004556.2051	NC_004556.2051	2066200	2066913	-	AutoIPR: IPR002326:Cytochrome c1;
long-mer1607	NC_004556	2066950	2066992	CCAATCAGCCATGGGAAGTCAATCGTTCTGGAACCGGCTTCAT	NC_004556.2052	NC_004556.2052	2066954	2068216	-	AutoIPR: IPR005798:Cytochrome b/b6, C-terminal;IPR016174:Di-haem cytochrome, transmembrane;IPR027387:Cytochrome b/b6-like domain;IPR030689:Cytochrome b;
long-mer1608	NC_004556	2067031	2067073	ATGCGAAATACAAAAAAATCATCACCCGCCCAACATAGATTTC	NC_004556.2052	NC_004556.2052	2066954	2068216	-	AutoIPR: IPR005798:Cytochrome b/b6, C-terminal;IPR016174:Di-haem cytochrome, transmembrane;IPR027387:Cytochrome b/b6-like domain;IPR030689:Cytochrome b;
long-mer1609	NC_004556	2067119	2067161	AAAACAAATTACAAACACACCCAATGCTATCCGTGCAATCCAG	NC_004556.2052	NC_004556.2052	2066954	2068216	-	AutoIPR: IPR005798:Cytochrome b/b6, C-terminal;IPR016174:Di-haem cytochrome, transmembrane;IPR027387:Cytochrome b/b6-like domain;IPR030689:Cytochrome b;
long-mer1610	NC_004556	2067422	2067464	TAGGACACAAACCGCCACCATTTCCTTAAGCGTGTAATACGGA	NC_004556.2052	NC_004556.2052	2066954	2068216	-	AutoIPR: IPR005798:Cytochrome b/b6, C-terminal;IPR016174:Di-haem cytochrome, transmembrane;IPR027387:Cytochrome b/b6-like domain;IPR030689:Cytochrome b;
long-mer1611	NC_004556	2068190	2068232	GACACCACGAGCAATGATGTTTCTCATGAATTCAAACGTCCCC	NC_004556.2053	NC_004556.2053	2068221	2068853	-	AutoIPR: IPR014349:Rieske iron-sulphurprotein;
long-mer1611	NC_004556	2068190	2068232	GACACCACGAGCAATGATGTTTCTCATGAATTCAAACGTCCCC	NC_004556.2052	NC_004556.2052	2066954	2068216	-	AutoIPR: IPR005798:Cytochrome b/b6, C-terminal;IPR016174:Di-haem cytochrome, transmembrane;IPR027387:Cytochrome b/b6-like domain;IPR030689:Cytochrome b;
long-mer1612	NC_004556	2068824	2068851	ACTGGATCCATGCCCCCCACCCTTCACC	NC_004556.2053	NC_004556.2053	2068221	2068853	-	AutoIPR: IPR014349:Rieske iron-sulphurprotein;
long-mer1613	NC_004556	2069116	2069158	CATTATATCCAGCCGCTGCTAATGTCAAATTCCCGTTAAATCG	NC_004556.2054	NC_004556.2054	2068991	2069884	-	AutoIPR: IPR000189:Prokaryotictransglycosylase, active site; IPR023346:Lysozyme-likedomain;
long-mer1614	NC_004556	2069493	2069535	ACACTGGCCGTTTGCCTCGGAACGGAGCTACTGTAGTGACGCA	NC_004556.2054	NC_004556.2054	2068991	2069884	-	AutoIPR: IPR000189:Prokaryotictransglycosylase, active site; IPR023346:Lysozyme-likedomain;
long-mer1615	NC_004556	2069672	2069714	CCCGGAAACAGGCACCACGGCGGGAACAGCCACAGCCGGCGAT	NC_004556.2054	NC_004556.2054	2068991	2069884	-	AutoIPR: IPR000189:Prokaryotictransglycosylase, active site; IPR023346:Lysozyme-likedomain;
long-mer1616	NC_004556	2069905	2069947	TTACCCATCATTGCCAAACACACCCCATGACAACAGCACAGCC	NA
long-mer1617	NC_004556	2071152	2071194	CAGAAGACCATGCAGCTCATCAAAGACATTGGTTTCGACCAGA	NC_004556.2055	NC_004556.2055	2070033	2071526	+	AutoIPR: IPR005839:Methylthiotransferase;IPR007197:Radical SAM; IPR023404:Radical SAM, alpha/betahorseshoe; IPR023970:Methylthiotransferase/radicalSAM-type protein;
long-mer1618	NC_004556	2075203	2075244	CAAGCCACCACACTCGCACAGACACTGGAAATTCGCAGCCAG	NC_004556.2060	NC_004556.2060	2074954	2076054	+	AutoIPR: IPR025178:Domain of unknown functionDUF4105;
long-mer1619	NC_004556	2075549	2075591	TACAACAAACCCAGATCATCCTACCCCACCACCCCACCAGCCC	NC_004556.2060	NC_004556.2060	2074954	2076054	+	AutoIPR: IPR025178:Domain of unknown functionDUF4105;
long-mer1620	NC_004556	2078327	2078369	GATGTTGCCGGTGCCTGTTTTTAGTGTGGGCTTGCCTTTTTCA	NC_004556.2063	NC_004556.2063	2078045	2078452	-	AutoIPR: IPR025157:Haemagluttinin repeat; 
long-mer1621	NC_004556	2089980	2090022	GCGGCGGTGTGCAGGTCTAGGCTGCCGTTGGTGGCAATGGTGC	NC_004556.2068	NC_004556.2068	2082143	2092276	-	AutoIPR: IPR011050:Pectin lyase fold/virulencefactor; IPR024973:ESPR domain;
long-mer1622	NC_004556	2093800	2093842	GGGGAGACACCACTCAGACGCTGCGACTTTATTCCGGAAGATC	NC_004556.2088	NC_004556.2088	2092473	2095055	-	AutoIPR: IPR001296:Glycosyl transferase, family1;
long-mer1623	NC_004556	2094930	2094972	GAGGTGAATCGCGTGGGCCTCACCCGCTTGGCGCAGCAGTGCC	NC_004556.2088	NC_004556.2088	2092473	2095055	-	AutoIPR: IPR001296:Glycosyl transferase, family1;
long-mer1624	NC_004556	2098547	2098571	CCCGGCACCTGCACAGCCCGGTGAT	NC_004556.2091	NC_004556.2091	2096730	2099108	+	AutoIPR: IPR011813:Penicillin-binding protein1B; IPR012338:Beta-lactamase/transpeptidase-like;IPR023346:Lysozyme-like domain; IPR028166:Bifunctionaltransglycosylase second domain;
long-mer1625	NC_004556	2098950	2098992	ACCGGCTTCGCTCCGCCTTATACAGCATGCTCTGGTGCTGGCG	NC_004556.2091	NC_004556.2091	2096730	2099108	+	AutoIPR: IPR011813:Penicillin-binding protein1B; IPR012338:Beta-lactamase/transpeptidase-like;IPR023346:Lysozyme-like domain; IPR028166:Bifunctionaltransglycosylase second domain;
long-mer1626	NC_004556	2099133	2099169	CATTCACCGTTACCGGCATGATGGCCTTGGCCCTTAC	NC_004556.2092	NC_004556.2092	2099105	2099662	+	AutoIPR: IPR011990:Tetratricopeptide-likehelical domain;
long-mer1627	NC_004556	2099230	2099272	TGTAGACACCCTATCCCCAGCGCAGCGTTTGGCTGCGGTAACC	NC_004556.2092	NC_004556.2092	2099105	2099662	+	AutoIPR: IPR011990:Tetratricopeptide-likehelical domain;
long-mer1628	NC_004556	2099329	2099371	AATTGATGACCTGCGTCAGGCTGCAAAAGCCAAACGCCAAGCA	NC_004556.2092	NC_004556.2092	2099105	2099662	+	AutoIPR: IPR011990:Tetratricopeptide-likehelical domain;
long-mer1629	NC_004556	2105565	2105587	TTTTGCAGTGCTAATAAGATTTG	NA
long-mer1630	NC_004556	2111965	2112007	GATCCCGCACGTCACCCAATTTGATCAGGCCGACATCACCCAA	NC_004556.2104	NC_004556.2104	2110946	2112601	+	AutoIPR: IPR006256:Dihydrolipoamideacetyltransferase pyruvate dehydrogenase complex;IPR006257:Dihydrolipoyllysine-residue acetyltransferasecomponent of pyruvate dehydrogenase complex;IPR023213:Chloramphenicol acetyltransferase-like domain;
long-mer1631	NC_004556	2116978	2117002	CACCCCCCGCAACGTCAAGAAGGCA	NC_004556.2108	NC_004556.2108	2116534	2117736	-	AutoIPR: IPR000277:Cys/Met metabolism,pyridoxal phosphate-dependent enzyme; IPR015424:Pyridoxalphosphate-dependent transferase;
long-mer1632	NC_004556	2125458	2125482	AGTGCATCGAACAAATACAAAGGCA	NA
long-mer1633	NC_004556	2127961	2127986	AAAGGATGCCCCATAGCCAACTGGCT	NC_004556.2118	NC_004556.2118	2127646	2128734	-	AutoIPR: IPR000821:Alanine racemase;IPR029066:PLP-binding barrel;
long-mer1634	NC_004556	2128911	2128953	GGGCGTCGCACCGATCACCGGGGTCCCATCCGGCGTCGCCGGG	NC_004556.2119	NC_004556.2119	2128713	2130020	-	AutoIPR: IPR016040:NAD(P)-binding domain;IPR023080:D-amino acid dehydrogenase DadA;
long-mer1635	NC_004556	2131013	2131055	GCGTAACACCACCTTCTTTCATCCACCATTTGATGGACTCCCC	NA
long-mer1636	NC_004556	2131122	2131188	AAATCCAACGGCCCTGTTCTACTTGATGAACAGCGATAAATCGACAAACTCCTTCCTTGCCCACGCC	NC_004556.2121	NC_004556.2121	2131060	2132115	+	AutoIPR: IPR013781:Glycoside hydrolase,catalytic domain; IPR017853:Glycoside hydrolasesuperfamily;
long-mer1637	NC_004556	2131321	2131348	TCCGGCAGCCGCGACGGCTTTCACACAC	NC_004556.2121	NC_004556.2121	2131060	2132115	+	AutoIPR: IPR013781:Glycoside hydrolase,catalytic domain; IPR017853:Glycoside hydrolasesuperfamily;
long-mer1638	NC_004556	2131516	2131558	GGCATGACCCTATCAATCGCCATCGTCCCCAATGCACCTGGCC	NC_004556.2121	NC_004556.2121	2131060	2132115	+	AutoIPR: IPR013781:Glycoside hydrolase,catalytic domain; IPR017853:Glycoside hydrolasesuperfamily;
long-mer1639	NC_004556	2131860	2131902	CTACATTGACGCCGACAAATCATTCCCATTAGCCATCGCACAA	NC_004556.2121	NC_004556.2121	2131060	2132115	+	AutoIPR: IPR013781:Glycoside hydrolase,catalytic domain; IPR017853:Glycoside hydrolasesuperfamily;
long-mer1640	NC_004556	2133856	2133898	CACATCGACTACAGCGACGGCCCATTCGCCCCCGACATCATGC	NC_004556.2122	NC_004556.2122	2132191	2134629	+	AutoIPR: IPR015883:Glycoside hydrolase family20, catalytic domain; IPR017853:Glycoside hydrolasesuperfamily; IPR025705:Beta-hexosaminidase;IPR029018:Chitobiase/beta-hexosaminidase domain 2-like;
long-mer1641	NC_004556	2134122	2134164	CGACCACAACACACTGCTGAGCGTGGACACCCAAGAATTACGC	NC_004556.2122	NC_004556.2122	2132191	2134629	+	AutoIPR: IPR015883:Glycoside hydrolase family20, catalytic domain; IPR017853:Glycoside hydrolasesuperfamily; IPR025705:Beta-hexosaminidase;IPR029018:Chitobiase/beta-hexosaminidase domain 2-like;
long-mer1642	NC_004556	2134596	2134638	CACCCCCGCATCACCTCCGCCACCCACACACTGAACCCCACAC	NC_004556.2122	NC_004556.2122	2132191	2134629	+	AutoIPR: IPR015883:Glycoside hydrolase family20, catalytic domain; IPR017853:Glycoside hydrolasesuperfamily; IPR025705:Beta-hexosaminidase;IPR029018:Chitobiase/beta-hexosaminidase domain 2-like;
long-mer1643	NC_004556	2135273	2135315	ATTCGGCTGGGACTGGGGACCACGCATCGTCACCACCGGCCTC	NC_004556.2125	NC_004556.2125	2135142	2135405	-	
long-mer1643	NC_004556	2135273	2135315	ATTCGGCTGGGACTGGGGACCACGCATCGTCACCACCGGCCTC	NC_004556.2123	NC_004556.2123	2134644	2137319	+	AutoIPR: IPR001944:Glycoside hydrolase, family35; IPR006101:Glycoside hydrolase, family 2;IPR013812:Glycoside hydrolase, family 2/20,immunoglobulin-like beta-sandwich domain;IPR017853:Glycoside hydrolase superfamily; IPR028369:Betamannosidase;
long-mer1644	NC_004556	2139998	2140022	CGCCGCATTCTCAATCATCGGCCGC	NC_004556.2129	NC_004556.2129	2137392	2140040	+	AutoIPR: IPR002772:Glycoside hydrolase family 3C-terminal domain; IPR017853:Glycoside hydrolasesuperfamily; IPR026891:Fibronectin type III-like domain;IPR026892:Glycoside hydrolase family 3;
long-mer1645	NC_004556	2140108	2140136	CACTCACAGCCACGCACACCAGCATCAAC	NC_004556.2130	NC_004556.2130	2140132	2140410	-	
long-mer1646	NC_004556	2141807	2141849	TCTGCTCGGAGGGAACCGCTGTGCTGCGCTGCTGAATGGATGA	NC_004556.2132	NC_004556.2132	2141115	2141849	+	AutoIPR: IPR008313:Uncharacterised conservedprotein UCP028846; IPR012341:Six-hairpin glycosidase;
long-mer1647	NC_004556	2142071	2142113	CAGCAGCGGTCATGGGCACACTTTCCCAGGGGCTACGCTGCCT	NC_004556.2133	NC_004556.2133	2141907	2144279	+	AutoIPR: IPR005887:Alpha-1,2-mannosidase,putative; IPR006311:Twin-arginine translocation pathway,signal sequence; IPR008928:Six-hairpin glycosidase-like;IPR014718:Glycoside hydrolase-type carbohydrate-binding,subgroup;
long-mer1648	NC_004556	2142599	2142630	GGGCCGCTATCTCTTCTTCGCTATGCGGTTGT	NC_004556.2133	NC_004556.2133	2141907	2144279	+	AutoIPR: IPR005887:Alpha-1,2-mannosidase,putative; IPR006311:Twin-arginine translocation pathway,signal sequence; IPR008928:Six-hairpin glycosidase-like;IPR014718:Glycoside hydrolase-type carbohydrate-binding,subgroup;
long-mer1649	NC_004556	2143808	2143850	TATCGCCTATCTGTACGTGTATGCGGGGCAAGCGTACAAAACG	NC_004556.2133	NC_004556.2133	2141907	2144279	+	AutoIPR: IPR005887:Alpha-1,2-mannosidase,putative; IPR006311:Twin-arginine translocation pathway,signal sequence; IPR008928:Six-hairpin glycosidase-like;IPR014718:Glycoside hydrolase-type carbohydrate-binding,subgroup;
long-mer1650	NC_004556	2144452	2144494	GATGCTGGATCGGATCACGCCACGTTTTCCCTCTTTGAGACAT	NC_004556.2134	NC_004556.2134	2144297	2144560	+	
long-mer1651	NC_004556	2144901	2144930	GCCGATCCAACGCTACGGGTGCGCAGTCAG	NC_004556.2135	NC_004556.2135	2144499	2146337	+	AutoIPR: IPR001944:Glycoside hydrolase, family35; IPR017853:Glycoside hydrolase superfamily;IPR031330:Glycoside hydrolase 35, catalytic domain;
long-mer1652	NC_004556	2145702	2145744	GGGCAGGCCTACGGTTACATTTTGTACCGCACCACGCTCCACG	NC_004556.2135	NC_004556.2135	2144499	2146337	+	AutoIPR: IPR001944:Glycoside hydrolase, family35; IPR017853:Glycoside hydrolase superfamily;IPR031330:Glycoside hydrolase 35, catalytic domain;
long-mer1653	NC_004556	2149538	2149571	GGCTAAATCATCGCGGCGGAAATTAGGATTCCAC	NC_004556.2138	NC_004556.2138	2149088	2151466	-	AutoIPR: IPR020889:LPS-assembly protein LptD;
long-mer1654	NC_004556	2151461	2151502	ATACACGTGGTCGGATTATCACAATAATAACGTCGCTTAGCT	NC_004556.2138	NC_004556.2138	2149088	2151466	-	AutoIPR: IPR020889:LPS-assembly protein LptD;
long-mer1654	NC_004556	2151461	2151502	ATACACGTGGTCGGATTATCACAATAATAACGTCGCTTAGCT	NC_004556.2139	NC_004556.2139	2151430	2151564	-	
long-mer1655	NC_004556	2151888	2151930	GATGCTGCCCACTTTGGCAGACGAACCCACACCCAGGCCCACT	NA
long-mer1656	NC_004556	2152550	2152580	TCAAGCACCCGACGGAACCGCTTACGAACGT	NC_004556.2140	NC_004556.2140	2151960	2153168	+	AutoIPR: IPR002938:FAD-binding domain;IPR010971:Ubiquinone biosynthesis hydroxylase UbiH/COQ6;
long-mer1657	NC_004556	2152731	2152754	GCTGGTCGCTTCATTGCCAGTAGC	NC_004556.2140	NC_004556.2140	2151960	2153168	+	AutoIPR: IPR002938:FAD-binding domain;IPR010971:Ubiquinone biosynthesis hydroxylase UbiH/COQ6;
long-mer1658	NC_004556	2153010	2153033	TTAGCACAACTCACCAGCAATGGA	NC_004556.2140	NC_004556.2140	2151960	2153168	+	AutoIPR: IPR002938:FAD-binding domain;IPR010971:Ubiquinone biosynthesis hydroxylase UbiH/COQ6;
long-mer1659	NC_004556	2155129	2155171	ATCCAGAGTGCACCCCACTGTATCCAAAGGATGACCACACGGC	NC_004556.2143	NC_004556.2143	2154703	2155734	-	AutoIPR: IPR020890:Transcription regulator HTH,HdfR;
long-mer1660	NC_004556	2155435	2155471	GGCATAAGTACGTATGTTGTTGACTTCAACCAACATC	NC_004556.2143	NC_004556.2143	2154703	2155734	-	AutoIPR: IPR020890:Transcription regulator HTH,HdfR;
long-mer1661	NC_004556	2157708	2157750	CGCAAAGCCAAAGAACTCGCCCAACAGCACGGCTGGTTCCTCG	NC_004556.2145	NC_004556.2145	2157333	2158292	+	AutoIPR: IPR005856:Cysteine synthase;
long-mer1662	NC_004556	2158073	2158103	AATCACGGTAGCCCGTCGCCTGGCCGCGGAG	NC_004556.2145	NC_004556.2145	2157333	2158292	+	AutoIPR: IPR005856:Cysteine synthase;
long-mer1663	NC_004556	2158523	2158592	CGGCTACCATCCCCGCTGCCAACACCCCCGCAGATGGCGTTGCAACACGTAGCACACACTCCTGCGCTTG	NC_004556.2146	NC_004556.2146	2158303	2158935	+	
long-mer1664	NC_004556	2168931	2168973	ACACCGCCATACTCATTCACGGGCTGCGGCACTGGCATCACGC	NC_004556.2155	NC_004556.2155	2168943	2170601	-	AutoIPR: IPR003137:PA domain;IPR007484:Peptidase M28;
long-mer1665	NC_004556	2178797	2178839	ATTGCTGCGACCACAAGGGGAGTCTGCTCTTCAGCAATCAGGA	NA
long-mer1666	NC_004556	2179460	2179502	CCCCCCCAAATTGAGTTGAGTAGGATTCAGTGCAGTGATTTGC	NC_004556.2162	NC_004556.2162	2178971	2180725	-	AutoIPR: IPR002963:Expansin;IPR017853:Glycoside hydrolase superfamily;
long-mer1667	NC_004556	2179708	2179750	GATGTAGTTGTGCAATCAATGAGGTACGTGGGGTACGGCCGTC	NC_004556.2162	NC_004556.2162	2178971	2180725	-	AutoIPR: IPR002963:Expansin;IPR017853:Glycoside hydrolase superfamily;
long-mer1668	NC_004556	2180049	2180075	CAGGGGGGATTCAGGCCAACAAGCTGC	NC_004556.2162	NC_004556.2162	2178971	2180725	-	AutoIPR: IPR002963:Expansin;IPR017853:Glycoside hydrolase superfamily;
long-mer1669	NC_004556	2180131	2180173	CGACAGGATTCCAATCAGGCGCGCTATCACCACCGCTCTGAAA	NC_004556.2162	NC_004556.2162	2178971	2180725	-	AutoIPR: IPR002963:Expansin;IPR017853:Glycoside hydrolase superfamily;
long-mer1670	NC_004556	2180530	2180572	CTTCACGCCAGGGACGTTGATTTAAACCTTGCGGCAGGTGCTG	NC_004556.2162	NC_004556.2162	2178971	2180725	-	AutoIPR: IPR002963:Expansin;IPR017853:Glycoside hydrolase superfamily;
long-mer1671	NC_004556	2181210	2181252	GGTTACCGCAACGATTTCAAATCAGTGTGTTCGAAACGCAACA	NA
long-mer1672	NC_004556	2181447	2181489	TGACCTGAGCGATAGCCGCTCTTTGGCCAGCAGGCTGGCGCTG	NC_004556.2163	NC_004556.2163	2181358	2184102	-	AutoIPR: IPR000185:Protein translocase subunitSecA; IPR027417:P-loop containing nucleoside triphosphatehydrolase;
long-mer1673	NC_004556	2181892	2181934	TTGAACCAGAAAAGCGATCCGTTCGGCATCGACTTCCTCGCGC	NC_004556.2163	NC_004556.2163	2181358	2184102	-	AutoIPR: IPR000185:Protein translocase subunitSecA; IPR027417:P-loop containing nucleoside triphosphatehydrolase;
long-mer1674	NC_004556	2182573	2182615	AACAATGTCGGTACCACGACCAGCCATGTTGGTAGCAATGGTC	NC_004556.2163	NC_004556.2163	2181358	2184102	-	AutoIPR: IPR000185:Protein translocase subunitSecA; IPR027417:P-loop containing nucleoside triphosphatehydrolase;
long-mer1675	NC_004556	2182755	2182797	CCAAGACCGGTTGACCACGTTTCGCACAGTCTTTGATGTCTTC	NC_004556.2163	NC_004556.2163	2181358	2184102	-	AutoIPR: IPR000185:Protein translocase subunitSecA; IPR027417:P-loop containing nucleoside triphosphatehydrolase;
long-mer1676	NC_004556	2183008	2183050	ATTTTCGCGTTGTACAGGCACTCCTTCCTTCGCTTCAATCGCC	NC_004556.2163	NC_004556.2163	2181358	2184102	-	AutoIPR: IPR000185:Protein translocase subunitSecA; IPR027417:P-loop containing nucleoside triphosphatehydrolase;
long-mer1677	NC_004556	2183237	2183279	TCCTCCAAAATACCAGCCTGACGCAGCAGGTCCTCGGCACGTT	NC_004556.2163	NC_004556.2163	2181358	2184102	-	AutoIPR: IPR000185:Protein translocase subunitSecA; IPR027417:P-loop containing nucleoside triphosphatehydrolase;
long-mer1678	NC_004556	2184402	2184444	CTTCCTGCCCAGTTCGGACCAAATCGCCAACCTTGACCGTCAG	NC_004556.2164	NC_004556.2164	2184253	2185347	-	AutoIPR: IPR011055:Duplicated hybrid motif;IPR016047:Peptidase M23;
long-mer1679	NC_004556	2185750	2185792	CGGCTCTTGATTCGTTATTTGCAGATTAAGAAATCATTGATTA	NA
long-mer1680	NC_004556	2186326	2186368	GCGCACCTCCACAGAACGCTTAATACGGATGAAACGCTTAGCA	NC_004556.2165	NC_004556.2165	2185825	2186739	-	AutoIPR: IPR004463:UDP-3-O-acylN-acetylglucosamine deacetylase;
long-mer1681	NC_004556	2189412	2189454	CCGCATCAAGCACCCGCTCCAAATCATTCCAAGTCACCTCACC	NC_004556.2168	NC_004556.2168	2188522	2189757	-	AutoIPR: IPR020823:Cell division protein FtsA;
long-mer1682	NC_004556	2189862	2189904	TTCAGACAACCTGCCCTCCACACCCAAAGCAACAGACGCCTGA	NC_004556.2169	NC_004556.2169	2189754	2190590	-	AutoIPR: IPR005548:Cell division proteinFtsQ/DivIB; IPR013685:Polypeptide-transport-associated,FtsQ-type;
long-mer1683	NC_004556	2193122	2193164	CCCAACCATTTTGGAAACGACTCCACGCCTCATATCGATTCCT	NC_004556.2172	NC_004556.2172	2193151	2194254	-	AutoIPR:IPR006009:N-acetylglucosaminyltransferase, MurG;
long-mer1684	NC_004556	2193367	2193409	ATCATCCACCGCCGCAGGAAAAGGTATCAACACACTCCCAACA	NC_004556.2172	NC_004556.2172	2193151	2194254	-	AutoIPR:IPR006009:N-acetylglucosaminyltransferase, MurG;
long-mer1685	NC_004556	2193453	2193495	ACACCACTAAATCGGCCCAGGAATACGCTGCAGCCATATCACT	NC_004556.2172	NC_004556.2172	2193151	2194254	-	AutoIPR:IPR006009:N-acetylglucosaminyltransferase, MurG;
long-mer1686	NC_004556	2193522	2193564	CACCTGCATATGCATAGGCACCCTCCGTTTCAGCACGCAGCGC	NC_004556.2172	NC_004556.2172	2193151	2194254	-	AutoIPR:IPR006009:N-acetylglucosaminyltransferase, MurG;
long-mer1687	NC_004556	2193618	2193649	GCAACACCACCGGCAACGCATTATTCATTACA	NC_004556.2172	NC_004556.2172	2193151	2194254	-	AutoIPR:IPR006009:N-acetylglucosaminyltransferase, MurG;
long-mer1688	NC_004556	2193807	2193830	GTCTCGCAACACGTGCCAAAACCC	NC_004556.2172	NC_004556.2172	2193151	2194254	-	AutoIPR:IPR006009:N-acetylglucosaminyltransferase, MurG;
long-mer1689	NC_004556	2193868	2193925	AATCAGAGGCAGACCCATCAAACGTGCTGCAATACCACCAGGACCTGCCGCGAAACCA	NC_004556.2172	NC_004556.2172	2193151	2194254	-	AutoIPR:IPR006009:N-acetylglucosaminyltransferase, MurG;
long-mer1690	NC_004556	2199332	2199372	AATAAAACACAACCCGTGAACGCCGAACCCTGCAACCGCGA	NC_004556.2176	NC_004556.2176	2198000	2199475	-	AutoIPR: IPR005757:Murein peptide ligase;IPR005761:UDP-N-acetylmuramoylalanyl-D-glutamate-2,6-diaminopimelate ligase;
long-mer1691	NC_004556	2203481	2203523	GCAAGATATAGATATCGGCAAGCCCATACCGGAAATATCTGCC	NC_004556.2181	NC_004556.2181	2203281	2203544	-	
long-mer1692	NC_004556	2205166	2205208	CAAACGCAACTCGGTCGAGGTTTTATCAATAAAACGCGAATTG	NC_004556.2183	NC_004556.2183	2204377	2206239	-	AutoIPR: IPR004680:Citrate transporter-likedomain; IPR006037:Regulator of K+ conductance,C-terminal;
long-mer1693	NC_004556	2205883	2205925	CGACGTGTTTTGCATAAATGGAGAGTTGAGTCCGGCAACCCCC	NC_004556.2183	NC_004556.2183	2204377	2206239	-	AutoIPR: IPR004680:Citrate transporter-likedomain; IPR006037:Regulator of K+ conductance,C-terminal;
long-mer1694	NC_004556	2206105	2206147	TGTCCCAAGCACCACTAACACAATCAACGCCACGACATCAGCG	NC_004556.2183	NC_004556.2183	2204377	2206239	-	AutoIPR: IPR004680:Citrate transporter-likedomain; IPR006037:Regulator of K+ conductance,C-terminal;
long-mer1695	NC_004556	2206570	2206612	GATGCGAATCTCATCAAGCGCACCATCAACGATTTCCTTATTC	NC_004556.2184	NC_004556.2184	2206273	2207007	-	AutoIPR: IPR003358:tRNA (guanine-N-7)methyltransferase, Trmb type;IPR029063:S-adenosyl-L-methionine-dependentmethyltransferase;
long-mer1696	NC_004556	2207440	2207481	ACGTCCGGATACAACGTCTTTTTGTCGCCAAGCACTTCCAGC	NC_004556.2185	NC_004556.2185	2207004	2207831	-	AutoIPR: IPR008867:Thiazole biosynthesis;IPR013785:Aldolase-type TIM barrel;
long-mer1697	NC_004556	2208700	2208726	AATGCTGGCGCACATTACATCCTAGTC	NC_004556.2187	NC_004556.2187	2208190	2209983	+	AutoIPR: IPR017186:Lipase, autotransporterEstA;
long-mer1698	NC_004556	2215845	2215887	GCCAACAGCAGCAACACATGAGGCGACTCCCATAGCGGCACGA	NC_004556.2194	NC_004556.2194	2215388	2216128	-	
long-mer1699	NC_004556	2215979	2216021	AGCCAGGACCGCCAGCCATGAACGATGCGTCGTATTGGCCCAG	NC_004556.2194	NC_004556.2194	2215388	2216128	-	
long-mer1700	NC_004556	2219437	2219480	AACGAAATGCGAGATAACACGGTTCCCCATATGACCCGTGAAGA	NC_004556.2198	NC_004556.2198	2219431	2219775	+	AutoIPR: IPR011991:Winged helix-turn-helixDNA-binding domain;
long-mer1701	NC_004556	2220478	2220520	AACCGGCTGGGGATTAACAGGCCTTTGCCCAGGCCCCGCAATC	NC_004556.2200	NC_004556.2200	2220176	2220622	+	
long-mer1702	NC_004556	2221207	2221249	TATGCACGCCACGACCTGGTGAACTGGACGATTGCCATGGAAT	NC_004556.2201	NC_004556.2201	2220619	2221404	+	AutoIPR: IPR002781:Transmembrane proteinTauE-like;
long-mer1703	NC_004556	2222111	2222153	GCTACGACGTGCGCTGTTCCCATGAATTCAAGATATTCACCAA	NC_004556.2202	NC_004556.2202	2221978	2222553	+	AutoIPR: IPR008180:Deoxyuridine triphosphatenucleotidohydrolase/Deoxycytidine triphosphate deaminase;IPR029054:dUTPase-like;
long-mer1704	NC_004556	2223604	2223646	TAGTCAGCTCACGCCGCCGATGCTCACACCAAGCCCGATGATC	NC_004556.2203	NC_004556.2203	2222825	2223787	-	AutoIPR: IPR012467:Protein of unknown functionDUF1684;
long-mer1705	NC_004556	2223847	2223876	ACGTCCGTGATTACATTGACCTGAGCGCTC	NC_004556.2204	NC_004556.2204	2223787	2225646	-	AutoIPR: IPR002099:DNA mismatch repair proteinfamily;
long-mer1706	NC_004556	2225143	2225170	CCCCAGCTCGGTACGCTCAGCACGGAGG	NC_004556.2204	NC_004556.2204	2223787	2225646	-	AutoIPR: IPR002099:DNA mismatch repair proteinfamily;
long-mer1707	NC_004556	2225353	2225395	TGCCTCACCACGGAAACCCAGGGTGGCGACCGCTTCCAAATCA	NC_004556.2204	NC_004556.2204	2223787	2225646	-	AutoIPR: IPR002099:DNA mismatch repair proteinfamily;
long-mer1708	NC_004556	2228676	2228704	CCCAATTACCGCCCACACACAACACACGC	NC_004556.2207	NC_004556.2207	2227948	2229438	-	AutoIPR: IPR000631:ATP-dependent(S)-NAD(P)H-hydrate dehydratase; IPR004443:YjeFN-terminal domain; IPR029056:Ribokinase-like;
long-mer1709	NC_004556	2228809	2228850	TGGCGGCACATCAAGCGCAGCCAGTACACGCTCGCCCACGGC	NC_004556.2207	NC_004556.2207	2227948	2229438	-	AutoIPR: IPR000631:ATP-dependent(S)-NAD(P)H-hydrate dehydratase; IPR004443:YjeFN-terminal domain; IPR029056:Ribokinase-like;
long-mer1710	NC_004556	2230275	2230311	CGGTGATTACCAAATCGTCCTGGACCATCTCGAAGAG	NC_004556.2208	NC_004556.2208	2229943	2231340	+	AutoIPR: IPR003753:Exonuclease VII, largesubunit; IPR025824:OB-fold nucleic acid binding domain;
long-mer1711	NC_004556	2231575	2231667	CTTTATCATTCTGTCCATAGACGCATTGCACGCGCTGCAAATCAAGCGCGCCTAAGGCCGTCAAAACATCCTGGGTGCCATGCTCGCCCCATC	NC_004556.2209	NC_004556.2209	2231381	2232313	-	AutoIPR: IPR029058:Alpha/Beta hydrolase fold;
long-mer1712	NC_004556	2232315	2232356	CAGTCCTCGCCGAAACAGTCTTCGCCGAATGTTATGAGGAAG	NA
long-mer1713	NC_004556	2232646	2232676	CCAGGCATTGGCGCGGAAACTAGCTACAGGG	NC_004556.2210	NC_004556.2210	2232409	2234274	-	AutoIPR: IPR011990:Tetratricopeptide-likehelical domain; IPR016187:C-type lectin fold;
long-mer1714	NC_004556	2238144	2238167	ACGAGAGTCATGGGTTGGAGCGAG	NC_004556.2214	NC_004556.2214	2238094	2238690	+	
long-mer1715	NC_004556	2239102	2239169	TACGGCTGCACGTGTGTCATATGTCATAGGAGGTGGGTCATGCTTGCGCAAGTCCGTAGCATTGCATT	NC_004556.2215	NC_004556.2215	2239141	2239239	+	
long-mer1716	NC_004556	2239229	2239272	TCAGACTTTGACATTGGCCAAGGGCTGCTAGCCACCCCAGGACG	NC_004556.2215	NC_004556.2215	2239141	2239239	+	
long-mer1717	NC_004556	2240329	2240367	TGCTGGTGTACCCCCTTTATTTACATCAAGACCGGATCC	NC_004556.2219	NC_004556.2219	2240354	2242732	-	AutoIPR: IPR004532:Phenylalanine-tRNA ligase,class IIc, beta subunit; IPR012340:Nucleic acid-binding,OB-fold;
long-mer1718	NC_004556	2241730	2241772	CAGCCTCAAGAAAGACGTTGATAGTGGTATCTGTTATGCGTGT	NC_004556.2219	NC_004556.2219	2240354	2242732	-	AutoIPR: IPR004532:Phenylalanine-tRNA ligase,class IIc, beta subunit; IPR012340:Nucleic acid-binding,OB-fold;
long-mer1719	NC_004556	2241896	2241938	GAGACGTACACCAATGGGGCCACGTAGGGTATCCACGTCGAAA	NC_004556.2219	NC_004556.2219	2240354	2242732	-	AutoIPR: IPR004532:Phenylalanine-tRNA ligase,class IIc, beta subunit; IPR012340:Nucleic acid-binding,OB-fold;
long-mer1720	NC_004556	2242034	2242076	CATCCACACCGGAGTAGGGGCAGCAGGGTCGATACCCTCAATC	NC_004556.2219	NC_004556.2219	2240354	2242732	-	AutoIPR: IPR004532:Phenylalanine-tRNA ligase,class IIc, beta subunit; IPR012340:Nucleic acid-binding,OB-fold;
long-mer1721	NC_004556	2242160	2242202	AATATGAAACGGGGTCACCTCACTGGCACAGGCCGCAGCCACG	NC_004556.2219	NC_004556.2219	2240354	2242732	-	AutoIPR: IPR004532:Phenylalanine-tRNA ligase,class IIc, beta subunit; IPR012340:Nucleic acid-binding,OB-fold;
long-mer1722	NC_004556	2242378	2242420	ACAACATGCCATTGGATTCGATCCCACGCAGTGTGGTGGACTT	NC_004556.2219	NC_004556.2219	2240354	2242732	-	AutoIPR: IPR004532:Phenylalanine-tRNA ligase,class IIc, beta subunit; IPR012340:Nucleic acid-binding,OB-fold;
long-mer1723	NC_004556	2243749	2243791	TAAATTCTGCGCAGCCGCCACCTCAGCCAATGCTTGGGCTGTC	NC_004556.2220	NC_004556.2220	2242816	2243817	-	AutoIPR: IPR002317:Serine-tRNA ligase, type1;IPR004529:Phenylalanyl-tRNA synthetase, class IIc, alphasubunit;
long-mer1724	NC_004556	2243818	2243845	ACGCTTTAGCTACCCATCCTGTCGTCGT	NA
long-mer1725	NC_004556	2244397	2244439	GTAATAACCCTTCGCTAGACTTAGGATTTTCTTATGACGGCGG	NC_004556.2221	NC_004556.2221	2244112	2244471	-	AutoIPR: IPR005813:Ribosomal protein L20;
long-mer1726	NC_004556	2244844	2244892	ATCTGCTAGTATGCCAGGAGACAAAACATTTTGTAAATGAGATGCTTCG	NA
long-mer1727	NC_004556	2245008	2245050	CAAGATCCATTTCAATACGCGCTGCCATCTGTCGACCTAATTC	NC_004556.2224	NC_004556.2224	2244925	2245368	-	AutoIPR: IPR001288:Translation initiationfactor 3;
long-mer1728	NC_004556	2245955	2245997	TGGCATCATGAAATCAACCTGAATCGTGCCCAACTGCCAAGTG	NC_004556.2225	NC_004556.2225	2245520	2247427	-	AutoIPR: IPR002320:Threonine-tRNA ligase, classIIa; IPR012675:Beta-grasp domain;
long-mer1729	NC_004556	2248636	2248678	AGCTGGATGCGGTACAACACCGGTTGTTTCATGATTGATTTTG	NA
long-mer1730	NC_004556	2249315	2249357	TCGAACTGACATTATCGCGTTGCTTAGGTAAATAGCGTTCAAC	NC_004556.2229	NC_004556.2229	2249133	2249411	-	
long-mer1731	NC_004556	2249941	2249983	GTATCGGTCACGCATTACGCCGCAGCGGTGCTACGTCAATTCG	NC_004556.2230	NC_004556.2230	2249743	2250648	+	AutoIPR: IPR004666:Ribosomal S6 modificationenzyme RimK/Lysine biosynthesis enzyme LysX;IPR006284:Glutathione synthetase, prokaryotic;IPR011761:ATP-grasp fold;
long-mer1732	NC_004556	2250870	2250912	AGTAGAGGATTACGCAGAGTGGCCTGCCATCTTTACCAGTCAC	NC_004556.2231	NC_004556.2231	2250810	2251325	+	
long-mer1733	NC_004556	2251767	2251809	CGGCAAACTGCTACAACTCAATCCAACCGGATTGAAGATACTG	NC_004556.2232	NC_004556.2232	2251333	2252010	+	AutoIPR: IPR006291:Transcriptional regulatoryprotein PcoR, heavy metal response; IPR011006:CheY-likesuperfamily;
long-mer1734	NC_004556	2253495	2253537	CCATCGGTTCATTACTCTTGCAGATAACAACCGCAAATAACAT	NA
long-mer1735	NC_004556	2253805	2253847	TGCGTGTTGTACTTCCGGTATAGCATCCACGACAAGAATGCGC	NC_004556.2234	NC_004556.2234	2253607	2254230	-	AutoIPR: IPR001977:Dephospho-CoA kinase;IPR027417:P-loop containing nucleoside triphosphatehydrolase;
long-mer1736	NC_004556	2254935	2254977	CGGATCATAAATGTCCGGCATTTCCAGGATTTCGCGCGCATCG	NC_004556.2235	NC_004556.2235	2254242	2255105	-	AutoIPR: IPR014032:Peptidase A24A, prepilintype IV, bacterial;
long-mer1737	NC_004556	2255967	2256009	GATTGACTCATACAGCGAGGAGCCGCCTTCAATATCATTTTTA	NC_004556.2236	NC_004556.2236	2255112	2256503	-	AutoIPR: IPR003004:GspF/PilC family;
long-mer1738	NC_004556	2256519	2256549	GACATATATTGACCATTTACGACTTCTGGAA	NA
long-mer1739	NC_004556	2257218	2257259	CACGATCAATGCTGAGTGACCACGTTCGCCTAACGTGATAGA	NC_004556.2238	NC_004556.2238	2257247	2257342	-	
long-mer1740	NC_004556	2260116	2260158	CGTCGGGATCAGCAATCCAACTCAAACACAGGCCCTGGACGAC	NC_004556.2241	NC_004556.2241	2259793	2261526	+	AutoIPR: IPR013374:ATPase, type IV, pilusassembly, PilB; IPR027417:P-loop containing nucleosidetriphosphate hydrolase;
long-mer1741	NC_004556	2261298	2261340	TGTCGGTTGCGACGAATGCACTGAAGGCTACAAAGGCCGCACA	NC_004556.2241	NC_004556.2241	2259793	2261526	+	AutoIPR: IPR013374:ATPase, type IV, pilusassembly, PilB; IPR027417:P-loop containing nucleosidetriphosphate hydrolase;
long-mer1742	NC_004556	2261608	2261650	TGCTTCCTCTCATCACTCCATACCCAGCTTCTTTAGTTTGTAA	NC_004556.2242	NC_004556.2242	2261620	2263032	-	AutoIPR: IPR010114:Signal transduction responseregulator, nitrogen regulation NR(I); IPR011006:CheY-likesuperfamily; IPR025662:Sigma-54 interaction domain,ATP-binding site 1; IPR025944:Sigma-54 interactiondomain, conserved site; IPR027417:P-loop containingnucleoside triphosphate hydrolase;
long-mer1743	NC_004556	2261740	2261782	TTCCAGCTGCTCCATGTACGAGGGCAAGGCAGCCGGCGTATTC	NC_004556.2242	NC_004556.2242	2261620	2263032	-	AutoIPR: IPR010114:Signal transduction responseregulator, nitrogen regulation NR(I); IPR011006:CheY-likesuperfamily; IPR025662:Sigma-54 interaction domain,ATP-binding site 1; IPR025944:Sigma-54 interactiondomain, conserved site; IPR027417:P-loop containingnucleoside triphosphate hydrolase;
long-mer1744	NC_004556	2261789	2261831	TCCACCGATGCTGATGCGTCCGCAGGCACAATCGGGAGAACTG	NC_004556.2242	NC_004556.2242	2261620	2263032	-	AutoIPR: IPR010114:Signal transduction responseregulator, nitrogen regulation NR(I); IPR011006:CheY-likesuperfamily; IPR025662:Sigma-54 interaction domain,ATP-binding site 1; IPR025944:Sigma-54 interactiondomain, conserved site; IPR027417:P-loop containingnucleoside triphosphate hydrolase;
long-mer1745	NC_004556	2263632	2263674	GCGGTATTCATCGACAAATCGCGACACAAAACCGACCAAATCC	NC_004556.2243	NC_004556.2243	2263218	2264828	-	AutoIPR: IPR004358:Signal transductionhistidine kinase-related protein, C-terminal;IPR005467:Histidine kinase domain; IPR014525:Signaltransduction histidine kinase, hybrid-type, ethylenesensor;
long-mer1746	NC_004556	2263754	2263796	TTAGAATAATGTCCAACAGCCTTTGATCGCCTTTGTCAAGATT	NC_004556.2243	NC_004556.2243	2263218	2264828	-	AutoIPR: IPR004358:Signal transductionhistidine kinase-related protein, C-terminal;IPR005467:Histidine kinase domain; IPR014525:Signaltransduction histidine kinase, hybrid-type, ethylenesensor;
long-mer1747	NC_004556	2264571	2264613	AGTACTTCCAAAGACTAATGGCGTGAACCAACGCTCATTACGA	NC_004556.2243	NC_004556.2243	2263218	2264828	-	AutoIPR: IPR004358:Signal transductionhistidine kinase-related protein, C-terminal;IPR005467:Histidine kinase domain; IPR014525:Signaltransduction histidine kinase, hybrid-type, ethylenesensor;
long-mer1748	NC_004556	2267231	2267298	AACGCCTCGACAAATAACCTCAATAAATAACGATGCCTCCAGAAACACGGAGGCATCGTTGTTCATAT	NA
long-mer1749	NC_004556	2268544	2268586	GTTCCATTGGGCACGCCAACTACCGGTATAGCGCAAGGATTGG	NC_004556.2248	NC_004556.2248	2268193	2269938	-	AutoIPR: IPR005565:Haemolysin activator HlyB;IPR013686:Polypeptide-transport-associated, ShlB-type;IPR027282:Two partner secretion pathway transporter;
long-mer1750	NC_004556	2268840	2268868	TCCAACCACGTAGGTAGATACCGCTTTTG	NC_004556.2248	NC_004556.2248	2268193	2269938	-	AutoIPR: IPR005565:Haemolysin activator HlyB;IPR013686:Polypeptide-transport-associated, ShlB-type;IPR027282:Two partner secretion pathway transporter;
long-mer1751	NC_004556	2273601	2273643	GGTGGGATCAATGTGCACGCTCTCGGCAGTGTTGGCTGTCTGG	NC_004556.2250	NC_004556.2250	2273232	2275913	-	AutoIPR: IPR005743:DNA gyrase, subunit A;IPR024946:Arginine repressor C-terminal-like domain;
long-mer1752	NC_004556	2273667	2273709	CGCTTCTTCGAGCATATCCACGCCAGTTGCCGGTTCGGCAATG	NC_004556.2250	NC_004556.2250	2273232	2275913	-	AutoIPR: IPR005743:DNA gyrase, subunit A;IPR024946:Arginine repressor C-terminal-like domain;
long-mer1753	NC_004556	2274378	2274420	ATATTCTTCACGTATCTTGAGCAGTTCATCGCGAATGACCTGT	NC_004556.2250	NC_004556.2250	2273232	2275913	-	AutoIPR: IPR005743:DNA gyrase, subunit A;IPR024946:Arginine repressor C-terminal-like domain;
long-mer1754	NC_004556	2274548	2274590	GTCGTACTTGGACTTCAGTCAATTGATAGGAGTCGCCAATCAG	NC_004556.2250	NC_004556.2250	2273232	2275913	-	AutoIPR: IPR005743:DNA gyrase, subunit A;IPR024946:Arginine repressor C-terminal-like domain;
long-mer1755	NC_004556	2275131	2275163	AGTAACAACGATGGCTTCACGACCATTGTCGGC	NC_004556.2250	NC_004556.2250	2273232	2275913	-	AutoIPR: IPR005743:DNA gyrase, subunit A;IPR024946:Arginine repressor C-terminal-like domain;
long-mer1756	NC_004556	2276113	2276155	GCCGAATGTGGCACGCATCTGTGCCGCATCTGGAGATTGAATC	NC_004556.2251	NC_004556.2251	2276107	2277171	-	AutoIPR: IPR000649:Initiation factor2B-related; IPR005251:Methylthioribose-1-phosphateisomerase; IPR027363:Methylthioribose-1-phosphateisomerase-like, N-terminal domain;
long-mer1757	NC_004556	2276890	2276932	TAATGCGGGTTCTAGCTTGCAAAGTGCTTCAATGCCATCGACC	NC_004556.2251	NC_004556.2251	2276107	2277171	-	AutoIPR: IPR000649:Initiation factor2B-related; IPR005251:Methylthioribose-1-phosphateisomerase; IPR027363:Methylthioribose-1-phosphateisomerase-like, N-terminal domain;
long-mer1758	NC_004556	2277937	2277979	ACCAGGGAACGCCTCCGAGCAGCAAGAGGGAAATGCCCCTCTT	NC_004556.2252	NC_004556.2252	2277302	2277991	-	AutoIPR: IPR021381:Protein of unknown functionDUF3011;
long-mer1759	NC_004556	2278039	2278070	GGGGCATAAGCAAATCAATTAGGAACTCACAT	NA
long-mer1760	NC_004556	2278135	2278178	AGAGCAGCGCTGGTACACATGTTGGACGGTATCAACCCACCAAC	NA
long-mer1761	NC_004556	2278426	2278465	ACCGTTGGCGATCTCGTGAACACCTAAGTAGAGTTCAAAG	NC_004556.2253	NC_004556.2253	2278195	2279145	-	AutoIPR: IPR004525:Elongation factorP--(R)-beta-lysine ligase; IPR018149:Lysyl-tRNAsynthetase, class II, C-terminal;IPR018150:Aminoacyl-tRNA synthetase, class II(D/K/N)-like;
long-mer1762	NC_004556	2278911	2278953	CAGCAGCAAGGAGACGTTTCATGGGGTATTCCGGCGAAGTACG	NC_004556.2253	NC_004556.2253	2278195	2279145	-	AutoIPR: IPR004525:Elongation factorP--(R)-beta-lysine ligase; IPR018149:Lysyl-tRNAsynthetase, class II, C-terminal;IPR018150:Aminoacyl-tRNA synthetase, class II(D/K/N)-like;
long-mer1763	NC_004556	2279126	2279168	AAGGTGTCGATGAGGGTCATCAAGATGTTTCGTTCAAACGACG	NC_004556.2254	NC_004556.2254	2279145	2279636	-	AutoIPR: IPR016181:Acyl-CoA N-acyltransferase;
long-mer1763	NC_004556	2279126	2279168	AAGGTGTCGATGAGGGTCATCAAGATGTTTCGTTCAAACGACG	NC_004556.2253	NC_004556.2253	2278195	2279145	-	AutoIPR: IPR004525:Elongation factorP--(R)-beta-lysine ligase; IPR018149:Lysyl-tRNAsynthetase, class II, C-terminal;IPR018150:Aminoacyl-tRNA synthetase, class II(D/K/N)-like;
long-mer1764	NC_004556	2279583	2279625	AGCAAGACGCCATTGCAAGGTAGCCGTGTCCATGTCTGTTGTT	NC_004556.2254	NC_004556.2254	2279145	2279636	-	AutoIPR: IPR016181:Acyl-CoA N-acyltransferase;
long-mer1765	NC_004556	2279716	2279758	GCCTGGATCTTCTCCAGCAACAAGGAAGCTGGTTTTTTTGGAC	NC_004556.2255	NC_004556.2255	2279626	2282121	-	AutoIPR: IPR001679:NAD-dependent DNA ligase;IPR012340:Nucleic acid-binding, OB-fold;
long-mer1766	NC_004556	2279866	2279890	GGCAGTGTGGGCACGATCGGGAGAT	NC_004556.2255	NC_004556.2255	2279626	2282121	-	AutoIPR: IPR001679:NAD-dependent DNA ligase;IPR012340:Nucleic acid-binding, OB-fold;
long-mer1767	NC_004556	2280504	2280541	ATACGTCAATCTGCCAATGCTTGGGCACGTCACCTTCA	NC_004556.2255	NC_004556.2255	2279626	2282121	-	AutoIPR: IPR001679:NAD-dependent DNA ligase;IPR012340:Nucleic acid-binding, OB-fold;
long-mer1768	NC_004556	2280640	2280664	GGTTTGGGCATTGGTGACGAGGCGG	NC_004556.2255	NC_004556.2255	2279626	2282121	-	AutoIPR: IPR001679:NAD-dependent DNA ligase;IPR012340:Nucleic acid-binding, OB-fold;
long-mer1769	NC_004556	2280739	2280781	TTCAATGCACTTGACGCCCAGCCCTTCGACATCCATAGCGCGG	NC_004556.2255	NC_004556.2255	2279626	2282121	-	AutoIPR: IPR001679:NAD-dependent DNA ligase;IPR012340:Nucleic acid-binding, OB-fold;
long-mer1770	NC_004556	2280796	2280838	GCGGATGGCCTCTTTGCGTTGGGCGGGACAGGCGAGTTCACCG	NC_004556.2255	NC_004556.2255	2279626	2282121	-	AutoIPR: IPR001679:NAD-dependent DNA ligase;IPR012340:Nucleic acid-binding, OB-fold;
long-mer1771	NC_004556	2280949	2280979	GACTGCGACGACTTCAGGAATCACGTCACCA	NC_004556.2255	NC_004556.2255	2279626	2282121	-	AutoIPR: IPR001679:NAD-dependent DNA ligase;IPR012340:Nucleic acid-binding, OB-fold;
long-mer1772	NC_004556	2282116	2282158	GATCATGAGGGCGGGATCAGTTATTTATAAAACAGGAAATGAT	NC_004556.2255	NC_004556.2255	2279626	2282121	-	AutoIPR: IPR001679:NAD-dependent DNA ligase;IPR012340:Nucleic acid-binding, OB-fold;
long-mer1773	NC_004556	2283068	2283110	ATCAAGCGCAGTCATTGGTGCGGGCAATGTGAGGAAAAATGAG	NC_004556.2256	NC_004556.2256	2282891	2283622	-	AutoIPR: IPR011919:Cell division protein ZipA;
long-mer1774	NC_004556	2283438	2283480	CTTTGATGTGGGGAGTTGTCCACTTCGGTAGACAACATCGGCT	NC_004556.2256	NC_004556.2256	2282891	2283622	-	AutoIPR: IPR011919:Cell division protein ZipA;
long-mer1775	NC_004556	2284344	2284386	AGCTGGGTTGGCAGCTTCAGGAAGGGCATCCACAAGGTGCTGT	NC_004556.2257	NC_004556.2257	2283681	2287184	-	AutoIPR: IPR003395:RecF/RecN/SMC, N-terminal;IPR010935:SMCs flexible hinge; IPR024704:Structuralmaintenance of chromosomes protein; IPR027417:P-loopcontaining nucleoside triphosphate hydrolase;
long-mer1776	NC_004556	2285055	2285097	GGAGACGCCACGATGTGCAATATAGAGTTGGCGTTGTGCATCT	NC_004556.2257	NC_004556.2257	2283681	2287184	-	AutoIPR: IPR003395:RecF/RecN/SMC, N-terminal;IPR010935:SMCs flexible hinge; IPR024704:Structuralmaintenance of chromosomes protein; IPR027417:P-loopcontaining nucleoside triphosphate hydrolase;
long-mer1777	NC_004556	2287603	2287641	GCATGCGCAGACACCGTGACACTGGCGCCCTCAAACTTG	NC_004556.2258	NC_004556.2258	2287401	2287850	-	AutoIPR: IPR000244:Ribosomal protein L9;
long-mer1778	NC_004556	2288199	2288241	GAATTTGCAGAATTTGCGGCGTCGGAAGAACTTAGACATGAGG	NC_004556.2259	NC_004556.2259	2288007	2288237	-	AutoIPR: IPR001648:Ribosomal protein S18;
long-mer1779	NC_004556	2290042	2290084	GCGCACGGAGACCGGCGGAATTGACTTTTCGCATGATTTCTTT	NC_004556.2262	NC_004556.2262	2289479	2290879	+	AutoIPR: IPR004522:Asparagine-tRNA ligase;IPR018150:Aminoacyl-tRNA synthetase, class II(D/K/N)-like;
long-mer1780	NC_004556	2290114	2290156	GCAACTCAACGTAGAAGCCTATGCACTGGCACTGAGCAAGGTG	NC_004556.2262	NC_004556.2262	2289479	2290879	+	AutoIPR: IPR004522:Asparagine-tRNA ligase;IPR018150:Aminoacyl-tRNA synthetase, class II(D/K/N)-like;
long-mer1781	NC_004556	2290402	2290444	CGAACGGATCGAGTACACAGATGCCATCAAGCTGTTGGAAAGG	NC_004556.2262	NC_004556.2262	2289479	2290879	+	AutoIPR: IPR004522:Asparagine-tRNA ligase;IPR018150:Aminoacyl-tRNA synthetase, class II(D/K/N)-like;
long-mer1782	NC_004556	2291242	2291284	AAGGGCACTGCACCGATCACTACTCAGTAGAGTGAGGACGTTC	NA
long-mer1783	NC_004556	2291369	2291411	CGCACGAAGGACGCTATCCATAACGTCTCTTCAGTCGTTAACA	NA
long-mer1784	NC_004556	2293811	2293853	TTTATTGATAGTTATGGCCATTATCTTTTACGTAGGCTTTTTA	NC_004556.2266	NC_004556.2266	2293581	2293874	+	AutoIPR: IPR025241:Domain of unknown functionDUF4190;
long-mer1785	NC_004556	2296247	2296289	TGGGGCCCAATGGTGACTCAGAGACAGCTGCCGCTACGTGCGG	NC_004556.2268	NC_004556.2268	2295207	2296262	+	AutoIPR:IPR003170:UDP-N-acetylenolpyruvoylglucosamine reductase;IPR016166:FAD-binding, type 2;
long-mer1785	NC_004556	2296247	2296289	TGGGGCCCAATGGTGACTCAGAGACAGCTGCCGCTACGTGCGG	NC_004556.2269	NC_004556.2269	2296256	2297191	+	AutoIPR: IPR000620:EamA domain;
long-mer1786	NC_004556	2299797	2299839	TAACTTTCTGCTCTCAACGGTAATGGTCCTGGTATTCACCACA	NC_004556.2272	NC_004556.2272	2299333	2300550	+	AutoIPR: IPR001294:Phytochrome;IPR005467:Histidine kinase domain;
long-mer1787	NC_004556	2300714	2300756	CGACCTAAAGCTCGGCCAAGACTCAGGGTTAGCGCTCATCCAA	NC_004556.2273	NC_004556.2273	2300547	2301125	+	AutoIPR: IPR010114:Signal transduction responseregulator, nitrogen regulation NR(I); IPR011006:CheY-likesuperfamily;
long-mer1788	NC_004556	2300898	2300940	ATCAGCGAAGACACAGCAAACAGATTAACGCCGGACAAGGACG	NC_004556.2273	NC_004556.2273	2300547	2301125	+	AutoIPR: IPR010114:Signal transduction responseregulator, nitrogen regulation NR(I); IPR011006:CheY-likesuperfamily;
long-mer1789	NC_004556	2300975	2301017	CCTTCAGTGGGAACATATCCAGCAAGCATTACACGAGACGGAC	NC_004556.2273	NC_004556.2273	2300547	2301125	+	AutoIPR: IPR010114:Signal transduction responseregulator, nitrogen regulation NR(I); IPR011006:CheY-likesuperfamily;
long-mer1790	NC_004556	2302288	2302330	CGGAGGCGAGCAATGATCGCCGGGGAGGACAGGCGAGAATCCG	NA
long-mer1791	NC_004556	2302859	2302901	CTTCACAAGCTTGCTGAAAGTACCGTCTGTCTCGGCTAGCTCG	NC_004556.2275	NC_004556.2275	2302451	2303251	-	AutoIPR: IPR001865:Ribosomal protein S2;IPR023591:Ribosomal protein S2, flavodoxin-like domain;
long-mer1792	NC_004556	2303275	2303356	ATCTCGTATGTACGCTATGCACACACTATTTTGCGGGCTTCTTACCTTTAAGGAACCCGCAATGATTCCTGGGTTTAAACTT	NC_004556.2276	NC_004556.2276	2303336	2303500	+	
long-mer1793	NC_004556	2303699	2303723	TTAGAAACTAAAAGTACACGAATCG	NA
long-mer1794	NC_004556	2304007	2304049	GCAATTTTCAGATGAATGCCGGCACGTCATCGTTTCGCGGAAT	NA
long-mer1795	NC_004556	2306642	2306684	CCTGTCTCTTTTAAACATCCCTGCAAAATACAGATTTACCACT	NA
long-mer1796	NC_004556	2306845	2306887	ATGCCATCAATCACACGATGCTATTCCTTCCTTGATAAATCTC	NA
long-mer1797	NC_004556	2307168	2307233	CCAACGCAACGTGTTCAACATACCACTTAGAAGGTTACGTCTCCCGCAATACCTGCCCCATCTATC	NA
long-mer1798	NC_004556	2309915	2309936	CCCCCCCCCATCGGCAGTAATT	NA
long-mer1799	NC_004556	2311477	2311519	TACGCTGTTTCTTGTCGTAGGACAACGAAGGCGTTACACCACA	NA
long-mer1800	NC_004556	2317675	2317717	CTGAGCCTCGCGCGCATCACTAGCTTGCAAGGATTCAAATTCA	NC_004556.2286	NC_004556.2286	2317096	2317791	-	AutoIPR: IPR011006:CheY-like superfamily;IPR011879:Signal transduction response regulator,phosphate regulon transcriptional regulatory proteinPhoB;
long-mer1801	NC_004556	2319242	2319284	TTGGTGCGGTTGATCACTGTTAGCCGCCAAATGTTCTCCTATG	NC_004556.2287	NC_004556.2287	2317874	2319502	-	AutoIPR: IPR001915:Peptidase M48;IPR011990:Tetratricopeptide-like helical domain;IPR030873:Beta-barrel assembly-enhancing protease;
long-mer1802	NC_004556	2319428	2319463	TTCCTGAGCATTGACACCAATACCACCCAGAGGCAA	NC_004556.2287	NC_004556.2287	2317874	2319502	-	AutoIPR: IPR001915:Peptidase M48;IPR011990:Tetratricopeptide-like helical domain;IPR030873:Beta-barrel assembly-enhancing protease;
long-mer1803	NC_004556	2319509	2319565	GCTCCTGTCGCGAAATTCTGGGGAGGTCACCAGGGGGAGGTCACCAGTTTAAATGTT	NA
long-mer1804	NC_004556	2319626	2319655	AGTTTCCTAATGAAACAAGACTCTACACGT	NC_004556.2288	NC_004556.2288	2319635	2319940	+	AutoIPR: IPR011900:Glutaredoxin, GrxC;IPR012336:Thioredoxin-like fold;
long-mer1805	NC_004556	2320222	2320264	GATGCCAACCCAGCCTGCGCATGAGTTAAACGGCACTGAAACA	NC_004556.2289	NC_004556.2289	2320191	2320370	-	
long-mer1806	NC_004556	2321893	2321961	CCACGCTGTAAAGCACAGCGGTCTTCAATCCACATCAGCAACATAAAGCAAAACTTCAAAATGCGGCTT	NC_004556.2291	NC_004556.2291	2321948	2322520	-	AutoIPR: IPR025091:Protein of unknown functionDUF4019;
long-mer1807	NC_004556	2322282	2322324	AATTGCGCAACCTTTAACGCTACCTGATTCATCATCGCATTCT	NC_004556.2291	NC_004556.2291	2321948	2322520	-	AutoIPR: IPR025091:Protein of unknown functionDUF4019;
long-mer1808	NC_004556	2322531	2322573	AGTGGATAAATAAAGCGCATAACACATACACCAAAAGCAATCA	NA
long-mer1809	NC_004556	2332077	2332119	AAGAACACGCGATGAAGGAAAGCACTGGACAGGTGCTTGTCCA	NC_004556.2302	NC_004556.2302	2330801	2334199	+	AutoIPR: IPR012340:Nucleic acid-binding,OB-fold; IPR019307:RNA-binding protein AU-1/RibonucleaseE/G; IPR028878:Ribonuclease E;
long-mer1810	NC_004556	2333006	2333048	ACACCGTCAGGTAAAGACCAAGATGCTTTACCAACAACATCGA	NC_004556.2302	NC_004556.2302	2330801	2334199	+	AutoIPR: IPR012340:Nucleic acid-binding,OB-fold; IPR019307:RNA-binding protein AU-1/RibonucleaseE/G; IPR028878:Ribonuclease E;
long-mer1811	NC_004556	2333095	2333137	CACAAAGACGAACATCAATACAAATACTGACATTGAACCGCAA	NC_004556.2302	NC_004556.2302	2330801	2334199	+	AutoIPR: IPR012340:Nucleic acid-binding,OB-fold; IPR019307:RNA-binding protein AU-1/RibonucleaseE/G; IPR028878:Ribonuclease E;
long-mer1812	NC_004556	2333456	2333492	GATCTCACAACTACAGCACCTCAAAGCATAATGGAAA	NC_004556.2302	NC_004556.2302	2330801	2334199	+	AutoIPR: IPR012340:Nucleic acid-binding,OB-fold; IPR019307:RNA-binding protein AU-1/RibonucleaseE/G; IPR028878:Ribonuclease E;
long-mer1813	NC_004556	2333744	2333786	ACATCACGCTCAAACGCGAATACTAAAACCACAAAGACAGAGA	NC_004556.2302	NC_004556.2302	2330801	2334199	+	AutoIPR: IPR012340:Nucleic acid-binding,OB-fold; IPR019307:RNA-binding protein AU-1/RibonucleaseE/G; IPR028878:Ribonuclease E;
long-mer1814	NC_004556	2333816	2333858	GATACGGCAGCTCGCCCAACAACCACTGATGTGCTGGTTGTAA	NC_004556.2302	NC_004556.2302	2330801	2334199	+	AutoIPR: IPR012340:Nucleic acid-binding,OB-fold; IPR019307:RNA-binding protein AU-1/RibonucleaseE/G; IPR028878:Ribonuclease E;
long-mer1815	NC_004556	2334306	2334348	GATGGCAAAGAGCAGACTTAGGTCATTTCAAGGAACAAAAACC	NA
long-mer1816	NC_004556	2334450	2334492	AGGCTTTAAAGAACAACGACGTTTGAGTGGAACCACATGGCGG	NA
long-mer1817	NC_004556	2336305	2336347	GATAATAACCATCGTGCAATTCTAACTCAGCACCCGCATCAGG	NC_004556.2304	NC_004556.2304	2335543	2336316	-	AutoIPR: IPR020936:Uncharacterised proteinfamily UPF0176;
long-mer1818	NC_004556	2337193	2337235	GCAGCATGTCATTGGCAAGACACTGATGTACACTGAATCTTGA	NA
long-mer1819	NC_004556	2345227	2345269	AGTGTAGATGGCATAAATAAAAATTGATGCTGCACACCCAAGA	NC_004556.2314	NC_004556.2314	2345110	2345328	-	
long-mer1820	NC_004556	2345393	2345428	CAGGGGCCACTATCTTAGTAGAGAAAAAACCATGGC	NA
long-mer1821	NC_004556	2346006	2346038	TAGCATGGCTAGCCCCCCCCCTCTTAGACTTGA	NA
long-mer1822	NC_004556	2346190	2346225	TTAAAGAACTGCTACACCTGAGTCGTACTTCGTTCA	NA
long-mer1823	NC_004556	2346260	2346302	TTCACAATCCATATCTGCATTTCTCGATCAAAAGGATAAAGCA	NA
long-mer1824	NC_004556	2346466	2346495	GCAGTGCGACCATCCCGGCCACAGCACCTA	NC_004556.2315	NC_004556.2315	2346367	2348439	+	AutoIPR: IPR000014:PAS domain; IPR001633:EALdomain; IPR011006:CheY-like superfamily;IPR029787:Nucleotide cyclase;
long-mer1825	NC_004556	2346748	2346790	ATACGCCGCAGCCTACGCCGATTCGAAGCGCAAATACGGGAGA	NC_004556.2315	NC_004556.2315	2346367	2348439	+	AutoIPR: IPR000014:PAS domain; IPR001633:EALdomain; IPR011006:CheY-like superfamily;IPR029787:Nucleotide cyclase;
long-mer1826	NC_004556	2347176	2347218	ACGTGATCCTATTACCGGGCTTCTAAATCGCCAAGCCTTCATC	NC_004556.2315	NC_004556.2315	2346367	2348439	+	AutoIPR: IPR000014:PAS domain; IPR001633:EALdomain; IPR011006:CheY-like superfamily;IPR029787:Nucleotide cyclase;
long-mer1827	NC_004556	2347443	2347485	GGGCGATTACACCCATACCATAACATTGGCTGAACGTATCCGC	NC_004556.2315	NC_004556.2315	2346367	2348439	+	AutoIPR: IPR000014:PAS domain; IPR001633:EALdomain; IPR011006:CheY-like superfamily;IPR029787:Nucleotide cyclase;
long-mer1828	NC_004556	2348901	2348943	AAACCACATGGTAATTATCGTCGCAAAAAGACCAAACAATAAT	NC_004556.2316	NC_004556.2316	2348670	2349539	-	AutoIPR: IPR001915:Peptidase M48;IPR022919:Peptidase M48, protease HtpX, putative;
long-mer1829	NC_004556	2349390	2349429	GATAAGCGAACCACCAAAACCCAAAATTAAAGCCATAACC	NC_004556.2316	NC_004556.2316	2348670	2349539	-	AutoIPR: IPR001915:Peptidase M48;IPR022919:Peptidase M48, protease HtpX, putative;
long-mer1830	NC_004556	2349482	2349524	TAGCTAAAATCAATACTGCAATATTGGTGATGGCAAATAAGAC	NC_004556.2316	NC_004556.2316	2348670	2349539	-	AutoIPR: IPR001915:Peptidase M48;IPR022919:Peptidase M48, protease HtpX, putative;
long-mer1831	NC_004556	2349540	2349582	ATAACGAATATTCCAAAATATAGAAAAGAATATACATCACAAT	NA
long-mer1832	NC_004556	2349609	2349737	GCGATAAAACTGATTGATATTAAGGGGATCATGCGTGATCGAATATACTGAGGGCGCTTCGCGCCTTTATCACTTACTAATTAGCTCACCCTTGAACACAGTACGCGCGCGCTGCTCGCTATGCAAAAT	NA
long-mer1833	NC_004556	2349749	2349781	AGTTGAAAAATTGAACAAACCGCGTTAATTATC	NA
long-mer1834	NC_004556	2349946	2349994	AAATTATAATGCGCAAAGAATACCTCAATTTTCACAGAACGTCTGCCAC	NA
long-mer1835	NC_004556	2350016	2350041	AATTAATCCACCCAGCAAGGCAAAAG	NA
long-mer1836	NC_004556	2350066	2350087	ATTTATGCTTTATCCTAGTCTC	NA
long-mer1837	NC_004556	2350098	2350140	AGAATATTTTTATAACAAGACACTTATCTTGAGTTCGAAGAAT	NA
long-mer1838	NC_004556	2350281	2350323	ACCCTAAAGATTAAGATCACCGCAATCATCAGATCTAGAAATG	NA
long-mer1839	NC_004556	2350354	2350422	AAAGCTGATATGCACGAATCATTAATTTCGCCAATATACGAAAGTATATCATCTAGCATCAACCTCAAT	NA
long-mer1840	NC_004556	2350437	2350478	CAAAGAAACAGCAAGCCACATATTACTTTTATATACAAAACG	NA
long-mer1841	NC_004556	2350525	2350567	AACGAGAATCTAAGAACACACACTCGCACCATTTAATACCAAC	NA
long-mer1842	NC_004556	2350637	2350673	TCAGCATTATCAAGAAATACCGAAACCACACAATCCA	NA
long-mer1843	NC_004556	2350692	2350766	GAAACATCGCAACTGAAGAGAGACTGCAGTTAATCATTGAAGGTAAAACTCTAATAAAAATTAAGGAGGGAAAAA	NA
long-mer1844	NC_004556	2350813	2350864	AATAATTGTCTATTTCTATGAAAATTCACTACAAATAGAAACTATTTATAAT	NA
long-mer1845	NC_004556	2351428	2351470	GTATCCATTGAAAAACGGAGTATGACGACCACCCTCCTCTTTC	NC_004556.2317	NC_004556.2317	2351224	2352414	-	AutoIPR: IPR004541:Translation elongationfactor EFTu/EF1A, bacterial/organelle;IPR022424:Translation initiation factor 2, gamma subunit;IPR027417:P-loop containing nucleoside triphosphatehydrolase; IPR031157:Tr-type G domain, conserved site;
long-mer1846	NC_004556	2353943	2353985	TTCTTCAGTCGCCTCTGCGGCAGCCTCGACCATAAAGGCACGC	NC_004556.2318	NC_004556.2318	2352521	2354638	-	AutoIPR: IPR004540:Translation elongationfactor EFG/EF2; IPR027417:P-loop containing nucleosidetriphosphate hydrolase; IPR031157:Tr-type G domain,conserved site;
long-mer1847	NC_004556	2354021	2354063	ATCACGGTATTCAAAGACAGTACCCTGCGACGCAGCATCCCAA	NC_004556.2318	NC_004556.2318	2352521	2354638	-	AutoIPR: IPR004540:Translation elongationfactor EFG/EF2; IPR027417:P-loop containing nucleosidetriphosphate hydrolase; IPR031157:Tr-type G domain,conserved site;
long-mer1848	NC_004556	2355698	2355740	CACTGCGGTTAACAAAAACCGCATAATTGACAGATGAACAAAC	NC_004556.2320	NC_004556.2320	2355257	2355721	-	AutoIPR: IPR006032:Ribosomal protein S12/S23;
long-mer1849	NC_004556	2355745	2355787	AATGAAGCAAGAAACTCAGACTTACTTGACCGCGGCCTAATAA	NA
long-mer1850	NC_004556	2357078	2357120	CATATCCTTGACATTTATAGTTGCACCGTAAGGTAACTTGTAG	NC_004556.2321	NC_004556.2321	2355881	2360104	-	AutoIPR: IPR012754:DNA-directed RNA polymerase,subunit beta-prime;
long-mer1851	NC_004556	2362582	2362624	AGGGGTTTCGATCGTACATAAACAGCCATAATGACTTAAATGA	NC_004556.2322	NC_004556.2322	2360203	2364357	-	AutoIPR: IPR015712:DNA-directed RNA polymerase,subunit 2;
long-mer1852	NC_004556	2365071	2365113	TTTCACTTTTGTCATCAGCCATAGCTTTAATAGCACGTGCGAA	NC_004556.2324	NC_004556.2324	2365033	2365560	-	AutoIPR: IPR001790:Ribosomal protein L10P;
long-mer1853	NC_004556	2366821	2366863	AGCAGCATCTAAATCAGCAGCAGTCATATCGAGCTCCTTAGTC	NC_004556.2327	NC_004556.2327	2366767	2367276	-	AutoIPR: IPR000911:Ribosomal protein L11/L12;
long-mer1854	NC_004556	2368815	2368857	GTATCCATTGAAAAACGGAGTATGACGACCACCCTCCTCTTTC	NC_004556.2331	NC_004556.2331	2368611	2369801	-	AutoIPR: IPR004541:Translation elongationfactor EFTu/EF1A, bacterial/organelle;IPR022424:Translation initiation factor 2, gamma subunit;IPR027417:P-loop containing nucleoside triphosphatehydrolase; IPR031157:Tr-type G domain, conserved site;
long-mer1855	NC_004556	2372584	2372620	ACTCACTGGACGCTGCTCACCGCCATAAATAATGGCT	NC_004556.2335	NC_004556.2335	2372083	2372706	-	AutoIPR: IPR029751:Ribosomal protein L25;
long-mer1856	NC_004556	2372914	2372956	TTCCCGAGCGGCATCAGACAAAGGAATGGTATCCGTCACCACA	NC_004556.2336	NC_004556.2336	2372815	2373783	-	AutoIPR: IPR005946:Ribose-phosphatediphosphokinase;IPR029057:Phosphoribosyltransferase-like;IPR029099:Ribose-phosphate pyrophosphokinase, N-terminaldomain;
long-mer1857	NC_004556	2379078	2379120	ACACCGCGTACAACGCGTGCCCGCAACCGAATCCCAGGGACGC	NC_004556.2342	NC_004556.2342	2378536	2379621	+	AutoIPR: IPR004373:Peptide chain release factor1; IPR014720:Double-stranded RNA-binding domain;
long-mer1858	NC_004556	2382314	2382352	ACACGGAGCGCCGTGTTGGGCCATCACGCCACGCTTTAC	NC_004556.2344	NC_004556.2344	2380069	2382315	-	AutoIPR: IPR017244:Ribosomal RNA large subunitmethyltransferase K/L;IPR029063:S-adenosyl-L-methionine-dependentmethyltransferase;
long-mer1859	NC_004556	2382568	2382610	CCGTCTGTCCCCGATCACACCATTAAAACGTCTACAGCGTCGC	NC_004556.2345	NC_004556.2345	2382599	2383126	-	AutoIPR: IPR029058:Alpha/Beta hydrolase fold;
long-mer1860	NC_004556	2383322	2383364	ATCGGCCAATGCCCGCCCCCTACCCCCCCATTCAGCGACACCC	NC_004556.2346	NC_004556.2346	2383330	2383899	+	AutoIPR: IPR002502:N-acetylmuramoyl-L-alanineamidase domain;
long-mer1861	NC_004556	2383447	2383489	TTAGCAACAGCACGCACCTATAGCGAGCGCGTGCTCTATCCGA	NC_004556.2346	NC_004556.2346	2383330	2383899	+	AutoIPR: IPR002502:N-acetylmuramoyl-L-alanineamidase domain;
long-mer1862	NC_004556	2385080	2385122	GCAACCCGGGTTTCTTGGTTTCTCAGAACACTGCATGGAGATT	NC_004556.2349	NC_004556.2349	2384552	2385259	+	
long-mer1863	NC_004556	2388075	2388117	GACATTAGGTGATGTCACGGGATGCCGCATTCCAGTGTCAGCA	NC_004556.2352	NC_004556.2352	2387677	2388276	+	AutoIPR: IPR018742:Protein of unknown functionDUF2290;
long-mer1864	NC_004556	2388373	2388396	TTCCTCAAACAAGATACGCGCGCT	NA
long-mer1865	NC_004556	2388702	2388732	ATTCAATAGGCGAATCTTGATCTGCGTTCAA	NA
long-mer1866	NC_004556	2388770	2388812	GTACCCATCGTAGAAACCTTTGGACAATCGTCACATGTGACCA	NA
long-mer1867	NC_004556	2389176	2389218	CTGTCAACACACGATGGCCCAACAGTTTGTACAAGAACGTCGC	NC_004556.2353	NC_004556.2353	2389081	2389677	-	AutoIPR: IPR002771:Multiple antibioticresistance (MarC)-related;
long-mer1868	NC_004556	2389858	2389900	TCTACAGACACCCAGGACGAGTCCAACAGGCCTATTGTGCCTA	NA
long-mer1869	NC_004556	2390374	2390416	GAGAATACGCTTCAGATCGCCAGATTCAAACAGCTCCAAGATG	NC_004556.2354	NC_004556.2354	2390359	2390673	-	AutoIPR: IPR004480:Monothiolglutaredoxin-related; IPR012336:Thioredoxin-like fold;
long-mer1870	NC_004556	2390447	2390489	ATGAACAGCTGCGGGAAAGTCAGCCAATTGGAGAAGCGTGGCA	NC_004556.2354	NC_004556.2354	2390359	2390673	-	AutoIPR: IPR004480:Monothiolglutaredoxin-related; IPR012336:Thioredoxin-like fold;
long-mer1871	NC_004556	2393294	2393320	ACAGCAATTGGCTCGGCTGGTGATTGA	NA
long-mer1872	NC_004556	2394558	2394586	CAAACAGACACTCCCCTCCCTGTAGCACA	NC_004556.2359	NC_004556.2359	2393682	2394644	+	AutoIPR: IPR014545:Uncharacterised conservedprotein UCP028415; 
long-mer1873	NC_004556	2396779	2396821	TCTCCAACGCTCCACTTCACCAACTTGTGATTTAAACGTTGGT	NC_004556.2361	NC_004556.2361	2395663	2397828	-	AutoIPR: IPR008972:Cupredoxin;
long-mer1874	NC_004556	2399325	2399367	CCAGATCTTTGGCAAAGCCTTGCGGGGTACGTTCGCTCCAGAA	NC_004556.2362	NC_004556.2362	2398915	2400480	-	AutoIPR: IPR011225:Type IV secretory pathway,VirJ component; IPR029058:Alpha/Beta hydrolase fold;
long-mer1875	NC_004556	2399530	2399572	ATCCAGATCAGCAGGCGGTGGGGGCAAACTCACACCTTTTTGT	NC_004556.2362	NC_004556.2362	2398915	2400480	-	AutoIPR: IPR011225:Type IV secretory pathway,VirJ component; IPR029058:Alpha/Beta hydrolase fold;
long-mer1876	NC_004556	2400592	2400634	CCGCAGGATCAGCACCATCGCACTGTAATTCCTCAGCTGGCAG	NC_004556.2363	NC_004556.2363	2400524	2402500	-	AutoIPR: IPR000212:DNA helicase, UvrD/REP type;IPR027417:P-loop containing nucleoside triphosphatehydrolase;
long-mer1877	NC_004556	2400866	2400908	CATCATGCGCACCTGGTTACCACCATCGTCCTTATCATTTCGT	NC_004556.2363	NC_004556.2363	2400524	2402500	-	AutoIPR: IPR000212:DNA helicase, UvrD/REP type;IPR027417:P-loop containing nucleoside triphosphatehydrolase;
long-mer1878	NC_004556	2403040	2403074	GTCACCAAAATAAAAGCAAGCAGAACGTTGAAAAA	NA
long-mer1879	NC_004556	2404814	2404856	ATTGACCCAAGCGACGCAAAGGAATCACCCTGTTGGTAGCGAA	NC_004556.2365	NC_004556.2365	2403330	2404934	-	AutoIPR: IPR013783:Immunoglobulin-like fold;IPR014438:Glucan biosynthesis, periplasmic, MdoG/D;
long-mer1880	NC_004556	2405034	2405072	AGTAAAGACATACAAAACAGAGTAATACCCGCCTGACTC	NA
long-mer1881	NC_004556	2405185	2405227	AATGACAAAGACACTCTACATTCTGGTCAAGGCTGACAGCTGA	NA
long-mer1882	NC_004556	2406447	2406489	TTCATCACGCACCTTACGCAAAAGCATACTGGTCGACTCACCA	NC_004556.2366	NC_004556.2366	2405655	2407556	-	AutoIPR: IPR004634:Peptidase S49, protease IV;IPR004635:Peptidase S49, SppA;IPR029045:ClpP/crotonase-like domain;
long-mer1883	NC_004556	2407699	2407726	TGCAGCTGCAGTCAAGCCAATGATTAAG	NC_004556.2367	NC_004556.2367	2407639	2409000	-	AutoIPR: IPR002528:Multi antimicrobialextrusion protein;
long-mer1884	NC_004556	2408131	2408173	GAAGCACAATTGAGCAACACTTAGGGCAATTTGATGCGCGGCA	NC_004556.2367	NC_004556.2367	2407639	2409000	-	AutoIPR: IPR002528:Multi antimicrobialextrusion protein;
long-mer1885	NC_004556	2409773	2409823	GAAATAGACGCAGGAGATACAACAGCCAAGTCCTGTGCTTGACCACAGATG	NC_004556.2368	NC_004556.2368	2409322	2409894	-	AutoIPR: IPR021455:Protein of unknown functionDUF3106;
long-mer1886	NC_004556	2415935	2415979	AAAAACTCCATTTAAATTAAAATGGCATCCTAACATTGTCATGGG	NA
long-mer1887	NC_004556	2417012	2417048	CAGAACCAAATTGATGCGGTACTCGGTGCGCCCCAAC	NC_004556.2375	NC_004556.2375	2416757	2417605	-	AutoIPR: IPR011006:CheY-like superfamily;
long-mer1888	NC_004556	2421254	2421293	TACCCTACTTGATGATTTAGCCCAAAGCTACGAAGGGAGA	NC_004556.2379	NC_004556.2379	2421135	2421476	+	AutoIPR: IPR005746:Thioredoxin;IPR012336:Thioredoxin-like fold;
long-mer1889	NC_004556	2435220	2435255	ATCATTGCCAGAAATGATACGTCCGTTCTGAACCAA	NC_004556.2388	NC_004556.2388	2434563	2436089	-	AutoIPR: IPR006006:Glutamate synthase,NADH/NADPH, small subunit 2; IPR009051:Alpha-helicalferredoxin; IPR017701:Putative selenate reductase YgfK;IPR023753:Pyridine nucleotide-disulphide oxidoreductase,FAD/NAD(P)-binding domain; IPR028261:Dihydroprymidinedehydrogenase domain II;
long-mer1890	NC_004556	2444334	2444376	ATACAACCAACAATTCAGCGTCACAGAAACCACCAATAACCTG	NC_004556.2392	NC_004556.2392	2442712	2445318	+	AutoIPR: IPR010104:Bacterial TonB-dependentreceptor;
long-mer1891	NC_004556	2445102	2445144	CCAAATCGGACGACTGGATTCACAGGTCTTCACAGATGCTTAC	NC_004556.2392	NC_004556.2392	2442712	2445318	+	AutoIPR: IPR010104:Bacterial TonB-dependentreceptor;
long-mer1892	NC_004556	2445985	2446027	CCCACCTCTCGGACTGGACCGTAGTTAAGACCGGCCCCAAACG	NC_004556.2393	NC_004556.2393	2445405	2447159	+	AutoIPR: IPR000933:Glycoside hydrolase, family29; IPR006046:Alpha amylase;
long-mer1893	NC_004556	2448783	2448825	GAGTGATGCCGACCGCGCGCCACTGTCCAGTGAGCATGGACTG	NC_004556.2397	NC_004556.2397	2448661	2448864	+	
long-mer1894	NC_004556	2453105	2453126	TGCCAGCTCATGGCTGTACTCG	NC_004556.2400	NC_004556.2400	2450105	2453200	-	AutoIPR: IPR004473:Restriction endonuclease,type I, HsdR; IPR027417:P-loop containing nucleosidetriphosphate hydrolase;
long-mer1895	NC_004556	2454716	2454758	AAAAAAGGCATCAATGCCGCCTGGTTCCTGCAACGGCACCTGC	NC_004556.2402	NC_004556.2402	2454521	2456902	-	AutoIPR: IPR002052:DNA methylase, N-6adenine-specific, conserved site; IPR004546:Restrictionendonuclease, type I, HsdM;IPR029063:S-adenosyl-L-methionine-dependentmethyltransferase;
long-mer1896	NC_004556	2454975	2455017	TTGCACACTGCATCGAAGCCGACGCAGAACGCATTGTGGTCGT	NC_004556.2402	NC_004556.2402	2454521	2456902	-	AutoIPR: IPR002052:DNA methylase, N-6adenine-specific, conserved site; IPR004546:Restrictionendonuclease, type I, HsdM;IPR029063:S-adenosyl-L-methionine-dependentmethyltransferase;
long-mer1897	NC_004556	2458338	2458363	GCCATCAGTTCCCCCACCCGCTCCTC	NC_004556.2404	NC_004556.2404	2457629	2460652	-	AutoIPR: IPR004473:Restriction endonuclease,type I, HsdR; IPR006935:Helicase/UvrB, N-terminal;IPR022625:Type-1 restriction enzyme R protein,C-terminal; IPR027417:P-loop containing nucleosidetriphosphate hydrolase;
long-mer1898	NC_004556	2461279	2461321	GTACTGATACTGCCGCCGACGAGTCTCCAGCTCCGCCTCCAGC	NC_004556.2405	NC_004556.2405	2460649	2461866	-	AutoIPR: IPR000055:Restriction endonuclease,type I, HsdS;
long-mer1899	NC_004556	2463191	2463233	GGTCAACGGCAAATCGCCGATAGCCTCAAGCAGCTTGACCAAC	NC_004556.2407	NC_004556.2407	2462126	2463709	-	AutoIPR: IPR003356:DNA methylase,adenine-specific; IPR004546:Restriction endonuclease,type I, HsdM; IPR029063:S-adenosyl-L-methionine-dependentmethyltransferase;
long-mer1900	NC_004556	2463641	2463662	CAGATCGTTGGCGATGCGCCAA	NC_004556.2407	NC_004556.2407	2462126	2463709	-	AutoIPR: IPR003356:DNA methylase,adenine-specific; IPR004546:Restriction endonuclease,type I, HsdM; IPR029063:S-adenosyl-L-methionine-dependentmethyltransferase;
long-mer1901	NC_004556	2464977	2465019	TTCCTCAAAATGCAATCAAGATCTGCCTGAATTTCGTTGGCCC	NA
long-mer1902	NC_004556	2465087	2465129	CAACGTCATGCACACCACGCCACCGGCGAATGCTTGCATTGCA	NC_004556.2410	NC_004556.2410	2465092	2465640	-	
long-mer1903	NC_004556	2465581	2465623	CATCCGGCCTGCGGCACTGCATGTGTCCTGTGGCAGACACACG	NC_004556.2410	NC_004556.2410	2465092	2465640	-	
long-mer1904	NC_004556	2465862	2465904	GTCGCAAGCTTTCTGCACCGCCTGTTCGTTGCAACGAACGCGC	NC_004556.2411	NC_004556.2411	2465784	2467316	+	AutoIPR: IPR021804:Protein of unknown functionDUF3375;
long-mer1905	NC_004556	2466099	2466141	ACTGAAAAAGCCATCCTCTGGTTGCTGTCACTCACGGAACGCT	NC_004556.2411	NC_004556.2411	2465784	2467316	+	AutoIPR: IPR021804:Protein of unknown functionDUF3375;
long-mer1906	NC_004556	2466662	2466704	AGCCGGCGAACAAACCCTGCGTACCATCAGCCAACTATCGCAG	NC_004556.2411	NC_004556.2411	2465784	2467316	+	AutoIPR: IPR021804:Protein of unknown functionDUF3375;
long-mer1907	NC_004556	2467485	2467527	GCTGGATCTAGTACTGGACGAAGCCGAAGGCTACGCCTTCCTA	NC_004556.2412	NC_004556.2412	2467297	2468010	+	AutoIPR: IPR025449:Protein of unknown functionDUF4194;
long-mer1908	NC_004556	2468002	2468044	GATGCGTGAGACCTCCACACTTGGCCTAAATTTCGTTGCCGAT	NC_004556.2412	NC_004556.2412	2467297	2468010	+	AutoIPR: IPR025449:Protein of unknown functionDUF4194;
long-mer1908	NC_004556	2468002	2468044	GATGCGTGAGACCTCCACACTTGGCCTAAATTTCGTTGCCGAT	NC_004556.2413	NC_004556.2413	2468003	2471434	+	AutoIPR: IPR027417:P-loop containing nucleosidetriphosphate hydrolase;
long-mer1909	NC_004556	2468318	2468360	GGCACCGCTAAGCCCGTAGCATTGCGCGGCACGTCGGACTACT	NC_004556.2413	NC_004556.2413	2468003	2471434	+	AutoIPR: IPR027417:P-loop containing nucleosidetriphosphate hydrolase;
long-mer1910	NC_004556	2468437	2468461	CTCCCAAAGCCAGCCTGCCCGACTG	NC_004556.2413	NC_004556.2413	2468003	2471434	+	AutoIPR: IPR027417:P-loop containing nucleosidetriphosphate hydrolase;
long-mer1911	NC_004556	2468842	2468884	GCACCAGACGCAGCTAGGCAATATTCAAACCTTGGAGGCTGGA	NC_004556.2413	NC_004556.2413	2468003	2471434	+	AutoIPR: IPR027417:P-loop containing nucleosidetriphosphate hydrolase;
long-mer1912	NC_004556	2468899	2468968	GCCCTACTTCGCACAGCTCAAAGGGGAACTGCTGAAGCACCGCCTGGAGGCACTGGCAGCCGAAGCGGCC	NC_004556.2413	NC_004556.2413	2468003	2471434	+	AutoIPR: IPR027417:P-loop containing nucleosidetriphosphate hydrolase;
long-mer1913	NC_004556	2469017	2469059	GACAGTAAAGTCACCCAACTGAAACAGGATATGCGAGACAACG	NC_004556.2413	NC_004556.2413	2468003	2471434	+	AutoIPR: IPR027417:P-loop containing nucleosidetriphosphate hydrolase;
long-mer1914	NC_004556	2469300	2469343	ATGCTCGGGAAAAGCACACCAAACTATTGGCAGAAATCAACAGT	NC_004556.2413	NC_004556.2413	2468003	2471434	+	AutoIPR: IPR027417:P-loop containing nucleosidetriphosphate hydrolase;
long-mer1915	NC_004556	2470795	2470837	ACCCAGCCCGGACGCTGAGATACGCGACTTCCAGCAGGATCTA	NC_004556.2413	NC_004556.2413	2468003	2471434	+	AutoIPR: IPR027417:P-loop containing nucleosidetriphosphate hydrolase;
long-mer1916	NC_004556	2471536	2471580	CCGCACCGCCTGACGCTGCAGGCGCCCAACGCTGCGGATCTGTCC	NC_004556.2414	NC_004556.2414	2471431	2472636	+	AutoIPR: IPR014544:Uncharacterised conservedprotein UCP028408; IPR024537:Domain of unknown functionDUF3322;
long-mer1917	NC_004556	2471608	2471650	GTGCAGGCCATCGTTGGCACCGCGCAGATTCGGATCCAATGGC	NC_004556.2414	NC_004556.2414	2471431	2472636	+	AutoIPR: IPR014544:Uncharacterised conservedprotein UCP028408; IPR024537:Domain of unknown functionDUF3322;
long-mer1918	NC_004556	2471898	2471939	TCCTCGTCCAGGCGTTTACCTACGCCAAGTAGATGTGCCCGG	NC_004556.2414	NC_004556.2414	2471431	2472636	+	AutoIPR: IPR014544:Uncharacterised conservedprotein UCP028408; IPR024537:Domain of unknown functionDUF3322;
long-mer1919	NC_004556	2472330	2472372	CTACTGGGGTGACATGGATACTCACGGCTTCACCATCCTCAAC	NC_004556.2414	NC_004556.2414	2471431	2472636	+	AutoIPR: IPR014544:Uncharacterised conservedprotein UCP028408; IPR024537:Domain of unknown functionDUF3322;
long-mer1920	NC_004556	2473291	2473331	ATTGTCGGGGGACACTGCTGCTGGACAGCGCTCACCGCTTT	NC_004556.2416	NC_004556.2416	2473322	2474215	-	AutoIPR: IPR008487:Protein of unknown functionDUF769;
long-mer1921	NC_004556	2473539	2473574	CGCGTCTCGGTCTGTGGGACCTCCAGAAAAGCAACG	NC_004556.2416	NC_004556.2416	2473322	2474215	-	AutoIPR: IPR008487:Protein of unknown functionDUF769;
long-mer1922	NC_004556	2474250	2474336	CACATCTTTGCCTACATCCCTGTTATCGGTGTTGCTGAGAATGCCGGATCGGTTGGTGGTGAGGCCATCGCTGGCCAGGTGTGCTCC	NA
long-mer1923	NC_004556	2474767	2474798	GTGTTGGAGTATTTCAGTCAGTGTGGGCAGGC	NC_004556.2417	NC_004556.2417	2474575	2474871	+	
long-mer1924	NC_004556	2475061	2475103	TGCGTAGTTCTTTGAGGGTGTATGGGCCTTCAATCTCGGCTGC	NC_004556.2418	NC_004556.2418	2474831	2475781	-	
long-mer1925	NC_004556	2475764	2475797	CCCCAGATTTAATGTCATTACAGTCTCCTTGAGT	NC_004556.2418	NC_004556.2418	2474831	2475781	-	
long-mer1926	NC_004556	2475799	2475833	TGTGAATACCTTGTTGATGTGCTGCACAGCCAATA	NA
long-mer1927	NC_004556	2475853	2475895	GTGTTGGCTGCGCTAGGCAGGGTCGCGATTTGGCCTGGCTGAA	NC_004556.2419	NC_004556.2419	2475865	2476320	-	
long-mer1928	NC_004556	2475911	2475973	CTGAAGGGGGAGCCGCAGCAATGCGGAAATACCGCGCATTTCATCACATTCTTTATGGTTAAT	NC_004556.2419	NC_004556.2419	2475865	2476320	-	
long-mer1929	NC_004556	2476291	2476333	GATGTGGGGATGTGGGGTAGTACGGAGCATTGCAGGAAGATTG	NC_004556.2419	NC_004556.2419	2475865	2476320	-	
long-mer1930	NC_004556	2476443	2476485	GTCTGCGGGACGTCGGCATCAACGTCGGAAGCAGTGGTCTTAC	NA
long-mer1931	NC_004556	2476512	2476554	TGATCCAAGCCGACCGACTCCTTGAGCAGCCCATGTGGTGCTG	NA
long-mer1932	NC_004556	2477195	2477228	GCAAGACATATCAGGATTCTGGGTTTCATATTTC	NC_004556.2420	NC_004556.2420	2476618	2477223	-	
long-mer1933	NC_004556	2478464	2478490	GGATGCCACGGAAATCACAATACCCAC	NC_004556.2421	NC_004556.2421	2477799	2478680	+	
long-mer1934	NC_004556	2479334	2479381	TCGCATTTTGGAACGTAAGGGATATTATCCTTATAAGGTCGATGAAGA	NC_004556.2422	NC_004556.2422	2478753	2479646	+	
long-mer1935	NC_004556	2479476	2479526	GTACCGGTCAACGTAAAACGTCTTGCGGCGGCGATTAAAAAAACAACCGGG	NC_004556.2422	NC_004556.2422	2478753	2479646	+	
long-mer1936	NC_004556	2479681	2479712	CCCAGGGTCTGATGATGGCCCTAAAAAATATC	NC_004556.2423	NC_004556.2423	2479649	2479756	+	
long-mer1937	NC_004556	2479831	2480037	CAGAAAAATCAATCGCACGCCACAACAACACCTAGCGTGCCCTGTCCCGGAAAAGACTTTCCATCGTTTCTTGAAAAGTTCTCCAATGACGTCACTATCCAGCGGGCTTTCACCACGTATCCGCTGATAAAACATCAATATGATATTACTGCTCAACCCGAACCAAAAGAATTCATTCAGATACTGCAACGCGAGCAAATTGAATTT	NC_004556.2424	NC_004556.2424	2479753	2480217	+	
long-mer1938	NC_004556	2483767	2483793	GGATGCCACGGAAATCACAATACCCAC	NC_004556.2430	NC_004556.2430	2483105	2483983	+	
long-mer1939	NC_004556	2485774	2485816	GCGTTGCGCGATGTCGATAGTCATCAGGATGGCAAGATCGACG	NC_004556.2432	NC_004556.2432	2484943	2487942	+	AutoIPR: IPR011049:Serralysin-likemetalloprotease, C-terminal; IPR011055:Duplicated hybridmotif; IPR016047:Peptidase M23;
long-mer1940	NC_004556	2488060	2488102	AAGGTTAGGGCTGATTGGATGGGATGGGTGTGCGTCTTCATCA	NA
long-mer1941	NC_004556	2489073	2489109	ACGTGCCGCTAACAGAGGTACGCCATCGACCCCAAGC	NC_004556.2433	NC_004556.2433	2488515	2489276	-	AutoIPR: IPR010539:Bax inhibitor-1;
long-mer1942	NC_004556	2490221	2490263	TAACAATCTTTTCTCCGGCTAAACAGGATGCATGATGGACATT	NC_004556.2437	NC_004556.2437	2490255	2490443	+	
long-mer1943	NC_004556	2490499	2490520	AGTTAAACAGCGTCTTCCAAGA	NC_004556.2438	NC_004556.2438	2490468	2491871	+	
long-mer1944	NC_004556	2492092	2492134	ACGTGAACGGGCAATGTCACCAAGCGCAGCCGCTAACAGTGCT	NC_004556.2439	NC_004556.2439	2491945	2492253	-	AutoIPR: IPR010982:Lambda repressor-like,DNA-binding domain; IPR014057:Addiction module antidoteprotein, HI1420;
long-mer1945	NC_004556	2498803	2498824	ATCTGCTGTTGCGTTAACATGT	NC_004556.2447	NC_004556.2447	2498445	2498822	-	AutoIPR: IPR023138:NMB0513-like domain;
long-mer1946	NC_004556	2499667	2499688	TTTTCTTTCTTCAAATGAGTCC	NC_004556.2448	NC_004556.2448	2499409	2499801	-	AutoIPR: IPR023138:NMB0513-like domain;
long-mer1947	NC_004556	2501696	2501727	GATTTTCTAAACATCTCTACCTGTTCCTCGGT	NC_004556.2450	NC_004556.2450	2501569	2501946	-	AutoIPR: IPR023138:NMB0513-like domain;
long-mer1948	NC_004556	2505272	2505296	TTGAGTTGGATGTCGCCGGCGCTGC	NC_004556.2451	NC_004556.2451	2501956	2512383	-	AutoIPR: IPR011050:Pectin lyase fold/virulencefactor; IPR024973:ESPR domain;
long-mer1948	NC_004556	2505272	2505296	TTGAGTTGGATGTCGCCGGCGCTGC	NC_004556.2456	NC_004556.2456	2504929	2505393	+	
long-mer1949	NC_004556	2507704	2507746	ATCACTGAGAATCATGGCGTTAGCGGTGTTACGCAGGGTGTCC	NC_004556.2459	NC_004556.2459	2507503	2507760	+	
long-mer1949	NC_004556	2507704	2507746	ATCACTGAGAATCATGGCGTTAGCGGTGTTACGCAGGGTGTCC	NC_004556.2451	NC_004556.2451	2501956	2512383	-	AutoIPR: IPR011050:Pectin lyase fold/virulencefactor; IPR024973:ESPR domain;
long-mer1950	NC_004556	2509895	2509937	GCGGCGGTGTGCAGGTCTAGGCTGCCGTTGGTGGCAATGGTGC	NC_004556.2451	NC_004556.2451	2501956	2512383	-	AutoIPR: IPR011050:Pectin lyase fold/virulencefactor; IPR024973:ESPR domain;
long-mer1951	NC_004556	2512488	2512519	GGTGAAGACGAAAGGGAGGAATTTGCCGGATG	NA
long-mer1952	NC_004556	2512817	2512859	GTTGATCGCAGGGATAGGGGGGTGGGGGGCGGTTTGAATGTTT	NA
long-mer1953	NC_004556	2514205	2514247	CAAATCGAGTTTTCCGTTGAGGAAGGCACGTTCGCTAAATTCA	NC_004556.2471	NC_004556.2471	2513230	2514585	-	AutoIPR: IPR004520:tRNA modification GTPaseMnmE; IPR025867:MnmE, helical domain;IPR027266:GTP-binding protein TrmE/Glycine cleavagesystem T protein, domain 1; IPR027368:tRNA modificationGTPase MnmE domain 2; IPR027417:P-loop containingnucleoside triphosphate hydrolase;
long-mer1954	NC_004556	2516022	2516064	GTGAAATAAAATGATGCCACGCTGCCTTTGGGCCACCTGGAGG	NC_004556.2472	NC_004556.2472	2514582	2517284	-	AutoIPR: IPR001237:43kDa postsynaptic protein;IPR011330:Glycoside hydrolase/deacetylase,beta/alpha-barrel; IPR018247:EF-Hand 1, calcium-bindingsite; IPR029030:Caspase-like domain;
long-mer1955	NC_004556	2516145	2516232	GATTTCAGAAAGTAATCGCAGCCCCTCAGCATTACGCGCTCCGTAAGGGAAGCGGAATAATGGTGCACGCCTTTCATCAACTGCACGC	NC_004556.2472	NC_004556.2472	2514582	2517284	-	AutoIPR: IPR001237:43kDa postsynaptic protein;IPR011330:Glycoside hydrolase/deacetylase,beta/alpha-barrel; IPR018247:EF-Hand 1, calcium-bindingsite; IPR029030:Caspase-like domain;
long-mer1956	NC_004556	2517880	2517922	TCGCTGCGGATTTATATTGGGAAGCACTTAAAGGGTACATGGC	NC_004556.2473	NC_004556.2473	2517374	2519071	-	AutoIPR: IPR001708:Membrane insertaseOXA1/ALB3/YidC; IPR028053:Membrane insertase YidC,N-terminal; IPR028055:Membrane insertase YidC/Oxa1,C-terminal;
long-mer1957	NC_004556	2519743	2519783	TATGTAAAACTAAAGAGGCACCTATTCTACAAGAATTGCTC	NA
