# Supplementary material for: Identification of genetic relationships and subspecies signatures in Xylella fastidiosa
Source: BMC Genomics. 2019 Mar 25;20:239. doi: 10.1186/s12864-019-5565-9 (PMC6434890; doi:10.1186/s12864-019-5565-9)
Supplement: Supplementary file 6 — Raw data of the k-mers identified to be specific of the different X. fastidiosa subspecies or combinations of several subspecies. (ZIP 3012 kb) [file 12864_2019_5565_MOESM6_ESM.zip › Additional-File-6/Denancé_etal_AddFile6C_LongMer_MOR.txt]

long-mer1	CP006739.1	8474	8551	AAAGGTCGGAAGAGACAGGGAAAATTCTAACAAAAAATGAAGAAAACATTGAGGTATCCAACTCAATGCTTAGCATGA	NA
long-mer2	CP006739.1	8691	8733	TCTTAAGTTCATACCTCACAGTGAAACCATTGCGAAGCTGTCA	CP006739.1.16	CP006739.1.16	8623	8871	+	
long-mer3	CP006739.1	9373	9427	AATATTTTCGAAACTCAAATATTTTGAGACCAGCGGCGACGAGGTTGCTCTGGAA	CP006739.1.18	CP006739.1.18	9119	9604	+	
long-mer4	CP006739.1	9472	9506	GATATCTGATGCTCGGAATGAGGATACAGATTCAA	CP006739.1.18	CP006739.1.18	9119	9604	+	
long-mer5	CP006739.1	10856	10898	TCTTCCGCTGTTCCAGGCGGTACAAACAAGTGCTTTGCACCAT	CP006739.1.21	CP006739.1.21	10278	12692	+	AutoIPR: IPR018145:CagE, TrbE, VirB componentof type IV transporter system, central domain;IPR027417:P-loop containing nucleoside triphosphatehydrolase;
long-mer6	CP006739.1	13291	13333	GTTGGAAATCGCAAGCCAAGCTGCCGTAGAGGAGTTGTCATGC	CP006739.1.23	CP006739.1.23	13330	13626	+	
long-mer6	CP006739.1	13291	13333	GTTGGAAATCGCAAGCCAAGCTGCCGTAGAGGAGTTGTCATGC	CP006739.1.22	CP006739.1.22	12695	13360	+	AutoIPR: IPR014158:Type IV secretion system,VirB5; IPR023220:Type IV secretion system, VirB5-domain;
long-mer7	CP006739.1	14544	14568	GCTGTACTTTGCCTTTTTGATCTTT	CP006739.1.25	CP006739.1.25	13996	14967	+	AutoIPR: IPR007688:Conjugal transfer,TrbL/VirB6;
long-mer8	CP006739.1	14574	14711	GACGCGGCAATATTTCTCATCCTGGCTCAACACAGCGTTCAGCTATGCATTGATTCCTATATTTGTTGCAGTAATCGCCACCATATCCGTGGGGCTTTCAAAGCAAATGTTTTCGGCAAACGACATTTCTTTTAAAGC	CP006739.1.25	CP006739.1.25	13996	14967	+	AutoIPR: IPR007688:Conjugal transfer,TrbL/VirB6;
long-mer9	CP006739.1	14716	14742	TTCATGGCCTCCATGGGCAATCTGACG	CP006739.1.25	CP006739.1.25	13996	14967	+	AutoIPR: IPR007688:Conjugal transfer,TrbL/VirB6;
long-mer10	CP006739.1	14752	14794	CTGTTGAGACAGGTCGGCGCTCTGGCGTCATCACTGAGTGCTG	CP006739.1.25	CP006739.1.25	13996	14967	+	AutoIPR: IPR007688:Conjugal transfer,TrbL/VirB6;
long-mer11	CP006739.1	14889	14922	GCGCACCGCCATTAATGCTGGCAAGGCTGCTGGT	CP006739.1.25	CP006739.1.25	13996	14967	+	AutoIPR: IPR007688:Conjugal transfer,TrbL/VirB6;
long-mer12	CP006739.1	15333	15375	TAACGATCAATTCAATGCGTGTAAATTGATGTCAGATAGCGAT	CP006739.1.26	CP006739.1.26	14971	15681	+	AutoIPR: IPR007430:Bacterial virulence proteinVirB8; IPR026264:Type IV secretion system proteinVirB8/PtlE;
long-mer13	CP006739.1	15468	15510	TATTGCCTTTCTCGGTGATACTGCCCAAGTACGGTTCACCACT	CP006739.1.26	CP006739.1.26	14971	15681	+	AutoIPR: IPR007430:Bacterial virulence proteinVirB8; IPR026264:Type IV secretion system proteinVirB8/PtlE;
long-mer14	CP006739.1	21573	21603	CACGTCTACCACCAATAAAGAAGCCGTAGCC	CP006739.1.31	CP006739.1.31	21064	22170	+	
long-mer15	CP006739.1	21826	21868	AGCACGGCTGCGGCGCCACGCAATGACATGAACAAGAACCAGG	CP006739.1.31	CP006739.1.31	21064	22170	+	
long-mer16	CP006739.1	22098	22140	GACGGAGCCGAAGATTCATGATAGGACCACTGAACGCGTGCAA	CP006739.1.31	CP006739.1.31	21064	22170	+	
long-mer17	CP006739.1	22221	22298	TTCCTGAGACGATTCATGAGTGCCTTTGACCCACTGGACGGATGGTTTGAAAAGGGTTTCCGTGTTCGATCGCAGAAG	CP006739.1.32	CP006739.1.32	22236	23372	+	AutoIPR: IPR005094:Endonuclease relaxase,MobA/VirD2;
long-mer18	CP006739.1	22387	22429	CGAAGACCAAAAACACTGTAAACGTGATTCGTAAAGCACCCGA	CP006739.1.32	CP006739.1.32	22236	23372	+	AutoIPR: IPR005094:Endonuclease relaxase,MobA/VirD2;
long-mer19	CP006739.1	22452	22494	AGCAGTTCCGGCCTAGCTACGTTGAAACATCATCTGGATTACA	CP006739.1.32	CP006739.1.32	22236	23372	+	AutoIPR: IPR005094:Endonuclease relaxase,MobA/VirD2;
long-mer20	CP006739.1	22590	22632	TCGCAAGTGCCAAATGAAAGCGACAAGCGCGAGTACCTGCACG	CP006739.1.32	CP006739.1.32	22236	23372	+	AutoIPR: IPR005094:Endonuclease relaxase,MobA/VirD2;
long-mer21	CP006739.1	22637	22676	GTTCTCAATGCCACCTGGCACACCGGAAAAAGCGATGCGT	CP006739.1.32	CP006739.1.32	22236	23372	+	AutoIPR: IPR005094:Endonuclease relaxase,MobA/VirD2;
long-mer22	CP006739.1	22688	22742	GCAGTTTTGCCAAGAGGAGTTTGCGAATCGGCGTTATGTTGCCGCCTTACATGAC	CP006739.1.32	CP006739.1.32	22236	23372	+	AutoIPR: IPR005094:Endonuclease relaxase,MobA/VirD2;
long-mer23	CP006739.1	22893	22999	GCAAGCGAACGGCGGCACCGCTTCAATCACCGCAAACCAGAACACCCAGTGGTGCGACAGATCCGCGCCGACAACCCAAAGTCGGTCGTTTACAACGAGCGTCGCGC	CP006739.1.32	CP006739.1.32	22236	23372	+	AutoIPR: IPR005094:Endonuclease relaxase,MobA/VirD2;
long-mer24	CP006739.1	23132	23159	AGCTGGGGTACGCCCTACCAACCCGGCT	CP006739.1.32	CP006739.1.32	22236	23372	+	AutoIPR: IPR005094:Endonuclease relaxase,MobA/VirD2;
long-mer25	CP006739.1	23213	23240	GGTCAGGAACCTTGAGGTTACTGGGCAA	CP006739.1.32	CP006739.1.32	22236	23372	+	AutoIPR: IPR005094:Endonuclease relaxase,MobA/VirD2;
long-mer26	CP006739.1	23269	23327	TCATGCGTGATGCTGACAAACCCACCAATTCGCGCATGCAAGAGTTGTTCGACTTGGCC	CP006739.1.32	CP006739.1.32	22236	23372	+	AutoIPR: IPR005094:Endonuclease relaxase,MobA/VirD2;
long-mer27	CP006739.1	23689	23731	ACGGTGACCGCGTTGTTCGTGTCCGGCGGTTGGCTCCAGATCG	CP006739.1.33	CP006739.1.33	23431	23757	-	AutoIPR: IPR003477:mRNA interferase PemK-likeprotein; IPR011067:Plasmid maintenance toxin/Cell growthinhibitor;
long-mer28	CP006739.1	23967	24009	AACGGCCAGCATGATCGATCCACCGACTTTACGAAGGTTTGTG	CP006739.1.34	CP006739.1.34	23754	23978	-	
long-mer29	CP006740.1	715	757	TCGGTTTGAGTAACGAAACTGTAGCTGCGTTGCTGGGATACGA	NA
long-mer30	CP006740.1	5694	5736	GGCCGTGTCTCTTACTGTCAAAGGTTTCCAAAGAGTGTCTAAC	NA
long-mer31	CP006740.1	6118	6160	CGACAGCAACGGCGCAACGAGACGTTGGGGTGCGCAGTCCGAT	CP006740.1.4	CP006740.1.4	5930	6364	-	AutoIPR: IPR001082:Fimbrial protein pilin;
long-mer32	CP006740.1	7701	7758	GTGCATCGGAGGTGACGTTGGTTGAGCAGGTCCACAAACCTCCATTATTGACGCCATT	CP006740.1.8	CP006740.1.8	7669	8115	-	AutoIPR: IPR001082:Fimbrial protein pilin;
long-mer33	CP006740.1	7760	7802	GTGCCTGCAGAGTTATCGGGGCTACGATCCCAAGCGATGGTTT	CP006740.1.8	CP006740.1.8	7669	8115	-	AutoIPR: IPR001082:Fimbrial protein pilin;
long-mer34	CP006740.1	7910	7952	ATATCACTCGCATTGGATGTAACCTTCCCATCAGCAATCAGAG	CP006740.1.8	CP006740.1.8	7669	8115	-	AutoIPR: IPR001082:Fimbrial protein pilin;
long-mer35	CP006740.1	10891	10933	GGAGGCTATTGTCCATCCGGTCATCCGAGCTAGGTTGAAGCAG	CP006740.1.11	CP006740.1.11	10640	11263	+	AutoIPR: IPR001977:Dephospho-CoA kinase;IPR027417:P-loop containing nucleoside triphosphatehydrolase;
long-mer36	CP006740.1	11379	11421	CACGATTAGAGATGAACAGGTTGCCGGGTCGATGTGGAAAATA	NA
long-mer37	CP006740.1	13352	13394	GACTTCAATGCCATCCATGCCGGGCAGATTAAGGTCGAGTACG	CP006740.1.13	CP006740.1.13	12860	13537	-	AutoIPR: IPR011991:Winged helix-turn-helixDNA-binding domain; IPR022305:Sortase system responseregulator;
long-mer38	CP006740.1	13973	14000	GGCAGGTCACTCTGCGTAATCCTCTACT	NA
long-mer39	CP006740.1	14010	14049	GCGGTTACTGCGGTGTGGAGGTGGTGTTTCATCATACTAT	NA
long-mer40	CP006740.1	14689	14731	GACTACATGGGGGGGCGGACCTAGCATTGAGAGTAGGTCTTGA	CP006740.1.14	CP006740.1.14	14203	15108	-	AutoIPR: IPR004666:Ribosomal S6 modificationenzyme RimK/Lysine biosynthesis enzyme LysX;IPR011761:ATP-grasp fold;
long-mer41	CP006740.1	14818	14860	TGAGCGCAGAATTGCGTCCGATGGATTGGGGCTGTAGGTGCCC	CP006740.1.14	CP006740.1.14	14203	15108	-	AutoIPR: IPR004666:Ribosomal S6 modificationenzyme RimK/Lysine biosynthesis enzyme LysX;IPR011761:ATP-grasp fold;
long-mer42	CP006740.1	15174	15216	GGAAAGATGCAACGGGTAATCAGTATGGAGAATTTCATTTATA	NA
long-mer43	CP006740.1	15830	15872	GTACAACGCATTCAAAAGGGGGTTGCAACATGCACCGATCTGT	NA
long-mer44	CP006740.1	16138	16180	TTACGTTGAACTTTGACTAAATAGCGGTCTGAAGTCAAAATCA	NA
long-mer45	CP006740.1	16186	16215	GAAACAACGGGTGTTGTACCGCATCCAGCT	NA
long-mer46	CP006740.1	16232	16294	TAAAAGTAGACTGTTAACTTCTAACTTCACAGTGGGGCATCTGGCTTGTGAATGACGCGGTAC	CP006740.1.15	CP006740.1.15	16258	16536	-	
long-mer47	CP006740.1	16599	16641	AGAAAATGTTAATAAGCGTTCTCTTATAGCATCATCTCGTTTT	NA
long-mer48	CP006740.1	16716	16766	TAACGAGAACACACTATCTATGTCTATGTGGCACTAAAGTATTGGTGTATT	NA
long-mer49	CP006740.1	18192	18234	ATTCCACCTCCAGGAAGAAGGACCAGGTTTGGTGTTCTGGCAT	CP006740.1.17	CP006740.1.17	17431	19338	+	AutoIPR: IPR002320:Threonine-tRNA ligase, classIIa; IPR004095:TGS; IPR012675:Beta-grasp domain;
long-mer50	CP006740.1	20853	20895	ACATCGCATCTGGTTTTACTCCGGTTATTTATTTGAAAGAGCA	NA
long-mer51	CP006740.1	20998	21040	CAAACCGTCTAGCATACGACGGCAGGATGGGTAGCTAAAGCGT	NA
long-mer52	CP006740.1	21811	21843	GGAAGTTGATATTGCTTGGCAGCAGTCCGACAG	CP006740.1.22	CP006740.1.22	21041	22042	+	AutoIPR: IPR004529:Phenylalanyl-tRNAsynthetase, class IIc, alpha subunit;IPR010978:tRNA-binding arm;
long-mer53	CP006740.1	22075	22117	TGATGGTGCTGAGCCTGTTTTTCTCTTTTCCTGTTTCCAGATC	NA
long-mer54	CP006740.1	22287	22329	GCCTCATCCCGAATCTGATCTATTACAAATCTGTCAAGTCGAT	CP006740.1.23	CP006740.1.23	22126	24504	+	AutoIPR: IPR004531:Phenylalanyl-tRNAsynthetase, class IIc, beta subunit, archae/eukcytosolic; IPR004532:Phenylalanine-tRNA ligase, classIIc, beta subunit; IPR012340:Nucleic acid-binding,OB-fold;
long-mer55	CP006740.1	23304	23346	TCAATTGCCCGAGTATTTACCAGCACCGGCTTCGATCTTGCTG	CP006740.1.23	CP006740.1.23	22126	24504	+	AutoIPR: IPR004531:Phenylalanyl-tRNAsynthetase, class IIc, beta subunit, archae/eukcytosolic; IPR004532:Phenylalanine-tRNA ligase, classIIc, beta subunit; IPR012340:Nucleic acid-binding,OB-fold;
long-mer56	CP006740.1	24371	24413	GCTTTAAAAGCCTGGCTATTGCCTTGATTTTGCAGGATGACAC	CP006740.1.23	CP006740.1.23	22126	24504	+	AutoIPR: IPR004531:Phenylalanyl-tRNAsynthetase, class IIc, beta subunit, archae/eukcytosolic; IPR004532:Phenylalanine-tRNA ligase, classIIc, beta subunit; IPR012340:Nucleic acid-binding,OB-fold;
long-mer57	CP006740.1	25044	25086	ATCGGTGGTGCACGCTTGCGCTTGGAGGGTGAGAGCGCCCGTA	CP006740.1.25	CP006740.1.25	24804	25166	+	AutoIPR: IPR009061:DNA binding domain,putative;
long-mer58	CP006740.1	25107	25149	CAGATTATCAAGCAAGTGCGCTTGGAACTGGAGGAAGTGTTGC	CP006740.1.25	CP006740.1.25	24804	25166	+	AutoIPR: IPR009061:DNA binding domain,putative;
long-mer59	CP006740.1	25581	25633	CATCGTCGTCCTGGGGTGGCTGGCAGCGCTTTGCCAATGTCAAAGTCTGACTG	CP006740.1.27	CP006740.1.27	25620	25718	-	
long-mer60	CP006740.1	25679	25721	CTGGCACTGCTAATGCAATGCCACGGACTTGCGCAAGCATGAC	CP006740.1.27	CP006740.1.27	25620	25718	-	
long-mer61	CP006740.1	25833	25875	CTGCTGTAGAAAACGACTGACCCGCCTGCAACTGCTCCACCTC	NA
long-mer62	CP006740.1	26925	26967	ACTGCCGTCAAGGGTTTGAGCTGGAATTGGCGGCTGAATTGAG	CP006740.1.29	CP006740.1.29	26861	27961	+	AutoIPR: IPR011224:Ribosomal RNA large subunitmethyltransferase M;IPR029063:S-adenosyl-L-methionine-dependentmethyltransferase;
long-mer63	CP006740.1	29338	29390	ATATTTCTATTGTCTTAACCGTAATCCCAGCTCCCTCCAAGCCAAATGCCAGG	NA
long-mer64	CP006740.1	32049	32091	TACTACCCTTGGGGCAACGCCACCGTCCCAGTGACTGGAAACT	CP006740.1.32	CP006740.1.32	30579	32444	+	AutoIPR: IPR011990:Tetratricopeptide-likehelical domain; IPR016187:C-type lectin fold;
long-mer65	CP006740.1	32135	32177	CAATGCCTTTATCGGTTATGGTGATCGCTACTGGGCTGTGGCG	CP006740.1.32	CP006740.1.32	30579	32444	+	AutoIPR: IPR011990:Tetratricopeptide-likehelical domain; IPR016187:C-type lectin fold;
long-mer66	CP006740.1	32480	32522	GGTGCTTGTCATGACGTCTTCTTCATAACATTCGGCGAGGACT	NA
long-mer67	CP006740.1	32524	32574	TATGAAGCGTGCTAATAGCAAGATCAAATGCTGGGTGACATGGGCAATGCT	NA
long-mer68	CP006740.1	32809	32847	GGGCAGTGATCGGCTGGCGATGGTGGTTGGGAAAAACTG	NA
long-mer69	CP006740.1	32854	32896	AATTTATCCAGGGAATTACAGTACCGCGGTATTTCCGTGGTGG	CP006740.1.33	CP006740.1.33	32890	33441	+	AutoIPR: IPR029058:Alpha/Beta hydrolase fold;
long-mer70	CP006740.1	33097	33130	TCTCTGCTTGCTTTAGCTCGCAAGGCCGATTTTA	CP006740.1.33	CP006740.1.33	32890	33441	+	AutoIPR: IPR029058:Alpha/Beta hydrolase fold;
long-mer71	CP006740.1	35132	35169	TGAGCAGTGAGCAGGCTGCAGGCTGCAGTGTTGCAGTG	NA
long-mer72	CP006740.1	35293	35335	GCGCGTACCCATCTGGAAAAATACTGGATATCGCATCCTTGCA	NA
long-mer73	CP006740.1	39789	39831	GCGCTTGATCGAGATTTTGGGGGAAGATTTTGCGCATCAGGCA	CP006740.1.38	CP006740.1.38	39169	41028	+	AutoIPR: IPR002099:DNA mismatch repair proteinfamily;
long-mer74	CP006740.1	40453	40495	CTTGGCTATGCCATCGCACAGTTGCATGGCATTTATATCTTGG	CP006740.1.38	CP006740.1.38	39169	41028	+	AutoIPR: IPR002099:DNA mismatch repair proteinfamily;
long-mer75	CP006740.1	44616	44658	GGTAGGGTAAAAGTGTAGGTTAATTGATAGACTCCCATGAACG	CP006740.1.43	CP006740.1.43	44600	45043	-	AutoIPR: IPR007272:Sulphur transport domain; 
long-mer76	CP006740.1	49973	50015	AAAAATCGTCCAGAGGGTGGGGGGCGTTTCGCGCTGTGGCTGA	CP006740.1.50	CP006740.1.50	49958	50938	+	AutoIPR: IPR004960:Bacterial lipid Abiosynthesis acyltransferase; IPR014548:Predictedacyltransferase;
long-mer77	CP006740.1	61425	61453	GTCAGTCATACTTAAATTTTTCTTTAAAT	NA
long-mer78	CP006740.1	63582	63615	TGATTTCTATCAACGTCAGGCCCAAGCGCGCTAC	CP006740.1.65	CP006740.1.65	63451	65292	+	AutoIPR:IPR012338:Beta-lactamase/transpeptidase-like;IPR017790:Penicillin-binding protein 2;
long-mer79	CP006740.1	65823	65865	GTCAGTTCCCACGCTCTTGACAAGGGACGCGTGGATGGCGTGC	CP006740.1.66	CP006740.1.66	65301	66776	+	AutoIPR:IPR005761:UDP-N-acetylmuramoylalanyl-D-glutamate-2,6-diaminopimelate ligase;
long-mer80	CP006740.1	70054	70096	TACTGATTTCATTTTTTCGGTAATTGCAGAAGAGCTGGGTTTC	CP006740.1.69	CP006740.1.69	69254	70525	+	AutoIPR: IPR001182:Cell cycle proteinFtsW/RodA;
long-mer81	CP006740.1	74495	74574	CAGCCATTCGCGCGTTGGGGGGGGGCCGTATGTTGTCCGAGCAGGGGCGGTTGTTTCCAGTGCCGGGGGGGCTCAAGAAT	CP006740.1.74	CP006740.1.74	74524	75021	+	AutoIPR: IPR005548:Cell division proteinFtsQ/DivIB;
long-mer81	CP006740.1	74495	74574	CAGCCATTCGCGCGTTGGGGGGGGGCCGTATGTTGTCCGAGCAGGGGCGGTTGTTTCCAGTGCCGGGGGGGCTCAAGAAT	CP006740.1.73	CP006740.1.73	74186	74578	+	AutoIPR:IPR013685:Polypeptide-transport-associated, FtsQ-type;
long-mer82	CP006740.1	76369	76420	TCTTCAGCTCGTTAGCTCGTTAGCTCGTTAGCTCGTCGGTACGGCAACTTAC	NA
long-mer83	CP006740.1	79342	79421	CAGGTGATTCGACCAGAAAAATAAGTTTTTTACCATTGACGTTGGCCAATCGGCATTGGTTTGCCAGCGTTTCTGGCAGA	NA
long-mer84	CP006740.1	80339	80374	CTGACGGTCAAGGTTGGCGATCTGGTCCGAACTGGG	CP006740.1.79	CP006740.1.79	79436	80530	+	AutoIPR: IPR011055:Duplicated hybrid motif;IPR016047:Peptidase M23;
long-mer85	CP006740.1	81190	81232	TGGCGCTGATATTACTTACGGCACTAATAATGAGTTTGGCTTC	CP006740.1.80	CP006740.1.80	80681	83425	+	AutoIPR: IPR000185:Protein translocase subunitSecA; IPR027417:P-loop containing nucleoside triphosphatehydrolase;
long-mer86	CP006740.1	81497	81540	GGCATGGAACGTGCCGAGGAGGAGCTGCATCAGGCTGGTATTTT	CP006740.1.80	CP006740.1.80	80681	83425	+	AutoIPR: IPR000185:Protein translocase subunitSecA; IPR027417:P-loop containing nucleoside triphosphatehydrolase;
long-mer87	CP006740.1	85836	85878	CTCCTACCTGAGTGGTGATTGTCTGAACAGATTAATGAGGTTT	NA
long-mer88	CP006740.1	85902	85944	ACCTTGGAGCGCTCCGCAGTTTCCTAACGACACACTACCCCTC	NA
long-mer89	CP006740.1	85961	85984	AGATTCCCCTTGTGGTCGCAGCAA	NA
long-mer90	CP006740.1	86040	86082	CACTGCTGTGAATCACTAGTCTCCTCTCATCATTTCTGCACAA	NA
long-mer91	CP006740.1	86586	86628	CGTCCTCGAAAGGAGACACACCCAGGGACGGTAACATCTTGAT	CP006740.1.82	CP006740.1.82	86089	86937	-	AutoIPR:IPR029063:S-adenosyl-L-methionine-dependentmethyltransferase;
long-mer92	CP006740.1	89515	89576	GTGGGATGCCGTAAGGATGCCGTTTCCCATATAACAGTGGTGGCAGAATGCGTAGAGCCAGT	CP006740.1.85	CP006740.1.85	88649	91531	-	AutoIPR: IPR011249:Metalloenzyme, LuxS/M16peptidase-like;
long-mer93	CP006740.1	89818	89860	TGCTTTCGTTCATCAACGTTGAGGTGAAGTTTGCCGTACCCGG	CP006740.1.85	CP006740.1.85	88649	91531	-	AutoIPR: IPR011249:Metalloenzyme, LuxS/M16peptidase-like;
long-mer94	CP006740.1	90507	90549	GGAGAAATACTGGCCGATATGTTGTCAGCCAGCTTGTCCTTAT	CP006740.1.85	CP006740.1.85	88649	91531	-	AutoIPR: IPR011249:Metalloenzyme, LuxS/M16peptidase-like;
long-mer95	CP006740.1	90597	90639	GTTGTCGCCAAGTCCAGTTGCGCCACAGTATCGCTCCCCAGTT	CP006740.1.85	CP006740.1.85	88649	91531	-	AutoIPR: IPR011249:Metalloenzyme, LuxS/M16peptidase-like;
long-mer96	CP006740.1	90905	90953	CATTGAACCAATCGTGCTGTGTTGATAAGGGTGATTGGCTGGAAAGAGA	CP006740.1.85	CP006740.1.85	88649	91531	-	AutoIPR: IPR011249:Metalloenzyme, LuxS/M16peptidase-like;
long-mer97	CP006740.1	91704	91760	GATAAGACATTGCTTTGGTGTGATGTTGCTGTGGGTACTTCAGGGGGAGCCACCTGC	CP006740.1.86	CP006740.1.86	91726	91917	+	
long-mer98	CP006740.1	91828	91870	CGTGATGCTGTTTGGTTGTTTGAATATGAGGAGGTTCGTATTG	CP006740.1.86	CP006740.1.86	91726	91917	+	
long-mer99	CP006740.1	91966	91992	TTTTTGGGAGATGCTGTCATGTCATCG	NA
long-mer100	CP006740.1	92724	92766	TCCGAAGTGTTTATCCCAGATTGCTGCCATGTTGTTTGGGAAA	CP006740.1.87	CP006740.1.87	92037	93593	-	AutoIPR: IPR001547:Glycoside hydrolase, family5; IPR008965:Carbohydrate-binding domain;IPR017853:Glycoside hydrolase superfamily;
long-mer101	CP006740.1	93005	93061	AGTCAGTTTGGAAATCTCCGGCGCCCCAAGTGGCTTTGCCATGTGGTTCGTTCTTTA	CP006740.1.87	CP006740.1.87	92037	93593	-	AutoIPR: IPR001547:Glycoside hydrolase, family5; IPR008965:Carbohydrate-binding domain;IPR017853:Glycoside hydrolase superfamily;
long-mer102	CP006740.1	93386	93428	TGAATTCTTTCCAATTACGTGTCCACAGTCCATTTACCACATG	CP006740.1.87	CP006740.1.87	92037	93593	-	AutoIPR: IPR001547:Glycoside hydrolase, family5; IPR008965:Carbohydrate-binding domain;IPR017853:Glycoside hydrolase superfamily;
long-mer103	CP006740.1	93736	93794	TTTTATCACTCTATTTCCGAGTTTTAAATCACTTAAACTCCGTCGGGTATCACTCATGG	NA
long-mer104	CP006740.1	93911	93953	GGCGGTGTTGGGGTGGTCGGTCTCTGGGATGTTGCTCGCACAG	CP006740.1.88	CP006740.1.88	93894	95552	+	AutoIPR: IPR003137:Protease-associated domain,PA; IPR007484:Peptidase M28;
long-mer105	CP006740.1	94259	94301	GGATGGAGCGTCCCAGGTTGCGTTGCATGCGGTGCCGTTGGTG	CP006740.1.88	CP006740.1.88	93894	95552	+	AutoIPR: IPR003137:Protease-associated domain,PA; IPR007484:Peptidase M28;
long-mer106	CP006740.1	94541	94583	TTGGGCGACCGTGGCCAGTTCTAATACCAACAGCATGTTTGAT	CP006740.1.88	CP006740.1.88	93894	95552	+	AutoIPR: IPR003137:Protease-associated domain,PA; IPR007484:Peptidase M28;
long-mer107	CP006740.1	95325	95367	GGAGTGGCTGCGGGCAAGGCTTCTTCGGAGGACTATACGGTTC	CP006740.1.88	CP006740.1.88	93894	95552	+	AutoIPR: IPR003137:Protease-associated domain,PA; IPR007484:Peptidase M28;
long-mer108	CP006740.1	97974	98016	GATGGTTCCGCAGGCGCGATGAATGATGTCGTTTGCCTGTGTG	NA
long-mer109	CP006740.1	98031	98076	GGACAGGAGGGGCATTGCAAGAGATTGCGGGCATATTTTGGTGTGT	NA
long-mer110	CP006740.1	98419	98461	GTGGTGCGGCGGTCATGGTGATTTCGCATCTGGGCCGTCCGAA	CP006740.1.92	CP006740.1.92	98271	99446	+	AutoIPR: IPR001576:Phosphoglycerate kinase;
long-mer111	CP006740.1	99555	99586	GCTGTGTTGGGGTGCTTGTTGATGTGGGTTGT	NA
long-mer112	CP006740.1	99665	99707	GAGGGATGCATCCGGGGTGTGTTGCCGGGGAGTCCCTGGGCCT	NA
long-mer113	CP006740.1	101047	101116	GTCGCACGTCCCGATCTATGCTTTTACGCGTCACGAGGATGTGCGGCGACGCATGGTGCTGATGCGTGGT	CP006740.1.93	CP006740.1.93	99863	101329	+	AutoIPR: IPR001697:Pyruvate kinase;IPR015793:Pyruvate kinase, barrel;
long-mer114	CP006740.1	101831	101873	CTGGAGCACTTGGAGAGAGGGGCTGTGTGCGTTGTGGTGGAGT	CP006740.1.94	CP006740.1.94	101657	101923	+	
long-mer115	CP006740.1	101971	102013	TGAGCGATTGATGCTTGAATCCTGGTCTCTATTCTTTGCCCTG	NA
long-mer116	CP006740.1	114580	114622	CCGTAACCAGAGTGATCTGCCCCTGTTCGATACTCGTGCGTTT	CP006740.1.105	CP006740.1.105	113006	115384	+	AutoIPR: IPR020889:LPS-assembly protein LptD;
long-mer117	CP006740.1	114629	114751	AGTTGGGGGCAACTGTTCCGCAACAGCCGCTACACTGGTCCCGACCGTCAAAACGACGCTAATCAGCTGACTCTAGCGGTCACGTCGCGGTGGCTGGATCAGAATACTGGCAAGGAGGATCTT	CP006740.1.105	CP006740.1.105	113006	115384	+	AutoIPR: IPR020889:LPS-assembly protein LptD;
long-mer118	CP006740.1	114869	114943	AACGACCGTTGGACGCTGAACACAACGTACCAGTGGAATCCTAATTTCCGCCGTGATGATTTAGCCAGCGTCCGC	CP006740.1.105	CP006740.1.105	113006	115384	+	AutoIPR: IPR020889:LPS-assembly protein LptD;
long-mer119	CP006740.1	115015	115057	GACAACCCAGCTCAAACAGACCGATTTTTCTTTCCTGTATCCA	CP006740.1.105	CP006740.1.105	113006	115384	+	AutoIPR: IPR020889:LPS-assembly protein LptD;
long-mer120	CP006740.1	119332	119413	GTCGGCGGTAAACAACAGCGCGCCTCCCAAACCGGCCTTGATGAATAGCGCGCGCACAGCTTGTAGATAGCCATGATCATCC	CP006740.1.108	CP006740.1.108	118135	119973	-	AutoIPR: IPR001944:Glycoside hydrolase, family35; IPR017853:Glycoside hydrolase superfamily;
long-mer121	CP006740.1	120333	120375	GCGCAGCCAAGCACGCGTCATTGGACTGCCGTTCCAGCGCAGT	CP006740.1.110	CP006740.1.110	120201	122573	-	AutoIPR: IPR005887:Alpha-1,2-mannosidase,putative; IPR006311:Twin-arginine translocation pathway,signal sequence; IPR008928:Six-hairpin glycosidase-like;IPR014718:Glycoside hydrolase-type carbohydrate-binding,subgroup;
long-mer122	CP006740.1	120900	120942	CAACGCGCGTGGATCAAACGGTGTTGCCCAGGCACCATTTTCC	CP006740.1.110	CP006740.1.110	120201	122573	-	AutoIPR: IPR005887:Alpha-1,2-mannosidase,putative; IPR006311:Twin-arginine translocation pathway,signal sequence; IPR008928:Six-hairpin glycosidase-like;IPR014718:Glycoside hydrolase-type carbohydrate-binding,subgroup;
long-mer123	CP006740.1	121823	121907	ACAACTGTGCACGTGCAAACGCGCGTGACAACCGCATGGCGAAGAAGATATAGCGGCCCTTGGTCCACTGATACACACGGCGGCC	CP006740.1.110	CP006740.1.110	120201	122573	-	AutoIPR: IPR005887:Alpha-1,2-mannosidase,putative; IPR006311:Twin-arginine translocation pathway,signal sequence; IPR008928:Six-hairpin glycosidase-like;IPR014718:Glycoside hydrolase-type carbohydrate-binding,subgroup;
long-mer124	CP006740.1	122022	122085	ATGTTGAGGGAAATGGTAACGGTGCAGGCCAGTCCGTGCGGTCGCGGTCAGCTCGGCCACAATG	CP006740.1.110	CP006740.1.110	120201	122573	-	AutoIPR: IPR005887:Alpha-1,2-mannosidase,putative; IPR006311:Twin-arginine translocation pathway,signal sequence; IPR008928:Six-hairpin glycosidase-like;IPR014718:Glycoside hydrolase-type carbohydrate-binding,subgroup;
long-mer125	CP006740.1	122492	122534	GTGCCAGAGCACGTAGCTGGCTAGTGCTGCCAATCAGCGTCAG	CP006740.1.110	CP006740.1.110	120201	122573	-	AutoIPR: IPR005887:Alpha-1,2-mannosidase,putative; IPR006311:Twin-arginine translocation pathway,signal sequence; IPR008928:Six-hairpin glycosidase-like;IPR014718:Glycoside hydrolase-type carbohydrate-binding,subgroup;
long-mer126	CP006740.1	123818	123853	CGGGCTTGCCGTTGTGGGTGCCGGTGGTGACGGTGG	CP006740.1.111	CP006740.1.111	122631	124154	-	AutoIPR: IPR008313:Uncharacterised conservedprotein UCP028846; IPR012341:Six-hairpin glycosidase;
long-mer127	CP006740.1	124737	124779	TGAAGCCGACCAGGCTGCGCACCGGTGCCTGTGGGGAGTACGG	CP006740.1.113	CP006740.1.113	124531	127179	-	AutoIPR: IPR002772:Glycoside hydrolase family 3C-terminal domain; IPR017853:Glycoside hydrolasesuperfamily; IPR026891:Fibronectin type III-like domain;IPR026892:Glycoside hydrolase family 3;
long-mer128	CP006740.1	124813	124834	AGCCCGGGTGCCGGTATTGCGA	CP006740.1.113	CP006740.1.113	124531	127179	-	AutoIPR: IPR002772:Glycoside hydrolase family 3C-terminal domain; IPR017853:Glycoside hydrolasesuperfamily; IPR026891:Fibronectin type III-like domain;IPR026892:Glycoside hydrolase family 3;
long-mer129	CP006740.1	124994	125036	ATGTAGGGGGGCAGGTCCTGGATCGAGCGGTAGAAGGTCACGG	CP006740.1.113	CP006740.1.113	124531	127179	-	AutoIPR: IPR002772:Glycoside hydrolase family 3C-terminal domain; IPR017853:Glycoside hydrolasesuperfamily; IPR026891:Fibronectin type III-like domain;IPR026892:Glycoside hydrolase family 3;
long-mer130	CP006740.1	135082	135124	GGTTTGGTCGATGGTAGCGTCAGTTTTGCGGGTGCGCTGCGCT	CP006740.1.123	CP006740.1.123	134551	135858	+	AutoIPR: IPR023080:D-amino acid dehydrogenaseDadA;
long-mer131	CP006740.1	137327	137368	GGTCCATGGTGGCTACTACAATTTTATCTAGTACGGATTTTC	CP006740.1.126	CP006740.1.126	137332	138966	+	AutoIPR: IPR000014:PAS domain; IPR005467:Signaltransduction histidine kinase, core; IPR009082:Signaltransduction histidine kinase, homodimeric domain;IPR013656:PAS fold-4; IPR014285:Nitrogen fixationnegative regulator NifL;
long-mer132	CP006740.1	139070	139112	AAAGCGCTGTAGATCGAATGCTTTTGTATTTGTTCGATGCACT	NA
long-mer133	CP006740.1	139491	139533	TTGGAATCTTCGTAGTGATGCAGACTTAGGAGTTTTTGGGTTG	NA
long-mer134	CP006740.1	140532	140574	TGGGTTTGAGGGTGTGGGTCGCGATGTGACGGGCTGTGTGGGC	CP006740.1.128	CP006740.1.128	140142	140864	-	AutoIPR: IPR011055:Duplicated hybrid motif;IPR016047:Peptidase M23; IPR018392:LysM domain;
long-mer135	CP006740.1	143363	143405	TGCGAGTGCTTCTGTTCGTATTCTGATGTTGATGTGTGCGAGT	NA
long-mer136	CP006740.1	143409	143451	TTGCTGAATTGGAATGTGTAAGGAAAAAAATCGATATCCCTTC	NA
long-mer137	CP006740.1	145853	145895	ATATGCCCACTCCCGACGATGGTGGCCAGATTGCTGTGCGCGG	CP006740.1.134	CP006740.1.134	145816	146838	+	AutoIPR: IPR008220:Homoserineacetyltransferase; IPR029058:Alpha/Beta hydrolase fold;
long-mer138	CP006740.1	151496	151538	CAGCGGCGCGGAATGCTGCGGGGTAGCCGCCGGGACCGGCACC	CP006740.1.138	CP006740.1.138	150108	151919	-	AutoIPR: IPR000089:Biotin/lipoyl attachment;IPR006258:Dihydrolipoamide dehydrogenase;IPR016156:FAD/NAD-linked reductase, dimerisation domain;IPR017817:Mycothione reductase; IPR023753:Pyridinenucleotide-disulphide oxidoreductase, FAD/NAD(P)-bindingdomain;
long-mer139	CP006740.1	152699	152741	GCCAAGGGAGTAAGTTGAGGCAACCATTTGTGGTGATTGAAGC	CP006740.1.139	CP006740.1.139	151965	153620	-	AutoIPR: IPR006256:Dihydrolipoamideacetyltransferase pyruvate dehydrogenase complex;IPR023213:Chloramphenicol acetyltransferase-like domain;
long-mer140	CP006740.1	152982	153024	GGAGATGGCATCCCCTGCAGGTCTGGAATTGGGTGGCAATGCT	CP006740.1.139	CP006740.1.139	151965	153620	-	AutoIPR: IPR006256:Dihydrolipoamideacetyltransferase pyruvate dehydrogenase complex;IPR023213:Chloramphenicol acetyltransferase-like domain;
long-mer141	CP006740.1	160396	160438	TCCAAGAGTGCGTAGAGCAATTTTGCATGAGTTGGGTTGGGAT	CP006740.1.146	CP006740.1.146	159899	161011	+	AutoIPR: IPR001296:Glycosyl transferase, family1; IPR028098:Glycosyltransferase subfamily 4, N-terminaldomain;
long-mer142	CP006740.1	161170	161212	CAAAACAACCGCAATTGGTGTAAGCGGATTAACCAAGAGGACC	CP006740.1.147	CP006740.1.147	161146	161808	+	AutoIPR: IPR001765:Carbonic anhydrase;
long-mer143	CP006740.1	161871	161907	ATAGCATCACTGTGTATGAATACCTCCATGGGGGGGG	CP006740.1.148	CP006740.1.148	161898	162461	+	AutoIPR: IPR029058:Alpha/Beta hydrolase fold;
long-mer144	CP006740.1	168784	168826	ACTCACCGCACTGCTGACCGCTCACCGTGCCCTGGAAGACGCC	CP006740.1.155	CP006740.1.155	167954	169159	+	AutoIPR: IPR001518:Argininosuccinate synthase;IPR024074:Argininosuccinate synthetase,catalytic/multimerisation domain body;
long-mer145	CP006740.1	169162	169204	GTCATTGCCTTTTCAAACCACTCCCTCCCACTGCGCCCATTGC	NA
long-mer146	CP006740.1	180527	180559	AACGTAACTTCCATTTATACGAAGGTGGCCCCA	CP006740.1.170	CP006740.1.170	180412	180921	+	
long-mer147	CP006740.1	180599	180660	TTTATCTGTATTTGAATGGGATGAAGTTTGTTGTTGAATTGGATGTGGACCGTAATCGTAAA	CP006740.1.170	CP006740.1.170	180412	180921	+	
long-mer148	CP006740.1	182176	182235	AGTTTTTGAATATAGAGCCGGGTGATCCCAACAGAAATGAGGCGCTTGCTGAAAAACTAG	CP006740.1.173	CP006740.1.173	181956	187277	+	AutoIPR: IPR011049:Serralysin-likemetalloprotease, C-terminal;
long-mer149	CP006740.1	185548	185589	TTATTGCTAGCCAGGTGCGGCGGCTGCACGAAGGGCAAGATG	CP006740.1.173	CP006740.1.173	181956	187277	+	AutoIPR: IPR011049:Serralysin-likemetalloprotease, C-terminal;
long-mer150	CP006740.1	187383	187410	GGGGGGGGAGGGGTGTTTGATCGGGGGA	NA
long-mer151	CP006740.1	187450	187471	TGTCGCGCAGGGGGAGGGGGGG	NA
long-mer152	CP006740.1	188694	188736	TTCGCTTCAGCCTATGTCTCCAGTGTCGGATTCTCCAAGTCTT	CP006740.1.176	CP006740.1.176	188707	190035	+	AutoIPR: IPR001046:NRAMP family;
long-mer153	CP006740.1	191915	191957	AAGCGACCGTGGTGCAATGGTCTTGATGGGGGAGGTAAATACG	CP006740.1.178	CP006740.1.178	191735	192226	-	
long-mer154	CP006740.1	192298	192340	ATACGCCATTGCGGGTGAAAAGTTGTCCGCGGGCCAATCCGCG	CP006740.1.179	CP006740.1.179	192230	193081	-	AutoIPR: IPR003703:Acyl-CoA thioesterase;IPR029069:HotDog domain;
long-mer155	CP006740.1	192655	192697	TGAGCCAGGTTTGCATTTGGGATGGCATTCTGGCTAGTGTTTC	CP006740.1.179	CP006740.1.179	192230	193081	-	AutoIPR: IPR003703:Acyl-CoA thioesterase;IPR029069:HotDog domain;
long-mer156	CP006740.1	198441	198483	AGCCGTGGGGAGAGTCTTGGATTGCGTTACCAGCTTGGTTTTT	CP006740.1.182	CP006740.1.182	195561	198485	+	AutoIPR: IPR015500:Peptidase S8,subtilisin-related; IPR023827:Peptidase S8, subtilisin,Asp-active site; IPR023828:Peptidase S8, subtilisin,Ser-active site;
long-mer157	CP006740.1	198501	198543	GATGCCGACGTACGGTAGTTTTGTGCGTCGGCATTGTCACGGA	NA
long-mer158	CP006740.1	198703	198745	TATCCTTACAGAGGATTCCATGTGGCGCTCAATGTGCCAATAC	CP006740.1.183	CP006740.1.183	198574	198771	+	
long-mer159	CP006740.1	198817	198878	AGCGCCTTGGGGTGATACGCGGCTACATTGGAATAAATGAAGTGTTCTTCCAAGTGCCGTCA	NA
long-mer160	CP006740.1	199201	199243	CAGTGCCTTTGAAACTGTTTAGGGACTTCCAAGCTGTTCTAAC	NA
long-mer161	CP006740.1	199386	199419	AGTTCTTTATCTGTTGGTAGGTGTGCTGTGTTGC	NA
long-mer162	CP006740.1	199696	199738	GCATCAAAATGTTGATGGGTGCGGAATTTGTATCGGCATCGCA	NA
long-mer163	CP006740.1	202220	202262	AGGAAGTGAGTGTGTCGATGCACTGTGTACTCCTACGTGCTTT	NA
long-mer164	CP006740.1	202513	202555	CGTTCGTCAAATAGCAGTTTGTTATATGTGTCTGGCCATACTA	CP006740.1.186	CP006740.1.186	202410	205001	-	AutoIPR: IPR022284:Glycerol-3-phosphateO-acyltransferase/Dihydroxyacetone phosphateacyltransferase;
long-mer165	CP006740.1	202827	202869	TTCCTCATTGCCGGCTGATAGTAGCAGCCCTTCCCGGACAAAT	CP006740.1.186	CP006740.1.186	202410	205001	-	AutoIPR: IPR022284:Glycerol-3-phosphateO-acyltransferase/Dihydroxyacetone phosphateacyltransferase;
long-mer166	CP006740.1	203247	203289	GATCAGGTCAGCTTCACCCATTGCATGTTTAGGTGTGGATAGC	CP006740.1.186	CP006740.1.186	202410	205001	-	AutoIPR: IPR022284:Glycerol-3-phosphateO-acyltransferase/Dihydroxyacetone phosphateacyltransferase;
long-mer167	CP006740.1	203496	203538	ATACTTCTGTTTGAGCACTTTTGGAATATTCCAAAATAGCCTC	CP006740.1.186	CP006740.1.186	202410	205001	-	AutoIPR: IPR022284:Glycerol-3-phosphateO-acyltransferase/Dihydroxyacetone phosphateacyltransferase;
long-mer168	CP006740.1	203552	203594	TCTTTTTGGGTTCGCCGGACAATTCATCCAAGTAGCTGGTGCC	CP006740.1.186	CP006740.1.186	202410	205001	-	AutoIPR: IPR022284:Glycerol-3-phosphateO-acyltransferase/Dihydroxyacetone phosphateacyltransferase;
long-mer169	CP006740.1	203871	203913	GATCGGTAGATTGAGGTTGATTCCCGCTACGATGTGTGGGAGC	CP006740.1.186	CP006740.1.186	202410	205001	-	AutoIPR: IPR022284:Glycerol-3-phosphateO-acyltransferase/Dihydroxyacetone phosphateacyltransferase;
long-mer170	CP006740.1	203955	203997	GTCAATATGGCTGCGGTGACTAGGTACATACACAACCTCGTGC	CP006740.1.186	CP006740.1.186	202410	205001	-	AutoIPR: IPR022284:Glycerol-3-phosphateO-acyltransferase/Dihydroxyacetone phosphateacyltransferase;
long-mer171	CP006740.1	205466	205508	AGAAATGCAACGCATTTACACTGTCTGGAAGCGACTCTCTCTT	NA
long-mer172	CP006740.1	205785	205827	TTTCTGATGTTGTCCCGTATCTCGTATTACTTTCAATAGCAGA	NA
long-mer173	CP006740.1	206507	206549	GGGGAAAGTGCGGTGTTACCGCGTGACTTAACCATGTTCTGTC	CP006740.1.188	CP006740.1.188	206367	206537	+	
long-mer174	CP006740.1	207076	207116	CCACTGGTTTGGTGCGCCGGACTACGCTCTTATCCGATGGG	CP006740.1.189	CP006740.1.189	206901	209927	+	AutoIPR: IPR000531:TonB-dependent receptor,beta-barrel; IPR008291:Glucoamylase, starch-binding;
long-mer175	CP006740.1	207503	207547	CGTTGCCAAAGGGGGGATTTCTGCGCAGAACGACAGCCAGGGGAG	CP006740.1.189	CP006740.1.189	206901	209927	+	AutoIPR: IPR000531:TonB-dependent receptor,beta-barrel; IPR008291:Glucoamylase, starch-binding;
long-mer176	CP006740.1	212475	212517	GCATATCGTTACCGTAGAGTCCCAGGCCTTGTCCTTGTGCCGA	NA
long-mer177	CP006740.1	214351	214393	GGGCATTGTCTAAAGGGTGATCGCAGTGTTTGGCATTCACGGG	CP006740.1.193	CP006740.1.193	214187	214363	+	
long-mer178	CP006740.1	214882	214924	ATGTGCTGATTGTCTTGCATGTATGGCTTTAGGGGTCAGCATT	CP006740.1.194	CP006740.1.194	214819	215523	-	AutoIPR: IPR001352:Ribonuclease HII/HIII;IPR012337:Ribonuclease H-like domain;
long-mer179	CP006740.1	219153	219193	CTGTCCGAAGAAAACCACTCAAAATTTTAATGTCTGGTGAC	NA
long-mer180	CP006740.1	223540	223567	TGGCAGGCTTAACTGAGCGAGAGTCGAA	CP006740.1.201	CP006740.1.201	223159	224343	-	AutoIPR: IPR003821:1-deoxy-D-xylulose5-phosphate reductoisomerase; IPR016040:NAD(P)-bindingdomain; IPR026877:DXP reductoisomerase C-terminaldomain;
long-mer181	CP006740.1	227354	227396	TCGGCATTGATGTTGTAAGCAGCGGCTAAGGTGCTACCTGTTG	CP006740.1.205	CP006740.1.205	227320	228663	-	AutoIPR: IPR005017:Membrane protein, aromatichydrocarbon degradation;
long-mer182	CP006740.1	230952	231030	GCTGCATCGCTGCCTGCGCATTGCGCATGTCATTTGGTCTGGAAAAGAAACATTGGGGCGTAAATGTCCGCTGAAGAGA	NA
long-mer183	CP006740.1	232028	232091	TGCTCTTGGCAAAGCAAAAGCTAAAGTCATGTTGGTGGAGAACTGTCATTTAGATGATGCAAAG	NA
long-mer184	CP006740.1	232177	232222	ATTTCCGGAGACTGTCAGCTAGGTGATTTTAAAAAATTGTAAGCCA	NA
long-mer185	CP006740.1	232251	232274	ATATTGATTGAGTTTTCATAATGA	CP006740.1.210	CP006740.1.210	232271	232414	+	
long-mer186	CP006740.1	232276	232312	TATTCGATCACATTTTACGCTTGATGTGATCGAACAT	CP006740.1.210	CP006740.1.210	232271	232414	+	
long-mer187	CP006740.1	232595	232632	TCGCCTACAGCGTAGTAGGGGGCGATGTTGTAGCAAAA	CP006740.1.211	CP006740.1.211	232411	232659	+	
long-mer188	CP006740.1	232656	232687	CTGACCCTTTAAGTTTTACTTCACATTTACCT	CP006740.1.211	CP006740.1.211	232411	232659	+	
long-mer189	CP006740.1	232864	232899	TTAAAAAAGAAGGTGCCCCCCTACATAGGGGGGCAA	NA
long-mer190	CP006740.1	232997	233054	TGATACCGCTTCCTGGTTTTTTGTTCAGCGCGTGTTTGTGGAGCCAGCCGGGGTCGAA	NA
long-mer191	CP006740.1	233373	233415	CGCTTGTTGGATGATTGCTGCTGCCTTTGAGGAGGAGTTTTTG	CP006740.1.214	CP006740.1.214	233361	234020	-	AutoIPR: IPR000887:KDPG/KHG aldolase;IPR013785:Aldolase-type TIM barrel;
long-mer192	CP006740.1	234088	234130	GGCTGTGGGGCTGTGTATTGGATGATGTCTCAGGCGTCTTGGG	CP006740.1.215	CP006740.1.215	234117	236033	-	AutoIPR:IPR000581:Dihydroxy-acid/6-phosphogluconate dehydratase;IPR015928:Aconitase/3-isopropylmalate dehydratase,swivel;
long-mer193	CP006740.1	236904	236946	CCTGCGGGACTTGCTCGGTGTGTCGTGCGTATGCGGCTGCGCC	CP006740.1.217	CP006740.1.217	236890	237903	-	AutoIPR: IPR003836:Glucokinase;
long-mer194	CP006740.1	237809	237851	AGTGGTGCTGAGGTTAGGGTGCGGTTGGCGAGCGCAAAGCGGG	CP006740.1.217	CP006740.1.217	236890	237903	-	AutoIPR: IPR003836:Glucokinase;
long-mer195	CP006740.1	239545	239587	GTGTGATGTGAAAATGATGTCTATGTCATGTCAGAATCGCTAG	NA
long-mer196	CP006740.1	240301	240343	CAGCAGATTGATACCCCGATGATGCTTTACGACCATCCGGCGA	CP006740.1.219	CP006740.1.219	239662	240756	+	AutoIPR: IPR003439:ABC transporter-like;IPR008995:Molybdate/tungstate binding, C-terminal;IPR012340:Nucleic acid-binding, OB-fold; IPR027417:P-loopcontaining nucleoside triphosphate hydrolase;
long-mer197	CP006740.1	241186	241228	CCCGTCTAGGCCGATCTGCTGCGGTGTCCATTGATCGCGCTGG	CP006740.1.220	CP006740.1.220	240901	241818	-	AutoIPR: IPR006277:Sarcosine oxidase, alphasubunit; IPR017703:YgfZ/GcvT conserved site;
long-mer198	CP006740.1	246219	246261	CTGATTCCTTCTGGCGATGAGTCACCTTTGTTCAACCAGATGC	CP006740.1.228	CP006740.1.228	245994	246446	+	
long-mer199	CP006740.1	248561	248582	GCGGACCGATCATGATGCGGCG	NA
long-mer200	CP006740.1	250319	250361	GGTTGCTGTTACCACGCGGTATGCCTGGTAAGTGGTTGGCGCT	CP006740.1.231	CP006740.1.231	248749	251253	+	AutoIPR: IPR004797:Competence proteinComEC/Rec2; 
long-mer201	CP006740.1	254388	254430	GCCGTGATCCTAAGACTCCCCTCTGGATTCAACCAGATACGCC	CP006740.1.235	CP006740.1.235	254105	255124	+	AutoIPR: IPR003758:Tetraacyldisaccharide4'-kinase; IPR027417:P-loop containing nucleosidetriphosphate hydrolase;
long-mer202	CP006740.1	255115	255194	TTCGTGTTGATTATCTCTAATATAAATTTATCTTAAAAATATATTTTATATTAATTTAGACTCCATAATGAGTAAAATTA	CP006740.1.235	CP006740.1.235	254105	255124	+	AutoIPR: IPR003758:Tetraacyldisaccharide4'-kinase; IPR027417:P-loop containing nucleosidetriphosphate hydrolase;
long-mer203	CP006740.1	255315	255341	CAAGAAAGAATTTCGTTTAACGGGACT	NA
long-mer204	CP006740.1	255446	255494	GTTAATATGCTGGACGCGGTTGGGGTGATGGTATCAGAGAATGCCGCAT	NA
long-mer205	CP006740.1	255809	255840	GTTCACCCCGAGCGGCGGCGGCATCAGGCAGG	CP006740.1.236	CP006740.1.236	255531	256190	-	
long-mer206	CP006740.1	256283	256374	GTCATGAGGCTTCCTGTTTTTCTTACCAAGGTTTCCAGGTGTGAGGCCAGGTCTGGGATGTCGCTGCTAGTGTGCTGGTGGGCGCTGGGTGG	CP006740.1.237	CP006740.1.237	256138	257109	-	
long-mer207	CP006740.1	257670	257699	TTCATCAACGCCCCCATGCACGACGGTGAT	CP006740.1.239	CP006740.1.239	257667	258560	-	AutoIPR: IPR006949:Baseplate protein J-like;IPR014507:Baseplate assembly protein J, predicted;
long-mer207	CP006740.1	257670	257699	TTCATCAACGCCCCCATGCACGACGGTGAT	CP006740.1.238	CP006740.1.238	257117	257674	-	AutoIPR: IPR006521:Tail protein I;
long-mer208	CP006740.1	258896	258931	CATGCTCAGCAGCTTGGGGGACTCACTGGGCGGTGT	NA
long-mer209	CP006740.1	259482	259518	CCACATCAAACCCGATTTGGTACTGATATACCGGAAG	CP006740.1.242	CP006740.1.242	259297	259578	+	AutoIPR: IPR007712:Toxin-antitoxin system,RelE/ParE toxin family;
long-mer210	CP006740.1	259586	259607	CAAGATCACGCGCCTTCATGTG	NA
long-mer211	CP006740.1	259618	259657	CCCCTGGGCAGGGGTGGTAGGCGCATTGGGTCCTTGGGCC	CP006740.1.243	CP006740.1.243	259615	260202	-	AutoIPR: IPR013046:Bacteriophage Mu/P2,baseplate assembly;
long-mer212	CP006740.1	264346	264367	TGTTTGGGCAACGTTTTCCTGC	CP006740.1.250	CP006740.1.250	264345	264854	+	
long-mer213	CP006740.1	264527	264569	AGTCGATGAGCACGGCGCGCTCTCCTACATGGGCACGCATCCG	CP006740.1.250	CP006740.1.250	264345	264854	+	
long-mer214	CP006740.1	264590	264632	CATCACCACCTACGGCGGCAATCTGGTCGAGAACATCACCCAA	CP006740.1.250	CP006740.1.250	264345	264854	+	
long-mer215	CP006740.1	264788	264821	CCCCTGGGCAGAAGGGTTGCCTTTAGCGGCGGAA	CP006740.1.250	CP006740.1.250	264345	264854	+	
long-mer216	CP006740.1	264830	264863	AACCCAGCGTTACAGGAAGCAATGATGACCATTC	CP006740.1.251	CP006740.1.251	264854	265129	+	AutoIPR: IPR014883:VRR-NUC domain;
long-mer216	CP006740.1	264830	264863	AACCCAGCGTTACAGGAAGCAATGATGACCATTC	CP006740.1.250	CP006740.1.250	264345	264854	+	
long-mer217	CP006740.1	265435	265471	GTCACACAGTCCCCCACTTTAGCTCCATGTGATGGCG	CP006740.1.252	CP006740.1.252	265131	265451	-	
long-mer218	CP006740.1	265904	265932	CTCCAAGTTGAAAGGGTTCCGACTGCGGC	CP006740.1.253	CP006740.1.253	265524	266942	+	AutoIPR: IPR000330:SNF2-related;IPR027417:P-loop containing nucleoside triphosphatehydrolase;
long-mer219	CP006740.1	266117	266139	GGTGCAGATCGGCAGTGATCCAC	CP006740.1.253	CP006740.1.253	265524	266942	+	AutoIPR: IPR000330:SNF2-related;IPR027417:P-loop containing nucleoside triphosphatehydrolase;
long-mer220	CP006740.1	266411	266453	GTACACCGATGACACACGTCATGCCTGGGAAGTCGTGCACGAT	CP006740.1.253	CP006740.1.253	265524	266942	+	AutoIPR: IPR000330:SNF2-related;IPR027417:P-loop containing nucleoside triphosphatehydrolase;
long-mer221	CP006740.1	266564	266588	GGGACGTGCTTTGGACAAACACCCC	CP006740.1.253	CP006740.1.253	265524	266942	+	AutoIPR: IPR000330:SNF2-related;IPR027417:P-loop containing nucleoside triphosphatehydrolase;
long-mer222	CP006740.1	267130	267172	GCCCCTAGCCGCTGGTTTATGCCTTTCCAGAAGTGAGGTTGCC	CP006740.1.254	CP006740.1.254	267095	267352	+	AutoIPR: IPR025319:Domain of unknown functionDUF4224;
long-mer223	CP006740.1	268446	268488	TTTTGTGGTTGATTATCTCGCGAATGATTTCTCTAATCTGTGG	NA
long-mer224	CP006740.1	268516	268558	GGATAGGTTTTTTTAGCAGAGTGTTTCAATCGTCTGAAATGAG	NA
long-mer225	CP006740.1	268692	268734	TGAATCTCTCATCTAAGAAAATGTGATTTCTGGGAGTTCAATG	NA
long-mer226	CP006740.1	270130	270172	CGCTGATACACAGCAACAAGAGCAGTGATGACGTTGGGATGTC	CP006740.1.257	CP006740.1.257	269784	270260	+	AutoIPR: IPR029033:Histidine phosphatasesuperfamily;
long-mer227	CP006740.1	270251	270293	GTGGCCGTGACGTCATGTCTGTAATGGTATGGATCTCTATTTT	CP006740.1.257	CP006740.1.257	269784	270260	+	AutoIPR: IPR029033:Histidine phosphatasesuperfamily;
long-mer227	CP006740.1	270251	270293	GTGGCCGTGACGTCATGTCTGTAATGGTATGGATCTCTATTTT	CP006740.1.258	CP006740.1.258	270265	270837	+	AutoIPR:IPR007372:Lipid/polyisoprenoid-binding, YceI-like;
long-mer228	CP006740.1	283259	283301	GGTGAGGCGCAGGATTACATTACCTTGTATTTCGATCGTTTTG	CP006740.1.271	CP006740.1.271	280937	283708	+	AutoIPR: IPR002298:DNA polymerase A;IPR029060:PIN domain-like;
long-mer229	CP006740.1	283742	283826	CCATGACCTTGGATGCGGTATCGGGGAATGTTGTCGCTATTTTAATGAGTGATTAATTTATATTTTCACGTGTTATCAATGTATA	NA
long-mer230	CP006740.1	288704	288746	GGCCCGTGAGATTGGTTATCCTCTGGTGGTCCGTCCGAGTTAT	CP006740.1.276	CP006740.1.276	286593	289835	+	AutoIPR: IPR006275:Carbamoyl-phosphatesynthase, large subunit; IPR006284:Glutathionesynthetase, prokaryotic; IPR011607:Methylglyoxalsynthase-like domain; IPR011761:ATP-grasp fold;
long-mer231	CP006740.1	291086	291128	CGATGAGGTAGTTGCTCCTTTATTGGCGGCGATGGGGCGTGGC	CP006740.1.278	CP006740.1.278	290286	291236	+	AutoIPR: IPR016631:Regulatory, RpfE;
long-mer232	CP006740.1	293223	293265	TTACTTCTGTGAGGGATGCGCGTTTCTAGATGTTGTCTCACAT	NA
long-mer233	CP006740.1	294281	294323	ACGGTTGGTTGAAGACGGAGATTGGGGTGCATCGTTTGGTGCG	CP006740.1.281	CP006740.1.281	293824	294840	+	AutoIPR: IPR004374:Peptide chain release factor2; IPR014720:Double-stranded RNA-binding domain;
long-mer234	CP006740.1	294837	294880	ATGATTCAACTATAGTTTCGGGGGCCGCTACCCTACGGTATCAC	CP006740.1.281	CP006740.1.281	293824	294840	+	AutoIPR: IPR004374:Peptide chain release factor2; IPR014720:Double-stranded RNA-binding domain;
long-mer235	CP006740.1	294941	294983	AAAAAGTATCCGAGTTTCTTTTGTGTCACCCTTATTCCCGAAT	NA
long-mer236	CP006740.1	295258	295300	GCGTCTCATGGGCAAGGCCAGTTTTGCTCAGATTCAGGACGAG	CP006740.1.282	CP006740.1.282	295022	296542	+	AutoIPR: IPR002313:Lysine-tRNA ligase, classII; IPR018150:Aminoacyl-tRNA synthetase, class II(D/K/N)-like;
long-mer237	CP006740.1	295801	295843	CCGCAACTTCCGTAACGAGGGTGTGTCGACCCGGCACAACCCC	CP006740.1.282	CP006740.1.282	295022	296542	+	AutoIPR: IPR002313:Lysine-tRNA ligase, classII; IPR018150:Aminoacyl-tRNA synthetase, class II(D/K/N)-like;
long-mer238	CP006740.1	297090	297132	TGAACTACGCGCCCGTTGCAACAACTTATTGCAGCTACGCCAG	CP006740.1.283	CP006740.1.283	296680	297834	+	AutoIPR: IPR003607:HD/PDEase domain;IPR011006:CheY-like superfamily;
long-mer239	CP006740.1	297426	297468	GAACGAGGAGGAGATGGCCATTATGCGTCGGCATCCGCGTATT	CP006740.1.283	CP006740.1.283	296680	297834	+	AutoIPR: IPR003607:HD/PDEase domain;IPR011006:CheY-like superfamily;
long-mer240	CP006740.1	298439	298471	TTGTCGGGTATGACGGAGGTGTTGGCCACAACG	CP006740.1.284	CP006740.1.284	297818	299971	+	AutoIPR: IPR005467:Signal transductionhistidine kinase, core; IPR009082:Signal transductionhistidine kinase, homodimeric domain; IPR011006:CheY-likesuperfamily; IPR014302:Signal transduction histidinekinase, TMAO sensor TorS; IPR014525:Signal transductionhistidine kinase, hybrid-type, ethylene sensor;
long-mer241	CP006740.1	300794	300920	TGCGATGGGTTTCTTCGATGACGCGAATGGATGATTCGCATATGGGGTGAGGAATGGGATGTGCAGCGGACATTTATTGTTCTCCGTAATGGTAGTCCGGTCGGCTATGTTGCGGACGTAGAAGCGG	CP006740.1.285	CP006740.1.285	299994	300866	-	AutoIPR: IPR001753:Crotonase superfamily;IPR029045:ClpP/crotonase-like domain;
long-mer242	CP006740.1	301919	301961	TTACTACGAGGCACAGGAGATTGCCACAACTGGCGCGAAGGTG	CP006740.1.286	CP006740.1.286	301146	303752	+	AutoIPR: IPR000183:Ornithine/DAP/Argdecarboxylase; IPR011246:Bifunctional diaminopimelatedecarboxylase/aspartate kinase; IPR029066:PLP-bindingbarrel;
long-mer243	CP006740.1	302177	302219	ATTGTTCAAGAAACACGGATTTTCGGTGGACCTCATCGGATCG	CP006740.1.286	CP006740.1.286	301146	303752	+	AutoIPR: IPR000183:Ornithine/DAP/Argdecarboxylase; IPR011246:Bifunctional diaminopimelatedecarboxylase/aspartate kinase; IPR029066:PLP-bindingbarrel;
long-mer244	CP006740.1	302727	302748	GCAGTAGCTGCCGTGGATCAGC	CP006740.1.286	CP006740.1.286	301146	303752	+	AutoIPR: IPR000183:Ornithine/DAP/Argdecarboxylase; IPR011246:Bifunctional diaminopimelatedecarboxylase/aspartate kinase; IPR029066:PLP-bindingbarrel;
long-mer245	CP006740.1	305592	305622	GTTGCGCGCTGCGGGGCATTGTACGGCATTG	CP006740.1.288	CP006740.1.288	305185	306591	+	AutoIPR:IPR005762:UDP-N-acetylmuramoylalanine-D-glutamateligase;
long-mer246	CP006740.1	307096	307120	CCGGGCTGTTGCTTTGAGTCCTCAC	NA
long-mer247	CP006740.1	307292	307334	ACTGTTTCGTGTTTATTGGTCATGTTTCCAGTGTTGTCAGCTT	NA
long-mer248	CP006740.1	307537	307579	AAGTCGTATGTATGAGTCATTTTGTTGCATGGGATGACGAGAT	NA
long-mer249	CP006740.1	308317	308359	TTTGTGCCATGCCCAGCGCATCGGGTGTGATTTTGCGGTGCTC	CP006740.1.290	CP006740.1.290	307598	308560	+	AutoIPR: IPR003733:Thiamine phosphate synthase;IPR015797:NUDIX hydrolase domain-like;
long-mer250	CP006740.1	308565	308590	TGGCTACTGTTGCTGTATGTGGTGCG	NA
long-mer251	CP006740.1	309025	309067	GTGGGTTTCCGGGTATGCGCCTATCTCTAGGTGGAAGTGATCG	CP006740.1.291	CP006740.1.291	308614	309441	-	AutoIPR: IPR003171:Methylenetetrahydrofolatereductase; IPR029041:FAD-linked oxidoreductase-like;
long-mer252	CP006740.1	309851	309893	AGAGACATGCTGACGGTGCTTCTACGAATCACTCTTGAGTTTG	NA
long-mer253	CP006740.1	311391	311433	CGTGTGGCAGTCGTTGAAAACTGTTTGCTTCAGGAGTTGCACA	CP006740.1.294	CP006740.1.294	311349	312842	+	AutoIPR: IPR000110:Ribosomal protein S1;IPR019307:RNA-binding protein AU-1/Ribonuclease E/G;
long-mer254	CP006740.1	311775	311817	AAGATGGTTGGGGTTTCGCTCAGGATTGAAGATGAAGCAGAGC	CP006740.1.294	CP006740.1.294	311349	312842	+	AutoIPR: IPR000110:Ribosomal protein S1;IPR019307:RNA-binding protein AU-1/Ribonuclease E/G;
long-mer255	CP006740.1	312737	312779	GGAGTCTGCTGCGGTTGCTGAATTGGAGGCGGTGCTTGGCAAA	CP006740.1.294	CP006740.1.294	311349	312842	+	AutoIPR: IPR000110:Ribosomal protein S1;IPR019307:RNA-binding protein AU-1/Ribonuclease E/G;
long-mer256	CP006740.1	312893	312935	TTCATTATGCGTGTGTCAAGGCGGGTATTTGCTTCACGGCAGA	CP006740.1.295	CP006740.1.295	312839	312988	+	
long-mer257	CP006740.1	313153	313195	GTCAGCCGGTGCGCTTCGATATGTTGAGTACATCTTGGACGCA	CP006740.1.296	CP006740.1.296	312954	316814	+	AutoIPR: IPR011836:Conserved hypotheticalprotein CHP02099; 
long-mer258	CP006740.1	313250	313292	GGGGATTGGGCAAGTAGAGGTTCTGGTGGCGATGTATACCGGG	CP006740.1.296	CP006740.1.296	312954	316814	+	AutoIPR: IPR011836:Conserved hypotheticalprotein CHP02099; 
long-mer259	CP006740.1	313784	313826	TGATCTACAAGGGGTCCGATTAGAGGGGGGGCGTCTTGCTGGA	CP006740.1.296	CP006740.1.296	312954	316814	+	AutoIPR: IPR011836:Conserved hypotheticalprotein CHP02099; 
long-mer260	CP006740.1	314155	314197	CTGGCCGTGTTGAGCAGCTTGCTTTTCTACCTGTGGCTGATGC	CP006740.1.296	CP006740.1.296	312954	316814	+	AutoIPR: IPR011836:Conserved hypotheticalprotein CHP02099; 
long-mer261	CP006740.1	314301	314343	TTTGGACGTAGGCATGAAATCAACTTGGCGGGGCGTATTGTCG	CP006740.1.296	CP006740.1.296	312954	316814	+	AutoIPR: IPR011836:Conserved hypotheticalprotein CHP02099; 
long-mer262	CP006740.1	314702	314744	GTGGCCTGTATTGGAAAAGCTCGATGCTGATATCGCTTTTATC	CP006740.1.296	CP006740.1.296	312954	316814	+	AutoIPR: IPR011836:Conserved hypotheticalprotein CHP02099; 
long-mer263	CP006740.1	314892	314934	CGGCGCAGTCCATTGCATCAAGACGATGCGGATACTTTGGACA	CP006740.1.296	CP006740.1.296	312954	316814	+	AutoIPR: IPR011836:Conserved hypotheticalprotein CHP02099; 
long-mer264	CP006740.1	316126	316164	GGGGTAAAGGGGAAGCCGCCATCATTCGACTGTCGGCGC	CP006740.1.296	CP006740.1.296	312954	316814	+	AutoIPR: IPR011836:Conserved hypotheticalprotein CHP02099; 
long-mer265	CP006740.1	317381	317423	TCGATCAGTTATTGCGTGCGGTTGATCCGCGTGTCACTCAGGT	CP006740.1.297	CP006740.1.297	316939	318396	+	AutoIPR: IPR002510:TldD/PmbA;
long-mer266	CP006740.1	318648	318682	TGTTTGGTGATTCAGGGGGGGCTATATGCTTTGAT	NA
long-mer267	CP006740.1	326216	326258	TTGTATCTAGGTTTTCTTTTTTGGGCGTTGCCAGCCGTCCAGT	CP006740.1.306	CP006740.1.306	326222	327595	-	AutoIPR: IPR005882:BifunctionalUDP-N-acetylglucosaminepyrophosphorylase/glucosamine-1-phosphateN-acetyltransferase; IPR029044:Nucleotide-diphospho-sugartransferases;
long-mer268	CP006740.1	326535	326577	GTGTTTTTTGTCTCGACAAAGCTACCGATGTGCACGCCGTCGG	CP006740.1.306	CP006740.1.306	326222	327595	-	AutoIPR: IPR005882:BifunctionalUDP-N-acetylglucosaminepyrophosphorylase/glucosamine-1-phosphateN-acetyltransferase; IPR029044:Nucleotide-diphospho-sugartransferases;
long-mer269	CP006740.1	331718	331760	TACTGTTACCAGCTGCCCGTGTTCTTAAATTCTTCAATGTGCT	CP006740.1.311	CP006740.1.311	331723	333270	-	AutoIPR: IPR005294:ATPase, F1 complex, alphasubunit; IPR022425:Flagellar export ATPase FliI, clade 2;IPR023366:ATP synthase subunit alpha-like domain;IPR027417:P-loop containing nucleoside triphosphatehydrolase;
long-mer270	CP006740.1	332104	332146	CTTGATAATTTTAGTCTGTGCTGAGCCACCGACGCGCGATACG	CP006740.1.311	CP006740.1.311	331723	333270	-	AutoIPR: IPR005294:ATPase, F1 complex, alphasubunit; IPR022425:Flagellar export ATPase FliI, clade 2;IPR023366:ATP synthase subunit alpha-like domain;IPR027417:P-loop containing nucleoside triphosphatehydrolase;
long-mer271	CP006740.1	333127	333169	ATCTGCTAAGCCAAAAATGCGTACAATGCCATCGGAAACGCTG	CP006740.1.311	CP006740.1.311	331723	333270	-	AutoIPR: IPR005294:ATPase, F1 complex, alphasubunit; IPR022425:Flagellar export ATPase FliI, clade 2;IPR023366:ATP synthase subunit alpha-like domain;IPR027417:P-loop containing nucleoside triphosphatehydrolase;
long-mer272	CP006740.1	333276	333318	AGTCCTAATTGCGTCGGCCTGAGGGAGCTGACAGTTTGTGAGT	NA
long-mer273	CP006740.1	333628	333670	AGCGTATATAAGCCGGATCCGGTCCTTCAGGTGACAGTAGTGC	CP006740.1.312	CP006740.1.312	333320	333847	-	AutoIPR: IPR000711:ATPase, OSCP/delta subunit;IPR026015:F1F0 ATP synthase OSCP/delta subunit,N-terminal domain;
long-mer274	CP006740.1	334185	334227	GCAGCTAAACCCTCTGCAATTCTTTGCTGCCGCTCCTCAATTA	CP006740.1.313	CP006740.1.313	333851	334321	-	AutoIPR: IPR002146:ATPase, F0 complex, subunitB/B', bacterial/chloroplast; IPR028987:F-type ATPsynthase subunit B-like, membrane domain;
long-mer275	CP006740.1	334250	334292	CTTGGTTGCCACGATCCAAATAAAAGCTGCGAAGGCTAGGGAT	CP006740.1.313	CP006740.1.313	333851	334321	-	AutoIPR: IPR002146:ATPase, F0 complex, subunitB/B', bacterial/chloroplast; IPR028987:F-type ATPsynthase subunit B-like, membrane domain;
long-mer276	CP006740.1	334645	334687	GCCAAGACCCGCCCCAAGTGCGGCTAAACCGATCATGATGCCA	CP006740.1.314	CP006740.1.314	334441	334746	-	AutoIPR: IPR000454:ATPase, F0 complex, subunitC; IPR002379:V-ATPase proteolipid subunit C-like domain;
long-mer277	CP006740.1	336145	336169	TTTCATGGTGCTGCATCCAATGGAG	NA
long-mer278	CP006740.1	336198	336234	AGTGTTCGTATCGTTATTTTTTAGCTTCATGCACTCT	NA
long-mer279	CP006740.1	336283	336319	TGGCTTGCTAAGGTTACTTGGTCGTTAAGCTTCAATC	NA
long-mer280	CP006740.1	336363	336447	CAAAGATGCTTTGCATTATCACGCTAACTGAATTAACGTAATGTATGGGGTAATGAAGTATTAGGGTTTAGAGTTTAGGCGCTTG	NA
long-mer281	CP006740.1	336626	336668	TAGTAAGTTACTCGAACATAATTGTGACTTGGTAATGGAGTTT	NA
long-mer282	CP006740.1	336686	336728	TATTCTTCGGTGTATGGCTTGTTTCTTTTGCATTGCTAACTGA	NA
long-mer283	CP006740.1	336759	336828	CTTTTGACTTGGCATAACTGTACTGTGTCTGGGGTAGTGTTTTCAAATTGATGTTTCTCATTAATCTTTA	NA
long-mer284	CP006740.1	336881	337000	CTTCGCCATTAAGTTGCTTTTGGGCGCGCTTCTTGCCTATGGGGCTGGTTCGGCGTATTATGTTTCTTGTTTTATTGCTCCTTATTGATTGATTGATTGATTGATTGATTGCATTGCATT	NA
long-mer285	CP006740.1	337006	337048	TCTCTTAGTCTCTACATTGCACCCATTGTGGTGTGATTGCGTC	NA
long-mer286	CP006740.1	338328	338370	GATTTGACTATCGTCGGTAGCTATAACACTCTGCCTGTTTCTG	CP006740.1.319	CP006740.1.319	338325	338933	+	AutoIPR: IPR002136:Ribosomal protein L4/L1e;IPR023574:Ribosomal protein L4 domain;
long-mer287	CP006740.1	338501	338543	AAAGAAGCAAAAAGGTGGCGGTGCTCGTCATGGTGCTTTGACA	CP006740.1.319	CP006740.1.319	338325	338933	+	AutoIPR: IPR002136:Ribosomal protein L4/L1e;IPR023574:Ribosomal protein L4 domain;
long-mer288	CP006740.1	338771	338803	TGTGAGTGATGAGATTTCAGAATGCTTGTCATT	CP006740.1.319	CP006740.1.319	338325	338933	+	AutoIPR: IPR002136:Ribosomal protein L4/L1e;IPR023574:Ribosomal protein L4 domain;
long-mer289	CP006740.1	339868	339910	GGTGCTAAAAGGTGGCTTGGGATTCGTCCTACTGTGCGTGGTG	CP006740.1.321	CP006740.1.321	339244	340071	+	AutoIPR: IPR002171:Ribosomal protein L2;
long-mer290	CP006740.1	340807	340849	GTATTTGGCCGCAGATCTTAAGGTGCGCCAAGTGTTACGTAAA	CP006740.1.324	CP006740.1.324	340715	341434	+	AutoIPR: IPR005704:Ribosomal protein S3,bacterial; IPR015946:K homology domain-like, alpha/beta;
long-mer291	CP006740.1	341011	341053	CCATATCAATGTCATTGAAGTGCGTAAACCTGAGCTTGATGCA	CP006740.1.324	CP006740.1.324	340715	341434	+	AutoIPR: IPR005704:Ribosomal protein S3,bacterial; IPR015946:K homology domain-like, alpha/beta;
long-mer292	CP006740.1	344588	344616	TCCTAAGTCGGATAATGTAAATGTTGTTA	CP006740.1.333	CP006740.1.333	344484	345011	+	AutoIPR: IPR000702:Ribosomal protein L6;
long-mer293	CP006740.1	345490	345553	AAAGTTGGAGCGGGCGGGCGGAGGGAGATTATGCTTCCTGTTATTGTGTTTTTTTGTCCTTATG	NA
long-mer294	CP006740.1	346242	346284	TTTGTCAGTCCGTGCTTTAGGGTTGAGTAAGGTTAGTGATATG	CP006740.1.336	CP006740.1.336	346150	346359	+	AutoIPR: IPR005996:Ribosomal protein L30,bacterial-type; IPR016082:Ribosomal protein L30,ferredoxin-like fold domain;
long-mer295	CP006740.1	346614	346656	TAAATTGGATAATTTAGAACCCGGTGAGATTGATTTTGCTTCC	CP006740.1.337	CP006740.1.337	346366	346809	+	AutoIPR: IPR005749:Ribosomal protein L15,bacterial-type; IPR021131:Ribosomal protein L18e/L15P;
long-mer296	CP006740.1	347091	347133	TCCAGTTGGCTACTCATATTTCCCCTTCCCTGAAAGCAATGCA	CP006740.1.338	CP006740.1.338	346817	348190	+	AutoIPR: IPR002208:SecY/SEC61-alpha family;IPR023201:SecY subunit domain; IPR030659:SecY conservedsite;
long-mer297	CP006740.1	347441	347483	ATTGATGCTTTCCGTAGCGATTCATTGAGTTTGATCTCCTTAT	CP006740.1.338	CP006740.1.338	346817	348190	+	AutoIPR: IPR002208:SecY/SEC61-alpha family;IPR023201:SecY subunit domain; IPR030659:SecY conservedsite;
long-mer298	CP006740.1	347530	347572	TGTTGAGCGTGGCTTGCGTAGAATTACTGTGAACTATGCTCGG	CP006740.1.338	CP006740.1.338	346817	348190	+	AutoIPR: IPR002208:SecY/SEC61-alpha family;IPR023201:SecY subunit domain; IPR030659:SecY conservedsite;
long-mer299	CP006740.1	347749	347791	CGTTTCTAGTGCTTTAGGTCCCGGTGAGCCTTTGCATATGATT	CP006740.1.338	CP006740.1.338	346817	348190	+	AutoIPR: IPR002208:SecY/SEC61-alpha family;IPR023201:SecY subunit domain; IPR030659:SecY conservedsite;
long-mer300	CP006740.1	347794	347836	TTTTGCTGTTCTGATAATAGGATTTGCTTTTTTTTATACAGCT	CP006740.1.338	CP006740.1.338	346817	348190	+	AutoIPR: IPR002208:SecY/SEC61-alpha family;IPR023201:SecY subunit domain; IPR030659:SecY conservedsite;
long-mer301	CP006740.1	348164	348206	TCAAAAAAGCGTCGCTTTGTGGATTAACAAAATTTATATGCTT	CP006740.1.338	CP006740.1.338	346817	348190	+	AutoIPR: IPR002208:SecY/SEC61-alpha family;IPR023201:SecY subunit domain; IPR030659:SecY conservedsite;
long-mer302	CP006740.1	348295	348323	CTGAGATATGTTCATTTTAATTTGGAGGT	NA
long-mer303	CP006740.1	348462	348504	GATTCGTGATTTATCTGAATCTGAAATTGAGCGTCTTAGAGTT	CP006740.1.339	CP006740.1.339	348331	348687	+	AutoIPR: IPR001892:Ribosomal protein S13;IPR010979:Ribosomal protein S13-like, H2TH; IPR027437:30sribosomal protein S13, C-terminal;
long-mer304	CP006740.1	349232	349313	CGGTGCTGTACGAAAGTCTAAGTTGTCTGATTACGCTTCTCAATTGCGCGAAAAACAAAAGGTTAAGCGTATTTATGGTGTT	CP006740.1.341	CP006740.1.341	349110	349736	+	AutoIPR: IPR005709:Ribosomal protein S4,bacterial-type; IPR022801:Ribosomal protein S4/S9;
long-mer305	CP006740.1	349464	349506	GTCTCTCACCGTAGTGTGTTGCTCAATGGGAAGATGGTAAATT	CP006740.1.341	CP006740.1.341	349110	349736	+	AutoIPR: IPR005709:Ribosomal protein S4,bacterial-type; IPR022801:Ribosomal protein S4/S9;
long-mer306	CP006740.1	350844	350876	ATTTATTAGTCAATGGACTAACGAGATGATGGT	NA
long-mer307	CP006740.1	351294	351316	TTACTTAGTGATTCTTCACCTCT	CP006740.1.343	CP006740.1.343	350921	351301	+	AutoIPR: IPR000456:Ribosomal protein L17;
long-mer308	CP006740.1	351349	351378	TTTTTAGTATTTTCTCTATTATTTGTTTCA	NA
long-mer309	CP006740.1	351408	351523	TACATCAAATGAAAGATAAATCGCGCCATATTTATTTGATGAGTATTTTATATAATTCTCCTATTTTAACGATTAATTAATTTATTTTTTATAATTTATTATCTAATATCTAATAT	NA
long-mer310	CP006740.1	351675	351704	TTTTGAAACTGATTTCCTTAGCGTAATTTG	NA
long-mer311	CP006740.1	351706	351752	TTGAAATTCGATTAGGAAAAAATTGCTGTGTTTATTTTTCCTTATTT	NA
long-mer312	CP006740.1	351817	351854	TGAGTCAGGCTCAGTCAATATCTCAATAGAATAGCTTC	NA
long-mer313	CP006740.1	352034	352076	GTTAGAAGGTTATAAGATCACCGAATGTTTTCTATTCATAGTC	NA
long-mer314	CP006740.1	352243	352285	ATTATGATCGATTTGAACCATTTTGATACCATCGCTAACCGTC	CP006740.1.344	CP006740.1.344	352246	352506	+	AutoIPR: IPR007475:Membrane fusogenicactivity;
long-mer315	CP006740.1	353166	353208	TGATTGGTAGTCCTGGTTGTGATAAAACTCTTTTAGCCTCAAG	CP006740.1.345	CP006740.1.345	352517	354037	+	AutoIPR: IPR001208:Mini-chromosome maintenance,DNA-dependent ATPase; IPR004482:Mg chelatase-relatedprotein; IPR020568:Ribosomal protein S5 domain 2-typefold; IPR025158:Mg chelatase-related protein, C-terminaldomain; IPR027417:P-loop containing nucleosidetriphosphate hydrolase;
long-mer316	CP006740.1	353999	354041	TATCGTCGATTTGACCGTACAACCTTTGGCATTGCTTAAGCAT	CP006740.1.345	CP006740.1.345	352517	354037	+	AutoIPR: IPR001208:Mini-chromosome maintenance,DNA-dependent ATPase; IPR004482:Mg chelatase-relatedprotein; IPR020568:Ribosomal protein S5 domain 2-typefold; IPR025158:Mg chelatase-related protein, C-terminaldomain; IPR027417:P-loop containing nucleosidetriphosphate hydrolase;
long-mer316	CP006740.1	353999	354041	TATCGTCGATTTGACCGTACAACCTTTGGCATTGCTTAAGCAT	CP006740.1.346	CP006740.1.346	353985	354143	+	
long-mer317	CP006740.1	354228	354301	TTTTAAATAAGAGTGCTTTATCAATACAAGAAATATCTTTAATATATAAACTGGTTTTTTGATGATTATCGATT	NA
long-mer318	CP006740.1	354329	354404	TTTTTCATGAATACTTATCATCAAATCTTTAAATATTAGGTTGCATATAGGTTGATGAATATTTGTATAGTTATAA	NA
long-mer319	CP006740.1	354589	354631	AAATTTTAAAATAGTATTATTATTAAAGTGAATGAATACAGAA	NA
long-mer320	CP006740.1	354750	354792	AGTAGTAGATATCTTCTTTAAGATAATCGAATGGTTAAATTCT	NA
long-mer321	CP006740.1	354815	354857	TTCTCGGATATATTCTCATTTGGACGCTGCAGAGAAAGTACTG	NA
long-mer322	CP006740.1	355129	355171	CATACAGTAATTAAAGAATGGATGATCTGCTCCTGCGTGGTGA	NA
long-mer323	CP006740.1	355203	355245	CTACCAGAATGGTTGATGCTGTTGTTCATCTGTGCGGCGGTTC	CP006740.1.347	CP006740.1.347	355234	355386	+	
long-mer324	CP006740.1	355364	355406	TGCTCTCGTTCTGGCGATGGTAGAGGTGATTCTATAATGGGAA	CP006740.1.347	CP006740.1.347	355234	355386	+	
long-mer325	CP006740.1	355441	355515	TGAATCGTAGTAAATTATATTAATGCGTCGCTTTATTGAAATATGTAAATTGCTGTGTGAGTGATGTGTGTTGAT	NA
long-mer326	CP006740.1	355665	355708	GTGGAGCCTATTAAAGATCTTCTTTTTTTATTTGCGTCGCTCCA	CP006740.1.348	CP006740.1.348	355633	355794	+	
long-mer327	CP006740.1	355722	355759	CATCATTAAATATTTAAAAACGTTGATAGCAGCCATCA	CP006740.1.348	CP006740.1.348	355633	355794	+	
long-mer328	CP006740.1	355939	356021	ATTTCTATGTACGCGAGTAATTGATGGGAGATTATTTGTCGGGATAGATACGCCAACGATATTGTCCAGCGTACTCAAAGAGT	NA
long-mer329	CP006740.1	356165	356217	TCACTGGTCTTTCGAATAATGGGAATTAACAGGGCCACCAACTATATGCAATA	NA
long-mer330	CP006740.1	356303	356345	TTGCGAAATAGCTTTCTAAATTTTAATGATAGTAATTGCTTAT	NA
long-mer331	CP006740.1	356810	356852	TAATTTGATTGGCTATAGTCAAGGTGGATTGACTGTCCGTTAC	CP006740.1.349	CP006740.1.349	356388	357521	+	AutoIPR: IPR029058:Alpha/Beta hydrolase fold;
long-mer332	CP006740.1	358617	358720	TCTTGGCGATATGGAGCATTTGGGACTATAGAAATGCGTTTAAGTGTTTGGGTGTAGTATTTGGTAGAGGCTTTTCACAAGACGTGCACTTGATCTTATGATTC	NA
long-mer333	CP006740.1	358737	358829	TTACACGTCTTCAGGACCTCGTTTGAACAGACTGCAATAGTTTCTGAGTTGTCTTTTAGTTACCCGTTGGACCAGCATGGCAAATGATATTTG	NA
long-mer334	CP006740.1	359089	359131	ATACGGTTCGTGGCCGGTACGCTATCTTAAGTAGTCTAGGTTT	NA
long-mer335	CP006740.1	359347	359389	TGAGGAACTCCAAGCTGCGCGGCATTTGCGTTATAGCAGTGAT	CP006740.1.352	CP006740.1.352	359165	360457	+	AutoIPR: IPR017476:UDP-glucose/GDP-mannosedehydrogenase;
long-mer336	CP006740.1	359448	359490	TGGCTGAGCAACCGGATTTGGTGCCGCTTCGTTCGGCCAGCAT	CP006740.1.352	CP006740.1.352	359165	360457	+	AutoIPR: IPR017476:UDP-glucose/GDP-mannosedehydrogenase;
long-mer337	CP006740.1	361123	361151	GGCTAGGATTTCCTGTTATAAGTGCATGA	NA
long-mer338	CP006740.1	361194	361226	ACTTTTCATCCAGTGTGTGTGGTGTTGTTTTCT	NA
long-mer339	CP006740.1	361301	361343	TGTTTAGGGTGACTTGCTATCAGATCCGGCAAGAGAGTTAGTT	NA
long-mer340	CP006740.1	362433	362475	TTGTTTGAGTTTGCTTCTATCTATACTACCCTTCCTTATGTTG	NA
long-mer341	CP006740.1	362653	362695	CCTCCTATTCTAACGTTTAGGTAAGATATTATCTTTGGATAGC	NA
long-mer342	CP006740.1	362876	362918	CTATAATACTCTCTCAATAGGGCGCTCATAAATTTAAAAATTC	NA
long-mer343	CP006740.1	363849	363893	GTTATCGGCGAAAATAGTCTCTTAATAGGTGAGGGCGGGCTGACT	NA
long-mer344	CP006740.1	363973	364015	AGTTTTGATCGAATCCATCGGGAATTTGGAGCGTCGTTTGACC	CP006740.1.356	CP006740.1.356	363968	365272	+	AutoIPR: IPR005215:Trigger factor;IPR027304:Trigger factor/SurA domain;
long-mer345	CP006740.1	366016	366133	CAGTCTTCTTGATCTCTCAATTCATCAGTTGGAAAATTTTTAGTTGCAATGGAATCTGTGATTTTGTTCTGCTCATATTGTGGTATTATCATGGGTGAATCTGCATATATACCTACCG	CP006740.1.357	CP006740.1.357	365401	366027	+	
long-mer346	CP006740.1	366958	367000	TGGTATTGGCTTTGGTGTTAAAGTCAAAAGCTCAGAGAGTAAG	CP006740.1.358	CP006740.1.358	366155	367435	+	AutoIPR: IPR004487:Clp protease, ATP-bindingsubunit ClpX; IPR013461:ATP-dependent Clp proteaseATP-binding subunit ClpA; IPR027417:P-loop containingnucleoside triphosphate hydrolase;
long-mer347	CP006740.1	368432	368474	GTCTCCAATGTCAGCTGAGGCGGCAGTAGTGCGTAATTACCTT	CP006740.1.359	CP006740.1.359	367587	370058	+	AutoIPR: IPR004815:Lon protease,bacterial/eukaryotic-type; IPR015947:PUA-like domain;IPR027065:Lon protease; IPR027417:P-loop containingnucleoside triphosphate hydrolase;
long-mer348	CP006740.1	368687	368729	TCAGTCTATTGCTAAGGCGACTAATCGCAAGTTCGTACGGATG	CP006740.1.359	CP006740.1.359	367587	370058	+	AutoIPR: IPR004815:Lon protease,bacterial/eukaryotic-type; IPR015947:PUA-like domain;IPR027065:Lon protease; IPR027417:P-loop containingnucleoside triphosphate hydrolase;
long-mer349	CP006740.1	369842	369884	TAGAGATTTGGCTGATATCCCAGCTAATGTGACACGTGCTTTG	CP006740.1.359	CP006740.1.359	367587	370058	+	AutoIPR: IPR004815:Lon protease,bacterial/eukaryotic-type; IPR015947:PUA-like domain;IPR027065:Lon protease; IPR027417:P-loop containingnucleoside triphosphate hydrolase;
long-mer350	CP006740.1	370767	370806	AGCTCTCTTAATTTAGCTATTCCTTTTCTAGTTGCATGTT	CP006740.1.362	CP006740.1.362	370802	370951	+	
long-mer351	CP006740.1	370848	370877	TGGTTAATTTGATGTTTTCTCGTGTCCTGC	CP006740.1.362	CP006740.1.362	370802	370951	+	
long-mer352	CP006740.1	371373	371415	CAGGCGCGCCTGCAGCAGCGTTCTCAGCAGGGCGAAGGCTTCG	CP006740.1.363	CP006740.1.363	371133	373100	+	AutoIPR: IPR000297:Peptidyl-prolyl cis-transisomerase, PpiC-type; IPR023058:Peptidyl-prolyl cis-transisomerase, PpiC-type, conserved site; IPR027304:Triggerfactor/SurA domain;
long-mer353	CP006740.1	372192	372260	GTTAAGCCGTTTGAGGATGCAATCTTTGCAATGAAAGTGGGTGAAGTTGTCGGCCCTATCAAAACAGAA	CP006740.1.363	CP006740.1.363	371133	373100	+	AutoIPR: IPR000297:Peptidyl-prolyl cis-transisomerase, PpiC-type; IPR023058:Peptidyl-prolyl cis-transisomerase, PpiC-type, conserved site; IPR027304:Triggerfactor/SurA domain;
long-mer354	CP006740.1	373134	373176	GTACAAGAGACATAGGAAGTTCCTAGAAAGTCATTCTTATACA	NA
long-mer355	CP006740.1	373186	373228	ACTTTGCTTGCCATTTCTTATAGAGATTAAAGGGGGCTAAGAT	NA
long-mer356	CP006740.1	373277	373319	CAGGCTTTGTGATGGTTGCTAAATGCTTCGCTATTGATGCGAT	NA
long-mer357	CP006740.1	374218	374260	GGTTGCTTGCTGCTGTTTACGCCTACCTTATGTGTGTGGACGA	NA
long-mer358	CP006740.1	374348	374390	TTTATGCTCCGCGATTTCCGAGTTTCTTTCATCTTTACCGCCT	CP006740.1.364	CP006740.1.364	374351	375388	+	AutoIPR: IPR007427:Protein of unknown functionDUF475;
long-mer359	CP006740.1	374836	374878	GGCTGATGCTATGGCGGTAATCGTCGCAGTTGCTTGTTTGATG	CP006740.1.364	CP006740.1.364	374351	375388	+	AutoIPR: IPR007427:Protein of unknown functionDUF475;
long-mer360	CP006740.1	375434	375465	CCATCAATCCCTGCCACCTAAGAATGATTGCC	NA
long-mer361	CP006740.1	375489	375531	CAGTGGTAATTGGTTGGGTGTACGGCGGTGCAATACCTGAGTG	NA
long-mer362	CP006740.1	375836	375891	AGATGATGCGTTATTCTGAGTGCGCTTTCCTGATTTTACTAACAGTGATTCGCACC	CP006740.1.365	CP006740.1.365	375691	375915	+	
long-mer363	CP006740.1	376018	376064	GTCAGTTGTGTCTTGTTGTCACGCATATCTTAGGATGTCTGTCAAAC	NA
long-mer364	CP006740.1	376296	376338	GCGGAATTGGTAAGTGTTGATCGTCATCCTTCGTCCGTTGGGT	NA
long-mer365	CP006740.1	376507	376549	CCTGCTGTTGTTTCCAGGTCCGCTAAAGCTGGTTTCTACCTCA	NA
long-mer366	CP006740.1	378131	378173	TTCGTCTAATCTCTGTACTGAAATCCTGCAGAACATGACGCCA	CP006740.1.366	CP006740.1.366	376590	379082	+	AutoIPR: IPR000788:Ribonucleotide reductaselarge subunit, C-terminal; IPR008926:Ribonucleotidereductase R1 subunit, N-terminal;
long-mer367	CP006740.1	379131	379173	TCCTGCATCGTTTGAATTAAAGGACCAACATGGCTATCTCACT	CP006740.1.367	CP006740.1.367	379160	380200	+	AutoIPR: IPR000358:Ribonucleotide reductasesmall subunit; IPR009078:Ferritin-like superfamily;
long-mer368	CP006740.1	379231	379291	CGGGAAAACCAGCGGCATCCTAAATTGGAACGACATCCCATACCCATCCTTCTACCGGGCG	CP006740.1.367	CP006740.1.367	379160	380200	+	AutoIPR: IPR000358:Ribonucleotide reductasesmall subunit; IPR009078:Ferritin-like superfamily;
long-mer369	CP006740.1	383578	383620	ATGGGGTGATAGATACGTGGGTCACTTTTAATGAAGTTGATGT	NA
long-mer370	CP006740.1	385442	385484	TTTGGATCCCAGCACGAACCATCCCTAGTGCTGCGCGCAGCTG	CP006740.1.377	CP006740.1.377	385387	386790	+	AutoIPR: IPR001736:PhospholipaseD/Transphosphatidylase; IPR022924:Cardiolipin synthase;IPR025202:Phospholipase D-like domain;
long-mer371	CP006740.1	386337	386379	TATTGTCTTGACGACGCCGTATTTCGTGCCTGATGAGGCCACA	CP006740.1.377	CP006740.1.377	385387	386790	+	AutoIPR: IPR001736:PhospholipaseD/Transphosphatidylase; IPR022924:Cardiolipin synthase;IPR025202:Phospholipase D-like domain;
long-mer372	CP006740.1	389683	389725	AGTTTGAAATAGCTTCGATTTTTTTGTATCTCGAGTGATTGTC	NA
long-mer373	CP006740.1	392244	392286	AATTGCTAATCAAGTACGCGCGTTACACGCAATAGCGAAGAAA	NA
long-mer374	CP006740.1	393030	393072	TATCATGACGCGACGGTCTATCGCTCAGTTGCAACAATCTTTA	CP006740.1.383	CP006740.1.383	392389	393651	+	AutoIPR: IPR003997:RTX secretion protein D,Gram-negative bacteria;
long-mer375	CP006740.1	393636	393678	GGTTAGTGATAATTGATTTTTTTATTGATAGTATTGATCTTAC	CP006740.1.383	CP006740.1.383	392389	393651	+	AutoIPR: IPR003997:RTX secretion protein D,Gram-negative bacteria;
long-mer376	CP006740.1	393752	393797	TGATATTCTTAGTTTCTATGGCTTACGAGCAATATTTATTAATAAT	NA
long-mer377	CP006740.1	398206	398248	CTTGTTGATCGTTTTTTCTTTAGCAAGTGACATCTTGGCATTA	NA
long-mer378	CP006740.1	398834	398876	CATTGGACTCACCAGAAGCTCTTCGACGTGTCGGCCGAACTTG	CP006740.1.389	CP006740.1.389	398372	399049	-	AutoIPR: IPR000412:ABC-2 transporter;
long-mer379	CP006740.1	399146	399188	TGTCACGGTAAGGATCGCATGTGGTAGTGGAATATAATTAGGG	NA
long-mer380	CP006740.1	399217	399259	GCGATGTTGCGGTTCTACGTGTTGGTCAAACGTATAAACAGCT	CP006740.1.390	CP006740.1.390	399231	400163	-	AutoIPR: IPR003439:ABC transporter-like;IPR027417:P-loop containing nucleoside triphosphatehydrolase;
long-mer381	CP006740.1	400294	400321	CACTTGCTCTGACAATCTGTTCATGATT	NA
long-mer382	CP006740.1	400480	400596	GACACACTTCAAATATAATCCTCTCGTAATACTCGTAATACTCGTAATACTCGTAATACTCGTAATACTCGTAATACTCGTAATACTCGTAATACTCGTGATGTCAGAGACAAAAAT	NA
long-mer383	CP006740.1	400637	400705	CTGCTACCTGTACTTGGTGTATAGATGGCCAATGTGCCTCCGCTGTGGTTTTCTCAGAGCTATTATTTG	NA
long-mer384	CP006740.1	400831	400902	TGATTCTTTCTTTTTCTTGTTGCTTATATTATTCTTGATGTGTATACGATCAATTAATTTGTATTTTATTTT	NA
long-mer385	CP006740.1	400904	400992	ATTGAAAATACTGGAGGGTTGAAATTTATAATTTAGATACTTCTTAATTTTTATTTAATAATTCTGCGTGAATTTTTATTCTTTGTTGA	NA
long-mer386	CP006740.1	400996	401051	ATATGCAAAAGATTTTATTGAACCTCTTATCTGACATTTCAGGATTCATTATGGTT	NA
long-mer387	CP006740.1	401103	401145	AGCAGGATTATTCTCAATAACTTCTTCTTTTTTAGATGTGTGG	CP006740.1.391	CP006740.1.391	401073	404756	+	AutoIPR: IPR008707:PilC beta-propeller domain;IPR011047:Quinonprotein alcohol dehydrogenase-likesuperfamily;
long-mer388	CP006740.1	404048	404081	TTGGAAGGTGGCCCCGCTGTTTACTGCCACGTAT	CP006740.1.391	CP006740.1.391	401073	404756	+	AutoIPR: IPR008707:PilC beta-propeller domain;IPR011047:Quinonprotein alcohol dehydrogenase-likesuperfamily;
long-mer389	CP006740.1	404238	404268	ACGACGATTTCTGGGCGTACTAGGCTGAGCC	CP006740.1.391	CP006740.1.391	401073	404756	+	AutoIPR: IPR008707:PilC beta-propeller domain;IPR011047:Quinonprotein alcohol dehydrogenase-likesuperfamily;
long-mer390	CP006740.1	404645	404687	CAATATCATGCAAATAGGAGCTGATGACGGTACGGTTACGTCG	CP006740.1.391	CP006740.1.391	401073	404756	+	AutoIPR: IPR008707:PilC beta-propeller domain;IPR011047:Quinonprotein alcohol dehydrogenase-likesuperfamily;
long-mer391	CP006740.1	405789	405822	ACAATCAGTGGTAATGACTTGGATCTAAGCCTAT	NA
long-mer392	CP006740.1	406038	406079	GTTATTTTATTTGTGTCAGTTGTCTGTGACAGTGCTCTTTAT	NA
long-mer393	CP006740.1	406439	406515	AGATCAAAGATGGATTCTTTAATGAAGACCGACTTTATATGAATGATTTTTAAATGCCAGCGCCACGGGTTTGTGAG	NA
long-mer394	CP006740.1	408001	408043	CAACTTTCTCTCATCCAAAGGCGCACCACAGAGCAGTTGGATG	CP006740.1.394	CP006740.1.394	407230	409731	-	AutoIPR: IPR010225:RNA helicase, ATP-dependentDEAH box, HrpB-type; IPR017170:Lhr-like ATP-dependent RNAhelicase, predicted; IPR027417:P-loop containingnucleoside triphosphate hydrolase;
long-mer395	CP006740.1	409453	409495	GACTTTACTTTCAAACCGGATATGATAGCCGACAAGCCCACCG	CP006740.1.394	CP006740.1.394	407230	409731	-	AutoIPR: IPR010225:RNA helicase, ATP-dependentDEAH box, HrpB-type; IPR017170:Lhr-like ATP-dependent RNAhelicase, predicted; IPR027417:P-loop containingnucleoside triphosphate hydrolase;
long-mer396	CP006740.1	409548	409590	CCCGGCGTGGTTCCAAAAGGAGGATGCTGCGTCCGTTCAGCCA	CP006740.1.394	CP006740.1.394	407230	409731	-	AutoIPR: IPR010225:RNA helicase, ATP-dependentDEAH box, HrpB-type; IPR017170:Lhr-like ATP-dependent RNAhelicase, predicted; IPR027417:P-loop containingnucleoside triphosphate hydrolase;
long-mer397	CP006740.1	409609	409651	CAGCGGTACTTGGGTGGTTTTTCCTGCCCCTGGTGGGGCTTCC	CP006740.1.394	CP006740.1.394	407230	409731	-	AutoIPR: IPR010225:RNA helicase, ATP-dependentDEAH box, HrpB-type; IPR017170:Lhr-like ATP-dependent RNAhelicase, predicted; IPR027417:P-loop containingnucleoside triphosphate hydrolase;
long-mer398	CP006740.1	410108	410150	CTGGTAGGTATGCCAGGGCCATGTGGAGCTTGCAGTCAACATG	NA
long-mer399	CP006740.1	419829	419899	GCGCCCGTGAGCTTTAAACATTAAGTAGAGATTGACCCATACGCCGAAGGACACGAGCCGTACCCCTTGAT	CP006740.1.402	CP006740.1.402	419543	419845	+	
long-mer400	CP006740.1	421250	421283	CGGCGTTGCCCCGGAAAAAAAATTTGAAGAAGGT	CP006740.1.403	CP006740.1.403	420804	421397	+	AutoIPR: IPR004921:Terminase, large subunit;
long-mer401	CP006740.1	421701	421795	GCCACGCTTATCATCAAAGCGATGTTCTGAGTCATAACAGCACCTCATCCACGCTCTGCAAGATGTGTTGGTGTTGCCGTGTACGCTAGCGGTGC	NA
long-mer402	CP006740.1	422048	422090	CTTTGATGGCTCCCAAAGGGGAGCCGTTATCACCCCATCGACA	CP006740.1.404	CP006740.1.404	422053	424758	+	AutoIPR: IPR015934:Aconitase/2-methylisocitratedehydratase; IPR015937:Aconitase/isopropylmalatedehydratase;
long-mer403	CP006740.1	422111	422153	CAGCAGCCGCAGTGCCTTCCCATATGCACAACCGCTATTGCAA	CP006740.1.404	CP006740.1.404	422053	424758	+	AutoIPR: IPR015934:Aconitase/2-methylisocitratedehydratase; IPR015937:Aconitase/isopropylmalatedehydratase;
long-mer404	CP006740.1	422643	422685	CATCATGCACCAAATCAACCTAGAGGCACTGTCGCCTGTCGTC	CP006740.1.404	CP006740.1.404	422053	424758	+	AutoIPR: IPR015934:Aconitase/2-methylisocitratedehydratase; IPR015937:Aconitase/isopropylmalatedehydratase;
long-mer405	CP006740.1	423183	423225	GCTGCATTTCGACCTCTCCAGTGTCGCACGCACCATGGCTGGC	CP006740.1.404	CP006740.1.404	422053	424758	+	AutoIPR: IPR015934:Aconitase/2-methylisocitratedehydratase; IPR015937:Aconitase/isopropylmalatedehydratase;
long-mer406	CP006740.1	423504	423546	GGCGGCCGGACTATTGTCCGCTCTACAGCAGCTTGGCTTTGGC	CP006740.1.404	CP006740.1.404	422053	424758	+	AutoIPR: IPR015934:Aconitase/2-methylisocitratedehydratase; IPR015937:Aconitase/isopropylmalatedehydratase;
long-mer407	CP006740.1	423624	423654	GCGTCATGTGCACACCGTGGCTGTGTTGTCG	CP006740.1.404	CP006740.1.404	422053	424758	+	AutoIPR: IPR015934:Aconitase/2-methylisocitratedehydratase; IPR015937:Aconitase/isopropylmalatedehydratase;
long-mer408	CP006740.1	423770	423812	GAGATGTGCTCGGTCATGATGTCGATGGTACCCCGGTGATGCT	CP006740.1.404	CP006740.1.404	422053	424758	+	AutoIPR: IPR015934:Aconitase/2-methylisocitratedehydratase; IPR015937:Aconitase/isopropylmalatedehydratase;
long-mer409	CP006740.1	423879	423921	ATTCCGTCGTGTGTACATGCCTCTGTTGCAAGCGTCTAGACAG	CP006740.1.404	CP006740.1.404	422053	424758	+	AutoIPR: IPR015934:Aconitase/2-methylisocitratedehydratase; IPR015937:Aconitase/isopropylmalatedehydratase;
long-mer410	CP006740.1	424236	424319	GGTGCGTGATGCTGATGGCAATGTGCGTCAAGGGTCGCTGACCCGGCTTGAGCCGGATGGCAGCGTGATGCGGATGTGGGAAGC	CP006740.1.404	CP006740.1.404	422053	424758	+	AutoIPR: IPR015934:Aconitase/2-methylisocitratedehydratase; IPR015937:Aconitase/isopropylmalatedehydratase;
long-mer411	CP006740.1	424886	424928	AATGCCGGATGAGATCCCCCACGGCAGCGCGTTCATGTGGGCC	NA
long-mer412	CP006740.1	425095	425137	GAGGTCTTGTCATGCTACCTCACCCTCAATGCCGTATCCCTGC	CP006740.1.405	CP006740.1.405	425106	426302	+	AutoIPR: IPR007400:PrpF protein;
long-mer413	CP006740.1	425840	425866	GGTTTGTCTGGAGACGTTACGTGCCTA	CP006740.1.405	CP006740.1.405	425106	426302	+	AutoIPR: IPR007400:PrpF protein;
long-mer414	CP006740.1	425934	425976	CTTGCTTTTGTTGCAGCGCCTACCGATTACGTCGCCTCCGGTG	CP006740.1.405	CP006740.1.405	425106	426302	+	AutoIPR: IPR007400:PrpF protein;
long-mer415	CP006740.1	426427	426469	CGCCAAGTGCAAGAGCCGATGTTCAATGGGGGATCGCGCTGTG	NA
long-mer416	CP006740.1	426697	426738	TGTATTCGTTTCTTCGGGGTGATTGCATCTACCGTAAAGCGC	CP006740.1.406	CP006740.1.406	426627	426887	-	
long-mer417	CP006740.1	435465	435507	CATTTCTCAATGTGGGGGGGGGACAGTGATGTCAATCCGGTGT	CP006740.1.412	CP006740.1.412	431814	436739	+	AutoIPR: IPR001599:Alpha-2-macroglobulin;IPR002890:Alpha-2-macroglobulin, N-terminal;IPR008930:Terpenoid cyclases/protein prenyltransferasealpha-alpha toroid; IPR011625:Alpha-2-macroglobulin,N-terminal 2; IPR021868:Alpha-2-macroglobulin MG1 domain;IPR026284:Alpha-2-macroglobulin domain protein,bacteria;
long-mer418	CP006740.1	435566	435591	CGATGCAGTGCTCCAGAAGGCGTTAA	CP006740.1.412	CP006740.1.412	431814	436739	+	AutoIPR: IPR001599:Alpha-2-macroglobulin;IPR002890:Alpha-2-macroglobulin, N-terminal;IPR008930:Terpenoid cyclases/protein prenyltransferasealpha-alpha toroid; IPR011625:Alpha-2-macroglobulin,N-terminal 2; IPR021868:Alpha-2-macroglobulin MG1 domain;IPR026284:Alpha-2-macroglobulin domain protein,bacteria;
long-mer419	CP006740.1	435796	435838	CTCTGAGTTTGCAGGGTGACCACAAGCGTGGCGAAGCGGCCAT	CP006740.1.412	CP006740.1.412	431814	436739	+	AutoIPR: IPR001599:Alpha-2-macroglobulin;IPR002890:Alpha-2-macroglobulin, N-terminal;IPR008930:Terpenoid cyclases/protein prenyltransferasealpha-alpha toroid; IPR011625:Alpha-2-macroglobulin,N-terminal 2; IPR021868:Alpha-2-macroglobulin MG1 domain;IPR026284:Alpha-2-macroglobulin domain protein,bacteria;
long-mer420	CP006740.1	435842	435884	AGCGGGCTTTGCCAAATCGGATGGTGGTCGGCCGGAGGTGTTC	CP006740.1.412	CP006740.1.412	431814	436739	+	AutoIPR: IPR001599:Alpha-2-macroglobulin;IPR002890:Alpha-2-macroglobulin, N-terminal;IPR008930:Terpenoid cyclases/protein prenyltransferasealpha-alpha toroid; IPR011625:Alpha-2-macroglobulin,N-terminal 2; IPR021868:Alpha-2-macroglobulin MG1 domain;IPR026284:Alpha-2-macroglobulin domain protein,bacteria;
long-mer421	CP006740.1	441287	441313	ACCAAGGCGTTGCAGGACGCTTACAGA	CP006740.1.417	CP006740.1.417	440657	441574	-	AutoIPR: IPR006685:Mechanosensitive ion channelMscS; IPR010920:Like-Sm (LSM) domain;
long-mer422	CP006740.1	441562	441604	TAGTCCAGTCCATTTAGTGCATCGTTTTTAGTTTTGCCAAGCG	CP006740.1.417	CP006740.1.417	440657	441574	-	AutoIPR: IPR006685:Mechanosensitive ion channelMscS; IPR010920:Like-Sm (LSM) domain;
long-mer422	CP006740.1	441562	441604	TAGTCCAGTCCATTTAGTGCATCGTTTTTAGTTTTGCCAAGCG	CP006740.1.418	CP006740.1.418	441575	443974	-	AutoIPR:IPR006318:Phosphoenolpyruvate-utilising enzyme;IPR006319:Phosphoenolpyruvate synthase;IPR010121:Pyruvate, phosphate dikinase;IPR015813:Pyruvate/Phosphoenolpyruvate kinase-likedomain; IPR023151:PEP-utilising enzyme, conserved site;
long-mer423	CP006740.1	445056	445125	GAGTTGGCTCATGGCGCTGTACGCGGAAAATTACCGACATTTGAAAAGATTGTTCGCACCAGGGGATCTG	CP006740.1.420	CP006740.1.420	445066	445503	+	AutoIPR: IPR009659:Protein of unknown functionDUF1249;
long-mer424	CP006740.1	445654	445696	GCGTTCTGGAGATGCGCACCTTGGCAAGTACAACGGTCTAGGT	CP006740.1.421	CP006740.1.421	445571	446059	+	AutoIPR: IPR003562:Mutator MutX protein;
long-mer425	CP006740.1	448435	448477	CTAACAATAGAAGTACCTGAATTATCGCTTTTTAATGAGCCAA	CP006740.1.422	CP006740.1.422	446538	448730	-	AutoIPR: IPR005546:Autotransporterbeta-domain;
long-mer426	CP006740.1	449247	449289	GTTCGCCGGTCCCATCAGCAGAGCGCTTTATAGCGTTGGATGT	NA
long-mer427	CP006740.1	452133	452173	GAATTGCTTTATCCGTATTAAACTCATCACAAATCAAAAGA	NA
long-mer428	CP006740.1	454959	455001	GTCTTAAACCCCATGCACTCCTAATCTTTACGATGATTCTGGA	NA
long-mer429	CP006740.1	456274	456313	GCAATCCAAAAACGTGTATCGTGTATCGAGTATCCTGTTT	NA
long-mer430	CP006740.1	456541	456583	AATAAAGCAACGCAGACGTGAGAGTAGCCTTCACAGTGCAGAA	CP006740.1.429	CP006740.1.429	456341	456847	+	AutoIPR: IPR008769:Poly granule associated;
long-mer431	CP006740.1	456668	456710	GATGAACGGATACAAGACATCCTGCATACCCTCAAGATACCAA	CP006740.1.429	CP006740.1.429	456341	456847	+	AutoIPR: IPR008769:Poly granule associated;
long-mer432	CP006740.1	457139	457181	ATGACCATCACCCATCAAGTATCGCTACCTAAAACAAGCGATG	CP006740.1.430	CP006740.1.430	456863	457153	-	
long-mer433	CP006740.1	457725	457767	TTTCATGAAAGTAATGGCGCTCCTACTGCTGCTGATCATGCTC	CP006740.1.432	CP006740.1.432	457669	458988	+	AutoIPR: IPR007383:Protein of unknown functionDUF445;
long-mer434	CP006740.1	457818	457860	GCTCGGTGCTTTCTGCGAAGCTGCCATGGTTGGTGCACTGGCC	CP006740.1.432	CP006740.1.432	457669	458988	+	AutoIPR: IPR007383:Protein of unknown functionDUF445;
long-mer435	CP006740.1	458302	458344	ATCAAAGCACAGGCTTCCGCACTAATCGTGCGCTATGCGCGCC	CP006740.1.432	CP006740.1.432	457669	458988	+	AutoIPR: IPR007383:Protein of unknown functionDUF445;
long-mer436	CP006740.1	458406	458448	CCGTCTGGCCGAACGCATTGCGCGCGCCGGATTGGAAGAACTG	CP006740.1.432	CP006740.1.432	457669	458988	+	AutoIPR: IPR007383:Protein of unknown functionDUF445;
long-mer437	CP006740.1	458712	458754	AGCACTCTCCGAAGATCCGAATCTACGCGACAAGTTGAATGAA	CP006740.1.432	CP006740.1.432	457669	458988	+	AutoIPR: IPR007383:Protein of unknown functionDUF445;
long-mer438	CP006740.1	459060	459102	AGCTGATTATATGGATGGGTTATTAAGGTGAATATTAATCCAT	NA
long-mer439	CP006740.1	459160	459196	ATAAAAAGATTTAAACTCGTTGCTATTCACTCATTTA	NA
long-mer440	CP006740.1	460007	460049	GCCGATGACTGCGCCCATGAGATCGCTGATTGTCACTAAGCCA	CP006740.1.433	CP006740.1.433	459689	461008	-	AutoIPR: IPR016166:FAD-binding, type 2;IPR019862:Gliding motility-associated protein GldE;
long-mer441	CP006740.1	470845	470887	GTTGGTGCGCGTTATGCTGGTTGTGATGCGTTCGTTTCCCTGA	CP006740.1.440	CP006740.1.440	469603	470895	+	AutoIPR: IPR000941:Enolase; IPR029017:EnolaseN-terminal domain-like; IPR029065:Enolase C-terminaldomain-like;
long-mer442	CP006740.1	470914	470956	TGGTTATTGCTGGTGCTTGCGTCATTGCTGGCTTGGTTACAGC	NA
long-mer443	CP006740.1	471812	471893	GATGACCGATGAAGCGATGGTTATGGAGCGGCAGGGATTGCGTCCTCTTCTGGTGGAGTGCGCCGAGAGTAATTTTAAGATC	CP006740.1.442	CP006740.1.442	471252	471947	+	AutoIPR: IPR001228:2-C-methyl-D-erythritol4-phosphate cytidylyltransferase;IPR029044:Nucleotide-diphospho-sugar transferases;
long-mer444	CP006740.1	472007	472039	GACGTGCATGCCTTTGGACCCAGTGATCATGTG	CP006740.1.443	CP006740.1.443	471971	472474	+	AutoIPR: IPR003526:2-C-methyl-D-erythritol2,4-cyclodiphosphate synthase;
long-mer445	CP006740.1	472047	472089	GTGGGGTGCGGGTGCCGCATCATTGCGGTGTGTTGGCACACAG	CP006740.1.443	CP006740.1.443	471971	472474	+	AutoIPR: IPR003526:2-C-methyl-D-erythritol2,4-cyclodiphosphate synthase;
long-mer446	CP006740.1	473125	473167	GATGCGCCTGCGGGGCCGTGAACGAGGTTTGATGGTGATGGCC	CP006740.1.444	CP006740.1.444	472711	473352	-	AutoIPR: IPR002625:Smr protein/MutS2C-terminal;
long-mer447	CP006740.1	473220	473266	CGGCATCATCATTGTCATTGTCATTGTCATTGTCATTGTGCTGTGTC	CP006740.1.444	CP006740.1.444	472711	473352	-	AutoIPR: IPR002625:Smr protein/MutS2C-terminal;
long-mer448	CP006740.1	473420	473462	GCGAGCGAGATAAGGCTAATGTTGAAGCAATTTTTGACCCAAT	NA
long-mer449	CP006740.1	477015	477057	TTGGCATAGTGACGATGAAGCTGAACTTGGTATAGATCCTCTG	CP006740.1.447	CP006740.1.447	476638	477264	+	AutoIPR: IPR005123:Oxoglutarate/iron-dependentdioxygenase; IPR027450:Alpha-ketoglutarate-dependentdioxygenase AlkB-like;
long-mer450	CP006740.1	477362	477404	TGAGGCATCCGTGTTTCCTGTCCTGGTGATGAGGAGGTTGGAA	CP006740.1.448	CP006740.1.448	477199	477369	-	
long-mer451	CP006740.1	478298	478340	GGCAGTTGCGTCGATCTTGGTTAATGTGGCTTCGAGTTTGTTG	CP006740.1.450	CP006740.1.450	478097	479023	-	AutoIPR: IPR003399:Mammalian cellentry-related;
long-mer452	CP006740.1	478859	478901	ACTGCCGACGGATAGGCCGGTAACTGCCTCACGGAACACCACG	CP006740.1.450	CP006740.1.450	478097	479023	-	AutoIPR: IPR003399:Mammalian cellentry-related;
long-mer453	CP006740.1	480761	480803	AGTCCTGTACGTGTGGCGAAATGCAGCAGCTGTAATGCGCCGG	CP006740.1.452	CP006740.1.452	479863	481053	-	AutoIPR: IPR030802:ABC transporter permeaseMalE-type;
long-mer454	CP006740.1	480968	481010	GTCTTTTTCGGCATAATAAGCATGTAAGCATAACCGGTTCCGC	CP006740.1.452	CP006740.1.452	479863	481053	-	AutoIPR: IPR030802:ABC transporter permeaseMalE-type;
long-mer455	CP006740.1	481633	481675	GGCCAGTGAGGCATTGGCCGCTTTGCTGGCTGGTTTTGTTGCG	CP006740.1.453	CP006740.1.453	481091	482356	+	AutoIPR: IPR024528:Domain of unknown functionDUF3815;
long-mer456	CP006740.1	481889	481929	ATTGGGCTAAAACCGCAAATAATATACGTAGCGCAGCCTCA	CP006740.1.453	CP006740.1.453	481091	482356	+	AutoIPR: IPR024528:Domain of unknown functionDUF3815;
long-mer457	CP006740.1	482376	482418	ATATTCTGCTTATGTCAAGGAAGTTTTATTGATTGCGCTGTAA	NA
long-mer458	CP006740.1	482507	482539	TCGATCAGGACGATGTATGTGAATATGCTCTTG	NA
long-mer459	CP006740.1	482560	482602	CATGCAATTCTGCTTTCTAATGCCATTTTTTGTTGACAATGCG	NA
long-mer460	CP006740.1	483604	483646	TATTGAAGGGGCTTTTCTTTTTTATATACATTACACTAGTTGC	NA
long-mer461	CP006740.1	483798	483840	CTGCCTTATTTTTTGATGAATATCATTATTGTCCGAATGGATG	NA
long-mer462	CP006740.1	484035	484077	CGTCAATTGTGATGGATGCAGTTGCTTTTGTGGGAATTATGAA	CP006740.1.457	CP006740.1.457	483887	484246	+	
long-mer463	CP006740.1	484754	484796	AGCATTTATTCAGCAGTTTTAATCTTCATAAATTATTATTTTG	NA
long-mer464	CP006740.1	484873	484915	GATAGGGGAGCAGAAGCCCATTTGTACGGCTTCAAATGTTGCG	NA
long-mer465	CP006740.1	485287	485324	GATCGCTTAGCGGTGCGGGTGATTGTGCGTTACTGAAC	NA
long-mer466	CP006740.1	487759	487801	GCGTCTTGTTCTGGATGCCGGTAGCCGCGATGGTGTCAGCGTC	CP006740.1.462	CP006740.1.462	487340	488290	+	AutoIPR: IPR007221:Rod shape-determiningprotein MreC;
long-mer467	CP006740.1	488854	488896	GTTTGTTGTAGTGGTGTGTCTTTTTGGTTTGGTTGGCTGGTAC	CP006740.1.464	CP006740.1.464	488756	490840	+	AutoIPR:IPR012338:Beta-lactamase/transpeptidase-like;IPR017790:Penicillin-binding protein 2;
long-mer468	CP006740.1	489169	489211	GCCGGTGACATTGAAGCTGCGTATGAGTGAGGAGGAGATGGCG	CP006740.1.464	CP006740.1.464	488756	490840	+	AutoIPR:IPR012338:Beta-lactamase/transpeptidase-like;IPR017790:Penicillin-binding protein 2;
long-mer469	CP006740.1	489973	490015	CTTCACCGACTACATGCGTCGTTATGGCCTCGGTCAGCTCACC	CP006740.1.464	CP006740.1.464	488756	490840	+	AutoIPR:IPR012338:Beta-lactamase/transpeptidase-like;IPR017790:Penicillin-binding protein 2;
long-mer470	CP006740.1	492780	492822	CGTGCGCGGGGCGGTCGAGTCGTTGCTGTTGGTACGACTGTGG	CP006740.1.466	CP006740.1.466	492054	493097	+	AutoIPR: IPR003699:S-adenosylmethionine:tRNAribosyltransferase-isomerase,  QueA;
long-mer471	CP006740.1	493158	493200	TTGCTGCGTAAATCATGTGGTACATCCGGTTGGCGGCATCGGT	NA
long-mer472	CP006740.1	496337	496379	CGCGCGTGAGTTGTTTGAGACTGCGAAAGCACTGGATAGTGAT	CP006740.1.468	CP006740.1.468	496107	497618	+	AutoIPR: IPR011990:Tetratricopeptide-likehelical domain;
long-mer473	CP006740.1	496423	496465	CGTTAGCGCAGGCACGGATCATGTTTGATCGTGGTCAGTTTGA	CP006740.1.468	CP006740.1.468	496107	497618	+	AutoIPR: IPR011990:Tetratricopeptide-likehelical domain;
long-mer474	CP006740.1	498919	498976	CGTTTTATTTCTGAGAAAATCAATTAGACCCATGCTCAGCTCCCAAACAGCTTACTGA	CP006740.1.471	CP006740.1.471	498954	499763	-	AutoIPR: IPR002586:CobQ/CobB/MinD/ParAnucleotide binding domain; IPR025501:ATP binding proteinMinD; IPR027417:P-loop containing nucleoside triphosphatehydrolase;
long-mer474	CP006740.1	498919	498976	CGTTTTATTTCTGAGAAAATCAATTAGACCCATGCTCAGCTCCCAAACAGCTTACTGA	CP006740.1.470	CP006740.1.470	498694	498951	-	AutoIPR: IPR005527:Septum formation topologicalspecificity factor MinE;
long-mer475	CP006740.1	499941	499983	TATTCGCATTTCGGCATTACCTCGAGCACCCGCCATTGCACGA	CP006740.1.472	CP006740.1.472	499800	500516	-	AutoIPR: IPR013033:Septum formation inhibitorMinC;
long-mer476	CP006740.1	500052	500094	CAGGATGGTTAAATCGCAGTGTTCTGCATACAGTTGTTGACCG	CP006740.1.472	CP006740.1.472	499800	500516	-	AutoIPR: IPR013033:Septum formation inhibitorMinC;
long-mer477	CP006740.1	500121	500163	GCCAGTGCTTATAGGTGGCGTCGATTGGGGTGGTGGAGCGGCT	CP006740.1.472	CP006740.1.472	499800	500516	-	AutoIPR: IPR013033:Septum formation inhibitorMinC;
long-mer478	CP006740.1	500361	500409	AGTGCGTCTGAAGAGCTTGGGTGCGCGTGTGACTCGGTCAGACATTTCT	CP006740.1.472	CP006740.1.472	499800	500516	-	AutoIPR: IPR013033:Septum formation inhibitorMinC;
long-mer479	CP006740.1	500634	500676	CATTAGCATGCTGGCGCGTACGTCAATGCCCGTCATTGTGTTT	CP006740.1.473	CP006740.1.473	500532	501110	-	AutoIPR: IPR016181:Acyl-CoA N-acyltransferase;IPR016890:Uncharacterised conserved protein UCP028520;
long-mer480	CP006740.1	500895	500930	AAAATTACTACTGCCATGGCGACTTGCGCTACCAAA	CP006740.1.473	CP006740.1.473	500532	501110	-	AutoIPR: IPR016181:Acyl-CoA N-acyltransferase;IPR016890:Uncharacterised conserved protein UCP028520;
long-mer481	CP006740.1	507487	507517	GATTGTACCTGGCAGTCATGGTCTGGATGGT	CP006740.1.481	CP006740.1.481	506156	509638	+	AutoIPR: IPR005467:Signal transductionhistidine kinase, core; IPR011006:CheY-like superfamily;IPR011042:Six-bladed beta-propeller, TolB-like;IPR011123:Two component regulator three Y;IPR014302:Signal transduction histidine kinase, TMAOsensor TorS; IPR022510:Sortase system, histidine kinase;
long-mer482	CP006740.1	507949	507991	CGTATTGGTTGGCGGCACTACGGATGGCTACTTGATGCTGTTT	CP006740.1.481	CP006740.1.481	506156	509638	+	AutoIPR: IPR005467:Signal transductionhistidine kinase, core; IPR011006:CheY-like superfamily;IPR011042:Six-bladed beta-propeller, TolB-like;IPR011123:Two component regulator three Y;IPR014302:Signal transduction histidine kinase, TMAOsensor TorS; IPR022510:Sortase system, histidine kinase;
long-mer483	CP006740.1	509160	509202	TCCGTGTTCTGCTGCCTCTTCAATGGGTGTTGGCGGTGCAACC	CP006740.1.481	CP006740.1.481	506156	509638	+	AutoIPR: IPR005467:Signal transductionhistidine kinase, core; IPR011006:CheY-like superfamily;IPR011042:Six-bladed beta-propeller, TolB-like;IPR011123:Two component regulator three Y;IPR014302:Signal transduction histidine kinase, TMAOsensor TorS; IPR022510:Sortase system, histidine kinase;
long-mer484	CP006740.1	510499	510541	TGAGCTGTTTGACGAGCCGGGTGAAGGCAAGCACCAAGGGCCA	NA
long-mer485	CP006740.1	510611	510652	GGCAAGCAAGGTGATGTCGGCCGGCTTGATAGAAGCGCCTCA	CP006740.1.483	CP006740.1.483	510570	510866	-	AutoIPR:IPR029063:S-adenosyl-L-methionine-dependentmethyltransferase;
long-mer486	CP006740.1	511498	511540	GTTGCCCTTGTTGTGCTTGAGTATCCATCACCGTCAGCAACTC	CP006740.1.484	CP006740.1.484	510863	511600	-	
long-mer487	CP006740.1	512470	512512	GATAAAGCGCGATTTGCGATGGTCATCCCACGTGTACTCGCGT	CP006740.1.485	CP006740.1.485	511597	512547	-	AutoIPR: IPR004919:Domain of unknown functionDUF262;
long-mer488	CP006740.1	512704	512746	GTTGTCTTGATGCGCTCACAGTGGGGGGGCAGGTGAATAGCAT	NA
long-mer489	CP006740.1	514028	514052	GGAGGTTCTGTTGTAACCGTTGCTA	NA
long-mer490	CP006740.1	514269	514306	CGGCTGCTTCATCAACGTCGGAGACGGCTTCGGCATGG	CP006740.1.487	CP006740.1.487	514246	515358	-	AutoIPR: IPR030960:3-dehydroquinate synthasedomain; IPR030963:3-dehydroquinate synthase family;
long-mer491	CP006740.1	515943	515985	GTGCACGGTGATATTGGAGGTCCGATTGTTTGAGGTGTATTGG	NA
long-mer492	CP006740.1	516007	516053	TGGAGTTGCGGGTTGTTTTCTTCATCGCGGGAATGGGTGCTGCGAGT	NA
long-mer493	CP006740.1	516335	516377	TCATCTTGATAGCCCCAAGGGACGCGATTTACAGGACAATCCG	CP006740.1.489	CP006740.1.489	516156	516755	+	AutoIPR: IPR000659:Pyridoxamine 5'-phosphateoxidase;
long-mer494	CP006740.1	516452	516494	GCAGGTCCTGGCCGAGGAGGCAGATGCCTATTTCGCTTCGCGT	CP006740.1.489	CP006740.1.489	516156	516755	+	AutoIPR: IPR000659:Pyridoxamine 5'-phosphateoxidase;
long-mer495	CP006740.1	518780	518839	TAGCTAAACTTCGTAGGTTTTTCCCCGGGATGCGTCAAAGTGTGCAGGGATTTTATTTTT	NA
long-mer496	CP006740.1	525826	525868	CTGGGGAGATAGTTCTGGATACGTCAGTTCCAAATTGCGTTGT	CP006740.1.498	CP006740.1.498	525061	526008	-	AutoIPR: IPR004960:Bacterial lipid Abiosynthesis acyltransferase;
long-mer497	CP006740.1	528345	528382	GCCTTTGTTCGTTGTTTGTTGTTTGTTGCTTTTCGATC	NA
long-mer498	CP006740.1	528854	528896	GCCAACCTCTTGGCAGTAGTTTGCCGCGGCTACCGCGTGTATC	CP006740.1.501	CP006740.1.501	528825	531074	-	AutoIPR: IPR005742:DNA topoisomerase IV,subunit A, Gram-negative; IPR024946:Arginine repressorC-terminal-like domain;
long-mer498	CP006740.1	528854	528896	GCCAACCTCTTGGCAGTAGTTTGCCGCGGCTACCGCGTGTATC	CP006740.1.500	CP006740.1.500	528714	528872	+	
long-mer499	CP006740.1	535017	535053	TGGGCATTCTTGTGATGGGGGTAGCGTGACATTTTGC	NA
long-mer500	CP006740.1	535097	535138	CTTAGAGCCTGTTAAACGCCTTTCTAGTACGATCGGTATTTA	NA
long-mer501	CP006740.1	535158	535187	GTGCCAGCTGTGGCATGGATGGCCGTGGTC	CP006740.1.505	CP006740.1.505	535172	535321	+	
long-mer502	CP006740.1	535238	535286	GCTTGGCTGAGGGGGGATATACTAGGGAGTGTGGTTGGAGTACGTGTGA	CP006740.1.505	CP006740.1.505	535172	535321	+	
long-mer503	CP006740.1	535311	535353	GTTTTTTCTGATGGATTCATTTGTCCGGCCATTACTGTTCCGG	CP006740.1.506	CP006740.1.506	535321	536484	+	AutoIPR: IPR003780:COX15/CtaA family;
long-mer503	CP006740.1	535311	535353	GTTTTTTCTGATGGATTCATTTGTCCGGCCATTACTGTTCCGG	CP006740.1.505	CP006740.1.505	535172	535321	+	
long-mer504	CP006740.1	535609	535651	GTGCTGTCGCTGTTGGCTGCGTGTCGCCGTAGGTTCAGTGTCG	CP006740.1.506	CP006740.1.506	535321	536484	+	AutoIPR: IPR003780:COX15/CtaA family;
long-mer505	CP006740.1	535752	535794	GATCCTACTGTTGGCTGCGCTTCGCTGGAATAACCAAGATTTG	CP006740.1.506	CP006740.1.506	535321	536484	+	AutoIPR: IPR003780:COX15/CtaA family;
long-mer506	CP006740.1	536331	536358	GTTAGCATTTCTGGTGGTGGTGCAAGTG	CP006740.1.506	CP006740.1.506	535321	536484	+	AutoIPR: IPR003780:COX15/CtaA family;
long-mer507	CP006740.1	536597	536639	TGTTGTGCAGATCCAGAGTGGAGCACTTGGATTTTTAGGCATT	CP006740.1.507	CP006740.1.507	536487	537392	+	AutoIPR: IPR000537:UbiA prenyltransferasefamily; IPR030470:UbiA prenyltransferase conserved site;
long-mer508	CP006740.1	536787	536829	TTGTCGATGACGATTTTGACTATTTGGGTCAATCTTATTACGG	CP006740.1.507	CP006740.1.507	536487	537392	+	AutoIPR: IPR000537:UbiA prenyltransferasefamily; IPR030470:UbiA prenyltransferase conserved site;
long-mer509	CP006740.1	537611	537636	GGATAATTTGATATTTTTAATTTTTT	NA
long-mer510	CP006740.1	537659	537701	GTGATTTATTTTCTCTGATGTAATTTTATTTTTGAAACTATTC	NA
long-mer511	CP006740.1	538728	538750	CACTGAGGATATTCTACGTTCAG	CP006740.1.508	CP006740.1.508	538063	538902	+	AutoIPR: IPR001279:Beta-lactamase-like;
long-mer512	CP006740.1	538814	538856	AGTACGCAACATCGACACTGATGGTCATCATGCCATCACATGA	CP006740.1.508	CP006740.1.508	538063	538902	+	AutoIPR: IPR001279:Beta-lactamase-like;
long-mer513	CP006740.1	539282	539324	CCATCATAGACACCAGCTGAGTTGATCGCACGGATGCGTGCTT	CP006740.1.509	CP006740.1.509	539260	540510	-	AutoIPR: IPR006674:HD domain; IPR012006:tRNAnucleotidyltransferase, proteobacteria;
long-mer514	CP006740.1	539370	539416	TAAGGTCACGTGCGTTGACTGTCAATGCTGCGGCGTGCAGTCGGCAT	CP006740.1.509	CP006740.1.509	539260	540510	-	AutoIPR: IPR006674:HD domain; IPR012006:tRNAnucleotidyltransferase, proteobacteria;
long-mer515	CP006740.1	540620	540662	GTTTACGTCGGTGAGTGGACTCGCCAAGTAAACGATCAGTGAG	CP006740.1.510	CP006740.1.510	540603	542546	-	AutoIPR: IPR008258:Lytic transglycosylase-likeSLT domain; IPR016026:Lytic transglycosylase,superhelical U-shaped and linker domain;IPR023346:Lysozyme-like domain;
long-mer516	CP006740.1	542645	542679	TTTGCAATGGGTTATTTTTTTGCATCACCGCAGGA	NA
long-mer517	CP006740.1	543152	543194	GGGGCAGGCGATGCTGTTCTTCTGCGGCATGTTCGCGCCATTC	NA
long-mer518	CP006740.1	544312	544354	TTCTGCGTAACTTTTGCCAGGCACTTTCCGGAATCGAAGCCCT	CP006740.1.512	CP006740.1.512	544165	544593	-	AutoIPR: IPR003782:Copper chaperone SCO1/SenC;IPR012336:Thioredoxin-like fold;
long-mer519	CP006740.1	544711	544744	CACCCAAGAGGGTGTGTGTGTGTTGAGCAGCCAT	CP006740.1.513	CP006740.1.513	544600	544818	-	
long-mer520	CP006740.1	544760	544802	AGAGTGAAACTAGCGGCCAGTACGGTTAGTAAGACAAGCACGG	CP006740.1.513	CP006740.1.513	544600	544818	-	
long-mer521	CP006740.1	544870	544912	TCGTCGCCCGACCTGATTTTGTCTGTTGCTATGACTCCTGCTG	CP006740.1.514	CP006740.1.514	544900	545826	+	AutoIPR: IPR004556:Modification methylase HemK;IPR029063:S-adenosyl-L-methionine-dependentmethyltransferase;
long-mer522	CP006740.1	545455	545497	TCTGATGTATTTGCTGGACTGATTGGACGCCGTTACCAGTTGA	CP006740.1.514	CP006740.1.514	544900	545826	+	AutoIPR: IPR004556:Modification methylase HemK;IPR029063:S-adenosyl-L-methionine-dependentmethyltransferase;
long-mer523	CP006740.1	547033	547075	TCCGCCGACATGAGTTTTTGGAGCCTCCAAAACTCATTGGCAG	NA
long-mer524	CP006740.1	552032	552074	AGTACGGCGTGCCGACGGACGTAGGCTGCTTGGAGTGCCCTGA	CP006740.1.519	CP006740.1.519	551412	552074	+	AutoIPR: IPR011060:Ribulose-phosphate bindingbarrel; IPR013785:Aldolase-type TIM barrel;
long-mer525	CP006740.1	552398	552440	CGATCTTGGTATGCAGTCGCTTGTCTGTAAATGGAGTACTGCG	NA
long-mer526	CP006740.1	553064	553106	GGGTGCGACGGTGGTGCCCGTAACTTCCGGTTCAGCCACACTC	CP006740.1.521	CP006740.1.521	552453	553793	+	AutoIPR: IPR001926:Tryptophan synthase betasubunit-like PLP-dependent enzyme; IPR023026:Tryptophansynthase beta chain/beta chain-like;
long-mer527	CP006740.1	554021	554063	CCGGTGATGCATGCTTTGGTCTGTGCGGGGGCGGATGTGATTG	CP006740.1.522	CP006740.1.522	553919	554725	+	AutoIPR: IPR002028:Tryptophan synthase, alphachain; IPR013785:Aldolase-type TIM barrel;
long-mer528	CP006740.1	554235	554317	TGGAAATCTATGGCATTGCGCATTTTACACAGCAGGCACTGGCTTCTGGAGTGGATGGGGTACTGCTTGTGGATCTTCCTCCG	CP006740.1.522	CP006740.1.522	553919	554725	+	AutoIPR: IPR002028:Tryptophan synthase, alphachain; IPR013785:Aldolase-type TIM barrel;
long-mer529	CP006740.1	554752	554793	TGAATTTGATTGTCGGGCTGGCTGTGTGTATGGGGAGGGGAG	NA
long-mer530	CP006740.1	556433	556475	CCTAAGAAAATTAATTAAATACGAGACAATTTTTTCTCTCGCT	NA
long-mer531	CP006740.1	557607	557649	CTGTTGGTTGCCTGATTGAAGTGCAGCGTCATGAATGGCTGCG	NA
long-mer532	CP006740.1	558624	558666	GCCGTAGCCTTCGTTGTCGACTTCCAACAGGTGTGTGGCGATG	CP006740.1.527	CP006740.1.527	558276	560078	-	AutoIPR: IPR004589:DNA helicase, ATP-dependent,RecQ type; IPR011991:Winged helix-turn-helix DNA-bindingdomain; IPR027417:P-loop containing nucleosidetriphosphate hydrolase;
long-mer533	CP006740.1	559402	559444	CTGAGGAATTCTTGTAGTTGGTGCCGCATATTGTTTTTCTGTA	CP006740.1.527	CP006740.1.527	558276	560078	-	AutoIPR: IPR004589:DNA helicase, ATP-dependent,RecQ type; IPR011991:Winged helix-turn-helix DNA-bindingdomain; IPR027417:P-loop containing nucleosidetriphosphate hydrolase;
long-mer534	CP006740.1	564792	564834	ATCCTGTTGCGTTTGCGCAGTACCGTGATGTGGCGGCGCAGCA	CP006740.1.529	CP006740.1.529	560894	565294	+	AutoIPR: IPR004576:Transcription-repaircoupling factor; IPR010222:RNA helicase HrpA;IPR024590:RNA helicase HrpA, C-terminal; IPR027417:P-loopcontaining nucleoside triphosphate hydrolase;
long-mer535	CP006740.1	564868	564910	GGCCGAGGAGATTTTGGCTGCTGTGGCTGAGCTGAAGCCGTTG	CP006740.1.529	CP006740.1.529	560894	565294	+	AutoIPR: IPR004576:Transcription-repaircoupling factor; IPR010222:RNA helicase HrpA;IPR024590:RNA helicase HrpA, C-terminal; IPR027417:P-loopcontaining nucleoside triphosphate hydrolase;
long-mer536	CP006740.1	565138	565171	AGTGGCAATGGCACAGGGTGTTTCCGACACACCG	CP006740.1.529	CP006740.1.529	560894	565294	+	AutoIPR: IPR004576:Transcription-repaircoupling factor; IPR010222:RNA helicase HrpA;IPR024590:RNA helicase HrpA, C-terminal; IPR027417:P-loopcontaining nucleoside triphosphate hydrolase;
long-mer537	CP006740.1	565774	565816	GGAGGCGATCGTAGTAATAGTGGCTGCTATCAGGTGGGAATAA	CP006740.1.530	CP006740.1.530	565307	566782	-	AutoIPR: IPR009199:PhoPQ-activatedpathogenicity-related protein, PqaA type;IPR029058:Alpha/Beta hydrolase fold;
long-mer538	CP006740.1	566453	566490	GATGAGCAGTGCTTGCCGCGGTAGCACATCGTCGGGTA	CP006740.1.530	CP006740.1.530	565307	566782	-	AutoIPR: IPR009199:PhoPQ-activatedpathogenicity-related protein, PqaA type;IPR029058:Alpha/Beta hydrolase fold;
long-mer539	CP006740.1	566805	566847	GGTAGTGGATTAAGACTCAGTATCCTACAATGGCACTTAATAT	NA
long-mer540	CP006740.1	567106	567142	TTGTTCCGGTACGGTACGTCGCTGTGGTGTGCGGGTG	CP006740.1.531	CP006740.1.531	567051	567200	+	
long-mer541	CP006740.1	569446	569488	CAAGGTCGGTATGGTGAGTGCAGCCAATTTTGGTTCAGCGTCG	CP006740.1.532	CP006740.1.532	567197	570142	+	AutoIPR: IPR020581:Glycine cleavage system Pprotein;
long-mer542	CP006740.1	569970	570012	CCTTCCCATTGGGCGTGTTGCGCCATGCCAAATACTGGCCTCC	CP006740.1.532	CP006740.1.532	567197	570142	+	AutoIPR: IPR020581:Glycine cleavage system Pprotein;
long-mer543	CP006740.1	570098	570140	TCTGAAATCCAGGATCTGATTAAGGAGGATGCATCCCGTTGCT	CP006740.1.532	CP006740.1.532	567197	570142	+	AutoIPR: IPR020581:Glycine cleavage system Pprotein;
long-mer544	CP006740.1	573459	573495	CGCCATCACATGGAGCTAAAGTGGGGGACTGTGTGAC	CP006740.1.537	CP006740.1.537	573479	573907	+	AutoIPR: IPR013829:Haemagglutinin, stalk;
long-mer545	CP006740.1	575741	575762	CAAAACGCCTCGGTCATTAATG	CP006740.1.539	CP006740.1.539	574184	576364	-	AutoIPR: IPR018320:DNA polymerase 1;
long-mer546	CP006740.1	578343	578370	CAACAACGGGCGCCCCTGTTGCCCTATG	CP006740.1.542	CP006740.1.542	578212	579492	-	AutoIPR: IPR021229:Protein of unknown functionDUF2800;
long-mer547	CP006740.1	578846	578888	AATTCGCCTACGTTGTTGTAGCGCCACATCGCAGCCCTACACC	CP006740.1.542	CP006740.1.542	578212	579492	-	AutoIPR: IPR021229:Protein of unknown functionDUF2800;
long-mer548	CP006740.1	585023	585062	TGTATTCGATCTTTTCAACGACATTGAATAACCCTTGGTA	NA
long-mer549	CP006740.1	590233	590269	CAATGAGCAGGAAGCGGATGCAATGTTACGTGCTCGA	CP006740.1.563	CP006740.1.563	590072	590584	+	AutoIPR: IPR002196:Glycoside hydrolase, family24; IPR023346:Lysozyme-like domain;
long-mer550	CP006740.1	590362	590383	CATTGGTGTGGGCGCGTTCCAC	CP006740.1.563	CP006740.1.563	590072	590584	+	AutoIPR: IPR002196:Glycoside hydrolase, family24; IPR023346:Lysozyme-like domain;
long-mer551	CP006740.1	590729	590750	TGGGCTTGTGGGGCTGTTTGCA	CP006740.1.564	CP006740.1.564	590577	590906	+	AutoIPR: IPR006481:Bacteriophage lambda, GpS,holin;
long-mer552	CP006740.1	590846	590888	AATTCAAAGCTTTATTGTCCCTAAAGTGGGGGGCGGGAGAAGG	CP006740.1.564	CP006740.1.564	590577	590906	+	AutoIPR: IPR006481:Bacteriophage lambda, GpS,holin;
long-mer553	CP006740.1	595415	595457	ATTTAACCGATTCGGAAAACCTCTGGCCTACCACTTCAGCTCC	CP006740.1.569	CP006740.1.569	594786	596372	+	AutoIPR: IPR006429:Phage portal protein, lambdafamily;
long-mer554	CP006740.1	597352	597394	CAAACAGGCGCGCGGCCTACTAATCCCCTCGGACGTCCTCAAC	CP006740.1.570	CP006740.1.570	596369	598243	+	AutoIPR: IPR006433:Prohead protease;IPR024455:Phage capsid;
long-mer555	CP006740.1	600452	600476	AGCGCAGGGGTAGGCGTTCAAACAA	CP006740.1.575	CP006740.1.575	599877	600464	+	AutoIPR: IPR013046:Bacteriophage Mu/P2,baseplate assembly;
long-mer556	CP006740.1	600739	600781	AATTCACCTGACGTTGGAACAGGCCGACCAATTCGCTGTAACG	CP006740.1.576	CP006740.1.576	600533	600940	-	AutoIPR: IPR022452:Zinc finger/helix-turn-helixprotein, YgiT;
long-mer557	CP006740.1	600833	600875	GCCGGTCACCGTTGGGATACTGGTAGTTTCGCTCTTGTAGGTG	CP006740.1.576	CP006740.1.576	600533	600940	-	AutoIPR: IPR022452:Zinc finger/helix-turn-helixprotein, YgiT;
long-mer558	CP006740.1	600905	600947	TTCTGCCGCGCCGCAGCATGGGCATCTCATGGTCATAACTCCT	CP006740.1.577	CP006740.1.577	600937	601239	-	
long-mer558	CP006740.1	600905	600947	TTCTGCCGCGCCGCAGCATGGGCATCTCATGGTCATAACTCCT	CP006740.1.576	CP006740.1.576	600533	600940	-	AutoIPR: IPR022452:Zinc finger/helix-turn-helixprotein, YgiT;
long-mer559	CP006740.1	601020	601128	CGTGGTACACATCCTGGAATAATGTGTGATCCGTGTAGGTCGTCATACTCTTGTAGAAGTCGGCAGACGTGAGCGCCAAGACAACGGCGCACATTCCAGTTAAATCTTT	CP006740.1.577	CP006740.1.577	600937	601239	-	
long-mer560	CP006740.1	603291	603320	ATCACCGTCGTGCATGGGGGCGTTGATGAA	CP006740.1.582	CP006740.1.582	603316	603873	+	AutoIPR: IPR006521:Tail protein I;
long-mer560	CP006740.1	603291	603320	ATCACCGTCGTGCATGGGGGCGTTGATGAA	CP006740.1.581	CP006740.1.581	602430	603323	+	AutoIPR: IPR006949:Baseplate protein J-like;IPR014507:Baseplate assembly protein J, predicted;
long-mer561	CP006740.1	616514	616556	TGTGGCTGCGTCTGAGTGTGTAATCGCATGGATCACTGGTAAG	CP006740.1.595	CP006740.1.595	616298	617299	-	AutoIPR: IPR008949:Isoprenoid synthase domain;IPR017446:Polyprenyl synthetase-related;
long-mer562	CP006740.1	617329	617357	TATAGGCCTCTCCACGCGATCCGTTCTGA	NA
long-mer563	CP006740.1	618731	618773	TTGTTGTTGTATCTAGGAGGGAGAGGGTGCGCTGGGTTTATTT	NA
long-mer564	CP006740.1	619073	619115	TTATTTGAATTAAAGATAATCGAGGTGTTTTTACTCTCTGTCT	NA
long-mer565	CP006740.1	619658	619700	CAAGATGGGGCGCATTCCGGGAGAGCTTGTATAGATGAATATG	CP006740.1.598	CP006740.1.598	619692	620522	+	AutoIPR:IPR029063:S-adenosyl-L-methionine-dependentmethyltransferase;
long-mer566	CP006740.1	619729	619801	GGCGCAGTGATACAGCGTTTCTAAATTTCATTGCGTGCGGTATTGCTGATGCGGTCGATCCGACACAGCTGTT	CP006740.1.598	CP006740.1.598	619692	620522	+	AutoIPR:IPR029063:S-adenosyl-L-methionine-dependentmethyltransferase;
long-mer567	CP006740.1	619825	619867	GTGTGTGCTCCGATGATGATGACACCTGCGGCAACAATGTGCT	CP006740.1.598	CP006740.1.598	619692	620522	+	AutoIPR:IPR029063:S-adenosyl-L-methionine-dependentmethyltransferase;
long-mer568	CP006740.1	619952	619984	TACCGGGTTGGATGCGCAGGCGGTGGGTCTAGA	CP006740.1.598	CP006740.1.598	619692	620522	+	AutoIPR:IPR029063:S-adenosyl-L-methionine-dependentmethyltransferase;
long-mer569	CP006740.1	620590	620621	TATTTATCTGTAATTCAATAAGAAAATAATAA	NA
long-mer570	CP006740.1	620909	620992	GGTTCCTGCGCCGCTGACGTGCTTGTTATTTGGAATTGGCACGATGTTAGTGATGGGGGGGGGACCACATGATGATGTGATTGT	CP006740.1.599	CP006740.1.599	620823	622031	+	AutoIPR: IPR006153:Cation/H+ exchanger;
long-mer571	CP006740.1	621435	621477	CCAGGCTCGGAGTTCTCGCTGTTGGTCATGGTTGGCATGATCG	CP006740.1.599	CP006740.1.599	620823	622031	+	AutoIPR: IPR006153:Cation/H+ exchanger;
long-mer572	CP006740.1	621608	621650	GTTTGCTTCATTTTTCGTACCTTTTTATTTCTTCAGGGCCGGT	CP006740.1.599	CP006740.1.599	620823	622031	+	AutoIPR: IPR006153:Cation/H+ exchanger;
long-mer573	CP006740.1	623820	623862	TCAAGGCGTTTACGGCTTTCGTCGTCCATTGATTGAATGGCGT	CP006740.1.602	CP006740.1.602	623829	624113	-	AutoIPR: IPR006668:Magnesium transporter, MgtEintracellular domain;
long-mer574	CP006740.1	623956	623998	ATTGTCGCAAGCAGGCTTTCTTGGACTTCGTCACCAACGTGCA	CP006740.1.602	CP006740.1.602	623829	624113	-	AutoIPR: IPR006668:Magnesium transporter, MgtEintracellular domain;
long-mer575	CP006740.1	635373	635415	AGGGGTGGAAAGGTTAAATAGAGGGCAGTATGCAGTGTTACCT	CP006740.1.616	CP006740.1.616	634702	635979	+	AutoIPR: IPR005750:UDP-N-acetylglucosamine1-carboxyvinyltransferase; IPR013792:RNA 3'-terminalphosphate cyclase/enolpyruvate transferase, alpha/beta;
long-mer576	CP006740.1	637288	637330	CTGAAAGAGCTTGTATCGCGGGAAAAGTCTGCATCGGCAATGC	CP006740.1.619	CP006740.1.619	637119	638003	+	AutoIPR: IPR007691:UDP-3-O-[3-hydroxymyristoyl]glucosamine N-acyltransferase LpxD;
long-mer577	CP006740.1	638735	638777	GCGGAAGAGTCGTAACCAGGGCGCGTCTTCTCCCCACTCATTC	CP006740.1.621	CP006740.1.621	638711	642715	-	AutoIPR:IPR010073:Phosphoribosylformylglycinamidine synthase;IPR011414:Uncharacterised conserved protein UCP036541;IPR016188:PurM, N-terminal-like; IPR029062:Class Iglutamine amidotransferase-like;
long-mer578	CP006740.1	642824	642865	ATGCAGAGTGTGGCAGAGGGGGCGGGAGGCTTGCTGTTCTGG	NA
long-mer579	CP006740.1	642892	642914	TGGCGGCGGCGAGTTTGTCCAAC	CP006740.1.622	CP006740.1.622	642875	643663	-	AutoIPR: IPR012336:Thioredoxin-like fold;IPR018950:Disulphide bond isomerase, DsbC/G, N-terminal;
long-mer580	CP006740.1	643134	643176	TCTTCGCTTCCTAAACCCATCAGTGGGAAGGCGAGGTATTCAA	CP006740.1.622	CP006740.1.622	642875	643663	-	AutoIPR: IPR012336:Thioredoxin-like fold;IPR018950:Disulphide bond isomerase, DsbC/G, N-terminal;
long-mer581	CP006740.1	647372	647414	TGAATGTAGATAACAGGAAAATGGGGAATCGGTAGGTTTGAGT	NA
long-mer582	CP006740.1	648571	648613	CACTTGGGGTGGAAACCCATGTCTATGAATCCGAGTTGCAGGG	CP006740.1.627	CP006740.1.627	647631	648995	-	AutoIPR: IPR006336:Glutamate--cysteine ligase,GCS2;
long-mer583	CP006740.1	651315	651357	TCATTTGCAGGTGATTGGACATAATGACCTGCAGTAGCAATAA	CP006740.1.630	CP006740.1.630	650786	651757	-	AutoIPR: IPR009003:Trypsin-like cysteine/serinepeptidase domain;
long-mer584	CP006740.1	651518	651581	AGCCTGTGCCTGCATCGCCTGCATCGCCTGCATCGCCTGCATCGCCTGCATCGCCTGCATCGCC	CP006740.1.630	CP006740.1.630	650786	651757	-	AutoIPR: IPR009003:Trypsin-like cysteine/serinepeptidase domain;
long-mer585	CP006740.1	654571	654613	GCGTATGGCGCAGTTGGTTTTTATCGCTGATTTGCTGGCTGAA	CP006740.1.633	CP006740.1.633	654104	654874	+	AutoIPR:IPR005135:Endonuclease/exonuclease/phosphatase;
long-mer586	CP006740.1	654916	654958	TTTGATTATGCCAAGGTGTTTGCTTGCCATGAGTCAACGTCAG	NA
long-mer587	CP006740.1	655040	655082	AATAAATTGCCGTTGAGTTGGTGCCACAGCACTGCTGAGCGGA	CP006740.1.634	CP006740.1.634	654982	655596	-	AutoIPR: IPR007451:Uncharacterised proteinfamily UPF0274;
long-mer588	CP006740.1	655330	655360	CAATACCGCTAGTGTTAGGCGCGGAAGTAAT	CP006740.1.634	CP006740.1.634	654982	655596	-	AutoIPR: IPR007451:Uncharacterised proteinfamily UPF0274;
long-mer589	CP006740.1	655853	655895	ATCCTGACACCCAGTGTGCCGATTCCGAGCGCAGCCAGCGTGA	CP006740.1.635	CP006740.1.635	655593	656732	-	AutoIPR: IPR004506:tRNA-specific2-thiouridylase; IPR023382:Adenine nucleotide alphahydrolase-like domains;
long-mer590	CP006740.1	656795	656837	CCATACTAGCGGACTGCGTAGAGGGGCTGTAGCCGCTTGCAGT	CP006740.1.636	CP006740.1.636	656729	657187	-	AutoIPR: IPR015797:NUDIX hydrolasedomain-like;
long-mer591	CP006740.1	656867	656909	GATGCCCACATCCAGGGGATGTTGGGGATAGTAGGTCAATGGT	CP006740.1.636	CP006740.1.636	656729	657187	-	AutoIPR: IPR015797:NUDIX hydrolasedomain-like;
long-mer592	CP006740.1	657567	657609	TCGTGGTCGTGGTGTGTGTGGTTTCTATACGCGTGAAGTGGCT	CP006740.1.637	CP006740.1.637	657367	657687	+	AutoIPR: IPR014719:Ribosomal protein L7/L12,C-terminal/adaptor protein ClpS-like;
long-mer593	CP006740.1	657621	657663	TGCGCAGGTTAACGAATTTTCACGGATACATCAGCATCCGCTG	CP006740.1.637	CP006740.1.637	657367	657687	+	AutoIPR: IPR014719:Ribosomal protein L7/L12,C-terminal/adaptor protein ClpS-like;
long-mer594	CP006740.1	657999	658041	GGCCATTGAGGTATCTATTACTCGCTTGGATGCCGATGACGGC	CP006740.1.638	CP006740.1.638	657820	660096	+	AutoIPR: IPR001270:ClpA/B family;IPR004176:Clp, N-terminal; IPR023150:Double Clp-N motif;IPR027417:P-loop containing nucleoside triphosphatehydrolase;
long-mer595	CP006740.1	658175	658217	CCGTCTACTTTCTGAATCAGCGGGACATCAGCCGACTCGATAT	CP006740.1.638	CP006740.1.638	657820	660096	+	AutoIPR: IPR001270:ClpA/B family;IPR004176:Clp, N-terminal; IPR023150:Double Clp-N motif;IPR027417:P-loop containing nucleoside triphosphatehydrolase;
long-mer596	CP006740.1	658923	658982	ACATCACGGCGTTACCTATGCAGATGACGCATTGCGCGTTGCGGTTGATTTATCGGTCAA	CP006740.1.638	CP006740.1.638	657820	660096	+	AutoIPR: IPR001270:ClpA/B family;IPR004176:Clp, N-terminal; IPR023150:Double Clp-N motif;IPR027417:P-loop containing nucleoside triphosphatehydrolase;
long-mer597	CP006740.1	659446	659488	GGTTTTGATCAGGGAGGGTTGTTGACTGAGAAGATCGTCAAGA	CP006740.1.638	CP006740.1.638	657820	660096	+	AutoIPR: IPR001270:ClpA/B family;IPR004176:Clp, N-terminal; IPR023150:Double Clp-N motif;IPR027417:P-loop containing nucleoside triphosphatehydrolase;
long-mer598	CP006740.1	659679	659781	CACTAAGCAGGACCATACCAGTGATGCGATGGAAGTGATTTGTCGTAGCTTCAGCCCTGAGTTCCGCAATCGTCTTGATGCAATTGTGCAGTTTCAGCCACTG	CP006740.1.638	CP006740.1.638	657820	660096	+	AutoIPR: IPR001270:ClpA/B family;IPR004176:Clp, N-terminal; IPR023150:Double Clp-N motif;IPR027417:P-loop containing nucleoside triphosphatehydrolase;
long-mer599	CP006740.1	660085	660142	ACCGTGGAGTAATGGTGATGTCTTGCTTCACTTAAGTTTGCTAGAGTGATCTTTAGTC	CP006740.1.638	CP006740.1.638	657820	660096	+	AutoIPR: IPR001270:ClpA/B family;IPR004176:Clp, N-terminal; IPR023150:Double Clp-N motif;IPR027417:P-loop containing nucleoside triphosphatehydrolase;
long-mer600	CP006740.1	660739	660781	GCGCAAAATATTTTCTTTAACTTGATGAATGAGGTGGTAGCTT	CP006740.1.640	CP006740.1.640	660780	661511	-	AutoIPR:IPR004616:Leucyl/phenylalanyl-tRNA-protein transferase;IPR016181:Acyl-CoA N-acyltransferase;
long-mer601	CP006740.1	660954	660996	GTGGGTGTGTAAGAAATATGCGAGACTGGCGAGAGCGATTTTG	CP006740.1.640	CP006740.1.640	660780	661511	-	AutoIPR:IPR004616:Leucyl/phenylalanyl-tRNA-protein transferase;IPR016181:Acyl-CoA N-acyltransferase;
long-mer602	CP006740.1	661179	661207	GCGGCGCGGGGTAGATGCACATGCGTCGA	CP006740.1.640	CP006740.1.640	660780	661511	-	AutoIPR:IPR004616:Leucyl/phenylalanyl-tRNA-protein transferase;IPR016181:Acyl-CoA N-acyltransferase;
long-mer603	CP006740.1	662663	662705	GTTCCTGTAGTGGACTACATTCTTTCGATGCCGTTGTTGTAGA	NA
long-mer604	CP006740.1	662963	663005	GGTTGTGCGTTGATGCCCTAAGGGCATTGATTTGTGACCCGTT	NA
long-mer605	CP006740.1	664162	664203	TGCTGGATGTGCAACATCCTAATATGTGCATGGTCAGCCTAA	NA
long-mer606	CP006740.1	664222	664264	GACTATACCCTGTTCTTCATCAATATGAGTGCAGCTGAAACCA	NA
long-mer607	CP006740.1	666851	666893	ATCGCCCATCATGATGCGTTTTTTGTTTTTTCTGCTATTGAGT	CP006740.1.644	CP006740.1.644	666861	668771	+	AutoIPR: IPR002931:Transglutaminase-like; 
long-mer608	CP006740.1	669135	669177	GTGTCTATGTGTTGCTCATCACCTGGGGGTATGCTAGGTGCTT	NA
long-mer609	CP006740.1	670019	670052	AGAGTAGGAGAGAGGGGGGGGACGTTGGCAGCCG	NA
long-mer610	CP006740.1	673619	673661	GTATGAGTGAAGAAACCCGGGTACGGTTGTTCAGTCCATTCTT	CP006740.1.648	CP006740.1.648	672709	674205	+	AutoIPR: IPR004358:Signal transductionhistidine kinase-related protein, C-terminal;IPR005467:Signal transduction histidine kinase, core;IPR009082:Signal transduction histidine kinase,homodimeric domain; IPR011006:CheY-like superfamily;IPR017206:Signal transduction histidine kinase,hybrid-type, BC3207, predicted;
long-mer611	CP006740.1	673918	673960	GGCTATCAGCCGCAATTGGCTTCCGATGGTGGTGCGGCACTAA	CP006740.1.648	CP006740.1.648	672709	674205	+	AutoIPR: IPR004358:Signal transductionhistidine kinase-related protein, C-terminal;IPR005467:Signal transduction histidine kinase, core;IPR009082:Signal transduction histidine kinase,homodimeric domain; IPR011006:CheY-like superfamily;IPR017206:Signal transduction histidine kinase,hybrid-type, BC3207, predicted;
long-mer612	CP006740.1	675659	675701	AATTTGATTGAATACATGTGTCCTGATGCCCTTGCCCCCCTGC	CP006740.1.651	CP006740.1.651	675674	676858	+	AutoIPR: IPR003788:PutativeS-adenosyl-L-methionine-dependent methyltransferase MidA;IPR029063:S-adenosyl-L-methionine-dependentmethyltransferase;
long-mer613	CP006740.1	675722	675764	GAGCAACTGGCAGCCTATATATGCCAACAGATAATTCAAAGCG	CP006740.1.651	CP006740.1.651	675674	676858	+	AutoIPR: IPR003788:PutativeS-adenosyl-L-methionine-dependent methyltransferase MidA;IPR029063:S-adenosyl-L-methionine-dependentmethyltransferase;
long-mer614	CP006740.1	676646	676688	CAGGCGAACTTTTTACTCAGTTATGGATTGGATCGGCTGCTTG	CP006740.1.651	CP006740.1.651	675674	676858	+	AutoIPR: IPR003788:PutativeS-adenosyl-L-methionine-dependent methyltransferase MidA;IPR029063:S-adenosyl-L-methionine-dependentmethyltransferase;
long-mer615	CP006740.1	676721	676763	AAGCTGCTGTTGCGCAACCAAATGAAGCGCCTTACCTTGCCAA	CP006740.1.651	CP006740.1.651	675674	676858	+	AutoIPR: IPR003788:PutativeS-adenosyl-L-methionine-dependent methyltransferase MidA;IPR029063:S-adenosyl-L-methionine-dependentmethyltransferase;
long-mer616	CP006740.1	677597	677639	TGGGCTCGCGTGCTGGGGGAGAACGGACTGTAGCGCACACAAG	CP006740.1.653	CP006740.1.653	677282	678286	-	AutoIPR: IPR003836:Glucokinase;
long-mer617	CP006740.1	677900	677926	CGCAGCCTCCATATCCTCCGTCGCGTA	CP006740.1.653	CP006740.1.653	677282	678286	-	AutoIPR: IPR003836:Glucokinase;
long-mer618	CP006740.1	681631	681673	TGCGTGGTGCGCTCTATCTGGCGATCTCGCAGTCAGGGAAGAG	CP006740.1.657	CP006740.1.657	681345	682385	+	AutoIPR: IPR001347:Sugar isomerase (SIS);
long-mer619	CP006740.1	681744	681786	GAAGACTCGCCCTTGGCATCGTTGGCTGACACTGTATTGCCAC	CP006740.1.657	CP006740.1.657	681345	682385	+	AutoIPR: IPR001347:Sugar isomerase (SIS);
long-mer620	CP006740.1	683731	683755	GACGCTTGATGCTCAGAGGAGCGAG	NA
long-mer621	CP006740.1	684170	684211	TCACCCCTCTGTGGCCTCGTGTGTGGCCTCGTGGCCACCTTG	NA
long-mer622	CP006740.1	686534	686562	CATGGTGAGAGTGTTGTATCTTATGGACC	CP006740.1.661	CP006740.1.661	686448	686591	+	
long-mer622	CP006740.1	686534	686562	CATGGTGAGAGTGTTGTATCTTATGGACC	CP006740.1.662	CP006740.1.662	686554	687408	-	AutoIPR: IPR011330:Glycosidehydrolase/deacetylase, beta/alpha-barrel;
long-mer623	CP006740.1	688425	688467	GCAGAGCAGCGCCATGTGGTGTCCTTGGGCCTGCATGGAGAGC	CP006740.1.663	CP006740.1.663	687405	688550	-	AutoIPR: IPR001296:Glycosyl transferase, family1; IPR028098:Glycosyltransferase subfamily 4, N-terminaldomain;
long-mer624	CP006740.1	690360	690402	TGAGACTAGGATCACGTCGCCTGTACGCAGTCGTGGCAGTGCC	CP006740.1.665	CP006740.1.665	689496	690746	-	AutoIPR: IPR015424:Pyridoxalphosphate-dependent transferase; IPR016454:Cysteinedesulfurase;
long-mer625	CP006740.1	691354	691396	GGCGGGCATGTTCCAGGCATGAGCCCGGTGCGATATGAATGCG	CP006740.1.666	CP006740.1.666	690734	692002	-	AutoIPR: IPR000825:SUF system FeS clusterassembly, SufBD;
long-mer626	CP006740.1	703900	703975	ATCGTGCGATCTTCATTGTTTTCCAGCGAGGCGTATCGTTATTCTACGGTGTTCTCTATCCATGTACATGCAAGCG	NA
long-mer627	CP006740.1	704413	704455	ACGCGCGCTCCCTCGTGGTTGCGGTAGATGGAGGCGGGCATCT	CP006740.1.678	CP006740.1.678	704031	705386	-	AutoIPR: IPR018721:Protein of unknown functionDUF2252;
long-mer628	CP006740.1	705479	705521	ATTGTGGTGCTAGGGTATTAATCGATTGCTCTGTTTGAGGGCT	NA
long-mer629	CP006740.1	705549	705591	TGTGGCTGTAGCAAGTAGCTCGCCATTAGGTGTCGTCTTGTAG	NA
long-mer630	CP006740.1	705635	705710	TCTGGAAGTTTGGAACACTAAGTTAATATATGGCCTTCTCAGGCTTATGATGGCAGTGCAATAATCGGGGTCAATA	NA
long-mer631	CP006740.1	706183	706225	GTTCCGTGTGCTGAAGGTGGGCGGCCAGGCAAGGGTACTGGAA	CP006740.1.679	CP006740.1.679	705710	706471	+	AutoIPR: IPR004033:UbiE/COQ5 methyltransferase;IPR023576:UbiE/COQ5 methyltransferase, conserved site;IPR029063:S-adenosyl-L-methionine-dependentmethyltransferase;
long-mer632	CP006740.1	706236	706278	TAACTGCCGAGTGGTTTAAGCTAATTTATGATTTCCATTCCTT	CP006740.1.679	CP006740.1.679	705710	706471	+	AutoIPR: IPR004033:UbiE/COQ5 methyltransferase;IPR023576:UbiE/COQ5 methyltransferase, conserved site;IPR029063:S-adenosyl-L-methionine-dependentmethyltransferase;
long-mer633	CP006740.1	706564	706606	CGCTTGAGTGAAGCGCATCATTTGTTTTTGGATTCCAGATCCT	NA
long-mer634	CP006740.1	706787	706867	TGGGTTGCTCGAATCAGTCCGTGTCTGTGGTGCCATCTTCGATGTCGGCACATGTCGTTACTGTTGGGAAAGCCGATATTC	CP006740.1.680	CP006740.1.680	706678	708693	+	AutoIPR: IPR001930:Peptidase M1, alanineaminopeptidase/leukotriene A4 hydrolase;IPR016024:Armadillo-type fold;
long-mer635	CP006740.1	706918	706974	CATTTGGCGTTGGATCTTAAGTTGGATTTTGATAATAAGACGCTGGCTGGTACCGCG	CP006740.1.680	CP006740.1.680	706678	708693	+	AutoIPR: IPR001930:Peptidase M1, alanineaminopeptidase/leukotriene A4 hydrolase;IPR016024:Armadillo-type fold;
long-mer636	CP006740.1	706977	707019	CTATTCGCTTGACTGGAAGGATAAGGATGCGAAGCAAATCGTG	CP006740.1.680	CP006740.1.680	706678	708693	+	AutoIPR: IPR001930:Peptidase M1, alanineaminopeptidase/leukotriene A4 hydrolase;IPR016024:Armadillo-type fold;
long-mer637	CP006740.1	707043	707085	TGAGAAGATTGAAGCTGACGATGGCCAAGGGCACTTGAATCAG	CP006740.1.680	CP006740.1.680	706678	708693	+	AutoIPR: IPR001930:Peptidase M1, alanineaminopeptidase/leukotriene A4 hydrolase;IPR016024:Armadillo-type fold;
long-mer638	CP006740.1	707169	707211	TGTCACTTACCGGACTGCTCCCAGTGCTTCTGGCTTGCAATGG	CP006740.1.680	CP006740.1.680	706678	708693	+	AutoIPR: IPR001930:Peptidase M1, alanineaminopeptidase/leukotriene A4 hydrolase;IPR016024:Armadillo-type fold;
long-mer639	CP006740.1	707561	707603	AAATGATCGGTGCCGCCGAGATGCTATACGGTCAGTATCGTTG	CP006740.1.680	CP006740.1.680	706678	708693	+	AutoIPR: IPR001930:Peptidase M1, alanineaminopeptidase/leukotriene A4 hydrolase;IPR016024:Armadillo-type fold;
long-mer640	CP006740.1	708692	708739	GAGTGGTTGTGCAACAATAGAATGTGCTTTGGGGAGGGGGATGTATTG	CP006740.1.680	CP006740.1.680	706678	708693	+	AutoIPR: IPR001930:Peptidase M1, alanineaminopeptidase/leukotriene A4 hydrolase;IPR016024:Armadillo-type fold;
long-mer641	CP006740.1	708988	709030	TGCGCATATTGTTGCCATTGCTAGGTGATTCAAGTCATTTTTC	NA
long-mer642	CP006740.1	709719	709761	GAATTACCCTCACTTGTTCGTACTTGATGCCGATGCCAAATTA	CP006740.1.681	CP006740.1.681	709219	709860	+	AutoIPR: IPR012336:Thioredoxin-like fold;
long-mer643	CP006740.1	710058	710100	TTTGTGTAAATATCAGTTTCATTTTTCATAAATGACTGGATAT	NA
long-mer644	CP006740.1	711094	711135	GTGGAAGCGATCTGGATTTTTGGGGGGCACTGGCTACTGGAT	NA
long-mer645	CP006740.1	712564	712606	TTGAAACAGGCTTTATATAATTAGCTTTGCAAAGAAGATATAT	CP006740.1.683	CP006740.1.683	712151	712567	+	AutoIPR: IPR001801:Histone-like protein H-NS;IPR027444:Histone-like protein H-NS, C-terminal domain;
long-mer646	CP006740.1	712989	713065	TATTTCTCTTCATTATTTTTTTTGAATGTTTGAATCTATGTTGCTTCTTTTTTCTCGTAGGGCTTCTTTTCTGGTAT	NA
long-mer647	CP006740.1	713310	713352	ATTTAATGAGCGTGAGTGTATTTTCTATTATTTTATACTCTTC	NA
long-mer648	CP006740.1	714796	714838	AATGGCAAAACCGATTAATCATAGTTTGGGAATGCCTGGTCCG	CP006740.1.687	CP006740.1.687	714814	715260	-	AutoIPR: IPR003795:Protein of unknown functionDUF192;
long-mer649	CP006740.1	714865	714907	ATCAAGGCGTGCAGCCTGACCGGCGTTGAGTTCCAGTACGTAG	CP006740.1.687	CP006740.1.687	714814	715260	-	AutoIPR: IPR003795:Protein of unknown functionDUF192;
long-mer650	CP006740.1	715262	715321	GCAATGCTGTCGATTGAGGATTAACCCTAGAAGGGTAGTGTATTTTCTGTTGCGTCGAGT	NA
long-mer651	CP006740.1	715384	715426	TTTGAGGTGGGAATCCAGGTTTTTACGTACATTGGTAGCTTAA	NA
long-mer652	CP006740.1	715456	715477	TGTGAGTTGTGAGTAGTGCGAC	NA
long-mer653	CP006740.1	715504	715541	TAGATTGAGTCCCTTTAGGGGCGTTGATAGGCAGGCTC	NA
long-mer654	CP006740.1	715677	715719	TGACACATTGCGATGAACCCAGATTTTCATCTGTTACTAGACT	NA
long-mer655	CP006740.1	715798	715823	CATTCCGCTTCTTTTTCTCGGTGTCG	CP006740.1.688	CP006740.1.688	715791	717842	+	AutoIPR: IPR011276:TonB-dependenthaem/haemoglobin receptor;
long-mer656	CP006740.1	716186	716228	GATGCCTTACCTTGATGCGATTTCCCCTTTGGGGATGAGCGCG	CP006740.1.688	CP006740.1.688	715791	717842	+	AutoIPR: IPR011276:TonB-dependenthaem/haemoglobin receptor;
long-mer657	CP006740.1	716261	716303	CTATGGCCTCAACGCGATCGCTGGCCATGTCGACGTGATTACC	CP006740.1.688	CP006740.1.688	715791	717842	+	AutoIPR: IPR011276:TonB-dependenthaem/haemoglobin receptor;
long-mer658	CP006740.1	716599	716641	GTAGTTCGCCAGCGTATTCTGTACAGGACCACAGCCAACGCCA	CP006740.1.688	CP006740.1.688	715791	717842	+	AutoIPR: IPR011276:TonB-dependenthaem/haemoglobin receptor;
long-mer659	CP006740.1	717329	717378	GGTGGCCACTCTCTTAGGTACAAATGGCACTATTGCCATTAACGAGGTTG	CP006740.1.688	CP006740.1.688	715791	717842	+	AutoIPR: IPR011276:TonB-dependenthaem/haemoglobin receptor;
long-mer660	CP006740.1	717946	717982	GGTGAGCGACTGCTGTTGCTGTTGCTGATGCGCATTC	NA
long-mer661	CP006740.1	723968	724007	GCCGGATACCCACCATAGGGATGGTGTGTCCAGGTCCTTG	CP006740.1.692	CP006740.1.692	722243	724081	-	AutoIPR: IPR001094:Flavodoxin;IPR001709:Flavoprotein pyridine nucleotide cytochromereductase; IPR023173:NADPH-cytochrome p450 reductase,FAD-binding, alpha-helical domain-3;IPR029039:Flavoprotein-like;
long-mer662	CP006740.1	724011	724053	AGATCCATGAGCAGGGAGCGATGGTCCTCGGGGAGGGGGCTTG	CP006740.1.692	CP006740.1.692	722243	724081	-	AutoIPR: IPR001094:Flavodoxin;IPR001709:Flavoprotein pyridine nucleotide cytochromereductase; IPR023173:NADPH-cytochrome p450 reductase,FAD-binding, alpha-helical domain-3;IPR029039:Flavoprotein-like;
long-mer663	CP006740.1	724359	724401	GGAATTCCGTAATCCGGTGTTCCTTTACTCTGTGGGTAAGGAT	CP006740.1.693	CP006740.1.693	724279	725193	+	AutoIPR: IPR011784:Sulphateadenylyltransferase, small subunit;
long-mer664	CP006740.1	724440	724482	GCCGGCACCGCCACCGATTCCACTACTGCATGTCGATACGCGT	CP006740.1.693	CP006740.1.693	724279	725193	+	AutoIPR: IPR011784:Sulphateadenylyltransferase, small subunit;
long-mer665	CP006740.1	724724	724766	GTGTATTCTCGTTTCGTAACGTCCATCATCGATGGGATCCCAA	CP006740.1.693	CP006740.1.693	724279	725193	+	AutoIPR: IPR011784:Sulphateadenylyltransferase, small subunit;
long-mer666	CP006740.1	724969	725011	GAGCGTTTGCCCCTGCATCCGTGCGAAGTGTCGAAGTTGCGTT	CP006740.1.693	CP006740.1.693	724279	725193	+	AutoIPR: IPR011784:Sulphateadenylyltransferase, small subunit;
long-mer667	CP006740.1	725199	725269	GCTCGGATGGTGAACGTGAAAAGCGCGTTTGACTGGTCAGAGGCAAGCATAAGTGTGGATGCGTTACCGGT	CP006740.1.694	CP006740.1.694	725193	727175	+	AutoIPR: IPR002891:Adenylyl-sulfate kinase;IPR004535:Translation elongation factor,selenocysteine-specific; IPR009000:Translation protein,beta-barrel domain; IPR011779:Sulphateadenylyltransferase, large subunit; IPR027417:P-loopcontaining nucleoside triphosphate hydrolase;IPR031157:Tr-type G domain, conserved site;
long-mer668	CP006740.1	726063	726105	ACGTTGGCCGCCGGTCGCGTGTGCTCTGGAGATGGGGTCGTCG	CP006740.1.694	CP006740.1.694	725193	727175	+	AutoIPR: IPR002891:Adenylyl-sulfate kinase;IPR004535:Translation elongation factor,selenocysteine-specific; IPR009000:Translation protein,beta-barrel domain; IPR011779:Sulphateadenylyltransferase, large subunit; IPR027417:P-loopcontaining nucleoside triphosphate hydrolase;IPR031157:Tr-type G domain, conserved site;
long-mer669	CP006740.1	726161	726203	GGTACACGAGGCTGTTGCCGGTCAGGCGGTGACCTTGACCCTG	CP006740.1.694	CP006740.1.694	725193	727175	+	AutoIPR: IPR002891:Adenylyl-sulfate kinase;IPR004535:Translation elongation factor,selenocysteine-specific; IPR009000:Translation protein,beta-barrel domain; IPR011779:Sulphateadenylyltransferase, large subunit; IPR027417:P-loopcontaining nucleoside triphosphate hydrolase;IPR031157:Tr-type G domain, conserved site;
long-mer670	CP006740.1	727723	727759	GCAGCGTCTGTGCTGGTGGAACTTCCTGCTTTCGCAG	NA
long-mer671	CP006740.1	729031	729073	CATGTCGATCTGCTCACCCTTTAGGACACCAGGGATCTGTAGC	CP006740.1.697	CP006740.1.697	728536	729438	-	AutoIPR: IPR005229:Conserved hypotheticalprotein CHP00255;
long-mer672	CP006740.1	729193	729235	TGATAGGCGTACCGTCAAATCTAGCTTGCCGCGGCTGACCCGT	CP006740.1.697	CP006740.1.697	728536	729438	-	AutoIPR: IPR005229:Conserved hypotheticalprotein CHP00255;
long-mer673	CP006740.1	731325	731367	GTTCTTGGGTGGCGGCACGCCTAGCCTATTCCCCCCGGAAGCG	CP006740.1.700	CP006740.1.700	731140	732291	+	AutoIPR: IPR004559:Coproporphyrinogen IIIoxidase, oxygen-independent related; IPR007197:RadicalSAM; IPR023404:Radical SAM, alpha/beta horseshoe;
long-mer674	CP006740.1	731602	731628	GCCGGGTTCACTAACATCAACTTAGAT	CP006740.1.700	CP006740.1.700	731140	732291	+	AutoIPR: IPR004559:Coproporphyrinogen IIIoxidase, oxygen-independent related; IPR007197:RadicalSAM; IPR023404:Radical SAM, alpha/beta horseshoe;
long-mer675	CP006740.1	732393	732435	CCTACCTGCCAATATGGCCTTTTCTCCTCGCGCTAGTGTGCTG	CP006740.1.701	CP006740.1.701	732361	734847	+	AutoIPR: IPR012434:Protein of unknown functionDUF1631;
long-mer676	CP006740.1	733272	733314	CAGCCAGATGTCTGATGTACTTCAGACCCGCATGTCCACTTTA	CP006740.1.701	CP006740.1.701	732361	734847	+	AutoIPR: IPR012434:Protein of unknown functionDUF1631;
long-mer677	CP006740.1	734212	734254	TTGCGTCAAGGAAAAGAGTCGTCTGAATGGCAGGAACATGAAG	CP006740.1.701	CP006740.1.701	732361	734847	+	AutoIPR: IPR012434:Protein of unknown functionDUF1631;
long-mer678	CP006740.1	743506	743548	CTGTTTTGTTCATTTGTTTTATGCGTCCACTCGGCGATTGGGA	NA
long-mer679	CP006740.1	746128	746192	AGGGCGTGCTGGCATTGGGTCGCTTCATCGGTGACTGGTGGTTCTTACTATTAGCGGTGATTTGC	CP006740.1.711	CP006740.1.711	745494	746711	+	AutoIPR: IPR003004:GspF/PilC family;
long-mer680	CP006740.1	750956	750998	GTTGAGCGTACAGCAACAGATTCAGGTGTTGCGTGATCGAGAA	CP006740.1.718	CP006740.1.718	750846	751478	+	AutoIPR: IPR007690:Type II secretion system,protein M;
long-mer681	CP006740.1	751008	751032	AAGGCGCAGTTGCAACAGGGGGCGA	CP006740.1.718	CP006740.1.718	750846	751478	+	AutoIPR: IPR007690:Type II secretion system,protein M;
long-mer682	CP006740.1	751052	751094	CCGTATTCAGGTGTTATTGCGATCTCGTCCGGGATTCTTGCCC	CP006740.1.718	CP006740.1.718	750846	751478	+	AutoIPR: IPR007690:Type II secretion system,protein M;
long-mer683	CP006740.1	756494	756536	TGCTTTGTTGAATACCGATGGTATCGCGTTAGGCACTGATGTT	CP006740.1.722	CP006740.1.722	755406	760247	+	AutoIPR: IPR005594:YadA-like, C-terminal;IPR008635:Coiled stalk of trimeric autotransporteradhesin; IPR011049:Serralysin-like metalloprotease,C-terminal;
long-mer684	CP006740.1	756739	756791	TGAAACGGACCCTGGGTCAGGTGGTGGTGATCAGTGGTGAAAGTAGTACTGCG	CP006740.1.722	CP006740.1.722	755406	760247	+	AutoIPR: IPR005594:YadA-like, C-terminal;IPR008635:Coiled stalk of trimeric autotransporteradhesin; IPR011049:Serralysin-like metalloprotease,C-terminal;
long-mer685	CP006740.1	757430	757460	GGTGGTGATCAGTGGTGAAAGTAGTACTGCG	CP006740.1.722	CP006740.1.722	755406	760247	+	AutoIPR: IPR005594:YadA-like, C-terminal;IPR008635:Coiled stalk of trimeric autotransporteradhesin; IPR011049:Serralysin-like metalloprotease,C-terminal;
long-mer686	CP006740.1	758841	758863	TGGACGTTGACGGCGTCGGGTTC	CP006740.1.722	CP006740.1.722	755406	760247	+	AutoIPR: IPR005594:YadA-like, C-terminal;IPR008635:Coiled stalk of trimeric autotransporteradhesin; IPR011049:Serralysin-like metalloprotease,C-terminal;
long-mer687	CP006740.1	761509	761551	GGGCAAGAAGGTCGTTCTGGATGTGCATCGTGACGATGATCAG	CP006740.1.724	CP006740.1.724	761369	762964	+	AutoIPR: IPR000103:Pyridinenucleotide-disulphide oxidoreductase, class-II;IPR012336:Thioredoxin-like fold; IPR016040:NAD(P)-bindingdomain; IPR023753:Pyridine nucleotide-disulphideoxidoreductase, FAD/NAD(P)-binding domain;
long-mer688	CP006740.1	762294	762336	GTGGTGCGTCGCTGAGCAGCCTCACCGTGATTCTCTCTACGGG	CP006740.1.724	CP006740.1.724	761369	762964	+	AutoIPR: IPR000103:Pyridinenucleotide-disulphide oxidoreductase, class-II;IPR012336:Thioredoxin-like fold; IPR016040:NAD(P)-bindingdomain; IPR023753:Pyridine nucleotide-disulphideoxidoreductase, FAD/NAD(P)-binding domain;
long-mer689	CP006740.1	765610	765652	TTATGTATTTTGCGATTCACGTAGATTGCATGAGCGTTTTAAG	NA
long-mer690	CP006740.1	767065	767107	CCAAATTTACACAGGTCATCGTGAGCGTGACTACAAAGATGCT	CP006740.1.729	CP006740.1.729	765824	767113	+	AutoIPR: IPR002020:Citrate synthase-like;IPR010953:Citrate synthase, type I;
long-mer691	CP006740.1	767486	767527	AATCGCTCCTGCTTGGCCAGCTGTACCGCCACCAGTTGCAGT	CP006740.1.730	CP006740.1.730	767330	767722	-	AutoIPR: IPR000754:Ribosomal protein S9;IPR020568:Ribosomal protein S5 domain 2-type fold;
long-mer692	CP006740.1	768614	768656	CGCGCAAGCAGGAATTGCGTCTGCACTTGTTGAAAGCGGCTCA	CP006740.1.733	CP006740.1.733	768316	769029	+	AutoIPR: IPR011566:Ubiquinone biosynthesisprotein Coq7;
long-mer693	CP006740.1	771135	771177	ATCTTGAGCTGATTCGTCCTTTTTCTGGGCCCTTGTACCGTTC	NA
long-mer694	CP006740.1	771445	771481	TTAATCTCACTTTTGAAAAAAAGTAGTGATATAAATA	NA
long-mer695	CP006740.1	772252	772287	GAAAAAATCCATCCACCTGAGTACTAGTCTGTTGGC	CP006740.1.738	CP006740.1.738	772087	772278	+	
long-mer696	CP006740.1	772361	772382	GATATCTGCCTGTGTGGTGCCG	NA
long-mer697	CP006740.1	772395	772426	TGAATGCGGCCCAGGCTCCATGATTGATCTAC	NA
long-mer698	CP006740.1	773771	773812	TACGGATTGATCGTTAGGGGTGATGGAGTACGTGTTGCCTAT	NA
long-mer699	CP006740.1	774063	774125	ACGCTTCTTGACTGAGTCGACTGGCAGTGAAAGATGCACATCCATTGAGATGCTTAGGCCACT	NA
long-mer700	CP006740.1	774320	774362	TGGGTATGGTGGGGGTTATAATCAACAGCGTTGCATTGACTGT	CP006740.1.741	CP006740.1.741	774237	774698	+	AutoIPR: IPR008816:Glycine zipper 2TM domain;
long-mer701	CP006740.1	774502	774544	ACATATCCACGTTGGGTGGGGATGCTGCGGGTGCCTTAGCGGG	CP006740.1.741	CP006740.1.741	774237	774698	+	AutoIPR: IPR008816:Glycine zipper 2TM domain;
long-mer702	CP006740.1	774682	774723	GCGTGGTGTTGCGTTAATGCAATAAAGGTTTGCCAGTATCCC	CP006740.1.741	CP006740.1.741	774237	774698	+	AutoIPR: IPR008816:Glycine zipper 2TM domain;
long-mer703	CP006740.1	774727	774769	CTTTCGCATGATTTACTGTGACGTTTGCAGATGGGAAACTCGC	NA
long-mer704	CP006740.1	774825	774867	GAGCATGATTAAGGGGCATAGATTTTAGACCATACAGTATAAA	NA
long-mer705	CP006740.1	775067	775109	CAGCGCTGGGGTCTCACTTCTTGAGTCTCTGATTACTTTATGG	NA
long-mer706	CP006740.1	775510	775552	AATGGCATTGTATTCATTAACGCAGTAGTGTTCGATCTATTCC	NA
long-mer707	CP006740.1	775696	775736	CTTAGCGGAGATCCTTAGCGGGAGATGGTTATTGCTTTTAT	NA
long-mer708	CP006740.1	776748	776790	TTTTGTAAAGTCCAGGGCACCTATATTGTCGACAATCGTTTCA	CP006740.1.742	CP006740.1.742	775848	777284	-	AutoIPR: IPR001864:Trypanothione reductase;IPR006258:Dihydrolipoamide dehydrogenase;IPR023753:Pyridine nucleotide-disulphide oxidoreductase,FAD/NAD(P)-binding domain;
long-mer709	CP006740.1	777199	777241	TTCAGACCCAGTTGGGCGGCGTGGATTGCAGCGTGATAGCCAG	CP006740.1.742	CP006740.1.742	775848	777284	-	AutoIPR: IPR001864:Trypanothione reductase;IPR006258:Dihydrolipoamide dehydrogenase;IPR023753:Pyridine nucleotide-disulphide oxidoreductase,FAD/NAD(P)-binding domain;
long-mer710	CP006740.1	777268	777310	TCGTAATGTTCACTCATTGCTATTTTCCTGTTCTTGTTTGATT	CP006740.1.742	CP006740.1.742	775848	777284	-	AutoIPR: IPR001864:Trypanothione reductase;IPR006258:Dihydrolipoamide dehydrogenase;IPR023753:Pyridine nucleotide-disulphide oxidoreductase,FAD/NAD(P)-binding domain;
long-mer710	CP006740.1	777268	777310	TCGTAATGTTCACTCATTGCTATTTTCCTGTTCTTGTTTGATT	CP006740.1.743	CP006740.1.743	777277	777705	-	
long-mer711	CP006740.1	778969	779011	AACAGTGCATCGGCAACGAGGTTTTCTTGCTCGGCCATATGTT	CP006740.1.745	CP006740.1.745	778938	781754	-	AutoIPR: IPR011603:2-oxoglutarate dehydrogenaseE1 component; IPR029061:Thiamin diphosphate-bindingfold;
long-mer712	CP006740.1	780027	780069	AATCTTGGCGACACGTGGGTGTAATTCCACAGTGGGTGGAATG	CP006740.1.745	CP006740.1.745	778938	781754	-	AutoIPR: IPR011603:2-oxoglutarate dehydrogenaseE1 component; IPR029061:Thiamin diphosphate-bindingfold;
long-mer713	CP006740.1	780806	780848	TGAAGGCGAGTGCCAAATGTATTTGCTTGCCATCGCTGACGGC	CP006740.1.745	CP006740.1.745	778938	781754	-	AutoIPR: IPR011603:2-oxoglutarate dehydrogenaseE1 component; IPR029061:Thiamin diphosphate-bindingfold;
long-mer714	CP006740.1	781203	781227	GCCACCGACATTTTCCAGACGTCGA	CP006740.1.745	CP006740.1.745	778938	781754	-	AutoIPR: IPR011603:2-oxoglutarate dehydrogenaseE1 component; IPR029061:Thiamin diphosphate-bindingfold;
long-mer715	CP006740.1	781515	781557	CCGTTCGTCGCTTGGGCCCTGATTGATACTTTGCTTGGCTGTG	CP006740.1.745	CP006740.1.745	778938	781754	-	AutoIPR: IPR011603:2-oxoglutarate dehydrogenaseE1 component; IPR029061:Thiamin diphosphate-bindingfold;
long-mer716	CP006740.1	782300	782342	ATGACCGCAGCTTCAATTTAGAGTGACGGTATCGTTACTACAT	NA
long-mer717	CP006740.1	783204	783246	GCCAAGCGGTACGCGACCACGTATGACGTATGAGTTCACTACC	CP006740.1.746	CP006740.1.746	782956	784224	-	AutoIPR: IPR003347:JmjC domain;
long-mer718	CP006740.1	787183	787225	GATGAACGCTGGACCGCTTGCCGGCTTGGGAGAGATTGAGTTG	CP006740.1.749	CP006740.1.749	786302	787711	+	AutoIPR: IPR000362:Fumarate lyase family;IPR008948:L-Aspartase-like; IPR024083:Fumarase/histidase,N-terminal;
long-mer719	CP006740.1	787833	787875	ATTAACAGCGCTCGAACAGCGTTCCGCAAATCACCGCGTCGGC	CP006740.1.750	CP006740.1.750	787863	788882	-	AutoIPR: IPR011010:DNA breaking-rejoiningenzyme, catalytic core;
long-mer720	CP006740.1	789231	789290	CGCTCGACGGCAACGCGTGCACGTGTCTGGAGTTACGCTGCGAAGTCCGCGCGTGGGGCG	NA
long-mer721	CP006740.1	792200	792242	GACAACGGCGGCACGAGCCTGTACACGCATCGCCATGCCTTTG	CP006740.1.753	CP006740.1.753	789524	792349	+	AutoIPR: IPR002035:von Willebrand factor, typeA;
long-mer722	CP006740.1	792407	792437	TAATGAGCGTCTGCTCGGCGGCGAATTTGGT	CP006740.1.754	CP006740.1.754	792342	792854	+	
long-mer723	CP006740.1	792523	792554	TGGGGGCGGCTAATGCCGGTCGCGGCGTGATG	CP006740.1.754	CP006740.1.754	792342	792854	+	
long-mer724	CP006740.1	792599	792641	GTACGAGGGCGGGGCAGGGATTGATATCAGCAACGGTGTGATT	CP006740.1.754	CP006740.1.754	792342	792854	+	
long-mer725	CP006740.1	793290	793319	CTGTGTTTCTTCGAGCATTGATAGCACCTC	NA
long-mer726	CP006740.1	793346	793369	TGCTGCGGTGTTGGGTGATTTCAA	CP006740.1.756	CP006740.1.756	793353	794048	+	
long-mer727	CP006740.1	793582	793609	CGGGGCAGGACTACGATCAGTACTTATC	CP006740.1.756	CP006740.1.756	793353	794048	+	
long-mer728	CP006740.1	794788	794830	GTGTTTTGGGAAGCCCTTACCATTAACTAATGGGGGGTGATGG	NA
long-mer729	CP006740.1	795089	795112	GCCTCGAAGATCGACGTAACCACA	CP006740.1.759	CP006740.1.759	794885	795136	+	AutoIPR: IPR025272:Domain of unknown functionDUF4065;
long-mer730	CP006740.1	797400	797442	AAAGGTCGGGATTGGAATAGGAGCTGGCCACGCGTGCGGTGGG	NA
long-mer731	CP006740.1	798434	798476	CGCGAGTGATTATGTTCTATTAATCTTTTGCCTTGTCGGTCAA	CP006740.1.763	CP006740.1.763	798384	798548	+	
long-mer732	CP006740.1	799175	799217	GGCGACGCCGAGCACGCGTTTTCGCAGTTTGCACACCCGTTGG	CP006740.1.765	CP006740.1.765	798669	799277	+	AutoIPR: IPR014729:Rossmann-likealpha/beta/alpha sandwich fold;
long-mer733	CP006740.1	799534	799569	CGCAGTTTAGTGTGTTTTTTTTCAGTATGCGTGGGC	NA
long-mer734	CP006740.1	800841	800892	GTCGTAGGTCAGGGTGAATAGATCGCGGTCCAGTACCGGGTTTTGGAAATGA	CP006740.1.767	CP006740.1.767	800565	801452	-	AutoIPR: IPR011814:Malonyl-[acyl-carrierprotein] O-methyltransferase BioC;IPR029063:S-adenosyl-L-methionine-dependentmethyltransferase;
long-mer735	CP006740.1	800913	800955	ACACTGAGGCATTGATGGAAAGGGACTGATGTGCGGCACTGCA	CP006740.1.767	CP006740.1.767	800565	801452	-	AutoIPR: IPR011814:Malonyl-[acyl-carrierprotein] O-methyltransferase BioC;IPR029063:S-adenosyl-L-methionine-dependentmethyltransferase;
long-mer736	CP006740.1	801129	801171	CACTGGCAGGGTGCGTGCATCCCCACAGATCTGGGCTAATGGT	CP006740.1.767	CP006740.1.767	800565	801452	-	AutoIPR: IPR011814:Malonyl-[acyl-carrierprotein] O-methyltransferase BioC;IPR029063:S-adenosyl-L-methionine-dependentmethyltransferase;
long-mer737	CP006740.1	802726	802768	GGATTCATCACAGATGATCAGTCGTGAAAATGTGGTGTTTGAC	CP006740.1.768	CP006740.1.768	802479	802733	-	
long-mer738	CP006740.1	802789	802832	GTGTTATTTTATAACATATTTATAGCGGCGTTAACTTAACTCTG	NA
long-mer739	CP006740.1	803007	803060	GGTCCCAGGGATGATGTTAGGAGTCTAAGCAGTACTGCTTGGGTGCAGTTCGGA	CP006740.1.769	CP006740.1.769	802887	803222	+	
long-mer740	CP006740.1	803297	803339	GATGGAATCGTAGTACCAGTAAAGTTGACGACAGCCGATGGTG	CP006740.1.770	CP006740.1.770	803219	804118	+	AutoIPR: IPR003801:GTP cyclohydrolaseFolE2/MptA;
long-mer741	CP006740.1	804225	804301	TGTTCATGAAAGTGCTTTTGTGGATCCTACTGCCATCTTATGTGGTTGTGTCATTAGTTGAGGCTGGTGTTTTTATT	CP006740.1.771	CP006740.1.771	804224	804751	+	AutoIPR: IPR011004:Trimeric LpxA-like;
long-mer742	CP006740.1	805176	805218	TTGCATTTTTTGCAGCAAGACTAATGACCGTGATCAGGCCGAT	CP006740.1.772	CP006740.1.772	804832	807999	-	AutoIPR: IPR001036:Acriflavin resistanceprotein; IPR027463:Multidrug efflux transporter AcrB TolCdocking domain, DN/DC subdomains;
long-mer743	CP006740.1	805261	805294	CACGATTGTACCCAGTATACCGATGGGTACGATC	CP006740.1.772	CP006740.1.772	804832	807999	-	AutoIPR: IPR001036:Acriflavin resistanceprotein; IPR027463:Multidrug efflux transporter AcrB TolCdocking domain, DN/DC subdomains;
long-mer744	CP006740.1	807742	807784	CCCATTGGAGGATGAGCTGGAGCTGAAGTACAGCAGGTGATCA	CP006740.1.772	CP006740.1.772	804832	807999	-	AutoIPR: IPR001036:Acriflavin resistanceprotein; IPR027463:Multidrug efflux transporter AcrB TolCdocking domain, DN/DC subdomains;
long-mer745	CP006740.1	808950	808992	CTGACCTTCTTTTACTTCGGTACCTTCGGTGTATATCCGCTTT	CP006740.1.773	CP006740.1.773	808014	809204	-	AutoIPR: IPR006143:RND efflux pump, membranefusion protein;
long-mer746	CP006740.1	809814	809855	GCTTGCGTCGGTCATTTCCGATCCGACAGTGCGTAAATTAGT	NA
long-mer747	CP006740.1	811223	811265	TGTTTCAGTCTGGTGATGAAGTACTGTATCGCACTGCAATGGG	CP006740.1.774	CP006740.1.774	810130	815028	+	AutoIPR: IPR016040:NAD(P)-binding domain;IPR024727:Bacterial NAD-glutamate dehydrogenase,N-terminal; IPR028971:NAD-glutamate dehydrogenase;
long-mer748	CP006740.1	815368	815410	CAGCGTGCTGAACCGGCCAAATTGCGTCCGTTACAGATGATGG	CP006740.1.775	CP006740.1.775	815113	815880	+	AutoIPR: IPR002504:NAD kinase;
long-mer749	CP006740.1	816032	816074	GAGGGGCATGCCTTGTTTGAGTGCGATGGTGTCGATGCGTATG	CP006740.1.776	CP006740.1.776	815966	816925	+	AutoIPR: IPR010394:5-nucleotidase;
long-mer750	CP006740.1	816187	816229	TGAGGTGATTTTGTTGTCGCGCAATTCTGCTGACACTGGCTTG	CP006740.1.776	CP006740.1.776	815966	816925	+	AutoIPR: IPR010394:5-nucleotidase;
long-mer751	CP006740.1	816461	816503	AGTTCTTTACCAGTGCAACTGCGCATTGCCTTTGACGGTGATG	CP006740.1.776	CP006740.1.776	815966	816925	+	AutoIPR: IPR010394:5-nucleotidase;
long-mer752	CP006740.1	816626	816668	TCTGCGCTCCAAGCATTACAGACTGCATTCCCATCCGGTGAAG	CP006740.1.776	CP006740.1.776	815966	816925	+	AutoIPR: IPR010394:5-nucleotidase;
long-mer753	CP006740.1	816986	817033	GCTGTACGCGTTCTGTAAAGCTGGTGAGATGTATCTGTATATCACGGA	NA
long-mer754	CP006740.1	817102	817144	GACAGACGATAATGGCTCGGTCATTTTTATTATGTGCTATCCA	NA
long-mer755	CP006740.1	817629	817671	ATAATGCTTCCTGAGCTTGATATGTTGCATCCTTAGTTTTATT	CP006740.1.777	CP006740.1.777	817245	817664	+	AutoIPR: IPR017102:Uncharacterised conservedprotein UCP037087;
long-mer756	CP006740.1	817862	817889	GATTGAGCCTTCGAGTCATTCAAGCAAG	NA
long-mer757	CP006740.1	818444	818485	AAGTACAAGGGGCGTAAACCAATTTCAGCCGCGCAGAAGACC	CP006740.1.778	CP006740.1.778	818084	818710	+	AutoIPR: IPR006119:Resolvase, N-terminal;
long-mer758	CP006740.1	818551	818582	GGTCACTACCCACACCTCGCGCACTTCTTCGC	CP006740.1.778	CP006740.1.778	818084	818710	+	AutoIPR: IPR006119:Resolvase, N-terminal;
long-mer759	CP006740.1	818917	818940	TCGTCACCGGCAATCAGAATAAGC	CP006740.1.779	CP006740.1.779	818616	819146	-	AutoIPR: IPR006171:Toprim domain;
long-mer760	CP006740.1	818960	819002	GCAATGCTTTGGCAACACCTTGCAGATTGCCAGCATCAAATGC	CP006740.1.779	CP006740.1.779	818616	819146	-	AutoIPR: IPR006171:Toprim domain;
long-mer761	CP006740.1	819117	819153	ACAACCCTCCTTACGCCCCCCCTTTTGCAAATCGCTT	CP006740.1.780	CP006740.1.780	819127	821037	-	
long-mer761	CP006740.1	819117	819153	ACAACCCTCCTTACGCCCCCCCTTTTGCAAATCGCTT	CP006740.1.779	CP006740.1.779	818616	819146	-	AutoIPR: IPR006171:Toprim domain;
long-mer762	CP006740.1	819304	819346	AGTCACAAGATCATCCATCTGTTTTACGACACGTTGCGCGACA	CP006740.1.780	CP006740.1.780	819127	821037	-	
long-mer763	CP006740.1	819372	819444	CTGCGCGTACAGCCAATTTTGCGGCTGCCTCCGCTTGCATTGCGGCCTTTTTCTCTGCATCGAGCGAGTACCC	CP006740.1.780	CP006740.1.780	819127	821037	-	
long-mer764	CP006740.1	819645	819709	CTTTTTCTGGAGAAAGTGCCGTAACTTGCCGACTCATGACCTCTGTAGCAATCCACGGCTTTAAC	CP006740.1.780	CP006740.1.780	819127	821037	-	
long-mer765	CP006740.1	819978	820020	CAGCAAGATTGCCTGCGGTGTATTTCGCTGCCTCTTTCTGCTT	CP006740.1.780	CP006740.1.780	819127	821037	-	
long-mer766	CP006740.1	820424	820449	GGTAATACATCTCTCACCCCCCCAAT	CP006740.1.780	CP006740.1.780	819127	821037	-	
long-mer767	CP006740.1	820609	820641	GCGGGTTATCGCGTAAGCATCAATCACTACCAA	CP006740.1.780	CP006740.1.780	819127	821037	-	
long-mer768	CP006740.1	820736	820778	TCAGGGCTATATCCATATTCCCCTGATATAACAATCTCCTCAC	CP006740.1.780	CP006740.1.780	819127	821037	-	
long-mer769	CP006740.1	820918	820956	ATCAAATTCATCCTTAACAAGCACGAACGCTTTCTCAGA	CP006740.1.780	CP006740.1.780	819127	821037	-	
long-mer770	CP006740.1	821112	821149	GCGGCTCAGGGTTCTGCGCAAATTGCCTGTTGCTTTGT	CP006740.1.781	CP006740.1.781	821117	821389	-	
long-mer771	CP006740.1	821232	821274	AGAGGATCATCTTTTAGGACCATGATCCACGATCCGACATACG	CP006740.1.781	CP006740.1.781	821117	821389	-	
long-mer772	CP006740.1	821371	821413	TCCCGAAGGGATGCAGCATGTTCCGATCAAGCCGCAGCGAGTG	CP006740.1.781	CP006740.1.781	821117	821389	-	
long-mer773	CP006740.1	822065	822107	ATGACTATGCTGCTCAAGACGCATCCTACGGATGCGTCCTGAT	CP006740.1.782	CP006740.1.782	821423	822106	+	AutoIPR: IPR001482:Type II secretion systemprotein E; IPR027417:P-loop containing nucleosidetriphosphate hydrolase;
long-mer773	CP006740.1	822065	822107	ATGACTATGCTGCTCAAGACGCATCCTACGGATGCGTCCTGAT	CP006740.1.783	CP006740.1.783	822096	822404	+	AutoIPR: IPR001482:Type II secretion systemprotein E; IPR027417:P-loop containing nucleosidetriphosphate hydrolase;
long-mer774	CP006740.1	822110	822144	TATTCTCGTTGGCCAAGTGCGCGGCCCCGAGGCAT	CP006740.1.783	CP006740.1.783	822096	822404	+	AutoIPR: IPR001482:Type II secretion systemprotein E; IPR027417:P-loop containing nucleosidetriphosphate hydrolase;
long-mer775	CP006740.1	822302	822344	TGTGATTGTTCACATCGCCCGTACCGATGTTGGCCGCCGCGTA	CP006740.1.783	CP006740.1.783	822096	822404	+	AutoIPR: IPR001482:Type II secretion systemprotein E; IPR027417:P-loop containing nucleosidetriphosphate hydrolase;
long-mer776	CP006740.1	822560	822602	CTAGAATTCGCGCGTCTGTGATAGGTCCGTTTGCATTTACCGT	CP006740.1.785	CP006740.1.785	822577	822780	+	
long-mer777	CP006740.1	822749	822790	GTGCTGAAATTACGGCGTTTTGCATGATCTGAGCAATCTCTT	CP006740.1.785	CP006740.1.785	822577	822780	+	
long-mer778	CP006740.1	823273	823312	TCGTGGATGATGGCGTAATCGGGAGCTTATCTCCTTTCGT	CP006740.1.787	CP006740.1.787	823120	823290	+	
long-mer779	CP006740.1	823358	823400	GTCGATGCAGTGCGCCGACCCTCTCCAAGTTACAGCGATCCAA	CP006740.1.788	CP006740.1.788	823349	825607	+	AutoIPR: IPR018145:CagE, TrbE, VirB componentof type IV transporter system, central domain;IPR027417:P-loop containing nucleoside triphosphatehydrolase;
long-mer780	CP006740.1	824162	824204	TACTACACCAGTGTTGTCGTAATGATGAATGAAAGTCGTGAGC	CP006740.1.788	CP006740.1.788	823349	825607	+	AutoIPR: IPR018145:CagE, TrbE, VirB componentof type IV transporter system, central domain;IPR027417:P-loop containing nucleoside triphosphatehydrolase;
long-mer781	CP006740.1	824370	824412	TGCTGCCGACCAGCACGATTTTGACAGGTGAAAATCGTGCACC	CP006740.1.788	CP006740.1.788	823349	825607	+	AutoIPR: IPR018145:CagE, TrbE, VirB componentof type IV transporter system, central domain;IPR027417:P-loop containing nucleoside triphosphatehydrolase;
long-mer782	CP006740.1	824885	824907	GCAGTGATCCGCGAAGCTCTCGA	CP006740.1.788	CP006740.1.788	823349	825607	+	AutoIPR: IPR018145:CagE, TrbE, VirB componentof type IV transporter system, central domain;IPR027417:P-loop containing nucleoside triphosphatehydrolase;
long-mer783	CP006740.1	825502	825538	GCTCGAAGCGTTGCATGGTGATGCCTGGGTACATGAG	CP006740.1.788	CP006740.1.788	823349	825607	+	AutoIPR: IPR018145:CagE, TrbE, VirB componentof type IV transporter system, central domain;IPR027417:P-loop containing nucleoside triphosphatehydrolase;
long-mer784	CP006740.1	825625	825667	CCTTTCGGGAAGAAGGAAACATCAGACACCAACACGGTGAATC	CP006740.1.789	CP006740.1.789	825604	826320	+	AutoIPR: IPR007430:Bacterial virulence proteinVirB8;
long-mer785	CP006740.1	833218	833260	GCTCGTTTCTGGAAGAAATTCATGTAGCCGCGCTCCAGGTCTT	CP006740.1.797	CP006740.1.797	832353	833450	-	AutoIPR: IPR001959:Transposase, probable,IS891/IS1136/IS1341; IPR010095:Transposase IS605, OrfB,C-terminal; IPR021027:Transposase, putative,helix-turn-helix domain;
long-mer786	CP006740.1	833534	833576	TGACAAATGAAACTGATATTCTCCGTGGAAGACACTGTGTTTT	CP006740.1.798	CP006740.1.798	833533	833949	+	AutoIPR: IPR002686:Transposase IS200-like;
long-mer787	CP006740.1	841776	841799	TCGTCACCGGCAATCAGAATAAGC	CP006740.1.812	CP006740.1.812	841475	842005	-	AutoIPR: IPR006171:Toprim domain;
long-mer788	CP006740.1	841819	841861	GCAATGCTTTGGCAACACCTTGCAGATTGCCAGCATCAAATGC	CP006740.1.812	CP006740.1.812	841475	842005	-	AutoIPR: IPR006171:Toprim domain;
long-mer789	CP006740.1	841976	842012	ACAACCCTCCTTACGCCCCCCCTTTTGCAAATCGCTT	CP006740.1.812	CP006740.1.812	841475	842005	-	AutoIPR: IPR006171:Toprim domain;
long-mer789	CP006740.1	841976	842012	ACAACCCTCCTTACGCCCCCCCTTTTGCAAATCGCTT	CP006740.1.813	CP006740.1.813	841986	842540	-	
long-mer790	CP006740.1	842163	842205	AGTCACAAGATCATCCATCTGTTTTACGACACGTTGCGCGACA	CP006740.1.813	CP006740.1.813	841986	842540	-	
long-mer791	CP006740.1	842231	842303	CTGCGCGTACAGCCAATTTTGCGGCTGCCTCCGCTTGCATTGCGGCCTTTTTCTCTGCATCGAGCGAGTACCC	CP006740.1.813	CP006740.1.813	841986	842540	-	
long-mer792	CP006740.1	842504	842568	CTTTTTCTGGAGAAAGTGCCGTAACTTGCCGACTCATGACCTCTGTAGCAATCCACGGCTTTAAC	CP006740.1.813	CP006740.1.813	841986	842540	-	
long-mer793	CP006740.1	843953	843995	CCCGGATGAGTTTTTCGTCTTTGTACAGGGTAAATGTACGGCG	CP006740.1.815	CP006740.1.815	843765	844451	-	AutoIPR: IPR012808:Conserved hypotheticalprotein CHP02453;
long-mer794	CP006740.1	844255	844297	CCTTGGGGACGTGGATCGGCGTGGTAGTGTTCGCTGATGTCAG	CP006740.1.815	CP006740.1.815	843765	844451	-	AutoIPR: IPR012808:Conserved hypotheticalprotein CHP02453;
long-mer795	CP006740.1	846028	846068	TCAGAATCACTGACTGGAAAGCGCACAATGCTCAAGGATAT	NA
long-mer796	CP006740.1	846322	846364	GGAAAAATTGGAGCATAAAAATAAAAGTCAAGACATTAATATT	CP006740.1.817	CP006740.1.817	846072	847349	+	
long-mer797	CP006740.1	847205	847247	CATTGCCGTAGGATTTTCTTCGACGGATGCAAAAGGCCGACGT	CP006740.1.817	CP006740.1.817	846072	847349	+	
long-mer798	CP006740.1	848709	848751	TTCGATTACTTCAAGGGTGCCAATTCCCAAGCGCATGATGCAT	CP006740.1.819	CP006740.1.819	848254	849954	+	AutoIPR: IPR006153:Cation/H+ exchanger;IPR018422:Cation/H+ exchanger, CPA1 family;
long-mer799	CP006740.1	850650	850692	TGGGGAGGGGATTTAGATGACAACGATTTTTTTACTGTTAGCG	CP006740.1.821	CP006740.1.821	850329	850877	+	AutoIPR: IPR016164:FAD-linked oxidase-like,C-terminal;
long-mer800	CP006740.1	851132	851174	GGTTTGCTTTGCAGGGATTTGGCATTGAACGCAGCGCGTACTT	NA
long-mer801	CP006740.1	851210	851248	ATAGTGTTTAAGACGATGGGGCAGGGTCAGAGTATGTGC	CP006740.1.823	CP006740.1.823	851236	851949	-	AutoIPR: IPR004788:Ribose 5-phosphateisomerase, type A;
long-mer802	CP006740.1	851751	851793	TGATGCGTTTGGGGGTGTGTCTTAGTGCGTCGATGAAGTAGGC	CP006740.1.823	CP006740.1.823	851236	851949	-	AutoIPR: IPR004788:Ribose 5-phosphateisomerase, type A;
long-mer803	CP006740.1	851902	851970	GGGGATGTGGGAAGGCGCACAAGTATTGGCTGGCTGTATTGAGTTCATTCTAGTGACAGTAGCAATTTC	CP006740.1.824	CP006740.1.824	851946	852413	-	AutoIPR: IPR015947:PUA-like domain;
long-mer803	CP006740.1	851902	851970	GGGGATGTGGGAAGGCGCACAAGTATTGGCTGGCTGTATTGAGTTCATTCTAGTGACAGTAGCAATTTC	CP006740.1.823	CP006740.1.823	851236	851949	-	AutoIPR: IPR004788:Ribose 5-phosphateisomerase, type A;
long-mer804	CP006740.1	852032	852068	CTTCACCGAGGGTTTTGGCATGTTGTTTGATATTTTC	CP006740.1.824	CP006740.1.824	851946	852413	-	AutoIPR: IPR015947:PUA-like domain;
long-mer805	CP006740.1	852093	852135	GCGCTCGAATGCGATGTCTACTAAGTACCAGCGGGGCTGCTCT	CP006740.1.824	CP006740.1.824	851946	852413	-	AutoIPR: IPR015947:PUA-like domain;
long-mer806	CP006740.1	853489	853531	TAACAGTCAATGGGATGTATCTATCGCATTCTTCAGGCGCTGT	CP006740.1.827	CP006740.1.827	853495	853794	-	AutoIPR: IPR007838:Cell division proteinZapA-like;
long-mer807	CP006740.1	853538	853569	GTATCCAGTGTTGTCAGCAATACACGCTCTCT	CP006740.1.827	CP006740.1.827	853495	853794	-	AutoIPR: IPR007838:Cell division proteinZapA-like;
long-mer808	CP006740.1	853815	853857	AAGACGTGTAATCATTGCTTCTACGCGCGAGCGTGCTTGTTCG	CP006740.1.828	CP006740.1.828	853791	854012	-	AutoIPR: IPR012662:Conserved hypotheticalprotein CHP02449;
long-mer809	CP006740.1	853976	854018	GAGAGTGGAGTTCGGTGAGGGTATCAGGCTGATCCATGCGTGC	CP006740.1.828	CP006740.1.828	853791	854012	-	AutoIPR: IPR012662:Conserved hypotheticalprotein CHP02449;
long-mer810	CP006740.1	854054	854144	GTGTGGGGAGTGCCCTCTATTTGTCGTTCGATTAACTTTCAAGAAACGAGTAGGCTTGCGTATGTCCATATAAAAGTTGTTACACTGGAAA	NA
long-mer811	CP006740.1	854161	854203	TATCATGAGCTTAAATAAAGACCTTTACTGCCCGCTTTAAATG	NA
long-mer812	CP006740.1	854330	854372	GGGCCTGATTGGTTGGCAATGGTTCTAGCCGATGCGGGAGTGG	CP006740.1.829	CP006740.1.829	854213	854758	+	AutoIPR: IPR011978:Uncharacterised proteinfamily UPF0149;
long-mer813	CP006740.1	854687	854755	GTGCGTGTGGCAGTGTTGTTGTTGCATGGGGACTGTTTGATTGGTCCATGCGCTCCTCAGCGTCTTAAT	CP006740.1.829	CP006740.1.829	854213	854758	+	AutoIPR: IPR011978:Uncharacterised proteinfamily UPF0149;
long-mer814	CP006740.1	854829	854871	GATGGTTGGTCCCCAGGGCATAGTTGTGCTGCCTGCTGCGCCT	CP006740.1.830	CP006740.1.830	854755	856095	+	AutoIPR: IPR000994:Peptidase M24, structuraldomain; IPR001714:Peptidase M24, methionineaminopeptidase; IPR007865:Aminopeptidase P, N-terminal;IPR029149:Creatinase/Aminopeptidase P/Spt16, N-terminal;
long-mer815	CP006740.1	856047	856120	ACCACGCTCAGCTGATGAAATTGAGGCGGAGATGGCTGCGGTGCGGTGAGAATTGTTTGATGTGGCTGGGGCAT	CP006740.1.830	CP006740.1.830	854755	856095	+	AutoIPR: IPR000994:Peptidase M24, structuraldomain; IPR001714:Peptidase M24, methionineaminopeptidase; IPR007865:Aminopeptidase P, N-terminal;IPR029149:Creatinase/Aminopeptidase P/Spt16, N-terminal;
long-mer816	CP006740.1	856458	856500	CGATGAGCAATATTTCCGCATTGTCAGCGGTCCAGCCGGTCTC	CP006740.1.831	CP006740.1.831	856219	856716	-	AutoIPR: IPR015797:NUDIX hydrolasedomain-like;
long-mer817	CP006740.1	856724	856766	TACTTTCCTTCGAAGAGCACGTGTGGGGTGTTGTTGGATGAAT	NA
long-mer818	CP006740.1	859184	859220	CTGCCTCCCATGCATAGGGGGATGCTGGATTAGTTGG	NA
long-mer819	CP006740.1	859260	859287	TAAAGGCTACGTCCAGTTTTTGTAGTAT	NA
long-mer820	CP006740.1	862673	862700	CACGGGCGCGGTGAAGTGTGGCGGCAAT	CP006740.1.840	CP006740.1.840	862089	863177	+	AutoIPR: IPR001544:Aminotransferase, class IV;
long-mer821	CP006740.1	862862	862904	CAGCATCCTCGAAGGTATCACTCGCGAGAGTATCTTGCAGCTT	CP006740.1.840	CP006740.1.840	862089	863177	+	AutoIPR: IPR001544:Aminotransferase, class IV;
long-mer822	CP006740.1	867225	867267	TGCCGAGTTAAAAGCGTTGGAGTGGAATAGCAAAGCGCGGTCG	CP006740.1.846	CP006740.1.846	866620	867489	+	AutoIPR: IPR029044:Nucleotide-diphospho-sugartransferases;
long-mer823	CP006740.1	867734	867776	GTTTCATGGCTTCAATGCGGGTAAACCGCGTCATGTCTATAGC	CP006740.1.847	CP006740.1.847	867486	868520	+	AutoIPR: IPR007554:CDP-glycerolglycerophosphotransferase;
long-mer824	CP006740.1	877164	877206	CGCGCAAATGTCGCGGTATTTTGGATCTTCAAATGTCATTGAG	NA
long-mer825	CP006740.1	877262	877330	CGGCTATGTTTTTCTTTGCGCTGCAGATGGTGCGCCGCAGATGGCTTTCGTCGCGGCATGGTGCTGTCT	CP006740.1.855	CP006740.1.855	877240	877674	-	AutoIPR: IPR025166:Domain of unknown functionDUF4102;
long-mer826	CP006740.1	877418	877460	TGCTTTTGCCGAGCCGGTGAAATGCCCATAGCCACCAGCGACG	CP006740.1.855	CP006740.1.855	877240	877674	-	AutoIPR: IPR025166:Domain of unknown functionDUF4102;
long-mer827	CP006740.1	877619	877758	GAATAAATCCTGTCTCTGGGCATGAGGGCTTGCAGGGCGGTGTCTGTGAGCGGCATGCGGGCCTCTTTATGTCCATGTCATCCTGTTCAGTACGTCCATCCATCTACATTGACATAAATATGGACATAAAAAACGTTGGC	CP006740.1.855	CP006740.1.855	877240	877674	-	AutoIPR: IPR025166:Domain of unknown functionDUF4102;
long-mer828	CP006740.1	877816	877894	TTAAGAGGGGGACTGGATGTCCTGGGACGTTAAAAAAACTAGTGTTATTTTCGTTTTGAAATGTCCGAATCGGTGCAGG	CP006740.1.856	CP006740.1.856	877832	878038	+	
long-mer829	CP006740.1	877904	877946	CCGTGGCATTGGTGGCCTGTGTGTATGGACATACCGTATCCGG	CP006740.1.856	CP006740.1.856	877832	878038	+	
long-mer830	CP006740.1	880187	880233	CAGATCCAGTCAAGTGAACCTAATTTGTGCAGGTATATTACTATTAA	NA
long-mer831	CP006740.1	880317	880338	TATAATGTCACATTGAAAATGC	NA
long-mer832	CP006740.1	880538	880580	TATTGATGATGCAGTATTCTATGTTGGTGGATGTGATTATATT	NA
long-mer833	CP006740.1	880762	880817	CTTGTATCACCAATTAACAGCCCGATACTAAAATAGTACATTCATCACATTTATTT	NA
long-mer834	CP006740.1	880986	881028	CTGCACTGCCCATGGTTCGGTGGGGTGGAATCGAAGGTGTTGA	CP006740.1.859	CP006740.1.859	880973	884920	+	AutoIPR: IPR005594:YadA-like, C-terminal;IPR008635:Coiled stalk of trimeric autotransporteradhesin; IPR011049:Serralysin-like metalloprotease,C-terminal;
long-mer835	CP006740.1	881296	881368	CAGTAGTCAGACATCCTTCATCCATAGTGCTTCTAACGATAAATGCAAGCCGGATTTCACACAAACAGAGTAT	CP006740.1.859	CP006740.1.859	880973	884920	+	AutoIPR: IPR005594:YadA-like, C-terminal;IPR008635:Coiled stalk of trimeric autotransporteradhesin; IPR011049:Serralysin-like metalloprotease,C-terminal;
long-mer836	CP006740.1	881386	881428	TAGAAACCTGGTTCTTGGTGGTTCCTTATATGTCAATGAGGGT	CP006740.1.859	CP006740.1.859	880973	884920	+	AutoIPR: IPR005594:YadA-like, C-terminal;IPR008635:Coiled stalk of trimeric autotransporteradhesin; IPR011049:Serralysin-like metalloprotease,C-terminal;
long-mer837	CP006740.1	884938	884961	TGGAAACGTTTAGGACGGGGGTAG	NA
long-mer838	CP006740.1	885116	885140	TAAAGGTTCATATTGTTTGCTAAGC	NA
long-mer839	CP006740.1	886710	886732	GATGGTTTACGTGGTGGCCAGCT	CP006740.1.861	CP006740.1.861	886716	888818	-	AutoIPR: IPR010020:Integral membrane protein,YccS/YhfK; IPR020846:Major facilitator superfamilydomain;
long-mer840	CP006740.1	887052	887081	ACCTAGTAACGTGTTGGTAAGCGCCAGGAA	CP006740.1.861	CP006740.1.861	886716	888818	-	AutoIPR: IPR010020:Integral membrane protein,YccS/YhfK; IPR020846:Major facilitator superfamilydomain;
long-mer841	CP006740.1	887094	887124	ATCAAGATTACGGCGATAGCGCCCAGGCTCA	CP006740.1.861	CP006740.1.861	886716	888818	-	AutoIPR: IPR010020:Integral membrane protein,YccS/YhfK; IPR020846:Major facilitator superfamilydomain;
long-mer842	CP006740.1	887673	887715	CATCAAATGGACCACCAAATACCCGACACTTAATGCGATGGCC	CP006740.1.861	CP006740.1.861	886716	888818	-	AutoIPR: IPR010020:Integral membrane protein,YccS/YhfK; IPR020846:Major facilitator superfamilydomain;
long-mer843	CP006740.1	889694	889770	CATGAAATACCTTCACATTGGTTGGGAGCGCGTCCAAGCCAGAGATGACCTCCCCAGTGATAGGCATTTCAGGATAC	CP006740.1.862	CP006740.1.862	889497	890789	-	AutoIPR: IPR000115:Phosphoribosylglycinamidesynthetase; IPR006284:Glutathione synthetase,prokaryotic;
long-mer844	CP006740.1	893625	893667	GGTCTCGCGATTCTCAGTTGATAGAGAATAACGCTGTAATCAG	NA
long-mer845	CP006740.1	896612	896641	GAGATACATGTGATACGCCCCAGCGGCACC	NA
long-mer846	CP006740.1	896755	896797	ATACGACCATCTGGATCGCGATGCACTGATCCGCTTGCTACAG	CP006740.1.868	CP006740.1.868	896744	898141	+	AutoIPR: IPR002295:N6 adenine-specific DNAmethyltransferase, D21 class; IPR002941:DNA methylaseN-4/N-6; IPR029063:S-adenosyl-L-methionine-dependentmethyltransferase;
long-mer847	CP006740.1	896917	896959	TGCACCCTGGCCCAACCTGATTATTGAGGGCGACAACTTTGAT	CP006740.1.868	CP006740.1.868	896744	898141	+	AutoIPR: IPR002295:N6 adenine-specific DNAmethyltransferase, D21 class; IPR002941:DNA methylaseN-4/N-6; IPR029063:S-adenosyl-L-methionine-dependentmethyltransferase;
long-mer848	CP006740.1	904338	904362	TTTTGTCCCGTTGCAATGGGTAGTG	CP006740.1.876	CP006740.1.876	903586	905223	+	AutoIPR: IPR000132:Nitrilase/cyanide hydratase,conserved site; IPR003694:NAD(+) synthetase;
long-mer849	CP006740.1	907231	907273	CATTGTTGCTGAGATTGAGGCTGTAGCGCGTCAGGTTGGTGGA	CP006740.1.878	CP006740.1.878	906551	908719	+	AutoIPR: IPR006194:Glycine-tRNA synthetase,heterodimeric;
long-mer850	CP006740.1	907348	907372	CTTTGAGCGTGTGTTTCTTGAAGTG	CP006740.1.878	CP006740.1.878	906551	908719	+	AutoIPR: IPR006194:Glycine-tRNA synthetase,heterodimeric;
long-mer851	CP006740.1	909436	909478	AGAGTATGAATAATAAAACACGTGAAATTCTCTTTGGTACTTT	CP006740.1.879	CP006740.1.879	909023	909832	-	
long-mer852	CP006740.1	912136	912178	TCATTCACGGTTACTGTTTGCATCTGCTATTGCAGTACACAGT	NA
long-mer853	CP006740.1	916604	916673	CCCATCCCTGCTGAAGAGGGGAATAGCGTTGGTTCCCAACAGAGTACAAATGTGCTGACTTTATCTGCTG	CP006740.1.885	CP006740.1.885	915371	920548	+	AutoIPR: IPR002545:CheW-like protein;IPR003594:Histidine kinase-like ATPase, C-terminaldomain; IPR004105:Histidine kinase  CheA-like,homodimeric domain; IPR005467:Signal transductionhistidine kinase, core; IPR011006:CheY-like superfamily;IPR014302:Signal transduction histidine kinase, TMAOsensor TorS;
long-mer854	CP006740.1	917712	917754	CGGCAATGGCAACAGCGATTGTCGATACCTTGACTGCGTTGCG	CP006740.1.885	CP006740.1.885	915371	920548	+	AutoIPR: IPR002545:CheW-like protein;IPR003594:Histidine kinase-like ATPase, C-terminaldomain; IPR004105:Histidine kinase  CheA-like,homodimeric domain; IPR005467:Signal transductionhistidine kinase, core; IPR011006:CheY-like superfamily;IPR014302:Signal transduction histidine kinase, TMAOsensor TorS;
long-mer855	CP006740.1	918662	918704	ACGCCTGCCATACTCCCTCCGTTGTCGTTGCCAATCCCTTTGG	CP006740.1.885	CP006740.1.885	915371	920548	+	AutoIPR: IPR002545:CheW-like protein;IPR003594:Histidine kinase-like ATPase, C-terminaldomain; IPR004105:Histidine kinase  CheA-like,homodimeric domain; IPR005467:Signal transductionhistidine kinase, core; IPR011006:CheY-like superfamily;IPR014302:Signal transduction histidine kinase, TMAOsensor TorS;
long-mer856	CP006740.1	921175	921205	AGAGTTGTGCGCCGCCGCCTTCATTCGGTGC	CP006740.1.886	CP006740.1.886	920535	921734	+	AutoIPR: IPR012071:Chemotaxis glutamatemethyltransferase;
long-mer857	CP006740.1	921455	921497	TGTCTTTGTGTTCTGTATGTCTTCAGAAAATTCAACGGCCCTC	CP006740.1.886	CP006740.1.886	920535	921734	+	AutoIPR: IPR012071:Chemotaxis glutamatemethyltransferase;
long-mer858	CP006740.1	922698	922738	GTATTATTTTCGCTTTACCTCCTCATCGGAGCGTAGTTGAC	CP006740.1.888	CP006740.1.888	922701	924161	-	AutoIPR:IPR005854:Amidophosphoribosyltransferase;IPR029055:Nucleophile aminohydrolases, N-terminal;IPR029057:Phosphoribosyltransferase-like;
long-mer859	CP006740.1	923937	923988	TGGATAACGGCAATGAGCAATACCAATACATCCATCAAGGACCGCCATACGC	CP006740.1.888	CP006740.1.888	922701	924161	-	AutoIPR:IPR005854:Amidophosphoribosyltransferase;IPR029055:Nucleophile aminohydrolases, N-terminal;IPR029057:Phosphoribosyltransferase-like;
long-mer860	CP006740.1	924036	924078	CAAGCGAGTGCCACTGGCCGTTGCAATGCCTGCAGCATCTTGT	CP006740.1.888	CP006740.1.888	922701	924161	-	AutoIPR:IPR005854:Amidophosphoribosyltransferase;IPR029055:Nucleophile aminohydrolases, N-terminal;IPR029057:Phosphoribosyltransferase-like;
long-mer861	CP006740.1	924456	924489	TGTTAATGGAGATGAACGCTGTGGTAACTTAGCA	CP006740.1.889	CP006740.1.889	924276	924929	-	AutoIPR: IPR003825:Colicin V production, CvpA;
long-mer862	CP006740.1	925502	925544	CTCCAGACGCACTGCTTCGGCTTGTGCTTGGTCAGCGTATGGG	CP006740.1.890	CP006740.1.890	925007	925993	-	AutoIPR: IPR007730:Sporulation-related domain;
long-mer863	CP006740.1	925606	925648	ATTGAGCCTGTTTAAGTCGCATAATCACCTTATTAGCATCAAT	CP006740.1.890	CP006740.1.890	925007	925993	-	AutoIPR: IPR007730:Sporulation-related domain;
long-mer864	CP006740.1	926115	926157	ATACAAGTACCCGGTCACCTGTAGCCGCAGTTTGTAACGTTTG	CP006740.1.891	CP006740.1.891	926032	927330	-	AutoIPR: IPR001645:Folylpolyglutamatesynthetase;
long-mer865	CP006740.1	926457	926499	GGAATGCTTGTAACCGTCCAGTAATCGTTGCTTTTGCTACACC	CP006740.1.891	CP006740.1.891	926032	927330	-	AutoIPR: IPR001645:Folylpolyglutamatesynthetase;
long-mer866	CP006740.1	926560	926602	GGCTGCATTGGCTAGCTGTATCGGTGCACTGAGTGCAGGCAAG	CP006740.1.891	CP006740.1.891	926032	927330	-	AutoIPR: IPR001645:Folylpolyglutamatesynthetase;
long-mer867	CP006740.1	926899	926941	ACCTAGTCCCACTTCCAGTATAGCCAAATCAAGCACGGCGCGC	CP006740.1.891	CP006740.1.891	926032	927330	-	AutoIPR: IPR001645:Folylpolyglutamatesynthetase;
long-mer868	CP006740.1	927770	927802	ATTTTGATCATTTTTAACTACGAAATATCATGA	NA
long-mer869	CP006740.1	927918	927958	AGAAGGAGTGTGATTTATTGCGCGCAATAAAAATATTAATT	NA
long-mer870	CP006740.1	929629	929671	AAGTGATTCGCTTTAGTATTGGCACGTTGCTTATCAATCAATT	CP006740.1.893	CP006740.1.893	928575	930746	-	AutoIPR: IPR001567:Peptidase M3A/M3B;IPR024077:Neurolysin/Thimet oligopeptidase, domain 2;IPR024079:Metallopeptidase, catalytic domain;IPR024080:Neurolysin/Thimet oligopeptidase, N-terminal;
long-mer871	CP006740.1	930960	931002	TAATAGGTCATGATCTATTGGGCTTACCATACTTCGTTTCAAT	NA
long-mer872	CP006740.1	931022	931073	GTGAACCGTGTGCAGTGTGCAGTGTGCAACCGATATAACGACTACCTTATAA	NA
long-mer873	CP006740.1	931104	931146	ATTAATTTTTTGAATTACTCTTTAATGTGGCCATTGTTTACAA	NA
long-mer874	CP006740.1	931260	931310	TTCATGAACTCATATAAAATTCCTCATGTATTTTTTTGTGCAATTGTTTAT	NA
long-mer875	CP006740.1	931345	931382	CTAGAATAAAATTCATATGCAGAGGACAAGGTGACCTC	NA
long-mer876	CP006740.1	931645	931687	CTCCAGAGCACCCAGTAAAGTACGTACATCCTTGGCTGCCAAT	CP006740.1.894	CP006740.1.894	931435	931827	-	AutoIPR: IPR000119:Histone-like bacterialDNA-binding protein; IPR010992:Integration host factor(IHF)-like DNA-binding domain;
long-mer877	CP006740.1	931960	932002	CAATTGCTGGAAACCACGCATTTACACGTACAAGAATAGCACC	NA
long-mer878	CP006740.1	936663	936705	AGCTGAGTGGGAGCAGGCGTTTGACAACTATGCCCGACAGTAT	CP006740.1.900	CP006740.1.900	935746	937746	+	AutoIPR: IPR005478:Transketolase,bacterial-like; IPR009014:Transketolase,C-terminal/Pyruvate-ferredoxin oxidoreductase, domain II;IPR029061:Thiamin diphosphate-binding fold;
long-mer879	CP006740.1	936939	936981	TGTTGGCGACTCCCCCAACGCAAACTATGCCTATTACGGCGTA	CP006740.1.900	CP006740.1.900	935746	937746	+	AutoIPR: IPR005478:Transketolase,bacterial-like; IPR009014:Transketolase,C-terminal/Pyruvate-ferredoxin oxidoreductase, domain II;IPR029061:Thiamin diphosphate-binding fold;
long-mer880	CP006740.1	937371	937413	TGGCTATATCTTGGCTGACGCTGCGAGCAGCATCCCAGACATC	CP006740.1.900	CP006740.1.900	935746	937746	+	AutoIPR: IPR005478:Transketolase,bacterial-like; IPR009014:Transketolase,C-terminal/Pyruvate-ferredoxin oxidoreductase, domain II;IPR029061:Thiamin diphosphate-binding fold;
long-mer881	CP006740.1	937431	937473	CTCGGAAGTCAGCCTAGCGATTGAAGCGAAAAAGACACTTGAT	CP006740.1.900	CP006740.1.900	935746	937746	+	AutoIPR: IPR005478:Transketolase,bacterial-like; IPR009014:Transketolase,C-terminal/Pyruvate-ferredoxin oxidoreductase, domain II;IPR029061:Thiamin diphosphate-binding fold;
long-mer882	CP006740.1	937539	937581	CACCTACCGTGAGTCGGTCCTTCCATCGAAAGTCCACAAGCGT	CP006740.1.900	CP006740.1.900	935746	937746	+	AutoIPR: IPR005478:Transketolase,bacterial-like; IPR009014:Transketolase,C-terminal/Pyruvate-ferredoxin oxidoreductase, domain II;IPR029061:Thiamin diphosphate-binding fold;
long-mer883	CP006740.1	938162	938204	CGCTAGTGGAATCCCAGGCAAGCCTGGACCAGAACCAAGGTCA	CP006740.1.901	CP006740.1.901	937796	938434	-	AutoIPR: IPR003682:rRNA small subunitmethyltransferase G;IPR029063:S-adenosyl-L-methionine-dependentmethyltransferase;
long-mer884	CP006740.1	938541	938583	CCTTGCCGCTCCCATCTCCTGGAATACAGCTGGCTTCTCGCGA	NA
long-mer885	CP006740.1	939184	939226	CCCGCTCACAACGCGTCCGCCTGCGCAGCCACAACCGTACATT	CP006740.1.902	CP006740.1.902	938660	939253	-	AutoIPR: IPR008278:4'-phosphopantetheinyltransferase superfamily;
long-mer886	CP006740.1	942842	942864	GCTGTTCGGCAACGATGACGGTC	CP006740.1.907	CP006740.1.907	942483	942914	-	
long-mer887	CP006740.1	943764	943806	CGATGCAGTCGCTGTTGCAATTCCTGAGAGATGGCTCAGAAAA	CP006740.1.908	CP006740.1.908	943311	944126	-	AutoIPR: IPR004393:Nicotinate-nucleotidepyrophosphorylase; IPR027277:Nicotinate-nucleotidepyrophosphorylase/Putative pyrophosphorylase ModD;
long-mer888	CP006740.1	944293	944317	CAACGCAACGATGGCGGGATCTGAA	CP006740.1.909	CP006740.1.909	944289	945656	-	AutoIPR: IPR003953:FAD binding domain;IPR027477:Succinate dehydrogenase/fumarate reductaseflavoprotein, catalytic domain;
long-mer889	CP006740.1	944653	944693	GTAATGAGCAGCGGGACAGACATGTGTACAGGGTCAATACC	CP006740.1.909	CP006740.1.909	944289	945656	-	AutoIPR: IPR003953:FAD binding domain;IPR027477:Succinate dehydrogenase/fumarate reductaseflavoprotein, catalytic domain;
long-mer890	CP006740.1	947778	947820	AAGCAATGCAGCAATCAAGCATAGTGTTAAGTGACCTTGTCTC	CP006740.1.911	CP006740.1.911	947091	947831	-	AutoIPR: IPR001189:Manganese/iron superoxidedismutase;
long-mer891	CP006740.1	950917	950954	CTATTGTATATTTTTCAAAAATATGGTTTATTAGCTAC	CP006740.1.919	CP006740.1.919	950931	951317	-	AutoIPR: IPR000873:AMP-dependentsynthetase/ligase;
long-mer892	CP006740.1	951272	951314	TTTTCGGGTCTAACCCACGTTCCATTGCTTCCTTTGCCAAAGT	CP006740.1.919	CP006740.1.919	950931	951317	-	AutoIPR: IPR000873:AMP-dependentsynthetase/ligase;
long-mer893	CP006740.1	951507	951549	TTTATGATCGGTAGGGAAAATATCTTTAAGTATATCTTCATAG	NA
long-mer894	CP006740.1	951718	951760	AATTTATGTAATATATCCAATCTGAGCTTTGATGGTTCTATAT	CP006740.1.920	CP006740.1.920	951555	951944	-	
long-mer895	CP006740.1	952033	952075	AAATTGTACTGATTCGATTGGAAAACTCTGATGTCGTAACCCC	CP006740.1.921	CP006740.1.921	951928	952560	-	AutoIPR: IPR017926:Glutamine amidotransferase;IPR029062:Class I glutamine amidotransferase-like;
long-mer896	CP006740.1	952386	952424	GTCCTGGTCCTGGTCCTGGTACGATTATGTCGCTATAAA	CP006740.1.921	CP006740.1.921	951928	952560	-	AutoIPR: IPR017926:Glutamine amidotransferase;IPR029062:Class I glutamine amidotransferase-like;
long-mer897	CP006740.1	953293	953336	ATTTGTACTTGGTAAATATCTTTGACAGTAACATGGTGTAATGC	CP006740.1.922	CP006740.1.922	952536	953738	-	AutoIPR: IPR005801:ADC synthase;IPR019999:Anthranilate synthase component I-like;
long-mer898	CP006740.1	954873	954915	CCTAGATCATGATTGGTACATCGGTATTACTGGCTGGCTATGC	CP006740.1.924	CP006740.1.924	954373	955179	+	AutoIPR: IPR001130:TatD family;
long-mer899	CP006740.1	955211	955253	CATTCAAGTTCTGCATCAGGTGGTCGGTTTTTATTCGCGTTTA	CP006740.1.925	CP006740.1.925	955176	955337	+	
long-mer900	CP006740.1	955386	955428	ACTAGTTGCGGGATAACTTGGGACGCTTGGGTAACTGTGCCTT	CP006740.1.926	CP006740.1.926	955387	956001	-	AutoIPR: IPR003615:HNH nuclease;
long-mer901	CP006740.1	956064	956106	GCTTCTACTCGATTAGTGGCATTTTGTGTATCTCTTACGGCAT	NA
long-mer902	CP006740.1	956129	956171	TTTCATTCATGTCATGATTAGAGAGGTGTCAGCAGGGCAGGGG	NA
long-mer903	CP006740.1	956175	956213	ATTTTAGATTCTTGACGTGTTCAGTTAGCTTGATTGACG	NA
long-mer904	CP006740.1	956869	956894	CTGTTAAAAAGACTATGAAATGATAG	NA
long-mer905	CP006740.1	957001	957043	ACGAATCTTACGAATCTTTTATTCTTTTTGTTATCAAAAAGTA	NA
long-mer906	CP006740.1	957093	957135	AGTTGGCACATATTCATGAAATAAAATTCATCTAAATAATTAA	NA
long-mer907	CP006740.1	957457	957499	AAAAGCTCCTTCGTTGGATGATGCTCCAGACCAAGAGCAAACT	CP006740.1.928	CP006740.1.928	957362	958555	+	AutoIPR: IPR004390:Signal-recognition particlereceptor FtsY; IPR004780:Signal recognition particleprotein Ffh; IPR027417:P-loop containing nucleosidetriphosphate hydrolase;
long-mer908	CP006740.1	958355	958397	CATGCTGCCGTGAACGTCACTTGTCTTGTGGTAACCAAGCTCG	CP006740.1.928	CP006740.1.928	957362	958555	+	AutoIPR: IPR004390:Signal-recognition particlereceptor FtsY; IPR004780:Signal recognition particleprotein Ffh; IPR027417:P-loop containing nucleosidetriphosphate hydrolase;
long-mer909	CP006740.1	958593	958635	ATTTTCAGGTAATGCCATAGAATCCCTACTCACTTGGCTTGCC	NA
long-mer910	CP006740.1	959466	959551	CGGAGTTGCGTATTTGGTGCGTGCAGCATACCAATGCAGACTATGACCTAGCCAAAGTGCTGGATCCAATCGTGCATACTTTCAGT	CP006740.1.929	CP006740.1.929	958655	959704	+	AutoIPR: IPR005760:A/G-specific adenineglycosylase MutY; IPR011257:DNA glycosylase;IPR015797:NUDIX hydrolase domain-like;IPR023170:Helix-turn-helix, base-excision DNA repair,C-terminal;
long-mer911	CP006740.1	960116	960158	GTTTTTAATAAAAAATCATCACGGTCTTCAAAGAAAGAATCTT	CP006740.1.931	CP006740.1.931	960065	960598	+	AutoIPR: IPR024402:Domain of unknown functionDUF2726;
long-mer912	CP006740.1	960181	960223	GCCTTTTTATCCTAAACGTGTGATGAGTGATCCTGAGCAAGTT	CP006740.1.931	CP006740.1.931	960065	960598	+	AutoIPR: IPR024402:Domain of unknown functionDUF2726;
long-mer913	CP006740.1	960663	960705	TACACCGCATAGATACTTGGGTAGCTATAATTACGTTTCCATT	NA
long-mer914	CP006740.1	960813	960855	TGGTGTCGCTGCTCGTGCTGGCGGTGGTGATCCCTCTAACAAT	CP006740.1.932	CP006740.1.932	960727	961461	+	AutoIPR: IPR002876:Transcriptional regulatorTACO1-like; IPR026563:Transcriptional regulatorTACO1-like, domain 2; IPR026564:Transcriptional regulatorTACO1-like, domain 3; IPR029072:YebC-like;
long-mer915	CP006740.1	962123	962145	TTGGGTCTCCTCATTAGAGCGGC	NA
long-mer916	CP006740.1	964660	964702	GCACCAGCGAACGCATTTTTCCGAATCCCAGGAAACCGTTTGG	CP006740.1.935	CP006740.1.935	962827	964731	+	AutoIPR: IPR003855:Potassium transporter;
long-mer917	CP006740.1	965008	965050	GCTTACGAACTCGGGGTCAAGATACGTGTGACTTCTGGTCCAG	CP006740.1.936	CP006740.1.936	964792	965823	+	AutoIPR: IPR004605:DNA helicase, Hollidayjunction RuvB type; IPR027417:P-loop containingnucleoside triphosphate hydrolase;
long-mer918	CP006740.1	965917	965959	TTTATCATGCTCGCTACGTGGTTTTCATCGAACGGGCACGGAC	CP006740.1.937	CP006740.1.937	965841	966266	+	AutoIPR: IPR006684:Acyl-CoA thioester hydrolaseYbgC/YbaW family; IPR029069:HotDog domain;
long-mer919	CP006740.1	966326	966368	GAAGCTTTGCCGCAAGACATCGCCGGGGTAGCAACTCAAGCAC	CP006740.1.938	CP006740.1.938	966293	967063	+	AutoIPR: IPR002898:MotA/TolQ/ExbB protonchannel; IPR014163:Tol-Pal system, TolQ;
long-mer920	CP006740.1	966649	966691	ATTCACGCGCTTGCGGGAGCGCCCTCGACTCGATCCACGCATC	CP006740.1.938	CP006740.1.938	966293	967063	+	AutoIPR: IPR002898:MotA/TolQ/ExbB protonchannel; IPR014163:Tol-Pal system, TolQ;
long-mer921	CP006740.1	967046	967088	GTTGGTATCGACGAATAACCACATCGCACACGACGCAGGAGCC	CP006740.1.938	CP006740.1.938	966293	967063	+	AutoIPR: IPR002898:MotA/TolQ/ExbB protonchannel; IPR014163:Tol-Pal system, TolQ;
long-mer922	CP006740.1	967220	967262	AGCATCAATGTAGATTTACCGATTGCAAACGCCAAGGCACTGG	CP006740.1.939	CP006740.1.939	967097	967531	+	AutoIPR: IPR003400:Biopolymer transport proteinExbD/TolR;
long-mer923	CP006740.1	967338	967380	CTGAAAACATAAATGTGGATGTGTTGGGTAAAAAATTGACTTC	CP006740.1.939	CP006740.1.939	967097	967531	+	AutoIPR: IPR003400:Biopolymer transport proteinExbD/TolR;
long-mer924	CP006740.1	967453	967495	TGCCGCAATGAATGCAATCAAACATGCCAAGATTGAGAAAGTC	CP006740.1.939	CP006740.1.939	967097	967531	+	AutoIPR: IPR003400:Biopolymer transport proteinExbD/TolR;
long-mer925	CP006740.1	968584	968620	TGTTTGCATTTCTACCGGGTGCGACTTCGATACAGGC	NA
long-mer926	CP006740.1	970153	970195	GTACATTAATAAATAATGTTAGTATTTTGATGTGTTAACCACT	CP006740.1.941	CP006740.1.941	968737	970161	+	AutoIPR: IPR012393:Tricorn protease;IPR014167:Tol-Pal system beta propeller repeat-containingprotein, TolB;
long-mer927	CP006740.1	971327	971369	GCTTGGGGAGAGTTACTATGCTATGCATGATTTCGTCTCTGCT	CP006740.1.943	CP006740.1.943	970770	971585	+	AutoIPR: IPR014162:Tol-Pal system, YbgF;
long-mer928	CP006740.1	973237	973279	CTGTATACGCTCTTAATATCTTATACAGGCATGATGGTATTTA	CP006740.1.946	CP006740.1.946	973267	973998	+	AutoIPR: IPR007581:Endonuclease V;
long-mer929	CP006740.1	977755	977797	CACGTGCCTGTGCCGCTGGATTCCCTTTGGCAAGATCAGCCGC	CP006740.1.950	CP006740.1.950	977507	979318	-	AutoIPR: IPR002817:Phosphomethylpyrimidinesynthase; IPR025747:ThiC-associated domain;
long-mer930	CP006740.1	979555	979608	ATACTTCTAAGCGACATAGTTAAAGATGTTATTTTCAGTAAGCTTTTCTCGGTA	NA
long-mer931	CP006740.1	979871	979913	GGCTGGCCTACAACTGTCACCGGAACAATTGTCCAATTTGACA	CP006740.1.952	CP006740.1.952	979749	981899	+	AutoIPR: IPR019500:Peptidase S46;
long-mer932	CP006740.1	980078	980120	GACTGATGAAGTCAGCGCCGGCCCGAATGCGCGTATTTACGTG	CP006740.1.952	CP006740.1.952	979749	981899	+	AutoIPR: IPR019500:Peptidase S46;
long-mer933	CP006740.1	980654	980696	TGCTTTGATCGAGGCGGCTGGAAAACAGAATCCAGAAATTCAA	CP006740.1.952	CP006740.1.952	979749	981899	+	AutoIPR: IPR019500:Peptidase S46;
long-mer934	CP006740.1	980975	981005	ATATCGCTTAGCAATCGAGCGCACAAAATCT	CP006740.1.952	CP006740.1.952	979749	981899	+	AutoIPR: IPR019500:Peptidase S46;
long-mer935	CP006740.1	982093	982135	TGCCCTTGGTGAGCGCCTACGTGATGTAGTCATTGCTCGTGCC	CP006740.1.953	CP006740.1.953	981986	982630	+	AutoIPR:IPR001345:Phosphoglycerate/bisphosphoglycerate mutase,active site; IPR029033:Histidine phosphatasesuperfamily;
long-mer936	CP006740.1	983107	983132	CCTAACCTGGATGGGGAGGTGCTCTA	NA
long-mer937	CP006740.1	983198	983220	GGATGTCTTTTAAGTCCTTAGGT	CP006740.1.955	CP006740.1.955	983164	983448	+	
long-mer938	CP006740.1	983453	983505	GCTCCTTTAGATTCTGATCCTTCTTTTACTTCTTCGTATCTTAATTCTTTAAA	CP006740.1.956	CP006740.1.956	983441	983707	+	
long-mer939	CP006740.1	983511	983618	TTGTTTCTGATCTTCATCGTTATGTTGATTCTCTCGGTGAATCTTTATCGAAGATTTTTACTGATGCTACTGATGTCTCAGATGAAATTACATTGGCGGCAGTTGAGT	CP006740.1.956	CP006740.1.956	983441	983707	+	
long-mer940	CP006740.1	983624	983755	TCTCTGTCTTTAGCTGACATTCTTTATGAATTATTTTATTTAGAAGCTCGTTTATCTTATTTTTCTTTGTCTCATCTTCCGTGATGTATGCGTATTACTGATACTGAACGAGGTGCACGTATGGCATTAAAT	CP006740.1.957	CP006740.1.957	983711	983893	+	
long-mer940	CP006740.1	983624	983755	TCTCTGTCTTTAGCTGACATTCTTTATGAATTATTTTATTTAGAAGCTCGTTTATCTTATTTTTCTTTGTCTCATCTTCCGTGATGTATGCGTATTACTGATACTGAACGAGGTGCACGTATGGCATTAAAT	CP006740.1.956	CP006740.1.956	983441	983707	+	
long-mer941	CP006740.1	983759	983800	GCTGAGATGTACGTTCGTCAGATGGATTTTTGGGAAGATACT	CP006740.1.957	CP006740.1.957	983711	983893	+	
long-mer942	CP006740.1	983831	983854	GTTCGTGCTGCGGCATTAGATCAA	CP006740.1.957	CP006740.1.957	983711	983893	+	
long-mer943	CP006740.1	983905	984056	AATTGCGAGAAGCTGAGTTTTAAATGTCTCTTTTTGGTTAGGGGGGGTATTGTTGTAGCTCTTTCTATTCTTGGTGGGGCCTTGTCATACTTTTTCATTTATCTAATTGTTCGGTGCTTGTCTTCTGCCTTGTGTTGCTGAGTCTCCCTGGG	CP006740.1.958	CP006740.1.958	983890	984045	+	
long-mer944	CP006740.1	984099	984136	CTTTGTTGTAGCTCTTTCTATTCTTGGTGGGGCCTTGT	NA
long-mer945	CP006740.1	984161	984203	CTCGTCGCTCTTCTTCTTCTGGTTCTGCGGTTTATGTTAATTT	CP006740.1.959	CP006740.1.959	984157	985332	+	AutoIPR: IPR003491:Replication initiationfactor;
long-mer946	CP006740.1	984919	984961	CAACTTGGTGTTGCTGAGTCTTCCTGGGTGCGTTATGAGGTGC	CP006740.1.959	CP006740.1.959	984157	985332	+	AutoIPR: IPR003491:Replication initiationfactor;
long-mer947	CP006740.1	984990	985036	TTTTGATTTATTAGAGGAACCTATGGGTTATTTGCGTGGTTCTTATG	CP006740.1.959	CP006740.1.959	984157	985332	+	AutoIPR: IPR003491:Replication initiationfactor;
long-mer948	CP006740.1	985269	985290	CGGGGATTTACCTGCGTATTTG	CP006740.1.959	CP006740.1.959	984157	985332	+	AutoIPR: IPR003491:Replication initiationfactor;
long-mer949	CP006740.1	985442	985468	ATTTTTCGTGAACAGCGTGCTGCTGTG	CP006740.1.960	CP006740.1.960	985373	985684	+	AutoIPR: IPR003512:Bacteriophage M13, G5P,DNA-binding;
long-mer950	CP006740.1	985502	985523	TTGAAGTTGGGTACGGCGCCTC	CP006740.1.960	CP006740.1.960	985373	985684	+	AutoIPR: IPR003512:Bacteriophage M13, G5P,DNA-binding;
long-mer951	CP006740.1	985555	985597	TGATTCTTATGGGACGGATGAGTATGGGAACTTGGTGTTAAGG	CP006740.1.960	CP006740.1.960	985373	985684	+	AutoIPR: IPR003512:Bacteriophage M13, G5P,DNA-binding;
long-mer952	CP006740.1	985807	985851	TTGAGTATTTCCGATGTGCAAATGATCGGTGCTGCCATCTTGTTG	CP006740.1.961	CP006740.1.961	985696	985899	+	
long-mer953	CP006740.1	985876	985902	CGTGTTTTACGAAAACTATTTTGAGGT	CP006740.1.961	CP006740.1.961	985696	985899	+	
long-mer954	CP006740.1	986013	986103	GGAATTAGTGTGGCTGAGGTTGTTGCAGCAATTAAGGCAGCAGCAGGCCCTATTAGTTCTATTGGCGTTGCCGTTCTTAGTGTTATCGTGG	CP006740.1.962	CP006740.1.962	985908	986141	+	AutoIPR: IPR008020:Capsid protein G8P;
long-mer955	CP006740.1	986111	986153	TGTTTATAAATGGATAAGGAAAGCATTTTAGGGCGTATTTACT	CP006740.1.962	CP006740.1.962	985908	986141	+	AutoIPR: IPR008020:Capsid protein G8P;
long-mer956	CP006740.1	986171	986197	GGGTGGGGCGGGCGTTTAGAGTGACGC	NA
long-mer957	CP006740.1	986269	986311	TTATTATTTTTTTGGATTAGCTGCGATGCGTAGTGTTATTTTT	CP006740.1.963	CP006740.1.963	986294	987721	+	
long-mer958	CP006740.1	986369	986411	ATTGCTACTCCTGCATCTGGACTGTTTTCAGATCAGGCAGAAG	CP006740.1.963	CP006740.1.963	986294	987721	+	
long-mer959	CP006740.1	986438	986480	CAGTATCAGCTTTGTTTAAGTAATTATACAAATACTGGTCGTG	CP006740.1.963	CP006740.1.963	986294	987721	+	
long-mer960	CP006740.1	986487	986528	GTGGGGACAGGCAATATGTAGTTGTCTTGGATCATCCTTCAA	CP006740.1.963	CP006740.1.963	986294	987721	+	
long-mer961	CP006740.1	986832	986874	GATATGGGGATTGTGTTCCGGAAAAGCCGCAATGTTCTTTGGA	CP006740.1.963	CP006740.1.963	986294	987721	+	
long-mer962	CP006740.1	986911	986951	TCCTGATGGGATGTTGGAGGATCCTGTTAGGCATGAGTGCG	CP006740.1.963	CP006740.1.963	986294	987721	+	
long-mer963	CP006740.1	987343	987371	TACGGCGTGCGCTGTGGAGCGGTCTACAG	CP006740.1.963	CP006740.1.963	986294	987721	+	
long-mer964	CP006740.1	987382	987406	GGGCGGTGGCGGGGATAGAGATCCA	CP006740.1.963	CP006740.1.963	986294	987721	+	
long-mer965	CP006740.1	987541	987583	TGACCAGGGGCGGGGGTATTCTCGTTCGTGTTTTGAGCCTTTA	CP006740.1.963	CP006740.1.963	986294	987721	+	
long-mer966	CP006740.1	987626	987664	CCTTTGTGCCAGTTTTTTCAGATAGGGGGCAGGCTGGTT	CP006740.1.963	CP006740.1.963	986294	987721	+	
long-mer967	CP006740.1	987727	987766	ATGCCTGTTTTTTTGGCGACTCTGCTAACGGGTCTGTTTA	CP006740.1.964	CP006740.1.964	987727	988098	+	
long-mer968	CP006740.1	987774	987827	CAAATCCAAGCTGGGTTATTTGGTGGCTACTGTATTTGTCTGGTTGGGGATTAA	CP006740.1.964	CP006740.1.964	987727	988098	+	
long-mer969	CP006740.1	987991	988094	AGTAGGTTTGCCGTACTTAATGGCCGGTTGTATTTGTTTAAGCGAGGTTATGGAGCGCCTCCTCCATCTTCTCCGAAGGTAGAGCCAGTTATTCCACCATCGGG	CP006740.1.964	CP006740.1.964	987727	988098	+	
long-mer970	CP006740.1	988138	988190	TGGGAAGACAGCCATCATGGTTGAAATGTTGGAGGCAGAAGCCAAGCTTGGTG	CP006740.1.965	CP006740.1.965	988103	989257	+	AutoIPR: IPR008900:Zona occludens toxin;IPR027417:P-loop containing nucleoside triphosphatehydrolase;
long-mer971	CP006740.1	988387	988417	AGATCATGTACGGGCGCTTGCCGAGCATCGT	CP006740.1.965	CP006740.1.965	988103	989257	+	AutoIPR: IPR008900:Zona occludens toxin;IPR027417:P-loop containing nucleoside triphosphatehydrolase;
long-mer972	CP006740.1	988429	988459	GGATTTTGTTTGGACAACACAGCAAGCTCAT	CP006740.1.965	CP006740.1.965	988103	989257	+	AutoIPR: IPR008900:Zona occludens toxin;IPR027417:P-loop containing nucleoside triphosphatehydrolase;
long-mer973	CP006740.1	988582	988624	TTCCAACCGTGAGTTTTCTCGCCATAGTGTGCGTACCCTTCCT	CP006740.1.965	CP006740.1.965	988103	989257	+	AutoIPR: IPR008900:Zona occludens toxin;IPR027417:P-loop containing nucleoside triphosphatehydrolase;
long-mer974	CP006740.1	988685	988836	TTGCGGCTTCTTCTTATTCCTTTGTGTGCTGTTTTGTCTATTGTTTGTATGTGGTATGCCTGGCATAGCTTGCGACCTGATTCTATTGGAGCCACGTTGTTAGGCCAGCAGTCCCCAGAGAAGGCGGAGCTTGCGAAGCCTGTGGGGACTGC	CP006740.1.965	CP006740.1.965	988103	989257	+	AutoIPR: IPR008900:Zona occludens toxin;IPR027417:P-loop containing nucleoside triphosphatehydrolase;
long-mer975	CP006740.1	988839	988881	GCCGGTCATCTGGGGCTCCGTCAGGAGTGGGGCAAGCTCCGCG	CP006740.1.965	CP006740.1.965	988103	989257	+	AutoIPR: IPR008900:Zona occludens toxin;IPR027417:P-loop containing nucleoside triphosphatehydrolase;
long-mer976	CP006740.1	988954	988996	TTTTGATGGTCGTTCTTTGACAGCGGACCCTCAATTGATCTGT	CP006740.1.965	CP006740.1.965	988103	989257	+	AutoIPR: IPR008900:Zona occludens toxin;IPR027417:P-loop containing nucleoside triphosphatehydrolase;
long-mer977	CP006740.1	989682	989709	TGTGGTTACCTCGTGAATTTCTGCTTGT	CP006740.1.966	CP006740.1.966	989487	989792	-	
long-mer978	CP006740.1	989713	989754	TTTGCTGTTTCTGAGATCAACTTTGCAATTTGTATTCTTTGT	CP006740.1.966	CP006740.1.966	989487	989792	-	
long-mer979	CP006740.1	989782	989823	TTTTGCGTCATTGTCATTTTTTCTAGTGTTTTCTTTGCATAG	CP006740.1.966	CP006740.1.966	989487	989792	-	
long-mer980	CP006740.1	989846	989888	GGGGCTAGCCCCCTACGGAGATGCTTTACGCTTTTGTTGGCGT	NA
long-mer981	CP006740.1	990232	990260	AGGTCTCTTTTCTAGACTAATTAGTAACC	CP006740.1.968	CP006740.1.968	990252	990650	-	AutoIPR: IPR010982:Lambda repressor-like,DNA-binding domain; IPR021096:Vibrio phage VSK, Orf152;
long-mer981	CP006740.1	990232	990260	AGGTCTCTTTTCTAGACTAATTAGTAACC	CP006740.1.967	CP006740.1.967	989982	990233	+	
long-mer982	CP006740.1	990262	990288	GTGTATCCATCTTTTCCAGCGGACATA	CP006740.1.968	CP006740.1.968	990252	990650	-	AutoIPR: IPR010982:Lambda repressor-like,DNA-binding domain; IPR021096:Vibrio phage VSK, Orf152;
long-mer983	CP006740.1	990806	990854	ATTTGTTGCGCGTAAACCAGCTGAGGGGATGTCTTTTAAGTCCTTAGGT	CP006740.1.969	CP006740.1.969	990798	991082	+	
long-mer984	CP006740.1	991087	991139	GCTCCTTTAGATTCTGATCCTTCTTTTACTTCTTCGTATCTTAATTCTTTAAA	CP006740.1.970	CP006740.1.970	991075	991341	+	
long-mer985	CP006740.1	991145	991252	TTGTTTCTGATCTTCATCGTTATGTTGATTCTCTCGGTGAATCTTTATCGAAGATTTTTACTGATGCTACTGATGTCTCAGATGAAATTACATTGGCGGCAGTTGAGT	CP006740.1.970	CP006740.1.970	991075	991341	+	
long-mer986	CP006740.1	991258	991389	TCTCTGTCTTTAGCTGACATTCTTTATGAATTATTTTATTTAGAAGCTCGTTTATCTTATTTTTCTTTGTCTCATCTTCCGTGATGTATGCGTATTACTGATACTGAACGAGGTGCACGTATGGCATTAAAT	CP006740.1.971	CP006740.1.971	991345	991527	+	
long-mer986	CP006740.1	991258	991389	TCTCTGTCTTTAGCTGACATTCTTTATGAATTATTTTATTTAGAAGCTCGTTTATCTTATTTTTCTTTGTCTCATCTTCCGTGATGTATGCGTATTACTGATACTGAACGAGGTGCACGTATGGCATTAAAT	CP006740.1.970	CP006740.1.970	991075	991341	+	
long-mer987	CP006740.1	991446	991488	GTTTGATTTTTGGTTGTCCGTTCGTGCTGCGGCATTAGATCAA	CP006740.1.971	CP006740.1.971	991345	991527	+	
long-mer988	CP006740.1	991539	991623	AATTGCGAGAAGCTGAGTTTTAAATGTCTCTTTTTGGTTAGGGGGGGTATTGTTGTAGCTCTTTCTATTCTTGGTGGGGCCTTGT	CP006740.1.972	CP006740.1.972	991524	992819	+	AutoIPR: IPR003491:Replication initiationfactor;
long-mer989	CP006740.1	991648	991690	CTCGTCGCTCTTCTTCTTCTGGTTCTGCGGTTTATGTTAATTT	CP006740.1.972	CP006740.1.972	991524	992819	+	AutoIPR: IPR003491:Replication initiationfactor;
long-mer990	CP006740.1	991790	991822	CGGTGAAAAGGTGGTTGGCCCGAACAGTAATAC	CP006740.1.972	CP006740.1.972	991524	992819	+	AutoIPR: IPR003491:Replication initiationfactor;
long-mer991	CP006740.1	992406	992448	CAACTTGGTGTTGCTGAGTCTTCCTGGGTGCGTTATGAGGTGC	CP006740.1.972	CP006740.1.972	991524	992819	+	AutoIPR: IPR003491:Replication initiationfactor;
long-mer992	CP006740.1	992477	992523	TTTTGATTTATTAGAGGAACCTATGGGTTATTTGCGTGGTTCTTATG	CP006740.1.972	CP006740.1.972	991524	992819	+	AutoIPR: IPR003491:Replication initiationfactor;
long-mer993	CP006740.1	992756	992777	CGGGGATTTACCTGCGTATTTG	CP006740.1.972	CP006740.1.972	991524	992819	+	AutoIPR: IPR003491:Replication initiationfactor;
long-mer994	CP006740.1	992929	992955	ATTTTTCGTGAACAGCGTGCTGCTGTG	CP006740.1.973	CP006740.1.973	992860	993171	+	AutoIPR: IPR003512:Bacteriophage M13, G5P,DNA-binding;
long-mer995	CP006740.1	992989	993010	TTGAAGTTGGGTACGGCGCCTC	CP006740.1.973	CP006740.1.973	992860	993171	+	AutoIPR: IPR003512:Bacteriophage M13, G5P,DNA-binding;
long-mer996	CP006740.1	993042	993084	TGATTCTTATGGGACGGATGAGTATGGGAACTTGGTGTTAAGG	CP006740.1.973	CP006740.1.973	992860	993171	+	AutoIPR: IPR003512:Bacteriophage M13, G5P,DNA-binding;
long-mer997	CP006740.1	993294	993338	TTGAGTATTTCCGATGTGCAAATGATCGGTGCTGCCATCTTGTTG	CP006740.1.974	CP006740.1.974	993183	993386	+	
long-mer998	CP006740.1	993363	993389	CGTGTTTTACGAAAACTATTTTGAGGT	CP006740.1.974	CP006740.1.974	993183	993386	+	
long-mer999	CP006740.1	993500	993590	GGAATTAGTGTGGCTGAGGTTGTTGCAGCAATTAAGGCAGCAGCAGGCCCTATTAGTTCTATTGGCGTTGCCGTTCTTAGTGTTATCGTGG	CP006740.1.975	CP006740.1.975	993395	993628	+	AutoIPR: IPR008020:Capsid protein G8P;
long-mer1000	CP006740.1	993598	993640	TGTTTATAAATGGATAAGGAAAGCATTTTAGGGCGTATTTACT	CP006740.1.975	CP006740.1.975	993395	993628	+	AutoIPR: IPR008020:Capsid protein G8P;
long-mer1001	CP006740.1	993658	993690	GGGTGGGGCGGGCGTTTAGAGTGACGCCCCCCC	NA
long-mer1002	CP006740.1	993756	993798	TTATTATTTTTTTGGATTAGCTGCGATGCGTAGTGTTATTTTT	CP006740.1.976	CP006740.1.976	993781	995208	+	
long-mer1003	CP006740.1	993856	993898	ATTGCTACTCCTGCATCTGGACTGTTTTCAGATCAGGCAGAAG	CP006740.1.976	CP006740.1.976	993781	995208	+	
long-mer1004	CP006740.1	993925	993967	CAGTATCAGCTTTGTTTAAGTAATTATACAAATACTGGTCGTG	CP006740.1.976	CP006740.1.976	993781	995208	+	
long-mer1005	CP006740.1	993974	994015	GTGGGGACAGGCAATATGTAGTTGTCTTGGATCATCCTTCAA	CP006740.1.976	CP006740.1.976	993781	995208	+	
long-mer1006	CP006740.1	994319	994361	GATATGGGGATTGTGTTCCGGAAAAGCCGCAATGTTCTTTGGA	CP006740.1.976	CP006740.1.976	993781	995208	+	
long-mer1007	CP006740.1	994398	994438	TCCTGATGGGATGTTGGAGGATCCTGTTAGGCATGAGTGCG	CP006740.1.976	CP006740.1.976	993781	995208	+	
long-mer1008	CP006740.1	994830	994858	TACGGCGTGCGCTGTGGAGCGGTCTACAG	CP006740.1.976	CP006740.1.976	993781	995208	+	
long-mer1009	CP006740.1	994869	994893	GGGCGGTGGCGGGGATAGAGATCCA	CP006740.1.976	CP006740.1.976	993781	995208	+	
long-mer1010	CP006740.1	995028	995070	TGACCAGGGGCGGGGGTATTCTCGTTCGTGTTTTGAGCCTTTA	CP006740.1.976	CP006740.1.976	993781	995208	+	
long-mer1011	CP006740.1	995113	995151	CCTTTGTGCCAGTTTTTTCAGATAGGGGGCAGGCTGGTT	CP006740.1.976	CP006740.1.976	993781	995208	+	
long-mer1012	CP006740.1	995214	995253	ATGCCTGTTTTTTTGGCGACTCTGCTAACGGGTCTGTTTA	CP006740.1.977	CP006740.1.977	995214	995585	+	
long-mer1013	CP006740.1	995261	995314	CAAATCCAAGCTGGGTTATTTGGTGGCTACTGTATTTGTCTGGTTGGGGATTAA	CP006740.1.977	CP006740.1.977	995214	995585	+	
long-mer1014	CP006740.1	995478	995589	AGTAGGTTTGCCGTACTTAATGGCCGGTTGTATTTGTTTAAGCGAGGTTATGGAGCGCCTCCTCCATCTTCTCCGAAGGTAGAGCCAGTTATTCCACCATCGGGGTAATGTT	CP006740.1.977	CP006740.1.977	995214	995585	+	
long-mer1015	CP006740.1	995625	995677	TGGGAAGACAGCCATCATGGTTGAAATGTTGGAGGCAGAAGCCAAGCTTGGTG	CP006740.1.978	CP006740.1.978	995641	996744	+	AutoIPR: IPR008900:Zona occludens toxin;IPR027417:P-loop containing nucleoside triphosphatehydrolase;
long-mer1016	CP006740.1	995874	995904	AGATCATGTACGGGCGCTTGCCGAGCATCGT	CP006740.1.978	CP006740.1.978	995641	996744	+	AutoIPR: IPR008900:Zona occludens toxin;IPR027417:P-loop containing nucleoside triphosphatehydrolase;
long-mer1017	CP006740.1	995916	995946	GGATTTTGTTTGGACAACACAGCAAGCTCAT	CP006740.1.978	CP006740.1.978	995641	996744	+	AutoIPR: IPR008900:Zona occludens toxin;IPR027417:P-loop containing nucleoside triphosphatehydrolase;
long-mer1018	CP006740.1	996069	996111	TTCCAACCGTGAGTTTTCTCGCCATAGTGTGCGTACCCTTCCT	CP006740.1.978	CP006740.1.978	995641	996744	+	AutoIPR: IPR008900:Zona occludens toxin;IPR027417:P-loop containing nucleoside triphosphatehydrolase;
long-mer1019	CP006740.1	996172	996323	TTGCGGCTTCTTCTTATTCCTTTGTGTGCTGTTTTGTCTATTGTTTGTATGTGGTATGCCTGGCATAGCTTGCGACCTGATTCTATTGGAGCCACGTTGTTAGGCCAGCAGTCCCCAGAGAAGGCGGAGCTTGCGAAGCCTGTGGGGACTGC	CP006740.1.978	CP006740.1.978	995641	996744	+	AutoIPR: IPR008900:Zona occludens toxin;IPR027417:P-loop containing nucleoside triphosphatehydrolase;
long-mer1020	CP006740.1	996326	996368	GCCGGTCATCTGGGGCTCCGTCAGGAGTGGGGCAAGCTCCGCG	CP006740.1.978	CP006740.1.978	995641	996744	+	AutoIPR: IPR008900:Zona occludens toxin;IPR027417:P-loop containing nucleoside triphosphatehydrolase;
long-mer1021	CP006740.1	996441	996483	TTTTGATGGTCGTTCTTTGACAGCGGACCCTCAATTGATCTGT	CP006740.1.978	CP006740.1.978	995641	996744	+	AutoIPR: IPR008900:Zona occludens toxin;IPR027417:P-loop containing nucleoside triphosphatehydrolase;
long-mer1022	CP006740.1	996531	996576	ATCTTGTACGTGTTATACGGAACAGGGCACGTTGTATGATCTTTTA	CP006740.1.978	CP006740.1.978	995641	996744	+	AutoIPR: IPR008900:Zona occludens toxin;IPR027417:P-loop containing nucleoside triphosphatehydrolase;
long-mer1023	CP006740.1	996771	996817	GATGCAATGGATGCATATATATATCTTCCCATCAATAGTTTATGAAG	NA
long-mer1024	CP006740.1	996934	996970	TGTAGGGCGGCCTGGTTTTTTTATTGATGTGGTTCTC	NA
long-mer1025	CP006740.1	999720	999772	GCTCCTTTAGATTCTGATCCTTCTTTTACTTCTTCGTATCTTAATTCTTTAAA	CP006740.1.985	CP006740.1.985	999708	999974	+	
long-mer1026	CP006740.1	999778	999885	TTGTTTCTGATCTTCATCGTTATGTTGATTCTCTCGGTGAATCTTTATCGAAGATTTTTACTGATGCTACTGATGTCTCAGATGAAATTACATTGGCGGCAGTTGAGT	CP006740.1.985	CP006740.1.985	999708	999974	+	
long-mer1027	CP006740.1	999891	1000067	TCTCTGTCTTTAGCTGACATTCTTTATGAATTATTTTATTTAGAAGCTCGTTTATCTTATTTTTCTTTGTCTCATCTTCCGTGATGTATGCGTATTACTGATACTGAACGGGGTGCACGCATCGCATTAAAAATTGCTGAGATGTACGTTCGTCAGATGGATTTTTGGGAAGATACT	CP006740.1.986	CP006740.1.986	999978	1000121	+	
long-mer1027	CP006740.1	999891	1000067	TCTCTGTCTTTAGCTGACATTCTTTATGAATTATTTTATTTAGAAGCTCGTTTATCTTATTTTTCTTTGTCTCATCTTCCGTGATGTATGCGTATTACTGATACTGAACGGGGTGCACGCATCGCATTAAAAATTGCTGAGATGTACGTTCGTCAGATGGATTTTTGGGAAGATACT	CP006740.1.985	CP006740.1.985	999708	999974	+	
long-mer1028	CP006740.1	1000145	1000174	GCAGTCGTTTTTATGATTAGTTTTTTTGGA	CP006740.1.987	CP006740.1.987	1000157	1000423	+	
long-mer1029	CP006740.1	1000323	1000418	TGGTCTGTGCTGTCTTTGTTTATTCGATTTTAAATGAAATTCGTTGTTATCGTTATTCACTTTTTCATTTAAGTGGGGGAGATGTCTCTTGCAGAG	CP006740.1.987	CP006740.1.987	1000157	1000423	+	
long-mer1029	CP006740.1	1000323	1000418	TGGTCTGTGCTGTCTTTGTTTATTCGATTTTAAATGAAATTCGTTGTTATCGTTATTCACTTTTTCATTTAAGTGGGGGAGATGTCTCTTGCAGAG	CP006740.1.988	CP006740.1.988	1000404	1000991	+	AutoIPR: IPR008766:Replication gene A protein;
long-mer1030	CP006740.1	1000457	1000493	CAATCAATCCGGGGTCCGCCTACAATCGCAAGCTTAT	CP006740.1.988	CP006740.1.988	1000404	1000991	+	AutoIPR: IPR008766:Replication gene A protein;
long-mer1031	CP006740.1	1001119	1001187	CCACAGAAGCGACCGAAATTTGTCTAATGGTGAAACAGCATGAGATGGCGAGAGACGAGAGACGAGAGA	NA
long-mer1032	CP006740.1	1001266	1001301	GTGAATTTATCAATCAATGAGGGTCAGTCAATGCAA	CP006740.1.989	CP006740.1.989	1001296	1001601	+	AutoIPR: IPR012340:Nucleic acid-binding,OB-fold;
long-mer1033	CP006740.1	1001332	1001375	GATGTAGCTATGCGTACTGTTGTTACGAAGCAAGGTACACAAAT	CP006740.1.989	CP006740.1.989	1001296	1001601	+	AutoIPR: IPR012340:Nucleic acid-binding,OB-fold;
long-mer1034	CP006740.1	1001406	1001436	TTGTGAAAAGATGCGGGTGGAGATAGAGGTT	CP006740.1.989	CP006740.1.989	1001296	1001601	+	AutoIPR: IPR012340:Nucleic acid-binding,OB-fold;
long-mer1035	CP006740.1	1001901	1001983	TGATGCTGCAGGAGCTTCTTTCGATTCTAGTGCGGCTGTTGCTGCTTTGGGTGGTATTGCTGCTGCTGTTGCTGCTATTGGTG	CP006740.1.991	CP006740.1.991	1001830	1002051	+	
long-mer1036	CP006740.1	1002069	1002114	GGAGTGTTCTCCTCCCCTTGGAAGGATTGTTATGGATGTTTGGTTG	NA
long-mer1037	CP006740.1	1002206	1002248	GAATGTTCCTCCTTCTGTTGAGGTAGTTCCTACTTCTGTTAGG	CP006740.1.992	CP006740.1.992	1002120	1003331	+	
long-mer1038	CP006740.1	1002474	1002550	ACTCATGAAGTTATGAGTGGTTCTGCTTTAAAAGAGATTCCTATTGGTACTTCTGTTTGGTGGTGGCAGCGCCCAGG	CP006740.1.992	CP006740.1.992	1002120	1003331	+	
long-mer1039	CP006740.1	1002589	1002631	TGATTGCTCCTATCAATGCTTTCCAGGGTTCTTTGTCTCCTCC	CP006740.1.992	CP006740.1.992	1002120	1003331	+	
long-mer1040	CP006740.1	1002664	1002689	CTATTAGTTCTGAAATGTGGGCATAT	CP006740.1.992	CP006740.1.992	1002120	1003331	+	
long-mer1041	CP006740.1	1002713	1002756	TTACTCTCATCTCTCTAAGACCACTGAATCAGTTCCGGATTATT	CP006740.1.992	CP006740.1.992	1002120	1003331	+	
long-mer1042	CP006740.1	1002976	1003018	GCCCCCCACGTTCTGGTACGGATTGGCCCTCTTTTTGTAGTTG	CP006740.1.992	CP006740.1.992	1002120	1003331	+	
long-mer1043	CP006740.1	1004254	1004296	TTTGGCATTATTATAGTCCTGTTCATTTGTCTGAAGCTTCATC	CP006740.1.994	CP006740.1.994	1003608	1004687	+	AutoIPR: IPR008900:Zona occludens toxin;IPR027417:P-loop containing nucleoside triphosphatehydrolase;
long-mer1044	CP006740.1	1004408	1004438	ATCTGCTCCTACTTTGTCTGGGTGTGTGTCT	CP006740.1.994	CP006740.1.994	1003608	1004687	+	AutoIPR: IPR008900:Zona occludens toxin;IPR027417:P-loop containing nucleoside triphosphatehydrolase;
long-mer1045	CP006740.1	1004546	1004585	TGCTTATGTGACTTCGTCGTCTTCTTCCTCCTTGTCTTCG	CP006740.1.994	CP006740.1.994	1003608	1004687	+	AutoIPR: IPR008900:Zona occludens toxin;IPR027417:P-loop containing nucleoside triphosphatehydrolase;
long-mer1046	CP006740.1	1004646	1004667	CCTATTTTAGGGTCTTCTTCTT	CP006740.1.994	CP006740.1.994	1003608	1004687	+	AutoIPR: IPR008900:Zona occludens toxin;IPR027417:P-loop containing nucleoside triphosphatehydrolase;
long-mer1047	CP006740.1	1004734	1004757	ATATTTTTATTCTTTTGTCAAGAA	NA
long-mer1048	CP006740.1	1004783	1004804	GGTTCATAATTCATTTAATTTC	NA
long-mer1049	CP006740.1	1004826	1004854	GGTAGGGCGGTCTGGTTTTTTTATTGATG	NA
long-mer1050	CP006740.1	1004868	1004893	AGTGGAATAGTTTGATAAATAGGGTT	CP006740.1.995	CP006740.1.995	1004866	1005129	-	
long-mer1051	CP006740.1	1005046	1005079	AATCTTTGCTGTCTCTGAGATCAATTTTGCAATT	CP006740.1.995	CP006740.1.995	1004866	1005129	-	
long-mer1052	CP006740.1	1005151	1005191	CTTTGCATAGTGTAAATTAAGTGGGGGTGTAGGGGGCTAGC	NA
long-mer1053	CP006740.1	1005350	1005390	CTTGTGGAGCTGCCGCTCGCGTTTCTTCCATCATTTTTTGC	CP006740.1.996	CP006740.1.996	1005195	1005650	-	AutoIPR: IPR021077:Bacteriophage phi-Lf,Orf112;
long-mer1054	CP006740.1	1005393	1005438	TTCTTTTGCAAGTGTGCAGGTCAGTGATATCCATCTGAGCTGCCAT	CP006740.1.996	CP006740.1.996	1005195	1005650	-	AutoIPR: IPR021077:Bacteriophage phi-Lf,Orf112;
long-mer1055	CP006740.1	1005563	1005653	GCTTTTTAAGCTGTTTAGTTTTTTTTTGTATCCATTTTATTAGTGTGTTTTTCTTTTTTTCTTCTTTCTTCCACTTCGCATAATGCATATT	CP006740.1.996	CP006740.1.996	1005195	1005650	-	AutoIPR: IPR021077:Bacteriophage phi-Lf,Orf112;
long-mer1056	CP006740.1	1006890	1006932	ACAGATCAATTGAGGGTCCGCTGTCAAAGAACGACCATCAAAA	CP006740.1.999	CP006740.1.999	1006629	1007732	-	AutoIPR: IPR008900:Zona occludens toxin;IPR027417:P-loop containing nucleoside triphosphatehydrolase;
long-mer1057	CP006740.1	1007005	1007047	CGCGGAGCTTGCCCCACTCCTGACGGAGCCCCAGATGACCGGC	CP006740.1.999	CP006740.1.999	1006629	1007732	-	AutoIPR: IPR008900:Zona occludens toxin;IPR027417:P-loop containing nucleoside triphosphatehydrolase;
long-mer1058	CP006740.1	1007050	1007201	GCAGTCCCCACAGGCTTCGCAAGCTCCGCCTTCTCTGGGGACTGCTGGCCTAACAACGTGGCTCCAATAGAATCAGGTCGCAAGCTATGCCAGGCATACCACATACAAACAATAGACAAAACAGCACACAAAGGAATAAGAAGAAGCCGCAA	CP006740.1.999	CP006740.1.999	1006629	1007732	-	AutoIPR: IPR008900:Zona occludens toxin;IPR027417:P-loop containing nucleoside triphosphatehydrolase;
long-mer1059	CP006740.1	1007262	1007304	AGGAAGGGTACGCACACTATGGCGAGAAAACTCACGGTTGGAA	CP006740.1.999	CP006740.1.999	1006629	1007732	-	AutoIPR: IPR008900:Zona occludens toxin;IPR027417:P-loop containing nucleoside triphosphatehydrolase;
long-mer1060	CP006740.1	1007427	1007457	ATGAGCTTGCTGTGTTGTCCAAACAAAATCC	CP006740.1.999	CP006740.1.999	1006629	1007732	-	AutoIPR: IPR008900:Zona occludens toxin;IPR027417:P-loop containing nucleoside triphosphatehydrolase;
long-mer1061	CP006740.1	1007469	1007499	ACGATGCTCGGCAAGCGCCCGTACATGATCT	CP006740.1.999	CP006740.1.999	1006629	1007732	-	AutoIPR: IPR008900:Zona occludens toxin;IPR027417:P-loop containing nucleoside triphosphatehydrolase;
long-mer1062	CP006740.1	1007696	1007748	CACCAAGCTTGGCTTCTGCCTCCAACATTTCAACCATGATGGCTGTCTTCCCA	CP006740.1.999	CP006740.1.999	1006629	1007732	-	AutoIPR: IPR008900:Zona occludens toxin;IPR027417:P-loop containing nucleoside triphosphatehydrolase;
long-mer1063	CP006740.1	1007784	1007895	AACATTACCCCGATGGTGGAATAACTGGCTCTACCTTCGGAGAAGATGGAGGAGGCGCTCCATAACCTCGCTTAAACAAATACAACCGGCCATTAAGTACGGCAAACCTACT	CP006740.1.1000	CP006740.1.1000	1007788	1008159	-	
long-mer1064	CP006740.1	1008059	1008112	TTAATCCCCAACCAGACAAATACAGTAGCCACCAAATAACCCAGCTTGGATTTG	CP006740.1.1000	CP006740.1.1000	1007788	1008159	-	
long-mer1065	CP006740.1	1008120	1008159	TAAACAGACCCGTTAGCAGAGTCGCCAAAAAAACAGGCAT	CP006740.1.1000	CP006740.1.1000	1007788	1008159	-	
long-mer1066	CP006740.1	1008222	1008260	AACCAGCCTGCCCCCTATCTGAAAAAACTGGCACAAAGG	CP006740.1.1001	CP006740.1.1001	1008165	1009592	-	
long-mer1067	CP006740.1	1008303	1008345	TAAAGGCTCAAAACACGAACGAGAATACCCCCGCCCCTGGTCA	CP006740.1.1001	CP006740.1.1001	1008165	1009592	-	
long-mer1068	CP006740.1	1008480	1008504	TGGATCTCTATCCCCGCCACCGCCC	CP006740.1.1001	CP006740.1.1001	1008165	1009592	-	
long-mer1069	CP006740.1	1008515	1008543	CTGTAGACCGCTCCACAGCGCACGCCGTA	CP006740.1.1001	CP006740.1.1001	1008165	1009592	-	
long-mer1070	CP006740.1	1008935	1008975	CGCACTCATGCCTAACAGGATCCTCCAACATCCCATCAGGA	CP006740.1.1001	CP006740.1.1001	1008165	1009592	-	
long-mer1071	CP006740.1	1009012	1009054	TCCAAAGAACATTGCGGCTTTTCCGGAACACAATCCCCATATC	CP006740.1.1001	CP006740.1.1001	1008165	1009592	-	
long-mer1072	CP006740.1	1009358	1009399	TTGAAGGATGATCCAAGACAACTACATATTGCCTGTCCCCAC	CP006740.1.1001	CP006740.1.1001	1008165	1009592	-	
long-mer1073	CP006740.1	1009406	1009448	CACGACCAGTATTTGTATAATTACTTAAACAAAGCTGATACTG	CP006740.1.1001	CP006740.1.1001	1008165	1009592	-	
long-mer1074	CP006740.1	1009475	1009517	CTTCTGCCTGATCTGAAAACAGTCCAGATGCAGGAGTAGCAAT	CP006740.1.1001	CP006740.1.1001	1008165	1009592	-	
long-mer1075	CP006740.1	1009575	1009617	AAAAATAACACTACGCATCGCAGCTAATCCAAAAAAATAATAA	CP006740.1.1001	CP006740.1.1001	1008165	1009592	-	
long-mer1076	CP006740.1	1009683	1009715	GGGGGGGCGTCACTCTAAACGCCCGCCCCACCC	NA
long-mer1077	CP006740.1	1009733	1009775	AGTAAATACGCCCTAAAATGCTTTCCTTATCCATTTATAAACA	CP006740.1.1002	CP006740.1.1002	1009745	1009978	-	AutoIPR: IPR008020:Capsid protein G8P;
long-mer1078	CP006740.1	1009783	1009873	CCACGATAACACTAAGAACGGCAACGCCAATAGAACTAATAGGGCCTGCTGCTGCCTTAATTGCTGCAACAACCTCAGCCACACTAATTCC	CP006740.1.1002	CP006740.1.1002	1009745	1009978	-	AutoIPR: IPR008020:Capsid protein G8P;
long-mer1079	CP006740.1	1009984	1010010	ACCTCAAAATAGTTTTCGTAAAACACG	CP006740.1.1003	CP006740.1.1003	1009987	1010190	-	
long-mer1080	CP006740.1	1010035	1010079	CAACAAGATGGCAGCACCGATCATTTGCACATCGGAAATACTCAA	CP006740.1.1003	CP006740.1.1003	1009987	1010190	-	
long-mer1081	CP006740.1	1010289	1010331	CCTTAACACCAAGTTCCCATACTCATCCGTCCCATAAGAATCA	CP006740.1.1004	CP006740.1.1004	1010202	1010513	-	AutoIPR: IPR003512:Bacteriophage M13, G5P,DNA-binding;
long-mer1082	CP006740.1	1010363	1010384	GAGGCGCCGTACCCAACTTCAA	CP006740.1.1004	CP006740.1.1004	1010202	1010513	-	AutoIPR: IPR003512:Bacteriophage M13, G5P,DNA-binding;
long-mer1083	CP006740.1	1010418	1010444	CACAGCAGCACGCTGTTCACGAAAAAT	CP006740.1.1004	CP006740.1.1004	1010202	1010513	-	AutoIPR: IPR003512:Bacteriophage M13, G5P,DNA-binding;
long-mer1084	CP006740.1	1010596	1010617	CAAATACGCAGGTAAATCCCCG	CP006740.1.1005	CP006740.1.1005	1010554	1011729	-	AutoIPR: IPR003491:Replication initiationfactor;
long-mer1085	CP006740.1	1010850	1010896	CATAAGAACCACGCAAATAACCCATAGGTTCCTCTAATAAATCAAAA	CP006740.1.1005	CP006740.1.1005	1010554	1011729	-	AutoIPR: IPR003491:Replication initiationfactor;
long-mer1086	CP006740.1	1010925	1010967	GCACCTCATAACGCACCCAGGAAGACTCAGCAACACCAAGTTG	CP006740.1.1005	CP006740.1.1005	1010554	1011729	-	AutoIPR: IPR003491:Replication initiationfactor;
long-mer1087	CP006740.1	1011551	1011583	GTATTACTGTTCGGGCCAACCACCTTTTCACCG	CP006740.1.1005	CP006740.1.1005	1010554	1011729	-	AutoIPR: IPR003491:Replication initiationfactor;
long-mer1088	CP006740.1	1011683	1011725	AAATTAACATAAACCGCAGAACCAGAAGAAGAAGAGCGACGAG	CP006740.1.1005	CP006740.1.1005	1010554	1011729	-	AutoIPR: IPR003491:Replication initiationfactor;
long-mer1089	CP006740.1	1011869	1011911	CAACAGGTGAAGACAAAGAATAAGACACAGAATGCAAAAAATA	NA
long-mer1090	CP006740.1	1012066	1012087	CTCTGAATAAAACGCATCATCA	NA
long-mer1091	CP006740.1	1012116	1012148	TTATGAATGCTTTGAATAACGGAATAGAGAAAA	NA
long-mer1092	CP006740.1	1012192	1012213	AACAAGAACCAAACAATTAGAC	NA
long-mer1093	CP006740.1	1012234	1012266	GCCCCACCAAGAATAGAAAGAGCTACAACAAAG	NA
long-mer1094	CP006740.1	1012309	1012460	CCCAGGGAGACTCAGCAACACAAGGCAGAAGACAAGCACCGAACAATTAGATAAATGAAAAAGTATGACAAGGCCCCACCAAGAATAGAAAGAGCTACAACAATACCCCCCCTAACCAAAAAGAGACATTTAAAACTCAGCTTCTCGCAATT	CP006740.1.1006	CP006740.1.1006	1012320	1012475	-	
long-mer1095	CP006740.1	1012511	1012553	TTGATCTAATGCCGCAGCACGAACGGACAACCAAAAATCAAAC	CP006740.1.1007	CP006740.1.1007	1012472	1012654	-	
long-mer1096	CP006740.1	1012610	1012719	ATTTAATGCCATACGTGCACCTCGTTCAGTATCGGTGATACGCATATATCATCCTGATTGCACAGAAGATAGATGAAGCAAACGTTTTCTCAAGTAACAAAGTTCAGAAA	CP006740.1.1008	CP006740.1.1008	1012658	1012924	-	
long-mer1096	CP006740.1	1012610	1012719	ATTTAATGCCATACGTGCACCTCGTTCAGTATCGGTGATACGCATATATCATCCTGATTGCACAGAAGATAGATGAAGCAAACGTTTTCTCAAGTAACAAAGTTCAGAAA	CP006740.1.1007	CP006740.1.1007	1012472	1012654	-	
long-mer1097	CP006740.1	1012727	1012796	ACCTAAAGACTGAGATATAGATTCAACTGCCTGCAATGTAATTTCATCGGAAGCATCAGAAGCATCAGTA	CP006740.1.1008	CP006740.1.1008	1012658	1012924	-	
long-mer1098	CP006740.1	1012832	1013003	ATAACTCTGAAGATCAGAAACAAACAAATTTAAACAAATAAGATACTGAGAAGTAAAAGAAGGATAAGCATCTAAAAAAGTTAGATCAGACATGTGGCAGCACCTTAAATAAAAAGACTACTTATATTCTCTTATATTCTTAAGAAGAAACTCTAAATTGCCACAAGCATCC	CP006740.1.1009	CP006740.1.1009	1012949	1013272	-	
long-mer1098	CP006740.1	1012832	1013003	ATAACTCTGAAGATCAGAAACAAACAAATTTAAACAAATAAGATACTGAGAAGTAAAAGAAGGATAAGCATCTAAAAAAGTTAGATCAGACATGTGGCAGCACCTTAAATAAAAAGACTACTTATATTCTCTTATATTCTTAAGAAGAAACTCTAAATTGCCACAAGCATCC	CP006740.1.1008	CP006740.1.1008	1012658	1012924	-	
long-mer1099	CP006740.1	1013014	1013056	CAGTAATATCACGCCTTCTATTAAACATCCCTATATCACATTC	CP006740.1.1009	CP006740.1.1009	1012949	1013272	-	
long-mer1100	CP006740.1	1013071	1013102	TGTCAAAATTCCTTTGAGCTACAATCAAATCA	CP006740.1.1009	CP006740.1.1009	1012949	1013272	-	
long-mer1101	CP006740.1	1013104	1013163	CTGGTACCTTTTCAATGCCAGCGATTAAAAACCCAATACCCGAAGACGCATCAGAAGCGC	CP006740.1.1009	CP006740.1.1009	1012949	1013272	-	
long-mer1102	CP006740.1	1013215	1013264	CACTCAAAGACTTAAAAGACATCCCCTCAGCTGGTTTACGCGCAACAAAT	CP006740.1.1009	CP006740.1.1009	1012949	1013272	-	
long-mer1103	CP006740.1	1013314	1013335	CCCCATCCAGAATAGGATGAAG	NA
long-mer1104	CP006740.1	1013787	1013829	CTAACGGCCCAAGACCACAATTTTCCGCACATTGAAATGCAGC	NA
long-mer1105	CP006740.1	1014662	1014686	AGCGCAGGCGTCTATCAGCATTGCA	NA
long-mer1106	CP006740.1	1015192	1015220	AGATTCAGGTGCCATCGACCAGAACAACT	CP006740.1.1013	CP006740.1.1013	1015046	1016815	+	AutoIPR: IPR004524:Aspartate-tRNA ligase,bacterial/mitochondrial-type; IPR018150:Aminoacyl-tRNAsynthetase, class II (D/K/N)-like;
long-mer1107	CP006740.1	1016011	1016092	TGCCGCATTGCGTATCCCCAGTGGCGCAGTATTGTCGCGCAAGCAAATTGATGAATATGCTGCCTACACAGCCAAGTATGGT	CP006740.1.1013	CP006740.1.1013	1015046	1016815	+	AutoIPR: IPR004524:Aspartate-tRNA ligase,bacterial/mitochondrial-type; IPR018150:Aminoacyl-tRNAsynthetase, class II (D/K/N)-like;
long-mer1108	CP006740.1	1016641	1016683	TGCCTTTGGCATTGACCGCATTGCCGCACTGATCGCCGGCACT	CP006740.1.1013	CP006740.1.1013	1015046	1016815	+	AutoIPR: IPR004524:Aspartate-tRNA ligase,bacterial/mitochondrial-type; IPR018150:Aminoacyl-tRNAsynthetase, class II (D/K/N)-like;
long-mer1109	CP006740.1	1016900	1016942	CCGGGGACTCCTCCCCGGGCAGTATCTCATCAACACAACAATG	CP006740.1.1014	CP006740.1.1014	1016687	1016971	-	
long-mer1110	CP006740.1	1017478	1017520	GGTTGGACCCGCAGGACCGACAACTTCATCACGCACAGGATCC	CP006740.1.1016	CP006740.1.1016	1017133	1018725	-	AutoIPR: IPR011167:Iron-dependent fumaratehydratase;
long-mer1111	CP006740.1	1018729	1018771	GATCCACACCCACTGAAACCGGTTACATCCCTACCCTACTTAT	NA
long-mer1112	CP006740.1	1019078	1019120	TATAAAAACGGGACGTGAGTAGCTGTCCCGAAGATTGGGCACC	CP006740.1.1017	CP006740.1.1017	1018890	1020479	-	AutoIPR: IPR028204:Tricorn protease C1 domain;IPR029045:ClpP/crotonase-like domain;
long-mer1113	CP006740.1	1019245	1019288	ATTTCATTGTTTTTTTTGCCTCGTATTTCGGTTGCGATGCGAGT	CP006740.1.1017	CP006740.1.1017	1018890	1020479	-	AutoIPR: IPR028204:Tricorn protease C1 domain;IPR029045:ClpP/crotonase-like domain;
long-mer1114	CP006740.1	1019730	1019772	AGCCCCTAAAGAAATATAATGTAGCTGGGTGATGGATGAATTG	CP006740.1.1017	CP006740.1.1017	1018890	1020479	-	AutoIPR: IPR028204:Tricorn protease C1 domain;IPR029045:ClpP/crotonase-like domain;
long-mer1115	CP006740.1	1029553	1029601	TGGCGAATGTCGCGGGCGGCATTGGTGCGAGCGTTGCACCCAGATGTTG	CP006740.1.1025	CP006740.1.1025	1029291	1029701	+	
long-mer1116	CP006740.1	1029753	1029795	CAAAGCAATCGCCGGTGAGCTTGGTGTGACAGGGAAGAGTGAG	CP006740.1.1026	CP006740.1.1026	1029778	1030725	+	AutoIPR: IPR000380:DNA topoisomerase, type IA;IPR023405:DNA topoisomerase, type IA, core domain;IPR023406:DNA topoisomerase, type IA, active site;
long-mer1117	CP006740.1	1029987	1030029	GCCGCTTGAGGTCATCAAGCGACTGCTGAAAAAGGCAACTGAA	CP006740.1.1026	CP006740.1.1026	1029778	1030725	+	AutoIPR: IPR000380:DNA topoisomerase, type IA;IPR023405:DNA topoisomerase, type IA, core domain;IPR023406:DNA topoisomerase, type IA, active site;
long-mer1118	CP006740.1	1031506	1031548	CGGCTTGACGGCAACCTGGCCGAAACCAATACGCTTACCAACA	CP006740.1.1027	CP006740.1.1027	1030870	1032324	-	AutoIPR: IPR001905:Ammonium transporter;IPR029020:Ammonium/urea transporter;
long-mer1119	CP006740.1	1033877	1033919	GACCCATATCATTAGCAAAACTGACTGAATCGAAGATAAAAAA	CP006740.1.1029	CP006740.1.1029	1032906	1034315	-	AutoIPR: IPR004809:Glutamine synthetase type I;IPR027302:Glutamine synthetase, N-terminal conservedsite; IPR027303:Glutamine synthetase, glycine-rich site;
long-mer1120	CP006740.1	1034160	1034202	ACCGTCGAACATCTTTCCATCATTGAACAGCGATTGTTCAAGA	CP006740.1.1029	CP006740.1.1029	1032906	1034315	-	AutoIPR: IPR004809:Glutamine synthetase type I;IPR027302:Glutamine synthetase, N-terminal conservedsite; IPR027303:Glutamine synthetase, glycine-rich site;
long-mer1121	CP006740.1	1034477	1034519	CAATACAGATCATTCATGTATAGATTATGCTGTCCCTCCTTTG	CP006740.1.1030	CP006740.1.1030	1034448	1035323	+	AutoIPR: IPR003824:Undecaprenyl-diphosphataseUppP;
long-mer1122	CP006740.1	1035414	1035454	CCTACACATTACAGACCTGTGCATCGCTTCTGTGCAATACC	NA
long-mer1123	CP006740.1	1036032	1036060	GTTCAGCCGCACTTGGAGGCGTTGTCACC	CP006740.1.1031	CP006740.1.1031	1035475	1036188	-	AutoIPR:IPR007372:Lipid/polyisoprenoid-binding, YceI-like;
long-mer1124	CP006740.1	1036093	1036135	AGTAGAGGCAACCTCCGGCTGTTTGGCAGGGTTAGAGCAAGCA	CP006740.1.1031	CP006740.1.1031	1035475	1036188	-	AutoIPR:IPR007372:Lipid/polyisoprenoid-binding, YceI-like;
long-mer1125	CP006740.1	1036202	1036240	TATATATTGAGATAGTGTCTGTAGAGTGCGGCACCCCGT	NA
long-mer1126	CP006740.1	1036242	1036281	AAACAAGCTTTTGGCATCAGCGCAGTAGACAACTATTGCT	NA
long-mer1127	CP006740.1	1036531	1036573	ACAACACAGGTACTTAAGCCAAGTATCCCGTGGCGCTGGACGG	CP006740.1.1032	CP006740.1.1032	1036423	1037382	+	AutoIPR: IPR009367:Mitochondrial fissionprotein ELM1-like;
long-mer1128	CP006740.1	1036591	1036633	GGTGCCAAGCACGCCTTTGGAGCTAAATTTTGGCACGCATTGA	CP006740.1.1032	CP006740.1.1032	1036423	1037382	+	AutoIPR: IPR009367:Mitochondrial fissionprotein ELM1-like;
long-mer1129	CP006740.1	1037628	1037668	TTAAGCCGCTATGGCTTAAGAGGTTTTATTTAAAAAACAAA	CP006740.1.1033	CP006740.1.1033	1037418	1037660	+	
long-mer1130	CP006740.1	1038019	1038061	AAAGGCTTCTATGGAGACTTGATAAATTATCAATAGCAATGCC	CP006740.1.1034	CP006740.1.1034	1037810	1038142	-	AutoIPR: IPR010982:Lambda repressor-like,DNA-binding domain;
long-mer1131	CP006740.1	1038132	1038169	TAGTGGTACATGTTCAGTACGGAAACGATTTTTAGCGG	CP006740.1.1034	CP006740.1.1034	1037810	1038142	-	AutoIPR: IPR010982:Lambda repressor-like,DNA-binding domain;
long-mer1132	CP006740.1	1038265	1038294	GGTGGGGGTGGTGGTATCAGAAAACGCCAC	NA
long-mer1133	CP006740.1	1038556	1038651	ATCGGGCGACCCTGCGTTATATCGACGCGCGATAGTGAACGGGGGCACAGGAGTTAATAAGGTTGATGGCGTGTAGCTTGGGTCGGAGTCCGTCCA	CP006740.1.1035	CP006740.1.1035	1038331	1039833	-	AutoIPR: IPR013320:Concanavalin A-likelectin/glucanase domain;
long-mer1134	CP006740.1	1039833	1039881	TGCGGCTCCCTGCCCAAAGGCCATCCAATCAAAAGGAATAGAGGAGATG	CP006740.1.1036	CP006740.1.1036	1039830	1040612	-	
long-mer1135	CP006740.1	1039926	1039969	AAACGTTGCGTTGGTCGTTGACACACCGCTCACGCTTTCTGCAA	CP006740.1.1036	CP006740.1.1036	1039830	1040612	-	
long-mer1136	CP006740.1	1039971	1040013	GAGGCTGCTGGCTGTTGCAAGCGCTGCGGTGACGCTGGCTTTT	CP006740.1.1036	CP006740.1.1036	1039830	1040612	-	
long-mer1137	CP006740.1	1040115	1040163	AAAATTCCCAATCTTCAACATGTCCGTACTGACGGTATACTGCGAGTCC	CP006740.1.1036	CP006740.1.1036	1039830	1040612	-	
long-mer1138	CP006740.1	1041197	1041282	TGCGCTAACAATTGCGATGTGTTGTTTGCTTTTAAGCTATAGCCTAGCCGTTGAAAATCACGATGCCGTTGCAGCCATCCTTGGCG	CP006740.1.1038	CP006740.1.1038	1040910	1041344	+	AutoIPR: IPR019284:Xylella phage Xfas53,Orf42;
long-mer1139	CP006740.1	1041830	1041872	TGCGCGTCCGACGGTCGCACCACCTGCCAATGCGGTCAGGGCC	CP006740.1.1040	CP006740.1.1040	1041653	1043422	-	
long-mer1140	CP006740.1	1042718	1042740	ACGACGTGCTAAACCACTCGTAA	CP006740.1.1040	CP006740.1.1040	1041653	1043422	-	
long-mer1141	CP006740.1	1042808	1042850	CAGCCGGTTTTCACCCGTGCGAGTTTCTCCCAATGCGCCATAG	CP006740.1.1040	CP006740.1.1040	1041653	1043422	-	
long-mer1142	CP006740.1	1042961	1042991	CGCTGCATATGGCAGCACACGGCCTATAAAG	CP006740.1.1040	CP006740.1.1040	1041653	1043422	-	
long-mer1143	CP006740.1	1043614	1043645	TCGAGCTTTTAAGCAATTCCAATTCTTTTTCA	CP006740.1.1041	CP006740.1.1041	1043426	1044634	-	
long-mer1144	CP006740.1	1043750	1043792	GTCAGTGGCGCGCGTATATGGAAGTTTTGACAGGCCCCCACCT	CP006740.1.1041	CP006740.1.1041	1043426	1044634	-	
long-mer1145	CP006740.1	1044002	1044044	TAGTTGCGCCTGCTGGTACGGTGTGATCATCTGGGAAGTGTCG	CP006740.1.1041	CP006740.1.1041	1043426	1044634	-	
long-mer1146	CP006740.1	1044093	1044131	GGAGCCATTTTTACAAAGCCTCCCCGTGCCGCGTCGTAT	CP006740.1.1041	CP006740.1.1041	1043426	1044634	-	
long-mer1147	CP006740.1	1044206	1044239	CGTGTACGGCTGTGCGCTTGGGCCTCTTTGCAGC	CP006740.1.1041	CP006740.1.1041	1043426	1044634	-	
long-mer1148	CP006740.1	1045019	1045061	ATGCCCGCCGGAGTACAGCGATCCACGTGCGGCGGCGCTGCGA	CP006740.1.1042	CP006740.1.1042	1044638	1045345	-	
long-mer1149	CP006740.1	1045101	1045143	TCGGGGGAGTTCTGAAAGCCGTAATAGTCGCCATGTAATACGG	CP006740.1.1042	CP006740.1.1042	1044638	1045345	-	
long-mer1150	CP006740.1	1045496	1045538	CTTCTGAAACGCGCCCACGTCACCAAGATCGCGTTCTACCCAG	CP006740.1.1043	CP006740.1.1043	1045376	1045594	-	
long-mer1151	CP006740.1	1045601	1045643	CAGTCCAGGTGGAATTGCCACCCCGTCCCCGCCAGCGGTGAGT	CP006740.1.1044	CP006740.1.1044	1045591	1047519	-	AutoIPR: IPR021098:Bacteriophage P22, Gp10,DNA-stabilising;
long-mer1152	CP006740.1	1045693	1045787	TGTTTCGTAGTTTTTGTCGGCGAACTGGCCTTCGGGGGTGGATTCGCCCCCCGGCCTCTGGGTAATGGTCTCTTGGGGTAGCCCCCTGTTTTTAA	CP006740.1.1044	CP006740.1.1044	1045591	1047519	-	AutoIPR: IPR021098:Bacteriophage P22, Gp10,DNA-stabilising;
long-mer1153	CP006740.1	1045792	1045826	CGCATCCAGTTGCACCTGATAACTGGTGTCGCCGT	CP006740.1.1044	CP006740.1.1044	1045591	1047519	-	AutoIPR: IPR021098:Bacteriophage P22, Gp10,DNA-stabilising;
long-mer1154	CP006740.1	1045957	1045999	CGCTTGCCCTCCGCTATAGCTCGTGGAGGTACCGCAAATCACC	CP006740.1.1044	CP006740.1.1044	1045591	1047519	-	AutoIPR: IPR021098:Bacteriophage P22, Gp10,DNA-stabilising;
long-mer1155	CP006740.1	1046012	1046054	ATTGTCATCGTGTCGCTCACGGAGGCCCACAGTCCGTTCGCGT	CP006740.1.1044	CP006740.1.1044	1045591	1047519	-	AutoIPR: IPR021098:Bacteriophage P22, Gp10,DNA-stabilising;
long-mer1156	CP006740.1	1046079	1046121	AAGCGCGCTTGGCTCCGGCAAACAGCCCCGCCACCTCCACGGT	CP006740.1.1044	CP006740.1.1044	1045591	1047519	-	AutoIPR: IPR021098:Bacteriophage P22, Gp10,DNA-stabilising;
long-mer1157	CP006740.1	1046222	1046253	TAGGCGTAGCGGTACGCCTGTTTGTTCACCGC	CP006740.1.1044	CP006740.1.1044	1045591	1047519	-	AutoIPR: IPR021098:Bacteriophage P22, Gp10,DNA-stabilising;
long-mer1158	CP006740.1	1046515	1046562	ACAGGCGTTCATCCTCCAACGACTGACCCCGAAGGACTCGCGGCGATG	CP006740.1.1044	CP006740.1.1044	1045591	1047519	-	AutoIPR: IPR021098:Bacteriophage P22, Gp10,DNA-stabilising;
long-mer1159	CP006740.1	1046926	1047028	GGCCAATCCGACAATGCGGTCTGGCTGGCTTTCGGCCTCATAACGGTCAAGTGTGCGGTAACTGGAGGCGTCGGCCAGAGCGGAATGGAACCAGTACCTGCCC	CP006740.1.1044	CP006740.1.1044	1045591	1047519	-	AutoIPR: IPR021098:Bacteriophage P22, Gp10,DNA-stabilising;
long-mer1160	CP006740.1	1047424	1047466	TGGAATCCAGTTCACCGTATCCTGCACTGTCCAGGCGCGTGTC	CP006740.1.1044	CP006740.1.1044	1045591	1047519	-	AutoIPR: IPR021098:Bacteriophage P22, Gp10,DNA-stabilising;
long-mer1161	CP006740.1	1047593	1047660	TGGCATGCACCGTATCGCTGATCAACATCGCCCTGCCCCGTTCGGCCGCGTTGAGCACGTCTTGCTCC	CP006740.1.1045	CP006740.1.1045	1047516	1047923	-	AutoIPR: IPR020362:Tail accessory factor GP4;
long-mer1162	CP006740.1	1047765	1047807	TGACCAACCTAGCGCAATCCCATTCGCCTCCCAACGGCGCATC	CP006740.1.1045	CP006740.1.1045	1047516	1047923	-	AutoIPR: IPR020362:Tail accessory factor GP4;
long-mer1163	CP006740.1	1047908	1047950	CTGCCACCGTGGTCATGGGCGCTCCTGTAAAGGGGATTACTGC	CP006740.1.1046	CP006740.1.1046	1047944	1049170	-	AutoIPR: IPR024659:Major capsid protein Gp5;
long-mer1163	CP006740.1	1047908	1047950	CTGCCACCGTGGTCATGGGCGCTCCTGTAAAGGGGATTACTGC	CP006740.1.1045	CP006740.1.1045	1047516	1047923	-	AutoIPR: IPR020362:Tail accessory factor GP4;
long-mer1164	CP006740.1	1048019	1048061	TTCCATATCGTTTTTACCATCACCAAAGGTCATCACACGCACG	CP006740.1.1046	CP006740.1.1046	1047944	1049170	-	AutoIPR: IPR024659:Major capsid protein Gp5;
long-mer1165	CP006740.1	1048150	1048213	AGACAAGGTTCTGAACGGCTGGCACCAATGGTTGGCCAAAAACGGTAATCGCTGCGCGATCTCT	CP006740.1.1046	CP006740.1.1046	1047944	1049170	-	AutoIPR: IPR024659:Major capsid protein Gp5;
long-mer1166	CP006740.1	1048334	1048376	AGTGGTCGCGCCGGTGATGGGATGCACCTCAAAGACATCAGCG	CP006740.1.1046	CP006740.1.1046	1047944	1049170	-	AutoIPR: IPR024659:Major capsid protein Gp5;
long-mer1167	CP006740.1	1048781	1048820	TGCATTCACTTTGCTGGAGAGTGAAGTCATCGCCGGACGT	CP006740.1.1046	CP006740.1.1046	1047944	1049170	-	AutoIPR: IPR024659:Major capsid protein Gp5;
long-mer1168	CP006740.1	1048940	1048979	CGATAACGGAGCGGATGTAGCGCCAGAGGCGGCAAAAACG	CP006740.1.1046	CP006740.1.1046	1047944	1049170	-	AutoIPR: IPR024659:Major capsid protein Gp5;
long-mer1169	CP006740.1	1049057	1049099	CCCAAATTCCTTGGAGCGTTCAGTATTGATGTTAGTAACAACG	CP006740.1.1046	CP006740.1.1046	1047944	1049170	-	AutoIPR: IPR024659:Major capsid protein Gp5;
long-mer1170	CP006740.1	1049180	1049222	CCTGAAATAAAAAGTGTGGGTTTGGTGTGTCGTTTCGTTTAGC	CP006740.1.1047	CP006740.1.1047	1049218	1050072	-	
long-mer1171	CP006740.1	1049355	1049396	AGGGGCCTGAAGTGAGGGGGGTGTGTGTCTGAGGGGTAGCCA	CP006740.1.1047	CP006740.1.1047	1049218	1050072	-	
long-mer1172	CP006740.1	1049893	1049953	GTTGCCTTGTTTCTTTTTCTCCTCGGCCTGCTTATCCGCTTCGCCGGTGGCGCTGGGCGGT	CP006740.1.1047	CP006740.1.1047	1049218	1050072	-	
long-mer1173	CP006740.1	1050009	1050051	CGTCGTTTGTGGGCGGTGTTATCGCCTCAAAACTCACCGTAGC	CP006740.1.1047	CP006740.1.1047	1049218	1050072	-	
long-mer1174	CP006740.1	1050115	1050165	GGCTGTGAGCAGCCGGTATCAAGCCGTGAAGCGCAGGGCCTTCAGGCATAA	CP006740.1.1048	CP006740.1.1048	1050074	1052146	-	
long-mer1175	CP006740.1	1050187	1050229	TGTTGTTGGAGGCGTTAGGAAACCACCCAGGATCGACGGCAGG	CP006740.1.1048	CP006740.1.1048	1050074	1052146	-	
long-mer1176	CP006740.1	1050398	1050498	TTTGGGGGGGAGCAAGCCTTGCGCGACAAGTATCTTATGGAAAGCGGCTAACACTTCGTCCCCGCCGACAAGGTCCATACTCCGCATTCCGGCGTAGGCGG	CP006740.1.1048	CP006740.1.1048	1050074	1052146	-	
long-mer1177	CP006740.1	1050521	1050542	GACACCGCCCATCTGGGCCGCT	CP006740.1.1048	CP006740.1.1048	1050074	1052146	-	
long-mer1178	CP006740.1	1051493	1051535	TTCGGCAATGCGCACCTGCCCCGCATCACGCCACGCACCGCAC	CP006740.1.1048	CP006740.1.1048	1050074	1052146	-	
long-mer1179	CP006740.1	1051592	1051622	GGTTCTCGGAATCAACTCCTCGACAAACGCA	CP006740.1.1048	CP006740.1.1048	1050074	1052146	-	
long-mer1180	CP006740.1	1051664	1051685	GAATTTCACCGCAAACGGATTG	CP006740.1.1048	CP006740.1.1048	1050074	1052146	-	
long-mer1181	CP006740.1	1051706	1051736	ATCCTGCTCGAAATCATCCTCATTGAGATAA	CP006740.1.1048	CP006740.1.1048	1050074	1052146	-	
long-mer1182	CP006740.1	1051871	1051946	CGATTCTTCCACGCCGCGCACCTTGCAAGAGGGGCGTTGCTGGCGCATCTCGTTTATCACCTGCTGGGTATGCATG	CP006740.1.1048	CP006740.1.1048	1050074	1052146	-	
long-mer1183	CP006740.1	1052632	1052674	CGCAGCGAACGGGTGGTCATACCCAAAGTCCATCCCGCCAATC	CP006740.1.1049	CP006740.1.1049	1052149	1053510	-	AutoIPR: IPR004921:Terminase, large subunit;
long-mer1184	CP006740.1	1052773	1052797	GCGCGCCTCGCGCTCGTGGGCGGGG	CP006740.1.1049	CP006740.1.1049	1052149	1053510	-	AutoIPR: IPR004921:Terminase, large subunit;
long-mer1185	CP006740.1	1053034	1053094	CGTATCGGCTTGCCATTTCTCGCGGCCCTGATCAAAGGACTTGAGCGAGATCGAACTGCGC	CP006740.1.1049	CP006740.1.1049	1052149	1053510	-	AutoIPR: IPR004921:Terminase, large subunit;
long-mer1186	CP006740.1	1053707	1053749	CAGAAAGGCTTGTTTAATCGCTGCCGTGTTCTTGTTCCTGCTG	CP006740.1.1050	CP006740.1.1050	1053473	1053799	-	
long-mer1187	CP006740.1	1053816	1053858	AAATACGATGGACACGGCAAATGCCATCACTGAGCGTTGTACG	CP006740.1.1051	CP006740.1.1051	1053799	1054113	-	
long-mer1188	CP006740.1	1053886	1053936	CTGGCCGGTAACCCAGACATCGAAACGGCGCGCACCTACACCCCCCGCAAC	CP006740.1.1051	CP006740.1.1051	1053799	1054113	-	
long-mer1189	CP006740.1	1054095	1054117	AAACCCCGTTGCGGCTCATCGGT	CP006740.1.1051	CP006740.1.1051	1053799	1054113	-	
long-mer1189	CP006740.1	1054095	1054117	AAACCCCGTTGCGGCTCATCGGT	CP006740.1.1052	CP006740.1.1052	1054110	1054655	-	
long-mer1190	CP006740.1	1054152	1054215	ATCACGATCGGCTTTCCACGCAGCCCATAAGCCTGTGATCACTGCGGCGTCCGTGGCGGTGGCT	CP006740.1.1052	CP006740.1.1052	1054110	1054655	-	
long-mer1191	CP006740.1	1054220	1054286	CAAGACGTCCTGCGCCGTCTGTACGCCTTCGGGCGTCGGCATCGGTGGCATGGGCGGCAGCACTACC	CP006740.1.1052	CP006740.1.1052	1054110	1054655	-	
long-mer1192	CP006740.1	1054311	1054407	GCTCCATTCCTGACGCAACCGGACATGCCCAGCACGCAGGGCAGCAGCAAGCTCGCTACGAAGCTGCACCGCATCAGCTTTGGCTTGCTTGAGCGCC	CP006740.1.1052	CP006740.1.1052	1054110	1054655	-	
long-mer1193	CP006740.1	1054440	1054542	CTGGCTGGCGGCATCGGTTTTCACCTTCATGGCCCGCTCCGCCGTTGTGATCTGATTGCGTAACGTCTGGTACTGGCTGTCCGCCTCGGCGAACTTCGCCTTC	CP006740.1.1052	CP006740.1.1052	1054110	1054655	-	
long-mer1194	CP006740.1	1054554	1054631	GCCTGCGCGATAACCCATCCCGTACGGCACGCGCAGTAACAGGAGAAGGCACAACAGGCACGCCAGCGCGCCAAGCAC	CP006740.1.1052	CP006740.1.1052	1054110	1054655	-	
long-mer1195	CP006740.1	1054634	1054685	TAAGGGGTTGCAACACGATCATCTCCACAAGATGCGGCCTTCACATAGCGCC	CP006740.1.1052	CP006740.1.1052	1054110	1054655	-	
long-mer1195	CP006740.1	1054634	1054685	TAAGGGGTTGCAACACGATCATCTCCACAAGATGCGGCCTTCACATAGCGCC	CP006740.1.1053	CP006740.1.1053	1054652	1055149	-	AutoIPR: IPR002196:Glycoside hydrolase, family24; IPR023346:Lysozyme-like domain;
long-mer1196	CP006740.1	1054706	1054799	CGTCAACCCGCGTATCTCACGCCCGCCAGCATGCTTCCAACGCGCAAGCTCCGCACACGCACCCGGCCAGTCATTCGCCAGCGCCTTACGTTGC	CP006740.1.1053	CP006740.1.1053	1054652	1055149	-	AutoIPR: IPR002196:Glycoside hydrolase, family24; IPR023346:Lysozyme-like domain;
long-mer1197	CP006740.1	1054820	1054892	CTTGGGGCCAATGTTGAACGTAGCCGACACAAGCGCCGCTTCTACGTGAGGGAACATCGGAACCGTAATGCAA	CP006740.1.1053	CP006740.1.1053	1054652	1055149	-	AutoIPR: IPR002196:Glycoside hydrolase, family24; IPR023346:Lysozyme-like domain;
long-mer1198	CP006740.1	1054894	1054916	GGCGCACGTAGCCGCTGGCCTCC	CP006740.1.1053	CP006740.1.1053	1054652	1055149	-	AutoIPR: IPR002196:Glycoside hydrolase, family24; IPR023346:Lysozyme-like domain;
long-mer1199	CP006740.1	1054922	1055069	GTCCCTTTGCAACAACGCCTCACACTCGGCCTGGGTGTAGGTCTTCCCGTGGACCACGTCTGCTCCAGTGTGCCCGTAGCACACCGTCCACACGCCCACGATATCCTTGTAAGGGCGGTGTTCAACACCCTCCCACTTCGCAATCATA	CP006740.1.1053	CP006740.1.1053	1054652	1055149	-	AutoIPR: IPR002196:Glycoside hydrolase, family24; IPR023346:Lysozyme-like domain;
long-mer1200	CP006740.1	1055078	1055181	TAACCCAAGCACGACCGCCAGGCCAAGCGCCATTCGACGCCCATTAGAAGTGGGGTTCGGAGCCATCGGCATCGCCTTGCTCGTCGCATTTATCGGTTTTAGCG	CP006740.1.1054	CP006740.1.1054	1055121	1055318	-	
long-mer1200	CP006740.1	1055078	1055181	TAACCCAAGCACGACCGCCAGGCCAAGCGCCATTCGACGCCCATTAGAAGTGGGGTTCGGAGCCATCGGCATCGCCTTGCTCGTCGCATTTATCGGTTTTAGCG	CP006740.1.1053	CP006740.1.1053	1054652	1055149	-	AutoIPR: IPR002196:Glycoside hydrolase, family24; IPR023346:Lysozyme-like domain;
long-mer1201	CP006740.1	1055198	1055250	ATATCAGATAGGCCGCTTGCAGAAGGACGTAAAACAGCGTCGCCAGCGTCACC	CP006740.1.1054	CP006740.1.1054	1055121	1055318	-	
long-mer1202	CP006740.1	1055299	1055341	GACAACAGCAAAGCCTGCATCCTGAAAAAAATTACTTCTCAAA	CP006740.1.1054	CP006740.1.1054	1055121	1055318	-	
long-mer1203	CP006740.1	1055356	1055426	GGATCGCTCCACAACAAAAAAAGCCCTGCTGGGTAGGCAGGGCGCGAGTGAATCATTCGATGAGGGCATAG	NA
long-mer1204	CP006740.1	1055475	1055517	CCGCACTACGCAGCTTCTCTCCGCAACGCCTCTTGAAGCTCCC	CP006740.1.1055	CP006740.1.1055	1055480	1056187	-	AutoIPR: IPR001305:Heat shock protein DnaJ,cysteine-rich domain;
long-mer1205	CP006740.1	1055669	1055704	GCATACCTTCACCAACGCCCCCCGACCGTGGCACGT	CP006740.1.1055	CP006740.1.1055	1055480	1056187	-	AutoIPR: IPR001305:Heat shock protein DnaJ,cysteine-rich domain;
long-mer1206	CP006740.1	1055791	1055837	GCGCCTTGGCCTCCTCCAGCCACTCTTCCGCACGCCTCAGCGCCGCC	CP006740.1.1055	CP006740.1.1055	1055480	1056187	-	AutoIPR: IPR001305:Heat shock protein DnaJ,cysteine-rich domain;
long-mer1207	CP006740.1	1056015	1056045	TCCAGTACCGCACGCCCCAAGCCCGCTGGGG	CP006740.1.1055	CP006740.1.1055	1055480	1056187	-	AutoIPR: IPR001305:Heat shock protein DnaJ,cysteine-rich domain;
long-mer1208	CP006740.1	1056061	1056092	GCGCAATGTCCTGCGCTGTCAACTCAGGCACG	CP006740.1.1055	CP006740.1.1055	1055480	1056187	-	AutoIPR: IPR001305:Heat shock protein DnaJ,cysteine-rich domain;
long-mer1209	CP006740.1	1056201	1056283	GCCGCAAAAAAGCATGGAGACAAGTATAACCCATTGAACTAAAAGAAGATTATTGGGCGATGCGGCGGCGCTTTCTCCCGCCG	NA
long-mer1210	CP006740.1	1056302	1056328	GTACGGTGCGAGGATGGGGTGTTGGGC	NA
long-mer1211	CP006740.1	1056331	1056361	CCCACCTACACACCCACCTAAAAGCCCTTTT	NA
long-mer1212	CP006740.1	1056414	1056466	TTTAGGTGTGTGTAGGTGGGGGGCATCCCACCCCACACCTGCCCCACCTCAAA	CP006740.1.1056	CP006740.1.1056	1056462	1058990	-	AutoIPR: IPR006500:DNA primase, phage/plasmid;IPR014818:Bacteriophage/plasmid primase, P4, C-terminal;IPR027417:P-loop containing nucleoside triphosphatehydrolase;
long-mer1213	CP006740.1	1056618	1056687	GGCCTTGCACCATTGCGTATAGGCTGGGTAGAGGCCACCGCCCATCGGCGTACTGAGTTTCTCCTCGTAC	CP006740.1.1056	CP006740.1.1056	1056462	1058990	-	AutoIPR: IPR006500:DNA primase, phage/plasmid;IPR014818:Bacteriophage/plasmid primase, P4, C-terminal;IPR027417:P-loop containing nucleoside triphosphatehydrolase;
long-mer1214	CP006740.1	1056816	1056849	TGCTACGAGCCACGCCAATACACCTTCTCGTTCA	CP006740.1.1056	CP006740.1.1056	1056462	1058990	-	AutoIPR: IPR006500:DNA primase, phage/plasmid;IPR014818:Bacteriophage/plasmid primase, P4, C-terminal;IPR027417:P-loop containing nucleoside triphosphatehydrolase;
long-mer1215	CP006740.1	1056862	1056885	TCAGCGATCCTCATATCCCGAAGG	CP006740.1.1056	CP006740.1.1056	1056462	1058990	-	AutoIPR: IPR006500:DNA primase, phage/plasmid;IPR014818:Bacteriophage/plasmid primase, P4, C-terminal;IPR027417:P-loop containing nucleoside triphosphatehydrolase;
long-mer1216	CP006740.1	1056918	1057011	GGCATCAAATTTCGCTTTAAAAGGGATGAGCATAATGCGCCTCCAGATGCCGCTGTCTTGCCCCTTGATCACTGGCTTATGGTTGGTGAGCAAT	CP006740.1.1056	CP006740.1.1056	1056462	1058990	-	AutoIPR: IPR006500:DNA primase, phage/plasmid;IPR014818:Bacteriophage/plasmid primase, P4, C-terminal;IPR027417:P-loop containing nucleoside triphosphatehydrolase;
long-mer1217	CP006740.1	1057245	1057274	AACCCCCATGATTAGGTCCAGCAACGTGCT	CP006740.1.1056	CP006740.1.1056	1056462	1058990	-	AutoIPR: IPR006500:DNA primase, phage/plasmid;IPR014818:Bacteriophage/plasmid primase, P4, C-terminal;IPR027417:P-loop containing nucleoside triphosphatehydrolase;
long-mer1218	CP006740.1	1057418	1057460	TCTTTTTAAAGACAGGCGCGGTGGCGTTTGGGTTGTAGTTAAG	CP006740.1.1056	CP006740.1.1056	1056462	1058990	-	AutoIPR: IPR006500:DNA primase, phage/plasmid;IPR014818:Bacteriophage/plasmid primase, P4, C-terminal;IPR027417:P-loop containing nucleoside triphosphatehydrolase;
long-mer1219	CP006740.1	1058484	1058519	GGTGTACGGCTTGTTTAGCCAGAACCACACATGGGC	CP006740.1.1056	CP006740.1.1056	1056462	1058990	-	AutoIPR: IPR006500:DNA primase, phage/plasmid;IPR014818:Bacteriophage/plasmid primase, P4, C-terminal;IPR027417:P-loop containing nucleoside triphosphatehydrolase;
long-mer1220	CP006740.1	1059135	1059162	GCGGTGGTAGGTAATCCCACTAACCCGT	CP006740.1.1057	CP006740.1.1057	1059126	1059716	-	AutoIPR: IPR003497:BRO N-terminal domain;
long-mer1221	CP006740.1	1062505	1062582	GGCGGGAAGTTGCAGCATGCCAATTACTCCTACGAAAAGCCGCACGACAGGGATAATTCGGAAATTAGGGTAATCGCC	CP006740.1.1064	CP006740.1.1064	1062433	1062948	+	
long-mer1222	CP006740.1	1062750	1062771	GGCGCAGCTCGTTGCATCGGAG	CP006740.1.1064	CP006740.1.1064	1062433	1062948	+	
long-mer1223	CP006740.1	1062903	1062942	TTTAGCTACATACGAAGCTGCTGAAAGCATGGGGGTGGCC	CP006740.1.1064	CP006740.1.1064	1062433	1062948	+	
long-mer1224	CP006740.1	1062959	1063001	TAACACCAACGAAAAAACACAACCCAGCCAAGCCACATCAGCA	CP006740.1.1065	CP006740.1.1065	1062945	1063358	+	
long-mer1225	CP006740.1	1063273	1063335	TAAACGGATTAATCGCACAAAGAACTGAATTAAGGCTTGAAGCTAAAAAAGGGAGTGAGGACG	CP006740.1.1065	CP006740.1.1065	1062945	1063358	+	
long-mer1226	CP006740.1	1065723	1065765	GGTGTAGGGCTGCGATGTGGCGCTACAACAACGTAGGCGAATT	CP006740.1.1071	CP006740.1.1071	1065119	1066399	+	AutoIPR: IPR021229:Protein of unknown functionDUF2800;
long-mer1227	CP006740.1	1065774	1065803	AGTATTTCAGCCCCGCAGAAACGCCCTGCC	CP006740.1.1071	CP006740.1.1071	1065119	1066399	+	AutoIPR: IPR021229:Protein of unknown functionDUF2800;
long-mer1228	CP006740.1	1066241	1066268	CATAGGGCAACAGGGGCGCCCGTTGTTG	CP006740.1.1071	CP006740.1.1071	1065119	1066399	+	AutoIPR: IPR021229:Protein of unknown functionDUF2800;
long-mer1229	CP006740.1	1067222	1067264	ACTTGCTCAGCATGTGGATGCCGAGAACGTATCGAAACGCGCC	CP006740.1.1073	CP006740.1.1073	1066953	1068245	+	AutoIPR: IPR003497:BRO N-terminal domain;
long-mer1230	CP006740.1	1068231	1068257	AAGGTCGCCGCCTGAGATGGCTACCGC	CP006740.1.1074	CP006740.1.1074	1068247	1070427	+	AutoIPR: IPR018320:DNA polymerase 1;
long-mer1230	CP006740.1	1068231	1068257	AAGGTCGCCGCCTGAGATGGCTACCGC	CP006740.1.1073	CP006740.1.1073	1066953	1068245	+	AutoIPR: IPR003497:BRO N-terminal domain;
long-mer1231	CP006740.1	1069134	1069164	CACCGCTAAATACCAGGCGCTACTGAACTGC	CP006740.1.1074	CP006740.1.1074	1068247	1070427	+	AutoIPR: IPR018320:DNA polymerase 1;
long-mer1232	CP006740.1	1069470	1069494	CAAACTGCACGCGTTTCGTGATTTT	CP006740.1.1074	CP006740.1.1074	1068247	1070427	+	AutoIPR: IPR018320:DNA polymerase 1;
long-mer1233	CP006740.1	1069555	1069584	CTGCGCGGCGCACCGATCACCTTGCAATGG	CP006740.1.1074	CP006740.1.1074	1068247	1070427	+	AutoIPR: IPR018320:DNA polymerase 1;
long-mer1234	CP006740.1	1069949	1069991	CGTTTTGGAAGGCGTTGCAGTGCGCAGTTACAGACGCCATCGG	CP006740.1.1074	CP006740.1.1074	1068247	1070427	+	AutoIPR: IPR018320:DNA polymerase 1;
long-mer1235	CP006740.1	1072134	1072158	GGGACGTGCTTTGGACAAACACCCC	CP006740.1.1077	CP006740.1.1077	1071094	1072401	+	AutoIPR: IPR000330:SNF2-related;IPR027417:P-loop containing nucleoside triphosphatehydrolase;
long-mer1236	CP006740.1	1072700	1072742	GCCCCTAGCCGCTGGTTTATGCCTTTCCAGAAGTGAGGTTGCC	CP006740.1.1079	CP006740.1.1079	1072665	1072922	+	AutoIPR: IPR025319:Domain of unknown functionDUF4224;
long-mer1237	CP006740.1	1074645	1074708	AGTGCGGTTACGTGGCTACAGTAAAGTGGGACTGAGCCTCATGGAAATCGGCCAAATAGTATTG	CP006740.1.1081	CP006740.1.1081	1074295	1076886	+	AutoIPR: IPR016181:Acyl-CoA N-acyltransferase;IPR022791:Lysylphosphatidylglycerolsynthetase/glycosyltransferase AglD; 
long-mer1238	CP006740.1	1075208	1075250	CGCTGACGATGGCTGCAAGTAACGGTCTGCGCCAACCAATGCG	CP006740.1.1081	CP006740.1.1081	1074295	1076886	+	AutoIPR: IPR016181:Acyl-CoA N-acyltransferase;IPR022791:Lysylphosphatidylglycerolsynthetase/glycosyltransferase AglD; 
long-mer1239	CP006740.1	1075756	1075798	GAGTTTGCAACCTCTGGAAACACGCCGCGCGCACTACGTGCAT	CP006740.1.1081	CP006740.1.1081	1074295	1076886	+	AutoIPR: IPR016181:Acyl-CoA N-acyltransferase;IPR022791:Lysylphosphatidylglycerolsynthetase/glycosyltransferase AglD; 
long-mer1240	CP006740.1	1076308	1076341	GAAGAAGTCAGAGCACTGATGGATAGGCTCCGTC	CP006740.1.1081	CP006740.1.1081	1074295	1076886	+	AutoIPR: IPR016181:Acyl-CoA N-acyltransferase;IPR022791:Lysylphosphatidylglycerolsynthetase/glycosyltransferase AglD; 
long-mer1241	CP006740.1	1077621	1077657	CAAAAGCAACGCATCAAACAACGCCAACAACCTCGTT	CP006740.1.1082	CP006740.1.1082	1077240	1080545	-	AutoIPR: IPR020683:Ankyrin repeat-containingdomain;
long-mer1242	CP006740.1	1078427	1078469	CACCATGCTCCAACAACTCGCTGGCAAACTGCTCCAGACTACG	CP006740.1.1082	CP006740.1.1082	1077240	1080545	-	AutoIPR: IPR020683:Ankyrin repeat-containingdomain;
long-mer1243	CP006740.1	1078783	1078854	CGCAGCAACGTCAGGGGGGGGAGATCCAGCACCCCACCGACACTGACAGGCTCACTGACGACCACCGGAAGA	CP006740.1.1082	CP006740.1.1082	1077240	1080545	-	AutoIPR: IPR020683:Ankyrin repeat-containingdomain;
long-mer1244	CP006740.1	1079564	1079606	GCAACGTCTGTACCGCCTCAGGCCGACCATGCCAACTGTCACG	CP006740.1.1082	CP006740.1.1082	1077240	1080545	-	AutoIPR: IPR020683:Ankyrin repeat-containingdomain;
long-mer1245	CP006740.1	1082754	1082796	CCGTCCAGACCGGATACGATTGCGAGCGCACTTAGGCAATGGC	CP006740.1.1085	CP006740.1.1085	1082173	1082952	+	AutoIPR: IPR016039:Thiolase-like;
long-mer1246	CP006740.1	1082859	1082901	GTTACCGTTGTTCGATGCACTAGCCAGCATAGATACAAAAACG	CP006740.1.1085	CP006740.1.1085	1082173	1082952	+	AutoIPR: IPR016039:Thiolase-like;
long-mer1247	CP006740.1	1082974	1083016	ATACCACTGCAATCATCATCCTAGCGCTGAATGAAGCACTCAG	CP006740.1.1086	CP006740.1.1086	1082949	1083773	+	AutoIPR: IPR029044:Nucleotide-diphospho-sugartransferases;
long-mer1248	CP006740.1	1090779	1090829	AATGCAATGCGCTGCTCTCATACTCTGTAAAATACTGACGCTAAGAGCATC	NA
long-mer1249	CP006740.1	1092130	1092172	TCTACACAGCATGTTTAGTCTAAAAGGATCCTATGCAGTGGCG	CP006740.1.1093	CP006740.1.1093	1092160	1093077	-	AutoIPR: IPR000860:Porphobilinogen deaminase;
long-mer1250	CP006740.1	1092342	1092384	CCCCCACTGGCACATGGCAGCCACCATGAAGAGCACGATTCAT	CP006740.1.1093	CP006740.1.1093	1092160	1093077	-	AutoIPR: IPR000860:Porphobilinogen deaminase;
long-mer1251	CP006740.1	1092717	1092759	CCCCAATTGGGAGTGACTCTAACGAAAGGTAGACATTAGAAAT	CP006740.1.1093	CP006740.1.1093	1092160	1093077	-	AutoIPR: IPR000860:Porphobilinogen deaminase;
long-mer1252	CP006740.1	1093421	1093463	GCACAAATGAGTACGTGGTGTGTCATCACACGAGGTCTGGGGT	CP006740.1.1094	CP006740.1.1094	1093085	1093843	-	AutoIPR: IPR007492:LytTR DNA-binding domain;IPR011006:CheY-like superfamily;
long-mer1253	CP006740.1	1095052	1095094	AGCACACTGACCATGTACCAGGGGCACCACTGGATCGGAATGT	CP006740.1.1096	CP006740.1.1096	1094923	1095597	-	AutoIPR: IPR029058:Alpha/Beta hydrolase fold;
long-mer1254	CP006740.1	1096246	1096288	CGATGCCAACCAACATCAGCAACCCCCACATTGGTGCAGTGAA	CP006740.1.1097	CP006740.1.1097	1095626	1097524	-	AutoIPR: IPR023725:Glucan biosynthesisglucosyltransferase H;IPR029044:Nucleotide-diphospho-sugar transferases;
long-mer1255	CP006740.1	1096622	1096664	TGCGCCATGCCACCAAGCGACGCCGTAGGCAATGATCGGACCG	CP006740.1.1097	CP006740.1.1097	1095626	1097524	-	AutoIPR: IPR023725:Glucan biosynthesisglucosyltransferase H;IPR029044:Nucleotide-diphospho-sugar transferases;
long-mer1256	CP006740.1	1096927	1096969	GAGCACCAAGCCGCTCACACATGGCAGCATACTCCCGCTCCTC	CP006740.1.1097	CP006740.1.1097	1095626	1097524	-	AutoIPR: IPR023725:Glucan biosynthesisglucosyltransferase H;IPR029044:Nucleotide-diphospho-sugar transferases;
long-mer1257	CP006740.1	1097027	1097069	CAACTGTCCCGTTTCGGCCAAAGATTCATAGATCGCCTGCAAC	CP006740.1.1097	CP006740.1.1097	1095626	1097524	-	AutoIPR: IPR023725:Glucan biosynthesisglucosyltransferase H;IPR029044:Nucleotide-diphospho-sugar transferases;
long-mer1258	CP006740.1	1097167	1097209	GCTTACGACCACCACCGAACAACATGCAGAAAAACCCAGCTAA	CP006740.1.1097	CP006740.1.1097	1095626	1097524	-	AutoIPR: IPR023725:Glucan biosynthesisglucosyltransferase H;IPR029044:Nucleotide-diphospho-sugar transferases;
long-mer1259	CP006740.1	1097434	1097476	ACTGCTCAGGCATCGGTAACGTAGACTCTGGAGGCAACACCGC	CP006740.1.1097	CP006740.1.1097	1095626	1097524	-	AutoIPR: IPR023725:Glucan biosynthesisglucosyltransferase H;IPR029044:Nucleotide-diphospho-sugar transferases;
long-mer1260	CP006740.1	1097507	1097549	AGAAGCGCCTATCTGCATTTCGATCAACGCTTGCACTTACGAC	CP006740.1.1097	CP006740.1.1097	1095626	1097524	-	AutoIPR: IPR023725:Glucan biosynthesisglucosyltransferase H;IPR029044:Nucleotide-diphospho-sugar transferases;
long-mer1261	CP006740.1	1097762	1097803	ACCAAAAATAACAGCGACAACAAATAACAGCGACAACGCCTC	CP006740.1.1098	CP006740.1.1098	1097628	1097894	-	
long-mer1262	CP006740.1	1098008	1098033	TATTGGTTATGGATTGACTCCGGTAA	NA
long-mer1263	CP006740.1	1098061	1098103	TAATAGCTGCCGTCACACACTAAATTTTAAGATTGTATAGAGC	NA
long-mer1264	CP006740.1	1098138	1098170	TGACTCAATAACCCGCTTGACTCCCTACTATTT	NA
long-mer1265	CP006740.1	1098264	1098306	CAACCATCGCATCACACAAACAAACACAATCACCTGAGCTGTC	CP006740.1.1099	CP006740.1.1099	1098186	1098335	-	
long-mer1266	CP006740.1	1098854	1098962	AAAAACGCATCTGGCGATCTCCACAAACAACTGCGCACTCCCCATAGCGATAAAAATCGACTGTAAAATCAATGGGATATGAAATTTCTCTAAGTGTGATTTGTGGAAC	NA
long-mer1267	CP006740.1	1103767	1103809	TTCGAATGAGTACTACAAACAATAGGAGAACGAGCAGAAAGCC	NA
long-mer1268	CP006740.1	1103840	1103890	CTTGTGATGCGTGACGCGAATTACCGTAGTGCCGCCAGTGCGCAGGTTCAG	CP006740.1.1104	CP006740.1.1104	1103846	1104022	+	
long-mer1269	CP006740.1	1104172	1104251	GATCCGGTTCTCTGCGGTAATCGGCTTCTTCTAGTGGATTCTGTCCAAGGGGCCATTCCTTGAATCAATGTCGACAATTG	NA
long-mer1270	CP006740.1	1104274	1104333	ATCCTATTACCCCATGGGAGGATAGAAATTTGTTTGAAGATTTTATTTAAGGTATTGGAT	NA
long-mer1271	CP006740.1	1104404	1104446	TGGTCGGTGAACGCAAGACATGGCGATCGACTACTACAAAACG	CP006740.1.1105	CP006740.1.1105	1104333	1104521	-	
long-mer1272	CP006740.1	1104453	1104495	AGACTTGGTGCGCAGATTATAACGATGCTCCTGATTATCGGCA	CP006740.1.1105	CP006740.1.1105	1104333	1104521	-	
long-mer1273	CP006740.1	1104498	1104540	GATAAGACGTTCGTTGACCAACATTAGCCGATTATAAGCACTG	CP006740.1.1105	CP006740.1.1105	1104333	1104521	-	
long-mer1274	CP006740.1	1104621	1104663	ATCGGCGGCATCGTAGGCGGTAGTAGCGCTACGGGAAAAAATA	CP006740.1.1106	CP006740.1.1106	1104591	1104755	-	
long-mer1275	CP006740.1	1104684	1104726	GTTGTCGTATAAAACAACTTTTATTGTATTAAAGTATGGAAAT	CP006740.1.1106	CP006740.1.1106	1104591	1104755	-	
long-mer1276	CP006740.1	1104935	1104967	CATTTTAAGCAATAAAAGCACGGTCGGCAGTCT	CP006740.1.1107	CP006740.1.1107	1104780	1105067	+	
long-mer1277	CP006740.1	1105098	1105140	GCGATTATAAGTTCGAAACTAATCTTATGACTGACGGAACACA	CP006740.1.1108	CP006740.1.1108	1105064	1105414	+	AutoIPR: IPR000667:Peptidase S13, D-Ala-D-Alacarboxypeptidase C;
long-mer1278	CP006740.1	1105164	1105206	AATTGTATCTGAAGGGAATCGTGGATCCGATCTTAAGCGCTGA	CP006740.1.1108	CP006740.1.1108	1105064	1105414	+	AutoIPR: IPR000667:Peptidase S13, D-Ala-D-Alacarboxypeptidase C;
long-mer1279	CP006740.1	1105351	1105393	ACAAATATCAGCGCTGACTTTATTCTCCAAACTCAGATTTCAA	CP006740.1.1108	CP006740.1.1108	1105064	1105414	+	AutoIPR: IPR000667:Peptidase S13, D-Ala-D-Alacarboxypeptidase C;
long-mer1280	CP006740.1	1105520	1105606	ACGTGGAAGTAATGACATTTTTTATCTGGATACAGTAAAAGATGGAGATTCGATACAAAAATTGTATAACGTATCAATGCCTTCTTT	NA
long-mer1281	CP006740.1	1105725	1105767	TTATCCCTTTAATGAAACTTTTGAACAACACGATGGCAGAAAT	CP006740.1.1109	CP006740.1.1109	1105634	1106173	+	AutoIPR: IPR000667:Peptidase S13, D-Ala-D-Alacarboxypeptidase C;
long-mer1282	CP006740.1	1106132	1106174	GCAGATGAATATCCATTTGTTATTCAGCATTTTGCTCAATAAT	CP006740.1.1109	CP006740.1.1109	1105634	1106173	+	AutoIPR: IPR000667:Peptidase S13, D-Ala-D-Alacarboxypeptidase C;
long-mer1283	CP006740.1	1106191	1106246	AGATCAAATAGAAGATACTATACGCTGAGACCCTCGCATCGTGCCGGTGTGGATTT	NA
long-mer1284	CP006740.1	1108153	1108194	CCCTGCCCTGCCATAATTGCTCTGAATCACCGCATTCGCATC	CP006740.1.1111	CP006740.1.1111	1107976	1108848	-	AutoIPR: IPR029056:Ribokinase-like;
long-mer1285	CP006740.1	1108411	1108494	ATTGGAACACGCATGGAATATAAGTGCATCGGAAAAACTCGCATCTTGAAAATGCTCAACACCAAATAACAAGTCAGCCGCTGG	CP006740.1.1111	CP006740.1.1111	1107976	1108848	-	AutoIPR: IPR029056:Ribokinase-like;
long-mer1286	CP006740.1	1111111	1111153	CGCCAACAGCTCCGCTGTCACTAGCAAATAGCGACCTTTCAGT	CP006740.1.1113	CP006740.1.1113	1110994	1111629	-	AutoIPR: IPR018636:Protein of unknown functionDUF2058;
long-mer1287	CP006740.1	1111550	1111592	CCGGGAGTGGATTTACTTTCTTGCTTAGGAGATGGCTTGAAAC	CP006740.1.1113	CP006740.1.1113	1110994	1111629	-	AutoIPR: IPR018636:Protein of unknown functionDUF2058;
long-mer1288	CP006740.1	1113256	1113298	TGATGACTCCTTAAAACGGGGTGGGATTAAGGGAGGATACTGA	CP006740.1.1116	CP006740.1.1116	1113282	1114238	-	AutoIPR: IPR000774:Peptidyl-prolyl cis-transisomerase, FKBP-type, N-terminal;IPR001179:Peptidyl-prolyl cis-trans isomerase, FKBP-type,domain; IPR023566:Peptidyl-prolyl cis-trans isomerase,FKBP-type;
long-mer1289	CP006740.1	1113324	1113366	TGCATCAGGGCCAATCGGACCCCCCGGAGTCCCCTGCTGCCCG	CP006740.1.1116	CP006740.1.1116	1113282	1114238	-	AutoIPR: IPR000774:Peptidyl-prolyl cis-transisomerase, FKBP-type, N-terminal;IPR001179:Peptidyl-prolyl cis-trans isomerase, FKBP-type,domain; IPR023566:Peptidyl-prolyl cis-trans isomerase,FKBP-type;
long-mer1290	CP006740.1	1113896	1113938	CCGAAGCTTCCTGTTGCCCGGCACGAGCTGCCAACATGGCACG	CP006740.1.1116	CP006740.1.1116	1113282	1114238	-	AutoIPR: IPR000774:Peptidyl-prolyl cis-transisomerase, FKBP-type, N-terminal;IPR001179:Peptidyl-prolyl cis-trans isomerase, FKBP-type,domain; IPR023566:Peptidyl-prolyl cis-trans isomerase,FKBP-type;
long-mer1291	CP006740.1	1114161	1114203	TTTGGACATAGCGGGTAAGGAAGCAGACATTGCTGCGACCAGT	CP006740.1.1116	CP006740.1.1116	1113282	1114238	-	AutoIPR: IPR000774:Peptidyl-prolyl cis-transisomerase, FKBP-type, N-terminal;IPR001179:Peptidyl-prolyl cis-trans isomerase, FKBP-type,domain; IPR023566:Peptidyl-prolyl cis-trans isomerase,FKBP-type;
long-mer1292	CP006740.1	1114256	1114341	AAAATAAAATCATGGGTCAGCATGCCACTGCGGCATGCCTGACATTGTCTCATGAACTTTATTGAACATAACTTTGTTGGACATAA	NA
long-mer1293	CP006740.1	1114408	1114450	GAGTGAAGCTGTTGAGTCACATAGCACGTCTGTGCAGATCATC	NA
long-mer1294	CP006740.1	1114652	1114742	TTGCCACCATCAGCAGAAAACAATGCCTGCCCCTTATCTCATCAGAGACTCCACTCACTTGGAGATTGGAGTGCGATGTTACCCGCTAAAC	NA
long-mer1295	CP006740.1	1114818	1114860	TTCACTCAGCAACGTGTCTTCGCAATGGGAGCAACAACGACTG	NA
long-mer1296	CP006740.1	1115910	1115952	CCAACAACAAAAGACAACAGGATTTCATCCCCATGATGTTGCA	CP006740.1.1118	CP006740.1.1118	1115630	1115995	+	
long-mer1297	CP006740.1	1116058	1116098	TGGCAATCTGGTGAAAATACGAGCAGCTGATGACTCAAAAA	NA
long-mer1298	CP006740.1	1116382	1116427	CAAAGCAATCCTGGGCCTGACTAGTTACCAAGGTCAGTTGCAAGTG	CP006740.1.1119	CP006740.1.1119	1116227	1117102	+	AutoIPR: IPR003439:ABC transporter-like;IPR027417:P-loop containing nucleoside triphosphatehydrolase;
long-mer1299	CP006740.1	1116640	1116682	AATGATTGTGCAATTGCATCTTGCGCTGGTAATGGCCATTGAC	CP006740.1.1119	CP006740.1.1119	1116227	1117102	+	AutoIPR: IPR003439:ABC transporter-like;IPR027417:P-loop containing nucleoside triphosphatehydrolase;
long-mer1300	CP006740.1	1117466	1117508	AAACGGTGCTTTCTAAGGTCATATGGGCACTGCTGCCAGGGCC	CP006740.1.1120	CP006740.1.1120	1117099	1118076	+	
long-mer1301	CP006740.1	1119671	1119713	GCAGCGTGCCAGGTAAGGCGCATTTGCCTGCGGTGTAGACAAT	CP006740.1.1122	CP006740.1.1122	1118961	1120133	-	AutoIPR: IPR011083:Phage tail collar domain;
long-mer1302	CP006740.1	1122850	1122892	GGTCGGCAGGCCGCTCCATCACCTCCAGCCACGGCAGGCCGTG	CP006740.1.1127	CP006740.1.1127	1122683	1123036	-	
long-mer1303	CP006740.1	1122974	1123016	ATAGTTGCCGCGCCCGTTGCCCAAGGTCCAATCCCCTTGGCTG	CP006740.1.1127	CP006740.1.1127	1122683	1123036	-	
long-mer1304	CP006740.1	1125942	1125984	AGAAACACCACTCGACCCAGAAGATCAATTCCCTGATATTGAT	CP006740.1.1132	CP006740.1.1132	1125706	1126017	+	AutoIPR: IPR007159:SpoVT-AbrB domain;
long-mer1305	CP006740.1	1126058	1126100	TCGTAACCCATTCGGGGCGGTTGCTTGCCGTATTGAACACGTT	CP006740.1.1133	CP006740.1.1133	1126014	1126418	+	AutoIPR: IPR022907:VapC family; IPR029060:PINdomain-like;
long-mer1306	CP006740.1	1126197	1126239	GACATTCTTAAAACGCTGCCGCTCCTGCCTTTGGAAATACCTG	CP006740.1.1133	CP006740.1.1133	1126014	1126418	+	AutoIPR: IPR022907:VapC family; IPR029060:PINdomain-like;
long-mer1307	CP006740.1	1128237	1128279	GAATCATCGCAGGGGGTTAGTACGTCATGCTGGAGGGCATCCC	CP006740.1.1136	CP006740.1.1136	1127548	1128243	-	
long-mer1308	CP006740.1	1129315	1129357	GCGATCTGAAGTGGCGGTGCCTGGCGTGCTTGGCGATCAGAGG	CP006740.1.1139	CP006740.1.1139	1129257	1129490	-	AutoIPR: IPR021808:Bacteriophage rv5, Orf53;
long-mer1309	CP006740.1	1129465	1129502	GCGCCGTTACGAACCCCTTCTGTCATACCTACTCAAAT	CP006740.1.1139	CP006740.1.1139	1129257	1129490	-	AutoIPR: IPR021808:Bacteriophage rv5, Orf53;
long-mer1310	CP006740.1	1129621	1129663	GTTCTTCAAATTAACCGAAGCATTCACGTCGCGATCATGACGT	CP006740.1.1140	CP006740.1.1140	1129644	1130303	-	AutoIPR: IPR001959:Transposase, probable,IS891/IS1136/IS1341; IPR010095:Transposase IS605, OrfB,C-terminal;
long-mer1311	CP006740.1	1129770	1129816	CCACAACCTGCCCACAACACACATCACCGCCTTATATTCAAGCTGCC	CP006740.1.1140	CP006740.1.1140	1129644	1130303	-	AutoIPR: IPR001959:Transposase, probable,IS891/IS1136/IS1341; IPR010095:Transposase IS605, OrfB,C-terminal;
long-mer1312	CP006740.1	1130082	1130110	CAGCAGCACCCTGTGGGGCCTGGGGCCAC	CP006740.1.1140	CP006740.1.1140	1129644	1130303	-	AutoIPR: IPR001959:Transposase, probable,IS891/IS1136/IS1341; IPR010095:Transposase IS605, OrfB,C-terminal;
long-mer1313	CP006740.1	1130379	1130412	GTCATGCACGCCCTTTTACGGGACTTCGGATACT	NA
long-mer1314	CP006740.1	1130912	1130954	TCAGCACCAAAGCACAACAAAAGATCCTTGTGAGTGATGACCA	CP006740.1.1142	CP006740.1.1142	1130707	1131387	-	AutoIPR: IPR006119:Resolvase, N-terminal;
long-mer1315	CP006740.1	1130964	1131005	TCTGACCTTGATGATGGCATCCAAGAAGCCGTTTCAAGCCCT	CP006740.1.1142	CP006740.1.1142	1130707	1131387	-	AutoIPR: IPR006119:Resolvase, N-terminal;
long-mer1316	CP006740.1	1131303	1131346	CCAATGCCAATTCAGGAGGCCAAGGAAGCGCTCCAGTGGACCAA	CP006740.1.1142	CP006740.1.1142	1130707	1131387	-	AutoIPR: IPR006119:Resolvase, N-terminal;
long-mer1317	CP006740.1	1131596	1131638	AGTCGATGAGCACGGCGCGCTCTCCTACATGGGCACGCATCCG	CP006740.1.1143	CP006740.1.1143	1131375	1131830	-	
long-mer1318	CP006740.1	1131857	1131899	CCCCTGGGCAGAAGGGTTGCCTTTAGCGGCGGAAGGCTTCCAA	NA
long-mer1319	CP006740.1	1132504	1132540	GTCACACAGTCCCCCACTTTAGCTCCATGTGATGGCG	CP006740.1.1145	CP006740.1.1145	1132200	1132520	-	
long-mer1320	CP006740.1	1132973	1133001	CTCCAAGTTGAAAGGGTTCCGACTGCGGC	CP006740.1.1146	CP006740.1.1146	1132593	1134011	+	AutoIPR: IPR000330:SNF2-related;IPR027417:P-loop containing nucleoside triphosphatehydrolase;
long-mer1321	CP006740.1	1133186	1133208	GGTGCAGATCGGCAGTGATCCAC	CP006740.1.1146	CP006740.1.1146	1132593	1134011	+	AutoIPR: IPR000330:SNF2-related;IPR027417:P-loop containing nucleoside triphosphatehydrolase;
long-mer1322	CP006740.1	1133480	1133522	GTACACCGATGACACACGTCATGCCTGGGAAGTCGTGCACGAT	CP006740.1.1146	CP006740.1.1146	1132593	1134011	+	AutoIPR: IPR000330:SNF2-related;IPR027417:P-loop containing nucleoside triphosphatehydrolase;
long-mer1323	CP006740.1	1133633	1133657	GGGACGTGCTTTGGACAAACACCCC	CP006740.1.1146	CP006740.1.1146	1132593	1134011	+	AutoIPR: IPR000330:SNF2-related;IPR027417:P-loop containing nucleoside triphosphatehydrolase;
long-mer1324	CP006740.1	1134200	1134242	GCCCCTAGCCGCTGGTTTATGCCTTTCCAGAAGTGAGGTTGCC	CP006740.1.1148	CP006740.1.1148	1134165	1134422	+	AutoIPR: IPR025319:Domain of unknown functionDUF4224;
long-mer1325	CP006740.1	1138373	1138409	GGCTGCGTTCTCAGCTAATGGTATGTTCCATGTTGGG	CP006740.1.1151	CP006740.1.1151	1137597	1139978	+	AutoIPR: IPR010916:TonB box, conserved site;IPR010949:TonB-dependenthaemoglobin/transferrin/lactoferrin receptor;
long-mer1326	CP006740.1	1138770	1138812	GATTGGGGCCTGACTTATCCATTCACACTCTCCTTCGGCACCG	CP006740.1.1151	CP006740.1.1151	1137597	1139978	+	AutoIPR: IPR010916:TonB box, conserved site;IPR010949:TonB-dependenthaemoglobin/transferrin/lactoferrin receptor;
long-mer1327	CP006740.1	1139184	1139226	GGGACGTTCCCGACAACGAGTTCCGTTGCGCAAGCACTGGGTG	CP006740.1.1151	CP006740.1.1151	1137597	1139978	+	AutoIPR: IPR010916:TonB box, conserved site;IPR010949:TonB-dependenthaemoglobin/transferrin/lactoferrin receptor;
long-mer1328	CP006740.1	1139409	1139451	GTTACCAGCGTTCGCTATTTCACAAACGCGGCCAATACCCGCA	CP006740.1.1151	CP006740.1.1151	1137597	1139978	+	AutoIPR: IPR010916:TonB box, conserved site;IPR010949:TonB-dependenthaemoglobin/transferrin/lactoferrin receptor;
long-mer1329	CP006740.1	1140383	1140425	GACTTCTTGCAATCCCTGGCGATGCGCCAAATACAACAAGCGG	CP006740.1.1152	CP006740.1.1152	1140068	1140706	-	AutoIPR: IPR001853:DSBA-like thioredoxindomain; IPR012336:Thioredoxin-like fold;
long-mer1330	CP006740.1	1140581	1140622	CAGTTCCGGCATTAATCGGAAGCGCGGTGACGTACTTTGATG	CP006740.1.1152	CP006740.1.1152	1140068	1140706	-	AutoIPR: IPR001853:DSBA-like thioredoxindomain; IPR012336:Thioredoxin-like fold;
long-mer1331	CP006740.1	1140678	1140720	AGCACCAAGGACAGATCAGATTCGACCATATCTGGATCTCCAC	CP006740.1.1152	CP006740.1.1152	1140068	1140706	-	AutoIPR: IPR001853:DSBA-like thioredoxindomain; IPR012336:Thioredoxin-like fold;
long-mer1332	CP006740.1	1140850	1140876	AAATCGGCTGATTTAAGGGTACGTGGA	NA
long-mer1333	CP006740.1	1140970	1141012	CCTGACATCCGTACCAAGAGTAGGGGGTGAGATGGTAGCCACC	NA
long-mer1334	CP006740.1	1141389	1141428	TATCATCACGATCGCTCTGATCACGATCGCTCTGATTTGC	CP006740.1.1153	CP006740.1.1153	1141360	1143741	+	AutoIPR: IPR010101:TonB-dependent vitamin B12transporter BtuB;
long-mer1335	CP006740.1	1141710	1141752	GGTCAACGGCAAGCGTTATCATACCACTGCGCTGGTTAATCTC	CP006740.1.1153	CP006740.1.1153	1141360	1143741	+	AutoIPR: IPR010101:TonB-dependent vitamin B12transporter BtuB;
long-mer1336	CP006740.1	1141959	1142001	GAAGCAATATGAGTTATCCGGAGACACGGGATTGAGTTTCGCA	CP006740.1.1153	CP006740.1.1153	1141360	1143741	+	AutoIPR: IPR010101:TonB-dependent vitamin B12transporter BtuB;
long-mer1337	CP006740.1	1142145	1142173	CAGCCCGACAGAGGGTGTGACCTTCTATT	CP006740.1.1153	CP006740.1.1153	1141360	1143741	+	AutoIPR: IPR010101:TonB-dependent vitamin B12transporter BtuB;
long-mer1338	CP006740.1	1142850	1142892	ACGCGCCACCACGTCCAACGGATTCCGTGCACCCTCTCTGCAA	CP006740.1.1153	CP006740.1.1153	1141360	1143741	+	AutoIPR: IPR010101:TonB-dependent vitamin B12transporter BtuB;
long-mer1339	CP006740.1	1142957	1143030	TCCGCACTGACAACGCGGCCGGAGTCGCGCTGGGTGCGGAACCGTTAAAAGCAGAGAAGTCCAAAAACTATAGT	CP006740.1.1153	CP006740.1.1153	1141360	1143741	+	AutoIPR: IPR010101:TonB-dependent vitamin B12transporter BtuB;
long-mer1340	CP006740.1	1143237	1143279	CAGTAGCTACCATTGGGCGCTAAGCAACAGCACGATGGATTTC	CP006740.1.1153	CP006740.1.1153	1141360	1143741	+	AutoIPR: IPR010101:TonB-dependent vitamin B12transporter BtuB;
long-mer1341	CP006740.1	1143416	1143458	ACAAGGCGTTCCTCAGTGGAGGGTGGAACATCGGCCACTGGTC	CP006740.1.1153	CP006740.1.1153	1141360	1143741	+	AutoIPR: IPR010101:TonB-dependent vitamin B12transporter BtuB;
long-mer1342	CP006740.1	1147878	1147920	ATTACACTACGTGCCATTGCCGCCAAATCTGGTGAAGCAAATC	CP006740.1.1155	CP006740.1.1155	1146856	1147950	+	AutoIPR: IPR005673:ABC transporter,phosphate-binding protein PstS; IPR024370:PBP domain;
long-mer1343	CP006740.1	1149948	1149990	TCTGCAAATGCGCCACTTACGGCAACCCCAGTCAAAATTGCTA	CP006740.1.1158	CP006740.1.1158	1149873	1150727	+	AutoIPR: IPR005670:Phosphate transport systempermease protein 1; IPR027417:P-loop containingnucleoside triphosphate hydrolase;
long-mer1344	CP006740.1	1151506	1151548	GCAAACATCCTCGTTTCATAAAATCAAAGAGCTTGTGAGAAAA	NA
long-mer1345	CP006740.1	1156569	1156611	TCTGCAGTTGCATCTTTTAGTAAGCGTGGTAGTACACAGGTCT	CP006740.1.1164	CP006740.1.1164	1155471	1156730	+	AutoIPR: IPR005152:Lipase, secreted;IPR029058:Alpha/Beta hydrolase fold;
long-mer1346	CP006740.1	1158705	1158744	TGGAGTCATGGACTTGGTAACTGTTGAAGACGCCATCGCC	CP006740.1.1166	CP006740.1.1166	1157731	1158783	+	AutoIPR: IPR002201:Glycosyl transferase, family9;
long-mer1347	CP006740.1	1160975	1161017	CACATCCGGCATAAATGCCACTCTAGCGGCATCGACACCACCA	CP006740.1.1170	CP006740.1.1170	1160864	1161583	-	AutoIPR: IPR006309:DNA polymerase 3, epsilonsubunit; IPR006310:DnaQ exonuclease/DinG helicase,predicted; IPR013520:Exonuclease, RNase T/DNA polymeraseIII;
long-mer1348	CP006740.1	1162607	1162649	AGGATACTCAAACTGAATTAATAAACGCCCTGCCCCCGTTTCG	CP006740.1.1172	CP006740.1.1172	1162046	1162696	-	AutoIPR: IPR016885:Uncharacterised conservedprotein UCP028445;IPR029063:S-adenosyl-L-methionine-dependentmethyltransferase;
long-mer1349	CP006740.1	1162716	1162758	GACTCCACTCCCCGCATTCGAAAACAATTACATCTGGACATTG	CP006740.1.1173	CP006740.1.1173	1162708	1163484	+	AutoIPR: IPR017782:Hydroxyacylglutathionehydrolase;
long-mer1350	CP006740.1	1163622	1163664	AACTGAATCATCACCCAAAGAGCTGCAATCAAACACTAAGAAC	CP006740.1.1174	CP006740.1.1174	1163394	1163765	-	
long-mer1351	CP006740.1	1164309	1164351	GGCAAACCCCATGAATTCATCAGACAACCCAGACCCCAAAAAA	NA
long-mer1352	CP006740.1	1164361	1164403	CTCTTATTCACAACATATAAATAAATGATCCTATGAAATAACA	NA
long-mer1353	CP006740.1	1164443	1164487	GCTTGCGCTTTAGCCTATTTCTTTAATACTGTCACAGTATTAAAG	NA
long-mer1354	CP006740.1	1168118	1168154	AGCTAGTGAGCACATCCCCCCCTCATCAGCCATCTCA	NA
long-mer1355	CP006740.1	1168226	1168250	TCAGCCACCATAATTAGCCAATCAT	NA
long-mer1356	CP006740.1	1169779	1169845	CAATGGCCCGATTTAGCAGCGGTCCCAGCCGAGACATTGGCACGCACACTGCTGATATGGGGGCCTC	CP006740.1.1178	CP006740.1.1178	1168423	1170495	+	AutoIPR: IPR021183:N-terminal acetyltransferaseA, auxiliary subunit;
long-mer1357	CP006740.1	1171184	1171226	CCAAGGCCCAAAAATAATGCATCGCTACCTTCCAGCAAGCATG	CP006740.1.1179	CP006740.1.1179	1170586	1171200	+	AutoIPR:IPR008914:Phosphatidylethanolamine-binding protein PEBP;
long-mer1358	CP006740.1	1171527	1171569	CATGCGCTACCCCTGCAACTATGGCTACGTACCCAACACACTA	CP006740.1.1180	CP006740.1.1180	1171381	1171917	+	AutoIPR: IPR008162:Inorganic pyrophosphatase;
long-mer1359	CP006740.1	1171857	1171899	GACCACCGCCAAACAGATCCTCACCAATGCAGTACAACGCTAC	CP006740.1.1180	CP006740.1.1180	1171381	1171917	+	AutoIPR: IPR008162:Inorganic pyrophosphatase;
long-mer1360	CP006740.1	1172678	1172726	ATAACGCCCCACCAACTCTTTATCTTCAATCAAATAAAACGCATCAATC	CP006740.1.1181	CP006740.1.1181	1172648	1173508	-	AutoIPR: IPR005746:Thioredoxin;IPR011990:Tetratricopeptide-like helical domain;IPR012336:Thioredoxin-like fold;
long-mer1361	CP006740.1	1172869	1172911	CCGCACACGCCCCCTGGAGCAAATCCAGACTGGGCGCACCATT	CP006740.1.1181	CP006740.1.1181	1172648	1173508	-	AutoIPR: IPR005746:Thioredoxin;IPR011990:Tetratricopeptide-like helical domain;IPR012336:Thioredoxin-like fold;
long-mer1362	CP006740.1	1176080	1176122	TTTCCGCTTCTACCACAAGCTGATGCGTGACGCACGGCTCGTC	CP006740.1.1184	CP006740.1.1184	1174410	1177049	+	AutoIPR: IPR002302:Leucine-tRNA ligase;IPR020791:Leucine-tRNA ligase, archaeal;
long-mer1363	CP006740.1	1176926	1176968	ACCACGCGAGCATATCGAAAAAAACGCACTGACCGAACCGAAC	CP006740.1.1184	CP006740.1.1184	1174410	1177049	+	AutoIPR: IPR002302:Leucine-tRNA ligase;IPR020791:Leucine-tRNA ligase, archaeal;
long-mer1364	CP006740.1	1177082	1177124	CCGCATGACACTAACACTCTGCCCCATATCGGCATCTCCTCCA	NA
long-mer1365	CP006740.1	1178070	1178112	CCCCTCATCAGATGTTATCTTACTGATCACATGCAACGAATGG	CP006740.1.1186	CP006740.1.1186	1177759	1178790	+	AutoIPR: IPR005790:DNA polymerase III, deltasubunit; IPR010372:DNA polymerase III, delta;IPR027417:P-loop containing nucleoside triphosphatehydrolase;
long-mer1366	CP006740.1	1178136	1178178	GACCGATGCCATCGCTCGCATTGGTAAAATCGCAATCGCCTGG	CP006740.1.1186	CP006740.1.1186	1177759	1178790	+	AutoIPR: IPR005790:DNA polymerase III, deltasubunit; IPR010372:DNA polymerase III, delta;IPR027417:P-loop containing nucleoside triphosphatehydrolase;
long-mer1367	CP006740.1	1178208	1178250	GATTACACGGCGCCTACATAGTAAAGGCTTACGTGCCAACACG	CP006740.1.1186	CP006740.1.1186	1177759	1178790	+	AutoIPR: IPR005790:DNA polymerase III, deltasubunit; IPR010372:DNA polymerase III, delta;IPR027417:P-loop containing nucleoside triphosphatehydrolase;
long-mer1368	CP006740.1	1178338	1178380	GGCCCTCTCCTCGACCTGGAGGCCATGGAATCATTCGTTGCCG	CP006740.1.1186	CP006740.1.1186	1177759	1178790	+	AutoIPR: IPR005790:DNA polymerase III, deltasubunit; IPR010372:DNA polymerase III, delta;IPR027417:P-loop containing nucleoside triphosphatehydrolase;
long-mer1369	CP006740.1	1179102	1179144	GTGCGCAGCGAGCTCGGACCCCAAACATCAATTATCTGGTTAC	CP006740.1.1187	CP006740.1.1187	1178820	1179953	+	AutoIPR: IPR004394:Protein Iojap/ribosomalsilencing factor RsfS; IPR005248:Probablenicotinate-nucleotide adenylyltransferase;IPR025656:Oligomerisation domain;
long-mer1370	CP006740.1	1179464	1179504	ATACGGCATCCATGACATCAAATTAACCACAAGCTTATCTA	CP006740.1.1187	CP006740.1.1187	1178820	1179953	+	AutoIPR: IPR004394:Protein Iojap/ribosomalsilencing factor RsfS; IPR005248:Probablenicotinate-nucleotide adenylyltransferase;IPR025656:Oligomerisation domain;
long-mer1371	CP006740.1	1181002	1181063	ACAAGCCTACAAGCCTACAAGGACTTGATTTAAAGCACACGAAAAAACTGCATAGCCCAGAG	NA
long-mer1372	CP006740.1	1181222	1181264	CACGAAATATCCGCTTTCACGTCTTCGACCCAATTGACAAAAC	NA
long-mer1373	CP006740.1	1181366	1181408	TGATTAAGCGCATAGCAACCTTGATACTGACTCTCGGCCTCGT	CP006740.1.1189	CP006740.1.1189	1181365	1182477	+	AutoIPR: IPR011757:Lytic transglycosylase MltB;IPR023346:Lysozyme-like domain;
long-mer1374	CP006740.1	1182045	1182087	GTTCATGCCCTCCAGCTATCGGCAATATGCAGTAGACGGCGAT	CP006740.1.1189	CP006740.1.1189	1181365	1182477	+	AutoIPR: IPR011757:Lytic transglycosylase MltB;IPR023346:Lysozyme-like domain;
long-mer1375	CP006740.1	1182704	1182746	AGATAGCATCCCAGACAAACTACCCGATGTCTCCTGTATCCCT	CP006740.1.1190	CP006740.1.1190	1182474	1183727	+	AutoIPR: IPR007730:Sporulation-related domain;IPR009009:RlpA-like double-psi beta-barrel domain;
long-mer1376	CP006740.1	1183766	1183808	AGCCATCCAAAGCACACCGTCATTGCCCGCAAACATGCGGCTA	NA
long-mer1377	CP006740.1	1185085	1185144	AAATTTGATTATTTAGAACAGTAAAATACACACCGTGATCTATTGGAAGTTAACGCCTTT	NA
long-mer1378	CP006740.1	1185305	1185346	TTGACACTGATAGACTTTCCTTCCTGCAACGCTCTAAAAAAC	NA
long-mer1379	CP006740.1	1185365	1185407	CACCCGATTCGGTTCAACGCTAATGCTTGCGGTACGAGATTGA	CP006740.1.1192	CP006740.1.1192	1185346	1185570	-	
long-mer1380	CP006740.1	1185473	1185509	CACTTCCCTACACAGAGTTTTTGGTAGGTATTACGAT	CP006740.1.1192	CP006740.1.1192	1185346	1185570	-	
long-mer1381	CP006740.1	1188243	1188268	TTTATATACCCATACTGCTCCGGCGG	CP006740.1.1198	CP006740.1.1198	1188201	1188578	-	AutoIPR: IPR023138:NMB0513-like domain;
long-mer1382	CP006740.1	1189304	1189346	TATCGCTAATGCCTGCTTCCCACAAGCCATTCATTAACCCAAC	CP006740.1.1200	CP006740.1.1200	1189309	1193613	-	AutoIPR: IPR025157:Haemagluttinin repeat; 
long-mer1382	CP006740.1	1189304	1189346	TATCGCTAATGCCTGCTTCCCACAAGCCATTCATTAACCCAAC	CP006740.1.1199	CP006740.1.1199	1188588	1189337	-	AutoIPR: IPR008487:Protein of unknown functionDUF769;
long-mer1383	CP006740.1	1189370	1189399	TATAAATGCCCCCCCCACTTGGCGATTACT	CP006740.1.1200	CP006740.1.1200	1189309	1193613	-	AutoIPR: IPR025157:Haemagluttinin repeat; 
long-mer1384	CP006740.1	1189876	1189918	GGTGGTGATTTGGCGGTAGGTACCGCCGGGTCCCCAGGCGTCT	CP006740.1.1200	CP006740.1.1200	1189309	1193613	-	AutoIPR: IPR025157:Haemagluttinin repeat; 
long-mer1385	CP006740.1	1190007	1190040	GGGCGGCTTGGTTTGCGGCGGTGGCTTGGCGGGT	CP006740.1.1200	CP006740.1.1200	1189309	1193613	-	AutoIPR: IPR025157:Haemagluttinin repeat; 
long-mer1386	CP006740.1	1191259	1191301	GGAGGCGTTGAGGCCGCCCAGAGCGCGGGGGTCTTGGCGCACG	CP006740.1.1200	CP006740.1.1200	1189309	1193613	-	AutoIPR: IPR025157:Haemagluttinin repeat; 
long-mer1386	CP006740.1	1191259	1191301	GGAGGCGTTGAGGCCGCCCAGAGCGCGGGGGTCTTGGCGCACG	CP006740.1.1204	CP006740.1.1204	1191112	1191738	+	
long-mer1387	CP006740.1	1193584	1193619	TTCTTTGGTCGGATGGGGGGGGCAGGCCAACGATGG	CP006740.1.1207	CP006740.1.1207	1193573	1198120	-	AutoIPR: IPR011050:Pectin lyase fold/virulencefactor; IPR024973:ESPR domain;
long-mer1387	CP006740.1	1193584	1193619	TTCTTTGGTCGGATGGGGGGGGCAGGCCAACGATGG	CP006740.1.1200	CP006740.1.1200	1189309	1193613	-	AutoIPR: IPR025157:Haemagluttinin repeat; 
long-mer1387	CP006740.1	1193584	1193619	TTCTTTGGTCGGATGGGGGGGGCAGGCCAACGATGG	CP006740.1.1206	CP006740.1.1206	1192438	1193703	+	
long-mer1388	CP006740.1	1194101	1194137	AGCCTGGCTGGCATGCAGGCCGCCACGGGCATAGAAG	CP006740.1.1208	CP006740.1.1208	1193651	1194289	+	
long-mer1388	CP006740.1	1194101	1194137	AGCCTGGCTGGCATGCAGGCCGCCACGGGCATAGAAG	CP006740.1.1207	CP006740.1.1207	1193573	1198120	-	AutoIPR: IPR011050:Pectin lyase fold/virulencefactor; IPR024973:ESPR domain;
long-mer1389	CP006740.1	1194391	1194418	TGAGGGTGGTGGTGGTGATGTCACGGGC	CP006740.1.1209	CP006740.1.1209	1194317	1195258	+	
long-mer1389	CP006740.1	1194391	1194418	TGAGGGTGGTGGTGGTGATGTCACGGGC	CP006740.1.1207	CP006740.1.1207	1193573	1198120	-	AutoIPR: IPR011050:Pectin lyase fold/virulencefactor; IPR024973:ESPR domain;
long-mer1390	CP006740.1	1195033	1195073	TGCTGCTGATGTGTCCGGCGGCGGTGTTGTCAATGGTGGTG	CP006740.1.1209	CP006740.1.1209	1194317	1195258	+	
long-mer1390	CP006740.1	1195033	1195073	TGCTGCTGATGTGTCCGGCGGCGGTGTTGTCAATGGTGGTG	CP006740.1.1207	CP006740.1.1207	1193573	1198120	-	AutoIPR: IPR011050:Pectin lyase fold/virulencefactor; IPR024973:ESPR domain;
long-mer1391	CP006740.1	1196760	1196802	GTGGGGTCGGTGGCCGGGGGGACGGTGACGGTGGGAGGGGCGT	CP006740.1.1207	CP006740.1.1207	1193573	1198120	-	AutoIPR: IPR011050:Pectin lyase fold/virulencefactor; IPR024973:ESPR domain;
long-mer1391	CP006740.1	1196760	1196802	GTGGGGTCGGTGGCCGGGGGGACGGTGACGGTGGGAGGGGCGT	CP006740.1.1215	CP006740.1.1215	1196675	1196860	+	
long-mer1392	CP006740.1	1205611	1205682	TCGCCTGACGTTGGTTATCTAATGCCAATTTTAAGATTTATGACTCACGCAACCATCTATCAGGGGGAGGAA	NA
long-mer1393	CP006740.1	1206906	1206948	CGCGACGGTCTGCATTGGCATAGTGGTACTACGCCGTACCCGC	CP006740.1.1228	CP006740.1.1228	1205689	1207140	+	AutoIPR: IPR002293:Amino acid/polyaminetransporter I;
long-mer1394	CP006740.1	1207181	1207221	TTACTAATTACACTTTTTATCTTATCAATTTCCTGACGCAC	NA
long-mer1395	CP006740.1	1207663	1207708	GAATGCGCCATTGGACGGCACACTACACGCCACTGGAGCCATTGCC	CP006740.1.1229	CP006740.1.1229	1207223	1208656	+	AutoIPR: IPR002293:Amino acid/polyaminetransporter I;
long-mer1396	CP006740.1	1207948	1207990	CGCCTACATCGGTTTTGAAGCAGTGTCGGTGGCCGCGCAGGAA	CP006740.1.1229	CP006740.1.1229	1207223	1208656	+	AutoIPR: IPR002293:Amino acid/polyaminetransporter I;
long-mer1397	CP006740.1	1208237	1208279	CGCATCTTTATGATCATGGCCAGTGATGGCCTGCTGCCACCGA	CP006740.1.1229	CP006740.1.1229	1207223	1208656	+	AutoIPR: IPR002293:Amino acid/polyaminetransporter I;
long-mer1398	CP006740.1	1208953	1208995	GCTTTCCTGAGATTGGCTGCGCATTGCATACCCACTCGCTAAC	CP006740.1.1230	CP006740.1.1230	1208661	1209317	+	AutoIPR: IPR001303:Class II aldolase/adducinN-terminal; IPR017714:Methylthioribulose-1-phosphatedehydratase;
long-mer1399	CP006740.1	1213567	1213609	CACGGATGCTAGGAGCGGGCGGCAGGCGGCGGACGCGGCCAGG	CP006740.1.1236	CP006740.1.1236	1213304	1213906	-	AutoIPR: IPR010139:Imidazole glycerol phosphatesynthase, subunit H; IPR029062:Class I glutamineamidotransferase-like;
long-mer1400	CP006740.1	1229095	1229137	CGCCCATCACAACGGTCAGGACGCGCTGATCACCACGCTTGGC	CP006740.1.1249	CP006740.1.1249	1228703	1229893	-	AutoIPR: IPR018044:Peptidase S11,D-alanyl-D-alanine carboxypeptidase A;
long-mer1401	CP006740.1	1229525	1229567	CGCAGTCTTGTTGACAGGAAAACCACTATAACTGCCATCGGTG	CP006740.1.1249	CP006740.1.1249	1228703	1229893	-	AutoIPR: IPR018044:Peptidase S11,D-alanyl-D-alanine carboxypeptidase A;
long-mer1402	CP006740.1	1229616	1229658	TCACGATGCACTTTGCCGTTCCTGATCTCAGCGGCAATCACAT	CP006740.1.1249	CP006740.1.1249	1228703	1229893	-	AutoIPR: IPR018044:Peptidase S11,D-alanyl-D-alanine carboxypeptidase A;
long-mer1403	CP006740.1	1229924	1229995	GGTAACTGTAAAATTGTAATATACTTCACTTAATTTCTGAGGCGTTTATTAAAGGAAGATTCATTCTTCTCG	NA
long-mer1404	CP006740.1	1230064	1230106	CCTCCGATGAAGTGATGCCATGCATTCTCTATGATCTGTATAC	NA
long-mer1405	CP006740.1	1230150	1230189	AAAATTGACCTTTACCCCTCCTCCCCCTTCGTTCAATGAT	NA
long-mer1406	CP006740.1	1236809	1236851	CTTGGCGACTGCGGCAATACCACCAGCAACGCCGCCTCAGCAT	CP006740.1.1254	CP006740.1.1254	1235068	1237422	-	AutoIPR: IPR011815:Penicillin-binding protein1C; IPR012338:Beta-lactamase/transpeptidase-like;IPR023346:Lysozyme-like domain;
long-mer1407	CP006740.1	1243374	1243416	TAACGCAAACCTGCCGGACACAGCTGTACGTCATGCGTTCTAT	CP006740.1.1259	CP006740.1.1259	1242742	1243467	+	AutoIPR: IPR005572:Anti sigma-E protein RseA,N-terminal;
long-mer1408	CP006740.1	1247321	1247363	CACCGAACCGCCGATCATTGATTACTGCCGTTCATTTTTTCCA	CP006740.1.1262	CP006740.1.1262	1247208	1248002	+	AutoIPR: IPR000223:Peptidase S26A, signalpeptidase I; IPR015927:Peptidase S24/S26A/S26B/S26C;IPR028360:Peptidase S24/S26, beta-ribbon domain;
long-mer1409	CP006740.1	1251501	1251543	CACATCCAACTCAGCGGACGGGACCACCCCAGGACCCGTCCCA	CP006740.1.1267	CP006740.1.1267	1251072	1252979	-	AutoIPR: IPR005477:Deoxyxylulose-5-phosphatesynthase; IPR009014:Transketolase,C-terminal/Pyruvate-ferredoxin oxidoreductase, domain II;IPR029061:Thiamin diphosphate-binding fold;
long-mer1410	CP006740.1	1251642	1251684	TGGCACGCAACGCAGGAAACTAAGATCCAAATTACCCGCATGC	CP006740.1.1267	CP006740.1.1267	1251072	1252979	-	AutoIPR: IPR005477:Deoxyxylulose-5-phosphatesynthase; IPR009014:Transketolase,C-terminal/Pyruvate-ferredoxin oxidoreductase, domain II;IPR029061:Thiamin diphosphate-binding fold;
long-mer1411	CP006740.1	1251789	1251831	AAAGGTCGAGTAAATCGCCACTACAGGCTTAGCACCTTGAGTC	CP006740.1.1267	CP006740.1.1267	1251072	1252979	-	AutoIPR: IPR005477:Deoxyxylulose-5-phosphatesynthase; IPR009014:Transketolase,C-terminal/Pyruvate-ferredoxin oxidoreductase, domain II;IPR029061:Thiamin diphosphate-binding fold;
long-mer1412	CP006740.1	1259097	1259139	AGGCAACCGTGCTGAGATTGTAGGCGGCATCATCCTCATCATC	CP006740.1.1271	CP006740.1.1271	1258600	1259184	+	AutoIPR: IPR003810:Domain of unknown functionDUF204;
long-mer1413	CP006740.1	1260132	1260210	TTACATTAATTTTCTCATAATTTCACAACTAGAAACCTCAAAAATAAATTAAAAATAAATGAGACTTTCAAACTAGCAT	NA
long-mer1414	CP006740.1	1260261	1260303	GCTCGATAAAAATAATCAAATCCTCCGAATAATTAGAATTACA	NA
long-mer1415	CP006740.1	1260395	1260437	CAACACCTAATCGCCTGCTGGGATCAGATCGCTCTACCTGTTT	NA
long-mer1416	CP006740.1	1260590	1260624	TCGCCCCCCCTGCTCCCTGCTCCCTGCTTGCTACA	CP006740.1.1273	CP006740.1.1273	1260571	1262250	+	AutoIPR: IPR011047:Quinonprotein alcoholdehydrogenase-like superfamily;
long-mer1417	CP006740.1	1261112	1261137	ATCGAGTCTACGTCGGCGTCTCCTCC	CP006740.1.1273	CP006740.1.1273	1260571	1262250	+	AutoIPR: IPR011047:Quinonprotein alcoholdehydrogenase-like superfamily;
long-mer1418	CP006740.1	1264300	1264342	TGGTTAACTGCCGCGGCGTCCTGCCACTCACCGGCAACACGTA	CP006740.1.1274	CP006740.1.1274	1262612	1264678	-	AutoIPR: IPR029058:Alpha/Beta hydrolase fold;
long-mer1419	CP006740.1	1267084	1267126	CCATACACTCATCTTGGAAAATATCCAACACAACGATCTGACT	NA
long-mer1420	CP006740.1	1273871	1273913	TCTGCCTGGAACCAGCTAATGTAGGACCAGATGAAATCGAACT	CP006740.1.1281	CP006740.1.1281	1273102	1273968	+	AutoIPR: IPR008183:Aldose1-/Glucose-6-phosphate 1-epimerase; IPR011013:Galactosemutarotase-like domain;
long-mer1421	CP006740.1	1274153	1274195	ACCTACGCTGCACACGTTGCTTATTTCATCTCTATATCTGGAT	NA
long-mer1422	CP006740.1	1275256	1275284	CCGTAAAGCCTACGCCACACTCAATCAAG	CP006740.1.1283	CP006740.1.1283	1274588	1276864	+	AutoIPR: IPR006276:Cobalamin-independentmethionine synthase;
long-mer1423	CP006740.1	1275787	1275829	CCTGGCCGCACTCACACCGGATACCACCCGGCGCAACACCGCC	CP006740.1.1283	CP006740.1.1283	1274588	1276864	+	AutoIPR: IPR006276:Cobalamin-independentmethionine synthase;
long-mer1424	CP006740.1	1280090	1280132	TGTTTGATACTCACCGCATACTTTTCCCCCTGTCTGCCGCTAC	NA
long-mer1425	CP006740.1	1281183	1281225	GGAGTGGAGAGCTTCAACGCCAGCAACACAGAGAGCGTGTCGT	CP006740.1.1288	CP006740.1.1288	1280642	1281364	-	AutoIPR: IPR029044:Nucleotide-diphospho-sugartransferases;
long-mer1426	CP006740.1	1282138	1282180	CACCACCTGATCAGGCTGGACATCATTAAAAAGAGCCGCGCAT	CP006740.1.1289	CP006740.1.1289	1281403	1282374	-	AutoIPR: IPR008089:Nucleotide sugar epimerase;IPR021168:Bifunctional polymyxin resistance protein,ArnA;
long-mer1427	CP006740.1	1282742	1282837	TAGTGGATGACCAATTTACCTCTACCAGCACGGCCATGATTGATCGCCACTTTGGTACCCAAACACTCCGACAATTCCGTTTCCAACGAGGCGATG	CP006740.1.1291	CP006740.1.1291	1282681	1283613	-	AutoIPR: IPR004437:ParB/RepB/Spo0J partitionprotein family; IPR010982:Lambda repressor-like,DNA-binding domain;
long-mer1428	CP006740.1	1283107	1283149	TGAACGACCAACAGCCTCAGCAGCCTCAGCATGGGTTAACGAA	CP006740.1.1291	CP006740.1.1291	1282681	1283613	-	AutoIPR: IPR004437:ParB/RepB/Spo0J partitionprotein family; IPR010982:Lambda repressor-like,DNA-binding domain;
long-mer1429	CP006740.1	1285009	1285078	ATGCTGAGCCCCCATCACCGAAATACCACCAGCAACTGTTCTGCTTGAAGGAATCCACACGAAAGTACGG	CP006740.1.1293	CP006740.1.1293	1284706	1285659	-	AutoIPR: IPR001279:Beta-lactamase-like;
long-mer1430	CP006740.1	1285479	1285521	CGCCCAGGTTAAAAACTTCAAAATTCAAAGGAGTTTTTTTAGC	CP006740.1.1293	CP006740.1.1293	1284706	1285659	-	AutoIPR: IPR001279:Beta-lactamase-like;
long-mer1431	CP006740.1	1285631	1285673	GCATATCGAATTTTATTTAACACTTTCATTTCAAGCTCTCCTA	CP006740.1.1293	CP006740.1.1293	1284706	1285659	-	AutoIPR: IPR001279:Beta-lactamase-like;
long-mer1432	CP006740.1	1285920	1285962	ACCCAATAACCAGTCTTTATTACGGTAACTGACACCAGAACGC	NA
long-mer1433	CP006740.1	1286494	1286536	ACCATCCATGTAAGGACGCAATACCTCCGGCACCGTAATCGAA	CP006740.1.1294	CP006740.1.1294	1286476	1287756	-	AutoIPR: IPR002317:Serine-tRNA ligase, type1;
long-mer1434	CP006740.1	1289974	1289998	CGCGCAAACGTGCATACCAACACCC	NA
long-mer1435	CP006740.1	1290048	1290086	TCTAACCATTTACGTTGGCCATTTACGTTGGCCAGCACA	CP006740.1.1298	CP006740.1.1298	1290057	1290203	-	AutoIPR: IPR025319:Domain of unknown functionDUF4224;
long-mer1436	CP006740.1	1290191	1290353	AGGTGTCGCTCATCGCGTCATAGCTCCTTGTGATGTGAGTTGTTTACATGTTTCTCTGCGTTTCACCGCTTCCAGCAGCAGCTCCTGTACTTCGCGTTTGGATTCACGGCGAACCATCACCAATTCACCCACCGTATCTGCTGCCACAATGTGGTGAATGAAG	CP006740.1.1298	CP006740.1.1298	1290057	1290203	-	AutoIPR: IPR025319:Domain of unknown functionDUF4224;
long-mer1436	CP006740.1	1290191	1290353	AGGTGTCGCTCATCGCGTCATAGCTCCTTGTGATGTGAGTTGTTTACATGTTTCTCTGCGTTTCACCGCTTCCAGCAGCAGCTCCTGTACTTCGCGTTTGGATTCACGGCGAACCATCACCAATTCACCCACCGTATCTGCTGCCACAATGTGGTGAATGAAG	CP006740.1.1299	CP006740.1.1299	1290200	1290367	-	
long-mer1437	CP006740.1	1290458	1290501	CTACGCCAGGCGCGATGTGGCACCCATGCGGGATGTGGTGAAGC	CP006740.1.1300	CP006740.1.1300	1290435	1291604	+	
long-mer1438	CP006740.1	1290560	1290600	CATTAATGACCGAGGCGTTTTGGTCGATACAGACTTAGCCC	CP006740.1.1300	CP006740.1.1300	1290435	1291604	+	
long-mer1439	CP006740.1	1290667	1290709	CAGGAGTGGTGCAGGCGGCGATCCAGCGCGATGCACTGTTGCA	CP006740.1.1300	CP006740.1.1300	1290435	1291604	+	
long-mer1440	CP006740.1	1290845	1290875	CACCGCTAAATACCAGGCGCTACTGAACTGC	CP006740.1.1300	CP006740.1.1300	1290435	1291604	+	
long-mer1441	CP006740.1	1291266	1291295	CTGCGCGGCGCACCGATCACCTTGCAATGG	CP006740.1.1300	CP006740.1.1300	1290435	1291604	+	
long-mer1442	CP006740.1	1291533	1291585	GCCGCCCGCCCATTTCCACACCCCAAACTGCTGCGCCGCGCCAGCCACATCAC	CP006740.1.1301	CP006740.1.1301	1291512	1291826	-	AutoIPR: IPR002196:Glycoside hydrolase, family24; IPR023346:Lysozyme-like domain;
long-mer1442	CP006740.1	1291533	1291585	GCCGCCCGCCCATTTCCACACCCCAAACTGCTGCGCCGCGCCAGCCACATCAC	CP006740.1.1300	CP006740.1.1300	1290435	1291604	+	
long-mer1443	CP006740.1	1291821	1291863	CAACACACCACCAGGACAGGTTTACGGACTCAGCTTGCAACCC	CP006740.1.1301	CP006740.1.1301	1291512	1291826	-	AutoIPR: IPR002196:Glycoside hydrolase, family24; IPR023346:Lysozyme-like domain;
long-mer1444	CP006740.1	1291873	1291915	TTGATGAGTGCAATGCCTTCTCCACCAATGGTCTGCATGGGGG	NA
long-mer1445	CP006740.1	1291942	1291977	AAGGCGGTATGAGCCAAAAAATCCCGCTAAACAGCG	NA
long-mer1446	CP006740.1	1292261	1292363	ATGCGCTTTGGGATTCATCAGACCGCAGGACGCCCAGACGATAAACTCAGCTTGGCTGCGAAACCGGCCTAGCTGGGGACGGCATGCAGGCGTTTTATCCCAT	CP006740.1.1302	CP006740.1.1302	1292009	1292797	-	AutoIPR: IPR001091:Restriction/modificationDNA-methylase; IPR002941:DNA methylase N-4/N-6;IPR029063:S-adenosyl-L-methionine-dependentmethyltransferase;
long-mer1447	CP006740.1	1292713	1292780	TGTACGCAGCAGATGACGCAAAAAATGGAAAACGGAGGTGATAGGCAATCATCGCACCCAACAGTATG	CP006740.1.1302	CP006740.1.1302	1292009	1292797	-	AutoIPR: IPR001091:Restriction/modificationDNA-methylase; IPR002941:DNA methylase N-4/N-6;IPR029063:S-adenosyl-L-methionine-dependentmethyltransferase;
long-mer1448	CP006740.1	1296051	1296093	CAATATTTGATTTATTGACTGTCGCGCAGCTTGCCCATATAGG	NA
long-mer1449	CP006740.1	1296423	1296465	GCCCCCTGAAACAAGCGAGAGTCCCCCTAAAATCGCTTCCGCT	NA
long-mer1450	CP006740.1	1296814	1296847	ACCGGAACGCTGTGAGCCGACGCCCACCAAGACC	CP006740.1.1306	CP006740.1.1306	1296655	1297107	-	
long-mer1451	CP006740.1	1298266	1298308	TCAATACACATTGACTCTCATACCTCTTGCCGCCGTTTCGATC	NA
long-mer1452	CP006740.1	1299679	1299721	GAAACCACATGAAGAAATACACGCACAGCTAGTGCGTCCTGAA	NA
long-mer1453	CP006740.1	1299969	1300011	AGCGCGGACATTATCACCAGCCGTTAGTGATTTTCATAATTCG	CP006740.1.1309	CP006740.1.1309	1299992	1300375	-	AutoIPR: IPR029068:Glyoxalase/Bleomycinresistance protein/Dihydroxybiphenyl dioxygenase;
long-mer1454	CP006740.1	1300617	1300669	GTCGTTCTGCTCAGAGAGCGATCCGATGCATCAACACCAGAGGTAATTCAGCT	CP006740.1.1310	CP006740.1.1310	1300647	1300898	-	AutoIPR: IPR021316:Protein of unknown functionDUF2913;
long-mer1455	CP006740.1	1300964	1301006	GTCCGCTGGTACCTGGCTTATACCCTGAGCCTGCGCAATGTCG	NA
long-mer1456	CP006740.1	1301553	1301593	AAGTGAGGAGCTATCGCCTGCAGAACAATTCTACCTGCTAG	CP006740.1.1312	CP006740.1.1312	1301458	1301601	+	
long-mer1457	CP006740.1	1302369	1302411	AACTGCATTCCACCGCGACCAAGCTACCTACAACATTTACGTA	CP006740.1.1313	CP006740.1.1313	1301733	1303067	+	AutoIPR: IPR005814:Aminotransferase class-III;IPR015424:Pyridoxal phosphate-dependent transferase;
long-mer1458	CP006740.1	1302642	1302665	CCCGTGGCAATGGCGGCTGGTCTG	CP006740.1.1313	CP006740.1.1313	1301733	1303067	+	AutoIPR: IPR005814:Aminotransferase class-III;IPR015424:Pyridoxal phosphate-dependent transferase;
long-mer1459	CP006740.1	1302912	1302954	TTTGCCCCATCAGCGTATGAAACAGGATTTATCTCCAGCGCCC	CP006740.1.1313	CP006740.1.1313	1301733	1303067	+	AutoIPR: IPR005814:Aminotransferase class-III;IPR015424:Pyridoxal phosphate-dependent transferase;
long-mer1460	CP006740.1	1303718	1303763	CCCGATCGACATTGCCTCAATGCCGAATGCACGCAATGGCTCAATC	CP006740.1.1314	CP006740.1.1314	1303163	1304074	-	AutoIPR: IPR019591:Mrp/NBP35 ATP-bindingprotein; IPR027417:P-loop containing nucleosidetriphosphate hydrolase;
long-mer1461	CP006740.1	1305563	1305605	GCTCCGCTTAGCGCCCCCCGGAACAGCCCATAAGATCGTCCTG	CP006740.1.1316	CP006740.1.1316	1305279	1305743	+	AutoIPR: IPR017867:Protein-tyrosinephosphatase, low molecular weight;IPR023485:Phosphotyrosine protein phosphatase Isuperfamily;
long-mer1462	CP006740.1	1305833	1305898	GGATCAAGGACCGTAGAGGCAAGGGGGACGATCTTTACCAGATGATCCATAAGCGCTAACGGCTTC	CP006740.1.1317	CP006740.1.1317	1305730	1305981	-	AutoIPR: IPR001091:Restriction/modificationDNA-methylase; IPR002941:DNA methylase N-4/N-6;IPR029063:S-adenosyl-L-methionine-dependentmethyltransferase;
long-mer1463	CP006740.1	1306098	1306139	TCTGTACGGCATCGGTGAGCGGTTGGCAGCATCCGCCAATCA	CP006740.1.1318	CP006740.1.1318	1306058	1306444	-	AutoIPR: IPR001091:Restriction/modificationDNA-methylase;IPR029063:S-adenosyl-L-methionine-dependentmethyltransferase;
long-mer1464	CP006740.1	1306448	1306504	GTTTTAGTGCCTAAAATATATTGTTAGTCTATCAATACATCTAGCAGGATGTGACCA	NA
long-mer1465	CP006740.1	1306950	1306983	GTTGGAAATGCTCAAAGGTCACCGCAAAGGGCAA	CP006740.1.1320	CP006740.1.1320	1306792	1307073	+	AutoIPR: IPR007711:Plasmid maintenance systemkiller;
long-mer1466	CP006740.1	1307220	1307262	TCGCGCTGTCACTGCAGATACTGCATTACGTCTGTCAAAGTTC	CP006740.1.1321	CP006740.1.1321	1307083	1307382	+	AutoIPR: IPR010982:Lambda repressor-like,DNA-binding domain; IPR013430:Toxin-antitoxin system,antidote protein, HigA;
long-mer1467	CP006740.1	1307366	1307408	ATACTCAAGCCGCTTAAAACGATACACCACAGCAGAGAGTACA	CP006740.1.1321	CP006740.1.1321	1307083	1307382	+	AutoIPR: IPR010982:Lambda repressor-like,DNA-binding domain; IPR013430:Toxin-antitoxin system,antidote protein, HigA;
long-mer1468	CP006740.1	1307484	1307526	AACACATCACATGGGTATGGAGCGACTTATTTCTAGGACGGCT	NA
long-mer1469	CP006740.1	1307793	1307835	ATCAGCACCACCATTGATACCAACAAATTCACCGCGAAACATG	CP006740.1.1322	CP006740.1.1322	1307562	1307897	-	AutoIPR: IPR008651:Uncharacterised proteinfamily HicB; IPR010985:Ribbon-helix-helix;
long-mer1470	CP006740.1	1307940	1307982	ACAGCACCCTTGTCAGTGTTATGAGAAGGGTGGGGCCGGTGGA	CP006740.1.1323	CP006740.1.1323	1307894	1308148	-	AutoIPR: IPR012933:HicA mRNA interferasefamily;
long-mer1471	CP006740.1	1309274	1309308	CAGACGCCCCTCAACAGGCAGCGACAGGCCACCCC	CP006740.1.1325	CP006740.1.1325	1309028	1309489	-	AutoIPR: IPR008822:Crossover junctionendodeoxyribonuclease, RusA-like;
long-mer1472	CP006740.1	1309463	1309505	GGCAGCAATAGGCATCGCCTTACTCATAGCACCCCCGATTCAA	CP006740.1.1326	CP006740.1.1326	1309486	1310175	-	
long-mer1472	CP006740.1	1309463	1309505	GGCAGCAATAGGCATCGCCTTACTCATAGCACCCCCGATTCAA	CP006740.1.1325	CP006740.1.1325	1309028	1309489	-	AutoIPR: IPR008822:Crossover junctionendodeoxyribonuclease, RusA-like;
long-mer1473	CP006740.1	1309965	1310007	ACTGAGACGCCTCCAGCCCAATCAGCGCCTTCTGCCAGGTTTC	CP006740.1.1326	CP006740.1.1326	1309486	1310175	-	
long-mer1474	CP006740.1	1310027	1310065	CCTTCTTCGTCTTGGGCAGACTGACCATGAACATTCACC	CP006740.1.1326	CP006740.1.1326	1309486	1310175	-	
long-mer1475	CP006740.1	1310183	1310231	AAATTGTCTATGGAAGGCGCGTGCTTGGTCTGCAAGGCCGAGTCGCATA	CP006740.1.1327	CP006740.1.1327	1310156	1311058	-	AutoIPR: IPR010781:Protein of unknown functionDUF1376;
long-mer1476	CP006740.1	1311389	1311427	GCTGGTTTATCAAGCGCTGGGTGGTGTTTCGGCTCTCAA	NA
long-mer1477	CP006740.1	1312455	1312514	TAATATAAATATATTAAAGATGATTAAAGAAAATCCAAACATCCCTAATAATTTTGTTGT	NA
long-mer1478	CP006740.1	1312921	1312977	GCAATCCAATAATTTCTTTACTTAGCAAGCTGTTTAGTTCGTTGTAATATCTGGCAG	NA
long-mer1479	CP006740.1	1313517	1313559	CCGGTGCTTGATGCGCTGTTGTGCGGCTTCGCCTACGCCACGG	CP006740.1.1332	CP006740.1.1332	1313442	1314104	+	AutoIPR: IPR016884:Uncharacterised conservedprotein UCP028438;
long-mer1480	CP006740.1	1314234	1314276	GAACACCAACCGTAACACACTAGTTGGCCTTGGAAAGCTCGCC	NA
long-mer1481	CP006740.1	1314799	1314841	CTTAGCGTTCTGTCCGGATTGTTGCTCCTTCTCGCCGCTTGTG	CP006740.1.1333	CP006740.1.1333	1314784	1315056	+	
long-mer1482	CP006740.1	1314972	1315051	TCAGATGGCCGCATTGCGAGCTGAGCGATTGCAGCGGATAGGCTACATTGAAGAGTTAAAAGCGGCTGTTAAAGGCTGCC	CP006740.1.1333	CP006740.1.1333	1314784	1315056	+	
long-mer1483	CP006740.1	1315330	1315372	TGAAGAAATATCCAAATCCGAAATCGAAGTCATTGAACCTAAA	CP006740.1.1334	CP006740.1.1334	1315201	1315491	-	
long-mer1484	CP006740.1	1315420	1315462	TCCACTAGGCCTAGGAAGGTGAGATGCAACAAGACTATAAAAT	CP006740.1.1334	CP006740.1.1334	1315201	1315491	-	
long-mer1485	CP006740.1	1315640	1315682	AGAAAACCCTATAGCACCTCCCAAAAGGCCTAATCGGGATGCA	NA
long-mer1486	CP006740.1	1315751	1315793	AATCGGGCCCAGGTCAGCGCCCTCGACTTGAATTATTTATTTC	NA
long-mer1487	CP006740.1	1315880	1315961	AATCTTCTATCCATATCCATATCCATATCCATATCCATATCCATATCCATATCCATATCCATATCCATATCCATAAAATATA	CP006740.1.1335	CP006740.1.1335	1315807	1316061	-	
long-mer1488	CP006740.1	1316066	1316108	GTTTTATCCCCTTCTTAATTTATTAATTAAAGAAAAATAAAAT	NA
long-mer1489	CP006740.1	1316273	1316315	ATTCTCCGATACATCAATGCGATATTTTCCGATACCGCCATCC	NA
long-mer1490	CP006740.1	1316330	1316369	AGATTAACCCTGCCAGACGCGGGGCCATGATGGCCGCCCA	NA
long-mer1491	CP006740.1	1320138	1320180	CCCGGTGACCACATAATCAGCTGTCTGTCCTGGAGCGGCAAAA	CP006740.1.1338	CP006740.1.1338	1319352	1320434	-	AutoIPR: IPR015424:Pyridoxalphosphate-dependent transferase; IPR022278:Phosphoserineaminotransferase;
long-mer1492	CP006740.1	1320273	1320315	GCTCTCAATACCTTTAGCCAGTTCCATAAATTCAACAGTCCGG	CP006740.1.1338	CP006740.1.1338	1319352	1320434	-	AutoIPR: IPR015424:Pyridoxalphosphate-dependent transferase; IPR022278:Phosphoserineaminotransferase;
long-mer1493	CP006740.1	1320430	1320472	CGCATCGTCATCCACCTTTTAAAAAGAATTTATTTTTATTGAA	CP006740.1.1338	CP006740.1.1338	1319352	1320434	-	AutoIPR: IPR015424:Pyridoxalphosphate-dependent transferase; IPR022278:Phosphoserineaminotransferase;
long-mer1494	CP006740.1	1320486	1320528	GCTCGATAGCAACATAACATATTTAAAAATACCGGCGTCCATT	NA
long-mer1495	CP006740.1	1320568	1320653	CACACCATTGTTTGCTGTCAGCCTACTGAATTTATGTGTGAATAAAATCACAAAAAAATCTAAAAAAAGGGGCTTGTTTCCATATT	NA
long-mer1496	CP006740.1	1320660	1320702	CGACTCAACTGGAGTGCGCTCTACTCCTACGCTACAAACCATG	NA
long-mer1497	CP006740.1	1321948	1321990	CTCCCCCTATAGCACCAAACCCACGGCCGATCAGTACGCCAGC	CP006740.1.1339	CP006740.1.1339	1321101	1322216	+	AutoIPR: IPR003538:Gram-negative bacterial TonBprotein;
long-mer1498	CP006740.1	1322028	1322151	TCGGGGGAAGTGGTGGTGGAATTCAAAGTAAGCACTGACGGCTCAGTCGCCAATGTAAGGGTGGTGCAATCCACACCAGCTCGCACATTTGATCGAGAGGCAGTGCACACAGTCAAAAGCTGGA	CP006740.1.1339	CP006740.1.1339	1321101	1322216	+	AutoIPR: IPR003538:Gram-negative bacterial TonBprotein;
long-mer1499	CP006740.1	1322161	1322203	CAATGAAGAACATGGTCACGATGCGCCGCACGCTATCGTTTAC	CP006740.1.1339	CP006740.1.1339	1321101	1322216	+	AutoIPR: IPR003538:Gram-negative bacterial TonBprotein;
long-mer1500	CP006740.1	1322590	1322621	TCTGTAACATGGGTATGAACCCGACATTGAGC	CP006740.1.1340	CP006740.1.1340	1322243	1323427	-	
long-mer1501	CP006740.1	1324235	1324277	CAAGGGAAGTAGCATCAGCACTATCAATAAACTGGCCAAGCAA	CP006740.1.1342	CP006740.1.1342	1324167	1325708	-	AutoIPR: IPR002410:Peptidase S33;IPR013595:Peptidase S33 tripeptidyl aminopeptidase-like,C-terminal; IPR029058:Alpha/Beta hydrolase fold;
long-mer1502	CP006740.1	1324790	1324832	AAGCAGGATCCTGATACTCCATCTCGCTGCCCTGACGGAGACG	CP006740.1.1342	CP006740.1.1342	1324167	1325708	-	AutoIPR: IPR002410:Peptidase S33;IPR013595:Peptidase S33 tripeptidyl aminopeptidase-like,C-terminal; IPR029058:Alpha/Beta hydrolase fold;
long-mer1503	CP006740.1	1325191	1325233	GCGATGTATTGCTCTGGTGTCTTGGTGTTCTCTGCCTCCAGCT	CP006740.1.1342	CP006740.1.1342	1324167	1325708	-	AutoIPR: IPR002410:Peptidase S33;IPR013595:Peptidase S33 tripeptidyl aminopeptidase-like,C-terminal; IPR029058:Alpha/Beta hydrolase fold;
long-mer1504	CP006740.1	1325854	1325896	TCCCGTCACTGCTCACTGCATACGTTGCAGAAACACAAGATCG	NA
long-mer1505	CP006740.1	1325960	1326002	CATCGCCCTGATGGGGTTCACTGTTCTTGATCTCCCAATCGAC	CP006740.1.1343	CP006740.1.1343	1325907	1326473	-	AutoIPR: IPR001796:Dihydrofolate reductasedomain; IPR012259:Dihydrofolate reductase;IPR024072:Dihydrofolate reductase-like domain;
long-mer1506	CP006740.1	1326324	1326366	ATCGTCCGGCAAGTGCCACGGTAACCCATTATCACGACCAATG	CP006740.1.1343	CP006740.1.1343	1325907	1326473	-	AutoIPR: IPR001796:Dihydrofolate reductasedomain; IPR012259:Dihydrofolate reductase;IPR024072:Dihydrofolate reductase-like domain;
long-mer1507	CP006740.1	1327005	1327047	AGCCCAACGGCGCCATTGCTTACCGTAAACAGGTCCCAACTCA	CP006740.1.1344	CP006740.1.1344	1326516	1327310	-	AutoIPR: IPR000398:Thymidylate synthase;IPR023451:Thymidylate synthase/dCMP hydroxymethylasedomain;
long-mer1508	CP006740.1	1327355	1327397	GCACGACAACCAGAACAGGAAAAATCCAATCACGATCAACGGC	CP006740.1.1345	CP006740.1.1345	1327307	1328257	-	AutoIPR: IPR001640:Prolipoproteindiacylglyceryl transferase;
long-mer1509	CP006740.1	1327898	1327919	CCCAATCAAACCTCCATGAAAA	CP006740.1.1345	CP006740.1.1345	1327307	1328257	-	AutoIPR: IPR001640:Prolipoproteindiacylglyceryl transferase;
long-mer1510	CP006740.1	1328226	1328268	CTGCCCCAAAGCGAGAACACCAATTGTGCCACCGTGCAGCCAT	CP006740.1.1345	CP006740.1.1345	1327307	1328257	-	AutoIPR: IPR001640:Prolipoproteindiacylglyceryl transferase;
long-mer1511	CP006740.1	1328720	1328766	TCCCAATCACGCCGTTGAAGGATGAAGATTCTGCCACAACAACGCCG	NA
long-mer1512	CP006740.1	1329943	1329985	AGCTCATAGGAAGTCAGGCAGTTGCAAGTACAGCAACCAAAAA	NA
long-mer1513	CP006740.1	1332897	1332939	GTCAGCATGGTTCCTTGCCTGGACCAACTCTTGGAACTTTTTG	CP006740.1.1350	CP006740.1.1350	1332603	1334519	-	AutoIPR: IPR013126:Heat shock protein 70family; IPR029047:Heat shock protein 70kD,peptide-binding domain; IPR029048:Heat shock protein70kD, C-terminal domain;
long-mer1514	CP006740.1	1333336	1333378	ACATCTAGCAGTAACACATCCCTCACGTCACCAGCCAGCACCC	CP006740.1.1350	CP006740.1.1350	1332603	1334519	-	AutoIPR: IPR013126:Heat shock protein 70family; IPR029047:Heat shock protein 70kD,peptide-binding domain; IPR029048:Heat shock protein70kD, C-terminal domain;
long-mer1515	CP006740.1	1334424	1334466	ACCCTCCGAGTTTTCGATGACGCGCCCTTTACCGCCTTCAATA	CP006740.1.1350	CP006740.1.1350	1332603	1334519	-	AutoIPR: IPR013126:Heat shock protein 70family; IPR029047:Heat shock protein 70kD,peptide-binding domain; IPR029048:Heat shock protein70kD, C-terminal domain;
long-mer1516	CP006740.1	1334493	1334535	GAGGTCGATACCAATGATTTTTCCCATGAGAGTAGCTCCTGAA	CP006740.1.1350	CP006740.1.1350	1332603	1334519	-	AutoIPR: IPR013126:Heat shock protein 70family; IPR029047:Heat shock protein 70kD,peptide-binding domain; IPR029048:Heat shock protein70kD, C-terminal domain;
long-mer1517	CP006740.1	1334797	1334827	AAATAGCTGCCCCACTGGATCCAGAAGCATC	CP006740.1.1351	CP006740.1.1351	1334653	1335171	-	AutoIPR: IPR000740:GrpE nucleotide exchangefactor;
long-mer1518	CP006740.1	1336368	1336410	ACAAATAGTTTTTCGGCGGACGGTTGGCAAGATTACCCACTCC	NA
long-mer1519	CP006740.1	1338880	1338922	TCAAGGCAACTTGATCAAAAATGAAGCTGTTGACCAATTAAAA	CP006740.1.1355	CP006740.1.1355	1338800	1339192	+	AutoIPR: IPR007450:Lipoprotein SmpA/OmlA;IPR026592:Outer membrane protein assembly factor BamE;
long-mer1520	CP006740.1	1339962	1340004	TAGCCGCATGAACAACAAACACCCCAAGAATAAAGCAAAGAGC	CP006740.1.1358	CP006740.1.1358	1339969	1340472	+	AutoIPR: IPR000037:SsrA-binding protein;IPR023620:Small protein B;
long-mer1521	CP006740.1	1340471	1340513	GACACCGAACAAGTATCAAAAAAATCAAAATATGAAGTATCAC	CP006740.1.1358	CP006740.1.1358	1339969	1340472	+	AutoIPR: IPR000037:SsrA-binding protein;IPR023620:Small protein B;
long-mer1522	CP006740.1	1340606	1340642	CCCATCCACAAACCAAAAAAAAAGAGCCACATTATGT	NA
long-mer1523	CP006740.1	1342166	1342208	AGTGTTCTTTGAACTAATATATCCCCCAGCAACCTTTCCATCC	CP006740.1.1359	CP006740.1.1359	1340675	1342870	-	AutoIPR: IPR005546:Autotransporterbeta-domain;
long-mer1524	CP006740.1	1342591	1342633	AAGATGCTCCAATATTAATTGCATCCTTGAGATTATTCCATGA	CP006740.1.1359	CP006740.1.1359	1340675	1342870	-	AutoIPR: IPR005546:Autotransporterbeta-domain;
long-mer1525	CP006740.1	1342993	1343035	ACTTTAAATAATTTTATACATAACAGGCTAAATAGCGTCTGTA	NA
long-mer1526	CP006740.1	1343450	1343492	ATAAGAATCGCATACAACTCCGGGACAATAGCAACCAACATAA	CP006740.1.1360	CP006740.1.1360	1343438	1343572	-	
long-mer1527	CP006740.1	1343659	1343707	TGCGACGCCCATTGTGGAGCGCCGCCAGAATCGCTAATCGTAAGTTTTT	NA
long-mer1528	CP006740.1	1343752	1343794	GGTTGACACCATCTACGCGACCTTTCTTATATTGGCGTGATAT	CP006740.1.1361	CP006740.1.1361	1343778	1343981	-	AutoIPR: IPR011129:Cold shock protein;IPR012156:Cold shock, CspA; IPR012340:Nucleicacid-binding, OB-fold;
long-mer1529	CP006740.1	1344777	1344819	ACACCAGTACCACCAATCACCCCCAGAGCAATCGTTTGCATAC	CP006740.1.1362	CP006740.1.1362	1344071	1344817	-	AutoIPR: IPR000845:Nucleoside phosphorylasedomain; IPR001369:PNP/MTAP phosphorylase;
long-mer1530	CP006740.1	1345057	1345099	ACCAGAATCACACGACGACCAAACATGGCACTGACCGGATAAT	CP006740.1.1363	CP006740.1.1363	1344819	1345373	-	AutoIPR:IPR029057:Phosphoribosyltransferase-like;
long-mer1531	CP006740.1	1346741	1346779	CTCATCCACCTCCCACAGGTGACCCGCATAACACACCAA	CP006740.1.1365	CP006740.1.1365	1346573	1347070	-	AutoIPR: IPR012042:Uncharacterised conservedprotein UCP016487, CYTH-type; IPR023577:CYTH-likedomain;
long-mer1532	CP006740.1	1347207	1347249	CAACACAAAGCCCTGTTCATTAACAAGGAAATCAGCATCACGC	CP006740.1.1366	CP006740.1.1366	1347132	1348748	-	AutoIPR: IPR010280:(Uracil-5)-methyltransferasefamily; IPR012340:Nucleic acid-binding, OB-fold;IPR029063:S-adenosyl-L-methionine-dependentmethyltransferase; IPR030390:RNA methyltransferase TrmA,active site; IPR030391:RNA methyltransferase TrmA,conserved site;
long-mer1533	CP006740.1	1347549	1347591	ACAAAACAGATCGAGCACACGTTCCCCAAATCCAGCACCGAGC	CP006740.1.1366	CP006740.1.1366	1347132	1348748	-	AutoIPR: IPR010280:(Uracil-5)-methyltransferasefamily; IPR012340:Nucleic acid-binding, OB-fold;IPR029063:S-adenosyl-L-methionine-dependentmethyltransferase; IPR030390:RNA methyltransferase TrmA,active site; IPR030391:RNA methyltransferase TrmA,conserved site;
long-mer1534	CP006740.1	1348848	1348885	AAAACCATAACCTCGCCCCCCCCGATCACCAGCGATTA	NA
long-mer1535	CP006740.1	1349877	1349919	AGATGACTCCACACGTTTAAATACACCTCACACCTTCTATAGA	NA
long-mer1536	CP006740.1	1351783	1351825	AGAACGCCACTTTTCACCAAGAACCAATACAATTAATGGAGTT	CP006740.1.1369	CP006740.1.1369	1351249	1352781	-	AutoIPR: IPR002797:Polysaccharide biosynthesisprotein;
long-mer1537	CP006740.1	1357834	1357876	TTCACCCGACTGATTGAGTGTTCCAAAGTCGAATAAATCAGGA	CP006740.1.1374	CP006740.1.1374	1357183	1358637	-	AutoIPR: IPR017475:Exopolysaccharidebiosynthesis polyprenyl glycosylphosphotransferase;
long-mer1538	CP006740.1	1357976	1358018	TGATTTTTTTCTAAAAAATCAGACAATCTATCCGGAGTCCCAA	CP006740.1.1374	CP006740.1.1374	1357183	1358637	-	AutoIPR: IPR017475:Exopolysaccharidebiosynthesis polyprenyl glycosylphosphotransferase;
long-mer1539	CP006740.1	1359316	1359358	GTTTGAACATGGATAATTTCTTCTGATATTCATTGACCATATT	CP006740.1.1375	CP006740.1.1375	1358849	1360252	-	AutoIPR: IPR003856:Lipopolysaccharidebiosynthesis;
long-mer1540	CP006740.1	1359446	1359488	AGAGGCTTCGGCCCTAATCCGATCATTTTGTGCGGAGGCCAGC	CP006740.1.1375	CP006740.1.1375	1358849	1360252	-	AutoIPR: IPR003856:Lipopolysaccharidebiosynthesis;
long-mer1541	CP006740.1	1359731	1359759	GGGATCATGAGAATCAAAATGAACATAGA	CP006740.1.1375	CP006740.1.1375	1358849	1360252	-	AutoIPR: IPR003856:Lipopolysaccharidebiosynthesis;
long-mer1542	CP006740.1	1361061	1361103	TTTGCATAAAGTATCGAGATAGAACTTTTAACTATTTCTAACT	CP006740.1.1376	CP006740.1.1376	1360255	1361067	-	AutoIPR: IPR003715:Polysaccharide exportprotein; IPR019554:Soluble ligand binding domain;
long-mer1543	CP006740.1	1363231	1363273	AGAAATAAATTACTGCCTTCTATAGAGTCATATTGATCAACAA	NA
long-mer1544	CP006740.1	1363728	1363770	ATCTGAATTAATGGGACGCTTTCTATTGTCTTGCCCAGGTTGA	CP006740.1.1378	CP006740.1.1378	1363278	1363925	-	AutoIPR: IPR015937:Aconitase/isopropylmalatedehydratase;
long-mer1545	CP006740.1	1366482	1366524	ATTTCAACGCAACATGCATGTTCATCACAATCTGGGCACCACT	NA
long-mer1546	CP006740.1	1366660	1366702	AATAATCATTCAGATCGTCCAATTGCTGTATCGCGCTGACACA	NA
long-mer1547	CP006740.1	1366941	1366973	TCACAATGTCATCCCCCCCCCAACGACCTAAGC	CP006740.1.1380	CP006740.1.1380	1366863	1367174	+	
long-mer1548	CP006740.1	1367412	1367454	CGCGCATGATCCTATGAGCAAAACATAAAACCGCAACAACGAT	CP006740.1.1381	CP006740.1.1381	1367134	1367439	+	
long-mer1549	CP006740.1	1367944	1367969	TGTGGCGATCACATCCCAGCACGCTG	NA
long-mer1550	CP006740.1	1367972	1368014	ACGCTGCACAGCTTCTGAAAACTTCTAGCGCATCAAAGAACAA	NA
long-mer1551	CP006740.1	1368313	1368355	AATTCAGCATGATGACGAAAAGTGATGAAGTAACGTAACAAGC	CP006740.1.1382	CP006740.1.1382	1368141	1368968	-	AutoIPR: IPR029139:NADPH-dependent7-cyano-7-deazaguanine reductase, N-terminal;IPR029500:NADPH-dependent 7-cyano-7-deazaguaninereductase QueF;
long-mer1552	CP006740.1	1368556	1368598	AGCGATATTTCCTTGTCCCCGGCCCCAACCGGCGGCAACCCAA	CP006740.1.1382	CP006740.1.1382	1368141	1368968	-	AutoIPR: IPR029139:NADPH-dependent7-cyano-7-deazaguanine reductase, N-terminal;IPR029500:NADPH-dependent 7-cyano-7-deazaguaninereductase QueF;
long-mer1553	CP006740.1	1369060	1369132	CGTTCACCAGCTCCTGAAAATACTATAGCATGGCCTCAACCTGAGGATATAATGATGCCAAACACACCAACTC	NA
long-mer1554	CP006740.1	1370349	1370401	CGCAGCAAAAATAGCATGGGTCCTCCTCCTCTCGGCGGCCCATAATTCCGACG	CP006740.1.1383	CP006740.1.1383	1369158	1370393	+	AutoIPR: IPR006143:RND efflux pump, membranefusion protein;
long-mer1555	CP006740.1	1371602	1371644	CTAGACAACTTCTCCCTGATGACACTGGTCGTCGCCACCGGCT	CP006740.1.1384	CP006740.1.1384	1370459	1373674	+	AutoIPR: IPR001036:Acriflavin resistanceprotein; IPR027463:Multidrug efflux transporter AcrB TolCdocking domain, DN/DC subdomains;
long-mer1556	CP006740.1	1374139	1374181	TCCCCCCGTCGTACGAAAAAGTCAACCCAAACGACGACCCGAT	CP006740.1.1385	CP006740.1.1385	1373769	1376867	+	AutoIPR: IPR001036:Acriflavin resistanceprotein; IPR027463:Multidrug efflux transporter AcrB TolCdocking domain, DN/DC subdomains;
long-mer1557	CP006740.1	1375720	1375762	TCCAGGATTTACCCAACAACTCTGGCGGCGGCGCCAATCAGGG	CP006740.1.1385	CP006740.1.1385	1373769	1376867	+	AutoIPR: IPR001036:Acriflavin resistanceprotein; IPR027463:Multidrug efflux transporter AcrB TolCdocking domain, DN/DC subdomains;
long-mer1558	CP006740.1	1377920	1377962	AGCGTCGTTGTTCAATCCAACAGCAGACACAATGCCGCTATTT	NA
long-mer1559	CP006740.1	1378210	1378252	TCCGGTGAAGGATGCGGCGTACCAGGCGCACCAACCAAGGTCA	CP006740.1.1387	CP006740.1.1387	1377993	1379042	-	AutoIPR: IPR002085:Alcohol dehydrogenasesuperfamily, zinc-type; IPR016040:NAD(P)-binding domain;IPR020843:Polyketide synthase, enoylreductase domain;IPR029752:D-isomer specific 2-hydroxyacid dehydrogenase,NAD-binding domain conserved site 1;
long-mer1560	CP006740.1	1378618	1378660	CGCAACACAAAGCGCTCATGCGCAACGATCTTCTGAGAATAAC	CP006740.1.1387	CP006740.1.1387	1377993	1379042	-	AutoIPR: IPR002085:Alcohol dehydrogenasesuperfamily, zinc-type; IPR016040:NAD(P)-binding domain;IPR020843:Polyketide synthase, enoylreductase domain;IPR029752:D-isomer specific 2-hydroxyacid dehydrogenase,NAD-binding domain conserved site 1;
long-mer1561	CP006740.1	1378862	1378923	CTGGTACACACGGGAAAAGCGCGCCCGCCCATTCAGCCCGTACTAGATGAATATCGGAATGG	CP006740.1.1387	CP006740.1.1387	1377993	1379042	-	AutoIPR: IPR002085:Alcohol dehydrogenasesuperfamily, zinc-type; IPR016040:NAD(P)-binding domain;IPR020843:Polyketide synthase, enoylreductase domain;IPR029752:D-isomer specific 2-hydroxyacid dehydrogenase,NAD-binding domain conserved site 1;
long-mer1562	CP006740.1	1379401	1379443	CTAAGTAGCTCATGATGGAATTATCGGACATCGCGGATGAAAG	CP006740.1.1388	CP006740.1.1388	1379324	1379845	-	
long-mer1563	CP006740.1	1379671	1379713	TGCATGTCCACAATCCGATCAACGTCTCCATCAACCGCGATTT	CP006740.1.1388	CP006740.1.1388	1379324	1379845	-	
long-mer1564	CP006740.1	1379790	1379832	TGGAGATAACACTTATACTGCATCGAATACAAGCATTTCATTG	CP006740.1.1388	CP006740.1.1388	1379324	1379845	-	
long-mer1565	CP006740.1	1380214	1380256	GAGCAATAAATTAATTGCTTTATATTCAAAAAAATAAACTCTT	NA
long-mer1566	CP006740.1	1380555	1380605	GCTTCTCTCACTTTCGTGAAACCTATTTCCCCATTTCCGTGAGATATATCA	NA
long-mer1567	CP006740.1	1380629	1380666	CTCTCCTAAATTATTTTAAGAGCCTATCGAATTTTATA	NA
long-mer1568	CP006740.1	1381646	1381688	ATCAAACTGCACCCGTAAACCATTAGATTCTGCAGCAATTGCC	CP006740.1.1392	CP006740.1.1392	1381232	1382158	-	AutoIPR: IPR000361:FeS cluster biogenesis;IPR001763:Rhodanese-like domain; IPR004480:Monothiolglutaredoxin-related; IPR012336:Thioredoxin-like fold;
long-mer1569	CP006740.1	1382167	1382209	CCGATCATGGGACGTGGAATAACTGCCCATTTTACGCCTGCAT	CP006740.1.1393	CP006740.1.1393	1382173	1383000	+	AutoIPR: IPR011330:Glycosidehydrolase/deacetylase, beta/alpha-barrel;
long-mer1570	CP006740.1	1382752	1382794	ATGACCAACCCATGGGTGGCCACGCCATTACGTCAATACGGTC	CP006740.1.1393	CP006740.1.1393	1382173	1383000	+	AutoIPR: IPR011330:Glycosidehydrolase/deacetylase, beta/alpha-barrel;
long-mer1571	CP006740.1	1383278	1383320	CGGCGGCGCTACGCGACTTGAACGGCACCACCTTCTCAGCCAC	CP006740.1.1394	CP006740.1.1394	1383273	1384547	-	AutoIPR: IPR015424:Pyridoxalphosphate-dependent transferase;
long-mer1572	CP006740.1	1383323	1383365	CAGCACGGCGCGACAATGCCCTGTCGATACGAGAAAACACTTC	CP006740.1.1394	CP006740.1.1394	1383273	1384547	-	AutoIPR: IPR015424:Pyridoxalphosphate-dependent transferase;
long-mer1573	CP006740.1	1383496	1383538	AAGTGCCGCGCCGCTGGTCCCGCGACCGATGGGAACGCGTATA	CP006740.1.1394	CP006740.1.1394	1383273	1384547	-	AutoIPR: IPR015424:Pyridoxalphosphate-dependent transferase;
long-mer1574	CP006740.1	1383636	1383678	TAACGGAGTAATCGTATCTGGGCCATTGACCGCCGCATCAATC	CP006740.1.1394	CP006740.1.1394	1383273	1384547	-	AutoIPR: IPR015424:Pyridoxalphosphate-dependent transferase;
long-mer1575	CP006740.1	1384374	1384416	ATGCTCTGGCGCCCGAAAACCAAACGCGCCTGGATTACCGATG	CP006740.1.1394	CP006740.1.1394	1383273	1384547	-	AutoIPR: IPR015424:Pyridoxalphosphate-dependent transferase;
long-mer1576	CP006740.1	1384419	1384488	GAGCTTGATAAGCTTGCGCCCCTCAGCCTCAAGCTCACGCGCACGGCGAGCCAACTCCCCTCGGATCTCA	CP006740.1.1394	CP006740.1.1394	1383273	1384547	-	AutoIPR: IPR015424:Pyridoxalphosphate-dependent transferase;
long-mer1577	CP006740.1	1384813	1384849	CAACAGCATGACTTTAAAAAAAATCTACTTATTAATA	NA
long-mer1578	CP006740.1	1384897	1384927	CGAACATCGGTATTTTAAATAGCAATAAAGG	NA
long-mer1579	CP006740.1	1384977	1385023	GTAACGCAACAGAACCAAGGCACTTACAATCCACAGCCTGACAGCGC	CP006740.1.1395	CP006740.1.1395	1384956	1387118	+	AutoIPR: IPR010132:ATPase, type I secretionsystem, HlyB; IPR011527:ABC transporter type 1,transmembrane domain; IPR027417:P-loop containingnucleoside triphosphate hydrolase;
long-mer1580	CP006740.1	1386026	1386068	GGCCGTAGACCCACGTGTCACACGCACCTGGGACAACCAACTG	CP006740.1.1395	CP006740.1.1395	1384956	1387118	+	AutoIPR: IPR010132:ATPase, type I secretionsystem, HlyB; IPR011527:ABC transporter type 1,transmembrane domain; IPR027417:P-loop containingnucleoside triphosphate hydrolase;
long-mer1581	CP006740.1	1386355	1386397	GCAGCCGCATGACATTGCCGCACATCCAAGGGCGCATCACCTT	CP006740.1.1395	CP006740.1.1395	1384956	1387118	+	AutoIPR: IPR010132:ATPase, type I secretionsystem, HlyB; IPR011527:ABC transporter type 1,transmembrane domain; IPR027417:P-loop containingnucleoside triphosphate hydrolase;
long-mer1582	CP006740.1	1389371	1389448	ATTGTATGCAACAGGACTTCTACATGGAATTATCATCTTTCATTTTAATAATTTTTAATATATTTCAGGGGTCGAGAA	CP006740.1.1397	CP006740.1.1397	1389150	1389428	+	
long-mer1583	CP006740.1	1389539	1389581	CATTACTAAAGAAGACCCAAGAAAACAGATTAAGGTTATAGGA	NA
long-mer1584	CP006740.1	1389861	1389905	ACACATTATCCGATGCCGTCAGCTCCGGTGGCGGCGATGCCAGAT	CP006740.1.1398	CP006740.1.1398	1389770	1390042	+	
long-mer1585	CP006740.1	1389930	1389963	GGGACATCCATTCCGCACAAGACCGCGACGCACC	CP006740.1.1398	CP006740.1.1398	1389770	1390042	+	
long-mer1586	CP006740.1	1390058	1390100	GAGTATTTAAATCTCTACTGAGATTATGTGGAATTGTTACGCT	NA
long-mer1587	CP006740.1	1390233	1390265	CAGCTACAAAAAATGTTTCAAATTTCCTCAGGA	CP006740.1.1399	CP006740.1.1399	1390150	1390662	+	
long-mer1588	CP006740.1	1390277	1390391	TCCAATTTGACCCTAGCAAGGCTATATTTTATTTTAAAAATGTTGGATATCTTTCTGGCATTGAGACATCTCCTGGTAATCTCGGTGAACCCGCAACATCGATAGTGACAGTAGC	CP006740.1.1399	CP006740.1.1399	1390150	1390662	+	
long-mer1589	CP006740.1	1390901	1390982	GACACAGCATCATCCTGCGGCAGTTTAATAATGAATATTCCAAGACTATTGAAAAGGTTAATGAAATTATGTGGACTGCTTG	CP006740.1.1400	CP006740.1.1400	1390662	1390928	+	
long-mer1589	CP006740.1	1390901	1390982	GACACAGCATCATCCTGCGGCAGTTTAATAATGAATATTCCAAGACTATTGAAAAGGTTAATGAAATTATGTGGACTGCTTG	CP006740.1.1401	CP006740.1.1401	1390931	1391179	+	
long-mer1590	CP006740.1	1390988	1391030	GCCTTGCTGATGGTATTCGGTTCCATTCTCTCCTGCGGGAAAA	CP006740.1.1401	CP006740.1.1401	1390931	1391179	+	
long-mer1591	CP006740.1	1391041	1391083	AGAAACAACACCGCATCAGGCGGCTGCACAGGACATCAAAGAG	CP006740.1.1401	CP006740.1.1401	1390931	1391179	+	
long-mer1592	CP006740.1	1391155	1391190	GTTTCCGATAGAATTCCCCCCATGAATTCATATTTC	CP006740.1.1401	CP006740.1.1401	1390931	1391179	+	
long-mer1593	CP006740.1	1391456	1391498	TGGTCGGCCAAAAAACAAAGATGAGTTGATACGTGAATTAAAA	CP006740.1.1402	CP006740.1.1402	1391262	1391552	+	
long-mer1594	CP006740.1	1391557	1391618	GAATTTAGATTTTTATTTTGACCAAGCCACGTTGGAGCGTTCCAACACCTATAACAATGCCG	CP006740.1.1403	CP006740.1.1403	1391552	1391821	+	
long-mer1595	CP006740.1	1391635	1391672	GTACCACACATTATCCAATGCCGTTAAAGCCAGTGGTG	CP006740.1.1403	CP006740.1.1403	1391552	1391821	+	
long-mer1596	CP006740.1	1391677	1391746	TGCCAGATTGGCGAATTGGCTAAAGAATGCGGGGGACATCAATTCAGGGCAAGACCGCGACGCACCGTCT	CP006740.1.1403	CP006740.1.1403	1391552	1391821	+	
long-mer1597	CP006740.1	1391793	1391872	AGACACAGCATCATCCTGCGGAGGTTTAATAATGAATATTCAAAGAATATTTAAATCTTTACTGAAATTATGTGGAATTG	CP006740.1.1404	CP006740.1.1404	1391824	1392447	+	
long-mer1597	CP006740.1	1391793	1391872	AGACACAGCATCATCCTGCGGAGGTTTAATAATGAATATTCAAAGAATATTTAAATCTTTACTGAAATTATGTGGAATTG	CP006740.1.1403	CP006740.1.1403	1391552	1391821	+	
long-mer1598	CP006740.1	1391944	1391973	CCGCATCAGGCCGCTGCAAAGGACATCAAG	CP006740.1.1404	CP006740.1.1404	1391824	1392447	+	
long-mer1599	CP006740.1	1392421	1392503	ACCATCCCATGTCAAGGAGAAGCATAATGACAAGTTCATATTTTTATTTTGATCAAGCCACCTTGGACCGTGCCAACAGCTAT	CP006740.1.1404	CP006740.1.1404	1391824	1392447	+	
long-mer1599	CP006740.1	1392421	1392503	ACCATCCCATGTCAAGGAGAAGCATAATGACAAGTTCATATTTTTATTTTGATCAAGCCACCTTGGACCGTGCCAACAGCTAT	CP006740.1.1405	CP006740.1.1405	1392447	1397114	+	AutoIPR: IPR011049:Serralysin-likemetalloprotease, C-terminal;
long-mer1600	CP006740.1	1392521	1392557	CTGGGCGATGTACCAAACATTATCCGATGCCGTCAAA	CP006740.1.1405	CP006740.1.1405	1392447	1397114	+	AutoIPR: IPR011049:Serralysin-likemetalloprotease, C-terminal;
long-mer1601	CP006740.1	1392607	1392649	ACATCAATTCCGGGCAAGGCCACTACGCCCAGTATGTACGTGG	CP006740.1.1405	CP006740.1.1405	1392447	1397114	+	AutoIPR: IPR011049:Serralysin-likemetalloprotease, C-terminal;
long-mer1602	CP006740.1	1392678	1392850	GGCACGAATATTGATGCGGCAATGTTTCAACGCGTCTCCAATATGCTTGCAGGAAAGGTAATGGATGATGCATCAATGTATAGAACGCTTTCTTTTGACAACGTCATTTCAAGAGATGTAACCGCGGCCGTAGGACCAGCAGAATCAGGAGGATTAGGGCTACCAATAGATAA	CP006740.1.1405	CP006740.1.1405	1392447	1397114	+	AutoIPR: IPR011049:Serralysin-likemetalloprotease, C-terminal;
long-mer1603	CP006740.1	1392953	1393004	CCATGGATATACCCCTGGTGATCGGGCCGGACGATTCTTCGATCTATTAGAT	CP006740.1.1405	CP006740.1.1405	1392447	1397114	+	AutoIPR: IPR011049:Serralysin-likemetalloprotease, C-terminal;
long-mer1604	CP006740.1	1393094	1393136	ATACGGCGCCATCATTAAAAATAGAATAGAGACTCTTAAAATA	CP006740.1.1405	CP006740.1.1405	1392447	1397114	+	AutoIPR: IPR011049:Serralysin-likemetalloprotease, C-terminal;
long-mer1605	CP006740.1	1393298	1393337	GAACCGTTGGATGCAACCACTATTTGATCAACTGCGGGAT	CP006740.1.1405	CP006740.1.1405	1392447	1397114	+	AutoIPR: IPR011049:Serralysin-likemetalloprotease, C-terminal;
long-mer1606	CP006740.1	1393541	1393583	CATCGAAACGCTGGCCGCGGGTAAAAATATCCTCTTTGACCAC	CP006740.1.1405	CP006740.1.1405	1392447	1397114	+	AutoIPR: IPR011049:Serralysin-likemetalloprotease, C-terminal;
long-mer1607	CP006740.1	1393721	1393745	CACCGCCGCCTCCGGCTTTGACGCG	CP006740.1.1405	CP006740.1.1405	1392447	1397114	+	AutoIPR: IPR011049:Serralysin-likemetalloprotease, C-terminal;
long-mer1608	CP006740.1	1393790	1393832	CGACGCCCGCTTTACGGACGTACGCGTCTGGCGCGATCTCAAC	CP006740.1.1405	CP006740.1.1405	1392447	1397114	+	AutoIPR: IPR011049:Serralysin-likemetalloprotease, C-terminal;
long-mer1609	CP006740.1	1394174	1394216	GCTCTCTGGCACCACCCAGGGTACACTGCGTGCGGCGCTGGAT	CP006740.1.1405	CP006740.1.1405	1392447	1397114	+	AutoIPR: IPR011049:Serralysin-likemetalloprotease, C-terminal;
long-mer1610	CP006740.1	1394243	1394267	CTCGACCATGCGCAGCAGCGAGGAA	CP006740.1.1405	CP006740.1.1405	1392447	1397114	+	AutoIPR: IPR011049:Serralysin-likemetalloprotease, C-terminal;
long-mer1611	CP006740.1	1394381	1394407	CGCCCGGCTTGGGCCGATCATCGGCAT	CP006740.1.1405	CP006740.1.1405	1392447	1397114	+	AutoIPR: IPR011049:Serralysin-likemetalloprotease, C-terminal;
long-mer1612	CP006740.1	1394869	1394891	GAAGGCAGGCCCTGGCCGATGTG	CP006740.1.1405	CP006740.1.1405	1392447	1397114	+	AutoIPR: IPR011049:Serralysin-likemetalloprotease, C-terminal;
long-mer1613	CP006740.1	1395016	1395058	ACGACACCCTGGAAGGCGGTGTGGGCAACGATACCCTCTACGG	CP006740.1.1405	CP006740.1.1405	1392447	1397114	+	AutoIPR: IPR011049:Serralysin-likemetalloprotease, C-terminal;
long-mer1614	CP006740.1	1395141	1395250	TCGTATTGGTCCGCAGATAACCTGCTGAACGGTGGCAGCGGTGATGACCTGTTGTATGGCAGCGCTTACGCGGACACATACCTATTTAGTCAAGGAGACGGCCACGACAC	CP006740.1.1405	CP006740.1.1405	1392447	1397114	+	AutoIPR: IPR011049:Serralysin-likemetalloprotease, C-terminal;
long-mer1615	CP006740.1	1395293	1395322	GGGCATTGTAGCCGCTGATGTCCGGTTACT	CP006740.1.1405	CP006740.1.1405	1392447	1397114	+	AutoIPR: IPR011049:Serralysin-likemetalloprotease, C-terminal;
long-mer1616	CP006740.1	1395667	1395734	ACGGTGGCAGCGGTGATGACCAGCTGTACGGCAGCCTCTTTGCGGATACGTATCTATTCAACAAGGGA	CP006740.1.1405	CP006740.1.1405	1392447	1397114	+	AutoIPR: IPR011049:Serralysin-likemetalloprotease, C-terminal;
long-mer1617	CP006740.1	1395915	1395959	AGCGCCGATATTGAACAGATGGTTTTTGCCGATGGCACGGTATGG	CP006740.1.1405	CP006740.1.1405	1392447	1397114	+	AutoIPR: IPR011049:Serralysin-likemetalloprotease, C-terminal;
long-mer1618	CP006740.1	1395985	1396013	GTCTGACGACGCTGGGCACCTCCGGCAAT	CP006740.1.1405	CP006740.1.1405	1392447	1397114	+	AutoIPR: IPR011049:Serralysin-likemetalloprotease, C-terminal;
long-mer1619	CP006740.1	1396046	1396108	TTTGTTGGGTGGTGATGGAGACGACACCCTGGAAGGCGGTGTGGGCAACGATACCCTCTACGG	CP006740.1.1405	CP006740.1.1405	1392447	1397114	+	AutoIPR: IPR011049:Serralysin-likemetalloprotease, C-terminal;
long-mer1620	CP006740.1	1396176	1396211	GATGTGCTGAAGGTGTCGTATCGGTCCGCAGATAAC	CP006740.1.1405	CP006740.1.1405	1392447	1397114	+	AutoIPR: IPR011049:Serralysin-likemetalloprotease, C-terminal;
long-mer1621	CP006740.1	1396232	1396300	TGATGACCTGTTGTATGGCAGCGCTTACGCGGACACATACCTATTTAGTCAAGGAGACGGCCACGACAC	CP006740.1.1405	CP006740.1.1405	1392447	1397114	+	AutoIPR: IPR011049:Serralysin-likemetalloprotease, C-terminal;
long-mer1622	CP006740.1	1396330	1396372	TCGTCTTTGGTGAGGGCATTGTAGCCGCTGATGTCCGGTTACT	CP006740.1.1405	CP006740.1.1405	1392447	1397114	+	AutoIPR: IPR011049:Serralysin-likemetalloprotease, C-terminal;
long-mer1623	CP006740.1	1396667	1396700	CGGTAACGATGTCCTGAAAGTATCGTATCGGTCC	CP006740.1.1405	CP006740.1.1405	1392447	1397114	+	AutoIPR: IPR011049:Serralysin-likemetalloprotease, C-terminal;
long-mer1624	CP006740.1	1396730	1396759	TGATGACCTGTTGTATGGCAGCGCTTACGC	CP006740.1.1405	CP006740.1.1405	1392447	1397114	+	AutoIPR: IPR011049:Serralysin-likemetalloprotease, C-terminal;
long-mer1625	CP006740.1	1397197	1397239	GTGGCTGATGAGGTTGGCTACAGGATGAGGTTGCCATGCACGC	CP006740.1.1406	CP006740.1.1406	1397197	1397436	+	
long-mer1626	CP006740.1	1397247	1397321	TGTGCGGGGATGCAGTAGCGGTATTATTTTTGATATAAATCACATTTTTTATCTGACCGCTATCATGTACAGGCA	CP006740.1.1406	CP006740.1.1406	1397197	1397436	+	
long-mer1627	CP006740.1	1397385	1397435	GGTGCTGCTTGCAACAGGCAGTGCCATCCATCCATATCTAGTAAAGGATTG	CP006740.1.1406	CP006740.1.1406	1397197	1397436	+	
long-mer1628	CP006740.1	1397958	1398000	AATGGAAGCAATTTTTAGCGGCCTGTGATCGGCTATTAGCGGA	CP006740.1.1407	CP006740.1.1407	1397444	1398604	+	AutoIPR: IPR027417:P-loop containing nucleosidetriphosphate hydrolase;
long-mer1629	CP006740.1	1398078	1398108	TCTCCAGTGAGCATATCCTGGCTTTATACGA	CP006740.1.1407	CP006740.1.1407	1397444	1398604	+	AutoIPR: IPR027417:P-loop containing nucleosidetriphosphate hydrolase;
long-mer1630	CP006740.1	1398111	1398153	ATCTTTTGCTCGAAACAACGCGACAGGTGCCGTTGTTTGAGCG	CP006740.1.1407	CP006740.1.1407	1397444	1398604	+	AutoIPR: IPR027417:P-loop containing nucleosidetriphosphate hydrolase;
long-mer1631	CP006740.1	1398494	1398527	CCCTTTTGCGGGACGTTGGCTGCCCAAGATCAAG	CP006740.1.1407	CP006740.1.1407	1397444	1398604	+	AutoIPR: IPR027417:P-loop containing nucleosidetriphosphate hydrolase;
long-mer1632	CP006740.1	1398575	1398617	AGGCAAGTACCACACCGAGGAGTTTTTTAATGCGGTGGAATCA	CP006740.1.1407	CP006740.1.1407	1397444	1398604	+	AutoIPR: IPR027417:P-loop containing nucleosidetriphosphate hydrolase;
long-mer1632	CP006740.1	1398575	1398617	AGGCAAGTACCACACCGAGGAGTTTTTTAATGCGGTGGAATCA	CP006740.1.1408	CP006740.1.1408	1398609	1401005	+	AutoIPR: IPR001736:PhospholipaseD/Transphosphatidylase; IPR025202:Phospholipase D-likedomain; IPR027417:P-loop containing nucleosidetriphosphate hydrolase;
long-mer1633	CP006740.1	1399105	1399130	ATCAGAGGCTTCAGGAGCACTCCTGC	CP006740.1.1408	CP006740.1.1408	1398609	1401005	+	AutoIPR: IPR001736:PhospholipaseD/Transphosphatidylase; IPR025202:Phospholipase D-likedomain; IPR027417:P-loop containing nucleosidetriphosphate hydrolase;
long-mer1634	CP006740.1	1399137	1399170	AAACGCGGTGAAGAGGTGCTGCATGAGGAGCAGT	CP006740.1.1408	CP006740.1.1408	1398609	1401005	+	AutoIPR: IPR001736:PhospholipaseD/Transphosphatidylase; IPR025202:Phospholipase D-likedomain; IPR027417:P-loop containing nucleosidetriphosphate hydrolase;
long-mer1635	CP006740.1	1399182	1399292	ACATGGCAGGCCGCGTTAGCACCTCTGGGGCTGGCGGAGGAAGCCAGCCAGGTGTCTCTTGCGGATTGCGACCCACACGCCGATATATCGATCCGCTTTCGGATCTTTCTG	CP006740.1.1408	CP006740.1.1408	1398609	1401005	+	AutoIPR: IPR001736:PhospholipaseD/Transphosphatidylase; IPR025202:Phospholipase D-likedomain; IPR027417:P-loop containing nucleosidetriphosphate hydrolase;
long-mer1636	CP006740.1	1399318	1399360	GTTGGTTGTCGGAGATGCAGGGCCAGTTGCCAGCGGATCTGGA	CP006740.1.1408	CP006740.1.1408	1398609	1401005	+	AutoIPR: IPR001736:PhospholipaseD/Transphosphatidylase; IPR025202:Phospholipase D-likedomain; IPR027417:P-loop containing nucleosidetriphosphate hydrolase;
long-mer1637	CP006740.1	1399482	1399522	CATGATGGGAAAAACTTCAGCCCTGACTACCTGTATGACTT	CP006740.1.1408	CP006740.1.1408	1398609	1401005	+	AutoIPR: IPR001736:PhospholipaseD/Transphosphatidylase; IPR025202:Phospholipase D-likedomain; IPR027417:P-loop containing nucleosidetriphosphate hydrolase;
long-mer1638	CP006740.1	1399815	1399857	GGCATGTTTCTGTACGAGCACTATCGCTGCTTTGATGAGATTG	CP006740.1.1408	CP006740.1.1408	1398609	1401005	+	AutoIPR: IPR001736:PhospholipaseD/Transphosphatidylase; IPR025202:Phospholipase D-likedomain; IPR027417:P-loop containing nucleosidetriphosphate hydrolase;
long-mer1639	CP006740.1	1399909	1400121	GACCCAAGGCGGCAGCGCTGAACAATGCAGAAGGAAAGGAAACAGGAGATGGTTTGCCGGCGCTGGGATATCTGCACATCGACGGTCGCTGCGAGAAAAGCAGCGGCGGCAGCCGGTACAACATGCTTGAGGCGGAGACCATCGCAGCGTGGCTTGCTGAGCACCGCGAGTCGCTGCAAGCACAGTATGGGCAGCCGCTGCATTGCATTGTGG	CP006740.1.1408	CP006740.1.1408	1398609	1401005	+	AutoIPR: IPR001736:PhospholipaseD/Transphosphatidylase; IPR025202:Phospholipase D-likedomain; IPR027417:P-loop containing nucleosidetriphosphate hydrolase;
long-mer1640	CP006740.1	1400123	1400228	CATCGTGACGCCGTTTGGGGCACAGGTGAGTGCGATCGCGCAGGCATGCCGTAACGCGGGAATTGAGGTGGGTCACGAAAAGGAAGGGATCACGGTTGGCACGGTG	CP006740.1.1408	CP006740.1.1408	1398609	1401005	+	AutoIPR: IPR001736:PhospholipaseD/Transphosphatidylase; IPR025202:Phospholipase D-likedomain; IPR027417:P-loop containing nucleosidetriphosphate hydrolase;
long-mer1641	CP006740.1	1400243	1400339	GGCGCAACGGCCTGTGGTGATTTTCTCTGCGGTGTATAGCAAACATGCCGATGGCGGCTTTATCGACCAGCGCTCCAGCATGTTGAATGTGGCGGTG	CP006740.1.1408	CP006740.1.1408	1398609	1401005	+	AutoIPR: IPR001736:PhospholipaseD/Transphosphatidylase; IPR025202:Phospholipase D-likedomain; IPR027417:P-loop containing nucleosidetriphosphate hydrolase;
long-mer1642	CP006740.1	1400405	1400447	CGCGCCGCGTGGCCTGTTGGCACATTATCTTTTTAAAGATGCA	CP006740.1.1408	CP006740.1.1408	1398609	1401005	+	AutoIPR: IPR001736:PhospholipaseD/Transphosphatidylase; IPR025202:Phospholipase D-likedomain; IPR027417:P-loop containing nucleosidetriphosphate hydrolase;
long-mer1643	CP006740.1	1400490	1400532	CAACAGGTCAGCACGGAGGTGAAGGTACTGCAGGACGCCAACG	CP006740.1.1408	CP006740.1.1408	1398609	1401005	+	AutoIPR: IPR001736:PhospholipaseD/Transphosphatidylase; IPR025202:Phospholipase D-likedomain; IPR027417:P-loop containing nucleosidetriphosphate hydrolase;
long-mer1644	CP006740.1	1401071	1401112	CGCGATATGGTCGGCCCTGCCATGCCCTGCCGTAGCATTGCT	NA
long-mer1645	CP006740.1	1401217	1401244	TGGGTAGTTGGGTAATTGGGTGGTTGGG	NA
long-mer1646	CP006740.1	1401456	1401498	TGCGACGCGGCTTGAGGGGGGGCTACAGATTATGGTTTGCGTG	NA
long-mer1647	CP006740.1	1402381	1402414	TTGAACGCCTTGTTTTACAAGCGCTGCGATGGAC	CP006740.1.1409	CP006740.1.1409	1401850	1403025	-	AutoIPR: IPR026866:Uncharacterised chromosomalcassette SCCmec type IVc protein CR006; IPR027417:P-loopcontaining nucleoside triphosphate hydrolase;
long-mer1648	CP006740.1	1402418	1402460	ATCGTCCTGTTGCGCCTTGTCGTATCGAAACTACACATAGGAT	CP006740.1.1409	CP006740.1.1409	1401850	1403025	-	AutoIPR: IPR026866:Uncharacterised chromosomalcassette SCCmec type IVc protein CR006; IPR027417:P-loopcontaining nucleoside triphosphate hydrolase;
long-mer1649	CP006740.1	1402889	1402931	GCAATAGAGGCTTCAAGCGCTACGGGGGTGCTTTCTGCCAATG	CP006740.1.1409	CP006740.1.1409	1401850	1403025	-	AutoIPR: IPR026866:Uncharacterised chromosomalcassette SCCmec type IVc protein CR006; IPR027417:P-loopcontaining nucleoside triphosphate hydrolase;
long-mer1650	CP006740.1	1403629	1403671	AGCATCGGTCACAGGTGCCAATTTGATGAAATCCGCAATAGGC	CP006740.1.1410	CP006740.1.1410	1403230	1404183	-	AutoIPR: IPR026866:Uncharacterised chromosomalcassette SCCmec type IVc protein CR006; IPR027417:P-loopcontaining nucleoside triphosphate hydrolase;
long-mer1651	CP006740.1	1403846	1403888	ACGTTGTCGTCAACAAAGGTGACATCAAAAATGAGAATGTCCG	CP006740.1.1410	CP006740.1.1410	1403230	1404183	-	AutoIPR: IPR026866:Uncharacterised chromosomalcassette SCCmec type IVc protein CR006; IPR027417:P-loopcontaining nucleoside triphosphate hydrolase;
long-mer1652	CP006740.1	1408757	1408799	GTCAATGACGTTACCGATGCCGCCGCCAATAATCAGTGCATAG	CP006740.1.1417	CP006740.1.1417	1408598	1409101	-	AutoIPR: IPR001872:Peptidase A8, signalpeptidase II;
long-mer1653	CP006740.1	1408916	1408958	GAGGAAGCTAAAGGCGGCGCCAGTGTTGTAGCTGCGGTACCAG	CP006740.1.1417	CP006740.1.1417	1408598	1409101	-	AutoIPR: IPR001872:Peptidase A8, signalpeptidase II;
long-mer1654	CP006740.1	1421254	1421296	TCTCTGTTGATCCATGCCACCGGCTCGGGAAGTTCCAAGCGCG	CP006740.1.1426	CP006740.1.1426	1420503	1421402	-	
long-mer1655	CP006740.1	1421656	1421698	TGTCAGCGATCACATGGGATAACAAACATCCTCGTATCTCACC	NA
long-mer1656	CP006740.1	1421784	1421862	ACATTGGCCACGGCCCAGCACCCGGTAAACCCGAAGTACCCCAGCTTTTGCTTTTCTTGACCGCTGCGACGCAGTTATA	NA
long-mer1657	CP006740.1	1421868	1421910	GAGAGACCTGTGCCCCACGCTACCCTTCTCACGCCGTAGGGTA	NA
long-mer1658	CP006740.1	1422666	1422721	CCTGCTGCTGTGCATACTGCTTGTGGAATGTCGCCCCTAACCTTGCCAACGGTTGA	CP006740.1.1427	CP006740.1.1427	1421947	1423011	-	
long-mer1659	CP006740.1	1422744	1422785	TAGGCGATGCTCTAAATTCCGTGTTAGAGAGCCACTGTTCCT	CP006740.1.1427	CP006740.1.1427	1421947	1423011	-	
long-mer1660	CP006740.1	1422985	1423093	AGGCACGGTTGTGTTAACGATATGCATGTGCTGCCTTGATGCTTTTTTTAAACAAGAAAGGACACGATTTTACTCCCACTCAATCGTAGCTGGCGGTTTTCCGGAAATA	CP006740.1.1427	CP006740.1.1427	1421947	1423011	-	
long-mer1660	CP006740.1	1422985	1423093	AGGCACGGTTGTGTTAACGATATGCATGTGCTGCCTTGATGCTTTTTTTAAACAAGAAAGGACACGATTTTACTCCCACTCAATCGTAGCTGGCGGTTTTCCGGAAATA	CP006740.1.1428	CP006740.1.1428	1423054	1424622	-	AutoIPR: IPR001674:GMP synthase, C-terminal;IPR004739:GMP synthase, N-terminal; IPR022955:GMPsynthase; IPR025777:GMP synthetase ATP pyrophosphatasedomain; IPR029062:Class I glutamineamidotransferase-like;
long-mer1661	CP006740.1	1427496	1427538	GACGTACGATAAGCATCTTTAAGCAAACCGAAGCAAATACTGA	NA
long-mer1662	CP006740.1	1432776	1432818	GAGCAACATTATCAGAAGGCGAAAGATTTTCATGAGTAACATC	CP006740.1.1435	CP006740.1.1435	1432512	1432808	-	AutoIPR: IPR010445:Lipopolysaccharide assemblyprotein A;
long-mer1663	CP006740.1	1440091	1440133	ATGCTCGGCGTCTGGATTGCCATTGTAAGCATCTACAATCGCC	CP006740.1.1443	CP006740.1.1443	1438927	1440144	+	AutoIPR: IPR002816:Pheromone shutdown, TraB;
long-mer1664	CP006740.1	1440316	1440369	ACAGGACGTAACCCCATCGGCATATCAATTTCCACCGTCGCCGGCAACCGCAAA	CP006740.1.1444	CP006740.1.1444	1440297	1443467	-	AutoIPR: IPR008979:Galactose-bindingdomain-like; IPR010401:Glycogen debranching enzyme;IPR012341:Six-hairpin glycosidase;
long-mer1665	CP006740.1	1440432	1440468	GCCAGCATATGGCCAGCGAAACACCACACCACCAGAT	CP006740.1.1444	CP006740.1.1444	1440297	1443467	-	AutoIPR: IPR008979:Galactose-bindingdomain-like; IPR010401:Glycogen debranching enzyme;IPR012341:Six-hairpin glycosidase;
long-mer1666	CP006740.1	1440492	1440534	CTCAATGCGTAATTTCTTTTCACTCCCCTGAATGCGATAGCTC	CP006740.1.1444	CP006740.1.1444	1440297	1443467	-	AutoIPR: IPR008979:Galactose-bindingdomain-like; IPR010401:Glycogen debranching enzyme;IPR012341:Six-hairpin glycosidase;
long-mer1667	CP006740.1	1441097	1441139	ACTCGTCCCGTGAAATGCTCAAACGCACCGCATCCTCAGGCTT	CP006740.1.1444	CP006740.1.1444	1440297	1443467	-	AutoIPR: IPR008979:Galactose-bindingdomain-like; IPR010401:Glycogen debranching enzyme;IPR012341:Six-hairpin glycosidase;
long-mer1668	CP006740.1	1441228	1441270	TAACCCTCGTGACTGATTGACACCGGCATCATCCCGTAGAACG	CP006740.1.1444	CP006740.1.1444	1440297	1443467	-	AutoIPR: IPR008979:Galactose-bindingdomain-like; IPR010401:Glycogen debranching enzyme;IPR012341:Six-hairpin glycosidase;
long-mer1669	CP006740.1	1441424	1441497	CATGACTGTCATTCTCTGGTGCTGGATCACTACCATGGTGATCCACACAACAAGGCACCATGCCATTAGCAAAC	CP006740.1.1444	CP006740.1.1444	1440297	1443467	-	AutoIPR: IPR008979:Galactose-bindingdomain-like; IPR010401:Glycogen debranching enzyme;IPR012341:Six-hairpin glycosidase;
long-mer1670	CP006740.1	1442640	1442682	CCAATGAGTGAAGTAAGTACCGGCAACCACATTGCGCAACACC	CP006740.1.1444	CP006740.1.1444	1440297	1443467	-	AutoIPR: IPR008979:Galactose-bindingdomain-like; IPR010401:Glycogen debranching enzyme;IPR012341:Six-hairpin glycosidase;
long-mer1671	CP006740.1	1443219	1443261	CTGGATCGGCAACTCACGGCGAATACCAACATCACCAGCAACC	CP006740.1.1444	CP006740.1.1444	1440297	1443467	-	AutoIPR: IPR008979:Galactose-bindingdomain-like; IPR010401:Glycogen debranching enzyme;IPR012341:Six-hairpin glycosidase;
long-mer1672	CP006740.1	1443611	1443653	CGTCACCGGCAACGTGTAGTGGGCCTGGTCAGTGAGCACAATC	CP006740.1.1445	CP006740.1.1445	1443464	1444300	-	AutoIPR: IPR000515:ABC transporter type 1,transmembrane domain MetI-like;IPR030165:sn-glycerol-3-phosphate transport systempermease protein UgpE;
long-mer1673	CP006740.1	1443689	1443740	CGTAAACGTTATTAACGTCACTAGTACCGGCTTCAGCATGGGCAGAACAATC	CP006740.1.1445	CP006740.1.1445	1443464	1444300	-	AutoIPR: IPR000515:ABC transporter type 1,transmembrane domain MetI-like;IPR030165:sn-glycerol-3-phosphate transport systempermease protein UgpE;
long-mer1674	CP006740.1	1443890	1443932	ATGCAAATGCTTCATCAACAAGAATAACGGCAACATCGCCACC	CP006740.1.1445	CP006740.1.1445	1443464	1444300	-	AutoIPR: IPR000515:ABC transporter type 1,transmembrane domain MetI-like;IPR030165:sn-glycerol-3-phosphate transport systempermease protein UgpE;
long-mer1675	CP006740.1	1443966	1444004	TGAAAAACCCGTTCACGACCAACAAAACGTAACTTGGCG	CP006740.1.1445	CP006740.1.1445	1443464	1444300	-	AutoIPR: IPR000515:ABC transporter type 1,transmembrane domain MetI-like;IPR030165:sn-glycerol-3-phosphate transport systempermease protein UgpE;
long-mer1676	CP006740.1	1444201	1444243	CCATCCAAAGCAAGGGCGCCAAACTCACCAACGCAAACATAAA	CP006740.1.1445	CP006740.1.1445	1443464	1444300	-	AutoIPR: IPR000515:ABC transporter type 1,transmembrane domain MetI-like;IPR030165:sn-glycerol-3-phosphate transport systempermease protein UgpE;
long-mer1677	CP006740.1	1446177	1446219	ATCCAACAACGCAAATTCCGGGAGCCAGGTATTCCCTAATTGG	CP006740.1.1447	CP006740.1.1447	1445175	1446467	-	
long-mer1678	CP006740.1	1446505	1446547	CGCTGCGTCTGCGCAGGCGGAACATGTGACTCTGCAATCCCTA	CP006740.1.1448	CP006740.1.1448	1446471	1448069	-	AutoIPR: IPR016883:Uncharacterised conservedprotein UCP028431;
long-mer1679	CP006740.1	1446576	1446618	CTTTTGCGACCCACGCAACACTTCATCCTCTTGGAGCCAGCCA	CP006740.1.1448	CP006740.1.1448	1446471	1448069	-	AutoIPR: IPR016883:Uncharacterised conservedprotein UCP028431;
long-mer1680	CP006740.1	1447812	1447854	TGCAAACGGCCTTGACGGATAGCGATCCGGAGTCAAGCCATTC	CP006740.1.1448	CP006740.1.1448	1446471	1448069	-	AutoIPR: IPR016883:Uncharacterised conservedprotein UCP028431;
long-mer1681	CP006740.1	1448091	1448172	CCTACATATCACATAAAAAAAAACAGCCTTAGCAACCACCCCAATTTGGAGCGGAACCAATATACCCAATCACTCCCCCACA	NA
long-mer1682	CP006740.1	1448237	1448264	TGGATAGCCCCCCTCCTTGACCATGGAC	NA
long-mer1683	CP006740.1	1448286	1448328	ATCACATATAAACAAAGACTAACAGCACATTATCAAATCTATA	NA
long-mer1684	CP006740.1	1448459	1448501	CTTTACTCAAAATACGTGAATTGCTGGAATCGATTCAAAGAAA	NA
long-mer1685	CP006740.1	1448514	1448556	AACCTCACGGAACCACCCAAATAACCATCTCAATGCACCTAAA	NA
long-mer1686	CP006740.1	1448708	1448750	ACAGCACGATGCCGAGCGAGCGGCGTTTTTCCAGCAAACATCG	CP006740.1.1449	CP006740.1.1449	1448623	1448907	-	AutoIPR: IPR002634:BolA protein;
long-mer1687	CP006740.1	1449054	1449126	AAACCATTAAGATGGATCAGCGCCTGCAGACACTGAAGAACTCCAACCCTCGTCCCCCTGCCTTCGCAACATC	NA
long-mer1688	CP006740.1	1449254	1449296	TAGGCAGAATGATACGCTGCCGCAGGACAACGGCTCTGCCGGT	NA
long-mer1689	CP006740.1	1449303	1449367	AAGAATATAGAAAAGGCATCCAACTCATGATCAGCACGCTATGAGATGCTGGCAATGCAATACCA	NA
long-mer1690	CP006740.1	1449479	1449521	AAACATCTACCGGATCGAAACGACGACCCGCAATTGCTCCATC	NA
long-mer1691	CP006740.1	1449548	1449590	GCGCACAAATCGCGAACCCACAAACACAAACACCAGTGCCGCA	CP006740.1.1450	CP006740.1.1450	1449535	1450443	+	AutoIPR: IPR003768:Prokaryotic chromosomesegregation/condensation protein ScpA;
long-mer1692	CP006740.1	1450384	1450426	GGAGCGCTGCAGCTCTCCAGCAACTTCGACAACAGCCCCTCAA	CP006740.1.1450	CP006740.1.1450	1449535	1450443	+	AutoIPR: IPR003768:Prokaryotic chromosomesegregation/condensation protein ScpA;
long-mer1693	CP006740.1	1452263	1452305	CCACAACAACCACAGCACCGCTGATGAAAGTCGCGAACTGCGT	CP006740.1.1452	CP006740.1.1452	1451340	1452770	+	AutoIPR: IPR000748:Pseudouridine synthase,RsuA/RluB/E/F; IPR006225:Pseudouridine synthase,RluC/RluD;
long-mer1694	CP006740.1	1452649	1452691	CCTCCGACCACGCCACGCCAATCTTCAACCCCTATGGCAACCC	CP006740.1.1452	CP006740.1.1452	1451340	1452770	+	AutoIPR: IPR000748:Pseudouridine synthase,RsuA/RluB/E/F; IPR006225:Pseudouridine synthase,RluC/RluD;
long-mer1695	CP006740.1	1456580	1456618	CTCCATGAGCGCACCGCCCCCCCCCCTATCCCTCTGGCA	CP006740.1.1456	CP006740.1.1456	1455940	1456587	+	AutoIPR: IPR005895:ABC transporter, haemexport, CcmA; IPR027417:P-loop containing nucleosidetriphosphate hydrolase;
long-mer1695	CP006740.1	1456580	1456618	CTCCATGAGCGCACCGCCCCCCCCCCTATCCCTCTGGCA	CP006740.1.1457	CP006740.1.1457	1456584	1457279	+	AutoIPR: IPR003544:Cytochrome c-type biogenesisprotein CcmB;
long-mer1696	CP006740.1	1462693	1462717	GCCGATTGCACTCACATCCCATCAT	NA
long-mer1697	CP006740.1	1463145	1463187	CCAGGCTGGTGGGAGTCAATGTTAGGTCCAGGCAAACCCATCG	CP006740.1.1465	CP006740.1.1465	1462944	1464056	+	AutoIPR: IPR008220:Homoserineacetyltransferase; IPR029058:Alpha/Beta hydrolase fold;
long-mer1698	CP006740.1	1464096	1464140	GACAGGCTCACCGGCGCCAAGTAACCCGCATCCCCGCATCCCCGC	NA
long-mer1699	CP006740.1	1464250	1464296	CCAGCGCCTCCACGTTCATTCAACATATCCGGCATTTTTTGAAATGC	NA
long-mer1700	CP006740.1	1464301	1464343	ATTGTGACCGACAGCAGCTGTTTTGCTTGGATCAACGTCCGGC	NA
long-mer1701	CP006740.1	1466559	1466587	CTGAATCTATCCATCCATCCAGGCAGGTA	CP006740.1.1467	CP006740.1.1467	1466565	1466981	-	
long-mer1702	CP006740.1	1466655	1466691	AGGTAGGCAGGCAGGTAGGTAGGCAGGCAGGCAGGCA	CP006740.1.1467	CP006740.1.1467	1466565	1466981	-	
long-mer1703	CP006740.1	1466721	1466745	GTAGGTAGGTAGGCAGGTAGGCAGG	CP006740.1.1467	CP006740.1.1467	1466565	1466981	-	
long-mer1704	CP006740.1	1466781	1466807	GTAGGTAGGTAGGCAGGTAGGCAGGTA	CP006740.1.1467	CP006740.1.1467	1466565	1466981	-	
long-mer1705	CP006740.1	1466841	1466867	GTAGGTAGGTAGGCAGGTAGGCAGGTA	CP006740.1.1467	CP006740.1.1467	1466565	1466981	-	
long-mer1706	CP006740.1	1474089	1474131	CGCAGGCAATATCAAAGTGGCACACGCGCTGCAACAAGTCATT	CP006740.1.1476	CP006740.1.1476	1473346	1474173	+	AutoIPR: IPR000760:Inositol monophosphatase;
long-mer1707	CP006740.1	1480409	1480435	CGTCGATGGCACATAGAAAGGAGATAT	CP006740.1.1484	CP006740.1.1484	1479584	1480819	-	AutoIPR:IPR017568:3-oxoacyl-[acyl-carrier-protein] synthase 2;IPR020841:Polyketide synthase, beta-ketoacyl synthasedomain;
long-mer1708	CP006740.1	1489071	1489103	GCGCACGTCCGTAAAGCGGGCATCGGCGGCATC	CP006740.1.1490	CP006740.1.1490	1486779	1490102	-	AutoIPR: IPR003995:RTX toxin determinant A;
long-mer1709	CP006740.1	1489350	1489590	GCCGTCCAGGTCCAGGACTAGAGGGTCGCGACGCGGGGTAAAACGACGGACCTGGTCAAAGAGATTTTTGAATGCTTCTTTGGCGTCATTCTCGAGGGTTTCCCACCATCCCTGTGGTATCAAGTGTTCGGCAAGCACTTGCACAAAAGCAGCGGCTCCACCAGCCAGAACCGCAGCACCAAGTGCAGTAAGCCCCATCCCCGCTATTGAGGCCCCTACGAAGGACCCAGCGGCCAATCCA	CP006740.1.1490	CP006740.1.1490	1486779	1490102	-	AutoIPR: IPR003995:RTX toxin determinant A;
long-mer1710	CP006740.1	1489674	1489716	AATCCCTGCATATTTCAAGGCCTTGCGCAGTGCTGGACTGGCC	CP006740.1.1490	CP006740.1.1490	1486779	1490102	-	AutoIPR: IPR003995:RTX toxin determinant A;
long-mer1711	CP006740.1	1489742	1489829	TTGCCCGATCATAATGTGAATCAAGTATCGCCTGGGCACTACCTGTCTTCAGCGATAAATCCCGCGCCTGGTAAGCCGCTCCTAGTGC	CP006740.1.1490	CP006740.1.1490	1486779	1490102	-	AutoIPR: IPR003995:RTX toxin determinant A;
long-mer1712	CP006740.1	1489863	1490086	TCCAGCACGATTGGCTCTATCAGAATACGCCCAGTACAGATCGGCCTGATGCTGATGTGCCGCCGCCAAAGATTGAATGATGGCTGTTTGCTGGTCCATACTCCGAACCAGTATGGAGTACTGATTCTGGTACTCCTGCGTAAAGGCAACAACCCCAGTGGCATAGGCTGAACTGAAATTATTTATATTATTGTAATCAACTGGATCAGATGCGGCTTTACCTG	CP006740.1.1490	CP006740.1.1490	1486779	1490102	-	AutoIPR: IPR003995:RTX toxin determinant A;
long-mer1713	CP006740.1	1490098	1490140	CTCATGACGATAACACTCCTCTTTAAAGCCTGTTAGAAATTAA	CP006740.1.1491	CP006740.1.1491	1490120	1490656	-	
long-mer1713	CP006740.1	1490098	1490140	CTCATGACGATAACACTCCTCTTTAAAGCCTGTTAGAAATTAA	CP006740.1.1490	CP006740.1.1490	1486779	1490102	-	AutoIPR: IPR003995:RTX toxin determinant A;
long-mer1714	CP006740.1	1490275	1490317	GAGCAGAAGGCTTGATTTCACAAAAAAGAACCGCCCCAAAAAT	CP006740.1.1491	CP006740.1.1491	1490120	1490656	-	
long-mer1715	CP006740.1	1490468	1490510	AAATGCCGCGCGACACGCTGTCTCCCATGACGACACAAAACCA	CP006740.1.1491	CP006740.1.1491	1490120	1490656	-	
long-mer1716	CP006740.1	1490530	1490563	ATATCGCGCATTGACTGACAATCATCGGCAAGAA	CP006740.1.1491	CP006740.1.1491	1490120	1490656	-	
long-mer1717	CP006740.1	1490653	1490674	CCATGAAAGAATCTCAACACAT	CP006740.1.1491	CP006740.1.1491	1490120	1490656	-	
long-mer1718	CP006740.1	1501504	1501546	ACGCCTTTACGTTTCCACCCTAATCACAGTGCGCCCCAGTACG	NA
long-mer1719	CP006740.1	1506069	1506111	CGCATAACACGACGCCCATATCAGGCCGTCAAGCCCCGGCACC	NA
long-mer1720	CP006740.1	1506250	1506292	AAGCGTACCGTATACCGTAAGATTCAAAGCGGCTATGGTGACC	NA
long-mer1721	CP006740.1	1507652	1507694	ACGATGCTGTCTGCGACAGCGCCGCCCAGCTCAGCACCGAAGC	NA
long-mer1722	CP006740.1	1507719	1507761	CAACATACAGTTGCTCTCCCAGAACATACATTGCTCAAACGCC	NA
long-mer1723	CP006740.1	1507822	1507864	GCATTCAACGGTCACCGGGATACAACTGAATTAATGGGGAGTT	NA
long-mer1724	CP006740.1	1508088	1508130	GCAGCGTTCATGCAGCTAAACGGATTATTAACACATCACAAAA	NA
long-mer1725	CP006740.1	1508353	1508395	AGCGACCATCATCCAGTACCCCAAATGCAGCGCTTCCATTGGC	CP006740.1.1513	CP006740.1.1513	1508246	1508722	+	AutoIPR: IPR016891:Protein of unknown functionDUF2321;
long-mer1726	CP006740.1	1508703	1508733	CAGCCAAGAAAGCGATTTAGGAAGCTTAAAA	CP006740.1.1513	CP006740.1.1513	1508246	1508722	+	AutoIPR: IPR016891:Protein of unknown functionDUF2321;
long-mer1727	CP006740.1	1508755	1508808	GACATTAAAGCGTGCCTCCAAACGGGCGGCTTGCAAATTGCGAAAGAAGTTGCG	CP006740.1.1514	CP006740.1.1514	1508743	1509447	+	AutoIPR: IPR014571:Uncharacterised conservedprotein UCP032620;
long-mer1728	CP006740.1	1508916	1508958	GGAGTGTCTTGGCGTGCAGCCAGCTCATGTTGCGGCAGTACCC	CP006740.1.1514	CP006740.1.1514	1508743	1509447	+	AutoIPR: IPR014571:Uncharacterised conservedprotein UCP032620;
long-mer1729	CP006740.1	1509060	1509102	CCGCTGGAAGCTTGAGCCGCTAATCTTGGACCAGCTTCCATCG	CP006740.1.1514	CP006740.1.1514	1508743	1509447	+	AutoIPR: IPR014571:Uncharacterised conservedprotein UCP032620;
long-mer1730	CP006740.1	1509166	1509245	CTTGCCACACCCGATGACGAGCGTTTCCCTGCCTGCCAGGAGAACGAAAAGAAGTTCCATGCGCGCCAAAACGTTGTACT	CP006740.1.1514	CP006740.1.1514	1508743	1509447	+	AutoIPR: IPR014571:Uncharacterised conservedprotein UCP032620;
long-mer1731	CP006740.1	1509454	1509496	CGCAGCGCTCTGCTCGCAATAAGCTAGAACGCAGCTAGTTCAA	NA
long-mer1732	CP006740.1	1509832	1509874	CGCCAATCAATAAACCACCTACTTGAAAACAAGCTGCTGCCCC	NA
long-mer1733	CP006740.1	1510279	1510336	GATGCCTTCACCCGTATGCAGTAAGAGCAGGAGAACGGGAGAACGGGAGAACGGGAGA	NA
long-mer1734	CP006740.1	1510974	1511016	ATACCCCTGCTCCAAATACAGTCCCTGGAATTGCTATTGCTCA	NA
long-mer1735	CP006740.1	1511756	1511798	AGGAGCCACACCACGTGCAGCACCACCAGCGCCAAGCAGCAAA	CP006740.1.1517	CP006740.1.1517	1511321	1512169	-	AutoIPR: IPR008289:Pentafunctional AroMprotein; IPR022893:Shikimate dehydrogenase family;
long-mer1736	CP006740.1	1513097	1513122	CGCCCCATGGCGGCCTTTTTTCCTCT	NA
long-mer1737	CP006740.1	1513268	1513310	CCGCGCATAGCTCAGCCAATGTATTACTAGACACTTCATCACA	NA
long-mer1738	CP006740.1	1513700	1513742	TCCGCAACAATCCACCTACAATCCACGTCGTAGCACTGCTACA	NA
long-mer1739	CP006740.1	1513793	1513835	ACACGCACTACACCCCATCACAACAGCAACAACGTGCATGACA	NA
long-mer1740	CP006740.1	1513848	1513890	GCACAATGACCACATGAACATACCCAACATTATCTCCGCACTC	CP006740.1.1519	CP006740.1.1519	1513861	1514670	+	AutoIPR: IPR004399:Hydroxymethylpyrimidinekinase/phosphomethylpyrimidine kinase;IPR029056:Ribokinase-like;
long-mer1741	CP006740.1	1514517	1514559	AGCGATCACCGCACAACTGTGTCTTGGTCTGAACCTGCATCAA	CP006740.1.1519	CP006740.1.1519	1513861	1514670	+	AutoIPR: IPR004399:Hydroxymethylpyrimidinekinase/phosphomethylpyrimidine kinase;IPR029056:Ribokinase-like;
long-mer1742	CP006740.1	1514607	1514649	CTACCGACCTGGACGCGGCAAAATCACCGTACTCAACCACATA	CP006740.1.1519	CP006740.1.1519	1513861	1514670	+	AutoIPR: IPR004399:Hydroxymethylpyrimidinekinase/phosphomethylpyrimidine kinase;IPR029056:Ribokinase-like;
long-mer1743	CP006740.1	1514681	1514723	GACTGATATCCAACAATACACTCAACATGCCCATCCAGTACCA	NA
long-mer1744	CP006740.1	1515555	1515597	CATTGCCAACAACGGCGGCGCAGTGAAGGCGTAGACCAACGCA	CP006740.1.1520	CP006740.1.1520	1514835	1517111	-	AutoIPR: IPR003834:Cytochrome c assemblyprotein, transmembrane domain; IPR012336:Thioredoxin-likefold; IPR022910:Thiol:disulphide interchange proteinDsbD; IPR028250:Thiol:disulfide interchange protein DsbD,N-terminal domain;
long-mer1745	CP006740.1	1517570	1517612	GCCTTCGTTATGTTTCATGAGCTCAATGCCTAGAGCATGCGCA	NA
long-mer1746	CP006740.1	1518013	1518049	CCCCCCATGTAAGATATATATAAATCAATCACTTAAA	NA
long-mer1747	CP006740.1	1518712	1518754	AGGCGACGGCACCACCACTGCGACGGTACTAGCCCAGGCGTTG	CP006740.1.1523	CP006740.1.1523	1518458	1520101	+	AutoIPR: IPR002423:Chaperonin Cpn60/TCP-1family; IPR027409:GroEL-like apical domain;IPR027413:GroEL-like equatorial domain;
long-mer1748	CP006740.1	1533023	1533065	GAAGTAGGCTCCTGGTGTCTCAGCTGCCAGTTTTTCAGCCAAA	CP006740.1.1533	CP006740.1.1533	1532081	1533451	-	AutoIPR: IPR005857:Cystathioninebeta-synthase;
long-mer1749	CP006740.1	1533896	1533938	ATTGACCTGTCACAGGAAAAACCTGAACGATACGCTCCTCATT	NA
long-mer1750	CP006740.1	1536016	1536058	AAACCTACCTATGGCAAGTACGCCCAACCACTGATCGACACCA	CP006740.1.1537	CP006740.1.1537	1535833	1538118	+	AutoIPR: IPR010105:TonB-dependent siderophorereceptor;
long-mer1751	CP006740.1	1536579	1536601	CAGCACCCGCGTATTCGTCAACT	CP006740.1.1537	CP006740.1.1537	1535833	1538118	+	AutoIPR: IPR010105:TonB-dependent siderophorereceptor;
long-mer1752	CP006740.1	1537506	1537546	CCCGAAGTACCAACCACAAACCGCACGCACCGCAGAAGCAG	CP006740.1.1537	CP006740.1.1537	1535833	1538118	+	AutoIPR: IPR010105:TonB-dependent siderophorereceptor;
long-mer1753	CP006740.1	1537661	1537703	GTAAGAAACGCGTGCGCGGTGCTGAACTCAGCGCAGTCGGCAA	CP006740.1.1537	CP006740.1.1537	1535833	1538118	+	AutoIPR: IPR010105:TonB-dependent siderophorereceptor;
long-mer1754	CP006740.1	1538882	1538924	CTCCACCGCCGCCGACGCAACTAAGCGTCGACAACGCCGCAAC	CP006740.1.1539	CP006740.1.1539	1538865	1539515	+	AutoIPR: IPR005625:PepSY-associated TM helix;
long-mer1755	CP006740.1	1539464	1539501	CGGCTTTGGTTTGATCGTGCCACTACTGATCGCGGTCC	CP006740.1.1539	CP006740.1.1539	1538865	1539515	+	AutoIPR: IPR005625:PepSY-associated TM helix;
long-mer1756	CP006740.1	1539773	1539815	GCCAGTGGTGGCGCAAGAGCGACCGTACCGTAGAACTGCCTAT	CP006740.1.1540	CP006740.1.1540	1539541	1540068	+	AutoIPR: IPR014469:Protein of unknown functionDUF2271;
long-mer1757	CP006740.1	1540736	1540778	TCAAAGTGACCACCGATACCCGAGGACATTTCTCTGTCATTTG	CP006740.1.1541	CP006740.1.1541	1540093	1540896	+	AutoIPR: IPR019613:Protein of unknown functionDUF4198;
long-mer1758	CP006740.1	1540953	1540995	TCACACCCGCATGAACACACCAAACCTCGACCTTGCCACCCTG	CP006740.1.1542	CP006740.1.1542	1540963	1541943	+	AutoIPR: IPR003374:ApbE-like domain;IPR024932:Flavin transferase ApbE;
long-mer1759	CP006740.1	1541044	1541086	CGACGACTCGACCTACACCCAATACACAATGCAATCCAAGCAC	CP006740.1.1542	CP006740.1.1542	1540963	1541943	+	AutoIPR: IPR003374:ApbE-like domain;IPR024932:Flavin transferase ApbE;
long-mer1760	CP006740.1	1541263	1541332	CCGTTGGTGAGGCTATGGGGCATCGGTGCCTACAGCGGCAATCACAAAAAAATACCAACACCTGAAGCAA	CP006740.1.1542	CP006740.1.1542	1540963	1541943	+	AutoIPR: IPR003374:ApbE-like domain;IPR024932:Flavin transferase ApbE;
long-mer1761	CP006740.1	1541589	1541620	ATATGGCAATACACTGCCACCGTGCATCCTAC	CP006740.1.1542	CP006740.1.1542	1540963	1541943	+	AutoIPR: IPR003374:ApbE-like domain;IPR024932:Flavin transferase ApbE;
long-mer1762	CP006740.1	1541781	1541823	TGCCTGGGCAACCGCTCTAAATGCGCTAGGCCGCGAAGCCGGC	CP006740.1.1542	CP006740.1.1542	1540963	1541943	+	AutoIPR: IPR003374:ApbE-like domain;IPR024932:Flavin transferase ApbE;
long-mer1763	CP006740.1	1545268	1545298	GCACGCTTCTAAAAAAAGACGAAATTTTCTT	CP006740.1.1545	CP006740.1.1545	1544557	1545279	+	AutoIPR: IPR029044:Nucleotide-diphospho-sugartransferases;
long-mer1764	CP006740.1	1548868	1548910	CCTGGACTACTTTGCAACCGGAAAACTTGATATAGACACCGCC	CP006740.1.1549	CP006740.1.1549	1548488	1549594	+	AutoIPR:IPR004733:Phosphoribosylformylglycinamidine cyclo-ligase;IPR010077:Herpes virus tegument protein;
long-mer1765	CP006740.1	1549003	1549045	ACCCGGAGAATACGATCTAGCGGGCTTCTGTGTCGCTGCTGTC	CP006740.1.1549	CP006740.1.1549	1548488	1549594	+	AutoIPR:IPR004733:Phosphoribosylformylglycinamidine cyclo-ligase;IPR010077:Herpes virus tegument protein;
long-mer1766	CP006740.1	1549346	1549388	AACCTGGGTTTGCGCATTGATACCAACGCGTGGACACAACCGC	CP006740.1.1549	CP006740.1.1549	1548488	1549594	+	AutoIPR:IPR004733:Phosphoribosylformylglycinamidine cyclo-ligase;IPR010077:Herpes virus tegument protein;
long-mer1767	CP006740.1	1549733	1549778	CATCCATACCTGCTTACGTTCCCCCGCATCAACGCAGCTGAAGTTG	NA
long-mer1768	CP006740.1	1549786	1549833	CCATTGCGTTGCTGCCTTGGTAACTGTAACAACCAGCAAAGCCCTTAC	NA
long-mer1769	CP006740.1	1549896	1549938	GAAATCCACTGTTTGACCTCAACCTCCTCCCCTTTACGCCTCG	CP006740.1.1550	CP006740.1.1550	1549908	1550576	+	AutoIPR: IPR004607:Phosphoribosylglycinamideformyltransferase;
long-mer1770	CP006740.1	1553614	1553656	CACCAGCGATGCAATATTGCATCGCAGCACTCGGACGATGTCT	CP006740.1.1554	CP006740.1.1554	1553421	1553699	-	
long-mer1771	CP006740.1	1554059	1554101	GAGCCTGACACCTCGTTATCGATTGCTAAATGTAGAGTAGAGA	NA
long-mer1772	CP006740.1	1559691	1559712	ACAAGTGGGAGTGATGCTCAAG	CP006740.1.1560	CP006740.1.1560	1558960	1559898	+	AutoIPR: IPR012089:2-thiocytidine tRNAbiosynthesis protein, TtcA;
long-mer1773	CP006740.1	1563500	1563554	TGACCGCAACTTGGATAACATAGTTAACGGGAAGTTTACTCTTGGCGCAGATGCC	CP006740.1.1564	CP006740.1.1564	1563141	1564046	+	AutoIPR: IPR007461:Ysc84 actin-binding domain;
long-mer1774	CP006740.1	1563986	1564028	ACAAGGCTTCCAGCCAGTCTCTGAAGATGGCATCCACACCGAA	CP006740.1.1564	CP006740.1.1564	1563141	1564046	+	AutoIPR: IPR007461:Ysc84 actin-binding domain;
long-mer1775	CP006740.1	1572441	1572468	AACACGTGAGTCGATGTGGTTGCACACC	CP006740.1.1575	CP006740.1.1575	1570796	1572526	-	AutoIPR: IPR007443:Penicillin-binding proteinactivator LpoA; IPR028082:Periplasmic bindingprotein-like I;
long-mer1776	CP006740.1	1574111	1574153	ACCACCGAACTAGACCGCGTTTTGATTACCGGATCACGCATCC	CP006740.1.1578	CP006740.1.1578	1573952	1577077	+	AutoIPR: IPR010100:TonB-dependent copperreceptor;
long-mer1777	CP006740.1	1580050	1580092	GCATTGATTGGTGATGCACCTGATGCAAGCGGCACACTGAGCA	NA
long-mer1778	CP006740.1	1580369	1580411	ACACCAACGACGGACACCCTTACATACCAACAGCCACCACCAA	NA
long-mer1779	CP006740.1	1580854	1580896	CGGTGGCGGCTCAAACCGTTGTAAGCACGCTTCCATCAAAGGA	CP006740.1.1583	CP006740.1.1583	1580839	1581507	-	AutoIPR: IPR016892:Uncharacterised conservedprotein UCP028583;
long-mer1780	CP006740.1	1580959	1581066	TCGGCACCCTTTACTAATGGCAGTATTCACGGCTTTGACTTTCCAGTCATACAACGGCCGATCAGGAAATTGATGCACTTGTTCCAGCAACTTAGAAAATAACGACCC	CP006740.1.1583	CP006740.1.1583	1580839	1581507	-	AutoIPR: IPR016892:Uncharacterised conservedprotein UCP028583;
long-mer1781	CP006740.1	1581073	1581162	TATGAAGGCTCCCCAACACATTAGGGTTAGATTGATCGCGCACACGACTTCCTTATTCAGAGGGTGCACCCCCCCCCTACCGTGACTCTC	CP006740.1.1583	CP006740.1.1583	1580839	1581507	-	AutoIPR: IPR016892:Uncharacterised conservedprotein UCP028583;
long-mer1782	CP006740.1	1581175	1581220	CCCACCACTTGCCGCTTCCTCGGGTTCCCCTTGTAAGGGATCGAAA	CP006740.1.1583	CP006740.1.1583	1580839	1581507	-	AutoIPR: IPR016892:Uncharacterised conservedprotein UCP028583;
long-mer1783	CP006740.1	1581223	1581319	TGGCAACGGAGTCATGGGCTTCTCACTCAGTGCAGCAGCCAGTTCCGCAGAAAGATCAAAAAAGCGCGCAGCGCAGCCTTTGTCCCCAGCATAAAGA	CP006740.1.1583	CP006740.1.1583	1580839	1581507	-	AutoIPR: IPR016892:Uncharacterised conservedprotein UCP028583;
long-mer1784	CP006740.1	1581382	1581459	AGGGCGGCCACAACAGCAACGTAGCGCCATCCCTTGCAATAACCGCGTGTGCATAATCGGCGTCAAACGATATTGGCG	CP006740.1.1583	CP006740.1.1583	1580839	1581507	-	AutoIPR: IPR016892:Uncharacterised conservedprotein UCP028583;
long-mer1785	CP006740.1	1581529	1581598	AGAATAATCACTATATTAATGCGACTAATTACTCATATTAAGAACCCTAGGGCACACCATCTACATTTAA	NA
long-mer1786	CP006740.1	1581688	1581742	GCGATGGCATTACCTCCCCGGCCACAGACCTGCACCATCACGGCTAACGGCACGA	CP006740.1.1584	CP006740.1.1584	1581609	1581866	-	
long-mer1787	CP006740.1	1581760	1581810	CAGCAGTGCCAGCGGCTTAACACACTGCTGTTACTTCCTGCCTGCGGCAGC	CP006740.1.1584	CP006740.1.1584	1581609	1581866	-	
long-mer1788	CP006740.1	1581832	1581897	GCGCACCACGCGATGGTCTTGACTGGTTCAGGCATCCACGTGAGGCCCACATGACATCCGCCGCGT	CP006740.1.1584	CP006740.1.1584	1581609	1581866	-	
long-mer1789	CP006740.1	1581933	1581970	TTTGATTGGAATCGCCTCCTGCATCTTCCAGGCCAGAA	NA
long-mer1790	CP006740.1	1582114	1582155	ATCGCCAGTTGCCACACCCACTGCGGGTACGCCGTGCGGTGC	CP006740.1.1585	CP006740.1.1585	1581979	1582326	-	
long-mer1791	CP006740.1	1582195	1582221	AATGAACACCAGCACGCCCAGGCCCAG	CP006740.1.1585	CP006740.1.1585	1581979	1582326	-	
long-mer1792	CP006740.1	1582257	1582299	CATACCACCAGTAGCGCAGCCACCACACCCAGAGGTGATACCA	CP006740.1.1585	CP006740.1.1585	1581979	1582326	-	
long-mer1793	CP006740.1	1582325	1582353	ATGACATTGATACTCCCTCGGACGTGTGG	CP006740.1.1585	CP006740.1.1585	1581979	1582326	-	
long-mer1794	CP006740.1	1582368	1582445	CGCACCACCAAAGTGAATGGTATTGCCACGCGCTGCACAGGTGTCCCAGGTGCGTGAGCACGTTGGGAGCACCGTGAT	NA
long-mer1795	CP006740.1	1582772	1582829	TGCGGCGGCTGATCCACAGCAATAATGCAACGATGAACAAGAAGGGGGGAAAGGTCAT	NA
long-mer1796	CP006740.1	1582866	1582908	GCACGGCGCAACACCAGGCCATGCACTTCGTGGCCTGCGGCGT	CP006740.1.1587	CP006740.1.1587	1582860	1583375	-	AutoIPR: IPR006429:Phage portal protein, lambdafamily;
long-mer1797	CP006740.1	1586160	1586215	ATCACGGTGAAGGTGGGTACGCCTGAGACGGGAGAGTCGGTCATGCCGCGCTTGCC	CP006740.1.1590	CP006740.1.1590	1585781	1586389	-	
long-mer1798	CP006740.1	1587185	1587215	GATGTAGCGGGCGGCCTGCTCAGCGGGTGCG	CP006740.1.1592	CP006740.1.1592	1586786	1588252	-	AutoIPR: IPR007936:Virulence-associated E;
long-mer1799	CP006740.1	1589181	1589208	GCTCGTGATGGAACGGACATACCCCCGT	CP006740.1.1593	CP006740.1.1593	1588249	1589304	-	AutoIPR: IPR002694:Zinc finger, CHC2-type;
long-mer1800	CP006740.1	1590763	1590805	GTACAGGTGTATGCATATAACCCACCCGGCGCGCGCCGACGTA	NA
long-mer1801	CP006740.1	1590972	1591014	TGGTTACCCAACACGTGGGTACGGGTCATCCAATTTGAACGCA	CP006740.1.1598	CP006740.1.1598	1590849	1591079	+	
long-mer1802	CP006740.1	1591934	1591959	GAAAACTGGGCGAGATTGCCGCCGAA	CP006740.1.1601	CP006740.1.1601	1591756	1592253	+	AutoIPR: IPR000424:Primosome PriB/single-strandDNA-binding;
long-mer1803	CP006740.1	1592206	1592234	GAGCAGGAATCAGACAATGATGAATGCGC	CP006740.1.1601	CP006740.1.1601	1591756	1592253	+	AutoIPR: IPR000424:Primosome PriB/single-strandDNA-binding;
long-mer1803	CP006740.1	1592206	1592234	GAGCAGGAATCAGACAATGATGAATGCGC	CP006740.1.1602	CP006740.1.1602	1592222	1592497	+	
long-mer1804	CP006740.1	1592238	1592263	TAAAACAAATGCATGACACTCCGTCG	CP006740.1.1601	CP006740.1.1601	1591756	1592253	+	AutoIPR: IPR000424:Primosome PriB/single-strandDNA-binding;
long-mer1804	CP006740.1	1592238	1592263	TAAAACAAATGCATGACACTCCGTCG	CP006740.1.1602	CP006740.1.1602	1592222	1592497	+	
long-mer1805	CP006740.1	1592868	1592895	CAATGTACCCACGTGGCAGCGTTTGGTT	CP006740.1.1603	CP006740.1.1603	1592497	1593669	+	AutoIPR: IPR011010:DNA breaking-rejoiningenzyme, catalytic core; IPR023109:Integrase/recombinase,N-terminal;
long-mer1806	CP006740.1	1592919	1592961	TGCACAGGGAGACAGTGAAGCAATTCAGCCGGCACCATCCAAG	CP006740.1.1603	CP006740.1.1603	1592497	1593669	+	AutoIPR: IPR011010:DNA breaking-rejoiningenzyme, catalytic core; IPR023109:Integrase/recombinase,N-terminal;
long-mer1807	CP006740.1	1593733	1593775	GAAGTTGGACTCGAACCAACGCCCCCCTGATTAACAGCAAGCC	NA
long-mer1808	CP006740.1	1593915	1593957	GGGTTTTCTAGAATGGCCGGGGCGGCTGGGTGTGCTTACAGCC	NA
long-mer1809	CP006740.1	1594440	1594482	CAGCTGGAAGGAGGACGAGCGACGCATCAACAACTGGCTGCTG	NA
long-mer1810	CP006740.1	1595068	1595110	TGTACGGCAGCACCCCCGGGCATCTAAGGCTTCCTCTGGCCGG	CP006740.1.1605	CP006740.1.1605	1594485	1595279	+	AutoIPR: IPR011010:DNA breaking-rejoiningenzyme, catalytic core;
long-mer1811	CP006740.1	1596090	1596132	AAGCGTCCGCATCAAGTCGATAAGCATCCACTCCGAGATATCG	CP006740.1.1606	CP006740.1.1606	1595136	1596590	-	AutoIPR:IPR029063:S-adenosyl-L-methionine-dependentmethyltransferase;
long-mer1812	CP006740.1	1597254	1597296	TTCTCCGATACTTTCAACGTCGATGTAACACTATCGGGTACGG	NA
long-mer1813	CP006740.1	1597319	1597361	GCTGTGGATTGCTTGGCCAGGCGCACCCGCGCGTGGCACCACC	NA
long-mer1814	CP006740.1	1597378	1597420	GCGTGCAGCCTTGGCCCTAGGTCACACCCCAGAGCACGCGCCC	NA
long-mer1815	CP006740.1	1623709	1623764	ATCACGGTGAAGGTGGGTACGCCTGAGACGGGAGAGTCGGTCATGCCGCGCTTGCC	CP006740.1.1641	CP006740.1.1641	1623330	1623938	-	
long-mer1816	CP006740.1	1624734	1624764	GATGTAGCGGGCGGCCTGCTCAGCGGGTGCG	CP006740.1.1643	CP006740.1.1643	1624335	1625801	-	AutoIPR: IPR007936:Virulence-associated E;
long-mer1817	CP006740.1	1626730	1626757	GCTCGTGATGGAACGGACATACCCCCGT	CP006740.1.1644	CP006740.1.1644	1625798	1626853	-	AutoIPR: IPR002694:Zinc finger, CHC2-type;
long-mer1818	CP006740.1	1628312	1628354	GTACAGGTGTATGCATATAACCCACCCGGCGCGCGCCGACGTA	NA
long-mer1819	CP006740.1	1628521	1628563	TGGTTACCCAACACGTGGGTACGGGTCATCCAATTTGAACGCA	CP006740.1.1649	CP006740.1.1649	1628398	1628628	+	
long-mer1820	CP006740.1	1629483	1629508	GAAAACTGGGCGAGATTGCCGCCGAA	CP006740.1.1652	CP006740.1.1652	1629305	1629802	+	AutoIPR: IPR000424:Primosome PriB/single-strandDNA-binding;
long-mer1821	CP006740.1	1629755	1629783	GAGCAGGAATCAGACAATGATGAATGCGC	CP006740.1.1652	CP006740.1.1652	1629305	1629802	+	AutoIPR: IPR000424:Primosome PriB/single-strandDNA-binding;
long-mer1821	CP006740.1	1629755	1629783	GAGCAGGAATCAGACAATGATGAATGCGC	CP006740.1.1653	CP006740.1.1653	1629771	1630046	+	
long-mer1822	CP006740.1	1629787	1629812	TAAAACAAATGCATGACACTCCGTCG	CP006740.1.1652	CP006740.1.1652	1629305	1629802	+	AutoIPR: IPR000424:Primosome PriB/single-strandDNA-binding;
long-mer1822	CP006740.1	1629787	1629812	TAAAACAAATGCATGACACTCCGTCG	CP006740.1.1653	CP006740.1.1653	1629771	1630046	+	
long-mer1823	CP006740.1	1630417	1630444	CAATGTACCCACGTGGCAGCGTTTGGTT	CP006740.1.1654	CP006740.1.1654	1630046	1631218	+	AutoIPR: IPR011010:DNA breaking-rejoiningenzyme, catalytic core; IPR023109:Integrase/recombinase,N-terminal;
long-mer1824	CP006740.1	1630468	1630510	TGCACAGGGAGACAGTGAAGCAATTCAGCCGGCACCATCCAAG	CP006740.1.1654	CP006740.1.1654	1630046	1631218	+	AutoIPR: IPR011010:DNA breaking-rejoiningenzyme, catalytic core; IPR023109:Integrase/recombinase,N-terminal;
long-mer1825	CP006740.1	1631282	1631324	GAAGTTGGACTCGAACCAACGCCCCCCTGATTAACAGCAAGCC	NA
long-mer1826	CP006740.1	1631464	1631506	GGGTTTTCTAGAATGGCCGGGGCGGCTGGGTGTGCTTACAGCC	NA
long-mer1827	CP006740.1	1631989	1632031	CAGCTGGAAGGAGGACGAGCGACGCATCAACAACTGGCTGCTG	NA
long-mer1828	CP006740.1	1632617	1632659	TGTACGGCAGCACCCCCGGGCATCTAAGGCTTCCTCTGGCCGG	CP006740.1.1656	CP006740.1.1656	1632034	1632828	+	AutoIPR: IPR011010:DNA breaking-rejoiningenzyme, catalytic core;
long-mer1829	CP006740.1	1633639	1633681	AAGCGTCCGCATCAAGTCGATAAGCATCCACTCCGAGATATCG	CP006740.1.1657	CP006740.1.1657	1632685	1634139	-	AutoIPR:IPR029063:S-adenosyl-L-methionine-dependentmethyltransferase;
long-mer1830	CP006740.1	1634803	1634845	TTCTCCGATACTTTCAACGTCGATGTAACACTATCGGGTACGG	NA
long-mer1831	CP006740.1	1634868	1634910	GCTGTGGATTGCTTGGCCAGGCGCACCCGCGCGTGGCACCACC	NA
long-mer1832	CP006740.1	1634927	1634969	GCGTGCAGCCTTGGCCCTAGGTCACACCCCAGAGCACGCGCCC	NA
long-mer1833	CP006740.1	1635221	1635265	GCTGAGCTATTCGGGCAATCTCGTAATTGTACCCAGCCACTCATG	NA
long-mer1834	CP006740.1	1643544	1643586	ATATGTAAGGACCAATTGAAGCAATAAGCATCCTTGCGTTCTT	CP006740.1.1666	CP006740.1.1666	1643246	1644640	-	AutoIPR: IPR027820:Domain of unknown functionDUF4478; IPR031100:LOG family;
long-mer1835	CP006740.1	1650201	1650243	TTCAGCCACAGCAAGACGTGCCTGACGCGCCGTAGCACCAGCC	CP006740.1.1670	CP006740.1.1670	1649049	1650446	-	AutoIPR: IPR016484:GTP-binding protein EngA;IPR027417:P-loop containing nucleoside triphosphatehydrolase;
long-mer1836	CP006740.1	1653532	1653554	GGTTGGATCCAACTCCAGCGCCC	CP006740.1.1674	CP006740.1.1674	1653298	1654107	-	AutoIPR: IPR013360:Pilus biogenesis/stabilitytype IV, PilW;
long-mer1837	CP006740.1	1653852	1653894	CCTGGCGCAATACTTCTTCTAACAACTTCTCGGCAGCTACATC	CP006740.1.1674	CP006740.1.1674	1653298	1654107	-	AutoIPR: IPR013360:Pilus biogenesis/stabilitytype IV, PilW;
long-mer1838	CP006740.1	1654066	1654108	AGAAGAAAACGCTAAAACCAGTGATATATCACGCTGCAACATC	CP006740.1.1674	CP006740.1.1674	1653298	1654107	-	AutoIPR: IPR013360:Pilus biogenesis/stabilitytype IV, PilW;
long-mer1838	CP006740.1	1654066	1654108	AGAAGAAAACGCTAAAACCAGTGATATATCACGCTGCAACATC	CP006740.1.1675	CP006740.1.1675	1654094	1655380	-	AutoIPR: IPR004383:Ribosomal RNA large subunitmethyltransferase RlmN/Cfr; IPR012726:Thiazolebiosynthesis ThiH;
long-mer1839	CP006740.1	1659886	1659928	GTTGCCAATCAAGCAGAGCACGCCATTCCGCAAAATTCCAGAT	CP006740.1.1679	CP006740.1.1679	1658806	1660098	-	AutoIPR: IPR001114:Adenylosuccinate synthetase;IPR027417:P-loop containing nucleoside triphosphatehydrolase;
long-mer1840	CP006740.1	1662231	1662273	GTATAGGTGCGGGTCATTAATTTGGTACTGCACATTGAGCGTG	CP006740.1.1682	CP006740.1.1682	1661517	1662656	-	AutoIPR: IPR001107:Band 7 protein;IPR010201:HflK;
long-mer1841	CP006740.1	1663622	1663664	CGGAGCGTCAGGCACCGTACGTACTATCCGCGAACACATCTGG	CP006740.1.1683	CP006740.1.1683	1662801	1663805	+	AutoIPR: IPR002085:Alcohol dehydrogenasesuperfamily, zinc-type; IPR016040:NAD(P)-binding domain;IPR020843:Polyketide synthase, enoylreductase domain;
long-mer1842	CP006740.1	1665827	1665869	AAACAACAAAACAAGAGCCGCGTTTCATCATGACGATTATGAA	NA
long-mer1843	CP006740.1	1666013	1666055	GACTCAAAAGAATGTAAAAATAATTTCCATGAATAAATCTAGC	NA
long-mer1844	CP006740.1	1666083	1666125	CACACATTTATGAATGCGTCACCATGGAAAACTATGAAAATAT	NA
long-mer1845	CP006740.1	1666719	1666747	AAAAAAAATTATGTACTTAAAGCGTCGGC	CP006740.1.1686	CP006740.1.1686	1666311	1666805	-	AutoIPR: IPR001801:Histone-like protein H-NS;IPR027444:Histone-like protein H-NS, C-terminal domain;
long-mer1846	CP006740.1	1667010	1667049	CAATACTGTATCAACATCGGCTGACTGCAACTCAGCAAGA	CP006740.1.1687	CP006740.1.1687	1666830	1668524	-	AutoIPR: IPR002316:Proline-tRNA ligase, classIIa;
long-mer1847	CP006740.1	1670003	1670045	ATCGCAAAACGTTTCCCGAACTAGCAAGCACAAACAAAACGCC	CP006740.1.1690	CP006740.1.1690	1669921	1670346	+	AutoIPR: IPR004615:DNA polymerase III, psisubunit;
long-mer1848	CP006740.1	1671114	1671156	TACCTCCCACATGAACGACGCCACACATACATGAACGACTAAT	CP006740.1.1692	CP006740.1.1692	1671085	1671231	-	
long-mer1849	CP006740.1	1673162	1673204	TGTTGCCATCAATGCATCGGGCGCCTTCAAATCAGGCCCCTGA	CP006740.1.1693	CP006740.1.1693	1671545	1673767	-	AutoIPR: IPR002772:Glycoside hydrolase family 3C-terminal domain; IPR017853:Glycoside hydrolasesuperfamily; IPR026891:Fibronectin type III-like domain;IPR026892:Glycoside hydrolase family 3;
long-mer1850	CP006740.1	1673291	1673321	ACGAGCAATATCCACTGCCGGCGCGTAAGTC	CP006740.1.1693	CP006740.1.1693	1671545	1673767	-	AutoIPR: IPR002772:Glycoside hydrolase family 3C-terminal domain; IPR017853:Glycoside hydrolasesuperfamily; IPR026891:Fibronectin type III-like domain;IPR026892:Glycoside hydrolase family 3;
long-mer1851	CP006740.1	1673462	1673504	GACTGGAATTCCGAGACGACTTTCCTCTACCGCTACCTGCTGG	CP006740.1.1693	CP006740.1.1693	1671545	1673767	-	AutoIPR: IPR002772:Glycoside hydrolase family 3C-terminal domain; IPR017853:Glycoside hydrolasesuperfamily; IPR026891:Fibronectin type III-like domain;IPR026892:Glycoside hydrolase family 3;
long-mer1852	CP006740.1	1673776	1673818	TTTGAAACGCGTATCTCAAAATACACTGACTGCCAGAAGAAGG	NA
long-mer1853	CP006740.1	1675297	1675339	TGCTGGAACCACATTAGCCAAACGCGGGATGACACCCAAACGC	CP006740.1.1694	CP006740.1.1694	1674250	1675584	-	AutoIPR: IPR006685:Mechanosensitive ion channelMscS; IPR010920:Like-Sm (LSM) domain;
long-mer1854	CP006740.1	1675673	1675715	CATCTGAGGTGGCAGCCAACATAAGGAGACGAGAATATCACCC	NA
long-mer1855	CP006740.1	1676140	1676182	TCCATAGAAAAATTTTTTCAGAGGAGATGAAACAAGCCAGAGT	CP006740.1.1695	CP006740.1.1695	1675782	1676144	-	AutoIPR: IPR006156:Dihydroneopterin aldolase;IPR006157:Dihydroneopterin aldolase/epimerase domain;
long-mer1856	CP006740.1	1677543	1677573	CTTAGCCGAGACTCGAAAGCGCGAGTTCTAC	CP006740.1.1697	CP006740.1.1697	1677460	1677675	+	AutoIPR: IPR001911:Ribosomal protein S21;
long-mer1857	CP006740.1	1677623	1677648	GCAATATGCGCCGTACCTCTCGGGAT	CP006740.1.1697	CP006740.1.1697	1677460	1677675	+	AutoIPR: IPR001911:Ribosomal protein S21;
long-mer1858	CP006740.1	1677691	1677726	TACGCCGCATCTTTAATACGCCGCATCTTTGTCTGT	NA
long-mer1859	CP006740.1	1677813	1677897	CCTGAGACATCATCAATCCAGAAAACCACCCACTGACGGCCAGTTTCCTCATTGACGGAGGCGTACATGAGCCTAAAACAGCAGA	CP006740.1.1698	CP006740.1.1698	1677879	1678325	+	AutoIPR: IPR003789:Aspartyl/glutamyl-tRNAamidotransferase subunit B-related;IPR023168:Aspartyl/glutamyl-tRNA(Asn/Gln)amidotransferase subunit B, C-terminal;
long-mer1860	CP006740.1	1679304	1679346	AGCGCCTACGGCTCAATGGGTTCATTGGTCATTATGCTGGTAT	CP006740.1.1699	CP006740.1.1699	1678569	1679447	+	AutoIPR: IPR017039:Virulence factor BrkB;
long-mer1861	CP006740.1	1681179	1681221	CGACCTGATACACCAGCGCCCTGAGATCACCACAGGCGCCCTG	CP006740.1.1700	CP006740.1.1700	1679728	1681461	+	AutoIPR: IPR006171:Toprim domain; IPR006295:DNAprimase, DnaG; IPR016136:DNA helicase DnaB,N-terminal/DNA primase DnaG, C-terminal; IPR030846:DNAprimase DnaG, bacteria;
long-mer1862	CP006740.1	1685050	1685092	AAAACGCTGCGCGAAATCCCGTGCCATCTCGATATGCTGAATC	CP006740.1.1705	CP006740.1.1705	1684258	1685565	-	AutoIPR: IPR002305:Aminoacyl-tRNA synthetase,class Ic; IPR024109:Tryptophan-tRNA ligase,bacterial-type;
long-mer1863	CP006740.1	1687426	1687468	ATCACCCAGCAAAATCAACTGTGTCCCGTCCGCCACAGCATCC	CP006740.1.1707	CP006740.1.1707	1686424	1688343	-	AutoIPR: IPR006344:RecBCD enzyme subunit RecD;IPR027417:P-loop containing nucleoside triphosphatehydrolase; IPR027785:UvrD-like helicase C-terminaldomain;
long-mer1864	CP006740.1	1695945	1695987	TCCGTATCGAACGCGGCGGACACACTGTTTTAAGCAATGTTGC	CP006740.1.1711	CP006740.1.1711	1695908	1696702	+	AutoIPR: IPR003439:ABC transporter-like;IPR027417:P-loop containing nucleoside triphosphatehydrolase;
long-mer1865	CP006740.1	1696039	1696081	TGGTAAATCGACCATGCTCGCCGCACTGACAGGCGAGCTTCGG	CP006740.1.1711	CP006740.1.1711	1695908	1696702	+	AutoIPR: IPR003439:ABC transporter-like;IPR027417:P-loop containing nucleoside triphosphatehydrolase;
long-mer1866	CP006740.1	1696557	1696599	CTAATAGCACGGTCATTTTTGTCGGCACGCCTGCGCAGCTGGA	CP006740.1.1711	CP006740.1.1711	1695908	1696702	+	AutoIPR: IPR003439:ABC transporter-like;IPR027417:P-loop containing nucleoside triphosphatehydrolase;
long-mer1867	CP006740.1	1697960	1698002	CTCAAACCTGGGGATCAGATCACATTTACTCAACCAGCAGTGG	CP006740.1.1713	CP006740.1.1713	1697594	1698130	+	AutoIPR: IPR003399:Mammalian cellentry-related; IPR030970:Probable phospholipid ABCtransporter-binding protein MlaD;
long-mer1868	CP006740.1	1698649	1698691	ATGATCGAAGGCATTTCTTACATACAAACTTTCAGAAATCAGT	CP006740.1.1714	CP006740.1.1714	1698127	1698783	+	AutoIPR: IPR008869:Toluene toleranceTtg2/phospholipid-binding protein MlaC; IPR023094:Toluenetolerance protein, alpha-helical;
long-mer1869	CP006740.1	1699277	1699319	CCTCCCTGGTGATGCCGACAGTAGCAGCAGATAACAACACCGC	CP006740.1.1716	CP006740.1.1716	1699093	1700145	+	AutoIPR: IPR007428:VacJ-like lipoprotein;
long-mer1870	CP006740.1	1700209	1700275	TCAAGCTGTGATAGATCACTGCGGCCACTGGTTGCAAAAAACGGGAACTCCACTGTCAATCTGATGT	CP006740.1.1717	CP006740.1.1717	1700224	1700598	-	
long-mer1871	CP006740.1	1700377	1700419	GAGCTGTTCGAAGTTGCAGAATACCCTTAAATAGTACAGATGC	CP006740.1.1717	CP006740.1.1717	1700224	1700598	-	
long-mer1872	CP006740.1	1700541	1700583	CCAACGTTGTCTTCATCACTGAGGAGCGCATGAGGTAATCGGA	CP006740.1.1717	CP006740.1.1717	1700224	1700598	-	
long-mer1873	CP006740.1	1700610	1700636	AGCCATACACCTTTCACAATCGATACA	NA
long-mer1874	CP006740.1	1701859	1701901	CAGCTCCGTCAGGCGCTGTCCGAGGGCATCTGCGAAACGTTGT	CP006740.1.1718	CP006740.1.1718	1700836	1702206	-	AutoIPR: IPR003798:DNA recombination RmuC;
long-mer1875	CP006740.1	1702309	1702351	TGCATCACCGCACCCTGATGCACGTCCAAGTCAGCAGATGATG	NA
long-mer1876	CP006740.1	1704743	1704785	AGCACTCGCTGCCAAAGCCGAATGAGAGGTGCAACTAAGCGCT	CP006740.1.1720	CP006740.1.1720	1703935	1705689	-	AutoIPR: IPR000515:ABC transporter type 1,transmembrane domain MetI-like;
long-mer1877	CP006740.1	1705957	1705992	AGCGTTAAATCAAACGGTCCGCCGGGTCATGCGCTG	CP006740.1.1721	CP006740.1.1721	1705961	1706095	-	
long-mer1878	CP006740.1	1707319	1707361	CGGTCCCAGTACTGAACCGCTAGCGCTGATTCTGCGGCAACTT	CP006740.1.1722	CP006740.1.1722	1706441	1707883	+	AutoIPR: IPR002293:Amino acid/polyaminetransporter I;
long-mer1879	CP006740.1	1726428	1726470	TGGAGGCTGCCCAAGAGGATGATTGGCCGTCATTTCGACGAAG	NA
long-mer1880	CP006740.1	1726697	1726739	CGTTAGAAACAACACCTAAAAAAAAGGAGATTTTTATCAGCAT	NA
long-mer1881	CP006740.1	1737928	1737970	CTCAAGCACATGTAATAGCGATTGATGCCCACGAATTTTACGT	CP006740.1.1746	CP006740.1.1746	1737238	1738896	-	AutoIPR: IPR017850:Alkaline-phosphatase-like,core domain;
long-mer1882	CP006740.1	1737994	1738036	CGGTGAAAACATGCACGGCACGGAAACTTCAGTATTGGTTCCA	CP006740.1.1746	CP006740.1.1746	1737238	1738896	-	AutoIPR: IPR017850:Alkaline-phosphatase-like,core domain;
long-mer1883	CP006740.1	1738403	1738445	AGGCCAAGCGCACGAGACCAAAGTCGCTGGCGAAACCGTAGCC	CP006740.1.1746	CP006740.1.1746	1737238	1738896	-	AutoIPR: IPR017850:Alkaline-phosphatase-like,core domain;
long-mer1884	CP006740.1	1745421	1745481	ATTCTCCGAACGAGACGCAGCTAGCAAAACTTGGACCATATCCGTGTTGTTGGGAACCGGA	CP006740.1.1752	CP006740.1.1752	1744809	1745867	-	AutoIPR: IPR005883:Type IV pilus assemblyprotein PilM;
long-mer1885	CP006740.1	1745626	1745668	ACCGCAGCAGCGGCAAATTTGACCTTAGTTCCAGAACGACTTA	CP006740.1.1752	CP006740.1.1752	1744809	1745867	-	AutoIPR: IPR005883:Type IV pilus assemblyprotein PilM;
long-mer1886	CP006740.1	1745808	1745850	TGCAGTTGAACTAATGTCGACGCCAACCAATACCGACTGTTTT	CP006740.1.1752	CP006740.1.1752	1744809	1745867	-	AutoIPR: IPR005883:Type IV pilus assemblyprotein PilM;
long-mer1887	CP006740.1	1746610	1746652	TCTAAACAAAAGTTTTTTCGGGAACCGTGCCTACGGCATCGCT	CP006740.1.1753	CP006740.1.1753	1746107	1748536	+	AutoIPR: IPR011815:Penicillin-binding protein1C; IPR012338:Beta-lactamase/transpeptidase-like;IPR012340:Nucleic acid-binding, OB-fold;IPR023346:Lysozyme-like domain;
long-mer1888	CP006740.1	1747225	1747267	TCACAGCGAATTGACGCTCCCACCGGCAGCCGCGCGCTGGACC	CP006740.1.1753	CP006740.1.1753	1746107	1748536	+	AutoIPR: IPR011815:Penicillin-binding protein1C; IPR012338:Beta-lactamase/transpeptidase-like;IPR012340:Nucleic acid-binding, OB-fold;IPR023346:Lysozyme-like domain;
long-mer1889	CP006740.1	1748239	1748281	GTTCTCAGGCTTTGGCGGACCCTATGTAACTACCGTATGGGTA	CP006740.1.1753	CP006740.1.1753	1746107	1748536	+	AutoIPR: IPR011815:Penicillin-binding protein1C; IPR012338:Beta-lactamase/transpeptidase-like;IPR012340:Nucleic acid-binding, OB-fold;IPR023346:Lysozyme-like domain;
long-mer1890	CP006740.1	1748742	1748784	TTCAGCAATACCGATATGAATCAAACATCCCAACCAAGGAATA	NA
long-mer1891	CP006740.1	1749020	1749062	AGCAGCAACCTCACTAAAGCGTCGCGCTTGTACCAAACGCGCC	CP006740.1.1755	CP006740.1.1755	1748840	1749805	-	AutoIPR: IPR001395:Aldo/keto reductase;IPR023210:NADP-dependent oxidoreductase domain;
long-mer1892	CP006740.1	1750400	1750442	CTATAGCCGTGGTCCAGGAGGGAAAGGCTTCAACCAAGCCGTG	CP006740.1.1756	CP006740.1.1756	1750308	1751261	+	AutoIPR: IPR002139:Ribokinase;IPR002173:Carbohydrate/puine kinase, PfkB, conservedsite; IPR029056:Ribokinase-like;
long-mer1893	CP006740.1	1751553	1751622	TCCACCATGTCCTAGTCCTACAGCTCTGCCGTGTTCAGGTCAAGCAAGTAGACAACCTATCCGCTGACCT	NA
long-mer1894	CP006740.1	1751665	1751707	AACACAAATTTTCAAAGGATGTGACACAAACCAGCATCAAAAA	NA
long-mer1895	CP006740.1	1751850	1751892	ATCGAAAAATCCATGTCACTGCCATCCTGCTCATTGCAATACA	NA
long-mer1896	CP006740.1	1751908	1751950	TCACCAATGACCAGAGTAAGAACACCCGCCACTTCTTAAAGAT	NA
long-mer1897	CP006740.1	1752274	1752316	ACGCCACATCCTGCGAAACAGCCACACAACCCAAGGTCTGTCA	NA
long-mer1898	CP006740.1	1752721	1752763	GCGCAACGTCGAAGCGACATTCTTAAGTGCGCCATAAAATTGC	CP006740.1.1757	CP006740.1.1757	1752445	1753170	-	AutoIPR: IPR006664:Outer membrane protein,bacterial;
long-mer1899	CP006740.1	1753362	1753444	ACTGCAAAAAGCAATCCAATCCGCCTATCCAGCACACCTACTGCTCGAATCCTGATATCCATACAATCCTTTTCCCGCAACGC	NA
long-mer1900	CP006740.1	1755128	1755167	GGCCTGCTCAGCCTCAACAGAGTGAGGAGGGACGCGCAAC	CP006740.1.1758	CP006740.1.1758	1753826	1755241	-	AutoIPR: IPR007692:DNA helicase, DnaB type;IPR019889:DNA helicase, DnaB-like, phage;IPR027417:P-loop containing nucleoside triphosphatehydrolase;
long-mer1901	CP006740.1	1756442	1756463	TAAAATGATAGCGAAATTGTTC	CP006740.1.1759	CP006740.1.1759	1755953	1757215	-	AutoIPR: IPR005152:Lipase, secreted;IPR029058:Alpha/Beta hydrolase fold;
long-mer1902	CP006740.1	1756853	1756895	GGCCTGTTCAGAGCGGCGGAACGTCTGTCCATCACGGCCCCAA	CP006740.1.1759	CP006740.1.1759	1755953	1757215	-	AutoIPR: IPR005152:Lipase, secreted;IPR029058:Alpha/Beta hydrolase fold;
long-mer1903	CP006740.1	1756928	1756970	CCCGTCTGGAACAAGCACCACGCCAGATGCCCTGGCCGGTTCA	CP006740.1.1759	CP006740.1.1759	1755953	1757215	-	AutoIPR: IPR005152:Lipase, secreted;IPR029058:Alpha/Beta hydrolase fold;
long-mer1904	CP006740.1	1757269	1757350	GATTTAAATTCATTACATGCACCTGATGAATTAACAGCACGATTCTAAATCTGAAAACATACAGAAATTCTCAAAAAATCAT	NA
long-mer1905	CP006740.1	1757490	1757531	CTTATTTCGGCTGCTAGCTATCCACGTGCTCCATTCCTCCAG	NA
long-mer1906	CP006740.1	1757871	1757913	TACAACGGATGTTACAAAAAGTAAAGTCACAACCATTCATGTG	NA
long-mer1907	CP006740.1	1759225	1759267	CCTGGCCGGTTCACCAACCACGCCAACCGTTGTATACGTCATT	CP006740.1.1760	CP006740.1.1760	1758214	1759482	-	AutoIPR: IPR005152:Lipase, secreted;IPR029058:Alpha/Beta hydrolase fold;
long-mer1908	CP006740.1	1759462	1759525	GCGTTGAGAACCATACATCATGGTCAATAACCTATTTATGTAGTGGATGGAAAGAAATAAAACA	CP006740.1.1760	CP006740.1.1760	1758214	1759482	-	AutoIPR: IPR005152:Lipase, secreted;IPR029058:Alpha/Beta hydrolase fold;
long-mer1909	CP006740.1	1764101	1764143	CTGAAAGTATTCCTGCATCACTGCATTGACCACAGAAAATTGC	CP006740.1.1763	CP006740.1.1763	1764011	1764394	-	AutoIPR: IPR006175:YjgF/YER057c/UK114 family;IPR013813:Endoribonuclease L-PSP/chorismate mutase-like;
long-mer1910	CP006740.1	1764582	1764624	TATCAAGGACGGAAGCTATTGGCGATATACGCTCTGTACTGCA	CP006740.1.1764	CP006740.1.1764	1764597	1766768	-	AutoIPR: IPR003607:HD/PDEase domain;IPR004811:RelA/SpoT family; IPR012675:Beta-grasp domain;
long-mer1911	CP006740.1	1764856	1764898	ATCGGCACCCAACGCTCAGGTAATTTACGCAATTCATTCAGGT	CP006740.1.1764	CP006740.1.1764	1764597	1766768	-	AutoIPR: IPR003607:HD/PDEase domain;IPR004811:RelA/SpoT family; IPR012675:Beta-grasp domain;
long-mer1912	CP006740.1	1765031	1765073	TCTCGCGTGAGTGCTCAATCGTCGTGTTGCCAAGCAATTGCGT	CP006740.1.1764	CP006740.1.1764	1764597	1766768	-	AutoIPR: IPR003607:HD/PDEase domain;IPR004811:RelA/SpoT family; IPR012675:Beta-grasp domain;
long-mer1913	CP006740.1	1767175	1767224	AGCAATATTCTGCAATCAATGTAAGATCACGGTGCTCTTCATGACTCCGG	NA
long-mer1914	CP006740.1	1767477	1767519	GTATGAGCGCTTAATTGATGACGTAATGCATTCGTTGCAATCA	NA
long-mer1915	CP006740.1	1767677	1767719	TGTGGTTACATTCCCCTCCCCAAACTGCGGCAACAGTGCAACC	NA
long-mer1916	CP006740.1	1767730	1767807	AACGTAGCCAGATAACACGCTATGCATTGCAAGATTTTTACATCCCCCCTGTATAAAAAGTGCCGATCTTCTAACACC	NA
long-mer1917	CP006740.1	1768423	1768465	CGCAGTGGTACAGCCTGGGGTAATCAACAATGACTTACAACAA	CP006740.1.1765	CP006740.1.1765	1768100	1769485	+	AutoIPR: IPR012175:Xanthine dehydrogenase,small subunit, bacteria; IPR016164:FAD-linkedoxidase-like, C-terminal; IPR016166:FAD-binding, type 2;
long-mer1918	CP006740.1	1768628	1768670	GATGTAATCCGCTGTGGCGGTACTTATACGAAGAACGCCACCG	CP006740.1.1765	CP006740.1.1765	1768100	1769485	+	AutoIPR: IPR012175:Xanthine dehydrogenase,small subunit, bacteria; IPR016164:FAD-linkedoxidase-like, C-terminal; IPR016166:FAD-binding, type 2;
long-mer1919	CP006740.1	1769646	1769688	TGCGACAACTATAGCAAGGGCTGTTCGACTTGCGGTTCCAGTA	NA
long-mer1920	CP006740.1	1770151	1770182	TCATCGCATTCATTTAGAGTAACCTAGGCAGT	NA
long-mer1921	CP006740.1	1770853	1770894	CCTGCCAGATCAATACACTTACAATACACTTATAAAAAATAA	NA
long-mer1922	CP006740.1	1772057	1772099	CCTGCTCCAACACCGCCGCCGGCACCGCCTGCTCCAAGCTGTG	CP006740.1.1766	CP006740.1.1766	1771415	1772542	+	AutoIPR: IPR006664:Outer membrane protein,bacterial; IPR011250:Outer membrane protein/outermembrane enzyme PagP,  beta-barrel;
long-mer1923	CP006740.1	1772631	1772673	CGGGAATCTTTCCCCATAAGTGATTGATTTTATAGATAACTCG	NA
long-mer1924	CP006740.1	1775177	1775227	CGGGCTAGTGATAACTGAAACTAGACGAGTCGCACATTCAGCACCACTCCC	CP006740.1.1770	CP006740.1.1770	1774388	1777171	-	AutoIPR: IPR011276:TonB-dependenthaem/haemoglobin receptor;
long-mer1925	CP006740.1	1776068	1776103	AGCACCTGAAACGGCAGATGGGAAATTACTGAACTC	CP006740.1.1770	CP006740.1.1770	1774388	1777171	-	AutoIPR: IPR011276:TonB-dependenthaem/haemoglobin receptor;
long-mer1926	CP006740.1	1777317	1777359	CAAATGCAACAATCCCGGTATAGGCAACCTAAGTATTAAGATA	NA
long-mer1927	CP006740.1	1777911	1777953	TATGCCACTGATTAATAAAATACCACACTGCAACATTTCACCC	CP006740.1.1772	CP006740.1.1772	1777833	1777946	-	
long-mer1928	CP006740.1	1778975	1779009	AGTCCATAGATTTTTGCGTATTGCTCAAATATTTT	NA
long-mer1929	CP006740.1	1779157	1779199	ATCCCGTTGTATTGAGCCAACCCAAGGATCAATTCGCGTTCGG	NA
long-mer1930	CP006740.1	1780220	1780262	GCAGCGTGCCAGGTAAGGCGCATTTGCCTGCGGTGTAGACAAT	CP006740.1.1774	CP006740.1.1774	1779519	1780682	-	AutoIPR: IPR011083:Phage tail collar domain;
long-mer1931	CP006740.1	1782549	1782591	AGCAGCCGCCAGAATTCAAGCACGTCTTGATCGGCTCGCACTT	CP006740.1.1777	CP006740.1.1777	1782487	1782783	+	AutoIPR: IPR009241:Addiction module killerprotein;
long-mer1932	CP006740.1	1782678	1782720	GAAGCATGGTGCAGTACTGATCCTCTTACTTTGCGGTGGCGAT	CP006740.1.1777	CP006740.1.1777	1782487	1782783	+	AutoIPR: IPR009241:Addiction module killerprotein;
long-mer1933	CP006740.1	1782750	1782792	GGCTAAGGCACTGGCTGCACTATGGAAGGATTAGACCATGAAT	CP006740.1.1778	CP006740.1.1778	1782787	1783092	+	AutoIPR: IPR010982:Lambda repressor-like,DNA-binding domain; IPR014057:Addiction module antidoteprotein, HI1420;
long-mer1933	CP006740.1	1782750	1782792	GGCTAAGGCACTGGCTGCACTATGGAAGGATTAGACCATGAAT	CP006740.1.1777	CP006740.1.1777	1782487	1782783	+	AutoIPR: IPR009241:Addiction module killerprotein;
long-mer1934	CP006740.1	1783270	1783312	GGTCGGCAGGCCGCTCCATCACCTCCAGCCACGGCAGGCCGTG	CP006740.1.1779	CP006740.1.1779	1783103	1783456	-	
long-mer1935	CP006740.1	1783394	1783436	ATAGTTGCCGCGCCCGTTGCCCAAGGTCCAATCCCCTTGGCTG	CP006740.1.1779	CP006740.1.1779	1783103	1783456	-	
long-mer1936	CP006740.1	1790956	1790991	TGCAAAAAAGCGGCCGGTGGCTGCTGCGGTTTTGGA	CP006740.1.1789	CP006740.1.1789	1789681	1791177	-	AutoIPR: IPR021808:Bacteriophage rv5, Orf53;
long-mer1937	CP006740.1	1795478	1795520	GATCTGTTTCACCTCGTAGGCATCGCCCTCCGGGGTCCAGCCC	CP006740.1.1797	CP006740.1.1797	1794725	1795933	-	AutoIPR: IPR016913:Uncharacterised conservedprotein UCP029215;
long-mer1938	CP006740.1	1795616	1795658	GGCCACCAGATACTCCCCTTCACGCCGTGGATTGCGGGCAAAG	CP006740.1.1797	CP006740.1.1797	1794725	1795933	-	AutoIPR: IPR016913:Uncharacterised conservedprotein UCP029215;
long-mer1939	CP006740.1	1795799	1795835	GGGATCCGCATCGCTTACCCCTAATTCGTGGGCGGCA	CP006740.1.1797	CP006740.1.1797	1794725	1795933	-	AutoIPR: IPR016913:Uncharacterised conservedprotein UCP029215;
long-mer1940	CP006740.1	1796839	1796880	GTATCATGGCGCATGGAAGGGCCCAAACCGATTGAATTCAGA	CP006740.1.1799	CP006740.1.1799	1796851	1797189	+	AutoIPR: IPR009241:Addiction module killerprotein;
long-mer1941	CP006740.1	1797057	1797099	CTACGTCGCCACGCTGCCCGATGCTGTCTATGTGTTGCATTGC	CP006740.1.1799	CP006740.1.1799	1796851	1797189	+	AutoIPR: IPR009241:Addiction module killerprotein;
long-mer1942	CP006740.1	1797606	1797633	ATCGCGCTCGGTGATCTTTGAATAGGTT	CP006740.1.1801	CP006740.1.1801	1797516	1798175	-	AutoIPR: IPR024459:Protein of unknown functionDUF1073;
long-mer1943	CP006740.1	1797695	1797737	TCTGATCACGCTCGGCACGCAACTTCTCAATGCTCGCCTGTTC	CP006740.1.1801	CP006740.1.1801	1797516	1798175	-	AutoIPR: IPR024459:Protein of unknown functionDUF1073;
long-mer1944	CP006740.1	1798454	1798509	GTCAGCGATAGCCTGGTCCCCTGCATGACCGAGGTCGGATCAAACGGCAAGCACGG	CP006740.1.1802	CP006740.1.1802	1798183	1798677	-	AutoIPR: IPR024459:Protein of unknown functionDUF1073;
long-mer1945	CP006740.1	1798871	1798949	CATGCTGTCCCTCTGGCGAAGTAGCAGGCGGGAGGCAAGCATCAATAAACACGCTAGCTTGCGCAGCGGCATAGAACCG	NA
long-mer1946	CP006740.1	1799039	1799110	CAGCTTACGGGCGCGTTGGTAATCCTCGGTGTTTTTTTGGCGGGCGGCTTCAATGGTGAAGGCGTGTATCCC	CP006740.1.1803	CP006740.1.1803	1798997	1800019	-	AutoIPR: IPR011010:DNA breaking-rejoiningenzyme, catalytic core; IPR013762:Integrase-like,catalytic core; IPR023109:Integrase/recombinase,N-terminal; IPR025166:Domain of unknown functionDUF4102;
long-mer1947	CP006740.1	1799879	1799921	GAGGCGGGCATTCCTGAGCGATAGGGCGGGATACTTGCCCAGC	CP006740.1.1803	CP006740.1.1803	1798997	1800019	-	AutoIPR: IPR011010:DNA breaking-rejoiningenzyme, catalytic core; IPR013762:Integrase-like,catalytic core; IPR023109:Integrase/recombinase,N-terminal; IPR025166:Domain of unknown functionDUF4102;
long-mer1948	CP006740.1	1800002	1800042	CCCCCGTTCATCAGCCACGGATAAATCCTGTCTCTGGGCTT	CP006740.1.1803	CP006740.1.1803	1798997	1800019	-	AutoIPR: IPR011010:DNA breaking-rejoiningenzyme, catalytic core; IPR013762:Integrase-like,catalytic core; IPR023109:Integrase/recombinase,N-terminal; IPR025166:Domain of unknown functionDUF4102;
long-mer1949	CP006740.1	1800056	1800159	GCGGTGTCTGTGAGCGGCATGCGGGCCTCTTTATGTCCATGTCATCCTGTTCAGTACGTCCATCCATCTACATTGACATAAATATGGACATAAAAAACGTTGGC	NA
long-mer1950	CP006740.1	1800217	1800259	TTAAGAGGGGGACTGGATGTCCTGGGACGTTAAAAAACTAGTG	CP006740.1.1804	CP006740.1.1804	1800246	1800491	-	
long-mer1951	CP006740.1	1800426	1800462	GACATGCTGAGGCGCAGCACCGGATCTGGCCCGCGCG	CP006740.1.1804	CP006740.1.1804	1800246	1800491	-	
long-mer1952	CP006740.1	1800644	1800677	AATCACCACCCATCCCGCATCAATGTAGGACACC	CP006740.1.1805	CP006740.1.1805	1800488	1802038	-	AutoIPR: IPR004921:Terminase, large subunit;IPR006517:Archaeophage PsiM2, terminase large subunit;
long-mer1953	CP006740.1	1800925	1800949	AGATACGCTTGTCCTCTCCCAACCC	CP006740.1.1805	CP006740.1.1805	1800488	1802038	-	AutoIPR: IPR004921:Terminase, large subunit;IPR006517:Archaeophage PsiM2, terminase large subunit;
long-mer1954	CP006740.1	1803161	1803203	CCTTCTCCCGCCCCCCACTTTAGGGACAATAAAGCTTTGAATT	CP006740.1.1808	CP006740.1.1808	1803143	1803472	-	AutoIPR: IPR006481:Bacteriophage lambda, GpS,holin;
long-mer1955	CP006740.1	1803299	1803320	TGCAAACAGCCCCACAAGCCCA	CP006740.1.1808	CP006740.1.1808	1803143	1803472	-	AutoIPR: IPR006481:Bacteriophage lambda, GpS,holin;
long-mer1956	CP006740.1	1803436	1803478	CTTTCCACCAGGACATCATGGACGAGGGATCAATCACGGCGAC	CP006740.1.1809	CP006740.1.1809	1803465	1803965	-	AutoIPR: IPR002196:Glycoside hydrolase, family24; IPR023346:Lysozyme-like domain;
long-mer1956	CP006740.1	1803436	1803478	CTTTCCACCAGGACATCATGGACGAGGGATCAATCACGGCGAC	CP006740.1.1808	CP006740.1.1808	1803143	1803472	-	AutoIPR: IPR006481:Bacteriophage lambda, GpS,holin;
long-mer1957	CP006740.1	1803672	1803693	GTGGAACGCGCCCACACCAATG	CP006740.1.1809	CP006740.1.1809	1803465	1803965	-	AutoIPR: IPR002196:Glycoside hydrolase, family24; IPR023346:Lysozyme-like domain;
long-mer1958	CP006740.1	1803727	1803769	TGTTGCTTGAGTGGCACACGCGCATAACGCCGTACAGCCGGTT	CP006740.1.1809	CP006740.1.1809	1803465	1803965	-	AutoIPR: IPR002196:Glycoside hydrolase, family24; IPR023346:Lysozyme-like domain;
long-mer1959	CP006740.1	1803786	1803822	TCGAGCACGTAACATTGCATCCGCTTCCTGCTCATTG	CP006740.1.1809	CP006740.1.1809	1803465	1803965	-	AutoIPR: IPR002196:Glycoside hydrolase, family24; IPR023346:Lysozyme-like domain;
long-mer1960	CP006740.1	1803825	1803851	AAGACGCATATCAGGCCTAACGTGCTT	CP006740.1.1809	CP006740.1.1809	1803465	1803965	-	AutoIPR: IPR002196:Glycoside hydrolase, family24; IPR023346:Lysozyme-like domain;
long-mer1961	CP006740.1	1803958	1803988	GTCTGCATGAGGGGACTCCAGTACGCAAAAA	CP006740.1.1809	CP006740.1.1809	1803465	1803965	-	AutoIPR: IPR002196:Glycoside hydrolase, family24; IPR023346:Lysozyme-like domain;
long-mer1962	CP006740.1	1804120	1804187	AATGCAACACTACGCGACGACGCAGGGTAGTTGCATCGCTACAGATGCTTATCGGTTGAGCGGATGCT	CP006740.1.1810	CP006740.1.1810	1804168	1804506	-	AutoIPR: IPR025528:Protein of unknown functionDUF4415;
long-mer1963	CP006740.1	1807741	1807768	CGGTGGCTTGTACGGCCCAGTACCGTTG	CP006740.1.1815	CP006740.1.1815	1807648	1808496	-	
long-mer1964	CP006740.1	1808677	1808719	GCAACTGGCGAACAACCTTCCATACCACTGCTGGCTCCGAGTT	CP006740.1.1816	CP006740.1.1816	1808498	1808758	-	
long-mer1965	CP006740.1	1808740	1808789	GGCGTGCGTAATAATTCATGCAACCTCCATCAGACACGCGATGACGTCTG	CP006740.1.1816	CP006740.1.1816	1808498	1808758	-	
long-mer1965	CP006740.1	1808740	1808789	GGCGTGCGTAATAATTCATGCAACCTCCATCAGACACGCGATGACGTCTG	CP006740.1.1817	CP006740.1.1817	1808755	1809897	-	AutoIPR: IPR003497:BRO N-terminal domain;
long-mer1966	CP006740.1	1808986	1809028	AAGCGGTTCCTGTAACGCAGGTAATGCGCGGCGTATTTCTTCG	CP006740.1.1817	CP006740.1.1817	1808755	1809897	-	AutoIPR: IPR003497:BRO N-terminal domain;
long-mer1967	CP006740.1	1809932	1809953	AGGCGGCCTGTTCCAGGTGTGG	CP006740.1.1818	CP006740.1.1818	1809930	1810799	-	AutoIPR: IPR003497:BRO N-terminal domain;
long-mer1968	CP006740.1	1810652	1810697	CGACGTAAAAACGTGCGGGCGCAAAAAAAAAACCGCATGGTTTTCG	CP006740.1.1818	CP006740.1.1818	1809930	1810799	-	AutoIPR: IPR003497:BRO N-terminal domain;
long-mer1969	CP006740.1	1810721	1810751	AGTTCTTACACTCCTTACCGGAGACGGTACC	CP006740.1.1818	CP006740.1.1818	1809930	1810799	-	AutoIPR: IPR003497:BRO N-terminal domain;
long-mer1970	CP006740.1	1810890	1810932	TAAGCGTCCTTTAGTGCTTGTATTGCAGCGTGTTCTACCGCTT	CP006740.1.1819	CP006740.1.1819	1810796	1811011	-	
long-mer1971	CP006740.1	1810977	1811019	ATTTTTCGATCAGCAGGGCTTTGATAAATTTCCACAGGGCCTC	CP006740.1.1819	CP006740.1.1819	1810796	1811011	-	
long-mer1972	CP006740.1	1811052	1811094	CTGCTTGCCGCTTATCATTCTGTATCGCAGCAGTTGCTACCGA	CP006740.1.1820	CP006740.1.1820	1811041	1811229	-	
long-mer1973	CP006740.1	1811209	1811233	GTGAGTTGGATCGGCATACATGGAT	CP006740.1.1820	CP006740.1.1820	1811041	1811229	-	
long-mer1974	CP006740.1	1811309	1811330	GCCTCTTGATGCTTCTTAAAAG	NA
long-mer1975	CP006740.1	1811690	1811732	AAGGTGGGCTTGGATGATCGTTCTCCACAAATGGATAAAAGGG	CP006740.1.1821	CP006740.1.1821	1811459	1811992	+	
long-mer1976	CP006740.1	1811782	1811841	CTGCATCGGACACCTCCGGCAGGTGGCCTGTGGGGGGGGGCGCCGAATACGTCTGGGCGA	CP006740.1.1821	CP006740.1.1821	1811459	1811992	+	
long-mer1977	CP006740.1	1812435	1812473	GTTATAAACTCTGTTGAGTTCACACCAAATTACATTCGC	CP006740.1.1822	CP006740.1.1822	1812123	1812782	+	AutoIPR: IPR006200:LexA repressor;IPR028360:Peptidase S24/S26, beta-ribbon domain;
long-mer1978	CP006740.1	1812623	1812659	TACAGGTAACGGACAACAAATCAAAGCGTTACATGAG	CP006740.1.1822	CP006740.1.1822	1812123	1812782	+	AutoIPR: IPR006200:LexA repressor;IPR028360:Peptidase S24/S26, beta-ribbon domain;
long-mer1979	CP006740.1	1812922	1812964	ACGCTTTAATCATATCCGCCTAGCTGACCACGCCCCAGTCGAT	CP006740.1.1823	CP006740.1.1823	1812941	1813444	-	AutoIPR: IPR003812:Fido domain;
long-mer1980	CP006740.1	1812986	1813064	CAATTGCGCGATGAATTCCCGCTGCGTCCTGCCATTTCCCTCGCGGAATGGGTGAAGTACATTAATTTCACCAAGATAA	CP006740.1.1823	CP006740.1.1823	1812941	1813444	-	AutoIPR: IPR003812:Fido domain;
long-mer1981	CP006740.1	1813591	1813633	CACAGCACGGCGTTCAGCTTTTTCATGATCTGTCAGCATGATT	CP006740.1.1824	CP006740.1.1824	1813441	1813629	-	
long-mer1982	CP006740.1	1813900	1813967	CGGCAAATATTTTTACCTATGAGTATTTAAATTATTTATACCCATGAGTAATTTATCTCCATCGCCCC	NA
long-mer1983	CP006740.1	1813995	1814033	AAGGAGATATCGAAATGACATCAGATACCTACGGCCCAG	CP006740.1.1825	CP006740.1.1825	1814009	1814464	+	
long-mer1984	CP006740.1	1814272	1814314	GCTGCTGCTTGATTGCTTTAAAGCCCTTGATATCGGCTACGTA	CP006740.1.1825	CP006740.1.1825	1814009	1814464	+	
long-mer1985	CP006740.1	1814342	1814394	ATACACGTGCATCCCTTTCACTCACTGTATTTGCACGTAAAGGCTGCTGCTAA	CP006740.1.1825	CP006740.1.1825	1814009	1814464	+	
long-mer1986	CP006740.1	1814499	1814530	CGTATTAGCACCTAAAAAAGCACCGCTGTTTT	CP006740.1.1826	CP006740.1.1826	1814461	1814886	+	
long-mer1987	CP006740.1	1814692	1814734	AATGGCCCGCAAAGCGATATAGAAAAGTGGGTTATCAGGTTCT	CP006740.1.1826	CP006740.1.1826	1814461	1814886	+	
long-mer1988	CP006740.1	1815278	1815299	ATGGCTTCACGTCCGCGCTGTC	CP006740.1.1827	CP006740.1.1827	1814883	1815353	+	AutoIPR: IPR011460:Protein of unknown functionDUF1566;
long-mer1989	CP006740.1	1815710	1815752	TGGTATCACCGTAGCGGTATCAATGCCATGCAGGAGGAATACG	CP006740.1.1828	CP006740.1.1828	1815350	1815757	+	
long-mer1990	CP006740.1	1817475	1817517	GGTGTAGGGCTGCGATGTGGCGCTACAACAACGTAGGCGAATT	CP006740.1.1833	CP006740.1.1833	1816871	1818151	+	AutoIPR: IPR021229:Protein of unknown functionDUF2800;
long-mer1991	CP006740.1	1817993	1818020	CATAGGGCAACAGGGGCGCCCGTTGTTG	CP006740.1.1833	CP006740.1.1833	1816871	1818151	+	AutoIPR: IPR021229:Protein of unknown functionDUF2800;
long-mer1992	CP006740.1	1819340	1819367	CGTTCTGGAGTTTGGCAATCCGCGCCAA	CP006740.1.1835	CP006740.1.1835	1818705	1820003	+	AutoIPR: IPR003497:BRO N-terminal domain;
long-mer1993	CP006740.1	1819499	1819541	TGCGGCCAAGCGTTTTAAGCGCTGGGTGACGAGCGAAGTTCTG	CP006740.1.1835	CP006740.1.1835	1818705	1820003	+	AutoIPR: IPR003497:BRO N-terminal domain;
long-mer1994	CP006740.1	1819841	1819886	AGCCTCCAGCGGCCTGCAATTCCGCAATGAACGCGACGCGTGGGAG	CP006740.1.1835	CP006740.1.1835	1818705	1820003	+	AutoIPR: IPR003497:BRO N-terminal domain;
long-mer1995	CP006740.1	1820241	1820283	CCATTTTGACCGGACCGTGCTGCGCCATTGCGGCATCGACATC	CP006740.1.1836	CP006740.1.1836	1820005	1822185	+	AutoIPR: IPR018320:DNA polymerase 1;
long-mer1996	CP006740.1	1820325	1820350	CCATGCGCTGCCTGGGGCGCTAGGCA	CP006740.1.1836	CP006740.1.1836	1820005	1822185	+	AutoIPR: IPR018320:DNA polymerase 1;
long-mer1997	CP006740.1	1821228	1821252	CAAACTGCACGCGTTTCGTGATTTT	CP006740.1.1836	CP006740.1.1836	1820005	1822185	+	AutoIPR: IPR018320:DNA polymerase 1;
long-mer1998	CP006740.1	1821313	1821342	CTGCGCGGCGCACCGATCACCTTGCAATGG	CP006740.1.1836	CP006740.1.1836	1820005	1822185	+	AutoIPR: IPR018320:DNA polymerase 1;
long-mer1999	CP006740.1	1821707	1821749	CGTTTTGGAAGGCGTTGCAGTGCGCAGTTACAGACGCCATCGG	CP006740.1.1836	CP006740.1.1836	1820005	1822185	+	AutoIPR: IPR018320:DNA polymerase 1;
long-mer2000	CP006740.1	1823739	1823781	GTACACCGATGACACACGTCATGCCTGGGAAGTCGTGCACGAT	CP006740.1.1839	CP006740.1.1839	1822852	1824270	+	AutoIPR: IPR000330:SNF2-related;IPR027417:P-loop containing nucleoside triphosphatehydrolase;
long-mer2001	CP006740.1	1824560	1824602	GCCCTCAGAAGTCCGGCGTGGCGTATTACTACTACGATCATGG	CP006740.1.1841	CP006740.1.1841	1824511	1825530	+	AutoIPR: IPR002104:Integrase, catalytic;IPR011010:DNA breaking-rejoining enzyme, catalytic core;
long-mer2002	CP006740.1	1824672	1824714	GGAGCATGCGCAGATCACTCCCGCCATTGCGGTGACGTTTCGC	CP006740.1.1841	CP006740.1.1841	1824511	1825530	+	AutoIPR: IPR002104:Integrase, catalytic;IPR011010:DNA breaking-rejoining enzyme, catalytic core;
long-mer2003	CP006740.1	1825194	1825245	GATTGCGATTACGGGTGAGTTGGCGGTTCTGATAAAGCGTATTTTTGATCAC	CP006740.1.1841	CP006740.1.1841	1824511	1825530	+	AutoIPR: IPR002104:Integrase, catalytic;IPR011010:DNA breaking-rejoining enzyme, catalytic core;
long-mer2004	CP006740.1	1825597	1825633	TTACTCATTAAAGTGAGGGGGTTCGTTAGCCGCTATG	CP006740.1.1842	CP006740.1.1842	1825609	1826262	+	AutoIPR: IPR014547:Uncharacterised conservedprotein UCP028477;
long-mer2005	CP006740.1	1825722	1825764	TTATTCGGAATTGTACCGTGAAGGGTTGGCTAACTTTATCGGC	CP006740.1.1842	CP006740.1.1842	1825609	1826262	+	AutoIPR: IPR014547:Uncharacterised conservedprotein UCP028477;
long-mer2006	CP006740.1	1826205	1826247	TCAATCCATTGCGCATCAACCCCCTCCTTCCTCTTCAAACAGT	CP006740.1.1842	CP006740.1.1842	1825609	1826262	+	AutoIPR: IPR014547:Uncharacterised conservedprotein UCP028477;
long-mer2007	CP006740.1	1826469	1826511	GCAACAAAACTGAGTCAAGAATATGGCAGTGCCCACAAACAGT	CP006740.1.1843	CP006740.1.1843	1826259	1826813	+	
long-mer2008	CP006740.1	1826683	1826725	GCGAACTCGTCCATTTCCAACTCAATAAGAATGGCATTGGCTG	CP006740.1.1843	CP006740.1.1843	1826259	1826813	+	
long-mer2009	CP006740.1	1827055	1827092	AGACGGTTTCAAGACGTTTGTATCAATAGACGCATTGA	CP006740.1.1844	CP006740.1.1844	1827047	1827214	+	
long-mer2010	CP006740.1	1828219	1828261	AGCCCGCTGCAGTCGACGAGGGGCATCGCCTGCGTTTGGACGA	CP006740.1.1845	CP006740.1.1845	1827192	1828457	+	AutoIPR: IPR010758:Trans-2-enoyl-CoA reductase;IPR016040:NAD(P)-binding domain; IPR024906:Enoylreductase FAD binding domain; IPR024910:Trans-2-enoyl-CoAreductase catalytic domain, putative;
long-mer2011	CP006740.1	1828510	1828552	CATGCTTCCTTTGGATTTTTTTGTTTTCTCTTAATTTATTAAC	NA
long-mer2012	CP006740.1	1829198	1829240	CCTGTTGCACTCACCCTCACCGCCAAGCACTGTGAGGTAAAGC	NA
long-mer2013	CP006740.1	1830400	1830442	CGCCACAATCTCGCGCGGACGAATTTTATCCGCATTAGGGTGA	CP006740.1.1847	CP006740.1.1847	1829311	1830969	-	AutoIPR: IPR010232:Probable protein kinaseUbiB;
long-mer2014	CP006740.1	1830466	1830508	CGATTTAAGCAAGGCGATGTCATCACTGATCTGATGCTCAATA	CP006740.1.1847	CP006740.1.1847	1829311	1830969	-	AutoIPR: IPR010232:Probable protein kinaseUbiB;
long-mer2015	CP006740.1	1831278	1831320	ATCACCCGCCACACGCAGACGTCCAGTCTGTGCCCCACCAGCC	CP006740.1.1848	CP006740.1.1848	1830966	1831613	-	AutoIPR: IPR003033:SCP2 sterol-binding domain;
long-mer2016	CP006740.1	1832296	1832338	CTGTGTGAGGCACTGCTTGGGTGTGCGATCAACATTCATCACA	CP006740.1.1849	CP006740.1.1849	1831762	1832613	+	AutoIPR: IPR004810:Formyltetrahydrofolatedeformylase;
long-mer2017	CP006740.1	1832831	1832873	TATAAAGTATCAAATTGCTTGACTCGCCCGCCAAGCATCCCAG	NA
long-mer2018	CP006740.1	1832887	1832910	CACACTTGTAAATCGACAACTACA	NA
long-mer2019	CP006740.1	1833078	1833150	CGAAGTCAACATTGATGCACATTTGGTACGTGATGGCGGTGCTGCTCTCAGGCGTACCGATGAAACATTGGTT	CP006740.1.1850	CP006740.1.1850	1832932	1834260	+	AutoIPR: IPR012824:Cobalamin (vitamin B12)biosynthesis CobW; IPR027417:P-loop containing nucleosidetriphosphate hydrolase;
long-mer2020	CP006740.1	1833198	1833240	CAAGGAGGTCAAACGTCTTGCATTGGAGCAACGCTACGATTAC	CP006740.1.1850	CP006740.1.1850	1832932	1834260	+	AutoIPR: IPR012824:Cobalamin (vitamin B12)biosynthesis CobW; IPR027417:P-loop containing nucleosidetriphosphate hydrolase;
long-mer2021	CP006740.1	1834232	1834274	CAGATCCATTCCCACAGTGGCACCGCTGAATATTACGTTGTCC	CP006740.1.1850	CP006740.1.1850	1832932	1834260	+	AutoIPR: IPR012824:Cobalamin (vitamin B12)biosynthesis CobW; IPR027417:P-loop containing nucleosidetriphosphate hydrolase;
long-mer2022	CP006740.1	1834695	1834737	CGTGCAATAGCGGCTTGGGTAAGTGCACAGCGACCTGACAGTG	CP006740.1.1851	CP006740.1.1851	1834398	1835066	+	AutoIPR: IPR029058:Alpha/Beta hydrolase fold;
long-mer2023	CP006740.1	1834827	1834869	CCACCAGCTGGGCGCTGGGACTTCAGTCACGTACACCCCCCTG	CP006740.1.1851	CP006740.1.1851	1834398	1835066	+	AutoIPR: IPR029058:Alpha/Beta hydrolase fold;
long-mer2024	CP006740.1	1836701	1836743	CCAGCCGAACCACGTGTTGAATGCCGTGTTGGAATTGGTGAAA	CP006740.1.1853	CP006740.1.1853	1836470	1836901	+	AutoIPR: IPR003718:OsmC/Ohr family;
long-mer2025	CP006740.1	1837239	1837281	TCCAACGTAGTCACTACCAAGGACTGCAAGCACTAGGCGTTGT	CP006740.1.1854	CP006740.1.1854	1837151	1838149	+	AutoIPR: IPR016040:NAD(P)-binding domain;
long-mer2026	CP006740.1	1837870	1837912	CGAATTGATCAACAAGCTACTCGCCACTACCAACGCTCCACCG	CP006740.1.1854	CP006740.1.1854	1837151	1838149	+	AutoIPR: IPR016040:NAD(P)-binding domain;
long-mer2027	CP006740.1	1838056	1838098	AGAACCAGCGAAGCGTGACTTTGGGTACGTGCCGCGCGTGTCC	CP006740.1.1854	CP006740.1.1854	1837151	1838149	+	AutoIPR: IPR016040:NAD(P)-binding domain;
long-mer2028	CP006740.1	1846777	1846819	CGCACTGGTGGAATTGTCCGACCCCCAAGGTCAGCGTGTTGCC	CP006740.1.1860	CP006740.1.1860	1845503	1847107	+	AutoIPR: IPR005671:2-isopropylmalate synthase,bacterial-type;
long-mer2029	CP006740.1	1847203	1847243	AACCCTTGAGATCATTAAAGTTTAGTGGTAGCTATGGCTAC	NA
long-mer2030	CP006740.1	1847321	1847363	TTTTCAGCTTTAAAAAGTGGGAGATCCACACTTTCAATAACGG	NA
long-mer2031	CP006740.1	1848790	1848823	AGCCAATGCATCGTGAGAACGGCGCTGACCACGA	CP006740.1.1862	CP006740.1.1862	1848664	1848858	-	AutoIPR: IPR002677:Ribosomal protein L32p;IPR011332:Zinc-binding ribosomal protein;
long-mer2032	CP006740.1	1849153	1849195	ACAAGAAATACCTCGTAATCCTGGGGGAGTGTAGACTCCTCAG	CP006740.1.1863	CP006740.1.1863	1848975	1849484	-	AutoIPR: IPR003772:Protein of unknown functionDUF177;
long-mer2033	CP006740.1	1849604	1849652	GCGGTCAATCAAAAAATGTACATAAATCAATGACGAGATACTCATAGAG	NA
long-mer2034	CP006740.1	1849670	1849698	ATATTCGACTTAAATATCAGAGGTTTTTT	NA
long-mer2035	CP006740.1	1849821	1849863	CCCAAGCCAATGCCGTCCCGGGGGTAACCTATGGAAATTCACT	CP006740.1.1864	CP006740.1.1864	1849752	1851599	-	
long-mer2036	CP006740.1	1850015	1850057	CCCAACCAGTTACCTCGACTGAATCAGATAGCACTGCATCGGG	CP006740.1.1864	CP006740.1.1864	1849752	1851599	-	
long-mer2037	CP006740.1	1850176	1850218	GGCGGCAAAGGACCCACCATCACGCAGACTTCATGATAATGCT	CP006740.1.1864	CP006740.1.1864	1849752	1851599	-	
long-mer2038	CP006740.1	1851376	1851418	CCCAGCATGACACCTAATCTGTTCAGCCATGCCGTCATGCCTG	CP006740.1.1864	CP006740.1.1864	1849752	1851599	-	
long-mer2039	CP006740.1	1851627	1851669	CAAGGAATGCTAACCGATACGTTACGTCTCTCGCTTGACGAAG	CP006740.1.1865	CP006740.1.1865	1851609	1852562	+	AutoIPR: IPR016366:ATPase chaperone, AAA-type,MoxR, predicted; IPR027417:P-loop containing nucleosidetriphosphate hydrolase;
long-mer2040	CP006740.1	1851945	1851974	TTGCTAGCTGACGAGATCAACAGGGCACCG	CP006740.1.1865	CP006740.1.1865	1851609	1852562	+	AutoIPR: IPR016366:ATPase chaperone, AAA-type,MoxR, predicted; IPR027417:P-loop containing nucleosidetriphosphate hydrolase;
long-mer2041	CP006740.1	1852033	1852075	GGATCACCCGATCACTGTCGGCCCCCTTCTTCGTGATTGCCAC	CP006740.1.1865	CP006740.1.1865	1851609	1852562	+	AutoIPR: IPR016366:ATPase chaperone, AAA-type,MoxR, predicted; IPR027417:P-loop containing nucleosidetriphosphate hydrolase;
long-mer2042	CP006740.1	1852544	1852600	CACCGTACCGGTGGATTGAACATGCGTACCTTCCTAACGCCACTGGATTCAACGCGC	CP006740.1.1865	CP006740.1.1865	1851609	1852562	+	AutoIPR: IPR016366:ATPase chaperone, AAA-type,MoxR, predicted; IPR027417:P-loop containing nucleosidetriphosphate hydrolase;
long-mer2043	CP006740.1	1855494	1855536	TCACCGTTCTCTTGATGTTGGTTGCTTGCACGACAGTGCCAAA	CP006740.1.1867	CP006740.1.1867	1853470	1855575	+	AutoIPR: IPR002931:Transglutaminase-like; 
long-mer2044	CP006740.1	1856033	1856075	CCAAGGCGGCGCATGTTTCAATCATTACCACGACGTTCCCAAT	CP006740.1.1869	CP006740.1.1869	1856057	1856410	-	AutoIPR: IPR001310:Histidine triad (HIT)protein; IPR011146:HIT-like domain;
long-mer2045	CP006740.1	1856584	1856626	ACCGTGTTGGCGCGCCAGGAGTGCTAAGTAGTGCGCTGTCGTC	CP006740.1.1870	CP006740.1.1870	1856476	1857072	-	AutoIPR: IPR000093:DNA recombination proteinRecR; IPR023627:Recombination protein RecR;IPR023628:Recombination protein RecR, C4-type zincfinger;
long-mer2046	CP006740.1	1856856	1856881	TAGCGCAGATCGCACAGATTTGGGTC	CP006740.1.1870	CP006740.1.1870	1856476	1857072	-	AutoIPR: IPR000093:DNA recombination proteinRecR; IPR023627:Recombination protein RecR;IPR023628:Recombination protein RecR, C4-type zincfinger;
long-mer2047	CP006740.1	1858155	1858197	GCACCGCAATCGAAGTCGGCGACAAGGCAGACTGGAGATCAGA	CP006740.1.1872	CP006740.1.1872	1857592	1859397	-	AutoIPR: IPR001270:ClpA/B family; IPR012763:DNApolymerase III, subunit gamma/ tau; IPR027417:P-loopcontaining nucleoside triphosphate hydrolase;
long-mer2048	CP006740.1	1858824	1858866	TGAGGATCTTGGCGATTTGACACTGAATCTGTTCCTCATCCAA	CP006740.1.1872	CP006740.1.1872	1857592	1859397	-	AutoIPR: IPR001270:ClpA/B family; IPR012763:DNApolymerase III, subunit gamma/ tau; IPR027417:P-loopcontaining nucleoside triphosphate hydrolase;
long-mer2049	CP006740.1	1859193	1859235	TGGTACCCTGCTCGCAGTTCAGTGATTTAGCGAAGATACGCGC	CP006740.1.1872	CP006740.1.1872	1857592	1859397	-	AutoIPR: IPR001270:ClpA/B family; IPR012763:DNApolymerase III, subunit gamma/ tau; IPR027417:P-loopcontaining nucleoside triphosphate hydrolase;
long-mer2050	CP006740.1	1859659	1859701	AAGCCATTCTCAAAATACATTTTTCCAAAGCCTGCTACGTCCG	NA
long-mer2051	CP006740.1	1861250	1861278	GTGGCTTGACTTGACCTACCTGCATGTAG	CP006740.1.1876	CP006740.1.1876	1861147	1861416	-	
long-mer2052	CP006740.1	1861482	1861529	CGAAATCACGTGCTATCGCATCGGAAATGATTTCTAACCGACCTCCTT	NA
long-mer2053	CP006740.1	1861579	1861621	TAAAGCCATTTTATCTGGCGCAATTCCCAGGCGCCGCTTGTCG	NA
long-mer2054	CP006740.1	1861625	1861658	GATTGGGTAAACCGCCCTCCTACATTGAAACGCA	NA
long-mer2055	CP006740.1	1861673	1861715	CAGCGACAAACCAGATACAGCCAATCAACCGGATCCTTCTCAT	NA
long-mer2056	CP006740.1	1861800	1861851	TTACACTTTTAGAAGTCTGCTAAATAATTGGAGCCCAAAGATCAACGATGGG	NA
long-mer2057	CP006740.1	1861892	1861934	TCCCGCAAAAGGTTCATAAAATGAGACGACATCTGAAGGGAGC	NA
long-mer2058	CP006740.1	1862075	1862117	AATGATATTTTTACTTTAAGCAGTGGAGAGGAGACACAACGAA	NA
long-mer2059	CP006740.1	1862279	1862321	GACCATTCTTCATACCATTTATCTGATCACTTCGCATTCCTCG	NA
long-mer2060	CP006740.1	1862537	1862579	TTCGCTGTAGAGAGTTTCTAGTAAGAATGCAGTCGAAATAAGT	NA
long-mer2061	CP006740.1	1862586	1862628	TCACAGATAACAAGAAAACTTACAGATTGATTCCTTTGATTTT	NA
long-mer2062	CP006740.1	1862684	1862726	ATTCAGCGCTCTAAAACAATGACGATTAGCTGTCAAGTCGACA	NA
long-mer2063	CP006740.1	1862877	1862919	CAGTGATCGTTCTGTTATATAAAAAATATCACACTTAGGCGCT	NA
long-mer2064	CP006740.1	1863306	1863348	GAATTCTAATGGCATCAATCCAGAAGTTGGCTTGAACACTGCG	CP006740.1.1877	CP006740.1.1877	1862977	1863549	+	AutoIPR: IPR023614:Porin domain;IPR026364:Sulfation-dependent quorum factor, Ax21 family;IPR027385:Outer membrane protein beta-barrel;
long-mer2065	CP006740.1	1863372	1863414	TACACTAGCTGGTTATGAGAGGTTCTTTAAAAAGGACAGCGTG	CP006740.1.1877	CP006740.1.1877	1862977	1863549	+	AutoIPR: IPR023614:Porin domain;IPR026364:Sulfation-dependent quorum factor, Ax21 family;IPR027385:Outer membrane protein beta-barrel;
long-mer2066	CP006740.1	1863532	1863611	CCACGCTTCACCTGGTAACCTAACCTGATTATTAACTTAATCAGTAAGTACATTTCTAGTACTTGCCTTCGCACATATCA	CP006740.1.1877	CP006740.1.1877	1862977	1863549	+	AutoIPR: IPR023614:Porin domain;IPR026364:Sulfation-dependent quorum factor, Ax21 family;IPR027385:Outer membrane protein beta-barrel;
long-mer2067	CP006740.1	1863643	1863685	GTGCCATAGGCGGGCTGTGTAAGTTCATGATCCGCCGCTTAAA	NA
long-mer2068	CP006740.1	1865837	1865877	TTCAAAATTCACGGATCTACATCTACAGGATTAATGGAGAA	CP006740.1.1880	CP006740.1.1880	1865408	1865848	-	AutoIPR: IPR001763:Rhodanese-like domain;
long-mer2069	CP006740.1	1866308	1866350	TAAGACTAGGGCTGCTAGCAGAAACCATACCCATGGGTATTTA	CP006740.1.1881	CP006740.1.1881	1865933	1866370	-	
long-mer2070	CP006740.1	1866686	1866761	ACCTGGACAAGTATGGTTGTGTGTTGGCGCAAGCACTGCACGCGTGCTACAACACTGCGGTATTACACGCGTGTTG	CP006740.1.1882	CP006740.1.1882	1866432	1867205	+	AutoIPR: IPR003754:Tetrapyrrole biosynthesis,uroporphyrinogen III synthase;
long-mer2071	CP006740.1	1867113	1867155	GGATTTATAAGCGTTTATCGCACCACAGGACCATTGCCGCGCC	CP006740.1.1882	CP006740.1.1882	1866432	1867205	+	AutoIPR: IPR003754:Tetrapyrrole biosynthesis,uroporphyrinogen III synthase;
long-mer2072	CP006740.1	1867195	1867237	CAGCACAATGACATCCAGCTTTCGGCAATGCCAAAGTACCCTA	CP006740.1.1882	CP006740.1.1882	1866432	1867205	+	AutoIPR: IPR003754:Tetrapyrrole biosynthesis,uroporphyrinogen III synthase;
long-mer2073	CP006740.1	1867430	1867472	CAGACACTTCAAATACTACGTGGCGGGCAAGATTTTGCGTACA	CP006740.1.1883	CP006740.1.1883	1867253	1868233	+	
long-mer2074	CP006740.1	1867523	1867594	CTTGGCTTAAGCCAACGCAGTACCCTGTTGGAACAGACCGTGGCGCGATTATCGGATCCGAACCGACATGGC	CP006740.1.1883	CP006740.1.1883	1867253	1868233	+	
long-mer2075	CP006740.1	1868415	1868457	GTGGTCGCTACGATCACTGCTTGTACTACCGATCCGGATTTGG	CP006740.1.1884	CP006740.1.1884	1868230	1869399	+	AutoIPR: IPR005254:Heme biosynthesis-associatedTPR protein; IPR010817:HemY, N-terminal;
long-mer2076	CP006740.1	1869564	1869606	TGCGTCGCGGACGTATAGGACTCAGAAGTTCGAGTCTCGTTTC	NA
long-mer2077	CP006740.1	1870211	1870253	GTCAAGAGTTTTTTCTGGCGGTGCGTCACAAGTGATGGGGTTG	CP006740.1.1885	CP006740.1.1885	1869804	1870757	+	AutoIPR:IPR004408:Biotin--acetyl-CoA-carboxylase ligase;IPR008988:Transcriptional repressor, C-terminal;IPR011991:Winged helix-turn-helix DNA-binding domain;
long-mer2078	CP006740.1	1870524	1870566	TTGTCGGCATTGCTGCCTGCATTACATTTGTTTCAACTTGAGG	CP006740.1.1885	CP006740.1.1885	1869804	1870757	+	AutoIPR:IPR004408:Biotin--acetyl-CoA-carboxylase ligase;IPR008988:Transcriptional repressor, C-terminal;IPR011991:Winged helix-turn-helix DNA-binding domain;
long-mer2079	CP006740.1	1870918	1870960	CGCTGCTCCGGCTATTACTACCCATGTGCTCGAAGTATTAAAA	CP006740.1.1886	CP006740.1.1886	1870754	1871482	+	AutoIPR: IPR004619:Type III pantothenatekinase;
long-mer2080	CP006740.1	1871858	1871900	ACTCGCCAAACGCATTGTTGGAGCTGGTTTTCGCGACTATTAT	CP006740.1.1887	CP006740.1.1887	1871637	1872119	+	AutoIPR: IPR007730:Sporulation-related domain;
long-mer2081	CP006740.1	1872192	1872222	AATGGTAGGATTGATCCTAGATAAGGCAACG	NA
long-mer2082	CP006740.1	1872250	1872292	GCGTTCAACAAGAGACATGCACGTAAGAAATTGCCGCTTTAGC	NA
long-mer2083	CP006740.1	1873122	1873164	CTTGGATGGTGCCGGCTGAATTGCTTCACTGTCTCCCTGTGCA	CP006740.1.1889	CP006740.1.1889	1872393	1873586	-	AutoIPR: IPR011010:DNA breaking-rejoiningenzyme, catalytic core; IPR023109:Integrase/recombinase,N-terminal;
long-mer2084	CP006740.1	1873188	1873215	AACCAAACGCTGCCACGTGGGTACATTG	CP006740.1.1889	CP006740.1.1889	1872393	1873586	-	AutoIPR: IPR011010:DNA breaking-rejoiningenzyme, catalytic core; IPR023109:Integrase/recombinase,N-terminal;
long-mer2085	CP006740.1	1873551	1873572	TGGAATCGACGGGTGATACTTG	CP006740.1.1889	CP006740.1.1889	1872393	1873586	-	AutoIPR: IPR011010:DNA breaking-rejoiningenzyme, catalytic core; IPR023109:Integrase/recombinase,N-terminal;
long-mer2086	CP006740.1	1873800	1873829	GGCAGGCGATGCTCAATAGACAACAGGGTG	CP006740.1.1890	CP006740.1.1890	1873586	1873858	-	
long-mer2087	CP006740.1	1873900	1873938	ACTACTTGCGCGATACAGACCTCTTATCGCTTGAGAATC	CP006740.1.1891	CP006740.1.1891	1873901	1874254	-	
long-mer2088	CP006740.1	1874151	1874193	AGCACCGCCACGCTTGCGCAAGCCGCGGTGATCCCGTCGCATT	CP006740.1.1891	CP006740.1.1891	1873901	1874254	-	
long-mer2089	CP006740.1	1874236	1874287	CGCCTGGGTGAACGTGCATGGACAGTCATCACAGAACGAAGATGTCACCCTG	CP006740.1.1891	CP006740.1.1891	1873901	1874254	-	
long-mer2090	CP006740.1	1874417	1874459	TGTTTAAGTGTGCCATCACTGACAGCGGTACGGAGTCACTTCA	NA
long-mer2091	CP006740.1	1874476	1874544	GAAAGCGTGGCGGGCGGGTCCGGTTATTCGCTCGCTGTATAACGCAACTAAGCAGTACGGTAGCAATGC	NA
long-mer2092	CP006740.1	1874570	1874618	TGGTTTTCGTGGGGGCGTGCTGCAACCGCAGCAGCCATCTTAGCTAGAG	CP006740.1.1892	CP006740.1.1892	1874564	1874830	+	
long-mer2093	CP006740.1	1875097	1875127	ATCAACTGCACTAGTGCCGTTGATAACGCAT	CP006740.1.1893	CP006740.1.1893	1874926	1875468	-	AutoIPR: IPR001082:Fimbrial protein pilin;
long-mer2094	CP006740.1	1875492	1875536	GTGTGCTACTAACGATTCAATTGATTTAATAGGATAAATAAATTA	NA
long-mer2095	CP006740.1	1875542	1875594	CTCTAAAACACTTGAACCAGGAAGCGTTATTGTTTCTAACGTATCAGGAAAAA	NA
long-mer2096	CP006740.1	1875799	1875869	CACAAGGCCGTTAATGGCCGCAGGTCTCTTTTTGTTAATAATTCGTACTCTGCCGCGATCAATTGAAAAAG	NA
long-mer2097	CP006740.1	1875904	1875946	CGCCTACACCGCCGATATGGCAACCGAGCTACGCTCGGAGGGC	CP006740.1.1894	CP006740.1.1894	1875884	1876090	+	AutoIPR: IPR013762:Integrase-like, catalyticcore;
long-mer2098	CP006740.1	1876011	1876040	ACGCCAAGTACCCGCCTAATAATATGGCCG	CP006740.1.1894	CP006740.1.1894	1875884	1876090	+	AutoIPR: IPR013762:Integrase-like, catalyticcore;
long-mer2099	CP006740.1	1876201	1876239	ATTCCCGCACATTGCACATTGTGTTAGGTATTGTAGACC	NA
long-mer2100	CP006740.1	1876262	1876304	TTGAGACACATTCACGGATAGTGCTACTGTCTCTAGTCCAACT	NA
long-mer2101	CP006740.1	1876483	1876525	GAGGGGGAATCAAATGACTGCTTTATCTGTGAAACATGCTGCC	CP006740.1.1896	CP006740.1.1896	1876496	1877281	+	AutoIPR: IPR011078:Uncharacterised proteinfamily UPF0001; IPR029066:PLP-binding barrel;
long-mer2102	CP006740.1	1876906	1876957	GGGACGTAGCCTTGACGTGTTCATTCAAGTGAATACCTCCGGCGAAACAAAC	CP006740.1.1896	CP006740.1.1896	1876496	1877281	+	AutoIPR: IPR011078:Uncharacterised proteinfamily UPF0001; IPR029066:PLP-binding barrel;
long-mer2103	CP006740.1	1877017	1877092	AGCGCTTCGGGTACGCGGTTTAATGACGTTGGCGCTGCTCTCTGGTCACACCTCACGGGTGCGGCAATGCTTTACG	CP006740.1.1896	CP006740.1.1896	1876496	1877281	+	AutoIPR: IPR011078:Uncharacterised proteinfamily UPF0001; IPR029066:PLP-binding barrel;
long-mer2104	CP006740.1	1877283	1877325	CGCCGCGATTAACTCCTCTCTAAAACTGGTGTTGGTTATAGCA	CP006740.1.1897	CP006740.1.1897	1877318	1879969	-	AutoIPR: IPR005748:DNA mismatch repair proteinMutS, type 1; IPR011184:DNA mismatch repair MutS;IPR027417:P-loop containing nucleoside triphosphatehydrolase;
long-mer2105	CP006740.1	1877441	1877481	CTGCGGTGCATCCAATGCCTGCGGTGTTATTTCTGAAACAT	CP006740.1.1897	CP006740.1.1897	1877318	1879969	-	AutoIPR: IPR005748:DNA mismatch repair proteinMutS, type 1; IPR011184:DNA mismatch repair MutS;IPR027417:P-loop containing nucleoside triphosphatehydrolase;
long-mer2106	CP006740.1	1878452	1878494	TGCTTTGTCGGCTTGGCCCTTACTGATCTCAATATAGTAACCA	CP006740.1.1897	CP006740.1.1897	1877318	1879969	-	AutoIPR: IPR005748:DNA mismatch repair proteinMutS, type 1; IPR011184:DNA mismatch repair MutS;IPR027417:P-loop containing nucleoside triphosphatehydrolase;
long-mer2107	CP006740.1	1878751	1878793	CCGATGCATTGAGAAGCTCACCTAAACGTGGCAGGAGGCTGAG	CP006740.1.1897	CP006740.1.1897	1877318	1879969	-	AutoIPR: IPR005748:DNA mismatch repair proteinMutS, type 1; IPR011184:DNA mismatch repair MutS;IPR027417:P-loop containing nucleoside triphosphatehydrolase;
long-mer2108	CP006740.1	1879943	1879985	ACGTCCTTCCAGAGTATGAACTGTCACGAATGTCTAGGAGGTG	CP006740.1.1897	CP006740.1.1897	1877318	1879969	-	AutoIPR: IPR005748:DNA mismatch repair proteinMutS, type 1; IPR011184:DNA mismatch repair MutS;IPR027417:P-loop containing nucleoside triphosphatehydrolase;
long-mer2109	CP006740.1	1882114	1882156	ATAAGACACCTAATATCAGATGAATGCTTTTGGGGAACTTGGC	NA
long-mer2110	CP006740.1	1883674	1883716	GTATTTAGAATGCTTACAATCAAGTACCGGCTGCCCACTTGAA	NA
long-mer2111	CP006740.1	1884580	1884622	AAAGGCTTCTATGGAGACTTGATAAATTATCAATAGCAATGCC	CP006740.1.1903	CP006740.1.1903	1884371	1884703	-	AutoIPR: IPR010982:Lambda repressor-like,DNA-binding domain;
long-mer2112	CP006740.1	1884693	1884730	TAGTGGTACATGTTCAGTACGGAAACGATTTTTAGCGG	CP006740.1.1903	CP006740.1.1903	1884371	1884703	-	AutoIPR: IPR010982:Lambda repressor-like,DNA-binding domain;
long-mer2113	CP006740.1	1884826	1884855	GGTGGGGGTGGTGGTATCAGAAAACGCCAC	NA
long-mer2114	CP006740.1	1885117	1885212	ATCGGGCGACCCTGCGTTATATCGACGCGCGATAGTGAACGGGGGCACAGGAGTTAATAAGGTTGATGGCGTGTAGCTTGGGTCGGAGTCCGTCCA	CP006740.1.1904	CP006740.1.1904	1884892	1886394	-	AutoIPR: IPR013320:Concanavalin A-likelectin/glucanase domain;
long-mer2115	CP006740.1	1886394	1886442	TGCGGCTCCCTGCCCAAAGGCCATCCAATCAAAAGGAATAGAGGAGATG	CP006740.1.1905	CP006740.1.1905	1886391	1887173	-	
long-mer2116	CP006740.1	1886487	1886530	AAACGTTGCGTTGGTCGTTGACACACCGCTCACGCTTTCTGCAA	CP006740.1.1905	CP006740.1.1905	1886391	1887173	-	
long-mer2117	CP006740.1	1886532	1886574	GAGGCTGCTGGCTGTTGCAAGCGCTGCGGTGACGCTGGCTTTT	CP006740.1.1905	CP006740.1.1905	1886391	1887173	-	
long-mer2118	CP006740.1	1886676	1886724	AAAATTCCCAATCTTCAACATGTCCGTACTGACGGTATACTGCGAGTCC	CP006740.1.1905	CP006740.1.1905	1886391	1887173	-	
long-mer2119	CP006740.1	1887758	1887843	TGCGCTAACAATTGCGATGTGTTGTTTGCTTTTAAGCTATAGCCTAGCCGTTGAAAATCACGATGCCGTTGCAGCCATCCTTGGCG	CP006740.1.1907	CP006740.1.1907	1887471	1887905	+	AutoIPR: IPR019284:Xylella phage Xfas53,Orf42;
long-mer2120	CP006740.1	1888391	1888433	TGCGCGTCCGACGGTCGCACCACCTGCCAATGCGGTCAGGGCC	CP006740.1.1909	CP006740.1.1909	1888214	1889983	-	
long-mer2121	CP006740.1	1889279	1889301	ACGACGTGCTAAACCACTCGTAA	CP006740.1.1909	CP006740.1.1909	1888214	1889983	-	
long-mer2122	CP006740.1	1889369	1889411	CAGCCGGTTTTCACCCGTGCGAGTTTCTCCCAATGCGCCATAG	CP006740.1.1909	CP006740.1.1909	1888214	1889983	-	
long-mer2123	CP006740.1	1889522	1889552	CGCTGCATATGGCAGCACACGGCCTATAAAG	CP006740.1.1909	CP006740.1.1909	1888214	1889983	-	
long-mer2124	CP006740.1	1890175	1890206	TCGAGCTTTTAAGCAATTCCAATTCTTTTTCA	CP006740.1.1910	CP006740.1.1910	1889987	1891195	-	
long-mer2125	CP006740.1	1890311	1890353	GTCAGTGGCGCGCGTATATGGAAGTTTTGACAGGCCCCCACCT	CP006740.1.1910	CP006740.1.1910	1889987	1891195	-	
long-mer2126	CP006740.1	1890563	1890605	TAGTTGCGCCTGCTGGTACGGTGTGATCATCTGGGAAGTGTCG	CP006740.1.1910	CP006740.1.1910	1889987	1891195	-	
long-mer2127	CP006740.1	1890654	1890692	GGAGCCATTTTTACAAAGCCTCCCCGTGCCGCGTCGTAT	CP006740.1.1910	CP006740.1.1910	1889987	1891195	-	
long-mer2128	CP006740.1	1890767	1890800	CGTGTACGGCTGTGCGCTTGGGCCTCTTTGCAGC	CP006740.1.1910	CP006740.1.1910	1889987	1891195	-	
long-mer2129	CP006740.1	1891580	1891622	ATGCCCGCCGGAGTACAGCGATCCACGTGCGGCGGCGCTGCGA	CP006740.1.1911	CP006740.1.1911	1891199	1891906	-	
long-mer2130	CP006740.1	1891662	1891704	TCGGGGGAGTTCTGAAAGCCGTAATAGTCGCCATGTAATACGG	CP006740.1.1911	CP006740.1.1911	1891199	1891906	-	
long-mer2131	CP006740.1	1892057	1892099	CTTCTGAAACGCGCCCACGTCACCAAGATCGCGTTCTACCCAG	CP006740.1.1912	CP006740.1.1912	1891937	1892155	-	
long-mer2132	CP006740.1	1892162	1892204	CAGTCCAGGTGGAATTGCCACCCCGTCCCCGCCAGCGGTGAGT	CP006740.1.1913	CP006740.1.1913	1892152	1894080	-	AutoIPR: IPR021098:Bacteriophage P22, Gp10,DNA-stabilising;
long-mer2133	CP006740.1	1892254	1892348	TGTTTCGTAGTTTTTGTCGGCGAACTGGCCTTCGGGGGTGGATTCGCCCCCCGGCCTCTGGGTAATGGTCTCTTGGGGTAGCCCCCTGTTTTTAA	CP006740.1.1913	CP006740.1.1913	1892152	1894080	-	AutoIPR: IPR021098:Bacteriophage P22, Gp10,DNA-stabilising;
long-mer2134	CP006740.1	1892353	1892387	CGCATCCAGTTGCACCTGATAACTGGTGTCGCCGT	CP006740.1.1913	CP006740.1.1913	1892152	1894080	-	AutoIPR: IPR021098:Bacteriophage P22, Gp10,DNA-stabilising;
long-mer2135	CP006740.1	1892518	1892560	CGCTTGCCCTCCGCTATAGCTCGTGGAGGTACCGCAAATCACC	CP006740.1.1913	CP006740.1.1913	1892152	1894080	-	AutoIPR: IPR021098:Bacteriophage P22, Gp10,DNA-stabilising;
long-mer2136	CP006740.1	1892573	1892615	ATTGTCATCGTGTCGCTCACGGAGGCCCACAGTCCGTTCGCGT	CP006740.1.1913	CP006740.1.1913	1892152	1894080	-	AutoIPR: IPR021098:Bacteriophage P22, Gp10,DNA-stabilising;
long-mer2137	CP006740.1	1892640	1892682	AAGCGCGCTTGGCTCCGGCAAACAGCCCCGCCACCTCCACGGT	CP006740.1.1913	CP006740.1.1913	1892152	1894080	-	AutoIPR: IPR021098:Bacteriophage P22, Gp10,DNA-stabilising;
long-mer2138	CP006740.1	1892783	1892814	TAGGCGTAGCGGTACGCCTGTTTGTTCACCGC	CP006740.1.1913	CP006740.1.1913	1892152	1894080	-	AutoIPR: IPR021098:Bacteriophage P22, Gp10,DNA-stabilising;
long-mer2139	CP006740.1	1893076	1893123	ACAGGCGTTCATCCTCCAACGACTGACCCCGAAGGACTCGCGGCGATG	CP006740.1.1913	CP006740.1.1913	1892152	1894080	-	AutoIPR: IPR021098:Bacteriophage P22, Gp10,DNA-stabilising;
long-mer2140	CP006740.1	1893487	1893589	GGCCAATCCGACAATGCGGTCTGGCTGGCTTTCGGCCTCATAACGGTCAAGTGTGCGGTAACTGGAGGCGTCGGCCAGAGCGGAATGGAACCAGTACCTGCCC	CP006740.1.1913	CP006740.1.1913	1892152	1894080	-	AutoIPR: IPR021098:Bacteriophage P22, Gp10,DNA-stabilising;
long-mer2141	CP006740.1	1893985	1894027	TGGAATCCAGTTCACCGTATCCTGCACTGTCCAGGCGCGTGTC	CP006740.1.1913	CP006740.1.1913	1892152	1894080	-	AutoIPR: IPR021098:Bacteriophage P22, Gp10,DNA-stabilising;
long-mer2142	CP006740.1	1894154	1894221	TGGCATGCACCGTATCGCTGATCAACATCGCCCTGCCCCGTTCGGCCGCGTTGAGCACGTCTTGCTCC	CP006740.1.1914	CP006740.1.1914	1894077	1894484	-	AutoIPR: IPR020362:Tail accessory factor GP4;
long-mer2143	CP006740.1	1894326	1894368	TGACCAACCTAGCGCAATCCCATTCGCCTCCCAACGGCGCATC	CP006740.1.1914	CP006740.1.1914	1894077	1894484	-	AutoIPR: IPR020362:Tail accessory factor GP4;
long-mer2144	CP006740.1	1894469	1894511	CTGCCACCGTGGTCATGGGCGCTCCTGTAAAGGGGATTACTGC	CP006740.1.1915	CP006740.1.1915	1894505	1895731	-	AutoIPR: IPR024659:Major capsid protein Gp5;
long-mer2144	CP006740.1	1894469	1894511	CTGCCACCGTGGTCATGGGCGCTCCTGTAAAGGGGATTACTGC	CP006740.1.1914	CP006740.1.1914	1894077	1894484	-	AutoIPR: IPR020362:Tail accessory factor GP4;
long-mer2145	CP006740.1	1894580	1894622	TTCCATATCGTTTTTACCATCACCAAAGGTCATCACACGCACG	CP006740.1.1915	CP006740.1.1915	1894505	1895731	-	AutoIPR: IPR024659:Major capsid protein Gp5;
long-mer2146	CP006740.1	1894711	1894774	AGACAAGGTTCTGAACGGCTGGCACCAATGGTTGGCCAAAAACGGTAATCGCTGCGCGATCTCT	CP006740.1.1915	CP006740.1.1915	1894505	1895731	-	AutoIPR: IPR024659:Major capsid protein Gp5;
long-mer2147	CP006740.1	1894895	1894937	AGTGGTCGCGCCGGTGATGGGATGCACCTCAAAGACATCAGCG	CP006740.1.1915	CP006740.1.1915	1894505	1895731	-	AutoIPR: IPR024659:Major capsid protein Gp5;
long-mer2148	CP006740.1	1895342	1895381	TGCATTCACTTTGCTGGAGAGTGAAGTCATCGCCGGACGT	CP006740.1.1915	CP006740.1.1915	1894505	1895731	-	AutoIPR: IPR024659:Major capsid protein Gp5;
long-mer2149	CP006740.1	1895501	1895540	CGATAACGGAGCGGATGTAGCGCCAGAGGCGGCAAAAACG	CP006740.1.1915	CP006740.1.1915	1894505	1895731	-	AutoIPR: IPR024659:Major capsid protein Gp5;
long-mer2150	CP006740.1	1895618	1895660	CCCAAATTCCTTGGAGCGTTCAGTATTGATGTTAGTAACAACG	CP006740.1.1915	CP006740.1.1915	1894505	1895731	-	AutoIPR: IPR024659:Major capsid protein Gp5;
long-mer2151	CP006740.1	1895741	1895783	CCTGAAATAAAAAGTGTGGGTTTGGTGTGTCGTTTCGTTTAGC	CP006740.1.1916	CP006740.1.1916	1895779	1896633	-	
long-mer2152	CP006740.1	1895916	1895957	AGGGGCCTGAAGTGAGGGGGGTGTGTGTCTGAGGGGTAGCCA	CP006740.1.1916	CP006740.1.1916	1895779	1896633	-	
long-mer2153	CP006740.1	1896454	1896514	GTTGCCTTGTTTCTTTTTCTCCTCGGCCTGCTTATCCGCTTCGCCGGTGGCGCTGGGCGGT	CP006740.1.1916	CP006740.1.1916	1895779	1896633	-	
long-mer2154	CP006740.1	1896570	1896612	CGTCGTTTGTGGGCGGTGTTATCGCCTCAAAACTCACCGTAGC	CP006740.1.1916	CP006740.1.1916	1895779	1896633	-	
long-mer2155	CP006740.1	1896676	1896726	GGCTGTGAGCAGCCGGTATCAAGCCGTGAAGCGCAGGGCCTTCAGGCATAA	CP006740.1.1917	CP006740.1.1917	1896635	1898707	-	
long-mer2156	CP006740.1	1896748	1896790	TGTTGTTGGAGGCGTTAGGAAACCACCCAGGATCGACGGCAGG	CP006740.1.1917	CP006740.1.1917	1896635	1898707	-	
long-mer2157	CP006740.1	1896959	1897059	TTTGGGGGGGAGCAAGCCTTGCGCGACAAGTATCTTATGGAAAGCGGCTAACACTTCGTCCCCGCCGACAAGGTCCATACTCCGCATTCCGGCGTAGGCGG	CP006740.1.1917	CP006740.1.1917	1896635	1898707	-	
long-mer2158	CP006740.1	1897082	1897103	GACACCGCCCATCTGGGCCGCT	CP006740.1.1917	CP006740.1.1917	1896635	1898707	-	
long-mer2159	CP006740.1	1898054	1898096	TTCGGCAATGCGCACCTGCCCCGCATCACGCCACGCACCGCAC	CP006740.1.1917	CP006740.1.1917	1896635	1898707	-	
long-mer2160	CP006740.1	1898153	1898183	GGTTCTCGGAATCAACTCCTCGACAAACGCA	CP006740.1.1917	CP006740.1.1917	1896635	1898707	-	
long-mer2161	CP006740.1	1898225	1898246	GAATTTCACCGCAAACGGATTG	CP006740.1.1917	CP006740.1.1917	1896635	1898707	-	
long-mer2162	CP006740.1	1898267	1898297	ATCCTGCTCGAAATCATCCTCATTGAGATAA	CP006740.1.1917	CP006740.1.1917	1896635	1898707	-	
long-mer2163	CP006740.1	1898432	1898507	CGATTCTTCCACGCCGCGCACCTTGCAAGAGGGGCGTTGCTGGCGCATCTCGTTTATCACCTGCTGGGTATGCATG	CP006740.1.1917	CP006740.1.1917	1896635	1898707	-	
long-mer2164	CP006740.1	1899193	1899235	CGCAGCGAACGGGTGGTCATACCCAAAGTCCATCCCGCCAATC	CP006740.1.1918	CP006740.1.1918	1898710	1900071	-	AutoIPR: IPR004921:Terminase, large subunit;
long-mer2165	CP006740.1	1899334	1899358	GCGCGCCTCGCGCTCGTGGGCGGGG	CP006740.1.1918	CP006740.1.1918	1898710	1900071	-	AutoIPR: IPR004921:Terminase, large subunit;
long-mer2166	CP006740.1	1899595	1899655	CGTATCGGCTTGCCATTTCTCGCGGCCCTGATCAAAGGACTTGAGCGAGATCGAACTGCGC	CP006740.1.1918	CP006740.1.1918	1898710	1900071	-	AutoIPR: IPR004921:Terminase, large subunit;
long-mer2167	CP006740.1	1900268	1900310	CAGAAAGGCTTGTTTAATCGCTGCCGTGTTCTTGTTCCTGCTG	CP006740.1.1919	CP006740.1.1919	1900034	1900360	-	
long-mer2168	CP006740.1	1900377	1900419	AAATACGATGGACACGGCAAATGCCATCACTGAGCGTTGTACG	CP006740.1.1920	CP006740.1.1920	1900360	1900674	-	
long-mer2169	CP006740.1	1900447	1900508	CTGGCCGGTAACCCAGACATCGAAACGGCGCGCACCTACACCCCCCGCAACTGCATCGGCGG	CP006740.1.1920	CP006740.1.1920	1900360	1900674	-	
long-mer2170	CP006740.1	1900656	1900678	AAACCCCGTTGCGGCTCATCGGT	CP006740.1.1921	CP006740.1.1921	1900671	1901216	-	
long-mer2170	CP006740.1	1900656	1900678	AAACCCCGTTGCGGCTCATCGGT	CP006740.1.1920	CP006740.1.1920	1900360	1900674	-	
long-mer2171	CP006740.1	1900713	1900776	ATCACGATCGGCTTTCCACGCAGCCCATAAGCCTGTGATCACTGCGGCGTCCGTGGCGGTGGCT	CP006740.1.1921	CP006740.1.1921	1900671	1901216	-	
long-mer2172	CP006740.1	1900781	1900847	CAAGACGTCCTGCGCCGTCTGTACGCCTTCGGGCGTCGGCATCGGTGGCATGGGCGGCAGCACTACC	CP006740.1.1921	CP006740.1.1921	1900671	1901216	-	
long-mer2173	CP006740.1	1900872	1900968	GCTCCATTCCTGACGCAACCGGACATGCCCAGCACGCAGGGCAGCAGCAAGCTCGCTACGAAGCTGCACCGCATCAGCTTTGGCTTGCTTGAGCGCC	CP006740.1.1921	CP006740.1.1921	1900671	1901216	-	
long-mer2174	CP006740.1	1901001	1901103	CTGGCTGGCGGCATCGGTTTTCACCTTCATGGCCCGCTCCGCCGTTGTGATCTGATTGCGTAACGTCTGGTACTGGCTGTCCGCCTCGGCGAACTTCGCCTTC	CP006740.1.1921	CP006740.1.1921	1900671	1901216	-	
long-mer2175	CP006740.1	1901115	1901192	GCCTGCGCGATAACCCATCCCGTACGGCACGCGCAGTAACAGGAGAAGGCACAACAGGCACGCCAGCGCGCCAAGCAC	CP006740.1.1921	CP006740.1.1921	1900671	1901216	-	
long-mer2176	CP006740.1	1901195	1901246	TAAGGGGTTGCAACACGATCATCTCCACAAGATGCGGCCTTCACATAGCGCC	CP006740.1.1922	CP006740.1.1922	1901213	1901710	-	AutoIPR: IPR002196:Glycoside hydrolase, family24; IPR023346:Lysozyme-like domain;
long-mer2176	CP006740.1	1901195	1901246	TAAGGGGTTGCAACACGATCATCTCCACAAGATGCGGCCTTCACATAGCGCC	CP006740.1.1921	CP006740.1.1921	1900671	1901216	-	
long-mer2177	CP006740.1	1901267	1901360	CGTCAACCCGCGTATCTCACGCCCGCCAGCATGCTTCCAACGCGCAAGCTCCGCACACGCACCCGGCCAGTCATTCGCCAGCGCCTTACGTTGC	CP006740.1.1922	CP006740.1.1922	1901213	1901710	-	AutoIPR: IPR002196:Glycoside hydrolase, family24; IPR023346:Lysozyme-like domain;
long-mer2178	CP006740.1	1901381	1901453	CTTGGGGCCAATGTTGAACGTAGCCGACACAAGCGCCGCTTCTACGTGAGGGAACATCGGAACCGTAATGCAA	CP006740.1.1922	CP006740.1.1922	1901213	1901710	-	AutoIPR: IPR002196:Glycoside hydrolase, family24; IPR023346:Lysozyme-like domain;
long-mer2179	CP006740.1	1901455	1901477	GGCGCACGTAGCCGCTGGCCTCC	CP006740.1.1922	CP006740.1.1922	1901213	1901710	-	AutoIPR: IPR002196:Glycoside hydrolase, family24; IPR023346:Lysozyme-like domain;
long-mer2180	CP006740.1	1901483	1901630	GTCCCTTTGCAACAACGCCTCACACTCGGCCTGGGTGTAGGTCTTCCCGTGGACCACGTCTGCTCCAGTGTGCCCGTAGCACACCGTCCACACGCCCACGATATCCTTGTAAGGGCGGTGTTCAACACCCTCCCACTTCGCAATCATA	CP006740.1.1922	CP006740.1.1922	1901213	1901710	-	AutoIPR: IPR002196:Glycoside hydrolase, family24; IPR023346:Lysozyme-like domain;
long-mer2181	CP006740.1	1901639	1901742	TAACCCAAGCACGACCGCCAGGCCAAGCGCCATTCGACGCCCATTAGAAGTGGGGTTCGGAGCCATCGGCATCGCCTTGCTCGTCGCATTTATCGGTTTTAGCG	CP006740.1.1922	CP006740.1.1922	1901213	1901710	-	AutoIPR: IPR002196:Glycoside hydrolase, family24; IPR023346:Lysozyme-like domain;
long-mer2181	CP006740.1	1901639	1901742	TAACCCAAGCACGACCGCCAGGCCAAGCGCCATTCGACGCCCATTAGAAGTGGGGTTCGGAGCCATCGGCATCGCCTTGCTCGTCGCATTTATCGGTTTTAGCG	CP006740.1.1923	CP006740.1.1923	1901682	1901984	-	
long-mer2182	CP006740.1	1901759	1901811	ATATCAGATAGGCCGCTTGCAGAAGGACGTAAAACAGCGTCGCCAGCGTCACC	CP006740.1.1923	CP006740.1.1923	1901682	1901984	-	
long-mer2183	CP006740.1	1901859	1901901	GACAACAGCAAAGCCTGCATCCTGAAAAAAATTACTTCTCAAA	CP006740.1.1923	CP006740.1.1923	1901682	1901984	-	
long-mer2184	CP006740.1	1901916	1901986	GGATCGCTCCACAACAAAAAAAGCCCTGCTGGGTAGGCAGGGCGCGAGTGAATCATTCGATGAGGGCATAG	CP006740.1.1923	CP006740.1.1923	1901682	1901984	-	
long-mer2185	CP006740.1	1902035	1902077	CCGCACTACGCAGCTTCTCTCCGCAACGCCTCTTGAAGCTCCC	CP006740.1.1924	CP006740.1.1924	1902040	1902747	-	AutoIPR: IPR001305:Heat shock protein DnaJ,cysteine-rich domain;
long-mer2186	CP006740.1	1902229	1902264	GCATACCTTCACCAACGCCCCCCGACCGTGGCACGT	CP006740.1.1924	CP006740.1.1924	1902040	1902747	-	AutoIPR: IPR001305:Heat shock protein DnaJ,cysteine-rich domain;
long-mer2187	CP006740.1	1902351	1902397	GCGCCTTGGCCTCCTCCAGCCACTCTTCCGCACGCCTCAGCGCCGCC	CP006740.1.1924	CP006740.1.1924	1902040	1902747	-	AutoIPR: IPR001305:Heat shock protein DnaJ,cysteine-rich domain;
long-mer2188	CP006740.1	1902575	1902605	TCCAGTACCGCACGCCCCAAGCCCGCTGGGG	CP006740.1.1924	CP006740.1.1924	1902040	1902747	-	AutoIPR: IPR001305:Heat shock protein DnaJ,cysteine-rich domain;
long-mer2189	CP006740.1	1902621	1902652	GCGCAATGTCCTGCGCTGTCAACTCAGGCACG	CP006740.1.1924	CP006740.1.1924	1902040	1902747	-	AutoIPR: IPR001305:Heat shock protein DnaJ,cysteine-rich domain;
long-mer2190	CP006740.1	1902761	1902843	GCCGCAAAAAAGCATGGAGACAAGTATAACCCATTGAACTAAAAGAAGATTATTGGGCGATGCGGCGGCGCTTTCTCCCGCCG	NA
long-mer2191	CP006740.1	1902862	1902888	GTACGGTGCGAGGATGGGGTGTTGGGC	NA
long-mer2192	CP006740.1	1902891	1902921	CCCACCTACACACCCACCTAAAAGCCCTTTT	NA
long-mer2193	CP006740.1	1902974	1903026	TTTAGGTGTGTGTAGGTGGGGGGCATCCCACCCCACACCTGCCCCACCTCAAA	CP006740.1.1925	CP006740.1.1925	1903022	1905550	-	AutoIPR: IPR006500:DNA primase, phage/plasmid;IPR014818:Bacteriophage/plasmid primase, P4, C-terminal;IPR027417:P-loop containing nucleoside triphosphatehydrolase;
long-mer2194	CP006740.1	1903178	1903247	GGCCTTGCACCATTGCGTATAGGCTGGGTAGAGGCCACCGCCCATCGGCGTACTGAGTTTCTCCTCGTAC	CP006740.1.1925	CP006740.1.1925	1903022	1905550	-	AutoIPR: IPR006500:DNA primase, phage/plasmid;IPR014818:Bacteriophage/plasmid primase, P4, C-terminal;IPR027417:P-loop containing nucleoside triphosphatehydrolase;
long-mer2195	CP006740.1	1903376	1903409	TGCTACGAGCCACGCCAATACACCTTCTCGTTCA	CP006740.1.1925	CP006740.1.1925	1903022	1905550	-	AutoIPR: IPR006500:DNA primase, phage/plasmid;IPR014818:Bacteriophage/plasmid primase, P4, C-terminal;IPR027417:P-loop containing nucleoside triphosphatehydrolase;
long-mer2196	CP006740.1	1903422	1903445	TCAGCGATCCTCATATCCCGAAGG	CP006740.1.1925	CP006740.1.1925	1903022	1905550	-	AutoIPR: IPR006500:DNA primase, phage/plasmid;IPR014818:Bacteriophage/plasmid primase, P4, C-terminal;IPR027417:P-loop containing nucleoside triphosphatehydrolase;
long-mer2197	CP006740.1	1903478	1903571	GGCATCAAATTTCGCTTTAAAAGGGATGAGCATAATGCGCCTCCAGATGCCGCTGTCTTGCCCCTTGATCACTGGCTTATGGTTGGTGAGCAAT	CP006740.1.1925	CP006740.1.1925	1903022	1905550	-	AutoIPR: IPR006500:DNA primase, phage/plasmid;IPR014818:Bacteriophage/plasmid primase, P4, C-terminal;IPR027417:P-loop containing nucleoside triphosphatehydrolase;
long-mer2198	CP006740.1	1903805	1903834	AACCCCCATGATTAGGTCCAGCAACGTGCT	CP006740.1.1925	CP006740.1.1925	1903022	1905550	-	AutoIPR: IPR006500:DNA primase, phage/plasmid;IPR014818:Bacteriophage/plasmid primase, P4, C-terminal;IPR027417:P-loop containing nucleoside triphosphatehydrolase;
long-mer2199	CP006740.1	1903978	1904020	TCTTTTTAAAGACAGGCGCGGTGGCGTTTGGGTTGTAGTTAAG	CP006740.1.1925	CP006740.1.1925	1903022	1905550	-	AutoIPR: IPR006500:DNA primase, phage/plasmid;IPR014818:Bacteriophage/plasmid primase, P4, C-terminal;IPR027417:P-loop containing nucleoside triphosphatehydrolase;
long-mer2200	CP006740.1	1905044	1905079	GGTGTACGGCTTGTTTAGCCAGAACCACACATGGGC	CP006740.1.1925	CP006740.1.1925	1903022	1905550	-	AutoIPR: IPR006500:DNA primase, phage/plasmid;IPR014818:Bacteriophage/plasmid primase, P4, C-terminal;IPR027417:P-loop containing nucleoside triphosphatehydrolase;
long-mer2201	CP006740.1	1906084	1906148	TGGTCAAATTGACCACGGTTGACATTTGATAGGTGAACTCCCCTGCACGACGCGCATAGATGCGC	CP006740.1.1926	CP006740.1.1926	1905686	1906279	-	AutoIPR: IPR003497:BRO N-terminal domain;
long-mer2202	CP006740.1	1906166	1906211	GGCATAGCCCAAAGCGCGGGCAAGATCGCGTGCGCTCAGGTACGGC	CP006740.1.1926	CP006740.1.1926	1905686	1906279	-	AutoIPR: IPR003497:BRO N-terminal domain;
long-mer2203	CP006740.1	1906575	1906617	TAAGCCCTTCACAGCGGCAATAAACTCACGCTGCAACTGTGCG	CP006740.1.1928	CP006740.1.1928	1906536	1906919	-	
long-mer2204	CP006740.1	1906631	1906673	GGTTCAGCGGCTGTGGTTCTGAGTAACCGGCATCGCGTGCCTC	CP006740.1.1928	CP006740.1.1928	1906536	1906919	-	
long-mer2205	CP006740.1	1907006	1907052	ATTAGTTAGACAAATGCAACGGGATAAAAACGCTTGCAAAAACAGAG	CP006740.1.1929	CP006740.1.1929	1907007	1907114	-	
long-mer2206	CP006740.1	1907103	1907162	GGAGATCGGCATGGACTTAACCTCTATCAACGCAGCCGCTTCGTCCTTGAAGATCGCTAT	CP006740.1.1930	CP006740.1.1930	1907119	1907664	-	
long-mer2206	CP006740.1	1907103	1907162	GGAGATCGGCATGGACTTAACCTCTATCAACGCAGCCGCTTCGTCCTTGAAGATCGCTAT	CP006740.1.1929	CP006740.1.1929	1907007	1907114	-	
long-mer2207	CP006740.1	1907180	1907238	TCGTAGGAATCCACGATTCCCTCAAGATCGAGGAGGCTACCTCTCAGCTCCGCGCCGTG	CP006740.1.1930	CP006740.1.1930	1907119	1907664	-	
long-mer2208	CP006740.1	1907326	1907368	CGCAAAGTCAAAATGAGCATTGCTCAAAAGGAGCGCTATACGC	CP006740.1.1930	CP006740.1.1930	1907119	1907664	-	
long-mer2209	CP006740.1	1907376	1907557	GATCGCTCCCCGCCAATTCGTGTATGGAATGAATGTCACCCCACAACCGAGCGGGGCCATCGAGCCAGGACCTGCGGAACCTATGCATTACATTTGTCAGCAATGCCTCGACAAGAGCGGGTGCAAGTCCGTTCTGCAAGGGGCGTTCGGGGGTCTCTGGAGGTGCAACAGCTGCAATCAAA	CP006740.1.1930	CP006740.1.1930	1907119	1907664	-	
long-mer2210	CP006740.1	1907609	1907776	GAGACTACTAGGTTTTCCGGCGTTTCTTTTGGTTTATCGGCTTCTGACTTATTCATTTCCCCTACCTTTGGTTTCCGTTTTGGGCAGACTTCGGGGCCGAGGCGATGTGCCTTTCTCACGCTGCATCGGACACCTCCTGCCTGTGGTCTGTGGGGGGAGTGCCGAAGA	CP006740.1.1931	CP006740.1.1931	1907724	1907960	-	AutoIPR: IPR010982:Lambda repressor-like,DNA-binding domain;
long-mer2210	CP006740.1	1907609	1907776	GAGACTACTAGGTTTTCCGGCGTTTCTTTTGGTTTATCGGCTTCTGACTTATTCATTTCCCCTACCTTTGGTTTCCGTTTTGGGCAGACTTCGGGGCCGAGGCGATGTGCCTTTCTCACGCTGCATCGGACACCTCCTGCCTGTGGTCTGTGGGGGGAGTGCCGAAGA	CP006740.1.1930	CP006740.1.1930	1907119	1907664	-	
long-mer2211	CP006740.1	1908025	1908139	ATCGTGAATAATATCCTCATGACCTTCTCTGAAAATCTCCGCCGCATCCGAATAGAACGCGGACTTACCCAAGAACAACTAGCTCTCGCTTGTAATTGGGGGCAAAGTCGCATAG	CP006740.1.1932	CP006740.1.1932	1908043	1908798	+	AutoIPR: IPR006200:LexA repressor;IPR010982:Lambda repressor-like, DNA-binding domain;IPR028360:Peptidase S24/S26, beta-ribbon domain;
long-mer2212	CP006740.1	1908177	1908249	ATCGCTCAATGACATTGAAACACTTGCACGTGCGTTGAGCGTAACCAAAGCAGAACTTATAGGTGATGCAACC	CP006740.1.1932	CP006740.1.1932	1908043	1908798	+	AutoIPR: IPR006200:LexA repressor;IPR010982:Lambda repressor-like, DNA-binding domain;IPR028360:Peptidase S24/S26, beta-ribbon domain;
long-mer2213	CP006740.1	1908261	1908548	ATCTGGAAGTGCGCAAGCCATTTCAAAACCTGTAGAACTTGATACATATGAGATTCAAGCGATTGATGACGATGAGGAACTAGATACGGACATCAATGTATGGGTTGAGGAGGTAGACATAACGCTATCGGCAGGTAGCGGGGTTTTAATTCCTGAATTCATCGGAACAAAGCGCAGGATGCCTTTTCCCTTAAGCTGGTTCCGCACCTCACATATCCGCCCAGGAGACGTGAAGCTGATGCGTGTGCACGGCGACAGCATGGAACACACGCTATTTGATAACGATTG	CP006740.1.1932	CP006740.1.1932	1908043	1908798	+	AutoIPR: IPR006200:LexA repressor;IPR010982:Lambda repressor-like, DNA-binding domain;IPR028360:Peptidase S24/S26, beta-ribbon domain;
long-mer2214	CP006740.1	1908600	1908642	CATCGCCATTGGTGGTGAAGCGAAGGTAAAACGACTATACACC	CP006740.1.1932	CP006740.1.1932	1908043	1908798	+	AutoIPR: IPR006200:LexA repressor;IPR010982:Lambda repressor-like, DNA-binding domain;IPR028360:Peptidase S24/S26, beta-ribbon domain;
long-mer2215	CP006740.1	1908678	1908720	CCAGAACAGGGACTCAGAAGGTCATCGTGTTTATAAAGATGAG	CP006740.1.1932	CP006740.1.1932	1908043	1908798	+	AutoIPR: IPR006200:LexA repressor;IPR010982:Lambda repressor-like, DNA-binding domain;IPR028360:Peptidase S24/S26, beta-ribbon domain;
[truncated: 147,319 more chars]
