# Supplementary material for: Identification of genetic relationships and subspecies signatures in Xylella fastidiosa
Source: BMC Genomics. 2019 Mar 25;20:239. doi: 10.1186/s12864-019-5565-9 (PMC6434890; doi:10.1186/s12864-019-5565-9)
Supplement: Supplementary file 6 — Raw data of the k-mers identified to be specific of the different X. fastidiosa subspecies or combinations of several subspecies. (ZIP 3012 kb) [file 12864_2019_5565_MOESM6_ESM.zip › Additional-File-6/Denancé_etal_AddFile6D_LongMer_MUL.txt]

long-mer1	NC_010513	73	142	ATTCCCACCAGAAGATGTTCACACTTGGTTGAGACCTTTACAAGCTGAGCAACGCGGTGACAGTGTCATC	NC_010513.1	NC_010513.1	32	1351	+	AutoIPR: IPR020591:Chromosomal replicationcontrol, initiator DnaA-like; IPR024633:DnaA N-terminaldomain; IPR027417:P-loop containing nucleosidetriphosphate hydrolase;
long-mer2	NC_010513	274	335	AGAACTACCCGTACCAGTAGATACTACAGGACGTTTGTCTCCAACAGTCCCATTTAACGGAA	NC_010513.1	NC_010513.1	32	1351	+	AutoIPR: IPR020591:Chromosomal replicationcontrol, initiator DnaA-like; IPR024633:DnaA N-terminaldomain; IPR027417:P-loop containing nucleosidetriphosphate hydrolase;
long-mer3	NC_010513	394	436	TCGTGCTGCAGCTTGGCAAGCTGCACAGAAACCGGGAGACCGT	NC_010513.1	NC_010513.1	32	1351	+	AutoIPR: IPR020591:Chromosomal replicationcontrol, initiator DnaA-like; IPR024633:DnaA N-terminaldomain; IPR027417:P-loop containing nucleosidetriphosphate hydrolase;
long-mer4	NC_010513	976	1054	AGTAGCACGTGCAAACTTTACGGGGAGAGCTGTAACTATTGAATTCTCACAAGAAACTTTAAGAGATTTATTGCGTGCA	NC_010513.1	NC_010513.1	32	1351	+	AutoIPR: IPR020591:Chromosomal replicationcontrol, initiator DnaA-like; IPR024633:DnaA N-terminaldomain; IPR027417:P-loop containing nucleosidetriphosphate hydrolase;
long-mer5	NC_010513	1204	1261	ACATAGCTTGCCTGAAATTGGGGACGCTTTTGCCGGCCGAGATCATACAACAGTGTTA	NC_010513.1	NC_010513.1	32	1351	+	AutoIPR: IPR020591:Chromosomal replicationcontrol, initiator DnaA-like; IPR024633:DnaA N-terminaldomain; IPR027417:P-loop containing nucleosidetriphosphate hydrolase;
long-mer6	NC_010513	1339	1423	ATTTAGTGAATAAATCCCCCCCCATTATATGACCACTCATTTTCTATAGAAACGTAGAAATAAATTAATTCTTTCCAAGAAAGTG	NC_010513.1	NC_010513.1	32	1351	+	AutoIPR: IPR020591:Chromosomal replicationcontrol, initiator DnaA-like; IPR024633:DnaA N-terminaldomain; IPR027417:P-loop containing nucleosidetriphosphate hydrolase;
long-mer7	NC_010513	1477	1580	GATTTTCCAGGTGATCTAAGCCCAATAACTTAGGATCTTATACAGAGAGAAATAACAAATTAAACAACATCTTAGAGTACTTTTCCACAAAAAAATTTCTACCA	NA
long-mer8	NC_010513	1609	1647	ACTAAAAAGCATAGAGGCAAGGAACCAAATGCGTTTCAG	NC_010513.2	NC_010513.2	1637	2737	+	AutoIPR: IPR001001:DNA polymerase III, betachain;
long-mer9	NC_010513	1822	1864	GGAAAGCGGGGAGATTACTATTCCTGCACGTAAAATTTATGAA	NC_010513.2	NC_010513.2	1637	2737	+	AutoIPR: IPR001001:DNA polymerase III, betachain;
long-mer10	NC_010513	1926	1968	CCCTCCAAGCTGGTCGAAGCAAGTTTACCTTAGCTACATTACC	NC_010513.2	NC_010513.2	1637	2737	+	AutoIPR: IPR001001:DNA polymerase III, betachain;
long-mer11	NC_010513	2203	2230	TAAACGTCAGATTATTTTGCCGCGTAAA	NC_010513.2	NC_010513.2	1637	2737	+	AutoIPR: IPR001001:DNA polymerase III, betachain;
long-mer12	NC_010513	2263	2305	GAGTGATCGCCAAATTGAGTTAGAAATTGCTCGTAACCACATT	NC_010513.2	NC_010513.2	1637	2737	+	AutoIPR: IPR001001:DNA polymerase III, betachain;
long-mer13	NC_010513	2425	2521	ACGTGATGCTCTTCAACGGGCTGCAATTTTATCTAATGAAAAATATCGTGGTGTGCGTATTGAAGTTTCACCTGGTCAGTTAAAAATTAATGCACAT	NC_010513.2	NC_010513.2	1637	2737	+	AutoIPR: IPR001001:DNA polymerase III, betachain;
long-mer14	NC_010513	2572	2641	GGATGGTTTGGCGATTGGTTTCAATGTGAATTATTTGTTAGATGCTTTGTCTTCCTTGCGTGGTGATTTT	NC_010513.2	NC_010513.2	1637	2737	+	AutoIPR: IPR001001:DNA polymerase III, betachain;
long-mer15	NC_010513	2644	2686	TAATATTCAGCTACGCGATTCGAATTCTTCTGCTTTAATCCGT	NC_010513.2	NC_010513.2	1637	2737	+	AutoIPR: IPR001001:DNA polymerase III, betachain;
long-mer16	NC_010513	2732	2878	TTATGATTTTTATTCAACATTGATAATAAAGTACGCCTGATAATAATCGGGCGTTTTTTGTGGAATTTAAATTTTATATTTAATTGTTATAATAATGTGTTTTTTTAATAGTGTAGGTTAACTCCGCTTTAAACGAACTCTTGTTAA	NC_010513.2	NC_010513.2	1637	2737	+	AutoIPR: IPR001001:DNA polymerase III, betachain;
long-mer17	NC_010513	2899	2932	TATAGATTTTAACGCTATGTTGTTATTTTTTCAT	NA
long-mer18	NC_010513	2950	2992	TAGTTGGGTATGTTATTATTTCTTATATTCTCATCATTCTTCC	NA
long-mer19	NC_010513	3040	3079	GATGCACATCACTCAGCTCGTATTACGTCATTTTCGTTGT	NC_010513.3	NC_010513.3	3041	4135	+	AutoIPR: IPR001238:DNA-binding, RecF;IPR003395:RecF/RecN/SMC, N-terminal; IPR027417:P-loopcontaining nucleoside triphosphate hydrolase;
long-mer20	NC_010513	3199	3241	CGGCAGGGTCCGTGATGGTTTAATCCGACATGGCTCTGAAAAT	NC_010513.3	NC_010513.3	3041	4135	+	AutoIPR: IPR001238:DNA-binding, RecF;IPR003395:RecF/RecN/SMC, N-terminal; IPR027417:P-loopcontaining nucleoside triphosphate hydrolase;
long-mer21	NC_010513	3273	3315	CTTTAATTAATGCACGTCGACATCGTGCAGGTTTAAGTCACTA	NC_010513.3	NC_010513.3	3041	4135	+	AutoIPR: IPR001238:DNA-binding, RecF;IPR003395:RecF/RecN/SMC, N-terminal; IPR027417:P-loopcontaining nucleoside triphosphate hydrolase;
long-mer22	NC_010513	3337	3379	TTTAGATGGTCAAAAGATAATACATTTGGCTAGTTTATGCGCT	NC_010513.3	NC_010513.3	3041	4135	+	AutoIPR: IPR001238:DNA-binding, RecF;IPR003395:RecF/RecN/SMC, N-terminal; IPR027417:P-loopcontaining nucleoside triphosphate hydrolase;
long-mer23	NC_010513	3836	3878	TCCAGTATTCCTGGAGTTCATGTTTTATCTCGTGGACAAGGAA	NC_010513.3	NC_010513.3	3041	4135	+	AutoIPR: IPR001238:DNA-binding, RecF;IPR003395:RecF/RecN/SMC, N-terminal; IPR027417:P-loopcontaining nucleoside triphosphate hydrolase;
long-mer24	NC_010513	3932	3974	CGTGGGGAGTGGCCTATTCTTTCTTTAGATGACTTGGCTTCAG	NC_010513.3	NC_010513.3	3041	4135	+	AutoIPR: IPR001238:DNA-binding, RecF;IPR003395:RecF/RecN/SMC, N-terminal; IPR027417:P-loopcontaining nucleoside triphosphate hydrolase;
long-mer25	NC_010513	4009	4032	GATGTTAGCTGAAATTCCAGCCCA	NC_010513.3	NC_010513.3	3041	4135	+	AutoIPR: IPR001238:DNA-binding, RecF;IPR003395:RecF/RecN/SMC, N-terminal; IPR027417:P-loopcontaining nucleoside triphosphate hydrolase;
long-mer26	NC_010513	4056	4096	TTCCCCAAGGACTCAAGCCCTTTTTCTCAGTGGGTGCTATG	NC_010513.3	NC_010513.3	3041	4135	+	AutoIPR: IPR001238:DNA-binding, RecF;IPR003395:RecF/RecN/SMC, N-terminal; IPR027417:P-loopcontaining nucleoside triphosphate hydrolase;
long-mer27	NC_010513	4125	4207	GAATGTTTTGAAGTGATTTTTCGATTGCATCGGTTACAGGTATTTAATTATTTTAAAAGCCTCTTAAGTTGAGGTGTTGATAT	NC_010513.3	NC_010513.3	3041	4135	+	AutoIPR: IPR001238:DNA-binding, RecF;IPR003395:RecF/RecN/SMC, N-terminal; IPR027417:P-loopcontaining nucleoside triphosphate hydrolase;
long-mer28	NC_010513	4218	4260	CTTCTCTGTTGATGTGTTAGTCGGAGTTATTGGGTGTTTTCTA	NA
long-mer29	NC_010513	4262	4329	CTTTAAGTGGGTTGTGAATTTGATTTACCTATGGAATGAGCTGCCTAATAGCATTTAATTTCATTATT	NA
long-mer30	NC_010513	4352	4510	CTGTTATCCCCGTGAATCATAATAGAGTTTTTTATTTCATTGGTCTTTGTCAGGCAATGAAAAGAAAGAACTCAAATTAATATTTCTATACAATTATACGAAGTGTGTGTGGGGGGGGGATTTATTGGATATAGCACTCCCAAAAGTACCTGATTTTGA	NA
long-mer31	NC_010513	4518	4559	TTAGTAAGAAAGCCTGCTTTTTTGGCTTTGAGAAGTATATGG	NC_010513.4	NC_010513.4	4556	4651	+	
long-mer32	NC_010513	4577	4620	TTTAGGATGGAAATTAGCGCCCCGATGCGTCTGAATTTTGAAGT	NC_010513.4	NC_010513.4	4556	4651	+	
long-mer33	NC_010513	5106	5148	ACAAGAATATGTTTTGGGTGATCCGCAATATCCTCTTAAGCAG	NC_010513.5	NC_010513.5	4648	7092	+	AutoIPR: IPR001241:DNA topoisomerase, type IIA;IPR002099:DNA mismatch repair protein family;
long-mer34	NC_010513	5298	5340	TGAACGTGGTGAGGGTCGGCGCGACGATTTTCACTATGAAGGT	NC_010513.5	NC_010513.5	4648	7092	+	AutoIPR: IPR001241:DNA topoisomerase, type IIA;IPR002099:DNA mismatch repair protein family;
long-mer35	NC_010513	5388	5413	GCATTCGAATGTAATTTCGGTCACCG	NC_010513.5	NC_010513.5	4648	7092	+	AutoIPR: IPR001241:DNA topoisomerase, type IIA;IPR002099:DNA mismatch repair protein family;
long-mer36	NC_010513	6015	6075	GCTCAGGGGTAAGATTCTTAACGTTGAACGTGCACGCTTCGACCGTATGCTTTCTAGTGCT	NC_010513.5	NC_010513.5	4648	7092	+	AutoIPR: IPR001241:DNA topoisomerase, type IIA;IPR002099:DNA mismatch repair protein family;
long-mer37	NC_010513	6240	6297	ATTGATTGAACGTGGCCATATATATATTGGCTTGCCTCCCTTGTACAAGCTAAAGCAG	NC_010513.5	NC_010513.5	4648	7092	+	AutoIPR: IPR001241:DNA topoisomerase, type IIA;IPR002099:DNA mismatch repair protein family;
long-mer38	NC_010513	6637	6708	CCTGATGAGCAACATTCTGCCGCCTTGTTGGCGACCCGCTATCACATGGGGGAGGAATTGACTCAGGTGTTG	NC_010513.5	NC_010513.5	4648	7092	+	AutoIPR: IPR001241:DNA topoisomerase, type IIA;IPR002099:DNA mismatch repair protein family;
long-mer39	NC_010513	6804	6837	TGGCACTAAATCGCAATCAATTGAGTGTTTTGGT	NC_010513.5	NC_010513.5	4648	7092	+	AutoIPR: IPR001241:DNA topoisomerase, type IIA;IPR002099:DNA mismatch repair protein family;
long-mer40	NC_010513	7215	7257	ATTGATGTGCTGGTGAGCTGCGTCACAATAGCGTTCATCAGCA	NC_010513.6	NC_010513.6	7137	7967	+	AutoIPR: IPR003675:CAAX amino terminalprotease;
long-mer41	NC_010513	7507	7536	ATTGCATTGTCGGTGTTGCTGTCTTAACGT	NC_010513.6	NC_010513.6	7137	7967	+	AutoIPR: IPR003675:CAAX amino terminalprotease;
long-mer42	NC_010513	7646	7716	CGTTTTGTTCGTCGTATTTTTAGTACCAGCCTACGAGGAATTATTGTTCAGGCGTGTGTTTTTAGGGCGTT	NC_010513.6	NC_010513.6	7137	7967	+	AutoIPR: IPR003675:CAAX amino terminalprotease;
long-mer43	NC_010513	7859	7901	TTTTGGCTGGGTGTACTGGCGCACTGGAAGTTTGTGGGCTTCG	NC_010513.6	NC_010513.6	7137	7967	+	AutoIPR: IPR003675:CAAX amino terminalprotease;
long-mer44	NC_010513	7979	8048	CATTAAACGCATTTGAAGAAATACTTACAGCTCTTATAAAGAATCGAGGATTGATGAAAAAATTATCGTT	NC_010513.7	NC_010513.7	8032	8847	+	AutoIPR: IPR001915:Peptidase M48;
long-mer45	NC_010513	8232	8271	CGTTGTTGATGCTTTGGTTACAGAACTGCCGTTACAGTGG	NC_010513.7	NC_010513.7	8032	8847	+	AutoIPR: IPR001915:Peptidase M48;
long-mer46	NC_010513	8283	8325	GTGGGAAACTGTGCTGTTTTTTAACGAAGAACCGAATGCCTTT	NC_010513.7	NC_010513.7	8032	8847	+	AutoIPR: IPR001915:Peptidase M48;
long-mer47	NC_010513	8909	8994	ATATAAATTTCTTTCTAATGAAATAAATCAACGAGGTTTGCGTGAAACGCTTGAACTACAAAAACGACCTGCTGTCTTTACTCATC	NC_010513.8	NC_010513.8	8950	10143	+	AutoIPR: IPR021183:N-terminal acetyltransferaseA, auxiliary subunit;
long-mer48	NC_010513	9275	9317	CGCAACTTGGTGCACAGGCTGTTTACAAGCTCGAAGATTTAGT	NC_010513.8	NC_010513.8	8950	10143	+	AutoIPR: IPR021183:N-terminal acetyltransferaseA, auxiliary subunit;
long-mer49	NC_010513	9794	9828	AAGAGCGTGAATATAAGCAGTTATATTCGATCTAT	NC_010513.8	NC_010513.8	8950	10143	+	AutoIPR: IPR021183:N-terminal acetyltransferaseA, auxiliary subunit;
long-mer50	NC_010513	10338	10422	AAGTTATCCTGTCTACTGTTAGCCTCTGAGCATTACAATCTGGTTTTTCGTTTAGAGTGTGTTCTTTCCAATCAATTAGCCTCCA	NA
long-mer51	NC_010513	10435	10477	ATTCTTTTTCTCATGCTATGGGAAAAGTTAAAAATACATGGTG	NA
long-mer52	NC_010513	10606	10648	TGTCCATAGGTATGAGCAGGAGGATGTGAGCGATGCTTTAAAT	NC_010513.9	NC_010513.9	10589	11254	+	AutoIPR: IPR003538:Gram-negative bacterial TonBprotein;
long-mer53	NC_010513	10788	10811	CACCACCACCACCACCGCCGCCGC	NC_010513.9	NC_010513.9	10589	11254	+	AutoIPR: IPR003538:Gram-negative bacterial TonBprotein;
long-mer54	NC_010513	10816	10838	GGAGGAGAAAAAACCAGCGCCGC	NC_010513.9	NC_010513.9	10589	11254	+	AutoIPR: IPR003538:Gram-negative bacterial TonBprotein;
long-mer55	NC_010513	10870	10912	GCCAGTCCCTCCGCCGCCACAGCCTCCAGTGGTGGATGTTCCT	NC_010513.9	NC_010513.9	10589	11254	+	AutoIPR: IPR003538:Gram-negative bacterial TonBprotein;
long-mer56	NC_010513	11257	11299	AATAATACTATGGACTGGTCCAACCAGTTCAGGTTATCTGTAC	NA
long-mer57	NC_010513	14449	14472	AAAGCATCTCTTGTTGGTGACCAA	NC_010513.13	NC_010513.13	13727	16114	+	AutoIPR: IPR002469:Peptidase S9B,dipeptidylpeptidase IV N-terminal; IPR029058:Alpha/Betahydrolase fold;
long-mer58	NC_010513	16662	16705	GGATGATTTGGCGCTTTCGGGTGCCGGAGATACGCGCTCAGTTC	NC_010513.14	NC_010513.14	16169	16711	+	
long-mer59	NC_010513	16796	16958	GATGTCATCCATGTGTAGAGACATTGATTGCTTGCAGCATGGGCTAAATGACGGGTGTGACGGCATAATCACCGTCCAGACCGCGCTACATCCCCGCTGCTGTGTGTCTGGTGCGACTGCTTCTTTCTTTCATTTCAGACTTCCATGAGCGATTTCGACCGCG	NC_010513.15	NC_010513.15	16940	17857	+	AutoIPR: IPR001260:Coproporphyrinogen IIIoxidase, aerobic;
long-mer60	NC_010513	17094	17125	GTGCCGTCTTCGAACAGGCAGCTATTGGCTTC	NC_010513.15	NC_010513.15	16940	17857	+	AutoIPR: IPR001260:Coproporphyrinogen IIIoxidase, aerobic;
long-mer61	NC_010513	17355	17397	AAGATGTCGTGCACTGGCACAGAGTTGCTCGTGACCTATGCGC	NC_010513.15	NC_010513.15	16940	17857	+	AutoIPR: IPR001260:Coproporphyrinogen IIIoxidase, aerobic;
long-mer62	NC_010513	17514	17551	AGGATTTTGAGCGCGATTTTGATTACCAGCGTGCGGTG	NC_010513.15	NC_010513.15	16940	17857	+	AutoIPR: IPR001260:Coproporphyrinogen IIIoxidase, aerobic;
long-mer63	NC_010513	17856	17945	GATGTCTGGACTCTGTCCAGTTCGCTGAGAATGATCGTGATCTAGCGTCCTCCTCCGCTGATACAGCATCGTCCCTAGCTTCATCATCCA	NC_010513.15	NC_010513.15	16940	17857	+	AutoIPR: IPR001260:Coproporphyrinogen IIIoxidase, aerobic;
long-mer64	NC_010513	17947	17977	AGAGCAAACAATCATCCATTGCCTAGCTAGC	NA
long-mer65	NC_010513	17999	18056	ATCCTAAATCTGGTGTACCTCTCTGAGGATGTTGCGTGGACTCTCATAAAGAAGGCTC	NA
long-mer66	NC_010513	18125	18166	AGGCTGATGATGGCACATGGAGTCGCTCGTGCTTATTTCCCT	NA
long-mer67	NC_010513	18544	18589	CACGGCTTGATCCATACTTAAATCATATGGCCTAGGAGATTGCAGC	NA
long-mer68	NC_010513	18676	18726	AAATCCTTTTTCTCGATAAGCGAAGAATTTCAGCATGCTTATCAGCTACGC	NA
long-mer69	NC_010513	18831	18919	AGACGCCAGGATGTAGCAATACTCCTCGCCCACCGTTTTGCACGATTGGCACTACCGCTTCATTGAGACCACCATCTTTTAGTCAATGA	NC_010513.16	NC_010513.16	18916	19122	+	
long-mer70	NC_010513	18922	19042	CGGCTATTGTTGCGCTGCTTTATGCTGATTCAATTATTGAGTCAGTGCAACCGCAATCATTCAGCGCTCGAAGTCATGCAGCAGCGTGGTATGAGCGATATGACCGCGTTGACGATGCAGC	NC_010513.16	NC_010513.16	18916	19122	+	
long-mer71	NC_010513	19064	19176	CCCAGAACGAGGATTGCCATGGGGAGTCACCGCATGTGCGCAGCGCGACGCCGCCTTAGCGGCATACTTTCAGAGATGCAGCGTTGATCGCGGCTCTCAGAAAAAGCGACACT	NC_010513.16	NC_010513.16	18916	19122	+	
long-mer72	NC_010513	19184	19228	AGTGGTGCAGACCACGTCTAGCGTGCAGGCTGGGATGGCGTGTTT	NA
long-mer73	NC_010513	19296	19446	CGTGTCGTTTCCGATGGGTTATGGGGTGTGGTGCCACAGCTGCTGTTTGCCGATCAAAAAAGGTATGTCACCAGCGATCACATGATGCGTGTGTCATCGTCTCTCTTCAAGGCAGTCGATACATTGTTGGGCAACAGCAACAGCAACAGCA	NC_010513.17	NC_010513.17	19316	19645	+	
long-mer74	NC_010513	19488	19512	AACACTGCGATCACAGGCGCGTATT	NC_010513.17	NC_010513.17	19316	19645	+	
long-mer75	NC_010513	19515	19542	CGTTGACCGGCATCGTTACCGCTCTGCT	NC_010513.17	NC_010513.17	19316	19645	+	
long-mer76	NC_010513	19610	19640	GGTCAACCTATGTGCTGTGCTCGTGTCTCGG	NC_010513.17	NC_010513.17	19316	19645	+	
long-mer77	NC_010513	20007	20028	CTTAGAGTAAAAAATACTGGCA	NA
long-mer78	NC_010513	20171	20213	CTTTGCCAAGCTTGCCGTAGAGGCGCGTCCGGTATTGAAGAGT	NA
long-mer79	NC_010513	25687	25751	CGGGCCGTACAGACAGCGTGGTATCTCTTTAATTGTCATATTAATGCTGCTGCTGGTAATGACGT	NC_010513.25	NC_010513.25	25670	26257	+	AutoIPR: IPR025746:Type 4 fimbrial biogenesisprotein PilX, N-terminal domain;
long-mer80	NC_010513	25876	25936	TACAGAGAATGCTAAAGGAAACGTGGTCGGATTCAATTGCACGGCAGCGGGAAGCCAATGT	NC_010513.25	NC_010513.25	25670	26257	+	AutoIPR: IPR025746:Type 4 fimbrial biogenesisprotein PilX, N-terminal domain;
long-mer81	NC_010513	25949	25991	GAGAATACTTATACTGGAAATATATCATCTGGGTGTAGCAGCG	NC_010513.25	NC_010513.25	25670	26257	+	AutoIPR: IPR025746:Type 4 fimbrial biogenesisprotein PilX, N-terminal domain;
long-mer82	NC_010513	26301	26381	TGCGGCCTTGAATCGGGTGGCTGCGATATTGATCGGCACACTCGTAGGTATCAGCGGTGCGGTACATGCGAGTGTGGATAT	NC_010513.26	NC_010513.26	26281	29928	+	AutoIPR: IPR008707:PilC beta-propeller domain;IPR011047:Quinonprotein alcohol dehydrogenase-likesuperfamily;
long-mer83	NC_010513	26472	26532	TAATCTGGCCGACACCTACACACCAGGGGTGAGGTATGTTGGCTACTTCGATTCCAACAAG	NC_010513.26	NC_010513.26	26281	29928	+	AutoIPR: IPR008707:PilC beta-propeller domain;IPR011047:Quinonprotein alcohol dehydrogenase-likesuperfamily;
long-mer84	NC_010513	26598	26646	GCCTCAAGCCAATTACGGTTGTAATACCACAGGCGGGGTGTGGGCTGGG	NC_010513.26	NC_010513.26	26281	29928	+	AutoIPR: IPR008707:PilC beta-propeller domain;IPR011047:Quinonprotein alcohol dehydrogenase-likesuperfamily;
long-mer85	NC_010513	26806	26848	CGCAATGTGCTGGCTACTTTATTGCCTACGCAGTGGAACAACT	NC_010513.26	NC_010513.26	26281	29928	+	AutoIPR: IPR008707:PilC beta-propeller domain;IPR011047:Quinonprotein alcohol dehydrogenase-likesuperfamily;
long-mer86	NC_010513	27210	27234	GGAGCAAGGGAAGAAAACCAATCCC	NC_010513.26	NC_010513.26	26281	29928	+	AutoIPR: IPR008707:PilC beta-propeller domain;IPR011047:Quinonprotein alcohol dehydrogenase-likesuperfamily;
long-mer87	NC_010513	30694	30736	AAGAGCGATTGCTCACACCATTTGGTGAACGTGTTGCTTCTTT	NA
long-mer88	NC_010513	35641	35683	ACAACATGGTGTGTTGCTGCACGACATCGACGGAACACTGTTT	NA
long-mer89	NC_010513	36125	36167	GATCGGCGCGCTTCTATTCGCTGTTGCCATTTTGCACACGTTT	NC_010513.31	NC_010513.31	36102	37361	+	AutoIPR: IPR009978:Protein of unknown functionDUF1504;
long-mer90	NC_010513	36596	36638	CACGCTCGGGGTACTGTTGGTAAATATTTCTATTGGTGGCACC	NC_010513.31	NC_010513.31	36102	37361	+	AutoIPR: IPR009978:Protein of unknown functionDUF1504;
long-mer91	NC_010513	36659	36701	GCCGGTGTTGATGGTTGCCGCTAAATGGCAATGGGACAACAGT	NC_010513.31	NC_010513.31	36102	37361	+	AutoIPR: IPR009978:Protein of unknown functionDUF1504;
long-mer92	NC_010513	36858	36900	CTTTTGTTGCTCATTGGCATTATTTGGTTTGCCCATTATCCGG	NC_010513.31	NC_010513.31	36102	37361	+	AutoIPR: IPR009978:Protein of unknown functionDUF1504;
long-mer93	NC_010513	37226	37268	GGCGAATGCACCCAATCCGGCAGGGATTGCGATTTTGCGCGTG	NC_010513.31	NC_010513.31	36102	37361	+	AutoIPR: IPR009978:Protein of unknown functionDUF1504;
long-mer94	NC_010513	43838	43880	TCATTTGCTGCTGTTACATGGCCCTAATTTGAATTTGCTTGGT	NC_010513.35	NC_010513.35	43833	44279	+	AutoIPR: IPR001874:Dehydroquinase, class II;
long-mer95	NC_010513	43932	43971	GCCTTAGCCGAACGCGCTGCGGCTGCTGGTCACGGACTGA	NC_010513.35	NC_010513.35	43833	44279	+	AutoIPR: IPR001874:Dehydroquinase, class II;
long-mer96	NC_010513	44472	44514	GCACCAACGATGCCGTGGGTAGCGTCTGTAGCAAATGTACCGG	NC_010513.36	NC_010513.36	44343	44828	+	AutoIPR: IPR000089:Biotin/lipoyl attachment;IPR001249:Acetyl-CoA biotin carboxyl carrier;
long-mer97	NC_010513	44519	44590	ACCGGCGATGCCGATGATTTCTCCCACAGATGCTTCTACCGGCGGTATCCATAAAGATGATGGGGCGCTTCC	NC_010513.36	NC_010513.36	44343	44828	+	AutoIPR: IPR000089:Biotin/lipoyl attachment;IPR001249:Acetyl-CoA biotin carboxyl carrier;
long-mer98	NC_010513	44816	44855	TGTGATCCGCTGAGCCATACACCAGGCGTTGGCCGTTGCC	NC_010513.36	NC_010513.36	44343	44828	+	AutoIPR: IPR000089:Biotin/lipoyl attachment;IPR001249:Acetyl-CoA biotin carboxyl carrier;
long-mer99	NC_010513	44924	44966	CGCGTTGCGTATTCTTCGCGCCTGCCACACGTTGGGTATCCGC	NC_010513.37	NC_010513.37	44886	46253	+	AutoIPR: IPR004549:Acetyl-CoA carboxylase,biotin carboxylase; IPR006284:Glutathione synthetase,prokaryotic; IPR011761:ATP-grasp fold;
long-mer100	NC_010513	45021	45065	GATGAGTCGGTGTGCATTGGCCCGGCACCCTCTGCGGAGAGTTAT	NC_010513.37	NC_010513.37	44886	46253	+	AutoIPR: IPR004549:Acetyl-CoA carboxylase,biotin carboxylase; IPR006284:Glutathione synthetase,prokaryotic; IPR011761:ATP-grasp fold;
long-mer101	NC_010513	47848	47890	ACGCCAGCCGTAGATGGCTTGATCGTCATCGCCGACGGCGAAG	NC_010513.38	NC_010513.38	46435	48621	-	AutoIPR: IPR000212:DNA helicase, UvrD/REP type;IPR027417:P-loop containing nucleoside triphosphatehydrolase;
long-mer102	NC_010513	49330	49352	GGATGAGATACGTGTGATGTGTG	NA
long-mer103	NC_010513	49403	49461	TTATGGTGATCGTGGTGTGGGTCAATTTTATTAAATGGTAAATGGTAAATTTAATCAAT	NA
long-mer104	NC_010513	49467	49589	AAAAAACATGATGCGTGTGATGATCTATTGATAGGTAAGGTATTTGTGATTCCCTCCCTATCATGTTCTCCAAGATGAGCGTTCAGATTGGAGTGAAGTTTGTATTGCCTGATTCAGTGGGAA	NC_010513.39	NC_010513.39	49529	49693	+	
long-mer105	NC_010513	50465	50507	TCCTGTGGTCCCAATAGCGACTATTATCGGATTACCGTTAAAC	NC_010513.40	NC_010513.40	49832	51025	+	AutoIPR: IPR000951:Phthalate dioxygenasereductase; IPR000971:Globin; IPR009050:Globin-like;IPR023950:Flavohemoprotein;
long-mer106	NC_010513	50908	50950	TTGTGGCCCGCGTCCCTTCTTACGCACTTTTGTTCGTGATCTG	NC_010513.40	NC_010513.40	49832	51025	+	AutoIPR: IPR000951:Phthalate dioxygenasereductase; IPR000971:Globin; IPR009050:Globin-like;IPR023950:Flavohemoprotein;
long-mer107	NC_010513	51048	51080	ATAAATTCAATACATTGCATTGTTTCATATCGT	NA
long-mer108	NC_010513	51094	51136	TAATGAATGCGCGGAAAAAATGCCATTGTTGTCGTGGATATGC	NA
long-mer109	NC_010513	51153	51351	TTCCATCGTATTTTCTTGGATTTGAGCCGCAAGAGGAATGCTGGGTTGTTGTGATGAGTCGATGAAGTATTTCGTATAGCAGTGTGTAAAACCATGTTGCATTGGCCCTGAGTGACGGTCATCGCATTGAGATGAGAATGTATAGTGCTTCAGAGTGTTGATTTATACATTCGTGCGCTTTATTTGGTGTGCCGTTGAC	NA
long-mer110	NC_010513	54631	54673	CTTGCATGCGGGAATCAGTCGCCGCGTTTTTTTCATTTGTTGT	NC_010513.44	NC_010513.44	54338	55417	-	AutoIPR: IPR004437:ParB/RepB/Spo0J partitionprotein family;
long-mer111	NC_010513	54884	54926	GCGTTCAGAGACCCAGTTGATGCCTTTGTTCCATTCGGCGGCG	NC_010513.44	NC_010513.44	54338	55417	-	AutoIPR: IPR004437:ParB/RepB/Spo0J partitionprotein family;
long-mer112	NC_010513	57289	57331	GACTGCCGAAGAGTTACATGCCCTGTTCGATTTGTCGTTGCCA	NC_010513.46	NC_010513.46	57263	58288	+	AutoIPR: IPR002684:Biotin synthase/Biotinbiosynthesis bifunctional protein BioAB; IPR019939:CofGfamily;
long-mer113	NC_010513	57544	57586	TGCGTCCCGTTTTTGCATGGGAGCCGCTTGGCGCTCACCCAAG	NC_010513.46	NC_010513.46	57263	58288	+	AutoIPR: IPR002684:Biotin synthase/Biotinbiosynthesis bifunctional protein BioAB; IPR019939:CofGfamily;
long-mer114	NC_010513	57643	57685	GGAAACGTGTGCCACGCTAGGTATGCTCAATACGTGTCAGGCG	NC_010513.46	NC_010513.46	57263	58288	+	AutoIPR: IPR002684:Biotin synthase/Biotinbiosynthesis bifunctional protein BioAB; IPR019939:CofGfamily;
long-mer115	NC_010513	58324	58366	ATAGGATGGGGCGTCTTATTGACGACATTGGTGGATGTTGTGT	NA
long-mer116	NC_010513	58406	58458	ATGGGGGCGAGAGGAGGAAGGACTTATATTGAAACTGTTTCCCCGCTGTTTCC	NC_010513.47	NC_010513.47	58406	58585	+	
long-mer117	NC_010513	59580	59622	ACGTAAAACGGCCAACCAGTCCGCTATAGAAGCGGTTGAGTCG	NC_010513.48	NC_010513.48	58663	59703	+	AutoIPR: IPR016035:Acyl transferase/acylhydrolase/lysophospholipase;
long-mer118	NC_010513	59791	59878	TGTGAGAGAAAATACCCATCATTCGTTTTTATCTGGAAATTGAATTGACTTAGGGCCAGTCTCTGGAGTATATGGGTTAGGTTGGGTG	NA
long-mer119	NC_010513	59908	59971	TAGATACAGGCTTTGGGTTGGGTGACTGTGTTTTTGTGTGTGACAGGTGTTTTTGTTGAGTTAT	NA
long-mer120	NC_010513	60066	60092	GATGTAGGATGGCAATCTGGAGCATAC	NA
long-mer121	NC_010513	60292	60352	TACGGATGTTTTTTGCCAAAATGGGTATGGTGATCAGTGAGATATGGTGTGCTGACCGATA	NC_010513.49	NC_010513.49	60297	60524	+	
long-mer122	NC_010513	60359	60397	TATTGTGTTCATTGCACAGATGTGTTCTGTCCTACTATG	NC_010513.49	NC_010513.49	60297	60524	+	
long-mer123	NC_010513	60399	60428	AGGTTGGGGCTGTCCGTTGCGTTTTTCTGT	NC_010513.49	NC_010513.49	60297	60524	+	
long-mer124	NC_010513	60456	60497	TGGTGTCATGATCGTATTGGTGTTTTAAGGTGTCTGATCATC	NC_010513.49	NC_010513.49	60297	60524	+	
long-mer125	NC_010513	60746	60806	AATCCAGTAGGTGTGGGAGAGTGTGGCGCGTAGGCCGACTAAACACAATGTTAAGAGCATG	NC_010513.50	NC_010513.50	60599	61498	-	AutoIPR: IPR000537:UbiA prenyltransferasefamily; IPR030470:UbiA prenyltransferase conserved site;IPR031103:4-hydroxybenzoate octaprenyltransferase;
long-mer126	NC_010513	60818	60882	CACTCCTTGTACGACTAGATCTAGCTCAGCGAACAAAATCGCGATGGATTTAGCCCCCATTTTGA	NC_010513.50	NC_010513.50	60599	61498	-	AutoIPR: IPR000537:UbiA prenyltransferasefamily; IPR030470:UbiA prenyltransferase conserved site;IPR031103:4-hydroxybenzoate octaprenyltransferase;
long-mer127	NC_010513	61007	61082	AATACCCCAGCCAAAGGCTAGACCTAAGTAAACTTGGGGTAGGTGGGTATAGCGTTTTAAATATGGATAGGTCATA	NC_010513.50	NC_010513.50	60599	61498	-	AutoIPR: IPR000537:UbiA prenyltransferasefamily; IPR030470:UbiA prenyltransferase conserved site;IPR031103:4-hydroxybenzoate octaprenyltransferase;
long-mer128	NC_010513	61101	61143	ACGCTAAGTAATACGGTAAGCTGATTCATCGTGAGCACGAGGC	NC_010513.50	NC_010513.50	60599	61498	-	AutoIPR: IPR000537:UbiA prenyltransferasefamily; IPR030470:UbiA prenyltransferase conserved site;IPR031103:4-hydroxybenzoate octaprenyltransferase;
long-mer129	NC_010513	61163	61223	TGTGGCGAACATCAGTAGGGCGTTGCGTGGTGAAACGGTGCCGGTGACCAAGGGGCGTGTG	NC_010513.50	NC_010513.50	60599	61498	-	AutoIPR: IPR000537:UbiA prenyltransferasefamily; IPR030470:UbiA prenyltransferase conserved site;IPR031103:4-hydroxybenzoate octaprenyltransferase;
long-mer130	NC_010513	61520	61570	GAAGGATTAAGGGGAAATTGGGAGCTGTTTAGATGGTGATTGTAAACCTGG	NA
long-mer131	NC_010513	61701	61737	ACCCTTTGTTGTTGGCTTTTTGTTTTCCGAAAACGCG	NC_010513.51	NC_010513.51	61577	61831	-	
long-mer132	NC_010513	61784	61914	CACGTTAAAAGTCACCATTTTCCCCTCTCTTTCCGTCTCGTTGTCCATTGTTTTTCTTTCCGGGGTGGGGTATTGCGAGCGCTCAAGATCTCGATTCTTATATTTCAACCGCTTACATGTGAACGGTTTTG	NC_010513.51	NC_010513.51	61577	61831	-	
long-mer133	NC_010513	61921	62004	GCTTGCCGCCCGTTACTCCAACCGGTGAAATAGGGTATTTGCGTTTTTCGCAATGATGTAATTTCGAATAAGCGGATGTTCGAA	NA
long-mer134	NC_010513	62019	62087	TTAAAATGACGGTCTATTTCTGCTGCGATGCAAGGTGAACTTCTAGGGGGGGGGCGCATCTACACGGTG	NA
long-mer135	NC_010513	62139	62292	CGGCAAGATCGAAAGGTCTGCCGGAGTTCCTTCTAGCAGGTTTTTTGATTTCCCATTGTCTGTCGCCTTTGTTCAGTAACAGGGGGCGGATTCTACATAAACTAAGAAATCCTCATCATGCCTTACGTGAATTAATCATTACATCGGGTAGTGT	NC_010513.53	NC_010513.53	62126	62428	+	
long-mer136	NC_010513	62344	62456	CATTTGCTACCCAACGTGTGTAGGAATCGATATACCCATCATTCATAATCATTTAGCAAGCTATGGTTGGATTGATTCTGAATAGATGGATTCAATATTTTGATGAGTATTAT	NC_010513.53	NC_010513.53	62126	62428	+	
long-mer137	NC_010513	62477	62509	TTCCTTAGATGGTCAGGAAATCTTGATAATCGT	NA
long-mer138	NC_010513	62545	62589	TCCGCAGTCACTTGTGCAAGCAAGTAGCTGCATGGTTAAAGAGAA	NA
long-mer139	NC_010513	62621	62655	AAATATTATCAATTGCTACATCTGAGGATGCGTTG	NA
long-mer140	NC_010513	62677	62756	GGGAATAATGTAAGCTGTTACGCTTTTAATTGAGTCATTACTCTGGTTACTTATCGATCATTTCGCTGATGACTTGTTCA	NA
long-mer141	NC_010513	62860	62900	ATTCTCAAAGGAGAATATGGAGTCAAGCGCCGGTGTAGTAA	NA
long-mer142	NC_010513	62910	63012	GATCTAGTCTTATTCAAATTGACTCCGTTCATACTTCTTCTTGTCGAGAAGAATGCATTGCACTGATCATATGGAAGAAAAGAGTGAAGACACTAATCACACC	NA
long-mer143	NC_010513	63050	63207	TTAATTCAATATCTATTTGGAGATGAATCGAATAATTTTAGCGATTATCGGTGGTTTTTTCTTGGTAACGGAATTTTAGTGCAGGCTCCATTTGCAATGGGATTTACAGGGATACACGTTACCGGTATTTTGATGCGTGATTTTTAACATTTCTCACT	NA
long-mer144	NC_010513	63232	63286	TGCAATGGGATTTGATGTTGTGTTACCAGAGATCTTCTGGGGTTTGGCCCTGTTT	NA
long-mer145	NC_010513	63313	63390	TCGCTAAGGAGGTGTTATTGAATCAAAGTGAGCCATCGCAACTTTGGCAATGGAGTGGAGCAACGCATGATGCTATGC	NA
long-mer146	NC_010513	63563	63597	GAAAACACTTGCTCAAGTGAACGGCTTGCCTTTGA	NA
long-mer147	NC_010513	63721	63784	AGGGGTATTCTGTGGCAACCCTCTATTGATCCTTTCCGTTATGGGCATGAAAAACACCGTCCGT	NA
long-mer148	NC_010513	63860	63914	TTCAGTGGTATTTTCTTGGGGTGATATCCAGTAATACATATTTTCTGGTGTTTTG	NA
long-mer149	NC_010513	63975	64116	ATATTTTTAGATCAATATTGTGTTGTTGGCATGGTTGTTTAATTCAAAATAGGAATTAAGCTCAATTAGTGAAATCAAGAAATATTTGATAATGGTTGAGGACGCGATTGTTTTTATTGAAAATGAATAATTATAAAAATTT	NA
long-mer150	NC_010513	64145	64284	TTTTTCGAAATGATGAGCGGAAGCTTTCTTCCATGCCATATTGATTTCATTTTAATCCCATTAGTTTTTTATTTTGAATAAATTATGAAGAGAGGTGTTTTTATTAAAATTTAAATTCCAATAAAAGATTGCACAATATT	NA
long-mer151	NC_010513	64301	64343	TTTATTATCTTTCACATCTTTACAGATGCTCTTCTGGCGGCAC	NA
long-mer152	NC_010513	64360	64455	TTACATGATGCTAGGCTTTGCTTGGTTATAACCGTTCAATCTATTTAAATTCAAATATAAATATTTTTAATAAAGTTTCTTGGCTATCTTCTAAGT	NA
long-mer153	NC_010513	64463	64623	CTGATAATAATGGTTGATTAAATTATAGCGAGTTAATAATTCACAATGGTCAATATTGATATTTAAATATTCAGATAAAGTATGGTTGCTAAGAAAATTTATAAGATGCTGATTATAAAGATAATTTATTGGATCGTCTCCTCAATGCCGATATTGTTATC	NA
long-mer154	NC_010513	64628	64670	ATCTTTACTAGAGATTGTCTACCTTTGATCGATGTAATCTTAG	NA
long-mer155	NC_010513	64672	64714	ATGATTCTTTGGTTTCTATATGTTATGTTAAGAGTATTTTTCA	NA
long-mer156	NC_010513	64738	64965	AACCTTGGTATTTTAGGTGCCTTCTGAGTTTGTATTCCTCGCAGTAGAAATTTTTATGGAGTTACGATCATCCGCCATCGATTTAATGTATTCTAATTCCATCTTTTTTTATTATATAACGAGATCTGCACCTAGAAAAAATGTTGTCGTTATTGGCTATGTGCATGTGCAAGATTTTCCAGATATCGTATTCCATTGGTAAGTTGCACTATATGCCTCTTGAGGAAT	NA
long-mer157	NC_010513	64968	65027	AATTCATAGTGCTATTTCAAGCGATGTTTAGTGGTTGATTATAATTGAATTGAATACGTT	NA
long-mer158	NC_010513	65030	65072	GATGGATATCATCTATAGGTCTGCATCATTCATGTTTTATCCT	NA
long-mer159	NC_010513	65101	65141	ATGGGCGTTAGGATGGCTTAAATTGATACTTAAAAAATCCT	NA
long-mer160	NC_010513	65184	65288	GTAATATTGAAATGGATGCTCATTTACCATTAATAGCATTAAAATATTTCACTTGACTTCGTGTCATTTTTGCTTTATGTGCCTCTCCTTCTGTTCAGCTTCATG	NA
long-mer161	NC_010513	65300	65326	ACTTGAATTTTTCCATCAATTCGGTAA	NA
long-mer162	NC_010513	65341	65371	TTAGCGCAGACATTTTTTGATCTATTCATAA	NA
long-mer163	NC_010513	65423	65464	TGTGAGTGGTTTTAACTTAAATTAGTTGTAGTTGAATGGTTT	NA
long-mer164	NC_010513	65533	65582	AGATGTTTTCGGGGTGGCATTTGAAGTTATCTCGATTTAGTTCTTTGAAA	NA
long-mer165	NC_010513	65610	65697	CTGTTGGATGGTTTTGTTTACTCATCTTGCAGACGTTGATTTGTTTTGCAGTGTGTCGTATTTATATTGATACGGGTGTATGCTGTAG	NA
long-mer166	NC_010513	65699	65768	CATAAGTTTTGGCGTATGCAGTGATAATTTTTTGCCTTTGGGCACATAGTTTTAAGTGAAGAGTTTGATC	NA
long-mer167	NC_010513	67677	67712	TTTATTAATAATTTCTCATTGGAAGCCTTAAGTGAC	NA
long-mer168	NC_010513	69203	69244	CGGGGAAAGGAGGTAGGCTGGTTCCTTAGGAAAATCCGGGGG	NA
long-mer169	NC_010513	69259	69295	AGCACCGAGACGAGTCTTTTTAGATGAAGTCACTGAT	NA
long-mer170	NC_010513	70721	70768	ATGCGAGAAGGTGAATCTTCCTTTTTAAATGGGTTGATTGCACTCTCC	NA
long-mer171	NC_010513	71666	71708	CAGTCCCGATGGACGCCCCGGTTACTTCAAGCAGGAATTGTTT	NC_010513.58	NC_010513.58	70998	71813	+	AutoIPR: IPR020629:Formamidopyrimidine-DNAglycosylase;
long-mer172	NC_010513	71800	71837	ACTGCCAAGGTTGAAGCATCTACGTTCCATAGGTGCAT	NC_010513.58	NC_010513.58	70998	71813	+	AutoIPR: IPR020629:Formamidopyrimidine-DNAglycosylase;
long-mer173	NC_010513	71923	71965	GGTGCTAGCTTCAAGTACACCATGCTTATCTCAATCCTTGCTC	NC_010513.59	NC_010513.59	71948	72745	-	AutoIPR: IPR002541:Cytochrome c assemblyprotein;
long-mer174	NC_010513	71974	71999	ACGCGTGCCTGACGGGTGATACTGAA	NC_010513.59	NC_010513.59	71948	72745	-	AutoIPR: IPR002541:Cytochrome c assemblyprotein;
long-mer175	NC_010513	72200	72224	AAAATCTCTCACAAACAAAAAACCA	NC_010513.59	NC_010513.59	71948	72745	-	AutoIPR: IPR002541:Cytochrome c assemblyprotein;
long-mer176	NC_010513	72315	72336	CGCCAGTGGTGAACATTGCGTC	NC_010513.59	NC_010513.59	71948	72745	-	AutoIPR: IPR002541:Cytochrome c assemblyprotein;
long-mer177	NC_010513	72434	72470	TACACGCCAACCCAGCTCCGGGCTGGGTGAGTGACCG	NC_010513.59	NC_010513.59	71948	72745	-	AutoIPR: IPR002541:Cytochrome c assemblyprotein;
long-mer178	NC_010513	72638	72680	TACCACCAAAAAATGATAACCGCCGTGAGCTAATAGACCCACC	NC_010513.59	NC_010513.59	71948	72745	-	AutoIPR: IPR002541:Cytochrome c assemblyprotein;
long-mer179	NC_010513	72751	72793	CCGCTAAAAAATATGTAAAAAGAACAATAACAACCAATAACAA	NA
long-mer180	NC_010513	72821	72874	TTTGGGCAGGACAGACAGAGGAGTCGTTATAATCCCACTCTGTTTTCCTTTACG	NA
long-mer181	NC_010513	73260	73302	GAAAAGCGTAAGAAGAAAGTCCTGGTGGTCAGTGCTGATGTCT	NC_010513.60	NC_010513.60	72885	74252	+	AutoIPR: IPR000897:Signal recognition particle,SRP54 subunit, GTPase domain; IPR022941:Signalrecognition particle, SRP54 subunit; IPR027417:P-loopcontaining nucleoside triphosphate hydrolase;
long-mer182	NC_010513	73493	73535	TGAGATCAAGGCGCTGCATGATACGCTTGTTCCTGTGGAGACC	NC_010513.60	NC_010513.60	72885	74252	+	AutoIPR: IPR000897:Signal recognition particle,SRP54 subunit, GTPase domain; IPR022941:Signalrecognition particle, SRP54 subunit; IPR027417:P-loopcontaining nucleoside triphosphate hydrolase;
long-mer183	NC_010513	73715	73757	GAAGGTCGATGACCTGGATGTGTTCCATCCAGACCGTGCTGCT	NC_010513.60	NC_010513.60	72885	74252	+	AutoIPR: IPR000897:Signal recognition particle,SRP54 subunit, GTPase domain; IPR022941:Signalrecognition particle, SRP54 subunit; IPR027417:P-loopcontaining nucleoside triphosphate hydrolase;
long-mer184	NC_010513	74042	74084	GGAGCGTCGTAATCCGGCTCTGCTTAACGGCTCGCGCCGTGTC	NC_010513.60	NC_010513.60	72885	74252	+	AutoIPR: IPR000897:Signal recognition particle,SRP54 subunit, GTPase domain; IPR022941:Signalrecognition particle, SRP54 subunit; IPR027417:P-loopcontaining nucleoside triphosphate hydrolase;
long-mer185	NC_010513	74274	74295	TCCTTTTATACCATTCTCGTAC	NA
long-mer186	NC_010513	74400	74429	TACCTCTAGGGATAATATTTTCGATGAACA	NA
long-mer187	NC_010513	74516	74550	TCGCAGTTGAGATATCCGACATCAATACACCAGCG	NC_010513.61	NC_010513.61	74500	74901	+	
long-mer188	NC_010513	74584	74626	AGCACGTTCACTACAGATGTTGTCAAGTACCAAGTGATCAGTT	NC_010513.61	NC_010513.61	74500	74901	+	
long-mer189	NC_010513	75715	75745	GGTTTCTGAAGCACCGATGGCTCTACTTGAA	NA
long-mer190	NC_010513	75822	75857	CGATGAAAGCATAAGACTAAGTGTGACAATGAGGAA	NA
long-mer191	NC_010513	75872	75935	ACTGCTTCTGGATGGCCCAATTACAACACCCTTGATTCCGACACTACTCATTTGTTGAGCAGAA	NA
long-mer192	NC_010513	76312	76347	GCTGGCTGAAGTGATGGCAAGCACCCCAGATTGCCC	NC_010513.63	NC_010513.63	76093	77157	-	AutoIPR: IPR008966:Adhesion domain;
long-mer193	NC_010513	78823	78885	GCAGGAAGTTGATATTCCAAACGGCATTGTTGTGCCGCTTGATCTCCCCATTTAATGGTCAGG	NC_010513.65	NC_010513.65	78765	81470	-	AutoIPR: IPR000015:Outer membrane usherprotein; IPR025885:PapC, N-terminal domain;IPR025949:PapC-like, C-terminal domain;
long-mer194	NC_010513	78924	78966	ACCCTGCGCCACCAGGCCAACTGATTGTCCTTCGGCATCAATG	NC_010513.65	NC_010513.65	78765	81470	-	AutoIPR: IPR000015:Outer membrane usherprotein; IPR025885:PapC, N-terminal domain;IPR025949:PapC-like, C-terminal domain;
long-mer195	NC_010513	79278	79320	CGGAGCCAGTGTCGCAACTCCACTGTGGAGGACAATGCTACCA	NC_010513.65	NC_010513.65	78765	81470	-	AutoIPR: IPR000015:Outer membrane usherprotein; IPR025885:PapC, N-terminal domain;IPR025949:PapC-like, C-terminal domain;
long-mer196	NC_010513	79575	79626	AACCGATACTGTGAATAGCATTTGTGTATCACTGGGCATGCTTGGGATCTGT	NC_010513.65	NC_010513.65	78765	81470	-	AutoIPR: IPR000015:Outer membrane usherprotein; IPR025885:PapC, N-terminal domain;IPR025949:PapC-like, C-terminal domain;
long-mer197	NC_010513	79797	79827	CTGTCTATAAATTGACGCTGTACTAAGGCCG	NC_010513.65	NC_010513.65	78765	81470	-	AutoIPR: IPR000015:Outer membrane usherprotein; IPR025885:PapC, N-terminal domain;IPR025949:PapC-like, C-terminal domain;
long-mer198	NC_010513	80018	80060	ATGCACCAACTGGGGTAGAGACACCTGCCCCTGCTATCGCTGC	NC_010513.65	NC_010513.65	78765	81470	-	AutoIPR: IPR000015:Outer membrane usherprotein; IPR025885:PapC, N-terminal domain;IPR025949:PapC-like, C-terminal domain;
long-mer199	NC_010513	91455	91497	TTGTTCGCGTTCGTCATGGCCCCCGCCTAAGCCTGCACCTCGA	NC_010513.75	NC_010513.75	90375	92312	-	AutoIPR: IPR003959:ATPase, AAA-type, core;IPR005936:Peptidase, FtsH; IPR011546:Peptidase M41, FtsHextracellular; IPR027417:P-loop containing nucleosidetriphosphate hydrolase;
long-mer200	NC_010513	91983	92025	TGGGCCGCTGGAAGGCTTTTGTCGGGTCATTTCAATGTTCTTG	NC_010513.75	NC_010513.75	90375	92312	-	AutoIPR: IPR003959:ATPase, AAA-type, core;IPR005936:Peptidase, FtsH; IPR011546:Peptidase M41, FtsHextracellular; IPR027417:P-loop containing nucleosidetriphosphate hydrolase;
long-mer201	NC_010513	92118	92142	CAGGCCACTCTCATCGGTGTAATTC	NC_010513.75	NC_010513.75	90375	92312	-	AutoIPR: IPR003959:ATPase, AAA-type, core;IPR005936:Peptidase, FtsH; IPR011546:Peptidase M41, FtsHextracellular; IPR027417:P-loop containing nucleosidetriphosphate hydrolase;
long-mer202	NC_010513	92548	92578	ATGGATGTCCGCAAAATCCATTGCCAGCTCA	NC_010513.76	NC_010513.76	92359	93000	-	AutoIPR: IPR015507:Ribosomal RNA large subunitmethyltransferase E;IPR029063:S-adenosyl-L-methionine-dependentmethyltransferase;
long-mer203	NC_010513	93329	93385	ACCGCTGCAGTAAGGGAAGATCTCAAATCGTGTTGTCTCGCGCTTAAGCACACGGAG	NC_010513.77	NC_010513.77	93070	93375	+	AutoIPR: IPR017924:RNA-binding protein YhbY;
long-mer204	NC_010513	93769	93791	CGGTAACCAAGGTAAGCAGAGCG	NC_010513.78	NC_010513.78	93394	93774	+	AutoIPR: IPR007523:NADH dehydrogenase[ubiquinone] 1 alpha subcomplex assembly factor 3;
long-mer205	NC_010513	93865	93907	CTAAAGAAACATAAAGATCAATTACTTGGCACACTTAATCGAG	NA
long-mer206	NC_010513	96734	96796	TGCCTGAGATGTGACTGCCTTTCCCGTGGAATAAACGGTTGTTTGTGATCCTGCGCTGTAAGT	NA
long-mer207	NC_010513	96809	96890	CATATGCTTAATGCAATCCGCAAGAGTTGGCATCTACGTTGAATTGATGCGTATCTTCATGCCCCAACGGGCACTGCTGGCC	NA
long-mer208	NC_010513	97002	97034	GCCAACATCGTTCGTGGTTATGTAGATACGAGA	NA
long-mer209	NC_010513	97298	97340	GATGAACCGAATGGCGAGGTCGCCTGCCCCTACTGTGGGGCCG	NC_010513.80	NC_010513.80	97076	97360	+	AutoIPR: IPR019401:Zinc finger, CHCC-type;
long-mer210	NC_010513	97393	97425	CGTACAGCTACTGCCAGCACTGTGTTCCGGTGG	NC_010513.81	NC_010513.81	97361	98491	+	AutoIPR: IPR001296:Glycosyl transferase, family1; IPR028098:Glycosyltransferase subfamily 4, N-terminaldomain;
long-mer211	NC_010513	97477	97519	CCGGGCGATTGTTGTCTCGGCTGGCGGACCTTTGGTCGCATTC	NC_010513.81	NC_010513.81	97361	98491	+	AutoIPR: IPR001296:Glycosyl transferase, family1; IPR028098:Glycosyltransferase subfamily 4, N-terminaldomain;
long-mer212	NC_010513	97597	97645	GCTGCGTCGCTTGTTTGCCCAATTACGTCCGGACATTGTGCATGCACGT	NC_010513.81	NC_010513.81	97361	98491	+	AutoIPR: IPR001296:Glycosyl transferase, family1; IPR028098:Glycosyltransferase subfamily 4, N-terminaldomain;
long-mer213	NC_010513	97729	97799	TGGTCTCAATGCGCCGAACCCATACAGTGCCGTTATGACCTATGGGGAGAGGGTGATTTGTGTTTCAAACG	NC_010513.81	NC_010513.81	97361	98491	+	AutoIPR: IPR001296:Glycosyl transferase, family1; IPR028098:Glycosyltransferase subfamily 4, N-terminaldomain;
long-mer214	NC_010513	98818	98860	TATGTGCGATTGCCGTAGGGGGCCCAGAGCGCCGAGAGCGCAC	NC_010513.82	NC_010513.82	98472	99803	+	AutoIPR: IPR007016:O-antigen ligase-related;
long-mer215	NC_010513	98898	98930	TTGGATGCCTTGGCTCAGGCAGTGTTGCGCACC	NC_010513.82	NC_010513.82	98472	99803	+	AutoIPR: IPR007016:O-antigen ligase-related;
long-mer216	NC_010513	100936	101023	GTATGTTCCCTGATAGATGCAGGCGGTCATCCGTTTCCGTATTCTAGGTGTGATGCGGAAAGACCCAATTGAATGGCTGTTGCGCGCA	NC_010513.84	NC_010513.84	100952	102298	+	AutoIPR:IPR007507:3-deoxy-D-manno-octulosonic-acid transferase,N-terminal;
long-mer217	NC_010513	101056	101098	CTTTACCATTTACCACTTGGTTTGGCGCGGTTTCCGGGTCCGT	NC_010513.84	NC_010513.84	100952	102298	+	AutoIPR:IPR007507:3-deoxy-D-manno-octulosonic-acid transferase,N-terminal;
long-mer218	NC_010513	101889	101931	AACACACGTGGCCAGATGTGATAACCGACGTGTTTGTCATTGA	NC_010513.84	NC_010513.84	100952	102298	+	AutoIPR:IPR007507:3-deoxy-D-manno-octulosonic-acid transferase,N-terminal;
long-mer219	NC_010513	102703	102739	GCTTCGTTACGCGTGCTGATCCGATTTTGTTTGGCTG	NC_010513.85	NC_010513.85	102682	104064	+	AutoIPR: IPR000421:Coagulation factor 5/8C-terminal type domain; IPR000933:Glycoside hydrolase,family 29; IPR001944:Glycoside hydrolase, family 35;IPR017853:Glycoside hydrolase superfamily;
long-mer220	NC_010513	104114	104143	TGCGCTATTGCTTCAGTCTGCAAAATCATC	NA
long-mer221	NC_010513	104162	104196	GTAAGACCGGCGTCTCTGTCCCGTAGAAAAGGATG	NA
long-mer222	NC_010513	104244	104286	ATCCTGGCGACTGGGCAATATTAGGAAATTAATACTATGGTCA	NC_010513.86	NC_010513.86	104280	104540	+	AutoIPR: IPR000307:Ribosomal protein S16;IPR023803:Ribosomal protein S16 domain;
long-mer223	NC_010513	104381	104460	GCGCGTTGGCCACTATAACCCCGTGGCACAGGGCGCTGAATCGCGCGTGGTATTGAATGTGGCTCGTGTCGAGCATTGGG	NC_010513.86	NC_010513.86	104280	104540	+	AutoIPR: IPR000307:Ribosomal protein S16;IPR023803:Ribosomal protein S16 domain;
long-mer224	NC_010513	104462	104504	CAGAAACGGTGCCCAACTGACAGACAAGGTGCGTAGCTTGCTT	NC_010513.86	NC_010513.86	104280	104540	+	AutoIPR: IPR000307:Ribosomal protein S16;IPR023803:Ribosomal protein S16 domain;
long-mer225	NC_010513	104514	104578	AGCAAAACCCAGGCGACTGCGTCCTAATGAATGGGATTGGGTCCCCTGATCCAACCCGGATACCG	NC_010513.86	NC_010513.86	104280	104540	+	AutoIPR: IPR000307:Ribosomal protein S16;IPR023803:Ribosomal protein S16 domain;
long-mer226	NC_010513	104616	104679	AAGGGTTGTAGGTGGTTTCGGCTTGCGTGGTGAAATCAAGATGGAGTCTTGGACTGAGCCACGG	NC_010513.87	NC_010513.87	104584	105096	+	AutoIPR: IPR009000:Translation protein,beta-barrel domain; IPR011033:PRC-barrel-like;IPR011961:16S rRNA processing protein RimM;
long-mer227	NC_010513	104689	104731	TTCCGTTACCAGCCGTGGTTACTACGTTCTCCTACGGGTACCG	NC_010513.87	NC_010513.87	104584	105096	+	AutoIPR: IPR009000:Translation protein,beta-barrel domain; IPR011033:PRC-barrel-like;IPR011961:16S rRNA processing protein RimM;
long-mer228	NC_010513	104742	104784	GAATGGTGCCCGTGGCTACGACACTGGCAAGCGTTTGATTGCA	NC_010513.87	NC_010513.87	104584	105096	+	AutoIPR: IPR009000:Translation protein,beta-barrel domain; IPR011033:PRC-barrel-like;IPR011961:16S rRNA processing protein RimM;
long-mer229	NC_010513	104962	105004	TCCAACGGCGCCAATGATGTGGTAGTCATCCATGGCGAGCGCG	NC_010513.87	NC_010513.87	104584	105096	+	AutoIPR: IPR009000:Translation protein,beta-barrel domain; IPR011033:PRC-barrel-like;IPR011961:16S rRNA processing protein RimM;
long-mer230	NC_010513	105371	105413	GGTGGTCCAGGGATGGTGATGTTGATCGAGCCACTGCGTGCCT	NC_010513.88	NC_010513.88	105110	105985	+	AutoIPR: IPR002649:tRNA(guanine-N1-)-methyltransferase, bacteria; IPR016009:tRNAmethyltransferase TRMD/TRM10-type domain; IPR023148:tRNA(guanine-N1-)-methyltransferase, C-terminal;IPR029028:Alpha/beta knot methyltransferases;
long-mer231	NC_010513	105523	105565	GCGCATGATATTGCTATGCGGCCGATACGAAGGGATTGACGAG	NC_010513.88	NC_010513.88	105110	105985	+	AutoIPR: IPR002649:tRNA(guanine-N1-)-methyltransferase, bacteria; IPR016009:tRNAmethyltransferase TRMD/TRM10-type domain; IPR023148:tRNA(guanine-N1-)-methyltransferase, C-terminal;IPR029028:Alpha/beta knot methyltransferases;
long-mer232	NC_010513	105682	105739	ATTGAACGACGCTGAGTCAGCGAAGCAGGACAGCTTCGAAGCAGCCGATAGCCTGCTT	NC_010513.88	NC_010513.88	105110	105985	+	AutoIPR: IPR002649:tRNA(guanine-N1-)-methyltransferase, bacteria; IPR016009:tRNAmethyltransferase TRMD/TRM10-type domain; IPR023148:tRNA(guanine-N1-)-methyltransferase, C-terminal;IPR029028:Alpha/beta knot methyltransferases;
long-mer233	NC_010513	105962	106004	AAAGCGTCAGTCTCTTGGCGTTGAGCATAGCCATTATGCTAAG	NC_010513.88	NC_010513.88	105110	105985	+	AutoIPR: IPR002649:tRNA(guanine-N1-)-methyltransferase, bacteria; IPR016009:tRNAmethyltransferase TRMD/TRM10-type domain; IPR023148:tRNA(guanine-N1-)-methyltransferase, C-terminal;IPR029028:Alpha/beta knot methyltransferases;
long-mer234	NC_010513	106170	106197	TAAGTCTATTATTGCAGAGTTCGAATCT	NC_010513.89	NC_010513.89	106156	106566	+	AutoIPR: IPR001857:Ribosomal protein L19;IPR008991:Translation protein SH3-like domain;
long-mer235	NC_010513	106428	106470	GCGTCGCGGTAAAGTGCGTGCTGCTAAGCTTTATTACTTGCGT	NC_010513.89	NC_010513.89	106156	106566	+	AutoIPR: IPR001857:Ribosomal protein L19;IPR008991:Translation protein SH3-like domain;
long-mer236	NC_010513	106603	106633	CATCACCTGCAGCCGTTTCTTGCGCGGAAAT	NA
long-mer237	NC_010513	106647	106728	ATTTAGGATGTCCTTATGGGATATGGGAGGAGCGCCGCTCCCTGCGGAGCGGATTGGTGTTTCCGGAGTTACATGTCTCAGC	NA
long-mer238	NC_010513	106814	106856	GTGTTCCTAGCATTGAAAAACAAATTCCTATATCGCACTCAAT	NA
long-mer239	NC_010513	107047	107126	TCGCTGGCCGCTTGGCTGCTATGGTGCTTGATGTGGTCGCGCCATACGTGAAGCCGGGCGTGACTACCGCAGAACTCGAC	NC_010513.90	NC_010513.90	106998	107777	+	AutoIPR: IPR000994:Peptidase M24, structuraldomain; IPR001714:Peptidase M24, methionineaminopeptidase;
long-mer240	NC_010513	107834	107876	GATCTGCTTGGCAAGAGTCGGCTGAGATTGATCTCCAGTGAGC	NA
long-mer241	NC_010513	107949	108019	TCAGAGCTTGGTTACTGTTGTGTACCAGGCAGCACTGCTTTGGCGCGGAATGCGGCACCTACACTGGTTGC	NA
long-mer242	NC_010513	108072	108107	GGGCCAGCACGTGAGTTTTTCAAAACTAATGAGTTA	NA
long-mer243	NC_010513	108136	108157	TTTGCGTTTCGATAATTGCAAG	NA
long-mer244	NC_010513	108162	108204	TAGTGCAGCGTCTTTACTTTGTCGAGGCATCGCGATCCCTGCA	NA
long-mer245	NC_010513	108274	108316	GCAACACGTTGATGCACCCTGTGATGAGTGATGTGTGCATGAT	NA
long-mer246	NC_010513	108332	108381	TTCGGTGAGCGTGCTGAGGATTAGTGCCGATCACTGACGAACACGTCCCT	NA
long-mer247	NC_010513	108460	108524	GGAGCCTCTATGACAACCCAATCCCACCTTAAGGAAACCCCACTGCAACAGGTGGATAACAAGGC	NC_010513.91	NC_010513.91	108469	109371	+	AutoIPR: IPR005664:TetrahydrodipicolinateN-succinyltransferase, transferase hexapeptide repeatfamily;IPR023180:Tetrahydrodipicolinate-N-succinyltransferase,chain A, domain 1;
long-mer248	NC_010513	108526	108557	CCCCCTCCTGTTGTGGATAAGGCACTTGTTAG	NC_010513.91	NC_010513.91	108469	109371	+	AutoIPR: IPR005664:TetrahydrodipicolinateN-succinyltransferase, transferase hexapeptide repeatfamily;IPR023180:Tetrahydrodipicolinate-N-succinyltransferase,chain A, domain 1;
long-mer249	NC_010513	108861	108903	CCCAGGTGCGATTGCACGACGCGGTAGCTACTTTGGTAAAGAT	NC_010513.91	NC_010513.91	108469	109371	+	AutoIPR: IPR005664:TetrahydrodipicolinateN-succinyltransferase, transferase hexapeptide repeatfamily;IPR023180:Tetrahydrodipicolinate-N-succinyltransferase,chain A, domain 1;
long-mer250	NC_010513	109650	109692	TTGATCCGGCGGCCCGTGCTCGTTGCCAGTGACGGTAGCTTCA	NC_010513.92	NC_010513.92	109386	109742	+	AutoIPR: IPR006660:Arsenate reductase-like;IPR012336:Thioredoxin-like fold;
long-mer251	NC_010513	110033	110075	CCAATTGAAGCGTGGACTTCGAACCCGTTTATCCCACAGCGAC	NC_010513.93	NC_010513.93	109814	110947	+	AutoIPR: IPR002933:Peptidase M20;
long-mer252	NC_010513	110305	110347	TTCGAGCGAGCGACTGGGTGATCTGCTGCGGGTTGGCCGCCGT	NC_010513.93	NC_010513.93	109814	110947	+	AutoIPR: IPR002933:Peptidase M20;
long-mer253	NC_010513	110439	110497	CTGCGCTCGCTGCATTGACGGGGCGGCATTGGGATGATGGTGATGAATCCTTCCCGTCA	NC_010513.93	NC_010513.93	109814	110947	+	AutoIPR: IPR002933:Peptidase M20;
long-mer254	NC_010513	110758	110800	TCCGGAAGAAAGCACGGGTGGTGGCACGTCCGATGCGCGTTTT	NC_010513.93	NC_010513.93	109814	110947	+	AutoIPR: IPR002933:Peptidase M20;
long-mer255	NC_010513	111494	111545	GCACGAACGTCTTGCTATCGTTGATCCAGCTGGCGGTGCCCAGCCACTGCTC	NC_010513.94	NC_010513.94	111348	113039	+	AutoIPR: IPR006426:Asparagine synthase,glutamine-hydrolyzing; IPR017535:Asparagine synthasefamily amidotransferase; IPR029055:Nucleophileaminohydrolases, N-terminal;
long-mer256	NC_010513	114063	114197	ATGAGTGGCAATGAGTAATAGTGCCAGGATGAGAGTACAAATGGAGAGAATGCGCTGAGACATATCGGCTCCTAAGCAAATTTAAGTTGAGAAACGGCACGCATAAGTGCGTGCTTGTTTTAGAAACCTTACTGT	NC_010513.95	NC_010513.95	113097	114125	-	AutoIPR: IPR011050:Pectin lyase fold/virulencefactor;
long-mer257	NC_010513	114199	114226	GCCAGGAGATCAAATGATAAACCCTATC	NA
long-mer258	NC_010513	114311	114340	CATCCATAAGTCATGTGTTGTAGTTGAAAG	NA
long-mer259	NC_010513	114430	114472	TGTGAATACCATCCTTATACACTGTCTAATTACTCAGACAGTG	NA
long-mer260	NC_010513	114619	114649	ATTACACCGGGTTCACAGCGCTGCTCAACAC	NA
long-mer261	NC_010513	114658	114724	AATCATAAGGTGTGCCGCAAAAGTTGGGCACTGCTCCAGGACACCTATCATTGCAATGTTGCCTGTG	NA
long-mer262	NC_010513	114727	114758	ATACGCTGCACTGCGATTCATCCGCAGCAGCT	NA
long-mer263	NC_010513	114839	114877	GTAGAGTCATGTCTTCAAACATTGGGACAATGCTTTTAA	NA
long-mer264	NC_010513	115365	115407	GGAGGCGCAGGCAGCGATGGAGGCGGGTGTTGATGGATTGGTT	NC_010513.96	NC_010513.96	114895	115926	+	AutoIPR: IPR013785:Aldolase-type TIM barrel;
long-mer265	NC_010513	118439	118471	GCCACGCTGTGACGCATGATTGCTCTCTTTTCT	NA
long-mer266	NC_010513	118688	118730	GACCATATCCTCATTCCGTGATGGTTGGCGCGTTTACAGCGCC	NA
long-mer267	NC_010513	119071	119123	GAAGGAAGCGATCACGTGGGCTTGGGAGTTGTTGACCCATGTTTGGGAGTTGC	NC_010513.101	NC_010513.101	118748	121402	+	AutoIPR: IPR002318:Alanine-tRNA ligase, classIIc; IPR009000:Translation protein, beta-barrel domain;
long-mer268	NC_010513	119133	119175	GTCTGTTGGTGACGGTGTACCGCACTGACGATGAGTCCTACGC	NC_010513.101	NC_010513.101	118748	121402	+	AutoIPR: IPR002318:Alanine-tRNA ligase, classIIc; IPR009000:Translation protein, beta-barrel domain;
long-mer269	NC_010513	119563	119596	AACTGCTGTTGCGGACGTGCAAAACAAATCGTTG	NC_010513.101	NC_010513.101	118748	121402	+	AutoIPR: IPR002318:Alanine-tRNA ligase, classIIc; IPR009000:Translation protein, beta-barrel domain;
long-mer270	NC_010513	120298	120334	GTTGATGGCATCCGACGGAGTTCGTCTGGAGGTGACT	NC_010513.101	NC_010513.101	118748	121402	+	AutoIPR: IPR002318:Alanine-tRNA ligase, classIIc; IPR009000:Translation protein, beta-barrel domain;
long-mer271	NC_010513	120720	120762	GAGAGCATGTGCGCGTAGTAAAGATGGGCACTTCGGTCGAACT	NC_010513.101	NC_010513.101	118748	121402	+	AutoIPR: IPR002318:Alanine-tRNA ligase, classIIc; IPR009000:Translation protein, beta-barrel domain;
long-mer272	NC_010513	120778	120820	TATCACCCGTACGGGTGACATCGGTTTGTTTAAGATCATTTCC	NC_010513.101	NC_010513.101	118748	121402	+	AutoIPR: IPR002318:Alanine-tRNA ligase, classIIc; IPR009000:Translation protein, beta-barrel domain;
long-mer273	NC_010513	121198	121227	CAAGGTGGCTTTGGTGACTGCGGTCAATGG	NC_010513.101	NC_010513.101	118748	121402	+	AutoIPR: IPR002318:Alanine-tRNA ligase, classIIc; IPR009000:Translation protein, beta-barrel domain;
long-mer274	NC_010513	121392	121418	ATCTGGACTGAATGTTGCTTTCGTTGC	NC_010513.101	NC_010513.101	118748	121402	+	AutoIPR: IPR002318:Alanine-tRNA ligase, classIIc; IPR009000:Translation protein, beta-barrel domain;
long-mer275	NC_010513	121438	121477	GGACCCGTTACCATCTTCCCTCGATCAAGATTAGTGTAGG	NA
long-mer276	NC_010513	122192	122217	TTGGGCATTGTTTCTATCAGCACTCT	NA
long-mer277	NC_010513	122372	122403	AAGCATATGCTAGTGAGTTGGTATTTTATTGA	NA
long-mer278	NC_010513	124124	124166	AATGTGCGGACTATTATCCAACGCGGCATCGCCAAATTCCGAA	NC_010513.104	NC_010513.104	122867	124891	-	AutoIPR: IPR001567:Peptidase M3A/M3B;IPR024077:Neurolysin/Thimet oligopeptidase, domain 2;IPR024079:Metallopeptidase, catalytic domain;IPR024080:Neurolysin/Thimet oligopeptidase, N-terminal;
long-mer279	NC_010513	127829	127870	ACGGCACCACGCCAGCCGGCGACTGGACTGGATTGTTCCGCC	NC_010513.106	NC_010513.106	127054	128874	+	AutoIPR: IPR006376:Copper-resistance proteinCopA; IPR019546:Twin-arginine translocation pathway,signal sequence, bacterial/archaeal;
long-mer280	NC_010513	128013	128055	CCTCGCCGAAACCTATGATGTGCTGATCCAACCCCACGGCCAG	NC_010513.106	NC_010513.106	127054	128874	+	AutoIPR: IPR006376:Copper-resistance proteinCopA; IPR019546:Twin-arginine translocation pathway,signal sequence, bacterial/archaeal;
long-mer281	NC_010513	128173	128253	ACAATGCAGGACATGGGACACAGGATGACGCATGGTCAGCATGAGAGTCGCGCCTCTGAAATGGCGGACATGCCAGGAATG	NC_010513.106	NC_010513.106	127054	128874	+	AutoIPR: IPR006376:Copper-resistance proteinCopA; IPR019546:Twin-arginine translocation pathway,signal sequence, bacterial/archaeal;
long-mer282	NC_010513	128290	128332	GCCAACCAGCCTCCTGCGCAGACCCCTCATGGTTCACATAGCC	NC_010513.106	NC_010513.106	127054	128874	+	AutoIPR: IPR006376:Copper-resistance proteinCopA; IPR019546:Twin-arginine translocation pathway,signal sequence, bacterial/archaeal;
long-mer283	NC_010513	128733	128775	TAAACACACCATCGATATGCCTCCGGGTACACGCCGCAGCTAC	NC_010513.106	NC_010513.106	127054	128874	+	AutoIPR: IPR006376:Copper-resistance proteinCopA; IPR019546:Twin-arginine translocation pathway,signal sequence, bacterial/archaeal;
long-mer284	NC_010513	133570	133612	GGTCGCGGGCCAGAATCAGCGCGGGCTGATGGGTGTCGTAGGC	NC_010513.110	NC_010513.110	133271	133696	-	AutoIPR: IPR007459:DNA polymerase III chisubunit, HolC;
long-mer285	NC_010513	141338	141380	TATCGTATGTTGTTTATGTATTGGGTCTTTATTTGAATGTGCA	NC_010513.117	NC_010513.117	141001	142146	+	AutoIPR: IPR002656:Acyltransferase 3;
long-mer286	NC_010513	141468	141510	ATTCCAATCTATTATTTTTGGAAATAGTGCTCTTATTCCTCCT	NC_010513.117	NC_010513.117	141001	142146	+	AutoIPR: IPR002656:Acyltransferase 3;
long-mer287	NC_010513	141519	141561	CTTGAAAATCGAGTTTATTGGTTCTTTGTATGTGTTGCTTTTT	NC_010513.117	NC_010513.117	141001	142146	+	AutoIPR: IPR002656:Acyltransferase 3;
long-mer288	NC_010513	141683	141725	ATGAGCTAAAGAAGTCATCAAAATTGAAGGTTGTATTCTTTTT	NC_010513.117	NC_010513.117	141001	142146	+	AutoIPR: IPR002656:Acyltransferase 3;
long-mer289	NC_010513	141766	141820	ATCTACAATTTTCTTCCTCGATTCATGGTTGGTCATTTGGAGGTGTGGGATAAAA	NC_010513.117	NC_010513.117	141001	142146	+	AutoIPR: IPR002656:Acyltransferase 3;
long-mer290	NC_010513	141825	141864	GTTTTACAACTTGATCGGAGCCTGTTTTATTACGGCATCA	NC_010513.117	NC_010513.117	141001	142146	+	AutoIPR: IPR002656:Acyltransferase 3;
long-mer291	NC_010513	141895	141937	CAATGGCGCATTACTCAATTTCTTGGTGGCATTTCTTTTTCTC	NC_010513.117	NC_010513.117	141001	142146	+	AutoIPR: IPR002656:Acyltransferase 3;
long-mer292	NC_010513	141966	142051	TTCTCTTTCATCGTATGTGTACGTCAGTCTTCCTGTGGGGAAGGCATCTTTGTTGGTTAATTTTTCTTGTTATGTGTTGGTGTGTG	NC_010513.117	NC_010513.117	141001	142146	+	AutoIPR: IPR002656:Acyltransferase 3;
long-mer293	NC_010513	142084	142129	GATAAGCCGTCGATTAATATTTCGTATAAGTTTTCTAAGAAGATAT	NC_010513.117	NC_010513.117	141001	142146	+	AutoIPR: IPR002656:Acyltransferase 3;
long-mer294	NC_010513	142131	142194	TAGTAAGCAGGTGTAATGTTTATTGTTATCTTATTTTTGATGGCCGTTTGAGAGTGTGTGGAAG	NC_010513.117	NC_010513.117	141001	142146	+	AutoIPR: IPR002656:Acyltransferase 3;
long-mer295	NC_010513	142214	142304	TTCTGAGTGTTCTGTAATTGGAGCGGGGTAAGGTTTTACACAAAGGGTGGATCTGTCGAATGTGATGGATCAGTTGCTATTTTGTGTCTTT	NA
long-mer296	NC_010513	142342	142367	CTGCGGTGCCGGTGTTAGTGTCGGCA	NA
long-mer297	NC_010513	142475	142543	GGGGGGGGGGCGAGTACACCATGATGCAGGTGTGCGTTGTAGTACAGTGTGTCGAAGGGTTTGGTTTGG	NC_010513.118	NC_010513.118	142447	143304	-	AutoIPR: IPR001045:Spermidine/sperminesynthases; IPR029063:S-adenosyl-L-methionine-dependentmethyltransferase; IPR030373:Polyamine biosynthesisdomain, conserved site;
long-mer298	NC_010513	142753	142833	TAGGGCGCGGAAACAGCTTTCATAGAAGGTTCTGTTGAATAAGCCTTTGGCTGGGCCGATGGGGTCGGTTGAGTCGACGAT	NC_010513.118	NC_010513.118	142447	143304	-	AutoIPR: IPR001045:Spermidine/sperminesynthases; IPR029063:S-adenosyl-L-methionine-dependentmethyltransferase; IPR030373:Polyamine biosynthesisdomain, conserved site;
long-mer299	NC_010513	143094	143136	GGCTGATCATTTCGTGATAGATGAAGTTGTCTCTACTGGTGAG	NC_010513.118	NC_010513.118	142447	143304	-	AutoIPR: IPR001045:Spermidine/sperminesynthases; IPR029063:S-adenosyl-L-methionine-dependentmethyltransferase; IPR030373:Polyamine biosynthesisdomain, conserved site;
long-mer300	NC_010513	143710	143752	CTGCGTTTCCCTGATATTTTGCGGCATCGTCTGGGTAAATTGC	NC_010513.119	NC_010513.119	143527	145413	+	AutoIPR: IPR000183:Ornithine/DAP/Argdecarboxylase; IPR029066:PLP-binding barrel;
long-mer301	NC_010513	143915	143957	CGGTGTTGGCGTTATCGCGTCAGGGTGGGTTGATTGTTTGTAA	NC_010513.119	NC_010513.119	143527	145413	+	AutoIPR: IPR000183:Ornithine/DAP/Argdecarboxylase; IPR029066:PLP-binding barrel;
long-mer302	NC_010513	144607	144631	GGGTTGTGTGATGATGAGCCGGCGG	NC_010513.119	NC_010513.119	143527	145413	+	AutoIPR: IPR000183:Ornithine/DAP/Argdecarboxylase; IPR029066:PLP-binding barrel;
long-mer303	NC_010513	145296	145338	TTATGCGCAACGTATTACGGCAGCGGGGATGTCTGCTGCGGAG	NC_010513.119	NC_010513.119	143527	145413	+	AutoIPR: IPR000183:Ornithine/DAP/Argdecarboxylase; IPR029066:PLP-binding barrel;
long-mer304	NC_010513	145432	145467	GGGGTGATCTATTGTGATTGCGGTTGTCGTGCGACT	NC_010513.120	NC_010513.120	145440	146201	-	AutoIPR: IPR002347:Glucose/ribitoldehydrogenase; IPR013968:Polyketide synthase,ketoreductase domain;
long-mer305	NC_010513	145560	145602	GGCAATATCTTCGGCTGTGATTGGGTTAGCGCCACGATACAGG	NC_010513.120	NC_010513.120	145440	146201	-	AutoIPR: IPR002347:Glucose/ribitoldehydrogenase; IPR013968:Polyketide synthase,ketoreductase domain;
long-mer306	NC_010513	145715	145792	GGCCCAGGGAGAATTGTTTCATAAATGCTTTCGTGCCAGCGTAAACGTTACCGCCTATGTAGGGATAGGTCGCGGCGA	NC_010513.120	NC_010513.120	145440	146201	-	AutoIPR: IPR002347:Glucose/ribitoldehydrogenase; IPR013968:Polyketide synthase,ketoreductase domain;
long-mer307	NC_010513	146304	146346	AGTTTTGGTGCAGACGGTCCTCTGATTAATGGGTTTTGATGGT	NC_010513.122	NC_010513.122	146329	147075	-	AutoIPR: IPR007730:Sporulation-related domain;
long-mer307	NC_010513	146304	146346	AGTTTTGGTGCAGACGGTCCTCTGATTAATGGGTTTTGATGGT	NC_010513.121	NC_010513.121	146232	146342	+	
long-mer308	NC_010513	146630	146660	GGTGCTGGGCTAGGGGAGAGCAGTTCCGGTA	NC_010513.122	NC_010513.122	146329	147075	-	AutoIPR: IPR007730:Sporulation-related domain;
long-mer309	NC_010513	146761	146788	GGATGTCGGTACTTCCTTGCCAGGTAGC	NC_010513.122	NC_010513.122	146329	147075	-	AutoIPR: IPR007730:Sporulation-related domain;
long-mer310	NC_010513	148972	149014	GTCGCCAATCACGAAGTGGTCTACTAGGCGCACGTCGATGAGG	NC_010513.124	NC_010513.124	148933	149661	-	AutoIPR: IPR001405:RadC protein; IPR010994:RuvAdomain 2-like; IPR025657:RadC-like JAB domain;
long-mer311	NC_010513	149666	149708	TAATCTAGTCATCCTAATTAATCGTAGGAATCAACTGAGGTGA	NC_010513.125	NC_010513.125	149705	150934	+	AutoIPR: IPR005252:Coenzyme A biosynthesisbifunctional protein CoaBC;
long-mer312	NC_010513	150106	150148	TATGTGGCTGCATCCAGCGACCCAGGCGAATGTTGCGATGTTG	NC_010513.125	NC_010513.125	149705	150934	+	AutoIPR: IPR005252:Coenzyme A biosynthesisbifunctional protein CoaBC;
long-mer313	NC_010513	152011	152053	TACGGTGGTCGAGCGCGGTAGTGCCGCGTTAGCCAGTGGTGGT	NC_010513.127	NC_010513.127	151412	153775	+	AutoIPR: IPR005841:Alpha-D-phosphohexomutasesuperfamily;
long-mer314	NC_010513	152638	152664	TGCCTGCCATCTTGGCGTTGGTAGTTG	NC_010513.127	NC_010513.127	151412	153775	+	AutoIPR: IPR005841:Alpha-D-phosphohexomutasesuperfamily;
long-mer315	NC_010513	156226	156253	TGGGCCAGAGTGTTATCATTTTGTCGTT	NC_010513.131	NC_010513.131	155980	156795	+	AutoIPR: IPR017483:Conserved hypotheticalprotein CHP03034;
long-mer316	NC_010513	157025	157051	TAATAAATCCTGCTAATGCGATTTGAA	NA
long-mer317	NC_010513	166140	166182	TGGCGTATGGTCTGGCCATGACAGCCAATCGCACGTATCTGTG	NC_010513.139	NC_010513.139	165344	166489	-	AutoIPR: IPR005338:Anhydro-N-acetylmuramic acidkinase;
long-mer318	NC_010513	166268	166310	GTCAAGGGATGCTGTGTTCTGACCTTGACTTAGTTCCAACAAT	NC_010513.139	NC_010513.139	165344	166489	-	AutoIPR: IPR005338:Anhydro-N-acetylmuramic acidkinase;
long-mer319	NC_010513	166472	166514	ATCATCATGCACAGGCATACAAGAAATGAGCTGAAAGTGGTTT	NC_010513.139	NC_010513.139	165344	166489	-	AutoIPR: IPR005338:Anhydro-N-acetylmuramic acidkinase;
long-mer320	NC_010513	166865	166901	ATATAGTGTCCTGTACCCTTTGCCGTGATTGAGGATC	NC_010513.140	NC_010513.140	166553	167968	-	AutoIPR: IPR007340:Opacity-associated proteinA; IPR011055:Duplicated hybrid motif; IPR016047:PeptidaseM23;
long-mer321	NC_010513	166952	166979	CCCCGCAGCCATAATTGGGGTACCGGTT	NC_010513.140	NC_010513.140	166553	167968	-	AutoIPR: IPR007340:Opacity-associated proteinA; IPR011055:Duplicated hybrid motif; IPR016047:PeptidaseM23;
long-mer322	NC_010513	167051	167093	GGAGCTAAGCCGTGCATATGAAATTGGCATACGAATGAAGCTT	NC_010513.140	NC_010513.140	166553	167968	-	AutoIPR: IPR007340:Opacity-associated proteinA; IPR011055:Duplicated hybrid motif; IPR016047:PeptidaseM23;
long-mer323	NC_010513	167627	167735	TTCGTTGAATATGCTGCTTAGGGTTTGCCCGGGTTTAATTGTCACCATTCGCCATGTGTTCGCCGTTGATGTGTATTGTGGCGGGAGCGGGAGTGCTAATGTTGCTAGG	NC_010513.140	NC_010513.140	166553	167968	-	AutoIPR: IPR007340:Opacity-associated proteinA; IPR011055:Duplicated hybrid motif; IPR016047:PeptidaseM23;
long-mer324	NC_010513	167970	168007	ATGGAATTTCCTTAAAAAAAACGATATCTGCAAATTAA	NA
long-mer325	NC_010513	168077	168106	ATTTTATTTATGTTCCAGATGAATTGATCT	NA
long-mer326	NC_010513	168278	168320	GGCAGGTTTCGATCCGACTTCCCCTGATCTGCATTTGGGGCAT	NC_010513.141	NC_010513.141	168168	169424	+	AutoIPR: IPR002305:Aminoacyl-tRNA synthetase,class Ic;
long-mer327	NC_010513	168626	168668	CAAGCGCTTTGCTTCTCAGCACCCGATTGTGATCCATGAATTC	NC_010513.141	NC_010513.141	168168	169424	+	AutoIPR: IPR002305:Aminoacyl-tRNA synthetase,class Ic;
long-mer328	NC_010513	168815	168840	GCTGCTTGAGGGCCTGGATGGCGTAG	NC_010513.141	NC_010513.141	168168	169424	+	AutoIPR: IPR002305:Aminoacyl-tRNA synthetase,class Ic;
long-mer329	NC_010513	168842	168884	TAAGATGTCCAAGTCCCTGGGAAATTACATTGGTATTAAAGAG	NC_010513.141	NC_010513.141	168168	169424	+	AutoIPR: IPR002305:Aminoacyl-tRNA synthetase,class Ic;
long-mer330	NC_010513	168899	168938	TGTTACAAAAACTATGAAGATTGGTGACGATCTGATGTGG	NC_010513.141	NC_010513.141	168168	169424	+	AutoIPR: IPR002305:Aminoacyl-tRNA synthetase,class Ic;
long-mer331	NC_010513	169341	169409	AAGCGCAATTTTATTAAAGTCAGGTTGGTAACTTCTTCGGAATCTCACGAGTTTCCTGAGTCTAATCGT	NC_010513.141	NC_010513.141	168168	169424	+	AutoIPR: IPR002305:Aminoacyl-tRNA synthetase,class Ic;
long-mer332	NC_010513	169428	169481	CATGTTTGAATTGATTTTTGACGTGCATTCCTATGCAGTAGGCGTTTGAGTGTG	NA
long-mer333	NC_010513	169483	169584	CTTGCAAACTTGCTGGCTTACTACGAAATGATTGATACGATTGGAGTCTTGGAGTCCTTCCTTTCTTAAAACATGATAATAAATAAATTCTCATGTTTTCTA	NA
long-mer334	NC_010513	169600	169630	TTAGCGCAGACATTTTTTGATCTATTCATAA	NA
long-mer335	NC_010513	169682	169723	TGTGAGTGGTTTTAACTTAAATTAGTTGTAGTTGAATGGTTT	NA
long-mer336	NC_010513	169792	169841	AGATGTTTTCGGGGTGGCATTTGAAGTTATCTCGATTTAGTTCTTTGAAA	NA
long-mer337	NC_010513	169869	169956	CTGTTGGATGGTTTTGTTTACTCATCTTGCAGACGTTGATTTGTTTTGCAGTGTGTCGTATTTATATTGATACGGGTGTATGCTGTAG	NA
long-mer338	NC_010513	169958	170027	CATAAGTTTTGGCGTATGCAGTGATAATTTTTTGCCTTTGGGCACATAGTTTTAAGTGAAGAGTTTGATC	NA
long-mer339	NC_010513	171936	171971	TTTATTAATAATTTCTCATTGGAAGCCTTAAGTGAC	NA
long-mer340	NC_010513	173462	173503	CGGGGAAAGGAGGTAGGCTGGTTCCTTAGGAAAATCCGGGGG	NA
long-mer341	NC_010513	173518	173554	AGCACCGAGACGAGTCTTTTTAGATGAAGTCACTGAT	NA
long-mer342	NC_010513	174980	175027	ATGCGAGAAGGTGAATCTTCCTTTTTAAATGGGTTGATTGCACTCTCC	NA
long-mer343	NC_010513	175925	175967	CAGTCCCGATGGACGCCCCGGTTACTTCAAGCAGGAATTGTTT	NC_010513.146	NC_010513.146	175257	176072	+	AutoIPR: IPR020629:Formamidopyrimidine-DNAglycosylase;
long-mer344	NC_010513	176059	176096	ACTGCCAAGGTTGAAGCATCTACGTTCCATAGGTGCAT	NC_010513.146	NC_010513.146	175257	176072	+	AutoIPR: IPR020629:Formamidopyrimidine-DNAglycosylase;
long-mer345	NC_010513	176182	176224	GGTGCTAGCTTCAAGTACACCATGCTTATCTCAATCCTTGCTC	NC_010513.147	NC_010513.147	176207	177055	-	AutoIPR: IPR002541:Cytochrome c assemblyprotein;
long-mer346	NC_010513	176233	176258	ACGCGTGCCTGACGGGTGATACTGAA	NC_010513.147	NC_010513.147	176207	177055	-	AutoIPR: IPR002541:Cytochrome c assemblyprotein;
long-mer347	NC_010513	176459	176483	AAAATCTCTCACAAACAAAAAACCA	NC_010513.147	NC_010513.147	176207	177055	-	AutoIPR: IPR002541:Cytochrome c assemblyprotein;
long-mer348	NC_010513	176574	176595	CGCCAGTGGTGAACATTGCGTC	NC_010513.147	NC_010513.147	176207	177055	-	AutoIPR: IPR002541:Cytochrome c assemblyprotein;
long-mer349	NC_010513	176693	176729	TACACGCCAACCCAGCTCCGGGCTGGGTGAGTGACCG	NC_010513.147	NC_010513.147	176207	177055	-	AutoIPR: IPR002541:Cytochrome c assemblyprotein;
long-mer350	NC_010513	176897	176939	TACCACCAAAAAATGATAACCGCCGTGAGCTAATAGACCCACC	NC_010513.147	NC_010513.147	176207	177055	-	AutoIPR: IPR002541:Cytochrome c assemblyprotein;
long-mer351	NC_010513	177010	177052	CCGCTAAAAAATATGTAAAAAGAACAATAACAACCAATAACAA	NC_010513.147	NC_010513.147	176207	177055	-	AutoIPR: IPR002541:Cytochrome c assemblyprotein;
long-mer352	NC_010513	177123	177163	TCATTGTCAGAATGAAGATGTGCTTCCTGTGATGTTATCCT	NA
long-mer353	NC_010513	177264	177355	ATGAATATTTTATCATTTTTTCTGAGTCGATACTTTAGTATAAAAACTCAGCATTTAGATGTTTATGACTCTAAAGAATTGTATTTTATAAA	NA
long-mer354	NC_010513	177357	177389	TTTTTAAAACAGCAATAGAGGAAGATGAGTGAT	NA
long-mer355	NC_010513	177556	177597	TTATTTTTGTGTTTGCCAGCTCCAGCTAAAGCTGCTACTCAC	NC_010513.148	NC_010513.148	177502	179415	+	AutoIPR: IPR010281:Protein of unknown functionDUF885;
long-mer356	NC_010513	177675	177741	ACAGCTAAACCTGCTATATGACAAGTACTGGGATGATTCAATGAGGCTCAATCCCCTACAGGCTACA	NC_010513.148	NC_010513.148	177502	179415	+	AutoIPR: IPR010281:Protein of unknown functionDUF885;
long-mer357	NC_010513	177818	177860	TCATCGAGAAATGGTTGAAGATGGTTGAGATGGTCGGGGCGGA	NC_010513.148	NC_010513.148	177502	179415	+	AutoIPR: IPR010281:Protein of unknown functionDUF885;
long-mer358	NC_010513	178219	178261	CCCATCCGTAATATGTCTGTCTCCTTTTCAAAGGAGAACCGGC	NC_010513.148	NC_010513.148	177502	179415	+	AutoIPR: IPR010281:Protein of unknown functionDUF885;
long-mer359	NC_010513	179017	179058	TACTTGCAAGATGCGCTATCGAGGGCAATTCGTTTAGTAGTC	NC_010513.148	NC_010513.148	177502	179415	+	AutoIPR: IPR010281:Protein of unknown functionDUF885;
long-mer360	NC_010513	179510	179533	TAGTATTTTTGAACTACTGATTTC	NA
long-mer361	NC_010513	179566	179608	ATTTATGATTTTTCGCATTATCTGGAATATCCTCCGTCTCATC	NC_010513.149	NC_010513.149	179564	179770	-	
long-mer362	NC_010513	179693	179716	CAAGGGGTTACGAGTGGAATTGCC	NC_010513.149	NC_010513.149	179564	179770	-	
long-mer363	NC_010513	179798	179831	TTTTGGATAAGAGGTGATTAAACCATTCCACCAT	NC_010513.150	NC_010513.150	179815	180555	-	AutoIPR: IPR002347:Glucose/ribitoldehydrogenase; IPR013968:Polyketide synthase,ketoreductase domain;
long-mer364	NC_010513	180070	180112	GGCTTTGGCTGCTGCGTAGTTGCTCTGTCCGCGGTTTCCTAAA	NC_010513.150	NC_010513.150	179815	180555	-	AutoIPR: IPR002347:Glucose/ribitoldehydrogenase; IPR013968:Polyketide synthase,ketoreductase domain;
long-mer365	NC_010513	180115	180154	TGCCGTAACAGATGATATGCAGACAATACGTCCCCAACGG	NC_010513.150	NC_010513.150	179815	180555	-	AutoIPR: IPR002347:Glucose/ribitoldehydrogenase; IPR013968:Polyketide synthase,ketoreductase domain;
long-mer366	NC_010513	180288	180310	TGATGATCTGGATTGGGCCAGCC	NC_010513.150	NC_010513.150	179815	180555	-	AutoIPR: IPR002347:Glucose/ribitoldehydrogenase; IPR013968:Polyketide synthase,ketoreductase domain;
long-mer367	NC_010513	180511	180553	GCCAGTCACTAGTGCACGGAACCTTGGAGAGTCATCAGTAATC	NC_010513.150	NC_010513.150	179815	180555	-	AutoIPR: IPR002347:Glucose/ribitoldehydrogenase; IPR013968:Polyketide synthase,ketoreductase domain;
long-mer368	NC_010513	180882	180916	TGGTTCACCCTATGTCGGATGGTCAGGTCCCGAAT	NA
long-mer369	NC_010513	180926	180968	GAAGGTAGGTGTTGACAAATATTTAATACTATCTGTCGAGATG	NA
long-mer370	NC_010513	181008	181044	GAGTTTTGTGTTCGGAGAGGGCGTCTGCCTGCACATA	NA
long-mer371	NC_010513	181530	181572	CCGCGAAGGTAAGAACCCAATTGAGCTGCTGGATGAGGTTGAA	NC_010513.151	NC_010513.151	181102	182706	+	AutoIPR: IPR004548:Peptide chain release factor3; IPR009000:Translation protein, beta-barrel domain;IPR027417:P-loop containing nucleoside triphosphatehydrolase; IPR031157:Tr-type G domain, conserved site;
long-mer372	NC_010513	181764	181806	GCTGGCTGATTTGCATGAAGAATTGGAGCTTATTCAGGGTGCT	NC_010513.151	NC_010513.151	181102	182706	+	AutoIPR: IPR004548:Peptide chain release factor3; IPR009000:Translation protein, beta-barrel domain;IPR027417:P-loop containing nucleoside triphosphatehydrolase; IPR031157:Tr-type G domain, conserved site;
long-mer373	NC_010513	181815	181857	TTTTGATCCAACAGAGTATCTCGGGGGCCGCCAAACTCCAGTT	NC_010513.151	NC_010513.151	181102	182706	+	AutoIPR: IPR004548:Peptide chain release factor3; IPR009000:Translation protein, beta-barrel domain;IPR027417:P-loop containing nucleoside triphosphatehydrolase; IPR031157:Tr-type G domain, conserved site;
long-mer374	NC_010513	182394	182436	CAACGATCTGATTTTGGGTGCAGTAGGGATGTTGCAGTTCGAT	NC_010513.151	NC_010513.151	181102	182706	+	AutoIPR: IPR004548:Peptide chain release factor3; IPR009000:Translation protein, beta-barrel domain;IPR027417:P-loop containing nucleoside triphosphatehydrolase; IPR031157:Tr-type G domain, conserved site;
long-mer375	NC_010513	182938	182980	CTCAATTGTGTTCAGTACCACCTTATTCTTGTTGTATGTGGCA	NC_010513.152	NC_010513.152	182789	183433	+	AutoIPR:IPR004254:AdipoR/Haemolysin-III-related;
long-mer376	NC_010513	183576	183664	CGGATATCTGTAAAACCAGATAGATCTTTGGTCGCCGATTCCATGACATACACAATTTTAAGATGGGTAATAGGCTGTTTTTCTATTGC	NC_010513.153	NC_010513.153	183658	184671	-	AutoIPR: IPR029044:Nucleotide-diphospho-sugartransferases;
long-mer377	NC_010513	183720	183762	GTTGTGGGTGGCATTCTGCAACGCCTGCAGCAGTATCGATAAA	NC_010513.153	NC_010513.153	183658	184671	-	AutoIPR: IPR029044:Nucleotide-diphospho-sugartransferases;
long-mer378	NC_010513	184242	184284	TCCGGTAGAACGATGCTGCTAGGAAACGCTTTATCAGTCCTTC	NC_010513.153	NC_010513.153	183658	184671	-	AutoIPR: IPR029044:Nucleotide-diphospho-sugartransferases;
long-mer379	NC_010513	184399	184441	CGCACCAAATGGCGTGTTGTCTAGGCCTGCAGTGATAGCAATT	NC_010513.153	NC_010513.153	183658	184671	-	AutoIPR: IPR029044:Nucleotide-diphospho-sugartransferases;
long-mer380	NC_010513	184537	184579	ATCGTCAACATACAGCAGCCGTCCATCAAGTTCTGGAAGAGTA	NC_010513.153	NC_010513.153	183658	184671	-	AutoIPR: IPR029044:Nucleotide-diphospho-sugartransferases;
long-mer381	NC_010513	184585	184665	TGCAGCGACGATGCGTAGATGAAGGAGGGGTAGCGTTTGTGCCTCGTTGTAGGCGGGAATTACAACAGTGAGGCATTCTCG	NC_010513.153	NC_010513.153	183658	184671	-	AutoIPR: IPR029044:Nucleotide-diphospho-sugartransferases;
long-mer382	NC_010513	184679	184721	TATGGTACGGGTGCAATACGGTCGTCAGCTACTGCTGGTGAGG	NA
long-mer383	NC_010513	184728	184770	TGCTCCGTCCTGGTTTTTCTTACAATCTGATTAACGTAACAGC	NC_010513.154	NC_010513.154	184727	184852	+	
long-mer384	NC_010513	184786	184807	ATCTAACATATTGCTTAATGGC	NC_010513.154	NC_010513.154	184727	184852	+	
long-mer385	NC_010513	184809	184933	TTTTGGATGCACTGTTTTTTGTAGAGATTATGCGATCAACATGATTATGCGATCAACATCCGTTACCCGTGATGTCAGTGTCTGCTGCAATACACTGACTAACTAGTGAAGCATCCTTCCATCAG	NC_010513.154	NC_010513.154	184727	184852	+	
long-mer386	NC_010513	184957	184999	GAGTCAGGTGGGTGTGACTTTTAATCCAAACAACTGCTCCGTA	NC_010513.155	NC_010513.155	184960	185742	-	AutoIPR: IPR001130:TatD family;
long-mer387	NC_010513	185023	185239	TTCAGTACGATCTTGTTTGCGTAGCGTTGCGATGTACTCCAAGATCGTTAGCAGACGTCCTGGTTCGTTGCGTTTCCCACGGATTTCGCTATCTGGTTGGTAAGGCGCGTCTGTCTCCAGCAACAAACAGTCTAATGGTGTCTCCATCGCCAAACGATGCAAACGGTGAGCGCGTGGATAGGTTAGCGCCCCCCCAAAACTGATCATGAAGCCTAGT	NC_010513.155	NC_010513.155	184960	185742	-	AutoIPR: IPR001130:TatD family;
long-mer388	NC_010513	185246	185461	AGTTGCCGTGCCTGCTCTAGGCTACCGGAGAAGCTATGTACGACACCACGCAGCGTTCCTACTGTCTTGATCATTGCAATGACCTGTTCGACTGCATGCCGAGCATGCACGATCACCGGCAATGCGTACTCTCGCGCAAGCATCAATTGACTGATGAAGTAAGTGTGCTGTATCTCTCTGTTCAGCCCTTCCACATAGAAGTCCAGGCCGCATTCG	NC_010513.155	NC_010513.155	184960	185742	-	AutoIPR: IPR001130:TatD family;
long-mer389	NC_010513	185473	185553	GGGGCGTTCGCGTTCTAACCACTCTCGCAATACATGTAGGTGCGTTGGGTGATGTTCTGATAGAAACATCGGGTGCAGTCC	NC_010513.155	NC_010513.155	184960	185742	-	AutoIPR: IPR001130:TatD family;
long-mer390	NC_010513	185590	185673	GGTGCGTAGCTTTGGCCATTTGGCTGCAGTGACTGCGGGTATCACTTGCGCAATGACTCCGGTAGCTTGGGCGCGTGCGATTAT	NC_010513.155	NC_010513.155	184960	185742	-	AutoIPR: IPR001130:TatD family;
long-mer391	NC_010513	185741	185813	ATCAGTAATGCGTTGGCAAGGGCAGGTGCATGCTGTTTATACTCTGCTGACACCAAGATGACGAGAGCGAAAT	NC_010513.155	NC_010513.155	184960	185742	-	AutoIPR: IPR001130:TatD family;
long-mer392	NC_010513	185908	185950	AATGCAGACCACCATAAAATACTGAATAGATGCTGTCATCGCC	NA
long-mer393	NC_010513	186057	186099	GAACCAAGTGGCTAGGTGCCCGTAGGAATATTTTATGAACAAT	NC_010513.156	NC_010513.156	186091	186864	+	AutoIPR: IPR008816:Glycine zipper 2TM domain;
long-mer394	NC_010513	186257	186342	ATACGATTACCGAGAAAAAGATGCTGTATGCTCAAGTCGTGTCAGTCGATCCGATTCGCGACACTGCCAGGATGATGGCACCGCGT	NC_010513.156	NC_010513.156	186091	186864	+	AutoIPR: IPR008816:Glycine zipper 2TM domain;
long-mer395	NC_010513	186845	186874	ATTCCGTCAACATTCAGTAACATGCACTTT	NC_010513.156	NC_010513.156	186091	186864	+	AutoIPR: IPR008816:Glycine zipper 2TM domain;
long-mer396	NC_010513	186994	187058	CACTGTAACCGCCGTAGGTTTCCCTTTGAGCCGCTTACCCGAGCGAAAGATCACGAAATCAAGGG	NA
long-mer397	NC_010513	187079	187108	TTAAAAATATTTCAGTTGTAGAGCTGTGGC	NA
long-mer398	NC_010513	187195	187235	TGACTCAGTCAATGAGGGGCAGATTGCATCGTTCATTAGTC	NA
long-mer399	NC_010513	187320	187362	TGAGCATGAGCCAACATTGTTGAGAGCGTCTCAGACTCAGTTG	NA
long-mer400	NC_010513	187446	187488	CGTGGATAGGATTCCTTGGGCGGAGTTTCTCTATTCGTAAAGA	NA
long-mer401	NC_010513	187501	187632	AGTGCGTCACTTTAACGCAGGAAAGTTAAGGACAGTTTTCGTTTAAATGCTCATCGACACTATGGAAGCATCCAGGTGATGCATCGCAGAAATAGTACTGATGCTGTGATCTGGAGATAAAAGGAAAAAAGT	NA
long-mer402	NC_010513	187643	187959	ATGGACATCGGTCAGGAAGAGGGACAGATAAACTACGATCAAAAATGGCTCAGATGAGCGGCGCTGGCGTCATCGGCAACGCAACCAGAGAAGATTTCTTCTTACGCGCCACTGGTTTCTTTTTAGCAACCGTCTTTGTGGATTTTTTGGCGATAGTTTTCTTTATTGCTTTCTTGGTTACCTTCTTCAACACAGGTCTTTTGGTACTTTTCACAGCCTTCTTCGCGGTGACTGTCTTCACCACTTTTTTGGCATTTTTTACTGCTGCTTTCTTGACGGCTACCGCTTTTTTCACGACGGCTGTCTTCTTTACGATT	NC_010513.157	NC_010513.157	187692	188120	-	
long-mer403	NC_010513	187995	188103	TGCCTTTTTTGCAGCGATCTTTTTTATTGCAGGTTTCTTGGTGTTCTTCACGACCTTTTCGGCTTTTTTCGTGGTGGTTTTCTTATTTGTGGTGGTTTTCTTAGCAGCA	NC_010513.157	NC_010513.157	187692	188120	-	
long-mer404	NC_010513	188157	188199	TGCCCAGTTGAATCAAGCCCGTAGCAGATGAGTGCCAGAGGGA	NA
long-mer405	NC_010513	188241	188338	TCCTTATCGAATGCCGATATGAATGCCTCAGAGACATCGACATCGCCTTATCGTTGACTGAAGCCAACGAATGACAACACTATTGGAACCATGTTGGT	NA
long-mer406	NC_010513	188450	188563	CACAAAAATATTCATCGAAAGGCTGTGCTGGAATAGCCTAATCCCCTCTGCAATCCTTCGCTGTCGCTATCTGAGACTCTGCGTCACAGTTCTATGAGACGATGTCATTAGAAA	NA
long-mer407	NC_010513	188570	188641	GGCTTTTTTAAAGCATTTTTTGTATAGTTTGAATCTTGCTGCTATGACTGGGGTCAGAGCTGCGTGTGTGGA	NA
long-mer408	NC_010513	188712	188972	TAGGGTGAAATTGCGCAAAAATTTTCACGTTGGAGACCCTCAGCAGGGTACTGGATGTCCTCTTTGTATGCTTAAGTGATGTATGGATGCATGATGCACACGGAGCATTGATTATGCAGTGGTGTCGGCAGTCCTTAGGTGATTGGTTTACATCGCTGCGCATGCAGTGATATGCATGCGATGCATATGGTGGTCTGTAAAGACGCTGGGAAGGTTGCGCTGCAGAAATTGGAAACTTCAGGTGGGTGTTCATTGAAGTGA	NA
long-mer409	NC_010513	188982	189016	AGCAAGAGACTTCATCTGATTAGCGACTTCGGTCC	NA
long-mer410	NC_010513	189018	189275	ATGCAAGCCTTGCCTGTTGTATCCCAAGTGCTATCCACTTCCCACAGCTAAGCCAATATCCCCAGGTTGATTCTGTACTCCGTTAAGGTCACTTGGCTTGCTTTACTATCGGCATCGTCATCTTTCGAGTTCTTTTCAAGACTTTCTTAGTGAGAAGCAGCTCCAATCAGTGGGCTAGATAGAAGTCGTTCCATCTCCCCCCGTTTACTTCTCGGATCTCTACCTTTTGTTGTTTTTCAAGTGTCATTGGGCGCCACC	NA
long-mer411	NC_010513	189290	189378	ACTCTGTGTATGTGTATTTATTTTTTATTGTGAATCGTGTCACTTTTTTATCAAGTTCTTTTTGTCTTCCTATGATTCGGATCTGCTTA	NA
long-mer412	NC_010513	189411	189499	CAATGGATTGTGATCGTCTCTTCATAGATCAGCGTGTGGCTATTGGGTGGTGTGGGCATGGAGGAAAGGAAAGATTCAGTGTTCGTCAC	NC_010513.159	NC_010513.159	189486	189881	-	AutoIPR: IPR002930:Glycine cleavage systemH-protein;
long-mer412	NC_010513	189411	189499	CAATGGATTGTGATCGTCTCTTCATAGATCAGCGTGTGGCTATTGGGTGGTGTGGGCATGGAGGAAAGGAAAGATTCAGTGTTCGTCAC	NC_010513.158	NC_010513.158	189413	189544	+	
long-mer413	NC_010513	189522	189603	ATCGGGAGAAAGTAGATCACTGATTTCCTCAGGGGCTTGCATCTCAATGACCATAATCCAACCTTCACCGTAGGGATCTTCA	NC_010513.159	NC_010513.159	189486	189881	-	AutoIPR: IPR002930:Glycine cleavage systemH-protein;
long-mer413	NC_010513	189522	189603	ATCGGGAGAAAGTAGATCACTGATTTCCTCAGGGGCTTGCATCTCAATGACCATAATCCAACCTTCACCGTAGGGATCTTCA	NC_010513.158	NC_010513.158	189413	189544	+	
long-mer414	NC_010513	189633	189687	AGTATTGACTTCAATCACTTTTCCGGTAACTGGGCTGTAGATATCTGAGGCTGCC	NC_010513.159	NC_010513.159	189486	189881	-	AutoIPR: IPR002930:Glycine cleavage systemH-protein;
long-mer415	NC_010513	189693	189735	CGACTCAATGACTGCAGCGGTAGCGCCAGCGTCCAGGTGATCG	NC_010513.159	NC_010513.159	189486	189881	-	AutoIPR: IPR002930:Glycine cleavage systemH-protein;
long-mer416	NC_010513	190158	190257	TAAGTCCAGTCTTGCCCTCTTTTTGGTGATGCGTTTAATTAGGTGAGTAGTAGGTTGCGCCTTGTTCCTGTCCATCAAGGCAGTGAATGCTGCGTTGATA	NA
long-mer417	NC_010513	190336	190359	GCACGAGTGGCAATGAGCGGCACA	NA
long-mer418	NC_010513	190461	190503	TTGACAACCCGCACAGGGATTGCACGGTCACGTATGTTGACCC	NC_010513.160	NC_010513.160	190412	191518	-	AutoIPR: IPR027266:GTP-binding proteinTrmE/Glycine cleavage system T protein, domain 1;IPR028896:Aminomethyltransferase/Dimethylsulfonioproprionate demethylase DmdA;IPR029043:Glycine cleavage T-protein/YgfZ, C-terminaldomain;
long-mer419	NC_010513	191694	191736	TGCGCCATCTAAAGCAACGATACGGATTTGAGTGCCGATGGGT	NC_010513.161	NC_010513.161	191670	192104	-	AutoIPR: IPR002810:NfeD-like, C-terminaldomain; IPR012340:Nucleic acid-binding, OB-fold;
long-mer420	NC_010513	191864	191906	GGTCACTGTCATGATCGACACTGCGGAACCAAGTCCGGTAGAG	NC_010513.161	NC_010513.161	191670	192104	-	AutoIPR: IPR002810:NfeD-like, C-terminaldomain; IPR012340:Nucleic acid-binding, OB-fold;
long-mer421	NC_010513	192054	192096	GAGCAATAGCAGTGCGGCGGCGGCCCATCCCATAGCATCCCAG	NC_010513.161	NC_010513.161	191670	192104	-	AutoIPR: IPR002810:NfeD-like, C-terminaldomain; IPR012340:Nucleic acid-binding, OB-fold;
long-mer422	NC_010513	192165	192207	TCTGGTCAAGTCGGCAATGCCAGCGATTGAGCCGATGATACCT	NC_010513.162	NC_010513.162	192105	193061	-	AutoIPR: IPR001107:Band 7 protein;
long-mer423	NC_010513	192918	192939	GAGGCCCGGTTTCATGGTGTGT	NC_010513.162	NC_010513.162	192105	193061	-	AutoIPR: IPR001107:Band 7 protein;
long-mer424	NC_010513	193192	193248	GTGGCTCAAGATGTCGAAATGTGTCAACCCCTTCGGGGCTTTGCAGCGCTGCTAAGC	NA
long-mer425	NC_010513	193254	193310	GAATATTCGCTAGGTTGGCTGTTAACGATCGCAATTGGCAGACACTAAAGCCATTGC	NA
long-mer426	NC_010513	194333	194375	TCGCGTTTGTTGTAGCGGAACTGTTTTCCAGTCTCAATGTTCA	NC_010513.164	NC_010513.164	194263	195063	-	AutoIPR: IPR000760:Inositol monophosphatase;
long-mer427	NC_010513	194959	195001	GATCTGGACCTGGAAATGATCTTGATAGATCTCCATGATCGCT	NC_010513.164	NC_010513.164	194263	195063	-	AutoIPR: IPR000760:Inositol monophosphatase;
long-mer428	NC_010513	195489	195531	AACGTGGCGTTGGTACAGGCGCCGTTCGCCGTTGGAAAACTCC	NC_010513.165	NC_010513.165	195060	195608	-	AutoIPR: IPR015797:NUDIX hydrolasedomain-like;
long-mer429	NC_010513	195596	195638	GAGGGCGGTTCATGCCAGACAGACACCGGCAGGAGTGGCATAT	NC_010513.165	NC_010513.165	195060	195608	-	AutoIPR: IPR015797:NUDIX hydrolasedomain-like;
long-mer430	NC_010513	195775	195817	CGACACACTGCCATTAGTGCCTATCGTCCGTGGTGAGGGTGCG	NC_010513.166	NC_010513.166	195650	197107	+	AutoIPR: IPR005814:Aminotransferase class-III;IPR015424:Pyridoxal phosphate-dependent transferase;
long-mer431	NC_010513	196237	196273	GGAGGTATTGTTTGCGCCCTCTCCTGATGCCTATTTG	NC_010513.166	NC_010513.166	195650	197107	+	AutoIPR: IPR005814:Aminotransferase class-III;IPR015424:Pyridoxal phosphate-dependent transferase;
long-mer432	NC_010513	196568	196589	GAGCTTGGCATCATGCCGGACC	NC_010513.166	NC_010513.166	195650	197107	+	AutoIPR: IPR005814:Aminotransferase class-III;IPR015424:Pyridoxal phosphate-dependent transferase;
long-mer433	NC_010513	196819	196861	GCAATTGGCTGCGTCACTGTCAGGGCATCCGCACGTTGCTGAC	NC_010513.166	NC_010513.166	195650	197107	+	AutoIPR: IPR005814:Aminotransferase class-III;IPR015424:Pyridoxal phosphate-dependent transferase;
long-mer434	NC_010513	196897	196918	GACTCGTGACGGCAACAAGCGG	NC_010513.166	NC_010513.166	195650	197107	+	AutoIPR: IPR005814:Aminotransferase class-III;IPR015424:Pyridoxal phosphate-dependent transferase;
long-mer435	NC_010513	197322	197364	ATCACCACTGGCGATTACCCTTGTCCAAGCAATCGCACGCGGT	NC_010513.167	NC_010513.167	197098	197832	+	AutoIPR: IPR006700:Ribosomal RNA small subunitmethyltransferase E; IPR029028:Alpha/beta knotmethyltransferases;
long-mer436	NC_010513	197482	197524	GCACACTGGAACAACGTGGTCGTTTCAGCGTGTGAGCAGTGTG	NC_010513.167	NC_010513.167	197098	197832	+	AutoIPR: IPR006700:Ribosomal RNA small subunitmethyltransferase E; IPR029028:Alpha/beta knotmethyltransferases;
long-mer437	NC_010513	197566	197591	CAAGCGTTGCCGGAAATACTTGATCC	NC_010513.167	NC_010513.167	197098	197832	+	AutoIPR: IPR006700:Ribosomal RNA small subunitmethyltransferase E; IPR029028:Alpha/beta knotmethyltransferases;
long-mer438	NC_010513	197664	197693	TGCGGTCACCATTGCGATTGGCCCCGAGGG	NC_010513.167	NC_010513.167	197098	197832	+	AutoIPR: IPR006700:Ribosomal RNA small subunitmethyltransferase E; IPR029028:Alpha/beta knotmethyltransferases;
long-mer439	NC_010513	198346	198388	TAATCGGTGCTTAGATACGATAATGATTCTGCGGGGTGGGGCG	NA
long-mer440	NC_010513	198609	198696	TATGTGGATATGGACATATTGTAAGAAAGTGTTCCCGTTCTCTGGAGAGGGTGGAGATTTTTTGTTCAAGTAGTTGTGTGATGAACAG	NA
long-mer441	NC_010513	198811	198852	GCGATGCTTATATCATTCTGAATTATTTTATGATGGGTTTGT	NA
long-mer442	NC_010513	198871	198949	AAAAATTAATCGAATGGATGGCTTCTTTAAAGGATCTTTTAATTTCTTATATTACTCCTTTTTTGAATGTCCAGGTCTT	NA
long-mer443	NC_010513	198963	198993	AGAATGATTTTCTGGATGGTTTTTTCAGCAT	NA
long-mer444	NC_010513	199115	199161	GAAGGTGTCGCTTCGTGGGGGCTGTATCGGCCTGGTAAGTTCATATC	NA
long-mer445	NC_010513	199215	199257	TTTTTCCTGCAGGATGCCGTGTGCTTGACACGTTTGCGCGCCG	NA
long-mer446	NC_010513	199663	199705	GCTGACACCGACCCGTGAGCTTGCGACTCAGGTCCACGACAGC	NC_010513.168	NC_010513.168	199427	200767	+	AutoIPR: IPR010222:RNA helicase HrpA;IPR011545:DEAD/DEAH box helicase domain; IPR014014:RNAhelicase, DEAD-box type, Q motif; IPR027417:P-loopcontaining nucleoside triphosphate hydrolase;
long-mer447	NC_010513	199905	199966	TGCTTGACATGGGTTTCCTCCACTCAATTAAACGTATCCTTGGCAAACTACCGCGGCAGAAT	NC_010513.168	NC_010513.168	199427	200767	+	AutoIPR: IPR010222:RNA helicase HrpA;IPR011545:DEAD/DEAH box helicase domain; IPR014014:RNAhelicase, DEAD-box type, Q motif; IPR027417:P-loopcontaining nucleoside triphosphate hydrolase;
long-mer448	NC_010513	200209	200251	TGCTACGTTCTTGGAGAAATATGGAATCAAGACAGCGGCGATT	NC_010513.168	NC_010513.168	199427	200767	+	AutoIPR: IPR010222:RNA helicase HrpA;IPR011545:DEAD/DEAH box helicase domain; IPR014014:RNAhelicase, DEAD-box type, Q motif; IPR027417:P-loopcontaining nucleoside triphosphate hydrolase;
long-mer449	NC_010513	200670	200712	TGCATACGACGCCTGCTTTAACAAAACAATCAGGTGTACAACA	NC_010513.168	NC_010513.168	199427	200767	+	AutoIPR: IPR010222:RNA helicase HrpA;IPR011545:DEAD/DEAH box helicase domain; IPR014014:RNAhelicase, DEAD-box type, Q motif; IPR027417:P-loopcontaining nucleoside triphosphate hydrolase;
long-mer450	NC_010513	200899	200941	GTTCCTCCTGGGCACAAGTGTACTCGTTTGCACGGGCATTCTT	NC_010513.169	NC_010513.169	200848	201204	+	AutoIPR: IPR007115:6-pyruvoyl tetrahydropterinsynthase/QueD family protein;
long-mer451	NC_010513	201042	201120	ACTTGACCATCATTACCTCAACGAAATTGAGGGGCTTGAAAATCCAACCAGTGAGCGTTTGGCGATGTGGGTATGGGAC	NC_010513.169	NC_010513.169	200848	201204	+	AutoIPR: IPR007115:6-pyruvoyl tetrahydropterinsynthase/QueD family protein;
long-mer452	NC_010513	201274	201319	TCATGTAGAACGTGCTTCTGAGTCGATATGTCCTAAGTGATATTTG	NC_010513.170	NC_010513.170	201164	201313	+	
long-mer453	NC_010513	201378	201420	TCGTGCTACCCAATGAGTGTTACTTCCATTCTGCGTGTCGCGT	NA
long-mer454	NC_010513	201590	201632	AATGTCATATCCATCTTCTGCAGTATTCTTGGAAAGTCAGTCA	NA
long-mer455	NC_010513	201636	201725	ATCCTTGATTAACTTCATGTTTTAATCCGCATGTGGACATGAGGATGTTACTCATGGTGATGCACACATATGAAGGTTCACACGGTGTCT	NC_010513.171	NC_010513.171	201680	201772	+	
long-mer456	NC_010513	201729	201771	CTGGTCGGTGCATTGACTTCAAGTTGGTTGTGTTGTGCATCTG	NC_010513.171	NC_010513.171	201680	201772	+	
long-mer457	NC_010513	201906	201934	CCAACTATCTGTCCGGCCCTTGGCCCTTT	NA
long-mer458	NC_010513	201985	202022	AGCGCGGAATTGGCGGCACACACTAGGAGCGAGGTAGG	NA
long-mer459	NC_010513	202050	202091	GCTTGGACAAAGCTTGGCACAGTTGTTGTGCCATTGATGCTT	NA
long-mer460	NC_010513	202183	202235	CCAAGATTGAGTACATGCCGATCCAGTGTCCCAGCCTTACGTTGTTATCGTTG	NA
long-mer461	NC_010513	202335	202377	CGATTTTTTCAAGATCTTGCAGCAGATCATCCGTTAACGGCGC	NC_010513.172	NC_010513.172	202303	202827	-	AutoIPR: IPR018637:Domain of unknown functionDUF2059;
long-mer462	NC_010513	202596	202721	TTGCTTTTTCTTCCGTGCTTAAAGTGTGTTTTGCAGCCATCTTGTCAAATTGTTTCTCCTCCATTGCCTCAAGCTGAGGTATCATCGAATCGTGTATAGCCTGCGTGCGTGAAACTGATAGCAGGC	NC_010513.172	NC_010513.172	202303	202827	-	AutoIPR: IPR018637:Domain of unknown functionDUF2059;
long-mer463	NC_010513	202737	202779	CGCTGGGTGGCGTGGCTGTGGAGACTAGAGGCATGGCAATAGT	NC_010513.172	NC_010513.172	202303	202827	-	AutoIPR: IPR018637:Domain of unknown functionDUF2059;
long-mer464	NC_010513	202808	202831	AGCCGCTGTAATGTGGTCATCGAT	NC_010513.172	NC_010513.172	202303	202827	-	AutoIPR: IPR018637:Domain of unknown functionDUF2059;
long-mer465	NC_010513	202864	202954	TAACGTATTGTGATACGCGTTCTGGTTACTTTGCAGATACAATGGCGGCGTGTGCGATGATTCTCTGTTCATCTGACTTGTCAGGATGGCT	NC_010513.173	NC_010513.173	202905	203111	+	
long-mer466	NC_010513	203119	203161	TTGTATTGGGCGAAGGTGCATGGATTATCTAATGTTCATTGCT	NA
long-mer467	NC_010513	203178	203202	TCGCAGTGAGGATGCTTGTATGCGT	NC_010513.174	NC_010513.174	203197	203355	+	
long-mer468	NC_010513	203212	203254	ATCATCAATGCTGTTTGTGTATCACCAAAGTGTTGTGTTGCTA	NC_010513.174	NC_010513.174	203197	203355	+	
long-mer469	NC_010513	203265	203303	CTCTAATATCCGGTTGCGTTGCATCAATGCCGAGTGTGA	NC_010513.174	NC_010513.174	203197	203355	+	
long-mer470	NC_010513	204138	204180	TCTTGTGGTGATAGAGCTTCTCCTTGCTTGGCTTAAAGTCAAT	NA
long-mer471	NC_010513	204612	204654	GCTGCGTCTTCGTGTTGGTCTGTAGTTCGTCTGAACGGGATGC	NC_010513.176	NC_010513.176	204593	205300	-	AutoIPR: IPR007462:Protein of unknown functionDUF502;
long-mer472	NC_010513	206909	206930	CTTGTGACGCTGATTTAGAAGT	NC_010513.179	NC_010513.179	206873	207832	-	AutoIPR: IPR001095:Acetyl-CoA carboxylase,alpha subunit; IPR011763:Acetyl-coenzyme Acarboxyltransferase, C-terminal;IPR029045:ClpP/crotonase-like domain;
long-mer473	NC_010513	207216	207254	AAAGCACCACCGGAACCCCCTTCGCCGATGACGGTGCAG	NC_010513.179	NC_010513.179	206873	207832	-	AutoIPR: IPR001095:Acetyl-CoA carboxylase,alpha subunit; IPR011763:Acetyl-coenzyme Acarboxyltransferase, C-terminal;IPR029045:ClpP/crotonase-like domain;
long-mer474	NC_010513	207391	207433	CAGCCAGCTTCATCAAGCGCAGTGCTTTACGGTAGCCTTCGGG	NC_010513.179	NC_010513.179	206873	207832	-	AutoIPR: IPR001095:Acetyl-CoA carboxylase,alpha subunit; IPR011763:Acetyl-coenzyme Acarboxyltransferase, C-terminal;IPR029045:ClpP/crotonase-like domain;
long-mer475	NC_010513	212394	212436	TACGGCACGCTGTGTGTAGAGTGTTTTGTCAATGCCGTCAGGG	NC_010513.181	NC_010513.181	211797	212723	-	AutoIPR:IPR001636:Phosphoribosylaminoimidazole-succinocarboxamidesynthase; IPR028923:SAICAR synthetase/ADE2, N-terminal;
long-mer476	NC_010513	212987	213029	GGCGACAAGGTCTCGTGCAAATGGTGGTGTTTCGGTCAATGGA	NA
long-mer477	NC_010513	213892	213934	CAGCATGATCAGCTTTCATATCGAAGCCAGCCGTCATGTGCAC	NC_010513.183	NC_010513.183	213587	214306	+	AutoIPR: IPR000056:Ribulose-phosphate3-epimerase-like; IPR013785:Aldolase-type TIM barrel;
long-mer478	NC_010513	218051	218093	TCCGGCGGATGCACCCAATATTCTGATGGGTGTATTTGATCCG	NC_010513.186	NC_010513.186	217491	218525	+	AutoIPR: IPR005940:Anthranilate phosphoribosyltransferase;
long-mer479	NC_010513	220775	220815	GAGAATATTTTGGGATTAGCTGTGCTGTTTTCGTCACGGGT	NA
long-mer480	NC_010513	221031	221052	ATTTTTTCTATTATTCATAATA	NA
long-mer481	NC_010513	221144	221186	GTCACTTGTCAGCGCTTTCCTACTTACTCGCGTAATCAAGCCG	NC_010513.189	NC_010513.189	221108	221614	+	AutoIPR: IPR011991:Winged helix-turn-helixDNA-binding domain;
long-mer482	NC_010513	221739	221792	GGGCGTTGCCTCGTAATTGAGTATGAAAGTAGGGCGAATGCGGTTGGTCTTTTG	NA
long-mer483	NC_010513	221845	221887	TTGAATCAGCCATTCTTTCGTACCTGCTTGTAAAGTAAAGATG	NC_010513.190	NC_010513.190	221806	222189	-	
long-mer484	NC_010513	221937	221959	TGGCACTTCCTTCATGCAGAGTC	NC_010513.190	NC_010513.190	221806	222189	-	
long-mer485	NC_010513	222043	222103	ATCAACAGAAACGCCTATGGGGAGGCCACAAGCGTTTTGATCGCGTGGACTAGTGGTGGAG	NC_010513.190	NC_010513.190	221806	222189	-	
long-mer486	NC_010513	222196	222238	ACTATGGTGATTGAGTGAAACTAGAGTTCCTGTCGAGTTTTCA	NA
long-mer487	NC_010513	222257	222299	ATATATCTTCAGTATCACTCTAGAAAAAGCAGTAGCACATGTT	NA
long-mer488	NC_010513	222358	222392	TCAGGAAGGTCAGCCGCATACCCTACTATCGGCTC	NA
long-mer489	NC_010513	222467	222508	CTTTTCGAGTCGTTATTTTTAGATGATATGACTCGATTCAAT	NA
long-mer490	NC_010513	222528	222570	GCTATGAGTAATTTTTATTTCCCCGATGGTTGTAGACAGGATA	NA
long-mer491	NC_010513	222684	222708	GTTCTTTAAGAAAGTGGATTTGAGG	NA
long-mer492	NC_010513	222960	222997	GTGCTCTCATCTCTGATAAAATTGAGTCACGATACCGA	NA
long-mer493	NC_010513	223082	223124	GAGTGTCCTCGGTTGTGGTGCAGGGTATGACGTCCATACTGTA	NA
long-mer494	NC_010513	223135	223158	AGGTCATGATGAATAGAGATACTG	NA
long-mer495	NC_010513	225315	225357	ACGCAGCCGCGTTATCTATTGAAGACGCTCCCGGCACAGATTC	NC_010513.192	NC_010513.192	224739	226565	+	AutoIPR: IPR010281:Protein of unknown functionDUF885;
long-mer496	NC_010513	225494	225529	TCCGGCGTATGAAACGCTGGCTGCGTTTGTGCAGAA	NC_010513.192	NC_010513.192	224739	226565	+	AutoIPR: IPR010281:Protein of unknown functionDUF885;
long-mer497	NC_010513	225686	225728	TGAGATGACTGCAATCGCGATTTCAATCGGTTACAAGGACTTG	NC_010513.192	NC_010513.192	224739	226565	+	AutoIPR: IPR010281:Protein of unknown functionDUF885;
long-mer498	NC_010513	225806	225848	TGGTTACATCGCTGGCATGCATGTGGCGTTGCCTAAGCTGTTT	NC_010513.192	NC_010513.192	224739	226565	+	AutoIPR: IPR010281:Protein of unknown functionDUF885;
long-mer499	NC_010513	225935	225977	GGGCACTCCGGAAGGGAGCAAACCGGCTATTGTGATGGTCAAC	NC_010513.192	NC_010513.192	224739	226565	+	AutoIPR: IPR010281:Protein of unknown functionDUF885;
long-mer500	NC_010513	226190	226238	TGATTATGGGCGCTTAGCGGGTGAGCTATTGCGCGCTAATCGCTTGGTA	NC_010513.192	NC_010513.192	224739	226565	+	AutoIPR: IPR010281:Protein of unknown functionDUF885;
long-mer501	NC_010513	226447	226535	ATCTCCGAGCATTTCATGATGTGGTGTTGGGGGGTGGTGCGATGCCTTTGGATGTGTTGGCACAGCGTATTGATGCGTGGATCGCTCAA	NC_010513.192	NC_010513.192	224739	226565	+	AutoIPR: IPR010281:Protein of unknown functionDUF885;
long-mer502	NC_010513	226544	226654	TGTGTCGCAGGCGAAGAGATGATCCGGTGTATTCGTCTGTTCTGGATCGTTTTGCTGGTGATGGTTGTGACTGTGTCGCAGGCGACGCCAGCGCCATTTGATATGGCTGCT	NC_010513.192	NC_010513.192	224739	226565	+	AutoIPR: IPR010281:Protein of unknown functionDUF885;
long-mer502	NC_010513	226544	226654	TGTGTCGCAGGCGAAGAGATGATCCGGTGTATTCGTCTGTTCTGGATCGTTTTGCTGGTGATGGTTGTGACTGTGTCGCAGGCGACGCCAGCGCCATTTGATATGGCTGCT	NC_010513.193	NC_010513.193	226562	226657	+	
long-mer503	NC_010513	226704	226727	CGCTGTATACGCGCGAGTGGCATT	NA
long-mer504	NC_010513	226797	226821	AGGTGGATTTGGCGACGCAAACAAG	NA
long-mer505	NC_010513	226879	226967	CTTTCATCGGAAGATCAGATTGAAGATTCAGATTAATTATAAGGTCTATCGGCAGGAAATTGAGGTGTTTCTTGACGGTCAGCGCTTCC	NA
long-mer506	NC_010513	226972	227014	TTGGGAGATGCCGTTCAACAGAGATACGGCGTTCTGGAGTGAT	NA
long-mer507	NC_010513	227052	227095	AGGACTATCGTTGTTATCTGGATGTGTTGGCTGATATGCCGCGT	NA
long-mer508	NC_010513	227142	227182	GTTTTGCTCAACCCAGGGTAACGCTGGAGGGGCGAGATCAG	NA
long-mer509	NC_010513	227985	228027	GAGATGGGATTGTACGATACGTCGTATGATCGCTTTGGCTATC	NC_010513.195	NC_010513.195	227880	228368	+	AutoIPR: IPR010281:Protein of unknown functionDUF885;
long-mer510	NC_010513	228091	228133	GGACGCGCGCGCAGGCGCAAGGATTCTTACGTGATAACACTGC	NC_010513.195	NC_010513.195	227880	228368	+	AutoIPR: IPR010281:Protein of unknown functionDUF885;
long-mer511	NC_010513	229073	229142	GATTGCCGATCATGGCGGTCTACATGGCTTCATGCGCTGGAATGGGCCAATCTTGACGGATTCTGGCGGC	NC_010513.196	NC_010513.196	228858	230012	+	AutoIPR: IPR002616:tRNA-guanine(15)transglycosylase-like;
long-mer512	NC_010513	230698	230740	CCAGCAGGTGATGAGTGATCTGCAAGCATCCGGCATTGTGCCC	NC_010513.198	NC_010513.198	230552	232396	+	AutoIPR: IPR022646:Protein-export membraneprotein SecD/SecF/SecDF, conserved site;IPR022813:Protein-export membrane protein SecD/SecF,archaeal and bacterial; IPR027398:SecD export proteinN-terminal TM domain;
long-mer513	NC_010513	230743	230779	GGCGGTGACCAAGGACGGGGAGAGCCTTATGGTGCGC	NC_010513.198	NC_010513.198	230552	232396	+	AutoIPR: IPR022646:Protein-export membraneprotein SecD/SecF/SecDF, conserved site;IPR022813:Protein-export membrane protein SecD/SecF,archaeal and bacterial; IPR027398:SecD export proteinN-terminal TM domain;
long-mer514	NC_010513	231010	231052	ACGTTCGACGTTGGGTAGCAACCGTATTGGCTTCCGCATGGTC	NC_010513.198	NC_010513.198	230552	232396	+	AutoIPR: IPR022646:Protein-export membraneprotein SecD/SecF/SecDF, conserved site;IPR022813:Protein-export membrane protein SecD/SecF,archaeal and bacterial; IPR027398:SecD export proteinN-terminal TM domain;
long-mer515	NC_010513	238790	238832	TGACTTTATCGGTACGATCCGTAATGATGATCTGTACACTGAG	NC_010513.206	NC_010513.206	237660	239168	+	AutoIPR: IPR001672:Phosphoglucose isomerase(PGI); IPR023096:Phosphoglucose isomerase, C-terminal;
long-mer516	NC_010513	238881	238919	GCGAACGGCCAGCTTAGCGATGATCCGCATCGTGTTTAT	NC_010513.206	NC_010513.206	237660	239168	+	AutoIPR: IPR001672:Phosphoglucose isomerase(PGI); IPR023096:Phosphoglucose isomerase, C-terminal;
long-mer517	NC_010513	239117	239159	TGAAGTGGTGGATCCGGTAACGCGTGCGGTGTTGGTGCGTTTG	NC_010513.206	NC_010513.206	237660	239168	+	AutoIPR: IPR001672:Phosphoglucose isomerase(PGI); IPR023096:Phosphoglucose isomerase, C-terminal;
long-mer518	NC_010513	239203	239245	TAAGTTAAGCATCAGTTTGCCGCTCTGGTTGCTTTTATTGATG	NC_010513.207	NC_010513.207	239195	239446	+	
long-mer519	NC_010513	239298	239340	GCCCGCAATTTTTCGATGCATTACGAGCTTATTTATACGATAG	NC_010513.207	NC_010513.207	239195	239446	+	
long-mer520	NC_010513	240142	240179	AAATCATGCTTTCTTTGGGGGGTGTTATGCTTGGTATG	NC_010513.208	NC_010513.208	239997	240143	+	
long-mer521	NC_010513	240335	240420	TGGATGATTTCTCGGTGAGGTCGTTTTCTTCGCGATTTATGTTTCTATGTGTGTTCTTGTATGTCGCTCAGTTATCTAAGTGGCTT	NA
long-mer522	NC_010513	240468	240493	TTTTATCTCAATCATAAGTTTCTGGT	NA
long-mer523	NC_010513	240495	240533	TTAGTTTGTATCATTGTTACCTTTAAGGGCTTGTTGATG	NA
long-mer524	NC_010513	240553	240595	GACTTTTATTTTATTTGCATACACTTAACGGAATCGGTGCTAG	NA
long-mer525	NC_010513	240606	240721	TTTTGGCTTTCTTGTTTTGGTCGCCTCTGTGTTTCGTTAATAAATAAAGCCACTCTTGCTTAAATAAAGTTCACGGAATGAAGGTGATTAAAATGTTTCTGGTGGAGCAAGGAGCT	NA
long-mer526	NC_010513	240742	240786	TAGAACGTCTAGTGGTTGTTTACGTTGGATGATAATGCTTTTTGT	NC_010513.210	NC_010513.210	240776	240913	+	
long-mer527	NC_010513	240985	241027	GACCTGCTTGGTGCTGAGTATGTTCTTGTGCCAAGTGGCGCTA	NC_010513.211	NC_010513.211	240922	241521	+	AutoIPR: IPR003728:Ribosome maturation factorRimP; IPR028989:Ribosome maturation factor RimP,N-terminal; IPR028998:Ribosome maturation factor RimP,C-terminal;
long-mer528	NC_010513	242201	242243	AGGGTGTGCCCGTGATCCTGGTGACAGGGCAAAAATTGCCGTG	NC_010513.212	NC_010513.212	241518	243029	+	AutoIPR: IPR010213:Transcription terminationfactor NusA; IPR010995:DNA repair Rad51/transcriptionfactor NusA, alpha-helical; IPR012340:Nucleicacid-binding, OB-fold; IPR015946:K homology domain-like,alpha/beta; IPR025249:KH domain, NusA-like;IPR030842:Transcription termination/antiterminationprotein NusA, bacterial;
long-mer529	NC_010513	242312	242348	TGTCTCCAACGAACTCAACGGCGAGCGTGTAGATATT	NC_010513.212	NC_010513.212	241518	243029	+	AutoIPR: IPR010213:Transcription terminationfactor NusA; IPR010995:DNA repair Rad51/transcriptionfactor NusA, alpha-helical; IPR012340:Nucleicacid-binding, OB-fold; IPR015946:K homology domain-like,alpha/beta; IPR025249:KH domain, NusA-like;IPR030842:Transcription termination/antiterminationprotein NusA, bacterial;
long-mer530	NC_010513	242565	242588	GCCAAGTCGGAAGCCGAGCAGGTT	NC_010513.212	NC_010513.212	241518	243029	+	AutoIPR: IPR010213:Transcription terminationfactor NusA; IPR010995:DNA repair Rad51/transcriptionfactor NusA, alpha-helical; IPR012340:Nucleicacid-binding, OB-fold; IPR015946:K homology domain-like,alpha/beta; IPR025249:KH domain, NusA-like;IPR030842:Transcription termination/antiterminationprotein NusA, bacterial;
long-mer531	NC_010513	242642	242678	CATTCTGGTTATGGAGGGATTTAACACTATAGAGGAA	NC_010513.212	NC_010513.212	241518	243029	+	AutoIPR: IPR010213:Transcription terminationfactor NusA; IPR010995:DNA repair Rad51/transcriptionfactor NusA, alpha-helical; IPR012340:Nucleicacid-binding, OB-fold; IPR015946:K homology domain-like,alpha/beta; IPR025249:KH domain, NusA-like;IPR030842:Transcription termination/antiterminationprotein NusA, bacterial;
long-mer532	NC_010513	243225	243265	GTCCCGACCAAGTCGTGACCAGTACTGAAAAGATGAAGCTG	NC_010513.213	NC_010513.213	243125	245803	+	AutoIPR: IPR009000:Translation protein,beta-barrel domain; IPR009061:DNA binding domain,putative; IPR013575:Initiation factor 2 associateddomain, bacterial; IPR015760:Translation initiationfactor IF- 2; IPR023115:Translation initiation factor IF-2, domain 3; IPR027417:P-loop containing nucleosidetriphosphate hydrolase;
long-mer533	NC_010513	243379	243461	TGCTGGCCGCAACAAGACTACCGTAAACGTGGAAGTGCGCCAAAAGCGCACTTATGTGAAGACCCCCGAGAGCGAATATCATA	NC_010513.213	NC_010513.213	243125	245803	+	AutoIPR: IPR009000:Translation protein,beta-barrel domain; IPR009061:DNA binding domain,putative; IPR013575:Initiation factor 2 associateddomain, bacterial; IPR015760:Translation initiationfactor IF- 2; IPR023115:Translation initiation factor IF-2, domain 3; IPR027417:P-loop containing nucleosidetriphosphate hydrolase;
long-mer534	NC_010513	243811	243854	CAATGGTGGGGTGCGGCATAAACCTCGTGGTTCGCATGTGATTG	NC_010513.213	NC_010513.213	243125	245803	+	AutoIPR: IPR009000:Translation protein,beta-barrel domain; IPR009061:DNA binding domain,putative; IPR013575:Initiation factor 2 associateddomain, bacterial; IPR015760:Translation initiationfactor IF- 2; IPR023115:Translation initiation factor IF-2, domain 3; IPR027417:P-loop containing nucleosidetriphosphate hydrolase;
long-mer535	NC_010513	243867	243909	ATGATTCTGCACGCCGTTTTGTTGGTCAAATGCACCTGACGGC	NC_010513.213	NC_010513.213	243125	245803	+	AutoIPR: IPR009000:Translation protein,beta-barrel domain; IPR009061:DNA binding domain,putative; IPR013575:Initiation factor 2 associateddomain, bacterial; IPR015760:Translation initiationfactor IF- 2; IPR023115:Translation initiation factor IF-2, domain 3; IPR027417:P-loop containing nucleosidetriphosphate hydrolase;
long-mer536	NC_010513	244249	244291	GGATGCTTTACTGGCCCATACTGAGGAAGTGCATGGTGAGCCG	NC_010513.213	NC_010513.213	243125	245803	+	AutoIPR: IPR009000:Translation protein,beta-barrel domain; IPR009061:DNA binding domain,putative; IPR013575:Initiation factor 2 associateddomain, bacterial; IPR015760:Translation initiationfactor IF- 2; IPR023115:Translation initiation factor IF-2, domain 3; IPR027417:P-loop containing nucleosidetriphosphate hydrolase;
long-mer537	NC_010513	245557	245599	GTTCGGCGCTGTTGCCGGTTGTATGATCATTGAGGGTGTTGTC	NC_010513.213	NC_010513.213	243125	245803	+	AutoIPR: IPR009000:Translation protein,beta-barrel domain; IPR009061:DNA binding domain,putative; IPR013575:Initiation factor 2 associateddomain, bacterial; IPR015760:Translation initiationfactor IF- 2; IPR023115:Translation initiation factor IF-2, domain 3; IPR027417:P-loop containing nucleosidetriphosphate hydrolase;
long-mer538	NC_010513	245746	245788	CAGGGTTGGTGATAGCATAGAATGTTTCGAACGTATTGAGGTT	NC_010513.213	NC_010513.213	243125	245803	+	AutoIPR: IPR009000:Translation protein,beta-barrel domain; IPR009061:DNA binding domain,putative; IPR013575:Initiation factor 2 associateddomain, bacterial; IPR015760:Translation initiationfactor IF- 2; IPR023115:Translation initiation factor IF-2, domain 3; IPR027417:P-loop containing nucleosidetriphosphate hydrolase;
long-mer539	NC_010513	245792	245834	CGTACGTTGTAAGCGGTACCCGCCGTGCGCATCTGTTATTTTT	NC_010513.213	NC_010513.213	243125	245803	+	AutoIPR: IPR009000:Translation protein,beta-barrel domain; IPR009061:DNA binding domain,putative; IPR013575:Initiation factor 2 associateddomain, bacterial; IPR015760:Translation initiationfactor IF- 2; IPR023115:Translation initiation factor IF-2, domain 3; IPR027417:P-loop containing nucleosidetriphosphate hydrolase;
long-mer540	NC_010513	245844	245893	CCCTTTCTTATAGGTCTAATTTCCGTCAACTTGCCATTTTTCGTTTCTTT	NA
long-mer541	NC_010513	245970	246012	TTTAGGTGCTTTTGTCCAGGCTGCTGTGCGTGATCATGGGCTG	NC_010513.214	NC_010513.214	245914	246291	+	AutoIPR: IPR000238:Ribosome-binding factor A;IPR015946:K homology domain-like, alpha/beta;
long-mer542	NC_010513	246059	246101	ACGCTAAGGTGTTCGTGACTGTTCTTCAAGCAGAGCGATCATT	NC_010513.214	NC_010513.214	245914	246291	+	AutoIPR: IPR000238:Ribosome-binding factor A;IPR015946:K homology domain-like, alpha/beta;
long-mer543	NC_010513	246189	246213	GCACTTCCATTACGATGATTCGTTG	NC_010513.214	NC_010513.214	245914	246291	+	AutoIPR: IPR000238:Ribosome-binding factor A;IPR015946:K homology domain-like, alpha/beta;
long-mer544	NC_010513	246225	246261	ACGCATTAATACATTGTTGCGCGACCTGATACCACCT	NC_010513.214	NC_010513.214	245914	246291	+	AutoIPR: IPR000238:Ribosome-binding factor A;IPR015946:K homology domain-like, alpha/beta;
long-mer545	NC_010513	246276	246303	AGATGAGTCTGGTTAAACCTTGTATTGG	NC_010513.214	NC_010513.214	245914	246291	+	AutoIPR: IPR000238:Ribosome-binding factor A;IPR015946:K homology domain-like, alpha/beta;
long-mer546	NC_010513	246346	246421	GCTGTATTTCTTCGTTCTTCCCGTGTTTGATGCTTCTTGCTTATGTCCCGCATTGCCTATCGTCGTTTGGATGGTA	NC_010513.215	NC_010513.215	246388	247290	+	AutoIPR: IPR002501:Pseudouridine synthase II;IPR015947:PUA-like domain;
long-mer547	NC_010513	246781	246855	GGTGAACCTTTATATGTTAAAGCTCGGCGTGGTGAAGTGGTCAATGCCCCTGTGCGTGAGGTTGAGGTGCATGCG	NC_010513.215	NC_010513.215	246388	247290	+	AutoIPR: IPR002501:Pseudouridine synthase II;IPR015947:PUA-like domain;
long-mer548	NC_010513	246879	246921	GCCGCGATTACAATTACGTGTTACTTGCGGTTCGGGTACATAT	NC_010513.215	NC_010513.215	246388	247290	+	AutoIPR: IPR002501:Pseudouridine synthase II;IPR015947:PUA-like domain;
long-mer549	NC_010513	246990	247057	TCGTTGGGTCGCTCCATTTCATATACCGAAGATGTTGACATTGGATTCATTGGAGCAGGCATTGAGTG	NC_010513.215	NC_010513.215	246388	247290	+	AutoIPR: IPR002501:Pseudouridine synthase II;IPR015947:PUA-like domain;
long-mer550	NC_010513	247104	247146	AGCCGGTTTCCCAGCGCTGGAGCTCGATGCCCAGCGTCTAGCT	NC_010513.215	NC_010513.215	246388	247290	+	AutoIPR: IPR002501:Pseudouridine synthase II;IPR015947:PUA-like domain;
long-mer551	NC_010513	247185	247227	CCAGACTGGGCGGGTTGCGGTTTTCAGTCGAGATGGTATCCCT	NC_010513.215	NC_010513.215	246388	247290	+	AutoIPR: IPR002501:Pseudouridine synthase II;IPR015947:PUA-like domain;
long-mer552	NC_010513	247424	247484	AACCCAGCATCTCTGCCAACTTCGCGTCTTCTTAGAGAATCCACTATGTCGATCGATACTC	NC_010513.216	NC_010513.216	247469	247729	+	AutoIPR: IPR000589:Ribosomal protein S15;
long-mer553	NC_010513	247555	247597	GACGGCTCGTATTGAGTTACTAACCAAGCACTTCAAAATTCAT	NC_010513.216	NC_010513.216	247469	247729	+	AutoIPR: IPR000589:Ribosomal protein S15;
long-mer554	NC_010513	247676	247702	AAGGACAACGAACGTTATAAGTTGTTG	NC_010513.216	NC_010513.216	247469	247729	+	AutoIPR: IPR000589:Ribosomal protein S15;
long-mer555	NC_010513	247762	247808	TGCCGTGGTTGTGTTTGGATTTGCATTCTACTTCAAGGGATTGTAAA	NA
long-mer556	NC_010513	248615	248643	GTTGAAGGAAGTAATTGGTGGTCGCTTGT	NC_010513.217	NC_010513.217	247884	249986	+	AutoIPR: IPR012162:Polyribonucleotidenucleotidyltransferase; IPR022967:RNA-binding domain, S1;IPR027408:PNPase/RNase PH domain;
long-mer557	NC_010513	248645	248687	CGACGCTTTCCATATCAGAGAGAAGTTGCAGCGTCGCGACGCG	NC_010513.217	NC_010513.217	247884	249986	+	AutoIPR: IPR012162:Polyribonucleotidenucleotidyltransferase; IPR022967:RNA-binding domain, S1;IPR027408:PNPase/RNase PH domain;
long-mer558	NC_010513	249052	249094	AATGTGGCCGTTTTGGAGTACAGAAGCGCCGTGAGATCGGTCA	NC_010513.217	NC_010513.217	247884	249986	+	AutoIPR: IPR012162:Polyribonucleotidenucleotidyltransferase; IPR022967:RNA-binding domain, S1;IPR027408:PNPase/RNase PH domain;
long-mer559	NC_010513	249617	249659	GGCGATCACTAAGGATACTGGGACACAGATCGATATTCAGGAC	NC_010513.217	NC_010513.217	247884	249986	+	AutoIPR: IPR012162:Polyribonucleotidenucleotidyltransferase; IPR022967:RNA-binding domain, S1;IPR027408:PNPase/RNase PH domain;
long-mer560	NC_010513	250215	250248	GCACTTCGTCATAGTGCGTGCTTGCCCATTTAAG	NC_010513.218	NC_010513.218	250150	250584	-	AutoIPR: IPR011991:Winged helix-turn-helixDNA-binding domain;
long-mer561	NC_010513	250269	250301	ACAGACTTTCGCCTAGAGGTGTGAGCGCATACT	NC_010513.218	NC_010513.218	250150	250584	-	AutoIPR: IPR011991:Winged helix-turn-helixDNA-binding domain;
long-mer562	NC_010513	250498	250522	GCGCACTGGGCATTTGGTCGCGTCG	NC_010513.218	NC_010513.218	250150	250584	-	AutoIPR: IPR011991:Winged helix-turn-helixDNA-binding domain;
long-mer563	NC_010513	252935	252976	TGCCTAGTGCCAAACCACCGAACGCACATATGGGAACGCATT	NC_010513.221	NC_010513.221	252938	253954	-	AutoIPR: IPR001036:Acriflavin resistanceprotein;
long-mer564	NC_010513	257540	257582	GCCGTGATTGTTGTTGAATCCGTTGTGCTGCCGTCGGTTGCGC	NC_010513.227	NC_010513.227	257309	257791	-	
long-mer565	NC_010513	257609	257757	GGCATTGTTCATGCGTTTCGGCGGGACATTTATTTCATTGATGGTCAGCACCATCACATGTCGTTTCCCGTCTAGCGCCCCTGCAATGGTCGGATTTTTGCAATATTCCGCACAGTATGGCCAGTTGTGCTCAGGCGATTCGGAATAAA	NC_010513.227	NC_010513.227	257309	257791	-	
long-mer566	NC_010513	257805	257847	AGATAATTTCAGGGACAATAGACAGATGCTGATCTCTTCCAAA	NC_010513.228	NC_010513.228	257830	258792	+	AutoIPR: IPR000620:EamA domain;
long-mer567	NC_010513	257862	257904	ATTGCAAATCCATGTCTGCGTTTTGCTCTGGGGATTTACTGCG	NC_010513.228	NC_010513.228	257830	258792	+	AutoIPR: IPR000620:EamA domain;
long-mer568	NC_010513	258721	258759	GGTCGGGCGTCGTCTCCGCAGCGCAGTAGCAGCATCGCT	NC_010513.228	NC_010513.228	257830	258792	+	AutoIPR: IPR000620:EamA domain;
long-mer569	NC_010513	258775	258802	AAAGAGGGGATGCAGTGATGTGGGTGTG	NC_010513.228	NC_010513.228	257830	258792	+	AutoIPR: IPR000620:EamA domain;
long-mer570	NC_010513	258900	258926	GCCTTGGTTGAATATAAAGCGTTGATG	NA
long-mer571	NC_010513	258999	259041	GGTTGGCGGTAATGCTTCAGCGCGGCGCCCACGGAAGGGATGT	NA
long-mer572	NC_010513	259194	259236	GTTTCGGTTGTGTCGATCCGATGCATTTGTAGTTGCTGTCCTG	NC_010513.229	NC_010513.229	259085	260914	-	AutoIPR: IPR005580:DbpA, RNA-binding domain;IPR014001:Helicase superfamily 1/2, ATP-binding domain;IPR014014:RNA helicase, DEAD-box type, Q motif;IPR017575:CRISPR-associated helicase, CYANO-type;IPR027417:P-loop containing nucleoside triphosphatehydrolase; IPR028618:ATP-dependent RNA helicase DeaD;
long-mer573	NC_010513	263763	263793	GGCGTTGGCGGGTGAGCCGTTGCCTGTGTAT	NC_010513.233	NC_010513.233	263143	264204	+	AutoIPR: IPR005888:dTDP-glucose4,6-dehydratase; IPR021168:Bifunctional polymyxinresistance protein, ArnA;
long-mer574	NC_010513	265794	265838	CAGTGGACGGTTGCCGAATGGAAGGGGGTGTGTGCAGGCGGATTT	NC_010513.236	NC_010513.236	265705	266613	+	AutoIPR: IPR005913:dTDP-4-dehydrorhamnosereductase family; IPR029903:RmlD-like substrate bindingdomain;
long-mer575	NC_010513	270679	270823	TAAATTTCTATTATTAGATTAGATTATTTCTAATTGATATATTCAATCATTGTTTGAATGACTTTCATTATCTTTTGTGATATTGTGATATATGTCACTTTATGGAAGTGACATATATATTGATTTTTTGACTATTTTAGGAAAT	NA
long-mer576	NC_010513	270844	270931	ATTAATCGAAATTGGCAACGTATCAGGTGGTGATTTTGCTTCGCGTCTTGAAGCCAGTATTGTCGGAAGCGTTGCTGCTTTTTTTGCT	NC_010513.241	NC_010513.241	270830	271138	+	
long-mer577	NC_010513	271129	271151	CGCGAAGTAATCTGTGGAGATTG	NC_010513.241	NC_010513.241	270830	271138	+	
long-mer578	NC_010513	271222	271262	TGTTGTATACATCCAATTTTAAGGCAACTTCATTATTAATA	NA
long-mer579	NC_010513	271592	271649	TTAGTTCGAAGCCAACTTTCCATTCTGTTGTGCTGTCTGCTTGAACCATTTAAATGAT	NA
long-mer580	NC_010513	271654	271690	TTGCACTAGATGGCCTAAATTATTCAAGACCGCGAAG	NA
long-mer581	NC_010513	271765	271799	GTTGACTCGCTAGTTAATGACGCCGATTTCATCCC	NA
long-mer582	NC_010513	271807	271849	GGCGTTGCAGCTCTCTCAGAATTGTTAATAAGGCGAAAATATC	NA
long-mer583	NC_010513	271879	271906	GCTCGTGTTTTATGTTTCTTTTCCCATT	NA
long-mer584	NC_010513	272119	272194	GCTGTTGGAAGTAAATTTCACCGTTTCGCTATTTCTTTTTCGGAGTGATTCATAAAAAACGTCTTTGAATTTTTAG	NA
long-mer585	NC_010513	272203	272283	ATATTTCTCCCCGACGGGTTTTCCCTTGATCTGGCTGCTCTAGAATTACATTGTTCTTTTTGTTATTTATTCTAACGGGCG	NA
long-mer586	NC_010513	272318	272350	TGAATATTTAATCAATGGTGAAATGGTGAGGGG	NA
long-mer587	NC_010513	272352	272382	GGTTAACTAAACCCTACTGCCCATGACTATT	NA
long-mer588	NC_010513	272407	272449	TCTACCCGTGACCTTTGAAAGACAATGAATGATTTGTCTCATC	NA
long-mer589	NC_010513	272512	272554	TGTGATCTGCACTGGAAAATTAATTTAGTGGCGTGGCCTCTGA	NA
long-mer590	NC_010513	272611	272635	AATCTTGCTTATTCGCAGTAATGCG	NA
long-mer591	NC_010513	272662	272724	AACTCATTTTCGGTCATCTTACACATGTGGTGCTATTTAAATCCGCGTGCTATTTCCTAGATC	NA
long-mer592	NC_010513	273239	273270	CAACACCAACACCATTGCCTGATTTGGATCCG	NC_010513.242	NC_010513.242	272960	273253	-	
long-mer593	NC_010513	275584	275626	CTTGGTCTGGATCAAACGCAGTTGCGGACGGATGGATTCCGTG	NC_010513.243	NC_010513.243	273355	275985	+	AutoIPR: IPR015500:Peptidase S8,subtilisin-related; IPR017318:Peptidase S8A,subtilisin-related, campylobacter; IPR023827:PeptidaseS8, subtilisin,  Asp-active site; IPR023828:Peptidase S8,subtilisin, Ser-active site;
long-mer594	NC_010513	275769	275811	GAGTGGTTTGAATCCACAGGCTAGCTTTACAGCGACTTCGTCG	NC_010513.243	NC_010513.243	273355	275985	+	AutoIPR: IPR015500:Peptidase S8,subtilisin-related; IPR017318:Peptidase S8A,subtilisin-related, campylobacter; IPR023827:PeptidaseS8, subtilisin,  Asp-active site; IPR023828:Peptidase S8,subtilisin, Ser-active site;
long-mer595	NC_010513	275850	275886	TGGGGGTGTGCTTGGGTTATCGATGGTCTTGCCTGTC	NC_010513.243	NC_010513.243	273355	275985	+	AutoIPR: IPR015500:Peptidase S8,subtilisin-related; IPR017318:Peptidase S8A,subtilisin-related, campylobacter; IPR023827:PeptidaseS8, subtilisin,  Asp-active site; IPR023828:Peptidase S8,subtilisin, Ser-active site;
long-mer596	NC_010513	275983	276060	TAGTATGAGGTGATGGGGGATGCCGGCGTACTGTGGTTTCGTGCGTCGGCATTGTCACGGATTGGTGTGTTATTGGTG	NC_010513.243	NC_010513.243	273355	275985	+	AutoIPR: IPR015500:Peptidase S8,subtilisin-related; IPR017318:Peptidase S8A,subtilisin-related, campylobacter; IPR023827:PeptidaseS8, subtilisin,  Asp-active site; IPR023828:Peptidase S8,subtilisin, Ser-active site;
long-mer597	NC_010513	276793	276835	GCAGCGTCGTGTTCCCCAGCGTTGCGCCGCCCACAGCCAGGCA	NC_010513.244	NC_010513.244	276445	277632	-	AutoIPR: IPR001958:Tetracycline resistanceprotein, TetA/multidrug resistance protein MdtG;IPR020846:Major facilitator superfamily domain;
long-mer598	NC_010513	277156	277198	TTCGTTGCCCAATAAAATTCCTATACCGACGCCAGCGTATAGG	NC_010513.244	NC_010513.244	276445	277632	-	AutoIPR: IPR001958:Tetracycline resistanceprotein, TetA/multidrug resistance protein MdtG;IPR020846:Major facilitator superfamily domain;
long-mer599	NC_010513	277802	277844	GTCACTTCTGATGGATAGCAGCGATTCTGATGAATTTATGCGT	NA
long-mer600	NC_010513	281486	281547	GATGTTGGAGAAGAGGTGCGGCATTAATGAAATGACGGTCGGACATGATGCCACTTGGGTTC	NA
long-mer601	NC_010513	281609	281651	GCCGTTAAGCATGCGTCACTGCGGTGCTTAGGTGCATCATGGG	NA
long-mer602	NC_010513	286826	286859	TGCGCCGGTCAAGGTTGCGAAGTCCAAGATCGTG	NC_010513.252	NC_010513.252	286469	287836	-	AutoIPR: IPR011356:Leucineaminopeptidase/peptidase B;
long-mer603	NC_010513	289074	289116	TGGACAGAATCAGAAAGGGGAGTGATCGGTGACTGAGTACGTC	NA
long-mer604	NC_010513	289631	289654	CAGCATTCGCCACACTGCAAGCCC	NC_010513.255	NC_010513.255	289520	289996	-	
long-mer605	NC_010513	290198	290234	CTGTCGGATAGTTGAACTTTGACGTTGCTCCGGCCTT	NC_010513.256	NC_010513.256	290002	290367	-	
long-mer606	NC_010513	290463	290506	ACGCTTAGTAAAGCGCGTGCCAGGTGCATCATACTGCGTGTTTC	NA
long-mer607	NC_010513	293422	293443	CTTGGGGTCGCCTCTCATGTCA	NA
long-mer608	NC_010513	293710	293784	CGATAAATCCAGTTGAAGAATAACATCCAACGGGATTAGTCACCCTTATGTTGATAAACCAGTATTAGCAGCGTT	NA
long-mer609	NC_010513	293896	293942	AGATGACGCAATGCTCATCAGTGATTAGGGGGATTGATGAAATGATG	NA
long-mer610	NC_010513	297097	297125	AAGGAAGGAGGCACGGAAAGGTGGGGCGT	NC_010513.260	NC_010513.260	296932	297246	+	
long-mer611	NC_010513	303251	303292	CAACGTGTATCTGGGTTCGGCGGAATTAGCGGCCATCTGCTC	NC_010513.264	NC_010513.264	300774	303434	+	AutoIPR: IPR006250:Aconitase, putative;IPR015929:Aconitase B, N-terminal;IPR015937:Aconitase/isopropylmalate dehydratase;
long-mer612	NC_010513	303338	303380	TGGTGTGATCGATACTCAACGCACGGAGATATACCGTTACATG	NC_010513.264	NC_010513.264	300774	303434	+	AutoIPR: IPR006250:Aconitase, putative;IPR015929:Aconitase B, N-terminal;IPR015937:Aconitase/isopropylmalate dehydratase;
long-mer613	NC_010513	303386	303429	TGATCAGATCCAGGAGTATCTCAATGTGGATCACACTGCGGTCG	NC_010513.264	NC_010513.264	300774	303434	+	AutoIPR: IPR006250:Aconitase, putative;IPR015929:Aconitase B, N-terminal;IPR015937:Aconitase/isopropylmalate dehydratase;
long-mer614	NC_010513	303467	303493	CCCGGGGTTTGCCACCTCCGGCTCGGG	NA
long-mer615	NC_010513	304055	304095	CTGTCGCATCGTGTGCCTCAAGGTGCGGACTGGAGAGGGGG	NA
long-mer616	NC_010513	306024	306056	ATCTGCCGTCAGGAAGGTGCGTAGCCCTACCGC	NC_010513.268	NC_010513.268	305091	306458	-	AutoIPR: IPR027417:P-loop containing nucleosidetriphosphate hydrolase;
long-mer617	NC_010513	306070	306164	TTGTTCAATTCCTCGACATCGCTCACGCCTTGGCTCTCGGCCAGCGCAAAAAACTCCTTGTCCAGCAGTTCGGCAGGCACCGTCATCTCACTCAG	NC_010513.268	NC_010513.268	305091	306458	-	AutoIPR: IPR027417:P-loop containing nucleosidetriphosphate hydrolase;
long-mer618	NC_010513	306249	306292	CTGCGTGCCGAAGATCTTGAATATGCTTTCCCCTTGTGAGGTGT	NC_010513.268	NC_010513.268	305091	306458	-	AutoIPR: IPR027417:P-loop containing nucleosidetriphosphate hydrolase;
long-mer619	NC_010513	306783	306857	CTGGCGCAGCACCGACTTGCGTATCTCGCCGTCCTCTACGTAGAACAAAATCCGGTGCTGCAACGTGCGCAGGAA	NC_010513.269	NC_010513.269	306489	307130	-	AutoIPR: IPR006935:Helicase/UvrB domain;IPR007409:Restriction endonuclease, type I, HsdR,N-terminal; IPR027417:P-loop containing nucleosidetriphosphate hydrolase;
long-mer620	NC_010513	307153	307195	CGTGCGGGTGGTTTGATCTTCTATTCCCAGGTCACATGAAACA	NC_010513.270	NC_010513.270	307173	307547	-	AutoIPR: IPR007409:Restriction endonuclease,type I, HsdR, N-terminal;
long-mer621	NC_010513	307343	307477	CCACGGAGCGCACGATGTCGGTAGACATCCAGGGGTTGAACGCTGCGAGCTTGGTTTCCAGCACGTCACGGAAGAAGGTACCGGCTTCGCCGTCGCGCTTGGTGCGCGCATCCCCCGGCGTGATTGATGTCCAGC	NC_010513.270	NC_010513.270	307173	307547	-	AutoIPR: IPR007409:Restriction endonuclease,type I, HsdR, N-terminal;
long-mer622	NC_010513	307482	307524	CTCCACCGCGTGTTTCACCATTGGGAACTGCACGGTCCCGGCT	NC_010513.270	NC_010513.270	307173	307547	-	AutoIPR: IPR007409:Restriction endonuclease,type I, HsdR, N-terminal;
long-mer623	NC_010513	307588	307630	CCGACAGATCCAGATCCGATAAAGAAATTTCCCCGGTCATCAG	NA
long-mer624	NC_010513	307640	307682	CAGGGATTTGAACATGTCCTCGAGTACATGGCGCTTGCGACGG	NA
long-mer625	NC_010513	307693	307735	TCTTGCGGTCGATGGCGTCGAGAATGGCTGTGATCTCGCGCTG	NA
long-mer626	NC_010513	307737	307853	TCCCAAGCATCCCTGGGAACCGGGATCAGCAGAGGATCAAGATGCTTCTTTTCTGTTCTAGTGCGTTAGCAGCGTCTGAGTGTTCTGCTCCTATTTGTTGAGCTGAGGTGTGGGGCC	NC_010513.271	NC_010513.271	307827	308909	-	
long-mer627	NC_010513	307861	308012	GTGATGCCCTTTAGGTCAAAAAACTGGAACCATTGAAAAAGGAAGCGAGGATTGATCGAGCCACCCGGGACAACACCAATGACGTTGGGGTCGAAGACACTCCATGTGTCCGTCAGACGCTTCTTGTTCGTAGCAATCGCGGCACCCCGCTT	NC_010513.271	NC_010513.271	307827	308909	-	
long-mer628	NC_010513	308030	308072	CGGGCGGAGCGCACTGGTGCGTGGCCTGCGTTGCATCAAGCGC	NC_010513.271	NC_010513.271	307827	308909	-	
long-mer629	NC_010513	308085	308285	CGTTCTCACAAGCACGGTCTCGTTACCAGCGTGATTCATATCGGAGACTTTGATGCCAATGACGCGAACAGCATTCTCCGGGGTCTCCGTCGTGTTTTCTGCTACTTCAAGTTCGGTGTAGGACATTCGCGTGCTTACAACCCGAGCACAGGCATCCAGTCGCTCTACGGTCCAGTCAATCGGCATCGGCCCGATCTCGGT	NC_010513.271	NC_010513.271	307827	308909	-	
long-mer630	NC_010513	308293	308335	TGTGCTTCACCGCGCAGGCCGTGTGTGAAGATGCTGCTAAGCG	NC_010513.271	NC_010513.271	307827	308909	-	
long-mer631	NC_010513	315610	315652	ATGCGGAGTGGGACACCACTGGTGTATCCGCGCAGGGGTTCAG	NC_010513.284	NC_010513.284	315408	316157	+	AutoIPR: IPR001268:NADH:ubiquinoneoxidoreductase, 30kDa subunit; IPR010218:NADHdehydrogenase, subunit C;
long-mer632	NC_010513	315694	315736	GTGAGTTTCCAAGTGCAGGCACCAATGATGGTACTCAGCCGTG	NC_010513.284	NC_010513.284	315408	316157	+	AutoIPR: IPR001268:NADH:ubiquinoneoxidoreductase, 30kDa subunit; IPR010218:NADHdehydrogenase, subunit C;
long-mer633	NC_010513	316955	316997	GGGTATTGCTTGGGATCTGCGTAAGAAGCAGCCTTACGCTAAA	NC_010513.285	NC_010513.285	316158	317465	+	AutoIPR: IPR014029:NADH:ubiquinoneoxidoreductase, 49kDa subunit, conserved site;IPR022885:NAD(P)H-quinone oxidoreductase subunit D/H;IPR029014:NiFe hydrogenase-like;
long-mer634	NC_010513	317466	317508	AGGCGACAAAGAGTTTTGAACGGGTGCGTGATGTGGATCCCCA	NC_010513.286	NC_010513.286	317462	317989	+	AutoIPR: IPR002023:NADH-quinone oxidoreductasesubunit E-like; IPR012336:Thioredoxin-like fold;
long-mer635	NC_010513	327058	327142	TTTCAATCTGCCGATTGTCCCTGATGCGAGCCACGAGTTCGCTTGGGTGGTTATTGCGTTGTCTTTAATTGCGGTGATCTATGTC	NC_010513.294	NC_010513.294	326285	327790	+	AutoIPR: IPR003918:NADH:ubiquinoneoxidoreductase;
long-mer636	NC_010513	327215	327257	GTGACGTTGGGCATCTTCATTTCCTTCACCTTGGCACGTGATT	NC_010513.294	NC_010513.294	326285	327790	+	AutoIPR: IPR003918:NADH:ubiquinoneoxidoreductase;
long-mer637	NC_010513	327672	327706	TACTCGTTCTGTTTGCGATTGGCGTGTTGGTGTTG	NC_010513.294	NC_010513.294	326285	327790	+	AutoIPR: IPR003918:NADH:ubiquinoneoxidoreductase;
long-mer638	NC_010513	328255	328297	TTTGTTCCTATGCGTTGGTTGGGGTCAATCGCGATAGCAAAAT	NC_010513.295	NC_010513.295	327825	329282	+	AutoIPR: IPR010096:NAD(P)H-quinoneoxidoreductase, subunit N/subunit 2;
long-mer639	NC_010513	328860	328905	GGAGCGATTATTGCGATGTCACGCTGCGGTTCCGAGGCTGAGAATA	NC_010513.295	NC_010513.295	327825	329282	+	AutoIPR: IPR010096:NAD(P)H-quinoneoxidoreductase, subunit N/subunit 2;
long-mer640	NC_010513	328997	329054	CTTAGGATTTTGGACAAAATTTGCTGTGCTCGGTGCTGCAGTCCAGGGGGGCATGCTG	NC_010513.295	NC_010513.295	327825	329282	+	AutoIPR: IPR010096:NAD(P)H-quinoneoxidoreductase, subunit N/subunit 2;
long-mer641	NC_010513	329280	329327	TGAAGATTTCCGCGCATAACAGCATAAAAAGTCACGCCACTTTTGCTT	NC_010513.295	NC_010513.295	327825	329282	+	AutoIPR: IPR010096:NAD(P)H-quinoneoxidoreductase, subunit N/subunit 2;
long-mer642	NC_010513	330318	330360	GACGATACGTCCCCAATTGCGTGCGGTCATGGCGTCAATGACT	NC_010513.297	NC_010513.297	329985	330725	-	AutoIPR: IPR002347:Glucose/ribitoldehydrogenase;
long-mer643	NC_010513	330465	330507	ATTGACCAAAACGTCAATCTCACCGACTTCGGCTTTTACCTTG	NC_010513.297	NC_010513.297	329985	330725	-	AutoIPR: IPR002347:Glucose/ribitoldehydrogenase;
long-mer644	NC_010513	330758	330800	TGTGGAGATTAGATGAGAAGTTAAGTTCATGCGGCCAGTGGGT	NC_010513.298	NC_010513.298	330784	332115	-	AutoIPR: IPR004680:Citrate transporter-likedomain; IPR014738:Citrate transporter;
long-mer645	NC_010513	331093	331135	AATCACCGCCAAGTAGGGCCCAAAGCTGTCTGGGATGAGTGCC	NC_010513.298	NC_010513.298	330784	332115	-	AutoIPR: IPR004680:Citrate transporter-likedomain; IPR014738:Citrate transporter;
long-mer646	NC_010513	331318	331344	CAGGATGGGCATCGGAAGTATACCAAC	NC_010513.298	NC_010513.298	330784	332115	-	AutoIPR: IPR004680:Citrate transporter-likedomain; IPR014738:Citrate transporter;
long-mer647	NC_010513	331467	331491	AACCATTCCAAGCGCCGCTGTCAGG	NC_010513.298	NC_010513.298	330784	332115	-	AutoIPR: IPR004680:Citrate transporter-likedomain; IPR014738:Citrate transporter;
long-mer648	NC_010513	332416	332458	ATTGGGTTGGTTGTTGTGGTGCTGGTTGCCCCACATGCGATCG	NC_010513.299	NC_010513.299	332248	333444	-	AutoIPR: IPR010870:Phosphate-selective porinO/P; IPR023614:Porin domain;
long-mer649	NC_010513	334055	334115	GGCTTTGAGTTTGATAATGCATCGCATCGCATCCGTTTGCACGGTGAGCCGATCAAATTGC	NC_010513.300	NC_010513.300	333665	334360	+	AutoIPR: IPR011991:Winged helix-turn-helixDNA-binding domain; IPR022305:Sortase system responseregulator;
long-mer650	NC_010513	334198	334258	GTTCAACTTCGATGACAATGCTGGACCAAATGCGATTGAGCTTTATGTGGCACGGTTGCGT	NC_010513.300	NC_010513.300	333665	334360	+	AutoIPR: IPR011991:Winged helix-turn-helixDNA-binding domain; IPR022305:Sortase system responseregulator;
long-mer651	NC_010513	334314	334356	TCCTCGAACCGATCGTTGAGGGTAGGGGCCATGAAGCGTGCGA	NC_010513.301	NC_010513.301	334344	335717	+	AutoIPR: IPR005467:Signal transductionhistidine kinase, core; IPR013727:Two-component sensorkinase N-terminal; IPR017116:Signal transductionhistidine kinase, PgtB; IPR022510:Sortase system,histidine kinase;
long-mer651	NC_010513	334314	334356	TCCTCGAACCGATCGTTGAGGGTAGGGGCCATGAAGCGTGCGA	NC_010513.300	NC_010513.300	333665	334360	+	AutoIPR: IPR011991:Winged helix-turn-helixDNA-binding domain; IPR022305:Sortase system responseregulator;
long-mer652	NC_010513	336022	336046	GATTAAGCTGGCAAATGACGGCCAC	NC_010513.302	NC_010513.302	335714	336766	+	
long-mer653	NC_010513	341967	342009	TGTGGGTCAGCAACTCAAGCCATTGGGGGATGCCTTTATCAAG	NC_010513.307	NC_010513.307	341839	343188	+	AutoIPR: IPR001991:Sodium:dicarboxylatesymporter;
long-mer654	NC_010513	344003	344028	CATTCTGGCTTACGACCGGGAGGGGG	NC_010513.308	NC_010513.308	343356	345650	+	AutoIPR: IPR001891:Malic oxidoreductase;IPR012188:Malic enzyme, phosphate acetyl/butaryltransferase;
long-mer655	NC_010513	357348	357425	ACCTCTGACGGCAGAGTCCGTACCGATCCACAATAACGCTGTTCCTGCGGTCGCGACAATTCCGATGGATCCCAAGTC	NC_010513.319	NC_010513.319	357088	358029	+	AutoIPR: IPR012784:RNA polymerase-bindingtranscription factor DksA;
long-mer656	NC_010513	357477	357519	TGCTAAGTTTGATTCTTCCAGCAAACCGAGTGCCTCGCGTCCG	NC_010513.319	NC_010513.319	357088	358029	+	AutoIPR: IPR012784:RNA polymerase-bindingtranscription factor DksA;
long-mer657	NC_010513	358131	358152	GATTCTTCAGGAGTGTGCGTTC	NA
long-mer658	NC_010513	365405	365447	CGAAGCCGTCGCCGTAGATGGGAAACCCCTTTCCGGCCCTCAG	NC_010513.328	NC_010513.328	364728	365933	+	AutoIPR: IPR001518:Argininosuccinate synthase;IPR024074:Argininosuccinate synthetase,catalytic/multimerisation domain body;
long-mer659	NC_010513	365789	365810	GCGCTCACCGCACATCCTCACT	NC_010513.328	NC_010513.328	364728	365933	+	AutoIPR: IPR001518:Argininosuccinate synthase;IPR024074:Argininosuccinate synthetase,catalytic/multimerisation domain body;
long-mer660	NC_010513	386852	386918	GACGGTTGGATGTTGGTCTTGCTTATTTGTGTCGAGGTAGCTGAATTGACCGTTGCGCTTGCTGTGG	NC_010513.348	NC_010513.348	386840	387172	+	
long-mer661	NC_010513	386951	386993	GTCGGCTTCGTTGAGGAGTGCTGCGACACCTTCGACTGTTTCC	NC_010513.348	NC_010513.348	386840	387172	+	
long-mer662	NC_010513	387246	387288	GTGTGGTAGTTGATTCCATGTTGTGAGGTGGCTGTTTCGAGGA	NC_010513.349	NC_010513.349	387026	387877	-	AutoIPR: IPR003703:Acyl-CoA thioesterase;IPR029069:HotDog domain;
long-mer663	NC_010513	387899	387941	GTTAGATGTGGTATGCGTTGGTAAGATAATGTGGCCTGAATAG	NA
long-mer664	NC_010513	388335	388360	GAAAGTCGAGTGTCTTGGTGTTCACC	NA
long-mer665	NC_010513	388422	388457	AGCATTATTCTTGGAAAAAAGCTATTCAGGGGAGTG	NA
long-mer666	NC_010513	388878	388905	GAGTTGTGGTTGCAGCGGCATTAGCTGC	NC_010513.351	NC_010513.351	388792	389121	-	
long-mer667	NC_010513	392704	392746	CTTGGTCTGGATCAAACGCAGTTGCGGACGGATGGATTCCGTG	NC_010513.352	NC_010513.352	390256	393105	+	AutoIPR: IPR015500:Peptidase S8,subtilisin-related; IPR023827:Peptidase S8, subtilisin,Asp-active site; IPR023828:Peptidase S8, subtilisin,Ser-active site;
long-mer668	NC_010513	392889	392931	GAGTGGTTTGAATCCACAGGCTAGCTTTACAGCGACTTCGTCG	NC_010513.352	NC_010513.352	390256	393105	+	AutoIPR: IPR015500:Peptidase S8,subtilisin-related; IPR023827:Peptidase S8, subtilisin,Asp-active site; IPR023828:Peptidase S8, subtilisin,Ser-active site;
long-mer669	NC_010513	392970	393006	TGGGGGTGTGCTTGGGTTATCGATGGTCTTGCCTGTC	NC_010513.352	NC_010513.352	390256	393105	+	AutoIPR: IPR015500:Peptidase S8,subtilisin-related; IPR023827:Peptidase S8, subtilisin,Asp-active site; IPR023828:Peptidase S8, subtilisin,Ser-active site;
long-mer670	NC_010513	393103	393180	TAGTATGAGGTGATGGGGGATGCCGGCGTACTGTGGTTTCGTGCGTCGGCATTGTCACGGATTGGTGTGTTATTGGTG	NC_010513.352	NC_010513.352	390256	393105	+	AutoIPR: IPR015500:Peptidase S8,subtilisin-related; IPR023827:Peptidase S8, subtilisin,Asp-active site; IPR023828:Peptidase S8, subtilisin,Ser-active site;
long-mer671	NC_010513	393286	393322	CTTAGTCATGTATCCTGGTACGATTTTATTTGTTGGT	NC_010513.353	NC_010513.353	393194	393451	+	
long-mer672	NC_010513	393370	393393	TTTTTTTGCTGTTCTGATGTGCGT	NC_010513.353	NC_010513.353	393194	393451	+	
long-mer673	NC_010513	393457	393499	GACTACATTGGAATAAATGATATGTTCTTCCAAGTGCCGTCAA	NA
long-mer674	NC_010513	393565	393624	GACGGTAGTAACATCGGTTGGCGCATAGTCGAATGAACCGGTGGTGTGTACTTCATGGTC	NA
long-mer675	NC_010513	393716	393804	ATCGCAAGCTGGCGGCTCGACCGCATGAGGGGCTACAATCTGCGGGATGAGCAGTGGTGGAGTTGGGCGGTGTAAGCGTCCGGCTTTAC	NA
long-mer676	NC_010513	394067	394109	GAACTGCTCAATCTGTGATGATAGTGAGCGGTAAGGCGTAGCA	NA
long-mer677	NC_010513	394138	394203	AACTTATTGAGCTGCCGAGCTACAATGATCCAGGTGAGGTGTGTTTTATCAGGAATCAGGTGAAAC	NC_010513.355	NC_010513.355	394119	394415	+	
long-mer678	NC_010513	394249	394281	GGCCAATTGTGCTGTGTAAAGCGTTTCATGTTG	NC_010513.355	NC_010513.355	394119	394415	+	
long-mer679	NC_010513	394400	394438	ACCAGTCAGAGAGTGATGGGGGTAGGTAACGTTGTTTTG	NC_010513.355	NC_010513.355	394119	394415	+	
long-mer679	NC_010513	394400	394438	ACCAGTCAGAGAGTGATGGGGGTAGGTAACGTTGTTTTG	NC_010513.356	NC_010513.356	394405	396387	-	AutoIPR: IPR005674:CocE/Serine esterase;IPR008979:Galactose-binding domain-like;IPR029058:Alpha/Beta hydrolase fold;
long-mer680	NC_010513	394456	394488	CCAATGAGTCCGCTGTGTGAGTATGTCTGGATT	NC_010513.356	NC_010513.356	394405	396387	-	AutoIPR: IPR005674:CocE/Serine esterase;IPR008979:Galactose-binding domain-like;IPR029058:Alpha/Beta hydrolase fold;
long-mer681	NC_010513	395084	395126	TAATCATTTTGCTTTCTTTGCCATGTCTGGAATGACAGTGTGC	NC_010513.356	NC_010513.356	394405	396387	-	AutoIPR: IPR005674:CocE/Serine esterase;IPR008979:Galactose-binding domain-like;IPR029058:Alpha/Beta hydrolase fold;
long-mer682	NC_010513	395551	395593	TTCTTGCCAGAAGCTGTCATATGCTGGATGTTCGGTGAGTTTG	NC_010513.356	NC_010513.356	394405	396387	-	AutoIPR: IPR005674:CocE/Serine esterase;IPR008979:Galactose-binding domain-like;IPR029058:Alpha/Beta hydrolase fold;
long-mer683	NC_010513	396341	396383	GCGGCAAGAGGCAGGATGAAGTATAGAGCGGCGATGAAGCGGC	NC_010513.356	NC_010513.356	394405	396387	-	AutoIPR: IPR005674:CocE/Serine esterase;IPR008979:Galactose-binding domain-like;IPR029058:Alpha/Beta hydrolase fold;
long-mer684	NC_010513	396810	396851	TCAAGTGGAGCCAAGTGTATAGGAGCCAAGTGTATATAGGTG	NA
long-mer685	NC_010513	396932	396958	GACTATTTGTTGTAATGAAAACACGAC	NA
long-mer686	NC_010513	397473	397501	CTGATAGGAGCAGCCCTTCCCGGACAAAT	NC_010513.357	NC_010513.357	397042	399633	-	AutoIPR: IPR022284:Glycerol-3-phosphateO-acyltransferase/Dihydroxyacetone phosphateacyltransferase;
long-mer687	NC_010513	398193	398226	GTTCGCCGGACAGTTCATCCAAGTAGCTGGTGCC	NC_010513.357	NC_010513.357	397042	399633	-	AutoIPR: IPR022284:Glycerol-3-phosphateO-acyltransferase/Dihydroxyacetone phosphateacyltransferase;
long-mer688	NC_010513	400118	400140	CCGTCTGGAAGCGACTCTCTCTT	NA
long-mer689	NC_010513	401161	401201	GGGGAAAGTGCGGTGTTACCGGGTGACTTAACCATGTTCTG	NC_010513.359	NC_010513.359	401021	401191	+	
long-mer690	NC_010513	401570	401602	TCCAGCCAGTTGCTGCAGATACGCCGTTTGCTG	NC_010513.360	NC_010513.360	401555	404581	+	AutoIPR: IPR000531:TonB-dependent receptor,beta-barrel; IPR013784:Carbohydrate-binding-like fold;
long-mer691	NC_010513	401918	401968	GCGGTCCAAGTGACTGGACAGACGATCCGCGAGGTCAAAACGTCCGAGATC	NC_010513.360	NC_010513.360	401555	404581	+	AutoIPR: IPR000531:TonB-dependent receptor,beta-barrel; IPR013784:Carbohydrate-binding-like fold;
long-mer692	NC_010513	402554	402596	TATCTGTCGCAACAGTACGGCGCTGTCAATTTGCCATTTAACG	NC_010513.360	NC_010513.360	401555	404581	+	AutoIPR: IPR000531:TonB-dependent receptor,beta-barrel; IPR013784:Carbohydrate-binding-like fold;
long-mer693	NC_010513	402711	402753	CCGATCATGGTCTCAATAAGACCAATAAAGACAAACGTGGCAG	NC_010513.360	NC_010513.360	401555	404581	+	AutoIPR: IPR000531:TonB-dependent receptor,beta-barrel; IPR013784:Carbohydrate-binding-like fold;
long-mer694	NC_010513	402785	402827	TTCAATGAGCTGATCTTTACCAGGGAAAATGCTAGGAACAATC	NC_010513.360	NC_010513.360	401555	404581	+	AutoIPR: IPR000531:TonB-dependent receptor,beta-barrel; IPR013784:Carbohydrate-binding-like fold;
long-mer695	NC_010513	402848	402890	AATGGGTTTAACTACGTGTATTTGGACGAAACCGATCCCAATA	NC_010513.360	NC_010513.360	401555	404581	+	AutoIPR: IPR000531:TonB-dependent receptor,beta-barrel; IPR013784:Carbohydrate-binding-like fold;
long-mer696	NC_010513	403216	403259	TCAGGATGATTGGAACGTCAATGAGAAACTGACGCTGAATTTGG	NC_010513.360	NC_010513.360	401555	404581	+	AutoIPR: IPR000531:TonB-dependent receptor,beta-barrel; IPR013784:Carbohydrate-binding-like fold;
long-mer697	NC_010513	403675	403717	TGGCATTGATCAATTAAATGCGATTGCTGGGGTCAGTGGCAGC	NC_010513.360	NC_010513.360	401555	404581	+	AutoIPR: IPR000531:TonB-dependent receptor,beta-barrel; IPR013784:Carbohydrate-binding-like fold;
long-mer698	NC_010513	404250	404292	CTTGTTACGGTCAGATTGATCAAGATGGTGCGAATTGCCAGCA	NC_010513.360	NC_010513.360	401555	404581	+	AutoIPR: IPR000531:TonB-dependent receptor,beta-barrel; IPR013784:Carbohydrate-binding-like fold;
long-mer699	NC_010513	404461	404482	TTATGTCTATAACAGCTTTGGG	NC_010513.360	NC_010513.360	401555	404581	+	AutoIPR: IPR000531:TonB-dependent receptor,beta-barrel; IPR013784:Carbohydrate-binding-like fold;
long-mer700	NC_010513	405371	405413	TGCACGCTTTAAACCATCAGCTAGCGATTCGCGGCAACCATAT	NC_010513.361	NC_010513.361	404687	406129	-	AutoIPR: IPR000043:Adenosylhomocysteinase;IPR016040:NAD(P)-binding domain;
long-mer701	NC_010513	405677	405719	GTGGATGAGGAGGGTAGCGTCACCGCCATCATCCACAATCAAT	NC_010513.361	NC_010513.361	404687	406129	-	AutoIPR: IPR000043:Adenosylhomocysteinase;IPR016040:NAD(P)-binding domain;
long-mer702	NC_010513	405857	405894	TTGAGTGGAAAAGATGTTGCACGACGCCCAGCGTACAT	NC_010513.361	NC_010513.361	404687	406129	-	AutoIPR: IPR000043:Adenosylhomocysteinase;IPR016040:NAD(P)-binding domain;
long-mer703	NC_010513	406097	406124	GGTATTTGGTGATGTTTGGGGATGGGTG	NC_010513.361	NC_010513.361	404687	406129	-	AutoIPR: IPR000043:Adenosylhomocysteinase;IPR016040:NAD(P)-binding domain;
long-mer704	NC_010513	406193	406235	GTAAAATTCCGCTCGGGCCTGACTATCGGTAAGACGTGAAGGA	NA
long-mer705	NC_010513	406843	406884	TGCATTGAAACAATTATCCGGTGCTAAAGACTGGGTATGATC	NA
long-mer706	NC_010513	406948	406992	TTTGATTCAACAGTGTGTGAGAGGACGTGTGGTTGAAACACAGCA	NA
long-mer707	NC_010513	407046	407088	CTTTAGTGGATAGATTCTTTTTATTTCATGTGGTGCACTGTGT	NA
long-mer708	NC_010513	407109	407151	AACGTTGCTCAGAATGTATTGTATATCGTTACCGTAGAGTCGC	NA
long-mer709	NC_010513	407252	407294	CCCTCTTCAGGTGTCGCGTCTTTTCCGATGGGTGTCGGTTCGC	NC_010513.363	NC_010513.363	407279	408586	+	AutoIPR: IPR000873:AMP-dependentsynthetase/ligase;
long-mer710	NC_010513	407455	407482	ACGTGGCCAGGTTTCTCTTTTGCCGTCT	NC_010513.363	NC_010513.363	407279	408586	+	AutoIPR: IPR000873:AMP-dependentsynthetase/ligase;
long-mer711	NC_010513	407658	407700	TTACTTCTGGAAGTACTGGGGCGCCTACATCCAATCTCAAAAC	NC_010513.363	NC_010513.363	407279	408586	+	AutoIPR: IPR000873:AMP-dependentsynthetase/ligase;
long-mer712	NC_010513	407756	407782	TGGGGCTCTCAGGTTCCAACGGTCGTC	NC_010513.363	NC_010513.363	407279	408586	+	AutoIPR: IPR000873:AMP-dependentsynthetase/ligase;
long-mer713	NC_010513	408974	409047	TTTTGGTGTTCAGTATGGGATGCGAATATCGGGGCATTGTCTAAAGGGTGACTGCAGTGTTTGGCATTCACGGG	NC_010513.364	NC_010513.364	408841	409017	+	
long-mer714	NC_010513	409129	409168	GATCGAGTGGAGTGTTCTTGGAAGGAGTGGGTTTTATCAC	NA
long-mer715	NC_010513	409201	409284	GGATGTCATCTCGGTTTGTAATAGGTGGTTCCAGATTTGGTACTCGTTGTGGTAGCTGTGGATGTTTGTTGTCTGATGGTGATG	NA
long-mer716	NC_010513	409487	409559	GGCTGCTTTAGTAGGTGAGTTATCATTGTGTTGATGTGCTGATTGTCTTGCGTGGATGGCTTTAGGGGTCAGC	NC_010513.365	NC_010513.365	409457	410161	-	AutoIPR: IPR001352:Ribonuclease HII/HIII;IPR012337:Ribonuclease H-like domain;
long-mer717	NC_010513	418128	418163	GGTGGTACGCATGTCTGGCAGACTTAACTGAGCGAG	NC_010513.372	NC_010513.372	417762	418946	-	AutoIPR: IPR003821:1-deoxy-D-xylulose5-phosphate reductoisomerase; IPR016040:NAD(P)-bindingdomain; IPR026877:DXP reductoisomerase C-terminaldomain;
long-mer718	NC_010513	418278	418320	GCCCTTGTTCATCAGTGTAGCTGAATCTACCGATATCTTTGGT	NC_010513.372	NC_010513.372	417762	418946	-	AutoIPR: IPR003821:1-deoxy-D-xylulose5-phosphate reductoisomerase; IPR016040:NAD(P)-bindingdomain; IPR026877:DXP reductoisomerase C-terminaldomain;
long-mer719	NC_010513	420948	420975	TGAGACGCTGATGCTGGCGACCTGATTC	NC_010513.375	NC_010513.375	420570	421142	-	AutoIPR: IPR002661:Ribosome recycling factor;IPR023584:Ribosome recycling factor domain;
long-mer720	NC_010513	421160	421202	CCGATTATAGCTGGGACTGGTACTTGTGGTGCTGAGGGGGTGA	NA
long-mer721	NC_010513	421258	421340	CGATGGCTTCGCAGATTCCATATGCTTAAGCCAATTACTCTACTTGAATTTGACTGCCAGATATGAAATGCCCTTAGTGTCTG	NA
long-mer722	NC_010513	421461	421543	TCAATGCTTGCTTGACGATTGAGATCTGGGTGTACCGAGTAGAAGTCGGTATGCGATAGCCACCGGAATAACACACTATCGTT	NA
long-mer723	NC_010513	421692	421851	ATTCTGCCTTTCAACACTCGTGATGCAGTGACAAGCTTTTCGGGCTATTGAGTCGTATTGGTCGTGGTTGGTACCAGTGATGCTGAACGCCAAAGGATCCCTTGGCGTTCGGTGAATAGGTGTTGCAGGTGTCGTTTGCTACCGAGGATTTCTGAATCGA	NA
long-mer724	NC_010513	421853	421875	TTAATTCGGTCTAGTGGATTGAC	NA
long-mer725	NC_010513	421969	422001	TAAGCACCCGCCAAGGTGCTACCTGTTGCGCTG	NC_010513.376	NC_010513.376	421920	422333	-	AutoIPR: IPR005017:Membrane protein, aromatichydrocarbon degradation;
long-mer726	NC_010513	422003	422042	TTTGTGTGATAGTCGGATGATCGATAAACAAATGTGCATA	NC_010513.376	NC_010513.376	421920	422333	-	AutoIPR: IPR005017:Membrane protein, aromatichydrocarbon degradation;
long-mer727	NC_010513	422067	422146	TGATGGTTTCCAAGTCATACCCAATGAGATCCAGGTGCGGCTGTTGTCTGGCACCCGTGCGCTGCGATATTCGGCGGTGG	NC_010513.376	NC_010513.376	421920	422333	-	AutoIPR: IPR005017:Membrane protein, aromatichydrocarbon degradation;
long-mer728	NC_010513	423260	423300	CGTCTAATCATGCGGTGTTACTTCGTTGAAGGATGTCTACT	NC_010513.377	NC_010513.377	422404	423270	-	AutoIPR: IPR005017:Membrane protein, aromatichydrocarbon degradation;
long-mer729	NC_010513	424134	424165	TACGGAAGCTGTGTACGCGCTGCAATTGTGCG	NC_010513.378	NC_010513.378	423501	424181	+	AutoIPR: IPR002610:Peptidase S54, rhomboid;
long-mer730	NC_010513	424310	424352	CAAAATTATTTTCGTCAACCACGGCAAGGTATATGAGTTGTAC	NC_010513.379	NC_010513.379	424293	424613	+	AutoIPR: IPR014949:Protein of unknown functionDUF1820;
long-mer731	NC_010513	424686	424728	ATAGCTTCTCAAGATATCCACTCAGATTTGCTCATGGTGGTTG	NA
long-mer732	NC_010513	424758	424799	GCCATGATGCACTAGGGGCCTTAACGGTATGGACTGGTGCTC	NA
long-mer733	NC_010513	425005	425047	TTTGTATCGTCTAAGGCCGAAAGTGTGTTCGTTTCTTGGCAGA	NA
long-mer734	NC_010513	425313	425349	ATAGGGATCCTATGGTGTGGCTCGCGCTGGATCCGGG	NA
long-mer735	NC_010513	425468	425520	TTTTGTTCGCCGATGCAGTCGGTGCCTGCACTTATCAAATGTTGGTGAGGTGC	NA
long-mer736	NC_010513	425527	425569	TGATTGAAGCACTGCAATGTTACGCTGCATCGCTGCCTGCACA	NA
long-mer737	NC_010513	425708	425745	GCGGTCTTATGTTGTATCGGGTCAGAGCGCTGCTTACC	NA
long-mer738	NC_010513	425772	425796	CCGGGGATATGCAGAGATGATCGAG	NA
long-mer739	NC_010513	425819	425861	CATTTTTAGCTTTTTGAGTTGGGTTCCTTGACCAAAGTTCCAA	NC_010513.381	NC_010513.381	425824	426501	-	AutoIPR:IPR001048:Aspartate/glutamate/uridylate kinase;IPR011817:Uridylate kinase;
long-mer740	NC_010513	426618	426643	TGCTCTTGGCAAAGCAAAAGCAAAGT	NC_010513.382	NC_010513.382	426567	426725	+	
long-mer741	NC_010513	426667	426694	TAGATGAGGCAAAGTATCGGTATGTAGC	NC_010513.382	NC_010513.382	426567	426725	+	
long-mer742	NC_010513	426844	426883	TGATTGAGTTTTCATAAGACCTATTCGATCACATTTGACG	NA
long-mer743	NC_010513	426932	426960	GTAGCGCTGCTGGACGCTATGCGATGCGC	NA
long-mer744	NC_010513	427206	427248	CGATGTTGTAGCAAAACAAAAAGGCCAAGCCTATAAAGGCTGA	NC_010513.383	NC_010513.383	427000	427248	+	
long-mer745	NC_010513	427445	427487	GATGAGTTGCCAAAGAAGGTGCCCCCCTGCATAGGGGGGGAAA	NA
long-mer746	NC_010513	427577	427635	AGCATGTTGATACCGCTTCCTAGTTTTTGGTTGAGCGCGCGTTGGTGGAGCCAGCCGGG	NA
long-mer747	NC_010513	427686	427728	TATGGCCCCTGGAAATCGAGGCTGCGATCATATCTGGGCAGTA	NA
long-mer748	NC_010513	427955	428016	TTGCGCGCTTGTTGGATGATTGCTGCGGCCTTTGAGGAGGTGTTTTTGATGTTGTCCCAATG	NC_010513.386	NC_010513.386	427948	428607	-	AutoIPR: IPR000887:KDPG/KHG aldolase;IPR013785:Aldolase-type TIM barrel;
long-mer749	NC_010513	428675	428717	GGCTGTGGGGCTGTGTATTGGGTGATGTCTCAGGCGTCTTGGG	NC_010513.387	NC_010513.387	428704	430620	-	AutoIPR:IPR000581:Dihydroxy-acid/6-phosphogluconate dehydratase;IPR015928:Aconitase/3-isopropylmalate dehydratase,swivel;
long-mer750	NC_010513	429586	429637	ATCGGCTTCACCGTTGGGATACACGCGTGCAAGGAGTGGTACGGTTTGGGAG	NC_010513.387	NC_010513.387	428704	430620	-	AutoIPR:IPR000581:Dihydroxy-acid/6-phosphogluconate dehydratase;IPR015928:Aconitase/3-isopropylmalate dehydratase,swivel;
long-mer751	NC_010513	429943	429985	ATAGAAGGTGCAGGTTCCGGGAGCGTGGTAGGAGGCTGCCTCG	NC_010513.387	NC_010513.387	428704	430620	-	AutoIPR:IPR000581:Dihydroxy-acid/6-phosphogluconate dehydratase;IPR015928:Aconitase/3-isopropylmalate dehydratase,swivel;
long-mer752	NC_010513	430072	430114	CATGGGTCCTGCAGGGACGAATGCGGCGGGTAGGTGGCCAAAT	NC_010513.387	NC_010513.387	428704	430620	-	AutoIPR:IPR000581:Dihydroxy-acid/6-phosphogluconate dehydratase;IPR015928:Aconitase/3-isopropylmalate dehydratase,swivel;
long-mer753	NC_010513	430803	430845	GAGTGCTGTTTCCAGAACTTTTAGTTTCTGTTTTCCGCGTAGC	NC_010513.388	NC_010513.388	430719	431438	-	AutoIPR:IPR006148:Glucosamine/galactosamine-6-phosphateisomerase;
long-mer754	NC_010513	431217	431259	GACTAAGCCAATGTCGATCTTAGACCAGTCTAGGGGCCGTGTG	NC_010513.388	NC_010513.388	430719	431438	-	AutoIPR:IPR006148:Glucosamine/galactosamine-6-phosphateisomerase;
long-mer755	NC_010513	431376	431418	TGCCCACTCCAGCGGGTCGTCATAGTTCATCAAGGTGATGTGT	NC_010513.388	NC_010513.388	430719	431438	-	AutoIPR:IPR006148:Glucosamine/galactosamine-6-phosphateisomerase;
long-mer756	NC_010513	431460	431502	TGCTCGGTGTCTCGTGCGTATACGGCTGCGCCGAGTAGGCCAG	NC_010513.389	NC_010513.389	431435	432448	-	AutoIPR: IPR003836:Glucokinase;
long-mer757	NC_010513	431573	431615	TCTTTGGCGGAAACCGGAATGTTGTATTGAGTTCAATAGTTTG	NC_010513.389	NC_010513.389	431435	432448	-	AutoIPR: IPR003836:Glucokinase;
long-mer758	NC_010513	431861	431903	ACGTCCGAATTGTTGTGACAGAATTTCCAGGATCCGGATTTCT	NC_010513.389	NC_010513.389	431435	432448	-	AutoIPR: IPR003836:Glucokinase;
long-mer759	NC_010513	431956	431978	AGCAGCGGCCGTTGCGAATCACC	NC_010513.389	NC_010513.389	431435	432448	-	AutoIPR: IPR003836:Glucokinase;
long-mer760	NC_010513	432251	432293	GCCTTTGGTGGTATGTATGCCTATGTGATGCAGGTAGTGCTGT	NC_010513.389	NC_010513.389	431435	432448	-	AutoIPR: IPR003836:Glucokinase;
long-mer761	NC_010513	432760	432802	CAGGTTTAGTTCGATATTTTCTTGGGGCTGTAGTTTGAAGCAC	NC_010513.390	NC_010513.390	432445	433878	-	AutoIPR: IPR001282:Glucose-6-phosphatedehydrogenase;
long-mer762	NC_010513	433937	433979	GTGAGCAACATGTGTTGATGCCTGGCTTAATCGTTGCGTTTGG	NA
long-mer763	NC_010513	434047	434145	TGATTTCTTGGAATGGATGGCACAGGTGGGCGGTAATTTGGTGGTGTGATGTGAAAATGATGTCAATGTCATGTCATCATCGCTAGATGCGGCTAAGGC	NA
long-mer764	NC_010513	434252	434287	GGCCAGGTGGTAGTTCCTGGAGTCAGTTTCGAAGTT	NC_010513.391	NC_010513.391	434207	435301	+	AutoIPR: IPR008995:Molybdate/tungstate binding,C-terminal; IPR012340:Nucleic acid-binding, OB-fold;IPR017922:sn-glycerol-3-phosphate import ATP-bindingprotein UgpC; IPR027417:P-loop containing nucleosidetriphosphate hydrolase;
long-mer765	NC_010513	434320	434384	GTCAGGATGCGGTAAATCGACATTGTTGCGCATGATCGCTGGGCTGGAAGATATCAGCAGCGGCA	NC_010513.391	NC_010513.391	434207	435301	+	AutoIPR: IPR008995:Molybdate/tungstate binding,C-terminal; IPR012340:Nucleic acid-binding, OB-fold;IPR017922:sn-glycerol-3-phosphate import ATP-bindingprotein UgpC; IPR027417:P-loop containing nucleosidetriphosphate hydrolase;
long-mer766	NC_010513	434393	434435	ATTGGTGAGCGTGTGGTGAATAACGTGCCGCCGAAGGATCGTA	NC_010513.391	NC_010513.391	434207	435301	+	AutoIPR: IPR008995:Molybdate/tungstate binding,C-terminal; IPR012340:Nucleic acid-binding, OB-fold;IPR017922:sn-glycerol-3-phosphate import ATP-bindingprotein UgpC; IPR027417:P-loop containing nucleosidetriphosphate hydrolase;
long-mer767	NC_010513	434635	434677	TGCGTTGGGGCGGGCGATGGTGCGTGAATCAGCAGTGTTTTTA	NC_010513.391	NC_010513.391	434207	435301	+	AutoIPR: IPR008995:Molybdate/tungstate binding,C-terminal; IPR012340:Nucleic acid-binding, OB-fold;IPR017922:sn-glycerol-3-phosphate import ATP-bindingprotein UgpC; IPR027417:P-loop containing nucleosidetriphosphate hydrolase;
long-mer768	NC_010513	434931	434973	TGTTGTCTGGCCGATTGGAGGTGGTTGCAGGTGGAATGGAACT	NC_010513.391	NC_010513.391	434207	435301	+	AutoIPR: IPR008995:Molybdate/tungstate binding,C-terminal; IPR012340:Nucleic acid-binding, OB-fold;IPR017922:sn-glycerol-3-phosphate import ATP-bindingprotein UgpC; IPR027417:P-loop containing nucleosidetriphosphate hydrolase;
long-mer769	NC_010513	435103	435145	ATTGGAGGCGACTATCGAAGCTTTGGAGCCAGTCGGTAATGAG	NC_010513.391	NC_010513.391	434207	435301	+	AutoIPR: IPR008995:Molybdate/tungstate binding,C-terminal; IPR012340:Nucleic acid-binding, OB-fold;IPR017922:sn-glycerol-3-phosphate import ATP-bindingprotein UgpC; IPR027417:P-loop containing nucleosidetriphosphate hydrolase;
long-mer770	NC_010513	435190	435232	GGTGCCGCCTCAGGAGTTGCCAGGGATCGGCGAGTCATTGCCG	NC_010513.391	NC_010513.391	434207	435301	+	AutoIPR: IPR008995:Molybdate/tungstate binding,C-terminal; IPR012340:Nucleic acid-binding, OB-fold;IPR017922:sn-glycerol-3-phosphate import ATP-bindingprotein UgpC; IPR027417:P-loop containing nucleosidetriphosphate hydrolase;
long-mer771	NC_010513	435239	435281	GTGCAGCCTGATCGGTTACATCTGTTTGACGCGGTTTCTGGTG	NC_010513.391	NC_010513.391	434207	435301	+	AutoIPR: IPR008995:Molybdate/tungstate binding,C-terminal; IPR012340:Nucleic acid-binding, OB-fold;IPR017922:sn-glycerol-3-phosphate import ATP-bindingprotein UgpC; IPR027417:P-loop containing nucleosidetriphosphate hydrolase;
long-mer772	NC_010513	435323	435376	ATGCACTGTGTTTAGTATTTGATGGATGTGTTCTTGACAGTTTCCATCCTTACA	NC_010513.392	NC_010513.392	435313	435504	+	
long-mer773	NC_010513	435568	435610	CCTGGCCGATGTCGCCCTCTGTGCTTTTGACCGTTTCCCCTGG	NC_010513.393	NC_010513.393	435446	436249	-	AutoIPR: IPR006277:Sarcosine oxidase, alphasubunit; IPR017703:YgfZ/GcvT conserved site;
long-mer774	NC_010513	435776	435833	TGCGTCCAGGCGTGGTAGCCCTAGTCGTAAATCTGCTGCGCGCCATTGCGCTTCGAAT	NC_010513.393	NC_010513.393	435446	436249	-	AutoIPR: IPR006277:Sarcosine oxidase, alphasubunit; IPR017703:YgfZ/GcvT conserved site;
long-mer775	NC_010513	435857	435899	TGCAGCTGGTACTAGCAGTAGCCGTCTTGGCAGAGTGATTCCG	NC_010513.393	NC_010513.393	435446	436249	-	AutoIPR: IPR006277:Sarcosine oxidase, alphasubunit; IPR017703:YgfZ/GcvT conserved site;
long-mer776	NC_010513	435907	435949	CCAATTCGGTGATTCCGTCAAATTGCGCTGCTTGCGTACCTGT	NC_010513.393	NC_010513.393	435446	436249	-	AutoIPR: IPR006277:Sarcosine oxidase, alphasubunit; IPR017703:YgfZ/GcvT conserved site;
long-mer777	NC_010513	436016	436076	ACGTCGGAAGATATAGCGCTGTAGTTGGGGGGCCATCATTACTGCTTCTCCATCGGGCAGG	NC_010513.393	NC_010513.393	435446	436249	-	AutoIPR: IPR006277:Sarcosine oxidase, alphasubunit; IPR017703:YgfZ/GcvT conserved site;
long-mer778	NC_010513	436319	436375	TAGAATCGCAGCCGGTTTGAAAGGGATTATTTGAAAGGGATTATAGGGATAGACCGC	NA
long-mer779	NC_010513	436412	436473	GTTTTTGCTGAATGTATACAGAGATCCTAGTTATATGTTCAGATAAAGATGCGGATCGGTAT	NA
long-mer780	NC_010513	436489	436531	TCGCGGAAAGTTGGTTCTTGACTTTTATCCATTTCCGGATACA	NA
long-mer781	NC_010513	436621	436663	TTCTGTCTGCTCTGCTCCAGATGATTCCCAGGAGATAGCGAAA	NC_010513.394	NC_010513.394	436565	436780	+	AutoIPR: IPR012875:Protein of unknown functionDUF1674;
long-mer782	NC_010513	436844	436903	ACCCGAGAACGCCCTCTTTCATCTCCTCCGCGAGAACGGCCTCTTTCACCTCATTTGCAG	NC_010513.395	NC_010513.395	436838	437260	+	AutoIPR: IPR000701:Succinatedehydrogenase/Fumarate reductase, transmembrane subunit;
long-mer783	NC_010513	436951	436988	GACTGGGGTCTTCCTTTCGCTAGGAGTACTTGTCATCG	NC_010513.395	NC_010513.395	436838	437260	+	AutoIPR: IPR000701:Succinatedehydrogenase/Fumarate reductase, transmembrane subunit;
long-mer784	NC_010513	436990	437023	TGCAGGCTTGTTAGCGTTGATGTTTGGCGCGGAG	NC_010513.395	NC_010513.395	436838	437260	+	AutoIPR: IPR000701:Succinatedehydrogenase/Fumarate reductase, transmembrane subunit;
long-mer785	NC_010513	437068	437110	ATGTTTCTTGCTGGTATGGACTTGGTGCTTCGGTTACCACTTG	NC_010513.395	NC_010513.395	436838	437260	+	AutoIPR: IPR000701:Succinatedehydrogenase/Fumarate reductase, transmembrane subunit;
long-mer786	NC_010513	438170	438212	TTCGACAACGAGGGTGTGTGTCGCGGCGTGTTGGCGTTGGACA	NC_010513.397	NC_010513.397	437648	439438	+	AutoIPR: IPR011803:Adenylylsulphate reductase,alpha subunit; IPR014006:Succinate dehydrogenase/fumaratereductase, flavoprotein subunit; IPR027477:Succinatedehydrogenase/fumarate reductase flavoprotein, catalyticdomain;
long-mer787	NC_010513	438244	438286	CCATGGAGTCGTGTTGGCGACAGGTGGCTACGGTCGCACGTAC	NC_010513.397	NC_010513.397	437648	439438	+	AutoIPR: IPR011803:Adenylylsulphate reductase,alpha subunit; IPR014006:Succinate dehydrogenase/fumaratereductase, flavoprotein subunit; IPR027477:Succinatedehydrogenase/fumarate reductase flavoprotein, catalyticdomain;
long-mer788	NC_010513	438662	438704	ATCTTCGCTGGCGTGGATGTGGCCAAGCAGCCGATTCCGGTGC	NC_010513.397	NC_010513.397	437648	439438	+	AutoIPR: IPR011803:Adenylylsulphate reductase,alpha subunit; IPR014006:Succinate dehydrogenase/fumaratereductase, flavoprotein subunit; IPR027477:Succinatedehydrogenase/fumarate reductase flavoprotein, catalyticdomain;
long-mer789	NC_010513	438778	438832	TGATCCTGATGCAGTGGTGCCTGGGCTATATGCAGTTGGTGAAGCGGCCTGTGTA	NC_010513.397	NC_010513.397	437648	439438	+	AutoIPR: IPR011803:Adenylylsulphate reductase,alpha subunit; IPR014006:Succinate dehydrogenase/fumaratereductase, flavoprotein subunit; IPR027477:Succinatedehydrogenase/fumarate reductase flavoprotein, catalyticdomain;
long-mer790	NC_010513	438892	438970	TCGTGCGGTTGCCAATCGTTGCGCCGAAACAATCAAGCAAAGTCAGCCGCATAAGGTATTGCCGTCGGATAGTTGCGAC	NC_010513.397	NC_010513.397	437648	439438	+	AutoIPR: IPR011803:Adenylylsulphate reductase,alpha subunit; IPR014006:Succinate dehydrogenase/fumaratereductase, flavoprotein subunit; IPR027477:Succinatedehydrogenase/fumarate reductase flavoprotein, catalyticdomain;
long-mer791	NC_010513	439147	439213	CAAGGTTTCTGATCGTTCACTCGTTTGGAATTCGGATTTGATCGAAACCTACGAGCTGCACAATTTG	NC_010513.397	NC_010513.397	437648	439438	+	AutoIPR: IPR011803:Adenylylsulphate reductase,alpha subunit; IPR014006:Succinate dehydrogenase/fumaratereductase, flavoprotein subunit; IPR027477:Succinatedehydrogenase/fumarate reductase flavoprotein, catalyticdomain;
long-mer792	NC_010513	439309	439351	GAATTGGTTGAAACACACATTAGTCAGTGTCGACGAAAAGGGC	NC_010513.397	NC_010513.397	437648	439438	+	AutoIPR: IPR011803:Adenylylsulphate reductase,alpha subunit; IPR014006:Succinate dehydrogenase/fumaratereductase, flavoprotein subunit; IPR027477:Succinatedehydrogenase/fumarate reductase flavoprotein, catalyticdomain;
long-mer793	NC_010513	439521	439563	AAGCGGTACTAAAAATGCTCGTACCTTTAAGGTCTACCGTTGG	NC_010513.398	NC_010513.398	439459	440244	+	AutoIPR: IPR004489:Succinatedehydrogenase/fumarate reductase iron-sulphur protein;IPR009051:Alpha-helical ferredoxin; IPR012675:Beta-graspdomain; IPR017896:4Fe-4S ferredoxin-type, iron-sulphurbinding domain;
long-mer794	NC_010513	439971	440013	GTGCATTCTATGTGCCTGTTGTTCGACGAGTTGTCCGAGTTAC	NC_010513.398	NC_010513.398	439459	440244	+	AutoIPR: IPR004489:Succinatedehydrogenase/fumarate reductase iron-sulphur protein;IPR009051:Alpha-helical ferredoxin; IPR012675:Beta-graspdomain; IPR017896:4Fe-4S ferredoxin-type, iron-sulphurbinding domain;
long-mer795	NC_010513	440178	440220	GAAGGGATTGAATCCCGCTCACGCCATTGCCGAGATCAAAAAA	NC_010513.398	NC_010513.398	439459	440244	+	AutoIPR: IPR004489:Succinatedehydrogenase/fumarate reductase iron-sulphur protein;IPR009051:Alpha-helical ferredoxin; IPR012675:Beta-graspdomain; IPR017896:4Fe-4S ferredoxin-type, iron-sulphurbinding domain;
long-mer796	NC_010513	440246	440313	ACTAAAGAATGCGAATAGGATACAGTAGTCACCAAACGAAGGTAGTCCTGGTATTAAATTGACGCCTC	NA
long-mer797	NC_010513	440355	440394	GGAACCTACGATGGATAAACCAGCTGAATTGAACAAACTA	NC_010513.399	NC_010513.399	440365	440613	+	AutoIPR: IPR005631:Flavinator of succinatedehydrogenase;
long-mer798	NC_010513	440523	440565	TAAATTGTGGCGCTGGTTGATAGGGTACGAGGTTTGTCAGGAT	NC_010513.399	NC_010513.399	440365	440613	+	AutoIPR: IPR005631:Flavinator of succinatedehydrogenase;
long-mer798	NC_010513	440523	440565	TAAATTGTGGCGCTGGTTGATAGGGTACGAGGTTTGTCAGGAT	NC_010513.400	NC_010513.400	440564	441016	+	
long-mer799	NC_010513	441389	441429	CATCGTGCCCAACCAGGAAGCTAAGGTTTCGGTGCTGGCGC	NC_010513.401	NC_010513.401	441042	442283	+	AutoIPR: IPR011925:Lipoprotein-releasing systemtransmembrane protein LolC/E; IPR025857:MacB-likeperiplasmic core domain;
long-mer800	NC_010513	444245	444287	GCGAGTTTTCCCACATTTGGCGTGGCGTTGGCCGCGGCCACTC	NC_010513.403	NC_010513.403	443319	445823	+	AutoIPR: IPR004797:Competence proteinComEC/Rec2; 
long-mer801	NC_010513	445181	445223	TCACGTCGGAGGTTTGCCCGCAGTCCTGAAGGCTTATCCGGTT	NC_010513.403	NC_010513.403	443319	445823	+	AutoIPR: IPR004797:Competence proteinComEC/Rec2; 
long-mer802	NC_010513	445703	445745	CCGTGTTTGGCGTCGTCGATTTTGGGATGCGGTCGAACGTCGC	NC_010513.403	NC_010513.403	443319	445823	+	AutoIPR: IPR004797:Competence proteinComEC/Rec2; 
long-mer803	NC_010513	446992	447031	TTGGTTACTCGTTGTTGCTGCGTGTGGTGCTTTACTTGAG	NC_010513.406	NC_010513.406	446909	448678	+	AutoIPR: IPR001475:ATP-binding cassettesubfamily C member 9; IPR011917:ABC transporter, lipid Aexport, MsbA; IPR027417:P-loop containing nucleosidetriphosphate hydrolase;
long-mer804	NC_010513	447175	447217	TGATATGGCGATGGGCCGCGCTGCGCGTAGCATTGCTCGGGAT	NC_010513.406	NC_010513.406	446909	448678	+	AutoIPR: IPR001475:ATP-binding cassettesubfamily C member 9; IPR011917:ABC transporter, lipid Aexport, MsbA; IPR027417:P-loop containing nucleosidetriphosphate hydrolase;
long-mer805	NC_010513	447239	447281	AAATATTTTCGTTTGCCTGGTGGCCGTTTTGACGGTGAGCCAG	NC_010513.406	NC_010513.406	446909	448678	+	AutoIPR: IPR001475:ATP-binding cassettesubfamily C member 9; IPR011917:ABC transporter, lipid Aexport, MsbA; IPR027417:P-loop containing nucleosidetriphosphate hydrolase;
long-mer806	NC_010513	448227	448286	ATATTGCTTATGGTGAGATGCATCAGGTCGTTTCTGAGCAGATTGAACGTGTCGTGGTTG	NC_010513.406	NC_010513.406	446909	448678	+	AutoIPR: IPR001475:ATP-binding cassettesubfamily C member 9; IPR011917:ABC transporter, lipid Aexport, MsbA; IPR027417:P-loop containing nucleosidetriphosphate hydrolase;
long-mer807	NC_010513	448946	448988	GTGGTTATGGTCGCCGTGATCTTAAGACTCCCCGCTGGATTCA	NC_010513.407	NC_010513.407	448675	449694	+	AutoIPR: IPR003758:Tetraacyldisaccharide4'-kinase; IPR027417:P-loop containing nucleosidetriphosphate hydrolase;
long-mer808	NC_010513	449068	449118	GTTGATAGGAGTGCGGCAGCGTGTGCTTTAGTTGCGGAAGGCTGTGACATC	NC_010513.407	NC_010513.407	448675	449694	+	AutoIPR: IPR003758:Tetraacyldisaccharide4'-kinase; IPR027417:P-loop containing nucleosidetriphosphate hydrolase;
long-mer809	NC_010513	449505	449547	TCATCACTTTTATCGGGCAGAAGATTTTACCTTTGGTAGTCGA	NC_010513.407	NC_010513.407	448675	449694	+	AutoIPR: IPR003758:Tetraacyldisaccharide4'-kinase; IPR027417:P-loop containing nucleosidetriphosphate hydrolase;
long-mer810	NC_010513	449681	449757	TTGTTTCGTGTTGACTATCTCTCATATAAATTTATCTTATAAATCAATCTATTATGTTAATTTTTACTCCGCAATGA	NC_010513.407	NC_010513.407	448675	449694	+	AutoIPR: IPR003758:Tetraacyldisaccharide4'-kinase; IPR027417:P-loop containing nucleosidetriphosphate hydrolase;
long-mer811	NC_010513	449801	449841	TGAGAAATTGCGGAGCGGAAATTGGGCTTTCTGTCTTTGAA	NA
long-mer812	NC_010513	449891	449933	AGAGAATTTCGTTTAACGGGATTGCTGCGCAAAATATTTCGTT	NA
long-mer813	NC_010513	475362	475402	CAACACCGCCGCCCTGGGCGCAGGGGTTGCCCTTAGCGGCG	NC_010513.442	NC_010513.442	474170	475438	+	AutoIPR: IPR001098:DNA-directed DNA polymerase,family A, palm domain;
long-mer814	NC_010513	478805	478908	CGCTGTTAATATTGCGGAGCGAAATCACCCCTGCTAACGCATTGATTTTAAATAAATTAATACAGCTAAATAGTTATTTTGTAGTTGACTATCTCGCAAATGAT	NA
long-mer815	NC_010513	478911	478978	CTCTAATCTGTGGTGTGATTGAGATTGTTCTTCAAAATATGGATAGGTTTTTTAGCAGAGGGTTTCAA	NA
long-mer816	NC_010513	478980	479022	CGTCTGAAATGAGCATGAGTGTGTTCAATTGCGTCGTGTCGGG	NA
long-mer817	NC_010513	479102	479136	AACATGTGGTAGTGCAGGGCGATCTGAATCTCTCA	NA
long-mer818	NC_010513	479563	479605	GAAAACATTCGTAGTGGCCGGTTCCAAGGGTGGCGTGGGCAAG	NC_010513.448	NC_010513.448	479561	480202	+	AutoIPR: IPR002586:CobQ/CobB/MinD/ParAnucleotide binding domain; IPR027417:P-loop containingnucleoside triphosphate hydrolase;
long-mer819	NC_010513	479699	479741	TGGACTGAGCGCCGCGCTAACATGGATAGTCAGGTGCTGTCAA	NC_010513.448	NC_010513.448	479561	480202	+	AutoIPR: IPR002586:CobQ/CobB/MinD/ParAnucleotide binding domain; IPR027417:P-loop containingnucleoside triphosphate hydrolase;
long-mer820	NC_010513	479846	479888	CTGGAGGGTTTTCTTGAACAGTCTGATGCGGTGATTGTCCCAG	NC_010513.448	NC_010513.448	479561	480202	+	AutoIPR: IPR002586:CobQ/CobB/MinD/ParAnucleotide binding domain; IPR027417:P-loop containingnucleoside triphosphate hydrolase;
long-mer821	NC_010513	479935	479977	CACCATGGCTAAGGTGCCACGTGTGCATCAGCGCAAGTTGCCG	NC_010513.448	NC_010513.448	479561	480202	+	AutoIPR: IPR002586:CobQ/CobB/MinD/ParAnucleotide binding domain; IPR027417:P-loop containingnucleoside triphosphate hydrolase;
long-mer822	NC_010513	480020	480062	ACGCAACAAGCAATGCAGATGTTGGGTGACTGGCCGTATCTGT	NC_010513.448	NC_010513.448	479561	480202	+	AutoIPR: IPR002586:CobQ/CobB/MinD/ParAnucleotide binding domain; IPR027417:P-loop containingnucleoside triphosphate hydrolase;
long-mer823	NC_010513	480190	480254	CCATAAGCTGTAGGTGGATATGTGGATATAGCACGTCGTGATGTGTGAACTGATCTTGTTGCGTC	NC_010513.448	NC_010513.448	479561	480202	+	AutoIPR: IPR002586:CobQ/CobB/MinD/ParAnucleotide binding domain; IPR027417:P-loop containingnucleoside triphosphate hydrolase;
long-mer823	NC_010513	480190	480254	CCATAAGCTGTAGGTGGATATGTGGATATAGCACGTCGTGATGTGTGAACTGATCTTGTTGCGTC	NC_010513.449	NC_010513.449	480230	480706	+	AutoIPR: IPR029033:Histidine phosphatasesuperfamily;
long-mer824	NC_010513	480281	480304	GGTCAGACTGATTTTGATCGCCCG	NC_010513.449	NC_010513.449	480230	480706	+	AutoIPR: IPR029033:Histidine phosphatasesuperfamily;
long-mer825	NC_010513	480662	480704	ATTGAACTGGACACCATCTGTTTGACTGCGCTCTGGTGGCCGT	NC_010513.449	NC_010513.449	480230	480706	+	AutoIPR: IPR029033:Histidine phosphatasesuperfamily;
long-mer826	NC_010513	480719	480759	AATGGTATGGATCTCTATTTTATTTTCCGTGTTACCTGTCT	NC_010513.450	NC_010513.450	480711	481283	+	AutoIPR:IPR007372:Lipid/polyisoprenoid-binding, YceI-like;
long-mer827	NC_010513	480797	480917	AGTGCATTCTTACTTTGAGTTTGAAGTTCGTACTCGTTTAGGGCAGAGCATTCATGGGGTGCTCCCTCGCTTAGAAGGTGAAGTGGTGAGCTTGCCGGAAGGGCGCGAGAAAGTACGGTTG	NC_010513.450	NC_010513.450	480711	481283	+	AutoIPR:IPR007372:Lipid/polyisoprenoid-binding, YceI-like;
long-mer828	NC_010513	480944	480986	TCCTGGTAGAACCCATTACACCGATTGGGTCCGTGGAGAGCAT	NC_010513.450	NC_010513.450	480711	481283	+	AutoIPR:IPR007372:Lipid/polyisoprenoid-binding, YceI-like;
long-mer829	NC_010513	481019	481094	GTTTGAATCCCAGCCCTATTCTTCTCGGGTGATGCTGCAAGGAGGCAAAATTAGTGGGAATTTGACAATTCGTGGT	NC_010513.450	NC_010513.450	480711	481283	+	AutoIPR:IPR007372:Lipid/polyisoprenoid-binding, YceI-like;
long-mer830	NC_010513	481221	481263	CTTGGCAATCGGGTGACCTTCTGTTGGCATGGCCGTTTGATCG	NC_010513.450	NC_010513.450	480711	481283	+	AutoIPR:IPR007372:Lipid/polyisoprenoid-binding, YceI-like;
long-mer831	NC_010513	485588	485661	GATTCGGGGCACTGTCAAGGTCTGTGACACTTTTAGATCCGCTGTGCTCGGCAAACATACCAGCTGTCCGTACG	NA
long-mer832	NC_010513	485697	485723	GCAGCAGGACGTTGCTATCTGTTCCTT	NA
long-mer833	NC_010513	485725	485817	TGTCTGATCGGTGTGTGTTTGCGTCACTCCAGACAGTCAGCAGGCAATAGGTGTTCCCACAGATGATGTACGTTGCATTGACAGTGTCCATGT	NA
long-mer834	NC_010513	485839	485886	CGTAGGAATGTGGCTGATAGGGGATCCTGATTGTGTTTGCTGCGTGTG	NA
long-mer835	NC_010513	485970	486039	CATCGCGATATACACGCCTGATGATAGCGATTGTAGTGCGCCGATTGCACAGCCGATGTTGAAGTGGGCG	NC_010513.453	NC_010513.453	485901	486386	-	AutoIPR: IPR006034:Asparaginase/glutaminase;IPR027474:L-asparaginase, N-terminal;
long-mer836	NC_010513	489953	489995	TGATGTGTATTAATAAATTTTTGTCACGTTATCTCTGACTCAG	NA
long-mer837	NC_010513	490068	490136	TCGAGGCGAAATATGCTGTGTTTGGCTAGATGAGTTGTGGGTTGCCATGGATTTTAGTATGGAGAGGAT	NA
long-mer838	NC_010513	490295	490337	TGGGTAAGTGCAGTTGTGTTTGTTTATGTTGCAGGATTGTGAG	NA
long-mer839	NC_010513	490384	490421	GGGCACTGTATATGATTGATACGTACCCGTTGCACTCA	NA
long-mer840	NC_010513	501342	501384	CCCGATGGTGACACGGGGCGTCGCTGGAGGGCGTTGTTAACCG	NC_010513.465	NC_010513.465	500838	501788	+	AutoIPR: IPR016631:Regulatory, RpfE;
long-mer841	NC_010513	504688	504730	GCCCAAGATTGGGCAGAGATGTTGCTGCGTATGTATTTGCGTT	NC_010513.468	NC_010513.468	504376	505392	+	AutoIPR: IPR004374:Peptide chain release factor2; IPR014720:Double-stranded RNA-binding domain;
long-mer842	NC_010513	505317	505347	CGGCGATTTAGATGAGTTTATCGAAGCGAGT	NC_010513.468	NC_010513.468	504376	505392	+	AutoIPR: IPR004374:Peptide chain release factor2; IPR014720:Double-stranded RNA-binding domain;
long-mer843	NC_010513	505362	505521	GGAAGCAGGCGCTAAACGCGCTGATGCATGATTCACCTATAGTTTCGGATGCCGCTACCCTACGGTATCACTTTTTGAAGTGTATACGGCATCCAGTATGACGATGTTGCTTTGACTGCGTTATCCGATTTAAAAAGGCATCCGAGTTTCTTTGGTGTCA	NC_010513.468	NC_010513.468	504376	505392	+	AutoIPR: IPR004374:Peptide chain release factor2; IPR014720:Double-stranded RNA-binding domain;
long-mer844	NC_010513	505654	505696	CACTACGTGCGCAAGGCGTGGTTTATCCGAATGATGTCAAACG	NC_010513.469	NC_010513.469	505575	507095	+	AutoIPR: IPR002313:Lysine-tRNA ligase, classII; IPR018150:Aminoacyl-tRNA synthetase, class II(D/K/N)-like;
long-mer845	NC_010513	506472	506514	CGTGATACTGCACAGTCTGTGTTGGGCACGACCCAGGTGATTT	NC_010513.469	NC_010513.469	505575	507095	+	AutoIPR: IPR002313:Lysine-tRNA ligase, classII; IPR018150:Aminoacyl-tRNA synthetase, class II(D/K/N)-like;
long-mer846	NC_010513	507492	507580	ATGGTCTGGAATTCGCGCTGCGCCTCCATCAGCTGCCCAATCGCCGCGATATTCCGATTCTATTGATCACCATCGTCGGTGATGAGCCG	NC_010513.470	NC_010513.470	507233	508387	+	AutoIPR: IPR003607:HD/PDEase domain;IPR011006:CheY-like superfamily;
long-mer847	NC_010513	507952	507994	TGCGGTGTTGCTTAAGCGGAGTACGTTGAACGAGGAGGAGATG	NC_010513.470	NC_010513.470	507233	508387	+	AutoIPR: IPR003607:HD/PDEase domain;IPR011006:CheY-like superfamily;
long-mer848	NC_010513	508105	508141	CGGCAGTGGCTATCCGGATGGCTTGGTGGGTGAGGCT	NC_010513.470	NC_010513.470	507233	508387	+	AutoIPR: IPR003607:HD/PDEase domain;IPR011006:CheY-like superfamily;
long-mer849	NC_010513	508849	508901	TTGGTCTGATTGCCATCCCTTTGTATTTTCAGTCACTACTTAAGGTATTGATC	NC_010513.471	NC_010513.471	508371	510524	+	AutoIPR: IPR005467:Signal transductionhistidine kinase, core; IPR011006:CheY-like superfamily;IPR014302:Signal transduction histidine kinase, TMAOsensor TorS; IPR022510:Sortase system, histidine kinase;
long-mer850	NC_010513	508903	508971	GCGCCCTTAGGGACGCACGTCAGGCTAATGAGGCTAAGAGTCGCTTCCTGGCCAACATGAGTCATGAGT	NC_010513.471	NC_010513.471	508371	510524	+	AutoIPR: IPR005467:Signal transductionhistidine kinase, core; IPR011006:CheY-like superfamily;IPR014302:Signal transduction histidine kinase, TMAOsensor TorS; IPR022510:Sortase system, histidine kinase;
long-mer851	NC_010513	510284	510326	CGCTGAAACCAACCAGTGGCATGAGGTGCGGGAAGAAGCGCAT	NC_010513.471	NC_010513.471	508371	510524	+	AutoIPR: IPR005467:Signal transductionhistidine kinase, core; IPR011006:CheY-like superfamily;IPR014302:Signal transduction histidine kinase, TMAOsensor TorS; IPR022510:Sortase system, histidine kinase;
long-mer852	NC_010513	510895	510940	GAAAGAATAGGCTCCCATGCCCGGGAAAAGATCGAACAGCACTTCA	NC_010513.472	NC_010513.472	510547	511419	-	AutoIPR: IPR001753:Crotonase superfamily;IPR029045:ClpP/crotonase-like domain;
long-mer853	NC_010513	510958	511000	ACCTTCTTCAGCTACGATCGTGTGGCAACAGAGCGCAGCTTCG	NC_010513.472	NC_010513.472	510547	511419	-	AutoIPR: IPR001753:Crotonase superfamily;IPR029045:ClpP/crotonase-like domain;
long-mer854	NC_010513	511039	511081	GCTATGCACATTAGCATTGAGACCAGCATGGAACGCATAGGCT	NC_010513.472	NC_010513.472	510547	511419	-	AutoIPR: IPR001753:Crotonase superfamily;IPR029045:ClpP/crotonase-like domain;
long-mer855	NC_010513	511177	511235	TACATTGCTGTCCGAGGCGAGTACAACGAATGGTAATTGAACCGTTTGTTCTTTTAACT	NC_010513.472	NC_010513.472	510547	511419	-	AutoIPR: IPR001753:Crotonase superfamily;IPR029045:ClpP/crotonase-like domain;
long-mer856	NC_010513	511369	511411	GCGAATGGAGGATTCGCATATTGGATGAGGAATGGGATGTACA	NC_010513.472	NC_010513.472	510547	511419	-	AutoIPR: IPR001753:Crotonase superfamily;IPR029045:ClpP/crotonase-like domain;
long-mer857	NC_010513	511447	511489	TCGGCCATGTTGCGGACGTAGGAGCGGGAAGTGACGGTGTTGG	NA
long-mer858	NC_010513	511697	511739	TAATGTCCGCTTCCCCTACAGTCGAGCGCTGGATCGTTCTAAA	NC_010513.473	NC_010513.473	511699	514305	+	AutoIPR: IPR000183:Ornithine/DAP/Argdecarboxylase; IPR002912:ACT domain;IPR011246:Bifunctional diaminopimelatedecarboxylase/aspartate kinase; IPR029066:PLP-bindingbarrel;
long-mer859	NC_010513	511785	511878	TGCGATGGTGGTGAGGAAGCGTCTTGAAGAGCATGGAACACGTGTGCTGATTGTTGTTTCGGCGCTGTCTGGCGTGACGAATGAACTGACGGCG	NC_010513.473	NC_010513.473	511699	514305	+	AutoIPR: IPR000183:Ornithine/DAP/Argdecarboxylase; IPR002912:ACT domain;IPR011246:Bifunctional diaminopimelatedecarboxylase/aspartate kinase; IPR029066:PLP-bindingbarrel;
long-mer860	NC_010513	511881	511966	TGCTCAAGGTGTCGTGGACAGCGCCCAGCGCGTCGCTGCCTTGGAGCAGCGTCATCGCGATTTTCTGGCTGAGCTTGGGTTAGATG	NC_010513.473	NC_010513.473	511699	514305	+	AutoIPR: IPR000183:Ornithine/DAP/Argdecarboxylase; IPR002912:ACT domain;IPR011246:Bifunctional diaminopimelatedecarboxylase/aspartate kinase; IPR029066:PLP-bindingbarrel;
long-mer861	NC_010513	512101	512128	GCCTACCTGGGTGCTTCGGGTGTTGACA	NC_010513.473	NC_010513.473	511699	514305	+	AutoIPR: IPR000183:Ornithine/DAP/Argdecarboxylase; IPR002912:ACT domain;IPR011246:Bifunctional diaminopimelatedecarboxylase/aspartate kinase; IPR029066:PLP-bindingbarrel;
long-mer862	NC_010513	512208	512280	TGTCTCCTGTCAATGGAAGTCGGATGTGGAGTGGCGTACACGTTTCGATGCTCAACGTGCTCAGGTATTGATC	NC_010513.473	NC_010513.473	511699	514305	+	AutoIPR: IPR000183:Ornithine/DAP/Argdecarboxylase; IPR002912:ACT domain;IPR011246:Bifunctional diaminopimelatedecarboxylase/aspartate kinase; IPR029066:PLP-bindingbarrel;
long-mer863	NC_010513	512531	512574	TCAAACCATGCCGTGATACTGATGTGCCGATGCTGATTCTGGAT	NC_010513.473	NC_010513.473	511699	514305	+	AutoIPR: IPR000183:Ornithine/DAP/Argdecarboxylase; IPR002912:ACT domain;IPR011246:Bifunctional diaminopimelatedecarboxylase/aspartate kinase; IPR029066:PLP-bindingbarrel;
long-mer864	NC_010513	513259	513290	GAACGTGCGCGGCAATTGAATTCAGTAGCTGC	NC_010513.473	NC_010513.473	511699	514305	+	AutoIPR: IPR000183:Ornithine/DAP/Argdecarboxylase; IPR002912:ACT domain;IPR011246:Bifunctional diaminopimelatedecarboxylase/aspartate kinase; IPR029066:PLP-bindingbarrel;
long-mer865	NC_010513	515989	516055	GCTGGCTGTTGCTGCTACCGCTGCGGGAGCGCATTTTATTGGCGGTACCCAATTGTGGTTTGCAGCG	NC_010513.475	NC_010513.475	515738	517144	+	AutoIPR:IPR005762:UDP-N-acetylmuramoylalanine-D-glutamateligase;
long-mer866	NC_010513	516359	516423	TATATCAATGACAAGCTCAGCTTGGTGACTGTGGCGCGTCCCCTCATCGCCTTGCTCAATGCCGC	NC_010513.475	NC_010513.475	515738	517144	+	AutoIPR:IPR005762:UDP-N-acetylmuramoylalanine-D-glutamateligase;
long-mer867	NC_010513	516463	516501	TCTGCGTTGGTTCAACCGGCGTGATGGCTGGCACGTGCG	NC_010513.475	NC_010513.475	515738	517144	+	AutoIPR:IPR005762:UDP-N-acetylmuramoylalanine-D-glutamateligase;
long-mer868	NC_010513	516881	516923	GGAGCCAACGGGCCACATATCAAGGCACTGCTGGCGCCATTGG	NC_010513.475	NC_010513.475	515738	517144	+	AutoIPR:IPR005762:UDP-N-acetylmuramoylalanine-D-glutamateligase;
long-mer869	NC_010513	516985	517027	CACGGCGTTGGGTGCGCAGGGTGGGGTGTTATTACTTTCTCCT	NC_010513.475	NC_010513.475	515738	517144	+	AutoIPR:IPR005762:UDP-N-acetylmuramoylalanine-D-glutamateligase;
long-mer870	NC_010513	517057	517099	CTACGTGGAGCGAGGTCGCCATTTTGCTATTTTGGCGGGGTTC	NC_010513.475	NC_010513.475	515738	517144	+	AutoIPR:IPR005762:UDP-N-acetylmuramoylalanine-D-glutamateligase;
long-mer871	NC_010513	517265	517307	GTGCACACATGTTCTTACATGATTTCAGATGCCTGCGATGAGC	NC_010513.476	NC_010513.476	517293	517472	+	
long-mer872	NC_010513	517357	517399	AACCTTTGCGGCTGGGCGTTTTGGGTGAATCGGGTGAACCATG	NC_010513.476	NC_010513.476	517293	517472	+	
long-mer873	NC_010513	517649	517698	CCGGGCTGTTGCTTTGAGTCCCTACATACCTATGCCATGGATGCGTGTTG	NA
long-mer874	NC_010513	517756	517798	CTCCTGTTGTGCTAGAGCATGCTTGCACATTTTTATTTACACA	NA
long-mer875	NC_010513	517808	517831	TGTGTAGGTATGTGAGCATGGCAA	NA
long-mer876	NC_010513	517864	517896	TCCTGTTTCCAGTGTTGTTAGCTTTGCAACATA	NA
long-mer877	NC_010513	517940	517982	GTGGCCTTTAGTTCTTATCGACGATGTCGCTTGATTCGTATGA	NA
long-mer878	NC_010513	518000	518023	ATCCATGTCATGAGTGTATTGTTT	NA
long-mer879	NC_010513	518165	518218	GCGATCTATTCATGTTGTGGCGGCTGTGATTGTTGATGTGCGAGGACGCTTGCT	NC_010513.478	NC_010513.478	518151	519113	+	AutoIPR: IPR003733:Thiamine phosphate synthase;IPR015797:NUDIX hydrolase domain-like;
long-mer880	NC_010513	518222	518264	GAGTAGGCGTACCGAGAACAGTGATATGCCTGGCTTGTGGGAA	NC_010513.478	NC_010513.478	518151	519113	+	AutoIPR: IPR003733:Thiamine phosphate synthase;IPR015797:NUDIX hydrolase domain-like;
long-mer881	NC_010513	518517	518604	GATCAGCCGGTCGTGGGGATGCTGCGTCAACCAGCCCATTATTTGGTGACACCTGAGCCGGGGGAGAAGGATGCTGAGTGGTTGGATG	NC_010513.478	NC_010513.478	518151	519113	+	AutoIPR: IPR003733:Thiamine phosphate synthase;IPR015797:NUDIX hydrolase domain-like;
long-mer882	NC_010513	518651	518693	CATGCGTCAACACGATCCGGCACGTTGGTCGGGGTTGGTGCGC	NC_010513.478	NC_010513.478	518151	519113	+	AutoIPR: IPR003733:Thiamine phosphate synthase;IPR015797:NUDIX hydrolase domain-like;
long-mer883	NC_010513	518794	518832	AACAGTTGGCTGTGTTGTATGCGCGTCCGTTGCCGGTTG	NC_010513.478	NC_010513.478	518151	519113	+	AutoIPR: IPR003733:Thiamine phosphate synthase;IPR015797:NUDIX hydrolase domain-like;
long-mer884	NC_010513	518861	518903	CCTGGCCGATTTGTGCCATGCTCAGCGCATTGGGTGTGATTTT	NC_010513.478	NC_010513.478	518151	519113	+	AutoIPR: IPR003733:Thiamine phosphate synthase;IPR015797:NUDIX hydrolase domain-like;
long-mer885	NC_010513	519133	519175	TATGTGGTGCAGTGGTGGGCGTGCTGTGGGGGCTTCAATAGCC	NC_010513.479	NC_010513.479	519167	519994	-	AutoIPR: IPR003171:Methylenetetrahydrofolatereductase; IPR029041:FAD-linked oxidoreductase-like;
long-mer886	NC_010513	519254	519289	TAGCCGCTCACATAATGCGGTCACGACGTCGGCACC	NC_010513.479	NC_010513.479	519167	519994	-	AutoIPR: IPR003171:Methylenetetrahydrofolatereductase; IPR029041:FAD-linked oxidoreductase-like;
long-mer887	NC_010513	519610	519652	GGAAGTGATCGCCATGCTCGGTACGGATGAAGGTAATCAGGTC	NC_010513.479	NC_010513.479	519167	519994	-	AutoIPR: IPR003171:Methylenetetrahydrofolatereductase; IPR029041:FAD-linked oxidoreductase-like;
long-mer888	NC_010513	520039	520075	GATGAATGTGAAATTTGGTGTCTTTGTTGCTGCTAGA	NA
long-mer889	NC_010513	520105	520147	AGGACAGGATGATTAAGGCGGGTAGGGTTAATTTGATCGCTCA	NA
long-mer890	NC_010513	520202	520229	AGTCATAATGTCCATCATTGCACTGTTT	NA
long-mer891	NC_010513	520247	520306	AATAAGAGTGCCTCAAAATACAGAAGTTCTTGGGGTGCTAGATTCAAATATGGCCGAAGC	NA
long-mer892	NC_010513	522354	522378	TGAAGATGAAGCAGAGCGTGCACGG	NC_010513.482	NC_010513.482	521902	523395	+	AutoIPR: IPR003029:Ribosomal protein S1,RNA-binding domain; IPR012340:Nucleic acid-binding,OB-fold; IPR019307:RNA-binding protein AU-1/RibonucleaseE/G;
long-mer893	NC_010513	522831	522873	GGTGGATGTGAATACCGGTTCGTTTGTCGGTAAGCGTACTCTG	NC_010513.482	NC_010513.482	521902	523395	+	AutoIPR: IPR003029:Ribosomal protein S1,RNA-binding domain; IPR012340:Nucleic acid-binding,OB-fold; IPR019307:RNA-binding protein AU-1/RibonucleaseE/G;
long-mer894	NC_010513	523047	523075	GACCAAGGTGTACGATTTTTCACCGCTGG	NC_010513.482	NC_010513.482	521902	523395	+	AutoIPR: IPR003029:Ribosomal protein S1,RNA-binding domain; IPR012340:Nucleic acid-binding,OB-fold; IPR019307:RNA-binding protein AU-1/RibonucleaseE/G;
long-mer895	NC_010513	523099	523176	CGTACTGTGGAAAGTTTGCAGCGGCAGTTGTCTGAGACGTGCCAGGAATGTGGGGGACGTGGCACGATCAAAACGGCC	NC_010513.482	NC_010513.482	521902	523395	+	AutoIPR: IPR003029:Ribosomal protein S1,RNA-binding domain; IPR012340:Nucleic acid-binding,OB-fold; IPR019307:RNA-binding protein AU-1/RibonucleaseE/G;
long-mer896	NC_010513	523281	523323	GACGGATGAGGAGTCTGCTGCAGTTGCTGAGTTGGAGGCGGTG	NC_010513.482	NC_010513.482	521902	523395	+	AutoIPR: IPR003029:Ribosomal protein S1,RNA-binding domain; IPR012340:Nucleic acid-binding,OB-fold; IPR019307:RNA-binding protein AU-1/RibonucleaseE/G;
long-mer897	NC_010513	523934	523974	ATGGGTTGCCCCGTGATGTTGGGGGCGATCCGTTGGAGGTA	NC_010513.484	NC_010513.484	523507	527367	+	AutoIPR: IPR011836:Conserved hypotheticalprotein CHP02099; 
long-mer898	NC_010513	524401	524441	TTTTGGCCGCAGTTACAGGTGCTGGTGCGTTGGCAACGTCA	NC_010513.484	NC_010513.484	523507	527367	+	AutoIPR: IPR011836:Conserved hypotheticalprotein CHP02099; 
long-mer899	NC_010513	524555	524597	CAAATGCTGTAGATGCCGGAGTGGTGATGGCGGTGTTGGCGCT	NC_010513.484	NC_010513.484	523507	527367	+	AutoIPR: IPR011836:Conserved hypotheticalprotein CHP02099; 
long-mer900	NC_010513	524660	524716	TTGCTGGGTTGCATGTGAGCAGGCAGGCCGATGGTCGGTTTTGGGTTGCTGGCCGTG	NC_010513.484	NC_010513.484	523507	527367	+	AutoIPR: IPR011836:Conserved hypotheticalprotein CHP02099; 
long-mer901	NC_010513	524801	524833	CGGTGCTGACTCTGGATTCTGATGCGTCGGTGC	NC_010513.484	NC_010513.484	523507	527367	+	AutoIPR: IPR011836:Conserved hypotheticalprotein CHP02099; 
long-mer902	NC_010513	524942	524984	GGGTGCAGGCAGCCGATTACGCGGCAAATCTGCGTGGTGGGCT	NC_010513.484	NC_010513.484	523507	527367	+	AutoIPR: IPR011836:Conserved hypotheticalprotein CHP02099; 
long-mer903	NC_010513	525126	525168	CAATGGTTCGACTAGTGGTGGTTTTGCTCTCATTGAGGGGGAG	NC_010513.484	NC_010513.484	523507	527367	+	AutoIPR: IPR011836:Conserved hypotheticalprotein CHP02099; 
long-mer904	NC_010513	525305	525347	GTTTTTCGATCAAGGGACGGGCGGAGCTTGCTGGCGTGCCACA	NC_010513.484	NC_010513.484	523507	527367	+	AutoIPR: IPR011836:Conserved hypotheticalprotein CHP02099; 
long-mer905	NC_010513	525477	525529	TACTTTGGACAGTGTCAGTGCCAGTGGTCCGACGAGTGTCAGTTTTGATATGC	NC_010513.484	NC_010513.484	523507	527367	+	AutoIPR: IPR011836:Conserved hypotheticalprotein CHP02099; 
long-mer906	NC_010513	525537	525573	TTTGCGTCATGAGCAGGGCGCCGACGATGGTCATTTT	NC_010513.484	NC_010513.484	523507	527367	+	AutoIPR: IPR011836:Conserved hypotheticalprotein CHP02099; 
long-mer907	NC_010513	525665	525707	GCGATGGTTTCAGTGCTGAGGCCTTGCATGTGCTGCATCAGGG	NC_010513.484	NC_010513.484	523507	527367	+	AutoIPR: IPR011836:Conserved hypotheticalprotein CHP02099; 
long-mer908	NC_010513	525862	525931	CAATGGCGGATCGGTGTTGATCTGGCTAAGAGTGTGCCTGACGCTCACGGGGTCTTGGGTCATTTAACTT	NC_010513.484	NC_010513.484	523507	527367	+	AutoIPR: IPR011836:Conserved hypotheticalprotein CHP02099; 
long-mer909	NC_010513	526079	526158	GTGTGCGTCATCGAGATGGGGGAGGGGTCGGTGTGCGTGTCGTCATGGGGAGTGACAGTGTGCGCGAGGCACCGCTGGAG	NC_010513.484	NC_010513.484	523507	527367	+	AutoIPR: IPR011836:Conserved hypotheticalprotein CHP02099; 
long-mer910	NC_010513	526675	526717	TGGCGGGGTAAAGGGGAAGCCTCCATCATTCGACTGTCGGCGC	NC_010513.484	NC_010513.484	523507	527367	+	AutoIPR: IPR011836:Conserved hypotheticalprotein CHP02099; 
long-mer911	NC_010513	529201	529237	TGTTTGGTGATTCAGGGGGGGGGCTATATGCTTTGAT	NA
long-mer912	NC_010513	537502	537544	TGACGCCTTCCACTTCTCGAGGATCGGTAACCATGATCATGTT	NC_010513.493	NC_010513.493	536810	538183	-	AutoIPR: IPR005882:BifunctionalUDP-N-acetylglucosaminepyrophosphorylase/glucosamine-1-phosphateN-acetyltransferase; IPR029044:Nucleotide-diphospho-sugartransferases;
long-mer913	NC_010513	540167	540209	CAGAGTTTGTTGGACACGTTGAGTGGTATTGTAGTGTTCTTCG	NC_010513.496	NC_010513.496	539873	541273	-	AutoIPR: IPR005722:ATPase, F1 complex, betasubunit; IPR024034:ATPase, F1 complex beta subunit/V1complex, C-terminal; IPR027417:P-loop containingnucleoside triphosphate hydrolase;
long-mer914	NC_010513	540578	540620	CTCATCGCGGAAGTACTCGGCTATGGTGAGACCGGTGAGCGCA	NC_010513.496	NC_010513.496	539873	541273	-	AutoIPR: IPR005722:ATPase, F1 complex, betasubunit; IPR024034:ATPase, F1 complex beta subunit/V1complex, C-terminal; IPR027417:P-loop containingnucleoside triphosphate hydrolase;
long-mer915	NC_010513	540635	540662	ACCCGGTGGTTCGTTCATCTGGCCATAC	NC_010513.496	NC_010513.496	539873	541273	-	AutoIPR: IPR005722:ATPase, F1 complex, betasubunit; IPR024034:ATPase, F1 complex beta subunit/V1complex, C-terminal; IPR027417:P-loop containingnucleoside triphosphate hydrolase;
long-mer916	NC_010513	541268	541310	ATTCATGGATGGAATCCTCGTAGCATTTTAAATGTTTTGTCAG	NC_010513.496	NC_010513.496	539873	541273	-	AutoIPR: IPR005722:ATPase, F1 complex, betasubunit; IPR024034:ATPase, F1 complex beta subunit/V1complex, C-terminal; IPR027417:P-loop containingnucleoside triphosphate hydrolase;
long-mer917	NC_010513	541563	541588	CACGTGCTCAAGCACTGTTGCAGCAT	NC_010513.497	NC_010513.497	541356	542219	-	AutoIPR: IPR000131:ATPase, F1 complex, gammasubunit; IPR023632:ATPase, F1 complex, gamma subunitconserved site; IPR023633:ATPase, F1 complex, gammasubunit domain;
long-mer918	NC_010513	541864	541933	ATCGTGACGATGTCGACTTCGACCCCCTTATCTTGCCACTGGCGCATTTCGCCAAGTATCTTGCGGAACA	NC_010513.497	NC_010513.497	541356	542219	-	AutoIPR: IPR000131:ATPase, F1 complex, gammasubunit; IPR023632:ATPase, F1 complex, gamma subunitconserved site; IPR023633:ATPase, F1 complex, gammasubunit domain;
long-mer919	NC_010513	545850	545888	GAAGTCAGCAGGGATCACCTTGATGAGGTTCATCAAAAA	NC_010513.502	NC_010513.502	545400	546197	-	AutoIPR: IPR000568:ATPase, F0 complex, subunitA;
long-mer920	NC_010513	550831	550873	CGGTAAAAATTACCATCCTGTGGTTATTAATGAAAATATGGTC	NC_010513.509	NC_010513.509	550679	550948	+	AutoIPR: IPR002222:Ribosomal protein S19/S15;IPR023575:Ribosomal protein S19, superfamily;
long-mer921	NC_010513	550918	550939	TCATGGTGGTGATAAAAAATCG	NC_010513.509	NC_010513.509	550679	550948	+	AutoIPR: IPR002222:Ribosomal protein S19/S15;IPR023575:Ribosomal protein S19, superfamily;
long-mer922	NC_010513	550969	551011	GACTGCTATATTGCGTGGTGCGCGTATTTCTCCGCAAAAGGCT	NC_010513.510	NC_010513.510	550961	551296	+	AutoIPR: IPR001063:Ribosomal protein L22/L17;
long-mer923	NC_010513	551071	551117	ATTTTCGAGTAAGAAGGCCGCTTGCCTGATTAAGAAGGTGGTTGAGT	NC_010513.510	NC_010513.510	550961	551296	+	AutoIPR: IPR001063:Ribosomal protein L22/L17;
long-mer924	NC_010513	551148	551184	GTTCTAACATTGATGATTTGAAGATCAATACCATAAT	NC_010513.510	NC_010513.510	550961	551296	+	AutoIPR: IPR001063:Ribosomal protein L22/L17;
long-mer925	NC_010513	551455	551522	GTCTCAGGCTGGTATCAGTAAAATACTTATTGAGCGTCCTTCTAATGCTGCTTGTGTTAGCATGCATG	NC_010513.511	NC_010513.511	551315	552034	+	AutoIPR: IPR005703:Ribosomal protein S3,eukaryotic/archaeal; IPR005704:Ribosomal protein S3,bacterial; IPR015946:K homology domain-like, alpha/beta;
long-mer926	NC_010513	551564	551623	ATTGAAATGTTGAGAAAGCAACTCAGTGATATTATGGGCGTTTCCGTCCATATCAATGTC	NC_010513.511	NC_010513.511	551315	552034	+	AutoIPR: IPR005703:Ribosomal protein S3,eukaryotic/archaeal; IPR005704:Ribosomal protein S3,bacterial; IPR015946:K homology domain-like, alpha/beta;
long-mer927	NC_010513	551743	551764	CTTGGGTGCTTTAGGGATAAAG	NC_010513.511	NC_010513.511	551315	552034	+	AutoIPR: IPR005703:Ribosomal protein S3,eukaryotic/archaeal; IPR005704:Ribosomal protein S3,bacterial; IPR015946:K homology domain-like, alpha/beta;
long-mer928	NC_010513	552015	552057	GTTCCCGTGAGGTGAGGTGACTTTAATGTTACAGCCAAAGCGA	NC_010513.511	NC_010513.511	551315	552034	+	AutoIPR: IPR005703:Ribosomal protein S3,eukaryotic/archaeal; IPR005704:Ribosomal protein S3,bacterial; IPR015946:K homology domain-like, alpha/beta;
long-mer928	NC_010513	552015	552057	GTTCCCGTGAGGTGAGGTGACTTTAATGTTACAGCCAAAGCGA	NC_010513.512	NC_010513.512	552031	552453	+	AutoIPR: IPR000114:Ribosomal protein L16;IPR016180:Ribosomal protein L10e/L16;
long-mer929	NC_010513	552093	552135	TGGTTTGAGCTGGAACGCTAACGTAGTCAGTTTCGGTCAGTAT	NC_010513.512	NC_010513.512	552031	552453	+	AutoIPR: IPR000114:Ribosomal protein L16;IPR016180:Ribosomal protein L10e/L16;
long-mer930	NC_010513	552399	552441	GGCTGCCTCCAAACTTTCAGTCACTACCGCTTTTGTTGTCAGG	NC_010513.512	NC_010513.512	552031	552453	+	AutoIPR: IPR000114:Ribosomal protein L16;IPR016180:Ribosomal protein L10e/L16;
long-mer931	NC_010513	552618	552660	CTATTGTCTTGGATAAATAGGGCGTCGGCGTGATGAATGACAA	NC_010513.514	NC_010513.514	552650	552916	+	AutoIPR: IPR000266:Ribosomal protein S17;IPR012340:Nucleic acid-binding, OB-fold;
long-mer931	NC_010513	552618	552660	CTATTGTCTTGGATAAATAGGGCGTCGGCGTGATGAATGACAA	NC_010513.513	NC_010513.513	552453	552650	+	AutoIPR: IPR001854:Ribosomal protein L29;
long-mer932	NC_010513	552773	552815	TATATTAAACGCTCCACTAAGATTCATGCACATGATGCTGATG	NC_010513.514	NC_010513.514	552650	552916	+	AutoIPR: IPR000266:Ribosomal protein S17;IPR012340:Nucleic acid-binding, OB-fold;
long-mer933	NC_010513	552987	553062	TAAGGAAGTAATGTGTATTAAAGTTTTAGGTGGTTCGAAACGTCGTTATGCAAGTATTGGTGACATTATTAAAGTC	NC_010513.515	NC_010513.515	552940	553308	+	AutoIPR: IPR000218:Ribosomal protein L14b/L23e;IPR023571:Ribosomal protein L14 domain;
long-mer934	NC_010513	553212	553248	AGAACCCATTGGTACCCGTGTCTTTGGGCCGGTAACT	NC_010513.515	NC_010513.515	552940	553308	+	AutoIPR: IPR000218:Ribosomal protein L14b/L23e;IPR023571:Ribosomal protein L14 domain;
long-mer935	NC_010513	553275	553317	GAAGATAGTCTCTCTCGCCCCCGAAGTACTGTGAGTGGATGAT	NC_010513.515	NC_010513.515	552940	553308	+	AutoIPR: IPR000218:Ribosomal protein L14b/L23e;IPR023571:Ribosomal protein L14 domain;
long-mer936	NC_010513	553456	553494	ACAAAGCCCAATCCTCAACGGGGTATTTCTGGTGGCTTA	NC_010513.516	NC_010513.516	553324	553641	+	AutoIPR: IPR003256:Ribosomal protein L24;
long-mer937	NC_010513	553513	553607	ATCCATGTTTCAAACATTCAAATTTTAAATCCGATGACTGGTAAGGGTGATCGCGTTGGTTTTAAAATTTTAGACGATGGTTGTAAGTTGCGTAT	NC_010513.516	NC_010513.516	553324	553641	+	AutoIPR: IPR003256:Ribosomal protein L24;
long-mer938	NC_010513	553809	553851	GCTGTTGCTGATATGGCTAAAGTTTCTGGTCAGAAGCCAATTG	NC_010513.517	NC_010513.517	553653	554192	+	AutoIPR: IPR002132:Ribosomal protein L5;IPR022803:Ribosomal protein L5 domain;
long-mer939	NC_010513	553895	553937	TGGTTGGCCTATTGGCTGCAAAACTACTTTGCGTCGCTCGAAG	NC_010513.517	NC_010513.517	553653	554192	+	AutoIPR: IPR002132:Ribosomal protein L5;IPR022803:Ribosomal protein L5 domain;
long-mer940	NC_010513	553988	554030	TGATTTCCGTGGTATTCCTCCCCGTTCCTTTGATGGTCGTGGT	NC_010513.517	NC_010513.517	553653	554192	+	AutoIPR: IPR002132:Ribosomal protein L5;IPR022803:Ribosomal protein L5 domain;
long-mer941	NC_010513	554051	554093	GGAGCAGGTTGTTTTTCCTGAAATCGATTTCGATGCGGTTGAT	NC_010513.517	NC_010513.517	553653	554192	+	AutoIPR: IPR002132:Ribosomal protein L5;IPR022803:Ribosomal protein L5 domain;
long-mer942	NC_010513	554214	554256	AAAAATTTCCATGATTAATCGCGACCTTAAACGGAAAAGGTTG	NC_010513.518	NC_010513.518	554209	554514	+	AutoIPR: IPR001209:Ribosomal protein S14;
long-mer943	NC_010513	554283	554325	TTCCTTGAAAAAGGTTATTTCGAGTTATGCTTCTTCTTATGAA	NC_010513.518	NC_010513.518	554209	554514	+	AutoIPR: IPR001209:Ribosomal protein S14;
long-mer944	NC_010513	554439	554472	TGGTTTAGGTCGTAATAAACTTAGGGAGGCAGCT	NC_010513.518	NC_010513.518	554209	554514	+	AutoIPR: IPR001209:Ribosomal protein S14;
long-mer945	NC_010513	554536	554646	TAGGATATTCAACTCGCTTTAATTTGAAATGTTGATGCTACTTTCTTAAAGAATTGCTGATTTTCTTTTAACCATACAAAAATGATTGAGTTTTCGTAATAGTGGATATCG	NA
long-mer946	NC_010513	554714	554756	TAAAAATGCAGCCTCTGTTGGCAAACCTAATGTGAGATTTCCA	NC_010513.519	NC_010513.519	554673	555071	+	AutoIPR: IPR000630:Ribosomal protein S8;
long-mer947	NC_010513	554958	554979	AAAGTATTGGGTGGCTTGGGTG	NC_010513.519	NC_010513.519	554673	555071	+	AutoIPR: IPR000630:Ribosomal protein S8;
long-mer948	NC_010513	555240	555278	TCGGCTAATGATCCTTCTCATATTTCTTTGGCTGGTACG	NC_010513.520	NC_010513.520	555084	555611	+	AutoIPR: IPR000702:Ribosomal protein L6;
long-mer949	NC_010513	555372	555414	CAAGGCAAAGATTTGAATCTTACTCTTGGTTTTTCGCATCCAT	NC_010513.520	NC_010513.520	555084	555611	+	AutoIPR: IPR000702:Ribosomal protein L6;
long-mer950	NC_010513	555488	555608	TAAACAGCGTGTTGGTGAAGTCGCTGCTAAGATTCGTAGTTTTCGGCCGCCTGAGCCTTATAAAGGAAAAGGCTTGAAGTATGCTGCTGAGGCTATTATCCGCAAAGAAGCTAAGAAAGCG	NC_010513.520	NC_010513.520	555084	555611	+	AutoIPR: IPR000702:Ribosomal protein L6;
long-mer951	NC_010513	555615	555663	GCAAATGTCTATTAATCCCTGACCCTTTTCTTTGGTAGTTGAATTTTCC	NA
long-mer952	NC_010513	555715	555793	TGTTGCTCGTTTGCGTCGCGCCAAATCGACCCGTGTTCATATACGTAAGTTGGGTGTGCCTCGCCTCTCCGTGTTGCGT	NC_010513.521	NC_010513.521	555698	556057	+	AutoIPR: IPR005484:Ribosomal protein L18/L5;
long-mer953	NC_010513	555832	555934	TGGTTCAAAAGTCATTGCGGCCGCCAATACACTACAATCTCAGGTTAAGGATGGTCTCAAGAATGGTAAAAACAGTCTGGCAGCTACCAAGGTTGGTAAGTTA	NC_010513.521	NC_010513.521	555698	556057	+	AutoIPR: IPR005484:Ribosomal protein L18/L5;
long-mer954	NC_010513	556048	556141	GAAATTCTGAAATCTTCCCTTGGTTTCTTTGGTTGCTTATTTAAAGTTGGAGCGGGGGGTTTTTATTATGCTGCCTGTTCTTGTGTTTTTTTGT	NC_010513.521	NC_010513.521	555698	556057	+	AutoIPR: IPR005484:Ribosomal protein L18/L5;
long-mer955	NC_010513	556287	556329	CGATGATGGCATGATAGAAAAATTGGTTGCTGTCAATCGTGTC	NC_010513.522	NC_010513.522	556234	556773	+	AutoIPR: IPR000851:Ribosomal protein S5;IPR014720:Double-stranded RNA-binding domain;IPR014721:Ribosomal protein S5 domain 2-type fold,subgroup;
long-mer956	NC_010513	556419	556443	AAAGGCGCGTGAAGTTCCTGTCGCT	NC_010513.522	NC_010513.522	556234	556773	+	AutoIPR: IPR000851:Ribosomal protein S5;IPR014720:Double-stranded RNA-binding domain;IPR014721:Ribosomal protein S5 domain 2-type fold,subgroup;
long-mer957	NC_010513	556459	556496	GAGTATGCTCGTAAAAGGATGGCTAATGTGAGTTTAAA	NC_010513.522	NC_010513.522	556234	556773	+	AutoIPR: IPR000851:Ribosomal protein S5;IPR014720:Double-stranded RNA-binding domain;IPR014721:Ribosomal protein S5 domain 2-type fold,subgroup;
long-mer958	NC_010513	556665	556707	GATTAATCTAGTGCGTGCTACGTTAAAGGGTTTGGAGGACATG	NC_010513.522	NC_010513.522	556234	556773	+	AutoIPR: IPR000851:Ribosomal protein S5;IPR014720:Double-stranded RNA-binding domain;IPR014721:Ribosomal protein S5 domain 2-type fold,subgroup;
long-mer959	NC_010513	556803	556869	TCCGTAGTTTGATTGGTGTTCGTTCTCGACATCGTTTGTCAGTCCACGCTTTAGGATTGAGTAAGGT	NC_010513.523	NC_010513.523	556745	556954	+	AutoIPR: IPR005996:Ribosomal protein L30,bacterial-type; IPR016082:Ribosomal protein L30,ferredoxin-like fold domain;
long-mer960	NC_010513	557281	557323	TGCGAAGAAGGCGAAAATCGTTAAAAAAGGTAGATTGACCAAA	NC_010513.524	NC_010513.524	556961	557404	+	AutoIPR: IPR021131:Ribosomal protein L18e/L15P;IPR030878:Ribosomal protein L15;
long-mer961	NC_010513	557357	557395	GGTGCTAGGGCTATGATTGAAACTACTGGTGGTAGCTTC	NC_010513.524	NC_010513.524	556961	557404	+	AutoIPR: IPR021131:Ribosomal protein L18e/L15P;IPR030878:Ribosomal protein L15;
long-mer962	NC_010513	557403	557513	AACATATAAATGTCTCAACCTAGTCTGGGAAATCTTGGTAATCGCTTCGGTAAGTCGATCGAGCTTCGTAATCGGTTGCTTTTTCTTTTTGGCGCTTTAATTGTTTATAGG	NC_010513.525	NC_010513.525	557412	558785	+	AutoIPR: IPR002208:SecY/SEC61-alpha family;IPR023201:SecY subunit domain; IPR030659:SecY conservedsite;
long-mer962	NC_010513	557403	557513	AACATATAAATGTCTCAACCTAGTCTGGGAAATCTTGGTAATCGCTTCGGTAAGTCGATCGAGCTTCGTAATCGGTTGCTTTTTCTTTTTGGCGCTTTAATTGTTTATAGG	NC_010513.524	NC_010513.524	556961	557404	+	AutoIPR: IPR021131:Ribosomal protein L18e/L15P;IPR030878:Ribosomal protein L15;
long-mer963	NC_010513	557606	557648	CATGTTTTCCGGTGGTGCTCTTCATCGCTTTAGCATTTTTGCA	NC_010513.525	NC_010513.525	557412	558785	+	AutoIPR: IPR002208:SecY/SEC61-alpha family;IPR023201:SecY subunit domain; IPR030659:SecY conservedsite;
long-mer964	NC_010513	557872	557914	CTGGAGCTGCTTTTGTAATGATTGCTATTGTTGCTTTGACTGC	NC_010513.525	NC_010513.525	557412	558785	+	AutoIPR: IPR002208:SecY/SEC61-alpha family;IPR023201:SecY subunit domain; IPR030659:SecY conservedsite;
long-mer965	NC_010513	558050	558092	TAGCGATGCATTGAGTTTGATTTCCTTATTGATAATTGTTTTT	NC_010513.525	NC_010513.525	557412	558785	+	AutoIPR: IPR002208:SecY/SEC61-alpha family;IPR023201:SecY subunit domain; IPR030659:SecY conservedsite;
long-mer966	NC_010513	558146	558200	GATTACTGTGAACTATGCTCGACGTGTTGAGGGTCGTAATTCTTATATGAATAAG	NC_010513.525	NC_010513.525	557412	558785	+	AutoIPR: IPR002208:SecY/SEC61-alpha family;IPR023201:SecY subunit domain; IPR030659:SecY conservedsite;
long-mer967	NC_010513	558327	558369	GGTGCTTGGTTGCAGCGCGTTGCTAGTGCTTTAGGTCCGGGTG	NC_010513.525	NC_010513.525	557412	558785	+	AutoIPR: IPR002208:SecY/SEC61-alpha family;IPR023201:SecY subunit domain; IPR030659:SecY conservedsite;
long-mer968	NC_010513	558458	558500	TGATATTCTTAAAAAGTCTGGCGCATTGATTCCTGGAATCAGG	NC_010513.525	NC_010513.525	557412	558785	+	AutoIPR: IPR002208:SecY/SEC61-alpha family;IPR023201:SecY subunit domain; IPR030659:SecY conservedsite;
long-mer969	NC_010513	558627	558659	CATTTCGGTGGTACTTCTTTGCTGATTGCTGTT	NC_010513.525	NC_010513.525	557412	558785	+	AutoIPR: IPR002208:SecY/SEC61-alpha family;IPR023201:SecY subunit domain; IPR030659:SecY conservedsite;
long-mer970	NC_010513	558716	558755	TGATGGTGTGAGTTTTTTTAAGAAAGCTAATTTGAAAGGT	NC_010513.525	NC_010513.525	557412	558785	+	AutoIPR: IPR002208:SecY/SEC61-alpha family;IPR023201:SecY subunit domain; IPR030659:SecY conservedsite;
long-mer971	NC_010513	558795	558862	TATGCTTCCAACTTCCTATAAGTTTTGGTAAAATACTTCTTATCTTCTTCATTATTGGATTCACTGGC	NA
long-mer972	NC_010513	558878	558917	GATCTAAACGCCTGAGATCTGGTCATTTTAATTTGGAGGT	NA
long-mer973	NC_010513	559062	559143	TGATTTATCTGAACCGGAAATCGAACGTCTTAGAGTTGAAGTGGGTAAATATGTGATTGAAGGCGATTTGCGACGTGAAGTC	NC_010513.526	NC_010513.526	558925	559281	+	AutoIPR: IPR001892:Ribosomal protein S13;IPR010979:Ribosomal protein S13-like, H2TH; IPR027437:30sribosomal protein S13, C-terminal;
long-mer974	NC_010513	559179	559225	CTATCGCGGTCTTCGTCATAGGCGTTGTCTTCCTTTGCGTGGGCAGC	NC_010513.526	NC_010513.526	558925	559281	+	AutoIPR: IPR001892:Ribosomal protein S13;IPR010979:Ribosomal protein S13-like, H2TH; IPR027437:30sribosomal protein S13, C-terminal;
long-mer975	NC_010513	559273	559321	AAGAAGTAGAGAGATCCTAAGGAAATGGCTAAACAGTCTGTTGTCAAAA	NC_010513.526	NC_010513.526	558925	559281	+	AutoIPR: IPR001892:Ribosomal protein S13;IPR010979:Ribosomal protein S13-like, H2TH; IPR027437:30sribosomal protein S13, C-terminal;
long-mer975	NC_010513	559273	559321	AAGAAGTAGAGAGATCCTAAGGAAATGGCTAAACAGTCTGTTGTCAAAA	NC_010513.527	NC_010513.527	559297	559689	+	AutoIPR: IPR001971:Ribosomal protein S11;
long-mer976	NC_010513	559497	559527	TGCCGAGAAGGCTGGGCGTGCTGTCTTAGAT	NC_010513.527	NC_010513.527	559297	559689	+	AutoIPR: IPR001971:Ribosomal protein S11;
long-mer977	NC_010513	559638	559671	GACGCCAATCCCGCATAATGGCTGTCGTCCTCCA	NC_010513.527	NC_010513.527	559297	559689	+	AutoIPR: IPR001971:Ribosomal protein S11;
long-mer978	NC_010513	559964	560006	TGGGGAGAATTTGCTTCAGTTATTGGAAACTCGTTTGGATAAT	NC_010513.528	NC_010513.528	559704	560330	+	AutoIPR: IPR005709:Ribosomal protein S4,bacterial-type; IPR022801:Ribosomal protein S4/S9;
long-mer979	NC_010513	560049	560151	CGTCAGTTGGTCTCTCACCGTGGTGTGTTGGTCAATGGGAAGATAGTAAATTTGCCTTCGTATCATGTTAAGCCTGGTGATATAGTTGCTCTCTCTCAGAGAG	NC_010513.528	NC_010513.528	559704	560330	+	AutoIPR: IPR005709:Ribosomal protein S4,bacterial-type; IPR022801:Ribosomal protein S4/S9;
long-mer980	NC_010513	560209	560237	CTTTTTCCTGGGTTGAGGTTGACTCTGAA	NC_010513.528	NC_010513.528	559704	560330	+	AutoIPR: IPR005709:Ribosomal protein S4,bacterial-type; IPR022801:Ribosomal protein S4/S9;
long-mer981	NC_010513	560288	560330	GGATATCAATGAAGCTTTGATCGTAGAGTTGTATTCAAAATAA	NC_010513.528	NC_010513.528	559704	560330	+	AutoIPR: IPR005709:Ribosomal protein S4,bacterial-type; IPR022801:Ribosomal protein S4/S9;
long-mer982	NC_010513	560336	560372	ATTGGAAATCCTCCCTTTTTTTAAAGGAGGTTTATAG	NA
long-mer983	NC_010513	560377	560419	TCACGCGACATGACGGTTACCATCAGCCAGGTTCTGCGTCCTC	NC_010513.529	NC_010513.529	560386	561384	+	AutoIPR: IPR011773:DNA-directed RNA polymerase,alpha subunit;
long-mer984	NC_010513	560439	560466	TCTTACCGAAAACCGTGCCAAGGTTGTA	NC_010513.529	NC_010513.529	560386	561384	+	AutoIPR: IPR011773:DNA-directed RNA polymerase,alpha subunit;
long-mer985	NC_010513	560481	560505	TCGCGGGTATGCTCATACATTGGGT	NC_010513.529	NC_010513.529	560386	561384	+	AutoIPR: IPR011773:DNA-directed RNA polymerase,alpha subunit;
long-mer986	NC_010513	560525	560578	TGCTTTCTTCGATTCCGGGATCCGCGATTACACAAGTGGAAATTGATGGTGTGT	NC_010513.529	NC_010513.529	560386	561384	+	AutoIPR: IPR011773:DNA-directed RNA polymerase,alpha subunit;
long-mer987	NC_010513	560718	560760	TGCTGCGGATATTAAGACGGATCATAATGTTGAAATTATCAAT	NC_010513.529	NC_010513.529	560386	561384	+	AutoIPR: IPR011773:DNA-directed RNA polymerase,alpha subunit;
long-mer988	NC_010513	560797	560839	ACAATCAATATGCGTTTGAAAGTTGAGCGTGGTTTTGGTTACC	NC_010513.529	NC_010513.529	560386	561384	+	AutoIPR: IPR011773:DNA-directed RNA polymerase,alpha subunit;
long-mer989	NC_010513	560889	560931	TCGTTTGATTTTGGATGCCTCATTTTCTCCGGTTCGTCGTGTT	NC_010513.529	NC_010513.529	560386	561384	+	AutoIPR: IPR011773:DNA-directed RNA polymerase,alpha subunit;
long-mer990	NC_010513	561145	561187	CGTCCAATTGATGATTTGGAGCTGACGGTGCGTTCTGCTAATT	NC_010513.529	NC_010513.529	560386	561384	+	AutoIPR: IPR011773:DNA-directed RNA polymerase,alpha subunit;
long-mer991	NC_010513	561369	561500	TGGAATGCTTGGTTAAACTTGAATTTTGGGGCAGATGAAGAATCTGTCTCGCCGTCTCTTAGAAACTAATTTATTAGTCCATGGACTAATGAGATGATGGTGATAATCGCTATGGCCATTTCACTATTAAAT	NC_010513.529	NC_010513.529	560386	561384	+	AutoIPR: IPR011773:DNA-directed RNA polymerase,alpha subunit;
long-mer992	NC_010513	561819	561849	TCGTCATGGCGATAATGCACCCATGGCTTAT	NC_010513.530	NC_010513.530	561514	561894	+	AutoIPR: IPR000456:Ribosomal protein L17;
long-mer993	NC_010513	561883	561953	GAAGTCACTTAGTGATTCTTCGCCTTTGTTTTAAGTTTTCATGTTATCGCTGATGGTGTTTTTTAGTATTT	NC_010513.530	NC_010513.530	561514	561894	+	AutoIPR: IPR000456:Ribosomal protein L17;
long-mer994	NC_010513	561956	561984	TCTATTAATTTTTGATAGTCATTTATGAT	NA
long-mer995	NC_010513	562009	562051	TTTGTTTCATATTTTTTGATCAATTTCTATATAGAATTACATC	NA
long-mer996	NC_010513	562058	562121	AAGATAAATTACGCCATATTTTTTTGATGAGTATTTTATATAATTTTCCTGGTTTAACGATTAA	NA
long-mer997	NC_010513	562123	562202	TAATTTCTGTTGTCTACTTTTTATTTAATATCTATTATTTTTAATGTTTTTTATTTTTTTGAAAGTGATTTTCTTGGCGT	NA
long-mer998	NC_010513	562205	562291	TTTGATTGAAATTCGACTAGGGAAATTATTGTGTTTATGTTTCCTTTTTCTGTAAAGACATAAATAGTTCCTCATTTTAATTAGCAT	NA
long-mer999	NC_010513	562293	562401	TTACTTATTATAAGTGGCTAGATTAAAAGTATTTAATATTATGGCTAGTCATTATGAGTCAGGCTCAGTAAATATTATTTTATATCCCAAGAGAATAGCTTCGAGCGCT	NA
long-mer1000	NC_010513	562442	562475	TTCTGTAGCCCTATATATTATCTAGCGTTAGAAC	NA
long-mer1001	NC_010513	562493	562586	CACATAAGCGACCTCATTATGAAACCACCTTCATGTGAATGAGCGTGTGTATCACGTCTCTGATATTATCTATCTAATATGTATGCGTAGATCG	NA
long-mer1002	NC_010513	562588	562656	ATCATATTGATGCTACAGTGATACCAATATACAGTATCAGTTTGTGTGGTTGCATTGACATTAAACTGT	NA
long-mer1003	NC_010513	562678	562720	CTTTCTTATAAGATCTCCTAAGTGTGACCCATCGGCAATTCAT	NA
long-mer1004	NC_010513	562727	562769	TGTTAGAAGGTTATAAGATCATTGAATGTTTTCTATTGATAGT	NA
long-mer1005	NC_010513	562880	562951	TGTCTCGCTTTTGGAGTAGATTGTATTTTGATTTTATTTCTTGTACAGTTTGAGTAATTATGATCGATTTGA	NC_010513.531	NC_010513.531	562939	563199	+	AutoIPR: IPR007475:Membrane fusogenicactivity;
long-mer1006	NC_010513	562955	562989	ATCTCGATACCATTGCTAACCGTCTTAGTGACTTG	NC_010513.531	NC_010513.531	562939	563199	+	AutoIPR: IPR007475:Membrane fusogenicactivity;
long-mer1007	NC_010513	563509	563542	TTTAGCAGGTAAGGAGTTCCTAGGTGAACTTGCA	NC_010513.532	NC_010513.532	563210	564730	+	AutoIPR: IPR001208:Mini-chromosome maintenance,DNA-dependent ATPase; IPR004482:Mg chelatase-relatedprotein; IPR020568:Ribosomal protein S5 domain 2-typefold; IPR025158:Mg chelatase-related protein, C-terminaldomain; IPR027417:P-loop containing nucleosidetriphosphate hydrolase;
long-mer1008	NC_010513	563709	563764	TGTGCGGTAAAACATTATTGCCGGCTGCTCAGAGATTCGAAGTTAAGGCCGATGTA	NC_010513.532	NC_010513.532	563210	564730	+	AutoIPR: IPR001208:Mini-chromosome maintenance,DNA-dependent ATPase; IPR004482:Mg chelatase-relatedprotein; IPR020568:Ribosomal protein S5 domain 2-typefold; IPR025158:Mg chelatase-related protein, C-terminaldomain; IPR027417:P-loop containing nucleosidetriphosphate hydrolase;
long-mer1009	NC_010513	563789	563830	GACGTGCGCGGCCAAGAGGAAGCACGCCGTGTTCTTGAAATT	NC_010513.532	NC_010513.532	563210	564730	+	AutoIPR: IPR001208:Mini-chromosome maintenance,DNA-dependent ATPase; IPR004482:Mg chelatase-relatedprotein; IPR020568:Ribosomal protein S5 domain 2-typefold; IPR025158:Mg chelatase-related protein, C-terminaldomain; IPR027417:P-loop containing nucleosidetriphosphate hydrolase;
long-mer1010	NC_010513	564154	564179	CTTACGTGAACCCATGGAATCAGGTG	NC_010513.532	NC_010513.532	563210	564730	+	AutoIPR: IPR001208:Mini-chromosome maintenance,DNA-dependent ATPase; IPR004482:Mg chelatase-relatedprotein; IPR020568:Ribosomal protein S5 domain 2-typefold; IPR025158:Mg chelatase-related protein, C-terminaldomain; IPR027417:P-loop containing nucleosidetriphosphate hydrolase;
long-mer1011	NC_010513	564437	564472	GTGCGGAGGCGTGTCACTGATTCCAGGACTTTGCAA	NC_010513.532	NC_010513.532	563210	564730	+	AutoIPR: IPR001208:Mini-chromosome maintenance,DNA-dependent ATPase; IPR004482:Mg chelatase-relatedprotein; IPR020568:Ribosomal protein S5 domain 2-typefold; IPR025158:Mg chelatase-related protein, C-terminaldomain; IPR027417:P-loop containing nucleosidetriphosphate hydrolase;
long-mer1012	NC_010513	564525	564558	GTCATTGCTGTTTGGATGTGACCGACCAGCAGTT	NC_010513.532	NC_010513.532	563210	564730	+	AutoIPR: IPR001208:Mini-chromosome maintenance,DNA-dependent ATPase; IPR004482:Mg chelatase-relatedprotein; IPR020568:Ribosomal protein S5 domain 2-typefold; IPR025158:Mg chelatase-related protein, C-terminaldomain; IPR027417:P-loop containing nucleosidetriphosphate hydrolase;
long-mer1013	NC_010513	564598	564643	TTCAATGCAACGGATTCTACGAGTAGCACGCACGATTGCTGATTTG	NC_010513.532	NC_010513.532	563210	564730	+	AutoIPR: IPR001208:Mini-chromosome maintenance,DNA-dependent ATPase; IPR004482:Mg chelatase-relatedprotein; IPR020568:Ribosomal protein S5 domain 2-typefold; IPR025158:Mg chelatase-related protein, C-terminaldomain; IPR027417:P-loop containing nucleosidetriphosphate hydrolase;
long-mer1014	NC_010513	564721	564759	CATTGCTTAAGCATTCGCCAAGCTATGTAGATGGATTGA	NC_010513.532	NC_010513.532	563210	564730	+	AutoIPR: IPR001208:Mini-chromosome maintenance,DNA-dependent ATPase; IPR004482:Mg chelatase-relatedprotein; IPR020568:Ribosomal protein S5 domain 2-typefold; IPR025158:Mg chelatase-related protein, C-terminaldomain; IPR027417:P-loop containing nucleosidetriphosphate hydrolase;
long-mer1014	NC_010513	564721	564759	CATTGCTTAAGCATTCGCCAAGCTATGTAGATGGATTGA	NC_010513.533	NC_010513.533	564678	564836	+	
long-mer1015	NC_010513	564818	564873	GTTTCAAGGCCTGTTGTAATCTTGTATACAACAGGCATGTTAGTTATGCGGTAGTT	NC_010513.533	NC_010513.533	564678	564836	+	
long-mer1016	NC_010513	564930	564994	AGAGTGCTTTATGAATACAAGCAATCTCTATAATATATAAACTAGTTCTTTGATGATTATCGATT	NA
long-mer1017	NC_010513	565001	565040	AAATTTGACTCAGGAATTAAAATTTTTCATGAATACCTAT	NA
long-mer1018	NC_010513	565071	565113	AGGTTGCTGAATATTTGTATAATTATAATTCCATCATGGATTG	NA
long-mer1019	NC_010513	565270	565312	AAGAATAGGAACTGAAATTTTTAAATAGTATTATTCTTAAAGT	NA
long-mer1020	NC_010513	565351	565393	GTCTTAATAAACGTGAATTCTTATTGAGATGATATTCACCGAT	NA
long-mer1021	NC_010513	565442	565503	AGTAGTAGTAAATATCTTCTTTACTATAATCAAATGGTTAGATTCTCTCTATGATATCCGTG	NA
long-mer1022	NC_010513	565505	565559	AATATTTCTCAGATATATTCTCATTTAGAAGCTGCAGAGAAAGTACTGGTAGCTA	NA
long-mer1023	NC_010513	565729	565790	GGTGCTGCGACAACTGAATATATGGTTTGTCCAACTCGCACTAATGTTTGTAATAGCATGCT	NA
long-mer1024	NC_010513	565792	565820	CTTAAAGCGGACCTATTTGTGAGAAATGA	NA
long-mer1025	NC_010513	565838	565872	AGAACGGGTGATCCGCTCCTGCGTGGTGAGAGTTA	NA
long-mer1026	NC_010513	565877	565923	TGCTGAGTTCTTATAAAAGATTTACAAGAATGGTTGATGCTGCTGTT	NA
long-mer1027	NC_010513	565962	566025	TTTCTGGATAGTATCGAGGATACTAAGGATGCTTTGGGCAGGTTATGGAAGAAGTATCTACGCC	NA
long-mer1028	NC_010513	566151	566182	TGTAAATTGCCGTGTGAGTGATGTGTGTTGAT	NA
long-mer1029	NC_010513	566331	566393	TGTGGAGGCTATTAACGATCTTCTTTTTTTGATTTGCGTCGGTCCAGTGTGTTGGATGTCATC	NA
long-mer1030	NC_010513	566419	566458	GCAGCCATCAGTGTGATGGTGATTCAATTGGGGATAAAAA	NA
long-mer1031	NC_010513	566534	566576	ATCGTAATATCCCTATACTGAAGGATTGTCTGCCTCCTAATCA	NA
long-mer1032	NC_010513	566706	566932	TCATCAAATTTTAATCTTGAAAACTTTTGTTGTTTTTATCTCATCAAAAGTCAGCTATTTTTCTATGAATCATAATTAATGCCTTATTGTTTGTTTACCTAACGAATCGGAGCTACTTTTTTTACTCTTTTTTATTCATTTATATGAATGAGGTGTCATCGCTGGTCCTTCGAATAATGGAAATTAACATGGTCACCAACTATATTCAATCAAATAAAAATAGAGAT	NA
long-mer1033	NC_010513	566940	566997	ATCGATAAAAATGACATTGAGATTCTCTTACTTTGAGGTAAATGTTGCGATGACCTTC	NA
long-mer1034	NC_010513	567021	567145	GTCTTGATAATAGTAATTTCTGTTTTCTCCAAAGTTTTAATTATGACTTGTCAGTGCTTCTATATTGATTATTTTTGTGAGTTCGATTTTTTATTAAATTTAAGATTTATGGAAATTTGTGCGTA	NA
long-mer1035	NC_010513	567161	567268	AATTTTGTGGGTTTATTGGATCGTCATTTTGATAGGAAAGAGGTTTGCATATTTTATTTTTAATGAATTAAAAAAGAGAATGCTTGTGTGCGTGATGAACACAGTCTT	NA
long-mer1036	NC_010513	567282	567486	TTGCATTTAGTAATGCTGGCGAGTATGGAGATAGTATGGTGCAAATGTCTATCTATCCACTTCGTATGCTTTTCAGAGACTAGATGACCCAAATGGTCGTGACGAGCAATTGTTAAGGTAGTCCTTGCTATTATCGGAGCGGAGAAGGTTAATTTGATCGGCTATATATATAGTCATGGTGGATTGACTGTCTGTTACGTAGCCG	NA
long-mer1037	NC_010513	567530	567790	ACCTCATCATGGTTCGGAATTTGCAGATTACTTTGAGGAGCTGTTGAGTAAGAGTCCAATTAGGCTGTTCTCGTCGATGTTGTGTGGCCTTAGTAATGCATTCGCCTGGATAACAGCTACTAGGATATGTTTGCTGCGTTGAAGAGTTTAACGACATTGCCAGCAGTGATATTTAGCGAGGATTATCCAAGTGTTGGCCTCAGTAAACTTGCTTCATGTGAGGGGTTGTATCAATTAGGAGGAGTGATGATCAATCGCGGC	NC_010513.534	NC_010513.534	567656	567856	+	
long-mer1038	NC_010513	567802	567847	TGATGGGATGGTCTCTACGTGCAGTTCCATGTTCTGTTTTGATGAA	NC_010513.534	NC_010513.534	567656	567856	+	
long-mer1039	NC_010513	567900	567992	TAATACGTACTCATATGAATCTTCTGAAAATGCAGAGTCTTTGAGTGATAAAAAAATCGTCTGTCAATTATAGTATTGTGCTTTACTTGATAT	NA
long-mer1040	NC_010513	568043	568277	ACTGCCAGCAACTGATGTTGGCGCACTCGATTTATCCCTATCGCCAATATCAAATAATCTATTAAAAATAGTCACGGTTGGAGAGGGAAAAACCACCAATCGGCTATTAAGGTTGCCCGTTTATTTTACGGTGTCAACGGTGTTGCCCCAATCACTGGCTGGTTGCATGGTTGTCGTTTGATGCGTATGGGTATCTTGTAAGAGTGAGTGAGGTGCGGGATTTTTTCTATTATTT	NA
long-mer1041	NC_010513	568282	568324	ACTGCACAGAATGATCTAACGTCTCCCGCACTTGATGAACTTG	NA
long-mer1042	NC_010513	568327	568396	ACACATGAGATTGTTAAACAATTGCATGACACGTCTGTGCAGGTTGAGCCGCAGGATGTTTGGACACGTT	NA
long-mer1043	NC_010513	568431	568497	AGACATGGGCATGGTACCTTGCTTGGCGACAAGCTGGACTTTTTGACGGTACAACGTGCACTTGATC	NA
long-mer1044	NC_010513	568508	568807	TCTTGCGGCTCGAATGCTAGGCGACTGGAGTGAGCCATTTTTCGGCGTGGAACAGCAACGGCAGCGCTACGATTTGGAGCGTCTCAAGATCGTTGACGATCAATAGCTGACAGATGAGCAGAAGAAGAGCGCCTTGTTGCTCTTGAACAGAAGCTTCTATCGAAAGTACAGGAAGAGCGTGTAAAAATCCAACGGCAGCAGGATGCTGTTGTGAAAATTATCTAACTCCAGAAGGATGATGTGACACCTGATGGGATGCGCCTGCAAATTGTGGGCTTTCTTGGTCCTGAGGTTGCTTAT	NA
long-mer1045	NC_010513	568825	569008	AAGGCAGGATGAGATTTGGCAAGAAAAATATAAGAATTACGCAGCGCAGCACGCGTAAATCGAAATACAGCAACTAGAACCCAAAGAGCACGATGTACAGGTCGAAAAAACTTGCTGCAGCGAATTTTCACGAAGCCAGGTGAAGCGTTGCGTGCTGCAATCCCTTGATCAGTAAATTGCTGGT	NA
long-mer1046	NC_010513	569045	569138	GGCGATATGGAGCATTTTGGACTATAGAAACGCGTTTAAGTGTTTGGGTGTAGTACTTGGTAGAGGCTTTTCACAAGATGTGCACTTGATCTTA	NA
long-mer1047	NC_010513	569161	569248	TTACACGTCTTCAGGACCTCGGTTGAACAGACTGCAATAGTTTCTTAGTTGTCTTTTAGTTACCCTGTTGGATCAGCATGGCAAATGA	NA
long-mer1048	NC_010513	569320	569385	AATGTGAAGTTCCGTCCGCTGTATGAATGCTCATGTGGTTGAATTGATTGGTGCCCGGGGCGGGAG	NA
long-mer1049	NC_010513	569478	569520	GATTGGCGCAAGAATGTGAACCGCCTAGTGGCGTCTATACGGT	NA
long-mer1050	NC_010513	569526	569582	GCCGGTACGTTATCTTAAGTATTCTAGGTTTTATCCTGTAGGCGGACAAGTATTTTT	NA
long-mer1051	NC_010513	569760	569802	TGAAATTGAGCTTGAGGAACTTCAAGCTGCGCGACATTTGCGT	NC_010513.536	NC_010513.536	569590	570882	+	AutoIPR: IPR017476:UDP-glucose/GDP-mannosedehydrogenase;
long-mer1052	NC_010513	570097	570132	CTACAGGACATCTGCAAGATTCTTTCAGGTTCCACC	NC_010513.536	NC_010513.536	569590	570882	+	AutoIPR: IPR017476:UDP-glucose/GDP-mannosedehydrogenase;
long-mer1053	NC_010513	570264	570306	GTTGGTCAATGAGTTGGCATTAATCTTTGATCGGCTCGGTATC	NC_010513.536	NC_010513.536	569590	570882	+	AutoIPR: IPR017476:UDP-glucose/GDP-mannosedehydrogenase;
long-mer1054	NC_010513	570384	570426	TTGCATCGGTGTGGATCCTTATTATTTGTTGCACAAATCCGAG	NC_010513.536	NC_010513.536	569590	570882	+	AutoIPR: IPR017476:UDP-glucose/GDP-mannosedehydrogenase;
long-mer1055	NC_010513	570617	570659	ATTTGGTGCGCATGTTCAGGAATTTAGGTGCGCAAGTCGATGT	NC_010513.536	NC_010513.536	569590	570882	+	AutoIPR: IPR017476:UDP-glucose/GDP-mannosedehydrogenase;
long-mer1056	NC_010513	570711	570753	GTTGTGTACGGAGCCCAAGGCTGGTGCTTATGATGCAATTGTG	NC_010513.536	NC_010513.536	569590	570882	+	AutoIPR: IPR017476:UDP-glucose/GDP-mannosedehydrogenase;
long-mer1057	NC_010513	570936	571002	GCGTTTGTGATCTCGTATGTATTCCGGAGTTTGTCTTGTAAAACGTTTGCAATGAGTGCTGCTTGGG	NC_010513.537	NC_010513.537	570897	571112	+	
long-mer1058	NC_010513	571039	571081	GTCTGATGTTCTTGTGGTTGGTGAAGCAGGAGATGAGCAGTGA	NC_010513.537	NC_010513.537	570897	571112	+	
long-mer1059	NC_010513	571083	571131	GTGCCGAAATTATCTTGCCAGGGCATATAACAACCAATCATAGTTTCTG	NC_010513.537	NC_010513.537	570897	571112	+	
long-mer1060	NC_010513	571199	571241	TTCTCAAAGTTGGTCGAGCAGACCATTATTGAGGGTGATGTGT	NA
long-mer1061	NC_010513	571253	571295	AGCAGATGTTAACGATGGAGCAGAGATGTCTGGGGTGATCTTG	NA
long-mer1062	NC_010513	571302	571344	ATGCCGTTCTCAGATTCTTTGTATCTTGAGGTGGTATAGGGCG	NA
long-mer1063	NC_010513	571460	571502	TGTTATTACCCATTCTTGTGGGGTTAGTTACTATTGGTGCTTT	NA
long-mer1064	NC_010513	571563	571604	GTTATAAGTGCATGATATTCCGGATGAATTCAGTATTTCTGT	NA
long-mer1065	NC_010513	571640	571685	GTGGTGTTGTTTTCTACTTAGCGATGTTGGGTGAACCAGATGCTGT	NA
long-mer1066	NC_010513	571756	571798	GGCAAGAGAGTTAGTTCAGATGTTTACCGTTATTTTTGATTGT	NA
long-mer1067	NC_010513	571801	571843	TCATTTGCTGGGCTCCATTTGTGTTCGCTGCTATACATTCCCG	NA
long-mer1068	NC_010513	571889	571916	AACGAAGGGAACATGTTTGTAATTACTG	NA
long-mer1069	NC_010513	571919	571961	ATTGCTCAGGGGTAATTAGGGGGCATGACACATAGGAAGAGAT	NA
long-mer1070	NC_010513	572221	572263	AGAACCAATTTGGCTCTTCTCTGCACGATGATTGCGAGTCATC	NC_010513.538	NC_010513.538	572017	572478	-	
long-mer1071	NC_010513	572492	572525	GGGATAGTTAATTTTGTCCATGGGAATGCATAAG	NA
long-mer1072	NC_010513	572921	572989	GGCGTGCGACCTTGAAAGGATAGTTCTGTATGTTCTTTGCTGGAAGGGGGTTAAAGAGTAGTTTTCCTG	NC_010513.539	NC_010513.539	572888	573166	-	
long-mer1073	NC_010513	573008	573050	GACTGAGCAGATGAAGATTGGTTCCTCTCGATAGTTTTTCTCC	NC_010513.539	NC_010513.539	572888	573166	-	
long-mer1074	NC_010513	573058	573094	AAACATAATAAAAGCCTCCTAATTCTAGTTTAGGCAA	NC_010513.539	NC_010513.539	572888	573166	-	
long-mer1075	NC_010513	573107	573128	GGATAGCATTAAGTTAATTAAC	NC_010513.539	NC_010513.539	572888	573166	-	
long-mer1076	NC_010513	573210	573266	GGACTTTTGATTAAATCAACATATAGCTATGAGCGATTTTAATCTTGCTGTAACCTC	NA
long-mer1077	NC_010513	573336	573378	TTATCTTTCTTCTCTTTGTGGAGCATAGTAATTAGACTTACTC	NA
long-mer1078	NC_010513	573555	573592	GCTTGACTCTGGGGTTATGATTATAATGATCGGCTTGA	NA
long-mer1079	NC_010513	573596	573625	ATTTTAAATACTCATATTTTTAATTACTTG	NA
long-mer1080	NC_010513	573627	573667	ATCGTAATTAATGGGAAATCAGTTTAAGGGCTGTGGATAGT	NA
long-mer1081	NC_010513	573695	573738	TTCCAAAGGCTTCCCGCTTACATTCATTAGCGACGTGTTATGCA	NA
long-mer1082	NC_010513	573768	573810	TTTTATTTGGTGTTCAGCTATCTATAAGGGTTTCTAAAATTTT	NA
long-mer1083	NC_010513	573822	573846	TGTGTAGGGATTCTTCTTGTCCATA	NA
long-mer1084	NC_010513	573927	573969	CTACCAATTCCGCCACACCGGTAATGCTTTTTTAAGCAGCCAA	NA
long-mer1085	NC_010513	574014	574074	GAAATGATGGTTTTGTAGTAACTTATTGATATATATTTATTTTTTTCATGGATTAAAGGGG	NA
long-mer1086	NC_010513	574118	574160	TATTTTGAGGAATTGATTGGGCGTCAATAATTTTTACTGGACG	NA
long-mer1087	NC_010513	574274	574338	CTATAGGTGAGGGCGGGCTGATTGCCTTTATCCGGTTCAACTATACTTTCACTAAAAATTCGTAC	NA
long-mer1088	NC_010513	574513	574555	AGGTGCCAGCTAAAGTGATTGGGCAGCGCTTCGGTGAAAAGGT	NC_010513.541	NC_010513.541	574371	575666	+	AutoIPR: IPR005215:Trigger factor;IPR027304:Trigger factor/SurA domain;
long-mer1089	NC_010513	574634	574676	TGCAGCCCGTATCGATCATGCCAACGAGGGGGGGCTTAATTTT	NC_010513.541	NC_010513.541	574371	575666	+	AutoIPR: IPR005215:Trigger factor;IPR027304:Trigger factor/SurA domain;
long-mer1090	NC_010513	574721	574763	ATCCAAGCTTGGGGTGGTTCGGCGTACCGCCAAAGTGACCGAC	NC_010513.541	NC_010513.541	574371	575666	+	AutoIPR: IPR005215:Trigger factor;IPR027304:Trigger factor/SurA domain;
long-mer1091	NC_010513	574883	574925	TGAACGTTTGCCGATTGAAGGGGTCGAAGCCGGTAGCACCATT	NC_010513.541	NC_010513.541	574371	575666	+	AutoIPR: IPR005215:Trigger factor;IPR027304:Trigger factor/SurA domain;
long-mer1092	NC_010513	574976	575018	ATCTAAGGGAGATGAAAATGTACTGGATGTAACTTTTCCCGAT	NC_010513.541	NC_010513.541	574371	575666	+	AutoIPR: IPR005215:Trigger factor;IPR027304:Trigger factor/SurA domain;
long-mer1093	NC_010513	575303	575345	AATGTTAGCTAAGCAGATTGAACAGATTCGACTGAGTGGTCGT	NC_010513.541	NC_010513.541	574371	575666	+	AutoIPR: IPR005215:Trigger factor;IPR027304:Trigger factor/SurA domain;
long-mer1094	NC_010513	575543	575585	TGATCCCAAACTGATGGAGGGTGTACAGAGCTTGGTGATGGAG	NC_010513.541	NC_010513.541	574371	575666	+	AutoIPR: IPR005215:Trigger factor;IPR027304:Trigger factor/SurA domain;
long-mer1095	NC_010513	575730	575772	AATAACAAAGTGAGTTCCTTGCGTGCCTCTGTGCTGAACGTAT	NA
long-mer1096	NC_010513	575893	575935	TTTATTAAAGGAACGTCTCATTTTTCTGGTTGGCCCTATTGAC	NC_010513.542	NC_010513.542	575804	576430	+	AutoIPR: IPR001907:ATP-dependent Clp proteaseproteolytic subunit; IPR023562:Clp protease proteolyticsubunit /Translocation-enhancing protein TepA;IPR029045:ClpP/crotonase-like domain;
long-mer1097	NC_010513	576112	576154	TGCTTCTATGGGGGCGTTGTTACTGGCTTCAGGTGCGTCTGGT	NC_010513.542	NC_010513.542	575804	576430	+	AutoIPR: IPR001907:ATP-dependent Clp proteaseproteolytic subunit; IPR023562:Clp protease proteolyticsubunit /Translocation-enhancing protein TepA;IPR029045:ClpP/crotonase-like domain;
long-mer1098	NC_010513	576190	576251	CCATCAACCGTTAGGTGGTTTTCAGGGCCAAGCTACTGACGTCGACATTCATGCGCGTGAGA	NC_010513.542	NC_010513.542	575804	576430	+	AutoIPR: IPR001907:ATP-dependent Clp proteaseproteolytic subunit; IPR023562:Clp protease proteolyticsubunit /Translocation-enhancing protein TepA;IPR029045:ClpP/crotonase-like domain;
long-mer1099	NC_010513	576493	576535	ATCTTGTGGTATTGTCATGGGCAAATCTGCATATATACCTACC	NA
long-mer1100	NC_010513	576553	576595	AAAGCATGAGCGAAGACCGGCTAAGCCGTTCTGGTGACGGAAA	NC_010513.543	NC_010513.543	576558	577838	+	AutoIPR: IPR004487:Clp protease, ATP-bindingsubunit ClpX; IPR017730:Chaperonin ClpB; IPR027417:P-loopcontaining nucleoside triphosphate hydrolase;
long-mer1101	NC_010513	576707	576749	TATTCGCGAGGAACTGGAAGAAAAGTCGCAATCTGCGCGTTCC	NC_010513.543	NC_010513.543	576558	577838	+	AutoIPR: IPR004487:Clp protease, ATP-bindingsubunit ClpX; IPR017730:Chaperonin ClpB; IPR027417:P-loopcontaining nucleoside triphosphate hydrolase;
long-mer1102	NC_010513	577265	577307	ATTCCTGCAGGTCGATACCAAGAATATTTTATTCATCTGTGGC	NC_010513.543	NC_010513.543	576558	577838	+	AutoIPR: IPR004487:Clp protease, ATP-bindingsubunit ClpX; IPR017730:Chaperonin ClpB; IPR027417:P-loopcontaining nucleoside triphosphate hydrolase;
long-mer1103	NC_010513	578158	578200	ACGGCTGACATTGACGATCCTAGTGCGGTTGATTTGCATACCA	NC_010513.544	NC_010513.544	577990	580461	+	AutoIPR: IPR004815:Lon protease,bacterial/eukaryotic-type; IPR015947:PUA-like domain;IPR020568:Ribosomal protein S5 domain 2-type fold;IPR027065:Lon protease; IPR027417:P-loop containingnucleoside triphosphate hydrolase;
long-mer1104	NC_010513	578670	578712	TGAGTACTATCTCAATGAGCAAATGAAGGCGATCCAGAAGGAG	NC_010513.544	NC_010513.544	577990	580461	+	AutoIPR: IPR004815:Lon protease,bacterial/eukaryotic-type; IPR015947:PUA-like domain;IPR020568:Ribosomal protein S5 domain 2-type fold;IPR027065:Lon protease; IPR027417:P-loop containingnucleoside triphosphate hydrolase;
long-mer1105	NC_010513	579096	579138	TATTGCTAAGGCGACCAATCGTAAGTTCGTACGGATGTCTTTG	NC_010513.544	NC_010513.544	577990	580461	+	AutoIPR: IPR004815:Lon protease,bacterial/eukaryotic-type; IPR015947:PUA-like domain;IPR020568:Ribosomal protein S5 domain 2-type fold;IPR027065:Lon protease; IPR027417:P-loop containingnucleoside triphosphate hydrolase;
long-mer1106	NC_010513	579411	579453	TTCGCTGAACATTCCTGGTCCGTTGCTTGATCGCATGGAAGTG	NC_010513.544	NC_010513.544	577990	580461	+	AutoIPR: IPR004815:Lon protease,bacterial/eukaryotic-type; IPR015947:PUA-like domain;IPR020568:Ribosomal protein S5 domain 2-type fold;IPR027065:Lon protease; IPR027417:P-loop containingnucleoside triphosphate hydrolase;
long-mer1107	NC_010513	579471	579513	TACTGAGGACGAAAAACTCAATATTGCTACCCGTTACTTGGTA	NC_010513.544	NC_010513.544	577990	580461	+	AutoIPR: IPR004815:Lon protease,bacterial/eukaryotic-type; IPR015947:PUA-like domain;IPR020568:Ribosomal protein S5 domain 2-type fold;IPR027065:Lon protease; IPR027417:P-loop containingnucleoside triphosphate hydrolase;
long-mer1108	NC_010513	579521	579563	AGATTAGAGCCAATGGTTTGGGTGTTGAGGAATTGGCGATTGG	NC_010513.544	NC_010513.544	577990	580461	+	AutoIPR: IPR004815:Lon protease,bacterial/eukaryotic-type; IPR015947:PUA-like domain;IPR020568:Ribosomal protein S5 domain 2-type fold;IPR027065:Lon protease; IPR027417:P-loop containingnucleoside triphosphate hydrolase;
long-mer1109	NC_010513	579579	579621	CGACATTGTGCGCTACTACACACGTGAGTCTGGAGTGCGTAAC	NC_010513.544	NC_010513.544	577990	580461	+	AutoIPR: IPR004815:Lon protease,bacterial/eukaryotic-type; IPR015947:PUA-like domain;IPR020568:Ribosomal protein S5 domain 2-type fold;IPR027065:Lon protease; IPR027417:P-loop containingnucleoside triphosphate hydrolase;
long-mer1110	NC_010513	579825	579867	GGCTTGGACAGAAGTCGGTGGGGATTTGTTGCAAATCGAATCT	NC_010513.544	NC_010513.544	577990	580461	+	AutoIPR: IPR004815:Lon protease,bacterial/eukaryotic-type; IPR015947:PUA-like domain;IPR020568:Ribosomal protein S5 domain 2-type fold;IPR027065:Lon protease; IPR027417:P-loop containingnucleoside triphosphate hydrolase;
long-mer1111	NC_010513	580372	580414	GGTAAGAGCAAACCGCGTAAGCCCCATTCGCGTGTGTCTACTG	NC_010513.544	NC_010513.544	577990	580461	+	AutoIPR: IPR004815:Lon protease,bacterial/eukaryotic-type; IPR015947:PUA-like domain;IPR020568:Ribosomal protein S5 domain 2-type fold;IPR027065:Lon protease; IPR027417:P-loop containingnucleoside triphosphate hydrolase;
long-mer1112	NC_010513	581135	581190	CCGTCCGCTCCGCCATATTACCTGAGTTCTCTCAGGCTCTCTTAATTTAACTATTC	NA
long-mer1113	NC_010513	581423	581496	TGTTGTCAGTCACTAAAGCTGACATCCGTGTCTTTACGTTAAACAAGTGGCGTCGCTTCAAGCAGGTTAAAATC	NA
long-mer1114	NC_010513	581675	581717	TTCGCCGACTTGGTGGAAGTCAGCACCTGCTTTTTGGCCAATA	NC_010513.547	NC_010513.547	581535	583502	+	AutoIPR: IPR000297:Peptidyl-prolyl cis-transisomerase, PpiC-type; IPR023058:Peptidyl-prolyl cis-transisomerase, PpiC-type, conserved site; IPR027304:Triggerfactor/SurA domain;
long-mer1115	NC_010513	582198	582240	CTTGATATGGCTGAGATTAGCAATATGCAGATCAAAGAATGGT	NC_010513.547	NC_010513.547	581535	583502	+	AutoIPR: IPR000297:Peptidyl-prolyl cis-transisomerase, PpiC-type; IPR023058:Peptidyl-prolyl cis-transisomerase, PpiC-type, conserved site; IPR027304:Triggerfactor/SurA domain;
long-mer1116	NC_010513	582356	582398	CTACGATGCCCAGCAACGCGGTGAGGCTCAAAATGAGCAACGT	NC_010513.547	NC_010513.547	581535	583502	+	AutoIPR: IPR000297:Peptidyl-prolyl cis-transisomerase, PpiC-type; IPR023058:Peptidyl-prolyl cis-transisomerase, PpiC-type, conserved site; IPR027304:Triggerfactor/SurA domain;
long-mer1117	NC_010513	582495	582537	CCCGGTGCCGATTTTGCTGCGTTGGCCCGCATTAACTCACAGG	NC_010513.547	NC_010513.547	581535	583502	+	AutoIPR: IPR000297:Peptidyl-prolyl cis-transisomerase, PpiC-type; IPR023058:Peptidyl-prolyl cis-transisomerase, PpiC-type, conserved site; IPR027304:Triggerfactor/SurA domain;
long-mer1118	NC_010513	582744	582786	GCAGAACAAACCAAGGAGGACCTTGATAAGGAATTCAACGATG	NC_010513.547	NC_010513.547	581535	583502	+	AutoIPR: IPR000297:Peptidyl-prolyl cis-transisomerase, PpiC-type; IPR023058:Peptidyl-prolyl cis-transisomerase, PpiC-type, conserved site; IPR027304:Triggerfactor/SurA domain;
long-mer1119	NC_010513	583636	583760	TTTTTCTTCGGCTTCTTCTGCGCTGATTGTTATGTTGAGTGGGCAGGCTTTGTGATGGTTGCTAGATGCTTCTCTATTGATGCGATATTTGGAGCATATTATTAGGTATTAGTACCGAAGCGAGT	NA
long-mer1120	NC_010513	583832	583856	TAATAGTCAAAAATTGAGTGCGTTG	NA
long-mer1121	NC_010513	583943	583985	TACTTATCACTATACGCATTGAGACATACGGTATGTCGGTGGT	NA
long-mer1122	NC_010513	584068	584110	ATGTTTTGTACTTAGGTATTTGGGGATAATTATTGGAAAATGC	NA
long-mer1123	NC_010513	584168	584210	AGTGCCATCAAAGGCATTGACAATGAACGTTTATAGCCTATTG	NA
long-mer1124	NC_010513	584286	584328	TGATTGCTTTACATCAGGTGTTCAGGGGCTAATTATCTCGTGA	NA
long-mer1125	NC_010513	584432	584474	TCATGCTGTTAAAGGATGCTTATTTTTAAGGTTCGATCTACTA	NA
long-mer1126	NC_010513	584561	584626	AGGTAATCCCTTTAGACTGTTGCTGTTTCACCTTGGCTGACGCGAGTTCCCGTGCAGTCTGGTTAC	NA
long-mer1127	NC_010513	584670	584702	TTTTTTCTTTCCCTTTCTATGTGGTTGTAGCAG	NA
long-mer1128	NC_010513	584704	584748	GCATATATTAAGGGAGTTTAGTTTATGCTTCTTGTTATTCTGGAT	NA
long-mer1129	NC_010513	585266	585308	AGTTGCTTGTTTGATGGGGACAAAGTTTTTCTTGCCTTACGAA	NC_010513.548	NC_010513.548	584754	585791	+	AutoIPR: IPR007427:Protein of unknown functionDUF475;
long-mer1130	NC_010513	585416	585452	GGGGCCGGGGAAGCGCTCCGGCGTCGCTGCGTTCCTG	NC_010513.548	NC_010513.548	584754	585791	+	AutoIPR: IPR007427:Protein of unknown functionDUF475;
long-mer1131	NC_010513	585791	585833	AGCGGCATCTATTTTTATTACCGGGTAGGCAACGCTTCCTTGT	NA
long-mer1132	NC_010513	586103	586145	GTGCGTGTCGTGGTGGTGGTGCCGTATCGCTTGCGTAACGGCC	NC_010513.549	NC_010513.549	586094	586318	+	
long-mer1133	NC_010513	586230	586292	TGAGTTCCAAGATGATGCGTTGTTCTGAGTGCGCTTTGCTGATGTTACTAACAGTGATTCGCA	NC_010513.549	NC_010513.549	586094	586318	+	
long-mer1134	NC_010513	586400	586437	GACCTGTTTTGAGCAGGAATAGTCAGTTGTGTCTTGTT	NA
long-mer1135	NC_010513	586619	586697	TTGTTGGCCCAGGTTGATCTTACGTCTTCAGGAGCGTTTGGAGGTACAGCCCCCCCCTGCAGGGGGGTATGACTATCCA	NA
long-mer1136	NC_010513	586757	586801	TCGACGCGGTTCCTGTCTGCCAGTCCCGTTGCGTAAAACAGCTGA	NA
long-mer1137	NC_010513	587037	587079	ACCCAATCCTGGCCATGTCGCCGGGTCTGTTCCGCCTGTTGCG	NC_010513.550	NC_010513.550	586993	589485	+	AutoIPR: IPR000788:Ribonucleotide reductaselarge subunit, C-terminal; IPR008926:Ribonucleotidereductase R1 subunit, N-terminal;
long-mer1138	NC_010513	588890	588932	AAGCTGAGCAATACAGCGACGTGTTGTATGAACGCATTAATTA	NC_010513.550	NC_010513.550	586993	589485	+	AutoIPR: IPR000788:Ribonucleotide reductaselarge subunit, C-terminal; IPR008926:Ribonucleotidereductase R1 subunit, N-terminal;
long-mer1139	NC_010513	589122	589308	CATGAGTACTGCGCAGATTGCTGGTTCCACTGCGTCAATCGACCCCGTCTATAGCGCGTTTTACTACGAAGAGAAAAAGGATTACCGCCGCCCGGTTGCAGCACCCGGATTGTCGCTGGATACGTGGCCGTATTATGAGAAGGGGGCTTATAAGCTCGACCAGTTTGCGAGCATACGCCAGAATGCC	NC_010513.550	NC_010513.550	586993	589485	+	AutoIPR: IPR000788:Ribonucleotide reductaselarge subunit, C-terminal; IPR008926:Ribonucleotidereductase R1 subunit, N-terminal;
long-mer1140	NC_010513	589353	589413	TGTGCCAAGTACCATCCGTGCCAGCACGTTGTTGGATCTGCACATGACCGCTTGGCGTGAG	NC_010513.550	NC_010513.550	586993	589485	+	AutoIPR: IPR000788:Ribonucleotide reductaselarge subunit, C-terminal; IPR008926:Ribonucleotidereductase R1 subunit, N-terminal;
long-mer1141	NC_010513	589979	590021	GAACCGTGTGTTTGAGATCGCCCGGACCCATCCGACCATTCTC	NC_010513.551	NC_010513.551	589563	590603	+	AutoIPR: IPR000358:Ribonucleotide reductasesmall subunit; IPR009078:Ferritin-like superfamily;
long-mer1142	NC_010513	590216	590252	CGATGAATTGGCCCACACCAAATTCATCAGCGAAGTG	NC_010513.551	NC_010513.551	589563	590603	+	AutoIPR: IPR000358:Ribonucleotide reductasesmall subunit; IPR009078:Ferritin-like superfamily;
long-mer1143	NC_010513	590349	590391	CAGTGGACTGGTGAGGTACTTAATGGCATTGACGGTATTGACG	NC_010513.551	NC_010513.551	589563	590603	+	AutoIPR: IPR000358:Ribonucleotide reductasesmall subunit; IPR009078:Ferritin-like superfamily;
long-mer1144	NC_010513	590402	590475	GATCCGCTACGTGAAGTACCGGGCTAATAAAATGGCTGGCATGCTTGGTATCGAGACGCTGTACACCGAGACTA	NC_010513.551	NC_010513.551	589563	590603	+	AutoIPR: IPR000358:Ribonucleotide reductasesmall subunit; IPR009078:Ferritin-like superfamily;
long-mer1145	NC_010513	590758	590794	TCCACGTACCTACACGTTATTCTTGCTTGGCACCTGG	NC_010513.552	NC_010513.552	590615	591097	+	AutoIPR: IPR010088:Ribonucleotidereductase-associated flavodoxin, putative;IPR029039:Flavoprotein-like;
long-mer1146	NC_010513	590815	590842	CCCGTTCGAGATGAAGCGTTTCATTGCC	NC_010513.552	NC_010513.552	590615	591097	+	AutoIPR: IPR010088:Ribonucleotidereductase-associated flavodoxin, putative;IPR029039:Flavoprotein-like;
long-mer1147	NC_010513	590860	590905	TGGCAAGCCACCCTCGGTCGCGGTGTTTGGTACAGGCGAGACACAA	NC_010513.552	NC_010513.552	590615	591097	+	AutoIPR: IPR010088:Ribonucleotidereductase-associated flavodoxin, putative;IPR029039:Flavoprotein-like;
long-mer1148	NC_010513	590995	591037	GCATGGCGAGCGCGATGCGCGCGCCATTGTTGAATGGACTGAT	NC_010513.552	NC_010513.552	590615	591097	+	AutoIPR: IPR010088:Ribonucleotidereductase-associated flavodoxin, putative;IPR029039:Flavoprotein-like;
long-mer1149	NC_010513	595041	595083	GGGGATTCAGCTCCCTGACTGCTTTGCCGCAGTGTAAGTGTTT	NA
long-mer1150	NC_010513	598755	598797	GGCGGTGGCGAAACGGTAATCAGGATACATGGTTGGACTGTGA	NC_010513.562	NC_010513.562	598374	599360	-	AutoIPR: IPR001557:L-lactate/malatedehydrogenase;
long-mer1151	NC_010513	599418	599460	ACGGCAATGAAGTGTTGGATAACATGTCCATACAAGAAGTGGA	NA
long-mer1152	NC_010513	599577	599631	TTTGTTGATGATGTCGCCTTGTGCGATTGCATCGACCACATCCTGGCCATCAAGT	NC_010513.563	NC_010513.563	599493	599987	-	AutoIPR: IPR002130:Cyclophilin-typepeptidyl-prolyl cis-trans isomerase domain;IPR024936:Cyclophilin-type peptidyl-prolyl cis-transisomerase; IPR029000:Cyclophilin-like domain;
long-mer1153	NC_010513	599761	599784	TTATTGGTTTCATCTTCGAAGCGG	NC_010513.563	NC_010513.563	599493	599987	-	AutoIPR: IPR002130:Cyclophilin-typepeptidyl-prolyl cis-trans isomerase domain;IPR024936:Cyclophilin-type peptidyl-prolyl cis-transisomerase; IPR029000:Cyclophilin-like domain;
long-mer1154	NC_010513	600180	600233	CTTACCCTAGCTTCCTTACGAAGGGTGCAAAACCCCGGGTCGTTTCGCATGTCC	NC_010513.564	NC_010513.564	600228	602057	+	AutoIPR: IPR004540:Translation elongationfactor EFG/EF2; IPR006298:GTP-binding protein TypA;IPR011779:Sulphate adenylyltransferase, large subunit;IPR027417:P-loop containing nucleoside triphosphatehydrolase;
long-mer1155	NC_010513	600657	600716	CAGGTTTGGGACTTATTCGACTGTCTCGGTGCTACGCCAGAGCAGATGGACTTTCCGATT	NC_010513.564	NC_010513.564	600228	602057	+	AutoIPR: IPR004540:Translation elongationfactor EFG/EF2; IPR006298:GTP-binding protein TypA;IPR011779:Sulphate adenylyltransferase, large subunit;IPR027417:P-loop containing nucleoside triphosphatehydrolase;
long-mer1156	NC_010513	600938	601043	GGTGACGGTCATTGATCGCATAGGTAATAAACATAATGGTAAAGTTCTCCAGGTACTAGGTTTCCTTGGTCTGGAGCGTCATGAAGTTGAGGAAGCCCAGGCAGGC	NC_010513.564	NC_010513.564	600228	602057	+	AutoIPR: IPR004540:Translation elongationfactor EFG/EF2; IPR006298:GTP-binding protein TypA;IPR011779:Sulphate adenylyltransferase, large subunit;IPR027417:P-loop containing nucleoside triphosphatehydrolase;
long-mer1157	NC_010513	601115	601190	TGCGCTGCCAGCATTGAGCGTCGATGAACCGACAATCAGTATGACCTTTCAAGTCAATAATTCGCCATTTGCTGGG	NC_010513.564	NC_010513.564	600228	602057	+	AutoIPR: IPR004540:Translation elongationfactor EFG/EF2; IPR006298:GTP-binding protein TypA;IPR011779:Sulphate adenylyltransferase, large subunit;IPR027417:P-loop containing nucleoside triphosphatehydrolase;
long-mer1158	NC_010513	601229	601262	TCAGATCCGTGAACGCTTGGCTCGCGAAACTTTA	NC_010513.564	NC_010513.564	600228	602057	+	AutoIPR: IPR004540:Translation elongationfactor EFG/EF2; IPR006298:GTP-binding protein TypA;IPR011779:Sulphate adenylyltransferase, large subunit;IPR027417:P-loop containing nucleoside triphosphatehydrolase;
long-mer1159	NC_010513	601502	601571	CACGCGTAAAGCTCAGTTGTCAAATATGGAGTTGGATGGTAAAGGGCGTGTACGTTTGGATTACATTATC	NC_010513.564	NC_010513.564	600228	602057	+	AutoIPR: IPR004540:Translation elongationfactor EFG/EF2; IPR006298:GTP-binding protein TypA;IPR011779:Sulphate adenylyltransferase, large subunit;IPR027417:P-loop containing nucleoside triphosphatehydrolase;
long-mer1160	NC_010513	601637	601682	GTTCCACATCTTTGATCACTATGGTCCGAAAGCTGATGGTCCGATT	NC_010513.564	NC_010513.564	600228	602057	+	AutoIPR: IPR004540:Translation elongationfactor EFG/EF2; IPR006298:GTP-binding protein TypA;IPR011779:Sulphate adenylyltransferase, large subunit;IPR027417:P-loop containing nucleoside triphosphatehydrolase;
long-mer1161	NC_010513	601823	601886	TTCCAAGGATAATGACTTGACCGTCAATGCACTTCGAGAGAAACAATTGACAAATATTCGTGCT	NC_010513.564	NC_010513.564	600228	602057	+	AutoIPR: IPR004540:Translation elongationfactor EFG/EF2; IPR006298:GTP-binding protein TypA;IPR011779:Sulphate adenylyltransferase, large subunit;IPR027417:P-loop containing nucleoside triphosphatehydrolase;
long-mer1162	NC_010513	602144	602206	AAGCATTCAAGGGGGTGCTTAGCTTAGTTGGTGCTACTGGATTAGAACTACTTGGTCCTTTGC	NC_010513.565	NC_010513.565	602026	602559	+	AutoIPR: IPR021125:Protein of unknown functionDUF2127;
long-mer1163	NC_010513	602313	602346	GGCTGCAGTTGTGATGTTGGCTTACGGGGTACTG	NC_010513.565	NC_010513.565	602026	602559	+	AutoIPR: IPR021125:Protein of unknown functionDUF2127;
long-mer1164	NC_010513	602502	602544	GGTTGCAGTCTTGACGCGTGATTTGATTCGGCGTCGTTATGCC	NC_010513.565	NC_010513.565	602026	602559	+	AutoIPR: IPR021125:Protein of unknown functionDUF2127;
long-mer1165	NC_010513	602556	602618	TTAACTGACATGCAGTTCAGTGTTCTTCCCTGTGTGGCAATATTTCATATACGTATCAAACTG	NC_010513.565	NC_010513.565	602026	602559	+	AutoIPR: IPR021125:Protein of unknown functionDUF2127;
long-mer1166	NC_010513	602641	602720	AATCCGAATCGGTTATAAATTACTAACCAAGTATGCGCAATACGCAATAGCGAAGAAAGAATGAAATTAACGAAAATATG	NA
long-mer1167	NC_010513	602756	602817	ACTAATAAAAATTGTGATTTTCATCAATTGTGAAGGATTTGTTCCGCAAAGAAGTACTTGAG	NC_010513.566	NC_010513.566	602785	604047	+	AutoIPR: IPR003997:RTX secretion protein D,Gram-negative bacteria;
long-mer1168	NC_010513	602884	602905	TTTGCATCCAGCGTTATGGCAC	NC_010513.566	NC_010513.566	602785	604047	+	AutoIPR: IPR003997:RTX secretion protein D,Gram-negative bacteria;
long-mer1169	NC_010513	602933	602975	GGACTTACACTCGTAGATCCACTGTAACGGGGCAGCTTGTTCC	NC_010513.566	NC_010513.566	602785	604047	+	AutoIPR: IPR003997:RTX secretion protein D,Gram-negative bacteria;
long-mer1170	NC_010513	603006	603048	TGCCACGGGTATGGTAAGCCATATAAAAGTGTCAGAGGGGGCT	NC_010513.566	NC_010513.566	602785	604047	+	AutoIPR: IPR003997:RTX secretion protein D,Gram-negative bacteria;
long-mer1171	NC_010513	603279	603324	TCAGAAACAGATACAGATTGCTAATGAAACTTTGCAGCGTTTGAAG	NC_010513.566	NC_010513.566	602785	604047	+	AutoIPR: IPR003997:RTX secretion protein D,Gram-negative bacteria;
long-mer1172	NC_010513	603408	603450	GGCAATGCAACGTCAAGCTATGATGACGCGACGGTCTATTGCT	NC_010513.566	NC_010513.566	602785	604047	+	AutoIPR: IPR003997:RTX secretion protein D,Gram-negative bacteria;
long-mer1173	NC_010513	604116	604187	TTATATTATTTATATTAATCTGGACGCATGAATGATATTCTTAGTTTCTATGGTTTACGAGTAATATTTATT	NA
long-mer1174	NC_010513	606771	606851	TACCTGTCGTCAAGGCTTGGCTTGCAATGGATGGGTAACGTATTCGCACATCTACTTAAACTTCCATTGGAGTACTTTGAA	NC_010513.571	NC_010513.571	606114	608237	+	AutoIPR: IPR022514:NHPM bacteriocin system ABCtransporter, peptidase/ATP-binding protein;IPR027417:P-loop containing nucleoside triphosphatehydrolase;
long-mer1175	NC_010513	606872	606914	GACTTCTCGCATGTCTTCGGTCCAATCGATCCAGAAAACGCTG	NC_010513.571	NC_010513.571	606114	608237	+	AutoIPR: IPR022514:NHPM bacteriocin system ABCtransporter, peptidase/ATP-binding protein;IPR027417:P-loop containing nucleoside triphosphatehydrolase;
long-mer1176	NC_010513	607157	607199	ATGTGAAGAGTCTCTACGTCGCTCTACTTACGAGAATCTACTC	NC_010513.571	NC_010513.571	606114	608237	+	AutoIPR: IPR022514:NHPM bacteriocin system ABCtransporter, peptidase/ATP-binding protein;IPR027417:P-loop containing nucleoside triphosphatehydrolase;
long-mer1177	NC_010513	607355	607397	CTATTTATCCTACAAAGATCAATTTGCCAGTCGAATCTCTAGC	NC_010513.571	NC_010513.571	606114	608237	+	AutoIPR: IPR022514:NHPM bacteriocin system ABCtransporter, peptidase/ATP-binding protein;IPR027417:P-loop containing nucleoside triphosphatehydrolase;
long-mer1178	NC_010513	608054	608096	AGTGAATGATGCAGTACACCAATTAAAACTAACCAAAGTCATC	NC_010513.571	NC_010513.571	606114	608237	+	AutoIPR: IPR022514:NHPM bacteriocin system ABCtransporter, peptidase/ATP-binding protein;IPR027417:P-loop containing nucleoside triphosphatehydrolase;
long-mer1179	NC_010513	608184	608313	GAAGATCGTGATGACTCAATCCAAATAGTGCATAACACAATACAGAGTACGTGACGATAGTGTTTTGCATTACTGCCGTATATGGCAATTCAACTATTACATTCAATGGTTTGCAATCTTGGTCGTTTCC	NC_010513.571	NC_010513.571	606114	608237	+	AutoIPR: IPR022514:NHPM bacteriocin system ABCtransporter, peptidase/ATP-binding protein;IPR027417:P-loop containing nucleoside triphosphatehydrolase;
long-mer1180	NC_010513	608320	608380	GCGTGTGGTTTCATCGCGATAGAATGTCTGTGGCATCTATATCCTTTAATTTCGGGGGGGG	NA
long-mer1181	NC_010513	608394	608464	ATGATAGATGAGTGGCCTACCGGGTTTGCCACACACTCTACTTTGAATGTTTATGTTTTGCATGTAGCGTG	NA
long-mer1182	NC_010513	608480	608521	TCATGGATTCAGATCAAAATGCTCTAGAACTATGCTCCTGTG	NA
long-mer1183	NC_010513	608711	608753	AGAATCCAGGCTTAGTACCAAACAATCGATTCGACAGGCTTGT	NA
long-mer1184	NC_010513	608856	608898	TACGTCGCTATGGCCCAGCAAACCGTAGCGGAAGGCATTGACC	NC_010513.572	NC_010513.572	608766	609443	-	AutoIPR: IPR000412:ABC-2 transporter;
long-mer1185	NC_010513	608931	608961	CTCTGCCCAGCCTGGTAGCAGTTTCACTGAG	NC_010513.572	NC_010513.572	608766	609443	-	AutoIPR: IPR000412:ABC-2 transporter;
long-mer1186	NC_010513	608979	609021	ATAGCTCAATGGAGTTAGAACAAACGTCGGTATGATCGCGATG	NC_010513.572	NC_010513.572	608766	609443	-	AutoIPR: IPR000412:ABC-2 transporter;
long-mer1187	NC_010513	609423	609465	CATCGTAATGGCTGGTGGCACAAGTGTTTGGCTCCAGATGCGT	NC_010513.572	NC_010513.572	608766	609443	-	AutoIPR: IPR000412:ABC-2 transporter;
long-mer1188	NC_010513	609603	609643	TGCTTGCAGCGATGTTGCGGTCTACGTGCTGGTCAAACGTA	NC_010513.573	NC_010513.573	609624	610556	-	AutoIPR: IPR003439:ABC transporter-like;IPR027417:P-loop containing nucleoside triphosphatehydrolase;
long-mer1189	NC_010513	609843	609864	AAATCCCTCCACGTCCAATTTG	NC_010513.573	NC_010513.573	609624	610556	-	AutoIPR: IPR003439:ABC transporter-like;IPR027417:P-loop containing nucleoside triphosphatehydrolase;
long-mer1190	NC_010513	610014	610041	CATATCACGGCGAATCTCCACGTCCACA	NC_010513.573	NC_010513.573	609624	610556	-	AutoIPR: IPR003439:ABC transporter-like;IPR027417:P-loop containing nucleoside triphosphatehydrolase;
long-mer1191	NC_010513	610871	610909	ATGACACACTTCAAATATAATGCCCTCGTAATACACGTG	NA
long-mer1192	NC_010513	610915	610957	AGAGACAAAAATCACGTGCTTCTTGCGATGCACAACAGATTTC	NA
long-mer1193	NC_010513	610991	611030	ATGGCCAATGTGTCTCCCTTGTGATTTTCTCAGAGCTATT	NA
long-mer1194	NC_010513	611103	611155	GTCTGTTCAGAGAAGTTTCGAATGCTTGATACGTTTGAAAGGATACCCATATC	NA
long-mer1195	NC_010513	611216	611248	AATTTGTATTTTATTTTAATTAAAAATACTGGA	NA
long-mer1196	NC_010513	611749	611797	GCCTCAAGCCAATTACGGTTGTAATACCACAGGCGGGGTGTGGGCTGGG	NC_010513.574	NC_010513.574	611399	615085	+	AutoIPR: IPR008707:PilC beta-propeller domain;IPR011047:Quinonprotein alcohol dehydrogenase-likesuperfamily;
long-mer1197	NC_010513	615928	615970	TCACCATAGGAGTCAACAATATATAGAAAAACCCAGCTGTAGC	NC_010513.575	NC_010513.575	615494	615982	-	
long-mer1198	NC_010513	616167	616209	TAAATATTTCTCCATAAAGATGTTTTGTTATATTATTATAAAT	NA
long-mer1199	NC_010513	616235	616312	GCTGCATTATAATTGTGTGTCTCTGGGGGTATTGAAGATGATTTCTATTTTCTGGTTTTGATGTGCTGTGTTATTTGC	NA
long-mer1200	NC_010513	616321	616363	CCATCCTTGGCTAATTTTTCCGGCTTCGGCATATTTAGGTCTG	NA
long-mer1201	NC_010513	616609	616690	ATCCGCAGGTCATACCATGCTCATTTATTACATGTAGAACGGGGCTACCGATCTGATCTAATTTAGTAATGGTGCAAACGCT	NA
long-mer1202	NC_010513	616789	616831	AAGACCGACTTTATCTGAATGGTTTTTAAATACCAGCGCCACG	NA
long-mer1203	NC_010513	616959	617001	CGTACCTCAACGTGGTCAGCAGGCTCATTCAGCATGTGTTCTC	NC_010513.576	NC_010513.576	616901	617290	-	
long-mer1204	NC_010513	617055	617096	ATCATATAACCAGCTAGCCCTGCGCTCACTGCTGCGACAGCA	NC_010513.576	NC_010513.576	616901	617290	-	
long-mer1205	NC_010513	617363	617392	CGGGCGCTGATACATATCTTTTATTGGCTG	NA
long-mer1206	NC_010513	617394	617415	CGCTCAGCTAAGTATGTTCCGT	NA
long-mer1207	NC_010513	617744	617786	GGGATACGGTTTTTTGCGATGTGTGGGGTATCGGGCAGACCAA	NC_010513.577	NC_010513.577	617557	620058	-	AutoIPR: IPR010225:RNA helicase, ATP-dependentDEAH box, HrpB-type; IPR011545:DEAD/DEAH box helicasedomain; IPR027417:P-loop containing nucleosidetriphosphate hydrolase;
long-mer1208	NC_010513	617911	617953	GAGTGCGTGTTGTGTCCACGAAAGTAGCGATTTGACTGCTTGC	NC_010513.577	NC_010513.577	617557	620058	-	AutoIPR: IPR010225:RNA helicase, ATP-dependentDEAH box, HrpB-type; IPR011545:DEAD/DEAH box helicasedomain; IPR027417:P-loop containing nucleosidetriphosphate hydrolase;
long-mer1209	NC_010513	618520	618562	ATGTGTGAGTAGGTTGCCGAGCGTATGCGCTTCTATCGCATCC	NC_010513.577	NC_010513.577	617557	620058	-	AutoIPR: IPR010225:RNA helicase, ATP-dependentDEAH box, HrpB-type; IPR011545:DEAD/DEAH box helicasedomain; IPR027417:P-loop containing nucleosidetriphosphate hydrolase;
long-mer1210	NC_010513	618639	618670	TGGTGTCGTGGGGGAGACAGCCGCTGCGTAAT	NC_010513.577	NC_010513.577	617557	620058	-	AutoIPR: IPR010225:RNA helicase, ATP-dependentDEAH box, HrpB-type; IPR011545:DEAD/DEAH box helicasedomain; IPR027417:P-loop containing nucleosidetriphosphate hydrolase;
long-mer1211	NC_010513	619612	619654	TAGCTGTGTCTGCACGTCCAGGGCCAACGCCAAGCCAAGGTCG	NC_010513.577	NC_010513.577	617557	620058	-	AutoIPR: IPR010225:RNA helicase, ATP-dependentDEAH box, HrpB-type; IPR011545:DEAD/DEAH box helicasedomain; IPR027417:P-loop containing nucleosidetriphosphate hydrolase;
long-mer1212	NC_010513	619690	619767	CAGCGCGCCGATGCCATCCAGTAGCGGGTCATCCTGGATGATCCGGGTCAGAATTCTTTCCGTCACGACGTGAATGCG	NC_010513.577	NC_010513.577	617557	620058	-	AutoIPR: IPR010225:RNA helicase, ATP-dependentDEAH box, HrpB-type; IPR011545:DEAD/DEAH box helicasedomain; IPR027417:P-loop containing nucleosidetriphosphate hydrolase;
long-mer1213	NC_010513	619849	619891	GAACAGTGCCGCATTGCGTGCTGCGACCCGGCGTGGTTCCAAA	NC_010513.577	NC_010513.577	617557	620058	-	AutoIPR: IPR010225:RNA helicase, ATP-dependentDEAH box, HrpB-type; IPR011545:DEAD/DEAH box helicasedomain; IPR027417:P-loop containing nucleosidetriphosphate hydrolase;
long-mer1214	NC_010513	620080	620122	TTTAGGTGTCCACCATTAAATGCATCCTTCTGTACTGCTTGAT	NC_010513.578	NC_010513.578	620055	620294	-	
long-mer1215	NC_010513	620337	620433	GCGAAGCACTGATCTGAGAAAATTCATTGCCCAGTGAAGTGCTCCACGGTCACCACCGCCAATGTGAATTGCCTCTCCGAGCCAGCGGGTCCCGGAA	NC_010513.579	NC_010513.579	620360	620557	-	
long-mer1216	NC_010513	620453	620495	CAGGGCCAGGTGGAGCTTGCAATCAACATGGCGGATGTTAACA	NC_010513.579	NC_010513.579	620360	620557	-	
long-mer1217	NC_010513	620606	620648	CGATTCAATCCCCGTCTGGTCATCACTATCGAAGCGAGCACAT	NC_010513.580	NC_010513.580	620573	621055	-	AutoIPR: IPR003018:GAF domain; IPR029016:GAFdomain-like;
long-mer1218	NC_010513	620779	620805	TGCGCTGCGTACGTGCAGCAGTACCAC	NC_010513.580	NC_010513.580	620573	621055	-	AutoIPR: IPR003018:GAF domain; IPR029016:GAFdomain-like;
long-mer1219	NC_010513	629257	629293	ATTCATTCCGTAGTAAGAGGGTATGCCTTACGGAAGA	NA
long-mer1220	NC_010513	629870	629923	AATGATCAGAAAAGCGTTGCGTCGTATCCCGGACTATCTTCCTAACATGCGATT	NC_010513.586	NC_010513.586	629871	630173	+	
long-mer1221	NC_010513	629947	629979	CGGTGTTAGTATCGCTAGCCGCTCATGCGGTGC	NC_010513.586	NC_010513.586	629871	630173	+	
long-mer1222	NC_010513	630082	630124	CGGAACAACATGCCGCAATCGTGCAATTACTTTTGTTACGCAA	NC_010513.586	NC_010513.586	629871	630173	+	
long-mer1223	NC_010513	630254	630296	GCTACATAAGGCTGCGCGTACTCCGCACGATAGACGCATGTTT	NC_010513.587	NC_010513.587	630163	630501	+	
long-mer1224	NC_010513	630575	630617	GTTTCTTGAGGCCCTCGACTATCTCGGCGGCGTTCCGGCGTTA	NC_010513.588	NC_010513.588	630489	630626	+	
long-mer1225	NC_010513	630841	630883	CGCCAAACAACACGCGTTTCATGTGATGGGCGCGACCATGCGC	NC_010513.589	NC_010513.589	630722	630940	+	
long-mer1226	NC_010513	630891	630921	TGCTCATCCTGGCCAATCAATCCGGAAAAAC	NC_010513.589	NC_010513.589	630722	630940	+	
long-mer1227	NC_010513	630962	630987	GCCGCTATCCTGATTTCTGGGATGGC	NA
long-mer1228	NC_010513	631024	631083	TCTGAAACGGGAGAGTTAACGTGCCGGCAGTGTGCAACGGCCTCTTGCTCGGCCGTGATC	NA
long-mer1229	NC_010513	631441	631483	TGAAGATGCCGAACACTATTTTCTCGAAGACTGCGCGCGTATC	NC_010513.590	NC_010513.590	631349	631726	+	
long-mer1230	NC_010513	631561	631612	CATCGCGGGAGAAAAAATCGGTGTTGCCCCTGAAAAAAAATTTGAAGAAGGT	NC_010513.590	NC_010513.590	631349	631726	+	
long-mer1231	NC_010513	631845	631918	CTGGCGCGTCTTGGGGCGAACGTCGTGAAAGGCTTCGCAGAGGTAGAACAACCTTTAGGCAACGTAGAACAACG	NA
long-mer1232	NC_010513	632063	632103	ATGCCAGCACCTCATCCACACTCTGCAAGATGTGTCGGTGC	NA
long-mer1233	NC_010513	632118	632167	GCGGTGCCGTTCTGATGAGCGCCCGCAAACGTGCCGCAGTGATTGGCCAC	NA
long-mer1234	NC_010513	632216	632241	TTGTAAAAGATGCCTACTGCGATACA	NA
long-mer1235	NC_010513	632248	632271	CGCAATGGAGCTGAAAAATGCGCT	NA
long-mer1236	NC_010513	632296	632327	GTTTGGCTGCCCAGGGTGCTTGCTGTGTACAG	NA
long-mer1237	NC_010513	632366	632408	CATGATGTTGTCCTTTGATGGTTCCCAAAGGGGGGCCGTTATC	NC_010513.591	NC_010513.591	632383	635088	+	AutoIPR: IPR012708:2-methylisocitratedehydratase AcnD, Fe/S-dependent;IPR015937:Aconitase/isopropylmalate dehydratase;
long-mer1238	NC_010513	632492	632534	CGGGGACACCGTTCCATTACTGCGATGCTCGGGCCGCCATTGA	NC_010513.591	NC_010513.591	632383	635088	+	AutoIPR: IPR012708:2-methylisocitratedehydratase AcnD, Fe/S-dependent;IPR015937:Aconitase/isopropylmalate dehydratase;
long-mer1239	NC_010513	632548	632580	GGCGCTTACGCAGCGTTGCCATATGTCGCTCGC	NC_010513.591	NC_010513.591	632383	635088	+	AutoIPR: IPR012708:2-methylisocitratedehydratase AcnD, Fe/S-dependent;IPR015937:Aconitase/isopropylmalate dehydratase;
long-mer1240	NC_010513	632625	632667	GCCTGCGTATCTGGGCCAGCTTATTGGGCGGCGCTGTGATACC	NC_010513.591	NC_010513.591	632383	635088	+	AutoIPR: IPR012708:2-methylisocitratedehydratase AcnD, Fe/S-dependent;IPR015937:Aconitase/isopropylmalate dehydratase;
long-mer1241	NC_010513	632670	632712	TATCCCGTGGTTTCCAGCGCGGATCGTCTGCCATGACATCCTT	NC_010513.591	NC_010513.591	632383	635088	+	AutoIPR: IPR012708:2-methylisocitratedehydratase AcnD, Fe/S-dependent;IPR015937:Aconitase/isopropylmalate dehydratase;
long-mer1242	NC_010513	632775	632817	TGCCTCCCAGGTCAACCCCACAGTGCCGGTACAACTGATTGTT	NC_010513.591	NC_010513.591	632383	635088	+	AutoIPR: IPR012708:2-methylisocitratedehydratase AcnD, Fe/S-dependent;IPR015937:Aconitase/isopropylmalate dehydratase;
long-mer1243	NC_010513	633471	633513	ACTGTGGGCCGATACGCTTGAGGGGGCACAGTACGCGCGCCTG	NC_010513.591	NC_010513.591	632383	635088	+	AutoIPR: IPR012708:2-methylisocitratedehydratase AcnD, Fe/S-dependent;IPR015937:Aconitase/isopropylmalate dehydratase;
long-mer1244	NC_010513	633829	633872	TTGGAGGCGGCCGGACTGTTGTACGCGCTACAGCAGCTTGGCTT	NC_010513.591	NC_010513.591	632383	635088	+	AutoIPR: IPR012708:2-methylisocitratedehydratase AcnD, Fe/S-dependent;IPR015937:Aconitase/isopropylmalate dehydratase;
long-mer1245	NC_010513	634231	634313	CTGTTGCAAGCGTCTAGACAGTGGCGTGAATGCGTCCCGCCGTTGTACGCATGGCACCCCCAGAGTACGTACATCCGTCGGCC	NC_010513.591	NC_010513.591	632383	635088	+	AutoIPR: IPR012708:2-methylisocitratedehydratase AcnD, Fe/S-dependent;IPR015937:Aconitase/isopropylmalate dehydratase;
long-mer1246	NC_010513	634318	634360	TATTGGGAAGGCGTCTTAGCCAGTGCGCGCACCTTGCGCGGGT	NC_010513.591	NC_010513.591	632383	635088	+	AutoIPR: IPR012708:2-methylisocitratedehydratase AcnD, Fe/S-dependent;IPR015937:Aconitase/isopropylmalate dehydratase;
long-mer1247	NC_010513	635074	635116	TCACAACGCGTTTGATATAAGTGGTGTCCTGTTGTTGTTCACC	NC_010513.591	NC_010513.591	632383	635088	+	AutoIPR: IPR012708:2-methylisocitratedehydratase AcnD, Fe/S-dependent;IPR015937:Aconitase/isopropylmalate dehydratase;
long-mer1248	NC_010513	635192	635243	GCCGCTGTCCTATGTGGAGGTTTCAATGCCGGATGAGATCCCCCAGGGCAGT	NA
long-mer1249	NC_010513	635396	635423	TGTCTTCCCCTCTTTTCCCTATCGCTTT	NA
long-mer1250	NC_010513	635906	635956	GGAGAGTGGCGATTTCATGATACAGGGGGTTGCTTTCCCGGGGGCTGAAGT	NC_010513.592	NC_010513.592	635436	636632	+	AutoIPR: IPR007400:PrpF protein;
long-mer1251	NC_010513	636059	636083	TGAAGCCACCTTGATCAATGCGGGG	NC_010513.592	NC_010513.592	635436	636632	+	AutoIPR: IPR007400:PrpF protein;
long-mer1252	NC_010513	636670	636727	GCTGTTAGGTGTTTCTGTGCATGTCGTGTGTTCGCCACTATCACCTTGGGGTGGCTCT	NA
long-mer1253	NC_010513	636766	636808	CAAGAGCCGATGCTCAATGGGAGGATCGCGCTGTGCAGTGTCT	NA
long-mer1254	NC_010513	644301	644331	TGCCAAATCGGAGGGTGGTCGGCCGGAGGTG	NC_010513.596	NC_010513.596	640120	645189	+	AutoIPR: IPR001599:Alpha-2-macroglobulin;IPR002890:Alpha-2-macroglobulin, N-terminal;IPR008930:Terpenoid cyclases/protein prenyltransferasealpha-alpha toroid; IPR011625:Alpha-2-macroglobulin,N-terminal 2; IPR021868:Alpha-2-macroglobulin MG1 domain;IPR026284:Alpha-2-macroglobulin domain protein,bacteria;
long-mer1255	NC_010513	651343	651385	TGAGTGCACTACACGGGCAATACCGCTGCCGATCTTCTGGCCG	NC_010513.602	NC_010513.602	650095	652494	-	AutoIPR: IPR006319:Phosphoenolpyruvatesynthase; IPR010121:Pyruvate, phosphate dikinase;IPR015813:Pyruvate/Phosphoenolpyruvate kinase-likedomain; IPR023151:PEP-utilising enzyme, conserved site;
long-mer1256	NC_010513	651489	651541	CAATAAATAATTTGCCGCTGACCCCATCTTTGGCCCATTCAATGTCCATCGGG	NC_010513.602	NC_010513.602	650095	652494	-	AutoIPR: IPR006319:Phosphoenolpyruvatesynthase; IPR010121:Pyruvate, phosphate dikinase;IPR015813:Pyruvate/Phosphoenolpyruvate kinase-likedomain; IPR023151:PEP-utilising enzyme, conserved site;
long-mer1257	NC_010513	651683	651772	CGCACCAGTTTGCTGCCGAGTCTGCGGCGCAGGATGGCAGGTTTTCCAGCTTTGAGCGTCTTTTTATAAACATAGAATTCGTCTGGGTTG	NC_010513.602	NC_010513.602	650095	652494	-	AutoIPR: IPR006319:Phosphoenolpyruvatesynthase; IPR010121:Pyruvate, phosphate dikinase;IPR015813:Pyruvate/Phosphoenolpyruvate kinase-likedomain; IPR023151:PEP-utilising enzyme, conserved site;
long-mer1258	NC_010513	652753	652795	AGAGAAGGCACGCGATGCCAGTCAACGCATTTTAGCTGCAAGT	NC_010513.603	NC_010513.603	652619	653440	+	AutoIPR: IPR005177:Bifunctionalkinase-pyrophosphorylase;
long-mer1259	NC_010513	652843	652868	ATATCTGAGCGTGATTCTGGCCGAGA	NC_010513.603	NC_010513.603	652619	653440	+	AutoIPR: IPR005177:Bifunctionalkinase-pyrophosphorylase;
long-mer1260	NC_010513	652897	652967	GCCGTTTATTGGACTGTTGGAGCATGAACTCAATACATCGCGTCACTCCCGTGTTGGTCGAGCGCATGGCA	NC_010513.603	NC_010513.603	652619	653440	+	AutoIPR: IPR005177:Bifunctionalkinase-pyrophosphorylase;
long-mer1261	NC_010513	658017	658038	TCAAGCGTCTTATTCCACTCCA	NC_010513.607	NC_010513.607	657974	659860	-	AutoIPR: IPR008965:Carbohydrate-binding domain;IPR012291:Cellulose-binding family II/chitobiase,carbohydrate-binding domain; IPR016288:1, 4-betacellobiohydrolase;
long-mer1262	NC_010513	662762	662804	AACTACCCACAGCTCGTCAACTGCAGTAGCATCGCGTACATCC	NC_010513.610	NC_010513.610	662234	662923	-	AutoIPR: IPR000544:Octanoyltransferase;
long-mer1263	NC_010513	662855	662897	CATACGCAGCAGCGCGGCACGTCCAACATGCGAGGGCGCAACA	NC_010513.610	NC_010513.610	662234	662923	-	AutoIPR: IPR000544:Octanoyltransferase;
long-mer1264	NC_010513	663904	663933	TCGGCATAGACAGCATCGCCGACACGCAAC	NC_010513.612	NC_010513.612	663369	664241	-	AutoIPR: IPR008984:SMAD/FHA domain;
long-mer1265	NC_010513	663990	664032	CACCTGTAACCAAAGACCGCGATTATCCAAGGAGAATTGCGCC	NC_010513.612	NC_010513.612	663369	664241	-	AutoIPR: IPR008984:SMAD/FHA domain;
long-mer1266	NC_010513	664174	664207	GGGAGCCTAGCAGTTTGGCCCCACTTGCTGAAGC	NC_010513.612	NC_010513.612	663369	664241	-	AutoIPR: IPR008984:SMAD/FHA domain;
long-mer1266	NC_010513	664174	664207	GGGAGCCTAGCAGTTTGGCCCCACTTGCTGAAGC	NC_010513.613	NC_010513.613	664180	664407	-	
long-mer1267	NC_010513	664226	664268	ATGGCACTGGCGGCATCAAGAAGACTGGCCAAACACGATACGT	NC_010513.612	NC_010513.612	663369	664241	-	AutoIPR: IPR008984:SMAD/FHA domain;
long-mer1267	NC_010513	664226	664268	ATGGCACTGGCGGCATCAAGAAGACTGGCCAAACACGATACGT	NC_010513.613	NC_010513.613	664180	664407	-	
long-mer1268	NC_010513	664451	664488	CACCACAATCGCACTGGAACTAGAACAACTCCAGATCC	NA
long-mer1269	NC_010513	664543	664585	CAGAGGATGCCATATCCTCGCTAAAATGCCCGACTGAACGCCA	NA
long-mer1270	NC_010513	664588	664644	AAGACACCATCCAATGCATTAAATTGCACTTGACATATGCCGTAATAAAATGCAATC	NA
long-mer1271	NC_010513	664708	664750	ACCAATCACCACAATGAACACCCCTCACGTAAAGACCCAAACG	NC_010513.614	NC_010513.614	664699	665205	+	AutoIPR: IPR008769:Poly granule associated;
long-mer1272	NC_010513	664866	664943	TTTCTTTGAAGCACTTGTAAATGAAGGCGAAGAAATAAAGCAACGCAGACGTGAAAATAGCCTTCACAGTGCAGAAAG	NC_010513.614	NC_010513.614	664699	665205	+	AutoIPR: IPR008769:Poly granule associated;
long-mer1273	NC_010513	665278	665320	TGCATCGACCAGCAGACATCCGCCGAGTTTTTTCGTTATTTTC	NC_010513.615	NC_010513.615	665313	665531	-	
long-mer1274	NC_010513	665345	665381	CCGCACGCAAGCCCATCCCCCTGCGCATGATTCGTAT	NC_010513.615	NC_010513.615	665313	665531	-	
long-mer1275	NC_010513	665480	665522	GCAGCCTCTGTACCACACCGCCGAACCGAGAGAAGTCATGACC	NC_010513.615	NC_010513.615	665313	665531	-	
long-mer1276	NC_010513	665781	665823	AGAAATCATGCAAACCCCAGCTCTCCGATGCATGTCTATAAAG	NA
long-mer1277	NC_010513	665871	665913	CCAAGCATGATCTGATGTTCGTATCACGTACTACCACCTTTAG	NA
long-mer1278	NC_010513	666053	666095	GGCTCCCAGTCCTCTTCCCCAGCCACTGATCCCCGTCTGCGCC	NC_010513.616	NC_010513.616	666047	667366	+	AutoIPR: IPR007383:Protein of unknown functionDUF445;
long-mer1279	NC_010513	666631	666677	GTTCGACAAAGCGCTATTACGTTTATCACGTTGGTTAGACAACGACA	NC_010513.616	NC_010513.616	666047	667366	+	AutoIPR: IPR007383:Protein of unknown functionDUF445;
long-mer1280	NC_010513	666787	666829	TCTGGCCGAACGCATTGCACGTGCCGGATTGGAAGAACTGCAA	NC_010513.616	NC_010513.616	666047	667366	+	AutoIPR: IPR007383:Protein of unknown functionDUF445;
long-mer1281	NC_010513	666940	666982	ATTCAAACAACAAGCGATCGATAACTCAACCATACAAACCTAT	NC_010513.616	NC_010513.616	666047	667366	+	AutoIPR: IPR007383:Protein of unknown functionDUF445;
long-mer1282	NC_010513	667267	667309	GCAATACATCCGTTTCAACGGAACCCTAGTTGGCGGGATCATC	NC_010513.616	NC_010513.616	666047	667366	+	AutoIPR: IPR007383:Protein of unknown functionDUF445;
long-mer1283	NC_010513	667447	667481	ATATGGATGGGTTGTTAAGGTAAATATTAATCCAT	NA
long-mer1284	NC_010513	667495	667572	TATATATCGCCGCATATTCAGAATTATTATCTTATTGGAGTGGCATAAAAAGATTTGAACTCGTTACTATTCACTCAT	NA
long-mer1285	NC_010513	667582	667626	TTTTATGGTTTACTCTAATGAAGTTATTTATATTGTTTGCAAGTG	NA
long-mer1286	NC_010513	667698	667740	TTCATTTTTTGGTGATTACCTCGGAATTGCAACGCTTGTCCGG	NA
long-mer1287	NC_010513	667745	667787	TTCAGCATCCTTGGTTGGTGAATGACGACACTGTTCCGCAGGT	NA
long-mer1288	NC_010513	667865	667907	GACGATGATTTTTTCGCACGGGTTGAATACTCCCCACATCAAT	NA
long-mer1289	NC_010513	668371	668413	CACGTTTTGGAGACGGCCGATTACTGCGCCCATGAGGTCGCTG	NC_010513.617	NC_010513.617	668068	669387	-	AutoIPR: IPR016166:FAD-binding, type 2;IPR019862:Gliding motility-associated protein GldE;
long-mer1290	NC_010513	668662	668704	TTGGTGTTCACGCATGATTTCCAGGTTGTGTTCCAGGTCGGCG	NC_010513.617	NC_010513.617	668068	669387	-	AutoIPR: IPR016166:FAD-binding, type 2;IPR019862:Gliding motility-associated protein GldE;
long-mer1291	NC_010513	668974	668998	AACGGCGATGGTGCTGGCGATGTTT	NC_010513.617	NC_010513.617	668068	669387	-	AutoIPR: IPR016166:FAD-binding, type 2;IPR019862:Gliding motility-associated protein GldE;
long-mer1292	NC_010513	669010	669052	CAGTGCCAGCCGTTTGGGTACTAGTTCGCCGAAGATCAGTGTT	NC_010513.617	NC_010513.617	668068	669387	-	AutoIPR: IPR016166:FAD-binding, type 2;IPR019862:Gliding motility-associated protein GldE;
long-mer1293	NC_010513	669097	669139	TGTGTATTCGCCTAGCTGTGGTGTCAATGCGGTCAGCCATTGA	NC_010513.617	NC_010513.617	668068	669387	-	AutoIPR: IPR016166:FAD-binding, type 2;IPR019862:Gliding motility-associated protein GldE;
long-mer1294	NC_010513	669277	669319	GTGGGCCATCTGCTTCAGCCGACTTTTGCGTGAGGTCATCAGA	NC_010513.617	NC_010513.617	668068	669387	-	AutoIPR: IPR016166:FAD-binding, type 2;IPR019862:Gliding motility-associated protein GldE;
long-mer1295	NC_010513	669408	669628	GTGGCAAGGAGAGCACATAGGCCAATGAGGTCTGTGGGCGTTGAGGGAGGGGAGTGGCGGAGGGAGATTGGGTCGTGGTCCATAGGGCGTGCCACGAGGGCACTGGGGCATGTTAACAGGATGGTTTGGTGCTTGCTGGGTGAATGCAGGATGGCATCAATGTCCAATATCTATTCCAATGGTCACAATGACTGCTGAGTATGATGTCTGTTGGGATACTG	NA
long-mer1296	NC_010513	669645	669687	GGGTTGGTTGTAGGCCATGAGGACGTCCAATAAGCATGTCTAC	NA
long-mer1297	NC_010513	672491	672533	TTGTACGAGGCGGCGTGTATCTGGATGAATGGTGGATTCGCGT	NC_010513.620	NC_010513.620	672368	674257	-	AutoIPR: IPR001241:DNA topoisomerase, type IIA;IPR011557:DNA gyrase, subunit B; IPR014721:Ribosomalprotein S5 domain 2-type fold, subgroup;
long-mer1298	NC_010513	672629	672698	CTTTTCTTCATCGTCTAGTGCATAAAACACTTGCTTGCCTACGTCGACCCGGAACAGGGGAGGCATTGCC	NC_010513.620	NC_010513.620	672368	674257	-	AutoIPR: IPR001241:DNA topoisomerase, type IIA;IPR011557:DNA gyrase, subunit B; IPR014721:Ribosomalprotein S5 domain 2-type fold, subgroup;
long-mer1299	NC_010513	672706	672767	CGTGACCGGCTGCAACGAGCCCGGGGAAGTGTTTGAGGAATAGTGCGGTAAGCAGGGTGGCG	NC_010513.620	NC_010513.620	672368	674257	-	AutoIPR: IPR001241:DNA topoisomerase, type IIA;IPR011557:DNA gyrase, subunit B; IPR014721:Ribosomalprotein S5 domain 2-type fold, subgroup;
long-mer1300	NC_010513	673370	673412	GAAGTCACAGAATTCGCGTAGCGCGTCGGTTAATCCTGAGCGC	NC_010513.620	NC_010513.620	672368	674257	-	AutoIPR: IPR001241:DNA topoisomerase, type IIA;IPR011557:DNA gyrase, subunit B; IPR014721:Ribosomalprotein S5 domain 2-type fold, subgroup;
long-mer1301	NC_010513	674492	674550	CCAAGTGCTCTGGCTCAAGCCAAGGCATCAATGCAACCGCCAGCCTCTTCTTCTACCGA	NC_010513.621	NC_010513.621	674432	674713	+	
long-mer1302	NC_010513	674555	674718	TCTACTAATTCCGAGGGGCAGAGTATGGGTGAGCACACGGATGAGCACAAAGCAAAAAAAGTCAAGAAGCATCGTTCTCATACTGCTAAGCCCACGAACACTGGCAGTGCTGCTGTGCCCACGAAGGAAGCAGAAGAGAACACCGCTGTTACCCGTTGATCTAG	NC_010513.621	NC_010513.621	674432	674713	+	
long-mer1303	NC_010513	674761	674793	TCTTTGTTTTGTGCCCCAATACAGTTGTCGTTC	NA
long-mer1304	NC_010513	675141	675183	GATTTACCAGAATGTGATTTGTAAGGAGCGCCGCGGTGACTAT	NC_010513.622	NC_010513.622	674863	676527	+	AutoIPR: IPR004468:CTP synthase;IPR027417:P-loop containing nucleoside triphosphatehydrolase; IPR029062:Class I glutamineamidotransferase-like;
long-mer1305	NC_010513	675646	675688	CAGTTCAAACTAAGCGGAACAACGAGTTTGGCTGATTTGTCCG	NC_010513.622	NC_010513.622	674863	676527	+	AutoIPR: IPR004468:CTP synthase;IPR027417:P-loop containing nucleoside triphosphatehydrolase; IPR029062:Class I glutamineamidotransferase-like;
long-mer1306	NC_010513	676515	676556	AGTCTGCGTTTGAACCTATGTGTGTTTTTGATCTGATGTTTG	NC_010513.622	NC_010513.622	674863	676527	+	AutoIPR: IPR004468:CTP synthase;IPR027417:P-loop containing nucleoside triphosphatehydrolase; IPR029062:Class I glutamineamidotransferase-like;
long-mer1307	NC_010513	676960	677002	GCACGAGTACACGCCAATAGATGAGGTAGCCACTGTTGTTGAT	NC_010513.623	NC_010513.623	676688	677518	+	AutoIPR: IPR006269:3-deoxy-8-phosphooctulonatesynthase; IPR013785:Aldolase-type TIM barrel;
long-mer1308	NC_010513	677573	677615	TGCCTTGCTTATTTGTGTGTTTGGCTGGTGATCGTCCTCCGTG	NA
long-mer1309	NC_010513	677705	677747	TTGGAATTCACTTCAGGGTGGAATGGTGGCATGTGAATGCTCT	NA
long-mer1310	NC_010513	677788	677879	GTCGCAATACCTGATGCAGTGATTCCAAATCAACGTAGCCAGGGTGGTGGTCTTCAGTGATATGATCCGGACGTTTTCTTAGATCTTTTGGG	NA
long-mer1311	NC_010513	677960	678002	CTGGACCCATGACCGCTATTGTCAAAATTTATGCTCGTGAGAT	NC_010513.624	NC_010513.624	677968	679260	+	AutoIPR: IPR000941:Enolase; IPR029017:EnolaseN-terminal domain-like; IPR029065:Enolase C-terminaldomain-like;
long-mer1312	NC_010513	678499	678581	TCCGAAGCACTGCGTGCCGGTGCCGAGATCTTTCATGCGCTAAAGTCAGTGCTGAAGGGACGGGGTTTAAGTACTGCGGTGGG	NC_010513.624	NC_010513.624	677968	679260	+	AutoIPR: IPR000941:Enolase; IPR029017:EnolaseN-terminal domain-like; IPR029065:Enolase C-terminaldomain-like;
long-mer1313	NC_010513	679119	679149	CACGGCAACCCAAATCAAGACTGGCTCGTTA	NC_010513.624	NC_010513.624	677968	679260	+	AutoIPR: IPR000941:Enolase; IPR029017:EnolaseN-terminal domain-like; IPR029065:Enolase C-terminaldomain-like;
long-mer1314	NC_010513	679196	679238	AGCAGGCGCTTGGTGTTGGTGTGCGTTATGCTGGTCGTGATGC	NC_010513.624	NC_010513.624	677968	679260	+	AutoIPR: IPR000941:Enolase; IPR029017:EnolaseN-terminal domain-like; IPR029065:Enolase C-terminaldomain-like;
long-mer1315	NC_010513	679386	679425	ACAGCATCAAGAGAACGAGCGCTTGCGTCAGCGTAATGCT	NC_010513.625	NC_010513.625	679363	679620	+	AutoIPR: IPR007060:Septum formation initiatorFtsL/DivIC;
long-mer1316	NC_010513	679761	679803	TGTGGGTTGATGGTGGTGGTGACTGAGGGCGATCTGGCTTGGT	NC_010513.626	NC_010513.626	679617	680312	+	AutoIPR: IPR001228:2-C-methyl-D-erythritol4-phosphate cytidylyltransferase;IPR029044:Nucleotide-diphospho-sugar transferases;
long-mer1317	NC_010513	679958	680000	TTTGTCCGATCTGGAACGATTACTGGAGGCGGGCTGTGCCCAT	NC_010513.626	NC_010513.626	679617	680312	+	AutoIPR: IPR001228:2-C-methyl-D-erythritol4-phosphate cytidylyltransferase;IPR029044:Nucleotide-diphospho-sugar transferases;
long-mer1318	NC_010513	680400	680442	ATGTGATGTTGGGTGGGGTGCTGGTGCCGCATCGTTGCGGTGT	NC_010513.627	NC_010513.627	680336	680839	+	AutoIPR: IPR003526:2-C-methyl-D-erythritol2,4-cyclodiphosphate synthase;
long-mer1319	NC_010513	680491	680533	CATGCTTGGTGCGTTGGGGTTCGGTGACATTGGTCAGCACTTT	NC_010513.627	NC_010513.627	680336	680839	+	AutoIPR: IPR003526:2-C-methyl-D-erythritol2,4-cyclodiphosphate synthase;
long-mer1320	NC_010513	680541	680583	CCGATGTACGTTGGAAGGGAGTAGACAGTGGTGTCTTTGTGCG	NC_010513.627	NC_010513.627	680336	680839	+	AutoIPR: IPR003526:2-C-methyl-D-erythritol2,4-cyclodiphosphate synthase;
long-mer1321	NC_010513	680865	680907	TATAGAGTTAAGTCTTGGGTGCATCCACTCCGATCTTCCGTTG	NA
long-mer1322	NC_010513	680929	680970	TAGGGGTTGTGGCTGCTGAACGAGGTGGGTATTGTTCAGGTG	NA
long-mer1323	NC_010513	681421	681463	AACTGTGCAAATTCGCTTTTCACCTCGTCTTCGTGGTGTTGGA	NC_010513.628	NC_010513.628	681051	681590	-	AutoIPR: IPR002625:Smr protein/MutS2C-terminal;
long-mer1324	NC_010513	681560	681583	CGGCATCATCATTGTCATTGTGCT	NC_010513.628	NC_010513.628	681051	681590	-	AutoIPR: IPR002625:Smr protein/MutS2C-terminal;
long-mer1325	NC_010513	681585	681627	TGTCATAGGGTACGTGGGTAGTTGTCATGCTCCAAGGAGTTGC	NC_010513.628	NC_010513.628	681051	681590	-	AutoIPR: IPR002625:Smr protein/MutS2C-terminal;
long-mer1326	NC_010513	681659	681692	AGAGTAGCAGTGGATGGATGATGGTAAATGGGGA	NA
long-mer1327	NC_010513	681699	681755	TCAGAAGTGAATCCTTAATAGCAGGGGTGTGTTGTCAGCTTAGCGAGCGACATAAGG	NA
long-mer1328	NC_010513	681784	681994	TCTGACTGGAAAAACAATAAATGTCTTTTTCTGGGTGGTAAGGAAAGCGGATGATTGTTATTGAGTAAGCGTTGGAGAATAGGTGGCGCGGGTGTTATGGGTGTATTTCTTGTGGGTGAAAATGCAGTTTGAGATTGAACTCGAATTGGTGGTGCACGTCAAAATGTTGAGCGCCCTGGGAGTGTCAGTCATTAGGTTGGTACGCTGTGGC	NA
long-mer1329	NC_010513	682004	682045	GGTTTCTGGCCATATCCATAGATTTCTATCGTTAAGGTATGT	NA
long-mer1330	NC_010513	682747	682789	TCCTTCATTGTCTAAGGCATGCCCATTTTGGAAATGTGACGGT	NC_010513.629	NC_010513.629	682075	683091	-	AutoIPR: IPR011042:Six-bladed beta-propeller,TolB-like;
long-mer1331	NC_010513	682896	682938	GCCAAATCCCTTGGTCATAGATGGTGATGAGTTCAGGTGCTTT	NC_010513.629	NC_010513.629	682075	683091	-	AutoIPR: IPR011042:Six-bladed beta-propeller,TolB-like;
long-mer1332	NC_010513	686369	686411	TACGGATAGGCACACCAGGGGGTGGATCAGCTTCATTTGGGGT	NC_010513.633	NC_010513.633	686401	687327	-	AutoIPR: IPR003399:Mammalian cellentry-related;
long-mer1332	NC_010513	686369	686411	TACGGATAGGCACACCAGGGGGTGGATCAGCTTCATTTGGGGT	NC_010513.632	NC_010513.632	685763	686404	-	AutoIPR: IPR005586:Protein of unknown functionDUF330;
long-mer1333	NC_010513	687181	687202	GGTGACTGCCTCACGGAACACC	NC_010513.633	NC_010513.633	686401	687327	-	AutoIPR: IPR003399:Mammalian cellentry-related;
long-mer1334	NC_010513	687622	687679	AAATAGCAGTGGGGGATCCAGTGCTAGGGCGCGTGCTAAGCCAGCGCGCTTACGCATG	NC_010513.634	NC_010513.634	687331	688191	-	AutoIPR: IPR003439:ABC transporter-like;IPR027417:P-loop containing nucleoside triphosphatehydrolase; IPR030296:Probable ABC transporter ATP-bindingprotein Mkl;
long-mer1335	NC_010513	687688	687730	TAGTTGCGAGGGAAGCTTATCTAGTGCGTTGGCGGGTAATCCT	NC_010513.634	NC_010513.634	687331	688191	-	AutoIPR: IPR003439:ABC transporter-like;IPR027417:P-loop containing nucleoside triphosphatehydrolase; IPR030296:Probable ABC transporter ATP-bindingprotein Mkl;
long-mer1336	NC_010513	689736	689778	GGGACACACTACATTGCGCCGCTTGGATCGTGAGTTGGATCGA	NC_010513.636	NC_010513.636	689395	690657	+	AutoIPR: IPR024528:Domain of unknown functionDUF3815;
long-mer1337	NC_010513	689855	689897	TGGATGTCGCTACTGCTGCGATGGTTGGTTTGCTGATTGGCCT	NC_010513.636	NC_010513.636	689395	690657	+	AutoIPR: IPR024528:Domain of unknown functionDUF3815;
long-mer1338	NC_010513	690423	690465	AGCAGGCAATTTGTTTGGCCGTTTAATGCCCAAACCTGGCGCC	NC_010513.636	NC_010513.636	689395	690657	+	AutoIPR: IPR024528:Domain of unknown functionDUF3815;
long-mer1339	NC_010513	690751	690789	TTGAGTTTTTAAGTCTTTAAATTTAAAAATAACGACTTG	NA
long-mer1340	NC_010513	690807	690849	GTATGTGGATATATTCTTCTGCTTGATTTTATTGATGTTCATG	NA
long-mer1341	NC_010513	690854	690888	TCTGCTTTCCAATACCATTTTTTGTTGACAATGCG	NA
long-mer1342	NC_010513	690957	690999	CGCAGATTAAGATTACAAAATAACTTGGAAATAAACTGGTTAA	NA
long-mer1343	NC_010513	691032	691090	TGGAAGAGGTTACTGGTGGTTTTTTAGGATTGGCAACTGTTGCTTCCCTTTTAGCGCCT	NA
long-mer1344	NC_010513	691103	691202	GTAATGGTCATTGGGACTGCTTGTTTCTCAGGCGTCCGCTTTATATAGTGCAGTTAGTAATATGTATAACATTTTTAGAAGTGTTATACGTGGGTTTGAA	NA
long-mer1345	NC_010513	691240	691270	TTTTTTAGAACTGAGTTTTTTTATAAATTAT	NA
long-mer1346	NC_010513	692372	692397	AAGGTTTACGATGAATTGGCGCTGCT	NA
long-mer1347	NC_010513	692484	692523	CATCGCTTCAGTGCGGTGTCCACCGGAGCGCTTATCTTCA	NC_010513.640	NC_010513.640	692418	693590	-	AutoIPR: IPR011010:DNA breaking-rejoiningenzyme, catalytic core; IPR023109:Integrase/recombinase,N-terminal;
long-mer1348	NC_010513	692934	692976	AATGCTATGTGCTTGGCGCTGACCTCGTTCGGCGGCAAATGCA	NC_010513.640	NC_010513.640	692418	693590	-	AutoIPR: IPR011010:DNA breaking-rejoiningenzyme, catalytic core; IPR023109:Integrase/recombinase,N-terminal;
long-mer1349	NC_010513	692982	693041	TGCAGCAAAGGTTTTTAAATCCGGCATACGATATCTGGTGCGTTCCTTGGCCTGTTTGAC	NC_010513.640	NC_010513.640	692418	693590	-	AutoIPR: IPR011010:DNA breaking-rejoiningenzyme, catalytic core; IPR023109:Integrase/recombinase,N-terminal;
long-mer1350	NC_010513	693159	693201	TCCCTGTGCAGGGCGGCCTTGGGCGATGACTTCAACCAAACGC	NC_010513.640	NC_010513.640	692418	693590	-	AutoIPR: IPR011010:DNA breaking-rejoiningenzyme, catalytic core; IPR023109:Integrase/recombinase,N-terminal;
long-mer1351	NC_010513	693267	693309	AAAACTTTGGATGGCTTGTGCACACCATTGATAGTCTTTCTGG	NC_010513.640	NC_010513.640	692418	693590	-	AutoIPR: IPR011010:DNA breaking-rejoiningenzyme, catalytic core; IPR023109:Integrase/recombinase,N-terminal;
long-mer1352	NC_010513	693450	693588	GGTTCGTTTCTGGTGCCGCCCACCCTCTGGGTGAGGTATCAGCGTATACCAGCGTCCATCACCCCAATAGATTCCCTTTGGGATTTTAGATTGATCAATGTGTGGCGGAATCGACGGATGATACTTGCGTGGCCGAGGC	NC_010513.640	NC_010513.640	692418	693590	-	AutoIPR: IPR011010:DNA breaking-rejoiningenzyme, catalytic core; IPR023109:Integrase/recombinase,N-terminal;
long-mer1353	NC_010513	693611	693652	GTATGGTACGTCGTCTAGGTCTGTGCCGATCCCCAGTGCGGC	NC_010513.641	NC_010513.641	693590	693862	-	
long-mer1354	NC_010513	693807	693900	AGGCGATGCTCAATAGACGACAGGGTGTGATGCATTTGTTTTACTGGAGCATTCATCTTTGTCTGATCCCTGTTCGGCTAAAACGGGATGTCGT	NC_010513.641	NC_010513.641	693590	693862	-	
long-mer1354	NC_010513	693807	693900	AGGCGATGCTCAATAGACGACAGGGTGTGATGCATTTGTTTTACTGGAGCATTCATCTTTGTCTGATCCCTGTTCGGCTAAAACGGGATGTCGT	NC_010513.642	NC_010513.642	693884	694330	-	AutoIPR: IPR000424:Primosome PriB/single-strandDNA-binding;
long-mer1355	NC_010513	694259	694301	TTGGGTGTATTTGATATCCGGTTCGTTCCCCAGGTTGCCGACT	NC_010513.642	NC_010513.642	693884	694330	-	AutoIPR: IPR000424:Primosome PriB/single-strandDNA-binding;
long-mer1356	NC_010513	694469	694511	TTAATGAGAACAGCGCATCGCACCATTGCTGCGGTACATCCTT	NC_010513.643	NC_010513.643	694314	694784	-	AutoIPR: IPR011101:Three-Cys-motif familyprotein;
long-mer1357	NC_010513	694565	694625	TAAATCCATGCGTTGTTTGCAAATCTTCATCAGTAAGCTTGGGGTATTGACTCTTGATCTT	NC_010513.643	NC_010513.643	694314	694784	-	AutoIPR: IPR011101:Three-Cys-motif familyprotein;
long-mer1358	NC_010513	694671	694713	TGGGCGTTTCCAAATTCTTTTTCTGGTCCGCCTGCATGGTTTG	NC_010513.643	NC_010513.643	694314	694784	-	AutoIPR: IPR011101:Three-Cys-motif familyprotein;
long-mer1359	NC_010513	696222	696278	ATTACGTCCCTATTGGCATTTGAGGCAGGGCGACTGCGCAGGTGATTGGCCGCAACG	NC_010513.647	NC_010513.647	696223	696756	-	AutoIPR: IPR001082:Fimbrial protein pilin;
long-mer1360	NC_010513	696308	696360	TTGCCTTTTAAATCATTACCGCCGTTATCAGCGCTTACCCAATTTAAATCGGC	NC_010513.647	NC_010513.647	696223	696756	-	AutoIPR: IPR001082:Fimbrial protein pilin;
long-mer1361	NC_010513	696762	696809	ATCCTTCGGTAGACATGTTTTTGCCTTGTAGAGGATTGATTGCTCATC	NA
long-mer1362	NC_010513	696925	696983	TTTTTTACGTGTATTAGCGTGCTGCTTGTCTTTGTCGTTACGTTCCCGATGTCCGTCGG	NC_010513.648	NC_010513.648	696889	697155	-	
long-mer1363	NC_010513	697002	697032	TGCGTGGCTTGCGTATTTTTGGCGGTTTGTC	NC_010513.648	NC_010513.648	696889	697155	-	
long-mer1364	NC_010513	697121	697146	TTCCGTGGTGGGATGGAGTAGAGGGG	NC_010513.648	NC_010513.648	696889	697155	-	
long-mer1365	NC_010513	697643	697700	GTTCATGTTGCTTCCCGCTCTTTCAGGATGAGCACGCTTACGTTGTTTTCCTGTAGCC	NC_010513.651	NC_010513.651	697645	698103	-	
long-mer1365	NC_010513	697643	697700	GTTCATGTTGCTTCCCGCTCTTTCAGGATGAGCACGCTTACGTTGTTTTCCTGTAGCC	NC_010513.650	NC_010513.650	697448	697783	+	
long-mer1366	NC_010513	697909	697938	CAGGATGTTTTGATCTATCCCTGTGCTGAA	NC_010513.651	NC_010513.651	697645	698103	-	
long-mer1367	NC_010513	698035	698060	GGCGCTTGTGAGGCGTTGCCGAAATG	NC_010513.651	NC_010513.651	697645	698103	-	
long-mer1368	NC_010513	698062	698093	CTGGATGTAGCTTGTGTCGATAAAGTGAGTGG	NC_010513.651	NC_010513.651	697645	698103	-	
long-mer1369	NC_010513	698474	698501	GCGTAATGATGTGGTTGCCGTGTTCGTC	NC_010513.652	NC_010513.652	698100	698564	-	AutoIPR: IPR011460:Protein of unknown functionDUF1566;
long-mer1370	NC_010513	698531	698573	GGGTGGGGGCGTTTTCGAGGGCCAAGGTGCTCATGCGGCCAAC	NC_010513.652	NC_010513.652	698100	698564	-	AutoIPR: IPR011460:Protein of unknown functionDUF1566;
long-mer1371	NC_010513	698575	698613	TTTCGCGCTTTGCTCTTTGTGCTGCGAACAGCTTTTCTT	NA
long-mer1372	NC_010513	698888	698929	CGCTTGTTCGATCACGCGGGCAGCTTCGTTGGCGCTCGACGG	NA
long-mer1373	NC_010513	698931	698997	AACGCGTGCAGGTGTCTGGAGTTACGCCGCGAAGTCCGCGCGTGGTGTGAATTTTGTTGAGTACTGC	NA
long-mer1374	NC_010513	702064	702091	TGAACGTGCCCTGTGCGAAGGAAGGGCC	NC_010513.657	NC_010513.657	701551	702066	+	AutoIPR: IPR006429:Phage portal protein, lambdafamily;
long-mer1375	NC_010513	702123	702165	CGTTGCATTACTGCTGTGGATTAGCCGCCGCAGCAGTCACTCA	NA
long-mer1376	NC_010513	702177	702275	CCACCGATGAAAACATCAGACATATCCGCATTATTCGCGTACTTACTGATTGCAGTGTCATTGCCCCTCGCATCGTGTACGAGCTTAGCGCCGCCCGGG	NC_010513.658	NC_010513.658	702183	702473	+	
long-mer1377	NC_010513	702291	702313	CCCTCAGAAGCGGTCTGCGACCG	NC_010513.658	NC_010513.658	702183	702473	+	
long-mer1378	NC_010513	705200	705239	CAATTACACGCTGCAAGTCGATGCTGGTACCGGTGAGTAT	NC_010513.661	NC_010513.661	703251	706076	+	AutoIPR: IPR002035:von Willebrand factor, typeA;
long-mer1379	NC_010513	706060	706082	GTAATCTGGATGGCTGACACCCT	NC_010513.661	NC_010513.661	703251	706076	+	AutoIPR: IPR002035:von Willebrand factor, typeA;
long-mer1379	NC_010513	706060	706082	GTAATCTGGATGGCTGACACCCT	NC_010513.662	NC_010513.662	706069	706764	+	
long-mer1380	NC_010513	706334	706362	GCGGGGCAGGGATCGATATCACCAACGGT	NC_010513.662	NC_010513.662	706069	706764	+	
long-mer1381	NC_010513	708203	708225	AGGCATTGGGGGTGTCGATCACG	NC_010513.666	NC_010513.666	708169	708795	+	AutoIPR: IPR006119:Resolvase, N-terminal;IPR009061:DNA binding domain, putative;
long-mer1382	NC_010513	708242	708269	AAGCGTCAGGCCGGTTGATCGCCGAGCA	NC_010513.666	NC_010513.666	708169	708795	+	AutoIPR: IPR006119:Resolvase, N-terminal;IPR009061:DNA binding domain, putative;
long-mer1383	NC_010513	708358	708386	GCCTATGCCCGTGTCTCCAGCCACGATCA	NC_010513.666	NC_010513.666	708169	708795	+	AutoIPR: IPR006119:Resolvase, N-terminal;IPR009061:DNA binding domain, putative;
long-mer1384	NC_010513	708397	708443	CTGGAACGGCAAAAGCAGGTATTAGAGTTGTACTGTGCCCAACAGGG	NC_010513.666	NC_010513.666	708169	708795	+	AutoIPR: IPR006119:Resolvase, N-terminal;IPR009061:DNA binding domain, putative;
long-mer1385	NC_010513	708508	708552	CGGCTGCTTGATGCCATCATCGACGGTCAGATAGGACGGCTGGTC	NC_010513.666	NC_010513.666	708169	708795	+	AutoIPR: IPR006119:Resolvase, N-terminal;IPR009061:DNA binding domain, putative;
long-mer1386	NC_010513	708581	708610	TTGGTGCTGAACTGGTGTTCGCGCTGTGCG	NC_010513.666	NC_010513.666	708169	708795	+	AutoIPR: IPR006119:Resolvase, N-terminal;IPR009061:DNA binding domain, putative;
long-mer1387	NC_010513	710114	710135	GGACGAATTTGTGCGGCAATTC	NC_010513.668	NC_010513.668	710019	710696	+	AutoIPR: IPR012327:D12 class N6adenine-specific DNA methyltransferase;IPR023095:Adenine-specific methyltransferase, domain 2;IPR029063:S-adenosyl-L-methionine-dependentmethyltransferase;
long-mer1388	NC_010513	710165	710207	GTTGCGTGAGCAGCGCGTGCGAGCAGAGACCCTGACGGACATC	NC_010513.668	NC_010513.668	710019	710696	+	AutoIPR: IPR012327:D12 class N6adenine-specific DNA methyltransferase;IPR023095:Adenine-specific methyltransferase, domain 2;IPR029063:S-adenosyl-L-methionine-dependentmethyltransferase;
long-mer1389	NC_010513	710330	710372	ACTTAGTGCCGTGCATGTGCGTCTGGCAGACGTCATCATTGAG	NC_010513.668	NC_010513.668	710019	710696	+	AutoIPR: IPR012327:D12 class N6adenine-specific DNA methyltransferase;IPR023095:Adenine-specific methyltransferase, domain 2;IPR029063:S-adenosyl-L-methionine-dependentmethyltransferase;
long-mer1390	NC_010513	710618	710660	GCGGACCAAGGAGAACAACACGCCCTCCGGCGAGCTGATCATC	NC_010513.668	NC_010513.668	710019	710696	+	AutoIPR: IPR012327:D12 class N6adenine-specific DNA methyltransferase;IPR023095:Adenine-specific methyltransferase, domain 2;IPR029063:S-adenosyl-L-methionine-dependentmethyltransferase;
long-mer1391	NC_010513	710698	710733	GCTAAGGCTACGGGCATCTGCGGATCAGATGTCAAA	NA
long-mer1392	NC_010513	711718	711759	GTGGGTGCCGAAAATCATGGTACACACAAAACATCATTCATT	NA
long-mer1393	NC_010513	713961	714059	TTACCTACTCTTAACCGGTATAAGTAACTGGACGTCAATAGGGATGGATGCAGGTGCTTTTGTGGGAATTATGGGCGATTTTACTTCACCAATGTTTCT	NC_010513.676	NC_010513.676	714004	714186	+	
long-mer1394	NC_010513	714118	714196	GCAGGAACGTTTATTCATAAACATTTTATATCTATGTATCCTACTATTTTTAAATCATTTAAGGAGTAATAATGATGAA	NC_010513.676	NC_010513.676	714004	714186	+	
long-mer1394	NC_010513	714118	714196	GCAGGAACGTTTATTCATAAACATTTTATATCTATGTATCCTACTATTTTTAAATCATTTAAGGAGTAATAATGATGAA	NC_010513.677	NC_010513.677	714189	714395	+	
long-mer1395	NC_010513	714327	714445	ATTGGTGCAGGATTGGTGCAGGTCGAGGCGGGCTTATTGGAGCGGTTGGTGGATTTTCTGCGGAATTAGGTTGGGGGATTGGAACATTGATTCGTGAAAGAATAATATATCCTTATGCT	NC_010513.677	NC_010513.677	714189	714395	+	
long-mer1396	NC_010513	714470	714512	AATGAATGATGTTTTGTGTGTACCATGATTTTCGGCACCCACA	NA
long-mer1397	NC_010513	714515	714578	TAAGGGTGATAAAATGAACAATTTTAAATCGATAATGATTGTGCTTGATGATTCTTTTGAGTCG	NC_010513.678	NC_010513.678	714528	714686	+	
long-mer1398	NC_010513	714708	714750	GAGGGTGGGTGATACTTGGGAACATTTATTCAGCAGTTTTACT	NA
long-mer1399	NC_010513	714836	714878	TCCTAATCATAGATAGGGGAGAAGAAGCCCATCTGTACGGCTT	NA
long-mer1400	NC_010513	715068	715110	TACGTGATCATCTCCTTGAGCAGTATGCTCAAAATGACGCTCT	NC_010513.679	NC_010513.679	714920	715204	+	
long-mer1401	NC_010513	715122	715217	CACCCTGTGCTGCAACTACTGATCGATCTTCAGTGCAATATGATGTGCTTTGCCGCGAGGCGATGCGAAGTGATGAGTGCTAGCACGGGGGGATGA	NC_010513.679	NC_010513.679	714920	715204	+	
long-mer1402	NC_010513	715394	715436	TGTCGTGAGTGAGTTAGTGCTACCCTATCTAAATGCTTGATAG	NA
long-mer1403	NC_010513	715595	715666	GTCATCGCTGAATGCTCTGATTGATTTGTCTCTCATTTGTGATGATCATGTAGTTGTTTGGCACATGTGGTT	NA
long-mer1404	NC_010513	716326	716368	CGATTTTACCTATACCGAAGCTATGCTGAAGCACTTCATAAAA	NC_010513.680	NC_010513.680	716078	717121	+	AutoIPR: IPR004000:Actin family; IPR004753:Cellshape determining protein MreB/Mrl;
long-mer1405	NC_010513	716491	716566	TGTTTATTTGATTGAGGAACCAATGGCCGCAGCGATCGGTGCTGGGATGCCGGTAACCGAGGCGCGTGGTTCGATG	NC_010513.680	NC_010513.680	716078	717121	+	AutoIPR: IPR004000:Actin family; IPR004753:Cellshape determining protein MreB/Mrl;
long-mer1406	NC_010513	716851	716893	GGAGGCGCTGCACGAGCCACTATCTGGGATTGTTTCGGCAGTG	NC_010513.680	NC_010513.680	716078	717121	+	AutoIPR: IPR004000:Actin family; IPR004753:Cellshape determining protein MreB/Mrl;
long-mer1407	NC_010513	717183	717214	CTCCAGCTTGATTTGCGCTCTAAGGCTAAGAT	NA
long-mer1408	NC_010513	717216	717237	CCAGGCCTGAGCGTGCTGTACA	NA
long-mer1409	NC_010513	717249	717299	GTGCCATAGTGGCGGCTCTGTCTGGTTGGCGGCGTTGTGAGTCTTAGGTTT	NA
long-mer1410	NC_010513	717310	717352	TGGTTTTTCTGTGCCCTCCTACCCCGGTTTTTCATTAGCGTCT	NC_010513.681	NC_010513.681	717320	718270	+	AutoIPR: IPR007221:Rod shape-determiningprotein MreC;
long-mer1411	NC_010513	717436	717460	CGCTTGGTTGTCGCAGTTGCGTCAG	NC_010513.681	NC_010513.681	717320	718270	+	AutoIPR: IPR007221:Rod shape-determiningprotein MreC;
long-mer1412	NC_010513	717993	718035	TTATTACTTCAGGGCTGGGAGCGCGTTTCCCGGCTGGTTTCCC	NC_010513.681	NC_010513.681	717320	718270	+	AutoIPR: IPR007221:Rod shape-determiningprotein MreC;
long-mer1413	NC_010513	718099	718141	GCCGGCAGCCAAGTTGGATCGAGGTCGTAATGTACTGTTGTTG	NC_010513.681	NC_010513.681	717320	718270	+	AutoIPR: IPR007221:Rod shape-determiningprotein MreC;
long-mer1414	NC_010513	718284	718326	TACTTGGTTATTGCCGGTCAGTGTGATATTGGCCTTGCTTCTG	NC_010513.682	NC_010513.682	718267	718752	+	AutoIPR: IPR007227:Cell shape-determiningprotein MreD;
long-mer1415	NC_010513	718335	718377	TCCGTTACCAGTGTCAGTGCGACCAATCCGTCCTTACTGGTTA	NC_010513.682	NC_010513.682	718267	718752	+	AutoIPR: IPR007227:Cell shape-determiningprotein MreD;
long-mer1416	NC_010513	719974	720016	CTATGGCCTCGGTCAGCTCACAGGGGTCGATTTGACCGGAGAG	NC_010513.683	NC_010513.683	718736	720820	+	AutoIPR:IPR012338:Beta-lactamase/transpeptidase-like;IPR017790:Penicillin-binding protein 2;
long-mer1417	NC_010513	720775	720817	ACGTGCGCCAGTGACTCTCGATTCATTGCCGGAGGAAGACCCT	NC_010513.683	NC_010513.683	718736	720820	+	AutoIPR:IPR012338:Beta-lactamase/transpeptidase-like;IPR017790:Penicillin-binding protein 2;
long-mer1418	NC_010513	720985	721007	GTGCGTTTTGCGTTTGGTCTGGT	NC_010513.684	NC_010513.684	720817	721938	+	AutoIPR: IPR001182:Cell cycle proteinFtsW/RodA;
long-mer1419	NC_010513	721977	722032	GCCTTTGGGTACGTTAGTCTCCCTTTATAATCCCCAGCCTGCAGAACAAGTGGTTC	NA
long-mer1420	NC_010513	723528	723612	GAATGAGGGATGTACGAGCACAACATGATTTGATTGACTGTGTTGGGGATACTTTAGGATTGCCTGCTCTATTCTGATTGAGCGT	NA
long-mer1421	NC_010513	723747	723780	TAAAAAGCCTGTGTTTCAAGGCGGAGATGGCGCA	NA
long-mer1422	NC_010513	726340	726367	GAAAGCACTGGATAGTGATCGCCATGAG	NC_010513.687	NC_010513.687	726086	727597	+	AutoIPR: IPR011990:Tetratricopeptide-likehelical domain;
long-mer1423	NC_010513	726622	726686	GCTGCCGTTGTATCAGCGAGTATTGGAATTGGTGCCGGGGTTTGCTCGTGCTTTGCAAGGACGTG	NC_010513.687	NC_010513.687	726086	727597	+	AutoIPR: IPR011990:Tetratricopeptide-likehelical domain;
long-mer1424	NC_010513	727421	727462	TTGCTGGGGGCCAGAAAGCGCCTGGCACAGCGTTGGATTGCG	NC_010513.687	NC_010513.687	726086	727597	+	AutoIPR: IPR011990:Tetratricopeptide-likehelical domain;
long-mer1425	NC_010513	727547	727598	CCGGAGTTGGATGAATTAGCGAGGCGCGTTGATCTTGCTTCGCAGCGTTGAT	NC_010513.687	NC_010513.687	726086	727597	+	AutoIPR: IPR011990:Tetratricopeptide-likehelical domain;
long-mer1426	NC_010513	727742	727765	CATCCCAATCCAGTTTACTTGTAC	NA
long-mer1427	NC_010513	727793	727820	TCTTTAGTTTAGTACTGTCGCTGCGTGT	NA
long-mer1428	NC_010513	728559	728601	AACTACATTTTCCAGTGCGTTTGGGGTGGTTTGAGATGTGGTT	NC_010513.688	NC_010513.688	728112	728615	-	
long-mer1429	NC_010513	728608	728650	GAAGGCATCAATGAGTTTGGGGGAAACGGGCAGGCTCAGCGGT	NC_010513.688	NC_010513.688	728112	728615	-	
long-mer1430	NC_010513	728743	728785	TTAAGTCAACTTTCACTGCATTGGCATCAATCTTTACGTACTT	NC_010513.689	NC_010513.689	728678	728935	-	AutoIPR: IPR005527:Septum formation topologicalspecificity factor MinE;
long-mer1431	NC_010513	729004	729046	TTCACCTAGAATGCGGCCCACAGCGTCTTCGTAAGCTAGGCCG	NC_010513.690	NC_010513.690	728938	729747	-	AutoIPR: IPR002586:CobQ/CobB/MinD/ParAnucleotide binding domain; IPR025501:ATP binding proteinMinD; IPR027417:P-loop containing nucleoside triphosphatehydrolase;
long-mer1432	NC_010513	730255	730297	CACGTTGGCTGCGCGCAAGCCGTCCACCAGTGCTTTTGCAGTG	NC_010513.691	NC_010513.691	729784	730500	-	AutoIPR: IPR013033:Septum formation inhibitorMinC;
long-mer1433	NC_010513	730872	730914	ACCACGCAAAATTACTACTGCTATGGCGACTTGCGCTACCAAA	NC_010513.692	NC_010513.692	730516	731094	-	AutoIPR: IPR016181:Acyl-CoA N-acyltransferase;IPR016890:Uncharacterised conserved protein UCP028520;
long-mer1434	NC_010513	737078	737120	CCGAGTGATGGTGGTGAAAGTTCCTATTGCAATGTTGCCCCGG	NC_010513.700	NC_010513.700	736064	739687	+	AutoIPR: IPR005467:Signal transductionhistidine kinase, core; IPR011006:CheY-like superfamily;IPR011042:Six-bladed beta-propeller, TolB-like;IPR011123:Two component regulator three Y;IPR014409:Signal transduction histidine kinase,hybrid-type, aerobic respiration control ArcB;IPR022510:Sortase system, histidine kinase;
long-mer1435	NC_010513	737407	737449	TAGCAGCCTTTGGCTGGAAGCATTGGGCGTGCTGCAGCAGCGG	NC_010513.700	NC_010513.700	736064	739687	+	AutoIPR: IPR005467:Signal transductionhistidine kinase, core; IPR011006:CheY-like superfamily;IPR011042:Six-bladed beta-propeller, TolB-like;IPR011123:Two component regulator three Y;IPR014409:Signal transduction histidine kinase,hybrid-type, aerobic respiration control ArcB;IPR022510:Sortase system, histidine kinase;
long-mer1436	NC_010513	737755	737818	TGGGCTGCCTGCCATGGAGTCACTAGGGATGCAGCATGACGCCCAGGGCCGTATTTGGTTGTCC	NC_010513.700	NC_010513.700	736064	739687	+	AutoIPR: IPR005467:Signal transductionhistidine kinase, core; IPR011006:CheY-like superfamily;IPR011042:Six-bladed beta-propeller, TolB-like;IPR011123:Two component regulator three Y;IPR014409:Signal transduction histidine kinase,hybrid-type, aerobic respiration control ArcB;IPR022510:Sortase system, histidine kinase;
long-mer1437	NC_010513	738052	738105	TGCTGGGCGCCGTATTGATTTTCCGGTTGATCGGCCTTTCGAACTGCTGCCGAA	NC_010513.700	NC_010513.700	736064	739687	+	AutoIPR: IPR005467:Signal transductionhistidine kinase, core; IPR011006:CheY-like superfamily;IPR011042:Six-bladed beta-propeller, TolB-like;IPR011123:Two component regulator three Y;IPR014409:Signal transduction histidine kinase,hybrid-type, aerobic respiration control ArcB;IPR022510:Sortase system, histidine kinase;
long-mer1438	NC_010513	738383	738425	TTGCTATTGCTCTGGGGCGTTTCATGGAACTATCACCGCCGTT	NC_010513.700	NC_010513.700	736064	739687	+	AutoIPR: IPR005467:Signal transductionhistidine kinase, core; IPR011006:CheY-like superfamily;IPR011042:Six-bladed beta-propeller, TolB-like;IPR011123:Two component regulator three Y;IPR014409:Signal transduction histidine kinase,hybrid-type, aerobic respiration control ArcB;IPR022510:Sortase system, histidine kinase;
long-mer1439	NC_010513	738721	738763	TCATGCCTTGTTGGAACAGGTAGTGGCAATGATCCGGCCGATG	NC_010513.700	NC_010513.700	736064	739687	+	AutoIPR: IPR005467:Signal transductionhistidine kinase, core; IPR011006:CheY-like superfamily;IPR011042:Six-bladed beta-propeller, TolB-like;IPR011123:Two component regulator three Y;IPR014409:Signal transduction histidine kinase,hybrid-type, aerobic respiration control ArcB;IPR022510:Sortase system, histidine kinase;
long-mer1440	NC_010513	738776	738818	GGATTGCGTTTTGTCTATCGATTGGATCCAGAGGTGCCCCAGT	NC_010513.700	NC_010513.700	736064	739687	+	AutoIPR: IPR005467:Signal transductionhistidine kinase, core; IPR011006:CheY-like superfamily;IPR011042:Six-bladed beta-propeller, TolB-like;IPR011123:Two component regulator three Y;IPR014409:Signal transduction histidine kinase,hybrid-type, aerobic respiration control ArcB;IPR022510:Sortase system, histidine kinase;
long-mer1441	NC_010513	738853	738895	TTTGCTCAACCTGTTGATCAATGCCACCAAATTTACCGAGCAC	NC_010513.700	NC_010513.700	736064	739687	+	AutoIPR: IPR005467:Signal transductionhistidine kinase, core; IPR011006:CheY-like superfamily;IPR011042:Six-bladed beta-propeller, TolB-like;IPR011123:Two component regulator three Y;IPR014409:Signal transduction histidine kinase,hybrid-type, aerobic respiration control ArcB;IPR022510:Sortase system, histidine kinase;
long-mer1442	NC_010513	738942	738984	TTGGTGTGCGTATTGACGTGGTCGATACCGGCCCTGGGTTGAG	NC_010513.700	NC_010513.700	736064	739687	+	AutoIPR: IPR005467:Signal transductionhistidine kinase, core; IPR011006:CheY-like superfamily;IPR011042:Six-bladed beta-propeller, TolB-like;IPR011123:Two component regulator three Y;IPR014409:Signal transduction histidine kinase,hybrid-type, aerobic respiration control ArcB;IPR022510:Sortase system, histidine kinase;
long-mer1443	NC_010513	739066	739108	ACTTGGTTTGGCCATTTGCCGTGAGTTGGCTACCGTGATGGAG	NC_010513.700	NC_010513.700	736064	739687	+	AutoIPR: IPR005467:Signal transductionhistidine kinase, core; IPR011006:CheY-like superfamily;IPR011042:Six-bladed beta-propeller, TolB-like;IPR011123:Two component regulator three Y;IPR014409:Signal transduction histidine kinase,hybrid-type, aerobic respiration control ArcB;IPR022510:Sortase system, histidine kinase;
long-mer1444	NC_010513	739267	739309	TCCGACAGTGGCGGAGGTGATTGTTGAACTGTTGCGTGTCCGT	NC_010513.700	NC_010513.700	736064	739687	+	AutoIPR: IPR005467:Signal transductionhistidine kinase, core; IPR011006:CheY-like superfamily;IPR011042:Six-bladed beta-propeller, TolB-like;IPR011123:Two component regulator three Y;IPR014409:Signal transduction histidine kinase,hybrid-type, aerobic respiration control ArcB;IPR022510:Sortase system, histidine kinase;
long-mer1445	NC_010513	739384	739426	TTTATGCGATCTAGATCTCCCTGGATTGGATGGTGCCGGATTG	NC_010513.700	NC_010513.700	736064	739687	+	AutoIPR: IPR005467:Signal transductionhistidine kinase, core; IPR011006:CheY-like superfamily;IPR011042:Six-bladed beta-propeller, TolB-like;IPR011123:Two component regulator three Y;IPR014409:Signal transduction histidine kinase,hybrid-type, aerobic respiration control ArcB;IPR022510:Sortase system, histidine kinase;
long-mer1446	NC_010513	739501	739570	GAGGCAGGCGTTCCAGGTTGGCTGCGATGCGTTTTTACGCAAACCGGTGACCGGTGAGATGCTGGAGCAG	NC_010513.700	NC_010513.700	736064	739687	+	AutoIPR: IPR005467:Signal transductionhistidine kinase, core; IPR011006:CheY-like superfamily;IPR011042:Six-bladed beta-propeller, TolB-like;IPR011123:Two component regulator three Y;IPR014409:Signal transduction histidine kinase,hybrid-type, aerobic respiration control ArcB;IPR022510:Sortase system, histidine kinase;
long-mer1447	NC_010513	739587	739630	TGAGTGCGCCTCGTCAAGAGGTTGATGTGCATACGCCAAAAAAA	NC_010513.701	NC_010513.701	739600	739881	-	AutoIPR: IPR004919:Domain of unknown functionDUF262;
long-mer1447	NC_010513	739587	739630	TGAGTGCGCCTCGTCAAGAGGTTGATGTGCATACGCCAAAAAAA	NC_010513.700	NC_010513.700	736064	739687	+	AutoIPR: IPR005467:Signal transductionhistidine kinase, core; IPR011006:CheY-like superfamily;IPR011042:Six-bladed beta-propeller, TolB-like;IPR011123:Two component regulator three Y;IPR014409:Signal transduction histidine kinase,hybrid-type, aerobic respiration control ArcB;IPR022510:Sortase system, histidine kinase;
long-mer1448	NC_010513	739641	739703	TGGGAAGGCCTAGGATCAGTGACTCGATAAAGCGCGATTTGGGATGATGCTCCCACGTGTCCT	NC_010513.701	NC_010513.701	739600	739881	-	AutoIPR: IPR004919:Domain of unknown functionDUF262;
long-mer1448	NC_010513	739641	739703	TGGGAAGGCCTAGGATCAGTGACTCGATAAAGCGCGATTTGGGATGATGCTCCCACGTGTCCT	NC_010513.700	NC_010513.700	736064	739687	+	AutoIPR: IPR005467:Signal transductionhistidine kinase, core; IPR011006:CheY-like superfamily;IPR011042:Six-bladed beta-propeller, TolB-like;IPR011123:Two component regulator three Y;IPR014409:Signal transduction histidine kinase,hybrid-type, aerobic respiration control ArcB;IPR022510:Sortase system, histidine kinase;
long-mer1449	NC_010513	739739	739782	TTCATTTTTTGGCCAAAAGTTTTACGGAATAAATACTCCGTGAG	NC_010513.701	NC_010513.701	739600	739881	-	AutoIPR: IPR004919:Domain of unknown functionDUF262;
long-mer1450	NC_010513	739809	739944	CGACGATTTGAGCGTCTGCGTGTAAACCCTCTTCCTCGGACTTGATAGCAGTTCTTCCTTTTTTCTTTTCCATGGCGTGTCGTTTGCGTATTGCTTGGTGTGTCCGTTCTGATGCTCTTGCAGTGGGGGCAGGCGA	NC_010513.701	NC_010513.701	739600	739881	-	AutoIPR: IPR004919:Domain of unknown functionDUF262;
long-mer1451	NC_010513	739956	739998	TAGTGTGACCAGTCGCCGCATAGCGTCTGGTCGCGTGATTAAA	NA
long-mer1452	NC_010513	740186	740227	TGCGTCTGAGTGATTTCCGATCAGTTCATTCCAGCCCGTCAT	NA
long-mer1453	NC_010513	740235	740358	ATCCCAGACGCTATCTCAACGCTGTGTTGTTTTACGCATCAAAACCGTTGCCTGATTCCGTCGTATGCCAGTTGCCAGCGATGCCCGGGGTGTGCCGTTTTTTTGAATAGCATCTGGGCTGACA	NA
long-mer1454	NC_010513	740378	740440	CACGATGCAAGGAACTGAGATCACTCTAGTCAGCGACGGCTTAAGCGCTGCACGGCTTCGACA	NC_010513.702	NC_010513.702	740407	741471	-	AutoIPR: IPR006361:Uroporphyrinogendecarboxylase HemE;
long-mer1455	NC_010513	740656	740698	TTCGATGGTCCAGTCCACGCCAACGGCTTCGGTACCGCTCATG	NC_010513.702	NC_010513.702	740407	741471	-	AutoIPR: IPR006361:Uroporphyrinogendecarboxylase HemE;
long-mer1456	NC_010513	740701	740743	GAGTTCTGCGATGTAAGGTCCATTGCCTTTGCCGAACAACACC	NC_010513.702	NC_010513.702	740407	741471	-	AutoIPR: IPR006361:Uroporphyrinogendecarboxylase HemE;
long-mer1457	NC_010513	740788	740830	AATCCGCGTTAAGTAGGGCAGTGAGAATGTTCGGTACATCGTG	NC_010513.702	NC_010513.702	740407	741471	-	AutoIPR: IPR006361:Uroporphyrinogendecarboxylase HemE;
long-mer1458	NC_010513	740923	741021	GACGGTGTTTAGCAGTTGATGCAGTACGTCCGGTGCGTTGAATGCCATGGCTTTAATGTGTGCGTATTCTTTGCTGCCTCCTCCTTCGATCATGTAGCA	NC_010513.702	NC_010513.702	740407	741471	-	AutoIPR: IPR006361:Uroporphyrinogendecarboxylase HemE;
long-mer1459	NC_010513	741073	741115	CAGTTCTTTACGGATCAGTCGTACGGCGTCCATGACGTAGCGT	NC_010513.702	NC_010513.702	740407	741471	-	AutoIPR: IPR006361:Uroporphyrinogendecarboxylase HemE;
long-mer1460	NC_010513	741693	741732	ATGGGATCGTTTGAAAGGGGGGGGCAAGGGTGTACGCATG	NA
long-mer1461	NC_010513	741876	741918	GGCTGCTTCATCAACGTCGGGTACGGCTTCGGCGTGGCCAATG	NC_010513.703	NC_010513.703	741852	742964	-	AutoIPR: IPR030960:3-dehydroquinate synthasedomain; IPR030963:3-dehydroquinate synthase family;
long-mer1462	NC_010513	741967	742029	AGGCGCATACGCTCCAGGAGCGTTTCAGGTTTTAGACCTGAAGGCAGGACAGTGGGCAAGCCG	NC_010513.703	NC_010513.703	741852	742964	-	AutoIPR: IPR030960:3-dehydroquinate synthasedomain; IPR030963:3-dehydroquinate synthase family;
long-mer1463	NC_010513	742592	742656	AGCAGGCGGCGGTAAAGCCTGTTAGATCTCCGATGACACCGCCACCGAGTGCAAAGAGGCAGGCA	NC_010513.703	NC_010513.703	741852	742964	-	AutoIPR: IPR030960:3-dehydroquinate synthasedomain; IPR030963:3-dehydroquinate synthase family;
long-mer1464	NC_010513	742824	742866	ATCACTGAGAATGAGTGCATGCCGACCGCGGATGGTGGCGGCC	NC_010513.703	NC_010513.703	741852	742964	-	AutoIPR: IPR030960:3-dehydroquinate synthasedomain; IPR030963:3-dehydroquinate synthase family;
long-mer1465	NC_010513	742893	742938	GGGACCAATAGCGATGGTATAGGGTGGGGGGGTGTTGACGGTGACG	NC_010513.703	NC_010513.703	741852	742964	-	AutoIPR: IPR030960:3-dehydroquinate synthasedomain; IPR030963:3-dehydroquinate synthase family;
long-mer1466	NC_010513	743950	743974	TAGCCCCAAGGGGCGCGATTTACAG	NC_010513.705	NC_010513.705	743762	744361	+	AutoIPR: IPR000659:Pyridoxamine 5'-phosphateoxidase;
long-mer1467	NC_010513	744418	744462	TGTGTGTGTGCCGTGTCATGGCATTTTGGGCAGTGGATGCTGTCA	NA
long-mer1468	NC_010513	744564	744604	GGTGAGCACTGGCAATACTAACTGGCAATACTAATATTGGT	NA
long-mer1469	NC_010513	744741	744783	GTGTTCTGGTGCGGTTTGTGCTGCCGCTGGTTCGATGTAGCCA	NC_010513.706	NC_010513.706	744627	746369	-	AutoIPR: IPR000924:Glutamyl/glutaminyl-tRNAsynthetase;
long-mer1470	NC_010513	744986	745025	AGCCGTGTAGTGCGATGATGTGGCCTTCTGCGTTTTTCAC	NC_010513.706	NC_010513.706	744627	746369	-	AutoIPR: IPR000924:Glutamyl/glutaminyl-tRNAsynthetase;
long-mer1471	NC_010513	745443	745485	CCCTTCGACGAGTTTTTCGTCTACCAGTGCGGTGAGCTTGCGT	NC_010513.706	NC_010513.706	744627	746369	-	AutoIPR: IPR000924:Glutamyl/glutaminyl-tRNAsynthetase;
long-mer1472	NC_010513	745977	746046	GAGGTCACAGACGTAGGCTTTCCCATCGGCAATGAGTTTTTCTGCGGCTAGGTACAGCACTTCGAAATAA	NC_010513.706	NC_010513.706	744627	746369	-	AutoIPR: IPR000924:Glutamyl/glutaminyl-tRNAsynthetase;
long-mer1473	NC_010513	746076	746105	GAAGCCTAGCCAAGAGACGTCTTCCTGGAT	NC_010513.706	NC_010513.706	744627	746369	-	AutoIPR: IPR000924:Glutamyl/glutaminyl-tRNAsynthetase;
long-mer1474	NC_010513	746214	746256	GGCGTGGCCAATGTGCAGGTACCCGTTGGGTTCTGGGGGGAAA	NC_010513.706	NC_010513.706	744627	746369	-	AutoIPR: IPR000924:Glutamyl/glutaminyl-tRNAsynthetase;
long-mer1475	NC_010513	746405	746447	TAAACTTCGTAGGTTTTGCCCTGGGATGCGTCAAGGTGTGCAG	NA
long-mer1476	NC_010513	746473	746515	TCTTGGGTGTGAATGGTGTGTCGTGTTTGGTGTCTGGGTGATA	NA
long-mer1477	NC_010513	746607	746652	GAGCGGCGGCGGTCCATAGGGTTGTGGTGTCGGTTCCGTGGTGTTG	NA
long-mer1478	NC_010513	753343	753385	CGTAGTCGCGCCAAGTTTTCTATCTCTGGGTGGGTCCAGATAT	NC_010513.714	NC_010513.714	752682	753497	-	AutoIPR: IPR004960:Bacterial lipid Abiosynthesis acyltransferase;
long-mer1479	NC_010513	753477	753519	TTCCAAATTGCGCTGTGTCACGCGACTTTCCCGAGCGTTCAAA	NC_010513.714	NC_010513.714	752682	753497	-	AutoIPR: IPR004960:Bacterial lipid Abiosynthesis acyltransferase;
long-mer1480	NC_010513	753543	753585	ATCTGACAGTCGTTTGAGGAGCGGCCAGGGGATGTGCCCTACC	NC_010513.715	NC_010513.715	753574	753807	+	
long-mer1481	NC_010513	753817	753869	AATTTAGTGATGGTTTGTGTTGGGAGTGGTCTTTTAAGTAAGTGTCTATTTTT	NA
long-mer1482	NC_010513	753951	753990	ATTGAACTGTTATAATACTTTGTATAAGTCTTTGAGAATG	NA
long-mer1483	NC_010513	754230	754314	GAACAGGGAAGTCGACGATACTGCTGCAGAAGAGGCCGCAGCTGCGCTTAGCGCCCTTGATACTGAAGCAGGACGTACTACCGAT	NC_010513.716	NC_010513.716	754003	755859	+	AutoIPR: IPR007127:RNA polymerase sigma factor70, region 1.1; IPR012760:RNA polymerase sigma factorRpoD, C-terminal; IPR014284:RNA polymerase sigma-70 likedomain; IPR028630:RNA polymerase sigma factor RpoD;
long-mer1484	NC_010513	754518	754560	CTTTAATGATTTGATAGAGGACGATAACTCCGTAACCTCCTCA	NC_010513.716	NC_010513.716	754003	755859	+	AutoIPR: IPR007127:RNA polymerase sigma factor70, region 1.1; IPR012760:RNA polymerase sigma factorRpoD, C-terminal; IPR014284:RNA polymerase sigma-70 likedomain; IPR028630:RNA polymerase sigma factor RpoD;
long-mer1485	NC_010513	754747	754789	GTCATTAAGGTGCGTGAAGATATGGCTGCGATCTTTGTGACGT	NC_010513.716	NC_010513.716	754003	755859	+	AutoIPR: IPR007127:RNA polymerase sigma factor70, region 1.1; IPR012760:RNA polymerase sigma factorRpoD, C-terminal; IPR014284:RNA polymerase sigma-70 likedomain; IPR028630:RNA polymerase sigma factor RpoD;
long-mer1486	NC_010513	755529	755571	CTCAATGGAGACTCCGATCGGGGATGATGAAGATTCTCATCTG	NC_010513.716	NC_010513.716	754003	755859	+	AutoIPR: IPR007127:RNA polymerase sigma factor70, region 1.1; IPR012760:RNA polymerase sigma factorRpoD, C-terminal; IPR014284:RNA polymerase sigma-70 likedomain; IPR028630:RNA polymerase sigma factor RpoD;
long-mer1487	NC_010513	755905	755947	TAGGGCAAGCAAATGTGATCTAGTACGATGTTGATGCGGCACT	NA
long-mer1488	NC_010513	755953	756005	TGTTCGTTGTTTGTTGCTTTTTGATCTTTAGCAATATTCCCCTTTTAAAGAGG	NA
long-mer1489	NC_010513	756435	756477	GTGTGTCGATTTTATGCCAACTTCTTGGCAGTAGTTGGCCGCG	NC_010513.717	NC_010513.717	756421	758670	-	AutoIPR: IPR005742:DNA topoisomerase IV,subunit A, Gram-negative; IPR024946:Arginine repressorC-terminal-like domain;
long-mer1490	NC_010513	761691	761733	GCTGAGCCAAGCAGCTGCGATGCAGCCACGCCCTTGGGGTCCG	NC_010513.720	NC_010513.720	761175	762380	-	AutoIPR: IPR004723:8-amino-7-oxononanoatesynthase,  Archaea/Proteobacteria type;IPR015424:Pyridoxal phosphate-dependent transferase;
long-mer1491	NC_010513	761814	761844	AGCGATGTCACCATCCATGCTAAAGATGCCA	NC_010513.720	NC_010513.720	761175	762380	-	AutoIPR: IPR004723:8-amino-7-oxononanoatesynthase,  Archaea/Proteobacteria type;IPR015424:Pyridoxal phosphate-dependent transferase;
long-mer1492	NC_010513	761850	761880	TGCTAGCATTGCTGCACCTTCAGGTGCGTTC	NC_010513.720	NC_010513.720	761175	762380	-	AutoIPR: IPR004723:8-amino-7-oxononanoatesynthase,  Archaea/Proteobacteria type;IPR015424:Pyridoxal phosphate-dependent transferase;
long-mer1493	NC_010513	761934	761955	GCAGCCTGCCAGACGGGTAGCG	NC_010513.720	NC_010513.720	761175	762380	-	AutoIPR: IPR004723:8-amino-7-oxononanoatesynthase,  Archaea/Proteobacteria type;IPR015424:Pyridoxal phosphate-dependent transferase;
long-mer1494	NC_010513	762469	762511	AGCTTGGTGGTCTGTGGATGTCAGTGGTGCGTTATTTCGGGGA	NA
long-mer1495	NC_010513	762557	762586	GTTAGCCTTAGCAGGCGGTTGTTGTGATCC	NA
long-mer1496	NC_010513	762633	762669	CGCATTGTTGTGATGCGGGGTAGCGCGACATTTTGCC	NA
long-mer1497	NC_010513	762827	762853	CTGATCATTGCATCAGCTTTGGAAGGA	NC_010513.721	NC_010513.721	762788	762937	+	
long-mer1498	NC_010513	763141	763206	CAGATCCGCCCATTGGAGATGTATAAAGTCTGGCGTGAGCAGGTGCATCGTTTCTTGGCTGGTATG	NC_010513.722	NC_010513.722	762937	764100	+	AutoIPR: IPR003780:COX15/CtaA family;
long-mer1499	NC_010513	763668	763692	CAGCGCTAATTACGCGGCGCTGGCG	NC_010513.722	NC_010513.722	762937	764100	+	AutoIPR: IPR003780:COX15/CtaA family;
long-mer1500	NC_010513	763791	763863	GATTGGTGTGGATTATGAGGGCGGTGTGCTTGATGGTGCATCGCGGATTGCGATCCAGATGATGCATCGGTTG	NC_010513.722	NC_010513.722	762937	764100	+	AutoIPR: IPR003780:COX15/CtaA family;
long-mer1501	NC_010513	763876	763918	GCTTCTGTCTATCTGGTGTGGTTGGCGTGGCGTTTATCTCGTG	NC_010513.722	NC_010513.722	762937	764100	+	AutoIPR: IPR003780:COX15/CtaA family;
long-mer1502	NC_010513	763932	763974	GACTTGGGCGTTAGCGTTAGCTTTTCTGGTGGTGGTGCAAGTG	NC_010513.722	NC_010513.722	762937	764100	+	AutoIPR: IPR003780:COX15/CtaA family;
long-mer1503	NC_010513	763982	764061	GTGTGCTCAACGTTAAATTGGTGGTTCCTCTGGTGGTGGGGGTGATGCACAACGGCAGTGCGGTGGCATTGCTTTTCGTA	NC_010513.722	NC_010513.722	762937	764100	+	AutoIPR: IPR003780:COX15/CtaA family;
long-mer1504	NC_010513	764198	764240	CCCTGGTATGCCCAGTGTTGTACAGATCCAGAGTGGGGCACTT	NC_010513.723	NC_010513.723	764103	765008	+	AutoIPR: IPR000537:UbiA prenyltransferasefamily; IPR030470:UbiA prenyltransferase conserved site;
long-mer1505	NC_010513	764282	764324	AATCAATCAGCTTCTGGATGCAAAAATCGATGCGCAGATGGCA	NC_010513.723	NC_010513.723	764103	765008	+	AutoIPR: IPR000537:UbiA prenyltransferasefamily; IPR030470:UbiA prenyltransferase conserved site;
long-mer1506	NC_010513	764351	764393	TGGCAAGGTACGCCCTGTGCAAGTGTTGGTTTTTGCGGGGGTG	NC_010513.723	NC_010513.723	764103	765008	+	AutoIPR: IPR000537:UbiA prenyltransferasefamily; IPR030470:UbiA prenyltransferase conserved site;
long-mer1507	NC_010513	764555	764597	GCCTATGCTGGGCTGGGCTGCAGTCACGGGGTTGTCGACAGCG	NC_010513.723	NC_010513.723	764103	765008	+	AutoIPR: IPR000537:UbiA prenyltransferasefamily; IPR030470:UbiA prenyltransferase conserved site;
long-mer1508	NC_010513	764771	764856	GATTCTGAGTGTGGTAACGCTACTGCCGGTGGCGACCGGGATGAGCGGGGTATTTTATCTGGGGACTGCTTTGGTGTTGGACGCTG	NC_010513.723	NC_010513.723	764103	765008	+	AutoIPR: IPR000537:UbiA prenyltransferasefamily; IPR030470:UbiA prenyltransferase conserved site;
long-mer1509	NC_010513	765224	765270	TGGGGATAATTTGATATTTTTTATTGTTTTATTTTTTTATTTTAGGT	NA
long-mer1510	NC_010513	765275	765330	GTGATTTATTTTCTCTGATGTGATTTTATTTTTGGAACTATTCCATTTTAATTTAT	NA
long-mer1511	NC_010513	766347	766368	TGAGGATATTCTACGTTCCGGG	NC_010513.724	NC_010513.724	765679	766518	+	AutoIPR: IPR001279:Beta-lactamase-like;
long-mer1512	NC_010513	766430	766469	AGTACGCAACATCGACACTGACGGTCATCATGCCATCACA	NC_010513.724	NC_010513.724	765679	766518	+	AutoIPR: IPR001279:Beta-lactamase-like;
long-mer1513	NC_010513	767368	767410	TGCGAAGCCGATCAGCATATCGCCTGGTGCCAGCTTTGCAGCT	NC_010513.725	NC_010513.725	766876	768126	-	AutoIPR: IPR006674:HD domain; IPR012006:tRNAnucleotidyltransferase, proteobacteria;
long-mer1514	NC_010513	770332	770374	GATGGATCTCATTTTTCACGGCTTTTTTGGGGCGATGAATGCT	NA
long-mer1515	NC_010513	770419	770461	TTGTGTACTGCAGCAAGCTTGTTGAGGGATCGCTTTACGTGGG	NA
long-mer1516	NC_010513	770496	770538	GGTGATGAGTAGTTGTTCACAACAAAGCTTGTGCGCGGTTCGA	NA
long-mer1517	NC_010513	770579	770620	GAATCTGTATTGTAATCAATGATGTGGCTGTTGTAAGCGGAT	NA
long-mer1518	NC_010513	770638	770680	CCAAAGATGTAAGCATAAAAGGGCGTGCAGGGAACGGAAGATG	NA
long-mer1519	NC_010513	770711	770879	CGTCTATTCTGAGTTGGGGTTCCTAGCATGTGTCCTTACTGTGCGTCCGTTTTATTTATGGGGCAGGCGATGCTGTTCTTTTGCGGTATGTTCGTGCTATTCGATAGCTTTCCGTTGAGGATCCGTTGAGGATAATTATCCTCGTGCTGCTTTGTTTAATGTTGAGCAC	NA
long-mer1520	NC_010513	771710	771752	GTGGATGCTGGCAATAGGCGATGTGGCGTGCCAGCGAGGACAG	NC_010513.727	NC_010513.727	770916	771797	-	AutoIPR: IPR003817:Phosphatidylserinedecarboxylase-related;
long-mer1521	NC_010513	771797	771839	CAGAGTGATTTCCTTGGTGAGCTTTTGCAGGTCCGTGGGGATT	NC_010513.728	NC_010513.728	771794	772222	-	AutoIPR: IPR003782:Copper chaperone SCO1/SenC;IPR012336:Thioredoxin-like fold;
long-mer1522	NC_010513	771926	771968	ATCGTCGAGAGGGTTTTCGGCATAACTTTTGCCAGGTACTTTC	NC_010513.728	NC_010513.728	771794	772222	-	AutoIPR: IPR003782:Copper chaperone SCO1/SenC;IPR012336:Thioredoxin-like fold;
long-mer1523	NC_010513	772028	772070	GGTCAGGATATTTTTGTGGAAAGCGCGAGCATATCCACTCAGT	NC_010513.728	NC_010513.728	771794	772222	-	AutoIPR: IPR003782:Copper chaperone SCO1/SenC;IPR012336:Thioredoxin-like fold;
long-mer1524	NC_010513	772111	772213	GTACCTGCGGGCGTCGTGTTTTAGGAAGGTTCTCCCAGTGTTTTTCTGCTTGTTCAAGTATGGCTAACGTGCTTGGACAGACATCCAGGCAGGAGGTGAAGCC	NC_010513.728	NC_010513.728	771794	772222	-	AutoIPR: IPR003782:Copper chaperone SCO1/SenC;IPR012336:Thioredoxin-like fold;
long-mer1525	NC_010513	772257	772285	AGCTGGGTACCCTCGGATGAAGGCAAATT	NA
long-mer1526	NC_010513	772287	772315	TCGAGATGCAGGACAGCATCAGGTGTAGG	NA
long-mer1527	NC_010513	772326	772363	ACCGCATGAGTGTGCGGCCAAGAGGGTGTGTGTGTTGA	NA
long-mer1528	NC_010513	772472	772514	ACGGATGCTCAATCATAGCGCTGTTCCCTCTATAATCGTCGCC	NA
long-mer1529	NC_010513	773157	773199	GACTGACGCCGAAACCGATGCGCTGCCGCAGGAGTATGGTTAC	NC_010513.729	NC_010513.729	772537	773463	+	AutoIPR: IPR004556:Modification methylase HemK;IPR029063:S-adenosyl-L-methionine-dependentmethyltransferase;
long-mer1530	NC_010513	774602	774677	GACAGGGATGGGGCAGGTCGTGGCTGTCCAACGCTGTCTTTATGTGGTTTGATGTCCTGCTGTTTATATCCGCCGA	NC_010513.731	NC_010513.731	774643	774837	+	
long-mer1531	NC_010513	774709	774751	GCAGTGAAATATGTGTTGTTGTATGGGGTTCATGCTCATGCTC	NC_010513.731	NC_010513.731	774643	774837	+	
long-mer1532	NC_010513	774817	774892	GCTGACAAGGGATTCGATTGATACAGATTCACCTGGCTGGATGTCTTGGTGCTTGGGTTGGATATAACGCGTTTGC	NC_010513.731	NC_010513.731	774643	774837	+	
long-mer1533	NC_010513	775597	775639	CCGGTGCTGGCGCCAATCCACCGGGAATATCGCATTGAGCGTA	NC_010513.733	NC_010513.733	775171	776205	+	AutoIPR: IPR012080:Aspartate-semialdehydedehydrogenase; IPR016040:NAD(P)-binding domain;
long-mer1534	NC_010513	779611	779653	GGCGTGCCGACGGACGCAGGCAGTTTGGAGTGGCCTGATGGGG	NC_010513.737	NC_010513.737	779648	779752	+	
long-mer1534	NC_010513	779611	779653	GGCGTGCCGACGGACGCAGGCAGTTTGGAGTGGCCTGATGGGG	NC_010513.736	NC_010513.736	778986	779648	+	AutoIPR: IPR001240:N-(5'phosphoribosyl)anthranilate isomerase (PRAI); IPR013785:Aldolase-typeTIM barrel;
long-mer1535	NC_010513	780045	780082	AGTAAGGTACTGTGTGCTTCTCTGAAGTCGATCAGCGT	NC_010513.738	NC_010513.738	780027	781367	+	AutoIPR: IPR001926:Tryptophan synthase betasubunit-like PLP-dependent enzyme; IPR006654:Tryptophansynthase, beta chain; IPR023026:Tryptophan synthase betachain/beta chain-like;
long-mer1536	NC_010513	781406	781448	AGCACTGTGCCCATTGTCTGGTGGAGACCAGGTGATGTTGCCG	NA
long-mer1537	NC_010513	786245	786267	CCTCCAACAGGTGTGTGGCGATG	NC_010513.744	NC_010513.744	785877	787679	-	AutoIPR: IPR004589:DNA helicase, ATP-dependent,RecQ type; IPR011991:Winged helix-turn-helix DNA-bindingdomain; IPR027417:P-loop containing nucleosidetriphosphate hydrolase;
long-mer1538	NC_010513	787023	787045	GCGCCGCATATTGTTTTTCTGTA	NC_010513.744	NC_010513.744	785877	787679	-	AutoIPR: IPR004589:DNA helicase, ATP-dependent,RecQ type; IPR011991:Winged helix-turn-helix DNA-bindingdomain; IPR027417:P-loop containing nucleosidetriphosphate hydrolase;
long-mer1539	NC_010513	792568	792610	GTTGGCGCAGTTGGTGTATCCCGGTTTTTTGCGTCAAACACCC	NC_010513.746	NC_010513.746	788495	792895	+	AutoIPR: IPR004589:DNA helicase, ATP-dependent,RecQ type; IPR010222:RNA helicase HrpA; IPR024590:RNAhelicase HrpA, C-terminal; IPR027417:P-loop containingnucleoside triphosphate hydrolase;
long-mer1540	NC_010513	795984	796033	AGGTCATGGCTTCGCAATGGGAGCATGCTTATTCGCGTGAGTTGGCTGCC	NC_010513.747	NC_010513.747	793259	796204	+	AutoIPR: IPR020581:Glycine cleavage system Pprotein;
long-mer1541	NC_010513	796120	796162	TGCCTGTATTCCGGTAGAGGCTTACAAGGAGAAAGAGGATTCT	NC_010513.747	NC_010513.747	793259	796204	+	AutoIPR: IPR020581:Glycine cleavage system Pprotein;
long-mer1542	NC_010513	801755	801779	GTGGATGAACTCAATGATGGCCGCC	NC_010513.753	NC_010513.753	801017	802018	-	AutoIPR: IPR008949:Isoprenoid synthase domain;IPR017446:Polyprenyl synthetase-related;
long-mer1543	NC_010513	802056	802090	TCTCCACGCGATCAGTTCTGAAAGTGGAAGCGCTT	NA
long-mer1544	NC_010513	802587	802623	GTTGGGTGGCCGTAGCGATGGTGGCGGTATGGGCGGG	NC_010513.754	NC_010513.754	802267	802761	+	AutoIPR: IPR000424:Primosome PriB/single-strandDNA-binding;
long-mer1545	NC_010513	802800	802842	TTAATGCCCATTGAGTCTGGGGCATTGGCTATATGGCGAGTTC	NA
long-mer1546	NC_010513	802844	802886	TAAAAATCATCATGTTGTTTTAGTGCCTCTATGGTGGCTGTAC	NA
long-mer1547	NC_010513	803001	803161	GTTGGCGCCCGGGCATTAGGTCTCTGTGTTTTTTCGATGAGTGATGAAATGGAATGCTGCCAAGCTAAATGTGGCGATGTTGCGGTCGCTGATTCCTGCGCTGGTTTCGATGCGGTTTCCAGGATCGATGTCATAGGGAGGACTGGTTTGCAGTGATCAGT	NA
long-mer1548	NC_010513	803302	803343	TAGGCTTCCCAGGTCATCCGTTATAGCGAGAGATGGAGTGTG	NA
long-mer1549	NC_010513	803365	803444	GTTACTGGCTAATCTTACATTATATTATTTTTTGTTGTTGTATCTAGGAGGGGGAGGGGGCGCTGGGTTTATTTGCGGTG	NA
long-mer1550	NC_010513	803481	803536	TGGTTATTCCGCAAATGATGGTAATCAACTTCACATACCAAGATATTGTTAGTTCT	NA
long-mer1551	NC_010513	803645	803715	TCGAATTCTTTATTTTACTTTGGGTGTTATAAGTGCTATCGAGTATGACCCTTTTTTAATAAAAATTTTTT	NA
long-mer1552	NC_010513	803718	803778	TTTTAGAAATTAGAACGGGTTTTTATTTGAATTAAAGATAATCTCGGTGTTTTTACTCTCT	NA
long-mer1553	NC_010513	803839	803880	TGTTGCTTTCACTTGGTGTTCAAAGTCGAGCACAATGGTCTG	NA
long-mer1554	NC_010513	803912	803948	AGGTATTTCGTGAAGGGATAGTGATGTGTATCGGAGT	NA
long-mer1555	NC_010513	803990	804028	TTGTTGCAGTTTTTACCCTTACCCTAGGTTTCTGGTGGT	NA
long-mer1556	NC_010513	804093	804114	CAATCAATGTGAGTGATGCCCG	NA
long-mer1557	NC_010513	804382	804407	CAGGGTGAATGTGGGCGCAGTGATAC	NC_010513.755	NC_010513.755	804358	805005	+	AutoIPR:IPR029063:S-adenosyl-L-methionine-dependentmethyltransferase;
long-mer1558	NC_010513	804443	804470	ATGCGGGCGATCCGACACAGCTGTTTCA	NC_010513.755	NC_010513.755	804358	805005	+	AutoIPR:IPR029063:S-adenosyl-L-methionine-dependentmethyltransferase;
long-mer1559	NC_010513	804476	804519	AACCGACATTTGACAGTGTGTTGTCCGATGATGATGGCACCTGC	NC_010513.755	NC_010513.755	804358	805005	+	AutoIPR:IPR029063:S-adenosyl-L-methionine-dependentmethyltransferase;
long-mer1560	NC_010513	804617	804642	GTACAGGGTTGGATGCGCAGGCATTT	NC_010513.755	NC_010513.755	804358	805005	+	AutoIPR:IPR029063:S-adenosyl-L-methionine-dependentmethyltransferase;
long-mer1561	NC_010513	804828	804870	TATTGAGGATTTACCGGCGGTTGCTGTTGAATGTGCGCGTCTG	NC_010513.755	NC_010513.755	804358	805005	+	AutoIPR:IPR029063:S-adenosyl-L-methionine-dependentmethyltransferase;
long-mer1562	NC_010513	804957	805012	GATGCAGGCGAGTATGCGTTTGCGTGTGCTGCTGTGGCGTTGCGTGTGAGTGGGCA	NC_010513.755	NC_010513.755	804358	805005	+	AutoIPR:IPR029063:S-adenosyl-L-methionine-dependentmethyltransferase;
long-mer1563	NC_010513	805043	805064	TGAGTTTTATCGGGTGTTTGAG	NC_010513.756	NC_010513.756	805014	805268	+	
long-mer1564	NC_010513	805224	805266	TTTCTTATCGTGATGCGTAAGTGTTCGACGTGTTGTTATGTCT	NC_010513.756	NC_010513.756	805014	805268	+	
long-mer1565	NC_010513	805287	805316	TTGGAATGGTGTTCTAGATCGGCATGTTTA	NA
long-mer1566	NC_010513	805336	805369	TATTTATCTGTAAGTCAATAATAAATAAATAAAT	NA
long-mer1567	NC_010513	805539	805571	AATTTTAGATGCTGAAAAATTTATGACGTTATC	NC_010513.757	NC_010513.757	805531	806769	+	AutoIPR: IPR006153:Cation/H+ exchanger;
long-mer1568	NC_010513	805600	805642	TTGATTTTTGCCCTGTTGGTGGTTCCGCGTGCATTACAGCGCT	NC_010513.757	NC_010513.757	805531	806769	+	AutoIPR: IPR006153:Cation/H+ exchanger;
long-mer1569	NC_010513	805688	805729	CGATGTTAGTGATGGGGGGGGAACCACATGATGATGTGATTG	NC_010513.757	NC_010513.757	805531	806769	+	AutoIPR: IPR006153:Cation/H+ exchanger;
long-mer1570	NC_010513	805814	805856	GGCCGCTGGGGGTGCATTTGCAGGTCTATAGTGTTGCGTTGTT	NC_010513.757	NC_010513.757	805531	806769	+	AutoIPR: IPR006153:Cation/H+ exchanger;
long-mer1571	NC_010513	805860	805902	TTTGGGTTGGTTGGTGTGGCGTTACGTGGGTTTGACGTGGCAG	NC_010513.757	NC_010513.757	805531	806769	+	AutoIPR: IPR006153:Cation/H+ exchanger;
long-mer1572	NC_010513	806232	806274	CAAGATTGGTGTTTATTACTTAGTGGGTGCATTCATTACTGGT	NC_010513.757	NC_010513.757	805531	806769	+	AutoIPR: IPR006153:Cation/H+ exchanger;
long-mer1573	NC_010513	806812	806916	TGGATGAGCAAGGGGCAGTGGATTAAGTGAGCATGGGACGTGAGCAGTGATGGTGTGCTGTGTGCAGTTTTTTGGGTGAGTGGCCGGATGGTGTCGGTATGTGGT	NA
long-mer1574	NC_010513	808494	808517	CGCTGTCCTCAGGATAGGAGATGG	NC_010513.762	NC_010513.762	808141	808683	-	AutoIPR: IPR006668:Magnesium transporter, MgtEintracellular domain;
long-mer1575	NC_010513	808541	808588	TCGCCGTCCATTGATTGAAGGCGTTGATCGATAACTGTGTTTGGCAGG	NC_010513.762	NC_010513.762	808141	808683	-	AutoIPR: IPR006668:Magnesium transporter, MgtEintracellular domain;
long-mer1576	NC_010513	818093	818135	GACCACAATCAAACCATTGATCTTATTGGCTTCCATCAATCGT	NC_010513.774	NC_010513.774	818027	819064	-	AutoIPR: IPR004800:Phosphosugar isomerase,KdsD/KpsF-type;
long-mer1577	NC_010513	819111	819179	AAACTTATTGAGTCTGGTTTATCGCAGGCCCGTGCTGATGTGCGTGGCGAGGATGGTGTTCATTTTGAG	NC_010513.775	NC_010513.775	819090	819317	+	AutoIPR: IPR002634:BolA protein;
long-mer1578	NC_010513	819521	819563	CTATCTGCATGACGTGATCACCATGATCAATTTGCTTCGTGAA	NC_010513.776	NC_010513.776	819387	820664	+	AutoIPR: IPR005750:UDP-N-acetylglucosamine1-carboxyvinyltransferase; IPR013792:RNA 3'-terminalphosphate cyclase/enolpyruvate transferase, alpha/beta;
long-mer1579	NC_010513	819602	819642	GAAAGGACGTTCGATTACGGTTGATCCGCGCTGGGTACGTC	NC_010513.776	NC_010513.776	819387	820664	+	AutoIPR: IPR005750:UDP-N-acetylglucosamine1-carboxyvinyltransferase; IPR013792:RNA 3'-terminalphosphate cyclase/enolpyruvate transferase, alpha/beta;
long-mer1580	NC_010513	819848	819890	CAGTCAGGGTCGATTGAAGGGAGGTCGTTTCGTGTTCGACGTG	NC_010513.776	NC_010513.776	819387	820664	+	AutoIPR: IPR005750:UDP-N-acetylglucosamine1-carboxyvinyltransferase; IPR013792:RNA 3'-terminalphosphate cyclase/enolpyruvate transferase, alpha/beta;
long-mer1581	NC_010513	820056	820097	GAAGGGGTGGAAAGGTTAAAGAGCGGGCAGTATGCAGTGTTA	NC_010513.776	NC_010513.776	819387	820664	+	AutoIPR: IPR005750:UDP-N-acetylglucosamine1-carboxyvinyltransferase; IPR013792:RNA 3'-terminalphosphate cyclase/enolpyruvate transferase, alpha/beta;
long-mer1582	NC_010513	820286	820319	TAATCTGACAACTGCACCTTACCCTGGGTTTCCC	NC_010513.776	NC_010513.776	819387	820664	+	AutoIPR: IPR005750:UDP-N-acetylglucosamine1-carboxyvinyltransferase; IPR013792:RNA 3'-terminalphosphate cyclase/enolpyruvate transferase, alpha/beta;
long-mer1583	NC_010513	820346	820388	GCTGAATTGTGTTGCAGAAGGCGTCGGTGTGATCAAAGAAACG	NC_010513.776	NC_010513.776	819387	820664	+	AutoIPR: IPR005750:UDP-N-acetylglucosamine1-carboxyvinyltransferase; IPR013792:RNA 3'-terminalphosphate cyclase/enolpyruvate transferase, alpha/beta;
long-mer1584	NC_010513	821152	821175	AGCGGAGCGCGTGCTATCAGGCAA	NA
long-mer1585	NC_010513	821288	821310	AGCGCGTCGCCGTCGTCGATTCC	NA
long-mer1586	NC_010513	821417	821455	TTCGCCTTTTACTTCAGCGAAGCGTTGATTTATCTGTGC	NC_010513.778	NC_010513.778	821342	821656	-	
long-mer1587	NC_010513	821474	821501	TGCGAATCCTTTCTCCATGTTCGCTTCA	NC_010513.778	NC_010513.778	821342	821656	-	
long-mer1588	NC_010513	821593	821622	GTGGAATGCCGGCAGTTTTAAGCTTATTTG	NC_010513.778	NC_010513.778	821342	821656	-	
long-mer1589	NC_010513	821639	821683	GAACGTGACTGATGTCACGAATTATCCTGTCTTATCGACATGTGA	NC_010513.778	NC_010513.778	821342	821656	-	
long-mer1590	NC_010513	821717	821757	ATGACAAGGTGATGTGAGTGTCTGATATGAAGCTCCGCCGC	NA
long-mer1591	NC_010513	822103	822145	AAAAGTCTGCATCGGCAATGCAGTACGCATTGGTAAGCATGCG	NC_010513.779	NC_010513.779	821819	822796	+	AutoIPR: IPR011004:Trimeric LpxA-like;
long-mer1592	NC_010513	823531	823573	GAAGAGTCGTAACCAAGGTGCATCTTCTCCCCACTCATTCGGG	NC_010513.781	NC_010513.781	823504	827508	-	AutoIPR:IPR010073:Phosphoribosylformylglycinamidine synthase;IPR016188:PurM, N-terminal-like; IPR029062:Class Iglutamine amidotransferase-like;
long-mer1593	NC_010513	824396	824439	AGGCGTTGCATTGCATGTGTGGTTGACCACCAGGCGTCAAATAA	NC_010513.781	NC_010513.781	823504	827508	-	AutoIPR:IPR010073:Phosphoribosylformylglycinamidine synthase;IPR016188:PurM, N-terminal-like; IPR029062:Class Iglutamine amidotransferase-like;
long-mer1594	NC_010513	827480	827522	GAACCATAGTGAGGAGGCAGGGCGACCATTGTACCCGCACGTA	NC_010513.781	NC_010513.781	823504	827508	-	AutoIPR:IPR010073:Phosphoribosylformylglycinamidine synthase;IPR016188:PurM, N-terminal-like; IPR029062:Class Iglutamine amidotransferase-like;
long-mer1595	NC_010513	827875	827917	TCAGTGCTTGTTTACGATCAGTGGCGCACCACACTGAGACCAT	NC_010513.782	NC_010513.782	827669	828457	-	AutoIPR: IPR012336:Thioredoxin-like fold;IPR018950:Disulphide bond isomerase, DsbC/G, N-terminal;
long-mer1596	NC_010513	828092	828128	TTGCGATTGGGGCACTGTGGCCAGTTGGGTGCGGCGG	NC_010513.782	NC_010513.782	827669	828457	-	AutoIPR: IPR012336:Thioredoxin-like fold;IPR018950:Disulphide bond isomerase, DsbC/G, N-terminal;
long-mer1597	NC_010513	832077	832112	TGATCGGGATTGAGATGTGCTGAGATGTGGGAAGCG	NC_010513.786	NC_010513.786	831959	832099	+	
long-mer1598	NC_010513	839000	839042	GTCGCTTCCAGCGCGAACGGCTTGCTCAGTCGGTTGAAACCGC	NC_010513.793	NC_010513.793	838703	839473	+	AutoIPR:IPR005135:Endonuclease/exonuclease/phosphatase;
long-mer1599	NC_010513	839566	839594	TATGCATCCATTTTTTCAGCGCAGTGCAC	NC_010513.794	NC_010513.794	839581	840195	-	AutoIPR: IPR007451:Uncharacterised proteinfamily UPF0274;
long-mer1600	NC_010513	839997	840039	GTTGCAGCCCTTGAGTGAGATCACGTATCCCGCCGTAGACTGC	NC_010513.794	NC_010513.794	839581	840195	-	AutoIPR: IPR007451:Uncharacterised proteinfamily UPF0274;
long-mer1601	NC_010513	840418	840460	TGTGCGGTGCAGGTAAAGGTGTGGGCTGGCGGTGATCCTGACA	NC_010513.795	NC_010513.795	840192	841331	-	AutoIPR: IPR004506:tRNA-specific2-thiouridylase; IPR023382:Adenine nucleotide alphahydrolase-like domains;
long-mer1602	NC_010513	840828	840870	GTCACCGATTGGGAATAGTGTCGCTGCTAATTGTTCCTGACCA	NC_010513.795	NC_010513.795	840192	841331	-	AutoIPR: IPR004506:tRNA-specific2-thiouridylase; IPR023382:Adenine nucleotide alphahydrolase-like domains;
long-mer1603	NC_010513	841822	841870	GAAGTACACTGGATGAGTTGGAAACCTGCCCATCGTTAAAATGGTTGAT	NA
long-mer1604	NC_010513	841937	841979	TCTCGTTCTCCGCCGTATAATTCCTCAGAATGTCACAAAAGAC	NC_010513.797	NC_010513.797	841966	842286	+	AutoIPR: IPR014719:Ribosomal protein L7/L12,C-terminal/adaptor protein ClpS-like;
long-mer1605	NC_010513	842526	842568	CAATCCATTGGCGCACGCTGTGCTGAAGGCTTGCGGAGCGGAT	NC_010513.798	NC_010513.798	842419	844695	+	AutoIPR: IPR001270:ClpA/B family;IPR023150:Double Clp-N motif; IPR027417:P-loop containingnucleoside triphosphate hydrolase;
long-mer1606	NC_010513	842880	842922	TGAGAATGAGGCTAAGGGGGAGAGTGAGGCGAATAAGGGGGAT	NC_010513.798	NC_010513.798	842419	844695	+	AutoIPR: IPR001270:ClpA/B family;IPR023150:Double Clp-N motif; IPR027417:P-loop containingnucleoside triphosphate hydrolase;
long-mer1607	NC_010513	843108	843150	GCGTATTGTTGATCGTAGTGTTCCGGAGGTGCTTGCCGATGCG	NC_010513.798	NC_010513.798	842419	844695	+	AutoIPR: IPR001270:ClpA/B family;IPR023150:Double Clp-N motif; IPR027417:P-loop containingnucleoside triphosphate hydrolase;
long-mer1608	NC_010513	843171	843213	TGGCGCTCTGGTGGCTGGTACAAAATATCGTGGTGACTTTGAA	NC_010513.798	NC_010513.798	842419	844695	+	AutoIPR: IPR001270:ClpA/B family;IPR023150:Double Clp-N motif; IPR027417:P-loop containingnucleoside triphosphate hydrolase;
long-mer1609	NC_010513	843225	843267	GGGTGTGTTAAGTGCGTTGCGGAAAACCCCTAACGTAGTTTTG	NC_010513.798	NC_010513.798	842419	844695	+	AutoIPR: IPR001270:ClpA/B family;IPR023150:Double Clp-N motif; IPR027417:P-loop containingnucleoside triphosphate hydrolase;
long-mer1610	NC_010513	843631	843672	GAGGCAGGCGCGCGTCAGCGTCTGTTGCCGGAGAAAGAACGC	NC_010513.798	NC_010513.798	842419	844695	+	AutoIPR: IPR001270:ClpA/B family;IPR023150:Double Clp-N motif; IPR027417:P-loop containingnucleoside triphosphate hydrolase;
long-mer1611	NC_010513	843742	843784	GTGAGTGTGAGCGATAAGGACATTTTGAAGCACCTCGAACGCA	NC_010513.798	NC_010513.798	842419	844695	+	AutoIPR: IPR001270:ClpA/B family;IPR023150:Double Clp-N motif; IPR027417:P-loop containingnucleoside triphosphate hydrolase;
long-mer1612	NC_010513	843971	844013	TACGTTTTGACATGTCTGAGTGCATGGAGCCGCATTCGGTGAG	NC_010513.798	NC_010513.798	842419	844695	+	AutoIPR: IPR001270:ClpA/B family;IPR023150:Double Clp-N motif; IPR027417:P-loop containingnucleoside triphosphate hydrolase;
long-mer1613	NC_010513	844123	844155	AAAGCGCATATAGATGTCTTCAATATTCTCCTA	NC_010513.798	NC_010513.798	842419	844695	+	AutoIPR: IPR001270:ClpA/B family;IPR023150:Double Clp-N motif; IPR027417:P-loop containingnucleoside triphosphate hydrolase;
long-mer1614	NC_010513	844203	844242	GAGTTTTAAAAATGTGATTCTGGTAATGACGACCAATGCA	NC_010513.798	NC_010513.798	842419	844695	+	AutoIPR: IPR001270:ClpA/B family;IPR023150:Double Clp-N motif; IPR027417:P-loop containingnucleoside triphosphate hydrolase;
long-mer1615	NC_010513	844720	844762	GTTGCTAGAGTGATCTTTAGTTTCTGTGTTCAGTCATGCTTGA	NA
long-mer1616	NC_010513	844784	845058	ATGGCTGTATAAAATGCGAGTTTATCCGGGCGCGGTTATAAACTGCAATGTCAACAAGGATTTTTACTTTTAATCTAGTGAATCTGCTGCCTCGGAGATGTAAAAGGCGGGCAGTCGCAGTCAGAGGGATGATGTAATACCATTGCTCAAATACTTGTACAAGCAACGAAACACCACTCGAAAATTACCAGCCTTCGCTGCTTGGTAACAAGAGATTTATTGCGATTTCCGCTTAATGATGCTAGTAAACAGGATTATTTCATACGATAAATGAT	NC_010513.799	NC_010513.799	845038	845256	-	AutoIPR: IPR004368:Translation initiationfactor IF-1; IPR006196:RNA-binding domain, S1, IF1 type;IPR012340:Nucleic acid-binding, OB-fold;
long-mer1617	NC_010513	845412	845479	ACTCCAACAGGCAGGTAGCTCAGTTTGCGTGATTAAGCGACGTACGTAGGTCAGGAAGTCCCTTCGTG	NC_010513.800	NC_010513.800	845373	846107	-	AutoIPR:IPR004616:Leucyl/phenylalanyl-tRNA-protein transferase;IPR016181:Acyl-CoA N-acyltransferase;
long-mer1618	NC_010513	845811	845854	GAACATTGTGTCGGCGCGCACTCTCCAGGTTGAAGTGCGTAGGC	NC_010513.800	NC_010513.800	845373	846107	-	AutoIPR:IPR004616:Leucyl/phenylalanyl-tRNA-protein transferase;IPR016181:Acyl-CoA N-acyltransferase;
long-mer1619	NC_010513	846013	846090	GCAAGGAGCCCATTGGGTTCGCGCAGGGCGTGTTCCGCGGGTGGGAATGGTGTATTGTTGGGTGCGGGAGAGAGCAGA	NC_010513.800	NC_010513.800	845373	846107	-	AutoIPR:IPR004616:Leucyl/phenylalanyl-tRNA-protein transferase;IPR016181:Acyl-CoA N-acyltransferase;
long-mer1620	NC_010513	846263	846299	GAATCCGCGTGCGATCTTGTGCTTACCTTGAGCGCCT	NC_010513.801	NC_010513.801	846119	847255	-	AutoIPR: IPR007434:Protein of unknown functionDUF482;
long-mer1621	NC_010513	846372	846398	CCCGGCAATGCTGCGCCGCCCCAGTGG	NC_010513.801	NC_010513.801	846119	847255	-	AutoIPR: IPR007434:Protein of unknown functionDUF482;
long-mer1622	NC_010513	846516	846558	AATGGTAGTGTCAAGGCGGGTACGTTGCCGTACTGGTGAAAGG	NC_010513.801	NC_010513.801	846119	847255	-	AutoIPR: IPR007434:Protein of unknown functionDUF482;
long-mer1623	NC_010513	846619	846659	TGGACTGGATGCGCACCCCAGTGCGGGCGACTTTTGCGCGC	NC_010513.801	NC_010513.801	846119	847255	-	AutoIPR: IPR007434:Protein of unknown functionDUF482;
long-mer1624	NC_010513	846775	846809	CGTCATCGGTGGTGCCAAATGTGATTTCCTCTTCA	NC_010513.801	NC_010513.801	846119	847255	-	AutoIPR: IPR007434:Protein of unknown functionDUF482;
long-mer1625	NC_010513	846847	846886	CTTGCGTTACTCTAGCCTGTACTGCTGTGAGTAGCGCCTG	NC_010513.801	NC_010513.801	846119	847255	-	AutoIPR: IPR007434:Protein of unknown functionDUF482;
long-mer1626	NC_010513	847321	847357	TAGATTGATGAACGAAAAAAAAACATGCTAATGATGG	NA
long-mer1627	NC_010513	847519	847580	CTGAGCCGATCCGGGCTTGTTTGGTGATATCGCTTGAGATCGGCTGTGCGTTGATGCCCTAA	NA
long-mer1628	NC_010513	847636	847659	TGGGATTCGCGGTGTTTGTTTATA	NA
long-mer1629	NC_010513	847759	847801	GCGGTAGTGTTGATCCGCAACATCACCTGCTGCGAATACCCCC	NC_010513.802	NC_010513.802	847684	848649	-	AutoIPR: IPR000103:Pyridinenucleotide-disulphide oxidoreductase, class-II;IPR023753:Pyridine nucleotide-disulphide oxidoreductase,FAD/NAD(P)-binding domain;
long-mer1630	NC_010513	847831	847873	GGTGCCTGAATGTATTTGCAGATAGCCGTTGTTCATTGCAAGT	NC_010513.802	NC_010513.802	847684	848649	-	AutoIPR: IPR000103:Pyridinenucleotide-disulphide oxidoreductase, class-II;IPR023753:Pyridine nucleotide-disulphide oxidoreductase,FAD/NAD(P)-binding domain;
long-mer1631	NC_010513	847984	848010	GACGCCAGCATCGTTACCGAGCACCTC	NC_010513.802	NC_010513.802	847684	848649	-	AutoIPR: IPR000103:Pyridinenucleotide-disulphide oxidoreductase, class-II;IPR023753:Pyridine nucleotide-disulphide oxidoreductase,FAD/NAD(P)-binding domain;
long-mer1632	NC_010513	848059	848101	CGAGAACAGTTTGTTTTGCATAATTTTTTCGGCCCGCAGTTTG	NC_010513.802	NC_010513.802	847684	848649	-	AutoIPR: IPR000103:Pyridinenucleotide-disulphide oxidoreductase, class-II;IPR023753:Pyridine nucleotide-disulphide oxidoreductase,FAD/NAD(P)-binding domain;
long-mer1633	NC_010513	848224	848296	CGTCGCACAGGCCGACACCCCCCGACCTTTGAATGCCTCCTCGGAAGGGATACCTAAGTATTTGGCGTTCGCA	NC_010513.802	NC_010513.802	847684	848649	-	AutoIPR: IPR000103:Pyridinenucleotide-disulphide oxidoreductase, class-II;IPR023753:Pyridine nucleotide-disulphide oxidoreductase,FAD/NAD(P)-binding domain;
long-mer1634	NC_010513	848796	848838	CTAAGTGGAGCGCCAACTCGGCGACTATACCCGGTTCTTCATC	NA
long-mer1635	NC_010513	849052	849094	GGTATTGGTATACCTCATGGCTAGTTTGTTTACCTACTCCAAA	NC_010513.803	NC_010513.803	848918	851272	+	AutoIPR: IPR002543:FtsK domain; IPR018541:FtsKgamma domain; IPR027417:P-loop containing nucleosidetriphosphate hydrolase;
long-mer1636	NC_010513	849154	849196	AGGTGCTTGGATTGCGGATGTACTGTTCCAGCTCTGTGGCTTC	NC_010513.803	NC_010513.803	848918	851272	+	AutoIPR: IPR002543:FtsK domain; IPR018541:FtsKgamma domain; IPR027417:P-loop containing nucleosidetriphosphate hydrolase;
long-mer1637	NC_010513	849601	849643	TGCCTTGCGTGAGGAGCGTGATGAAGTCCGCAAAATTGATGCG	NC_010513.803	NC_010513.803	848918	851272	+	AutoIPR: IPR002543:FtsK domain; IPR018541:FtsKgamma domain; IPR027417:P-loop containing nucleosidetriphosphate hydrolase;
long-mer1638	NC_010513	850180	850222	GCCGACAGTTGCTGACTTGGCGCGGATGCCGCACCTGTTGGTT	NC_010513.803	NC_010513.803	848918	851272	+	AutoIPR: IPR002543:FtsK domain; IPR018541:FtsKgamma domain; IPR027417:P-loop containing nucleosidetriphosphate hydrolase;
long-mer1639	NC_010513	850497	850539	AGGTGAAGGATGCTGAAGAGGTTGGTCAGCCATTGATGGACCC	NC_010513.803	NC_010513.803	848918	851272	+	AutoIPR: IPR002543:FtsK domain; IPR018541:FtsKgamma domain; IPR027417:P-loop containing nucleosidetriphosphate hydrolase;
long-mer1640	NC_010513	851135	851206	ATCTCCAGTGTGCAGCGGCGGTTGAGGATTGGTTACAACCGAGCCGCGCGCTTGATCGAAGCTATGGAAACA	NC_010513.803	NC_010513.803	848918	851272	+	AutoIPR: IPR002543:FtsK domain; IPR018541:FtsKgamma domain; IPR027417:P-loop containing nucleosidetriphosphate hydrolase;
long-mer1641	NC_010513	851235	851276	ACGGTGATCGCGCCGTGTTGGTTCCACCACCGCGCTAAGGGG	NC_010513.803	NC_010513.803	848918	851272	+	AutoIPR: IPR002543:FtsK domain; IPR018541:FtsKgamma domain; IPR027417:P-loop containing nucleosidetriphosphate hydrolase;
long-mer1642	NC_010513	851457	851499	ATGATGCGTTTGTTGTTTTTTTTGCTATTGAGTCCTATTTGCA	NC_010513.804	NC_010513.804	851457	853367	+	AutoIPR: IPR002931:Transglutaminase-like; 
long-mer1643	NC_010513	851503	851535	TTACAGTTGCTCATGCCAGGAATGCGCCTGCTG	NC_010513.804	NC_010513.804	851457	853367	+	AutoIPR: IPR002931:Transglutaminase-like; 
long-mer1644	NC_010513	851557	851599	TCAGCTATCTGCGTTACCGTGTTGATTACGCAGTGCGGGCTGA	NC_010513.804	NC_010513.804	851457	853367	+	AutoIPR: IPR002931:Transglutaminase-like; 
long-mer1645	NC_010513	851696	851738	GATGCAGAAGTTGGAGATCTTAGAAGCGTATACGATTACTGCT	NC_010513.804	NC_010513.804	851457	853367	+	AutoIPR: IPR002931:Transglutaminase-like; 
long-mer1646	NC_010513	851972	852014	GGTGACATTACGTGCGCCGCGTAAGCTGTCGATGCACGTCTGG	NC_010513.804	NC_010513.804	851457	853367	+	AutoIPR: IPR002931:Transglutaminase-like; 
long-mer1647	NC_010513	852032	852089	GTTCACCCGACCGCGTTTTCAAGGTGACCAGGCTCGTTGGGAGTGGCGTTACCGGCGT	NC_010513.804	NC_010513.804	851457	853367	+	AutoIPR: IPR002931:Transglutaminase-like; 
long-mer1648	NC_010513	852386	852410	CGAGCAGCATTACGGTGATTGCAAA	NC_010513.804	NC_010513.804	851457	853367	+	AutoIPR: IPR002931:Transglutaminase-like; 
long-mer1649	NC_010513	852608	852650	GGCCAGTGACCTTGGGGTACCTGTCGTGCATAGCGCTGACGGT	NC_010513.804	NC_010513.804	851457	853367	+	AutoIPR: IPR002931:Transglutaminase-like; 
long-mer1650	NC_010513	852878	852983	GGAGTTGCTGGGGATGCCGCATGATCTACAGTCTCCATTCAGTTATCGCTATCGGTTCTTGGCGCGCGATTATGTTGATTTTTCTATGGCCGGAGGGTTTGCGTTG	NC_010513.804	NC_010513.804	851457	853367	+	AutoIPR: IPR002931:Transglutaminase-like; 
long-mer1651	NC_010513	853386	853449	AGAATTAGCTAGAAATTTACGTGTTGCTGGTGTACCGAGGGGCGATATGAATGCTGACTTGAGT	NA
long-mer1652	NC_010513	853485	853551	TACAGTTTTGCCTTAATAAATGAATGCAAACGACGTTACTGGTTCCTTGGGGAGACAATCAATACTT	NA
long-mer1653	NC_010513	853651	853678	TATAGCCTTTGGTAGTGATGAGGGGGTA	NA
long-mer1654	NC_010513	853688	853812	GGGGATATCAATCAAATGCACGCAGTCAGTGAACTGATGTAGCGGTGTCTATATGTTGCTCATCATCTGGGGGTATGCTAGATGCTTGTTCGATACTGTTGGTTTGTTTCAGGCTCAGTATGGCG	NA
long-mer1655	NC_010513	853883	853907	TTGCGGAGCCGTAACAATTTGAGTT	NA
long-mer1656	NC_010513	853977	854002	GGGGCCTGTTTGTGCCGGTGCCCGCG	NC_010513.805	NC_010513.805	853912	854556	+	AutoIPR: IPR004564:Outer membrane lipoproteincarrier protein LolA-like; IPR029046:Lipoproteinlocalisation LolA/LolB/LppX;
long-mer1657	NC_010513	854004	854037	TGATTTGAGCGCGTTCACTCGTGGATTGAAGACC	NC_010513.805	NC_010513.805	853912	854556	+	AutoIPR: IPR004564:Outer membrane lipoproteincarrier protein LolA-like; IPR029046:Lipoproteinlocalisation LolA/LolB/LppX;
long-mer1658	NC_010513	854344	854386	TTGTCGTTGAGACCTAGGGGGGGTACCGAGGCCAGCTTCCAGA	NC_010513.805	NC_010513.805	853912	854556	+	AutoIPR: IPR004564:Outer membrane lipoproteincarrier protein LolA-like; IPR029046:Lipoproteinlocalisation LolA/LolB/LppX;
long-mer1659	NC_010513	854587	854644	ATGCCTATTTGCTGGATTCTCAAGAGAGTAGGAGAGAGGGGGGACGTTGGCAGCCGTT	NA
long-mer1660	NC_010513	854846	854888	CATCGTGCGGTGGCTTCCGGGAATGTGCATTCCATGATTTTGT	NC_010513.806	NC_010513.806	854702	856069	+	AutoIPR: IPR008824:DNA helicase, Hollidayjunction RuvB type, N-terminal; IPR008921:DNA polymeraseIII, clamp loader complex, gamma/delta/delta subunit,C-terminal; IPR027417:P-loop containing nucleosidetriphosphate hydrolase;
long-mer1661	NC_010513	854939	854980	TACATTGATGCAGAATTTCGGGCAGTCTCGGCTGTTCTTTCG	NC_010513.806	NC_010513.806	854702	856069	+	AutoIPR: IPR008824:DNA helicase, Hollidayjunction RuvB type, N-terminal; IPR008921:DNA polymeraseIII, clamp loader complex, gamma/delta/delta subunit,C-terminal; IPR027417:P-loop containing nucleosidetriphosphate hydrolase;
long-mer1662	NC_010513	856072	856114	GATAACATCGCTCCTCAAGCTTTGTGTGGCGACGTTGTGTGCT	NA
long-mer1663	NC_010513	856130	856172	TTTTTTCCTTCCTCTGGATTTGTGTCCAATTGGAGCATGAGAT	NA
long-mer1664	NC_010513	856307	856340	GATTGGTAGCTGCTTGTTACAACGCTTTGGTGCT	NC_010513.807	NC_010513.807	856230	856631	+	AutoIPR: IPR003691:Putative fluoride iontransporter CrcB;
long-mer1665	NC_010513	856349	856427	ATGGGGAACGTTGGCAGTGAACCTGATTGGTTCATTCGTCGCAGGCTTCTTGCTGATTTGGGTGGATAAACGGGGATCG	NC_010513.807	NC_010513.807	856230	856631	+	AutoIPR: IPR003691:Putative fluoride iontransporter CrcB;
long-mer1666	NC_010513	856701	856743	GGATTTCTGATCGGTTGTATGCAGCCCCCTGTGTGACGATCAT	NA
long-mer1667	NC_010513	856754	856840	CAACGTCTTCATGTTTAGGTGGTTGCGGATACGCGATTGCATTGGATTTTTGCGTCATTTTCACGCTGTCTCAACGTATGATGCAAT	NA
long-mer1668	NC_010513	856874	856916	ACGCACTTTCATTGCGCGATGGAGGTCAGAAAGGGCAACGTTT	NA
long-mer1669	NC_010513	857225	857267	GTTCTTAAATGCTGTCGAGATTTTTGGCCTATATCCTGCGTGT	NA
long-mer1670	NC_010513	857369	857411	GGACGCCAAGTTACTGTTCAAAACGTTGCGTGAGGCAGGGTTG	NC_010513.808	NC_010513.808	857307	858152	+	AutoIPR: IPR009082:Signal transductionhistidine kinase, homodimeric domain; IPR011006:CheY-likesuperfamily; IPR017206:Signal transduction histidinekinase, hybrid-type, BC3207, predicted;
long-mer1671	NC_010513	857681	857738	GGTCCGTGAGTCACGGGCTGAACTAGAGCGTCAGCATGTAGAGTCGGAGTTAATGCGT	NC_010513.808	NC_010513.808	857307	858152	+	AutoIPR: IPR009082:Signal transductionhistidine kinase, homodimeric domain; IPR011006:CheY-likesuperfamily; IPR017206:Signal transduction histidinekinase, hybrid-type, BC3207, predicted;
long-mer1672	NC_010513	857804	857846	GCAGCCCTTGCTCATTGTCCCGGATCTGCTGGCGGGACGGACC	NC_010513.808	NC_010513.808	857307	858152	+	AutoIPR: IPR009082:Signal transductionhistidine kinase, homodimeric domain; IPR011006:CheY-likesuperfamily; IPR017206:Signal transduction histidinekinase, hybrid-type, BC3207, predicted;
long-mer1673	NC_010513	858214	858256	CGGTATGAGTGAAGAAACCCGAGCACGGTTGTTCAGTCCATTC	NC_010513.809	NC_010513.809	858149	858802	+	AutoIPR: IPR003594:Histidine kinase-likeATPase, C-terminal domain; IPR005467:Signal transductionhistidine kinase, core; IPR011006:CheY-like superfamily;IPR014409:Signal transduction histidine kinase,hybrid-type, aerobic respiration control ArcB;
long-mer1674	NC_010513	858412	858454	AGAGGAAAATGTGCCTGCAGTGCTTGGCCATGGCCAGCGTATC	NC_010513.809	NC_010513.809	858149	858802	+	AutoIPR: IPR003594:Histidine kinase-likeATPase, C-terminal domain; IPR005467:Signal transductionhistidine kinase, core; IPR011006:CheY-like superfamily;IPR014409:Signal transduction histidine kinase,hybrid-type, aerobic respiration control ArcB;
long-mer1675	NC_010513	858525	858555	CGCAATTGGTTCCCGATGGTGGTGCGGCACT	NC_010513.809	NC_010513.809	858149	858802	+	AutoIPR: IPR003594:Histidine kinase-likeATPase, C-terminal domain; IPR005467:Signal transductionhistidine kinase, core; IPR011006:CheY-like superfamily;IPR014409:Signal transduction histidine kinase,hybrid-type, aerobic respiration control ArcB;
long-mer1676	NC_010513	860042	860084	TAGCTCAGTTAAAAATGCATGTAGTTCGTGGCCAGACTGGTGT	NC_010513.811	NC_010513.811	859454	860191	-	AutoIPR: IPR002347:Glucose/ribitoldehydrogenase;
long-mer1677	NC_010513	860267	860309	AATACATGTGTGCTGATGCCCCTGCCCCCCTGCCTGAAGCGCT	NC_010513.812	NC_010513.812	860272	861456	+	AutoIPR: IPR003788:PutativeS-adenosyl-L-methionine-dependent methyltransferase MidA;IPR029063:S-adenosyl-L-methionine-dependentmethyltransferase;
long-mer1678	NC_010513	860346	860388	ACAGATGATTCAAAGCGGCGGAGCGATTCCATTCTCTCGTTTT	NC_010513.812	NC_010513.812	860272	861456	+	AutoIPR: IPR003788:PutativeS-adenosyl-L-methionine-dependent methyltransferase MidA;IPR029063:S-adenosyl-L-methionine-dependentmethyltransferase;
long-mer1679	NC_010513	860505	860547	GGTAGCGAATGCCTTGGCGCCTGTGTTGCAGCAACTCGGTGCG	NC_010513.812	NC_010513.812	860272	861456	+	AutoIPR: IPR003788:PutativeS-adenosyl-L-methionine-dependent methyltransferase MidA;IPR029063:S-adenosyl-L-methionine-dependentmethyltransferase;
long-mer1680	NC_010513	860905	860969	CTGTTGCATCAGGCAGTGCGTAATATTGAGCGCGACTTGTCAGTGCGCTTTGCCGACGGTTATTG	NC_010513.812	NC_010513.812	860272	861456	+	AutoIPR: IPR003788:PutativeS-adenosyl-L-methionine-dependent methyltransferase MidA;IPR029063:S-adenosyl-L-methionine-dependentmethyltransferase;
long-mer1681	NC_010513	860988	861030	ACTGCCGTATTGGGTGCAGGCAGTCGTTGGTGGCCTCAAGCGC	NC_010513.812	NC_010513.812	860272	861456	+	AutoIPR: IPR003788:PutativeS-adenosyl-L-methionine-dependent methyltransferase MidA;IPR029063:S-adenosyl-L-methionine-dependentmethyltransferase;
long-mer1682	NC_010513	861060	861102	TCCACGTGCCGAGTATTACCGCCCTGAGCGTGACACTGGCACC	NC_010513.812	NC_010513.812	860272	861456	+	AutoIPR: IPR003788:PutativeS-adenosyl-L-methionine-dependent methyltransferase MidA;IPR029063:S-adenosyl-L-methionine-dependentmethyltransferase;
long-mer1683	NC_010513	861345	861382	GCGCCTTACCTTGCCAACCGAGATGGGGGAGCGTTTTC	NC_010513.812	NC_010513.812	860272	861456	+	AutoIPR: IPR003788:PutativeS-adenosyl-L-methionine-dependent methyltransferase MidA;IPR029063:S-adenosyl-L-methionine-dependentmethyltransferase;
long-mer1684	NC_010513	861527	861569	CATCATCGCCAGCGTGTTGCCGCAGAAGGATCTGCCACAGGTG	NC_010513.813	NC_010513.813	861444	861860	+	AutoIPR: IPR006976:VanZ-like;
long-mer1685	NC_010513	861623	861652	GGGAGCGGCAGTATTGTTCGTACGTCCCCT	NC_010513.813	NC_010513.813	861444	861860	+	AutoIPR: IPR006976:VanZ-like;
long-mer1686	NC_010513	861707	861749	TGCTCAGGGGATGTTTACCGTGGATCGGCTTCCTGATGTTGCT	NC_010513.813	NC_010513.813	861444	861860	+	AutoIPR: IPR006976:VanZ-like;
long-mer1687	NC_010513	861913	861955	CGCACCTACGATACCGAGTTGTCCATGTTCGATCAGCCGCACC	NC_010513.814	NC_010513.814	861880	862884	-	AutoIPR: IPR003836:Glucokinase;
long-mer1688	NC_010513	862735	862777	GCAGCGGTAAGTGCGCACATCAAACAGTTGCGGTGGACTAGCA	NC_010513.814	NC_010513.814	861880	862884	-	AutoIPR: IPR003836:Glucokinase;
long-mer1689	NC_010513	864689	864728	TTGTTGATTATGGGGATTTCCGGTGGCGCGATCATCCCGC	NC_010513.816	NC_010513.816	863588	864877	+	AutoIPR: IPR011701:Major facilitatorsuperfamily; IPR020846:Major facilitator superfamilydomain;
long-mer1690	NC_010513	864814	864856	TTATTCCTTGATTGCTGGAGCTATCAAGGGTCGCAGTGTGCAA	NC_010513.816	NC_010513.816	863588	864877	+	AutoIPR: IPR011701:Major facilitatorsuperfamily; IPR020846:Major facilitator superfamilydomain;
long-mer1691	NC_010513	864865	864907	CCTCGGGAAATGACAAATGCGTCGACCGACCATCAAAGATATT	NC_010513.816	NC_010513.816	863588	864877	+	AutoIPR: IPR011701:Major facilitatorsuperfamily; IPR020846:Major facilitator superfamilydomain;
long-mer1691	NC_010513	864865	864907	CCTCGGGAAATGACAAATGCGTCGACCGACCATCAAAGATATT	NC_010513.817	NC_010513.817	864881	865957	+	AutoIPR: IPR010982:Lambda repressor-like,DNA-binding domain; IPR028082:Periplasmic bindingprotein-like I;
long-mer1692	NC_010513	865847	865870	AGTATGCTGTTACAAAATCGCGGC	NC_010513.817	NC_010513.817	864881	865957	+	AutoIPR: IPR010982:Lambda repressor-like,DNA-binding domain; IPR028082:Periplasmic bindingprotein-like I;
long-mer1693	NC_010513	866277	866319	GAAGAGTCCGGATCTGTTGCGTAATGTGGAAGCGGCTAAGGCA	NC_010513.818	NC_010513.818	865954	866994	+	AutoIPR: IPR001347:Sugar isomerase (SIS);
long-mer1694	NC_010513	868340	868364	GACTCTTGATGCTCAGAGGAGCGAG	NA
long-mer1695	NC_010513	873253	873278	GATCGTATGTTAATGGTGTGTGTCTG	NA
long-mer1696	NC_010513	873313	873409	TTTGAGTTGGTATTTACTTTTTAGCCATGCTGATTGGGACGGAAGTGTTCTTTATATTCTTGGGATCTGTTTGAGGCGTTTGATTCTGTCTTGAATC	NA
long-mer1697	NC_010513	873431	873473	GGGGACTGTCACTCAATAGGGTAATGATTGTGTTGGATGACAA	NA
long-mer1698	NC_010513	875353	875395	TCAGTGCGTGATTCAGTGGTGTGCGCAGGATGTCGGCTAGGGT	NC_010513.827	NC_010513.827	875333	876601	-	AutoIPR: IPR000825:SUF system FeS clusterassembly, SufBD;
long-mer1699	NC_010513	888181	888205	ATTGTTGAAAACGGAAGGTGTATCG	NC_010513.839	NC_010513.839	887063	888442	+	AutoIPR: IPR004491:Heat shock protein HslU;IPR013461:ATP-dependent Clp protease ATP-binding subunitClpA; IPR027417:P-loop containing nucleoside triphosphatehydrolase;
long-mer1700	NC_010513	888355	888385	CGAGTCCGTTACGGTCGATGCCGATTATGTC	NC_010513.839	NC_010513.839	887063	888442	+	AutoIPR: IPR004491:Heat shock protein HslU;IPR013461:ATP-dependent Clp protease ATP-binding subunitClpA; IPR027417:P-loop containing nucleoside triphosphatehydrolase;
long-mer1701	NC_010513	888423	888465	TGAGCCGTTACATTTTGTAATCTGTAATGTCGGATGCCTTGTG	NC_010513.839	NC_010513.839	887063	888442	+	AutoIPR: IPR004491:Heat shock protein HslU;IPR013461:ATP-dependent Clp protease ATP-binding subunitClpA; IPR027417:P-loop containing nucleoside triphosphatehydrolase;
long-mer1702	NC_010513	888473	888513	TGGGGTGCAAGGCATCGTGCGCGATCTTCATTGTTTGCCAG	NA
long-mer1703	NC_010513	888535	888556	GGTGCTCTCTATCTGGTAGAGC	NA
long-mer1704	NC_010513	888612	888704	TTCAAAGCCCGAGCTTGTCGTCGTCGTCGCATCGGGTTGGTGGTGGGGGCATCAGTACAGTGGTGTACCAGTATGGTAGGCCGTGACGAAGCC	NC_010513.840	NC_010513.840	888663	890018	-	AutoIPR: IPR018721:Protein of unknown functionDUF2252;
long-mer1705	NC_010513	888924	888950	TTCTGGCGCTAGATCTTCCTGATACGG	NC_010513.840	NC_010513.840	888663	890018	-	AutoIPR: IPR018721:Protein of unknown functionDUF2252;
long-mer1706	NC_010513	889211	889244	TGGTGCCAGATCCGAGTTTCTGTCGTACGTCTTT	NC_010513.840	NC_010513.840	888663	890018	-	AutoIPR: IPR018721:Protein of unknown functionDUF2252;
long-mer1707	NC_010513	889485	889527	TATGAAATGTTTTTCCGCGTTGCTTTTACTGAATTTTGACATT	NC_010513.840	NC_010513.840	888663	890018	-	AutoIPR: IPR018721:Protein of unknown functionDUF2252;
long-mer1708	NC_010513	889583	889625	TCAGTCCGTTGTCACGGCCAATAAGAACCATGCTGACGGCGAG	NC_010513.840	NC_010513.840	888663	890018	-	AutoIPR: IPR018721:Protein of unknown functionDUF2252;
long-mer1709	NC_010513	889835	889861	AGAAAACGTATGGACTCTCAGCCATCT	NC_010513.840	NC_010513.840	888663	890018	-	AutoIPR: IPR018721:Protein of unknown functionDUF2252;
long-mer1710	NC_010513	889960	890005	ATTGTGTGGCTGATGATGGGAGGGCCAGTGAGTAGAAGGTTGCCTA	NC_010513.840	NC_010513.840	888663	890018	-	AutoIPR: IPR018721:Protein of unknown functionDUF2252;
long-mer1711	NC_010513	890025	890070	CATCCTCGGATGAGGTGAGGATGGTATCAATCTATATATACAAGGG	NA
long-mer1712	NC_010513	890119	890142	TCACCATTAGGTGTCGTCTTGTAG	NA
long-mer1713	NC_010513	890225	890264	CAGGCTTATGATGGCGGTACAATAATCGGGGTCAATATGA	NC_010513.841	NC_010513.841	890261	891022	+	AutoIPR: IPR004033:UbiE/COQ5 methyltransferase;IPR023576:UbiE/COQ5 methyltransferase, conserved site;IPR029063:S-adenosyl-L-methionine-dependentmethyltransferase;
long-mer1714	NC_010513	890587	890641	GCTGATTGATCGTGGCGTGGTGGCTCGTCTGGAATATGTGCAATGCAACGCTGAA	NC_010513.841	NC_010513.841	890261	891022	+	AutoIPR: IPR004033:UbiE/COQ5 methyltransferase;IPR023576:UbiE/COQ5 methyltransferase, conserved site;IPR029063:S-adenosyl-L-methionine-dependentmethyltransferase;
long-mer1715	NC_010513	890831	890873	CAGGTGTTACCGCGTCTGGGGTGGTTGTTTGCCAGGGATGCTG	NC_010513.841	NC_010513.841	890261	891022	+	AutoIPR: IPR004033:UbiE/COQ5 methyltransferase;IPR023576:UbiE/COQ5 methyltransferase, conserved site;IPR029063:S-adenosyl-L-methionine-dependentmethyltransferase;
long-mer1716	NC_010513	891025	891067	TTGCTTCGTGATGCTCATTGGTGCGAGATGAATCTAGGATGCG	NA
long-mer1717	NC_010513	891177	891219	GGGCAATCAGTGCGCGTTTCCATTTTGTGATGCGCTTTTTTAT	NA
long-mer1718	NC_010513	891224	891338	TGTGAATGCGCGCGAATTACATCTCTGGAGTAGAATCGCCGCTGTTCCCTGTATCGGTTTTGTTCATGTGTCCTTTGATTCCGCGCCTTTTTGTACTTGCAGCAATCGTTATGGT	NC_010513.842	NC_010513.842	891229	893232	+	AutoIPR: IPR001930:Peptidase M1, alanineaminopeptidase/leukotriene A4 hydrolase;IPR016024:Armadillo-type fold;
long-mer1719	NC_010513	891431	891473	AAAGTTCTTATGCCGAATCAGGTAAGGTCGTCATTAAGCATTT	NC_010513.842	NC_010513.842	891229	893232	+	AutoIPR: IPR001930:Peptidase M1, alanineaminopeptidase/leukotriene A4 hydrolase;IPR016024:Armadillo-type fold;
long-mer1720	NC_010513	891540	891582	CTGGAAGGACAAGGATGCGAATCAAATCGTGCTTGATACTCGT	NC_010513.842	NC_010513.842	891229	893232	+	AutoIPR: IPR001930:Peptidase M1, alanineaminopeptidase/leukotriene A4 hydrolase;IPR016024:Armadillo-type fold;
long-mer1721	NC_010513	891594	891629	TGAGAAGATTGAAGCTGACGACGGCCAAGGGCACTT	NC_010513.842	NC_010513.842	891229	893232	+	AutoIPR: IPR001930:Peptidase M1, alanineaminopeptidase/leukotriene A4 hydrolase;IPR016024:Armadillo-type fold;
long-mer1722	NC_010513	892123	892165	GCCGCCGAGACGCTATACGGTAAGTATCGTTGGGGACGTTACG	NC_010513.842	NC_010513.842	891229	893232	+	AutoIPR: IPR001930:Peptidase M1, alanineaminopeptidase/leukotriene A4 hydrolase;IPR016024:Armadillo-type fold;
long-mer1723	NC_010513	892287	892314	GGCGCACAGTTGGTCTGGCAATTTGGTG	NC_010513.842	NC_010513.842	891229	893232	+	AutoIPR: IPR001930:Peptidase M1, alanineaminopeptidase/leukotriene A4 hydrolase;IPR016024:Armadillo-type fold;
long-mer1724	NC_010513	892461	892503	TATTCCCAAAGCCGATCAAAAGTTGGTGCTGTCGACGTTGACC	NC_010513.842	NC_010513.842	891229	893232	+	AutoIPR: IPR001930:Peptidase M1, alanineaminopeptidase/leukotriene A4 hydrolase;IPR016024:Armadillo-type fold;
long-mer1725	NC_010513	892826	892868	GTGGTCTTTTACCGAATAGGCCGGTGACTGATGGTTGGGGTAC	NC_010513.842	NC_010513.842	891229	893232	+	AutoIPR: IPR001930:Peptidase M1, alanineaminopeptidase/leukotriene A4 hydrolase;IPR016024:Armadillo-type fold;
long-mer1726	NC_010513	892941	892983	AGCTTACCACTTCACCGGTACACCAAATGGCGAGATTGCGATG	NC_010513.842	NC_010513.842	891229	893232	+	AutoIPR: IPR001930:Peptidase M1, alanineaminopeptidase/leukotriene A4 hydrolase;IPR016024:Armadillo-type fold;
long-mer1727	NC_010513	893178	893217	ATCGGTGGAGAGTGTGTTGGTTGCACAGGCAGCGAAAGCT	NC_010513.842	NC_010513.842	891229	893232	+	AutoIPR: IPR001930:Peptidase M1, alanineaminopeptidase/leukotriene A4 hydrolase;IPR016024:Armadillo-type fold;
long-mer1728	NC_010513	893248	893273	TAGAATGTGGTTTGGGGAGGGGGATG	NA
long-mer1729	NC_010513	893295	893337	TGCTCCAGATTTGAATGTCGCTTTGATCTTAATTCGATTTCTT	NA
long-mer1730	NC_010513	893360	893387	ATAATATCGATGTAATGTTTTCTGGATA	NA
long-mer1731	NC_010513	893599	893666	TTTTTGTAATTTTCCTATAAATGAATAGTGATTTTTAGAAATGATGGTTGATTCCGTGAGCCATTCTA	NA
long-mer1732	NC_010513	893706	893734	GCTCTAAAGAGTTGCTTTGGAGCGGCCTG	NA
long-mer1733	NC_010513	893741	893766	AACCGATTGGATCATGAATGATGAGA	NC_010513.843	NC_010513.843	893754	894395	+	AutoIPR: IPR012336:Thioredoxin-like fold;
long-mer1734	NC_010513	894284	894322	CGATGCCAAATTACTGAATTCTCGGTTTACTGCTGATTT	NC_010513.843	NC_010513.843	893754	894395	+	AutoIPR: IPR012336:Thioredoxin-like fold;
long-mer1735	NC_010513	894331	894389	GTCACAGTTATGATCGTAGGAAATTTTTTGCGTTCTTACGCCAATCCGTGCCTTCAAAG	NC_010513.843	NC_010513.843	893754	894395	+	AutoIPR: IPR012336:Thioredoxin-like fold;
long-mer1736	NC_010513	894798	894866	GCTACAGTTTCATAGACTTGGCTGCCAATGGGAGAGAGAGTCAGCATTGAACGACGTCGGTCATCCCCA	NC_010513.844	NC_010513.844	894671	895150	-	AutoIPR: IPR011991:Winged helix-turn-helixDNA-binding domain;
long-mer1737	NC_010513	894998	895022	GACGTGCCATTCTGTGGCAGCAATG	NC_010513.844	NC_010513.844	894671	895150	-	AutoIPR: IPR011991:Winged helix-turn-helixDNA-binding domain;
long-mer1738	NC_010513	895064	895099	GTGTTTGGATAGCATGCTGATGCGGAACGGCAAGAA	NC_010513.844	NC_010513.844	894671	895150	-	AutoIPR: IPR011991:Winged helix-turn-helixDNA-binding domain;
long-mer1739	NC_010513	895269	895303	TGGTGGTGTACCTAACGTTGCAACTCTTATTACTT	NA
long-mer1740	NC_010513	895349	895391	ATTCAGACGGTTCGAGATGGGGGGATGTTCAACCACTGGCTTG	NA
long-mer1741	NC_010513	895485	895527	TCCCTATAGTATCTGCAAGTGGTCAATTCCATCTTGCATGCTG	NA
long-mer1742	NC_010513	895542	895584	AAATAGTGTGATTTGTCCATGCGCTTCGACAATTGGTGCACAG	NA
long-mer1743	NC_010513	895618	895660	GTGGAAGCGATCTGGATTTTTTGGGGGCACTGGCTACTGGATA	NA
long-mer1744	NC_010513	895753	895776	CTCCAATTTTTTACATATTTTTCA	NA
long-mer1745	NC_010513	895824	895877	TTCCAATTTAATTTTATTTATTTATGTAATATATAAGAAGGAAAGTGTTGAAGT	NA
long-mer1746	NC_010513	895928	895954	GTCACTCTTTTTTGTGTATGAGCCATT	NA
long-mer1747	NC_010513	895962	896004	TGGTTATAATATTGTTTGAGACCTTATAACGTATAATTCATGC	NA
long-mer1748	NC_010513	896070	896115	CTTCGTTTAGTTTTTTCTCCATTCCCCACTTTTTCATAGACGATGT	NA
long-mer1749	NC_010513	896132	896228	TATATCAATCTCTGTTTTGCCATGTTTCCAAACAGCTAAAATAATGTTGGGTTGATGATCTGATTTAAGGGTAATACTGGACTGAAAGAAGGGGCGC	NA
long-mer1750	NC_010513	896232	896354	GGTAGTGCAACTGCAGAGATTTATGTTGCGAGTGGTTTCTTGAGCCAACGGGCGAGTTTTACTTTATGTTGGCGGACATTCACCACGTGTGTGGCTGTATGGAGGAGGGGCTTCTGGAATTGA	NC_010513.845	NC_010513.845	896297	896392	+	
long-mer1751	NC_010513	896382	896424	TGGGGCATTAAGAGGAGCCATGATTTCCTCCAGTCCATTGCAA	NC_010513.845	NC_010513.845	896297	896392	+	
long-mer1752	NC_010513	896458	896500	TCGTACTAAAACGAGGAGACTAGTTGGAAGTGTCGTAAGGTGA	NA
long-mer1753	NC_010513	897198	897298	TAAGCGCTGGATAGTTTTTTCGTTTTTTATGATTGCCGTCGTTTTATGGTTTGAGTTGGTCTCCTTAAAGGGTTTTTAAATTTTTTTAAAGAATGACTTAT	NA
long-mer1754	NC_010513	897341	897367	TATATTGTTCTGTAAACGCTACAGGTA	NA
long-mer1755	NC_010513	897616	897658	GTAGGGCTTCTTTTCTGGTATTGCGCGAAATGTATATACCGAC	NA
long-mer1756	NC_010513	897745	897787	TATGGTCGTTTCAATATAATACTTTTATCTTGAGAAACGTTTT	NA
long-mer1757	NC_010513	898045	898117	TATCTAACGCTTTGGGTCAATTAAAGTCCTGTCAGGTGTTTTTGTTTCAGCCTCGATATCCATTTTATTGCTT	NA
long-mer1758	NC_010513	898236	898325	ATGAGGTTTCTATGCCTTGACCATTCCCGGTGCATTCCATGTGCAACGGGTGTAAGCGAAAAGGCCAGCTTGGTTGTTCAGCTAATTGCC	NA
long-mer1759	NC_010513	898647	898685	GCTGCGCGATCCCAGCGATCAGTGTTAGCGTACACACTG	NC_010513.847	NC_010513.847	898439	899284	-	AutoIPR: IPR001237:43kDa postsynaptic protein;
long-mer1760	NC_010513	899389	899437	GAATGCCTGGTCCGAATACCACTTGGGCACCATCTTTCAGATCAAGGCG	NC_010513.848	NC_010513.848	899378	899824	-	AutoIPR: IPR003795:Protein of unknown functionDUF192;
long-mer1761	NC_010513	899493	899535	TAGGGTGGGCACGCTTCACCTTCTGGGCACGGCGGCACGTTAC	NC_010513.848	NC_010513.848	899378	899824	-	AutoIPR: IPR003795:Protein of unknown functionDUF192;
long-mer1762	NC_010513	899669	899711	TGTTCGAAACATCAGCCCGAGTGCGCGGCTTTCTTCAGTTTGT	NC_010513.848	NC_010513.848	899378	899824	-	AutoIPR: IPR003795:Protein of unknown functionDUF192;
long-mer1763	NC_010513	899826	899850	GCAATGCTGTCGATTGAGGATAAAC	NA
long-mer1764	NC_010513	899899	899947	CAGCCTTCGCTTTGAAGGGGTGAATTGAATCATCTTATCTTGCTTCTTG	NA
long-mer1765	NC_010513	900006	900040	GACCTGTTCTAGGGTGTGAGTAGTGCGACCTCCTT	NA
long-mer1766	NC_010513	900222	900263	AGTTTGTCTGTTTTGACACACTGCGATGAACCCAAATTTTCA	NA
long-mer1767	NC_010513	900295	900337	GTGATTGATTTTTTATTGTTAGCCCTGTTCGGATCTGGTTGGA	NA
long-mer1768	NC_010513	900468	900510	CCTCGGTAAAATTCAAGTTGATGGGACTCATGACGGTGCCACG	NC_010513.849	NC_010513.849	900349	902400	+	AutoIPR: IPR011276:TonB-dependenthaem/haemoglobin receptor;
long-mer1769	NC_010513	901139	901210	CTGCTGTCGCCGATCCGCGCACTTCGCCAGCGTATTCTGGACAGGACTACTGCCAACGCCAAACCGTACAGA	NC_010513.849	NC_010513.849	900349	902400	+	AutoIPR: IPR011276:TonB-dependenthaem/haemoglobin receptor;
long-mer1770	NC_010513	901543	901571	ATGATCCGCGTCAACGATTCCTTGAAGTT	NC_010513.849	NC_010513.849	900349	902400	+	AutoIPR: IPR011276:TonB-dependenthaem/haemoglobin receptor;
long-mer1771	NC_010513	901606	901648	CGGTTTAGTGACATCGCTAGTTGGCTGCGCTATCCGGTGTACC	NC_010513.849	NC_010513.849	900349	902400	+	AutoIPR: IPR011276:TonB-dependenthaem/haemoglobin receptor;
long-mer1772	NC_010513	901842	901884	GGCTAATGCGCGCTTGGTGTATTGGCAGCAGCGTGCTTCCGGT	NC_010513.849	NC_010513.849	900349	902400	+	AutoIPR: IPR011276:TonB-dependenthaem/haemoglobin receptor;
long-mer1773	NC_010513	901941	901983	TGTTGGCAAGACGTTACGCAATGGCTGGGATGCGCAGCTGAAC	NC_010513.849	NC_010513.849	900349	902400	+	AutoIPR: IPR011276:TonB-dependenthaem/haemoglobin receptor;
long-mer1774	NC_010513	902011	902039	TGGCTGGGCTATTCCCGTCAGAAAGCTGA	NC_010513.849	NC_010513.849	900349	902400	+	AutoIPR: IPR011276:TonB-dependenthaem/haemoglobin receptor;
long-mer1775	NC_010513	902052	902094	AGATCCGAGTGCGCCTGCCACCCGTGGTAAACAGATCGAGAAT	NC_010513.849	NC_010513.849	900349	902400	+	AutoIPR: IPR011276:TonB-dependenthaem/haemoglobin receptor;
long-mer1776	NC_010513	902131	902173	CAGGTGTTACCCAAGCTTAAGTTCAGTGCTTGGGGGAATGGTC	NC_010513.849	NC_010513.849	900349	902400	+	AutoIPR: IPR011276:TonB-dependenthaem/haemoglobin receptor;
long-mer1777	NC_010513	902510	902575	GACTGCTGTTGCTGATGCGCAGGCGCATTCAGTCTTGAGAAGACGCAATAAGGCTGAAGGCCTATG	NA
long-mer1778	NC_010513	906506	906548	GTCAGCGTAACTGGAGTCTCCTAGGCCAAGGACGGCGTATTTC	NC_010513.852	NC_010513.852	905159	906997	-	AutoIPR: IPR000951:Phthalate dioxygenasereductase; IPR001094:Flavodoxin; IPR001709:Flavoproteinpyridine nucleotide cytochrome reductase;IPR023173:NADPH-cytochrome p450 reductase, FAD-binding,alpha-helical domain-3; IPR029039:Flavoprotein-like;
long-mer1779	NC_010513	906666	906709	GCCAGTTCACGAGGGGTGTAGTTATCGGCTCGAATTAGGCGCCT	NC_010513.852	NC_010513.852	905159	906997	-	AutoIPR: IPR000951:Phthalate dioxygenasereductase; IPR001094:Flavodoxin; IPR001709:Flavoproteinpyridine nucleotide cytochrome reductase;IPR023173:NADPH-cytochrome p450 reductase, FAD-binding,alpha-helical domain-3; IPR029039:Flavoprotein-like;
long-mer1780	NC_010513	906897	906926	CATAGGGACGGTGTGTCCAGGTCCTTGACG	NC_010513.852	NC_010513.852	905159	906997	-	AutoIPR: IPR000951:Phthalate dioxygenasereductase; IPR001094:Flavodoxin; IPR001709:Flavoproteinpyridine nucleotide cytochrome reductase;IPR023173:NADPH-cytochrome p450 reductase, FAD-binding,alpha-helical domain-3; IPR029039:Flavoprotein-like;
long-mer1781	NC_010513	906931	906973	CCATGAGCAGGGAGCGACGGTGCTCGGGGAGGGGGCTTGCGGT	NC_010513.852	NC_010513.852	905159	906997	-	AutoIPR: IPR000951:Phthalate dioxygenasereductase; IPR001094:Flavodoxin; IPR001709:Flavoproteinpyridine nucleotide cytochrome reductase;IPR023173:NADPH-cytochrome p450 reductase, FAD-binding,alpha-helical domain-3; IPR029039:Flavoprotein-like;
long-mer1782	NC_010513	907659	907683	CGCCCATCATCGATGGGATCCAAAA	NC_010513.853	NC_010513.853	907195	908109	+	AutoIPR: IPR011784:Sulphateadenylyltransferase, small subunit;
long-mer1783	NC_010513	907815	907840	GGTGCCGTTATATTTTGCTGCACCGC	NC_010513.853	NC_010513.853	907195	908109	+	AutoIPR: IPR011784:Sulphateadenylyltransferase, small subunit;
long-mer1784	NC_010513	908197	908239	TCACCTATAGCGACAACAAACAGATGCAGTCTGTGATTGCCTA	NC_010513.854	NC_010513.854	908109	910091	+	AutoIPR: IPR002891:Adenylyl-sulfate kinase;IPR009000:Translation protein, beta-barrel domain;IPR011779:Sulphate adenylyltransferase, large subunit;IPR027417:P-loop containing nucleoside triphosphatehydrolase;
long-mer1785	NC_010513	908555	908621	CATGGCCACCGGTGCCTCCACGGCGGATGCAGCGGTGGTGCTAGTCGATGCGCGTAAAGGGTTGTTG	NC_010513.854	NC_010513.854	908109	910091	+	AutoIPR: IPR002891:Adenylyl-sulfate kinase;IPR009000:Translation protein, beta-barrel domain;IPR011779:Sulphate adenylyltransferase, large subunit;IPR027417:P-loop containing nucleoside triphosphatehydrolase;
long-mer1786	NC_010513	908740	908782	CCGATTACCTGGCGCTGGCTGTCAAACTGGGTATCAATCAGGT	NC_010513.854	NC_010513.854	908109	910091	+	AutoIPR: IPR002891:Adenylyl-sulfate kinase;IPR009000:Translation protein, beta-barrel domain;IPR011779:Sulphate adenylyltransferase, large subunit;IPR027417:P-loop containing nucleoside triphosphatehydrolase;
long-mer1787	NC_010513	908888	908957	GGAGCCAGCCGATGTCGATCTCGGGGCTGCAATGTGCTTGCCCGTGCAGTGGGTCAATCGTCCGGATTCT	NC_010513.854	NC_010513.854	908109	910091	+	AutoIPR: IPR002891:Adenylyl-sulfate kinase;IPR009000:Translation protein, beta-barrel domain;IPR011779:Sulphate adenylyltransferase, large subunit;IPR027417:P-loop containing nucleoside triphosphatehydrolase;
long-mer1788	NC_010513	909155	909203	TGCCGCGACTGATGATCCCCCAGATGTGGCCGATCAAGTCACTGCTTAC	NC_010513.854	NC_010513.854	908109	910091	+	AutoIPR: IPR002891:Adenylyl-sulfate kinase;IPR009000:Translation protein, beta-barrel domain;IPR011779:Sulphate adenylyltransferase, large subunit;IPR027417:P-loop containing nucleoside triphosphatehydrolase;
long-mer1789	NC_010513	909422	909464	TGTGTTGGGCAGTTTTATTCTGATTGACCGTCAGTCCAATGCT	NC_010513.854	NC_010513.854	908109	910091	+	AutoIPR: IPR002891:Adenylyl-sulfate kinase;IPR009000:Translation protein, beta-barrel domain;IPR011779:Sulphate adenylyltransferase, large subunit;IPR027417:P-loop containing nucleoside triphosphatehydrolase;
long-mer1790	NC_010513	909508	909552	GCAATGTGCATTGGCAGCCTCCGTATATTGATCATGTCGCTCGTG	NC_010513.854	NC_010513.854	908109	910091	+	AutoIPR: IPR002891:Adenylyl-sulfate kinase;IPR009000:Translation protein, beta-barrel domain;IPR011779:Sulphate adenylyltransferase, large subunit;IPR027417:P-loop containing nucleoside triphosphatehydrolase;
long-mer1791	NC_010513	909598	909640	TATCCGGTGCTGGTAAATCTGTAATTGCAAACATTGTGGACAA	NC_010513.854	NC_010513.854	908109	910091	+	AutoIPR: IPR002891:Adenylyl-sulfate kinase;IPR009000:Translation protein, beta-barrel domain;IPR011779:Sulphate adenylyltransferase, large subunit;IPR027417:P-loop containing nucleoside triphosphatehydrolase;
long-mer1792	NC_010513	909940	909982	AAGCCCGTGCGGGCTTGATCATCGATTTTACGGGGATTGATTC	NC_010513.854	NC_010513.854	908109	910091	+	AutoIPR: IPR002891:Adenylyl-sulfate kinase;IPR009000:Translation protein, beta-barrel domain;IPR011779:Sulphate adenylyltransferase, large subunit;IPR027417:P-loop containing nucleoside triphosphatehydrolase;
long-mer1793	NC_010513	910091	910131	ATTGGGGCCTGTGTTGCAGCATGTGATCGCGATCCAACAGA	NA
long-mer1794	NC_010513	910138	910220	CACATTGTGCGGTTTCGGGATGTGAGATGTCTTTTCGGACATGTCAATCGTCGCTTTTAGAAATATCTTCGTCAGCGACGACT	NC_010513.855	NC_010513.855	910181	910477	-	AutoIPR: IPR006110:RNA polymerase, subunitomega/K/RPB6;
long-mer1795	NC_010513	910234	910286	ACTCCATAGCTTCACGCTCAGTCCGCTCGCGCTCGGCCTTCTCGATCTCGTCG	NC_010513.855	NC_010513.855	910181	910477	-	AutoIPR: IPR006110:RNA polymerase, subunitomega/K/RPB6;
long-mer1796	NC_010513	910337	910377	GGTGGGCTTATCTTCGCTATTATTTTCAATGAGCGGCGGTA	NC_010513.855	NC_010513.855	910181	910477	-	AutoIPR: IPR006110:RNA polymerase, subunitomega/K/RPB6;
long-mer1797	NC_010513	910421	910463	CAGTTCGAAACGGTTGTTAACGACTTCCAGGCAATCTTCAACA	NC_010513.855	NC_010513.855	910181	910477	-	AutoIPR: IPR006110:RNA polymerase, subunitomega/K/RPB6;
long-mer1798	NC_010513	910487	910548	CTCCAGAATAACCGCGTAAACTCGTCATTGTAGGCCGTACTCCAAGCAGTAGCAAGATTCGT	NA
long-mer1799	NC_010513	910591	910634	GCGCAGCGTCTGTGCTGATGTACCTTCCTGCTTTCGCAGATTTT	NA
long-mer1800	NC_010513	910712	910748	CCCAACATGCCTTACCTTATGGAGTTAATAAGGTTTG	NC_010513.856	NC_010513.856	910728	911342	-	AutoIPR: IPR005419:Tight junction protein ZO-2;IPR017665:Guanylate kinase; IPR027417:P-loop containingnucleoside triphosphate hydrolase;
long-mer1801	NC_010513	910769	910790	CTTTTTGGGTTTGGCGCCGCAA	NC_010513.856	NC_010513.856	910728	911342	-	AutoIPR: IPR005419:Tight junction protein ZO-2;IPR017665:Guanylate kinase; IPR027417:P-loop containingnucleoside triphosphate hydrolase;
long-mer1802	NC_010513	910888	910915	TCGTGGGCGGCAGCTAAGCGCCGATGGA	NC_010513.856	NC_010513.856	910728	911342	-	AutoIPR: IPR005419:Tight junction protein ZO-2;IPR017665:Guanylate kinase; IPR027417:P-loop containingnucleoside triphosphate hydrolase;
long-mer1803	NC_010513	910928	910970	TGTCTTGGCCGCGTTTACGCATGCGTTCTTCCAGTGCGGCGCG	NC_010513.856	NC_010513.856	910728	911342	-	AutoIPR: IPR005419:Tight junction protein ZO-2;IPR017665:Guanylate kinase; IPR027417:P-loop containingnucleoside triphosphate hydrolase;
long-mer1804	NC_010513	911048	911090	CTAACAGCACATCGTGACCGGTAGCCAGTTGTGGCTCCACCGA	NC_010513.856	NC_010513.856	910728	911342	-	AutoIPR: IPR005419:Tight junction protein ZO-2;IPR017665:Guanylate kinase; IPR027417:P-loop containingnucleoside triphosphate hydrolase;
long-mer1805	NC_010513	911375	911429	GGTGGATACTTGGTGTGCGATATCACTGCCGTTGAAGGCACTATTACGGTTATTC	NC_010513.857	NC_010513.857	911424	912326	-	AutoIPR: IPR005229:Conserved hypotheticalprotein CHP00255;
long-mer1806	NC_010513	911602	911644	TGTAGTTCGCTGATGTGACTGTTGAGTCGATCCAACTCCTCAT	NC_010513.857	NC_010513.857	911424	912326	-	AutoIPR: IPR005229:Conserved hypotheticalprotein CHP00255;
long-mer1807	NC_010513	911674	911712	AACTCTTGCTCAATGCGGCCGTGATCGACGGGATACGAC	NC_010513.857	NC_010513.857	911424	912326	-	AutoIPR: IPR005229:Conserved hypotheticalprotein CHP00255;
long-mer1808	NC_010513	911773	911815	GTGCGAACCTCACCGACGATGTGTTCAATGGCACTAGCACGTT	NC_010513.857	NC_010513.857	911424	912326	-	AutoIPR: IPR005229:Conserved hypotheticalprotein CHP00255;
long-mer1809	NC_010513	911855	911897	GCGTGGCAATGAAGTTATCCATTACCTTATCCAGCAGCGCCAC	NC_010513.857	NC_010513.857	911424	912326	-	AutoIPR: IPR005229:Conserved hypotheticalprotein CHP00255;
long-mer1810	NC_010513	912261	912303	GGCGAACGCAGTCATGCTATGAATCATATTGCTCTCAAAATAT	NC_010513.857	NC_010513.857	911424	912326	-	AutoIPR: IPR005229:Conserved hypotheticalprotein CHP00255;
long-mer1811	NC_010513	912307	912358	TGGTACCCTAGCGCGCCCATGTGGGGCCTTAAAGGCGGCTCAATTTTTCATT	NC_010513.857	NC_010513.857	911424	912326	-	AutoIPR: IPR005229:Conserved hypotheticalprotein CHP00255;
long-mer1812	NC_010513	912457	912499	CTGCCATGCTGAAGGCTCAGTCCTAGTCAGTTTTGGTAACACC	NC_010513.858	NC_010513.858	912386	913111	+	AutoIPR: IPR002381:Ribonuclease phosphorolytic,bacterial-type; IPR027408:PNPase/RNase PH domain;
long-mer1813	NC_010513	912571	912613	CACTGCCGAATATGGAATGCTGCCACGTTCCACCCATACGCGT	NC_010513.858	NC_010513.858	912386	913111	+	AutoIPR: IPR002381:Ribonuclease phosphorolytic,bacterial-type; IPR027408:PNPase/RNase PH domain;
long-mer1814	NC_010513	913163	913205	AGCCATCCACGGGTAATGCATAAATATGATTGGAACCGAAGAT	NC_010513.859	NC_010513.859	913204	913806	+	AutoIPR: IPR002637:Ham1-like protein;IPR029001:Inosine triphosphate pyrophosphatase-like;
long-mer1815	NC_010513	913255	913297	TTACGCGCCATGCTTGCCGGATTGGCATTGCAGATCACCGCAC	NC_010513.859	NC_010513.859	913204	913806	+	AutoIPR: IPR002637:Ham1-like protein;IPR029001:Inosine triphosphate pyrophosphatase-like;
long-mer1816	NC_010513	913632	913686	AGAGATCGCCTTTGAACCGTGTGGCAGTGGGGGTTTTGGTTATAACCCGATCTTC	NC_010513.859	NC_010513.859	913204	913806	+	AutoIPR: IPR002637:Ham1-like protein;IPR029001:Inosine triphosphate pyrophosphatase-like;
long-mer1817	NC_010513	913839	913895	GGATCACCCCTTCATTGCACACTGGATTTGATATGCGCCGCTTGGCTGCCGTTGCGA	NA
long-mer1818	NC_010513	913997	914048	TTCGTTTCCTTATCGCCATTCCATTGTTGCTCATGTTGATCCCGCCGCCACT	NC_010513.860	NC_010513.860	914029	915180	+	AutoIPR: IPR004559:Coproporphyrinogen IIIoxidase, oxygen-independent related; IPR007197:RadicalSAM;
long-mer1819	NC_010513	914628	914670	CAATACCGTCTTCTACGCTCGTCCGCCGCAGGGCATTCCCGAT	NC_010513.860	NC_010513.860	914029	915180	+	AutoIPR: IPR004559:Coproporphyrinogen IIIoxidase, oxygen-independent related; IPR007197:RadicalSAM;
long-mer1820	NC_010513	915010	915052	TTCCGATTACAGGATTTTGCTCTACGTACAGGACTGACCGTTG	NC_010513.860	NC_010513.860	914029	915180	+	AutoIPR: IPR004559:Coproporphyrinogen IIIoxidase, oxygen-independent related; IPR007197:RadicalSAM;
long-mer1821	NC_010513	915187	915242	CATGGCCTCTTTGCCAGAAACATGCTAGAAATGTGATTTTTATCAAAGTATTGATT	NA
long-mer1822	NC_010513	915312	915354	CGCTAGTGTGCTGTTGCAGGGGGTGCTGAACTGTTGCCTGGAT	NC_010513.861	NC_010513.861	915250	917724	+	AutoIPR: IPR012434:Protein of unknown functionDUF1631;
long-mer1823	NC_010513	915363	915405	TCCAGTACTTATGGACACCTTGGCCGCGCTGGAGCAGGAATTG	NC_010513.861	NC_010513.861	915250	917724	+	AutoIPR: IPR012434:Protein of unknown functionDUF1631;
long-mer1824	NC_010513	915561	915603	GACAGCTGCTGCACTGCCACTTGCTGAAAATAGCGAGATAGAT	NC_010513.861	NC_010513.861	915250	917724	+	AutoIPR: IPR012434:Protein of unknown functionDUF1631;
long-mer1825	NC_010513	915926	915968	CGCGTTCAGTGTTACCGCGTCTACACGATCTGCCTGGCAATCC	NC_010513.861	NC_010513.861	915250	917724	+	AutoIPR: IPR012434:Protein of unknown functionDUF1631;
long-mer1826	NC_010513	915974	916022	ACACGGTGATGTGTTCGACCGCGATGCAGGCGCCGCGTTGCACCCCAGT	NC_010513.861	NC_010513.861	915250	917724	+	AutoIPR: IPR012434:Protein of unknown functionDUF1631;
long-mer1827	NC_010513	916056	916092	AGCGGTACCTCAGTGTTCCACTATCACGAATGGAACG	NC_010513.861	NC_010513.861	915250	917724	+	AutoIPR: IPR012434:Protein of unknown functionDUF1631;
long-mer1828	NC_010513	916094	916131	GTGTCGATAGTGACGTAGGCACTGATACAACGTTCCCA	NC_010513.861	NC_010513.861	915250	917724	+	AutoIPR: IPR012434:Protein of unknown functionDUF1631;
long-mer1829	NC_010513	916162	916230	GATGTACTCCAGACCCGCATGCCCACTTTATTCTTACCTTCTGGAGCAGGTGGTGAGACTGTTTTATGT	NC_010513.861	NC_010513.861	915250	917724	+	AutoIPR: IPR012434:Protein of unknown functionDUF1631;
long-mer1830	NC_010513	917746	917788	TGCGCCGCCAAGTATCCGGAGTCATTGGCGTGCTCGACATGGT	NC_010513.862	NC_010513.862	917721	918059	+	AutoIPR: IPR009875:PilZ domain;
long-mer1831	NC_010513	920732	920772	ATAAACGAGTAAATACCTTTTTATATAAAATCGTGACATAT	NA
long-mer1832	NC_010513	928213	928255	ATGCCTGAGACGCTGCAGCGGTTGGCTGATTATCTGGAGCGTA	NC_010513.871	NC_010513.871	927778	928995	+	AutoIPR: IPR003004:GspF/PilC family;
long-mer1833	NC_010513	928395	928437	GTTGCCGTGGTTTACCCAGGGGGTGCTGGCATTGGGTCACTTC	NC_010513.871	NC_010513.871	927778	928995	+	AutoIPR: IPR003004:GspF/PilC family;
long-mer1834	NC_010513	928473	928504	TGGCATCGGTATGATTTTTGTCGAGCGTAAGC	NC_010513.871	NC_010513.871	927778	928995	+	AutoIPR: IPR003004:GspF/PilC family;
long-mer1835	NC_010513	929410	929452	GCTGGAGATCATTATTGTCATCGTACTGATTGGTGGTGTGATC	NC_010513.872	NC_010513.872	929348	929782	+	AutoIPR: IPR000983:Bacterial general secretionpathway protein G-type pilin;
long-mer1836	NC_010513	929925	929967	GTCTGGTGGTATGGATGGTGTTCAGCTGCGCAACAGCGGTAAG	NC_010513.873	NC_010513.873	929788	930294	+	
long-mer1837	NC_010513	931616	931658	TTGCAGATCTGCAACTGCTGATCGCTTTGATTCAGGCATTGGG	NC_010513.876	NC_010513.876	931258	932157	+	AutoIPR: IPR005628:General secretion pathwayprotein K;
long-mer1838	NC_010513	940565	940598	TCGGTCAGCGAGGCGGTGGATAAGGGGTGGACGC	NC_010513.882	NC_010513.882	937826	941998	+	AutoIPR: IPR005594:YadA-like, C-terminal;IPR008635:Coiled stalk of trimeric autotransporteradhesin; IPR011049:Serralysin-like metalloprotease,C-terminal;
long-mer1839	NC_010513	941767	941809	GGAGACTAGCGGGGGTGTGGCTGCAGCGATTGCGACGGCAAAT	NC_010513.882	NC_010513.882	937826	941998	+	AutoIPR: IPR005594:YadA-like, C-terminal;IPR008635:Coiled stalk of trimeric autotransporteradhesin; IPR011049:Serralysin-like metalloprotease,C-terminal;
long-mer1840	NC_010513	941848	941890	TGTTGGAGTCAGTAGTTATCAAGGTCAGTCGGCGATTGCGGTG	NC_010513.882	NC_010513.882	937826	941998	+	AutoIPR: IPR005594:YadA-like, C-terminal;IPR008635:Coiled stalk of trimeric autotransporteradhesin; IPR011049:Serralysin-like metalloprotease,C-terminal;
long-mer1841	NC_010513	942073	942153	TGGATTTTCTAGATGTCCACGTGATTATTGCTAAGTAAGGCTAGTCGAAGTCGTGGATTCCATGAAAGAGGAATCTAGGTT	NA
long-mer1842	NC_010513	942182	942302	GGTTATTGTCAATGAATAAGTGTGGGTCGTAGCAAGGTGGTAAGGGTGTGTAGCTAGTTAATTTAATCGCTTATAACTATCAATTTAATTTATTCCATTAATTTGATAAATTAATAAGGGG	NA
long-mer1843	NC_010513	942381	942423	AAATACTTTCATTCAAGGCGATTGCTTACAAGAATGGCCAATT	NC_010513.883	NC_010513.883	942362	942922	+	AutoIPR: IPR012336:Thioredoxin-like fold;IPR024706:Peroxiredoxin, AhpC-type;
long-mer1844	NC_010513	942656	942698	GATCCGACGCATGAGATCAGTAGGAATTTCAATGTGTTGCGTC	NC_010513.883	NC_010513.883	942362	942922	+	AutoIPR: IPR012336:Thioredoxin-like fold;IPR024706:Peroxiredoxin, AhpC-type;
long-mer1845	NC_010513	942703	942745	TGGTTTGGCTGATCGCGGCACTTTCATCATTGATCCGCAGGGT	NC_010513.883	NC_010513.883	942362	942922	+	AutoIPR: IPR012336:Thioredoxin-like fold;IPR024706:Peroxiredoxin, AhpC-type;
long-mer1846	NC_010513	943146	943188	GCTGAAAGCCTATTTGGATCGAGTGATTCGCTCCATTCATATT	NC_010513.884	NC_010513.884	943120	944715	+	AutoIPR: IPR000103:Pyridinenucleotide-disulphide oxidoreductase, class-II;IPR012336:Thioredoxin-like fold; IPR023753:Pyridinenucleotide-disulphide oxidoreductase, FAD/NAD(P)-bindingdomain;
long-mer1847	NC_010513	943215	943273	GTCGCGTGAGATGCTCGATTTGCTCGAAAATATTGTGTTGCTTTCGGGCAAGAAGGTCG	NC_010513.884	NC_010513.884	943120	944715	+	AutoIPR: IPR000103:Pyridinenucleotide-disulphide oxidoreductase, class-II;IPR012336:Thioredoxin-like fold; IPR023753:Pyridinenucleotide-disulphide oxidoreductase, FAD/NAD(P)-bindingdomain;
long-mer1848	NC_010513	943303	943326	CGCAAGCCATCCTTTGGGTTGAGT	NC_010513.884	NC_010513.884	943120	944715	+	AutoIPR: IPR000103:Pyridinenucleotide-disulphide oxidoreductase, class-II;IPR012336:Thioredoxin-like fold; IPR023753:Pyridinenucleotide-disulphide oxidoreductase, FAD/NAD(P)-bindingdomain;
long-mer1849	NC_010513	943727	943769	GCACAGCCGAGAGTATCCAGGATAAGGCTGCTTTTGACGTGTT	NC_010513.884	NC_010513.884	943120	944715	+	AutoIPR: IPR000103:Pyridinenucleotide-disulphide oxidoreductase, class-II;IPR012336:Thioredoxin-like fold; IPR023753:Pyridinenucleotide-disulphide oxidoreductase, FAD/NAD(P)-bindingdomain;
long-mer1850	NC_010513	944122	944164	GATGAGTATCGCAACAAGGGGATTGCTTATTGTCCGCATTGCG	NC_010513.884	NC_010513.884	943120	944715	+	AutoIPR: IPR000103:Pyridinenucleotide-disulphide oxidoreductase, class-II;IPR012336:Thioredoxin-like fold; IPR023753:Pyridinenucleotide-disulphide oxidoreductase, FAD/NAD(P)-bindingdomain;
long-mer1851	NC_010513	944727	944769	ACAGCGGTTTAACTTTATGTTCCTTAGTCTTGATGTTGTTGCA	NA
long-mer1852	NC_010513	946685	946713	CATGAAACAAATTATTGTGAGGAAGTAAA	NC_010513.887	NC_010513.887	946595	946774	+	
long-mer1853	NC_010513	946782	946824	CCCATTTCCATTAGTGCAATGCGTCAAAGAAATTGGAGCTTCG	NA
long-mer1854	NC_010513	946858	946884	GGAAGCGTTATCTCCCCGGCACAGGTC	NA
long-mer1855	NC_010513	946918	946966	TGATTGATGAGATTCGAAGTCATGCACTTCATGAGCAGATCTCATATGG	NA
long-mer1856	NC_010513	946993	947035	GACTACACTTGCAGCCTTGTCCAGCAGCTCTTACGGTGTGAGC	NA
long-mer1857	NC_010513	947262	947293	AAGCGTTACGCACGTTAAGTTACCTATTTTTT	NC_010513.888	NC_010513.888	947037	947279	+	AutoIPR: IPR002150:Ribosomal protein L31;
long-mer1858	NC_010513	948015	948070	TGCCGACGCTTGCAGCAGCAGTGCATCGCTACTCAATTGGCTGGCCGATCCGTTAT	NC_010513.889	NC_010513.889	947507	948796	+	AutoIPR: IPR002020:Citrate synthase-like;IPR010953:Citrate synthase, type I;
long-mer1859	NC_010513	948226	948250	CCGCTTGGTGGGTTCGACTGGCGCT	NC_010513.889	NC_010513.889	947507	948796	+	AutoIPR: IPR002020:Citrate synthase-like;IPR010953:Citrate synthase, type I;
long-mer1860	NC_010513	948459	948501	GTGCGAAAATCATCCGTGAGACGGCACACACAGTTCTTGGTGA	NC_010513.889	NC_010513.889	947507	948796	+	AutoIPR: IPR002020:Citrate synthase-like;IPR010953:Citrate synthase, type I;
long-mer1861	NC_010513	948531	948573	TAGCATTAAAGTTGGAAGAGGTAGCGCTGAAAGATGATTACTT	NC_010513.889	NC_010513.889	947507	948796	+	AutoIPR: IPR002020:Citrate synthase-like;IPR010953:Citrate synthase, type I;
long-mer1862	NC_010513	948703	948881	GCTTGAGCAGCAAGTCGACCCTGAGATGAAAATCAGCAGGCCACGCCAAATTTACACAGGTCATAGCGAGCGTGACTACAAAGATGCTAGGTAAAGGTAAAGAGTAAAGAGACTCTTACATCTTCCAATGTGCTTCTCAGATGAAGGCCCTATTGTGGATATCTGACGAGAATCGCTCG	NC_010513.889	NC_010513.889	947507	948796	+	AutoIPR: IPR002020:Citrate synthase-like;IPR010953:Citrate synthase, type I;
long-mer1863	NC_010513	948883	948904	AATAGCCCGAATAGAGCGATCA	NA
long-mer1864	NC_010513	948915	948957	CTCAAACAACGTGAGGTGCTGGCAATGTATAGATGGACCACCA	NA
long-mer1865	NC_010513	949118	949140	GTAGCTCAGGTTTCAGTGACGTA	NC_010513.890	NC_010513.890	949020	949412	-	AutoIPR: IPR000754:Ribosomal protein S9;IPR020568:Ribosomal protein S5 domain 2-type fold;
long-mer1866	NC_010513	949516	949558	CGGAAGCATGCCTTTGACTGCTATCTCAAGCACTCGCTCCGGA	NC_010513.891	NC_010513.891	949417	949845	-	AutoIPR: IPR005822:Ribosomal protein L13;IPR023563:Ribosomal protein L13, conserved site;IPR023564:Ribosomal protein L13 domain;
long-mer1867	NC_010513	950004	950031	TTATGTGCAAGTACCAAGTACCAAGTAC	NA
long-mer1868	NC_010513	950474	950534	TTGGTACTCCGGCAGTTATATGTTGGGTGTTTTTGCTGGCTTGCTTGGTGATCCGTGGAGT	NC_010513.893	NC_010513.893	950106	950768	+	AutoIPR: IPR011566:Ubiquinone biosynthesisprotein Coq7; IPR012347:Ferritin-related;
long-mer1869	NC_010513	950696	950738	GTTACCTTCACCGATTCCAGGCGCGATGGCGTGGGCCGCACGC	NC_010513.893	NC_010513.893	950106	950768	+	AutoIPR: IPR011566:Ubiquinone biosynthesisprotein Coq7; IPR012347:Ferritin-related;
long-mer1870	NC_010513	950751	950792	GTTGCTTACCGAATTTGAGCTCTAGTCATGCTGATTATCTAT	NC_010513.893	NC_010513.893	950106	950768	+	AutoIPR: IPR011566:Ubiquinone biosynthesisprotein Coq7; IPR012347:Ferritin-related;
long-mer1871	NC_010513	950838	950887	TAGAAGTGTGCTAAGGCGTTGCGCATGATTCACAAGGAGAAAAACAACCC	NA
long-mer1872	NC_010513	951344	951386	CTGTGGATGGGTCTCAGGATAAGTGTGAACCGTGATGTGACTC	NC_010513.894	NC_010513.894	950927	951721	-	AutoIPR: IPR003826:S-adenosylmethioninedecarboxylase family, prokaryotic;
long-mer1873	NC_010513	951503	951545	TTGTCGGGCGATATTGAGGATATTAGCCCCGATGATCTCAGCC	NC_010513.894	NC_010513.894	950927	951721	-	AutoIPR: IPR003826:S-adenosylmethioninedecarboxylase family, prokaryotic;
long-mer1874	NC_010513	951674	951716	GAGGTTGTTGAACCCTTGTAATCTCAGGCGAGGCAATGGCTTG	NC_010513.894	NC_010513.894	950927	951721	-	AutoIPR: IPR003826:S-adenosylmethioninedecarboxylase family, prokaryotic;
long-mer1875	NC_010513	951720	951762	ATGTCGGCTGATCCTGGAATATAGAGAGAAGCGGGAAGAAGAA	NC_010513.894	NC_010513.894	950927	951721	-	AutoIPR: IPR003826:S-adenosylmethioninedecarboxylase family, prokaryotic;
long-mer1876	NC_010513	951797	951839	TTGCTAGTGACGGTTTACGCGCGGCAATGAAGACCGCTAAGCT	NC_010513.895	NC_010513.895	951766	952554	+	AutoIPR: IPR011991:Winged helix-turn-helixDNA-binding domain; IPR022299:Transcription regulator,NtcA;
long-mer1877	NC_010513	952050	952092	CAGCATCATTGCCGAGGAAGACGATCATCGTGAGCTGATTCTT	NC_010513.895	NC_010513.895	951766	952554	+	AutoIPR: IPR011991:Winged helix-turn-helixDNA-binding domain; IPR022299:Transcription regulator,NtcA;
long-mer1878	NC_010513	952335	952377	GGATGTGGGGGATCGGATCTTCCGCACCTTACATGATCTGGCT	NC_010513.895	NC_010513.895	951766	952554	+	AutoIPR: IPR011991:Winged helix-turn-helixDNA-binding domain; IPR022299:Transcription regulator,NtcA;
long-mer1879	NC_010513	952593	952639	GGTACCGTGCATGACCGGCGCACTCATCTGTGAATAGCTGTATACCG	NA
long-mer1880	NC_010513	952729	952771	GGCAGTGCTATCTTTATCTTGATTTTTCTGATTCCACTCTGTT	NC_010513.896	NC_010513.896	952699	952839	+	
long-mer1881	NC_010513	952876	952921	GATTCGTCCTTCTTCTGGGCCTTTTTACCGTTCCGTCTGGTAGGGT	NA
long-mer1882	NC_010513	953151	953214	AAATTAACCCGGATATTTTTTTGAAATCAGTATCACTTTTGAAAAAAAATAGTGATATAAATAC	NA
long-mer1883	NC_010513	953300	953342	GCACACGGTCGGTGTGCATCTCAATGTCAAGGAGTCGAGTGAT	NC_010513.898	NC_010513.898	953341	953520	+	
long-mer1884	NC_010513	953447	953470	CCTGTGGTGCTGTGGGTTGTGCTG	NC_010513.898	NC_010513.898	953341	953520	+	
long-mer1885	NC_010513	953709	953791	GGCGCGATGATGGGGCATTATATTTTTTGAATTCGAATTGATCTCCTTCAAGGGGTCCAGGGCCCGTTCTGGGCCCCTCTTGA	NC_010513.899	NC_010513.899	953538	953738	+	
long-mer1886	NC_010513	954118	954160	GTCTATGACTGAATGCGGCCCGGGCTCCATCATTGATCTACAT	NA
long-mer1887	NC_010513	954181	954217	CAGCGCTTTTCTATATCCCCCGCGTGGAAAGCTTGGT	NA
long-mer1888	NC_010513	954317	954345	CTTTTTATTAATCGCGTGTTTGTGTGTTA	NA
long-mer1889	NC_010513	954755	954797	GTGATCAGTGGTCGTTTATGGAGCCGACAGGAAACGATAGTTT	NC_010513.901	NC_010513.901	954400	955230	-	AutoIPR: IPR000594:UBA/THIF-type NAD/FADbinding fold; IPR016040:NAD(P)-binding domain;
long-mer1890	NC_010513	954840	954882	CGAAATTTTCCCCAAGCAGTGTTTCCATGTTGCTCCTTGCCAA	NC_010513.901	NC_010513.901	954400	955230	-	AutoIPR: IPR000594:UBA/THIF-type NAD/FADbinding fold; IPR016040:NAD(P)-binding domain;
long-mer1891	NC_010513	954922	954964	TGCACGGCAACGTTCAGCCATGGCCTGCGCTTTGTTCCTTCCG	NC_010513.901	NC_010513.901	954400	955230	-	AutoIPR: IPR000594:UBA/THIF-type NAD/FADbinding fold; IPR016040:NAD(P)-binding domain;
long-mer1892	NC_010513	955293	955335	TCAGTTGCAGCTGTTGCCATAAAGCGTCTATGGAGTTGCACAG	NA
long-mer1893	NC_010513	955426	955488	CGCTCTGCATTTCGGTCTTGGCCAATCTGTGCGTTCATTTTCCCTATCTCGATGGTGCTTGCC	NA
long-mer1894	NC_010513	955588	955630	GCTGTCCTGGATGTATAAATGTTTGCATATGATTTGATAGTGC	NC_010513.902	NC_010513.902	955606	955788	+	
long-mer1895	NC_010513	955665	955707	GGGCATTGATACGGTGCTGGGAGAGTTGTGTAACTGTGCAATC	NC_010513.902	NC_010513.902	955606	955788	+	
long-mer1896	NC_010513	955743	955785	AGGTCAGTTATACTCTGCGATACTTGCTGATACAGGTAATGCA	NC_010513.902	NC_010513.902	955606	955788	+	
long-mer1897	NC_010513	955829	955876	GCACATGCATTGAGATGCTTACGCCAATTTGACCTAACCGTTACCATC	NA
long-mer1898	NC_010513	955959	955983	GAACTGACAATGAACATACGTGTCC	NC_010513.903	NC_010513.903	955968	956429	+	AutoIPR: IPR008816:Glycine zipper 2TM domain;
long-mer1899	NC_010513	956232	956306	AACATATCCACGTTGGGTGGGACTGCTGTGGGTGCCTTAGCGGGCAATACGATCCAGAACAATGTCACCAAAGAT	NC_010513.903	NC_010513.903	955968	956429	+	AutoIPR: IPR008816:Glycine zipper 2TM domain;
long-mer1900	NC_010513	956393	956419	CGTGCGCTTGGTTAGTGGCCGTGTGGT	NC_010513.903	NC_010513.903	955968	956429	+	AutoIPR: IPR008816:Glycine zipper 2TM domain;
long-mer1901	NC_010513	956440	956658	TTTGCCAGTATCCCTTTCTTTAGCATAATTTACGGTGATGTTTGCAGATGGGGAACTCGCCGTTAGCAGTTCTAAGGAAAGCCCTCTGTAGAGGGCTTTCTTTTGTGTGTAATGAGCATAATTAAAGGGCATAGCTTTTAGACCATACAGTATAAATAATGGTCAAAAGATGGCATCTATGGATCTAAACAGAAAAGAATGATCTCGGCTCATGTAGTT	NA
long-mer1902	NC_010513	956660	956749	CAATTGATTATATTTTACGGTTTTCATTGAGTTGCTGTTTTGATTTATTGGTAAGCAGCGATCTACTTTATTTAAGATTGCTTCGTTCTG	NA
long-mer1903	NC_010513	956765	956849	GCTTATAAAGAATTCGTCCAAAACCCAGCACTTGGGTCTCACTTCTCGAGTCTCCGATTACTTTTTCATAGCGATGTGGCATTCA	NA
long-mer1904	NC_010513	957050	957091	AATTTATGGTGGTGCTACCTACTATCTTCAAAGATTACATTT	NA
long-mer1905	NC_010513	957271	957316	TTGCATAAGCCTGATGCAATCGTTTTGTATGAACAGAAGTTTATTA	NA
long-mer1906	NC_010513	957431	957484	ACGCTATAGGACACGGATGTGCGTAAAAAGCACAAAGGCATCGTTCTGGAGTCC	NA
long-mer1907	NC_010513	957705	957741	CACGCGGTCAGTTTCTGCATGCGCTAGGACTTTCACA	NC_010513.904	NC_010513.904	957522	958958	-	AutoIPR: IPR006258:Dihydrolipoamidedehydrogenase; IPR006322:Glutathione reductase,eukaryote/bacterial; IPR016156:FAD/NAD-linked reductase,dimerisation domain; IPR023753:Pyridinenucleotide-disulphide oxidoreductase, FAD/NAD(P)-bindingdomain;
long-mer1908	NC_010513	957896	957938	CAAAGTTCACATGGCCTGGCATGCCCGCGATCAATTCAGCTAC	NC_010513.904	NC_010513.904	957522	958958	-	AutoIPR: IPR006258:Dihydrolipoamidedehydrogenase; IPR006322:Glutathione reductase,eukaryote/bacterial; IPR016156:FAD/NAD-linked reductase,dimerisation domain; IPR023753:Pyridinenucleotide-disulphide oxidoreductase, FAD/NAD(P)-bindingdomain;
long-mer1909	NC_010513	958221	958260	GGAGACCTTAGCGCCGAGCTTAATGTCCAGCCCCTGTTGC	NC_010513.904	NC_010513.904	957522	958958	-	AutoIPR: IPR006258:Dihydrolipoamidedehydrogenase; IPR006322:Glutathione reductase,eukaryote/bacterial; IPR016156:FAD/NAD-linked reductase,dimerisation domain; IPR023753:Pyridinenucleotide-disulphide oxidoreductase, FAD/NAD(P)-bindingdomain;
long-mer1910	NC_010513	958485	958527	CAGTTCAACGGAATCCGAGCCGGATGCCAGGATCACGTTGGCG	NC_010513.904	NC_010513.904	957522	958958	-	AutoIPR: IPR006258:Dihydrolipoamidedehydrogenase; IPR006322:Glutathione reductase,eukaryote/bacterial; IPR016156:FAD/NAD-linked reductase,dimerisation domain; IPR023753:Pyridinenucleotide-disulphide oxidoreductase, FAD/NAD(P)-bindingdomain;
long-mer1911	NC_010513	959193	959250	AGTACACCAGATTTTTTCGAATATAGTCGTTTTCAACCTTGAGTCGATCTAAGTCGTC	NC_010513.905	NC_010513.905	958951	959379	-	
long-mer1912	NC_010513	959602	959644	GATTGGAGTCGAGAGCAATGAACCAAAGGTGCCACCGTTGGTG	NC_010513.906	NC_010513.906	959395	960570	-	AutoIPR: IPR006255:Dihydrolipoamidesuccinyltransferase; IPR023213:Chloramphenicolacetyltransferase-like domain;
long-mer1913	NC_010513	960313	960356	AGAGGGTGCAGCAACGATGCTTTCTTCTTCAATGATTGCCAGAA	NC_010513.906	NC_010513.906	959395	960570	-	AutoIPR: IPR006255:Dihydrolipoamidesuccinyltransferase; IPR023213:Chloramphenicolacetyltransferase-like domain;
long-mer1914	NC_010513	960727	960769	CCGGCATAGTGAAGCCTCTGACCATGTGCCAATACGGCTTGTA	NC_010513.907	NC_010513.907	960612	963428	-	AutoIPR: IPR011603:2-oxoglutarate dehydrogenaseE1 component; IPR029061:Thiamin diphosphate-bindingfold;
long-mer1915	NC_010513	961044	961086	GTTAGCCAGTTCGTCCAAAGTAGAGACTGCCAGCTTGTGGCGT	NC_010513.907	NC_010513.907	960612	963428	-	AutoIPR: IPR011603:2-oxoglutarate dehydrogenaseE1 component; IPR029061:Thiamin diphosphate-bindingfold;
long-mer1916	NC_010513	961680	961762	CATTTTGATGCGGTCTTCATAGATCTTGGCGACACGTGGGTGCAATTCCACAGTGGCTGGAGTGGTATTGATGAGTGCGGCCA	NC_010513.907	NC_010513.907	960612	963428	-	AutoIPR: IPR011603:2-oxoglutarate dehydrogenaseE1 component; IPR029061:Thiamin diphosphate-bindingfold;
long-mer1917	NC_010513	961788	961830	GCTGGTCTTGACCGTATCCTCTAGTTTTCCGGACAGGTACTTG	NC_010513.907	NC_010513.907	960612	963428	-	AutoIPR: IPR011603:2-oxoglutarate dehydrogenaseE1 component; IPR029061:Thiamin diphosphate-bindingfold;
long-mer1918	NC_010513	970782	970819	TTGCCAACCATCATTGCTAATGACTTTTTGCAAAAGGC	NC_010513.913	NC_010513.913	970773	971294	+	AutoIPR: IPR025272:Domain of unknown functionDUF4065;
long-mer1919	NC_010513	971158	971202	CGACATGGAAGGGGCTTAACGAGAATGCGATGGATGCCGAGCGCT	NC_010513.913	NC_010513.913	970773	971294	+	AutoIPR: IPR025272:Domain of unknown functionDUF4065;
long-mer1920	NC_010513	972033	972064	TTATTTTTTCTAACGTATCAGAAAAAAAGAGA	NA
long-mer1921	NC_010513	974564	974597	AGCCGCAGCGATACCGCCTTTAACGGCAAGCTGG	NC_010513.918	NC_010513.918	974213	975043	-	
long-mer1922	NC_010513	974625	974659	TTGAGCGCCGCTATTTCCGGCGTGCCCAGCGGGAG	NC_010513.918	NC_010513.918	974213	975043	-	
long-mer1923	NC_010513	974762	974792	TGCGGCGGAATCCTTAGACGTTACGAGCTGT	NC_010513.918	NC_010513.918	974213	975043	-	
long-mer1924	NC_010513	974882	974910	AATAGCGGCTTCATCAACGGGAACGGTAT	NC_010513.918	NC_010513.918	974213	975043	-	
long-mer1925	NC_010513	975021	975081	CGTAATCGTTTAGGCGCGGCCATTACGGCACCTCTTCTACATAAAGATCATCAGGAGTACC	NC_010513.918	NC_010513.918	974213	975043	-	
long-mer1925	NC_010513	975021	975081	CGTAATCGTTTAGGCGCGGCCATTACGGCACCTCTTCTACATAAAGATCATCAGGAGTACC	NC_010513.919	NC_010513.919	975043	976254	-	
long-mer1926	NC_010513	975083	975109	CCCACAACGCGGTATTGTTTACCGCCA	NC_010513.919	NC_010513.919	975043	976254	-	
long-mer1927	NC_010513	975147	975191	TGTTTTTTATTTTTTCCATTGTTGTTTGGATTTCATTTAAGCTTT	NC_010513.919	NC_010513.919	975043	976254	-	
long-mer1928	NC_010513	975229	975343	GTCAATAGAGTTTTGAATAACAGCTAATTCTTTTTCGCTCAATGCGCCGAAGCCGGTCGCGCCTTGAGGGGAAAGTGCTTTTAATTTCGACATTACGCCTAATGCGATTTGCGCT	NC_010513.919	NC_010513.919	975043	976254	-	
long-mer1929	NC_010513	975372	975415	CGCGCACGTCTGTATATGGAAAGGCAGCGCTCAGTCCGCCAAGA	NC_010513.919	NC_010513.919	975043	976254	-	
long-mer1930	NC_010513	975479	975507	GTTGCTGACTCGACGGCGTCATGATGCCG	NC_010513.919	NC_010513.919	975043	976254	-	
long-mer1931	NC_010513	975562	975592	CGTCTCCGCCGCATCGCGCCTTGTTTCAGTA	NC_010513.919	NC_010513.919	975043	976254	-	
long-mer1932	NC_010513	975944	975969	GGCGTAATAAATGTGTTGTAAAAATT	NC_010513.919	NC_010513.919	975043	976254	-	
long-mer1933	NC_010513	976105	976134	ATCAGTATCAATTAACGCGCGTAAATAAGC	NC_010513.919	NC_010513.919	975043	976254	-	
long-mer1934	NC_010513	976657	976681	TAAGCCTTGGGCGAATTTCATTACA	NC_010513.920	NC_010513.920	976258	977013	-	
long-mer1935	NC_010513	978515	978539	CGCTGCATCGCTAATCTGCGTGGCT	NC_010513.923	NC_010513.923	978500	978946	-	
long-mer1935	NC_010513	978515	978539	CGCTGCATCGCTAATCTGCGTGGCT	NC_010513.922	NC_010513.922	977278	978522	-	AutoIPR: IPR021098:Bacteriophage P22, Gp10,DNA-stabilising;
long-mer1936	NC_010513	978731	978754	TACGTCATGCAGGCCACGCACCGG	NC_010513.923	NC_010513.923	978500	978946	-	
long-mer1937	NC_010513	979537	979579	AGTTGCAAAGGCGTCTTCATGGAAGACAAGATTCTGCACGGCA	NC_010513.925	NC_010513.925	979354	980583	-	AutoIPR: IPR024659:Major capsid protein Gp5;
long-mer1938	NC_010513	979609	979651	CGCGGTACGGTCTTTAGGCAACGCGGTTACCGTGCCTATTGTT	NC_010513.925	NC_010513.925	979354	980583	-	AutoIPR: IPR024659:Major capsid protein Gp5;
long-mer1939	NC_010513	979657	979695	TGAGGTAAGCACAATTGGCGGATAGATAGTCACTCCATA	NC_010513.925	NC_010513.925	979354	980583	-	AutoIPR: IPR024659:Major capsid protein Gp5;
long-mer1940	NC_010513	980242	980265	ACGTAAAAAGCGTTTACTAAAATC	NC_010513.925	NC_010513.925	979354	980583	-	AutoIPR: IPR024659:Major capsid protein Gp5;
long-mer1941	NC_010513	980341	980370	GTAGGTTTCGCTCACTGAAGGCGCATTAGC	NC_010513.925	NC_010513.925	979354	980583	-	AutoIPR: IPR024659:Major capsid protein Gp5;
long-mer1942	NC_010513	980416	980449	CGGGGGGACCATAATTTTTACGGTGTCGCCTTTT	NC_010513.925	NC_010513.925	979354	980583	-	AutoIPR: IPR024659:Major capsid protein Gp5;
long-mer1943	NC_010513	980502	980541	TAGTAACCACGTTGTTTTGCTCGACAAGCATTTTAGCGGA	NC_010513.925	NC_010513.925	979354	980583	-	AutoIPR: IPR024659:Major capsid protein Gp5;
long-mer1944	NC_010513	980699	980732	TGAGCGACCGGATACGGTGGGTGGGGGCGGAGGT	NC_010513.926	NC_010513.926	980621	981478	-	
long-mer1945	NC_010513	980852	980894	TTCAGGCCGCATTGATGCTAATGACCAGAGTTCATCTTCGTTA	NC_010513.926	NC_010513.926	980621	981478	-	
long-mer1946	NC_010513	981398	981419	CGCTTGTGCGTCGTTTTTCGGA	NC_010513.926	NC_010513.926	980621	981478	-	
long-mer1947	NC_010513	981732	981770	GTTGGGTTGCGGCGGCTCAGGTGGTTTATCACCTTCTTT	NC_010513.927	NC_010513.927	981498	983519	-	
long-mer1948	NC_010513	981861	981906	GTAAGCTAATACCGCTGCAATCTGAGGGGCGGCTCCGCTGACTTGT	NC_010513.927	NC_010513.927	981498	983519	-	
long-mer1949	NC_010513	982111	982188	TCGTAAACACGAGGGATCATATCTACGAGAATTTCATAGGTGTAACGCACGGCGTATGCAAGGTTATCGACGTAGTTA	NC_010513.927	NC_010513.927	981498	983519	-	
long-mer1950	NC_010513	982398	982425	CAGAAACGGAAAATCTTCGGCGTTGGCG	NC_010513.927	NC_010513.927	981498	983519	-	
long-mer1951	NC_010513	982562	982587	CCATACCGGACCAATAATCGGTACCG	NC_010513.927	NC_010513.927	981498	983519	-	
long-mer1952	NC_010513	982905	982947	AACGCGTGTATCTCCGTCAAAGTCGGTCACATCGGCATCAGGG	NC_010513.927	NC_010513.927	981498	983519	-	
long-mer1953	NC_010513	982967	983016	CGCGCGGTAGTAGTTCTTCAACAAATGCATAATTAGCGTCACGTCGATCA	NC_010513.927	NC_010513.927	981498	983519	-	
long-mer1954	NC_010513	983119	983156	ATGCGCAAGGCACCAAAGCCGCCTTTTACCGCTTTTTC	NC_010513.927	NC_010513.927	981498	983519	-	
long-mer1955	NC_010513	983211	983240	AATGCCTTGCATGATTTCAGCAAGGCCGTG	NC_010513.927	NC_010513.927	981498	983519	-	
long-mer1956	NC_010513	983242	983265	TCAGCTTCTTCTACGCCGCGCACT	NC_010513.927	NC_010513.927	981498	983519	-	
long-mer1957	NC_010513	983274	983331	AGGGCGTTGCTGGCGCATTTCATTAATAACTTGCTGCGTATGTAGGCGCAGTTTAGGA	NC_010513.927	NC_010513.927	981498	983519	-	
long-mer1958	NC_010513	983352	983469	TTTGCGGCGGCGTTTGTGTTCTGGGTCCCATTGGCTACCAGGTACTGTTACGAAGGTAATATCATCGCGTGATTGGTCGTACAGGTCGCGGCAATAATCGCTAGCAAGCTGGTACCGT	NC_010513.927	NC_010513.927	981498	983519	-	
long-mer1959	NC_010513	983510	983569	AAGAAGCCATGATTAGTAATCGACGGTGTACTCATAGACGGCTATTTGTACGGGGTTGGT	NC_010513.928	NC_010513.928	983522	984883	-	AutoIPR: IPR004921:Terminase, large subunit;
long-mer1959	NC_010513	983510	983569	AAGAAGCCATGATTAGTAATCGACGGTGTACTCATAGACGGCTATTTGTACGGGGTTGGT	NC_010513.927	NC_010513.927	981498	983519	-	
long-mer1960	NC_010513	984128	984169	TGCCGGAACGCCTTGGGTGCGCGCGTCGCGCTCGTGGGGTGG	NC_010513.928	NC_010513.928	983522	984883	-	AutoIPR: IPR004921:Terminase, large subunit;
long-mer1961	NC_010513	984242	984265	GCCACGGTCTGCGGCGTCTTCTGT	NC_010513.928	NC_010513.928	983522	984883	-	AutoIPR: IPR004921:Terminase, large subunit;
long-mer1962	NC_010513	984286	984323	TTGACATGCCTTTTAATGGCGTAAACGTCATAAAGACG	NC_010513.928	NC_010513.928	983522	984883	-	AutoIPR: IPR004921:Terminase, large subunit;
long-mer1963	NC_010513	984338	984434	ATTGGTGCGGGTGATGCCTTCGAAGTAGACATCTTCGGGCGGTTCTTCATCAAACCACACCCAATGAACGGTATCTGCTTGCCATTTTTCGCGGCCT	NC_010513.928	NC_010513.928	983522	984883	-	AutoIPR: IPR004921:Terminase, large subunit;
long-mer1964	NC_010513	984457	984499	CGGAGCTACGCGCGCCGGTGCAATGGCGAACATAGATGGTATC	NC_010513.928	NC_010513.928	983522	984883	-	AutoIPR: IPR004921:Terminase, large subunit;
long-mer1965	NC_010513	984526	984581	ACGTCACGGCATCAATACAGGCGCCAGGAATCGCACCGGTGCCTAATTCTGTCTTG	NC_010513.928	NC_010513.928	983522	984883	-	AutoIPR: IPR004921:Terminase, large subunit;
long-mer1966	NC_010513	984831	984857	TAGTCGGCGAGTTGGTTAGTGCAACGG	NC_010513.928	NC_010513.928	983522	984883	-	AutoIPR: IPR004921:Terminase, large subunit;
long-mer1966	NC_010513	984831	984857	TAGTCGGCGAGTTGGTTAGTGCAACGG	NC_010513.929	NC_010513.929	984846	985172	-	
long-mer1967	NC_010513	985178	985205	TACTTCCACCTTTAAAGTACGCTTATGG	NC_010513.930	NC_010513.930	985172	985528	-	
long-mer1968	NC_010513	985210	985240	TACCGTTGGCTAACTTCATTACCAGAAACAC	NC_010513.930	NC_010513.930	985172	985528	-	
long-mer1969	NC_010513	985249	985283	CCCCCCAAAGTGCGGTTTTAAACACGATGCCGAAC	NC_010513.930	NC_010513.930	985172	985528	-	
long-mer1970	NC_010513	985429	985465	ACTCCACTATAGAATTGGTGGCCAACGTTATTGGATA	NC_010513.930	NC_010513.930	985172	985528	-	
long-mer1971	NC_010513	985484	985507	GTGTAAGAAAAAAGAGATTGATCG	NC_010513.930	NC_010513.930	985172	985528	-	
long-mer1972	NC_010513	985860	985911	TTATGTAATACGGCTCCTCGTCCTCTACGGCCTGAGTGCCAATTAAGATCAA	NC_010513.931	NC_010513.931	985525	985926	-	
long-mer1973	NC_010513	985933	986022	CCACCAGCGCGGCGGCACGGTGGTGCTTGCCGCTGGGCCATCAACCAGCGTATATCGGTTTGCAAGCGTGAAAGTGTGCGGCTGTCGTTG	NC_010513.932	NC_010513.932	985923	986276	-	
long-mer1974	NC_010513	986065	986154	GCGTTAATCACAGCCTGTTCGCGTAGTACGCTTTCCATATACGTTAACTTCTGATTAGGTTGTGATAGACGTTGTTCTAATTTTGTGTCT	NC_010513.932	NC_010513.932	985923	986276	-	
long-mer1975	NC_010513	986190	986212	TACTAGCGAAGCAATCAACACGT	NC_010513.932	NC_010513.932	985923	986276	-	
long-mer1976	NC_010513	986244	986286	GGCCGCGATGCGGCGAACTGCGGCAACAATCATTTTATTTCCC	NC_010513.933	NC_010513.933	986278	986592	-	AutoIPR: IPR006481:Bacteriophage lambda, GpS,holin;
long-mer1976	NC_010513	986244	986286	GGCCGCGATGCGGCGAACTGCGGCAACAATCATTTTATTTCCC	NC_010513.932	NC_010513.932	985923	986276	-	
long-mer1977	NC_010513	986314	986352	GTTCTGAATTAGTTCTAACGTGTGTGGTGTGTCGATTAA	NC_010513.933	NC_010513.933	986278	986592	-	AutoIPR: IPR006481:Bacteriophage lambda, GpS,holin;
long-mer1978	NC_010513	986462	986518	ACGCGGGAAACGGCCAGCGTCGCCTTAGCGTCAATAACGCGCATAACGTAACTCAGT	NC_010513.933	NC_010513.933	986278	986592	-	AutoIPR: IPR006481:Bacteriophage lambda, GpS,holin;
long-mer1979	NC_010513	986536	986561	AAGGGCGACGTAAAACGCTTCTGGCC	NC_010513.933	NC_010513.933	986278	986592	-	AutoIPR: IPR006481:Bacteriophage lambda, GpS,holin;
long-mer1980	NC_010513	989295	989334	CAATTACACGCTGCAAGTCGATGCTGGTACCGGTGAGTAT	NC_010513.936	NC_010513.936	987685	990171	+	AutoIPR: IPR002035:von Willebrand factor, typeA;
long-mer1981	NC_010513	990155	990177	GTAATCTGGATGGCTGACACCCT	NC_010513.937	NC_010513.937	990164	990859	+	
long-mer1981	NC_010513	990155	990177	GTAATCTGGATGGCTGACACCCT	NC_010513.936	NC_010513.936	987685	990171	+	AutoIPR: IPR002035:von Willebrand factor, typeA;
long-mer1982	NC_010513	990429	990457	GCGGGGCAGGGATCGATATCACCAACGGT	NC_010513.937	NC_010513.937	990164	990859	+	
long-mer1983	NC_010513	992437	992503	GACACGAGGATCCAACTGGGGCACTTCAACCTTTGCAAGGTCGGGCGACATTAGCAGAATCAGCAAC	NC_010513.941	NC_010513.941	992260	992505	-	
long-mer1984	NC_010513	992533	992558	ACGAGAATGCAGGGTTTTAATAGCTG	NA
long-mer1985	NC_010513	992560	992598	GCGCGCCAGTCTCTGCGCACTCTATTTAGAGAGGGAAGG	NA
long-mer1986	NC_010513	992886	992928	TTGGTTTTCGTGTGGCCGTGCTTCGAAGATCGACGTAACCACA	NC_010513.942	NC_010513.942	992701	992952	+	AutoIPR: IPR025272:Domain of unknown functionDUF4065;
long-mer1987	NC_010513	993430	993472	CGCCAGGACCCAGGGAGGGGATGCGCATCAGTGCAGCGTAATC	NC_010513.943	NC_010513.943	993140	995029	-	AutoIPR: IPR002218:Glucose-inhibited divisionprotein A-related; IPR026904:GidA associated domain 3;
long-mer1988	NC_010513	994037	994079	CCCACGGATGCTGCGTACCAGATCTAACTGTACGTCGAAGGGC	NC_010513.943	NC_010513.943	993140	995029	-	AutoIPR: IPR002218:Glucose-inhibited divisionprotein A-related; IPR026904:GidA associated domain 3;
long-mer1989	NC_010513	994214	994247	ACCCTCAATTTGTCCGCTGTACAGCGGCGAGCGG	NC_010513.943	NC_010513.943	993140	995029	-	AutoIPR: IPR002218:Glucose-inhibited divisionprotein A-related; IPR026904:GidA associated domain 3;
long-mer1990	NC_010513	994294	994335	TAATCCAGCAGCTGACTTGAGAGGGATGGGAAGCTGAGTTTC	NC_010513.943	NC_010513.943	993140	995029	-	AutoIPR: IPR002218:Glucose-inhibited divisionprotein A-related; IPR026904:GidA associated domain 3;
long-mer1991	NC_010513	994625	994667	AGTGTCCCCTTCAAACAGCAGATCGTCCACTTCTGCTTGGAAT	NC_010513.943	NC_010513.943	993140	995029	-	AutoIPR: IPR002218:Glucose-inhibited divisionprotein A-related; IPR026904:GidA associated domain 3;
long-mer1992	NC_010513	994937	994979	TGCTCCGGTCCGTGCGGCAGCTAGAGCGGCTTCGCTACCGGCA	NC_010513.943	NC_010513.943	993140	995029	-	AutoIPR: IPR002218:Glucose-inhibited divisionprotein A-related; IPR026904:GidA associated domain 3;
long-mer1993	NC_010513	995153	995239	GTTGGCACATTTTATGCTTTCGATGTTGTTGCACCTGCCGCAGCATTTGCGGCTATAGGCGCAAACGTCAGGATTGGAATAGGGGCT	NC_010513.944	NC_010513.944	995105	995338	+	
long-mer1994	NC_010513	995301	995334	TTTCAGGGTGTCCCACAATGTGGGCATATCTTCA	NC_010513.944	NC_010513.944	995105	995338	+	
long-mer1995	NC_010513	995379	995421	ATATTCAGAAGAAGGCTTTTGCTGTATGAGGTGCCGACTCCCG	NA
long-mer1996	NC_010513	995595	995637	CATTTCGATATGGTTGGGCTGTTCCTGCTTTATGGGTTGTTTG	NC_010513.945	NC_010513.945	995568	995903	-	
long-mer1997	NC_010513	995677	995719	TGGTAGGGGAGATGAATGTGGTTGCGATAGAAGTCTCGGGGAT	NC_010513.945	NC_010513.945	995568	995903	-	
long-mer1998	NC_010513	996006	996064	AGTGTTGGGTGATGTGTTTGTACTTGGTGTTGGTGTTGTGGTGGAGCGATGTTTGTCCA	NA
long-mer1999	NC_010513	996167	996209	TCGGTTATGGTTGTCGTGGCGCTGGTGCTTAACGGCGGCGACG	NC_010513.946	NC_010513.946	996173	996337	+	
long-mer2000	NC_010513	996412	996454	GTAGTGCCGGTTTCTTCATCTACGGCGTGAGCGTTTTGGTGGT	NC_010513.947	NC_010513.947	996291	996461	+	
long-mer2001	NC_010513	996832	996874	TCAGAACCTGATCCAGGCGCGCCAGCTCATGCGTGTTTATGGG	NC_010513.948	NC_010513.948	996458	997066	+	AutoIPR: IPR014729:Rossmann-likealpha/beta/alpha sandwich fold;
long-mer2002	NC_010513	997000	997042	CCGTTGGCGCTTTTTGCTGCAGGAGGTGTACTTTTTTCATCGT	NC_010513.948	NC_010513.948	996458	997066	+	AutoIPR: IPR014729:Rossmann-likealpha/beta/alpha sandwich fold;
long-mer2003	NC_010513	997100	997123	CATTGTTCCCTCAATGCTTTCCCA	NA
long-mer2004	NC_010513	997142	997184	GCAGCTTTAAGCTGTAGGAATAATGACTTGCTTTTTTTCAGGG	NA
long-mer2005	NC_010513	997229	997271	CCGATATTCATGTTTTTATGGCGCGGTGTGTGTCTTACGTCGT	NA
long-mer2006	NC_010513	997375	997417	TGGGCTGCGGGTGCTGTGGTTTACAACAGGAAGATGCCAATGA	NC_010513.949	NC_010513.949	997395	998300	-	AutoIPR: IPR007803:Arginine/Asparagine/Prolinehydroxylase; IPR027443:Isopenicillin N synthase-like;
long-mer2007	NC_010513	998051	998093	GTAATGCGAGTGCTTCATCCCTGATCGTAGTCCATTGAGTGCG	NC_010513.949	NC_010513.949	997395	998300	-	AutoIPR: IPR007803:Arginine/Asparagine/Prolinehydroxylase; IPR027443:Isopenicillin N synthase-like;
long-mer2008	NC_010513	998175	998217	ATTAATAGGTGCCATGAAGGTAGAGTGGTCAAATAGCTGTCGT	NC_010513.949	NC_010513.949	997395	998300	-	AutoIPR: IPR007803:Arginine/Asparagine/Prolinehydroxylase; IPR027443:Isopenicillin N synthase-like;
long-mer2009	NC_010513	998258	998283	GGACCGATGCGACAAACAGGATTATC	NC_010513.949	NC_010513.949	997395	998300	-	AutoIPR: IPR007803:Arginine/Asparagine/Prolinehydroxylase; IPR027443:Isopenicillin N synthase-like;
long-mer2010	NC_010513	1001894	1001936	ACTGATCTATGTTCAACTCAAGAGGCATGCAGTAGCCCTTTCT	NC_010513.952	NC_010513.952	1001886	1002521	+	AutoIPR: IPR011004:Trimeric LpxA-like;
long-mer2011	NC_010513	1002945	1002984	CAGGATTGCATTTTTTGCTGCAAGACCAATGACCGTGATC	NC_010513.953	NC_010513.953	1002606	1005773	-	AutoIPR: IPR001036:Acriflavin resistanceprotein; IPR027463:Multidrug efflux transporter AcrB TolCdocking domain, DN/DC subdomains;
long-mer2012	NC_010513	1008282	1008333	TGCGGTGGGGGAGGGGATCGCCGAATCGTTGATGGTGTTGGAGATCGACCGC	NC_010513.956	NC_010513.956	1007890	1012788	+	AutoIPR: IPR016040:NAD(P)-binding domain;IPR024727:Bacterial NAD-glutamate dehydrogenase,N-terminal; IPR028971:NAD-glutamate dehydrogenase;
long-mer2013	NC_010513	1008540	1008582	TTTCGGTTACCGTGAATACAGTGTTGCCAAGCATGGTGCAGAA	NC_010513.956	NC_010513.956	1007890	1012788	+	AutoIPR: IPR016040:NAD(P)-binding domain;IPR024727:Bacterial NAD-glutamate dehydrogenase,N-terminal; IPR028971:NAD-glutamate dehydrogenase;
long-mer2014	NC_010513	1008731	1008759	CACGCTCCCCGGTGCATCGGGCCGGATAT	NC_010513.956	NC_010513.956	1007890	1012788	+	AutoIPR: IPR016040:NAD(P)-binding domain;IPR024727:Bacterial NAD-glutamate dehydrogenase,N-terminal; IPR028971:NAD-glutamate dehydrogenase;
long-mer2015	NC_010513	1009035	1009056	GTTACATCATCGTGTGCGCAGC	NC_010513.956	NC_010513.956	1007890	1012788	+	AutoIPR: IPR016040:NAD(P)-binding domain;IPR024727:Bacterial NAD-glutamate dehydrogenase,N-terminal; IPR028971:NAD-glutamate dehydrogenase;
long-mer2016	NC_010513	1009083	1009125	CCAGCGTTTTATCTCAGCGCTAGTGTATGTGCCGCGCGAGTAC	NC_010513.956	NC_010513.956	1007890	1012788	+	AutoIPR: IPR016040:NAD(P)-binding domain;IPR024727:Bacterial NAD-glutamate dehydrogenase,N-terminal; IPR028971:NAD-glutamate dehydrogenase;
long-mer2017	NC_010513	1012597	1012639	TCCGGGCATGTGTTGGCAATGGCTGGAATGAGCGCCGAGGAAA	NC_010513.956	NC_010513.956	1007890	1012788	+	AutoIPR: IPR016040:NAD(P)-binding domain;IPR024727:Bacterial NAD-glutamate dehydrogenase,N-terminal; IPR028971:NAD-glutamate dehydrogenase;
long-mer2018	NC_010513	1012722	1012764	GCTGGATTACCCAACGCTCTCAGTTGCGGTACAGCGTTTAGGG	NC_010513.956	NC_010513.956	1007890	1012788	+	AutoIPR: IPR016040:NAD(P)-binding domain;IPR024727:Bacterial NAD-glutamate dehydrogenase,N-terminal; IPR028971:NAD-glutamate dehydrogenase;
long-mer2019	NC_010513	1012913	1012971	CCGCTGAACCGGCACAACGGGTACGCCAGGAGTTGATTGCCCGTTATGGTGATTGTTCG	NC_010513.957	NC_010513.957	1012876	1013643	+	AutoIPR: IPR002504:NAD kinase;
long-mer2020	NC_010513	1013050	1013073	GGCAAGCCGGTATACGGTATGAAG	NC_010513.957	NC_010513.957	1012876	1013643	+	AutoIPR: IPR002504:NAD kinase;
long-mer2021	NC_010513	1013173	1013215	GCACAGACAGAATCTGGTGTCCGTGTCGAATCACTTGCCTATA	NC_010513.957	NC_010513.957	1012876	1013643	+	AutoIPR: IPR002504:NAD kinase;
long-mer2022	NC_010513	1013544	1013586	AGTCACGATCCGTGAATCGACTGAGCAGCGCGTGACGTTGCTG	NC_010513.957	NC_010513.957	1012876	1013643	+	AutoIPR: IPR002504:NAD kinase;
long-mer2023	NC_010513	1014175	1014240	GTTGGGTGAACGTGTGGAGGCGGCGGCGGCTGTTACCGACAACGAGTGTAGTTCCTTACCAGTGCA	NC_010513.958	NC_010513.958	1013729	1014688	+	AutoIPR: IPR010394:5-nucleotidase;
long-mer2024	NC_010513	1014313	1014355	AGTGGAGGCGTTTGGTCGCTACGAGCGTGAACGTGCACGTGAG	NC_010513.958	NC_010513.958	1013729	1014688	+	AutoIPR: IPR010394:5-nucleotidase;
long-mer2025	NC_010513	1014479	1014517	CATGAGCGGGTCATCCGCACCTTGCGGGAGTGGGGCGTG	NC_010513.958	NC_010513.958	1013729	1014688	+	AutoIPR: IPR010394:5-nucleotidase;
long-mer2026	NC_010513	1014613	1014648	TATTGACAGTGCCCGCCAGCATCAAAGTGTGGCGGC	NC_010513.958	NC_010513.958	1013729	1014688	+	AutoIPR: IPR010394:5-nucleotidase;
long-mer2027	NC_010513	1014660	1014702	CGCATGGCGTTGCCAACGATCAGGGATGAGCCGCTGTTAAGAC	NC_010513.958	NC_010513.958	1013729	1014688	+	AutoIPR: IPR010394:5-nucleotidase;
long-mer2028	NC_010513	1014717	1014759	GGGTTTGGGATCATAAGACAGCGAAAGCTGTACGCGTTCTGTA	NA
long-mer2029	NC_010513	1014815	1014857	AGTGAGAGCTTGGTGTTGCCGGAACGACGCATGAGTCACGTGG	NA
long-mer2030	NC_010513	1014891	1014962	TGTGCTATCCATTTCTTTTTGGGTCATCTAAATGATTATCCTGTTCGTTCGGGGTATGTTTTATTTTTCTTT	NA
long-mer2031	NC_010513	1015432	1015517	CAGCATACTTGTAGCCAAGGCTCTTCCCAATAAGGGCTGATCGTGTCTTTACTCAGAGTCTCTACTTACTCTCAGGGACGGCATAT	NA
long-mer2032	NC_010513	1015595	1015637	GATTGAGCCTTCGAGTCATTCCAGCAAGCATAGCTTTTAGTTG	NA
long-mer2033	NC_010513	1015645	1015685	AAGATCATGCCTTGCCACAGAGATAGGGCCTGGAACCCCGC	NA
long-mer2034	NC_010513	1015705	1015747	TCGGAAATGAATTTTGATCGGCAAACCATCACAACATCTTAAA	NA
long-mer2035	NC_010513	1015814	1015856	TGATGCCCAGCTCCAGGAACTAAAAGCCGTTGGATGCAAGAAA	NC_010513.960	NC_010513.960	1015847	1016311	+	AutoIPR: IPR006119:Resolvase, N-terminal;IPR009057:Homeodomain-like;
long-mer2036	NC_010513	1015924	1015966	GGTCACCAAGCTCGACCGGCTAGCGCGGTCGGTGGCAGATCTG	NC_010513.960	NC_010513.960	1015847	1016311	+	AutoIPR: IPR006119:Resolvase, N-terminal;IPR009057:Homeodomain-like;
long-mer2037	NC_010513	1015972	1016014	GTTGATCCAGACGCTGGATCGTAAGTCAGTTGGGCTGCGCGTG	NC_010513.960	NC_010513.960	1015847	1016311	+	AutoIPR: IPR006119:Resolvase, N-terminal;IPR009057:Homeodomain-like;
long-mer2038	NC_010513	1016020	1016094	CCTAGGGATGGACACCCACACGCCCACGGGCAAGCTGATGTTGATCGTGCTGGGTGGCGTGGCGCAGTTCGAGCG	NC_010513.960	NC_010513.960	1015847	1016311	+	AutoIPR: IPR006119:Resolvase, N-terminal;IPR009057:Homeodomain-like;
long-mer2039	NC_010513	1016205	1016259	TGGCAGCCCTGAAGCTGACCACCAAGGCCAGCATTGCCAAAAAGCTCGGTCTTGG	NC_010513.960	NC_010513.960	1015847	1016311	+	AutoIPR: IPR006119:Resolvase, N-terminal;IPR009057:Homeodomain-like;
long-mer2040	NC_010513	1016283	1016317	TGGCTGACGCCAATAAGGGTAAGGCGTGACATCTA	NC_010513.960	NC_010513.960	1015847	1016311	+	AutoIPR: IPR006119:Resolvase, N-terminal;IPR009057:Homeodomain-like;
long-mer2041	NC_010513	1016332	1016384	TTGCATTTTGATCGGATACATGGCGCTTTTTACAGCTATGTGGTCACTACCCC	NA
long-mer2042	NC_010513	1016508	1016558	TAGTGATGTTTTTGACTAAAATACAAAATGGTCACTTGATTGTTAATCTGG	NA
long-mer2043	NC_010513	1016759	1016806	GACTCCAAACAGGCGATTGGTGAGGTTATCTGTTCGAATCGGCTGAGC	NC_010513.961	NC_010513.961	1016582	1017199	+	AutoIPR: IPR019915:Transcription regulator,pyrimidine utilisation, RutR;
long-mer2044	NC_010513	1016920	1016962	CCGCAAGCTCTACGACATTGCAGCAACCTCGATCAGCGAGTCT	NC_010513.961	NC_010513.961	1016582	1017199	+	AutoIPR: IPR019915:Transcription regulator,pyrimidine utilisation, RutR;
long-mer2045	NC_010513	1017172	1017273	CCTGATATTGCGCAGCTTGGCGCCTTAGCTCGCCAAAGTGACCATTTACCAAAATGGTAATCTGTATAATAATTACAACAGTCTAAATTCTTTTTCAGGAAA	NC_010513.961	NC_010513.961	1016582	1017199	+	AutoIPR: IPR019915:Transcription regulator,pyrimidine utilisation, RutR;
long-mer2046	NC_010513	1017463	1017484	CGACCTTGGCTTTCGTGTATCA	NC_010513.962	NC_010513.962	1017281	1018387	+	AutoIPR: IPR006143:RND efflux pump, membranefusion protein;
long-mer2047	NC_010513	1017569	1017624	GGCTTGCAGGCTCAAGCGGAGGAGGAAACAGTGGTCGCAGCACGTGCACGTGCCAA	NC_010513.962	NC_010513.962	1017281	1018387	+	AutoIPR: IPR006143:RND efflux pump, membranefusion protein;
long-mer2048	NC_010513	1017715	1017744	CGATTCAGCACTGGCACAGCTAAAAGCCGC	NC_010513.962	NC_010513.962	1017281	1018387	+	AutoIPR: IPR006143:RND efflux pump, membranefusion protein;
long-mer2049	NC_010513	1017951	1017979	AGGCGACTTTGTACGGCAATCCTCAGGCT	NC_010513.962	NC_010513.962	1017281	1018387	+	AutoIPR: IPR006143:RND efflux pump, membranefusion protein;
long-mer2050	NC_010513	1018094	1018136	GTCAAAGTTGAAATTCCAGGCGGCACTGAATCTATATCATCAC	NC_010513.962	NC_010513.962	1017281	1018387	+	AutoIPR: IPR006143:RND efflux pump, membranefusion protein;
long-mer2051	NC_010513	1018755	1018797	CAGGAAACTGCCTGTCGGCGTTATCGGCCCCATGCTCAACGAC	NC_010513.963	NC_010513.963	1018384	1021446	+	AutoIPR: IPR001036:Acriflavin resistanceprotein; IPR027463:Multidrug efflux transporter AcrB TolCdocking domain, DN/DC subdomains;
long-mer2052	NC_010513	1018881	1018923	GGTACGCCAACAGATGCTGCATGTTCCGGGCGTGAAGAAGGTC	NC_010513.963	NC_010513.963	1018384	1021446	+	AutoIPR: IPR001036:Acriflavin resistanceprotein; IPR027463:Multidrug efflux transporter AcrB TolCdocking domain, DN/DC subdomains;
long-mer2053	NC_010513	1019007	1019067	CATCTTTGCCGCGCTCAACAGTCAGAACATGCTGACACCCGCCGGCTCCATCGAAACCAAA	NC_010513.963	NC_010513.963	1018384	1021446	+	AutoIPR: IPR001036:Acriflavin resistanceprotein; IPR027463:Multidrug efflux transporter AcrB TolCdocking domain, DN/DC subdomains;
long-mer2054	NC_010513	1019151	1019256	GACATTGAAGTTGTCGGATGTCGCGACCGTTGAACGTGGCTATGAAGATCCTTCCACCTTTCTCGTTCGCAACAACGGTGAACCCGCACTGTTGTTGGGCATCGTG	NC_010513.963	NC_010513.963	1018384	1021446	+	AutoIPR: IPR001036:Acriflavin resistanceprotein; IPR027463:Multidrug efflux transporter AcrB TolCdocking domain, DN/DC subdomains;
long-mer2055	NC_010513	1019333	1019375	CTCTTGGCATGACGCTGACCAGAGTAACCGATCAGGCCGTTAA	NC_010513.963	NC_010513.963	1018384	1021446	+	AutoIPR: IPR001036:Acriflavin resistanceprotein; IPR027463:Multidrug efflux transporter AcrB TolCdocking domain, DN/DC subdomains;
long-mer2056	NC_010513	1019460	1019489	TTGGCGTGTCGGCATCGTGGTCGCCGCTGC	NC_010513.963	NC_010513.963	1018384	1021446	+	AutoIPR: IPR001036:Acriflavin resistanceprotein; IPR027463:Multidrug efflux transporter AcrB TolCdocking domain, DN/DC subdomains;
long-mer2057	NC_010513	1019697	1019803	TATGCTTTCCGGCACGCTGGTAACGACCATCGGCTTCATGCCCAATGGATTTTCCCGCTCCACGGCAGGCGAATACACCAGCAATGTGTTCTGGATCGTCGGCATCG	NC_010513.963	NC_010513.963	1018384	1021446	+	AutoIPR: IPR001036:Acriflavin resistanceprotein; IPR027463:Multidrug efflux transporter AcrB TolCdocking domain, DN/DC subdomains;
long-mer2058	NC_010513	1019826	1019868	CGCGGTGGCGTTCACTCCCTACCTGGGCGTGAAGCTGCTGCCG	NC_010513.963	NC_010513.963	1018384	1021446	+	AutoIPR: IPR001036:Acriflavin resistanceprotein; IPR027463:Multidrug efflux transporter AcrB TolCdocking domain, DN/DC subdomains;
long-mer2059	NC_010513	1019967	1020009	GCTGGTAACCGGCGCGGTGGTTGGGACGTTCGTGCTGGCTGTC	NC_010513.963	NC_010513.963	1018384	1021446	+	AutoIPR: IPR001036:Acriflavin resistanceprotein; IPR027463:Multidrug efflux transporter AcrB TolCdocking domain, DN/DC subdomains;
long-mer2060	NC_010513	1020072	1020114	CGAAGTTCAGATGCCGTATGGTACCTCCATTGAGCAAACCAGC	NC_010513.963	NC_010513.963	1018384	1021446	+	AutoIPR: IPR001036:Acriflavin resistanceprotein; IPR027463:Multidrug efflux transporter AcrB TolCdocking domain, DN/DC subdomains;
long-mer2061	NC_010513	1020240	1020339	GTTCGCCAAGATCGTGGTACTTACGGGCAATGACAAGGAACGGGAGGCCCTCAAGTTCAGGCTGCGCCGGGCAGTGGCTGATGGGTTGGCGCCCGAAGCG	NC_010513.963	NC_010513.963	1018384	1021446	+	AutoIPR: IPR001036:Acriflavin resistanceprotein; IPR027463:Multidrug efflux transporter AcrB TolCdocking domain, DN/DC subdomains;
long-mer2062	NC_010513	1020369	1020435	CCCCCCTTCGCCGTTTCCCGTAGCCTACCGCGTCATGGGGTCAGAACCGGAAAAGTTGCGCGCGATT	NC_010513.963	NC_010513.963	1018384	1021446	+	AutoIPR: IPR001036:Acriflavin resistanceprotein; IPR027463:Multidrug efflux transporter AcrB TolCdocking domain, DN/DC subdomains;
long-mer2063	NC_010513	1020492	1020534	CGATTGGGGGCCGCGCGTCCCAACCTTACACTTCACACTCGAT	NC_010513.963	NC_010513.963	1018384	1021446	+	AutoIPR: IPR001036:Acriflavin resistanceprotein; IPR027463:Multidrug efflux transporter AcrB TolCdocking domain, DN/DC subdomains;
long-mer2064	NC_010513	1020615	1020657	TACGGAGGTGCGTGAGGACATTCGTTCGGTGCAGGTGGTCGGC	NC_010513.963	NC_010513.963	1018384	1021446	+	AutoIPR: IPR001036:Acriflavin resistanceprotein; IPR027463:Multidrug efflux transporter AcrB TolCdocking domain, DN/DC subdomains;
long-mer2065	NC_010513	1020666	1020708	TGGTGACATTCGCCTTGACCCCGCAAAGATCGCCGGCTTTACG	NC_010513.963	NC_010513.963	1018384	1021446	+	AutoIPR: IPR001036:Acriflavin resistanceprotein; IPR027463:Multidrug efflux transporter AcrB TolCdocking domain, DN/DC subdomains;
long-mer2066	NC_010513	1020757	1020799	GTCGATGTGCGCATGGAAGATACGATGCTTCGACGTCGTGACC	NC_010513.963	NC_010513.963	1018384	1021446	+	AutoIPR: IPR001036:Acriflavin resistanceprotein; IPR027463:Multidrug efflux transporter AcrB TolCdocking domain, DN/DC subdomains;
long-mer2067	NC_010513	1020975	1021017	GCTGTTCCCGATCATGATCGCACTGACACTGCTCGTCATCATT	NC_010513.963	NC_010513.963	1018384	1021446	+	AutoIPR: IPR001036:Acriflavin resistanceprotein; IPR027463:Multidrug efflux transporter AcrB TolCdocking domain, DN/DC subdomains;
long-mer2068	NC_010513	1021349	1021386	CGCTTATCGGCGGCACGTTCGTGGGAACGATTCTGACG	NC_010513.963	NC_010513.963	1018384	1021446	+	AutoIPR: IPR001036:Acriflavin resistanceprotein; IPR027463:Multidrug efflux transporter AcrB TolCdocking domain, DN/DC subdomains;
long-mer2069	NC_010513	1021818	1021860	GCGTACGATTAAAGCTGTGCTGCCGCACATGCGCGGGCAGCGA	NC_010513.964	NC_010513.964	1021492	1022298	+	AutoIPR: IPR002347:Glucose/ribitoldehydrogenase;
long-mer2070	NC_010513	1021870	1021912	ATCGTCAACATCAGCTCAGTGTTGGGCTTTCTGCCCGCACCCT	NC_010513.964	NC_010513.964	1021492	1022298	+	AutoIPR: IPR002347:Glucose/ribitoldehydrogenase;
long-mer2071	NC_010513	1022261	1022310	TCGAGAAAGGTCTGAGAAAAACATTTGGGTTAGGTTAAGGAGATAGCTGC	NC_010513.964	NC_010513.964	1021492	1022298	+	AutoIPR: IPR002347:Glucose/ribitoldehydrogenase;
long-mer2072	NC_010513	1022359	1022386	AGCGGTTGCGATCGCGTTGCATTCTGTT	NA
long-mer2073	NC_010513	1022400	1022442	ATGATTCTAGTGATCTTGGCAGTCTGCTTTACCAAGGAATGCT	NC_010513.965	NC_010513.965	1022438	1024303	+	AutoIPR: IPR006171:Toprim domain;
long-mer2074	NC_010513	1022497	1022554	ATTACCCGTGGACTGGAACGGTCGTGTGCGTGTTGTGCCAAGCATCGTAGTTAATGAT	NC_010513.965	NC_010513.965	1022438	1024303	+	AutoIPR: IPR006171:Toprim domain;
long-mer2075	NC_010513	1023111	1023153	TCAAAGAAATCGGTGGAAAGCCTCCGAACGGTAACAATGCAGT	NC_010513.965	NC_010513.965	1022438	1024303	+	AutoIPR: IPR006171:Toprim domain;
long-mer2076	NC_010513	1023557	1023599	CAACAAGAACAAGAGGCTGTCACGCAACGTGTCGTAAAGCAGA	NC_010513.965	NC_010513.965	1022438	1024303	+	AutoIPR: IPR006171:Toprim domain;
long-mer2077	NC_010513	1024462	1024503	CGCCCCTTGTACTTGCCCGCACCTTGGCGCGGGCTACGCCCT	NA
long-mer2078	NC_010513	1024508	1024550	CTGGCGCTCCAACATCATCTCACGCTCGAACTGCGCCACGCCA	NA
long-mer2079	NC_010513	1024572	1024614	ACAAAGAACATTGATCGGATACATGGCGGCTTTTGCAGCTATG	NA
long-mer2080	NC_010513	1024628	1024657	AAGACATGGGGCTAGAATTTAATCGGAAGC	NC_010513.966	NC_010513.966	1024639	1025124	-	AutoIPR: IPR016181:Acyl-CoA N-acyltransferase;
long-mer2081	NC_010513	1024739	1024781	ACTACCAATGCCCTGACGCCGGCGTTCTCTGCAATGGACTGCA	NC_010513.966	NC_010513.966	1024639	1025124	-	AutoIPR: IPR016181:Acyl-CoA N-acyltransferase;
long-mer2082	NC_010513	1024813	1024855	ACCGAGTTTGATGCCTTGAGCACGAGTATCCACAGCCAGCCTT	NC_010513.966	NC_010513.966	1024639	1025124	-	AutoIPR: IPR016181:Acyl-CoA N-acyltransferase;
long-mer2083	NC_010513	1024867	1025040	GACCGGCACTGGATCAGGCATGTTACGTCGGATAGCACGGGTGGCCTCTTGATGCGCTACAGCCCCGGCTGCCAAAGCGTAGTACCCAAGCACGTATTGGTTGGCATCGATAACCACGAAGGTCCGGCTGGCCCCGTTTAAATGGTTGGTCAGTGCGCGTCGTTTAAGCCAATC	NC_010513.966	NC_010513.966	1024639	1025124	-	AutoIPR: IPR016181:Acyl-CoA N-acyltransferase;
long-mer2084	NC_010513	1025053	1025095	CTCACCGCAATTGAATTCATCAAGTCGATGCGCTGCCGTGAGT	NC_010513.966	NC_010513.966	1024639	1025124	-	AutoIPR: IPR016181:Acyl-CoA N-acyltransferase;
long-mer2085	NC_010513	1025154	1025219	TGCCATCAGGCGATTAAGGCCTGGATTGGTGTCTTGTGGCGCATTAAGCAACACAGTGAATTGCCG	NC_010513.967	NC_010513.967	1025121	1025393	-	AutoIPR: IPR010985:Ribbon-helix-helix;IPR014795:Vibrio phage ICP1, Orf50;
long-mer2086	NC_010513	1025418	1025576	TAGATACACATCGTAAATTTATTGTGTATCTATTGTCAACACATCCCTTATTCTCTAAAACATTCGTTTGTGAAAATCACGCCAAGGCAACCGGCCCGACATGCTCAGTGGATAGTGGGCTGCACAAAAAACAGGCTCAGCGGAAGATATCTTCCGTTT	NA
long-mer2087	NC_010513	1025687	1025725	GAACACCGGAATCCTTGCGTCGCCTTCCTTTTCTTCTCA	NA
long-mer2088	NC_010513	1025988	1026030	AATAGATAAAATGGAAAATTTAGCGTCAAATTCAATTTTTGAA	NC_010513.968	NC_010513.968	1025745	1026650	-	AutoIPR: IPR004776:Auxin efflux carrier;
long-mer2089	NC_010513	1026321	1026363	TACCAAAGGTAGTGCAAAATATCCTGAATTCCCTGTTCCTGCT	NC_010513.968	NC_010513.968	1025745	1026650	-	AutoIPR: IPR004776:Auxin efflux carrier;
long-mer2090	NC_010513	1026760	1026828	TTTTAAATTATTAAAAATAATGGCGTTGGCCAGGCAGCACAGGCATTGGGGGTGTCGATCACGGCGCTG	NC_010513.969	NC_010513.969	1026755	1027384	+	AutoIPR: IPR006119:Resolvase, N-terminal;
long-mer2091	NC_010513	1026831	1026899	AAGCGTCAGGCCGGTTGATCGCCGAGCACACCGTCGGCGGTCATCGCCGCTACGACATGGCGAAACTGC	NC_010513.969	NC_010513.969	1026755	1027384	+	AutoIPR: IPR006119:Resolvase, N-terminal;
long-mer2092	NC_010513	1026921	1026975	AAGCGGAGGCCAACCGGCGTACCGTTGCCTATGCCCGTGTCTCCAGCCACGATCA	NC_010513.969	NC_010513.969	1026755	1027384	+	AutoIPR: IPR006119:Resolvase, N-terminal;
long-mer2093	NC_010513	1026986	1027032	CTGGAACGGCAAAAGCAGGTATTAGAGTTGTACTGTGCCCAACAGGG	NC_010513.969	NC_010513.969	1026755	1027384	+	AutoIPR: IPR006119:Resolvase, N-terminal;
long-mer2094	NC_010513	1027053	1027078	CTGACCTTGGTTCAGGTATGAACTAC	NC_010513.969	NC_010513.969	1026755	1027384	+	AutoIPR: IPR006119:Resolvase, N-terminal;
long-mer2095	NC_010513	1027097	1027141	CGGCTGCTTGATGCCATCATCGACGGTCAGATAGGACGGCTGGTC	NC_010513.969	NC_010513.969	1026755	1027384	+	AutoIPR: IPR006119:Resolvase, N-terminal;
long-mer2096	NC_010513	1027170	1027199	TTGGTGCTGAACTGGTGTTCGCGCTGTGCG	NC_010513.969	NC_010513.969	1026755	1027384	+	AutoIPR: IPR006119:Resolvase, N-terminal;
long-mer2097	NC_010513	1027378	1027436	ATGCTGATGGCCCACCGTATTACACTGGACCCTAACAAAAGGACGGCTATTCCATCCGC	NC_010513.970	NC_010513.970	1027378	1027518	+	
long-mer2097	NC_010513	1027378	1027436	ATGCTGATGGCCCACCGTATTACACTGGACCCTAACAAAAGGACGGCTATTCCATCCGC	NC_010513.969	NC_010513.969	1026755	1027384	+	AutoIPR: IPR006119:Resolvase, N-terminal;
long-mer2098	NC_010513	1027447	1027552	CCCGCCCTCAACAACGAGGCTTGTCGTACACAGGGTCATCACGGCCATTCTGGCAAAACTGTGCTGAAATAATACACCCGCGCGTCAACCATCACATCTTAATGCA	NC_010513.970	NC_010513.970	1027378	1027518	+	
long-mer2099	NC_010513	1027557	1027599	TGCAAGTGAAAAATGAAAACTCATGAGTAGCGTCCGACCCCAC	NC_010513.971	NC_010513.971	1027579	1029645	+	AutoIPR: IPR002772:Glycoside hydrolase family 3C-terminal domain; IPR017853:Glycoside hydrolasesuperfamily;
long-mer2100	NC_010513	1027632	1027746	GTCTGGCTTTATCACGATACAAGGCGCTTCCGCAGAAACCAGCACCAGAAACCTCGCTGCGAGCGGCGAGACAGCAACGCGTGCATCCGATCTAGGTACGCCGCCCTCTGTTGAA	NC_010513.971	NC_010513.971	1027579	1029645	+	AutoIPR: IPR002772:Glycoside hydrolase family 3C-terminal domain; IPR017853:Glycoside hydrolasesuperfamily;
long-mer2101	NC_010513	1027758	1027800	AAACGGTAAAACGTATTCTCACCTGGTTAGTACAAGAATCGCC	NC_010513.971	NC_010513.971	1027579	1029645	+	AutoIPR: IPR002772:Glycoside hydrolase family 3C-terminal domain; IPR017853:Glycoside hydrolasesuperfamily;
long-mer2102	NC_010513	1027816	1027893	AGTATGTTTGGCATGAGTGGAGCGCATAAGGCTAGCATAAATATAAAAGAAAAAGTAAAGGCAATGACTCTTGAGGAG	NC_010513.971	NC_010513.971	1027579	1029645	+	AutoIPR: IPR002772:Glycoside hydrolase family 3C-terminal domain; IPR017853:Glycoside hydrolasesuperfamily;
long-mer2103	NC_010513	1027907	1027976	AAATAATGCTTGATTTTCGCTCTTGGGATCCAAAGCAGGACATGACAGAGCCTGATGGAGTAATTGGACA	NC_010513.971	NC_010513.971	1027579	1029645	+	AutoIPR: IPR002772:Glycoside hydrolase family 3C-terminal domain; IPR017853:Glycoside hydrolasesuperfamily;
long-mer2104	NC_010513	1028050	1028092	AAGCTTACAGCTTGGTATGCAGGGATGGAGAACAGCGGAGGCG	NC_010513.971	NC_010513.971	1027579	1029645	+	AutoIPR: IPR002772:Glycoside hydrolase family 3C-terminal domain; IPR017853:Glycoside hydrolasesuperfamily;
long-mer2105	NC_010513	1028221	1028263	GCCTTTGAACAAGGCAGGCTGTTGGCTCATGATATGCTTGCCT	NC_010513.971	NC_010513.971	1027579	1029645	+	AutoIPR: IPR002772:Glycoside hydrolase family 3C-terminal domain; IPR017853:Glycoside hydrolasesuperfamily;
long-mer2106	NC_010513	1028273	1028378	ATACCACTTTTGCTCCGGTGGCCGATGTCAACACCAACCCCTTTAACCCTGTGATCAATGTTCGCGCATTCAGTGACAGCGCGAATGTCGTTTCTTTCTTGGCCGG	NC_010513.971	NC_010513.971	1027579	1029645	+	AutoIPR: IPR002772:Glycoside hydrolase family 3C-terminal domain; IPR017853:Glycoside hydrolasesuperfamily;
long-mer2107	NC_010513	1028388	1028431	AGGTGGAATGGAGCAACAGGGGATGATCACTACCTATAAGCATT	NC_010513.971	NC_010513.971	1027579	1029645	+	AutoIPR: IPR002772:Glycoside hydrolase family 3C-terminal domain; IPR017853:Glycoside hydrolasesuperfamily;
long-mer2108	NC_010513	1028562	1028615	CATGATCATGACGGCGCATATCCAGTACCCGGCGCTGGATGATAGCTTGGTAAC	NC_010513.971	NC_010513.971	1027579	1029645	+	AutoIPR: IPR002772:Glycoside hydrolase family 3C-terminal domain; IPR017853:Glycoside hydrolasesuperfamily;
long-mer2109	NC_010513	1028664	1028706	GATACAAACGCATATCTTGCGCGACAAACTAGGTTATGAAGGC	NC_010513.971	NC_010513.971	1027579	1029645	+	AutoIPR: IPR002772:Glycoside hydrolase family 3C-terminal domain; IPR017853:Glycoside hydrolasesuperfamily;
long-mer2110	NC_010513	1028721	1028763	TGCACTGGACATGGGGGCAATTACGGACAACTTCGACCAAGAA	NC_010513.971	NC_010513.971	1027579	1029645	+	AutoIPR: IPR002772:Glycoside hydrolase family 3C-terminal domain; IPR017853:Glycoside hydrolasesuperfamily;
long-mer2111	NC_010513	1028877	1028919	AGCGGTTAGAGGAGGACGCATTAATGAAGATGATATAGATGCC	NC_010513.971	NC_010513.971	1027579	1029645	+	AutoIPR: IPR002772:Glycoside hydrolase family 3C-terminal domain; IPR017853:Glycoside hydrolasesuperfamily;
long-mer2112	NC_010513	1028978	1029020	TAAAATTGACAAGGGCACCCTCATTATCGGCTTTATCAGCGAA	NC_010513.971	NC_010513.971	1027579	1029645	+	AutoIPR: IPR002772:Glycoside hydrolase family 3C-terminal domain; IPR017853:Glycoside hydrolasesuperfamily;
long-mer2113	NC_010513	1029049	1029091	TCTATAACCGTGGTGATCAACAGCCAGTCTCTGTTGCCGTTAA	NC_010513.971	NC_010513.971	1027579	1029645	+	AutoIPR: IPR002772:Glycoside hydrolase family 3C-terminal domain; IPR017853:Glycoside hydrolasesuperfamily;
long-mer2114	NC_010513	1029166	1029208	CAAGAAGGATACCTTCACGTGGTTGCCGCAGAAGAAGCAGGAC	NC_010513.971	NC_010513.971	1027579	1029645	+	AutoIPR: IPR002772:Glycoside hydrolase family 3C-terminal domain; IPR017853:Glycoside hydrolasesuperfamily;
long-mer2115	NC_010513	1029219	1029261	GCAGATAAGAGAAAATATTGCCAAATGCGACATTTTTCTGCTC	NC_010513.971	NC_010513.971	1027579	1029645	+	AutoIPR: IPR002772:Glycoside hydrolase family 3C-terminal domain; IPR017853:Glycoside hydrolasesuperfamily;
long-mer2116	NC_010513	1029274	1029316	ACAAGCTTTACAGCAGTTGAGTGGGATATCGTTCCTGCCGCGC	NC_010513.971	NC_010513.971	1027579	1029645	+	AutoIPR: IPR002772:Glycoside hydrolase family 3C-terminal domain; IPR017853:Glycoside hydrolasesuperfamily;
long-mer2117	NC_010513	1029508	1029550	ATAAGGTCCCTAGCGGAAGTCCTTACTGGCAAATTGCCCCCCC	NC_010513.971	NC_010513.971	1027579	1029645	+	AutoIPR: IPR002772:Glycoside hydrolase family 3C-terminal domain; IPR017853:Glycoside hydrolasesuperfamily;
long-mer2118	NC_010513	1029669	1029711	CATAGCTGCAAAAGCCGCCATGTATCCGATCAATGTTCTTTGT	NA
long-mer2119	NC_010513	1029733	1029775	TGGCGTGGCGCAGTTCGAGCGTGAGATGATGTTGGAGCGCCAG	NA
long-mer2120	NC_010513	1029780	1029821	AGGGCGTAGCCCGCGCCAAGGTGCGGGCAAGTACAAGGGGCG	NA
long-mer2121	NC_010513	1030684	1030726	TCTGCTTTACGACACGTTGCGTGACAGCCTCTTGTTCTTGTTG	NC_010513.972	NC_010513.972	1029980	1031044	-	AutoIPR: IPR006171:Toprim domain;
long-mer2122	NC_010513	1031130	1031172	ACTGCATTGTTACCGTTCGGAGGCTTTCCACCGATTTCTTTGA	NC_010513.973	NC_010513.973	1031139	1032137	-	AutoIPR: IPR001279:Beta-lactamase-like;IPR024884:N-acyl-phosphatidylethanolamine-hydrolysingphospholipase D;
long-mer2123	NC_010513	1032045	1032087	TGGTTTGTCGGTGTTGGGTTGACCTGGATTGAAGAAGCGTAGG	NC_010513.973	NC_010513.973	1031139	1032137	-	AutoIPR: IPR001279:Beta-lactamase-like;IPR024884:N-acyl-phosphatidylethanolamine-hydrolysingphospholipase D;
long-mer2124	NC_010513	1032118	1032188	TAGTAGCGGTTATGTGGCATGAGGCAGTGATGGTTGTGGACAGTAATAGGGGGATGTCACTGATGGTCGAA	NC_010513.973	NC_010513.973	1031139	1032137	-	AutoIPR: IPR001279:Beta-lactamase-like;IPR024884:N-acyl-phosphatidylethanolamine-hydrolysingphospholipase D;
long-mer2125	NC_010513	1032326	1032368	AAGCTTGTTTCCAAGGTGCGGTGCAGGTGCGGTCCGGTCATGA	NC_010513.974	NC_010513.974	1032268	1032954	-	AutoIPR: IPR012808:Conserved hypotheticalprotein CHP02453;
long-mer2126	NC_010513	1033209	1033251	GCGAAGGCGCTGTTCGAACGTCGCCAAGGTGTCAGCAGGGGAG	NC_010513.975	NC_010513.975	1032951	1034387	-	AutoIPR: IPR006055:Exonuclease;IPR012337:Ribonuclease H-like domain;IPR023607:Exodeoxyribonuclease I;
long-mer2127	NC_010513	1033272	1033314	GCGGCGGTCCTCTTCGGTGAGAAAGCCGTCGTACAGTGAAGCA	NC_010513.975	NC_010513.975	1032951	1034387	-	AutoIPR: IPR006055:Exonuclease;IPR012337:Ribonuclease H-like domain;IPR023607:Exodeoxyribonuclease I;
long-mer2128	NC_010513	1033399	1033448	GCCGCTTTGGTTTCTAGCATGGCCGGGTTCAGGCCAAGGCGTGTGAAGTC	NC_010513.975	NC_010513.975	1032951	1034387	-	AutoIPR: IPR006055:Exonuclease;IPR012337:Ribonuclease H-like domain;IPR023607:Exodeoxyribonuclease I;
long-mer2129	NC_010513	1033473	1033515	GATCAGGGCCGGTACTTTGTTTAGGTGGACTTCTTTCAGTGGG	NC_010513.975	NC_010513.975	1032951	1034387	-	AutoIPR: IPR006055:Exonuclease;IPR012337:Ribonuclease H-like domain;IPR023607:Exodeoxyribonuclease I;
long-mer2130	NC_010513	1034238	1034262	GTCATCGGCGGGTTTGACGAGGAAA	NC_010513.975	NC_010513.975	1032951	1034387	-	AutoIPR: IPR006055:Exonuclease;IPR012337:Ribonuclease H-like domain;IPR023607:Exodeoxyribonuclease I;
long-mer2131	NC_010513	1034437	1034473	GCCGCTTAGTAATCAGGAAGCATGCAGTTAGATAACA	NA
long-mer2132	NC_010513	1034532	1034582	CAGAATCACTGACTGGAAAGTTCACAATGTTCAAGGATATTTTATGAAAAG	NC_010513.976	NC_010513.976	1034575	1034865	+	
long-mer2133	NC_010513	1034610	1034650	AACACTTATCTCCGTTTTAATAATGATAGGAAGTGCCAGTG	NC_010513.976	NC_010513.976	1034575	1034865	+	
long-mer2134	NC_010513	1034662	1034693	ACTCAGCCATACGTATCAGAGCAACTGATTTT	NC_010513.976	NC_010513.976	1034575	1034865	+	
long-mer2135	NC_010513	1034695	1034836	TCGCAGGAGACTGTAGACGCCATTGCTACTGGAATCTCTAAAGATGGGAAAGTCATAGCGTGGAATTATGATTATATTATTCGGCCCGGTGTTCCCGTTGCCTCTTTAAAATCCAATGCGACCATCTTGTCAGGGAATAATT	NC_010513.976	NC_010513.976	1034575	1034865	+	
long-mer2135	NC_010513	1034695	1034836	TCGCAGGAGACTGTAGACGCCATTGCTACTGGAATCTCTAAAGATGGGAAAGTCATAGCGTGGAATTATGATTATATTATTCGGCCCGGTGTTCCCGTTGCCTCTTTAAAATCCAATGCGACCATCTTGTCAGGGAATAATT	NC_010513.977	NC_010513.977	1034835	1035689	+	
long-mer2136	NC_010513	1034878	1035043	CGCTAAAAAATGACATTTTAGGTGGTTCTACTATTTTTGCACTCTCGGCTGATGGGAAAGTTGCTGCGGGAATTTCGGAGTCAGAAATCCCTTTTCAACGTGCAGTCATTTGGTCAGGGGACAATTGGGCAACAAAAACGGACCTAGGGACGCTAAGAAACGATAA	NC_010513.977	NC_010513.977	1034835	1035689	+	
long-mer2137	NC_010513	1035135	1035157	ATTTGGTCAGGGGACAATTGGGC	NC_010513.977	NC_010513.977	1034835	1035689	+	
long-mer2138	NC_010513	1035174	1035277	GGGACGCTAAGAAACGATAACTCAGGTGATTCTATTGCTACGGCACTTTCTGCGGATGGAACAATTGCAGCAGGGATGTCTGAGATTGATACAGTTACCAAAGA	NC_010513.977	NC_010513.977	1034835	1035689	+	
long-mer2139	NC_010513	1035279	1035324	GTTTACAGACAAGCAACCATCTGGTCAGGCAAAAACTGGGAAAAAA	NC_010513.977	NC_010513.977	1034835	1035689	+	
long-mer2140	NC_010513	1035326	1035513	CTCTTTAGGATCATTAAGAAGCGATAATTTAGGTAACTCGCAAGTGACTAGACTCTCCGCTGACGGAAAGATCGCCGCTGGCTATTCCGACACTGACTCTAAAACTATACAACATGCAGTCATCTGGTCAGGTGAAAATTGGGCCACTAAAACCGATTTGGGAACATTTAAAGCCGATAATTCGGGGG	NC_010513.977	NC_010513.977	1034835	1035689	+	
long-mer2141	NC_010513	1035515	1035550	TTCCTCAATTCATGGGCTCTCCGCTGATGGCACCAT	NC_010513.977	NC_010513.977	1034835	1035689	+	
long-mer2142	NC_010513	1035569	1035667	AACGGATGCAAAAGGCCAACGTGCAGTTCTTTGGAAAATCGTTTATCCAGCATCATCGGAAAGTGGATCAAACTCCAAAAATCCCGCTCACATTCAGTT	NC_010513.977	NC_010513.977	1034835	1035689	+	
long-mer2143	NC_010513	1035693	1035792	CGTTATTGCGTTTGAATGCATCAGGCCTTTTACTCATAGAGTGACAGTGTATAAGAGTGGCCCGCCTGCAGTAGCGCTGCAAATAGAGATAAGGCGGGCG	NA
long-mer2144	NC_010513	1035797	1035842	TTACGTTGTAGATCTAGCCTGAATACTGACTGTGTGCCTCTTATTG	NA
long-mer2145	NC_010513	1035930	1036000	TTTCTTTGCCTGGGTGTAGTGTAGTGGCAAGTAAGCAAATTTGTTCTGTTAGTCGTGGTTCAGGTACCTTG	NA
long-mer2146	NC_010513	1037128	1037149	AATTTTTCGTTGGCCACTGCTT	NC_010513.978	NC_010513.978	1036549	1038249	+	AutoIPR: IPR006153:Cation/H+ exchanger;IPR018422:Cation/H+ exchanger, CPA1 family;
long-mer2147	NC_010513	1037415	1037457	GCGCTGGGCGGTGTGGGAAACAGTGCAGTTTACTTTCAATGGC	NC_010513.978	NC_010513.978	1036549	1038249	+	AutoIPR: IPR006153:Cation/H+ exchanger;IPR018422:Cation/H+ exchanger, CPA1 family;
long-mer2148	NC_010513	1037472	1037505	GCTCGGCGAGCAGTTGCCTGGAATCCTTGATGAT	NC_010513.978	NC_010513.978	1036549	1038249	+	AutoIPR: IPR006153:Cation/H+ exchanger;IPR018422:Cation/H+ exchanger, CPA1 family;
long-mer2149	NC_010513	1037903	1037945	AGGAAGAGGATTTCGCGCGTAAAGTATCGGCTCAGGCTGCACT	NC_010513.978	NC_010513.978	1036549	1038249	+	AutoIPR: IPR006153:Cation/H+ exchanger;IPR018422:Cation/H+ exchanger, CPA1 family;
long-mer2150	NC_010513	1038276	1038318	ATGCATCTGTGTTGTTGCGAGCTAGTAGCGCGGAGTTTGATGT	NA
long-mer2151	NC_010513	1038747	1038823	GCTGTGTTCAGTCAATTCAATACGTGGCGGGACAGAGTGGCAGATCTCGATCTGGACAGCGATTGTGTTCAGGCTTG	NC_010513.979	NC_010513.979	1038624	1039172	+	
long-mer2152	NC_010513	1038987	1039029	GATGTTCCTCAATTGATGGCCATTGCTTATGATTGTTTACGTG	NC_010513.979	NC_010513.979	1038624	1039172	+	
long-mer2153	NC_010513	1039209	1039238	TCATTTCATTTTTTTCCAGGTGGAAGAGGA	NC_010513.980	NC_010513.980	1039153	1039272	+	
long-mer2154	NC_010513	1039390	1039415	CTGACAGAGCAATCCGTTTCACTTAA	NA
long-mer2155	NC_010513	1039434	1039502	GGGATTTGACATTGAACGCAGTGCGTACTTTTCACTGCTATAGATCGTTTCTGCATTTCAGAACTTTTT	NA
long-mer2156	NC_010513	1039522	1039570	GATATGGGGATAGTGTTTAAGACGATGCGGGGAGGGTCAGAGTATGTGC	NC_010513.981	NC_010513.981	1039558	1040295	-	AutoIPR: IPR004788:Ribose 5-phosphateisomerase, type A;
long-mer2157	NC_010513	1039993	1040035	GGTATGATTGAGTTCCAGGACCTCAATTCCGTGTTGTTTTAAA	NC_010513.981	NC_010513.981	1039558	1040295	-	AutoIPR: IPR004788:Ribose 5-phosphateisomerase, type A;
long-mer2158	NC_010513	1040069	1040110	CCTTTGATGCGTTTTGGGGTGCGTCCTAGTGCGTCGATGAAG	NC_010513.981	NC_010513.981	1039558	1040295	-	AutoIPR: IPR004788:Ribose 5-phosphateisomerase, type A;
long-mer2159	NC_010513	1040146	1040188	CATATCGTTCTCGACGTATTCTATGGCCTTTTCGGCGGCGCGC	NC_010513.981	NC_010513.981	1039558	1040295	-	AutoIPR: IPR004788:Ribose 5-phosphateisomerase, type A;
long-mer2160	NC_010513	1040236	1040278	AGGCGCACAGGCATTGGCTGGTTGTGTTGAGTTCACTCTAGTG	NC_010513.982	NC_010513.982	1040268	1040735	-	AutoIPR: IPR015947:PUA-like domain;
long-mer2160	NC_010513	1040236	1040278	AGGCGCACAGGCATTGGCTGGTTGTGTTGAGTTCACTCTAGTG	NC_010513.981	NC_010513.981	1039558	1040295	-	AutoIPR: IPR004788:Ribose 5-phosphateisomerase, type A;
long-mer2161	NC_010513	1040348	1040390	GAAAGCCTTCACCGAGGGTTTCGGCATGTTGTTTGATATTTTC	NC_010513.982	NC_010513.982	1040268	1040735	-	AutoIPR: IPR015947:PUA-like domain;
long-mer2162	NC_010513	1040538	1040616	GAGGCCGACGATTCCCGGGGGATTGCAGTTGGAATGGTAGAACAACACACCGTCGCCAATGTGTATTTTGTCGCGGATG	NC_010513.982	NC_010513.982	1040268	1040735	-	AutoIPR: IPR015947:PUA-like domain;
long-mer2163	NC_010513	1040741	1040843	CACAGTAGTGGTGAATAGGAGCGTGGTCAGTTCAGTGCAGATTGCATCGACGGGGATGTCCCAGGCTTCAGTTGGCAGTGCCCTGACTTGCTGTACTGTGAAG	NC_010513.983	NC_010513.983	1040732	1041322	-	AutoIPR: IPR002698:5-formyltetrahydrofolatecyclo-ligase; IPR024185:5-formyltetrahydrofolatecyclo-ligase-like domain;
long-mer2164	NC_010513	1040888	1040921	TGCGAAGCTGCGATCATACCAGCCACCGCCCATT	NC_010513.983	NC_010513.983	1040732	1041322	-	AutoIPR: IPR002698:5-formyltetrahydrofolatecyclo-ligase; IPR024185:5-formyltetrahydrofolatecyclo-ligase-like domain;
long-mer2165	NC_010513	1040958	1041000	GGTGTGACTACCAGTGTCATCATTTCTGGAGTTAGGGTTTCAT	NC_010513.983	NC_010513.983	1040732	1041322	-	AutoIPR: IPR002698:5-formyltetrahydrofolatecyclo-ligase; IPR024185:5-formyltetrahydrofolatecyclo-ligase-like domain;
long-mer2166	NC_010513	1041038	1041062	TTGTTTCAGGGGTTGTCCGGGATGC	NC_010513.983	NC_010513.983	1040732	1041322	-	AutoIPR: IPR002698:5-formyltetrahydrofolatecyclo-ligase; IPR024185:5-formyltetrahydrofolatecyclo-ligase-like domain;
long-mer2167	NC_010513	1041269	1041311	TGCATGTCGGCGTGCGCGCATTTGTTGACGGAGGATGGAGCGG	NC_010513.983	NC_010513.983	1040732	1041322	-	AutoIPR: IPR002698:5-formyltetrahydrofolatecyclo-ligase; IPR024185:5-formyltetrahydrofolatecyclo-ligase-like domain;
long-mer2168	NC_010513	1041399	1041441	TTTGGGGAGCGATACGATAGGTATGAGTGTTCCAATAGTGTTG	NA
long-mer2169	NC_010513	1041446	1041526	AGATGGTGAATGCTTCTGCTTAATTTAACTACTTTTCAGATGAATAGAGAATTTTTTTCAAAAAAGAAGCGCCACCTACAA	NA
long-mer2170	NC_010513	1041585	1041613	TTGAACCAGTGGTTCAAGTGGAGGCGTTG	NA
long-mer2171	NC_010513	1041721	1041762	TTCACAGCAGAGAACGCTTACTGATTATATCCATCGTGAAGC	NA
[truncated: 532,321 more chars]
