# Supplementary material for: Identification of genetic relationships and subspecies signatures in Xylella fastidiosa
Source: BMC Genomics. 2019 Mar 25;20:239. doi: 10.1186/s12864-019-5565-9 (PMC6434890; doi:10.1186/s12864-019-5565-9)
Supplement: Supplementary file 6 — Raw data of the k-mers identified to be specific of the different X. fastidiosa subspecies or combinations of several subspecies. (ZIP 3012 kb) [file 12864_2019_5565_MOESM6_ESM.zip › Additional-File-6/Denancé_etal_AddFile6E_LongMer_PAU.txt]

long-mer1	NC_002488	4	46	TATGAATGGCTATATGAATAACTCTGGGAAAAATCCGCTCCCA	NA
long-mer2	NC_002488	78	120	TTGAGCTGCTTTCGCATCATCCTCGCTTTTCAAAGTGAAACAG	NA
long-mer3	NC_002488	169	283	ACGTCTTGAAACTGAATTCCCGCCAGAAGATGTTCATACTTGGTTAAGACCTTTACAAGCCGACCAACGTGGTGACAGTGTCGTCCTTTACGCACCGAATCCCTTTATCATTGAA	NC_002488.1	NC_002488.1	131	1462	+	AutoIPR: IPR020591:Chromosomal replicationcontrol, initiator DnaA-like; IPR024633:DnaA N-terminaldomain; IPR027417:P-loop containing nucleosidetriphosphate hydrolase;
long-mer4	NC_002488	286	333	AGTAGAAGAGCGATACTTAGGACGTCTTCGGGAATTGTTATCCTATTT	NC_002488.1	NC_002488.1	131	1462	+	AutoIPR: IPR020591:Chromosomal replicationcontrol, initiator DnaA-like; IPR024633:DnaA N-terminaldomain; IPR027417:P-loop containing nucleosidetriphosphate hydrolase;
long-mer5	NC_002488	385	413	AGAACTACCCGTACCAGTAGACACTACAG	NC_002488.1	NC_002488.1	131	1462	+	AutoIPR: IPR020591:Chromosomal replicationcontrol, initiator DnaA-like; IPR024633:DnaA N-terminaldomain; IPR027417:P-loop containing nucleosidetriphosphate hydrolase;
long-mer6	NC_002488	430	472	AGTCCCATTTAACGGAAATCTCGACACACACTATAACTTTGAT	NC_002488.1	NC_002488.1	131	1462	+	AutoIPR: IPR020591:Chromosomal replicationcontrol, initiator DnaA-like; IPR024633:DnaA N-terminaldomain; IPR027417:P-loop containing nucleosidetriphosphate hydrolase;
long-mer7	NC_002488	505	586	TCGTGCTGCAGCTTGGCAAGCGGCACAGAAACCGGGAGACCGTACTCACAACCCTCTATTGCTCTATGGTGGGACTGGTTTG	NC_002488.1	NC_002488.1	131	1462	+	AutoIPR: IPR020591:Chromosomal replicationcontrol, initiator DnaA-like; IPR024633:DnaA N-terminaldomain; IPR027417:P-loop containing nucleosidetriphosphate hydrolase;
long-mer8	NC_002488	631	694	AGTAAACCCAACTTATAAAGTAATGTATCTTCGTTCGGAACAGTTTTTCAGCGCCATGATAAGA	NC_002488.1	NC_002488.1	131	1462	+	AutoIPR: IPR020591:Chromosomal replicationcontrol, initiator DnaA-like; IPR024633:DnaA N-terminaldomain; IPR027417:P-loop containing nucleosidetriphosphate hydrolase;
long-mer9	NC_002488	699	739	TACAAGATAAAAGTATGGATCAGTTTAAGCGTCAGTTCCAT	NC_002488.1	NC_002488.1	131	1462	+	AutoIPR: IPR020591:Chromosomal replicationcontrol, initiator DnaA-like; IPR024633:DnaA N-terminaldomain; IPR027417:P-loop containing nucleosidetriphosphate hydrolase;
long-mer10	NC_002488	823	865	TGCTTTATTCGACGGGAAACAACAAATTATTTTAACATGTGAT	NC_002488.1	NC_002488.1	131	1462	+	AutoIPR: IPR020591:Chromosomal replicationcontrol, initiator DnaA-like; IPR024633:DnaA N-terminaldomain; IPR027417:P-loop containing nucleosidetriphosphate hydrolase;
long-mer11	NC_002488	931	999	CGTAGCGATCGATCCTCCTGATTTTGAAACCAGAGCTGCAATTGTATTAGCTAAAGCACGTGAACGTGG	NC_002488.1	NC_002488.1	131	1462	+	AutoIPR: IPR020591:Chromosomal replicationcontrol, initiator DnaA-like; IPR024633:DnaA N-terminaldomain; IPR027417:P-loop containing nucleosidetriphosphate hydrolase;
long-mer12	NC_002488	1055	1094	GTCCGTGACTTAGAGGGTGCATTAAATACCTTAGTAGCAC	NC_002488.1	NC_002488.1	131	1462	+	AutoIPR: IPR020591:Chromosomal replicationcontrol, initiator DnaA-like; IPR024633:DnaA N-terminaldomain; IPR027417:P-loop containing nucleosidetriphosphate hydrolase;
long-mer13	NC_002488	1111	1183	GAGAGCTGTAACTATTGAATTTTCACAAGAAACTTTAAGAGATTTATTGCGCGCACAGCAACAAACAATTGGC	NC_002488.1	NC_002488.1	131	1462	+	AutoIPR: IPR020591:Chromosomal replicationcontrol, initiator DnaA-like; IPR024633:DnaA N-terminaldomain; IPR027417:P-loop containing nucleosidetriphosphate hydrolase;
long-mer14	NC_002488	1207	1261	AGCTGATTATTATGGTTTACAGATCAAAGATTTACTTTCAAAACGCCGTACTCGT	NC_002488.1	NC_002488.1	131	1462	+	AutoIPR: IPR020591:Chromosomal replicationcontrol, initiator DnaA-like; IPR024633:DnaA N-terminaldomain; IPR027417:P-loop containing nucleosidetriphosphate hydrolase;
long-mer15	NC_002488	1315	1372	ACATAGCTTGCCTGAAATTGGAGACGCTTTTGCTGGTCGAGATCATACAACAGTGTTA	NC_002488.1	NC_002488.1	131	1462	+	AutoIPR: IPR020591:Chromosomal replicationcontrol, initiator DnaA-like; IPR024633:DnaA N-terminaldomain; IPR027417:P-loop containing nucleosidetriphosphate hydrolase;
long-mer16	NC_002488	1393	1587	GTTATTGATGGAAACTGAAACGAAATTGAGAGAAGACTGGGATAAACTAATGCGAAAATTTAGTGAATAACTCCCCTACTTTTTTATATGACTACTCATTTTCTATAGAAATGTAAAAATAAATTAATTCTTTCCAAGGAAGTGTAAAAAACTTGTGGATAAAATAAGATTTAAATTTTTATAAAAATTTATCCA	NC_002488.1	NC_002488.1	131	1462	+	AutoIPR: IPR020591:Chromosomal replicationcontrol, initiator DnaA-like; IPR024633:DnaA N-terminaldomain; IPR027417:P-loop containing nucleosidetriphosphate hydrolase;
long-mer17	NC_002488	1601	1632	TGATCTAAGCACAATAACTTAGGATCTTATAC	NA
long-mer18	NC_002488	1646	1684	AAATTAAACAACATCTTAGAGCACTTCTCCACAAAAAAA	NA
long-mer19	NC_002488	1735	1777	AAAAGCATAGAGGTAAGGAACAAAATGCGTTTCAGATTACAGC	NC_002488.2	NC_002488.2	1759	2859	+	AutoIPR: IPR001001:DNA polymerase III, betachain;
long-mer20	NC_002488	1822	1857	GAACGCCGTCAAACGCGTTCTATCTTGGCTAATCTC	NC_002488.2	NC_002488.2	1759	2859	+	AutoIPR: IPR001001:DNA polymerase III, betachain;
long-mer21	NC_002488	1944	2029	GGAAAGCGGGGAGATTACTATCCCAGCACGTAAAATTTATGAGATCGTTAGAGCTTTACCGGACTCTAGTCAACTAAGTGTATATC	NC_002488.2	NC_002488.2	1759	2859	+	AutoIPR: IPR001001:DNA polymerase III, betachain;
long-mer22	NC_002488	2049	2091	CCTCCAAGCTGGTCGAAGCAGATTTACCTTAGCTACATTACCA	NC_002488.2	NC_002488.2	1759	2859	+	AutoIPR: IPR001001:DNA polymerase III, betachain;
long-mer23	NC_002488	2100	2167	TTTTCCATCTATAGATAAAATTGAAGTAACGGAACGTATTATTATTCCTGAAGTTTTATTAAAGGAAC	NC_002488.2	NC_002488.2	1759	2859	+	AutoIPR: IPR001001:DNA polymerase III, betachain;
long-mer24	NC_002488	2226	2298	TTTATTGTTTGATTTACGAGATACTAAATTACGTTGTGTAGCTACCGATGGTCATCGTTTAGCATTGTGTGAA	NC_002488.2	NC_002488.2	1759	2859	+	AutoIPR: IPR001001:DNA polymerase III, betachain;
long-mer25	NC_002488	2325	2394	TAAACGTCAGATTATTTTGCCACGTAAAGGTGTAATGGAATTACAACGCTTATTAGAAGGGAGTGATCGC	NC_002488.2	NC_002488.2	1759	2859	+	AutoIPR: IPR001001:DNA polymerase III, betachain;
long-mer26	NC_002488	2565	2640	GGCGGCAATTTTATCTAACGAAAAATATCGTGGTGTGCGTATTGAAGTTTCACCCGGGCAGTTAAAAATTAATGCA	NC_002488.2	NC_002488.2	1759	2859	+	AutoIPR: IPR001001:DNA polymerase III, betachain;
long-mer27	NC_002488	2707	2748	ATTGGTTTTAATGTGAATTATCTGTTAGATGCTTTATCTTCC	NC_002488.2	NC_002488.2	1759	2859	+	AutoIPR: IPR001001:DNA polymerase III, betachain;
long-mer28	NC_002488	2854	2941	TTATGATTTTTATTCAACATTAAGAATAAAGTACGCCTGATAATCATCGGGCGTTTTTTTATGGAACTTAAATTTTATATTTAATTGT	NC_002488.2	NC_002488.2	1759	2859	+	AutoIPR: IPR001001:DNA polymerase III, betachain;
long-mer29	NC_002488	2946	2969	ATAATGTGTGGTTTTAATAGTGTA	NA
long-mer30	NC_002488	2971	3001	GTAAACTCACCTTTAAACGAACTCTTGTTAA	NA
long-mer31	NC_002488	3022	3052	TATAGATTTTAACGCTATGTTATTATTTTTT	NA
long-mer32	NC_002488	3102	3150	ATCATTCTTCCTGATTTCATTAGGTATTTTATCTATTGTGCCAGTGAAT	NA
long-mer33	NC_002488	3157	3238	TCTGATGCACATCACTCAGCTAGTATTACGTCATTTTCGTTGTTTTGATGCCGTTGATTTTTTTCCATTACCTGGACTGAAT	NC_002488.3	NC_002488.3	3161	4255	+	AutoIPR: IPR001238:DNA-binding, RecF;IPR003395:RecF/RecN/SMC, N-terminal; IPR027417:P-loopcontaining nucleoside triphosphate hydrolase;
long-mer34	NC_002488	3256	3298	TGGTTCAGGTAAGACTAGTTTGCTTGAAGCCGTACATTTAATG	NC_002488.3	NC_002488.3	3161	4255	+	AutoIPR: IPR001238:DNA-binding, RecF;IPR003395:RecF/RecN/SMC, N-terminal; IPR027417:P-loopcontaining nucleoside triphosphate hydrolase;
long-mer35	NC_002488	3372	3457	TTGTGGATTGGCAAGAAACTGATTTAATTAATGCACGTCGACGTCGTGCAGGTTTAAGTCACTACGGGCAAGAATGGATAGGACGT	NC_002488.3	NC_002488.3	3161	4255	+	AutoIPR: IPR001238:DNA-binding, RecF;IPR003395:RecF/RecN/SMC, N-terminal; IPR027417:P-loopcontaining nucleoside triphosphate hydrolase;
long-mer36	NC_002488	3468	3526	AAAAGATAATGCATTTGGCTACTTTATGTGCTGCATTGGCAGTGATTACTTTTGAATCA	NC_002488.3	NC_002488.3	3161	4255	+	AutoIPR: IPR001238:DNA-binding, RecF;IPR003395:RecF/RecN/SMC, N-terminal; IPR027417:P-loopcontaining nucleoside triphosphate hydrolase;
long-mer37	NC_002488	3805	3847	TAATTTAAAAATCCATGGTTTAAATTTTAATCATGGATGGCGT	NC_002488.3	NC_002488.3	3161	4255	+	AutoIPR: IPR001238:DNA-binding, RecF;IPR003395:RecF/RecN/SMC, N-terminal; IPR027417:P-loopcontaining nucleoside triphosphate hydrolase;
long-mer38	NC_002488	3935	4001	TCGGATTGGACTCCGCAATTTGCTAGTATTCCTGGAGTTCATGTTCTATCTCGTGGACAAGGAAAAC	NC_002488.3	NC_002488.3	3161	4255	+	AutoIPR: IPR001238:DNA-binding, RecF;IPR003395:RecF/RecN/SMC, N-terminal; IPR027417:P-loopcontaining nucleoside triphosphate hydrolase;
long-mer39	NC_002488	4057	4099	GGAGTGGCCTATTCTTGCTTTGGATGACTTGGCTTCAGAATTG	NC_002488.3	NC_002488.3	3161	4255	+	AutoIPR: IPR001238:DNA-binding, RecF;IPR003395:RecF/RecN/SMC, N-terminal; IPR027417:P-loopcontaining nucleoside triphosphate hydrolase;
long-mer40	NC_002488	4129	4171	GATGTTAGCTGAAATTCCAGCTCAGGTCTTGATCACGGGGACC	NC_002488.3	NC_002488.3	3161	4255	+	AutoIPR: IPR001238:DNA-binding, RecF;IPR003395:RecF/RecN/SMC, N-terminal; IPR027417:P-loopcontaining nucleoside triphosphate hydrolase;
long-mer41	NC_002488	4176	4255	TTCCCCAAGGACTCAAGCCCTATTTCTCAGTGGGTGCTATGTTTCACGTGGAACATGGTGCTATCACGCGAATGTTTTGA	NC_002488.3	NC_002488.3	3161	4255	+	AutoIPR: IPR001238:DNA-binding, RecF;IPR003395:RecF/RecN/SMC, N-terminal; IPR027417:P-loopcontaining nucleoside triphosphate hydrolase;
long-mer42	NC_002488	4261	4380	TTTTTAGATTGCATTGGTTACCGGTATTTAATTATTTTAAAAGTTCCTTAAGTTGAGCTGTTGATATTGAGGTGCATCTTCTCTGTTGATGTATTAGTTGGAGTTATTGGGTGTTTTCTA	NA
long-mer43	NC_002488	4382	4561	CTTTAAGTGGGTTGTGAATTTAATTTACCTATGGAATGAGCTGCTTAATAGCATTTAACCTCATTATTATCATGGTCTTATATGCTCCCCGTGTTATCCCCGTGAATCATAATAGAGTTTGTTATTTCATTGGTCTTTGTCAGGTAATGAAAAGAAAGAACTCGAATTAATCTTTCTATA	NA
long-mer44	NC_002488	4563	4658	AATTATAGGAAGTGTGTGTGGGATTTATTGGATATAGCAGTCCCCAAAGTGCCTGATTTTGATGTTTCCTTAGTAAGAAAGCCTGCTTTTCTTGGC	NC_002488.4	NC_002488.4	4578	4766	+	
long-mer45	NC_002488	4661	4755	TGAGAAGTATATGGATAGATATATTTTTAATTTTGTGATGGAAATTAGCGCCCCGATGCGTCTGAATTTTGAAATGATTGACATGGAGCCAATGA	NC_002488.4	NC_002488.4	4578	4766	+	
long-mer46	NC_002488	4945	4987	GGCATTAGCTGGTCATGCCGATAGCATTCTTGTCAAGATCCAT	NC_002488.5	NC_002488.5	4763	7207	+	AutoIPR: IPR001241:DNA topoisomerase, type IIA;IPR011557:DNA gyrase, subunit B; IPR014721:Ribosomalprotein S5 domain 2-type fold, subgroup;
long-mer47	NC_002488	5247	5275	AATATCCTCTTAAGCAGTTAGGGGTGTCA	NC_002488.5	NC_002488.5	4763	7207	+	AutoIPR: IPR001241:DNA topoisomerase, type IIA;IPR011557:DNA gyrase, subunit B; IPR014721:Ribosomalprotein S5 domain 2-type fold, subgroup;
long-mer48	NC_002488	5311	5353	AAAAGAGATCTTCAGTGATGTAGAGTTTCATTACGAAAATCTT	NC_002488.5	NC_002488.5	4763	7207	+	AutoIPR: IPR001241:DNA topoisomerase, type IIA;IPR011557:DNA gyrase, subunit B; IPR014721:Ribosomalprotein S5 domain 2-type fold, subgroup;
long-mer49	NC_002488	5375	5417	TCCTTCCTCAATTCCGGCCTTCAAGTTAGTTTGATTGATGAAC	NC_002488.5	NC_002488.5	4763	7207	+	AutoIPR: IPR001241:DNA topoisomerase, type IIA;IPR011557:DNA gyrase, subunit B; IPR014721:Ribosomalprotein S5 domain 2-type fold, subgroup;
long-mer50	NC_002488	5503	5526	GCATTCGAATGTAATTTCGGTTAC	NC_002488.5	NC_002488.5	4763	7207	+	AutoIPR: IPR001241:DNA topoisomerase, type IIA;IPR011557:DNA gyrase, subunit B; IPR014721:Ribosomalprotein S5 domain 2-type fold, subgroup;
long-mer51	NC_002488	5983	6025	TGTGCTTGATATCGCCGGTTTACCGGGTAAGTTGGCAGATTGC	NC_002488.5	NC_002488.5	4763	7207	+	AutoIPR: IPR001241:DNA topoisomerase, type IIA;IPR011557:DNA gyrase, subunit B; IPR014721:Ribosomalprotein S5 domain 2-type fold, subgroup;
long-mer52	NC_002488	6130	6187	GCTCAGGGGTAAGATTCTTAATGTTGAACGTGCACGCTTCGACCGTATGCTCTCTAGT	NC_002488.5	NC_002488.5	4763	7207	+	AutoIPR: IPR001241:DNA topoisomerase, type IIA;IPR011557:DNA gyrase, subunit B; IPR014721:Ribosomalprotein S5 domain 2-type fold, subgroup;
long-mer53	NC_002488	6316	6358	TACTTTATTGCTGACGTTTTTCTACAGGCAAATGCCAGAATTG	NC_002488.5	NC_002488.5	4763	7207	+	AutoIPR: IPR001241:DNA topoisomerase, type IIA;IPR011557:DNA gyrase, subunit B; IPR014721:Ribosomalprotein S5 domain 2-type fold, subgroup;
long-mer54	NC_002488	6431	6484	TTAAAGGACGATATCGCATTAAATGTTTATTTAGCGAATAGCGCGGTTGAAGGA	NC_002488.5	NC_002488.5	4763	7207	+	AutoIPR: IPR001241:DNA topoisomerase, type IIA;IPR011557:DNA gyrase, subunit B; IPR014721:Ribosomalprotein S5 domain 2-type fold, subgroup;
long-mer55	NC_002488	6508	6600	TGAACCGCCCATTGAGGGTCTGGCATTGGAGAAATTGCTGATTACATATATCGCTGCCAAAGATACTATCGCGCGTCATTCGCATCGCTATGA	NC_002488.5	NC_002488.5	4763	7207	+	AutoIPR: IPR001241:DNA topoisomerase, type IIA;IPR011557:DNA gyrase, subunit B; IPR014721:Ribosomalprotein S5 domain 2-type fold, subgroup;
long-mer56	NC_002488	6613	6655	GGAAGCACTGCTTGAATTTACCCCCTTGGATTCGACTTGCTTT	NC_002488.5	NC_002488.5	4763	7207	+	AutoIPR: IPR001241:DNA topoisomerase, type IIA;IPR011557:DNA gyrase, subunit B; IPR014721:Ribosomalprotein S5 domain 2-type fold, subgroup;
long-mer57	NC_002488	6664	6706	CAGTGATAGCGAACATCTACAGTCGCTGATGGCATTGCTGAAC	NC_002488.5	NC_002488.5	4763	7207	+	AutoIPR: IPR001241:DNA topoisomerase, type IIA;IPR011557:DNA gyrase, subunit B; IPR014721:Ribosomalprotein S5 domain 2-type fold, subgroup;
long-mer58	NC_002488	6718	6788	GGGTGCTCCGCGTTATATTCTGAAGATGCAGTTCCCTGATGAGCAACATCCTGCCGCCTTGTTGGCGACCC	NC_002488.5	NC_002488.5	4763	7207	+	AutoIPR: IPR001241:DNA topoisomerase, type IIA;IPR011557:DNA gyrase, subunit B; IPR014721:Ribosomalprotein S5 domain 2-type fold, subgroup;
long-mer59	NC_002488	8945	8970	TGCAGTCCTGCAGCATAGAAGACCAA	NC_002488.7	NC_002488.7	8147	8962	+	AutoIPR: IPR001915:Peptidase M48;
long-mer60	NC_002488	9341	9383	TGGAATCTTAGCCAACACGAGTGCTAATGAAGCTGATAAATCG	NC_002488.8	NC_002488.8	9066	10259	+	AutoIPR: IPR021183:N-terminal acetyltransferaseA, auxiliary subunit;
long-mer61	NC_002488	10002	10028	AAAGGGATCTTAAAACCCGATTATCAA	NC_002488.8	NC_002488.8	9066	10259	+	AutoIPR: IPR021183:N-terminal acetyltransferaseA, auxiliary subunit;
long-mer62	NC_002488	11113	11182	TTCGTCAAAGAAAATGAACCCCCCGAAGTATCCGCCTACTGCTTTACGTGCTGGTATCCAAGGTGAGGTT	NC_002488.9	NC_002488.9	10703	11368	+	AutoIPR: IPR003538:Gram-negative bacterial TonBprotein;
long-mer63	NC_002488	11551	12033	GGCGAAATGACCGCGTCACCGATCGAGTTTGCAGTTTCCTGGGCTGTGTTGATCATTCTGGTCACTATGTCCTCTCTTTCTTGGTACTGGACAGTCATAAACATCTTACGTGCTTTGCGCTTGAAGGGCGCAGGCTACTTGGTCATTAACGCGTTTTGGAAGGCCAAGAATCCGCAAGAAGCAATTAGTGCGATGGAAAAGCAATCAGCTTCCGAACCGTTTTCCAAGATTGCTTTGGATGCTGCCCAAGCAGCGGCCCATCATCAGCGGACAGAAGGTGGTAATGCGATGGGCTTAGGGGAAAGGCTCAGTCTCTCCGAGTTTGTCGACCGTGCGTTACGTCAAGCCGTCACTCGTGAAAGCAGCAAGCTGCAATCAGGGATGACACTGCTGGCGACGGTGGGCGCAACTGCTCCATTCGTAGGTTTGTTGGGTACTGTGTGGGGTATTTACAATGCGCTAATTACTATCGGTGCTACTGGT	NC_002488.10	NC_002488.10	11464	12228	+	AutoIPR: IPR002898:MotA/TolQ/ExbB protonchannel;
long-mer64	NC_002488	12051	12111	TGTCGCTGGCCCGGTAGGGGAGGCGCTGATTATGACTGCCATCGGATTATTCGTTGCGATC	NC_002488.10	NC_002488.10	11464	12228	+	AutoIPR: IPR002898:MotA/TolQ/ExbB protonchannel;
long-mer65	NC_002488	12118	12153	GTATTCGCTTTCAACTTCTTCTCGAAGATCAATAGT	NC_002488.10	NC_002488.10	11464	12228	+	AutoIPR: IPR002898:MotA/TolQ/ExbB protonchannel;
long-mer66	NC_002488	12214	12485	TCGCGTGTACGATGATCCTGTGGTCCGCTTTCATAAAGCAATCATCCCAATGCGATTAGAGGGAGTCCGTTATGGCTTTTAGTAATGGAAATAGCAATGGTCCGATGGCCGATATCAACGTCACGCCACTTGTGGACGTGATGTTGGTGCTGCTGATTATCTTCATCATTACGGCACCGCTGATGTCTCATAAGATTAAGGTGGAACTGCCTCAGGCTAATTTGGTCAAGAAGAACAATGAAGAAAAACGCTCTAATCCGATTACCTTAGCT	NC_002488.10	NC_002488.10	11464	12228	+	AutoIPR: IPR002898:MotA/TolQ/ExbB protonchannel;
long-mer66	NC_002488	12214	12485	TCGCGTGTACGATGATCCTGTGGTCCGCTTTCATAAAGCAATCATCCCAATGCGATTAGAGGGAGTCCGTTATGGCTTTTAGTAATGGAAATAGCAATGGTCCGATGGCCGATATCAACGTCACGCCACTTGTGGACGTGATGTTGGTGCTGCTGATTATCTTCATCATTACGGCACCGCTGATGTCTCATAAGATTAAGGTGGAACTGCCTCAGGCTAATTTGGTCAAGAAGAACAATGAAGAAAAACGCTCTAATCCGATTACCTTAGCT	NC_002488.11	NC_002488.11	12285	12707	+	AutoIPR: IPR003400:Biopolymer transport proteinExbD/TolR;
long-mer67	NC_002488	12494	12584	AGATGGGTCGCTTTATTGGAATGACGCACAAATCAGCGAAAATGAATTGGAACAACGTTTTTCGGTCGCTGCGCAACAAACTCCACAACCT	NC_002488.11	NC_002488.11	12285	12707	+	AutoIPR: IPR003400:Biopolymer transport proteinExbD/TolR;
long-mer68	NC_002488	12624	12647	AAGATCAGCAAGATCATCAAGGTC	NC_002488.11	NC_002488.11	12285	12707	+	AutoIPR: IPR003400:Biopolymer transport proteinExbD/TolR;
long-mer69	NC_002488	12681	12854	ATTGCAACTAAAGAAAAGGAGCAGTAAGCCATGGCTTTTAGTAGCGGTAGCAACCGTGGCCCAATGGCGGATATCAATGTCACTCCTCTTGTGGATGTGATGTTGGTTTTATTAATTATCTTCATCGTGACTGCGCCGATCATGACCTATCCAATTGCAGTGGATTTACCGCAG	NC_002488.12	NC_002488.12	12711	13121	+	AutoIPR: IPR003400:Biopolymer transport proteinExbD/TolR;
long-mer69	NC_002488	12681	12854	ATTGCAACTAAAGAAAAGGAGCAGTAAGCCATGGCTTTTAGTAGCGGTAGCAACCGTGGCCCAATGGCGGATATCAATGTCACTCCTCTTGTGGATGTGATGTTGGTTTTATTAATTATCTTCATCGTGACTGCGCCGATCATGACCTATCCAATTGCAGTGGATTTACCGCAG	NC_002488.11	NC_002488.11	12285	12707	+	AutoIPR: IPR003400:Biopolymer transport proteinExbD/TolR;
long-mer70	NC_002488	12909	12980	AAGATTGATGCTAGCAATCAAGTCTATTGGAACAACACTCTGGTTGCGGTTAGCCAATTGCAGCAGCGTATG	NC_002488.12	NC_002488.12	12711	13121	+	AutoIPR: IPR003400:Biopolymer transport proteinExbD/TolR;
long-mer71	NC_002488	13496	13522	GTTAGTTCCTTATCGAATTAGCGAATA	NA
long-mer72	NC_002488	13684	13747	AGTTTGAGTACTGCCTACAGTGACGTCATGTCCCTGCTTGAGCAGGGAGCTGCTATTGAGTGAA	NA
long-mer73	NC_002488	13776	13858	CTTTTGCACTCAGGAAAACCCTCAGCGAGATTCCGACGCTGTTAGGCTTGCTGTTCTTCTGTTATGGCTGCATTGATCATGTC	NC_002488.13	NC_002488.13	13839	16226	+	AutoIPR: IPR002469:Peptidase S9B,dipeptidylpeptidase IV N-terminal; IPR029058:Alpha/Betahydrolase fold;
long-mer74	NC_002488	13897	13940	GCGTATTCGCCCAGACCCCCTTCGCACCTTTGACCGTCGAACAG	NC_002488.13	NC_002488.13	13839	16226	+	AutoIPR: IPR002469:Peptidase S9B,dipeptidylpeptidase IV N-terminal; IPR029058:Alpha/Betahydrolase fold;
long-mer75	NC_002488	14080	14148	CCTCCCAGGTTGTGAGTAATGCGCTGCTTGCCGATGTGGATGCCCCTAATCCTGTCTATGACCAGCAGC	NC_002488.13	NC_002488.13	13839	16226	+	AutoIPR: IPR002469:Peptidase S9B,dipeptidylpeptidase IV N-terminal; IPR029058:Alpha/Betahydrolase fold;
long-mer76	NC_002488	14189	14285	ACGCGATTTGCGCAAAGGCGTGTTAATCCAGCTGACCCGCAGTAACCAGAGCAAAGACCGCCCACAGTTTGCGACAGATGGTAGCGTTATCTGGCGC	NC_002488.13	NC_002488.13	13839	16226	+	AutoIPR: IPR002469:Peptidase S9B,dipeptidylpeptidase IV N-terminal; IPR029058:Alpha/Betahydrolase fold;
long-mer77	NC_002488	14427	14479	AACGATCGTGCTGAACGGCAGACGCTCAAACTACAGGAACACATATGGCGTGC	NC_002488.13	NC_002488.13	13839	16226	+	AutoIPR: IPR002469:Peptidase S9B,dipeptidylpeptidase IV N-terminal; IPR029058:Alpha/Betahydrolase fold;
long-mer78	NC_002488	14526	14555	GTGTCGATTGTTGACAGCAGCTTGTCACCT	NC_002488.13	NC_002488.13	13839	16226	+	AutoIPR: IPR002469:Peptidase S9B,dipeptidylpeptidase IV N-terminal; IPR029058:Alpha/Betahydrolase fold;
long-mer79	NC_002488	14585	14624	AGCAAAAAACATTGACGAGGGCCAGATCGGAAAGATACCC	NC_002488.13	NC_002488.13	13839	16226	+	AutoIPR: IPR002469:Peptidase S9B,dipeptidylpeptidase IV N-terminal; IPR029058:Alpha/Betahydrolase fold;
long-mer80	NC_002488	14654	14701	ATTCCAAGATGTACGTACCCGAGTGGGCCGCAACATACCGGCACCCCA	NC_002488.13	NC_002488.13	13839	16226	+	AutoIPR: IPR002469:Peptidase S9B,dipeptidylpeptidase IV N-terminal; IPR029058:Alpha/Betahydrolase fold;
long-mer81	NC_002488	14721	14763	CTAAAGGATGGCACTGCGCGTAAGCTGAGTTTCTCGTCACTAC	NC_002488.13	NC_002488.13	13839	16226	+	AutoIPR: IPR002469:Peptidase S9B,dipeptidylpeptidase IV N-terminal; IPR029058:Alpha/Betahydrolase fold;
long-mer82	NC_002488	14767	14790	GTATCAACGAAGACCCCTTAGAAG	NC_002488.13	NC_002488.13	13839	16226	+	AutoIPR: IPR002469:Peptidase S9B,dipeptidylpeptidase IV N-terminal; IPR029058:Alpha/Betahydrolase fold;
long-mer83	NC_002488	14840	14882	GCGGATTGAGACCAATGCCGATAGCAATGTCCCGGCGATTCAC	NC_002488.13	NC_002488.13	13839	16226	+	AutoIPR: IPR002469:Peptidase S9B,dipeptidylpeptidase IV N-terminal; IPR029058:Alpha/Betahydrolase fold;
long-mer84	NC_002488	14982	15024	GTACGTCATCGCCTTCATGATAGTGCTTGGATTAACTGGGACT	NC_002488.13	NC_002488.13	13839	16226	+	AutoIPR: IPR002469:Peptidase S9B,dipeptidylpeptidase IV N-terminal; IPR029058:Alpha/Betahydrolase fold;
long-mer85	NC_002488	15087	15142	TACTCCCACCTTTATACGATTCAAGAAACAGGTACCCCCAAACAGCGCACCTTTGG	NC_002488.13	NC_002488.13	13839	16226	+	AutoIPR: IPR002469:Peptidase S9B,dipeptidylpeptidase IV N-terminal; IPR029058:Alpha/Betahydrolase fold;
long-mer86	NC_002488	15147	15189	TGGGAGGTGTCCGCCCCACGGTTCAGCGCCGACGGACGCAGCG	NC_002488.13	NC_002488.13	13839	16226	+	AutoIPR: IPR002469:Peptidase S9B,dipeptidylpeptidase IV N-terminal; IPR029058:Alpha/Betahydrolase fold;
long-mer87	NC_002488	15579	15621	CAGAATGTTTCCGCCCGTTATCCCTCTTACTTCCGTGAGCAAA	NC_002488.13	NC_002488.13	13839	16226	+	AutoIPR: IPR002469:Peptidase S9B,dipeptidylpeptidase IV N-terminal; IPR029058:Alpha/Betahydrolase fold;
long-mer88	NC_002488	15650	15710	CTACATCGTGCTTGATCTGGACTACCGTGCCTCAGCTGGCCACGGCCGTGATTGGCGCACC	NC_002488.13	NC_002488.13	13839	16226	+	AutoIPR: IPR002469:Peptidase S9B,dipeptidylpeptidase IV N-terminal; IPR029058:Alpha/Betahydrolase fold;
long-mer89	NC_002488	15743	15839	GGAAGACTATCTGGACGGCTTGGATTGGCTGGTTGCCCATAAGCAGGGCGACCGGCGTCGCGCTGGTATGTATGGTGGATCTTACGGTGGCTTTATG	NC_002488.13	NC_002488.13	13839	16226	+	AutoIPR: IPR002469:Peptidase S9B,dipeptidylpeptidase IV N-terminal; IPR029058:Alpha/Betahydrolase fold;
long-mer90	NC_002488	15950	15992	CACTCCGGAGTTGGATCCAGACGCGTATCAGCGCTCCTCAGCG	NC_002488.13	NC_002488.13	13839	16226	+	AutoIPR: IPR002469:Peptidase S9B,dipeptidylpeptidase IV N-terminal; IPR029058:Alpha/Betahydrolase fold;
long-mer91	NC_002488	16065	16112	AAAGATTCCGTTGACATGGTACAAAAGCTGATCGAGTTGCGAAAAGAT	NC_002488.13	NC_002488.13	13839	16226	+	AutoIPR: IPR002469:Peptidase S9B,dipeptidylpeptidase IV N-terminal; IPR029058:Alpha/Betahydrolase fold;
long-mer92	NC_002488	16115	16157	CTGGGAGATCGTCCCATATCCTCTGGAGCGCCACAGTTTCACC	NC_002488.13	NC_002488.13	13839	16226	+	AutoIPR: IPR002469:Peptidase S9B,dipeptidylpeptidase IV N-terminal; IPR029058:Alpha/Betahydrolase fold;
long-mer93	NC_002488	16202	16310	GTTCGAAACACAGTTGAAACAGTGAACCTAATCCGTCAGATGCTTTAATTCCGCTGCGGGTTATTGTTGGAGCGCTCCCATGTCTACTCCTTCTTCCGCTCGTACCTTC	NC_002488.14	NC_002488.14	16281	16823	+	
long-mer93	NC_002488	16202	16310	GTTCGAAACACAGTTGAAACAGTGAACCTAATCCGTCAGATGCTTTAATTCCGCTGCGGGTTATTGTTGGAGCGCTCCCATGTCTACTCCTTCTTCCGCTCGTACCTTC	NC_002488.13	NC_002488.13	13839	16226	+	AutoIPR: IPR002469:Peptidase S9B,dipeptidylpeptidase IV N-terminal; IPR029058:Alpha/Betahydrolase fold;
long-mer94	NC_002488	16323	16374	GCTTTCATGTCCCTTGGTTTAGGTGCATTGAGCTTGTTGACCAGTCTGCTGT	NC_002488.14	NC_002488.14	16281	16823	+	
long-mer95	NC_002488	16376	16476	GATCGTCCACCTCGAATTGTTTCCTGATGAGGAGCATGGAACGTTGCAGGGCCTATGGGGTGTTCCTATACCTCCCCGGCTTTCTTGGGTGTTGAGGGATA	NC_002488.14	NC_002488.14	16281	16823	+	
long-mer96	NC_002488	16614	16710	TTTTTACCTTTGATAGGAGTTCTATTCGATACCGTGATGACCTTGCTAACACTGGAGATGATCGTCGCACCAGAAACCACCACATTGCTGCATCAGG	NC_002488.14	NC_002488.14	16281	16823	+	
long-mer97	NC_002488	16712	16778	CCGGTTAACGCTCCTTGGCGTCGGTGTCGTTGTCGCAATCGCCGTAGCGGTATTGAATGGCTGGATG	NC_002488.14	NC_002488.14	16281	16823	+	
long-mer98	NC_002488	16784	16807	GCGCTTTCGGGCACCGGAGATGCG	NC_002488.14	NC_002488.14	16281	16823	+	
long-mer99	NC_002488	16836	16888	AGCCGATACCAGTACAGCCACTGCTTCCGTGTAATTGAACTGTTCTCTCAAAC	NA
long-mer100	NC_002488	16890	16934	GCGCCGCCGCTGTACTGTGATGTCATCCATGTGTTCGCTTGCAGC	NA
long-mer101	NC_002488	16936	17060	TGGGCGAAATGACTGGTGTGACGGCATAATCACCGTCCAGACCGCGGTACATCCCCTCTGTTGTGTGTCTGGTGCGACCGCTTCTTTTCTTTCAATTCAGACTGCCATGAGCGATTTCGACCGCG	NC_002488.15	NC_002488.15	17042	17959	+	AutoIPR: IPR001260:Coproporphyrinogen IIIoxidase, aerobic;
long-mer102	NC_002488	17107	17149	CGAGACCATTGATGGTCAATCACATTTTCACGAAGACCACTGG	NC_002488.15	NC_002488.15	17042	17959	+	AutoIPR: IPR001260:Coproporphyrinogen IIIoxidase, aerobic;
long-mer103	NC_002488	17548	17608	ATACTTCGTACTGCGTCACCGCAATGAAACACGCGGTGTGGGCGGCTTATTCTTTGATGAC	NC_002488.15	NC_002488.15	17042	17959	+	AutoIPR: IPR001260:Coproporphyrinogen IIIoxidase, aerobic;
long-mer104	NC_002488	17632	17674	TTTTGCTTACCAGCGTGCGGTAGGGGATGGCTTCCTCGACGCT	NC_002488.15	NC_002488.15	17042	17959	+	AutoIPR: IPR001260:Coproporphyrinogen IIIoxidase, aerobic;
long-mer105	NC_002488	17896	17959	AGCGCGTTTGGCTGACTATCTGTTGCCACGTGACTGGCTGAATGAAAGTCGCATTTGCGAATGA	NC_002488.15	NC_002488.15	17042	17959	+	AutoIPR: IPR001260:Coproporphyrinogen IIIoxidase, aerobic;
long-mer106	NC_002488	17978	18080	TCCCCTGAGAATGATCGTGATCCTAGCGTCCTCCTTCGCTGATACAGCATCGTCCCTAACCTCATCATCCACAGAGCAAACCATCATCCATTGCCTAGCTAGC	NA
long-mer107	NC_002488	18087	18116	ATGCGCTTCTGGTGAATCCTACACCTGGTG	NA
long-mer108	NC_002488	18122	18256	CGCTGAGGATGTTGCGCGGACCCTCATAAAGCAGGCAGGCAACACTACGGGTTGAGTTGCCAATATTAGTCGAAGTATCAGCTTAAGGCTGATGATGGCACATGGAATCGCTCCTACTTATTTCCCTGCTGATTG	NA
long-mer109	NC_002488	18281	18324	TGCGATGTTATTGCAGGTGCAAGGCTTCAATCAGCACAACGTGG	NA
long-mer110	NC_002488	18372	18500	TCTATGCAACATGATCCGGTGCAATAGTCGTTGCGCTCTGCCCATACAGTGGCTACACGCAATCAGACAGAACATGGTCGATCTGATTACAAAGATCTTCAGGTCGTCATCATCTTGTCTGCACAGATA	NC_002488.16	NC_002488.16	18470	18829	-	
long-mer111	NC_002488	18634	18768	CGTTTAAATGCTTGGGGTAAATCCCGGTGTATCGCCTGCGTTGTTGCACGTGTAGCGCGATGCCTAGGACACGGCTTGATCCATGCTTAATCCTATGGCCTAGGAGATTGCAGTGATTCTTGCTCGGATATTTAA	NC_002488.16	NC_002488.16	18470	18829	-	
long-mer112	NC_002488	18787	18884	ACGTGGAGGTGTGTCGCTGATTATTGGAATGCAAGCGCAACATTGCCAAATCCTTTTTCTTGATAAGCGAAGAATTGCAGCATGCTTATCAGCTACGC	NC_002488.16	NC_002488.16	18470	18829	-	
long-mer113	NC_002488	18915	18991	CAAGGTGCAGTTTTAACGTGACCTGTTGTTGTCTGAATTCTATGTGCGGTTTGAGCGCGTCGTATCGTGCGGTGAGA	NA
long-mer114	NC_002488	18997	19187	GGATGTAGCAATATTCCTCGCTCACCGTTTTGCACGATTGGCACTACCGCTTCATTGAGGCCACCATCTTTTAGTCAATGAAGCGGCTATTGTTGCGTTGCTTTCTGCTGATTCAATTGTTGAGTCAGTGCAACAGCAATCACTCCGCGCTCGAAGTCATGCAGCAGCGCGGTATGAGCGATCTGACCGCG	NC_002488.17	NC_002488.17	19083	19241	-	
long-mer115	NC_002488	19212	19334	GAAAAGATTCCCCAGAACGAGAATTGCCATGGGGACTCACCGCGCGTGCGCAGCACGATGCCGCCTTAGCGGCACACTTTCAGAGATGCAGTGTTGATCGCTGCTCTCAGAAAAAGCGACACT	NC_002488.17	NC_002488.17	19083	19241	-	
long-mer116	NC_002488	19342	19384	AGTGGTGCAGACCACGTCTAGTGGGCAGGCTGGGATGGCGTGT	NA
long-mer117	NC_002488	19405	19449	CGAGCAATAGGGTGCGCTTTTTCAGTGCTAGCGTCATCGTCCCAT	NC_002488.18	NC_002488.18	19416	19691	+	
long-mer118	NC_002488	19494	19596	CTGCTGTTTGCCGATCAAAAAGGGCATGTCACCAGCGATCACATGATGCGTGTGTCATTGTCTCTCTTCAAGGCAGTCGGACACATTGTTGGGCAACGGCAAC	NC_002488.18	NC_002488.18	19416	19691	+	
long-mer119	NC_002488	19598	19688	CTGTGATCACAGGAGCGTATTCCTGTTGACCGGCATCGTTACGGCTCTTCTGGCGTTGCAGGGCGTGGTATGGGTGGCGGAGATTTTTCGC	NC_002488.18	NC_002488.18	19416	19691	+	
long-mer120	NC_002488	19785	19863	CTCGTGTCCCTGTGTGACGCTAGGTTAGGAGCCTTAAAGAGAGTTGTTATTCATCCATGCTGCGTTTTTATCTTGTTGA	NA
long-mer121	NC_002488	19898	19923	TTGAGTGACGGCGTCTGATAGTAAAA	NA
long-mer122	NC_002488	19925	20048	TTGTATGCAACTATCAGTTAGAAGTTGCTTGGGCACATGGCTACGCTGCCTTCTAGCATCTGTCTCGTTTTGTAGGTGGTCTTCAGATCATCCAATCAGTTTTAATGAGCGTTCTGCTGGCAGT	NA
long-mer123	NC_002488	20069	20173	TTGAGTAAAGCATTCATCGTTCGTCTTGAACCGCGCGCTGGTCTTGGTAAATGGATGTTCTACCTAGGGGTTCGGTATTTGATTTTTAGAGTAAAAAATACTGGC	NA
long-mer124	NC_002488	20185	20243	GGTTGGTACTTTTAAGAAGTGCTCCAGCCATAGGAGAGCAATAAGGTGTGCAAGACACC	NC_002488.19	NC_002488.19	20230	20457	+	
long-mer125	NC_002488	20250	20373	TCTATGTGCTGTCGAGTGTGATATGCCTCGTCACTTTGGGTTGCCATTGTGCAGTGATGGTGTGTGTCTTTGCCAAGCTTGCCGTAGAACCATGTCCGGTATTGAAGAGGGGCGCTGGAATGGG	NC_002488.19	NC_002488.19	20230	20457	+	
long-mer126	NC_002488	20375	20487	GTGTGCTGCAATCAGATCATTCCGTCGTTCAGGTAGTTTTGATTGCGACGGAATGCAGCAAACGCTTGGGAAAATTGGTGTAATTGGGATGTGGTATCAGTGATTTTCAATCT	NC_002488.19	NC_002488.19	20230	20457	+	
long-mer127	NC_002488	20489	20596	GGTATTTCGATCTCAATGCTGGTGCGTGCATGACGGAACCAAGGAATCTGTGGTCACGGCGGTAAGCAGCGTTTTCTTTATCCTTTTTTTGTAACAGATGGTTGTGCC	NA
long-mer128	NC_002488	20598	20663	AGGTCTCATTTCCAGGCAATGAGCATTCAAAGTAAGCCGGTTAATTTGAGGCAACAGTGAGGTTTA	NA
long-mer129	NC_002488	20665	20706	AAATGGCAAGGCATTGCCTTTTTCTGTTGAGTGCGATGCGCT	NA
long-mer130	NC_002488	20713	20801	GAAGTATCCAGTGTCAGTCAGGAAGGGGTTGGAAGCCCGAGTTATAGACAACGGTTTTTCAGCGCTAAAAAGGCGTTCTGACGATGATG	NC_002488.20	NC_002488.20	20796	20912	+	
long-mer131	NC_002488	20820	20865	AGTAGTTACACAGACTATTTGTTGTATGAAACGATCATCTTTAAGT	NC_002488.20	NC_002488.20	20796	20912	+	
long-mer132	NC_002488	20935	20991	GCTATAGGCCCTTAATTTTTTTAGGGGCGTCATAGTGATCGCCCCGGATGAATTCTA	NC_002488.22	NC_002488.22	20982	21236	+	
long-mer133	NC_002488	21016	21067	GCGTGACAGTTTTTTCTATTTCCGGCCGGTGTTCTAGTGTGGTGGTTCATGT	NC_002488.22	NC_002488.22	20982	21236	+	
long-mer134	NC_002488	21089	21116	CCCTGGTGTCATACGTCATGAGAGTCTC	NC_002488.22	NC_002488.22	20982	21236	+	
long-mer135	NC_002488	21217	21297	TTTTTTTATTATTCTTTTAGGATAGTAATTTACGACATTATTTTGTTAGGGAAGCGCAAAAATTGCTGCATCTGATATGAG	NC_002488.22	NC_002488.22	20982	21236	+	
long-mer136	NC_002488	21299	21324	TAAATTAAGAAAAAATGATGTTTCAG	NA
long-mer137	NC_002488	21341	21383	TGGGATATCTTGGGACGTTGGGTTTCTTTACGATGGTTTTCAG	NA
long-mer138	NC_002488	21396	21601	AAGTCATTTCTTAATATCTTTTCTGCCTCGTTACTCAAGGGAGCATGTGGACCATATGTTTCTATAGTGAAAAGCATGTTCAATCTCATTCTGGGTCTACTGGATATCGGCATCTTTTAAGAACATCTATTGCAGCAAGCCCCAATGAGTGGGTGGCATAACATCATTTGCTGGCATCGGAATGTATAGATTGGAACAATCTGGAT	NA
long-mer139	NC_002488	21664	21706	TTTTTAGGTGTCGATGACAGAAAAGTTAGTTTAAGAAAGCTGG	NA
long-mer140	NC_002488	21737	21779	GGGTTTTTGATGTTTTGTTAGTTGTAGCGGTCGTTGGTAGAGT	NC_002488.23	NC_002488.23	21732	22826	-	AutoIPR: IPR006219:DHAP synthase, class 1;IPR013785:Aldolase-type TIM barrel;
long-mer141	NC_002488	21795	21831	GGCCTGAGCGAGCTGCTCTAACATTGCGACCGAGGTA	NC_002488.23	NC_002488.23	21732	22826	-	AutoIPR: IPR006219:DHAP synthase, class 1;IPR013785:Aldolase-type TIM barrel;
long-mer142	NC_002488	21893	22026	ATTCTTGCCGACCACCAACAATGTGGCTTTCAATCATGACACCGACGATGCGGCGTTCACCGGCTTCAAGCTGTTCTACGATGTTCTCGATCACCTTGGGTTGATTGTTTGGGTTTTTGCCGCTATTGGCATGG	NC_002488.23	NC_002488.23	21732	22826	-	AutoIPR: IPR006219:DHAP synthase, class 1;IPR013785:Aldolase-type TIM barrel;
long-mer143	NC_002488	22101	22149	GTCGTAATTCGGGACCCTGCCTCCACGTAGAATCACGTGACAATCGGGG	NC_002488.23	NC_002488.23	21732	22826	-	AutoIPR: IPR006219:DHAP synthase, class 1;IPR013785:Aldolase-type TIM barrel;
long-mer144	NC_002488	22224	22266	TTTAATCGCGTCAGCAGCAATTTTCACATCACCACTGGTACTG	NC_002488.23	NC_002488.23	21732	22826	-	AutoIPR: IPR006219:DHAP synthase, class 1;IPR013785:Aldolase-type TIM barrel;
long-mer145	NC_002488	22425	22494	ATTGATATCGCGTAGCAGGTTGCGCGCGATATGCAGGCCCTTATTGATTTGGAAGCTGCCATCAAGATCC	NC_002488.23	NC_002488.23	21732	22826	-	AutoIPR: IPR006219:DHAP synthase, class 1;IPR013785:Aldolase-type TIM barrel;
long-mer146	NC_002488	22503	22545	GACCAATCCTTTCCAACCAATGGTGGTGCGCGGTTTCTGAAAG	NC_002488.23	NC_002488.23	21732	22826	-	AutoIPR: IPR006219:DHAP synthase, class 1;IPR013785:Aldolase-type TIM barrel;
long-mer147	NC_002488	22578	22620	GTACATCTCACGCAATGGGTGTAGACGTTGCGCGTAATCAATG	NC_002488.23	NC_002488.23	21732	22826	-	AutoIPR: IPR006219:DHAP synthase, class 1;IPR013785:Aldolase-type TIM barrel;
long-mer148	NC_002488	22737	22815	CTCATCGCATGGTAGTTGCAATAGGAGCTGGTTAGGAGGTGTCAGTGGTTCAATTTTGCGGATACGGAGGTCGTCGGTA	NC_002488.23	NC_002488.23	21732	22826	-	AutoIPR: IPR006219:DHAP synthase, class 1;IPR013785:Aldolase-type TIM barrel;
long-mer149	NC_002488	22993	23059	ACGTTGCAATTAAAGCGCATGAATTCATTAATAGCACGCTCATACGACATCTACCACTGTTTCATTC	NA
long-mer150	NC_002488	23090	23132	AGAGAATTTGAATTCAAATGATAATCGCTTGGTGCGTATTACT	NA
long-mer151	NC_002488	23134	23176	AGGCCATCAGCATCAGTATCCCGATGCAACAATATGTGTATGA	NA
long-mer152	NC_002488	23230	23281	GGAAGGTAGTAGATCTATGGCTGTTACGATGGTCCTATAAGTCACACGAGTA	NA
long-mer153	NC_002488	23321	23381	GGATGTTCATGTTTTGAATGGTTAAAACGTCCATCTTTAAATGATGGAAGGGACCTTGCAA	NA
long-mer154	NC_002488	23385	23626	GGTCGAATAGAAGAGGCAAAGTCTTTATTAGTTGTTTTCCATCAGTAAATGAAAGGTGTTGATGACCGGATGTGGTCGAATGTCCGTAAGAGCGACTCTATATTTTCATAAAAATATTTTCTCTAATAGCGATCAGAGCAAATGTATTGAGGTAACGGGTTTATTGTTTGAGCAACAATCAATGCTGCAACTCGTCCAAGATCAGATCCCTATACAGCAGGAGTCAGACTGCGCAGCAGCCC	NC_002488.24	NC_002488.24	23446	23643	+	
long-mer155	NC_002488	23632	23674	GTGCTGACCTGAAATGTCGATCAGGTATTGCTCATCAGATTCT	NC_002488.24	NC_002488.24	23446	23643	+	
long-mer156	NC_002488	23721	23764	CCGAGTCATCAATGATGGAAGAAGAACGAAGGAGGTCTCAAAGG	NC_002488.25	NC_002488.25	23732	23968	+	
long-mer157	NC_002488	23766	23911	AAGCTAGGCGGTCTGGATTTAGTGGAAGTGAACCACCAGCACTCGTTCAAGCCCTTGTCTTGGACGGTATCCACGGGCTGTTGCAGCATCATTTAACACTGCATATTGGTTTTTTGGAGTGCTGTGTAGACACGTTTTTATCAATA	NC_002488.25	NC_002488.25	23732	23968	+	
long-mer158	NC_002488	23913	24053	TTGTAATTGCACGTAAAAATTTAATTGATCTGTATTGTGAAATAATTGTGATATAAATCCAATTTTTTCGGGCGTAGTATAGAAAGATGACCCAAAGGAAGTTGACCCCACATGCGCCTGCGTATGGTTTCAGCACGGTGG	NC_002488.25	NC_002488.25	23732	23968	+	
long-mer158	NC_002488	23913	24053	TTGTAATTGCACGTAAAAATTTAATTGATCTGTATTGTGAAATAATTGTGATATAAATCCAATTTTTTCGGGCGTAGTATAGAAAGATGACCCAAAGGAAGTTGACCCCACATGCGCCTGCGTATGGTTTCAGCACGGTGG	NC_002488.26	NC_002488.26	23999	24562	+	AutoIPR: IPR016824:Tfp pilus assembly proteinFimT;
long-mer159	NC_002488	24211	24261	CGTTACTGTGTGTCGCAGTGATGATGGCATCACTTGTCGTACTGGGGGCCC	NC_002488.26	NC_002488.26	23999	24562	+	AutoIPR: IPR016824:Tfp pilus assembly proteinFimT;
long-mer160	NC_002488	24277	24319	CACCGTGGCCAAGGGCAGGAACAACATCATCAGGGTAAACGAT	NC_002488.26	NC_002488.26	23999	24562	+	AutoIPR: IPR016824:Tfp pilus assembly proteinFimT;
long-mer161	NC_002488	24341	24451	CAAGGCAGCCCGAGAATCACCCGTTTAAGCGACCAAATTGTATTCAGCCCGGATGGGCTGGCGCGTGACGTTAGCGGCGCATTGCTGACAGCGCAATTGTCGCTATGTATG	NC_002488.26	NC_002488.26	23999	24562	+	AutoIPR: IPR016824:Tfp pilus assembly proteinFimT;
long-mer162	NC_002488	24455	24481	AACACCCGGATGGCTAACAACCTTCGT	NC_002488.26	NC_002488.26	23999	24562	+	AutoIPR: IPR016824:Tfp pilus assembly proteinFimT;
long-mer163	NC_002488	24508	24594	GATCCGCGTCTCTCCCGGAGCCACAGCCCCATGTACTCAGCCTAACGATGAATAAAACACTGCTATGTCCATCGCAAGTAAAAAAGC	NC_002488.26	NC_002488.26	23999	24562	+	AutoIPR: IPR016824:Tfp pilus assembly proteinFimT;
long-mer163	NC_002488	24508	24594	GATCCGCGTCTCTCCCGGAGCCACAGCCCCATGTACTCAGCCTAACGATGAATAAAACACTGCTATGTCCATCGCAAGTAAAAAAGC	NC_002488.27	NC_002488.27	24572	25048	+	AutoIPR: IPR013362:Pilus modification type IV,PilV;
long-mer164	NC_002488	24596	24707	ATTGCCGGCATTAGTTTGATCGAAGTGTTGATTTCGGTATTTATTCTTGCCGTCGGCATGCTAGGCATTGCGGCAATGCAAGTCATGGCGCTACGCAACAATGATAGTGCCC	NC_002488.27	NC_002488.27	24572	25048	+	AutoIPR: IPR013362:Pilus modification type IV,PilV;
long-mer165	NC_002488	24863	24907	ATAAGCAACCTTAAGGCGGCACTAGGTGATTCTGAACACACCTGT	NC_002488.27	NC_002488.27	24572	25048	+	AutoIPR: IPR013362:Pilus modification type IV,PilV;
long-mer166	NC_002488	24917	24957	TCTTGTGATGCCAATGCATGCACAATCCAGGTGCAATGGGA	NC_002488.27	NC_002488.27	24572	25048	+	AutoIPR: IPR013362:Pilus modification type IV,PilV;
long-mer167	NC_002488	25051	25093	CACCAGTTTGCCCTGAAACGCTTCCAGCGTGGTTTCAATCTGA	NC_002488.28	NC_002488.28	25045	25995	+	
long-mer168	NC_002488	25099	25140	TTGATGATCACATTGCTTCTCGGCCTGCTGGTCGTCCTCGCT	NC_002488.28	NC_002488.28	25045	25995	+	
long-mer169	NC_002488	25212	25254	GGCGCGTGTGGCGTTTGAACTGATGGCACGTGATCTACGCGAG	NC_002488.28	NC_002488.28	25045	25995	+	
long-mer170	NC_002488	25316	25359	CAGAATGGTCGCGTAATTGGAGCGTACCTCTCATCGGTTTTGAT	NC_002488.28	NC_002488.28	25045	25995	+	
long-mer171	NC_002488	25467	25509	GACCCTTTATACGCAAGCCGCTGACTTGCATACCAACGGGATC	NC_002488.28	NC_002488.28	25045	25995	+	
long-mer172	NC_002488	25737	25845	CCTTTTTCAGGAGATTCGCGGCCCGAATGGTGTGAGCGCATTGGGCGAAGTGGCTGAATCTATCAGTGCGATGCAAATTACGTACTTGTTAAGAGGTGCTACAAGTTAT	NC_002488.28	NC_002488.28	25045	25995	+	
long-mer173	NC_002488	26597	26642	ATCGAAATGAAAAAGACTGTGTTTAATGTGGCCTTGAATCGGGCGG	NC_002488.30	NC_002488.30	26603	30295	+	AutoIPR: IPR008707:PilC beta-propeller domain;IPR011047:Quinonprotein alcohol dehydrogenase-likesuperfamily;
long-mer174	NC_002488	27026	27064	GGTGGCTATCGCGTGCGCGACACGACCAACGAGACCATT	NC_002488.30	NC_002488.30	26603	30295	+	AutoIPR: IPR008707:PilC beta-propeller domain;IPR011047:Quinonprotein alcohol dehydrogenase-likesuperfamily;
long-mer175	NC_002488	27405	27477	AACCCGAGGGGCTGATCCAGGCATATTCTGATCGCATTCGGTACAGCGTCTTTGGCTACAAAAATGACCACAG	NC_002488.30	NC_002488.30	26603	30295	+	AutoIPR: IPR008707:PilC beta-propeller domain;IPR011047:Quinonprotein alcohol dehydrogenase-likesuperfamily;
long-mer176	NC_002488	28656	28710	CATGGGAACAGCGTGTTATCACGTTTGCTAATGGCACCACACTGCAAGACTTCAC	NC_002488.30	NC_002488.30	26603	30295	+	AutoIPR: IPR008707:PilC beta-propeller domain;IPR011047:Quinonprotein alcohol dehydrogenase-likesuperfamily;
long-mer177	NC_002488	30616	30664	CTGACAGCAACTCCCCAGGGAGCACAGGCTGGGGATCGCTGTGGCACGC	NC_002488.31	NC_002488.31	30298	30717	+	AutoIPR: IPR002416:Type II secretion systemprotein H;
long-mer178	NC_002488	31024	31054	TATGTGCACGGTTGCGCAGTGCTGTGCTGTG	NA
long-mer179	NC_002488	31062	31107	CAAGAGCCGATTGCTCACAGCATGCGGTGAACGTGTTGCTTCTTTA	NA
long-mer180	NC_002488	31506	31536	CACGTGTCATGGATGTCAGCACGGTGACTGC	NC_002488.32	NC_002488.32	31159	31893	-	AutoIPR: IPR013785:Aldolase-type TIM barrel;IPR014732:Orotidine 5'-phosphate decarboxylase;
long-mer181	NC_002488	31675	31706	GAATTTCAGGTCGACGAAGACGCGTTTGCCAC	NC_002488.32	NC_002488.32	31159	31893	-	AutoIPR: IPR013785:Aldolase-type TIM barrel;IPR014732:Orotidine 5'-phosphate decarboxylase;
long-mer182	NC_002488	31791	31843	CCAATCGGTCGATCCATTCCAATGCTTGCGTCCGACTGGGTACGTCTAGTGCG	NC_002488.32	NC_002488.32	31159	31893	-	AutoIPR: IPR013785:Aldolase-type TIM barrel;IPR014732:Orotidine 5'-phosphate decarboxylase;
long-mer183	NC_002488	31987	32029	ATTAACGTTCAACTGCATTTACAAGGGTATTTTGAATCGGTGG	NA
long-mer184	NC_002488	32127	32151	ATTTTTTTATTGCTTTAGATAGTGC	NA
long-mer185	NC_002488	32153	32207	GTTGTAGCAGCACGTTGTGAGTGTGACTGCTTTTGATTCTGATCGAAAATGAAAT	NA
long-mer186	NC_002488	32242	32271	AAACAGGTCCGCCACAATCGCTGGAAGTCA	NA
long-mer187	NC_002488	32442	32463	CCCCGTGCTCCAGATCATGCTG	NA
long-mer188	NC_002488	32467	32489	AAGAATGACGCTGGTGCAGTGAC	NA
long-mer189	NC_002488	32640	32704	AATATTATGTGCCGATTTAACGGGCGTCACTGCATTCTTGGAGCATCTCAGTTGTTTAGAATGTC	NA
long-mer190	NC_002488	32739	32766	CGCTGAGCAGTGTCGTGGGCAGATTGAG	NA
long-mer191	NC_002488	32787	32822	GGGTACTGTCTACTTTGGCGTCTGACTAAGGGCAAG	NA
long-mer192	NC_002488	32838	32869	GGTTTTTATGGATTTTTATGCCTGTTAAAGAA	NA
long-mer193	NC_002488	32995	33067	TTCGTTTTCAGTGAGTACCCATCGTGCCCTTATTTACAGATGTGGAATTGGTTCCAGGTGATCCCATTCTGAG	NC_002488.33	NC_002488.33	33018	34220	+	AutoIPR: IPR000796:Aspartate/otheraminotransferase; IPR015424:Pyridoxal phosphate-dependenttransferase;
long-mer194	NC_002488	33257	33350	ACAACAATTGTTGTTTGGAGTCGACTCCCCCTTGTTGACGGCTGGCCGTGTGGCGACCTCACAGACTATTGGAGGTTCTGGGGCATTGCGGGTG	NC_002488.33	NC_002488.33	33018	34220	+	AutoIPR: IPR000796:Aspartate/otheraminotransferase; IPR015424:Pyridoxal phosphate-dependenttransferase;
long-mer195	NC_002488	33359	33401	GGTACTGAAGCAGGTGCTACCACATGCCACTGTGGCCATTAGC	NC_002488.33	NC_002488.33	33018	34220	+	AutoIPR: IPR000796:Aspartate/otheraminotransferase; IPR015424:Pyridoxal phosphate-dependenttransferase;
long-mer196	NC_002488	33800	33842	GTCGATCGTTGCTTCCAATACGGAGCAAGCCCAAGCAATCCAG	NC_002488.33	NC_002488.33	33018	34220	+	AutoIPR: IPR000796:Aspartate/otheraminotransferase; IPR015424:Pyridoxal phosphate-dependenttransferase;
long-mer197	NC_002488	33846	33910	CAAGTAAAGCGTATTATCCGTACGATTTATTCCAGTCCGTCGGCACACGGCGCCTACTTGGTCGC	NC_002488.33	NC_002488.33	33018	34220	+	AutoIPR: IPR000796:Aspartate/otheraminotransferase; IPR015424:Pyridoxal phosphate-dependenttransferase;
long-mer198	NC_002488	33926	33983	TCATGAGCTGCGGACGCTGTGGGAGCAGGAGTTAACCCAGATGCGTGAACGTATCCAC	NC_002488.33	NC_002488.33	33018	34220	+	AutoIPR: IPR000796:Aspartate/otheraminotransferase; IPR015424:Pyridoxal phosphate-dependenttransferase;
long-mer199	NC_002488	33994	34036	CGGGTTTGGTTGCTCGATTGACGGCGCTGGGTGCGCCGGAGTT	NC_002488.33	NC_002488.33	33018	34220	+	AutoIPR: IPR000796:Aspartate/otheraminotransferase; IPR015424:Pyridoxal phosphate-dependenttransferase;
long-mer200	NC_002488	34059	34101	GGCATGTTTTCGTATTCGGGGCTGAGCAAGATCCAGGTGGATC	NC_002488.33	NC_002488.33	33018	34220	+	AutoIPR: IPR000796:Aspartate/otheraminotransferase; IPR015424:Pyridoxal phosphate-dependenttransferase;
long-mer201	NC_002488	34169	34211	GCACAAATTGGAATACGTGGCGCAGGCTGTGGTGAAGGTGCAT	NC_002488.33	NC_002488.33	33018	34220	+	AutoIPR: IPR000796:Aspartate/otheraminotransferase; IPR015424:Pyridoxal phosphate-dependenttransferase;
long-mer202	NC_002488	34290	34331	TACATCATGGATGGTGTCTGCTGAAGCGCCATTATCGGTAGG	NA
long-mer203	NC_002488	34339	34381	ATCAATGTCGTGGTTTTGTATCGTTGGCAACATCGTTCATTTG	NA
long-mer204	NC_002488	34872	34910	CCGCGAAGATGTGGCCGCGCAAGTACCCGACAGCATCAA	NA
long-mer205	NC_002488	35907	35930	TTTATTGCCGTGCGTCTTTTGACA	NA
long-mer206	NC_002488	36072	36136	AGCGGTGACTGGCTGTTGTCCCACTACTGTACTGTGGGGTGTGCTGGATTCCGCTGTATCGATGG	NA
long-mer207	NC_002488	36158	36214	CTGGTGAGCGATGACTCATACGGTCGACGTGTGATCTTTACGTGCAGCGGTGTTGGG	NA
long-mer208	NC_002488	36230	36255	GTTATGGCCAGTTCTATGCAACGGTG	NA
long-mer209	NC_002488	36325	36372	GATTGCAGTAATAGAGTTGCGCTAGCAATTGGTCTGTTTGAGAGCGGC	NA
long-mer210	NC_002488	36441	36506	CGCTGATGATGTGTTGTGACACGGTAAGGAGTAGTGATGACACTGACGGCTATTCAACTAATCGGC	NC_002488.35	NC_002488.35	36477	37736	+	AutoIPR: IPR009978:Protein of unknown functionDUF1504;
long-mer211	NC_002488	36553	36626	TCTTTGAGCGTTTGAGCCATAGCCATCCGACACATGCTGGGTTGTGGCATTTACTCGGTGAAGTTGAGGTGGTG	NC_002488.35	NC_002488.35	36477	37736	+	AutoIPR: IPR009978:Protein of unknown functionDUF1504;
long-mer212	NC_002488	36783	36825	TTGGCTGGGGTGCATCTGTTGACGCGGTGGGTGCCGCTGCCAG	NC_002488.35	NC_002488.35	36477	37736	+	AutoIPR: IPR009978:Protein of unknown functionDUF1504;
long-mer213	NC_002488	36972	37013	ACGCTCGGGGTACTGTTGGTCAATATTTCTATTGGTGGCACC	NC_002488.35	NC_002488.35	36477	37736	+	AutoIPR: IPR009978:Protein of unknown functionDUF1504;
long-mer214	NC_002488	37182	37212	CAAGGCGATACCGCAGGTGAGGCGGTGCCGG	NC_002488.35	NC_002488.35	36477	37736	+	AutoIPR: IPR009978:Protein of unknown functionDUF1504;
long-mer215	NC_002488	37358	37400	GGGGCTTTTGGTTGCATTGTTTTTGGCAGGACTGGTGATATTG	NC_002488.35	NC_002488.35	36477	37736	+	AutoIPR: IPR009978:Protein of unknown functionDUF1504;
long-mer216	NC_002488	37496	37585	CAATGCAGCGCTGACGTATCTCGGTTCTTTGGTCGCAGGGCTTTCCGATGGGTTCAAATACGCGTTGGTTGCTGGTGCGGTCACAGGGGG	NC_002488.35	NC_002488.35	36477	37736	+	AutoIPR: IPR009978:Protein of unknown functionDUF1504;
long-mer217	NC_002488	37983	38004	TGGCGTTGCTGGATGGTCTAGC	NC_002488.36	NC_002488.36	37919	38800	+	AutoIPR: IPR007473:Ribosomal RNA large subunitmethyltransferase J;IPR029063:S-adenosyl-L-methionine-dependentmethyltransferase;
long-mer218	NC_002488	38062	38099	GCTTTCTGCCGGGGAGGGTCGCAATACCAGGGAGGCTG	NC_002488.36	NC_002488.36	37919	38800	+	AutoIPR: IPR007473:Ribosomal RNA large subunitmethyltransferase J;IPR029063:S-adenosyl-L-methionine-dependentmethyltransferase;
long-mer219	NC_002488	38191	38224	GACACGGGCTGCAAGCACTCCTCTGCATATCAGC	NC_002488.36	NC_002488.36	37919	38800	+	AutoIPR: IPR007473:Ribosomal RNA large subunitmethyltransferase J;IPR029063:S-adenosyl-L-methionine-dependentmethyltransferase;
long-mer220	NC_002488	38737	38768	GAAAACCCAACTTGGCGAATCCGGCGCACGTA	NC_002488.36	NC_002488.36	37919	38800	+	AutoIPR: IPR007473:Ribosomal RNA large subunitmethyltransferase J;IPR029063:S-adenosyl-L-methionine-dependentmethyltransferase;
long-mer221	NC_002488	38945	38973	ATATCGCCCTAAGAATAGGCGGTTTTTTT	NA
long-mer222	NC_002488	38987	39022	GCATTTCTTGTTTTGTGTCTCGATGGCACACTTTTT	NA
long-mer223	NC_002488	39083	39125	TGATGGTTGAGTTTAGGAGCCATTGTGTTTGAGGTGTTTACTA	NA
long-mer224	NC_002488	39141	39320	TAGCTTCATCAGGTCACTTTAAGTCGACATTGCGCAAGTACTCTCTTTAAATGGATCGATTGATGATTTTTTTCATTCGGAGTGTCCTGTAGTTGAGGTATTTCCTGTCCGGATCAATCAGTGACACAAAATACATAATAAGTTTTAACGATAGCTCAAGATTGCAATGTGGATATGTTC	NA
long-mer225	NC_002488	39339	39464	TGTGGTGATGCCAGAATCTGGACATTATTTCTGGTCACTATTTAAAAGAAGATAACGTCATGTCCGTCCGCAATCGTATGCCACCTTGGCATGAGAACTTTAAGCTGCCGAATGGTCATGTGTTGC	NC_002488.37	NC_002488.37	39398	39937	+	AutoIPR: IPR016181:Acyl-CoA N-acyltransferase;
long-mer226	NC_002488	39618	39640	TCGTGCTGGTCGCAGCCGAGCCG	NC_002488.37	NC_002488.37	39398	39937	+	AutoIPR: IPR016181:Acyl-CoA N-acyltransferase;
long-mer227	NC_002488	39698	39811	TCGCGTCATGCTGAGTACATTGTTCTGGTCAGCAGTTTCGTGAGTGGCCAGGGGTTGGGTCGACAGTTGCTGCGTAAATTGGTGAAGTGGGCACGTGGCAAGTATCTCGATCAT	NC_002488.37	NC_002488.37	39398	39937	+	AutoIPR: IPR016181:Acyl-CoA N-acyltransferase;
long-mer228	NC_002488	40088	40157	GGCGCTTGCTTGGCATATCGCCTGTGCTGCTGAGGCACACAGAGGACCGTTGCTGTTGGTCACGCATGAC	NC_002488.38	NC_002488.38	40005	43586	+	AutoIPR: IPR004576:Transcription-repaircoupling factor; IPR014001:Helicase superfamily 1/2,ATP-binding domain; IPR027417:P-loop containingnucleoside triphosphate hydrolase;
long-mer229	NC_002488	40253	40295	TCCTTACGACCAATTCAGCCCGGATCCGAATATTGTCAGCCAG	NC_002488.38	NC_002488.38	40005	43586	+	AutoIPR: IPR004576:Transcription-repaircoupling factor; IPR014001:Helicase superfamily 1/2,ATP-binding domain; IPR027417:P-loop containingnucleoside triphosphate hydrolase;
long-mer230	NC_002488	40416	40455	AAGGTGGGGCAACGCTTGGTTCTGGATGCTGAGAAGCAGC	NC_002488.38	NC_002488.38	40005	43586	+	AutoIPR: IPR004576:Transcription-repaircoupling factor; IPR014001:Helicase superfamily 1/2,ATP-binding domain; IPR027417:P-loop containingnucleoside triphosphate hydrolase;
long-mer231	NC_002488	40646	40697	TGTCGTTCATATGCTGCCCGGTCGCGAAGTGCCGTTGGATCCTGCGGTGCTT	NC_002488.38	NC_002488.38	40005	43586	+	AutoIPR: IPR004576:Transcription-repaircoupling factor; IPR014001:Helicase superfamily 1/2,ATP-binding domain; IPR027417:P-loop containingnucleoside triphosphate hydrolase;
long-mer232	NC_002488	40854	40966	ACGCTTTTTGATTATTTGAGTTCGGATGTATTGGTGTTAACAGCACTGGGGGTCTCTAACGCTGCCGATGCGTTCTGGGCGCAGACGATGCAGCGTTATGAGCAACGTTGCCA	NC_002488.38	NC_002488.38	40005	43586	+	AutoIPR: IPR004576:Transcription-repaircoupling factor; IPR014001:Helicase superfamily 1/2,ATP-binding domain; IPR027417:P-loop containingnucleoside triphosphate hydrolase;
long-mer233	NC_002488	41065	41219	CGGTCGAACATGCGCATATCGATAAAGCAGAGGCATTGGATGAACAGCCATTGCCGGTGGCGACTAAGGATGCTTCCGTTGGACAGGCACTGAGAGCTTTCCTTGCTGATTACGCTGGCCGTGTGTTGATTGCCGCTACGTCGCCTGGTCGTCGT	NC_002488.38	NC_002488.38	40005	43586	+	AutoIPR: IPR004576:Transcription-repaircoupling factor; IPR014001:Helicase superfamily 1/2,ATP-binding domain; IPR027417:P-loop containingnucleoside triphosphate hydrolase;
long-mer234	NC_002488	41303	41379	CGAAGTGCGTGATCTGAGGGAAGCCAATCGCGATAGTGGCAATGGCGTGTCAGGTGCGAATGATGCGGCTGCTTTTC	NC_002488.38	NC_002488.38	40005	43586	+	AutoIPR: IPR004576:Transcription-repaircoupling factor; IPR014001:Helicase superfamily 1/2,ATP-binding domain; IPR027417:P-loop containingnucleoside triphosphate hydrolase;
long-mer235	NC_002488	41480	41522	TACCGAACGTCAATTGTTCCCGGAGCGGGTTAATCCGGTGCGC	NC_002488.38	NC_002488.38	40005	43586	+	AutoIPR: IPR004576:Transcription-repaircoupling factor; IPR014001:Helicase superfamily 1/2,ATP-binding domain; IPR027417:P-loop containingnucleoside triphosphate hydrolase;
long-mer236	NC_002488	41528	41615	TCGGCGTGTTGGGCGTGAGCCAGAGGCAATTATTCGTGATCTGGGTGAGTTGTCCGAGGGTGCGCCCATCGTGCACGAGGACCACGGG	NC_002488.38	NC_002488.38	40005	43586	+	AutoIPR: IPR004576:Transcription-repaircoupling factor; IPR014001:Helicase superfamily 1/2,ATP-binding domain; IPR027417:P-loop containingnucleoside triphosphate hydrolase;
long-mer237	NC_002488	41912	41954	GATGTATGAACCTTTTGCAGCAGGTTTCCCATTCGAAGAGACT	NC_002488.38	NC_002488.38	40005	43586	+	AutoIPR: IPR004576:Transcription-repaircoupling factor; IPR014001:Helicase superfamily 1/2,ATP-binding domain; IPR027417:P-loop containingnucleoside triphosphate hydrolase;
long-mer238	NC_002488	42257	42329	CATGGATGTCATTGTCGGCACCCATCGGCTGTTGCAACCGGACGTCAAGTTCAAAGACTTGGGTTTAGTCATT	NC_002488.38	NC_002488.38	40005	43586	+	AutoIPR: IPR004576:Transcription-repaircoupling factor; IPR014001:Helicase superfamily 1/2,ATP-binding domain; IPR027417:P-loop containingnucleoside triphosphate hydrolase;
long-mer239	NC_002488	42665	42770	TATTGCCCACGGCCAGATGCCTGAACGCGAGTTAGAGCGTGTCATGCTGGATTTCCAGAAGCAGCACTTCAATGTGTTGCTGTCGACGACGATTATCGAATCCGGT	NC_002488.38	NC_002488.38	40005	43586	+	AutoIPR: IPR004576:Transcription-repaircoupling factor; IPR014001:Helicase superfamily 1/2,ATP-binding domain; IPR027417:P-loop containingnucleoside triphosphate hydrolase;
long-mer240	NC_002488	42986	43082	GACCCATGATCTGGAAATACGCGGCGCTGGTGAGTTGCTCGGTGAGGATCAAAGCGGGCAGATGGCCGAGGTCGGCTTCAGCTTATATACCGAGTTG	NC_002488.38	NC_002488.38	40005	43586	+	AutoIPR: IPR004576:Transcription-repaircoupling factor; IPR014001:Helicase superfamily 1/2,ATP-binding domain; IPR027417:P-loop containingnucleoside triphosphate hydrolase;
long-mer241	NC_002488	43098	43176	CGCAGCATCAAGCAAGGTAAACTGCCAGATCTTGATGCAGGTCAGGAAGAACGTGGCACGGAGGTGGATTTGCACATAC	NC_002488.38	NC_002488.38	40005	43586	+	AutoIPR: IPR004576:Transcription-repaircoupling factor; IPR014001:Helicase superfamily 1/2,ATP-binding domain; IPR027417:P-loop containingnucleoside triphosphate hydrolase;
long-mer242	NC_002488	43206	43236	GATGTGCATACCCGTTTGACATTCTACAAAC	NC_002488.38	NC_002488.38	40005	43586	+	AutoIPR: IPR004576:Transcription-repaircoupling factor; IPR014001:Helicase superfamily 1/2,ATP-binding domain; IPR027417:P-loop containingnucleoside triphosphate hydrolase;
long-mer243	NC_002488	43277	43352	GAATGTGGAAATGATTGACCGTTTTGGTGTGCTTCCAGACGCTGCTAAACATCTGTTTGCAATCGCTGAGTTGAAG	NC_002488.38	NC_002488.38	40005	43586	+	AutoIPR: IPR004576:Transcription-repaircoupling factor; IPR014001:Helicase superfamily 1/2,ATP-binding domain; IPR027417:P-loop containingnucleoside triphosphate hydrolase;
long-mer244	NC_002488	43394	43469	GGAAAATGGTGGCCGTATCATGTTTGGAGCCAAACCCATCATTGATCCTATGGCGGTGATCCAGCTCGTCCAAAAG	NC_002488.38	NC_002488.38	40005	43586	+	AutoIPR: IPR004576:Transcription-repaircoupling factor; IPR014001:Helicase superfamily 1/2,ATP-binding domain; IPR027417:P-loop containingnucleoside triphosphate hydrolase;
long-mer245	NC_002488	43523	43589	TTTGCCGGAACCGGCCGATCGCTTCAACGCTGCACGAGGGTTGCTGGCTGCGTTGACACCTTAATGT	NC_002488.38	NC_002488.38	40005	43586	+	AutoIPR: IPR004576:Transcription-repaircoupling factor; IPR014001:Helicase superfamily 1/2,ATP-binding domain; IPR027417:P-loop containingnucleoside triphosphate hydrolase;
long-mer246	NC_002488	43606	43648	GGCAACCGGAAGACTAAAGAGCAACTGTATCCGGGAGCGATTG	NA
long-mer247	NC_002488	43685	43734	AAAAAACTGTGATTGTAGAATGAGGGGTGTCGTGTCTCTTATCGGTCTTG	NA
long-mer248	NC_002488	43747	43789	GTGATGAAATATCTAGAAGCATCGAGCTTTATATGAAGATTGT	NA
long-mer249	NC_002488	43805	43850	CCATCGCTAAATACAGCGATGACCGGCGGCGTATTGCGCATGACAC	NA
long-mer250	NC_002488	43862	43904	ATATGCAGGTGTGCTGCGAAGATGCTTGAATGCTTGATCCGAT	NA
long-mer251	NC_002488	43995	44037	GCATAGGAAGCATTCACGTTGTATAGATACCATCGGTGCTTCC	NA
long-mer252	NC_002488	44062	44125	GATGTATCGTTAGAGGACAGCGCCGCATCATCTATCAGCAGATTTCGAACCTACATACCTTGGC	NA
long-mer253	NC_002488	44151	44193	GCGCAGACTCGCCGCCTTGAGGCTTTTAGGGTATTGAGTGCCC	NA
long-mer254	NC_002488	44229	44256	ACATGGTCCTAATTTGAATTTGCTTGGT	NC_002488.39	NC_002488.39	44209	44655	+	AutoIPR: IPR001874:Dehydroquinase, class II;
long-mer255	NC_002488	44259	44301	CCGTGAACCTGAGATCTACGGTCGTATCACGTTGCCGCAGATT	NC_002488.39	NC_002488.39	44209	44655	+	AutoIPR: IPR001874:Dehydroquinase, class II;
long-mer256	NC_002488	44304	44379	TGCGGCCTTAGCCGAACGCGCCACGGCTGCTGGTCACGGACTGAGTAGTTTGCAGTCGAATGCCGAGCATGTGTTG	NC_002488.39	NC_002488.39	44209	44655	+	AutoIPR: IPR001874:Dehydroquinase, class II;
long-mer257	NC_002488	44445	44487	TACCCATACCTCAGTGGCGTTACGTGATGCGCTGCTTGCAGTA	NC_002488.39	NC_002488.39	44209	44655	+	AutoIPR: IPR001874:Dehydroquinase, class II;
long-mer258	NC_002488	44503	44592	GAAATTCACCTTTCTAACCCGTATACACGTGAGCCGTTCCGTCATCACAGCTATCTGGCTGACAAAGCATTGGGCGTGGTGTGTGGTTTT	NC_002488.39	NC_002488.39	44209	44655	+	AutoIPR: IPR001874:Dehydroquinase, class II;
long-mer259	NC_002488	44891	44933	GGCACCGGCGATGCCGATGATGTCGCCCACAGATGCTTCTACC	NC_002488.40	NC_002488.40	44718	45203	+	AutoIPR: IPR000089:Biotin/lipoyl attachment;IPR001249:Acetyl-CoA biotin carboxyl carrier;
long-mer260	NC_002488	45126	45156	GCCGGCACGATCGTGGCGATTCTTGGCGAGA	NC_002488.40	NC_002488.40	44718	45203	+	AutoIPR: IPR000089:Biotin/lipoyl attachment;IPR001249:Acetyl-CoA biotin carboxyl carrier;
long-mer261	NC_002488	45188	45227	GTTTGTGATCCGCTGAGCCATCCACCAGGCGTTGGCCGTT	NC_002488.40	NC_002488.40	44718	45203	+	AutoIPR: IPR000089:Biotin/lipoyl attachment;IPR001249:Acetyl-CoA biotin carboxyl carrier;
long-mer262	NC_002488	45354	45392	CACTCTACCGTTGATCGCAATCTGAAGCATGTCGCGATG	NC_002488.41	NC_002488.41	45261	46628	+	AutoIPR: IPR004549:Acetyl-CoA carboxylase,biotin carboxylase; IPR006284:Glutathione synthetase,prokaryotic;
long-mer263	NC_002488	45396	45424	GATGAGTCGGTGTGCATTGGCTCTGCACC	NC_002488.41	NC_002488.41	45261	46628	+	AutoIPR: IPR004549:Acetyl-CoA carboxylase,biotin carboxylase; IPR006284:Glutathione synthetase,prokaryotic;
long-mer264	NC_002488	45446	45488	TATCCCGGCGCTGATTGCCGCTGCTGAGGTCACGGATGCTCAG	NC_002488.41	NC_002488.41	45261	46628	+	AutoIPR: IPR004549:Acetyl-CoA carboxylase,biotin carboxylase; IPR006284:Glutathione synthetase,prokaryotic;
long-mer265	NC_002488	45596	45638	AATGGGCGACAAGGTGCAGGCGATCCATGCGATGAAAGCGGCT	NC_002488.41	NC_002488.41	45261	46628	+	AutoIPR: IPR004549:Acetyl-CoA carboxylase,biotin carboxylase; IPR006284:Glutathione synthetase,prokaryotic;
long-mer266	NC_002488	45747	45841	GGCGGCGGTGGACGTGGGATGCGTGTGGTACATACCGAGGTCGGTTTAAAGGCGGCTATCGAGACCACGCAGTCTGAAGCTAAAGCCGCTTTTGG	NC_002488.41	NC_002488.41	45261	46628	+	AutoIPR: IPR004549:Acetyl-CoA carboxylase,biotin carboxylase; IPR006284:Glutathione synthetase,prokaryotic;
long-mer267	NC_002488	45993	46035	GCACCCGGTATCACTGAGGCGTTGCGCAATGAAATCGGTCAAG	NC_002488.41	NC_002488.41	45261	46628	+	AutoIPR: IPR004549:Acetyl-CoA carboxylase,biotin carboxylase; IPR006284:Glutathione synthetase,prokaryotic;
long-mer268	NC_002488	46469	46511	TTTGGCGCTGAGCGAAATGGTTGTGGATGGGATCAAGACCAAT	NC_002488.41	NC_002488.41	45261	46628	+	AutoIPR: IPR004549:Acetyl-CoA carboxylase,biotin carboxylase; IPR006284:Glutathione synthetase,prokaryotic;
long-mer269	NC_002488	46633	46680	CAGCGGTGATCGCGCGGGATGTACCCAGCAGAAATTCGATGCGGAAAC	NA
long-mer270	NC_002488	46684	46821	CTTTAGAATGAATGGAGCACTCTCCCAACGTCGATACGATGTTGGGGGAGACAAAGTCCATGACGTCGGTATGCACTGTTGCAGTGAGATATGAGAGGCACAGCGCAGTGGTGATGCCTGTCTATACCACGCTGAGTT	NC_002488.42	NC_002488.42	46805	48991	-	AutoIPR: IPR000212:DNA helicase, UvrD/REP type;IPR027417:P-loop containing nucleoside triphosphatehydrolase;
long-mer271	NC_002488	46829	46875	TGCCATGACCAACCATTTTGTGCCGACGTCATCGAATTTGATTTGTA	NC_002488.42	NC_002488.42	46805	48991	-	AutoIPR: IPR000212:DNA helicase, UvrD/REP type;IPR027417:P-loop containing nucleoside triphosphatehydrolase;
long-mer272	NC_002488	46889	46931	GCCGCTGCCTTCGTAGTCGACGACCACGCCGCACCCAAATGTA	NC_002488.42	NC_002488.42	46805	48991	-	AutoIPR: IPR000212:DNA helicase, UvrD/REP type;IPR027417:P-loop containing nucleoside triphosphatehydrolase;
long-mer273	NC_002488	46973	47057	GCGTTCATCATGGGCTGGACGCTGCACTGCTCCTAATGGGGTCTGGCGTGAGACTTGTATGGTAGGGCGTACTTCATGCAATAGA	NC_002488.42	NC_002488.42	46805	48991	-	AutoIPR: IPR000212:DNA helicase, UvrD/REP type;IPR027417:P-loop containing nucleoside triphosphatehydrolase;
long-mer274	NC_002488	47121	47149	CGTGCTTCGGCATAGCTGAGGATGAGTTT	NC_002488.42	NC_002488.42	46805	48991	-	AutoIPR: IPR000212:DNA helicase, UvrD/REP type;IPR027417:P-loop containing nucleoside triphosphatehydrolase;
long-mer275	NC_002488	47246	47275	TTCCAAGCCCACCAAGAAGACCAGGGGGAA	NC_002488.42	NC_002488.42	46805	48991	-	AutoIPR: IPR000212:DNA helicase, UvrD/REP type;IPR027417:P-loop containing nucleoside triphosphatehydrolase;
long-mer276	NC_002488	47300	47362	GGTCATCAGTTGTACGCCTTCCTCCCCGGCCTGGACTTGACCATCGCCACTTTCCAGGCATGT	NC_002488.42	NC_002488.42	46805	48991	-	AutoIPR: IPR000212:DNA helicase, UvrD/REP type;IPR027417:P-loop containing nucleoside triphosphatehydrolase;
long-mer277	NC_002488	47364	47402	TAGGATAGGAACGCGTCCAATTCGGTCATGATGGGCGTG	NC_002488.42	NC_002488.42	46805	48991	-	AutoIPR: IPR000212:DNA helicase, UvrD/REP type;IPR027417:P-loop containing nucleoside triphosphatehydrolase;
long-mer278	NC_002488	47494	47592	GCGCTTCTTTCTTCCAGTGCTCGCGTAACTCCGAACGCAGCAGCATATGGTCAATCCGTTCGGCTAAACCCATCTGGCTGGTTTCCACCGCAAGTTGTT	NC_002488.42	NC_002488.42	46805	48991	-	AutoIPR: IPR000212:DNA helicase, UvrD/REP type;IPR027417:P-loop containing nucleoside triphosphatehydrolase;
long-mer279	NC_002488	48400	48442	GTGCCCGCAGCAGCAGTTCCGCAAAATCGACCAAACCAGCGCG	NC_002488.42	NC_002488.42	46805	48991	-	AutoIPR: IPR000212:DNA helicase, UvrD/REP type;IPR027417:P-loop containing nucleoside triphosphatehydrolase;
long-mer280	NC_002488	48707	48749	ATGCGCCAGGCTATGGAAGGTTCCGATCCACATGCCGCGTTTG	NC_002488.42	NC_002488.42	46805	48991	-	AutoIPR: IPR000212:DNA helicase, UvrD/REP type;IPR027417:P-loop containing nucleoside triphosphatehydrolase;
long-mer281	NC_002488	48823	48846	TGCTGTGGGTGGGTACTCCATGTA	NC_002488.42	NC_002488.42	46805	48991	-	AutoIPR: IPR000212:DNA helicase, UvrD/REP type;IPR027417:P-loop containing nucleoside triphosphatehydrolase;
long-mer282	NC_002488	48992	49050	GCAATGATTCTACGTGGTGGCGGGATGATCTTCATGCTAAGTGTCTGGGCATTTGGGGG	NA
long-mer283	NC_002488	49054	49078	ATTGAGGAGAGTCATGCTGGAACTA	NA
long-mer284	NC_002488	49125	49147	TGGAATGGTAATGCCTTCTGCGT	NA
long-mer285	NC_002488	49170	49200	AAATGAATAACCCAGCGCACATTCAGAACAC	NA
long-mer286	NC_002488	49210	49237	AATAAAGGGATTGGGGTGGCCTATCAGT	NA
long-mer287	NC_002488	49387	49429	CGTTTCTGTGATCGGTGAATTGATTTGGAAAGGTTGGAAATCA	NA
long-mer288	NC_002488	49752	49781	AGATTGTCTTTAGTGATTGAAATGGTAGGC	NC_002488.43	NC_002488.43	49433	49921	-	
long-mer289	NC_002488	49783	49972	TGCTTTGTTTCGTGTTTCCGATGACGAAGACTGCTGAGGGTGAGTGATGCTTAAAGCAAGCGCGTGATTGGGTAAGTAGATATCGCTTGAAGATATCTATGTGATCCGTAGAGAGGGTTGCCACACAAGTCAGTGGCACTGTATGAGTAAGCTCCGTCAATGCGCATCGCTGACATGAGAAATGCGATGT	NC_002488.43	NC_002488.43	49433	49921	-	
long-mer290	NC_002488	49977	50024	GGATGAGATACGTGTGATGTGCGCGTGCGATTGGATAGGAATGCCATG	NA
long-mer291	NC_002488	50030	50203	TGTCATGGATGATTCCGGTGTCATGGTGATCGTGGTGTGGGACGATTTTATTAAATAGTAAATTTAATCAATGAATTAAAAAACATGATGCGTGTGATAATCTATTGATGGATAAGGTATTTGTGATTCCCTATCATGTTCTCCAAGAGGAGCGCTCAGATTGGAGTGAAGTTT	NA
long-mer292	NC_002488	50205	50354	TATTGCTTGATTCAGTGGGAATCAATATTTCCATCTTTCAAATTCTGGATAAACCGTTATTTTTATTTCTGGTATATCAATGGTTTCTAGTACTTCATGATCTTTACATAGCGTTTTTCTGATGTTATGAGTATCGAGGTGTATACACCT	NA
long-mer293	NC_002488	50380	50408	AGTGCTTGTGCAGGTAATACGTGTTCGAT	NA
long-mer294	NC_002488	50419	50485	ACATCATCCAGGTATATTTTTTCAGATGTTTTGATAGGGTGTGTAAATAAAAATAATTTAAATGAAT	NA
long-mer295	NC_002488	50490	50517	AATGAGGGGCGATGTATCATCATTCGCG	NA
long-mer296	NC_002488	50655	50697	GTTCGAAGATCCGCAGATTGAAGCGCTGTTCAATCAGGCAAAC	NC_002488.44	NC_002488.44	50551	51744	+	AutoIPR: IPR000951:Phthalate dioxygenasereductase; IPR000971:Globin; IPR001221:Phenol hydroxylasereductase; IPR009050:Globin-like;
long-mer297	NC_002488	50779	50821	GCATCAGCGATTGAAAGAATCGCACAAAAGCATGTTGGTTATG	NC_002488.44	NC_002488.44	50551	51744	+	AutoIPR: IPR000951:Phthalate dioxygenasereductase; IPR000971:Globin; IPR001221:Phenol hydroxylasereductase; IPR009050:Globin-like;
long-mer298	NC_002488	51184	51216	TCCTGTGGTCCCAATAGCGACCATTATCGGATT	NC_002488.44	NC_002488.44	50551	51744	+	AutoIPR: IPR000951:Phthalate dioxygenasereductase; IPR000971:Globin; IPR001221:Phenol hydroxylasereductase; IPR009050:Globin-like;
long-mer299	NC_002488	51520	51562	ACGACGTTCTATACACAACGTCGTGAAGCCGATGATGCGGAAG	NC_002488.44	NC_002488.44	50551	51744	+	AutoIPR: IPR000951:Phthalate dioxygenasereductase; IPR000971:Globin; IPR001221:Phenol hydroxylasereductase; IPR009050:Globin-like;
long-mer300	NC_002488	51671	51713	TCGGTGCTGGTGTGCCAGCAGTACAGGTTCATTATGAATTTTT	NC_002488.44	NC_002488.44	50551	51744	+	AutoIPR: IPR000951:Phthalate dioxygenasereductase; IPR000971:Globin; IPR001221:Phenol hydroxylasereductase; IPR009050:Globin-like;
long-mer301	NC_002488	51822	51864	AAAAAATTCCATTGTTGTCGTAGATATGCAAGATGAAGCTGAT	NA
long-mer302	NC_002488	51925	52064	TCGACGAAGAAGTATTTAATATCGCAGCGTGTAAAACCATGTTGGATTGGTTCTGAGTGACGGTCATCGTATTGATGATGAGGATGTATAGTGCTTCAGAGTTTTGATTTGTACATTCGTCAGGTTTATTTGGTGTGCCG	NA
long-mer303	NC_002488	52086	52128	TCAAACGGCATCACCTTGTTGACTAACCGATGTGCTCTCATTG	NA
long-mer304	NC_002488	52188	52230	AGGGGAGGTAGTATGCAGATATGATTGCAACAAAACATTGTTG	NA
long-mer305	NC_002488	52331	52359	GTTCCTGCATTACATTTTTTGGAAGAGGA	NA
long-mer306	NC_002488	52414	52444	TTTATAGCAAGTCAAGACAATGAGGGGAGCA	NA
long-mer307	NC_002488	52481	52523	GAACCTCGGCGGAAACATTCTATTTTTTTGAAAAACTCTCCAC	NC_002488.45	NC_002488.45	52471	52626	+	
long-mer308	NC_002488	52528	52567	TTTTCATTAGAAGAAAATATCAAAGAAACGTTGAAGAGTG	NC_002488.45	NC_002488.45	52471	52626	+	
long-mer309	NC_002488	52583	52625	CACTGGGTGAATGTGCATTTTTCATTGAGCGCGTTGTCTTGTA	NC_002488.45	NC_002488.45	52471	52626	+	
long-mer310	NC_002488	52764	52860	GTCAATGAAAATAAATTATGGCATATTGATTCAATGGATAGATATAAACGGCATTGAGGTTAATTAGTAGGAAGTGTTCTCAGTATTATATTTAAGC	NA
long-mer311	NC_002488	52881	52911	ACGGATCAAGCTCATGAGTGTTGTTATCTGT	NC_002488.46	NC_002488.46	52894	53124	+	
long-mer312	NC_002488	53036	53143	GTTATCTGTTATCTATGTCTTGGGGTAGCGATAAGGGGGTAAGAGAGACAGTCTTACTATTGCGTGTTCCGCGTAATGAAACACCGTAAAAAAGAGATCTGCAGTTTG	NC_002488.46	NC_002488.46	52894	53124	+	
long-mer313	NC_002488	53150	53175	TCTATAGGCAGTGTTTGACTACATCG	NA
long-mer314	NC_002488	53235	53361	TACATCAATATGATTGATTGATATGCGATGCAATAGAAACGCTTGCATACTGACTTGAAGTTCCCATCTCAAAGTTCGCCGTGGCCAGCTAGCATCGCGTCATAAGACGATTGGCTATCTGTATAGG	NA
long-mer315	NC_002488	53829	53871	GTTGCAGGAATTGGCTGCAGTTCGCAGGTTATCTCCTGTTGTT	NC_002488.47	NC_002488.47	53632	53907	+	
long-mer316	NC_002488	53949	53991	GTCTTACGTAACTCCCGTGGTGACGGTGCACCCGATGTGATAC	NC_002488.48	NC_002488.48	53904	54686	+	AutoIPR: IPR004569:Pyridoxal phosphate (activevitamin B6) biosynthesis PdxJ; IPR013785:Aldolase-typeTIM barrel;
long-mer317	NC_002488	54080	54114	GATCGGGTTATCGGCTTTGACTCGTGCACGCGGTG	NC_002488.48	NC_002488.48	53904	54686	+	AutoIPR: IPR004569:Pyridoxal phosphate (activevitamin B6) biosynthesis PdxJ; IPR013785:Aldolase-typeTIM barrel;
long-mer318	NC_002488	54600	54686	GAGGCGTTATATGAGGGATTAGTGCCAACAGTGCGCCGTTACTTGGATATTCTAGATTCGGTCAATCCTGCTGTTTCTATGCGTTGA	NC_002488.48	NC_002488.48	53904	54686	+	AutoIPR: IPR004569:Pyridoxal phosphate (activevitamin B6) biosynthesis PdxJ; IPR013785:Aldolase-typeTIM barrel;
long-mer319	NC_002488	54699	54755	GTCTATGAGGTCTATGGGATTTTGTGGTGACCTCAAGGCATGTCAGTAGGTGTGACG	NA
long-mer320	NC_002488	54757	54908	TGCAGGCGGGTATTCATCATGATGTGTTGTGTGATCTGCTTTGCTTTGTCGATGTTATGTAGCGAGGGATGTTTGAAATCAAGCGTCGCTATATTGAGGAGTTGTGGGTTTCATTAGGCATGGAGGTGCGGTGATAGGCGATTCATTTTGAG	NA
long-mer321	NC_002488	54955	54997	GGATGAGGTGGTGTTGTGTACGTATTGACGTTATTTTTTCTTT	NA
long-mer322	NC_002488	55000	55103	TTGAATAAAGTTTTACGGATACATTCAGTGAAAGTCGATAGAGTGGTTTTCATGAAGATAATTTTCGCTGTGAGTGCTTCAAACTCATTTGAGGTGGAACGTAT	NA
long-mer323	NC_002488	55133	55298	ATTTCATTAAATACACGATATGTTGTATCTCCCCTTTGAGATTGTTCATTTTGAATTGGCAAGTGAAGCCAATACATGGCGGGTACGAAACAATGCTGCTTGTGCTTGTACGACATTTTGGAGTACATCACCGAGTGCGCTGATGACATCTTGACGTTGGTGTAGG	NC_002488.49	NC_002488.49	55178	56257	-	AutoIPR: IPR004437:ParB/RepB/Spo0J partitionprotein family;
long-mer324	NC_002488	55343	55380	CTTGGCCGCTAATGCAACAAGTTGTGCTGCATCGGGGG	NC_002488.49	NC_002488.49	55178	56257	-	AutoIPR: IPR004437:ParB/RepB/Spo0J partitionprotein family;
long-mer325	NC_002488	55384	55413	GAGGTGCAGAGGCAACGGTGGCCGGTTTCT	NC_002488.49	NC_002488.49	55178	56257	-	AutoIPR: IPR004437:ParB/RepB/Spo0J partitionprotein family;
long-mer326	NC_002488	55432	55453	GTAGGTGTGTTTCTCCTTCTTG	NC_002488.49	NC_002488.49	55178	56257	-	AutoIPR: IPR004437:ParB/RepB/Spo0J partitionprotein family;
long-mer327	NC_002488	55461	55537	GTTTTGGATTCTTGCATGCGAGAATCAGTCGTGGCGTTCTTTTCATTTGTCGTTGGCTTGGCATTTTGTAATTTTTC	NC_002488.49	NC_002488.49	55178	56257	-	AutoIPR: IPR004437:ParB/RepB/Spo0J partitionprotein family;
long-mer328	NC_002488	55541	55592	GACTGTTTTACGCATATTGATCCCAGGATCGACTTTGGCTTGATCGATAATC	NC_002488.49	NC_002488.49	55178	56257	-	AutoIPR: IPR004437:ParB/RepB/Spo0J partitionprotein family;
long-mer329	NC_002488	55649	55693	AATATCAGCGGTGATGCCTTCGGAAACAGCTTGACTGGTGAGGCT	NC_002488.49	NC_002488.49	55178	56257	-	AutoIPR: IPR004437:ParB/RepB/Spo0J partitionprotein family;
long-mer330	NC_002488	55745	55787	TCCTTTGTTCCATTCGGCGGCAACTTTTTCTAACGTCCCAAGA	NC_002488.49	NC_002488.49	55178	56257	-	AutoIPR: IPR004437:ParB/RepB/Spo0J partitionprotein family;
long-mer331	NC_002488	55895	55937	TCTAATTACGGCTTTGAGTTTAATATCAACGGCTTTGCAAGCA	NC_002488.49	NC_002488.49	55178	56257	-	AutoIPR: IPR004437:ParB/RepB/Spo0J partitionprotein family;
long-mer332	NC_002488	55976	56018	TGGTTTTTTAGAGTTTTTACGCAATATAACAGGCTCATGTTGT	NC_002488.49	NC_002488.49	55178	56257	-	AutoIPR: IPR004437:ParB/RepB/Spo0J partitionprotein family;
long-mer333	NC_002488	56150	56192	AGCGACAGTTGCAAGCTGATTCTGCTCTTGGGTTGGTTTAATT	NC_002488.49	NC_002488.49	55178	56257	-	AutoIPR: IPR004437:ParB/RepB/Spo0J partitionprotein family;
long-mer334	NC_002488	56194	56264	TATTTCCGAATAAACTCATCGCGGTTGCTCTATCTAGTTCAAACAATGTCTGTAACAACAGCATGACGTGC	NC_002488.49	NC_002488.49	55178	56257	-	AutoIPR: IPR004437:ParB/RepB/Spo0J partitionprotein family;
long-mer335	NC_002488	56279	56382	AATGCTGTACTGGCATTAAATGTGGAATCAGGATCGGAAAGATATTTACATGCTGTTCCGGTGGTCTAGGCCTATAGATTGATTGGATGGGGGATGTGTTTTCC	NA
long-mer336	NC_002488	56384	56405	CACAGATTTCGTTAGTGTTTTT	NA
long-mer337	NC_002488	56435	56604	TGGTGCTATTGGGTAAGGGGTAGGTGGTATCAATGTCATGATTTTGAAGGTCACTCCAGCACTTGTGCTTTACGGTTTCATTATGGATTGAATTAGAACGCTGAAAGATTGAACGGTGATACAACGCAGATGTGTATTGGTCAGAATGTCAAGGATGTGATGCTGCAAGT	NA
long-mer338	NC_002488	56705	56845	ATCTAGAGCACTGATGTCATTTTTGATGAATAAAAGATGATTAGTGAATTTAGCTGGCACTTTTATCTCGGTGACGTTGCTTGCCAGGGTAGAAGTAATAGGTTTCTCTAATTCGTTGGACTGGATATGCTGATTACTGAG	NA
long-mer339	NC_002488	56858	56937	ATGATGTTGCTTGGCGGTTTATTATTTGATACGAGGTAGTCATTGGCCGTGCGGAGGGTTTTTTTGCATGTCTGAATCAT	NA
long-mer340	NC_002488	57147	57187	CAGTGATATTTAAGATGTGATCGGTGTTTTTTCATCACGAT	NA
long-mer341	NC_002488	57189	57216	TTATGTTAGTACGGTGTTGTGTGAATTT	NA
long-mer342	NC_002488	57247	57272	TATTTTTCAGATCATGCCCGCTTTCG	NA
long-mer343	NC_002488	57336	57373	CGCGTGCGCAGATCCATGCATCGATCCTTGTAACCCCA	NC_002488.50	NC_002488.50	57328	58053	-	AutoIPR:IPR029057:Phosphoribosyltransferase-like;
long-mer344	NC_002488	57440	57478	GCAACGTGTGCAGGGAGGGGATGTATGGGAATGAATGCA	NC_002488.50	NC_002488.50	57328	58053	-	AutoIPR:IPR029057:Phosphoribosyltransferase-like;
long-mer345	NC_002488	57763	57805	GTTAATTGGCCAGTGGTATAGGAATGCTGCGTGGGCTGTTTCC	NC_002488.50	NC_002488.50	57328	58053	-	AutoIPR:IPR029057:Phosphoribosyltransferase-like;
long-mer346	NC_002488	57931	57972	TAATGTTTTGCCTTGGTGGCCAGGTTCATTGCAGGCCAGACA	NC_002488.50	NC_002488.50	57328	58053	-	AutoIPR:IPR029057:Phosphoribosyltransferase-like;
long-mer347	NC_002488	58002	58041	GATCACACCAAGTGTCAGGCAATATGTGATTCGAGTTGAC	NC_002488.50	NC_002488.50	57328	58053	-	AutoIPR:IPR029057:Phosphoribosyltransferase-like;
long-mer348	NC_002488	58195	58237	TGTGCATCGTCAGCATTTCGATCCTGCTGAGATTCAGGTGTCT	NC_002488.51	NC_002488.51	58103	59128	+	AutoIPR: IPR002684:Biotin synthase/Biotinbiosynthesis bifunctional protein BioAB;IPR012726:Thiazole biosynthesis ThiH;
long-mer349	NC_002488	58430	58486	CGGGATATTCCAAAAATTGCGGCGATGATTCGGGAAGTTAAAGCACTTGGCCTGGAA	NC_002488.51	NC_002488.51	58103	59128	+	AutoIPR: IPR002684:Biotin synthase/Biotinbiosynthesis bifunctional protein BioAB;IPR012726:Thiazole biosynthesis ThiH;
long-mer350	NC_002488	58721	58763	TTGCTGCTGACTCTAGCTACTTTGCCAGCGCATCCTGATTCTG	NC_002488.51	NC_002488.51	58103	59128	+	AutoIPR: IPR002684:Biotin synthase/Biotinbiosynthesis bifunctional protein BioAB;IPR012726:Thiazole biosynthesis ThiH;
long-mer351	NC_002488	58900	58942	GCGGGAGTCGATGAGTGATGAATTACAGTTGCTTTGCTTTATG	NC_002488.51	NC_002488.51	58103	59128	+	AutoIPR: IPR002684:Biotin synthase/Biotinbiosynthesis bifunctional protein BioAB;IPR012726:Thiazole biosynthesis ThiH;
long-mer352	NC_002488	58966	59008	CGGTGAGAAACTGTTGACCACGGCTAATCCGGAGACTGAACGG	NC_002488.51	NC_002488.51	58103	59128	+	AutoIPR: IPR002684:Biotin synthase/Biotinbiosynthesis bifunctional protein BioAB;IPR012726:Thiazole biosynthesis ThiH;
long-mer353	NC_002488	59131	59161	TGATTTGTTGTCTATGTACAAGAACCCCACT	NA
long-mer354	NC_002488	59229	59313	TTTGGATTCTTGGAGTGATGGTGGCGAGAGGAGGAAGGTTGTTGAATTTTCATAATGGATTTATATTGAAGCTGTTTCCCCGCTG	NA
long-mer355	NC_002488	59355	59397	CGGAGGATCCATATAATGTTCAATGAGTTTGGTTGTCTCTCAT	NA
long-mer356	NC_002488	59441	59483	AGCAGGGATATCCTGAACCGTCTTTTGTGGCGTAGAGTTGTCA	NA
long-mer357	NC_002488	59511	59553	TTTCTTATCTTGCACTATCTAGCATGTGTTTTACTTTTCGATG	NC_002488.52	NC_002488.52	59534	60574	+	AutoIPR: IPR016035:Acyl transferase/acylhydrolase/lysophospholipase;
long-mer358	NC_002488	59627	59707	TCTTCTGTATCGCAGTTGTCCGACATATCGTTGCCACCGCTGCGAATCGGTATTGCACTCGGTGGCGGTGCGGCCAAGGGT	NC_002488.52	NC_002488.52	59534	60574	+	AutoIPR: IPR016035:Acyl transferase/acylhydrolase/lysophospholipase;
long-mer359	NC_002488	59737	59779	GGAAGCCAATGGGTTAGCTCCGAGTGTGGTTGCGGGTACCAGT	NC_002488.52	NC_002488.52	59534	60574	+	AutoIPR: IPR016035:Acyl transferase/acylhydrolase/lysophospholipase;
long-mer360	NC_002488	59949	59970	GTCCAATCGAAAAGCTGAACAA	NC_002488.52	NC_002488.52	59534	60574	+	AutoIPR: IPR016035:Acyl transferase/acylhydrolase/lysophospholipase;
long-mer361	NC_002488	60492	60534	CGTACCGACGTTGTCAGAATAGCCGCACGCGTTGGGAAAAGCT	NC_002488.52	NC_002488.52	59534	60574	+	AutoIPR: IPR016035:Acyl transferase/acylhydrolase/lysophospholipase;
long-mer362	NC_002488	60547	60585	AAAGGATTGCACTAAGTCATCGCTTTGAATGCTGAGTGT	NC_002488.52	NC_002488.52	59534	60574	+	AutoIPR: IPR016035:Acyl transferase/acylhydrolase/lysophospholipase;
long-mer363	NC_002488	60587	60630	TGTGGCGTTTGTCGGTTGGTGTCGGATTAGAAGGGCAGAGATCG	NA
long-mer364	NC_002488	60656	60888	AGGTTTTGTGAGAGAAAATACGCATCACTCGTTTTTATCTAGAAATTAAATTGACGTAGTGGCCAGTCTCTGGGGTATATGGGTTAGGCTGGGTGTTTTAGAGGCTCAGCTATATGACTGACATTAATTGGAGTGTATGGATCACTGGTTATTCAAGATCATCACGTTCCGTAAATGCTTTGTGCGGGTGATAATTCAATGATGAGGCTGTCGGATGGCAATCTGGAGCATAC	NA
long-mer365	NC_002488	60926	60968	TTTTTGATGATGTGGAATATTAGGGTGAAGTTAGGGTGTAGTA	NA
long-mer366	NC_002488	61039	61085	GTGTCTTGTAAAGAAATTTTTGAATACATTGTTATCAAGCAGTGCTG	NA
long-mer367	NC_002488	61087	61292	TTACCGATGTTTTTTGCCCAAATGGGTATGGTGATGGGTGCGATATGGTGTGCTGACCGATATCCTCCTATTGTGCTCATTTCACGATGTGTTCTGTCCTACTATGTAGGTTGGGGTTATCGGGTGCGTTTTTCTGTCATTTTGTGGCCGATGTGTTATTGGCTTGGTGTCATGATCGTATTGGCGTTTTAAGGTGTCTGATCATC	NA
long-mer368	NC_002488	61305	61412	CCCCATTGGTTTTAGGTTGGGTGGGTGATTGGAATGATGTTGATAGAGTTGCTTGCTCACGTTGTTTATTCAATTCGTGTCAGTGAGGGGTCAGTGTGTTGTGGCAAG	NC_002488.53	NC_002488.53	61395	62396	-	AutoIPR: IPR000537:UbiA prenyltransferasefamily; IPR030470:UbiA prenyltransferase conserved site;
long-mer369	NC_002488	61511	61649	ATCCGATGAGCGCTACGGCTGCGATTAAACTAATCCAGTAGGTGTGGGAAAGTGTGGCGCGTAGGCCGACCAAACACAATGTGAAGAGCATGAGGGTGTACAGCACTCCTTGTACGGTTAGATCCAGGTCAGCGAACAA	NC_002488.53	NC_002488.53	61395	62396	-	AutoIPR: IPR000537:UbiA prenyltransferasefamily; IPR030470:UbiA prenyltransferase conserved site;
long-mer370	NC_002488	61674	61726	TTTGATGTCGTCGTCGCGATCGACCATCGCACACCAAGTGTCATAGGCGGTGG	NC_002488.53	NC_002488.53	61395	62396	-	AutoIPR: IPR000537:UbiA prenyltransferasefamily; IPR030470:UbiA prenyltransferase conserved site;
long-mer371	NC_002488	61741	61788	GCAACGTACAGTAACCAAGCCTGTGTCGGTACTTTTCCCTGTATGGCA	NC_002488.53	NC_002488.53	61395	62396	-	AutoIPR: IPR000537:UbiA prenyltransferasefamily; IPR030470:UbiA prenyltransferase conserved site;
long-mer372	NC_002488	61826	61893	CTAAGTAAACTTGGGGTAGGTAGGTATAGCGCTTTAAATATGGATAGGTCATAGCCAGAAACAGCCCC	NC_002488.53	NC_002488.53	61395	62396	-	AutoIPR: IPR000537:UbiA prenyltransferasefamily; IPR030470:UbiA prenyltransferase conserved site;
long-mer373	NC_002488	61912	61947	GTAAGTTGATTCATGGTGAGCACGAGGCCGAAGGCG	NC_002488.53	NC_002488.53	61395	62396	-	AutoIPR: IPR000537:UbiA prenyltransferasefamily; IPR030470:UbiA prenyltransferase conserved site;
long-mer374	NC_002488	61959	62190	TGTGGCGAACATCAGTAGGGCATTGCGTGGTGAAACGGCGCCGGTGACCAAGGGGCGTATGCGGGTGCGTTCGACGTGTGGATCAAGCCATCGGTCGGTGTAGTCGTTGATGACGCATCCGGCTGAGCGTGTCAACCAGATGCCAGTAGTGAAGACACAGAGGGTCCACCATGGCGGTACACCGCCGGCCGCTAACCATAGTGCCCACCAAGTGGGCCATAGCAGAAGCAAG	NC_002488.53	NC_002488.53	61395	62396	-	AutoIPR: IPR000537:UbiA prenyltransferasefamily; IPR030470:UbiA prenyltransferase conserved site;
long-mer375	NC_002488	62205	62276	GTCGCCGCGTGCTAGCTTCCAATACGGATCAAGGCGGTTGCGCCAATGCATTAGTAGTGTGATCGCCGATGT	NC_002488.53	NC_002488.53	61395	62396	-	AutoIPR: IPR000537:UbiA prenyltransferasefamily; IPR030470:UbiA prenyltransferase conserved site;
long-mer376	NC_002488	62282	62367	GTTCGTAAGCCATACTCACGGGTGAGTTATCGGATGAAGGATTAAGGGGAAATTGGAAGCTGTTCAGATGGTGATTGTAAACCTGG	NC_002488.53	NC_002488.53	61395	62396	-	AutoIPR: IPR000537:UbiA prenyltransferasefamily; IPR030470:UbiA prenyltransferase conserved site;
long-mer377	NC_002488	62486	62714	CTATCAAAGCCGACCCTTTAGATGTTGGCTTTTTTGTTTTCCGAAAACGCGTTATTTCATTTCCACTCTTTTCTGAAATTGAGTCGCGAGTGGTCTTTACGTCAAAAGTCACCATTTTTCCCTCTCTTTCGGTCTCGTTGTTCGCTGTTTTTCTTTCCGGGTGTGGGTGTTGTGAGCGCTCAAGATTTCGATTTTTGTACTTCAACCTCTTACATGTGAACGGTTTTGA	NC_002488.55	NC_002488.55	62434	62754	+	
long-mer378	NC_002488	62720	62870	GCTTGCCGCCCGTTACTCCAAGCGGTGAATTATAGGGTATTTGAGTTTTCCGCAATGATGTAATCCGGAATAAGCGGATGTTCGAAGGCATTTATCTGGCCTAAAATGATGGTCTATATTCTGCTGCGATGCAGGGTGAACTTCTAGGGGG	NC_002488.55	NC_002488.55	62434	62754	+	
long-mer379	NC_002488	62872	62909	GCATCTACACGGTGATCTGGTTCAGCAATTAGTTTAGA	NA
long-mer380	NC_002488	62935	62975	CGCGGCAAGATCGAAAGGTCTACTGGAGTTCCTTCTAGCAG	NC_002488.56	NC_002488.56	62924	63217	+	
long-mer381	NC_002488	62977	63006	TTTTTTGATTTCGCATCGTCTGTCGCCTTT	NC_002488.56	NC_002488.56	62924	63217	+	
long-mer382	NC_002488	63009	63077	TCAGTAACAGGGGGCGGATTCCACATAAACGAAGAAATCCTCATCATCCCTTACGTGAATCAATCATTA	NC_002488.56	NC_002488.56	62924	63217	+	
long-mer383	NC_002488	63088	63146	TGTGTATTTGCAGGCCGTTTTTCCATTATTCGGAGATTGTTATCAGCTTTTAATCATTT	NC_002488.56	NC_002488.56	62924	63217	+	
long-mer384	NC_002488	63151	63250	CCCAACGTGTGTGGGAATCGACATACCCATCACTCAACAATCGTTTAGCAAGCCATGGTTGGATTGATTTTGAATAGATTGATCCAATATTTTGATGAGT	NC_002488.56	NC_002488.56	62924	63217	+	
long-mer385	NC_002488	63252	63455	TTATTAAAGAGATATGTTTTAAATCTTCCTTAGATGATCAGGAAATCTTGATAATCGTATTAATTAAACGGTTTTGATTGCTGATACTTCTCTTCCGCAGCCACTTGTGCAAGCGAGTAGCTGTATTGTTAAAGAGAAGTTTATAGATAGGGATTCATAACGAGTAAAAAAATATTATCAATCGCTACATCTGAGGATGCGTTG	NA
long-mer386	NC_002488	63472	63502	AAGGAGGGAATAATGTAAGCTATTACGCTTT	NA
long-mer387	NC_002488	63504	63544	AAGTGAGTCATTATCCTGGTTGCTTATCGAGTATTTCGCTG	NA
long-mer388	NC_002488	63546	63610	TGACTTGTTCAGTCAAGAGCTTCATTTTGAGCCGATTATTCTCAACGGACTTACCAAATCAACTT	NA
long-mer389	NC_002488	63649	63681	AGTTGATCTATATTCTCAAAGCAGAAATGGAAT	NA
long-mer390	NC_002488	63683	63716	AAGCGTTGGTGTGGTAAATAAAGAATGATCTAGT	NA
long-mer391	NC_002488	63721	63770	TTCAAATTGGCTCCGTTCATATTTCTTCTTTGTCGAGAAGAATGCATTGC	NA
long-mer392	NC_002488	63802	63866	CTAATCACACCATAAGCTCCCATGAGCGATGAATGTTTTTATAAATCTTAATTCAATATCTATTT	NA
long-mer393	NC_002488	63909	64190	CTTGGTGACGGAATTTTAGTGTAGGCCCCATTTGCAATTGGGTTTACAGGGATACACGTTACCAGTATTTTGATGCGTGATGTTTAACATTTCTCACTAGTTCCAGCTTGGCTATGTGTTCGGTGCAATGGGATTTGGTGTTGTGTTATCAGAGATCTTCTGGGGTTTGGTGCTGTTTATTATCCGCTAGATTGGAACCGGAAGTGGCTAAGTGGGTGTTATTGAATCAAGGTGAGCCATCGCAGCTTTGACAATGGAGTCGAGCAACGCATGATGCTATGC	NA
long-mer394	NC_002488	64202	64283	TGAAGGAGGTGTTAGTTGTAGGCATGGTGTGAATGAGTAACGGATGAAAGCGCTGTCTTTAGATAAGATGATGACAATTGAT	NA
long-mer395	NC_002488	64314	64452	GGCGCTCATCCATCGCAGGTACTTCCCATTGGCGCATCAATTGCGTTTCTGAAAACACTTGCTTAAGTGAACGGCTTGCCTTTGAATAAGCGCTTGCCTATATGGGGCTCAAGGAAGGAGAGAACATTTATGATTTTCC	NA
long-mer396	NC_002488	64460	64655	AATGTGTTCGTGACTAAAAGAGCCAATGCTTTACACCGTAATTTGCAAGGCTAGTTAGTTGTACTTAAGGGGTATTCTGTGGCAACCCCCTATTGATCCTTTCCGTTATGTACATGAAAAACACCGTCCGTCCTACTTAGATTAGATTTGCATATATCAGTTATCGGTGAGGGCGGCATTATGCAATCTTAAGATT	NA
long-mer397	NC_002488	64686	64852	TTGGGGGGAATATCCAGTAGTATATTATTTTCTGGTGTTTTGCTAAGGGTGACATGTCAATGATATTTTGAGGATGCTAGGTATCTCGAGCTTTATCATGTTATATTTTTAGATCCATATTCTGTTGTTGACATGGTTGTTTAATTCAAAATGGACATTACGTTCAA	NA
long-mer398	NC_002488	65061	65205	TGGAATTTAAATTCCAATAAAGGATTGCACAATATGTTGATGTCTTCGGGTCTTTATTATCTTTCACATCTCTACAGATGCCCTTATGGCGCCACATAATAAATTCATGATTTACATGATGCTAGGCTTTGCGTGGTTATAACTG	NA
long-mer399	NC_002488	65213	65309	TATTTAAATTCAAATATAAATTTCTCGGCTATCTTCTTAAGTAATCTTACTAGTAATAATGGTTGATTAACTTTATGGCGAGAAAATAATTCACAAT	NA
long-mer400	NC_002488	65311	65350	GTCAATTTGATATTTAAATCCTTAGATAAAGTATAGTTGC	NA
long-mer401	NC_002488	65352	65403	AAGAAAATTCATGAGATGCTGATTGTAAAGATAATTTATTGGGTCGTCTCCT	NA
long-mer402	NC_002488	65405	65433	AATGTCAGTATTGTTATCTTTAATCTTTA	NA
long-mer403	NC_002488	65444	65601	TCTAACTTTGATCGATGTAATTTTAGTATGATTCTTTGGTTGCTATATGTTACGTTAAGAGTGTTTTTCAATTAAGTATTTTTTATTATAAGTAACCTTGGGATTTTAGGTGCCTTCTAAGTTTTTATTCCTTGCAGTAGAAATTTTTTTGTGGAGTT	NA
long-mer404	NC_002488	65603	65643	CGATCATCCGCCGTCGATTTAATGTATTCTAATTCCATCTA	NA
long-mer405	NC_002488	65645	65666	TTTGTTATTATATAATGAGATC	NA
long-mer406	NC_002488	65685	65806	TTGTCGTTATCGGCTAAATGTGCATGTGCAAGATTTGCCAGATATCGTATTCCATTGGTAAGTTGCACTATATGTCTCTTGAGGAATGGGATTCTATAGTGCTATTTTGAGTGGAAGTTTAG	NA
long-mer407	NC_002488	65808	65835	GGTTGACTATAATTGAATTGAATACGTT	NA
long-mer408	NC_002488	65870	65912	TGTTTTATCCTGGCGGTGTGATTCGTCGTCAGCATCAAAATGG	NA
long-mer409	NC_002488	65915	65970	GTTAGGATGACTTAATTAATACTTAAAAAATCCTGTTGATTTTAAATTGCTAATTG	NA
long-mer410	NC_002488	66000	66025	AAATGGATGCTCGTTTACCATGTAAT	NA
long-mer411	NC_002488	66042	66071	GCTTGACTTCGTATCATTTTTACTTTAAGT	NA
long-mer412	NC_002488	66073	66209	CTCCTTTACTGTTCAGCTTTATGGGTTGTTAATACACTTGAATTTTTCTATCAATTCTGTAGATTGAAGGGATGTTTAAGTATTTTGTGGCGCAGACATTTTTTGAGTTATTCATAAGGTTGACTTCATAGGTTGAC	NA
long-mer413	NC_002488	66328	66352	GGAGTAGTTGATATGTTATTCGAGG	NA
long-mer414	NC_002488	66354	66388	GGCATTGAAGCTGGTCTCGATTTAGTTCTTTGAAA	NA
long-mer415	NC_002488	66404	66462	TTGTGTGGACGCCTGTTGGATTGTTTTGTTTATCCATCTTGCAGACGTTGGTTCGTTTT	NA
long-mer416	NC_002488	66464	66573	CAGTTTTTCGTATTTATTATTGATACGATTTTGTGCTGTGAGCGTATTTTGGCGTATGCATTGAGAATGTTTTTTGCCTTTGGGCGCACAATTTTAAGTGAAGAGTTTGA	NA
long-mer417	NC_002488	66612	66654	ATGCAAGTCGGACGGCAGCACGTTGGTAGTAATACCATGGGTG	NA
long-mer418	NC_002488	67874	67916	TGCAACTCGACTCCATGAAGTTGGAATCGCTAGTAATCGCAGA	NA
long-mer419	NC_002488	68516	68538	TGGCAATGTTTATCCATTGTCTT	NA
long-mer420	NC_002488	70665	70722	TAGGTGGGAGGCTATGAAACCGTGACGCTAGTTGTGGTGGAGCCATCCTTGAAATACC	NA
long-mer421	NC_002488	71686	71713	TAGGTCATTGCCAGGGTCTTTTCCCCTC	NA
long-mer422	NC_002488	72132	72174	GACCCTCGCCGCTTCGGATGCCTGCTCTGGCAAGAAGATGGAC	NC_002488.61	NC_002488.61	71808	72623	+	AutoIPR: IPR020629:Formamidopyrimidine-DNAglycosylase;
long-mer423	NC_002488	73007	73087	AAAATCTCTCACAAACAAAAACCCAGTGAACACAGTGAAGGTCAACAGGACGAAACCAACCGTGATCGTGCGGAAAAGCAG	NC_002488.62	NC_002488.62	72755	73603	-	AutoIPR: IPR002541:Cytochrome c assemblyprotein;
long-mer424	NC_002488	73122	73182	CGCCAGTGGTGAACATTGCGTTGCCGCAACGCACGTTCCTGAAACCACAACATCATCGCCA	NC_002488.62	NC_002488.62	72755	73603	-	AutoIPR: IPR002541:Cytochrome c assemblyprotein;
long-mer425	NC_002488	73220	73262	CGCTAGACAAGCATGCAGCTCCACACGCCAACCCAGTTCCGGG	NC_002488.62	NC_002488.62	72755	73603	-	AutoIPR: IPR002541:Cytochrome c assemblyprotein;
long-mer426	NC_002488	73298	73387	CAATAACCCCGCCAGAGGGAATACCACTACACCCACCGTCCCCATCCCCACATGTGTACTAAATAAAATGGTCAAGCCAGACATCACAAA	NC_002488.62	NC_002488.62	72755	73603	-	AutoIPR: IPR002541:Cytochrome c assemblyprotein;
long-mer427	NC_002488	73397	73453	TGAAAGCGCAGAAAAAAAATGCATGTCCACAGCACCAGCATTGCCTAATATCACCAA	NC_002488.62	NC_002488.62	72755	73603	-	AutoIPR: IPR002541:Cytochrome c assemblyprotein;
long-mer428	NC_002488	73455	73512	AAATGATAACCACCGTGAGCTAATAGACCCACCAGCGCCGGAATACGCCACTCACCTC	NC_002488.62	NC_002488.62	72755	73603	-	AutoIPR: IPR002541:Cytochrome c assemblyprotein;
long-mer429	NC_002488	73594	73689	ATAACAACAATTATCACCTCATATAATGTAAACCTTTGGGCAGGAAAGACAGAGGAGTCGTTATAATCCCACTCCGTTTTCCTTTACGTTTATATC	NC_002488.62	NC_002488.62	72755	73603	-	AutoIPR: IPR002541:Cytochrome c assemblyprotein;
long-mer430	NC_002488	73782	73832	ACTCGTGAGGTTCGCATTGCTCTGCTTGAGGCTGATGTCGCTTTATCGGTC	NC_002488.63	NC_002488.63	73692	75059	+	AutoIPR: IPR022941:Signal recognition particle,SRP54 subunit; IPR027417:P-loop containing nucleosidetriphosphate hydrolase;
long-mer431	NC_002488	73868	73914	CCTTGGCCAGGAAGTGTTTAAATCACTAACTCCAGGCCAAGCATTGA	NC_002488.63	NC_002488.63	73692	75059	+	AutoIPR: IPR022941:Signal recognition particle,SRP54 subunit; IPR027417:P-loop containing nucleosidetriphosphate hydrolase;
long-mer432	NC_002488	74190	74230	AATCCAGTTGATATCGTGCATGCTGCAATTGCTGATGCCAA	NC_002488.63	NC_002488.63	73692	75059	+	AutoIPR: IPR022941:Signal recognition particle,SRP54 subunit; IPR027417:P-loop containing nucleosidetriphosphate hydrolase;
long-mer433	NC_002488	74387	74429	TGCCAAGGCATTTAGTGAAGCTTTGCCACTGACAGGTGTAATA	NC_002488.63	NC_002488.63	73692	75059	+	AutoIPR: IPR022941:Signal recognition particle,SRP54 subunit; IPR027417:P-loop containing nucleosidetriphosphate hydrolase;
long-mer434	NC_002488	74494	74564	GTCCGATCAAGTTTGTTGGTACTGGTGAGAAGGTCGATGACCTGGATGTATTCCATCCAGACCGTGCTGCT	NC_002488.63	NC_002488.63	73692	75059	+	AutoIPR: IPR022941:Signal recognition particle,SRP54 subunit; IPR027417:P-loop containing nucleosidetriphosphate hydrolase;
long-mer435	NC_002488	74595	74648	TCACTTGTTGAGCAGGTCGAACAGGCAGTTGACCAGGAGAAAACTGCCAAGCTT	NC_002488.63	NC_002488.63	73692	75059	+	AutoIPR: IPR022941:Signal recognition particle,SRP54 subunit; IPR027417:P-loop containing nucleosidetriphosphate hydrolase;
long-mer436	NC_002488	74669	74705	GAAGAAGTTCAATCTGAATGACATGAAGGAACAGCTA	NC_002488.63	NC_002488.63	73692	75059	+	AutoIPR: IPR022941:Signal recognition particle,SRP54 subunit; IPR027417:P-loop containing nucleosidetriphosphate hydrolase;
long-mer437	NC_002488	74865	74886	GCTCTACTTAACGGCTCGCGCC	NC_002488.63	NC_002488.63	73692	75059	+	AutoIPR: IPR022941:Signal recognition particle,SRP54 subunit; IPR027417:P-loop containing nucleosidetriphosphate hydrolase;
long-mer438	NC_002488	75290	75320	TTTTTTCTTATCCTGCAATGCTGCATGAGGC	NC_002488.65	NC_002488.65	75307	75627	+	
long-mer439	NC_002488	76292	76318	TTTTGGAATCTTGGTTTTTGGGACGGG	NC_002488.66	NC_002488.66	75785	76582	+	AutoIPR: IPR001544:Aminotransferase, class IV;
long-mer440	NC_002488	80856	80879	CAAATGGCATTGTTGTGCCGCTTG	NC_002488.71	NC_002488.71	80781	83486	-	AutoIPR: IPR000015:Outer membrane usherprotein; IPR025885:PapC, N-terminal domain;IPR025949:PapC-like, C-terminal domain;
long-mer441	NC_002488	81797	81833	GTTGAAGCTGACTGCGCTGTCGATAGATTGACGCTGT	NC_002488.71	NC_002488.71	80781	83486	-	AutoIPR: IPR000015:Outer membrane usherprotein; IPR025885:PapC, N-terminal domain;IPR025949:PapC-like, C-terminal domain;
long-mer442	NC_002488	85333	85362	CGCTAAAAGCTATAAATAAGTTGGTATATG	NA
long-mer443	NC_002488	85951	85973	AGAGAATGGCTGCTTTCAGAGAG	NA
long-mer444	NC_002488	87620	87662	TTATCCTCTGATTGAGTTTCGCTCAGTGTGCGGCGTAGTAATA	NC_002488.76	NC_002488.76	86989	88296	-	AutoIPR: IPR005828:General substratetransporter; IPR011701:Major facilitator superfamily;IPR020846:Major facilitator superfamily domain;
long-mer445	NC_002488	87787	87829	GATCAGCGTGACGTACTGGAAGGAGGAATAGAAGCCGCGTCGT	NC_002488.76	NC_002488.76	86989	88296	-	AutoIPR: IPR005828:General substratetransporter; IPR011701:Major facilitator superfamily;IPR020846:Major facilitator superfamily domain;
long-mer446	NC_002488	87868	87948	ACCGTACTCACCACCTACCGATAGACCCTGTATCAGACGTGCGAGTAGCAATAAAAATGGCGCCCAGGCACCGATCATATG	NC_002488.76	NC_002488.76	86989	88296	-	AutoIPR: IPR005828:General substratetransporter; IPR011701:Major facilitator superfamily;IPR020846:Major facilitator superfamily domain;
long-mer447	NC_002488	87951	87996	GGGTAGGAAGCGTGGCGATCATCAGTGAACCGCCACACATCATCAT	NC_002488.76	NC_002488.76	86989	88296	-	AutoIPR: IPR005828:General substratetransporter; IPR011701:Major facilitator superfamily;IPR020846:Major facilitator superfamily domain;
long-mer448	NC_002488	88039	88062	AATCCGGCCGAACAGCCAGCCCCC	NC_002488.76	NC_002488.76	86989	88296	-	AutoIPR: IPR005828:General substratetransporter; IPR011701:Major facilitator superfamily;IPR020846:Major facilitator superfamily domain;
long-mer449	NC_002488	88111	88149	TAATTGTGCGGTTTGATTGGATTCAGGGAAAAACTGGGA	NC_002488.76	NC_002488.76	86989	88296	-	AutoIPR: IPR005828:General substratetransporter; IPR011701:Major facilitator superfamily;IPR020846:Major facilitator superfamily domain;
long-mer450	NC_002488	88151	88207	GAGAAATACAGCGTGGTGAATGCGTAGACGTAAAAATCGAACCATTCGACTAAGTTG	NC_002488.76	NC_002488.76	86989	88296	-	AutoIPR: IPR005828:General substratetransporter; IPR011701:Major facilitator superfamily;IPR020846:Major facilitator superfamily domain;
long-mer451	NC_002488	88238	88279	CGATGGCGCTTCTCCTCTGCGGTGTAGTGTGAAAGTGCAGGG	NC_002488.76	NC_002488.76	86989	88296	-	AutoIPR: IPR005828:General substratetransporter; IPR011701:Major facilitator superfamily;IPR020846:Major facilitator superfamily domain;
long-mer452	NC_002488	88306	88377	GCTCCGTAATGCTGTCAAAAGGTTTAAGTTTGGTAGCACCTAGTATCCGGGGGATACATACTTTGAGTGCAG	NC_002488.77	NC_002488.77	88345	89697	-	AutoIPR: IPR016496:GTPase HflX;IPR025121:GTPase HflX N-terminal domain; IPR027417:P-loopcontaining nucleoside triphosphate hydrolase;
long-mer453	NC_002488	88383	88422	GAGTCCAAGCATCACGGTGATATTGCAGCAATGCACGCAG	NC_002488.77	NC_002488.77	88345	89697	-	AutoIPR: IPR016496:GTPase HflX;IPR025121:GTPase HflX N-terminal domain; IPR027417:P-loopcontaining nucleoside triphosphate hydrolase;
long-mer454	NC_002488	88538	88605	AGACGTGCGCGTAAACGTCCTGCTGAAGGCAGCAAGCGTAGTTCGCCCTGTACATTTTGCATCTTCAA	NC_002488.77	NC_002488.77	88345	89697	-	AutoIPR: IPR016496:GTPase HflX;IPR025121:GTPase HflX N-terminal domain; IPR027417:P-loopcontaining nucleoside triphosphate hydrolase;
long-mer455	NC_002488	88702	88744	CTGCGTGTCCTGGCGCACTTCGGCGCCCTCAATGCAATCGATT	NC_002488.77	NC_002488.77	88345	89697	-	AutoIPR: IPR016496:GTPase HflX;IPR025121:GTPase HflX N-terminal domain; IPR027417:P-loopcontaining nucleoside triphosphate hydrolase;
long-mer456	NC_002488	88831	88906	TGGATCGGCTGCGTCAATGACGTGTAGTAGCAGATCAGCTTCGCGTGCTTCCGATAGCGTAGAGCGGAATGCGGCT	NC_002488.77	NC_002488.77	88345	89697	-	AutoIPR: IPR016496:GTPase HflX;IPR025121:GTPase HflX N-terminal domain; IPR027417:P-loopcontaining nucleoside triphosphate hydrolase;
long-mer457	NC_002488	89014	89043	TTGGTCGGCTGTGTAAGCAGAGGCGCCGGT	NC_002488.77	NC_002488.77	88345	89697	-	AutoIPR: IPR016496:GTPase HflX;IPR025121:GTPase HflX N-terminal domain; IPR027417:P-loopcontaining nucleoside triphosphate hydrolase;
long-mer458	NC_002488	89045	89079	AGTGCATTAAACAGAGTCGATTTACCGGAGTTGGT	NC_002488.77	NC_002488.77	88345	89697	-	AutoIPR: IPR016496:GTPase HflX;IPR025121:GTPase HflX N-terminal domain; IPR027417:P-loopcontaining nucleoside triphosphate hydrolase;
long-mer459	NC_002488	89095	89137	GATACGTGGCACTTCGCTACGGACTCTTGCGCGACGCATCTGG	NC_002488.77	NC_002488.77	88345	89697	-	AutoIPR: IPR016496:GTPase HflX;IPR025121:GTPase HflX N-terminal domain; IPR027417:P-loopcontaining nucleoside triphosphate hydrolase;
long-mer460	NC_002488	89260	89305	TTGGCGTTCTAGGTGAGTCCAGCCACGTACCAACCGTGTTGCCAAG	NC_002488.77	NC_002488.77	88345	89697	-	AutoIPR: IPR016496:GTPase HflX;IPR025121:GTPase HflX N-terminal domain; IPR027417:P-loopcontaining nucleoside triphosphate hydrolase;
long-mer461	NC_002488	89311	89374	TAGCTGTGCTAACTCGACTTGTAGCTTGCCTTCATGGCTGCAGGCGCGTTGTGCGAAGATGTCA	NC_002488.77	NC_002488.77	88345	89697	-	AutoIPR: IPR016496:GTPase HflX;IPR025121:GTPase HflX N-terminal domain; IPR027417:P-loopcontaining nucleoside triphosphate hydrolase;
long-mer462	NC_002488	89377	89419	AATAAGCCCGGTACGATCAATTACGCGACGTTCAAGAGACTTT	NC_002488.77	NC_002488.77	88345	89697	-	AutoIPR: IPR016496:GTPase HflX;IPR025121:GTPase HflX N-terminal domain; IPR027417:P-loopcontaining nucleoside triphosphate hydrolase;
long-mer463	NC_002488	89455	89674	ATTAATCAGGATCAGGTCCGCGCCGGTGGCGTCGGCGGTTGCCTTTATTTCTTTTAACTTGCCGCTACCAATCAGTGTTGATGGGTTCGGACGATTTATCCGAACGGCGAGAGATCCAGCGACAGTTGCCCCTGCGGACCTGGTCAGATCCGCAAATTCCTCCAAAGCGCCATCTTCGGCAGAGTGATCGGTGAGGGGTTGGATCAGCAACGCATACTCG	NC_002488.77	NC_002488.77	88345	89697	-	AutoIPR: IPR016496:GTPase HflX;IPR025121:GTPase HflX N-terminal domain; IPR027417:P-loopcontaining nucleoside triphosphate hydrolase;
long-mer464	NC_002488	89709	89817	GGATCATTCCACTTCGTCATCGTTAATTTGCAACGTATCACTGCCTGACTGCACATAGCCTCCACCTGGCCCAACTCGTACGTTGCGCGCAGGTACCACTGTGGAAATA	NC_002488.78	NC_002488.78	89712	89990	-	AutoIPR: IPR005001:RNA-binding protein Hfq;IPR010920:Like-Sm (LSM) domain;
long-mer465	NC_002488	89900	89946	TGATGCCATTCACTAGATAGATCGACACAGGTACCCGTTCGCGACGC	NC_002488.78	NC_002488.78	89712	89990	-	AutoIPR: IPR005001:RNA-binding protein Hfq;IPR010920:Like-Sm (LSM) domain;
long-mer466	NC_002488	90019	90078	CCGGTCAGCCGGTTTGTTTTCTCAGTCGGCTCCGGAGGGATGATGTTACACCGCTGAGAC	NA
long-mer467	NC_002488	90096	90148	ATCTGTTTAAAAATGCTTCCACGACTTTTTCGATTCTGGATTGATCATGTTCT	NC_002488.79	NC_002488.79	90094	91047	-	AutoIPR: IPR018022:tRNAdimethylallyltransferase; IPR027417:P-loop containingnucleoside triphosphate hydrolase;
long-mer468	NC_002488	90166	90259	ATCCAGCTCGCCACGTAGCCATGTCAACTGACGTTTGGCGAGTTGACGGGTGGCGGCAACGCCGCGCTGATACAGCGTCTCGGCAGTGTACATG	NC_002488.79	NC_002488.79	90094	91047	-	AutoIPR: IPR018022:tRNAdimethylallyltransferase; IPR027417:P-loop containingnucleoside triphosphate hydrolase;
long-mer469	NC_002488	90261	90282	TGTCCAAGTGTTCCCAACATTG	NC_002488.79	NC_002488.79	90094	91047	-	AutoIPR: IPR018022:tRNAdimethylallyltransferase; IPR027417:P-loop containingnucleoside triphosphate hydrolase;
long-mer470	NC_002488	90294	90336	CCGCACGCATTGCTGGAAGATTCAGTGGTCGAGCCATTGCGTG	NC_002488.79	NC_002488.79	90094	91047	-	AutoIPR: IPR018022:tRNAdimethylallyltransferase; IPR027417:P-loop containingnucleoside triphosphate hydrolase;
long-mer471	NC_002488	90424	90466	CAGTACTTTGCGATGGGTCGGAGCGAGCACCAGCTTAAGAACC	NC_002488.79	NC_002488.79	90094	91047	-	AutoIPR: IPR018022:tRNAdimethylallyltransferase; IPR027417:P-loop containingnucleoside triphosphate hydrolase;
long-mer472	NC_002488	90527	90551	ACTCGATAGACTTCCAATGCACGCT	NC_002488.79	NC_002488.79	90094	91047	-	AutoIPR: IPR018022:tRNAdimethylallyltransferase; IPR027417:P-loop containingnucleoside triphosphate hydrolase;
long-mer473	NC_002488	90802	90844	CGCGAAATCGGCAGCAGAATAAGTTTCCCAAGGTTCACAAATG	NC_002488.79	NC_002488.79	90094	91047	-	AutoIPR: IPR018022:tRNAdimethylallyltransferase; IPR027417:P-loop containingnucleoside triphosphate hydrolase;
long-mer474	NC_002488	90940	90982	AATGACCTCCCCTCCCCAACGTTTGGCAATATCAATGGCCAGT	NC_002488.79	NC_002488.79	90094	91047	-	AutoIPR: IPR018022:tRNAdimethylallyltransferase; IPR027417:P-loop containingnucleoside triphosphate hydrolase;
long-mer475	NC_002488	90995	91027	CTTGCGGTTGGTCCCATGAGTACAATTGCGGCT	NC_002488.79	NC_002488.79	90094	91047	-	AutoIPR: IPR018022:tRNAdimethylallyltransferase; IPR027417:P-loop containingnucleoside triphosphate hydrolase;
long-mer476	NC_002488	91037	91063	TCGGCTGGCATCAGTCGTCATGGGGCG	NC_002488.79	NC_002488.79	90094	91047	-	AutoIPR: IPR018022:tRNAdimethylallyltransferase; IPR027417:P-loop containingnucleoside triphosphate hydrolase;
long-mer476	NC_002488	91037	91063	TCGGCTGGCATCAGTCGTCATGGGGCG	NC_002488.80	NC_002488.80	91047	91943	-	AutoIPR: IPR016227:Dihydropteroate synthase,predicted;
long-mer477	NC_002488	91128	91163	TTTGAGGGCATCGACCATAGCCGCCACATCATGCAC	NC_002488.80	NC_002488.80	91047	91943	-	AutoIPR: IPR016227:Dihydropteroate synthase,predicted;
long-mer478	NC_002488	91247	91289	CTGTCAGTTCGCCCAAGCTACTCTTGCGTGACAATCCGGCCAA	NC_002488.80	NC_002488.80	91047	91943	-	AutoIPR: IPR016227:Dihydropteroate synthase,predicted;
long-mer479	NC_002488	91301	91343	CGAGATTGGTGAAACGCTCCAATGCCGCTAACAGTGCAATGTT	NC_002488.80	NC_002488.80	91047	91943	-	AutoIPR: IPR016227:Dihydropteroate synthase,predicted;
long-mer480	NC_002488	91427	91518	TCCGCTCGGCCAGGAAACGGTGGACTTCATCAACCACATGATCATACTGTGGTGTTTGCGTTGAGTGCGGTTCACCTTTCATATGCATCAAT	NC_002488.80	NC_002488.80	91047	91943	-	AutoIPR: IPR016227:Dihydropteroate synthase,predicted;
long-mer481	NC_002488	91528	91570	ACAGCCAGTTCTGCTGCTGCTCCCAGCGCTCCGGGAGTGCGTA	NC_002488.80	NC_002488.80	91047	91943	-	AutoIPR: IPR016227:Dihydropteroate synthase,predicted;
long-mer482	NC_002488	91803	91905	CGCCACTGCTGCATCCACAGAATCATGCAGGCCTCCGTCGGAAAAAGAATCAGGAGTAACGTTGAGGATACCCATGACCAATGGACGGTCTAGACGCAAGGTG	NC_002488.80	NC_002488.80	91047	91943	-	AutoIPR: IPR016227:Dihydropteroate synthase,predicted;
long-mer483	NC_002488	91907	91929	GTCCGGCGCAGTGCAGGGTTGGG	NC_002488.80	NC_002488.80	91047	91943	-	AutoIPR: IPR016227:Dihydropteroate synthase,predicted;
long-mer484	NC_002488	91969	91991	GGTGGTGGATGAGCGTTGTAAGG	NA
long-mer485	NC_002488	92043	92085	AGTGGCGATCACGGTTTTCAACATATTAGTGGTGTGTTATGCC	NA
long-mer486	NC_002488	92090	92142	GTGAGTGGATCATGGCACAGCCAGCAACAGGTCTGGAAAGTAATACTACGGTC	NA
long-mer487	NC_002488	92149	92190	GGTGCTATCTGTGGTGTGACAATTTATTGCGTTTCAAAGACA	NA
long-mer488	NC_002488	92273	92315	AACGATGGTAGTTAATGGGCGAGGCTTACTCATGTCGTCGTCG	NC_002488.81	NC_002488.81	92252	94189	-	AutoIPR: IPR003959:ATPase, AAA-type, core;IPR005936:Peptidase, FtsH; IPR011546:Peptidase M41, FtsHextracellular; IPR027417:P-loop containing nucleosidetriphosphate hydrolase;
long-mer489	NC_002488	92336	92378	ACCCCAGCCAACCGGCGGGGGCGGTTCACGACCCTCCATAATG	NC_002488.81	NC_002488.81	92252	94189	-	AutoIPR: IPR003959:ATPase, AAA-type, core;IPR005936:Peptidase, FtsH; IPR011546:Peptidase M41, FtsHextracellular; IPR027417:P-loop containing nucleosidetriphosphate hydrolase;
long-mer490	NC_002488	92450	92492	GTTATCGGCCAAGATCCGCTTTGTACGAGCGTACGCTTTGTCC	NC_002488.81	NC_002488.81	92252	94189	-	AutoIPR: IPR003959:ATPase, AAA-type, core;IPR005936:Peptidase, FtsH; IPR011546:Peptidase M41, FtsHextracellular; IPR027417:P-loop containing nucleosidetriphosphate hydrolase;
long-mer491	NC_002488	92555	92597	AGTCACAGAACGGCCAAGAAACACTTCATCCTCTTCCTCGCCA	NC_002488.81	NC_002488.81	92252	94189	-	AutoIPR: IPR003959:ATPase, AAA-type, core;IPR005936:Peptidase, FtsH; IPR011546:Peptidase M41, FtsHextracellular; IPR027417:P-loop containing nucleosidetriphosphate hydrolase;
long-mer492	NC_002488	92681	92723	AGAAGCGCCAGTTGTGACTTTGTCCTCACCGAAGATTAATTCT	NC_002488.81	NC_002488.81	92252	94189	-	AutoIPR: IPR003959:ATPase, AAA-type, core;IPR005936:Peptidase, FtsH; IPR011546:Peptidase M41, FtsHextracellular; IPR027417:P-loop containing nucleosidetriphosphate hydrolase;
long-mer493	NC_002488	92804	92846	AAGATACATGGTGACGCCCAACGCACGGCCACGGGGGATAATC	NC_002488.81	NC_002488.81	92252	94189	-	AutoIPR: IPR003959:ATPase, AAA-type, core;IPR005936:Peptidase, FtsH; IPR011546:Peptidase M41, FtsHextracellular; IPR027417:P-loop containing nucleosidetriphosphate hydrolase;
long-mer494	NC_002488	93062	93104	ATTGGCTAAGTCAGCTCCAGAGAAACCAGGGGTTCCACGTGCA	NC_002488.81	NC_002488.81	92252	94189	-	AutoIPR: IPR003959:ATPase, AAA-type, core;IPR005936:Peptidase, FtsH; IPR011546:Peptidase M41, FtsHextracellular; IPR027417:P-loop containing nucleosidetriphosphate hydrolase;
long-mer495	NC_002488	93290	93332	GCCTTCAAAGCCGTCCATTTCAACCAGGAGCTGGTTCAAAGTT	NC_002488.81	NC_002488.81	92252	94189	-	AutoIPR: IPR003959:ATPase, AAA-type, core;IPR005936:Peptidase, FtsH; IPR011546:Peptidase M41, FtsHextracellular; IPR027417:P-loop containing nucleosidetriphosphate hydrolase;
long-mer496	NC_002488	93749	93779	AAACGACATCGCACCTTTAGCGCCACCACCT	NC_002488.81	NC_002488.81	92252	94189	-	AutoIPR: IPR003959:ATPase, AAA-type, core;IPR005936:Peptidase, FtsH; IPR011546:Peptidase M41, FtsHextracellular; IPR027417:P-loop containing nucleosidetriphosphate hydrolase;
long-mer497	NC_002488	93799	93841	AAACCCAGAATCCAATAATTAAGATGACTGGTAGAAAATTCAA	NC_002488.81	NC_002488.81	92252	94189	-	AutoIPR: IPR003959:ATPase, AAA-type, core;IPR005936:Peptidase, FtsH; IPR011546:Peptidase M41, FtsHextracellular; IPR027417:P-loop containing nucleosidetriphosphate hydrolase;
long-mer498	NC_002488	93845	93887	TAGAGACCAAAAGCCTGGGCCTGTGGAAGGCTTTTGCCGGGTC	NC_002488.81	NC_002488.81	92252	94189	-	AutoIPR: IPR003959:ATPase, AAA-type, core;IPR005936:Peptidase, FtsH; IPR011546:Peptidase M41, FtsHextracellular; IPR027417:P-loop containing nucleosidetriphosphate hydrolase;
long-mer499	NC_002488	94088	94130	CACTCCACCAATACGTGGCGAAAAACTTTGAAATACCACCATC	NC_002488.81	NC_002488.81	92252	94189	-	AutoIPR: IPR003959:ATPase, AAA-type, core;IPR005936:Peptidase, FtsH; IPR011546:Peptidase M41, FtsHextracellular; IPR027417:P-loop containing nucleosidetriphosphate hydrolase;
long-mer500	NC_002488	94157	94178	TAACACATTTTTGGTTAAGTCG	NC_002488.81	NC_002488.81	92252	94189	-	AutoIPR: IPR003959:ATPase, AAA-type, core;IPR005936:Peptidase, FtsH; IPR011546:Peptidase M41, FtsHextracellular; IPR027417:P-loop containing nucleosidetriphosphate hydrolase;
long-mer501	NC_002488	94414	94456	GCCCGGTTTGACATGGATGTCTGCAAAATCCATTGCCAGCTCA	NC_002488.82	NC_002488.82	94237	94878	-	AutoIPR: IPR015507:Ribosomal RNA large subunitmethyltransferase E;IPR029063:S-adenosyl-L-methionine-dependentmethyltransferase;
long-mer502	NC_002488	94675	94741	CTTGCGTATTTGTTGCGACCACCCTCCAGGTGCAGCACCAAGATCAATCACAACCATGTTCGGTCTG	NC_002488.82	NC_002488.82	94237	94878	-	AutoIPR: IPR015507:Ribosomal RNA large subunitmethyltransferase E;IPR029063:S-adenosyl-L-methionine-dependentmethyltransferase;
long-mer503	NC_002488	94778	94807	TATGCGGCCCGTGAGCGCATTCCCTCGGCT	NC_002488.82	NC_002488.82	94237	94878	-	AutoIPR: IPR015507:Ribosomal RNA large subunitmethyltransferase E;IPR029063:S-adenosyl-L-methionine-dependentmethyltransferase;
long-mer504	NC_002488	94881	94923	GAAAACCGAGGAAAAAGAACCGCCATGATACTCTAAATATCTA	NA
long-mer505	NC_002488	94956	95027	CGCGCTCACTTCCGCTCAAAACCGTTTCCTGCGCGGCCAAGCCCATGATCGCAAAATTTTATTGCAAACTGG	NC_002488.83	NC_002488.83	94948	95253	+	AutoIPR: IPR001890:RNA-binding, CRM domain;
long-mer506	NC_002488	95195	95225	TCGCTATTCTGTACCGCTGCAATAAGGAAAG	NC_002488.83	NC_002488.83	94948	95253	+	AutoIPR: IPR001890:RNA-binding, CRM domain;
long-mer507	NC_002488	95339	95457	GCATCAATGATCGAGTGCTGTCTTCCAGCTTCATCCTGATGCCGGACACGTTAGTTGAGGATTGGTCAGTGGCCAAGCTGGAGCAGTTGCAAGCCACTGATTTGGAACCCGTGCTGGCG	NC_002488.84	NC_002488.84	95272	95652	+	AutoIPR: IPR007523:NADH dehydrogenase[ubiquinone] 1 alpha subcomplex assembly factor 3;
long-mer508	NC_002488	95469	95511	GCTAGTCATTCTATCCACTGGGAATCGTCACATCTTTCCTCCA	NC_002488.84	NC_002488.84	95272	95652	+	AutoIPR: IPR007523:NADH dehydrogenase[ubiquinone] 1 alpha subcomplex assembly factor 3;
long-mer509	NC_002488	95627	95669	CGATGATCTTATCCGGCGAGCAGTAACCAAGGTAAGCAGAGCG	NC_002488.84	NC_002488.84	95272	95652	+	AutoIPR: IPR007523:NADH dehydrogenase[ubiquinone] 1 alpha subcomplex assembly factor 3;
long-mer510	NC_002488	95715	95757	TTTTGTCATACTGCAGCGCTATAAACGACTAAAGAAACATAAA	NA
long-mer511	NC_002488	95765	95827	TACTTGGCACACTTAATCGAGTCAGGAAAATGGTTCTTGCTTGGTGTATGTGAGCGATATATT	NA
long-mer512	NC_002488	95887	95962	CTGAGCAAAGCAGGGAAAATATGGTGAATTGGAGCCTATTTTTCCTAAACGATGCGATATGCATGAAAACGATAGC	NA
long-mer513	NC_002488	96006	96038	ACTCTGTTTCTGCCGATCTCCTTGAATCAACTT	NA
long-mer514	NC_002488	96040	96099	CTACGCTTGGCGGTAGCAATCCGATGGATTGCCGTGTTTCCCCTGTGCGAGTGAATCTCT	NA
long-mer515	NC_002488	96191	96212	TGCGTTTGACTCACATCCGGGT	NA
long-mer516	NC_002488	96214	96243	CCTGATTGAGATGATATTCAAAGTAGCGTT	NC_002488.85	NC_002488.85	96231	98063	-	AutoIPR:IPR000581:Dihydroxy-acid/6-phosphogluconate dehydratase;IPR015928:Aconitase/3-isopropylmalate dehydratase,swivel;
long-mer517	NC_002488	96279	96303	AAGTAATGCATACGCCTTCAGCGCA	NC_002488.85	NC_002488.85	96231	98063	-	AutoIPR:IPR000581:Dihydroxy-acid/6-phosphogluconate dehydratase;IPR015928:Aconitase/3-isopropylmalate dehydratase,swivel;
long-mer518	NC_002488	96702	96744	TTCGTACACCAGGGCCGAACCCTCGAACACATGGATCGATGCG	NC_002488.85	NC_002488.85	96231	98063	-	AutoIPR:IPR000581:Dihydroxy-acid/6-phosphogluconate dehydratase;IPR015928:Aconitase/3-isopropylmalate dehydratase,swivel;
long-mer519	NC_002488	96885	96969	CGTACTTTGACTGAAGGCCACTTGGGTTGAGATGCCTGCTGGACCTGCTTTATAAAACGTATGCACCGCTTCATCCTGCGTCCCG	NC_002488.85	NC_002488.85	96231	98063	-	AutoIPR:IPR000581:Dihydroxy-acid/6-phosphogluconate dehydratase;IPR015928:Aconitase/3-isopropylmalate dehydratase,swivel;
long-mer520	NC_002488	98840	98869	TTCCTGGTGTTTCTCGTGCCGCGGGGGACC	NA
long-mer521	NC_002488	98926	98958	GTTCGTGGTTATTGTAGATACGAGAATGATGAG	NA
long-mer522	NC_002488	99832	99946	GCGCGTCGTTGGGTCAGGAAATATGTCCCGTGTTTGGATGACAACACCCGTTTGCTGCTGATGCCCGGTCGCGGCACCAGGTTGAAAGGGCATGGAGATGCACTGCTTTTGCTGG	NC_002488.88	NC_002488.88	99277	100407	+	AutoIPR: IPR001296:Glycosyl transferase, family1; IPR028098:Glycosyltransferase subfamily 4, N-terminaldomain;
long-mer523	NC_002488	99982	100041	TTGTGGCTGCCTGGTGCGTGTGAACCAGGCCGTGAATCCTACCTGGCTGAGCTGGAAGCC	NC_002488.88	NC_002488.88	99277	100407	+	AutoIPR: IPR001296:Glycosyl transferase, family1; IPR028098:Glycosyltransferase subfamily 4, N-terminaldomain;
long-mer524	NC_002488	100143	100185	GCGCAAACCTGAAGCATTCGGTCGTACCGTGCTTGAAGCACTC	NC_002488.88	NC_002488.88	99277	100407	+	AutoIPR: IPR001296:Glycosyl transferase, family1; IPR028098:Glycosyltransferase subfamily 4, N-terminaldomain;
long-mer525	NC_002488	100388	100414	ATGACGAACTCTGCACCTGACCTTGCG	NC_002488.89	NC_002488.89	100388	101719	+	
long-mer525	NC_002488	100388	100414	ATGACGAACTCTGCACCTGACCTTGCG	NC_002488.88	NC_002488.88	99277	100407	+	AutoIPR: IPR001296:Glycosyl transferase, family1; IPR028098:Glycosyltransferase subfamily 4, N-terminaldomain;
long-mer526	NC_002488	100438	100480	GCTTGATGTTGGCCGTTGGGCGCCGGTATGCGTGGTGGTGTTC	NC_002488.89	NC_002488.89	100388	101719	+	
long-mer527	NC_002488	100588	100630	GCTTGATAGTCCCGCCTGGGCGCTGACCAGCGTTTTATTCATG	NC_002488.89	NC_002488.89	100388	101719	+	
long-mer528	NC_002488	100671	100711	TGGAGCTTTCCGAGAGCTTGCGTAAGGTGGCGACGGACCTG	NC_002488.89	NC_002488.89	100388	101719	+	
long-mer529	NC_002488	100733	100775	TTATGTGCGATTGCCGTAGGGTCCCCAGAGCGCCGAGAGCGCA	NC_002488.89	NC_002488.89	100388	101719	+	
long-mer530	NC_002488	100814	100863	TTGGATGCCTTGGCTCAGGCAATGTTGCACACCAGTCCGTTGTTCTGGTC	NC_002488.89	NC_002488.89	100388	101719	+	
long-mer531	NC_002488	100882	100999	GGCGATCAGTGGCTATGGATTTTGTAGCACCCGGCAGATGATCTTAGCCGACCGTCTGAGCGGGATTTTTGGCCCATGCAATCTCAAACTTGGCCAGACTTTGGCAACGCTGTCGCCA	NC_002488.89	NC_002488.89	100388	101719	+	
long-mer532	NC_002488	101009	101054	TTTGCAATGCAACGTCGCGGTCTTGCGCTGTGGTTACTGGTTGTGG	NC_002488.89	NC_002488.89	100388	101719	+	
long-mer533	NC_002488	101056	101133	GGTGCTTGGCATCGTGCTGTTATTGGCCGGCTCGCGTGCTTCCTGGATCACCTATGCGCTGATCCTGATGCTGTCAGG	NC_002488.89	NC_002488.89	100388	101719	+	
long-mer534	NC_002488	101380	101422	TTATCCCGCGTGTAATCCCACTCCAGAGCGGATACCCGCCTGG	NC_002488.89	NC_002488.89	100388	101719	+	
long-mer535	NC_002488	101434	101519	TGCATTGCACGCGCACCAAATTGTCTTGGAAATCCTTTCTGAAACTGGCGTGATTGGGTTGCTGTTGTGGATCGCTGGCGCAGCAA	NC_002488.89	NC_002488.89	100388	101719	+	
long-mer536	NC_002488	105950	105976	AATATCGGTAATAGCAGAGCGGCACAT	NC_002488.92	NC_002488.92	104597	105979	+	AutoIPR: IPR000421:Coagulation factor 5/8C-terminal type domain; IPR000933:Glycoside hydrolase,family 29; IPR001944:Glycoside hydrolase, family 35;IPR017853:Glycoside hydrolase superfamily;
long-mer537	NC_002488	105980	106052	GTTGTAGGGAGCAACACAATTACCTATGGGGTCGCTGTGAGGGAAGGAGTGCGCTATCGCTTCAGTCTGCAAA	NA
long-mer538	NC_002488	106069	106111	GTTTTATCGTAAGACCGGCGTTTCTGTCCCGTAGAAAAGGATG	NA
long-mer539	NC_002488	115479	115521	TCGTTACGTTCGATATTCAGCGTGTGGCTGTCGTACTCACTGA	NC_002488.103	NC_002488.103	114995	116023	-	AutoIPR: IPR011050:Pectin lyase fold/virulencefactor;
long-mer540	NC_002488	115574	115616	GTGTGCAGCACGTAATACCACCACGCTGTTACTCAAATATGGC	NC_002488.103	NC_002488.103	114995	116023	-	AutoIPR: IPR011050:Pectin lyase fold/virulencefactor;
long-mer541	NC_002488	116208	116272	CATCCATAAGTCATGTGTTGTGGTTGAAAGCGTCGGGAGTACTTCTCCGACAATCAGAGCTATGG	NA
long-mer542	NC_002488	116340	116369	CTTATACAGTGTCTAATTACTTAGGCAGTG	NA
long-mer543	NC_002488	116508	116529	ATTACACCGGGTTCACAGCGCC	NA
long-mer544	NC_002488	116531	116587	CTCAATACGTTGAGATAGTCATAAGGTGTGCCGCAAGTGCCATACAGTTCACGACGT	NA
long-mer545	NC_002488	116608	116649	TGTGTTGAATCTTCACAGGTGAAAATACGTTTTCCAGTGCTT	NA
long-mer546	NC_002488	116651	116682	TGTCGTGTTTGCTTCACTGACCGATGTGTTTT	NA
long-mer547	NC_002488	116684	116733	GTCATCGGTGGACATGTAAACGTGCGTTGAAACTGTCGGCGCGAATGGTA	NA
long-mer548	NC_002488	116735	116842	AAATATCTCACGTCACCTTGTTCTAAACGCCGTGTAAGACGTGTGTGTGATTCTTTTCAAGAAGATGTCTTGTGGAAAAACACAATCAGGTATGAGTTGGGCACTGCT	NA
long-mer549	NC_002488	116884	116941	GCACTGTGATTCATCCGCAGCAGCCATTGATAGTCATCCAGTCATGATATGGGTGAGG	NA
long-mer550	NC_002488	116944	116973	GCTATTGCTGGGCAGGTGAATCCTAAAGTG	NA
long-mer551	NC_002488	117053	117074	CAATTCCAACCTTTTTGATTGC	NC_002488.104	NC_002488.104	117045	118076	+	AutoIPR: IPR013785:Aldolase-type TIM barrel;
long-mer552	NC_002488	117151	117193	GAGGCTTCCCATTCCTTGCCGCCGGGTATAAATCCGTCGAGGC	NC_002488.104	NC_002488.104	117045	118076	+	AutoIPR: IPR013785:Aldolase-type TIM barrel;
long-mer553	NC_002488	117318	117355	GAAGCTCTGCCGTATGGGCTTTGTCTCGATCCGCTACC	NC_002488.104	NC_002488.104	117045	118076	+	AutoIPR: IPR013785:Aldolase-type TIM barrel;
long-mer554	NC_002488	117404	117455	GAACGATCCGGTGCCGGTTGTATCGTTTACGTTTGGATTGCCCGCGGTGCGG	NC_002488.104	NC_002488.104	117045	118076	+	AutoIPR: IPR013785:Aldolase-type TIM barrel;
long-mer555	NC_002488	117470	117512	CCGATGTGCTGGAAGCCGGGTACTGGCAAGTGTCACCTTGCCT	NC_002488.104	NC_002488.104	117045	118076	+	AutoIPR: IPR013785:Aldolase-type TIM barrel;
long-mer556	NC_002488	117545	117587	TGATGGATTGGTTGTGCAGGGTCCCGATGCTGGAGGGCACAGC	NC_002488.104	NC_002488.104	117045	118076	+	AutoIPR: IPR013785:Aldolase-type TIM barrel;
long-mer557	NC_002488	117596	117638	TGATCCTGGGCGTCCATTCACGCCATTGAAGACGGTCAGCTTA	NC_002488.104	NC_002488.104	117045	118076	+	AutoIPR: IPR013785:Aldolase-type TIM barrel;
long-mer558	NC_002488	117644	117686	TCGCGTGTGTGCTGTGAGCAGGTTGCCGGTGATTGCGGCAGGT	NC_002488.104	NC_002488.104	117045	118076	+	AutoIPR: IPR013785:Aldolase-type TIM barrel;
long-mer559	NC_002488	117710	117757	CCGCGCGTTGTTGCAAGCAGGCGCTGTTGCGGTTGCGATCGGCACGCT	NC_002488.104	NC_002488.104	117045	118076	+	AutoIPR: IPR013785:Aldolase-type TIM barrel;
long-mer560	NC_002488	117866	117947	CCGAACGCTGCGTAATGGGTTCGTTAATCGCTATCATGCGTCGGCTCCGTTGGGATATCCCGCGATACATCATCTGACCCGT	NC_002488.104	NC_002488.104	117045	118076	+	AutoIPR: IPR013785:Aldolase-type TIM barrel;
long-mer561	NC_002488	118103	118150	CCAACAAGCAGGGCAAACATCACAATGCGTTTATCAATGGATCGTATG	NA
long-mer562	NC_002488	118152	118183	CGGAGGCATTCACTGATGTGCCACGTTATCGG	NA
long-mer563	NC_002488	118213	118275	CTTAGATCGATAACGATGCTTTTACTCACTGAGTGTATGACGAGGCTTGCTATTGATCATGGT	NA
long-mer564	NC_002488	118673	118713	TGCAGCATCACCTTGATGTGTTGGAGCAACAGGGGATGATT	NC_002488.106	NC_002488.106	118549	119184	+	AutoIPR: IPR006197:Peptidase S24, LexA-like;IPR028360:Peptidase S24/S26, beta-ribbon domain;
long-mer565	NC_002488	118822	118848	GGCCGTGTTGCGGCTGGTCAGCCGATC	NC_002488.106	NC_002488.106	118549	119184	+	AutoIPR: IPR006197:Peptidase S24, LexA-like;IPR028360:Peptidase S24/S26, beta-ribbon domain;
long-mer566	NC_002488	118878	118911	GTTGTTGGATCGGGTGTTCTTCTCCCCAGCACCG	NC_002488.106	NC_002488.106	118549	119184	+	AutoIPR: IPR006197:Peptidase S24, LexA-like;IPR028360:Peptidase S24/S26, beta-ribbon domain;
long-mer567	NC_002488	118989	119016	TACGCAGGATGCGCATTCTGGACAAATT	NC_002488.106	NC_002488.106	118549	119184	+	AutoIPR: IPR006197:Peptidase S24, LexA-like;IPR028360:Peptidase S24/S26, beta-ribbon domain;
long-mer568	NC_002488	119446	119488	GATGGGCGATCGCGTGATCGAGGCCGTAGAGGCGATCCCGACA	NC_002488.107	NC_002488.107	119366	120409	+	AutoIPR: IPR011938:DNA recombination/repairprotein RadA; IPR013765:DNA recombination and repairprotein RecA; IPR023400:DNA recombination and repairprotein RecA, C-terminal; IPR027417:P-loop containingnucleoside triphosphate hydrolase;
long-mer569	NC_002488	119767	119809	GGGGTCGATCGATATCATGGTCATTGATTCGGTTGCGGCACTC	NC_002488.107	NC_002488.107	119366	120409	+	AutoIPR: IPR011938:DNA recombination/repairprotein RadA; IPR013765:DNA recombination and repairprotein RecA; IPR023400:DNA recombination and repairprotein RecA, C-terminal; IPR027417:P-loop containingnucleoside triphosphate hydrolase;
long-mer570	NC_002488	119911	119984	GCGCTCTAATACGCTGGTGATCTTTATCAACCAGTTGCGTATGAAAATTGGGGTCATGATGCCGGGTCAAAGCC	NC_002488.107	NC_002488.107	119366	120409	+	AutoIPR: IPR011938:DNA recombination/repairprotein RadA; IPR013765:DNA recombination and repairprotein RecA; IPR023400:DNA recombination and repairprotein RecA, C-terminal; IPR027417:P-loop containingnucleoside triphosphate hydrolase;
long-mer571	NC_002488	120175	120204	TCGTGAAGGGGAATTGATTGAGATGGGCGT	NC_002488.107	NC_002488.107	119366	120409	+	AutoIPR: IPR011938:DNA recombination/repairprotein RadA; IPR013765:DNA recombination and repairprotein RecA; IPR023400:DNA recombination and repairprotein RecA, C-terminal; IPR027417:P-loop containingnucleoside triphosphate hydrolase;
long-mer572	NC_002488	120226	120319	AGCCGGCGCTTGGTATAGCTACGGTGGTGAGCGGATCGGGCAAGGAAAAGATAATGCGCGCGGCTATCTACGTGAAAACCCGCATCTTGCGGCC	NC_002488.107	NC_002488.107	119366	120409	+	AutoIPR: IPR011938:DNA recombination/repairprotein RadA; IPR013765:DNA recombination and repairprotein RecA; IPR023400:DNA recombination and repairprotein RecA, C-terminal; IPR027417:P-loop containingnucleoside triphosphate hydrolase;
long-mer573	NC_002488	120380	120415	GATGAAGATACGCTCGAAGATACAATGTAATCATTG	NC_002488.107	NC_002488.107	119366	120409	+	AutoIPR: IPR011938:DNA recombination/repairprotein RadA; IPR013765:DNA recombination and repairprotein RecA; IPR023400:DNA recombination and repairprotein RecA, C-terminal; IPR027417:P-loop containingnucleoside triphosphate hydrolase;
long-mer574	NC_002488	120417	120447	CGATGACAGCGCGAGTTGTGTTGCTGTTTCT	NA
long-mer575	NC_002488	120454	120480	GATGCTCCGATGTCAGTGCAAAATGCG	NA
long-mer576	NC_002488	120488	120530	GGAGCATGACGGACGCATTCGGATCGTGCATGAGGGAGGATGA	NA
long-mer577	NC_002488	120532	120581	GATTCGGCTATTCCGTGTCGTGTTTGAAAGCGCTGCTGCAAACCGTTGTC	NA
long-mer578	NC_002488	120589	120611	GCCACGCTGTGGCGCATGATTGC	NA
long-mer579	NC_002488	120672	120842	GTGCATCTGATGTGGCCCCCGTTTCCGTCATGACTGAGTGATATCTATAGTGATAAGGGCACACTTTCGTTTGCTTTGTTGCTCCGGTCTGGTTTCTGGATTTCGGCGATTTGCTGCGTTGTTGCCTATAACGCAGAGGATTGAATGTCCAATGCCTGTTACCCTTAATTG	NA
long-mer580	NC_002488	120866	120908	GTGAGGTTGGCGCGTTTACAGTGCCAGCCTACTGTTAACTCCA	NA
long-mer581	NC_002488	121126	121168	ACGTGCCGGTGGTAAGCACAACGACCTGGATTCGGTTGGTTAC	NC_002488.108	NC_002488.108	120908	123562	+	AutoIPR: IPR002318:Alanine-tRNA ligase, classIIc; IPR009000:Translation protein, beta-barrel domain;
long-mer582	NC_002488	121249	121283	GGCCTGGGAGTTGCTGACCCATGTTTGGGAGTTGC	NC_002488.108	NC_002488.108	120908	123562	+	AutoIPR: IPR002318:Alanine-tRNA ligase, classIIc; IPR009000:Translation protein, beta-barrel domain;
long-mer583	NC_002488	121333	121378	CGCATTGTGGCGTGACATGGTCGGGGTGCCGGAAGATCGAATCGTC	NC_002488.108	NC_002488.108	120908	123562	+	AutoIPR: IPR002318:Alanine-tRNA ligase, classIIc; IPR009000:Translation protein, beta-barrel domain;
long-mer584	NC_002488	121477	121517	TCATGGGGAGCACATCCCAGGCGGTCCTCCTGGTTCCCCGG	NC_002488.108	NC_002488.108	120908	123562	+	AutoIPR: IPR002318:Alanine-tRNA ligase, classIIc; IPR009000:Translation protein, beta-barrel domain;
long-mer585	NC_002488	121748	121770	AAATCGTTGCGCGTGATTGCTGA	NC_002488.108	NC_002488.108	120908	123562	+	AutoIPR: IPR002318:Alanine-tRNA ligase, classIIc; IPR009000:Translation protein, beta-barrel domain;
long-mer586	NC_002488	122830	122853	GCAGGCTGCGTTGGATGCTGGCGC	NC_002488.108	NC_002488.108	120908	123562	+	AutoIPR: IPR002318:Alanine-tRNA ligase, classIIc; IPR009000:Translation protein, beta-barrel domain;
long-mer587	NC_002488	122998	123058	TGGAGTGCGTCGTATTGAGGCGGTGACGGGCGAAAGCGCGTTAAATCATGTGTTGGCCGAA	NC_002488.108	NC_002488.108	120908	123562	+	AutoIPR: IPR002318:Alanine-tRNA ligase, classIIc; IPR009000:Translation protein, beta-barrel domain;
long-mer588	NC_002488	123088	123126	TATTGGTAGTAACGCGAACGACGTGGTCAATCATATTCG	NC_002488.108	NC_002488.108	120908	123562	+	AutoIPR: IPR002318:Alanine-tRNA ligase, classIIc; IPR009000:Translation protein, beta-barrel domain;
long-mer589	NC_002488	123172	123241	GCTCAAAGGAAAGCTGATCTCGGGAACTATTACCGATTTGCTCAGCACAGCGGTCAATGTGGCCGATGTA	NC_002488.108	NC_002488.108	120908	123562	+	AutoIPR: IPR002318:Alanine-tRNA ligase, classIIc; IPR009000:Translation protein, beta-barrel domain;
long-mer590	NC_002488	123889	123931	GCGGGGAGATAGCGGCTCTTCAATATAATTAAAATGGTGTTTG	NC_002488.109	NC_002488.109	123701	123916	+	AutoIPR: IPR003751:Carbon storage regulator;
long-mer591	NC_002488	124072	124114	TCCCTCTCACTCCGCCACCTATTGGCAAGTGCTTTGTGCTCAA	NA
long-mer592	NC_002488	124138	124180	TTCCTTATGTTTATATTTGGGATGCCTCTTTAAGTGCTTCGTA	NA
long-mer593	NC_002488	124253	124295	TTTTAGAGTTCTGTTCAATAGCGGCCTAAAGCGGTTCTTTAGA	NA
long-mer594	NC_002488	124335	124377	TCTGAAGTGACTCCTGATTGGCCATTGTTTCTATCAGCACTCT	NA
long-mer595	NC_002488	124480	124522	TTTATACGTGAGTATTGCGTGGTGCTTCTTTGGTTCCGTGTTC	NA
long-mer596	NC_002488	124551	124574	GGCATTTTATTGAATATTTAAATT	NA
long-mer597	NC_002488	124658	124711	TTTTTGAAATGCCTTATGCTTGAATTTGAAATCTTCAAAAAATAATTTGGCAGT	NA
long-mer598	NC_002488	124834	124937	AATACAAGTGGCACAGTGTCTCGATGGTGCTGCCTGTGCCGATTTCAAATAGACGATGAAGGACGTACAGTGCACCTAATTTTGTTGCAGGCGCCTGTGTATAC	NA
long-mer599	NC_002488	124985	125023	AGGGCTGCGGCTCTGAAAAAATGGTCCGTGGTTGTTCAA	NA
long-mer600	NC_002488	126254	126296	CAATTCGGAACGCAGCGTGAGGATCTGATGAATGTGCGGACTA	NC_002488.111	NC_002488.111	125027	127051	-	AutoIPR: IPR001567:Peptidase M3A/M3B;IPR024077:Neurolysin/Thimet oligopeptidase, domain 2;IPR024079:Metallopeptidase, catalytic domain;IPR024080:Neurolysin/Thimet oligopeptidase, N-terminal;
long-mer601	NC_002488	126346	126394	GATATGAGCGCTCTCGTAACGTGCGGTCGTCAGCATCGCTTTGGACCGA	NC_002488.111	NC_002488.111	125027	127051	-	AutoIPR: IPR001567:Peptidase M3A/M3B;IPR024077:Neurolysin/Thimet oligopeptidase, domain 2;IPR024079:Metallopeptidase, catalytic domain;IPR024080:Neurolysin/Thimet oligopeptidase, N-terminal;
long-mer602	NC_002488	126984	127013	CCAACGTGCTCAGGGAGGATCGCGTCGAAG	NC_002488.111	NC_002488.111	125027	127051	-	AutoIPR: IPR001567:Peptidase M3A/M3B;IPR024077:Neurolysin/Thimet oligopeptidase, domain 2;IPR024079:Metallopeptidase, catalytic domain;IPR024080:Neurolysin/Thimet oligopeptidase, N-terminal;
long-mer603	NC_002488	127516	127558	CCTATGATCGCTTCCCTTGCATGCAGCGCGGTAGTGATCGAAG	NC_002488.112	NC_002488.112	127111	128283	-	AutoIPR: IPR001926:Tryptophan synthase betasubunit-like PLP-dependent enzyme;
long-mer604	NC_002488	127729	127771	GTTATTGGCGCGCCAATCAGTCGCACGTTCCGCGTAAGTGAAC	NC_002488.112	NC_002488.112	127111	128283	-	AutoIPR: IPR001926:Tryptophan synthase betasubunit-like PLP-dependent enzyme;
long-mer605	NC_002488	129016	129042	CCGGTCGTGTTGCTGGAGCGTCTGCCC	NA
long-mer606	NC_002488	129060	129102	GACTAGCCAGGGACTCCCCGCACCCTATCGTCCCATGCGGCCT	NA
long-mer607	NC_002488	129130	129153	TGCCTGTCCCTCATAGCGCACCTC	NA
long-mer608	NC_002488	129205	129235	GGAGTCTCTATGAACACTGTTCCCTTCCCTT	NC_002488.113	NC_002488.113	129214	131037	+	AutoIPR: IPR006376:Copper-resistance proteinCopA; IPR017760:L-ascorbate oxidase, plants;IPR019546:Twin-arginine translocation pathway, signalsequence, bacterial/archaeal;
long-mer609	NC_002488	129247	129289	ATTGACCGGCGTCGCTTCCTACAAGGCTTGGCGTTGGGAGGCG	NC_002488.113	NC_002488.113	129214	131037	+	AutoIPR: IPR006376:Copper-resistance proteinCopA; IPR017760:L-ascorbate oxidase, plants;IPR019546:Twin-arginine translocation pathway, signalsequence, bacterial/archaeal;
long-mer610	NC_002488	129396	129467	CAGCGTTAATTTCACCGGACGGATGCGTCCAGCCATCACCGTTAATAACAGCCTGCCCGGACCCGTATTGCG	NC_002488.113	NC_002488.113	129214	131037	+	AutoIPR: IPR006376:Copper-resistance proteinCopA; IPR017760:L-ascorbate oxidase, plants;IPR019546:Twin-arginine translocation pathway, signalsequence, bacterial/archaeal;
long-mer611	NC_002488	129621	129653	ATACCGCTTTCAGTTACACCAATCTGGGACCTA	NC_002488.113	NC_002488.113	129214	131037	+	AutoIPR: IPR006376:Copper-resistance proteinCopA; IPR017760:L-ascorbate oxidase, plants;IPR019546:Twin-arginine translocation pathway, signalsequence, bacterial/archaeal;
long-mer612	NC_002488	129744	129786	CGACCGCGAGCACATCCTCCTGTTCTCAGATTGGACGGACCTG	NC_002488.113	NC_002488.113	129214	131037	+	AutoIPR: IPR006376:Copper-resistance proteinCopA; IPR017760:L-ascorbate oxidase, plants;IPR019546:Twin-arginine translocation pathway, signalsequence, bacterial/archaeal;
long-mer613	NC_002488	129989	130026	ACGGCACCACGCCAGCCGGCGCCTGGACTGGATTGTTC	NC_002488.113	NC_002488.113	129214	131037	+	AutoIPR: IPR006376:Copper-resistance proteinCopA; IPR017760:L-ascorbate oxidase, plants;IPR019546:Twin-arginine translocation pathway, signalsequence, bacterial/archaeal;
long-mer614	NC_002488	130364	130391	ATGGTCAGCATGGGAGTCGCGCCTCTGA	NC_002488.113	NC_002488.113	129214	131037	+	AutoIPR: IPR006376:Copper-resistance proteinCopA; IPR017760:L-ascorbate oxidase, plants;IPR019546:Twin-arginine translocation pathway, signalsequence, bacterial/archaeal;
long-mer615	NC_002488	130662	130685	TGATCCGGATGGACGTGAACCCGG	NC_002488.113	NC_002488.113	129214	131037	+	AutoIPR: IPR006376:Copper-resistance proteinCopA; IPR017760:L-ascorbate oxidase, plants;IPR019546:Twin-arginine translocation pathway, signalsequence, bacterial/archaeal;
long-mer616	NC_002488	130851	130893	CTTATGGAGTGACTTAGAGGACGCCAACGCCGCGTTTCAGGTC	NC_002488.113	NC_002488.113	129214	131037	+	AutoIPR: IPR006376:Copper-resistance proteinCopA; IPR017760:L-ascorbate oxidase, plants;IPR019546:Twin-arginine translocation pathway, signalsequence, bacterial/archaeal;
long-mer617	NC_002488	130908	130950	CGATATGCCGCCGGGTACACGTCGCAGCTACCGTGTGCGTGCC	NC_002488.113	NC_002488.113	129214	131037	+	AutoIPR: IPR006376:Copper-resistance proteinCopA; IPR017760:L-ascorbate oxidase, plants;IPR019546:Twin-arginine translocation pathway, signalsequence, bacterial/archaeal;
long-mer618	NC_002488	131040	131106	ACCCGTACCTGGTTCGTATTGCTCTGCCTCGCTCTGCCTCTCGTATCGCTGCAAGCGCAGCCGCACC	NC_002488.114	NC_002488.114	131034	132008	+	AutoIPR: IPR007939:Copper resistance Bprecursor;
long-mer619	NC_002488	131111	131153	GACCGAACAGACATCACCGGCATTGAGTGAGCACACCGAGATG	NC_002488.114	NC_002488.114	131034	132008	+	AutoIPR: IPR007939:Copper resistance Bprecursor;
long-mer620	NC_002488	131269	131304	AGATGGATCACGCAATCCACGGTGCAACAACGCAAT	NC_002488.114	NC_002488.114	131034	132008	+	AutoIPR: IPR007939:Copper resistance Bprecursor;
long-mer621	NC_002488	131327	131358	CCCTCCCAGCGCGGCGGCGTTGGCAGCGGCGT	NC_002488.114	NC_002488.114	131034	132008	+	AutoIPR: IPR007939:Copper resistance Bprecursor;
long-mer622	NC_002488	131551	131575	TCGCAGTGGAGATGCTGTATGGGCA	NC_002488.114	NC_002488.114	131034	132008	+	AutoIPR: IPR007939:Copper resistance Bprecursor;
long-mer623	NC_002488	131649	131689	GCGCTTGGTGTGCAGGGCGTGGCACCATATAAATTTGAGAG	NC_002488.114	NC_002488.114	131034	132008	+	AutoIPR: IPR007939:Copper resistance Bprecursor;
long-mer624	NC_002488	131939	132083	CCAGGCACGCGCGCGTGGTACGTCTGACCATGAAAAGCGCTGGGTAGCTGGCATACGCTGCTGGTTTTGAACGCTCCTGCCCAGTGACGCACCACAACCGATGACGTGCTTTAGATCGCGTGATGGATTGCATCATGGAACGTGC	NC_002488.114	NC_002488.114	131034	132008	+	AutoIPR: IPR007939:Copper resistance Bprecursor;
long-mer625	NC_002488	132085	132123	CATCTCAGCGGCGTGAAGCCTGGATGCTTGAATGGGCAG	NA
long-mer626	NC_002488	132197	132276	GGGTGAGAACACGGCACCTGCGGTGTTGCGGAACTGTTTGCAATATCAACACCGTATCCCCCGTCGGCTCATAGTGTGGC	NC_002488.115	NC_002488.115	132265	135249	-	AutoIPR: IPR002303:Valine-tRNA ligase;IPR010978:tRNA-binding arm; IPR020791:Leucine-tRNAligase, archaeal;
long-mer627	NC_002488	132498	132525	TGCCAACAATGGCTGTCGCCGATGGTGG	NC_002488.115	NC_002488.115	132265	135249	-	AutoIPR: IPR002303:Valine-tRNA ligase;IPR010978:tRNA-binding arm; IPR020791:Leucine-tRNAligase, archaeal;
long-mer628	NC_002488	133501	133524	GCCTTGGGCATCGCGAATCAGGCC	NC_002488.115	NC_002488.115	132265	135249	-	AutoIPR: IPR002303:Valine-tRNA ligase;IPR010978:tRNA-binding arm; IPR020791:Leucine-tRNAligase, archaeal;
long-mer629	NC_002488	135169	135212	GAAGTGGCCTGCAGCTTCCCAGGCGGCGTATAAGCGCGCTTCAA	NC_002488.115	NC_002488.115	132265	135249	-	AutoIPR: IPR002303:Valine-tRNA ligase;IPR010978:tRNA-binding arm; IPR020791:Leucine-tRNAligase, archaeal;
long-mer630	NC_002488	140775	140800	TTATTTGCAGTGCATGGTGGGTGATG	NC_002488.122	NC_002488.122	140099	140941	-	AutoIPR: IPR010432:RDD;
long-mer631	NC_002488	140807	140828	GTTGTGTTGTGTAAAGGGCCAG	NC_002488.122	NC_002488.122	140099	140941	-	AutoIPR: IPR010432:RDD;
long-mer632	NC_002488	142624	142680	GGGTGAGTTGAAGCATGGGCCGCTCGCGTTAGTGGATGCTGATATGCCGGTTGTGGT	NC_002488.123	NC_002488.123	141125	142954	+	AutoIPR:IPR005855:Glucosamine-fructose-6-phosphateaminotransferase, isomerising; IPR029055:Nucleophileaminohydrolases, N-terminal;
long-mer633	NC_002488	142711	142753	GGTGAAGTCCAATATGCAGGAGGTGCGTGCGCGTGGTGGGGAG	NC_002488.123	NC_002488.123	141125	142954	+	AutoIPR:IPR005855:Glucosamine-fructose-6-phosphateaminotransferase, isomerising; IPR029055:Nucleophileaminohydrolases, N-terminal;
long-mer634	NC_002488	142907	142955	GATGTGGATAAGCCACGTAATTTGGCGAAGAGTGTGACGGTGGAATAAT	NC_002488.123	NC_002488.123	141125	142954	+	AutoIPR:IPR005855:Glucosamine-fructose-6-phosphateaminotransferase, isomerising; IPR029055:Nucleophileaminohydrolases, N-terminal;
long-mer635	NC_002488	142957	143116	CTGGTGCGTTTTTTATTGAATGTTTAAAAGTGCCGAGATTTCAGCGGTTTTATGACCGTAACGCGTCATGGTGCACGATGCACGGTATGTCAGATGTTTATATTGATCTGGATCAAATGAATATCTTGATGATGTCAGAAAGGGGAATCAGCGTTACGCT	NA
long-mer636	NC_002488	143154	143273	GCTAAGCATCTGATCATCTAACGATGACGTGTTTTGTTAGTAACAGCCATGATTTGGAGTTTTAAATGTTATTTTCAAAAGGATTGGTTTATGAAAAATAGGAGTGTTGATGGGCTTCGA	NC_002488.124	NC_002488.124	143244	144386	+	AutoIPR: IPR002656:Acyltransferase 3;
long-mer637	NC_002488	143390	143479	TGTTCTTACATCCCCAATGGTAAGCATTTTTTATAACGGACATTTTGCTGTTTTGATCTTCTTTGTGTTGTCTGGTTATGTGTTGACGAT	NC_002488.124	NC_002488.124	143244	144386	+	AutoIPR: IPR002656:Acyltransferase 3;
long-mer638	NC_002488	143481	143505	CCATATTACACTCAAGGTGAATCAA	NC_002488.124	NC_002488.124	143244	144386	+	AutoIPR: IPR002656:Acyltransferase 3;
long-mer639	NC_002488	143525	143547	ACTGTGGGGGCGTTATCTTAGGC	NC_002488.124	NC_002488.124	143244	144386	+	AutoIPR: IPR002656:Acyltransferase 3;
long-mer640	NC_002488	143620	143662	CTGCGGCGGATATGTCTGGGTCCATTGAATGGTTAAAGAATTT	NC_002488.124	NC_002488.124	143244	144386	+	AutoIPR: IPR002656:Acyltransferase 3;
long-mer641	NC_002488	144305	144391	TATTTTTGAGAAATACATAGACAAGCCGTCGATTAATATTTCGCATCAGTTTTCTAAGAAGATATTTAGTAAGCAGGTATAATGTTT	NC_002488.124	NC_002488.124	143244	144386	+	AutoIPR: IPR002656:Acyltransferase 3;
long-mer642	NC_002488	144399	144440	ATCTTATTTTTTGACGGCCTGTTGAGAGTGTGTGGAAGCAAT	NA
long-mer643	NC_002488	144450	144553	TTTGCTTTCTGAGTGTTCTGTGATTGGAGCGGGGTAAGGTTTTATACAAAGTTGGGATGTGTGATCTCTCGAATGTGATGGACCAGTTGCTATTTTGTGTCTTT	NA
long-mer644	NC_002488	144574	144616	GAGAGGAGGAGGTGCTGCTGCAGTGCCGGTGTTAGTGTCGGCA	NA
long-mer645	NC_002488	144673	144715	TTCAAATGCGGTTGGTTTTGGCGTTACTCGCCTAATGCGTGTG	NC_002488.125	NC_002488.125	144696	145553	-	AutoIPR: IPR001045:Spermidine/sperminesynthases; IPR029063:S-adenosyl-L-methionine-dependentmethyltransferase; IPR030373:Polyamine biosynthesisdomain, conserved site;
long-mer646	NC_002488	144951	145004	TAGTAGTGCCAATGGTGATTCGGATTGCTGTACGAGTAATCCATCATTTTTTAG	NC_002488.125	NC_002488.125	144696	145553	-	AutoIPR: IPR001045:Spermidine/sperminesynthases; IPR029063:S-adenosyl-L-methionine-dependentmethyltransferase; IPR030373:Polyamine biosynthesisdomain, conserved site;
long-mer647	NC_002488	145040	145082	ATAAGCCTTTGGCTGGGCCGACGGGGTCGGTTGAGTCGACGAT	NC_002488.125	NC_002488.125	144696	145553	-	AutoIPR: IPR001045:Spermidine/sperminesynthases; IPR029063:S-adenosyl-L-methionine-dependentmethyltransferase; IPR030373:Polyamine biosynthesisdomain, conserved site;
long-mer648	NC_002488	145094	145136	CGCTGTTGGTTGGGCAATCGGTCATATAAGCCACGCCGTCGCT	NC_002488.125	NC_002488.125	144696	145553	-	AutoIPR: IPR001045:Spermidine/sperminesynthases; IPR029063:S-adenosyl-L-methionine-dependentmethyltransferase; IPR030373:Polyamine biosynthesisdomain, conserved site;
long-mer649	NC_002488	145185	145227	GAAATGTTTTTCCGCCATGCGGGTGACTTGTTCATCAATATCG	NC_002488.125	NC_002488.125	144696	145553	-	AutoIPR: IPR001045:Spermidine/sperminesynthases; IPR029063:S-adenosyl-L-methionine-dependentmethyltransferase; IPR030373:Polyamine biosynthesisdomain, conserved site;
long-mer650	NC_002488	145257	145299	TTTGAGGACTTCGCGCAGTGTGCCGCAGTCGCCGCCGCCGATA	NC_002488.125	NC_002488.125	144696	145553	-	AutoIPR: IPR001045:Spermidine/sperminesynthases; IPR029063:S-adenosyl-L-methionine-dependentmethyltransferase; IPR030373:Polyamine biosynthesisdomain, conserved site;
long-mer651	NC_002488	145368	145446	GTTGTCTCTACTGGTGAGCATCAATGCGCCGTCGATCACCATGAGCTTGCCCCAGTCCGTGCTGTTGTAGATTTCGATT	NC_002488.125	NC_002488.125	144696	145553	-	AutoIPR: IPR001045:Spermidine/sperminesynthases; IPR029063:S-adenosyl-L-methionine-dependentmethyltransferase; IPR030373:Polyamine biosynthesisdomain, conserved site;
long-mer652	NC_002488	145452	145508	GAATGGTGATTGCACTTCATCCAGCTTGCCAGTGATGCGGAAGCCGATCGCTGAGCC	NC_002488.125	NC_002488.125	144696	145553	-	AutoIPR: IPR001045:Spermidine/sperminesynthases; IPR029063:S-adenosyl-L-methionine-dependentmethyltransferase; IPR030373:Polyamine biosynthesisdomain, conserved site;
long-mer653	NC_002488	145788	145811	CATGACCTGGTCTCAAGATCTCGC	NC_002488.126	NC_002488.126	145789	147675	+	AutoIPR: IPR000183:Ornithine/DAP/Argdecarboxylase; IPR029066:PLP-binding barrel;
long-mer654	NC_002488	145909	145944	CGGATCTCGCTCCCGGAGGTTGTGGATGCTGCGCGT	NC_002488.126	NC_002488.126	145789	147675	+	AutoIPR: IPR000183:Ornithine/DAP/Argdecarboxylase; IPR029066:PLP-binding barrel;
long-mer655	NC_002488	146061	146103	TTACACTGCGGTTTACCCGATCAAGGTCAATCAGCATCGCGGT	NC_002488.126	NC_002488.126	145789	147675	+	AutoIPR: IPR000183:Ornithine/DAP/Argdecarboxylase; IPR029066:PLP-binding barrel;
long-mer656	NC_002488	146838	146893	GGTCGAAGCGGTGCCGGAGGGGCGGGTGCCAGGGGTGTGTGATGATGAGCCGGCGG	NC_002488.126	NC_002488.126	145789	147675	+	AutoIPR: IPR000183:Ornithine/DAP/Argdecarboxylase; IPR029066:PLP-binding barrel;
long-mer657	NC_002488	147508	147546	GATGTGATGTTGGACTACGTCGGTTATGCGCTTGATGAG	NC_002488.126	NC_002488.126	145789	147675	+	AutoIPR: IPR000183:Ornithine/DAP/Argdecarboxylase; IPR029066:PLP-binding barrel;
long-mer658	NC_002488	147760	147782	TCCAGCCGATTGATGTTGAGATG	NC_002488.127	NC_002488.127	147702	148457	-	AutoIPR: IPR002347:Glucose/ribitoldehydrogenase; IPR013968:Polyketide synthase,ketoreductase domain;
long-mer659	NC_002488	147821	147842	TATCTTCGGCTGTGATCGGGTT	NC_002488.127	NC_002488.127	147702	148457	-	AutoIPR: IPR002347:Glucose/ribitoldehydrogenase; IPR013968:Polyketide synthase,ketoreductase domain;
long-mer660	NC_002488	147910	147948	TCGGCCATCCCTGGTTCGATGCTGGTCACGCGTACGCCG	NC_002488.127	NC_002488.127	147702	148457	-	AutoIPR: IPR002347:Glucose/ribitoldehydrogenase; IPR013968:Polyketide synthase,ketoreductase domain;
long-mer661	NC_002488	147964	147986	GAGCGCAGGCCCAGTGAGAATTG	NC_002488.127	NC_002488.127	147702	148457	-	AutoIPR: IPR002347:Glucose/ribitoldehydrogenase; IPR013968:Polyketide synthase,ketoreductase domain;
long-mer662	NC_002488	148070	148092	TTCCTTTGCGTTCGATCAGTGTC	NC_002488.127	NC_002488.127	147702	148457	-	AutoIPR: IPR002347:Glucose/ribitoldehydrogenase; IPR013968:Polyketide synthase,ketoreductase domain;
long-mer663	NC_002488	148404	148480	GGCGGCTCTGCCGAAGCCGGAGGTGGCTCCCGTGATCAATATGGTTTTAGTCATCGCGTCTCTGTATGCGGTGGATA	NC_002488.127	NC_002488.127	147702	148457	-	AutoIPR: IPR002347:Glucose/ribitoldehydrogenase; IPR013968:Polyketide synthase,ketoreductase domain;
long-mer664	NC_002488	148499	148603	GACGACGCTGTGCATGGTTGGGGGGAGTGAAAACAAAAACGATGGCTGCAGGTGGCCACGGTGTGGGGAGTTTTGGTGCAGATGGTCCTGTGATTAATGGGCTTT	NC_002488.128	NC_002488.128	148592	149338	-	AutoIPR: IPR007730:Sporulation-related domain;
long-mer665	NC_002488	148670	148712	GCTATATGGTCCCATACGCACCCGGTAAAGTTGTTTGCCTCCG	NC_002488.128	NC_002488.128	148592	149338	-	AutoIPR: IPR007730:Sporulation-related domain;
long-mer666	NC_002488	148865	148898	GGTTGGTTTTTTTGGGGTGACAGGTATCGGTGCT	NC_002488.128	NC_002488.128	148592	149338	-	AutoIPR: IPR007730:Sporulation-related domain;
long-mer667	NC_002488	149024	149084	GGATGTCGGTACTTCCTTGCCGGGTAGCAGGGTGTAGAAGTCGTATTCCTGTTGTTCTGGG	NC_002488.128	NC_002488.128	148592	149338	-	AutoIPR: IPR007730:Sporulation-related domain;
long-mer668	NC_002488	149087	149197	TGGTTTGTCCTTGGTGGTTGGTTTGGATGGCTGCGCAATAGGGGTATTGTGGTCGATCACGGGCGCCGGTTGCGCGCTTGGGTTGGAATCCGCACCGATGTGCAAAAGGCT	NC_002488.128	NC_002488.128	148592	149338	-	AutoIPR: IPR007730:Sporulation-related domain;
long-mer669	NC_002488	149199	149252	CCGTCGTTTTTCTTGAATAATCTTGGCGCTGCTAGAAATACGATTGCAGTGATC	NC_002488.128	NC_002488.128	148592	149338	-	AutoIPR: IPR007730:Sporulation-related domain;
long-mer670	NC_002488	149258	149300	ACCGGCAATCAGCCATACCCACCCTGGAGGGGCATTATTAGTG	NC_002488.128	NC_002488.128	148592	149338	-	AutoIPR: IPR007730:Sporulation-related domain;
long-mer671	NC_002488	149525	149567	ATGCGCTAATTCACGCAGGTACTGTGCGATCAGGTGAGGTTCC	NC_002488.129	NC_002488.129	149378	151138	-	AutoIPR: IPR001278:Arginine-tRNA ligase;
long-mer672	NC_002488	149585	149614	TTGCACGATTTCAGGATAGCGCGATATTTC	NC_002488.129	NC_002488.129	149378	151138	-	AutoIPR: IPR001278:Arginine-tRNA ligase;
long-mer673	NC_002488	149702	149744	GGCTTGGTGCATCAGGCTACAAACGCGGGCGTATGCGTACTGT	NC_002488.129	NC_002488.129	149378	151138	-	AutoIPR: IPR001278:Arginine-tRNA ligase;
long-mer674	NC_002488	149764	149806	CGTTGCTCTTTTGACGGGCCAAGTCGATGTCGAAGGTGAGTTG	NC_002488.129	NC_002488.129	149378	151138	-	AutoIPR: IPR001278:Arginine-tRNA ligase;
long-mer675	NC_002488	150197	150235	CTCCTCATAGGTGTGACCGGAGTTGATCAGTTTCTGGAC	NC_002488.129	NC_002488.129	149378	151138	-	AutoIPR: IPR001278:Arginine-tRNA ligase;
long-mer676	NC_002488	150362	150404	TGCTGCTGTGTCGTCGACGTTCTTGGTGCTGGTGATGATGGTA	NC_002488.129	NC_002488.129	149378	151138	-	AutoIPR: IPR001278:Arginine-tRNA ligase;
long-mer677	NC_002488	150695	150773	CACTCCGACGGTGCGACTTTGACCGGACAGGTTCCGGCCGTAGTCGTTATCCTGTTTGAGCACGTTGATTGTTTCGCGC	NC_002488.129	NC_002488.129	149378	151138	-	AutoIPR: IPR001278:Arginine-tRNA ligase;
long-mer678	NC_002488	150977	151019	ATCTGGAGGCAGAGTATTAGTGGGCAAGGTGCCATTGCTACGC	NC_002488.129	NC_002488.129	149378	151138	-	AutoIPR: IPR001278:Arginine-tRNA ligase;
long-mer679	NC_002488	151049	151077	GCGGAGTGGGGCTTTCACGTGTGGGTGTG	NC_002488.129	NC_002488.129	149378	151138	-	AutoIPR: IPR001278:Arginine-tRNA ligase;
long-mer680	NC_002488	151270	151309	GATGAGGTCTAAGGCGTTTTTTAAGCGTTGGGTGATCATT	NC_002488.130	NC_002488.130	151195	151893	-	AutoIPR: IPR001405:RadC protein; IPR010994:RuvAdomain 2-like; IPR025657:RadC-like JAB domain;
long-mer681	NC_002488	151939	151971	ATCCTAATTAACCGTAGGAATCAACTGAGGTGA	NC_002488.131	NC_002488.131	151968	153197	+	AutoIPR: IPR005252:Coenzyme A biosynthesisbifunctional protein CoaBC;
long-mer682	NC_002488	152065	152107	GCCGCCTTTGTGGTGCGGGTGTTCAGGTCCAGGTTGCGATGAC	NC_002488.131	NC_002488.131	151968	153197	+	AutoIPR: IPR005252:Coenzyme A biosynthesisbifunctional protein CoaBC;
long-mer683	NC_002488	152217	152259	GAGTTGGCGCGTTGGGCCGAGTGTGTTTTGATTGCTCCTGCTA	NC_002488.131	NC_002488.131	151968	153197	+	AutoIPR: IPR005252:Coenzyme A biosynthesisbifunctional protein CoaBC;
long-mer684	NC_002488	152317	152359	TGTGTTTGGCGACAACGGCGCTGCTGATCATATGCCCAGCGAT	NC_002488.131	NC_002488.131	151968	153197	+	AutoIPR: IPR005252:Coenzyme A biosynthesisbifunctional protein CoaBC;
long-mer685	NC_002488	152488	152511	GCGAACCAGAGGCGATTGTTGCTG	NC_002488.131	NC_002488.131	151968	153197	+	AutoIPR: IPR005252:Coenzyme A biosynthesisbifunctional protein CoaBC;
long-mer686	NC_002488	152753	152795	ACGTTCGGCGGCACAGATGCGTGATGCAGTCCTCAGCGCGTTC	NC_002488.131	NC_002488.131	151968	153197	+	AutoIPR: IPR005252:Coenzyme A biosynthesisbifunctional protein CoaBC;
long-mer687	NC_002488	152828	152911	GGCCGATTACGCACCTAAATCTGTGTTGCCACAAAAGATCAAGAAGTCCGGCCAGACGCTGACCCTGGAGTTGGTGCGTACCCA	NC_002488.131	NC_002488.131	151968	153197	+	AutoIPR: IPR005252:Coenzyme A biosynthesisbifunctional protein CoaBC;
long-mer688	NC_002488	152971	153015	CTGCAGAGACGCATGATGTTGAGCGCTACGCACGCGGTAAATTGG	NC_002488.131	NC_002488.131	151968	153197	+	AutoIPR: IPR005252:Coenzyme A biosynthesisbifunctional protein CoaBC;
long-mer689	NC_002488	153079	153161	GTGATGACAATGCTGTCACTGTGTATTGGCAGGGTGGCGAGCGCGTTTTCGCCAGTTGCAGCAAGGTGGAGTTGGCTGAGCGC	NC_002488.131	NC_002488.131	151968	153197	+	AutoIPR: IPR005252:Coenzyme A biosynthesisbifunctional protein CoaBC;
long-mer690	NC_002488	153188	153257	GCAGACATGAGTGCTGCTGTACAACCACTGCAGATCAAGATTCTGGATCCCCGTCTTGGTACCGTTTGGC	NC_002488.131	NC_002488.131	151968	153197	+	AutoIPR: IPR005252:Coenzyme A biosynthesisbifunctional protein CoaBC;
long-mer690	NC_002488	153188	153257	GCAGACATGAGTGCTGCTGTACAACCACTGCAGATCAAGATTCTGGATCCCCGTCTTGGTACCGTTTGGC	NC_002488.132	NC_002488.132	153194	153661	+	AutoIPR: IPR008180:Deoxyuridine triphosphatenucleotidohydrolase/Deoxycytidine triphosphate deaminase;IPR029054:dUTPase-like;
long-mer691	NC_002488	153262	153334	GCCGACCTATGCGACGGAAGCCAGTGCTGGGCTTGATTTACGGGCTGCACTAGATGCACCAATGACTCTGGTT	NC_002488.132	NC_002488.132	153194	153661	+	AutoIPR: IPR008180:Deoxyuridine triphosphatenucleotidohydrolase/Deoxycytidine triphosphate deaminase;IPR029054:dUTPase-like;
long-mer692	NC_002488	153344	153386	GCGGAGTTACTTTCTACGGGTGTAGCGATTCATTTAGTTGACC	NC_002488.132	NC_002488.132	153194	153661	+	AutoIPR: IPR008180:Deoxyuridine triphosphatenucleotidohydrolase/Deoxycytidine triphosphate deaminase;IPR029054:dUTPase-like;
long-mer693	NC_002488	153562	153604	GGTTGTGTTACCAATTGTGCGGGTAGTGCTTCAGGTAGTGGAT	NC_002488.132	NC_002488.132	153194	153661	+	AutoIPR: IPR008180:Deoxyuridine triphosphatenucleotidohydrolase/Deoxycytidine triphosphate deaminase;IPR029054:dUTPase-like;
long-mer694	NC_002488	153698	153740	GTTGATTTTGCCGATGAAACGCCGCCGGATTGCATTTCTGTTG	NC_002488.133	NC_002488.133	153675	156038	+	AutoIPR: IPR005841:Alpha-D-phosphohexomutasesuperfamily;
long-mer695	NC_002488	153745	153774	TGTTGTGTCTGTTGCTGGCAGGGGTGTTTT	NC_002488.133	NC_002488.133	153675	156038	+	AutoIPR: IPR005841:Alpha-D-phosphohexomutasesuperfamily;
long-mer696	NC_002488	153828	153901	CAGGCACGTGATGGTGCTGTTACGTCATTGCTTCAGGTGCTGTCTGGTCAGGCTAAGCAGTTGCAAAATGTGGT	NC_002488.133	NC_002488.133	153675	156038	+	AutoIPR: IPR005841:Alpha-D-phosphohexomutasesuperfamily;
long-mer697	NC_002488	154217	154319	GTTGGATGCGATTGAGGTGCCTAATAGCACTTACTTGGCATTGCGCCAGGGGAGTTATACGGTGGTCGAGCGCGGTAGCGCAGCGTTAGCCAGTGGTGGTGAG	NC_002488.133	NC_002488.133	153675	156038	+	AutoIPR: IPR005841:Alpha-D-phosphohexomutasesuperfamily;
long-mer698	NC_002488	154324	154474	TGGCTAAACCGCTGGGTTGGGTTGATTTGCGTGTGGCTGCCGCTGTGCCGCAGCTGGAAAACATCCCTTTTGATTTGGGATTGCTGCCATCTTTGATTGCGGCAGGGGTGTTTGTGCTAGTTGCGGCAGTCTTGTTGTTAGTTGCGGGTGG	NC_002488.133	NC_002488.133	153675	156038	+	AutoIPR: IPR005841:Alpha-D-phosphohexomutasesuperfamily;
long-mer699	NC_002488	154480	154712	GGATGCTACCCAGGCGTCACGCGCAAATGGCCGATGCAGAACAAGAACAGTTTACTTTGCGTGAAAGTGTGGTGCAGGAGTCGCCGGAGCGCGCGATCGTTTTAAATGAGGAAAACAACGTTGCATTGTCGTCGTCGCTGCATCTTCAGTCCAATTTGGAAGCGGTGGTTCAACCCAGTCTTTTCCATGAAGACGATATCCACGGTGTGGTTCCTGGCGAGTTGAACCCAGGT	NC_002488.133	NC_002488.133	153675	156038	+	AutoIPR: IPR005841:Alpha-D-phosphohexomutasesuperfamily;
long-mer700	NC_002488	154752	154816	CAGGTCAAAGGTTTGAGTGACATTGTGATTGGCCGTGACGACCGCGTGTCCAGTTTTGAATTGTC	NC_002488.133	NC_002488.133	153675	156038	+	AutoIPR: IPR005841:Alpha-D-phosphohexomutasesuperfamily;
long-mer701	NC_002488	155241	155308	GATATTGATGGTGTTTCCCTTCATGGTCATCCTGATTCGGACGAGCTAGGGAATCTGCAGAAGCTGAT	NC_002488.133	NC_002488.133	153675	156038	+	AutoIPR: IPR005841:Alpha-D-phosphohexomutasesuperfamily;
long-mer702	NC_002488	155389	155420	AAGGTGAGGTTATTTTATCGGATAGCGTGTTG	NC_002488.133	NC_002488.133	153675	156038	+	AutoIPR: IPR005841:Alpha-D-phosphohexomutasesuperfamily;
long-mer703	NC_002488	155706	155771	CCGTCCCAGGTGTTTGCTGCACTGCCCCATGCTTATTTCACTGCCCAAATGGAGCAGTCTGTCGAG	NC_002488.133	NC_002488.133	153675	156038	+	AutoIPR: IPR005841:Alpha-D-phosphohexomutasesuperfamily;
long-mer704	NC_002488	155811	155853	GTGCAGCGTAGCGTTGAGGGCAGTGTGTTCGATGGTGCTCGTT	NC_002488.133	NC_002488.133	153675	156038	+	AutoIPR: IPR005841:Alpha-D-phosphohexomutasesuperfamily;
long-mer705	NC_002488	155979	156076	CAGAGTGCATTCCGCACGCATTTACAGGCATTACTACCCGGTCAGATACTGGTGTTCTAAATCTTTTTAATAATTAGGGTTCCGTGAGTGGTGAGGCA	NC_002488.134	NC_002488.134	156052	156732	-	
long-mer705	NC_002488	155979	156076	CAGAGTGCATTCCGCACGCATTTACAGGCATTACTACCCGGTCAGATACTGGTGTTCTAAATCTTTTTAATAATTAGGGTTCCGTGAGTGGTGAGGCA	NC_002488.133	NC_002488.133	153675	156038	+	AutoIPR: IPR005841:Alpha-D-phosphohexomutasesuperfamily;
long-mer706	NC_002488	156093	156155	TCAATGCTCGGTAACGTTGTAGGGTTTCTTCGATTTCCCCGTTAAGTGTTGCGCGTTCTTGTT	NC_002488.134	NC_002488.134	156052	156732	-	
long-mer707	NC_002488	156233	156261	ACTTTCTGTCTCGCGAGTTCCCGTTCATT	NC_002488.134	NC_002488.134	156052	156732	-	
long-mer708	NC_002488	156326	156364	AGGTTGTTGTCGATGGTCGCGATGCGTTTTAAGAATACT	NC_002488.134	NC_002488.134	156052	156732	-	
long-mer709	NC_002488	156422	156447	CGGGTTTCTTGGGCGTCTTGGTCTGC	NC_002488.134	NC_002488.134	156052	156732	-	
long-mer710	NC_002488	156719	156754	TTTTTTATGGACATTGCAGGTCACTTTTTTGCTTGT	NC_002488.134	NC_002488.134	156052	156732	-	
long-mer711	NC_002488	157022	157051	TGTGCCTGCGGTGATGACATCGTCGATAAT	NC_002488.135	NC_002488.135	156755	157414	-	AutoIPR: IPR004467:Orotate phosphoribosyltransferase domain; IPR023031:Orotatephosphoribosyltransferase;IPR029057:Phosphoribosyltransferase-like;
long-mer712	NC_002488	157053	157082	AATATCTTCCGTCCGTTCAGTGGTGCACCG	NC_002488.135	NC_002488.135	156755	157414	-	AutoIPR: IPR004467:Orotate phosphoribosyltransferase domain; IPR023031:Orotatephosphoribosyltransferase;IPR029057:Phosphoribosyltransferase-like;
long-mer713	NC_002488	157100	157168	GCCGTGATTTTTGACTTCTTTGCGGTTGAATGCGAGCAGGAGGTCGCGCTCACGCCGTGCGTATTCGCA	NC_002488.135	NC_002488.135	156755	157414	-	AutoIPR: IPR004467:Orotate phosphoribosyltransferase domain; IPR023031:Orotatephosphoribosyltransferase;IPR029057:Phosphoribosyltransferase-like;
long-mer714	NC_002488	157176	157204	GCTGTAGCGAGCGGAATGCCTTTGTAGGC	NC_002488.135	NC_002488.135	156755	157414	-	AutoIPR: IPR004467:Orotate phosphoribosyltransferase domain; IPR023031:Orotatephosphoribosyltransferase;IPR029057:Phosphoribosyltransferase-like;
long-mer715	NC_002488	157428	157451	AGTCATGTGGAGAGGATAAAGACT	NA
long-mer716	NC_002488	158618	158657	ATCCTAAATGAAAGATCAGAGAATGGTTCTATATCAAGAA	NC_002488.137	NC_002488.137	158249	159064	+	AutoIPR: IPR017483:Conserved hypotheticalprotein CHP03034;
long-mer717	NC_002488	158680	158734	TATTGATTGGGAGAGAGGGGTTTTCCCATCGGAAAACAAGGAGTATCTCATTGAA	NC_002488.137	NC_002488.137	158249	159064	+	AutoIPR: IPR017483:Conserved hypotheticalprotein CHP03034;
long-mer718	NC_002488	158748	158791	CGATATATCCAGAATTTACTCGGGTTCAAGATACATTTAACGGA	NC_002488.137	NC_002488.137	158249	159064	+	AutoIPR: IPR017483:Conserved hypotheticalprotein CHP03034;
long-mer719	NC_002488	158793	158854	TTGGGCTCGCGGTTCATAATATTAATTCAATGAATATTGAAATTAATTCATGTAATATCTAT	NC_002488.137	NC_002488.137	158249	159064	+	AutoIPR: IPR017483:Conserved hypotheticalprotein CHP03034;
long-mer720	NC_002488	158856	158902	ATGATCATTACTGTGCTAGTGTTCATTATCAAGGGCAAGATCATTTT	NC_002488.137	NC_002488.137	158249	159064	+	AutoIPR: IPR017483:Conserved hypotheticalprotein CHP03034;
long-mer721	NC_002488	158920	159240	TATTATTGATATAAGATTCCACTATTTTAGTATATTCAGAATCTGGTTTGTTCTGCAACGTTGGAATAGATATGCTTTTAGGCCTTTTATGACTAATATGCGGGCGAATATCGAAATTTCAGGGGTAAGGCCCGCTAATAAATGAAATTTCTTATCACGAATTTCTAAATCATGAGGTTGGTGTAGCGAGCGAGTTTGTTTCTGGGAAGGGGCTGGAATGCTGGTTGTCTAATGAAATCATTAGATTAAACGATGGCTGCTGAGTCATTTTCTACTGTTTTAGTCGGTTTTCTAGTGAGGTTCTGTCTTAAGCTGGGCAAG	NC_002488.137	NC_002488.137	158249	159064	+	AutoIPR: IPR017483:Conserved hypotheticalprotein CHP03034;
long-mer722	NC_002488	159287	159329	TGGGAGTTTTAATACATCCTGTTAATGCGAGTTGAATTTCTTA	NC_002488.138	NC_002488.138	159327	160142	-	AutoIPR: IPR013128:Peptidase C1A;
long-mer723	NC_002488	159392	159434	AAGGCATCCAGAAGTAGCCGTCTTCTCCGACGTTGTTTCCCCA	NC_002488.138	NC_002488.138	159327	160142	-	AutoIPR: IPR013128:Peptidase C1A;
long-mer724	NC_002488	159583	159666	CCGAATACAAATGGTGAACCTACAGCGAGGCAAGCTTTAAGGTGATCAATATCTTGAGCCACCCTACTATATTCGGTGATTTTG	NC_002488.138	NC_002488.138	159327	160142	-	AutoIPR: IPR013128:Peptidase C1A;
long-mer725	NC_002488	159825	159867	GATCATCGCCCCAGAATCATAATTAACGTGGCCTTCAATTTTT	NC_002488.138	NC_002488.138	159327	160142	-	AutoIPR: IPR013128:Peptidase C1A;
long-mer726	NC_002488	160122	160164	TCTTTTCAAGACAGTTTGCATCGCAATTTACCCTGATAAATTT	NC_002488.138	NC_002488.138	159327	160142	-	AutoIPR: IPR013128:Peptidase C1A;
long-mer727	NC_002488	160201	160258	CTTTGCATATATATTTGTATAAGCAATCCCAAAGATAACATTAAAACCCTTTGGATTT	NA
long-mer728	NC_002488	160299	160364	TGATTTGAACTTGATAAGCATCTTTATGAAGACGCGATCCGTTTGGATCATGCTTGGCTGAGCTTG	NA
long-mer729	NC_002488	160366	160417	TGTAGGTATTGCAGTTAAATTACTGCTATGGATTAACGTGCACTCAGATTGG	NC_002488.139	NC_002488.139	160398	160634	-	
long-mer730	NC_002488	160513	160590	CGCACGCTATAGATTATTTTGGTGCGCTGTGTCACTTCGGCCCTCAGTGTGCAGATGGGGAGCGATGGTGTGCGGAGG	NC_002488.139	NC_002488.139	160398	160634	-	
long-mer731	NC_002488	160612	160637	GTTTCGCGGAAATTTTGGGCCATTGA	NC_002488.139	NC_002488.139	160398	160634	-	
long-mer732	NC_002488	160646	160688	AAGAAGATGTTTACAGAGCAAGGCCGTTGTTTTGCTGACGGAT	NA
long-mer733	NC_002488	160695	160726	GATATTTTCCGTCTGTTGATGAGGTTGGATAT	NA
long-mer734	NC_002488	160815	160846	TTGTGGTTTTCTGTGTCCTGTCGACTACAGGT	NA
long-mer735	NC_002488	160965	160988	CCTATGACGGATGGGTAGGAGCAG	NA
long-mer736	NC_002488	160990	161011	TGAGGTGTTGTGAAGCGAATCT	NA
long-mer737	NC_002488	161215	161291	TGCGAGTCTTCGGGGCGTTGCGTCAGTGTATTGAGGTGGTGATCTTACTTGTGCACCTTAGGTATCCAGATGATCGT	NA
long-mer738	NC_002488	161356	161398	TCAGTTTGAGCGTTTGATTGTGTCTTTATGTATGAAGATTCTG	NC_002488.140	NC_002488.140	161315	161719	+	AutoIPR: IPR007560:Restriction endonucleasetype IV,  Mrr;
long-mer739	NC_002488	162074	162102	ATGTACACATCGACCACTGAAGATTTTCA	NC_002488.141	NC_002488.141	161774	162328	+	
long-mer740	NC_002488	162161	162230	TTGATGGATATGTTGTTTAATCGTGATAGCGTGCTGGCGCAGAGTGGTTATCGATCGCTGACACGTGCGC	NC_002488.141	NC_002488.141	161774	162328	+	
long-mer741	NC_002488	162326	162363	TGATCTGACGGTCATTAATCTGTCACTGCTCTTGCTGA	NC_002488.142	NC_002488.142	162297	162545	+	
long-mer741	NC_002488	162326	162363	TGATCTGACGGTCATTAATCTGTCACTGCTCTTGCTGA	NC_002488.141	NC_002488.141	161774	162328	+	
long-mer742	NC_002488	162916	162957	TTTGATGATGCGCGTCAGTTGCTTCATGATCTGCTTGGCTGG	NC_002488.143	NC_002488.143	162532	164328	+	AutoIPR: IPR027417:P-loop containing nucleosidetriphosphate hydrolase;
long-mer743	NC_002488	163197	163239	GCTCGATAGTCTTGAGGAGATCGAAACCACAGAATTACGTAAG	NC_002488.143	NC_002488.143	162532	164328	+	AutoIPR: IPR027417:P-loop containing nucleosidetriphosphate hydrolase;
long-mer744	NC_002488	163456	163478	GATGAGGTAGGGGTGCTCTTCGA	NC_002488.143	NC_002488.143	162532	164328	+	AutoIPR: IPR027417:P-loop containing nucleosidetriphosphate hydrolase;
long-mer745	NC_002488	163696	163738	ATTATTGCATTGCGTGGAGAGATCGCTTTCTTGGAATATCAAC	NC_002488.143	NC_002488.143	162532	164328	+	AutoIPR: IPR027417:P-loop containing nucleosidetriphosphate hydrolase;
long-mer746	NC_002488	163814	163854	AGAGGATTAATACCGATGTACAGCAGCAGTGTTCGGAGAAA	NC_002488.143	NC_002488.143	162532	164328	+	AutoIPR: IPR027417:P-loop containing nucleosidetriphosphate hydrolase;
long-mer747	NC_002488	163953	163995	CCATCTGGAGTTTCATGCGGAGATTACGGATGCTGCTGGTAAA	NC_002488.143	NC_002488.143	162532	164328	+	AutoIPR: IPR027417:P-loop containing nucleosidetriphosphate hydrolase;
long-mer748	NC_002488	164763	164788	AAGAAAAAATAGGGTGTTGTGCTCAT	NA
long-mer749	NC_002488	164796	164842	ATGTTGGTTATCTTTCTATGAGAGGGCAATCATCAGCGGTTACGTTT	NA
long-mer750	NC_002488	164901	164949	CAGCATTGGCTTATCGATTGTTATCTTGGTGGGTGTTGAAAATATAGGG	NA
long-mer751	NC_002488	165047	165071	AGTGTGATGATGATGTGGGTTGCTG	NA
long-mer752	NC_002488	165076	165103	AGTAGTCATGCATTTGTGATGTCTTACT	NA
long-mer753	NC_002488	165158	165196	GCCAATGGGTTGCGATCCGCTCTTAGTAAGGGTTTTTTT	NA
long-mer754	NC_002488	165238	165275	GGAAACCAAGGCGCAGAGGCAGCAGTTAGTTGGACCGG	NC_002488.144	NC_002488.144	165224	165937	+	AutoIPR: IPR004808:AP endonuclease 1;IPR005135:Endonuclease/exonuclease/phosphatase;
long-mer755	NC_002488	165304	165342	TTTTCGGGATGCGACGACTAAGAAAGGTTATAGCGGGGT	NC_002488.144	NC_002488.144	165224	165937	+	AutoIPR: IPR004808:AP endonuclease 1;IPR005135:Endonuclease/exonuclease/phosphatase;
long-mer756	NC_002488	165346	165388	GATTTACAGTAGGTGTGAGCCAGATGAGCTTCGCACTACGCTG	NC_002488.144	NC_002488.144	165224	165937	+	AutoIPR: IPR004808:AP endonuclease 1;IPR005135:Endonuclease/exonuclease/phosphatase;
long-mer757	NC_002488	165467	165507	CCTTCTGGTTCTTCAGGGGAGCAGCGTCAGCATTATAAGTT	NC_002488.144	NC_002488.144	165224	165937	+	AutoIPR: IPR004808:AP endonuclease 1;IPR005135:Endonuclease/exonuclease/phosphatase;
long-mer758	NC_002488	165732	165771	TTGATACTTACCGTGTGTTGTATCCGCAAGGTGAGGATTA	NC_002488.144	NC_002488.144	165224	165937	+	AutoIPR: IPR004808:AP endonuclease 1;IPR005135:Endonuclease/exonuclease/phosphatase;
long-mer759	NC_002488	165773	165811	ACGTGGTGGAGTAACCGTGGTGCGGCGCGCGTTAATAAT	NC_002488.144	NC_002488.144	165224	165937	+	AutoIPR: IPR004808:AP endonuclease 1;IPR005135:Endonuclease/exonuclease/phosphatase;
long-mer760	NC_002488	165884	165905	CGTGAGCAACGTTTTTCAGATC	NC_002488.144	NC_002488.144	165224	165937	+	AutoIPR: IPR004808:AP endonuclease 1;IPR005135:Endonuclease/exonuclease/phosphatase;
long-mer761	NC_002488	165932	165965	TTGTGAGTGACTATTCGGAAAAGTTCGATGTGCA	NC_002488.145	NC_002488.145	165934	167463	+	AutoIPR: IPR020846:Major facilitatorsuperfamily domain;
long-mer761	NC_002488	165932	165965	TTGTGAGTGACTATTCGGAAAAGTTCGATGTGCA	NC_002488.144	NC_002488.144	165224	165937	+	AutoIPR: IPR004808:AP endonuclease 1;IPR005135:Endonuclease/exonuclease/phosphatase;
long-mer762	NC_002488	165967	165994	GCTGTTCTGCAAAATGGACGGCGTTTTC	NC_002488.145	NC_002488.145	165934	167463	+	AutoIPR: IPR020846:Major facilitatorsuperfamily domain;
long-mer763	NC_002488	166071	166113	GGTTGAGGGGTTGGATCTTGTGACGCTTGGTTTTCTTGTATTG	NC_002488.145	NC_002488.145	165934	167463	+	AutoIPR: IPR020846:Major facilitatorsuperfamily domain;
long-mer764	NC_002488	166633	166690	CTGTTGACGCGTTATCTTTTTATGATGTTTGGATTTGATCCGGAGAGTAAAGAAAGTT	NC_002488.145	NC_002488.145	165934	167463	+	AutoIPR: IPR020846:Major facilitatorsuperfamily domain;
long-mer765	NC_002488	166783	166832	CGTTCGTTGGCGACGTATTTCGAAATGCCGGGTGCTTTGGCATTTTTGGG	NC_002488.145	NC_002488.145	165934	167463	+	AutoIPR: IPR020846:Major facilitatorsuperfamily domain;
long-mer766	NC_002488	167095	167147	TGGGGGAGTTTGGTGATTCCGAGCTTTAATGTGTTGATTGTGCATCTTGAGAT	NC_002488.145	NC_002488.145	165934	167463	+	AutoIPR: IPR020846:Major facilitatorsuperfamily domain;
long-mer767	NC_002488	167473	167501	GGGGGCGTCTGTTTGTCGATACATTTACC	NA
long-mer768	NC_002488	167513	167586	CTTCAGAATTTAAGTAATGAGCTATCAGCAGTAATCAAGGCTGTGAAGGAAGTCTTGATATATGTGTGTTGCTT	NA
long-mer769	NC_002488	167589	167634	TGTGTGAGACGGCTGGATGGGTTTGTTCTTGGTTCAGGCTGGGTGG	NC_002488.146	NC_002488.146	167622	168767	-	AutoIPR: IPR005338:Anhydro-N-acetylmuramic acidkinase;
long-mer770	NC_002488	167666	167733	CAGTGACGCTTGGCAGGTTACCTGGTTGGCCGTCCAATGTTTGTGCAGCCAGCCAAGCAAACCCCATT	NC_002488.146	NC_002488.146	167622	168767	-	AutoIPR: IPR005338:Anhydro-N-acetylmuramic acidkinase;
long-mer771	NC_002488	167839	167881	CCACCGCATATCAGTAGCCGATTCGTCTTGGGTTGTTGGCGTA	NC_002488.146	NC_002488.146	167622	168767	-	AutoIPR: IPR005338:Anhydro-N-acetylmuramic acidkinase;
long-mer772	NC_002488	167954	168061	TAGGTTCTAGTTGTTTGGTCACCCAGTCCAAATGGAATTGTTCGCGCCCTGTGCTTTTGGGAGGGGGGAGGGTGAACCAAGGGTCGGCTAGCAGGCAGGCCAGTAACT	NC_002488.146	NC_002488.146	167622	168767	-	AutoIPR: IPR005338:Anhydro-N-acetylmuramic acidkinase;
long-mer773	NC_002488	168231	168273	CACTGCTCGGTTTTCATTGGCCGATCCAAGGATCGCTAGATGG	NC_002488.146	NC_002488.146	167622	168767	-	AutoIPR: IPR005338:Anhydro-N-acetylmuramic acidkinase;
long-mer774	NC_002488	168396	168438	GGGTAGATCGCCGTGTGGGCGGTGGCGTATGGTCTGGCCATGA	NC_002488.146	NC_002488.146	167622	168767	-	AutoIPR: IPR005338:Anhydro-N-acetylmuramic acidkinase;
long-mer775	NC_002488	168477	168519	TTTTGCGATCAGTGTATTAGCCGCTGTGGCGAAGGCCAGTCCG	NC_002488.146	NC_002488.146	167622	168767	-	AutoIPR: IPR005338:Anhydro-N-acetylmuramic acidkinase;
long-mer776	NC_002488	168552	168594	GGATGCTGTGTTCTGTCCTTGGCTTAGTTCCAACAATGTCGTG	NC_002488.146	NC_002488.146	167622	168767	-	AutoIPR: IPR005338:Anhydro-N-acetylmuramic acidkinase;
long-mer777	NC_002488	168632	168779	TCAGCTCACAATGTGTTATCGCGTTTGCGTTAATCCGTACCAACGCTGCGTCGATGCCGTCGACGCTGGTGCCGGACATGAGACCGAGGTAGAGAGGTGCTGGATTTGGATTGCAGGGATCATCATGCACACGCATACAGGAAAGGAG	NC_002488.146	NC_002488.146	167622	168767	-	AutoIPR: IPR005338:Anhydro-N-acetylmuramic acidkinase;
long-mer778	NC_002488	168781	168894	TGAAAGTGGTTTATGTTGCCCTTATTTTGTCTTGAAGTCAGTGTGTTTCAACCACGTGTACTTTTCTCCGTAGATTTGGAGTCGTGTTTGTTGGTTATTGCGTAGAATCGTTTT	NC_002488.147	NC_002488.147	168828	170243	-	AutoIPR: IPR007340:Opacity-associated proteinA; IPR011055:Duplicated hybrid motif; IPR016047:PeptidaseM23;
long-mer779	NC_002488	168899	168941	ATTGTTGAATTTGTGCGATTAACGGGGCTGTTTGAGTGCGGAA	NC_002488.147	NC_002488.147	168828	170243	-	AutoIPR: IPR007340:Opacity-associated proteinA; IPR011055:Duplicated hybrid motif; IPR016047:PeptidaseM23;
long-mer780	NC_002488	169023	169065	AAATTCGTAATGTAGATGTGGTCCAGTGGCCAAGCCGGTCATG	NC_002488.147	NC_002488.147	168828	170243	-	AutoIPR: IPR007340:Opacity-associated proteinA; IPR011055:Duplicated hybrid motif; IPR016047:PeptidaseM23;
long-mer781	NC_002488	169068	169119	GACGTAGCCTATGACCGTCCCCTGGTTAATTTTTTGGCCTGCTTTGATTTTT	NC_002488.147	NC_002488.147	168828	170243	-	AutoIPR: IPR007340:Opacity-associated proteinA; IPR011055:Duplicated hybrid motif; IPR016047:PeptidaseM23;
long-mer782	NC_002488	169125	169176	GCGCGACATGTGTCCATATAGAGTCCTGTAGCCTTTGCCGTGATTGAGGATC	NC_002488.147	NC_002488.147	168828	170243	-	AutoIPR: IPR007340:Opacity-associated proteinA; IPR011055:Duplicated hybrid motif; IPR016047:PeptidaseM23;
long-mer783	NC_002488	169356	169394	ACGAATGAAGCTTTTCTTCAGTGGTCTGCCGTCCTTATC	NC_002488.147	NC_002488.147	168828	170243	-	AutoIPR: IPR007340:Opacity-associated proteinA; IPR011055:Duplicated hybrid motif; IPR016047:PeptidaseM23;
long-mer784	NC_002488	169407	169467	TTTGCCGTCGCGCATAAAGCGCATGCCTGAATAGATTTTTCCTCCAGTGTTAAAGGTGGCG	NC_002488.147	NC_002488.147	168828	170243	-	AutoIPR: IPR007340:Opacity-associated proteinA; IPR011055:Duplicated hybrid motif; IPR016047:PeptidaseM23;
long-mer785	NC_002488	169543	169575	GTCTGCAAATCCTTGTCGAAGTCAATATCGTAT	NC_002488.147	NC_002488.147	168828	170243	-	AutoIPR: IPR007340:Opacity-associated proteinA; IPR011055:Duplicated hybrid motif; IPR016047:PeptidaseM23;
long-mer786	NC_002488	169588	169628	TCGGTCAGCGTGATCACATCTGCTGGTGATAAACCTGCTTC	NC_002488.147	NC_002488.147	168828	170243	-	AutoIPR: IPR007340:Opacity-associated proteinA; IPR011055:Duplicated hybrid motif; IPR016047:PeptidaseM23;
long-mer787	NC_002488	169630	169652	CGTGCAGCGATCCACAGCGAACT	NC_002488.147	NC_002488.147	168828	170243	-	AutoIPR: IPR007340:Opacity-associated proteinA; IPR011055:Duplicated hybrid motif; IPR016047:PeptidaseM23;
long-mer788	NC_002488	169776	169818	TCCGCGTAATTGACCGTCGTTGGGTATATCGAAGGAGATTTCA	NC_002488.147	NC_002488.147	168828	170243	-	AutoIPR: IPR007340:Opacity-associated proteinA; IPR011055:Duplicated hybrid motif; IPR016047:PeptidaseM23;
long-mer789	NC_002488	169911	169953	TATGCTGCTTAGCGTTTGCCCAGGTTTAATTGTCACCATTCGC	NC_002488.147	NC_002488.147	168828	170243	-	AutoIPR: IPR007340:Opacity-associated proteinA; IPR011055:Duplicated hybrid motif; IPR016047:PeptidaseM23;
long-mer790	NC_002488	169984	170019	GGGAGGGGGAGTGCCAATGTTGCTAGGCTTGATAGC	NC_002488.147	NC_002488.147	168828	170243	-	AutoIPR: IPR007340:Opacity-associated proteinA; IPR011055:Duplicated hybrid motif; IPR016047:PeptidaseM23;
long-mer791	NC_002488	170073	170134	GCCTATCATGGCGAATAGTGCGGTGTGGATCCAATGGCGTCGTGTCCAGCGTTGGTTGAACG	NC_002488.147	NC_002488.147	168828	170243	-	AutoIPR: IPR007340:Opacity-associated proteinA; IPR011055:Duplicated hybrid motif; IPR016047:PeptidaseM23;
long-mer792	NC_002488	170160	170223	GTGATGTAGGGTGGAAACGTGGAGGACATGGAGTCGTTCACGGATACGTTGTTTGTGAGTGTGC	NC_002488.147	NC_002488.147	168828	170243	-	AutoIPR: IPR007340:Opacity-associated proteinA; IPR011055:Duplicated hybrid motif; IPR016047:PeptidaseM23;
long-mer793	NC_002488	170241	170278	CATTATGGAATTTCCTTAAAACGATATCTGCAAATTAA	NC_002488.147	NC_002488.147	168828	170243	-	AutoIPR: IPR007340:Opacity-associated proteinA; IPR011055:Duplicated hybrid motif; IPR016047:PeptidaseM23;
long-mer794	NC_002488	170342	170368	TTGACCTCATTCGTAATTTTATGTTCC	NA
long-mer795	NC_002488	170397	170441	ATTAATGCAATTAAAATTTCATTAGAATTTTACTACTGAATAATA	NA
long-mer796	NC_002488	170444	170486	ATGTCTTTGGTTTCAAATTCTCTTGCTCTCATTGAAAGAGGTG	NC_002488.148	NC_002488.148	170444	171700	+	AutoIPR: IPR002305:Aminoacyl-tRNA synthetase,class Ic; IPR002307:Tyrosine-tRNA ligase;
long-mer797	NC_002488	170488	170530	TAATGAGATACTTAAATTCGACGAATTAGAGCGTCGCTTGAGA	NC_002488.148	NC_002488.148	170444	171700	+	AutoIPR: IPR002305:Aminoacyl-tRNA synthetase,class Ic; IPR002307:Tyrosine-tRNA ligase;
long-mer798	NC_002488	170552	170594	AAGGCAGGTTTCGATCCGACTGCTCCTGATCTGCATTTGGGGC	NC_002488.148	NC_002488.148	170444	171700	+	AutoIPR: IPR002305:Aminoacyl-tRNA synthetase,class Ic; IPR002307:Tyrosine-tRNA ligase;
long-mer799	NC_002488	170611	170669	CAAGATGCGGCAATTTCAGGAGCTTGGTCACCAAGTTATTTTTCTGATTGGTGATTTTA	NC_002488.148	NC_002488.148	170444	171700	+	AutoIPR: IPR002305:Aminoacyl-tRNA synthetase,class Ic; IPR002307:Tyrosine-tRNA ligase;
long-mer800	NC_002488	170698	170809	GAACGTTACCCGTAAGCCACTTAGTCATGAGGATGTATTGGCTAATGCCCGTACCTACGAGGATCAGGTATTTAAGGTTTTGGATCGTACCCTTACCGAGGTGAGGTTCAAT	NC_002488.148	NC_002488.148	170444	171700	+	AutoIPR: IPR002305:Aminoacyl-tRNA synthetase,class Ic; IPR002307:Tyrosine-tRNA ligase;
long-mer801	NC_002488	170854	170896	CGCGGCTCAGCACACTGTTGCGCGCATGCTTGAGCGGGATGAC	NC_002488.148	NC_002488.148	170444	171700	+	AutoIPR: IPR002305:Aminoacyl-tRNA synthetase,class Ic; IPR002307:Tyrosine-tRNA ligase;
long-mer802	NC_002488	170914	170986	TTCTCAACAGCCGATTGTAATCCATGAATTCCTTTATCCACTGATTCAGGGTTATGACTCTATTGCTTTGCGA	NC_002488.148	NC_002488.148	170444	171700	+	AutoIPR: IPR002305:Aminoacyl-tRNA synthetase,class Ic; IPR002307:Tyrosine-tRNA ligase;
long-mer803	NC_002488	171016	171097	GAAGTTTAATTTATTGATGGGCCGAGCCTTGCAAGAGCATCATGGTCAGCCACCTCAGGTCGTATTAACTATGCCGCTGCTT	NC_002488.148	NC_002488.148	170444	171700	+	AutoIPR: IPR002305:Aminoacyl-tRNA synthetase,class Ic; IPR002307:Tyrosine-tRNA ligase;
long-mer804	NC_002488	171113	171155	GTGGCTAAGATGTCCAAGTCCCTGGGGAATTACATTGGTATTA	NC_002488.148	NC_002488.148	170444	171700	+	AutoIPR: IPR002305:Aminoacyl-tRNA synthetase,class Ic; IPR002307:Tyrosine-tRNA ligase;
long-mer805	NC_002488	171175	171253	TGTTACAAAAACTATGAAGATCGGTGATGATCTGATGTGGCGTTGGATCGAACTGCTGTCTTTTAAGATCAGCGCCGCT	NC_002488.148	NC_002488.148	170444	171700	+	AutoIPR: IPR002305:Aminoacyl-tRNA synthetase,class Ic; IPR002307:Tyrosine-tRNA ligase;
long-mer806	NC_002488	171310	171352	TAAATTACGTCTAGCTCATGAACTTGTGAGCCGTTTCTATGAT	NC_002488.148	NC_002488.148	170444	171700	+	AutoIPR: IPR002305:Aminoacyl-tRNA synthetase,class Ic; IPR002307:Tyrosine-tRNA ligase;
long-mer807	NC_002488	171532	171574	GCGAGCTGTACGTGTCGATGGCATTGTAGTGGATGATGCTCAT	NC_002488.148	NC_002488.148	170444	171700	+	AutoIPR: IPR002305:Aminoacyl-tRNA synthetase,class Ic; IPR002307:Tyrosine-tRNA ligase;
long-mer808	NC_002488	171585	171925	TGCCAGGGTTTGAGGGATTAATTCAAATTGGTAAGCGCAACTTTGCTAAAGTCAGGTTGGTGACTTCTTCGGAATCTCACGACTTTCCTGAGTCTAATGGTATTGACAAGAGTTAGAAATATGTCTGAACTGATTTTTGATGTGCATTCCTATTGCAGTAGGCGTTTGAGTGTATCTTACAAACTTTGGTGGCTTACTACTAAATGTATTGATATGAGTTGGAGTCCGTCCTTCCTTAAAATCATGATAATAAATAAATTCTCCTGTTTTCTGCAATTTATGATTTGCATTTGGCGCAGACATTTTTTGAGTTATTCATAAGGTTGACTTCATAGGTTGAC	NC_002488.148	NC_002488.148	170444	171700	+	AutoIPR: IPR002305:Aminoacyl-tRNA synthetase,class Ic; IPR002307:Tyrosine-tRNA ligase;
long-mer809	NC_002488	172044	172068	GGAGTAGTTGATATGTTATTCGAGG	NA
long-mer810	NC_002488	172070	172104	GGCATTGAAGCTGGTCTCGATTTAGTTCTTTGAAA	NA
long-mer811	NC_002488	172120	172178	TTGTGTGGACGCCTGTTGGATTGTTTTGTTTATCCATCTTGCAGACGTTGGTTCGTTTT	NA
long-mer812	NC_002488	172180	172289	CAGTTTTTCGTATTTATTATTGATACGATTTTGTGCTGTGAGCGTATTTTGGCGTATGCATTGAGAATGTTTTTTGCCTTTGGGCGCACAATTTTAAGTGAAGAGTTTGA	NA
long-mer813	NC_002488	172328	172370	ATGCAAGTCGGACGGCAGCACGTTGGTAGTAATACCATGGGTG	NA
long-mer814	NC_002488	173590	173632	TGCAACTCGACTCCATGAAGTTGGAATCGCTAGTAATCGCAGA	NA
long-mer815	NC_002488	174232	174254	TGGCAATGTTTATCCATTGTCTT	NA
long-mer816	NC_002488	176381	176438	TAGGTGGGAGGCTATGAAACCGTGACGCTAGTTGTGGTGGAGCCATCCTTGAAATACC	NA
long-mer817	NC_002488	177402	177429	TAGGTCATTGCCAGGGTCTTTTCCCCTC	NA
long-mer818	NC_002488	177848	177890	GACCCTCGCCGCTTCGGATGCCTGCTCTGGCAAGAAGATGGAC	NC_002488.153	NC_002488.153	177524	178339	+	AutoIPR: IPR020629:Formamidopyrimidine-DNAglycosylase;
long-mer819	NC_002488	178723	178803	AAAATCTCTCACAAACAAAAACCCAGTGAACACAGTGAAGGTCAACAGGACGAAACCAACCGTGATCGTGCGGAAAAGCAG	NC_002488.154	NC_002488.154	178471	179319	-	AutoIPR: IPR002541:Cytochrome c assemblyprotein;
long-mer820	NC_002488	178838	178898	CGCCAGTGGTGAACATTGCGTTGCCGCAACGCACGTTCCTGAAACCACAACATCATCGCCA	NC_002488.154	NC_002488.154	178471	179319	-	AutoIPR: IPR002541:Cytochrome c assemblyprotein;
long-mer821	NC_002488	178936	178978	CGCTAGACAAGCATGCAGCTCCACACGCCAACCCAGTTCCGGG	NC_002488.154	NC_002488.154	178471	179319	-	AutoIPR: IPR002541:Cytochrome c assemblyprotein;
long-mer822	NC_002488	179014	179103	CAATAACCCCGCCAGAGGGAATACCACTACACCCACCGTCCCCATCCCCACATGTGTACTAAATAAAATGGTCAAGCCAGACATCACAAA	NC_002488.154	NC_002488.154	178471	179319	-	AutoIPR: IPR002541:Cytochrome c assemblyprotein;
long-mer823	NC_002488	179113	179169	TGAAAGCGCAGAAAAAAAATGCATGTCCACAGCACCAGCATTGCCTAATATCACCAA	NC_002488.154	NC_002488.154	178471	179319	-	AutoIPR: IPR002541:Cytochrome c assemblyprotein;
long-mer824	NC_002488	179171	179228	AAATGATAACCACCGTGAGCTAATAGACCCACCAGCGCCGGAATACGCCACTCACCTC	NC_002488.154	NC_002488.154	178471	179319	-	AutoIPR: IPR002541:Cytochrome c assemblyprotein;
long-mer825	NC_002488	179310	179381	ATAACAACAATTATCACCTCATATAATGTAAATGTTCTAATGGAAATATATAAAGCAAACATTAAAGAGTTT	NC_002488.154	NC_002488.154	178471	179319	-	AutoIPR: IPR002541:Cytochrome c assemblyprotein;
long-mer826	NC_002488	179387	179412	TCATTGTCAGAATGAAGATGTACTTC	NA
long-mer827	NC_002488	179414	179442	TGTGATGCTATCCTTTAATTTTATAGCAT	NA
long-mer828	NC_002488	179536	179564	TTTATCATTTTTTTCTGAGTCGATACTTT	NA
long-mer829	NC_002488	179567	179665	TATAAAAACTCAGAATTTAGATGTTTATGACTTTAAAGAATTGTATTTTATAAACTTTTTAAAACAGTAATAGAGGAGGATGAGTGATTTATGTCACAT	NA
long-mer830	NC_002488	179912	179954	CTGTGTTACTTGGTAAGGCAGGACAGCTAAACCTGCTATATGA	NC_002488.155	NC_002488.155	179767	181674	+	AutoIPR: IPR010281:Protein of unknown functionDUF885;
long-mer831	NC_002488	180687	180729	AAGCACTACGACGAACATGACACCAGAACAGATTCATCAGCTT	NC_002488.155	NC_002488.155	179767	181674	+	AutoIPR: IPR010281:Protein of unknown functionDUF885;
long-mer832	NC_002488	180735	180777	GAAAGAAGTAGCGCGATTACACGCTGAAATTCAGTCAGTGATG	NC_002488.155	NC_002488.155	179767	181674	+	AutoIPR: IPR010281:Protein of unknown functionDUF885;
long-mer833	NC_002488	180813	180848	CTTCAGTTTCATGCAGAATAACGAGTATTTTACCTT	NC_002488.155	NC_002488.155	179767	181674	+	AutoIPR: IPR010281:Protein of unknown functionDUF885;
long-mer834	NC_002488	181020	181062	TAGACGCCATAACGGTGTGTTTTACGCTAATACTAATGATTTG	NC_002488.155	NC_002488.155	179767	181674	+	AutoIPR: IPR010281:Protein of unknown functionDUF885;
long-mer835	NC_002488	181368	181410	TATTGTAGAGAATTCGGCAACTAGTCCTATAGAGGCTGAAGCC	NC_002488.155	NC_002488.155	179767	181674	+	AutoIPR: IPR010281:Protein of unknown functionDUF885;
long-mer836	NC_002488	181598	181664	GCTGGATTGCTGTAAAACGTGCCAATATGCCATCAATACCACATCCAAAGTCACGGGATCAGCGCCG	NC_002488.155	NC_002488.155	179767	181674	+	AutoIPR: IPR010281:Protein of unknown functionDUF885;
long-mer837	NC_002488	181711	181759	CACTCTATGAAATCAGCCAGGCTTGATCTGATAAGCGTATTTACTCATA	NA
long-mer838	NC_002488	181769	181819	TAGTATTTTTGAACTACTGATCTCCTAAACATTCAATTTTTTGTCATTATT	NA
long-mer839	NC_002488	181826	181869	TTTATGATTTTTCGCATTATGGAGAATATCCTCCGTCTCATCAT	NA
long-mer840	NC_002488	181956	181995	GGGGTTACGAGTGGAATTACCTGATATTTTTATGAGAAGG	NA
long-mer841	NC_002488	182058	182100	TTTTGGATAAGAGGTGATTAACCCATTCCACCATTGATGCCGA	NC_002488.156	NC_002488.156	182075	182815	-	AutoIPR: IPR002347:Glucose/ribitoldehydrogenase;
long-mer842	NC_002488	182210	182237	TTCCGGGGTAAACGTTTTCCCCACCATC	NC_002488.156	NC_002488.156	182075	182815	-	AutoIPR: IPR002347:Glucose/ribitoldehydrogenase;
long-mer843	NC_002488	182330	182351	GGCTTTGGCTGCTGCGTAGTTA	NC_002488.156	NC_002488.156	182075	182815	-	AutoIPR: IPR002347:Glucose/ribitoldehydrogenase;
long-mer844	NC_002488	182376	182528	GCCGTAACAGATGATATACAGACAATACGTCCCCAACGGGTGCGTGCCATCGGCAGCAGTAACGGTTGAGTTACGTTGAAAAAGCCGTGCAGAGACACATCAATGACACGATGCCATTGTGTAGATGACATACCAGCCATCGGTGCGTCGTCG	NC_002488.156	NC_002488.156	182075	182815	-	AutoIPR: IPR002347:Glucose/ribitoldehydrogenase;
long-mer845	NC_002488	182548	182590	TGATGATCTGGATTGGGCCAGTCTGTAACAGGTTTTCCAGTGC	NC_002488.156	NC_002488.156	182075	182815	-	AutoIPR: IPR002347:Glucose/ribitoldehydrogenase;
long-mer846	NC_002488	182782	182824	GTGCACGGAATCTTGGAGAGTTATCAGTAATCATAGATACATG	NC_002488.156	NC_002488.156	182075	182815	-	AutoIPR: IPR002347:Glucose/ribitoldehydrogenase;
long-mer847	NC_002488	182845	182887	CTGTGATTGAAGCAAAGGTTAGCCATCGTAAACTGAACTGCAG	NA
long-mer848	NC_002488	182893	182918	CAAGCAGACGATCTACGATTAGCAGG	NA
long-mer849	NC_002488	182957	183007	AGGTATTCAGAACAAACCTTTATCGTCTTCTGTGTTTCTTGTTACGTTTAC	NA
long-mer850	NC_002488	183064	183134	TGTTCTTCAGGATGAGCAATAGAATAGAGATGAGGAACTGTTTTCAAATCCTGTTGTTGTATGCATCGCTT	NA
long-mer851	NC_002488	183151	183193	TGGTTCACCCTATGTCGGATGCTCAGGTCCCGAATGTGGACAT	NA
long-mer852	NC_002488	183277	183330	GAGTTTTGTGTTCGGAGAGGGTGTCTGCCTGCACATAAGGCTATAATCGTAAAT	NC_002488.157	NC_002488.157	183329	184975	+	AutoIPR: IPR004548:Peptide chain release factor3; IPR009000:Translation protein, beta-barrel domain;IPR027417:P-loop containing nucleoside triphosphatehydrolase; IPR031157:Tr-type G domain, conserved site;
long-mer853	NC_002488	183332	183355	TTCTTATTATTTCTTGACGCCCAA	NC_002488.157	NC_002488.157	183329	184975	+	AutoIPR: IPR004548:Peptide chain release factor3; IPR009000:Translation protein, beta-barrel domain;IPR027417:P-loop containing nucleoside triphosphatehydrolase; IPR031157:Tr-type G domain, conserved site;
long-mer854	NC_002488	183625	183667	CGACACTCCAGGCCATGCTGATTTTGGTGAGGACACTTACCGT	NC_002488.157	NC_002488.157	183329	184975	+	AutoIPR: IPR004548:Peptide chain release factor3; IPR009000:Translation protein, beta-barrel domain;IPR027417:P-loop containing nucleoside triphosphatehydrolase; IPR031157:Tr-type G domain, conserved site;
long-mer855	NC_002488	184054	184132	GTTGGAGCTGATTCAGGGTGCCAGTGCATGTTTTGATCCAACAGAGTATCTTGGCGGTCGCCAAACTCCAGTTTTCTTT	NC_002488.157	NC_002488.157	183329	184975	+	AutoIPR: IPR004548:Peptide chain release factor3; IPR009000:Translation protein, beta-barrel domain;IPR027417:P-loop containing nucleoside triphosphatehydrolase; IPR031157:Tr-type G domain, conserved site;
long-mer856	NC_002488	184288	184330	TCCGCAACACCGTGACCGCGTCGCGTTTATGCGGGTATGTTCC	NC_002488.157	NC_002488.157	183329	184975	+	AutoIPR: IPR004548:Peptide chain release factor3; IPR009000:Translation protein, beta-barrel domain;IPR027417:P-loop containing nucleoside triphosphatehydrolase; IPR031157:Tr-type G domain, conserved site;
long-mer857	NC_002488	184562	184657	CGTGCTTGTTTGGGCGATCCGTTGAAGCTCAAACAACTTCAAAAAGGGCTTACTCAACTTTCAGAGGAAGGAGCAACACAGTTCTTTCGCCCACTG	NC_002488.157	NC_002488.157	183329	184975	+	AutoIPR: IPR004548:Peptide chain release factor3; IPR009000:Translation protein, beta-barrel domain;IPR027417:P-loop containing nucleoside triphosphatehydrolase; IPR031157:Tr-type G domain, conserved site;
long-mer858	NC_002488	184711	184769	TGCCTATCGACTTAAAAACGAATACGGGGTGGATGCAGCTTTTGAACCAGTCAGCATTA	NC_002488.157	NC_002488.157	183329	184975	+	AutoIPR: IPR004548:Peptide chain release factor3; IPR009000:Translation protein, beta-barrel domain;IPR027417:P-loop containing nucleoside triphosphatehydrolase; IPR031157:Tr-type G domain, conserved site;
long-mer859	NC_002488	184804	184916	GACGTTGGAAGAATTTCGCGAGAAGAACGTAACGAATTTAGCTGTGGATGCTTCAGGAGAGTTAGTTTATTTGGCGCCGACTCGAGTCAACCTGCAGTTAGCACAGGAGCGTG	NC_002488.157	NC_002488.157	183329	184975	+	AutoIPR: IPR004548:Peptide chain release factor3; IPR009000:Translation protein, beta-barrel domain;IPR027417:P-loop containing nucleoside triphosphatehydrolase; IPR031157:Tr-type G domain, conserved site;
long-mer860	NC_002488	185004	185070	ATGATACCAATATAAGAAAATGCGAATTATTCGCGGTTATTGTAGCCTACCCTCATGAATGCGAATG	NC_002488.158	NC_002488.158	185058	185702	+	AutoIPR:IPR004254:AdipoR/Haemolysin-III-related;
long-mer861	NC_002488	185072	185117	CCATTCCTCTCTTGATTCACGTGATGAGTTAGCCAGCGCCATCATC	NC_002488.158	NC_002488.158	185058	185702	+	AutoIPR:IPR004254:AdipoR/Haemolysin-III-related;
long-mer862	NC_002488	185489	185531	CATGGGTTGGTTGGTGGTTATCGCCCTCGGACCATTGCAGCGC	NC_002488.158	NC_002488.158	185058	185702	+	AutoIPR:IPR004254:AdipoR/Haemolysin-III-related;
long-mer863	NC_002488	185606	185648	TCGCGATGAGGTGCGTTACTTCCATGCGATCTGGCATGTATTT	NC_002488.158	NC_002488.158	185058	185702	+	AutoIPR:IPR004254:AdipoR/Haemolysin-III-related;
long-mer864	NC_002488	185707	185807	GCATGATGGTGTTCTTAGCTACCATCCATGGATTACGTGATTGAACCTACAGTAATTTGAACAAAAAACCTGACAAGCGACTCGCTGTTTGGTCATCGACT	NA
long-mer865	NC_002488	185814	185887	CTTTGTTCAGAATTATAAATTTAGGGCCCAACGGATATCTGTAAAACCAGATCGATCTTTGGTCGCCGATTCCA	NA
long-mer866	NC_002488	185891	185933	CACACACCATTTTAAGATGGGCAATAGGCTGTTTTTCTATTGC	NC_002488.159	NC_002488.159	185927	187063	-	AutoIPR: IPR029044:Nucleotide-diphospho-sugartransferases;
long-mer867	NC_002488	185963	186018	CTGAGGAATCTTTCCATCAATAATTTGTTGTGGGCGGCATTCTGCAATGCCTGCAG	NC_002488.159	NC_002488.159	185927	187063	-	AutoIPR: IPR029044:Nucleotide-diphospho-sugartransferases;
long-mer868	NC_002488	186209	186254	AGCAAACACGGCGGTTATCAGCCCCAGGTAGGTGGTGACCCGTAAG	NC_002488.159	NC_002488.159	185927	187063	-	AutoIPR: IPR029044:Nucleotide-diphospho-sugartransferases;
long-mer869	NC_002488	186304	186346	GCCAGAAGGTGAACTTGCTGCCTCCAGACAGACGCGGTTCACG	NC_002488.159	NC_002488.159	185927	187063	-	AutoIPR: IPR029044:Nucleotide-diphospho-sugartransferases;
long-mer870	NC_002488	186523	186565	ATGCTGCTAAGAAACGCTTTACCAGTCCTTCACCTTGGCGTTC	NC_002488.159	NC_002488.159	185927	187063	-	AutoIPR: IPR029044:Nucleotide-diphospho-sugartransferases;
long-mer871	NC_002488	186599	186641	ACGCCAACGTGCGACGAACTGTGGAATGAGTTCCGGAGGATCC	NC_002488.159	NC_002488.159	185927	187063	-	AutoIPR: IPR029044:Nucleotide-diphospho-sugartransferases;
long-mer872	NC_002488	186815	186857	ATACAGCAGCCGCCCATCAAGCTCTGGAAGAGTATTCAATGCA	NC_002488.159	NC_002488.159	185927	187063	-	AutoIPR: IPR029044:Nucleotide-diphospho-sugartransferases;
long-mer873	NC_002488	186878	186926	GAGAGGTAGCGTTTGCGCCTCGTTGTAGGCGGGAACTACAACAGTGAGG	NC_002488.159	NC_002488.159	185927	187063	-	AutoIPR: IPR029044:Nucleotide-diphospho-sugartransferases;
long-mer874	NC_002488	186993	187122	GAAATGCTCCGTCCTGGTTTTCCTTCCAATCTGATTAACGTAACAGGGTTAAGTGTGTCTAAATCTAACATATTGCTTAAGGGCGTTTTACATACACTGTTTTGTGTAGAGATTGTGCGATCAACATCCG	NC_002488.159	NC_002488.159	185927	187063	-	AutoIPR: IPR029044:Nucleotide-diphospho-sugartransferases;
long-mer875	NC_002488	187126	187184	CCCGTGAGTCAGTGTCTGCTGCAATAGACTGACTAACCAGTGAAGCATCCTTCCATCAG	NA
long-mer876	NC_002488	187218	187240	GGTGTGACTTTCAATCCAAACAA	NC_002488.160	NC_002488.160	187211	187993	-	AutoIPR: IPR001130:TatD family;
long-mer877	NC_002488	187249	187274	TATTTGCGCGAGTCACTTTGGATATT	NC_002488.160	NC_002488.160	187211	187993	-	AutoIPR: IPR001130:TatD family;
long-mer878	NC_002488	187289	187331	TTTGCGCAGCGTTGCGATGTAATCCAAGATCGTCAGCAGACGC	NC_002488.160	NC_002488.160	187211	187993	-	AutoIPR: IPR001130:TatD family;
long-mer879	NC_002488	187451	187490	GTAGGTCATCGCCCCTCCCAAACTGATCATGAAGCCTAGT	NC_002488.160	NC_002488.160	187211	187993	-	AutoIPR: IPR001130:TatD family;
long-mer880	NC_002488	187627	187755	CTCGCGCAAGCATCAGTTGACGGATGAAGTAAGTGTGCTGCATCTCCCTGTTCAGTCCTTCCAAGTAGAAGTCCAAGCCGCATTCGCCAATTGCGCAGGGGCGTTCGTGTTCTAACCAGTCTCGCAATG	NC_002488.160	NC_002488.160	187211	187993	-	AutoIPR: IPR001130:TatD family;
long-mer881	NC_002488	187895	187924	GATTCCGGCAGCTTGGGCGCGTGCGATTAT	NC_002488.160	NC_002488.160	187211	187993	-	AutoIPR: IPR001130:TatD family;
long-mer882	NC_002488	187992	188066	ATCAGTAATGCGTTGGCAAGGTCAGGTGCATGCTGTTTCTACTCTGCTGACGCTAAGATGACGAGAGCGAAATAA	NC_002488.160	NC_002488.160	187211	187993	-	AutoIPR: IPR001130:TatD family;
long-mer883	NC_002488	188107	188187	ATTCAATCGTTACGATAAATAGTGCAGAGTTAATCTGCATTATGGCATGCCAAATGCAGGCCACCATAAAATAGTGAATAG	NA
long-mer884	NC_002488	188204	188246	GATGGATGTATCGCAATACAGAATGACCAGGGGCTGAATTTAA	NA
long-mer885	NC_002488	188265	188325	TCATTGCTATTCGTTCAGGTTGGTCGTGCTGGAATGCCACTGTGAACCAAGTGGCTAGGTG	NA
long-mer886	NC_002488	188340	188382	TATGAACAATCAGATGAGGATGGTTTTAATAGCTTTGGGAGCA	NC_002488.161	NC_002488.161	188341	189114	+	AutoIPR: IPR008816:Glycine zipper 2TM domain;
long-mer887	NC_002488	188472	188514	TACGGCATTTGAGTATGCGGATATCATACGTGTTGATACGATT	NC_002488.161	NC_002488.161	188341	189114	+	AutoIPR: IPR008816:Glycine zipper 2TM domain;
long-mer888	NC_002488	188697	188739	ATTTGGTCATGGTAACGGTCGCAAGGCATTAACTGCTGCGGGT	NC_002488.161	NC_002488.161	188341	189114	+	AutoIPR: IPR008816:Glycine zipper 2TM domain;
long-mer889	NC_002488	188880	188922	TCGTAAGGATGACGGTACTACGGGGACACTACACATGAGCAAT	NC_002488.161	NC_002488.161	188341	189114	+	AutoIPR: IPR008816:Glycine zipper 2TM domain;
long-mer890	NC_002488	189054	189197	GGATGGACATTTGGTTAACCAGACCACAGCGACGGCAGACCATTCCGTCAACATTCAATAACTTGCACTTTTGGTCGTCTTGAGTGTGGTATTTGGATCAGGTGCACTACCACCTACATCGCAGCGTACCAATATGGCTGCTCA	NC_002488.161	NC_002488.161	188341	189114	+	AutoIPR: IPR008816:Glycine zipper 2TM domain;
long-mer891	NC_002488	189205	189308	GTTGTATCGTAAAATCTCTTAGCATACGTAATACAACTGGACTGTAACCGCTGTAGGTTTCCCTTTGAGCCGTTTACCCGAGGGAAAGATCACGAAATCAAGGG	NA
long-mer892	NC_002488	189329	189430	TTAAAAATATTTCAGTTGTAGTGCTGTGCTGTGGCAGATCTCTTATTGTTCCCAGGCAGCTCTCTCAAAGACGAAGACGCAGGCAGATCAAGCCATAGATAA	NA
long-mer893	NC_002488	189470	189674	AAATTGCATCGTTTATTAGTCATCAATAAGCGGATGTTTGAAAGTACGGTTGACATCAGAATTAGGGATTCGCACCAGAGCATATTGGCCATCTAATCGAGGCGCAAGAAGTGTGATGATCATGAGCCAACATTGTTGAGAGCTTCTCAGACTCAGTTGAGTGTCAGCACTTTGGAATACTACATTTGCAGGGTTTACTAGTGCT	NA
long-mer894	NC_002488	189733	189754	AGAGTTTCTCTATTCGTAAAGA	NA
long-mer895	NC_002488	189767	189798	AGTGCGTCACTTTAACGCAGGCACGTTAAGGA	NA
long-mer896	NC_002488	189807	189898	GTTTAAATGCTCATCGACACTCTGGAAGCATCCAGGTGATGCATCGCAGGAATAGTACTGATGCTGTGATATGGAGATAAAAGGAAAAAAGT	NA
long-mer897	NC_002488	189909	189955	ATGGACATCGGTCAGGAAGAGAGACAGATAAACTACGATCAACAATG	NA
long-mer898	NC_002488	190057	190129	GGCGATCACCTTTGAGGGTTTCTTAGCGATAGTTTTCTTTATCGCTTTCTTTGTCACCTTCTTCAACACCGGT	NC_002488.162	NC_002488.162	189958	190410	-	
long-mer899	NC_002488	190160	190267	GTGACTGTCTTCACCACTTTTCTGGAATTTTTTACTGCCGCTTTCTTCACTGTTGCCGCCTTCTTCACGGCCACCGCTTTTTTCACTACGGCTGTCTTCTTTACGATT	NC_002488.162	NC_002488.162	189958	190410	-	
long-mer900	NC_002488	190290	190315	TAGCACTCTTTATTGCCTTTTCTGCA	NC_002488.162	NC_002488.162	189958	190410	-	
long-mer901	NC_002488	190340	190400	TTGGTGTTCTTCACGGCCTTTACGGCCTTTTTCATGGTAATTTTCTTAGCAGCAACTTTTT	NC_002488.162	NC_002488.162	189958	190410	-	
long-mer902	NC_002488	190447	190489	TGCCCAGTTGAATCAAGCCCGCAGCAGATGAGTGCCAGAGGGA	NA
long-mer903	NC_002488	190531	190605	TCCTTATCGAATGCCGATATGGATGCCTCAGAGACATCGACATTGCCTTATCGCTGACTGAAGCCAACGAATGAC	NA
long-mer904	NC_002488	190740	190809	CACAAAAATATTCATCGAAAGCGTGTGCTGGAATAGCATAATCCTCTCTGCAATCCTTCGCTGTCGGTAT	NA
long-mer905	NC_002488	190811	190932	TGAGACTCTGTGTCACAGTTCCATGAGACCATGTCATTAGAAAGAAAAAGGCTTTTTTAAAGCATTTTTTTGTATGGTTTGAATCTTGCTGCTATGACTGAGGTCAGAGCTGCGTGTGTGGA	NA
long-mer906	NC_002488	191007	191151	GTGAAATTGCGCAAAAAATTTTCACGTTGGAGACCCTCAGCAGCGTACTGGATGTCCTCTTTGTATGCTTAAGAGATGTACGCATGCATGATGCACACGGAGCATGGATGATGCAGCGGTGTCAGCAGTCCTTAGGTGATTGGTT	NA
long-mer907	NC_002488	191177	191263	GCAGCGATGCATATGGTGGTCTGTAAAGACGCTGGGAAGGTCGCGCTGCAGAAATTGGCAGCTTCTGGTGGGTGTTCATTGAAGTGA	NA
long-mer908	NC_002488	191273	191504	AGCAAGAGACTTCATCTGATTGGCGACTCCGGTCCGATGCAAGCCTTGTCTGTTGTATCGCAAGTGCTATTCACTTCCCACAGCTAAGCCAATATCCCCAGGTTAATTCTGTACTGCGTTAAGGTCACTTGGCTTGCTTTACTATCGGCATCACCATCTTTCGAGTTCTTTTCAAGACTTTCTTAATGGGAAGCCGCTCCAATCAGTGGGCTAGATAGAAGCCGTTCCATCT	NA
long-mer909	NC_002488	191506	191692	ACCCCCGCTTACTTCTCGGATCTCTACCTCTTGTTGTTTTGCAAGTCTTATTGGGTGCCACCTTTATCTGCTGTTTTACTCTGTGTATGTGTATTTATATTTTTTATTGTGAATAGCGTCACTTTTTTCAGATTCTTTTGGGCTTTCTATGATTCGGATCTCCTTAAGTTTTTGTTTAATGCTTCTC	NA
long-mer910	NC_002488	191705	191860	CAATGGATTGTGATCGTCTCTCCATAGATCAGCGTGTGGCTATTGGGTGGTGGGGCATGGAGGAAAGGAAAGATTCAATGTTCGTCACTTTCCAGCACTTTGGTGTAATCATCGGGAGAAAGTAGATCACTAATCTCCTCAGGGGCTTGCATCTCA	NC_002488.164	NC_002488.164	191779	192174	-	AutoIPR: IPR000089:Biotin/lipoyl attachment;IPR002930:Glycine cleavage system H-protein;
long-mer910	NC_002488	191705	191860	CAATGGATTGTGATCGTCTCTCCATAGATCAGCGTGTGGCTATTGGGTGGTGGGGCATGGAGGAAAGGAAAGATTCAATGTTCGTCACTTTCCAGCACTTTGGTGTAATCATCGGGAGAAAGTAGATCACTAATCTCCTCAGGGGCTTGCATCTCA	NC_002488.163	NC_002488.163	191707	191829	+	
long-mer911	NC_002488	191869	191896	AATCCAGCCTTCACCGTAGGGATCTTCA	NC_002488.164	NC_002488.164	191779	192174	-	AutoIPR: IPR000089:Biotin/lipoyl attachment;IPR002930:Glycine cleavage system H-protein;
long-mer912	NC_002488	191988	192030	ACTCAATGACTGCAGCGGTGGTGCCAGCGTCCAGGTGATCGCC	NC_002488.164	NC_002488.164	191779	192174	-	AutoIPR: IPR000089:Biotin/lipoyl attachment;IPR002930:Glycine cleavage system H-protein;
long-mer913	NC_002488	192070	192112	ATTTTGTGCATGGTCGGAAATACCAACGATGGCACGATTGTTG	NC_002488.164	NC_002488.164	191779	192174	-	AutoIPR: IPR000089:Biotin/lipoyl attachment;IPR002930:Glycine cleavage system H-protein;
long-mer914	NC_002488	192262	192304	CTGGGTGTATCTGTGTACAGTTATGCGTTAAGTGGGTCGTTGG	NA
long-mer915	NC_002488	193020	193041	CATGACAGTCCAGCCCAGTGCG	NC_002488.165	NC_002488.165	192696	193802	-	AutoIPR: IPR006223:Glycine cleavage system Tprotein; IPR027266:GTP-binding protein TrmE/Glycinecleavage system T protein, domain 1;IPR028896:Aminomethyltransferase/Dimethylsulfonioproprionate demethylase DmdA;IPR029043:Glycine cleavage T-protein/YgfZ, C-terminaldomain;
long-mer916	NC_002488	196465	196507	ACGTTTCAATGTGGGGTGATGTGTCGGGAAGATCGGACATACG	NC_002488.168	NC_002488.168	195671	196504	-	AutoIPR: IPR004518:NTP pyrophosphohydrolaseMazG, putative catalytic core;
long-mer917	NC_002488	197000	197042	TTCATGGATCAGTGCGATGTTGATGCAAAACTCGCCATTGCGT	NC_002488.169	NC_002488.169	196538	197338	-	AutoIPR: IPR000760:Inositol monophosphatase;
long-mer918	NC_002488	197234	197322	GATCTGGACCTGGAAATGATCCTGATAGATCTCCATGATCGCTCTGCCGGAATCGGTAGCAATGGCGATGACCGATTCGCGAAGATCGC	NC_002488.169	NC_002488.169	196538	197338	-	AutoIPR: IPR000760:Inositol monophosphatase;
long-mer919	NC_002488	197960	197994	AGATCCATGCGATCTTCAGCGTGCTGAACGCTGGC	NC_002488.171	NC_002488.171	197925	199382	+	AutoIPR: IPR005814:Aminotransferase class-III;IPR015424:Pyridoxal phosphate-dependent transferase;
long-mer920	NC_002488	198035	198058	AATGCGTGAGCATCCCGACACGCT	NC_002488.171	NC_002488.171	197925	199382	+	AutoIPR: IPR005814:Aminotransferase class-III;IPR015424:Pyridoxal phosphate-dependent transferase;
long-mer921	NC_002488	198070	198092	CCATCGTCCGTGGTGAGGGTGCG	NC_002488.171	NC_002488.171	197925	199382	+	AutoIPR: IPR005814:Aminotransferase class-III;IPR015424:Pyridoxal phosphate-dependent transferase;
long-mer922	NC_002488	198104	198146	TCACGATGGGCGTCGTTACCTTGATGCTGTCAGCAGTTGGTGG	NC_002488.171	NC_002488.171	197925	199382	+	AutoIPR: IPR005814:Aminotransferase class-III;IPR015424:Pyridoxal phosphate-dependent transferase;
long-mer923	NC_002488	198210	198239	CTTGAGCAGGTGATGTTGGCTGGTTTCAGC	NC_002488.171	NC_002488.171	197925	199382	+	AutoIPR: IPR005814:Aminotransferase class-III;IPR015424:Pyridoxal phosphate-dependent transferase;
long-mer924	NC_002488	198303	198325	GAGCCGTTGTCAAAGGTGTTTTA	NC_002488.171	NC_002488.171	197925	199382	+	AutoIPR: IPR005814:Aminotransferase class-III;IPR015424:Pyridoxal phosphate-dependent transferase;
long-mer925	NC_002488	198512	198554	GGAGGTATTGTTTGCGCCCTCGCCTGATGCCTATTTGGCCGAA	NC_002488.171	NC_002488.171	197925	199382	+	AutoIPR: IPR005814:Aminotransferase class-III;IPR015424:Pyridoxal phosphate-dependent transferase;
long-mer926	NC_002488	198591	198625	GCCGAAGCGTTGGAAGTGCTGTTCAAACGTTACTC	NC_002488.171	NC_002488.171	197925	199382	+	AutoIPR: IPR005814:Aminotransferase class-III;IPR015424:Pyridoxal phosphate-dependent transferase;
long-mer927	NC_002488	199094	199124	GCAATTGGCTGCGTCACTGTCTGGGCATCCG	NC_002488.171	NC_002488.171	197925	199382	+	AutoIPR: IPR005814:Aminotransferase class-III;IPR015424:Pyridoxal phosphate-dependent transferase;
long-mer928	NC_002488	199610	199635	ATTACCCTGGTCCAAGCAATCGCACG	NC_002488.172	NC_002488.172	199373	200107	+	AutoIPR: IPR006700:Ribosomal RNA small subunitmethyltransferase E; IPR029028:Alpha/beta knotmethyltransferases;
long-mer929	NC_002488	199638	199680	GTGAGAAAATGGATTTGATTGCGCAAAAGGCAACGGAATTAGG	NC_002488.172	NC_002488.172	199373	200107	+	AutoIPR: IPR006700:Ribosomal RNA small subunitmethyltransferase E; IPR029028:Alpha/beta knotmethyltransferases;
long-mer930	NC_002488	199693	199735	CGTGCCAGTTGATACTGAACGGAGCGGGGTGCGCTTGGATAGC	NC_002488.172	NC_002488.172	199373	200107	+	AutoIPR: IPR006700:Ribosomal RNA small subunitmethyltransferase E; IPR029028:Alpha/beta knotmethyltransferases;
long-mer931	NC_002488	199841	199883	CAAGCGTTGCCGGAAATACTTCATCCGGACACGTTGCGCCTGA	NC_002488.172	NC_002488.172	199373	200107	+	AutoIPR: IPR006700:Ribosomal RNA small subunitmethyltransferase E; IPR029028:Alpha/beta knotmethyltransferases;
long-mer932	NC_002488	199939	199971	TGCGGTCACCATTGCGATTGGTCCCGAGGGTGG	NC_002488.172	NC_002488.172	199373	200107	+	AutoIPR: IPR006700:Ribosomal RNA small subunitmethyltransferase E; IPR029028:Alpha/beta knotmethyltransferases;
long-mer933	NC_002488	200035	200129	GCGTATTTTGCGCACTGAAACCGCAGGATTAACCGCCATCGCTGTGTTGCAAGCACAGCTTGGTGACCTGTAGGGCATATGATTGATGTGGCATC	NC_002488.172	NC_002488.172	199373	200107	+	AutoIPR: IPR006700:Ribosomal RNA small subunitmethyltransferase E; IPR029028:Alpha/beta knotmethyltransferases;
long-mer934	NC_002488	200152	200193	CTACAGGCGATCACATGTGCGGCTCTATCGTTGATTGGTTGT	NA
long-mer935	NC_002488	200200	200242	GTATGGGCAACGTATTGTTTGTTGTGACATATAAAGATGCGTG	NA
long-mer936	NC_002488	200372	200414	ATTTAATGTTCTTTGTTTTTGCAATCATGCGCAGTCATACTCT	NA
long-mer937	NC_002488	200476	200518	ATCGACATCATTTTCTGGAGACTTGTAGCTTGTATTTTCTTGG	NA
long-mer938	NC_002488	200576	200616	ATCACATACTTCGTATTTAATGGGTGCTTAGATACGACGAT	NA
long-mer939	NC_002488	200760	200829	TGAATGACGAAATCAATGCTTGGTGATTCGTACTGTTTATTGTCGAATGTATAAGCTATTACAGAATGCT	NA
long-mer940	NC_002488	200856	200905	TATGTGGATATGGACATATTGGAAGAAACTGTTCCCGTTCTCTGGAGAGG	NA
long-mer941	NC_002488	200926	200949	TAATTGTGTGATGAACAGTACTTG	NA
long-mer942	NC_002488	200974	200996	GATGATCTCTATGCCATTGTGAG	NA
long-mer943	NC_002488	201130	201239	ATGGATGGGTTCTTTAAAGGAGGTTTGAATTTTTTATATTCCTCCTGTTTTGAATGTCCAGGTCTTCTCTTTTTATATCAGAATGATTGTCTGGATGGTTTTTTCAGCAT	NA
long-mer944	NC_002488	201345	201387	TACATTCAGTTTTGATGAAGGGGTCGCTTCGTGGGGGCTGTGT	NA
long-mer945	NC_002488	201469	201503	GCAGGATGCCGTGCGCTTGACACGTTTGCGCGCCG	NA
long-mer946	NC_002488	204221	204249	AGCGCGGAATTGGCGGCACACCCTAGGAG	NA
long-mer947	NC_002488	204477	204508	TATATCTGTACACTCTGATGAGGAACGCTGCT	NA
long-mer948	NC_002488	205980	206010	TGCTCCGGAAGGCACGCGTAACCGTGTGGAG	NC_002488.178	NC_002488.178	205573	206202	+	AutoIPR: IPR002123:Phospholipid/glycerolacyltransferase;
long-mer949	NC_002488	206038	206063	GCCAAGTATGCTGATGTGCCGATTCT	NC_002488.178	NC_002488.178	205573	206202	+	AutoIPR: IPR002123:Phospholipid/glycerolacyltransferase;
long-mer950	NC_002488	206076	206118	GGATTATCCTAGCAAGACAATTGGTATTGGTGATCTTTTTTGG	NC_002488.178	NC_002488.178	205573	206202	+	AutoIPR: IPR002123:Phospholipid/glycerolacyltransferase;
long-mer951	NC_002488	206194	206236	AGGCTTTAATTAATAACTGCCTTGGTATTGCGGCGTTTGGGCT	NC_002488.178	NC_002488.178	205573	206202	+	AutoIPR: IPR002123:Phospholipid/glycerolacyltransferase;
long-mer952	NC_002488	206239	206281	CCAATCATCGTGCTGTGTGATAGTGGTGTGGAAAAATCGCCGC	NA
long-mer953	NC_002488	206338	206371	TTATTTTAAATTTCTTTGTTTGCTTGTGGTGATA	NA
long-mer954	NC_002488	206419	206461	TTTAAGTTATATCGGTCATTATTCATTTTTGATGATGACAGTG	NA
long-mer955	NC_002488	206717	206759	GAATCAGCTAATGATGAGGAGGTGTTATTCCCTTATCAATATT	NA
long-mer956	NC_002488	206833	206875	GCTGCGTCTTCGTGTTGGTCTATAGTTCGTCTGAACGGGATGC	NC_002488.179	NC_002488.179	206814	207521	-	AutoIPR: IPR007462:Protein of unknown functionDUF502;
long-mer957	NC_002488	206919	206942	TTGATCCACGCTCCAGTTGGTCGG	NC_002488.179	NC_002488.179	206814	207521	-	AutoIPR: IPR007462:Protein of unknown functionDUF502;
long-mer958	NC_002488	206991	207066	GGGCGTGGTTGGCACGTAGACTGCTGCCAGTTCCTGTCCAGTGTCCCGGTCGCGGATGACCCGTGTTACCAAGCCA	NC_002488.179	NC_002488.179	206814	207521	-	AutoIPR: IPR007462:Protein of unknown functionDUF502;
long-mer959	NC_002488	207111	207153	TTGAGTGCTACCCGGTTGGGTTTGCAGAATGTCTAATAGTTTG	NC_002488.179	NC_002488.179	206814	207521	-	AutoIPR: IPR007462:Protein of unknown functionDUF502;
long-mer960	NC_002488	207193	207224	CGCATGATTGCTTCGAACCAGTGCAGTAGGCG	NC_002488.179	NC_002488.179	206814	207521	-	AutoIPR: IPR007462:Protein of unknown functionDUF502;
long-mer961	NC_002488	207242	207420	GGCTGAGTGTCCCTACGAACAAGATGGCTAGCAGTGTGACCCCAAGAGCGATTGTATTTTGCACCCAGAGGGCTTGAATCCAGCCAAGGTAGTCAGGAAAAGAGGCGGCAATGCGCTCGGACAGTGGCACGACCCAAGGACTGCTGACACCTGAGAGGAGCGAGAATACAAATTTAACG	NC_002488.179	NC_002488.179	206814	207521	-	AutoIPR: IPR007462:Protein of unknown functionDUF502;
long-mer962	NC_002488	207474	207516	GCGTTGCAGCGAGGGGCGTTGGGGAAGTGAGGAGGGATCTGCG	NC_002488.179	NC_002488.179	206814	207521	-	AutoIPR: IPR007462:Protein of unknown functionDUF502;
long-mer963	NC_002488	207526	207570	TTATTGTAGGGAAGAGTGGGTGGCGCAGGTCAATAAAGTCTCAGT	NA
long-mer964	NC_002488	207617	207645	ACTGTCGTTTGGTTGGTTTTTCCGGATAC	NA
long-mer965	NC_002488	207647	207871	GGCTGGTATTTTGTTCCTTACAGAGGTATGGGCTAATAGATTCTTGAGCCGTAGCGTTTTTTAATGGTGCTGGTTAATGCCGATTTTTAGGCAGGATATGCAATGTTGATAAAGCACACAGAAGTTCAAGCGTGTCATTTTCTAAATGAGTGATCTGGATTGCTAGCACTGATGCTCGGTGATGATTGATAACTATTAGTGGTCACGTGTTTTGTTTCGGGCGTA	NA
long-mer966	NC_002488	207873	207928	ATCTGGAGTCCAGAACTTCTTTGCTGGGAGTAGTTCGGTCTAGTGAGGGTCAGGGA	NA
long-mer967	NC_002488	207930	207984	GGTACGTGTGCGGTAAGGGGCACCCTTTTAATTGTGCTCCAATGCTGTTGTATGT	NC_002488.180	NC_002488.180	207957	208556	-	AutoIPR:IPR029063:S-adenosyl-L-methionine-dependentmethyltransferase;
long-mer968	NC_002488	208330	208391	AACCCTAGATAATGTATATGTGGGCGTAGCCTGAGTAATGGTTTGCGCCATGCTCCCTCGCC	NC_002488.180	NC_002488.180	207957	208556	-	AutoIPR:IPR029063:S-adenosyl-L-methionine-dependentmethyltransferase;
long-mer969	NC_002488	208454	208485	CTAGTGCGACCTTGCGTCTCAGTCGTGCTGGA	NC_002488.180	NC_002488.180	207957	208556	-	AutoIPR:IPR029063:S-adenosyl-L-methionine-dependentmethyltransferase;
long-mer970	NC_002488	208487	208526	TGCTCAGTTTTGTTTGACGGTACCACTGGTCAAAATAGCT	NC_002488.180	NC_002488.180	207957	208556	-	AutoIPR:IPR029063:S-adenosyl-L-methionine-dependentmethyltransferase;
long-mer971	NC_002488	208528	208558	TGATCATACGATTTACCTGTTTTGAACACTT	NC_002488.180	NC_002488.180	207957	208556	-	AutoIPR:IPR029063:S-adenosyl-L-methionine-dependentmethyltransferase;
long-mer972	NC_002488	208566	208641	ATGCGATGTTGGTAAAAATGCCGAGTATCCTAATGTGAATCGACGGAGTTAACGTATGGCTTTGTATTTTTGGGTC	NC_002488.181	NC_002488.181	208621	209073	+	AutoIPR: IPR005265:Uncharacterised proteinfamily UPF0093;
long-mer973	NC_002488	208731	208760	TCAGCCGGCGGTGCAGGCACGTCTGAGGCA	NC_002488.181	NC_002488.181	208621	209073	+	AutoIPR: IPR005265:Uncharacterised proteinfamily UPF0093;
long-mer974	NC_002488	208762	208797	ATGGGGCGGCGTTTATACATCTTTGGACACATCATG	NC_002488.181	NC_002488.181	208621	209073	+	AutoIPR: IPR005265:Uncharacterised proteinfamily UPF0093;
long-mer975	NC_002488	209096	209185	AGAGTGGCGGATCGCCTCCATTGGGCTTTGCTTAATTTTGTCGACGCATAGCGTTCGCGCCGCCGTAGTAGGTTGCTGGTGATTGGGATG	NA
long-mer976	NC_002488	209254	209296	GGCCCCATAAGTGCGCAGGCGTTTGTGACGCTGATTTAGAAGT	NC_002488.182	NC_002488.182	209239	210198	-	AutoIPR: IPR001095:Acetyl-CoA carboxylase,alpha subunit; IPR011763:Acetyl-coenzyme Acarboxyltransferase, C-terminal;IPR029045:ClpP/crotonase-like domain;
long-mer977	NC_002488	209319	209361	ATGCTTCGAGTTCATTGAGTAATACTGCTTTCAGGCGGTTCGC	NC_002488.182	NC_002488.182	209239	210198	-	AutoIPR: IPR001095:Acetyl-CoA carboxylase,alpha subunit; IPR011763:Acetyl-coenzyme Acarboxyltransferase, C-terminal;IPR029045:ClpP/crotonase-like domain;
long-mer978	NC_002488	209420	209443	AGTCCGAATTCTTTCAGTCGGCGT	NC_002488.182	NC_002488.182	209239	210198	-	AutoIPR: IPR001095:Acetyl-CoA carboxylase,alpha subunit; IPR011763:Acetyl-coenzyme Acarboxyltransferase, C-terminal;IPR029045:ClpP/crotonase-like domain;
long-mer979	NC_002488	209446	209488	AGTGAGGTTGAGTTGTTCAGCAGCATCGCTCGCTTTGGCGGCA	NC_002488.182	NC_002488.182	209239	210198	-	AutoIPR: IPR001095:Acetyl-CoA carboxylase,alpha subunit; IPR011763:Acetyl-coenzyme Acarboxyltransferase, C-terminal;IPR029045:ClpP/crotonase-like domain;
long-mer980	NC_002488	209494	209536	CCATAGGATCGAGGCGCAGCCTTCGGGGGTGATGACGGAGTAT	NC_002488.182	NC_002488.182	209239	210198	-	AutoIPR: IPR001095:Acetyl-CoA carboxylase,alpha subunit; IPR011763:Acetyl-coenzyme Acarboxyltransferase, C-terminal;IPR029045:ClpP/crotonase-like domain;
long-mer981	NC_002488	209545	209632	CTCAAGCATCAGGGTACGGTCGCCGATGCCGATCGCCAAAGCACCACCGGAACCACCTTCGCCGATCACGGTGCAGATGACGGGAATT	NC_002488.182	NC_002488.182	209239	210198	-	AutoIPR: IPR001095:Acetyl-CoA carboxylase,alpha subunit; IPR011763:Acetyl-coenzyme Acarboxyltransferase, C-terminal;IPR029045:ClpP/crotonase-like domain;
long-mer982	NC_002488	209815	209859	GTTGCGCATCAAGCGTTCTTTGTTGTCACGTCCTTTTTGATGACC	NC_002488.182	NC_002488.182	209239	210198	-	AutoIPR: IPR001095:Acetyl-CoA carboxylase,alpha subunit; IPR011763:Acetyl-coenzyme Acarboxyltransferase, C-terminal;IPR029045:ClpP/crotonase-like domain;
long-mer983	NC_002488	209914	209937	ATCGTCGGCTAAGGCACGATCCCC	NC_002488.182	NC_002488.182	209239	210198	-	AutoIPR: IPR001095:Acetyl-CoA carboxylase,alpha subunit; IPR011763:Acetyl-coenzyme Acarboxyltransferase, C-terminal;IPR029045:ClpP/crotonase-like domain;
long-mer984	NC_002488	210368	210392	TGATTGTTCGATACGTACAGACTGG	NC_002488.183	NC_002488.183	210293	213874	-	AutoIPR: IPR004805:DNA polymerase III, alphasubunit; IPR006308:DNA polymerase III, alpha subunit,Gram-positive type; IPR012340:Nucleic acid-binding,OB-fold; IPR016195:Polymerase/histidinolphosphatase-like; IPR029460:DNA polymerase,helix-hairpin-helix motif;
long-mer985	NC_002488	210556	210598	CATAGTCTGTACAGAGTTGCGTGTAATCCCAGCATTGACGGAT	NC_002488.183	NC_002488.183	210293	213874	-	AutoIPR: IPR004805:DNA polymerase III, alphasubunit; IPR006308:DNA polymerase III, alpha subunit,Gram-positive type; IPR012340:Nucleic acid-binding,OB-fold; IPR016195:Polymerase/histidinolphosphatase-like; IPR029460:DNA polymerase,helix-hairpin-helix motif;
long-mer986	NC_002488	210617	210671	GTTGAATTCATCTTCCCGCAGACCACCTTTGACGATCAGTATGCGGTCACGGGTC	NC_002488.183	NC_002488.183	210293	213874	-	AutoIPR: IPR004805:DNA polymerase III, alphasubunit; IPR006308:DNA polymerase III, alpha subunit,Gram-positive type; IPR012340:Nucleic acid-binding,OB-fold; IPR016195:Polymerase/histidinolphosphatase-like; IPR029460:DNA polymerase,helix-hairpin-helix motif;
long-mer987	NC_002488	210797	210839	GAGAATGGTGTTCACCTCTGGGTGCCAAGTACGCTTTTCACCG	NC_002488.183	NC_002488.183	210293	213874	-	AutoIPR: IPR004805:DNA polymerase III, alphasubunit; IPR006308:DNA polymerase III, alpha subunit,Gram-positive type; IPR012340:Nucleic acid-binding,OB-fold; IPR016195:Polymerase/histidinolphosphatase-like; IPR029460:DNA polymerase,helix-hairpin-helix motif;
long-mer988	NC_002488	210896	210938	ACCAACAAGTTCCTTCACTTGTTTACGGTATGGGTCGAATGGG	NC_002488.183	NC_002488.183	210293	213874	-	AutoIPR: IPR004805:DNA polymerase III, alphasubunit; IPR006308:DNA polymerase III, alpha subunit,Gram-positive type; IPR012340:Nucleic acid-binding,OB-fold; IPR016195:Polymerase/histidinolphosphatase-like; IPR029460:DNA polymerase,helix-hairpin-helix motif;
long-mer989	NC_002488	210946	210998	TGAAGTAAAGGCCCAGCGTCTCCCGTTCTCCATTCAACATGCGTGTTAGCGGC	NC_002488.183	NC_002488.183	210293	213874	-	AutoIPR: IPR004805:DNA polymerase III, alphasubunit; IPR006308:DNA polymerase III, alpha subunit,Gram-positive type; IPR012340:Nucleic acid-binding,OB-fold; IPR016195:Polymerase/histidinolphosphatase-like; IPR029460:DNA polymerase,helix-hairpin-helix motif;
long-mer990	NC_002488	211016	211063	AAGATCTAATTGGATGGCTGGCGTGCTGGGGTCTGCGTTGCCGAAAAG	NC_002488.183	NC_002488.183	210293	213874	-	AutoIPR: IPR004805:DNA polymerase III, alphasubunit; IPR006308:DNA polymerase III, alpha subunit,Gram-positive type; IPR012340:Nucleic acid-binding,OB-fold; IPR016195:Polymerase/histidinolphosphatase-like; IPR029460:DNA polymerase,helix-hairpin-helix motif;
long-mer991	NC_002488	211201	211225	GTCGGTTGAGTTTGGCTGAGGCGAC	NC_002488.183	NC_002488.183	210293	213874	-	AutoIPR: IPR004805:DNA polymerase III, alphasubunit; IPR006308:DNA polymerase III, alpha subunit,Gram-positive type; IPR012340:Nucleic acid-binding,OB-fold; IPR016195:Polymerase/histidinolphosphatase-like; IPR029460:DNA polymerase,helix-hairpin-helix motif;
long-mer992	NC_002488	211317	211348	ATAGCGCCCAGGCCGTACTGGATTGTGTCGGC	NC_002488.183	NC_002488.183	210293	213874	-	AutoIPR: IPR004805:DNA polymerase III, alphasubunit; IPR006308:DNA polymerase III, alpha subunit,Gram-positive type; IPR012340:Nucleic acid-binding,OB-fold; IPR016195:Polymerase/histidinolphosphatase-like; IPR029460:DNA polymerase,helix-hairpin-helix motif;
long-mer993	NC_002488	211350	211392	TGAGTCGCCTCGAACATGTAGACTGAGTGATTGATGTTTGGTC	NC_002488.183	NC_002488.183	210293	213874	-	AutoIPR: IPR004805:DNA polymerase III, alphasubunit; IPR006308:DNA polymerase III, alpha subunit,Gram-positive type; IPR012340:Nucleic acid-binding,OB-fold; IPR016195:Polymerase/histidinolphosphatase-like; IPR029460:DNA polymerase,helix-hairpin-helix motif;
long-mer994	NC_002488	212011	212035	AAATGTCTTTGTAAGTTGGGATGTC	NC_002488.183	NC_002488.183	210293	213874	-	AutoIPR: IPR004805:DNA polymerase III, alphasubunit; IPR006308:DNA polymerase III, alpha subunit,Gram-positive type; IPR012340:Nucleic acid-binding,OB-fold; IPR016195:Polymerase/histidinolphosphatase-like; IPR029460:DNA polymerase,helix-hairpin-helix motif;
long-mer995	NC_002488	212351	212387	TACGTCCTCCTCGGCCTGATAGCGTTGTATCAGTTCT	NC_002488.183	NC_002488.183	210293	213874	-	AutoIPR: IPR004805:DNA polymerase III, alphasubunit; IPR006308:DNA polymerase III, alpha subunit,Gram-positive type; IPR012340:Nucleic acid-binding,OB-fold; IPR016195:Polymerase/histidinolphosphatase-like; IPR029460:DNA polymerase,helix-hairpin-helix motif;
long-mer996	NC_002488	212430	212469	TTCAGGGTGATGCCAAGGGTGTTCGGGATCAGCTTAGCGA	NC_002488.183	NC_002488.183	210293	213874	-	AutoIPR: IPR004805:DNA polymerase III, alphasubunit; IPR006308:DNA polymerase III, alpha subunit,Gram-positive type; IPR012340:Nucleic acid-binding,OB-fold; IPR016195:Polymerase/histidinolphosphatase-like; IPR029460:DNA polymerase,helix-hairpin-helix motif;
long-mer997	NC_002488	212471	212503	GCTGTCGACCAGGCCATATGGGAAACCCAATAC	NC_002488.183	NC_002488.183	210293	213874	-	AutoIPR: IPR004805:DNA polymerase III, alphasubunit; IPR006308:DNA polymerase III, alpha subunit,Gram-positive type; IPR012340:Nucleic acid-binding,OB-fold; IPR016195:Polymerase/histidinolphosphatase-like; IPR029460:DNA polymerase,helix-hairpin-helix motif;
long-mer998	NC_002488	212693	212727	GTATGGCAGAGGGTCCAGGTCGGTAATCAGTAGCG	NC_002488.183	NC_002488.183	210293	213874	-	AutoIPR: IPR004805:DNA polymerase III, alphasubunit; IPR006308:DNA polymerase III, alpha subunit,Gram-positive type; IPR012340:Nucleic acid-binding,OB-fold; IPR016195:Polymerase/histidinolphosphatase-like; IPR029460:DNA polymerase,helix-hairpin-helix motif;
long-mer999	NC_002488	212769	212804	CCGATGGGGATGCCTTGTTGTTTACCCCATTGAATG	NC_002488.183	NC_002488.183	210293	213874	-	AutoIPR: IPR004805:DNA polymerase III, alphasubunit; IPR006308:DNA polymerase III, alpha subunit,Gram-positive type; IPR012340:Nucleic acid-binding,OB-fold; IPR016195:Polymerase/histidinolphosphatase-like; IPR029460:DNA polymerase,helix-hairpin-helix motif;
long-mer1000	NC_002488	212996	213038	GTAGTTAGGTAAGAAATAGGTGCCCAGCCGCATCTCGATATTG	NC_002488.183	NC_002488.183	210293	213874	-	AutoIPR: IPR004805:DNA polymerase III, alphasubunit; IPR006308:DNA polymerase III, alpha subunit,Gram-positive type; IPR012340:Nucleic acid-binding,OB-fold; IPR016195:Polymerase/histidinolphosphatase-like; IPR029460:DNA polymerase,helix-hairpin-helix motif;
long-mer1001	NC_002488	213089	213140	AAAGAGTGCCGCCATCTCTTCGGAGGAACGCAGATACTGCTGTTCGCTGTAA	NC_002488.183	NC_002488.183	210293	213874	-	AutoIPR: IPR004805:DNA polymerase III, alphasubunit; IPR006308:DNA polymerase III, alpha subunit,Gram-positive type; IPR012340:Nucleic acid-binding,OB-fold; IPR016195:Polymerase/histidinolphosphatase-like; IPR029460:DNA polymerase,helix-hairpin-helix motif;
long-mer1002	NC_002488	213311	213348	ATCGCGTCCAGTGCGTGTGAGTTCCAGGTGCAAACCGT	NC_002488.183	NC_002488.183	210293	213874	-	AutoIPR: IPR004805:DNA polymerase III, alphasubunit; IPR006308:DNA polymerase III, alpha subunit,Gram-positive type; IPR012340:Nucleic acid-binding,OB-fold; IPR016195:Polymerase/histidinolphosphatase-like; IPR029460:DNA polymerase,helix-hairpin-helix motif;
long-mer1003	NC_002488	213361	213433	GTTGCCAGTCGGCTAGTTGCTGTTCGGCCAGATCAGCGCGACCTTTAGCGAATAGCTGTCCGGCCAGGCTGTG	NC_002488.183	NC_002488.183	210293	213874	-	AutoIPR: IPR004805:DNA polymerase III, alphasubunit; IPR006308:DNA polymerase III, alpha subunit,Gram-positive type; IPR012340:Nucleic acid-binding,OB-fold; IPR016195:Polymerase/histidinolphosphatase-like; IPR029460:DNA polymerase,helix-hairpin-helix motif;
long-mer1004	NC_002488	213931	213973	AGCCTTGACAGGGGCAGTCTTTAGTAAGGTTTAAGGGGTGTCA	NA
long-mer1005	NC_002488	214304	214346	CTTGTCGTAACTTGGTGGGCTGGTGCCGACTTGATATTCGTCG	NC_002488.184	NC_002488.184	214163	215089	-	AutoIPR:IPR001636:Phosphoribosylaminoimidazole-succinocarboxamidesynthase; IPR028923:SAICAR synthetase/ADE2, N-terminal;
long-mer1006	NC_002488	214523	214565	TTCAGCGCCGACCATCTTGACTGTTGTGTCAAAGTCGATGTTT	NC_002488.184	NC_002488.184	214163	215089	-	AutoIPR:IPR001636:Phosphoribosylaminoimidazole-succinocarboxamidesynthase; IPR028923:SAICAR synthetase/ADE2, N-terminal;
long-mer1007	NC_002488	214714	214793	CACGTGCGATTGCTTCAATCCTTACCGGTTTGAGTTTCTTTGTCACTACGGCACGCTGGGTGTAGAGCGTTTTGTCAATG	NC_002488.184	NC_002488.184	214163	215089	-	AutoIPR:IPR001636:Phosphoribosylaminoimidazole-succinocarboxamidesynthase; IPR028923:SAICAR synthetase/ADE2, N-terminal;
long-mer1008	NC_002488	214949	214991	CGTGGCGACGATGAGCAGGTATTCACCAGATCGCGTGTCGACC	NC_002488.184	NC_002488.184	214163	215089	-	AutoIPR:IPR001636:Phosphoribosylaminoimidazole-succinocarboxamidesynthase; IPR028923:SAICAR synthetase/ADE2, N-terminal;
long-mer1009	NC_002488	215071	215148	GCAACAGCGTAGTCAGCAAGACATGCTCCTAATTCAAGTGGCGTCGTGGTACCCCATTATCCGTGGAGCGATGGAAAA	NC_002488.184	NC_002488.184	214163	215089	-	AutoIPR:IPR001636:Phosphoribosylaminoimidazole-succinocarboxamidesynthase; IPR028923:SAICAR synthetase/ADE2, N-terminal;
long-mer1010	NC_002488	217293	217335	TGAGATCGCAACTGTATTCTGCATTTGATGGGTGCTGTTGTGG	NA
long-mer1011	NC_002488	218244	218286	CAGTATCACGCTGTGGTGCGTCAGGCGCAGGAGTATGTGCGTT	NC_002488.187	NC_002488.187	217542	219047	+	AutoIPR: IPR005256:Anthranilate synthasecomponent I, PabB-like; IPR019999:Anthranilate synthasecomponent I-like;
long-mer1012	NC_002488	219094	219126	CGGCCCATTCACGGATGCTGTGGGTGCTTCATT	NA
long-mer1013	NC_002488	219219	219267	TAACTACGATAGCTTCACTTATAACCTTGTGCAGTACTTGCAAACTCTA	NC_002488.188	NC_002488.188	219202	219786	+	AutoIPR: IPR006221:Anthranilatesynthase/para-aminobenzoate synthase like domain;IPR029062:Class I glutamine amidotransferase-like;
long-mer1014	NC_002488	219460	219485	CAAGCTTATGGGGGCGATGTTGTCCG	NC_002488.188	NC_002488.188	219202	219786	+	AutoIPR: IPR006221:Anthranilatesynthase/para-aminobenzoate synthase like domain;IPR029062:Class I glutamine amidotransferase-like;
long-mer1015	NC_002488	219522	219585	TTACCACAATGGGAAAGGGGTTTTTGTTGGTTTGCCCAATGGCTACGATGCGACGCGTTACCAT	NC_002488.188	NC_002488.188	219202	219786	+	AutoIPR: IPR006221:Anthranilatesynthase/para-aminobenzoate synthase like domain;IPR029062:Class I glutamine amidotransferase-like;
long-mer1016	NC_002488	219670	219712	ATCATGGGGTTGCGCCACCGCAAGTATTTTGTCGAAGGCGTGC	NC_002488.188	NC_002488.188	219202	219786	+	AutoIPR: IPR006221:Anthranilatesynthase/para-aminobenzoate synthase like domain;IPR029062:Class I glutamine amidotransferase-like;
long-mer1017	NC_002488	219754	219845	CTGCTGAAGAATTTTCTGGAGCGTCCTCTCTGAGGGAGGTATCGGCTGTGTTGCTTGTCCATCAATTCCGTCGTGTTGCTTGGATCCGAGAG	NC_002488.188	NC_002488.188	219202	219786	+	AutoIPR: IPR006221:Anthranilatesynthase/para-aminobenzoate synthase like domain;IPR029062:Class I glutamine amidotransferase-like;
long-mer1018	NC_002488	219855	219923	ATGTCTATGACTCCTCAAAAAGCGCTACAGTGCATCATCGAACACCGTGAGATCTTGCAGGATGAGATG	NC_002488.189	NC_002488.189	219855	220889	+	AutoIPR: IPR005940:Anthranilate phosphoribosyltransferase;
long-mer1019	NC_002488	219953	219983	TGAGGTTTCTGGAATCATGGTCGCAGCGATT	NC_002488.189	NC_002488.189	219855	220889	+	AutoIPR: IPR005940:Anthranilate phosphoribosyltransferase;
long-mer1020	NC_002488	220778	220799	ACAGGATATTGGTCATGGAGTT	NC_002488.189	NC_002488.189	219855	220889	+	AutoIPR: IPR005940:Anthranilate phosphoribosyltransferase;
long-mer1021	NC_002488	220901	220936	TTAAACACGCTGTAAACTGTTCTCCGAATCGTTTTC	NA
long-mer1022	NC_002488	222098	222145	TCCCATCGCATTGCTGGAGATTGTGTGGTGGTGGCCACTGGTGCTCCC	NC_002488.191	NC_002488.191	221759	222481	+	AutoIPR: IPR023214:HAD-like domain;
long-mer1023	NC_002488	222167	222209	CTGGCTTTGGTGGCTGATCAGGAGGAGGTGGTGCCTGTGATTG	NC_002488.191	NC_002488.191	221759	222481	+	AutoIPR: IPR023214:HAD-like domain;
long-mer1024	NC_002488	222638	222676	TGCTGAGACTGCATGTGTATGCGGCGATGGTGGCAAAAC	NA
long-mer1025	NC_002488	222827	222978	TTGTTTTTGTTTTAGGCAAACAATTCCACCTAATATTTTCTGTCAGAAAAGCCCAGTGCATTAGTGGGACATGAGAAGCATCTCGATTGTCTGTCAAAACGTTGATTGCTGACGAGCAAGAGTGATGACACCAATACTTTGGTGTGAACGCT	NA
long-mer1026	NC_002488	222994	223088	CGAAGGGAAGGTGACGCCGTCCTCAAATTGCAGGTTGAAATGTCTCCGTCATCTCGTTGAGGCTATCTATCCTGTAGTTGCTATTGATATCGCGT	NA
long-mer1027	NC_002488	223112	223214	ACGTAGGCATACATTGAGAATTTGTTGTTCTGTTTTCGTCACGGGTTGGTTGTTTGCAAGCGTTGCCAACCAGTGCTTTGCTGTTTTTCTTCTATCGCAAGTG	NA
long-mer1028	NC_002488	223235	223379	GTGGGATAAGGTTTTATGTATCCGGTGTCTCTTTGTCCCTGGTTTTCCCTGATCGCAATACGTAGTGGACATCCTGTTTTTTCCATGAAGTGGGGGCCATTTTCTGGAAATATTTTTACATAAAATTCATTTATTAATAGTTTTT	NA
long-mer1029	NC_002488	223950	223992	AGCAATAATTGCAATCCCTGTAACCCAGTAGTTTTCGTATTCG	NC_002488.192	NC_002488.192	223451	223957	+	AutoIPR: IPR011991:Winged helix-turn-helixDNA-binding domain;
long-mer1030	NC_002488	224063	224120	GAATAAGTCGGTGCCCTTGGGACGTTGCCTCGTAATTGAGTATGGAAGTAGGGCGAAT	NA
long-mer1031	NC_002488	224122	224145	CGTTTGGTCTTTTGTCGCAACTCA	NA
long-mer1032	NC_002488	224176	224231	AAAGCCGCCAAGTTGAATCAGGCATTCTTTCGTACCTGCTTGTAAAGTAAAAATGG	NA
long-mer1033	NC_002488	224242	224273	AAAGTTGCAGGCCGTCAAATTGCTGTTGTGCT	NA
long-mer1034	NC_002488	224280	224326	TGGCACTTCCTTCATGCAGAGCCAATCAAGTGGATATTAATGGTTCT	NC_002488.193	NC_002488.193	224319	224621	+	
long-mer1035	NC_002488	224362	224404	GTTTTCTATCGCATTACGCAGTGTATCAACAGAAACGCCTATG	NC_002488.193	NC_002488.193	224319	224621	+	
long-mer1036	NC_002488	224532	224574	AATAATACTATGGTGATTGAGCGAAACAAGAGTTCCTGTCGAG	NC_002488.193	NC_002488.193	224319	224621	+	
long-mer1037	NC_002488	224606	224767	TTCAGTATCACTCTGAAAAAGAAGTAGCACATGTTTTGAGAAACGTCTGTTGTTTCTATTAAATGTGTGTATTTGTAGAGATCTCCGATAGTGTCAGGAAAGTCAGGCGCATACCCTACTATCGGCTCACATCAATCAATGTGTTTTGGTATTTGAAATCTT	NC_002488.193	NC_002488.193	224319	224621	+	
long-mer1038	NC_002488	224793	224860	TTAGGGATTTTCAATCTTTTCAAGTCGTTATTTTTATTAGACACCACGGGAAGATGGTTTTACTGCTG	NA
long-mer1039	NC_002488	224899	224966	CGATTAAATGCTCTATTACCGCAAAAGTGACCATGTAATTTTTATCTTCTGTTTAGTGTTTTTATGAG	NA
long-mer1040	NC_002488	224977	225013	TCTCTTTTTTTGAAGATTATAGGACGATTTTTATTGA	NA
long-mer1041	NC_002488	225220	225301	ATGGATTTGAGGAAGCAGAAGGATCTCTGAGTGTGTATGGCGATATGGGTGAAGGAAATAAAAAAATTAAAACGTTTTACGT	NA
long-mer1042	NC_002488	225323	225357	TATGTGTCTTGCTGTGGCTTTTGTAACATGTGACT	NA
long-mer1043	NC_002488	225598	225648	TTGTTGAGAGAGTGTCCTCGGCTGTGGTGTTGGGTATGACGTCCATACTGT	NA
long-mer1044	NC_002488	225652	225697	GCCGCGAGAGATCATGATGAAGTGTATAGAGATACTGAACTCAGCC	NA
long-mer1045	NC_002488	225748	225779	GCTCGGTGTTCGATCATTACCCAGGTAACGGA	NA
long-mer1046	NC_002488	225828	225870	TGCGTGTTGTCTTGATGGAGGTTGGAGTAACGTTAGGGTGAGG	NA
long-mer1047	NC_002488	225896	225938	TCATCTCACTTTTGAGCAGGCGCGTGCGCAACTTGCGCCGTGG	NC_002488.195	NC_002488.195	225879	227081	+	AutoIPR: IPR000587:Creatinase, N-terminal;IPR000994:Peptidase M24, structural domain;IPR029149:Creatinase/Aminopeptidase P/Spt16, N-terminal;
long-mer1048	NC_002488	226169	226257	TGCAGTGTTGTTATTACCAGTTGGCAAGCGTTTGTGGGAGGAACACGAGGATCCGTATGCGTTGGTGGCGCAGGTAATGCGTGAACATG	NC_002488.195	NC_002488.195	225879	227081	+	AutoIPR: IPR000587:Creatinase, N-terminal;IPR000994:Peptidase M24, structural domain;IPR029149:Creatinase/Aminopeptidase P/Spt16, N-terminal;
long-mer1049	NC_002488	226333	226369	GGGCGATTACCGATGCAACTGCGATTGTCGATGGTTG	NC_002488.195	NC_002488.195	225879	227081	+	AutoIPR: IPR000587:Creatinase, N-terminal;IPR000994:Peptidase M24, structural domain;IPR029149:Creatinase/Aminopeptidase P/Spt16, N-terminal;
long-mer1050	NC_002488	226398	226427	GCGTTGATACAGCAAGCATGTGACATGACA	NC_002488.195	NC_002488.195	225879	227081	+	AutoIPR: IPR000587:Creatinase, N-terminal;IPR000994:Peptidase M24, structural domain;IPR029149:Creatinase/Aminopeptidase P/Spt16, N-terminal;
long-mer1051	NC_002488	226542	226584	TTTTGCATTGTGCAGTTCGGCCAGGCGACGGCGTTTCCGCATG	NC_002488.195	NC_002488.195	225879	227081	+	AutoIPR: IPR000587:Creatinase, N-terminal;IPR000994:Peptidase M24, structural domain;IPR029149:Creatinase/Aminopeptidase P/Spt16, N-terminal;
long-mer1052	NC_002488	226727	226780	GGAGCAGGCTGCGCAGGCGGCGGCATTTGCAGCGGTGCGGCCGGGTGTGGCTTG	NC_002488.195	NC_002488.195	225879	227081	+	AutoIPR: IPR000587:Creatinase, N-terminal;IPR000994:Peptidase M24, structural domain;IPR029149:Creatinase/Aminopeptidase P/Spt16, N-terminal;
long-mer1053	NC_002488	226930	226961	TACTTTGTCCCGGGATGTGCGCCAGTGATGAG	NC_002488.195	NC_002488.195	225879	227081	+	AutoIPR: IPR000587:Creatinase, N-terminal;IPR000994:Peptidase M24, structural domain;IPR029149:Creatinase/Aminopeptidase P/Spt16, N-terminal;
long-mer1054	NC_002488	227096	227161	TGCTTCATCCAATTTCTCTGGTTTGTGTGAAGTGGCGAAGCGACAGGGATTGTGATCTAGATGTGG	NA
long-mer1055	NC_002488	227180	227287	TTTATCTGCTTGGGGGAGAGGGTGTCTTGAGGGTGTAGATGAGAGCTTCCACGCAAAGAGCCGTACATTAAATTTTGGGGATTAGTCGCATGCCGTCGATCTGCACTC	NC_002488.196	NC_002488.196	227269	229095	+	AutoIPR: IPR010281:Protein of unknown functionDUF885;
long-mer1056	NC_002488	227290	227332	GCTGTCTCGCTGTTGTCTGTGCTGCTGCTGTCGGCGTGCAGTA	NC_002488.196	NC_002488.196	227269	229095	+	AutoIPR: IPR010281:Protein of unknown functionDUF885;
long-mer1057	NC_002488	227334	227394	TTCTAGTTCACTTAGCAGGAGCGATACCCGTGATCGCCGCGTGATTCCGTCCGAGCAGGCG	NC_002488.196	NC_002488.196	227269	229095	+	AutoIPR: IPR010281:Protein of unknown functionDUF885;
long-mer1058	NC_002488	227702	227781	ATTTGGAACTTGCCAGTGATGTCGATATGTTTCCATTCGAGGACATCAAGGATTATCAAGATTACATCAAGCGCTTGCAG	NC_002488.196	NC_002488.196	227269	229095	+	AutoIPR: IPR010281:Protein of unknown functionDUF885;
long-mer1059	NC_002488	227794	227867	CTGATTGATCAGGTGATTGAGGTTTCGCGCCAGGGTGCGCAGGACGGTCTGATGCAGCCGCGTTATCTATTGGA	NC_002488.196	NC_002488.196	227269	229095	+	AutoIPR: IPR010281:Protein of unknown functionDUF885;
long-mer1060	NC_002488	228017	228059	AGGTACGTCCGGCGTATGAAATGCTGGCTGCGTTTGTGCAGAA	NC_002488.196	NC_002488.196	227269	229095	+	AutoIPR: IPR010281:Protein of unknown functionDUF885;
long-mer1061	NC_002488	228469	228496	ACTCCGCAAGGGAGCAAGCCGGCTATTG	NC_002488.196	NC_002488.196	227269	229095	+	AutoIPR: IPR010281:Protein of unknown functionDUF885;
long-mer1062	NC_002488	228500	228570	TGGTCAACACCAACGATGCGACTGAGCGTACGTTGGTTAATGTCGAGACTACGGCCTACCATGAGGGGGTG	NC_002488.196	NC_002488.196	227269	229095	+	AutoIPR: IPR010281:Protein of unknown functionDUF885;
long-mer1063	NC_002488	228682	228720	TTGGGTAAGGAGGCCGGCTTCTTCAAAGACCCTTACAGT	NC_002488.196	NC_002488.196	227269	229095	+	AutoIPR: IPR010281:Protein of unknown functionDUF885;
long-mer1064	NC_002488	228724	228790	TATGGGCGCTTAGCGGGGGAGTTGCTGCGTGCTAATCGCTTGGTACTGGATACGGGGGTGCACTATA	NC_002488.196	NC_002488.196	227269	229095	+	AutoIPR: IPR010281:Protein of unknown functionDUF885;
long-mer1065	NC_002488	228793	228876	CGCTGGACGCGGCAGCAGATGATTGATTTTTCCCATGCGCACCCATCCGATGATGAGCCGAGTATTCAGGCGGAGACGGATCGT	NC_002488.196	NC_002488.196	227269	229095	+	AutoIPR: IPR010281:Protein of unknown functionDUF885;
long-mer1066	NC_002488	228880	228922	ATTGTCTGGCCGGGGCAGGCGCTGGGCTACAAGCTGGGTGAGA	NC_002488.196	NC_002488.196	227269	229095	+	AutoIPR: IPR010281:Protein of unknown functionDUF885;
long-mer1067	NC_002488	228938	228980	TGCGTGCTAAGGCTGAGAAGGCGCTCGGTGCCCGGTTCGATCT	NC_002488.196	NC_002488.196	227269	229095	+	AutoIPR: IPR010281:Protein of unknown functionDUF885;
long-mer1068	NC_002488	230348	230406	AGGCCATGCGTTGCAGATGCCATTGGCAGAGGAGGCGCAGGAGGTGCCGGAGTTCCGCC	NC_002488.197	NC_002488.197	229092	230888	+	AutoIPR: IPR010281:Protein of unknown functionDUF885;
long-mer1069	NC_002488	230828	230849	TCGTTTCATTGCCGAGGATGGC	NC_002488.197	NC_002488.197	229092	230888	+	AutoIPR: IPR010281:Protein of unknown functionDUF885;
long-mer1070	NC_002488	230910	230950	ATTGTGTGTGGATGTTGGTGATGGTGCTTTTTCAAGCAGAT	NA
long-mer1071	NC_002488	230973	231024	ATATGGTGTTGATGTAGGCGGCGCGGCAGGGCCAGGGTGTTGGTGTTTGGTG	NA
long-mer1072	NC_002488	231037	231065	TGTGCAGGGATGGGTGTGTTGTGTGTGGC	NA
long-mer1073	NC_002488	231067	231121	TCTCCGATGTGTCGTCAGCGGTGTTGGTTTGGTGTTGCTTGAAGGTTTTGTGCTT	NA
long-mer1074	NC_002488	231147	231241	GGTGTGTAAAACGCATTCGGTGTCGCTGAGGGTGTGGTGGGGCGCGATGGTGTTTTTTAAATCTGTCGTGTCGGTGTGGTCATCTCAGTCGTTTG	NA
long-mer1075	NC_002488	231254	231299	CTTGATTGAGTGATGGCTGTGATGATTAAGGGTGGGCGTACTGTTT	NA
long-mer1076	NC_002488	231674	231707	TGTGACGTTTGCCGCACCGACAGATGGTGCTCAG	NC_002488.198	NC_002488.198	231342	232496	+	AutoIPR: IPR002616:tRNA-guanine(15)transglycosylase-like;
long-mer1077	NC_002488	231732	231761	ATGAAAATCCAGAAGGTGCTGAATTCGGAT	NC_002488.198	NC_002488.198	231342	232496	+	AutoIPR: IPR002616:tRNA-guanine(15)transglycosylase-like;
long-mer1078	NC_002488	232032	232080	CTTGAGTACCTGCATCCACGTGTGCCGGCGGACCGACCGCGCTATCTAA	NC_002488.198	NC_002488.198	231342	232496	+	AutoIPR: IPR002616:tRNA-guanine(15)transglycosylase-like;
long-mer1079	NC_002488	232323	232365	ATGTTGGCATCAATGCTTGGTACCTTACATAACCTTTGGTACT	NC_002488.198	NC_002488.198	231342	232496	+	AutoIPR: IPR002616:tRNA-guanine(15)transglycosylase-like;
long-mer1080	NC_002488	232461	232576	CCGCCTCTGCCTGAGGTGGCTGGTTGCGCCGGGTGAGTCGAATGAGATGTCGGCTCTCATGGCATAATTGTCGGCTTATTACCGCTTCGGCGGACGCATAAAGTTGGGCATGTCTC	NC_002488.198	NC_002488.198	231342	232496	+	AutoIPR: IPR002616:tRNA-guanine(15)transglycosylase-like;
long-mer1081	NC_002488	232729	232831	TGCGGTCATGTACTTTTCTATTATTCGTCCGCAGATGAAACGTCAGAAAGAGTACAAGTCCATGATGGATCATCTTGGGTGCGGCGATGAAGTGATCACTGCT	NC_002488.199	NC_002488.199	232619	232969	+	AutoIPR: IPR003849:Preprotein translocaseYajC;
long-mer1082	NC_002488	232992	233037	CCTAGGGTGCGATGCTGTAGCAGGCGTCGCCCGAGACTTGCGCAAT	NC_002488.200	NC_002488.200	233036	234880	+	AutoIPR: IPR005791:Protein translocase subunitSecD; IPR022645:Protein-export membrane proteinSecD/SecF, bacterial; IPR022813:Protein-export membraneprotein SecD/SecF, archaeal and bacterial; IPR027398:SecDexport protein N-terminal TM domain;
long-mer1083	NC_002488	233182	233224	CCAGCAGGTGATGACTGATCTGCAAGCATCCGGCATTGTGCCT	NC_002488.200	NC_002488.200	233036	234880	+	AutoIPR: IPR005791:Protein translocase subunitSecD; IPR022645:Protein-export membrane proteinSecD/SecF, bacterial; IPR022813:Protein-export membraneprotein SecD/SecF, archaeal and bacterial; IPR027398:SecDexport protein N-terminal TM domain;
long-mer1084	NC_002488	233296	233335	CGATGTGTTGCGGGCTAAGGTCGGTGAGAATTACACCGTT	NC_002488.200	NC_002488.200	233036	234880	+	AutoIPR: IPR005791:Protein translocase subunitSecD; IPR022645:Protein-export membrane proteinSecD/SecF, bacterial; IPR022813:Protein-export membraneprotein SecD/SecF, archaeal and bacterial; IPR027398:SecDexport protein N-terminal TM domain;
long-mer1085	NC_002488	233613	233655	TTAAGGAGCAAGTGGGGCTGAATTATTCGGTATCCGGAAATAC	NC_002488.200	NC_002488.200	233036	234880	+	AutoIPR: IPR005791:Protein translocase subunitSecD; IPR022645:Protein-export membrane proteinSecD/SecF, bacterial; IPR022813:Protein-export membraneprotein SecD/SecF, archaeal and bacterial; IPR027398:SecDexport protein N-terminal TM domain;
long-mer1086	NC_002488	233779	233905	CCAGGGGGATGATCGTATTGTGGTTGAGTTGCCTGGTGTTCAGGACACTGCTGAGGCTAAACGTCTGATCGGTGCGACTGCCACGCTGGAGTTTCGCGGTGTGGTTGACGGGGATGCCTATGAGGCA	NC_002488.200	NC_002488.200	233036	234880	+	AutoIPR: IPR005791:Protein translocase subunitSecD; IPR022645:Protein-export membrane proteinSecD/SecF, bacterial; IPR022813:Protein-export membraneprotein SecD/SecF, archaeal and bacterial; IPR027398:SecDexport protein N-terminal TM domain;
long-mer1087	NC_002488	233916	233958	GGAATGTTCCTCCTGAGGCCAAGGTGTATTACATACGCGGCAC	NC_002488.200	NC_002488.200	233036	234880	+	AutoIPR: IPR005791:Protein translocase subunitSecD; IPR022645:Protein-export membrane proteinSecD/SecF, bacterial; IPR022813:Protein-export membraneprotein SecD/SecF, archaeal and bacterial; IPR027398:SecDexport protein N-terminal TM domain;
long-mer1088	NC_002488	233998	234043	TGGTGATGAGATGGTGAATGCGACGGTCGGTGTGGATGAGAACGGC	NC_002488.200	NC_002488.200	233036	234880	+	AutoIPR: IPR005791:Protein translocase subunitSecD; IPR022645:Protein-export membrane proteinSecD/SecF, bacterial; IPR022813:Protein-export membraneprotein SecD/SecF, archaeal and bacterial; IPR027398:SecDexport protein N-terminal TM domain;
long-mer1089	NC_002488	234054	234133	TCAATGTCACCCTCAGTAATGTTGCTGGCCAGCGCATGTTGGACTACACGCAGCGCAATCTTTACAAGCTGATGTCTGTG	NC_002488.200	NC_002488.200	233036	234880	+	AutoIPR: IPR005791:Protein translocase subunitSecD; IPR022645:Protein-export membrane proteinSecD/SecF, bacterial; IPR022813:Protein-export membraneprotein SecD/SecF, archaeal and bacterial; IPR027398:SecDexport protein N-terminal TM domain;
long-mer1090	NC_002488	234136	234220	CTACATCGAGCGTATTCCGACGGTGAGCATGGTTGATGGTAAAGAAGTGCGTGGCGTGCGGTTAAAGGAAGAGGCATTGTCCCCA	NC_002488.200	NC_002488.200	233036	234880	+	AutoIPR: IPR005791:Protein translocase subunitSecD; IPR022645:Protein-export membrane proteinSecD/SecF, bacterial; IPR022813:Protein-export membraneprotein SecD/SecF, archaeal and bacterial; IPR027398:SecDexport protein N-terminal TM domain;
long-mer1091	NC_002488	234223	234249	CCGGATTGCTGGGGTATTTGGCAAAAA	NC_002488.200	NC_002488.200	233036	234880	+	AutoIPR: IPR005791:Protein translocase subunitSecD; IPR022645:Protein-export membrane proteinSecD/SecF, bacterial; IPR022813:Protein-export membraneprotein SecD/SecF, archaeal and bacterial; IPR027398:SecDexport protein N-terminal TM domain;
long-mer1092	NC_002488	234364	234406	TCTGGGTGCAGAGAATGTAGAGCGTGGTGTGACTGCAGTGGTG	NC_002488.200	NC_002488.200	233036	234880	+	AutoIPR: IPR005791:Protein translocase subunitSecD; IPR022645:Protein-export membrane proteinSecD/SecF, bacterial; IPR022813:Protein-export membraneprotein SecD/SecF, archaeal and bacterial; IPR027398:SecDexport protein N-terminal TM domain;
long-mer1093	NC_002488	234470	234512	TCATTGGCATTGCTGTTTAATTTGTTGATTGTGGTAGCGGTGA	NC_002488.200	NC_002488.200	233036	234880	+	AutoIPR: IPR005791:Protein translocase subunitSecD; IPR022645:Protein-export membrane proteinSecD/SecF, bacterial; IPR022813:Protein-export membraneprotein SecD/SecF, archaeal and bacterial; IPR027398:SecDexport protein N-terminal TM domain;
long-mer1094	NC_002488	234635	234667	ATGCCTCCGAGGTCGGCGATTGTGGCCGGTTAC	NC_002488.200	NC_002488.200	233036	234880	+	AutoIPR: IPR005791:Protein translocase subunitSecD; IPR022645:Protein-export membrane proteinSecD/SecF, bacterial; IPR022813:Protein-export membraneprotein SecD/SecF, archaeal and bacterial; IPR027398:SecDexport protein N-terminal TM domain;
long-mer1095	NC_002488	234757	234823	GGGCTTTGCGTTGACTATGATCATCGGGATTTTCGCCTCAATGTTCACTGCGATTACGGTATCGCGT	NC_002488.200	NC_002488.200	233036	234880	+	AutoIPR: IPR005791:Protein translocase subunitSecD; IPR022645:Protein-export membrane proteinSecD/SecF, bacterial; IPR022813:Protein-export membraneprotein SecD/SecF, archaeal and bacterial; IPR027398:SecDexport protein N-terminal TM domain;
long-mer1096	NC_002488	234835	234877	GCTGATTTACGGTACGCGCAAGAATCTCAAGTCTTTGGCTATC	NC_002488.200	NC_002488.200	233036	234880	+	AutoIPR: IPR005791:Protein translocase subunitSecD; IPR022645:Protein-export membrane proteinSecD/SecF, bacterial; IPR022813:Protein-export membraneprotein SecD/SecF, archaeal and bacterial; IPR027398:SecDexport protein N-terminal TM domain;
long-mer1097	NC_002488	234885	234929	GAAGAGAACAACATTATGAAACTGTTCCCGCTGCATCTCATTCCG	NC_002488.201	NC_002488.201	234900	235865	+	AutoIPR: IPR022646:Protein-export membraneprotein SecD/SecF/SecDF, conserved site;IPR022813:Protein-export membrane protein SecD/SecF,archaeal and bacterial;
long-mer1098	NC_002488	234942	234998	ATCGACTTTATGCGCTGGCGTCAACTGACGTTGATGTTGATGTCGATACTTTTTGCA	NC_002488.201	NC_002488.201	234900	235865	+	AutoIPR: IPR022646:Protein-export membraneprotein SecD/SecF/SecDF, conserved site;IPR022813:Protein-export membrane protein SecD/SecF,archaeal and bacterial;
long-mer1099	NC_002488	235061	235103	GCTAGTGCGTACTCAGTTCGCAAAGCCTGTGGATGCCGATCAG	NC_002488.201	NC_002488.201	234900	235865	+	AutoIPR: IPR022646:Protein-export membraneprotein SecD/SecF/SecDF, conserved site;IPR022813:Protein-export membrane protein SecD/SecF,archaeal and bacterial;
long-mer1100	NC_002488	235142	235301	ACAGGTACAGAGCGTCGGGGGGGGTAACGAGTTGCTGATTCGCCTGCAGCCGTATGCCGAACATAATAATGATGATGTGGCCAAAAACGCTGCCGAAGCGGTGCGCAAGGTGATTACGTTGCCGGGTAATCCGGCAACCGTACAGCCTGGGGAATTCGTT	NC_002488.201	NC_002488.201	234900	235865	+	AutoIPR: IPR022646:Protein-export membraneprotein SecD/SecF/SecDF, conserved site;IPR022813:Protein-export membrane protein SecD/SecF,archaeal and bacterial;
long-mer1101	NC_002488	235391	235433	GTTTGAGTGGAAGTTTGCGGTCGCAGCCAGTCTAACGGCGTTC	NC_002488.201	NC_002488.201	234900	235865	+	AutoIPR: IPR022646:Protein-export membraneprotein SecD/SecF/SecDF, conserved site;IPR022813:Protein-export membrane protein SecD/SecF,archaeal and bacterial;
long-mer1102	NC_002488	235466	235508	GCTGCTTGGTCGGGAGTTCGATTTGACTGTTCTGGCTGGCTTG	NC_002488.201	NC_002488.201	234900	235865	+	AutoIPR: IPR022646:Protein-export membraneprotein SecD/SecF/SecDF, conserved site;IPR022813:Protein-export membrane protein SecD/SecF,archaeal and bacterial;
long-mer1103	NC_002488	235544	235586	TGTGGTGTTTGACCGTGTGCGCGAGAACTTCCGTAGCCTGCGT	NC_002488.201	NC_002488.201	234900	235865	+	AutoIPR: IPR022646:Protein-export membraneprotein SecD/SecF/SecDF, conserved site;IPR022813:Protein-export membrane protein SecD/SecF,archaeal and bacterial;
long-mer1104	NC_002488	235676	235718	TGCGTTGTACTTGTACGGCGGTCGCTCGATGGAGGGGTTGGCT	NC_002488.201	NC_002488.201	234900	235865	+	AutoIPR: IPR022646:Protein-export membraneprotein SecD/SecF/SecDF, conserved site;IPR022813:Protein-export membrane protein SecD/SecF,archaeal and bacterial;
long-mer1105	NC_002488	235727	235793	TATGGCTGGTGCGGTGATTGTCGTCGTGTCTTCAGTGGTGATGGCAGTGCCATTGTTAACCATTGGC	NC_002488.201	NC_002488.201	234900	235865	+	AutoIPR: IPR022646:Protein-export membraneprotein SecD/SecF/SecDF, conserved site;IPR022813:Protein-export membrane protein SecD/SecF,archaeal and bacterial;
long-mer1106	NC_002488	235985	236007	GTTGCAAGGGTATGGGGATATCA	NA
long-mer1107	NC_002488	236009	236036	TGAGGTTGCATGTGTGTTTCAAGCCAAA	NA
long-mer1108	NC_002488	236627	236661	TCAGTACGTGACTACGTTGGTGGTTTTGAGGATGT	NC_002488.203	NC_002488.203	236195	237460	+	AutoIPR: IPR002646:Poly A polymerase, headdomain; IPR010206:Poly(A) polymerase I;IPR025866:Polymerase A arginine-rich C-terminal domain;
long-mer1109	NC_002488	236663	236716	CAGTCGCGGCTGATGAGATTGATTGGCGATCCGGTGCGACGTTATCAGGAAGAT	NC_002488.203	NC_002488.203	236195	237460	+	AutoIPR: IPR002646:Poly A polymerase, headdomain; IPR010206:Poly(A) polymerase I;IPR025866:Polymerase A arginine-rich C-terminal domain;
long-mer1110	NC_002488	236786	236809	GAGCCAATTTCGCGTATGGCTGGA	NC_002488.203	NC_002488.203	236195	237460	+	AutoIPR: IPR002646:Poly A polymerase, headdomain; IPR010206:Poly(A) polymerase I;IPR025866:Polymerase A arginine-rich C-terminal domain;
long-mer1111	NC_002488	236862	236904	TTCTCTCAGGACATGCTGTGGCCAGTTTCGAGGCCTTAGAGGA	NC_002488.203	NC_002488.203	236195	237460	+	AutoIPR: IPR002646:Poly A polymerase, headdomain; IPR010206:Poly(A) polymerase I;IPR025866:Polymerase A arginine-rich C-terminal domain;
long-mer1112	NC_002488	237229	237271	AAACCGTTTTATTTCACGCCAGCCTAAGCGTGTCTTACGGCTT	NC_002488.203	NC_002488.203	236195	237460	+	AutoIPR: IPR002646:Poly A polymerase, headdomain; IPR010206:Poly(A) polymerase I;IPR025866:Polymerase A arginine-rich C-terminal domain;
long-mer1113	NC_002488	237772	237831	CGTACACTTGATCTGGATTTGCTGCTTTATGGGGAGCAGGTTTTGGATCTGCCGCGACTG	NC_002488.204	NC_002488.204	237460	237978	+	AutoIPR:IPR000550:7,8-Dihydro-6-hydroxymethylpterin-pyrophosphokinase, HPPK;
long-mer1114	NC_002488	237836	237883	TGCCTCATCCTCATCTACATGTGCGCGCTTTTGTAGTGGTGCCTTTGG	NC_002488.204	NC_002488.204	237460	237978	+	AutoIPR:IPR000550:7,8-Dihydro-6-hydroxymethylpterin-pyrophosphokinase, HPPK;
long-mer1115	NC_002488	237927	237969	ATGTGAGCTACTGGAGCATATAGATACCTTGGGCTTGGTACCA	NC_002488.204	NC_002488.204	237460	237978	+	AutoIPR:IPR000550:7,8-Dihydro-6-hydroxymethylpterin-pyrophosphokinase, HPPK;
long-mer1116	NC_002488	238813	238855	ATACTTACACATCGTGATTGAGACCGTTACTGATCTGTCCAGG	NC_002488.205	NC_002488.205	238011	238829	+	AutoIPR: IPR003700:Ketopantoatehydroxymethyltransferase;
long-mer1116	NC_002488	238813	238855	ATACTTACACATCGTGATTGAGACCGTTACTGATCTGTCCAGG	NC_002488.206	NC_002488.206	238826	239671	+	AutoIPR: IPR003721:Pantoate-beta-alanineligase;
long-mer1117	NC_002488	240060	240101	CCGAATTTGGTATACGTGGACGCTGCCAATGCGATGACTCAT	NC_002488.207	NC_002488.207	239754	240134	+	AutoIPR: IPR003190:Aspartate decarboxylase;
long-mer1118	NC_002488	241313	241397	TCATTTTGCTTTGAATGCCAATTTGCTGGCTCAGATTGAAGTGTTAGCGAACGGCCAGCTTAGTGATGATCCGCATCGTGTTTAT	NC_002488.208	NC_002488.208	240138	241646	+	AutoIPR: IPR001672:Phosphoglucose isomerase(PGI); IPR023096:Phosphoglucose isomerase, C-terminal;
long-mer1119	NC_002488	241490	241563	TGTGCAGTCAGTGATTTGGGGCATTAATGCGTTTGATCAGTTTGGTGTGGAGCTGGGAAAGCATTTAGCCGTTC	NC_002488.208	NC_002488.208	240138	241646	+	AutoIPR: IPR001672:Phosphoglucose isomerase(PGI); IPR023096:Phosphoglucose isomerase, C-terminal;
long-mer1120	NC_002488	241595	241637	TGAAGTGGTGGATCCGGTAACCCGTGCGGTGTTGGTGCGTTTG	NC_002488.208	NC_002488.208	240138	241646	+	AutoIPR: IPR001672:Phosphoglucose isomerase(PGI); IPR023096:Phosphoglucose isomerase, C-terminal;
long-mer1121	NC_002488	241776	241812	GCCCGCAATTTTTCGATGCATCACGAGCTTATTTATA	NC_002488.209	NC_002488.209	241673	241924	+	
long-mer1122	NC_002488	241886	242033	ACGTCCGGATACGCTTTCGTGCTGGGTGCTATTCAATGATATAGCCTGGTTATTGATCTACACGCTCTGTATTTGCTGGAGTGTTTTGAAGCTTCGATCCAGCAGGCATGCCAAGATTCGCCCATATGATTGATGTGTCTGTAGATCG	NC_002488.209	NC_002488.209	241673	241924	+	
long-mer1123	NC_002488	242035	242104	GTATCAATTACCGAAGTGCTTGGGATATGGTATCGATTACCTTTGAGTTCGTCTGAATGACGTTATATAG	NA
long-mer1124	NC_002488	242120	242280	CTAAGTTTCCCAAGCATGTAAGCAGTTTGTAAGGAGTTTTTTCAGATAACGCCCGTCTTTAGTGTCTAACCGCAGTCATTGCTCCAAGTAGTACGATGAATGGCTCCAACAAGATTTCCGTGGCGCGACTCTCCAACAGCGTTCGACCACTGGAACATCTG	NA
long-mer1125	NC_002488	242306	242369	GGCGAAATGATGTCTTGTGGGCGTGAGACAAGTTCAATGCATTACACATTTATCACAACAATGT	NA
long-mer1126	NC_002488	242396	242474	GATGGATTAGAAATAGTTGATCGCAAGTGTTCGGAATTCTTTCAAGTGGTTTAATCTCGAGGTTCTTTGTTAGTAGTGG	NA
long-mer1127	NC_002488	242494	242518	ATTTTTGTCGTAGAAGCAGTTTAGG	NA
long-mer1128	NC_002488	242520	242580	CATGTGGTTATACATAAGAACAGAAAAGCATGGTTAAGCCTCTGTTTAAGCGTATCAAGTG	NA
long-mer1129	NC_002488	242613	242731	TATCTAGTGTAGACTTTGTCATGAAAGTTATAGGTAGTGAGGGGAATGAATTTGTGTTCTCCAAAATCTTTAATCATTTATCGTTGTCCTCTTAGGGCTTAAGTGCATGACTCCAGAAT	NA
long-mer1130	NC_002488	242738	242775	TTTTGTTGTAAATCATGCTTTTGGGGGTGAGCGGTATG	NA
long-mer1131	NC_002488	242777	242854	TTGGTATGACTTACGCAGTAATTGCTTGTAATTTTCCGTTTGATTCTTCATAATTAACATTCTGCTGCGGGGTGGAGC	NA
long-mer1132	NC_002488	242901	242955	ATCCTGCCCCCGCTACCATTTGTAGCAGCAGTGTTGTTTTGGGTACTTTCTCGCT	NA
long-mer1133	NC_002488	242957	243030	AGGTTGTTTTCTTCGCGATTCATGTTTCTATGTCTTTTCTTGTATGTCACTTACGTTCTCTAAGTGGCTTGTTT	NA
long-mer1134	NC_002488	243032	243148	TTGGGGTTGTAGTATGGCTATATATGGTAGATAGTTTGTTGGTTTTTATCTCAACCATAAGTTTCTGGCATTCGTTTGTATCATTGTCAGCTTTAAGCGCTTGTTGATGTGATCCTT	NA
long-mer1135	NC_002488	243171	243260	GTATTTGCATACACTTAAGGGAATCGGTGCTCGCGCTGTTCTGCTTTGGCTTTCTTACTTTTGGTCGGGTCTGTGTTTCGTTAATAAATA	NA
long-mer1136	NC_002488	243291	243321	AATGAACTTGATTAGTTTAGTGTCATCCATT	NA
long-mer1137	NC_002488	243323	243489	CTCAGCTCAAGAGTTGCCCTGCCTCCTTTAGGGTGCTGTACGTGTTTATCTTTAGGATGCTCTGTTTAGGGATGGAGTTTGTTGGTTGATATCTGAATTTTGGGTGCCGAGCTTCTTCTTTGTTAATGCAAGCTTGCTGTTATCTTTTAAAATGTCTATCATCGAAA	NA
long-mer1138	NC_002488	243491	243521	AGTAATCAGTTTTTAAAGATTCTCGGTAAGC	NA
long-mer1139	NC_002488	243523	243629	TTGATTATGTTTTTATCAATGTTTCCGGTGGAGCAAGGAGCTAAAAGCTGGCGTTAGATGTTTAGAACGTTTAGTGATGGTTTCCGTTGGATGAGGATGCTTTTTGT	NA
long-mer1140	NC_002488	243631	243695	GTCTTCATCGTATCTTTATTTGCATGTCGGATTTTTGTGCAATGGGGCCCGAGTGGCCCTTTGCT	NA
long-mer1141	NC_002488	243717	243759	TGTGCATCATTTTTCAGCAGGGCGTAATTCAATTGGATTAAGG	NA
long-mer1142	NC_002488	243797	243819	TGTTGGCGCCAAAGGTCGAGACG	NC_002488.211	NC_002488.211	243766	244365	+	AutoIPR: IPR003728:Ribosome maturation factorRimP; IPR028989:Ribosome maturation factor RimP,N-terminal; IPR028998:Ribosome maturation factor RimP,C-terminal;
long-mer1143	NC_002488	243821	243847	TTGGGTTCGAGCTGCTTGGTGCTGAGT	NC_002488.211	NC_002488.211	243766	244365	+	AutoIPR: IPR003728:Ribosome maturation factorRimP; IPR028989:Ribosome maturation factor RimP,N-terminal; IPR028998:Ribosome maturation factor RimP,C-terminal;
long-mer1144	NC_002488	243872	243948	TTTTGCGACTATACATTGATACCCCGTTTGCTATGCAGCCAGAGTGCATGGTAAGTATTGATGATTGTGAGCGCGTG	NC_002488.211	NC_002488.211	243766	244365	+	AutoIPR: IPR003728:Ribosome maturation factorRimP; IPR028989:Ribosome maturation factor RimP,N-terminal; IPR028998:Ribosome maturation factor RimP,C-terminal;
long-mer1145	NC_002488	243955	243997	GAGGTATCGGCGTATTTAGACGTTGAAGAACCTATCAGTGGCA	NC_002488.211	NC_002488.211	243766	244365	+	AutoIPR: IPR003728:Ribosome maturation factorRimP; IPR028989:Ribosome maturation factor RimP,N-terminal; IPR028998:Ribosome maturation factor RimP,C-terminal;
long-mer1146	NC_002488	244044	244124	CACATTGGAGCAATTTGCCCGCCACTATAACCAATTTGTTAAGGTTGGATTGAAGTTGCCACAGCATGGATCTCGTCGCTT	NC_002488.211	NC_002488.211	243766	244365	+	AutoIPR: IPR003728:Ribosome maturation factorRimP; IPR028989:Ribosome maturation factor RimP,N-terminal; IPR028998:Ribosome maturation factor RimP,C-terminal;
long-mer1147	NC_002488	244136	244178	TTGTGCGTGTTGAGCAAGTGGATGGTTTTGTTGTCTTGCTTGT	NC_002488.211	NC_002488.211	243766	244365	+	AutoIPR: IPR003728:Ribosome maturation factorRimP; IPR028989:Ribosome maturation factor RimP,N-terminal; IPR028998:Ribosome maturation factor RimP,C-terminal;
long-mer1148	NC_002488	244239	244316	CTGGAGCGCGCTAGGCTTGGCACCGCTAGAAAAAAGTAAGCCTGACACGAAAAAAACGAGTCAAGGCAACAAAAAACC	NC_002488.211	NC_002488.211	243766	244365	+	AutoIPR: IPR003728:Ribosome maturation factorRimP; IPR028989:Ribosome maturation factor RimP,N-terminal; IPR028998:Ribosome maturation factor RimP,C-terminal;
long-mer1149	NC_002488	244338	244421	GCAAGCCGTGCGTGGAGTGATTAGATGAGCAAGGAACTTTTATTGGTAGTTGATGTGGTCGCCAACGAAAAGGGTGTTCCACGC	NC_002488.212	NC_002488.212	244362	245873	+	AutoIPR: IPR010213:Transcription terminationfactor NusA; IPR010995:DNA repair Rad51/transcriptionfactor NusA, alpha-helical; IPR012162:Polyribonucleotidenucleotidyltransferase; IPR015946:K homology domain-like,alpha/beta; IPR025249:KH domain, NusA-like;IPR030842:Transcription termination/antiterminationprotein NusA, bacterial;
long-mer1149	NC_002488	244338	244421	GCAAGCCGTGCGTGGAGTGATTAGATGAGCAAGGAACTTTTATTGGTAGTTGATGTGGTCGCCAACGAAAAGGGTGTTCCACGC	NC_002488.211	NC_002488.211	243766	244365	+	AutoIPR: IPR003728:Ribosome maturation factorRimP; IPR028989:Ribosome maturation factor RimP,N-terminal; IPR028998:Ribosome maturation factor RimP,C-terminal;
long-mer1150	NC_002488	244454	244525	GGCGTCGGCGGCGAAGAAGCGTTATCAAGATCGGGACATTCTAACGCGTGTCACTATCGATCAAAAGAGCGG	NC_002488.212	NC_002488.212	244362	245873	+	AutoIPR: IPR010213:Transcription terminationfactor NusA; IPR010995:DNA repair Rad51/transcriptionfactor NusA, alpha-helical; IPR012162:Polyribonucleotidenucleotidyltransferase; IPR015946:K homology domain-like,alpha/beta; IPR025249:KH domain, NusA-like;IPR030842:Transcription termination/antiterminationprotein NusA, bacterial;
long-mer1151	NC_002488	244565	244610	TGATGTGGTGATGGAATCGCCGGAGCGCCAGATTCGTCTCATGGAT	NC_002488.212	NC_002488.212	244362	245873	+	AutoIPR: IPR010213:Transcription terminationfactor NusA; IPR010995:DNA repair Rad51/transcriptionfactor NusA, alpha-helical; IPR012162:Polyribonucleotidenucleotidyltransferase; IPR015946:K homology domain-like,alpha/beta; IPR025249:KH domain, NusA-like;IPR030842:Transcription termination/antiterminationprotein NusA, bacterial;
long-mer1152	NC_002488	244661	244703	GATTGAGAATCCGGATTTTGGTCGTATCTCTGCACAGGCCGCT	NC_002488.212	NC_002488.212	244362	245873	+	AutoIPR: IPR010213:Transcription terminationfactor NusA; IPR010995:DNA repair Rad51/transcriptionfactor NusA, alpha-helical; IPR012162:Polyribonucleotidenucleotidyltransferase; IPR015946:K homology domain-like,alpha/beta; IPR025249:KH domain, NusA-like;IPR030842:Transcription termination/antiterminationprotein NusA, bacterial;
long-mer1153	NC_002488	244781	244868	GTTAGTAACTGGCGTAGTCAAACGTGTTGAACGCGGTAATATTTATGTCGATTTAGGTGGGGGTACTGAGGCTTTTATCCCTAAGGAC	NC_002488.212	NC_002488.212	244362	245873	+	AutoIPR: IPR010213:Transcription terminationfactor NusA; IPR010995:DNA repair Rad51/transcriptionfactor NusA, alpha-helical; IPR012162:Polyribonucleotidenucleotidyltransferase; IPR015946:K homology domain-like,alpha/beta; IPR025249:KH domain, NusA-like;IPR030842:Transcription termination/antiterminationprotein NusA, bacterial;
long-mer1154	NC_002488	244937	244979	TGAGTCACGTGGCCCGCAGCTTTTCATTAGTCGCTCTGCTCCA	NC_002488.212	NC_002488.212	244362	245873	+	AutoIPR: IPR010213:Transcription terminationfactor NusA; IPR010995:DNA repair Rad51/transcriptionfactor NusA, alpha-helical; IPR012162:Polyribonucleotidenucleotidyltransferase; IPR015946:K homology domain-like,alpha/beta; IPR025249:KH domain, NusA-like;IPR030842:Transcription termination/antiterminationprotein NusA, bacterial;
long-mer1155	NC_002488	244994	245039	ATTGTTTAAATTGGAAGTCCCGGAAGTTGGTCAGGGTTTGGTCGAG	NC_002488.212	NC_002488.212	244362	245873	+	AutoIPR: IPR010213:Transcription terminationfactor NusA; IPR010995:DNA repair Rad51/transcriptionfactor NusA, alpha-helical; IPR012162:Polyribonucleotidenucleotidyltransferase; IPR015946:K homology domain-like,alpha/beta; IPR025249:KH domain, NusA-like;IPR030842:Transcription termination/antiterminationprotein NusA, bacterial;
long-mer1156	NC_002488	245063	245105	TGGCGACAGGGCAAAAATTGCTGTGATTGCGCATGATAATCGC	NC_002488.212	NC_002488.212	244362	245873	+	AutoIPR: IPR010213:Transcription terminationfactor NusA; IPR010995:DNA repair Rad51/transcriptionfactor NusA, alpha-helical; IPR012162:Polyribonucleotidenucleotidyltransferase; IPR015946:K homology domain-like,alpha/beta; IPR025249:KH domain, NusA-like;IPR030842:Transcription termination/antiterminationprotein NusA, bacterial;
long-mer1157	NC_002488	245120	245315	TGCTTGCATAGGTATGCGTGGTTCGCGTGTGCAGGCTGTCTCCAACGAACTCAACGGTGAACGTGTAGATATTGTATTGTGGAACGAAAACCCGGCTAACTTTGTTATCAATGCGATGGCTCCCGCTGAGGTACAGTCGATCATTGTTGATGAGGAGAAGCACTCGATGGATTTGGCTGTTGCTGAGGATCGTTTG	NC_002488.212	NC_002488.212	244362	245873	+	AutoIPR: IPR010213:Transcription terminationfactor NusA; IPR010995:DNA repair Rad51/transcriptionfactor NusA, alpha-helical; IPR012162:Polyribonucleotidenucleotidyltransferase; IPR015946:K homology domain-like,alpha/beta; IPR025249:KH domain, NusA-like;IPR030842:Transcription termination/antiterminationprotein NusA, bacterial;
long-mer1158	NC_002488	245378	245432	ATTGAATGTGATGACCGCCGAGCAGGTTGCTGCTAAGTCGGAAGCCGAGCAGGTT	NC_002488.212	NC_002488.212	244362	245873	+	AutoIPR: IPR010213:Transcription terminationfactor NusA; IPR010995:DNA repair Rad51/transcriptionfactor NusA, alpha-helical; IPR012162:Polyribonucleotidenucleotidyltransferase; IPR015946:K homology domain-like,alpha/beta; IPR025249:KH domain, NusA-like;IPR030842:Transcription termination/antiterminationprotein NusA, bacterial;
long-mer1159	NC_002488	245435	245477	CGCCCGTCGACTGTTTATGGAGCGCTTGGAAGTGGATGAGGAG	NC_002488.212	NC_002488.212	244362	245873	+	AutoIPR: IPR010213:Transcription terminationfactor NusA; IPR010995:DNA repair Rad51/transcriptionfactor NusA, alpha-helical; IPR012162:Polyribonucleotidenucleotidyltransferase; IPR015946:K homology domain-like,alpha/beta; IPR025249:KH domain, NusA-like;IPR030842:Transcription termination/antiterminationprotein NusA, bacterial;
long-mer1160	NC_002488	245486	245528	CATTCTGGTTATGGAGGGATTCAACACTATAGAGGAAATCGCT	NC_002488.212	NC_002488.212	244362	245873	+	AutoIPR: IPR010213:Transcription terminationfactor NusA; IPR010995:DNA repair Rad51/transcriptionfactor NusA, alpha-helical; IPR012162:Polyribonucleotidenucleotidyltransferase; IPR015946:K homology domain-like,alpha/beta; IPR025249:KH domain, NusA-like;IPR030842:Transcription termination/antiterminationprotein NusA, bacterial;
long-mer1161	NC_002488	245546	245615	GCTCCTGGCAGTGGAAGGTTTTGACGAGGATATTGTTGAGGAGCTCCGCGCTCGGGCACGTGATGCGTTA	NC_002488.212	NC_002488.212	244362	245873	+	AutoIPR: IPR010213:Transcription terminationfactor NusA; IPR010995:DNA repair Rad51/transcriptionfactor NusA, alpha-helical; IPR012162:Polyribonucleotidenucleotidyltransferase; IPR015946:K homology domain-like,alpha/beta; IPR025249:KH domain, NusA-like;IPR030842:Transcription termination/antiterminationprotein NusA, bacterial;
long-mer1162	NC_002488	245623	245720	CAGCCTTGGCCGAAGAGGAGGGTTTGGAACATTCTGGTCCAGCGCCGGATTTGTTGGAGCTCAATGGTATGGATGAAATCACTGCGCACGCGCTTGCT	NC_002488.212	NC_002488.212	244362	245873	+	AutoIPR: IPR010213:Transcription terminationfactor NusA; IPR010995:DNA repair Rad51/transcriptionfactor NusA, alpha-helical; IPR012162:Polyribonucleotidenucleotidyltransferase; IPR015946:K homology domain-like,alpha/beta; IPR025249:KH domain, NusA-like;IPR030842:Transcription termination/antiterminationprotein NusA, bacterial;
long-mer1163	NC_002488	245753	245825	AGATTTGGCTGCTGACGAGATTGTCGAGTTTGATATTCAAGGCATGACCGTCCAGCGTGCAGCTGTATTGATA	NC_002488.212	NC_002488.212	244362	245873	+	AutoIPR: IPR010213:Transcription terminationfactor NusA; IPR010995:DNA repair Rad51/transcriptionfactor NusA, alpha-helical; IPR012162:Polyribonucleotidenucleotidyltransferase; IPR015946:K homology domain-like,alpha/beta; IPR025249:KH domain, NusA-like;IPR030842:Transcription termination/antiterminationprotein NusA, bacterial;
long-mer1164	NC_002488	246025	246067	GAAACTGCTAGAGCAGTTGGCCGGGGCTGGTATGAAGTTCAGT	NC_002488.213	NC_002488.213	245969	248647	+	AutoIPR: IPR004543:Translation elongationfactor EFG/EF2, archaeal; IPR009061:DNA binding domain,putative; IPR013575:Initiation factor 2 associateddomain, bacterial; IPR015760:Translation initiationfactor IF- 2; IPR023115:Translation initiation factor IF-2, domain 3; IPR027417:P-loop containing nucleosidetriphosphate hydrolase;
long-mer1165	NC_002488	246070	246109	TCCCGACCAGGTCGTGACTAGTACTGAAAAGATGAAGCTG	NC_002488.213	NC_002488.213	245969	248647	+	AutoIPR: IPR004543:Translation elongationfactor EFG/EF2, archaeal; IPR009061:DNA binding domain,putative; IPR013575:Initiation factor 2 associateddomain, bacterial; IPR015760:Translation initiationfactor IF- 2; IPR023115:Translation initiation factor IF-2, domain 3; IPR027417:P-loop containing nucleosidetriphosphate hydrolase;
long-mer1166	NC_002488	246136	246179	TAAGTCTGATGTGTCGGTTGGAGCTGTCCGTGAGGCACCGAAAA	NC_002488.213	NC_002488.213	245969	248647	+	AutoIPR: IPR004543:Translation elongationfactor EFG/EF2, archaeal; IPR009061:DNA binding domain,putative; IPR013575:Initiation factor 2 associateddomain, bacterial; IPR015760:Translation initiationfactor IF- 2; IPR023115:Translation initiation factor IF-2, domain 3; IPR027417:P-loop containing nucleosidetriphosphate hydrolase;
long-mer1167	NC_002488	246196	246244	GCGTCGGCTACAAGAAGTGACTGTTAACGCTGGCCGCAACAAGACTACG	NC_002488.213	NC_002488.213	245969	248647	+	AutoIPR: IPR004543:Translation elongationfactor EFG/EF2, archaeal; IPR009061:DNA binding domain,putative; IPR013575:Initiation factor 2 associateddomain, bacterial; IPR015760:Translation initiationfactor IF- 2; IPR023115:Translation initiation factor IF-2, domain 3; IPR027417:P-loop containing nucleosidetriphosphate hydrolase;
long-mer1168	NC_002488	246247	246307	AAACGTGGAAGTGCGCCAAAAACGCACTTATGTGAAGACGCCCGAGAGCGAATATCATACG	NC_002488.213	NC_002488.213	245969	248647	+	AutoIPR: IPR004543:Translation elongationfactor EFG/EF2, archaeal; IPR009061:DNA binding domain,putative; IPR013575:Initiation factor 2 associateddomain, bacterial; IPR015760:Translation initiationfactor IF- 2; IPR023115:Translation initiation factor IF-2, domain 3; IPR027417:P-loop containing nucleosidetriphosphate hydrolase;
long-mer1169	NC_002488	246310	246354	GACGAAACCACCCATAGAGCTGGGTGATGCCGAGCGTGTTGAAAT	NC_002488.213	NC_002488.213	245969	248647	+	AutoIPR: IPR004543:Translation elongationfactor EFG/EF2, archaeal; IPR009061:DNA binding domain,putative; IPR013575:Initiation factor 2 associateddomain, bacterial; IPR015760:Translation initiationfactor IF- 2; IPR023115:Translation initiation factor IF-2, domain 3; IPR027417:P-loop containing nucleosidetriphosphate hydrolase;
long-mer1170	NC_002488	246364	246477	ACTTGAAGAATCACGCCAGCGCAATCTTGCTGAGCAGCAGCGTTTAGCTGAAGTTGACCGTCAACGTGTTGAGGAGCAGGAGCGAAAGCGCCTTGAAGAAGAACAGGCCGAGCT	NC_002488.213	NC_002488.213	245969	248647	+	AutoIPR: IPR004543:Translation elongationfactor EFG/EF2, archaeal; IPR009061:DNA binding domain,putative; IPR013575:Initiation factor 2 associateddomain, bacterial; IPR015760:Translation initiationfactor IF- 2; IPR023115:Translation initiation factor IF-2, domain 3; IPR027417:P-loop containing nucleosidetriphosphate hydrolase;
long-mer1171	NC_002488	246480	246548	AGCGCCAGAAGACTGAAAGTCCCGTAGTTGAGGAGGTTCCTGTCCAGTCAGATTCCAATTCCGTCAAAC	NC_002488.213	NC_002488.213	245969	248647	+	AutoIPR: IPR004543:Translation elongationfactor EFG/EF2, archaeal; IPR009061:DNA binding domain,putative; IPR013575:Initiation factor 2 associateddomain, bacterial; IPR015760:Translation initiationfactor IF- 2; IPR023115:Translation initiation factor IF-2, domain 3; IPR027417:P-loop containing nucleosidetriphosphate hydrolase;
long-mer1172	NC_002488	246553	246749	GTCTAAACCAATCTCTGAAGACCGCACGCGTGCGTTGCCGCGAGCAGTGCGGCCAGCACCGGCTGCGCGCCCTTCGGTATCGCGTTCGGATGACCGTAATAGCAATAGTGGGGTGCGGCATAAGCCCCGTGGTTCGCACGTGATTGTTTCGGACGAGGATGATTCTGCGCGCCGTTTTGCGGGTCAAATGCACCTGA	NC_002488.213	NC_002488.213	245969	248647	+	AutoIPR: IPR004543:Translation elongationfactor EFG/EF2, archaeal; IPR009061:DNA binding domain,putative; IPR013575:Initiation factor 2 associateddomain, bacterial; IPR015760:Translation initiationfactor IF- 2; IPR023115:Translation initiation factor IF-2, domain 3; IPR027417:P-loop containing nucleosidetriphosphate hydrolase;
long-mer1173	NC_002488	246861	246904	ATGGTTTCGAGCGTCCTACTGCGGCAGTGGTGCGTGAAGTCGCT	NC_002488.213	NC_002488.213	245969	248647	+	AutoIPR: IPR004543:Translation elongationfactor EFG/EF2, archaeal; IPR009061:DNA binding domain,putative; IPR013575:Initiation factor 2 associateddomain, bacterial; IPR015760:Translation initiationfactor IF- 2; IPR023115:Translation initiation factor IF-2, domain 3; IPR027417:P-loop containing nucleosidetriphosphate hydrolase;
long-mer1174	NC_002488	247039	247081	GGTAAGCGAGGAACTGGGTCATAAGGTGACTCGTGCCAGCAGC	NC_002488.213	NC_002488.213	245969	248647	+	AutoIPR: IPR004543:Translation elongationfactor EFG/EF2, archaeal; IPR009061:DNA binding domain,putative; IPR013575:Initiation factor 2 associateddomain, bacterial; IPR015760:Translation initiationfactor IF- 2; IPR023115:Translation initiation factor IF-2, domain 3; IPR027417:P-loop containing nucleosidetriphosphate hydrolase;
long-mer1175	NC_002488	247084	247138	TGATTTTGAGGATGCTTTACTTGCCCATACTGAAGAAGTGCATGGTGAGCCGGTT	NC_002488.213	NC_002488.213	245969	248647	+	AutoIPR: IPR004543:Translation elongationfactor EFG/EF2, archaeal; IPR009061:DNA binding domain,putative; IPR013575:Initiation factor 2 associateddomain, bacterial; IPR015760:Translation initiationfactor IF- 2; IPR023115:Translation initiation factor IF-2, domain 3; IPR027417:P-loop containing nucleosidetriphosphate hydrolase;
long-mer1176	NC_002488	247192	247234	GTTGCTTGATTACATTCGTCGCACCAAAATTGCAGTGGGGGAG	NC_002488.213	NC_002488.213	245969	248647	+	AutoIPR: IPR004543:Translation elongationfactor EFG/EF2, archaeal; IPR009061:DNA binding domain,putative; IPR013575:Initiation factor 2 associateddomain, bacterial; IPR015760:Translation initiationfactor IF- 2; IPR023115:Translation initiation factor IF-2, domain 3; IPR027417:P-loop containing nucleosidetriphosphate hydrolase;
long-mer1177	NC_002488	247291	247369	GATCAGCTTTTTGGATACGCCCGGCCACGCCGCCTTCACCTCAATGCGCGCGCGCGGCGCCAAAATCACGGATATTGTG	NC_002488.213	NC_002488.213	245969	248647	+	AutoIPR: IPR004543:Translation elongationfactor EFG/EF2, archaeal; IPR009061:DNA binding domain,putative; IPR013575:Initiation factor 2 associateddomain, bacterial; IPR015760:Translation initiationfactor IF- 2; IPR023115:Translation initiation factor IF-2, domain 3; IPR027417:P-loop containing nucleosidetriphosphate hydrolase;
long-mer1178	NC_002488	247444	247516	TGTGCCGCTTATTGTAGCTGTGAGCAAAATTGACAAGTCTACTGCTGACCCACAGCGTGTAAAAAACGAGTTG	NC_002488.213	NC_002488.213	245969	248647	+	AutoIPR: IPR004543:Translation elongationfactor EFG/EF2, archaeal; IPR009061:DNA binding domain,putative; IPR013575:Initiation factor 2 associateddomain, bacterial; IPR015760:Translation initiationfactor IF- 2; IPR023115:Translation initiation factor IF-2, domain 3; IPR027417:P-loop containing nucleosidetriphosphate hydrolase;
long-mer1179	NC_002488	247534	247615	AGCCGAGGAATTTGGTGGAGATACGCAGTTTGTCGAGTTGTCCGCTAAAACTGGTGTTGGCGTTGATGCGTTGTTGGACGCA	NC_002488.213	NC_002488.213	245969	248647	+	AutoIPR: IPR004543:Translation elongationfactor EFG/EF2, archaeal; IPR009061:DNA binding domain,putative; IPR013575:Initiation factor 2 associateddomain, bacterial; IPR015760:Translation initiationfactor IF- 2; IPR023115:Translation initiation factor IF-2, domain 3; IPR027417:P-loop containing nucleosidetriphosphate hydrolase;
long-mer1180	NC_002488	247735	247795	GCAGGGACGTCTGAAAAAGGGAGATTACTTGGTATGCGGCACTCATTATGGTCGTGTGCGT	NC_002488.213	NC_002488.213	245969	248647	+	AutoIPR: IPR004543:Translation elongationfactor EFG/EF2, archaeal; IPR009061:DNA binding domain,putative; IPR013575:Initiation factor 2 associateddomain, bacterial; IPR015760:Translation initiationfactor IF- 2; IPR023115:Translation initiation factor IF-2, domain 3; IPR027417:P-loop containing nucleosidetriphosphate hydrolase;
long-mer1181	NC_002488	247822	247882	ACCACTTGCTGCATCTCCATCCATTCCTGTACAGGTGCTAGGATTGTCTGGCGTGCCTGAT	NC_002488.213	NC_002488.213	245969	248647	+	AutoIPR: IPR004543:Translation elongationfactor EFG/EF2, archaeal; IPR009061:DNA binding domain,putative; IPR013575:Initiation factor 2 associateddomain, bacterial; IPR015760:Translation initiationfactor IF- 2; IPR023115:Translation initiation factor IF-2, domain 3; IPR027417:P-loop containing nucleosidetriphosphate hydrolase;
long-mer1182	NC_002488	248038	248083	AGTGCTTAACTTGTTGATTAAAGCTGACGTTCAAGGTTCGCTAGAA	NC_002488.213	NC_002488.213	245969	248647	+	AutoIPR: IPR004543:Translation elongationfactor EFG/EF2, archaeal; IPR009061:DNA binding domain,putative; IPR013575:Initiation factor 2 associateddomain, bacterial; IPR015760:Translation initiationfactor IF- 2; IPR023115:Translation initiation factor IF-2, domain 3; IPR027417:P-loop containing nucleosidetriphosphate hydrolase;
long-mer1183	NC_002488	248100	248134	TGGTCGCACTGTCCAACGACGATATTAGAATTAAT	NC_002488.213	NC_002488.213	245969	248647	+	AutoIPR: IPR004543:Translation elongationfactor EFG/EF2, archaeal; IPR009061:DNA binding domain,putative; IPR013575:Initiation factor 2 associateddomain, bacterial; IPR015760:Translation initiationfactor IF- 2; IPR023115:Translation initiation factor IF-2, domain 3; IPR027417:P-loop containing nucleosidetriphosphate hydrolase;
long-mer1184	NC_002488	248146	248194	TGGTGTTGGAGGTATTACTGAATCGGACGCCAACTCTGCCGTGACCTCT	NC_002488.213	NC_002488.213	245969	248647	+	AutoIPR: IPR004543:Translation elongationfactor EFG/EF2, archaeal; IPR009061:DNA binding domain,putative; IPR013575:Initiation factor 2 associateddomain, bacterial; IPR015760:Translation initiationfactor IF- 2; IPR023115:Translation initiation factor IF-2, domain 3; IPR027417:P-loop containing nucleosidetriphosphate hydrolase;
long-mer1185	NC_002488	248212	248254	CTTCAATGTCCGTGCCGATGCCTCTGCTCGTAAGATCATTGAG	NC_002488.213	NC_002488.213	245969	248647	+	AutoIPR: IPR004543:Translation elongationfactor EFG/EF2, archaeal; IPR009061:DNA binding domain,putative; IPR013575:Initiation factor 2 associateddomain, bacterial; IPR015760:Translation initiationfactor IF- 2; IPR023115:Translation initiation factor IF-2, domain 3; IPR027417:P-loop containing nucleosidetriphosphate hydrolase;
long-mer1186	NC_002488	248341	248383	TGAGATTCGTGAGGAGATCATTGGTGTTGCCGAGGTACGGGAT	NC_002488.213	NC_002488.213	245969	248647	+	AutoIPR: IPR004543:Translation elongationfactor EFG/EF2, archaeal; IPR009061:DNA binding domain,putative; IPR013575:Initiation factor 2 associateddomain, bacterial; IPR015760:Translation initiationfactor IF- 2; IPR023115:Translation initiation factor IF-2, domain 3; IPR027417:P-loop containing nucleosidetriphosphate hydrolase;
long-mer1187	NC_002488	248419	248512	TTGCATGATCATTGAGGGTGTCGTCAAGCGCTCCAAACCAATCCGTGTCCTCCGTGATAACACTGTGGTGTTCGAGGGTGAATTGGAGTCATTG	NC_002488.213	NC_002488.213	245969	248647	+	AutoIPR: IPR004543:Translation elongationfactor EFG/EF2, archaeal; IPR009061:DNA binding domain,putative; IPR013575:Initiation factor 2 associateddomain, bacterial; IPR015760:Translation initiationfactor IF- 2; IPR023115:Translation initiation factor IF-2, domain 3; IPR027417:P-loop containing nucleosidetriphosphate hydrolase;
long-mer1188	NC_002488	248582	248889	AATGATGTCAGGGTTGGTGATCATATAGAATGTTTCGAACGTATTGAGGTCGCGCGTACCTTGTAAGCGGTACCCGCCCTGCGCAGCTGTTATTTGTAACTGTTGTCCCTTTATAGGTCTAATTCCCGTCAACGTGCCATTGTTCGTTTCTTTTCAAAATCAAATTTTTCCTCGTGCCTAAGAAATCATTTCAGCGTGCTGAACGTATTTCTGTCCAGATCCACCGCGATTTAGGTGCTTTGGTGCAGGCCGCTGTGCGTGATCATGGGCTGCCTTCTATGAGTGTGTCTGATGTTGAGGTGACTCGC	NC_002488.214	NC_002488.214	248755	249132	+	AutoIPR: IPR000238:Ribosome-binding factor A;IPR015946:K homology domain-like, alpha/beta;
long-mer1188	NC_002488	248582	248889	AATGATGTCAGGGTTGGTGATCATATAGAATGTTTCGAACGTATTGAGGTCGCGCGTACCTTGTAAGCGGTACCCGCCCTGCGCAGCTGTTATTTGTAACTGTTGTCCCTTTATAGGTCTAATTCCCGTCAACGTGCCATTGTTCGTTTCTTTTCAAAATCAAATTTTTCCTCGTGCCTAAGAAATCATTTCAGCGTGCTGAACGTATTTCTGTCCAGATCCACCGCGATTTAGGTGCTTTGGTGCAGGCCGCTGTGCGTGATCATGGGCTGCCTTCTATGAGTGTGTCTGATGTTGAGGTGACTCGC	NC_002488.213	NC_002488.213	245969	248647	+	AutoIPR: IPR004543:Translation elongationfactor EFG/EF2, archaeal; IPR009061:DNA binding domain,putative; IPR013575:Initiation factor 2 associateddomain, bacterial; IPR015760:Translation initiationfactor IF- 2; IPR023115:Translation initiation factor IF-2, domain 3; IPR027417:P-loop containing nucleosidetriphosphate hydrolase;
long-mer1189	NC_002488	248946	249021	GGCAGTGGCAGGGTTGAAAGCGTTGGCACGCGAATTGCGTATGCAATTAGCGCACACCATGAGACTGCGTTTCGTG	NC_002488.214	NC_002488.214	248755	249132	+	AutoIPR: IPR000238:Ribosome-binding factor A;IPR015946:K homology domain-like, alpha/beta;
long-mer1190	NC_002488	249066	249146	ACGCATTAATACATTGTTGCGTGACCTGATACCACCGGCTGATGCGGAAAAAGATGAGTGTGGTTAAACCTTGTATTGGTG	NC_002488.214	NC_002488.214	248755	249132	+	AutoIPR: IPR000238:Ribosome-binding factor A;IPR015946:K homology domain-like, alpha/beta;
long-mer1191	NC_002488	249187	249268	GCTGTATTTCTTCGTTCTTCCTGTGTTTGATGCTTCTTGCTTATGTCTCGCATTGCCTATTGTCGTTTGGATGGTATTTTGC	NC_002488.215	NC_002488.215	249229	250131	+	AutoIPR: IPR002501:Pseudouridine synthase II;IPR015947:PUA-like domain;
long-mer1192	NC_002488	249292	249332	AGTTCTAACAGTGCGTTACAGATCGCGCGTCGGTTATTGCG	NC_002488.215	NC_002488.215	249229	250131	+	AutoIPR: IPR002501:Pseudouridine synthase II;IPR015947:PUA-like domain;
long-mer1193	NC_002488	249409	249462	ACCAAAATCGCTGGTTTGCTATTGGGTTCTACTAAGGCATACGACGCTGACGTG	NC_002488.215	NC_002488.215	249229	250131	+	AutoIPR: IPR002501:Pseudouridine synthase II;IPR015947:PUA-like domain;
long-mer1194	NC_002488	249465	249600	ACTCGGCACCACGACGACGACTGATGATGCTGAAGGGGCTGTGTTACTTACGCGCCCTGTGCCGACGTTGGATGCCGAAATGGTTGATGCCGTGATACCTCAATTGATTGGTCGAATTAGGCAACGTGCCCCAATC	NC_002488.215	NC_002488.215	249229	250131	+	AutoIPR: IPR002501:Pseudouridine synthase II;IPR015947:PUA-like domain;
long-mer1195	NC_002488	249744	249786	TTGCGGTTCGGGTACATATATCCGTAGCCTAGTTCGCGATTTG	NC_002488.215	NC_002488.215	249229	250131	+	AutoIPR: IPR002501:Pseudouridine synthase II;IPR015947:PUA-like domain;
long-mer1196	NC_002488	249849	249891	TCAGATACCGAAGATGTTGACATTGGATGCATTGGAGCAGGCA	NC_002488.215	NC_002488.215	249229	250131	+	AutoIPR: IPR002501:Pseudouridine synthase II;IPR015947:PUA-like domain;
long-mer1197	NC_002488	249945	249987	AGCTGGTTTCCCAGCGCTGGAGCTTGATGCCCAGCGTCTAGCT	NC_002488.215	NC_002488.215	249229	250131	+	AutoIPR: IPR002501:Pseudouridine synthase II;IPR015947:PUA-like domain;
long-mer1198	NC_002488	250059	250101	TGGTATCCCTGCGGGGCTGGGAGAGGTGGATAGTGAAGGCTTG	NC_002488.215	NC_002488.215	249229	250131	+	AutoIPR: IPR002501:Pseudouridine synthase II;IPR015947:PUA-like domain;
long-mer1199	NC_002488	250182	250222	ACAATTTCACTGCCTTACATTTAGGTATCTTGCGCTATAAG	NA
long-mer1200	NC_002488	250265	250346	ATCTCTGCCAACTCCGCGTCTATTTAGAGAACCCACTATGTCGATCGATACTCAGAGCATCATCGAGAACAATAAGCGCAGT	NC_002488.216	NC_002488.216	250302	250562	+	AutoIPR: IPR000589:Ribosomal protein S15;
long-mer1201	NC_002488	250440	250482	CATCATAGTCGCCGTGGTCTTCTACAGATGGTTAATCGACGTC	NC_002488.216	NC_002488.216	250302	250562	+	AutoIPR: IPR000589:Ribosomal protein S15;
long-mer1202	NC_002488	250509	250551	AAGGACAACGAACGTTATAAGCTGTTGATAGAAAAACTCGGCT	NC_002488.216	NC_002488.216	250302	250562	+	AutoIPR: IPR000589:Ribosomal protein S15;
long-mer1203	NC_002488	250617	250659	GCACTCTACTTCAAGGGATTGCAAATCCTCATAACCGCGTTAT	NA
long-mer1204	NC_002488	250743	250817	GTATGGCAAGCATACCGTGACTCTGGAAACCGGCGAAGTCGCCCGTCAGGCGAATGGAGCTGTTATCGTCAAGAT	NC_002488.217	NC_002488.217	250717	252819	+	AutoIPR: IPR012162:Polyribonucleotidenucleotidyltransferase; IPR027408:PNPase/RNase PHdomain;
long-mer1205	NC_002488	251037	251079	GAACGAAGTTCAGATTATCGCGATGGTTATGTCACTCGATCCG	NC_002488.217	NC_002488.217	250717	252819	+	AutoIPR: IPR012162:Polyribonucleotidenucleotidyltransferase; IPR027408:PNPase/RNase PHdomain;
long-mer1206	NC_002488	251292	251321	TGCATTGCTTTCCGAAGAAGTGATGTTAGG	NC_002488.217	NC_002488.217	250717	252819	+	AutoIPR: IPR012162:Polyribonucleotidenucleotidyltransferase; IPR027408:PNPase/RNase PHdomain;
long-mer1207	NC_002488	251379	251416	GACCGCAGAAGCTGGTACGCAACCGTCTGATTGGGTGC	NC_002488.217	NC_002488.217	250717	252819	+	AutoIPR: IPR012162:Polyribonucleotidenucleotidyltransferase; IPR027408:PNPase/RNase PHdomain;
long-mer1208	NC_002488	251448	251486	GTTGAAGGAAGTAATTGGTGGCCGCTTGTCCGACGCTTT	NC_002488.217	NC_002488.217	250717	252819	+	AutoIPR: IPR012162:Polyribonucleotidenucleotidyltransferase; IPR027408:PNPase/RNase PHdomain;
long-mer1209	NC_002488	251985	252051	ATACACGATCCGTGTTGTCTCGGAGATCACCGAATCGAATGGTTCTTCATCTATGGCTTCGGTGTGC	NC_002488.217	NC_002488.217	250717	252819	+	AutoIPR: IPR012162:Polyribonucleotidenucleotidyltransferase; IPR027408:PNPase/RNase PHdomain;
long-mer1210	NC_002488	252160	252189	ATTCTCGGGGACGAAGATCACCTTGGCGAT	NC_002488.217	NC_002488.217	250717	252819	+	AutoIPR: IPR012162:Polyribonucleotidenucleotidyltransferase; IPR027408:PNPase/RNase PHdomain;
long-mer1211	NC_002488	252210	252251	TACCTCCGAAGGAGTGTCCGCATTACAGATGGACATTAAGAT	NC_002488.217	NC_002488.217	250717	252819	+	AutoIPR: IPR012162:Polyribonucleotidenucleotidyltransferase; IPR027408:PNPase/RNase PHdomain;
long-mer1212	NC_002488	252253	252282	GAAGGCATCACAGAAGAGATTATGAGGCAG	NC_002488.217	NC_002488.217	250717	252819	+	AutoIPR: IPR012162:Polyribonucleotidenucleotidyltransferase; IPR027408:PNPase/RNase PHdomain;
long-mer1213	NC_002488	252330	252372	GGACAAGGCACTGGCTGCACCACGTGCCGAGTTGTCCGACTAC	NC_002488.217	NC_002488.217	250717	252819	+	AutoIPR: IPR012162:Polyribonucleotidenucleotidyltransferase; IPR027408:PNPase/RNase PHdomain;
long-mer1214	NC_002488	252450	252504	GGCGATCACTAAGGATACTGGAACACAGATCGATATCCAGGACGATGGTACGATC	NC_002488.217	NC_002488.217	250717	252819	+	AutoIPR: IPR012162:Polyribonucleotidenucleotidyltransferase; IPR027408:PNPase/RNase PHdomain;
long-mer1215	NC_002488	252506	252528	TCATCGCTTCAGTCAACAATGCT	NC_002488.217	NC_002488.217	250717	252819	+	AutoIPR: IPR012162:Polyribonucleotidenucleotidyltransferase; IPR027408:PNPase/RNase PHdomain;
long-mer1216	NC_002488	252564	252587	TACCTCGGATGTTGAGCCGGGCCG	NC_002488.217	NC_002488.217	250717	252819	+	AutoIPR: IPR012162:Polyribonucleotidenucleotidyltransferase; IPR027408:PNPase/RNase PHdomain;
long-mer1217	NC_002488	252600	252632	CAAGGTTGCTAAGATTATGGACTTTGGCGCTTT	NC_002488.217	NC_002488.217	250717	252819	+	AutoIPR: IPR012162:Polyribonucleotidenucleotidyltransferase; IPR027408:PNPase/RNase PHdomain;
long-mer1218	NC_002488	253092	253134	ACTTTCGCCTAGAGGTGCGAGTGCATACTCTACTCTTGGTGGT	NC_002488.218	NC_002488.218	252969	253403	-	AutoIPR: IPR011991:Winged helix-turn-helixDNA-binding domain;
long-mer1219	NC_002488	253164	253206	TCCATTACGCTCAAGATGCCGCAGAGTTTGCGTGAGCATCCGT	NC_002488.218	NC_002488.218	252969	253403	-	AutoIPR: IPR011991:Winged helix-turn-helixDNA-binding domain;
long-mer1220	NC_002488	253299	253341	TATATGATCCAGTACATCGCGTACTGGGCATTTGGTCGCGTCG	NC_002488.218	NC_002488.218	252969	253403	-	AutoIPR: IPR011991:Winged helix-turn-helixDNA-binding domain;
long-mer1221	NC_002488	253394	253552	ACATGTTCATGATGGGGGCCTCAAAAATTACCTTGACTGTAAAAAATTTCTTCTTGCGAAAAAAATCATAGTCTCGACAATAAACATGATATTTTGAAAATCCTCTTAGAACTTTAGCATGACCCGAACTATTTCCCGTATCCTTGTGACTGGTGCCAG	NC_002488.219	NC_002488.219	253512	254393	+	AutoIPR: IPR016040:NAD(P)-binding domain;
long-mer1221	NC_002488	253394	253552	ACATGTTCATGATGGGGGCCTCAAAAATTACCTTGACTGTAAAAAATTTCTTCTTGCGAAAAAAATCATAGTCTCGACAATAAACATGATATTTTGAAAATCCTCTTAGAACTTTAGCATGACCCGAACTATTTCCCGTATCCTTGTGACTGGTGCCAG	NC_002488.218	NC_002488.218	252969	253403	-	AutoIPR: IPR011991:Winged helix-turn-helixDNA-binding domain;
long-mer1222	NC_002488	253579	253672	AAGAATTGCTAAAAAAGATACCTGCATCTCATTTGATCGCCGCGGCACGTGATCCAAAGGCATTAGTTGCGTTTAGTAGATGTGGTGTCGAAAC	NC_002488.219	NC_002488.219	253512	254393	+	AutoIPR: IPR016040:NAD(P)-binding domain;
long-mer1223	NC_002488	253674	253844	CGTCTATTGGATTACACCGATCAGACCAGCATAGATGCTGCCCTTCAGGGGGTCGAACGCCTGCTGCTGGTGTCCTCTAATGCCATTGATCAACGTTTGGCGCAACACCGCAACGTGATTGAAGCTGCGGCACGTGCTGGTGTTGGTTTATTTGCTTACACCAGCTTGTTA	NC_002488.219	NC_002488.219	253512	254393	+	AutoIPR: IPR016040:NAD(P)-binding domain;
long-mer1224	NC_002488	253888	253914	AAACCGAAGCGTTATTGAAAGCATCGG	NC_002488.219	NC_002488.219	253512	254393	+	AutoIPR: IPR016040:NAD(P)-binding domain;
long-mer1225	NC_002488	253946	253974	GTATACCGAGAACTACACTGACTCTATAG	NC_002488.219	NC_002488.219	253512	254393	+	AutoIPR: IPR016040:NAD(P)-binding domain;
long-mer1226	NC_002488	253976	254000	AGCCGCGTTGGTTCATGGGGCCGTC	NC_002488.219	NC_002488.219	253512	254393	+	AutoIPR: IPR016040:NAD(P)-binding domain;
long-mer1227	NC_002488	254021	254117	CCGCATTGCTGCGGCTACACGTGCTGATTATGCGGCTGCTGCTGCGGCTATATTGGTTTCTGATGTCGATCAAGCTGGACGTACCTATGAATTGGCT	NC_002488.219	NC_002488.219	253512	254393	+	AutoIPR: IPR016040:NAD(P)-binding domain;
long-mer1228	NC_002488	254154	254198	GAGATTACACAACAGTCTGGGAAACCGGTGATTTACCGCGATTTA	NC_002488.219	NC_002488.219	253512	254393	+	AutoIPR: IPR016040:NAD(P)-binding domain;
long-mer1229	NC_002488	254216	254258	TGCAATCTTGATGCAAGTAGGATTGCCGGAGAGCTTTGCTGCA	NC_002488.219	NC_002488.219	253512	254393	+	AutoIPR: IPR016040:NAD(P)-binding domain;
long-mer1230	NC_002488	254274	254366	GATATTGGTGCCTCCCAGGGCACACTCTTCGATGACAGTCACCAACTTAGTACTCTCATCGGACGGCCGACGACTCCGCTACGTGAAGTGGTT	NC_002488.219	NC_002488.219	253512	254393	+	AutoIPR: IPR016040:NAD(P)-binding domain;
long-mer1231	NC_002488	254371	254413	AAGCACTTTCTGCAGTCCGCTGAGCTACTTCTGTGTGTCCTTT	NC_002488.219	NC_002488.219	253512	254393	+	AutoIPR: IPR016040:NAD(P)-binding domain;
long-mer1232	NC_002488	254424	254533	ACTCAGTGACCCATGGGTATGCTTGATCACTGGATGTTCAAAATCAGTGTCGCTGGTGAAGTTCCTTGTCGACTTCATCAGCACCCATAATTACTGCTGATGTTTCCCTT	NA
long-mer1233	NC_002488	254543	254574	ATTGCAGTAATAAATAGAGCACTGTCATCAAC	NA
long-mer1234	NC_002488	254576	254610	GACTTAAGGGATATCAATAGTCTTAATTGTGATGG	NA
long-mer1235	NC_002488	254643	254664	GCATTGTTTGATTCAGTCTGCG	NA
long-mer1236	NC_002488	254690	254732	ATCTTGGTTGCTATTTAGAGCGTGAGAGTCAGCTCTGATATAG	NC_002488.220	NC_002488.220	254718	255050	-	
long-mer1237	NC_002488	254806	254843	ACACCACTTGACTTGTGATTGCGCACCGTCACTTTGTT	NC_002488.220	NC_002488.220	254718	255050	-	
long-mer1238	NC_002488	254845	254919	CCCTTGAATCCTGAGTGCACGAAAAACTGTGCGTACTGTTGATTAGTCTGGTAGCGATAGCCAAGTGGTTTGATC	NC_002488.220	NC_002488.220	254718	255050	-	
long-mer1239	NC_002488	254950	254992	TTTCTCAAAGCCATAGCTGGAAAAATGTTTCCCTGATCTTTTT	NC_002488.220	NC_002488.220	254718	255050	-	
long-mer1240	NC_002488	255004	255139	TCGTTATATTTACCTTGTGTTCTTAAGTGAGAAACATCACCGAACATATCCCTACATACCTATATTCAAACGCCACAGATCGCTATCCGTTGAGTACACCGTGTGATTGCATTAGCGTGAATGAAACGCATAACGC	NC_002488.220	NC_002488.220	254718	255050	-	
long-mer1241	NC_002488	255184	255404	CACTGACACAATAGTTACTTCCTTCTTATCCTGCTAAGTACAGATGGTTCCATCTTCACAGCATAGTTCACTACTTATTTGGTGGACCTGCGAAATGCCTACAGCGTTATTGATGTCTTGGATGCCCAGCAGCGGTATTCCCAATATGCGGTACATCGTCATGTCTTTCTCGTCCAGCGATAGGCTGCCTGCTTTGTTCTTTCACACCAATCAGCTTTCAT	NA
long-mer1242	NC_002488	255406	255447	GGTCTTGGATGCATGCTTGTCCCCTAATGCATCATCATCGCC	NA
long-mer1243	NC_002488	255853	255922	ACCACCGAACAACATCAGTGGCACCAAACCAACAATGCAGGTCAGCTTAGTCATCACAATGGGTCGCAGA	NC_002488.221	NC_002488.221	255709	258792	-	AutoIPR: IPR001036:Acriflavin resistanceprotein; IPR027463:Multidrug efflux transporter AcrB TolCdocking domain, DN/DC subdomains;
long-mer1244	NC_002488	255975	256045	GTTCGACTTCAATGCGTTCCAGCAACAATACGGCGTTATTGACAATGATTCCGGCTAACGCGAGCAGCCCG	NC_002488.221	NC_002488.221	255709	258792	-	AutoIPR: IPR001036:Acriflavin resistanceprotein; IPR027463:Multidrug efflux transporter AcrB TolCdocking domain, DN/DC subdomains;
long-mer1245	NC_002488	256063	256129	AAAAGGATGCGCGGTGATCAGTAGTGCTGTCGCTGCACCGATCAGTACAAATGGAATGCTGGCTACG	NC_002488.221	NC_002488.221	255709	258792	-	AutoIPR: IPR001036:Acriflavin resistanceprotein; IPR027463:Multidrug efflux transporter AcrB TolCdocking domain, DN/DC subdomains;
long-mer1246	NC_002488	256232	256255	GCCGCATCTTCGATCTCGCCACCA	NC_002488.221	NC_002488.221	255709	258792	-	AutoIPR: IPR001036:Acriflavin resistanceprotein; IPR027463:Multidrug efflux transporter AcrB TolCdocking domain, DN/DC subdomains;
long-mer1247	NC_002488	256308	256372	GTGCCTGCACAATTTCGCCTGTGGTCATTCCCGCGTTATGCCCGATGATCGTGATTGTGCGGTTG	NC_002488.221	NC_002488.221	255709	258792	-	AutoIPR: IPR001036:Acriflavin resistanceprotein; IPR027463:Multidrug efflux transporter AcrB TolCdocking domain, DN/DC subdomains;
long-mer1248	NC_002488	256390	256579	CGTAGAGGGTTCAGTATCGTTTTCTATTTTTGCGATTGCTGATAACGGCAGCGGCGTGCCCCCTGCTTGTGAGTACACCAGCGTGTCGCCTGGATTACCCTGTGTGGCGCGCTCCGTTGCATTGCCACGCAGTACAATCGGTGCGGCAACCCCATCATCGCGGATCAGTGAAGCGTTCACACCGCTGTAG	NC_002488.221	NC_002488.221	255709	258792	-	AutoIPR: IPR001036:Acriflavin resistanceprotein; IPR027463:Multidrug efflux transporter AcrB TolCdocking domain, DN/DC subdomains;
long-mer1249	NC_002488	256647	256689	CATGCACGATATAACGTGGTATACGTGCCTGCCAATCGTTATA	NC_002488.221	NC_002488.221	255709	258792	-	AutoIPR: IPR001036:Acriflavin resistanceprotein; IPR027463:Multidrug efflux transporter AcrB TolCdocking domain, DN/DC subdomains;
long-mer1250	NC_002488	257384	257422	ACCGCTAACACGATGACCAGCGGACGCAAGTACTCATTT	NC_002488.221	NC_002488.221	255709	258792	-	AutoIPR: IPR001036:Acriflavin resistanceprotein; IPR027463:Multidrug efflux transporter AcrB TolCdocking domain, DN/DC subdomains;
long-mer1251	NC_002488	260267	260294	CAGCACGTTGTCATGAGCAATGGTGCGC	NC_002488.223	NC_002488.223	260225	260329	-	
long-mer1252	NC_002488	260806	260840	CCGAATATCTATGTGTGCTGATCGCGTTCATCGTC	NC_002488.224	NC_002488.224	260816	261076	+	
long-mer1253	NC_002488	262523	262565	CAGCTCATCAACAGTAAAGAGAGGATGCAGTGATGTGGGTGTG	NA
long-mer1254	NC_002488	262622	262656	GTGCTTTTCAGGATGTGAGTTAGCCATCAAGAAGC	NA
long-mer1255	NC_002488	262658	262692	AGCGTGCCTTGGTTGAATATAAAGCGCTGGTGTGC	NA
long-mer1256	NC_002488	262928	262970	TTGACTTAAATTCCCGTGCAGTTGCGGTTGTTTCGGTTGTGTC	NC_002488.226	NC_002488.226	262848	264674	-	AutoIPR: IPR005580:DbpA, RNA-binding domain;IPR014001:Helicase superfamily 1/2, ATP-binding domain;IPR014014:RNA helicase, DEAD-box type, Q motif;IPR017170:Lhr-like ATP-dependent RNA helicase, predicted;IPR027417:P-loop containing nucleoside triphosphatehydrolase; IPR028618:ATP-dependent RNA helicase DeaD;
long-mer1257	NC_002488	263010	263057	CTTTTTTAGGTGTTGCAGGATTTCGTGTGGCATCTCTGCGGGGAGATC	NC_002488.226	NC_002488.226	262848	264674	-	AutoIPR: IPR005580:DbpA, RNA-binding domain;IPR014001:Helicase superfamily 1/2, ATP-binding domain;IPR014014:RNA helicase, DEAD-box type, Q motif;IPR017170:Lhr-like ATP-dependent RNA helicase, predicted;IPR027417:P-loop containing nucleoside triphosphatehydrolase; IPR028618:ATP-dependent RNA helicase DeaD;
long-mer1258	NC_002488	263109	263168	TAATCCAGCTTCGTTGGCGATGGCACCGACGATATTAGCTGGCTTCACACCGTGTATGCG	NC_002488.226	NC_002488.226	262848	264674	-	AutoIPR: IPR005580:DbpA, RNA-binding domain;IPR014001:Helicase superfamily 1/2, ATP-binding domain;IPR014014:RNA helicase, DEAD-box type, Q motif;IPR017170:Lhr-like ATP-dependent RNA helicase, predicted;IPR027417:P-loop containing nucleoside triphosphatehydrolase; IPR028618:ATP-dependent RNA helicase DeaD;
long-mer1259	NC_002488	263181	263364	GCGGTAAGACTCCATACCGAATTCCGGGGTATTGCGTGCTGGTGCGTTACGTTGGGGGCGCTTGGGGTGTTCAGTGTGGTTTGGGCGCTCTGTCTGCTTGAAGGATGAGGAGCGTTTGACATGCTCCGATGGTGGCTCGCTGCGTTCGCGTTGGGCGCGCGTTGGGACACTCAGCAGGAAGGGG	NC_002488.226	NC_002488.226	262848	264674	-	AutoIPR: IPR005580:DbpA, RNA-binding domain;IPR014001:Helicase superfamily 1/2, ATP-binding domain;IPR014014:RNA helicase, DEAD-box type, Q motif;IPR017170:Lhr-like ATP-dependent RNA helicase, predicted;IPR027417:P-loop containing nucleoside triphosphatehydrolase; IPR028618:ATP-dependent RNA helicase DeaD;
long-mer1260	NC_002488	263421	263535	GTGCTCGCTCTCGAAACGTTGAAGCAGTTTGCGGTAGAAGTCGATTTCAGCGCCGACCACCAAAGCATTGCTGATGCGTCCGAAAAATTTGGCGACGCGCGTGTCGTTGACTGCA	NC_002488.226	NC_002488.226	262848	264674	-	AutoIPR: IPR005580:DbpA, RNA-binding domain;IPR014001:Helicase superfamily 1/2, ATP-binding domain;IPR014014:RNA helicase, DEAD-box type, Q motif;IPR017170:Lhr-like ATP-dependent RNA helicase, predicted;IPR027417:P-loop containing nucleoside triphosphatehydrolase; IPR028618:ATP-dependent RNA helicase DeaD;
long-mer1261	NC_002488	263592	263634	GCGCAGCATGCCTTTTTCGCGTGGAGTCACAAAGAGGATTGCT	NC_002488.226	NC_002488.226	262848	264674	-	AutoIPR: IPR005580:DbpA, RNA-binding domain;IPR014001:Helicase superfamily 1/2, ATP-binding domain;IPR014014:RNA helicase, DEAD-box type, Q motif;IPR017170:Lhr-like ATP-dependent RNA helicase, predicted;IPR027417:P-loop containing nucleoside triphosphatehydrolase; IPR028618:ATP-dependent RNA helicase DeaD;
long-mer1262	NC_002488	263694	263736	GTAAGGGATGTCGTAGTTCAGTACGTGGCTGATACGTTCTACG	NC_002488.226	NC_002488.226	262848	264674	-	AutoIPR: IPR005580:DbpA, RNA-binding domain;IPR014001:Helicase superfamily 1/2, ATP-binding domain;IPR014014:RNA helicase, DEAD-box type, Q motif;IPR017170:Lhr-like ATP-dependent RNA helicase, predicted;IPR027417:P-loop containing nucleoside triphosphatehydrolase; IPR028618:ATP-dependent RNA helicase DeaD;
long-mer1263	NC_002488	263853	263895	GGTCAGGCCACGTGCCTGCAACTTCTCGGCCAATTCTTCGGTG	NC_002488.226	NC_002488.226	262848	264674	-	AutoIPR: IPR005580:DbpA, RNA-binding domain;IPR014001:Helicase superfamily 1/2, ATP-binding domain;IPR014014:RNA helicase, DEAD-box type, Q motif;IPR017170:Lhr-like ATP-dependent RNA helicase, predicted;IPR027417:P-loop containing nucleoside triphosphatehydrolase; IPR028618:ATP-dependent RNA helicase DeaD;
long-mer1264	NC_002488	263979	264036	GCCGCTGACCCACCAGTAACGCTGGCGGATGTTGGCCGCGGTCGTGGTTTTGGTGGCG	NC_002488.226	NC_002488.226	262848	264674	-	AutoIPR: IPR005580:DbpA, RNA-binding domain;IPR014001:Helicase superfamily 1/2, ATP-binding domain;IPR014014:RNA helicase, DEAD-box type, Q motif;IPR017170:Lhr-like ATP-dependent RNA helicase, predicted;IPR027417:P-loop containing nucleoside triphosphatehydrolase; IPR028618:ATP-dependent RNA helicase DeaD;
long-mer1265	NC_002488	264126	264168	TGAAGCGGGCAACTTCCGTAGCACTTCTTCAACGTCCTCAATG	NC_002488.226	NC_002488.226	262848	264674	-	AutoIPR: IPR005580:DbpA, RNA-binding domain;IPR014001:Helicase superfamily 1/2, ATP-binding domain;IPR014014:RNA helicase, DEAD-box type, Q motif;IPR017170:Lhr-like ATP-dependent RNA helicase, predicted;IPR027417:P-loop containing nucleoside triphosphatehydrolase; IPR028618:ATP-dependent RNA helicase DeaD;
long-mer1266	NC_002488	264207	264309	CAGCGTTTTTAATTCCGATAGGTCCAGGGTGCCGCGCTCTAGGTGATCAATCACCCGGCCCGGAGTACCGACGATCACATGAACACCGCGTTTCAGTGCGGCC	NC_002488.226	NC_002488.226	262848	264674	-	AutoIPR: IPR005580:DbpA, RNA-binding domain;IPR014001:Helicase superfamily 1/2, ATP-binding domain;IPR014014:RNA helicase, DEAD-box type, Q motif;IPR017170:Lhr-like ATP-dependent RNA helicase, predicted;IPR027417:P-loop containing nucleoside triphosphatehydrolase; IPR028618:ATP-dependent RNA helicase DeaD;
long-mer1267	NC_002488	264522	264564	GCCCAGCACATCGCGCCCAGCGAGCAAGGCTGGGATGGTCGCC	NC_002488.226	NC_002488.226	262848	264674	-	AutoIPR: IPR005580:DbpA, RNA-binding domain;IPR014001:Helicase superfamily 1/2, ATP-binding domain;IPR014014:RNA helicase, DEAD-box type, Q motif;IPR017170:Lhr-like ATP-dependent RNA helicase, predicted;IPR027417:P-loop containing nucleoside triphosphatehydrolase; IPR028618:ATP-dependent RNA helicase DeaD;
long-mer1268	NC_002488	264567	264609	CTGGATGGGCGACGGAGTTTCATAACCGATTTTTGTGACGGCT	NC_002488.226	NC_002488.226	262848	264674	-	AutoIPR: IPR005580:DbpA, RNA-binding domain;IPR014001:Helicase superfamily 1/2, ATP-binding domain;IPR014014:RNA helicase, DEAD-box type, Q motif;IPR017170:Lhr-like ATP-dependent RNA helicase, predicted;IPR027417:P-loop containing nucleoside triphosphatehydrolase; IPR028618:ATP-dependent RNA helicase DeaD;
long-mer1269	NC_002488	264639	264755	TGCAAACAGCAGCGGCGTAGAGGATGGATTTGACATGAGAACTCCGGAGAGCACCGCTGCAACTGAGCGGCCTCAGGGGGTGGTATTGTGCGCTTTATATGGGTTGTTGTCGAAACG	NC_002488.226	NC_002488.226	262848	264674	-	AutoIPR: IPR005580:DbpA, RNA-binding domain;IPR014001:Helicase superfamily 1/2, ATP-binding domain;IPR014014:RNA helicase, DEAD-box type, Q motif;IPR017170:Lhr-like ATP-dependent RNA helicase, predicted;IPR027417:P-loop containing nucleoside triphosphatehydrolase; IPR028618:ATP-dependent RNA helicase DeaD;
long-mer1270	NC_002488	264770	264812	GTTCAGGTGTGAGGCATCGCTTGTCATGCTTGAAAGCGCGGTG	NC_002488.227	NC_002488.227	264795	265031	+	
long-mer1271	NC_002488	264944	264987	GTTGTTGGTGATGGAGGAGAGCGCAGATTTTGGGTGCTCTCTGG	NC_002488.227	NC_002488.227	264795	265031	+	
long-mer1272	NC_002488	266329	266371	AATGGCCTGTTTTCCCAGGATGACCAGTGCTGGCTGTTCTTTC	NC_002488.229	NC_002488.229	265939	266688	-	AutoIPR: IPR012255:Electron transferflavoprotein, beta subunit; IPR014730:Electron transferflavoprotein, alpha/beta-subunit, N-terminal;
long-mer1273	NC_002488	267101	267129	GGTGAGCTGTTTGCTGGATACGCATCGCC	NC_002488.230	NC_002488.230	266904	267965	+	AutoIPR: IPR001509:NAD-dependentepimerase/dehydratase, N-terminal domain;IPR005888:dTDP-glucose 4,6-dehydratase;
long-mer1274	NC_002488	267480	267505	CCATATCATTTTCCGGAGAAGTTGAT	NC_002488.230	NC_002488.230	266904	267965	+	AutoIPR: IPR001509:NAD-dependentepimerase/dehydratase, N-terminal domain;IPR005888:dTDP-glucose 4,6-dehydratase;
long-mer1275	NC_002488	267512	267554	GGTCATCACCAAGGCGTTGGCCGGTGAGCCGTTACCTGTGTAT	NC_002488.230	NC_002488.230	266904	267965	+	AutoIPR: IPR001509:NAD-dependentepimerase/dehydratase, N-terminal domain;IPR005888:dTDP-glucose 4,6-dehydratase;
long-mer1276	NC_002488	267776	267818	TCGTCCGGGGCATGATCGCCGCTATGCGATCGACACGTCCAAG	NC_002488.230	NC_002488.230	266904	267965	+	AutoIPR: IPR001509:NAD-dependentepimerase/dehydratase, N-terminal domain;IPR005888:dTDP-glucose 4,6-dehydratase;
long-mer1277	NC_002488	267890	267932	TTTGCAGCATCAGGATTGGGTGCGTGCGGTGCTCCAAGGGCGT	NC_002488.230	NC_002488.230	266904	267965	+	AutoIPR: IPR001509:NAD-dependentepimerase/dehydratase, N-terminal domain;IPR005888:dTDP-glucose 4,6-dehydratase;
long-mer1278	NC_002488	267961	268018	TGTAAGGCCGAGGTTCGGTAAAGAGTGCGTATCTATCGCAGACTTTCATATCAGGAAA	NC_002488.230	NC_002488.230	266904	267965	+	AutoIPR: IPR001509:NAD-dependentepimerase/dehydratase, N-terminal domain;IPR005888:dTDP-glucose 4,6-dehydratase;
long-mer1279	NC_002488	268385	268413	GGACACGCTGTGTCATGCCGACGCGCGCA	NC_002488.231	NC_002488.231	268026	268913	+	AutoIPR: IPR005907:Glucose-1-phosphatethymidylyltransferase, short form;IPR029044:Nucleotide-diphospho-sugar transferases;
long-mer1280	NC_002488	271599	271641	GTCGGACGGTAGGACGAGGAGTAGTGGATCGTTGCCGGTCCGT	NC_002488.234	NC_002488.234	270540	271943	-	AutoIPR: IPR006375:Mannose-1-phosphateguanylyltransferase/mannose-6-phosphate isomerase;IPR029044:Nucleotide-diphospho-sugar transferases;
long-mer1281	NC_002488	273189	273217	TAGTGATGGGCTTGTCAGGCGCACATCGT	NC_002488.235	NC_002488.235	272001	273350	-	AutoIPR: IPR005841:Alpha-D-phosphohexomutasesuperfamily;
long-mer1282	NC_002488	273607	273688	GTATCGGCCAGTTTGGCCGGCTTTTGGTTCAAACTATCGAGCAGAATCGAAAGGGTATTAGGTTCTCTTGGTCGCCAGTTTG	NC_002488.236	NC_002488.236	273547	273747	+	
long-mer1283	NC_002488	276285	276306	TCGCTTAGTGTTGGCTACTGAG	NA
long-mer1284	NC_002488	276319	276375	TTCCTATTTTGGTTGTGCTGTCGGCTTGAACCATCTAAATCATGGGGTTGTACTAGA	NA
long-mer1285	NC_002488	276398	276526	CGAAGCGATCTATGACTACATCAAGTCCCCCAATCTAATCGTTATTCTGCCCCTTTGATGCGTTGTTTGAGGGAAACGTTGACACGCTACTAGCTAATGACGCCGATTTCATCCGTTGTAGTGGCGTTA	NA
long-mer1286	NC_002488	276528	276559	AGCTATCTCAGAACTCTTAATAAGGCAACACT	NA
long-mer1287	NC_002488	276582	276631	CGAAGACCTGATGCTCGTGTTTTGTGTTTCTTTCCCCATTGCGTATCGCC	NA
long-mer1288	NC_002488	276649	276690	CGTACCAAGCAATGCTTATTAATAGTAATCCTATTGATGCAC	NA
long-mer1289	NC_002488	276705	276746	GATGACTCATCTTTGATCAAATATATAAATAAGATGTTGATT	NA
long-mer1290	NC_002488	277059	277081	AGGGTGCGGTTAACTAGACCCTA	NA
long-mer1291	NC_002488	277121	277156	TCTACCCGTGACCTTTGAAAGGCAATGAATGATTTG	NA
long-mer1292	NC_002488	277260	277291	GGCCTTTGCGATACTCAGCTTCTATTACTCAT	NA
long-mer1293	NC_002488	277293	277367	TCGATTTTATGAGAATTTCACACGCATAAGTAAATCTTGCTTATTCGCAGTAACGCGCTGTAGAACCACCATCAA	NA
long-mer1294	NC_002488	277400	277421	ATATAGTGCTATTAAGATTCGC	NA
long-mer1295	NC_002488	277512	277537	GCCTGATTTATCTAATTTAAGAAGAT	NA
long-mer1296	NC_002488	277539	277585	GCTATGCCAATGTTAAAAATTTTATTTTTTATTTTGAGACAGGGCAT	NA
long-mer1297	NC_002488	277615	277650	AACAATCATAAGAATAGAGTTACAAAGCAGTGGCAT	NA
long-mer1298	NC_002488	280951	280972	GAGGAGTAAGTTCAACAGAAAC	NA
long-mer1299	NC_002488	280976	281043	GTGATTTCCAGCAGTGCTGCCATTGGCGGCGGTGTGGATTGCTACAGCATCAATGGTGATGCATTCCA	NA
long-mer1300	NC_002488	281075	281123	GGCCAGATGATGGATAGGCTGGATGTTTCGTTTGTCCAAGAGGACCCAT	NA
long-mer1301	NC_002488	281209	281290	ACAATATTGACAGATGCCAGCTGCGACGAAGAGGGCTACTGCACCACAGATAATCGCGGGTGTGACAGTGTTCAATCTGGAG	NC_002488.242	NC_002488.242	281182	282369	-	AutoIPR: IPR020846:Major facilitatorsuperfamily domain;
long-mer1302	NC_002488	281989	282061	AATCATCATGGCGGCGCTGGAGACACCCGCTGCGAAACGAATCAGCATCACCAGAAAAAAATGGCTAGTGAAT	NC_002488.242	NC_002488.242	281182	282369	-	AutoIPR: IPR020846:Major facilitatorsuperfamily domain;
long-mer1303	NC_002488	282086	282121	GTAACAATGGCAGCGCCATATAACATCATGGTGGTG	NC_002488.242	NC_002488.242	281182	282369	-	AutoIPR: IPR020846:Major facilitatorsuperfamily domain;
long-mer1304	NC_002488	282915	282952	ATCTCAATGTCATGTTAAGTTTTTTATTTACTTTGTGT	NA
long-mer1305	NC_002488	282975	283001	ATCAAAATACATGTGAATTTTGTATTT	NA
long-mer1306	NC_002488	283003	283044	GTTGTAAAAGCAAGTGTGGAATGGTTGTAGAACGATCGGGTG	NA
long-mer1307	NC_002488	283088	283117	GATGTGAGGTGTTTTCTATGTCTTTAGCGC	NA
long-mer1308	NC_002488	283209	283244	GGATGATGTGCCGCTATGCTGTGCCAAGGCACGATG	NA
long-mer1309	NC_002488	283516	283590	AGGAAGAATGCTTGGCGTGCACTATCGTAGTGCATCGCGCTGCTCAGTCCGACACGCCCTAGCGGGGATGGCTGG	NC_002488.243	NC_002488.243	283275	283850	-	AutoIPR: IPR010835:Protein of unknown functionDUF1439;
long-mer1310	NC_002488	283887	283972	TGGGACGATTTTAAAGGCGTGTTGTCTGTGATTGCAGCGCCTCTTGATGGAGGCATAGGTCATCGGGTCGCTTGGTATCGGCATGT	NA
long-mer1311	NC_002488	284025	284141	ATTAAGCCGATACTGATGTCTCTGTTCATGGTCACTTTCTATCCAGTGCATCGCAGATGATAGGAATGGCGCTCTTTACCTTAATGGTTTTGTTGTACACGATGGGCTGCATTGGCA	NA
long-mer1312	NC_002488	284266	284301	CCAGGCAGGTAGCTGTTTCGGTACGCTTTGATTTTT	NC_002488.244	NC_002488.244	284260	285513	-	AutoIPR: IPR000023:Phosphofructokinase domain;IPR022953:ATP-dependent 6-phosphofructokinase;
long-mer1313	NC_002488	284408	284467	TCACGGCGTAAAAAGCTTGCTGGTAAGGTTTTTTCGTGGTTGGCAATCTTGGTGAGTGCT	NC_002488.244	NC_002488.244	284260	285513	-	AutoIPR: IPR000023:Phosphofructokinase domain;IPR022953:ATP-dependent 6-phosphofructokinase;
long-mer1314	NC_002488	284646	284688	AGTGCACTTTGAGTCCGAGTGTCTGTTTCACTCGGCTGGCGAG	NC_002488.244	NC_002488.244	284260	285513	-	AutoIPR: IPR000023:Phosphofructokinase domain;IPR022953:ATP-dependent 6-phosphofructokinase;
long-mer1315	NC_002488	284760	284798	GCCCATCATTGCTGCGGATGCCTTCGCTGGCGACCACCA	NC_002488.244	NC_002488.244	284260	285513	-	AutoIPR: IPR000023:Phosphofructokinase domain;IPR022953:ATP-dependent 6-phosphofructokinase;
long-mer1316	NC_002488	284800	284835	GCACCAACCGACTCCGTCGACTACCTGTTGGACTTT	NC_002488.244	NC_002488.244	284260	285513	-	AutoIPR: IPR000023:Phosphofructokinase domain;IPR022953:ATP-dependent 6-phosphofructokinase;
long-mer1317	NC_002488	284842	284884	AAATGCTGTTTCGTCGTAGGTACGTTCAGGGAGCAGGATGATG	NC_002488.244	NC_002488.244	284260	285513	-	AutoIPR: IPR000023:Phosphofructokinase domain;IPR022953:ATP-dependent 6-phosphofructokinase;
long-mer1318	NC_002488	285145	285187	TAACTGTGAGACTTTGAGCGCGGTATCGGCGGAGTCATTACCA	NC_002488.244	NC_002488.244	284260	285513	-	AutoIPR: IPR000023:Phosphofructokinase domain;IPR022953:ATP-dependent 6-phosphofructokinase;
long-mer1319	NC_002488	285280	285322	GAAACGGCACGAGCCAAATGCACCTCCTGGGGTATGGGTCAAG	NC_002488.244	NC_002488.244	284260	285513	-	AutoIPR: IPR000023:Phosphofructokinase domain;IPR022953:ATP-dependent 6-phosphofructokinase;
long-mer1320	NC_002488	285824	285871	GATTTGGTTTCCGATGCGATTCTGATCGGCATGCTTGAGTCACGTTTG	NC_002488.245	NC_002488.245	285656	286219	+	AutoIPR: IPR000850:Adenylate kinase/UMP-CMPkinase; IPR027417:P-loop containing nucleosidetriphosphate hydrolase;
long-mer1321	NC_002488	285941	285983	CTGGATGGGTTGTTAGCCAAGCTCGGGCATCCTTTAAATGCTG	NC_002488.245	NC_002488.245	285656	286219	+	AutoIPR: IPR000850:Adenylate kinase/UMP-CMPkinase; IPR027417:P-loop containing nucleosidetriphosphate hydrolase;
long-mer1322	NC_002488	286179	286221	ATGAGGTTTCCCAGCGTATTGTGGTTGCACTGGGTTGCTGAAG	NC_002488.245	NC_002488.245	285656	286219	+	AutoIPR: IPR000850:Adenylate kinase/UMP-CMPkinase; IPR027417:P-loop containing nucleosidetriphosphate hydrolase;
long-mer1323	NC_002488	286225	286249	GTTCACGTGACTTTAGGATGTGGGG	NA
long-mer1324	NC_002488	286261	286296	GCATCAATGAAGGCCGGTCATGATGCCACTTGGGTT	NA
long-mer1325	NC_002488	286344	286366	TGAAATGGGGTGTTGCCGTTAAG	NA
long-mer1326	NC_002488	286370	286418	GCGTCACTGTGGTGCTTAGGTTCAGCACGGGGAGTGTTGCTGTTGGAAG	NA
long-mer1327	NC_002488	286501	286543	GACAATGGCCCGATGAATAAACTGCATATTCTTGGTATTGCCG	NC_002488.246	NC_002488.246	286513	287928	+	AutoIPR: IPR005757:Murein peptide ligase;IPR016040:NAD(P)-binding domain;
long-mer1328	NC_002488	286656	286698	CACATTGATGCAGGGCTATTTACCGGAGCATATCGCTGCGGAT	NC_002488.246	NC_002488.246	286513	287928	+	AutoIPR: IPR005757:Murein peptide ligase;IPR016040:NAD(P)-binding domain;
long-mer1329	NC_002488	286770	286812	ATGCCGTTACATATCGGGGCCACAATGGTTAGCTGAGCGGGTA	NC_002488.246	NC_002488.246	286513	287928	+	AutoIPR: IPR005757:Murein peptide ligase;IPR016040:NAD(P)-binding domain;
long-mer1330	NC_002488	286893	286935	GGCAGCCGGACGTGCGCCGGGGTTCCTGATTGGTGGTGTGCCT	NC_002488.246	NC_002488.246	286513	287928	+	AutoIPR: IPR005757:Murein peptide ligase;IPR016040:NAD(P)-binding domain;
long-mer1331	NC_002488	286996	287038	TTGGTGGCGGGTGAGGTGTCGACAGCTGTTCGACCGTTGTTTG	NC_002488.246	NC_002488.246	286513	287928	+	AutoIPR: IPR005757:Murein peptide ligase;IPR016040:NAD(P)-binding domain;
long-mer1332	NC_002488	287172	287214	ACAACGGCAATTCCACCATTTGGTGCGTACCATCCCTGGTCGT	NC_002488.246	NC_002488.246	286513	287928	+	AutoIPR: IPR005757:Murein peptide ligase;IPR016040:NAD(P)-binding domain;
long-mer1333	NC_002488	287484	287526	TCCGTCGCTTACGCAGTTCCGTAGTGTCAAACGTCGCTTGGAA	NC_002488.246	NC_002488.246	286513	287928	+	AutoIPR: IPR005757:Murein peptide ligase;IPR016040:NAD(P)-binding domain;
long-mer1334	NC_002488	287589	287631	CGCTACCACGCTGGAGGGGTTGCGGGCGAATGTGGGTGATGCG	NC_002488.246	NC_002488.246	286513	287928	+	AutoIPR: IPR005757:Murein peptide ligase;IPR016040:NAD(P)-binding domain;
long-mer1335	NC_002488	287986	288042	CCTGTGTGATCTGGTGTCTATGCTGAACGCCTCCGTATCACTATTGCAGACTGATGA	NA
long-mer1336	NC_002488	288080	288114	GTACTCGTCATGTGGAGATCTTCATAGATGATGTG	NA
long-mer1337	NC_002488	288135	288170	GGCTGAGGGGCGGCGCGGTGATTGATCAATGGGACG	NA
long-mer1338	NC_002488	288212	288237	CCATTCGGTTCCTGAGGGATAATGGG	NC_002488.247	NC_002488.247	288196	290250	-	AutoIPR: IPR000326:Phosphatidic acidphosphatase type 2/haloperoxidase; IPR025902:LssY-likeC-terminal domain;
long-mer1339	NC_002488	288239	288339	GCACCGGGTGGGGCTGTGGGTGTCCGGTTATCGATCAGCAGTACCGGGATGTTGGTGTCTGGGTGGTGTTCTTCCCGATAGTGCAATGCACTGAGTGAGGA	NC_002488.247	NC_002488.247	288196	290250	-	AutoIPR: IPR000326:Phosphatidic acidphosphatase type 2/haloperoxidase; IPR025902:LssY-likeC-terminal domain;
long-mer1340	NC_002488	288577	288619	AACAGTATTGGGTTGGGAATTGACGTCGAGCAAGTGCAATGCT	NC_002488.247	NC_002488.247	288196	290250	-	AutoIPR: IPR000326:Phosphatidic acidphosphatase type 2/haloperoxidase; IPR025902:LssY-likeC-terminal domain;
long-mer1341	NC_002488	288733	288835	GAACTCGTTACGGCGCGCGGGTAGCTGACGCCAGTCATTTTTCCACCAGCCTTCCGCAGCGATTGCGCGTGGTGATGGTGGCGGCGGTTCGAACTTAGTTAGC	NC_002488.247	NC_002488.247	288196	290250	-	AutoIPR: IPR000326:Phosphatidic acidphosphatase type 2/haloperoxidase; IPR025902:LssY-likeC-terminal domain;
long-mer1342	NC_002488	289204	289246	GACATGCATGGTCTTGCCGAGTAACCAAGTGAAGGCCAGACCA	NC_002488.247	NC_002488.247	288196	290250	-	AutoIPR: IPR000326:Phosphatidic acidphosphatase type 2/haloperoxidase; IPR025902:LssY-likeC-terminal domain;
long-mer1343	NC_002488	289254	289375	GTGCAGCCAACCAGTGCAGTAGCGCCACCCAGCGTTTGTGCCACGCCAGATACGCCATCGCAACGGTAACGGCGGGCAATAGGATTTGCCAGTCGCCTAGCGAGGCTAAGGCTGTCATTGGG	NC_002488.247	NC_002488.247	288196	290250	-	AutoIPR: IPR000326:Phosphatidic acidphosphatase type 2/haloperoxidase; IPR025902:LssY-likeC-terminal domain;
long-mer1344	NC_002488	289440	289509	GTTCACCATGGACCAGGACGACCATGAGGAGTGCAAACCAGCTCCAGCCCAGCAGGAGCAGCATCACTGC	NC_002488.247	NC_002488.247	288196	290250	-	AutoIPR: IPR000326:Phosphatidic acidphosphatase type 2/haloperoxidase; IPR025902:LssY-likeC-terminal domain;
long-mer1345	NC_002488	289518	289642	CCAGGGGGACTGACTCGCGCCTTTGGGGATCGAAGACCGAGATTGACCAGCGTCCTAGAGTGGGATGACGGTGTGACCAGGCCAATAGGCGGGCGATCAACTGGTCAAGATTCCTGGCTGCCCAG	NC_002488.247	NC_002488.247	288196	290250	-	AutoIPR: IPR000326:Phosphatidic acidphosphatase type 2/haloperoxidase; IPR025902:LssY-likeC-terminal domain;
long-mer1346	NC_002488	289915	289965	GTTGCCGCGAAATAGTGATTCGCCACGGTCCAGTAATTGCGGATAGCGGTT	NC_002488.247	NC_002488.247	288196	290250	-	AutoIPR: IPR000326:Phosphatidic acidphosphatase type 2/haloperoxidase; IPR025902:LssY-likeC-terminal domain;
long-mer1347	NC_002488	289989	290057	GATGGCCCCATCGATAGCCAACCCAGAAACTCAGTGCATCACCAACGAATGCGCCTAGCGATGCGCATG	NC_002488.247	NC_002488.247	288196	290250	-	AutoIPR: IPR000326:Phosphatidic acidphosphatase type 2/haloperoxidase; IPR025902:LssY-likeC-terminal domain;
long-mer1348	NC_002488	290079	290179	TTTTGTCGAGCCCGATGAGCATGCCAACAGCAAAGAGCAGTGGCAGTGCTGGCACGATTGCACCGAGAATGATGAGTGCATCGCTAAAAGCAATGGCGAAG	NC_002488.247	NC_002488.247	288196	290250	-	AutoIPR: IPR000326:Phosphatidic acidphosphatase type 2/haloperoxidase; IPR025902:LssY-likeC-terminal domain;
long-mer1349	NC_002488	290200	290228	AGGATGTTGTTCAATCCATGCGAGTGTTG	NC_002488.247	NC_002488.247	288196	290250	-	AutoIPR: IPR000326:Phosphatidic acidphosphatase type 2/haloperoxidase; IPR025902:LssY-likeC-terminal domain;
long-mer1350	NC_002488	290369	290411	GCTGAAGGCCGATTGTTTCGGTCGTATTTTGCTGGTAAATGGA	NC_002488.248	NC_002488.248	290340	290999	+	AutoIPR: IPR011009:Protein kinase-like domain;
long-mer1351	NC_002488	290987	291048	AGCAAAGCCTTAGCGGTGCATCGGTGGCGCTGTGGCAGCGATCCTATCGTTGCTGTATTTCC	NC_002488.248	NC_002488.248	290340	290999	+	AutoIPR: IPR011009:Protein kinase-like domain;
long-mer1352	NC_002488	291171	291205	CAGCCAGCAGCAAATACGTACACTGTGTATCGGGG	NC_002488.249	NC_002488.249	291151	291321	+	
long-mer1353	NC_002488	291664	291702	CGCGCTGCGCCGGTCAATGTTGCGAAGTCCAAGATCGTG	NC_002488.250	NC_002488.250	291312	292679	-	AutoIPR: IPR011356:Leucineaminopeptidase/peptidase B;
long-mer1354	NC_002488	291762	291804	GTCGGTGTTGTCAATTTCAACACTCACTCCTGCCCGCGTCACA	NC_002488.250	NC_002488.250	291312	292679	-	AutoIPR: IPR011356:Leucineaminopeptidase/peptidase B;
long-mer1355	NC_002488	292474	292516	CCCGTGCCCAGCACTGCTCCATTGAGGCCGTGTTCGCCCGGTA	NC_002488.250	NC_002488.250	291312	292679	-	AutoIPR: IPR011356:Leucineaminopeptidase/peptidase B;
long-mer1356	NC_002488	292694	292733	GGTGGCTGTAGTCAGATGCGGCGATGGGGGCGTTGTGCGC	NA
long-mer1357	NC_002488	292743	292785	CTGTTCAGGGGGAAATATTTGCAAGCGTCCGAAGGGATGTCAT	NA
long-mer1358	NC_002488	292899	292950	GAGTCCCCACAGGGAGCCGAAGAGTAGCAACGCCACGATCAACATGAGTGGC	NC_002488.251	NC_002488.251	292803	293918	-	AutoIPR: IPR002549:Uncharacterised proteinfamily UPF0118;
long-mer1359	NC_002488	293023	293065	AGCAGTGCCGGTAGTAATGCTTTACTGGATTCATGAAATTGTA	NC_002488.251	NC_002488.251	292803	293918	-	AutoIPR: IPR002549:Uncharacterised proteinfamily UPF0118;
long-mer1360	NC_002488	293160	293202	TTCTTGCAGCGGAATGCTTAGCAGCAACAGTAAACCGCTGAAT	NC_002488.251	NC_002488.251	292803	293918	-	AutoIPR: IPR002549:Uncharacterised proteinfamily UPF0118;
long-mer1361	NC_002488	293512	293582	TGATTGGCTTGTTGCATCGGTTTGGTAAGGTGGCGTACTTGGCGTGCTAATTGGCGTATTTTGTCCGGTGC	NC_002488.251	NC_002488.251	292803	293918	-	AutoIPR: IPR002549:Uncharacterised proteinfamily UPF0118;
long-mer1362	NC_002488	293902	293965	GTCGGCTGATCGGTCATGGGGGGGACAGAATCAGAAAGGGGAATGATCGGTGACTGAGTACGTC	NC_002488.251	NC_002488.251	292803	293918	-	AutoIPR: IPR002549:Uncharacterised proteinfamily UPF0118;
long-mer1363	NC_002488	294056	294096	TCCTCGGTGCTGGGCTTGTCCTGTTTAGAGGCATTGTCTGC	NC_002488.252	NC_002488.252	293992	294372	-	
long-mer1364	NC_002488	294138	294195	GTATCAAGTGCTTAGCACTGCTGAATTTATCAGTGAGCGTTTTTAAAGTAATGCTGGG	NC_002488.252	NC_002488.252	293992	294372	-	
long-mer1365	NC_002488	294310	294349	ACTGCGTTCTTCTACTAAGCGTTCGGCACGTTCCACACGG	NC_002488.252	NC_002488.252	293992	294372	-	
long-mer1366	NC_002488	294351	294380	GGCATAGTATACGGAAGCTCATGAGCGATC	NC_002488.253	NC_002488.253	294369	294845	-	
long-mer1366	NC_002488	294351	294380	GGCATAGTATACGGAAGCTCATGAGCGATC	NC_002488.252	NC_002488.252	293992	294372	-	
long-mer1367	NC_002488	294480	294534	CAGCATTCGCCACACTGCAAGTCCAGTCATGATCAGGTTGCCAAGCGCGGTTAGT	NC_002488.253	NC_002488.253	294369	294845	-	
long-mer1368	NC_002488	294717	294759	AGCCTTGGATGAAGCAAGGCTAGCGCGTCCGGCCCCAGTCACG	NC_002488.253	NC_002488.253	294369	294845	-	
long-mer1369	NC_002488	294781	294823	TCAGAGGGATTCACGTCAGCCACAGTGCTCTGGGATACGCGGT	NC_002488.253	NC_002488.253	294369	294845	-	
long-mer1370	NC_002488	294968	295010	ACCTTTGTCCATCAGAGCGTCGACCTGTTCTTTAGCTGCCGCG	NC_002488.254	NC_002488.254	294851	295216	-	
long-mer1371	NC_002488	295015	295099	TGAATTCTGCGGCGGCCAAGCTGGCTTGTGCACTGTCGGATAGTTGAGCTTTGACGTTGCTCCTGCCTTGTTTAAGTTCTTCGCT	NC_002488.254	NC_002488.254	294851	295216	-	
long-mer1372	NC_002488	295259	295289	CCGGTACCGTTCGATGAATAGAATTGTAAGT	NA
long-mer1373	NC_002488	295305	295528	TGTGTCGACGCTTAAGTAAAGCGCGTGCCCAGTGCATCATACTGCGTGTTTTATCACAGCACACTACATACGGCAGTTCTGTGTCGGTGAGGAACGTTTGCGGTCAGTTGGCTAGATCGGGGGATCTGCCGATCAATGTGCTGGCGATGATGTCAACGACAGCGCATCAGCGCATCAGCGCATCGTACTGGGTGTTATCACGTAGCACACGCAGTATCAGCCGT	NC_002488.255	NC_002488.255	295471	296916	-	AutoIPR: IPR001940:Peptidase S1C;IPR009003:Trypsin-like cysteine/serine peptidase domain;
long-mer1374	NC_002488	295556	295598	CAGCTCGCCAGATCAGAGAATCCACCGATGGATGCGGCAATGA	NC_002488.255	NC_002488.255	295471	296916	-	AutoIPR: IPR001940:Peptidase S1C;IPR009003:Trypsin-like cysteine/serine peptidase domain;
long-mer1375	NC_002488	295653	295717	TGTTGACCATGACTCCACCGACTCCCGATTGACGGAGGGACTCGGGCAGGTCAACGAAGATGGCG	NC_002488.255	NC_002488.255	295471	296916	-	AutoIPR: IPR001940:Peptidase S1C;IPR009003:Trypsin-like cysteine/serine peptidase domain;
long-mer1376	NC_002488	295750	295792	GATTGCGCGTGGCAATTCTTTAAGTGTGAGGCGTATTTTGAGT	NC_002488.255	NC_002488.255	295471	296916	-	AutoIPR: IPR001940:Peptidase S1C;IPR009003:Trypsin-like cysteine/serine peptidase domain;
long-mer1377	NC_002488	295957	295981	GCGCGTCACTAATGCGCCGTGTGGA	NC_002488.255	NC_002488.255	295471	296916	-	AutoIPR: IPR001940:Peptidase S1C;IPR009003:Trypsin-like cysteine/serine peptidase domain;
long-mer1378	NC_002488	296221	296262	CGGGTTGATCGATGCGTCGGTCTGGATGAAGTTTTGGTAACC	NC_002488.255	NC_002488.255	295471	296916	-	AutoIPR: IPR001940:Peptidase S1C;IPR009003:Trypsin-like cysteine/serine peptidase domain;
long-mer1379	NC_002488	296275	296317	GCCACTGCGACCTACCGCCGAAACGATGCCTGAGGTCACCGTT	NC_002488.255	NC_002488.255	295471	296916	-	AutoIPR: IPR001940:Peptidase S1C;IPR009003:Trypsin-like cysteine/serine peptidase domain;
long-mer1380	NC_002488	296803	296878	GGTGTTGGATGCCGCTTCGGCCCGGTTGTCAAGCCAAGCATTCATCCCAGTGGCGGCAAAACCGCCGAATGCGGCA	NC_002488.255	NC_002488.255	295471	296916	-	AutoIPR: IPR001940:Peptidase S1C;IPR009003:Trypsin-like cysteine/serine peptidase domain;
long-mer1381	NC_002488	297701	297760	TCTTTGAGAGGCGTATCCCCAGATTCCCCGTAGTAGCCGATGGCGGAAGCAGAGATCAAC	NC_002488.256	NC_002488.256	297184	298080	-	AutoIPR: IPR010099:Epimerase family proteinSDR39U1; IPR021168:Bifunctional polymyxin resistanceprotein, ArnA;
long-mer1382	NC_002488	297813	297855	GTGTCGTTTGTAACCGCGACGCGCGGATCTCTTCCTTAATGTG	NC_002488.256	NC_002488.256	297184	298080	-	AutoIPR: IPR010099:Epimerase family proteinSDR39U1; IPR021168:Bifunctional polymyxin resistanceprotein, ArnA;
long-mer1383	NC_002488	297865	297907	GCGTCCTTCCAACAGAGATTTCCCAGCCAGGTTGATGATCGCA	NC_002488.256	NC_002488.256	297184	298080	-	AutoIPR: IPR010099:Epimerase family proteinSDR39U1; IPR021168:Bifunctional polymyxin resistanceprotein, ArnA;
long-mer1384	NC_002488	298009	298051	GCCACCCCCAATGAGCATGGCGCATAGTGGAGTGCCTATGAAA	NC_002488.256	NC_002488.256	297184	298080	-	AutoIPR: IPR010099:Epimerase family proteinSDR39U1; IPR021168:Bifunctional polymyxin resistanceprotein, ArnA;
long-mer1385	NC_002488	298236	298278	GGTAATACATAGGGTGTTGAGTTTGGGGTCGCCTCTCATGTCA	NA
long-mer1386	NC_002488	298289	298323	ACATTATTTAGGGCGTAAGAAAAAATCCGTTATTA	NA
long-mer1387	NC_002488	298348	298409	TTTGGCGGATTTCTAATGTCATTCTGTAGTAGATGAACTTAGTTTTGTGGGTCGCATAGATC	NA
long-mer1388	NC_002488	298562	298624	AGAATGACATCCAACGGGATTGGTCACCCTTATGTTGGTAACCCAGTATTAGCAGCGTTGTAT	NA
long-mer1389	NC_002488	298726	298768	CAAAAGAGATGACGCAATGCTGATCAGCGATCAGGGGGATTGA	NA
long-mer1390	NC_002488	298858	298900	AACATCGGTTTTAGGGAGTGTTGCACGGAACTCAATGATGCGT	NC_002488.257	NC_002488.257	298786	300495	-	AutoIPR: IPR000873:AMP-dependentsynthetase/ligase; IPR025110:AMP-binding enzymeC-terminal domain;
long-mer1391	NC_002488	298960	299044	CATGGGATCCTTTTTGACAATGACTACCTTAACGACTTCGCCGGACTGCTCGTCCGGGACTCCAACCGCAGCGACTTCAGCCACG	NC_002488.257	NC_002488.257	298786	300495	-	AutoIPR: IPR000873:AMP-dependentsynthetase/ligase; IPR025110:AMP-binding enzymeC-terminal domain;
long-mer1392	NC_002488	299273	299298	ATTTCGCCTATAGGTAATGCGGTGTT	NC_002488.257	NC_002488.257	298786	300495	-	AutoIPR: IPR000873:AMP-dependentsynthetase/ligase; IPR025110:AMP-binding enzymeC-terminal domain;
long-mer1393	NC_002488	301221	301272	AAGCTGATGAGATTTTTATCATGGCAGCGAGTATGCATTGGAATACTATTTC	NC_002488.258	NC_002488.258	301227	301478	+	
long-mer1394	NC_002488	301301	301322	TGTTTCTCTTTTTGAGGGTGAT	NC_002488.258	NC_002488.258	301227	301478	+	
long-mer1395	NC_002488	301343	301366	TAATCCGTTGGTGTTTGAGGTCAT	NC_002488.258	NC_002488.258	301227	301478	+	
long-mer1396	NC_002488	301487	301586	ACTAGTGCTGATCGGTTTCTGTGGTGCTGTGTTTCCAAAGGATGCAGAAACAGGCAGATTTTCGGCATGTATACGCTGTTGTTGAAGGTGTGTTCTTGAT	NA
long-mer1397	NC_002488	301620	301644	TATTCAACGTGTCGATCAGTGAATG	NA
long-mer1398	NC_002488	301717	301749	ATTATTTGGATATTCTTGAGTCGGCTTGTTCGA	NA
long-mer1399	NC_002488	303470	303492	TCAACTTGTCCCTTGATGGGGGG	NC_002488.260	NC_002488.260	302002	304728	-	AutoIPR: IPR015937:Aconitase/isopropylmalatedehydratase;
long-mer1400	NC_002488	303860	303889	AGGCCATCACCGTAGAACTCAACGAATTTG	NC_002488.260	NC_002488.260	302002	304728	-	AutoIPR: IPR015937:Aconitase/isopropylmalatedehydratase;
long-mer1401	NC_002488	303937	303961	ATCGGTGGCTGTGGCGCCCTCGGGG	NC_002488.260	NC_002488.260	302002	304728	-	AutoIPR: IPR015937:Aconitase/isopropylmalatedehydratase;
long-mer1402	NC_002488	304198	304240	GATGCCGGTATTCGGCGGTACCACCTTGAAGTTGTTGAATGCT	NC_002488.260	NC_002488.260	302002	304728	-	AutoIPR: IPR015937:Aconitase/isopropylmalatedehydratase;
long-mer1403	NC_002488	304290	304332	CAATGTTGCCGTTGCGTTCTAATGCCTCCGGTTTGCCAAAAAC	NC_002488.260	NC_002488.260	302002	304728	-	AutoIPR: IPR015937:Aconitase/isopropylmalatedehydratase;
long-mer1404	NC_002488	304729	304771	AGTGGGTGATTCCTTACGTTTAGATGGCTTGCAGTGGCAGTGC	NA
long-mer1405	NC_002488	304776	304806	TCACATTATCGGCTTACAGTGCCCCTGATGG	NA
long-mer1406	NC_002488	304811	304841	TTGTAGTGCTTTAGGTATACCTCAAGAGTAC	NA
long-mer1407	NC_002488	305491	305528	TCTAGTTGGCGCTCATGCGTTATTGCAGTGCGACGGCC	NC_002488.262	NC_002488.262	305201	305599	+	AutoIPR: IPR029060:PIN domain-like;
long-mer1408	NC_002488	313790	313832	CACCGATGCTTCGATGATCGGCGTCCTCTGACTGCCTCACCCA	NA
long-mer1409	NC_002488	313915	313953	TTGAGGTACAGCGCCGCCAAAGACCGCACGTCCTCCTCA	NC_002488.270	NC_002488.270	313833	314132	-	AutoIPR: IPR003356:DNA methylase,adenine-specific;IPR029063:S-adenosyl-L-methionine-dependentmethyltransferase;
long-mer1410	NC_002488	314360	314405	CGGGTTGGCCACCACGATGTCATGACTGCGGATTTTGCCGCTGGCT	NC_002488.271	NC_002488.271	314270	315247	-	AutoIPR: IPR004546:Restriction endonuclease,type I, HsdM; IPR029063:S-adenosyl-L-methionine-dependentmethyltransferase;
long-mer1411	NC_002488	314498	314521	GTCTGCCTGGAGTTCCTGGCCAGA	NC_002488.271	NC_002488.271	314270	315247	-	AutoIPR: IPR004546:Restriction endonuclease,type I, HsdM; IPR029063:S-adenosyl-L-methionine-dependentmethyltransferase;
long-mer1412	NC_002488	314599	314629	CGCACGCATAGTCGTGACAGGTGTCGCCTGG	NC_002488.271	NC_002488.271	314270	315247	-	AutoIPR: IPR004546:Restriction endonuclease,type I, HsdM; IPR029063:S-adenosyl-L-methionine-dependentmethyltransferase;
long-mer1413	NC_002488	314633	314660	GGGGCGCAGGATGTGTGCCATTAAAAAG	NC_002488.271	NC_002488.271	314270	315247	-	AutoIPR: IPR004546:Restriction endonuclease,type I, HsdM; IPR029063:S-adenosyl-L-methionine-dependentmethyltransferase;
long-mer1414	NC_002488	314672	314701	TGGGGTGAAGAACTCGCCGGCGCTCTGTCC	NC_002488.271	NC_002488.271	314270	315247	-	AutoIPR: IPR004546:Restriction endonuclease,type I, HsdM; IPR029063:S-adenosyl-L-methionine-dependentmethyltransferase;
long-mer1415	NC_002488	314712	314738	GCGAACTTGCGTAGTAGGTATGCGTAG	NC_002488.271	NC_002488.271	314270	315247	-	AutoIPR: IPR004546:Restriction endonuclease,type I, HsdM; IPR029063:S-adenosyl-L-methionine-dependentmethyltransferase;
long-mer1416	NC_002488	314790	314822	GGGTCGGAGAACGTTTCGACCACGCCGCGCAGC	NC_002488.271	NC_002488.271	314270	315247	-	AutoIPR: IPR004546:Restriction endonuclease,type I, HsdM; IPR029063:S-adenosyl-L-methionine-dependentmethyltransferase;
long-mer1417	NC_002488	314839	314864	CGCGCTCGCCGTTACGTTCGACGGCG	NC_002488.271	NC_002488.271	314270	315247	-	AutoIPR: IPR004546:Restriction endonuclease,type I, HsdM; IPR029063:S-adenosyl-L-methionine-dependentmethyltransferase;
long-mer1418	NC_002488	314901	314923	TTCTGTTTGACCACTGCACGGAC	NC_002488.271	NC_002488.271	314270	315247	-	AutoIPR: IPR004546:Restriction endonuclease,type I, HsdM; IPR029063:S-adenosyl-L-methionine-dependentmethyltransferase;
long-mer1419	NC_002488	314980	315002	CCAGCGGCCAGTTGAACGACTCA	NC_002488.271	NC_002488.271	314270	315247	-	AutoIPR: IPR004546:Restriction endonuclease,type I, HsdM; IPR029063:S-adenosyl-L-methionine-dependentmethyltransferase;
long-mer1420	NC_002488	315035	315077	GGGCAGGTAGAACCGCAGCAGCGAGTGGTCCGATTCGGCAATT	NC_002488.271	NC_002488.271	314270	315247	-	AutoIPR: IPR004546:Restriction endonuclease,type I, HsdM; IPR029063:S-adenosyl-L-methionine-dependentmethyltransferase;
long-mer1421	NC_002488	315147	315185	AGCCGCTTCAGGAAGAGCAAGGGCAGCAGGTAATCCTTG	NC_002488.271	NC_002488.271	314270	315247	-	AutoIPR: IPR004546:Restriction endonuclease,type I, HsdM; IPR029063:S-adenosyl-L-methionine-dependentmethyltransferase;
long-mer1422	NC_002488	315188	315212	CTTGGCTGCGTCCTTCTCGCCGCGG	NC_002488.271	NC_002488.271	314270	315247	-	AutoIPR: IPR004546:Restriction endonuclease,type I, HsdM; IPR029063:S-adenosyl-L-methionine-dependentmethyltransferase;
long-mer1423	NC_002488	315472	315493	CCTGGGTGAGGTTCAAGGCGGC	NA
long-mer1424	NC_002488	315539	315605	GTTTGTGATGTTTGATCTATGTGTCAAACAGTGTGTTGCGCGGCAGGCCAGGGTGGTGGGCGAGCTT	NA
long-mer1425	NC_002488	315619	315640	CGATGAGCAGGAGCCGATGCGA	NA
long-mer1426	NC_002488	315685	315727	GATCTATGCGGTGCCGACGAAACCAGTGATGAGACTTGCCTGA	NC_002488.272	NC_002488.272	315640	315846	+	
long-mer1427	NC_002488	315768	315799	ATACGCCGATGTTGACGCGCTTTACCGGGTTG	NC_002488.272	NC_002488.272	315640	315846	+	
long-mer1428	NC_002488	315844	315883	TGATGTGAAGGTTGGCTACGGAATCGATTCATCCGCTGAT	NC_002488.272	NC_002488.272	315640	315846	+	
long-mer1429	NC_002488	315996	316023	CATCGGCAGCCGATGTGGTCACCGGACC	NA
long-mer1430	NC_002488	316049	316078	TAGTGCGGTTTGACGACGTTTGGGCGATGC	NA
long-mer1431	NC_002488	316369	316427	TATACGGTGCTGGAGCTGGGGAGTACTCGGTTCTAGAACTGTAACGTTCATTAAATAAA	NA
long-mer1432	NC_002488	316535	316562	GTATTGCTGTGATTGACTTGATGGTTGC	NA
long-mer1433	NC_002488	316573	316654	TGGCGTACCCAGAGGGTTATTCCGGTGTAGCGCGTGACGGCAATATCGCCACGTTCCAGTGCAGCAACGCCGCTGTTGCAAG	NC_002488.273	NC_002488.273	316606	316842	+	
long-mer1434	NC_002488	316755	316831	CGGGCAAGTGATTGCGCGTTTGGATGATAGTGCGCTGCGTACTGAATTCAACACGCCTGTGGTCAGTGTCGAAGCAG	NC_002488.273	NC_002488.273	316606	316842	+	
long-mer1435	NC_002488	316840	316870	TAGGTGGGGCAGTTCCAGGCGCAATTGGTGC	NC_002488.273	NC_002488.273	316606	316842	+	
long-mer1436	NC_002488	316881	316905	GGATGCGCGCCGCGCCAGCGAGTTG	NA
long-mer1437	NC_002488	317107	317138	GAGATCGTTTCGCCGTTATCTGCCGGCAGTGG	NC_002488.274	NC_002488.274	316957	317259	+	AutoIPR: IPR016894:Uncharacterised conservedprotein UCP028609;
long-mer1438	NC_002488	317616	317643	AGGTTGCTTACGTCAAGGGGTTCAGTCA	NA
long-mer1439	NC_002488	323706	323738	ATCCATGCCGGTATTGAAAGCGGAGCAGTTGCA	NC_002488.284	NC_002488.284	322804	324138	+	AutoIPR: IPR011537:NADH ubiquinoneoxidoreductase, F subunit;
long-mer1440	NC_002488	325434	325476	TTAGCCAATGCATTGACCGATGCGGCGTTGCTCAATGCGGCGA	NC_002488.285	NC_002488.285	324135	326369	+	AutoIPR: IPR009010:Aspartate decarboxylase-likedomain; IPR010228:NADH:ubiquinone oxidoreductase, subunitG; IPR012675:Beta-grasp domain;
long-mer1441	NC_002488	325571	325613	GGTCACAGGTGCGGCGTTGTGCCGCATCCCGCAAGGAGCGAAT	NC_002488.285	NC_002488.285	324135	326369	+	AutoIPR: IPR009010:Aspartate decarboxylase-likedomain; IPR010228:NADH:ubiquinone oxidoreductase, subunitG; IPR012675:Beta-grasp domain;
long-mer1442	NC_002488	325674	325701	GTCGAGTCGTGTCAGGCTTATGTGTTGT	NC_002488.285	NC_002488.285	324135	326369	+	AutoIPR: IPR009010:Aspartate decarboxylase-likedomain; IPR010228:NADH:ubiquinone oxidoreductase, subunitG; IPR012675:Beta-grasp domain;
long-mer1443	NC_002488	326000	326043	GGGTTTGCGTGCGCAGCTGCGGTCGCACCCCGTGGTTCCTTCGA	NC_002488.285	NC_002488.285	324135	326369	+	AutoIPR: IPR009010:Aspartate decarboxylase-likedomain; IPR010228:NADH:ubiquinone oxidoreductase, subunitG; IPR012675:Beta-grasp domain;
long-mer1444	NC_002488	327684	327714	CGTTGGCAATTACCATTGATTCTGCCAAACG	NC_002488.287	NC_002488.287	327458	327949	+	AutoIPR: IPR010226:NADH-quinone oxidoreductase,chain I; IPR017896:4Fe-4S ferredoxin-type, iron-sulphurbinding domain;
long-mer1445	NC_002488	327877	327919	GTTATTGGCCATCGGTGATCGGTTTGAAGCAGAGATCGCCGAA	NC_002488.287	NC_002488.287	327458	327949	+	AutoIPR: IPR010226:NADH-quinone oxidoreductase,chain I; IPR017896:4Fe-4S ferredoxin-type, iron-sulphurbinding domain;
long-mer1446	NC_002488	328164	328206	TTCTTGTTTGTGGTGATGATGCTGGATATCGATACCAGTCGAT	NC_002488.288	NC_002488.288	327957	328622	+	AutoIPR:IPR001457:NADH:ubiquinone/plastoquinone oxidoreductase,chain 6;
long-mer1447	NC_002488	328268	328295	GCAGATGGTGGTGTTGATCGGTGTGAAG	NC_002488.288	NC_002488.288	327957	328622	+	AutoIPR:IPR001457:NADH:ubiquinone/plastoquinone oxidoreductase,chain 6;
long-mer1448	NC_002488	328298	328327	GCGCATGGCGACGCCGTTCCCGGTGGATAA	NC_002488.288	NC_002488.288	327957	328622	+	AutoIPR:IPR001457:NADH:ubiquinone/plastoquinone oxidoreductase,chain 6;
long-mer1449	NC_002488	328365	328394	TGGTTGGCCCATAGTTTGTTCACCGACTTT	NC_002488.288	NC_002488.288	327957	328622	+	AutoIPR:IPR001457:NADH:ubiquinone/plastoquinone oxidoreductase,chain 6;
long-mer1450	NC_002488	328410	328435	TTTGCGGCAGTGATTTTGACGGTGGC	NC_002488.288	NC_002488.288	327957	328622	+	AutoIPR:IPR001457:NADH:ubiquinone/plastoquinone oxidoreductase,chain 6;
long-mer1451	NC_002488	328437	328584	GTGATCGCTGCCGTGATGCTGACGCTGCGCAAGCGTGAGGGTGTGAAGACTCAGGACCCGAGTCAGCAAACTCGGGTGAAGGCTGCTGATCGCCTGCGTATCGTTAGCATGCCAACTGAAGAACCGGTTGCTGTGGTTCCGATTCGGA	NC_002488.288	NC_002488.288	327957	328622	+	AutoIPR:IPR001457:NADH:ubiquinone/plastoquinone oxidoreductase,chain 6;
long-mer1452	NC_002488	328594	328641	ACAACGATGCACAGGAGATAAAGCCGTGATTAGTCTGGGTCATCTTCT	NC_002488.289	NC_002488.289	328619	328924	+	AutoIPR: IPR001133:NADH-ubiquinoneoxidoreductase chain 4L/K;
long-mer1452	NC_002488	328594	328641	ACAACGATGCACAGGAGATAAAGCCGTGATTAGTCTGGGTCATCTTCT	NC_002488.288	NC_002488.288	327957	328622	+	AutoIPR:IPR001457:NADH:ubiquinone/plastoquinone oxidoreductase,chain 6;
long-mer1453	NC_002488	328795	328834	CCAATTGTTCGTGTTTTTCATTTTGACCGTTGCTGCTGCA	NC_002488.289	NC_002488.289	328619	328924	+	AutoIPR: IPR001133:NADH-ubiquinoneoxidoreductase chain 4L/K;
long-mer1454	NC_002488	328846	328912	TGGCCTCGCGATCCTGGTCACTTTGTTCCGTACCCGCCACACGATCAATGTGGCCGAAGTCGATGCT	NC_002488.289	NC_002488.289	328619	328924	+	AutoIPR: IPR001133:NADH-ubiquinoneoxidoreductase chain 4L/K;
long-mer1455	NC_002488	328958	329000	GCTGATTGCTGTGGTCCTTGCCCCACTGTTTGGCAGCATTATT	NC_002488.290	NC_002488.290	328932	331073	+	AutoIPR: IPR003945:NADH-plastoquinoneoxidoreductase, chain 5; IPR010217:NAD(P)H dehydrogenase,subunit NdhF3;
long-mer1456	NC_002488	329073	329115	TGCGCGTTGTCGTGTTGGACGTTTTACCAGCTCGTTGGACAAG	NC_002488.290	NC_002488.290	328932	331073	+	AutoIPR: IPR003945:NADH-plastoquinoneoxidoreductase, chain 5; IPR010217:NAD(P)H dehydrogenase,subunit NdhF3;
long-mer1457	NC_002488	329129	329171	TAATCAGAATCTCTATACCTTTTTCCAGGTGGGTGAGTATTCT	NC_002488.290	NC_002488.290	328932	331073	+	AutoIPR: IPR003945:NADH-plastoquinoneoxidoreductase, chain 5; IPR010217:NAD(P)H dehydrogenase,subunit NdhF3;
long-mer1458	NC_002488	329231	329273	TGTGTCGCTGTTGGTCCATCTCTATACCATCGGCTACATGGAA	NC_002488.290	NC_002488.290	328932	331073	+	AutoIPR: IPR003945:NADH-plastoquinoneoxidoreductase, chain 5; IPR010217:NAD(P)H dehydrogenase,subunit NdhF3;
long-mer1459	NC_002488	329300	329342	TAGTTATATCTCTCTATTCACGTTCTCGATGCTCACTTTGGTG	NC_002488.290	NC_002488.290	328932	331073	+	AutoIPR: IPR003945:NADH-plastoquinoneoxidoreductase, chain 5; IPR010217:NAD(P)H dehydrogenase,subunit NdhF3;
long-mer1460	NC_002488	329378	329420	GGAGGCAGTGGGACTGGTGTCCTACCTCTTGATCGGTTTTTGG	NC_002488.290	NC_002488.290	328932	331073	+	AutoIPR: IPR003945:NADH-plastoquinoneoxidoreductase, chain 5; IPR010217:NAD(P)H dehydrogenase,subunit NdhF3;
long-mer1461	NC_002488	329492	329534	CTTGCTTGGCATTAGTTTGGTGCTGTACACGTTTGGCACATTG	NC_002488.290	NC_002488.290	328932	331073	+	AutoIPR: IPR003945:NADH-plastoquinoneoxidoreductase, chain 5; IPR010217:NAD(P)H dehydrogenase,subunit NdhF3;
long-mer1462	NC_002488	329639	329664	GCCGGTGAGTTGGTCAACGGCGACGT	NC_002488.290	NC_002488.290	328932	331073	+	AutoIPR: IPR003945:NADH-plastoquinoneoxidoreductase, chain 5; IPR010217:NAD(P)H dehydrogenase,subunit NdhF3;
long-mer1463	NC_002488	329873	329896	TGGTGCCACGACCGCATTTTTCAC	NC_002488.290	NC_002488.290	328932	331073	+	AutoIPR: IPR003945:NADH-plastoquinoneoxidoreductase, chain 5; IPR010217:NAD(P)H dehydrogenase,subunit NdhF3;
long-mer1464	NC_002488	329898	329933	GGGTTGATCGGCATTGTGCAGAATGACATTAAGCGT	NC_002488.290	NC_002488.290	328932	331073	+	AutoIPR: IPR003945:NADH-plastoquinoneoxidoreductase, chain 5; IPR010217:NAD(P)H dehydrogenase,subunit NdhF3;
long-mer1465	NC_002488	330024	330098	ACGCACGCGTTCTTTAAAGCACTGCTGTTTCTTGCGGCTGGCTCAGTCATTATCGGCATGCATCATGAGCAGGAT	NC_002488.290	NC_002488.290	328932	331073	+	AutoIPR: IPR003945:NADH-plastoquinoneoxidoreductase, chain 5; IPR010217:NAD(P)H dehydrogenase,subunit NdhF3;
long-mer1466	NC_002488	330382	330403	ATGATGCTGCTGACCATGTAAA	NC_002488.290	NC_002488.290	328932	331073	+	AutoIPR: IPR003945:NADH-plastoquinoneoxidoreductase, chain 5; IPR010217:NAD(P)H dehydrogenase,subunit NdhF3;
long-mer1467	NC_002488	330431	330457	GCATGGTGTGCATGAGCCGCACGAATC	NC_002488.290	NC_002488.290	328932	331073	+	AutoIPR: IPR003945:NADH-plastoquinoneoxidoreductase, chain 5; IPR010217:NAD(P)H dehydrogenase,subunit NdhF3;
long-mer1468	NC_002488	330468	330496	GTGACATTGCCGCTAATTTTGCTGGCAAT	NC_002488.290	NC_002488.290	328932	331073	+	AutoIPR: IPR003945:NADH-plastoquinoneoxidoreductase, chain 5; IPR010217:NAD(P)H dehydrogenase,subunit NdhF3;
long-mer1469	NC_002488	330708	330809	GCACCATTCTTTTTAACAGTTGTCGGGTTCCTGCTTGCCGTGCTGTTGTATCTGTGGAAGCCGCAATGGCCAGTGAAAATGCGTGAAACCTTCTCGTTGCCG	NC_002488.290	NC_002488.290	328932	331073	+	AutoIPR: IPR003945:NADH-plastoquinoneoxidoreductase, chain 5; IPR010217:NAD(P)H dehydrogenase,subunit NdhF3;
long-mer1470	NC_002488	330854	330911	CGGTGGTTTTTCCGGATGGGGTCTCAAGCTTGGTAATGTTTCGCGCGCCATTGATACC	NC_002488.290	NC_002488.290	328932	331073	+	AutoIPR: IPR003945:NADH-plastoquinoneoxidoreductase, chain 5; IPR010217:NAD(P)H dehydrogenase,subunit NdhF3;
long-mer1471	NC_002488	331098	331140	TCGAATTGGCCTCTACTGTCTCTCTTAATTTGGCTGCCGATCA	NC_002488.291	NC_002488.291	331095	332600	+	AutoIPR: IPR003918:NADH:ubiquinoneoxidoreductase;
long-mer1472	NC_002488	331149	331179	CTCTTGATTCTGGGGTTGCGCAACGTCCATG	NC_002488.291	NC_002488.291	331095	332600	+	AutoIPR: IPR003918:NADH:ubiquinoneoxidoreductase;
long-mer1473	NC_002488	331365	331424	ACGTTGGTGACCGTATTGGTATTGATCGGTTCTTGGGGGGCGATTAATCAGCGTGTTCCC	NC_002488.291	NC_002488.291	331095	332600	+	AutoIPR: IPR003918:NADH:ubiquinoneoxidoreductase;
long-mer1474	NC_002488	331457	331488	GGTGACAATCGGTATCTTCGCGGCGACGGACG	NC_002488.291	NC_002488.291	331095	332600	+	AutoIPR: IPR003918:NADH:ubiquinoneoxidoreductase;
long-mer1475	NC_002488	331712	331754	ATGGTTGTTCTTTGCGTTCTTAATTGCTTTTGCGGTCAAGGTC	NC_002488.291	NC_002488.291	331095	332600	+	AutoIPR: IPR003918:NADH:ubiquinoneoxidoreductase;
long-mer1476	NC_002488	331898	331940	CCACGAGTTCGCTTGGGTGGTGATTGCGTTGTCCTTAATTGCG	NC_002488.291	NC_002488.291	331095	332600	+	AutoIPR: IPR003918:NADH:ubiquinoneoxidoreductase;
long-mer1477	NC_002488	331976	332070	GGATATGAAGAAACTGATTGCTTATTCTTCAATTGCGCATATGGGCTTCGTGACATTGGGCATCTTCATTTCCTTCACCTTGGTACGTGATTTTG	NC_002488.291	NC_002488.291	331095	332600	+	AutoIPR: IPR003918:NADH:ubiquinoneoxidoreductase;
long-mer1478	NC_002488	332084	332126	TGCGCGCCTTGGGCTACAGGGAGCAATGGTGCAAATGATTTCG	NC_002488.291	NC_002488.291	331095	332600	+	AutoIPR: IPR003918:NADH:ubiquinoneoxidoreductase;
long-mer1479	NC_002488	332159	332192	TATTGGCGTACTGTACGATCGGATGCATACCCGT	NC_002488.291	NC_002488.291	331095	332600	+	AutoIPR: IPR003918:NADH:ubiquinoneoxidoreductase;
long-mer1480	NC_002488	332244	332288	TTTGCCATGTTTTTTTATATGGCGAATGCGGGTTTGCCGGGAACC	NC_002488.291	NC_002488.291	331095	332600	+	AutoIPR: IPR003918:NADH:ubiquinoneoxidoreductase;
long-mer1481	NC_002488	332440	332558	ATGTCGCTGCATTGAAAGACATTAATATTCGGGAAGCTTCCGTACTCGCGCTGTTCGCGATTGGCGTGTTGGTGTTGGGGCTGTATCCCAAGCCGCTCATTGATTTGATGGATTCTTCC	NC_002488.291	NC_002488.291	331095	332600	+	AutoIPR: IPR003918:NADH:ubiquinoneoxidoreductase;
long-mer1482	NC_002488	332622	332813	TCAGGATTCGATAATGACCATCCCGACATCTGAGTTAAACATCGCCGATCTGGCTCCCTTGTTGCCGGAGATGGTCCTTCTAGGTAGTACCTTTGCCTTGTTGATGATCGATCTATTTATCGGTCAAGCGCGGAAGGTGTGGACGCATTTTCTTTCGGTTGCGATTTTGGGTGTTGTGTTGTCCATGTTAGT	NC_002488.292	NC_002488.292	332635	334092	+	AutoIPR: IPR010096:NAD(P)H-quinoneoxidoreductase, subunit N/subunit 2;
long-mer1483	NC_002488	332857	332937	GTGCGTGATAGCGCTGCCGATGTGATGAAAGTGGTGATTGTCTTGGTCAGCGCCCTAAGCTTGGTTTACGGGTGGAGTTAC	NC_002488.292	NC_002488.292	332635	334092	+	AutoIPR: IPR010096:NAD(P)H-quinoneoxidoreductase, subunit N/subunit 2;
long-mer1484	NC_002488	333000	333042	GATGATGGTCCTGGTGTCTGCAGGTCACTTGCTGATGGTGTAC	NC_002488.292	NC_002488.292	332635	334092	+	AutoIPR: IPR010096:NAD(P)H-quinoneoxidoreductase, subunit N/subunit 2;
long-mer1485	NC_002488	333144	333250	TTCGTTGGCCTCTGGTTTGCTCTTATATGGAATGTCTTTGATTTACGGCGCCACTGGCACACTCAGTCTGCCCGGTATCAGCGATATGATCCATGGTTCATCGGAAA	NC_002488.292	NC_002488.292	332635	334092	+	AutoIPR: IPR010096:NAD(P)H-quinoneoxidoreductase, subunit N/subunit 2;
long-mer1486	NC_002488	333273	333335	GGTATTTTTGATTGCCGGAGTGGCTTTTAAACTTGGTGCTGCGCCGTTTCATATGTGGTTGCC	NC_002488.292	NC_002488.292	332635	334092	+	AutoIPR: IPR010096:NAD(P)H-quinoneoxidoreductase, subunit N/subunit 2;
long-mer1487	NC_002488	333399	333430	AGCATTCGGTATGGCTTATCGGCTACTGGAAG	NC_002488.292	NC_002488.292	332635	334092	+	AutoIPR: IPR010096:NAD(P)H-quinoneoxidoreductase, subunit N/subunit 2;
long-mer1488	NC_002488	333453	333486	GCAGTGGCATTTGATTTTTGGCGGTCTGGCGGCG	NC_002488.292	NC_002488.292	332635	334092	+	AutoIPR: IPR010096:NAD(P)H-quinoneoxidoreductase, subunit N/subunit 2;
long-mer1489	NC_002488	333488	333643	TCTCTTTGGTGATTGGCAATCTGATGGCGATTGTGCAGACCAACCTGAAGCGTATGCTGGCTTACTCGACTGTTTCTCATGTCGGTTTTTTGATGATGGGTGTGTCTGGTGGCGGCATACACGGTTATTCCTCGGCCATGTTCTATGTGTTGAGTT	NC_002488.292	NC_002488.292	332635	334092	+	AutoIPR: IPR010096:NAD(P)H-quinoneoxidoreductase, subunit N/subunit 2;
long-mer1490	NC_002488	333663	333817	TTCGTTTGGAGCGATTATTGCCCTGTCACGCCGTGGTTCCGAGGCTGAGAATATTGACGACTTTAAAGGGTTGAGCACGCGTCATCCTTGGATGGCGGCCCTGCTCTTATGTGTCATGGCTTCGTTAGCTGGTCTTCCTCCCTTCTTAGGATTTT	NC_002488.292	NC_002488.292	332635	334092	+	AutoIPR: IPR010096:NAD(P)H-quinoneoxidoreductase, subunit N/subunit 2;
long-mer1491	NC_002488	333822	333864	AAAATTGGCTGTGCTCGGTGCCGCAGTCCAGGGGGGCATGCTG	NC_002488.292	NC_002488.292	332635	334092	+	AutoIPR: IPR010096:NAD(P)H-quinoneoxidoreductase, subunit N/subunit 2;
long-mer1492	NC_002488	333900	333948	TGGTGCTTACTATTATCTTCGGGTCATCAAAGTGATGTATTTTGATGAG	NC_002488.292	NC_002488.292	332635	334092	+	AutoIPR: IPR010096:NAD(P)H-quinoneoxidoreductase, subunit N/subunit 2;
long-mer1493	NC_002488	333959	334012	AGCCGCTCCCAGTGAATGATGATCGTGTCCTGGGGGTCATTCTGAGTATTAATG	NC_002488.292	NC_002488.292	332635	334092	+	AutoIPR: IPR010096:NAD(P)H-quinoneoxidoreductase, subunit N/subunit 2;
long-mer1494	NC_002488	334077	334211	TGCTCATCTGGCCTGAAGATTCCCGCGCATAACAGCATAGAAAGTCGCGCCACTTTTGCTTGTTTTTAATTTTAATCGGCTTGTTGGAATGGGAAGTCGGTGCGGTGTTGTCTTAGAAAAAATGATTTGAAAGCT	NC_002488.292	NC_002488.292	332635	334092	+	AutoIPR: IPR010096:NAD(P)H-quinoneoxidoreductase, subunit N/subunit 2;
long-mer1494	NC_002488	334077	334211	TGCTCATCTGGCCTGAAGATTCCCGCGCATAACAGCATAGAAAGTCGCGCCACTTTTGCTTGTTTTTAATTTTAATCGGCTTGTTGGAATGGGAAGTCGGTGCGGTGTTGTCTTAGAAAAAATGATTTGAAAGCT	NC_002488.293	NC_002488.293	334176	334442	+	
long-mer1495	NC_002488	334240	334324	GTCTGTTTCTGATCCTTGGATCGCTTGTTTTAGATGAATTAGTGTTCGATGTCTTCTTTCGATTGATAGTGCGTCAGATTCCCCG	NC_002488.293	NC_002488.293	334176	334442	+	
long-mer1496	NC_002488	334331	334380	GCCAGGTATCACCAATCGTGGTGATTGGTATACCACCTCGTGTTGTGCTC	NC_002488.293	NC_002488.293	334176	334442	+	
long-mer1497	NC_002488	334439	334494	TTAGGGATGATGCAAATCTTGAATAACGATCTTTATGAGTTTTATTTTTTCTGGGC	NC_002488.293	NC_002488.293	334176	334442	+	
long-mer1498	NC_002488	334498	334548	CAAGAGGCAGCGCAAGTCTCTCGCATGAATAAGTGACTTGGGAAGTAGGCT	NA
long-mer1499	NC_002488	334630	334694	ATTTCAGCCTTATTGGCTTCAGAGAAGCCAGCCGCTGATAAAGGCGATTCCCTCGAACGTGTGAG	NA
long-mer1500	NC_002488	334730	334805	GATGATAAGTGACTATCGAAGTCACCCACGCAGGCGGCTTCACTCCATGCGTAAACCACCGTTAACTGCGTAGTCG	NC_002488.294	NC_002488.294	334769	335509	-	AutoIPR: IPR002347:Glucose/ribitoldehydrogenase;
long-mer1501	NC_002488	335018	335060	CGTGAAGCCGTGCATTGCGGCCTTTGCAGTGGCGTAGTTCACT	NC_002488.294	NC_002488.294	334769	335509	-	AutoIPR: IPR002347:Glucose/ribitoldehydrogenase;
long-mer1502	NC_002488	335255	335291	CAAAACGTCAATCTCGCCGACTTCGGCTTTTACCTTG	NC_002488.294	NC_002488.294	334769	335509	-	AutoIPR: IPR002347:Glucose/ribitoldehydrogenase;
long-mer1503	NC_002488	335541	335583	GTGTGGAGATTAGATGAGAAGCCAAGTTCATGCGGCCAGTGGG	NC_002488.295	NC_002488.295	335568	336899	-	AutoIPR: IPR004680:Citrate transporter-likedomain; IPR014738:Citrate transporter;
long-mer1504	NC_002488	335586	335657	AATCAAAAACAATAGGCTACTTAGTAATAGCACCATTGAGATTAACACTGCCCATTTCAGAGCAAAACGTTG	NC_002488.295	NC_002488.295	335568	336899	-	AutoIPR: IPR004680:Citrate transporter-likedomain; IPR014738:Citrate transporter;
long-mer1505	NC_002488	335659	335879	TGGTCACCGAAATCCACTTTGGCAAGCCCGACCAGCAGGTAAGTGGAAGGGACGAGTGGGCTCAACAGATGTACTGGTTGTCCAGCCAATGAGGCGCGTGCCATTTCAACTGGGGTAATACCGTAGTGGCTGGCGGCTTCGGAGAGGATCGGTAGCACCCCAAAATAGAATGCATCATTGGACATGAAAAAAGTGAAGGGCATGCTGGCGATGGCAGTAAT	NC_002488.295	NC_002488.295	335568	336899	-	AutoIPR: IPR004680:Citrate transporter-likedomain; IPR014738:Citrate transporter;
long-mer1506	NC_002488	335881	335916	ACCGCCAAATGGGGGCCCAAGCTGTCTGGGATGAGT	NC_002488.295	NC_002488.295	335568	336899	-	AutoIPR: IPR004680:Citrate transporter-likedomain; IPR014738:Citrate transporter;
long-mer1507	NC_002488	336015	336057	GTTCCCTGCATGATTAACCACGCGACGGCGTTGTTCTGCCAAG	NC_002488.295	NC_002488.295	335568	336899	-	AutoIPR: IPR004680:Citrate transporter-likedomain; IPR014738:Citrate transporter;
long-mer1508	NC_002488	336117	336209	AAGTATGCCAACGACTAATCCAGCCATCAAGGCGATAGTGAGCGCAAAATTCACCCACAGCAGCTTGGGTCTCTTGATATCTTCGGCATCGCC	NC_002488.295	NC_002488.295	335568	336899	-	AutoIPR: IPR004680:Citrate transporter-likedomain; IPR014738:Citrate transporter;
long-mer1509	NC_002488	336233	336275	CATCATCGTGCATTGCGTAACTATTCCAAGCGCCGCTGTCAGG	NC_002488.295	NC_002488.295	335568	336899	-	AutoIPR: IPR004680:Citrate transporter-likedomain; IPR014738:Citrate transporter;
long-mer1510	NC_002488	336648	336690	CCGTACGAGCGGATCGAACAGCCCAGCATCAATCATCACCCCG	NC_002488.295	NC_002488.295	335568	336899	-	AutoIPR: IPR004680:Citrate transporter-likedomain; IPR014738:Citrate transporter;
long-mer1511	NC_002488	336813	336870	GATCAGTGAGACCAGCGGCGAGAGCCGTTTGCTCATGATCAAATACATGAAGGTGATG	NC_002488.295	NC_002488.295	335568	336899	-	AutoIPR: IPR004680:Citrate transporter-likedomain; IPR014738:Citrate transporter;
long-mer1512	NC_002488	336900	336942	GGAGAGTTTCCTTGGAATGTTACAGGTGGGAGGCGATAGCATG	NA
long-mer1513	NC_002488	336947	337007	TATCGTGCCTACGCCGCACCTGTTGTGGCGTAGTATTTGGCTGAAAGTCAGTATTTCGACG	NA
long-mer1514	NC_002488	337009	337052	AGGTGTCGGCGCGGCGCGGCATGCTAAAAGTCGTAATGGAAACG	NC_002488.296	NC_002488.296	337032	338228	-	AutoIPR: IPR010870:Phosphate-selective porinO/P; IPR023614:Porin domain;
long-mer1515	NC_002488	337059	337215	CAATGCCCGGGTATGGTCTAAGGTGGTGCCGACCAGATGGTCACGGTTACGGCTATCAATCAGGTCCAGCATCAGTCTTAGGTTGGGTTGAATGTACCAGTTTACGCCCAGTGTCCAGGAAGCGGTGGAGGCATTCAGGAAATTGGGTTGGTTGTTG	NC_002488.296	NC_002488.296	337032	338228	-	AutoIPR: IPR010870:Phosphate-selective porinO/P; IPR023614:Porin domain;
long-mer1516	NC_002488	337227	337376	GCCCCACATGCGATCGTATCGCAACGCCAATTCTAATGCACCACGCGGATGGTGCAGTGCTTTGATACGTGTGAACCGTCCAGTGTTGCGATCGTAGGCACGCGATTCACCCGTGACGAACCAACTGATAAAGCCGTAGGCCGATTGCAC	NC_002488.296	NC_002488.296	337032	338228	-	AutoIPR: IPR010870:Phosphate-selective porinO/P; IPR023614:Porin domain;
long-mer1517	NC_002488	337455	337497	GTATTCCAGTGCCCATCTGTTCACTTTGGTATCGCGTCCGTTG	NC_002488.296	NC_002488.296	337032	338228	-	AutoIPR: IPR010870:Phosphate-selective porinO/P; IPR023614:Porin domain;
long-mer1518	NC_002488	337620	337704	GCCAAGATGCAGCACGTCGCCTTCTGGTGTGTCTCGCGACCAGGTTCCGCGGCCACTGAGCCCGCGCCCGTTGACGTTGGAGAGA	NC_002488.296	NC_002488.296	337032	338228	-	AutoIPR: IPR010870:Phosphate-selective porinO/P; IPR023614:Porin domain;
long-mer1519	NC_002488	337712	337784	TGTCCAGGCTGTAGGCGCTGATCCACCAAGTGGTGTTTTGGCGTGTGGCTTGCCATGACACACCCTTGTGGTA	NC_002488.296	NC_002488.296	337032	338228	-	AutoIPR: IPR010870:Phosphate-selective porinO/P; IPR023614:Porin domain;
long-mer1520	NC_002488	337820	337862	CCAAGAATTGGCCGTAGTCAGAGCTGGTGCGGTCGTCTAAGCT	NC_002488.296	NC_002488.296	337032	338228	-	AutoIPR: IPR010870:Phosphate-selective porinO/P; IPR023614:Porin domain;
long-mer1521	NC_002488	338598	338691	GGATGGCTTGCAGTTGCTGAGCGAGTTGCGCCAGCGTGGCGACAGGACACCGGTGCTGATGCTGACGGCACGCGATGCCATTGAAGATCGTGTG	NC_002488.297	NC_002488.297	338428	339123	+	AutoIPR: IPR011991:Winged helix-turn-helixDNA-binding domain; IPR022305:Sortase system responseregulator;
long-mer1522	NC_002488	338961	338991	GTTCAACTTCGATGACAATGCCGGGCCGAAT	NC_002488.297	NC_002488.297	338428	339123	+	AutoIPR: IPR011991:Winged helix-turn-helixDNA-binding domain; IPR022305:Sortase system responseregulator;
long-mer1523	NC_002488	339006	339080	TGTGGCACGGTTGCGTAGGAAGTTGGAGGCGGCGCCATTGCGTATCGTCACTGTGCGTGGTGCAGGCTATCTCAT	NC_002488.297	NC_002488.297	338428	339123	+	AutoIPR: IPR011991:Winged helix-turn-helixDNA-binding domain; IPR022305:Sortase system responseregulator;
long-mer1524	NC_002488	339131	339202	TCGATCCGCCGTACCTTGTGGCTGTATCTCGGTGCATTGTCGATGATCAGCATCGCTCTCCTGTTTTTTGCC	NC_002488.298	NC_002488.298	339107	340489	+	AutoIPR: IPR004358:Signal transductionhistidine kinase-related protein, C-terminal;IPR005467:Signal transduction histidine kinase, core;IPR008358:Signal transduction histidinekinase/phosphatase, lantibiotic regulatory protein MprB;IPR009082:Signal transduction histidine kinase,homodimeric domain; IPR013727:Two-component sensor kinaseN-terminal;
long-mer1525	NC_002488	339205	339294	GCGTGACTACGGGCAGCGTGCGGCTGACCGTTCTTACGACCATTTATTGGTGTCCTCTGCCTTATCGATCTTGGGCGGCGTCTCGCTGGT	NC_002488.298	NC_002488.298	339107	340489	+	AutoIPR: IPR004358:Signal transductionhistidine kinase-related protein, C-terminal;IPR005467:Signal transduction histidine kinase, core;IPR008358:Signal transduction histidinekinase/phosphatase, lantibiotic regulatory protein MprB;IPR009082:Signal transduction histidine kinase,homodimeric domain; IPR013727:Two-component sensor kinaseN-terminal;
long-mer1526	NC_002488	339296	339415	GGTGGACAGTGGCAGGTAGATTTGCCTTACGTGGCGTTGGATGTATTGGGGATGGCGCCTGAAGACCGGGTTTTTTATCGTGTTTACGATGCGCACGGTCATACGATAACTGGGTATGGC	NC_002488.298	NC_002488.298	339107	340489	+	AutoIPR: IPR004358:Signal transductionhistidine kinase-related protein, C-terminal;IPR005467:Signal transduction histidine kinase, core;IPR008358:Signal transduction histidinekinase/phosphatase, lantibiotic regulatory protein MprB;IPR009082:Signal transduction histidine kinase,homodimeric domain; IPR013727:Two-component sensor kinaseN-terminal;
long-mer1527	NC_002488	339417	339535	ACCTACCATCACCGCCGCGTGTGCCGTTGCCTGGCGAGGCGCCCTTGCTGTTCGATGTTGACTACAGCGGTGAGCGCGTGCGCTTCGTCTCCGTGGCACGGACGCTTGCTTCAGTGGCA	NC_002488.298	NC_002488.298	339107	340489	+	AutoIPR: IPR004358:Signal transductionhistidine kinase-related protein, C-terminal;IPR005467:Signal transduction histidine kinase, core;IPR008358:Signal transduction histidinekinase/phosphatase, lantibiotic regulatory protein MprB;IPR009082:Signal transduction histidine kinase,homodimeric domain; IPR013727:Two-component sensor kinaseN-terminal;
long-mer1528	NC_002488	339538	339615	ACTGACTGAGGTGTATGTGCAGGTTGGTCAAACCCGGCAGGCGCGCGATGCGTTGGCGCATGAAATAGTGGTGAACGC	NC_002488.298	NC_002488.298	339107	340489	+	AutoIPR: IPR004358:Signal transductionhistidine kinase-related protein, C-terminal;IPR005467:Signal transduction histidine kinase, core;IPR008358:Signal transduction histidinekinase/phosphatase, lantibiotic regulatory protein MprB;IPR009082:Signal transduction histidine kinase,homodimeric domain; IPR013727:Two-component sensor kinaseN-terminal;
long-mer1529	NC_002488	339617	339655	TTGTTGGTGATTGCTGTGTTGACGCTGTTGTCACTGGCC	NC_002488.298	NC_002488.298	339107	340489	+	AutoIPR: IPR004358:Signal transductionhistidine kinase-related protein, C-terminal;IPR005467:Signal transduction histidine kinase, core;IPR008358:Signal transduction histidinekinase/phosphatase, lantibiotic regulatory protein MprB;IPR009082:Signal transduction histidine kinase,homodimeric domain; IPR013727:Two-component sensor kinaseN-terminal;
long-mer1530	NC_002488	339682	339916	GTTGTGGCCGTTGCGTCGGATCGAGCGTGATTTAGTGCAGCGCCAACCCTCGGATCTAAAGCCGTTGACGACTGCGCCGCCACAAGAAATGGCGCAGATGGTTGGTGCACTGAACCACTTTATGGAGCGCCTCTCCAACAGTAATGAAACGTTACGTGCGTTTATGGCGGAAGCGGCGCATCAGATGCGTACACCACTGGCTGCATTGCGTGCGCAGGCGCAGCTTGCATTGGAG	NC_002488.298	NC_002488.298	339107	340489	+	AutoIPR: IPR004358:Signal transductionhistidine kinase-related protein, C-terminal;IPR005467:Signal transduction histidine kinase, core;IPR008358:Signal transduction histidinekinase/phosphatase, lantibiotic regulatory protein MprB;IPR009082:Signal transduction histidine kinase,homodimeric domain; IPR013727:Two-component sensor kinaseN-terminal;
long-mer1531	NC_002488	339919	340345	AGGGGATGCGTTCCAGTTGCGGAGCAGTTTGATGGCGATTGAGCGCAATGCAAGCCACATGAGCCGCTTGCTTAACCAGTTGCTGAGCGATGCCAGTGCGATTCATCGTACCCAGGTACAGCACTTTGAGGCAGTAAATCTACTTGAGTTGATCCGCCAAGCCGTGTCTGAAGTTGTGTCACATAGAGAGGAGATGTTACGTGTGCAGTGGACGATTGATCCGCAGCCAGCATGGGTACGTGGTGATGCCTTGTTACTGCGCGAGGCATTGAAAAATCTGGTCGACAATGCCTGCAAATACGGAGGCGGCGACTTACAGTTGACATTGACCAGTGATGCACATGAGTGCGTGTTGACGTTAGCCGATCAAGGTCCGGGGATTGCTCCGGGTGAGGCTGAACGTGTGTTTGAGCGTTTTGTGCGTGGT	NC_002488.298	NC_002488.298	339107	340489	+	AutoIPR: IPR004358:Signal transductionhistidine kinase-related protein, C-terminal;IPR005467:Signal transduction histidine kinase, core;IPR008358:Signal transduction histidinekinase/phosphatase, lantibiotic regulatory protein MprB;IPR009082:Signal transduction histidine kinase,homodimeric domain; IPR013727:Two-component sensor kinaseN-terminal;
long-mer1532	NC_002488	340347	340554	CGCATGCATCCCCAGGGGGGGCGGGTCTGGGACTGGCGATTGTTAAACGGATCATTGATAACCATCGTGGCCGTATTGATCTATCCAATCGCATTGATGGTGGCCTGATGGTCACGCTGCGTTTTCCTAGGTGGCATGCATGATGATCCGTGTTGCTGTCTTACTACTGTTATTGACTTGCCATTTTATGGTGTGGGCGCATCCTGGT	NC_002488.298	NC_002488.298	339107	340489	+	AutoIPR: IPR004358:Signal transductionhistidine kinase-related protein, C-terminal;IPR005467:Signal transduction histidine kinase, core;IPR008358:Signal transduction histidinekinase/phosphatase, lantibiotic regulatory protein MprB;IPR009082:Signal transduction histidine kinase,homodimeric domain; IPR013727:Two-component sensor kinaseN-terminal;
long-mer1532	NC_002488	340347	340554	CGCATGCATCCCCAGGGGGGGCGGGTCTGGGACTGGCGATTGTTAAACGGATCATTGATAACCATCGTGGCCGTATTGATCTATCCAATCGCATTGATGGTGGCCTGATGGTCACGCTGCGTTTTCCTAGGTGGCATGCATGATGATCCGTGTTGCTGTCTTACTACTGTTATTGACTTGCCATTTTATGGTGTGGGCGCATCCTGGT	NC_002488.299	NC_002488.299	340486	341529	+	
long-mer1533	NC_002488	340556	340794	AGGTGCGACATTTTTCAACCCAAAGGGCGGCCACCTCGCAACTGCGCATTCAAGGTTCCAACGACTTGGACATGTTTGCTTTGGTGATTGCTGATTACCAGCGCTTGCATCCTGGAACTAAAGTGACCTATGAAGAAGTGAGTGCTTCGGAGATATATGACCGTTACCTGCATCCAGCATCGGGTCAGCCCCCATCGGATCTATTGATCGGCGCAAGCATGGATTTACAGATCAAGCTG	NC_002488.299	NC_002488.299	340486	341529	+	
long-mer1534	NC_002488	341041	341097	TACCTGTTGAGCACTCAGGATGCGCAACTCGGCAGTATTGCTGGCGCGTTGTGGGAG	NC_002488.299	NC_002488.299	340486	341529	+	
long-mer1535	NC_002488	341169	341249	ATTGCTATTGGCCTATAACGTACTTGGTTCGTATGCGCAGGCGCGCGTGGATGCTGGTGCGCCTCTTGGTATCGTGCAGCC	NC_002488.299	NC_002488.299	340486	341529	+	
long-mer1536	NC_002488	341262	341344	CCTGCTGGCATTGCGTACCGCAGTGATCCCGCGTGGTGGTGTGCATGTGTCTGAGGCGCAGTGTTTCCTTGATTATTTGTTGT	NC_002488.299	NC_002488.299	340486	341529	+	
long-mer1537	NC_002488	341412	341454	TATTGTGTCCATGTTCCGTCCTATTGCACTTGGACCAGGGCTG	NC_002488.299	NC_002488.299	340486	341529	+	
long-mer1538	NC_002488	341470	341503	ACGTTGAAGCGTCGTCAATTTCTGTATACGTGGC	NC_002488.299	NC_002488.299	340486	341529	+	
long-mer1539	NC_002488	341505	341603	CAGTAGCATGTTGCCACTCCGTTGAGTGCTCAGTGTATGAGGGTTCTAACAGTTTTTCAATAATGTGATAAGATACGCATTATGCTCTTCATAATGGAG	NC_002488.300	NC_002488.300	341586	341960	+	AutoIPR: IPR009061:DNA binding domain,putative;
long-mer1539	NC_002488	341505	341603	CAGTAGCATGTTGCCACTCCGTTGAGTGCTCAGTGTATGAGGGTTCTAACAGTTTTTCAATAATGTGATAAGATACGCATTATGCTCTTCATAATGGAG	NC_002488.299	NC_002488.299	340486	341529	+	
long-mer1540	NC_002488	343002	343118	CGCATCTAAGCGTGTGATTTAAATGAGAAGTAACATAATCAAAGGTGGAATAAACGTTTTGCAGCGGTGCGCGCTTCTTATCTTGAATGCCGTTTCACTAGAATAGCGGCGCTTGTT	NC_002488.302	NC_002488.302	343099	343260	-	
long-mer1541	NC_002488	343174	343320	TGATGGCATTTTGGTATCTCCCGGCCCCTGCCGCCGGTTGCGGGTGTCCTGGGGGCGATGGAGATAAGTCAACATAAAGTTGATCATTATGTTTATTTCCCGTAGATGTAGTTAGTTGCGCGCATGAAAAACCACCGCTGGGGGTGG	NC_002488.302	NC_002488.302	343099	343260	-	
long-mer1542	NC_002488	343322	343349	GTTAGCTAAATTCATAAATTTTCGATAA	NA
long-mer1543	NC_002488	343362	343520	ACCAGGGAGTGGACCTATAAGCCCCTCTCTCTCAGTTACGTACCGATAGACACCAGCTTGATGCGACGGGCGTGATACCCAATAGGGCTGCGCATCTTAGTCGCTTTCAAGCATGGCGATGTATGCTTTGGCCATCATATCGAGCATGGAAGGATCGTA	NC_002488.303	NC_002488.303	343458	343844	-	
long-mer1544	NC_002488	343522	343586	TGCTCTGGCAGGGAGAGTCCTGCTGCTTTGGACTGCGGCACGATAAATGTTTCGTAGAAATCCCG	NC_002488.303	NC_002488.303	343458	343844	-	
long-mer1545	NC_002488	343588	343628	CGCTGTTCAGATGTCGCATCGGCAGTAGAAAGCCATGCGCG	NC_002488.303	NC_002488.303	343458	343844	-	
long-mer1546	NC_002488	343630	343762	CCTATGCTTGCCGCAGCTTCCTGTTGCTTTTTCTTGGATTGGCTTTGTTGCTCAAGGAGCTGATTTTGCAGCGCCGCCTGCGCCGCCATGCGCTCCTCAGCCCTTTGTCTCCCTTCGTCGAAGCCTTTTTTAA	NC_002488.303	NC_002488.303	343458	343844	-	
long-mer1547	NC_002488	343764	344018	GTACTCGTAAATTTGTAGTGGAGTAGCGGCAACCGTAGTTCCGCTTACGGCTAGAAACCCCAAAACTAACATTCTCTTCATATATAGTCTCTCCCCATAACGAAGTTGAATTGATTTTTAATTAGTTAACTCTTTCAATCTTATTTATTAGATACAGCTTGCCGCCAATTGATCCCTTACTCTGTGAACTCAAACGGTTGTATAGCATGGTTATCGCTGACAACAAAAAGTCTCCCCCCCATATTGATATTGCAA	NC_002488.303	NC_002488.303	343458	343844	-	
long-mer1547	NC_002488	343764	344018	GTACTCGTAAATTTGTAGTGGAGTAGCGGCAACCGTAGTTCCGCTTACGGCTAGAAACCCCAAAACTAACATTCTCTTCATATATAGTCTCTCCCCATAACGAAGTTGAATTGATTTTTAATTAGTTAACTCTTTCAATCTTATTTATTAGATACAGCTTGCCGCCAATTGATCCCTTACTCTGTGAACTCAAACGGTTGTATAGCATGGTTATCGCTGACAACAAAAAGTCTCCCCCCCATATTGATATTGCAA	NC_002488.304	NC_002488.304	343974	344132	-	
long-mer1548	NC_002488	344025	344067	GATCTGCTGGTCGTGCCCAAGTTTCACTAAATAGATGCCGTCA	NC_002488.304	NC_002488.304	343974	344132	-	
long-mer1549	NC_002488	344087	344129	CGGTGTTTACAAGTACGACTTCCCCTGTTGAAGCGGTGGGGAT	NC_002488.304	NC_002488.304	343974	344132	-	
long-mer1550	NC_002488	344136	344186	GTCGCCTTTGCCAGTGACGAGTATCAGATGCTCGGGGGCGGCAGGAATCTT	NA
long-mer1551	NC_002488	344590	344632	GGCTCGGAAAGCCGCATGATTCCCAGCAGCCCCTACATGCTGC	NC_002488.305	NC_002488.305	344444	344713	-	
long-mer1552	NC_002488	344717	344744	AATTATGGATGACATTAAATGTCATCAT	NA
long-mer1553	NC_002488	344991	345018	TTCCATTGCAAAGACAAAAGCTCTACCG	NC_002488.306	NC_002488.306	344968	345147	+	
long-mer1554	NC_002488	345920	345949	TTATCTCAAAGGTGCGAGCGCTCTTTTTTT	NA
long-mer1555	NC_002488	346066	346156	GTGATGACGTACACGAGGCATCAGAAGTCATCGTGCGGAAAGTCGTTCGCTGGTTGGCAGATGGGTTTACCGAAGGTGCTGCAATGAAGCG	NC_002488.307	NC_002488.307	345960	346226	+	
long-mer1556	NC_002488	346216	346246	GTAGGCTGTGAATTATTTTGAACTCTACCCA	NC_002488.307	NC_002488.307	345960	346226	+	
long-mer1557	NC_002488	346250	346314	GACTATCTGTGGGATACAGGCAGGCCGCTTATCGCTTATCGAGCATGGCGCGTACCTGAAACTGC	NA
long-mer1558	NC_002488	346355	346377	TTGGAAAGATCTATATATCATTG	NA
long-mer1559	NC_002488	346416	346446	GGCGTAATTCAGTCATTGGCGCGGTAGATCC	NA
long-mer1560	NC_002488	346539	346581	GAGTTTCACGATATTTTAGGGATATTTGAGTTTAATTTTCTGG	NA
long-mer1561	NC_002488	347101	347168	GATCGTGGTTTTTGCCGCGCAGGCTGGGTTCGATTTCAACCAACTCGAGCGGTAGCCAGTAAGAAAGA	NC_002488.308	NC_002488.308	346772	347248	-	AutoIPR: IPR003742:SPOUT methyltransferase,predicted; IPR029028:Alpha/beta knot methyltransferases;
long-mer1562	NC_002488	347216	347272	TTCACCAGTTGCAATGAGGAGGCATTTCATCATTGAGACGTAAGGGTTAATTCACGC	NC_002488.308	NC_002488.308	346772	347248	-	AutoIPR: IPR003742:SPOUT methyltransferase,predicted; IPR029028:Alpha/beta knot methyltransferases;
long-mer1563	NC_002488	347274	347386	CTATCTTAATACTTAGGATTGCGGATACTAGGATTGTTGCATTTGTATCTCTCAGTCTGAATGAAAACAACACAACGATTTCTAAACAGGCTTCTAACTCTTGATTTACGAAT	NA
long-mer1564	NC_002488	347390	347524	CTAACGACGATGCTCGCTACCCGGCCAGAAAAAAAGGCCGGTTTTACTAGATTTTTACCGTTTTTTAGGAGAAAAATGTGACCCCCGTCGCTACTGATTCACAGCGGTATATTGCCCGCAATCTTCTGTGTGCAT	NC_002488.309	NC_002488.309	347467	350250	+	AutoIPR: IPR010104:Bacterial TonB-dependentreceptor;
long-mer1565	NC_002488	347619	347661	TAATATCCCCCGCACGGATACAGAGACCGCGTCGCCAGTCCAG	NC_002488.309	NC_002488.309	347467	350250	+	AutoIPR: IPR010104:Bacterial TonB-dependentreceptor;
long-mer1566	NC_002488	347697	347760	TGCCACAGTTGGAGAATATCTGCAGACTTTGACTTCTGATGGTCAGGGTTCGATACCCAAGAAT	NC_002488.309	NC_002488.309	347467	350250	+	AutoIPR: IPR010104:Bacterial TonB-dependentreceptor;
long-mer1567	NC_002488	347913	347955	GATGGATGCGGTTGAGCGTGTTGAAGTTCTGAAGGACGGTGCG	NC_002488.309	NC_002488.309	347467	350250	+	AutoIPR: IPR010104:Bacterial TonB-dependentreceptor;
long-mer1568	NC_002488	347961	348092	AATTTACGGATCTGACGCGATTGCTGGTGTAGTCAATATCATTTTGCGTAATGACTTCCAGGGCGCTCTTGTGAGTGCTTCATATGGTCTTTCTGGTTATGGGGATGGCCATACCCCCAAGGCTACAATGAC	NC_002488.309	NC_002488.309	347467	350250	+	AutoIPR: IPR010104:Bacterial TonB-dependentreceptor;
long-mer1569	NC_002488	348094	348135	GCAGGCGTTGGTAATTTGGCGTCCGATGGCTGGAATGCGCTT	NC_002488.309	NC_002488.309	347467	350250	+	AutoIPR: IPR010104:Bacterial TonB-dependentreceptor;
long-mer1570	NC_002488	349623	349658	ACGTGACGATAACCTGTTGAATGGTGTTGCCGGCAC	NC_002488.309	NC_002488.309	347467	350250	+	AutoIPR: IPR010104:Bacterial TonB-dependentreceptor;
long-mer1571	NC_002488	349878	349920	CATTGGTACTCCGAAGGACCGAATTAATTTTGGGGCGACTTGG	NC_002488.309	NC_002488.309	347467	350250	+	AutoIPR: IPR010104:Bacterial TonB-dependentreceptor;
long-mer1572	NC_002488	350142	350205	CGCTCCACTTGATCCGTTGACTGGTGGCGCAATGAACTACAATCCGTTGGATTCTGCGGGTGCG	NC_002488.309	NC_002488.309	347467	350250	+	AutoIPR: IPR010104:Bacterial TonB-dependentreceptor;
long-mer1573	NC_002488	350212	350363	CGCTTCTTCACGGTTGGTGCTCGCTACGCCTTTAAGTGATTGGTGTTTGTTAGACTCGAAAAACCCCCGGTCATTAGAGACCGGGGGTTTTTGTGCCAATGTGTAAGGCACATTAGTCCCACTATGTTGAGTGGTAGGAGACACTTAGATGA	NC_002488.309	NC_002488.309	347467	350250	+	AutoIPR: IPR010104:Bacterial TonB-dependentreceptor;
long-mer1574	NC_002488	350365	350409	TGTATTTCAGTGGACTGTAGGGGCCCGATCCATCAGTCTACATGG	NA
long-mer1575	NC_002488	350521	350565	AGCATTGTGAGGACGTATGTAGATGGGTGAGGAAGTAGTTGGGTT	NA
long-mer1576	NC_002488	350577	350616	GTGTGGCTGCAGAAAAACCTTGTCTTTGTTATTTAGCTGT	NA
long-mer1577	NC_002488	350693	350741	AAACATGCTCCACATTGGCATAGATAGCCCCAGAAATCGCCAATCAATA	NC_002488.310	NC_002488.310	350618	351139	-	AutoIPR: IPR003752:Disulphide bond formationprotein DsbB/BdbC; IPR023380:Disulphide bond formationprotein DsbB-like domain;
long-mer1578	NC_002488	350816	350858	CAACGGTGAACCGCAGGAGGAAATTGTATTGTGTGGCATGAGT	NC_002488.310	NC_002488.310	350618	351139	-	AutoIPR: IPR003752:Disulphide bond formationprotein DsbB/BdbC; IPR023380:Disulphide bond formationprotein DsbB-like domain;
long-mer1579	NC_002488	350878	350920	CAGCGATGCCTGTACCGATTGCTGCTGTTAGAAATATCAATAG	NC_002488.310	NC_002488.310	350618	351139	-	AutoIPR: IPR003752:Disulphide bond formationprotein DsbB/BdbC; IPR023380:Disulphide bond formationprotein DsbB-like domain;
long-mer1580	NC_002488	351165	351200	TGGATACATGGGGTATTGTTCGCGCAATTACTTAAG	NA
long-mer1581	NC_002488	351216	351278	AAGTTCGTGATGATCCTGTACCACACTGTCTCTGTCGTGCTGGGTCTATTGATGATGCTAAAA	NA
long-mer1582	NC_002488	351300	351342	TTGCCACATTAAGTGATACTGGGGCTTAGGTCTATACGGTGTT	NA
long-mer1583	NC_002488	351503	351551	CCTGGAAGAGTAGAGCGATATCCTCATACTCATTGATTCATTTTCGATC	NA
long-mer1584	NC_002488	351713	351792	ATTATTCAGACGAGTCATGGCCTATCTACGTTGAGACTGGTCCAATAAGGTGTTTTCTGGAAGATATCGCAGACGTTAGG	NC_002488.311	NC_002488.311	351572	351760	+	
long-mer1585	NC_002488	351841	351863	TGTTTGTGTCTTGGTTTAGCGAA	NA
long-mer1586	NC_002488	352006	352052	CCGGTATAGAAGAGGCGTTACAGCGTTTTTTCTCTTTCTAAAACAAA	NA
long-mer1587	NC_002488	352062	352083	GAGCCAGGCTTTGCTATGGAGC	NA
long-mer1588	NC_002488	352174	352216	GGTCTCCCCATATCCGACTGGTCCAATCAGGCGAGATGCGTCG	NC_002488.312	NC_002488.312	352099	353226	-	AutoIPR: IPR006664:Outer membrane protein,bacterial; IPR011250:Outer membrane protein/outermembrane enzyme PagP,  beta-barrel; IPR030201:Outermembrane porin F;
long-mer1589	NC_002488	352252	352294	AGCGCGACGTTCCGATAGCTTCTTGTTATAAGCAGCCGGACCT	NC_002488.312	NC_002488.312	352099	353226	-	AutoIPR: IPR006664:Outer membrane protein,bacterial; IPR011250:Outer membrane protein/outermembrane enzyme PagP,  beta-barrel; IPR030201:Outermembrane porin F;
long-mer1590	NC_002488	352378	352420	GGCGTCAGGACGAAGCTTAGATTTGTCAAAATCGAAGTTTACG	NC_002488.312	NC_002488.312	352099	353226	-	AutoIPR: IPR006664:Outer membrane protein,bacterial; IPR011250:Outer membrane protein/outermembrane enzyme PagP,  beta-barrel; IPR030201:Outermembrane porin F;
long-mer1591	NC_002488	352456	352498	ATCTGGTCCGATCGTCTGGCCGGGTTGTGAGTTCGGGCACTTG	NC_002488.312	NC_002488.312	352099	353226	-	AutoIPR: IPR006664:Outer membrane protein,bacterial; IPR011250:Outer membrane protein/outermembrane enzyme PagP,  beta-barrel; IPR030201:Outermembrane porin F;
long-mer1592	NC_002488	352590	352632	CAGGTGGTGGCGTTGGTGAGGCAGCGGCTGGACCAAATGGGAT	NC_002488.312	NC_002488.312	352099	353226	-	AutoIPR: IPR006664:Outer membrane protein,bacterial; IPR011250:Outer membrane protein/outermembrane enzyme PagP,  beta-barrel; IPR030201:Outermembrane porin F;
long-mer1593	NC_002488	352702	352801	CGGCTGACGCACGCTATCCTTGTCATGGTCACCACGATAAGCTACTTCAGCACGGATGGCGACACGGCTGCTGAATGTGGTTTGCAAGCCAGCGCCTACC	NC_002488.312	NC_002488.312	352099	353226	-	AutoIPR: IPR006664:Outer membrane protein,bacterial; IPR011250:Outer membrane protein/outermembrane enzyme PagP,  beta-barrel; IPR030201:Outermembrane porin F;
long-mer1594	NC_002488	352823	352891	TTACGTTCGCCAGGGGAGTTTGCGTTTGGGGTGTTATCAAATTCCTCTTCTGAACGTTGGTACCCCGCT	NC_002488.312	NC_002488.312	352099	353226	-	AutoIPR: IPR006664:Outer membrane protein,bacterial; IPR011250:Outer membrane protein/outermembrane enzyme PagP,  beta-barrel; IPR030201:Outermembrane porin F;
long-mer1595	NC_002488	353059	353110	AATTCCAAGAGTGAAAAAAGGTGCATCGTTGGTAAGACGACGCTTATCTTGG	NC_002488.312	NC_002488.312	352099	353226	-	AutoIPR: IPR006664:Outer membrane protein,bacterial; IPR011250:Outer membrane protein/outermembrane enzyme PagP,  beta-barrel; IPR030201:Outermembrane porin F;
long-mer1596	NC_002488	353383	353429	TCCATATCCTGCCCCAATATTTAACTTGCTCCTCAATCGTCTCCCCC	NA
long-mer1597	NC_002488	353439	353465	ATATGTATGAGTTGGATATCGATCAAA	NA
long-mer1598	NC_002488	353506	353548	GATTACAGAGGATCACCCATGACTTAAGCAAGTAGGGATGGTT	NC_002488.313	NC_002488.313	353543	353776	+	
long-mer1599	NC_002488	353570	353617	ATCGCAATCTACGCAAAAGCTCTCGGGATTGTAGCATTAATTGCATGC	NC_002488.313	NC_002488.313	353543	353776	+	
long-mer1600	NC_002488	353623	353728	ATTGCTTCTAACTTCTATTTTTACCTTCGTTTTTGCGGTGCTTGAAGGCAAGTTCAGCATTCTAATATTCGTGGTCATTTCGACAGAATCCAATTCTGTTTTGGAG	NC_002488.313	NC_002488.313	353543	353776	+	
long-mer1601	NC_002488	353751	354270	TAAGTGTATTGATCTGGCAGGTCTAGAGTTTTTCTAAGGCTGAAGCAGGTTGCCTGTATTACTGCATACCCTGTTCTAGCATTGTTTGTGATTAGAAAATTGCTCGAATATCACGGAGTTTTCCTGACTGCTTCAGTCGTCTAGAAATACGAAAGAAGGTCGTTATGGTTGCTGAATTATTGCCCATGTGTTGCTTAGTTTTTTCTTGGAAAACTCAACGATGTATACCAAGCTGAGCTGATTTGAAATCAGCTTGATCAGTGCGATGTTATGTGATTAGTGGAGCTGATATAGGTGATAGCAGACTTCTTGTTTTAGGATGTGTAAATAAAACTCAATGCATCCGATGTGATGGTGACTTTTTGGCCGATATGGTTATGCATTGTGTTGTTGTCATGTTTTTTGTGAATATTCATGTCAATAGATTGAAATTCGTTGGATAACGCTCCGTGGCTATCGTCGCGTGAATGTGTCAGATAACCATTTATTTATCGAAGCGGCGTTGTATCGCAACGGTGCG	NC_002488.313	NC_002488.313	353543	353776	+	
long-mer1602	NC_002488	354280	354426	TTGTTTAGGTGATTTTTGCATTTGCATGTATTGGCAGGCGACTTATTGCGCGAATACCTCGCACTGCTTGTGATGCCGATGACTGACAAAGTGAAGTGCGGAAGCAGATTGAGCGGATAGTGTTGCGTTTGAAATGTGACAAATGTC	NA
long-mer1603	NC_002488	354428	354480	AATGTCAAATGGCAATAAACTGCCTGGTTACTCTAAATCATCGGGATGAAGGG	NA
long-mer1604	NC_002488	354482	354615	CGTCTATATCTCCGTAACGGTACTTGTCAACGCAATTTAGTTCATCTCACATTCTTTCTGTTTATGATTTTTATGTGTGCTTTCCGATGGGGATGACACACTGTGTTGCTACATATTTCGTTTGTGATGATAGA	NA
long-mer1605	NC_002488	354619	354677	GACGGATATCGAACATTTTTTGATCGTTCCGATCATTGTGCGTACGGATTAGCATTTAG	NA
long-mer1606	NC_002488	354720	354762	TAAAGTTTTAGTGATTTATTTAGCAGTGAGATGTTTCAAGTAA	NA
long-mer1607	NC_002488	354897	354971	GCTGATTTGATGCAGCGGTTACCGATGGTTTTTATTGTGTTGTACTGGAACCGTAAGTCGAACCGCCCTTGCTAT	NA
long-mer1608	NC_002488	355012	355054	TCATTTGAATGTATCGCGTATGTGTGTCCAATCTCCATGCGTG	NA
long-mer1609	NC_002488	355063	355089	TTTCGTTAAACTCAAGCATTACCGCCT	NA
long-mer1610	NC_002488	355103	355169	TTTAAACGTCTCAGGAGAGTTTGTAAGTAATATGTTGCTTAGACTGTGGGTAGCACTTTACCTGGAT	NC_002488.314	NC_002488.314	355141	356526	-	AutoIPR: IPR016164:FAD-linked oxidase-like,C-terminal; IPR016166:FAD-binding, type 2;
long-mer1611	NC_002488	355182	355279	CTGGATCGAATGCGGCCTTGACCGCACGCATTGCTGCTAGCGTTGGTGTATCGAATGCTTGTGTCATGAAGTCACGCTTGGCTACGCCAATCCCGTGC	NC_002488.314	NC_002488.314	355141	356526	-	AutoIPR: IPR016164:FAD-linked oxidase-like,C-terminal; IPR016166:FAD-binding, type 2;
long-mer1612	NC_002488	355288	355370	CAGGGTGCCTCCAAGAGTCAAGACTAACTTAAATAGCTTTGGTAGCGTTGCCTGCGCCCGCGTAATGTCTTCCGCATCCTGAT	NC_002488.314	NC_002488.314	355141	356526	-	AutoIPR: IPR016164:FAD-linked oxidase-like,C-terminal; IPR016166:FAD-binding, type 2;
long-mer1613	NC_002488	355544	355586	GGCGATAGTGACTTGCGTGCCACCCATAGTTGATCGCGTGCGG	NC_002488.314	NC_002488.314	355141	356526	-	AutoIPR: IPR016164:FAD-linked oxidase-like,C-terminal; IPR016166:FAD-binding, type 2;
long-mer1614	NC_002488	355635	355748	CCTGCGCCAGTGCTTGTAATATATAGGGAAGCGTGTCGTGATTGCCGTCTCCCTCAATCAGCAGCATCGCGCCGGCCATAGGAATATTGCTATCATTGCGATACAGCAGCTCGA	NC_002488.314	NC_002488.314	355141	356526	-	AutoIPR: IPR016164:FAD-linked oxidase-like,C-terminal; IPR016166:FAD-binding, type 2;
long-mer1615	NC_002488	355809	355851	ACACTGCGGCAGCGGCAGCGGTCGTATCTTGATAGAACGCACG	NC_002488.314	NC_002488.314	355141	356526	-	AutoIPR: IPR016164:FAD-linked oxidase-like,C-terminal; IPR016166:FAD-binding, type 2;
long-mer1616	NC_002488	355876	355911	TGGTGCCAGCTTTAACGTGGCTTCGACGATGATTGC	NC_002488.314	NC_002488.314	355141	356526	-	AutoIPR: IPR016164:FAD-linked oxidase-like,C-terminal; IPR016166:FAD-binding, type 2;
long-mer1617	NC_002488	356023	356065	GCCAAGCACGTTATCTCGTGTCGCACCGTACTTCACCGTACGC	NC_002488.314	NC_002488.314	355141	356526	-	AutoIPR: IPR016164:FAD-linked oxidase-like,C-terminal; IPR016166:FAD-binding, type 2;
long-mer1618	NC_002488	356275	356317	CGGCACTGCACCACCCACGGTCCCAGTCCCGGTACCTCGTGGG	NC_002488.314	NC_002488.314	355141	356526	-	AutoIPR: IPR016164:FAD-linked oxidase-like,C-terminal; IPR016166:FAD-binding, type 2;
long-mer1619	NC_002488	356436	356497	GGCGGCGACTGATGGCATCAATGCGCCAGCCTTCCGAGCCTAGGAGAGTGGACAGAGTAGTG	NC_002488.314	NC_002488.314	355141	356526	-	AutoIPR: IPR016164:FAD-linked oxidase-like,C-terminal; IPR016166:FAD-binding, type 2;
long-mer1620	NC_002488	356531	356568	AACAGAGCAACACATCATGGTTAGAAAAAAGAGTATCC	NA
long-mer1621	NC_002488	356572	356614	TCATGCCAGCAGCAAGGCTGACTCATTGGAGTCTGTTTTGTGG	NA
long-mer1622	NC_002488	356649	356670	GAATATGTTGTCCATATGCAGA	NA
long-mer1623	NC_002488	356738	356809	GCATTGCAGATGTGACCCCGGGCATTTGTAAAGCATCAGATGGAATTGATTCACTGCCTGCCAAACGACTCA	NA
long-mer1624	NC_002488	356860	356900	AAAATCTTGCAATGCGCAGCGTGTTATTTGGCTACGTTCCC	NA
long-mer1625	NC_002488	356972	357014	GACATCGCATCAACTATTTCCATTGAATCGTGACCTGTGATGA	NA
long-mer1626	NC_002488	357192	357235	CAACATGGGTTTCTGGTAAAGAAGTATGCCGGGATTGCACCTTG	NA
long-mer1627	NC_002488	357250	357292	AATCGCGATCCGTATCGCAATGCTGGCTTCAATATGATTGATG	NA
long-mer1628	NC_002488	357309	357351	CTAGTGTTTACGTGCTGATGAATCCTTGAAGAGTGCTTCCATA	NA
long-mer1629	NC_002488	357366	357429	TCTTCCGGGTCGATTACGCAACACATTCATCGGGTGATCCGGCGTCATGAAGAGCACCGCGATC	NA
long-mer1630	NC_002488	357465	357507	ATGAGTACGCTTGAGTGATTCGTACACACACGATGATTGATAT	NA
long-mer1631	NC_002488	357783	357825	GGATAGGCTTTATCGTCGCGGGCTGTCGCATTAGATGCTATTT	NA
long-mer1632	NC_002488	357893	357941	GCCGCACTCCCGTTGGCTGATGCGAAGGTACCTGATTACTTCCTGCAGC	NC_002488.315	NC_002488.315	357860	360031	+	AutoIPR: IPR003607:HD/PDEase domain;IPR004811:RelA/SpoT family; IPR012675:Beta-grasp domain;
long-mer1633	NC_002488	358156	358198	AGTGACCCGTGAAATACTCGCCGCCGAGTTTGGCGAGACCGTC	NC_002488.315	NC_002488.315	357860	360031	+	AutoIPR: IPR003607:HD/PDEase domain;IPR004811:RelA/SpoT family; IPR012675:Beta-grasp domain;
long-mer1634	NC_002488	358265	358307	GCTGAGAGCTTCCGTAAAATGTTGTTAGCGATGTCGCGTGATT	NC_002488.315	NC_002488.315	357860	360031	+	AutoIPR: IPR003607:HD/PDEase domain;IPR004811:RelA/SpoT family; IPR012675:Beta-grasp domain;
long-mer1635	NC_002488	358447	358480	ACTGATGAAATCCGAGCTTCAGAACCTTGGATTT	NC_002488.315	NC_002488.315	357860	360031	+	AutoIPR: IPR003607:HD/PDEase domain;IPR004811:RelA/SpoT family; IPR012675:Beta-grasp domain;
long-mer1636	NC_002488	358562	358605	CGCGTTGAATTGCAGTTGTCCCAGCGCTTGATACAAGAGGGAGT	NC_002488.315	NC_002488.315	357860	360031	+	AutoIPR: IPR003607:HD/PDEase domain;IPR004811:RelA/SpoT family; IPR012675:Beta-grasp domain;
long-mer1637	NC_002488	359026	359068	GATTTCCTCAATGGAATTCTTAGATAACTTCAAGGTTGATCTA	NC_002488.315	NC_002488.315	357860	360031	+	AutoIPR: IPR003607:HD/PDEase domain;IPR004811:RelA/SpoT family; IPR012675:Beta-grasp domain;
long-mer1638	NC_002488	359212	359260	GCCACTGCGTACCAAACTCTCCAGTGGGCAAACTGTGGAAATCATCACG	NC_002488.315	NC_002488.315	357860	360031	+	AutoIPR: IPR003607:HD/PDEase domain;IPR004811:RelA/SpoT family; IPR012675:Beta-grasp domain;
long-mer1639	NC_002488	359312	359335	AAAGCACGTACTGCAATCCGCCAT	NC_002488.315	NC_002488.315	357860	360031	+	AutoIPR: IPR003607:HD/PDEase domain;IPR004811:RelA/SpoT family; IPR012675:Beta-grasp domain;
long-mer1640	NC_002488	359344	359386	ACAGCTTCAACACGAGGATGCAGTACAACTGGGTCACCGCATG	NC_002488.315	NC_002488.315	357860	360031	+	AutoIPR: IPR003607:HD/PDEase domain;IPR004811:RelA/SpoT family; IPR012675:Beta-grasp domain;
long-mer1641	NC_002488	359399	359461	TTGGAAGCCATGGACAGCTCGCTGGAACGTCTGCCCAAGGGTCGACTGGATGCCTTCCTGGCT	NC_002488.315	NC_002488.315	357860	360031	+	AutoIPR: IPR003607:HD/PDEase domain;IPR004811:RelA/SpoT family; IPR012675:Beta-grasp domain;
long-mer1642	NC_002488	359494	359536	TGCTGACATCGCCTTGGGTAATTGGATGCCTAATCAGACCGCA	NC_002488.315	NC_002488.315	357860	360031	+	AutoIPR: IPR003607:HD/PDEase domain;IPR004811:RelA/SpoT family; IPR012675:Beta-grasp domain;
long-mer1643	NC_002488	359571	359613	ACACGCCGATTGAGCACTCACACGAGAAAATTTTGATCAATGG	NC_002488.315	NC_002488.315	357860	360031	+	AutoIPR: IPR003607:HD/PDEase domain;IPR004811:RelA/SpoT family; IPR012675:Beta-grasp domain;
long-mer1644	NC_002488	359935	359995	GCGCTTCAGTATCCAGGTGCGCGACCGCCGTCACCTAGCTGAAGTGATGCGCCGGTTACGC	NC_002488.315	NC_002488.315	357860	360031	+	AutoIPR: IPR003607:HD/PDEase domain;IPR004811:RelA/SpoT family; IPR012675:Beta-grasp domain;
long-mer1645	NC_002488	360016	360052	TGTATATCGCCAATAGCCTCCATCCTTAGATAACAGC	NC_002488.315	NC_002488.315	357860	360031	+	AutoIPR: IPR003607:HD/PDEase domain;IPR004811:RelA/SpoT family; IPR012675:Beta-grasp domain;
long-mer1646	NC_002488	360054	360279	TCTTCACTAGGGTGTTAATAGATGAGACCTGCACCTCATGCGCTCTTTCTCTATTGGCTTTCATTGGCTTTCGTCTGCAACTGGAGCATTGCTACCACTGCCTTGTGATTCGTACCCAGATGCTGAGATTAGTGGCCCTTGAGCGGGCACCGATACAATGCGCTTTTATTTTCCATCGACTCCACATTCAAATGTCCTTCCAGACCATCCATACCGAAAAAGCGCC	NC_002488.316	NC_002488.316	360065	360628	+	AutoIPR: IPR006175:YjgF/YER057c/UK114 family;IPR013813:Endoribonuclease L-PSP/chorismate mutase-like;
long-mer1647	NC_002488	360322	360478	CACCGTGTATTTTTCAGGCCAAATTCCATTGGATCCAGCCACCGGTACCATTGTCGTTGGCGACCTTGCGGTGCAAGCCCGTCGTGCATTCGATAACCTCAGAGCAGTTGCTGAGGCTGCCAACGGTTCTCTCTCTAAAATCGTCCGTTTAGGGCTT	NC_002488.316	NC_002488.316	360065	360628	+	AutoIPR: IPR006175:YjgF/YER057c/UK114 family;IPR013813:Endoribonuclease L-PSP/chorismate mutase-like;
long-mer1648	NC_002488	360483	360526	TGACCGACTTGGAGCAATTTGCCGTGGTCAATGCGGTGATGCAG	NC_002488.316	NC_002488.316	360065	360628	+	AutoIPR: IPR006175:YjgF/YER057c/UK114 family;IPR013813:Endoribonuclease L-PSP/chorismate mutase-like;
long-mer1649	NC_002488	360529	360574	ATACTTTCAGGCCCCCTTCCCGGCGCGCTCCACCATTCAGGTCTCC	NC_002488.316	NC_002488.316	360065	360628	+	AutoIPR: IPR006175:YjgF/YER057c/UK114 family;IPR013813:Endoribonuclease L-PSP/chorismate mutase-like;
long-mer1650	NC_002488	360601	360673	GGTGGATGCAGTGATGGTGATCGACTGATCCTGCTATGCCGCGTGCACGTTCGCATGCCCCCGACTTGAACGT	NC_002488.317	NC_002488.317	360636	362792	+	AutoIPR: IPR004609:ATP-dependent DNA helicaseRecG; IPR012340:Nucleic acid-binding, OB-fold;IPR017575:CRISPR-associated helicase, CYANO-type;IPR027417:P-loop containing nucleoside triphosphatehydrolase;
long-mer1650	NC_002488	360601	360673	GGTGGATGCAGTGATGGTGATCGACTGATCCTGCTATGCCGCGTGCACGTTCGCATGCCCCCGACTTGAACGT	NC_002488.316	NC_002488.316	360065	360628	+	AutoIPR: IPR006175:YjgF/YER057c/UK114 family;IPR013813:Endoribonuclease L-PSP/chorismate mutase-like;
long-mer1651	NC_002488	360688	360761	CATTGTCGGTGCTGCCGCGAGTTGGGCCGGTATTAGCTGGAAAATTCGCTGCGCGTGGCATCTTCACCTTGCAG	NC_002488.317	NC_002488.317	360636	362792	+	AutoIPR: IPR004609:ATP-dependent DNA helicaseRecG; IPR012340:Nucleic acid-binding, OB-fold;IPR017575:CRISPR-associated helicase, CYANO-type;IPR027417:P-loop containing nucleoside triphosphatehydrolase;
long-mer1652	NC_002488	360894	360936	CCGCTATTACGCGTGGTGTTGACCGACGACGCACATCACATAC	NC_002488.317	NC_002488.317	360636	362792	+	AutoIPR: IPR004609:ATP-dependent DNA helicaseRecG; IPR012340:Nucleic acid-binding, OB-fold;IPR017575:CRISPR-associated helicase, CYANO-type;IPR027417:P-loop containing nucleoside triphosphatehydrolase;
long-mer1653	NC_002488	360947	361016	TTTTTTCCATTTTCGCGCCGCGCAGATTGCGCGGTTTACTGTCGGCACAAGGGTGCGTGCGTATGGCGTG	NC_002488.317	NC_002488.317	360636	362792	+	AutoIPR: IPR004609:ATP-dependent DNA helicaseRecG; IPR012340:Nucleic acid-binding, OB-fold;IPR017575:CRISPR-associated helicase, CYANO-type;IPR027417:P-loop containing nucleoside triphosphatehydrolase;
long-mer1654	NC_002488	361046	361071	TGTCCATCCCAGCTACCGCATCCTTG	NC_002488.317	NC_002488.317	360636	362792	+	AutoIPR: IPR004609:ATP-dependent DNA helicaseRecG; IPR012340:Nucleic acid-binding, OB-fold;IPR017575:CRISPR-associated helicase, CYANO-type;IPR027417:P-loop containing nucleoside triphosphatehydrolase;
long-mer1655	NC_002488	361109	361157	CCCGGTGTATCCGGTGATTGAGGGTGTCGGGCCTGCCATCGTGCGTCAG	NC_002488.317	NC_002488.317	360636	362792	+	AutoIPR: IPR004609:ATP-dependent DNA helicaseRecG; IPR012340:Nucleic acid-binding, OB-fold;IPR017575:CRISPR-associated helicase, CYANO-type;IPR027417:P-loop containing nucleoside triphosphatehydrolase;
long-mer1656	NC_002488	361266	361311	ATCATGCACCGGCCCCCGCTGAATACGGATATTGCCCGATTGATGG	NC_002488.317	NC_002488.317	360636	362792	+	AutoIPR: IPR004609:ATP-dependent DNA helicaseRecG; IPR012340:Nucleic acid-binding, OB-fold;IPR017575:CRISPR-associated helicase, CYANO-type;IPR027417:P-loop containing nucleoside triphosphatehydrolase;
long-mer1657	NC_002488	361349	361433	AGAATTGCTTGCCCACCAACTTAGCTTGCGTCGTCAGCGTATTGCATTGCAACGTCATTCCGCTCCCGCATTGCCTGATGGAGCG	NC_002488.317	NC_002488.317	360636	362792	+	AutoIPR: IPR004609:ATP-dependent DNA helicaseRecG; IPR012340:Nucleic acid-binding, OB-fold;IPR017575:CRISPR-associated helicase, CYANO-type;IPR027417:P-loop containing nucleoside triphosphatehydrolase;
long-mer1658	NC_002488	361856	361891	CGATGAACAGCACCGTTTTGGTGTCCATCAGCGCTT	NC_002488.317	NC_002488.317	360636	362792	+	AutoIPR: IPR004609:ATP-dependent DNA helicaseRecG; IPR012340:Nucleic acid-binding, OB-fold;IPR017575:CRISPR-associated helicase, CYANO-type;IPR027417:P-loop containing nucleoside triphosphatehydrolase;
long-mer1659	NC_002488	361904	361970	CAAAGGGGCCACTGCTGGCATCGTGCCGCATCAGTTAGTGATGACCGCCACACCGATTCCACGCACC	NC_002488.317	NC_002488.317	360636	362792	+	AutoIPR: IPR004609:ATP-dependent DNA helicaseRecG; IPR012340:Nucleic acid-binding, OB-fold;IPR017575:CRISPR-associated helicase, CYANO-type;IPR027417:P-loop containing nucleoside triphosphatehydrolase;
long-mer1660	NC_002488	370754	370786	TATCCTTGCGACACTCTTGGTTGCGCGTTGCTA	NA
long-mer1661	NC_002488	370816	370871	GGATGGGATTGCGGTATGAGCCGTAGCGGTGACTCGCTTAATCGGAAGCTGGGTGG	NA
long-mer1662	NC_002488	370947	371050	CAGGCGTTGTTGTTGCATCGTATTGGGTGTCATCGGTGTTCTGTTTTTTGTTGCTGTTTTTTTGTTTTGGTTTGGTTCTTTTCTGCGTTGCTTCCAAGCCGAAT	NA
long-mer1663	NC_002488	371054	371123	CGTGTGATGATTGATTCGACCGTTTTCCGGGTGTAACGGTACACGGTACAGCGTTGCGGGAAAAGGATTG	NA
long-mer1664	NC_002488	371134	371210	AGGATTCGAGCAGTAGGTGTGTTGGATAGGCTGATTGGATTGCCTCTTGCAGTGGGGTGGTGTGTCAGATGAGTGAT	NA
long-mer1665	NC_002488	371308	371371	CACCCAGTTGATGTATCTCTGTGTTTATCTTAACTATTGGTGAGCCGGATGTGCCGGCGAAGGA	NA
long-mer1666	NC_002488	371383	371425	GATGCGAGCGGCCCTTAAGCCGATGTGTACAGTTCTGGCGGTG	NC_002488.323	NC_002488.323	371378	372103	+	AutoIPR: IPR006664:Outer membrane protein,bacterial;
long-mer1667	NC_002488	371461	371515	TTATGTGCAGCGTGACCAGTCCGGTAATTCCACCGAGCAGCGAAACCGGACCGGG	NC_002488.323	NC_002488.323	371378	372103	+	AutoIPR: IPR006664:Outer membrane protein,bacterial;
long-mer1668	NC_002488	371524	371566	GGCCATTGGTGCGGCCATTGGTGCGGCTGCGGGTTTGTTGACT	NC_002488.323	NC_002488.323	371378	372103	+	AutoIPR: IPR006664:Outer membrane protein,bacterial;
long-mer1669	NC_002488	371940	371964	CAGGACAAGGTGTGCAGCGTGAGCG	NC_002488.323	NC_002488.323	371378	372103	+	AutoIPR: IPR006664:Outer membrane protein,bacterial;
long-mer1670	NC_002488	372227	372253	TCCTTTGACCTTGGGTTGTGTGACTGT	NA
long-mer1671	NC_002488	372315	372351	GCGGAGAGTGATGTATTTTTTTGAATATCCAAAGTGT	NA
long-mer1672	NC_002488	372491	372563	ATACTATGCGTTGTGTAGAGGTCCAGGGGATGTTATTCCGGTGGTTTCAAAGGTTTTGTTATTTCAATCAAGT	NA
long-mer1673	NC_002488	372601	372643	AAGAAGTGGCGGGTGGTCTTATTCTGGTCATTGGTGATCGTGC	NA
long-mer1674	NC_002488	372667	372726	CAGGATGCCAGTGTCATGGATTTTTCGATGCTTGGGCATGCTCTGCTGTAGACATTAAAG	NA
long-mer1675	NC_002488	372728	372791	CAGCGATCCAGATTAAAAGTGGTCGCCATGTATCCATAGAAACGATGGGCAAAGCAGTGTTGTG	NA
long-mer1676	NC_002488	372793	372823	TGGTGATATCTTCTTTTTCGCTATTTATGTC	NC_002488.324	NC_002488.324	372813	372980	-	
long-mer1677	NC_002488	372905	372947	TTGTGCGGCATGTGCTGTAGGCCAGCGGATAGGTTGTCTCCTT	NC_002488.324	NC_002488.324	372813	372980	-	
long-mer1678	NC_002488	372985	373027	GAACCACTCCAGGAATGCTGTATTGGAATCACTTCGATACAGC	NA
long-mer1679	NC_002488	373092	373119	AGTGATTGCGATAGCGATAGACGCAAGT	NA
long-mer1680	NC_002488	373165	373230	GGTCATACAGGTGATGACTTTCTGTGCTCAGGATGAGTGGGCAGCCAGATGCGCTCGCCGGGGTGG	NA
long-mer1681	NC_002488	373530	373552	CTGAGCCTAATGTAATGACAACC	NC_002488.325	NC_002488.325	373267	374220	-	AutoIPR: IPR002139:Ribokinase;IPR002173:Carbohydrate/puine kinase, PfkB, conservedsite; IPR029056:Ribokinase-like;
long-mer1682	NC_002488	373560	373606	CGGACAGTAGCTTGTTGCATAAGGCATGTAGTGTGTTGCCATCGGTG	NC_002488.325	NC_002488.325	373267	374220	-	AutoIPR: IPR002139:Ribokinase;IPR002173:Carbohydrate/puine kinase, PfkB, conservedsite; IPR029056:Ribokinase-like;
long-mer1683	NC_002488	373657	373702	GGCGACGAATTCCGTTTCGTTGAGCGTGAGCACGTCGGCCAATTTG	NC_002488.325	NC_002488.325	373267	374220	-	AutoIPR: IPR002139:Ribokinase;IPR002173:Carbohydrate/puine kinase, PfkB, conservedsite; IPR029056:Ribokinase-like;
long-mer1684	NC_002488	373798	373848	TTCTATCGGTGATTCCAGTTGCGCCAAGATGATCCATGCTGAGGTAATTAG	NC_002488.325	NC_002488.325	373267	374220	-	AutoIPR: IPR002139:Ribokinase;IPR002173:Carbohydrate/puine kinase, PfkB, conservedsite; IPR029056:Ribokinase-like;
long-mer1685	NC_002488	373891	373933	GGCACCAGCGCCAGTGACGATGGTGTTATGGCCGTGGCTGTCG	NC_002488.325	NC_002488.325	373267	374220	-	AutoIPR: IPR002139:Ribokinase;IPR002173:Carbohydrate/puine kinase, PfkB, conservedsite; IPR029056:Ribokinase-like;
long-mer1686	NC_002488	374051	374093	ATGAAATAGGTGCGTGCACCAACGCGGCAAGCCGCTACGGCCT	NC_002488.325	NC_002488.325	373267	374220	-	AutoIPR: IPR002139:Ribokinase;IPR002173:Carbohydrate/puine kinase, PfkB, conservedsite; IPR029056:Ribokinase-like;
long-mer1687	NC_002488	374304	374346	GACATTGAGCCTAATACATAGGTCTAATGTGATCAGATCGTGA	NA
long-mer1688	NC_002488	374348	374409	GGAGCGCTGATGTTTGGATTCCCGATTAGGGAGATATTTGGTGAAAAATTGATGAAGCTACG	NA
long-mer1689	NC_002488	374416	374471	GTAAGCTGGTTGCAGGGGGCACTTAACCTGCAATGGGATTTCGGGTGTGAGTGGTT	NA
long-mer1690	NC_002488	374995	375037	GGAGCCACGTCCGACGCAGTGTGGGCTTTCACGCAAGCATGTC	NC_002488.326	NC_002488.326	374729	375694	+	AutoIPR: IPR001395:Aldo/keto reductase;IPR023210:NADP-dependent oxidoreductase domain;
long-mer1691	NC_002488	375085	375127	GGACCTTTTTTTCTGTCATCGCCCTGATGCTGATACTCCGATT	NC_002488.326	NC_002488.326	374729	375694	+	AutoIPR: IPR001395:Aldo/keto reductase;IPR023210:NADP-dependent oxidoreductase domain;
long-mer1692	NC_002488	375208	375237	ACAGATTGCCGAAGCAATTGCGATTGCCTC	NC_002488.326	NC_002488.326	374729	375694	+	AutoIPR: IPR001395:Aldo/keto reductase;IPR023210:NADP-dependent oxidoreductase domain;
long-mer1693	NC_002488	375322	375364	GCTCTATGCTCAGGGTTTGGGGACGACGATCTGGTCGCCTTTG	NC_002488.326	NC_002488.326	374729	375694	+	AutoIPR: IPR001395:Aldo/keto reductase;IPR023210:NADP-dependent oxidoreductase domain;
long-mer1694	NC_002488	375428	375452	CCAGGTTACGAGTGGTTACAGGGGG	NC_002488.326	NC_002488.326	374729	375694	+	AutoIPR: IPR001395:Aldo/keto reductase;IPR023210:NADP-dependent oxidoreductase domain;
long-mer1695	NC_002488	375529	375554	GCCGGCGCAATTGGCGATTGCTTGGT	NC_002488.326	NC_002488.326	374729	375694	+	AutoIPR: IPR001395:Aldo/keto reductase;IPR023210:NADP-dependent oxidoreductase domain;
long-mer1696	NC_002488	375682	375724	TGCAATGGAATGAGTGATCCGGACCTGATGGAGTTGTGGTGCA	NC_002488.326	NC_002488.326	374729	375694	+	AutoIPR: IPR001395:Aldo/keto reductase;IPR023210:NADP-dependent oxidoreductase domain;
long-mer1697	NC_002488	375771	375900	CATTCATATCGGTATTGCTGAGGTTGAAAGTGTTTCTCTGCTAAGTGTCTCGAGTAGGAGTTTCCGAAATACGGTATTTGATCAAGATGCATCGCTCTATTGGGTACTCTGTACACTGCCTTTCATGATG	NA
long-mer1698	NC_002488	376061	376103	TAAGTGGTTTATATCTTCGTTCTTGACCCATTCGGTTGCTCCG	NC_002488.327	NC_002488.327	375905	376063	+	
long-mer1698	NC_002488	376061	376103	TAAGTGGTTTATATCTTCGTTCTTGACCCATTCGGTTGCTCCG	NC_002488.328	NC_002488.328	375998	378427	-	AutoIPR: IPR011815:Penicillin-binding protein1C; IPR012338:Beta-lactamase/transpeptidase-like;IPR012340:Nucleic acid-binding, OB-fold;IPR023346:Lysozyme-like domain;
long-mer1699	NC_002488	376116	376166	TGAGTCATGCCTTGAGGGGGGACGTTGCGCGCGATTGGTTTGTCCTTCAAT	NC_002488.328	NC_002488.328	375998	378427	-	AutoIPR: IPR011815:Penicillin-binding protein1C; IPR012338:Beta-lactamase/transpeptidase-like;IPR012340:Nucleic acid-binding, OB-fold;IPR023346:Lysozyme-like domain;
long-mer1700	NC_002488	376541	376583	AAAGTTGAATCCGTCCACTAGCTGGCTGGTTGATTGAGTGACG	NC_002488.328	NC_002488.328	375998	378427	-	AutoIPR: IPR011815:Penicillin-binding protein1C; IPR012338:Beta-lactamase/transpeptidase-like;IPR012340:Nucleic acid-binding, OB-fold;IPR023346:Lysozyme-like domain;
long-mer1701	NC_002488	376605	376647	CTGCGACAGGCTACCTTAGGGGTGTTCTTGAAGATTAATTTGT	NC_002488.328	NC_002488.328	375998	378427	-	AutoIPR: IPR011815:Penicillin-binding protein1C; IPR012338:Beta-lactamase/transpeptidase-like;IPR012340:Nucleic acid-binding, OB-fold;IPR023346:Lysozyme-like domain;
long-mer1702	NC_002488	376667	376694	GTCAATGAGCCAAGGGTCGATGCGGAAG	NC_002488.328	NC_002488.328	375998	378427	-	AutoIPR: IPR011815:Penicillin-binding protein1C; IPR012338:Beta-lactamase/transpeptidase-like;IPR012340:Nucleic acid-binding, OB-fold;IPR023346:Lysozyme-like domain;
long-mer1703	NC_002488	377209	377237	CCCCAGGCCGGACCCGCACCACGTCACCA	NC_002488.328	NC_002488.328	375998	378427	-	AutoIPR: IPR011815:Penicillin-binding protein1C; IPR012338:Beta-lactamase/transpeptidase-like;IPR012340:Nucleic acid-binding, OB-fold;IPR023346:Lysozyme-like domain;
long-mer1704	NC_002488	377828	377870	CTCATCAAGGTTAAGTTCGTTGAGTTTCTTGCCGTAGTAAAAC	NC_002488.328	NC_002488.328	375998	378427	-	AutoIPR: IPR011815:Penicillin-binding protein1C; IPR012338:Beta-lactamase/transpeptidase-like;IPR012340:Nucleic acid-binding, OB-fold;IPR023346:Lysozyme-like domain;
long-mer1705	NC_002488	377993	378035	TTTGCGTTTATAGCTGTATTCCGAGTTGAGAAAGAATTGGCGG	NC_002488.328	NC_002488.328	375998	378427	-	AutoIPR: IPR011815:Penicillin-binding protein1C; IPR012338:Beta-lactamase/transpeptidase-like;IPR012340:Nucleic acid-binding, OB-fold;IPR023346:Lysozyme-like domain;
long-mer1706	NC_002488	378243	378281	ATCAACAGGCCATCGTGCGAGTAGACGTACATTGGTTCT	NC_002488.328	NC_002488.328	375998	378427	-	AutoIPR: IPR011815:Penicillin-binding protein1C; IPR012338:Beta-lactamase/transpeptidase-like;IPR012340:Nucleic acid-binding, OB-fold;IPR023346:Lysozyme-like domain;
long-mer1707	NC_002488	378325	378367	AGGAAATGGCGTAATACATACCGCCCGCTGCCAGGATGCCAAC	NC_002488.328	NC_002488.328	375998	378427	-	AutoIPR: IPR011815:Penicillin-binding protein1C; IPR012338:Beta-lactamase/transpeptidase-like;IPR012340:Nucleic acid-binding, OB-fold;IPR023346:Lysozyme-like domain;
long-mer1708	NC_002488	378432	378521	AAATCGATATTGGATTGCGAATTTTTTGACCGTAGAGTATAGATGACCCTAGGCTTTGGCATTGCCTTAGAATTGCTAATGGTTAAAAAA	NC_002488.329	NC_002488.329	378474	378641	+	
long-mer1709	NC_002488	378562	378591	ATTGCAAGTTATTGTGTGCCGCAGTTTTAT	NC_002488.329	NC_002488.329	378474	378641	+	
long-mer1710	NC_002488	378798	378822	CTCTGAATGCGGTCGCCGAGAGGGG	NC_002488.330	NC_002488.330	378668	379726	+	AutoIPR: IPR005883:Type IV pilus assemblyprotein PilM;
long-mer1711	NC_002488	378847	378972	TGAAGCAATCCGTCGTGCGGTGAGTCGTTCTGGAACTAAGGCCAAATTTGCCGCTGCTGCGGTCGCCGGTTCGGCAGTGATCACCAAGTTGATACCGATGCCTGTTGGTCTGGACGAGCAGGATTT	NC_002488.330	NC_002488.330	378668	379726	+	AutoIPR: IPR005883:Type IV pilus assemblyprotein PilM;
long-mer1712	NC_002488	379063	379129	CAACAACACGGAGATGGTCCAGGTTTTGCTTGCTGCGTCTCGTTCAGAGAATGTCGAATTGCGCCAA	NC_002488.330	NC_002488.330	378668	379726	+	AutoIPR: IPR005883:Type IV pilus assemblyprotein PilM;
long-mer1713	NC_002488	379156	379198	TGCCAAGGTTATTGACGTGGAGGCTTTAGCGGTTGAGAACGCT	NC_002488.330	NC_002488.330	378668	379726	+	AutoIPR: IPR005883:Type IV pilus assemblyprotein PilM;
long-mer1714	NC_002488	379292	379334	CATAGTGGTCGCAGTTTGTACACGCGCGAGCAGCTATTTGGTG	NC_002488.330	NC_002488.330	378668	379726	+	AutoIPR: IPR005883:Type IV pilus assemblyprotein PilM;
long-mer1715	NC_002488	379427	379469	TATGAGGTTGAAGTGCTGGGATCATTTAAGGACTCTGTGATCC	NC_002488.330	NC_002488.330	378668	379726	+	AutoIPR: IPR005883:Type IV pilus assemblyprotein PilM;
long-mer1716	NC_002488	379546	379591	AGGCTGTGCTGTGATTGCGGGTTTGCCGGCTATGGTCGAAGAACGG	NC_002488.330	NC_002488.330	378668	379726	+	AutoIPR: IPR005883:Type IV pilus assemblyprotein PilM;
long-mer1717	NC_002488	379792	379824	ATGATGCTTGGGTTTTCCACATTGGTGGGTATC	NC_002488.331	NC_002488.331	379726	380388	+	AutoIPR: IPR007813:Fimbrial assembly PilN;
long-mer1718	NC_002488	379831	379935	TCGGCACTTGTGTGGTTCTATTATGATGCGCAGGTCAGTGGTCAGAATGATCGCAACGCATTCTTGGCTTCCGAGATAGAGGGCGTTAAGGCGCAGAATCGGGAA	NC_002488.331	NC_002488.331	379726	380388	+	AutoIPR: IPR007813:Fimbrial assembly PilN;
long-mer1719	NC_002488	379947	380010	TGACAAGAAGAAAGAGCATTTGCTGGCGCGTAAGAAAGTGATTGAAGAGCTGCAATCAAACCGT	NC_002488.331	NC_002488.331	379726	380388	+	AutoIPR: IPR007813:Fimbrial assembly PilN;
long-mer1720	NC_002488	380040	380187	GGCACGTACCATCCCGGATGGTGTGGTTCTGACCACTATTAAGCAAGAAGGTAATAGTGTGACTTTGCAAGGACGCTCTCAGTCCAACGTGAGAGTCAGTACTTACATGCGCAATATTGAGGGGTCGGGATGGATGACTAATCCCGAT	NC_002488.331	NC_002488.331	379726	380388	+	AutoIPR: IPR007813:Fimbrial assembly PilN;
long-mer1721	NC_002488	380193	380360	GATTATTGAAGCCAAGGAACAGGATAAAAACACGCTCATTGATAGCAGGGCGCTGCCGTACGTATTCACTATCAAAGCAAAACTGTCCAAGCCGGAGTCGACAGATGATGCCCGCCATAGGCCCATATCTCCTACTTCTGGCAAAGCCGTTGTGGCGCCGTCTGCTGA	NC_002488.331	NC_002488.331	379726	380388	+	AutoIPR: IPR007813:Fimbrial assembly PilN;
long-mer1722	NC_002488	380362	380444	TTTAAGCCGCTGTCAGAGGCCAATTGATGAGTAAGAATTCGTTTAAATTGAGTGATCTTGACTTTAATAATATTGGTGCATGG	NC_002488.332	NC_002488.332	380388	381056	+	AutoIPR: IPR007445:Pilus assembly protein,PilO; IPR014717:Translation elongation factorEF1B/ribosomal protein S6; IPR023218:UPF0291 structuraldomain;
long-mer1722	NC_002488	380362	380444	TTTAAGCCGCTGTCAGAGGCCAATTGATGAGTAAGAATTCGTTTAAATTGAGTGATCTTGACTTTAATAATATTGGTGCATGG	NC_002488.331	NC_002488.331	379726	380388	+	AutoIPR: IPR007813:Fimbrial assembly PilN;
long-mer1723	NC_002488	380451	380493	AAGGTCAAGATGGTTTTCTGCATCTTGGTCGGCTTTTTTATTG	NC_002488.332	NC_002488.332	380388	381056	+	AutoIPR: IPR007445:Pilus assembly protein,PilO; IPR014717:Translation elongation factorEF1B/ribosomal protein S6; IPR023218:UPF0291 structuraldomain;
long-mer1724	NC_002488	380502	380576	GCTTGGTTCCTCGCCATCAGCGGCGAGCTTGAGAAACTTGGTGTGCTTGAAGGTAAAGAGCGCGAGCTGCGTTCG	NC_002488.332	NC_002488.332	380388	381056	+	AutoIPR: IPR007445:Pilus assembly protein,PilO; IPR014717:Translation elongation factorEF1B/ribosomal protein S6; IPR023218:UPF0291 structuraldomain;
long-mer1725	NC_002488	380614	380656	AGCCATTAAAGCAACAGTTGGTGCAGATGGAAGAGGTGCTGAA	NC_002488.332	NC_002488.332	380388	381056	+	AutoIPR: IPR007445:Pilus assembly protein,PilO; IPR014717:Translation elongation factorEF1B/ribosomal protein S6; IPR023218:UPF0291 structuraldomain;
long-mer1726	NC_002488	380717	380813	TCAGACTGCCTTATCTAGTGGCTTGGTGAATGAGCTATTTCAACCAGGTGATGAAGTTCTTAAGGAGTTTTACGCTGAGAAGCCGATTTCTTTACGT	NC_002488.332	NC_002488.332	380388	381056	+	AutoIPR: IPR007445:Pilus assembly protein,PilO; IPR014717:Translation elongation factorEF1B/ribosomal protein S6; IPR023218:UPF0291 structuraldomain;
long-mer1727	NC_002488	380828	380854	TCACCAGTTTGCTGCTTTTGTTAGTGG	NC_002488.332	NC_002488.332	380388	381056	+	AutoIPR: IPR007445:Pilus assembly protein,PilO; IPR014717:Translation elongation factorEF1B/ribosomal protein S6; IPR023218:UPF0291 structuraldomain;
long-mer1728	NC_002488	380867	380944	ACCGCGCGTAGTGATTTTGACGATGCATGATATGAGTCTCAAACCGAAAACCAATAAGAACAATGTGTCTACGCGAGG	NC_002488.332	NC_002488.332	380388	381056	+	AutoIPR: IPR007445:Pilus assembly protein,PilO; IPR014717:Translation elongation factorEF1B/ribosomal protein S6; IPR023218:UPF0291 structuraldomain;
long-mer1729	NC_002488	380948	381014	GCTTGAATTGTCTGGCACAGTCAAAACTTACCGCTACTTGGATGATCAGGAAATAGTTAATAAGGAG	NC_002488.332	NC_002488.332	380388	381056	+	AutoIPR: IPR007445:Pilus assembly protein,PilO; IPR014717:Translation elongation factorEF1B/ribosomal protein S6; IPR023218:UPF0291 structuraldomain;
long-mer1730	NC_002488	381028	381051	ATGCTGCGAGCAAGAAGGATGCAC	NC_002488.332	NC_002488.332	380388	381056	+	AutoIPR: IPR007445:Pilus assembly protein,PilO; IPR014717:Translation elongation factorEF1B/ribosomal protein S6; IPR023218:UPF0291 structuraldomain;
long-mer1731	NC_002488	381097	381139	CTTGGTATTAGTCGGTTGCATACGTAGTGTAACCACCTCGTTT	NC_002488.333	NC_002488.333	381053	381583	+	AutoIPR: IPR007446:Pilus assembly proteinPilP;
long-mer1732	NC_002488	381154	381196	TTTGAAAAATTGGGTGAGTGAAGTGCGTGCGCGTCCTGCTCCA	NC_002488.333	NC_002488.333	381053	381583	+	AutoIPR: IPR007446:Pilus assembly proteinPilP;
long-mer1733	NC_002488	381367	381409	GAAGATGGTGGGTACGATCGGCAGGGGTGCTGGTTTGGTTGCA	NC_002488.333	NC_002488.333	381053	381583	+	AutoIPR: IPR007446:Pilus assembly proteinPilP;
long-mer1734	NC_002488	381439	381484	TCGGGTGCGTCGAGGGATGTACATCGGACAGAACGATGGGCGAGTT	NC_002488.333	NC_002488.333	381053	381583	+	AutoIPR: IPR007446:Pilus assembly proteinPilP;
long-mer1735	NC_002488	381693	381762	CGCTTGGTGTTGCATCGTAGGAACGGTGTCGGCTGAAAACAAGCAAGCGATTCCAGTGCCTAAAGTTGCC	NC_002488.334	NC_002488.334	381583	383496	+	AutoIPR: IPR004846:Type II/III secretionsystem; IPR013355:Type IV pilus secretin PilQ;
long-mer1736	NC_002488	381996	382038	TGCACAACTTGTGTTGAGCACAAAGGGAGCGTTTGAGTCGCTT	NC_002488.334	NC_002488.334	381583	383496	+	AutoIPR: IPR004846:Type II/III secretionsystem; IPR013355:Type IV pilus secretin PilQ;
long-mer1737	NC_002488	382419	382461	AGAGGACGCGCGGATCGCGATTGAAAATCGTGAGGGGTTAATT	NC_002488.334	NC_002488.334	381583	383496	+	AutoIPR: IPR004846:Type II/III secretionsystem; IPR013355:Type IV pilus secretin PilQ;
long-mer1738	NC_002488	382521	382563	AGCCAAAGGTATGGGTGGGGGGGGTAACGGTACACCTAATAAT	NC_002488.334	NC_002488.334	381583	383496	+	AutoIPR: IPR004846:Type II/III secretionsystem; IPR013355:Type IV pilus secretin PilQ;
long-mer1739	NC_002488	382584	382626	ATCGCCACGTGGTCGGCTTGTAGCTGATGAGCGCACTAATACG	NC_002488.334	NC_002488.334	381583	383496	+	AutoIPR: IPR004846:Type II/III secretionsystem; IPR013355:Type IV pilus secretin PilQ;
long-mer1740	NC_002488	382635	382668	TAGCGATATTCCGAAGAAAGTCGCGCAAATGCGT	NC_002488.334	NC_002488.334	381583	383496	+	AutoIPR: IPR004846:Type II/III secretionsystem; IPR013355:Type IV pilus secretin PilQ;
long-mer1741	NC_002488	382767	382791	GTTTGGTGTTGGTGCTGCTAGCCGT	NC_002488.334	NC_002488.334	381583	383496	+	AutoIPR: IPR004846:Type II/III secretionsystem; IPR013355:Type IV pilus secretin PilQ;
long-mer1742	NC_002488	382824	382866	CGTCACTACTGCTGATAGCTCTACATCGGCTACGCGGGGGCTT	NC_002488.334	NC_002488.334	381583	383496	+	AutoIPR: IPR004846:Type II/III secretionsystem; IPR013355:Type IV pilus secretin PilQ;
long-mer1743	NC_002488	382890	382932	CAACACCACTGCTTCAGTTCTCCCGAGTTTAGCCTACACTTTG	NC_002488.334	NC_002488.334	381583	383496	+	AutoIPR: IPR004846:Type II/III secretionsystem; IPR013355:Type IV pilus secretin PilQ;
long-mer1744	NC_002488	382989	383018	TGGCGAGGTGATTTCAAACCCCCGTATCGT	NC_002488.334	NC_002488.334	381583	383496	+	AutoIPR: IPR004846:Type II/III secretionsystem; IPR013355:Type IV pilus secretin PilQ;
long-mer1745	NC_002488	383181	383223	GTTTCTCAACATGACTGTCAAAAAGGACGAGATTGATCAAATG	NC_002488.334	NC_002488.334	381583	383496	+	AutoIPR: IPR004846:Type II/III secretionsystem; IPR013355:Type IV pilus secretin PilQ;
long-mer1746	NC_002488	383525	383638	TGAAGTAAACTCTTGTTCCAGTTCGTGTCAGTACTCGTGTTCTCATTGTTCAATTCGAGTGTTGCCACGTTCTCTGTGGGAATTTCAGCTAAGTGTTTCTAATGGAATGAACAG	NA
long-mer1747	NC_002488	383689	383764	ATGAAGGGCTATTTTTTATGTATGGTGCTTGCATATTCTGTTATATCGCTATTTTTGTGCGGCATTGTGTTGATAA	NA
long-mer1748	NC_002488	383776	383800	GTGGATTGTTTCCTGCTTCTTGCAT	NA
long-mer1749	NC_002488	383850	383892	GTGAATGATCGTGTCTTATCCCGAATCTTTGAATTGAAGATTC	NA
long-mer1750	NC_002488	384095	384130	ATGGAAATCTATTGGTTTCTCAACTTATTGAAGTTA	NA
long-mer1751	NC_002488	384182	384224	CTTGACTCGCTCCGTAAATATCATGATGTTTATATTATTCGTT	NA
long-mer1752	NC_002488	384227	384269	TGTTCGAGAAGTGCGAATTGTGGTTAATAGGGACTTGGATTAG	NA
long-mer1753	NC_002488	384436	384478	TTAAGTGCCGTTAGATAGTGCTATTGGTCATTAAATCCTCGAA	NA
long-mer1754	NC_002488	384510	384549	TGCTATCCGATAGTTATTCGTGCAACGCGGTGACTATTTT	NA
long-mer1755	NC_002488	384551	384628	GCTGATAGCTGTGAGCGATTGTTTTTTATGCTTGTAATGTGAGTTGCTTTCATTTCAGTCGCATTTGCTGATTTGAAA	NA
long-mer1756	NC_002488	384650	384703	GATGCAATCTTAGAGAAGGGCGGTAATTAATCTGTATATTCTTCAATCAAGAGA	NA
long-mer1757	NC_002488	384716	384765	TCTATTGGTATGGCTATCAGGTTGCCGATGTTGCTGTGGCGTTATCATTG	NA
long-mer1758	NC_002488	384767	384877	AATTCAGATTGTTTCTAATTTTTCTAATTTGAATCTTCGTTAAGTGGCATTCATCTATCTGTGATGTCCAGCATTTATATATTGTGTCTAATAGGCATTGACTTACATGAA	NC_002488.335	NC_002488.335	384873	385631	+	AutoIPR: IPR000326:Phosphatidic acidphosphatase type 2/haloperoxidase;
long-mer1759	NC_002488	384901	384943	ACCAGGCTGCGTGCATCCAGGCCCGTAAGTTTCTATTTTTTCA	NC_002488.335	NC_002488.335	384873	385631	+	AutoIPR: IPR000326:Phosphatidic acidphosphatase type 2/haloperoxidase;
long-mer1760	NC_002488	384956	385019	GTTAGTTGGGGTGATGTTGTTTTCTGGTCTGTTGATGGGGTTGGCAGGCGATCAGTGGCTAGCT	NC_002488.335	NC_002488.335	384873	385631	+	AutoIPR: IPR000326:Phosphatidic acidphosphatase type 2/haloperoxidase;
long-mer1761	NC_002488	385569	385611	TACCTCTTTTTTGTTTCTCCCACAGTAAGGGTAGTCTCTGCGC	NC_002488.335	NC_002488.335	384873	385631	+	AutoIPR: IPR000326:Phosphatidic acidphosphatase type 2/haloperoxidase;
long-mer1762	NC_002488	386276	386318	AATGATTCGGTTTTGAAGCGCTCTCCCAAGTTGCCGATTGGTG	NC_002488.336	NC_002488.336	385628	387286	+	AutoIPR: IPR017850:Alkaline-phosphatase-like,core domain;
long-mer1763	NC_002488	386533	386576	TGGCCGTCGCAATTATGACGAGAGTAAAATTCGTGGGCATCAGT	NC_002488.336	NC_002488.336	385628	387286	+	AutoIPR: IPR017850:Alkaline-phosphatase-like,core domain;
long-mer1764	NC_002488	389684	389716	GTGTTTTGTATTCCTATTAGAGTTTAAGCATAT	NA
long-mer1765	NC_002488	389817	389858	TGTTTATCGCTTTTATTTGTTTTGTTCTGATTACGGAAGGTT	NA
long-mer1766	NC_002488	389915	389955	GGTACATCAACAAAAATTGGTGTGATGGAGTGGTTGGTTAC	NA
long-mer1767	NC_002488	390458	390500	TTGTTCTGTGCGTAATGCGGTGTTGGCTAGTTTGTTGCGGTAT	NC_002488.338	NC_002488.338	389990	390604	-	AutoIPR: IPR003733:Thiamine phosphatesynthase;
long-mer1768	NC_002488	390590	390663	GCGAGGCTGGGACATGAGGGGTTTCCGAAGTAGAGGATGCGGTGTGACAATGCCAGTGGTCTTATCAATATGTT	NC_002488.338	NC_002488.338	389990	390604	-	AutoIPR: IPR003733:Thiamine phosphatesynthase;
long-mer1769	NC_002488	390914	390955	GTTAATAGGAAATCCTTGAGCTCAGTGACGCGGAATCCGGTT	NA
long-mer1770	NC_002488	391020	391050	TTTTATATCTCGGGTTCATGTCTCTTTTTTG	NA
long-mer1771	NC_002488	391136	391212	TCAATGAATACATTGTGTTTCAGCTTCAATAGCATGTTGGCGTGTGGGCTGTTTCATCAGTTTTGTGTATTTGGGGT	NA
long-mer1772	NC_002488	391248	391283	ATGAACACATACTTGGTCATCGGTCGTGTCCTTGAA	NA
long-mer1773	NC_002488	391312	391345	TGTCGCCGGCAGATGTCCGGTCTCTTTCCTAACT	NA
long-mer1774	NC_002488	391506	391527	ATGCAGGCCGGTGTCAATGTGC	NC_002488.340	NC_002488.340	391356	393941	+	AutoIPR: IPR001270:ClpA/B family;IPR023150:Double Clp-N motif; IPR027417:P-loop containingnucleoside triphosphate hydrolase; IPR028299:ClpA/B,conserved site 2;
long-mer1775	NC_002488	391883	391925	GCTTGATCCGGTGATTGGTCGCGATGAGGAAATTCGCCGCACG	NC_002488.340	NC_002488.340	391356	393941	+	AutoIPR: IPR001270:ClpA/B family;IPR023150:Double Clp-N motif; IPR027417:P-loop containingnucleoside triphosphate hydrolase; IPR028299:ClpA/B,conserved site 2;
long-mer1776	NC_002488	392909	392951	GGCGGAACAGCACGATTTTACGTTGGTGCAGGAGAAAGTGACT	NC_002488.340	NC_002488.340	391356	393941	+	AutoIPR: IPR001270:ClpA/B family;IPR023150:Double Clp-N motif; IPR027417:P-loop containingnucleoside triphosphate hydrolase; IPR028299:ClpA/B,conserved site 2;
long-mer1777	NC_002488	393035	393077	GCGTATGGAAGCTGATCTAGGCCGACGTGTGGTTGGTCAAGAG	NC_002488.340	NC_002488.340	391356	393941	+	AutoIPR: IPR001270:ClpA/B family;IPR023150:Double Clp-N motif; IPR027417:P-loop containingnucleoside triphosphate hydrolase; IPR028299:ClpA/B,conserved site 2;
long-mer1778	NC_002488	393086	393128	CAAGGTGGTATCGGATGCGGTACGCCGTTCGCGTACTGGTTTG	NC_002488.340	NC_002488.340	391356	393941	+	AutoIPR: IPR001270:ClpA/B family;IPR023150:Double Clp-N motif; IPR027417:P-loop containingnucleoside triphosphate hydrolase; IPR028299:ClpA/B,conserved site 2;
long-mer1779	NC_002488	393254	393296	TATGAGTGAGTTCATGGAAAAGCATTCTGTGGCGCGCCTGATT	NC_002488.340	NC_002488.340	391356	393941	+	AutoIPR: IPR001270:ClpA/B family;IPR023150:Double Clp-N motif; IPR027417:P-loop containingnucleoside triphosphate hydrolase; IPR028299:ClpA/B,conserved site 2;
long-mer1780	NC_002488	393488	393536	TACCGTTATTGTGATGACATCGAACTTGGGTTCACATCAGATCCAAGAA	NC_002488.340	NC_002488.340	391356	393941	+	AutoIPR: IPR001270:ClpA/B family;IPR023150:Double Clp-N motif; IPR027417:P-loop containingnucleoside triphosphate hydrolase; IPR028299:ClpA/B,conserved site 2;
long-mer1781	NC_002488	393571	393613	AAATGAAGGCGGCAGTGATGGAGGTGGTGCAGGCGCATTTTCG	NC_002488.340	NC_002488.340	391356	393941	+	AutoIPR: IPR001270:ClpA/B family;IPR023150:Double Clp-N motif; IPR027417:P-loop containingnucleoside triphosphate hydrolase; IPR028299:ClpA/B,conserved site 2;
long-mer1782	NC_002488	393682	393731	AGATTGCGCGGATTCAACTGCAGGGGCTTGAGAAGCGTCTCGCTGAATCT	NC_002488.340	NC_002488.340	391356	393941	+	AutoIPR: IPR001270:ClpA/B family;IPR023150:Double Clp-N motif; IPR027417:P-loop containingnucleoside triphosphate hydrolase; IPR028299:ClpA/B,conserved site 2;
long-mer1783	NC_002488	393741	393783	CTAGATTTGGATGATCGTGCGTTGGAATTGCTTGGTAATGTCG	NC_002488.340	NC_002488.340	391356	393941	+	AutoIPR: IPR001270:ClpA/B family;IPR023150:Double Clp-N motif; IPR027417:P-loop containingnucleoside triphosphate hydrolase; IPR028299:ClpA/B,conserved site 2;
long-mer1784	NC_002488	393803	393845	TGCCCGCCCGCTGAAGAGAGCGATCCAATCTCAGCTGGAGAAT	NC_002488.340	NC_002488.340	391356	393941	+	AutoIPR: IPR001270:ClpA/B family;IPR023150:Double Clp-N motif; IPR027417:P-loop containingnucleoside triphosphate hydrolase; IPR028299:ClpA/B,conserved site 2;
long-mer1785	NC_002488	393850	393872	TAGCGCAGCAGATCTTAGCTGAA	NC_002488.340	NC_002488.340	391356	393941	+	AutoIPR: IPR001270:ClpA/B family;IPR023150:Double Clp-N motif; IPR027417:P-loop containingnucleoside triphosphate hydrolase; IPR028299:ClpA/B,conserved site 2;
long-mer1786	NC_002488	394079	394178	CAGATGTAAGGTCTGTATGGAAAGCCAAATTAATTTGGCTGGATGCTAAGAAATGGACGAAGGAGGAGATCAATTGCGACAGTCATTGAGTCCATTTGGT	NA
long-mer1787	NC_002488	394245	394287	GGCTATAGCCAGATCCACAGCCCCTTTTTCTGTCTAGAGTCTT	NA
long-mer1788	NC_002488	394371	394401	AGAATTACCGACAAAAAAAGAGCCTATGGTG	NA
long-mer1789	NC_002488	394403	394436	TGCATCCTAAAATAGTCCTAACTGGATAGGGTCA	NA
long-mer1790	NC_002488	394444	394518	GTAAGCAGTGGTTTTTACTGCGCTCGAATCCATAACAGGTCAGATGGCTTTGGCAACCGTTTTCTTCACAACAGT	NC_002488.341	NC_002488.341	394483	394665	-	AutoIPR: IPR030826:30S ribosomal protein;
long-mer1791	NC_002488	394526	394596	GATTGTGCTTTGGGCGCGCGCCTGTTGGAAAGGGGAGCAGCCGCGTCTACCGGCGCCTTGCTTATACTATG	NC_002488.341	NC_002488.341	394483	394665	-	AutoIPR: IPR030826:30S ribosomal protein;
long-mer1792	NC_002488	394620	394662	CGTTATAGCGCTTGCCCTTGGTGGTTTTGCGGTCACCTTTACC	NC_002488.341	NC_002488.341	394483	394665	-	AutoIPR: IPR030826:30S ribosomal protein;
long-mer1793	NC_002488	394666	394702	ATTATTAACTCCTGATAGAGCTGAAAGTTGCTAAACA	NA
long-mer1794	NC_002488	394731	394773	CGGCAACTATATCATGATGCTCTTTGCTCGGGTATCTGTCCGA	NA
long-mer1795	NC_002488	394963	395007	AAATGCTGATGGCGCGCCAAGTGCGGTGCTTGAAGTAACTGAGTA	NC_002488.342	NC_002488.342	394790	395200	-	AutoIPR: IPR004891:MerC mercury resistanceprotein;
long-mer1796	NC_002488	395059	395101	CCCCATCTCCAAACCATAGCAAGAACCCAGAGGCCGGGGCGAT	NC_002488.342	NC_002488.342	394790	395200	-	AutoIPR: IPR004891:MerC mercury resistanceprotein;
long-mer1797	NC_002488	395150	395192	ACCGGTTGCACCGAAGTGATCGAGTCGATGACGGAATGTGTGT	NC_002488.342	NC_002488.342	394790	395200	-	AutoIPR: IPR004891:MerC mercury resistanceprotein;
long-mer1798	NC_002488	395236	395269	AATGATATAATATTACCTTACTATTACTGGGCAA	NA
long-mer1799	NC_002488	395393	395435	TTCTTTTTCTGGCTGTTTCCAGTTTACTCCTCACTCCAGCGTT	NC_002488.343	NC_002488.343	395356	397401	+	AutoIPR: IPR010948:TonB-dependentlactoferrin/transferrin receptor;
long-mer1800	NC_002488	395571	395616	TCGTCCGGTTGCACTGTTGGCGGGTGAGAGGTTGGATGAAGTACGT	NC_002488.343	NC_002488.343	395356	397401	+	AutoIPR: IPR010948:TonB-dependentlactoferrin/transferrin receptor;
long-mer1801	NC_002488	395679	395721	TGGTGTGGGCCGCCCTATCATCCGCGGGCTGGATGGTCCGCGC	NC_002488.343	NC_002488.343	395356	397401	+	AutoIPR: IPR010948:TonB-dependentlactoferrin/transferrin receptor;
long-mer1802	NC_002488	396189	396231	TGAGCCTGGTGATCCTGTCGCCGGTGACCGCGGTAGTTGGTTG	NC_002488.343	NC_002488.343	395356	397401	+	AutoIPR: IPR010948:TonB-dependentlactoferrin/transferrin receptor;
long-mer1803	NC_002488	396234	396276	ATTGCATCAGGATCGTTATGACTTGAAGGCTGGTTTAACTGAT	NC_002488.343	NC_002488.343	395356	397401	+	AutoIPR: IPR010948:TonB-dependentlactoferrin/transferrin receptor;
long-mer1804	NC_002488	396297	396339	CCTGCGTTTCAGCCTAGGTCATACTCAATATGATCACATTGAG	NC_002488.343	NC_002488.343	395356	397401	+	AutoIPR: IPR010948:TonB-dependentlactoferrin/transferrin receptor;
long-mer1805	NC_002488	396432	396474	TGCATTTGGTGTACAGGGGGGCGACTCTACTTTCCAGGCGCTT	NC_002488.343	NC_002488.343	395356	397401	+	AutoIPR: IPR010948:TonB-dependentlactoferrin/transferrin receptor;
long-mer1806	NC_002488	396630	396661	AGGAAGTTTGGCATTTAGTGGTGATTTAGCAC	NC_002488.343	NC_002488.343	395356	397401	+	AutoIPR: IPR010948:TonB-dependentlactoferrin/transferrin receptor;
long-mer1807	NC_002488	396721	396798	GAGGAACTGTTTGCCAAGGGTCCGCACATTGCGACTCTTGCTTATGAAGTGGGTCGTGCCGACCTGAAGAAGGAGAAG	NC_002488.343	NC_002488.343	395356	397401	+	AutoIPR: IPR010948:TonB-dependentlactoferrin/transferrin receptor;
long-mer1808	NC_002488	396987	397230	TGAAGGTGAGGCCACCTTTCATTTGGCTAAAAATACCAGTGGATCTTGGGACCTACGTGTATTCGGTGACACGGTGAGTGGTCGCTTGAAAAATGGAGGCAATCTGCCACGCATCGTCCCAGCACGTTATGGGGCCGAGCTACGCTGGGAGGATGCTGGTTGGCGCACATCGTTGAGCGCTAAGCGCTACGAAAAGCAGAATAAAGTAGCGGTTAACGAGACCCCAACCGCAGGATATACCATG	NC_002488.343	NC_002488.343	395356	397401	+	AutoIPR: IPR010948:TonB-dependentlactoferrin/transferrin receptor;
long-mer1809	NC_002488	397247	397289	CCTACCATATTGATGTGGATAGCATTGCCTGGGAGGTCTTTTT	NC_002488.343	NC_002488.343	395356	397401	+	AutoIPR: IPR010948:TonB-dependentlactoferrin/transferrin receptor;
long-mer1810	NC_002488	397314	397421	CGATGCTCGTGTTCATACTTCATTCCTTAAAGACGATGTCATGTTGGCTGGCCGTAACTATACTGCTGGTTTGCGTATGTTCTTTTAGCGGTTAGGTGCTCCCATAAT	NC_002488.343	NC_002488.343	395356	397401	+	AutoIPR: IPR010948:TonB-dependentlactoferrin/transferrin receptor;
long-mer1811	NC_002488	397423	397461	GCTTAACGGCTTTTATTCTTAGCAGTATTAGGTGCCTGA	NA
long-mer1812	NC_002488	397463	397500	TCTTTAGTGTTTATTTCATAGCGGCGTTCTGCAAAGGG	NA
long-mer1813	NC_002488	397508	397560	TTTTATTGCTTTTGTTGATTGAAATTGCAGAGTGTGTTCTACATACCTTATTT	NA
long-mer1814	NC_002488	397568	397596	TATTTTAGAGTTCATTTAGACTTCTTCTT	NA
long-mer1815	NC_002488	397598	397734	CTGACTTCATAAATAGCATGAGGTAATTATTCTTCTGATGATTTATTGTGGCTAATTAAATATTTTAGAAGTAGATGCAGTAATAGCATGGGTTTCCAATATGACAGGTAATAATGGAATAAAATGCTGATAAAAAT	NA
long-mer1816	NC_002488	397751	397793	GTTGTTTTTAACGATCTCAAAGAAATTAGTATTGTTGAGTAAC	NA
long-mer1817	NC_002488	397871	398076	TCATTCGTTAATGAGAGCGTACGCTCAGGCGCTGCAACTTTTGCGCTGTTTGGAAATGAGGTTTTTATATTATTTAAGTAAGTAGGTAATCGCATATAAATGAGTTTTGTCTATTCTGGCTTCGTCGAAATGACGGCCAAGCATCATCTTGAGCAGCTTCCAGAATTCAAAACTGGTGTAGCGTTTTGGTGGCAGGTCAGAGCGAC	NC_002488.344	NC_002488.344	397970	398122	+	
long-mer1818	NC_002488	398078	398107	TTTGGGCGTTTTGTTGGTATTGTGCTGCCG	NC_002488.344	NC_002488.344	397970	398122	+	
long-mer1819	NC_002488	398129	398305	CCTGTTCCAATCAAGTGTGATGTTCCTTGGTGCCGCAAGTCGTTTAACTAAAGAGCTTGAATACCAATGAAATACACCGCTTGGTTGAAAGCCGCACCAATAGACTTTGGAGTCGAAGGGGAACACACGTAGATATCGCTTTCTTGCTATTCTGTTGCACGCCGTTATCTGCGGCTG	NA
long-mer1820	NC_002488	398307	398377	ATGTTGATTAGCGCTTACGCTTGATTGTTGCCGATGTGGCGGGTCGGGTGCTTTTCGTCACGTAGCAGGGA	NA
long-mer1821	NC_002488	398400	398520	TCGATTTTCAGCAGGCGAAGGCTATTAATTCCATCTTTGCGGCGTGCAGTGAGCAGCGGGAATCTGAAACGATCACCCCCATAGGCATGGGGTTGCGGCGTTATTGCATGTAGGTTAGCAG	NA
long-mer1822	NC_002488	398522	398575	GTCATCTCTTTCTGTGCCGTCAGACTGTGGTCGCTATGTTTCGGTTTGGCAATG	NA
long-mer1823	NC_002488	398600	398718	GTGGCTTTACAAGGTGTCAGCAGCGATATCGGTACGCTGAGCACGGTTAATGCGTTCTTGAGCACCTGAAGTCGTCAGATCAGTCGATGGTTTCGTTGTATTTTGCCCAGGAGTAGTTT	NA
long-mer1824	NC_002488	398805	398829	AGCGAGATCTGCCTTATTGATAGTA	NA
long-mer1825	NC_002488	398881	398905	CTAACCGTCACCCTTGGGTTGCGTC	NA
long-mer1826	NC_002488	399003	399024	AGTGCGCCGCAGACACGGCTAG	NA
long-mer1827	NC_002488	399052	399084	GACGGTTTTACCTTAGAAATACAGAAAAACCCC	NA
long-mer1828	NC_002488	399183	399245	CCCGATGATGAATTGGACTGACCGCTATTGTCGCGTCTTCCATCGAGTGTTGGCGCCGTCGGC	NC_002488.345	NC_002488.345	399121	400143	+	AutoIPR: IPR001269:tRNA-dihydrouridinesynthase; IPR013785:Aldolase-type TIM barrel;
long-mer1829	NC_002488	399426	399468	CTGTGGTTGTCCTTCTGATCGCGTTCAGGCTGGGTCCTTTGGT	NC_002488.345	NC_002488.345	399121	400143	+	AutoIPR: IPR001269:tRNA-dihydrouridinesynthase; IPR013785:Aldolase-type TIM barrel;
long-mer1830	NC_002488	399840	399898	AGCCGCTTATCAAGATCCTTATATTCTGCACCAATTTGATTGTGCTTTATCTAATGCGC	NC_002488.345	NC_002488.345	399121	400143	+	AutoIPR: IPR001269:tRNA-dihydrouridinesynthase; IPR013785:Aldolase-type TIM barrel;
long-mer1831	NC_002488	399929	399969	CGTTGCGACCCTATGTCGAGGTATGGTTGGAGCAAGGGTTG	NC_002488.345	NC_002488.345	399121	400143	+	AutoIPR: IPR001269:tRNA-dihydrouridinesynthase; IPR013785:Aldolase-type TIM barrel;
long-mer1832	NC_002488	400094	400135	AGGCACTATCAATAATTGAGGATCAAGAAACATATGCTGCGG	NC_002488.345	NC_002488.345	399121	400143	+	AutoIPR: IPR001269:tRNA-dihydrouridinesynthase; IPR013785:Aldolase-type TIM barrel;
long-mer1833	NC_002488	400151	400172	TTCTCCTCCAATAATATATACA	NA
long-mer1834	NC_002488	400183	400223	ATATGAATTGTCTTTAGGTCCTAAAATTGTAATATTTCATA	NA
long-mer1835	NC_002488	400297	400335	AGCTTTAGTGTATTTTTGTCTTTTTTCTGAATGATCCAG	NA
long-mer1836	NC_002488	400414	400456	CTTGGTTGCATACCCGGTCTGGGCACAGGATCCGAGTAGTCAT	NC_002488.346	NC_002488.346	400361	400732	+	
long-mer1837	NC_002488	400537	400579	CACTGGTGGACAGATTCTTGGTGCAGAGCAGGTGCAGTTCGAG	NC_002488.346	NC_002488.346	400361	400732	+	
long-mer1838	NC_002488	400690	400732	CGTTGAGGTAAACGGATTACCGCCACGTGCCGATAACCTTTAG	NC_002488.346	NC_002488.346	400361	400732	+	
long-mer1839	NC_002488	401059	401113	GGCGCGCTCTAGTTGGCAGAGCAAGGTTGAGGGACTGAAGCAAGGAGCTGATGAC	NC_002488.347	NC_002488.347	400823	401506	+	AutoIPR: IPR011991:Winged helix-turn-helixDNA-binding domain; IPR022305:Sortase system responseregulator;
long-mer1840	NC_002488	401236	401287	GCAGACGGTGAGCGTTAATGGCACCAATGTCGATCTTACCAGTTACGAGTAC	NC_002488.347	NC_002488.347	400823	401506	+	AutoIPR: IPR011991:Winged helix-turn-helixDNA-binding domain; IPR022305:Sortase system responseregulator;
long-mer1841	NC_002488	401544	401586	TCTTGTCGCGTCTGTGGTGGTCCAATGGGTTCCAGCCACGTTC	NC_002488.348	NC_002488.348	401522	402970	+	AutoIPR: IPR005467:Signal transductionhistidine kinase, core; IPR006290:Heavy metal sensorkinase; IPR009082:Signal transduction histidine kinase,homodimeric domain;
long-mer1842	NC_002488	401659	401701	TGACGCGGCTTTCGCAGATACCGCTGAAAAGAATTTACGTGAA	NC_002488.348	NC_002488.348	401522	402970	+	AutoIPR: IPR005467:Signal transductionhistidine kinase, core; IPR006290:Heavy metal sensorkinase; IPR009082:Signal transduction histidine kinase,homodimeric domain;
long-mer1843	NC_002488	401726	401768	TATGTCAGCAGCGTTGAGTTCTTGCGCGATGGATCATTATATA	NC_002488.348	NC_002488.348	401522	402970	+	AutoIPR: IPR005467:Signal transductionhistidine kinase, core; IPR006290:Heavy metal sensorkinase; IPR009082:Signal transduction histidine kinase,homodimeric domain;
long-mer1844	NC_002488	401791	401833	TGACCCACACTTTGATGTGCCCGGCGGTGGATTGTATTCCGAA	NC_002488.348	NC_002488.348	401522	402970	+	AutoIPR: IPR005467:Signal transductionhistidine kinase, core; IPR006290:Heavy metal sensorkinase; IPR009082:Signal transduction histidine kinase,homodimeric domain;
long-mer1845	NC_002488	402226	402304	AGCGCAGAGGATGAGCGAGCAGCATCCCCCTGAGCTGGAACCACTCACCCAGAGTATTAACGCGTTTATTGAGAGCGAG	NC_002488.348	NC_002488.348	401522	402970	+	AutoIPR: IPR005467:Signal transductionhistidine kinase, core; IPR006290:Heavy metal sensorkinase; IPR009082:Signal transduction histidine kinase,homodimeric domain;
long-mer1846	NC_002488	402763	402805	TGAGGATGACGGTCCTGGCATTCCGCTTGAAGAGGTTAGCAAA	NC_002488.348	NC_002488.348	401522	402970	+	AutoIPR: IPR005467:Signal transductionhistidine kinase, core; IPR006290:Heavy metal sensorkinase; IPR009082:Signal transduction histidine kinase,homodimeric domain;
long-mer1847	NC_002488	402862	402904	GTCAATCGTTCAGGACTTAGTCAAGGGTTATCGTGGCGAATTA	NC_002488.348	NC_002488.348	401522	402970	+	AutoIPR: IPR005467:Signal transductionhistidine kinase, core; IPR006290:Heavy metal sensorkinase; IPR009082:Signal transduction histidine kinase,homodimeric domain;
long-mer1848	NC_002488	402999	403041	GCTTTCTTATATTGCTTGTTAAATGAAGATTTTTAATGTGGCA	NA
long-mer1849	NC_002488	403045	403136	ATCAATTAATTTATATGCGTAGAATTGTAATAATAGAATTTTCCAGATTAATACCTGGTTTGTGTTAACCCTGTGTTTCGCTTTGATGAAGG	NA
long-mer1850	NC_002488	403144	403340	TAAATTTCTTTCCGAAGAAATCACACTTTGTTTATTCAAAATTCATTAGCTGATCATTAGCCATTGCTTTGATGTGTAGCATGATTCGATCATTATTTTTAATTTTATCATATGCTGAAGAATTTAGATATTAGAATAGAGGGATATAATATTTTTAGTATATATTGACTGATTTAATTGAAAATTCGATGAGGGGT	NA
long-mer1851	NC_002488	403342	403593	AAAGATTTTAAAATAGTAGGCGTGTCTCAGAGAAGAAAATATAGAGTGAATTGAAGTTTCTTGAGAATTAATAGTTGGATGTGTTATGATTTTTCAATGTTTCGAGCATTATATACTTAAACAGTGGTGGTGCATCTTTATTTTTTGGGTTGATATCTGGCTTTTTCGCAAGTGTTTTCGATGTAATTAGATAATTGCACTGAAAAAGTATTTAATTAATTTCATTCGCTATTGTATGTAATATATGTCTCA	NA
long-mer1852	NC_002488	403622	403718	TGAGGCGATCATGTATAATTTGTACATTCTGATATGCACTTGAGTAGATGGTATTCATAAAACCTCAATATTTCTAAACTGAGGGGAATATTAATCC	NA
long-mer1853	NC_002488	403725	403838	GTTGTAATAATCGTGATAAAAATATATAGGGTATGGATATTAGTATTGAGTTATTTTAATGGGTTTATATTGAATTTTTAATAAGTATTAAATGGTGTCAGTATTTAGATGGAT	NA
long-mer1854	NC_002488	403975	404049	GCTGTGCTGTGCTGTGCTGTGTGTATTTTTTCGATCTTATCCTGATTTATTTAGCAGTTATGTCACAGCAACTAT	NA
long-mer1855	NC_002488	404076	404118	AATGATTCGATTGTTATACGACTTCTTTTTTCCCAATTTGTGT	NA
long-mer1856	NC_002488	404592	404634	TTGCGAGACAATGGTTAAGACGGGTGTAGCGATCATCGCTGGT	NC_002488.349	NC_002488.349	404470	405681	+	AutoIPR: IPR002133:S-adenosylmethioninesynthetase;
long-mer1857	NC_002488	404772	404838	AGATATTAATCAGGGAGTGGACCGTAAAAAGGCTGAGGAACAGGGGGCAGGTGATCAGGGCTTGATG	NC_002488.349	NC_002488.349	404470	405681	+	AutoIPR: IPR002133:S-adenosylmethioninesynthetase;
long-mer1858	NC_002488	405003	405045	TGTGGCCAGTGCGATTGATGCAGTTGTACTATCAACCCAGCAC	NC_002488.349	NC_002488.349	404470	405681	+	AutoIPR: IPR002133:S-adenosylmethioninesynthetase;
long-mer1859	NC_002488	405249	405291	TGGCGGCGGTGCTTTCTCTGGCAAAGATCCATCAAAAGTAGAT	NC_002488.349	NC_002488.349	404470	405681	+	AutoIPR: IPR002133:S-adenosylmethioninesynthetase;
long-mer1860	NC_002488	405315	405357	TTATGTTGCTAAAAACGTGGTCGCTGCTGGTTTAGCTGATCGT	NC_002488.349	NC_002488.349	404470	405681	+	AutoIPR: IPR002133:S-adenosylmethioninesynthetase;
long-mer1861	NC_002488	405418	405465	ACTTTTGGTACAGGTAAGATATCCGACGATAAAATCGAGAAACTAATC	NC_002488.349	NC_002488.349	404470	405681	+	AutoIPR: IPR002133:S-adenosylmethioninesynthetase;
long-mer1862	NC_002488	405482	405522	TGCGTCCCTATGGCATTATAAAAATGCTAGATTTGATTCAT	NC_002488.349	NC_002488.349	404470	405681	+	AutoIPR: IPR002133:S-adenosylmethioninesynthetase;
long-mer1863	NC_002488	405696	405760	CAATAGCGAGTGATGAGCCAATTTGCTATGAGTCACTTCAGCCGACATAATCCGTTTATAAGTTT	NA
long-mer1864	NC_002488	405841	405898	TGGGGGATTATCCTGGAATTACGATTTTCTGCCAACCTTTGGTGGCTATGGGTGGACT	NA
long-mer1865	NC_002488	405944	406024	GAGCTACATAGCCTAAACAGCAGATAATTATCAATTTTTTGATTCTAGTTCGTCAAGCTACGTGTGCCGCTACTTGGCAGA	NA
long-mer1866	NC_002488	406037	406080	TGGCAGAGTCGCCCACCGTAAGTTTTTTTCAGGAGTCCGCATCG	NA
long-mer1867	NC_002488	406097	406127	TTACCGACCTAACGTTGGTATCGTGTTGATG	NC_002488.351	NC_002488.351	406080	406652	+	AutoIPR: IPR015797:NUDIX hydrolase domain-like;IPR022927:RNA pyrophosphohydrolase RppH;
long-mer1868	NC_002488	406142	406189	GGTGTTCTGGGGACGTCGCGTTCGTCTTGATGGTTGGCAGTTCCCACA	NC_002488.351	NC_002488.351	406080	406652	+	AutoIPR: IPR015797:NUDIX hydrolase domain-like;IPR022927:RNA pyrophosphohydrolase RppH;
long-mer1869	NC_002488	406235	406263	TGAGTTGAATGAAGAGACTGGGTTGTTGC	NC_002488.351	NC_002488.351	406080	406652	+	AutoIPR: IPR015797:NUDIX hydrolase domain-like;IPR022927:RNA pyrophosphohydrolase RppH;
long-mer1870	NC_002488	406265	406296	AGAGCACGTGCAATTACTTGGTGCTACGCCAG	NC_002488.351	NC_002488.351	406080	406652	+	AutoIPR: IPR015797:NUDIX hydrolase domain-like;IPR022927:RNA pyrophosphohydrolase RppH;
long-mer1871	NC_002488	406932	406974	ATGCCGCAATCAGCGTTGCTTGATTTGGGAACGATGTGCAACA	NC_002488.352	NC_002488.352	406755	406979	+	AutoIPR: IPR007419:BFD-like [2Fe-2S]-bindingdomain;
long-mer1872	NC_002488	407060	407102	TATGAAGGGAGACCCTAAGGTCATCGAATATCTTAATAAGGTG	NC_002488.353	NC_002488.353	407061	407525	+	AutoIPR: IPR002024:Bacterioferritin;IPR008331:Ferritin/DPS protein domain;IPR009078:Ferritin-like superfamily;
long-mer1873	NC_002488	407114	407144	GCTTACTGCCATCAATCAATACTTCTTGCAT	NC_002488.353	NC_002488.353	407061	407525	+	AutoIPR: IPR002024:Bacterioferritin;IPR008331:Ferritin/DPS protein domain;IPR009078:Ferritin-like superfamily;
long-mer1874	NC_002488	407460	407502	CTTCAAATGCAATTAGATATTATCAAGCGAATTGGGGAGCCCA	NC_002488.353	NC_002488.353	407061	407525	+	AutoIPR: IPR002024:Bacterioferritin;IPR008331:Ferritin/DPS protein domain;IPR009078:Ferritin-like superfamily;
long-mer1875	NC_002488	407577	407613	ATTTCACGCGCTCATACTCTGTGAATAAAAGTGCCAC	NA
long-mer1876	NC_002488	407733	407775	GGCTCAGTAGGTTGGCTTGTTGCCGCGCGACGCTCTCCTGTAG	NC_002488.354	NC_002488.354	407736	407888	-	
long-mer1877	NC_002488	407796	408100	CATCTCCTTTAAAAATAGATCAATGATGTGATCCAGCTCTTTGCCACCAGCGATTTTTCTCAGTTCTTCGAGTAGTTCATGATTGAGCACCATTAGGTGAGGTGAGGTGAGGTGAGGTGAGGTGAGGTGAGGTGAGGTGAGGTGAGGTGAGGTGAGGTGAGGTGAGGTGAGGTGAGGTGAGGTGAGGTGAGGTGAGGTGAGGTGAGTGGTGGTATGGCCCTTGTCCGGTGCTGTAACGTTTGCGCTATTGTTAGTTTAGTTTCATGAGAAACAAGCTTTATTGTGGAGGTGGAAAGAGTTTCAGT	NC_002488.354	NC_002488.354	407736	407888	-	
long-mer1878	NC_002488	408138	408169	CAGCGGTGTAGGCAGGCTTCTATTTCCTTGCG	NC_002488.355	NC_002488.355	408157	408570	-	AutoIPR: IPR011006:CheY-like superfamily;
long-mer1879	NC_002488	408294	408404	GCCAGTAGCGGGTTGTTGTGCGGTCCATGAATACTAAATCGTAATGAATACGTTGCCTACTTTGCAGGGCAGCTGTACCGTGCACAGCAGTATCTGGTTGGTAGCCAAGTA	NC_002488.355	NC_002488.355	408157	408570	-	AutoIPR: IPR011006:CheY-like superfamily;
long-mer1880	NC_002488	408436	408512	GACTGGATTATCTTCGACCAAGAAGATGCGCGCTTCACAACGTGGAAATGGTGCCGATATATTGTCATTAGCGATAG	NC_002488.355	NC_002488.355	408157	408570	-	AutoIPR: IPR011006:CheY-like superfamily;
long-mer1881	NC_002488	408533	408596	ACGTGGTCGTCTTGATTAAGCGCTGCCAGCAGGGACATCTGGTGCTAGACGTGACACTTGTTGG	NC_002488.355	NC_002488.355	408157	408570	-	AutoIPR: IPR011006:CheY-like superfamily;
long-mer1882	NC_002488	408702	408744	TGCGTTGTAGCGAACACTGAGGTAATCAACGACGATCACATCG	NC_002488.356	NC_002488.356	408615	409055	-	
long-mer1883	NC_002488	408780	408822	CATGGCTTCTTCAGTAAAAACCACATCCGTGTTGTGTGCTTCC	NC_002488.356	NC_002488.356	408615	409055	-	
long-mer1884	NC_002488	408837	408879	GCGTTGCCTTAGGGGTGAGTCACAGCAGACCAGCAGTGCACGT	NC_002488.356	NC_002488.356	408615	409055	-	
long-mer1885	NC_002488	408885	408927	GATATTGGTATCAAGGTTTAACTCACGAGCTGCCTTCAGTAGT	NC_002488.356	NC_002488.356	408615	409055	-	
long-mer1886	NC_002488	408946	408981	GTGGAGCCGACGCCACGTTGCAATTCTATTCCGATT	NC_002488.356	NC_002488.356	408615	409055	-	
long-mer1887	NC_002488	409046	409074	GCCAAGCCAAGCGCTGTGCTCCCGTATAG	NC_002488.356	NC_002488.356	408615	409055	-	
long-mer1888	NC_002488	409151	409282	GTATCGTGCACTTCGAAACGCCGTATGTGATGCGTGCCGTTCTCGCCAATTAGACGTAACTTTACGTTGATACGGCCACGTTCGGTGAATTTGATGGCGTTGCCGACCAGGTTGCTAAGTACTTGGTGCAAC	NA
long-mer1889	NC_002488	409318	409386	GGGGTCGATGGATAATTTCGAATGCGAGACGTTTGGTTTCGGAGAGATGCCGCATTAGCCGTGTCACAC	NC_002488.357	NC_002488.357	409292	409486	-	
long-mer1890	NC_002488	409428	409489	TTGAGTTTGTTTGCTTCACACTTGGAACAGTCCAAGTTGTTGTTGACGATACGCAACATTTA	NC_002488.357	NC_002488.357	409292	409486	-	
long-mer1891	NC_002488	409500	409544	TCAGTCACGATTTGTAATAAATTGCGTTGTTCGTGTTCGATGTTG	NA
long-mer1892	NC_002488	409564	409622	GTATTGGGATGATGCTATTTGGGTGGGGTGCGGATCTGGTGGTTCATCGCTGCCAAGAA	NC_002488.358	NC_002488.358	409578	409973	-	
long-mer1893	NC_002488	409645	409687	GTTTCTGTAATGTGTTTGACCTTCACTAACTCTTGTTTGAGTT	NC_002488.358	NC_002488.358	409578	409973	-	
long-mer1894	NC_002488	409714	409765	CTGCGATCACACTCAGCCTCCGCATGTTTTGCGCATGCTGACCAAGTCATCA	NC_002488.358	NC_002488.358	409578	409973	-	
long-mer1895	NC_002488	409872	409904	GTAGGCATCAGCTAAACAATAGATAACGACGGT	NC_002488.358	NC_002488.358	409578	409973	-	
long-mer1896	NC_002488	410113	410155	ATGCAAGTTGTGTTCATGCGCCTGTTCAATGAGCAGTGGGAGT	NC_002488.359	NC_002488.359	409978	411642	-	AutoIPR: IPR001633:EAL domain;IPR011006:CheY-like superfamily; IPR029787:Nucleotidecyclase;
long-mer1897	NC_002488	410262	410304	CGAATTGGCTTAGACAGAACTGTACGTTGTGTTCCAGTAGTTG	NC_002488.359	NC_002488.359	409978	411642	-	AutoIPR: IPR001633:EAL domain;IPR011006:CheY-like superfamily; IPR029787:Nucleotidecyclase;
long-mer1898	NC_002488	410310	410352	AGAGCTGTTTGAGGGGGATGGTGTGAATAACTGCGTCTTGCAA	NC_002488.359	NC_002488.359	409978	411642	-	AutoIPR: IPR001633:EAL domain;IPR011006:CheY-like superfamily; IPR029787:Nucleotidecyclase;
long-mer1899	NC_002488	410530	410576	CTGATCCAGTTCCATGATGCGGCCTTCTGCCTCCGCAGCAGGGATGA	NC_002488.359	NC_002488.359	409978	411642	-	AutoIPR: IPR001633:EAL domain;IPR011006:CheY-like superfamily; IPR029787:Nucleotidecyclase;
long-mer1900	NC_002488	410711	410753	TGCCCGGTATTCTCCGGTGTTTGCGATGGTACGTAGGCGTATA	NC_002488.359	NC_002488.359	409978	411642	-	AutoIPR: IPR001633:EAL domain;IPR011006:CheY-like superfamily; IPR029787:Nucleotidecyclase;
long-mer1901	NC_002488	410909	410969	AGATGCTCACGTAGGTGTGAGGCAAGAGCTTGATGTTCATTTGCTGCCAAGTCTATAGCAA	NC_002488.359	NC_002488.359	409978	411642	-	AutoIPR: IPR001633:EAL domain;IPR011006:CheY-like superfamily; IPR029787:Nucleotidecyclase;
long-mer1902	NC_002488	411177	411225	TACGAGTTTGAAGCTCGGTGACGGAGGCCTTCTGGATGTTTATCTGGGT	NC_002488.359	NC_002488.359	409978	411642	-	AutoIPR: IPR001633:EAL domain;IPR011006:CheY-like superfamily; IPR029787:Nucleotidecyclase;
long-mer1903	NC_002488	411357	411399	GCTTTTCCGGATCGGTGTCGCTGCTCAGAAACACGATTGGTAA	NC_002488.359	NC_002488.359	409978	411642	-	AutoIPR: IPR001633:EAL domain;IPR011006:CheY-like superfamily; IPR029787:Nucleotidecyclase;
long-mer1904	NC_002488	411514	411556	CACCTCGGATGCAGACATCTCGATCTGAGCATGTATGCCAGCA	NC_002488.359	NC_002488.359	409978	411642	-	AutoIPR: IPR001633:EAL domain;IPR011006:CheY-like superfamily; IPR029787:Nucleotidecyclase;
long-mer1905	NC_002488	412045	412087	GAAGTAACCCCCAATTGACTACTTGGTTTAGGTAAGTGTTTAT	NA
long-mer1906	NC_002488	412226	412287	CGTAAGTCCGGAGGTGTGCTTATGCTTCAAAGTCATTTCTTAAAGAATAACTCAAAGAATAA	NA
long-mer1907	NC_002488	412294	412336	ACTTGAATTTACACTAGAGACTAACCGCAATGTCGCCTAGATA	NA
long-mer1908	NC_002488	412358	412436	AAGTGATGTTCAAATTATAGTGATTGTATAGTTTCCAGTGTCGGTCATCTTTTGATCTAATGAACGATGAAGGCATCTG	NA
long-mer1909	NC_002488	413122	413164	TAGGCAAGCTGACCACGATAAACTGGAACGATTTGCACCAGAA	NC_002488.360	NC_002488.360	412605	413339	+	
long-mer1910	NC_002488	413192	413266	ATTCCGTTATTTCCAGCAGTTACAAGGCAGTGTGATGTTGCCGCTGGATTTCATCCCACAGCGTGTAAAAATATC	NC_002488.360	NC_002488.360	412605	413339	+	
long-mer1911	NC_002488	413506	413535	GTTGCCGAAAAGGGGCGGATTAATGGCGAA	NC_002488.361	NC_002488.361	413341	413778	+	AutoIPR: IPR007607:Protein of unknown functionDUF583;
long-mer1912	NC_002488	414226	414263	ATTAGTTCGGTTGGCAAGGGGCCTTGCTTATACGGCTC	NA
long-mer1913	NC_002488	414299	414341	TTCCCATCTGCTTTGGTGGGTGCATCAAGCTAAGTGCGATAGT	NC_002488.363	NC_002488.363	414291	415250	-	AutoIPR: IPR005496:Integral membrane proteinTerC;
long-mer1914	NC_002488	414495	414537	GAACATGGCACGCAGGCCCAGAACTGCGAACACGTTGGAGGTG	NC_002488.363	NC_002488.363	414291	415250	-	AutoIPR: IPR005496:Integral membrane proteinTerC;
long-mer1915	NC_002488	414552	414594	ATCTGTCGTGATCGCGAAGATCGCCGGAATACTGTCAACTGCA	NC_002488.363	NC_002488.363	414291	415250	-	AutoIPR: IPR005496:Integral membrane proteinTerC;
long-mer1916	NC_002488	414906	414948	CAGCACACGTTGACGTTGTTCATCCGGAACAGCGAAGTAGGTC	NC_002488.363	NC_002488.363	414291	415250	-	AutoIPR: IPR005496:Integral membrane proteinTerC;
long-mer1917	NC_002488	414957	414999	CAAAAACACGAAAATATTGTCGACTGCTAATGACTTTTCGACT	NC_002488.363	NC_002488.363	414291	415250	-	AutoIPR: IPR005496:Integral membrane proteinTerC;
long-mer1918	NC_002488	415059	415101	TTGCAAGTACCACCATAGTCCAACATTGAACAGCAGTGCGAGG	NC_002488.363	NC_002488.363	414291	415250	-	AutoIPR: IPR005496:Integral membrane proteinTerC;
long-mer1919	NC_002488	415107	415149	CCAACCGATGCTCCACCAGGCAGCTTCCTTAAACGTGACTTTA	NC_002488.363	NC_002488.363	414291	415250	-	AutoIPR: IPR005496:Integral membrane proteinTerC;
long-mer1920	NC_002488	415210	415252	GCGAATCCGCTCCACAACCAGAGATTGCCAATGGTTTGCATGT	NC_002488.363	NC_002488.363	414291	415250	-	AutoIPR: IPR005496:Integral membrane proteinTerC;
long-mer1921	NC_002488	415346	415370	GCGCGGCGAAGGTATTGTTCGCAGT	NA
long-mer1922	NC_002488	415392	415441	GCGCCCGCTGTTGATGGGATGTGCCCGGCGACGGTGACTAACGTGTAGGA	NA
long-mer1923	NC_002488	415514	415536	CGCCAATGTCTAGAGATCTCCCT	NC_002488.364	NC_002488.364	415519	416688	+	AutoIPR: IPR015947:PUA-like domain;IPR019614:S-adenosylmethionine-dependentmethyltransferase;IPR029063:S-adenosyl-L-methionine-dependentmethyltransferase;
long-mer1924	NC_002488	415554	415578	TGCTTGGCGTTCCAGCCACCCGTGG	NC_002488.364	NC_002488.364	415519	416688	+	AutoIPR: IPR015947:PUA-like domain;IPR019614:S-adenosylmethionine-dependentmethyltransferase;IPR029063:S-adenosyl-L-methionine-dependentmethyltransferase;
long-mer1925	NC_002488	416337	416379	TCCGTACCTGCGTGATGCCGCGGTACGTGGTGACCAGTACGAC	NC_002488.364	NC_002488.364	415519	416688	+	AutoIPR: IPR015947:PUA-like domain;IPR019614:S-adenosylmethionine-dependentmethyltransferase;IPR029063:S-adenosyl-L-methionine-dependentmethyltransferase;
long-mer1926	NC_002488	416681	416715	TGGATTGAGGGGTGATTGCAAGACATTGCTTTAAA	NC_002488.364	NC_002488.364	415519	416688	+	AutoIPR: IPR015947:PUA-like domain;IPR019614:S-adenosylmethionine-dependentmethyltransferase;IPR029063:S-adenosyl-L-methionine-dependentmethyltransferase;
long-mer1927	NC_002488	417006	417062	CACCCGTCGTGTTTGCATCCACAACGTCGCGTACTTATTAATCTGTTGACTGTTGGG	NA
long-mer1928	NC_002488	417171	417204	TGTCATCTTTGGCAGACTCCAGAACAGATACAAA	NC_002488.365	NC_002488.365	417063	418505	-	AutoIPR: IPR002293:Amino acid/polyaminetransporter I;
long-mer1929	NC_002488	417378	417420	TGCCGTTGCGACGAGAATTGCAGTGAACAGTGTCGTGGCGATC	NC_002488.365	NC_002488.365	417063	418505	-	AutoIPR: IPR002293:Amino acid/polyaminetransporter I;
long-mer1930	NC_002488	417441	417483	CACCGTCGACAATCCACGTGGTAGCAGCCCATCCCGAGACATC	NC_002488.365	NC_002488.365	417063	418505	-	AutoIPR: IPR002293:Amino acid/polyaminetransporter I;
long-mer1931	NC_002488	417669	417711	TAATACGTAAATTAAGGTGCAGCCGATCATTGAACCGATGATG	NC_002488.365	NC_002488.365	417063	418505	-	AutoIPR: IPR002293:Amino acid/polyaminetransporter I;
long-mer1932	NC_002488	418087	418118	CCTACGCTCTTGAGAAACCCACTCATGTACCC	NC_002488.365	NC_002488.365	417063	418505	-	AutoIPR: IPR002293:Amino acid/polyaminetransporter I;
long-mer1933	NC_002488	418254	418295	CGCCATCTCGGCATATGCCAGTGCTGCGCAGGCACAGATGAC	NC_002488.365	NC_002488.365	417063	418505	-	AutoIPR: IPR002293:Amino acid/polyaminetransporter I;
long-mer1934	NC_002488	418529	418559	AACCACACGGATATGACACATATGGCGTAAT	NA
long-mer1935	NC_002488	418605	418647	CATGTTGAGTGCATGGGTGGTTACGATCCAATCTATATTTGCT	NA
long-mer1936	NC_002488	418684	418739	CAGTGGTATCAATGCATGACATGGATCATGGGCAACCTTATTGTTTGAGGGTGCAG	NA
long-mer1937	NC_002488	418793	418841	TCACTCGCATGACATGAAATGGTTCAACAATGCTTGCTGCATTTAAAGA	NA
long-mer1938	NC_002488	418843	418865	AGCATTGTAATGTTCGTGACTGT	NC_002488.366	NC_002488.366	418852	418986	+	
long-mer1939	NC_002488	418887	418918	TTTGGCCTATTGTGCTCAGCGTTTAGAATCCT	NC_002488.366	NC_002488.366	418852	418986	+	
long-mer1940	NC_002488	418946	418973	ATTTCGGTGCAGCGCATGACCCGACGGA	NC_002488.366	NC_002488.366	418852	418986	+	
long-mer1941	NC_002488	419057	419099	CCTCTGTGTTGATCGCTTGTTGCTGGATCTTCAAAGAATTACC	NA
long-mer1942	NC_002488	419468	419510	TGGGTTGCGTACCACCTTGCGCATGTTTGCGGCGATGACGGCC	NC_002488.367	NC_002488.367	419259	421013	+	AutoIPR: IPR000515:ABC transporter type 1,transmembrane domain MetI-like;
long-mer1943	NC_002488	419576	419618	TGTTCCAGCCTTGGATGTCTTACAGTCGGTGCCGGTCCTAGGG	NC_002488.367	NC_002488.367	419259	421013	+	AutoIPR: IPR000515:ABC transporter type 1,transmembrane domain MetI-like;
long-mer1944	NC_002488	419633	419693	TGTGACGTTCTTTCTCGGACTATTCCCGGGTAGCCAACTAGGTGCCGAATGTGCCTCGGTA	NC_002488.367	NC_002488.367	419259	421013	+	AutoIPR: IPR000515:ABC transporter type 1,transmembrane domain MetI-like;
long-mer1945	NC_002488	419909	419951	AGCGATTACGGTTGGTGATACTACAGTGACGCTTCCTGGTATT	NC_002488.367	NC_002488.367	419259	421013	+	AutoIPR: IPR000515:ABC transporter type 1,transmembrane domain MetI-like;
long-mer1946	NC_002488	420186	420256	CGGCTTTGGCAGCGAGTGCTTCTCCTACGTTGGACCAAGCGCAATAGAGTGACAGTGGTGCCTGTGTCGCC	NC_002488.367	NC_002488.367	419259	421013	+	AutoIPR: IPR000515:ABC transporter type 1,transmembrane domain MetI-like;
long-mer1947	NC_002488	420395	420437	TTTGGCGACATTACTCAGGGTAGTCGTATTGATTGCCTTGGCC	NC_002488.367	NC_002488.367	419259	421013	+	AutoIPR: IPR000515:ABC transporter type 1,transmembrane domain MetI-like;
long-mer1948	NC_002488	420506	420550	CTTGGTACAGTTTTTGGCTGCATTCCCGGCCAACGTACTATTCCC	NC_002488.367	NC_002488.367	419259	421013	+	AutoIPR: IPR000515:ABC transporter type 1,transmembrane domain MetI-like;
long-mer1949	NC_002488	420872	420929	TATCGCCAGTGCGACGGAGGCGGGTGACTACCCCCGTGTGCTCCTTGGAGTGGTGGTG	NC_002488.367	NC_002488.367	419259	421013	+	AutoIPR: IPR000515:ABC transporter type 1,transmembrane domain MetI-like;
long-mer1950	NC_002488	421361	421442	GAACGTGGAAGTTGGTCTTGAAGCACGCGGCGTCTTGCCGGAGGAGCGGCGGCGGCGAGCGTTGGCGGCAATTGACTTGATT	NC_002488.368	NC_002488.368	421059	422360	+	AutoIPR: IPR003439:ABC transporter-like;IPR018632:C-terminal AAA-associated domain;IPR027417:P-loop containing nucleoside triphosphatehydrolase;
long-mer1951	NC_002488	421589	421631	AACGTTGCGCACTGATTTACTTGACCTGTGGAGCGAGGGACGG	NC_002488.368	NC_002488.368	421059	422360	+	AutoIPR: IPR003439:ABC transporter-like;IPR018632:C-terminal AAA-associated domain;IPR027417:P-loop containing nucleoside triphosphatehydrolase;
long-mer1952	NC_002488	421706	421748	CTTCGGTTCCAATCCTGGGAGGGTGATCGGTGAGATTGCGGTG	NC_002488.368	NC_002488.368	421059	422360	+	AutoIPR: IPR003439:ABC transporter-like;IPR018632:C-terminal AAA-associated domain;IPR027417:P-loop containing nucleoside triphosphatehydrolase;
long-mer1953	NC_002488	421796	421850	GGTGGAGGACATCTATGCGCGTATGACGGTACGCTCGTCAGCGCCTGCGCGTGAA	NC_002488.368	NC_002488.368	421059	422360	+	AutoIPR: IPR003439:ABC transporter-like;IPR018632:C-terminal AAA-associated domain;IPR027417:P-loop containing nucleoside triphosphatehydrolase;
long-mer1954	NC_002488	421862	421995	AGGGACCGGTATCGGTATGGTGCTACCCCAGGTTTCGTCGAACTTGTTAGCCGGCCTACTCGAAACAGTGGCGGCTGAACCCTATAACGGTCAAGCTGACTTGCCGCCACTATCGGCTAGTCTGCAATTGGAAA	NC_002488.368	NC_002488.368	421059	422360	+	AutoIPR: IPR003439:ABC transporter-like;IPR018632:C-terminal AAA-associated domain;IPR027417:P-loop containing nucleoside triphosphatehydrolase;
long-mer1955	NC_002488	422150	422192	TGTCCCGCTCGCTGTTCACATTCGCCGTGTCCTTGATGACCGC	NC_002488.368	NC_002488.368	421059	422360	+	AutoIPR: IPR003439:ABC transporter-like;IPR018632:C-terminal AAA-associated domain;IPR027417:P-loop containing nucleoside triphosphatehydrolase;
long-mer1956	NC_002488	422332	422386	GGTTGCTCACGCTGGAAAATCCGAGTTGAACCGAGAGAGTATGCGGCGCTCGTAG	NC_002488.368	NC_002488.368	421059	422360	+	AutoIPR: IPR003439:ABC transporter-like;IPR018632:C-terminal AAA-associated domain;IPR027417:P-loop containing nucleoside triphosphatehydrolase;
long-mer1957	NC_002488	422402	422452	CATTTGTGCATTGAATCAATTGGGCATCATTGGCTGCCACGTACTGTTTTG	NA
long-mer1958	NC_002488	422479	422571	TTTGATTTGGCGCTACATAGTGAGAGCCTTGGATTTTGGTTATTGATTCTCGCAGGTGTTGCTTTGACTACCTCTGCTGACTTGGACGCGCAT	NA
long-mer1959	NC_002488	422586	422618	GCATCCTTCAAACATCCTTCAAAGGATGGAAAA	NA
long-mer1960	NC_002488	423250	423288	TGGCGAGATGCAACAATTGGCGACTGGCGTCGGTGATCT	NC_002488.369	NC_002488.369	422702	424072	+	AutoIPR: IPR003798:DNA recombination RmuC;
long-mer1961	NC_002488	423646	423688	TTTCGCCGTGATGTTCCTGCCCACCGAGGGCCTGTATGCCGAA	NC_002488.369	NC_002488.369	422702	424072	+	AutoIPR: IPR003798:DNA recombination RmuC;
long-mer1962	NC_002488	423892	423934	AGCAGAAAAGCAGATCAACACTGTCGGCAAGAGCCTCGGTGAG	NC_002488.369	NC_002488.369	422702	424072	+	AutoIPR: IPR003798:DNA recombination RmuC;
long-mer1963	NC_002488	424012	424054	ATTGGATGGCTTGGATGTGGACGCAGCTGAAAGTGACGTCGAC	NC_002488.369	NC_002488.369	422702	424072	+	AutoIPR: IPR003798:DNA recombination RmuC;
long-mer1964	NC_002488	424080	424125	TTTCAGTGTGTGTAGTCATGCGGCCCTTGGCGAGCATCTTGCATGA	NA
long-mer1965	NC_002488	424127	424169	GCTGTTATCCATGTGACATCGTATCCGATCAGCGAATCTTGAA	NA
long-mer1966	NC_002488	424205	424257	GCTGGTCAACCGTATTGATTTCCAAGCTCGCTTTGACCGTGTAGTACGCAGAT	NA
long-mer1967	NC_002488	424259	424296	TTTAGGCCAGTCTTGTAATCGATTGTGAAAGGTGTGTG	NA
long-mer1968	NC_002488	424328	424440	CGATCACCTCATGCGCTCCCCAGTGATGAAAACAACGCTGGTTACCCTTGATACAATTTGCGAAAAAAGGACTGTAACTGCTCATAGCGAGCAAATGGTGCAGCGATTCGTTG	NA
long-mer1969	NC_002488	424442	424620	CAAAAAGCAGTCAATGCGTAACCCTCTGATTGCTTTGGGTATCGCGCAGCATCTGTACTATTAAGTGTGTTCTGCAACTTCGAACAGCTCCCCATCAGTCAGCACCACTCAGTGATCCATTGCTGCGATTCAGTGTTTTTCCGACGTATCTGCATTCTCAAAATATTATCGGCGTTGCG	NA
long-mer1970	NC_002488	424622	424657	TCTCTGCTGACCAACATCAGATTGACAGTGGAGTCA	NA
long-mer1971	NC_002488	424659	424892	CGTTTTTTGCAACCAGTGGCAACAGTGATCTATCACAGCTTGATCGGTAGCTATGTGTGAAACACCACTACCATACATCGTTAGGGTGTTCTGAGTGGTCTTCAGCGGCTCAAGCGCGGGATTGGCATCGCATCTACCGGTACCGTGGTCGAGTCATGCTCTTCACGTAGGTAGGCGGGCAGCTCACTATTGTCATTAGTGTCCTGATTATTTTTGCGCAGTGCATTTTGGATT	NC_002488.370	NC_002488.370	424760	425815	-	AutoIPR: IPR007428:VacJ-like lipoprotein;
long-mer1972	NC_002488	424901	424948	GCGGCGTTGTAACCAAGCGTCTCGTGTGAGTGCGTAATCGTCTACAGC	NC_002488.370	NC_002488.370	424760	425815	-	AutoIPR: IPR007428:VacJ-like lipoprotein;
long-mer1973	NC_002488	425007	425038	CCCTGTAGACTGTAACGCCATGTGTTGTTATC	NC_002488.370	NC_002488.370	424760	425815	-	AutoIPR: IPR007428:VacJ-like lipoprotein;
long-mer1974	NC_002488	425048	425090	TAATAGGGACAGCGGAAGATCTCCTGCCAAGCCAAAGGTGTCG	NC_002488.370	NC_002488.370	424760	425815	-	AutoIPR: IPR007428:VacJ-like lipoprotein;
long-mer1975	NC_002488	425197	425239	CTGCGCTGGCTGGATCAAGGATACCGCCCAGCCCTAGCGTGGA	NC_002488.370	NC_002488.370	424760	425815	-	AutoIPR: IPR007428:VacJ-like lipoprotein;
long-mer1976	NC_002488	425363	425405	CTTTGGCACGACATGTACATAGGCGTTAGCCAGTGGCCGCGCG	NC_002488.370	NC_002488.370	424760	425815	-	AutoIPR: IPR007428:VacJ-like lipoprotein;
long-mer1977	NC_002488	425472	425500	GTGGTGTGAGTGTCGTTTGGCTTGGGTAT	NC_002488.370	NC_002488.370	424760	425815	-	AutoIPR: IPR007428:VacJ-like lipoprotein;
long-mer1978	NC_002488	425502	425532	TTGTTTGTACCGGAATGACCAACAGACGGCG	NC_002488.370	NC_002488.370	424760	425815	-	AutoIPR: IPR007428:VacJ-like lipoprotein;
long-mer1979	NC_002488	425597	425627	GTTATCTGTTGCTGCTGTCGGGATCACCAGG	NC_002488.370	NC_002488.370	424760	425815	-	AutoIPR: IPR007428:VacJ-like lipoprotein;
long-mer1980	NC_002488	425659	425690	TTTGAGGCTTGGTGGGAGGGGGGGGCGTTACA	NC_002488.370	NC_002488.370	424760	425815	-	AutoIPR: IPR007428:VacJ-like lipoprotein;
long-mer1981	NC_002488	425738	425786	GGACTTCGTTGCCTTGTTGGCGCAGGCTGCCAGTAACAATGAGGATGCA	NC_002488.370	NC_002488.370	424760	425815	-	AutoIPR: IPR007428:VacJ-like lipoprotein;
long-mer1982	NC_002488	425871	425913	CGAGCAGCTCCTTCAGACCGGAGGGAGGGGCAACAATTGTTGG	NC_002488.371	NC_002488.371	425830	426135	-	AutoIPR: IPR002645:STAS domain;
long-mer1983	NC_002488	426055	426118	TCCGATGGCTGCATCGCGATTGAGAGGGCCGCTTAACACCAGTGCGTTACCGTCGCGATGTAGC	NC_002488.371	NC_002488.371	425830	426135	-	AutoIPR: IPR002645:STAS domain;
long-mer1984	NC_002488	426362	426423	ACGATTGCCTGGTAGGCGGCTTTCGGACTTGGCGCGGAAATTGGGTTTACCCTCAAAGGTCA	NC_002488.372	NC_002488.372	426125	426781	-	AutoIPR: IPR008869:Toluene toleranceTtg2/phospholipid-binding protein MlaC; IPR023094:Toluenetolerance protein, alpha-helical;
long-mer1985	NC_002488	426438	426545	TAACGTTGCATGAGATTTTCGGTGATTGCGTCGGCGAACAGCTTTACATCGGTGTCCGATGCGTTGCGAGCGTATTTCCCTAGTACTAAACGTGCAGCGTAATCACGA	NC_002488.372	NC_002488.372	426125	426781	-	AutoIPR: IPR008869:Toluene toleranceTtg2/phospholipid-binding protein MlaC; IPR023094:Toluenetolerance protein, alpha-helical;
long-mer1986	NC_002488	426650	426692	CGAGTCAATCACCATCTTGGAAGCTTGGCCTTGGTTGACCTCG	NC_002488.372	NC_002488.372	426125	426781	-	AutoIPR: IPR008869:Toluene toleranceTtg2/phospholipid-binding protein MlaC; IPR023094:Toluenetolerance protein, alpha-helical;
long-mer1987	NC_002488	426781	426823	TTGGTGAGTTTCTTGAGTGTCCGTGTGAGAGGAGGCAGCGTGA	NC_002488.373	NC_002488.373	426778	427314	-	AutoIPR: IPR003399:Mammalian cellentry-related; IPR030970:Probable phospholipid ABCtransporter-binding protein MlaD;
long-mer1988	NC_002488	427030	427072	TGCAGGTAGATCCTTGTATTGGTTGTCTAGCGACAGCGTGACC	NC_002488.373	NC_002488.373	426778	427314	-	AutoIPR: IPR003399:Mammalian cellentry-related; IPR030970:Probable phospholipid ABCtransporter-binding protein MlaD;
long-mer1989	NC_002488	427078	427122	TTCAAAGGTTTTCGGGTCCAGTGCGATGTTACTGACTTGGCCGAT	NC_002488.373	NC_002488.373	426778	427314	-	AutoIPR: IPR003399:Mammalian cellentry-related; IPR030970:Probable phospholipid ABCtransporter-binding protein MlaD;
long-mer1990	NC_002488	427138	427173	CCGTACCGGCGCTTGCTTGCGCAGTTGTCCAATTTG	NC_002488.373	NC_002488.373	426778	427314	-	AutoIPR: IPR003399:Mammalian cellentry-related; IPR030970:Probable phospholipid ABCtransporter-binding protein MlaD;
long-mer1991	NC_002488	427198	427240	TTGGTTGCCGCCCATACTCCAACGTTGGTTGGTGGATGCGACT	NC_002488.373	NC_002488.373	426778	427314	-	AutoIPR: IPR003399:Mammalian cellentry-related; IPR030970:Probable phospholipid ABCtransporter-binding protein MlaD;
long-mer1992	NC_002488	427267	427301	TAATAGCAGAAAGGTACCCACGGCGAATTCAAGTC	NC_002488.373	NC_002488.373	426778	427314	-	AutoIPR: IPR003399:Mammalian cellentry-related; IPR030970:Probable phospholipid ABCtransporter-binding protein MlaD;
long-mer1993	NC_002488	427328	427353	TCACTTTTTGATCCAACAAATGCTCT	NA
long-mer1994	NC_002488	427576	427618	TACGTAAGCTGCCACAAGAGCAGAGGTGCCACCAAAGATTGCT	NC_002488.374	NC_002488.374	427456	428205	-	AutoIPR: IPR030802:ABC transporter permeaseMalE-type;
long-mer1995	NC_002488	427693	427735	GTCGATGCCTAACACATGGACCGCTTGGAAGTAACCACTGCAG	NC_002488.374	NC_002488.374	427456	428205	-	AutoIPR: IPR030802:ABC transporter permeaseMalE-type;
long-mer1996	NC_002488	427904	427989	CGTCCGATGAAAAGCAGTGCAGTCAGCACGGGGGCAAGTTCGCGATAGAGTGATAGGCCTAGGAGGGTGGACAGTGCGTCGGAAGC	NC_002488.374	NC_002488.374	427456	428205	-	AutoIPR: IPR030802:ABC transporter permeaseMalE-type;
long-mer1997	NC_002488	428044	428070	CGCGCCTCCGACGGCGATGATCGGTAG	NC_002488.374	NC_002488.374	427456	428205	-	AutoIPR: IPR030802:ABC transporter permeaseMalE-type;
long-mer1998	NC_002488	428135	428164	GAGCTGCGCAATACAGTGAGTGCAAACAGA	NC_002488.374	NC_002488.374	427456	428205	-	AutoIPR: IPR030802:ABC transporter permeaseMalE-type;
long-mer1999	NC_002488	428199	428223	GTGGCATTAGGCGGAACTCCGGTCA	NC_002488.374	NC_002488.374	427456	428205	-	AutoIPR: IPR030802:ABC transporter permeaseMalE-type;
long-mer1999	NC_002488	428199	428223	GTGGCATTAGGCGGAACTCCGGTCA	NC_002488.375	NC_002488.375	428205	428999	-	AutoIPR: IPR003439:ABC transporter-like;IPR027417:P-loop containing nucleoside triphosphatehydrolase;
[truncated: 1,943,821 more chars]
