# Supplementary material for: Identification of genetic relationships and subspecies signatures in Xylella fastidiosa
Source: BMC Genomics. 2019 Mar 25;20:239. doi: 10.1186/s12864-019-5565-9 (PMC6434890; doi:10.1186/s12864-019-5565-9)
Supplement: Supplementary file 6 — Raw data of the k-mers identified to be specific of the different X. fastidiosa subspecies or combinations of several subspecies. (ZIP 3012 kb) [file 12864_2019_5565_MOESM6_ESM.zip › Additional-File-6/Denancé_etal_AddFile6F_LongMer_SAN.txt]

long-mer1	CP006696.1	325	367	AGAAGCATACGATCAGGTGTGGGGACGCACGAACCAATGCCAT	NA
long-mer2	CP006696.1	1497	1539	ATCGGCGTGGGTACGCAACGCGGCCGCCACCATGTCGGCGACT	CP006696.1.2	CP006696.1.2	948	1700	-	AutoIPR: IPR010138:UDP-2,3-diacylglucosaminehydrolase; IPR029052:Metallo-dependent phosphatase-like;
long-mer3	CP006696.1	1588	1630	ATATAAAGCGCATCGGCACCAAACACCTGTTCCCGCAAGAATC	CP006696.1.2	CP006696.1.2	948	1700	-	AutoIPR: IPR010138:UDP-2,3-diacylglucosaminehydrolase; IPR029052:Metallo-dependent phosphatase-like;
long-mer4	CP006696.1	2009	2051	ACACGCATTAATACACCCGCGGCATTAGCTTTTGTAGTGACAT	CP006696.1.3	CP006696.1.3	1823	2053	+	
long-mer4	CP006696.1	2009	2051	ACACGCATTAATACACCCGCGGCATTAGCTTTTGTAGTGACAT	CP006696.1.4	CP006696.1.4	2016	2468	-	
long-mer5	CP006696.1	2058	2100	CCAAGCCGCACCATTTGAATAAGCTGTTTCTTGTCGTAGGGCA	CP006696.1.4	CP006696.1.4	2016	2468	-	
long-mer6	CP006696.1	2439	2481	CTGCAACGAACAACGCACTCTTTTGCCCATATCAGCATGGAAG	CP006696.1.4	CP006696.1.4	2016	2468	-	
long-mer7	CP006696.1	2922	2964	ATGCGCAATCACTAACCCCAATTCATGCAAGCGCGCCGCCCAA	CP006696.1.5	CP006696.1.5	2541	4067	-	AutoIPR: IPR003695:Ppx/GppA phosphatase;IPR030673:Pyrophosphatase, GppA/Ppx-type;
long-mer8	CP006696.1	3423	3480	ACCTAATGCATTGTATTGAGCGGCAAATTGTTGAAATTCAGTACCGATCTCAGTCAGT	CP006696.1.5	CP006696.1.5	2541	4067	-	AutoIPR: IPR003695:Ppx/GppA phosphatase;IPR030673:Pyrophosphatase, GppA/Ppx-type;
long-mer9	CP006696.1	3851	3893	AGCATTCGAGTGCACGCTCACTTGCCTTGCTCGACAATCCCCC	CP006696.1.5	CP006696.1.5	2541	4067	-	AutoIPR: IPR003695:Ppx/GppA phosphatase;IPR030673:Pyrophosphatase, GppA/Ppx-type;
long-mer10	CP006696.1	4053	4118	CAACGTATTGGGCATAGAGGGGCTATTTTAACTGAAAATCCCGCGAGCGCTGTAAACATCACCGGC	CP006696.1.5	CP006696.1.5	2541	4067	-	AutoIPR: IPR003695:Ppx/GppA phosphatase;IPR030673:Pyrophosphatase, GppA/Ppx-type;
long-mer11	CP006696.1	4229	4271	CCAAGCATTGAGGTTGTCATCTAAGTAACTCTGTAAAACATCA	CP006696.1.6	CP006696.1.6	4136	6232	-	AutoIPR: IPR003414:Polyphosphate kinase;IPR024953:Polyphosphate kinase middle domain;IPR025198:Polyphosphate kinase N-terminal domain;IPR025200:Polyphosphate kinase C-terminal domain;
long-mer12	CP006696.1	4559	4616	TGGCTCATTCAGCGCATTCATTTTGGCAACGATGCGAGCAGGGCGCCCCTTCCGTGCG	CP006696.1.6	CP006696.1.6	4136	6232	-	AutoIPR: IPR003414:Polyphosphate kinase;IPR024953:Polyphosphate kinase middle domain;IPR025198:Polyphosphate kinase N-terminal domain;IPR025200:Polyphosphate kinase C-terminal domain;
long-mer13	CP006696.1	4775	4817	CAAATCGGTATATATCCGTGCAGTACCACTATGGTAGTTACCA	CP006696.1.6	CP006696.1.6	4136	6232	-	AutoIPR: IPR003414:Polyphosphate kinase;IPR024953:Polyphosphate kinase middle domain;IPR025198:Polyphosphate kinase N-terminal domain;IPR025200:Polyphosphate kinase C-terminal domain;
long-mer14	CP006696.1	5741	5783	ATGCGCAGGATCTAAACCAAGCGGCGATAACACCGGCATGATT	CP006696.1.6	CP006696.1.6	4136	6232	-	AutoIPR: IPR003414:Polyphosphate kinase;IPR024953:Polyphosphate kinase middle domain;IPR025198:Polyphosphate kinase N-terminal domain;IPR025200:Polyphosphate kinase C-terminal domain;
long-mer15	CP006696.1	7255	7297	GGGTAACGCAGGCCCAGCAAGATATTCGCCGCCTCATTGAACC	CP006696.1.7	CP006696.1.7	6345	7685	-	AutoIPR: IPR005467:Signal transductionhistidine kinase, core; IPR014310:Signal transductionhistidine kinase, phosphate regulon sensor PhoR;IPR022510:Sortase system, histidine kinase;
long-mer16	CP006696.1	7569	7651	CCACACTTGGCCGATCAACAGCCCAACAAGCAGTGCAGCGAACAAAATCAGCGCCAACCCTACCAGGGTCTTGAACCAAGCGA	CP006696.1.7	CP006696.1.7	6345	7685	-	AutoIPR: IPR005467:Signal transductionhistidine kinase, core; IPR014310:Signal transductionhistidine kinase, phosphate regulon sensor PhoR;IPR022510:Sortase system, histidine kinase;
long-mer17	CP006696.1	8210	8269	CTCCAGGCCACTGGTACCAGGTAGCATCCAATCCAACAGAATCAAATCCGGAACGCAATC	CP006696.1.8	CP006696.1.8	7703	8398	-	AutoIPR: IPR011006:CheY-like superfamily;IPR011879:Signal transduction response regulator,phosphate regulon transcriptional regulatory proteinPhoB; IPR016032:Signal transduction response regulator,C-terminal effector; IPR017206:Signal transductionhistidine kinase, hybrid-type, BC3207, predicted;
long-mer18	CP006696.1	8303	8361	GGCTTGCAAGGATTCAAATTCCCCCTTACGCAAAGCGTAAGCAACCATGTCACGAATCG	CP006696.1.8	CP006696.1.8	7703	8398	-	AutoIPR: IPR011006:CheY-like superfamily;IPR011879:Signal transduction response regulator,phosphate regulon transcriptional regulatory proteinPhoB; IPR016032:Signal transduction response regulator,C-terminal effector; IPR017206:Signal transductionhistidine kinase, hybrid-type, BC3207, predicted;
long-mer19	CP006696.1	8584	8626	TCCAGATTCTTCTTCTTCAACACCTGCAACTGAATCAATGCCT	CP006696.1.9	CP006696.1.9	8481	10187	-	AutoIPR: IPR001915:Peptidase M48;IPR011990:Tetratricopeptide-like helical domain;
long-mer20	CP006696.1	8904	8970	AGCCCGCGCTTGGGTCTGCGCTAATGCCGAAGCAAGCCAGACATTATCAGGGTGTACCTCAAGCAAT	CP006696.1.9	CP006696.1.9	8481	10187	-	AutoIPR: IPR001915:Peptidase M48;IPR011990:Tetratricopeptide-like helical domain;
long-mer21	CP006696.1	9372	9411	TAAATAGTCCGGCGCCTGGTCACCGCCAGAATTACCGCGT	CP006696.1.9	CP006696.1.9	8481	10187	-	AutoIPR: IPR001915:Peptidase M48;IPR011990:Tetratricopeptide-like helical domain;
long-mer22	CP006696.1	10206	10248	AAAATCGACACGGAGTTTCCTCATGACACAAGACTCTACACGT	CP006696.1.10	CP006696.1.10	10228	10533	+	AutoIPR: IPR011900:Glutaredoxin, GrxC;IPR012336:Thioredoxin-like fold;
long-mer23	CP006696.1	10687	10762	AAAAACATATTCGCTACCAACACCGTTATGCGGGATGCTTGATACTGCATCGCAGCATCTACCACGTTGTACACAG	NA
long-mer24	CP006696.1	10890	10991	TAAGGTATTGAAGACATCCAATAACACAAACAAGCACAAACAAGCACAAACAGGGCTGTCTTATTGCTGCCCTGCGGCGCAAACATCCCTCTTTATAAACGT	NA
long-mer25	CP006696.1	11016	11056	ATCTTCATGATGGCTGAACAAAGTGAATCAAAGCAACGAAC	NA
long-mer26	CP006696.1	11645	11687	CGGAGAAGTTGCCACTTCAAGGGCACGAGTGACCCGTAAAGGG	CP006696.1.11	CP006696.1.11	11241	12248	+	AutoIPR: IPR001804:Isocitrate andisopropylmalate dehydrogenases family;IPR024084:Isopropylmalate dehydrogenase-like domain;
long-mer27	CP006696.1	12318	12360	GGTTATTTACTGTCACACAAATGGACCAATGCCAAGCAGTACT	NA
long-mer28	CP006696.1	12516	12558	GGCCTTCAATCCACATCAGCAGCATAAAGCAAGACTTCAAAAT	CP006696.1.12	CP006696.1.12	12552	13124	-	AutoIPR: IPR025091:Protein of unknown functionDUF4019;
long-mer29	CP006696.1	12934	12987	TCCAATTGTGCTTGCTGGGCTTGCGTTAGGGGGGATGCAGCAACGATTGGCTTC	CP006696.1.12	CP006696.1.12	12552	13124	-	AutoIPR: IPR025091:Protein of unknown functionDUF4019;
long-mer30	CP006696.1	13047	13089	ACGGGCAGAACGAAACATTCTACGAACACTTGTAAACAGAACA	CP006696.1.12	CP006696.1.12	12552	13124	-	AutoIPR: IPR025091:Protein of unknown functionDUF4019;
long-mer31	CP006696.1	13111	13174	TTTAATGCGGGCATAACCACTAGGAGTGGATAAAGAAAGCGCTTACCACATACACCAAAAGCAA	CP006696.1.12	CP006696.1.12	12552	13124	-	AutoIPR: IPR025091:Protein of unknown functionDUF4019;
long-mer32	CP006696.1	13242	13284	CCTAGCATTGTATGTTGAAATCCATTTAGAAATAGTACTGCAA	NA
long-mer33	CP006696.1	13292	13334	TATTTCGGCGATCTATCAACTGAACCGTAGCTTCCAAGAATAC	NA
long-mer34	CP006696.1	13348	13390	CAATACCTGATTCCCAAGATGTAAGGCTTTCACATTAATTAAT	NA
long-mer35	CP006696.1	13563	13630	ATGGGACAGAGAAGACACGATAGAGAAGACACGATGCAGTGTATGGACTAAATGCTTCTCTTACGCTT	NA
long-mer36	CP006696.1	13863	13905	CTGACAATTGTCGCCGATACAAATGCACTATGTCGCGTGATGC	CP006696.1.13	CP006696.1.13	13818	14336	+	AutoIPR: IPR008332:Methylguanine DNAmethyltransferase, ribonuclease-like domain;IPR011991:Winged helix-turn-helix DNA-binding domain;IPR023546:Methylated-DNA--protein-cysteinemethyltransferase;
long-mer37	CP006696.1	14883	14925	TACACAGATCACTCAGGCGCTACGCTGGCTCAATGAACGTGGC	CP006696.1.14	CP006696.1.14	14365	15666	+	AutoIPR: IPR002591:Type Iphosphodiesterase/nucleotide pyrophosphatase/phosphatetransferase;
long-mer38	CP006696.1	15015	15057	AGCTGTACACATGATCGACAGTGCAATTGGTCGGCTGATTGAT	CP006696.1.14	CP006696.1.14	14365	15666	+	AutoIPR: IPR002591:Type Iphosphodiesterase/nucleotide pyrophosphatase/phosphatetransferase;
long-mer39	CP006696.1	15135	15177	CGATCACGCGGTACCTCTAGAGCGCATCGTGCAACTATCAGAT	CP006696.1.14	CP006696.1.14	14365	15666	+	AutoIPR: IPR002591:Type Iphosphodiesterase/nucleotide pyrophosphatase/phosphatetransferase;
long-mer40	CP006696.1	15360	15402	CGAAGGCTGGAATGCACTATCGGCAGCCCAAATCACTAAGCGC	CP006696.1.14	CP006696.1.14	14365	15666	+	AutoIPR: IPR002591:Type Iphosphodiesterase/nucleotide pyrophosphatase/phosphatetransferase;
long-mer41	CP006696.1	16538	16575	CGCTGAAGATGCTTATTCCCCCCCGATCAAAAACAAAA	CP006696.1.16	CP006696.1.16	16220	16543	+	AutoIPR: IPR000813:7Fe ferredoxin;IPR017896:4Fe-4S ferredoxin-type, iron-sulphur bindingdomain; IPR022569:Ferredoxin, C-terminal;
long-mer42	CP006696.1	16982	17024	CTGCTGGTCGAATAAACCTTGTCCATCACTCCCCTGACGCTGG	CP006696.1.17	CP006696.1.17	16589	18082	-	
long-mer43	CP006696.1	17360	17402	CTGCGGCTCGTGTGACTGTGATTGCAACGGTCGCGAAGAAATA	CP006696.1.17	CP006696.1.17	16589	18082	-	
long-mer44	CP006696.1	17495	17537	CACAAAGTCAGTTGTCGGGACCGTGACTTCAGTCACTTGCAAC	CP006696.1.17	CP006696.1.17	16589	18082	-	
long-mer45	CP006696.1	18130	18172	GTCCGGAAAATAAGTGTGCATAAAGACAAAAAATGCGTGAATT	NA
long-mer46	CP006696.1	18313	18355	CTTAAGAGTTACATCAGCCATCCCACAGCCGTGGCAGCCACCG	CP006696.1.18	CP006696.1.18	18199	18798	-	AutoIPR: IPR017726:Fe/S biogenesis proteinNfuA;
long-mer47	CP006696.1	19332	19374	ACTCCTTGCTGTGCGTACCCCTCCCCCAAAGTATCCGGAGCAA	CP006696.1.20	CP006696.1.20	19174	19647	+	AutoIPR: IPR006260:TonB, C-terminal;
long-mer48	CP006696.1	19473	19496	GGTAGCACTGGATACAGCGGCAAA	CP006696.1.20	CP006696.1.20	19174	19647	+	AutoIPR: IPR006260:TonB, C-terminal;
long-mer49	CP006696.1	19643	19685	ACTGAAGTCACTATTCACACGTGCCTCACAGCAGCGTTCTAAC	CP006696.1.20	CP006696.1.20	19174	19647	+	AutoIPR: IPR006260:TonB, C-terminal;
long-mer50	CP006696.1	21569	21611	CACCCGGCTGGAACCGTCTCTAGAAGCCGCATTTGTTGATTAC	CP006696.1.23	CP006696.1.23	21432	24830	+	AutoIPR: IPR012340:Nucleic acid-binding,OB-fold; IPR019307:RNA-binding protein AU-1/RibonucleaseE/G;
long-mer51	CP006696.1	23120	23162	AGCGAGTTGGCTAAAACGTATTTTTGGAAATACTGACAAGCGA	CP006696.1.23	CP006696.1.23	21432	24830	+	AutoIPR: IPR012340:Nucleic acid-binding,OB-fold; IPR019307:RNA-binding protein AU-1/RibonucleaseE/G;
long-mer52	CP006696.1	23380	23422	TGCGGAACGAATCACAAACACAAAAATCGTCAGCATATGTGTC	CP006696.1.23	CP006696.1.23	21432	24830	+	AutoIPR: IPR012340:Nucleic acid-binding,OB-fold; IPR019307:RNA-binding protein AU-1/RibonucleaseE/G;
long-mer53	CP006696.1	23768	23810	ACAAAACAATCATGAAGGTACCGGGAACAACGACGGCAGCAAC	CP006696.1.23	CP006696.1.23	21432	24830	+	AutoIPR: IPR012340:Nucleic acid-binding,OB-fold; IPR019307:RNA-binding protein AU-1/RibonucleaseE/G;
long-mer54	CP006696.1	24033	24075	ATCACCGCACCGTTACGTAAGACAATAGCTGCCGAGAGAGAGG	CP006696.1.23	CP006696.1.23	21432	24830	+	AutoIPR: IPR012340:Nucleic acid-binding,OB-fold; IPR019307:RNA-binding protein AU-1/RibonucleaseE/G;
long-mer55	CP006696.1	24081	24123	TCCGCTGATCTCACAACTACATCACCTCAAAGCATAATGGAAA	CP006696.1.23	CP006696.1.23	21432	24830	+	AutoIPR: IPR012340:Nucleic acid-binding,OB-fold; IPR019307:RNA-binding protein AU-1/RibonucleaseE/G;
long-mer56	CP006696.1	24391	24468	CGAATGCTAAAACCACAAAGATAGAGATACCAAACAAACAAACCAACGCGAACAGCTATACGGCAGCTCGCCCAACAG	CP006696.1.23	CP006696.1.23	21432	24830	+	AutoIPR: IPR012340:Nucleic acid-binding,OB-fold; IPR019307:RNA-binding protein AU-1/RibonucleaseE/G;
long-mer57	CP006696.1	24491	24533	GAATCAACCAGTGATAGCAACAAAGCCTTCAACAACGATAGAA	CP006696.1.23	CP006696.1.23	21432	24830	+	AutoIPR: IPR012340:Nucleic acid-binding,OB-fold; IPR019307:RNA-binding protein AU-1/RibonucleaseE/G;
long-mer58	CP006696.1	24784	24826	GTTTTACAAAAAACAACGAAGGAAATAGTGACAACAATACACT	CP006696.1.23	CP006696.1.23	21432	24830	+	AutoIPR: IPR012340:Nucleic acid-binding,OB-fold; IPR019307:RNA-binding protein AU-1/RibonucleaseE/G;
long-mer59	CP006696.1	24883	24925	CCCCGCTTCCGCAAATAAGTGAAAAGCATAGTTCTGTACTCTT	NA
long-mer60	CP006696.1	25744	25786	CCCCAGGGAGATGCATGTCACGCAATACGACATTCGGGCGTAG	CP006696.1.24	CP006696.1.24	25262	25924	-	AutoIPR: IPR011006:CheY-like superfamily;IPR017206:Signal transduction histidine kinase,hybrid-type, BC3207, predicted;
long-mer61	CP006696.1	26464	26506	ATCCAGTAAATTTGGTGATCGACAAGGTCATTGCTCCAGAAAA	CP006696.1.25	CP006696.1.25	26174	27079	-	AutoIPR: IPR020936:Uncharacterised proteinfamily UPF0176;
long-mer62	CP006696.1	26717	26759	AACACTATACTTCACATGCAATGCTGCAAAACGCACGTCAGCA	CP006696.1.25	CP006696.1.25	26174	27079	-	AutoIPR: IPR020936:Uncharacterised proteinfamily UPF0176;
long-mer63	CP006696.1	26981	27023	CACAGACTCATTGTAAAAATGTACTTGTGAATGATCGCCAGCA	CP006696.1.25	CP006696.1.25	26174	27079	-	AutoIPR: IPR020936:Uncharacterised proteinfamily UPF0176;
long-mer64	CP006696.1	27208	27250	AAATTGGGCCTGTGTTTCCACGCTCCAAATTAAACATAAACGT	NA
long-mer65	CP006696.1	27455	27497	TTCTCATAGAAAGAATTCACAGCCTACCATTGGTTATGGTCAC	NA
long-mer66	CP006696.1	27637	27679	ATCATTAATCGAAGTAACACAGTCAAAAAAGAACTATCTCAAA	NA
long-mer67	CP006696.1	27764	27806	GTAAATTCAACAAAAACCAATACATAATGAAAATGTGCGACGA	NA
long-mer68	CP006696.1	27859	27901	AATCTTGATACTTCAGCCAATCTCACCGCGCACCGCATCACTA	NA
long-mer69	CP006696.1	28030	28131	CAAGCTGGCGCATCAGTGATCAACTCTACAGCATTGATCGAAGATGCCATTGCGCTAATTAACCAACAACCTCCAGATATGGCAATCCTTGACCACCAACTC	CP006696.1.26	CP006696.1.26	27949	28350	+	AutoIPR: IPR011006:CheY-like superfamily;
long-mer70	CP006696.1	28304	28355	ACGAGAGAACTCCCTCTATAATAGGCATCACACCCAAGTCTCATTAATGAGA	CP006696.1.26	CP006696.1.26	27949	28350	+	AutoIPR: IPR011006:CheY-like superfamily;
long-mer71	CP006696.1	28359	28387	AGTGGAATTTAAAATTAAAAAATCGAAAA	NA
long-mer72	CP006696.1	28407	28433	ATGCATCAGAAATCAAAAGATCCCTAA	NA
long-mer73	CP006696.1	28447	28489	ACTGGATTTATATTTCTGATTCTTTACCCAAAGAATCAGAAAT	NA
long-mer74	CP006696.1	28491	28533	ACAATAATGAATTTCACACATTTTCATAAAGAAAATTAAAACT	NA
long-mer75	CP006696.1	28555	28607	ATATCGTCATTATAATTTTCGAACTCCATTAAATTAAAAAAGACCCACCCATT	NA
long-mer76	CP006696.1	28623	28649	AAAATGCTCAAGGTTATCAAGGAAATA	NA
long-mer77	CP006696.1	28699	28724	CGATGCTCCAGGAAAGCAAGAAATCA	NA
long-mer78	CP006696.1	28738	28780	AACTCGCCGCCAATTCATCATAAAATTCAACTGAATCCATCGC	NA
long-mer79	CP006696.1	28823	28907	CAAGCTTGTCATCATGCATGGGAACACGATAAATACGCTGGATACCGTTAAACAAATACGCACGCCAATGAGGGATACAGCATCC	NA
long-mer80	CP006696.1	28909	28951	CATCGCTACAGACAATGCTCCAACCTAGGGTTCGAGCGCAGCA	NA
long-mer81	CP006696.1	29044	29086	AAAAAATCCTTCAGTACATACTCCACACAAGCAAGAAATGCCG	NA
long-mer82	CP006696.1	29147	29189	GCAACTGGCTAGAATGATCGTATACAACTGATACAGCCATGCA	NA
long-mer83	CP006696.1	29206	29248	CTGAGAGAGGCTCCCTGTTTTCAGTACCCTTACCGCGCACGCA	NA
long-mer84	CP006696.1	29290	29332	GTGATGATAAAAGCAGCAACGCTCATATCCCATAGCGACATGA	NA
long-mer85	CP006696.1	29398	29440	GCTCATCGCAACCACATAGCGACGCTCAACCTCATCCCAGTTG	CP006696.1.27	CP006696.1.27	29395	30006	-	AutoIPR: IPR001189:Manganese/iron superoxidedismutase;
long-mer86	CP006696.1	30074	30116	GCTACCAAGGAAAACCATAGGTAGACCACACCCCACTAAAACC	NA
long-mer87	CP006696.1	30152	30196	AGACACTGGCTTTAAGTTCTGTTCTTGGCGCCAATAGTCAAGTTA	NA
long-mer88	CP006696.1	31362	31404	TAAGCTTACGTTTGACCGGCCTGGACACAGGCATCACCACTTC	CP006696.1.30	CP006696.1.30	31156	33027	-	AutoIPR: IPR003439:ABC transporter-like;IPR027417:P-loop containing nucleoside triphosphatehydrolase;
long-mer89	CP006696.1	32006	32048	TCACCACGCAAGATTGTGGTGTAGACATCACGCACAATCGTGC	CP006696.1.30	CP006696.1.30	31156	33027	-	AutoIPR: IPR003439:ABC transporter-like;IPR027417:P-loop containing nucleoside triphosphatehydrolase;
long-mer90	CP006696.1	32296	32338	GAGCCGCTCCTCACGGCGACGTTCATAATTATCCCAATTTCCC	CP006696.1.30	CP006696.1.30	31156	33027	-	AutoIPR: IPR003439:ABC transporter-like;IPR027417:P-loop containing nucleoside triphosphatehydrolase;
long-mer91	CP006696.1	32586	32641	CAGCTTCGCCGTTTAACTCGAAACGGGTTAGTACATCAGTCACTCGCTGATCCAGA	CP006696.1.30	CP006696.1.30	31156	33027	-	AutoIPR: IPR003439:ABC transporter-like;IPR027417:P-loop containing nucleoside triphosphatehydrolase;
long-mer92	CP006696.1	33179	33221	CCTGGTTTTTCAGGGATTGGGGCTCATAGTGCATCAGCACTCT	CP006696.1.31	CP006696.1.31	33018	33212	-	
long-mer93	CP006696.1	33256	33298	TCCTGACACAGCCACACACTGCGTGAATCAAACACCTGACACT	NA
long-mer94	CP006696.1	33356	33398	TCTGGACGCCGCATCGCATATACCTCACGTCCTAGCTGAAAAT	CP006696.1.32	CP006696.1.32	33307	34884	-	AutoIPR: IPR003846:Uncharacterised proteinfamily UPF0061;
long-mer95	CP006696.1	33949	33991	ATAACGGCGACTCTGGACATCAGTCACATTTGGAGTCCAGTCC	CP006696.1.32	CP006696.1.32	33307	34884	-	AutoIPR: IPR003846:Uncharacterised proteinfamily UPF0061;
long-mer96	CP006696.1	34390	34462	TGGTATCCCAAGATGATGCATTGCCTCACTACACAAGAACTCACGGATGGAGGATCTCAATACAGCACGGCCA	CP006696.1.32	CP006696.1.32	33307	34884	-	AutoIPR: IPR003846:Uncharacterised proteinfamily UPF0061;
long-mer97	CP006696.1	34483	34525	CGTAGGTCCAGCCCCCTTAAGTTGCAACTCGTAGTACACGCCA	CP006696.1.32	CP006696.1.32	33307	34884	-	AutoIPR: IPR003846:Uncharacterised proteinfamily UPF0061;
long-mer98	CP006696.1	34614	34654	CAGCATACGGCTGCATACCCGGATATAACGCATTGCCGCTA	CP006696.1.32	CP006696.1.32	33307	34884	-	AutoIPR: IPR003846:Uncharacterised proteinfamily UPF0061;
long-mer99	CP006696.1	34742	34784	GGCATGGGCACCGGGGTGGGTTCCACCCTGGACCAAGCTTCTA	CP006696.1.32	CP006696.1.32	33307	34884	-	AutoIPR: IPR003846:Uncharacterised proteinfamily UPF0061;
long-mer100	CP006696.1	35322	35364	GAAAGAAACTTTCTGACCTTCTTGAAGGGACTTAAATCCATTA	CP006696.1.33	CP006696.1.33	35268	35489	-	AutoIPR: IPR011129:Cold shock protein;IPR012156:Cold shock, CspA;
long-mer101	CP006696.1	35731	35840	AATATATGCGTCTCCCCTCCCCTCCCATCCATGGCTCTCACCATCTCTACCACATAAGAGCACTCTGTAGAGCAAAGCCACATAAAATCGAAGCCACAATATTTGCCTTA	CP006696.1.34	CP006696.1.34	35695	35961	-	
long-mer102	CP006696.1	35918	35960	ACAATCAGCATTTGAATTGACCCTATAACTTCATCCAAAGGCA	CP006696.1.34	CP006696.1.34	35695	35961	-	
long-mer103	CP006696.1	35979	36021	CAACCAAAGAAAATCAGTGAAATAAGTTAGACAAGGTCCTGTT	NA
long-mer104	CP006696.1	36037	36064	ATCTTAATAGAGAAAAAACCATGGCCAG	NA
long-mer105	CP006696.1	36257	36280	ATCATCTCTATGAATAGCCAACAC	NA
long-mer106	CP006696.1	36283	36326	AGATGGATACAATTCTGATTTGAATCTATTCATCTAGAAGAAAC	NA
long-mer107	CP006696.1	36415	36458	ACTCATATTTCCAAAATCAACATCAGGAAGAAGAATTATTATTT	NA
long-mer108	CP006696.1	36485	36511	AAAAAGTTTGACTATTATCACCAATCT	NA
long-mer109	CP006696.1	36636	36660	ATGTAGCATGGCTAGCCCCCCTCTT	NA
long-mer110	CP006696.1	36901	36943	CAATCCATATCTGCATTCCTCAATCAAAAGGATAAAGCACCTA	NA
long-mer111	CP006696.1	36963	37005	CATAGATTGCTCGTGTCCCCTTTCATCCCTTGGACTAACGCAT	CP006696.1.35	CP006696.1.35	37004	39076	+	AutoIPR: IPR001633:EAL domain;IPR011006:CheY-like superfamily; IPR014409:Signaltransduction histidine kinase, hybrid-type, aerobicrespiration control ArcB; IPR029787:Nucleotide cyclase;
long-mer112	CP006696.1	37098	37199	GCATTGCAGTGCGACCATCCCAGCCACAGCACCTAGAAGACGTGACAATGATGCTCAGTCACGCAATTGACCTAGTACTAATCGGCAATTCCTCCCAAATAT	CP006696.1.35	CP006696.1.35	37004	39076	+	AutoIPR: IPR001633:EAL domain;IPR011006:CheY-like superfamily; IPR014409:Signaltransduction histidine kinase, hybrid-type, aerobicrespiration control ArcB; IPR029787:Nucleotide cyclase;
long-mer113	CP006696.1	38012	38054	ATGATCGATTCAAAAGTAGCAATGCGAACCGCGCGTTTCTGCG	CP006696.1.35	CP006696.1.35	37004	39076	+	AutoIPR: IPR001633:EAL domain;IPR011006:CheY-like superfamily; IPR014409:Signaltransduction histidine kinase, hybrid-type, aerobicrespiration control ArcB; IPR029787:Nucleotide cyclase;
long-mer114	CP006696.1	38264	38332	ACTCAGCTTGGTGGCAACACTACCATAATCTACGATCCAGCGGCAGCTGATCGCGCAGAGGAACTGCGA	CP006696.1.35	CP006696.1.35	37004	39076	+	AutoIPR: IPR001633:EAL domain;IPR011006:CheY-like superfamily; IPR014409:Signaltransduction histidine kinase, hybrid-type, aerobicrespiration control ArcB; IPR029787:Nucleotide cyclase;
long-mer115	CP006696.1	38362	38401	AGCAGTGACAAACAACGACTTGACCATTTATTACCAACCG	CP006696.1.35	CP006696.1.35	37004	39076	+	AutoIPR: IPR001633:EAL domain;IPR011006:CheY-like superfamily; IPR014409:Signaltransduction histidine kinase, hybrid-type, aerobicrespiration control ArcB; IPR029787:Nucleotide cyclase;
long-mer116	CP006696.1	38938	38980	GCAAGACAACGGAATTGCAACATTCGCCGAATTCGTGACCGAC	CP006696.1.35	CP006696.1.35	37004	39076	+	AutoIPR: IPR001633:EAL domain;IPR011006:CheY-like superfamily; IPR014409:Signaltransduction histidine kinase, hybrid-type, aerobicrespiration control ArcB; IPR029787:Nucleotide cyclase;
long-mer117	CP006696.1	39032	39103	GACTTCGTCGCGCCAATCAGCTCAACAATGAACAACGAGTTCTAATACGACTTTGTGTTACCACCTCAACAA	CP006696.1.35	CP006696.1.35	37004	39076	+	AutoIPR: IPR001633:EAL domain;IPR011006:CheY-like superfamily; IPR014409:Signaltransduction histidine kinase, hybrid-type, aerobicrespiration control ArcB; IPR029787:Nucleotide cyclase;
long-mer118	CP006696.1	39138	39180	TTCTTTCCGAACCATAGTGGATTCGAATTACTAGACCCAACTG	NA
long-mer119	CP006696.1	39214	39256	ATTACTAAAGTTGGCTAATAATTGCATTACATAATTAGTTAAA	NA
long-mer120	CP006696.1	39358	39400	ACTCAAGAAAAGCTTACGCAGACCTTCACCGATACCGCCATAA	CP006696.1.36	CP006696.1.36	39307	40176	-	AutoIPR: IPR001915:Peptidase M48;
long-mer121	CP006696.1	39664	39706	AACGACCCGCGCTAGTACGATGACAAATGTATTAAGCACACCC	CP006696.1.36	CP006696.1.36	39307	40176	-	AutoIPR: IPR001915:Peptidase M48;
long-mer122	CP006696.1	40027	40069	GATAAGCGAACCACCAAAACCAAAAATTAAAGCCATAACCAAC	CP006696.1.36	CP006696.1.36	39307	40176	-	AutoIPR: IPR001915:Peptidase M48;
long-mer123	CP006696.1	40123	40165	TAAAATCAATACTGCAAGATTAGTGATGGCAAATAAGACAATA	CP006696.1.36	CP006696.1.36	39307	40176	-	AutoIPR: IPR001915:Peptidase M48;
long-mer124	CP006696.1	40177	40219	ATAACGAATATTCCAAAATATGGAAAAGAATATACATCACAAT	NA
long-mer125	CP006696.1	40312	40400	TTATCACTTACTAATTAGCTCGCTCTTGAAGACAGTACGCGCGCGCTGCTCGCTATGTAAAATGCTTAGAACAAACCGCGTTAATTATC	NA
long-mer126	CP006696.1	40493	40555	ATCTTCATCTGTATGCAACTTAGTAAGCATTAGATCAAGCCACACATCCTACGGACAGCAACG	NA
long-mer127	CP006696.1	40636	40678	AATTAATCCACCCAGCAAGGCGAAAGGAACATAAATACATACT	NA
long-mer128	CP006696.1	40686	40730	ATTTATGCTTTATCCTAGTCTTTAAAGCACTTAGAATATTTTTAT	NA
long-mer129	CP006696.1	40791	40850	AACTGTTGATAGACAACATCTAAATCTGAAACAGAGGAACATACAGGCATAAGCTCAATT	NA
long-mer130	CP006696.1	40957	41050	CCAACTGAGCCGTTATTAAAGTTGATATGCACGAATCACTAATTTCGCCAATATACGAAAGTATCTCATCTAACATCAACCTCAATAACACTTC	NA
long-mer131	CP006696.1	41057	41099	CAAAGAAACAGCAAGCCACATTTTACTTTTATATACAAAACGC	NA
long-mer132	CP006696.1	41149	41191	AGAATCTAAGAACACACGCTCACACCATTTAATACCAACGCAC	NA
long-mer133	CP006696.1	41299	41341	CTTAATATCTTCAGAAACATCACAACTGAAGAGACACCGCAGT	NA
long-mer134	CP006696.1	41427	41456	AGGGAGGGGAAAAAACAGAAAATAATGAGC	NA
long-mer135	CP006696.1	41497	41539	TATTTCTATGACAATTCACTAAAAATAGAAACTATTTATAATG	NA
long-mer136	CP006696.1	41609	41651	CTATACACAAATAATTTATTGATTCAAAAGTCGAGAGAGATCA	NA
long-mer137	CP006696.1	41781	41823	AAATTGACACCAATAACTTAGAATACTTAAAATTTAAATACAT	NA
long-mer138	CP006696.1	42792	42834	AGAACATACTAAAATCGCACCGTCCATCTGCGCCGCACCTGTA	CP006696.1.37	CP006696.1.37	41922	43112	-	AutoIPR: IPR004541:Translation elongationfactor EFTu/EF1A, bacterial/organelle; IPR027417:P-loopcontaining nucleoside triphosphate hydrolase;
long-mer139	CP006696.1	43264	43345	TTCGTAATGGTCAAATTCCATTGCAAAAGTAGCCCGTCCTTGCGTCATCGAACGCAGGGAAGTGGCATATCCAAACATCTCG	CP006696.1.38	CP006696.1.38	43219	45336	-	AutoIPR: IPR004540:Translation elongationfactor EFG/EF2; IPR004543:Translation elongation factorEFG/EF2, archaeal; IPR027417:P-loop containing nucleosidetriphosphate hydrolase;
long-mer140	CP006696.1	43486	43510	CTCGAGTAACACAGGATTAGCTTTA	CP006696.1.38	CP006696.1.38	43219	45336	-	AutoIPR: IPR004540:Translation elongationfactor EFG/EF2; IPR004543:Translation elongation factorEFG/EF2, archaeal; IPR027417:P-loop containing nucleosidetriphosphate hydrolase;
long-mer141	CP006696.1	43717	43759	AATAAACAAAAAATCACCCTTAACATCTGGATGCTGTTTATCG	CP006696.1.38	CP006696.1.38	43219	45336	-	AutoIPR: IPR004540:Translation elongationfactor EFG/EF2; IPR004543:Translation elongation factorEFG/EF2, archaeal; IPR027417:P-loop containing nucleosidetriphosphate hydrolase;
long-mer142	CP006696.1	43932	43974	CAACAATAATGTCTAGATGCAATTCACCCATACCCGAAATAAT	CP006696.1.38	CP006696.1.38	43219	45336	-	AutoIPR: IPR004540:Translation elongationfactor EFG/EF2; IPR004543:Translation elongation factorEFG/EF2, archaeal; IPR027417:P-loop containing nucleosidetriphosphate hydrolase;
long-mer143	CP006696.1	44209	44251	ACGAACTTCTTTTATTTCGTCGCGTTGGTTGGAGTGCATTTGT	CP006696.1.38	CP006696.1.38	43219	45336	-	AutoIPR: IPR004540:Translation elongationfactor EFG/EF2; IPR004543:Translation elongation factorEFG/EF2, archaeal; IPR027417:P-loop containing nucleosidetriphosphate hydrolase;
long-mer144	CP006696.1	45148	45190	GATAGTGATGCCACGCTCCTGCTCCTGCTCCATCCAATCCATC	CP006696.1.38	CP006696.1.38	43219	45336	-	AutoIPR: IPR004540:Translation elongationfactor EFG/EF2; IPR004543:Translation elongation factorEFG/EF2, archaeal; IPR027417:P-loop containing nucleosidetriphosphate hydrolase;
long-mer145	CP006696.1	45423	45460	CAAAGAGTATTTATGAGACACCAAAAAACCCTTTACCA	NA
long-mer146	CP006696.1	45623	45692	GGAATCTATCAACCAACGCATAGCCAGCGCCATGCGACGAGAAGCGCGCACCTCTACTGGCACTTGGTAA	CP006696.1.39	CP006696.1.39	45473	45940	-	AutoIPR: IPR000235:Ribosomal protein S5/S7;IPR023798:Ribosomal protein S7 domain;
long-mer147	CP006696.1	45987	46029	GAACGGCCCTGACGCCGCTTGACGACACCAGCAGCGTCAAGCG	CP006696.1.40	CP006696.1.40	45956	46453	-	AutoIPR: IPR006032:Ribosomal protein S12/S23;
long-mer148	CP006696.1	46457	46488	ACTCAGACCTACTTGACCGCGCCCTAATAATC	NA
long-mer149	CP006696.1	47111	47171	AGCAGCTAACGGCTCGATACCAAGTAAACGCAAAATATCTTGTGGACTCGGCTCACCGTCC	CP006696.1.41	CP006696.1.41	46580	50803	-	AutoIPR: IPR012754:DNA-directed RNA polymerase,subunit beta-prime; IPR015700:DNA-directed RNA polymeraseIII subunit RPC1;
long-mer150	CP006696.1	47360	47402	CGCTTCGAACAGATCCGCCACTCGAGGCAAACCGCCAGTGATA	CP006696.1.41	CP006696.1.41	46580	50803	-	AutoIPR: IPR012754:DNA-directed RNA polymerase,subunit beta-prime; IPR015700:DNA-directed RNA polymeraseIII subunit RPC1;
long-mer151	CP006696.1	47874	47916	ACCGCAACCAAAGTACCATTGCCATGCTCAACATACTTTAGAT	CP006696.1.41	CP006696.1.41	46580	50803	-	AutoIPR: IPR012754:DNA-directed RNA polymerase,subunit beta-prime; IPR015700:DNA-directed RNA polymeraseIII subunit RPC1;
long-mer152	CP006696.1	48011	48053	CAACTGCGTACCTGGTTCACCAATTGATTGAGCAGCAATGACA	CP006696.1.41	CP006696.1.41	46580	50803	-	AutoIPR: IPR012754:DNA-directed RNA polymerase,subunit beta-prime; IPR015700:DNA-directed RNA polymeraseIII subunit RPC1;
long-mer153	CP006696.1	48413	48455	AGTCAGGTAACCAGAGTTCGCCGTCTTCAATGCAGTATCAGCC	CP006696.1.41	CP006696.1.41	46580	50803	-	AutoIPR: IPR012754:DNA-directed RNA polymerase,subunit beta-prime; IPR015700:DNA-directed RNA polymeraseIII subunit RPC1;
long-mer154	CP006696.1	50012	50045	ATCAGAGGTTGCGAAGCGACCACCGTCCAACGGC	CP006696.1.41	CP006696.1.41	46580	50803	-	AutoIPR: IPR012754:DNA-directed RNA polymerase,subunit beta-prime; IPR015700:DNA-directed RNA polymeraseIII subunit RPC1;
long-mer155	CP006696.1	50259	50301	GCTCCCATAGAAGCATCGAAGCCATCAGCATGTTCTTGACGGG	CP006696.1.41	CP006696.1.41	46580	50803	-	AutoIPR: IPR012754:DNA-directed RNA polymerase,subunit beta-prime; IPR015700:DNA-directed RNA polymeraseIII subunit RPC1;
long-mer156	CP006696.1	50318	50360	TTCGGTTAGGAGCTGACGCCGCTCTAAAGGAGTTAGACCCGGC	CP006696.1.41	CP006696.1.41	46580	50803	-	AutoIPR: IPR012754:DNA-directed RNA polymerase,subunit beta-prime; IPR015700:DNA-directed RNA polymeraseIII subunit RPC1;
long-mer157	CP006696.1	50726	50768	CGAGGCAAGGCCAATCTTGATAGCATCGAAATCCAATGTCTGG	CP006696.1.41	CP006696.1.41	46580	50803	-	AutoIPR: IPR012754:DNA-directed RNA polymerase,subunit beta-prime; IPR015700:DNA-directed RNA polymeraseIII subunit RPC1;
long-mer158	CP006696.1	50801	50886	CATACTTCTTCTCCGAAATTCTGGCATCGGGACGAGTTGGAAACAGAGGACAATGGAGCTCTGGTTCTCCAAACAGATGAATTAAT	CP006696.1.41	CP006696.1.41	46580	50803	-	AutoIPR: IPR012754:DNA-directed RNA polymerase,subunit beta-prime; IPR015700:DNA-directed RNA polymeraseIII subunit RPC1;
long-mer159	CP006696.1	51312	51354	CGGCCGGCAATTCCGCGAGATGCAGCATACGCTTGATCTCTTG	CP006696.1.42	CP006696.1.42	50902	55056	-	AutoIPR: IPR015712:DNA-directed RNA polymerase,subunit 2;
long-mer160	CP006696.1	51526	51568	AGCATTGGCCTCCAGCATACGTTGAATTCGATGCCCCAAACCC	CP006696.1.42	CP006696.1.42	50902	55056	-	AutoIPR: IPR015712:DNA-directed RNA polymerase,subunit 2;
long-mer161	CP006696.1	51595	51637	TAAGATTTGGCCAATATTCATGCGAGAGGGAACGCCCAACGGA	CP006696.1.42	CP006696.1.42	50902	55056	-	AutoIPR: IPR015712:DNA-directed RNA polymerase,subunit 2;
long-mer162	CP006696.1	51763	51805	CTTTACAGCCAAAAACACCTTAACCATTTTCAATACACCCGGA	CP006696.1.42	CP006696.1.42	50902	55056	-	AutoIPR: IPR015712:DNA-directed RNA polymerase,subunit 2;
long-mer163	CP006696.1	52261	52303	ACGCAGCAACTTTTCTTCTGGGGTTAACTGACTTTCTCCCTTC	CP006696.1.42	CP006696.1.42	50902	55056	-	AutoIPR: IPR015712:DNA-directed RNA polymerase,subunit 2;
long-mer164	CP006696.1	52825	52867	CACAGTCACACCCGAGTCACGGGCCACTGTACGCTCAATACCA	CP006696.1.42	CP006696.1.42	50902	55056	-	AutoIPR: IPR015712:DNA-directed RNA polymerase,subunit 2;
long-mer165	CP006696.1	53029	53101	AGATGGGGGCTTCAAGAGCGATTCCCCCTGAAAACGACATGGCACAAATGATTCGGTTAATTGCCCATTATCA	CP006696.1.42	CP006696.1.42	50902	55056	-	AutoIPR: IPR015712:DNA-directed RNA polymerase,subunit 2;
long-mer166	CP006696.1	54598	54640	CTGCGAAACAATGACTCGCTCCGTACCATTCACAATGAAGGTA	CP006696.1.42	CP006696.1.42	50902	55056	-	AutoIPR: IPR015712:DNA-directed RNA polymerase,subunit 2;
long-mer167	CP006696.1	55732	55774	TCACGCTTCACTGGTTTCAGGTGATGACACAGCAAAAGTTTCA	CP006696.1.44	CP006696.1.44	55732	56259	-	AutoIPR: IPR001790:Ribosomal protein L10P;
long-mer168	CP006696.1	56573	56615	CTTAAGCAAGAATCACAAAAGCCATCGCAGAACCCACCTACGA	NA
long-mer169	CP006696.1	56708	56750	CATAAAAATTATATTAATGAATCACCCCAGAAGCATTAATTCG	NA
long-mer170	CP006696.1	56898	56970	GTTTAACTTCAATGCTTCATCATCAAAATTCACCTTACCAATCACACAATGGATGATACCAGCCTTGTCAGCA	CP006696.1.46	CP006696.1.46	56763	57461	-	AutoIPR: IPR002143:Ribosomal protein L1;IPR023673:Ribosomal protein L1, conserved site;IPR023674:Ribosomal protein L1-like; IPR028364:Ribosomalprotein L1/ribosomal biogenesis protein;
long-mer171	CP006696.1	57205	57247	TCCTCAGCTTTAGCGCCAGATTGAACAAACACAGCGACACGTA	CP006696.1.46	CP006696.1.46	56763	57461	-	AutoIPR: IPR002143:Ribosomal protein L1;IPR023673:Ribosomal protein L1, conserved site;IPR023674:Ribosomal protein L1-like; IPR028364:Ribosomalprotein L1/ribosomal biogenesis protein;
long-mer172	CP006696.1	57294	57351	TTGATCCGACTTTTTCACATCGACACCTAAACGTATAGCAACATCCACTGATTCAATA	CP006696.1.46	CP006696.1.46	56763	57461	-	AutoIPR: IPR002143:Ribosomal protein L1;IPR023673:Ribosomal protein L1, conserved site;IPR023674:Ribosomal protein L1-like; IPR028364:Ribosomalprotein L1/ribosomal biogenesis protein;
long-mer173	CP006696.1	57682	57721	TGTAATAAAGGTGAAAGTACGGTCCGAGTAAGCAGTAATT	CP006696.1.47	CP006696.1.47	57466	57975	-	AutoIPR: IPR000911:Ribosomal protein L11/L12;
long-mer174	CP006696.1	60180	60222	AGAACATACTAAAATCGCACCGTCCATCTGCGCCGCACCTGTA	CP006696.1.51	CP006696.1.51	59310	60500	-	AutoIPR: IPR004541:Translation elongationfactor EFTu/EF1A, bacterial/organelle; IPR027417:P-loopcontaining nucleoside triphosphate hydrolase;
long-mer175	CP006696.1	60936	60962	AACCCCCGTCAACAAAAACTCCACTAC	NA
long-mer176	CP006696.1	61445	61474	GCATTATCGGAGGAAGCACGGACACGTAAA	CP006696.1.53	CP006696.1.53	61045	62136	-	AutoIPR: IPR004396:Ribosome-binding ATPaseYchF/Obg-like ATPase 1; IPR012675:Beta-grasp domain;IPR023192:TGS-like domain; IPR027417:P-loop containingnucleoside triphosphate hydrolase;
long-mer177	CP006696.1	61501	61543	CCCATTTTCAAGCACATTGGCTATATACATCACCGGCTTGAGC	CP006696.1.53	CP006696.1.53	61045	62136	-	AutoIPR: IPR004396:Ribosome-binding ATPaseYchF/Obg-like ATPase 1; IPR012675:Beta-grasp domain;IPR023192:TGS-like domain; IPR027417:P-loop containingnucleoside triphosphate hydrolase;
long-mer178	CP006696.1	61770	61812	CCAGAGGATCAACCTTACCGGTAACATGAATAATTTCACCATG	CP006696.1.53	CP006696.1.53	61045	62136	-	AutoIPR: IPR004396:Ribosome-binding ATPaseYchF/Obg-like ATPase 1; IPR012675:Beta-grasp domain;IPR023192:TGS-like domain; IPR027417:P-loop containingnucleoside triphosphate hydrolase;
long-mer179	CP006696.1	61924	61966	AACGAACTCAATCACCGTCGGGAGTAACTTCTGAGGCTTGACG	CP006696.1.53	CP006696.1.53	61045	62136	-	AutoIPR: IPR004396:Ribosome-binding ATPaseYchF/Obg-like ATPase 1; IPR012675:Beta-grasp domain;IPR023192:TGS-like domain; IPR027417:P-loop containingnucleoside triphosphate hydrolase;
long-mer180	CP006696.1	62095	62137	ACCAACATTAGGCAACCCAACTATACCGCATTTAATACCCATA	CP006696.1.53	CP006696.1.53	61045	62136	-	AutoIPR: IPR004396:Ribosome-binding ATPaseYchF/Obg-like ATPase 1; IPR012675:Beta-grasp domain;IPR023192:TGS-like domain; IPR027417:P-loop containingnucleoside triphosphate hydrolase;
long-mer181	CP006696.1	62887	62929	ACAACTCAACACCGATTGGGAGCGTAATATCAGACAGGTGAAT	CP006696.1.55	CP006696.1.55	62783	63406	-	AutoIPR: IPR011035:Ribosomal proteinL25/Gln-tRNA synthetase, anti-codon-binding domain;IPR029751:Ribosomal protein L25;
long-mer182	CP006696.1	63027	63069	ATCACCACACCACCCGCCTTGTCGGCAGGTGAAGTAGCCTGAT	CP006696.1.55	CP006696.1.55	62783	63406	-	AutoIPR: IPR011035:Ribosomal proteinL25/Gln-tRNA synthetase, anti-codon-binding domain;IPR029751:Ribosomal protein L25;
long-mer183	CP006696.1	63171	63213	TCACGCAGCAGAACCTTCTCGTCCCCCGCCCCATCGACATTCA	CP006696.1.55	CP006696.1.55	62783	63406	-	AutoIPR: IPR011035:Ribosomal proteinL25/Gln-tRNA synthetase, anti-codon-binding domain;IPR029751:Ribosomal protein L25;
long-mer184	CP006696.1	63218	63260	GAGAATAGAGGAATAGAACCAATCGTTCTGTTGAGCAAGCCAA	CP006696.1.55	CP006696.1.55	62783	63406	-	AutoIPR: IPR011035:Ribosomal proteinL25/Gln-tRNA synthetase, anti-codon-binding domain;IPR029751:Ribosomal protein L25;
long-mer185	CP006696.1	63917	63959	CTTAGCCATGGCACGGGCTCTAACCACCCCCCCCACATCCGGG	CP006696.1.56	CP006696.1.56	63515	64483	-	AutoIPR: IPR005946:Ribose-phosphatediphosphokinase;IPR029057:Phosphoribosyltransferase-like;IPR029099:Ribose-phosphate pyrophosphokinase, N-terminaldomain;
long-mer186	CP006696.1	64890	64932	AGACTCGCGCCGTCTCAGAACGGGCTCGAATGCATTACCAAAC	CP006696.1.58	CP006696.1.58	64686	65564	-	AutoIPR:IPR004424:4-diphosphocytidyl-2C-methyl-D-erythritolkinase;
long-mer187	CP006696.1	65037	65079	TAGCAGGTAGGCTGCTCCAGGAAGAATCATCGGCGTTAAGCAC	CP006696.1.58	CP006696.1.58	64686	65564	-	AutoIPR:IPR004424:4-diphosphocytidyl-2C-methyl-D-erythritolkinase;
long-mer188	CP006696.1	65807	65849	CCAACCAGTCGCCTCGAACAATACCTGTTCGGCAACTTCGCCA	CP006696.1.59	CP006696.1.59	65561	66217	-	AutoIPR: IPR004565:Outer membrane lipoproteinLolB; IPR029046:Lipoprotein localisation LolA/LolB/LppX;
long-mer189	CP006696.1	66214	66256	TCATAACCCAAACTTTTCCAGCACATGGCGCAACACCACATTA	CP006696.1.59	CP006696.1.59	65561	66217	-	AutoIPR: IPR004565:Outer membrane lipoproteinLolB; IPR029046:Lipoprotein localisation LolA/LolB/LppX;
long-mer189	CP006696.1	66214	66256	TCATAACCCAAACTTTTCCAGCACATGGCGCAACACCACATTA	CP006696.1.60	CP006696.1.60	66214	67989	-	AutoIPR: IPR021183:N-terminal acetyltransferaseA, auxiliary subunit;
long-mer190	CP006696.1	66502	66533	CTTGTAGCGGATCGTATGGTTCGCCAAGGTAT	CP006696.1.60	CP006696.1.60	66214	67989	-	AutoIPR: IPR021183:N-terminal acetyltransferaseA, auxiliary subunit;
long-mer191	CP006696.1	66778	66847	AATCGCAGCATCCCCCTGCAAACGATGCACCTCATCGAACGCCTCATCGTAGCGCTTCAACTCAAATAAC	CP006696.1.60	CP006696.1.60	66214	67989	-	AutoIPR: IPR021183:N-terminal acetyltransferaseA, auxiliary subunit;
long-mer192	CP006696.1	67005	67047	CCTCATACAAAGCAATCAACGTCTGCCTCTCCTGCTGGCGAGC	CP006696.1.60	CP006696.1.60	66214	67989	-	AutoIPR: IPR021183:N-terminal acetyltransferaseA, auxiliary subunit;
long-mer193	CP006696.1	68027	68069	TCGTCGGTGATGCATTGCCACACGCACTTGATTCACTGCGCAA	CP006696.1.61	CP006696.1.61	67960	69258	+	AutoIPR: IPR000343:Tetrapyrrole biosynthesis,glutamyl-tRNA reductase; IPR016040:NAD(P)-bindingdomain;
long-mer194	CP006696.1	68484	68526	GACCGTATTGCTCATCGGCACAGGCGAGACCATCCAACTGGCA	CP006696.1.61	CP006696.1.61	67960	69258	+	AutoIPR: IPR000343:Tetrapyrrole biosynthesis,glutamyl-tRNA reductase; IPR016040:NAD(P)-bindingdomain;
long-mer195	CP006696.1	68979	69021	ACGCACCTTCGGCACAACGACACGGGATGAACTGCTGACACGC	CP006696.1.61	CP006696.1.61	67960	69258	+	AutoIPR: IPR000343:Tetrapyrrole biosynthesis,glutamyl-tRNA reductase; IPR016040:NAD(P)-bindingdomain;
long-mer196	CP006696.1	70036	70078	CGACAAAGCAATGAAACGGCTAAAAGCACAACTGATCGAAAGC	CP006696.1.62	CP006696.1.62	69236	70321	+	AutoIPR: IPR004373:Peptide chain release factor1; IPR014720:Double-stranded RNA-binding domain;
long-mer197	CP006696.1	70497	70539	CCACACACCCAATAGACCAACGAATGACATAACAGCCACCAGT	CP006696.1.63	CP006696.1.63	70348	70719	-	
long-mer198	CP006696.1	70658	70700	GAAACCATCACACCCACCATTTCCCCTAACGGCCCTACCACCG	CP006696.1.63	CP006696.1.63	70348	70719	-	
long-mer199	CP006696.1	70878	70920	CACGTCCAAACGGAAACGGCGAAAATTATTGGAAAAGTACAGC	CP006696.1.64	CP006696.1.64	70770	72944	-	AutoIPR: IPR017244:Ribosomal RNA large subunitmethyltransferase K/L;IPR029063:S-adenosyl-L-methionine-dependentmethyltransferase;
long-mer200	CP006696.1	71289	71331	ACGATGATCAAGAAACAACCCTGTATCCAGATAATCAAACAAA	CP006696.1.64	CP006696.1.64	70770	72944	-	AutoIPR: IPR017244:Ribosomal RNA large subunitmethyltransferase K/L;IPR029063:S-adenosyl-L-methionine-dependentmethyltransferase;
long-mer201	CP006696.1	72002	72044	CCGCCGGCAGCACATCAATACAGGCAACAACAAACTCAATTGC	CP006696.1.64	CP006696.1.64	70770	72944	-	AutoIPR: IPR017244:Ribosomal RNA large subunitmethyltransferase K/L;IPR029063:S-adenosyl-L-methionine-dependentmethyltransferase;
long-mer202	CP006696.1	72113	72155	CGTGCAACACCGGACGCAACTTCGCCAACCCTCGCCTGGCACG	CP006696.1.64	CP006696.1.64	70770	72944	-	AutoIPR: IPR017244:Ribosomal RNA large subunitmethyltransferase K/L;IPR029063:S-adenosyl-L-methionine-dependentmethyltransferase;
long-mer203	CP006696.1	72258	72300	CGCATCAGGATCGGCATAACGTGACAACCCAGGCGCCACATCG	CP006696.1.64	CP006696.1.64	70770	72944	-	AutoIPR: IPR017244:Ribosomal RNA large subunitmethyltransferase K/L;IPR029063:S-adenosyl-L-methionine-dependentmethyltransferase;
long-mer204	CP006696.1	72934	72976	AAAAATCTCACATCATCAACCTAAACCGGAAACCAGCACCTCA	CP006696.1.64	CP006696.1.64	70770	72944	-	AutoIPR: IPR017244:Ribosomal RNA large subunitmethyltransferase K/L;IPR029063:S-adenosyl-L-methionine-dependentmethyltransferase;
long-mer205	CP006696.1	73470	73512	GCACTGACGCCGCATCCAACGTCGGCATCTGAGAGATACATAT	CP006696.1.65	CP006696.1.65	73300	73827	-	AutoIPR: IPR029058:Alpha/Beta hydrolase fold;
long-mer206	CP006696.1	73668	73710	CACCCAACAGACTGACCTCCCTCCGTGCATCCAGATCACTATA	CP006696.1.65	CP006696.1.65	73300	73827	-	AutoIPR: IPR029058:Alpha/Beta hydrolase fold;
long-mer207	CP006696.1	73726	73768	ACTCCACCCCAAGCGCTCAGCAACCTCCGCCAACGCAGTGACT	CP006696.1.65	CP006696.1.65	73300	73827	-	AutoIPR: IPR029058:Alpha/Beta hydrolase fold;
long-mer208	CP006696.1	73897	73939	CCGTGTACACCCAGCAAACTAGACAGTGCCCATCACACCATAC	NA
long-mer209	CP006696.1	74075	74117	CGTCACCGCACTACAACTACGACCACTGGACACCATCACCCTG	CP006696.1.66	CP006696.1.66	74031	74600	+	AutoIPR: IPR002502:N-acetylmuramoyl-L-alanineamidase domain;
long-mer210	CP006696.1	74162	74204	CACCTATGGCGAGCGCGTGCTGTATCCGAGCGGCACCGGCAAC	CP006696.1.66	CP006696.1.66	74031	74600	+	AutoIPR: IPR002502:N-acetylmuramoyl-L-alanineamidase domain;
long-mer211	CP006696.1	74525	74567	ACATGACCCCGGACCGCTTTTTCCCTGGGATCACATCAATGCA	CP006696.1.67	CP006696.1.67	74560	74709	-	
long-mer211	CP006696.1	74525	74567	ACATGACCCCGGACCGCTTTTTCCCTGGGATCACATCAATGCA	CP006696.1.66	CP006696.1.66	74031	74600	+	AutoIPR: IPR002502:N-acetylmuramoyl-L-alanineamidase domain;
long-mer212	CP006696.1	74718	74770	TGCAACATCGTGAGAATGACTGCTCTCACCGTAACAGCACACACATTAACTAT	NA
long-mer213	CP006696.1	74893	74935	TCCTCTGTCACAGCAATCCAGCACTTGATGTGAAACTACCCGG	NA
long-mer214	CP006696.1	74984	75034	GATCAAACACATCTAAGCCAATACCAAGCCTACCGATGCCTCTGCGGTAGC	CP006696.1.68	CP006696.1.68	74996	75247	-	
long-mer215	CP006696.1	75279	75321	CGCGGCCCAGATCACACCGACAACCGGCAATATTGCTCCGTAT	CP006696.1.69	CP006696.1.69	75266	75727	+	
long-mer216	CP006696.1	75430	75472	CCCCTCGCATGGCTCACAGCGATCATGTCCACAGCACCCTTAC	CP006696.1.69	CP006696.1.69	75266	75727	+	
long-mer217	CP006696.1	75484	75509	GGCGCCTGAGCTTGCCCAAGAATCAC	CP006696.1.69	CP006696.1.69	75266	75727	+	
long-mer218	CP006696.1	75890	75932	CAGCGCGTATTTCATGGGTTCGCCCCTGGTCAACATCACGCGC	NA
long-mer219	CP006696.1	75968	76010	CACCATCGCTACCCACGGCCACTTCCGTACCTCTCAACCCACC	NA
long-mer220	CP006696.1	76182	76215	TGTCAATAACAAACCGGTTGCAACCGACCTCTTG	CP006696.1.70	CP006696.1.70	76153	76461	+	
long-mer221	CP006696.1	76227	76269	CACCCTCTTGCAGGGCATCTGTGGTGAAGTCTTCATCGGCTAT	CP006696.1.70	CP006696.1.70	76153	76461	+	
long-mer222	CP006696.1	76431	76473	ACATCGGGAACTGGTCAAAGGTCGTCAATGACAGGTACCGGTG	CP006696.1.70	CP006696.1.70	76153	76461	+	
long-mer223	CP006696.1	76528	76570	GATTATCCACTCGTCAATGAAGACGGCCTTGGCGCTGCACTCA	CP006696.1.71	CP006696.1.71	76477	78315	+	AutoIPR: IPR027417:P-loop containing nucleosidetriphosphate hydrolase; IPR027785:UvrD-like helicaseC-terminal domain;
long-mer224	CP006696.1	76609	76632	AGGATGACGCTGTCTGCAATAGAA	CP006696.1.71	CP006696.1.71	76477	78315	+	AutoIPR: IPR027417:P-loop containing nucleosidetriphosphate hydrolase; IPR027785:UvrD-like helicaseC-terminal domain;
long-mer225	CP006696.1	76689	76749	CCGGGGGGCCAAGCTCAAGCGCCTGGAAGATTCCATTGCTACGCTTGATCATCGGCAACAC	CP006696.1.71	CP006696.1.71	76477	78315	+	AutoIPR: IPR027417:P-loop containing nucleosidetriphosphate hydrolase; IPR027785:UvrD-like helicaseC-terminal domain;
long-mer226	CP006696.1	76992	77034	GGGGGCACCCGGCGGAGCGGCTAGAGATGGCCTTTACTATGAA	CP006696.1.71	CP006696.1.71	76477	78315	+	AutoIPR: IPR027417:P-loop containing nucleosidetriphosphate hydrolase; IPR027785:UvrD-like helicaseC-terminal domain;
long-mer227	CP006696.1	77453	77495	GCAACGTTCCGCAAAATGCGCACACTGGCTTGGTGCAGATGTT	CP006696.1.71	CP006696.1.71	76477	78315	+	AutoIPR: IPR027417:P-loop containing nucleosidetriphosphate hydrolase; IPR027785:UvrD-like helicaseC-terminal domain;
long-mer228	CP006696.1	77505	77547	AATGTTATGGGAAGAAATTGGTTACACCGTGAAGCATGGGCAA	CP006696.1.71	CP006696.1.71	76477	78315	+	AutoIPR: IPR027417:P-loop containing nucleosidetriphosphate hydrolase; IPR027785:UvrD-like helicaseC-terminal domain;
long-mer229	CP006696.1	77599	77649	ATATTCCTGGAAGATCATTCGAATATTAACGACATCGTCCAGTTCATCCCA	CP006696.1.71	CP006696.1.71	76477	78315	+	AutoIPR: IPR027417:P-loop containing nucleosidetriphosphate hydrolase; IPR027785:UvrD-like helicaseC-terminal domain;
long-mer230	CP006696.1	77941	77986	GCGCAGCACTGTAACGGTTCCAGCTCAGGGCTTGCCAAGCTGCGTA	CP006696.1.71	CP006696.1.71	76477	78315	+	AutoIPR: IPR027417:P-loop containing nucleosidetriphosphate hydrolase; IPR027785:UvrD-like helicaseC-terminal domain;
long-mer231	CP006696.1	78028	78070	CGGGTTATCGGTTATGGCCCCAAAATGCAGGAGTTGGTTGATG	CP006696.1.71	CP006696.1.71	76477	78315	+	AutoIPR: IPR027417:P-loop containing nucleosidetriphosphate hydrolase; IPR027785:UvrD-like helicaseC-terminal domain;
long-mer232	CP006696.1	78134	78178	TAAGCAAGCTGCGTATTGTGCGCAGTGAGGTGTCTCCACAAGAAC	CP006696.1.71	CP006696.1.71	76477	78315	+	AutoIPR: IPR027417:P-loop containing nucleosidetriphosphate hydrolase; IPR027785:UvrD-like helicaseC-terminal domain;
long-mer233	CP006696.1	78278	78330	AGACACTCAGAAAATTCCTTAAGGACAACGCCTCATGAGGTTGACTGCGCAAT	CP006696.1.71	CP006696.1.71	76477	78315	+	AutoIPR: IPR027417:P-loop containing nucleosidetriphosphate hydrolase; IPR027785:UvrD-like helicaseC-terminal domain;
long-mer233	CP006696.1	78278	78330	AGACACTCAGAAAATTCCTTAAGGACAACGCCTCATGAGGTTGACTGCGCAAT	CP006696.1.72	CP006696.1.72	78312	78728	+	AutoIPR: IPR018742:Protein of unknown functionDUF2290;
long-mer234	CP006696.1	78471	78509	CTACGTGATATCGAATATACGAAAATATATAGCGCACTC	CP006696.1.72	CP006696.1.72	78312	78728	+	AutoIPR: IPR018742:Protein of unknown functionDUF2290;
long-mer235	CP006696.1	78585	78722	AGCCTGCTCCAACATCGGCTTAGCTTTTACCCTGCGCCACATCTGTGGCCCTTCCAAGATGACCCGGACACATACGTTTGCGATGCACTGTTTATCGAGATTGTGGAACGTAGAATTAATTGTTCCATTCCCATTACG	CP006696.1.73	CP006696.1.73	78667	78984	+	AutoIPR: IPR018742:Protein of unknown functionDUF2290;
long-mer235	CP006696.1	78585	78722	AGCCTGCTCCAACATCGGCTTAGCTTTTACCCTGCGCCACATCTGTGGCCCTTCCAAGATGACCCGGACACATACGTTTGCGATGCACTGTTTATCGAGATTGTGGAACGTAGAATTAATTGTTCCATTCCCATTACG	CP006696.1.72	CP006696.1.72	78312	78728	+	AutoIPR: IPR018742:Protein of unknown functionDUF2290;
long-mer236	CP006696.1	78795	78831	TGTCACGGGGTGCCGCATTCCGGTGTCAGCACCATTG	CP006696.1.73	CP006696.1.73	78667	78984	+	AutoIPR: IPR018742:Protein of unknown functionDUF2290;
long-mer237	CP006696.1	78967	80361	CTGGTGATTCCATATTAGCCACCGTTCAAAAGCGGTGATCGGCAAGGAACAAAGCGCATCACAAGACGGCACTACAGCAATCAAACTGAGCCATTTTTCATCACTGCAACAATACAAACTGAGCTGATTGCGACCATCACAGTCGCTCAGCAAGCATTATTTTCATTTTTCTGAAAGGCTACGACGTCTATTCATAGAACCCGCGTTTCGGTTGAGATACACCTCTATTGCCTATCTGTCTCTATTTTTAGAGCGCCACTCAAAATCAAAATTTTAAAAAAATTTCGACTGAAATATTATGAGATGAGTTGTAATAAAAAACACTGGTCGATGATACATCGACTCCATCTCTACTCAATAATATTCTGGATATTTCCAATGAATACAAAAGCAATGACAAAAGAACCCGTACACGAATTTTTCTCAGACAAGATACGTGAGCTAAACGAAGCTGAGTTGAACTGTATCTGTGGTGGTTTCAAGCAGAGTGTCTCCAATGAACTCAATCCAATTGAAACATTAAAGATTTTAATTGACAAAAGCGGGAGTAACGACCGTGGGCGCGGACATCGCGGACATCGCGGACATCGCGGACATCGCGGACATCGCGGACATTAAACTATAGAAGCTGTGAAAAATAAAATGCATGAACTGGAAAAAATAATCGATCTCGACTGATATTCGATATGGGATATATGCATTCGTTATAAAAATCAAAGCAATCAACTGCAATTGAGCGCCACAGACGCCGCACCTTTATGGTGTGGCGTCTGTGATTCAATCAATAAAACTGCGCCATCGTTGTTGTCTTGTCGAATCTTGATCTACATTCAAAACGATTGTTCTATCTTTTGAACAACATTGAGACTCCAGTGTCCATCGTAGAAACATTCTGACAATCGCCACATGGCGCCAATGAGGTATATAACGATTCTCGACATAGCATCACTGTATAACACACAAAATATTCCTTTGCGTGCTCCTATAGAACAAAACACCACTCCTGGATATCTTTGTGAAATACCACTAGTCGCTACATCAGTAAACTCATGTGTATTCATGGAGCATCCGGTGTGTATCATCACAATACGATAAATCACGTTCTGGCTGAATTGACTGATGATTGGAAATACAACGTAACTCCAATCGCACCATATCCATATCAGTAAAAACAACAAACACCACGAGGCCGCAATCCCAGCAGCACATCTCCTGTTTCACTGTTTTGCAGGCCATTGCAGGAACGCATTAATCAGGAACGCATTAATAGGGTATGCAATAGATCACCAGCACTGTACCGACAAAAACGATCACAGCATCTCAGGCATCCATTGTCTGCTGCAATGACGCAGTAATTATCAATACACTGAGGCGTTGAGGTATGTGCTGATTCCG	CP006696.1.76	CP006696.1.76	80325	80921	-	AutoIPR: IPR002771:Multiple antibioticresistance (MarC)-related;
long-mer237	CP006696.1	78967	80361	CTGGTGATTCCATATTAGCCACCGTTCAAAAGCGGTGATCGGCAAGGAACAAAGCGCATCACAAGACGGCACTACAGCAATCAAACTGAGCCATTTTTCATCACTGCAACAATACAAACTGAGCTGATTGCGACCATCACAGTCGCTCAGCAAGCATTATTTTCATTTTTCTGAAAGGCTACGACGTCTATTCATAGAACCCGCGTTTCGGTTGAGATACACCTCTATTGCCTATCTGTCTCTATTTTTAGAGCGCCACTCAAAATCAAAATTTTAAAAAAATTTCGACTGAAATATTATGAGATGAGTTGTAATAAAAAACACTGGTCGATGATACATCGACTCCATCTCTACTCAATAATATTCTGGATATTTCCAATGAATACAAAAGCAATGACAAAAGAACCCGTACACGAATTTTTCTCAGACAAGATACGTGAGCTAAACGAAGCTGAGTTGAACTGTATCTGTGGTGGTTTCAAGCAGAGTGTCTCCAATGAACTCAATCCAATTGAAACATTAAAGATTTTAATTGACAAAAGCGGGAGTAACGACCGTGGGCGCGGACATCGCGGACATCGCGGACATCGCGGACATCGCGGACATCGCGGACATTAAACTATAGAAGCTGTGAAAAATAAAATGCATGAACTGGAAAAAATAATCGATCTCGACTGATATTCGATATGGGATATATGCATTCGTTATAAAAATCAAAGCAATCAACTGCAATTGAGCGCCACAGACGCCGCACCTTTATGGTGTGGCGTCTGTGATTCAATCAATAAAACTGCGCCATCGTTGTTGTCTTGTCGAATCTTGATCTACATTCAAAACGATTGTTCTATCTTTTGAACAACATTGAGACTCCAGTGTCCATCGTAGAAACATTCTGACAATCGCCACATGGCGCCAATGAGGTATATAACGATTCTCGACATAGCATCACTGTATAACACACAAAATATTCCTTTGCGTGCTCCTATAGAACAAAACACCACTCCTGGATATCTTTGTGAAATACCACTAGTCGCTACATCAGTAAACTCATGTGTATTCATGGAGCATCCGGTGTGTATCATCACAATACGATAAATCACGTTCTGGCTGAATTGACTGATGATTGGAAATACAACGTAACTCCAATCGCACCATATCCATATCAGTAAAAACAACAAACACCACGAGGCCGCAATCCCAGCAGCACATCTCCTGTTTCACTGTTTTGCAGGCCATTGCAGGAACGCATTAATCAGGAACGCATTAATAGGGTATGCAATAGATCACCAGCACTGTACCGACAAAAACGATCACAGCATCTCAGGCATCCATTGTCTGCTGCAATGACGCAGTAATTATCAATACACTGAGGCGTTGAGGTATGTGCTGATTCCG	CP006696.1.75	CP006696.1.75	79797	80027	-	
long-mer237	CP006696.1	78967	80361	CTGGTGATTCCATATTAGCCACCGTTCAAAAGCGGTGATCGGCAAGGAACAAAGCGCATCACAAGACGGCACTACAGCAATCAAACTGAGCCATTTTTCATCACTGCAACAATACAAACTGAGCTGATTGCGACCATCACAGTCGCTCAGCAAGCATTATTTTCATTTTTCTGAAAGGCTACGACGTCTATTCATAGAACCCGCGTTTCGGTTGAGATACACCTCTATTGCCTATCTGTCTCTATTTTTAGAGCGCCACTCAAAATCAAAATTTTAAAAAAATTTCGACTGAAATATTATGAGATGAGTTGTAATAAAAAACACTGGTCGATGATACATCGACTCCATCTCTACTCAATAATATTCTGGATATTTCCAATGAATACAAAAGCAATGACAAAAGAACCCGTACACGAATTTTTCTCAGACAAGATACGTGAGCTAAACGAAGCTGAGTTGAACTGTATCTGTGGTGGTTTCAAGCAGAGTGTCTCCAATGAACTCAATCCAATTGAAACATTAAAGATTTTAATTGACAAAAGCGGGAGTAACGACCGTGGGCGCGGACATCGCGGACATCGCGGACATCGCGGACATCGCGGACATCGCGGACATTAAACTATAGAAGCTGTGAAAAATAAAATGCATGAACTGGAAAAAATAATCGATCTCGACTGATATTCGATATGGGATATATGCATTCGTTATAAAAATCAAAGCAATCAACTGCAATTGAGCGCCACAGACGCCGCACCTTTATGGTGTGGCGTCTGTGATTCAATCAATAAAACTGCGCCATCGTTGTTGTCTTGTCGAATCTTGATCTACATTCAAAACGATTGTTCTATCTTTTGAACAACATTGAGACTCCAGTGTCCATCGTAGAAACATTCTGACAATCGCCACATGGCGCCAATGAGGTATATAACGATTCTCGACATAGCATCACTGTATAACACACAAAATATTCCTTTGCGTGCTCCTATAGAACAAAACACCACTCCTGGATATCTTTGTGAAATACCACTAGTCGCTACATCAGTAAACTCATGTGTATTCATGGAGCATCCGGTGTGTATCATCACAATACGATAAATCACGTTCTGGCTGAATTGACTGATGATTGGAAATACAACGTAACTCCAATCGCACCATATCCATATCAGTAAAAACAACAAACACCACGAGGCCGCAATCCCAGCAGCACATCTCCTGTTTCACTGTTTTGCAGGCCATTGCAGGAACGCATTAATCAGGAACGCATTAATAGGGTATGCAATAGATCACCAGCACTGTACCGACAAAAACGATCACAGCATCTCAGGCATCCATTGTCTGCTGCAATGACGCAGTAATTATCAATACACTGAGGCGTTGAGGTATGTGCTGATTCCG	CP006696.1.74	CP006696.1.74	79345	79584	+	
long-mer237	CP006696.1	78967	80361	CTGGTGATTCCATATTAGCCACCGTTCAAAAGCGGTGATCGGCAAGGAACAAAGCGCATCACAAGACGGCACTACAGCAATCAAACTGAGCCATTTTTCATCACTGCAACAATACAAACTGAGCTGATTGCGACCATCACAGTCGCTCAGCAAGCATTATTTTCATTTTTCTGAAAGGCTACGACGTCTATTCATAGAACCCGCGTTTCGGTTGAGATACACCTCTATTGCCTATCTGTCTCTATTTTTAGAGCGCCACTCAAAATCAAAATTTTAAAAAAATTTCGACTGAAATATTATGAGATGAGTTGTAATAAAAAACACTGGTCGATGATACATCGACTCCATCTCTACTCAATAATATTCTGGATATTTCCAATGAATACAAAAGCAATGACAAAAGAACCCGTACACGAATTTTTCTCAGACAAGATACGTGAGCTAAACGAAGCTGAGTTGAACTGTATCTGTGGTGGTTTCAAGCAGAGTGTCTCCAATGAACTCAATCCAATTGAAACATTAAAGATTTTAATTGACAAAAGCGGGAGTAACGACCGTGGGCGCGGACATCGCGGACATCGCGGACATCGCGGACATCGCGGACATCGCGGACATTAAACTATAGAAGCTGTGAAAAATAAAATGCATGAACTGGAAAAAATAATCGATCTCGACTGATATTCGATATGGGATATATGCATTCGTTATAAAAATCAAAGCAATCAACTGCAATTGAGCGCCACAGACGCCGCACCTTTATGGTGTGGCGTCTGTGATTCAATCAATAAAACTGCGCCATCGTTGTTGTCTTGTCGAATCTTGATCTACATTCAAAACGATTGTTCTATCTTTTGAACAACATTGAGACTCCAGTGTCCATCGTAGAAACATTCTGACAATCGCCACATGGCGCCAATGAGGTATATAACGATTCTCGACATAGCATCACTGTATAACACACAAAATATTCCTTTGCGTGCTCCTATAGAACAAAACACCACTCCTGGATATCTTTGTGAAATACCACTAGTCGCTACATCAGTAAACTCATGTGTATTCATGGAGCATCCGGTGTGTATCATCACAATACGATAAATCACGTTCTGGCTGAATTGACTGATGATTGGAAATACAACGTAACTCCAATCGCACCATATCCATATCAGTAAAAACAACAAACACCACGAGGCCGCAATCCCAGCAGCACATCTCCTGTTTCACTGTTTTGCAGGCCATTGCAGGAACGCATTAATCAGGAACGCATTAATAGGGTATGCAATAGATCACCAGCACTGTACCGACAAAAACGATCACAGCATCTCAGGCATCCATTGTCTGCTGCAATGACGCAGTAATTATCAATACACTGAGGCGTTGAGGTATGTGCTGATTCCG	CP006696.1.73	CP006696.1.73	78667	78984	+	AutoIPR: IPR018742:Protein of unknown functionDUF2290;
long-mer238	CP006696.1	80706	80730	CGACACCGACTCCTGTCGCAAATGC	CP006696.1.76	CP006696.1.76	80325	80921	-	AutoIPR: IPR002771:Multiple antibioticresistance (MarC)-related;
long-mer239	CP006696.1	81185	81245	GAGACGTCACCCATAAGACCAAACACGCTGTCAGTTTGTAGACGCTGCAATCACAGGAAAG	NA
long-mer240	CP006696.1	81275	81304	TTTGGAGGCTCCTTGCACACGAATGCCGGT	NA
long-mer241	CP006696.1	82000	82047	CACCGTATTCCTAACAAGGTCTCACATCAATCTAACAGCCCCTCATAT	NA
long-mer242	CP006696.1	82083	82118	CATGCTTTATGTGGAAACGCAGCAATATGGCGGCAG	NA
long-mer243	CP006696.1	82320	82359	TTGATCCCCAAGTACTGCGCCCACCTGCTCTAGAGAAGCC	CP006696.1.78	CP006696.1.78	82239	83423	-	AutoIPR: IPR005875:Phosphoribosylaminoimidazolecarboxylase, ATPase subunit; IPR006284:Glutathionesynthetase, prokaryotic; IPR013815:ATP-grasp fold,subdomain 1;
long-mer244	CP006696.1	82524	82566	CGCAGTGCTACCGAGCGGTAACCCAAATACAGCACGCAGGTGA	CP006696.1.78	CP006696.1.78	82239	83423	-	AutoIPR: IPR005875:Phosphoribosylaminoimidazolecarboxylase, ATPase subunit; IPR006284:Glutathionesynthetase, prokaryotic; IPR013815:ATP-grasp fold,subdomain 1;
long-mer245	CP006696.1	83128	83166	CTGTCCTGGGCCACTGCAAGCACCTCTGGATTCGGATAC	CP006696.1.78	CP006696.1.78	82239	83423	-	AutoIPR: IPR005875:Phosphoribosylaminoimidazolecarboxylase, ATPase subunit; IPR006284:Glutathionesynthetase, prokaryotic; IPR013815:ATP-grasp fold,subdomain 1;
long-mer246	CP006696.1	83475	83517	TCAGTCAGCATCCGACGCATTACTGGATTTTCGGGTACCAACA	CP006696.1.79	CP006696.1.79	83420	83923	-	AutoIPR: IPR000031:Phosphoribosylaminoimidazolecarboxylase PurE domain;IPR024694:N5-carboxyaminoimidazole ribonucleotide mutasePurE;
long-mer247	CP006696.1	83828	83870	AGCATCGAGCTTTTGTGCGGCATGCTGCATCGCCCCCCAATCC	CP006696.1.79	CP006696.1.79	83420	83923	-	AutoIPR: IPR000031:Phosphoribosylaminoimidazolecarboxylase PurE domain;IPR024694:N5-carboxyaminoimidazole ribonucleotide mutasePurE;
long-mer248	CP006696.1	83944	83986	GCGTATTCTAGCCATCTTCCCCGTTAAGATCAGACATTCCTTA	NA
long-mer249	CP006696.1	84314	84343	CCGTCGCACCTCCCCCTTCATCCGGCACCC	NA
long-mer250	CP006696.1	84368	84410	GAGTCAACCAACACAGACACCAAAACGAGAAAGATGTCAGGCA	NA
long-mer251	CP006696.1	84485	84570	AGTATCCGCCGTCACCACGATTACAATAGTAAAGCCCCCATGTACAGCAATTGGCTCGGCTGGTAATTGAAATCTCCCCAAAGAAA	NA
long-mer252	CP006696.1	84604	84673	AGGATATTGACCAACGCCCAAACATACCCAGCCTGTGAAATTGAATGTGGCGCGTTACCCAGCCCATTCA	NA
long-mer253	CP006696.1	84690	84831	AAAGCAACGTCAATGGCATTAAACAAATGCGCCGTAACGTTACGATAACCATACTGCCATCGTAGTATCGTTCACTCCGTCGTTATATAAACACCAATGCCATTGGTATTCAAAGCAATTTAGACCATCAACGAGATCAAAG	NA
long-mer254	CP006696.1	84838	84935	ACAAAATGATTCAGTCAATCTATTTGCGTCCCATCCATCCAAGAGGATCGATACCTGTCCCCACATTGATGCATCTAATACCGATACTCATCGTGTTC	CP006696.1.81	CP006696.1.81	84906	85814	+	AutoIPR: IPR014545:Uncharacterised conservedprotein UCP028415; 
long-mer255	CP006696.1	84981	85049	CCGCCGGTTAACGGCTCTTCTCCTGCTGCACAAGCCATCGTACGCACCGCCTGTGAGGAACATCGACTA	CP006696.1.81	CP006696.1.81	84906	85814	+	AutoIPR: IPR014545:Uncharacterised conservedprotein UCP028415; 
long-mer256	CP006696.1	85199	85241	CAGCGCGCCAGGATCCTCTAGTTGTGCCGCGCTAGACAACAGC	CP006696.1.81	CP006696.1.81	84906	85814	+	AutoIPR: IPR014545:Uncharacterised conservedprotein UCP028415; 
long-mer257	CP006696.1	85325	85367	TGGTCTCGCTGGGTTCACCGTTTCACCATCTCACATCACCTAC	CP006696.1.81	CP006696.1.81	84906	85814	+	AutoIPR: IPR014545:Uncharacterised conservedprotein UCP028415; 
long-mer258	CP006696.1	85393	85435	CCTCGCCATACCGTTTCACCGCCCCAGGCATTGAGAAGCCAAA	CP006696.1.81	CP006696.1.81	84906	85814	+	AutoIPR: IPR014545:Uncharacterised conservedprotein UCP028415; 
long-mer259	CP006696.1	85644	85686	AAAGGACGGCTGCAACTGTCAAGACTACAACCGAATCAGGATC	CP006696.1.81	CP006696.1.81	84906	85814	+	AutoIPR: IPR014545:Uncharacterised conservedprotein UCP028415; 
long-mer260	CP006696.1	85786	85823	ATAGCCAAACAGACACTCCCCCCCTTTAGCACACTGTT	CP006696.1.81	CP006696.1.81	84906	85814	+	AutoIPR: IPR014545:Uncharacterised conservedprotein UCP028415; 
long-mer261	CP006696.1	88228	88289	GAAAAGCACCGTATGTTCTTTATAAGATTGCCCTGTCTCTAGATCCATTAATAAGGTACTTA	CP006696.1.83	CP006696.1.83	86893	89058	-	AutoIPR: IPR008972:Cupredoxin;
long-mer262	CP006696.1	88339	88381	AGCACCGGCCATACCGCTAGAAACTTGCAAAGCAGTAGAGCCA	CP006696.1.83	CP006696.1.83	86893	89058	-	AutoIPR: IPR008972:Cupredoxin;
long-mer263	CP006696.1	88625	88667	AATCTGTTCTTTAATAAAATATGGACCGTATCACCAGGGTGGG	CP006696.1.83	CP006696.1.83	86893	89058	-	AutoIPR: IPR008972:Cupredoxin;
long-mer264	CP006696.1	89261	89292	TTAGAAATTAGAAAAAATGCCGCAGACTCTAT	NA
long-mer265	CP006696.1	89450	89492	ATAAAATCAACCATCCATACTGCCACTAAAAATAAAACCCTCC	NA
long-mer266	CP006696.1	89507	89538	TCAACGCATAAGAATTAAAATCTAGATAATAA	NA
long-mer267	CP006696.1	89682	89761	TATCTGCTCACACCGCTGAATAATTTAAAATTCAAATAGCACCTCAATCCTTGTCACATTCTATGAATTTAATAAAGTCA	NA
long-mer268	CP006696.1	89911	89953	AGTCTACTAATAGCCACAATAAAGATATGTAATGTGGGTCATC	NA
long-mer269	CP006696.1	90832	90874	ACTCACACCTTTTTGTGCGCCCAACACGCGTAGCACTGCCCGT	CP006696.1.84	CP006696.1.84	90190	91755	-	AutoIPR: IPR011225:Type IV secretory pathway,VirJ component; IPR029058:Alpha/Beta hydrolase fold;
long-mer270	CP006696.1	91129	91171	CGCAGCAACCGCATAGACTAGTCCCGAGCCATCGCCATCACCG	CP006696.1.84	CP006696.1.84	90190	91755	-	AutoIPR: IPR011225:Type IV secretory pathway,VirJ component; IPR029058:Alpha/Beta hydrolase fold;
long-mer271	CP006696.1	91225	91267	CGACAGATTCTCGACATCGCCCACAGAAAATGTACAGTGATTA	CP006696.1.84	CP006696.1.84	90190	91755	-	AutoIPR: IPR011225:Type IV secretory pathway,VirJ component; IPR029058:Alpha/Beta hydrolase fold;
long-mer272	CP006696.1	91306	91348	AACCAGTGCAACCATTGCCCCATCCTGCCTTAATAATTCCGCC	CP006696.1.84	CP006696.1.84	90190	91755	-	AutoIPR: IPR011225:Type IV secretory pathway,VirJ component; IPR029058:Alpha/Beta hydrolase fold;
long-mer273	CP006696.1	91438	91468	CTCGAACCTACCATGAGTGATCTTCTCTAGT	CP006696.1.84	CP006696.1.84	90190	91755	-	AutoIPR: IPR011225:Type IV secretory pathway,VirJ component; IPR029058:Alpha/Beta hydrolase fold;
long-mer274	CP006696.1	91654	91696	TTGATATAGGTATGGGATAGCTTTTTGGGTCTTCCAAGGTAAA	CP006696.1.84	CP006696.1.84	90190	91755	-	AutoIPR: IPR011225:Type IV secretory pathway,VirJ component; IPR029058:Alpha/Beta hydrolase fold;
long-mer275	CP006696.1	91865	91907	AACCGCGGGATCAGCACCATCTCGCTGTAATTCCTCAGCTGGC	CP006696.1.85	CP006696.1.85	91799	93775	-	AutoIPR: IPR000212:DNA helicase, UvrD/REP type;IPR027417:P-loop containing nucleoside triphosphatehydrolase;
long-mer276	CP006696.1	91910	91952	TTCATCGAAAAAGCGACTGGGTTTAAACCGCACACGTTCACCG	CP006696.1.85	CP006696.1.85	91799	93775	-	AutoIPR: IPR000212:DNA helicase, UvrD/REP type;IPR027417:P-loop containing nucleoside triphosphatehydrolase;
long-mer277	CP006696.1	92333	92387	AGAAACTTCAGCAAGGCGCCGTACTAACTCAGCGGACGACACACGTGATACTTGC	CP006696.1.85	CP006696.1.85	91799	93775	-	AutoIPR: IPR000212:DNA helicase, UvrD/REP type;IPR027417:P-loop containing nucleoside triphosphatehydrolase;
long-mer278	CP006696.1	93719	93761	CAGAGGACCTTCACGGTATAAAACCGCAGCACGTTGAGGAGAA	CP006696.1.85	CP006696.1.85	91799	93775	-	AutoIPR: IPR000212:DNA helicase, UvrD/REP type;IPR027417:P-loop containing nucleoside triphosphatehydrolase;
long-mer279	CP006696.1	93764	93806	GAGGCCGTGCATAAGGGAAACTTTTTCCGGATACGTATTGTAC	CP006696.1.85	CP006696.1.85	91799	93775	-	AutoIPR: IPR000212:DNA helicase, UvrD/REP type;IPR027417:P-loop containing nucleoside triphosphatehydrolase;
long-mer280	CP006696.1	93810	93852	TCAGTATATGGAAGCCCATTTTCTTGTGACACGGCATCGGTAT	NA
long-mer281	CP006696.1	93912	93954	AGGCCTAGGAGCTGTCTCCCCGGTAGATACTTTTGAACATGTT	CP006696.1.86	CP006696.1.86	93907	94188	+	
long-mer282	CP006696.1	93961	94003	GCATGTCAGGACCGCAAAACAGAAATCACTTTCTTACATGTCT	CP006696.1.86	CP006696.1.86	93907	94188	+	
long-mer283	CP006696.1	94141	94183	CTATTTCATTCACGTAGTCAAATCTGGAACACAAGCAAGATTT	CP006696.1.86	CP006696.1.86	93907	94188	+	
long-mer284	CP006696.1	94915	94957	CTTCTGACCAACCACACCACCCAAGCCTGTACGCGTGGCCACA	CP006696.1.87	CP006696.1.87	94606	96351	-	AutoIPR: IPR013783:Immunoglobulin-like fold;IPR014438:Glucan biosynthesis, periplasmic, MdoG/D;IPR014718:Glycoside hydrolase-type carbohydrate-binding,subgroup;
long-mer285	CP006696.1	96019	96061	TTTACGTGAATGATAAGGCGTAGCAGCGAGGGCGCGAGCGCGC	CP006696.1.87	CP006696.1.87	94606	96351	-	AutoIPR: IPR013783:Immunoglobulin-like fold;IPR014438:Glucan biosynthesis, periplasmic, MdoG/D;IPR014718:Glycoside hydrolase-type carbohydrate-binding,subgroup;
long-mer286	CP006696.1	96465	96511	GACAAAGACACTCTACATCTGGTCAAGGCTGACGGCTGACATAATGG	NA
long-mer287	CP006696.1	96603	96641	CTTACTCAACGCTTAAATCACCTCCTAATACAAGGCGAT	NA
long-mer288	CP006696.1	96681	96741	ACAACTGCCGCTGCCGTCTGCAGACGTAACCCATGCTATTGGCCACTTGCCACAACATCAC	NA
long-mer289	CP006696.1	96824	96889	AATACAATCAGCCTCTTACACACCACTCCTTAAAAAAAACAAAAAAAGATTCCGGTCGAAAAACAG	NA
long-mer290	CP006696.1	96967	97009	ACTGGAAGCATGCCCGTTTTGACCTCACGCACTGCATCTTCAA	CP006696.1.88	CP006696.1.88	96933	98825	-	AutoIPR: IPR002142:Peptidase S49;IPR004634:Peptidase S49, protease IV;IPR029045:ClpP/crotonase-like domain;
long-mer291	CP006696.1	97158	97200	ACGCACACTGTAGTGGCCCTCACCAAGCTTGGCACGCTTTGCA	CP006696.1.88	CP006696.1.88	96933	98825	-	AutoIPR: IPR002142:Peptidase S49;IPR004634:Peptidase S49, protease IV;IPR029045:ClpP/crotonase-like domain;
long-mer292	CP006696.1	97614	97695	GACCGGCTTGCCAACCTTCCTGAGTGCAACGACTTCACGGCGAATCTGCTCAGAAGCGAATACTTCTCCACCGGGAGAATTT	CP006696.1.88	CP006696.1.88	96933	98825	-	AutoIPR: IPR002142:Peptidase S49;IPR004634:Peptidase S49, protease IV;IPR029045:ClpP/crotonase-like domain;
long-mer293	CP006696.1	97955	97993	TCACTTGCTCGCGAGTTTTCAAGCCATCTACCAGTTTCT	CP006696.1.88	CP006696.1.88	96933	98825	-	AutoIPR: IPR002142:Peptidase S49;IPR004634:Peptidase S49, protease IV;IPR029045:ClpP/crotonase-like domain;
long-mer294	CP006696.1	98127	98169	ATCGTTCATCCAGAACAGATCCGCCTCCTTGGCATCGGCTGAG	CP006696.1.88	CP006696.1.88	96933	98825	-	AutoIPR: IPR002142:Peptidase S49;IPR004634:Peptidase S49, protease IV;IPR029045:ClpP/crotonase-like domain;
long-mer295	CP006696.1	98277	98319	GTAGTGAGCCAAACCCTCAAGAAAAACACTGCCCATTGGATCC	CP006696.1.88	CP006696.1.88	96933	98825	-	AutoIPR: IPR002142:Peptidase S49;IPR004634:Peptidase S49, protease IV;IPR029045:ClpP/crotonase-like domain;
long-mer296	CP006696.1	98409	98453	GAGGTTCTGTAACGCAGCAACTATCTCACGCAATGAGGCATACCC	CP006696.1.88	CP006696.1.88	96933	98825	-	AutoIPR: IPR002142:Peptidase S49;IPR004634:Peptidase S49, protease IV;IPR029045:ClpP/crotonase-like domain;
long-mer297	CP006696.1	98606	98648	CACTGAACTGTTCCACCAATGCGCCTTGCGGCGCAATCAATAG	CP006696.1.88	CP006696.1.88	96933	98825	-	AutoIPR: IPR002142:Peptidase S49;IPR004634:Peptidase S49, protease IV;IPR029045:ClpP/crotonase-like domain;
long-mer298	CP006696.1	98701	98733	AACATCATCAATAACAAGAAACCGAAAAACACC	CP006696.1.88	CP006696.1.88	96933	98825	-	AutoIPR: IPR002142:Peptidase S49;IPR004634:Peptidase S49, protease IV;IPR029045:ClpP/crotonase-like domain;
long-mer299	CP006696.1	98823	98865	CATGAAACGCTCCTTGAAAAAATGACATCATTTTGAACGCGAA	CP006696.1.88	CP006696.1.88	96933	98825	-	AutoIPR: IPR002142:Peptidase S49;IPR004634:Peptidase S49, protease IV;IPR029045:ClpP/crotonase-like domain;
long-mer300	CP006696.1	99175	99217	AAACAACAGTAATTTAGAAGCAAGAGACGCCACCACCAAATCA	CP006696.1.89	CP006696.1.89	98908	100269	-	AutoIPR: IPR002528:Multi antimicrobialextrusion protein;
long-mer301	CP006696.1	99533	99575	ATATTCAACAGATCACGGATAGGTGCCCAGCACGGCAATTCCA	CP006696.1.89	CP006696.1.89	98908	100269	-	AutoIPR: IPR002528:Multi antimicrobialextrusion protein;
long-mer302	CP006696.1	99757	99799	ACCAAAACCCAGAAGCATCGTCGGAAAAGTACAGTGCATTCCC	CP006696.1.89	CP006696.1.89	98908	100269	-	AutoIPR: IPR002528:Multi antimicrobialextrusion protein;
long-mer303	CP006696.1	100237	100279	ACCAAAGCGGGATATCACAAATGAGACTGCCATAAAGCAAATA	CP006696.1.89	CP006696.1.89	98908	100269	-	AutoIPR: IPR002528:Multi antimicrobialextrusion protein;
long-mer304	CP006696.1	100372	100449	TTAGGCAATGGGTAAACCAAGAAAGGAAAATATATTATCTGATCTATAAATTAAAAAATTCAAATATAAACAGGGGAA	NA
long-mer305	CP006696.1	100459	100501	CGCTATACGCCACAAAAATCATAAGCAAATCTAAAGATGTCTT	NA
long-mer306	CP006696.1	101396	101438	AGAGGTAACACGGCAGGAAAATCCTTGGAGACAGATTGGGGAT	CP006696.1.91	CP006696.1.91	101158	102123	-	AutoIPR: IPR011991:Winged helix-turn-helixDNA-binding domain;
long-mer307	CP006696.1	102024	102090	TCTGTAATTCGACAAGTACGATGGCACGACGCTCAACACCACGTAAAAAAGCCAATAGTGCAGCGGG	CP006696.1.91	CP006696.1.91	101158	102123	-	AutoIPR: IPR011991:Winged helix-turn-helixDNA-binding domain;
long-mer308	CP006696.1	102187	102225	TTGATCTAGCACTCCCACTCCATGTATTGAGCTCACCAT	NA
long-mer309	CP006696.1	102248	102290	CAGGGCTTGACATAGAGCACCATTTCAGAAGGCATTGATTACC	NA
long-mer310	CP006696.1	102627	102669	CCAAGCGGCATACCACTCCCAAATTCAACCTTAGGCTGCCGCG	CP006696.1.92	CP006696.1.92	102561	104762	+	AutoIPR: IPR005259:Primosomal protein N';IPR022307:DEAD/DEAH-box helicase, putative,actinobacteria; IPR027417:P-loop containing nucleosidetriphosphate hydrolase;
long-mer311	CP006696.1	102713	102755	CGAACTTCCATCAGCCGAAATATCGGTACCATTACGCGAGGCA	CP006696.1.92	CP006696.1.92	102561	104762	+	AutoIPR: IPR005259:Primosomal protein N';IPR022307:DEAD/DEAH-box helicase, putative,actinobacteria; IPR027417:P-loop containing nucleosidetriphosphate hydrolase;
long-mer312	CP006696.1	102872	102914	GCTGTTACGTCATGGTAAACCATTACCAGAGACCTGGACCTGC	CP006696.1.92	CP006696.1.92	102561	104762	+	AutoIPR: IPR005259:Primosomal protein N';IPR022307:DEAD/DEAH-box helicase, putative,actinobacteria; IPR027417:P-loop containing nucleosidetriphosphate hydrolase;
long-mer313	CP006696.1	103181	103223	AGTTGAGACACTAAACGCTAATGTAGGCTTCAAAACTTATCTT	CP006696.1.92	CP006696.1.92	102561	104762	+	AutoIPR: IPR005259:Primosomal protein N';IPR022307:DEAD/DEAH-box helicase, putative,actinobacteria; IPR027417:P-loop containing nucleosidetriphosphate hydrolase;
long-mer314	CP006696.1	103924	104007	CACCAATGACTGTATACAGCGCCGGAACCTATTTACAGTGCCACCACTGCGGCGCACGCCAGACAATGCCACTATCATGCCCAG	CP006696.1.92	CP006696.1.92	102561	104762	+	AutoIPR: IPR005259:Primosomal protein N';IPR022307:DEAD/DEAH-box helicase, putative,actinobacteria; IPR027417:P-loop containing nucleosidetriphosphate hydrolase;
long-mer315	CP006696.1	104441	104474	ACAACGCCAAGCCGCTGGGTTACCACCATTCGCA	CP006696.1.92	CP006696.1.92	102561	104762	+	AutoIPR: IPR005259:Primosomal protein N';IPR022307:DEAD/DEAH-box helicase, putative,actinobacteria; IPR027417:P-loop containing nucleosidetriphosphate hydrolase;
long-mer316	CP006696.1	104832	104874	AAAAAATTCTCTGGTAACCAGGAACGATGGTACGCTACTAATT	NA
long-mer317	CP006696.1	105033	105063	TTTTTTAATAAATCAAATAATGCTCGATCAT	CP006696.1.93	CP006696.1.93	104993	105100	-	
long-mer318	CP006696.1	105067	105089	CATTCACAGAAAATCTATTGATA	CP006696.1.93	CP006696.1.93	104993	105100	-	
long-mer319	CP006696.1	105234	105276	TTAGACGTGTTGACCAGCAGGCATATATAATCCACAAAATTAA	NA
long-mer320	CP006696.1	105689	105731	AAGGAGTTCCAACTCATTGGCTAACGCCAAACCAAAGATGTAG	CP006696.1.94	CP006696.1.94	105656	105847	-	
long-mer321	CP006696.1	105875	105917	GCTTCGTAATCCTCATTAACGCACTCTTGACCTACAACGTATA	NA
long-mer322	CP006696.1	105942	105972	ACTCTAAGAATAAAAAAGACTGAAAGCGGAT	NA
long-mer323	CP006696.1	106085	106154	CTCTATATTATTAAAAGCACGGTTAGACTATCCTCAGCCAAATTTACGGATACTCAAGAAAATAAACAGA	NA
long-mer324	CP006696.1	106517	106559	CAAGTAGCCAACAGGCGATGGAGGAGCGTTGTCTTCCTCCGGC	CP006696.1.95	CP006696.1.95	106265	107131	-	AutoIPR: IPR012759:RNA polymerase sigma factorRpoH, proteobacteria; IPR014284:RNA polymerase sigma-70like domain; IPR016263:RNA polymerasesporulation-specific sigma factor;
long-mer325	CP006696.1	106895	106937	GCCGTAACCGCTATAACCGCGTGCTACCCGAACAACAAAACGC	CP006696.1.95	CP006696.1.95	106265	107131	-	AutoIPR: IPR012759:RNA polymerase sigma factorRpoH, proteobacteria; IPR014284:RNA polymerase sigma-70like domain; IPR016263:RNA polymerasesporulation-specific sigma factor;
long-mer326	CP006696.1	107457	107499	CTTACCCTTGGCTTGGGCATAACTACCCCAGAGCATGAATACA	CP006696.1.96	CP006696.1.96	107256	108026	-	AutoIPR: IPR002043:Uracil-DNA glycosylase;IPR005122:Uracil-DNA glycosylase-like;
long-mer327	CP006696.1	107956	107998	GAAGATTCCAACTGAATTCGATACTCGGCACTACTATTAATGG	CP006696.1.96	CP006696.1.96	107256	108026	-	AutoIPR: IPR002043:Uracil-DNA glycosylase;IPR005122:Uracil-DNA glycosylase-like;
long-mer328	CP006696.1	108273	108315	TCAGTCAGAACCAAATCGATAAGGTACTCGGTGCGCCCCAACG	CP006696.1.97	CP006696.1.97	108023	108871	-	AutoIPR: IPR011006:CheY-like superfamily;
long-mer329	CP006696.1	110171	110206	AGGAATACCACGCAAAACGAGTGGCAAAGCGACATT	CP006696.1.99	CP006696.1.99	109820	110506	-	AutoIPR: IPR003439:ABC transporter-like;IPR027417:P-loop containing nucleoside triphosphatehydrolase;
long-mer330	CP006696.1	110233	110281	AACGATGCTCCTGATAAACAGAACCGATTTGACGCCGATGAAATGGTAT	CP006696.1.99	CP006696.1.99	109820	110506	-	AutoIPR: IPR003439:ABC transporter-like;IPR027417:P-loop containing nucleoside triphosphatehydrolase;
long-mer331	CP006696.1	110861	110894	CATCCGACCGGGTCCCTTTACCTACACGGGTGCG	CP006696.1.100	CP006696.1.100	110574	112205	-	AutoIPR: IPR006293:DNA helicase, ATP-dependent,RecQ type, bacterial; IPR014001:Helicase superfamily 1/2,ATP-binding domain; IPR014014:RNA helicase, DEAD-boxtype, Q motif; IPR022077:ATP-dependent RNA helicase RhlB;IPR023554:ATP-dependent RNA helicase RhlB type;IPR027417:P-loop containing nucleoside triphosphatehydrolase;
long-mer332	CP006696.1	110934	110976	ACGCCATTCCTGAGCAACCAGAACGTCACGAGAATGTGGGGAA	CP006696.1.100	CP006696.1.100	110574	112205	-	AutoIPR: IPR006293:DNA helicase, ATP-dependent,RecQ type, bacterial; IPR014001:Helicase superfamily 1/2,ATP-binding domain; IPR014014:RNA helicase, DEAD-boxtype, Q motif; IPR022077:ATP-dependent RNA helicase RhlB;IPR023554:ATP-dependent RNA helicase RhlB type;IPR027417:P-loop containing nucleoside triphosphatehydrolase;
long-mer333	CP006696.1	111261	111303	ATCTGTGGCAACCAGTATTTCTAATTGCCCTTTCTGGAAACGA	CP006696.1.100	CP006696.1.100	110574	112205	-	AutoIPR: IPR006293:DNA helicase, ATP-dependent,RecQ type, bacterial; IPR014001:Helicase superfamily 1/2,ATP-binding domain; IPR014014:RNA helicase, DEAD-boxtype, Q motif; IPR022077:ATP-dependent RNA helicase RhlB;IPR023554:ATP-dependent RNA helicase RhlB type;IPR027417:P-loop containing nucleoside triphosphatehydrolase;
long-mer334	CP006696.1	111336	111396	ATCTCCAGACAGCACACCGACACGGTAACCAGCCTCATCGAGCGCGCGCGCAACACCTTCG	CP006696.1.100	CP006696.1.100	110574	112205	-	AutoIPR: IPR006293:DNA helicase, ATP-dependent,RecQ type, bacterial; IPR014001:Helicase superfamily 1/2,ATP-binding domain; IPR014014:RNA helicase, DEAD-boxtype, Q motif; IPR022077:ATP-dependent RNA helicase RhlB;IPR023554:ATP-dependent RNA helicase RhlB type;IPR027417:P-loop containing nucleoside triphosphatehydrolase;
long-mer335	CP006696.1	112102	112144	ATCGGAGTACAGAGTGTAAATGCTGCTCTTGTCAGCCCAGTAA	CP006696.1.100	CP006696.1.100	110574	112205	-	AutoIPR: IPR006293:DNA helicase, ATP-dependent,RecQ type, bacterial; IPR014001:Helicase superfamily 1/2,ATP-binding domain; IPR014014:RNA helicase, DEAD-boxtype, Q motif; IPR022077:ATP-dependent RNA helicase RhlB;IPR023554:ATP-dependent RNA helicase RhlB type;IPR027417:P-loop containing nucleoside triphosphatehydrolase;
long-mer336	CP006696.1	112249	112291	TGCATGGATTACAGGAGCACCACAAACTAAAATCTTTGCGCAA	NA
long-mer337	CP006696.1	112347	112377	TAATGTAACAATCTGTCTAACCGGCAATTAC	NA
long-mer338	CP006696.1	112502	112544	CCCATGCAAAATTATCTCTACGCTACTTGATGATTTGGCCCAA	CP006696.1.101	CP006696.1.101	112401	112742	+	AutoIPR: IPR005746:Thioredoxin;IPR012336:Thioredoxin-like fold;
long-mer339	CP006696.1	112794	112869	GAAAAATAACTCGCGTTGCCGTCGCTTGCTTGGCAACACGGACAATGATAGGGTTAGGCATATCCGGCCCCAACGC	CP006696.1.102	CP006696.1.102	112838	114658	+	AutoIPR: IPR004665:Transcription terminationfactor Rho; IPR012340:Nucleic acid-binding, OB-fold;IPR027417:P-loop containing nucleoside triphosphatehydrolase;
long-mer340	CP006696.1	112896	112936	CACTTCTTACACCTTGTCCGCTTTTCAGGGCGCTCGCCTCT	CP006696.1.102	CP006696.1.102	112838	114658	+	AutoIPR: IPR004665:Transcription terminationfactor Rho; IPR012340:Nucleic acid-binding, OB-fold;IPR027417:P-loop containing nucleoside triphosphatehydrolase;
long-mer341	CP006696.1	113536	113578	CGGCGAAGGCGTGTTTGCTGATGGCGTTCTGGAAATCCTTCCA	CP006696.1.102	CP006696.1.102	112838	114658	+	AutoIPR: IPR004665:Transcription terminationfactor Rho; IPR012340:Nucleic acid-binding, OB-fold;IPR027417:P-loop containing nucleoside triphosphatehydrolase;
long-mer342	CP006696.1	114244	114286	AGGCAAGGTACTCACTGGTGGTGTGGATGCACACGCACTACAT	CP006696.1.102	CP006696.1.102	112838	114658	+	AutoIPR: IPR004665:Transcription terminationfactor Rho; IPR012340:Nucleic acid-binding, OB-fold;IPR027417:P-loop containing nucleoside triphosphatehydrolase;
long-mer343	CP006696.1	114343	114385	CATCATCGCAACCGCACTCATTGATACCGGCAGCAAAATGGAT	CP006696.1.102	CP006696.1.102	112838	114658	+	AutoIPR: IPR004665:Transcription terminationfactor Rho; IPR012340:Nucleic acid-binding, OB-fold;IPR027417:P-loop containing nucleoside triphosphatehydrolase;
long-mer344	CP006696.1	114484	114526	CCGTTCCGGTACTCGCCGTGAGGATTTATTGATCGAATCCGAT	CP006696.1.102	CP006696.1.102	112838	114658	+	AutoIPR: IPR004665:Transcription terminationfactor Rho; IPR012340:Nucleic acid-binding, OB-fold;IPR027417:P-loop containing nucleoside triphosphatehydrolase;
long-mer345	CP006696.1	114733	114770	CAGATCCCAATGGGTGCCTTTGCTTAAATGTATGAGAA	NA
long-mer346	CP006696.1	114905	114947	TCCTAAATAGCAAAAGATAGGGACTCCACAATCCAATACGCCA	NA
long-mer347	CP006696.1	115014	115050	CTCAGGCCTATGCTGCAACAATACAGTGAGCATTACT	NA
long-mer348	CP006696.1	115851	115893	CGTGTCCTGACCTTTACGAATGCGGGCCAGCGAAAATTCCATC	CP006696.1.103	CP006696.1.103	115236	117467	-	AutoIPR: IPR004436:Isocitrate dehydrogenaseNADP-dependent, monomeric; IPR024084:Isopropylmalatedehydrogenase-like domain;
long-mer349	CP006696.1	116025	116067	ACTCAGACGGGCACGTTCCACAGCCAACCTGACCCAATCCTGG	CP006696.1.103	CP006696.1.103	115236	117467	-	AutoIPR: IPR004436:Isocitrate dehydrogenaseNADP-dependent, monomeric; IPR024084:Isopropylmalatedehydrogenase-like domain;
long-mer350	CP006696.1	116361	116403	CCCTGCAACGTTCCACATCTGTCCAGAACTACGGATCATCGCC	CP006696.1.103	CP006696.1.103	115236	117467	-	AutoIPR: IPR004436:Isocitrate dehydrogenaseNADP-dependent, monomeric; IPR024084:Isopropylmalatedehydrogenase-like domain;
long-mer351	CP006696.1	116475	116517	CGCCAAACCAGGACGTTTGGCGTACTGAGCCTGCACATCAGCC	CP006696.1.103	CP006696.1.103	115236	117467	-	AutoIPR: IPR004436:Isocitrate dehydrogenaseNADP-dependent, monomeric; IPR024084:Isopropylmalatedehydrogenase-like domain;
long-mer352	CP006696.1	116593	116635	AAACCGACCTGTTTCAACGTGCCAGCATGCTTGGCCAAAGCCT	CP006696.1.103	CP006696.1.103	115236	117467	-	AutoIPR: IPR004436:Isocitrate dehydrogenaseNADP-dependent, monomeric; IPR024084:Isopropylmalatedehydrogenase-like domain;
long-mer353	CP006696.1	117966	118008	AGAAGATTTCGGTCAGTCCTTATAAAAAAAACCTTCGCATACA	NA
long-mer354	CP006696.1	118209	118251	AAAGCAATCCACTAGAAACCGCAAATGTATTGGACCGTGGACA	NA
long-mer355	CP006696.1	118278	118320	TTTGAACCTACCCGCCACAACTACATTGCAGCAAACTCTCAGC	NA
long-mer356	CP006696.1	118514	118556	AAACCACAGACAGCCCCCTAAGAATACGGCACACCATGCTATT	CP006696.1.104	CP006696.1.104	118552	120006	-	AutoIPR: IPR004447:C-terminal-processingpeptidase S41A; IPR029045:ClpP/crotonase-like domain;
long-mer357	CP006696.1	118772	118814	TCACTGGAAGTACAACCTGGCCCCCCTTCATCAGTACCACGCA	CP006696.1.104	CP006696.1.104	118552	120006	-	AutoIPR: IPR004447:C-terminal-processingpeptidase S41A; IPR029045:ClpP/crotonase-like domain;
long-mer358	CP006696.1	118828	118870	CCCTGCCTCACTGCGATCAATACCGCTGCCTGAAAGATCAGCC	CP006696.1.104	CP006696.1.104	118552	120006	-	AutoIPR: IPR004447:C-terminal-processingpeptidase S41A; IPR029045:ClpP/crotonase-like domain;
long-mer359	CP006696.1	119126	119168	AGACCATCCAGTAAATCCCCCTGCGTTGCATCAAAGCGCGTAT	CP006696.1.104	CP006696.1.104	118552	120006	-	AutoIPR: IPR004447:C-terminal-processingpeptidase S41A; IPR029045:ClpP/crotonase-like domain;
long-mer360	CP006696.1	119923	119965	AACAACACCGCTGGGATTCTTAGCCGACAACGAGAAAGACAAC	CP006696.1.104	CP006696.1.104	118552	120006	-	AutoIPR: IPR004447:C-terminal-processingpeptidase S41A; IPR029045:ClpP/crotonase-like domain;
long-mer361	CP006696.1	120627	120669	GGAACGCCGGGCCGCTTCGCGACGCTCAGCCTCAGCGCGCGCT	CP006696.1.105	CP006696.1.105	120159	121469	-	AutoIPR: IPR011055:Duplicated hybrid motif;IPR016047:Peptidase M23;
long-mer362	CP006696.1	120795	120837	CCGATCCTGCTTGAGGATGGACGCCTGTCCGACCTGCTGAAGG	CP006696.1.105	CP006696.1.105	120159	121469	-	AutoIPR: IPR011055:Duplicated hybrid motif;IPR016047:Peptidase M23;
long-mer363	CP006696.1	121035	121092	ATACACAACACGCAGCAACACAGCAAGCTGACGACGCTGCTCCTCCAATCCCTGCTGC	CP006696.1.105	CP006696.1.105	120159	121469	-	AutoIPR: IPR011055:Duplicated hybrid motif;IPR016047:Peptidase M23;
long-mer364	CP006696.1	121112	121154	GGGCTTGGATCAGCGCCTGCTTCTGCTCACGCAACTTATCCTC	CP006696.1.105	CP006696.1.105	120159	121469	-	AutoIPR: IPR011055:Duplicated hybrid motif;IPR016047:Peptidase M23;
long-mer365	CP006696.1	122988	123015	CAAACCCGTCGCCGCACTTCAAGGACGC	CP006696.1.106	CP006696.1.106	121666	123390	+	AutoIPR: IPR003137:Protease-associated domain,PA; IPR007484:Peptidase M28;
long-mer366	CP006696.1	125625	125652	CAACAGCCCCCCCCCCGGACAGTCGCCA	NA
long-mer367	CP006696.1	125702	125742	CAACATAAAGAACCGTACAGAGAACCGTACAGATGCCACGA	NA
long-mer368	CP006696.1	125821	125889	CTTGGTGCAATGCGTCAGCATTCCGCTCAGATCACCGCAACATCCATTACCTGTGCAGTCGCACGCAAC	CP006696.1.109	CP006696.1.109	125847	127373	-	AutoIPR: IPR006006:Glutamate synthase,NADH/NADPH, small subunit 2; IPR009051:Alpha-helicalferredoxin; IPR016040:NAD(P)-binding domain;IPR028261:Dihydroprymidine dehydrogenase domain II;
long-mer369	CP006696.1	126969	127011	ACCGATAGTGACCGCACCAAATTCCTCCAGCGTGCAACTGCCT	CP006696.1.109	CP006696.1.109	125847	127373	-	AutoIPR: IPR006006:Glutamate synthase,NADH/NADPH, small subunit 2; IPR009051:Alpha-helicalferredoxin; IPR016040:NAD(P)-binding domain;IPR028261:Dihydroprymidine dehydrogenase domain II;
long-mer370	CP006696.1	127049	127091	CTTCAGGAAGCGGGTTGGTTGAATGGCACAACGCTGCGGCCTC	CP006696.1.109	CP006696.1.109	125847	127373	-	AutoIPR: IPR006006:Glutamate synthase,NADH/NADPH, small subunit 2; IPR009051:Alpha-helicalferredoxin; IPR016040:NAD(P)-binding domain;IPR028261:Dihydroprymidine dehydrogenase domain II;
long-mer371	CP006696.1	127379	127421	GGGAACACATACTCTGAGAAATAGCGATAGCAGAGAGAAAAAC	NA
long-mer372	CP006696.1	127972	128014	ACCACGCGGCGGGCGTACCACTAGACAGCCACCGGCCATCCCC	CP006696.1.110	CP006696.1.110	127471	131940	-	AutoIPR: IPR012220:Glutamate synthase,eukaryotic; IPR029055:Nucleophile aminohydrolases,N-terminal;
long-mer373	CP006696.1	128417	128459	ATGATGTCATCCAACGACATCTCACCCAAGTACGACAACCACT	CP006696.1.110	CP006696.1.110	127471	131940	-	AutoIPR: IPR012220:Glutamate synthase,eukaryotic; IPR029055:Nucleophile aminohydrolases,N-terminal;
long-mer374	CP006696.1	128527	128569	GGCACGCAAACGCTCATCTTGAGTCGCAACACCAGTTGCACAA	CP006696.1.110	CP006696.1.110	127471	131940	-	AutoIPR: IPR012220:Glutamate synthase,eukaryotic; IPR029055:Nucleophile aminohydrolases,N-terminal;
long-mer375	CP006696.1	128812	128854	ACCGGTACCACCATCGTGACCGGAGACCGTAATCAGATCAGCA	CP006696.1.110	CP006696.1.110	127471	131940	-	AutoIPR: IPR012220:Glutamate synthase,eukaryotic; IPR029055:Nucleophile aminohydrolases,N-terminal;
long-mer376	CP006696.1	129526	129556	GTGGTACTCACCACCATGCACGTACTTCAGC	CP006696.1.110	CP006696.1.110	127471	131940	-	AutoIPR: IPR012220:Glutamate synthase,eukaryotic; IPR029055:Nucleophile aminohydrolases,N-terminal;
long-mer377	CP006696.1	129898	129940	CACCGCCGTTGCACCAAAACCTAACAAGCAAGCCATATGATGC	CP006696.1.110	CP006696.1.110	127471	131940	-	AutoIPR: IPR012220:Glutamate synthase,eukaryotic; IPR029055:Nucleophile aminohydrolases,N-terminal;
long-mer378	CP006696.1	129978	130020	CATCGCAACGCAAGCCCACCCTGCACAAGTGATGATGCACCGC	CP006696.1.110	CP006696.1.110	127471	131940	-	AutoIPR: IPR012220:Glutamate synthase,eukaryotic; IPR029055:Nucleophile aminohydrolases,N-terminal;
long-mer379	CP006696.1	130636	130675	CTGCTTGTAAGGCGCGCGCGCACGGTTAATACGGTCGATC	CP006696.1.110	CP006696.1.110	127471	131940	-	AutoIPR: IPR012220:Glutamate synthase,eukaryotic; IPR029055:Nucleophile aminohydrolases,N-terminal;
long-mer380	CP006696.1	131218	131260	CGCCAACGGCCAACGCGGCAAAGTGTTGGTGGAAAAGCGTTGA	CP006696.1.110	CP006696.1.110	127471	131940	-	AutoIPR: IPR012220:Glutamate synthase,eukaryotic; IPR029055:Nucleophile aminohydrolases,N-terminal;
long-mer381	CP006696.1	131791	131833	GCGCGAAAGCGCAGCGATGGCGATTTCAAGCAACGCGCGGGAA	CP006696.1.110	CP006696.1.110	127471	131940	-	AutoIPR: IPR012220:Glutamate synthase,eukaryotic; IPR029055:Nucleophile aminohydrolases,N-terminal;
long-mer382	CP006696.1	131911	131953	TTCAATCCTTTGGCGGGTGCTAGAAACCATGGCTGCCTTTTAC	CP006696.1.110	CP006696.1.110	127471	131940	-	AutoIPR: IPR012220:Glutamate synthase,eukaryotic; IPR029055:Nucleophile aminohydrolases,N-terminal;
long-mer383	CP006696.1	132047	132120	AGTACCGCAACTCACCGTTACGCCTGCAACACACTACGGATGCACGGATCAAACAACACCATGACTGACCATGT	NA
long-mer384	CP006696.1	132595	132706	CACAGAAGCGGCCACCGACACTAGCACCTGGGTGCTGGCCGTGAAACCTCAAGTGATGCCTGACGTGTGTGCCACCCTGCCACTTCCAGTACAACCCAACACACCACTGGTT	CP006696.1.111	CP006696.1.111	132404	133258	+	AutoIPR: IPR000304:Pyrroline-5-carboxylatereductase; IPR022694:3-hydroxyacyl-CoA dehydrogenase;IPR028939:Pyrroline-5-carboxylate reductase, catalytic,N-terminal;
long-mer385	CP006696.1	132809	132851	GCCGGCGTAACCGGACTATTCACCACCTCACAAACCACGGGCA	CP006696.1.111	CP006696.1.111	132404	133258	+	AutoIPR: IPR000304:Pyrroline-5-carboxylatereductase; IPR022694:3-hydroxyacyl-CoA dehydrogenase;IPR028939:Pyrroline-5-carboxylate reductase, catalytic,N-terminal;
long-mer386	CP006696.1	133254	133289	CCTGAGAACACATAGATCCCCGGATAGCGAACACAA	CP006696.1.111	CP006696.1.111	132404	133258	+	AutoIPR: IPR000304:Pyrroline-5-carboxylatereductase; IPR022694:3-hydroxyacyl-CoA dehydrogenase;IPR028939:Pyrroline-5-carboxylate reductase, catalytic,N-terminal;
long-mer387	CP006696.1	133449	133491	TCTCATGTCTCTTCCTTACCGTAAACACACATTGAGAAAAACG	NA
long-mer388	CP006696.1	133500	133542	TCTTCAACACTCCACGATGCAGAGGCCAAAAACATGGCATTAA	NA
long-mer389	CP006696.1	135264	135322	CATCCAACTGGGCCCTAAAGAACGGTGAACAAGCGGGAGGCCTTGAATACACTCGGACC	CP006696.1.112	CP006696.1.112	133997	136603	+	AutoIPR: IPR010104:Bacterial TonB-dependentreceptor;
long-mer390	CP006696.1	135397	135439	CGGCTACAAATACATCGGCCACAAGAACGGCCAAACCTCCCGT	CP006696.1.112	CP006696.1.112	133997	136603	+	AutoIPR: IPR010104:Bacterial TonB-dependentreceptor;
long-mer391	CP006696.1	135874	135916	CGCCGCTCGCGTCATCGCCCGACCACGTTACGGTGACCTTGCC	CP006696.1.112	CP006696.1.112	133997	136603	+	AutoIPR: IPR010104:Bacterial TonB-dependentreceptor;
long-mer392	CP006696.1	136015	136057	TGAATGGTACTTTGCCCCCTCGAGCATGCTGTCAGCGGAAGCG	CP006696.1.112	CP006696.1.112	133997	136603	+	AutoIPR: IPR010104:Bacterial TonB-dependentreceptor;
long-mer393	CP006696.1	136210	136252	ACACGCATTCGCCTACGGCTTCGGTCTGGCCACAAACTACACC	CP006696.1.112	CP006696.1.112	133997	136603	+	AutoIPR: IPR010104:Bacterial TonB-dependentreceptor;
long-mer394	CP006696.1	136878	136912	CGCACCGGAACGCAACCACCTCGTACACATTGCAC	CP006696.1.113	CP006696.1.113	136690	138444	+	AutoIPR: IPR000933:Glycoside hydrolase, family29; IPR006046:Alpha amylase;
long-mer395	CP006696.1	137541	137583	CAACGACTGGTTAGCACGCACAACAGAACTCATCGACCGCTAT	CP006696.1.113	CP006696.1.113	136690	138444	+	AutoIPR: IPR000933:Glycoside hydrolase, family29; IPR006046:Alpha amylase;
long-mer396	CP006696.1	137655	137697	GGCTTACTACTACAACCACGGGCAAACAAAAAACACCTGTCAT	CP006696.1.113	CP006696.1.113	136690	138444	+	AutoIPR: IPR000933:Glycoside hydrolase, family29; IPR006046:Alpha amylase;
long-mer397	CP006696.1	137704	137760	CCTCACCACACACCGTCCACCACCCCATCACCGCCCGCCCCCATCACCGCAACACAC	CP006696.1.113	CP006696.1.113	136690	138444	+	AutoIPR: IPR000933:Glycoside hydrolase, family29; IPR006046:Alpha amylase;
long-mer398	CP006696.1	138962	139004	TAAATCTAGCAGACTGGTTTCTGGGTGCGCTTTGCCTGTCGTG	NA
long-mer399	CP006696.1	139133	139250	TTTTTTTGCCCGTTCCCCCTGCGTTGGCGCGGTTTACGGCCCTTGCCTCTTTTGAGCACCTCCTTCCCGAAATCGCCGTTTCTGGCGCACATTCCGTCGTCTTTCCCTCTCTGATCTC	NA
long-mer400	CP006696.1	139277	139319	TGAAGTCGTGTGTTGGCACAGGTTTTCGGGCCATCGGCTGACT	NA
long-mer401	CP006696.1	139770	139832	ACCGTGGGCCTATGCGTGAACAGCACGCGCACGTGGTTTGCACGTCACGCGCTGGATTTTCGC	CP006696.1.117	CP006696.1.117	139814	140104	-	
long-mer402	CP006696.1	139840	139878	TGCGCGATGACTGTGACACCGAAACCTTACTGGTCACCG	CP006696.1.117	CP006696.1.117	139814	140104	-	
long-mer403	CP006696.1	139920	139962	CAGCCCAGCCAGCGAAAACACAGCTGATGCGTGGCAACAGCAA	CP006696.1.117	CP006696.1.117	139814	140104	-	
long-mer404	CP006696.1	140063	140122	GCGTGGAGTGATGCCGACCGCACGCCGCTGTCCAGTGAACATGGACTGACCTTGGCCACA	CP006696.1.117	CP006696.1.117	139814	140104	-	
long-mer405	CP006696.1	140138	140185	GTCATTTCATGATTGACTCATCGCGATTAAGACAAATGAGTGCTCAGA	NA
long-mer406	CP006696.1	140235	140263	AACCCTGACCACAAATCCACTGTTCCAGC	CP006696.1.118	CP006696.1.118	140227	140652	-	
long-mer407	CP006696.1	140316	140361	GGATGGTTGGCTTGATCAAAGGGTTGATGTCCTTATTCCTTGCTTC	CP006696.1.118	CP006696.1.118	140227	140652	-	
long-mer408	CP006696.1	140750	140792	GTCGTGATCGACGACTGCTCGATTGCGGAGAGCACGACACGGC	NA
long-mer409	CP006696.1	140928	140977	TTTAGCTCATTGCGCGTAGAAGCAAGTCCCTTTAACCGCTCAGCAAACTC	CP006696.1.119	CP006696.1.119	140831	141001	-	
long-mer410	CP006696.1	141055	141077	AGCATTGCAGCGCACTCGTTGGG	NA
long-mer411	CP006696.1	141264	141310	AGCCTCTTCCTCCAGTCACCCGGCCACTCTGCAAAGCGCAGAAATGT	NA
long-mer412	CP006696.1	141442	141484	ATCCGTCAGCCAGCGCTTGAAACTGGGGTTATCACTGAACTGC	CP006696.1.120	CP006696.1.120	141367	144450	-	AutoIPR: IPR004473:Restriction endonuclease,type I, HsdR; IPR014001:Helicase superfamily 1/2,ATP-binding domain; IPR027417:P-loop containingnucleoside triphosphate hydrolase;
long-mer413	CP006696.1	141547	141589	CTCCAACTTGGCGTTTTGCTTGTCGGAATTCGCCTGCGCATTC	CP006696.1.120	CP006696.1.120	141367	144450	-	AutoIPR: IPR004473:Restriction endonuclease,type I, HsdR; IPR014001:Helicase superfamily 1/2,ATP-binding domain; IPR027417:P-loop containingnucleoside triphosphate hydrolase;
long-mer414	CP006696.1	142048	142086	GGCCACGCACGCATCCAGGATGGGGTCAAGCTTGTCCCG	CP006696.1.120	CP006696.1.120	141367	144450	-	AutoIPR: IPR004473:Restriction endonuclease,type I, HsdR; IPR014001:Helicase superfamily 1/2,ATP-binding domain; IPR027417:P-loop containingnucleoside triphosphate hydrolase;
long-mer415	CP006696.1	142588	142630	GTAATCAATGGCCCGCGCAATACCGTTGCACACAATCATCGCC	CP006696.1.120	CP006696.1.120	141367	144450	-	AutoIPR: IPR004473:Restriction endonuclease,type I, HsdR; IPR014001:Helicase superfamily 1/2,ATP-binding domain; IPR027417:P-loop containingnucleoside triphosphate hydrolase;
long-mer416	CP006696.1	143323	143365	GTACCCCTTGATGGTGTCGGCAATCTGCGTGTCCAGCGCGCGC	CP006696.1.120	CP006696.1.120	141367	144450	-	AutoIPR: IPR004473:Restriction endonuclease,type I, HsdR; IPR014001:Helicase superfamily 1/2,ATP-binding domain; IPR027417:P-loop containingnucleoside triphosphate hydrolase;
long-mer417	CP006696.1	143449	143491	CCAGGCAATGGTGTTGCTCTTACCGCTGCCCGCCGAATGCTGG	CP006696.1.120	CP006696.1.120	141367	144450	-	AutoIPR: IPR004473:Restriction endonuclease,type I, HsdR; IPR014001:Helicase superfamily 1/2,ATP-binding domain; IPR027417:P-loop containingnucleoside triphosphate hydrolase;
long-mer418	CP006696.1	143761	143803	CGGCAAAAACCACGACGCCTTACCCTTCAGCTCGGTGCAGAAC	CP006696.1.120	CP006696.1.120	141367	144450	-	AutoIPR: IPR004473:Restriction endonuclease,type I, HsdR; IPR014001:Helicase superfamily 1/2,ATP-binding domain; IPR027417:P-loop containingnucleoside triphosphate hydrolase;
long-mer419	CP006696.1	144041	144097	TTGCCGAAGGCATCCGCCGCAACGGCATTGCCCGGTGTGGGCAGCAACTTGTACAGA	CP006696.1.120	CP006696.1.120	141367	144450	-	AutoIPR: IPR004473:Restriction endonuclease,type I, HsdR; IPR014001:Helicase superfamily 1/2,ATP-binding domain; IPR027417:P-loop containingnucleoside triphosphate hydrolase;
long-mer420	CP006696.1	144181	144217	CAGGAACTGGGTGCGCTTGATACCGTCCGCCGCCAGC	CP006696.1.120	CP006696.1.120	141367	144450	-	AutoIPR: IPR004473:Restriction endonuclease,type I, HsdR; IPR014001:Helicase superfamily 1/2,ATP-binding domain; IPR027417:P-loop containingnucleoside triphosphate hydrolase;
long-mer421	CP006696.1	144292	144486	GCGGTTGTAGTCAGTGGGCTTACCCTGCACATACCCGTTGTGGGTGGCGGCAAAGTCCGTGGGTGCCAGCTCATGGCTGTACTCAGGCTGCGGCACACCGGTCAGACCACGCACCACGCGCGCCTCGAACCAACGCTCACTGGTGTCAGTCCTCGTCATCGTCATCCTCCTGTACGGTCATCTCTTCCTGGTCAT	CP006696.1.121	CP006696.1.121	144437	144952	-	AutoIPR: IPR000055:Restriction endonuclease,type I, HsdS;
long-mer421	CP006696.1	144292	144486	GCGGTTGTAGTCAGTGGGCTTACCCTGCACATACCCGTTGTGGGTGGCGGCAAAGTCCGTGGGTGCCAGCTCATGGCTGTACTCAGGCTGCGGCACACCGGTCAGACCACGCACCACGCGCGCCTCGAACCAACGCTCACTGGTGTCAGTCCTCGTCATCGTCATCCTCCTGTACGGTCATCTCTTCCTGGTCAT	CP006696.1.120	CP006696.1.120	141367	144450	-	AutoIPR: IPR004473:Restriction endonuclease,type I, HsdR; IPR014001:Helicase superfamily 1/2,ATP-binding domain; IPR027417:P-loop containingnucleoside triphosphate hydrolase;
long-mer422	CP006696.1	144512	144554	TTCTACCACATCCTCCGGGCCAGGCTGCCAGCCACGCACGTCC	CP006696.1.121	CP006696.1.121	144437	144952	-	AutoIPR: IPR000055:Restriction endonuclease,type I, HsdS;
long-mer423	CP006696.1	144623	145159	GGTGCGGGTGATGGCGTCGTCAAATATCCGGCATTCGTTCTTGATCCAGCCGCAAATTTGCTTCTGCTCTTCCACAGATGGAAAAAAGATGGGAAGCGCCTTGACCTTGGCTGCGTTGAGATTGGCTTGTGTGCTTGTGCTCGCAAGATTCTTGATGTGGCGCTCCAAGCTACGGAGCCAAAAGAACAAGAACTCAGGCACAAGCACATTGCTTTTCGGCTCAAGCCCGAGAATCGCCTGATTGATCACAGCATCGATCCCAAGAATTGCAGCTTTACCAATGCTGGCATACATCGTGTACAGCACTGCACCAGCAGGAACGACGGTCAATCACTTCGATTCCAACCCTGCCTGAGTCACCCGTTTTTTCGAGCCAACCACGCGATCTGCCCTTGTCACATCTGCGATCAATAGCCAGGGTATCCCATCGCTACTGTCAGACCAGTAGCCATCAACTCCGGTGTCTGGCGTCCCGCCGGCATGAATCCGTGAAACGCAATACTTCAAGCGAGAGGTATCCCAATGCACCGGCACATC	CP006696.1.122	CP006696.1.122	144953	145876	-	AutoIPR: IPR000055:Restriction endonuclease,type I, HsdS;
long-mer423	CP006696.1	144623	145159	GGTGCGGGTGATGGCGTCGTCAAATATCCGGCATTCGTTCTTGATCCAGCCGCAAATTTGCTTCTGCTCTTCCACAGATGGAAAAAAGATGGGAAGCGCCTTGACCTTGGCTGCGTTGAGATTGGCTTGTGTGCTTGTGCTCGCAAGATTCTTGATGTGGCGCTCCAAGCTACGGAGCCAAAAGAACAAGAACTCAGGCACAAGCACATTGCTTTTCGGCTCAAGCCCGAGAATCGCCTGATTGATCACAGCATCGATCCCAAGAATTGCAGCTTTACCAATGCTGGCATACATCGTGTACAGCACTGCACCAGCAGGAACGACGGTCAATCACTTCGATTCCAACCCTGCCTGAGTCACCCGTTTTTTCGAGCCAACCACGCGATCTGCCCTTGTCACATCTGCGATCAATAGCCAGGGTATCCCATCGCTACTGTCAGACCAGTAGCCATCAACTCCGGTGTCTGGCGTCCCGCCGGCATGAATCCGTGAAACGCAATACTTCAAGCGAGAGGTATCCCAATGCACCGGCACATC	CP006696.1.121	CP006696.1.121	144437	144952	-	AutoIPR: IPR000055:Restriction endonuclease,type I, HsdS;
long-mer424	CP006696.1	145178	145220	GGAGGGCTTTAGCGCCACCGAAGCATCAAGCCCGCGCGTCACC	CP006696.1.122	CP006696.1.122	144953	145876	-	AutoIPR: IPR000055:Restriction endonuclease,type I, HsdS;
long-mer425	CP006696.1	145292	145385	GGCGATGTGCACGTCCTGCGCCCGCAGGTAGGCAGCGATCTGCTTTTGTTCGGGCAGAGGAGGAAGAGGAAGTCGCACATTGCCGATGAAAGCC	CP006696.1.122	CP006696.1.122	144953	145876	-	AutoIPR: IPR000055:Restriction endonuclease,type I, HsdS;
long-mer426	CP006696.1	145453	145495	GCAGCAAATGCTCAAGATACGAAGGCAAGATGAGTTCCTTGCG	CP006696.1.122	CP006696.1.122	144953	145876	-	AutoIPR: IPR000055:Restriction endonuclease,type I, HsdS;
long-mer427	CP006696.1	145878	145905	ATGCACTCACAATCTTATGCAGCAACCC	CP006696.1.123	CP006696.1.123	145873	148254	-	AutoIPR: IPR004546:Restriction endonuclease,type I, HsdM; IPR029063:S-adenosyl-L-methionine-dependentmethyltransferase;
long-mer428	CP006696.1	146143	146167	CTCAACCATGAAGCGATCCTTGCCC	CP006696.1.123	CP006696.1.123	145873	148254	-	AutoIPR: IPR004546:Restriction endonuclease,type I, HsdM; IPR029063:S-adenosyl-L-methionine-dependentmethyltransferase;
long-mer429	CP006696.1	146176	146239	CAGATACGCGCCATCGAAGCCGGGCTCGAAGCATTCGCCCGCATTGAGCTTACTGCGCTTGGCG	CP006696.1.123	CP006696.1.123	145873	148254	-	AutoIPR: IPR004546:Restriction endonuclease,type I, HsdM; IPR029063:S-adenosyl-L-methionine-dependentmethyltransferase;
long-mer430	CP006696.1	146715	146762	GTAACGGGCGCTCGATGGTGATCTTCAAATAGCCAAAGTCTTGCGTGT	CP006696.1.123	CP006696.1.123	145873	148254	-	AutoIPR: IPR004546:Restriction endonuclease,type I, HsdM; IPR029063:S-adenosyl-L-methionine-dependentmethyltransferase;
long-mer431	CP006696.1	146800	146842	GAGGTAGAGATCGAGGATGCGAGCAATATCGGCAGCACCCAGT	CP006696.1.123	CP006696.1.123	145873	148254	-	AutoIPR: IPR004546:Restriction endonuclease,type I, HsdM; IPR029063:S-adenosyl-L-methionine-dependentmethyltransferase;
long-mer432	CP006696.1	147477	147499	AAACCTCCTTGCCGTGCTGCTCG	CP006696.1.123	CP006696.1.123	145873	148254	-	AutoIPR: IPR004546:Restriction endonuclease,type I, HsdM; IPR029063:S-adenosyl-L-methionine-dependentmethyltransferase;
long-mer433	CP006696.1	147607	147649	AAACAACAGCTTGGCCATGAGTTGCACCACGTCGCGCGGGGTG	CP006696.1.123	CP006696.1.123	145873	148254	-	AutoIPR: IPR004546:Restriction endonuclease,type I, HsdM; IPR029063:S-adenosyl-L-methionine-dependentmethyltransferase;
long-mer434	CP006696.1	147739	147781	GGGCAGCTTGATGCGGCCGTCAGCATCCTTCACCGGCAACGGC	CP006696.1.123	CP006696.1.123	145873	148254	-	AutoIPR: IPR004546:Restriction endonuclease,type I, HsdM; IPR029063:S-adenosyl-L-methionine-dependentmethyltransferase;
long-mer435	CP006696.1	147838	147880	ATCCACCAGCTTCTGGATCTGATTGCGGAAGTTGAACTTGGTG	CP006696.1.123	CP006696.1.123	145873	148254	-	AutoIPR: IPR004546:Restriction endonuclease,type I, HsdM; IPR029063:S-adenosyl-L-methionine-dependentmethyltransferase;
long-mer436	CP006696.1	148156	148198	GCCGCGCACATAGACATCGCGTAGGCGGTCGTCAGCGATGTTC	CP006696.1.123	CP006696.1.123	145873	148254	-	AutoIPR: IPR004546:Restriction endonuclease,type I, HsdM; IPR029063:S-adenosyl-L-methionine-dependentmethyltransferase;
long-mer437	CP006696.1	148251	148276	GCATCGATACGTTTCTCAGCTTGCCG	CP006696.1.123	CP006696.1.123	145873	148254	-	AutoIPR: IPR004546:Restriction endonuclease,type I, HsdM; IPR029063:S-adenosyl-L-methionine-dependentmethyltransferase;
long-mer437	CP006696.1	148251	148276	GCATCGATACGTTTCTCAGCTTGCCG	CP006696.1.124	CP006696.1.124	148266	148724	-	AutoIPR: IPR011089:Domain of unknown functionDUF1524;
long-mer438	CP006696.1	148387	148411	TGCGGCAGCACGAAGGGGGACGCCT	CP006696.1.124	CP006696.1.124	148266	148724	-	AutoIPR: IPR011089:Domain of unknown functionDUF1524;
long-mer439	CP006696.1	148440	148537	CTTCTTGGCACAGTCGTCGTTACTGGCAGACGCGTTCTTGTTCCTCTCCAGCGGAACCAAATTGGCCAAACGGTGCATCCAGCCATCGCGCTCGTCTT	CP006696.1.124	CP006696.1.124	148266	148724	-	AutoIPR: IPR011089:Domain of unknown functionDUF1524;
long-mer440	CP006696.1	148542	148576	CAGGAACCACTTGATCCCTGCGGCAGCACGAAGGG	CP006696.1.124	CP006696.1.124	148266	148724	-	AutoIPR: IPR011089:Domain of unknown functionDUF1524;
long-mer441	CP006696.1	148642	148684	ACGCGTTCTTGTTCCTCTCCAACGGAACCAGATTGGCCAAACG	CP006696.1.124	CP006696.1.124	148266	148724	-	AutoIPR: IPR011089:Domain of unknown functionDUF1524;
long-mer442	CP006696.1	148697	148766	ATCGCGCTCGTCTTCGTCCAGAAACCACTTGATCCAGTCCGAACCCTCCGGCGGTGTTTGCGGCAGGCCG	CP006696.1.124	CP006696.1.124	148266	148724	-	AutoIPR: IPR011089:Domain of unknown functionDUF1524;
long-mer443	CP006696.1	148783	148841	TATCTTGAAACTGCACTCCGGAGGCACACACCAAGGATTCAAAGCGCAAGACCAGCGCC	NA
long-mer444	CP006696.1	148916	148988	CAGGGCCAGCGTGGTGAGCGCAGCCAGATCCCTCTTGAAGGACTCCGGCTCAATAGACAGGCTGGTTCGACGA	NA
long-mer445	CP006696.1	149361	149403	GATGCCCTCCAACTCCTGGCTTTGCTTCACCGCCACAAAAGCC	CP006696.1.125	CP006696.1.125	149151	152180	-	AutoIPR: IPR004473:Restriction endonuclease,type I, HsdR; IPR014001:Helicase superfamily 1/2,ATP-binding domain; IPR022625:Type I restriction andmodification enzyme, subunit R, C-terminal;IPR027417:P-loop containing nucleoside triphosphatehydrolase;
long-mer446	CP006696.1	150144	150267	GATGAGAATGTCCAACTGACGGTTTTTCAGCTGTTTCGACACATCCTTGTAATAGTTTTGGAACTTATCTTCCGTCGTATCAAAATTGGTATTGGGATCAAACAACCTGTTGTAATCCTGGATC	CP006696.1.125	CP006696.1.125	149151	152180	-	AutoIPR: IPR004473:Restriction endonuclease,type I, HsdR; IPR014001:Helicase superfamily 1/2,ATP-binding domain; IPR022625:Type I restriction andmodification enzyme, subunit R, C-terminal;IPR027417:P-loop containing nucleoside triphosphatehydrolase;
long-mer447	CP006696.1	150298	150453	TCCAAGCCCTCAGTTTCAAACCCCTCCTCACCCAGCCCCCCGTCACCTCCCCCCTCATTGGCAACAACACTGTAGATCAACCCCACCTTCAACCGTCGTGCCTCCGGCAGCTCCTTTTGCTGCGCCATAAATTCAGCGTAATAACGTTTAGCCGCA	CP006696.1.125	CP006696.1.125	149151	152180	-	AutoIPR: IPR004473:Restriction endonuclease,type I, HsdR; IPR014001:Helicase superfamily 1/2,ATP-binding domain; IPR022625:Type I restriction andmodification enzyme, subunit R, C-terminal;IPR027417:P-loop containing nucleoside triphosphatehydrolase;
long-mer448	CP006696.1	150837	150878	CTGAAACGCCCTGGTGATTTTAGTGTGCATATCGCCGAATTG	CP006696.1.125	CP006696.1.125	149151	152180	-	AutoIPR: IPR004473:Restriction endonuclease,type I, HsdR; IPR014001:Helicase superfamily 1/2,ATP-binding domain; IPR022625:Type I restriction andmodification enzyme, subunit R, C-terminal;IPR027417:P-loop containing nucleoside triphosphatehydrolase;
long-mer449	CP006696.1	151486	151528	GATTGCTCCTCCACATGCCCGACACGCACCGTATTACTGTAAT	CP006696.1.125	CP006696.1.125	149151	152180	-	AutoIPR: IPR004473:Restriction endonuclease,type I, HsdR; IPR014001:Helicase superfamily 1/2,ATP-binding domain; IPR022625:Type I restriction andmodification enzyme, subunit R, C-terminal;IPR027417:P-loop containing nucleoside triphosphatehydrolase;
long-mer450	CP006696.1	151857	151899	TGCCGTTTTTTCCACAATGCCATCATGTGCACCCGCGATGCAG	CP006696.1.125	CP006696.1.125	149151	152180	-	AutoIPR: IPR004473:Restriction endonuclease,type I, HsdR; IPR014001:Helicase superfamily 1/2,ATP-binding domain; IPR022625:Type I restriction andmodification enzyme, subunit R, C-terminal;IPR027417:P-loop containing nucleoside triphosphatehydrolase;
long-mer451	CP006696.1	152414	152451	CGCAAAGAAGACGTATCTCAAACTGTCAAGAGCGCCAG	CP006696.1.126	CP006696.1.126	152177	153139	-	AutoIPR: IPR000055:Restriction endonuclease,type I, HsdS;
long-mer452	CP006696.1	152545	152587	CAGGCTCTTGAGGTGACGCAGCATAGATACCACTTGTTTCATC	CP006696.1.126	CP006696.1.126	152177	153139	-	AutoIPR: IPR000055:Restriction endonuclease,type I, HsdS;
long-mer453	CP006696.1	152809	152858	CGTTTCCGGAAGCATCCGTACTCCCCCCGAACCTCAAAAGCGCATCCCGG	CP006696.1.126	CP006696.1.126	152177	153139	-	AutoIPR: IPR000055:Restriction endonuclease,type I, HsdS;
long-mer454	CP006696.1	152914	152987	TATCAAGTACTTTTGCAATTTGACGTTGGACTTCGAGGGGGGGAAGAGGAACTTTGACTTGCTCAATCGTTCTA	CP006696.1.126	CP006696.1.126	152177	153139	-	AutoIPR: IPR000055:Restriction endonuclease,type I, HsdS;
long-mer455	CP006696.1	153101	153143	ATTATCTGTTACGAAGAATTTTCCATGAGTTCGCTTCACATTT	CP006696.1.127	CP006696.1.127	153102	153380	-	AutoIPR: IPR000055:Restriction endonuclease,type I, HsdS;
long-mer455	CP006696.1	153101	153143	ATTATCTGTTACGAAGAATTTTCCATGAGTTCGCTTCACATTT	CP006696.1.126	CP006696.1.126	152177	153139	-	AutoIPR: IPR000055:Restriction endonuclease,type I, HsdS;
long-mer456	CP006696.1	153146	153187	GCATGCCCCTACTCGCCCTATTAAGGATGTACTTGCCCTCTT	CP006696.1.127	CP006696.1.127	153102	153380	-	AutoIPR: IPR000055:Restriction endonuclease,type I, HsdS;
long-mer457	CP006696.1	153452	153557	CTGCTGGCCGCAGCGTTGCGTTGCGTCTTTTGCGTACCCCGCTGTAGCATGAACAACTTCTTGCTGATCACTGAAACTGCCCGCAGCTTGCAAGGCGTTGTCTTGA	CP006696.1.128	CP006696.1.128	153377	153640	-	
long-mer458	CP006696.1	153570	153593	AATCTCACGATCAATGACGCCCAA	CP006696.1.128	CP006696.1.128	153377	153640	-	
long-mer459	CP006696.1	153820	153873	GTTGTCGACCAAACGGGCAAAGTGCTCAATGTTCTGACGCGCCGTGAAACCATC	CP006696.1.129	CP006696.1.129	153640	155223	-	AutoIPR: IPR002052:DNA methylase, N-6adenine-specific, conserved site; IPR004546:Restrictionendonuclease, type I, HsdM;IPR029063:S-adenosyl-L-methionine-dependentmethyltransferase;
long-mer460	CP006696.1	154180	154204	AGCAAGATCGGCTTTACTTTTTGGC	CP006696.1.129	CP006696.1.129	153640	155223	-	AutoIPR: IPR002052:DNA methylase, N-6adenine-specific, conserved site; IPR004546:Restrictionendonuclease, type I, HsdM;IPR029063:S-adenosyl-L-methionine-dependentmethyltransferase;
long-mer461	CP006696.1	154387	154429	CAGAAACATATTGATACGGCAGAGATTGTAAGTGGTGAGATTA	CP006696.1.129	CP006696.1.129	153640	155223	-	AutoIPR: IPR002052:DNA methylase, N-6adenine-specific, conserved site; IPR004546:Restrictionendonuclease, type I, HsdM;IPR029063:S-adenosyl-L-methionine-dependentmethyltransferase;
long-mer462	CP006696.1	154495	154537	CAGCGATCCAGAACCACACGCTGGGTCATACACCTTATTCACC	CP006696.1.129	CP006696.1.129	153640	155223	-	AutoIPR: IPR002052:DNA methylase, N-6adenine-specific, conserved site; IPR004546:Restrictionendonuclease, type I, HsdM;IPR029063:S-adenosyl-L-methionine-dependentmethyltransferase;
long-mer463	CP006696.1	155062	155104	ATTGATGTAACTGGTCAGATTTTCGGAGATAAAACGATAAAAC	CP006696.1.129	CP006696.1.129	153640	155223	-	AutoIPR: IPR002052:DNA methylase, N-6adenine-specific, conserved site; IPR004546:Restrictionendonuclease, type I, HsdM;IPR029063:S-adenosyl-L-methionine-dependentmethyltransferase;
long-mer464	CP006696.1	155574	155603	CAATACAACGTGCACACACCCGCTTTGCAT	CP006696.1.130	CP006696.1.130	155400	155693	-	
long-mer465	CP006696.1	155656	155698	GGGCGATTGCATCCAGCGCGCACGCTATTGATCTTCATTGATG	CP006696.1.130	CP006696.1.130	155400	155693	-	
long-mer466	CP006696.1	156399	156469	TACGACGATTGCACAGTCCCCTTTCTCCAGAAGGGCATCGCACTGTGTGCATTTCAGAAAGCCCCCTTTAG	CP006696.1.132	CP006696.1.132	156375	156641	-	
long-mer467	CP006696.1	156535	156642	CAATCGCAGGTGTCGTGTCCGAAGCACTCATCAGCCGATTGCGGCAACCACACCCACAGCGCGTGGCACAACGTCATGCACACCACACCGCCGGCGAATGCTTGCATT	CP006696.1.132	CP006696.1.132	156375	156641	-	
long-mer468	CP006696.1	156776	156821	CAGATGCTTCCCATGCCCCCCCATCACCACAGCACCGTGCATTTGC	CP006696.1.133	CP006696.1.133	156779	157219	+	
long-mer469	CP006696.1	156831	156893	GTCGCCCAACCCCTGGGCGTGGCCAAGGACAACGTGTATGGCTGACGCGAGCCACACCGCCCT	CP006696.1.133	CP006696.1.133	156779	157219	+	
long-mer470	CP006696.1	156941	156983	GCGCCCGCGGTGCCGATGCAGGCACCGATCCCAACACGCAAGG	CP006696.1.133	CP006696.1.133	156779	157219	+	
long-mer471	CP006696.1	157474	157516	GCTGCGTGAACACGAAGGACCAGAGGCCTACCCGAAGGGCGCC	CP006696.1.134	CP006696.1.134	157301	158833	+	AutoIPR: IPR021804:Protein of unknown functionDUF3375;
long-mer472	CP006696.1	157591	157633	AGCGCAGTTTGACCTCACCCCTGCCACTGAAAAAGCCATCCTC	CP006696.1.134	CP006696.1.134	157301	158833	+	AutoIPR: IPR021804:Protein of unknown functionDUF3375;
long-mer473	CP006696.1	158107	158149	GCTAGCGCTGCCCGCGGTGGCAGCGCTGCATCCGGAGCCGCGT	CP006696.1.134	CP006696.1.134	157301	158833	+	AutoIPR: IPR021804:Protein of unknown functionDUF3375;
long-mer474	CP006696.1	158185	158227	CGAACAAACCCTGCGCACCATTAGCCAACTATCGCAGCAATTA	CP006696.1.134	CP006696.1.134	157301	158833	+	AutoIPR: IPR021804:Protein of unknown functionDUF3375;
long-mer475	CP006696.1	158260	158302	GAACCGCCGCATTATGGACCTACTACACGGCATTGAGCGCAAC	CP006696.1.134	CP006696.1.134	157301	158833	+	AutoIPR: IPR021804:Protein of unknown functionDUF3375;
long-mer476	CP006696.1	158362	158404	GGCGGACATTCAACTGCCGCTAGAGCGCCCCTTATTCACCCCA	CP006696.1.134	CP006696.1.134	157301	158833	+	AutoIPR: IPR021804:Protein of unknown functionDUF3375;
long-mer477	CP006696.1	158638	158680	CAGTGATCCGGACGGCTTGCGTGGCATCGTCGACGAAACGGTA	CP006696.1.134	CP006696.1.134	157301	158833	+	AutoIPR: IPR021804:Protein of unknown functionDUF3375;
long-mer478	CP006696.1	158972	159014	ACAGGTCAGAGAACACACCGCGGTGCTGTGGCTGGATCTAGTA	CP006696.1.135	CP006696.1.135	158814	159527	+	AutoIPR: IPR025449:Protein of unknown functionDUF4194;
long-mer479	CP006696.1	159166	159206	AGTCCGATGCGCGCGGCGGCGCCCCCCGGCTGGTGCTGACA	CP006696.1.135	CP006696.1.135	158814	159527	+	AutoIPR: IPR025449:Protein of unknown functionDUF4194;
long-mer480	CP006696.1	159954	159978	CTCCCAAAGCCAGCCTGCCCGGCTG	CP006696.1.136	CP006696.1.136	159520	162951	+	AutoIPR: IPR027417:P-loop containing nucleosidetriphosphate hydrolase;
long-mer481	CP006696.1	160092	160176	CTTCCCACCCTACGGGGCGTGTTTTCGCCGACGCTTCGGCATCCAACACGAGCAAGCGTTGGAACTGTTCCACCAAACCGTCTCA	CP006696.1.136	CP006696.1.136	159520	162951	+	AutoIPR: IPR027417:P-loop containing nucleosidetriphosphate hydrolase;
long-mer482	CP006696.1	160265	160307	GCCACTTCGACGACCTGGACCAGGCGCATCAAGCCGTGCTCAC	CP006696.1.136	CP006696.1.136	159520	162951	+	AutoIPR: IPR027417:P-loop containing nucleosidetriphosphate hydrolase;
long-mer483	CP006696.1	160543	160576	GTCACCCAACTGCAACAGGATATGCGAGACAACG	CP006696.1.136	CP006696.1.136	159520	162951	+	AutoIPR: IPR027417:P-loop containing nucleosidetriphosphate hydrolase;
long-mer484	CP006696.1	161060	161134	ACTACAAGGCTGTGGCCGAATGGGTGAACCGCGAGCAGTTGCAGCGCCGTCTGATGTATTTCCATATGCGTCCAC	CP006696.1.136	CP006696.1.136	159520	162951	+	AutoIPR: IPR027417:P-loop containing nucleosidetriphosphate hydrolase;
long-mer485	CP006696.1	161455	161499	CGCATGTTGGAACAAGACCTCGAAACCATTCAGCGGGAATGCCAG	CP006696.1.136	CP006696.1.136	159520	162951	+	AutoIPR: IPR027417:P-loop containing nucleosidetriphosphate hydrolase;
long-mer486	CP006696.1	161535	161566	GGGGGAGTACACGGACTTTGCGGACATCGACT	CP006696.1.136	CP006696.1.136	159520	162951	+	AutoIPR: IPR027417:P-loop containing nucleosidetriphosphate hydrolase;
long-mer487	CP006696.1	162066	162108	CGGCTTGCAGAAGGACGACCTACCCCGATTCGAGGCGCGCTTC	CP006696.1.136	CP006696.1.136	159520	162951	+	AutoIPR: IPR027417:P-loop containing nucleosidetriphosphate hydrolase;
long-mer488	CP006696.1	162953	162978	TTGGGCCACACCAGCCAGCCTGTGCG	CP006696.1.137	CP006696.1.137	162948	164165	+	AutoIPR: IPR014544:Uncharacterised conservedprotein UCP028408; IPR024537:Domain of unknown functionDUF3322;
long-mer489	CP006696.1	163178	163220	GCACCGCGTCCAAGGGACACAGCAGGTTCCTGCAGCCGTCTAT	CP006696.1.137	CP006696.1.137	162948	164165	+	AutoIPR: IPR014544:Uncharacterised conservedprotein UCP028408; IPR024537:Domain of unknown functionDUF3322;
long-mer490	CP006696.1	164156	164198	GGATGCGTAAGCTCCAGAAGCAGCGGTGCGCTGGGGCAACGCT	CP006696.1.137	CP006696.1.137	162948	164165	+	AutoIPR: IPR014544:Uncharacterised conservedprotein UCP028408; IPR024537:Domain of unknown functionDUF3322;
long-mer491	CP006696.1	164262	164329	CACCTGGCGGGCTGCTGTGCTACATCTGCCTGCCATGTCGCGCATAACTGGCCCGTTCGCTTCAGTGC	NA
long-mer492	CP006696.1	164508	164550	CCACGAGTGCGCCGTAGGCAGGGTCTTGCGATTCTGGCAGGCC	CP006696.1.138	CP006696.1.138	164458	164712	-	
long-mer493	CP006696.1	164679	164721	ATCGAACCGACCGGGCATCGCAATCCGGCAGCATCACCTAATT	CP006696.1.138	CP006696.1.138	164458	164712	-	
long-mer494	CP006696.1	165059	165101	CGCGTCTCGGTCTGTGGGACCGCCAGAAAAGCAACGTTGGATG	CP006696.1.139	CP006696.1.139	164842	165735	-	AutoIPR: IPR008487:Protein of unknown functionDUF769;
long-mer495	CP006696.1	165142	165197	GCGGCTATAGAGCGCACCCATAGCTTGCTCATCGACTTGCTGAGTTTTTTTCATCA	CP006696.1.139	CP006696.1.139	164842	165735	-	AutoIPR: IPR008487:Protein of unknown functionDUF769;
long-mer496	CP006696.1	165218	165260	TGCTCCTGGATACTTTGGCTGATGGCGCTGCGGATGCCGAAAC	CP006696.1.139	CP006696.1.139	164842	165735	-	AutoIPR: IPR008487:Protein of unknown functionDUF769;
long-mer497	CP006696.1	165540	165582	TAAAGGCATGCTTGATGGTGTGCTGATCTAAAAAATTCACCTG	CP006696.1.139	CP006696.1.139	164842	165735	-	AutoIPR: IPR008487:Protein of unknown functionDUF769;
long-mer498	CP006696.1	165909	165951	GTTTGCATGGTGCTCAGGTCGACAGGTACCCGACGTCAGCGAG	NA
long-mer499	CP006696.1	165964	165994	CAAGGCAGGAGCCAGTTTCGACAGGTGCAAT	NA
long-mer500	CP006696.1	166060	166135	CATGGCATGGCATGGCATGGGGCGTTGAGGCTTTGAGGCTTTGAGGCTTTGAGGCGTTGGAGTGTTGGAGTGTTGG	NA
long-mer501	CP006696.1	166828	166890	GTCACTTTGCCATTCGCCTGCTTGGTGGGCTTGGTAGCGGTACTTTCCGCGGCAGCCACTGCA	CP006696.1.140	CP006696.1.140	166233	167180	-	
long-mer502	CP006696.1	167115	167157	AGTGAATTTTTCTTCGGGGCGAGTTTGTACGCAATCCAATATG	CP006696.1.140	CP006696.1.140	166233	167180	-	
long-mer503	CP006696.1	167784	167820	GGCCGCTGGTTTGATGCTGGCACTGCGATCTGTGTTG	NA
long-mer504	CP006696.1	167972	168031	CGACTCCGTGAGCAGCCCATGCGGTGCTGCAAACACGCAAGAAACACCACCGCGCCGCTG	NA
long-mer505	CP006696.1	168100	168142	GCCAACCTCACGGCCTGGAACATGCACCGCATGCCAGGTGCCA	CP006696.1.142	CP006696.1.142	168064	168669	-	
long-mer506	CP006696.1	168360	168402	CCGCAATCTCGATATAGTGCCCTGGGGTCTGAGGGAGTTTGGG	CP006696.1.142	CP006696.1.142	168064	168669	-	
long-mer507	CP006696.1	168546	168623	CCTCTTTAGGTTCTGCGTAAGAGGAGAATTCATCTTTAATCTGATCACCAATAGAGACGCATCCGGTTAACCAGACGG	CP006696.1.142	CP006696.1.142	168064	168669	-	
long-mer508	CP006696.1	169909	169951	GCCTGGATGCCACGGAAATCAAAATACCCACCAGCCCATACGG	CP006696.1.143	CP006696.1.143	169251	170129	+	
long-mer509	CP006696.1	170607	170649	TTTGTGAATGATAGCTGCTGGCATTTATCATCAATTGAGAATC	CP006696.1.144	CP006696.1.144	170202	171086	+	
long-mer510	CP006696.1	170900	170942	AATCACGGTACCGGTCAGTGCGCAGCGTCTTGCGGCGGCAATT	CP006696.1.144	CP006696.1.144	170202	171086	+	
long-mer511	CP006696.1	170975	171000	TACCGCGGCTACCACGGATTTCAAAT	CP006696.1.144	CP006696.1.144	170202	171086	+	
long-mer512	CP006696.1	171003	171045	AGATCCGCGGTGGCCTACCTCACAAAGGAAGGGAAAAACAAAT	CP006696.1.144	CP006696.1.144	170202	171086	+	
long-mer513	CP006696.1	171085	171198	AATCATGCCTATTTATAACCCTGATCCCAATTTCCGCCCTGGCTCTGGTTATGGCCCTAAAAATATCTAGGCATTCTATTTCATCCAATTTTGAATGGAGTTCAACAATGAAAA	CP006696.1.144	CP006696.1.144	170202	171086	+	
long-mer513	CP006696.1	171085	171198	AATCATGCCTATTTATAACCCTGATCCCAATTTCCGCCCTGGCTCTGGTTATGGCCCTAAAAATATCTAGGCATTCTATTTCATCCAATTTTGAATGGAGTTCAACAATGAAAA	CP006696.1.145	CP006696.1.145	171192	171656	+	
long-mer514	CP006696.1	171281	171323	ATCGCACGCCGCAACCATGCCAAGCGTGCCCTGTCCTGGAAAG	CP006696.1.145	CP006696.1.145	171192	171656	+	
long-mer515	CP006696.1	171487	171509	CGCTGAGCCAAGAGCGGAGCAGG	CP006696.1.145	CP006696.1.145	171192	171656	+	
long-mer516	CP006696.1	171545	171578	AAACAAGGCACAAGTTCGTGTATTCAAAGAAGAT	CP006696.1.145	CP006696.1.145	171192	171656	+	
long-mer517	CP006696.1	171693	171763	TCATGAATAGGGTGCTTCCAGGACAAGATAAATCATCATCTCATCGTTTTGTTTTTCTATTGACGATGATT	CP006696.1.146	CP006696.1.146	171677	171949	+	
long-mer518	CP006696.1	171784	171871	CGTCCATGCAAATAATGTACAAACACCAACAATCAAGGCCTCGAAAATGATACCAGACGAAGACAGGGAGTATGCCGAGTCGATGTTT	CP006696.1.146	CP006696.1.146	171677	171949	+	
long-mer519	CP006696.1	171918	171959	TACATGGGATCATCTTATTGGATTGGGGATGACTCCCTTTGA	CP006696.1.147	CP006696.1.147	171946	172191	+	
long-mer519	CP006696.1	171918	171959	TACATGGGATCATCTTATTGGATTGGGGATGACTCCCTTTGA	CP006696.1.146	CP006696.1.146	171677	171949	+	
long-mer520	CP006696.1	172000	172042	GCCGACACATCCCGATGGCCTAAACATAGTGATCCAATGAAAG	CP006696.1.147	CP006696.1.147	171946	172191	+	
long-mer521	CP006696.1	172359	172406	ATTCGTTTGACGTAAATCTCGAGGGGGCGTTAACTTGCTCTCTTGATG	CP006696.1.148	CP006696.1.148	172193	172702	+	
long-mer522	CP006696.1	172595	172682	CTAGATAAAGTAGTAGATCACACAAAAACTGGGGAGAGTATACATGGGAAGATATACTATTTTGGCGCAAGACACGCTCCAGGCTGGC	CP006696.1.148	CP006696.1.148	172193	172702	+	
long-mer523	CP006696.1	172709	172776	GGAGGGTGCGCCAGAGCTTGCACCTTTATATGCCGAGATTCGCTTTGGCAGAGCCTACACTGGAAAAT	NA
long-mer524	CP006696.1	172846	172888	CGGGGGATAACAAACCTGGCCGATCTGCTGTGGGGCATATGTG	CP006696.1.149	CP006696.1.149	172794	173009	+	
long-mer525	CP006696.1	172952	172978	TCATGACAATCCATTCAATAAGAAGAA	CP006696.1.149	CP006696.1.149	172794	173009	+	
long-mer526	CP006696.1	173097	173139	TCAAAGGAGAAAGATCAAATGGTTAAAGAATATATACAGAATG	CP006696.1.150	CP006696.1.150	173115	173525	+	
long-mer527	CP006696.1	173249	173291	AAGTGTTCATATTAATGCGTATCTAAAAGCATCAGGGTATATC	CP006696.1.150	CP006696.1.150	173115	173525	+	
long-mer528	CP006696.1	173521	173563	AATGAATGGATATGAAAGTCTCTATAACCGTTACATGCAAGAG	CP006696.1.151	CP006696.1.151	173522	174064	+	
long-mer528	CP006696.1	173521	173563	AATGAATGGATATGAAAGTCTCTATAACCGTTACATGCAAGAG	CP006696.1.150	CP006696.1.150	173115	173525	+	
long-mer529	CP006696.1	173631	173683	TTCGTCATGCCTACGCCAGTGAAGCGATGACCCGGGAATATGGTGAAACAGCA	CP006696.1.151	CP006696.1.151	173522	174064	+	
long-mer530	CP006696.1	173991	174031	GGGCAGGTGGTGCCAGTGTTACGGATCACTCCGCTCCCGCC	CP006696.1.152	CP006696.1.152	174006	175949	+	AutoIPR: IPR011049:Serralysin-likemetalloprotease, C-terminal;
long-mer530	CP006696.1	173991	174031	GGGCAGGTGGTGCCAGTGTTACGGATCACTCCGCTCCCGCC	CP006696.1.151	CP006696.1.151	173522	174064	+	
long-mer531	CP006696.1	174298	174340	AGGATGGCAAGATCGACGCGGTTGATCGTGTTTTCGCCAATCT	CP006696.1.152	CP006696.1.152	174006	175949	+	AutoIPR: IPR011049:Serralysin-likemetalloprotease, C-terminal;
long-mer532	CP006696.1	174455	174497	TCTGGGGAACGGCAATGTGCAAACGGCGGCGGGGACGTTTACC	CP006696.1.152	CP006696.1.152	174006	175949	+	AutoIPR: IPR011049:Serralysin-likemetalloprotease, C-terminal;
long-mer533	CP006696.1	174523	174583	CCGAGGGCACCACTGGCACTGTCGCGAATCTGGATTTGCAGGCTGACACGTTCTATCGGGA	CP006696.1.152	CP006696.1.152	174006	175949	+	AutoIPR: IPR011049:Serralysin-likemetalloprotease, C-terminal;
long-mer534	CP006696.1	174777	174819	AACACTTCGGACATGCAGTCTTTGCGGGCGCAAGCGGAGGCAC	CP006696.1.152	CP006696.1.152	174006	175949	+	AutoIPR: IPR011049:Serralysin-likemetalloprotease, C-terminal;
long-mer535	CP006696.1	175602	175631	GGGGTGGACCGGATCGAAGACTACGACACC	CP006696.1.152	CP006696.1.152	174006	175949	+	AutoIPR: IPR011049:Serralysin-likemetalloprotease, C-terminal;
long-mer536	CP006696.1	175718	175760	AGTCAGCATCATTGGTACGGGAGATCAGATAACGATCAGGGAC	CP006696.1.152	CP006696.1.152	174006	175949	+	AutoIPR: IPR011049:Serralysin-likemetalloprotease, C-terminal;
long-mer537	CP006696.1	176071	176113	TTAGGGCTGATTGGATGCGATAGGTGTGCGTCTTCATCACCCC	NA
long-mer538	CP006696.1	176126	176168	TTCACAAGGGAGGTTGGCATTAGCTCTGCTCTGTTGCGTGATG	NA
long-mer539	CP006696.1	176465	176531	CCTGTTGGATGGGCTGGGGGCCAAGCACGCAGTGCGCTCCCCCCATCACCACCGTAGCAACTCAGTC	CP006696.1.153	CP006696.1.153	176526	177287	-	AutoIPR: IPR010539:Bax inhibitor-1;
long-mer540	CP006696.1	177024	177066	TTTGAAAGCAGTAATCAGCGCAAGTATTAAACCGCCAATCGCT	CP006696.1.153	CP006696.1.153	176526	177287	-	AutoIPR: IPR010539:Bax inhibitor-1;
long-mer541	CP006696.1	177325	177369	ACCGCTATGGTGACGACGTATAGATAAGCATAGCGGATACACTGA	NA
long-mer542	CP006696.1	178356	178392	TTGCCTTGGATGGTGCCGGCTAAATCGCTTCACAGTC	CP006696.1.157	CP006696.1.157	178266	178454	+	
long-mer543	CP006696.1	178949	178988	CGGCGGAGAGTCCTTGCTGGGTGCCTTCTGGGGTCCACTG	CP006696.1.158	CP006696.1.158	178479	179873	+	
long-mer544	CP006696.1	179053	179135	GCGTCCTCTTGGCGGGCCTGGTCATCGGTCACGTGGTGAGTCATATTGGCCGCCTCGTGGGCGCAGGCCGCACTCTGGCGCTG	CP006696.1.158	CP006696.1.158	178479	179873	+	
long-mer545	CP006696.1	179235	179293	GCCCTGCTGGCCTATGCCATCCATACTCACTTTGACACGATCAAGCAGGCGGTGGGCAC	CP006696.1.158	CP006696.1.158	178479	179873	+	
long-mer546	CP006696.1	179309	179340	CACCCGCACCGCCCATGCTGCCTTTGGGTCCA	CP006696.1.158	CP006696.1.158	178479	179873	+	
long-mer547	CP006696.1	179479	179521	CCATGGGCAGCCGTATCAGCGTCGCCCTAACCAGCGCCTTCGA	CP006696.1.158	CP006696.1.158	178479	179873	+	
long-mer548	CP006696.1	179655	179697	GTCAATGCACAGGTGCAGGCCACCCAGACGACAGCTCGCCACG	CP006696.1.158	CP006696.1.158	178479	179873	+	
long-mer549	CP006696.1	179735	179795	CAACGTGCATTCCCAACAGGATGTAAAGATCGATATCCATACCGCCGACCCGATCTTGGCC	CP006696.1.158	CP006696.1.158	178479	179873	+	
long-mer550	CP006696.1	180480	180522	CCTGACCCACCGCCACATAGGTACCATCACCCTGGATGCAGTG	CP006696.1.161	CP006696.1.161	180472	181014	+	
long-mer551	CP006696.1	180567	180616	CGTAGAGTCCGGCGCGATGATTGGCGATTACGCCGTTCTGATGCCGCAGA	CP006696.1.161	CP006696.1.161	180472	181014	+	
long-mer552	CP006696.1	180702	180724	GCGTTTGCTGACCGATCGCCTGC	CP006696.1.161	CP006696.1.161	180472	181014	+	
long-mer553	CP006696.1	180874	180901	CCCATCACCCCCCGTGATGACTCCAGCA	CP006696.1.161	CP006696.1.161	180472	181014	+	
long-mer554	CP006696.1	180949	180996	CGCAGCGGACAGACCCTGGAGTTACACACCGGCGTCCAGTGGCGCCGG	CP006696.1.161	CP006696.1.161	180472	181014	+	
long-mer555	CP006696.1	181138	181160	GGGCGGCTTGGTCTGCGGCGGGG	NA
long-mer556	CP006696.1	181215	181255	GATTTACAGAAATACCAACACGAATGCCGCCCCATTACGGG	NA
long-mer557	CP006696.1	181326	181365	CAACACACCTCATGTCCATTCATAATAATCCTCACCATTT	CP006696.1.162	CP006696.1.162	181335	181724	-	AutoIPR: IPR023138:NMB0513-like domain;
long-mer558	CP006696.1	181419	181483	AAACCAAGTTCCTGTATCTAATTCCTCATCCGAAGCAGGAAAAAAGCTTCTGAACATATCTATCA	CP006696.1.162	CP006696.1.162	181335	181724	-	AutoIPR: IPR023138:NMB0513-like domain;
long-mer559	CP006696.1	181542	181584	CCCCTCATCCATTAATTTCCCTAATACAAAAAAGAAATCATTT	CP006696.1.162	CP006696.1.162	181335	181724	-	AutoIPR: IPR023138:NMB0513-like domain;
long-mer560	CP006696.1	181821	181870	TCTCATTAATTGAAGACGAAACCGACCTTAAATGCACAATAGTCCCATCA	CP006696.1.163	CP006696.1.163	181735	182037	-	
long-mer561	CP006696.1	181903	181930	CGTCTCTTTTAAAGGCACATCCCCCGCC	CP006696.1.163	CP006696.1.163	181735	182037	-	
long-mer562	CP006696.1	181948	181980	TCTGATTTTCTGATCACTGAACGCTTCTGATTC	CP006696.1.163	CP006696.1.163	181735	182037	-	
long-mer563	CP006696.1	182012	182054	CCTCCGACAGAGCCAGGCGGTATCACTTTCGCTTTTAAACCCG	CP006696.1.163	CP006696.1.163	181735	182037	-	
long-mer564	CP006696.1	182105	182176	TATTACATGAAATAATAAATTGATTATTTTGGTGACGCTTATCTAGGGTATTTTATTTAATGCGAATGCGTT	NA
long-mer565	CP006696.1	182196	182220	GATGCAGATACCGCCCCATTACGGG	NA
long-mer566	CP006696.1	182262	182308	TGAAATGAATGAGGCATCATGTCACTCATCAACACACCTCATGTCCA	CP006696.1.164	CP006696.1.164	182300	182677	-	AutoIPR: IPR023138:NMB0513-like domain;
long-mer567	CP006696.1	182440	182533	TCTCCACCTGTTCCTCGGTCGAGCCTGTCATAAATTCGTCATTTTTAGCAAGCTTGAGCCGTCCCTCATCCATTAATTTCCCTATTAAAAATAG	CP006696.1.164	CP006696.1.164	182300	182677	-	AutoIPR: IPR023138:NMB0513-like domain;
long-mer568	CP006696.1	182555	182686	AAATGAGGCTGGATCCAATTGATGAGGATGTATTCCATACGCATCCCTTATATAACCCCAAAGAAAATTTAATGGCCCGTCCAAATCCTCACAAATATCATCTATTTGCTGTTGCGTTAACATAAAATTATC	CP006696.1.164	CP006696.1.164	182300	182677	-	AutoIPR: IPR023138:NMB0513-like domain;
long-mer569	CP006696.1	182692	182782	CCTGAATTTAAATTCAACTTTATTCTTCTTTACAATTTCTCTCAACTTAGGATTATTTTCTATTTGAATCGTCCATCTTGCTTTAGTCTCA	CP006696.1.165	CP006696.1.165	182689	193029	-	AutoIPR: IPR011050:Pectin lyase fold/virulencefactor; IPR024973:ESPR domain;
long-mer570	CP006696.1	182788	182856	TGAAGAAGAAACCGACCTCAAGGTCACAGTACTTCCATCACTCACTTTAGCCACATAAACCCCTTTTTT	CP006696.1.165	CP006696.1.165	182689	193029	-	AutoIPR: IPR011050:Pectin lyase fold/virulencefactor; IPR024973:ESPR domain;
long-mer571	CP006696.1	182953	183028	CCCACTCTTATTACTTCCTCCCGGAACGTTAGGGTCATACGGCAGGGGTTCCAGTTGCTTCCCTGAAATAATAAAT	CP006696.1.165	CP006696.1.165	182689	193029	-	AutoIPR: IPR011050:Pectin lyase fold/virulencefactor; IPR024973:ESPR domain;
long-mer572	CP006696.1	183343	183367	TTGCTGACGCACTTCAGGATTCACA	CP006696.1.165	CP006696.1.165	182689	193029	-	AutoIPR: IPR011050:Pectin lyase fold/virulencefactor; IPR024973:ESPR domain;
long-mer573	CP006696.1	183571	183613	CATCTGAATCACTTGCTGGGTAGCTAACCAGTTGTTATCCACG	CP006696.1.165	CP006696.1.165	182689	193029	-	AutoIPR: IPR011050:Pectin lyase fold/virulencefactor; IPR024973:ESPR domain;
long-mer574	CP006696.1	183676	183718	GACGATGGAGGTAATGAGGTTACGTTTGGCTTCGCGGTCTTGG	CP006696.1.165	CP006696.1.165	182689	193029	-	AutoIPR: IPR011050:Pectin lyase fold/virulencefactor; IPR024973:ESPR domain;
long-mer575	CP006696.1	184125	184167	TGGGGTCGTGGGCGGCTTGGTGTGCGGCGGTGGCTTGGCGGGT	CP006696.1.165	CP006696.1.165	182689	193029	-	AutoIPR: IPR011050:Pectin lyase fold/virulencefactor; IPR024973:ESPR domain;
long-mer576	CP006696.1	184357	184399	GAGGGCGTGTTGGGCGGCGGGATCGCGGATGGTGAGGGCGCCT	CP006696.1.166	CP006696.1.166	184258	184491	+	
long-mer576	CP006696.1	184357	184399	GAGGGCGTGTTGGGCGGCGGGATCGCGGATGGTGAGGGCGCCT	CP006696.1.165	CP006696.1.165	182689	193029	-	AutoIPR: IPR011050:Pectin lyase fold/virulencefactor; IPR024973:ESPR domain;
long-mer577	CP006696.1	184463	184486	GAGGCGCTGAGGCCGTTGTGGGTG	CP006696.1.166	CP006696.1.166	184258	184491	+	
long-mer577	CP006696.1	184463	184486	GAGGCGCTGAGGCCGTTGTGGGTG	CP006696.1.165	CP006696.1.165	182689	193029	-	AutoIPR: IPR011050:Pectin lyase fold/virulencefactor; IPR024973:ESPR domain;
long-mer578	CP006696.1	184531	184573	TTGTTGGTCGGTGCCGACGGTACCGCCGTTGCGGCTGTAGCCG	CP006696.1.167	CP006696.1.167	184507	185001	+	
long-mer578	CP006696.1	184531	184573	TTGTTGGTCGGTGCCGACGGTACCGCCGTTGCGGCTGTAGCCG	CP006696.1.165	CP006696.1.165	182689	193029	-	AutoIPR: IPR011050:Pectin lyase fold/virulencefactor; IPR024973:ESPR domain;
long-mer579	CP006696.1	185115	185203	TCACGGCCACGCCGACACCAGTGCTGCGGCCGCGGCTGTCGCGTTGGTTGGTGACGGTGTTTTGGGCAGCCAGTAGGGCGATGTCGCCA	CP006696.1.165	CP006696.1.165	182689	193029	-	AutoIPR: IPR011050:Pectin lyase fold/virulencefactor; IPR024973:ESPR domain;
long-mer579	CP006696.1	185115	185203	TCACGGCCACGCCGACACCAGTGCTGCGGCCGCGGCTGTCGCGTTGGTTGGTGACGGTGTTTTGGGCAGCCAGTAGGGCGATGTCGCCA	CP006696.1.168	CP006696.1.168	185017	185190	+	
long-mer580	CP006696.1	185238	185262	CGTGGCTGCCTTGGATGGTGATGCT	CP006696.1.165	CP006696.1.165	182689	193029	-	AutoIPR: IPR011050:Pectin lyase fold/virulencefactor; IPR024973:ESPR domain;
long-mer580	CP006696.1	185238	185262	CGTGGCTGCCTTGGATGGTGATGCT	CP006696.1.169	CP006696.1.169	185239	185865	+	
long-mer581	CP006696.1	185287	185329	GCTGATGCGGACGTTACCGCCAGCGTTGACGTTGGAGCCTGCG	CP006696.1.165	CP006696.1.165	182689	193029	-	AutoIPR: IPR011050:Pectin lyase fold/virulencefactor; IPR024973:ESPR domain;
long-mer581	CP006696.1	185287	185329	GCTGATGCGGACGTTACCGCCAGCGTTGACGTTGGAGCCTGCG	CP006696.1.169	CP006696.1.169	185239	185865	+	
long-mer582	CP006696.1	185488	185530	GGGGTCGCCGCTGCGAGCGGCAGCGTGTTGCATTTGCTGGGCG	CP006696.1.165	CP006696.1.165	182689	193029	-	AutoIPR: IPR011050:Pectin lyase fold/virulencefactor; IPR024973:ESPR domain;
long-mer582	CP006696.1	185488	185530	GGGGTCGCCGCTGCGAGCGGCAGCGTGTTGCATTTGCTGGGCG	CP006696.1.169	CP006696.1.169	185239	185865	+	
long-mer583	CP006696.1	185536	185560	GACTCCGGCAATCAGGGGGGTGCTG	CP006696.1.165	CP006696.1.165	182689	193029	-	AutoIPR: IPR011050:Pectin lyase fold/virulencefactor; IPR024973:ESPR domain;
long-mer583	CP006696.1	185536	185560	GACTCCGGCAATCAGGGGGGTGCTG	CP006696.1.169	CP006696.1.169	185239	185865	+	
long-mer584	CP006696.1	185800	185842	TTGGTTGCCCAGGGTGAGGGAAGCGCCGCCGTTGCGGATGAGG	CP006696.1.165	CP006696.1.165	182689	193029	-	AutoIPR: IPR011050:Pectin lyase fold/virulencefactor; IPR024973:ESPR domain;
long-mer584	CP006696.1	185800	185842	TTGGTTGCCCAGGGTGAGGGAAGCGCCGCCGTTGCGGATGAGG	CP006696.1.169	CP006696.1.169	185239	185865	+	
long-mer585	CP006696.1	186049	186091	GGTGGTGGTGCGGCTGTTGAGCAGGCCGCTGCGTTTGCTGTGG	CP006696.1.165	CP006696.1.165	182689	193029	-	AutoIPR: IPR011050:Pectin lyase fold/virulencefactor; IPR024973:ESPR domain;
long-mer585	CP006696.1	186049	186091	GGTGGTGGTGCGGCTGTTGAGCAGGCCGCTGCGTTTGCTGTGG	CP006696.1.170	CP006696.1.170	185875	186345	+	
long-mer586	CP006696.1	186163	186205	GGTGCCTTGGGTGCTGTGGAGAGTGACGGCACGCAGGTTGATG	CP006696.1.165	CP006696.1.165	182689	193029	-	AutoIPR: IPR011050:Pectin lyase fold/virulencefactor; IPR024973:ESPR domain;
long-mer586	CP006696.1	186163	186205	GGTGCCTTGGGTGCTGTGGAGAGTGACGGCACGCAGGTTGATG	CP006696.1.170	CP006696.1.170	185875	186345	+	
long-mer587	CP006696.1	186418	186447	GGCTTGGTTGGTGCTCAAGCCAAGGTAGGC	CP006696.1.165	CP006696.1.165	182689	193029	-	AutoIPR: IPR011050:Pectin lyase fold/virulencefactor; IPR024973:ESPR domain;
long-mer588	CP006696.1	186671	186713	TCCATGGTGTGGGTGTTGATGGTGATGAGGTCGCGGGCGTCAA	CP006696.1.171	CP006696.1.171	186565	188427	+	
long-mer588	CP006696.1	186671	186713	TCCATGGTGTGGGTGTTGATGGTGATGAGGTCGCGGGCGTCAA	CP006696.1.165	CP006696.1.165	182689	193029	-	AutoIPR: IPR011050:Pectin lyase fold/virulencefactor; IPR024973:ESPR domain;
long-mer589	CP006696.1	186734	186776	GTGTGGGCGTTGATGGTGGTGGTGGCGGCAGCCAGGAGGGCGC	CP006696.1.171	CP006696.1.171	186565	188427	+	
long-mer589	CP006696.1	186734	186776	GTGTGGGCGTTGATGGTGGTGGTGGCGGCAGCCAGGAGGGCGC	CP006696.1.165	CP006696.1.165	182689	193029	-	AutoIPR: IPR011050:Pectin lyase fold/virulencefactor; IPR024973:ESPR domain;
long-mer590	CP006696.1	187368	187445	AGAGGGTGTGGAGGCTGGGGGGGTTGTCGGTGACGGTGATGACGCCGTTGACGACACTCAGGGTTTGGGTGCTGGGGT	CP006696.1.171	CP006696.1.171	186565	188427	+	
long-mer590	CP006696.1	187368	187445	AGAGGGTGTGGAGGCTGGGGGGGTTGTCGGTGACGGTGATGACGCCGTTGACGACACTCAGGGTTTGGGTGCTGGGGT	CP006696.1.165	CP006696.1.165	182689	193029	-	AutoIPR: IPR011050:Pectin lyase fold/virulencefactor; IPR024973:ESPR domain;
long-mer591	CP006696.1	187607	187666	CGGTAGGTGGTGCTGGTGTTGCTGAAGTGTTCGGTGCGCGAGAGTTGGAGGGCGCGGTTG	CP006696.1.171	CP006696.1.171	186565	188427	+	
long-mer591	CP006696.1	187607	187666	CGGTAGGTGGTGCTGGTGTTGCTGAAGTGTTCGGTGCGCGAGAGTTGGAGGGCGCGGTTG	CP006696.1.165	CP006696.1.165	182689	193029	-	AutoIPR: IPR011050:Pectin lyase fold/virulencefactor; IPR024973:ESPR domain;
long-mer592	CP006696.1	187819	187861	AGACTGGATGAGGGCTGGGGCACCGGCATCGAGGTTGAGGATT	CP006696.1.171	CP006696.1.171	186565	188427	+	
long-mer592	CP006696.1	187819	187861	AGACTGGATGAGGGCTGGGGCACCGGCATCGAGGTTGAGGATT	CP006696.1.165	CP006696.1.165	182689	193029	-	AutoIPR: IPR011050:Pectin lyase fold/virulencefactor; IPR024973:ESPR domain;
long-mer593	CP006696.1	187875	187916	TTCTGGTGGCATCACGGTATTGCTCGTTGTCGCGGACATCGT	CP006696.1.171	CP006696.1.171	186565	188427	+	
long-mer593	CP006696.1	187875	187916	TTCTGGTGGCATCACGGTATTGCTCGTTGTCGCGGACATCGT	CP006696.1.165	CP006696.1.165	182689	193029	-	AutoIPR: IPR011050:Pectin lyase fold/virulencefactor; IPR024973:ESPR domain;
long-mer594	CP006696.1	188006	188039	CCGTAGGTGGGGTCGTAGGTGGGGTCGTAGGTGA	CP006696.1.171	CP006696.1.171	186565	188427	+	
long-mer594	CP006696.1	188006	188039	CCGTAGGTGGGGTCGTAGGTGGGGTCGTAGGTGA	CP006696.1.165	CP006696.1.165	182689	193029	-	AutoIPR: IPR011050:Pectin lyase fold/virulencefactor; IPR024973:ESPR domain;
long-mer595	CP006696.1	188274	188386	AGTAGGCGCTGGTCTGGGGGGGGAGGCGGACGATGGCGCGGCGGATGTGGTAGCCATCCGGGGTGACGTAGGGGGTGTCTTCGAGGATGTCAGCGGGGTTGAGGTAGTAGATG	CP006696.1.171	CP006696.1.171	186565	188427	+	
long-mer595	CP006696.1	188274	188386	AGTAGGCGCTGGTCTGGGGGGGGAGGCGGACGATGGCGCGGCGGATGTGGTAGCCATCCGGGGTGACGTAGGGGGTGTCTTCGAGGATGTCAGCGGGGTTGAGGTAGTAGATG	CP006696.1.165	CP006696.1.165	182689	193029	-	AutoIPR: IPR011050:Pectin lyase fold/virulencefactor; IPR024973:ESPR domain;
long-mer596	CP006696.1	188445	188505	TTTTGCGCCAGTGGGGTTGTTGCATGTGCGCTTCGGTAATGACGTCGGGGGCGTGGGCGAT	CP006696.1.172	CP006696.1.172	188455	188712	+	
long-mer596	CP006696.1	188445	188505	TTTTGCGCCAGTGGGGTTGTTGCATGTGCGCTTCGGTAATGACGTCGGGGGCGTGGGCGAT	CP006696.1.165	CP006696.1.165	182689	193029	-	AutoIPR: IPR011050:Pectin lyase fold/virulencefactor; IPR024973:ESPR domain;
long-mer597	CP006696.1	188582	188613	CGGTTGTCGAGGAGGGTGGCGATGCCGGTGGC	CP006696.1.172	CP006696.1.172	188455	188712	+	
long-mer597	CP006696.1	188582	188613	CGGTTGTCGAGGAGGGTGGCGATGCCGGTGGC	CP006696.1.165	CP006696.1.165	182689	193029	-	AutoIPR: IPR011050:Pectin lyase fold/virulencefactor; IPR024973:ESPR domain;
long-mer598	CP006696.1	188862	188895	TGAAGGCGTCGATGAGGCCGCTGTTGGTGAGGGT	CP006696.1.165	CP006696.1.165	182689	193029	-	AutoIPR: IPR011050:Pectin lyase fold/virulencefactor; IPR024973:ESPR domain;
long-mer598	CP006696.1	188862	188895	TGAAGGCGTCGATGAGGCCGCTGTTGGTGAGGGT	CP006696.1.173	CP006696.1.173	188716	190161	+	
long-mer599	CP006696.1	188962	188998	GTTGGCTTGGGCGGTCAGGTCGGCGGCTTGGAGCAAG	CP006696.1.165	CP006696.1.165	182689	193029	-	AutoIPR: IPR011050:Pectin lyase fold/virulencefactor; IPR024973:ESPR domain;
long-mer599	CP006696.1	188962	188998	GTTGGCTTGGGCGGTCAGGTCGGCGGCTTGGAGCAAG	CP006696.1.173	CP006696.1.173	188716	190161	+	
long-mer600	CP006696.1	189051	189091	GGAAGGTGCCGGTGTTGGTGAGGGTGTTGGCTTGGGCGGTG	CP006696.1.165	CP006696.1.165	182689	193029	-	AutoIPR: IPR011050:Pectin lyase fold/virulencefactor; IPR024973:ESPR domain;
long-mer600	CP006696.1	189051	189091	GGAAGGTGCCGGTGTTGGTGAGGGTGTTGGCTTGGGCGGTG	CP006696.1.173	CP006696.1.173	188716	190161	+	
long-mer601	CP006696.1	189155	189251	CCGGTGGCCAGGAGTTGGCCGATGGCGGTGGTGGTGATGTCACGGGCCTGGGCGGTGAGGTCGGTAGCTTGGAGCAGGCCGCTGTTGTTCAGGGTGC	CP006696.1.165	CP006696.1.165	182689	193029	-	AutoIPR: IPR011050:Pectin lyase fold/virulencefactor; IPR024973:ESPR domain;
long-mer601	CP006696.1	189155	189251	CCGGTGGCCAGGAGTTGGCCGATGGCGGTGGTGGTGATGTCACGGGCCTGGGCGGTGAGGTCGGTAGCTTGGAGCAGGCCGCTGTTGTTCAGGGTGC	CP006696.1.173	CP006696.1.173	188716	190161	+	
long-mer602	CP006696.1	189463	189505	ATGGAGGCGGCCGTCGCCGGTAAGGCTGCGCAGGTGCAGGGTT	CP006696.1.165	CP006696.1.165	182689	193029	-	AutoIPR: IPR011050:Pectin lyase fold/virulencefactor; IPR024973:ESPR domain;
long-mer602	CP006696.1	189463	189505	ATGGAGGCGGCCGTCGCCGGTAAGGCTGCGCAGGTGCAGGGTT	CP006696.1.173	CP006696.1.173	188716	190161	+	
long-mer603	CP006696.1	189711	189753	TGTCTGGGGCGCCGGTGGGGGTGCGGGTCTGGGTGGCCGGGGG	CP006696.1.165	CP006696.1.165	182689	193029	-	AutoIPR: IPR011050:Pectin lyase fold/virulencefactor; IPR024973:ESPR domain;
long-mer603	CP006696.1	189711	189753	TGTCTGGGGCGCCGGTGGGGGTGCGGGTCTGGGTGGCCGGGGG	CP006696.1.173	CP006696.1.173	188716	190161	+	
long-mer604	CP006696.1	190531	190573	GTTATCCAGGGCGGCGGTGTGTAGGTCTAGGGTGCCGTTGGTG	CP006696.1.165	CP006696.1.165	182689	193029	-	AutoIPR: IPR011050:Pectin lyase fold/virulencefactor; IPR024973:ESPR domain;
long-mer605	CP006696.1	190620	190662	GGAGGGTGTGTTCTCCGTAGGTGGTGAGGTGGCCGCCGGCGGT	CP006696.1.176	CP006696.1.176	190648	190866	+	
long-mer605	CP006696.1	190620	190662	GGAGGGTGTGTTCTCCGTAGGTGGTGAGGTGGCCGCCGGCGGT	CP006696.1.165	CP006696.1.165	182689	193029	-	AutoIPR: IPR011050:Pectin lyase fold/virulencefactor; IPR024973:ESPR domain;
long-mer606	CP006696.1	190777	190819	GCCGGTCAGGGTGGCGGCGTCGATGTGCAGGGTGCCCTGCCCG	CP006696.1.176	CP006696.1.176	190648	190866	+	
long-mer606	CP006696.1	190777	190819	GCCGGTCAGGGTGGCGGCGTCGATGTGCAGGGTGCCCTGCCCG	CP006696.1.165	CP006696.1.165	182689	193029	-	AutoIPR: IPR011050:Pectin lyase fold/virulencefactor; IPR024973:ESPR domain;
long-mer607	CP006696.1	190963	191008	TTGGCCGTGTTGGTTGCTGAAGGTGTGGGCGGTCAGGTCAAGAGCG	CP006696.1.165	CP006696.1.165	182689	193029	-	AutoIPR: IPR011050:Pectin lyase fold/virulencefactor; IPR024973:ESPR domain;
long-mer607	CP006696.1	190963	191008	TTGGCCGTGTTGGTTGCTGAAGGTGTGGGCGGTCAGGTCAAGAGCG	CP006696.1.177	CP006696.1.177	190900	191088	+	
long-mer608	CP006696.1	191101	191128	GTCCAGCAGGTCGGCAATGGTGAGGGTG	CP006696.1.165	CP006696.1.165	182689	193029	-	AutoIPR: IPR011050:Pectin lyase fold/virulencefactor; IPR024973:ESPR domain;
long-mer608	CP006696.1	191101	191128	GTCCAGCAGGTCGGCAATGGTGAGGGTG	CP006696.1.178	CP006696.1.178	191092	191250	+	
long-mer609	CP006696.1	191219	191261	CCGGCGGCGTTGTTGAGGTGGTCGGTCTTTAGGGTCAGGACGT	CP006696.1.165	CP006696.1.165	182689	193029	-	AutoIPR: IPR011050:Pectin lyase fold/virulencefactor; IPR024973:ESPR domain;
long-mer609	CP006696.1	191219	191261	CCGGCGGCGTTGTTGAGGTGGTCGGTCTTTAGGGTCAGGACGT	CP006696.1.178	CP006696.1.178	191092	191250	+	
long-mer610	CP006696.1	191293	191320	GTCCAGCAGGTCGGCAATGGTGAGGGTG	CP006696.1.165	CP006696.1.165	182689	193029	-	AutoIPR: IPR011050:Pectin lyase fold/virulencefactor; IPR024973:ESPR domain;
long-mer610	CP006696.1	191293	191320	GTCCAGCAGGTCGGCAATGGTGAGGGTG	CP006696.1.179	CP006696.1.179	191284	191544	+	
long-mer611	CP006696.1	191648	191690	GTGGGGGCAACGGGGGACGTGATGGGGTCGGTGGCCGGGGGGG	CP006696.1.180	CP006696.1.180	191584	191769	+	
long-mer611	CP006696.1	191648	191690	GTGGGGGCAACGGGGGACGTGATGGGGTCGGTGGCCGGGGGGG	CP006696.1.165	CP006696.1.165	182689	193029	-	AutoIPR: IPR011050:Pectin lyase fold/virulencefactor; IPR024973:ESPR domain;
long-mer612	CP006696.1	191727	191755	TGACTGTTGGGGTGGCCGGGGTGGCGGGC	CP006696.1.180	CP006696.1.180	191584	191769	+	
long-mer612	CP006696.1	191727	191755	TGACTGTTGGGGTGGCCGGGGTGGCGGGC	CP006696.1.165	CP006696.1.165	182689	193029	-	AutoIPR: IPR011050:Pectin lyase fold/virulencefactor; IPR024973:ESPR domain;
long-mer613	CP006696.1	192385	192418	GACGCGGTAGTGTTCTAGGGCGCCACGGGCGTTG	CP006696.1.165	CP006696.1.165	182689	193029	-	AutoIPR: IPR011050:Pectin lyase fold/virulencefactor; IPR024973:ESPR domain;
long-mer614	CP006696.1	192742	192784	CTGGATGTTGATCAGGGGGGCACCGTTGGGGGCGGTGAGAATG	CP006696.1.165	CP006696.1.165	182689	193029	-	AutoIPR: IPR011050:Pectin lyase fold/virulencefactor; IPR024973:ESPR domain;
long-mer614	CP006696.1	192742	192784	CTGGATGTTGATCAGGGGGGCACCGTTGGGGGCGGTGAGAATG	CP006696.1.182	CP006696.1.182	192451	192969	+	
long-mer615	CP006696.1	192826	192868	TTGGGCGGTGGCCATGCCGGTAATACTCACCCAGCCAAGGCTA	CP006696.1.165	CP006696.1.165	182689	193029	-	AutoIPR: IPR011050:Pectin lyase fold/virulencefactor; IPR024973:ESPR domain;
long-mer615	CP006696.1	192826	192868	TTGGGCGGTGGCCATGCCGGTAATACTCACCCAGCCAAGGCTA	CP006696.1.182	CP006696.1.182	192451	192969	+	
long-mer616	CP006696.1	192898	192928	GCAGGCACGCGCTGGCCGTTGCGCTGTTGGG	CP006696.1.165	CP006696.1.165	182689	193029	-	AutoIPR: IPR011050:Pectin lyase fold/virulencefactor; IPR024973:ESPR domain;
long-mer616	CP006696.1	192898	192928	GCAGGCACGCGCTGGCCGTTGCGCTGTTGGG	CP006696.1.182	CP006696.1.182	192451	192969	+	
long-mer617	CP006696.1	192939	192972	GGGTACCGCCGGGTGCGGTGGCGAGTTCTGAGGC	CP006696.1.165	CP006696.1.165	182689	193029	-	AutoIPR: IPR011050:Pectin lyase fold/virulencefactor; IPR024973:ESPR domain;
long-mer617	CP006696.1	192939	192972	GGGTACCGCCGGGTGCGGTGGCGAGTTCTGAGGC	CP006696.1.182	CP006696.1.182	192451	192969	+	
long-mer618	CP006696.1	193071	193152	GTGGGGGGATGCTGTGTTAATAGGTGATTTTTGTCACATTTTATCAGGGGCAGTAGGGGGGGAAGGTGAAGACGGAAGGGAG	NA
long-mer619	CP006696.1	193619	193661	GGGGGCGGGGTGTTTGACATGTTGACGGATGCGGTCAGGGATC	CP006696.1.183	CP006696.1.183	193565	193960	+	
long-mer620	CP006696.1	194712	194754	GAATACGTAATCTGACTAATTCTTGGGCTAATGCTTCGCAACG	CP006696.1.184	CP006696.1.184	193873	195228	-	AutoIPR: IPR004520:tRNA modification GTPaseMnmE; IPR005225:Small GTP-binding protein domain;IPR025867:tRNA modification GTPase MnmE C-terminaldomain; IPR027266:GTP-binding protein TrmE/Glycinecleavage system T protein, domain 1; IPR027368:tRNAmodification GTPase MnmE domain 2; IPR027417:P-loopcontaining nucleoside triphosphate hydrolase;
long-mer621	CP006696.1	194778	194820	ATCTACGAGCAGCACGGGCAGAACGCAGGTCAGCAGCGCCGAT	CP006696.1.184	CP006696.1.184	193873	195228	-	AutoIPR: IPR004520:tRNA modification GTPaseMnmE; IPR005225:Small GTP-binding protein domain;IPR025867:tRNA modification GTPase MnmE C-terminaldomain; IPR027266:GTP-binding protein TrmE/Glycinecleavage system T protein, domain 1; IPR027368:tRNAmodification GTPase MnmE domain 2; IPR027417:P-loopcontaining nucleoside triphosphate hydrolase;
long-mer622	CP006696.1	195379	195456	TCTATTTTGAGGGTGTTCTGCGACCACGGCACATGTTGTGCATATTCGCTCTGAGGGGGATAAAAGAAACCAAGATTT	CP006696.1.185	CP006696.1.185	195225	197939	-	AutoIPR: IPR011330:Glycosidehydrolase/deacetylase, beta/alpha-barrel;IPR011990:Tetratricopeptide-like helical domain;IPR018247:EF-Hand 1, calcium-binding site;IPR029030:Caspase-like domain;
long-mer623	CP006696.1	195590	195619	ACTTAACGTTTGGAGGTAATAATAATCTTG	CP006696.1.185	CP006696.1.185	195225	197939	-	AutoIPR: IPR011330:Glycosidehydrolase/deacetylase, beta/alpha-barrel;IPR011990:Tetratricopeptide-like helical domain;IPR018247:EF-Hand 1, calcium-binding site;IPR029030:Caspase-like domain;
long-mer624	CP006696.1	196040	196082	TTCGGTTAATGTTCGTAGCAAAGCGAGGACTGGTCTGTGTCTG	CP006696.1.185	CP006696.1.185	195225	197939	-	AutoIPR: IPR011330:Glycosidehydrolase/deacetylase, beta/alpha-barrel;IPR011990:Tetratricopeptide-like helical domain;IPR018247:EF-Hand 1, calcium-binding site;IPR029030:Caspase-like domain;
long-mer625	CP006696.1	196175	196217	TCATTGAAATCGCATCATCTGAAAAATGCGCCGGATCCGAGTC	CP006696.1.185	CP006696.1.185	195225	197939	-	AutoIPR: IPR011330:Glycosidehydrolase/deacetylase, beta/alpha-barrel;IPR011990:Tetratricopeptide-like helical domain;IPR018247:EF-Hand 1, calcium-binding site;IPR029030:Caspase-like domain;
long-mer626	CP006696.1	196456	196498	TATTTCAATTTCGGCCATTTGATGTAGTCATCCACACCAATCA	CP006696.1.185	CP006696.1.185	195225	197939	-	AutoIPR: IPR011330:Glycosidehydrolase/deacetylase, beta/alpha-barrel;IPR011990:Tetratricopeptide-like helical domain;IPR018247:EF-Hand 1, calcium-binding site;IPR029030:Caspase-like domain;
long-mer627	CP006696.1	196519	196561	GCTGTCGTTTCTATCCCTTCAGCATCGATTTTGGCACTTTTAG	CP006696.1.185	CP006696.1.185	195225	197939	-	AutoIPR: IPR011330:Glycosidehydrolase/deacetylase, beta/alpha-barrel;IPR011990:Tetratricopeptide-like helical domain;IPR018247:EF-Hand 1, calcium-binding site;IPR029030:Caspase-like domain;
long-mer628	CP006696.1	197054	197096	TGCCAATATTACGTCCAACCTGGAAGAACACTGCTGGCACAGC	CP006696.1.185	CP006696.1.185	195225	197939	-	AutoIPR: IPR011330:Glycosidehydrolase/deacetylase, beta/alpha-barrel;IPR011990:Tetratricopeptide-like helical domain;IPR018247:EF-Hand 1, calcium-binding site;IPR029030:Caspase-like domain;
long-mer629	CP006696.1	197978	198020	TATAGAGAAAATAATGTGTGAAAGATAATTAGAGAAAACGATA	NA
long-mer630	CP006696.1	199302	199344	ACTCAAATTCGGCACTGGAGAGTTACTCTGGCTTACCCAACCA	CP006696.1.186	CP006696.1.186	198027	199724	-	AutoIPR: IPR001708:Membrane insertaseOXA1/ALB3/YidC; IPR028053:Membrane insertase YidC,N-terminal; IPR028055:Membrane insertase YidC/Oxa1,C-terminal;
long-mer631	CP006696.1	199365	199443	ATTTGGATCATCTGTAAGCAATTTAATTGGCTTAGCACCCCGATCTTTACTTTGAGGGAAACGTAATAAATCAGCAGCA	CP006696.1.186	CP006696.1.186	198027	199724	-	AutoIPR: IPR001708:Membrane insertaseOXA1/ALB3/YidC; IPR028053:Membrane insertase YidC,N-terminal; IPR028055:Membrane insertase YidC/Oxa1,C-terminal;
long-mer632	CP006696.1	199541	199565	GAAGTGGAACTGCGCCAGCATTAAT	CP006696.1.186	CP006696.1.186	198027	199724	-	AutoIPR: IPR001708:Membrane insertaseOXA1/ALB3/YidC; IPR028053:Membrane insertase YidC,N-terminal; IPR028055:Membrane insertase YidC/Oxa1,C-terminal;
long-mer633	CP006696.1	199653	199676	ACCCCAATCCATCCACAATAGTGT	CP006696.1.186	CP006696.1.186	198027	199724	-	AutoIPR: IPR001708:Membrane insertaseOXA1/ALB3/YidC; IPR028053:Membrane insertase YidC,N-terminal; IPR028055:Membrane insertase YidC/Oxa1,C-terminal;
long-mer634	CP006696.1	199870	199912	CACTCAATTCAGCATTACTAAGGTCTTTGGCAGTTTGACGAAC	CP006696.1.187	CP006696.1.187	199769	200134	-	AutoIPR: IPR000100:Ribonuclease P;IPR020568:Ribosomal protein S5 domain 2-type fold;
long-mer635	CP006696.1	200202	200253	GACTTTCAGCTGCGTTTAAAAAGATAAATTAAATTAAGCACTCAAACGCTTA	CP006696.1.188	CP006696.1.188	200235	200375	-	AutoIPR: IPR000271:Ribosomal protein L34;
long-mer636	CP006696.1	201953	201995	AGAAATGTAGAAATAAATTAGCTGTTTCCAAGAAAGTGTAAAA	NA
long-mer637	CP006696.1	202137	202178	AATTTCTACCACCACCACCATCATAAGTTTTAAATATTAACT	NA
long-mer638	CP006696.1	202203	202245	AATGCGTTTCAGATTACAGCGGGAAACTTTCCTAAAACCATTA	CP006696.1.190	CP006696.1.190	202204	203304	+	AutoIPR: IPR001001:DNA polymerase III, betachain;
long-mer639	CP006696.1	202335	202397	AACTGGTACAGATCTTGAAGTCGAGATGATTTCAAAAACAATAATTGAAGATGCGGAAAGTGG	CP006696.1.190	CP006696.1.190	202204	203304	+	AutoIPR: IPR001001:DNA polymerase III, betachain;
long-mer640	CP006696.1	202657	202699	TATTATTTAAATGGTTTATTGCTTGATTTACGAGACACTAAAT	CP006696.1.190	CP006696.1.190	202204	203304	+	AutoIPR: IPR001001:DNA polymerase III, betachain;
long-mer641	CP006696.1	203296	203324	AGATTATGATTTTTATTCAACTTTGATAA	CP006696.1.190	CP006696.1.190	202204	203304	+	AutoIPR: IPR001001:DNA polymerase III, betachain;
long-mer642	CP006696.1	203369	203426	GATTTTATATTTAATTTAATTTAATTGTTATAATAATGTGTGGTTTTAATAGTATAGG	NA
long-mer643	CP006696.1	203492	203554	TATGTTGTTATTTTTTCATTCTTAATGATGGAATCTTAGTTGGGTATGTTATCTATTGTGCCA	NA
long-mer644	CP006696.1	204066	204108	TCTTTACTTAAGCAGAAAGAAAAATTAGCGATGTTAGAAGCTT	CP006696.1.191	CP006696.1.191	203571	204665	+	AutoIPR: IPR001238:DNA-binding, RecF;IPR003395:RecF/RecN/SMC, N-terminal; IPR027417:P-loopcontaining nucleoside triphosphate hydrolase;
long-mer645	CP006696.1	204251	204293	ATGGCGTCGTCACGAATTGCCATTGATTGATGCTTTATTTATT	CP006696.1.191	CP006696.1.191	203571	204665	+	AutoIPR: IPR001238:DNA-binding, RecF;IPR003395:RecF/RecN/SMC, N-terminal; IPR027417:P-loopcontaining nucleoside triphosphate hydrolase;
long-mer646	CP006696.1	204567	204609	TTGATCACGGGGACCGAAATTTCCCAAGGACTCAAGCCTTTTT	CP006696.1.191	CP006696.1.191	203571	204665	+	AutoIPR: IPR001238:DNA-binding, RecF;IPR003395:RecF/RecN/SMC, N-terminal; IPR027417:P-loopcontaining nucleoside triphosphate hydrolase;
long-mer647	CP006696.1	204623	204665	TATGTTTCACGTGGAACATGGAGCTATCACGCGAATGTTTTGA	CP006696.1.191	CP006696.1.191	203571	204665	+	AutoIPR: IPR001238:DNA-binding, RecF;IPR003395:RecF/RecN/SMC, N-terminal; IPR027417:P-loopcontaining nucleoside triphosphate hydrolase;
long-mer648	CP006696.1	204670	204712	ATTTTTAGATTGCATCGGTTATAGGCATTTAATTATTTTAAAA	NA
long-mer649	CP006696.1	204769	204854	TGGAGTTATTGGGTTTTAAGTAGGTTGTGAATTTGATTTACCTATGGAGTGAGCTGCCTGATAGTATTTAATTTCATTATTATCAT	NA
long-mer650	CP006696.1	204878	204910	TCTCCGTGAATCATATATAGAGTTTTTTATTTC	NA
long-mer651	CP006696.1	204978	205068	TGTGGGGGGTATTGGATATGGCAGCCCCAAAAGTACCTAATTTTGATGTTTCCTTAGTAAGAAAGCCTGTTTTTCTTGGCTTTGAGAAGTA	NA
long-mer652	CP006696.1	205609	205651	TACCACTACCAACAAGAATATTTTTTGGGTGAGCCGCAATATC	CP006696.1.192	CP006696.1.192	205162	207606	+	AutoIPR: IPR001241:DNA topoisomerase, type IIA;IPR020667:DNA mismatch repair protein, MutL;
long-mer653	CP006696.1	205878	205902	TTTGGCTCAATTGAAGACCCCATTG	CP006696.1.192	CP006696.1.192	205162	207606	+	AutoIPR: IPR001241:DNA topoisomerase, type IIA;IPR020667:DNA mismatch repair protein, MutL;
long-mer654	CP006696.1	205905	205927	TCCGAATGTAATTTCGGTCACCG	CP006696.1.192	CP006696.1.192	205162	207606	+	AutoIPR: IPR001241:DNA topoisomerase, type IIA;IPR020667:DNA mismatch repair protein, MutL;
long-mer655	CP006696.1	206181	206223	ACCTAGTTTTTCTTCACAAACAAAGGAAAAGTTGGTGAGCTCG	CP006696.1.192	CP006696.1.192	205162	207606	+	AutoIPR: IPR001241:DNA topoisomerase, type IIA;IPR020667:DNA mismatch repair protein, MutL;
long-mer656	CP006696.1	206292	206334	CGAAGCACGTGCAATTGCTGGGAAGATTGTCGATGCTGCTCGT	CP006696.1.192	CP006696.1.192	205162	207606	+	AutoIPR: IPR001241:DNA topoisomerase, type IIA;IPR020667:DNA mismatch repair protein, MutL;
long-mer657	CP006696.1	206349	206391	TCGAAAAGCCCGTGATCTAACTCGTCGAAAAGGTGTGCTTGAT	CP006696.1.192	CP006696.1.192	205162	207606	+	AutoIPR: IPR001241:DNA topoisomerase, type IIA;IPR020667:DNA mismatch repair protein, MutL;
long-mer658	CP006696.1	206475	206589	TGCTGGTGGTTCTGCAAAGCAAGGACGTAACCGAAAAAATCAGGCAGTATTGCCGCTCAGGGGGAAGATTCTTAACGTTGAACGTGCACGCTTTGACCGTATGCTTTCTAGTGCT	CP006696.1.192	CP006696.1.192	205162	207606	+	AutoIPR: IPR001241:DNA topoisomerase, type IIA;IPR020667:DNA mismatch repair protein, MutL;
long-mer659	CP006696.1	206604	206646	GATCACGGCCCTTGGGACAGGGATCGGTAAGGACGAATATAAC	CP006696.1.192	CP006696.1.192	205162	207606	+	AutoIPR: IPR001241:DNA topoisomerase, type IIA;IPR020667:DNA mismatch repair protein, MutL;
long-mer660	CP006696.1	206649	206718	AGATAAGCTACGTTACCATCGAATCATCATTATGACCGATGCTGATGTAGATGGTTCGCATATCCGTACT	CP006696.1.192	CP006696.1.192	205162	207606	+	AutoIPR: IPR001241:DNA topoisomerase, type IIA;IPR020667:DNA mismatch repair protein, MutL;
long-mer661	CP006696.1	206752	206814	GAATTGATTGAACGTGGCCATGTATATATTGGCTTGCCTCCTTTGTACAAGCTAAAGCAGGGT	CP006696.1.192	CP006696.1.192	205162	207606	+	AutoIPR: IPR001241:DNA topoisomerase, type IIA;IPR020667:DNA mismatch repair protein, MutL;
long-mer662	CP006696.1	206865	206907	GAATAGCGCGGTTGAAGGAGCTCAATTACTCCCCGCTGAAGGT	CP006696.1.192	CP006696.1.192	205162	207606	+	AutoIPR: IPR001241:DNA topoisomerase, type IIA;IPR020667:DNA mismatch repair protein, MutL;
long-mer663	CP006696.1	207079	207121	CTACAATCGCTGATGGCATTGTTGAACCAGTCTAGCTTGGGTG	CP006696.1.192	CP006696.1.192	205162	207606	+	AutoIPR: IPR001241:DNA topoisomerase, type IIA;IPR020667:DNA mismatch repair protein, MutL;
long-mer664	CP006696.1	207151	207193	CCTGATGAGCAACATTCTGCCACCTTGTTGGCGACCCGCTATC	CP006696.1.192	CP006696.1.192	205162	207606	+	AutoIPR: IPR001241:DNA topoisomerase, type IIA;IPR020667:DNA mismatch repair protein, MutL;
long-mer665	CP006696.1	207279	207321	GCTGCACGGCTTAATTCGTAAAGGCGCTAAAATTGTTCGTGGC	CP006696.1.192	CP006696.1.192	205162	207606	+	AutoIPR: IPR001241:DNA topoisomerase, type IIA;IPR020667:DNA mismatch repair protein, MutL;
long-mer666	CP006696.1	207692	207734	TGTCGCGCGTTTGTCAGCTGTGCTGATCCCTTTTAGCATTGAT	CP006696.1.193	CP006696.1.193	207651	208481	+	AutoIPR: IPR003675:CAAX amino terminalprotease;
long-mer667	CP006696.1	208068	208119	TCTGGATTGCTTGCTCGAAAACTGGGAATTTCTATTGTCCCTAGTAACCAGG	CP006696.1.193	CP006696.1.193	207651	208481	+	AutoIPR: IPR003675:CAAX amino terminalprotease;
long-mer668	CP006696.1	209388	209430	TTTCTAATTTCGAACAGATTTGGCGTCTGAATTGATATATAAA	NA
long-mer669	CP006696.1	210124	210159	AATATCTACCTATTCTGAGGTCGGGCAGACAGGTGA	CP006696.1.195	CP006696.1.195	209465	210658	+	AutoIPR: IPR001237:43kDa postsynaptic protein;
long-mer670	CP006696.1	210199	210241	GAACGATAAGAAAGCCCAGATTGATTTGGCGAGTTTGTACATG	CP006696.1.195	CP006696.1.195	209465	210658	+	AutoIPR: IPR001237:43kDa postsynaptic protein;
long-mer671	CP006696.1	210642	210684	TGATCAACATCAAGTGATTACTGCACGATGGCTTTCCAAGAAA	CP006696.1.195	CP006696.1.195	209465	210658	+	AutoIPR: IPR001237:43kDa postsynaptic protein;
long-mer671	CP006696.1	210642	210684	TGATCAACATCAAGTGATTACTGCACGATGGCTTTCCAAGAAA	CP006696.1.196	CP006696.1.196	210669	210833	+	
long-mer672	CP006696.1	210690	210734	TCAGTCTCTTGGAAAGCCATCAGGGAGAGCGTATTGCTGATGCGC	CP006696.1.196	CP006696.1.196	210669	210833	+	
long-mer673	CP006696.1	210787	210829	ATTTATGGTTTTATCAAGTTTTTGCTAAATGTAAACTTACTAT	CP006696.1.196	CP006696.1.196	210669	210833	+	
long-mer674	CP006696.1	210873	210916	TACCCTCTGAGCATTACAATCCTGTTTTTCGTTTAGAGTGTGTT	NA
long-mer675	CP006696.1	210941	210983	GTTTGGCATAATTCTTTTTCTTATGCTATGGCAAAAGTTAAAA	NA
long-mer676	CP006696.1	211010	211052	GTATAAGCTTAGAAACTGTTGTGGTGTCAATTACTGCTTGATT	NA
long-mer677	CP006696.1	211299	211341	CCCGCCGCCGCCGCCGCCGCCGCCACCACCGCAAGAGGAGAAA	CP006696.1.197	CP006696.1.197	211105	211770	+	AutoIPR: IPR006260:TonB, C-terminal;
long-mer678	CP006696.1	212147	212189	GGAAAAGCAATCGGCTTCCGAGCCCTTTTCGAAGATTGCTTTG	CP006696.1.198	CP006696.1.198	211866	212630	+	AutoIPR: IPR002898:MotA/TolQ/ExbB protonchannel;
long-mer679	CP006696.1	212836	212878	TTTGGTCAATAAGAACAATGAGGAAAAACGTTCTAATCCGATT	CP006696.1.199	CP006696.1.199	212687	213106	+	AutoIPR: IPR003400:Biopolymer transport proteinExbD/TolR;
long-mer680	CP006696.1	213086	213128	GCAACTAAAGAAAAGGAGTAGTAAGCCATGGCTTTTAGTAGTG	CP006696.1.199	CP006696.1.199	212687	213106	+	AutoIPR: IPR003400:Biopolymer transport proteinExbD/TolR;
long-mer680	CP006696.1	213086	213128	GCAACTAAAGAAAAGGAGTAGTAAGCCATGGCTTTTAGTAGTG	CP006696.1.200	CP006696.1.200	213113	213523	+	AutoIPR: IPR003400:Biopolymer transport proteinExbD/TolR;
long-mer681	CP006696.1	213624	213666	AGACAAAACGCCTCACCTACCCAATGAGTATTCGTGACGCATG	NA
long-mer682	CP006696.1	214086	214114	AGTTTGAGTACTGCCTACAGTAACGTCAT	NA
long-mer683	CP006696.1	214153	214195	CTTAATTTTTAAGCAACCGCTTCCACTTTTGCACTCAGGAAAA	NA
long-mer684	CP006696.1	214465	214507	ACCGTTGCGCAGCAATACCTCTCAGGTTGTGAGTAATGGGCTG	CP006696.1.201	CP006696.1.201	214241	216628	+	AutoIPR: IPR002469:Peptidase S9B,dipeptidylpeptidase IV N-terminal; IPR029058:Alpha/Betahydrolase fold;
long-mer685	CP006696.1	214589	214631	TTACGCGATTTGCGCAAAGGCATATTAATCCAGCTGACCCGCA	CP006696.1.201	CP006696.1.201	214241	216628	+	AutoIPR: IPR002469:Peptidase S9B,dipeptidylpeptidase IV N-terminal; IPR029058:Alpha/Betahydrolase fold;
long-mer686	CP006696.1	214912	214954	CTATCTAGATGAAGACGTATCAATGGTTGACAGCAGCTTGTCA	CP006696.1.201	CP006696.1.201	214241	216628	+	AutoIPR: IPR002469:Peptidase S9B,dipeptidylpeptidase IV N-terminal; IPR029058:Alpha/Betahydrolase fold;
long-mer687	CP006696.1	215281	215323	TCACTGGACTCAGGATGGTCGTAACGTTGCGGTGGACATTCGC	CP006696.1.201	CP006696.1.201	214241	216628	+	AutoIPR: IPR002469:Peptidase S9B,dipeptidylpeptidase IV N-terminal; IPR029058:Alpha/Betahydrolase fold;
long-mer688	CP006696.1	215629	215671	CGAAGTGTGCAAACTCGATTTAGACAGCGGCCACTTCGACACC	CP006696.1.201	CP006696.1.201	214241	216628	+	AutoIPR: IPR002469:Peptidase S9B,dipeptidylpeptidase IV N-terminal; IPR029058:Alpha/Betahydrolase fold;
long-mer689	CP006696.1	216046	216088	GAAAGGCTACATCGTGCTTGACCTGGATTACCGTGCCTCAGCT	CP006696.1.201	CP006696.1.201	214241	216628	+	AutoIPR: IPR002469:Peptidase S9B,dipeptidylpeptidase IV N-terminal; IPR029058:Alpha/Betahydrolase fold;
long-mer690	CP006696.1	216656	216698	GCTGCGGGTTATTGTTGGAGCACTCTCATGTCTACCCCTTCTT	CP006696.1.202	CP006696.1.202	216683	217225	+	
long-mer691	CP006696.1	216804	216846	ACCAAGAGCGTGGAACGTTGCGGGGCCTATTGGGTGTTCCTAT	CP006696.1.202	CP006696.1.202	216683	217225	+	
long-mer692	CP006696.1	217173	217206	GCTGGATGATTTGGCGCTTTCAGGCACCGGAGAT	CP006696.1.202	CP006696.1.202	216683	217225	+	
long-mer693	CP006696.1	217219	217261	CCATTGAGTCTGTAGCCTAAGTCGATACCAATACAGCCACGGC	CP006696.1.202	CP006696.1.202	216683	217225	+	
long-mer694	CP006696.1	217272	217349	TTGAGCTGTTCACTAAAACAGTGCCGCCGCTGTACTGCGATGTCATCCATGTGTAGAGATATTGATCGCTTGCAGCAT	CP006696.1.203	CP006696.1.203	217320	218372	+	AutoIPR: IPR001260:Coproporphyrinogen IIIoxidase, aerobic;
long-mer695	CP006696.1	217374	217416	ATAATGACCCTCCAAACTTCGATACATCCGCTGTGTTGTGTGT	CP006696.1.203	CP006696.1.203	217320	218372	+	AutoIPR: IPR001260:Coproporphyrinogen IIIoxidase, aerobic;
long-mer696	CP006696.1	217692	217734	GAACTGGCTGGTGCCAATTGGTGTGCCTGTGGCGTGTCACTGG	CP006696.1.203	CP006696.1.203	217320	218372	+	AutoIPR: IPR001260:Coproporphyrinogen IIIoxidase, aerobic;
long-mer697	CP006696.1	218084	218126	CGCTTATTTTCCGATTGTGACTCGTCGTCATGACACCCCCTAC	CP006696.1.203	CP006696.1.203	217320	218372	+	AutoIPR: IPR001260:Coproporphyrinogen IIIoxidase, aerobic;
long-mer698	CP006696.1	218366	218408	CGAATGATGTCTGGACTCTGTTCAGTCCGCTGAGAATGATCGT	CP006696.1.203	CP006696.1.203	217320	218372	+	AutoIPR: IPR001260:Coproporphyrinogen IIIoxidase, aerobic;
long-mer699	CP006696.1	218444	218496	GACTAGCCTCATCATCCACAGTGCAAACCATTATCCATTGCCTAGCTAGCCCT	NA
long-mer700	CP006696.1	218696	218758	TCCTTCCTGTGTTCCGTTCTGTGATGTTATTACAGGTGCACTGCTTCAATCAGCACAACGTGG	NA
long-mer701	CP006696.1	218842	218952	TCTGTACATACAGTGGCTACATGCAATCAGACAGAACATGATCGATCTGATTGCAAAGATCTTCAGGTCGTCATCATTTTGTTTGCACATATACACGTGATGAAGAAGCCA	NA
long-mer702	CP006696.1	219031	219075	TGGGGTAAAGGCTGGTGTATCACTTGCGTTGTTGCGCGTGTAGTG	NA
long-mer703	CP006696.1	219230	219256	CTCGATAAGCAAAGAATTTCAGAATGC	NA
long-mer704	CP006696.1	219285	219337	ATGGCGGTATGCATCCAAGGTCCAGTTTTAATGTGATCTGTTGTTGTCTGAAT	NA
long-mer705	CP006696.1	219382	219462	GGATGTAGCAATATTCCTCGCCCACCGTTTTGCAAGATTGGCACTACCGCTTCATTGAGGCCATCGTCTTTTAGTCAATGA	CP006696.1.204	CP006696.1.204	219459	219665	+	
long-mer706	CP006696.1	219497	219598	ATTATTGAGTCAGTGCAACGGTAATCACTCAGCGCTCGAAGTCATGCAGCTGCGTGGTATGAGCGATCTGACCGCGTTGATGATGCAGCAGACAATGATGGA	CP006696.1.204	CP006696.1.204	219459	219665	+	
long-mer707	CP006696.1	219608	219690	CCAGAACGAGGATTGCCATGAGGAGTCACCGCGCGTGCGCAGCGCGACGCCGCCTTAGCGGTACACTTTCAGAGATGCAGCGT	CP006696.1.204	CP006696.1.204	219459	219665	+	
long-mer708	CP006696.1	219695	219737	TGCAGCTATCAGAAAACAGCTATCAGAAAAAGCGACACTTCCT	NA
long-mer709	CP006696.1	219778	219851	GCGTGTTTGCTTCGGAATGCCTCCGCTGAGCAATAGGGTGCGTTTTTCAGTGTTAGTGTCATCGTCCCATCATG	NA
long-mer710	CP006696.1	219893	219935	TGCTGTTTGTCGATCAAAAAGCGTATGTCACCAGCGATCACAT	CP006696.1.205	CP006696.1.205	219883	220113	+	
long-mer711	CP006696.1	220077	220119	CGGCAACGCTGCGATCACAGGCGCGTATTCCCGTTGATCGGCA	CP006696.1.205	CP006696.1.205	219883	220113	+	
long-mer712	CP006696.1	220443	220473	TGCTTGGCACATCGCTGTGCTCCCTTCTAGC	NA
long-mer713	CP006696.1	220542	220584	CCAGGTTGATGTATATGGCTTTAGTAAGACATTCATCGCTGGT	NA
long-mer714	CP006696.1	220591	220634	CCGCGCGCTGTTCTTGGTAAATCGATGTTATACCTATGGGTTAG	NA
long-mer715	CP006696.1	220683	220725	TACTTCTAAGAAGTGTTCCAGTTATAGGAGATCAATAAGGTGT	NA
long-mer716	CP006696.1	221328	221370	TCGGCCGGTATTCTAGTGTGGAGGTTCATGTGGTTATCCAGGG	CP006696.1.207	CP006696.1.207	221273	221545	+	
long-mer717	CP006696.1	221375	221417	TATTGCCCTGGTCTCATACGTTATGAAAGTGTCGCTAAGGTGT	CP006696.1.207	CP006696.1.207	221273	221545	+	
long-mer718	CP006696.1	221468	221527	TTCGGTGTACTGGTGATTACGTATGTTGGCCGCTATCTATTTTTTTATTATTCTTTTTGT	CP006696.1.207	CP006696.1.207	221273	221545	+	
long-mer719	CP006696.1	221556	221598	CATTATTTTGTTAGGGAAGTGAAAACATTGCTGCATCTGATAT	NA
long-mer720	CP006696.1	221772	221804	AATCTCATTTTGGGGGTCTACCGGGTATAGGCA	NA
long-mer721	CP006696.1	221948	221990	ATATAAATGTTTGATTTTTAGCTGTCGATGACAGAGAAGTTAG	NA
long-mer722	CP006696.1	222949	222991	CCTATCACGACGGCTAAACGGCCATTGTGGCCGTGCAGGATAT	CP006696.1.208	CP006696.1.208	222030	223124	-	AutoIPR: IPR006219:DHAP synthase, class 1;IPR013785:Aldolase-type TIM barrel;
long-mer723	CP006696.1	222993	223035	GTGCAGTGCGTTGCGTGAGGTTGCAACAGTCAGCGATGCCTGC	CP006696.1.208	CP006696.1.208	222030	223124	-	AutoIPR: IPR006219:DHAP synthase, class 1;IPR013785:Aldolase-type TIM barrel;
long-mer724	CP006696.1	223174	223216	AAAAAAGCCGCCAAACACATTAGCGGCTTTCGAGGATGCGGGT	NA
long-mer725	CP006696.1	223258	223300	GGTATTGAAGAAGCGTAGTACAAAAAATAAAAAACGTTGCAAT	NA
long-mer726	CP006696.1	223376	223418	GCAAGGATACCAAGAGAATTTAAATTCAAATGACAATCGCTTG	NA
long-mer727	CP006696.1	223541	223583	TCTATGGCGGTTACGATTGTCTTATAAGTCACACGAGTACGGT	NA
long-mer728	CP006696.1	223789	223831	GGAAATATTTACTCTGATAGCAATCAGAGTAAATGTATTGAGG	CP006696.1.209	CP006696.1.209	223750	223938	+	
long-mer729	CP006696.1	223913	223955	CAGCAGCCCATGCAGTGCTGAGCTGAAATGTCGATGAGGTATT	CP006696.1.209	CP006696.1.209	223750	223938	+	
long-mer730	CP006696.1	223990	224033	AATACGTGAAGATAGTTCCTATAATTGCCGAGTCATCAATGATG	NA
long-mer731	CP006696.1	224102	224158	ACTCGTTCAAGCCCTTGCCGTAGACAGTATCCACGAGCGGTTGCGGCATCATTTGAC	NA
long-mer732	CP006696.1	224369	224411	CATCCTGGCAATTCTTGCGGGACTTGCTTATCCCAGCTTTATG	CP006696.1.210	CP006696.1.210	224283	224858	+	AutoIPR: IPR016824:Tfp pilus assembly proteinFimT;
long-mer733	CP006696.1	224563	224643	AACGCTGGGTCACCGTGGCCAGGGCAAGGAATAACATCATCAGGGTAAACGATGCGATATCCAACGTTACTGTGCAAGGCA	CP006696.1.210	CP006696.1.210	224283	224858	+	AutoIPR: IPR016824:Tfp pilus assembly proteinFimT;
long-mer734	CP006696.1	224751	224793	AACACCCGGATGGCTAACAACATTCGTTTTGTCAGCATCAATG	CP006696.1.210	CP006696.1.210	224283	224858	+	AutoIPR: IPR016824:Tfp pilus assembly proteinFimT;
long-mer735	CP006696.1	224998	225041	GTGCTCTGCAGCGTAGCCATGGGGTGATTCAGTCGTACGCGATT	CP006696.1.211	CP006696.1.211	224868	225347	+	AutoIPR: IPR013362:Pilus modification type IV,PilV;
long-mer736	CP006696.1	225047	225089	AGCGATGCGTGCCAATCGCAGTGAAGCGATCAAAGGCAGCTAC	CP006696.1.211	CP006696.1.211	224868	225347	+	AutoIPR: IPR013362:Pilus modification type IV,PilV;
long-mer737	CP006696.1	225094	225140	CCAATGGAATGATTTGTACCGTACCTCAAGCGAACAACCTGGTCGAT	CP006696.1.211	CP006696.1.211	224868	225347	+	AutoIPR: IPR013362:Pilus modification type IV,PilV;
long-mer738	CP006696.1	225202	225244	GTGGCTCGATCTTTTGTGATGCCGCTAATACATGCACGATCCA	CP006696.1.211	CP006696.1.211	224868	225347	+	AutoIPR: IPR013362:Pilus modification type IV,PilV;
long-mer739	CP006696.1	225256	225298	ACGAGACTCGTGCGAGTGATAGAAGGTCCCCAGCCGGTCAGCT	CP006696.1.211	CP006696.1.211	224868	225347	+	AutoIPR: IPR013362:Pilus modification type IV,PilV;
long-mer740	CP006696.1	225302	225342	CTCTTCCACGCAGACTCAAATCTTTGAAGTGAGGAGTAAAC	CP006696.1.211	CP006696.1.211	224868	225347	+	AutoIPR: IPR013362:Pilus modification type IV,PilV;
long-mer741	CP006696.1	225392	225418	ATTGAGTTGATGATCACATTGGTTCTT	CP006696.1.212	CP006696.1.212	225344	226294	+	
long-mer742	CP006696.1	225647	225682	ATCGGTTTTGATGGTGGTACCTTGACTCAAGGCGTC	CP006696.1.212	CP006696.1.212	225344	226294	+	
long-mer743	CP006696.1	226776	226809	CTCTGCGGAAAAGTATTACCGTATCATTGCCCGA	CP006696.1.213	CP006696.1.213	226291	226878	+	AutoIPR: IPR025746:Type 4 fimbrial biogenesisprotein PilX, N-terminal domain;
long-mer744	CP006696.1	226959	227001	ACACTCCTAGGTATCAGCGGTCCGGTACATGCAGGGGTGCAGA	CP006696.1.214	CP006696.1.214	226902	230549	+	AutoIPR: IPR008707:PilC beta-propeller domain;IPR011047:Quinonprotein alcohol dehydrogenase-likesuperfamily;
long-mer745	CP006696.1	227050	227147	CCATTCTTGCGTCTGTCGAGTATCCCACGTTGATCAGTGTGGCTAACCTGCCCAGCACCTACACGCCAGGGGTGAGATATGTCGGCTACTTCGATTCC	CP006696.1.214	CP006696.1.214	226902	230549	+	AutoIPR: IPR008707:PilC beta-propeller domain;IPR011047:Quinonprotein alcohol dehydrogenase-likesuperfamily;
long-mer746	CP006696.1	227183	227207	GCTGGATCGTTACTTCTATCCTGTT	CP006696.1.214	CP006696.1.214	226902	230549	+	AutoIPR: IPR008707:PilC beta-propeller domain;IPR011047:Quinonprotein alcohol dehydrogenase-likesuperfamily;
long-mer747	CP006696.1	227216	227249	AAGGCCTCAAGCTAATTACGGGTGCAACACCGCA	CP006696.1.214	CP006696.1.214	226902	230549	+	AutoIPR: IPR008707:PilC beta-propeller domain;IPR011047:Quinonprotein alcohol dehydrogenase-likesuperfamily;
long-mer748	CP006696.1	227265	227307	GGGAATTTTCTGAATTGGGCCACCACCCAGACGATTGATCCAT	CP006696.1.214	CP006696.1.214	226902	230549	+	AutoIPR: IPR008707:PilC beta-propeller domain;IPR011047:Quinonprotein alcohol dehydrogenase-likesuperfamily;
long-mer749	CP006696.1	227399	227420	TAATTTCCCGCGTCGTAATGTC	CP006696.1.214	CP006696.1.214	226902	230549	+	AutoIPR: IPR008707:PilC beta-propeller domain;IPR011047:Quinonprotein alcohol dehydrogenase-likesuperfamily;
long-mer750	CP006696.1	227512	227582	CTCAGTTTTCCAGTTCATGGATAGATCTTTTAAATACGGTGGGTCAATCCTACGATCCTTCCAAGCACCCA	CP006696.1.214	CP006696.1.214	226902	230549	+	AutoIPR: IPR008707:PilC beta-propeller domain;IPR011047:Quinonprotein alcohol dehydrogenase-likesuperfamily;
long-mer751	CP006696.1	227627	227666	CAAAGTGTGTGATCCATCGGCGGGCCTGGAGTCTAATTGT	CP006696.1.214	CP006696.1.214	226902	230549	+	AutoIPR: IPR008707:PilC beta-propeller domain;IPR011047:Quinonprotein alcohol dehydrogenase-likesuperfamily;
long-mer752	CP006696.1	227801	227843	GAAGTTTGTCGGACCCCAAACTCACTATCCGGAGCAAGGTAAG	CP006696.1.214	CP006696.1.214	226902	230549	+	AutoIPR: IPR008707:PilC beta-propeller domain;IPR011047:Quinonprotein alcohol dehydrogenase-likesuperfamily;
long-mer753	CP006696.1	227867	227906	GGATCCGCAAACCGGCGTCCTTTATGACAACCCTGATCCT	CP006696.1.214	CP006696.1.214	226902	230549	+	AutoIPR: IPR008707:PilC beta-propeller domain;IPR011047:Quinonprotein alcohol dehydrogenase-likesuperfamily;
long-mer754	CP006696.1	227960	228041	TGTCATCAACTATTTGAACAAATTCGGTCAAATGGAGACGGGTAGGATTTCAAAGACTTATGATCCTGTCAGTGAGCTTTAC	CP006696.1.214	CP006696.1.214	226902	230549	+	AutoIPR: IPR008707:PilC beta-propeller domain;IPR011047:Quinonprotein alcohol dehydrogenase-likesuperfamily;
long-mer755	CP006696.1	228149	228194	TACGGATTGGGATGACCCGATGTGTTATGCCTGCCAAAGCAATGTT	CP006696.1.214	CP006696.1.214	226902	230549	+	AutoIPR: IPR008707:PilC beta-propeller domain;IPR011047:Quinonprotein alcohol dehydrogenase-likesuperfamily;
long-mer756	CP006696.1	228470	228506	TGAAGGGGATCAGTTACTGACGACACATTGGGTCGAT	CP006696.1.214	CP006696.1.214	226902	230549	+	AutoIPR: IPR008707:PilC beta-propeller domain;IPR011047:Quinonprotein alcohol dehydrogenase-likesuperfamily;
long-mer757	CP006696.1	228508	228566	TGGTGGAGGTGGGAGATTACAGAATTCCAATATCAACTAACCAATACTGGTTGGCCGCG	CP006696.1.214	CP006696.1.214	226902	230549	+	AutoIPR: IPR008707:PilC beta-propeller domain;IPR011047:Quinonprotein alcohol dehydrogenase-likesuperfamily;
long-mer758	CP006696.1	228613	228641	CAGTTAAACCCCTGTCTGAGGCGACTTGG	CP006696.1.214	CP006696.1.214	226902	230549	+	AutoIPR: IPR008707:PilC beta-propeller domain;IPR011047:Quinonprotein alcohol dehydrogenase-likesuperfamily;
long-mer759	CP006696.1	228692	228723	CAATTTCTACGTTGCCGCCGATGCAGAAAAGA	CP006696.1.214	CP006696.1.214	226902	230549	+	AutoIPR: IPR008707:PilC beta-propeller domain;IPR011047:Quinonprotein alcohol dehydrogenase-likesuperfamily;
long-mer760	CP006696.1	229166	229208	GCTGTACACAACCGCGAACTTTACTGGGGCCAGCGCCTATGCC	CP006696.1.214	CP006696.1.214	226902	230549	+	AutoIPR: IPR008707:PilC beta-propeller domain;IPR011047:Quinonprotein alcohol dehydrogenase-likesuperfamily;
long-mer761	CP006696.1	229238	229280	GCCGGTGGTTTACGTGGGTGCTAATGACGGCATGTTGCATGCC	CP006696.1.214	CP006696.1.214	226902	230549	+	AutoIPR: IPR008707:PilC beta-propeller domain;IPR011047:Quinonprotein alcohol dehydrogenase-likesuperfamily;
long-mer762	CP006696.1	229535	229577	CGCGGATATTGGCGGCTTGGGCAATACCTTGAGCAAACCGATG	CP006696.1.214	CP006696.1.214	226902	230549	+	AutoIPR: IPR008707:PilC beta-propeller domain;IPR011047:Quinonprotein alcohol dehydrogenase-likesuperfamily;
long-mer763	CP006696.1	229598	229640	CACCTGGTCGGTATTGCTTGGTAATGGTCCCAACAGCACTGCG	CP006696.1.214	CP006696.1.214	226902	230549	+	AutoIPR: IPR008707:PilC beta-propeller domain;IPR011047:Quinonprotein alcohol dehydrogenase-likesuperfamily;
long-mer764	CP006696.1	229644	229686	AACGCGCAACTGATCGTGATGGATCTGTTGACCGGTCATGCAG	CP006696.1.214	CP006696.1.214	226902	230549	+	AutoIPR: IPR008707:PilC beta-propeller domain;IPR011047:Quinonprotein alcohol dehydrogenase-likesuperfamily;
long-mer765	CP006696.1	229712	229755	AAACAATGGACTGTCTGGTGTGTTGCCCTGGTCCAGCCAGAGCA	CP006696.1.214	CP006696.1.214	226902	230549	+	AutoIPR: IPR008707:PilC beta-propeller domain;IPR011047:Quinonprotein alcohol dehydrogenase-likesuperfamily;
long-mer766	CP006696.1	229883	229913	CAGCGCAACTCCGCTGGGGGCTATTGAGCGC	CP006696.1.214	CP006696.1.214	226902	230549	+	AutoIPR: IPR008707:PilC beta-propeller domain;IPR011047:Quinonprotein alcohol dehydrogenase-likesuperfamily;
long-mer767	CP006696.1	229925	229972	GATGTGGATTTTCTTTGGGACCGGGATTGTGTTGTCTTCGCATGATAT	CP006696.1.214	CP006696.1.214	226902	230549	+	AutoIPR: IPR008707:PilC beta-propeller domain;IPR011047:Quinonprotein alcohol dehydrogenase-likesuperfamily;
long-mer768	CP006696.1	229997	230039	GTATGGCCTGATTGACCAGGGGACGACGATTTCTGGGCGTACT	CP006696.1.214	CP006696.1.214	226902	230549	+	AutoIPR: IPR008707:PilC beta-propeller domain;IPR011047:Quinonprotein alcohol dehydrogenase-likesuperfamily;
long-mer769	CP006696.1	230099	230143	GGTTTCTGATCCTAAGAATATCGTTACTGATGGCTGGTATATGGA	CP006696.1.214	CP006696.1.214	226902	230549	+	AutoIPR: IPR008707:PilC beta-propeller domain;IPR011047:Quinonprotein alcohol dehydrogenase-likesuperfamily;
long-mer770	CP006696.1	230653	230737	AGCGGTTGCTATGACCAGCTATCAAGGCAGCATTCTCAGAACCCGTCGCTCAGCGGCTCAAGCATGCTTACAACAACAAGCACAA	CP006696.1.215	CP006696.1.215	230552	230971	+	AutoIPR: IPR002416:Type II secretion systemprotein H;
long-mer771	CP006696.1	230771	230813	TACCTTGGGGTGGAAACATCCACGCCAACATGCGATCCCAGCG	CP006696.1.215	CP006696.1.215	230552	230971	+	AutoIPR: IPR002416:Type II secretion systemprotein H;
long-mer772	CP006696.1	230831	230918	TACCGTTTCACTGTAACTGCGGATGCAAGGACGTTCACGTTGACAGCAACTCCCCAGGGAGCCCAGACTGGGGATCGCTGTGGCACGC	CP006696.1.215	CP006696.1.215	230552	230971	+	AutoIPR: IPR002416:Type II secretion systemprotein H;
long-mer773	CP006696.1	231020	231099	GAAGCGCGGGAGTGCGCACCGGGGACAACCAAGAAGCACGGTGTGCTGGTTCCAGTGCTATCCAAAATCGCGATCTCGCT	CP006696.1.216	CP006696.1.216	230981	231190	+	
long-mer774	CP006696.1	231153	231187	TCCATCTAGAAGTAAGGGGCGCGGGTTCGTTGTTC	CP006696.1.216	CP006696.1.216	230981	231190	+	
long-mer775	CP006696.1	231286	231328	TGCAGTGCTGTGATTGAACAAGAGCGATTGCTAACACCATGTG	NA
long-mer776	CP006696.1	231916	231961	GAATTTCAGGTCGACGAAGACACGCTTGCCACGCGAAGCCAAGTCG	CP006696.1.217	CP006696.1.217	231400	232134	-	AutoIPR: IPR013785:Aldolase-type TIM barrel;IPR014732:Orotidine 5'-phosphate decarboxylase;
long-mer777	CP006696.1	232196	232232	GTGTGGAACCAGGCTATCTGTTAATGGTCGTTATTAA	CP006696.1.218	CP006696.1.218	232219	232341	+	
long-mer778	CP006696.1	232256	232296	ATTTTGAATCGGTGGCTATGGCGCTGCATCCGTATGCTTTC	CP006696.1.218	CP006696.1.218	232219	232341	+	
long-mer779	CP006696.1	232324	232413	GAGTGTAGCAATAAATAAATAAGTGATCAGTGTGATTGAACAGCATTTTTTTATTGATTTAGATATTCATGTTGTAGCATCACGTTGTGA	CP006696.1.218	CP006696.1.218	232219	232341	+	
long-mer780	CP006696.1	232659	232701	AACTTCAAAAACATTTTGAACTCCCGTGCTCCAGATCATGCTG	NA
long-mer781	CP006696.1	233011	233082	CAAATGATTTATGCGGGTACTATCTACTTTGGTGTGTGACCAAGGGCAAGCCACAGGATTGATGCGGTTTTT	NA
long-mer782	CP006696.1	233280	233322	TTGGTTCCGGGTGATCCCATTTTGAGCCTCAACGATGCTTATA	CP006696.1.219	CP006696.1.219	233256	234458	+	AutoIPR: IPR000796:Aspartate/otheraminotransferase; IPR015424:Pyridoxal phosphate-dependenttransferase;
long-mer783	CP006696.1	234697	234739	GATGTCAGCATATTGCGATTTGCGCTGTTTAAGGCGTTATTGC	NA
long-mer784	CP006696.1	234837	234906	AATCTCCTTGTCCGCATGTGGCACTGCCAAGCGTTGACAGGATGAGAGTGATCTTCAGGGCATGACATTC	NA
long-mer785	CP006696.1	234957	235000	AGCGTGTTTCGTACTTGGCTTGCTGAGTGGATGTCTGCTAAGTA	NA
long-mer786	CP006696.1	235853	235895	ATCCGTTGCAGGAAGTATCCTAAGCAGCTCAGGATACTTCAAG	NA
long-mer787	CP006696.1	235959	236000	ATAGGGTGGTTTTGCAACGTAATCTTTGCAGCGTATCGGATC	NA
long-mer788	CP006696.1	236133	236163	AATTCTGGGGAAGGATGGTTTGTTTATTGCC	NA
long-mer789	CP006696.1	236261	236303	TGGTGTGTTGCTGCAAGACATTGACGCAACACTGTTTGGGTGC	NA
long-mer790	CP006696.1	236305	236347	GATGTGCTCTGGTACAGCGGTAACTGGCTGTTGTCCGATTACT	NA
long-mer791	CP006696.1	236358	236379	GTGTGCTGGATCCGCTGTATCA	NA
long-mer792	CP006696.1	236466	236508	TTACGGCCAGTTCTATGCAACTGGTGTGGCCCCTGTGTGTTGT	CP006696.1.221	CP006696.1.221	236480	236695	+	
long-mer793	CP006696.1	236594	236662	CTGTTTGAGAGCGGCAACGCAGGATCGTTTTTTCTTGATGGCTTAGGGCTGTTGCCAATGGCGGAATAT	CP006696.1.221	CP006696.1.221	236480	236695	+	
long-mer794	CP006696.1	236724	236766	CGGCTATTCAATTGATCGGCGTGCTTCTATTCGCCGTTGCCAT	CP006696.1.222	CP006696.1.222	236714	237973	+	AutoIPR: IPR009978:Protein of unknown functionDUF1504;
long-mer795	CP006696.1	236887	236929	GGTTGTGGCGATGTGTGTCACTGATGGGGCGCAGGCAGCGATT	CP006696.1.222	CP006696.1.222	236714	237973	+	AutoIPR: IPR009978:Protein of unknown functionDUF1504;
long-mer796	CP006696.1	237028	237070	GGTGCATCTGTTGGCGCGGTGTGTGCCGCTGCCAGGCAGGATG	CP006696.1.222	CP006696.1.222	236714	237973	+	AutoIPR: IPR009978:Protein of unknown functionDUF1504;
long-mer797	CP006696.1	237392	237434	AACGTATTGCGGCACCTTCCCCAGACACAAGGCAATGCCGCAG	CP006696.1.222	CP006696.1.222	236714	237973	+	AutoIPR: IPR009978:Protein of unknown functionDUF1504;
long-mer798	CP006696.1	238114	238172	CGTATATAGCCGTTCACCTGGTGTAGTCCGTACACTGCTCGGATGAACTACAGTCACGC	CP006696.1.223	CP006696.1.223	238156	239037	+	AutoIPR: IPR007473:Ribosomal RNA large subunitmethyltransferase J;IPR029063:S-adenosyl-L-methionine-dependentmethyltransferase;
long-mer799	CP006696.1	238206	238248	ACATATTGTTTTGCTCGCGTTACTGGATGGTCTAGTGCGAAAG	CP006696.1.223	CP006696.1.223	238156	239037	+	AutoIPR: IPR007473:Ribosomal RNA large subunitmethyltransferase J;IPR029063:S-adenosyl-L-methionine-dependentmethyltransferase;
long-mer800	CP006696.1	238260	238302	TTTTGTGCTGGATTCTCATGCTGGTCGCGGACGTTACCTGCTT	CP006696.1.223	CP006696.1.223	238156	239037	+	AutoIPR: IPR007473:Ribosomal RNA large subunitmethyltransferase J;IPR029063:S-adenosyl-L-methionine-dependentmethyltransferase;
long-mer801	CP006696.1	238591	238633	GTGCATGCGGGGGATGGTTATACAGCGGTGCGTGCGTTTTTAC	CP006696.1.223	CP006696.1.223	238156	239037	+	AutoIPR: IPR007473:Ribosomal RNA large subunitmethyltransferase J;IPR029063:S-adenosyl-L-methionine-dependentmethyltransferase;
long-mer802	CP006696.1	239118	239213	TGTCAGGTTCAAGGGCCTAGTGGATGTGATGGCCTACGTGCAGGCTAAAGTATGTGTTTGAAAAATATCGCCCTAAAGAATAGGCGATATTTTTTG	NA
long-mer803	CP006696.1	239266	239325	TATGTTTTTTGCAGGGGGGAGGGAGTGAAATACGCTTTTCATGCAGTTATGCAATGATGG	NA
long-mer804	CP006696.1	239332	239362	TTAGGAGCCGTTGTGTTTGAGCTGTTTACTA	NA
long-mer805	CP006696.1	239744	239786	GGTATTTGCGTTGATGGGGCCTCAAGAAATCCGTGAGAGGTTT	CP006696.1.224	CP006696.1.224	239634	240173	+	AutoIPR: IPR016181:Acyl-CoA N-acyltransferase;
long-mer806	CP006696.1	240403	240445	GCGCACCAGGTTGAGGTTGACATACAGACTCTATTGGCGCATT	CP006696.1.225	CP006696.1.225	240241	243828	+	AutoIPR: IPR004576:Transcription-repaircoupling factor; IPR014001:Helicase superfamily 1/2,ATP-binding domain; IPR027417:P-loop containingnucleoside triphosphate hydrolase;
long-mer807	CP006696.1	241045	241087	CCGCTTTTTTTTGAGTCGGGGAGTGGTGGGAAACACGCGACCG	CP006696.1.225	CP006696.1.225	240241	243828	+	AutoIPR: IPR004576:Transcription-repaircoupling factor; IPR014001:Helicase superfamily 1/2,ATP-binding domain; IPR027417:P-loop containingnucleoside triphosphate hydrolase;
long-mer808	CP006696.1	241596	241644	GAATGATGCGGATGCGGATGCTTTTCAAGTCATTGCTTCGCAGGGTGGG	CP006696.1.225	CP006696.1.225	240241	243828	+	AutoIPR: IPR004576:Transcription-repaircoupling factor; IPR014001:Helicase superfamily 1/2,ATP-binding domain; IPR027417:P-loop containingnucleoside triphosphate hydrolase;
long-mer809	CP006696.1	241737	241779	GTTCCCTGAGCGGGTGAATCCTGTGCGCCGCAGTCGGCGTGTT	CP006696.1.225	CP006696.1.225	240241	243828	+	AutoIPR: IPR004576:Transcription-repaircoupling factor; IPR014001:Helicase superfamily 1/2,ATP-binding domain; IPR027417:P-loop containingnucleoside triphosphate hydrolase;
long-mer810	CP006696.1	242250	242283	GCCGATGGACCGTGTAGTGTGCGGTGATGTTGGT	CP006696.1.225	CP006696.1.225	240241	243828	+	AutoIPR: IPR004576:Transcription-repaircoupling factor; IPR014001:Helicase superfamily 1/2,ATP-binding domain; IPR027417:P-loop containingnucleoside triphosphate hydrolase;
long-mer811	CP006696.1	242477	242519	TGCAGAAGGTCAGTGAAGGCATCATGGATGTCATTGTCGGCAC	CP006696.1.225	CP006696.1.225	240241	243828	+	AutoIPR: IPR004576:Transcription-repaircoupling factor; IPR014001:Helicase superfamily 1/2,ATP-binding domain; IPR027417:P-loop containingnucleoside triphosphate hydrolase;
long-mer812	CP006696.1	243750	243792	AAAACTCAAGTTGCCTTTGCCTGAACCGGCCGATCGTTTCAAC	CP006696.1.225	CP006696.1.225	240241	243828	+	AutoIPR: IPR004576:Transcription-repaircoupling factor; IPR014001:Helicase superfamily 1/2,ATP-binding domain; IPR027417:P-loop containingnucleoside triphosphate hydrolase;
long-mer813	CP006696.1	243833	243902	TTGTCGCGTTTCCAAGGCAACTGGAAGACTAAAGAGAAACTGTATCCGTGAGCGATTGAAGGGTGGGCAT	NA
long-mer814	CP006696.1	243987	244083	GGTGATGAAATATCTAGAAGCGCCGAGCTTTATATGAAGATTGTCTAGAAGGTGAAGGGTCATCGCTAAATACAGCGATGACCAGCGGCGTATTGCG	NA
long-mer815	CP006696.1	245969	246003	CATCATTAAGGCTGCCGGCGGAGGCGGTGGACGCG	CP006696.1.228	CP006696.1.228	245502	246869	+	AutoIPR: IPR004549:Acetyl-CoA carboxylase,biotin carboxylase; IPR005930:Pyruvate carboxylase;IPR006284:Glutathione synthetase, prokaryotic;
long-mer816	CP006696.1	246038	246080	GGCGGCTATCGAGACCACGCAATGTGAAGCTAAAGCCGCTTTT	CP006696.1.228	CP006696.1.228	245502	246869	+	AutoIPR: IPR004549:Acetyl-CoA carboxylase,biotin carboxylase; IPR005930:Pyruvate carboxylase;IPR006284:Glutathione synthetase, prokaryotic;
long-mer817	CP006696.1	246218	246260	GGTGGAGGAAGCCCCCGCACCAGGTATCACTGAGGCGCTGCGC	CP006696.1.228	CP006696.1.228	245502	246869	+	AutoIPR: IPR004549:Acetyl-CoA carboxylase,biotin carboxylase; IPR005930:Pyruvate carboxylase;IPR006284:Glutathione synthetase, prokaryotic;
long-mer818	CP006696.1	246659	246701	CAAGCTCATCGTGCATGGTCCTGACCGTGAGACGGCGATTGCG	CP006696.1.228	CP006696.1.228	245502	246869	+	AutoIPR: IPR004549:Acetyl-CoA carboxylase,biotin carboxylase; IPR005930:Pyruvate carboxylase;IPR006284:Glutathione synthetase, prokaryotic;
long-mer819	CP006696.1	247010	247052	GAGAGTGCGAGAGGCACAGCGTAGTGGTGATGTCTGTCTATAC	CP006696.1.229	CP006696.1.229	247047	249233	-	AutoIPR: IPR000212:DNA helicase, UvrD/REP type;IPR027417:P-loop containing nucleoside triphosphatehydrolase;
long-mer820	CP006696.1	247220	247262	CATCATGGGCTGGACGTTGCGCTGCTCCTAATGGGGGCTGGTG	CP006696.1.229	CP006696.1.229	247047	249233	-	AutoIPR: IPR000212:DNA helicase, UvrD/REP type;IPR027417:P-loop containing nucleoside triphosphatehydrolase;
long-mer821	CP006696.1	247441	247483	AGTCGGCCGTGTTCATCCAGGCAACGCGCGCTGGGGAATAATC	CP006696.1.229	CP006696.1.229	247047	249233	-	AutoIPR: IPR000212:DNA helicase, UvrD/REP type;IPR027417:P-loop containing nucleoside triphosphatehydrolase;
long-mer822	CP006696.1	247716	247758	TTCGGCATCCAGAGAACCACGTGCTTCTTTCTTCCAGTGCTGG	CP006696.1.229	CP006696.1.229	247047	249233	-	AutoIPR: IPR000212:DNA helicase, UvrD/REP type;IPR027417:P-loop containing nucleoside triphosphatehydrolase;
long-mer823	CP006696.1	248073	248136	GGCACGCTCGAAGAAGCGCATACCGCCGTAAACACGGTAGGGCATATGTTCGGATTGCAGCACT	CP006696.1.229	CP006696.1.229	247047	249233	-	AutoIPR: IPR000212:DNA helicase, UvrD/REP type;IPR027417:P-loop containing nucleoside triphosphatehydrolase;
long-mer824	CP006696.1	248253	248298	CTCGTTGTAGGCGGCGTATAGATCAATGGATTCACCAACACCGGAT	CP006696.1.229	CP006696.1.229	247047	249233	-	AutoIPR: IPR000212:DNA helicase, UvrD/REP type;IPR027417:P-loop containing nucleoside triphosphatehydrolase;
long-mer825	CP006696.1	249009	249051	ATCAATCCGTTGTTGTATTTCCCCGGCGGCCTTGTTCGTGAAG	CP006696.1.229	CP006696.1.229	247047	249233	-	AutoIPR: IPR000212:DNA helicase, UvrD/REP type;IPR027417:P-loop containing nucleoside triphosphatehydrolase;
long-mer826	CP006696.1	249171	249213	AGCTGCAGCAACGGCCTCGCGTTGGTTCTGATTTAAGTGATCA	CP006696.1.229	CP006696.1.229	247047	249233	-	AutoIPR: IPR000212:DNA helicase, UvrD/REP type;IPR027417:P-loop containing nucleoside triphosphatehydrolase;
long-mer827	CP006696.1	249274	249308	GTGTCTGGGCATTCGGGGGGGCATTGAGGAGAGTC	NA
long-mer828	CP006696.1	249579	249621	TCATGCCCCCTCAAATAGGTTTGCGGTGCATTAGTGGTGTTAT	NA
long-mer829	CP006696.1	249872	249958	AGTGGTACTGTATGAGTAAGCATTCGTTAATGCGCATCCCTGACATGAGAAATGCGATGTCTATGTATGAGATACGTGTGATGTGTG	NA
long-mer830	CP006696.1	250229	250260	CTTTCTGATACGTCAATGGTTCCTGGTATTTG	CP006696.1.230	CP006696.1.230	250128	250307	+	
long-mer831	CP006696.1	250262	250298	TGATCTTTACGTAGCGTTTTTATGTTATGAGCATCGA	CP006696.1.230	CP006696.1.230	250128	250307	+	
long-mer832	CP006696.1	250585	250627	TCATCGAAGCCATGTACCATCAATTGTTCGAAGATCCGCAGAT	CP006696.1.231	CP006696.1.231	250506	251699	+	AutoIPR: IPR000951:Phthalate dioxygenasereductase; IPR000971:Globin; IPR009050:Globin-like;
long-mer833	CP006696.1	250848	250890	GTTGCCACATCAGAAGTGTTGCAAGCCTGGGGAGAAGCGTATT	CP006696.1.231	CP006696.1.231	250506	251699	+	AutoIPR: IPR000951:Phthalate dioxygenasereductase; IPR000971:Globin; IPR009050:Globin-like;
long-mer834	CP006696.1	251021	251084	TTCGTTTATGCTGCATCCTGATGATGGTGGGCCGGTTGTCCCTCATCAGGCCGGACAATATCTT	CP006696.1.231	CP006696.1.231	250506	251699	+	AutoIPR: IPR000951:Phthalate dioxygenasereductase; IPR000971:Globin; IPR009050:Globin-like;
long-mer835	CP006696.1	251687	251721	AATGGCCGCATAATATAATGGTGTGATCCTACTAG	CP006696.1.231	CP006696.1.231	250506	251699	+	AutoIPR: IPR000951:Phthalate dioxygenasereductase; IPR000971:Globin; IPR009050:Globin-like;
long-mer836	CP006696.1	252375	252400	AGCACGTCAAGACAATGAGGGGAGCA	NA
long-mer837	CP006696.1	252753	252774	CGATAGATATAAACGGCATTGA	NA
long-mer838	CP006696.1	252827	252871	TGATCGAACACGGATAAAAATCAAGAGTGTTGTTATCTGTTATCT	NA
long-mer839	CP006696.1	253064	253106	AATATGGATTGATTGATATGCTATGCAGTAGAAACGCTTGCAT	NA
long-mer840	CP006696.1	253608	253650	CAACCACGACATTAGAAGTATTGTTGATGAAGTTGAATTACAG	CP006696.1.232	CP006696.1.232	253456	253731	+	
long-mer841	CP006696.1	253662	253736	ATTGGCTGCAGTCCGCAGGTTGTCTCCTGTTGTTGGGGGTAATGATGATGTCGATGGAATAAATAAATGAGTCAG	CP006696.1.232	CP006696.1.232	253456	253731	+	
long-mer841	CP006696.1	253662	253736	ATTGGCTGCAGTCCGCAGGTTGTCTCCTGTTGTTGGGGGTAATGATGATGTCGATGGAATAAATAAATGAGTCAG	CP006696.1.233	CP006696.1.233	253728	254510	+	AutoIPR: IPR004569:Pyridoxal phosphate (activevitamin B6) biosynthesis PdxJ; IPR013785:Aldolase-typeTIM barrel;
long-mer842	CP006696.1	254468	254511	GGATATTCTGGATTCGGTCAATTCTGCTGTTTCTATGCGTTGAT	CP006696.1.233	CP006696.1.233	253728	254510	+	AutoIPR: IPR004569:Pyridoxal phosphate (activevitamin B6) biosynthesis PdxJ; IPR013785:Aldolase-typeTIM barrel;
long-mer843	CP006696.1	254529	254571	GAGGTTTATGGGATTTTGTGGCGACCTCAAGGCATCTGAGTAG	NA
long-mer844	CP006696.1	254602	254667	ATGTGTTGTGTGATCTTATTTTCTTTTTCGATGTTATGTGGCGATGTATGTTTGAAATCAAGCTTC	NA
long-mer845	CP006696.1	254705	254732	GGTCGTATGATAGGCGATTCATTTTGAG	NA
long-mer846	CP006696.1	254813	254855	TTTTTTCTTTATTTGAATAAATTTTTACGGATATATTCAGTGA	NA
long-mer847	CP006696.1	254982	255019	TGTATCAGCGTCTTTGGGGTTATTCATTTTAAGTTGGC	CP006696.1.234	CP006696.1.234	255005	256084	-	AutoIPR: IPR004437:ParB/RepB/Spo0J partitionprotein family;
long-mer848	CP006696.1	257280	257352	TTGTCATCACATCATCAACGAAGGCAACGTGTGTAGGGAGTGGATGTATGGAAATGAATGCATTGTGCAGGTT	CP006696.1.235	CP006696.1.235	257191	257916	-	AutoIPR:IPR029057:Phosphoribosyltransferase-like;
long-mer849	CP006696.1	257428	257470	TAGTTGCAATCTGTTTCCGAGATGGCGTGCTAATTCAAGAGCC	CP006696.1.235	CP006696.1.235	257191	257916	-	AutoIPR:IPR029057:Phosphoribosyltransferase-like;
long-mer850	CP006696.1	257545	257587	TTGCGCAGCGATGGCCATGTTTTCAGCTAATAGGTGGCCACAT	CP006696.1.235	CP006696.1.235	257191	257916	-	AutoIPR:IPR029057:Phosphoribosyltransferase-like;
long-mer851	CP006696.1	258185	258227	GCGCAGAAGTTGATGGACGTTAATGCAGTCGTTGCGAAGGCAC	CP006696.1.236	CP006696.1.236	257966	258991	+	AutoIPR: IPR002684:Biotin synthase/Biotinbiosynthesis bifunctional protein BioAB; IPR019940:CofHfamily;
long-mer852	CP006696.1	258250	258373	GTCCCGTTTTTGCATGGGGGCTGCTTGGCGCTCACCCAAGGATCGGGATATTCCAAAAATTGTGTCGATGATTCGGGAGGTTAAAGCACTTGGCCTGGAAACCTGTGCCACGCTAGGCATGCTC	CP006696.1.236	CP006696.1.236	257966	258991	+	AutoIPR: IPR002684:Biotin synthase/Biotinbiosynthesis bifunctional protein BioAB; IPR019940:CofHfamily;
long-mer853	CP006696.1	258388	258433	GCAGGCGCTCAAGGATGCTGGCCTAGATTACTACAATCATAATGTG	CP006696.1.236	CP006696.1.236	257966	258991	+	AutoIPR: IPR002684:Biotin synthase/Biotinbiosynthesis bifunctional protein BioAB; IPR019940:CofHfamily;
long-mer854	CP006696.1	258440	258482	TCGCCGGATTTTTACGATTCGATCATCCACACTCGGCAATATC	CP006696.1.236	CP006696.1.236	257966	258991	+	AutoIPR: IPR002684:Biotin synthase/Biotinbiosynthesis bifunctional protein BioAB; IPR019940:CofHfamily;
long-mer855	CP006696.1	258653	258695	GCTGGGACTCCTCTGCATGGTGCACAGACGCTTGATCCGTTTG	CP006696.1.236	CP006696.1.236	257966	258991	+	AutoIPR: IPR002684:Biotin synthase/Biotinbiosynthesis bifunctional protein BioAB; IPR019940:CofHfamily;
long-mer856	CP006696.1	258749	258832	CGTCTTTCCGCAGGGCGGGAGACGATGAGTGATGAGTTACAGTTGCTTTGCTTTATGGCTGGCGCCAACTCGATTTTCTACGGT	CP006696.1.236	CP006696.1.236	257966	258991	+	AutoIPR: IPR002684:Biotin synthase/Biotinbiosynthesis bifunctional protein BioAB; IPR019940:CofHfamily;
long-mer857	CP006696.1	258933	258975	ACCAAGATCAGCATCACGGTAGTGTACATGCTGATATCGCTTG	CP006696.1.236	CP006696.1.236	257966	258991	+	AutoIPR: IPR002684:Biotin synthase/Biotinbiosynthesis bifunctional protein BioAB; IPR019940:CofHfamily;
long-mer858	CP006696.1	258997	259142	TTTGTTGTCTATGTACAAAAAACCCACCCTATAGGATGGGACGTCTTATTGGCGACGTTGGTGGATGTTGTGTCGTTCATGTATGACTGTGTCAATTTGGATTCTTGGAGTGATGGGGGCGAGAAGAGGAAGGTTGTTGAGTTTTC	NA
long-mer859	CP006696.1	259179	259227	TCCGGTGGATACCGTGTGCTAGAGATGAGGAGGATCCATATAATGTTCG	NA
long-mer860	CP006696.1	259354	259448	TGTCCATCTTTCTTATCTTGCGCTATCTAACATGTGTTTTACTTTTCGATGTTCATTTTTGGCGTCCATTGTGCTTGCCTTGTTGACTGCTTGCA	CP006696.1.237	CP006696.1.237	259385	260425	+	AutoIPR: IPR016035:Acyl transferase/acylhydrolase/lysophospholipase;
long-mer861	CP006696.1	259461	259520	GTTCGGCTTCACGGTTGTCTTATGTATCTCAGTCGTCCTACATATCGTTGCCACCGCTGC	CP006696.1.237	CP006696.1.237	259385	260425	+	AutoIPR: IPR016035:Acyl transferase/acylhydrolase/lysophospholipase;
long-mer862	CP006696.1	260462	260506	GATTAGAAGGGCAGAGATCGTCCGGGTGATGGATCATATCCCTGG	NA
long-mer863	CP006696.1	260513	260571	TGTGAGAGAAAATACCCATCACTCGTTTTTATCTGGAAATTGAATTGACTTAGTGGCCA	NA
long-mer864	CP006696.1	260692	260734	TATATGACTGATATTAATTGGCGTGTATGGATTACTAGTTATT	NA
long-mer865	CP006696.1	260753	260827	GCAAATGCTTTGTGCGGGTCAGAATTCAATGATGAGGATGTAAGATGGCAATGTGGAGCATATGCTAGCGATGAA	NA
long-mer866	CP006696.1	261125	261167	AGGTTGGGGCTGTCCGTTGCGCTTTTCTGTCATTCTGTGGCCG	NA
long-mer867	CP006696.1	261466	261517	TAAACTAATCCAGTAGGTGTGAGAGAGCGTCGCGCGTAGGCCCACCAAACAC	CP006696.1.238	CP006696.1.238	261325	262224	-	AutoIPR: IPR000537:UbiA prenyltransferasefamily; IPR030470:UbiA prenyltransferase conserved site;
long-mer868	CP006696.1	262398	262558	CCTCCGGGCGCGCCAGTCCATTAAAGCCAACCCTTTGTTGTTGGCTTTTTTTTTCCGAAAACGCGTTATTTCATTTCCGCTCTTTTCTGGAAGAGGGTCGCGAGTGGTTTTCACGTTAAAAGTCACCATTTTTCCCTCTTTTTCCGTCTCGTTGTCCATTG	CP006696.1.240	CP006696.1.240	262347	262556	-	
long-mer869	CP006696.1	262597	262639	TCTCGATTCTTGTATTTCAACATGCTTACATGTGAACGGTTTT	NA
long-mer870	CP006696.1	262685	262727	TTGCGTTTTTCGCAATGATGTTATCTCGAATAAGCGGATGTTC	NA
long-mer871	CP006696.1	262776	262807	AAGGTGAACTTCTAGGGGGGCGCATCTACACG	NA
long-mer872	CP006696.1	262898	262974	GCAGGTTTTTTGATTTCCCATCGTCTGTCGCCTTTGTTAAGTAACAGGGGGGGGGGGGATTCTACATAAACTAAGAA	NA
long-mer873	CP006696.1	263116	263149	ATAATCATTTAGCAAGCCATGGTTGGATTGATTC	NA
long-mer874	CP006696.1	263186	263228	AAAAGATAGGTTTTAAATCTTTCTTAGATGGTCAGGAAATTTT	NA
long-mer875	CP006696.1	263385	263427	TTATCTTGGATAAATAAGGAGCGGATAATGTAAGCTGTTACAC	NA
long-mer876	CP006696.1	263507	263549	GATTATTCTCGACGGAACTACAAAATCAACTTAGCCGTAAAGG	NA
long-mer877	CP006696.1	263598	263640	GAGAATATGAAGTCAAGCGCCAGTGTAGTAAATAAAGAATGAT	NA
long-mer878	CP006696.1	263917	263959	TTTTGAACATTTCTCACTGTTACAGCTTGGTTATGTGTTCGGT	CP006696.1.241	CP006696.1.241	263909	264025	+	
long-mer879	CP006696.1	264088	264130	AATGGAGTGAAGCAATGCATGTTGCTATGCAACATGAGCGTTG	NA
long-mer880	CP006696.1	264196	264238	TGATGACAATTGATGCTGCATTCGTGTATCCGATGGTTTCTTG	NA
long-mer881	CP006696.1	264267	264309	ATTGGCGCATTAATTGCGTTTTTGAAAACACTTGCTCAAGTGA	NA
long-mer882	CP006696.1	264350	264486	AAGGAAGGAGAGAACATTTATTATTTTCCGGTTTTAAATGTGTTCGTGACTAAAAGATCCAATACTGTACACAGTAATTTGCAAGGCTGTTGTACTTAAGGGGTATCCTGTGGCAACAATCTATTGATCGTTTCCGC	NA
long-mer883	CP006696.1	264563	264627	CTTAAGATTGTACATACTCTATTTTTCAGAGGTGGTATTTTCTTGGGGGAGTATCAGTAGTACAT	NA
long-mer884	CP006696.1	264812	264854	TGTTTTTATTGAAAATGAATAGTTATAAAAATTTCATAAGTAT	NA
long-mer885	CP006696.1	264969	265014	CGTTTTTATTAAAATTTAAATCCCTAATAAAAGATTGCACAATATT	NA
long-mer886	CP006696.1	265050	265142	TTGCAGATGCTCTTCTGGCGGTACATAATAAATTCATGATTTACATAATGATAGGGTTTGCTTGGTTATAATCGTTCAATCTATTTAAAATAA	NA
long-mer887	CP006696.1	265220	265271	TTGTGGCGAGTGAATAATTTACAATGGTCAATATTGATATTTTATTCAGGCG	NA
long-mer888	CP006696.1	265321	265363	TATTGGGTCGTCTTCTCAATGTCGATATTGTTATCTTTAATCT	NA
long-mer889	CP006696.1	265374	265397	TTGTCTAACTTTGATCGATGTAAT	NA
long-mer890	CP006696.1	265423	265446	ATTTTATGTTAAGAGTATTTTTCA	NA
long-mer891	CP006696.1	265491	265556	CTCTCAGTTTGTATTCCTCGCAATCGATTTAATGTACTCTAATTGCATCTTTTTTTATTATATAAC	NA
long-mer892	CP006696.1	265694	265751	GTTTAGTGGTTGATTATAATTCAATTGAATCCGTTGAGATGGATATCATCTATAGGTC	NA
long-mer893	CP006696.1	265836	265879	AATCCTTTTGATTTTAAATTGTTAATTGCTAATTGCTATCTGTG	NA
long-mer894	CP006696.1	265939	266002	TAAAATATTTCGCTTGACTTCGTGTCATTTTTGCTTTAAATGCCTCCTTCTGTTCAGCTTCATG	NA
long-mer895	CP006696.1	266029	266095	TCAATTTGGTAGATTGAACTGGTATTTAATACCGGCCCAGACATTATTTTGATCTATTCATAAGTAA	NA
long-mer896	CP006696.1	266143	266186	TGTGAGTGGTTTTAACTTAAAAGTTAGTTGTAGTTGAATGGTTT	NA
long-mer897	CP006696.1	266219	266261	TGGAGAAGGGGTTATACTGGCTGGGTGGAGTAGTTGAGATGTT	NA
long-mer898	CP006696.1	266265	266343	GGGGTGGCATTGAAGTTGCCTCGATTTAGTTCTTTGAAAAGATGCGCAGGTAATTTGCGTGGACGCCTGTTGGATGGTT	NA
long-mer899	CP006696.1	266369	266466	ATTTGTTTTGCAGTGTGTCGTGTATCACATTGATACGGTTGTATGCTGCGGACATATTTTGGCGTATGCATTGATAATTTTTTTGCCTTTGGGCACAT	NA
long-mer900	CP006696.1	266923	266965	AAAGCAATTGGTTAATACCTATGTTGTTATGACGGTACCCAAA	NA
long-mer901	CP006696.1	268180	268222	GATCCCGACAGGCTCCACCATCAAAGTATTTATGGGTCTGTAG	NA
long-mer902	CP006696.1	268295	268337	ATATCAATTATTCTGAATGTATTTTGCGCATTTTTATGCTTAT	NA
long-mer903	CP006696.1	268823	268865	GTACTAGTGAAGATGAGTAGGGCGGGGCACGTGAAACCTTGTC	NA
long-mer904	CP006696.1	269636	269678	TTATATGCGCGGTAGAGGAGCTTTCCGTAAGCCTGTGAAGGTG	NA
long-mer905	CP006696.1	269760	269802	AAAGCCTAAGGTTTCCTTGCGGAACGTTAATCGGCGCAGGGTT	NA
long-mer906	CP006696.1	271632	271674	TAGCTGGATGAGGGTTTGTTTTTTTGTGTTGTTTATATCAACA	NA
long-mer907	CP006696.1	271826	271868	TTCCCATATCGAAAGTCGTCTTCCAGGGCATCGCATCACTACT	CP006696.1.246	CP006696.1.246	271713	272528	+	AutoIPR: IPR020629:Formamidopyrimidine-DNAglycosylase;
long-mer908	CP006696.1	272621	272711	AGCCCGATGACAGAGGTGCTAACTTCAAGTATACCGTGCTTATCTCAATCCTTGCTCTCCGTATGACGCTTGCCTGACGGGTGATACTGAA	CP006696.1.247	CP006696.1.247	272660	273508	-	AutoIPR: IPR002541:Cytochrome c assemblyprotein;
long-mer909	CP006696.1	273143	273185	CTCTACACGCCAACCCAGCTCAGGGCTGGGTGAGTGACCGTAA	CP006696.1.247	CP006696.1.247	272660	273508	-	AutoIPR: IPR002541:Cytochrome c assemblyprotein;
long-mer910	CP006696.1	273521	273587	ATAATGTAAACCTTTGGGCAGAACTGACAGAGGAGTCGTTATAATCCCCACTCTGTTTTCCTTTACG	NA
long-mer911	CP006696.1	275018	275060	TGCAGGGGTTGCAATTCACGTATTCCTGATCCAGTGATAGAGA	NA
long-mer912	CP006696.1	275097	275167	CACCATACTGGCGCTGATACCCCTAGGGATAATATTTTTGACGAACACGCATTTATTACAATGCGATCAGC	CP006696.1.249	CP006696.1.249	275070	275195	+	
long-mer913	CP006696.1	275546	275643	CGGTGCAATGTGGTTCCATCATGGAGATAGCCCAGCCCAGCCCATATACCGCTTGAATCCTTGGCCATGAGTATGAGTCTAGTCGTAGCAAACGACTG	CP006696.1.250	CP006696.1.250	275214	275615	+	
long-mer914	CP006696.1	275658	275700	CCGAGGCAGCGCAGATGCAATCGATGTAAGGGGGCTGTTACGA	NA
long-mer915	CP006696.1	275740	275781	CGCAACTCGCTGCGCTGGCATCGGTGAATTATGGTCACTTCA	CP006696.1.251	CP006696.1.251	275700	276497	+	AutoIPR: IPR001544:Aminotransferase, class IV;
long-mer916	CP006696.1	275820	275862	AAACTGCATTTGTGCCGACTTCAGCGAGCTACTCAGCACTTGT	CP006696.1.251	CP006696.1.251	275700	276497	+	AutoIPR: IPR001544:Aminotransferase, class IV;
long-mer917	CP006696.1	276125	276167	CGCATTGCGACGTGATGCACTTGCAGCTGGGTTTGACGATGCA	CP006696.1.251	CP006696.1.251	275700	276497	+	AutoIPR: IPR001544:Aminotransferase, class IV;
long-mer918	CP006696.1	276304	276326	AGCAACTGGGTGTGCCGCAAATC	CP006696.1.251	CP006696.1.251	275700	276497	+	AutoIPR: IPR001544:Aminotransferase, class IV;
long-mer919	CP006696.1	276425	276467	ATATTCGGTTTCTGAAGCACCTATGGCGCTACTTGAATGTGCC	CP006696.1.251	CP006696.1.251	275700	276497	+	AutoIPR: IPR001544:Aminotransferase, class IV;
long-mer920	CP006696.1	276494	276536	CTAAGGCAGACACACTCAGCGTTATAGCGTAAATCGATTTCTC	CP006696.1.251	CP006696.1.251	275700	276497	+	AutoIPR: IPR001544:Aminotransferase, class IV;
long-mer921	CP006696.1	276586	276647	TGACTGCTTCTGGATGGCCCAGTCACAACACCCTTGATTCTGACACTACTCATTTGTTCAGC	NA
long-mer922	CP006696.1	277265	277295	AACAATGGTAATACCGATCCCGCTGAGTGAG	CP006696.1.252	CP006696.1.252	276809	277873	-	AutoIPR: IPR008966:Adhesion domain;
long-mer923	CP006696.1	277336	277378	AGTAAGTAGTGAATGGCCCAGGGCTTGCAATTGGCCCTGAGCC	CP006696.1.252	CP006696.1.252	276809	277873	-	AutoIPR: IPR008966:Adhesion domain;
long-mer924	CP006696.1	277410	277490	TGGAAATATCCTTCGTTGAGGGTGAGATAAGTGACTCTACCGGGGAGATTATTAGAATTAAATGTGTGAGGGTAGAAAGTG	CP006696.1.252	CP006696.1.252	276809	277873	-	AutoIPR: IPR008966:Adhesion domain;
long-mer925	CP006696.1	277534	277655	CAACATCGGTCGCATAAACATGATTCATGCCGCTGACGGGGGTCATTGAACGAGTGAAATCGCCGTACATGATCCCGTTATTGACACATCCTGCATATTTTTCGACGCGATTAATATTATGG	CP006696.1.252	CP006696.1.252	276809	277873	-	AutoIPR: IPR008966:Adhesion domain;
long-mer926	CP006696.1	277913	277955	TCTCATCCTCTTGTGGAGGATCCTGATAGTCTGTATGCCATTG	NA
long-mer927	CP006696.1	277974	278016	CCATCTGGATGACGATGAAGTTGTTTTGAGCATCATTGGTACG	NA
long-mer928	CP006696.1	278042	278084	CGTTTATCCATCTATTAATTATATGAATACCTTATTCTTCCAG	NA
long-mer929	CP006696.1	278180	278222	TGAAATTGACTGAATTCAACGCCCTTTATCTATGAATCTCGGA	NA
long-mer930	CP006696.1	278283	278365	CGTTAGGAAGGTGGGATATTGTGTTAATCTCAATATATAAAATCTCTATACCGATTTAATTACTAAATAAATTATTTTTAATT	NA
long-mer931	CP006696.1	278555	278597	GGCGTTGACAGGAGTACGGCCGAGTACGATAGCTTGTCCAAAC	CP006696.1.253	CP006696.1.253	278444	279490	-	AutoIPR: IPR008966:Adhesion domain;
long-mer932	CP006696.1	278693	278735	TAGCATGGATTTATCCTGGGTCGCATCAATACGCACGGATATC	CP006696.1.253	CP006696.1.253	278444	279490	-	AutoIPR: IPR008966:Adhesion domain;
long-mer933	CP006696.1	278839	278956	GCACCGTGCCGAAATTGACGGAAATGTTCCTTGATCCGTTATCGACTTCGCAGGTTGAAGTGACTACGAAACCACTGATCGTGCTTGTGAACCTTGGGCGCCCGGGGCCAGTCCCATC	CP006696.1.253	CP006696.1.253	278444	279490	-	AutoIPR: IPR008966:Adhesion domain;
long-mer934	CP006696.1	279040	279082	AAATCTCTGCTGGCTGGTATATGTAGGTAATGACGTTGTTGTA	CP006696.1.253	CP006696.1.253	278444	279490	-	AutoIPR: IPR008966:Adhesion domain;
long-mer935	CP006696.1	279099	279165	ATGTACAACACTTGCTGGTCTGTAAGGGTGTGTATCCGAATTCCAACCCCCGGGACATCAGTTTGAT	CP006696.1.253	CP006696.1.253	278444	279490	-	AutoIPR: IPR008966:Adhesion domain;
long-mer936	CP006696.1	279197	279235	TGAACGAGCAAAACGAGCATAGGTGCTACCCCAAAAATT	CP006696.1.253	CP006696.1.253	278444	279490	-	AutoIPR: IPR008966:Adhesion domain;
long-mer937	CP006696.1	279267	279326	TTATAGTTCCACAGAGTGATAGTATCACCGATAGCCAGTGAAGGTTTGATCAGAATACGG	CP006696.1.253	CP006696.1.253	278444	279490	-	AutoIPR: IPR008966:Adhesion domain;
long-mer938	CP006696.1	279517	279559	TGGGCGAGTCGAAGCTTCGTTAGCAGGAAGTTGATATTCCAAA	CP006696.1.254	CP006696.1.254	279481	282186	-	AutoIPR: IPR000015:Outer membrane usherprotein; IPR025885:PapC, N-terminal domain;IPR025949:PapC-like, C-terminal domain;
long-mer939	CP006696.1	279730	279772	AACGATCAATGCGCGGCCCTTTCGTGTTCCAAAAGTCACTTTG	CP006696.1.254	CP006696.1.254	279481	282186	-	AutoIPR: IPR000015:Outer membrane usherprotein; IPR025885:PapC, N-terminal domain;IPR025949:PapC-like, C-terminal domain;
long-mer940	CP006696.1	279873	279936	ACGGTGAGACATAAGGTACGATGGCATAGCCACGGCTATCAACGCGCACGCCGGATATGTTGGA	CP006696.1.254	CP006696.1.254	279481	282186	-	AutoIPR: IPR000015:Outer membrane usherprotein; IPR025885:PapC, N-terminal domain;IPR025949:PapC-like, C-terminal domain;
long-mer941	CP006696.1	280119	280161	CATTGCCGTCGATCATGGTGGTGCTGTTTCGCGCATCGGATGC	CP006696.1.254	CP006696.1.254	279481	282186	-	AutoIPR: IPR000015:Outer membrane usherprotein; IPR025885:PapC, N-terminal domain;IPR025949:PapC-like, C-terminal domain;
long-mer942	CP006696.1	280248	280290	CGATTTGGCTAGTGACTATCATCGGATTAGCTTTCCCTAGCGG	CP006696.1.254	CP006696.1.254	279481	282186	-	AutoIPR: IPR000015:Outer membrane usherprotein; IPR025885:PapC, N-terminal domain;IPR025949:PapC-like, C-terminal domain;
long-mer943	CP006696.1	280552	280594	GTAGTCCATCGCCATGATCGCTTCTTGCAAGCCATAAAAGCCT	CP006696.1.254	CP006696.1.254	279481	282186	-	AutoIPR: IPR000015:Outer membrane usherprotein; IPR025885:PapC, N-terminal domain;IPR025949:PapC-like, C-terminal domain;
long-mer944	CP006696.1	280699	280741	TAGCTTTGTGCGTGCGACGGTCCCGTCCAAGGAAAATGCACCA	CP006696.1.254	CP006696.1.254	279481	282186	-	AutoIPR: IPR000015:Outer membrane usherprotein; IPR025885:PapC, N-terminal domain;IPR025949:PapC-like, C-terminal domain;
long-mer945	CP006696.1	281068	281110	GGTGCTGTAGATCAACTGGCCATTCTGGTGTATCTCCACACGC	CP006696.1.254	CP006696.1.254	279481	282186	-	AutoIPR: IPR000015:Outer membrane usherprotein; IPR025885:PapC, N-terminal domain;IPR025949:PapC-like, C-terminal domain;
long-mer946	CP006696.1	281844	281886	CAACGGAACGCGCTTGGCCAATCAGAAAACTATTGTTGAAATT	CP006696.1.254	CP006696.1.254	279481	282186	-	AutoIPR: IPR000015:Outer membrane usherprotein; IPR025885:PapC, N-terminal domain;IPR025949:PapC-like, C-terminal domain;
long-mer947	CP006696.1	281890	281932	CGTTTGCGCTACACGTTGTGGTGCGGTGTTATCCGCTTTAGCC	CP006696.1.254	CP006696.1.254	279481	282186	-	AutoIPR: IPR000015:Outer membrane usherprotein; IPR025885:PapC, N-terminal domain;IPR025949:PapC-like, C-terminal domain;
long-mer948	CP006696.1	282186	282264	TAGTATTTTTTATTATTAATAACGCTGTTAAGGCATTGATCCCAAATTACTGCTGAGTGTTTTTATTCCGCCATAATCA	CP006696.1.255	CP006696.1.255	282213	282998	-	AutoIPR: IPR001829:Pili assembly chaperone,bacterial;
long-mer949	CP006696.1	282306	282348	TCCATCCGATTTGTTCGCTTTAAATGTGTATTCCTGGCCAGGG	CP006696.1.255	CP006696.1.255	282213	282998	-	AutoIPR: IPR001829:Pili assembly chaperone,bacterial;
long-mer950	CP006696.1	283311	283353	GTCGGGGCTTGATTGATTAGTTTGGAAGTATTGATATCCACCG	CP006696.1.256	CP006696.1.256	283085	283639	-	AutoIPR: IPR008966:Adhesion domain;
long-mer951	CP006696.1	283448	283496	GGCTTTCAGAGAACTGAACGACACTGTGGGCAGTGTGATCGAGAAATTC	CP006696.1.256	CP006696.1.256	283085	283639	-	AutoIPR: IPR008966:Adhesion domain;
long-mer952	CP006696.1	283801	283904	TTAAATGGAGAATATTTTATTATTAAATTTAAATTAGTATGCATTAATAATAATTTCAATTCATAAATTTAATTGAATTAAGGAAAATTTGATTGATGAAGGAG	NA
long-mer953	CP006696.1	283918	283960	TTGGTCGTCTTGATGTTGATTTCAATGTGTAAATTCACATAAT	NA
long-mer954	CP006696.1	284020	284062	ATCAAAGCTTTGCGCTAAAATGTATAAATAAGTTGGTATATGA	NA
long-mer955	CP006696.1	284095	284147	ATTTGCCTTGTTGGAAGATGGGTATCTCAGCAGAAGTCAGAAAAAAACAGTAG	NA
long-mer956	CP006696.1	284216	284258	CGGTGTTTGTGTTCTAAGCTTCCAGTATACAATCTGCCAATTC	NA
long-mer957	CP006696.1	284338	284380	CAGTGAAACTCTAAAAGAAAGTATTGAGATGATGGGTGCAAAC	CP006696.1.257	CP006696.1.257	284273	284473	+	
long-mer958	CP006696.1	284482	284524	TGATTGTGATCCCTTTGTCTGGGCCTCTGAGCTGCACAAGGTG	NA
long-mer959	CP006696.1	284628	284683	GTCATCGGTTGATACAAAAGCTAGAGAATGGCTGTTTTCAGAGAGCTTCATCCAGA	NA
long-mer960	CP006696.1	284702	284795	TGCTACTGCTGCAGTTGCTTGTGTTAAGCGGTTAAATACAAAGCAGTAGGATCATTATCATTACTGTGTTGTTATTACTGTGTTGTTAGCTAAC	NA
long-mer961	CP006696.1	285024	285066	TGTAGTTTCGCTTGGCTATTGCGTTGTTCAGTTGGACTTACTT	NA
long-mer962	CP006696.1	285127	285169	TGTCCATGTGTCTATGCCATATGAGGTATCAACGACCCGAGGT	NA
long-mer963	CP006696.1	285175	285217	GTATTTTTCTATGGATCTTGTGCGGTAAGGTTACGGCGTCGCT	NA
long-mer964	CP006696.1	285955	285997	TCCCAGGGCAATATATTCGGCTGAACCACCAAATATGGCGTTA	CP006696.1.259	CP006696.1.259	285835	287142	-	AutoIPR: IPR005828:General substratetransporter; IPR011701:Major facilitator superfamily;IPR020846:Major facilitator superfamily domain;
long-mer965	CP006696.1	286153	286195	TGTTGCGAGGATCGGTACAGTGCAGACCGCACCTAACCCACCA	CP006696.1.259	CP006696.1.259	285835	287142	-	AutoIPR: IPR005828:General substratetransporter; IPR011701:Major facilitator superfamily;IPR020846:Major facilitator superfamily domain;
long-mer966	CP006696.1	286617	286639	CCAGCAACTGGCCGCCGATCAAC	CP006696.1.259	CP006696.1.259	285835	287142	-	AutoIPR: IPR005828:General substratetransporter; IPR011701:Major facilitator superfamily;IPR020846:Major facilitator superfamily domain;
long-mer967	CP006696.1	287211	287273	ACTTTGAGTGCAGAGTTGGAGGCCAAGCATCACGGTGATCTGGCAGCAATGCACGCAGCGGTA	CP006696.1.260	CP006696.1.260	287191	288543	-	AutoIPR: IPR016496:GTPase HflX;IPR025121:GTPase HflX N-terminal domain; IPR027417:P-loopcontaining nucleoside triphosphate hydrolase;
long-mer968	CP006696.1	288109	288151	GCGTTCTAGGTGAGTCCATCCCCGTACCAACCGTGTTGCCAAG	CP006696.1.260	CP006696.1.260	287191	288543	-	AutoIPR: IPR016496:GTPase HflX;IPR025121:GTPase HflX N-terminal domain; IPR027417:P-loopcontaining nucleoside triphosphate hydrolase;
long-mer969	CP006696.1	288585	288627	CAACGTATCACTACCTGAATGGACATAGCCTCCACCTGGGCCA	CP006696.1.261	CP006696.1.261	288558	288836	-	AutoIPR: IPR005001:RNA-binding protein Hfq;IPR010920:Like-Sm (LSM) domain;
long-mer970	CP006696.1	288905	288947	TGATGTTACACCGCTGAGACGTAGTCGACATGTTTTTATCTGT	CP006696.1.262	CP006696.1.262	288940	289893	-	AutoIPR: IPR018022:tRNAdimethylallyltransferase; IPR027417:P-loop containingnucleoside triphosphate hydrolase;
long-mer971	CP006696.1	289635	289677	CGCGTGCATCATGCGCGAAATTGGCAGCAGAATAGGTTTCCCA	CP006696.1.262	CP006696.1.262	288940	289893	-	AutoIPR: IPR018022:tRNAdimethylallyltransferase; IPR027417:P-loop containingnucleoside triphosphate hydrolase;
long-mer972	CP006696.1	289726	289768	CGCGTTCGGCTTTGCGGTACCTATGTCTAAGCCACGATAGACC	CP006696.1.262	CP006696.1.262	288940	289893	-	AutoIPR: IPR018022:tRNAdimethylallyltransferase; IPR027417:P-loop containingnucleoside triphosphate hydrolase;
long-mer973	CP006696.1	289916	289960	CCACTGTAGTTTTAGTATGTGCTACAGGTGCAGCCGCTGCTGAAA	CP006696.1.263	CP006696.1.263	289893	290789	-	AutoIPR: IPR016227:Dihydropteroate synthase,predicted;
long-mer974	CP006696.1	289974	290007	TTTGAGGGCATCAATCATAGCCGCCACATCATGC	CP006696.1.263	CP006696.1.263	289893	290789	-	AutoIPR: IPR016227:Dihydropteroate synthase,predicted;
long-mer975	CP006696.1	291584	291626	ACCATATAAGGAGCATAGTTGAGACTGAATAGCCACTTTATTG	CP006696.1.264	CP006696.1.264	291098	293035	-	AutoIPR: IPR003959:ATPase, AAA-type, core;IPR005936:Peptidase, FtsH; IPR011546:Peptidase M41, FtsHextracellular; IPR027417:P-loop containing nucleosidetriphosphate hydrolase;
long-mer976	CP006696.1	291965	292007	GACGTCATTGGCTAACAGTAATTTACGCATATGAACACCTAGG	CP006696.1.264	CP006696.1.264	291098	293035	-	AutoIPR: IPR003959:ATPase, AAA-type, core;IPR005936:Peptidase, FtsH; IPR011546:Peptidase M41, FtsHextracellular; IPR027417:P-loop containing nucleosidetriphosphate hydrolase;
long-mer977	CP006696.1	292856	292883	GGTGTAGTTCACCGACTTGATACGGCCG	CP006696.1.264	CP006696.1.264	291098	293035	-	AutoIPR: IPR003959:ATPase, AAA-type, core;IPR005936:Peptidase, FtsH; IPR011546:Peptidase M41, FtsHextracellular; IPR027417:P-loop containing nucleosidetriphosphate hydrolase;
long-mer978	CP006696.1	293448	293481	GAACTCTATTCCGACCAGCGGCGCCATCTTCACG	CP006696.1.265	CP006696.1.265	293082	293723	-	AutoIPR: IPR015507:Ribosomal RNA large subunitmethyltransferase E;IPR029063:S-adenosyl-L-methionine-dependentmethyltransferase;
long-mer979	CP006696.1	293520	293571	CTTGCGTATTTGTTGCGACCATCCTCCAGGCGCAGCACCAAGATCGACCACA	CP006696.1.265	CP006696.1.265	293082	293723	-	AutoIPR: IPR015507:Ribosomal RNA large subunitmethyltransferase E;IPR029063:S-adenosyl-L-methionine-dependentmethyltransferase;
long-mer980	CP006696.1	294093	294135	GCTTAAGCACACGGAGGTCAGTCTGTGCTCTTTACTCAGGAAC	CP006696.1.266	CP006696.1.266	293793	294098	+	AutoIPR: IPR017924:RNA-binding protein YhbY;
long-mer980	CP006696.1	294093	294135	GCTTAAGCACACGGAGGTCAGTCTGTGCTCTTTACTCAGGAAC	CP006696.1.267	CP006696.1.267	294117	294497	+	AutoIPR: IPR007523:NADH dehydrogenase[ubiquinone] 1 alpha subcomplex assembly factor 3;
long-mer981	CP006696.1	294672	294714	TTAGTTTGCATCTGATACGCGTAGTGCATTGGCACCTTGCCTT	NA
long-mer982	CP006696.1	295077	295119	ATATTCAAAGTAGCGTTTTGTCGCGTACGGCCCCCTTGTCGGC	CP006696.1.268	CP006696.1.268	295081	296913	-	AutoIPR:IPR000581:Dihydroxy-acid/6-phosphogluconate dehydratase;IPR015928:Aconitase/3-isopropylmalate dehydratase,swivel;
long-mer983	CP006696.1	295779	295821	CTGCTTTATAAAACGTATGGATCGCTTCATCCTGCGTCCCGAT	CP006696.1.268	CP006696.1.268	295081	296913	-	AutoIPR:IPR000581:Dihydroxy-acid/6-phosphogluconate dehydratase;IPR015928:Aconitase/3-isopropylmalate dehydratase,swivel;
long-mer984	CP006696.1	296089	296131	GCCGCCCATCGCGATATCTAGTGTTATCGCGTTTTCGAACGCA	CP006696.1.268	CP006696.1.268	295081	296913	-	AutoIPR:IPR000581:Dihydroxy-acid/6-phosphogluconate dehydratase;IPR015928:Aconitase/3-isopropylmalate dehydratase,swivel;
long-mer985	CP006696.1	296410	296452	CAGCACCATTGCGTCAACTAGATCGAGTTTGTGATCAGCCAGT	CP006696.1.268	CP006696.1.268	295081	296913	-	AutoIPR:IPR000581:Dihydroxy-acid/6-phosphogluconate dehydratase;IPR015928:Aconitase/3-isopropylmalate dehydratase,swivel;
long-mer986	CP006696.1	296596	296638	GTATTCGACGGAGTCGGCGATAATTTCACGACTAGGTAGCGAA	CP006696.1.268	CP006696.1.268	295081	296913	-	AutoIPR:IPR000581:Dihydroxy-acid/6-phosphogluconate dehydratase;IPR015928:Aconitase/3-isopropylmalate dehydratase,swivel;
long-mer987	CP006696.1	297216	297276	TTGCCCACAAAGGCACCTGTAACCTGCCGAACAACCCTGAGCCCCTCCCATTGCACGTGTC	NA
long-mer988	CP006696.1	297369	297398	TGCTGGCTACAATGGCCTGCCCCTGCCCGA	NA
long-mer989	CP006696.1	297671	297713	GTAATCGGTTGATGACTCCGTTCCTCATCGACACTGCAACATC	NA
long-mer990	CP006696.1	297977	298019	ATGGAACTCACATCCGCGGGTTTATCTGCCGATAGAGGATGAA	CP006696.1.269	CP006696.1.269	297792	298076	+	AutoIPR: IPR019401:Zinc finger, CHCC-type;
long-mer991	CP006696.1	298383	298425	ACTTGGTATGCATTGCACGGTTTTTTCTTTTCCCCAAAGCCGC	CP006696.1.270	CP006696.1.270	298077	299207	+	AutoIPR: IPR001296:Glycosyl transferase, family1; IPR028098:Glycosyltransferase subfamily 4, N-terminaldomain;
long-mer992	CP006696.1	298493	298535	GCGGGTGATTTGTGTTTCAAAAGTTGTGCATGATTATGTACTC	CP006696.1.270	CP006696.1.270	298077	299207	+	AutoIPR: IPR001296:Glycosyl transferase, family1; IPR028098:Glycosyltransferase subfamily 4, N-terminaldomain;
long-mer993	CP006696.1	299544	299575	TGCCGTAGGGGCCCCAGAGCGCCGAGAGCGCA	CP006696.1.271	CP006696.1.271	299188	300519	+	AutoIPR: IPR007016:O-antigen ligase-related;
long-mer994	CP006696.1	299622	299664	CTTAGCTCAGGCAGTGTTGCGTACCAGTCCGTTGTTCTGGTCG	CP006696.1.271	CP006696.1.271	299188	300519	+	AutoIPR: IPR007016:O-antigen ligase-related;
long-mer995	CP006696.1	300285	300327	GATTGGGTTGCTACTGTGGATTGCTGGCGCAGCAATGGCGTGG	CP006696.1.271	CP006696.1.271	299188	300519	+	AutoIPR: IPR007016:O-antigen ligase-related;
long-mer996	CP006696.1	300354	300396	GGCGCGTGATCGTGCTCGCCCGGCGATGATTTCATTACTCGCG	CP006696.1.271	CP006696.1.271	299188	300519	+	AutoIPR: IPR007016:O-antigen ligase-related;
long-mer997	CP006696.1	301020	301062	GTCTGGTGCATACCACAGGAAACCACCACATTTCAGGTGCTTG	CP006696.1.273	CP006696.1.273	300705	301565	-	AutoIPR: IPR004960:Bacterial lipid Abiosynthesis acyltransferase;
long-mer998	CP006696.1	302642	302684	CATTGATACCCTTGGTGAGCTTAGTGCATTTTACGGTTGTGCT	CP006696.1.274	CP006696.1.274	301668	303014	+	AutoIPR:IPR007507:3-deoxy-D-manno-octulosonic-acid transferase,N-terminal;
long-mer999	CP006696.1	304518	304560	AGCAACCCATCACATTTGACATTTCGCTCACCATGGAGTGGCT	CP006696.1.275	CP006696.1.275	303398	304780	+	AutoIPR: IPR000933:Glycoside hydrolase, family29; IPR008979:Galactose-binding domain-like;IPR017853:Glycoside hydrolase superfamily;
long-mer1000	CP006696.1	304832	304874	TGCTATCGCTTCAGTCTGCAAGATCATCCCATTTCGCGGTTTT	NA
long-mer1001	CP006696.1	304878	304914	GTAAGACCGGCGTCTCTGTCCTGTAGAAAAGGATGTG	NA
long-mer1002	CP006696.1	306871	306913	CATGAGTAAGCTGAATAAGTCCATTATTGCAGAGTTTGAATCT	CP006696.1.279	CP006696.1.279	306872	307282	+	AutoIPR: IPR001857:Ribosomal protein L19;IPR008991:Translation protein SH3-like domain;
long-mer1003	CP006696.1	307384	307428	GAGGAGCGTTGCTCCCTGCGGGGTGGATTGGTGTCTCCGGAGTTA	CP006696.1.280	CP006696.1.280	307306	307569	+	
long-mer1004	CP006696.1	307961	308003	GATGCCAAGGTCCTGAAAGACAGCGACATCATCAATATCGACG	CP006696.1.281	CP006696.1.281	307709	308488	+	AutoIPR: IPR000994:Peptidase M24, structuraldomain; IPR001714:Peptidase M24, methionineaminopeptidase;
long-mer1005	CP006696.1	308380	308461	GGTTACCAAGGATCGCAAACTATCAGCGCAGTGGGAACATATGATTGCAGTCACTGAAGATGGCGTGGATGTGTTGACCCTA	CP006696.1.281	CP006696.1.281	307709	308488	+	AutoIPR: IPR000994:Peptidase M24, structuraldomain; IPR001714:Peptidase M24, methionineaminopeptidase;
long-mer1006	CP006696.1	308504	308538	CACGTGCCCGCGTCTGTGGCAGACGGTGATGGTGG	NA
long-mer1007	CP006696.1	308786	308828	CCAGCACGTGAATTTTTCAAAGCAATGAGTTAGCGCGGCTGTA	NA
long-mer1008	CP006696.1	308870	308912	ATTAGTGAGGCATCGCGATCCATGCACGTGGAAAAGATAATGC	NA
long-mer1009	CP006696.1	309035	309077	GCTGAGGATCAGTGCCCATCAATGACGAACACGTCCCTACATC	NA
long-mer1010	CP006696.1	310052	310087	CGCTGATTGATTGGAATAGTACCTATGACCACATTG	CP006696.1.283	CP006696.1.283	310076	310432	+	AutoIPR: IPR006660:Arsenate reductase-like;IPR012336:Thioredoxin-like fold;
long-mer1010	CP006696.1	310052	310087	CGCTGATTGATTGGAATAGTACCTATGACCACATTG	CP006696.1.282	CP006696.1.282	309159	310061	+	AutoIPR: IPR005664:TetrahydrodipicolinateN-succinyltransferase, transferase hexapeptide repeatfamily;IPR023180:Tetrahydrodipicolinate-N-succinyltransferase,chain A, domain 1;
long-mer1011	CP006696.1	310202	310244	GTTGCATGGGCAAAAGAAGCCTGCGGCTTTGAGGCACTGATTA	CP006696.1.283	CP006696.1.283	310076	310432	+	AutoIPR: IPR006660:Arsenate reductase-like;IPR012336:Thioredoxin-like fold;
long-mer1012	CP006696.1	310273	310315	ACCGACCAGCCGCAAAACGCCCGGTAGCCAAGCAGAATGGAAG	CP006696.1.283	CP006696.1.283	310076	310432	+	AutoIPR: IPR006660:Arsenate reductase-like;IPR012336:Thioredoxin-like fold;
long-mer1013	CP006696.1	310358	310382	CTCATTGCCAGTGACGGTAGCTTCA	CP006696.1.283	CP006696.1.283	310076	310432	+	AutoIPR: IPR006660:Arsenate reductase-like;IPR012336:Thioredoxin-like fold;
long-mer1014	CP006696.1	310623	310665	ACACCTGCATTACGGTTCCGTTGCCAACCTATGGGCCACACAT	CP006696.1.284	CP006696.1.284	310504	311637	+	AutoIPR: IPR002933:Peptidase M20;
long-mer1015	CP006696.1	310995	311023	TTCGAGCGAGCGACTGGGTGACCTGCTGC	CP006696.1.284	CP006696.1.284	310504	311637	+	AutoIPR: IPR002933:Peptidase M20;
long-mer1016	CP006696.1	311424	311466	ATTAGAACGTTTTTCCGGCGCACCTCCGGAAGAAAGCACGGGT	CP006696.1.284	CP006696.1.284	310504	311637	+	AutoIPR: IPR002933:Peptidase M20;
long-mer1017	CP006696.1	311487	311529	TTTTATTGCGCCACTGGGCGCACAATGTATTGAGGTTGGACCG	CP006696.1.284	CP006696.1.284	310504	311637	+	AutoIPR: IPR002933:Peptidase M20;
long-mer1018	CP006696.1	313460	313502	AGCACACGCTGAAACGCAAGTCTCTGACCATGCGCTGGCAACT	CP006696.1.285	CP006696.1.285	312039	313730	+	AutoIPR: IPR000583:Class II glutamineamidotransferase domain; IPR006426:Asparagine synthase,glutamine-hydrolyzing; IPR029055:Nucleophileaminohydrolases, N-terminal;
long-mer1019	CP006696.1	313541	313583	AGAAGCCTATTACTACCGCAGTATATTTGAGCGCTTCTTCCCA	CP006696.1.285	CP006696.1.285	312039	313730	+	AutoIPR: IPR000583:Class II glutamineamidotransferase domain; IPR006426:Asparagine synthase,glutamine-hydrolyzing; IPR029055:Nucleophileaminohydrolases, N-terminal;
long-mer1020	CP006696.1	314095	314128	TGCGTCTGCCAGGTATAACCCCTGACTGCCGTTA	CP006696.1.286	CP006696.1.286	313792	314820	-	AutoIPR: IPR011050:Pectin lyase fold/virulencefactor;
long-mer1021	CP006696.1	314558	314600	CGAATCACCGTATTTGGACCATTGCCACGTATGTGTACTCCAT	CP006696.1.286	CP006696.1.286	313792	314820	-	AutoIPR: IPR011050:Pectin lyase fold/virulencefactor;
long-mer1022	CP006696.1	315202	315233	CTTGAACCTTCTTAATCTGGGTACAACATGAT	NA
long-mer1023	CP006696.1	315242	315344	GCATGGGTGTAGCAGCGTGATTCATGCATATAGGGTGTTGGAACCATTGCTCCTAAGGGTGTCATTACACCGGGTTCACAGTGCTGCTCAACACGTTGAGATA	NA
long-mer1024	CP006696.1	315433	315483	GTTTTCCAGTGCTTATGTCGTATTTGCTTGACTGACTGATGTGTTTTTGTC	NA
long-mer1025	CP006696.1	315493	315535	CATGTAAACGTGCGTTGAAACGGTCGGCGCGGATGGTACAAAT	NA
long-mer1026	CP006696.1	315815	315857	TGCTTTTAATAGATTGAGATGAAGGCGTGAAGATCAATTCCAA	CP006696.1.287	CP006696.1.287	315841	316872	+	AutoIPR: IPR013785:Aldolase-type TIM barrel;
long-mer1027	CP006696.1	315886	315928	GCTGCACCGATGGCCGGTGGGTCAACCACTGTTGCTCTGGCGC	CP006696.1.287	CP006696.1.287	315841	316872	+	AutoIPR: IPR013785:Aldolase-type TIM barrel;
long-mer1028	CP006696.1	316074	316122	TGCGGAGGCATTCAGCATCTATGCAGCAAAACTACAGTCTGAAGCTCTG	CP006696.1.287	CP006696.1.287	315841	316872	+	AutoIPR: IPR013785:Aldolase-type TIM barrel;
long-mer1029	CP006696.1	316287	316329	GCTGGCAAGTGTCACCTTGCCAGCGGAGGCGCAGGCAGCGATG	CP006696.1.287	CP006696.1.287	315841	316872	+	AutoIPR: IPR013785:Aldolase-type TIM barrel;
long-mer1030	CP006696.1	316874	316916	CAGTAAGCATGGATGAATGATATTCCCAACAAGCAGGGCAAAC	NA
long-mer1031	CP006696.1	319204	319246	AATCATTGCCGATGACAGAGCAAGTTGTGTTGCTGTTTCTCGT	CP006696.1.289	CP006696.1.289	318162	319205	+	AutoIPR: IPR013765:DNA recombination and repairprotein RecA; IPR023400:DNA recombination and repairprotein RecA, C-terminal; IPR027417:P-loop containingnucleoside triphosphate hydrolase;
long-mer1032	CP006696.1	319263	319316	CAGTGCAAGATGCGACGGCGCCGAGCATGACGTACGCATTCGTATCGTGCATGA	NA
long-mer1033	CP006696.1	319385	319447	GCCACGCTGTGGCGCATGATTCCTCTCTTTTCTCTCCTGGGGGGGGGGCTATAAGGAGACGAA	NA
long-mer1034	CP006696.1	320279	320321	CAGGGGGGCCTCCTGGTTCCCAGGGTGAAGATGGAGATCGTTT	CP006696.1.290	CP006696.1.290	319693	322347	+	AutoIPR: IPR002318:Alanine-tRNA ligase, classIIc; IPR009000:Translation protein, beta-barrel domain;
long-mer1035	CP006696.1	321192	321234	CCGTACACCTTTTTACGCTGAATCTGGTGGTCAAGTGGGTGAT	CP006696.1.290	CP006696.1.290	319693	322347	+	AutoIPR: IPR002318:Alanine-tRNA ligase, classIIc; IPR009000:Translation protein, beta-barrel domain;
long-mer1036	CP006696.1	321318	321360	TGCTCGTATTGTGCAAGGTGGAGTGAAGGTCGGCGATGTGTTG	CP006696.1.290	CP006696.1.290	319693	322347	+	AutoIPR: IPR002318:Alanine-tRNA ligase, classIIc; IPR009000:Translation protein, beta-barrel domain;
long-mer1037	CP006696.1	321434	321476	CGCTGCGCAGCGTGTTTGGTAATCACGTGGCGCAAAAAGGTTC	CP006696.1.290	CP006696.1.290	319693	322347	+	AutoIPR: IPR002318:Alanine-tRNA ligase, classIIc; IPR009000:Translation protein, beta-barrel domain;
long-mer1038	CP006696.1	321515	321557	ATTTTGAGCCTATCTCGGCTGTACAAATGACATTAATTGAACG	CP006696.1.290	CP006696.1.290	319693	322347	+	AutoIPR: IPR002318:Alanine-tRNA ligase, classIIc; IPR009000:Translation protein, beta-barrel domain;
long-mer1039	CP006696.1	321952	321994	GAGAAGCTCAAAGGAAAGCTGCTCTCCGGAACGATTACCGATT	CP006696.1.290	CP006696.1.290	319693	322347	+	AutoIPR: IPR002318:Alanine-tRNA ligase, classIIc; IPR009000:Translation protein, beta-barrel domain;
long-mer1040	CP006696.1	322291	322333	TCTCTTCGTTCCGCTCTTGACAGTGTTGCTACGTGGGTCAAGC	CP006696.1.290	CP006696.1.290	319693	322347	+	AutoIPR: IPR002318:Alanine-tRNA ligase, classIIc; IPR009000:Translation protein, beta-barrel domain;
long-mer1041	CP006696.1	322442	322484	TTCATTCTGGCTGATAAGATTCCGGCCCTTTGGAGATTATTAA	NA
long-mer1042	CP006696.1	322656	322772	TGCGTGTTCTTCTGGAACGCGTGGAGATAGCGGCTCTTCCATATAATTAAAATGGTGTTTGCCTCGTTTTGGGTTGGCAGGTATCCTTCACAAGCGTATCCGCCTAAAGAGGTGGTT	CP006696.1.291	CP006696.1.291	322486	322701	+	AutoIPR: IPR003751:Carbon storage regulator;
long-mer1043	CP006696.1	322887	322988	GCTTTGTGCTCAATACCCTTAAGATTGGGTGTTTAAATTCCTTATGTTTATATTTGGGGGCCTCTTTAAGTGCTTCGTATCTGGAAGCTTTTATAAATCCTC	NA
long-mer1044	CP006696.1	322990	323101	TTGCTATGGCGATATTCATAGGTTCCTTGGATTCATTTCTATCTAGTATTTTAGAGTTCCGTTCAATAGTGGCCTAAAGCGGTTCTTTAGGTGGTGTCGTTGCTTCTATACC	NA
long-mer1045	CP006696.1	323180	323222	GGCTGACTTGATGGAATCTCAGAGCGGTGTTGTGGTTGAATTG	NA
long-mer1046	CP006696.1	323281	323349	GCGTGATGCTTCTTTGGTTCCATGTTATCTATGATTAAGTATATGCTGGTGAGTTGGTATTTTATTGAA	NA
long-mer1047	CP006696.1	323478	323520	CAAAAAATAACTTGGCAGTCCATGTGATTGTTTGTTCTTTTCC	NA
long-mer1048	CP006696.1	323570	323612	GTGCGTCACGCGGATGTGTGGTGTTCTTACAGGTAGCCGGAGT	NA
long-mer1049	CP006696.1	323690	323723	TGTCCCTAACTTGGTTGCAGGCGCCGGTGTATAC	NA
long-mer1050	CP006696.1	323801	323861	GTTGTTCAACACCTATTCTGTTATCCCGTTGCGCTTCAGTAACGCATCAATGCGAGGCGCG	CP006696.1.293	CP006696.1.293	323813	325837	-	AutoIPR: IPR001567:Peptidase M3A/M3B;IPR024077:Neurolysin/Thimet oligopeptidase, domain 2;IPR024079:Metallopeptidase, catalytic domain;IPR024080:Neurolysin/Thimet oligopeptidase, N-terminal;
long-mer1051	CP006696.1	324002	324035	TTCGGCCCATTTGTAACTGTAGTATCCCGCTGCA	CP006696.1.293	CP006696.1.293	323813	325837	-	AutoIPR: IPR001567:Peptidase M3A/M3B;IPR024077:Neurolysin/Thimet oligopeptidase, domain 2;IPR024079:Metallopeptidase, catalytic domain;IPR024080:Neurolysin/Thimet oligopeptidase, N-terminal;
long-mer1052	CP006696.1	324142	324184	TGTCCTGTGCTGGATCGAAGTTACTATGTAGCAGCATGTCGAA	CP006696.1.293	CP006696.1.293	323813	325837	-	AutoIPR: IPR001567:Peptidase M3A/M3B;IPR024077:Neurolysin/Thimet oligopeptidase, domain 2;IPR024079:Metallopeptidase, catalytic domain;IPR024080:Neurolysin/Thimet oligopeptidase, N-terminal;
long-mer1053	CP006696.1	324215	324257	CATTCCGCTCTGAAAATTGCGTGCGCAGACCATCCGATCGAAC	CP006696.1.293	CP006696.1.293	323813	325837	-	AutoIPR: IPR001567:Peptidase M3A/M3B;IPR024077:Neurolysin/Thimet oligopeptidase, domain 2;IPR024079:Metallopeptidase, catalytic domain;IPR024080:Neurolysin/Thimet oligopeptidase, N-terminal;
long-mer1054	CP006696.1	324529	324571	CCACCGGAGTTTGCACCCCATTGCCTTTGTCACGGCGGTTACG	CP006696.1.293	CP006696.1.293	323813	325837	-	AutoIPR: IPR001567:Peptidase M3A/M3B;IPR024077:Neurolysin/Thimet oligopeptidase, domain 2;IPR024079:Metallopeptidase, catalytic domain;IPR024080:Neurolysin/Thimet oligopeptidase, N-terminal;
long-mer1055	CP006696.1	324858	324900	TCCAGCGTCTCAAGCCCCAGCACCTCGCGTGCGAACGTTTCCA	CP006696.1.293	CP006696.1.293	323813	325837	-	AutoIPR: IPR001567:Peptidase M3A/M3B;IPR024077:Neurolysin/Thimet oligopeptidase, domain 2;IPR024079:Metallopeptidase, catalytic domain;IPR024080:Neurolysin/Thimet oligopeptidase, N-terminal;
long-mer1056	CP006696.1	325094	325136	GGCATCGCCAAATTCCGAAGCCCGTATCGCACTAGCATGATAT	CP006696.1.293	CP006696.1.293	323813	325837	-	AutoIPR: IPR001567:Peptidase M3A/M3B;IPR024077:Neurolysin/Thimet oligopeptidase, domain 2;IPR024079:Metallopeptidase, catalytic domain;IPR024080:Neurolysin/Thimet oligopeptidase, N-terminal;
long-mer1057	CP006696.1	325566	325608	TTCGGCAGAGTGACGTTATACACCTCACGCAGCGCCGGCGTGT	CP006696.1.293	CP006696.1.293	323813	325837	-	AutoIPR: IPR001567:Peptidase M3A/M3B;IPR024077:Neurolysin/Thimet oligopeptidase, domain 2;IPR024079:Metallopeptidase, catalytic domain;IPR024080:Neurolysin/Thimet oligopeptidase, N-terminal;
long-mer1058	CP006696.1	325766	325808	CGGGCCAACGTGTTCAGGGAGAATCGCGTCGAAGCGAGGAAGG	CP006696.1.293	CP006696.1.293	323813	325837	-	AutoIPR: IPR001567:Peptidase M3A/M3B;IPR024077:Neurolysin/Thimet oligopeptidase, domain 2;IPR024079:Metallopeptidase, catalytic domain;IPR024080:Neurolysin/Thimet oligopeptidase, N-terminal;
long-mer1059	CP006696.1	326064	326106	AACCCTTCATGCCTTCAGCCCTCATGCGTGCTGCGGTTTGCAG	CP006696.1.294	CP006696.1.294	325897	327069	-	AutoIPR: IPR001926:Tryptophan synthase betasubunit-like PLP-dependent enzyme;
long-mer1060	CP006696.1	326263	326292	CCCTTCCACCCGAGATCCCCCAGTGTCAGT	CP006696.1.294	CP006696.1.294	325897	327069	-	AutoIPR: IPR001926:Tryptophan synthase betasubunit-like PLP-dependent enzyme;
long-mer1061	CP006696.1	326439	326470	CCGGACTACACACAATCCAGGTGGGGATTGGG	CP006696.1.294	CP006696.1.294	325897	327069	-	AutoIPR: IPR001926:Tryptophan synthase betasubunit-like PLP-dependent enzyme;
long-mer1062	CP006696.1	327190	327267	CCTACCGTGTTGCAAGCGGTAAAAAACCGCGTGATCTCAAGTCCAATGCTTGCAATAAGTTACTTCCGCACTCCTGAC	NA
long-mer1063	CP006696.1	327564	327606	ATTGCTCAGCAGTCTGTGAGTCCTTGGGCGTCGGTCACGATGC	NA
long-mer1064	CP006696.1	329186	329210	CATCCCAGGAATGACCCATCCCGGC	CP006696.1.295	CP006696.1.295	327999	329819	+	AutoIPR: IPR001287:Nitrite reductase,copper-type; IPR006376:Copper-resistance protein CopA;IPR019546:Twin-arginine translocation pathway, signalsequence, bacterial/archaeal;
long-mer1065	CP006696.1	329333	329375	GGTGGACATGCATGTGGACGCCCCACAGCCGCGTTTGAATGAT	CP006696.1.295	CP006696.1.295	327999	329819	+	AutoIPR: IPR001287:Nitrite reductase,copper-type; IPR006376:Copper-resistance protein CopA;IPR019546:Twin-arginine translocation pathway, signalsequence, bacterial/archaeal;
long-mer1066	CP006696.1	329910	329944	CGGCGTTGAGTGAGCACACCCGGATGGATCACACC	CP006696.1.296	CP006696.1.296	329816	330820	+	AutoIPR: IPR007939:Copper resistance Bprecursor;
long-mer1067	CP006696.1	330187	330229	CCGTGCTGCGCACGCGCCACCTCTGGTGTCTCTGGTCCGTATT	CP006696.1.296	CP006696.1.296	329816	330820	+	AutoIPR: IPR007939:Copper resistance Bprecursor;
long-mer1068	CP006696.1	330520	330562	GAGCGGTGCTGCGATGCGGCTTATGGTGGAGACTAAATATGAC	CP006696.1.296	CP006696.1.296	329816	330820	+	AutoIPR: IPR007939:Copper resistance Bprecursor;
long-mer1069	CP006696.1	330566	330608	CTACTCAGTCAGCGGTTGATCATGCAACCGAGCCTCCAAGCGA	CP006696.1.296	CP006696.1.296	329816	330820	+	AutoIPR: IPR007939:Copper resistance Bprecursor;
long-mer1070	CP006696.1	330650	330682	CAAACGTTACAGGTTGGGGTCAGGATGCGTTAC	CP006696.1.296	CP006696.1.296	329816	330820	+	AutoIPR: IPR007939:Copper resistance Bprecursor;
long-mer1071	CP006696.1	330872	330910	TACCTCAGATCGCGTGATGGGATGTGTCCATCTCAACGG	NA
long-mer1072	CP006696.1	331018	331060	GCACGGCGCCTGCGGTGTTGCGGTACTGCTTGTAATGTGAGCG	NA
long-mer1073	CP006696.1	331182	331242	CGATGTGGAGTCACCCTCAAGCACAGCGCAATCAGCAATCAACACCGCATCCCCCATCGGC	NA
long-mer1074	CP006696.1	331698	331740	CAACATCGGCGGCGGCGTTGGTGAAGGCTGCGGTCTCTAGCTG	CP006696.1.297	CP006696.1.297	331243	334227	-	AutoIPR: IPR001278:Arginine-tRNA ligase;IPR002303:Valine-tRNA ligase; IPR010978:tRNA-bindingarm;
long-mer1075	CP006696.1	331899	331920	CGGCGGCCTGGGTGTCATCGCC	CP006696.1.297	CP006696.1.297	331243	334227	-	AutoIPR: IPR001278:Arginine-tRNA ligase;IPR002303:Valine-tRNA ligase; IPR010978:tRNA-bindingarm;
long-mer1076	CP006696.1	331951	331981	CCAATCACAAAATTCGTTCCATGCAAATTCG	CP006696.1.297	CP006696.1.297	331243	334227	-	AutoIPR: IPR001278:Arginine-tRNA ligase;IPR002303:Valine-tRNA ligase; IPR010978:tRNA-bindingarm;
long-mer1077	CP006696.1	332036	332078	TCTGCGGTGACGGCGGCCAGCTGCGACAGAATCCATTGTTCGG	CP006696.1.297	CP006696.1.297	331243	334227	-	AutoIPR: IPR001278:Arginine-tRNA ligase;IPR002303:Valine-tRNA ligase; IPR010978:tRNA-bindingarm;
long-mer1078	CP006696.1	332497	332539	CAGACCAGTGATGTACACATCCTGGAATGGCACGTTTCCGGTG	CP006696.1.297	CP006696.1.297	331243	334227	-	AutoIPR: IPR001278:Arginine-tRNA ligase;IPR002303:Valine-tRNA ligase; IPR010978:tRNA-bindingarm;
long-mer1079	CP006696.1	332713	332749	TACATCGTTGTCCTGGGTGAGCGTCACCTCGGGGCCG	CP006696.1.297	CP006696.1.297	331243	334227	-	AutoIPR: IPR001278:Arginine-tRNA ligase;IPR002303:Valine-tRNA ligase; IPR010978:tRNA-bindingarm;
long-mer1080	CP006696.1	333385	333424	ATAGGCGTCGCTGATCACCTCGATCTGGCGTCCGGTCAGC	CP006696.1.297	CP006696.1.297	331243	334227	-	AutoIPR: IPR001278:Arginine-tRNA ligase;IPR002303:Valine-tRNA ligase; IPR010978:tRNA-bindingarm;
long-mer1081	CP006696.1	334168	334210	CTCGGCGTATAAGCGCGCTTCGAAAGAGGTGGGGTCATAGCTG	CP006696.1.297	CP006696.1.297	331243	334227	-	AutoIPR: IPR001278:Arginine-tRNA ligase;IPR002303:Valine-tRNA ligase; IPR010978:tRNA-bindingarm;
long-mer1082	CP006696.1	334896	334938	AGACTAATTGCAGCGGTTTCTTAAGAAAGCGCGGTTTGGAAAT	CP006696.1.299	CP006696.1.299	334537	334962	-	AutoIPR: IPR007459:DNA polymerase III chisubunit, HolC;
long-mer1083	CP006696.1	334959	335029	CCATTAATCCAGTTTCTCGAGTGTGGCACGTAGCCGTTCGGTGGCTTTTGGGGCTTTCTGAGGGTCCAACT	CP006696.1.299	CP006696.1.299	334537	334962	-	AutoIPR: IPR007459:DNA polymerase III chisubunit, HolC;
long-mer1083	CP006696.1	334959	335029	CCATTAATCCAGTTTCTCGAGTGTGGCACGTAGCCGTTCGGTGGCTTTTGGGGCTTTCTGAGGGTCCAACT	CP006696.1.300	CP006696.1.300	334962	335450	-	
long-mer1084	CP006696.1	335090	335132	TCGCAATGGAATACAGCAGAGCATTAAAAGTTTTCATCCATGG	CP006696.1.300	CP006696.1.300	334962	335450	-	
long-mer1085	CP006696.1	335199	335241	GTTGCATAGTAATAACCTTAAGCATTCAAAGGCTTCTTTGGCA	CP006696.1.300	CP006696.1.300	334962	335450	-	
long-mer1086	CP006696.1	335415	335447	AGTGAAAAAATTCATCCATGCGTGGTCGCTTAG	CP006696.1.301	CP006696.1.301	335444	336919	-	AutoIPR: IPR011356:Leucineaminopeptidase/peptidase B;
long-mer1086	CP006696.1	335415	335447	AGTGAAAAAATTCATCCATGCGTGGTCGCTTAG	CP006696.1.300	CP006696.1.300	334962	335450	-	
long-mer1087	CP006696.1	335996	336020	GAGGGGTAGCCGTACTTTGACGGCG	CP006696.1.301	CP006696.1.301	335444	336919	-	AutoIPR: IPR011356:Leucineaminopeptidase/peptidase B;
long-mer1088	CP006696.1	336398	336440	ACCTAGTGTCAGTCCGCTGGTTTCTTGACCGTGGATCGCCAGG	CP006696.1.301	CP006696.1.301	335444	336919	-	AutoIPR: IPR011356:Leucineaminopeptidase/peptidase B;
long-mer1089	CP006696.1	337327	337369	TGCCGTCAATTCTGGGGTTGGCGTTGCCTGTGGTCGTGCTGAT	CP006696.1.302	CP006696.1.302	337029	338114	+	AutoIPR: IPR005495:Permease LptG/LptF-related;
long-mer1090	CP006696.1	337520	337562	TTCCTCTGATGGTACGAAGCTGAATGCGGTGTTCATGCAAAGT	CP006696.1.302	CP006696.1.302	337029	338114	+	AutoIPR: IPR005495:Permease LptG/LptF-related;
long-mer1091	CP006696.1	337653	337695	GGGCAACGCGTGGATGGGCCTACCGATGGTGCTGCGCTGAATT	CP006696.1.302	CP006696.1.302	337029	338114	+	AutoIPR: IPR005495:Permease LptG/LptF-related;
long-mer1092	CP006696.1	338397	338433	TGGGGGTCTCGCGCACGCGGTCGAGTCTGTCGGTGAT	CP006696.1.303	CP006696.1.303	338111	339217	+	AutoIPR: IPR005495:Permease LptG/LptF-related;
long-mer1093	CP006696.1	338764	338806	ACGGGATACGTTCAGTGAACGCGGGGTGCAGCGTGAGACCTTC	CP006696.1.303	CP006696.1.303	338111	339217	+	AutoIPR: IPR005495:Permease LptG/LptF-related;
long-mer1094	CP006696.1	339806	339848	TAGGTTTATTTGCAGTGCATGCTGGGCGATGGGTTGCTTTGTG	CP006696.1.304	CP006696.1.304	339135	339974	-	AutoIPR: IPR010432:RDD;
long-mer1095	CP006696.1	339863	339904	AGCGCAGGTCGGTTGCAGTGGTGGTTGGTCCGGTGATGTTTG	CP006696.1.304	CP006696.1.304	339135	339974	-	AutoIPR: IPR010432:RDD;
long-mer1096	CP006696.1	340042	340082	GCGAGGTGATGTTGTGGTGAGAGCAGGTTGCGCGCTTTTTT	NA
long-mer1097	CP006696.1	340555	340597	TTACTACATGCAGCAAGGTGGCGATCTTCTGGGGGCGTTGCAG	CP006696.1.305	CP006696.1.305	340160	341989	+	AutoIPR:IPR005855:Glucosamine-fructose-6-phosphateaminotransferase, isomerising; IPR029055:Nucleophileaminohydrolases, N-terminal;
long-mer1098	CP006696.1	340663	340696	TTTTGTCTGCGCTCGGATGGGATGCCCGTTATTG	CP006696.1.305	CP006696.1.305	340160	341989	+	AutoIPR:IPR005855:Glucosamine-fructose-6-phosphateaminotransferase, isomerising; IPR029055:Nucleophileaminohydrolases, N-terminal;
long-mer1099	CP006696.1	340783	340825	TGGCGATACTGCGGAGATTCGTCGTGATGGAATCAGTATTTTC	CP006696.1.305	CP006696.1.305	340160	341989	+	AutoIPR:IPR005855:Glucosamine-fructose-6-phosphateaminotransferase, isomerising; IPR029055:Nucleophileaminohydrolases, N-terminal;
long-mer1100	CP006696.1	341008	341050	GCAGGCCGAGTCGGTGTTCCGCGGCATTACGGGTATCCAGATT	CP006696.1.305	CP006696.1.305	340160	341989	+	AutoIPR:IPR005855:Glucosamine-fructose-6-phosphateaminotransferase, isomerising; IPR029055:Nucleophileaminohydrolases, N-terminal;
long-mer1101	CP006696.1	341617	341659	ACTGAAGGAAATCTCTTATATTCATGCTGAGGCATATCCGGCG	CP006696.1.305	CP006696.1.305	340160	341989	+	AutoIPR:IPR005855:Glucosamine-fructose-6-phosphateaminotransferase, isomerising; IPR029055:Nucleophileaminohydrolases, N-terminal;
long-mer1102	CP006696.1	341768	341800	GTGCGTGCGCGTGGTGGGGAGCTGTTTGTGTTT	CP006696.1.305	CP006696.1.305	340160	341989	+	AutoIPR:IPR005855:Glucosamine-fructose-6-phosphateaminotransferase, isomerising; IPR029055:Nucleophileaminohydrolases, N-terminal;
long-mer1103	CP006696.1	341818	341860	CTTTAGTGAATCGGAAGGTTTACATGTGATTCGTACGCTGCGC	CP006696.1.305	CP006696.1.305	340160	341989	+	AutoIPR:IPR005855:Glucosamine-fructose-6-phosphateaminotransferase, isomerising; IPR029055:Nucleophileaminohydrolases, N-terminal;
long-mer1104	CP006696.1	341926	341968	GTTGGTACGTGGTACTGATGTCGATAAGCCACGTAATCTGGCG	CP006696.1.305	CP006696.1.305	340160	341989	+	AutoIPR:IPR005855:Glucosamine-fructose-6-phosphateaminotransferase, isomerising; IPR029055:Nucleophileaminohydrolases, N-terminal;
long-mer1105	CP006696.1	342376	342408	GTCAATTTTTGCAAAAAATCAGCATCCTAGTGG	CP006696.1.306	CP006696.1.306	342269	343414	+	AutoIPR: IPR002656:Acyltransferase 3;
long-mer1106	CP006696.1	342514	342556	TTACAATCAAGATGAATCAAGTGGAGTTTTAAGTAAAAGATTG	CP006696.1.306	CP006696.1.306	342269	343414	+	AutoIPR: IPR002656:Acyltransferase 3;
long-mer1107	CP006696.1	342589	342672	CTTTTTTGCCATTTCAATATCCTATGTTGTTTATGTATCGGGTCTTTATTTGAATGTGCATGTGGCGGATATGTCTGGGTCCAC	CP006696.1.306	CP006696.1.306	342269	343414	+	AutoIPR: IPR002656:Acyltransferase 3;
long-mer1108	CP006696.1	342846	342877	AACGTTACACTTTTGTATCAGCATTGATGGTT	CP006696.1.306	CP006696.1.306	342269	343414	+	AutoIPR: IPR002656:Acyltransferase 3;
long-mer1109	CP006696.1	343054	343096	AGTTATGGTTGGTGATTTGGAAGTGTGGGATAAGAAGACGTTT	CP006696.1.306	CP006696.1.306	342269	343414	+	AutoIPR: IPR002656:Acyltransferase 3;
long-mer1110	CP006696.1	343639	343695	GCTATTGTGCGTAGGGGGCATCGGATTGCCCGCTGGTGGCTGGCAACAGCAGGCATT	NA
long-mer1111	CP006696.1	343733	343771	TGTGCGATGAAGGGGGGGGGGACGAGTACACCATGATGC	CP006696.1.307	CP006696.1.307	343717	344574	-	AutoIPR: IPR001045:Spermidine/sperminesynthases; IPR029063:S-adenosyl-L-methionine-dependentmethyltransferase; IPR030373:Polyamine biosynthesisdomain, conserved site;
long-mer1112	CP006696.1	345330	345372	GCTTGAGGAGGCGAAAACGCTTGATGTATTGCCTGGTTTGGGC	CP006696.1.308	CP006696.1.308	344797	346683	+	AutoIPR: IPR000183:Ornithine/DAP/Argdecarboxylase; IPR029066:PLP-binding barrel;
long-mer1113	CP006696.1	345417	345484	CAGCGGTGGCGATAAGGCAAAATTCGGTTTGTCGCCGCGCCAAGTGCTGGATGTATGGAAGGTGCTGC	CP006696.1.308	CP006696.1.308	344797	346683	+	AutoIPR: IPR000183:Ornithine/DAP/Argdecarboxylase; IPR029066:PLP-binding barrel;
long-mer1114	CP006696.1	345522	345582	CTTTCATATGGGGTCGCAGATTTCTAATGTGCGCGATATTGCTAAGGGGATGCGTGAGGCG	CP006696.1.308	CP006696.1.308	344797	346683	+	AutoIPR: IPR000183:Ornithine/DAP/Argdecarboxylase; IPR029066:PLP-binding barrel;
long-mer1115	CP006696.1	345612	345654	GGGTGCGAAGATCACGCATGTAGATGTTGGTGGCGGTCTTGGC	CP006696.1.308	CP006696.1.308	344797	346683	+	AutoIPR: IPR000183:Ornithine/DAP/Argdecarboxylase; IPR029066:PLP-binding barrel;
long-mer1116	CP006696.1	345705	345747	TTTGCAGGCGTATGCCAGTCACATCGTGCAGCCGCTGGCAAGT	CP006696.1.308	CP006696.1.308	344797	346683	+	AutoIPR: IPR000183:Ornithine/DAP/Argdecarboxylase; IPR029066:PLP-binding barrel;
long-mer1117	CP006696.1	345762	345810	TGATTTGGTGCCGCCACGCATCGTCACAGAGTGTGGTCGTGCAATGACG	CP006696.1.308	CP006696.1.308	344797	346683	+	AutoIPR: IPR000183:Ornithine/DAP/Argdecarboxylase; IPR029066:PLP-binding barrel;
long-mer1118	CP006696.1	347868	347906	GCTGGGGTTGGTTTTTTGGGGGTGACGGGTATCGGTGCT	CP006696.1.310	CP006696.1.310	347600	348346	-	AutoIPR: IPR007730:Sporulation-related domain;
long-mer1119	CP006696.1	347978	348020	CTTGGGCGGTGTGTTGCTGGGTACGGTGTTTGCTTTCTCTATT	CP006696.1.310	CP006696.1.310	347600	348346	-	AutoIPR: IPR007730:Sporulation-related domain;
long-mer1120	CP006696.1	348169	348211	CGTTTGGGTTGGAATTCGCATTGATGTGCAAAAGGCTGCCGTC	CP006696.1.310	CP006696.1.310	347600	348346	-	AutoIPR: IPR007730:Sporulation-related domain;
long-mer1121	CP006696.1	348529	348571	ATGCATGCGCTAATTCACGCAAGTATTGTGCGATCAGGTGAGG	CP006696.1.311	CP006696.1.311	348386	350074	-	AutoIPR: IPR001278:Arginine-tRNA ligase;
long-mer1122	CP006696.1	348758	348800	GAATACAGGGTTGTCGTTGCTTTTTTGACGGGCCAGGTCGATG	CP006696.1.311	CP006696.1.311	348386	350074	-	AutoIPR: IPR001278:Arginine-tRNA ligase;
long-mer1123	CP006696.1	349460	349502	GGCGATGTACTCGCCGTTGTAAGCATCTGTTGGCCAAAGGGCG	CP006696.1.311	CP006696.1.311	348386	350074	-	AutoIPR: IPR001278:Arginine-tRNA ligase;
long-mer1124	CP006696.1	349682	349724	CGGATTGGCTGAGACGTATTCGACTCCGACGGTGCGACTTTGG	CP006696.1.311	CP006696.1.311	348386	350074	-	AutoIPR: IPR001278:Arginine-tRNA ligase;
long-mer1125	CP006696.1	349758	349781	TTAAGCACGTTGATTGTTTCGCGC	CP006696.1.311	CP006696.1.311	348386	350074	-	AutoIPR: IPR001278:Arginine-tRNA ligase;
long-mer1126	CP006696.1	350144	350188	TTCAGTTTGTAGGCTGCTTGGTATCCCTCCCATACGCTGAATAGG	NA
long-mer1127	CP006696.1	350705	350747	TAGTGGACCATGAGTGTGCAGTAGGTTACGTGCAGTTTGCACG	CP006696.1.312	CP006696.1.312	350201	350929	-	AutoIPR: IPR001405:RadC protein; IPR010994:RuvAdomain 2-like; IPR025657:RadC-like JAB domain;
long-mer1128	CP006696.1	350803	350845	AAAGTGTGGCGGCACCGTGGGTCAGCAGTTTTTCACGTGGTCG	CP006696.1.312	CP006696.1.312	350201	350929	-	AutoIPR: IPR001405:RadC protein; IPR010994:RuvAdomain 2-like; IPR025657:RadC-like JAB domain;
long-mer1129	CP006696.1	350944	350986	ATCCTAATTAACCGTAGGAATTAACTGAGGTGACTGGATCTCA	CP006696.1.313	CP006696.1.313	350973	352202	+	AutoIPR: IPR005252:Coenzyme A biosynthesisbifunctional protein CoaBC;
long-mer1130	CP006696.1	351052	351127	AATCGCTTGAGCTTGTGCGCCTCCTTTGTGGTGCGGGTGCTCAGGTCCAGGTTGTGATGACTGCTAGTGCGCAGCA	CP006696.1.313	CP006696.1.313	350973	352202	+	AutoIPR: IPR005252:Coenzyme A biosynthesisbifunctional protein CoaBC;
long-mer1131	CP006696.1	351176	351218	TACCACGCTGTGGGATGGTAATGCTGAACAGGCGATGGGGCAT	CP006696.1.313	CP006696.1.313	350973	352202	+	AutoIPR: IPR005252:Coenzyme A biosynthesisbifunctional protein CoaBC;
long-mer1132	CP006696.1	352044	352086	ATCGCCAACCAGGTTGGGATTATTGGAAACGGTTTTGAAAGTG	CP006696.1.313	CP006696.1.313	350973	352202	+	AutoIPR: IPR005252:Coenzyme A biosynthesisbifunctional protein CoaBC;
long-mer1133	CP006696.1	352234	352276	TCTGGATCCTCGTCTCGGTACTGTTTGGCCACTGCCGACCTAT	CP006696.1.314	CP006696.1.314	352199	352666	+	AutoIPR: IPR008180:Deoxyuridine triphosphatenucleotidohydrolase/Deoxycytidine triphosphate deaminase;IPR029054:dUTPase-like;
long-mer1134	CP006696.1	352843	352885	ATGGTGCTGTTGCGTCATTGCGTCAGGTGCTGTCTGGTCAGGT	CP006696.1.315	CP006696.1.315	352680	355043	+	AutoIPR: IPR005841:Alpha-D-phosphohexomutasesuperfamily;
long-mer1135	CP006696.1	353691	353733	GTGGTCCCTGGCGAGTTGAACGCAGGTGTGGCGAAGTTGATCG	CP006696.1.315	CP006696.1.315	352680	355043	+	AutoIPR: IPR005841:Alpha-D-phosphohexomutasesuperfamily;
long-mer1136	CP006696.1	353900	353970	TTTCGCTGCCTGCCATCTTGGTGTTGGGAGTTGCGTTGCGGTCACAGGGTGGCATCATCCTCATGATTACA	CP006696.1.315	CP006696.1.315	352680	355043	+	AutoIPR: IPR005841:Alpha-D-phosphohexomutasesuperfamily;
long-mer1137	CP006696.1	354476	354521	CTATGATGCTGAATGTACTAGAAATTTGTCTGATTATGTATTGCGC	CP006696.1.315	CP006696.1.315	352680	355043	+	AutoIPR: IPR005841:Alpha-D-phosphohexomutasesuperfamily;
long-mer1138	CP006696.1	354776	354818	GGGTGATGCGCAGGCATGTGTGCAGTCCTTTATTGAGGAAGTG	CP006696.1.315	CP006696.1.315	352680	355043	+	AutoIPR: IPR005841:Alpha-D-phosphohexomutasesuperfamily;
long-mer1139	CP006696.1	354845	354887	CGATGGTGCTCGTTTGTTCGCATTTGATGGTTTGCGTGCTGAT	CP006696.1.315	CP006696.1.315	352680	355043	+	AutoIPR: IPR005841:Alpha-D-phosphohexomutasesuperfamily;
long-mer1140	CP006696.1	355167	355191	GGTTTGCAGTCGTTGCTGTGACAGT	CP006696.1.316	CP006696.1.316	355056	355736	-	
long-mer1141	CP006696.1	356138	356170	AGGAGTAGGTCGCGCTCACGCCGTGCGTACTCG	CP006696.1.317	CP006696.1.317	355759	356418	-	AutoIPR: IPR000836:Phosphoribosyltransferasedomain; IPR023031:Orotate phosphoribosyltransferase;IPR029057:Phosphoribosyltransferase-like;
long-mer1142	CP006696.1	356373	356415	TTGAGTCTAAAGCCAGCTGTAAGAAACGTTGGCGGTAGTGAGA	CP006696.1.317	CP006696.1.317	355759	356418	-	AutoIPR: IPR000836:Phosphoribosyltransferasedomain; IPR023031:Orotate phosphoribosyltransferase;IPR029057:Phosphoribosyltransferase-like;
long-mer1143	CP006696.1	356486	356528	TCGTGCCAAGAGGGACTTTTCCGATGGTGTTCTTATTTTGATT	NA
long-mer1144	CP006696.1	356558	356602	GAGAGAGACTTTCATTAGAATCCTAATATATAGCAATGATTTTAA	NA
long-mer1145	CP006696.1	356780	356815	TACTGATGTCAGTGGTTTTTTGTGGGCATCTGGCTC	CP006696.1.318	CP006696.1.318	356721	356870	+	
long-mer1146	CP006696.1	356853	356916	CAATGGATGGCTTTCTGATTGCGCCAGTGGAATCTCCTCTTTAGATTTATGACGTGAGTGTTGC	CP006696.1.318	CP006696.1.318	356721	356870	+	
long-mer1147	CP006696.1	356965	357045	TTTCCACCTCCATCATGACAACGGTCCTGTTTTTTGTGGAAAGGAGGCATCTTTCCAGGGATATTCGTAGCCCGTGGATGT	NA
long-mer1148	CP006696.1	357114	357220	ATCTCGATAGGTGTGATCCAGTATAAATTTTAATGAGAATTAAACCATTTGATTCTCAAATTATTAATTGATACTAGAAATTACATGTTATCTTCATAGGATAAGAG	NA
long-mer1149	CP006696.1	357695	357737	AGAGAGGGATTTTCCCGTCGGGAAACAAGGATCATCTCATTGA	CP006696.1.319	CP006696.1.319	357253	358068	+	AutoIPR: IPR017483:Conserved hypotheticalprotein CHP03034;
long-mer1150	CP006696.1	358076	358124	TATCACAATCTAAATCATAAGGTTGTTGTAGCCATCTAGCTTGTTTCTG	NA
long-mer1151	CP006696.1	359810	359852	TTGTGGTTTTCTGTGTCCTGTGGACTACAGGTGATGGTGTTTG	NA
long-mer1152	CP006696.1	359897	359939	TGATATGTCGGCGTAAGTATCCTGGGTCATTCATGAGGAAACG	NA
long-mer1153	CP006696.1	360056	360134	GTCGGTGCGTGCGGCACGTGTATTGCTATTTACGTTAATAGGTGTTGATTGCTCAATGTGATTTCAGCCAAGAGCCAAG	NA
long-mer1154	CP006696.1	360203	360292	ATTTCAGGTGGCATTGCTGCAGGCTGTAAAATATCTTTCCGTGTGTGAGTCTTCGGGCTGTTGCGTCATTGTATTGAGATGGTGATCTTC	NA
long-mer1155	CP006696.1	360448	360490	GTCCGGACGGTGGGTGCGATGTAAAATTCATTGGTACCGCGCA	CP006696.1.321	CP006696.1.321	360336	361361	+	AutoIPR: IPR007560:Restriction endonucleasetype IV,  Mrr;
long-mer1156	CP006696.1	360541	360577	CCAAGCACACCAATCGCTTTTGCTCTAGCTGTTCTGA	CP006696.1.321	CP006696.1.321	360336	361361	+	AutoIPR: IPR007560:Restriction endonucleasetype IV,  Mrr;
long-mer1157	CP006696.1	360829	360877	ATGCTGGGTTGGATTTTGTAGTGGATTTTGTAGATTCACCGCTGATTGT	CP006696.1.321	CP006696.1.321	360336	361361	+	AutoIPR: IPR007560:Restriction endonucleasetype IV,  Mrr;
long-mer1158	CP006696.1	360915	360994	GCACAGTTGAAGGAAAAGGGGGGACAGGTGCTGCCCGATGATTCACCTGTGATACGGGCGCCCTATAAAGAGAAAAATGA	CP006696.1.321	CP006696.1.321	360336	361361	+	AutoIPR: IPR007560:Restriction endonucleasetype IV,  Mrr;
long-mer1159	CP006696.1	361080	361135	GCACCGGAAAATACAAGATTCATAAAGATGTACATATCGACCACTGAAGATTTTCA	CP006696.1.321	CP006696.1.321	360336	361361	+	AutoIPR: IPR007560:Restriction endonucleasetype IV,  Mrr;
long-mer1160	CP006696.1	361146	361263	ATTGCGAAACGCAAGGACTACCACAGCTTTGATGCGTTGGTCGAATCCTTGATGGATGTCTTGTTTAATCGTGATAGCGTGCTGGCGCAGAGTGGTCATCGATCGCTGACACGTGCGC	CP006696.1.321	CP006696.1.321	360336	361361	+	AutoIPR: IPR007560:Restriction endonucleasetype IV,  Mrr;
long-mer1161	CP006696.1	361443	361506	TTTGGCCAAACAACGCATTGCCGGCGGCGATGTGTTGTTTTTTCCGGCACTGAATTTTCTTTAT	CP006696.1.322	CP006696.1.322	361330	361578	+	
long-mer1162	CP006696.1	361806	361848	AAGTGGAATGTGAGGATGCGTTATTTATAACGGTACGGCGCAG	CP006696.1.323	CP006696.1.323	361565	361888	+	
long-mer1163	CP006696.1	361865	361906	AAAATTTCTTTCAAAAGACATTAAGACAGGTGATAAGGACTT	CP006696.1.324	CP006696.1.324	361848	363362	+	AutoIPR: IPR027417:P-loop containing nucleosidetriphosphate hydrolase;
long-mer1163	CP006696.1	361865	361906	AAAATTTCTTTCAAAAGACATTAAGACAGGTGATAAGGACTT	CP006696.1.323	CP006696.1.323	361565	361888	+	
long-mer1164	CP006696.1	362198	362279	AGCCGAGTTACTGAGGAAGACTTGGGCTCGCTCGCTCGATACTCTTGAGGAGATTGAAACTACAGAATTACGTAAGCAAGAT	CP006696.1.324	CP006696.1.324	361848	363362	+	AutoIPR: IPR027417:P-loop containing nucleosidetriphosphate hydrolase;
long-mer1165	CP006696.1	362384	362426	ATTGAATGCGAGGCGTTACTCTATGAGGAGTCACTGGAAGAGG	CP006696.1.324	CP006696.1.324	361848	363362	+	AutoIPR: IPR027417:P-loop containing nucleosidetriphosphate hydrolase;
long-mer1166	CP006696.1	362469	362511	GATGAGGCGCAGGTGTTGTTTTATGAGGTAGGGGTGCTCTTCC	CP006696.1.324	CP006696.1.324	361848	363362	+	AutoIPR: IPR027417:P-loop containing nucleosidetriphosphate hydrolase;
long-mer1167	CP006696.1	362558	362648	TGCCATCACTGCAGAGCGCCAAGATTATTTGCAAGAGGAGTTGGCAGAGATTGAGGGCGCTATCAAGGAAATCAATGCGGAGTTGGATGAT	CP006696.1.324	CP006696.1.324	361848	363362	+	AutoIPR: IPR027417:P-loop containing nucleosidetriphosphate hydrolase;
long-mer1168	CP006696.1	362680	362722	TTTTAACGAATCGGGGTGTTTCCACAAAGTACCAGACACTCTG	CP006696.1.324	CP006696.1.324	361848	363362	+	AutoIPR: IPR027417:P-loop containing nucleosidetriphosphate hydrolase;
long-mer1169	CP006696.1	362769	362811	CAACGGGAACCTTTGCGTAAGGTGCAGGCCTTGGATCAGTACA	CP006696.1.324	CP006696.1.324	361848	363362	+	AutoIPR: IPR027417:P-loop containing nucleosidetriphosphate hydrolase;
long-mer1170	CP006696.1	362951	362993	TTATGGGTCATTGAGAGTGACGACTAATAAACACGGCCATCTG	CP006696.1.324	CP006696.1.324	361848	363362	+	AutoIPR: IPR027417:P-loop containing nucleosidetriphosphate hydrolase;
long-mer1171	CP006696.1	363425	363467	AAGGCAGGGTTATAGTCGCGTCTTGGTTATTTTGTCTTATTTG	NA
long-mer1172	CP006696.1	363698	363740	GGGAAATGTTTTGTTTTTTCTTGGTGTCATGGTTGGCGATCAT	NA
long-mer1173	CP006696.1	363746	363788	CGACATAATTAAATGCAGTCTAAGTATGGTGTGACACCAGCAC	NA
long-mer1174	CP006696.1	363800	363842	AAAAAAATAGGGTGTTGTGTTTATGGATCATGATGTTGGTTAT	NA
long-mer1175	CP006696.1	363853	363895	GAGGGAAGTTATAAGCGGCTAGATTTTTTTATGATTCTGGAAT	NA
long-mer1176	CP006696.1	363898	363940	GACGTTCTTTTTTTGCAGAGTTGTCTTTGTGCTTGAGATCAGT	NA
long-mer1177	CP006696.1	363944	363989	GGCTTATCGATTGTTATCTTTTGTTGGTGTTGAAAATATAGCGTGT	NA
long-mer1178	CP006696.1	364047	364073	TGTCGATAGAATGCATTCAGTTTGCCG	NA
long-mer1179	CP006696.1	364077	364127	AGTCATCAGTGTGATGATGATCTGAGTTTATGGAAAAGTAGTTATGCATTT	NA
long-mer1180	CP006696.1	364304	364346	TTGGACCGGATTTTTTTCCGGTTGGCTATCATGTGTGTTTTCG	CP006696.1.325	CP006696.1.325	364261	364974	+	AutoIPR: IPR004808:AP endonuclease 1;IPR005135:Endonuclease/exonuclease/phosphatase;
long-mer1181	CP006696.1	364356	364404	GATTAAGAAAGGTTATAGCGGAGTGGCAATTTACAGTAGGTGTGAGCCG	CP006696.1.325	CP006696.1.325	364261	364974	+	AutoIPR: IPR004808:AP endonuclease 1;IPR005135:Endonuclease/exonuclease/phosphatase;
long-mer1182	CP006696.1	364411	364453	CTTCGCACTACGCTGGGTTGGACCGAGTTTGACGAAGAGGGCC	CP006696.1.325	CP006696.1.325	364261	364974	+	AutoIPR: IPR004808:AP endonuclease 1;IPR005135:Endonuclease/exonuclease/phosphatase;
long-mer1183	CP006696.1	364513	364555	TCTTCAGGGGAGAAGCGTCAGAATTATAAGTTTGAGGTCATGC	CP006696.1.325	CP006696.1.325	364261	364974	+	AutoIPR: IPR004808:AP endonuclease 1;IPR005135:Endonuclease/exonuclease/phosphatase;
long-mer1184	CP006696.1	364557	364599	TTGGTTGCGTCCGATTTTGTGTGAGTGGTTGCTCAGTGGTCGG	CP006696.1.325	CP006696.1.325	364261	364974	+	AutoIPR: IPR004808:AP endonuclease 1;IPR005135:Endonuclease/exonuclease/phosphatase;
long-mer1185	CP006696.1	364819	364861	AGTAACCGCGGTGCGGCGCGCATTAATAATGTGGGATGGCGGA	CP006696.1.325	CP006696.1.325	364261	364974	+	AutoIPR: IPR004808:AP endonuclease 1;IPR005135:Endonuclease/exonuclease/phosphatase;
long-mer1186	CP006696.1	364970	365033	TGTGAGTGACTATTCGGGAAATTTCGATGTGCATGCTGTTTTACAAAATGGACGGCGTTTTCTG	CP006696.1.325	CP006696.1.325	364261	364974	+	AutoIPR: IPR004808:AP endonuclease 1;IPR005135:Endonuclease/exonuclease/phosphatase;
long-mer1186	CP006696.1	364970	365033	TGTGAGTGACTATTCGGGAAATTTCGATGTGCATGCTGTTTTACAAAATGGACGGCGTTTTCTG	CP006696.1.326	CP006696.1.326	364971	366500	+	AutoIPR: IPR020846:Major facilitatorsuperfamily domain;
long-mer1187	CP006696.1	365042	365084	GTTGCTTGGTTTTGCCTCGGGGTTGCCGCTTGCGTTGACTGGA	CP006696.1.326	CP006696.1.326	364971	366500	+	AutoIPR: IPR020846:Major facilitatorsuperfamily domain;
long-mer1188	CP006696.1	365400	365441	CCTCATCAGCGGGGATTAGGGGGCTCTCTGGCTGTGCTCGGC	CP006696.1.326	CP006696.1.326	364971	366500	+	AutoIPR: IPR020846:Major facilitatorsuperfamily domain;
long-mer1189	CP006696.1	366035	366071	ACGTGTACGTTTGTCCCGGGCTTTGTTTTGGTTCGGT	CP006696.1.326	CP006696.1.326	364971	366500	+	AutoIPR: IPR020846:Major facilitatorsuperfamily domain;
long-mer1190	CP006696.1	366481	366537	GCTATCGTTTTTCAGGGTGAGGGAGGTTGGGGGAGTCTGTTTGTCTATACATTTACC	CP006696.1.326	CP006696.1.326	364971	366500	+	AutoIPR: IPR020846:Major facilitatorsuperfamily domain;
long-mer1191	CP006696.1	366576	366636	GCAGTAATCAAGGCTGTGCTGTCAAGGAAATCTTGATATCTGTGTGTTGCTTCGTGTGTGA	NA
long-mer1192	CP006696.1	367080	367122	GTCTAGCAGGCAGGCCAGTAATTTCTGGTTGATTTTGCCGCTT	CP006696.1.327	CP006696.1.327	366663	367808	-	AutoIPR: IPR005338:Anhydro-N-acetylmuramic acidkinase;
long-mer1193	CP006696.1	367173	367215	CCAGCTGTCGAGCAGTGCGTTTGCTGGTCCGGTGTCGAAGCCG	CP006696.1.327	CP006696.1.327	366663	367808	-	AutoIPR: IPR005338:Anhydro-N-acetylmuramic acidkinase;
long-mer1194	CP006696.1	367611	367669	TTGACTTAGTTCCAACAATGTTCTGCGTAGGTTAGGGCCCCAAGCGGAGGTTTGCGCGG	CP006696.1.327	CP006696.1.327	366663	367808	-	AutoIPR: IPR005338:Anhydro-N-acetylmuramic acidkinase;
long-mer1195	CP006696.1	368397	368439	CATACGAATGAAGCTTTTCTTAAGCGGTCTGCCTTCCTTATCG	CP006696.1.328	CP006696.1.328	367872	369287	-	AutoIPR: IPR007340:Opacity-associated proteinA; IPR011055:Duplicated hybrid motif; IPR016047:PeptidaseM23;
long-mer1196	CP006696.1	368701	368743	ATCTCGCCACTAGCAATGACGCTACGGGTGCTGGTCTGGCGTT	CP006696.1.328	CP006696.1.328	367872	369287	-	AutoIPR: IPR007340:Opacity-associated proteinA; IPR011055:Duplicated hybrid motif; IPR016047:PeptidaseM23;
long-mer1197	CP006696.1	368817	368863	CATTCCGCGTAATTGACCGTCATTTTGTATATCGAAGGAGATTTCAT	CP006696.1.328	CP006696.1.328	367872	369287	-	AutoIPR: IPR007340:Opacity-associated proteinA; IPR011055:Duplicated hybrid motif; IPR016047:PeptidaseM23;
long-mer1198	CP006696.1	369289	369323	ATGGAATTTCCTTAAAAAAAAGATATCTGCAAATT	NA
long-mer1199	CP006696.1	369382	369419	ATTCGTAATTTTAATTTTATTAATGTTCCAGATGAATT	NA
long-mer1200	CP006696.1	369447	369516	AATTAAAATTTCAGACGAATTATTACTGCTGAATAATATTATGTCTTTTGTTTCAAATTCTATTGCTCTC	CP006696.1.329	CP006696.1.329	369487	370743	+	AutoIPR: IPR002305:Aminoacyl-tRNA synthetase,class Ic; IPR002307:Tyrosine-tRNA ligase;IPR024088:Tyrosine-tRNA ligase, bacterial-type;
long-mer1201	CP006696.1	369542	369584	TTAAATTCGATGAATTAGAGCATCGCTTGAGAAGCGGGCGTCC	CP006696.1.329	CP006696.1.329	369487	370743	+	AutoIPR: IPR002305:Aminoacyl-tRNA synthetase,class Ic; IPR002307:Tyrosine-tRNA ligase;IPR024088:Tyrosine-tRNA ligase, bacterial-type;
long-mer1202	CP006696.1	370594	370636	GGTATTGTAGTGGATGATGCTTATCTACACTTTGTGCCAGGCT	CP006696.1.329	CP006696.1.329	369487	370743	+	AutoIPR: IPR002305:Aminoacyl-tRNA synthetase,class Ic; IPR002307:Tyrosine-tRNA ligase;IPR024088:Tyrosine-tRNA ligase, bacterial-type;
long-mer1203	CP006696.1	370853	370904	GTCATTTCTTAAAACAAAACATGATAATAATTAAATTCTCATGTTTTCTACA	NA
long-mer1204	CP006696.1	370906	370953	TATGATTTGGATTTAGCCCAGACATTATTTTGATCTATTCATAAGTAA	NA
long-mer1205	CP006696.1	371001	371044	TGTGAGTGGTTTTAACTTAAAAGTTAGTTGTAGTTGAATGGTTT	NA
long-mer1206	CP006696.1	371077	371119	TGGAGAAGGGGTTATACTGGCTGGGTGGAGTAGTTGAGATGTT	NA
long-mer1207	CP006696.1	371123	371162	GGGGTGGCATTGAAGTTGCCTCGATTTAGTTCTTTGAAAA	NA
long-mer1208	CP006696.1	371227	371324	ATTTGTTTTGCAGTGTGTCGTGTATCACATTGATACGGTTGTATGCTGCGGACATATTTTGGCGTATGCATTGATAATTTTTTTGCCTTTGGGCACAT	NA
long-mer1209	CP006696.1	371781	371823	AAAGCAATTGGTTAATACCTATGTTGTTATGACGGTACCCAAA	NA
long-mer1210	CP006696.1	373038	373080	GATCCCGACAGGCTCCACCATCAAAGTATTTATGGGTCTGTAG	NA
long-mer1211	CP006696.1	373153	373195	ATATCAATTATTCTGAATGTATTTTGCGCATTTTTATGCTTAT	NA
long-mer1212	CP006696.1	373681	373723	GTACTAGTGAAGATGAGTAGGGCGGGGCACGTGAAACCTTGTC	NA
long-mer1213	CP006696.1	374494	374536	TTATATGCGCGGTAGAGGAGCTTTCCGTAAGCCTGTGAAGGTG	NA
long-mer1214	CP006696.1	374618	374660	AAAGCCTAAGGTTTCCTTGCGGAACGTTAATCGGCGCAGGGTT	NA
long-mer1215	CP006696.1	376490	376532	TAGCTGGATGAGGGTTTGTTTTTTTGTGTTGTTTATATCAACA	NA
long-mer1216	CP006696.1	376684	376726	TTCCCATATCGAAAGTCGTCTTCCAGGGCATCGCATCACTACT	CP006696.1.334	CP006696.1.334	376571	377386	+	AutoIPR: IPR020629:Formamidopyrimidine-DNAglycosylase;
long-mer1217	CP006696.1	377479	377569	AGCCCGATGACAGAGGTGCTAACTTCAAGTATACCGTGCTTATCTCAATCCTTGCTCTCCGTATGACGCTTGCCTGACGGGTGATACTGAA	CP006696.1.335	CP006696.1.335	377518	378366	-	AutoIPR: IPR002541:Cytochrome c assemblyprotein;
long-mer1218	CP006696.1	378001	378043	CTCTACACGCCAACCCAGCTCAGGGCTGGGTGAGTGACCGTAA	CP006696.1.335	CP006696.1.335	377518	378366	-	AutoIPR: IPR002541:Cytochrome c assemblyprotein;
long-mer1219	CP006696.1	378391	378466	TTCTAATGGAAATATATAAAGTAAAAATTAAAAATTTTGCATCTCATTGTCAGAGTGAAGATATGCTTCCTGTGAT	NA
long-mer1220	CP006696.1	378507	378549	CACAGCTAATTTCTTTAGGGGGATAATTGTTTGATGAACTTTA	NA
long-mer1221	CP006696.1	378828	378883	ATTCGTTTGCTCACGCTATTTGTTGTCACTACACCGAATTTATTTTTGTGTTTGCC	CP006696.1.336	CP006696.1.336	378813	380720	+	AutoIPR: IPR010281:Protein of unknown functionDUF885;
long-mer1222	CP006696.1	379340	379382	GCAGGATTATGACAACTGGGCGCATCGCTCACTAGGCATTCCT	CP006696.1.336	CP006696.1.336	378813	380720	+	AutoIPR: IPR010281:Protein of unknown functionDUF885;
long-mer1223	CP006696.1	379535	379577	TATGTCTGTCACCTTTTCAAATGAGAACCGGCAACGTATTACT	CP006696.1.336	CP006696.1.336	378813	380720	+	AutoIPR: IPR010281:Protein of unknown functionDUF885;
long-mer1224	CP006696.1	380441	380483	TATAGAGGCTGAAGCCGAAGTCGATCGTTATATCGCTATCCCA	CP006696.1.336	CP006696.1.336	378813	380720	+	AutoIPR: IPR010281:Protein of unknown functionDUF885;
long-mer1225	CP006696.1	380489	380531	AGCATTAGCCTATAAGGTTGGAGAATTAAAAATCCACCAATTG	CP006696.1.336	CP006696.1.336	378813	380720	+	AutoIPR: IPR010281:Protein of unknown functionDUF885;
long-mer1226	CP006696.1	380546	380588	ACTGGCATTAGGTCCAATGTTTGATCTACGGGAGTTCCATGCG	CP006696.1.336	CP006696.1.336	378813	380720	+	AutoIPR: IPR010281:Protein of unknown functionDUF885;
long-mer1227	CP006696.1	380606	380648	TTCAGTACCGCTGGACATTCTACAACAAAAAATCGAACGCTGG	CP006696.1.336	CP006696.1.336	378813	380720	+	AutoIPR: IPR010281:Protein of unknown functionDUF885;
long-mer1228	CP006696.1	380654	380696	TGTAAAACGTGTCAATATGCCGTCAATATCACATCAAAAGTCA	CP006696.1.336	CP006696.1.336	378813	380720	+	AutoIPR: IPR010281:Protein of unknown functionDUF885;
long-mer1229	CP006696.1	380796	380841	TTTACTCATATCTATGTGCTACTAGTTTTGAACTACTGATTTCCTA	NA
long-mer1230	CP006696.1	380873	380915	TTATGATTTTTCGCATTATGTTGAATATCCTCCGTCTCATCAT	NA
long-mer1231	CP006696.1	381105	381147	TTTGGATAAGATGTGATTAAATCATTCCACCATTGATGCCGAT	CP006696.1.337	CP006696.1.337	381121	381861	-	AutoIPR: IPR002347:Glucose/ribitoldehydrogenase; IPR013968:Polyketide synthase,ketoreductase domain;
long-mer1232	CP006696.1	381219	381261	GACCGGGACGACCGGTTGGTATCAATTGCTTGATCATTTCCGG	CP006696.1.337	CP006696.1.337	381121	381861	-	AutoIPR: IPR002347:Glucose/ribitoldehydrogenase; IPR013968:Polyketide synthase,ketoreductase domain;
long-mer1233	CP006696.1	381451	381493	TCCCCAACGGGTGCGTGCCATAGGCAGCAGCAACGGTTGAGTT	CP006696.1.337	CP006696.1.337	381121	381861	-	AutoIPR: IPR002347:Glucose/ribitoldehydrogenase; IPR013968:Polyketide synthase,ketoreductase domain;
long-mer1234	CP006696.1	381754	381796	GATGACATGCGCACCATCTGCGATTAATTGACGGCAAATGGCA	CP006696.1.337	CP006696.1.337	381121	381861	-	AutoIPR: IPR002347:Glucose/ribitoldehydrogenase; IPR013968:Polyketide synthase,ketoreductase domain;
long-mer1235	CP006696.1	381974	382016	ACGTAGATGTGTGATTCTCTGTCAAGATTAGGTATTCAGAACA	NA
long-mer1236	CP006696.1	382033	382075	TGTTACGTTTACTTGGATGCAGAGTCTTGTTGATGACTCACTA	NA
long-mer1237	CP006696.1	382106	382148	TTCAGGATGAGCAATATCATAAAGATGAGGAACTATTTTCAAA	NA
long-mer1238	CP006696.1	382247	382349	CAAATACTTAATACTATCTGTATCTGTCGAGATGCAAGGTATGGATTAGCTTCAGATCGCCGTGTATTTCGGAGAGTTTTGTGTTCGGGGAGGGCGTCTGCCT	NA
long-mer1239	CP006696.1	383229	383271	ACATGCACCTTCACCGCAACAACGCGATACTACCAGTCGCGTC	CP006696.1.338	CP006696.1.338	382414	384018	+	AutoIPR: IPR004548:Peptide chain release factor3; IPR006298:GTP-binding protein TypA;IPR009000:Translation protein, beta-barrel domain;IPR027417:P-loop containing nucleoside triphosphatehydrolase;
long-mer1240	CP006696.1	384213	384255	TCGTTTCTATCTACGGTGATATGTGGCAGTTACTTACCTCAAT	CP006696.1.339	CP006696.1.339	384101	384745	+	AutoIPR:IPR004254:AdipoR/Haemolysin-III-related;
long-mer1241	CP006696.1	384619	384661	GCTATACACACTTGGCACCTATTTTTATCATCGCGATGAGGTG	CP006696.1.339	CP006696.1.339	384101	384745	+	AutoIPR:IPR004254:AdipoR/Haemolysin-III-related;
long-mer1242	CP006696.1	384665	384707	TACTTTCATGCGATCTGGCATATATTTGTGCTTGCTGGGAGCG	CP006696.1.339	CP006696.1.339	384101	384745	+	AutoIPR:IPR004254:AdipoR/Haemolysin-III-related;
long-mer1243	CP006696.1	384810	384904	ACAAAGAACCTGACAAGCGACGCGCTGTTGAGTCATCGACTGTTCTACTTTGTTCGGAATTATAAATTCAGGTACCAACGGATATCTGTAAAACT	NA
long-mer1244	CP006696.1	385191	385233	AGCCAGGTACTCGATCGCCGATAATAAGTGCTTTGAGTACGAT	CP006696.1.340	CP006696.1.340	384970	386121	-	AutoIPR: IPR029044:Nucleotide-diphospho-sugartransferases;
long-mer1245	CP006696.1	385690	385732	ATCTGCATCCAGAAGCAAAACTGCACCAAATGGCGTGTTGTCC	CP006696.1.340	CP006696.1.340	384970	386121	-	AutoIPR: IPR029044:Nucleotide-diphospho-sugartransferases;
long-mer1246	CP006696.1	385892	385934	TTCAATGCAGCGACGATGCGTGGATGCAGGAGAGGTAGCGTTT	CP006696.1.340	CP006696.1.340	384970	386121	-	AutoIPR: IPR029044:Nucleotide-diphospho-sugartransferases;
long-mer1247	CP006696.1	386337	386379	GCAGCGTTGCGATGTAGTCCAGGATCGTCAGCAGACGCCCTGG	CP006696.1.341	CP006696.1.341	386254	387036	-	AutoIPR: IPR001130:TatD family;
long-mer1248	CP006696.1	386641	386683	AGCATGCACAATCACTGGCAAAGTGTACTCTCGCGCAAGCATC	CP006696.1.341	CP006696.1.341	386254	387036	-	AutoIPR: IPR001130:TatD family;
long-mer1249	CP006696.1	386925	386961	TCACTTGCGCAATGACTCCGGCAGCTTGGGCGCGGGC	CP006696.1.341	CP006696.1.341	386254	387036	-	AutoIPR: IPR001130:TatD family;
long-mer1250	CP006696.1	387142	387221	AGTGCAAGATTCAATCGTTACAATAAATAATGCGGAGTTAATCTGCATGATGGCATGCTAAATGCAGACCACCATAAAAT	NA
long-mer1251	CP006696.1	387275	387299	AGGGGCTGAATTTAACGTCGGGGGC	NA
long-mer1252	CP006696.1	387472	387514	GCCATGACGCCGGTTATATGGTGAATCGACATTCAGACAGCCA	CP006696.1.342	CP006696.1.342	387384	388157	+	AutoIPR: IPR006034:Asparaginase/glutaminase;IPR008816:Glycine zipper 2TM domain;
long-mer1253	CP006696.1	388247	388268	AGTTGTATCGTAAAATCTCTTA	NA
long-mer1254	CP006696.1	388307	388349	TACCTTTGACCCGCTTACCCGCGCGAAAGATCACGAAATCAAA	NA
long-mer1255	CP006696.1	388358	388401	CGTTTGGGTGGAAATTGAAAAGGTTTCAGTTGTAGAGCTGTGGC	NA
long-mer1256	CP006696.1	388726	388789	GTGGCACATATCCCTGGATAGCATTCCTTGGGCAGAGTTTCTATGTTCGTAAGGATTTTTATTT	NA
long-mer1257	CP006696.1	388953	388990	AGGGACAGATAAACTAAGATCAACAATGGATCAGATGA	CP006696.1.343	CP006696.1.343	388983	389453	-	
long-mer1258	CP006696.1	389137	389195	ACCTTCTTCAACACCGGTTTTAGGGTATTTTTTACAGTCTTCTTCGCGGTGACTGTTTT	CP006696.1.343	CP006696.1.343	388983	389453	-	
long-mer1259	CP006696.1	389220	389257	TGCTGCTTTCTTGACGGCTGCCGCTTTCTTCACTGTTG	CP006696.1.343	CP006696.1.343	388983	389453	-	
long-mer1260	CP006696.1	389383	389418	TTGGTGTTCTTCACGGCCTTTTCGGCCTTTTTCGTG	CP006696.1.343	CP006696.1.343	388983	389453	-	
long-mer1261	CP006696.1	389953	389998	CAGAGCTGCGTGTGTGAATCAAGCTATCAGTAGATGGTTATTGAGC	NA
long-mer1262	CP006696.1	390052	390094	TGCGCAAAAAATTTCCACGTTAGAGACCCTCAGCAGCGTACTG	NA
long-mer1263	CP006696.1	390259	390330	TGCAGAAATCGGCAACTTCTCTTGTGGGTGCTCATTGAAGTGAGCTTCACGGAGCAGTTGACTTCATCTGAT	NA
long-mer1264	CP006696.1	390517	390572	AGCGGGTTAGATAGAAATCGTTCCATCTCACCCTTGATTACTTTTCGGATATCTAC	CP006696.1.344	CP006696.1.344	390435	390596	-	
long-mer1265	CP006696.1	391499	391540	CTCTTCTTGGTGATGCGTTTAGTGATGCGTTTAATTAGGTAA	NA
long-mer1266	CP006696.1	391570	391612	CAAGCCAGTGAATGCTGCGTTAATAAGCGTACCCAGCATCGAC	NA
long-mer1267	CP006696.1	391798	391833	TTGACAACCCGCACAGGGATTTCACGGTCACGTATG	CP006696.1.346	CP006696.1.346	391749	392855	-	AutoIPR: IPR006277:Sarcosine oxidase, alphasubunit; IPR022903:Glycine cleavage system T protein,bacteria; IPR027266:GTP-binding protein TrmE/Glycinecleavage system T protein, domain 1;IPR028896:Aminomethyltransferase/Dimethylsulfonioproprionate demethylase DmdA;IPR029043:Glycine cleavage T-protein/YgfZ, C-terminaldomain;
long-mer1268	CP006696.1	392052	392094	GAAGTTGCGACCTTCATCAAGTATGACAGTCCAGCCCAGTGCG	CP006696.1.346	CP006696.1.346	391749	392855	-	AutoIPR: IPR006277:Sarcosine oxidase, alphasubunit; IPR022903:Glycine cleavage system T protein,bacteria; IPR027266:GTP-binding protein TrmE/Glycinecleavage system T protein, domain 1;IPR028896:Aminomethyltransferase/Dimethylsulfonioproprionate demethylase DmdA;IPR029043:Glycine cleavage T-protein/YgfZ, C-terminaldomain;
long-mer1269	CP006696.1	392534	392576	AATCTTCACGTAGGTAATAGAGGATCAAATCGTCGATTACACC	CP006696.1.346	CP006696.1.346	391749	392855	-	AutoIPR: IPR006277:Sarcosine oxidase, alphasubunit; IPR022903:Glycine cleavage system T protein,bacteria; IPR027266:GTP-binding protein TrmE/Glycinecleavage system T protein, domain 1;IPR028896:Aminomethyltransferase/Dimethylsulfonioproprionate demethylase DmdA;IPR029043:Glycine cleavage T-protein/YgfZ, C-terminaldomain;
long-mer1270	CP006696.1	392655	392697	ACGCAAGAGGGGGCGTACCTGCGTCCCGTGCAAATCAATGACA	CP006696.1.346	CP006696.1.346	391749	392855	-	AutoIPR: IPR006277:Sarcosine oxidase, alphasubunit; IPR022903:Glycine cleavage system T protein,bacteria; IPR027266:GTP-binding protein TrmE/Glycinecleavage system T protein, domain 1;IPR028896:Aminomethyltransferase/Dimethylsulfonioproprionate demethylase DmdA;IPR029043:Glycine cleavage T-protein/YgfZ, C-terminaldomain;
long-mer1271	CP006696.1	392829	392902	GTCATTGAGAATGGTCTTTTTAATCATGGAGTACAGGCTCTCATTTTTCTTGGAACACTCTGGATAGTGGGGAG	CP006696.1.346	CP006696.1.346	391749	392855	-	AutoIPR: IPR006277:Sarcosine oxidase, alphasubunit; IPR022903:Glycine cleavage system T protein,bacteria; IPR027266:GTP-binding protein TrmE/Glycinecleavage system T protein, domain 1;IPR028896:Aminomethyltransferase/Dimethylsulfonioproprionate demethylase DmdA;IPR029043:Glycine cleavage T-protein/YgfZ, C-terminaldomain;
long-mer1272	CP006696.1	392926	392995	TCTGAGTTGCCATGCTAGGGGTGCCAGTCACACCAAATGGCAATGGATTCCATGGTGTGACTTCATACGT	NA
long-mer1273	CP006696.1	394210	394252	GCTGACTTTGCGTCCGACGCTATAGATAAGAGGAATCAAGAAA	CP006696.1.348	CP006696.1.348	393442	394398	-	AutoIPR: IPR001107:Band 7 protein;
long-mer1274	CP006696.1	394402	394444	AATTCCTTTTTTATCAAACAAGTAAGAACCAAGAAGTATGCAT	NA
long-mer1275	CP006696.1	394668	394710	ACCCAATAGAATGCAGTGCGAGGTGTGGTGGCGTATCAGTGCC	NA
long-mer1276	CP006696.1	394774	394816	TTCCACAGGGTCTGTTGTTCTAAGAGTGACATTTGTGCCAGCG	CP006696.1.349	CP006696.1.349	394734	395567	-	AutoIPR: IPR004518:NTP pyrophosphohydrolaseMazG, putative catalytic core;
long-mer1277	CP006696.1	395694	395727	TTTTCCAGTCTCGATGTTCAGTAGCGTACCGCCC	CP006696.1.350	CP006696.1.350	395601	396401	-	AutoIPR: IPR000760:Inositol monophosphatase;
long-mer1278	CP006696.1	397011	397053	TGAAATCCTAGCAGATCCATGTGATCTTCAGCGGGCTGAACGC	CP006696.1.352	CP006696.1.352	396988	398445	+	AutoIPR: IPR005814:Aminotransferase class-III;IPR015424:Pyridoxal phosphate-dependent transferase;
long-mer1279	CP006696.1	397906	397927	CAGCTTGGCATCATGCCGGACT	CP006696.1.352	CP006696.1.352	396988	398445	+	AutoIPR: IPR005814:Aminotransferase class-III;IPR015424:Pyridoxal phosphate-dependent transferase;
long-mer1280	CP006696.1	397939	397981	TCCAAGGGGCTGACGGGGGGGGTCCTACCTCTGGCCGCAGTGC	CP006696.1.352	CP006696.1.352	396988	398445	+	AutoIPR: IPR005814:Aminotransferase class-III;IPR015424:Pyridoxal phosphate-dependent transferase;
long-mer1281	CP006696.1	398076	398118	TATTGCAGCGCTAACGACACTCGATATCTTCGAAAATGATTGC	CP006696.1.352	CP006696.1.352	396988	398445	+	AutoIPR: IPR005814:Aminotransferase class-III;IPR015424:Pyridoxal phosphate-dependent transferase;
long-mer1282	CP006696.1	398432	398474	TCGCATGCGTTTGAGTCGTTGCCATGTCAATGTGCCCCTGATT	CP006696.1.352	CP006696.1.352	396988	398445	+	AutoIPR: IPR005814:Aminotransferase class-III;IPR015424:Pyridoxal phosphate-dependent transferase;
long-mer1282	CP006696.1	398432	398474	TCGCATGCGTTTGAGTCGTTGCCATGTCAATGTGCCCCTGATT	CP006696.1.353	CP006696.1.353	398436	399170	+	AutoIPR: IPR006700:Ribosomal RNA small subunitmethyltransferase E; IPR029028:Alpha/beta knotmethyltransferases;
long-mer1283	CP006696.1	398552	398594	CTGTGTACTGTTCAACGGTGATGGCCATGATTATTTAGCACGT	CP006696.1.353	CP006696.1.353	398436	399170	+	AutoIPR: IPR006700:Ribosomal RNA small subunitmethyltransferase E; IPR029028:Alpha/beta knotmethyltransferases;
long-mer1284	CP006696.1	398874	398916	GTGCCAGAAGTACAGATGCCGTGTGCATTGCAAGTGTTGCCGG	CP006696.1.353	CP006696.1.353	398436	399170	+	AutoIPR: IPR006700:Ribosomal RNA small subunitmethyltransferase E; IPR029028:Alpha/beta knotmethyltransferases;
long-mer1285	CP006696.1	398975	399047	GTCAACGCTATCAAGGCTGACGCCAGTTGAGGTCACCATTGCGATTGGCCCGGAGGGTGGTTGGTCGCCTCGC	CP006696.1.353	CP006696.1.353	398436	399170	+	AutoIPR: IPR006700:Ribosomal RNA small subunitmethyltransferase E; IPR029028:Alpha/beta knotmethyltransferases;
long-mer1286	CP006696.1	399310	399352	GATGATGAGCGACGTGGGAATTAGTGATTCTCGGCAAGATGCT	NA
long-mer1287	CP006696.1	399489	399531	TGCGCAGTCATACTCTTAAGGGCAGAATGTTGGTTTGATAAAA	NA
long-mer1288	CP006696.1	399625	399667	TATGATTTCTTCCATCACCATTGATACTGACCGATGATTGTTA	NA
long-mer1289	CP006696.1	399745	399766	TACTATAGAAGATGGTATATGG	NA
long-mer1290	CP006696.1	399974	400016	AAGTGTTCCAGTTCTACTGGATAGGGTGGAGATTTTTTGTTGA	NA
long-mer1291	CP006696.1	400131	400173	TTGGTGCTTGGAGTAGAAACGTGATGCTTATATCATTCTGATT	NA
long-mer1292	CP006696.1	400203	400272	ATTGAATAAAAATTAATCGAAAGGATGGGTTCTTTAAAGGAACTTTTATTTTATTATATTACTCATTTTT	NA
long-mer1293	CP006696.1	400329	400371	AGCATCAATTGAGTGGATGCAATTGATCCAGCATCTATGACGC	NA
long-mer1294	CP006696.1	400457	400493	AGGTGTCGCTTCGTGGGGGGGCTGTGTTGGCCTGGTA	NA
long-mer1295	CP006696.1	400598	400640	CGCTCCTAGTCCGATTCTTTTTGCCTTGCATGCCGATCGTACG	NA
long-mer1296	CP006696.1	401566	401608	GAAATACGGAATCAAGACAGCAGCGATTCACGGTAATAAGACT	CP006696.1.354	CP006696.1.354	400769	402109	+	AutoIPR: IPR010222:RNA helicase HrpA;IPR011545:DEAD/DEAH box helicase domain; IPR014014:RNAhelicase, DEAD-box type, Q motif; IPR027417:P-loopcontaining nucleoside triphosphate hydrolase;
long-mer1297	CP006696.1	401848	401890	CGTGCGTTTGCTTGATCGTGATATGGATATTCGCGATGTACCG	CP006696.1.354	CP006696.1.354	400769	402109	+	AutoIPR: IPR010222:RNA helicase HrpA;IPR011545:DEAD/DEAH box helicase domain; IPR014014:RNAhelicase, DEAD-box type, Q motif; IPR027417:P-loopcontaining nucleoside triphosphate hydrolase;
long-mer1298	CP006696.1	402067	402107	CCGTAATCGTGATGGAATGTTCCCGGTTCATCAGCGTGGTT	CP006696.1.354	CP006696.1.354	400769	402109	+	AutoIPR: IPR010222:RNA helicase HrpA;IPR011545:DEAD/DEAH box helicase domain; IPR014014:RNAhelicase, DEAD-box type, Q motif; IPR027417:P-loopcontaining nucleoside triphosphate hydrolase;
long-mer1299	CP006696.1	402149	402191	GCCGCTATGCTCTTACTGTATCTTCGTTGCATGACAGCACTAT	CP006696.1.355	CP006696.1.355	402190	402546	+	AutoIPR: IPR007115:6-pyruvoyl tetrahydropterinsynthase/QueD family protein;
long-mer1300	CP006696.1	402252	402294	GCACAAGTGTGCTCGTTTGCATGGGCATTCTTTTCGAATTGAG	CP006696.1.355	CP006696.1.355	402190	402546	+	AutoIPR: IPR007115:6-pyruvoyl tetrahydropterinsynthase/QueD family protein;
long-mer1301	CP006696.1	402521	402563	CGGGATGCCGTTACCGTGGTGTTTGATTCACCTCATCAAGATA	CP006696.1.356	CP006696.1.356	402506	402655	+	
long-mer1301	CP006696.1	402521	402563	CGGGATGCCGTTACCGTGGTGTTTGATTCACCTCATCAAGATA	CP006696.1.355	CP006696.1.355	402190	402546	+	AutoIPR: IPR007115:6-pyruvoyl tetrahydropterinsynthase/QueD family protein;
long-mer1302	CP006696.1	403718	403760	ACCATCAGGTTTTGCATCAATGCCGGAGTTTTGTCGAGCAGGC	CP006696.1.358	CP006696.1.358	403624	403869	-	AutoIPR: IPR018637:Domain of unknown functionDUF2059;
long-mer1303	CP006696.1	403850	403892	TCTAGTTCTGACCATGACATTAGCTTTGCGGATTCTCTGTTTG	CP006696.1.358	CP006696.1.358	403624	403869	-	AutoIPR: IPR018637:Domain of unknown functionDUF2059;
long-mer1303	CP006696.1	403850	403892	TCTAGTTCTGACCATGACATTAGCTTTGCGGATTCTCTGTTTG	CP006696.1.359	CP006696.1.359	403808	404137	-	
long-mer1304	CP006696.1	404003	404045	CGAATCGTGTATAGCCTGCATACGTGAAACTGATAGCAGGCGG	CP006696.1.359	CP006696.1.359	403808	404137	-	
long-mer1305	CP006696.1	404078	404160	GGCGACTAGAGGCATGGCAATGAATAAAGCAAGGCAGCGGAGCCGCTGTAATGTGGTCATCAATGTATCTCCTGAGTAATTAA	CP006696.1.359	CP006696.1.359	403808	404137	-	
long-mer1306	CP006696.1	404273	404315	GGGGATTGCTCAGAGGCTTGTTTGTGTTTCCGATGCAGGCGAG	NA
long-mer1307	CP006696.1	404526	404568	TCAATGCTGTTTGTGTAGCACACAAAGTGTTGTGTTGCTATGC	NA
long-mer1308	CP006696.1	404605	404647	CCGAGTGTGAGTTTAGCGGACATAAGTGCGGGGGTTTTTCGTT	NA
long-mer1309	CP006696.1	404968	405010	GCGTTGGGTTGGCTGTATTCCATTGGATCGTCGCCTTCCTCAG	CP006696.1.360	CP006696.1.360	404663	405292	+	AutoIPR: IPR002123:Phospholipid/glycerolacyltransferase;
long-mer1310	CP006696.1	405260	405307	CCTTGCCGTGCCAAACATAGCGACAGACTTTAATTAATAACTGCCGTG	CP006696.1.360	CP006696.1.360	404663	405292	+	AutoIPR: IPR002123:Phospholipid/glycerolacyltransferase;
long-mer1311	CP006696.1	405429	405471	TATTTTAAATTTCTTTGTTTTTTTGTGGTGATAGAGCTTCTTC	NA
long-mer1312	CP006696.1	405565	405600	TGGCACTGAGGCAGATTTTTTATAGAAAAAATATTA	NA
long-mer1313	CP006696.1	405625	405667	AGGATTATGGATATGGGGCGTTTATTCGAGCACGTGTGGTTTA	NA
long-mer1314	CP006696.1	405923	406008	CTGCGTCTTCGTCTTGGTCTGCAGTTCGTCTGAACGGGATACTATCTGGTGATACTGCGCCACCAGAGATGATGAAACTCATTGCT	CP006696.1.362	CP006696.1.362	405903	406610	-	AutoIPR: IPR007462:Protein of unknown functionDUF502;
long-mer1315	CP006696.1	406326	406368	GCGTCGGCTGAGTGTCCCTACAAACAGGATTGCCAGCAGTGTA	CP006696.1.362	CP006696.1.362	405903	406610	-	AutoIPR: IPR007462:Protein of unknown functionDUF502;
long-mer1316	CP006696.1	406413	406455	GCCAAGGTAGCCAGGAAAAGATGCAGCAATGCGCTCGGACAGT	CP006696.1.362	CP006696.1.362	405903	406610	-	AutoIPR: IPR007462:Protein of unknown functionDUF502;
long-mer1317	CP006696.1	406570	406632	AGCGAGGGGCGTTGTGGAAGTAAGGAGGGATCTGCGGACATACTGTTATTGTAGGGAAGAGTG	CP006696.1.362	CP006696.1.362	405903	406610	-	AutoIPR: IPR007462:Protein of unknown functionDUF502;
long-mer1318	CP006696.1	406646	406688	AATAACAGTTTCAGTGTATTGATCATGATCAGGATGTTCTGCT	NA
long-mer1319	CP006696.1	406787	406829	GGCGCACACCTAGAGTCTAGAGCTTTCTTGCTGGGAGCAGTTC	NA
long-mer1320	CP006696.1	407219	407242	TATATGCAGGTTGCGTTGCAAGCC	CP006696.1.363	CP006696.1.363	406901	407500	-	AutoIPR:IPR029063:S-adenosyl-L-methionine-dependentmethyltransferase;
long-mer1321	CP006696.1	408158	408200	TTTGAGCCGCTCAGTACGGGGTGGCTCAATGGTTCTCGTAGGC	CP006696.1.365	CP006696.1.365	408183	409142	-	AutoIPR: IPR001095:Acetyl-CoA carboxylase,alpha subunit; IPR011763:Acetyl-coenzyme Acarboxyltransferase, C-terminal;IPR029045:ClpP/crotonase-like domain;
long-mer1322	CP006696.1	408364	408406	AGACCGAATTCTTTCAGTCGGTGTGCAGTGAGGTTGAGTTGTT	CP006696.1.365	CP006696.1.365	408183	409142	-	AutoIPR: IPR001095:Acetyl-CoA carboxylase,alpha subunit; IPR011763:Acetyl-coenzyme Acarboxyltransferase, C-terminal;IPR029045:ClpP/crotonase-like domain;
long-mer1323	CP006696.1	408444	408468	GATTGAGGCGCAGCCCTCGGGAGTG	CP006696.1.365	CP006696.1.365	408183	409142	-	AutoIPR: IPR001095:Acetyl-CoA carboxylase,alpha subunit; IPR011763:Acetyl-coenzyme Acarboxyltransferase, C-terminal;IPR029045:ClpP/crotonase-like domain;
long-mer1324	CP006696.1	409740	409782	CGAGAATGGTGTTCACCTCTGACTGCCAAGTACGCTTTTCACC	CP006696.1.366	CP006696.1.366	409237	412818	-	AutoIPR: IPR004805:DNA polymerase III, alphasubunit; IPR012340:Nucleic acid-binding, OB-fold;IPR016195:Polymerase/histidinol phosphatase-like;IPR029460:DNA polymerase, helix-hairpin-helix motif;
long-mer1325	CP006696.1	410101	410143	TAGCTCGTCCAGTGCGCCAGCCTGGATCATTGCTTCGAGTGCA	CP006696.1.366	CP006696.1.366	409237	412818	-	AutoIPR: IPR004805:DNA polymerase III, alphasubunit; IPR012340:Nucleic acid-binding, OB-fold;IPR016195:Polymerase/histidinol phosphatase-like;IPR029460:DNA polymerase, helix-hairpin-helix motif;
long-mer1326	CP006696.1	410317	410380	TGAGTGATTGATGTTTGGTCGTAGCACCTTCAGATTGAGGTTGCGTGCCTCGTCGAGGAAGCCG	CP006696.1.366	CP006696.1.366	409237	412818	-	AutoIPR: IPR004805:DNA polymerase III, alphasubunit; IPR012340:Nucleic acid-binding, OB-fold;IPR016195:Polymerase/histidinol phosphatase-like;IPR029460:DNA polymerase, helix-hairpin-helix motif;
long-mer1327	CP006696.1	410647	410689	ACGTAGCAGGTCAGCGCTGCCGAGCGAGTAACCGCCGACAATC	CP006696.1.366	CP006696.1.366	409237	412818	-	AutoIPR: IPR004805:DNA polymerase III, alphasubunit; IPR012340:Nucleic acid-binding, OB-fold;IPR016195:Polymerase/histidinol phosphatase-like;IPR029460:DNA polymerase, helix-hairpin-helix motif;
long-mer1328	CP006696.1	410740	410782	TTTAAGAATGTTCTTCGTACGGGGGTCGGGATAGATGGTCTCT	CP006696.1.366	CP006696.1.366	409237	412818	-	AutoIPR: IPR004805:DNA polymerase III, alphasubunit; IPR012340:Nucleic acid-binding, OB-fold;IPR016195:Polymerase/histidinol phosphatase-like;IPR029460:DNA polymerase, helix-hairpin-helix motif;
long-mer1329	CP006696.1	412020	412062	CTGGGATGTCAGCAAAGAGTGTTGCCATCTCTTCGGAGGAACG	CP006696.1.366	CP006696.1.366	409237	412818	-	AutoIPR: IPR004805:DNA polymerase III, alphasubunit; IPR012340:Nucleic acid-binding, OB-fold;IPR016195:Polymerase/histidinol phosphatase-like;IPR029460:DNA polymerase, helix-hairpin-helix motif;
long-mer1330	CP006696.1	413022	413082	TCCGGGTCAGCAGTACGTCAGGGCTGTGTCATGGTGTGGTTTCTCGTGTGGTAGGGGCTTT	NA
long-mer1331	CP006696.1	413452	413494	CACACGTTCGGCGAGTTCAGCCCCGACCATCTTGACGGTTGTG	CP006696.1.367	CP006696.1.367	413107	414033	-	AutoIPR:IPR001636:Phosphoribosylaminoimidazole-succinocarboxamidesynthase; IPR028923:SAICAR synthetase/ADE2, N-terminal;
long-mer1332	CP006696.1	413775	413817	AGTGGTTCGGCATCAAGTGCTTGGTTTTCTGAAACCAAAAGTT	CP006696.1.367	CP006696.1.367	413107	414033	-	AutoIPR:IPR001636:Phosphoribosylaminoimidazole-succinocarboxamidesynthase; IPR028923:SAICAR synthetase/ADE2, N-terminal;
long-mer1333	CP006696.1	414029	414071	AGCAAGAAATGCTCCTAATTCGAGTGGCGTCGTGGTACCCCAT	CP006696.1.367	CP006696.1.367	413107	414033	-	AutoIPR:IPR001636:Phosphoribosylaminoimidazole-succinocarboxamidesynthase; IPR028923:SAICAR synthetase/ADE2, N-terminal;
long-mer1334	CP006696.1	414073	414115	TATCCGTGGAGCGATGGAAAATCCCCACGGTAGACGAAGCTCC	NA
long-mer1335	CP006696.1	414157	414211	TGCTGTTGGCGGCGGTGTGGGGATGTTCTTTAGATTGCCTAGAGCATTTCAAGAT	NA
long-mer1336	CP006696.1	414368	414445	ACCAGTGGAGTGTCATCATTGTGGGAGTATTACTAGCCGGGTGCGGCAGAGCCGTCGTTGAGGTTTGTAGTTTTTAAA	NA
long-mer1337	CP006696.1	414477	414517	TTTATTCATGATCTTTCTTAAATTAATGCGTGAGTTTTGAC	NA
long-mer1338	CP006696.1	415225	415267	AAGCCAGCCGTCATGTGCACCTTACTATTCAGCTCATCAAGTC	CP006696.1.369	CP006696.1.369	414897	415616	+	AutoIPR: IPR000056:Ribulose-phosphate3-epimerase-like; IPR013785:Aldolase-type TIM barrel;
long-mer1339	CP006696.1	415463	415505	ATTGCAGGTTGATGGAGGGGTTGGCATTGACAATATCGGCGCG	CP006696.1.369	CP006696.1.369	414897	415616	+	AutoIPR: IPR000056:Ribulose-phosphate3-epimerase-like; IPR013785:Aldolase-type TIM barrel;
long-mer1340	CP006696.1	415863	415905	GGCTTTGTTGGAATGGTTGCTTCTTGGGTGATTGTCACTCAAT	NA
long-mer1341	CP006696.1	416033	416074	TGGTGCAAGTAGAGGCTTAATCAAGTAGAGGCTTAATAAGGA	CP006696.1.370	CP006696.1.370	415925	416044	+	
long-mer1342	CP006696.1	416117	416159	GTTAGCAGTCGTGCCTGTGATTGAGTGAATTTCTGCATACTTG	NA
long-mer1343	CP006696.1	416196	416238	ATTAAACGTGTGTATCGTTTTTCTTGAGTCAAGTTGCTGTTTA	NA
long-mer1344	CP006696.1	416278	416320	GATGGGTGCTGTTGTGGCGGCGCATTGATGTCCCGATGTGATG	NA
long-mer1345	CP006696.1	416821	416863	CGAAGTTGAGCTGTTGCGTGCACAGTATGTAGTGCCGCAATTA	CP006696.1.371	CP006696.1.371	416504	418009	+	AutoIPR: IPR019999:Anthranilate synthasecomponent I-like;
long-mer1346	CP006696.1	417262	417332	TCAGGTTGTACCAAGTCAGCGTCTGTGTACGCAGTTTCATGCACGTCCGGTTGATGTATATCGGGCGTTGC	CP006696.1.371	CP006696.1.371	416504	418009	+	AutoIPR: IPR019999:Anthranilate synthasecomponent I-like;
long-mer1347	CP006696.1	417502	417544	AATGGAGTTGTTAGCCGATCCCAAAGAGCGTGCTGAACACGTG	CP006696.1.371	CP006696.1.371	416504	418009	+	AutoIPR: IPR019999:Anthranilate synthasecomponent I-like;
long-mer1348	CP006696.1	417861	417903	GTACTGCGGTGATTCAAAACGATTGCTTGTACGTGCAGGCTGG	CP006696.1.371	CP006696.1.371	416504	418009	+	AutoIPR: IPR019999:Anthranilate synthasecomponent I-like;
long-mer1349	CP006696.1	418202	418229	CAACCTCGTGCAGTACTTGCAAACTCTA	CP006696.1.373	CP006696.1.373	418164	418748	+	AutoIPR: IPR006221:Anthranilatesynthase/para-aminobenzoate synthase like domain;IPR029062:Class I glutamine amidotransferase-like;
long-mer1350	CP006696.1	418271	418313	TGAGCAGATTGCGGCGCTCAAACCCGAGCGCATTGTCATATCG	CP006696.1.373	CP006696.1.373	418164	418748	+	AutoIPR: IPR006221:Anthranilatesynthase/para-aminobenzoate synthase like domain;IPR029062:Class I glutamine amidotransferase-like;
long-mer1351	CP006696.1	418379	418403	TACCCCGATTCTCGGCATATGCCTT	CP006696.1.373	CP006696.1.373	418164	418748	+	AutoIPR: IPR006221:Anthranilatesynthase/para-aminobenzoate synthase like domain;IPR029062:Class I glutamine amidotransferase-like;
long-mer1352	CP006696.1	418739	418848	TCCTCTCTGAGGCAGGTATCGCCTGTGTTGTTTGTGCATCAATTCTGCCGTGTTGCTTGGATCCGAGAGAACTGCTAAATGTCCATGAATGCTCAAAAAGCGCTACAGCG	CP006696.1.373	CP006696.1.373	418164	418748	+	AutoIPR: IPR006221:Anthranilatesynthase/para-aminobenzoate synthase like domain;IPR029062:Class I glutamine amidotransferase-like;
long-mer1352	CP006696.1	418739	418848	TCCTCTCTGAGGCAGGTATCGCCTGTGTTGTTTGTGCATCAATTCTGCCGTGTTGCTTGGATCCGAGAGAACTGCTAAATGTCCATGAATGCTCAAAAAGCGCTACAGCG	CP006696.1.374	CP006696.1.374	418817	419851	+	AutoIPR: IPR005940:Anthranilate phosphoribosyltransferase;
long-mer1353	CP006696.1	419103	419145	CCACTTGTGCGATGTTTGTGGTGGCGGCTGCCGGCGCTAAAGT	CP006696.1.374	CP006696.1.374	418817	419851	+	AutoIPR: IPR005940:Anthranilate phosphoribosyltransferase;
long-mer1354	CP006696.1	419254	419318	TGGGTGTATTGGTGTTGGTTTTATGTTTGCACCGATTTACCACGCAGTGATGCAGGTTGTTTCAC	CP006696.1.374	CP006696.1.374	418817	419851	+	AutoIPR: IPR005940:Anthranilate phosphoribosyltransferase;
long-mer1355	CP006696.1	419378	419420	CCAGCCGATGCACCCAATATCTTGATGGGTGTATTTGATCCGG	CP006696.1.374	CP006696.1.374	418817	419851	+	AutoIPR: IPR005940:Anthranilate phosphoribosyltransferase;
long-mer1356	CP006696.1	419428	419470	GGGTATTCAGGCGCATGTGCTACACAAACTTGGTGCTGAGCGT	CP006696.1.374	CP006696.1.374	418817	419851	+	AutoIPR: IPR005940:Anthranilate phosphoribosyltransferase;
long-mer1357	CP006696.1	419627	419669	AGCCCCGCTGAGTCACGGGAGTTGTTATTGAACGTGCTTGCTG	CP006696.1.374	CP006696.1.374	418817	419851	+	AutoIPR: IPR005940:Anthranilate phosphoribosyltransferase;
long-mer1358	CP006696.1	419850	419892	GAATACTGCCTGATTAAACACCCTGTAAACTGTTTTCCGAATC	CP006696.1.374	CP006696.1.374	418817	419851	+	AutoIPR: IPR005940:Anthranilate phosphoribosyltransferase;
long-mer1359	CP006696.1	419901	419924	AGAATTCTTTCTTGCGATGAGTAG	NA
long-mer1360	CP006696.1	421546	421588	GTTTTTTAGTCACTTTGCCCAAGTAATACAGCAATATCAATCC	NA
long-mer1361	CP006696.1	421701	421743	ACCATCATTTTGATTGACGGGGCGCTCATTTCTGGTGCGCGTA	NA
long-mer1362	CP006696.1	421810	421837	GTTTTAGGCAAACGATTCTCTCTGATAT	NA
long-mer1363	CP006696.1	421893	421973	TTGCCTGTCTGTCAAAATGTTTATTGCTGACGAGCAAGAGTGATGACATCAATACTTTGCTGTGAACGCTTGGATCCATGG	NA
long-mer1364	CP006696.1	422159	422233	CAAGCGTTGCCAACCAGTGCTCTGCTGTTTTTCTTCTATCACAAGTGCGGGATCGCAATCAGGGATGGTGGGATA	NA
long-mer1365	CP006696.1	422252	422294	GTCTTTTTGTCTCTGGTTTTCTCTGATCGCAATACGTAGTGGA	NA
long-mer1366	CP006696.1	422367	422409	TTTCCTATTATTCATAATAAAATGTGATTTATGGTGATAAAAT	NA
long-mer1367	CP006696.1	422416	422458	ATATTCATCATAAAATAACAGAGCTATGGAGAGTTTAGAAACA	CP006696.1.377	CP006696.1.377	422441	422947	+	AutoIPR: IPR011991:Winged helix-turn-helixDNA-binding domain;
long-mer1368	CP006696.1	422864	422906	CTATCTGAACAGGAGAATCAGCAATTAGAACATCTGTTGAAGA	CP006696.1.377	CP006696.1.377	422441	422947	+	AutoIPR: IPR011991:Winged helix-turn-helixDNA-binding domain;
long-mer1369	CP006696.1	422908	422950	GATGCTTTCGATGATTGATAAATCTACTGATAAGCAATAATTG	CP006696.1.377	CP006696.1.377	422441	422947	+	AutoIPR: IPR011991:Winged helix-turn-helixDNA-binding domain;
long-mer1370	CP006696.1	423100	423178	AGCGCGAATGCGGTTGGTCTTCAAGATCAGCTCACTTTGGTCGCGTGGATCTGAAAGTCGCCAAGTTGAATCAGCCATT	NA
long-mer1371	CP006696.1	423208	423298	CGTGACAAGGGAAAGTTGCAGCCCGTCAAATTGCTGTTGTACTGTTGCTTTGCACTTCCTTCATGCAGAATCAACCAAGTGGATATTAATG	CP006696.1.378	CP006696.1.378	423296	423532	+	
long-mer1372	CP006696.1	423589	423631	ATCACTCTGAAAAAGCAGTAGTACATGTTTTGATAAACGTCTG	NA
long-mer1373	CP006696.1	423678	423751	AGGAAGGTCAGCCGCATACGCCACTATCGGCTCACATCAATCAATATTTTTTTGTATTTGAAATCTTCAACGGG	NA
long-mer1374	CP006696.1	423769	423811	TTTAGGGGTTTTCAATCTTTTTGAGTCGTTATTTTTATTAGAC	NA
long-mer1375	CP006696.1	423872	423914	AATTCGATTAAATGCTCTATTGCCGTAAAAGTGACCATGTAAT	NA
long-mer1376	CP006696.1	423985	424027	TATTGATGATATGACTCGATTTAATCCTATGAATAATGATATT	NA
long-mer1377	CP006696.1	424098	424130	CAAGGAGACTTCATCGATTTTTGATTACTGTGT	NA
long-mer1378	CP006696.1	424164	424206	ATCTCTAATTCAGAAATATCCCTTATTTAAGAAAGTGGATTTG	NA
long-mer1379	CP006696.1	424240	424282	ATATGGATGAAGGAAATAGAAGAATTAAAACGTTTTACGTGCG	NA
long-mer1380	CP006696.1	424290	424332	TGATCAAGGCGTGTGTGTCTTTCTCTGGTTTTTGTAACATGTG	NA
long-mer1381	CP006696.1	424345	424387	GGATGGAGCTTGTTACAAGTTTTAAACCATGATTGTCTGTGTA	NA
long-mer1382	CP006696.1	424491	424533	CGATACCGACATCGACATAGCACTATGCCTCATAGTGTACGGC	NA
long-mer1383	CP006696.1	424925	424967	TGCGATTACTGTGAACGAATATGCGCAGCGCATTGAGCAAGCG	CP006696.1.381	CP006696.1.381	424851	426053	+	AutoIPR: IPR000994:Peptidase M24, structuraldomain; IPR029149:Creatinase/Aminopeptidase P/Spt16,N-terminal;
long-mer1384	CP006696.1	425096	425138	TGATCCGCTGTTGATTTGCCCTGTGTTCGAGGAAGGGTCGCTT	CP006696.1.381	CP006696.1.381	424851	426053	+	AutoIPR: IPR000994:Peptidase M24, structuraldomain; IPR029149:Creatinase/Aminopeptidase P/Spt16,N-terminal;
long-mer1385	CP006696.1	426035	426077	CGACAGGCCGTTTATCTGATGCTCAAGAGACTCTGCTTCATCT	CP006696.1.381	CP006696.1.381	424851	426053	+	AutoIPR: IPR000994:Peptidase M24, structuraldomain; IPR029149:Creatinase/Aminopeptidase P/Spt16,N-terminal;
long-mer1386	CP006696.1	426341	426362	TGCCGTGTGATTCCGTCCGAGC	CP006696.1.382	CP006696.1.382	426242	426775	+	AutoIPR: IPR010281:Protein of unknown functionDUF885;
long-mer1387	CP006696.1	426495	426537	TTGCTGCAGACCGTCAGGCGATTGTGGGGTTTTTGGCAAAGTT	CP006696.1.382	CP006696.1.382	426242	426775	+	AutoIPR: IPR010281:Protein of unknown functionDUF885;
long-mer1388	CP006696.1	426554	426580	GCTGGCCTGGATGGGCAGCGCCAACTG	CP006696.1.382	CP006696.1.382	426242	426775	+	AutoIPR: IPR010281:Protein of unknown functionDUF885;
long-mer1389	CP006696.1	426703	426743	GTTCCCATTTGATGACATCAAAGGATTATCGGGATTACATC	CP006696.1.382	CP006696.1.382	426242	426775	+	AutoIPR: IPR010281:Protein of unknown functionDUF885;
long-mer1389	CP006696.1	426703	426743	GTTCCCATTTGATGACATCAAAGGATTATCGGGATTACATC	CP006696.1.383	CP006696.1.383	426714	427907	+	AutoIPR: IPR010281:Protein of unknown functionDUF885;
long-mer1390	CP006696.1	426759	426801	GTGCCTGCCCTGATTGATCAGCTGATTGAGATTTCGCGCCAGG	CP006696.1.382	CP006696.1.382	426242	426775	+	AutoIPR: IPR010281:Protein of unknown functionDUF885;
long-mer1390	CP006696.1	426759	426801	GTGCCTGCCCTGATTGATCAGCTGATTGAGATTTCGCGCCAGG	CP006696.1.383	CP006696.1.383	426714	427907	+	AutoIPR: IPR010281:Protein of unknown functionDUF885;
long-mer1391	CP006696.1	427479	427521	AACACCAACGATGCGATTGAGTGTACGTTGGTTAATGTCGAGA	CP006696.1.383	CP006696.1.383	426714	427907	+	AutoIPR: IPR010281:Protein of unknown functionDUF885;
long-mer1392	CP006696.1	427777	427813	GGCAGCAGATGGTCGATTTTTCCATGCGCACCCGTCC	CP006696.1.383	CP006696.1.383	426714	427907	+	AutoIPR: IPR010281:Protein of unknown functionDUF885;
long-mer1393	CP006696.1	427841	427883	ACGGATCGTTACATTGTCTGGGCGGGGCAGGCGTTGGGCTACA	CP006696.1.384	CP006696.1.384	427874	428068	+	AutoIPR: IPR010281:Protein of unknown functionDUF885;
long-mer1393	CP006696.1	427841	427883	ACGGATCGTTACATTGTCTGGGCGGGGCAGGCGTTGGGCTACA	CP006696.1.383	CP006696.1.383	426714	427907	+	AutoIPR: IPR010281:Protein of unknown functionDUF885;
long-mer1394	CP006696.1	428474	428516	TGAGTTTCAGTGCGCGTGACAATTTTCGCACTTCTGAGGACTA	CP006696.1.385	CP006696.1.385	428065	429861	+	AutoIPR: IPR010281:Protein of unknown functionDUF885;
long-mer1395	CP006696.1	428655	428748	GGCTGATGCTGCCGGTGAAGACAATCTGTTTTACATCCCATTCAAGCAGATGCCCATGATGATGTCTGCCGGGGAGCAAGCCCGGCTGCGTGCT	CP006696.1.385	CP006696.1.385	428065	429861	+	AutoIPR: IPR010281:Protein of unknown functionDUF885;
long-mer1396	CP006696.1	429026	429053	AGATCTTCTCGGCGTTTTTGCATTACTT	CP006696.1.385	CP006696.1.385	428065	429861	+	AutoIPR: IPR010281:Protein of unknown functionDUF885;
long-mer1397	CP006696.1	429471	429578	TCGCTTTGGCTATCTGAGTTATCAGGTATGGCGTGCTTGTCGTTTAGTCATTGATACAGGCATCCATCACAAGGGGTGGACGCGCGCCCAGGCGCAAGCATTCTTACG	CP006696.1.385	CP006696.1.385	428065	429861	+	AutoIPR: IPR010281:Protein of unknown functionDUF885;
long-mer1398	CP006696.1	429866	429929	GATCTGCGGTCAGGTCTGTTGCGTGTGGATGTTGGTGATGGTCCTTTTTCAAGCAGATTTAGAT	NA
long-mer1399	CP006696.1	430089	430169	GTGCTTGATGTTAGTTAGTTAGTTAAGTTGTATTGGGTGTGTAAAACGCATTCGGTATTACTGGTTGTTTGTAGGGCGTGA	NA
long-mer1400	CP006696.1	430214	430256	GTTTGCTGTAGCAGGATCTTGTTTGAGTGATGGCTGTGTTAAG	CP006696.1.386	CP006696.1.386	430240	431469	+	AutoIPR: IPR002616:tRNA-guanine(15)transglycosylase-like;
long-mer1401	CP006696.1	431511	431553	ATTACAGTTTCGGCGGACGCACAAAGTTAGGCATGTGTCCGTG	NA
long-mer1402	CP006696.1	432002	432044	TTGCGCAATGCTTGAATTACCACGTTGGAAATATGTTCTTATT	CP006696.1.388	CP006696.1.388	432009	433853	+	AutoIPR: IPR005791:Protein translocase subunitSecD; IPR022813:Protein-export membrane proteinSecD/SecF, archaeal and bacterial; IPR027398:SecD exportprotein N-terminal TM domain;
long-mer1403	CP006696.1	432873	432915	GAGGCAGTCCGTACTGGGAATATTCCTCCTGAGGCCAGGGTGT	CP006696.1.388	CP006696.1.388	432009	433853	+	AutoIPR: IPR005791:Protein translocase subunitSecD; IPR022813:Protein-export membrane proteinSecD/SecF, archaeal and bacterial; IPR027398:SecD exportprotein N-terminal TM domain;
long-mer1404	CP006696.1	433608	433650	ATGCCTCCGAGGTCGGCGATTATGGCCGGTTACGACAAGGCGG	CP006696.1.388	CP006696.1.388	432009	433853	+	AutoIPR: IPR005791:Protein translocase subunitSecD; IPR022813:Protein-export membrane proteinSecD/SecF, archaeal and bacterial; IPR027398:SecD exportprotein N-terminal TM domain;
long-mer1405	CP006696.1	433838	433880	GTCTTTGGCTATCTGACCGGGGAGAGAACAACATTATGAAATT	CP006696.1.388	CP006696.1.388	432009	433853	+	AutoIPR: IPR005791:Protein translocase subunitSecD; IPR022813:Protein-export membrane proteinSecD/SecF, archaeal and bacterial; IPR027398:SecD exportprotein N-terminal TM domain;
long-mer1405	CP006696.1	433838	433880	GTCTTTGGCTATCTGACCGGGGAGAGAACAACATTATGAAATT	CP006696.1.389	CP006696.1.389	433873	434838	+	AutoIPR: IPR005665:Protein-export membraneprotein SecF, bacterial; IPR022645:Protein-exportmembrane protein SecD/SecF, bacterial;IPR022813:Protein-export membrane protein SecD/SecF,archaeal and bacterial;
long-mer1406	CP006696.1	433915	433944	ATCGACTTTATGCGCTGGCGTAAACCGACG	CP006696.1.389	CP006696.1.389	433873	434838	+	AutoIPR: IPR005665:Protein-export membraneprotein SecF, bacterial; IPR022645:Protein-exportmembrane protein SecD/SecF, bacterial;IPR022813:Protein-export membrane protein SecD/SecF,archaeal and bacterial;
long-mer1407	CP006696.1	433951	433993	TTGATGTCGATACTTTTTGCAGTATCAGTCTTGGTTGTCGTTT	CP006696.1.389	CP006696.1.389	433873	434838	+	AutoIPR: IPR005665:Protein-export membraneprotein SecF, bacterial; IPR022645:Protein-exportmembrane protein SecD/SecF, bacterial;IPR022813:Protein-export membrane protein SecD/SecF,archaeal and bacterial;
long-mer1408	CP006696.1	434304	434346	GAATGGTGTATACGCAACGATTTTTATGCTGTTGGGTTTTTTG	CP006696.1.389	CP006696.1.389	433873	434838	+	AutoIPR: IPR005665:Protein-export membraneprotein SecF, bacterial; IPR022645:Protein-exportmembrane protein SecD/SecF, bacterial;IPR022813:Protein-export membrane protein SecD/SecF,archaeal and bacterial;
long-mer1409	CP006696.1	434775	434817	GGTCAGTAAGCAAGATTTGCTTCCGAAGGCGAAAGACCTGGAG	CP006696.1.389	CP006696.1.389	433873	434838	+	AutoIPR: IPR005665:Protein-export membraneprotein SecF, bacterial; IPR022645:Protein-exportmembrane protein SecD/SecF, bacterial;IPR022813:Protein-export membrane protein SecD/SecF,archaeal and bacterial;
long-mer1410	CP006696.1	435185	435227	GCGTGGACACCATACGATTTCGCGTAAGGACATTAGTCCGAAT	CP006696.1.391	CP006696.1.391	435168	436433	+	AutoIPR: IPR002646:Poly A polymerase, headdomain; IPR010206:Poly(A) polymerase I;IPR025866:Polymerase A arginine-rich C-terminal domain;
long-mer1411	CP006696.1	435471	435513	GATGGAAGTGGTGATCGTGAGTTGGAGAATGGCCGTTTAGTGT	CP006696.1.391	CP006696.1.391	435168	436433	+	AutoIPR: IPR002646:Poly A polymerase, headdomain; IPR010206:Poly(A) polymerase I;IPR025866:Polymerase A arginine-rich C-terminal domain;
long-mer1412	CP006696.1	435681	435723	CAGGAAGATCCAGTGCGCATGTTGCGTGCGGTGCGTTTAGCAG	CP006696.1.391	CP006696.1.391	435168	436433	+	AutoIPR: IPR002646:Poly A polymerase, headdomain; IPR010206:Poly(A) polymerase I;IPR025866:Polymerase A arginine-rich C-terminal domain;
long-mer1413	CP006696.1	435995	436037	TAAAGATGAACCAGTGTCCCCAGCATTCTTGTTCGCATTGTTG	CP006696.1.391	CP006696.1.391	435168	436433	+	AutoIPR: IPR002646:Poly A polymerase, headdomain; IPR010206:Poly(A) polymerase I;IPR025866:Polymerase A arginine-rich C-terminal domain;
long-mer1414	CP006696.1	436515	436591	TGACGTTGCGAGCCGCAATTGTTGCGTTGGATCAGTTGCCGTTGACCCGTCTACGTATTGCTTCCAGTTTGTATCGC	CP006696.1.392	CP006696.1.392	436433	436951	+	AutoIPR:IPR000550:7,8-Dihydro-6-hydroxymethylpterin-pyrophosphokinase, HPPK;
long-mer1415	CP006696.1	437103	437145	CGCAAACGGCGTAGACCTAGTTCTTGTTGGCGATTCGTTGGGA	CP006696.1.393	CP006696.1.393	436984	437802	+	AutoIPR: IPR003700:Ketopantoatehydroxymethyltransferase;
long-mer1416	CP006696.1	437328	437370	GATGATCAAAATCGAAGGTGCCGGGCACAAGCTTGAGGTGATT	CP006696.1.393	CP006696.1.393	436984	437802	+	AutoIPR: IPR003700:Ketopantoatehydroxymethyltransferase;
long-mer1417	CP006696.1	437610	437652	TGCCGGTGCTGGTTGTGATGGTCAAGTGCTGGTGCTGCATGAT	CP006696.1.393	CP006696.1.393	436984	437802	+	AutoIPR: IPR003700:Ketopantoatehydroxymethyltransferase;
long-mer1418	CP006696.1	439371	439413	CGTGCTGCATACTGCGCTGCGTGGTGATCTTAGTGGTACTTCG	CP006696.1.396	CP006696.1.396	439111	440619	+	AutoIPR: IPR001672:Phosphoglucose isomerase(PGI); IPR023096:Phosphoglucose isomerase, C-terminal;
long-mer1419	CP006696.1	439602	439638	CTCTAATGTTGATGGTGCTGCTATGCGGCGTACTCTG	CP006696.1.396	CP006696.1.396	439111	440619	+	AutoIPR: IPR001672:Phosphoglucose isomerase(PGI); IPR023096:Phosphoglucose isomerase, C-terminal;
long-mer1420	CP006696.1	439786	439828	GCTCATGCGTTCGACATTGTATCCACGCAGGTTTTGCCAATCT	CP006696.1.396	CP006696.1.396	439111	440619	+	AutoIPR: IPR001672:Phosphoglucose isomerase(PGI); IPR023096:Phosphoglucose isomerase, C-terminal;
long-mer1421	CP006696.1	441071	441146	TCAAACAAGCTTTCCGTGGCGTGACTCTCCAACGGCGTTCGACCACTCTAACGTGTGCTGTATATGTGGGTTTCCC	NA
long-mer1422	CP006696.1	441307	441349	CTTTGTTAGTAGTGGATGCTTTGGGCGATGGTTGATTTTTGTC	NA
long-mer1423	CP006696.1	441393	441427	AGCATGGTTAAGCATCTGTTTAAGCGTATCAAGTG	NA
long-mer1424	CP006696.1	441475	441517	TTGTCATGAAAGTTATGGGTACTGAGGGGGATGAATTTGTGTT	NA
long-mer1425	CP006696.1	441539	441568	ATTGCTGCCCCCTTAGGTTTAAGTGCATGA	NA
long-mer1426	CP006696.1	441918	441983	TTTTATCTCAATAATAAGTTTCTGGTATTAGTTTGTATCATTTTGACCTTTAAGGGCTTGTTGATG	NA
long-mer1427	CP006696.1	442052	442090	TCTGTTTTGGCTTTCTTGTTTGGGTCGCCTCTGTGTTTC	NA
long-mer1428	CP006696.1	442129	442151	CGGAATGAAGGTGATTAAAATAT	NA
long-mer1429	CP006696.1	442160	442217	GAGCAAGGAGCTAAAAGCTGGTTTTAGATGTTTAGAACGTCTAGTAGTTGTTTACGTT	NA
long-mer1430	CP006696.1	442234	442276	TGTCATCTCCATCGTATCGTTGTTTGTATGTCGGATTTTTGTG	NA
long-mer1431	CP006696.1	443693	443735	CGTGATTGCGCATGATAATCGGACTGATCCGATCGGTGCTTGC	CP006696.1.400	CP006696.1.400	442971	444482	+	AutoIPR: IPR010213:Transcription terminationfactor NusA; IPR010995:DNA repair Rad51/transcriptionfactor NusA, alpha-helical; IPR012162:Polyribonucleotidenucleotidyltransferase; IPR015946:K homology domain-like,alpha/beta; IPR022967:RNA-binding domain, S1;IPR025249:KH domain, NusA-like; IPR030842:Transcriptiontermination/antitermination protein NusA, bacterial;
long-mer1432	CP006696.1	443801	443843	TGTATTGTGGAACGAAAATCCTGCTAACTTTGTTATCAATGCG	CP006696.1.400	CP006696.1.400	442971	444482	+	AutoIPR: IPR010213:Transcription terminationfactor NusA; IPR010995:DNA repair Rad51/transcriptionfactor NusA, alpha-helical; IPR012162:Polyribonucleotidenucleotidyltransferase; IPR015946:K homology domain-like,alpha/beta; IPR022967:RNA-binding domain, S1;IPR025249:KH domain, NusA-like; IPR030842:Transcriptiontermination/antitermination protein NusA, bacterial;
long-mer1433	CP006696.1	445057	445084	AAAGCGCCGTGAAGAAGAACAAGCCGAG	CP006696.1.401	CP006696.1.401	444578	447256	+	AutoIPR: IPR009000:Translation protein,beta-barrel domain; IPR009061:DNA binding domain,putative; IPR013575:Initiation factor 2 associateddomain, bacterial; IPR015760:Translation initiationfactor IF- 2; IPR023115:Translation initiation factor IF-2, domain 3; IPR027417:P-loop containing nucleosidetriphosphate hydrolase;
long-mer1434	CP006696.1	445129	445171	TGTCAAGACAGATTCCAATTCAGTCAAACCGGTGTCTAAACCA	CP006696.1.401	CP006696.1.401	444578	447256	+	AutoIPR: IPR009000:Translation protein,beta-barrel domain; IPR009061:DNA binding domain,putative; IPR013575:Initiation factor 2 associateddomain, bacterial; IPR015760:Translation initiationfactor IF- 2; IPR023115:Translation initiation factor IF-2, domain 3; IPR027417:P-loop containing nucleosidetriphosphate hydrolase;
long-mer1435	CP006696.1	446056	446098	GCCGCTTATTGTAGCTGTCAGTAAAATTGATAAGTCTACTGCT	CP006696.1.401	CP006696.1.401	444578	447256	+	AutoIPR: IPR009000:Translation protein,beta-barrel domain; IPR009061:DNA binding domain,putative; IPR013575:Initiation factor 2 associateddomain, bacterial; IPR015760:Translation initiationfactor IF- 2; IPR023115:Translation initiation factor IF-2, domain 3; IPR027417:P-loop containing nucleosidetriphosphate hydrolase;
long-mer1436	CP006696.1	446593	446635	TGGCAATCGCATGGAAGACATATTGGCTCAGATGGGTAAAGGC	CP006696.1.401	CP006696.1.401	444578	447256	+	AutoIPR: IPR009000:Translation protein,beta-barrel domain; IPR009061:DNA binding domain,putative; IPR013575:Initiation factor 2 associateddomain, bacterial; IPR015760:Translation initiationfactor IF- 2; IPR023115:Translation initiation factor IF-2, domain 3; IPR027417:P-loop containing nucleosidetriphosphate hydrolase;
long-mer1437	CP006696.1	446869	446911	TGGCGTAGATTTGCGTTATTTTTCTATCATTTACGATGTTATT	CP006696.1.401	CP006696.1.401	444578	447256	+	AutoIPR: IPR009000:Translation protein,beta-barrel domain; IPR009061:DNA binding domain,putative; IPR013575:Initiation factor 2 associateddomain, bacterial; IPR015760:Translation initiationfactor IF- 2; IPR023115:Translation initiation factor IF-2, domain 3; IPR027417:P-loop containing nucleosidetriphosphate hydrolase;
long-mer1438	CP006696.1	446926	446968	GGTCGCTTCTGGTTTGCTTGGAGTTGAGATTCGTGAGGAGATC	CP006696.1.401	CP006696.1.401	444578	447256	+	AutoIPR: IPR009000:Translation protein,beta-barrel domain; IPR009061:DNA binding domain,putative; IPR013575:Initiation factor 2 associateddomain, bacterial; IPR015760:Translation initiationfactor IF- 2; IPR023115:Translation initiation factor IF-2, domain 3; IPR027417:P-loop containing nucleosidetriphosphate hydrolase;
long-mer1439	CP006696.1	447199	447244	CAGGGTTGGTGATAGCATAGAGTGCTTCGAACGTATTGAGGTTGCA	CP006696.1.401	CP006696.1.401	444578	447256	+	AutoIPR: IPR009000:Translation protein,beta-barrel domain; IPR009061:DNA binding domain,putative; IPR013575:Initiation factor 2 associateddomain, bacterial; IPR015760:Translation initiationfactor IF- 2; IPR023115:Translation initiation factor IF-2, domain 3; IPR027417:P-loop containing nucleosidetriphosphate hydrolase;
long-mer1440	CP006696.1	447293	447335	TGTCCCTTTCTTATAGGTCTAGTTTCCGTCAGCTTGCCATTTT	NA
long-mer1441	CP006696.1	447378	447420	TCATTTCAGCGTACTGAACGTGTTTCTGTCCAGATCCGCCGCG	CP006696.1.402	CP006696.1.402	447366	447743	+	AutoIPR: IPR000238:Ribosome-binding factor A;IPR015946:K homology domain-like, alpha/beta;
long-mer1442	CP006696.1	447443	447485	CGCTGTGCGTGATCATGGGCTACCTTCTATGAGTGTCTCTGAT	CP006696.1.402	CP006696.1.402	447366	447743	+	AutoIPR: IPR000238:Ribosome-binding factor A;IPR015946:K homology domain-like, alpha/beta;
long-mer1443	CP006696.1	447623	447665	GCGTTTCGTGCCTGAATTGCATTTCCATTACGATGATTCGTTG	CP006696.1.402	CP006696.1.402	447366	447743	+	AutoIPR: IPR000238:Ribosome-binding factor A;IPR015946:K homology domain-like, alpha/beta;
long-mer1444	CP006696.1	447671	447833	TGGTGAACGCATTAATACATTATTGCGCGACCTGATACCGCCTGCTGATGCGGAAAAAGATGAGTCTGGTTAAACCTTATATTGGTGAAATAACCAATTCAAGGCGTTGATCCTTTGCCCATAGTATGCTGTATTTCTTCGCTCTTCCCGTGTTTGATGCTTC	CP006696.1.402	CP006696.1.402	447366	447743	+	AutoIPR: IPR000238:Ribosome-binding factor A;IPR015946:K homology domain-like, alpha/beta;
long-mer1445	CP006696.1	448228	448253	AGGGCGGTGAACCTTTATATGCTAAA	CP006696.1.403	CP006696.1.403	447840	448742	+	AutoIPR: IPR002501:Pseudouridine synthase II;IPR015947:PUA-like domain;
long-mer1446	CP006696.1	448556	448598	AGCCGGTTTCCCAGCGCTGGACCTCGATGCCCAGCGTCTAGCT	CP006696.1.403	CP006696.1.403	447840	448742	+	AutoIPR: IPR002501:Pseudouridine synthase II;IPR015947:PUA-like domain;
long-mer1447	CP006696.1	448763	448805	ATCAGCTTGTGCCGAACTTTTGGGGCCGATACAATTTCACTGC	NA
long-mer1448	CP006696.1	449229	449278	TGGATTCGCACTCTACTTCAACGGATTGAAAATCCTCATAACCGCGTTAT	NA
long-mer1449	CP006696.1	450019	450096	GCCGTCTGATTGGGTGCCCCCAGCCAAGAATGATGCTTTGGTCATTGCGTTGAAGGGAGTAATTGGTGGTCGCTTGTC	CP006696.1.405	CP006696.1.405	449336	451438	+	AutoIPR: IPR012162:Polyribonucleotidenucleotidyltransferase; IPR012340:Nucleic acid-binding,OB-fold; IPR020869:Exosome complex component Rrp42;IPR027408:PNPase/RNase PH domain;
long-mer1450	CP006696.1	450205	450247	CTTGGCGGAATTGTTAAAGGAGTTCGGTGAACTGGAATACCGT	CP006696.1.405	CP006696.1.405	449336	451438	+	AutoIPR: IPR012162:Polyribonucleotidenucleotidyltransferase; IPR012340:Nucleic acid-binding,OB-fold; IPR020869:Exosome complex component Rrp42;IPR027408:PNPase/RNase PH domain;
long-mer1451	CP006696.1	450254	450296	CGTGATGCACTGTTGGACACTGAAGTCCGCATTGATGGACGCT	CP006696.1.405	CP006696.1.405	449336	451438	+	AutoIPR: IPR012162:Polyribonucleotidenucleotidyltransferase; IPR012340:Nucleic acid-binding,OB-fold; IPR020869:Exosome complex component Rrp42;IPR027408:PNPase/RNase PH domain;
long-mer1452	CP006696.1	451120	451162	GATCGTTATCGCTTCAGTCAATAATGCTGCAGCCCGGGAGGCT	CP006696.1.405	CP006696.1.405	449336	451438	+	AutoIPR: IPR012162:Polyribonucleotidenucleotidyltransferase; IPR012340:Nucleic acid-binding,OB-fold; IPR020869:Exosome complex component Rrp42;IPR027408:PNPase/RNase PH domain;
long-mer1453	CP006696.1	451427	451469	GCCAGCATATGATCTGGCTTCTTTTCTACCTGATGTCCTCTGG	CP006696.1.405	CP006696.1.405	449336	451438	+	AutoIPR: IPR012162:Polyribonucleotidenucleotidyltransferase; IPR012340:Nucleic acid-binding,OB-fold; IPR020869:Exosome complex component Rrp42;IPR027408:PNPase/RNase PH domain;
long-mer1454	CP006696.1	451556	451621	ATAACCTCTTTTGGATAGAGCCCAGGTGATGCTTTAAATCCGGTCGGCTATTGCCAAGCCACCTTG	CP006696.1.406	CP006696.1.406	451589	452023	-	AutoIPR: IPR011991:Winged helix-turn-helixDNA-binding domain;
long-mer1455	CP006696.1	451640	451682	GTCGCGTGCACTGCGCACTTCCTCATGGTGCGTGCTTGCCCAT	CP006696.1.406	CP006696.1.406	451589	452023	-	AutoIPR: IPR011991:Winged helix-turn-helixDNA-binding domain;
long-mer1456	CP006696.1	451702	451744	GTACCAACAGACTTTCGCCTAAAGGTGTGAGCGCATACTCTAC	CP006696.1.406	CP006696.1.406	451589	452023	-	AutoIPR: IPR011991:Winged helix-turn-helixDNA-binding domain;
long-mer1457	CP006696.1	451822	451864	TCCGTTTGGAGATGTCAGGTAAGGCACGCTGGATAGCGCTGAA	CP006696.1.406	CP006696.1.406	451589	452023	-	AutoIPR: IPR011991:Winged helix-turn-helixDNA-binding domain;
long-mer1458	CP006696.1	451895	452005	AATCAGGAGTGACCACTTATCACCTATATGATCCAGTACATCGCGCACTGGGCATTTGGTCGCCTCGAACGGGAGATTTTCCCATCCAGATGGAGGGGCTGAGGAAGCGAT	CP006696.1.406	CP006696.1.406	451589	452023	-	AutoIPR: IPR011991:Winged helix-turn-helixDNA-binding domain;
long-mer1459	CP006696.1	452253	452318	CAAAGGCATTAATGGCGTTTAAGTAGACGTGGTGTTGAAACACGTCTATTGGATTACACAGATCAG	CP006696.1.407	CP006696.1.407	452132	452278	+	AutoIPR: IPR016040:NAD(P)-binding domain;
long-mer1459	CP006696.1	452253	452318	CAAAGGCATTAATGGCGTTTAAGTAGACGTGGTGTTGAAACACGTCTATTGGATTACACAGATCAG	CP006696.1.408	CP006696.1.408	452301	453014	+	AutoIPR: IPR016040:NAD(P)-binding domain;
long-mer1460	CP006696.1	452575	452617	AGAACTACACTGATTCTATAGAAGCAGCGTTGGTTCATGGGGC	CP006696.1.408	CP006696.1.408	452301	453014	+	AutoIPR: IPR016040:NAD(P)-binding domain;
long-mer1461	CP006696.1	452697	452739	GCTTCTGATGTCGATCAAGCCAGACGTACCTATGAATTGGCTG	CP006696.1.408	CP006696.1.408	452301	453014	+	AutoIPR: IPR016040:NAD(P)-binding domain;
long-mer1462	CP006696.1	452778	452857	ATTGCACAACAGTCTGGGAAGTCGGTGATTTACCGCGATTTACCCGAAGCTGAGTACGTTGCAATCTTGATGCAAGTAGG	CP006696.1.408	CP006696.1.408	452301	453014	+	AutoIPR: IPR016040:NAD(P)-binding domain;
long-mer1463	CP006696.1	452917	452966	CACTCTTCGATGACAGTCATCGACTTAGCACTCTTATCGGACGGCCGACT	CP006696.1.408	CP006696.1.408	452301	453014	+	AutoIPR: IPR016040:NAD(P)-binding domain;
long-mer1464	CP006696.1	453358	453400	CTGCATTGCATGAAGGGATCGTTTGATTGCCACGTTGAATATC	CP006696.1.409	CP006696.1.409	453327	453674	-	
long-mer1465	CP006696.1	453815	453857	ACAATAGTTACTTCACTATTACTTGGTGGACTTGCGAAATGCC	NA
long-mer1466	CP006696.1	453959	454040	TTTACACCAGTCAGCTTTCATCGGTTTTGGATGCATGCTTGTCCCCTAATGCATCATTATGGCCTATAAGCACACGTGTGCA	NA
long-mer1467	CP006696.1	456750	456792	CAATTGCTGGATCACTGCCCCGGGAGTTAACCCGGCCTCGACC	CP006696.1.410	CP006696.1.410	454284	457367	-	AutoIPR: IPR001036:Acriflavin resistanceprotein; IPR027463:Multidrug efflux transporter AcrB TolCdocking domain, DN/DC subdomains;
long-mer1468	CP006696.1	457000	457025	CCGGCGGGTAACCCTGTACCGACCTC	CP006696.1.410	CP006696.1.410	454284	457367	-	AutoIPR: IPR001036:Acriflavin resistanceprotein; IPR027463:Multidrug efflux transporter AcrB TolCdocking domain, DN/DC subdomains;
long-mer1469	CP006696.1	457604	457651	GGGCAGCGGCACCGACAGCGCTGGCGGTGCGGTGGCAGACAGTGCCAA	CP006696.1.411	CP006696.1.411	457364	458473	-	AutoIPR: IPR006143:RND efflux pump, membranefusion protein;
long-mer1470	CP006696.1	457912	457954	CCTGTGGTTGCAAGAGACGTGTGACGACACTCCCATCGAATGG	CP006696.1.411	CP006696.1.411	457364	458473	-	AutoIPR: IPR006143:RND efflux pump, membranefusion protein;
long-mer1471	CP006696.1	458484	458524	CGGTCGGTGATGCCGACCCATCATTTAAGGTATGTAGTGAG	NA
long-mer1472	CP006696.1	458565	458712	TCGGCTGCTGGCGATGTTGTCTATACTAAACGTTCCGGTAAATTCAAAAGTGCTGGGAGCGTGTGCCGTGAATGGTTGTGCGTGTGACATTCGGAGTGATCATCATATGGATCAGCAATCGATTGATGTTTCATGCACTGAAAGCGTG	NA
long-mer1473	CP006696.1	458750	458810	CAATTATTGCGGTTGCTGAATCAGGTGATCATGTTTAAACCGCTTTCGTTACGTTCCGAGT	NA
long-mer1474	CP006696.1	458826	458967	TGGCTTTGGTGTAGCAGCACGCTGTTATGAGCAATGGTGCGCATCACGCATGAAGCCTTGCTGTTATTAATCATCATGGCGTTCCTTGTTGTATCGCTATTCAACACTAGGAGGCCAATGCCTGTATGTTGCCGGTGTTGTT	CP006696.1.412	CP006696.1.412	458932	459162	-	
long-mer1475	CP006696.1	459082	459124	AGGTGTGAAATGAGCAGACAGGATGTTGTGCTGAATCGGCAGC	CP006696.1.412	CP006696.1.412	458932	459162	-	
long-mer1476	CP006696.1	459171	459193	GTATCCTCTGTATCAGAGCGCCC	NA
long-mer1477	CP006696.1	459241	459283	TGTCCATGGCGCGGATTTGTCAGCGTGCCAATGGCGATTGCTT	NA
long-mer1478	CP006696.1	459358	459401	TAGGATCTACGTGTGTAGCAGAGCACGTAGCTTGGTTTTTAGAC	CP006696.1.413	CP006696.1.413	459364	459546	-	
long-mer1479	CP006696.1	459434	459486	ACCATTACGAATGGCTGCATCAACGCACGCACTTGTTTCATCAACGTATTCTT	CP006696.1.413	CP006696.1.413	459364	459546	-	
long-mer1480	CP006696.1	459548	459590	GTCCCAGCGCTGAGACAGAAGGAGCATCAGGACCACGACCAGC	NA
long-mer1481	CP006696.1	459640	459682	CAAGTGGCCTTGATTCTACTCTGTGTGATGCGGCTTGCAGTGA	CP006696.1.414	CP006696.1.414	459591	459788	+	
long-mer1482	CP006696.1	459709	459751	GGAAGGCACTGCTGCAGTGGGGTGGGAGTGAGACCGAGCACTT	CP006696.1.414	CP006696.1.414	459591	459788	+	
long-mer1483	CP006696.1	459917	459959	GACTTTGTTGGTGGATGCTGGAACAGCTTGGATGGGGAGCGGT	CP006696.1.415	CP006696.1.415	459770	460252	-	
long-mer1484	CP006696.1	460007	460030	ATTGTTGTTGAATCCCTTGTGTTG	CP006696.1.415	CP006696.1.415	459770	460252	-	
long-mer1485	CP006696.1	460070	460112	GGCATTGTTCATACGTTTCGGCGGGGCATTTATTTCATTGATG	CP006696.1.415	CP006696.1.415	459770	460252	-	
long-mer1486	CP006696.1	460228	460270	TATTTAGAGTTGCGTGAGATGGCATCGGCACAGTGAAAAGATA	CP006696.1.415	CP006696.1.415	459770	460252	-	
long-mer1487	CP006696.1	460411	460453	TGGCGGATGACAATGGTTGTTTTTTCATTGGTGTTGCTGCCGC	CP006696.1.416	CP006696.1.416	460291	461205	+	AutoIPR: IPR000620:EamA domain;
long-mer1488	CP006696.1	461112	461154	AGGACTTTTTTATTTAGGCGTTGCAGTTGTTCTTGGCGTGGTC	CP006696.1.416	CP006696.1.416	460291	461205	+	AutoIPR: IPR000620:EamA domain;
long-mer1489	CP006696.1	461340	461382	ATCAAGAAGCAAGCATGCCTTAGTTGAATATAAAGCGTTGATG	NA
long-mer1490	CP006696.1	461508	461550	GCGCGGCTGTGGATTAATGCGGTCGCAGGGGATTCAACCGCTG	CP006696.1.417	CP006696.1.417	461541	463370	-	AutoIPR: IPR005580:DbpA, RNA-binding domain;IPR011545:DEAD/DEAH box helicase domain; IPR014014:RNAhelicase, DEAD-box type, Q motif;IPR017575:CRISPR-associated helicase, CYANO-type;IPR027417:P-loop containing nucleoside triphosphatehydrolase; IPR028618:ATP-dependent RNA helicase DeaD;
long-mer1491	CP006696.1	461597	461639	GGAATTTGCCAGCGCCACCCGATTTTGACTTAAATTCCCGTGC	CP006696.1.417	CP006696.1.417	461541	463370	-	AutoIPR: IPR005580:DbpA, RNA-binding domain;IPR011545:DEAD/DEAH box helicase domain; IPR014014:RNAhelicase, DEAD-box type, Q motif;IPR017575:CRISPR-associated helicase, CYANO-type;IPR027417:P-loop containing nucleoside triphosphatehydrolase; IPR028618:ATP-dependent RNA helicase DeaD;
long-mer1492	CP006696.1	462708	462750	GGCCGCGGTCGTGGTTTTGGTTGCGATGGTGACTTCAATCGGA	CP006696.1.417	CP006696.1.417	461541	463370	-	AutoIPR: IPR005580:DbpA, RNA-binding domain;IPR011545:DEAD/DEAH box helicase domain; IPR014014:RNAhelicase, DEAD-box type, Q motif;IPR017575:CRISPR-associated helicase, CYANO-type;IPR027417:P-loop containing nucleoside triphosphatehydrolase; IPR028618:ATP-dependent RNA helicase DeaD;
long-mer1493	CP006696.1	462780	462822	GATCTGTGGTGGCATGGTTGCTGAGAACAGAGCGACCTGGCGT	CP006696.1.417	CP006696.1.417	461541	463370	-	AutoIPR: IPR005580:DbpA, RNA-binding domain;IPR011545:DEAD/DEAH box helicase domain; IPR014014:RNAhelicase, DEAD-box type, Q motif;IPR017575:CRISPR-associated helicase, CYANO-type;IPR027417:P-loop containing nucleoside triphosphatehydrolase; IPR028618:ATP-dependent RNA helicase DeaD;
long-mer1494	CP006696.1	463586	463628	GATATCCAGTGAGCTTTGGTCAATGCACCAGCACATGAAAGGT	CP006696.1.418	CP006696.1.418	463491	463697	+	
long-mer1495	CP006696.1	463785	463825	GATTGATGGCGACAATGGTGCCTGCATCTTTGATCCCGGTC	CP006696.1.419	CP006696.1.419	463687	464637	-	AutoIPR: IPR001308:Electron transferflavoprotein, alpha subunit; IPR029035:DHS-likeNAD/FAD-binding domain;
long-mer1496	CP006696.1	463981	464013	ATAGATCAATTGGAAGTTTTCTGGGGAACCAAG	CP006696.1.419	CP006696.1.419	463687	464637	-	AutoIPR: IPR001308:Electron transferflavoprotein, alpha subunit; IPR029035:DHS-likeNAD/FAD-binding domain;
long-mer1497	CP006696.1	464239	464281	AGCGTAGATGGGACGGGTGAAAGTGTAGGCGTCTTGGAGGCCC	CP006696.1.419	CP006696.1.419	463687	464637	-	AutoIPR: IPR001308:Electron transferflavoprotein, alpha subunit; IPR029035:DHS-likeNAD/FAD-binding domain;
long-mer1498	CP006696.1	464425	464467	AATCGGGTGCTTGTTGGCAGGATTGGCAATGGTGAGTACGCGT	CP006696.1.419	CP006696.1.419	463687	464637	-	AutoIPR: IPR001308:Electron transferflavoprotein, alpha subunit; IPR029035:DHS-likeNAD/FAD-binding domain;
long-mer1499	CP006696.1	464640	464682	TAGGGCTCCTTGGTTCTTGAGCAGGGTCACCAGTTCGGTGACG	CP006696.1.420	CP006696.1.420	464634	465383	-	AutoIPR: IPR012255:Electron transferflavoprotein, beta subunit; IPR014730:Electron transferflavoprotein, alpha/beta-subunit, N-terminal;
long-mer1500	CP006696.1	464727	464769	ATGTGTGGTTTGCAGGCTATCTTGTGCTGTTACGCCAAGGTCG	CP006696.1.420	CP006696.1.420	464634	465383	-	AutoIPR: IPR012255:Electron transferflavoprotein, beta subunit; IPR014730:Electron transferflavoprotein, alpha/beta-subunit, N-terminal;
long-mer1501	CP006696.1	464915	464957	GGGTGACGGTGGCTTTGCCATTAGCGATGGTCACTTTTGATGC	CP006696.1.420	CP006696.1.420	464634	465383	-	AutoIPR: IPR012255:Electron transferflavoprotein, beta subunit; IPR014730:Electron transferflavoprotein, alpha/beta-subunit, N-terminal;
long-mer1502	CP006696.1	464979	465021	CCATAGTGTGGCCAACATTTGCCCGGTTTGGTTGGCGTCGTCG	CP006696.1.420	CP006696.1.420	464634	465383	-	AutoIPR: IPR012255:Electron transferflavoprotein, beta subunit; IPR014730:Electron transferflavoprotein, alpha/beta-subunit, N-terminal;
long-mer1503	CP006696.1	465406	465448	TGCGTGAAAGTTAGGTTGCGGCGGTGGGTTATACGCAAGTGTG	NA
long-mer1504	CP006696.1	465880	465935	TCCTGCTGCGTTCATTCAGACTAATGTGGTTGGTACGTTGCTGTTATTGGAGGCGG	CP006696.1.421	CP006696.1.421	465599	466660	+	AutoIPR: IPR001509:NAD-dependentepimerase/dehydratase, N-terminal domain;IPR005888:dTDP-glucose 4,6-dehydratase;
long-mer1505	CP006696.1	466120	466162	TCACCATACGTACGGATTGCCTGTGCTGACCACGCATTGTTCA	CP006696.1.421	CP006696.1.421	465599	466660	+	AutoIPR: IPR001509:NAD-dependentepimerase/dehydratase, N-terminal domain;IPR005888:dTDP-glucose 4,6-dehydratase;
long-mer1506	CP006696.1	466483	466525	TGATCGCCGTTATGCGATCGATACGTCCAAGTTGGTGAGTCAG	CP006696.1.421	CP006696.1.421	465599	466660	+	AutoIPR: IPR001509:NAD-dependentepimerase/dehydratase, N-terminal domain;IPR005888:dTDP-glucose 4,6-dehydratase;
long-mer1507	CP006696.1	466547	466589	CGCTTTGAGCAGGGACTTGCGTTGACTGTGGATTGGTATTTGC	CP006696.1.421	CP006696.1.421	465599	466660	+	AutoIPR: IPR001509:NAD-dependentepimerase/dehydratase, N-terminal domain;IPR005888:dTDP-glucose 4,6-dehydratase;
long-mer1508	CP006696.1	467001	467043	TTTGATTGGCCGTGCATTTATTGATGACAAGCCAAGTTGTCTG	CP006696.1.422	CP006696.1.422	466723	467610	+	AutoIPR: IPR005907:Glucose-1-phosphatethymidylyltransferase, short form;IPR029044:Nucleotide-diphospho-sugar transferases;
long-mer1509	CP006696.1	467671	467708	CGCGCGGTGAATTTTTTGAGGCATGGAACGCGGAGTGT	CP006696.1.423	CP006696.1.423	467607	468164	+	AutoIPR: IPR000888:dTDP-4-dehydrorhamnose3,5-epimerase-related;
long-mer1510	CP006696.1	468252	468294	GTGGACGGTTGCCGAATGGGGCGGGGTGTGTGCAGGCGGATTT	CP006696.1.424	CP006696.1.424	468161	469069	+	AutoIPR: IPR005913:dTDP-4-dehydrorhamnosereductase family; IPR029903:RmlD-like substrate bindingdomain;
long-mer1511	CP006696.1	468415	468457	CAATGCCCAGGCACCAGGTGTAATCGCGCATTGGTGTGCGGAG	CP006696.1.424	CP006696.1.424	468161	469069	+	AutoIPR: IPR005913:dTDP-4-dehydrorhamnosereductase family; IPR029903:RmlD-like substrate bindingdomain;
long-mer1512	CP006696.1	468489	468563	ACTATGTGTTTGATGGGCAGGCTACGTCTCCGTACGGTGTGGATGATCCTGTCACGCCGTTGAATATTTATGGTG	CP006696.1.424	CP006696.1.424	468161	469069	+	AutoIPR: IPR005913:dTDP-4-dehydrorhamnosereductase family; IPR029903:RmlD-like substrate bindingdomain;
long-mer1513	CP006696.1	468673	468745	GCTGCGTTTGGGTGCGACATCGGAGTGTTTGCGGGTGGTGGCGGATCAGATTGGCACGCCGACTGCGGCGGGG	CP006696.1.424	CP006696.1.424	468161	469069	+	AutoIPR: IPR005913:dTDP-4-dehydrorhamnosereductase family; IPR029903:RmlD-like substrate bindingdomain;
long-mer1514	CP006696.1	469091	469147	GCTGAGACTCGGGGGCGAGGGCGTGTCTTGGTGTGTTTGGCTATGCCAGTACGGTGT	NA
long-mer1515	CP006696.1	469157	469185	GTGCATCACCGCATCACCAGCCGTGTTGT	NA
long-mer1516	CP006696.1	469301	469343	GCTGCCGGACTGTACTTCAATTAATTCGAGCGGCAGTTTCCCT	CP006696.1.425	CP006696.1.425	469247	470650	-	AutoIPR: IPR006375:Mannose-1-phosphateguanylyltransferase/mannose-6-phosphate isomerase;IPR011051:RmlC-like cupin domain;IPR029044:Nucleotide-diphospho-sugar transferases;
long-mer1517	CP006696.1	470231	470306	CAATTTCCCTTGAGCGGCTGCTTCGGCGGCCACATGGACGGCAGTTTGGAACGCGGTTTCGTCACGGATGACGTGG	CP006696.1.425	CP006696.1.425	469247	470650	-	AutoIPR: IPR006375:Mannose-1-phosphateguanylyltransferase/mannose-6-phosphate isomerase;IPR011051:RmlC-like cupin domain;IPR029044:Nucleotide-diphospho-sugar transferases;
long-mer1518	CP006696.1	470464	470506	GGTGTTCTTCGTTGGCAACGATGATGGGTGAATGCGTTGTCAC	CP006696.1.425	CP006696.1.425	469247	470650	-	AutoIPR: IPR006375:Mannose-1-phosphateguanylyltransferase/mannose-6-phosphate isomerase;IPR011051:RmlC-like cupin domain;IPR029044:Nucleotide-diphospho-sugar transferases;
long-mer1519	CP006696.1	472093	472135	CTAGCCTGTTTAGGTGTTGCAGCAGGTTGCGGGGAGTCACGAA	NA
long-mer1520	CP006696.1	472231	472268	TGATGTTGAGCCAACTATATATAGAGATAGATGTGTGG	CP006696.1.427	CP006696.1.427	472261	472461	+	
long-mer1521	CP006696.1	472526	472597	TCAGTAAGCTGTTCACTTAGGGGGGGGGTACTTCTTACCGATATGTGCAATAAGGCGTTACCAAAAGGGCTA	CP006696.1.428	CP006696.1.428	472417	472686	-	
long-mer1522	CP006696.1	472665	472742	AAGAGAGAGGCCATAAACCCATTGGTGTAGGAGTATGTGACACTCTTGTCGAGGACAAAGCCGGCGATGGCGCCGCCG	CP006696.1.428	CP006696.1.428	472417	472686	-	
long-mer1522	CP006696.1	472665	472742	AAGAGAGAGGCCATAAACCCATTGGTGTAGGAGTATGTGACACTCTTGTCGAGGACAAAGCCGGCGATGGCGCCGCCG	CP006696.1.429	CP006696.1.429	472643	472951	-	
long-mer1523	CP006696.1	472790	472813	TGTTCCAACACCTAAAATGCCGCC	CP006696.1.429	CP006696.1.429	472643	472951	-	
long-mer1524	CP006696.1	472965	473007	TCCAAGGTTATTAGAAGAACACCCCGAACCATCTCGGTAATTC	NA
long-mer1525	CP006696.1	473019	473113	TTTTGTTCGAGATACCGGTGATCGATTATTACGAATCAAATATTTAAATTTATTTAATTCAATAATCAATCGTGGCCAGTATCTTCCGGTATTAG	NA
long-mer1526	CP006696.1	473127	473162	ATTTCTCGGTTAAATATATATATTATTAATATTATT	NA
long-mer1527	CP006696.1	473186	473361	GTTTGAATGACTTTCATTATTCGATGTGTTATTGTGATACTCATCACGTTGTACAGATGGTTAAGTTGTACAAGTGGTTAACATTATCTTTATCTTTATCTTTATCTTTATCTTTATCTTTATCTTTATCTTTATCTTTCGACTAAATCTTTAGAGGATATAAAATGCGTGAATTA	CP006696.1.430	CP006696.1.430	473350	473658	+	
long-mer1528	CP006696.1	473379	473415	CAACGTGTCCGGCGGCGACTTCGCTTCGCGTCTTGAG	CP006696.1.430	CP006696.1.430	473350	473658	+	
long-mer1529	CP006696.1	473693	473767	GATATTCCAGCTGCCTTTATTGTTAATATGATCTCATTGACAGGGTGCGTTGGGTAAAGCGCTGTTCTATACATC	NA
long-mer1530	CP006696.1	473862	473912	GTAAGCTTGTTAACAAACGGCCAGCTTGGCCAGCTTGATACATCCTAGTTG	NA
long-mer1531	CP006696.1	473939	474016	AATAAAAGCAGCAACGCCACCTAGAACAGATGCGCTAAGCCACGAATGGAGATCGGTACCGGATACGTTGTCAATTTC	NA
long-mer1532	CP006696.1	474036	474073	ATAATTAATATTTACTTCTAGGTTATCAGAAGAACATA	NA
long-mer1533	CP006696.1	474162	474205	AATAATCGATTTCCTCTATTATGTTATCTCTGTGTCGATAAATA	NA
long-mer1534	CP006696.1	474258	474344	TTTCTTGAATGACTTTCATTACCCGATGTGATATTGTGATATCTATCACTTCATAGATAGTGATATATGTTAATTTTTTGACTATTT	NA
long-mer1535	CP006696.1	474388	474424	CAACGTGTCCGGCGGCGACTTCGCTTCGCGTCTTGAG	CP006696.1.431	CP006696.1.431	474359	474667	+	
long-mer1536	CP006696.1	474460	474517	TGGCTCTATCTGGGGTGGAACACGCGGTGGTGATGGTGGTGGCGTTATAGGTATTGGA	CP006696.1.431	CP006696.1.431	474359	474667	+	
long-mer1537	CP006696.1	474570	474612	GCGGTCTCATCGCCGGTTTCGCCATTGACAAAGATTTGACCTA	CP006696.1.431	CP006696.1.431	474359	474667	+	
long-mer1538	CP006696.1	474627	474675	GATTTATGAACTCCCTGTTTAATGGTAACTTCACGAAGTAATCTGTGGA	CP006696.1.431	CP006696.1.431	474359	474667	+	
long-mer1539	CP006696.1	474721	474753	TTCTTAATATGGTCGCATTGGATAAAGCGCTGT	NA
long-mer1540	CP006696.1	474760	474802	CATCCAATTTTAGGGCAACTTGATTATTAATAAATAAGCCAAC	NA
long-mer1541	CP006696.1	474825	474867	TATAGAATCGCTTTTTAATGGTGTATTCGTGAAGTAAGCTGGT	NA
long-mer1542	CP006696.1	475000	475042	ACTGCGGTCTATTGTCCGCAAACATCAATGATCCAAAAAACCT	NA
long-mer1543	CP006696.1	475106	475143	TTTAGTGTTGGCTACTGAGTTCGAAGCCAACTTTCCAT	NA
long-mer1544	CP006696.1	475294	475336	GTTGACTCGCTAGTTAATGACACCGATTTCATCCCTTGTAGTG	NA
long-mer1545	CP006696.1	475782	475824	ACATTGTGCTTTCTGTTAGTTGTTCTAACGGGCGCTGCCGTTT	NA
long-mer1546	CP006696.1	476082	476153	GGCCTCTGAGATACTAAGGTTATATTACTCATTTCGATTTTATGAGAATTCCACGCGCATAAGTAAATTTTG	NA
long-mer1547	CP006696.1	476406	476437	ACACGTATCTGAATTGATAACAATCATAAGAA	NA
long-mer1548	CP006696.1	476461	476503	CCATAAATAAAGTAAAAGCGAGAAGTGTTATTGATTATCTTCA	NA
long-mer1549	CP006696.1	476639	476660	GCCAACGCCAACGCCAACACCG	CP006696.1.433	CP006696.1.433	476517	479411	+	AutoIPR: IPR015500:Peptidase S8,subtilisin-related; IPR017318:Peptidase S8A,subtilisin-related, campylobacter; IPR023827:PeptidaseS8, subtilisin,  Asp-active site; IPR023828:Peptidase S8,subtilisin, Ser-active site;
long-mer1550	CP006696.1	476900	476969	TGATGTGAGTGGCCATGGCACGAAAGTGGCACAGCTCATTGCGGGGCAGCCCGTTGAATATTGGCCTGGT	CP006696.1.433	CP006696.1.433	476517	479411	+	AutoIPR: IPR015500:Peptidase S8,subtilisin-related; IPR017318:Peptidase S8A,subtilisin-related, campylobacter; IPR023827:PeptidaseS8, subtilisin,  Asp-active site; IPR023828:Peptidase S8,subtilisin, Ser-active site;
long-mer1551	CP006696.1	477034	477096	AAGAAGGTCCAATAGGCGGGAGCTTTTTTGAAAGAGAAACAACACAGCTAAAACGCGTCAATG	CP006696.1.433	CP006696.1.433	476517	479411	+	AutoIPR: IPR015500:Peptidase S8,subtilisin-related; IPR017318:Peptidase S8A,subtilisin-related, campylobacter; IPR023827:PeptidaseS8, subtilisin,  Asp-active site; IPR023828:Peptidase S8,subtilisin, Ser-active site;
long-mer1552	CP006696.1	477227	477248	AGTGCTGAATAACAATGGCTTG	CP006696.1.433	CP006696.1.433	476517	479411	+	AutoIPR: IPR015500:Peptidase S8,subtilisin-related; IPR017318:Peptidase S8A,subtilisin-related, campylobacter; IPR023827:PeptidaseS8, subtilisin,  Asp-active site; IPR023828:Peptidase S8,subtilisin, Ser-active site;
long-mer1553	CP006696.1	477293	477355	ACTTGCCAGATTGCCGAGCTTACCCACTATGGAGGGGGGCGGATCGCCCGCCGACCTGGAAAG	CP006696.1.433	CP006696.1.433	476517	479411	+	AutoIPR: IPR015500:Peptidase S8,subtilisin-related; IPR017318:Peptidase S8A,subtilisin-related, campylobacter; IPR023827:PeptidaseS8, subtilisin,  Asp-active site; IPR023828:Peptidase S8,subtilisin, Ser-active site;
long-mer1554	CP006696.1	477391	477434	ATCATCCCGACCAATTGGCTTACTACTCGAACCACTGTGGCATC	CP006696.1.433	CP006696.1.433	476517	479411	+	AutoIPR: IPR015500:Peptidase S8,subtilisin-related; IPR017318:Peptidase S8A,subtilisin-related, campylobacter; IPR023827:PeptidaseS8, subtilisin,  Asp-active site; IPR023828:Peptidase S8,subtilisin, Ser-active site;
long-mer1555	CP006696.1	477449	477504	CTTAGCTGCACCAGGTGATGTTGTGGTAATACATGACAGCGTGACCAACAGCTCTT	CP006696.1.433	CP006696.1.433	476517	479411	+	AutoIPR: IPR015500:Peptidase S8,subtilisin-related; IPR017318:Peptidase S8A,subtilisin-related, campylobacter; IPR023827:PeptidaseS8, subtilisin,  Asp-active site; IPR023828:Peptidase S8,subtilisin, Ser-active site;
long-mer1556	CP006696.1	477508	477551	TTGACGATGAATATTATAAACCCCTACAGGGCACCTCATTTGCA	CP006696.1.433	CP006696.1.433	476517	479411	+	AutoIPR: IPR015500:Peptidase S8,subtilisin-related; IPR017318:Peptidase S8A,subtilisin-related, campylobacter; IPR023827:PeptidaseS8, subtilisin,  Asp-active site; IPR023828:Peptidase S8,subtilisin, Ser-active site;
long-mer1557	CP006696.1	477641	477677	GGCGACTGATCTTGGCGCCCCTGGCGTGGATGAAGTC	CP006696.1.433	CP006696.1.433	476517	479411	+	AutoIPR: IPR015500:Peptidase S8,subtilisin-related; IPR017318:Peptidase S8A,subtilisin-related, campylobacter; IPR023827:PeptidaseS8, subtilisin,  Asp-active site; IPR023828:Peptidase S8,subtilisin, Ser-active site;
long-mer1558	CP006696.1	478341	478383	GCGCAGGCCTCTGCCCAGCGTATTGAGCAGGCATTCCGTGCAA	CP006696.1.433	CP006696.1.433	476517	479411	+	AutoIPR: IPR015500:Peptidase S8,subtilisin-related; IPR017318:Peptidase S8A,subtilisin-related, campylobacter; IPR023827:PeptidaseS8, subtilisin,  Asp-active site; IPR023828:Peptidase S8,subtilisin, Ser-active site;
long-mer1559	CP006696.1	479081	479123	GGTGCAGTCCGCCCAAGCGACACGGAGTCAGTTACTGGCCGGT	CP006696.1.433	CP006696.1.433	476517	479411	+	AutoIPR: IPR015500:Peptidase S8,subtilisin-related; IPR017318:Peptidase S8A,subtilisin-related, campylobacter; IPR023827:PeptidaseS8, subtilisin,  Asp-active site; IPR023828:Peptidase S8,subtilisin, Ser-active site;
long-mer1560	CP006696.1	479204	479246	GAATCCACAGGCCAGCTTTACCGCGACTTCGTCGTGGACGCCG	CP006696.1.433	CP006696.1.433	476517	479411	+	AutoIPR: IPR015500:Peptidase S8,subtilisin-related; IPR017318:Peptidase S8A,subtilisin-related, campylobacter; IPR023827:PeptidaseS8, subtilisin,  Asp-active site; IPR023828:Peptidase S8,subtilisin, Ser-active site;
long-mer1561	CP006696.1	479276	479318	TGGGGGTGTGCTTGGGTTATCAATGGTCTTGCCTGTCGGAGTG	CP006696.1.433	CP006696.1.433	476517	479411	+	AutoIPR: IPR015500:Peptidase S8,subtilisin-related; IPR017318:Peptidase S8A,subtilisin-related, campylobacter; IPR023827:PeptidaseS8, subtilisin,  Asp-active site; IPR023828:Peptidase S8,subtilisin, Ser-active site;
long-mer1562	CP006696.1	479549	479605	GTTTATTACGTCGTCAATCACCTCGTCCGTTGTGCCTGCTGTTCCTAAGTTGCTGGG	NA
long-mer1563	CP006696.1	479649	479691	ACCCCAGAGGAGTAAGTTCAATAGAAATAATGTGATTTCCAGC	NA
long-mer1564	CP006696.1	479695	479792	ACTGCTATTGGCGGCGGTGTGTATTGCTACAACATCAATGGTGATGCATTCCGTGCGTATCATTAGGGCGGCCAGAGGACGGATAGGCTGGATGTTCC	NA
long-mer1565	CP006696.1	480159	480201	CGCTTGGCTGAGTAGTGTCAGTAATACACAACAGCCTTGAATG	CP006696.1.434	CP006696.1.434	479871	481058	-	AutoIPR: IPR001958:Tetracycline resistanceprotein, TetA/multidrug resistance protein MdtG;IPR020846:Major facilitator superfamily domain;
long-mer1566	CP006696.1	480362	480404	TGATGATGTAGCCAAACCCTGTACAGCCATACAGTGCAGCCAA	CP006696.1.434	CP006696.1.434	479871	481058	-	AutoIPR: IPR001958:Tetracycline resistanceprotein, TetA/multidrug resistance protein MdtG;IPR020846:Major facilitator superfamily domain;
long-mer1567	CP006696.1	480424	480468	TTTTGCTGTACTGGGAAAGATACCCTGGCCTCACGAGGCTTATCC	CP006696.1.434	CP006696.1.434	479871	481058	-	AutoIPR: IPR001958:Tetracycline resistanceprotein, TetA/multidrug resistance protein MdtG;IPR020846:Major facilitator superfamily domain;
long-mer1568	CP006696.1	480753	480788	CATTGCGAAGATCAGTACGTTCGTAACAATGGCAGC	CP006696.1.434	CP006696.1.434	479871	481058	-	AutoIPR: IPR001958:Tetracycline resistanceprotein, TetA/multidrug resistance protein MdtG;IPR020846:Major facilitator superfamily domain;
long-mer1569	CP006696.1	480880	480922	CTGGCGATATAGGAAAGTTGGTTAAAGGTAAATTGGCCTTCAT	CP006696.1.434	CP006696.1.434	479871	481058	-	AutoIPR: IPR001958:Tetracycline resistanceprotein, TetA/multidrug resistance protein MdtG;IPR020846:Major facilitator superfamily domain;
long-mer1570	CP006696.1	481068	481112	GCTTTAGTGATGAGGAATAAAGTGTTTTTTAGGTGTGGTTTTCAA	NA
long-mer1571	CP006696.1	481184	481258	TGTGTGGCATTCGCATTAATGGCACGGTGCAATGTTTGGAGTGATTGTCACTTTTGATGGATAGCAGTGATTCTG	NA
long-mer1572	CP006696.1	481278	481320	GGGATGTTCGTTCACACAGTGTGTGCAGTGTTGTATCACAGCT	NA
long-mer1573	CP006696.1	481428	481470	TGTTGATGCATGACGTCACATTTATCCACTGATATTTGAATTG	NA
long-mer1574	CP006696.1	481517	481559	ATTGAGATATGTCGTAAGGATACAGATGTGTTGCAATGACGTA	NA
long-mer1575	CP006696.1	481884	481926	GTTGGATGATGTGCCTCTATGTTGCGATGTACTGCGCGTGCGA	NA
long-mer1576	CP006696.1	482219	482261	CGCGCTGCTCAGTCCGACCCGTCCTAGCGGGGATGGCTGGCCG	CP006696.1.435	CP006696.1.435	481943	482518	-	AutoIPR: IPR010835:Protein of unknown functionDUF1439;
long-mer1577	CP006696.1	482523	482613	TGATGTGATCGTATGTGTGTCTATTGTGGGTGTTGGACGATTTTAAAGGCGTGTTGTCTGTGATTGCAGTGCCTCTTGATGGAGGCATAGG	NA
long-mer1578	CP006696.1	482649	482691	ATTGCGATGTTCGATGAGACGGTTCAAGCAAGCTGTTGGGTGA	NA
long-mer1579	CP006696.1	482906	482948	AGACTGTAGGTGACCAGTGAGCGGTGTTATTCCCAGGCAGGTA	CP006696.1.436	CP006696.1.436	482932	484185	-	AutoIPR: IPR000023:Phosphofructokinase domain;IPR022953:ATP-dependent 6-phosphofructokinase;
long-mer1580	CP006696.1	483334	483376	GAGTGCCTGTTTCACTCGGCTAGCGAGGTAAGCGGCGACGCCG	CP006696.1.436	CP006696.1.436	482932	484185	-	AutoIPR: IPR000023:Phosphofructokinase domain;IPR022953:ATP-dependent 6-phosphofructokinase;
long-mer1581	CP006696.1	483463	483490	GACTACCACGCACCAACCGACTCGGTCG	CP006696.1.436	CP006696.1.436	482932	484185	-	AutoIPR: IPR000023:Phosphofructokinase domain;IPR022953:ATP-dependent 6-phosphofructokinase;
long-mer1582	CP006696.1	484585	484627	TCCGCGCAATCTGTCTCAGGCTGCTGCGCTGGATGGGTTGTTA	CP006696.1.437	CP006696.1.437	484328	484891	+	AutoIPR: IPR000850:Adenylate kinase/UMP-CMPkinase; IPR027417:P-loop containing nucleosidetriphosphate hydrolase;
long-mer1583	CP006696.1	484926	484968	AGGTGCGGTATCAATGACGCTTTGACATGATGCCACTTGGGTT	NA
long-mer1584	CP006696.1	485006	485084	ATTGACTTGCTGAAAATGGGGGGGTGCCGTTAAGCATGCGTCACTGTGGTGCTTAGGCGCATCATGGGGAGTGTTGCTG	NA
long-mer1585	CP006696.1	485293	485335	TCCGCCAATGTCAGTGCAATTAGAACGGCTTGGCATCACATTG	CP006696.1.438	CP006696.1.438	485186	486601	+	AutoIPR: IPR005757:Murein peptide ligase;IPR016040:NAD(P)-binding domain;
long-mer1586	CP006696.1	485958	486000	TGGAGCGCTTCGGTTTCGATCTTGAGTTCCACTGGAGTGCGCG	CP006696.1.438	CP006696.1.438	485186	486601	+	AutoIPR: IPR005757:Murein peptide ligase;IPR016040:NAD(P)-binding domain;
long-mer1587	CP006696.1	486587	486644	GCGCAGTTGCGCTAAGGGGGGTAGCTGTAAATGTGTCCAGCGAGAAGCAAGCTACGGT	CP006696.1.438	CP006696.1.438	485186	486601	+	AutoIPR: IPR005757:Murein peptide ligase;IPR016040:NAD(P)-binding domain;
long-mer1588	CP006696.1	486780	486822	GATGTGCGTGGTTTCTACTGCTGCCCGGCTGAGGGGCGGCGTG	NA
long-mer1589	CP006696.1	487740	487782	CATGTATGGCCAAACCCGATTCCGTCCGGGGAGTTCCCGGGCG	CP006696.1.439	CP006696.1.439	486867	488921	-	AutoIPR: IPR000326:Phosphatidic acidphosphatase type 2/haloperoxidase; IPR025902:LssY-likeC-terminal domain;
long-mer1590	CP006696.1	489687	489724	CTGTGGCAGCGCTCCTATCGTGCTGTATTTCCTGGTTT	NA
long-mer1591	CP006696.1	489811	489853	AGAGCAGCCATGTCGGCGTTGCTCGGTGTCAGCCAGCAGCAAA	CP006696.1.441	CP006696.1.441	489820	489990	+	
long-mer1592	CP006696.1	490343	490385	CGGTCAAGGTTGCGAAATCCAAGATCGTGTGCGGCTTCAGTTC	CP006696.1.442	CP006696.1.442	489981	491348	-	AutoIPR: IPR011356:Leucineaminopeptidase/peptidase B;
long-mer1593	CP006696.1	490887	490929	GGTTGGTGTGTTGACCCAGTCACGTACGCGTAGGCACGCCTGA	CP006696.1.442	CP006696.1.442	489981	491348	-	AutoIPR: IPR011356:Leucineaminopeptidase/peptidase B;
long-mer1594	CP006696.1	491052	491094	GATGGGGTCCCATGTTCCTGTCGGTTGCCAGTGGGTGCCGGCT	CP006696.1.442	CP006696.1.442	489981	491348	-	AutoIPR: IPR011356:Leucineaminopeptidase/peptidase B;
long-mer1595	CP006696.1	491221	491263	TGTGCCTGTACCCATGATTGAGTCGCCGGTGATTGTGCGGTCA	CP006696.1.442	CP006696.1.442	489981	491348	-	AutoIPR: IPR011356:Leucineaminopeptidase/peptidase B;
long-mer1596	CP006696.1	491400	491434	GCGCTGTACTACCTTGTTCCGGGGGAAATATTTGC	NA
long-mer1597	CP006696.1	491442	491481	CGAAGGTATGTTATGTACTTGTACTTGGAGTGATGCGTTA	CP006696.1.443	CP006696.1.443	491479	492588	-	AutoIPR: IPR002549:Uncharacterised proteinfamily UPF0118;
long-mer1598	CP006696.1	491677	491719	CAGCGTGTGTAGCATCAGATATAGCAGTGCCGGTAGTAATGCT	CP006696.1.443	CP006696.1.443	491479	492588	-	AutoIPR: IPR002549:Uncharacterised proteinfamily UPF0118;
long-mer1599	CP006696.1	491956	491998	TGAGGCGGTGAAACGTTGTTGGTGATGGTTTGGGAGCAGTGCA	CP006696.1.443	CP006696.1.443	491479	492588	-	AutoIPR: IPR002549:Uncharacterised proteinfamily UPF0118;
long-mer1600	CP006696.1	492304	492346	CACCACTGTCCCGCTGATTCCAAAGCACAACAACAGCAACGCC	CP006696.1.443	CP006696.1.443	491479	492588	-	AutoIPR: IPR002549:Uncharacterised proteinfamily UPF0118;
long-mer1601	CP006696.1	492594	492671	GGACAGAATCAGAAAGGGGAACGATCGGTGACTGAGTACGTCCAAGCACCAGCCTATATGTAGCGGGTTCAGGCGTGT	CP006696.1.444	CP006696.1.444	492662	493042	-	
long-mer1602	CP006696.1	492679	492721	GGTTGATTATGTCTGCTGTAGTTTGTGATGTGGTGCTTGTGTG	CP006696.1.444	CP006696.1.444	492662	493042	-	
long-mer1603	CP006696.1	493222	493264	TGGCAATCCCATGCGCTCCAGAAGTGAGATGGTTATGCCTATC	CP006696.1.445	CP006696.1.445	493039	493515	-	
long-mer1604	CP006696.1	493659	493701	TACCTGTTCTTTAGCTGCCGCTGTGCTGAATTCTGCGGCGGCC	CP006696.1.446	CP006696.1.446	493521	493883	-	
long-mer1605	CP006696.1	493863	493941	CTCGGTGTTGGTAGGGTTCATTATTAAGATCTCCTTCGTTGAGCGTGGCAGGCCGGTTACACTTTACCGGTACCGTTCG	CP006696.1.446	CP006696.1.446	493521	493883	-	
long-mer1606	CP006696.1	495193	495235	GTGATGATTGGTAAGTACGTACCCATTGCGCGCGTCGATGATC	CP006696.1.447	CP006696.1.447	494140	495585	-	AutoIPR: IPR001940:Peptidase S1C;IPR009003:Trypsin-like cysteine/serine peptidase domain;
long-mer1607	CP006696.1	495634	495676	GCTGGATAAACCAACCCATAACAGTGCGTCCACTCCATTTAAC	NA
long-mer1608	CP006696.1	495779	495810	TAGCTATAGGTGGAGCCAGGTAATGTGTGGTG	NA
long-mer1609	CP006696.1	495983	496025	TATCTCGCCGAAGCACAGCCGTAGTAGCTGCGGTGGTAGCGTG	CP006696.1.448	CP006696.1.448	495866	496762	-	AutoIPR: IPR001509:NAD-dependentepimerase/dehydratase, N-terminal domain;IPR010099:Epimerase family protein SDR39U1;
long-mer1610	CP006696.1	496097	496151	GGTGAGATTGTAAGCCCCAGGGTGACCATGCTCAATGAGCCAAATGATCATGTTG	CP006696.1.448	CP006696.1.448	495866	496762	-	AutoIPR: IPR001509:NAD-dependentepimerase/dehydratase, N-terminal domain;IPR010099:Epimerase family protein SDR39U1;
long-mer1611	CP006696.1	497953	497996	ATTTCGCCTATAGGTAATACGCCGTTGGTGTCATCTTTAATACA	CP006696.1.449	CP006696.1.449	497466	499175	-	AutoIPR: IPR000873:AMP-dependentsynthetase/ligase; IPR025110:AMP-binding enzymeC-terminal domain;
long-mer1612	CP006696.1	498621	498702	TGAGCGAGGCAGTTGGTATTCTGGTACTAATTTTTTGATGTGCTTGACGGCAAAATTGATTAGTGATCTTTTGGGGAAATCG	CP006696.1.449	CP006696.1.449	497466	499175	-	AutoIPR: IPR000873:AMP-dependentsynthetase/ligase; IPR025110:AMP-binding enzymeC-terminal domain;
long-mer1613	CP006696.1	499334	499413	TAGCTATTTTAGAATTAAACGTCAACATTATAGATGACGATGTCAGGTATGTTGGTATATGTTGCTTGTTCTGATGGTGT	CP006696.1.450	CP006696.1.450	499348	499497	-	
long-mer1614	CP006696.1	499516	499558	TGGGTGCGTTTTCTTATTATTTATTTATAGGAAATTTTTTAGG	NA
long-mer1615	CP006696.1	499688	499713	TCGTTGTTATTATTGGTATTTCAATT	NA
long-mer1616	CP006696.1	499718	499776	AACCATATGCAGAGATACAGGATGAATCTCTTTTTTTTAATGGAAAGTATGCAGATGAT	NA
long-mer1617	CP006696.1	499939	500019	TGGAATACTATTTCCAGGTGATCGTATCCAGTCGATACATGGTTGATGGTGATACGCGTTTTAATCCGTTGGTGTTTGAGG	CP006696.1.451	CP006696.1.451	499938	500135	+	
long-mer1618	CP006696.1	500206	500248	CCGCATGTATACGCTGTTTTTACAGGTGTGTTGTTCTTGATTG	NA
long-mer1619	CP006696.1	500356	500388	TCTATTTGAGCCGAATATTGAGATTATTTGGAT	NA
long-mer1620	CP006696.1	500461	500512	TATTGCGTTTTTCTAGTGGGGGCCCCAGGGAAGAGGGTATTGCCGGATAACA	NA
long-mer1621	CP006696.1	500526	500561	GAGACCTCCAAAGAGTTCTTGCTACTAGAGCGATTG	NA
long-mer1622	CP006696.1	501112	501154	TCTCCGGTGGCCCACCGGCTTGGGGGCGATACCATGTGTTCCC	CP006696.1.452	CP006696.1.452	500663	503389	-	AutoIPR: IPR015937:Aconitase/isopropylmalatedehydratase;
long-mer1623	CP006696.1	502076	502130	TGCGATGACGACGGCACCATCTTTGAGTTGCAGAGTTTGTCCGTTGATGTCGAGG	CP006696.1.452	CP006696.1.452	500663	503389	-	AutoIPR: IPR015937:Aconitase/isopropylmalatedehydratase;
long-mer1624	CP006696.1	502319	502361	ACTGGGAGGCGGGGTGTTGGGTGCATACCACAGCCCCTGTGCT	CP006696.1.452	CP006696.1.452	500663	503389	-	AutoIPR: IPR015937:Aconitase/isopropylmalatedehydratase;
long-mer1625	CP006696.1	502604	502673	GGCTGTGGCGCCCTCGGGGAGGGTGCCAGTGAGTTTGAAGCCGACCACTTGGGGGATCAGCATCGAAGAG	CP006696.1.452	CP006696.1.452	500663	503389	-	AutoIPR: IPR015937:Aconitase/isopropylmalatedehydratase;
long-mer1626	CP006696.1	503176	503218	CGGCTTTGGGATTCCATTTGGTCACTGCCTCAATATGCGCGGT	CP006696.1.452	CP006696.1.452	500663	503389	-	AutoIPR: IPR015937:Aconitase/isopropylmalatedehydratase;
long-mer1627	CP006696.1	503370	503412	GTGGAGAACGAATCGCGCATACTGGGTGATTCCTTACGTTTGG	CP006696.1.452	CP006696.1.452	500663	503389	-	AutoIPR: IPR015937:Aconitase/isopropylmalatedehydratase;
long-mer1628	CP006696.1	503420	503462	GCAGTGGCAGTGCCGCTTCACCTTATCGGCTTACAGTGTCCCT	NA
long-mer1629	CP006696.1	503540	503580	TGCGAATGTTTATGCTCACGTGTGACCGTGAATACTTGATG	NA
long-mer1630	CP006696.1	504157	504199	TATTTTCTAGTTGGCGCTCATTCGTTATTGCAGTGCGACGGCC	CP006696.1.454	CP006696.1.454	503872	504270	+	AutoIPR: IPR029060:PIN domain-like;
long-mer1631	CP006696.1	506342	506384	CGCTGCGGTCATTGAGATCGATCTGGCTGATATTCATGAACCT	CP006696.1.455	CP006696.1.455	504324	506927	+	AutoIPR: IPR015937:Aconitase/isopropylmalatedehydratase;
long-mer1632	CP006696.1	507007	507046	CTTGTTTTGGCCGCAGCTCATTTTGGCCGCAGCTCATCAA	NA
long-mer1633	CP006696.1	507458	507555	GACACAACGCGAACGACTAGGGCAGATCGCCTCACAATAGCGGCAGCGCCTATGAGCGTGCTTCCAGTGTTGAGAATTAGATCGTGCAGCCCCTTGAT	NA
long-mer1634	CP006696.1	507660	507706	GTGTCGGAGGCCCCATTTTCAGGCCTATACCGAGTTCTCTACGTGTA	CP006696.1.457	CP006696.1.457	507684	508133	-	AutoIPR: IPR002725:Protein of unknown functionDUF45;
long-mer1635	CP006696.1	507960	508002	CTGCTCTTGGTCGAGGAGGTCACTCGCTAACGTGATGGTGCCC	CP006696.1.457	CP006696.1.457	507684	508133	-	AutoIPR: IPR002725:Protein of unknown functionDUF45;
long-mer1636	CP006696.1	508114	508156	GGATATTGCGACGATTTCATTTGCGGCCCTCCGCCAACAACAG	CP006696.1.458	CP006696.1.458	508130	508768	-	
long-mer1636	CP006696.1	508114	508156	GGATATTGCGACGATTTCATTTGCGGCCCTCCGCCAACAACAG	CP006696.1.457	CP006696.1.457	507684	508133	-	AutoIPR: IPR002725:Protein of unknown functionDUF45;
long-mer1637	CP006696.1	508164	508206	ACGAGGTCGACGACACGCGCCTGCTCGTCCTGCCCAAGAGCAA	CP006696.1.458	CP006696.1.458	508130	508768	-	
long-mer1638	CP006696.1	508266	508308	TTGCGGTAGCGTCCCAGCAACCCTTCGGCATCCTTGGCCAGCG	CP006696.1.458	CP006696.1.458	508130	508768	-	
long-mer1639	CP006696.1	508396	508438	TGCGTGCCGCCTGCATTGCCGTGTCTTTCTCGGCAGCCAGTGT	CP006696.1.458	CP006696.1.458	508130	508768	-	
long-mer1640	CP006696.1	508454	508487	CGCGGCCAGACCAGTCGTCTTGCGCTCCTCCAGA	CP006696.1.458	CP006696.1.458	508130	508768	-	
long-mer1641	CP006696.1	508657	508699	TCTTGGTCAGGCGTCCAAGACAGTGTTGTTCGGCGTTTTCCTC	CP006696.1.458	CP006696.1.458	508130	508768	-	
long-mer1642	CP006696.1	508844	508886	CCACAGCGCCTCGATCTCTTTAGTAGTTTTCGAAGAAGGTTTT	CP006696.1.459	CP006696.1.459	508863	509963	-	AutoIPR: IPR027417:P-loop containing nucleosidetriphosphate hydrolase;
long-mer1643	CP006696.1	508961	509003	GCTTTAGGTAGTCCTGCTTGGTCTGTGCAATACGCTTCAGGAA	CP006696.1.459	CP006696.1.459	508863	509963	-	AutoIPR: IPR027417:P-loop containing nucleosidetriphosphate hydrolase;
long-mer1644	CP006696.1	509060	509108	ACTGCAGCGCTTTCTTAAGTGCGCGCAGCAGGCCGACACGCTTCTGCAC	CP006696.1.459	CP006696.1.459	508863	509963	-	AutoIPR: IPR027417:P-loop containing nucleosidetriphosphate hydrolase;
long-mer1645	CP006696.1	509310	509346	GAGCTGCAACCCGGCCACCAGTGGATGATCCACCACG	CP006696.1.459	CP006696.1.459	508863	509963	-	AutoIPR: IPR027417:P-loop containing nucleosidetriphosphate hydrolase;
long-mer1646	CP006696.1	509492	509534	GTGCCGCGATGAAAGCCGACATCTTTTCGATGCGGTCATCTGC	CP006696.1.459	CP006696.1.459	508863	509963	-	AutoIPR: IPR027417:P-loop containing nucleosidetriphosphate hydrolase;
long-mer1647	CP006696.1	509575	509617	TTGTTCAATTCCTCGACATCGGTCACGCCTTCGCTCTCGGCCA	CP006696.1.459	CP006696.1.459	508863	509963	-	AutoIPR: IPR027417:P-loop containing nucleosidetriphosphate hydrolase;
long-mer1648	CP006696.1	509857	509899	TAGATGCCGAGGTCCTTGGCTGCCGAGCGGTGCGCCTCATCAA	CP006696.1.459	CP006696.1.459	508863	509963	-	AutoIPR: IPR027417:P-loop containing nucleosidetriphosphate hydrolase;
long-mer1649	CP006696.1	509990	510032	CATCTCACAGGGACTGCAGTTGGGCCTTATTGTTGGCCCGTTT	CP006696.1.460	CP006696.1.460	509994	511052	-	AutoIPR: IPR006935:Helicase/UvrB domain;IPR007409:Restriction endonuclease, type I, HsdR,N-terminal; IPR027417:P-loop containing nucleosidetriphosphate hydrolase;
long-mer1650	CP006696.1	510138	510180	GGCGAAGCGTGCCTTGTTTTCTAAGATCAACCGTGCAGCGGTC	CP006696.1.460	CP006696.1.460	509994	511052	-	AutoIPR: IPR006935:Helicase/UvrB domain;IPR007409:Restriction endonuclease, type I, HsdR,N-terminal; IPR027417:P-loop containing nucleosidetriphosphate hydrolase;
long-mer1651	CP006696.1	510567	510609	AATGGCGTCGCCGTCCTTCGGATTTTTGTGTTCGACGATCACC	CP006696.1.460	CP006696.1.460	509994	511052	-	AutoIPR: IPR006935:Helicase/UvrB domain;IPR007409:Restriction endonuclease, type I, HsdR,N-terminal; IPR027417:P-loop containing nucleosidetriphosphate hydrolase;
long-mer1652	CP006696.1	510656	510698	TGCGTGCGGGTGGTTTGATCTCCCATTCCCAGGTCACATGAAA	CP006696.1.460	CP006696.1.460	509994	511052	-	AutoIPR: IPR006935:Helicase/UvrB domain;IPR007409:Restriction endonuclease, type I, HsdR,N-terminal; IPR027417:P-loop containing nucleosidetriphosphate hydrolase;
long-mer1653	CP006696.1	510970	511069	ATTGATGTCCAGCCGATCTCCGCCGCGTGTTTCACCATGGGGAACTGCACGGTCCCGGATTCGCTGATTTTGAGTGTGTTCATGCGGTGATCCCCTCGTG	CP006696.1.461	CP006696.1.461	511067	511306	+	
long-mer1653	CP006696.1	510970	511069	ATTGATGTCCAGCCGATCTCCGCCGCGTGTTTCACCATGGGGAACTGCACGGTCCCGGATTCGCTGATTTTGAGTGTGTTCATGCGGTGATCCCCTCGTG	CP006696.1.460	CP006696.1.460	509994	511052	-	AutoIPR: IPR006935:Helicase/UvrB domain;IPR007409:Restriction endonuclease, type I, HsdR,N-terminal; IPR027417:P-loop containing nucleosidetriphosphate hydrolase;
long-mer1654	CP006696.1	511163	511240	CTCAAGGACATGGCGCTTGCGGTGGTGCAGGTCGATCTTGCGGTCGATGGCGTCGAAAATGGCTGTGATCTCGCGCTG	CP006696.1.461	CP006696.1.461	511067	511306	+	
long-mer1655	CP006696.1	511242	511317	TCCCAAGCATCCCTGGGAACCAGGATCAGCAGAGGATCAAGATGCTTCTTGTTGAGTTGAGCTGAGGTGTGGGGCC	CP006696.1.462	CP006696.1.462	511267	511611	-	
long-mer1655	CP006696.1	511242	511317	TCCCAAGCATCCCTGGGAACCAGGATCAGCAGAGGATCAAGATGCTTCTTGTTGAGTTGAGCTGAGGTGTGGGGCC	CP006696.1.461	CP006696.1.461	511067	511306	+	
long-mer1656	CP006696.1	511325	511476	GTGATGCCCTTTAGGTCAAAAGACTGGAACCATTGAAAAAGGAAGCGAGGATTGATCGAGCTACCCGGGACAACACCAATGACGTTGGGGTCGAAGACACTCCAAGTGTCTGTCAGACGCTTCTTATTTGCAGCAATCGCGGCACCCCGCTT	CP006696.1.462	CP006696.1.462	511267	511611	-	
long-mer1657	CP006696.1	511494	511536	CGGGCGGAGCGCACTGGTGCGCGGCCTGCGTTGCATCAAGCGC	CP006696.1.462	CP006696.1.462	511267	511611	-	
long-mer1658	CP006696.1	511549	512498	CGTTCTCACAAGCACGGTCTCATTACCAGCGTGATTCATATCGGAGACTTTGATGAACAGCATTCTCCGGGGTCTCCGTCGTGTTTTCTGCTCCTTCAAGTTCGGTGTAGGACATTCGGTTGCTTACAACCCGCGCACAGGCATCCAGTCGCTCTACGGTCCAGTCACTCGGCATCGGCCCGATCTCGCTGTCCTTCTGTCCTTCTGTCCTTCTGTGCTTCGCCGCGCAGGCCACAGGTGAACAGTTGTCGCATCGTTGCGCGTTTTAGATCGTGTAGCGCCCGAAGTATCTGGGCTTGCTTTCCCAAGGTGTGTTCCGTTCGACGCAGCACTTCCGCAATCGCTGCCTGTTCATCAATGTCCCTTGGGAAGGTGAGCTCCTTTTCCTTGAGGATCGTGAAGTGTCGGTTGTAGCCGCGCGCAGGCAGGTCGATGGCACGGCAGGCATAGAAGAAGAGCGGATCAATCCCTGACTTTGGACGTAGTAGTTGTATGCCGTCTGCGCCGCGTGCGAAAGACCTTTTCACGAACTTGAATGCGCGCGTGTGGTCACCGAAGACAATCAATGGGAACGGTGCATTGATCACTGCACCTTCGTCGTCGGTCCAGCCGGCAATCTGATTCCGACCTTGGTCAATTACCGGAAAGCGACGCGCTGCCTTGTAGTTGCGCGTCTGTACCTTTGTCGTGCCTGCGGTCGGTACCGTGACCAAACAATCCGCCACGGAGGCACTGTCCCACTGTCGGCCGATCACACGTTCTCCGGCTTCTTTAGAGGCTGAAGTAGCCGTAACAGGTTGGCCGTCAGGGTTGTTTCCTGCGCGTTAAGTCCTTCAAGGATTCGAAGCAGTTGCGGCACCGATGCTGTCTCGGTGCCGTCGTTTTGCCCCACCCACCGCCCGGGGCTAAGGTTGTAGTCTGCTTCCACAGCTTGTTGCTGGGTGATAACC	CP006696.1.462	CP006696.1.462	511267	511611	-	
long-mer1658	CP006696.1	511549	512498	CGTTCTCACAAGCACGGTCTCATTACCAGCGTGATTCATATCGGAGACTTTGATGAACAGCATTCTCCGGGGTCTCCGTCGTGTTTTCTGCTCCTTCAAGTTCGGTGTAGGACATTCGGTTGCTTACAACCCGCGCACAGGCATCCAGTCGCTCTACGGTCCAGTCACTCGGCATCGGCCCGATCTCGCTGTCCTTCTGTCCTTCTGTCCTTCTGTGCTTCGCCGCGCAGGCCACAGGTGAACAGTTGTCGCATCGTTGCGCGTTTTAGATCGTGTAGCGCCCGAAGTATCTGGGCTTGCTTTCCCAAGGTGTGTTCCGTTCGACGCAGCACTTCCGCAATCGCTGCCTGTTCATCAATGTCCCTTGGGAAGGTGAGCTCCTTTTCCTTGAGGATCGTGAAGTGTCGGTTGTAGCCGCGCGCAGGCAGGTCGATGGCACGGCAGGCATAGAAGAAGAGCGGATCAATCCCTGACTTTGGACGTAGTAGTTGTATGCCGTCTGCGCCGCGTGCGAAAGACCTTTTCACGAACTTGAATGCGCGCGTGTGGTCACCGAAGACAATCAATGGGAACGGTGCATTGATCACTGCACCTTCGTCGTCGGTCCAGCCGGCAATCTGATTCCGACCTTGGTCAATTACCGGAAAGCGACGCGCTGCCTTGTAGTTGCGCGTCTGTACCTTTGTCGTGCCTGCGGTCGGTACCGTGACCAAACAATCCGCCACGGAGGCACTGTCCCACTGTCGGCCGATCACACGTTCTCCGGCTTCTTTAGAGGCTGAAGTAGCCGTAACAGGTTGGCCGTCAGGGTTGTTTCCTGCGCGTTAAGTCCTTCAAGGATTCGAAGCAGTTGCGGCACCGATGCTGTCTCGGTGCCGTCGTTTTGCCCCACCCACCGCCCGGGGCTAAGGTTGTAGTCTGCTTCCACAGCTTGTTGCTGGGTGATAACC	CP006696.1.464	CP006696.1.464	512300	512968	-	AutoIPR: IPR003356:DNA methylase,adenine-specific;IPR029063:S-adenosyl-L-methionine-dependentmethyltransferase;
long-mer1658	CP006696.1	511549	512498	CGTTCTCACAAGCACGGTCTCATTACCAGCGTGATTCATATCGGAGACTTTGATGAACAGCATTCTCCGGGGTCTCCGTCGTGTTTTCTGCTCCTTCAAGTTCGGTGTAGGACATTCGGTTGCTTACAACCCGCGCACAGGCATCCAGTCGCTCTACGGTCCAGTCACTCGGCATCGGCCCGATCTCGCTGTCCTTCTGTCCTTCTGTCCTTCTGTGCTTCGCCGCGCAGGCCACAGGTGAACAGTTGTCGCATCGTTGCGCGTTTTAGATCGTGTAGCGCCCGAAGTATCTGGGCTTGCTTTCCCAAGGTGTGTTCCGTTCGACGCAGCACTTCCGCAATCGCTGCCTGTTCATCAATGTCCCTTGGGAAGGTGAGCTCCTTTTCCTTGAGGATCGTGAAGTGTCGGTTGTAGCCGCGCGCAGGCAGGTCGATGGCACGGCAGGCATAGAAGAAGAGCGGATCAATCCCTGACTTTGGACGTAGTAGTTGTATGCCGTCTGCGCCGCGTGCGAAAGACCTTTTCACGAACTTGAATGCGCGCGTGTGGTCACCGAAGACAATCAATGGGAACGGTGCATTGATCACTGCACCTTCGTCGTCGGTCCAGCCGGCAATCTGATTCCGACCTTGGTCAATTACCGGAAAGCGACGCGCTGCCTTGTAGTTGCGCGTCTGTACCTTTGTCGTGCCTGCGGTCGGTACCGTGACCAAACAATCCGCCACGGAGGCACTGTCCCACTGTCGGCCGATCACACGTTCTCCGGCTTCTTTAGAGGCTGAAGTAGCCGTAACAGGTTGGCCGTCAGGGTTGTTTCCTGCGCGTTAAGTCCTTCAAGGATTCGAAGCAGTTGCGGCACCGATGCTGTCTCGGTGCCGTCGTTTTGCCCCACCCACCGCCCGGGGCTAAGGTTGTAGTCTGCTTCCACAGCTTGTTGCTGGGTGATAACC	CP006696.1.463	CP006696.1.463	511713	512303	-	
long-mer1659	CP006696.1	512515	512573	CGGGTTCGCCCTTGAGGTACATCGCCGCCAAAGACTGTACGTCCTCCTCAGGCAGGTAG	CP006696.1.464	CP006696.1.464	512300	512968	-	AutoIPR: IPR003356:DNA methylase,adenine-specific;IPR029063:S-adenosyl-L-methionine-dependentmethyltransferase;
long-mer1660	CP006696.1	512623	512665	TCTTGTCCTTTCGCGCCGCCGATTTGCGTTTGTTGAGCACCAC	CP006696.1.464	CP006696.1.464	512300	512968	-	AutoIPR: IPR003356:DNA methylase,adenine-specific;IPR029063:S-adenosyl-L-methionine-dependentmethyltransferase;
long-mer1661	CP006696.1	512750	512825	CTTGCGAATGCTGCGCTCCTTATCTTCGTTCTTGGAGCCGGAGCTGCGTGTCACTGCGCCGGTGTCAAGTACCACC	CP006696.1.464	CP006696.1.464	512300	512968	-	AutoIPR: IPR003356:DNA methylase,adenine-specific;IPR029063:S-adenosyl-L-methionine-dependentmethyltransferase;
long-mer1662	CP006696.1	512853	512895	GCCAAGGTGTGCTGCAACCATTCCCAGTTTCCCTTGCCGCTGG	CP006696.1.464	CP006696.1.464	512300	512968	-	AutoIPR: IPR003356:DNA methylase,adenine-specific;IPR029063:S-adenosyl-L-methionine-dependentmethyltransferase;
long-mer1663	CP006696.1	512999	513032	CGGATTTTGCCGCTGGCTGCGTGAAACTTTGGGT	NA
long-mer1664	CP006696.1	513088	513130	CATTTGCGCGATGGCGTAGTTATCTGCCTGGAGTTCCTGGCCG	NA
long-mer1665	CP006696.1	513255	513297	ATGTGTGCCATCAAAAAGCCCGCCTTGGTTGGGGTGAAGAACT	CP006696.1.465	CP006696.1.465	513161	514285	-	AutoIPR: IPR004546:Restriction endonuclease,type I, HsdM; IPR010982:Lambda repressor-like,DNA-binding domain;IPR029063:S-adenosyl-L-methionine-dependentmethyltransferase;
long-mer1666	CP006696.1	513304	513346	CACTCTGTCCGGAACCTTCGGTGAATTTGCGTAGTAGGTATGC	CP006696.1.465	CP006696.1.465	513161	514285	-	AutoIPR: IPR004546:Restriction endonuclease,type I, HsdM; IPR010982:Lambda repressor-like,DNA-binding domain;IPR029063:S-adenosyl-L-methionine-dependentmethyltransferase;
long-mer1667	CP006696.1	513513	513558	TTCTGTTTGACCACTGCACGGGAGTCCTTAGTGAGGTGCTCGCCGA	CP006696.1.465	CP006696.1.465	513161	514285	-	AutoIPR: IPR004546:Restriction endonuclease,type I, HsdM; IPR010982:Lambda repressor-like,DNA-binding domain;IPR029063:S-adenosyl-L-methionine-dependentmethyltransferase;
long-mer1668	CP006696.1	513610	513636	ACTTACGCCCGCTGATCACCGCCCACC	CP006696.1.465	CP006696.1.465	513161	514285	-	AutoIPR: IPR004546:Restriction endonuclease,type I, HsdM; IPR010982:Lambda repressor-like,DNA-binding domain;IPR029063:S-adenosyl-L-methionine-dependentmethyltransferase;
long-mer1669	CP006696.1	513757	513797	ACAGCCGCTTCAGGAAGAGTAGAGTAAGGGCAGCAGGTAAT	CP006696.1.465	CP006696.1.465	513161	514285	-	AutoIPR: IPR004546:Restriction endonuclease,type I, HsdM; IPR010982:Lambda repressor-like,DNA-binding domain;IPR029063:S-adenosyl-L-methionine-dependentmethyltransferase;
long-mer1670	CP006696.1	513799	513841	CTTGAACTTGGCTGCGTCCTTTTCGCCGCGGATCGAGCAGGCG	CP006696.1.465	CP006696.1.465	513161	514285	-	AutoIPR: IPR004546:Restriction endonuclease,type I, HsdM; IPR010982:Lambda repressor-like,DNA-binding domain;IPR029063:S-adenosyl-L-methionine-dependentmethyltransferase;
long-mer1671	CP006696.1	513947	514027	CTTTCGGTCCCTTGGACCCCCCGCTTCCTGCGCTAGAGCAAGGATGGTTTGCTGCGCTGTATGCTGAGGTGTGTTGCCGCC	CP006696.1.465	CP006696.1.465	513161	514285	-	AutoIPR: IPR004546:Restriction endonuclease,type I, HsdM; IPR010982:Lambda repressor-like,DNA-binding domain;IPR029063:S-adenosyl-L-methionine-dependentmethyltransferase;
long-mer1672	CP006696.1	514203	514246	TGTTGGGCGAGCTTCGAAGGGACAGGCAGATGAGTAGGAGCCGA	CP006696.1.465	CP006696.1.465	513161	514285	-	AutoIPR: IPR004546:Restriction endonuclease,type I, HsdM; IPR010982:Lambda repressor-like,DNA-binding domain;IPR029063:S-adenosyl-L-methionine-dependentmethyltransferase;
long-mer1673	CP006696.1	514581	514623	ACCAAGACGGGACGCTAGGGATATCGCATCGGTAGCCGATGTG	NA
long-mer1674	CP006696.1	514773	514815	TCAAAGTGCAGACCCTATCGCTTGTTGAGTGAGTGAAACCAAT	NA
long-mer1675	CP006696.1	514836	514944	GCTGTGAGTGACGTCTGGGGATGCGCATGGCAATCCAAAGGCACGCTTTGGCGTTGCCTTAAATGTCACGTGTGTTTGGTAAGTAGGCCGTGGATTTTTATACCGCAGT	NA
long-mer1676	CP006696.1	514975	515020	GGCCTTTATACGGTGCTGGAGTTGAGGGGTACTCGGTTCTAGAGCT	NA
long-mer1677	CP006696.1	515051	515093	GAATCATTCGAAGTTATTGAACGAATTACGTATAGAGCAAGAT	CP006696.1.466	CP006696.1.466	515049	515453	+	
long-mer1678	CP006696.1	515195	515237	GGGGGTTATTTTGGTGCAGCGTGTGACGGCAATATCGTCACGT	CP006696.1.466	CP006696.1.466	515049	515453	+	
long-mer1679	CP006696.1	515471	515502	GTAATTGGTGCAGGCTGAGGCGCGCCGCGCCA	CP006696.1.467	CP006696.1.467	515478	515873	+	
long-mer1680	CP006696.1	515514	515541	AGTGTCGGTGTGCTCAGTAAGCAGGCAA	CP006696.1.467	CP006696.1.467	515478	515873	+	
long-mer1681	CP006696.1	515551	515593	CGCGTACCGCGGTGACCACGCATAAAGCGCATAAAGCGCAGCT	CP006696.1.467	CP006696.1.467	515478	515873	+	
long-mer1682	CP006696.1	515670	515712	GTACGTGTACCTTTGGCCGGTTTGGTGATTGTGAAGGCGGCGC	CP006696.1.467	CP006696.1.467	515478	515873	+	
long-mer1683	CP006696.1	515841	515864	AAGGTCAACATGCCTATTGAGCAT	CP006696.1.467	CP006696.1.467	515478	515873	+	
long-mer1683	CP006696.1	515841	515864	AAGGTCAACATGCCTATTGAGCAT	CP006696.1.468	CP006696.1.468	515857	516144	+	
long-mer1684	CP006696.1	515918	515954	TCGTTGCCATTGTGCTCACGGAGGATAAAGGAAAGGC	CP006696.1.468	CP006696.1.468	515857	516144	+	
long-mer1685	CP006696.1	516095	516137	CTACAGTGGTGCAGGGTGGTCGGCATCGGGTTGTTTACCGTGT	CP006696.1.468	CP006696.1.468	515857	516144	+	
long-mer1686	CP006696.1	516249	516305	GTTCAGTCATATGTGTATTCGTAATGTAAAGATGCCGGGGTGTTGGTTGCTGACAGT	CP006696.1.469	CP006696.1.469	516251	516385	-	
long-mer1687	CP006696.1	516466	516508	TGGTAGCCACGCGTTCGCACAAGCATTGGTTGCGCAGGTCGCT	CP006696.1.470	CP006696.1.470	516428	517177	+	AutoIPR: IPR000652:Triosephosphate isomerase;IPR013785:Aldolase-type TIM barrel;
long-mer1688	CP006696.1	516536	516597	GTGATTATCTTGCCGCCATTGTTGTATCTGAGTGATTTGGTGCAGCGCTTCAAAGGGGAAGG	CP006696.1.470	CP006696.1.470	516428	517177	+	AutoIPR: IPR000652:Triosephosphate isomerase;IPR013785:Aldolase-type TIM barrel;
long-mer1689	CP006696.1	516858	516900	TGCAGCTTGCGCCTGTGTTGGATCTGGTTGGCCCGCAGGGTGT	CP006696.1.470	CP006696.1.470	516428	517177	+	AutoIPR: IPR000652:Triosephosphate isomerase;IPR013785:Aldolase-type TIM barrel;
long-mer1690	CP006696.1	517258	517300	GCTATGATTGTGTTGATTTTGCTGCAGCGTGGTACGGGTGCGG	CP006696.1.471	CP006696.1.471	517219	517617	+	AutoIPR: IPR004692:Preprotein translocase SecGsubunit;
long-mer1691	CP006696.1	517503	517545	TGCTGGCGCTGACCAAGCGGCGTCGCCAGTGCTTCAAGTTCCT	CP006696.1.471	CP006696.1.471	517219	517617	+	AutoIPR: IPR004692:Preprotein translocase SecGsubunit;
long-mer1692	CP006696.1	517551	517593	GCCAACGTCCACTAATACACCTGTTGGTGATAAGGAAAAAGCT	CP006696.1.471	CP006696.1.471	517219	517617	+	AutoIPR: IPR004692:Preprotein translocase SecGsubunit;
long-mer1693	CP006696.1	517831	517873	CTTCCTATTTTATGGGGGCATTGGTTAGAAAGAGAATCGCTGT	CP006696.1.473	CP006696.1.473	517827	518228	+	AutoIPR:IPR000440:NADH:ubiquinone/plastoquinone oxidoreductase,chain 3;
long-mer1694	CP006696.1	517943	517985	GATTGGCAGGTTCCTCGGTCCACATCGCCCTGATTCCGAAAAG	CP006696.1.473	CP006696.1.473	517827	518228	+	AutoIPR:IPR000440:NADH:ubiquinone/plastoquinone oxidoreductase,chain 3;
long-mer1695	CP006696.1	518254	518296	TAATCCGATCCCTGATGGTCACGTGGATGACATTCTACGGCCG	CP006696.1.474	CP006696.1.474	518219	518773	+	AutoIPR: IPR006138:NADH-ubiquinoneoxidoreductase, 20 Kd subunit;
long-mer1696	CP006696.1	518383	518425	GCCAATGACCTTTGGTTTGGCGTGCTGTGCCGTTGAAATGATG	CP006696.1.474	CP006696.1.474	518219	518773	+	AutoIPR: IPR006138:NADH-ubiquinoneoxidoreductase, 20 Kd subunit;
long-mer1697	CP006696.1	518674	518716	TGTCTATGTTCCCGGTTGTCCACCGACTGCCGAAGCGTTGGTC	CP006696.1.474	CP006696.1.474	518219	518773	+	AutoIPR: IPR006138:NADH-ubiquinoneoxidoreductase, 20 Kd subunit;
long-mer1698	CP006696.1	518883	518925	GGGTCTCCGTGGCCCAGCCGCATGGTGAGATCACTCTGGATGT	CP006696.1.475	CP006696.1.475	518825	519574	+	AutoIPR: IPR001268:NADH:ubiquinoneoxidoreductase, 30kDa subunit; IPR010218:NADHdehydrogenase, subunit C;
long-mer1699	CP006696.1	518971	519013	GTTCGACTTTGAACAGTTATCTGATCTTTGCGGGGTGGACTAT	CP006696.1.475	CP006696.1.475	518825	519574	+	AutoIPR: IPR001268:NADH:ubiquinoneoxidoreductase, 30kDa subunit; IPR010218:NADHdehydrogenase, subunit C;
long-mer1700	CP006696.1	519600	519642	CGGCTTCTGCCAGCAATGCTAATGAATCCAAGCAGGAGATTCG	CP006696.1.476	CP006696.1.476	519575	520882	+	AutoIPR: IPR014029:NADH:ubiquinoneoxidoreductase, 49kDa subunit, conserved site;IPR022885:NAD(P)H-quinone oxidoreductase subunit D/H;IPR029014:NiFe hydrogenase-like;
long-mer1701	CP006696.1	521208	521250	TGAGGACTTGGTGAGCTATGCTGAGGAAAAACTGGGTTGCAAG	CP006696.1.477	CP006696.1.477	520879	521406	+	AutoIPR: IPR002023:NADH-quinone oxidoreductasesubunit E-like; IPR012336:Thioredoxin-like fold;
long-mer1702	CP006696.1	521524	521566	GACCGGCGGCTACACTGCGTTGCGCAAGATTTTTGAGGAAAAG	CP006696.1.478	CP006696.1.478	521411	522745	+	AutoIPR: IPR011537:NADH ubiquinoneoxidoreductase, F subunit;
long-mer1703	CP006696.1	522289	522355	GAAAGCTGCAATTCCGGGGGGGGTATCCATGCCGGTATTGAAAGCCGAGCAGTTGCATGGCCTTCAG	CP006696.1.478	CP006696.1.478	521411	522745	+	AutoIPR: IPR011537:NADH ubiquinoneoxidoreductase, F subunit;
long-mer1704	CP006696.1	522661	522729	TCTGCGCCAATTCTGGGATGAGTTTGAGTACTACATTGTTCATGGTCAGTCGATTGTGGATGACAAGGC	CP006696.1.478	CP006696.1.478	521411	522745	+	AutoIPR: IPR011537:NADH ubiquinoneoxidoreductase, F subunit;
long-mer1705	CP006696.1	522975	523017	GGTGATGGAGGGGATGAAAGTTCGCACCCGCAGTGAAAAAGCC	CP006696.1.479	CP006696.1.479	522742	524976	+	AutoIPR: IPR009010:Aspartate decarboxylase-likedomain; IPR010228:NADH:ubiquinone oxidoreductase, subunitG; IPR012675:Beta-grasp domain;
long-mer1706	CP006696.1	523344	523386	ATCTGGGAACGTGGTCGATGTCTGCCCGGTCGGTGCATTGACG	CP006696.1.479	CP006696.1.479	522742	524976	+	AutoIPR: IPR009010:Aspartate decarboxylase-likedomain; IPR010228:NADH:ubiquinone oxidoreductase, subunitG; IPR012675:Beta-grasp domain;
long-mer1707	CP006696.1	523724	523766	CTACGTCGAACGAAGAGGGGGTATTGTTGGCACGTCTGGCAGC	CP006696.1.479	CP006696.1.479	522742	524976	+	AutoIPR: IPR009010:Aspartate decarboxylase-likedomain; IPR010228:NADH:ubiquinone oxidoreductase, subunitG; IPR012675:Beta-grasp domain;
long-mer1708	CP006696.1	524004	524046	CTCGCTGACTGGGAAGTCCATTGTTCCTCCGTCGCAGTTAGCC	CP006696.1.479	CP006696.1.479	522742	524976	+	AutoIPR: IPR009010:Aspartate decarboxylase-likedomain; IPR010228:NADH:ubiquinone oxidoreductase, subunitG; IPR012675:Beta-grasp domain;
long-mer1709	CP006696.1	524919	524961	GGGTCACGGTGCCACCGTACCCATTGGTGCTGGTCGCGTCACG	CP006696.1.479	CP006696.1.479	522742	524976	+	AutoIPR: IPR009010:Aspartate decarboxylase-likedomain; IPR010228:NADH:ubiquinone oxidoreductase, subunitG; IPR012675:Beta-grasp domain;
long-mer1710	CP006696.1	525158	525200	GCCGATGTATGTCGGCATGGGGCTCTTTCAAGCTTTCGCGGAC	CP006696.1.480	CP006696.1.480	524973	526064	+	AutoIPR: IPR001694:NADH:ubiquinoneoxidoreductase, subunit 1/F420H2 oxidoreductase subunitH;
long-mer1711	CP006696.1	525923	525965	TTGGTTCCGTGCGAGTTTCCCACGCTATCGTTACGACCAGATT	CP006696.1.480	CP006696.1.480	524973	526064	+	AutoIPR: IPR001694:NADH:ubiquinoneoxidoreductase, subunit 1/F420H2 oxidoreductase subunitH;
long-mer1712	CP006696.1	526018	526060	TGACGGCATTAATGGTGTTTTTCGGTGTGATTCAAAAGGGCGT	CP006696.1.480	CP006696.1.480	524973	526064	+	AutoIPR: IPR001694:NADH:ubiquinoneoxidoreductase, subunit 1/F420H2 oxidoreductase subunitH;
long-mer1713	CP006696.1	526905	526934	GCGCATGGTGACGCCGTTCCCGGTGGATAA	CP006696.1.482	CP006696.1.482	526564	527229	+	AutoIPR:IPR001457:NADH:ubiquinone/plastoquinone oxidoreductase,chain 6;
long-mer1714	CP006696.1	527151	527193	CATGCCAACTGAAAAACCGATCGCTGTGGTTCCGATTCGGAGT	CP006696.1.482	CP006696.1.482	526564	527229	+	AutoIPR:IPR001457:NADH:ubiquinone/plastoquinone oxidoreductase,chain 6;
long-mer1715	CP006696.1	527243	527285	TCTTCTTGCGTTGGGAGCGGTTCTATTTTGTATCAGTCTTGCG	CP006696.1.483	CP006696.1.483	527226	527531	+	AutoIPR: IPR001133:NADH-ubiquinoneoxidoreductase chain 4L/K;
long-mer1716	CP006696.1	527572	527614	GCTGTGGTCCTTGCTCCACTGGTTGGCAGCATTATTGCCGGAT	CP006696.1.484	CP006696.1.484	527539	529680	+	AutoIPR: IPR003945:NADH-plastoquinoneoxidoreductase, chain 5;
long-mer1717	CP006696.1	527673	527754	TGTCAGTTGCGCGTTGTCGTGCTGGACGCTTTACCAGCTCGTTGGACAAGGAGCGGCACCTTTTAATCAGAATCTTTATACC	CP006696.1.484	CP006696.1.484	527539	529680	+	AutoIPR: IPR003945:NADH-plastoquinoneoxidoreductase, chain 5;
long-mer1718	CP006696.1	528462	528504	GCAGTTCGTGTTGTTCGTTGGCGCCACGACCGCATTTTTTACG	CP006696.1.484	CP006696.1.484	527539	529680	+	AutoIPR: IPR003945:NADH-plastoquinoneoxidoreductase, chain 5;
long-mer1719	CP006696.1	529356	529398	GTTGCTGTATCTATGGAAACCTCAATGGCCAGTGAAAATAAGT	CP006696.1.484	CP006696.1.484	527539	529680	+	AutoIPR: IPR003945:NADH-plastoquinoneoxidoreductase, chain 5;
long-mer1720	CP006696.1	529413	529455	GCCGGTGCGTATTCTGGAGAATAAGTACGGTTTTGATGCGTTG	CP006696.1.484	CP006696.1.484	527539	529680	+	AutoIPR: IPR003945:NADH-plastoquinoneoxidoreductase, chain 5;
long-mer1721	CP006696.1	529779	529821	CGCCCATGTTGCTCGTTGGGCGGCGTTAGCGGTCGCGCTGGCT	CP006696.1.485	CP006696.1.485	529702	531207	+	AutoIPR: IPR003918:NADH:ubiquinoneoxidoreductase;
long-mer1722	CP006696.1	529954	529996	GCGCTGGTGCTGTTGACAACGCTGGTGACTGTATTGGTATTGA	CP006696.1.485	CP006696.1.485	529702	531207	+	AutoIPR: IPR003918:NADH:ubiquinoneoxidoreductase;
long-mer1723	CP006696.1	530262	530289	GGGGAGCTTTCAGCTGGCTGACTTGTAT	CP006696.1.485	CP006696.1.485	529702	531207	+	AutoIPR: IPR003918:NADH:ubiquinoneoxidoreductase;
long-mer1724	CP006696.1	530370	530412	CCCCGTGCATACGTGGTTGCCTGATGCTCACGTGGAAGCGCCG	CP006696.1.485	CP006696.1.485	529702	531207	+	AutoIPR: IPR003918:NADH:ubiquinoneoxidoreductase;
long-mer1725	CP006696.1	530538	530580	CTTAATTGCGGTGATCTATGTTGGCTTGGTTGCGTTAGTACAG	CP006696.1.485	CP006696.1.485	529702	531207	+	AutoIPR: IPR003918:NADH:ubiquinoneoxidoreductase;
long-mer1726	CP006696.1	530622	530664	TATGGGCTTCGTGACATTGGGTATCTTCATTGCCTTCACCTTG	CP006696.1.485	CP006696.1.485	529702	531207	+	AutoIPR: IPR003918:NADH:ubiquinoneoxidoreductase;
long-mer1727	CP006696.1	531076	531118	CGGGAAGCTTCCGTACTCGTGCTGTTCGCGATTGGTGTGTTGG	CP006696.1.485	CP006696.1.485	529702	531207	+	AutoIPR: IPR003918:NADH:ubiquinoneoxidoreductase;
long-mer1728	CP006696.1	531180	531222	TACTCAGATTGCCGTGAGCAAACTGTGATCGGCTGCGGCACAA	CP006696.1.485	CP006696.1.485	529702	531207	+	AutoIPR: IPR003918:NADH:ubiquinoneoxidoreductase;
long-mer1729	CP006696.1	531682	531724	TGCGTTGGTTGCGGTCAATCGTGATAGCAAAATATCGACTGAG	CP006696.1.486	CP006696.1.486	531242	532699	+	AutoIPR: IPR010096:NAD(P)H-quinoneoxidoreductase, subunit N/subunit 2;
long-mer1730	CP006696.1	532171	532249	TCATGTCGGTTTTTTGATGATTGGTATGTCTGGTGGCGGTATACGCGGTTATTCCTCCTCCATGTTCTATGTGTTGAGT	CP006696.1.486	CP006696.1.486	531242	532699	+	AutoIPR: IPR010096:NAD(P)H-quinoneoxidoreductase, subunit N/subunit 2;
long-mer1731	CP006696.1	532680	532722	CATTTGCTCATCTGGTCTGAATATTCCCAGTCATCACAGTATA	CP006696.1.486	CP006696.1.486	531242	532699	+	AutoIPR: IPR010096:NAD(P)H-quinoneoxidoreductase, subunit N/subunit 2;
long-mer1732	CP006696.1	532902	532957	TAGTGTTCGATGTCTTCTTTCCGATCGATAGCGCTTCAGATTCCCCGTGAAGCGCC	NA
long-mer1733	CP006696.1	533053	533095	CAGTCTCATGTTAGGGATGATACAAATCTTGGATAGCGATCTT	NA
long-mer1734	CP006696.1	533112	533160	TCTGGGCGTCCAAGAGGCAGCACAAGTGTCTCGCATGAAGAAGTGACTT	NA
long-mer1735	CP006696.1	533276	533363	AGAAGCCAGCCGCCGATTCCCCCGAACATGTGAGGGGATGCCATATAAGCCCGGTAGTAAAGTCGTAAAGATGATAAGTGACTATGTG	NA
long-mer1736	CP006696.1	533366	533408	TATCGAAGAGAAGAAGTCACCCTGCCGCAGGCGGCTTCACTCC	CP006696.1.487	CP006696.1.487	533402	534142	-	AutoIPR: IPR002347:Glucose/ribitoldehydrogenase;
long-mer1737	CP006696.1	534172	534210	GCGTGTGGAGATTAGATGAGATGAGAAGTCAAGTTCATG	CP006696.1.488	CP006696.1.488	534206	535537	-	AutoIPR: IPR004680:Citrate transporter-likedomain; IPR014738:Citrate transporter;
long-mer1738	CP006696.1	534455	534497	ACCGAAATAGAACGCATCGTTAGACATAAAAAAAGTGAAGGGC	CP006696.1.488	CP006696.1.488	534206	535537	-	AutoIPR: IPR004680:Citrate transporter-likedomain; IPR014738:Citrate transporter;
long-mer1739	CP006696.1	535635	535690	ATATTTCGACGTGTGTGTCGGTGCTGAGGGGCATACTAAAAGTCGTAATGGAAACG	CP006696.1.489	CP006696.1.489	535670	536866	-	AutoIPR: IPR010870:Phosphate-selective porinO/P; IPR023614:Porin domain;
long-mer1740	CP006696.1	535736	535802	GTCGCGATTACGGCTGTCGATTAGATTGAGCATCAGTCTTAGGTTAGGTTTAATGTACCAGTTTACG	CP006696.1.489	CP006696.1.489	535670	536866	-	AutoIPR: IPR010870:Phosphate-selective porinO/P; IPR023614:Porin domain;
long-mer1741	CP006696.1	535889	535931	CGCCAATTCCAATGCGCCACGCGGATTGTGCAGTGTTTTGATG	CP006696.1.489	CP006696.1.489	535670	536866	-	AutoIPR: IPR010870:Phosphate-selective porinO/P; IPR023614:Porin domain;
long-mer1742	CP006696.1	536126	536168	GCGTCCGTTGGCGAAATGTGCAAGCGTAATGCCACTGTTGTCG	CP006696.1.489	CP006696.1.489	535670	536866	-	AutoIPR: IPR010870:Phosphate-selective porinO/P; IPR023614:Porin domain;
long-mer1743	CP006696.1	536267	536309	CAGCACGTCGCCCTCTGGTGTTTCTGGCGACCAGGTTCCGCGG	CP006696.1.489	CP006696.1.489	535670	536866	-	AutoIPR: IPR010870:Phosphate-selective porinO/P; IPR023614:Porin domain;
long-mer1744	CP006696.1	536476	536500	CAGGGCTGGTGCGGTCGTCTAAGCT	CP006696.1.489	CP006696.1.489	535670	536866	-	AutoIPR: IPR010870:Phosphate-selective porinO/P; IPR023614:Porin domain;
long-mer1745	CP006696.1	536623	536665	CTTCTATCGTGTAGTCGAAGGAGAAAACCTTACCCGTCACATC	CP006696.1.489	CP006696.1.489	535670	536866	-	AutoIPR: IPR010870:Phosphate-selective porinO/P; IPR023614:Porin domain;
long-mer1746	CP006696.1	536681	536723	GATCTCGTTATTGCTGCGATTCGGAGTCCCGCGAGTGTCGTTG	CP006696.1.489	CP006696.1.489	535670	536866	-	AutoIPR: IPR010870:Phosphate-selective porinO/P; IPR023614:Porin domain;
long-mer1747	CP006696.1	536919	536961	AATACCTTCAGCTTAGGTGGGTAAAGCTGTCATTGACCTGTCA	NA
long-mer1748	CP006696.1	536963	537005	TGACGCCAAGCCACGGACAGATATTGAATATCAAGAGTGAGGT	NA
long-mer1749	CP006696.1	537121	537167	GCATGCGGCGTCACGGGCATGTGGTAGATTGGCAGAGCGATGGTCTA	CP006696.1.490	CP006696.1.490	537066	537761	+	AutoIPR: IPR011991:Winged helix-turn-helixDNA-binding domain; IPR022305:Sortase system responseregulator;
long-mer1750	CP006696.1	537293	537335	GATACTGACGGCACGTGATGCGATTGAAGATCGTGTGTATACG	CP006696.1.490	CP006696.1.490	537066	537761	+	AutoIPR: IPR011991:Winged helix-turn-helixDNA-binding domain; IPR022305:Sortase system responseregulator;
long-mer1751	CP006696.1	537494	537516	GAACGGTGAGCCGATCAAATTGC	CP006696.1.490	CP006696.1.490	537066	537761	+	AutoIPR: IPR011991:Winged helix-turn-helixDNA-binding domain; IPR022305:Sortase system responseregulator;
long-mer1752	CP006696.1	537679	537721	CACTGCGTATCGTGACTGTGCATCGTGCAGGCTATCTCCTCGA	CP006696.1.490	CP006696.1.490	537066	537761	+	AutoIPR: IPR011991:Winged helix-turn-helixDNA-binding domain; IPR022305:Sortase system responseregulator;
long-mer1753	CP006696.1	537948	537990	GGTGGATCTGCCTTATGTGGCTTTGGACGTATTGGCGATGGCA	CP006696.1.491	CP006696.1.491	537745	539118	+	AutoIPR: IPR004358:Signal transductionhistidine kinase-related protein, C-terminal;IPR005467:Signal transduction histidine kinase, core;IPR013727:Two-component sensor kinase N-terminal;IPR022510:Sortase system, histidine kinase;
long-mer1754	CP006696.1	538017	538074	TTACGATGTACACGGCCACATGATGACCGGGTATGGTGACCTGCCGTCACCACCGCGT	CP006696.1.491	CP006696.1.491	537745	539118	+	AutoIPR: IPR004358:Signal transductionhistidine kinase-related protein, C-terminal;IPR005467:Signal transduction histidine kinase, core;IPR013727:Two-component sensor kinase N-terminal;IPR022510:Sortase system, histidine kinase;
long-mer1755	CP006696.1	538374	538416	TCTAAAGCCGTTGACGACTGCACCGCCGCAAGAAATGGCGCAG	CP006696.1.491	CP006696.1.491	537745	539118	+	AutoIPR: IPR004358:Signal transductionhistidine kinase-related protein, C-terminal;IPR005467:Signal transduction histidine kinase, core;IPR013727:Two-component sensor kinase N-terminal;IPR022510:Sortase system, histidine kinase;
long-mer1756	CP006696.1	538666	538713	ACCCAGATACAGCACTTTGAGATGGTAAATCTGCTCGAGTTGATCCAC	CP006696.1.491	CP006696.1.491	537745	539118	+	AutoIPR: IPR004358:Signal transductionhistidine kinase-related protein, C-terminal;IPR005467:Signal transduction histidine kinase, core;IPR013727:Two-component sensor kinase N-terminal;IPR022510:Sortase system, histidine kinase;
long-mer1757	CP006696.1	538821	538863	GGCACTGAAAAATTTGGTCGATAATGCCTGCAAATACGGAGGT	CP006696.1.491	CP006696.1.491	537745	539118	+	AutoIPR: IPR004358:Signal transductionhistidine kinase-related protein, C-terminal;IPR005467:Signal transduction histidine kinase, core;IPR013727:Two-component sensor kinase N-terminal;IPR022510:Sortase system, histidine kinase;
long-mer1758	CP006696.1	538963	539005	TTTGAGCGTTTTGTGCGTGGCATGCATGCATCCCCAGGGGGGG	CP006696.1.491	CP006696.1.491	537745	539118	+	AutoIPR: IPR004358:Signal transductionhistidine kinase-related protein, C-terminal;IPR005467:Signal transduction histidine kinase, core;IPR013727:Two-component sensor kinase N-terminal;IPR022510:Sortase system, histidine kinase;
long-mer1759	CP006696.1	539016	539097	ATTGGCGATTGTGAAACGGATTGTTGATCACCATCGTGGCCGTATCAATCTGTCCAATTGTATTGGTGGCGGCCTGATGATC	CP006696.1.491	CP006696.1.491	537745	539118	+	AutoIPR: IPR004358:Signal transductionhistidine kinase-related protein, C-terminal;IPR005467:Signal transduction histidine kinase, core;IPR013727:Two-component sensor kinase N-terminal;IPR022510:Sortase system, histidine kinase;
long-mer1760	CP006696.1	539123	539177	CATCATGATCCGTGTTGCCGTCTTGCTGCTGTTGTTGACCTGCCATTTTATGGTG	CP006696.1.492	CP006696.1.492	539115	540167	+	
long-mer1761	CP006696.1	539208	539240	TCAACCAAAGGGCCGGTGACCGCACAACTGCGC	CP006696.1.492	CP006696.1.492	539115	540167	+	
long-mer1762	CP006696.1	539348	539427	CTATCACCGTTATCTGCATCCTGCATCAAGTCAGCCACCACCGGATCTGTTGATCAGCCCGAGTATGGATTTACAGATCA	CP006696.1.492	CP006696.1.492	539115	540167	+	
long-mer1763	CP006696.1	539471	539546	AACCAGGGCACTTCCGGCCTGTGCGCAGTGGCGTTATGAGGTGTTCGGGATCGGCTATGAACCAGCGGTCATCGTC	CP006696.1.492	CP006696.1.492	539115	540167	+	
long-mer1764	CP006696.1	540161	540202	CCGTTGAGTGCTCAGTGTATGGAGGGTACGAGGTGGCGTGTG	CP006696.1.492	CP006696.1.492	539115	540167	+	
long-mer1765	CP006696.1	540229	540273	GCTCATGGCACTGATCTTGGGGCACAGGCGTCAGTGGGATCAGGT	NA
long-mer1766	CP006696.1	540412	540454	TGTCATTGCTGTGTTGTCGCTATATCCGCAAGCATGCTTCATT	CP006696.1.493	CP006696.1.493	540315	540497	+	
long-mer1767	CP006696.1	540515	540573	GGGGCATCATGGGTTTTTGGGAGTGATGCAGGTCGTTGTATTGATCATTAGAAAATAGG	NA
long-mer1768	CP006696.1	540575	540617	GGTTGCGAGCATGCAGCGGAGTGTTGTTGAGGTCATGAGGGTT	NA
long-mer1769	CP006696.1	540637	540679	ATGAAGTGTCTCTTCTCTGAATTGCTGGATGCTGCTGTTGGAT	NA
long-mer1770	CP006696.1	540765	540807	CGCAATGCGGTGATTCAAGTGTTGCGCGAAAATTTTCAGGATG	CP006696.1.494	CP006696.1.494	540720	541352	+	AutoIPR: IPR011006:CheY-like superfamily;IPR011879:Signal transduction response regulator,phosphate regulon transcriptional regulatory proteinPhoB; IPR016032:Signal transduction response regulator,C-terminal effector;
long-mer1771	CP006696.1	541013	541064	ATTCGGTGCTGCTGGTTTTATCCCCAAGTCTTCACCACCGGAGACGATAACG	CP006696.1.494	CP006696.1.494	540720	541352	+	AutoIPR: IPR011006:CheY-like superfamily;IPR011879:Signal transduction response regulator,phosphate regulon transcriptional regulatory proteinPhoB; IPR016032:Signal transduction response regulator,C-terminal effector;
long-mer1772	CP006696.1	541771	541813	CAGCATCGGGTCATCATCCAGTTCGCGGGTGGGCATTGGTGTC	CP006696.1.495	CP006696.1.495	541399	543036	-	AutoIPR: IPR005467:Signal transductionhistidine kinase, core; IPR011006:CheY-like superfamily;IPR014409:Signal transduction histidine kinase,hybrid-type, aerobic respiration control ArcB;IPR022510:Sortase system, histidine kinase;
long-mer1773	CP006696.1	542005	542119	GAAGATTTCGCTTTGCAAGCTCTCGGGAATACCCGGTCCTTGGTCATGTACTTCGATACGTAACCAGTTGCCATGTCGTCGGCAGCCTATCAGTACGCGTCCGCGTGGGGTGTAG	CP006696.1.495	CP006696.1.495	541399	543036	-	AutoIPR: IPR005467:Signal transductionhistidine kinase, core; IPR011006:CheY-like superfamily;IPR014409:Signal transduction histidine kinase,hybrid-type, aerobic respiration control ArcB;IPR022510:Sortase system, histidine kinase;
long-mer1774	CP006696.1	542143	542179	CTGCAAAATCCGCCGTAGTAATGTTTCGTCGCTGTAT	CP006696.1.495	CP006696.1.495	541399	543036	-	AutoIPR: IPR005467:Signal transductionhistidine kinase, core; IPR011006:CheY-like superfamily;IPR014409:Signal transduction histidine kinase,hybrid-type, aerobic respiration control ArcB;IPR022510:Sortase system, histidine kinase;
long-mer1775	CP006696.1	542344	542386	GATGGCATCTTCTGCGATCAGTGCCCCATCAATGTTGTTGGCG	CP006696.1.495	CP006696.1.495	541399	543036	-	AutoIPR: IPR005467:Signal transductionhistidine kinase, core; IPR011006:CheY-like superfamily;IPR014409:Signal transduction histidine kinase,hybrid-type, aerobic respiration control ArcB;IPR022510:Sortase system, histidine kinase;
long-mer1776	CP006696.1	542823	542871	TCGGTTGGCCGACTTGCATCATTTCCGCGGGGAAGTGGAAGAGTTCGAC	CP006696.1.495	CP006696.1.495	541399	543036	-	AutoIPR: IPR005467:Signal transductionhistidine kinase, core; IPR011006:CheY-like superfamily;IPR014409:Signal transduction histidine kinase,hybrid-type, aerobic respiration control ArcB;IPR022510:Sortase system, histidine kinase;
long-mer1777	CP006696.1	542979	543023	TTTGTAGGATCGCGCTTTGTATGTTAGGTGGTGTTTGGCTCTGTT	CP006696.1.495	CP006696.1.495	541399	543036	-	AutoIPR: IPR005467:Signal transductionhistidine kinase, core; IPR011006:CheY-like superfamily;IPR014409:Signal transduction histidine kinase,hybrid-type, aerobic respiration control ArcB;IPR022510:Sortase system, histidine kinase;
long-mer1778	CP006696.1	543211	543253	TATGGCAAGGGGTGGCGACAGTCGTTGTGTGTGGCAATACCTG	NA
long-mer1779	CP006696.1	543280	543399	TGTTGCTGAAGACCGATGTTACGGCGGCGGCTGTCTATGTTCAGTACGTGCTGCGTAAGTGGGGCCGGAAGTGTCGATTGCTGTCAGCTTCATGCTGCTGTGGTCAATGGGGTCATGGTT	NA
long-mer1780	CP006696.1	543471	543513	TCTATTCGCTGAGCGGTGTCCTGTTGCTGCTCCTCCAGCCAAT	NA
long-mer1781	CP006696.1	543588	543630	TTGCATCGTTTGTATCGGGTGTGCTGACTGGACGATATGACCT	NA
long-mer1782	CP006696.1	543661	543700	GAAAATAGCAGCGGCACGTGTCCAGTGCCGCTGTCATGAT	NA
long-mer1783	CP006696.1	543745	543807	TGCTGTTACCACGTGATGTGGGCTCATGGTTCAAAAATGAAGTTGGGCGCGTAGCTCGACAAT	CP006696.1.496	CP006696.1.496	543775	544944	-	AutoIPR: IPR010870:Phosphate-selective porinO/P; IPR023614:Porin domain;
long-mer1784	CP006696.1	544102	544144	GCCGTTATTACGTGTCACTTTAATATGCAGTGCTTCGCTCTGT	CP006696.1.496	CP006696.1.496	543775	544944	-	AutoIPR: IPR010870:Phosphate-selective porinO/P; IPR023614:Porin domain;
long-mer1785	CP006696.1	544616	544658	CCGTAATCCTGGTCAAAGAGTACTTTTGTTTCAAAGCGGAAGA	CP006696.1.496	CP006696.1.496	543775	544944	-	AutoIPR: IPR010870:Phosphate-selective porinO/P; IPR023614:Porin domain;
long-mer1786	CP006696.1	545006	545048	GGGAAGTGCATTTCTGGGACGAGCTTTTACAGGTGCGACGGTG	NA
long-mer1787	CP006696.1	545950	545992	TGGCTCGTTCTATCTCACTTCTCTGTTGTTTGTGTTGGTGATT	CP006696.1.497	CP006696.1.497	545240	546589	+	AutoIPR: IPR001991:Sodium:dicarboxylatesymporter;
long-mer1788	CP006696.1	546076	546118	GACTTCGTCTTCGGAGTCGGCATTGCCGTCGCTAATGGAAAAG	CP006696.1.497	CP006696.1.497	545240	546589	+	AutoIPR: IPR001991:Sodium:dicarboxylatesymporter;
long-mer1789	CP006696.1	546609	546651	AGTGCGTGTTGCTGCGATGGTTGTGTTATACGCTTTGGGGTTT	NA
long-mer1790	CP006696.1	548880	548922	GCGTGTGTTTACCGATGGTGTAGCGATTGGCCCGATTTTGATG	CP006696.1.498	CP006696.1.498	546757	549051	+	AutoIPR: IPR001891:Malic oxidoreductase;IPR012188:Malic enzyme, phosphate acetyl/butaryltransferase;
long-mer1791	CP006696.1	549136	549159	TCAGCAGCGTTTGTTTGAGATTAG	NA
long-mer1792	CP006696.1	549475	549517	GTTTCTGGAACTTTCTGGCCGTTAGCTTCGAGTAACTGACGCA	CP006696.1.499	CP006696.1.499	549282	551192	-	AutoIPR: IPR001404:Heat shock protein Hsp90family;
long-mer1793	CP006696.1	550710	550749	ACCTTTGCTCGACCAGTGCACGCCCTCGGCTGCTGTCAGT	CP006696.1.499	CP006696.1.499	549282	551192	-	AutoIPR: IPR001404:Heat shock protein Hsp90family;
long-mer1794	CP006696.1	550830	550851	ATTGGCGTCTTTGCGTTGATCG	CP006696.1.499	CP006696.1.499	549282	551192	-	AutoIPR: IPR001404:Heat shock protein Hsp90family;
long-mer1795	CP006696.1	551095	551137	ATCTCCTTGTTTGAGTACAGGTAGTGGATCATCAGTTGCAGTA	CP006696.1.499	CP006696.1.499	549282	551192	-	AutoIPR: IPR001404:Heat shock protein Hsp90family;
long-mer1796	CP006696.1	551716	551758	TGCAGTGGTTGCAACGGCCTGTTGCGGCGCGTTTCGATATTAT	CP006696.1.500	CP006696.1.500	551367	551993	+	AutoIPR: IPR004398:RNA methyltransferase, RsmD;IPR029063:S-adenosyl-L-methionine-dependentmethyltransferase;
long-mer1797	CP006696.1	553016	553058	AAAATGAGGCAGCAGGTGTTGTTGGGAGCAGGCAGATGCGTGC	CP006696.1.502	CP006696.1.502	552528	553022	+	
long-mer1798	CP006696.1	553367	553391	TATCGATCCAGATCCTGGTCTGTTG	CP006696.1.503	CP006696.1.503	553059	553478	+	AutoIPR: IPR017896:4Fe-4S ferredoxin-type,iron-sulphur binding domain;
long-mer1799	CP006696.1	554377	554419	TCTGGCTCGGCTAGATGACGTACATCGCGTTCATTTGGTGGTA	CP006696.1.504	CP006696.1.504	553475	555286	+	AutoIPR:IPR000101:Gamma-glutamyltranspeptidase;IPR029055:Nucleophile aminohydrolases, N-terminal;
long-mer1800	CP006696.1	554677	554719	CGGTTCGGGGCTGATTCCGAATGGAACCGGTGTGTTGCTTAAC	CP006696.1.504	CP006696.1.504	553475	555286	+	AutoIPR:IPR000101:Gamma-glutamyltranspeptidase;IPR029055:Nucleophile aminohydrolases, N-terminal;
long-mer1801	CP006696.1	554928	554970	ACGCTGGATTGGACGCGCAACGGGTTGCTGCGTTGCCGCGGTA	CP006696.1.504	CP006696.1.504	553475	555286	+	AutoIPR:IPR000101:Gamma-glutamyltranspeptidase;IPR029055:Nucleophile aminohydrolases, N-terminal;
long-mer1802	CP006696.1	555034	555076	CAAGGGATTGGAGACGATGGGCCATACGATCAAGCAGCCAAGC	CP006696.1.504	CP006696.1.504	553475	555286	+	AutoIPR:IPR000101:Gamma-glutamyltranspeptidase;IPR029055:Nucleophile aminohydrolases, N-terminal;
long-mer1803	CP006696.1	555545	555593	TATGGTCGATGTGCATTTTTTACGACAGGGGGTTGAAGGGTGATCTGTT	NA
long-mer1804	CP006696.1	555951	555993	TCATCCATGTGTGAATAAATTTAAAAAATTGCAATCCATCCTG	NA
long-mer1805	CP006696.1	556048	556123	GTGTGGAGGCAAAGAGAGATTACAGGGTGGGCGATGCACTTTGCTTTATGGGACTTTCCAGGTCAGTCACTTTCTC	CP006696.1.505	CP006696.1.505	556035	557819	+	AutoIPR: IPR011622:7TM-DISM receptor,extracellular domain, type 2; IPR011623:7TM-DISMreceptor, extracellular domain, type 1;IPR029787:Nucleotide cyclase;
long-mer1806	CP006696.1	556264	556306	CGCCAGCACACGAGGTGTTGGTGGGTGTATACGACGCTATGTT	CP006696.1.505	CP006696.1.505	556035	557819	+	AutoIPR: IPR011622:7TM-DISM receptor,extracellular domain, type 2; IPR011623:7TM-DISMreceptor, extracellular domain, type 1;IPR029787:Nucleotide cyclase;
long-mer1807	CP006696.1	556546	556588	CCGAGGGGTTGCCGCAGGGGAAGGCAGTATGGTTGCGTGTGCA	CP006696.1.505	CP006696.1.505	556035	557819	+	AutoIPR: IPR011622:7TM-DISM receptor,extracellular domain, type 2; IPR011623:7TM-DISMreceptor, extracellular domain, type 1;IPR029787:Nucleotide cyclase;
long-mer1808	CP006696.1	556722	556764	CTCTGGGTGCGGTTGCGTGAGTCTGTGTATGGCTATTTTACGG	CP006696.1.505	CP006696.1.505	556035	557819	+	AutoIPR: IPR011622:7TM-DISM receptor,extracellular domain, type 2; IPR011623:7TM-DISMreceptor, extracellular domain, type 1;IPR029787:Nucleotide cyclase;
long-mer1809	CP006696.1	557252	557294	ATCTTGTTTGCTGGTGACTCTAGTACTGGCTGATCATATGCTG	CP006696.1.505	CP006696.1.505	556035	557819	+	AutoIPR: IPR011622:7TM-DISM receptor,extracellular domain, type 2; IPR011623:7TM-DISMreceptor, extracellular domain, type 1;IPR029787:Nucleotide cyclase;
long-mer1810	CP006696.1	557616	557658	GCGCGGCGTGTCGCCGAGGGGGTCCGCGTTGCTGTTTCAAGCC	CP006696.1.505	CP006696.1.505	556035	557819	+	AutoIPR: IPR011622:7TM-DISM receptor,extracellular domain, type 2; IPR011623:7TM-DISMreceptor, extracellular domain, type 1;IPR029787:Nucleotide cyclase;
long-mer1811	CP006696.1	559769	559811	GTTGCCCCAGGCACGCCCCCTCGCAGCGTCATACTTGGCCTGC	CP006696.1.507	CP006696.1.507	558776	560125	-	AutoIPR: IPR011059:Metal-dependent hydrolase,composite domain;
long-mer1812	CP006696.1	559881	559923	ACTGCAGCAGCGGACTCGCTGACAATATCGCCCTTGTGGGTGA	CP006696.1.507	CP006696.1.507	558776	560125	-	AutoIPR: IPR011059:Metal-dependent hydrolase,composite domain;
long-mer1813	CP006696.1	560567	560612	GGCTGTTGCTGCTGATAAGGAGCTACCTGCCAAGAGTGCCTCTCCG	CP006696.1.509	CP006696.1.509	560493	561434	+	AutoIPR: IPR012784:RNA polymerase-bindingtranscription factor DksA;
long-mer1814	CP006696.1	561299	561341	AATTAACGATTACGGCTACTGCGTGGATACCGGCGAGGAGATC	CP006696.1.509	CP006696.1.509	560493	561434	+	AutoIPR: IPR012784:RNA polymerase-bindingtranscription factor DksA;
long-mer1815	CP006696.1	561437	561479	ACAGCTTGTTTCCAGTGTCTGATTTGCCACGCGTTATGACATC	NA
long-mer1816	CP006696.1	561525	561555	GTGTTGCCACATTCTTCAGGAGTGTGCGTTC	NA
long-mer1817	CP006696.1	561613	561655	CAGACGGTCGTGGTCATGGTTTTTGGGGATCCTGGCTTTCTTC	CP006696.1.510	CP006696.1.510	561599	562645	+	AutoIPR: IPR029058:Alpha/Beta hydrolase fold;
long-mer1818	CP006696.1	562069	562111	GATTGGTACCTCCATGGGGGGTGCACTGGCTACCCAGGTTGTG	CP006696.1.510	CP006696.1.510	561599	562645	+	AutoIPR: IPR029058:Alpha/Beta hydrolase fold;
long-mer1819	CP006696.1	563406	563448	GCGCAGGCCCTCGGCGATGCTACCCAATACTGGGGCACGTGGT	CP006696.1.512	CP006696.1.512	562827	564071	-	AutoIPR: IPR010290:Transmembrane secretioneffector; IPR020846:Major facilitator superfamilydomain;
long-mer1820	CP006696.1	563658	563700	AAACAGCGCGTTGTACACCGGTACGATGAAAGAACGCACCATG	CP006696.1.512	CP006696.1.512	562827	564071	-	AutoIPR: IPR010290:Transmembrane secretioneffector; IPR020846:Major facilitator superfamilydomain;
long-mer1821	CP006696.1	564125	564167	ATTATTGCGTGTTGGCGACAGATGTTTGGCGAGGCCGATATCG	CP006696.1.513	CP006696.1.513	564068	564508	-	AutoIPR: IPR003808:Fe-S metabolism associateddomain, SufE-like;
long-mer1822	CP006696.1	564588	564626	CACCTTTACGTGTGCTGCTACGTGTGCTGCTTCATCCAG	CP006696.1.514	CP006696.1.514	564605	566008	-	AutoIPR: IPR009080:Aminoacyl-tRNA synthetase,class 1a, anticodon-binding; IPR024909:Cysteinyl-tRNAsynthetase/mycothiol ligase;
long-mer1823	CP006696.1	564710	564752	TGCCTGCTTGGCTGCACTGCGCGCATCAATCAGCGCCTGGATA	CP006696.1.514	CP006696.1.514	564605	566008	-	AutoIPR: IPR009080:Aminoacyl-tRNA synthetase,class 1a, anticodon-binding; IPR024909:Cysteinyl-tRNAsynthetase/mycothiol ligase;
long-mer1824	CP006696.1	564864	564941	GCGGTAGTGACCTCGGCTGCTTCGTGATGTGTGGTGTCAGCCAATTGGATGCGTGCTTCGTTTGCCAGTGTCGCCAAC	CP006696.1.514	CP006696.1.514	564605	566008	-	AutoIPR: IPR009080:Aminoacyl-tRNA synthetase,class 1a, anticodon-binding; IPR024909:Cysteinyl-tRNAsynthetase/mycothiol ligase;
long-mer1825	CP006696.1	565385	565465	CTCAATATGCCAGCCGGGGCGACCGCGCCCCCAGGGCGAGTCCCAGCCAGGAAGCTGATAGCTGGAAGGTTTCCACAGCAC	CP006696.1.514	CP006696.1.514	564605	566008	-	AutoIPR: IPR009080:Aminoacyl-tRNA synthetase,class 1a, anticodon-binding; IPR024909:Cysteinyl-tRNAsynthetase/mycothiol ligase;
long-mer1826	CP006696.1	566580	566622	TGACTACATTTACAAGGGCACTAAATATCGTTCGCGACTGCCT	CP006696.1.515	CP006696.1.515	566227	566703	+	
long-mer1827	CP006696.1	566815	566857	CCCCCTATACAAATGAACGTCGCTATGGCGCCCTCATCCGTGC	CP006696.1.516	CP006696.1.516	566727	566936	+	
long-mer1828	CP006696.1	568227	568269	TATGCCGTACACACCGTATTTACCGACACCGGCGGTGTCGACG	CP006696.1.518	CP006696.1.518	568146	569351	+	AutoIPR: IPR001518:Argininosuccinate synthase;IPR024074:Argininosuccinate synthetase,catalytic/multimerisation domain body;
long-mer1829	CP006696.1	568326	568400	CTCACCGTGGATGGCGGCCCTTCCATCTGGGATGGTTTCGTAAAACAGCTTGTTTGGGCTGGCGAAGCCTACCAA	CP006696.1.518	CP006696.1.518	568146	569351	+	AutoIPR: IPR001518:Argininosuccinate synthase;IPR024074:Argininosuccinate synthetase,catalytic/multimerisation domain body;
long-mer1830	CP006696.1	568796	568838	CACGGTGGCTATCAAATTCGTCGAAGGCGAAGCCGTCGCCGTA	CP006696.1.518	CP006696.1.518	568146	569351	+	AutoIPR: IPR001518:Argininosuccinate synthase;IPR024074:Argininosuccinate synthetase,catalytic/multimerisation domain body;
long-mer1831	CP006696.1	569129	569171	CTTAAAATCCTCCCAAGCCAAGGTGAATGGTGAAATCGTCCTT	CP006696.1.518	CP006696.1.518	568146	569351	+	AutoIPR: IPR001518:Argininosuccinate synthase;IPR024074:Argininosuccinate synthetase,catalytic/multimerisation domain body;
long-mer1832	CP006696.1	569368	569410	AAACCACGCCCTCCCACTGCGTCCATTGCCACACATCATGATG	NA
long-mer1833	CP006696.1	569419	569461	CGCATGAGCGCGTTGCTCGACGCCACCCTGGATCACCTTGAGC	CP006696.1.519	CP006696.1.519	569422	570516	+	AutoIPR: IPR002933:Peptidase M20;
long-mer1834	CP006696.1	569808	569850	AGAAGCCAACGACCCGCGCGGTGTTGCCGCCTTCCTAAAACGT	CP006696.1.519	CP006696.1.519	569422	570516	+	AutoIPR: IPR002933:Peptidase M20;
long-mer1835	CP006696.1	570272	570313	GTGGCATTGCTACTGCCGAAACCCGTCGCCTCTCCGCCCGTG	CP006696.1.519	CP006696.1.519	569422	570516	+	AutoIPR: IPR002933:Peptidase M20;
long-mer1836	CP006696.1	570432	570468	AGCCCACACCGCAGACGAATTCGTCACCCTCCAACAA	CP006696.1.519	CP006696.1.519	569422	570516	+	AutoIPR: IPR002933:Peptidase M20;
long-mer1837	CP006696.1	570535	570577	ATTTGGTCCTCCCGGGCGCGTTCGTCCCCCAACCACCGCCAAT	NA
long-mer1838	CP006696.1	570733	570775	TGATGTGGACGCACTGACCTCTTCCCTCTCATTCCTCCAAGAG	CP006696.1.520	CP006696.1.520	570581	571897	+	AutoIPR: IPR000182:GNAT domain;IPR004662:Acetylglutamate kinase;IPR011242:Acetylglutamate kinase argB;
long-mer1839	CP006696.1	570886	570928	AGAGACAATGGCCATCGTCCGTAAAGTGTTTCATGCCACCAAC	CP006696.1.520	CP006696.1.520	570581	571897	+	AutoIPR: IPR000182:GNAT domain;IPR004662:Acetylglutamate kinase;IPR011242:Acetylglutamate kinase argB;
long-mer1840	CP006696.1	571090	571132	TATTCCCGTCATTGCCAGCCTTGGCGAAACTCCCAGCGGCCAA	CP006696.1.520	CP006696.1.520	570581	571897	+	AutoIPR: IPR000182:GNAT domain;IPR004662:Acetylglutamate kinase;IPR011242:Acetylglutamate kinase argB;
long-mer1841	CP006696.1	571950	571992	CGGCGCCGCATTGATCACCCTTCTTACTGCCCACCCCGCGATT	CP006696.1.521	CP006696.1.521	571900	572883	+	AutoIPR:IPR000706:N-acetyl-gamma-glutamyl-phosphate reductase,type 1; IPR016040:NAD(P)-binding domain;
long-mer1842	CP006696.1	572066	572108	ATCTGCGTTTTGAAACCCTCGGCCCGGCTGCCGTTGCTGCCAA	CP006696.1.521	CP006696.1.521	571900	572883	+	AutoIPR:IPR000706:N-acetyl-gamma-glutamyl-phosphate reductase,type 1; IPR016040:NAD(P)-binding domain;
long-mer1843	CP006696.1	572173	572205	GATGCCACCGCACCCCCCACCATCATCATCGAC	CP006696.1.521	CP006696.1.521	571900	572883	+	AutoIPR:IPR000706:N-acetyl-gamma-glutamyl-phosphate reductase,type 1; IPR016040:NAD(P)-binding domain;
long-mer1844	CP006696.1	572346	572388	CGACCAACTGGCTGGCCCCCCGCAGTGCTTTGGCGTCTCCGGC	CP006696.1.521	CP006696.1.521	571900	572883	+	AutoIPR:IPR000706:N-acetyl-gamma-glutamyl-phosphate reductase,type 1; IPR016040:NAD(P)-binding domain;
long-mer1845	CP006696.1	573957	573999	CTCCTGTCCCGCCTACAGTGGTGCCCAGACACCCTCCGTGCCG	CP006696.1.522	CP006696.1.522	572883	574241	+	AutoIPR: IPR000362:Fumarate lyase family;IPR008948:L-Aspartase-like; IPR024083:Fumarase/histidase,N-terminal;
long-mer1846	CP006696.1	574106	574148	CGCCCAAGACCGCACCCCAGAGACCAGCCTCACCGCACGCCGC	CP006696.1.522	CP006696.1.522	572883	574241	+	AutoIPR: IPR000362:Fumarate lyase family;IPR008948:L-Aspartase-like; IPR024083:Fumarase/histidase,N-terminal;
long-mer1847	CP006696.1	574286	574322	CCCATCCCCTCCCTGCCCCCCCACAGCGACTGCCCAT	NA
long-mer1848	CP006696.1	574397	574439	AACCCATCCCCCCGTGGCGCCACGCCGTCCTCAAAGTGGGCAG	CP006696.1.523	CP006696.1.523	574360	575514	+	AutoIPR: IPR001057:Glutamate/acetylglutamatekinase; IPR015947:PUA-like domain;
long-mer1849	CP006696.1	574470	574491	CTCCCCCCGCTTTGCCTTGGAC	CP006696.1.523	CP006696.1.523	574360	575514	+	AutoIPR: IPR001057:Glutamate/acetylglutamatekinase; IPR015947:PUA-like domain;
long-mer1850	CP006696.1	574554	574632	CGCTGTCGCCGCTGGTCGTGCTCTGATACCCCCACTGCCCGAATCCGGCGGCGCTCTTGCCGCACGCCAAGCCTTAGCC	CP006696.1.523	CP006696.1.523	574360	575514	+	AutoIPR: IPR001057:Glutamate/acetylglutamatekinase; IPR015947:PUA-like domain;
long-mer1851	CP006696.1	575007	575049	CAGCAGCAGCACCGTTGGCACAGGCGGTATGCGTACCAAACTT	CP006696.1.523	CP006696.1.523	574360	575514	+	AutoIPR: IPR001057:Glutamate/acetylglutamatekinase; IPR015947:PUA-like domain;
long-mer1852	CP006696.1	575385	575427	CGGACTTGTCCAATACTCAGCTGCCGATGTCCGCCGCATTGCC	CP006696.1.523	CP006696.1.523	574360	575514	+	AutoIPR: IPR001057:Glutamate/acetylglutamatekinase; IPR015947:PUA-like domain;
long-mer1853	CP006696.1	575740	575849	CGTGCCACACTGCGAACACACACCCCGCCAACACCCATCCCGCCAACACCCCCCCCACCAACACCCATCTCCACCAACACCCATCCCCACCAACACCCATCCCCTTGCAC	NA
long-mer1854	CP006696.1	575966	576008	GACCGCCTTGAACACCGATGCTGCAACCATCCTCGCCGCCAAT	CP006696.1.524	CP006696.1.524	575865	577121	+	AutoIPR: IPR000965:GPR domain;IPR012134:Glutamate-5-semialdehyde dehydrogenase;IPR016161:Aldehyde/histidinol dehydrogenase;
long-mer1855	CP006696.1	576452	576518	TGACCTGGTGATCCCCCGTGGTGGTGAAGGCCTCATCCGCTTCGTGGCCGAACATGCACGCATCCCC	CP006696.1.524	CP006696.1.524	575865	577121	+	AutoIPR: IPR000965:GPR domain;IPR012134:Glutamate-5-semialdehyde dehydrogenase;IPR016161:Aldehyde/histidinol dehydrogenase;
long-mer1856	CP006696.1	576555	576597	GTCGATGCCTCAGCCGACATCAAGATGGCAATACGTCTGCTGA	CP006696.1.524	CP006696.1.524	575865	577121	+	AutoIPR: IPR000965:GPR domain;IPR012134:Glutamate-5-semialdehyde dehydrogenase;IPR016161:Aldehyde/histidinol dehydrogenase;
long-mer1857	CP006696.1	576744	576786	ACCTTGCTTCCTGATGTGCTCTTGGCCACGGATGCCGACTACG	CP006696.1.524	CP006696.1.524	575865	577121	+	AutoIPR: IPR000965:GPR domain;IPR012134:Glutamate-5-semialdehyde dehydrogenase;IPR016161:Aldehyde/histidinol dehydrogenase;
long-mer1858	CP006696.1	577111	577153	GCCCCCCTTAATCCACCTGCATCGCGACGTTAGCGTAGCGAAC	CP006696.1.525	CP006696.1.525	577118	577324	-	
long-mer1858	CP006696.1	577111	577153	GCCCCCCTTAATCCACCTGCATCGCGACGTTAGCGTAGCGAAC	CP006696.1.524	CP006696.1.524	575865	577121	+	AutoIPR: IPR000965:GPR domain;IPR012134:Glutamate-5-semialdehyde dehydrogenase;IPR016161:Aldehyde/histidinol dehydrogenase;
long-mer1859	CP006696.1	577243	577285	GCCCCAATGCAACCCAAGGACGCCCAGACCAACAGGCCACCGC	CP006696.1.525	CP006696.1.525	577118	577324	-	
long-mer1860	CP006696.1	577422	577493	TCAACGCTTCCAAACAGCGCCTTATCCAACCGCAAAGACCATACAGAACATCCCAGAGCACCCCGTGACACA	NA
long-mer1861	CP006696.1	577569	577611	CTACTGTTTCCATGTATTTAAGTACTCAAAGGACCGTCTATGC	CP006696.1.526	CP006696.1.526	577608	578114	+	
long-mer1862	CP006696.1	577732	577772	TTTATTTATACGAAGGTGGCCTTACAGGAAATCCAGCTTAT	CP006696.1.526	CP006696.1.526	577608	578114	+	
long-mer1863	CP006696.1	578077	578119	ATATTCATCATCCCATTGTGGACCGTTTTGGATTTTAAATCAG	CP006696.1.526	CP006696.1.526	577608	578114	+	
long-mer1864	CP006696.1	578332	578406	TGATACCACTGAGGCCGCCAAATTTTTGAATATCCCCCCGGATGATCCCCACAAAAATAAGGCGCTGCTGCGCAG	CP006696.1.527	CP006696.1.527	578132	578605	+	
long-mer1865	CP006696.1	578424	578450	TTCTGTTGCATGGCGATGATGTGTATT	CP006696.1.527	CP006696.1.527	578132	578605	+	
long-mer1866	CP006696.1	579343	579385	TGATACCACTGAGGCCGCCAAATTTTTGAATATCCCCCCGGAT	CP006696.1.529	CP006696.1.529	579143	579586	+	
long-mer1867	CP006696.1	579447	579489	GCGATGATGTGTATTCAACTGAAAACCGCAGTGTCATATGTTT	CP006696.1.529	CP006696.1.529	579143	579586	+	
long-mer1868	CP006696.1	579577	579633	TATTCATTAAATAACATCATCCATGTATTTCACACTTTAAAGGACCGTCTATGCCGT	CP006696.1.530	CP006696.1.530	579627	580127	+	
long-mer1868	CP006696.1	579577	579633	TATTCATTAAATAACATCATCCATGTATTTCACACTTTAAAGGACCGTCTATGCCGT	CP006696.1.529	CP006696.1.529	579143	579586	+	
long-mer1869	CP006696.1	579914	579982	CATTTCAATTGAGTTGATGCCCCATGATCAAGTTAGCCCTCTTAAGGGGTTACCCAATTTAGCCTGGGA	CP006696.1.530	CP006696.1.530	579627	580127	+	
long-mer1870	CP006696.1	579989	580031	CGATACGCCGCAACCGTTGTTAGAGAATTATTCGCTGAATCAA	CP006696.1.530	CP006696.1.530	579627	580127	+	
long-mer1871	CP006696.1	580365	580402	AGTTTTTGAATATAGAGCCGGATGATCCCCACAAAAAT	CP006696.1.531	CP006696.1.531	580145	580618	+	
long-mer1872	CP006696.1	580562	580583	CGCAGTAAGCAGTATTTTATTG	CP006696.1.531	CP006696.1.531	580145	580618	+	
long-mer1873	CP006696.1	581182	581227	AGCCAATGCATTACTGGGCAGAATCACCACCCAGGAGCAGTTGCGG	CP006696.1.533	CP006696.1.533	581162	584575	+	AutoIPR: IPR011049:Serralysin-likemetalloprotease, C-terminal;
long-mer1874	CP006696.1	581422	581531	AGCGCTTTATCAAAAACTACAGCAAATTATTGGCGGTGACCCTGATGATTGGGGCAGCCGTGCTAACCAATTCCTGTTTGGTGAAAGAGCGGCCGATGGCACGCGTCTTC	CP006696.1.533	CP006696.1.533	581162	584575	+	AutoIPR: IPR011049:Serralysin-likemetalloprotease, C-terminal;
long-mer1875	CP006696.1	582206	582248	GAGGCCAAAGCGGTTGGGCTGTTGTTGACTCCGGTATATCTGG	CP006696.1.533	CP006696.1.533	581162	584575	+	AutoIPR: IPR011049:Serralysin-likemetalloprotease, C-terminal;
long-mer1876	CP006696.1	582654	582696	TGGACCGCAACGGCAACGGGCATATTGATAACGGCAGCGAACT	CP006696.1.533	CP006696.1.533	581162	584575	+	AutoIPR: IPR011049:Serralysin-likemetalloprotease, C-terminal;
long-mer1877	CP006696.1	583129	583174	TCTGCAAGAAGCCGCCAGCCTGTCGCCTGCCTTATTGGTGGCGGTG	CP006696.1.533	CP006696.1.533	581162	584575	+	AutoIPR: IPR011049:Serralysin-likemetalloprotease, C-terminal;
long-mer1878	CP006696.1	583321	583412	CGGCTGGGTCCCCGGGAGCGTCGCCTCCCAGGGCGAGGCGGCCGTTTTGGCCTGGATAAAAGAGCAGCACACCCAGCTTGGGCCGATCATCG	CP006696.1.533	CP006696.1.533	581162	584575	+	AutoIPR: IPR011049:Serralysin-likemetalloprotease, C-terminal;
long-mer1879	CP006696.1	583451	583511	GAGCAAAACGGCCAGATCACCCTGTGCGGGCGGACCTTCGCCTGGCAACGTGTTGTCCGCC	CP006696.1.533	CP006696.1.533	581162	584575	+	AutoIPR: IPR011049:Serralysin-likemetalloprotease, C-terminal;
long-mer1880	CP006696.1	583517	583593	GGACACAGTGAAACAGTGATGCACCTTGCGCTGCCGCCGGAGGTAGTAAGCGACAGCTTCGACGCCTTTACCCAGGC	CP006696.1.533	CP006696.1.533	581162	584575	+	AutoIPR: IPR011049:Serralysin-likemetalloprotease, C-terminal;
long-mer1881	CP006696.1	583722	583756	CCAAGTTAGATCAAACCTGGCAGCACAACAAAGCT	CP006696.1.533	CP006696.1.533	581162	584575	+	AutoIPR: IPR011049:Serralysin-likemetalloprotease, C-terminal;
long-mer1882	CP006696.1	583765	583849	ACAAGATGTCATGGACTTACACCGCTACGGCCGTGACGCCCTGGCCCCCAGTGGTTGGAATCCGCTGGATGCCTTACACCACATG	CP006696.1.533	CP006696.1.533	581162	584575	+	AutoIPR: IPR011049:Serralysin-likemetalloprotease, C-terminal;
long-mer1883	CP006696.1	583860	583902	CCGCAGCAACCCCCGATGGGAAGCAGGCCCTGGCCGATGTGGG	CP006696.1.533	CP006696.1.533	581162	584575	+	AutoIPR: IPR011049:Serralysin-likemetalloprotease, C-terminal;
long-mer1884	CP006696.1	584135	584161	GATGTACTGAAAGTATCGTATCGGTCC	CP006696.1.533	CP006696.1.533	581162	584575	+	AutoIPR: IPR011049:Serralysin-likemetalloprotease, C-terminal;
long-mer1885	CP006696.1	584514	584535	CGCAAGCCAGTGTGCGTGATAT	CP006696.1.533	CP006696.1.533	581162	584575	+	AutoIPR: IPR011049:Serralysin-likemetalloprotease, C-terminal;
long-mer1886	CP006696.1	584669	584707	TAGGTGCGCGTGGGGGGGGAGAGGGGTGTTTGATCGGTG	NA
long-mer1887	CP006696.1	584914	584956	GGCGCCTGTTTTGGGGTCTGTAGCGGCGTAGATGAGGTGTGCG	CP006696.1.534	CP006696.1.534	584770	585267	-	AutoIPR: IPR016193:Cytidine deaminase-like;IPR028883:tRNA-specific adenosine deaminase;
long-mer1888	CP006696.1	585536	585578	GGTCGGTTGTGCAACGCCTAAATGTGCGGCGATATCAACTTGG	CP006696.1.535	CP006696.1.535	585275	585757	-	AutoIPR: IPR022689:Iron dependent repressor,diptheria toxin type;
long-mer1889	CP006696.1	585767	585809	CATCGTTGGTCATCGCTATTTGGGGGTAACTTTTTTGTGCTTG	NA
long-mer1890	CP006696.1	586311	586353	ATTCGCGTGGGACTACTCTGGTGTTGTGGGCGGTCTGTGAGTT	CP006696.1.536	CP006696.1.536	585995	587341	+	AutoIPR: IPR001046:NRAMP family;
long-mer1891	CP006696.1	587111	587153	CAAGGGACCGGGCGCTTGCTGTTGTTGAGTCAAGTGATTTTGT	CP006696.1.536	CP006696.1.536	585995	587341	+	AutoIPR: IPR001046:NRAMP family;
long-mer1892	CP006696.1	587197	587239	TGCGGATCGTAAGGTGATGGGCGCGTTGGTGGCGCCACGTTGG	CP006696.1.536	CP006696.1.536	585995	587341	+	AutoIPR: IPR001046:NRAMP family;
long-mer1893	CP006696.1	587451	587511	TTTGCATGGTTGTTGATGGTGCCGATGTTGGCAGCAGGCCCCACAATGATGTGTTGGCTAT	NA
long-mer1894	CP006696.1	587643	587685	TTCGTTGCTTGTGCTGTCTTTCTTACGTGTTCGATTCAATTAT	NA
long-mer1895	CP006696.1	587734	587774	GGTACATCGGAATGGGTGTGTTTGGGGTGCGGTGTGGTGTT	NA
long-mer1896	CP006696.1	588217	588259	GGCCCCGTGACCATCCATGCCACCATCGGGATGACGTTGGTGC	CP006696.1.537	CP006696.1.537	587848	588612	-	AutoIPR: IPR016181:Acyl-CoA N-acyltransferase;IPR030700:Arginine-tRNA-protein transferase;
long-mer1897	CP006696.1	588692	588740	GCATGTGTGCCTGTCTGTCTGCGCATTTAATGATAGATGTCCAAGCGGT	NA
long-mer1898	CP006696.1	588795	588879	ATTGTTGCGTGCCATTACGAAGGGGTTGTTTGCATTGCTGGGTGAGAATGCCGGTTTTGTCGTTGTTTTGGGGCAACGGGTGGGA	NA
long-mer1899	CP006696.1	589209	589278	TCCAATGAAGCGACCGTGGTGTAATGGTGTTGATGGGGGAGGTAAATATGTTGTCGGTATCGGAGAGGTT	CP006696.1.538	CP006696.1.538	589036	589527	-	
long-mer1900	CP006696.1	589648	589690	CTGTGCGGTGGGGCTTTCAAGGGTATATAACAACCAGTCATCA	CP006696.1.539	CP006696.1.539	589531	590382	-	AutoIPR: IPR003703:Acyl-CoA thioesterase;IPR029069:HotDog domain;
long-mer1901	CP006696.1	589969	590017	CATTTGGGGTGGCATTCTGGCGAGTGCCTCCGGAGGCAGCGGTGGGGTT	CP006696.1.539	CP006696.1.539	589531	590382	-	AutoIPR: IPR003703:Acyl-CoA thioesterase;IPR029069:HotDog domain;
long-mer1902	CP006696.1	590417	590468	TGCGTTGGCAAGATAATGTGGTCTGAATAGCTGTGATGGGTAATTCATTATA	NA
long-mer1903	CP006696.1	590692	590734	TTCGCTAGGTTTAATGTGTGTCGATTGTTTGATACAGATTACG	CP006696.1.540	CP006696.1.540	590636	590752	+	
long-mer1904	CP006696.1	590843	590912	AAAGTCGAGTGTCTTGGTGTGCACCAGTGAAAATGGGACGGGCTTGTTTGGCGTGTCATAGGGTGAGGCA	NA
long-mer1905	CP006696.1	590920	590962	AATTGGCCAAGCATTATTCTTGGGAAAAAGCTATTCAGGGGAG	NA
long-mer1906	CP006696.1	591015	591073	GCGGGGCGAGCTGTATAACGATTAGAGATGGGTGATTTTCGGCGATGCGATCTTCAGCG	NA
long-mer1907	CP006696.1	591710	591752	TTCAGTTTCTGGAATTTGCAGCTAATCTAAATTAAATCAATTC	NA
long-mer1908	CP006696.1	591758	591800	CGAAGGGCACCGCTTTGCTTTAATTAGGAGCGTTGTGGGCTGA	NA
long-mer1909	CP006696.1	591821	591863	ATGCGCAAAGCGTGAGATTAGGGACACTGGCGCGTTCAGTAAG	NA
long-mer1910	CP006696.1	592173	592250	CGCCTACGCCTATGAAGGTGATGGCAAATGGCAAATAAATACAGAAGGATGGTGCCTCCTAGTGGAGCTGAATGGTTT	NA
long-mer1911	CP006696.1	592339	592381	CTATTTTAGATTCCCCCATTCTGTGATGTGTGTTGTCTCAGTA	NA
long-mer1912	CP006696.1	592486	592528	CTGGTATGAGGATGCTATTTTTGTGATTTGGTAACGATAGCCC	NA
long-mer1913	CP006696.1	592610	592636	GCCTGCTTTGAGATCCCAGGGGTGTGA	NA
long-mer1914	CP006696.1	592655	592700	CAAATAGTTGAGCGATAATTAGGGGATTTTTCGCATAAAATATATG	NA
long-mer1915	CP006696.1	592863	592902	ACACCGACACCGACACCGACGACACCGACACCGACACCGA	CP006696.1.542	CP006696.1.542	592749	595646	+	AutoIPR: IPR015500:Peptidase S8,subtilisin-related; IPR023827:Peptidase S8, subtilisin,Asp-active site; IPR023828:Peptidase S8, subtilisin,Ser-active site;
long-mer1916	CP006696.1	592907	593001	GACACCGACACCGACACCATTACCTGCTTTGGATCCGGCGTTAGTCGCCGGGTTTCGCGTGCACCTAGATGTTGCGAATACAGAGCCTGCTCATA	CP006696.1.542	CP006696.1.542	592749	595646	+	AutoIPR: IPR015500:Peptidase S8,subtilisin-related; IPR023827:Peptidase S8, subtilisin,Asp-active site; IPR023828:Peptidase S8, subtilisin,Ser-active site;
long-mer1917	CP006696.1	593125	593167	CCAGTCCAGATGATGTGAATGCCCATGGCACCAACGTGGCACA	CP006696.1.542	CP006696.1.542	592749	595646	+	AutoIPR: IPR015500:Peptidase S8,subtilisin-related; IPR023827:Peptidase S8, subtilisin,Asp-active site; IPR023828:Peptidase S8, subtilisin,Ser-active site;
long-mer1918	CP006696.1	593226	593268	ATCTTCTCAGCGCGCGTCTTCCCGTCTGCAGCAGAAAGTGCAA	CP006696.1.542	CP006696.1.542	592749	595646	+	AutoIPR: IPR015500:Peptidase S8,subtilisin-related; IPR023827:Peptidase S8, subtilisin,Asp-active site; IPR023828:Peptidase S8, subtilisin,Ser-active site;
long-mer1919	CP006696.1	593273	593315	AGGTCCAATAGGCGGGAACTTATTTGAAGGAGAAGCAGCGCAG	CP006696.1.542	CP006696.1.542	592749	595646	+	AutoIPR: IPR015500:Peptidase S8,subtilisin-related; IPR023827:Peptidase S8, subtilisin,Asp-active site; IPR023828:Peptidase S8, subtilisin,Ser-active site;
long-mer1920	CP006696.1	593363	593449	AAACAACTCCTGGGGATTTGACAGTGAGGACACAGGTGGTGACCCAGTATGGAGAAGTCCAATCATCACGGGTTTGTTCGTGAATGC	CP006696.1.542	CP006696.1.542	592749	595646	+	AutoIPR: IPR015500:Peptidase S8,subtilisin-related; IPR023827:Peptidase S8, subtilisin,Asp-active site; IPR023828:Peptidase S8, subtilisin,Ser-active site;
long-mer1921	CP006696.1	593502	593590	AACGAAAGTAAACCGCAACCGAGTCTACCTGCCAGATTGCCGAGCTTACCCACTATGGAGGGGGGCGGATCGCCCGCCGACCTGGAAAG	CP006696.1.542	CP006696.1.542	592749	595646	+	AutoIPR: IPR015500:Peptidase S8,subtilisin-related; IPR023827:Peptidase S8, subtilisin,Asp-active site; IPR023828:Peptidase S8, subtilisin,Ser-active site;
long-mer1922	CP006696.1	593626	593669	ATCATCCCGACCAATTGGCTTTCTACTCGAACCACTGTGGCATC	CP006696.1.542	CP006696.1.542	592749	595646	+	AutoIPR: IPR015500:Peptidase S8,subtilisin-related; IPR023827:Peptidase S8, subtilisin,Asp-active site; IPR023828:Peptidase S8, subtilisin,Ser-active site;
long-mer1923	CP006696.1	593684	593726	CTTAGCTGCACCAGGTGATGTTGTGGTAATACATAACAGCGTG	CP006696.1.542	CP006696.1.542	592749	595646	+	AutoIPR: IPR015500:Peptidase S8,subtilisin-related; IPR023827:Peptidase S8, subtilisin,Asp-active site; IPR023828:Peptidase S8, subtilisin,Ser-active site;
long-mer1924	CP006696.1	593739	593786	TCTGTTGACGATGAATATTATGAACCCCTACAGGGCACCTCATTTGCA	CP006696.1.542	CP006696.1.542	592749	595646	+	AutoIPR: IPR015500:Peptidase S8,subtilisin-related; IPR023827:Peptidase S8, subtilisin,Asp-active site; IPR023828:Peptidase S8, subtilisin,Ser-active site;
long-mer1925	CP006696.1	593876	593912	GGCGACTGATCTTGGCGCCCCTGGCGTGGATGAAGTC	CP006696.1.542	CP006696.1.542	592749	595646	+	AutoIPR: IPR015500:Peptidase S8,subtilisin-related; IPR023827:Peptidase S8, subtilisin,Asp-active site; IPR023828:Peptidase S8, subtilisin,Ser-active site;
long-mer1926	CP006696.1	594239	594269	GAAGGATGGACTCAAGGTGCAGGGTGATTAC	CP006696.1.542	CP006696.1.542	592749	595646	+	AutoIPR: IPR015500:Peptidase S8,subtilisin-related; IPR023827:Peptidase S8, subtilisin,Asp-active site; IPR023828:Peptidase S8, subtilisin,Ser-active site;
long-mer1927	CP006696.1	594576	594618	GCGCAGGCCTCTGCCCAGCGTATTGAGCAGGCATTCCGTGCAA	CP006696.1.542	CP006696.1.542	592749	595646	+	AutoIPR: IPR015500:Peptidase S8,subtilisin-related; IPR023827:Peptidase S8, subtilisin,Asp-active site; IPR023828:Peptidase S8, subtilisin,Ser-active site;
long-mer1928	CP006696.1	595316	595358	GGTGCAGTCCGCCCAAGCGACACGGAGTCAGTTACTGGCCGGT	CP006696.1.542	CP006696.1.542	592749	595646	+	AutoIPR: IPR015500:Peptidase S8,subtilisin-related; IPR023827:Peptidase S8, subtilisin,Asp-active site; IPR023828:Peptidase S8, subtilisin,Ser-active site;
long-mer1929	CP006696.1	595439	595481	GAATCCACAGGCCAGCTTTACCGCGACTTCGTCGTGGACGCCG	CP006696.1.542	CP006696.1.542	592749	595646	+	AutoIPR: IPR015500:Peptidase S8,subtilisin-related; IPR023827:Peptidase S8, subtilisin,Asp-active site; IPR023828:Peptidase S8, subtilisin,Ser-active site;
long-mer1930	CP006696.1	595511	595553	TGGGGGTGTGCTTGGGTTATCAATGGTCTTGCCTGTCGGAGTG	CP006696.1.542	CP006696.1.542	592749	595646	+	AutoIPR: IPR015500:Peptidase S8,subtilisin-related; IPR023827:Peptidase S8, subtilisin,Asp-active site; IPR023828:Peptidase S8, subtilisin,Ser-active site;
long-mer1931	CP006696.1	595784	595840	GTTTATTACGTCGTCAATCACCTCGTCCGTTGTGCCTGCTGTTCTTAGTCATGTATC	CP006696.1.543	CP006696.1.543	595735	596019	+	
long-mer1932	CP006696.1	595913	595956	TTTTTGCTGTTCTGATGTGTGCATGTATTGCGATGATTGGCTGT	CP006696.1.543	CP006696.1.543	595735	596019	+	
long-mer1933	CP006696.1	595976	596018	GCGAAGCGCCTTGGGGTGATATGCGACTACATTGGAATAAATG	CP006696.1.543	CP006696.1.543	595735	596019	+	
long-mer1934	CP006696.1	596319	596396	AGTTGGGTGGTGTAAGCGTCCTGCTTTACAAGAGTCCTTAAGGTCCAGTGCCTTTGGAACTGTTTAAGGACTTCCAAG	NA
long-mer1935	CP006696.1	596833	596875	AGAATGATGTCCGTCGAATCCTGCCAGCATCAAAATGTTGATG	NA
long-mer1936	CP006696.1	596882	596924	GAATTTGTATCGGCATCGCAGTAGCAAAGTCACGCTGCACAAT	NA
long-mer1937	CP006696.1	596926	596996	ATGATGTGTGTTCTACAACCACTCAGAGAGTGATGGGGTAGGTAACGTTCTTTTGTGAGAGCTGCCGATGT	CP006696.1.545	CP006696.1.545	596938	598929	-	AutoIPR: IPR005674:CocE/Serine esterase;IPR008252:Peptidase S15, X-Pro dipeptidyl-peptidase;IPR029058:Alpha/Beta hydrolase fold;
long-mer1938	CP006696.1	597358	597400	TGCTATTTCATCTGGATAGACGTCAATCAGTTTGACCACCCAA	CP006696.1.545	CP006696.1.545	596938	598929	-	AutoIPR: IPR005674:CocE/Serine esterase;IPR008252:Peptidase S15, X-Pro dipeptidyl-peptidase;IPR029058:Alpha/Beta hydrolase fold;
long-mer1939	CP006696.1	597535	597566	CAGCCAGGTGCTCCACATCGCATTGTCTTTGA	CP006696.1.545	CP006696.1.545	596938	598929	-	AutoIPR: IPR005674:CocE/Serine esterase;IPR008252:Peptidase S15, X-Pro dipeptidyl-peptidase;IPR029058:Alpha/Beta hydrolase fold;
long-mer1940	CP006696.1	597954	598024	TGTCGTTGTGTACGTCGCGTGCTTCCATCGCGGCATAACAATGGATTGCCCCCCACATGTCTTCTTGATCC	CP006696.1.545	CP006696.1.545	596938	598929	-	AutoIPR: IPR005674:CocE/Serine esterase;IPR008252:Peptidase S15, X-Pro dipeptidyl-peptidase;IPR029058:Alpha/Beta hydrolase fold;
long-mer1941	CP006696.1	598336	598378	ATCAATCATCGGGCTTTCCGGCGCAGCCACTTTTAACGCTGGG	CP006696.1.545	CP006696.1.545	596938	598929	-	AutoIPR: IPR005674:CocE/Serine esterase;IPR008252:Peptidase S15, X-Pro dipeptidyl-peptidase;IPR029058:Alpha/Beta hydrolase fold;
long-mer1942	CP006696.1	598783	598825	CGGAATCATCACTTCACGTTTTATGTAATCGTCCTTTTCTGTT	CP006696.1.545	CP006696.1.545	596938	598929	-	AutoIPR: IPR005674:CocE/Serine esterase;IPR008252:Peptidase S15, X-Pro dipeptidyl-peptidase;IPR029058:Alpha/Beta hydrolase fold;
long-mer1943	CP006696.1	598982	599024	CAGAGTCGATGGATGTTTTATTGCAGTGCTACCTCATGGATTG	NA
long-mer1944	CP006696.1	599062	599102	GTTGCATTGGTATTGTCATTGGATTTTGTGAAATAACCCTC	NA
long-mer1945	CP006696.1	599259	599301	CTTGCAATCTTCTTATTTGATATTTGTATCAGGCTTGTGCGAT	NA
long-mer1946	CP006696.1	599335	599377	ATTGATTATTTTGATGTGATGAATCAAGTGGAGCCAAGTGTAT	NA
long-mer1947	CP006696.1	599401	599443	GATGCGCTGTGTACTCCTACGCGCTTTATTTTGTGTCCTGCAG	NA
long-mer1948	CP006696.1	599450	599492	ACAACGTTATGGTTTGACTATCTTGTTGTAATGAAAACACGAC	NA
long-mer1949	CP006696.1	599565	599607	GCTGTATATCCTTATTTTGGTCCAGGTTTCGTTGCTTCCGGAC	CP006696.1.546	CP006696.1.546	599576	602167	-	AutoIPR: IPR022284:Glycerol-3-phosphateO-acyltransferase/Dihydroxyacetone phosphateacyltransferase;
long-mer1950	CP006696.1	599789	599831	CGACGCATAGAGCAGGCTTAAACGTTGTGCAGCGAGCTGGCAC	CP006696.1.546	CP006696.1.546	599576	602167	-	AutoIPR: IPR022284:Glycerol-3-phosphateO-acyltransferase/Dihydroxyacetone phosphateacyltransferase;
long-mer1951	CP006696.1	599888	599930	AATGGTGATGTAGTAGCGCTCAAATGCTTGTTGCAATGAATGA	CP006696.1.546	CP006696.1.546	599576	602167	-	AutoIPR: IPR022284:Glycerol-3-phosphateO-acyltransferase/Dihydroxyacetone phosphateacyltransferase;
long-mer1952	CP006696.1	600319	600361	GGGCAATGATGCGTTCTGGGGGGTGTGGAGTGATGGTTACTCG	CP006696.1.546	CP006696.1.546	599576	602167	-	AutoIPR: IPR022284:Glycerol-3-phosphateO-acyltransferase/Dihydroxyacetone phosphateacyltransferase;
long-mer1953	CP006696.1	600397	600439	ACAGAGTAATTTGCGCGATCAAGTCAGCTTCACCCATCGCATG	CP006696.1.546	CP006696.1.546	599576	602167	-	AutoIPR: IPR022284:Glycerol-3-phosphateO-acyltransferase/Dihydroxyacetone phosphateacyltransferase;
long-mer1954	CP006696.1	600656	600698	CTGGCCATACTTCTGTTTGAGTACTTTGGGAATATTCCAGAAC	CP006696.1.546	CP006696.1.546	599576	602167	-	AutoIPR: IPR022284:Glycerol-3-phosphateO-acyltransferase/Dihydroxyacetone phosphateacyltransferase;
long-mer1955	CP006696.1	600752	600794	GCTGGTGCCTTCCATCAGTTTCTCATAGCCGATATAGATTGGC	CP006696.1.546	CP006696.1.546	599576	602167	-	AutoIPR: IPR022284:Glycerol-3-phosphateO-acyltransferase/Dihydroxyacetone phosphateacyltransferase;
long-mer1956	CP006696.1	600797	600839	GAACAGTACGGGCCTGCGTGGTTGGCGCAAGAAGGCCTGCAGC	CP006696.1.546	CP006696.1.546	599576	602167	-	AutoIPR: IPR022284:Glycerol-3-phosphateO-acyltransferase/Dihydroxyacetone phosphateacyltransferase;
long-mer1957	CP006696.1	601580	601622	TAGTATCGCCAGGATGCGTCGAAAGCGACCAACGAGCGCCCAA	CP006696.1.546	CP006696.1.546	599576	602167	-	AutoIPR: IPR022284:Glycerol-3-phosphateO-acyltransferase/Dihydroxyacetone phosphateacyltransferase;
long-mer1958	CP006696.1	602194	602236	CGGCAAGTCTTTCATGGTGACGGATGCGCACACCGCCATTCAT	NA
long-mer1959	CP006696.1	602250	602292	CATCCATGTTTCCAATGCACGAGCAAGGCAGCTGTACATGTGA	NA
long-mer1960	CP006696.1	602347	602425	GCCTCCTAAGCCTGCGTTGATTATGGTGGTTCTGGTAGATAGATCGTTTAGGACTTTCATCTTTACCACATCGGATATC	NA
long-mer1961	CP006696.1	602475	602555	CTTGTCTCAAGAAACTGGGTGCGACACAAGCCACATTGGGGCGCCCCTTTCTCGATTCGTTGTTTCGTGCAGATTGCTTGT	NA
long-mer1962	CP006696.1	602600	602642	GGACGTGATTACTACTATTTTTCTGCGATGCTGAGAAATGCAA	NA
long-mer1963	CP006696.1	602730	602837	TCGATTGCTGTTTGACCTGTACTGTAGCCTATTGCTATTTTGAGTTATCAATATGTTTTTAAACTGGTTTTATACTTCATCCTTATCATCACTGGCCAGAATAATCGC	NA
long-mer1964	CP006696.1	602880	602921	AAGAAATGTCAATACATCTTAATTGATGTGCTTTTGCGGTAA	NA
long-mer1965	CP006696.1	603069	603152	CAGTGAATTCTTGAAGATCTTGGTTTTTCCAGATTCTCTTGATTGATTCTGGTTTTTATCAGCTTTTTATCAGCGCAATGAGAG	NA
long-mer1966	CP006696.1	603420	603461	ACTATTACCCGAGTATGAGTTCTTTCCGGTGTTAAATATCAA	NA
long-mer1967	CP006696.1	603496	603577	TTCTTCAACAAGGGTGATTGCTGCATCATTTTTATCGGCAAACTATTGGATAACATATGGAAACTATGGCAACCCATACATA	CP006696.1.547	CP006696.1.547	603552	603800	+	
long-mer1968	CP006696.1	603670	603757	ACGGTGGTGTTGTTGCGATGCTGTGTTCGAGGGGGAAAGTGCGGTGTGACTTAACCATGTTCTGTCGCGGTGTTGCTCAGGGAGAAAA	CP006696.1.547	CP006696.1.547	603552	603800	+	
long-mer1969	CP006696.1	603790	603832	GGATCAAATGATGTCAAAACGCTGCGAACGACGATGCATGTCA	CP006696.1.547	CP006696.1.547	603552	603800	+	
long-mer1969	CP006696.1	603790	603832	GGATCAAATGATGTCAAAACGCTGCGAACGACGATGCATGTCA	CP006696.1.548	CP006696.1.548	603800	603979	+	
long-mer1970	CP006696.1	603961	604026	TGCGCGCATAGGGTGTTAATTTGGCCTCCTTACATCCTTATGAGCTGAAGTGTACATCCGAACGAT	CP006696.1.548	CP006696.1.548	603800	603979	+	
long-mer1971	CP006696.1	604391	604433	GTCAATTTGGATGCTGGTGTCGCCATCAGTGGCGATGCGAAGA	CP006696.1.549	CP006696.1.549	604079	607105	+	AutoIPR: IPR000531:TonB-dependent receptor,beta-barrel; IPR013784:Carbohydrate-binding-like fold;
long-mer1972	CP006696.1	604529	604571	CCGCAGGCGACGCGTAACTTCATGGAGTTTGCCGATACCGTGC	CP006696.1.549	CP006696.1.549	604079	607105	+	AutoIPR: IPR000531:TonB-dependent receptor,beta-barrel; IPR013784:Carbohydrate-binding-like fold;
long-mer1973	CP006696.1	604675	604717	GAGCTACGTTGCCAAAGGGGGTATTTCGGGGCAGAACGACAGC	CP006696.1.549	CP006696.1.549	604079	607105	+	AutoIPR: IPR000531:TonB-dependent receptor,beta-barrel; IPR013784:Carbohydrate-binding-like fold;
long-mer1974	CP006696.1	604849	604891	CGGTGAGACGTTCTATCGTTATACCAATCAAAATCTGCGTGAC	CP006696.1.549	CP006696.1.549	604079	607105	+	AutoIPR: IPR000531:TonB-dependent receptor,beta-barrel; IPR013784:Carbohydrate-binding-like fold;
long-mer1975	CP006696.1	605074	605137	TTCTTATCTGTCGCAACAGTATGGCCCTGTCAATTTGCCATTCAACGAGGATCTATTTTTCGGC	CP006696.1.549	CP006696.1.549	604079	607105	+	AutoIPR: IPR000531:TonB-dependent receptor,beta-barrel; IPR013784:Carbohydrate-binding-like fold;
long-mer1976	CP006696.1	605275	605317	CAGCTTGCGTTGGCAGCACAGCGCTGATGCTTGGTTCAATGAG	CP006696.1.549	CP006696.1.549	604079	607105	+	AutoIPR: IPR000531:TonB-dependent receptor,beta-barrel; IPR013784:Carbohydrate-binding-like fold;
long-mer1977	CP006696.1	605368	605410	CGGTAATGGGTTTAACTACGTATATCTGGACGAAACCGATCCC	CP006696.1.549	CP006696.1.549	604079	607105	+	AutoIPR: IPR000531:TonB-dependent receptor,beta-barrel; IPR013784:Carbohydrate-binding-like fold;
long-mer1978	CP006696.1	605422	605464	ATACACGTTCCTTTCCATAGGTCCTGATGGTGGCTCAAGTATG	CP006696.1.549	CP006696.1.549	604079	607105	+	AutoIPR: IPR000531:TonB-dependent receptor,beta-barrel; IPR013784:Carbohydrate-binding-like fold;
long-mer1979	CP006696.1	605587	605629	AGATGCGGCATCGTTGAACCCGCAATTCAGTTATGCGGTGAGT	CP006696.1.549	CP006696.1.549	604079	607105	+	AutoIPR: IPR000531:TonB-dependent receptor,beta-barrel; IPR013784:Carbohydrate-binding-like fold;
long-mer1980	CP006696.1	605747	605783	GATTGGAACGTCAACCAGAAACTGACGCTGAATTTGG	CP006696.1.549	CP006696.1.549	604079	607105	+	AutoIPR: IPR000531:TonB-dependent receptor,beta-barrel; IPR013784:Carbohydrate-binding-like fold;
long-mer1981	CP006696.1	606141	606259	CCCATACGTGTTATCACTCTGGTCGGCTTTGTGTGCCTTGGGATCCGAAATATCTCAATGGTATTGATCAATTAAATGCCATTGCTGGGGTCAGTGGAAGCGGTGAACTGTTTATCTTC	CP006696.1.549	CP006696.1.549	604079	607105	+	AutoIPR: IPR000531:TonB-dependent receptor,beta-barrel; IPR013784:Carbohydrate-binding-like fold;
long-mer1982	CP006696.1	606454	606496	TGGTCACAAAAACACGATTCTTGGCATGAATGGTTTGAAGCAG	CP006696.1.549	CP006696.1.549	604079	607105	+	AutoIPR: IPR000531:TonB-dependent receptor,beta-barrel; IPR013784:Carbohydrate-binding-like fold;
long-mer1983	CP006696.1	606730	606772	CGCCAAGGTGGTGCTGGCCACTCCCACCCCGATCAATACGATT	CP006696.1.549	CP006696.1.549	604079	607105	+	AutoIPR: IPR000531:TonB-dependent receptor,beta-barrel; IPR013784:Carbohydrate-binding-like fold;
long-mer1984	CP006696.1	608402	608432	TGAGGCCCAACGTACATCGGCGCCGATATCT	CP006696.1.550	CP006696.1.550	607211	608653	-	AutoIPR: IPR000043:Adenosylhomocysteinase;IPR016040:NAD(P)-binding domain;
long-mer1985	CP006696.1	608474	608516	AAGCGAGCCGGTCACGCGTACACCTTTGAGTGGTTGTTTGCTG	CP006696.1.550	CP006696.1.550	607211	608653	-	AutoIPR: IPR000043:Adenosylhomocysteinase;IPR016040:NAD(P)-binding domain;
long-mer1986	CP006696.1	608619	608661	TGGGTATTTGGTGATGTTTGGCGATGGGTGTTCATGGCGGGAT	CP006696.1.550	CP006696.1.550	607211	608653	-	AutoIPR: IPR000043:Adenosylhomocysteinase;IPR016040:NAD(P)-binding domain;
long-mer1987	CP006696.1	608806	608848	TCACGGTGTGATGGTGCTGTTGCATTATTCTTTCTTATATCAA	NA
long-mer1988	CP006696.1	608984	609136	TTTAATGGGATATCCATTTTTTCTTGGATACCCAGTTTTTGAGTGTGGCTGCGAAATGAGTTTCTTTGAAATATATGGAGTGATTCAGTGGTTTATAATCGGAATTATTTTTTTGAATTTAGAAGCCTCTCTTTATTTTTCGAGTCAGGAAGT	CP006696.1.551	CP006696.1.551	609039	609215	+	
long-mer1989	CP006696.1	609168	609193	TCACTAATGAATGTATTTTTTTCAGA	CP006696.1.551	CP006696.1.551	609039	609215	+	
long-mer1990	CP006696.1	609410	609452	TTTCTTGGATTCGTTTCATGGCGAGGCATATCGTTATTGTTGC	NA
long-mer1991	CP006696.1	609493	609535	GCACGTGTGGTTGAAACACAGTAGCGTTAAGAGCGATCAAGTG	NA
long-mer1992	CP006696.1	609684	609726	CCTTGTGCCGATGTGCTAGCCATGGTCGGTATGGCTGCATGGG	NA
long-mer1993	CP006696.1	609995	610037	TTTTACCGTCTTCACGTGCTCAGGGAGTGGTTGCTGAGATTTA	CP006696.1.552	CP006696.1.552	609802	611109	+	AutoIPR: IPR000873:AMP-dependentsynthetase/ligase;
long-mer1994	CP006696.1	610125	610167	GGAATTAGATGGTGCGATACCAAGTCTGTCCGAAGATGCTGTG	CP006696.1.552	CP006696.1.552	609802	611109	+	AutoIPR: IPR000873:AMP-dependentsynthetase/ligase;
long-mer1995	CP006696.1	610323	610347	GCACATGTATGGTATGGAGTTTTCG	CP006696.1.552	CP006696.1.552	609802	611109	+	AutoIPR: IPR000873:AMP-dependentsynthetase/ligase;
long-mer1996	CP006696.1	610962	611004	TGAGGTGCATATTCAAAAAATCTTGCGTACAAAAATTGATCCG	CP006696.1.552	CP006696.1.552	609802	611109	+	AutoIPR: IPR000873:AMP-dependentsynthetase/ligase;
long-mer1997	CP006696.1	611082	611140	GTTGGCGTTGTTGGCTGATGTTTGTTGATGAAAATAGGGGGGGAATGTGTGTCAGCTTT	CP006696.1.552	CP006696.1.552	609802	611109	+	AutoIPR: IPR000873:AMP-dependentsynthetase/ligase;
long-mer1998	CP006696.1	611216	611251	GGATGCACGTTGCTGTTTTTTCAATCGTTGACGTTC	NA
long-mer1999	CP006696.1	611253	611295	ATGTTGTCAATGATGGTGAGTCGGGACTGGGTTGCTGTGCATC	NA
long-mer2000	CP006696.1	611623	611665	AATTGGGGCGTGGTTTGATGGCGTGTGTGATCGAGTGGAGTGT	NA
long-mer2001	CP006696.1	611847	611895	TTTGAAATGTGGAATTGGTGTCTTTTTTGGGTGTTCTTATTCGGTTGAA	NA
long-mer2002	CP006696.1	611909	611951	TGCAAGTCTGTTATGTGCTCGAAAAGCATTCGCTGTGATCTTC	NA
long-mer2003	CP006696.1	612497	612539	CTCAACGATGTGAGCGTAGAGGCGTTCACGGCAGGCAGGGGAC	CP006696.1.554	CP006696.1.554	612002	612706	-	AutoIPR: IPR001352:Ribonuclease HII/HIII;IPR012337:Ribonuclease H-like domain;
long-mer2004	CP006696.1	612707	612779	GGTTACAGGCGGTGTGTGGTGCTGATTCGTGGTGCAGTGTCCCCGAGTGTTTCAGTCTATCTCTGTTGTAATA	CP006696.1.555	CP006696.1.555	612763	613920	-	AutoIPR: IPR003835:Glycosyl transferase, family19;
long-mer2005	CP006696.1	612892	612934	TAGCAGTGCTGCGCAGAGGGCAGGTGCGGTGCAATCCTTCTGT	CP006696.1.555	CP006696.1.555	612763	613920	-	AutoIPR: IPR003835:Glycosyl transferase, family19;
long-mer2006	CP006696.1	613234	613264	TGGGATGACGACATGCAGCCCTGGTAGATGT	CP006696.1.555	CP006696.1.555	612763	613920	-	AutoIPR: IPR003835:Glycosyl transferase, family19;
long-mer2007	CP006696.1	613507	613549	GACGCTGGCACCAATTTTCGCTGCACGTTTTTCACGCCAAGCC	CP006696.1.555	CP006696.1.555	612763	613920	-	AutoIPR: IPR003835:Glycosyl transferase, family19;
long-mer2008	CP006696.1	613564	613606	GACGTAATGAACGGTGCGGATATGACGCTGTTTGAACCAGCGT	CP006696.1.555	CP006696.1.555	612763	613920	-	AutoIPR: IPR003835:Glycosyl transferase, family19;
long-mer2009	CP006696.1	614306	614348	TTGATGTGCGCCAGAGAAGCCGCTGAAGATCACCCAGTCACCG	CP006696.1.556	CP006696.1.556	613997	614788	-	AutoIPR:IPR010137:Acyl-[acyl-carrier-protein]--UDP-N-acetylglucosamine O-acyltransferase; IPR029098:UdpN-acetylglucosamine O-acyltransferase, C-terminal;
long-mer2010	CP006696.1	614731	614786	ACGTGGCCGATGGAGCGATCAATGCGGTTGGGTGTATCAAGGACGCATGCTTATTC	CP006696.1.556	CP006696.1.556	613997	614788	-	AutoIPR:IPR010137:Acyl-[acyl-carrier-protein]--UDP-N-acetylglucosamine O-acyltransferase; IPR029098:UdpN-acetylglucosamine O-acyltransferase, C-terminal;
long-mer2011	CP006696.1	615100	615142	GGAAATGTCCTTGAAAGAATGATTCGTTGATGGACACATTTTT	CP006696.1.557	CP006696.1.557	614810	615292	-	AutoIPR:IPR010084:Beta-hydroxyacyl-(acyl-carrier-protein)dehydratase FabZ; IPR029069:HotDog domain;
long-mer2012	CP006696.1	616318	616360	AATTTTAATGTCTGGTGACTGCCCGAAGAAAACCACTCATGCG	NA
long-mer2013	CP006696.1	616458	616500	ATTAGGAGTACAAGAAGGTCCTTGCTATTTTGCAGTTAGAATT	CP006696.1.559	CP006696.1.559	616493	618847	-	AutoIPR: IPR000184:Bacterial surface antigen(D15); IPR023707:Outer membrane protein assembly factorBamA;
long-mer2014	CP006696.1	616601	616643	TAGCAGCGCTACGCCGCTGGATGCACGTAATTCGTTTGTTGTA	CP006696.1.559	CP006696.1.559	616493	618847	-	AutoIPR: IPR000184:Bacterial surface antigen(D15); IPR023707:Outer membrane protein assembly factorBamA;
long-mer2015	CP006696.1	616667	616697	GTTGCCGACGTCAAGGAAAGCTGAGATACGT	CP006696.1.559	CP006696.1.559	616493	618847	-	AutoIPR: IPR000184:Bacterial surface antigen(D15); IPR023707:Outer membrane protein assembly factorBamA;
long-mer2016	CP006696.1	616961	617003	AAGGCGCGTGTTGAGTACTAATGCCGGGATAATTGGCCAGTAT	CP006696.1.559	CP006696.1.559	616493	618847	-	AutoIPR: IPR000184:Bacterial surface antigen(D15); IPR023707:Outer membrane protein assembly factorBamA;
long-mer2017	CP006696.1	617633	617675	GTCCACGGCTTCGAAGTAGCCTAGGCGTTGTAGGCGTATCTTG	CP006696.1.559	CP006696.1.559	616493	618847	-	AutoIPR: IPR000184:Bacterial surface antigen(D15); IPR023707:Outer membrane protein assembly factorBamA;
long-mer2018	CP006696.1	619402	619444	CTGTGCTGACTTCCGAGGGCTCAGTTCTAGCGCCAAGCGTTCT	CP006696.1.560	CP006696.1.560	618946	620280	-	AutoIPR: IPR004387:Peptidase M50, putativemembrane-associated zinc metallopeptidase;
long-mer2019	CP006696.1	619553	619595	ACGATATCCCCTGGTTTTATGACGCCTTCGGCGATTGAACCAG	CP006696.1.560	CP006696.1.560	618946	620280	-	AutoIPR: IPR004387:Peptidase M50, putativemembrane-associated zinc metallopeptidase;
long-mer2020	CP006696.1	619731	619773	GTCCGATAACGCTTAAAACGGTATTCTGCCTATCCATGGCTGC	CP006696.1.560	CP006696.1.560	618946	620280	-	AutoIPR: IPR004387:Peptidase M50, putativemembrane-associated zinc metallopeptidase;
long-mer2021	CP006696.1	620750	620792	TTTGTGGATGCACTAGTACATTAATCTGTTCGCTAGGTAGCCC	CP006696.1.561	CP006696.1.561	620307	621491	-	AutoIPR: IPR003821:1-deoxy-D-xylulose5-phosphate reductoisomerase; IPR016040:NAD(P)-bindingdomain; IPR026877:DXP reductoisomerase C-terminaldomain;
long-mer2022	CP006696.1	621192	621234	GGTATCGCATGTGGTGCTGGCCACTAGTTCTGCTAATGCTGCT	CP006696.1.561	CP006696.1.561	620307	621491	-	AutoIPR: IPR003821:1-deoxy-D-xylulose5-phosphate reductoisomerase; IPR016040:NAD(P)-bindingdomain; IPR026877:DXP reductoisomerase C-terminaldomain;
long-mer2023	CP006696.1	622563	622605	GCGGCGGCAGATCAGCGAGCGACATGTGTTGTCCAAGCAAATC	CP006696.1.563	CP006696.1.563	622345	623112	-	AutoIPR: IPR001441:Decaprenyl diphosphatesynthase-like;
long-mer2024	CP006696.1	622986	623050	TTACCCCGGCACGATGACCTGCGGTGCGCGGCTGTGATCGACGCTCTGCCCAGCGCCCGTTACCA	CP006696.1.563	CP006696.1.563	622345	623112	-	AutoIPR: IPR001441:Decaprenyl diphosphatesynthase-like;
long-mer2025	CP006696.1	623135	623177	GTTCTTTGGACTTGACTACCTTATCCACGCTTTTGATTGCTTT	CP006696.1.564	CP006696.1.564	623115	623687	-	AutoIPR: IPR002661:Ribosome recycling factor;IPR023584:Ribosome recycling factor domain;
long-mer2026	CP006696.1	624072	624114	ATAACACACTATCGTTACGTTCATGTGTGTTGATGTGTTAAGT	NA
long-mer2027	CP006696.1	624467	624509	GAACTTGTAGTTGATCGAAGTAGCAAGTAAGTCGGCATTGATG	CP006696.1.565	CP006696.1.565	624464	625807	-	AutoIPR: IPR005017:Membrane protein, aromatichydrocarbon degradation;
long-mer2028	CP006696.1	624759	624801	AGAGCAACAAAAGTGGTATCTTGATAGGAAAAATTCAGTACGT	CP006696.1.565	CP006696.1.565	624464	625807	-	AutoIPR: IPR005017:Membrane protein, aromatichydrocarbon degradation;
long-mer2029	CP006696.1	625168	625210	TACCCGGGGAGAAGCTTGGTATGCGACGCGCATTTAGAATGCT	CP006696.1.565	CP006696.1.565	624464	625807	-	AutoIPR: IPR005017:Membrane protein, aromatichydrocarbon degradation;
long-mer2030	CP006696.1	625518	625560	CCATTGCGATAAATTCCTGGACTCCCACGATATTCGGCGGAAA	CP006696.1.565	CP006696.1.565	624464	625807	-	AutoIPR: IPR005017:Membrane protein, aromatichydrocarbon degradation;
long-mer2031	CP006696.1	625773	625815	GTAACGTTGACTAAGGTGAAAGCACGTCTAATCATGCGGTGTT	CP006696.1.565	CP006696.1.565	624464	625807	-	AutoIPR: IPR005017:Membrane protein, aromatichydrocarbon degradation;
long-mer2032	CP006696.1	625847	625889	CTTACCTGCCTATTCTGCTATATAGCTAGAGCCAGGCAGTAGA	NA
long-mer2033	CP006696.1	625944	625999	ATCCTTGCTAAACAATAATGTTTCCATCGCTGTACAGTAGGCGACTGTACGTATGT	CP006696.1.566	CP006696.1.566	625961	626719	+	AutoIPR: IPR002610:Peptidase S54, rhomboid;
long-mer2034	CP006696.1	626096	626138	CTTTTTTTTGCTGTATTGATCTCGTTCCTGTGGTCGATCAGTA	CP006696.1.566	CP006696.1.566	625961	626719	+	AutoIPR: IPR002610:Peptidase S54, rhomboid;
long-mer2035	CP006696.1	626218	626260	GATTACCTCGCAGGGTGGCAGCGCGCTGCGCCTGTTTACAGCC	CP006696.1.566	CP006696.1.566	625961	626719	+	AutoIPR: IPR002610:Peptidase S54, rhomboid;
long-mer2036	CP006696.1	626716	626761	GTGATGTTGGTTCTGAATGTGATCACATTATATGGTGACAATGTGT	CP006696.1.566	CP006696.1.566	625961	626719	+	AutoIPR: IPR002610:Peptidase S54, rhomboid;
long-mer2037	CP006696.1	626912	626954	CATTTGTGGGGTTTTAACGAGGTTAGTGAGTTGGTGTTTGATG	CP006696.1.567	CP006696.1.567	626831	627151	+	AutoIPR: IPR014949:Protein of unknown functionDUF1820;
long-mer2038	CP006696.1	627144	627186	CACGTTGATGCCAATGGTTATTTTGTCGCTTATCTTTTACGGC	CP006696.1.567	CP006696.1.567	626831	627151	+	AutoIPR: IPR014949:Protein of unknown functionDUF1820;
long-mer2039	CP006696.1	627232	627274	TCAAGATATCCACGCAGATTTTCTCATGGTGGTTGAGTAGTGT	NA
long-mer2040	CP006696.1	627394	627430	ACGTGTATTTACTTTTTATATCAATGAATTTTGAGAT	NA
long-mer2041	CP006696.1	627482	627524	TGAAGCAGCCTTGTGTTCCGTTAGAAGTTGAATTAAGCGAACC	NA
long-mer2042	CP006696.1	627528	627597	ATTGCATAAAATCGTTTGTATTGTCTAAGGCCGAATGTGTGTTCGTTTTTTGGCAGACATAGCGTTAGGT	CP006696.1.568	CP006696.1.568	627592	628113	-	
long-mer2043	CP006696.1	627736	627775	AGATACCGCCAATATTCCTTTTCTAGGATTCGGTAAGGGT	CP006696.1.568	CP006696.1.568	627592	628113	-	
long-mer2044	CP006696.1	627916	627958	GTGCCTAGATGAATGGCTGTTGATGACAGAACCCGGCTTATAG	CP006696.1.568	CP006696.1.568	627592	628113	-	
long-mer2045	CP006696.1	628046	628160	GTTGGTGAGGTGTTGTATTTGTTTGAAGCACTGCAATGTTGCGCTGCATCGCTGCTTGCACATGTCATTTGGTCTGGAAAAGAAACATTGGGATGTAAATGTCCGCTGAAGAGAA	CP006696.1.570	CP006696.1.570	628110	628289	-	
long-mer2045	CP006696.1	628046	628160	GTTGGTGAGGTGTTGTATTTGTTTGAAGCACTGCAATGTTGCGCTGCATCGCTGCTTGCACATGTCATTTGGTCTGGAAAAGAAACATTGGGATGTAAATGTCCGCTGAAGAGAA	CP006696.1.568	CP006696.1.568	627592	628113	-	
long-mer2046	CP006696.1	628267	628309	GTCAGAGCCCTGCTTACCTTCATATTTGACCTTCAGCCTCAAC	CP006696.1.570	CP006696.1.570	628110	628289	-	
long-mer2047	CP006696.1	628316	628358	GGATATGCAGAGATGATCGAGAGTTTTTACATGGGCAGGCCAT	NA
long-mer2048	CP006696.1	628429	628471	GTACGCCAGGTTGCTCAATGTTGAAAATGCGTAATGGTAGGTT	CP006696.1.571	CP006696.1.571	628364	629041	-	AutoIPR:IPR001048:Aspartate/glutamate/uridylate kinase;IPR011817:Uridylate kinase;
long-mer2049	CP006696.1	628487	628529	TGCGAAGGCGGCGGTATCCATAACTTCAAGGTTCTGCGAAATG	CP006696.1.571	CP006696.1.571	628364	629041	-	AutoIPR:IPR001048:Aspartate/glutamate/uridylate kinase;IPR011817:Uridylate kinase;
long-mer2050	CP006696.1	629209	629251	GATGATGCAAAGTATCGGTATCTAGCGTATGCAGCGACCATGC	CP006696.1.572	CP006696.1.572	629107	629265	+	
long-mer2051	CP006696.1	629321	629425	CAGCTAAGTCATTTTAAAAAAATTGTAAGCCATATTGTTATGGCAGTTGATTGTAGTGTGATATTGATTGAGTTTTCATAAGATCTATTCGATCACATTTGACGC	NA
long-mer2052	CP006696.1	629443	629485	AGCGGTGTGCCGAGGGTGATTACCGCGTGCGTAGCGCTGCTGG	NA
long-mer2053	CP006696.1	629555	629597	AAGTGCCTATGTGTCTGTGGCTACCAAGTTTGAAGCCAATCCG	NA
long-mer2054	CP006696.1	629660	629730	GCTTTGGGTTTGGGGAGATGAGATGGTGATTGGTCGCTGTGCCGTTGCCTGTCACCGTAGACCTTTCGCCT	NA
long-mer2055	CP006696.1	630133	630175	CGCTTCCTGGTTTTTGGTTCACCGCGTGTTGGTGGAGCCAGCC	NA
long-mer2056	CP006696.1	630379	630420	TTGATCTTTTGATCGCTAAAATTTGATCGCTAAAACTGCAAC	NA
long-mer2057	CP006696.1	630513	630555	TGCGCGCTTGTTGGATGATTGTTGCGGCCTTTGAGGAGGAGTT	CP006696.1.575	CP006696.1.575	630505	631164	-	AutoIPR: IPR000887:KDPG/KHG aldolase;IPR013785:Aldolase-type TIM barrel;
long-mer2058	CP006696.1	630822	630864	GTACTGCGGGGATTGGTGCATTGGCTAGCAGCTGTGCCAAGGT	CP006696.1.575	CP006696.1.575	630505	631164	-	AutoIPR: IPR000887:KDPG/KHG aldolase;IPR013785:Aldolase-type TIM barrel;
long-mer2059	CP006696.1	631133	631175	TCGGCTTTGTTTTGGGTTTCATTAATGCTCATTTGTGTCTTTA	CP006696.1.575	CP006696.1.575	630505	631164	-	AutoIPR: IPR000887:KDPG/KHG aldolase;IPR013785:Aldolase-type TIM barrel;
long-mer2060	CP006696.1	631263	631308	TTGGACTCGTCTGTCAGGGGGGCAGGGTGGCGTGATCGTCTGGCGT	CP006696.1.576	CP006696.1.576	631276	633168	-	AutoIPR:IPR000581:Dihydroxy-acid/6-phosphogluconate dehydratase;IPR015928:Aconitase/3-isopropylmalate dehydratase,swivel;
long-mer2061	CP006696.1	631636	631657	ATCGGTGACCAGGGCGATCCGC	CP006696.1.576	CP006696.1.576	631276	633168	-	AutoIPR:IPR000581:Dihydroxy-acid/6-phosphogluconate dehydratase;IPR015928:Aconitase/3-isopropylmalate dehydratase,swivel;
long-mer2062	CP006696.1	631663	631705	TTGGTTTTGCAGCAATCCTAGTAATGGTGCCAGCGAGTGAAGT	CP006696.1.576	CP006696.1.576	631276	633168	-	AutoIPR:IPR000581:Dihydroxy-acid/6-phosphogluconate dehydratase;IPR015928:Aconitase/3-isopropylmalate dehydratase,swivel;
long-mer2063	CP006696.1	631825	631860	CGCTTCGATGGCCCTGTATTCCGGTTTAACCGCTGA	CP006696.1.576	CP006696.1.576	631276	633168	-	AutoIPR:IPR000581:Dihydroxy-acid/6-phosphogluconate dehydratase;IPR015928:Aconitase/3-isopropylmalate dehydratase,swivel;
[truncated: 1,483,762 more chars]
