# Supplementary material for: Identification of genetic relationships and subspecies signatures in Xylella fastidiosa
Source: BMC Genomics. 2019 Mar 25;20:239. doi: 10.1186/s12864-019-5565-9 (PMC6434890; doi:10.1186/s12864-019-5565-9)
Supplement: Supplementary file 6 — Raw data of the k-mers identified to be specific of the different X. fastidiosa subspecies or combinations of several subspecies. (ZIP 3012 kb) [file 12864_2019_5565_MOESM6_ESM.zip › Additional-File-6/Denancé_etal_AddFile6G_LongMer_SAN2.txt]

long-mer1	LJZW01000001.1	416	452	GGATGTGCCTTTAAAGGAGACAAGGACACCGGGGGTT	NA
long-mer2	LJZW01000001.1	560	601	TTTGATGGAGCTTACAAAAACAGAAAAATTTGAAATTAAATT	NA
long-mer3	LJZW01000001.1	724	794	AGACGAGGATCCAGCCTCATTCGAAGAAAGAAAGAAAGATTTCCTATTTATAATAGGGAAATTATTGGATG	LJZW01000001.1.2	LJZW01000001.1.2	620	1000	+	AutoIPR: IPR023138:NMB0513-like domain;
long-mer4	LJZW01000001.1	1046	1086	TTGCAGTGATTTATTTAAATATACAGATGCCGTGCCCGTAA	NA
long-mer5	LJZW01000001.1	1093	1139	GGTATCTGTGTTGGTATTCATTACCTCAAATCATCATATTTTATTCA	NA
long-mer6	LJZW01000001.1	1251	1315	CACCTTCATCAACAACCGTGCGGCAGAAGCCGATCTCAAAACCTGCCAAGCCACCGCCGCAGACC	NA
long-mer7	LJZW01000001.1	1323	1381	ACGCGACCCCAGCAACGGATTAAATGACCAACAGCGCTAAACATTACGTGACCAAGCCA	NA
long-mer8	LJZW01000001.1	1447	1489	ATCACCACCGCCTTAGCCGCCAGCGCCACTGGACGCCGGTGTG	NA
long-mer9	LJZW01000001.1	1556	1598	TGTGGCGGCAGAATCATCACGAGGGGGGATGGGCTGGTAATCC	NA
long-mer10	LJZW01000001.1	1622	1662	CACGGCGTGCTGGCCGTCGCTGGCTTGGCTGATCACCGAGG	LJZW01000001.1.3	LJZW01000001.1.3	1628	2365	+	AutoIPR: IPR009241:Toxin HigB-like;
long-mer11	LJZW01000001.1	1726	1765	GCAGGCGATCGGTCAGCAAACTCAATGGCTCGGCCCTGTG	LJZW01000001.1.3	LJZW01000001.1.3	1628	2365	+	AutoIPR: IPR009241:Toxin HigB-like;
long-mer12	LJZW01000001.1	1861	1883	CGATCATCGCGCCAGACTCTACG	LJZW01000001.1.3	LJZW01000001.1.3	1628	2365	+	AutoIPR: IPR009241:Toxin HigB-like;
long-mer13	LJZW01000001.1	2410	2452	GTTCGATGCCGCCGAATACCTTAACAGCGAAGAGGAGGTAGCC	LJZW01000001.1.4	LJZW01000001.1.4	2369	2677	+	AutoIPR: IPR010982:Lambda repressor-like,DNA-binding domain; IPR014057:Addiction module antidoteprotein, HI1420;
long-mer14	LJZW01000001.1	2671	2716	GCATTGACACCGACTCTTTGCACTTCTGATCCTGCCTTTGGACAGA	LJZW01000001.1.4	LJZW01000001.1.4	2369	2677	+	AutoIPR: IPR010982:Lambda repressor-like,DNA-binding domain; IPR014057:Addiction module antidoteprotein, HI1420;
long-mer15	LJZW01000001.1	2796	3000	GTGTCTGTTGATGTCGGCGGCTACCTGAGGTCCGGCCAGCACTGGATCGGAGGTATGAATATCAATCTTCAACGTCCTGCCTGGCGTTCACGCCAGTCTGTGGACAGGCGGGTATCACCGCGTTGGCGGCGGCGCGGACTCCTCTGATCATGGATCACGGTACAACACAGGAATAGACAGATCAAGGTGCTTAGCCATGTCTTTA	NA
long-mer16	LJZW01000001.1	3053	3095	GAAGGGAAGAGTCACTCCGCCAAGATGATTGATTCCTTGATAT	NA
long-mer17	LJZW01000001.1	3153	3241	GAACATCATCCGTGACATCATCCGCAACCCATTCAAGCCGGATTGCTCGCCATCTCATCAAAGTGCGCAGAGAACATGAAGTCAGCCGC	NA
long-mer18	LJZW01000001.1	3365	3525	TTGAAAGTCTTGCTGCTGCTGAGTGGGTGCATGAGGATGGGAGTATACATATTCAGCAAGTCCGGCTGTACCACCTATAGCCCCACCTATAGCCGCACCTTGCGGGCCAAACACACTACCACCGATACCAGCCCCCACTACAATACCATCCACTGTTTGTT	LJZW01000001.1.5	LJZW01000001.1.5	3341	3598	-	
long-mer19	LJZW01000001.1	3689	3764	ATTTAGTAGAGGAGATTTATTGATATCACATATTTGTGATTATAATCACATTAATTAACGTTATATTCATATATCA	NA
long-mer20	LJZW01000001.1	5370	5412	TTCAGCCGGCACCATCCAAGGAAAACCATATGCTGTGTTTTGG	LJZW01000001.1.7	LJZW01000001.1.7	5295	5483	-	
long-mer21	LJZW01000001.1	5568	5595	CGGCCTCAAGCACTGAGGGGGTTCCTAT	NA
long-mer22	LJZW01000001.1	5652	5692	TGATGAAACACCTATCGTGGAAGCTCCAAAGAAACCAGAAG	NA
long-mer23	LJZW01000001.1	6424	6465	GGGGGCATATTAGAGACTTTAATTAAGGAGAACAAATTATGC	LJZW01000001.1.11	LJZW01000001.1.11	6462	7223	+	AutoIPR: IPR010539:Bax inhibitor-1;
long-mer24	LJZW01000001.1	7287	7364	TAACCACTCTTGCAAAGCCAAAAACATAGATTGCAGACTGCCTCAGAAGCGATCTGGATCAATCACCATTGTTTGCTC	NA
long-mer25	LJZW01000001.1	7572	7614	ACGGTTGATCATCACGCAACATAGCAGAGCAATGCCAACCTCC	NA
long-mer26	LJZW01000001.1	8333	8357	GTTGCTGCCGTCGTTGTAGCCGCGG	LJZW01000001.1.12	LJZW01000001.1.12	7799	11209	-	AutoIPR: IPR011049:Serralysin-likemetalloprotease, C-terminal;
long-mer27	LJZW01000001.1	8402	8432	GATGGCCGCTTCATCCCAGGTCACCCCGTCA	LJZW01000001.1.12	LJZW01000001.1.12	7799	11209	-	AutoIPR: IPR011049:Serralysin-likemetalloprotease, C-terminal;
long-mer28	LJZW01000001.1	8438	8480	CGTGAACTGCTCGACCTTGTATTCTGCGGAATAGAAATAGTTG	LJZW01000001.1.12	LJZW01000001.1.12	7799	11209	-	AutoIPR: IPR011049:Serralysin-likemetalloprotease, C-terminal;
long-mer29	LJZW01000001.1	8500	8537	CAGTGCCGTACTTGATTACCAAGTCACTGTCCTTACGC	LJZW01000001.1.12	LJZW01000001.1.12	7799	11209	-	AutoIPR: IPR011049:Serralysin-likemetalloprotease, C-terminal;
long-mer30	LJZW01000001.1	8677	8719	AGAGCACGTCATTACCGCTACTACCGTCCAGCGTGTCTGCACC	LJZW01000001.1.12	LJZW01000001.1.12	7799	11209	-	AutoIPR: IPR011049:Serralysin-likemetalloprotease, C-terminal;
long-mer31	LJZW01000001.1	8819	8843	GTTGCTGCCGTCGTTGTAGCCGCGG	LJZW01000001.1.12	LJZW01000001.1.12	7799	11209	-	AutoIPR: IPR011049:Serralysin-likemetalloprotease, C-terminal;
long-mer32	LJZW01000001.1	8861	8915	ATCCCCGTTGCTGATGACACGGGCTTTGATGGCCGCTTCATCCCAGGTCACCCCG	LJZW01000001.1.12	LJZW01000001.1.12	7799	11209	-	AutoIPR: IPR011049:Serralysin-likemetalloprotease, C-terminal;
long-mer33	LJZW01000001.1	9047	9089	GGTGGATGCCACATCGGCAAATCTCACCACATCGGTATTGCCA	LJZW01000001.1.12	LJZW01000001.1.12	7799	11209	-	AutoIPR: IPR011049:Serralysin-likemetalloprotease, C-terminal;
long-mer34	LJZW01000001.1	9397	9434	TGAATCCTTCCATATCTGGCGCTGCACTGAGTTGGTCG	LJZW01000001.1.12	LJZW01000001.1.12	7799	11209	-	AutoIPR: IPR011049:Serralysin-likemetalloprotease, C-terminal;
long-mer35	LJZW01000001.1	9598	9637	CAAAATCCTCCTCCGCCAAGTTGTAGATGGGTTCCATCCT	LJZW01000001.1.12	LJZW01000001.1.12	7799	11209	-	AutoIPR: IPR011049:Serralysin-likemetalloprotease, C-terminal;
long-mer36	LJZW01000001.1	9909	9951	GCCTCCGCTTGCGCCCGCAGAAACTGCATGTCCGAAGTGTTGG	LJZW01000001.1.12	LJZW01000001.1.12	7799	11209	-	AutoIPR: IPR011049:Serralysin-likemetalloprotease, C-terminal;
long-mer37	LJZW01000001.1	9968	10010	ACCATCCAGCCGATCCAGCTGTGCTTGCCGCGTGGATTGCTGA	LJZW01000001.1.12	LJZW01000001.1.12	7799	11209	-	AutoIPR: IPR011049:Serralysin-likemetalloprotease, C-terminal;
long-mer38	LJZW01000001.1	10061	10103	GTCCAGATTGCGCACCCGCCCTGAGCCGCGTAAAAAAGGCAGC	LJZW01000001.1.12	LJZW01000001.1.12	7799	11209	-	AutoIPR: IPR011049:Serralysin-likemetalloprotease, C-terminal;
long-mer39	LJZW01000001.1	10498	10540	CGGTGCCGAACAGCTCACGCCTGGAATCGATCGTCCCGTTACC	LJZW01000001.1.12	LJZW01000001.1.12	7799	11209	-	AutoIPR: IPR011049:Serralysin-likemetalloprotease, C-terminal;
long-mer40	LJZW01000001.1	10570	10612	CCGGCTTCAGCCAACCGGTGCTGGTCTTGACCCCATCGGCATC	LJZW01000001.1.12	LJZW01000001.1.12	7799	11209	-	AutoIPR: IPR011049:Serralysin-likemetalloprotease, C-terminal;
long-mer41	LJZW01000001.1	11605	11659	TTCTTCAATCATTTTCTCTTTTCCCTTTGATTTGCATCCAGTCATTGATGTGAGA	LJZW01000001.1.13	LJZW01000001.1.13	11206	11616	-	
long-mer42	LJZW01000001.1	11725	11767	TTATTTCCTATGAATTTACAGTATTTCATTTTGTTTATTATTG	NA
long-mer43	LJZW01000001.1	11853	11949	TTGGTCTAGTTTCTCCATAATCTCAGATTATATGAGATTATGTTCCGTCTTGTGCTGGAAGCACTCTATTCATGAGGTCATTAAATGTCATTTAATC	NA
long-mer44	LJZW01000001.1	12057	12111	ACGAACCTGTGCCTTGTTTGAAGTGAGTTTAATTACTTCAATGTCTAAGGGTATC	LJZW01000001.1.14	LJZW01000001.1.14	11964	12428	-	
long-mer45	LJZW01000001.1	12309	12331	GGGCACGCTCGGCATGGTTGCGG	LJZW01000001.1.14	LJZW01000001.1.14	11964	12428	-	
long-mer46	LJZW01000001.1	12359	12384	GCGTGACCGCAGCCACGGTGTGAGCC	LJZW01000001.1.14	LJZW01000001.1.14	11964	12428	-	
long-mer47	LJZW01000001.1	12400	12570	CCTATGAATAATTTCAAGACTATTTTCATTGTTGAACTCCATTTAGAACGGGGTGGAATAGAGCACATAGACATTTTCTAGGCCCATCACCAGAGCCTGGGCGAAAATCGGAACCAGGGTTATAAATAGGCATAATTAATATCCTCATTCATAGTCAGCGATACACACAAA	LJZW01000001.1.15	LJZW01000001.1.15	12425	12532	-	
long-mer47	LJZW01000001.1	12400	12570	CCTATGAATAATTTCAAGACTATTTTCATTGTTGAACTCCATTTAGAACGGGGTGGAATAGAGCACATAGACATTTTCTAGGCCCATCACCAGAGCCTGGGCGAAAATCGGAACCAGGGTTATAAATAGGCATAATTAATATCCTCATTCATAGTCAGCGATACACACAAA	LJZW01000001.1.16	LJZW01000001.1.16	12544	13419	-	
long-mer47	LJZW01000001.1	12400	12570	CCTATGAATAATTTCAAGACTATTTTCATTGTTGAACTCCATTTAGAACGGGGTGGAATAGAGCACATAGACATTTTCTAGGCCCATCACCAGAGCCTGGGCGAAAATCGGAACCAGGGTTATAAATAGGCATAATTAATATCCTCATTCATAGTCAGCGATACACACAAA	LJZW01000001.1.14	LJZW01000001.1.14	11964	12428	-	
long-mer48	LJZW01000001.1	12586	12663	CCCTTCCTTTGCGAGGTAGGCTACCGCGGATCTGAATTTGAAATCCGTGGTAGCCGTGGTAGCAATGGGTAACTCATG	LJZW01000001.1.16	LJZW01000001.1.16	12544	13419	-	
long-mer49	LJZW01000001.1	12845	12887	TCTAAAACGCCATTGCTGGTGAGCTTGGATTGTGAGTCAAAAT	LJZW01000001.1.16	LJZW01000001.1.16	12544	13419	-	
long-mer50	LJZW01000001.1	13125	13147	CCGGGAAGTGAACTTGATCGCCT	LJZW01000001.1.16	LJZW01000001.1.16	12544	13419	-	
long-mer51	LJZW01000001.1	13159	13201	GACTACTTTTTTCACTTCTGGCGCAGCCGACAAATCCAGCTCC	LJZW01000001.1.16	LJZW01000001.1.16	12544	13419	-	
long-mer52	LJZW01000001.1	13690	13732	TGTGATTTCCGTGGCATCCAGTCCCATAAACTTGTCATGTACT	LJZW01000001.1.17	LJZW01000001.1.17	13492	14373	-	
long-mer53	LJZW01000001.1	13870	13912	ATCCATCCAATGCAGCTGTGGGTGGCGCGCAGTGGATGCCTGA	LJZW01000001.1.17	LJZW01000001.1.17	13492	14373	-	
long-mer54	LJZW01000001.1	13977	14019	TATTCGGTTTAATAAGCATGATTTTGGGGTTTTCATTGACATA	LJZW01000001.1.17	LJZW01000001.1.17	13492	14373	-	
long-mer55	LJZW01000001.1	14032	14074	TTCAAGCATTTTCAATGATTGCTTCTCCCGTACGGCACGCAAC	LJZW01000001.1.17	LJZW01000001.1.17	13492	14373	-	
long-mer56	LJZW01000001.1	14100	14142	TGCTTCCCAAATAGGTGATGACTTTTCTCACTTCCGGCGCGGC	LJZW01000001.1.17	LJZW01000001.1.17	13492	14373	-	
long-mer57	LJZW01000001.1	14152	14251	CAGCTCCTTGATTCTCAGCGGGTATTCCGTGTATTGACTCTGGATGCTGGCGTCATTGGAGAATTTGTCGAGAAACGACGAGAAATTTTTCCCGGCACAA	LJZW01000001.1.17	LJZW01000001.1.17	13492	14373	-	
long-mer58	LJZW01000001.1	14310	14352	CCGCAGCCACGGTGTGAGCGAAAAACAACATTGCAGTTATGAA	LJZW01000001.1.17	LJZW01000001.1.17	13492	14373	-	
long-mer59	LJZW01000001.1	14572	14626	TTGCAACCGATGGATTAACGTTAACGTGCCGCCCATGGAGTGAGCAATATCATGA	NA
long-mer60	LJZW01000001.1	14670	14712	ATGCAATCGCCTCAGAGTATCAATATCAGCACGTGTGCGCCCG	NA
long-mer61	LJZW01000001.1	15143	15182	CGTCAATCCAGGCGCACCTGGCAGCGGCTACCCCAACGGT	LJZW01000001.1.18	LJZW01000001.1.18	14955	15560	+	
long-mer62	LJZW01000001.1	15293	15363	ATTTTCCTTCCAGACCAGTCTTTTTCCCCAAAAAACACCGTGGAGCAGTAGCGGCAATGTCATCAACGTCA	LJZW01000001.1.18	LJZW01000001.1.18	14955	15560	+	
long-mer63	LJZW01000001.1	15679	15715	ACGGCATTAACAGAGGAAGACCACTGCTTCCGACGCT	NA
long-mer64	LJZW01000001.1	15734	15779	ACACCAGCGCCCCTCCATGTGTACTCGGTGGCGTGTCACCTGAATT	NA
long-mer65	LJZW01000001.1	15804	15846	CAACACAGATCGCAGTGCCAGTATCAAACCAGCGGCCCAACAA	NA
long-mer66	LJZW01000001.1	16205	16247	ATCCGAAGCGATATATCGCATTGCCACCCATACAGCCTTGATG	NA
long-mer67	LJZW01000001.1	16262	16304	AAAGAATGTGATCAAATGCGCTGTATTGCCGCGTTGCTGCGGC	NA
long-mer68	LJZW01000001.1	16369	16411	AACACAGCACAGACCAAAGATTGATATTGGCTGTGCAGCACAT	NA
long-mer69	LJZW01000001.1	16419	16462	GTATTCAGACACTCAAGGAGACAGTAATGACATTAAATCTGGGG	LJZW01000001.1.19	LJZW01000001.1.19	16445	17395	+	
long-mer70	LJZW01000001.1	16755	16777	GTACCGCCACCAAGCCCACCAAG	LJZW01000001.1.19	LJZW01000001.1.19	16445	17395	+	
long-mer71	LJZW01000001.1	17412	17454	AGCCAACCCCATAAAGGCCTGTCCACACTGACTGAAACACTCC	LJZW01000001.1.20	LJZW01000001.1.20	17355	17627	-	
long-mer72	LJZW01000001.1	17471	17506	AACACCTCAACACCTCAACACTCCAACACTCCAACA	LJZW01000001.1.20	LJZW01000001.1.20	17355	17627	-	
long-mer73	LJZW01000001.1	17695	17730	AACACCTCAACACCTCAACACTCCAACACCTCAACA	NA
long-mer74	LJZW01000001.1	17977	18019	ACCTGGCCAGCGATAGCCTCAGCACCAACCGATCCGGCCTTCT	LJZW01000001.1.21	LJZW01000001.1.21	17835	18221	-	
long-mer75	LJZW01000001.1	18233	18298	CTAAGGAGAGCCGCGATCTGAATCAAGCATGCCTTTATCAATGGTGTCAACATCTACCGCTGTTAT	NA
long-mer76	LJZW01000001.1	18450	18492	CCACGCGCCCTTTGCATAACGCCAGGGTGTTGAGAGTGAATGC	LJZW01000001.1.22	LJZW01000001.1.22	18368	18967	+	AutoIPR: IPR008487:Protein of unknown functionDUF769;
long-mer77	LJZW01000001.1	18729	18771	AGGTCCCGCAGACCGAGACGCCCTGGGGTAATCCCTGGACCTG	LJZW01000001.1.22	LJZW01000001.1.22	18368	18967	+	AutoIPR: IPR008487:Protein of unknown functionDUF769;
long-mer78	LJZW01000001.1	18774	18816	ACCGCGCGTATCTTCCGACCCTGCTGGGTGATGGCGTGGAAAC	LJZW01000001.1.22	LJZW01000001.1.22	18368	18967	+	AutoIPR: IPR008487:Protein of unknown functionDUF769;
long-mer79	LJZW01000001.1	19070	19112	TGTTTTTCGCGCACTTCAAATCAGGTGATGCTGCCGGATGGCG	LJZW01000001.1.23	LJZW01000001.1.23	19097	19351	+	
long-mer80	LJZW01000001.1	22344	22376	GAGGTCTTGTCCCAATGCGGTGATGCTGTCTTC	LJZW01000001.1.25	LJZW01000001.1.25	20868	24254	-	AutoIPR: IPR027417:P-loop containing nucleosidetriphosphate hydrolase;
long-mer81	LJZW01000001.1	23387	23448	TTTGAATGTTGGCTAGCTGCGACTGGTGCTTCTTGCCGTCGTCGACCAGGGGGGCGAGCAAC	LJZW01000001.1.25	LJZW01000001.1.25	20868	24254	-	AutoIPR: IPR027417:P-loop containing nucleosidetriphosphate hydrolase;
long-mer82	LJZW01000001.1	23462	23504	TGGCTGTGAGCACGGCTTGATACGCCCGGTCCAGGTCGTCGAA	LJZW01000001.1.25	LJZW01000001.1.25	20868	24254	-	AutoIPR: IPR027417:P-loop containing nucleosidetriphosphate hydrolase;
long-mer83	LJZW01000001.1	25936	25965	TATGCCCTTCCAGGACGCGGGCGATTTCGA	LJZW01000001.1.27	LJZW01000001.1.27	24941	26383	-	AutoIPR: IPR021804:Protein of unknown functionDUF3375;
long-mer84	LJZW01000001.1	26344	26379	CGAACACGCGGTGCAGAAAGCGTGCGACCAGGGGGG	LJZW01000001.1.27	LJZW01000001.1.27	24941	26383	-	AutoIPR: IPR021804:Protein of unknown functionDUF3375;
long-mer85	LJZW01000001.1	29234	29257	CCGGCGTGTGGTTCTGGATCGCTG	LJZW01000001.1.30	LJZW01000001.1.30	28529	30112	+	AutoIPR: IPR002052:DNA methylase, N-6adenine-specific, conserved site; IPR004546:Restrictionendonuclease, type I, HsdM;IPR029063:S-adenosyl-L-methionine-dependentmethyltransferase;
long-mer86	LJZW01000001.1	33862	33904	TTACAAGCAGTATGAGGAGCGCGTGGGGGAACTGATGGCCGCA	LJZW01000001.1.33	LJZW01000001.1.33	31586	34609	+	AutoIPR: IPR004473:Restriction endonuclease,type I, HsdR; IPR006935:Helicase/UvrB, N-terminal;IPR022625:Type-1 restriction enzyme R protein,C-terminal; IPR027417:P-loop containing nucleosidetriphosphate hydrolase;
long-mer87	LJZW01000001.1	36370	36397	CCACGGCGGCGATTCCGAGTTCAAGCTC	LJZW01000001.1.35	LJZW01000001.1.35	35336	37720	+	AutoIPR: IPR002052:DNA methylase, N-6adenine-specific, conserved site; IPR004546:Restrictionendonuclease, type I, HsdM;IPR029063:S-adenosyl-L-methionine-dependentmethyltransferase;
long-mer88	LJZW01000001.1	38411	38499	ATTGGGAGGTCATGTCCCTAAAACGTGCGTGCGTGCGCTCCGCTCTCTACGGAGCAAATATCCCAGCGACACACTACACGGATATCGGA	LJZW01000001.1.36	LJZW01000001.1.36	37720	39114	+	AutoIPR: IPR000055:Restriction endonuclease,type I, HsdS;
long-mer89	LJZW01000001.1	38515	38592	ACAACCGATATTTTAGAAAGCAGTCGATTGAAACACGGTGGTGTATTTTTGCCCGGTAAGATGGTTAGCGACTATCTT	LJZW01000001.1.36	LJZW01000001.1.36	37720	39114	+	AutoIPR: IPR000055:Restriction endonuclease,type I, HsdS;
long-mer90	LJZW01000001.1	38688	38730	GTATCTTGTACGCTTCAGCCCAGCAAAATTTTTGTTTCCTGAT	LJZW01000001.1.36	LJZW01000001.1.36	37720	39114	+	AutoIPR: IPR000055:Restriction endonuclease,type I, HsdS;
long-mer91	LJZW01000001.1	38755	38784	CGTGCATTCGCTGACTTCATCAAACTCAAT	LJZW01000001.1.36	LJZW01000001.1.36	37720	39114	+	AutoIPR: IPR000055:Restriction endonuclease,type I, HsdS;
long-mer92	LJZW01000001.1	38826	38907	CGCCAAGATGGCAGTTCCAGTGCCACCACTGGATGAACAAAGAAACATTTGTCGCTGGATCGCCGACGAATGCCAGCCGCTA	LJZW01000001.1.36	LJZW01000001.1.36	37720	39114	+	AutoIPR: IPR000055:Restriction endonuclease,type I, HsdS;
long-mer93	LJZW01000001.1	38913	38989	CGCCATCACCCGCACCGAGGACGAAATCAAACTAATCCGCGAATACCGCGACCGCTTGATTACCGATGTGGTCACCG	LJZW01000001.1.36	LJZW01000001.1.36	37720	39114	+	AutoIPR: IPR000055:Restriction endonuclease,type I, HsdS;
long-mer94	LJZW01000001.1	38999	39024	ACGTACGTGGCTGGCAGCCCGGCCCG	LJZW01000001.1.36	LJZW01000001.1.36	37720	39114	+	AutoIPR: IPR000055:Restriction endonuclease,type I, HsdS;
long-mer95	LJZW01000001.1	39132	39216	TCGAGGCGCGCGTGGTGCGTGCTCTGACCGGTGTGCCGCAGCCTGAGTACAGCCATGAGCTGGTACCCACGGACTTTGCCGCCAC	LJZW01000001.1.37	LJZW01000001.1.37	39101	42184	+	AutoIPR: IPR004473:Restriction endonuclease,type I, HsdR; IPR027417:P-loop containing nucleosidetriphosphate hydrolase;
long-mer96	LJZW01000001.1	39271	39308	GGATGTGACGCAGTTGCTGGCTTTCTTGCAGGCCACTC	LJZW01000001.1.37	LJZW01000001.1.37	39101	42184	+	AutoIPR: IPR004473:Restriction endonuclease,type I, HsdR; IPR027417:P-loop containing nucleosidetriphosphate hydrolase;
long-mer97	LJZW01000001.1	39529	39550	CCGGCAGGTGCGCTACAGCAAT	LJZW01000001.1.37	LJZW01000001.1.37	39101	42184	+	AutoIPR: IPR004473:Restriction endonuclease,type I, HsdR; IPR027417:P-loop containing nucleosidetriphosphate hydrolase;
long-mer98	LJZW01000001.1	39915	39946	AGGTGGTGGTGGAGGAAGAAGCGGATGCCAGC	LJZW01000001.1.37	LJZW01000001.1.37	39101	42184	+	AutoIPR: IPR004473:Restriction endonuclease,type I, HsdR; IPR027417:P-loop containing nucleosidetriphosphate hydrolase;
long-mer99	LJZW01000001.1	40021	40057	CCGTGCCCACAGCGACGGGGTAGGCAAGCGTTACCTG	LJZW01000001.1.37	LJZW01000001.1.37	39101	42184	+	AutoIPR: IPR004473:Restriction endonuclease,type I, HsdR; IPR027417:P-loop containing nucleosidetriphosphate hydrolase;
long-mer100	LJZW01000001.1	40271	40298	GAGTTGTGCGAGTATCTGCGCCGGGACA	LJZW01000001.1.37	LJZW01000001.1.37	39101	42184	+	AutoIPR: IPR004473:Restriction endonuclease,type I, HsdR; IPR027417:P-loop containing nucleosidetriphosphate hydrolase;
long-mer101	LJZW01000001.1	40418	40440	ACCACGGCGCGGATGCACGAAAC	LJZW01000001.1.37	LJZW01000001.1.37	39101	42184	+	AutoIPR: IPR004473:Restriction endonuclease,type I, HsdR; IPR027417:P-loop containing nucleosidetriphosphate hydrolase;
long-mer102	LJZW01000001.1	40858	40900	GATTATGGTGGATCACTTCATGGCAGAGGTTGTTGGCAAGCAG	LJZW01000001.1.37	LJZW01000001.1.37	39101	42184	+	AutoIPR: IPR004473:Restriction endonuclease,type I, HsdR; IPR027417:P-loop containing nucleosidetriphosphate hydrolase;
long-mer103	LJZW01000001.1	40918	40963	GCGGGCGATGATTGTGTGCAATGGCATTGCGCGGGCCATTGATTAC	LJZW01000001.1.37	LJZW01000001.1.37	39101	42184	+	AutoIPR: IPR004473:Restriction endonuclease,type I, HsdR; IPR027417:P-loop containing nucleosidetriphosphate hydrolase;
long-mer104	LJZW01000001.1	41182	41224	CACCATGTACGTGGATAAGCCACTGGCGGGCGTGCTGGCGGTG	LJZW01000001.1.37	LJZW01000001.1.37	39101	42184	+	AutoIPR: IPR004473:Restriction endonuclease,type I, HsdR; IPR027417:P-loop containing nucleosidetriphosphate hydrolase;
long-mer105	LJZW01000001.1	42344	42441	TCAATGCCGAAGCTACATGGGGGCGGCGCAAGGATTGGCTCGGTGTGCCAGTGACCGCTTTTGGTGTGATTGCAGGCGCGGTTCTGGTCAAAAGCCAA	NA
long-mer106	LJZW01000001.1	42455	42490	ATGTTTTCACCTTGCTGGCGTGGCTACGGACGGGGT	NA
long-mer107	LJZW01000001.1	42508	42538	CCCAACGAGTGCGCTGCAATGTTGCCGGACA	NA
long-mer108	LJZW01000001.1	42845	42901	AACGCTTTAATCCCGGATGGCTCTGTATTTTGACACGGGCGTGATCGCTCAGAATTT	NA
long-mer109	LJZW01000001.1	43225	43261	AAGCAAGGAATAAGGGCATCGGCGCTTTGATCAAGCC	LJZW01000001.1.39	LJZW01000001.1.39	42933	43331	+	
long-mer110	LJZW01000001.1	43294	43336	CCAGCGGATTCCTATTCGATTTATTTGCGCTGGAATAGTGGAT	LJZW01000001.1.39	LJZW01000001.1.39	42933	43331	+	
long-mer111	LJZW01000001.1	43380	43422	CTGTTTTCGGTCGTCGACAATTTGAGCACTCATTTGTCTGACT	NA
long-mer112	LJZW01000001.1	43462	43546	TTGTGGCCAAGGTCAGTCCATACTCACTGGACAGCGGCGCGTGGTCGGCATCACTCCACGCCGCAGAGGTGCAGGGCATCAAGGT	LJZW01000001.1.40	LJZW01000001.1.40	43443	43634	+	
long-mer113	LJZW01000001.1	43667	43753	GCTTTCCGGCGATGTGGTGTGTGGCTACCGATGACCGATATGTCCACGATGTGACCTTGCTGGAGCGACGACGCGCGGTTTTTTCTG	NA
long-mer114	LJZW01000001.1	43792	43833	CGGATATTGCTTGGGCGGAAGTGGGCGGAAGGATTGCATCCA	NA
long-mer115	LJZW01000001.1	43871	43921	CGCCACACATCATCTAGCTATCTGGGCGGCGCTGTTTGAATGCCCAAGTCA	NA
long-mer116	LJZW01000001.1	44002	44044	CCTGATGCGATGTTCTGGATCACAAAGGTTTGTCCGTCTTATG	NA
long-mer117	LJZW01000001.1	44181	44223	TTCTCAGGGGAATGGTATTTGACGCTGGGCTGCTCCTCTCCCT	LJZW01000001.1.41	LJZW01000001.1.41	44111	45001	-	AutoIPR: IPR002347:Glucose/ribitoldehydrogenase;
long-mer118	LJZW01000001.1	44846	44927	CCGCTTGATCTCTGCGAGGGCGGCTTCGGTCTTCTGTCGATTCCGACCGTGAATGATGAGTTTATGTCCTTGCTTGGCAAGG	LJZW01000001.1.41	LJZW01000001.1.41	44111	45001	-	AutoIPR: IPR002347:Glucose/ribitoldehydrogenase;
long-mer119	LJZW01000001.1	44950	44992	TGCCGTCGGAGGCACCGGTCAGCAGAATGACTTTTTTTTTCAG	LJZW01000001.1.41	LJZW01000001.1.41	44111	45001	-	AutoIPR: IPR002347:Glucose/ribitoldehydrogenase;
long-mer120	LJZW01000001.1	45086	45128	CGAAAATCATCTTGCTGTGATTGCGTTCCAGAACGCGACGAAA	LJZW01000001.1.42	LJZW01000001.1.42	45092	45661	-	AutoIPR: IPR019915:Transcription regulator,pyrimidine utilisation, RutR;
long-mer121	LJZW01000001.1	45143	45185	CACTTCAGCACCGGTGGGATTTGCTCTGATGAAAGTTATCGTT	LJZW01000001.1.42	LJZW01000001.1.42	45092	45661	-	AutoIPR: IPR019915:Transcription regulator,pyrimidine utilisation, RutR;
long-mer122	LJZW01000001.1	45259	45301	CCTGAGTCAGCAAACCCGACAATCCGCAGAAAGTTCGATTGCC	LJZW01000001.1.42	LJZW01000001.1.42	45092	45661	-	AutoIPR: IPR019915:Transcription regulator,pyrimidine utilisation, RutR;
long-mer123	LJZW01000001.1	45447	45471	GGCGCGAGGGCGTCACGAAGTTGGC	LJZW01000001.1.42	LJZW01000001.1.42	45092	45661	-	AutoIPR: IPR019915:Transcription regulator,pyrimidine utilisation, RutR;
long-mer124	LJZW01000001.1	45879	45921	CCACGAGAATGCTCGTGTGACTAACAGAGAAAATGGAGAACAG	NA
long-mer125	LJZW01000001.1	45933	45975	ACAGGGGTGAAAACGCAGAGTGTGGGGAGGGGGCGCTCGTGAG	NA
long-mer126	LJZW01000001.1	50081	50123	GACTGTGCTTATACGGTAATTAGCATCAAGCTGTGCGTAAGGT	LJZW01000001.1.46	LJZW01000001.1.46	48551	51157	-	AutoIPR: IPR010104:Bacterial TonB-dependentreceptor;
long-mer127	LJZW01000001.1	59070	59112	TGGTTAACTGCGCAGGGTATAAAAGCGTCGAGCAACGGTCGCA	LJZW01000001.1.50	LJZW01000001.1.50	57780	59306	+	AutoIPR: IPR006006:Glutamate synthase,NADH/NADPH, small subunit 2; IPR009051:Alpha-helicalferredoxin; IPR017701:Putative selenate reductase YgfK;IPR023753:FAD/NAD(P)-binding domain;IPR028261:Dihydroprymidine dehydrogenase domain II;
long-mer128	LJZW01000001.1	59126	59168	GTCTGATACTGGCGATGGACTCACCTATCAGACAACGCATCCG	LJZW01000001.1.50	LJZW01000001.1.50	57780	59306	+	AutoIPR: IPR006006:Glutamate synthase,NADH/NADPH, small subunit 2; IPR009051:Alpha-helicalferredoxin; IPR017701:Putative selenate reductase YgfK;IPR023753:FAD/NAD(P)-binding domain;IPR028261:Dihydroprymidine dehydrogenase domain II;
long-mer129	LJZW01000001.1	59490	59523	GGCGATTGTCCGGGGGGGGGGGGCTGTTGTTGTA	NA
long-mer130	LJZW01000001.1	63511	63553	CTCGTGATCTGTCGTTGCGCGTGGTATGGGTTTGATATGTGAT	NA
long-mer131	LJZW01000001.1	65097	65139	GGTAGTACCGGGTGCCGTTTTTTTTCCGGAGTGCTGCATGCGT	LJZW01000001.1.55	LJZW01000001.1.55	65134	66588	+	AutoIPR: IPR004447:C-terminal-processingpeptidase S41A; IPR029045:ClpP/crotonase-like domain;
long-mer132	LJZW01000001.1	65472	65514	TGTGGAGCTGCAAGAGCAGTCTGACAACACGTTGAAGGTGATC	LJZW01000001.1.55	LJZW01000001.1.55	65134	66588	+	AutoIPR: IPR004447:C-terminal-processingpeptidase S41A; IPR029045:ClpP/crotonase-like domain;
long-mer133	LJZW01000001.1	66782	66806	CGGTGCAGTTGGCTTTCAGTGCCTT	LJZW01000001.1.56	LJZW01000001.1.56	66718	66855	+	
long-mer134	LJZW01000001.1	66961	67003	GTAGGAACGACGTTCAACGTTACGTTCTGGGTGTGGGAATGGG	NA
long-mer135	LJZW01000001.1	67283	67325	AGTTGGAGTTTTGAGATGTGTAGTTGGATCCGTTGTTGTCATG	NA
long-mer136	LJZW01000001.1	67449	67474	TAAATGTGGCTTGGAGATGTTGTAGC	NA
long-mer137	LJZW01000001.1	67607	67649	GTCTGGCGGTTTGCTTGGTAGTCCGCATCCGATTCCACCTTAG	NA
long-mer138	LJZW01000001.1	70167	70209	AAGATGGAAAAGGTGGAGTAAAAATTGGCGTATTGGATTGTGG	LJZW01000001.1.58	LJZW01000001.1.58	70127	70237	+	
long-mer139	LJZW01000001.1	72410	72452	GTTTGCCAGCACTTTGTCAATTATTTGGGTTAGACGACCCTTT	LJZW01000001.1.60	LJZW01000001.1.60	72398	72739	-	AutoIPR: IPR005746:Thioredoxin;IPR012336:Thioredoxin-like fold;
long-mer140	LJZW01000001.1	73448	73490	TTTGACCTTGGGTTTATCAAGAACATTCGCTTTATATTGCGGC	LJZW01000001.1.61	LJZW01000001.1.61	72935	74566	+	AutoIPR: IPR000629:ATP-dependent RNA helicaseDEAD-box, conserved site; IPR004589:DNA helicase,ATP-dependent, RecQ type; IPR014014:RNA helicase,DEAD-box type, Q motif; IPR022077:ATP-dependent RNAhelicase RhlB; IPR023554:ATP-dependent RNA helicase RhlBtype; IPR027417:P-loop containing nucleoside triphosphatehydrolase;
long-mer141	LJZW01000001.1	73513	73555	TCAGACTTTGCTGTTCTCAGCTACTCTCAGTCACCGCGTGTTG	LJZW01000001.1.61	LJZW01000001.1.61	72935	74566	+	AutoIPR: IPR000629:ATP-dependent RNA helicaseDEAD-box, conserved site; IPR004589:DNA helicase,ATP-dependent, RecQ type; IPR014014:RNA helicase,DEAD-box type, Q motif; IPR022077:ATP-dependent RNAhelicase RhlB; IPR023554:ATP-dependent RNA helicase RhlBtype; IPR027417:P-loop containing nucleoside triphosphatehydrolase;
long-mer142	LJZW01000001.1	73577	73619	AATGAGCCAGAGAAGCTGGTGCCGGAGACGGAGAGTGTCACTA	LJZW01000001.1.61	LJZW01000001.1.61	72935	74566	+	AutoIPR: IPR000629:ATP-dependent RNA helicaseDEAD-box, conserved site; IPR004589:DNA helicase,ATP-dependent, RecQ type; IPR014014:RNA helicase,DEAD-box type, Q motif; IPR022077:ATP-dependent RNAhelicase RhlB; IPR023554:ATP-dependent RNA helicase RhlBtype; IPR027417:P-loop containing nucleoside triphosphatehydrolase;
long-mer143	LJZW01000001.1	73738	73786	GTTCGTCGAAGGTGTTGCGCGTGCGCTCGATGAGGCTGGTTACCGGGTC	LJZW01000001.1.61	LJZW01000001.1.61	72935	74566	+	AutoIPR: IPR000629:ATP-dependent RNA helicaseDEAD-box, conserved site; IPR004589:DNA helicase,ATP-dependent, RecQ type; IPR014014:RNA helicase,DEAD-box type, Q motif; IPR022077:ATP-dependent RNAhelicase RhlB; IPR023554:ATP-dependent RNA helicase RhlBtype; IPR027417:P-loop containing nucleoside triphosphatehydrolase;
long-mer144	LJZW01000001.1	74103	74145	TGGCTCCATTGTCGCGTCCTGTACGTGCATCGAATGGTAACGG	LJZW01000001.1.61	LJZW01000001.1.61	72935	74566	+	AutoIPR: IPR000629:ATP-dependent RNA helicaseDEAD-box, conserved site; IPR004589:DNA helicase,ATP-dependent, RecQ type; IPR014014:RNA helicase,DEAD-box type, Q motif; IPR022077:ATP-dependent RNAhelicase RhlB; IPR023554:ATP-dependent RNA helicase RhlBtype; IPR027417:P-loop containing nucleoside triphosphatehydrolase;
long-mer145	LJZW01000001.1	74237	74292	CGCGATGGTCGCATCCGTGTAGGTAAAGGGACCCTGTCGGATGGGGGAGGTGGGCG	LJZW01000001.1.61	LJZW01000001.1.61	72935	74566	+	AutoIPR: IPR000629:ATP-dependent RNA helicaseDEAD-box, conserved site; IPR004589:DNA helicase,ATP-dependent, RecQ type; IPR014014:RNA helicase,DEAD-box type, Q motif; IPR022077:ATP-dependent RNAhelicase RhlB; IPR023554:ATP-dependent RNA helicase RhlBtype; IPR027417:P-loop containing nucleoside triphosphatehydrolase;
long-mer146	LJZW01000001.1	74814	74856	GTATTGTTTGATGATCTAAATTTGCTTAACGTGCGCGGGCGCC	LJZW01000001.1.62	LJZW01000001.1.62	74634	75320	+	AutoIPR: IPR003439:ABC transporter-like;IPR027417:P-loop containing nucleoside triphosphatehydrolase;
long-mer147	LJZW01000001.1	75493	75535	AGGTAATCTTAGGGTGTTGGCGGACAGCGTGCAGCAATCCCGG	LJZW01000001.1.63	LJZW01000001.1.63	75317	76255	+	AutoIPR: IPR004513:Cell division protein FtsX;
long-mer148	LJZW01000001.1	75646	75688	GCAGGGATTGGCTGAGTTACGTGAAGGTGCGAAGCTGGGTGAG	LJZW01000001.1.63	LJZW01000001.1.63	75317	76255	+	AutoIPR: IPR004513:Cell division protein FtsX;
long-mer149	LJZW01000001.1	75832	75874	TCGACTGGATGCTTGGCTAGGTTTAGGTCAATATTTGGTGCAT	LJZW01000001.1.63	LJZW01000001.1.63	75317	76255	+	AutoIPR: IPR004513:Cell division protein FtsX;
long-mer150	LJZW01000001.1	76049	76121	CTTGCTGCGTTTGGTTTGCTATGTCTGATTGGCGTGGTGTTGCGTGCGCCATTGATGGTGTTGACGGATAGTT	LJZW01000001.1.63	LJZW01000001.1.63	75317	76255	+	AutoIPR: IPR004513:Cell division protein FtsX;
long-mer151	LJZW01000001.1	76205	76286	GGTGTATGGCTGGTGACGGGGTATTTTTTACGTCAAATGCGCCCCGCGTAAATATGAGAGTTAAATGCTAGTTTCTGAACTC	LJZW01000001.1.63	LJZW01000001.1.63	75317	76255	+	AutoIPR: IPR004513:Cell division protein FtsX;
long-mer151	LJZW01000001.1	76205	76286	GGTGTATGGCTGGTGACGGGGTATTTTTTACGTCAAATGCGCCCCGCGTAAATATGAGAGTTAAATGCTAGTTTCTGAACTC	LJZW01000001.1.64	LJZW01000001.1.64	76269	77117	+	AutoIPR: IPR011006:CheY-like superfamily;
long-mer152	LJZW01000001.1	76823	76868	ATCGTTGGGGCGCACCGAGTATCGCATCGATTTGGTTCTGACTGAT	LJZW01000001.1.64	LJZW01000001.1.64	76269	77117	+	AutoIPR: IPR011006:CheY-like superfamily;
long-mer153	LJZW01000001.1	77284	77326	ACCAGGATCTCAGATATTTGCAGCGTTCGAAGCGACCCCATTC	LJZW01000001.1.65	LJZW01000001.1.65	77114	77884	+	AutoIPR: IPR002043:Uracil-DNA glycosylase;IPR005122:Uracil-DNA glycosylase-like;
long-mer154	LJZW01000001.1	77477	77519	CGCCCTGATCATGGCTGTCTGATTCCTTGGGCAAAGCGTGGTG	LJZW01000001.1.65	LJZW01000001.1.65	77114	77884	+	AutoIPR: IPR002043:Uracil-DNA glycosylase;IPR005122:Uracil-DNA glycosylase-like;
long-mer155	LJZW01000001.1	77597	77639	ACCGACCATGTCGTTGATACCCTGAATCGCGAGCGTGAAGGAC	LJZW01000001.1.65	LJZW01000001.1.65	77114	77884	+	AutoIPR: IPR002043:Uracil-DNA glycosylase;IPR005122:Uracil-DNA glycosylase-like;
long-mer156	LJZW01000001.1	77788	77830	GTACTTGAGCCAACATGGCTTCGGGATGGTGGATTGGAGCTTG	LJZW01000001.1.65	LJZW01000001.1.65	77114	77884	+	AutoIPR: IPR002043:Uracil-DNA glycosylase;IPR005122:Uracil-DNA glycosylase-like;
long-mer157	LJZW01000001.1	77937	77979	TTCTAAAGATTTGTTCATTTTGAACGTATAGCTGTCACTGTGT	NA
long-mer158	LJZW01000001.1	78794	78900	AGAATATGGAGTTTCAGCAGAGCGTATTCGGCAGATTGAAGCTAATGCGCTTAAAAAAATGAAGACGCTGTTCGCTGCTTGAATGTTCTGTTTCAAAACACAGGCTA	LJZW01000001.1.66	LJZW01000001.1.66	78009	78875	+	AutoIPR: IPR012759:RNA polymerase sigma factorRpoH, proteobacteria; IPR014284:RNA polymerase sigma-70like domain; IPR016263:RNA polymerasesporulation-specific sigma factor;
long-mer159	LJZW01000001.1	78986	79008	TCTGTTTATTTTCTTGAGTATGC	NA
long-mer160	LJZW01000001.1	79085	79127	CGAAATTGAGTAGCAATCATCAATTCAGATAAATAACTGGGCG	NA
long-mer161	LJZW01000001.1	79300	79351	TGAGTCATTCTGCCGTGAAGCGCTCTAGGGATGATGGTGATTCTACGTTTTT	NA
long-mer162	LJZW01000001.1	79377	79419	GATGCTGGTACGGGATGTTGTACTTCAATCAGCTACATCTTTG	NA
long-mer163	LJZW01000001.1	79523	79565	ATGATCGTGAAGATGAGTTAAATTGCATGTCTTGCTAGGTTTT	NA
long-mer164	LJZW01000001.1	80015	80046	TATGGAATATTTTGACGTTGATCGCTGCTTCA	NA
long-mer165	LJZW01000001.1	80129	80160	TGTGCGGTAAGTATTTGTAGACATTTGTAAAT	NA
long-mer166	LJZW01000001.1	80198	80240	ATACAGAGTTTTATTATATCTAGAGATACTGAACTTCGTGTAG	NA
long-mer167	LJZW01000001.1	80249	80288	GTGCGGATTAATTAGTAGTGTACCATCGTTGCTGGTTACC	NA
long-mer168	LJZW01000001.1	80333	80381	TTATTTTTATTTTTTGTTAAAATTTTGCAAGTATTGCCTTAGTAAAGAT	LJZW01000001.1.67	LJZW01000001.1.67	80371	82572	-	AutoIPR: IPR005259:Primosomal protein N';IPR014001:Helicase superfamily 1/2, ATP-binding domain;IPR027417:P-loop containing nucleoside triphosphatehydrolase;
long-mer169	LJZW01000001.1	80659	80689	TGCGAATGGTGGTAACCCAGCTGCTTGGCGT	LJZW01000001.1.67	LJZW01000001.1.67	80371	82572	-	AutoIPR: IPR005259:Primosomal protein N';IPR014001:Helicase superfamily 1/2, ATP-binding domain;IPR027417:P-loop containing nucleoside triphosphatehydrolase;
long-mer170	LJZW01000001.1	81334	81376	TGCGTTAATTCCTGTTAATACTTCGGGTGATAGGCCGTCTTTC	LJZW01000001.1.67	LJZW01000001.1.67	80371	82572	-	AutoIPR: IPR005259:Primosomal protein N';IPR014001:Helicase superfamily 1/2, ATP-binding domain;IPR027417:P-loop containing nucleoside triphosphatehydrolase;
long-mer171	LJZW01000001.1	81558	81604	CGCGCGCGTTGTAACGTATCCGGTCGTGCTGCTTGTAACTCGTGTCG	LJZW01000001.1.67	LJZW01000001.1.67	80371	82572	-	AutoIPR: IPR005259:Primosomal protein N';IPR014001:Helicase superfamily 1/2, ATP-binding domain;IPR027417:P-loop containing nucleoside triphosphatehydrolase;
long-mer172	LJZW01000001.1	81796	81838	AGGTGTCAAGCCGATCTCAGGTACTAAGACCAATGCTTGTTTA	LJZW01000001.1.67	LJZW01000001.1.67	80371	82572	-	AutoIPR: IPR005259:Primosomal protein N';IPR014001:Helicase superfamily 1/2, ATP-binding domain;IPR027417:P-loop containing nucleoside triphosphatehydrolase;
long-mer173	LJZW01000001.1	81979	82021	AGGTACGGTGTTGCTTGTGGTTTGGATGATTACAGGTACGGTT	LJZW01000001.1.67	LJZW01000001.1.67	80371	82572	-	AutoIPR: IPR005259:Primosomal protein N';IPR014001:Helicase superfamily 1/2, ATP-binding domain;IPR027417:P-loop containing nucleoside triphosphatehydrolase;
long-mer174	LJZW01000001.1	82146	82188	TTTGTGCTGAGCGGCTGTTGCAACGCAGCTTGGGAGCGGCAGT	LJZW01000001.1.67	LJZW01000001.1.67	80371	82572	-	AutoIPR: IPR005259:Primosomal protein N';IPR014001:Helicase superfamily 1/2, ATP-binding domain;IPR027417:P-loop containing nucleoside triphosphatehydrolase;
long-mer175	LJZW01000001.1	82548	82628	CCACACGTAGGATCGTAGGGGACATGGAGAAGGTTTAGTGATCGGATGCCGATAACAGAGAGAGTGTGTAGTTTGATCTCT	LJZW01000001.1.67	LJZW01000001.1.67	80371	82572	-	AutoIPR: IPR005259:Primosomal protein N';IPR014001:Helicase superfamily 1/2, ATP-binding domain;IPR027417:P-loop containing nucleoside triphosphatehydrolase;
long-mer176	LJZW01000001.1	82809	82851	GGATCATTCACTTAGTGACAAAGCATGGTTGCGATGTAGGTAA	NA
long-mer177	LJZW01000001.1	83646	83688	GGTGATATTCATGTTGAATTTTGCTTGGAACCGGAATATATGG	LJZW01000001.1.68	LJZW01000001.1.68	83014	83979	+	AutoIPR: IPR011991:Winged helix-turn-helixDNA-binding domain;
long-mer178	LJZW01000001.1	83775	83817	GCCAGACTACGTATCGTCGGCACCGCCACAGGTGATATCGCCA	LJZW01000001.1.68	LJZW01000001.1.68	83014	83979	+	AutoIPR: IPR011991:Winged helix-turn-helixDNA-binding domain;
long-mer179	LJZW01000001.1	85287	85329	TGGGGGAGTTTGGCATTCCCTATTTACTTCTGTATGCGTTATT	LJZW01000001.1.70	LJZW01000001.1.70	84867	86228	+	AutoIPR: IPR002528:Multi antimicrobialextrusion protein;
long-mer180	LJZW01000001.1	85476	85518	ACGGTCATGTGGCTACAGGCGATTGTATTTGCGTTGTACTTGT	LJZW01000001.1.70	LJZW01000001.1.70	84867	86228	+	AutoIPR: IPR002528:Multi antimicrobialextrusion protein;
long-mer181	LJZW01000001.1	86103	86145	TTTGCCTTGGAATGGAATTCTAGCGGTATGTGGATCGGCTTAA	LJZW01000001.1.70	LJZW01000001.1.70	84867	86228	+	AutoIPR: IPR002528:Multi antimicrobialextrusion protein;
long-mer182	LJZW01000001.1	86366	86408	GAGCGATGAATTTTACCCGCCTCTTAATTCTCAATTTGGTGTT	LJZW01000001.1.71	LJZW01000001.1.71	86311	88212	+	AutoIPR: IPR004634:Peptidase S49, protease IV;IPR004635:Peptidase S49, SppA;IPR029045:ClpP/crotonase-like domain;
long-mer183	LJZW01000001.1	86433	86475	ATTGATGATGTTAATTGGAATAACGCACGGCTTGAAAGGCAAG	LJZW01000001.1.71	LJZW01000001.1.71	86311	88212	+	AutoIPR: IPR004634:Peptidase S49, protease IV;IPR004635:Peptidase S49, SppA;IPR029045:ClpP/crotonase-like domain;
long-mer184	LJZW01000001.1	86820	86862	TTATTTGGATCCAATGGGCAGCGTTTTGCTTGAGGGTTTGGCT	LJZW01000001.1.71	LJZW01000001.1.71	86311	88212	+	AutoIPR: IPR004634:Peptidase S49, protease IV;IPR004635:Peptidase S49, SppA;IPR029045:ClpP/crotonase-like domain;
long-mer185	LJZW01000001.1	87288	87330	GAGTGCGCTACTAGGCACGTCTTCGCAGATTGCCGTTGTTGTG	LJZW01000001.1.71	LJZW01000001.1.71	86311	88212	+	AutoIPR: IPR004634:Peptidase S49, protease IV;IPR004635:Peptidase S49, SppA;IPR029045:ClpP/crotonase-like domain;
long-mer186	LJZW01000001.1	88331	88434	GTGCTATCTGGACAAGTCAAATCAGCAGAAAGTTTTGATATGCCATAAATTTCGCGGGGAAATGGCAGCAGGTGATGTTGTGGCAAGTGGTCCATAGCATGGGT	NA
long-mer187	LJZW01000001.1	88502	88564	ATCGCCTTGTATTAGGAGGTGGTTTAAGCGTTGAGTAAGCGTTGTGAGCGACTGATCACAAAT	NA
long-mer188	LJZW01000001.1	88573	88615	GGATGGCATTGCGTGATGAAGTGTTGCAATTGAGCATATGTCT	NA
long-mer189	LJZW01000001.1	88632	88699	CCATTATGTCAGCCGTCAGCCGTCAGCCGTCAGCCGTCAGCCTTGAGCAGATGTAGAGTGTCTTTGTC	NA
long-mer190	LJZW01000001.1	88811	88853	TGATGAGTCAGGCGGGTATTAATCTGTTTTGTATGTCTTTACT	NA
long-mer191	LJZW01000001.1	89224	89270	TGTGGGCTGATAGTGATGCTCGTTTTCAAGTCAAGTTTTTCCACCTT	LJZW01000001.1.72	LJZW01000001.1.72	88953	90560	+	AutoIPR: IPR013783:Immunoglobulin-like fold;IPR014438:Glucan biosynthesis, periplasmic, MdoG/D;IPR014718:Glycoside hydrolase-type carbohydrate-binding,subgroup;
long-mer192	LJZW01000001.1	89528	89570	AGCGGTCAATACAGGGAGTAGTGGACCAGAAGAGTTCCCGGAC	LJZW01000001.1.72	LJZW01000001.1.72	88953	90560	+	AutoIPR: IPR013783:Immunoglobulin-like fold;IPR014438:Glucan biosynthesis, periplasmic, MdoG/D;IPR014718:Glycoside hydrolase-type carbohydrate-binding,subgroup;
long-mer193	LJZW01000001.1	89741	89783	ACTCGGGATTGCTCCATGTACTAGTATGTACCAAGTGGGTGAG	LJZW01000001.1.72	LJZW01000001.1.72	88953	90560	+	AutoIPR: IPR013783:Immunoglobulin-like fold;IPR014438:Glucan biosynthesis, periplasmic, MdoG/D;IPR014718:Glycoside hydrolase-type carbohydrate-binding,subgroup;
long-mer194	LJZW01000001.1	89901	89943	CGCTTCAACATGTTTCTTGACGACAATCCACGCGGTTTTGGTC	LJZW01000001.1.72	LJZW01000001.1.72	88953	90560	+	AutoIPR: IPR013783:Immunoglobulin-like fold;IPR014438:Glucan biosynthesis, periplasmic, MdoG/D;IPR014718:Glycoside hydrolase-type carbohydrate-binding,subgroup;
long-mer195	LJZW01000001.1	90413	90455	TGTCATGTTCGACGTAGTGCCATTGGAGGACAGTGCTCAACAG	LJZW01000001.1.72	LJZW01000001.1.72	88953	90560	+	AutoIPR: IPR013783:Immunoglobulin-like fold;IPR014438:Glucan biosynthesis, periplasmic, MdoG/D;IPR014718:Glycoside hydrolase-type carbohydrate-binding,subgroup;
long-mer196	LJZW01000001.1	91211	91272	AACATGTTCAAAAGTATCTACTGGGGAGACAGCTCCTAGGTCTGTCATCGTACTTATAACGC	LJZW01000001.1.73	LJZW01000001.1.73	90977	91258	-	
long-mer197	LJZW01000001.1	91601	91643	AGATCAAAAGTAGTCGTGCTGGTGGATTGACGATCTGTACCTT	LJZW01000001.1.74	LJZW01000001.1.74	91390	93366	+	AutoIPR: IPR000212:DNA helicase, UvrD/REP type;IPR027417:P-loop containing nucleoside triphosphatehydrolase;
long-mer198	LJZW01000001.1	92481	92523	TATCCCTTACCACTTGACGGGCGGTACCGCGTTTCTGGAACGT	LJZW01000001.1.74	LJZW01000001.1.74	91390	93366	+	AutoIPR: IPR000212:DNA helicase, UvrD/REP type;IPR027417:P-loop containing nucleoside triphosphatehydrolase;
long-mer199	LJZW01000001.1	92778	92836	GCAAGTATCACGTGTGTCGTCGGCTGAGTTAGTGCGGTGCCTTGCTGAAGTTTCTGGTT	LJZW01000001.1.74	LJZW01000001.1.74	91390	93366	+	AutoIPR: IPR000212:DNA helicase, UvrD/REP type;IPR027417:P-loop containing nucleoside triphosphatehydrolase;
long-mer200	LJZW01000001.1	93275	93300	AGCGCGATGGTGCTGATCCCGCGGTT	LJZW01000001.1.74	LJZW01000001.1.74	91390	93366	+	AutoIPR: IPR000212:DNA helicase, UvrD/REP type;IPR027417:P-loop containing nucleoside triphosphatehydrolase;
long-mer201	LJZW01000001.1	93342	93384	AGCAATTCAGGCGCTATTGGAGTGAGTGATTCCGTGTATTCGA	LJZW01000001.1.74	LJZW01000001.1.74	91390	93366	+	AutoIPR: IPR000212:DNA helicase, UvrD/REP type;IPR027417:P-loop containing nucleoside triphosphatehydrolase;
long-mer202	LJZW01000001.1	97243	97318	CCCTAATATTAACTTGAATGAGTTACATAAGCGTGCTTATACAGGTCATTTAAAAAGAGAGGATGCGGGACGTTTA	LJZW01000001.1.76	LJZW01000001.1.76	96140	98305	+	AutoIPR: IPR008972:Cupredoxin;IPR033138:Multicopper oxidases, conserved site;
long-mer203	LJZW01000001.1	97744	97786	TGCGGATAATGAAGTTCAAGGTCAGTCGAAACAAAAACTATTA	LJZW01000001.1.76	LJZW01000001.1.76	96140	98305	+	AutoIPR: IPR008972:Cupredoxin;IPR033138:Multicopper oxidases, conserved site;
long-mer204	LJZW01000001.1	100646	100688	TCAATCACCAGCCGAGCCAATCGCTGTACATGGGGGCTTTACG	NA
long-mer205	LJZW01000001.1	101815	101857	CCGTATGCTGGCGTTGGCTGCGCCCCCATTGGGCGTGCGGGTG	LJZW01000001.1.82	LJZW01000001.1.82	101777	102961	+	AutoIPR: IPR005875:Phosphoribosylaminoimidazolecarboxylase, ATPase subunit; IPR013815:ATP-grasp fold,subdomain 1; IPR016185:Pre-ATP-grasp domain;
long-mer206	LJZW01000001.1	103597	103639	AGGCTGATTAGGCTTGAGTGCGTATGTGTTGTAGCAAACCGTA	LJZW01000001.1.83	LJZW01000001.1.83	103293	103607	+	AutoIPR: IPR004480:Monothiolglutaredoxin-related; IPR012336:Thioredoxin-like fold;
long-mer207	LJZW01000001.1	103916	103958	ACCGGCATTCGTGTGCAAGGATGCCTCCAAACCTGAGCGCACG	NA
long-mer208	LJZW01000001.1	104089	104131	GCCTGTTGGCCTCGTCCTGGGCGTCTGTAGACAGCCCAGATCA	NA
long-mer209	LJZW01000001.1	104993	105062	GTTTTGCAATGATTATCCCAGCAGAAAAACAGCGATGATGTGCCGCTTTGGGGCAGCGTCGTGGTGTCTT	NA
long-mer210	LJZW01000001.1	105109	105151	GTAATGTGCGGTGTGTTGCCCGGTGATGTTATGTCGAAAATCG	NA
long-mer211	LJZW01000001.1	105165	105207	TGGTCACATGTGACGATTGTCGAAAGGTTTCTACGATGGGTAC	NA
long-mer212	LJZW01000001.1	105245	105294	TTGAACGCAGATCAAGATTCGACTTCATTTATTGAATGAAAAACGCAGCA	NA
long-mer213	LJZW01000001.1	105297	105339	ACAAAGGCGATGCCCCTATGGTACTCAATTGCAGTTGATCGCT	NA
long-mer214	LJZW01000001.1	105433	105475	TTTGTCACAGCTTCTATCGTTCAAGACTCGCGCTTACGACAGC	NA
long-mer215	LJZW01000001.1	105478	105518	CTCCCGCTTCTATTTATTAATAATGCAGAGGTATCAGGTTT	NA
long-mer216	LJZW01000001.1	105542	105636	GCGCTCTGCTTGAAACCACCAGCGATACAGCTCAACTCAGCTTCGTTCAGCGCGCGTATCTTGTTTGAGAAAAGTTCGTGTGTGGGTTCTTTGGT	NA
long-mer217	LJZW01000001.1	105682	105724	ACTGCCGATCACCGCTGCTGCCCGATGGCTAATATGGAATCAC	LJZW01000001.1.85	LJZW01000001.1.85	105710	106378	-	AutoIPR: IPR018742:Protein of unknown functionDUF2290;
long-mer218	LJZW01000001.1	106172	106219	CTTATCTGCGAGTGCGCTATAAATTTCCGTATATTCGATATCACGTAG	LJZW01000001.1.85	LJZW01000001.1.85	105710	106378	-	AutoIPR: IPR018742:Protein of unknown functionDUF2290;
long-mer219	LJZW01000001.1	108559	108590	TCATGGACGCGGCCTGAAAAGACCGGCGTAGC	LJZW01000001.1.87	LJZW01000001.1.87	108539	109444	-	
long-mer220	LJZW01000001.1	108886	108929	GTGTTCTGAAAAACCAAGAAATACGGGTTGCTGATCTATGCGGG	LJZW01000001.1.87	LJZW01000001.1.87	108539	109444	-	
long-mer221	LJZW01000001.1	109901	109943	CAATGATTCGTAGTGTCGTGGTTGACATAGTTAATGTGTGTGC	NA
long-mer222	LJZW01000001.1	111348	111390	ACGTTGATGCTGCGGCCCAGGGGTTTGCGGCATTGCTTGCGAC	LJZW01000001.1.91	LJZW01000001.1.91	110870	111397	+	AutoIPR: IPR029058:Alpha/Beta hydrolase fold;
long-mer223	LJZW01000001.1	111397	111439	GACGTTTTAACGGTGTGATCGCGGACAGACGGTGTGCGATTGG	NA
long-mer224	LJZW01000001.1	111446	111488	TCTGTTTTTTCTGTGGGCAGTTACGTGATGGTGATGTTGTTCT	NA
long-mer225	LJZW01000001.1	111491	111514	TGTTTTTTTAGGATGGTGTGCAGT	NA
long-mer226	LJZW01000001.1	111571	111613	GGATCCAAGGATTGCTTTTGTTTGGTTCTGGGTGTGTTGATGT	NA
long-mer227	LJZW01000001.1	111655	111697	GCGTGATGGCCGAACACGGCGTTCCGTGTGGTGGCTTCTGTTG	LJZW01000001.1.92	LJZW01000001.1.92	111682	113928	+	AutoIPR: IPR017244:Ribosomal RNA large subunitmethyltransferase K/L;IPR029063:S-adenosyl-L-methionine-dependentmethyltransferase;
long-mer228	LJZW01000001.1	111868	111892	GGGGTGTGCGATGCGCAGCGTCTGG	LJZW01000001.1.92	LJZW01000001.1.92	111682	113928	+	AutoIPR: IPR017244:Ribosomal RNA large subunitmethyltransferase K/L;IPR029063:S-adenosyl-L-methionine-dependentmethyltransferase;
long-mer229	LJZW01000001.1	115024	115066	GACTTTCCAGCGCTGGCGTTCAGCGTAGCGGGTGTACATCCGG	LJZW01000001.1.94	LJZW01000001.1.94	114376	115461	-	AutoIPR: IPR004373:Peptide chain release factor1; IPR014720:Double-stranded RNA-binding domain;
long-mer230	LJZW01000001.1	115375	115417	GGCGATTTTGGGATCAGAGAGTAAGCGTTCGAGTTCTTCATGG	LJZW01000001.1.94	LJZW01000001.1.94	114376	115461	-	AutoIPR: IPR004373:Peptide chain release factor1; IPR014720:Double-stranded RNA-binding domain;
long-mer231	LJZW01000001.1	115712	115754	GGTGCGTAGGCGCCGTAGTGGAGCTTGGTGTGCATGCGCTTGA	LJZW01000001.1.95	LJZW01000001.1.95	115439	116737	-	AutoIPR: IPR000343:Tetrapyrrole biosynthesis,glutamyl-tRNA reductase; IPR016040:NAD(P)-bindingdomain;
long-mer232	LJZW01000001.1	116675	116717	GGCCCGTTCGCGTAGCTCCATCGGCGCAGTTTGATGGTTCAGT	LJZW01000001.1.95	LJZW01000001.1.95	115439	116737	-	AutoIPR: IPR000343:Tetrapyrrole biosynthesis,glutamyl-tRNA reductase; IPR016040:NAD(P)-bindingdomain;
long-mer232	LJZW01000001.1	116675	116717	GGCCCGTTCGCGTAGCTCCATCGGCGCAGTTTGATGGTTCAGT	LJZW01000001.1.96	LJZW01000001.1.96	116708	118483	+	AutoIPR: IPR021183:N-terminal acetyltransferaseA, auxiliary subunit;
long-mer233	LJZW01000001.1	117533	117575	CTGCGTGGGGCATTAGCTTTGGCTTATGAAGGCATGGGTGAAG	LJZW01000001.1.96	LJZW01000001.1.96	116708	118483	+	AutoIPR: IPR021183:N-terminal acetyltransferaseA, auxiliary subunit;
long-mer234	LJZW01000001.1	117701	117743	GGTGGGAGCGGGACGCATGAGTCGGAGAAGCGTCTTCTGTTAG	LJZW01000001.1.96	LJZW01000001.1.96	116708	118483	+	AutoIPR: IPR021183:N-terminal acetyltransferaseA, auxiliary subunit;
long-mer235	LJZW01000001.1	118110	118228	GTAAGTTGCTGGTTGCCGATCAGGGCAATGTGGTCGCGTTGAATGCGCTTGGTTATATCTTGGCCAACCATACGATCCGCTACAAGGAGGCGTTGGCTTTGATTGATCGTGCCCGTGCG	LJZW01000001.1.96	LJZW01000001.1.96	116708	118483	+	AutoIPR: IPR021183:N-terminal acetyltransferaseA, auxiliary subunit;
long-mer236	LJZW01000001.1	118282	118303	ACTGGGACGGGTTAAGGAGGCG	LJZW01000001.1.96	LJZW01000001.1.96	116708	118483	+	AutoIPR: IPR021183:N-terminal acetyltransferaseA, auxiliary subunit;
long-mer237	LJZW01000001.1	121616	121658	TGCATTTCATCAATCAGGCTAATTCACCTGCCGGCAAGGCGGG	LJZW01000001.1.101	LJZW01000001.1.101	121291	121914	+	AutoIPR: IPR029751:Ribosomal protein L25;
long-mer238	LJZW01000001.1	122460	122502	TGCTTTGGAACGAGCCAGTGTGGTGTTGCCTTTAGCGGTTGCT	LJZW01000001.1.102	LJZW01000001.1.102	121969	122547	+	AutoIPR: IPR001328:Peptidyl-tRNA hydrolase;
long-mer239	LJZW01000001.1	123209	123251	TTTATCTTGAGGCTTTACGTGCCCGTGCTTCCTCCGATAATGC	LJZW01000001.1.103	LJZW01000001.1.103	122560	123651	+	AutoIPR: IPR004396:Ribosome-binding ATPaseYchF/Obg-like ATPase 1; IPR012675:Beta-grasp domain;IPR023192:TGS-like domain; IPR027417:P-loop containingnucleoside triphosphate hydrolase;
long-mer240	LJZW01000001.1	123625	123667	GTGTTGCATTTTCGCTTTAACTTATGATTCTGTTGCTGCCTAA	LJZW01000001.1.103	LJZW01000001.1.103	122560	123651	+	AutoIPR: IPR004396:Ribosome-binding ATPaseYchF/Obg-like ATPase 1; IPR012675:Beta-grasp domain;IPR023192:TGS-like domain; IPR027417:P-loop containingnucleoside triphosphate hydrolase;
long-mer241	LJZW01000001.1	123718	123739	CTTCTGAATTGGTTGTGTAGTA	NA
long-mer242	LJZW01000001.1	124216	124258	ACGCACTAAGTTGCACGTAAACGTTGGTACGATTGGTCACGTT	LJZW01000001.1.105	LJZW01000001.1.105	124196	125386	+	AutoIPR: IPR004541:Translation elongationfactor EFTu/EF1A, bacterial/organelle; IPR027417:P-loopcontaining nucleoside triphosphate hydrolase;IPR031157:Tr-type G domain, conserved site;
long-mer243	LJZW01000001.1	125009	125051	CAGGCTGGTGACAACGCGGGTTTATTGTTGCGCGGTACGAAGC	LJZW01000001.1.105	LJZW01000001.1.105	124196	125386	+	AutoIPR: IPR004541:Translation elongationfactor EFTu/EF1A, bacterial/organelle; IPR027417:P-loopcontaining nucleoside triphosphate hydrolase;IPR031157:Tr-type G domain, conserved site;
long-mer244	LJZW01000001.1	125718	125760	AAATCCTGATGAAAACAAAAAACGAACCTATTAAAAGCACCGT	LJZW01000001.1.107	LJZW01000001.1.107	125726	126133	+	AutoIPR: IPR001901:Protein translocase complex,SecE/Sec61-gamma subunit; IPR022943:Preproteintranslocase subunit SecE;
long-mer245	LJZW01000001.1	125819	125861	TTTGTATGGTTTTTGTTTAGTGGAGCTGTGGATTTTCTTATGC	LJZW01000001.1.107	LJZW01000001.1.107	125726	126133	+	AutoIPR: IPR001901:Protein translocase complex,SecE/Sec61-gamma subunit; IPR022943:Preproteintranslocase subunit SecE;
long-mer246	LJZW01000001.1	125929	125971	GCTTATGACTACAGCAAGGGGTCGTGAATTTCGTGGGTTCTTG	LJZW01000001.1.107	LJZW01000001.1.107	125726	126133	+	AutoIPR: IPR001901:Protein translocase complex,SecE/Sec61-gamma subunit; IPR022943:Preproteintranslocase subunit SecE;
long-mer247	LJZW01000001.1	126831	126873	TCGGGACGCGTGCTTTTCTCGGTATGATGGGGAGCCTGTTTCT	LJZW01000001.1.109	LJZW01000001.1.109	126821	127330	+	AutoIPR: IPR000911:Ribosomal protein L11/L12;
long-mer248	LJZW01000001.1	127030	127072	TGCTGGAACTCAAAAGGTTGAACAGGGTTTGCCGATTCCGGTA	LJZW01000001.1.109	LJZW01000001.1.109	126821	127330	+	AutoIPR: IPR000911:Ribosomal protein L11/L12;
long-mer249	LJZW01000001.1	127932	127958	AAACCAACTGCTTCTAAAGGTGCTTAT	LJZW01000001.1.110	LJZW01000001.1.110	127335	128033	+	AutoIPR: IPR002143:Ribosomal protein L1;IPR023673:Ribosomal protein L1, conserved site;IPR023674:Ribosomal protein L1-like; IPR028364:Ribosomalprotein L1/ribosomal biogenesis protein;
long-mer250	LJZW01000001.1	127988	128030	GGGTCCAGGCGTAATGATTGATCAATCTACTTTATCTCTTAAG	LJZW01000001.1.110	LJZW01000001.1.110	127335	128033	+	AutoIPR: IPR002143:Ribosomal protein L1;IPR023673:Ribosomal protein L1, conserved site;IPR023674:Ribosomal protein L1-like; IPR028364:Ribosomalprotein L1/ribosomal biogenesis protein;
long-mer251	LJZW01000001.1	128064	128132	GTGCTTCATTAATATAATTTTATGGCCGATTTTCCCGGCTTTTGGTCAACCACTATAAAGGTGTAGGGC	NA
long-mer252	LJZW01000001.1	128616	128658	CGCTGAATATGCTGGCATCACGGTTCCTCAGATGACTGCGATG	LJZW01000001.1.112	LJZW01000001.1.112	128536	129063	+	AutoIPR: IPR001790:Ribosomal protein L10P;
long-mer253	LJZW01000001.1	129232	129274	TGTTATGGTTTCTGGTTCAGCCGCTGCTGCTGCTCCGGTAGAA	LJZW01000001.1.113	LJZW01000001.1.113	129119	129487	+	AutoIPR: IPR000206:Ribosomal protein L7/L12;
long-mer254	LJZW01000001.1	129487	129529	AACGGTTATCTTGCATTGTCCAACATCTCGTAGTGATTCATTG	NA
long-mer255	LJZW01000001.1	129750	129810	TTCGTTCACCGAAAAGAAGCGCATCCGCAAGGATTTCGGGAAGCATCGTTCGATCCTCAAG	LJZW01000001.1.114	LJZW01000001.1.114	129739	133893	+	AutoIPR: IPR007642:RNA polymerase Rpb2, domain2; IPR015712:DNA-directed RNA polymerase, subunit 2;
long-mer256	LJZW01000001.1	131061	131103	GCGCTTAGTTTCTAAGCTGGGTGAAACTTCCGATATCCTTGAT	LJZW01000001.1.114	LJZW01000001.1.114	129739	133893	+	AutoIPR: IPR007642:RNA polymerase Rpb2, domain2; IPR015712:DNA-directed RNA polymerase, subunit 2;
long-mer257	LJZW01000001.1	131124	131166	GATTCGTAATGGTCGTGGTGTCGTCGATGATATTGATCATCTG	LJZW01000001.1.114	LJZW01000001.1.114	129739	133893	+	AutoIPR: IPR007642:RNA polymerase Rpb2, domain2; IPR015712:DNA-directed RNA polymerase, subunit 2;
long-mer258	LJZW01000001.1	132873	132915	TGAGGTTGCTGTTGAGGCAATTGATAGGGCGCAGAAACAGATA	LJZW01000001.1.114	LJZW01000001.1.114	129739	133893	+	AutoIPR: IPR007642:RNA polymerase Rpb2, domain2; IPR015712:DNA-directed RNA polymerase, subunit 2;
long-mer259	LJZW01000001.1	133909	133950	ATTAATTCATCTGTTTGGAGGTCCAGAGCTCCATTGTCCTCT	LJZW01000001.1.115	LJZW01000001.1.115	133895	134017	+	
long-mer260	LJZW01000001.1	134289	134331	GAGCGTATGGGTTGCATTGAGTTAGCTTCGCCTGTTGCTCATA	LJZW01000001.1.116	LJZW01000001.1.116	133992	138215	+	AutoIPR: IPR012754:DNA-directed RNA polymerase,subunit beta-prime; IPR015699:DNA-directed RNA pol I,largest subunit;
long-mer261	LJZW01000001.1	135011	135053	AAATTTGCTTGGAAAGCGTGTTGATTACTCTGCTCGTTCAGTG	LJZW01000001.1.116	LJZW01000001.1.116	133992	138215	+	AutoIPR: IPR012754:DNA-directed RNA polymerase,subunit beta-prime; IPR015699:DNA-directed RNA pol I,largest subunit;
long-mer262	LJZW01000001.1	135860	135902	ATTGATGTACACGGGTTATGCATATGCGACACGTGCCGGTGTG	LJZW01000001.1.116	LJZW01000001.1.116	133992	138215	+	AutoIPR: IPR012754:DNA-directed RNA polymerase,subunit beta-prime; IPR015699:DNA-directed RNA pol I,largest subunit;
long-mer263	LJZW01000001.1	136084	136112	TGGATACTATCGGCACTGAGAGAGTGGTT	LJZW01000001.1.116	LJZW01000001.1.116	133992	138215	+	AutoIPR: IPR012754:DNA-directed RNA polymerase,subunit beta-prime; IPR015699:DNA-directed RNA pol I,largest subunit;
long-mer264	LJZW01000001.1	137153	137195	GACTGGTTTATCTTCCCGTGAAATTGCTGATCTGAAGCGCCGT	LJZW01000001.1.116	LJZW01000001.1.116	133992	138215	+	AutoIPR: IPR012754:DNA-directed RNA polymerase,subunit beta-prime; IPR015699:DNA-directed RNA pol I,largest subunit;
long-mer265	LJZW01000001.1	138085	138127	ATCATAGCCAGCGTCGCTATAATTCTGTTGGTCTTACTGAGTC	LJZW01000001.1.116	LJZW01000001.1.116	133992	138215	+	AutoIPR: IPR012754:DNA-directed RNA polymerase,subunit beta-prime; IPR015699:DNA-directed RNA pol I,largest subunit;
long-mer266	LJZW01000001.1	138135	138213	GAAACCTTGGTTGGTCGCAGTCCCTCATCTGGTACAGAAGTTACTTCGCCTTCCAAGAATGCGATTCCTCTTGGGGGGT	LJZW01000001.1.116	LJZW01000001.1.116	133992	138215	+	AutoIPR: IPR012754:DNA-directed RNA polymerase,subunit beta-prime; IPR015699:DNA-directed RNA pol I,largest subunit;
long-mer267	LJZW01000001.1	138307	138377	GATTATTAGGGCGCGGTCAAGCAGGTCTGAGTTTCTTGCTTCATTGGCATTTTGTTCATCTGTCAATTATA	LJZW01000001.1.117	LJZW01000001.1.117	138342	138839	+	AutoIPR: IPR006032:Ribosomal protein S12/S23;
long-mer268	LJZW01000001.1	138734	138776	GCCCGGTGTGCGATATCATACAGTGCGTGGTTCGCTTGACGCT	LJZW01000001.1.117	LJZW01000001.1.117	138342	138839	+	AutoIPR: IPR006032:Ribosomal protein S12/S23;
long-mer269	LJZW01000001.1	139229	139271	CGCATCTGAGAGTCGTGGCGGCGCCATCAAAAAACGTGATGAG	LJZW01000001.1.118	LJZW01000001.1.118	138855	139322	+	AutoIPR: IPR000235:Ribosomal protein S5/S7;IPR023798:Ribosomal protein S7 domain;
long-mer270	LJZW01000001.1	139286	139328	TGAAGCAAATAAAGCCTTTGCGCACTACCGCTGGTGATTTATA	LJZW01000001.1.118	LJZW01000001.1.118	138855	139322	+	AutoIPR: IPR000235:Ribosomal protein S5/S7;IPR023798:Ribosomal protein S7 domain;
long-mer271	LJZW01000001.1	139336	139371	GGTAAAGGGTTTTTCGTGTCTCATAAATACTCTTTG	NA
long-mer272	LJZW01000001.1	139976	140018	TGGTGCAGAAGATGGTTTTGAAGGGGTGATTGACCTTCTGAAA	LJZW01000001.1.119	LJZW01000001.1.119	139458	141575	+	AutoIPR: IPR004540:Translation elongationfactor EFG/EF2; IPR006297:Elongation factor 4;IPR027417:P-loop containing nucleoside triphosphatehydrolase; IPR031157:Tr-type G domain, conserved site;
long-mer273	LJZW01000001.1	140267	140309	CAAGAATAAGGGTGTGCAAGCAATGCTTGATGGCGTCATACAC	LJZW01000001.1.119	LJZW01000001.1.119	139458	141575	+	AutoIPR: IPR004540:Translation elongationfactor EFG/EF2; IPR006297:Elongation factor 4;IPR027417:P-loop containing nucleoside triphosphatehydrolase; IPR031157:Tr-type G domain, conserved site;
long-mer274	LJZW01000001.1	140321	140363	GCCAGCTGACCGCCCTCCAGTACAGGGTTTGGATGAAAAAGGG	LJZW01000001.1.119	LJZW01000001.1.119	139458	141575	+	AutoIPR: IPR004540:Translation elongationfactor EFG/EF2; IPR006297:Elongation factor 4;IPR027417:P-loop containing nucleoside triphosphatehydrolase; IPR031157:Tr-type G domain, conserved site;
long-mer275	LJZW01000001.1	140646	140688	GACCAAAACCATATCATCACTTTAGAGCGGATGATTTTCCCTG	LJZW01000001.1.119	LJZW01000001.1.119	139458	141575	+	AutoIPR: IPR004540:Translation elongationfactor EFG/EF2; IPR006297:Elongation factor 4;IPR027417:P-loop containing nucleoside triphosphatehydrolase; IPR031157:Tr-type G domain, conserved site;
long-mer276	LJZW01000001.1	141702	141744	ACGCACTAAGTTGCACGTAAACGTTGGTACGATTGGTCACGTT	NA
long-mer277	LJZW01000001.1	141812	141854	ACGCACTAAGTTGCACGTAAACGTTGGTACGATTGGTCACGTT	LJZW01000001.1.120	LJZW01000001.1.120	141792	142982	+	AutoIPR: IPR004539:Translation elongationfactor EF1A, eukaryotic/archaeal; IPR004541:Translationelongation factor EFTu/EF1A, bacterial/organelle;IPR027417:P-loop containing nucleoside triphosphatehydrolase; IPR031157:Tr-type G domain, conserved site;
long-mer278	LJZW01000001.1	142605	142647	CAGGCTGGTGACAACGCGGGTTTATTGTTGCGCGGTACGAAGC	LJZW01000001.1.120	LJZW01000001.1.120	141792	142982	+	AutoIPR: IPR004539:Translation elongationfactor EF1A, eukaryotic/archaeal; IPR004541:Translationelongation factor EFTu/EF1A, bacterial/organelle;IPR027417:P-loop containing nucleoside triphosphatehydrolase; IPR031157:Tr-type G domain, conserved site;
long-mer279	LJZW01000001.1	143133	143175	TTTCTCTGCACAGCGCCCGACCACAGTGTCTAAATTAAGTGTT	NA
long-mer280	LJZW01000001.1	143243	143285	GTCGGTTGATTGATCTCTCTCTACTTTTGAACCAATAAATTAT	NA
long-mer281	LJZW01000001.1	143292	143319	ATAGTTATGTTGCTGTTGCTGATCCAAT	NA
long-mer282	LJZW01000001.1	143336	143378	ATTATAAATAGTTTCTATTTGCAGTGAATTGTCATAGAAATAG	NA
long-mer283	LJZW01000001.1	143421	143447	CATTACTTTCTGTTTTTTCCCCTCCCT	NA
long-mer284	LJZW01000001.1	143450	143492	TTTTTAGCAGAAATAATCAGAAATTTTCTTCTGCTGTTTCGGC	NA
long-mer285	LJZW01000001.1	143649	143691	AGCAGTGTGTGCAGCACAGTAATTATTGTCATTGGTGCGTTGG	NA
long-mer286	LJZW01000001.1	143776	143818	CGTTTTGTATATAAAAGTAACATGTGGCTTGCTGTCTCTTTGT	NA
long-mer287	LJZW01000001.1	147246	147288	GCATCGAATTTATATTGCGATTGTGGTTTCTCTCCTTTGGAGA	LJZW01000001.1.123	LJZW01000001.1.123	145838	147910	-	AutoIPR: IPR000014:PAS domain; IPR001633:EALdomain; IPR011006:CheY-like superfamily;IPR029787:Nucleotide cyclase;
long-mer288	LJZW01000001.1	147948	147990	TAGGCATGCACTGCATGGCCGATTAGGTGCTTTATCCTTTTGA	NA
long-mer289	LJZW01000001.1	149692	149727	GTACCTGCTTCCGGCTTTTTTGCGTGTTTTCCATAG	NA
long-mer290	LJZW01000001.1	149749	149791	TATCTCCTGAGGATTCTTAATCTCCTATTCTGTGATGTGGTTC	NA
long-mer291	LJZW01000001.1	153459	153501	TGGCAGCGTCCCAAGCCTACTGTGGTGATGGTGCGCGAGCCAC	LJZW01000001.1.127	LJZW01000001.1.127	151893	153764	+	AutoIPR: IPR003439:ABC transporter-like;IPR027417:P-loop containing nucleoside triphosphatehydrolase; IPR032524:ABC transporter Uup, C-terminal;IPR032781:ABC-transporter extension domain;
long-mer292	LJZW01000001.1	153519	153558	GTGGTGATGCCTGTGTCCGGGCCGGTCAAACGTAAGCTTA	LJZW01000001.1.127	LJZW01000001.1.127	151893	153764	+	AutoIPR: IPR003439:ABC transporter-like;IPR027417:P-loop containing nucleoside triphosphatehydrolase; IPR032524:ABC transporter Uup, C-terminal;IPR032781:ABC-transporter extension domain;
long-mer293	LJZW01000001.1	154734	154763	ATTGGCGCCAAAAGCAGAACTCAAAGCCAG	NA
long-mer294	LJZW01000001.1	155165	155318	CTGGACGGTGATGGCTCAGGGCGGAGGCGGCAAGCCGAAAGGCGAGGTTGCTAAAGCGATTGACAAGCAGCTGGGTGGTTTTGAGACATTTAAAGACGCTTTTACCAAAGCTGCACTCAGTCGTTTCGGCTCTGGTTGGTCATTGCTAAACGTC	LJZW01000001.1.130	LJZW01000001.1.130	154914	155525	+	AutoIPR: IPR001189:Manganese/iron superoxidedismutase;
long-mer295	LJZW01000001.1	155980	156022	AACCCTAGGTCGGAGCATTGTTTGTGGCGATGAGGATGCTGTA	NA
long-mer296	LJZW01000001.1	156270	156297	TTATTTTCTTGATAACCTTGAGCATTTT	NA
long-mer297	LJZW01000001.1	156305	156363	GATCTGAAAATGGGTGGGTCTCTTTTAATGTAATGGAGTGAGAAAATTATAATGACGAT	NA
long-mer298	LJZW01000001.1	156979	157064	CCGACTAGGTATGGAGTATAGTGACAGAAAATCCATGTAGTGATGCGGTGCGCGGTGACATTGGATGAAGTATCAAGATTCAGTGT	NA
long-mer299	LJZW01000001.1	157115	157144	CGCACATTTTCATTATGGATTGGTTTTTGT	NA
long-mer300	LJZW01000001.1	157233	157259	ATAATTTTGAGATAGTTCTTTCTTGAT	NA
long-mer301	LJZW01000001.1	157471	157503	GTTCTCATTATTTATTATAGTGAATACAGTGTG	NA
long-mer302	LJZW01000001.1	157737	157779	TTCTCAGTGTTTTAGTTGGGTTATCTTTTGAGGTATTTAATAC	NA
long-mer303	LJZW01000001.1	157802	157844	TTACGTGTTGGTCTCTGTCGAACGCGCGCGGATTGCATGTGCT	NA
long-mer304	LJZW01000001.1	158092	158134	TGAAGGAATTAATTTGTTCCTAGCTGGCGAGAAGGAGGCTATC	LJZW01000001.1.132	LJZW01000001.1.132	157847	158743	+	AutoIPR: IPR001763:Rhodanese-like domain;
long-mer305	LJZW01000001.1	158315	158357	ACCCTTCGTGATTGGCTACGTTGGGGTTGCGATGATAATGGCC	LJZW01000001.1.132	LJZW01000001.1.132	157847	158743	+	AutoIPR: IPR001763:Rhodanese-like domain;
long-mer306	LJZW01000001.1	158704	158746	GCGGGTCGTAGCAAGTTTTGCCCGATCAGAAATTTCTTAATGC	LJZW01000001.1.132	LJZW01000001.1.132	157847	158743	+	AutoIPR: IPR001763:Rhodanese-like domain;
long-mer307	LJZW01000001.1	158758	158795	TCTACTGATACATGCTCCCCGACGGTCGTTGCATCCTG	NA
long-mer308	LJZW01000001.1	159783	159825	ATTTGGTAGTGCCGCCATGTGAGTTCCACTCAAGCGTCGTTGT	NA
long-mer309	LJZW01000001.1	159827	159865	CTTTAAAGCCTTTTAGTCGCCTTTGTGTCTTTGTATTTT	NA
long-mer310	LJZW01000001.1	160041	160083	TTTCATTGGTTATGTGAGTGTATTTGGAAGCAAGGTTGTTAAT	NA
long-mer311	LJZW01000001.1	160294	160333	TTGTTTCGGATTCCGTTGTAATGATCTTTCGCTTCGTTTC	LJZW01000001.1.134	LJZW01000001.1.134	160088	163486	-	AutoIPR: IPR000110:Ribosomal protein S1;IPR019307:RNA-binding protein AU-1/Ribonuclease E/G;IPR022967:RNA-binding domain, S1;
long-mer312	LJZW01000001.1	160612	160654	GCCCCGAACTGTGTCTGGTGGAGTTGGAGTGAGCCTTGTAAGG	LJZW01000001.1.134	LJZW01000001.1.134	160088	163486	-	AutoIPR: IPR000110:Ribosomal protein S1;IPR019307:RNA-binding protein AU-1/Ribonuclease E/G;IPR022967:RNA-binding domain, S1;
long-mer313	LJZW01000001.1	160681	160722	CATCTTTATGCGTATGAGTCGTAGTAGCTTGTACAGAGGCAT	LJZW01000001.1.134	LJZW01000001.1.134	160088	163486	-	AutoIPR: IPR000110:Ribosomal protein S1;IPR019307:RNA-binding protein AU-1/Ribonuclease E/G;IPR022967:RNA-binding domain, S1;
long-mer314	LJZW01000001.1	160759	160831	GAGCCATTTGCGAGGCGATATACGTTCTGGACGCGGTTTCCATTATGCTCTTAGGTGCTGTAGTTGTGAGATC	LJZW01000001.1.134	LJZW01000001.1.134	160088	163486	-	AutoIPR: IPR000110:Ribosomal protein S1;IPR019307:RNA-binding protein AU-1/Ribonuclease E/G;IPR022967:RNA-binding domain, S1;
long-mer315	LJZW01000001.1	160873	160915	ACGGTGCGGTGATCGGAGCTGTGGGTGCTAGGTCATCGAACTC	LJZW01000001.1.134	LJZW01000001.1.134	160088	163486	-	AutoIPR: IPR000110:Ribosomal protein S1;IPR019307:RNA-binding protein AU-1/Ribonuclease E/G;IPR022967:RNA-binding domain, S1;
long-mer316	LJZW01000001.1	160967	161009	TGATTCGATATTGTCCGCATTTTCGGTTTCAGTGTCGTTGGAT	LJZW01000001.1.134	LJZW01000001.1.134	160088	163486	-	AutoIPR: IPR000110:Ribosomal protein S1;IPR019307:RNA-binding protein AU-1/Ribonuclease E/G;IPR022967:RNA-binding domain, S1;
long-mer317	LJZW01000001.1	161192	161234	GGTTGATTTAGCTTCGATCAGTGCGTTTGATGTGTCTTGAGTC	LJZW01000001.1.134	LJZW01000001.1.134	160088	163486	-	AutoIPR: IPR000110:Ribosomal protein S1;IPR019307:RNA-binding protein AU-1/Ribonuclease E/G;IPR022967:RNA-binding domain, S1;
long-mer318	LJZW01000001.1	161267	161309	TTTACCTGACGGTGTGGCTGTTATGCTAGGCGCAGGGATGTTA	LJZW01000001.1.134	LJZW01000001.1.134	160088	163486	-	AutoIPR: IPR000110:Ribosomal protein S1;IPR019307:RNA-binding protein AU-1/Ribonuclease E/G;IPR022967:RNA-binding domain, S1;
long-mer319	LJZW01000001.1	163621	163663	GCGGGAGCGCTTTATTTCTCAATTGTTTCAGGGCCGACAGCCA	NA
long-mer320	LJZW01000001.1	163761	163803	CGTCCCTGATGGGGGGCCGTGCGCTATGCCAGATTCGTCGGAA	LJZW01000001.1.135	LJZW01000001.1.135	163696	163869	+	
long-mer321	LJZW01000001.1	164011	164053	TGTCCCGCGCAGCTTGATTTATAAGCTGGTGCGCAGTGGGCAA	LJZW01000001.1.136	LJZW01000001.1.136	163886	164878	+	AutoIPR: IPR006225:Pseudouridine synthase,RluC/RluD;
long-mer322	LJZW01000001.1	164182	164224	GATGGAGGCAGCGATTGTGTTTGAGGACGCGCGTTTGTTGGCG	LJZW01000001.1.136	LJZW01000001.1.136	163886	164878	+	AutoIPR: IPR006225:Pseudouridine synthase,RluC/RluD;
long-mer323	LJZW01000001.1	164686	164719	CGGTCATCCAGTCACTGGGGACGACAAGTACGGT	LJZW01000001.1.136	LJZW01000001.1.136	163886	164878	+	AutoIPR: IPR006225:Pseudouridine synthase,RluC/RluD;
long-mer324	LJZW01000001.1	164761	164803	ACAGCGTCTTTTCTTACATGCGGTGTCGTTGGAGTTTGCTTTG	LJZW01000001.1.136	LJZW01000001.1.136	163886	164878	+	AutoIPR: IPR006225:Pseudouridine synthase,RluC/RluD;
long-mer325	LJZW01000001.1	164936	164978	TTATGCGTGTGGCGAAATACTACAGCACTGCGATTACGGTGCT	LJZW01000001.1.137	LJZW01000001.1.137	164912	165181	+	
long-mer326	LJZW01000001.1	165051	165093	AAGAATCTGCTTGCAGTGATATTAATTGCCCTGTCGATATAGA	LJZW01000001.1.137	LJZW01000001.1.137	164912	165181	+	
long-mer327	LJZW01000001.1	165098	165204	CTCCCACCCGCTGAATTGCGGGTCGCAACAAATATTGTGGAGCGGCTGGCACTACAAGGCTTTGATTATGTTAGATATGCGTGAAGTTCTAAACGGCCATTTGATAT	LJZW01000001.1.137	LJZW01000001.1.137	164912	165181	+	
long-mer328	LJZW01000001.1	165207	165293	ATATCAGGTCATGTGTATCAGCCGCAGTATAGACATGGAGATGCGGTTAAAACGCTGCTGTGAGGTCCGTGTGAATAGTGACTTCAG	LJZW01000001.1.138	LJZW01000001.1.138	165290	165703	-	AutoIPR: IPR006260:TonB, C-terminal;
long-mer329	LJZW01000001.1	165566	165599	CTCCGGATACTTTGGGGGGGGCGTACGCACAGCA	LJZW01000001.1.138	LJZW01000001.1.138	165290	165703	-	AutoIPR: IPR006260:TonB, C-terminal;
long-mer330	LJZW01000001.1	165653	165695	ATCAAGTGCCAGCAATAGTGCTACCAGGGCAGCAAAATGCAGC	LJZW01000001.1.138	LJZW01000001.1.138	165290	165703	-	AutoIPR: IPR006260:TonB, C-terminal;
long-mer331	LJZW01000001.1	165849	165891	GCAGTGTGCGATAAAAGCGAGTGCGTTAACGAATGCGAGGGTA	LJZW01000001.1.139	LJZW01000001.1.139	165711	166061	-	AutoIPR: IPR001533:Transcriptionalcoactivator/pterin dehydratase;
long-mer332	LJZW01000001.1	166115	166145	CTAAGTGAATTTAGAATAACCCACATGATCC	LJZW01000001.1.140	LJZW01000001.1.140	166139	166738	+	AutoIPR: IPR017726:Fe/S biogenesis proteinNfuA;
long-mer333	LJZW01000001.1	166328	166370	CTCTATGTCGCTTCAGCCAGCTTGGCATGGCTGGATGGTGCTG	LJZW01000001.1.140	LJZW01000001.1.140	166139	166738	+	AutoIPR: IPR017726:Fe/S biogenesis proteinNfuA;
long-mer334	LJZW01000001.1	167013	167055	GTGGCTACTGCATTGGGTTGCTGTGTTTAGCAGTGCCCTAATT	LJZW01000001.1.141	LJZW01000001.1.141	166855	168348	+	
long-mer335	LJZW01000001.1	167978	168037	CCGACACGTCCGGCGTGATTTTGCGCGGTGCACCTGGGGGTGAATCGGATACTTGGACTC	LJZW01000001.1.141	LJZW01000001.1.141	166855	168348	+	
long-mer336	LJZW01000001.1	168365	168409	TGTTTTTGATCGGGGGGGGGGGATGAGCATCTTCAGCGTTGTAGC	LJZW01000001.1.142	LJZW01000001.1.142	168397	168720	-	AutoIPR: IPR000813:7Fe ferredoxin;IPR017896:4Fe-4S ferredoxin-type, iron-sulphur bindingdomain; IPR022569:Ferredoxin, C-terminal;
long-mer337	LJZW01000001.1	168775	168808	GTGGTTGCCCGACAAGCTTCCATAACGGTTTTTT	NA
long-mer338	LJZW01000001.1	169072	169114	ATACGATTTGTGAACGGTGTCGATACAACGCATCCAGTGAGAG	NA
long-mer339	LJZW01000001.1	169140	169182	TTTCTAGCCGCAAATATAGGACTGGTTAGATGGATGCAGCAAA	LJZW01000001.1.143	LJZW01000001.1.143	169169	169321	+	
long-mer340	LJZW01000001.1	169811	169853	GCCTTGGTCAGAGACCACAATTACGTCGGTATCTGTGAGTTTG	LJZW01000001.1.144	LJZW01000001.1.144	169262	170563	-	AutoIPR: IPR002591:Type Iphosphodiesterase/nucleotide pyrophosphatase/phosphatetransferase;
long-mer341	LJZW01000001.1	170015	170057	GAGCCAGCGCAGCGCCTGAGTAATCTGTGTATCTGCTGAGATG	LJZW01000001.1.144	LJZW01000001.1.144	169262	170563	-	AutoIPR: IPR002591:Type Iphosphodiesterase/nucleotide pyrophosphatase/phosphatetransferase;
long-mer342	LJZW01000001.1	170489	170552	AAGGCGAGTAGGAATCGAGCAAGTCGCCAATAGCAGGGTGCCTATGAATATAGATAACGTGCGT	LJZW01000001.1.144	LJZW01000001.1.144	169262	170563	-	AutoIPR: IPR002591:Type Iphosphodiesterase/nucleotide pyrophosphatase/phosphatetransferase;
long-mer343	LJZW01000001.1	170998	171040	TTTGTTGTGTGATCGTTGCTTTGGAGCATCACGCGACATAGTG	LJZW01000001.1.145	LJZW01000001.1.145	170592	171110	-	AutoIPR: IPR008332:Methylguanine DNAmethyltransferase, ribonuclease-like domain;IPR011991:Winged helix-turn-helix DNA-binding domain;IPR023546:Methylated-DNA--protein-cysteinemethyltransferase;
long-mer344	LJZW01000001.1	171178	171209	TCAAGTTCCAGGACGTGTGATAGTACGTGCAG	NA
long-mer345	LJZW01000001.1	171401	171443	TAGTTATTTAGATGAACTGAGTATATGTTGAATGCGATGCGGA	NA
long-mer346	LJZW01000001.1	171467	171509	GTTTGTCATTGTAAATAGGGACTTCTGATCTCGTTCGACCAAT	NA
long-mer347	LJZW01000001.1	171554	171595	GAATCAGGTATTGAAGTAAGGTCCTGGTATTCTTGGAAGCTA	NA
long-mer348	LJZW01000001.1	171700	171786	GCGTCCTATTGTTGACCCAGCCTGTGCTGCGTATAGTTGATTGCTTTTGGTGTATGTGGTATGCGTTTTCTTTATCCACTCCGAGTG	NA
long-mer349	LJZW01000001.1	172203	172245	GCTGCCCGCTGGCCTTTACTTTAATGTGAGTTTCCCGGTTAAG	LJZW01000001.1.146	LJZW01000001.1.146	171790	172362	+	AutoIPR: IPR025091:Protein of unknown functionDUF4019;
long-mer350	LJZW01000001.1	172379	172421	GCTGATGTGGATTGAAGGCCGTTGTGCTTTACAGCGTGGATCT	NA
long-mer351	LJZW01000001.1	172455	172497	CCAGGAGTACTTCAACTGACGTGGTTGTTCCCTATCCCATCCG	NA
long-mer352	LJZW01000001.1	173497	173539	GATTGAATTTAGGGTGGCTTCTGGTAGCAAGTCTCCGTGTTTT	LJZW01000001.1.147	LJZW01000001.1.147	172666	173673	-	AutoIPR: IPR001804:Isocitrate andisopropylmalate dehydrogenases family;IPR024084:Isopropylmalate dehydrogenase-like domain;
long-mer353	LJZW01000001.1	173596	173638	GTTTAATACCGACAGGGTGGCGTCCATGATTTCCGGGCCAATA	LJZW01000001.1.147	LJZW01000001.1.147	172666	173673	-	AutoIPR: IPR001804:Isocitrate andisopropylmalate dehydrogenases family;IPR024084:Isopropylmalate dehydrogenase-like domain;
long-mer354	LJZW01000001.1	173975	173996	TTTGTGCTTGTTTGTGTTGTTG	LJZW01000001.1.148	LJZW01000001.1.148	173939	174118	+	
long-mer355	LJZW01000001.1	174109	174174	GGCTTGGTAGTTAATATATTGGTATATAACGAGCTGTGTACAACCTGGTAGATGATGCGATGCAGT	LJZW01000001.1.148	LJZW01000001.1.148	173939	174118	+	
long-mer356	LJZW01000001.1	174340	174396	CTTGCGCTCCCCCATTTCCCCGATTGCGATCATCCTTGCGGGCTGTGATTGGTCAGC	LJZW01000001.1.149	LJZW01000001.1.149	174369	174674	-	AutoIPR: IPR011900:Glutaredoxin, GrxC;IPR012336:Thioredoxin-like fold;
long-mer357	LJZW01000001.1	174515	174548	CGCGTTCTGCTGAGTTCACGTCGATCATGATCTC	LJZW01000001.1.149	LJZW01000001.1.149	174369	174674	-	AutoIPR: IPR011900:Glutaredoxin, GrxC;IPR012336:Thioredoxin-like fold;
long-mer358	LJZW01000001.1	174644	174697	CTGCTTCATCACGTGTAGAGTTTTGTTTCATGCGGAAACTCCGTGTCGATTTTG	LJZW01000001.1.149	LJZW01000001.1.149	174369	174674	-	AutoIPR: IPR011900:Glutaredoxin, GrxC;IPR012336:Thioredoxin-like fold;
long-mer359	LJZW01000001.1	174832	174867	TTGCCTCTGGGGGGCATTGGTCTCAATGCTCAGGAA	LJZW01000001.1.150	LJZW01000001.1.150	174715	176421	+	AutoIPR: IPR001915:Peptidase M48;IPR011990:Tetratricopeptide-like helical domain;IPR030873:Beta-barrel assembly-enhancing protease;
long-mer360	LJZW01000001.1	175326	175368	GATGGCTGGTATTACCAGTGCTATGGGACTCATGCAGCAGCGC	LJZW01000001.1.150	LJZW01000001.1.150	174715	176421	+	AutoIPR: IPR001915:Peptidase M48;IPR011990:Tetratricopeptide-like helical domain;IPR030873:Beta-barrel assembly-enhancing protease;
long-mer361	LJZW01000001.1	176460	176502	TTGTAGTTTACTGGCGAACATTCGAAGTAAGGCGGTGTCTGAG	NA
long-mer362	LJZW01000001.1	176530	176572	TGATGAGGTAGCGATTCGTGATATGGTTGCTTTCGCTTTGCGT	LJZW01000001.1.151	LJZW01000001.1.151	176504	177199	+	AutoIPR: IPR011879:Signal transduction responseregulator, phosphate regulon transcriptional regulatoryprotein PhoB; IPR016032:Signal transduction responseregulator, C-terminal effector; IPR022305:Sortase systemresponse regulator;
long-mer363	LJZW01000001.1	176716	176758	GTCGCTGACCCGTGAAATACCAATCATCATGCTGACCGCGCGT	LJZW01000001.1.151	LJZW01000001.1.151	176504	177199	+	AutoIPR: IPR011879:Signal transduction responseregulator, phosphate regulon transcriptional regulatoryprotein PhoB; IPR016032:Signal transduction responseregulator, C-terminal effector; IPR022305:Sortase systemresponse regulator;
long-mer364	LJZW01000001.1	176797	176839	GGTGGATGATTATATGGTCAAACCGTTCTCGGCACGCGAACTG	LJZW01000001.1.151	LJZW01000001.1.151	176504	177199	+	AutoIPR: IPR011879:Signal transduction responseregulator, phosphate regulon transcriptional regulatoryprotein PhoB; IPR016032:Signal transduction responseregulator, C-terminal effector; IPR022305:Sortase systemresponse regulator;
long-mer365	LJZW01000001.1	177136	177178	TGACGATATGGTGCAGACGGTGCGTAGTGCCGGTTATCGCTTC	LJZW01000001.1.151	LJZW01000001.1.151	176504	177199	+	AutoIPR: IPR011879:Signal transduction responseregulator, phosphate regulon transcriptional regulatoryprotein PhoB; IPR016032:Signal transduction responseregulator, C-terminal effector; IPR022305:Sortase systemresponse regulator;
long-mer366	LJZW01000001.1	177207	177249	ATCGAATGCCGTGAGTATCGTTTCCACACTCCACCGTATTCGG	LJZW01000001.1.152	LJZW01000001.1.152	177217	178557	+	AutoIPR: IPR003594:Histidine kinase-likeATPase, C-terminal domain; IPR005467:Histidine kinasedomain; IPR014310:Signal transduction histidine kinase,phosphate regulon sensor PhoR; 
long-mer367	LJZW01000001.1	177468	177588	CTTGATTTGCCGTAATCAAACTGACATGCGTGCGCGTGTTCACCGATTGCTGGAGATGTTGCGTACCTACCGCGCAGCAGCAGCTGCGCTCCCTGATGCGGTGGTTGTTGTCGATTGCAAC	LJZW01000001.1.152	LJZW01000001.1.152	177217	178557	+	AutoIPR: IPR003594:Histidine kinase-likeATPase, C-terminal domain; IPR005467:Histidine kinasedomain; IPR014310:Signal transduction histidine kinase,phosphate regulon sensor PhoR; 
long-mer368	LJZW01000001.1	177618	177733	GGCGAATACCTTGCTGGGCCTACGTTACCCTGGCGACTTGGACATGCCTATCGTCGAGCGGTTGCAGCCGTTACCGTTAGCATCATGGTTGACCTCGGGTTGCAACGCTGAGTCGA	LJZW01000001.1.152	LJZW01000001.1.152	177217	178557	+	AutoIPR: IPR003594:Histidine kinase-likeATPase, C-terminal domain; IPR005467:Histidine kinasedomain; IPR014310:Signal transduction histidine kinase,phosphate regulon sensor PhoR; 
long-mer369	LJZW01000001.1	177762	177804	TGACGTGCGCTTGAATCTGCATCTCATTCCTTATTTCGACGAT	LJZW01000001.1.152	LJZW01000001.1.152	177217	178557	+	AutoIPR: IPR003594:Histidine kinase-likeATPase, C-terminal domain; IPR005467:Histidine kinasedomain; IPR014310:Signal transduction histidine kinase,phosphate regulon sensor PhoR; 
long-mer370	LJZW01000001.1	178437	178500	ACTCCACCAGGCACGCTTAGATATCATCAGTGAAGTTGGTAATGGGAGTGAATTCTCCTGCCAC	LJZW01000001.1.152	LJZW01000001.1.152	177217	178557	+	AutoIPR: IPR003594:Histidine kinase-likeATPase, C-terminal domain; IPR005467:Histidine kinasedomain; IPR014310:Signal transduction histidine kinase,phosphate regulon sensor PhoR; 
long-mer371	LJZW01000001.1	178837	178879	CTGTGTATTTCTTGCACGAATTTGGATGAATTCTTCGAAATCC	LJZW01000001.1.153	LJZW01000001.1.153	178669	180765	+	AutoIPR: IPR003414:Polyphosphate kinase;IPR024953:Polyphosphate kinase middle domain;IPR025198:Polyphosphate kinase N-terminal domain;IPR025200:Polyphosphate kinase C-terminal domain;
long-mer372	LJZW01000001.1	179110	179152	CGCAACGAAATCATGCCGGTGCTATCGCCACTTGGTTTAGATC	LJZW01000001.1.153	LJZW01000001.1.153	178669	180765	+	AutoIPR: IPR003414:Polyphosphate kinase;IPR024953:Polyphosphate kinase middle domain;IPR025198:Polyphosphate kinase N-terminal domain;IPR025200:Polyphosphate kinase C-terminal domain;
long-mer373	LJZW01000001.1	179820	179862	CAAACAAACCCTCTACCGTACTGGCAAGGATTCCACCATCGTT	LJZW01000001.1.153	LJZW01000001.1.153	178669	180765	+	AutoIPR: IPR003414:Polyphosphate kinase;IPR024953:Polyphosphate kinase middle domain;IPR025198:Polyphosphate kinase N-terminal domain;IPR025200:Polyphosphate kinase C-terminal domain;
long-mer374	LJZW01000001.1	180220	180258	TTATTGCAGTCCCCATTCACCTTGCATGCAGGGGTGTTG	LJZW01000001.1.153	LJZW01000001.1.153	178669	180765	+	AutoIPR: IPR003414:Polyphosphate kinase;IPR024953:Polyphosphate kinase middle domain;IPR025198:Polyphosphate kinase N-terminal domain;IPR025200:Polyphosphate kinase C-terminal domain;
long-mer375	LJZW01000001.1	180717	180759	AGATCATGCGCCATACTCGGCTCAGGTGGCTCTACTGGAGTCT	LJZW01000001.1.153	LJZW01000001.1.153	178669	180765	+	AutoIPR: IPR003414:Polyphosphate kinase;IPR024953:Polyphosphate kinase middle domain;IPR025198:Polyphosphate kinase N-terminal domain;IPR025200:Polyphosphate kinase C-terminal domain;
long-mer376	LJZW01000001.1	180989	181031	CGATGGACTTGATGCTAAAGGTGGATTGTCGAGCAAAGCATGT	LJZW01000001.1.154	LJZW01000001.1.154	180834	182360	+	AutoIPR: IPR003695:Ppx/GppA phosphatase;IPR030673:Pyrophosphatase, GppA/Ppx-type;
long-mer377	LJZW01000001.1	181771	181813	GCCGCGCTGGTGACAACGACCTGCGTGACACATCGGTGGCCGT	LJZW01000001.1.154	LJZW01000001.1.154	180834	182360	+	AutoIPR: IPR003695:Ppx/GppA phosphatase;IPR030673:Pyrophosphatase, GppA/Ppx-type;
long-mer378	LJZW01000001.1	182130	182172	CGGGTGTCGGTTCGCCGCAGAACTGCGCTGCTGCGTCTGGCGG	LJZW01000001.1.154	LJZW01000001.1.154	180834	182360	+	AutoIPR: IPR003695:Ppx/GppA phosphatase;IPR030673:Pyrophosphatase, GppA/Ppx-type;
long-mer379	LJZW01000001.1	182368	182390	GCTGTGTACGGTTGAGCGTACTG	NA
long-mer380	LJZW01000001.1	182782	182808	ACAGCGTATTCAAATGGTGCGGCTTGG	NA
long-mer381	LJZW01000001.1	182874	182916	TGTTCTATTTTTCGCACGATGTAGATGCGTTCTGGGGTATTGC	NA
long-mer382	LJZW01000001.1	183587	183629	TTTTGACGCAGACGCTTTCCGTGCGTCTTGCTTTTGCACAGCA	LJZW01000001.1.156	LJZW01000001.1.156	183166	183918	+	AutoIPR: IPR010138:UDP-2,3-diacylglucosaminehydrolase; IPR029052:Metallo-dependent phosphatase-like;
long-mer383	LJZW01000001.1	184036	184078	GTTTGTCGCTGCTTGAGTGGCCGTTGGATGCTTTGTGATGATT	NA
long-mer384	LJZW01000001.1	185854	185896	GTGAAACGACGGGAAATAGGGTGGTGGTCACGGCCAGGGCGAG	LJZW01000001.1.157	LJZW01000001.1.157	184553	185911	-	AutoIPR: IPR003423:Outer membrane effluxprotein;
long-mer385	LJZW01000001.1	186033	186075	CAGAACAGCTTGCATCGCTGGAGAGTGGCCGTGTATAGCGAAC	LJZW01000001.1.158	LJZW01000001.1.158	185934	186590	-	AutoIPR:IPR000682:Protein-L-isoaspartate(D-aspartate)O-methyltransferase;IPR029063:S-adenosyl-L-methionine-dependentmethyltransferase;
long-mer386	LJZW01000001.1	186096	186138	CCATTGCAGAAATTGCAGTGGTAGCGTGCTCACTGCACCAGTC	LJZW01000001.1.158	LJZW01000001.1.158	185934	186590	-	AutoIPR:IPR000682:Protein-L-isoaspartate(D-aspartate)O-methyltransferase;IPR029063:S-adenosyl-L-methionine-dependentmethyltransferase;
long-mer387	LJZW01000001.1	186246	186345	TGCGGCCAGTGCGGAATTGATTTCTAGGCTGACTAATTCGTGTCCCAGCGAGGCCAGACAGGCAGTGAGGAAGCCACTTCCGGTGCCGATTTCCAATACG	LJZW01000001.1.158	LJZW01000001.1.158	185934	186590	-	AutoIPR:IPR000682:Protein-L-isoaspartate(D-aspartate)O-methyltransferase;IPR029063:S-adenosyl-L-methionine-dependentmethyltransferase;
long-mer388	LJZW01000001.1	186495	186537	TGCCAGTACATCAAGTACGTGTAGATCCACCACATCCCATGGA	LJZW01000001.1.158	LJZW01000001.1.158	185934	186590	-	AutoIPR:IPR000682:Protein-L-isoaspartate(D-aspartate)O-methyltransferase;IPR029063:S-adenosyl-L-methionine-dependentmethyltransferase;
long-mer389	LJZW01000001.1	186608	186650	CGGTGGGACACGCATTTTAGCAGTGCTTTGATGTGGGGTCATG	NA
long-mer390	LJZW01000001.1	186654	186696	CTTGATCTGTGTGGTCTATGCCTCTGCTTTGCACTATTGGAAG	NA
long-mer391	LJZW01000001.1	186966	187008	GTACATCTGTGCGCTTTTGGTTCCGGGTGGCGTGAGGATGTTG	NA
long-mer392	LJZW01000001.1	187081	187132	TTGAACACGTTGCGTTGGATGTTATATGCCGGTGTTATGTCGATGTTTGATC	NA
long-mer393	LJZW01000001.1	187408	187436	ATTGATGACATTTGAAAAAGCCAAGTAAG	NA
long-mer394	LJZW01000001.1	187676	187717	TTAGGAGTTAAATGCAGCAGCGTTTTGTCTTGGTATTTTCCG	NA
long-mer395	LJZW01000001.1	187831	187888	TTCATGGCGAAAGATTATTTTTGCTTACGGGGGGGGGCAAATTCAGTAAAACTGCTGT	NA
long-mer396	LJZW01000001.1	187923	187965	ATCTGGGTGCATTGTTCATGCGGATGCTATGCATGAACATGAG	LJZW01000001.1.159	LJZW01000001.1.159	187955	188200	+	
long-mer397	LJZW01000001.1	188010	188052	TTTACGGTGAGGCATGTTGTGCTTCAGTTGTAAGCTTGGTTGT	LJZW01000001.1.159	LJZW01000001.1.159	187955	188200	+	
long-mer398	LJZW01000001.1	188102	188144	GCGCTCGCGACAGGTGATTGCAGTGACTTTGTATCGGGTGGAG	LJZW01000001.1.159	LJZW01000001.1.159	187955	188200	+	
long-mer399	LJZW01000001.1	188251	188293	TGCCTTGAGCGACGATCCGGCTTTGGTCCATCACCACGATCCG	LJZW01000001.1.160	LJZW01000001.1.160	188183	189943	-	AutoIPR: IPR011527:ABC transporter type 1,transmembrane domain; IPR011918:ABC transporter,ATP-binding/permease protein; IPR027417:P-loop containingnucleoside triphosphate hydrolase;
long-mer400	LJZW01000001.1	188468	188510	ACGTTGCTGCTGGCCGCCGGATAGGGACAGGCCGTGCTCGCCT	LJZW01000001.1.160	LJZW01000001.1.160	188183	189943	-	AutoIPR: IPR011527:ABC transporter type 1,transmembrane domain; IPR011918:ABC transporter,ATP-binding/permease protein; IPR027417:P-loop containingnucleoside triphosphate hydrolase;
long-mer401	LJZW01000001.1	188513	188555	CTCGGTGGCATAACCCTGTGGTAGGGCGCGGATGAAACCATCT	LJZW01000001.1.160	LJZW01000001.1.160	188183	189943	-	AutoIPR: IPR011527:ABC transporter type 1,transmembrane domain; IPR011918:ABC transporter,ATP-binding/permease protein; IPR027417:P-loop containingnucleoside triphosphate hydrolase;
long-mer402	LJZW01000001.1	189452	189491	GGTGATGAATAACATGATAAGACTACCGATTGCAGTCACG	LJZW01000001.1.160	LJZW01000001.1.160	188183	189943	-	AutoIPR: IPR011527:ABC transporter type 1,transmembrane domain; IPR011918:ABC transporter,ATP-binding/permease protein; IPR027417:P-loop containingnucleoside triphosphate hydrolase;
long-mer403	LJZW01000001.1	189986	190028	CTGCTTAGCCAAGTTTTCAATCTATGGAGCTGATCCAGTGGGC	NA
long-mer404	LJZW01000001.1	190079	190113	GTGTTGTTAGAAGTTGCCATTACAGTTGAAATCGC	NA
long-mer405	LJZW01000001.1	190476	190518	ACTAAAAGTACACGAATTGTGCACAGAGTACACGATTCGTGTA	NA
long-mer406	LJZW01000001.1	191313	191355	GACTAACTTCCGTACGGTGAAACAATCGGTTGCCCGTCTGAAG	LJZW01000001.1.162	LJZW01000001.1.162	191011	191811	+	AutoIPR: IPR001865:Ribosomal protein S2;IPR023591:Ribosomal protein S2, flavodoxin-like domain;
long-mer407	LJZW01000001.1	191370	191412	CGAGACAGACGGCACTTTCAGTAAGCTTGTGAAGCACGAAGTG	LJZW01000001.1.162	LJZW01000001.1.162	191011	191811	+	AutoIPR: IPR001865:Ribosomal protein S2;IPR023591:Ribosomal protein S2, flavodoxin-like domain;
long-mer408	LJZW01000001.1	191481	191523	TCCTGATGCAATCTTCGTGATTGATATTGGTCATGAGGATATT	LJZW01000001.1.162	LJZW01000001.1.162	191011	191811	+	AutoIPR: IPR001865:Ribosomal protein S2;IPR023591:Ribosomal protein S2, flavodoxin-like domain;
long-mer409	LJZW01000001.1	192902	192950	TTTGAGGAACCGTGGTACACCTCTGCTCTGTGGTCGCGTGTTCGCCACG	NA
long-mer410	LJZW01000001.1	193098	193140	TCATTGAACGCTCTATATAGCATTTTGGACTATCACGCTTTAA	LJZW01000001.1.164	LJZW01000001.1.164	193137	193715	-	AutoIPR: IPR011006:CheY-like superfamily;IPR014264:Signal transduction response regulator,PEP-CTERM system, putative;
long-mer411	LJZW01000001.1	193476	193518	TCGCATATCGCTGCGGATGGCACGCAGTTCTTGGATGAGCGCT	LJZW01000001.1.164	LJZW01000001.1.164	193137	193715	-	AutoIPR: IPR011006:CheY-like superfamily;IPR014264:Signal transduction response regulator,PEP-CTERM system, putative;
long-mer412	LJZW01000001.1	193952	193994	ATGGAGATTCAAATCAACTTGTCGCCTGTCACTGCGTTCGCCA	LJZW01000001.1.165	LJZW01000001.1.165	193712	194929	-	AutoIPR: IPR005467:Histidine kinase domain;IPR008358:Signal transduction histidinekinase/phosphatase, lantibiotic regulatory protein MprB;
long-mer413	LJZW01000001.1	194102	194144	CATTAGTTGCCACTGATCTAGGACGTTATGCACTTGGATATCA	LJZW01000001.1.165	LJZW01000001.1.165	193712	194929	-	AutoIPR: IPR005467:Histidine kinase domain;IPR008358:Signal transduction histidinekinase/phosphatase, lantibiotic regulatory protein MprB;
long-mer414	LJZW01000001.1	195185	195217	CCGTACCTTGGTCGCGGCGCCTTACGCAGGCAG	LJZW01000001.1.166	LJZW01000001.1.166	195145	196410	+	AutoIPR:IPR004588:4-hydroxy-3-methylbut-2-en-1-yl diphosphatesynthase, bacterial-type;
long-mer415	LJZW01000001.1	195531	195573	TGTCGGTTTTGGCAAGAAGCGAGATTTGCAGTTCGGCCAATTG	LJZW01000001.1.166	LJZW01000001.1.166	195145	196410	+	AutoIPR:IPR004588:4-hydroxy-3-methylbut-2-en-1-yl diphosphatesynthase, bacterial-type;
long-mer416	LJZW01000001.1	195807	195875	TGTGCAGGAGCTGATTGCGGTGTACCGTGATATGGCAGCGCGCTGTGGTTTTGCCTTGCATCTTGGTCT	LJZW01000001.1.166	LJZW01000001.1.166	195145	196410	+	AutoIPR:IPR004588:4-hydroxy-3-methylbut-2-en-1-yl diphosphatesynthase, bacterial-type;
long-mer417	LJZW01000001.1	197118	197156	TTTTTGTATCGTTTCGGTCGCGGTGCGTCGTGCCAGCAC	LJZW01000001.1.168	LJZW01000001.1.168	197073	198008	-	AutoIPR: IPR000620:EamA domain;
long-mer418	LJZW01000001.1	197388	197430	CACTCCTTCCGGCCAGTGCCATTGCCACAGCGCGAGTGGCAGC	LJZW01000001.1.168	LJZW01000001.1.168	197073	198008	-	AutoIPR: IPR000620:EamA domain;
long-mer419	LJZW01000001.1	198041	198083	TGCCACACCGAAGCGCTCCTGTACCGAAGCAGCGATGCGTCGT	LJZW01000001.1.169	LJZW01000001.1.169	198002	199057	-	AutoIPR:IPR003170:UDP-N-acetylenolpyruvoylglucosamine reductase;IPR016166:FAD-binding, type 2;
long-mer420	LJZW01000001.1	198265	198307	GGTGTTGGCGTAACTGTTCGGTTTGTTCGCGTGGCAGATGTGG	LJZW01000001.1.169	LJZW01000001.1.169	198002	199057	-	AutoIPR:IPR003170:UDP-N-acetylenolpyruvoylglucosamine reductase;IPR016166:FAD-binding, type 2;
long-mer421	LJZW01000001.1	198767	198809	TGCACGTACTAGCGTGTGATCAATCCGATGTTCAAGGATCGTC	LJZW01000001.1.169	LJZW01000001.1.169	198002	199057	-	AutoIPR:IPR003170:UDP-N-acetylenolpyruvoylglucosamine reductase;IPR016166:FAD-binding, type 2;
long-mer422	LJZW01000001.1	200411	200453	TAAAAAGCCTACGTAAAAGATTATGGCCATAACTATCAATAAA	LJZW01000001.1.171	LJZW01000001.1.171	200390	200683	-	AutoIPR: IPR025241:Domain of unknown functionDUF4190;
long-mer423	LJZW01000001.1	201758	201800	CTCAAATTTGATAAGAGCCATATTTTGTTAGAGCCAATAGGCG	LJZW01000001.1.174	LJZW01000001.1.174	201785	202585	-	AutoIPR: IPR000412:ABC-2 transporter;
long-mer423	LJZW01000001.1	201758	201800	CTCAAATTTGATAAGAGCCATATTTTGTTAGAGCCAATAGGCG	LJZW01000001.1.173	LJZW01000001.1.173	201038	201778	-	AutoIPR: IPR003439:ABC transporter-like;IPR027417:P-loop containing nucleoside triphosphatehydrolase;
long-mer424	LJZW01000001.1	202863	202907	TGAAGAGACGTCATGGATAGCATTCTTCGTGCGATATCGCTGCAG	NA
long-mer425	LJZW01000001.1	203347	203389	TCGCCATTGGCATGCCGCAGATAGTCGCCGGACCTGTTTCAGA	LJZW01000001.1.175	LJZW01000001.1.175	203385	204785	-	AutoIPR: IPR018150:Aminoacyl-tRNA synthetase,class II (D/K/N)-like;
long-mer426	LJZW01000001.1	204732	204774	ACTGCCCACCTGAATTTTCCCTGAGAACATTTGCTCAACACTG	LJZW01000001.1.175	LJZW01000001.1.175	203385	204785	-	AutoIPR: IPR018150:Aminoacyl-tRNA synthetase,class II (D/K/N)-like;
long-mer427	LJZW01000001.1	204836	204878	AGTGTATCTTGATGGCCTTGGTGCGGCGATTGTGGCGATTCCT	NA
long-mer428	LJZW01000001.1	204896	204920	CTGCCTGATGTCGTTGTGTCGCACT	NA
long-mer429	LJZW01000001.1	204929	204971	CGCGAAGTCTTTCGGAAGCGCTGCCGTTATACTTTAGTAATTC	NA
long-mer430	LJZW01000001.1	205102	205132	TACTGGCTGTTCCGGCTGGGGACATTTTACT	LJZW01000001.1.176	LJZW01000001.1.176	205007	205345	+	AutoIPR: IPR000361:FeS cluster biogenesis;IPR016092:FeS cluster insertion protein;
long-mer431	LJZW01000001.1	205224	205266	ATGGGACCTGTATCGACTTCAATAAACGCGGCTTGAGCGAAAC	LJZW01000001.1.176	LJZW01000001.1.176	205007	205345	+	AutoIPR: IPR000361:FeS cluster biogenesis;IPR016092:FeS cluster insertion protein;
long-mer432	LJZW01000001.1	206213	206255	GCGTTTTCTTGCGTTGATTCCTTACACTGATAACCATGATATT	LJZW01000001.1.178	LJZW01000001.1.178	206028	206258	+	AutoIPR: IPR001648:Ribosomal protein S18;
long-mer433	LJZW01000001.1	206593	206635	CGGAACTGGATCAGGCTCAGGGGCGTGCCGCCAAGTTTGAGGG	LJZW01000001.1.179	LJZW01000001.1.179	206415	206864	+	AutoIPR: IPR000244:Ribosomal protein L9;
long-mer434	LJZW01000001.1	206836	206878	TTAAGGTGATTGTTCAGGGCGCCCCCTGATTCGTTTGACCTCC	LJZW01000001.1.179	LJZW01000001.1.179	206415	206864	+	AutoIPR: IPR000244:Ribosomal protein L9;
long-mer435	LJZW01000001.1	207269	207311	CGTGATTTTTTCCGGATCTTCTGCCCGTAAACCGGTGGCACAG	LJZW01000001.1.180	LJZW01000001.1.180	207081	210584	+	AutoIPR: IPR003395:RecF/RecN/SMC, N-terminal;IPR011890:Structural maintenance of chromosomes protein,prokaryotic; IPR024704:Structural maintenance ofchromosomes protein; IPR027417:P-loop containingnucleoside triphosphate hydrolase;
long-mer436	LJZW01000001.1	207443	207485	GTGCCGCCGCCGCGATATTACTGACTTGTTCCTAGGCACCGGC	LJZW01000001.1.180	LJZW01000001.1.180	207081	210584	+	AutoIPR: IPR003395:RecF/RecN/SMC, N-terminal;IPR011890:Structural maintenance of chromosomes protein,prokaryotic; IPR024704:Structural maintenance ofchromosomes protein; IPR027417:P-loop containingnucleoside triphosphate hydrolase;
long-mer437	LJZW01000001.1	207923	207965	GTCTGCCGAAGCCTTGGCAACTGCACAGGCCGATGTCTATCAA	LJZW01000001.1.180	LJZW01000001.1.180	207081	210584	+	AutoIPR: IPR003395:RecF/RecN/SMC, N-terminal;IPR011890:Structural maintenance of chromosomes protein,prokaryotic; IPR024704:Structural maintenance ofchromosomes protein; IPR027417:P-loop containingnucleoside triphosphate hydrolase;
long-mer438	LJZW01000001.1	209105	209147	TGAATTGGAACATCGCTTGACCCACTTCCGCGACCACCTATTG	LJZW01000001.1.180	LJZW01000001.1.180	207081	210584	+	AutoIPR: IPR003395:RecF/RecN/SMC, N-terminal;IPR011890:Structural maintenance of chromosomes protein,prokaryotic; IPR024704:Structural maintenance ofchromosomes protein; IPR027417:P-loop containingnucleoside triphosphate hydrolase;
long-mer439	LJZW01000001.1	210002	210071	CAACGAAGCCGCACAGCGTGTTGAATACCTCCAAGCCCAACATGAGGATCTGACCGTTGCCCTACAGACA	LJZW01000001.1.180	LJZW01000001.1.180	207081	210584	+	AutoIPR: IPR003395:RecF/RecN/SMC, N-terminal;IPR011890:Structural maintenance of chromosomes protein,prokaryotic; IPR024704:Structural maintenance ofchromosomes protein; IPR027417:P-loop containingnucleoside triphosphate hydrolase;
long-mer440	LJZW01000001.1	210143	210167	CGCAGGGTTACAGACACTCTACCCC	LJZW01000001.1.180	LJZW01000001.1.180	207081	210584	+	AutoIPR: IPR003395:RecF/RecN/SMC, N-terminal;IPR011890:Structural maintenance of chromosomes protein,prokaryotic; IPR024704:Structural maintenance ofchromosomes protein; IPR027417:P-loop containingnucleoside triphosphate hydrolase;
long-mer441	LJZW01000001.1	211536	211578	CCGCGTTGACTGCACCGTGCTATGAAACAAACATCTAAAGTCA	NA
long-mer442	LJZW01000001.1	211802	211844	TTGCCGTTTCCCCGATGCGCCTCCGCCTTCTGACCTCCAAGAC	NA
long-mer443	LJZW01000001.1	211885	211912	CCTCAGCCACCTTCTTACACCGCACATC	NA
long-mer444	LJZW01000001.1	212926	212968	GTATGGCAGTGAAGGACTACTCAATTACTACCGCCGGATGGAA	LJZW01000001.1.182	LJZW01000001.1.182	212126	214639	+	AutoIPR: IPR001679:NAD-dependent DNA ligase;IPR012340:Nucleic acid-binding, OB-fold;
long-mer445	LJZW01000001.1	213076	213118	CATTGCCCATAAATTTCCGGCGCAAGAACAAACCACCACTGTC	LJZW01000001.1.182	LJZW01000001.1.182	212126	214639	+	AutoIPR: IPR001679:NAD-dependent DNA ligase;IPR012340:Nucleic acid-binding, OB-fold;
long-mer446	LJZW01000001.1	213311	213353	GCAGTCATCACCGACAGCCGCACCCCTGGAGCCACCGCATGGA	LJZW01000001.1.182	LJZW01000001.1.182	212126	214639	+	AutoIPR: IPR001679:NAD-dependent DNA ligase;IPR012340:Nucleic acid-binding, OB-fold;
long-mer447	LJZW01000001.1	213403	213445	AGGCGCCGCTGTATGGCGTTGTTCCGGTGAACTCGCCTGTCCC	LJZW01000001.1.182	LJZW01000001.1.182	212126	214639	+	AutoIPR: IPR001679:NAD-dependent DNA ligase;IPR012340:Nucleic acid-binding, OB-fold;
long-mer448	LJZW01000001.1	213889	213931	CATGACCCATGTCGGCGAAACTACCGCCAAAGCACTGGCGCAC	LJZW01000001.1.182	LJZW01000001.1.182	212126	214639	+	AutoIPR: IPR001679:NAD-dependent DNA ligase;IPR012340:Nucleic acid-binding, OB-fold;
long-mer449	LJZW01000001.1	214108	214150	CACATCTACATTGCGCGATCACCTCACCCTGGCCAGCCTCTTG	LJZW01000001.1.182	LJZW01000001.1.182	212126	214639	+	AutoIPR: IPR001679:NAD-dependent DNA ligase;IPR012340:Nucleic acid-binding, OB-fold;
long-mer450	LJZW01000001.1	214313	214355	GATAACATCTCCTTAGCCCGCTGCCTCCAGCACTGCTGTGACG	LJZW01000001.1.182	LJZW01000001.1.182	212126	214639	+	AutoIPR: IPR001679:NAD-dependent DNA ligase;IPR012340:Nucleic acid-binding, OB-fold;
long-mer451	LJZW01000001.1	214374	214416	CATCCCCCGATCGTGCCCACATTGCCCCACTCAACGGCCAGAG	LJZW01000001.1.182	LJZW01000001.1.182	212126	214639	+	AutoIPR: IPR001679:NAD-dependent DNA ligase;IPR012340:Nucleic acid-binding, OB-fold;
long-mer452	LJZW01000001.1	214475	214517	GAAATGTTGGGAGCCAAAATTATCGGCAGTGTGTCCAAAAAAA	LJZW01000001.1.182	LJZW01000001.1.182	212126	214639	+	AutoIPR: IPR001679:NAD-dependent DNA ligase;IPR012340:Nucleic acid-binding, OB-fold;
long-mer453	LJZW01000001.1	214688	214730	TGTCGATGAACCCCTACTGATTCCCATGATCCGGCGCTTCTAT	LJZW01000001.1.183	LJZW01000001.1.183	214629	215123	+	AutoIPR: IPR016181:Acyl-CoA N-acyltransferase;
long-mer454	LJZW01000001.1	215382	215424	GCGTCTTCCGTAACGGAGAAGTGGGCGGTCGCCATAACCCCGA	LJZW01000001.1.184	LJZW01000001.1.184	215120	216070	+	AutoIPR: IPR004364:Aminoacyl-tRNA synthetase,class II (D/K/N); IPR004525:Elongation factorP--(R)-beta-lysine ligase; IPR018150:Aminoacyl-tRNAsynthetase, class II (D/K/N)-like;
long-mer455	LJZW01000001.1	216098	216140	GATACCGTCCCCCATGTGTACAAGCGCTGCTCTGTCGACTGTG	NA
long-mer456	LJZW01000001.1	216230	216272	TTCTTGGATCCCAATGCAGCAACACACACCTTCTTTCTAGGGG	NA
long-mer457	LJZW01000001.1	216642	216684	ACTGCGCCAACTTTCCTTATTCCCCTGCAAGAAAAATGTTACC	LJZW01000001.1.185	LJZW01000001.1.185	216274	216963	+	AutoIPR: IPR021381:Protein of unknown functionDUF3011;
long-mer458	LJZW01000001.1	217005	217047	ACCTGTGTAGCGTCACCTGATTGCACACACCGACCTTTCCTAT	NA
long-mer459	LJZW01000001.1	217084	217126	CAATGCTCCAATGCACCATCCATTGCCCCCTGATGACACACTT	LJZW01000001.1.186	LJZW01000001.1.186	217094	218158	+	AutoIPR: IPR000649:Initiation factor2B-related; IPR005251:Methylthioribose-1-phosphateisomerase; IPR027363:Methylthioribose-1-phosphateisomerase-like, N-terminal domain;
long-mer460	LJZW01000001.1	217450	217492	CGCTGCCCACGCTGATTGGCGTCAAGTGATGGAGTGCGAAGCG	LJZW01000001.1.186	LJZW01000001.1.186	217094	218158	+	AutoIPR: IPR000649:Initiation factor2B-related; IPR005251:Methylthioribose-1-phosphateisomerase; IPR027363:Methylthioribose-1-phosphateisomerase-like, N-terminal domain;
long-mer461	LJZW01000001.1	217723	217765	GTGGGAATTGCAGCAAGACGGAATCGACACCACCTTGATTGCC	LJZW01000001.1.186	LJZW01000001.1.186	217094	218158	+	AutoIPR: IPR000649:Initiation factor2B-related; IPR005251:Methylthioribose-1-phosphateisomerase; IPR027363:Methylthioribose-1-phosphateisomerase-like, N-terminal domain;
long-mer462	LJZW01000001.1	217903	217945	AGTTAAATTCATGGTGGTTGCTTCCGCTGCGACTGTCGATATG	LJZW01000001.1.186	LJZW01000001.1.186	217094	218158	+	AutoIPR: IPR000649:Initiation factor2B-related; IPR005251:Methylthioribose-1-phosphateisomerase; IPR027363:Methylthioribose-1-phosphateisomerase-like, N-terminal domain;
long-mer463	LJZW01000001.1	218056	218098	CTTTGACGTCACACCGGGTGCGCTGATTAACGCCATTGTCACG	LJZW01000001.1.186	LJZW01000001.1.186	217094	218158	+	AutoIPR: IPR000649:Initiation factor2B-related; IPR005251:Methylthioribose-1-phosphateisomerase; IPR027363:Methylthioribose-1-phosphateisomerase-like, N-terminal domain;
long-mer464	LJZW01000001.1	218237	218347	GTAGTGCCTTCATGATAAAATAACCGGATTAAATTGAACCCTGGCCATCTTTGTTCGGCATCCCATCCCACGGTTGCTTGTGAACTTGTACGCCACTTTACATGACGGGAC	NA
long-mer465	LJZW01000001.1	218744	218786	CCACGACCTGATTGCTGACATTGATAAAGAGACCGTCGACTTC	LJZW01000001.1.187	LJZW01000001.1.187	218352	221033	+	AutoIPR: IPR005743:DNA gyrase, subunit A;IPR024946:Arginine repressor C-terminal-like domain;
long-mer466	LJZW01000001.1	219194	219254	GGAAAAGAGAATCGATGGCATTAGCGAACTGCGTGACGAATCCGACAAGGACGGCATGCGG	LJZW01000001.1.187	LJZW01000001.1.187	218352	221033	+	AutoIPR: IPR005743:DNA gyrase, subunit A;IPR024946:Arginine repressor C-terminal-like domain;
long-mer467	LJZW01000001.1	219554	219596	CCCACAAGAAGCAAAAGAGCGTCTGCTCGCCAAAACCTGGGCA	LJZW01000001.1.187	LJZW01000001.1.187	218352	221033	+	AutoIPR: IPR005743:DNA gyrase, subunit A;IPR024946:Arginine repressor C-terminal-like domain;
long-mer468	LJZW01000001.1	220166	220196	ATTGCCAGAAGCCGGTTCCAACGCCCGCGGT	LJZW01000001.1.187	LJZW01000001.1.187	218352	221033	+	AutoIPR: IPR005743:DNA gyrase, subunit A;IPR024946:Arginine repressor C-terminal-like domain;
long-mer469	LJZW01000001.1	220736	220778	CCCTCGTAAAGGCCGTGGCACCCAAGGCGTCATTGGTATCCAG	LJZW01000001.1.187	LJZW01000001.1.187	218352	221033	+	AutoIPR: IPR005743:DNA gyrase, subunit A;IPR024946:Arginine repressor C-terminal-like domain;
long-mer470	LJZW01000001.1	221972	222014	TGCCAGCATTTACGATGATTCATTGTTCGCCTACTACGGCGCC	LJZW01000001.1.188	LJZW01000001.1.188	221286	223286	+	AutoIPR: IPR011042:Six-bladed beta-propeller,TolB-like;
long-mer471	LJZW01000001.1	222785	222842	CCTTGGCTTTGTTCCCGAGCCCGGAAAATTCCTGACCTGGCACCAAACTGTCATCGAC	LJZW01000001.1.188	LJZW01000001.1.188	221286	223286	+	AutoIPR: IPR011042:Six-bladed beta-propeller,TolB-like;
long-mer472	LJZW01000001.1	223007	223052	CGTCGACCTTTCCTTCACCCTGTATACCCCCCCGACTATCAAGAAG	LJZW01000001.1.188	LJZW01000001.1.188	221286	223286	+	AutoIPR: IPR011042:Six-bladed beta-propeller,TolB-like;
long-mer473	LJZW01000001.1	224454	224496	ACCACCCGATCAAGAATTGCTTCGCCAACAAGAACGTGAACGC	LJZW01000001.1.191	LJZW01000001.1.191	224326	226071	+	AutoIPR: IPR005565:Haemolysin activator HlyB;IPR013686:Polypeptide-transport-associated, ShlB-type;IPR027282:Two partner secretion pathway transporter;
long-mer474	LJZW01000001.1	226922	226964	GATGATGGTGGTAAGCATTGAGGATACCTGAGTGCTAGCCAAC	NA
long-mer475	LJZW01000001.1	227002	227033	CGTTATTTATCGAGGTTATTTGTCGAGGCGTT	NA
long-mer476	LJZW01000001.1	227123	227177	TACGAGCAAAGCAATCGCTGCGCCTAAATCCCCAGGTGAACGTACTGTCTTGATG	LJZW01000001.1.193	LJZW01000001.1.193	227117	227989	-	AutoIPR: IPR005810:Succinyl-CoA ligase, alphasubunit; IPR016040:NAD(P)-binding domain;IPR016102:Succinyl-CoA synthetase-like;
long-mer477	LJZW01000001.1	227498	227569	CTTCACTGCTTCGTAAGTCAACGTACCAGAGCGGGACACAATACCGATATAACCTGGCTTGTGGATATGGCC	LJZW01000001.1.193	LJZW01000001.1.193	227117	227989	-	AutoIPR: IPR005810:Succinyl-CoA ligase, alphasubunit; IPR016040:NAD(P)-binding domain;IPR016102:Succinyl-CoA synthetase-like;
long-mer478	LJZW01000001.1	230195	230237	ATGCGTCTGAAGTGTTGGCGTGTCGGTCGACACTACGAAGATA	LJZW01000001.1.195	LJZW01000001.1.195	229379	231046	+	AutoIPR: IPR003661:Signal transductionhistidine kinase, dimerisation/phosphoacceptor domain;IPR005467:Histidine kinase domain; IPR014285:Nitrogenfixation negative regulator NifL;
long-mer479	LJZW01000001.1	230884	230965	GCCTTTTTTCACTACTTCCGATCATGGTACGGGGCTTGGTCTATATATCGCTCGTGAGCTATGCAATGCGAATCAATCCAAT	LJZW01000001.1.195	LJZW01000001.1.195	229379	231046	+	AutoIPR: IPR003661:Signal transductionhistidine kinase, dimerisation/phosphoacceptor domain;IPR005467:Histidine kinase domain; IPR014285:Nitrogenfixation negative regulator NifL;
long-mer480	LJZW01000001.1	231033	231064	TGATTCCGAATTGAGTGCCCCTGTATTTCATT	LJZW01000001.1.195	LJZW01000001.1.195	229379	231046	+	AutoIPR: IPR003661:Signal transductionhistidine kinase, dimerisation/phosphoacceptor domain;IPR005467:Histidine kinase domain; IPR014285:Nitrogenfixation negative regulator NifL;
long-mer481	LJZW01000001.1	231121	231163	TGCAGATTGCAACCCTATGGGTGGTTAATATTGGCATCTTCGA	NA
long-mer482	LJZW01000001.1	232132	232174	CGCATCAATGTGATCGAGATAGGTGTTCCACCGCTACGTGAGC	LJZW01000001.1.196	LJZW01000001.1.196	231163	232644	+	AutoIPR: IPR011006:CheY-like superfamily;IPR014264:Signal transduction response regulator,PEP-CTERM system, putative; IPR025662:Sigma-54interaction domain, ATP-binding site 1;IPR025944:Sigma-54 interaction domain, conserved site;IPR027417:P-loop containing nucleoside triphosphatehydrolase;
long-mer483	LJZW01000001.1	232666	232708	GCCTGCCTTGCTTCTTCTCAGTATGGTGTCATGACGTGCTTTG	NA
long-mer484	LJZW01000001.1	232783	232825	CTGAGCGACTTTGAGTAGCGCTGATTGGCGTAGGTCGTTGATG	LJZW01000001.1.197	LJZW01000001.1.197	232738	234471	-	AutoIPR: IPR013374:ATPase, type IV, pilusassembly, PilB; IPR027417:P-loop containing nucleosidetriphosphate hydrolase;
long-mer485	LJZW01000001.1	233338	233401	TTGTACCTGATTGACACCCGGTAGCCGGATTTCTACAGGATCCTCGGCTGTGGAGATATTGCGT	LJZW01000001.1.197	LJZW01000001.1.197	232738	234471	-	AutoIPR: IPR013374:ATPase, type IV, pilusassembly, PilB; IPR027417:P-loop containing nucleosidetriphosphate hydrolase;
long-mer486	LJZW01000001.1	234697	234739	GAATTCGGGTGAGTGGTGTAGCAACCCGAATGGGTCGTGTCGA	NA
long-mer487	LJZW01000001.1	234791	234852	CTTCCCCCTGGATATCTTCCATAGTCGTTGGCGATATAGGGTTGGTCAGTGCGAACTCGATC	NA
long-mer488	LJZW01000001.1	235011	235053	GATGTTGCGGTTAGCGATGGCTAGCCTAGATGTGCAGAAATGC	NA
long-mer489	LJZW01000001.1	235750	235792	AATCCTTAAATAGCGTTGGTAGGAAATCCAGCGTTGCTGAATG	NA
long-mer490	LJZW01000001.1	235987	236029	CGGGATGGGAGGAGAGCGTAGTTTGATGATGGCAGCGTCAACA	NA
long-mer491	LJZW01000001.1	236386	236428	TCCGGGCAGAACAAACGTGTGTATGTGATTGCACACCGTAGCT	NA
long-mer492	LJZW01000001.1	236969	237011	CCATGAAGGCGGGCTTCTCACGGGATCTATCACGTTAGGGGAA	LJZW01000001.1.200	LJZW01000001.1.200	236911	237006	+	
long-mer493	LJZW01000001.1	237029	237066	GATCGTGTTGCTGTGTGTATTGATTATTTAGAGGCAAT	LJZW01000001.1.201	LJZW01000001.1.201	237052	237498	-	AutoIPR: IPR001082:Fimbrial protein pilin;
long-mer494	LJZW01000001.1	239087	239129	CATGGTCATTGCTATGTATTTACCGATCTTTAAGCTTGCTTCT	LJZW01000001.1.202	LJZW01000001.1.202	237750	239141	+	AutoIPR: IPR003004:GspF/PilC family;
long-mer495	LJZW01000001.1	240511	240553	TGGCCGCAAAGAGCGCTTAGCGATAGCCGACGATATTGTGTTT	LJZW01000001.1.204	LJZW01000001.1.204	240023	240646	+	AutoIPR: IPR001977:Dephospho-CoA kinase;IPR027417:P-loop containing nucleoside triphosphatehydrolase;
long-mer496	LJZW01000001.1	240583	240625	GCAGGTATGCAATTTGGACGCACGCTATCGCGCTCTTGCTTCT	LJZW01000001.1.204	LJZW01000001.1.204	240023	240646	+	AutoIPR: IPR001977:Dephospho-CoA kinase;IPR027417:P-loop containing nucleoside triphosphatehydrolase;
long-mer497	LJZW01000001.1	240631	240715	TTCTGATGTTGATTAGTATCAGTTTTTGGCATTATCGAGAGACATCAATTCATCATTGTGACATTTAAATAGTGTACGGTGGTGG	LJZW01000001.1.204	LJZW01000001.1.204	240023	240646	+	AutoIPR: IPR001977:Dephospho-CoA kinase;IPR027417:P-loop containing nucleoside triphosphatehydrolase;
long-mer498	LJZW01000001.1	240770	240812	GAGATGAACAGGTCGCCGGGTTGATGTGGAAAATAGAGTGGTG	NA
long-mer499	LJZW01000001.1	241230	241272	TCACCGTTAGATCGTGTTTATTCTCCAAGATGAGTTCGATTCG	LJZW01000001.1.205	LJZW01000001.1.205	240913	242280	-	AutoIPR: IPR005467:Histidine kinase domain;IPR014265:Signal transduction histidine kinase, PEP-CTERMsystem, putative; IPR017204:Signal transduction histidinekinase, STH3221, predicted;
long-mer500	LJZW01000001.1	242209	242251	GTGTCGCCCTTTCGAACATGATTGTGCCTCGGTTTCATGCATC	LJZW01000001.1.206	LJZW01000001.1.206	242243	243418	-	AutoIPR: IPR011991:Winged helix-turn-helixDNA-binding domain; IPR022305:Sortase system responseregulator;
long-mer500	LJZW01000001.1	242209	242251	GTGTCGCCCTTTCGAACATGATTGTGCCTCGGTTTCATGCATC	LJZW01000001.1.205	LJZW01000001.1.205	240913	242280	-	AutoIPR: IPR005467:Histidine kinase domain;IPR014265:Signal transduction histidine kinase, PEP-CTERMsystem, putative; IPR017204:Signal transduction histidinekinase, STH3221, predicted;
long-mer501	LJZW01000001.1	243058	243096	GATAAGTGATTGCATTGTCATCTGCTACTTGTAGACCAA	LJZW01000001.1.206	LJZW01000001.1.206	242243	243418	-	AutoIPR: IPR011991:Winged helix-turn-helixDNA-binding domain; IPR022305:Sortase system responseregulator;
long-mer502	LJZW01000001.1	243201	243243	TAAGTATGTTCCGCACTATGGAGGTAACGGTTTTGGCTTAATG	LJZW01000001.1.206	LJZW01000001.1.206	242243	243418	-	AutoIPR: IPR011991:Winged helix-turn-helixDNA-binding domain; IPR022305:Sortase system responseregulator;
long-mer503	LJZW01000001.1	243366	243408	CTGCGTAATCTTCTACTGCGGCTACTGCGGTGTGGAGGGTGGT	LJZW01000001.1.206	LJZW01000001.1.206	242243	243418	-	AutoIPR: IPR011991:Winged helix-turn-helixDNA-binding domain; IPR022305:Sortase system responseregulator;
long-mer504	LJZW01000001.1	243516	243558	GCCATGATCAGTGAGGTAAGTACTGTGATCGATAAGTTGTAGC	NA
long-mer505	LJZW01000001.1	244140	244182	GCATGTCGATCCCCTGGGCGGTTAACAGTTGATGTGCGCGTAG	LJZW01000001.1.207	LJZW01000001.1.207	243577	244482	-	AutoIPR: IPR004666:Ribosomal S6 modificationenzyme RimK/Lysine biosynthesis enzyme LysX;IPR011761:ATP-grasp fold; IPR011870:Lysine biosynthesisenzyme LysX;
long-mer506	LJZW01000001.1	244951	244996	GCACAATTGCAACATAGTGCGTTCCGCCCAAAGGCTTTGTTTACTG	NA
long-mer507	LJZW01000001.1	245048	245078	TCGAGCCTGAAACTCACTCCAGCAAACATAG	NA
long-mer508	LJZW01000001.1	245120	245202	CTTGTCTTAAGTTGAATCCCGTTGCCACAGGGGTACCTTAAAAGAATCATCTGCAAGGACGCGTGCCGTTGCCGTCACCTGTT	NA
long-mer509	LJZW01000001.1	245279	245321	GTTGGAGGGCGTATAACCCTGAGCATCGTCCCGATAGCTGACG	NA
long-mer510	LJZW01000001.1	245377	245419	TACTGTTCATCAAATGCAATACGTTATGACTACTATCCCGTGT	NA
long-mer511	LJZW01000001.1	245518	245560	GAACTTTGACTAAACAGCGGTATGAAGTCAAAATCAATCATGA	NA
long-mer512	LJZW01000001.1	245673	245715	GTCTGTGTGCCAACTTCAGCACGAGTACGCCGACGCTGACCCA	LJZW01000001.1.208	LJZW01000001.1.208	245624	245902	-	
long-mer513	LJZW01000001.1	245901	245943	ATAGAAGATATAGATTACCTCATGGAACAACCCTAGTATGGTG	LJZW01000001.1.208	LJZW01000001.1.208	245624	245902	-	
long-mer514	LJZW01000001.1	246016	246057	TCCATCTCTCCATAGGTCTCAACTTTGCTGCTTACATTCCTG	NA
long-mer515	LJZW01000001.1	246745	246786	GATGCCTCATCTCAATACTTAAATATATCAATCGCTGACACG	NA
long-mer516	LJZW01000001.1	248067	248130	GCGTCCAGACAAGCGCCTAGGAGATTCCCTAAGTTGGGACAAGGCGGAGGCTGCGTTGCGTGCT	LJZW01000001.1.210	LJZW01000001.1.210	246799	248706	+	AutoIPR: IPR002320:Threonine-tRNA ligase, classIIa; IPR012675:Beta-grasp domain; IPR012676:TGS-like;
long-mer517	LJZW01000001.1	249073	249115	GGGTGACTACCAGATCAAGCTACGTAACATGCGTCGTTTTCTG	LJZW01000001.1.211	LJZW01000001.1.211	248858	249301	+	AutoIPR: IPR001288:Translation initiationfactor 3;
long-mer518	LJZW01000001.1	249320	249425	TTTTATCTTTGTACCGAAGCACCTCATTTACAAAAGGTTTTATCTCCTGGCATACTCGCAGGTCAGCTTCTTGGAGCTGGTTTCAATGTGGTGAAGTTGGGAACCC	NA
long-mer519	LJZW01000001.1	249555	249597	GATAAAAACTAACAGGGCGGCTGCCAAGCGTTTCCGCAAGACT	LJZW01000001.1.212	LJZW01000001.1.212	249547	249744	+	AutoIPR: IPR021137:Ribosomal protein L35;
long-mer520	LJZW01000001.1	249718	249760	TTGGACCGCATGTTGCCCTACATCTGAGGATTAAGTCATGGCA	LJZW01000001.1.212	LJZW01000001.1.212	249547	249744	+	AutoIPR: IPR021137:Ribosomal protein L35;
long-mer520	LJZW01000001.1	249718	249760	TTGGACCGCATGTTGCCCTACATCTGAGGATTAAGTCATGGCA	LJZW01000001.1.213	LJZW01000001.1.213	249755	250114	+	AutoIPR: IPR005813:Ribosomal protein L20;
long-mer521	LJZW01000001.1	250165	250190	CAGAATTTTTGTTTGTGTACTCCCAT	NA
long-mer522	LJZW01000001.1	250420	250462	TGACATTGAATCCCTGACAGCTCAAGCATTGGCTGACGTGGCG	LJZW01000001.1.214	LJZW01000001.1.214	250409	251410	+	AutoIPR: IPR004529:Phenylalanyl-tRNAsynthetase, class IIc, alpha subunit;IPR010978:tRNA-binding arm;
long-mer523	LJZW01000001.1	250514	250556	AAAAATGGCAGCATCACCTTGAAGCTCAAGCAACTGGGTAAAT	LJZW01000001.1.214	LJZW01000001.1.214	250409	251410	+	AutoIPR: IPR004529:Phenylalanyl-tRNAsynthetase, class IIc, alpha subunit;IPR010978:tRNA-binding arm;
long-mer524	LJZW01000001.1	250580	250622	ATTGGCGAAAAGCTCAACCGCCTCCGGGATCTTATCTCGGACG	LJZW01000001.1.214	LJZW01000001.1.214	250409	251410	+	AutoIPR: IPR004529:Phenylalanyl-tRNAsynthetase, class IIc, alpha subunit;IPR010978:tRNA-binding arm;
long-mer525	LJZW01000001.1	250628	250670	ATGGATCGCAAAGCTGCGTTGAAAAGTGCGGCGTTGAGCAAGC	LJZW01000001.1.214	LJZW01000001.1.214	250409	251410	+	AutoIPR: IPR004529:Phenylalanyl-tRNAsynthetase, class IIc, alpha subunit;IPR010978:tRNA-binding arm;
long-mer526	LJZW01000001.1	250755	250797	AGCGTATTACCGAGATTTTTGTCCGGCTGGGTTACGAGCTGGT	LJZW01000001.1.214	LJZW01000001.1.214	250409	251410	+	AutoIPR: IPR004529:Phenylalanyl-tRNAsynthetase, class IIc, alpha subunit;IPR010978:tRNA-binding arm;
long-mer527	LJZW01000001.1	251394	251436	TACGCCAGTTTTCTTGAAACTCCTGCCTTACCCTGATCTTGCT	LJZW01000001.1.214	LJZW01000001.1.214	250409	251410	+	AutoIPR: IPR004529:Phenylalanyl-tRNAsynthetase, class IIc, alpha subunit;IPR010978:tRNA-binding arm;
long-mer528	LJZW01000001.1	251453	251485	GAGCCTGTTTTGCTCTTTTCCTGTTTCCAGATC	NA
long-mer529	LJZW01000001.1	251650	251730	GTCGTGCCTCATCCCGAATCTCATCTCTTACAAATCTGTCAAGTCGATGTTGCTCAAGACACCTTTTTACAGATTGTCTGC	LJZW01000001.1.215	LJZW01000001.1.215	251494	253872	+	AutoIPR: IPR004532:Phenylalanine-tRNA ligase,class IIc, beta subunit; IPR012340:Nucleic acid-binding,OB-fold;
long-mer530	LJZW01000001.1	252081	252148	TGTTTCTGCGCGTACGCTGCCCGTTGAATTACATGCTGGTGCCAATACCCCACGCTATTGTGGCTGTG	LJZW01000001.1.215	LJZW01000001.1.215	251494	253872	+	AutoIPR: IPR004532:Phenylalanine-tRNA ligase,class IIc, beta subunit; IPR012340:Nucleic acid-binding,OB-fold;
long-mer531	LJZW01000001.1	253297	253368	TTGCAGTGGGGTGAACAGGTGAGTAAGGTCGATTTCTACGATCTGAAAGGAGACTTGGAATCCCTAGCTGCG	LJZW01000001.1.215	LJZW01000001.1.215	251494	253872	+	AutoIPR: IPR004532:Phenylalanine-tRNA ligase,class IIc, beta subunit; IPR012340:Nucleic acid-binding,OB-fold;
long-mer532	LJZW01000001.1	253645	253687	AGCGAACTGGCAATCACCGTGTGCGATGTCATTGGACCGTTAC	LJZW01000001.1.215	LJZW01000001.1.215	251494	253872	+	AutoIPR: IPR004532:Phenylalanine-tRNA ligase,class IIc, beta subunit; IPR012340:Nucleic acid-binding,OB-fold;
long-mer533	LJZW01000001.1	254125	254167	AACAGTGGTTACTTTCCGATCTGGTCAGAAGCTGAAGGAGAGG	LJZW01000001.1.216	LJZW01000001.1.216	253898	254197	+	AutoIPR: IPR000119:Histone-like DNA-bindingprotein; IPR010992:Integration host factor (IHF)-likeDNA-binding domain;
long-mer534	LJZW01000001.1	254415	254457	GGTGGTGCACGCTTGCGCCTGAAGGGTGAGAGCGCCCGTAACG	LJZW01000001.1.218	LJZW01000001.1.218	254172	254534	+	AutoIPR: IPR009061:Putative DNA-bindingdomain;
long-mer535	LJZW01000001.1	254628	254662	AATCATGGACTGCCGCAATGTTGGCTTACTGTTGA	NA
long-mer536	LJZW01000001.1	254778	254818	AAAAATGCCCCATCATCTTGTAGACAGCTAGACAGCTAGAC	NA
long-mer537	LJZW01000001.1	254909	254985	GCCTACAGAAACTCCTCATCGCCGTCCTGGGGTGGCTGGCAGCGCTTTGCCAATGCCAAAGTCTGACTGACTTAGCC	NA
long-mer538	LJZW01000001.1	255033	255075	TAATGCAATGCTACGGACTTGGGCAAGCATGACCCACCTCCTA	NA
long-mer539	LJZW01000001.1	255149	255191	GTTCAGTCAAAAAAAGATTCCACGATTCCTGCTGTAGAAAACG	NA
long-mer540	LJZW01000001.1	257280	257329	TTTACGCCAGCAACGACGCTCCATAAGTCCCTTCAATCACCCATTGATCA	LJZW01000001.1.221	LJZW01000001.1.221	256250	257305	+	AutoIPR: IPR011224:Ribosomal RNA large subunitmethyltransferase M;IPR029063:S-adenosyl-L-methionine-dependentmethyltransferase;
long-mer541	LJZW01000001.1	257451	257472	GGGTGAAAAATAGTAGCTTTTT	NA
long-mer542	LJZW01000001.1	257477	257524	CTTAGGATGGTGTTGCCGTAGCACGGGTTAACGTTCAGTTCAGCATGC	NA
long-mer543	LJZW01000001.1	258160	258202	TATCCACGCCTCGAAAGGCTTTGGTATTTTCCCGCGTCCGCTC	LJZW01000001.1.222	LJZW01000001.1.222	258091	258495	-	AutoIPR: IPR001801:Histone-like protein H-NS;IPR027444:Histone-like protein H-NS, C-terminal domain;
long-mer544	LJZW01000001.1	258232	258294	CTTTATGGGAGCCTCGCGCTTAGCTTTCGCCGGTGCCTTACTGGGAGGTGTTACCTCCTTGAC	LJZW01000001.1.222	LJZW01000001.1.222	258091	258495	-	AutoIPR: IPR001801:Histone-like protein H-NS;IPR027444:Histone-like protein H-NS, C-terminal domain;
long-mer545	LJZW01000001.1	259823	259865	AGGTAGCGAGAGTGTCGGGGTTCTGGATCCAATGCGGCACGTG	NA
long-mer546	LJZW01000001.1	259994	260018	TCGGCAGGATGCGCCCCGACGTCCC	LJZW01000001.1.224	LJZW01000001.1.224	259922	261787	+	AutoIPR: IPR011990:Tetratricopeptide-likehelical domain; IPR016187:C-type lectin fold;
long-mer547	LJZW01000001.1	260956	261001	TAGAGGTCCCCAGATGCTGGTGGTCCCCCACGGCAGCTTCCAGATG	LJZW01000001.1.224	LJZW01000001.1.224	259922	261787	+	AutoIPR: IPR011990:Tetratricopeptide-likehelical domain; IPR016187:C-type lectin fold;
long-mer548	LJZW01000001.1	261517	261550	GGCCCCTGTAGCTAGTTTCCGAGCCAATGCCTGG	LJZW01000001.1.224	LJZW01000001.1.224	259922	261787	+	AutoIPR: IPR011990:Tetratricopeptide-likehelical domain; IPR016187:C-type lectin fold;
long-mer549	LJZW01000001.1	261941	261979	GTTCCCATGCATACGGCAATGTTTCCGATGGGCGTGATG	LJZW01000001.1.225	LJZW01000001.1.225	261868	262800	+	AutoIPR: IPR029058:Alpha/Beta hydrolase fold;
long-mer550	LJZW01000001.1	262392	262419	CGACGTGATGCCATTTGCCTACGCTCAC	LJZW01000001.1.225	LJZW01000001.1.225	261868	262800	+	AutoIPR: IPR029058:Alpha/Beta hydrolase fold;
long-mer551	LJZW01000001.1	262456	262498	TCTCTGCTTGCTTTAGCTCGCGAGGCCGATTTTAAAGCCCGGA	LJZW01000001.1.225	LJZW01000001.1.225	261868	262800	+	AutoIPR: IPR029058:Alpha/Beta hydrolase fold;
long-mer552	LJZW01000001.1	263864	263890	ACCGGACTCTTCGAGATGGTCGAGGAC	LJZW01000001.1.226	LJZW01000001.1.226	262841	264175	-	AutoIPR: IPR003753:Exonuclease VII, largesubunit; IPR025824:OB-fold nucleic acid binding domain;
long-mer553	LJZW01000001.1	264204	264293	GATGCAGTGTACTTCTGTCTCAAGAGTCGACGCACGGTATATCGCTCCCCTCGGTGATGCAAATCACGAACCAGGCGATGGATGCAACGA	NA
long-mer554	LJZW01000001.1	264683	264722	GCTCTATGACACTGCCGCTGCCGCTGCGCTTGATGCACGG	LJZW01000001.1.227	LJZW01000001.1.227	264666	266156	+	AutoIPR: IPR000631:ATP-dependent(S)-NAD(P)H-hydrate dehydratase; IPR004443:YjeFN-terminal domain; IPR029056:Ribokinase-like;
long-mer555	LJZW01000001.1	264946	264988	TGGCGCAGCGTGCCTATGATGAGTACCTTGCCGCAGGTGGTCA	LJZW01000001.1.227	LJZW01000001.1.227	264666	266156	+	AutoIPR: IPR000631:ATP-dependent(S)-NAD(P)H-hydrate dehydratase; IPR004443:YjeFN-terminal domain; IPR029056:Ribokinase-like;
long-mer556	LJZW01000001.1	265315	265357	CACCTTGTGCTGAGCGATGGGAGCCACAGAGACTGGCATCCCG	LJZW01000001.1.227	LJZW01000001.1.227	264666	266156	+	AutoIPR: IPR000631:ATP-dependent(S)-NAD(P)H-hydrate dehydratase; IPR004443:YjeFN-terminal domain; IPR029056:Ribokinase-like;
long-mer557	LJZW01000001.1	266421	266463	ATTTCCTCGGTTTGGATGAGGGCGAGGTTGTGCTATGGCTGGT	LJZW01000001.1.228	LJZW01000001.1.228	266153	266641	+	AutoIPR: IPR003442:tRNA threonylcarbamoyladenosine modification protein TsaE; IPR027417:P-loopcontaining nucleoside triphosphate hydrolase;
long-mer558	LJZW01000001.1	266777	266863	GGTGCTGGTGCCGCGGCTGCACGCGGGTGAGATCAATGCGGTCGAGTTGACCAGCAGCGCCAATGTGACCCGTGCCGAAATCCGTCT	LJZW01000001.1.229	LJZW01000001.1.229	266700	268322	+	AutoIPR: IPR002508:Cell wallhydrolase/autolysin, catalytic; IPR021731:AMIN domain;
long-mer559	LJZW01000001.1	266936	266978	CAGTGCCATTGAATCCCTGAAATTGCCTACAGGGCGCGGTGTG	LJZW01000001.1.229	LJZW01000001.1.229	266700	268322	+	AutoIPR: IPR002508:Cell wallhydrolase/autolysin, catalytic; IPR021731:AMIN domain;
long-mer560	LJZW01000001.1	267046	267113	CTGTCGCTCCGCTCAAACCGCGGATTCAAGTGATTGGCAATGTCTCTACGTTGGTGATTGAGTGGCCC	LJZW01000001.1.229	LJZW01000001.1.229	266700	268322	+	AutoIPR: IPR002508:Cell wallhydrolase/autolysin, catalytic; IPR021731:AMIN domain;
long-mer561	LJZW01000001.1	267124	267146	GCCACACATCCACTGCGGCGGTT	LJZW01000001.1.229	LJZW01000001.1.229	266700	268322	+	AutoIPR: IPR002508:Cell wallhydrolase/autolysin, catalytic; IPR021731:AMIN domain;
long-mer562	LJZW01000001.1	267149	267191	GCCGTCTGGGAGCCGTCTGGGGGCAGAGCCGGACCCTGTGCCG	LJZW01000001.1.229	LJZW01000001.1.229	266700	268322	+	AutoIPR: IPR002508:Cell wallhydrolase/autolysin, catalytic; IPR021731:AMIN domain;
long-mer563	LJZW01000001.1	267773	267815	TAAGGCTGATATTTTTATTTCTATCCATGCCGATGCGGCTGAT	LJZW01000001.1.229	LJZW01000001.1.229	266700	268322	+	AutoIPR: IPR002508:Cell wallhydrolase/autolysin, catalytic; IPR021731:AMIN domain;
long-mer564	LJZW01000001.1	268094	268136	GCGTACCTCAGATATGCCAGCAATGCTTGTCGAGACTGCCTTC	LJZW01000001.1.229	LJZW01000001.1.229	266700	268322	+	AutoIPR: IPR002508:Cell wallhydrolase/autolysin, catalytic; IPR021731:AMIN domain;
long-mer565	LJZW01000001.1	268154	268196	GGAACGGCGTTTGGTTGATCCGGCGTTCCAGCGCCAATTAGCT	LJZW01000001.1.229	LJZW01000001.1.229	266700	268322	+	AutoIPR: IPR002508:Cell wallhydrolase/autolysin, catalytic; IPR021731:AMIN domain;
long-mer566	LJZW01000001.1	268214	268247	AGTGATCACCTTTTTCACCAACCAGCCGCCGCCC	LJZW01000001.1.229	LJZW01000001.1.229	266700	268322	+	AutoIPR: IPR002508:Cell wallhydrolase/autolysin, catalytic; IPR021731:AMIN domain;
long-mer567	LJZW01000001.1	268928	268970	TAAGTTCCTCCGTGCTGAGCGGACCGAGCTGGGGCATATTGAG	LJZW01000001.1.230	LJZW01000001.1.230	268458	270305	+	AutoIPR: IPR002099:DNA mismatch repair proteinfamily;
long-mer568	LJZW01000001.1	272425	272467	GTGCTGCTTATCCTTCTTAAGAGAGTGAGCTTGAGAGCGCGCA	NA
long-mer569	LJZW01000001.1	278005	278047	ATCTGTCCCGACGTGGGTGCTTGGTGTGACCGTCCTGTTGGCG	LJZW01000001.1.240	LJZW01000001.1.240	277964	278704	+	
long-mer570	LJZW01000001.1	278141	278183	GTCAAGCCAATCGCACGTGGCTGCATCTGGGCGTGTGGTGCCG	LJZW01000001.1.240	LJZW01000001.1.240	277964	278704	+	
long-mer571	LJZW01000001.1	278666	278708	CGTTTAGGGCCTGAGTTCTGGTGTCATTTTTTGCGCTGAGTGC	LJZW01000001.1.240	LJZW01000001.1.240	277964	278704	+	
long-mer572	LJZW01000001.1	278784	278826	TGTCTCGCGTGTGGGGACGCGCCATTGTGTTGCCAACGGCGCT	NA
long-mer573	LJZW01000001.1	278867	278927	ACATCTTGGATATGTGGGGGGGATGGTGTGAGTGTGATGTGCAATCAGGGTTTCAAGCATG	NA
long-mer574	LJZW01000001.1	279039	279102	GTTACATGCTTTGCAGGTACGTGAAGGCAGGTTGACCGGGATTTGTCTGCCACAGGTCAAATTC	LJZW01000001.1.241	LJZW01000001.1.241	278947	279234	+	AutoIPR: IPR029069:HotDog domain;
long-mer575	LJZW01000001.1	279167	279209	GTTTCCGGGTTTGCTGTGCGGGCACTCTTTTGGCCAGCGGCGA	LJZW01000001.1.241	LJZW01000001.1.241	278947	279234	+	AutoIPR: IPR029069:HotDog domain;
long-mer576	LJZW01000001.1	279848	279890	GCCGATGATGTTCCTGGGGTGTACCGCAGGGTTTCCCACGTCG	LJZW01000001.1.242	LJZW01000001.1.242	279231	280211	+	AutoIPR: IPR004960:Bacterial lipid Abiosynthesis acyltransferase; IPR014548:Predictedacyltransferase;
long-mer577	LJZW01000001.1	280005	280047	CCGCGTCGTCAGCGTGCGCCGATATTGGCGGCGCTCATCGGCG	LJZW01000001.1.242	LJZW01000001.1.242	279231	280211	+	AutoIPR: IPR004960:Bacterial lipid Abiosynthesis acyltransferase; IPR014548:Predictedacyltransferase;
long-mer578	LJZW01000001.1	280365	280431	GGTGACTGTGCCGTATCACGAAGTGACGACGTTGCGTGATGGCAAAGTGTTCCTTGAGCGCGATGGC	LJZW01000001.1.243	LJZW01000001.1.243	280168	280782	+	
long-mer579	LJZW01000001.1	281022	281065	GGTCTGGGCTGGTGGCTTGCGCATCGGCTGCAACTCACGGGTGA	LJZW01000001.1.244	LJZW01000001.1.244	280920	283325	+	AutoIPR: IPR004869:Membrane transport protein,MMPL domain;
long-mer580	LJZW01000001.1	281218	281260	TGTTGGCAGGGCAGCCTCAGGCGTTTGAGTTGGTTGCTAATGG	LJZW01000001.1.244	LJZW01000001.1.244	280920	283325	+	AutoIPR: IPR004869:Membrane transport protein,MMPL domain;
long-mer581	LJZW01000001.1	282332	282374	TGATATGCGCTTGCGTCAGGAATTGGGGGCGCCGGATGTGCGC	LJZW01000001.1.244	LJZW01000001.1.244	280920	283325	+	AutoIPR: IPR004869:Membrane transport protein,MMPL domain;
long-mer582	LJZW01000001.1	282560	282584	GCGCCGTTTGATCGCAGAGGCGGTG	LJZW01000001.1.244	LJZW01000001.1.244	280920	283325	+	AutoIPR: IPR004869:Membrane transport protein,MMPL domain;
long-mer583	LJZW01000001.1	283564	283606	GTGGCATTGCGTGGGGTGACGTTGCACGTGGAGAGGTTCGACG	LJZW01000001.1.245	LJZW01000001.1.245	283303	283737	+	AutoIPR: IPR029069:HotDog domain;
long-mer584	LJZW01000001.1	286240	286282	TGGAGGCTGAAGTGTGTGAGTTGCGATGCGTAGAGAGGTAATG	LJZW01000001.1.249	LJZW01000001.1.249	286265	287092	+	AutoIPR: IPR008867:Thiazole biosynthesis;IPR013785:Aldolase-type TIM barrel;
long-mer584	LJZW01000001.1	286240	286282	TGGAGGCTGAAGTGTGTGAGTTGCGATGCGTAGAGAGGTAATG	LJZW01000001.1.248	LJZW01000001.1.248	285968	286249	+	AutoIPR: IPR003749:ThiamineS/Molybdopterinconverting factor subunit 1; IPR012675:Beta-graspdomain;
long-mer585	LJZW01000001.1	287928	287970	GTTTGTTTGGGAGCGGATACGTGCTGATGTCGTGGCGTTGATC	LJZW01000001.1.251	LJZW01000001.1.251	287857	289719	+	AutoIPR: IPR004680:Citrate transporter-likedomain; IPR006037:Regulator of K+ conductance,C-terminal;
long-mer586	LJZW01000001.1	288900	288935	TATTGATAAGACCTCGACCGAATTGCGTTTGCGCAA	LJZW01000001.1.251	LJZW01000001.1.251	287857	289719	+	AutoIPR: IPR004680:Citrate transporter-likedomain; IPR006037:Regulator of K+ conductance,C-terminal;
long-mer587	LJZW01000001.1	289866	289930	ATGGATGCTCAGCGCGGAGATATGCGTTTTCCTTTGATATCAAAGTAATTTCCCGAGTAATGGAA	NA
long-mer588	LJZW01000001.1	290006	290048	ATGATTGTGGGTTTTTTATTTTGAATTTGTGTGTGTCCAATCG	NA
long-mer589	LJZW01000001.1	290210	290252	TATGATTTAAGGGGTAGATAATGCTCTATTTAAAAGTGTTTTC	NA
long-mer590	LJZW01000001.1	290656	290698	ATGGAACAGATGAGGCGCTGCCGGATAGTTTTTTTCTATCTAA	NA
long-mer591	LJZW01000001.1	292435	292477	GGCTGAGAAGTTGGATGTGTTAGAGGCGGTGCGATGAGCCGTC	LJZW01000001.1.253	LJZW01000001.1.253	291485	292471	+	AutoIPR: IPR002903:Ribosomal RNA small subunitmethyltransferase H;IPR023397:S-adenosyl-L-methionine-dependentmethyltransferase, MraW, recognition domain;IPR029063:S-adenosyl-L-methionine-dependentmethyltransferase;
long-mer591	LJZW01000001.1	292435	292477	GGCTGAGAAGTTGGATGTGTTAGAGGCGGTGCGATGAGCCGTC	LJZW01000001.1.254	LJZW01000001.1.254	292468	292731	+	AutoIPR: IPR011922:Cell division protein FtsL;
long-mer592	LJZW01000001.1	293393	293435	GGTGTTGACGATTGATCGTCGCATTCAATTTCTTGCTTATAAG	LJZW01000001.1.255	LJZW01000001.1.255	292728	294569	+	AutoIPR: IPR005311:Penicillin-binding protein,dimerisation domain;IPR012338:Beta-lactamase/transpeptidase-like;
long-mer593	LJZW01000001.1	294014	294083	CAATGGCGGCAAGCTAGTCCCACCGACGTTTGTGAAAGGCCATCATGCTGAGGCACGTCAAGTCGTTGAT	LJZW01000001.1.255	LJZW01000001.1.255	292728	294569	+	AutoIPR: IPR005311:Penicillin-binding protein,dimerisation domain;IPR012338:Beta-lactamase/transpeptidase-like;
long-mer594	LJZW01000001.1	294475	294503	CGGCATTGGTACCCGATGCTGCCGATGAG	LJZW01000001.1.255	LJZW01000001.1.255	292728	294569	+	AutoIPR: IPR005311:Penicillin-binding protein,dimerisation domain;IPR012338:Beta-lactamase/transpeptidase-like;
long-mer595	LJZW01000001.1	294584	294626	TTGGCGCAGCTATTGCCCGATGTTCCGCAAGCGCGTGATGTCG	LJZW01000001.1.256	LJZW01000001.1.256	294566	296056	+	AutoIPR:IPR005761:UDP-N-acetylmuramoylalanyl-D-glutamate-2,6-diaminopimelate ligase;
long-mer596	LJZW01000001.1	294877	294919	GACCATGGTGGGGGTCACTGGTACCAATGGTAAGACGTCCACT	LJZW01000001.1.256	LJZW01000001.1.256	294566	296056	+	AutoIPR:IPR005761:UDP-N-acetylmuramoylalanyl-D-glutamate-2,6-diaminopimelate ligase;
long-mer597	LJZW01000001.1	295063	295105	ACAACTGCGTGATGATGGTGCACAGGCGGTGGCGATGGAAGTC	LJZW01000001.1.256	LJZW01000001.1.256	294566	296056	+	AutoIPR:IPR005761:UDP-N-acetylmuramoylalanyl-D-glutamate-2,6-diaminopimelate ligase;
long-mer598	LJZW01000001.1	295507	295535	TGCGCTGAATTACGCGCTGTCTGAGATTG	LJZW01000001.1.256	LJZW01000001.1.256	294566	296056	+	AutoIPR:IPR005761:UDP-N-acetylmuramoylalanyl-D-glutamate-2,6-diaminopimelate ligase;
long-mer599	LJZW01000001.1	295540	295582	GGTGCTGTCGACGTTGCGGCCTATTCATGGCCGGATGAATCGT	LJZW01000001.1.256	LJZW01000001.1.256	294566	296056	+	AutoIPR:IPR005761:UDP-N-acetylmuramoylalanyl-D-glutamate-2,6-diaminopimelate ligase;
long-mer600	LJZW01000001.1	296538	296580	GTATGAGATGGGTGCGGGCAAATTGGGCGACATCGGTTATTTG	LJZW01000001.1.257	LJZW01000001.1.257	296053	297459	+	AutoIPR: IPR000713:Mur ligase, N-terminalcatalytic domain;IPR005863:UDP-N-acetylmuramoyl-tripeptide--D-alanyl-D-alanine ligase;
long-mer601	LJZW01000001.1	298081	298123	TGCATTAGGGGTATTTGCTTATGCTTCGGGGAATACCTTGTTT	LJZW01000001.1.258	LJZW01000001.1.258	297449	298534	+	AutoIPR: IPR000715:Glycosyl transferase, family4;
long-mer602	LJZW01000001.1	299484	299526	TTTAGGGATTGCGTTGTGGATTAGTTTGCAGAGTTTTGTTTCG	LJZW01000001.1.259	LJZW01000001.1.259	298534	299805	+	AutoIPR: IPR001182:Cell cycle proteinFtsW/RodA;
long-mer603	LJZW01000001.1	299649	299691	GGCTGATCGGGCGGATCGATTACGCAAAAAATTGATGTCTGGT	LJZW01000001.1.259	LJZW01000001.1.259	298534	299805	+	AutoIPR: IPR001182:Cell cycle proteinFtsW/RodA;
long-mer604	LJZW01000001.1	299713	299755	GAGGTTGTTGGTGCTCCATTGACCGCATCGCAGCAGGTGGGGG	LJZW01000001.1.259	LJZW01000001.1.259	298534	299805	+	AutoIPR: IPR001182:Cell cycle proteinFtsW/RodA;
long-mer605	LJZW01000001.1	299804	299833	GAGCATAGCGGTCCAATCTGCGGTGACGCA	LJZW01000001.1.260	LJZW01000001.1.260	299802	300905	+	AutoIPR:IPR006009:N-acetylglucosaminyltransferase, MurG;
long-mer605	LJZW01000001.1	299804	299833	GAGCATAGCGGTCCAATCTGCGGTGACGCA	LJZW01000001.1.259	LJZW01000001.1.259	298534	299805	+	AutoIPR: IPR001182:Cell cycle proteinFtsW/RodA;
long-mer606	LJZW01000001.1	299984	300017	TATTGAAATACAGACCATTGCGGTTTCCGGTGTG	LJZW01000001.1.260	LJZW01000001.1.260	299802	300905	+	AutoIPR:IPR006009:N-acetylglucosaminyltransferase, MurG;
long-mer607	LJZW01000001.1	300248	300281	ACGTGTTCTATCTGGTTTTCCAGGCAGTTTTGTT	LJZW01000001.1.260	LJZW01000001.1.260	299802	300905	+	AutoIPR:IPR006009:N-acetylglucosaminyltransferase, MurG;
long-mer608	LJZW01000001.1	300352	300394	CTGGCCGCAGTGGTCCGGTGCACTTGTTAGTGCTTGGGGGCAG	LJZW01000001.1.260	LJZW01000001.1.260	299802	300905	+	AutoIPR:IPR006009:N-acetylglucosaminyltransferase, MurG;
long-mer609	LJZW01000001.1	300472	300514	TGCGTCATCAGTGTGGCGAAGTGCTGCGTGCTGAAACGGAGAG	LJZW01000001.1.260	LJZW01000001.1.260	299802	300905	+	AutoIPR:IPR006009:N-acetylglucosaminyltransferase, MurG;
long-mer610	LJZW01000001.1	300892	300931	AGGAATCGATATGAGGCGTGGCGTCGTTTCCAAAATGGTT	LJZW01000001.1.260	LJZW01000001.1.260	299802	300905	+	AutoIPR:IPR006009:N-acetylglucosaminyltransferase, MurG;
long-mer611	LJZW01000001.1	301134	301176	ACTGGGTGCACGGGTGATGCGCGGTCATTCAGCAGCTAATGTG	LJZW01000001.1.261	LJZW01000001.1.261	300961	302394	+	AutoIPR:IPR005758:UDP-N-acetylmuramate--L-alanine ligase;IPR016040:NAD(P)-binding domain;
long-mer612	LJZW01000001.1	302190	302247	GGGGGCTGATGCTAAGGCGCTTGCGCGTGCGATCCGTGCGCGGGGACGCAGTGAGCCT	LJZW01000001.1.261	LJZW01000001.1.261	300961	302394	+	AutoIPR:IPR005758:UDP-N-acetylmuramate--L-alanine ligase;IPR016040:NAD(P)-binding domain;
long-mer613	LJZW01000001.1	303008	303053	GTCGATTCTTGATGAGATGGCATTACCCTCAATTCGGATCGTTCCT	LJZW01000001.1.262	LJZW01000001.1.262	302397	303359	+	AutoIPR: IPR005905:D-alanine--D-alanine ligase;IPR006284:Glutathione synthetase, prokaryotic;
long-mer614	LJZW01000001.1	303438	303480	GTGTATCGTCCGCTTGGAGTGCCGTGGTATGAACGTTGTTCTA	LJZW01000001.1.264	LJZW01000001.1.264	303466	304302	+	AutoIPR: IPR005548:Cell division proteinFtsQ/DivIB; IPR013685:Polypeptide-transport-associated,FtsQ-type;
long-mer614	LJZW01000001.1	303438	303480	GTGTATCGTCCGCTTGGAGTGCCGTGGTATGAACGTTGTTCTA	LJZW01000001.1.263	LJZW01000001.1.263	303356	303469	+	
long-mer615	LJZW01000001.1	303499	303541	TTGGCGGTGGGGTTAGTGGTGTTGCCCGTGGTCGCTGTGCTCA	LJZW01000001.1.264	LJZW01000001.1.264	303466	304302	+	AutoIPR: IPR005548:Cell division proteinFtsQ/DivIB; IPR013685:Polypeptide-transport-associated,FtsQ-type;
long-mer616	LJZW01000001.1	303804	303846	TATGTTGTCCGAGCAGGGGCGATTGTTTCCGGTGCCGGGGGGG	LJZW01000001.1.264	LJZW01000001.1.264	303466	304302	+	AutoIPR: IPR005548:Cell division proteinFtsQ/DivIB; IPR013685:Polypeptide-transport-associated,FtsQ-type;
long-mer617	LJZW01000001.1	304212	304254	ATTGCAGCGGGTGACGTCGTCGGTGCAGTGTGGGTGGCAGCGG	LJZW01000001.1.264	LJZW01000001.1.264	303466	304302	+	AutoIPR: IPR005548:Cell division proteinFtsQ/DivIB; IPR013685:Polypeptide-transport-associated,FtsQ-type;
long-mer618	LJZW01000001.1	305856	305895	ACAGGCGATTAAGAACTGTGGTGCCAAGCTGCAATTGCAG	LJZW01000001.1.266	LJZW01000001.1.266	305710	306945	+	AutoIPR: IPR000158:Cell division protein FtsZ;IPR024757:Cell division protein FtsZ, C-terminal;
long-mer619	LJZW01000001.1	306093	306135	TCTCACAGTGGCTGTGGTGACTAAGCCTTTCCCGTTTGAGGGG	LJZW01000001.1.266	LJZW01000001.1.266	305710	306945	+	AutoIPR: IPR000158:Cell division protein FtsZ;IPR024757:Cell division protein FtsZ, C-terminal;
long-mer620	LJZW01000001.1	308502	308544	AAAGGGTAAAGCAGACGCTAATGTTTTGATGCTTACCTGAGTG	NA
long-mer621	LJZW01000001.1	308905	308951	GTCGGTTCCGCGACTTCTCAGGGGAGCGTCCGTTCATTGTATTAGGG	LJZW01000001.1.269	LJZW01000001.1.269	308709	309803	+	AutoIPR: IPR011055:Duplicated hybrid motif;IPR016047:Peptidase M23;
long-mer622	LJZW01000001.1	310910	310952	TGTGGATTACATCGTTCGTGATGGTGAAGTCGTGATTGTCGAT	LJZW01000001.1.270	LJZW01000001.1.270	309954	312698	+	AutoIPR: IPR000185:Protein translocase subunitSecA; IPR027417:P-loop containing nucleoside triphosphatehydrolase;
long-mer623	LJZW01000001.1	311882	311924	TGATTACGACGATGTCAACAATGAACAGCGTAAGGTGGTCTAC	LJZW01000001.1.270	LJZW01000001.1.270	309954	312698	+	AutoIPR: IPR000185:Protein translocase subunitSecA; IPR027417:P-loop containing nucleoside triphosphatehydrolase;
long-mer624	LJZW01000001.1	312263	312305	AGGGTGGAAGGAACATCTGGCTACAATGGATTACTTACGCCAA	LJZW01000001.1.270	LJZW01000001.1.270	309954	312698	+	AutoIPR: IPR000185:Protein translocase subunitSecA; IPR027417:P-loop containing nucleoside triphosphatehydrolase;
long-mer625	LJZW01000001.1	312376	312418	TTTCCGAAATGTTGGAGCATGCTAAGCGCGAGGTGATCGCCTC	LJZW01000001.1.270	LJZW01000001.1.270	309954	312698	+	AutoIPR: IPR000185:Protein translocase subunitSecA; IPR027417:P-loop containing nucleoside triphosphatehydrolase;
long-mer626	LJZW01000001.1	313105	313147	GCAGCGTGTCATCTGCCTTAGTTTGGTGGATGTTGCGCATCAG	NA
long-mer627	LJZW01000001.1	313274	313316	GATAGCTCTGCGCTATGGGGAGAGTTGTGTGTCAGTCCAACAC	NA
long-mer628	LJZW01000001.1	313690	313732	GAAACGTGGGATGCGGGTCCTACTGGCGTATCACGGCGTGGAG	LJZW01000001.1.271	LJZW01000001.1.271	313331	315085	+	AutoIPR: IPR002963:Expansin;IPR017853:Glycoside hydrolase superfamily;
long-mer629	LJZW01000001.1	313858	313900	GGCCGACATGGCATACCATCGTCCCTTTCAGAGCGGTGGTGAT	LJZW01000001.1.271	LJZW01000001.1.271	313331	315085	+	AutoIPR: IPR002963:Expansin;IPR017853:Glycoside hydrolase superfamily;
long-mer630	LJZW01000001.1	313913	313955	TGGAATCCTGTCGTCGAGCGTACCGCTGCTGCCATTCTGGCGA	LJZW01000001.1.271	LJZW01000001.1.271	313331	315085	+	AutoIPR: IPR002963:Expansin;IPR017853:Glycoside hydrolase superfamily;
long-mer631	LJZW01000001.1	313981	314026	GCAGCTTGTTGGCCTGAATCCTCCATGCTTGGATGCCTCCGCTCCC	LJZW01000001.1.271	LJZW01000001.1.271	313331	315085	+	AutoIPR: IPR002963:Expansin;IPR017853:Glycoside hydrolase superfamily;
long-mer632	LJZW01000001.1	314107	314149	CGCGGGCACTGACATGGATACGGAAGCTGCCCTTGGCGCATTT	LJZW01000001.1.271	LJZW01000001.1.271	313331	315085	+	AutoIPR: IPR002963:Expansin;IPR017853:Glycoside hydrolase superfamily;
long-mer633	LJZW01000001.1	314324	314366	ACCGCATTGATTGCACAACTATATCGTTGGTGGGGTGTGAGCC	LJZW01000001.1.271	LJZW01000001.1.271	313331	315085	+	AutoIPR: IPR002963:Expansin;IPR017853:Glycoside hydrolase superfamily;
long-mer634	LJZW01000001.1	314434	314466	TGCTGGTGATAACAGCGTGCCCCTCAATGGTTG	LJZW01000001.1.271	LJZW01000001.1.271	313331	315085	+	AutoIPR: IPR002963:Expansin;IPR017853:Glycoside hydrolase superfamily;
long-mer635	LJZW01000001.1	315154	315196	TAAAACTGCTTTAAGCGCACTAACCTTGGAGCGCTCCGCAGTT	NA
long-mer636	LJZW01000001.1	316220	316262	GCAAGACTGCTTGGCAAAAAACAAGCCTGGGATCCTACCCGAG	NA
long-mer637	LJZW01000001.1	316302	316344	CTGTGCTTACGGCACATCCTTAGATAGCGACATCACTGCATTG	LJZW01000001.1.273	LJZW01000001.1.273	316308	316511	-	
long-mer638	LJZW01000001.1	316357	316399	TCATACATGGCATAAGCAGTGTCGGTATATGTGGTTGATTTGC	LJZW01000001.1.273	LJZW01000001.1.273	316308	316511	-	
long-mer639	LJZW01000001.1	316945	316987	TACGGCTGCCAGTACGGCGGCAGGTGTTGCCGGTGGAATGTTC	LJZW01000001.1.274	LJZW01000001.1.274	316538	317194	+	AutoIPR: IPR018648:Protein of unknown functionDUF2076;
long-mer640	LJZW01000001.1	317195	317295	GATTGGCACAGGGTGCGTGTGATCCACACGCACCCTGTGCCGCCGTCTGCGCGGCGTACCACGCGATGCGCTGTCCCTGTTTTAACCTCTGAGTCTGAGCA	LJZW01000001.1.275	LJZW01000001.1.275	317107	317574	-	
long-mer641	LJZW01000001.1	317382	317424	TTGGGGTGACACACCCTCTGAGGATCCTCAAGAAACACCCCAC	LJZW01000001.1.275	LJZW01000001.1.275	317107	317574	-	
long-mer642	LJZW01000001.1	317710	317752	ATTCGACTCACGGACAGCGACTCAGCCATCCGTAAAGCGATTG	NA
long-mer643	LJZW01000001.1	317780	317822	CTTTCCAGAAATGATGCTGAAACTGTTATTGGAGTGCAGCGCT	NA
long-mer644	LJZW01000001.1	321450	321477	AATCGTTACCGTCCAGGTATTGGGACTG	LJZW01000001.1.277	LJZW01000001.1.277	321309	323009	-	AutoIPR: IPR001547:Glycoside hydrolase, family5; IPR008965:Carbohydrate-binding domain;IPR017853:Glycoside hydrolase superfamily;
long-mer645	LJZW01000001.1	321483	321522	GGTATTCGTCACTTGGATTCGTTCGCAGTAACCAGTATGC	LJZW01000001.1.277	LJZW01000001.1.277	321309	323009	-	AutoIPR: IPR001547:Glycoside hydrolase, family5; IPR008965:Carbohydrate-binding domain;IPR017853:Glycoside hydrolase superfamily;
long-mer646	LJZW01000001.1	321530	321555	TGTCCACGATGGTATTAACAGCAATC	LJZW01000001.1.277	LJZW01000001.1.277	321309	323009	-	AutoIPR: IPR001547:Glycoside hydrolase, family5; IPR008965:Carbohydrate-binding domain;IPR017853:Glycoside hydrolase superfamily;
long-mer647	LJZW01000001.1	321623	321665	CACCGCCGCCGGAGCCGCCGCTAGCACCACTGCCGGAACCAGC	LJZW01000001.1.277	LJZW01000001.1.277	321309	323009	-	AutoIPR: IPR001547:Glycoside hydrolase, family5; IPR008965:Carbohydrate-binding domain;IPR017853:Glycoside hydrolase superfamily;
long-mer648	LJZW01000001.1	321764	321806	CAGCACCGCCGCCGGAGCCGCTGCCAGCACCACTGCTGGAACC	LJZW01000001.1.277	LJZW01000001.1.277	321309	323009	-	AutoIPR: IPR001547:Glycoside hydrolase, family5; IPR008965:Carbohydrate-binding domain;IPR017853:Glycoside hydrolase superfamily;
long-mer649	LJZW01000001.1	321851	321896	AACCACCACTGGCACCACCACTGGCACCACCACTGGCACCACCACC	LJZW01000001.1.277	LJZW01000001.1.277	321309	323009	-	AutoIPR: IPR001547:Glycoside hydrolase, family5; IPR008965:Carbohydrate-binding domain;IPR017853:Glycoside hydrolase superfamily;
long-mer650	LJZW01000001.1	322284	322317	CGGTTCCAGGTTCTCGCCCCAAAAATGCCCAATG	LJZW01000001.1.277	LJZW01000001.1.277	321309	323009	-	AutoIPR: IPR001547:Glycoside hydrolase, family5; IPR008965:Carbohydrate-binding domain;IPR017853:Glycoside hydrolase superfamily;
long-mer651	LJZW01000001.1	324967	325009	GAGTATGGCGGTGTTAGATCTTGTGCCGCGTGGAGACTTTGGG	LJZW01000001.1.278	LJZW01000001.1.278	323310	324968	+	AutoIPR: IPR003137:PA domain;IPR007484:Peptidase M28;
long-mer652	LJZW01000001.1	325031	325073	CATCTTCTTGAGTCCAACAGGCGTTCTATGTCTGGAGGTGATT	NA
long-mer653	LJZW01000001.1	326021	326063	CTGGACGCGTTCCCGTAGGGCTAGGATCACGTCCGTCGGAGCA	LJZW01000001.1.280	LJZW01000001.1.280	325673	327076	-	AutoIPR: IPR000924:Glutamyl/glutaminyl-tRNAsynthetase;
long-mer654	LJZW01000001.1	326685	326727	GGCAGGTTGGCTTCACGTGCAACGCCGTTATAGCGTGGTTTTT	LJZW01000001.1.280	LJZW01000001.1.280	325673	327076	-	AutoIPR: IPR000924:Glutamyl/glutaminyl-tRNAsynthetase;
long-mer655	LJZW01000001.1	327165	327217	TTGTGGAATAAGGGATGCATGTGTGCGATGGTCATCACGCCTCAATGTGTTCT	NA
long-mer656	LJZW01000001.1	327279	327321	CGATTCAGCCGCCGCGTTGTGTGTCAGTATCCAATGGGTTTGC	NA
long-mer657	LJZW01000001.1	327818	327860	GCTGGAGCGTGGTGCGGCGGTTATGGTGACTTCGCATCTGGGC	LJZW01000001.1.282	LJZW01000001.1.282	327678	328853	+	AutoIPR: IPR001576:Phosphoglycerate kinase;
long-mer658	LJZW01000001.1	328154	328196	GATTGCTGCCGGCGGTCCGTTATTGATGGCTGAGTTGGATGCT	LJZW01000001.1.282	LJZW01000001.1.282	327678	328853	+	AutoIPR: IPR001576:Phosphoglycerate kinase;
long-mer659	LJZW01000001.1	328454	328496	CACGGATGTGGTTGTTGCCAAACAGTTTTTGCCTGGAGTCACG	LJZW01000001.1.282	LJZW01000001.1.282	327678	328853	+	AutoIPR: IPR001576:Phosphoglycerate kinase;
long-mer660	LJZW01000001.1	331929	331971	CACGGAGGGGTTGGATGGGTTACGTGCACGACTGGAGGAGTAT	LJZW01000001.1.285	LJZW01000001.1.285	331591	332595	+	AutoIPR: IPR000741:Fructose-bisphosphatealdolase, class-I; IPR013785:Aldolase-type TIM barrel;IPR029768:Fructose-bisphosphate aldolase class-I activesite;
long-mer661	LJZW01000001.1	332133	332175	TATGGATGGTAACCATGACATTTCGGCTGCTTATGAAGTGACC	LJZW01000001.1.285	LJZW01000001.1.285	331591	332595	+	AutoIPR: IPR000741:Fructose-bisphosphatealdolase, class-I; IPR013785:Aldolase-type TIM barrel;IPR029768:Fructose-bisphosphate aldolase class-I activesite;
long-mer662	LJZW01000001.1	334067	334103	CCTTCGGCCGCAGCAATCCCCCCCTTAACGGCAAGCT	LJZW01000001.1.286	LJZW01000001.1.286	332839	334110	-	
long-mer663	LJZW01000001.1	335405	335447	ATGGTAGCCGCTAATGATAGCTGATGGGATGAACGCGTGAGGT	LJZW01000001.1.288	LJZW01000001.1.288	335003	335572	-	
long-mer664	LJZW01000001.1	335470	335517	TGTTCCTAATGTTCTTTAGTTCTGTGCTTCGTGTGACCGTACTGCACG	LJZW01000001.1.288	LJZW01000001.1.288	335003	335572	-	
long-mer665	LJZW01000001.1	335613	335655	GCGCTGCGCCAGCTCAGGAACCTTCTGCTGTGTTCAGCCGAGA	LJZW01000001.1.289	LJZW01000001.1.289	335646	336605	-	AutoIPR: IPR005856:Cysteine synthase;
long-mer666	LJZW01000001.1	335823	335865	GAAAACACCTTCCTCCGCGGCTAGGCGACGGGCTACCGTGATT	LJZW01000001.1.289	LJZW01000001.1.289	335646	336605	-	AutoIPR: IPR005856:Cysteine synthase;
long-mer667	LJZW01000001.1	336078	336120	CCATCCACTGACGAAGTGGTCCAGGCGGCGTCCGGCAAAGTCT	LJZW01000001.1.289	LJZW01000001.1.289	335646	336605	-	AutoIPR: IPR005856:Cysteine synthase;
long-mer668	LJZW01000001.1	337027	337069	GCATAGCGATTGGGCATGGTCACGGTGGGTCAAGGGGATACCG	LJZW01000001.1.290	LJZW01000001.1.290	336664	338100	-	AutoIPR: IPR012409:Sirohaem synthase;IPR028281:Siroheme synthase, central domain;
long-mer669	LJZW01000001.1	337093	337135	GGCGGTGATTCCGGGGATGACGTCATAGGGGATGCCGTGGGTA	LJZW01000001.1.290	LJZW01000001.1.290	336664	338100	-	AutoIPR: IPR012409:Sirohaem synthase;IPR028281:Siroheme synthase, central domain;
long-mer670	LJZW01000001.1	337798	337840	CCGTTGCGCATGTGCTGCGCGTGCCGCGGCGTGGTTCACTTCG	LJZW01000001.1.290	LJZW01000001.1.290	336664	338100	-	AutoIPR: IPR012409:Sirohaem synthase;IPR028281:Siroheme synthase, central domain;
long-mer671	LJZW01000001.1	337913	337955	CACGTGATGCGGCCGGTTTCGACCCAGCGCTGTAACGATGCGG	LJZW01000001.1.290	LJZW01000001.1.290	336664	338100	-	AutoIPR: IPR012409:Sirohaem synthase;IPR028281:Siroheme synthase, central domain;
long-mer672	LJZW01000001.1	338131	338189	GTAGTGCCTGGTTGATAGTCTTAGGAAATGACTTCAGACAGTTGGAAAATAGCCGTTAG	NA
long-mer673	LJZW01000001.1	338201	338243	TTCATGGAAGTGATCTACAGTGGTTTTTGGTTTTGCGATATTT	LJZW01000001.1.291	LJZW01000001.1.291	338204	339235	+	AutoIPR: IPR020890:Transcription regulator HTH,HdfR;
long-mer674	LJZW01000001.1	338455	338497	GCGGGCGCGGGCGATGTTGGTCGAAGTGAACAACATACGTACT	LJZW01000001.1.291	LJZW01000001.1.291	338204	339235	+	AutoIPR: IPR020890:Transcription regulator HTH,HdfR;
long-mer675	LJZW01000001.1	338656	338686	GGATGAGTTGGGTCAGGGAGGGGCCGATATT	LJZW01000001.1.291	LJZW01000001.1.291	338204	339235	+	AutoIPR: IPR020890:Transcription regulator HTH,HdfR;
long-mer676	LJZW01000001.1	338697	338739	GTACTGCGGGCAGCGCGCCTTTATCAGGGCTTGCGGTCCCTTT	LJZW01000001.1.291	LJZW01000001.1.291	338204	339235	+	AutoIPR: IPR020890:Transcription regulator HTH,HdfR;
long-mer677	LJZW01000001.1	340379	340410	CAATGCAGTTGTACGCCGACATCCGCAAGTGC	LJZW01000001.1.293	LJZW01000001.1.293	339592	340773	-	AutoIPR: IPR002938:FAD-binding domain;IPR010971:Ubiquinone biosynthesis hydroxylase UbiH/COQ6;IPR023753:FAD/NAD(P)-binding domain;
long-mer678	LJZW01000001.1	342981	343020	ATCCATCGCAAGCGATCTGGCACCTCCGTGCTCCCGAAAT	LJZW01000001.1.295	LJZW01000001.1.295	342470	344848	+	AutoIPR: IPR020889:LPS-assembly protein LptD;
long-mer679	LJZW01000001.1	345117	345159	GGCGCAGACCAATGGCATCCGTGTCAGTGACGATGAGCTGAAT	LJZW01000001.1.296	LJZW01000001.1.296	344845	346236	+	AutoIPR: IPR000297:Peptidyl-prolyl cis-transisomerase, PpiC-type; IPR015391:SurA N-terminal;IPR023034:Peptidyl-prolyl isomerase SurA;IPR027304:Trigger factor/SurA domain;
long-mer680	LJZW01000001.1	345667	345699	CTCGTAGAAGTCCGCGATAGTACTGCTGCGGCG	LJZW01000001.1.296	LJZW01000001.1.296	344845	346236	+	AutoIPR: IPR000297:Peptidyl-prolyl cis-transisomerase, PpiC-type; IPR015391:SurA N-terminal;IPR023034:Peptidyl-prolyl isomerase SurA;IPR027304:Trigger factor/SurA domain;
long-mer681	LJZW01000001.1	346131	346152	GTATGTGAGTCTTCAGATTGAC	LJZW01000001.1.296	LJZW01000001.1.296	344845	346236	+	AutoIPR: IPR000297:Peptidyl-prolyl cis-transisomerase, PpiC-type; IPR015391:SurA N-terminal;IPR023034:Peptidyl-prolyl isomerase SurA;IPR027304:Trigger factor/SurA domain;
long-mer682	LJZW01000001.1	346396	346438	CCGCTGCGTTTGCTTCCGCCCCAAGCACTCCCTGAGCGTCCTG	LJZW01000001.1.297	LJZW01000001.1.297	346240	347232	+	AutoIPR:IPR005255:4-hydroxythreonine-4-phosphate dehydrogenasePdxA; IPR024084:Isopropylmalate dehydrogenase-likedomain;
long-mer683	LJZW01000001.1	346448	346524	CTATACAGGCCCATTGCCACGCTCATCCGACGCGTTTTGGTCACCCAGACCCTGCAAATGCTCCTGCGGTGATCGCT	LJZW01000001.1.297	LJZW01000001.1.297	346240	347232	+	AutoIPR:IPR005255:4-hydroxythreonine-4-phosphate dehydrogenasePdxA; IPR024084:Isopropylmalate dehydrogenase-likedomain;
long-mer684	LJZW01000001.1	346593	346623	CAAGGCCGTTATCAATCAGAGTGGCATCCAT	LJZW01000001.1.297	LJZW01000001.1.297	346240	347232	+	AutoIPR:IPR005255:4-hydroxythreonine-4-phosphate dehydrogenasePdxA; IPR024084:Isopropylmalate dehydrogenase-likedomain;
long-mer685	LJZW01000001.1	347213	347255	TGCTGTCCGTACGTTCCTGATCACCGCGCCTCAGTGATTCCAA	LJZW01000001.1.298	LJZW01000001.1.298	347243	347599	-	
long-mer685	LJZW01000001.1	347213	347255	TGCTGTCCGTACGTTCCTGATCACCGCGCCTCAGTGATTCCAA	LJZW01000001.1.297	LJZW01000001.1.297	346240	347232	+	AutoIPR:IPR005255:4-hydroxythreonine-4-phosphate dehydrogenasePdxA; IPR024084:Isopropylmalate dehydrogenase-likedomain;
long-mer686	LJZW01000001.1	347321	347378	GCAGTAGCGTGAACATTCAGTTGCCGATGCCGCCCCATGTGCGATGCCTTGCATTGCT	LJZW01000001.1.298	LJZW01000001.1.298	347243	347599	-	
long-mer687	LJZW01000001.1	350711	350753	GCTACCGCGGAGTGATAGCCGGTCATGCAGCCGGTCTCCACGC	LJZW01000001.1.300	LJZW01000001.1.300	349663	352035	-	AutoIPR: IPR005887:Alpha-1,2-mannosidase,putative; IPR006311:Twin-arginine translocation pathway,signal sequence; IPR008928:Six-hairpin glycosidase-like;IPR014718:Glycoside hydrolase-type carbohydrate-binding,subgroup;
long-mer688	LJZW01000001.1	351106	351127	GAAATCGAAATCCGGCAATTCT	LJZW01000001.1.300	LJZW01000001.1.300	349663	352035	-	AutoIPR: IPR005887:Alpha-1,2-mannosidase,putative; IPR006311:Twin-arginine translocation pathway,signal sequence; IPR008928:Six-hairpin glycosidase-like;IPR014718:Glycoside hydrolase-type carbohydrate-binding,subgroup;
long-mer689	LJZW01000001.1	351244	351286	AACCTGGCGCGTGCCCGCAGTTAGCGGCGCATCGTTGCTATAC	LJZW01000001.1.300	LJZW01000001.1.300	349663	352035	-	AutoIPR: IPR005887:Alpha-1,2-mannosidase,putative; IPR006311:Twin-arginine translocation pathway,signal sequence; IPR008928:Six-hairpin glycosidase-like;IPR014718:Glycoside hydrolase-type carbohydrate-binding,subgroup;
long-mer690	LJZW01000001.1	352094	352135	CATCCATTCAGCAGCGCAGCGCAGCGGTTCCCTCCGAGCAGA	LJZW01000001.1.301	LJZW01000001.1.301	352093	353616	-	AutoIPR: IPR008313:Uncharacterised conservedprotein UCP028846; IPR012341:Six-hairpin glycosidase;
long-mer691	LJZW01000001.1	352376	352418	CTACCCACCCCAACAGCGGCGTGTCCCTGACAGAAATACGGAT	LJZW01000001.1.301	LJZW01000001.1.301	352093	353616	-	AutoIPR: IPR008313:Uncharacterised conservedprotein UCP028846; IPR012341:Six-hairpin glycosidase;
long-mer692	LJZW01000001.1	352729	352789	TGGCACCGACAAGGGGTAGGTACAGGCATCGTCGGAGGGGCGGAACATTGAGTGCAGCATC	LJZW01000001.1.301	LJZW01000001.1.301	352093	353616	-	AutoIPR: IPR008313:Uncharacterised conservedprotein UCP028846; IPR012341:Six-hairpin glycosidase;
long-mer693	LJZW01000001.1	352819	352861	CTCCAGCATCAATGTTTCAGTCGCCCGCAGTGCTGGACGCTGG	LJZW01000001.1.301	LJZW01000001.1.301	352093	353616	-	AutoIPR: IPR008313:Uncharacterised conservedprotein UCP028846; IPR012341:Six-hairpin glycosidase;
long-mer694	LJZW01000001.1	352975	353017	CCAATAGGCATGCGCTAAGCGAATGGGGTAACACAGGGAATCA	LJZW01000001.1.301	LJZW01000001.1.301	352093	353616	-	AutoIPR: IPR008313:Uncharacterised conservedprotein UCP028846; IPR012341:Six-hairpin glycosidase;
long-mer695	LJZW01000001.1	353455	353497	GAAGTCGGAGGATGATGCAGGCGGCTTGCCTGCGCGCGGTGCG	LJZW01000001.1.301	LJZW01000001.1.301	352093	353616	-	AutoIPR: IPR008313:Uncharacterised conservedprotein UCP028846; IPR012341:Six-hairpin glycosidase;
long-mer696	LJZW01000001.1	353536	353578	CGCGGTATGAGTGATAAAGCGGAGCAGGGTGCGGCGACTCAGG	LJZW01000001.1.301	LJZW01000001.1.301	352093	353616	-	AutoIPR: IPR008313:Uncharacterised conservedprotein UCP028846; IPR012341:Six-hairpin glycosidase;
long-mer697	LJZW01000001.1	353611	353693	TGTCATGGGGTGATGTGCAGTCCACACCGACACACAGATGGTAGGGGGCTATGTGGCGGTGTTGTCTTGTACGGCGGTGATGG	LJZW01000001.1.301	LJZW01000001.1.301	352093	353616	-	AutoIPR: IPR008313:Uncharacterised conservedprotein UCP028846; IPR012341:Six-hairpin glycosidase;
long-mer697	LJZW01000001.1	353611	353693	TGTCATGGGGTGATGTGCAGTCCACACCGACACACAGATGGTAGGGGGCTATGTGGCGGTGTTGTCTTGTACGGCGGTGATGG	LJZW01000001.1.302	LJZW01000001.1.302	353623	353889	+	
long-mer698	LJZW01000001.1	353730	353772	TCCGCTAGCTGGGGATGGAGGTATCCATGAGGTGCTGTTCATA	LJZW01000001.1.302	LJZW01000001.1.302	353623	353889	+	
long-mer699	LJZW01000001.1	353966	354008	ACAGTACGCACCAAATTATTTTGGGAGCAGGGCGCGGCCGATG	LJZW01000001.1.303	LJZW01000001.1.303	353981	356629	-	AutoIPR: IPR002772:Glycoside hydrolase family 3C-terminal domain; IPR017853:Glycoside hydrolasesuperfamily; IPR026891:Fibronectin type III-like domain;IPR026892:Glycoside hydrolase family 3;
long-mer700	LJZW01000001.1	354135	354177	TCTAGTGTGAAGGTCAGCAGGTGGGATTCGCCAGGGCGCAATG	LJZW01000001.1.303	LJZW01000001.1.303	353981	356629	-	AutoIPR: IPR002772:Glycoside hydrolase family 3C-terminal domain; IPR017853:Glycoside hydrolasesuperfamily; IPR026891:Fibronectin type III-like domain;IPR026892:Glycoside hydrolase family 3;
long-mer701	LJZW01000001.1	354654	354718	GTCTTCACATGTTGCAGCAGGTTTTCTTGGGTGGCGGGCAGGTTAATCGTGGTGCGGTCGCCGCC	LJZW01000001.1.303	LJZW01000001.1.303	353981	356629	-	AutoIPR: IPR002772:Glycoside hydrolase family 3C-terminal domain; IPR017853:Glycoside hydrolasesuperfamily; IPR026891:Fibronectin type III-like domain;IPR026892:Glycoside hydrolase family 3;
long-mer702	LJZW01000001.1	354773	354821	GCCGACGAAGGCGACGATGGCGTCGGCGTGTGCGACCGCACGTTCGGCT	LJZW01000001.1.303	LJZW01000001.1.303	353981	356629	-	AutoIPR: IPR002772:Glycoside hydrolase family 3C-terminal domain; IPR017853:Glycoside hydrolasesuperfamily; IPR026891:Fibronectin type III-like domain;IPR026892:Glycoside hydrolase family 3;
long-mer703	LJZW01000001.1	357994	358078	TCGGGTGAGTTGTTCGATGGCCTCTTGGCGGACGTTTTCGCGGAAGTCCACGTCGTCGGGTGGAATGGCGCCGCCGAACATGAAG	LJZW01000001.1.305	LJZW01000001.1.305	356701	359376	-	AutoIPR: IPR001944:Glycoside hydrolase, family35; IPR006104:Glycosyl hydrolases family 2, sugar bindingdomain; IPR013812:Glycoside hydrolase, family 2/20,immunoglobulin-like beta-sandwich domain;IPR017853:Glycoside hydrolase superfamily;
long-mer703	LJZW01000001.1	357994	358078	TCGGGTGAGTTGTTCGATGGCCTCTTGGCGGACGTTTTCGCGGAAGTCCACGTCGTCGGGTGGAATGGCGCCGCCGAACATGAAG	LJZW01000001.1.306	LJZW01000001.1.306	357220	358347	+	
long-mer704	LJZW01000001.1	358120	358162	GAAGTGTTCGTCTTGATAGTGCCCGCCGCCCCAGACGCGGAGC	LJZW01000001.1.305	LJZW01000001.1.305	356701	359376	-	AutoIPR: IPR001944:Glycoside hydrolase, family35; IPR006104:Glycosyl hydrolases family 2, sugar bindingdomain; IPR013812:Glycoside hydrolase, family 2/20,immunoglobulin-like beta-sandwich domain;IPR017853:Glycoside hydrolase superfamily;
long-mer704	LJZW01000001.1	358120	358162	GAAGTGTTCGTCTTGATAGTGCCCGCCGCCCCAGACGCGGAGC	LJZW01000001.1.306	LJZW01000001.1.306	357220	358347	+	
long-mer705	LJZW01000001.1	360142	360180	GCGCCGTCGCTGTAGTCAATGTGCAGGGTGCGGTAGCGG	LJZW01000001.1.310	LJZW01000001.1.310	359391	361829	-	AutoIPR: IPR015883:Glycoside hydrolase family20, catalytic domain; IPR017853:Glycoside hydrolasesuperfamily; IPR025705:Beta-hexosaminidase;IPR029018:Chitobiase/beta-hexosaminidase domain 2-like;
long-mer706	LJZW01000001.1	360240	360282	CCAGGCGACTTCGGCGACGGCCGCGAGGCGTGGGAATAGGGCG	LJZW01000001.1.310	LJZW01000001.1.310	359391	361829	-	AutoIPR: IPR015883:Glycoside hydrolase family20, catalytic domain; IPR017853:Glycoside hydrolasesuperfamily; IPR025705:Beta-hexosaminidase;IPR029018:Chitobiase/beta-hexosaminidase domain 2-like;
long-mer707	LJZW01000001.1	360866	360887	CGCTGACGGGTGGGGTGGTGCG	LJZW01000001.1.310	LJZW01000001.1.310	359391	361829	-	AutoIPR: IPR015883:Glycoside hydrolase family20, catalytic domain; IPR017853:Glycoside hydrolasesuperfamily; IPR025705:Beta-hexosaminidase;IPR029018:Chitobiase/beta-hexosaminidase domain 2-like;
long-mer708	LJZW01000001.1	361186	361228	ATCACGTGTTTGACGGTGTCCGCGTCGTGGAAGTGACGGGCGA	LJZW01000001.1.310	LJZW01000001.1.310	359391	361829	-	AutoIPR: IPR015883:Glycoside hydrolase family20, catalytic domain; IPR017853:Glycoside hydrolasesuperfamily; IPR025705:Beta-hexosaminidase;IPR029018:Chitobiase/beta-hexosaminidase domain 2-like;
long-mer709	LJZW01000001.1	361256	361331	AGCGTGGCCAGTCGTGAATGGCGACGGCAGGGATGTTGGTTGGGCCTTGGTTGCCGTCGGCAGTCAGTAGTTGCCA	LJZW01000001.1.310	LJZW01000001.1.310	359391	361829	-	AutoIPR: IPR015883:Glycoside hydrolase family20, catalytic domain; IPR017853:Glycoside hydrolasesuperfamily; IPR025705:Beta-hexosaminidase;IPR029018:Chitobiase/beta-hexosaminidase domain 2-like;
long-mer710	LJZW01000001.1	361484	361526	TTTCGGTGTGGATGTGTAATGGCAGGTTGCGGGTGTGCTGTAG	LJZW01000001.1.310	LJZW01000001.1.310	359391	361829	-	AutoIPR: IPR015883:Glycoside hydrolase family20, catalytic domain; IPR017853:Glycoside hydrolasesuperfamily; IPR025705:Beta-hexosaminidase;IPR029018:Chitobiase/beta-hexosaminidase domain 2-like;
long-mer711	LJZW01000001.1	361600	361642	CCAATGTGGATTTGGCCGTGATCGCGTTGTATTTGAACGGGTG	LJZW01000001.1.310	LJZW01000001.1.310	359391	361829	-	AutoIPR: IPR015883:Glycoside hydrolase family20, catalytic domain; IPR017853:Glycoside hydrolasesuperfamily; IPR025705:Beta-hexosaminidase;IPR029018:Chitobiase/beta-hexosaminidase domain 2-like;
long-mer712	LJZW01000001.1	366443	366485	GGTGTTCAAGCTGTTTGGCGTTAAATGGGTTATACCGTTTTTT	NA
long-mer713	LJZW01000001.1	366750	366792	TACGTTGTCCGGTGCCGATCAATTTCGGGGTCCATGGTGGCTA	LJZW01000001.1.315	LJZW01000001.1.315	366754	368418	+	AutoIPR: IPR000700:PAS-associated, C-terminal;IPR001294:Phytochrome; IPR005467:Histidine kinase domain;IPR015524:Period circadian protein 3; IPR017116:Signaltransduction histidine kinase, PgtB;
long-mer714	LJZW01000001.1	366859	366901	GACATCCCATCGGATGTCTACAGGGAGATGCTGTGTACCCTTG	LJZW01000001.1.315	LJZW01000001.1.315	366754	368418	+	AutoIPR: IPR000700:PAS-associated, C-terminal;IPR001294:Phytochrome; IPR005467:Histidine kinase domain;IPR015524:Period circadian protein 3; IPR017116:Signaltransduction histidine kinase, PgtB;
long-mer715	LJZW01000001.1	366975	367041	TGCCAGCTTTGGTCGCCATCTTCGGCTTGATTCGGTGGTTGGGGATTCCGTGTGCGGCATCATGCCT	LJZW01000001.1.315	LJZW01000001.1.315	366754	368418	+	AutoIPR: IPR000700:PAS-associated, C-terminal;IPR001294:Phytochrome; IPR005467:Histidine kinase domain;IPR015524:Period circadian protein 3; IPR017116:Signaltransduction histidine kinase, PgtB;
long-mer716	LJZW01000001.1	367182	367224	GGTTCTATTTGTGGATATCACTGAGCACAAGCGTATGGAACGT	LJZW01000001.1.315	LJZW01000001.1.315	366754	368418	+	AutoIPR: IPR000700:PAS-associated, C-terminal;IPR001294:Phytochrome; IPR005467:Histidine kinase domain;IPR015524:Period circadian protein 3; IPR017116:Signaltransduction histidine kinase, PgtB;
long-mer717	LJZW01000001.1	367683	367725	GTCCACGCTTTCGCATGAGTTGCGTACCCCGTTAACGACGATT	LJZW01000001.1.315	LJZW01000001.1.315	366754	368418	+	AutoIPR: IPR000700:PAS-associated, C-terminal;IPR001294:Phytochrome; IPR005467:Histidine kinase domain;IPR015524:Period circadian protein 3; IPR017116:Signaltransduction histidine kinase, PgtB;
long-mer718	LJZW01000001.1	367965	368007	GCTGCTGCGCGCGCCGGAGATACCGTGTTTGGTGTTGGGTGAT	LJZW01000001.1.315	LJZW01000001.1.315	366754	368418	+	AutoIPR: IPR000700:PAS-associated, C-terminal;IPR001294:Phytochrome; IPR005467:Histidine kinase domain;IPR015524:Period circadian protein 3; IPR017116:Signaltransduction histidine kinase, PgtB;
long-mer719	LJZW01000001.1	368085	368127	TGTGGAGATTGATGCCGATGGTGACAGTTTCCGAGTATCGGTG	LJZW01000001.1.315	LJZW01000001.1.315	366754	368418	+	AutoIPR: IPR000700:PAS-associated, C-terminal;IPR001294:Phytochrome; IPR005467:Histidine kinase domain;IPR015524:Period circadian protein 3; IPR017116:Signaltransduction histidine kinase, PgtB;
long-mer720	LJZW01000001.1	368136	368178	TGGTGATGGGATCGCTGCCGAGTTTCTACCGCATTTGTTTAGT	LJZW01000001.1.315	LJZW01000001.1.315	366754	368418	+	AutoIPR: IPR000700:PAS-associated, C-terminal;IPR001294:Phytochrome; IPR005467:Histidine kinase domain;IPR015524:Period circadian protein 3; IPR017116:Signaltransduction histidine kinase, PgtB;
long-mer721	LJZW01000001.1	368363	368405	ATACTGTGATCTGTGATCGGCATTTTGGATCAGCAGGCGACCA	LJZW01000001.1.315	LJZW01000001.1.315	366754	368418	+	AutoIPR: IPR000700:PAS-associated, C-terminal;IPR001294:Phytochrome; IPR005467:Histidine kinase domain;IPR015524:Period circadian protein 3; IPR017116:Signaltransduction histidine kinase, PgtB;
long-mer722	LJZW01000001.1	368505	368582	GTGTGGCCGGTGTCAGTAAAGGGCTGTAGATCGAATGCCTTTGTATTTGTTCGATGTACTGCTCACTTCTGGTCTCAA	LJZW01000001.1.316	LJZW01000001.1.316	368539	368658	+	
long-mer723	LJZW01000001.1	368824	368866	GTTTGAATGATGAATGCGTTGCGGGGGCATCTGGAAGCCGACC	NA
long-mer724	LJZW01000001.1	368872	368894	TCTGACGTCATGCTTGGGGGGCT	NA
long-mer725	LJZW01000001.1	369258	369300	ACGACTTGGATAGGTACCTGAGGATGGAACAGGCAGATCTCAT	NA
long-mer726	LJZW01000001.1	369361	369431	TTGTCAGCGAGATATGAGGGGTGGTGGCTGTCTCTGCTGGAGGTGGGAACCATCAGAAAAACAGTTTGTCA	NA
long-mer727	LJZW01000001.1	371783	371825	GGCGTCCTGTTCAGGACCTGCTGGGCCAATCCAATAGATGGTA	LJZW01000001.1.321	LJZW01000001.1.321	371639	372427	-	AutoIPR: IPR002828:Survival protein SurE-likephosphatase/nucleotidase; IPR030048:Survival proteinSurE;
long-mer728	LJZW01000001.1	372194	372236	GCCGGTGAGTGCCAGATGCACACAGTCGGTGGGTGTGCCGGCG	LJZW01000001.1.321	LJZW01000001.1.321	371639	372427	-	AutoIPR: IPR002828:Survival protein SurE-likephosphatase/nucleotidase; IPR030048:Survival proteinSurE;
long-mer729	LJZW01000001.1	375644	375686	CTGGGGATTGCTACGTTGTATAGTTTCGTCGGTTATTCATATG	LJZW01000001.1.324	LJZW01000001.1.324	375254	376276	+	AutoIPR: IPR008220:Homoserineacetyltransferase; IPR029058:Alpha/Beta hydrolase fold;
long-mer730	LJZW01000001.1	376791	376833	TGTCGGTGCTTTGACTGTGGTTGACAATACGTTTATGTCTCCG	LJZW01000001.1.325	LJZW01000001.1.325	376273	377475	+	AutoIPR: IPR000277:Cys/Met metabolism,pyridoxal phosphate-dependent enzyme; IPR015424:Pyridoxalphosphate-dependent transferase;
long-mer731	LJZW01000001.1	377411	377453	TGATCGTTGATCTGGTGGCTGCTTTGGGGCGTGCTCAGGCGGT	LJZW01000001.1.325	LJZW01000001.1.325	376273	377475	+	AutoIPR: IPR000277:Cys/Met metabolism,pyridoxal phosphate-dependent enzyme; IPR015424:Pyridoxalphosphate-dependent transferase;
long-mer732	LJZW01000001.1	377805	377847	GGGTGGATCAGAGCGGTGATGCGGTAGGGGCAGCATCGTGTTA	NA
long-mer733	LJZW01000001.1	380900	380942	GCGTTCAACGAGCACTGTATCTAAGCCGAGGTCAGCGGCGCGG	LJZW01000001.1.328	LJZW01000001.1.328	379544	381358	-	AutoIPR: IPR000089:Biotin/lipoyl attachment;IPR001864:Trypanothione reductase;IPR006258:Dihydrolipoamide dehydrogenase;IPR023753:FAD/NAD(P)-binding domain;
long-mer734	LJZW01000001.1	382112	382154	GCCGAATTTGCTGAAATCCACCTTCGGCCAAGGGAGTAAGTTG	LJZW01000001.1.329	LJZW01000001.1.329	381404	383059	-	AutoIPR: IPR006256:Dihydrolipoamideacetyltransferase pyruvate dehydrogenase complex;IPR023213:Chloramphenicol acetyltransferase-like domain;
long-mer735	LJZW01000001.1	382349	382391	GGACGGTAGCACGGTGTTGGCTTCGAAGGTGATCGGTGGGGTG	LJZW01000001.1.329	LJZW01000001.1.329	381404	383059	-	AutoIPR: IPR006256:Dihydrolipoamideacetyltransferase pyruvate dehydrogenase complex;IPR023213:Chloramphenicol acetyltransferase-like domain;
long-mer736	LJZW01000001.1	382846	382888	GGCCTTGGGATAAGGTATCGCTAACCTTCACTTTTATTTCTTT	LJZW01000001.1.329	LJZW01000001.1.329	381404	383059	-	AutoIPR: IPR006256:Dihydrolipoamideacetyltransferase pyruvate dehydrogenase complex;IPR023213:Chloramphenicol acetyltransferase-like domain;
long-mer737	LJZW01000001.1	383185	383227	AGGCATTTCTTTTTGCATGCGCGTCCGGTGTTGCGTCGTGTGG	LJZW01000001.1.330	LJZW01000001.1.330	383155	383412	+	
long-mer738	LJZW01000001.1	383249	383289	CGTTTGCTGATTTAACTCATGTTTGCGTTGGGTGCTGTATT	LJZW01000001.1.330	LJZW01000001.1.330	383155	383412	+	
long-mer739	LJZW01000001.1	383309	383351	TGGGGGCTGGCGACGATGTTATGGGCAGGGTTGCAGAAAGCGG	LJZW01000001.1.330	LJZW01000001.1.330	383155	383412	+	
long-mer740	LJZW01000001.1	383360	383440	TCTGTTTTTTGATTTTTATGGTGTGTGTATGCTCGTTTTTTACAGTGTTTTAGAACGTGACGTGGACTTCGTTGGGTGGCT	LJZW01000001.1.330	LJZW01000001.1.330	383155	383412	+	
long-mer741	LJZW01000001.1	383517	383543	ATTCGCTTTTTGTCTGAAATCCAAACA	NA
long-mer742	LJZW01000001.1	383571	383828	GGTATCGTTGGAACAGGGGGGGGGCGAATGGCGTAACCCGTGTAGCTGAACCACAGCTACGGATACACGGAGATGATGAAGAGGGGGTGTTGGAAGCGAAGCTGCTCACATCTGCTGCTCTGGATATGACTGCTGACTGAACATGTCGCGGCAAACGTTTTTGGGGTGGAACGCTTGGCAGGAGTAAGCCCGGCGCCTCATGGAGCGCTGTTTATAAAACGGCGTGCCCATTTTTTGGATGCATTTGATATTTTTGCC	NA
long-mer743	LJZW01000001.1	384019	384096	GGGCGCGGCTTCTTCCAACAGCGATGCCTCCGGCAAGCATTGGTCAGTGGTTGGCGCCGCCACCCTCGTGCAACCAAA	LJZW01000001.1.331	LJZW01000001.1.331	383948	384604	+	AutoIPR: IPR005618:Outer membrane protein,OmpW; IPR011250:Outer membrane protein/outer membraneenzyme PagP,  beta-barrel;
long-mer744	LJZW01000001.1	384385	384451	ATCTACTGATCGTGTGAATCTAGGCAATTTCCGCGGTGCAATCGGTACGATTGGTTTAGATATGAAT	LJZW01000001.1.331	LJZW01000001.1.331	383948	384604	+	AutoIPR: IPR005618:Outer membrane protein,OmpW; IPR011250:Outer membrane protein/outer membraneenzyme PagP,  beta-barrel;
long-mer745	LJZW01000001.1	386181	386233	TCCGACCATGAGCAGGGTATCAAGTGTGGCGTGACCGATGTCTTCCCACTTAT	LJZW01000001.1.333	LJZW01000001.1.333	385590	386297	-	AutoIPR: IPR000515:ABC transporter type 1,transmembrane domain MetI-like;
long-mer746	LJZW01000001.1	386501	386528	GGTCAGTCGCACAATGCGGCCGTTGACT	LJZW01000001.1.334	LJZW01000001.1.334	386294	387301	-	AutoIPR: IPR003439:ABC transporter-like;IPR026253:Methionine import ATP-binding protein MetN;IPR027417:P-loop containing nucleoside triphosphatehydrolase;
long-mer747	LJZW01000001.1	386539	386581	CCTGATCCAGCGCGCTTGTGTTGATGTGCTCAGTTTCCATGAC	LJZW01000001.1.334	LJZW01000001.1.334	386294	387301	-	AutoIPR: IPR003439:ABC transporter-like;IPR026253:Methionine import ATP-binding protein MetN;IPR027417:P-loop containing nucleoside triphosphatehydrolase;
long-mer748	LJZW01000001.1	387200	387242	GAAGACCTCCCCTGCACGGATTTCTAGATTGAGAGGCTGTAAC	LJZW01000001.1.334	LJZW01000001.1.334	386294	387301	-	AutoIPR: IPR003439:ABC transporter-like;IPR026253:Methionine import ATP-binding protein MetN;IPR027417:P-loop containing nucleoside triphosphatehydrolase;
long-mer749	LJZW01000001.1	387473	387538	GCACTACGCATGAAGGACGTGCTCTAACGTTTGGGAGCTACAGTGCCAATGTTGATCGCACCAGGT	NA
long-mer750	LJZW01000001.1	388375	388417	CCGCTGGCAAATTGTGCATATTATGTCTCCAAATCTTATTAGC	LJZW01000001.1.335	LJZW01000001.1.335	388214	388393	-	
long-mer751	LJZW01000001.1	388460	388502	TATCAACTTGTATTTGAATGCCTGCTGTGTTCCTGGATGCAGC	LJZW01000001.1.336	LJZW01000001.1.336	388496	389347	+	AutoIPR: IPR011330:Glycosidehydrolase/deacetylase, beta/alpha-barrel;
long-mer752	LJZW01000001.1	388840	388882	TTATCTGGATAATCTGCAAGCCGCGCTTCCGGTGCTTCAGGCG	LJZW01000001.1.336	LJZW01000001.1.336	388496	389347	+	AutoIPR: IPR011330:Glycosidehydrolase/deacetylase, beta/alpha-barrel;
long-mer753	LJZW01000001.1	389855	389897	GAGCAATGTTGCATGAGTTGGATTGGGATGAGGATGTCCTTGT	LJZW01000001.1.337	LJZW01000001.1.337	389344	390456	+	AutoIPR: IPR001296:Glycosyl transferase, family1; IPR028098:Glycosyltransferase subfamily 4-like,N-terminal domain;
long-mer754	LJZW01000001.1	390554	390596	TTTAGGCACACTTAAACCATTTGGGATCAATACGTAGATGCAT	LJZW01000001.1.338	LJZW01000001.1.338	390591	391253	+	AutoIPR: IPR001765:Carbonic anhydrase;
long-mer755	LJZW01000001.1	394241	394278	CATCGTGTCGGAGGACAGGGGCGCAGCAGCGCGCTGCA	NA
long-mer756	LJZW01000001.1	394692	394791	ATCGGCACTGGCAATGTTGGTTACCGCAGCCAAACGCTGTGCTGGGGATATGGTGCCTACAGGGGGCGGTGTCGCGGGCGGTGGTGCTGGTGTTGCAGGT	LJZW01000001.1.341	LJZW01000001.1.341	394320	394877	-	AutoIPR: IPR011990:Tetratricopeptide-likehelical domain;
long-mer757	LJZW01000001.1	395071	395113	CTGTGGTGCCAGTGCCCATAGCCTCGACTGACTGCCAATCCAG	LJZW01000001.1.342	LJZW01000001.1.342	394874	397252	-	AutoIPR: IPR011813:Penicillin-binding protein1B; IPR012338:Beta-lactamase/transpeptidase-like;IPR023346:Lysozyme-like domain; IPR028166:Bifunctionaltransglycosylase second domain;
long-mer758	LJZW01000001.1	395411	395453	ATCACCGGGCTGTGCAGGTGCTGGGGTATTGTCATAGCGTTTG	LJZW01000001.1.342	LJZW01000001.1.342	394874	397252	-	AutoIPR: IPR011813:Penicillin-binding protein1B; IPR012338:Beta-lactamase/transpeptidase-like;IPR023346:Lysozyme-like domain; IPR028166:Bifunctionaltransglycosylase second domain;
long-mer759	LJZW01000001.1	395757	395799	CGTCCATGTGCCAGCGGTATGCTGACCGGGGTGTCTTCTACCC	LJZW01000001.1.342	LJZW01000001.1.342	394874	397252	-	AutoIPR: IPR011813:Penicillin-binding protein1B; IPR012338:Beta-lactamase/transpeptidase-like;IPR023346:Lysozyme-like domain; IPR028166:Bifunctionaltransglycosylase second domain;
long-mer760	LJZW01000001.1	396509	396551	TGCCTCCAGGATCAGTGCATAGAGGATTTCGTTGCATTTGCGC	LJZW01000001.1.342	LJZW01000001.1.342	394874	397252	-	AutoIPR: IPR011813:Penicillin-binding protein1B; IPR012338:Beta-lactamase/transpeptidase-like;IPR023346:Lysozyme-like domain; IPR028166:Bifunctionaltransglycosylase second domain;
long-mer761	LJZW01000001.1	397546	397588	CTGCTGTTGTGCCTGCCAGTGGGACGCAGACCCCCACCAATAC	LJZW01000001.1.343	LJZW01000001.1.343	397347	398678	+	
long-mer762	LJZW01000001.1	397727	397769	CGCTGCGGAGATCATGGCATTGCGTGCGATCGGCGTTACAACC	LJZW01000001.1.343	LJZW01000001.1.343	397347	398678	+	
long-mer763	LJZW01000001.1	397775	397817	CGTTGCGGGTGGCTTCCCATCTTGGCTCCTGACCAACCCAGAA	LJZW01000001.1.343	LJZW01000001.1.343	397347	398678	+	
long-mer764	LJZW01000001.1	398006	398048	TGAATTGCATGCGATCAGTTGTGCTGATCTAGTGTGGGTGGTG	LJZW01000001.1.343	LJZW01000001.1.343	397347	398678	+	
long-mer765	LJZW01000001.1	398071	398113	TGGCCAGATTGCTGCCGCAGGTGCGTGTTGAGGTGGTACCGAA	LJZW01000001.1.343	LJZW01000001.1.343	397347	398678	+	
long-mer766	LJZW01000001.1	398891	398933	ACAGTTGCTGATTGCAGCAGGTAAGGATGGCCATTTGTGAAAT	LJZW01000001.1.344	LJZW01000001.1.344	398700	398930	+	
long-mer766	LJZW01000001.1	398891	398933	ACAGTTGCTGATTGCAGCAGGTAAGGATGGCCATTTGTGAAAT	LJZW01000001.1.345	LJZW01000001.1.345	398927	401509	+	AutoIPR: IPR001296:Glycosyl transferase, family1;
long-mer767	LJZW01000001.1	399745	399787	GATCGCATTGTGTCGCCAGCTTGGGTTGGACCAGCAGGAAGTG	LJZW01000001.1.345	LJZW01000001.1.345	398927	401509	+	AutoIPR: IPR001296:Glycosyl transferase, family1;
long-mer768	LJZW01000001.1	399859	399889	ATCCCGTTTAGAAGGTTTCGGGCTTCCCGTG	LJZW01000001.1.345	LJZW01000001.1.345	398927	401509	+	AutoIPR: IPR001296:Glycosyl transferase, family1;
long-mer769	LJZW01000001.1	400886	400912	AGCTTCCCCGAAGTGTCTACCCCACAG	LJZW01000001.1.345	LJZW01000001.1.345	398927	401509	+	AutoIPR: IPR001296:Glycosyl transferase, family1;
long-mer770	LJZW01000001.1	401657	401679	CCAAACGATTCGGGATGCCCCCT	LJZW01000001.1.346	LJZW01000001.1.346	401502	401750	-	
long-mer771	LJZW01000001.1	401753	401786	GGCCTCAGAACGAGCCACCGCATCCGGCGGTACC	LJZW01000001.1.347	LJZW01000001.1.347	401757	402275	-	
long-mer772	LJZW01000001.1	401798	401822	CCCAACAGCGCAACGGCCAGCCCGT	LJZW01000001.1.347	LJZW01000001.1.347	401757	402275	-	
long-mer773	LJZW01000001.1	401852	401906	CTGGCTCAGCCTTGGCTGGGTAAGCGTATGCGGTATGGCCACCGCCCAAGTGGTG	LJZW01000001.1.347	LJZW01000001.1.347	401757	402275	-	
long-mer774	LJZW01000001.1	402014	402056	CACCTACCAACAATTTGACATTACCCCACAAGGCGCCATCCTC	LJZW01000001.1.347	LJZW01000001.1.347	401757	402275	-	
long-mer775	LJZW01000001.1	402184	402210	GCACGATGGAAGTGGCTGGCGACCGCG	LJZW01000001.1.347	LJZW01000001.1.347	401757	402275	-	
long-mer776	LJZW01000001.1	402428	402476	CAACGCCGGCCTCTGGGCCCATACCCTCCAGACCACCACCGGCCCCGCC	LJZW01000001.1.349	LJZW01000001.1.349	402375	402923	-	
long-mer777	LJZW01000001.1	402686	402728	GAACACCGGCCGCCTTCAATCGGCCACCGACACCCAACTCAAC	LJZW01000001.1.349	LJZW01000001.1.349	402375	402923	-	
long-mer778	LJZW01000001.1	403333	403359	CGGCTCCCAGAACGCCACCCTGACCAT	NA
long-mer779	LJZW01000001.1	403985	404011	CGCCTGGACATCACCCACACCCTCACC	LJZW01000001.1.353	LJZW01000001.1.353	403916	404116	-	
long-mer780	LJZW01000004.1	796	838	CGGCGCCGTGACCCTGCTGGCTGGAGAAGCGCGCCTCAGTGAC	LJZW01000004.1.3	LJZW01000004.1.3	776	1360	-	
long-mer781	LJZW01000004.1	944	986	AAGAACATCACCATTGCCGCCACCGACACTGTCCACAGCGTCG	LJZW01000004.1.3	LJZW01000004.1.3	776	1360	-	
long-mer782	LJZW01000004.1	1390	1432	TCTAACCAGCACCGCTCAGGGTGTCTCGGCTGACCTGAACAAC	NA
long-mer783	LJZW01000004.1	1435	1595	CCGCAACGCCCCCACCGCACGACTGAGCAGCCTCTACGGCCAGCGTGCCTTAGGCATTTTTGTGAGTGGTATGGGGAGCGCCATGGGAGAAATCGGTACCCTACGCAACGGTGGAATGCCGCAGAGCTTCGGCGTCGGCCTCTCTGTCGGCACCAGCAGCA	NA
long-mer784	LJZW01000004.1	1780	1822	CACCGCCGCTGGCAACCTAAATGCCCACAGCGCCCAGAGCACC	LJZW01000004.1.4	LJZW01000004.1.4	1796	2230	-	
long-mer785	LJZW01000004.1	1852	1894	CAGCGCCAGCCTGGGTGCCAAAATCGGGGTGACCGGCGGCGGC	LJZW01000004.1.4	LJZW01000004.1.4	1796	2230	-	
long-mer786	LJZW01000004.1	2256	2298	GCTATGACATCACCGTTGGCGCCCATAGCCAATTTAACGGCGG	LJZW01000004.1.5	LJZW01000004.1.5	2237	2650	-	
long-mer787	LJZW01000004.1	2423	2446	CTTGTCAGCGGCCTGAGCAAACAC	LJZW01000004.1.5	LJZW01000004.1.5	2237	2650	-	
long-mer788	LJZW01000004.1	2452	2530	CAACGGCACCGCCAACCTTGGCGTGTCGATCTACAGCGGCCTGAGAAGCGGCGCCGGTCAATGGATGGCCAATGCAGAC	LJZW01000004.1.5	LJZW01000004.1.5	2237	2650	-	
long-mer789	LJZW01000004.1	2692	2769	TGTCCAGCAGCGCAGTCAGGGTGGCGCCCTGCTGGCTGACATCGGCCGCATCATGGGGGACCAGGCCATCAGCAACAT	LJZW01000004.1.6	LJZW01000004.1.6	2657	3508	-	
long-mer790	LJZW01000004.1	3004	3044	GGGCCAGTACAGCCTGCAACATGACCTGCTGGCCTCCCAGC	LJZW01000004.1.6	LJZW01000004.1.6	2657	3508	-	
long-mer791	LJZW01000004.1	3050	3095	ACCGGCATCAGCAATATTCTGATGGTGCCCGTGGATGTCGCCTCGC	LJZW01000004.1.6	LJZW01000004.1.6	2657	3508	-	
long-mer792	LJZW01000004.1	3185	3258	TTCCAGATGACGCCGACGAATAAGAGTGCGGACGATATTCAAGAGAGAGGGAACGGCGAAACCACCTACAACAC	LJZW01000004.1.6	LJZW01000004.1.6	2657	3508	-	
long-mer793	LJZW01000004.1	3326	3384	CTGCTGGAGATCACCAAGATCCCCAGCCCCGCCTCGCAGCTCAAGGCGGAGGCATTGCA	LJZW01000004.1.6	LJZW01000004.1.6	2657	3508	-	
long-mer794	LJZW01000004.1	3485	3535	CTGGGAGGACTTGATTTGGGTCAAACGAACTTACATGTGTTCGCCAACAAC	LJZW01000004.1.6	LJZW01000004.1.6	2657	3508	-	
long-mer795	LJZW01000004.1	3691	3778	TCATTCCGTCCACAGCAGCGGTGGTGCTGGGGCATTGGGCAGTGAATCAAAGAATGTTAATCCCGACCAGTTGTTCAGCTATCTTGGT	NA
long-mer796	LJZW01000004.1	3808	3850	CCAGCCAGCCGTCATCCCGTTATTGCGGCAATGGCTGACTACG	NA
long-mer797	LJZW01000004.1	3951	4048	CGCTGGCCTTGCCCACGCCGGTATCCACGGACGCCCCCAGCGCCCGCCAGCAGCAACTCCAGCAGTTGCGCCAGTCTCTCACCCCACATTAAGGAGCT	NA
long-mer798	LJZW01000004.1	4354	4413	GACGGGTAGAGGGCATCCTCCCAGCCCACTCAGTAAAACTGCCGCCTTCATCGGCTCCGA	LJZW01000004.1.7	LJZW01000004.1.7	4055	4876	+	AutoIPR: IPR008487:Protein of unknown functionDUF769;
long-mer799	LJZW01000004.1	4461	4503	AGAAGGTGGTGACATGGAGGAATTTTAGTGCGCTATGTAGTGC	LJZW01000004.1.7	LJZW01000004.1.7	4055	4876	+	AutoIPR: IPR008487:Protein of unknown functionDUF769;
long-mer800	LJZW01000004.1	4573	4644	TGTTCAAAGAAAGATTTCTCGGGTCAGTGCGCCTGACCGTTATTACCAGTACAACCGTTTTTTAGAGGAGCC	LJZW01000004.1.7	LJZW01000004.1.7	4055	4876	+	AutoIPR: IPR008487:Protein of unknown functionDUF769;
long-mer801	LJZW01000004.1	4648	4677	GACCGAGATGCGCTGGGGCAACGCCTGGAC	LJZW01000004.1.7	LJZW01000004.1.7	4055	4876	+	AutoIPR: IPR008487:Protein of unknown functionDUF769;
long-mer802	LJZW01000004.1	4723	4765	AACCTGGATGACCCCGATTGGTGACAGCGGCTACTACATCACG	LJZW01000004.1.7	LJZW01000004.1.7	4055	4876	+	AutoIPR: IPR008487:Protein of unknown functionDUF769;
long-mer803	LJZW01000004.1	4874	4916	TAAAGGAGCCTTCTCCATGCAGGTCCGTCTTCTACTGGGTTCC	LJZW01000004.1.8	LJZW01000004.1.8	4890	5723	+	AutoIPR: IPR008487:Protein of unknown functionDUF769;
long-mer803	LJZW01000004.1	4874	4916	TAAAGGAGCCTTCTCCATGCAGGTCCGTCTTCTACTGGGTTCC	LJZW01000004.1.7	LJZW01000004.1.7	4055	4876	+	AutoIPR: IPR008487:Protein of unknown functionDUF769;
long-mer804	LJZW01000004.1	4958	4994	CGGCCCCCCCATCGACTACCGTACTGGCAAACCGATG	LJZW01000004.1.8	LJZW01000004.1.8	4890	5723	+	AutoIPR: IPR008487:Protein of unknown functionDUF769;
long-mer805	LJZW01000004.1	5130	5175	CATGTGCAGGTGGTGGTGATGTCTTTCCCCGATGGCTCTAGTAATC	LJZW01000004.1.8	LJZW01000004.1.8	4890	5723	+	AutoIPR: IPR008487:Protein of unknown functionDUF769;
long-mer806	LJZW01000004.1	5189	5212	GATGGGTAGAGGGCATCCTCCTCG	LJZW01000004.1.8	LJZW01000004.1.8	4890	5723	+	AutoIPR: IPR008487:Protein of unknown functionDUF769;
long-mer807	LJZW01000004.1	5276	5310	TCCGGATGGGACGTGGCAAAAAAAGGTGGTGACAT	LJZW01000004.1.8	LJZW01000004.1.8	4890	5723	+	AutoIPR: IPR008487:Protein of unknown functionDUF769;
long-mer808	LJZW01000004.1	5321	5363	TAGTTCGCTATGTAGTGCAGAGTTTGCGGGGCGCAATAACATT	LJZW01000004.1.8	LJZW01000004.1.8	4890	5723	+	AutoIPR: IPR008487:Protein of unknown functionDUF769;
long-mer809	LJZW01000004.1	5370	5495	GGAATCCGTAGCGCCGCCAGCCAAAGTATTGAGGAGAAGATTCGAGGTACATCTGCTCGGCTCAGTGGTCTTGATCCGGATTACAAGGAAACTTACAAGGACAGTCGTTTTTTAGACGCCCCACGC	LJZW01000004.1.8	LJZW01000004.1.8	4890	5723	+	AutoIPR: IPR008487:Protein of unknown functionDUF769;
long-mer810	LJZW01000004.1	5660	5702	TTACCAGCGCGCCCGCAAGCTCATGGACGGCATCTTGCAATCG	LJZW01000004.1.8	LJZW01000004.1.8	4890	5723	+	AutoIPR: IPR008487:Protein of unknown functionDUF769;
long-mer811	LJZW01000004.1	5779	5817	TGCACGGTATTCTGCCGGGCAACACCAGCACCAGCACCA	NA
long-mer812	LJZW01000004.1	5912	5954	AAGCAGCATGAGCGCCCGCACTGCCCGCAGCACCCAATTACGC	LJZW01000004.1.9	LJZW01000004.1.9	5919	6326	+	AutoIPR: IPR025157:Haemagluttinin repeat; 
long-mer813	LJZW01000004.1	6203	6254	CAGCGTCAGCGCCGATGTGGCTCGCGGCCGCGGCAGTGCGTGCCGTGATTCC	LJZW01000004.1.9	LJZW01000004.1.9	5919	6326	+	AutoIPR: IPR025157:Haemagluttinin repeat; 
long-mer814	LJZW01000004.1	7055	7097	CTGCGATGAATTGTGATTCATCGCCGTAATTATGTGCAAATTT	NA
long-mer815	LJZW01000004.1	8227	8269	CATGGCGCTGGTTTTGTGGGTTGTAGTAGGCGCAGGTGATGAC	LJZW01000004.1.13	LJZW01000004.1.13	8228	8329	+	
long-mer816	LJZW01000004.1	8392	8434	CAGGCCGATCCATGGGAGGTTCTGTTGGGTGTAGGCGGGGAGC	LJZW01000004.1.14	LJZW01000004.1.14	8329	8481	+	
long-mer817	LJZW01000004.1	8503	8545	GGGTGTTCTGCCGCATAACCATGCGATACCGCCGACGATCAGG	NA
long-mer818	LJZW01000004.1	8809	8847	GGAGGGGGTGTGGGGAGAGGCTGGTGGGGTGGTGGGGTG	LJZW01000004.1.15	LJZW01000004.1.15	8645	8872	+	
long-mer819	LJZW01000004.1	8951	8993	GAGTGGCTGGTCGGCGTATGGCCCCATCACCAGGTCCAGTCCG	NA
long-mer820	LJZW01000004.1	9095	9137	CGCCTGGTCCAGGCTGTCGCGTAGCATTGTGGCGCAGTTGGCA	NA
long-mer821	LJZW01000004.1	9275	9317	GAGGTCTTCTTCTAAGGGAAGAGAGATGAGGTAATAAAGCATT	NA
long-mer822	LJZW01000004.1	9567	9609	TGTCGAGGGAGTGCGGTCAAGTGGTGTTCTGTTCGTTGGGAGG	LJZW01000004.1.16	LJZW01000004.1.16	9583	10554	-	AutoIPR: IPR016166:FAD-binding, type 2;IPR019862:Gliding motility-associated protein GldE;
long-mer823	LJZW01000004.1	10027	10057	GATCATCCCGACGGGGCGCAGGAGTTCGTGT	LJZW01000004.1.16	LJZW01000004.1.16	9583	10554	-	AutoIPR: IPR016166:FAD-binding, type 2;IPR019862:Gliding motility-associated protein GldE;
long-mer824	LJZW01000004.1	10681	10723	GTGTTAGTGCTGGTGAGTTCGTGTCCGAATATGGTTTTTTTGG	LJZW01000004.1.17	LJZW01000004.1.17	10563	11087	-	
long-mer825	LJZW01000004.1	11234	11276	TGCAGAGAGTGATTTGCCTTGCTCTGTGGCTTCGCGTGCGATC	LJZW01000004.1.18	LJZW01000004.1.18	11087	11572	-	AutoIPR: IPR002036:Endoribonuclease YbeY;IPR023091:Metalloprotease catalytic domain, predicted;
long-mer826	LJZW01000004.1	12640	12682	CGAGGATGGCGGCGTCAGCAGTTGAAGGTGGAAGGGTACCGTG	NA
long-mer827	LJZW01000004.1	12769	12803	ATAGATGATGTTTTGTTTTGGGAAAAGCGGTGGGT	NA
long-mer828	LJZW01000004.1	14251	14293	GGGGGGCGGTCGTGTGATGGGCCGCCAGGATGTGCTGCGTGGG	LJZW01000004.1.20	LJZW01000004.1.20	12891	14384	-	AutoIPR: IPR005839:Methylthiotransferase;IPR006467:MiaB-like tRNA modifying enzyme;IPR007197:Radical SAM;IPR023970:Methylthiotransferase/radical SAM-typeprotein;
long-mer829	LJZW01000004.1	14396	14431	CAGTCGGGTGGGTAAGGGGGGTAGTTTAGCGTGTTG	NA
long-mer830	LJZW01000004.1	14716	14750	GCTGTTCCTGCCGCGGTGCCTGTTTCCGGGGCTGT	LJZW01000004.1.21	LJZW01000004.1.21	14533	15426	+	AutoIPR: IPR023346:Lysozyme-like domain;
long-mer831	LJZW01000004.1	14784	14836	TGGTGCTGCAGTGATGTCAGCACCGGTGCGTTCCTCTGTAGCTGGAGGGGGGA	LJZW01000004.1.21	LJZW01000004.1.21	14533	15426	+	AutoIPR: IPR023346:Lysozyme-like domain;
long-mer832	LJZW01000004.1	16214	16256	TTGCTCGTGGTGTCCGAGGGGGGGGGGATTGGGTCGGTGCGCG	LJZW01000004.1.24	LJZW01000004.1.24	16201	17463	+	AutoIPR: IPR005798:Cytochrome b/b6, C-terminal;IPR016174:Di-haem cytochrome, transmembrane;IPR027387:Cytochrome b/b6-like domain;IPR030689:Cytochrome b;
long-mer833	LJZW01000004.1	17145	17187	TTTGGTACCTGGTAAATCGGTGGGTGTGTTAGTGATGTTTTCT	LJZW01000004.1.24	LJZW01000004.1.24	16201	17463	+	AutoIPR: IPR005798:Cytochrome b/b6, C-terminal;IPR016174:Di-haem cytochrome, transmembrane;IPR027387:Cytochrome b/b6-like domain;IPR030689:Cytochrome b;
long-mer834	LJZW01000004.1	17211	17253	GCCTTGGTTGGATCGCGGCAAAGTGTATTCGATTCGTTATCGT	LJZW01000004.1.24	LJZW01000004.1.24	16201	17463	+	AutoIPR: IPR005798:Cytochrome b/b6, C-terminal;IPR016174:Di-haem cytochrome, transmembrane;IPR027387:Cytochrome b/b6-like domain;IPR030689:Cytochrome b;
long-mer835	LJZW01000004.1	17269	17298	ATAGCATTCGGTGTGTTTGTAATTTGTTTT	LJZW01000004.1.24	LJZW01000004.1.24	16201	17463	+	AutoIPR: IPR005798:Cytochrome b/b6, C-terminal;IPR016174:Di-haem cytochrome, transmembrane;IPR027387:Cytochrome b/b6-like domain;IPR030689:Cytochrome b;
long-mer836	LJZW01000004.1	19008	19050	CGTTCGAGCATACACTGTTGGCTATGAGTAAATTTCCACGAAT	LJZW01000004.1.27	LJZW01000004.1.27	19031	19465	+	AutoIPR: IPR007481:Stringent starvation proteinB;
long-mer837	LJZW01000004.1	19163	19205	AGTGCCGTCAAGGATGGTCGGATCGTATTGAATATTGCTGGGC	LJZW01000004.1.27	LJZW01000004.1.27	19031	19465	+	AutoIPR: IPR007481:Stringent starvation proteinB;
long-mer838	LJZW01000004.1	19463	19492	TAATAACAAGCAGTTGAGGACGATGACCCA	LJZW01000004.1.27	LJZW01000004.1.27	19031	19465	+	AutoIPR: IPR007481:Stringent starvation proteinB;
long-mer838	LJZW01000004.1	19463	19492	TAATAACAAGCAGTTGAGGACGATGACCCA	LJZW01000004.1.28	LJZW01000004.1.28	19485	20261	+	AutoIPR: IPR002347:Glucose/ribitoldehydrogenase;
long-mer839	LJZW01000004.1	19529	19571	CACGGGGGCTAGTACAGGTATTGGTCTGGCTGTTGCTCGTGAG	LJZW01000004.1.28	LJZW01000004.1.28	19485	20261	+	AutoIPR: IPR002347:Glucose/ribitoldehydrogenase;
long-mer840	LJZW01000004.1	20132	20174	GCCGATGCGCCGCATTGGAGAACCGGAGGAAGTGGCTGCGGCA	LJZW01000004.1.28	LJZW01000004.1.28	19485	20261	+	AutoIPR: IPR002347:Glucose/ribitoldehydrogenase;
long-mer841	LJZW01000004.1	21527	21569	AGCGGGGTCAGCAAGTGATGAATAAATCCACCACTCGCATACC	LJZW01000004.1.31	LJZW01000004.1.31	21433	21627	+	
long-mer842	LJZW01000004.1	22664	22706	AGTTTCCCTCCCCAGGTCTGATGAGTCGTCTGTGGAGTCGGGG	LJZW01000004.1.34	LJZW01000004.1.34	22624	22803	+	
long-mer843	LJZW01000004.1	22748	22790	TGAAGCATTCTTTATCTTGGATCTGTGTGGTGATAGTCATTGA	LJZW01000004.1.34	LJZW01000004.1.34	22624	22803	+	
long-mer844	LJZW01000004.1	22963	22988	GCAACGGGTAACGTGTGTGGCGATGC	NA
long-mer845	LJZW01000004.1	23231	23273	TATGGTGTCCGGTGATCCAATAGGGGGCACGTGTGCTTGCTGG	LJZW01000004.1.35	LJZW01000004.1.35	22992	23555	-	AutoIPR: IPR017945:DHBP synthase RibB-likealpha/beta domain; IPR023535:Threonylcarbamoyl-AMPsynthase;
long-mer846	LJZW01000004.1	23358	23400	TTGCAGTGTATTGAGTTCGGCTGTGACCAGGATCAATCCTTTC	LJZW01000004.1.35	LJZW01000004.1.35	22992	23555	-	AutoIPR: IPR017945:DHBP synthase RibB-likealpha/beta domain; IPR023535:Threonylcarbamoyl-AMPsynthase;
long-mer847	LJZW01000004.1	23559	23672	GTTTTCAGCTGCACTGAGTTGACATGATCTTTGATTGGTGTCTGGGTGAATAGTGAAGGGCATGGCATAGGTGATTCTGTCAGGGGGTGAATCCTGGGTTGGAATGGCGTTTAT	LJZW01000004.1.36	LJZW01000004.1.36	23669	26116	-	AutoIPR: IPR000380:DNA topoisomerase, type IA;IPR005733:DNA topoisomerase I, bacterial-type;IPR023405:DNA topoisomerase, type IA, core domain;IPR023406:DNA topoisomerase, type IA, active site;
long-mer848	LJZW01000004.1	23737	23758	GGGTTGCCTTTGCGTCCGTAGT	LJZW01000004.1.36	LJZW01000004.1.36	23669	26116	-	AutoIPR: IPR000380:DNA topoisomerase, type IA;IPR005733:DNA topoisomerase I, bacterial-type;IPR023405:DNA topoisomerase, type IA, core domain;IPR023406:DNA topoisomerase, type IA, active site;
long-mer849	LJZW01000004.1	23761	23803	GTTTTTTGGTGGTTTGTTTGCTCGTCTCGTTCTTGGTTGCAGT	LJZW01000004.1.36	LJZW01000004.1.36	23669	26116	-	AutoIPR: IPR000380:DNA topoisomerase, type IA;IPR005733:DNA topoisomerase I, bacterial-type;IPR023405:DNA topoisomerase, type IA, core domain;IPR023406:DNA topoisomerase, type IA, active site;
long-mer850	LJZW01000004.1	24560	24602	GTCCGTTGGGCGGAAGCTGCGGCCTTCCATATCTACGTATTTG	LJZW01000004.1.36	LJZW01000004.1.36	23669	26116	-	AutoIPR: IPR000380:DNA topoisomerase, type IA;IPR005733:DNA topoisomerase I, bacterial-type;IPR023405:DNA topoisomerase, type IA, core domain;IPR023406:DNA topoisomerase, type IA, active site;
long-mer851	LJZW01000004.1	26280	26309	TGGATTGCCAAGCTGGAATCCAGTATTCAG	NA
long-mer852	LJZW01000004.1	26383	26431	TAGTATCAGGGGCACTTTATAAGCCATACCCAACTGTCATTGTAAAGGA	NA
long-mer853	LJZW01000004.1	26552	26594	ATGACGATGTCAATTAGCTGGATAGGCGTTGATAGCATCCCGC	NA
long-mer854	LJZW01000004.1	26796	26838	TTCACTGGGACCATGATGTTTTCATCTGGATAATGTATTTGCT	NA
long-mer855	LJZW01000004.1	27081	27108	GTGCTTAATTCAGTGCAGCTGTTCCGGT	LJZW01000004.1.38	LJZW01000004.1.38	26884	27144	+	
long-mer855	LJZW01000004.1	27081	27108	GTGCTTAATTCAGTGCAGCTGTTCCGGT	LJZW01000004.1.39	LJZW01000004.1.39	27090	27563	-	AutoIPR: IPR007456:Smg;
long-mer856	LJZW01000004.1	28223	28265	GGACTGCGACCGTATGCCCACCGGGTATGCTGAGTGCGGCTTC	LJZW01000004.1.40	LJZW01000004.1.40	27609	28754	-	AutoIPR: IPR003488:DNA recombination-mediatorprotein A; IPR011991:Winged helix-turn-helix DNA-bindingdomain;
long-mer857	LJZW01000004.1	29754	30105	CAGGTAGGCCAAGCTGATCACATCGCCGGGGTAGATCAGGTGCGGGTTGCTGATCTGCGGGTTAGCCTGCCAGATTTCAGGCCACAGCCAGGGCTTCCCGAAAAGATGCTTGGCAAGTCCCCAAAGCGTGTCACCTTTTTGGACGGTATAGGTATCCGAATGTTTATCAGTCGCTTCAATGGCGACAGCATAGGTCGTAACGGTAAGCAGTGCAGAGACGGCGGCTGTACGGAAGAGCTTGAACATGGCGATATTTTTCTGATTCCCCCAACAAGTGGGCGAACTATAGTCCACATTCTCAGGATCTTTGCAATTATTAGGTTATGCTGGGATGGCATCTAAAGTTTTTCAG	LJZW01000004.1.41	LJZW01000004.1.41	28845	29999	-	AutoIPR: IPR018392:LysM domain;
long-mer858	LJZW01000004.1	30107	30818	ATGTTCCTGCCCATACCTTCCTTATAGACTGATTGAGGTGCCGTGATGGCTGTTTTGCCGATTCTTAAATTCCCCGATCCTCGCCTGCGGACCAAGGCTGTGCCTGTGAGTGTTGCCGAGGTGGTTTCGCCGCCGTTCCAGAGCCTGCTTGATGACATGTTCGAGACCATGCATGACGCATCCGGCATTGGCTTGGCGGCGACCCAGGTAGATGTGCATAAACGCTTCATGGTGATTGATGTGAGCGAGGAAAAAAATGTGCGTATGGTCTTTGTCAATCCGGAGATCGTCACCAGGGAGGGGGAGCGGATTTTTCAGGAAGGTTGTTTGTCGGTGCCTGGATTCCGTGCAGACGTGATCCGTCCCCTTACAATCGGTGTGCGCTTTCTGGATCGCCATGGTGATGAACAACAGATCACCGCTGACGGGCTGTTGGCGACATGTATCCAGCATGAGATGGATCATCTGGATGGCAAGCTGTTTATTGATTATCTCTCCCCTTCTGAGCGTGAGATGCTGCTCAGCAGGCTTGAGAAATAGCGTTGATGCGTTTGCTGACGTATGGGGCAGGATGGATCTGTATTGGAGCGAAGCACAGATCCCGTTCTTGATTCCGCCTAATCCAGAGGTCCTGATATTCCTCATCTTAAGGATGGCCTCCATTGAAATGAGAATTATTTTTGCCGGCACTCCGGATTTTGCGGTGCCATCC	LJZW01000004.1.43	LJZW01000004.1.43	30678	31697	+	AutoIPR: IPR005794:Methionyl-tRNAformyltransferase; IPR011034:Formyl transferase,C-terminal-like;
long-mer858	LJZW01000004.1	30107	30818	ATGTTCCTGCCCATACCTTCCTTATAGACTGATTGAGGTGCCGTGATGGCTGTTTTGCCGATTCTTAAATTCCCCGATCCTCGCCTGCGGACCAAGGCTGTGCCTGTGAGTGTTGCCGAGGTGGTTTCGCCGCCGTTCCAGAGCCTGCTTGATGACATGTTCGAGACCATGCATGACGCATCCGGCATTGGCTTGGCGGCGACCCAGGTAGATGTGCATAAACGCTTCATGGTGATTGATGTGAGCGAGGAAAAAAATGTGCGTATGGTCTTTGTCAATCCGGAGATCGTCACCAGGGAGGGGGAGCGGATTTTTCAGGAAGGTTGTTTGTCGGTGCCTGGATTCCGTGCAGACGTGATCCGTCCCCTTACAATCGGTGTGCGCTTTCTGGATCGCCATGGTGATGAACAACAGATCACCGCTGACGGGCTGTTGGCGACATGTATCCAGCATGAGATGGATCATCTGGATGGCAAGCTGTTTATTGATTATCTCTCCCCTTCTGAGCGTGAGATGCTGCTCAGCAGGCTTGAGAAATAGCGTTGATGCGTTTGCTGACGTATGGGGCAGGATGGATCTGTATTGGAGCGAAGCACAGATCCCGTTCTTGATTCCGCCTAATCCAGAGGTCCTGATATTCCTCATCTTAAGGATGGCCTCCATTGAAATGAGAATTATTTTTGCCGGCACTCCGGATTTTGCGGTGCCATCC	LJZW01000004.1.42	LJZW01000004.1.42	30152	30646	+	AutoIPR: IPR000181:Formylmethioninedeformylase; IPR023635:Peptide deformylase;
long-mer859	LJZW01000004.1	30995	31037	TGCATTGCGGCCAGATCTGATCGTTGTCGTTGCTTACGGGGTG	LJZW01000004.1.43	LJZW01000004.1.43	30678	31697	+	AutoIPR: IPR005794:Methionyl-tRNAformyltransferase; IPR011034:Formyl transferase,C-terminal-like;
long-mer860	LJZW01000004.1	31094	31136	TTCCCTGTTACCGCGCTGGCGTGGCGCTGCACCGATTCAGCGT	LJZW01000004.1.43	LJZW01000004.1.43	30678	31697	+	AutoIPR: IPR005794:Methionyl-tRNAformyltransferase; IPR011034:Formyl transferase,C-terminal-like;
long-mer861	LJZW01000004.1	31272	31314	CTTGCTGAGATGGGAGCACAGTTACTTTCTGATGGCCTGGGCT	LJZW01000004.1.43	LJZW01000004.1.43	30678	31697	+	AutoIPR: IPR005794:Methionyl-tRNAformyltransferase; IPR011034:Formyl transferase,C-terminal-like;
long-mer862	LJZW01000004.1	31381	31423	AACTCGGCAAGGTTGAAGCCCTGCTTGATTGGGAGCAACCGGC	LJZW01000004.1.43	LJZW01000004.1.43	30678	31697	+	AutoIPR: IPR005794:Methionyl-tRNAformyltransferase; IPR011034:Formyl transferase,C-terminal-like;
long-mer863	LJZW01000004.1	31866	31908	TTTATGAGGCTGCGCTCACCCTGTGGTTGGCGCGTCCCTTGGG	LJZW01000004.1.44	LJZW01000004.1.44	31694	32983	+	AutoIPR: IPR018314:Bacterial Fmu(Sun)/eukaryotic nucleolar NOL1/Nop2p, conserved site;IPR023267:RNA (C5-cytosine) methyltransferase;IPR029063:S-adenosyl-L-methionine-dependentmethyltransferase;
long-mer864	LJZW01000004.1	32950	32992	CTTTTTTTATGCCAGGTTGATCAAAGACATATAAATGTGAAAT	LJZW01000004.1.44	LJZW01000004.1.44	31694	32983	+	AutoIPR: IPR018314:Bacterial Fmu(Sun)/eukaryotic nucleolar NOL1/Nop2p, conserved site;IPR023267:RNA (C5-cytosine) methyltransferase;IPR029063:S-adenosyl-L-methionine-dependentmethyltransferase;
long-mer865	LJZW01000004.1	33051	33108	TTGGTTGCTGCTTCTGGTGGCCTTATTGGTATTGGGCAGTGGTTTGGGCTTACGCGAT	LJZW01000004.1.45	LJZW01000004.1.45	33022	34719	+	
long-mer866	LJZW01000004.1	33168	33210	GGAGTGGTTATTCCCACATCGTGGTAATGAGTTGTATTCAGAT	LJZW01000004.1.45	LJZW01000004.1.45	33022	34719	+	
long-mer867	LJZW01000004.1	33238	33280	GCTGCTTTTTATACTTTGTTCTGCAATTTGAAAGTGGCTTTTT	LJZW01000004.1.45	LJZW01000004.1.45	33022	34719	+	
long-mer868	LJZW01000004.1	33291	33333	GCTGTTAGCTGCACTGGGTACATTGGTATGTGTCTATGATCTT	LJZW01000004.1.45	LJZW01000004.1.45	33022	34719	+	
long-mer869	LJZW01000004.1	34145	34187	TGATCCGTTCGGATTGGCAGGTACGGATGATGGAGGGGAGCAC	LJZW01000004.1.45	LJZW01000004.1.45	33022	34719	+	
long-mer870	LJZW01000004.1	34733	34774	ATTAATGGACAGGCTATTGTTCTATTGTTGGTTTTATTACTG	NA
long-mer871	LJZW01000004.1	34957	35013	CGAGTTTAAAAATGGCGGATGCTGTATTTGCAACGTTAAACCTACGCAGTTTCCATA	NA
long-mer872	LJZW01000004.1	35176	35218	AAGTCCGCCTTGTTGGGTATCTCTGTGGCGTTCGGTCATTGGA	NA
long-mer873	LJZW01000004.1	35535	35577	GCTGACGAGGGTGAGAAGCGGTGCTCCATTCCTGGAATGCGTT	NA
long-mer874	LJZW01000004.1	35594	35652	CTGCGCTGACGTGGGCGGGGGTGATAGTATTGAGAACCATTCTTGTCATTAAGAGTGTT	NA
long-mer875	LJZW01000004.1	35715	35757	CAGCCTAACGATGTGATTGCAAGGCGCTTGCGCGAATTGGGTT	LJZW01000004.1.46	LJZW01000004.1.46	35670	35906	+	AutoIPR: IPR007167:Ferrous iron transporterFeoA domain;
long-mer876	LJZW01000004.1	36202	36254	CTGCGGTTGCATTTGCGTTTTTTACTGGAATCGCTTGAATTAGGGCGGCCAGT	LJZW01000004.1.47	LJZW01000004.1.47	35899	37752	+	AutoIPR: IPR003373:Ferrous iron transportprotein B; IPR011642:Nucleoside transporter/FeoB GTPase,Gate domain; IPR027417:P-loop containing nucleosidetriphosphate hydrolase;
long-mer877	LJZW01000004.1	36924	36966	GTCAACGCGCAGTATTCAGGATCCGCGTGATCGACTTGTCACC	LJZW01000004.1.47	LJZW01000004.1.47	35899	37752	+	AutoIPR: IPR003373:Ferrous iron transportprotein B; IPR011642:Nucleoside transporter/FeoB GTPase,Gate domain; IPR027417:P-loop containing nucleosidetriphosphate hydrolase;
long-mer878	LJZW01000004.1	37383	37425	TGTGATTGCGGTATTTTTTGCGCCCTTAGGTTTTAGCTGGCAA	LJZW01000004.1.47	LJZW01000004.1.47	35899	37752	+	AutoIPR: IPR003373:Ferrous iron transportprotein B; IPR011642:Nucleoside transporter/FeoB GTPase,Gate domain; IPR027417:P-loop containing nucleosidetriphosphate hydrolase;
long-mer879	LJZW01000004.1	37470	37512	GGTTTCTTCACTGGCAACGGTATATGCCTTGTCAGCGTCTAAT	LJZW01000004.1.47	LJZW01000004.1.47	35899	37752	+	AutoIPR: IPR003373:Ferrous iron transportprotein B; IPR011642:Nucleoside transporter/FeoB GTPase,Gate domain; IPR027417:P-loop containing nucleosidetriphosphate hydrolase;
long-mer880	LJZW01000004.1	37987	38029	GGCTCCGGTGGTGGGGGTTAATAGGAGTGAGCAGACACTCTTT	LJZW01000004.1.48	LJZW01000004.1.48	37756	38007	+	
long-mer881	LJZW01000004.1	38056	38078	GGTGCTTGCATAGCCCGATGGCG	NA
long-mer882	LJZW01000004.1	38123	38165	TTAAATGGGGTTTTTGTGTGCCCCAATTTGGGGGCAATGCAGG	NA
long-mer883	LJZW01000004.1	38177	38219	GTGGTGTTAGGGGCTATTGTCCTTCAGTGCTATGCCCCGGTAT	NA
long-mer884	LJZW01000004.1	38274	38348	AATCAAGGTATTTTTGCCAATTAAGCAATGAGCGACCAAGTTTTGGATCTATAAAAAATCAGTCGTAAAGCTAGT	NA
long-mer885	LJZW01000004.1	38911	38971	GCCACGCAGGTAGTACATATATGGGATGTTATGGTGCGTTGGGTAAGTGCGTATGAAGCGG	LJZW01000004.1.49	LJZW01000004.1.49	38398	39276	-	AutoIPR: IPR017689:Outer membrane proteinassembly factor BamD;
long-mer886	LJZW01000004.1	39514	39556	TGGATCAAATCTGGGGATGTGTTGTTGAATGGAGTGTTGGTAC	LJZW01000004.1.50	LJZW01000004.1.50	39391	40374	+	AutoIPR: IPR006225:Pseudouridine synthase,RluC/RluD;
long-mer887	LJZW01000004.1	39875	39917	AGCAGTTGTCTTCACGTCAGGCACATCGCCAGTATTTGGCAGT	LJZW01000004.1.50	LJZW01000004.1.50	39391	40374	+	AutoIPR: IPR006225:Pseudouridine synthase,RluC/RluD;
long-mer888	LJZW01000004.1	40278	40320	TGTGCGTATTGTTGCGCCGGTTCCAGAGGATTTATGTCAGCTT	LJZW01000004.1.50	LJZW01000004.1.50	39391	40374	+	AutoIPR: IPR006225:Pseudouridine synthase,RluC/RluD;
long-mer889	LJZW01000004.1	40456	40498	TGGGCCTGGTGTATCCGTAGCGCCATTTGATCGGTTGAATCTG	LJZW01000004.1.51	LJZW01000004.1.51	40376	41158	+	AutoIPR: IPR003730:Multi-copper polyphenoloxidoreductase, laccase;
long-mer890	LJZW01000004.1	40885	40927	TGGTCCACAGGCTTATGAGGTCGGTGTGGATGTGTATGCAGCG	LJZW01000004.1.51	LJZW01000004.1.51	40376	41158	+	AutoIPR: IPR003730:Multi-copper polyphenoloxidoreductase, laccase;
long-mer891	LJZW01000004.1	40952	40977	GCTTGTGCTTTTTCAGTGACCTGTCC	LJZW01000004.1.51	LJZW01000004.1.51	40376	41158	+	AutoIPR: IPR003730:Multi-copper polyphenoloxidoreductase, laccase;
long-mer892	LJZW01000004.1	41303	41328	TGTGTTTGCCCCTTGCCCCTTTGTAG	NA
long-mer893	LJZW01000004.1	41350	41417	TTTTATTAGTCATGATCGTGATGAGCGTTGGCAGTATTGTTTTGCTGGGGGGGTAATACACGCGCTGT	NA
long-mer894	LJZW01000004.1	41435	41496	CGGTTGTATTGGCGTGTGTGTCATACGCGGGTGTCGCGGTGGTTTGTTGGTGCGTGATTCGG	NA
long-mer895	LJZW01000004.1	41703	41791	ATGTAATGGTTGGGTGCGTTTTTTGCTACGCCGTGATCGAAAAAAACGCTATCGTTTTGCCGCGATGGAGGGGCAGCATGGTGGGGCGC	LJZW01000004.1.53	LJZW01000004.1.53	41626	42060	+	AutoIPR: IPR007263:Protein of unknown functionDUF393;
long-mer896	LJZW01000004.1	41886	41925	TGTATTAGTTGGTTTGGGGGGTTTTTGGCGCGTTGCTGCT	LJZW01000004.1.53	LJZW01000004.1.53	41626	42060	+	AutoIPR: IPR007263:Protein of unknown functionDUF393;
long-mer897	LJZW01000004.1	41984	42026	ATCGCTATCGTTGGTTTGGGCACCATGAGCAGTGTCTGCTGCC	LJZW01000004.1.53	LJZW01000004.1.53	41626	42060	+	AutoIPR: IPR007263:Protein of unknown functionDUF393;
long-mer898	LJZW01000004.1	42057	42110	TTGATGTTTTTGCACTTTATTCAGTGCGGTGAGGCGGTGTGCTTTGGTGCGGGT	LJZW01000004.1.53	LJZW01000004.1.53	41626	42060	+	AutoIPR: IPR007263:Protein of unknown functionDUF393;
long-mer899	LJZW01000004.1	42115	42157	GCAGCTGATGCTTTATGGTGGGAAGCAAATGTTGTTGCAAGAA	NA
long-mer900	LJZW01000004.1	42238	42264	ATTTCTGAGTTGGCGTTGTAGGTGGTG	LJZW01000004.1.54	LJZW01000004.1.54	42225	43913	-	AutoIPR:IPR006231:Malate:quinone-oxidoreductase;IPR023753:FAD/NAD(P)-binding domain;
long-mer901	LJZW01000004.1	42504	42546	GGTCGATGCGCCGGGAGAGGCACCTAGCAGGGTAGCGAGTGTG	LJZW01000004.1.54	LJZW01000004.1.54	42225	43913	-	AutoIPR:IPR006231:Malate:quinone-oxidoreductase;IPR023753:FAD/NAD(P)-binding domain;
long-mer902	LJZW01000004.1	42955	43068	TTGACGTTGTGGCGCTTAGTGGTGGCTGTGTTTTCGAAGGACAGGAACTGGCCGCCAACCGGAAAGCCTGCATAGTCTTTGGATTCCGGGATTCCGGACAGTTGCAGCAGTTTC	LJZW01000004.1.54	LJZW01000004.1.54	42225	43913	-	AutoIPR:IPR006231:Malate:quinone-oxidoreductase;IPR023753:FAD/NAD(P)-binding domain;
long-mer903	LJZW01000004.1	43320	43362	CCGACCTTCCATCAGCAGTGGTGCCCACTTTTGGATGACCGCT	LJZW01000004.1.54	LJZW01000004.1.54	42225	43913	-	AutoIPR:IPR006231:Malate:quinone-oxidoreductase;IPR023753:FAD/NAD(P)-binding domain;
long-mer904	LJZW01000004.1	43773	43815	ACCGATAAGTACGACGTCTACGGGGGTGTCGTTATTTGCTTTG	LJZW01000004.1.54	LJZW01000004.1.54	42225	43913	-	AutoIPR:IPR006231:Malate:quinone-oxidoreductase;IPR023753:FAD/NAD(P)-binding domain;
long-mer905	LJZW01000004.1	44033	44066	GACCGTTGTTGGTTTTTTTTGGCTTTATTATTAA	NA
long-mer906	LJZW01000004.1	44182	44211	GTGACATGACTGTTTTGGTTTGTCGTGACG	NA
long-mer907	LJZW01000004.1	44248	44318	GAGTCATGGTTTCTTGTGGCTAATCCGTTATTTGTTTCGCATATTTTTTTCCCTTGGATAAGGGAAAGTGG	NA
long-mer908	LJZW01000004.1	44665	44707	GAGCAGCGCGTCTTCTAATGCGCGCAGGGTTTCGATGTCCAGG	LJZW01000004.1.55	LJZW01000004.1.55	44467	46131	-	AutoIPR: IPR022374:ABC transporter, ATP-bindingprotein, ChvD; IPR027417:P-loop containing nucleosidetriphosphate hydrolase; IPR032781:ABC-transporterextension domain;
long-mer909	LJZW01000004.1	45547	45589	ATCTAAATGGTTGGTCGGCTCATCGAGCAGCAGCATGTCTGGT	LJZW01000004.1.55	LJZW01000004.1.55	44467	46131	-	AutoIPR: IPR022374:ABC transporter, ATP-bindingprotein, ChvD; IPR027417:P-loop containing nucleosidetriphosphate hydrolase; IPR032781:ABC-transporterextension domain;
long-mer910	LJZW01000004.1	46132	46174	GCGGTCTCCGTAGACGCAGTGAGGTCATCCGGGCAGGGCCGGA	NA
long-mer911	LJZW01000004.1	46339	46375	TGGGACATTCTTAATGTTTTTCCCGAATGTTTCCGCA	LJZW01000004.1.56	LJZW01000004.1.56	46324	46497	+	
long-mer912	LJZW01000004.1	49113	49155	CCAGGATGTTGCCGATTTCCGTGAAGAGATCGAAAAGCTTGAG	LJZW01000004.1.60	LJZW01000004.1.60	48712	49257	+	AutoIPR: IPR003796:Ribonucleotide reductaseregulator NrdR-like;
long-mer913	LJZW01000004.1	49491	49533	TCACGGGTGTTGACGTGTGTGGAGGGCAGGCCCATGGGCGGGT	NA
long-mer914	LJZW01000004.1	49580	49622	ACTGTTGTTAGCTTGTCTTGTTCTTGATAAGGCTGCGGCTACC	NA
long-mer915	LJZW01000004.1	49722	49764	GCTGAGCGTGGTGCTTACACGGCGCGTCCTAACCCAATGGTGG	LJZW01000004.1.61	LJZW01000004.1.61	49668	50762	+	AutoIPR: IPR004794:Riboflavin biosynthesisprotein RibD; IPR024072:Dihydrofolate reductase-likedomain;
long-mer916	LJZW01000004.1	50338	50380	TGCGGGTGGTGCTTGATTCTACCTTGCGTTCACTTAGTTGCGT	LJZW01000004.1.61	LJZW01000004.1.61	49668	50762	+	AutoIPR: IPR004794:Riboflavin biosynthesisprotein RibD; IPR024072:Dihydrofolate reductase-likedomain;
long-mer917	LJZW01000004.1	50559	50601	GCGACGTTATGCGGGGCGTTGTTGCACGCTGGGTTGGTGGATG	LJZW01000004.1.61	LJZW01000004.1.61	49668	50762	+	AutoIPR: IPR004794:Riboflavin biosynthesisprotein RibD; IPR024072:Dihydrofolate reductase-likedomain;
long-mer918	LJZW01000004.1	50610	50689	ATTTATATTGCACCGTTGTTGTTGGGTGATACGGCACGGCCATTACTGGCTGGATTGGGTATCGGGCGCATGGATCAGTG	LJZW01000004.1.61	LJZW01000004.1.61	49668	50762	+	AutoIPR: IPR004794:Riboflavin biosynthesisprotein RibD; IPR024072:Dihydrofolate reductase-likedomain;
long-mer919	LJZW01000004.1	50888	50930	TGTTGACCGTGTTCTGGGGAAAGATGTTGAGGGTTTGTCATGT	NA
long-mer920	LJZW01000004.1	50988	51033	AGGCCTGTTAGAATTGCGGTTTCCAGTTTGGCCGGTGATTGCGAGC	NA
long-mer921	LJZW01000004.1	51221	51263	GCGTGTTTCGCTCATGACAAGCCAGGAAATGTAAATGCAAATT	LJZW01000004.1.62	LJZW01000004.1.62	51255	51350	+	
long-mer922	LJZW01000004.1	51294	51357	CCAGCATCGCGGTGCATTGTTGCGGTCGTGCAGATGGAACGTTGGGAGCAGTCTTGATGTTCAC	LJZW01000004.1.62	LJZW01000004.1.62	51255	51350	+	
long-mer922	LJZW01000004.1	51294	51357	CCAGCATCGCGGTGCATTGTTGCGGTCGTGCAGATGGAACGTTGGGAGCAGTCTTGATGTTCAC	LJZW01000004.1.63	LJZW01000004.1.63	51350	51952	+	AutoIPR: IPR001783:Lumazine-binding protein;IPR023366:ATP synthase subunit alpha-like domain;IPR026017:Lumazine-binding domain;
long-mer923	LJZW01000004.1	51392	51434	CGCGTGCGGCAGGGAGGCGATATGCGTTTTACGTTCGAGGTCG	LJZW01000004.1.63	LJZW01000004.1.63	51350	51952	+	AutoIPR: IPR001783:Lumazine-binding protein;IPR023366:ATP synthase subunit alpha-like domain;IPR026017:Lumazine-binding domain;
long-mer924	LJZW01000004.1	52054	52096	ATGGCTGCGGAGTTGGTTGCATCGAAGGACATTAATTTCATGG	LJZW01000004.1.64	LJZW01000004.1.64	51949	53082	+	AutoIPR: IPR000422:3,4-dihydroxy-2-butanone4-phosphate synthase, RibB; IPR017945:DHBP synthaseRibB-like alpha/beta domain; IPR032677:GTP cyclohydrolaseII;
long-mer925	LJZW01000004.1	53130	53160	CGATCTTCGTCCCGCAGGTGCGCGCTTTGTG	LJZW01000004.1.65	LJZW01000004.1.65	53113	53577	+	AutoIPR:IPR002180:6,7-dimethyl-8-ribityllumazine synthase;
long-mer926	LJZW01000004.1	54992	55034	TTTGGGTGTTGAGGTGACACGTATTGGGCGCATTGTGGTTGGT	LJZW01000004.1.67	LJZW01000004.1.67	54138	55112	+	AutoIPR: IPR006283:Thiamine-monophosphatekinase; IPR016188:PurM-like, N-terminal domain;
long-mer927	LJZW01000004.1	55274	55316	CATCACGTAAATAGCGTGATTTTGTAAGCGCTGAGGGTGCTGG	NA
long-mer928	LJZW01000004.1	55319	55359	AACACGCTGAGGAATGTTATTCATAATGAAATTTTGCTGTG	NA
long-mer929	LJZW01000004.1	56443	56485	GCGTGAACGTTCGCCACGGCGTAAAGTCACGTGTGCGCTGTGG	LJZW01000004.1.70	LJZW01000004.1.70	56413	57408	-	AutoIPR: IPR027417:P-loop containing nucleosidetriphosphate hydrolase;
long-mer930	LJZW01000004.1	56521	56563	TCCAGAAGTGGTTTCGGTCAAGTAAGGGGTATCAATTTGTTCG	LJZW01000004.1.70	LJZW01000004.1.70	56413	57408	-	AutoIPR: IPR027417:P-loop containing nucleosidetriphosphate hydrolase;
long-mer931	LJZW01000004.1	56787	56829	CAAGGTTGTCGGTGAGTGCCCACATCCACGGTGTCATCTTTTC	LJZW01000004.1.70	LJZW01000004.1.70	56413	57408	-	AutoIPR: IPR027417:P-loop containing nucleosidetriphosphate hydrolase;
long-mer932	LJZW01000004.1	57256	57665	TTGGTGATGCTTTTCCCAAAAGTCCTCCGGTAGTGCGCTGACTCCAGTGAAGAGTAGGCTGAAGTCGTCCAATGCGCGATCATTTTCATAGTCCTCAGCGATTAAACCGCTGATGGATGCTTTGATGCGGAGGTTGATGTCCTTGGACACCAAGATGACTGACATCTCCGGAGTGTTGCTCGTGCAGTGTGAGCACTGCTGCCAGAATGTTGTTATCTGGAACGATGTTCCGTAAGCCGTTCCTAGGCTCGGTGGATTGGGTTTGGAAGTACAGTTTGCCGATGCCGCATTGGTCTTTGAGTCGGATGCTTTCAGGAGGGCTTAGGGGGATGCCAGTCTCAATCTGATCGGCGTTGGTGTTGTTGATGAGTGCGTCGAGAAAGCGACTCACTTGGCGTGCGTTGCGGCTG	LJZW01000004.1.70	LJZW01000004.1.70	56413	57408	-	AutoIPR: IPR027417:P-loop containing nucleosidetriphosphate hydrolase;
long-mer932	LJZW01000004.1	57256	57665	TTGGTGATGCTTTTCCCAAAAGTCCTCCGGTAGTGCGCTGACTCCAGTGAAGAGTAGGCTGAAGTCGTCCAATGCGCGATCATTTTCATAGTCCTCAGCGATTAAACCGCTGATGGATGCTTTGATGCGGAGGTTGATGTCCTTGGACACCAAGATGACTGACATCTCCGGAGTGTTGCTCGTGCAGTGTGAGCACTGCTGCCAGAATGTTGTTATCTGGAACGATGTTCCGTAAGCCGTTCCTAGGCTCGGTGGATTGGGTTTGGAAGTACAGTTTGCCGATGCCGCATTGGTCTTTGAGTCGGATGCTTTCAGGAGGGCTTAGGGGGATGCCAGTCTCAATCTGATCGGCGTTGGTGTTGTTGATGAGTGCGTCGAGAAAGCGACTCACTTGGCGTGCGTTGCGGCTG	LJZW01000004.1.71	LJZW01000004.1.71	57350	57814	-	AutoIPR: IPR029060:PIN domain-like;
long-mer933	LJZW01000004.1	57667	57710	TTTCCGAGGAGCCTTTCTTAGCGTTGTCTAATTCTTCGATCACC	LJZW01000004.1.71	LJZW01000004.1.71	57350	57814	-	AutoIPR: IPR029060:PIN domain-like;
long-mer934	LJZW01000004.1	59387	59429	AACGATTTCTCAAACTAAACGTGCGGCCGACAATGGTGCAGGC	LJZW01000004.1.74	LJZW01000004.1.74	59085	60041	+	AutoIPR: IPR002220:DapA-like;IPR013785:Aldolase-type TIM barrel;
long-mer935	LJZW01000004.1	59628	59670	GCTAGTCGTGAGCGTGTCCAGACGCTGCTTGCTTTGCGTCGTC	LJZW01000004.1.74	LJZW01000004.1.74	59085	60041	+	AutoIPR: IPR002220:DapA-like;IPR013785:Aldolase-type TIM barrel;
long-mer936	LJZW01000004.1	60011	60053	ACTTTCTAGCCGTAAAATAGTCACGGCCTGACACACCAGGAGA	LJZW01000004.1.74	LJZW01000004.1.74	59085	60041	+	AutoIPR: IPR002220:DapA-like;IPR013785:Aldolase-type TIM barrel;
long-mer937	LJZW01000004.1	60777	60815	AAAGAGTAATTTTTGTTGCTGATTTTTGTTGCTGTTGTG	NA
long-mer938	LJZW01000004.1	60848	60890	CATAATGTTGATTCAGTGTGGAAAATTATTGGTTAGAAAAAGT	NA
long-mer939	LJZW01000004.1	60910	60981	TAAATTAATCGAATTGTTTGGCGTATTTTTTCTTGATTGATGCTTCTTGGCACATCATGAATGACGACATGC	NA
long-mer940	LJZW01000004.1	61020	61062	CGATGGTGTTTATTGGAATGGCGTTTCTTTTTGGGAAGTTTTA	LJZW01000004.1.76	LJZW01000004.1.76	61029	61616	-	AutoIPR: IPR002416:Type II secretion systemprotein H;
long-mer941	LJZW01000004.1	61646	61688	AAGTCTGGTTTAAATGATCAGCTCAGCGAATTAGGTTAATGCC	NA
long-mer942	LJZW01000004.1	62925	62967	TTCGCCGCGTAGCATTTACGTTTCGGCGACTCCAGGATCATAT	LJZW01000004.1.77	LJZW01000004.1.77	61771	63780	+	AutoIPR: IPR001943:UVR domain; IPR004807:UvrABCsystem, subunit B; IPR024759:UvrB,YAD/RRR-motif-containing domain; IPR027417:P-loopcontaining nucleoside triphosphate hydrolase;
long-mer943	LJZW01000004.1	62971	63013	TTCCGCGAGTCCGCGGGTGAAATCATAGAGTTGCTGGTGCGTC	LJZW01000004.1.77	LJZW01000004.1.77	61771	63780	+	AutoIPR: IPR001943:UVR domain; IPR004807:UvrABCsystem, subunit B; IPR024759:UvrB,YAD/RRR-motif-containing domain; IPR027417:P-loopcontaining nucleoside triphosphate hydrolase;
long-mer944	LJZW01000004.1	63336	63378	CGCTGATAAAGAGGGGTTTTTACGTTCGACCAGTTCACTGATT	LJZW01000004.1.77	LJZW01000004.1.77	61771	63780	+	AutoIPR: IPR001943:UVR domain; IPR004807:UvrABCsystem, subunit B; IPR024759:UvrB,YAD/RRR-motif-containing domain; IPR027417:P-loopcontaining nucleoside triphosphate hydrolase;
long-mer945	LJZW01000004.1	63564	63606	GGGTGCGCGAGATGGTGTCGAAGTGAAGAGCAAGGGGAAGGGG	LJZW01000004.1.77	LJZW01000004.1.77	61771	63780	+	AutoIPR: IPR001943:UVR domain; IPR004807:UvrABCsystem, subunit B; IPR024759:UvrB,YAD/RRR-motif-containing domain; IPR027417:P-loopcontaining nucleoside triphosphate hydrolase;
long-mer946	LJZW01000004.1	63839	63883	GGGCTACAATCCGGCGCGCAGGCGTGTGTTTCTGCGTTGTGGGTA	LJZW01000004.1.78	LJZW01000004.1.78	63725	63988	+	
long-mer947	LJZW01000004.1	63976	64006	GCGCAATCTTTGATTTTATTGGCTGACACGC	LJZW01000004.1.78	LJZW01000004.1.78	63725	63988	+	
long-mer947	LJZW01000004.1	63976	64006	GCGCAATCTTTGATTTTATTGGCTGACACGC	LJZW01000004.1.79	LJZW01000004.1.79	63966	65060	-	AutoIPR: IPR013762:Integrase-like, catalyticdomain; IPR020876:Tyrosine recombinase XerD-like;
long-mer948	LJZW01000004.1	64023	64065	CCCCATGTACGCATCAATAGCTCGAACAGCATCGGCCATATAG	LJZW01000004.1.79	LJZW01000004.1.79	63966	65060	-	AutoIPR: IPR013762:Integrase-like, catalyticdomain; IPR020876:Tyrosine recombinase XerD-like;
long-mer949	LJZW01000004.1	64700	64724	TAACAAACTCACGTTGCCGTGGTGG	LJZW01000004.1.79	LJZW01000004.1.79	63966	65060	-	AutoIPR: IPR013762:Integrase-like, catalyticdomain; IPR020876:Tyrosine recombinase XerD-like;
long-mer950	LJZW01000004.1	64749	64773	CGCGAAAAAGTCTGACCAGTACCCC	LJZW01000004.1.79	LJZW01000004.1.79	63966	65060	-	AutoIPR: IPR013762:Integrase-like, catalyticdomain; IPR020876:Tyrosine recombinase XerD-like;
long-mer951	LJZW01000004.1	64800	64842	TGTGATGTTGCAGGCATGTTGGTGCCAATACCTGGTTAGGACT	LJZW01000004.1.79	LJZW01000004.1.79	63966	65060	-	AutoIPR: IPR013762:Integrase-like, catalyticdomain; IPR020876:Tyrosine recombinase XerD-like;
long-mer952	LJZW01000004.1	65171	65213	GACGAGGAGTCGGCGTGCGGCCTCCCCTTCGCCGTATAAGTCG	NA
long-mer953	LJZW01000004.1	65284	65326	TGTAGTGCAGGCCCGCTCCGCACTTCATCAAGTGGGTGTGACT	NA
long-mer954	LJZW01000004.1	65361	65403	TCATCGCTACCTTTGCGCCCAAATAGGACGGCTGGTCATCACT	NA
long-mer955	LJZW01000004.1	65455	65497	GAGGCCAAAAATGTTGAAGTGTTCATTCTCAACCAGGGCCAAG	LJZW01000004.1.80	LJZW01000004.1.80	65419	65640	+	
long-mer956	LJZW01000004.1	65713	65753	GTTTTTCCTATAACTGGGCGTATGAAGCATGTACGTTGGAC	LJZW01000004.1.81	LJZW01000004.1.81	65634	65774	+	AutoIPR: IPR021027:Transposase, putative,helix-turn-helix domain;
long-mer957	LJZW01000004.1	66000	66042	ATTCCTCGCCTGGGCTGGGTGGGCATGCGTGAGACGTTGCGCT	LJZW01000004.1.82	LJZW01000004.1.82	65940	66284	+	
long-mer958	LJZW01000004.1	66205	66246	GAGAAACAATCTGTGGCCCCAAGGCCCCACAGGGTGCTGCTG	LJZW01000004.1.82	LJZW01000004.1.82	65940	66284	+	
long-mer959	LJZW01000004.1	66691	66743	GCACACGCTCAAGGAATTGCCCTCTTAAAAAAGGGGTTAATTTTTGCAATTTA	NA
long-mer960	LJZW01000004.1	66754	66819	CGCATCTAAGCGTGTGATTTATTTAAATGAGAAGTAACATAATTAAAAGGTGGAATAAACGTTTTG	NA
long-mer961	LJZW01000004.1	66833	66890	TTCTTATCCTGAATGCCGTTTCACTAGAATAGCGACTCTTGTTCGATCATGCTGGCAG	NA
long-mer962	LJZW01000004.1	66940	66982	TTTGGTATCTCCATGTCCTGGCCGCGTCATGCGTGTGTCGTGG	NA
long-mer963	LJZW01000004.1	67010	67096	TATTACATATATGCGAACATAAATTGATAATTTTGTTTACTTTCCAGATGTGGTATTTATTCGCATGCATGAATAACCCCGCTGTGG	NA
long-mer964	LJZW01000004.1	67193	67235	ACGAGTAAGCCAAAGATCACAGTGATAAAAAACTTGCAGCCAT	LJZW01000004.1.84	LJZW01000004.1.84	67126	67623	-	
long-mer965	LJZW01000004.1	67354	67440	AAGCGCTTGGTATAGCTCGTCTGCTTCAACTTCCCCCCACGATTTATCCCTACCCCCCCCCCACGTTTCTAAATCACTCAATCTTAA	LJZW01000004.1.84	LJZW01000004.1.84	67126	67623	-	
long-mer966	LJZW01000004.1	67471	67546	TGTGTATGTGTTTTCAACCCCTATGCCAAAACATCTATTCGTATAAAACGATTTTGATTCTTCCGGGTATGTCATA	LJZW01000004.1.84	LJZW01000004.1.84	67126	67623	-	
long-mer967	LJZW01000004.1	67678	67747	CTCAAACGGTTGTATAGCACGGTTATTGCTGATAACAAAAAGTCTCCCTCCATATTGATATTGCAAGTGC	NA
long-mer968	LJZW01000004.1	67814	67856	GTGTTTACAAGTACGACTTTCTCTGTTGAAGCGGTGGGGATCA	LJZW01000004.1.85	LJZW01000004.1.85	67784	68356	+	
long-mer969	LJZW01000004.1	67862	67919	TCGCCTTTGCCAGTGACGAGCGTCAGATGCGTCGGGCCGGCAGGAATCTTATCAACGA	LJZW01000004.1.85	LJZW01000004.1.85	67784	68356	+	
long-mer970	LJZW01000004.1	68031	68097	GAGGGTGTTATAGGGACAGGGGCAGCCGGAGAATTATTAGCGAGAGGCATTTTCCCTTCAGCGTCGT	LJZW01000004.1.85	LJZW01000004.1.85	67784	68356	+	
long-mer971	LJZW01000004.1	68265	68307	ACATGCTGCTATTGCCGCATCAAGTCACTGTTGAAAAAGTGTG	LJZW01000004.1.85	LJZW01000004.1.85	67784	68356	+	
long-mer972	LJZW01000004.1	68343	68412	ACATTCGTCCATGAAAATTATTGATGACATTAAATGTCATCATAATGTTTAATGTTTACTTTTTTATGCA	LJZW01000004.1.86	LJZW01000004.1.86	68372	68764	-	
long-mer972	LJZW01000004.1	68343	68412	ACATTCGTCCATGAAAATTATTGATGACATTAAATGTCATCATAATGTTTAATGTTTACTTTTTTATGCA	LJZW01000004.1.85	LJZW01000004.1.85	67784	68356	+	
long-mer973	LJZW01000004.1	68495	68522	CGTGTGGGCGGCACGCAGCGCCTGTAGA	LJZW01000004.1.86	LJZW01000004.1.86	68372	68764	-	
long-mer974	LJZW01000004.1	68582	68624	GATCCCGCCGCAGGCCACATGTCGGAGGTGTCCGATGCAGCGT	LJZW01000004.1.86	LJZW01000004.1.86	68372	68764	-	
long-mer975	LJZW01000004.1	68646	68681	GCAAAGACAAAAGCCCTACCGTGTATTGCTCCCTCC	LJZW01000004.1.86	LJZW01000004.1.86	68372	68764	-	
long-mer976	LJZW01000004.1	68825	68854	TTGCTCGAAAGAGAAAAAACTCAGAGAGGA	NA
long-mer977	LJZW01000004.1	68918	68996	GAAGCATTTAGACGCTGCGGGAAAATTCCTGTGACGTGTGATGCGCTGTGTTTGATCATTTCCAATGACATTGAATAAC	NA
long-mer978	LJZW01000004.1	69017	69059	ATGCCGATCCGACCCACATTCATAGCCACCCGGTGAAGGTGCG	LJZW01000004.1.87	LJZW01000004.1.87	69013	69201	+	
long-mer979	LJZW01000004.1	69261	69303	AAAATATTTGAGCAATACGCATAAATCTATGGACTGGCTTGTG	NA
long-mer980	LJZW01000004.1	69405	69447	CATTTTGGGGGATTTATAAAAACGTTCAGGAGTACGTCATGGA	NA
long-mer981	LJZW01000004.1	69890	70028	CAGGCGACTATCTGTGGGATAAAGGCCGCTGATCGCTGATCGCTGATCGCTGATCGCTGATCGCTGATCGCTGATCGCTGATCGAGGATGGCGCGTACCTGAAACTGCTGCTGGACTGCTACGTTACAGTGCAGCCTTT	NA
long-mer982	LJZW01000004.1	70044	70086	AGATCTATATATCATCGCTTGTGCTATTACAGCGGCTGAAAAG	NA
long-mer983	LJZW01000004.1	70114	70156	TTGGCGGGGTAGATCGCATCTTAACAACCACTTTCTTCGGATG	NA
long-mer984	LJZW01000004.1	70230	70370	CGATATTTTATGGATATTTTATGGATATTTTATGGATATTTTATGGATATTTTATGGATATTTTATGGATATTTTATGGATATTTTATTTTAATTTTCTGGGAGCTTGGTGATTATTTTCTATATTGAATTAATGGTATTG	NA
long-mer985	LJZW01000004.1	70412	70454	TCTATTAATGTGATTTAATAGAGTGAAATGTTGCAGTGTGGGA	NA
long-mer986	LJZW01000004.1	71199	71241	TTTTAGGAGAAAAATGTGACGAATGTCGCTATTGATTCACATC	LJZW01000004.1.89	LJZW01000004.1.89	71214	73997	+	AutoIPR: IPR011276:TonB-dependenthaem/haemoglobin receptor;
long-mer987	LJZW01000004.1	71453	71480	TGGAGAATATCTACAGACTTTAACTTCT	LJZW01000004.1.89	LJZW01000004.1.89	71214	73997	+	AutoIPR: IPR011276:TonB-dependenthaem/haemoglobin receptor;
long-mer988	LJZW01000004.1	72527	72551	CAGCGCCTTGCATTCTCAGTCCCAA	LJZW01000004.1.89	LJZW01000004.1.89	71214	73997	+	AutoIPR: IPR011276:TonB-dependenthaem/haemoglobin receptor;
long-mer989	LJZW01000004.1	72599	72641	TGTGCTTGGAAACTTAGCCTGTCCTGCTGGTGTATGGAATATT	LJZW01000004.1.89	LJZW01000004.1.89	71214	73997	+	AutoIPR: IPR011276:TonB-dependenthaem/haemoglobin receptor;
long-mer990	LJZW01000004.1	72755	72782	GGCTGATTTATCCGGTGGTGCTATGGGC	LJZW01000004.1.89	LJZW01000004.1.89	71214	73997	+	AutoIPR: IPR011276:TonB-dependenthaem/haemoglobin receptor;
long-mer991	LJZW01000004.1	72785	72827	GGCGATGGGTGTGGAGTACCGCCGCGATCAAGCTTCGTTAACC	LJZW01000004.1.89	LJZW01000004.1.89	71214	73997	+	AutoIPR: IPR011276:TonB-dependenthaem/haemoglobin receptor;
long-mer992	LJZW01000004.1	72861	72885	GGTGTGGGGTATTCGGCCTATAGTG	LJZW01000004.1.89	LJZW01000004.1.89	71214	73997	+	AutoIPR: IPR011276:TonB-dependenthaem/haemoglobin receptor;
long-mer993	LJZW01000004.1	72993	73055	GCCATTACTCCGAAGTTGGGAGTGAAGTGGAAACCTTTTGATTGGTTTGCGTTACGTGGCACT	LJZW01000004.1.89	LJZW01000004.1.89	71214	73997	+	AutoIPR: IPR011276:TonB-dependenthaem/haemoglobin receptor;
long-mer994	LJZW01000004.1	73322	73349	GATTGCCCAGATCGGCACAGTCGATGCG	LJZW01000004.1.89	LJZW01000004.1.89	71214	73997	+	AutoIPR: IPR011276:TonB-dependenthaem/haemoglobin receptor;
long-mer995	LJZW01000004.1	73844	73886	AGCACTGGCCGTGTTTGGTTCCGTGCAGAACCTGTTTGACCGA	LJZW01000004.1.89	LJZW01000004.1.89	71214	73997	+	AutoIPR: IPR011276:TonB-dependenthaem/haemoglobin receptor;
long-mer996	LJZW01000004.1	73913	73952	TGGGGCACTGAACTATAACCCATTGGATTCTGCGGGTGCG	LJZW01000004.1.89	LJZW01000004.1.89	71214	73997	+	AutoIPR: IPR011276:TonB-dependenthaem/haemoglobin receptor;
long-mer997	LJZW01000004.1	74119	74161	TTTCAGTGGACTGCAGGGGTCTGATCCATCAGTCTACATGGAG	NA
long-mer998	LJZW01000004.1	74293	74335	GGGTGAGGAAGTAGTTGGGTTAATTCACTTGAGTGTGGCTGCA	NA
long-mer999	LJZW01000004.1	74918	74960	ACATGGGATGTTGTTCGCGCACTTACTTAAGTTGCATGCATTC	LJZW01000004.1.91	LJZW01000004.1.91	74925	75059	+	
long-mer1000	LJZW01000004.1	76519	76561	GAATGTTGTTTGCAAGCCAGCCCCTACCTTAGCAGCAAAGCCG	LJZW01000004.1.93	LJZW01000004.1.93	75844	76971	-	AutoIPR: IPR006664:Outer membrane protein,bacterial; IPR011250:Outer membrane protein/outermembrane enzyme PagP,  beta-barrel;
long-mer1001	LJZW01000004.1	77153	77190	TTGCTCCTCAATCGCCTCCCCGGGTTCATATATGCATG	NA
long-mer1002	LJZW01000004.1	77470	77491	TGAGTTTTTAGAAAATTTATTG	NA
long-mer1003	LJZW01000004.1	77620	77660	CGACTGCTTCAGTTGTCTAGGGAATACGAAAGAAGGTCGTT	NA
long-mer1004	LJZW01000004.1	78169	78235	TAATGTCCAACGGCAGTGAACCGCCTAGGTTACTCTAAATCAATGTGATGAAGGGGCGTCTAGATCC	NA
long-mer1005	LJZW01000004.1	78265	78336	TTCATGTCACATTCTTTTTTTGTGCTTTCTGTGCGTGCTTCCTGATGGGGTATGACACAGTGTCTTGCTACG	NA
long-mer1006	LJZW01000004.1	78805	78847	TTTCGTTAAACTCAAGCATTATCGCCTCAGTCTTCACCTGTTT	NA
long-mer1007	LJZW01000004.1	78873	78913	TAATATGTTTCTTAGACTCTGACTCTGGGTAGCACTTTACC	LJZW01000004.1.94	LJZW01000004.1.94	78884	80275	-	AutoIPR: IPR016164:FAD-linked oxidase-like,C-terminal; IPR016166:FAD-binding, type 2;
long-mer1008	LJZW01000004.1	79340	79372	ATCAATGGCCATGTCAAGGTCGATCAGCCCCTC	LJZW01000004.1.94	LJZW01000004.1.94	78884	80275	-	AutoIPR: IPR016164:FAD-linked oxidase-like,C-terminal; IPR016166:FAD-binding, type 2;
long-mer1009	LJZW01000004.1	80194	80258	TGATGGCATCAAGGCGCCAGCTTTCCGGGCCCAGGAGAGTGGATAGAGTAGTGATCAGTACATCG	LJZW01000004.1.94	LJZW01000004.1.94	78884	80275	-	AutoIPR: IPR016164:FAD-linked oxidase-like,C-terminal; IPR016166:FAD-binding, type 2;
long-mer1010	LJZW01000004.1	80428	80470	CGTAGGCTTTTGAGATTTAAAAAGTGATGAACTCAATGAAAAA	NA
long-mer1011	LJZW01000004.1	80840	80882	ATTATAAAATCGCCTTTGATTACAACGAATGCATTACCTCATC	NA
long-mer1012	LJZW01000004.1	80929	80983	TCTCGGCAATAGCAACATGGGGTTCTGGTAAAGCTATGCCGGGATTGCACCTTGA	NA
long-mer1013	LJZW01000004.1	81750	81792	GATGGGTATGGCTGCGCATGCCGGGCAGACACGTAAATCTGGT	LJZW01000004.1.95	LJZW01000004.1.95	81607	83778	+	AutoIPR: IPR003607:HD/PDEase domain;IPR004811:RelA/SpoT family; IPR012675:Beta-grasp domain;
long-mer1014	LJZW01000004.1	81901	81943	TCAGTGACCCGTGAAATACTCACTGCCGAGTTTGGCGAGACCG	LJZW01000004.1.95	LJZW01000004.1.95	81607	83778	+	AutoIPR: IPR003607:HD/PDEase domain;IPR004811:RelA/SpoT family; IPR012675:Beta-grasp domain;
long-mer1015	LJZW01000004.1	83142	83184	TGCGTTGGAAGCCATGGACAGTTCGTTGGAACGTCTGCCAAAG	LJZW01000004.1.95	LJZW01000004.1.95	81607	83778	+	AutoIPR: IPR003607:HD/PDEase domain;IPR004811:RelA/SpoT family; IPR012675:Beta-grasp domain;
long-mer1016	LJZW01000004.1	83712	83754	TCACCTAGCCGAAGTGATGCGTCGGTTACGCCGCTTGCCCGCA	LJZW01000004.1.95	LJZW01000004.1.95	81607	83778	+	AutoIPR: IPR003607:HD/PDEase domain;IPR004811:RelA/SpoT family; IPR012675:Beta-grasp domain;
long-mer1017	LJZW01000004.1	84040	84082	GGCCGTGCGTGTTGGCAACACTGTGTATTTTTCAGGCCAGATT	LJZW01000004.1.96	LJZW01000004.1.96	83909	84364	+	AutoIPR: IPR006175:YjgF/YER057c/UK114 family;IPR013813:Endoribonuclease L-PSP/chorismate mutase-like;
long-mer1018	LJZW01000004.1	84374	84416	TGCCGCGTGCACGTTCGCATGTCATCGACTTGAACGTAGCTGG	LJZW01000004.1.97	LJZW01000004.1.97	84373	86529	+	AutoIPR: IPR004609:ATP-dependent DNA helicaseRecG; IPR006293:DNA helicase, ATP-dependent, RecQ type,bacterial; IPR012340:Nucleic acid-binding, OB-fold;IPR027417:P-loop containing nucleoside triphosphatehydrolase;
long-mer1019	LJZW01000004.1	84679	84721	ATGCGTTTTTTCCATTTTCGCACCGCACAGATTGCACGGTTTA	LJZW01000004.1.97	LJZW01000004.1.97	84373	86529	+	AutoIPR: IPR004609:ATP-dependent DNA helicaseRecG; IPR006293:DNA helicase, ATP-dependent, RecQ type,bacterial; IPR012340:Nucleic acid-binding, OB-fold;IPR027417:P-loop containing nucleoside triphosphatehydrolase;
long-mer1020	LJZW01000004.1	84798	84840	CCGCATTCTTGCCCCTGGTGAGGCTGTCAGCCTCAATGACTGC	LJZW01000004.1.97	LJZW01000004.1.97	84373	86529	+	AutoIPR: IPR004609:ATP-dependent DNA helicaseRecG; IPR006293:DNA helicase, ATP-dependent, RecQ type,bacterial; IPR012340:Nucleic acid-binding, OB-fold;IPR027417:P-loop containing nucleoside triphosphatehydrolase;
long-mer1021	LJZW01000004.1	85569	85611	TCATGACTTGGCACTGACCATCGTCGATGAACAGCACCGTTTT	LJZW01000004.1.97	LJZW01000004.1.97	84373	86529	+	AutoIPR: IPR004609:ATP-dependent DNA helicaseRecG; IPR006293:DNA helicase, ATP-dependent, RecQ type,bacterial; IPR012340:Nucleic acid-binding, OB-fold;IPR027417:P-loop containing nucleoside triphosphatehydrolase;
long-mer1022	LJZW01000004.1	86334	86364	ACGTGGTCCTGGCGAATTGTTGGGGACACGT	LJZW01000004.1.97	LJZW01000004.1.97	84373	86529	+	AutoIPR: IPR004609:ATP-dependent DNA helicaseRecG; IPR006293:DNA helicase, ATP-dependent, RecQ type,bacterial; IPR012340:Nucleic acid-binding, OB-fold;IPR027417:P-loop containing nucleoside triphosphatehydrolase;
long-mer1023	LJZW01000004.1	86549	86606	GTATCACTGATTTCCCTGTCCTAGAGGATACGTTCGGTGCTTTTAGCAACGTTGAGTG	NA
long-mer1024	LJZW01000004.1	86932	86974	TGTTGATTGGAGCCACAGCACTGCAGAGTTGTGAAATATCGCG	NA
long-mer1025	LJZW01000004.1	89297	89330	GGTCACGCGTTTAGCGAGCCAGGGCTACGTGGTT	LJZW01000004.1.99	LJZW01000004.1.99	88902	90167	+	AutoIPR: IPR005152:Lipase, secreted;IPR029058:Alpha/Beta hydrolase fold;
long-mer1026	LJZW01000004.1	89933	89975	TTGGGCACCACGTACTCCAACGCTGCTGTGTGGTTCTGACAAC	LJZW01000004.1.99	LJZW01000004.1.99	88902	90167	+	AutoIPR: IPR005152:Lipase, secreted;IPR029058:Alpha/Beta hydrolase fold;
long-mer1027	LJZW01000004.1	90705	90739	TGACGATATCTATGTTTTAAAGAAGTGCCACCATG	LJZW01000004.1.100	LJZW01000004.1.100	90737	90886	+	
long-mer1028	LJZW01000004.1	90741	90804	CAAAATATCGTTACACAGCGGTAGGCGTAGTGCATGCACGATTGCGTAATGCACTGATGTTGCA	LJZW01000004.1.100	LJZW01000004.1.100	90737	90886	+	
long-mer1029	LJZW01000004.1	90825	90858	CAGATCGCTGGGGCGTACGTCAGGAGGAATGGAG	LJZW01000004.1.100	LJZW01000004.1.100	90737	90886	+	
long-mer1030	LJZW01000004.1	90866	90898	GGTTATTCATCGACTATATAGCTAGCAGCCGAA	LJZW01000004.1.100	LJZW01000004.1.100	90737	90886	+	
long-mer1031	LJZW01000004.1	91891	91967	GTTTATTGACACTTGGACTGGACAAAACGAGGTTGGCGTAAATAATTTCGGTATCCTTTTTGGCACTTATGCGATCG	LJZW01000004.1.101	LJZW01000004.1.101	91178	92446	+	AutoIPR: IPR005152:Lipase, secreted;IPR029058:Alpha/Beta hydrolase fold;
long-mer1032	LJZW01000004.1	92270	92312	TTTTTGAAGAACACTAATTTGACGATAGCATCATTCAAGAAGC	LJZW01000004.1.101	LJZW01000004.1.101	91178	92446	+	AutoIPR: IPR005152:Lipase, secreted;IPR029058:Alpha/Beta hydrolase fold;
long-mer1033	LJZW01000004.1	92363	92397	GACAATAGTGCGTTGGAGCATTTTTTCACTGAGGA	LJZW01000004.1.101	LJZW01000004.1.101	91178	92446	+	AutoIPR: IPR005152:Lipase, secreted;IPR029058:Alpha/Beta hydrolase fold;
long-mer1034	LJZW01000004.1	98420	98500	GATTGGTCATGTGAGAATCGTCGGTTGCGGCACGCTTAGAAGCTTTGAGCAAGCAGATTGGGGGAAGTGAAGACGATATCT	NA
long-mer1035	LJZW01000004.1	99669	99711	TCTGCTAAGTGTCTCGAGTAGAGGTTTCCGAAATACGGTATTT	NA
long-mer1036	LJZW01000004.1	100835	100877	AGGTGCATCCGGTACGATGGAGGCTGGATTGAAGCCTTTTTCT	LJZW01000004.1.106	LJZW01000004.1.106	99860	102355	-	AutoIPR: IPR001264:Glycosyl transferase, family51; IPR012338:Beta-lactamase/transpeptidase-like;IPR012340:Nucleic acid-binding, OB-fold;IPR023346:Lysozyme-like domain;
long-mer1037	LJZW01000004.1	101588	101630	GCGTTGTAGTACGTATAAATCCCGCCGTTCGCGGGCACGAGCC	LJZW01000004.1.106	LJZW01000004.1.106	99860	102355	-	AutoIPR: IPR001264:Glycosyl transferase, family51; IPR012338:Beta-lactamase/transpeptidase-like;IPR012340:Nucleic acid-binding, OB-fold;IPR023346:Lysozyme-like domain;
long-mer1038	LJZW01000004.1	102402	102444	GTGTTGTTTGCTATGTGATGCTTAGCAAGCTATTGTGTGCCGC	NA
long-mer1039	LJZW01000004.1	102456	102478	TGAATTTAAGGTACCTGGGCGCG	NA
long-mer1040	LJZW01000004.1	102663	102690	GAATGCGGTCGCCGAGAAGGGCATCGTT	LJZW01000004.1.107	LJZW01000004.1.107	102529	103587	+	AutoIPR: IPR005883:Type IV pilus assemblyprotein PilM;
long-mer1041	LJZW01000004.1	105138	105180	CGCTTGGGTTAATCCTGAGGGAGGCAATGGGTTACGTCCAGAT	LJZW01000004.1.110	LJZW01000004.1.110	104914	105444	+	AutoIPR: IPR007446:Pilus assembly proteinPilP;
long-mer1042	LJZW01000004.1	105230	105272	AGATGGTGGGTACGATCGGTAAGGGTGCTGGTTTGGTTGCAGT	LJZW01000004.1.110	LJZW01000004.1.110	104914	105444	+	AutoIPR: IPR007446:Pilus assembly proteinPilP;
long-mer1043	LJZW01000004.1	105773	105815	GCCGACTGTCTTGCAACGCCAAATCAACGTTGTTGACTTTGCT	LJZW01000004.1.111	LJZW01000004.1.111	105465	107357	+	AutoIPR: IPR004846:Type II/III secretionsystem; IPR013355:Type IV pilus secretin PilQ;
long-mer1044	LJZW01000004.1	106628	106652	GTTTGGTGTTGGTGCTGCTAGTCGT	LJZW01000004.1.111	LJZW01000004.1.111	105465	107357	+	AutoIPR: IPR004846:Type II/III secretionsystem; IPR013355:Type IV pilus secretin PilQ;
long-mer1045	LJZW01000004.1	107425	107511	TTCTCATTGTGCAATTCGAGTGTTGGCACTTTCCCTTTGGGAATTTCAGCTAAGTGTTTCTAATGAAATGAACAGGTGAATATAGTC	NA
long-mer1046	LJZW01000004.1	107583	107625	TATTCTGTTATATCGCTATTTGTGTGCGGCATTGTGTTGATAA	NA
long-mer1047	LJZW01000004.1	107627	107689	ATTCTGTGGCGTGGATTGTTTTCTTTTTCTTGCATAAGCTGAAATAAATTGGGCAACTAATAA	NA
long-mer1048	LJZW01000004.1	107726	107768	TTATCCAGAATCTTTGAATTGAAGATTCAAAAATGTGTATATG	NA
long-mer1049	LJZW01000004.1	108193	108226	TGCCCTGTTTGTGGTGCCAAGCGTTTCGAGTTGG	NA
long-mer1050	LJZW01000004.1	108294	108336	TTAGATTAAGTCCCGTTAGATGGTGTCATTGGTCATTAAATCC	NA
long-mer1051	LJZW01000004.1	108358	108400	CGTGTGCTCTTGATGTGCTATTCGATAGTTATTCGTACAACGC	NA
long-mer1052	LJZW01000004.1	108480	108522	GGTTGCTTTGTCGCATTTGCTTATTTGAAAATTCTTTATGTGT	NA
long-mer1053	LJZW01000004.1	108627	108669	TTGTTGTGGCGGTTATCATTGGGATTCACATTTTTTCTAATTT	NA
long-mer1054	LJZW01000004.1	108685	108713	GGCATTCCTTTATACGTGATACCCAACAT	NA
long-mer1055	LJZW01000004.1	109018	109060	TGTTAGTGAGGTGTCGGGGAGAGCTGGCAGGGTGTCGTTATTT	LJZW01000004.1.112	LJZW01000004.1.112	108747	109505	+	AutoIPR: IPR000326:Phosphatidic acidphosphatase type 2/haloperoxidase;
long-mer1056	LJZW01000004.1	109453	109495	TTGTTTCTCCCGCAGTAAGGGGAGTCTCTGCGCAACAAAGGGC	LJZW01000004.1.112	LJZW01000004.1.112	108747	109505	+	AutoIPR: IPR000326:Phosphatidic acidphosphatase type 2/haloperoxidase;
long-mer1057	LJZW01000004.1	110422	110509	TGACGAACGTAAAATTCGTGGACATCAGTCACTATTACATGTGCTTGAGCGTGCCCGAATCAGTATCTTGTGGCGCGATAACCAGTCT	LJZW01000004.1.113	LJZW01000004.1.113	109502	111160	+	AutoIPR: IPR017850:Alkaline-phosphatase-like,core domain;
long-mer1058	LJZW01000004.1	110608	110650	TCTACTGAAGGATTTCGTGTCTCAGGTACGCAGTAAGTCGGGG	LJZW01000004.1.113	LJZW01000004.1.113	109502	111160	+	AutoIPR: IPR017850:Alkaline-phosphatase-like,core domain;
long-mer1059	LJZW01000004.1	111220	111244	TTTCACGGTGTCTGGTTTATGGACT	NA
long-mer1060	LJZW01000004.1	112048	112090	CACCAAGCATCAAAAATACTAATGTGCCACGAGGGACCAACTC	LJZW01000004.1.114	LJZW01000004.1.114	111782	113101	-	AutoIPR: IPR001128:Cytochrome P450;
long-mer1061	LJZW01000004.1	112120	112162	CGCGCATCGTGAACTGTACCGGTCCGTCGTAACGTAAGCATTC	LJZW01000004.1.114	LJZW01000004.1.114	111782	113101	-	AutoIPR: IPR001128:Cytochrome P450;
long-mer1062	LJZW01000004.1	112239	112276	AATGCATTGCCAATCATATTGCCAATCATATTGGATGT	LJZW01000004.1.114	LJZW01000004.1.114	111782	113101	-	AutoIPR: IPR001128:Cytochrome P450;
long-mer1063	LJZW01000004.1	112286	112328	ACCGGCGATTAATAACATAATTACATTGGAGACGATTTCATCA	LJZW01000004.1.114	LJZW01000004.1.114	111782	113101	-	AutoIPR: IPR001128:Cytochrome P450;
long-mer1064	LJZW01000004.1	112469	112511	ATCGGCCGACATTGGCGAAGGCTCGAGTACCTTGGCAATTTTG	LJZW01000004.1.114	LJZW01000004.1.114	111782	113101	-	AutoIPR: IPR001128:Cytochrome P450;
long-mer1065	LJZW01000004.1	112731	112794	GTATGTGCAGGCGGATTGATCATTATAAACATCCGGTTAAATCCTTGAAACAATGGCATATCAG	LJZW01000004.1.114	LJZW01000004.1.114	111782	113101	-	AutoIPR: IPR001128:Cytochrome P450;
long-mer1066	LJZW01000004.1	112804	112846	CTCCGTACCGTAATCGTATGCCCTCCATGTATTTTTTTCCCAT	LJZW01000004.1.114	LJZW01000004.1.114	111782	113101	-	AutoIPR: IPR001128:Cytochrome P450;
long-mer1067	LJZW01000004.1	113080	113122	AGATTTGGAATGGGAGGCACATGTTTTAAAGTGAAACTTTATT	LJZW01000004.1.114	LJZW01000004.1.114	111782	113101	-	AutoIPR: IPR001128:Cytochrome P450;
long-mer1068	LJZW01000004.1	113515	113557	TGAACCAAGTAGGTGAAGGGGACACTGGTTTGCGCTTTATTTG	NA
long-mer1069	LJZW01000004.1	113762	113788	AGCAGAATTGGGATCTGGGTTTGTCAG	NA
long-mer1070	LJZW01000004.1	114347	114389	GCTTGTTCTGTGCGTAATGCGCTATTGGCTAGTTTGTTGCGGT	LJZW01000004.1.115	LJZW01000004.1.115	113881	114495	-	AutoIPR: IPR003733:Thiamine phosphatesynthase;
long-mer1071	LJZW01000004.1	114538	114580	GGTCTTATCAATATGTTCTTGAAATGATCCTATGCGTGAAACT	NA
long-mer1072	LJZW01000004.1	114881	114946	TGTCTTTGGCTGTTTTAAGTGGATGTAAATGTTTTATATCCCGGTTTCATGTCTCTTTTTTGATGT	NA
long-mer1073	LJZW01000004.1	114980	115022	TTTGGGATGTGCTGAGGGTTTGGGTGTCATTGGTTTGCTCTGT	NA
long-mer1074	LJZW01000004.1	115384	115426	CTTGATCAGCAGGGGGGGAGTGCACGTCCGTTGCTCGTGCAGG	LJZW01000004.1.117	LJZW01000004.1.117	115276	117855	+	AutoIPR: IPR001270:ClpA/B family;IPR027417:P-loop containing nucleoside triphosphatehydrolase; IPR028299:ClpA/B, conserved site 2;
long-mer1075	LJZW01000004.1	116424	116466	GTTACCAGATAAAGCGATTGATTTGATGGATGAGGCTGCCAGT	LJZW01000004.1.117	LJZW01000004.1.117	115276	117855	+	AutoIPR: IPR001270:ClpA/B family;IPR027417:P-loop containing nucleoside triphosphatehydrolase; IPR028299:ClpA/B, conserved site 2;
long-mer1076	LJZW01000004.1	117875	117935	TCAGTAGTGCTGTGTATTGTAAGGGTGTACGAAGGGTGTCGTTATAAATAACCTTTCTTGG	NA
long-mer1077	LJZW01000004.1	118147	118171	GAGGAATGGATCTGGCTATAGGCCA	NA
long-mer1078	LJZW01000004.1	118359	118401	TTGTAAGCAGTGGTTTTTACTCCATGCCAGGTCAGATGGCTTT	LJZW01000004.1.118	LJZW01000004.1.118	118390	118572	-	AutoIPR: IPR030826:30S ribosomal protein;
long-mer1079	LJZW01000004.1	119456	119498	TGCTATTCCATTACGTGATAGCTATAGTGATTTGAGTCGCCCG	LJZW01000004.1.120	LJZW01000004.1.120	119277	121322	+	AutoIPR: IPR010104:Bacterial TonB-dependentreceptor;
long-mer1080	LJZW01000004.1	119693	119735	CCAGGATCATTCGCCAGCGGTAGAGCCATTTTTGGCTAATCAG	LJZW01000004.1.120	LJZW01000004.1.120	119277	121322	+	AutoIPR: IPR010104:Bacterial TonB-dependentreceptor;
long-mer1081	LJZW01000004.1	120355	120397	CATTTGGTGTACAGGGGGGGGGCTCTACTTTCCAGGCGCTTGG	LJZW01000004.1.120	LJZW01000004.1.120	119277	121322	+	AutoIPR: IPR010104:Bacterial TonB-dependentreceptor;
long-mer1082	LJZW01000004.1	120958	120983	ACCTACGTGTGTTTGGTGACGCGGTT	LJZW01000004.1.120	LJZW01000004.1.120	119277	121322	+	AutoIPR: IPR010104:Bacterial TonB-dependentreceptor;
long-mer1083	LJZW01000004.1	121358	121400	GTTTTTAGCAGTATTAGGTGCCTGAGTCTTTAGTGTTTATTTT	NA
long-mer1084	LJZW01000004.1	121452	121494	ATTGCAGATTGTGTTCTACATGCCTTATTTTCTACATTATTTT	NA
long-mer1085	LJZW01000004.1	121593	121630	TACAGTAATGGCATGAATTTCAAATATCGCAGATAATA	NA
long-mer1086	LJZW01000004.1	121676	121699	TTTTAACGATCTCAAATAAATTAG	NA
long-mer1087	LJZW01000004.1	121937	121988	TCTTGGGCAGCCTCCAGAATTAAAAACTGGTGTAGCGTTTTTGCGGCAGGTT	LJZW01000004.1.121	LJZW01000004.1.121	121890	122042	+	
long-mer1088	LJZW01000004.1	122164	122206	TCTGTTGCACGCCGTCATCTGTGGCTGCATGTTGATTAGCGCC	NA
long-mer1089	LJZW01000004.1	122602	122644	ATCAATGCGCCTTGCTATGTATTATATACCCCAGTCTACAGCG	NA
long-mer1090	LJZW01000004.1	122663	122704	TGATAGTACGCCTCCATTGAAACGCCTCCATTGAACCTCTAG	NA
long-mer1091	LJZW01000004.1	122737	122776	GCCGTCACCCTTGGGTTGACGTCTGTGCTGTCCTTGGTGG	NA
long-mer1092	LJZW01000004.1	123123	123171	TGCCAAAGCAGTGATTTATGGGGATCGTGAGCGGCTATTGGGTTTTGCG	LJZW01000004.1.122	LJZW01000004.1.122	122974	123996	+	AutoIPR: IPR001269:tRNA-dihydrouridinesynthase; IPR013785:Aldolase-type TIM barrel;
long-mer1093	LJZW01000004.1	123197	123239	AATTGGGGGGGAGTGAGCCAGGATTGCTGGCAAAAGCAGCGAG	LJZW01000004.1.122	LJZW01000004.1.122	122974	123996	+	AutoIPR: IPR001269:tRNA-dihydrouridinesynthase; IPR013785:Aldolase-type TIM barrel;
long-mer1094	LJZW01000004.1	123432	123474	TGATTACGGACGTTTTGCTAATTTCGTTGACTGGGTGATCGGG	LJZW01000004.1.122	LJZW01000004.1.122	122974	123996	+	AutoIPR: IPR001269:tRNA-dihydrouridinesynthase; IPR013785:Aldolase-type TIM barrel;
long-mer1095	LJZW01000004.1	123643	123712	GAGGCTGGATTGGATCATCTGATTATGGTCGATGGTGTGATGCTTGGCAGAGCCGCTTATCAAGATCCTT	LJZW01000004.1.122	LJZW01000004.1.122	122974	123996	+	AutoIPR: IPR001269:tRNA-dihydrouridinesynthase; IPR013785:Aldolase-type TIM barrel;
long-mer1096	LJZW01000004.1	123846	123924	TCTGCTTGGCCTATTTCATGGGCAGCCTGGCGGTCGTGTATTCCGCCAAGTTCTTACGCAAGGTGGGCAACGATCGGAT	LJZW01000004.1.122	LJZW01000004.1.122	122974	123996	+	AutoIPR: IPR001269:tRNA-dihydrouridinesynthase; IPR013785:Aldolase-type TIM barrel;
long-mer1097	LJZW01000004.1	124126	124172	ATTGAAAATAAATAATGTCCTTTAGCTTTAATGTATTTTTTTATTTT	NA
long-mer1098	LJZW01000004.1	124293	124376	GATCCGAGTAGTCATGCGGATAGCCATGGGCTGCTTCCCCGCAATGGTAGTAAAAACAACACGCTGTCAGATGCGATCCGACAG	LJZW01000004.1.123	LJZW01000004.1.123	124212	124583	+	
long-mer1099	LJZW01000004.1	124505	124547	ACCAGCGTGCGAGTTCCCGCGTTCTTCACGCATGGACGTTGAG	LJZW01000004.1.123	LJZW01000004.1.123	124212	124583	+	
long-mer1100	LJZW01000004.1	125401	125443	CGCGTCTGTGGTGGTTCAATGTGTTCCAGCCACGTTCGCTTCA	LJZW01000004.1.125	LJZW01000004.1.125	125373	126821	+	AutoIPR: IPR003594:Histidine kinase-likeATPase, C-terminal domain; IPR005467:Histidine kinasedomain; IPR017116:Signal transduction histidine kinase,PgtB;
long-mer1101	LJZW01000004.1	125723	125765	CGAGGGGCCACTTCTTCCTCCCGTAGGTCCATTGCTTAAGGCT	LJZW01000004.1.125	LJZW01000004.1.125	125373	126821	+	AutoIPR: IPR003594:Histidine kinase-likeATPase, C-terminal domain; IPR005467:Histidine kinasedomain; IPR017116:Signal transduction histidine kinase,PgtB;
long-mer1102	LJZW01000004.1	126020	126059	GAGTTTGCGTCCAATAAGGCATGTCATTAACGAGTTGGCT	LJZW01000004.1.125	LJZW01000004.1.125	125373	126821	+	AutoIPR: IPR003594:Histidine kinase-likeATPase, C-terminal domain; IPR005467:Histidine kinasedomain; IPR017116:Signal transduction histidine kinase,PgtB;
long-mer1103	LJZW01000004.1	126074	126116	TCAAGCGCAGAGGATGAGCGAACAACATCCGCCTGAGCTGGAA	LJZW01000004.1.125	LJZW01000004.1.125	125373	126821	+	AutoIPR: IPR003594:Histidine kinase-likeATPase, C-terminal domain; IPR005467:Histidine kinasedomain; IPR017116:Signal transduction histidine kinase,PgtB;
long-mer1104	LJZW01000004.1	126278	126320	ATTGGACGTACAGTTACGACGTATGAATAATTTGGTTTCTTAC	LJZW01000004.1.125	LJZW01000004.1.125	125373	126821	+	AutoIPR: IPR003594:Histidine kinase-likeATPase, C-terminal domain; IPR005467:Histidine kinasedomain; IPR017116:Signal transduction histidine kinase,PgtB;
long-mer1105	LJZW01000004.1	126838	126925	CTTTTCTGTAACGCTTTCTTAATGTGTCATATACGTGTGGTTTTCTTCCATACTTATTGTTTGTTACATGAAGATTTTTAATGTGGCA	NA
long-mer1106	LJZW01000004.1	126944	127014	TGCGTATAATTTTAATAATAGTTTTCATATTAATACCTAGTTTGTGTTAGCCTTGTGTTTCGCTTTGATGA	NA
long-mer1107	LJZW01000004.1	127036	127128	CCGAAGAAATTACACTTTTTTATTCAGAATTCATTATCTCAGAGAAGAAAATATAGAGTGAATTGAAGTTTTTTGAAAATCAATAGTTGGATG	NA
long-mer1108	LJZW01000004.1	127149	127191	TCGAGCATTATTATACTTAAATAGTGGTGGTGCATTTTTATTT	NA
long-mer1109	LJZW01000004.1	127273	127299	CGCTGTTTTATATAATATATGTCTCAT	NA
long-mer1110	LJZW01000004.1	127358	127400	ATGTGCACTTGAGTAGATGATTTTCATAAAACCTCAATATTTC	NA
long-mer1111	LJZW01000004.1	127450	127492	ATATAGGGTATGGATATTAATGTTGAATTATTTTAATGGGTTT	NA
long-mer1112	LJZW01000004.1	127612	127654	CCGATCTTATCCTGATTTATTTAACAGTTATGTCACAGCAACT	NA
long-mer1113	LJZW01000004.1	127735	127766	TGGCGGCTTTAAAAAAAATTAGATCGGTGATT	NA
long-mer1114	LJZW01000004.1	127830	127895	ATCTTTAAAGATGATCTCAGTGCAGTATACTCACCCTTTATTTTTGTTTTCGTATGACATTAATGG	NA
long-mer1115	LJZW01000004.1	127952	127977	CATTGGCTTGGCTTAGATCGTAGAGT	NA
long-mer1116	LJZW01000004.1	128015	128057	TGCATTGAGCGTATCATAGATTCTTACTTATCTTTTCATTCGA	NA
long-mer1117	LJZW01000004.1	128220	128262	TGGTGTAGCGATCATCGCTGGCGAAATTACTACAAGTGCCTGG	LJZW01000004.1.126	LJZW01000004.1.126	128077	129288	+	AutoIPR: IPR002133:S-adenosylmethioninesynthetase;
long-mer1118	LJZW01000004.1	128406	128439	AAAGGCTGAGGAACAGGGAGCAGGTGATCAGGGC	LJZW01000004.1.126	LJZW01000004.1.126	128077	129288	+	AutoIPR: IPR002133:S-adenosylmethioninesynthetase;
long-mer1119	LJZW01000004.1	128757	128799	TAATCCAACGGGTAAATTTGTTATTGGTGGTCCGGTGGGCGAT	LJZW01000004.1.126	LJZW01000004.1.126	128077	129288	+	AutoIPR: IPR002133:S-adenosylmethioninesynthetase;
long-mer1120	LJZW01000004.1	129043	129085	ATACCCGATGATAAAATCGAGGAACTAATCTGCCAGCATTTTG	LJZW01000004.1.126	LJZW01000004.1.126	128077	129288	+	AutoIPR: IPR002133:S-adenosylmethioninesynthetase;
long-mer1121	LJZW01000004.1	129147	129189	TGCTAGTTACGGTCATTTTGGTCGTAAGCCGAGAGAGTTGGCT	LJZW01000004.1.126	LJZW01000004.1.126	128077	129288	+	AutoIPR: IPR002133:S-adenosylmethioninesynthetase;
long-mer1122	LJZW01000004.1	129408	129450	TACGGGGCAATAGGGTGGGGGGTTATCCTAGAATTACGATTTT	NA
long-mer1123	LJZW01000004.1	129841	129883	TTGCCAGAGCACGTGCAATTAATTGGTGCTACGCCAGGCTGGC	LJZW01000004.1.128	LJZW01000004.1.128	129661	130233	+	AutoIPR: IPR015797:NUDIX hydrolase domain-like;IPR022927:RNA pyrophosphohydrolase RppH;
long-mer1124	LJZW01000004.1	130428	130470	CATGCGTACTGGCTGTGGTTCTAATTGCGGCTCTTGCTTGAAT	LJZW01000004.1.129	LJZW01000004.1.129	130336	130560	+	AutoIPR: IPR007419:BFD-like [2Fe-2S]-bindingdomain;
long-mer1125	LJZW01000004.1	130609	130651	ACAGTACCTAGAATTTTCTACTGGAGATGTCGTATGAAGGGAG	LJZW01000004.1.130	LJZW01000004.1.130	130642	131106	+	AutoIPR: IPR002024:Bacterioferritin;IPR008331:Ferritin/DPS protein domain;IPR009078:Ferritin-like superfamily;
long-mer1126	LJZW01000004.1	130733	130775	TGTTGAAGAATTGGGGGCTGGGGGAGCTTGCTGAGCACGAGTA	LJZW01000004.1.130	LJZW01000004.1.130	130642	131106	+	AutoIPR: IPR002024:Bacterioferritin;IPR008331:Ferritin/DPS protein domain;IPR009078:Ferritin-like superfamily;
long-mer1127	LJZW01000004.1	131087	131129	ACCTGCTTACAAAGTTGTAAAGCTTGATTATTCAGTGCTAGAT	LJZW01000004.1.130	LJZW01000004.1.130	130642	131106	+	AutoIPR: IPR002024:Bacterioferritin;IPR008331:Ferritin/DPS protein domain;IPR009078:Ferritin-like superfamily;
long-mer1128	LJZW01000004.1	131171	131213	ATGCTCTGTGAATAAAAGTGCAACCATCGTATCGGCCAGCTTA	NA
long-mer1129	LJZW01000004.1	131377	131419	CATCTCCTTTAAAAATAGATCCAGGTGAGTGTTGGTATGGCCC	LJZW01000004.1.131	LJZW01000004.1.131	131241	131435	+	
long-mer1130	LJZW01000004.1	131451	131493	TAGTTTAGTTTCATGAGAAACTAAGCTTTATTGCGGAGGTGGA	NA
long-mer1131	LJZW01000004.1	131723	131765	CCATGAATACTAAATCGTAATTAATACTTTGCCTACTTTGCAG	NA
long-mer1132	LJZW01000004.1	131777	131819	CGTGCACAGCACTATCTGGTTCGTAGCCAAGTATGATCAAGAT	NA
long-mer1133	LJZW01000004.1	132055	132103	CCATGGCGGCTCCCCTTTTTTTGGGGGGTGTACTGCATGATGTAGCGCG	NA
long-mer1134	LJZW01000004.1	132126	132184	GCTAATCAACGACGATCACATTGAAGCGTAACAGAGTATTTGTTTGACGTAGCTGTTCC	NA
long-mer1135	LJZW01000004.1	132245	132326	TGCCTTAGGGGTGAGTCGCAGGAGAGCAGCAGTGCACGTTGGGTCGATATTGGTATCAAGAGTTTAATTCACGAGCTGCCTT	NA
long-mer1136	LJZW01000004.1	132723	132749	TCGGAAAGACGCCGCATTAGCCGTGTC	NA
long-mer1137	LJZW01000004.1	133146	133188	TGGCGTGTGGAGAGTAATATCATGCCAATTAGGAGCACATACG	NA
long-mer1138	LJZW01000004.1	133467	133524	AACATGCAAGTTGTGTTCATGTGCTTGTTCAATGAGTAGTGGGAGTTCTTTTTGCCGT	LJZW01000004.1.132	LJZW01000004.1.132	133335	134999	-	AutoIPR: IPR001633:EAL domain;IPR011006:CheY-like superfamily; IPR029787:Nucleotidecyclase;
long-mer1139	LJZW01000004.1	133890	133932	ATCCAGTTCCATGATGCGACCCGCTGCCTCCGCAGCAGGGATG	LJZW01000004.1.132	LJZW01000004.1.132	133335	134999	-	AutoIPR: IPR001633:EAL domain;IPR011006:CheY-like superfamily; IPR029787:Nucleotidecyclase;
long-mer1140	LJZW01000004.1	134110	134152	ATGCCTTCGTTGTTTTGGCGTCCTTCTAGGGTGGCACGCTCAG	LJZW01000004.1.132	LJZW01000004.1.132	133335	134999	-	AutoIPR: IPR001633:EAL domain;IPR011006:CheY-like superfamily; IPR029787:Nucleotidecyclase;
long-mer1141	LJZW01000004.1	134187	134245	TTGATTCAGCGGGGCATAGCCAATTGCACTGCGTAGACGTACTAATTCATCGTCCTGTA	LJZW01000004.1.132	LJZW01000004.1.132	133335	134999	-	AutoIPR: IPR001633:EAL domain;IPR011006:CheY-like superfamily; IPR029787:Nucleotidecyclase;
long-mer1142	LJZW01000004.1	134474	134516	AGAACAAAGCACCTTGCGCGCTACTGCTAAGAGCCACTTCTAG	LJZW01000004.1.132	LJZW01000004.1.132	133335	134999	-	AutoIPR: IPR001633:EAL domain;IPR011006:CheY-like superfamily; IPR029787:Nucleotidecyclase;
long-mer1143	LJZW01000004.1	135004	135071	TCATACGCCTTTGAAGTGGTGATAAATCGCACTGTTTTTGTTGAATGTGTTCCAACTTGGATTGCTAG	NA
long-mer1144	LJZW01000004.1	135344	135386	TCCTGAGTAGCAATGCGGCTGTAACGCCACACCATTCATGCTG	NA
long-mer1145	LJZW01000004.1	135419	135461	TAGGTAAGTGTTTTTGGATGAGAACCTACCAGTCTTTATCTTC	NA
long-mer1146	LJZW01000004.1	135784	135825	TGGATTTTTGTCAGCGATAGTGTGCCGGTGAATGGCTCACTA	NA
long-mer1147	LJZW01000004.1	135881	135927	GTGTGTTGGCTTAAACTATGCTTCCTGGGTTTCCTGCTTTCCTCAGA	NA
long-mer1148	LJZW01000004.1	137068	137140	CTTGTCAACGCTGGAATTGGATACATCTGTTGCAGCAGGTCCTTGATTCGCGCTTCCTTTGACCTCATGCAGG	LJZW01000004.1.134	LJZW01000004.1.134	136676	137113	+	AutoIPR: IPR007607:Protein of unknown functionDUF583;
long-mer1149	LJZW01000004.1	137426	137468	GTTAGGTGCAGAGGTCGACTATACTGAGAGCCTCACTGGTGCT	LJZW01000004.1.135	LJZW01000004.1.135	137148	137534	+	AutoIPR: IPR000361:FeS cluster biogenesis;IPR016092:FeS cluster insertion protein;
long-mer1150	LJZW01000004.1	137563	137598	TAGTTCGGTTGGCAAGGGGGGCCTTGCTTATACGGC	NA
long-mer1151	LJZW01000004.1	138194	138236	CGAAAATCATCAATCCACGCAATATGAGCGCGCCGAGTACACC	LJZW01000004.1.136	LJZW01000004.1.136	137628	138587	-	AutoIPR: IPR005496:Integral membrane proteinTerC;
long-mer1152	LJZW01000004.1	138583	138625	TGCATGTGAGCCTCCGGGGAAGTGAAGAAGGGCTTGGAGCTGC	LJZW01000004.1.136	LJZW01000004.1.136	137628	138587	-	AutoIPR: IPR005496:Integral membrane proteinTerC;
long-mer1153	LJZW01000004.1	138669	138739	ATAGATTTTTGCCCGCGCGGGAAAGGTATTGTTCGCAGTTGGCCAAAGTCCCGTTACAGCGCCCCCGCTGT	NA
long-mer1154	LJZW01000004.1	138750	138786	TAACGTGTAGGATCTATCCCCTTTATAAAACCAATTT	NA
long-mer1155	LJZW01000004.1	138807	138849	GTCAACCGAGCCGAACAACTATAATACCCCAATGTCTAGAGAT	LJZW01000004.1.137	LJZW01000004.1.137	138838	140007	+	AutoIPR: IPR015947:PUA-like domain;IPR019614:S-adenosylmethionine-dependentmethyltransferase;IPR029063:S-adenosyl-L-methionine-dependentmethyltransferase;
long-mer1156	LJZW01000004.1	139698	139740	CGTGGTGATCCTTGACCCTGCGAAAATGACCCGCGACCGTGAT	LJZW01000004.1.137	LJZW01000004.1.137	138838	140007	+	AutoIPR: IPR015947:PUA-like domain;IPR019614:S-adenosylmethionine-dependentmethyltransferase;IPR029063:S-adenosyl-L-methionine-dependentmethyltransferase;
long-mer1157	LJZW01000004.1	140113	140155	CATACAAGTGTCCACGCGCACGAATACGGCTGTCCTTGAAGAG	NA
long-mer1158	LJZW01000004.1	140264	140379	TTCAGGTGAGCTGGCAGTACGGTCCATGCTCACCGGTATCTCATCAGCGAGTGTCACCCGTTGTGTTTGCATCTACAACGTCGCGTACTCATTACCTGTTGACTGTTGGGTTATCT	LJZW01000004.1.138	LJZW01000004.1.138	140374	141816	-	AutoIPR: IPR002293:Amino acid/polyaminetransporter I;
long-mer1159	LJZW01000004.1	140398	140440	CGCCTTTGATAGCAGGCTGGTATGGCGCCCATAGACCAGATAC	LJZW01000004.1.138	LJZW01000004.1.138	140374	141816	-	AutoIPR: IPR002293:Amino acid/polyaminetransporter I;
long-mer1160	LJZW01000004.1	140482	140524	TGTCATCTTTGGCAGACTCCAAAACAGATACAAACAACCAGCA	LJZW01000004.1.138	LJZW01000004.1.138	140374	141816	-	AutoIPR: IPR002293:Amino acid/polyaminetransporter I;
long-mer1161	LJZW01000004.1	140554	140596	TGGTGTACGGAATGCACGCACACGCTGTGGTTCACGTACCCGC	LJZW01000004.1.138	LJZW01000004.1.138	140374	141816	-	AutoIPR: IPR002293:Amino acid/polyaminetransporter I;
long-mer1162	LJZW01000004.1	140863	140916	TGCTCCGATGAGCCTGGCGGTATTGCCCTGGTGAAGTTGCCGCAGAATCAGCGC	LJZW01000004.1.138	LJZW01000004.1.138	140374	141816	-	AutoIPR: IPR002293:Amino acid/polyaminetransporter I;
long-mer1163	LJZW01000004.1	140980	141022	TAATACGTAAATTAAGGTGCAACCGATCATTGAACCGATGATG	LJZW01000004.1.138	LJZW01000004.1.138	140374	141816	-	AutoIPR: IPR002293:Amino acid/polyaminetransporter I;
long-mer1164	LJZW01000004.1	141031	141073	CAGATCGCGGCTTGGATTCTTGGTTTCCTCGGCTGCGGTGGAG	LJZW01000004.1.138	LJZW01000004.1.138	140374	141816	-	AutoIPR: IPR002293:Amino acid/polyaminetransporter I;
long-mer1165	LJZW01000004.1	141496	141538	CCAGGCAATCCCCTCACCGAGAGCCACATAGCTGTACGTATAA	LJZW01000004.1.138	LJZW01000004.1.138	140374	141816	-	AutoIPR: IPR002293:Amino acid/polyaminetransporter I;
long-mer1166	LJZW01000004.1	141564	141606	TCGCCATCTCGGCATATGCCAATGCTGCGCAGGCACAGATGAC	LJZW01000004.1.138	LJZW01000004.1.138	140374	141816	-	AutoIPR: IPR002293:Amino acid/polyaminetransporter I;
long-mer1167	LJZW01000004.1	141706	141748	CAATGCGATCAGATGTGGCCAACTCAGTGTAGGGACCAGGCGT	LJZW01000004.1.138	LJZW01000004.1.138	140374	141816	-	AutoIPR: IPR002293:Amino acid/polyaminetransporter I;
long-mer1168	LJZW01000004.1	141828	141870	ATGAGTGAAGAAAACCACACGTATATGACACATGTGGCGTAAT	NA
long-mer1169	LJZW01000004.1	141931	142056	GGTGGTCACGATCCAATCTATTCTATATTTGCTGTGAAACTTCCAATAGCTTGCTACGCGCTCATCACACAGTGGTATCAATGCGTGACATGGATTATGGGCAATCTTATTGCTTGAGGGTGCAGC	NA
long-mer1170	LJZW01000004.1	142109	142182	TCACTCGCATGACATGAAATGATTCAACAATGCCTTGCTGCATTAATAGAGACCATTGTAATGTTCGTGACTGT	NA
long-mer1171	LJZW01000004.1	142200	142349	CTTGTTTGGCCTATCGTGCTCGGCGTTTAGTATCCTCCGATACACAGGCATCCTTCTCGTCGATCTCGGTGCAGTGCATGACCCGACGGACCGTTTAATTTAACGCTGATTCCGTTTGTTATGGATCGGTGTCCCGTGAGCGGCGCAAGC	NA
long-mer1172	LJZW01000004.1	142556	142598	GAAATCAGGAGGTTCTGCATGTCGTTCCTTTCTCAAAACCGCC	LJZW01000004.1.139	LJZW01000004.1.139	142574	144328	+	AutoIPR: IPR000515:ABC transporter type 1,transmembrane domain MetI-like;
long-mer1173	LJZW01000004.1	142780	142822	GTATGGGTTGCGTACCACCTTACGTATGTTTGCGGCGATGACG	LJZW01000004.1.139	LJZW01000004.1.139	142574	144328	+	AutoIPR: IPR000515:ABC transporter type 1,transmembrane domain MetI-like;
long-mer1174	LJZW01000004.1	143098	143140	TCGTGGCTTTGGTTTCTCCGCCTGGTTGCGTTTTTGGCGATTG	LJZW01000004.1.139	LJZW01000004.1.139	142574	144328	+	AutoIPR: IPR000515:ABC transporter type 1,transmembrane domain MetI-like;
long-mer1175	LJZW01000004.1	143536	143569	CAAGCGCAATAGGGTGACAGTGCTGCCTGTGTCG	LJZW01000004.1.139	LJZW01000004.1.139	142574	144328	+	AutoIPR: IPR000515:ABC transporter type 1,transmembrane domain MetI-like;
long-mer1176	LJZW01000004.1	143818	143860	GCCCTTGGTACAGTTTTTGGCCGCCTTCCCCGCTAACGTACTA	LJZW01000004.1.139	LJZW01000004.1.139	142574	144328	+	AutoIPR: IPR000515:ABC transporter type 1,transmembrane domain MetI-like;
long-mer1177	LJZW01000004.1	144010	144052	CCAGGTGTATCGCTTGCGTTCTTGGACCTGGTGGCGCCGGGTG	LJZW01000004.1.139	LJZW01000004.1.139	142574	144328	+	AutoIPR: IPR000515:ABC transporter type 1,transmembrane domain MetI-like;
long-mer1178	LJZW01000004.1	144400	144442	CCCCTTGGTGAGCGTGCGAGGAGTTTGTAAGACTTACGACAAA	LJZW01000004.1.140	LJZW01000004.1.140	144371	145672	+	AutoIPR: IPR003439:ABC transporter-like;IPR018632:C-terminal AAA-associated domain;IPR027417:P-loop containing nucleoside triphosphatehydrolase;
long-mer1179	LJZW01000004.1	144478	144520	CGACCTGAGCTTATATTCGGGTGAAATTGTCGGTTTACTCGGA	LJZW01000004.1.140	LJZW01000004.1.140	144371	145672	+	AutoIPR: IPR003439:ABC transporter-like;IPR018632:C-terminal AAA-associated domain;IPR027417:P-loop containing nucleoside triphosphatehydrolase;
long-mer1180	LJZW01000004.1	144545	144640	TTGTTGCGCGCCATTGCAGGGCTGTTGCAGCCCACGACGGGTGAGATTACCTACCGTGATGGTGGGCCGGATGGATTGGCGATGGTGTTTCAGAGT	LJZW01000004.1.140	LJZW01000004.1.140	144371	145672	+	AutoIPR: IPR003439:ABC transporter-like;IPR018632:C-terminal AAA-associated domain;IPR027417:P-loop containing nucleoside triphosphatehydrolase;
long-mer1181	LJZW01000004.1	144667	144778	ACAGCAGAACGTGGAAGTTGGACTTGAGGCACATGGTGTCCTGCCTGAGGAGCGGCGGCGGCGTGCCTTGGCGGCAATTGACTTGATTGGCATGGATGGTTACGAAAACGCC	LJZW01000004.1.140	LJZW01000004.1.140	144371	145672	+	AutoIPR: IPR003439:ABC transporter-like;IPR018632:C-terminal AAA-associated domain;IPR027417:P-loop containing nucleoside triphosphatehydrolase;
long-mer1182	LJZW01000004.1	144811	144895	GCGCGTGGGCTTGGCACGTGCCTTGGTGGTGCATCCTAAGTTGTTATTGATGGACGAGCCGTTTTCGGCATTGGATGTGCTGACC	LJZW01000004.1.140	LJZW01000004.1.140	144371	145672	+	AutoIPR: IPR003439:ABC transporter-like;IPR018632:C-terminal AAA-associated domain;IPR027417:P-loop containing nucleoside triphosphatehydrolase;
long-mer1183	LJZW01000004.1	144973	145126	CCATAACATTGAGGAGGCGGTATTGATGTGCGACCGCATTATGATCTTCGGTTCCAATCCGGGGAGAGTCATCGGTGAGATTGCGGTGGCGTTGCCACAACCACGTAACCGCCTGGATCCGGCGTTCCGTGTCCTGGTGGAGGACATCTATGCG	LJZW01000004.1.140	LJZW01000004.1.140	144371	145672	+	AutoIPR: IPR003439:ABC transporter-like;IPR018632:C-terminal AAA-associated domain;IPR027417:P-loop containing nucleoside triphosphatehydrolase;
long-mer1184	LJZW01000004.1	145932	145974	GCGCATCAGGGTGCGGTGATGGATCCTTCAAAGGATGGAAAAA	NA
long-mer1185	LJZW01000004.1	146105	146147	GTTCTGCAGATTCTTGCTTTATTGCGGAGATCCGACCATACCG	LJZW01000004.1.141	LJZW01000004.1.141	146057	147427	+	AutoIPR: IPR003798:DNA recombination RmuC;
long-mer1186	LJZW01000004.1	146234	146276	GTGCGTCTGGCAAGTTTTGCAAGCTCCCTCACCGATCTGGTTG	LJZW01000004.1.141	LJZW01000004.1.141	146057	147427	+	AutoIPR: IPR003798:DNA recombination RmuC;
long-mer1187	LJZW01000004.1	146599	146653	TGGTCTTGGCGAGATGCAACAGTTGGCAACTGGAGTCGGTGATCTCAAGCGTGTC	LJZW01000004.1.141	LJZW01000004.1.141	146057	147427	+	AutoIPR: IPR003798:DNA recombination RmuC;
long-mer1188	LJZW01000004.1	146683	146725	GGGGGAGGTCCAACTGGATAATATTCTCGACCAAACGCTCACT	LJZW01000004.1.141	LJZW01000004.1.141	146057	147427	+	AutoIPR: IPR003798:DNA recombination RmuC;
long-mer1189	LJZW01000004.1	146904	146946	AGTTGGTGCGTACGATGGGGGGGCAATTGGAGCGTGCGATTAA	LJZW01000004.1.141	LJZW01000004.1.141	146057	147427	+	AutoIPR: IPR003798:DNA recombination RmuC;
long-mer1190	LJZW01000004.1	147145	147187	GGGGTTTCGTACATTGGCGATTGAGCAGCGTTCCAGTGAGGTG	LJZW01000004.1.141	LJZW01000004.1.141	146057	147427	+	AutoIPR: IPR003798:DNA recombination RmuC;
long-mer1191	LJZW01000004.1	147455	147512	CTGCGCTTGGCGAGCATCTTGTATGACGCTGTTATCTATGTGACATCGCATCCGATCA	NA
long-mer1192	LJZW01000004.1	147566	147608	CAACCGTATTGATTCCCAAGCCCGCCTTGACCGCGTAGTACGC	NA
long-mer1193	LJZW01000004.1	147698	147724	TCCCCAGTGATGAAAACAACGTTGGTT	NA
long-mer1194	LJZW01000004.1	147756	147809	TAGCTGCTCATAGCGAAAAAAATGGTGCAGCGAATTCGTTGTCAAAAAGCAGTC	NA
long-mer1195	LJZW01000004.1	147985	148060	GACCAACATCAGATTGACAGTTGAGTCCCCGTTTTTTGCAGCCAGTGGCCACAGCGATCTATCACAGCTTGATCGG	NA
long-mer1196	LJZW01000004.1	148103	148145	GGTGTTCTGCGTGGTCTTCAGTGGCTCAAGCGCGGGATTGGCA	LJZW01000004.1.142	LJZW01000004.1.142	148120	149052	-	AutoIPR: IPR007428:VacJ-like lipoprotein;
long-mer1197	LJZW01000004.1	148165	148198	GGTGGAGTCATGCTCTTCACGTAGGTAGTCGGGC	LJZW01000004.1.142	LJZW01000004.1.142	148120	149052	-	AutoIPR: IPR007428:VacJ-like lipoprotein;
long-mer1198	LJZW01000004.1	148294	148336	GTAATCGTCTACAGCGCCGTCACGTATGTTGTCAAACGATAAC	LJZW01000004.1.142	LJZW01000004.1.142	148120	149052	-	AutoIPR: IPR007428:VacJ-like lipoprotein;
long-mer1199	LJZW01000004.1	148951	148993	GTTGTTATCTGCTGCTGCTGTTGGCATCACCAGGGAGGAGGCG	LJZW01000004.1.142	LJZW01000004.1.142	148120	149052	-	AutoIPR: IPR007428:VacJ-like lipoprotein;
long-mer1200	LJZW01000004.1	151692	151734	AATGACCGTGCTATTAGCAATTACGACCGCTTGATCGCAAATG	LJZW01000004.1.147	LJZW01000004.1.147	151563	152357	-	AutoIPR: IPR003439:ABC transporter-like;IPR027417:P-loop containing nucleoside triphosphatehydrolase;
long-mer1201	LJZW01000004.1	152127	152169	TGCTTGGGTTCCTTGTGGGATCCCATCTCCGAACAGACGGACC	LJZW01000004.1.147	LJZW01000004.1.147	151563	152357	-	AutoIPR: IPR003439:ABC transporter-like;IPR027417:P-loop containing nucleoside triphosphatehydrolase;
long-mer1202	LJZW01000004.1	152258	152304	TGCCGCGCGGCACTTGCAATGTAACGTTGCTTAAAACAGTGCGTCCG	LJZW01000004.1.147	LJZW01000004.1.147	151563	152357	-	AutoIPR: IPR003439:ABC transporter-like;IPR027417:P-loop containing nucleoside triphosphatehydrolase;
long-mer1203	LJZW01000004.1	152465	152506	GTATTGTCTGGGCTTGCCACACATTTTAGGTTACATCGCCCA	NA
long-mer1204	LJZW01000004.1	152542	152584	AGAGTCCCCAAGCGATTCACTATTTTACATGACGCCTTGCGCT	NA
long-mer1205	LJZW01000004.1	152824	152866	CGGGCGAGTTCGTTGCCCGTGTATTGGATGCCAATCTTGGTGC	LJZW01000004.1.148	LJZW01000004.1.148	152604	155969	+	AutoIPR: IPR006697:RecBCD enzyme subunit RecC;IPR011335:Restriction endonuclease  type II-like;IPR013986:DExx box DNA helicase domain; IPR027417:P-loopcontaining nucleoside triphosphate hydrolase;
long-mer1206	LJZW01000004.1	153131	153211	CGGTGCCACGCACCGCGCACGTCGCATCCACGACTACCTGAACCGTTATGGGTCAGGGATAGCCCCCCCCCCCCAAGGACT	LJZW01000004.1.148	LJZW01000004.1.148	152604	155969	+	AutoIPR: IPR006697:RecBCD enzyme subunit RecC;IPR011335:Restriction endonuclease  type II-like;IPR013986:DExx box DNA helicase domain; IPR027417:P-loopcontaining nucleoside triphosphate hydrolase;
long-mer1207	LJZW01000004.1	154340	154382	ACTCCTGCCTGACATCCCCACTGCACCATCCGGTATCCAGCGT	LJZW01000004.1.148	LJZW01000004.1.148	152604	155969	+	AutoIPR: IPR006697:RecBCD enzyme subunit RecC;IPR011335:Restriction endonuclease  type II-like;IPR013986:DExx box DNA helicase domain; IPR027417:P-loopcontaining nucleoside triphosphate hydrolase;
long-mer1208	LJZW01000004.1	155955	155997	CAACTGCACCCATGAACACCCTCCATGACCCCTATCTGACCTT	LJZW01000004.1.149	LJZW01000004.1.149	155966	159697	+	AutoIPR: IPR000212:DNA helicase, UvrD/REP type;IPR011335:Restriction endonuclease  type II-like;IPR027417:P-loop containing nucleoside triphosphatehydrolase;
long-mer1208	LJZW01000004.1	155955	155997	CAACTGCACCCATGAACACCCTCCATGACCCCTATCTGACCTT	LJZW01000004.1.148	LJZW01000004.1.148	152604	155969	+	AutoIPR: IPR006697:RecBCD enzyme subunit RecC;IPR011335:Restriction endonuclease  type II-like;IPR013986:DExx box DNA helicase domain; IPR027417:P-loopcontaining nucleoside triphosphate hydrolase;
long-mer1209	LJZW01000004.1	156707	156749	CCAGTGGCGCTGCCTGATGCTACCCTTGCCGTCGCTGAGACCA	LJZW01000004.1.149	LJZW01000004.1.149	155966	159697	+	AutoIPR: IPR000212:DNA helicase, UvrD/REP type;IPR011335:Restriction endonuclease  type II-like;IPR027417:P-loop containing nucleoside triphosphatehydrolase;
long-mer1210	LJZW01000004.1	156983	157025	CGCACCCCAAACTCCCCCGTGTGCGAAGCCGTACAGCATTACC	LJZW01000004.1.149	LJZW01000004.1.149	155966	159697	+	AutoIPR: IPR000212:DNA helicase, UvrD/REP type;IPR011335:Restriction endonuclease  type II-like;IPR027417:P-loop containing nucleoside triphosphatehydrolase;
long-mer1211	LJZW01000004.1	157417	157443	CGCCGCCCGTGCCGAACGCGCCCCCCC	LJZW01000004.1.149	LJZW01000004.1.149	155966	159697	+	AutoIPR: IPR000212:DNA helicase, UvrD/REP type;IPR011335:Restriction endonuclease  type II-like;IPR027417:P-loop containing nucleoside triphosphatehydrolase;
long-mer1212	LJZW01000004.1	157599	157630	GAGTTCCCGCGCCCGCGTTACGAGTGTGGCAA	LJZW01000004.1.149	LJZW01000004.1.149	155966	159697	+	AutoIPR: IPR000212:DNA helicase, UvrD/REP type;IPR011335:Restriction endonuclease  type II-like;IPR027417:P-loop containing nucleoside triphosphatehydrolase;
long-mer1213	LJZW01000004.1	158680	158702	GTCTGGCATCGTCTTTGACACAG	LJZW01000004.1.149	LJZW01000004.1.149	155966	159697	+	AutoIPR: IPR000212:DNA helicase, UvrD/REP type;IPR011335:Restriction endonuclease  type II-like;IPR027417:P-loop containing nucleoside triphosphatehydrolase;
long-mer1214	LJZW01000004.1	158865	158925	GTATTGCCGAGCCACTCACCGCAGGGCAGGACGAACCAGTCTGGCCACAGGATGCCATCCA	LJZW01000004.1.149	LJZW01000004.1.149	155966	159697	+	AutoIPR: IPR000212:DNA helicase, UvrD/REP type;IPR011335:Restriction endonuclease  type II-like;IPR027417:P-loop containing nucleoside triphosphatehydrolase;
long-mer1215	LJZW01000004.1	159463	159530	GACTGACAGTGAATATGACCTACAGGCGCTGATCTACACCGTGGCTTTGCATCGCTGGTTGCGCTTCC	LJZW01000004.1.149	LJZW01000004.1.149	155966	159697	+	AutoIPR: IPR000212:DNA helicase, UvrD/REP type;IPR011335:Restriction endonuclease  type II-like;IPR027417:P-loop containing nucleoside triphosphatehydrolase;
long-mer1216	LJZW01000004.1	159643	159682	TGCTCCTGCCTTGATTGAGGCGGTCGATGCGATGTTCAGT	LJZW01000004.1.149	LJZW01000004.1.149	155966	159697	+	AutoIPR: IPR000212:DNA helicase, UvrD/REP type;IPR011335:Restriction endonuclease  type II-like;IPR027417:P-loop containing nucleoside triphosphatehydrolase;
long-mer1217	LJZW01000004.1	159865	160011	GTAAATGCGCCGTCTTTTATTGCTGCCTTGATCGCTGTGGTTGCTGTGATGTTCAGCGGAGCTTGCCCATGAGCCTGCTCGCTGCGCTCAACCAGGCTGGTGTGTTGCGTACGTTGGATGATGCGCTGGCGCGGAGTTTGTGCCGTC	LJZW01000004.1.151	LJZW01000004.1.151	159933	161852	+	AutoIPR: IPR006344:RecBCD enzyme subunit RecD;IPR027417:P-loop containing nucleoside triphosphatehydrolase; IPR027785:UvrD-like helicase C-terminaldomain;
long-mer1217	LJZW01000004.1	159865	160011	GTAAATGCGCCGTCTTTTATTGCTGCCTTGATCGCTGTGGTTGCTGTGATGTTCAGCGGAGCTTGCCCATGAGCCTGCTCGCTGCGCTCAACCAGGCTGGTGTGTTGCGTACGTTGGATGATGCGCTGGCGCGGAGTTTGTGCCGTC	LJZW01000004.1.150	LJZW01000004.1.150	159694	159936	+	
long-mer1218	LJZW01000004.1	160094	160118	TCTGGCCCATCCTGGATTGCTTGCT	LJZW01000004.1.151	LJZW01000004.1.151	159933	161852	+	AutoIPR: IPR006344:RecBCD enzyme subunit RecD;IPR027417:P-loop containing nucleoside triphosphatehydrolase; IPR027785:UvrD-like helicase C-terminaldomain;
long-mer1219	LJZW01000004.1	162196	162238	TATGGGTGCTGTGGGCAGGGGGCGGCGTTGGATCAAGTGGTGT	LJZW01000004.1.152	LJZW01000004.1.152	162157	162351	+	
long-mer1220	LJZW01000004.1	162491	162533	CGGGGGTTAGACTTTGAAGCCTTATTTCATTTCCGATGGGACA	LJZW01000004.1.153	LJZW01000004.1.153	162428	162541	+	
long-mer1221	LJZW01000004.1	162541	162583	AGTATTCGTGTTCTGACTGGTGTCACTACTTCCGGGACGCCCC	LJZW01000004.1.154	LJZW01000004.1.154	162538	163845	+	AutoIPR: IPR002305:Aminoacyl-tRNA synthetase,class Ic; IPR024109:Tryptophan-tRNA ligase,bacterial-type;
long-mer1222	LJZW01000004.1	163233	163275	TGCGCCAGGGGAGCCGAAGGATGCTGTTGGTTCGGCAGTGTTC	LJZW01000004.1.154	LJZW01000004.1.154	162538	163845	+	AutoIPR: IPR002305:Aminoacyl-tRNA synthetase,class Ic; IPR024109:Tryptophan-tRNA ligase,bacterial-type;
long-mer1223	LJZW01000004.1	164100	164142	CCGTAAACGTTGTAGCGTTCGTGGCATAAGAATGATAGATGTA	NA
long-mer1224	LJZW01000004.1	164890	164932	AAGGCGCGTCATTAAGGCCCCTAAAAAGCTGCCCAAAGGCGAT	LJZW01000004.1.155	LJZW01000004.1.155	164843	165094	+	AutoIPR: IPR017985:DNA methylase, N-4cytosine-specific, conserved site;IPR029063:S-adenosyl-L-methionine-dependentmethyltransferase;
long-mer1225	LJZW01000004.1	170706	170744	TGTCCGCCGCGCCATAAAGAAAGAGGGATTATAAAGGCT	NA
long-mer1226	LJZW01000004.1	171281	171323	GTTGCTTGGTGAAACGTTGGATGATGCGGCTGGCGAGGCGTTT	LJZW01000004.1.164	LJZW01000004.1.164	170814	171860	+	AutoIPR: IPR000905:Gcp-like domain;IPR017861:Kae1/TsaD family;
long-mer1227	LJZW01000004.1	171533	171575	ACGCGGTTTTGAGGATGCTGTTGTTGATACTCTGGCGATCAAA	LJZW01000004.1.164	LJZW01000004.1.164	170814	171860	+	AutoIPR: IPR000905:Gcp-like domain;IPR017861:Kae1/TsaD family;
long-mer1228	LJZW01000004.1	171676	171718	GGCAACGTGGTGGGCGTGCTTATTTTCCGCGTCCAGCATTGTG	LJZW01000004.1.164	LJZW01000004.1.164	170814	171860	+	AutoIPR: IPR000905:Gcp-like domain;IPR017861:Kae1/TsaD family;
long-mer1229	LJZW01000004.1	176204	176274	AATTAAGCACGGTATCTCTGGTGTGGGATCAGACGTTGTTGGTGACGACTCGAGTGACTAACATCGGGATG	LJZW01000004.1.167	LJZW01000004.1.167	174319	176541	+	AutoIPR: IPR002772:Glycoside hydrolase family 3C-terminal domain; IPR017853:Glycoside hydrolasesuperfamily; IPR026891:Fibronectin type III-like domain;IPR026892:Glycoside hydrolase family 3;
long-mer1230	LJZW01000004.1	176328	176406	CGTGCGACCGATACGTGAGCTCAAGGCTTTTCGTAAGGTATACATTGCACCAGGTGAGAGTGTGGAGGTGTGTTTTACT	LJZW01000004.1.167	LJZW01000004.1.167	174319	176541	+	AutoIPR: IPR002772:Glycoside hydrolase family 3C-terminal domain; IPR017853:Glycoside hydrolasesuperfamily; IPR026891:Fibronectin type III-like domain;IPR026892:Glycoside hydrolase family 3;
long-mer1231	LJZW01000004.1	176574	176616	GTGTGTCAGGTCGGATGCTGAAGAGATCTCAGGGGAGTGCTTG	NA
long-mer1232	LJZW01000004.1	176729	176771	AGGTGAAATGTTCTTTGATGCTAGATGAGTTGGGTGATTCTGA	NA
long-mer1233	LJZW01000004.1	176886	176928	CATTGAAGAATGTTCATTCTTGCAGATTGCAATGTGCTTTTTT	NA
long-mer1234	LJZW01000004.1	177025	177072	ATTTTGCATGGATGTGTGTGTCTTTTGGTGATGATTCTGTCGGGTAGT	NA
long-mer1235	LJZW01000004.1	177867	177891	GCCAGCGGCACAGGCGCGTAGAAGT	LJZW01000004.1.169	LJZW01000004.1.169	177741	178166	-	
long-mer1236	LJZW01000004.1	178020	178051	GCCGTTCTCAGGCATGGTAGAGGGCGTTTTGT	LJZW01000004.1.169	LJZW01000004.1.169	177741	178166	-	
long-mer1237	LJZW01000004.1	179115	179157	TCTGTTGTTTATTGCTTGCCAACATCAGTGTCAGTGCCGGCAC	LJZW01000004.1.171	LJZW01000004.1.171	179099	179476	+	AutoIPR: IPR025392:Domain of unknown functionDUF4124;
long-mer1238	LJZW01000004.1	179380	179435	GCCAGATACTCCGCTGGACGAGGCGCAACGTGTGTCTCAGAAAGCTCTGGCCGAGG	LJZW01000004.1.171	LJZW01000004.1.171	179099	179476	+	AutoIPR: IPR025392:Domain of unknown functionDUF4124;
long-mer1239	LJZW01000004.1	179466	179514	CGCCACACTGAGTATTTCTTCGATGTGGCTCGATTTGCCTGCTGCTTAG	LJZW01000004.1.171	LJZW01000004.1.171	179099	179476	+	AutoIPR: IPR025392:Domain of unknown functionDUF4124;
long-mer1240	LJZW01000004.1	179674	179716	TCTGTATACATGGTCGCCTTTTGGATTGCGTGTTTTGCGTAAA	LJZW01000004.1.172	LJZW01000004.1.172	179561	181255	+	AutoIPR: IPR002316:Proline-tRNA ligase, classIIa;
long-mer1241	LJZW01000004.1	179907	179949	ATTACGTACGACAGGAGTTGATCAGTTATAAACAGTTGCCGGT	LJZW01000004.1.172	LJZW01000004.1.172	179561	181255	+	AutoIPR: IPR002316:Proline-tRNA ligase, classIIa;
long-mer1242	LJZW01000004.1	180214	180256	AGATGTACTGGCTTTTTCTACAGGATCGGACTATGCGGCCAAT	LJZW01000004.1.172	LJZW01000004.1.172	179561	181255	+	AutoIPR: IPR002316:Proline-tRNA ligase, classIIa;
long-mer1243	LJZW01000004.1	180412	180457	CGATAGCGGCTTTTTTCTGGCTTTATTGCGAGGCGATCATACGCTT	LJZW01000004.1.172	LJZW01000004.1.172	179561	181255	+	AutoIPR: IPR002316:Proline-tRNA ligase, classIIa;
long-mer1244	LJZW01000004.1	180565	180599	TTGCCCAGGTATGTCGATCCGCATTATTGCTGATT	LJZW01000004.1.172	LJZW01000004.1.172	179561	181255	+	AutoIPR: IPR002316:Proline-tRNA ligase, classIIa;
long-mer1245	LJZW01000004.1	181093	181135	TCCTGGCGTGATGTTTGCGGATATGGAATTAATCGGTATTCCT	LJZW01000004.1.172	LJZW01000004.1.172	179561	181255	+	AutoIPR: IPR002316:Proline-tRNA ligase, classIIa;
long-mer1246	LJZW01000004.1	181355	181397	ATAAATTTTTTTAAAAAGACCTATATTATTTTTTCGGAGTCGA	NA
long-mer1247	LJZW01000004.1	181463	181505	AACAGCACAGTCTTGTGACTAGGCGCGCTTCAATCGATAAGGT	LJZW01000004.1.173	LJZW01000004.1.173	181399	181773	+	AutoIPR: IPR001801:Histone-like protein H-NS;IPR027444:Histone-like protein H-NS, C-terminal domain;
long-mer1248	LJZW01000004.1	181786	181828	TTTTGAATCTTTTTTGGAACCCAAAAGATTATTAGCTTATTTA	NA
long-mer1249	LJZW01000004.1	182263	182381	CCTAGAAAAATGCACTGCATGTGGCATTCGTTATACTGATGTGAGTGGGAGTCGTTGCTTCGTACGATAAGCCTTTCTGGTAAGGCGTTGCAGAGGTGCATGATTGAGGATGGTGATAA	NA
long-mer1250	LJZW01000004.1	182544	182573	GAAAACGATTGTCTGAGATTGGGTTTTTCT	LJZW01000004.1.174	LJZW01000004.1.174	182422	182559	+	
long-mer1251	LJZW01000004.1	182585	182618	CCATCTTGGATGGCTTCATGTTGTCGTCTGACTG	NA
long-mer1252	LJZW01000004.1	182696	182738	ATTTTTTAGTTCAGATGGTTGCTCTCATTGGAGTATTTCAAAT	NA
long-mer1253	LJZW01000004.1	182923	182965	ATTCGCTTGGTATGGGCATCTTAAGTACAAGAGTGTTTCGTTG	LJZW01000004.1.175	LJZW01000004.1.175	182855	183205	+	AutoIPR: IPR007437:Putative member of DMTsuperfamily;
long-mer1254	LJZW01000004.1	182977	183019	TTTTGTGAGTTGGGGCATCGCTTTCTTTGAATACTGTCTTCAG	LJZW01000004.1.175	LJZW01000004.1.175	182855	183205	+	AutoIPR: IPR007437:Putative member of DMTsuperfamily;
long-mer1255	LJZW01000004.1	183228	183263	GGCAGTTTATTGTTATTGCATCTGTATAGAAAAGGA	NA
long-mer1256	LJZW01000004.1	183302	183363	ATTGATTCTCTCACTTTTCTGTGCGCATACGCAGATTGATGAAGGGGCTATTGCTGCTTACC	NA
long-mer1257	LJZW01000004.1	183498	183540	CCAATTGTGCTTATAACGCTTCCGAAAACATTAGGTCCATTGA	NA
long-mer1258	LJZW01000004.1	183599	183655	GTCATGAGTTTTTTCGTGTGATTAATGCCATGAAGCATCTCATCATGCTATCAGTCG	NA
long-mer1259	LJZW01000004.1	184446	184491	TCCGATGCCTAGTAGAGAAACACCACGTAGGATAAAGGGCATGACG	LJZW01000004.1.177	LJZW01000004.1.177	184266	185270	-	AutoIPR: IPR002085:Alcohol dehydrogenasesuperfamily, zinc-type; IPR016040:NAD(P)-binding domain;IPR020843:Polyketide synthase, enoylreductase domain;
long-mer1260	LJZW01000004.1	184650	184692	GCGTGGAAGTACTTGCGTGGCACCGATCTGGTGTAGGAATGCG	LJZW01000004.1.177	LJZW01000004.1.177	184266	185270	-	AutoIPR: IPR002085:Alcohol dehydrogenasesuperfamily, zinc-type; IPR016040:NAD(P)-binding domain;IPR020843:Polyketide synthase, enoylreductase domain;
long-mer1261	LJZW01000004.1	185124	185166	ATTGACAGAAGACCATAACGCACGAACTATCACTTCTCCTGGA	LJZW01000004.1.177	LJZW01000004.1.177	184266	185270	-	AutoIPR: IPR002085:Alcohol dehydrogenasesuperfamily, zinc-type; IPR016040:NAD(P)-binding domain;IPR020843:Polyketide synthase, enoylreductase domain;
long-mer1262	LJZW01000004.1	185210	185252	CAGCACCGTCTCGGTGAATCCTGAAGGCGGTGAACTTGGCTGG	LJZW01000004.1.177	LJZW01000004.1.177	184266	185270	-	AutoIPR: IPR002085:Alcohol dehydrogenasesuperfamily, zinc-type; IPR016040:NAD(P)-binding domain;IPR020843:Polyketide synthase, enoylreductase domain;
long-mer1263	LJZW01000004.1	185729	185771	CGCCACCGAGATTAAGACTTTTGGTAAGCAGGTCCCTGTGTTG	LJZW01000004.1.178	LJZW01000004.1.178	185415	186554	+	AutoIPR: IPR001107:Band 7 domain;IPR001972:Stomatin family;
long-mer1264	LJZW01000004.1	187874	187898	GCATCGTGATCTTGAGGTGCTTGAG	NA
long-mer1265	LJZW01000004.1	188103	188145	GGGAGGTCACAATGCTGGCCATACTCTGGTTATCAATGCTAAG	LJZW01000004.1.180	LJZW01000004.1.180	187999	189291	+	AutoIPR: IPR001114:Adenylosuccinate synthetase;IPR027417:P-loop containing nucleoside triphosphatehydrolase; IPR033128:Adenylosuccinate synthase,  activesite;
long-mer1266	LJZW01000004.1	188688	188730	TATCGATCACGGCACCTATCCATACGTGACTAGCTCCAGCACG	LJZW01000004.1.180	LJZW01000004.1.180	187999	189291	+	AutoIPR: IPR001114:Adenylosuccinate synthetase;IPR027417:P-loop containing nucleoside triphosphatehydrolase; IPR033128:Adenylosuccinate synthase,  activesite;
long-mer1267	LJZW01000004.1	189957	190025	TTCACCGCGGAAGTCGGTGGCGACCACTTTGTCTTCTGTATAGCCCAAGATGCCCCTCAACGGCCCCTC	LJZW01000004.1.181	LJZW01000004.1.181	189819	190823	-	AutoIPR: IPR020831:Glyceraldehyde/Erythrosephosphate dehydrogenase family;
long-mer1268	LJZW01000004.1	190254	190296	GCCGTCGACAGTTTTTTGTGTTGCAGTGGCCGCATGTACAGTG	LJZW01000004.1.181	LJZW01000004.1.181	189819	190823	-	AutoIPR: IPR020831:Glyceraldehyde/Erythrosephosphate dehydrogenase family;
long-mer1269	LJZW01000004.1	190591	190633	GCTGTTAGGCGAATCTTCTTGTCGTTAAGGATGAGTGCAGTTC	LJZW01000004.1.181	LJZW01000004.1.181	189819	190823	-	AutoIPR: IPR020831:Glyceraldehyde/Erythrosephosphate dehydrogenase family;
long-mer1270	LJZW01000004.1	190853	190895	GCAGCGTGTGGAGGAAGCATCTATTCTAGCAGTGCCTGTCCTG	NA
long-mer1271	LJZW01000004.1	191047	191089	CTGTGTCAGTGAATATACCTGAGTGTGTTCTTAATCTACGGTC	NA
long-mer1272	LJZW01000004.1	191220	191263	TTCGACATCATTTTATTCCAGAAAACGTGAGTACCGGAGAATGC	NA
long-mer1273	LJZW01000004.1	191393	191435	TTCAATGACTTGTGTTGACAACTTTATAACTTGATCGCTGTTG	NA
long-mer1274	LJZW01000004.1	191516	191558	ATGCTATCGATGCTATCCGTATAAGAGATAATGACGATAGTTT	NA
long-mer1275	LJZW01000004.1	191720	191762	GGCCAAGGTGTTTGGCAGGCCAGAAAATGACACATTGATATGC	NA
long-mer1276	LJZW01000004.1	191888	191930	ATAACGATGGCGTGGGTCACCAGGTGTACCAAGAATGCGGTGA	NA
long-mer1277	LJZW01000004.1	191963	192011	CTTCAGCCTCTGCTAAGTGGATGCGTGCGCGTTGACTTTCATTTTTTCG	NA
long-mer1278	LJZW01000004.1	192140	192164	TCACCTATATGATGTTGGGGTAATT	NA
long-mer1279	LJZW01000004.1	192242	192292	TACGACCAGCTAGAATTCATTCCTGTAAAGATAAGCTAAGCCCGCGTTCAG	NA
long-mer1280	LJZW01000004.1	192862	192904	GTTGCTCGTAAACAGAATCTGTTGGAACTTGACCGTGAGGGGT	LJZW01000004.1.183	LJZW01000004.1.183	192727	194013	+	AutoIPR: IPR004383:Ribosomal RNA large subunitmethyltransferase RlmN/Cfr; IPR013785:Aldolase-type TIMbarrel;
long-mer1281	LJZW01000004.1	193041	193083	GGCTTGCGCTGAGGTCAGGGTTCCCCGTGTTGTCTTCGACAAG	LJZW01000004.1.183	LJZW01000004.1.183	192727	194013	+	AutoIPR: IPR004383:Ribosomal RNA large subunitmethyltransferase RlmN/Cfr; IPR013785:Aldolase-type TIMbarrel;
long-mer1282	LJZW01000004.1	193419	193461	TGATGATTTGGGCTACGGGTTATCCAACAAGCGTGTGACTTTA	LJZW01000004.1.183	LJZW01000004.1.183	192727	194013	+	AutoIPR: IPR004383:Ribosomal RNA large subunitmethyltransferase RlmN/Cfr; IPR013785:Aldolase-type TIMbarrel;
long-mer1283	LJZW01000004.1	194254	194296	GGATACATCTTCAATTGATGCTTGGACACTGCGGGCCACGATC	LJZW01000004.1.184	LJZW01000004.1.184	194000	194809	+	AutoIPR: IPR011990:Tetratricopeptide-likehelical domain; IPR013360:Pilus biogenesis/stability typeIV, PilW;
long-mer1284	LJZW01000004.1	194594	194636	TCAATGGCGCGAAACGAATACAACAAACATCGCTATTTTGAAG	LJZW01000004.1.184	LJZW01000004.1.184	194000	194809	+	AutoIPR: IPR011990:Tetratricopeptide-likehelical domain; IPR013360:Pilus biogenesis/stability typeIV, PilW;
long-mer1285	LJZW01000004.1	195091	195133	GGCGTTCTCGGCTGAAATCGACCCAGCCGAATTGGTGAGTTAT	LJZW01000004.1.185	LJZW01000004.1.185	194816	195682	+	AutoIPR: IPR010982:Lambda repressor-like,DNA-binding domain; 
long-mer1286	LJZW01000004.1	195137	195179	CATATGCAACGCGGGAGGCACATGCTCGAGAGCGTCACCCGCA	LJZW01000004.1.185	LJZW01000004.1.185	194816	195682	+	AutoIPR: IPR010982:Lambda repressor-like,DNA-binding domain; 
long-mer1287	LJZW01000004.1	195300	195342	AGTCCGAGGCTTTGGGTGGTATCTCGCCTGACTCGGGGGGGAG	LJZW01000004.1.185	LJZW01000004.1.185	194816	195682	+	AutoIPR: IPR010982:Lambda repressor-like,DNA-binding domain; 
long-mer1288	LJZW01000004.1	195352	195394	TACTGCGCCGTTTATCGCCTCAATTGCCCCAGTGCCGCGTAAC	LJZW01000004.1.185	LJZW01000004.1.185	194816	195682	+	AutoIPR: IPR010982:Lambda repressor-like,DNA-binding domain; 
long-mer1289	LJZW01000004.1	196151	196193	TTGGCGCGTTTGCTGGTTGCCGCTGGTAAGGCCGATGAGGCAA	LJZW01000004.1.186	LJZW01000004.1.186	195761	196399	+	AutoIPR: IPR011990:Tetratricopeptide-likehelical domain; 
long-mer1290	LJZW01000004.1	196516	196546	GGCTCAGGAGCCTGCCGATCTTGCTGATTTC	LJZW01000004.1.187	LJZW01000004.1.187	196400	197635	+	AutoIPR: IPR017687:Outer membrane proteinassembly factor BamB; IPR027295:Quinoprotein alcoholdehydrogenase-like domain;
long-mer1291	LJZW01000004.1	196750	196792	CAAGAAATTTAGTAAAAAATCAATGCTGCGTCTTGCTGGTGGC	LJZW01000004.1.187	LJZW01000004.1.187	196400	197635	+	AutoIPR: IPR017687:Outer membrane proteinassembly factor BamB; IPR027295:Quinoprotein alcoholdehydrogenase-like domain;
long-mer1292	LJZW01000004.1	197323	197365	TTCTTCCAACTATATTGTGGTCGCTGATAATGATGGCACCGTA	LJZW01000004.1.187	LJZW01000004.1.187	196400	197635	+	AutoIPR: IPR017687:Outer membrane proteinassembly factor BamB; IPR027295:Quinoprotein alcoholdehydrogenase-like domain;
long-mer1293	LJZW01000004.1	197963	198005	CGATATCCTTGCTTGGTTACGTAAGCTATCGCAGCCTACATTG	LJZW01000004.1.188	LJZW01000004.1.188	197661	199058	+	AutoIPR: IPR016484:GTP-binding protein EngA;IPR027417:P-loop containing nucleoside triphosphatehydrolase; IPR032859:GTPase Der, C-terminalKH-domain-like;
long-mer1294	LJZW01000004.1	199016	199058	CCAGCGCAGACGCCGTTTGATACGCCATGTGAAGCGTAAATAG	LJZW01000004.1.188	LJZW01000004.1.188	197661	199058	+	AutoIPR: IPR016484:GTP-binding protein EngA;IPR027417:P-loop containing nucleoside triphosphatehydrolase; IPR032859:GTPase Der, C-terminalKH-domain-like;
long-mer1295	LJZW01000004.1	199095	199144	GGGATCGTGTCGATGCTTCATCCTTCATCCTTCATGCTTCAGTATCTAGG	NA
long-mer1296	LJZW01000004.1	199172	199214	TGTGCTGATCCAGTGGATTCTAGTTGATGTTGATATGCTGCTT	NA
long-mer1297	LJZW01000004.1	199233	199275	GAATGCACATTTGAATTGGTTTTCCTCGAGAGCAGTGCCATGC	NA
long-mer1298	LJZW01000004.1	199567	199600	TGGGTGCGGTGGTTCCGGAAATAGACAGCGATAA	LJZW01000004.1.189	LJZW01000004.1.189	199285	200445	-	AutoIPR: IPR001763:Rhodanese-like domain;IPR016040:NAD(P)-binding domain;
long-mer1299	LJZW01000004.1	199798	199840	CCTTACCTGCATTGCTTCGACTTGGACGCGTGGATTCAGCGCA	LJZW01000004.1.189	LJZW01000004.1.189	199285	200445	-	AutoIPR: IPR001763:Rhodanese-like domain;IPR016040:NAD(P)-binding domain;
long-mer1300	LJZW01000004.1	200182	200236	GGAGTACAACCGCCGATAACCTGCTGCTTGCAGCCGCTCCCCGGTGTGCCGTGAG	LJZW01000004.1.189	LJZW01000004.1.189	199285	200445	-	AutoIPR: IPR001763:Rhodanese-like domain;IPR016040:NAD(P)-binding domain;
long-mer1301	LJZW01000004.1	200560	200602	TTATTGTGATGCGTTGCGTGACGTCAACCATCTTATGGTGCGT	NA
long-mer1302	LJZW01000004.1	200832	200874	ACCATTGCCAATTACTTTTTATAAAAGGCATCAAAGGCATTAC	NA
long-mer1303	LJZW01000004.1	200881	200923	GGGGCGCGCTCACGCCTATGCGGGTGCTCAAGCTCGCTTACCT	NA
long-mer1304	LJZW01000004.1	201056	201098	TCCTGAAGCATAGGCACGATGTGATTGAATGCGCTTTGTTTTG	NA
long-mer1305	LJZW01000004.1	201140	201182	TTTTATGTCACGTTTATATATTGGTCGATTAGCACACTTTGGA	NA
long-mer1306	LJZW01000004.1	202021	202063	GGTGCTGTTGCTGAGCACTGGGTCTCATGTGAAAGAACTGTTT	LJZW01000004.1.190	LJZW01000004.1.190	201461	203053	+	AutoIPR: IPR001633:EAL domain;IPR024744:Putative cyclic diguanylate phosphodiesterase,CSS motif-containing domain;
long-mer1307	LJZW01000004.1	202189	202231	ACATCGCAAAGAGTGGCTGGCTATCCCGGTTGCCTTATTGGTT	LJZW01000004.1.190	LJZW01000004.1.190	201461	203053	+	AutoIPR: IPR001633:EAL domain;IPR024744:Putative cyclic diguanylate phosphodiesterase,CSS motif-containing domain;
long-mer1308	LJZW01000004.1	202456	202498	TGGTTTAATTCTTCCCATTACTGATCAAGTCATCGCAGCGTCC	LJZW01000004.1.190	LJZW01000004.1.190	201461	203053	+	AutoIPR: IPR001633:EAL domain;IPR024744:Putative cyclic diguanylate phosphodiesterase,CSS motif-containing domain;
long-mer1309	LJZW01000004.1	202811	202869	TCCTTCATTGATACGGTTGGTTGCGATGTCACTAACATAGCGGTTGCTTCGCACATTAT	LJZW01000004.1.190	LJZW01000004.1.190	201461	203053	+	AutoIPR: IPR001633:EAL domain;IPR024744:Putative cyclic diguanylate phosphodiesterase,CSS motif-containing domain;
long-mer1310	LJZW01000004.1	203068	203100	GTGGCATGGCTCCTTGGACGAAGTGTGCGACTT	NA
long-mer1311	LJZW01000004.1	203189	203238	GTTGCAGCCGATCCGTGTTGCAATCCACTTCTCTTGTTATCCAGATGGTG	NA
long-mer1312	LJZW01000004.1	203306	203348	TCGTGTCATGAGCGTGCATCTCGGTGATCTCGTCTGGTTCATG	NA
long-mer1313	LJZW01000004.1	203374	203444	GCGACTGTTGCTGACGTTGTGCGACCTCCTCTGGTGAGTGCCGGACATGTCGATAGTAGGAAAGAGTGCGC	NA
long-mer1314	LJZW01000004.1	203460	203527	TTAGAAAAATTACAATGGTGATGTATGAAACACGGTAGTGAGAGGGGCCTGCGTGAGCGCACAGTAGT	LJZW01000004.1.191	LJZW01000004.1.191	203484	204878	+	AutoIPR: IPR027820:Domain of unknown functionDUF4478; IPR031100:LOG family;
long-mer1315	LJZW01000004.1	204822	204864	CAGAAGCGGATGAGTCTTTCTTGGAAGTATGAACCTTGTTATC	LJZW01000004.1.191	LJZW01000004.1.191	203484	204878	+	AutoIPR: IPR027820:Domain of unknown functionDUF4478; IPR031100:LOG family;
long-mer1316	LJZW01000004.1	205357	205467	TTGTTCGTGTCAGTGAAGGATTCCTTACCTATTGTTTTTGATGCGCATGGCCTACGGCGTGCATCGAACGATCAAGTGGTGACGCTCCGGCCGGATAACTGCGGCGGCCAG	LJZW01000004.1.192	LJZW01000004.1.192	205024	205536	+	AutoIPR: IPR016824:Tfp pilus assembly proteinFimT;
long-mer1317	LJZW01000004.1	205593	205635	ATTGAGGTGTTGATCGCGTTGTTGGTTCTGGGCATCGGTTTGT	LJZW01000004.1.193	LJZW01000004.1.193	205533	206015	+	AutoIPR: IPR013362:Pilus modification type IV,PilV;
long-mer1318	LJZW01000004.1	206653	206695	CAGTGGCCTGTATGCGATTGCAGATTGTAATGGGGCCAGTGTC	LJZW01000004.1.194	LJZW01000004.1.194	206066	207268	+	AutoIPR: IPR032092:Type IV Pilus-assemblyprotein W;
long-mer1319	LJZW01000004.1	207034	207070	TACGAATCCAGCAAATATCATCGGTGATGTGGATAAC	LJZW01000004.1.194	LJZW01000004.1.194	206066	207268	+	AutoIPR: IPR032092:Type IV Pilus-assemblyprotein W;
long-mer1320	LJZW01000004.1	207305	207333	GAGGTCGTGCACGTTCCCAGCAGGGAGCT	LJZW01000004.1.195	LJZW01000004.1.195	207271	207762	+	AutoIPR: IPR025746:Type 4 fimbrial biogenesisprotein PilX, N-terminal domain;
long-mer1321	LJZW01000004.1	207447	207489	GGCTTTTCAGAGGGCTGAGTCATTGGTGCGTGATCGGGAGTCC	LJZW01000004.1.195	LJZW01000004.1.195	207271	207762	+	AutoIPR: IPR025746:Type 4 fimbrial biogenesisprotein PilX, N-terminal domain;
long-mer1322	LJZW01000004.1	209169	209211	GTTGCCGGGGTCTCACTGGTCTAATTTCAGTGGATCAGGTGAT	LJZW01000004.1.196	LJZW01000004.1.196	207766	212331	+	AutoIPR: IPR008707:PilC beta-propeller domain;IPR011047:Quinoprotein alcohol dehydrogenase-likesuperfamily;
long-mer1323	LJZW01000004.1	210258	210300	GAGCAGTGGTTCGATTGCCGTAGTTGGAGCCAGTGTTTCCAGT	LJZW01000004.1.196	LJZW01000004.1.196	207766	212331	+	AutoIPR: IPR008707:PilC beta-propeller domain;IPR011047:Quinoprotein alcohol dehydrogenase-likesuperfamily;
long-mer1324	LJZW01000004.1	210537	210579	ATTGGTGGAGAGTAGTAGCGGCGATGTCGCCACTGATGCTGCG	LJZW01000004.1.196	LJZW01000004.1.196	207766	212331	+	AutoIPR: IPR008707:PilC beta-propeller domain;IPR011047:Quinoprotein alcohol dehydrogenase-likesuperfamily;
long-mer1325	LJZW01000004.1	211173	211215	CAGTCAGAATGACGACGATATAGGGTACACCATGGGGAAGCCC	LJZW01000004.1.196	LJZW01000004.1.196	207766	212331	+	AutoIPR: IPR008707:PilC beta-propeller domain;IPR011047:Quinoprotein alcohol dehydrogenase-likesuperfamily;
long-mer1326	LJZW01000004.1	211801	211843	CCAGACACCCGCATTGTGACCAGTAGACCGCTGAGTTATCTCA	LJZW01000004.1.196	LJZW01000004.1.196	207766	212331	+	AutoIPR: IPR008707:PilC beta-propeller domain;IPR011047:Quinoprotein alcohol dehydrogenase-likesuperfamily;
long-mer1327	LJZW01000004.1	212124	212161	AATTCAGAGTGTTGCAATGACTCGCACAGCGCCTAGAC	LJZW01000004.1.196	LJZW01000004.1.196	207766	212331	+	AutoIPR: IPR008707:PilC beta-propeller domain;IPR011047:Quinoprotein alcohol dehydrogenase-likesuperfamily;
long-mer1328	LJZW01000004.1	216300	216342	GCGTTCGACTTGTTTCCGTGGAGGGATGGAGTAGTGGGGGCCG	LJZW01000004.1.204	LJZW01000004.1.204	216081	216347	-	
long-mer1329	LJZW01000004.1	216921	216957	TGTGACGGTGTAATGCGTGAGTCCGATAATCAAACCG	LJZW01000004.1.207	LJZW01000004.1.207	216933	217184	+	
long-mer1329	LJZW01000004.1	216921	216957	TGTGACGGTGTAATGCGTGAGTCCGATAATCAAACCG	LJZW01000004.1.206	LJZW01000004.1.206	216640	216933	+	
long-mer1330	LJZW01000004.1	218779	218821	CTGCTTCTCTCAATTGGGAAGTGGCATTGTGAAACACCCTCAA	LJZW01000004.1.211	LJZW01000004.1.211	218696	219022	+	
long-mer1331	LJZW01000004.1	218837	218879	ATTGCTGCCTGGGTCAAACAGAGCCTGGAGATAGAAAGCGATG	LJZW01000004.1.211	LJZW01000004.1.211	218696	219022	+	
long-mer1332	LJZW01000004.1	219016	219058	TGCGTAAAACTTGCGGTGGGGGCAGTGAGGCTTCACTATAGTG	LJZW01000004.1.211	LJZW01000004.1.211	218696	219022	+	
long-mer1332	LJZW01000004.1	219016	219058	TGCGTAAAACTTGCGGTGGGGGCAGTGAGGCTTCACTATAGTG	LJZW01000004.1.212	LJZW01000004.1.212	218998	219363	+	
long-mer1333	LJZW01000004.1	219165	219201	TGTTGAGAAAGCTAGTCATGAGGTAACCAAGTGGGTA	LJZW01000004.1.212	LJZW01000004.1.212	218998	219363	+	
long-mer1334	LJZW01000004.1	221718	221745	GGCAGCGGAAAGTACTAGCGCTCGCTGT	LJZW01000004.1.215	LJZW01000004.1.215	221640	222071	-	AutoIPR: IPR010982:Lambda repressor-like,DNA-binding domain;
long-mer1335	LJZW01000004.1	225611	225653	TGGAAGGCCCGCAAGGCAAGCGCAAGTCCACCTCACTGAGCGA	NA
long-mer1336	LJZW01000012.1	141	220	TTGCGTTCCATTGCCGTAATTATTTGATAGATGTCTCATTTTCGGCGCGGATCAAACGTTCTTCCGAACGTAATGAGGAA	LJZW01000012.1.1	LJZW01000012.1.1	160	927	-	AutoIPR: IPR010781:Protein of unknown functionDUF1376;
long-mer1337	LJZW01000012.1	364	406	ATTTTCGGCGCGGATCAAACGTTCTTCCGAACGTAATGAGGAA	LJZW01000012.1.1	LJZW01000012.1.1	160	927	-	AutoIPR: IPR010781:Protein of unknown functionDUF1376;
long-mer1338	LJZW01000012.1	593	635	CGACGCGTCCGGGTGTTCTGAGCGTTCTTATTCGCCTCTTTAT	LJZW01000012.1.1	LJZW01000012.1.1	160	927	-	AutoIPR: IPR010781:Protein of unknown functionDUF1376;
long-mer1339	LJZW01000012.1	1209	1256	CGTATTGCTTTTGATGCAGGCTGCGGCGACGGCAGGCTCTGCTCTGGC	NA
long-mer1340	LJZW01000012.1	1734	1776	TACAAGAGCGCGTTGTTTGCTTGATTACTGCTGCCGTCAAGTA	LJZW01000012.1.3	LJZW01000012.1.3	1706	1978	+	AutoIPR: IPR023346:Lysozyme-like domain;
long-mer1341	LJZW01000012.1	1957	1999	TTCCTATGATCTGGCTGCGTGACGTTTGCGTGGTCACTTACGT	LJZW01000012.1.3	LJZW01000012.1.3	1706	1978	+	AutoIPR: IPR023346:Lysozyme-like domain;
long-mer1342	LJZW01000012.1	2291	2351	AAAGATTTAAGGAGAGAATGATACATTATATTAATAATATAAATATATTAAAGATAATCAA	NA
long-mer1343	LJZW01000012.1	2450	2492	TTTCAAAGCCGTGCTATTTCCTGCATTTTTTCTTCGGCCTTAT	NA
long-mer1344	LJZW01000012.1	2509	2552	GTCTTCATGTCGCTTTAAAACAAAAACAGTTTTTCGATTAGCAG	NA
long-mer1345	LJZW01000012.1	2595	2679	CAGGTTTGTCTATGAAAAGGCGGTCGGTTTCATCGTTGGGAACAATATATTTGTGCTCCCAGCGGTGGTGATGCTGTTTGCCAAA	LJZW01000012.1.4	LJZW01000012.1.4	2557	2775	+	
long-mer1346	LJZW01000012.1	2807	2838	CTTTACGTAGCAAGCTGTTTAGTTCGTTGCAA	NA
long-mer1347	LJZW01000012.1	3015	3057	AGCACCTTCGGCGTGTTCCCTTCATCCGTGGTGCTAGCAGAAG	LJZW01000012.1.5	LJZW01000012.1.5	2934	3311	+	AutoIPR: IPR006949:Baseplate protein J-like;
long-mer1348	LJZW01000012.1	3261	3303	GCGACCACTCACCAGCAGGTCCTGAAGGCCGGAACAGTCTCGG	LJZW01000012.1.5	LJZW01000012.1.5	2934	3311	+	AutoIPR: IPR006949:Baseplate protein J-like;
long-mer1349	LJZW01000012.1	3327	3377	CCAAACCGACATCTTTAGGCGTATCAAGGTGCTGCTCCCGCAATGGTTCAG	LJZW01000012.1.6	LJZW01000012.1.6	3313	3975	+	AutoIPR: IPR016884:Uncharacterised conservedprotein UCP028438;
long-mer1350	LJZW01000012.1	3575	3654	GGCGCATCCTTGCCGACCTGTACCGCGAACAAGCCACTCGAAACGGCCTTGTGAAGGTCTTAACTGCACTGACAGGCCGC	LJZW01000012.1.6	LJZW01000012.1.6	3313	3975	+	AutoIPR: IPR016884:Uncharacterised conservedprotein UCP028438;
long-mer1351	LJZW01000012.1	3717	3756	CGGGTACAGTCTGGCGGGGGGCTATGGGTCAATGCTGCTG	LJZW01000012.1.6	LJZW01000012.1.6	3313	3975	+	AutoIPR: IPR016884:Uncharacterised conservedprotein UCP028438;
long-mer1352	LJZW01000012.1	3871	3896	TCAATACGCATAATTCAGGACACTGT	LJZW01000012.1.6	LJZW01000012.1.6	3313	3975	+	AutoIPR: IPR016884:Uncharacterised conservedprotein UCP028438;
long-mer1353	LJZW01000012.1	4843	4873	TCAGATGGCCGCATTGCGAGCCGAGCGATTG	LJZW01000012.1.7	LJZW01000012.1.7	4655	4927	+	
long-mer1354	LJZW01000012.1	5098	5122	TTAAACTCCCATCAGGATTGAAATG	NA
long-mer1355	LJZW01000012.1	5228	5270	AGTCATTGAACCTAAAGACACTAAAAGAAAAGTAATAGTTGCA	NA
long-mer1356	LJZW01000012.1	5275	5301	TCTTCGCTACAAGTCGTCCACCAGGCC	NA
long-mer1357	LJZW01000012.1	5355	5411	TTATTCATTTTATCACCGTTAGAAAGTGGGCACCAAAAAGCATCATGAGTTCACAGA	NA
long-mer1358	LJZW01000012.1	5487	5529	CCCAATCCCCCAACCTAACCCACAAGAAAACCCTATAGCACCT	NA
long-mer1359	LJZW01000012.1	5554	5601	CCCGCCACGGTACCGGTGGCGCGGCACAGCCTATAACTGTCCCAATAA	NA
long-mer1360	LJZW01000012.1	5633	5666	CAGGTCAGCGCCATCGACTTGAATTATTTATTTC	NA
long-mer1361	LJZW01000012.1	6034	6076	GATCAAAGCACACCTCAGGAACAAAACCGGAAATGGTAGATGA	NA
long-mer1362	LJZW01000012.1	6188	6230	AACCCCGTAACCCTGGGACATCGCCTCTACCCGCAGCTTAATT	NA
long-mer1363	LJZW01000012.1	8435	8477	GATTGGCACGTAGCCAACAGGTGGTCTGCGCAAACGACTGCGG	LJZW01000012.1.9	LJZW01000012.1.9	7968	9092	-	AutoIPR: IPR002701:Chorismate mutase;IPR008242:Bifunctional P-protein, chorismatemutase/prephenate dehydratase;
long-mer1364	LJZW01000012.1	8547	8589	CTCAATCTCGCCACAGATTTTTAATTTAGAATTCAAAAACAAA	LJZW01000012.1.9	LJZW01000012.1.9	7968	9092	-	AutoIPR: IPR002701:Chorismate mutase;IPR008242:Bifunctional P-protein, chorismatemutase/prephenate dehydratase;
long-mer1365	LJZW01000012.1	9535	9577	GGTTGGCGGGGTATTGAGCATAGAATCGCGTGCGGCATGCGAG	LJZW01000012.1.10	LJZW01000012.1.10	9172	10254	-	AutoIPR: IPR015424:Pyridoxalphosphate-dependent transferase; IPR022278:Phosphoserineaminotransferase;
long-mer1366	LJZW01000012.1	9970	10000	ATAATCAGCAGTCTGTCCTGGAGCGGCAAAA	LJZW01000012.1.10	LJZW01000012.1.10	9172	10254	-	AutoIPR: IPR015424:Pyridoxalphosphate-dependent transferase; IPR022278:Phosphoserineaminotransferase;
long-mer1367	LJZW01000012.1	10094	10132	CTCTCAATACCTTTAGCCAGCTCCATAAATTCAACAGTC	LJZW01000012.1.10	LJZW01000012.1.10	9172	10254	-	AutoIPR: IPR015424:Pyridoxalphosphate-dependent transferase; IPR022278:Phosphoserineaminotransferase;
long-mer1368	LJZW01000012.1	10306	10347	GCTCGATAGCAACATAACATACTTAAAAATACCGGCGTCCAT	NA
long-mer1369	LJZW01000012.1	10796	10838	ATATTGAGAAAAAAGCAGCATTCTCCACATGATGAGAAATGCT	NA
long-mer1370	LJZW01000012.1	11467	11491	AGCATGGCCGAGCAACGTGAAAGAG	LJZW01000012.1.11	LJZW01000012.1.11	10921	12018	+	AutoIPR: IPR003538:Gram-negative bacterial TonBprotein;
long-mer1371	LJZW01000012.1	11956	11999	TTCGAGCCAATGAAGAACATGACCACGACGCGCCGCACGCTATC	LJZW01000012.1.11	LJZW01000012.1.11	10921	12018	+	AutoIPR: IPR003538:Gram-negative bacterial TonBprotein;
long-mer1372	LJZW01000012.1	12548	12590	ACACTGGTGTCGTTAACAATGCTTCCAGTGACTGCCGCTCACG	LJZW01000012.1.12	LJZW01000012.1.12	12045	13229	-	AutoIPR: IPR032688:ABC-2 family transporterprotein;
long-mer1373	LJZW01000012.1	15838	15880	CGCAACAGCCACATCCACGTGGGTTAAGTACATCGCATTGGCG	LJZW01000012.1.15	LJZW01000012.1.15	15709	16275	-	AutoIPR: IPR012259:Dihydrofolate reductase;IPR024072:Dihydrofolate reductase-like domain;
long-mer1374	LJZW01000012.1	16008	16050	GTCCAGAACGCGTCAATACCATATTGGTTCTCCCTGGTAAGGG	LJZW01000012.1.15	LJZW01000012.1.15	15709	16275	-	AutoIPR: IPR012259:Dihydrofolate reductase;IPR024072:Dihydrofolate reductase-like domain;
long-mer1375	LJZW01000012.1	16150	16192	CCCATTATCACGACCAATGGCACGGTAACGATCTAACGCCGCA	LJZW01000012.1.15	LJZW01000012.1.15	15709	16275	-	AutoIPR: IPR012259:Dihydrofolate reductase;IPR024072:Dihydrofolate reductase-like domain;
long-mer1376	LJZW01000012.1	16274	16316	ACTCATTACGCCGACTGGTCTAAGTCGCCAACTGATGCCGCAG	LJZW01000012.1.15	LJZW01000012.1.15	15709	16275	-	AutoIPR: IPR012259:Dihydrofolate reductase;IPR024072:Dihydrofolate reductase-like domain;
long-mer1377	LJZW01000012.1	17214	17256	GCCGCGAGTCAGCCATCCGAAAGCTACATAGACACCATTGTCT	LJZW01000012.1.17	LJZW01000012.1.17	17109	18014	-	AutoIPR: IPR001640:Prolipoproteindiacylglyceryl transferase;
long-mer1378	LJZW01000012.1	17721	17763	GCTCATGCCCCCTTCCCACACGCGAAACAGCAGCAATGGTTCT	LJZW01000012.1.17	LJZW01000012.1.17	17109	18014	-	AutoIPR: IPR001640:Prolipoproteindiacylglyceryl transferase;
long-mer1379	LJZW01000012.1	17866	17908	TTGACACCAAGCAAACGCCCGACCTGGATGCGTTGGCGTCCCA	LJZW01000012.1.17	LJZW01000012.1.17	17109	18014	-	AutoIPR: IPR001640:Prolipoproteindiacylglyceryl transferase;
long-mer1380	LJZW01000012.1	17972	18014	CAAGCGAGAAAGCAATCGGATTGATAGCGTGGAGATAAATCAT	LJZW01000012.1.17	LJZW01000012.1.17	17109	18014	-	AutoIPR: IPR001640:Prolipoproteindiacylglyceryl transferase;
long-mer1381	LJZW01000012.1	23471	23513	CAGGTTAACTTCGGTTTGCTGTGAGGAAGACAATTCGATTTTA	LJZW01000012.1.23	LJZW01000012.1.23	22406	24322	-	AutoIPR: IPR013126:Heat shock protein 70family; IPR029047:Heat shock protein 70kD,peptide-binding domain; IPR029048:Heat shock protein70kD, C-terminal domain;
long-mer1382	LJZW01000012.1	23705	23753	AATGATCGAGACGTCAAAGGTGCCGCCACCAAGATCATATACAGCGATC	LJZW01000012.1.23	LJZW01000012.1.23	22406	24322	-	AutoIPR: IPR013126:Heat shock protein 70family; IPR029047:Heat shock protein 70kD,peptide-binding domain; IPR029048:Heat shock protein70kD, C-terminal domain;
long-mer1383	LJZW01000012.1	24005	24047	AGCAGTGGCCACCCAGGCATCACCATTGTCATGCTGAGTAATC	LJZW01000012.1.23	LJZW01000012.1.23	22406	24322	-	AutoIPR: IPR013126:Heat shock protein 70family; IPR029047:Heat shock protein 70kD,peptide-binding domain; IPR029048:Heat shock protein70kD, C-terminal domain;
long-mer1384	LJZW01000012.1	24110	24185	ACGCTTAACCGCATAAAAGGTATTTTTCGGATTTGTGACTGCTTGACGCTTGGCAGCAGCACCAACAAGCACTTCA	LJZW01000012.1.23	LJZW01000012.1.23	22406	24322	-	AutoIPR: IPR013126:Heat shock protein 70family; IPR029047:Heat shock protein 70kD,peptide-binding domain; IPR029048:Heat shock protein70kD, C-terminal domain;
long-mer1385	LJZW01000012.1	24317	24421	GCCCATGAGAGTAGCTCCTGATAGTTTTGAATCAAATTCCCAGCAGTGCCGGGATCTGTTTCGAATGTGGGGATGACCGACGCATGCTCAAGCGGCTGTCAAGAC	LJZW01000012.1.23	LJZW01000012.1.23	22406	24322	-	AutoIPR: IPR013126:Heat shock protein 70family; IPR029047:Heat shock protein 70kD,peptide-binding domain; IPR029048:Heat shock protein70kD, C-terminal domain;
long-mer1386	LJZW01000012.1	25308	25338	AGGTGCATTGATCGTACGCTCCAGTAATTGC	LJZW01000012.1.25	LJZW01000012.1.25	25098	26147	-	AutoIPR: IPR002571:Heat-inducible transcriptionrepressor HrcA; IPR029016:GAF domain-like;
long-mer1387	LJZW01000012.1	25690	25732	ATGATCTGACGCGCATCCAGCTGCACAAAATCAATATGGCGGA	LJZW01000012.1.25	LJZW01000012.1.25	25098	26147	-	AutoIPR: IPR002571:Heat-inducible transcriptionrepressor HrcA; IPR029016:GAF domain-like;
long-mer1388	LJZW01000012.1	26121	26181	AAGCGTAGGAGAAAAGGAAGCACACATAGAAAAGGAAGCACACATGGAGTATTGGTAAGAC	LJZW01000012.1.25	LJZW01000012.1.25	25098	26147	-	AutoIPR: IPR002571:Heat-inducible transcriptionrepressor HrcA; IPR029016:GAF domain-like;
long-mer1389	LJZW01000012.1	26323	26365	GTAACATCGAATTAGAATTCGACCCTGGTATGACCGTGGTCTC	LJZW01000012.1.26	LJZW01000012.1.26	26283	27956	+	AutoIPR: IPR003395:RecF/RecN/SMC, N-terminal;IPR004604:DNA recombination/repair protein RecN;IPR027417:P-loop containing nucleoside triphosphatehydrolase;
long-mer1390	LJZW01000012.1	27315	27357	CTGGATCATCGGATCAGCAACACCATGACAAAGTGGCGGCAAG	LJZW01000012.1.26	LJZW01000012.1.26	26283	27956	+	AutoIPR: IPR003395:RecF/RecN/SMC, N-terminal;IPR004604:DNA recombination/repair protein RecN;IPR027417:P-loop containing nucleoside triphosphatehydrolase;
long-mer1391	LJZW01000012.1	27575	27617	CTCTGGAGGTGAGTTGTCGCGGGTATCGCTGGCCATCATGGTC	LJZW01000012.1.26	LJZW01000012.1.26	26283	27956	+	AutoIPR: IPR003395:RecF/RecN/SMC, N-terminal;IPR004604:DNA recombination/repair protein RecN;IPR027417:P-loop containing nucleoside triphosphatehydrolase;
long-mer1392	LJZW01000012.1	27659	27701	CGAAGTCGACACAGGCATCGGAGGCGCAATCGCCGACATCGTC	LJZW01000012.1.26	LJZW01000012.1.26	26283	27956	+	AutoIPR: IPR003395:RecF/RecN/SMC, N-terminal;IPR004604:DNA recombination/repair protein RecN;IPR027417:P-loop containing nucleoside triphosphatehydrolase;
long-mer1393	LJZW01000012.1	28152	28230	ATAACCGCGTTCAGCAGCAATACTGCGCTGCAACAACTCAATCTCCTCGTTGTGAAATTCAATGATCTTACCGGTATCG	LJZW01000012.1.27	LJZW01000012.1.27	28098	28538	-	AutoIPR: IPR002481:Ferric-uptake regulator;IPR011991:Winged helix-turn-helix DNA-binding domain;
long-mer1394	LJZW01000012.1	28591	28632	AAATATTTACCTGTTGACTGCCTAAAATTCCAATGCGCAATC	LJZW01000012.1.28	LJZW01000012.1.28	28623	29015	+	AutoIPR: IPR007450:Lipoprotein SmpA/OmlA;IPR026592:Outer membrane protein assembly factor BamE;
long-mer1395	LJZW01000012.1	29645	29687	AGGATAAGCAGTAATATCGTTAACAAGATCAAACATACAACTT	LJZW01000012.1.30	LJZW01000012.1.30	29288	29680	-	AutoIPR: IPR023393:START-like domain;
long-mer1396	LJZW01000012.1	32344	32386	TCTGATGTATTGATAACCACCTGCAATTGATCCATCAGCAGAC	LJZW01000012.1.32	LJZW01000012.1.32	30496	32691	-	AutoIPR: IPR005546:Autotransporterbeta-domain;
long-mer1397	LJZW01000012.1	32581	32668	TTTGTTTGATACTGATGGCACACTCCCATTCGCATATACAACACTTCCCCCATACATAGAAAATACTATAACTACAGTCAAAAATTTT	LJZW01000012.1.32	LJZW01000012.1.32	30496	32691	-	AutoIPR: IPR005546:Autotransporterbeta-domain;
long-mer1398	LJZW01000012.1	33118	33158	GTCCTGCATCACCAAATAACAAACACAACACATGTACTTAC	NA
long-mer1399	LJZW01000012.1	33535	33577	CACACAGCGTACTGTGAAATTCTAATTGAACACTAGGATGGTT	NA
long-mer1400	LJZW01000012.1	36153	36195	TCCACCTCCTGAGCACTGAGCATCGTACCCGCCACACCAATCA	LJZW01000012.1.36	LJZW01000012.1.36	35195	36202	-	AutoIPR: IPR017853:Glycoside hydrolasesuperfamily; IPR022956:Beta-hexosaminidase, bacterial;
long-mer1401	LJZW01000012.1	36276	36318	CAGACACCATGCGCAATAGTTTCCACCAACCTGATTACTACCT	NA
long-mer1402	LJZW01000012.1	37296	37338	CAGCCCAATATCACCCTCCACCCCAACCACCTCACCCACAGTA	LJZW01000012.1.38	LJZW01000012.1.38	36954	38360	-	AutoIPR: IPR010280:(Uracil-5)-methyltransferasefamily; IPR012340:Nucleic acid-binding, OB-fold;IPR029063:S-adenosyl-L-methionine-dependentmethyltransferase; IPR030390:RNA methyltransferase TrmA,active site; IPR030391:RNA methyltransferase TrmA,conserved site;
long-mer1403	LJZW01000012.1	39360	39402	TCAATACTGATAAATAAAAAACCAGAAAACACGAAAATTAATC	LJZW01000012.1.40	LJZW01000012.1.40	39397	40170	-	AutoIPR: IPR004629:Glycosyl transferaseWecB/TagA/CpsF;
long-mer1404	LJZW01000012.1	41838	41874	CGCACGCATCCCATTGAAAAATATTTCCCAACCAGGA	LJZW01000012.1.42	LJZW01000012.1.42	41595	43127	-	AutoIPR: IPR002797:Polysaccharide biosynthesisprotein;
long-mer1405	LJZW01000012.1	42564	42606	CTGCAACACCAACGCCCAAACACCCCATCCGACTAGCGCCACA	LJZW01000012.1.42	LJZW01000012.1.42	41595	43127	-	AutoIPR: IPR002797:Polysaccharide biosynthesisprotein;
long-mer1406	LJZW01000012.1	42846	42888	GAATAGATTATCGCGCTGCGCATTTGTAATCTGCTTTGCCTGG	LJZW01000012.1.42	LJZW01000012.1.42	41595	43127	-	AutoIPR: IPR002797:Polysaccharide biosynthesisprotein;
long-mer1407	LJZW01000012.1	43214	43256	CAATGCCCCAAGCAGATAGTGTAACAACACATTAATCCGCCTG	LJZW01000012.1.43	LJZW01000012.1.43	43124	43426	-	
long-mer1408	LJZW01000012.1	43340	43382	TAGCTGCATACTCAACAGACCACGATACCTGCGAAATATTTTA	LJZW01000012.1.43	LJZW01000012.1.43	43124	43426	-	
long-mer1409	LJZW01000012.1	44702	44744	TGCAACAAGCCATAATTTTTTTATAAATAAAAAATTTAAAGCT	NA
long-mer1410	LJZW01000012.1	44820	44843	CCCTAGAACAAACCACCAACCTAT	NA
long-mer1411	LJZW01000012.1	44857	44899	AAAAAATAATTAAAAAATAATCAAATATCTAAATACTTAATTA	NA
long-mer1412	LJZW01000012.1	44938	44980	AAATAAGGAAAACGCTGTCGCAACAGCCGATTATCAAAATCCA	NA
long-mer1413	LJZW01000012.1	44986	45028	ACATAAAAAAAACCACATCACATAAATGCGACACTAATTATTG	NA
long-mer1414	LJZW01000012.1	48443	48485	TGTCCATGTATTACGATTCAGGTAATGGTGAATTTTCATCACA	LJZW01000012.1.47	LJZW01000012.1.47	47531	48985	-	AutoIPR: IPR017475:Exopolysaccharidebiosynthesis polyprenyl glycosylphosphotransferase;
long-mer1415	LJZW01000012.1	49368	49410	GTTACTACCAACATCGCCAAGTACACTAATTTCCTTATAACGT	LJZW01000012.1.48	LJZW01000012.1.48	49197	50600	-	AutoIPR: IPR003856:Lipopolysaccharidebiosynthesis; IPR032807:Tyrosine kinase, G-rich domain;
long-mer1416	LJZW01000012.1	50229	50271	ATCAACGAGTGGTTTCAACATCGGCTCTCGACCCAAGTTCATC	LJZW01000012.1.48	LJZW01000012.1.48	49197	50600	-	AutoIPR: IPR003856:Lipopolysaccharidebiosynthesis; IPR032807:Tyrosine kinase, G-rich domain;
long-mer1417	LJZW01000012.1	50724	50766	TCCTTGCCACGCTCAATACGTACCAAATCAAAGCGCGCCAACA	LJZW01000012.1.49	LJZW01000012.1.49	50603	51415	-	AutoIPR: IPR003715:Polysaccharide exportprotein; IPR019554:Soluble ligand binding domain;
long-mer1418	LJZW01000012.1	51152	51194	GTATTCAGGCTGCACCTGTGGGAAAAGCAGTGCATCCGGTACC	LJZW01000012.1.49	LJZW01000012.1.49	50603	51415	-	AutoIPR: IPR003715:Polysaccharide exportprotein; IPR019554:Soluble ligand binding domain;
long-mer1419	LJZW01000012.1	52605	52647	TGGTTGTCCAAAATAAAGGCCGCCTGTCAGTTCACGCACGATA	LJZW01000012.1.50	LJZW01000012.1.50	51966	53039	-	AutoIPR: IPR001804:Isocitrate andisopropylmalate dehydrogenases family;IPR024084:Isopropylmalate dehydrogenase-like domain;
long-mer1420	LJZW01000012.1	54417	54488	GCATTGAATATAAACCTTCATCAGCACGTTATTTCCAAGCATCTACAAAGGCAACATAAGGTTCATCACCGC	LJZW01000012.1.52	LJZW01000012.1.52	54482	55906	-	AutoIPR: IPR015937:Aconitase/isopropylmalatedehydratase;
long-mer1421	LJZW01000012.1	54512	54554	GTGACCAGCCACGGCCGCAGCCGCTGCCATCGCAGGGCTGACT	LJZW01000012.1.52	LJZW01000012.1.52	54482	55906	-	AutoIPR: IPR015937:Aconitase/isopropylmalatedehydratase;
long-mer1422	LJZW01000012.1	55265	55307	GATGGTACTCCCTGAAAACTCTACCGCATAACCGTTGCCTCCG	LJZW01000012.1.52	LJZW01000012.1.52	54482	55906	-	AutoIPR: IPR015937:Aconitase/isopropylmalatedehydratase;
long-mer1423	LJZW01000012.1	55660	55702	TATCGGCAATCGATAGCAAACCGCCTTGACGCTCCGCCTTGGT	LJZW01000012.1.52	LJZW01000012.1.52	54482	55906	-	AutoIPR: IPR015937:Aconitase/isopropylmalatedehydratase;
long-mer1424	LJZW01000012.1	56247	56289	GGCCAAAAAACACTGGCAGATTCTCGAGATCTGCTGACACTCT	LJZW01000012.1.53	LJZW01000012.1.53	56014	56259	-	
long-mer1425	LJZW01000012.1	56355	56407	CAAGGTAACACTGCAATAGCACTCTGGCTGTACCAATGAAAGTCAACACATCA	NA
long-mer1426	LJZW01000012.1	56472	56551	ACACTATCTTTATGAAGTGACACTGCACAATGGCCAAGCAGGACACCAAGATAAAATCAATATAAAAAAGATGCGGCAGT	NA
long-mer1427	LJZW01000012.1	56708	56734	TGGAATAGCGCTGTCGAAAGATTAACA	NA
long-mer1428	LJZW01000012.1	56753	56776	GATACCAGAAATGATGAATTGGGA	NA
long-mer1429	LJZW01000012.1	57042	57084	GCGCCGACACAAAAATGGGAAATAAATAACAAAGATTAAGTGA	NA
long-mer1430	LJZW01000012.1	59364	59406	TATCAAAACCATGCACACTTCTCCAATTCATATTTCATTCAGC	NA
long-mer1431	LJZW01000012.1	59867	59909	CAAGCACTGCTGGCAACCGCAAGTGCCAACTACACCCGCTCCA	LJZW01000012.1.57	LJZW01000012.1.57	59495	60730	+	AutoIPR: IPR006143:RND efflux pump, membranefusion protein; IPR032317:RND efflux pump, membranefusion protein, barrel-sandwich domain;
long-mer1432	LJZW01000012.1	59932	59974	CGTCGCCAAGACAGAATTAGACACACAACATAACCAGGTCACG	LJZW01000012.1.57	LJZW01000012.1.57	59495	60730	+	AutoIPR: IPR006143:RND efflux pump, membranefusion protein; IPR032317:RND efflux pump, membranefusion protein, barrel-sandwich domain;
long-mer1433	LJZW01000012.1	60332	60374	GTGTTCTCCAACCGCAATAACTCACTATGGCCTGGCCAGTTCG	LJZW01000012.1.57	LJZW01000012.1.57	59495	60730	+	AutoIPR: IPR006143:RND efflux pump, membranefusion protein; IPR032317:RND efflux pump, membranefusion protein, barrel-sandwich domain;
long-mer1434	LJZW01000012.1	61295	61337	TATCAGGCGTTGGTCTGGTCTTGATTGCTGGCAACGTCCGACC	LJZW01000012.1.58	LJZW01000012.1.58	60796	64011	+	AutoIPR: IPR001036:Acriflavin resistanceprotein; IPR027463:Multidrug efflux transporter AcrB TolCdocking domain, DN/DC subdomains;
long-mer1435	LJZW01000012.1	62740	62783	CCGGTACAGGATGTGACTCTGTCTACCCACGTCGCTGCAACCGA	LJZW01000012.1.58	LJZW01000012.1.58	60796	64011	+	AutoIPR: IPR001036:Acriflavin resistanceprotein; IPR027463:Multidrug efflux transporter AcrB TolCdocking domain, DN/DC subdomains;
long-mer1436	LJZW01000012.1	63615	63657	GAGCCTGTCGGTGGATAGCATAGTCGGTATCGTGCTGCTGATT	LJZW01000012.1.58	LJZW01000012.1.58	60796	64011	+	AutoIPR: IPR001036:Acriflavin resistanceprotein; IPR027463:Multidrug efflux transporter AcrB TolCdocking domain, DN/DC subdomains;
long-mer1437	LJZW01000012.1	63696	63738	CGCCATCGAAGCACGCAGCACTGGGAGCAGCGCCCACGATGCG	LJZW01000012.1.58	LJZW01000012.1.58	60796	64011	+	AutoIPR: IPR001036:Acriflavin resistanceprotein; IPR027463:Multidrug efflux transporter AcrB TolCdocking domain, DN/DC subdomains;
long-mer1438	LJZW01000012.1	64837	64879	GATCGCAACCCAACCTAACGGACGTATCGTCCGCCTGAGCGAT	LJZW01000012.1.59	LJZW01000012.1.59	64106	67204	+	AutoIPR: IPR001036:Acriflavin resistanceprotein; IPR027463:Multidrug efflux transporter AcrB TolCdocking domain, DN/DC subdomains;
long-mer1439	LJZW01000012.1	65904	65946	GCCTAGGAACAGGCCGTCAGGATTCCAGCGCATCGTTCAACAT	LJZW01000012.1.59	LJZW01000012.1.59	64106	67204	+	AutoIPR: IPR001036:Acriflavin resistanceprotein; IPR027463:Multidrug efflux transporter AcrB TolCdocking domain, DN/DC subdomains;
long-mer1440	LJZW01000012.1	66256	66298	CGTCAAAGCGGCACAGATGGGGGTTTCAATCGGTGCGATTGAC	LJZW01000012.1.59	LJZW01000012.1.59	64106	67204	+	AutoIPR: IPR001036:Acriflavin resistanceprotein; IPR027463:Multidrug efflux transporter AcrB TolCdocking domain, DN/DC subdomains;
long-mer1441	LJZW01000012.1	66380	66422	GCATTAGCCTCTCAAAGCGCCGCGCCAGCGGCACTGGACAACA	LJZW01000012.1.59	LJZW01000012.1.59	64106	67204	+	AutoIPR: IPR001036:Acriflavin resistanceprotein; IPR027463:Multidrug efflux transporter AcrB TolCdocking domain, DN/DC subdomains;
long-mer1442	LJZW01000012.1	66532	66574	GGACTTGAGCTACAACCTTAGACCAGGCGTGAGCATCGGTGAA	LJZW01000012.1.59	LJZW01000012.1.59	64106	67204	+	AutoIPR: IPR001036:Acriflavin resistanceprotein; IPR027463:Multidrug efflux transporter AcrB TolCdocking domain, DN/DC subdomains;
long-mer1443	LJZW01000012.1	66958	67000	GATCGTGCGCTTCCGTCCGATTATGATGACCTCCATGGTCGCC	LJZW01000012.1.59	LJZW01000012.1.59	64106	67204	+	AutoIPR: IPR001036:Acriflavin resistanceprotein; IPR027463:Multidrug efflux transporter AcrB TolCdocking domain, DN/DC subdomains;
long-mer1444	LJZW01000012.1	67341	67383	GCGCTCAGATAGGAATGCAACTCGTCATGACCGCACATCACCA	NA
long-mer1445	LJZW01000012.1	67765	67807	CGCTTCGGCGTGCGGTATTCCAATATAGCGTGCCAACTCATCG	LJZW01000012.1.60	LJZW01000012.1.60	67429	68133	-	
long-mer1446	LJZW01000012.1	67822	67864	ATAATGTTTGGCATAGATATCAAGGTCAGACAATTGCTGGTCG	LJZW01000012.1.60	LJZW01000012.1.60	67429	68133	-	
long-mer1447	LJZW01000012.1	67872	67907	CATCCCCTGTCGTCACTGCAGACACACCCGCCGGCT	LJZW01000012.1.60	LJZW01000012.1.60	67429	68133	-	
long-mer1448	LJZW01000012.1	67913	67981	AATGCGGGGAACACAGAGACGGCCAACAGAAGCGCGAACACGAAGACACAACGATAAATACGATGCAAC	LJZW01000012.1.60	LJZW01000012.1.60	67429	68133	-	
long-mer1449	LJZW01000012.1	68255	68297	AGCGCCGTTGTTCAATCCAACGGCAGACACAATGCTGCTATTT	LJZW01000012.1.61	LJZW01000012.1.61	68232	68444	+	
long-mer1450	LJZW01000012.1	68322	68364	AATAAATTCGAAAAACAGGAAGCAGAAATGCGCTTTTACATCT	LJZW01000012.1.61	LJZW01000012.1.61	68232	68444	+	
long-mer1451	LJZW01000012.1	68589	68663	ACTTCCGGTGAAGGATGCGGCATAGCAGGCGCACCAACCAAGGTCAATGTGCCGTCCCGCTTCAGCAGAGTCAGG	LJZW01000012.1.62	LJZW01000012.1.62	68375	69424	-	AutoIPR: IPR002085:Alcohol dehydrogenasesuperfamily, zinc-type; IPR016040:NAD(P)-binding domain;IPR020843:Polyketide synthase, enoylreductase domain;IPR029752:D-isomer specific 2-hydroxyacid dehydrogenase,NAD-binding domain conserved site 1;
long-mer1452	LJZW01000012.1	68687	68729	AGCCACAGTATTCAAAATCAAGTCGAAACTCTTTACATGGGCA	LJZW01000012.1.62	LJZW01000012.1.62	68375	69424	-	AutoIPR: IPR002085:Alcohol dehydrogenasesuperfamily, zinc-type; IPR016040:NAD(P)-binding domain;IPR020843:Polyketide synthase, enoylreductase domain;IPR029752:D-isomer specific 2-hydroxyacid dehydrogenase,NAD-binding domain conserved site 1;
long-mer1453	LJZW01000012.1	68747	68804	ACGTGACACCACCACCTCATCCGCTCCCAACGCCTTAGCATCCTGTCGCTTAGATTCG	LJZW01000012.1.62	LJZW01000012.1.62	68375	69424	-	AutoIPR: IPR002085:Alcohol dehydrogenasesuperfamily, zinc-type; IPR016040:NAD(P)-binding domain;IPR020843:Polyketide synthase, enoylreductase domain;IPR029752:D-isomer specific 2-hydroxyacid dehydrogenase,NAD-binding domain conserved site 1;
long-mer1454	LJZW01000012.1	68864	68984	ACCCAAGCCACCAATGCCGACGATGCCGACTTTCTTACCCGGACCAGCATTCCAATAGCGCAGTGGCGAGTACGTCGTAATCCCAGCACACAATAACGGGGCGACTGCGGCAAGCTGTGCC	LJZW01000012.1.62	LJZW01000012.1.62	68375	69424	-	AutoIPR: IPR002085:Alcohol dehydrogenasesuperfamily, zinc-type; IPR016040:NAD(P)-binding domain;IPR020843:Polyketide synthase, enoylreductase domain;IPR029752:D-isomer specific 2-hydroxyacid dehydrogenase,NAD-binding domain conserved site 1;
long-mer1455	LJZW01000012.1	69029	69233	CTTCTGAGAGTAACCGCCCAAGGTGTGACGGGGTGCGTCCGGGGTGGGACCGTTATAGGTGAGAACCGCATGATCACAGTAATTTTCAAGCCCTTGTTCACAATCGGCGCAGTGCTTGCAGCTATCGACAATGCAGCCAACAGCGACAAGATCTCCCATCTTAAAGCCCTGCACATGCGTCCCTATGGCAGAGACCCGACCGACA	LJZW01000012.1.62	LJZW01000012.1.62	68375	69424	-	AutoIPR: IPR002085:Alcohol dehydrogenasesuperfamily, zinc-type; IPR016040:NAD(P)-binding domain;IPR020843:Polyketide synthase, enoylreductase domain;IPR029752:D-isomer specific 2-hydroxyacid dehydrogenase,NAD-binding domain conserved site 1;
long-mer1456	LJZW01000012.1	69639	69681	ACCCAAACGGGACCACGCAAATGGTAGGAGCCTAACACCTTCG	NA
long-mer1457	LJZW01000012.1	69861	69903	GACACCTGTCCGTACTACCAATACCTCTGGCGCGACCATAAAC	LJZW01000012.1.63	LJZW01000012.1.63	69858	70199	-	
long-mer1458	LJZW01000012.1	70265	70307	CCACGTACCAACCTGGCCGCTTCCAGGAAAGCCATCATAGCTT	LJZW01000012.1.64	LJZW01000012.1.64	70171	70302	-	
long-mer1459	LJZW01000012.1	70432	70459	ACCGCTATACTTCCAGACTGACCAACTT	NA
long-mer1460	LJZW01000012.1	70596	70625	ATTGCTTTCTATTCAAAAAAATAAACTCTT	NA
long-mer1461	LJZW01000012.1	70781	70823	TTGGTGTACTGCTCAATGCACAGAAATAATGATAAGTCCCTGA	NA
long-mer1462	LJZW01000012.1	70853	70895	GATACCTCACATAGTTGGAATGCTGGAATGTTGCACCTTCTGT	NA
long-mer1463	LJZW01000012.1	71362	71404	TGAACTGGGAAAATCAATCCAACACCCACCGCTCCATCTGATG	LJZW01000012.1.66	LJZW01000012.1.66	71358	71594	-	
long-mer1464	LJZW01000012.1	71533	71554	TCTGGGAATACCAATGTCACCC	LJZW01000012.1.66	LJZW01000012.1.66	71358	71594	-	
long-mer1465	LJZW01000012.1	72907	72949	GGCGAACGCGCGGCACGTCAAACTGCATTGGTACAAGATATAC	LJZW01000012.1.68	LJZW01000012.1.68	72532	73359	+	AutoIPR: IPR011330:Glycosidehydrolase/deacetylase, beta/alpha-barrel;
long-mer1466	LJZW01000012.1	73123	73165	TGGGTGGCCGCGCCATTACGTGAATACGGTCTGGACCGTATCG	LJZW01000012.1.68	LJZW01000012.1.68	72532	73359	+	AutoIPR: IPR011330:Glycosidehydrolase/deacetylase, beta/alpha-barrel;
long-mer1467	LJZW01000012.1	73612	73653	GGGAGCCGCGTGCACTCATATTCAAGCGGCGGCGCTACGCGA	LJZW01000012.1.70	LJZW01000012.1.70	73633	74907	-	AutoIPR: IPR015424:Pyridoxalphosphate-dependent transferase;
long-mer1467	LJZW01000012.1	73612	73653	GGGAGCCGCGTGCACTCATATTCAAGCGGCGGCGCTACGCGA	LJZW01000012.1.69	LJZW01000012.1.69	73356	73658	+	
long-mer1468	LJZW01000012.1	73851	73893	CATCAAAGTGCCGCGCCGCCGATCCCACGACCGATGGGAACGC	LJZW01000012.1.70	LJZW01000012.1.70	73633	74907	-	AutoIPR: IPR015424:Pyridoxalphosphate-dependent transferase;
long-mer1469	LJZW01000012.1	73937	74007	GCCGCGCATGCATCAATCACCACACGGCGCGTCTCGTACAAAGGACCACAAGGCGAACATAACGGAGTGAT	LJZW01000012.1.70	LJZW01000012.1.70	73633	74907	-	AutoIPR: IPR015424:Pyridoxalphosphate-dependent transferase;
long-mer1470	LJZW01000012.1	74909	74951	ACGTATGTAAATCAATTTACTTAAAGTCGACATGTTAGTTCAA	NA
long-mer1471	LJZW01000012.1	75008	75047	CGTTTTACTAGATGAACATTAGATGAGCAGTTTCCATCAA	NA
long-mer1472	LJZW01000012.1	75069	75111	CGGAAACTCAACACTCACCGCTGTGCACTTACTGTTACTCAAC	NA
long-mer1473	LJZW01000012.1	77667	77709	CATTATTGCCTGCTTCATCGTAACCCTACTGTGGGCCTGCTTC	LJZW01000012.1.72	LJZW01000012.1.72	77479	78900	+	AutoIPR: IPR003997:RTX secretion protein D,Gram-negative bacteria;
long-mer1474	LJZW01000012.1	79302	79337	CAGCCCCGTCACCTCCCCCCCCTCCTATCACCATCA	LJZW01000012.1.73	LJZW01000012.1.73	78910	79335	-	
long-mer1475	LJZW01000012.1	79483	79515	AAAACACCACACCCCCCCCATAATGCTGCGGTG	NA
long-mer1476	LJZW01000012.1	80096	80138	AATTATTGATTTCCTTGAAACACATACCATCCCCTGTCAAGGA	LJZW01000012.1.74	LJZW01000012.1.74	79524	80147	+	
long-mer1477	LJZW01000012.1	80237	80279	ACATTATCCGATGCCGTTAAAACCGGTGGCGGCGATGCCAGAT	LJZW01000012.1.75	LJZW01000012.1.75	80147	80416	+	
long-mer1478	LJZW01000012.1	80544	80566	AAAGGCCGCTGCACAGGACATTA	LJZW01000012.1.76	LJZW01000012.1.76	80419	81036	+	
long-mer1479	LJZW01000012.1	81092	81115	CAGCAATGCCGGGAATGACTGCGC	LJZW01000012.1.77	LJZW01000012.1.77	81036	81302	+	
long-mer1480	LJZW01000012.1	81238	81272	CAGCGATGGATCAAGCCGACCGCGAAACCAATAGA	LJZW01000012.1.77	LJZW01000012.1.77	81036	81302	+	
long-mer1481	LJZW01000012.1	81309	81336	ATATTCAAAGAGTATTTAAATTTCTACT	LJZW01000012.1.78	LJZW01000012.1.78	81305	81928	+	
long-mer1482	LJZW01000012.1	81889	81917	TATTGAATCCCATACCATCCCCTGTCAAG	LJZW01000012.1.78	LJZW01000012.1.78	81305	81928	+	
long-mer1483	LJZW01000012.1	82873	82896	CAGCAATGCCGGGAATGACTGCGC	LJZW01000012.1.81	LJZW01000012.1.81	82817	83086	+	
long-mer1484	LJZW01000012.1	82955	82984	AATGGGTTGAAGAATGCGGGGAACATCCAT	LJZW01000012.1.81	LJZW01000012.1.81	82817	83086	+	
long-mer1485	LJZW01000012.1	83637	83679	AAGAAATAAACAGGAGTGGACTCATGATTTACAGTTAATTATT	LJZW01000012.1.82	LJZW01000012.1.82	83089	83724	+	
long-mer1486	LJZW01000012.1	84194	84237	TGTTGAAAACTTCTATCGGGATAATGGATATACCCCTGGTGACC	LJZW01000012.1.83	LJZW01000012.1.83	83724	87917	+	AutoIPR: IPR011049:Serralysin-likemetalloprotease, C-terminal;
long-mer1487	LJZW01000012.1	85946	85984	GGGATGGGATGCCTCCGGCCTAGAGGCCAAGCTAGATCA	LJZW01000012.1.83	LJZW01000012.1.83	83724	87917	+	AutoIPR: IPR011049:Serralysin-likemetalloprotease, C-terminal;
long-mer1488	LJZW01000012.1	86173	86209	ATGCCGAGGGCAGTGCCGCCACAGATCTGCTGTTTGG	LJZW01000012.1.83	LJZW01000012.1.83	83724	87917	+	AutoIPR: IPR011049:Serralysin-likemetalloprotease, C-terminal;
long-mer1489	LJZW01000012.1	86363	86389	CCTAGAAGGCGGCGCCGGTAATGATGT	LJZW01000012.1.83	LJZW01000012.1.83	83724	87917	+	AutoIPR: IPR011049:Serralysin-likemetalloprotease, C-terminal;
long-mer1490	LJZW01000012.1	86538	86615	CTCGTCTTTGGTGAGGGGATTATTGCCGCTGATGTCCGGTTGCTGCACGAAGGTCAGGATGTGGTGCTGGACCTGGGC	LJZW01000012.1.83	LJZW01000012.1.83	83724	87917	+	AutoIPR: IPR011049:Serralysin-likemetalloprotease, C-terminal;
long-mer1491	LJZW01000012.1	86746	86774	GTCTGACGACGCTGGGCACCTTGGGCAAT	LJZW01000012.1.83	LJZW01000012.1.83	83724	87917	+	AutoIPR: IPR011049:Serralysin-likemetalloprotease, C-terminal;
long-mer1492	LJZW01000012.1	86946	86988	AAGGTGTCGTATTGGTCCGCAAATAACGTACTGAACGGTGGCA	LJZW01000012.1.83	LJZW01000012.1.83	83724	87917	+	AutoIPR: IPR011049:Serralysin-likemetalloprotease, C-terminal;
long-mer1493	LJZW01000012.1	87008	87029	CGGCAGCGCTTACGCGGACACA	LJZW01000012.1.83	LJZW01000012.1.83	83724	87917	+	AutoIPR: IPR011049:Serralysin-likemetalloprotease, C-terminal;
long-mer1494	LJZW01000012.1	87260	87288	TGGAACGATCTGGACCCCGGAAACCTTGA	LJZW01000012.1.83	LJZW01000012.1.83	83724	87917	+	AutoIPR: IPR011049:Serralysin-likemetalloprotease, C-terminal;
long-mer1495	LJZW01000012.1	87588	87665	CTCGTCTTTGGTGAGGGGATTATTGCCGCTGATGTCCGGTTGCTGCACGAAGGTCAGGATGTGGTGCTGGACCTGGGC	LJZW01000012.1.83	LJZW01000012.1.83	83724	87917	+	AutoIPR: IPR011049:Serralysin-likemetalloprotease, C-terminal;
long-mer1496	LJZW01000012.1	87776	87818	AGAGACCTTGAGCAGCATGGGTCTCACCACGCTGGGCACCTTG	LJZW01000012.1.83	LJZW01000012.1.83	83724	87917	+	AutoIPR: IPR011049:Serralysin-likemetalloprotease, C-terminal;
long-mer1497	LJZW01000012.1	87971	88013	AAGGTGTCGTATTGGTCCGCAAATAACGTACTGAACGGTGGCA	LJZW01000012.1.84	LJZW01000012.1.84	87965	90004	+	AutoIPR: IPR003995:RTX toxin determinant A;IPR010566:Haemolysin-type calcium binding-related;
long-mer1498	LJZW01000012.1	88033	88054	CGGCAGCGCTTACGCGGACACA	LJZW01000012.1.84	LJZW01000012.1.84	87965	90004	+	AutoIPR: IPR003995:RTX toxin determinant A;IPR010566:Haemolysin-type calcium binding-related;
long-mer1499	LJZW01000012.1	88285	88313	TGGAACGATCTGGACCCCGGAAACCTTGA	LJZW01000012.1.84	LJZW01000012.1.84	87965	90004	+	AutoIPR: IPR003995:RTX toxin determinant A;IPR010566:Haemolysin-type calcium binding-related;
long-mer1500	LJZW01000012.1	88613	88690	CTCGTCTTTGGTGAGGGGATTATTGCCGCTGATGTCCGGTTGCTGCACGAAGGTCAGGATGTGGTGCTGGACCTGGGC	LJZW01000012.1.84	LJZW01000012.1.84	87965	90004	+	AutoIPR: IPR003995:RTX toxin determinant A;IPR010566:Haemolysin-type calcium binding-related;
long-mer1501	LJZW01000012.1	88801	88843	AGAGACCTTGAGCAGCATGGGTCTCACCACGCTGGGCACCTTG	LJZW01000012.1.84	LJZW01000012.1.84	87965	90004	+	AutoIPR: IPR003995:RTX toxin determinant A;IPR010566:Haemolysin-type calcium binding-related;
long-mer1502	LJZW01000012.1	89165	89242	CTCGTCTTTGGTGAGGGGATTATTGCCGCTGATGTCCGGTTGCTGCACGAAGGTCAGGATGTGGTGCTGGACCTGGGC	LJZW01000012.1.84	LJZW01000012.1.84	87965	90004	+	AutoIPR: IPR003995:RTX toxin determinant A;IPR010566:Haemolysin-type calcium binding-related;
long-mer1503	LJZW01000012.1	89373	89416	GTCTGACGACGCTGGGCACCTTGGGCAATGACATTCTGAAGGGC	LJZW01000012.1.84	LJZW01000012.1.84	87965	90004	+	AutoIPR: IPR003995:RTX toxin determinant A;IPR010566:Haemolysin-type calcium binding-related;
long-mer1504	LJZW01000012.1	89449	89513	TGGAGATGACACTCTCTACGGCGGCGGTGGCAATGATCTGCTGTTGGGCGGTGCTGGCGATGACG	LJZW01000012.1.84	LJZW01000012.1.84	87965	90004	+	AutoIPR: IPR003995:RTX toxin determinant A;IPR010566:Haemolysin-type calcium binding-related;
long-mer1505	LJZW01000012.1	89532	89575	GCAGCAACCGCCTAGAAGGCGATGCCGGTAACGATGTACTGAAA	LJZW01000012.1.84	LJZW01000012.1.84	87965	90004	+	AutoIPR: IPR003995:RTX toxin determinant A;IPR010566:Haemolysin-type calcium binding-related;
long-mer1506	LJZW01000012.1	89635	89656	CGGCAGCGCTTACGCGGACACA	LJZW01000012.1.84	LJZW01000012.1.84	87965	90004	+	AutoIPR: IPR003995:RTX toxin determinant A;IPR010566:Haemolysin-type calcium binding-related;
long-mer1507	LJZW01000012.1	90956	90998	AGAAAGCAGCGTTCTCCAGCCAACATATCCTGGCTTTATACGA	LJZW01000012.1.86	LJZW01000012.1.86	90334	93906	+	AutoIPR: IPR016834:Uncharacterised conservedprotein UCP026306; IPR025202:Phospholipase D-like domain;IPR027417:P-loop containing nucleoside triphosphatehydrolase;
long-mer1508	LJZW01000012.1	91044	91086	CTATGCCAGCGGTGAGATGGCACCGCCTGAACCATGTTTGCCG	LJZW01000012.1.86	LJZW01000012.1.86	90334	93906	+	AutoIPR: IPR016834:Uncharacterised conservedprotein UCP026306; IPR025202:Phospholipase D-like domain;IPR027417:P-loop containing nucleoside triphosphatehydrolase;
long-mer1509	LJZW01000012.1	91121	91150	GCAGCAATGAGCGTGCTTTGAGCCGGACGC	LJZW01000012.1.86	LJZW01000012.1.86	90334	93906	+	AutoIPR: IPR016834:Uncharacterised conservedprotein UCP026306; IPR025202:Phospholipase D-like domain;IPR027417:P-loop containing nucleoside triphosphatehydrolase;
long-mer1510	LJZW01000012.1	91275	91317	GGCGCTGGCAGAGGGGGAGCCACCGGTCATTGTCGCTGCGTCG	LJZW01000012.1.86	LJZW01000012.1.86	90334	93906	+	AutoIPR: IPR016834:Uncharacterised conservedprotein UCP026306; IPR025202:Phospholipase D-like domain;IPR027417:P-loop containing nucleoside triphosphatehydrolase;
long-mer1511	LJZW01000012.1	91755	91797	GGACGCAGCGCAGGCGGAGAAACAGGTCATTGAAACGCTCATC	LJZW01000012.1.86	LJZW01000012.1.86	90334	93906	+	AutoIPR: IPR016834:Uncharacterised conservedprotein UCP026306; IPR025202:Phospholipase D-like domain;IPR027417:P-loop containing nucleoside triphosphatehydrolase;
long-mer1512	LJZW01000012.1	91921	91942	GATTACCCAACACAGACGTGGA	LJZW01000012.1.86	LJZW01000012.1.86	90334	93906	+	AutoIPR: IPR016834:Uncharacterised conservedprotein UCP026306; IPR025202:Phospholipase D-like domain;IPR027417:P-loop containing nucleoside triphosphatehydrolase;
long-mer1513	LJZW01000012.1	92026	92071	AAACGCGGTGAAGCGGTGCTGCATAAGGAGCAGTGCCACATCACCA	LJZW01000012.1.86	LJZW01000012.1.86	90334	93906	+	AutoIPR: IPR016834:Uncharacterised conservedprotein UCP026306; IPR025202:Phospholipase D-like domain;IPR027417:P-loop containing nucleoside triphosphatehydrolase;
long-mer1514	LJZW01000012.1	92365	92408	AAGATGCAGGTTTTCAGGCCTCGTGAGAAAAACTTCAGCCGTAA	LJZW01000012.1.86	LJZW01000012.1.86	90334	93906	+	AutoIPR: IPR016834:Uncharacterised conservedprotein UCP026306; IPR025202:Phospholipase D-like domain;IPR027417:P-loop containing nucleoside triphosphatehydrolase;
long-mer1515	LJZW01000012.1	92666	92708	AGATCGCACAACGACTGAGCCTGTATCACTATGACCCTGAGAT	LJZW01000012.1.86	LJZW01000012.1.86	90334	93906	+	AutoIPR: IPR016834:Uncharacterised conservedprotein UCP026306; IPR025202:Phospholipase D-like domain;IPR027417:P-loop containing nucleoside triphosphatehydrolase;
long-mer1516	LJZW01000012.1	92753	92795	AGATTGTCAGTTACTGCAATGGGCTGTGCTATCAAGGCAAACT	LJZW01000012.1.86	LJZW01000012.1.86	90334	93906	+	AutoIPR: IPR016834:Uncharacterised conservedprotein UCP026306; IPR025202:Phospholipase D-like domain;IPR027417:P-loop containing nucleoside triphosphatehydrolase;
long-mer1517	LJZW01000012.1	92988	93030	AGCACAGTATGGGGAGCCGCTACATCGCATTGTGGGCATCGTG	LJZW01000012.1.86	LJZW01000012.1.86	90334	93906	+	AutoIPR: IPR016834:Uncharacterised conservedprotein UCP026306; IPR025202:Phospholipase D-like domain;IPR027417:P-loop containing nucleoside triphosphatehydrolase;
long-mer1518	LJZW01000012.1	93144	93189	GGCGGAACGGCCTGTGGTGATTTTCTCTGCGGTGTATAGCAAGCAT	LJZW01000012.1.86	LJZW01000012.1.86	90334	93906	+	AutoIPR: IPR016834:Uncharacterised conservedprotein UCP026306; IPR025202:Phospholipase D-like domain;IPR027417:P-loop containing nucleoside triphosphatehydrolase;
long-mer1519	LJZW01000012.1	93196	93221	GGCGATTTTATCGACCAGCGCGCAAG	LJZW01000012.1.86	LJZW01000012.1.86	90334	93906	+	AutoIPR: IPR016834:Uncharacterised conservedprotein UCP026306; IPR025202:Phospholipase D-like domain;IPR027417:P-loop containing nucleoside triphosphatehydrolase;
long-mer1520	LJZW01000012.1	93306	93360	CACGCCGCGTGGCCTGTTGGCACATTATCTTTTTAAAGATCCAAGCAACGCGCTG	LJZW01000012.1.86	LJZW01000012.1.86	90334	93906	+	AutoIPR: IPR016834:Uncharacterised conservedprotein UCP026306; IPR025202:Phospholipase D-like domain;IPR027417:P-loop containing nucleoside triphosphatehydrolase;
long-mer1521	LJZW01000012.1	94299	94324	GATGTTTGCACCATTGCACCAAGGTA	NA
long-mer1522	LJZW01000012.1	94476	94514	AACCAAATCAACCAAGGTTTGCGTGAACAAGCCTGTCTG	NA
long-mer1523	LJZW01000012.1	97418	97441	TTGATCCCGCTCTACGCCGGACGC	NA
long-mer1524	LJZW01000012.1	97729	97754	CGTTGCTTCTGGGACGTTCGGGAAGT	NA
long-mer1525	LJZW01000012.1	97875	97923	GCTGGCTGGGTAAAGGTCGGGTCTAGGTGTTGGGCACGGCGGAAGCAGC	LJZW01000012.1.89	LJZW01000012.1.89	97897	99675	-	
long-mer1526	LJZW01000012.1	97966	98108	GCTCACGTTGCCTATCGACCCTTCGGCAGGATGGGTGTAGCGCAAGCGTAGGTGCTCTGCCTCGTAGGTGATGTGATCCCCCAAGCACGCTACAGCAAGGTACGGGTGATGGCTATGCAGTAAGACGAAGTGCTTTTTCGTCC	LJZW01000012.1.89	LJZW01000012.1.89	97897	99675	-	
long-mer1527	LJZW01000012.1	98180	98234	ACATTCAGGCAAAAGCGGAGAGTATTTGCTCCTTGGAAGTTCCGTAAGCACCCCA	LJZW01000012.1.89	LJZW01000012.1.89	97897	99675	-	
long-mer1528	LJZW01000012.1	98278	98299	ACGCAGCTTGAACGCCACCACC	LJZW01000012.1.89	LJZW01000012.1.89	97897	99675	-	
long-mer1529	LJZW01000012.1	98692	98749	GCGAAAGCTTATCAACACCACACTGCAGTAGATCTCCCACTGCGCGGCGTCCCATTTC	LJZW01000012.1.89	LJZW01000012.1.89	97897	99675	-	
long-mer1530	LJZW01000012.1	99349	99391	CCACACTGCCGGGGTGAGCAGAATGCCGCGCGGCACCAGCCAC	LJZW01000012.1.89	LJZW01000012.1.89	97897	99675	-	
long-mer1531	LJZW01000012.1	99586	99628	GCCATCCAGGGGGATGAAGCACACACCGATGAAGCAGTGTTCG	LJZW01000012.1.89	LJZW01000012.1.89	97897	99675	-	
long-mer1532	LJZW01000012.1	99654	99683	CGGTGTCGTCGGCGTCATGCACCTGATGCC	LJZW01000012.1.89	LJZW01000012.1.89	97897	99675	-	
long-mer1533	LJZW01000012.1	99827	99859	ACAGGAGTGTCTCTACATCATCGCTGTACTGTG	LJZW01000012.1.91	LJZW01000012.1.91	99833	100318	+	
long-mer1534	LJZW01000012.1	100003	100127	GTCAACGGCGCGGGGCACGGGTGATCTCAATGCACCTGTTGCAGGCTCCGTGCTTTGGGAAGGTCTAAAGAGTATCAATCCTGGGTTGGCGCATCTGGGTTGGCGGGGCGTTCGGAAACACGTGT	LJZW01000012.1.91	LJZW01000012.1.91	99833	100318	+	
long-mer1535	LJZW01000012.1	100290	100366	TCGGCAAGTGTTCAATTCAGTATGTTTAATCCACGAGTTGCAGGCGCAGTGCTTTAGGGAGGGCAAAGACCATGGAT	LJZW01000012.1.92	LJZW01000012.1.92	100315	101265	-	AutoIPR: IPR003451:4-hydroxy-3-methylbut-2-enyldiphosphate reductase;
long-mer1535	LJZW01000012.1	100290	100366	TCGGCAAGTGTTCAATTCAGTATGTTTAATCCACGAGTTGCAGGCGCAGTGCTTTAGGGAGGGCAAAGACCATGGAT	LJZW01000012.1.91	LJZW01000012.1.91	99833	100318	+	
long-mer1536	LJZW01000012.1	101416	101440	GGATGGCCAGTAGTAGGAGCCGACG	LJZW01000012.1.93	LJZW01000012.1.93	101323	101826	-	AutoIPR: IPR001872:Peptidase A8, signalpeptidase II;
long-mer1537	LJZW01000012.1	101828	101870	GTGGTCGGTCGTTGTGGGGCTTGGGTGTGGTGGTGTGTTGCGA	NA
long-mer1538	LJZW01000012.1	102195	102237	CAGCGGTGTCGGCAGCGGCAGTGACGGTGATTTCTGCTTCTAA	LJZW01000012.1.94	LJZW01000012.1.94	101959	104790	-	AutoIPR: IPR002301:Isoleucine-tRNA ligase;IPR020791:Leucine-tRNA ligase, archaeal;
long-mer1539	LJZW01000012.1	103406	103448	TACCAGGTGACGTGTGTGATGACCTTGAGGGCGGCTGAGCGCA	LJZW01000012.1.94	LJZW01000012.1.94	101959	104790	-	AutoIPR: IPR002301:Isoleucine-tRNA ligase;IPR020791:Leucine-tRNA ligase, archaeal;
long-mer1540	LJZW01000012.1	104771	104813	GTTTTGTAGTCTTGGCTCACGAGGTGGCTCGCAATCGATGTTC	LJZW01000012.1.94	LJZW01000012.1.94	101959	104790	-	AutoIPR: IPR002301:Isoleucine-tRNA ligase;IPR020791:Leucine-tRNA ligase, archaeal;
long-mer1540	LJZW01000012.1	104771	104813	GTTTTGTAGTCTTGGCTCACGAGGTGGCTCGCAATCGATGTTC	LJZW01000012.1.95	LJZW01000012.1.95	104787	105734	-	AutoIPR: IPR023465:Riboflavin kinase domain;IPR023468:Riboflavin kinase;
long-mer1541	LJZW01000012.1	105639	105681	ATGACCCAGGTGCAGGCCATCGAAAGCACCGATGCAGGTTACA	LJZW01000012.1.95	LJZW01000012.1.95	104787	105734	-	AutoIPR: IPR023465:Riboflavin kinase domain;IPR023468:Riboflavin kinase;
long-mer1542	LJZW01000012.1	105747	105789	AAAGCCCGGATGTGGCGATCGTCGGGCGTGGTGATGCGTCGCT	NA
long-mer1543	LJZW01000012.1	106202	106244	GGCCAGATGCAATCCCGGCTGCTGGCCCAGGGCGGCCAGGATG	LJZW01000012.1.96	LJZW01000012.1.96	105896	107506	-	AutoIPR: IPR004268:Peptidoglycan biosynthesisprotein MurJ;
long-mer1544	LJZW01000012.1	106346	106388	CACTGGAGTCCTGGTGTCTTGACGGGCGTAAAACGCGGGAAGA	LJZW01000012.1.96	LJZW01000012.1.96	105896	107506	-	AutoIPR: IPR004268:Peptidoglycan biosynthesisprotein MurJ;
long-mer1545	LJZW01000012.1	106703	106745	CAACCAGGTCTGGGAGCCGTCACTCAGTCGGGCAGCAATGAAG	LJZW01000012.1.96	LJZW01000012.1.96	105896	107506	-	AutoIPR: IPR004268:Peptidoglycan biosynthesisprotein MurJ;
long-mer1546	LJZW01000012.1	107746	107782	CGAGACCGCTTTCGCGGTTGCCCAACCAATCCTTGAC	LJZW01000012.1.97	LJZW01000012.1.97	107546	107875	+	AutoIPR: IPR002583:Ribosomal protein S20;
long-mer1547	LJZW01000012.1	109106	109148	AGCAGTTTATACGTACAGAACAGCACGCAAACACGTAACAGGT	LJZW01000012.1.98	LJZW01000012.1.98	107989	109131	-	AutoIPR: IPR014100:GTP-binding proteinObg/CgtA; IPR027417:P-loop containing nucleosidetriphosphate hydrolase;
long-mer1548	LJZW01000012.1	109515	109557	CTGCTTAGCGGGGCCGGAGATGCCAGTGATTTGGATTTCCGTG	LJZW01000012.1.100	LJZW01000012.1.100	109512	109832	-	AutoIPR: IPR028909:Ribosomal protein L21-like;
long-mer1549	LJZW01000012.1	110207	110249	CGGACACACAATCTTAAGAATTTGGATCTCGATCTACCGCGTA	LJZW01000012.1.101	LJZW01000012.1.101	110177	113074	+	AutoIPR: IPR004602:UvrABC system subunit A;IPR013815:ATP-grasp fold, subdomain 1; IPR027417:P-loopcontaining nucleoside triphosphate hydrolase;
long-mer1550	LJZW01000012.1	110995	111037	CCCGATGGGGGCGTGCCCCGCCTGCAACGGTCTGGGAGTCACC	LJZW01000012.1.101	LJZW01000012.1.101	110177	113074	+	AutoIPR: IPR004602:UvrABC system subunit A;IPR013815:ATP-grasp fold, subdomain 1; IPR027417:P-loopcontaining nucleoside triphosphate hydrolase;
long-mer1551	LJZW01000012.1	111148	111190	GCTCGCCAAGCACTATACGTTTGACATTGACGCATCATGGGAA	LJZW01000012.1.101	LJZW01000012.1.101	110177	113074	+	AutoIPR: IPR004602:UvrABC system subunit A;IPR013815:ATP-grasp fold, subdomain 1; IPR027417:P-loopcontaining nucleoside triphosphate hydrolase;
long-mer1552	LJZW01000012.1	111523	111545	GTCAGGCTGGCGTGGTGAGATCG	LJZW01000012.1.101	LJZW01000012.1.101	110177	113074	+	AutoIPR: IPR004602:UvrABC system subunit A;IPR013815:ATP-grasp fold, subdomain 1; IPR027417:P-loopcontaining nucleoside triphosphate hydrolase;
long-mer1553	LJZW01000012.1	114576	114618	CCCACGCTTCCCTTCTCACGCTGTAGGGTAATGGCGAAGGTCA	NA
long-mer1554	LJZW01000012.1	114665	114707	CGAAACCCGGACGCCACCACTTTGAAAACATCTCATCCAGTGC	LJZW01000012.1.103	LJZW01000012.1.103	114642	115532	-	
long-mer1555	LJZW01000012.1	114779	114822	CCTTGTGCGTCGGCTCGCCACTAACCTGAACGGAGCCACTGATG	LJZW01000012.1.103	LJZW01000012.1.103	114642	115532	-	
long-mer1556	LJZW01000012.1	114857	114899	CCTCTTCTAAAAGTCCGAAAGTCATGATTGGTTTCTCGTGCCA	LJZW01000012.1.103	LJZW01000012.1.103	114642	115532	-	
long-mer1557	LJZW01000012.1	115022	115064	GATCGAACGCGCGGTTTCGTAGATAGGGGACATTCATATGATC	LJZW01000012.1.103	LJZW01000012.1.103	114642	115532	-	
long-mer1558	LJZW01000012.1	115320	115362	ATGGCGGCGTAGTACTGCATCATTGTTACGCAGCAAGCGCGCC	LJZW01000012.1.103	LJZW01000012.1.103	114642	115532	-	
long-mer1559	LJZW01000012.1	115378	115404	TGCTCGCGGAATCTCATCCCTGACTTT	LJZW01000012.1.103	LJZW01000012.1.103	114642	115532	-	
long-mer1560	LJZW01000012.1	115514	115556	TTCGAATGTATTCGGGCAACTACGCGAACCACTGCACATTGGT	LJZW01000012.1.103	LJZW01000012.1.103	114642	115532	-	
long-mer1560	LJZW01000012.1	115514	115556	TTCGAATGTATTCGGGCAACTACGCGAACCACTGCACATTGGT	LJZW01000012.1.104	LJZW01000012.1.104	115533	115706	-	
long-mer1561	LJZW01000012.1	115705	115747	ATGTGCTGCCTTGATGCTTTTCTTAAACAAGAAGGGACACGAT	LJZW01000012.1.104	LJZW01000012.1.104	115533	115706	-	
long-mer1562	LJZW01000012.1	115932	115974	CGCACGGGCATCACCAACAACACCAACTGATTTCACCGGAAGA	LJZW01000012.1.105	LJZW01000012.1.105	115749	117317	-	AutoIPR: IPR001674:GMP synthase, C-terminal;IPR004739:GMP synthase, N-terminal; IPR022955:GMPsynthase; IPR025777:GMP synthetase ATP pyrophosphatasedomain; IPR029062:Class I glutamineamidotransferase-like;
long-mer1563	LJZW01000012.1	116964	117006	CGGGTAAATCACCTGGACCGATGCATGACCAAACTCGCGTTTG	LJZW01000012.1.105	LJZW01000012.1.105	115749	117317	-	AutoIPR: IPR001674:GMP synthase, C-terminal;IPR004739:GMP synthase, N-terminal; IPR022955:GMPsynthase; IPR025777:GMP synthetase ATP pyrophosphatasedomain; IPR029062:Class I glutamineamidotransferase-like;
long-mer1564	LJZW01000012.1	117279	117321	GAGGATAAGAATTTTGTCGTGGTGAATATTCGGCGTCATAGCA	LJZW01000012.1.105	LJZW01000012.1.105	115749	117317	-	AutoIPR: IPR001674:GMP synthase, C-terminal;IPR004739:GMP synthase, N-terminal; IPR022955:GMPsynthase; IPR025777:GMP synthetase ATP pyrophosphatasedomain; IPR029062:Class I glutamineamidotransferase-like;
long-mer1565	LJZW01000012.1	117327	117369	TCCAGTGACAGGAACGCAGTGAGCGCTGGCTCAATAAAAAAAC	NA
long-mer1566	LJZW01000012.1	117531	117573	GGCTCTGTGGGGCATCACTGAAGCTCAGCGCATCCGATAATTC	LJZW01000012.1.106	LJZW01000012.1.106	117555	119012	-	AutoIPR: IPR005990:Inosine-5'-monophosphatedehydrogenase; IPR013785:Aldolase-type TIM barrel;
long-mer1567	LJZW01000012.1	122042	122084	TCTGCGTAGGTCAGAATCAATAGTCAGCAACGCCAGCTCATCA	LJZW01000012.1.109	LJZW01000012.1.109	121127	123034	-	AutoIPR: IPR016040:NAD(P)-binding domain;IPR029063:S-adenosyl-L-methionine-dependentmethyltransferase;
long-mer1568	LJZW01000012.1	123136	123178	GTAAAGACAAATGTGTAACGGAAAAAAACAAGACAAGGGTAGA	LJZW01000012.1.110	LJZW01000012.1.110	123047	124024	-	AutoIPR: IPR000715:Glycosyl transferase, family4; IPR004443:YjeF N-terminal domain;
long-mer1569	LJZW01000012.1	123530	123572	GACGAGAGCATAAGCAATGGCCGCAACCGCAGCCTGGGTGGTC	LJZW01000012.1.110	LJZW01000012.1.110	123047	124024	-	AutoIPR: IPR000715:Glycosyl transferase, family4; IPR004443:YjeF N-terminal domain;
long-mer1570	LJZW01000012.1	125089	125131	GCTAACCTGGGCATGCCCATGCCGTTGCCCTCCCCGTCGGCCA	LJZW01000012.1.111	LJZW01000012.1.111	124024	125202	-	AutoIPR: IPR021183:N-terminal acetyltransferaseA, auxiliary subunit; IPR030865:Lipopolysaccharideassembly protein B;
long-mer1571	LJZW01000012.1	126837	126879	CGAAATGTTATCCCAGGGATCATCACCAAGCTGCTTCAAACCA	LJZW01000012.1.114	LJZW01000012.1.114	125976	127652	-	AutoIPR: IPR000110:Ribosomal protein S1;
long-mer1572	LJZW01000012.1	127699	127741	ACCAGAGACGCCGCCCCCCCTATAAGTTAAAGTGGATAAACCG	NA
long-mer1573	LJZW01000012.1	128984	129072	TTTACACTGCATCAAACAAACACCGATACACCCCGTACGTATGTGGCCAAAACATTTCATCAATGTTCCTTGTTGTTGTCATCGTCGTT	NA
long-mer1574	LJZW01000012.1	129094	129153	ATAAAAACATGCAAAACGGCCATATCGCCTGCACGTTGGGCGCTCTACTGGGGATCTCCT	LJZW01000012.1.117	LJZW01000012.1.117	129102	129431	+	
long-mer1575	LJZW01000012.1	129276	129318	GAGCCACGTGGTGGTCAAAAGTGGAAATGGCCAAAGATTGATC	LJZW01000012.1.117	LJZW01000012.1.117	129102	129431	+	
long-mer1576	LJZW01000012.1	129450	129517	CAGCGTGGCAACCATTTAAGAGTGAAACACCATTGACCACATTCCCATTCCGCTTCCCCGCCGAGTGG	LJZW01000012.1.118	LJZW01000012.1.118	129431	130522	+	AutoIPR: IPR007466:Peptidyl-arginine deiminase,Porphyromonas-type;
long-mer1577	LJZW01000012.1	130229	130271	GCGCTACGCACCACCGAAGGATGTCCTTACAGACTGTTCCCAC	LJZW01000012.1.118	LJZW01000012.1.118	129431	130522	+	AutoIPR: IPR007466:Peptidyl-arginine deiminase,Porphyromonas-type;
long-mer1578	LJZW01000012.1	131504	131542	AAACACCTCAGCCTTACCGGCACGCATGAATGAGAAGCC	NA
long-mer1579	LJZW01000012.1	131558	131610	CCACCACCAGACAGCACATCCATCTAGTGTGGCTCACCTCCCCTCTTCTGGAC	NA
long-mer1580	LJZW01000012.1	131891	131933	GCAGCCAACCTGGCTCTAGCGACATACCAGCGCCGCCTAGCCA	LJZW01000012.1.120	LJZW01000012.1.120	131621	132838	+	AutoIPR: IPR002816:Pheromone shutdown, TraB;
long-mer1581	LJZW01000012.1	131973	132015	CGGTGACCATGGCACGCGAACTCGATCTCCCCGTCCATCTGAT	LJZW01000012.1.120	LJZW01000012.1.120	131621	132838	+	AutoIPR: IPR002816:Pheromone shutdown, TraB;
long-mer1582	LJZW01000012.1	132265	132307	AGAAGTAAACAGCACAACACCTAAAGTACTGGTGGTTGTCGGT	LJZW01000012.1.120	LJZW01000012.1.120	131621	132838	+	AutoIPR: IPR002816:Pheromone shutdown, TraB;
long-mer1583	LJZW01000012.1	132472	132547	TGGTGGCTTCGCAATGGGCACAGATCTATTACTGCAATGGGCACTATACACCAGTACCCTAGCCGCACTTGGCTGC	LJZW01000012.1.120	LJZW01000012.1.120	131621	132838	+	AutoIPR: IPR002816:Pheromone shutdown, TraB;
long-mer1584	LJZW01000012.1	132643	132671	CGCACTGGTCGAAGTGCATATACGCAAAC	LJZW01000012.1.120	LJZW01000012.1.120	131621	132838	+	AutoIPR: IPR002816:Pheromone shutdown, TraB;
long-mer1585	LJZW01000012.1	132769	132811	CACCAACCTAGGCAGCATGCTTGGCGTCTGGATTGCAGGTATA	LJZW01000012.1.120	LJZW01000012.1.120	131621	132838	+	AutoIPR: IPR002816:Pheromone shutdown, TraB;
long-mer1586	LJZW01000012.1	132834	132874	GCTAACCCACCATCAAAAAACATCAAAAAACGACAGCGTGC	LJZW01000012.1.120	LJZW01000012.1.120	131621	132838	+	AutoIPR: IPR002816:Pheromone shutdown, TraB;
long-mer1587	LJZW01000012.1	132975	133033	TCAGATCACCACTCCTAAACTCGGCACACCAACACCACACAAACGGATCGCTGCACCAC	LJZW01000012.1.121	LJZW01000012.1.121	132904	133134	-	
long-mer1588	LJZW01000012.1	133073	133113	GCAATGAGCACAAGCAGTCCCAAAACACCACCGTCACTTCC	LJZW01000012.1.121	LJZW01000012.1.121	132904	133134	-	
long-mer1589	LJZW01000012.1	133413	133449	ACCTCCAAACCAATGCACCGGCACACCTGCGGCAATC	LJZW01000012.1.122	LJZW01000012.1.122	133140	136301	-	AutoIPR: IPR008928:Six-hairpinglycosidase-like; IPR008979:Galactose-bindingdomain-like;
long-mer1590	LJZW01000012.1	133470	133512	ACGCGTATAAGCAAACATATCGAGTACCGAACGCACAAAATCC	LJZW01000012.1.122	LJZW01000012.1.122	133140	136301	-	AutoIPR: IPR008928:Six-hairpinglycosidase-like; IPR008979:Galactose-bindingdomain-like;
long-mer1591	LJZW01000012.1	134173	134215	GCATTCACATGTGGCCACATCACCGCCAGAAAATCACGATCAC	LJZW01000012.1.122	LJZW01000012.1.122	133140	136301	-	AutoIPR: IPR008928:Six-hairpinglycosidase-like; IPR008979:Galactose-bindingdomain-like;
long-mer1592	LJZW01000012.1	134628	134670	GGAAGTCCCAGTTTGCGGCATTAACACGGCGATCTCACGCATT	LJZW01000012.1.122	LJZW01000012.1.122	133140	136301	-	AutoIPR: IPR008928:Six-hairpinglycosidase-like; IPR008979:Galactose-bindingdomain-like;
long-mer1593	LJZW01000012.1	134766	134863	CAAATGGACAACATCCATACCCGCATCGAATGCAGTGGCGTATACCCTATCTGGTACCCGCGAAGCGAACACCCGCACCTTGCCATTAACACTGACTT	LJZW01000012.1.122	LJZW01000012.1.122	133140	136301	-	AutoIPR: IPR008928:Six-hairpinglycosidase-like; IPR008979:Galactose-bindingdomain-like;
long-mer1594	LJZW01000012.1	134922	135013	TTGCGAAGGTGGATTCACCTGTAACGGACGCACCGCCAACGCAAGCGTGAAATCACGCGCCTGCTTGCCCGCATTACGCAACTGATAGCGCG	LJZW01000012.1.122	LJZW01000012.1.122	133140	136301	-	AutoIPR: IPR008928:Six-hairpinglycosidase-like; IPR008979:Galactose-bindingdomain-like;
long-mer1595	LJZW01000012.1	135069	135111	GACCTGATCGTGACGCCACTCTACACGCGGAATCGGCAAATAC	LJZW01000012.1.122	LJZW01000012.1.122	133140	136301	-	AutoIPR: IPR008928:Six-hairpinglycosidase-like; IPR008979:Galactose-bindingdomain-like;
long-mer1596	LJZW01000012.1	135684	135726	CACCAAACGATGCACAAGCGCTGGCGCAGTGTCGGTAATTGCC	LJZW01000012.1.122	LJZW01000012.1.122	133140	136301	-	AutoIPR: IPR008928:Six-hairpinglycosidase-like; IPR008979:Galactose-bindingdomain-like;
long-mer1597	LJZW01000012.1	135738	135780	CGGCGAAGTATCCGACGCAGGTAACACCTTCAACGCAAGCCTA	LJZW01000012.1.122	LJZW01000012.1.122	133140	136301	-	AutoIPR: IPR008928:Six-hairpinglycosidase-like; IPR008979:Galactose-bindingdomain-like;
long-mer1598	LJZW01000012.1	137142	137184	CTTTCCTACGTCCAGCGCACAACATCAACGTCGTCACCCCAAG	LJZW01000012.1.124	LJZW01000012.1.124	137131	138012	-	AutoIPR: IPR000515:ABC transporter type 1,transmembrane domain MetI-like;
long-mer1599	LJZW01000012.1	137460	137485	GAATCGCCTGCAACCCGGCCAAAAAA	LJZW01000012.1.124	LJZW01000012.1.124	137131	138012	-	AutoIPR: IPR000515:ABC transporter type 1,transmembrane domain MetI-like;
long-mer1600	LJZW01000012.1	137782	137824	CACAAAATAGGTCGTATTCCAAAGCGACTTCCAGAACAACGGG	LJZW01000012.1.124	LJZW01000012.1.124	137131	138012	-	AutoIPR: IPR000515:ABC transporter type 1,transmembrane domain MetI-like;
long-mer1601	LJZW01000012.1	138129	138150	CCCCCCACGCACCACCTGCTCA	LJZW01000012.1.125	LJZW01000012.1.125	138009	139301	-	
long-mer1602	LJZW01000012.1	138177	138219	CCGCTCCCACTCAAGCACCTTAGGTGTGGCTTTGACCCGCTCC	LJZW01000012.1.125	LJZW01000012.1.125	138009	139301	-	
long-mer1603	LJZW01000012.1	138224	138277	GCTCTGCAAAAGCACGCGCCAGCGGATCTTCAACCAAACCAGGAAAATGCCAAG	LJZW01000012.1.125	LJZW01000012.1.125	138009	139301	-	
long-mer1604	LJZW01000012.1	138462	138504	CCATTGACCACTCATATTCGGCGGCTGACGCAACTTAAACTCA	LJZW01000012.1.125	LJZW01000012.1.125	138009	139301	-	
long-mer1605	LJZW01000012.1	139800	139842	AAACAGCCCAGCACCACGGCTACGATAGTGGAAAAACTGACGC	LJZW01000012.1.126	LJZW01000012.1.126	139305	141002	-	AutoIPR: IPR016883:Uncharacterised conservedprotein UCP028431;
long-mer1606	LJZW01000012.1	141457	141499	ACAGCCCCAACGACAATCGTTGATTGCCCCTCACCTTCATCAA	LJZW01000012.1.128	LJZW01000012.1.128	141444	141749	-	AutoIPR: IPR002634:BolA protein;
long-mer1607	LJZW01000012.1	147144	147186	CCATAACAACCGATTGAATACACCCTCAGGCGTACATAACCGC	LJZW01000012.1.134	LJZW01000012.1.134	146625	147434	-	AutoIPR: IPR003010:Carbon-nitrogen hydrolase;
long-mer1608	LJZW01000012.1	149362	149384	TACTCACCACACCCGGCGCGCTC	LJZW01000012.1.136	LJZW01000012.1.136	148788	149435	+	AutoIPR: IPR005895:ABC transporter, haemexport, CcmA; IPR027417:P-loop containing nucleosidetriphosphate hydrolase;
long-mer1609	LJZW01000012.1	149529	149571	TACACCCCATCTTAGTTGCACCGCTCATTACCCTCCTCTTCAC	LJZW01000012.1.137	LJZW01000012.1.137	149432	150127	+	AutoIPR: IPR003544:Cytochrome c-type biogenesisprotein CcmB;
long-mer1610	LJZW01000012.1	150018	150060	AGGGCCATGACAGTACTGGCGTACTCCTTCTCCTCGGCGCCGG	LJZW01000012.1.137	LJZW01000012.1.137	149432	150127	+	AutoIPR: IPR003544:Cytochrome c-type biogenesisprotein CcmB;
long-mer1611	LJZW01000012.1	150276	150359	CACTGTGGCAAGCACTGATCGCCTTGCCACCAGAACACTACATGGGCGATAGCGTACGCATCCTCTATCTCCATGTCCCCAGTG	LJZW01000012.1.138	LJZW01000012.1.138	150161	150904	+	AutoIPR: IPR002541:Cytochrome c assemblyprotein; IPR003557:Cytochrome c-type biogenesis proteinCcmC;
long-mer1612	LJZW01000012.1	150653	150695	CTTGCCATCGTCGGCACCGCATTGCTACCCGTCATCCGTTACT	LJZW01000012.1.138	LJZW01000012.1.138	150161	150904	+	AutoIPR: IPR002541:Cytochrome c assemblyprotein; IPR003557:Cytochrome c-type biogenesis proteinCcmC;
long-mer1613	LJZW01000012.1	150757	150799	CATGTACGGCATCACCACAGTCTGGCTGATGGTGGCAGCCACC	LJZW01000012.1.138	LJZW01000012.1.138	150161	150904	+	AutoIPR: IPR002541:Cytochrome c assemblyprotein; IPR003557:Cytochrome c-type biogenesis proteinCcmC;
long-mer1614	LJZW01000012.1	150956	150998	TATGGGACTGGCTCGCCGCACACCGCCAACTCCACACTGCACA	LJZW01000012.1.139	LJZW01000012.1.139	150901	151065	+	AutoIPR: IPR007078:Haem exporter protein D(CcmD);
long-mer1615	LJZW01000012.1	151287	151329	GTCACCGATGGCAACGCACGCATCCAAGTACGCTATGCCCGCA	LJZW01000012.1.140	LJZW01000012.1.140	151095	151523	+	AutoIPR: IPR004329:CcmE/CycJ protein;
long-mer1616	LJZW01000012.1	151593	151635	TGCTCCTCCCATGAAGCCCCCGGCCGCATCCCCACTCGATACA	LJZW01000012.1.141	LJZW01000012.1.141	151603	153582	+	AutoIPR: IPR002541:Cytochrome c assemblyprotein; IPR003567:Cytochrome c-type biogenesis protein;IPR032523:Cytochrome c-type biogenesis protein CcmF,C-terminal;
long-mer1617	LJZW01000012.1	151647	151689	GCCTGAGTTTGGCCAGATCCTTCTGATCCTCGCCCTGCTGACA	LJZW01000012.1.141	LJZW01000012.1.141	151603	153582	+	AutoIPR: IPR002541:Cytochrome c assemblyprotein; IPR003567:Cytochrome c-type biogenesis protein;IPR032523:Cytochrome c-type biogenesis protein CcmF,C-terminal;
long-mer1618	LJZW01000012.1	151929	151971	CCTACTCTGGGTATTACTCCTAGCAGGATGGACCGCCAACGTC	LJZW01000012.1.141	LJZW01000012.1.141	151603	153582	+	AutoIPR: IPR002541:Cytochrome c assemblyprotein; IPR003567:Cytochrome c-type biogenesis protein;IPR032523:Cytochrome c-type biogenesis protein CcmF,C-terminal;
long-mer1619	LJZW01000012.1	152020	152062	GGCGTCCTGGGCCTGATTGCATTCGGCTTCCTCGCACTGATCC	LJZW01000012.1.141	LJZW01000012.1.141	151603	153582	+	AutoIPR: IPR002541:Cytochrome c assemblyprotein; IPR003567:Cytochrome c-type biogenesis protein;IPR032523:Cytochrome c-type biogenesis protein CcmF,C-terminal;
long-mer1620	LJZW01000012.1	152131	152163	CTGCAAGATCCCGGGATGATTCTGCATCCCCCC	LJZW01000012.1.141	LJZW01000012.1.141	151603	153582	+	AutoIPR: IPR002541:Cytochrome c assemblyprotein; IPR003567:Cytochrome c-type biogenesis protein;IPR032523:Cytochrome c-type biogenesis protein CcmF,C-terminal;
long-mer1621	LJZW01000012.1	152758	152800	GGCACCCTCTATCCCCTGCTGACCGATGCACTGGCACTGGGTC	LJZW01000012.1.141	LJZW01000012.1.141	151603	153582	+	AutoIPR: IPR002541:Cytochrome c assemblyprotein; IPR003567:Cytochrome c-type biogenesis protein;IPR032523:Cytochrome c-type biogenesis protein CcmF,C-terminal;
long-mer1622	LJZW01000012.1	152869	152911	CTGCCATTGGGTCCATTCACCAGATGGCAACGCGAACACCCCT	LJZW01000012.1.141	LJZW01000012.1.141	151603	153582	+	AutoIPR: IPR002541:Cytochrome c assemblyprotein; IPR003567:Cytochrome c-type biogenesis protein;IPR032523:Cytochrome c-type biogenesis protein CcmF,C-terminal;
long-mer1623	LJZW01000012.1	152930	152972	TGGCCCCTTGGGCCGCACTGACCCTGGCTGTCGCCGCACTGGC	LJZW01000012.1.141	LJZW01000012.1.141	151603	153582	+	AutoIPR: IPR002541:Cytochrome c assemblyprotein; IPR003567:Cytochrome c-type biogenesis protein;IPR032523:Cytochrome c-type biogenesis protein CcmF,C-terminal;
long-mer1624	LJZW01000012.1	153165	153207	TGAAACACTCAGCCTACAACGCGAAATTGCACTCACCCCGGGC	LJZW01000012.1.141	LJZW01000012.1.141	151603	153582	+	AutoIPR: IPR002541:Cytochrome c assemblyprotein; IPR003567:Cytochrome c-type biogenesis protein;IPR032523:Cytochrome c-type biogenesis protein CcmF,C-terminal;
long-mer1625	LJZW01000012.1	153613	153655	CCTTACAGGTGTCATGGGAGTACTGATCCTGATCGCACTGCTC	LJZW01000012.1.142	LJZW01000012.1.142	153575	154168	+	AutoIPR: IPR004799:Periplasmic proteinthiol:disulphide oxidoreductase DsbE;IPR012336:Thioredoxin-like fold;
long-mer1626	LJZW01000012.1	153667	153738	AATGCGCTCCTGGGATAACGCCCCGGACCAATCGGCACTGCTCGGGAAACTAGCGCCAAACTTCTCACTCCC	LJZW01000012.1.142	LJZW01000012.1.142	153575	154168	+	AutoIPR: IPR004799:Periplasmic proteinthiol:disulphide oxidoreductase DsbE;IPR012336:Thioredoxin-like fold;
long-mer1627	LJZW01000012.1	153793	153835	CTACCTGCTGCATGTCTGGGGTAGCTGGTGTGCCGCCTGCGCC	LJZW01000012.1.142	LJZW01000012.1.142	153575	154168	+	AutoIPR: IPR004799:Periplasmic proteinthiol:disulphide oxidoreductase DsbE;IPR012336:Thioredoxin-like fold;
long-mer1628	LJZW01000012.1	154009	154060	CGCCGCACCAACAACATTCTTAATTGACGGGCGCGGGATCGTACGCTGGCAT	LJZW01000012.1.142	LJZW01000012.1.142	153575	154168	+	AutoIPR: IPR004799:Periplasmic proteinthiol:disulphide oxidoreductase DsbE;IPR012336:Thioredoxin-like fold;
long-mer1629	LJZW01000012.1	154097	154139	AAACTATTACCGATCCTGGCCAATATCGAACACTCACCCACCG	LJZW01000012.1.142	LJZW01000012.1.142	153575	154168	+	AutoIPR: IPR004799:Periplasmic proteinthiol:disulphide oxidoreductase DsbE;IPR012336:Thioredoxin-like fold;
long-mer1630	LJZW01000012.1	154227	154269	AAGGAGCGATCCAACACCACTTCACTATCGCGATACCGCCGAA	LJZW01000012.1.143	LJZW01000012.1.143	154165	154599	+	AutoIPR: IPR005616:CcmH/CycL/Ccl2/NrfF family;
long-mer1631	LJZW01000012.1	154485	154527	GGCACTGTGGTTCGGTCCACTACTCTTACTACTCATCGGCGTG	LJZW01000012.1.143	LJZW01000012.1.143	154165	154599	+	AutoIPR: IPR005616:CcmH/CycL/Ccl2/NrfF family;
long-mer1632	LJZW01000012.1	155238	155280	TCGCACCCACATCAATAACTGAGCGCACGTTCCACCAACCGCA	LJZW01000012.1.144	LJZW01000012.1.144	154596	155255	+	AutoIPR: IPR021183:N-terminal acetyltransferaseA, auxiliary subunit;
long-mer1633	LJZW01000012.1	156383	156425	TTGGAAGCAGGGAGACTACGAAGACACCCACTACCCGGAATCG	LJZW01000012.1.145	LJZW01000012.1.145	155790	156902	+	AutoIPR: IPR008220:Homoserineacetyltransferase; IPR029058:Alpha/Beta hydrolase fold;
long-mer1634	LJZW01000012.1	156479	156521	ATGGGACGGGCGTTTTGGCCGTGTACGCTTGGATTCGGACCAA	LJZW01000012.1.145	LJZW01000012.1.145	155790	156902	+	AutoIPR: IPR008220:Homoserineacetyltransferase; IPR029058:Alpha/Beta hydrolase fold;
long-mer1635	LJZW01000012.1	156635	156677	CATGGACTGGTTCGACGTGGCTGAGTACGCCAATGGAGACATT	LJZW01000012.1.145	LJZW01000012.1.145	155790	156902	+	AutoIPR: IPR008220:Homoserineacetyltransferase; IPR029058:Alpha/Beta hydrolase fold;
long-mer1636	LJZW01000012.1	157176	157218	TCAACATCTACATGGCCGCTGCACAGCTGCGATTGGACACACA	NA
long-mer1637	LJZW01000012.1	157247	157289	GCTGGAAAAATTGATAAATGCTGCCGAACAATCGTATGGGTTG	LJZW01000012.1.146	LJZW01000012.1.146	157223	158857	-	AutoIPR: IPR000743:Glycoside hydrolase, family28; IPR011050:Pectin lyase fold/virulence factor;
long-mer1638	LJZW01000012.1	157517	157559	AAGCAGCTGACCAGCACCAAAAACAGGGCTTTCAAGCACATGA	LJZW01000012.1.146	LJZW01000012.1.146	157223	158857	-	AutoIPR: IPR000743:Glycoside hydrolase, family28; IPR011050:Pectin lyase fold/virulence factor;
long-mer1639	LJZW01000012.1	157669	157711	AGTAGGTGACATGGTCGACCATTCCGCCATGATCGGCATCAGA	LJZW01000012.1.146	LJZW01000012.1.146	157223	158857	-	AutoIPR: IPR000743:Glycoside hydrolase, family28; IPR011050:Pectin lyase fold/virulence factor;
long-mer1640	LJZW01000012.1	158028	158070	CCGGGCGGACAGTGGTACCCCTGCGTGGTATAGACCAAGCTTG	LJZW01000012.1.146	LJZW01000012.1.146	157223	158857	-	AutoIPR: IPR000743:Glycoside hydrolase, family28; IPR011050:Pectin lyase fold/virulence factor;
long-mer1641	LJZW01000012.1	158860	158899	GAAAAACACTCTGAAAAAAGGTAAGGAAGCAGTCGCACCG	NA
long-mer1642	LJZW01000012.1	159129	159171	CCGAGGCATATCCTCCAGCAAGCTAGTACACCGGACTGAAGCT	NA
long-mer1643	LJZW01000012.1	159198	159240	AACGGCAGCGGATCATCACTGATGAAGGGGGCCTGTTGACGTT	NA
long-mer1644	LJZW01000012.1	159361	159443	TTGGAACTGAATCTATCCATCTATCCATCTATCCAGGCAGGAGGTAGGAGGTAGGAGGTAGGAGGTAGTAGAAAATAGCTGGC	NA
long-mer1645	LJZW01000012.1	159736	159778	CCGCCTCGCCCATCGCGCGGTAACGGGCATCCAACCATTGCAC	LJZW01000012.1.147	LJZW01000012.1.147	159530	160219	-	
long-mer1646	LJZW01000012.1	160900	160922	CCGTACGGGGGAAGGCGTTGCCG	LJZW01000012.1.148	LJZW01000012.1.148	160253	160942	-	AutoIPR: IPR006439:HAD hydrolase, subfamily IA;IPR023198:Phosphoglycolate phosphatase, domain 2;IPR023214:HAD-like domain;
long-mer1647	LJZW01000012.1	160974	161016	ATAGTTGATGTCAGTGCGAGCAGTAAGCCGGGCACGATTGCGC	LJZW01000012.1.149	LJZW01000012.1.149	160929	161669	-	AutoIPR: IPR010233:Ubiquinone biosynthesisO-methyltransferase;IPR029063:S-adenosyl-L-methionine-dependentmethyltransferase;
long-mer1648	LJZW01000012.1	167668	167710	AGGTAATCCGGCACACGATGGGTACCGAGCTACGTTCGGCGGG	LJZW01000012.1.157	LJZW01000012.1.157	167553	167858	+	AutoIPR: IPR002104:Integrase, catalytic domain;IPR020876:Tyrosine recombinase XerD-like;
long-mer1649	LJZW01000012.1	167849	167890	CAGTCAATAAACCACAGATTACGCAACCTATTGATTCTATTG	LJZW01000012.1.157	LJZW01000012.1.157	167553	167858	+	AutoIPR: IPR002104:Integrase, catalytic domain;IPR020876:Tyrosine recombinase XerD-like;
long-mer1650	LJZW01000012.1	168739	168760	GCGTGCCGCATCAAGTGCTTCC	LJZW01000012.1.160	LJZW01000012.1.160	168397	169335	-	AutoIPR: IPR027417:P-loop containing nucleosidetriphosphate hydrolase;
long-mer1651	LJZW01000012.1	169149	169191	AACGCTGGCGTGCAACTTCTGCCAGTCCCTTGCCAAGGACAGT	LJZW01000012.1.160	LJZW01000012.1.160	168397	169335	-	AutoIPR: IPR027417:P-loop containing nucleosidetriphosphate hydrolase;
long-mer1652	LJZW01000012.1	169316	169358	GGGGTAAGTGCCGATATCATCTATGAATTGCCTAGGCAATCAA	LJZW01000012.1.160	LJZW01000012.1.160	168397	169335	-	AutoIPR: IPR027417:P-loop containing nucleosidetriphosphate hydrolase;
long-mer1653	LJZW01000012.1	171451	171493	TCAAAAAAACACCACTGTGGCAGTCACGTAATACCGCTGCCGG	LJZW01000012.1.162	LJZW01000012.1.162	170531	171889	-	AutoIPR: IPR005801:ADC synthase;IPR019999:Anthranilate synthase component I-like;
long-mer1654	LJZW01000012.1	171843	171885	ATGGACAATAAATCCGGATCCTTACGCAGAAATCGAATGAGTG	LJZW01000012.1.162	LJZW01000012.1.162	170531	171889	-	AutoIPR: IPR005801:ADC synthase;IPR019999:Anthranilate synthase component I-like;
long-mer1655	LJZW01000012.1	172063	172105	ACCATGCGCCCCTCTCAAACGAGTCAAGGCAAACAGGAAACCA	NA
long-mer1656	LJZW01000012.1	172443	172485	AGATGATCAATTTGCTCCGGAATGACCTTCGCATCCTGCAACG	LJZW01000012.1.163	LJZW01000012.1.163	172106	173341	-	AutoIPR:IPR017568:3-oxoacyl-[acyl-carrier-protein] synthase 2;IPR020841:Polyketide synthase, beta-ketoacyl synthasedomain;
long-mer1657	LJZW01000012.1	172538	172580	GTGGAAGGCATCGGAAGTGGCACCGAAACCAGCCAATTCAGCA	LJZW01000012.1.163	LJZW01000012.1.163	172106	173341	-	AutoIPR:IPR017568:3-oxoacyl-[acyl-carrier-protein] synthase 2;IPR020841:Polyketide synthase, beta-ketoacyl synthasedomain;
long-mer1658	LJZW01000012.1	172650	172692	AGCACAAAGCCATCGCGCCCCCTGTCCCACGGCCGCGAAGCGC	LJZW01000012.1.163	LJZW01000012.1.163	172106	173341	-	AutoIPR:IPR017568:3-oxoacyl-[acyl-carrier-protein] synthase 2;IPR020841:Polyketide synthase, beta-ketoacyl synthasedomain;
long-mer1659	LJZW01000012.1	173121	173163	ATGAACGAATCCATTTTCTTCACATCCTTTGCGGATACGAACT	LJZW01000012.1.163	LJZW01000012.1.163	172106	173341	-	AutoIPR:IPR017568:3-oxoacyl-[acyl-carrier-protein] synthase 2;IPR020841:Polyketide synthase, beta-ketoacyl synthasedomain;
long-mer1660	LJZW01000012.1	173504	173546	CTTAGCATTACTCTTAATGTAATCGATAGCATGTTGCACCGAA	LJZW01000012.1.164	LJZW01000012.1.164	173498	173737	-	AutoIPR: IPR003231:Acyl carrier protein (ACP);IPR009081:Acyl carrier protein-like;
long-mer1661	LJZW01000012.1	173873	173930	ATAAAATAGTAGACACAACCCTGATACACACCGAGTTACGGCATATACATACCACCGT	LJZW01000012.1.165	LJZW01000012.1.165	173908	174651	-	AutoIPR: IPR002347:Glucose/ribitoldehydrogenase; IPR013968:Polyketide synthase,ketoreductase domain;
long-mer1662	LJZW01000012.1	173971	174049	GGCAGCCAGAAAAGCCACCGCATGCGCGATATCCACCGGATCACCTAAATGACCAAGGGGGACGTGGTTAAGGATATCA	LJZW01000012.1.165	LJZW01000012.1.165	173908	174651	-	AutoIPR: IPR002347:Glucose/ribitoldehydrogenase; IPR013968:Polyketide synthase,ketoreductase domain;
long-mer1663	LJZW01000012.1	174208	174250	ATTACCAGTCACGCCAACAACAGAAGCAATGTTGATGATACGG	LJZW01000012.1.165	LJZW01000012.1.165	173908	174651	-	AutoIPR: IPR002347:Glucose/ribitoldehydrogenase; IPR013968:Polyketide synthase,ketoreductase domain;
long-mer1664	LJZW01000012.1	174271	174313	GTTGCGAACCACCGCCCTGCTTGTACGAAAAATACTGCTCAGA	LJZW01000012.1.165	LJZW01000012.1.165	173908	174651	-	AutoIPR: IPR002347:Glucose/ribitoldehydrogenase; IPR013968:Polyketide synthase,ketoreductase domain;
long-mer1665	LJZW01000012.1	174663	174705	CTCAAATGAGTGGATAACACCACATAACGGCAACAAAGAACTT	NA
long-mer1666	LJZW01000012.1	176188	176230	CTGGGAATACTAATGAACCGGCTGAAAGAAGCACTGCACAACG	LJZW01000012.1.167	LJZW01000012.1.167	176200	178890	+	AutoIPR: IPR004660:2-oxo-acid dehydrogenase E1component homodimeric type; IPR005474:Transketolase,N-terminal; IPR009014:Transketolase,C-terminal/Pyruvate-ferredoxin oxidoreductase, domain II;IPR029061:Thiamin diphosphate-binding fold;
long-mer1667	LJZW01000012.1	178305	178347	CGCCCATCCGGACATGCCAGCAGGCGCAGAACAAGGCATCATC	LJZW01000012.1.167	LJZW01000012.1.167	176200	178890	+	AutoIPR: IPR004660:2-oxo-acid dehydrogenase E1component homodimeric type; IPR005474:Transketolase,N-terminal; IPR009014:Transketolase,C-terminal/Pyruvate-ferredoxin oxidoreductase, domain II;IPR029061:Thiamin diphosphate-binding fold;
long-mer1668	LJZW01000012.1	179883	179911	TCAAGGTTTCCGGGGTCCAGATCGTTCCA	NA
long-mer1669	LJZW01000012.1	180166	180192	CAACAGGTCATCACCGGTGCCGCCGTT	NA
long-mer1670	LJZW01000012.1	180322	180379	GCCGCCGCCGTAGAGGGTGTCATCTCCATCACCACCAAACAAACTATCCCGGACGTCA	NA
long-mer1671	LJZW01000012.1	180424	180495	ACCCAGCGTGCTCAAGGTCTCCCCGGTCCATACCGTACCGTCGGCAAAAAACATCTGTTCAATATCGGCGCT	NA
long-mer1672	LJZW01000012.1	180508	180633	ACCCTCGGCAGTCAACCAGTCCTTCAAACGGATGCTGTCGTGACCGTTACCCAGGTCCAGCACCACATCCTGCCCTTGGCGTAGTAACCGGACATCAGCGGCAATAATCCCCTCACCAAAGACGAG	NA
long-mer1673	LJZW01000012.1	180718	180744	CAACAGGTCATCACCGGTGCCGCCGTT	NA
long-mer1674	LJZW01000012.1	180933	180961	TCAAGGTTTCCGGGGTCCAGATCGTTCCA	NA
long-mer1675	LJZW01000005.1	2735	2777	ACCCATGGTATTACTACCAATATGCTGCCGTCCGACTTGCATG	NA
long-mer1676	LJZW01000005.1	2867	2899	TACGCCAAAATATGTCAGCAGCATACAACCGTA	NA
long-mer1677	LJZW01000005.1	2916	2965	ACACTGCAAAACAAATCAACGCCTGCAATATGGGTAAACAAAACCATCCA	NA
long-mer1678	LJZW01000005.1	2985	3035	ACCTGCGCATCTTTTCAAAGAGCTAAATCAAGGCAACTTCAATGCCACCCC	NA
long-mer1679	LJZW01000005.1	3116	3186	ACCATTAAACTGCAACTAATTTTTAAGTTAAAACCACTCAAAAACCCATGCCAAACCTAATAAGCAATCGT	NA
long-mer1680	LJZW01000005.1	3209	3269	TTGTGAATAGATCAAAAAATGTCTTGGCCGGCTTAAATAACAGTTCAATCTACCAAATTGA	NA
long-mer1681	LJZW01000005.1	3292	3383	AACCCATGAAGCTGAACAGAAAGAGGGGGATCTAAAGCGAAAATGACACGAAGTCAAGCAAAATATTTTATATGCATTAAATACTATTAATG	NA
long-mer1682	LJZW01000005.1	3412	3454	TTTGATAATACACAGATAGCACTTAGCAATTTAAAATCAAAAG	NA
long-mer1683	LJZW01000005.1	3931	3967	GATTAAAGATAACAATATCGGTATTAAGAAGACGACC	LJZW01000005.1.5	LJZW01000005.1.5	3886	4023	-	
long-mer1684	LJZW01000005.1	3978	4020	AAATTATCTTTATAATTAGCATCTTATGAATTTTCTTAGCAAC	LJZW01000005.1.5	LJZW01000005.1.5	3886	4023	-	
long-mer1685	LJZW01000005.1	4071	4132	CACTCGCCATAACAAAGTTAACCAGCCATTATTATCAGTAGTATTACTTAGAAGATAGCCAA	NA
long-mer1686	LJZW01000005.1	4177	4267	ACGTTTATAACCAAGAAAAGCATATCATTATGTAAATCATGAATTTATTATGTGCCACCAGAAGAGCATATGCAAAGATGTGAAAGATAAT	NA
long-mer1687	LJZW01000005.1	4588	4630	CTAAAAATATAACATTATAAATCTCGAGACACCCAGCATCCTC	NA
long-mer1688	LJZW01000005.1	4699	4741	AAAATACCACTGAAAACTAGAATATGTACAATCTTAAGATTGC	NA
long-mer1689	LJZW01000005.1	4794	4836	GGTGTTTTTTATGCCTATAGCGAAAACGATCAATAGATAGTTG	NA
long-mer1690	LJZW01000005.1	5028	5070	CCAATAGGAAGTACCTGCGATAGATTAGCGCCCCAAGAAACCA	NA
long-mer1691	LJZW01000005.1	5671	5692	TTACTACACCGGCGCTTGACTT	NA
long-mer1692	LJZW01000005.1	5791	5833	TCGGCTCAAAATGAAGTTCTTAACTGAACAAGTCATCAGCGAA	NA
long-mer1693	LJZW01000005.1	5875	5912	TAACAGCTTACATTATCCCCTCCTTATTTATCCAAGAT	NA
long-mer1694	LJZW01000005.1	6150	6221	GAATCAATCCAACCATGGCTTACTAAATGCTTATGAATGATGGGTCTATCAATTCCCACACACGTTGGGTAG	NA
long-mer1695	LJZW01000005.1	6332	6369	TTTATGTAGAATCCGCCCCCCCCTGTTACTGAACAAAG	NA
long-mer1696	LJZW01000005.1	6435	6466	CGCGCCACACACCATAAAAAAAGCGAGCCTTC	NA
long-mer1697	LJZW01000005.1	6481	6523	AACCAAATCACCGTGTAGATGGCCCCCCCTAGAAGTTCACCTT	NA
long-mer1698	LJZW01000005.1	6746	6788	ACAACGAGACGGAAAGAGAGGTAAAAATGCTGACTTTTAACGT	LJZW01000005.1.7	LJZW01000005.1.7	6597	6797	-	
long-mer1699	LJZW01000005.1	6800	6842	GCGACCCTCTTTCAGAAAAGATCGGAAATGAAATAACGCGTTT	NA
long-mer1700	LJZW01000005.1	7598	7640	GTACCAACGCTGGCTTGGTTATTGTACGTTGCAAACATCCTAT	LJZW01000005.1.9	LJZW01000005.1.9	7076	7975	+	AutoIPR: IPR000537:UbiA prenyltransferasefamily; IPR030470:UbiA prenyltransferase conserved site;
long-mer1701	LJZW01000005.1	7771	7795	GCTCTTAACATTGTGTTTGGTCGGC	LJZW01000005.1.9	LJZW01000005.1.9	7076	7975	+	AutoIPR: IPR000537:UbiA prenyltransferasefamily; IPR030470:UbiA prenyltransferase conserved site;
long-mer1702	LJZW01000005.1	8112	8188	GACACCAAGCCAATAACACATTGGCCACAGAATGACAGAAAAACGCAACGGACAGACCCAACCTACATAGTAGGACA	NA
long-mer1703	LJZW01000005.1	8415	8447	TAACTTCACCCAAATATTCCATATCATCAAAAA	NA
long-mer1704	LJZW01000005.1	8473	8516	TTCATCGCTAGCATATGCTCCGCATTGCCATCCTACATCCTCAT	NA
long-mer1705	LJZW01000005.1	8580	8622	CATACACTCCAATTAATATCAATCATATAACTCAACAAAAACA	NA
long-mer1706	LJZW01000005.1	8682	8724	TAGCTAAGCCTCTAAAACACCAAACCTAACCCATATACCCCAG	NA
long-mer1707	LJZW01000005.1	10057	10094	CAACCTTCCTCCTCTCGCCCCATCACTCCAAGAATCCA	NA
long-mer1708	LJZW01000005.1	10209	10251	TTTGCAAGCGATATCAGCATGAACATTACCGTGATGCTGATCT	LJZW01000005.1.11	LJZW01000005.1.11	10197	11222	-	AutoIPR: IPR002684:Biotin synthase/Biotinbiosynthesis bifunctional protein BioAB;IPR007197:Radical SAM; IPR013785:Aldolase-type TIMbarrel;
long-mer1709	LJZW01000005.1	10410	10452	ACTCATCGACTCCCGCCCTGCAGAAAGACGTACCATCGACCTG	LJZW01000005.1.11	LJZW01000005.1.11	10197	11222	-	AutoIPR: IPR002684:Biotin synthase/Biotinbiosynthesis bifunctional protein BioAB;IPR007197:Radical SAM; IPR013785:Aldolase-type TIMbarrel;
long-mer1710	LJZW01000005.1	11088	11130	AGACACCTGAATCTCAGCAGGTTCGAAATGCTGACGATGCACA	LJZW01000005.1.11	LJZW01000005.1.11	10197	11222	-	AutoIPR: IPR002684:Biotin synthase/Biotinbiosynthesis bifunctional protein BioAB;IPR007197:Radical SAM; IPR013785:Aldolase-type TIMbarrel;
long-mer1711	LJZW01000005.1	12001	12035	GATCAGCAACACCCGCAACACCCGCAACACAACCA	NA
long-mer1712	LJZW01000005.1	12071	12093	GGCATGATCTGAAAAATATTTCA	NA
long-mer1713	LJZW01000005.1	12210	12252	TTCACCTCAACAAATCATCGCTTCCATACGTTTTTATATAACA	NA
long-mer1714	LJZW01000005.1	12298	12349	CCATCACTGATAACCAAAATCATTTTCTTGAAGCACCTAAAAAACTTCAAAC	NA
long-mer1715	LJZW01000005.1	12418	12459	ATCAAAGAGTAAACCGCCAAGAGCAACATCATCTTCAAGACT	NA
long-mer1716	LJZW01000005.1	12906	12948	ACACTAACGAAATCTGTCCGTGAAACACAACCCCCATCCAATC	NA
long-mer1717	LJZW01000005.1	13859	13901	AGGAGAAACACACCTAACAAAAATCTCCAATCAAGAGAAACCG	LJZW01000005.1.13	LJZW01000005.1.13	13095	14129	+	AutoIPR: IPR004437:ParB/RepB/Spo0J partitionprotein family;
long-mer1718	LJZW01000005.1	14266	14308	ACCCTATCAACTTTCACTGAAAATATCCGTAAAACTTTATTCA	NA
long-mer1719	LJZW01000005.1	14827	14869	GCGCAAGACGTGCCGTAGTAGTAAATTCACGCAACACCGCATC	LJZW01000005.1.15	LJZW01000005.1.15	14624	15406	-	AutoIPR: IPR004569:Pyridoxal phosphate (activevitamin B6) biosynthesis PdxJ; IPR013785:Aldolase-typeTIM barrel;
long-mer1720	LJZW01000005.1	15586	15628	ACCGAAAAGTGTCACCAACAGTAGCCAAATCTGCGGTATGAAA	LJZW01000005.1.16	LJZW01000005.1.16	15403	15678	-	
long-mer1721	LJZW01000005.1	17574	17616	TTGAAACGGTGTATTGGCTCGTAACCAATCAATGGTGATAAAC	LJZW01000005.1.19	LJZW01000005.1.19	17439	18632	-	AutoIPR: IPR000951:Phthalate dioxygenasereductase; IPR001221:Phenol hydroxylase reductase;IPR009050:Globin-like;
long-mer1722	LJZW01000005.1	17758	17820	TGCGCATCAGGATACGCTTCAACGATCTGCTCCATCATGCTTACCATTGGTGTTAATCCGACA	LJZW01000005.1.19	LJZW01000005.1.19	17439	18632	-	AutoIPR: IPR000951:Phthalate dioxygenasereductase; IPR001221:Phenol hydroxylase reductase;IPR009050:Globin-like;
long-mer1723	LJZW01000005.1	18411	18453	ACCTGGGTTATCAATATTGCGGGCGTACGCCAGTATCGCTCCA	LJZW01000005.1.19	LJZW01000005.1.19	17439	18632	-	AutoIPR: IPR000951:Phthalate dioxygenasereductase; IPR001221:Phenol hydroxylase reductase;IPR009050:Globin-like;
long-mer1724	LJZW01000005.1	18525	18567	GAACAATCGATGGTACATGGCCTCGATGATGGTTGTGCCATGT	LJZW01000005.1.19	LJZW01000005.1.19	17439	18632	-	AutoIPR: IPR000951:Phthalate dioxygenasereductase; IPR001221:Phenol hydroxylase reductase;IPR009050:Globin-like;
long-mer1725	LJZW01000005.1	18720	18744	CACACCCCATCAAAACATCTGAAAA	NA
long-mer1726	LJZW01000005.1	19322	19364	ACTTGTCCAATCACCCGCTTGATTTAAGCATCACTCACCCTCA	NA
long-mer1727	LJZW01000005.1	19724	19766	TTTCGATCATGGATGAAGCCCAGAAATGCAGAAGGCATTACCA	NA
long-mer1728	LJZW01000005.1	19830	19867	GACTCTCCTCAATGCCCCCCCCCCGAATGCCCAGACAC	NA
long-mer1729	LJZW01000005.1	21449	21479	ACTTGTTTCGGTCGCTTCACGCTTTGTCCTT	LJZW01000005.1.20	LJZW01000005.1.20	19908	22094	+	AutoIPR: IPR000212:DNA helicase, UvrD/REP type;IPR027417:P-loop containing nucleoside triphosphatehydrolase;
long-mer1730	LJZW01000005.1	21497	21521	CACGCCCATCATGACCGAATTAGAC	LJZW01000005.1.20	LJZW01000005.1.20	19908	22094	+	AutoIPR: IPR000212:DNA helicase, UvrD/REP type;IPR027417:P-loop containing nucleoside triphosphatehydrolase;
long-mer1731	LJZW01000005.1	21867	21909	ATCCAGGTCTCACACCAGCCCACATTAGGAGCAACGCAACGTC	LJZW01000005.1.20	LJZW01000005.1.20	19908	22094	+	AutoIPR: IPR000212:DNA helicase, UvrD/REP type;IPR027417:P-loop containing nucleoside triphosphatehydrolase;
long-mer1732	LJZW01000005.1	22091	22136	ATAGACACACATCACCACTGCGCTATGCCTCTCGCACTCTCACTGC	LJZW01000005.1.20	LJZW01000005.1.20	19908	22094	+	AutoIPR: IPR000212:DNA helicase, UvrD/REP type;IPR027417:P-loop containing nucleoside triphosphatehydrolase;
long-mer1733	LJZW01000005.1	23046	23110	CACCTGGCCATTGCCAAAAGCAGCTTTAGCTTCACACTGCGTGCTCTCGATAGCCGCCTCTAAAC	LJZW01000005.1.21	LJZW01000005.1.21	22272	23639	-	AutoIPR: IPR004549:Acetyl-CoA carboxylase,biotin carboxylase; IPR005479:Carbamoyl-phosphatesynthetase large subunit-like, ATP-binding domain;IPR005862:Phosphoribosylglycinamide formyltransferase 2;IPR006284:Glutathione synthetase, prokaryotic;
long-mer1734	LJZW01000005.1	23130	23160	ACGCATCCCGCGTCCACCGCCGCCGCCGGCA	LJZW01000005.1.21	LJZW01000005.1.21	22272	23639	-	AutoIPR: IPR004549:Acetyl-CoA carboxylase,biotin carboxylase; IPR005479:Carbamoyl-phosphatesynthetase large subunit-like, ATP-binding domain;IPR005862:Phosphoribosylglycinamide formyltransferase 2;IPR006284:Glutathione synthetase, prokaryotic;
long-mer1735	LJZW01000005.1	23163	23205	CTTAATGATGACCGGATAACCTATCTCACGTGCAATTTTGACG	LJZW01000005.1.21	LJZW01000005.1.21	22272	23639	-	AutoIPR: IPR004549:Acetyl-CoA carboxylase,biotin carboxylase; IPR005479:Carbamoyl-phosphatesynthetase large subunit-like, ATP-binding domain;IPR005862:Phosphoribosylglycinamide formyltransferase 2;IPR006284:Glutathione synthetase, prokaryotic;
long-mer1736	LJZW01000005.1	23265	23307	CGCTTTCATCGCATGGATAGCGTGCACCTTGTCGCCCATTAAA	LJZW01000005.1.21	LJZW01000005.1.21	22272	23639	-	AutoIPR: IPR004549:Acetyl-CoA carboxylase,biotin carboxylase; IPR005479:Carbamoyl-phosphatesynthetase large subunit-like, ATP-binding domain;IPR005862:Phosphoribosylglycinamide formyltransferase 2;IPR006284:Glutathione synthetase, prokaryotic;
long-mer1737	LJZW01000005.1	23626	23668	ACTTTGTCTAACATGAGAAAGATTCCGAAGTACGGCGTCCTTA	LJZW01000005.1.21	LJZW01000005.1.21	22272	23639	-	AutoIPR: IPR004549:Acetyl-CoA carboxylase,biotin carboxylase; IPR005479:Carbamoyl-phosphatesynthetase large subunit-like, ATP-binding domain;IPR005862:Phosphoribosylglycinamide formyltransferase 2;IPR006284:Glutathione synthetase, prokaryotic;
long-mer1738	LJZW01000005.1	24868	24910	CACCGATGGTATCTATCCAACATGAATGCTTCCTATGCCCCTC	NA
long-mer1739	LJZW01000005.1	25013	25055	AGCACCTTCGCAACACACCTGGATATCATTTGAGTGGGTGTCA	NA
long-mer1740	LJZW01000005.1	25102	25144	ACCTTCTAGACAATCTTCATAGAAAGCTCGGTGCTTCTAGATA	NA
long-mer1741	LJZW01000005.1	25173	25214	GATAAGAGACACGATACCCTTATTCTACAATCACAGTTTTTT	NA
long-mer1742	LJZW01000005.1	26456	26498	CATATTGAGCGTGCGCGGGATAGGCGTAGCTGTCAGCGTCAAC	LJZW01000005.1.24	LJZW01000005.1.24	25313	28900	-	AutoIPR: IPR004576:Transcription-repaircoupling factor; IPR004807:UvrABC system, subunit B;IPR027417:P-loop containing nucleoside triphosphatehydrolase;
long-mer1743	LJZW01000005.1	26933	26975	AAGCTGATCGGGAGTCTCTTCAAATGGGAAACCCGCTGCAAAA	LJZW01000005.1.24	LJZW01000005.1.24	25313	28900	-	AutoIPR: IPR004576:Transcription-repaircoupling factor; IPR004807:UvrABC system, subunit B;IPR027417:P-loop containing nucleoside triphosphatehydrolase;
long-mer1744	LJZW01000005.1	27086	27128	GCGCTTGGCCTTGCTCCATTGTTCGCCACCCAACGAGTGCAGC	LJZW01000005.1.24	LJZW01000005.1.24	25313	28900	-	AutoIPR: IPR004576:Transcription-repaircoupling factor; IPR004807:UvrABC system, subunit B;IPR027417:P-loop containing nucleoside triphosphatehydrolase;
long-mer1745	LJZW01000005.1	27209	27251	TGCATACTCGATCTCCACAAATTCACCAGGCATACCACTGACG	LJZW01000005.1.24	LJZW01000005.1.24	25313	28900	-	AutoIPR: IPR004576:Transcription-repaircoupling factor; IPR004807:UvrABC system, subunit B;IPR027417:P-loop containing nucleoside triphosphatehydrolase;
long-mer1746	LJZW01000005.1	27377	27419	GCGCACCGGATTAACCCGCTCGGGGAACAATTGACGTTCGGTA	LJZW01000005.1.24	LJZW01000005.1.24	25313	28900	-	AutoIPR: IPR004576:Transcription-repaircoupling factor; IPR004807:UvrABC system, subunit B;IPR027417:P-loop containing nucleoside triphosphatehydrolase;
long-mer1747	LJZW01000005.1	27637	27679	ATACCTCCGGTTGCAGATCGGTGGTGGCCAGCAATTCAAGCAG	LJZW01000005.1.24	LJZW01000005.1.24	25313	28900	-	AutoIPR: IPR004576:Transcription-repaircoupling factor; IPR004807:UvrABC system, subunit B;IPR027417:P-loop containing nucleoside triphosphatehydrolase;
long-mer1748	LJZW01000005.1	28931	28973	TCAGGAGTTCCCTGTTGGACAATCACTCACCGATCAATCAACC	LJZW01000005.1.25	LJZW01000005.1.25	28968	29507	-	AutoIPR: IPR016181:Acyl-CoA N-acyltransferase;
long-mer1749	LJZW01000005.1	29554	29629	TGGCATCACCACACTGGTCAGGGTGAACGGGAACATATCCACATTGCAATCCTGGGCTATCGTTAAAACGTATTAT	NA
long-mer1750	LJZW01000005.1	29841	29878	CGTATTTCACTCCCTCACCCCTGAAAAAAACATACTGC	NA
long-mer1751	LJZW01000005.1	30982	31024	ATCCGAACAGTGTACGGACTAGGCCAGGTGAACGGCTATATAC	LJZW01000005.1.26	LJZW01000005.1.26	30102	30983	-	AutoIPR: IPR007473:Ribosomal RNA large subunitmethyltransferase J;IPR029063:S-adenosyl-L-methionine-dependentmethyltransferase;
long-mer1752	LJZW01000005.1	31034	31076	CCTGCGCCTCCTGCGTGACCGAAACCAATCTTGTTCCCCTTCC	NA
long-mer1753	LJZW01000005.1	31136	31167	TGTACCCTGAACTTCTCAACAGCCACCGTGTC	LJZW01000005.1.27	LJZW01000005.1.27	31166	32425	-	AutoIPR: IPR009978:Putative Na+/H+ antiporter;
long-mer1754	LJZW01000005.1	32163	32205	GCAAACACAAACATTGGCTCAATAAAGCTGCGCGAATCTATGT	LJZW01000005.1.27	LJZW01000005.1.27	31166	32425	-	AutoIPR: IPR009978:Putative Na+/H+ antiporter;
long-mer1755	LJZW01000005.1	32411	32453	AGCCGTCAGTGTCATCACTACACCTTACATTGTCACAGCACAT	LJZW01000005.1.27	LJZW01000005.1.27	31166	32425	-	AutoIPR: IPR009978:Putative Na+/H+ antiporter;
long-mer1756	LJZW01000005.1	32873	32915	ACCATGTTGTTCTAAAGGAACCAAACGAGCGGACGTTCTTAAA	NA
long-mer1757	LJZW01000005.1	33208	33234	ATGACGGTTGGACCTCACCTCCTCACA	NA
long-mer1758	LJZW01000005.1	33909	33971	TGCACTCCAGGCACCCTCAGGAACCTGGAGTGCTATTGCGTTTCTTCTGATACCGCATGTCAT	NA
long-mer1759	LJZW01000005.1	34349	34391	CCTTGGTTCATTGAGAAAGGGTGCAATCACTTTTGATGTGTTC	NA
long-mer1760	LJZW01000005.1	34532	34574	TGTTGCCAACAATACAAAACCGCGACATTGATAGACACGCCTA	NA
long-mer1761	LJZW01000005.1	35123	35165	ATACAACGAGAACGATTTGGAATAGGAGTTGGCAACTACATAG	LJZW01000005.1.29	LJZW01000005.1.29	34682	35884	-	AutoIPR: IPR000796:Aspartate/otheraminotransferase; IPR015424:Pyridoxal phosphate-dependenttransferase;
long-mer1762	LJZW01000005.1	35279	35321	CAAGGCAACAAGCTGCTTCCAATGATCCCTGCTGAGATCGGCA	LJZW01000005.1.29	LJZW01000005.1.29	34682	35884	-	AutoIPR: IPR000796:Aspartate/otheraminotransferase; IPR015424:Pyridoxal phosphate-dependenttransferase;
long-mer1763	LJZW01000005.1	36052	36075	ATCCATAAAAACCGCATCAATACT	NA
long-mer1764	LJZW01000005.1	36364	36444	CGACACAGATCATTTTCCACCAGAAGTAAAAACATAATGTAATCACACGGCCACTGCACCAGCATCATTCTTAAATAGCAT	NA
long-mer1765	LJZW01000005.1	36449	36491	TGGAGCACGGGGGTTCAAAATCTTTTTAAAGTTCCGTAATCAG	NA
long-mer1766	LJZW01000005.1	36506	36548	ATGATTCTGCTGATTATTGCATCGCATAGACACCAGCATTCGA	NA
long-mer1767	LJZW01000005.1	36628	36659	TGACTTCCAGCGATTGTGGCGCACCTGTTTTC	NA
long-mer1768	LJZW01000005.1	36799	36841	TTATTTATTGCTACACTCGGCGACATTTTTAAATAGACGCAAC	NA
long-mer1769	LJZW01000005.1	36963	36998	ATCGGTTTTATGATGCAGAGAGACATTTCACATTGG	NA
long-mer1770	LJZW01000005.1	37257	37299	CCGTCGTCTTTCGCAGTGGCCTATCAGCTATTGCACAATCCAT	LJZW01000005.1.30	LJZW01000005.1.30	37006	37740	+	AutoIPR: IPR013785:Aldolase-type TIM barrel;IPR014732:Orotidine 5'-phosphate decarboxylase;
long-mer1771	LJZW01000005.1	37812	37839	CACATGGTGTTAGCAATCGCTTTTGTTC	NA
long-mer1772	LJZW01000005.1	37876	37918	CGTACTAAACTTCAATCCGCGATTTGATGCCAATCTTCGGGGA	NA
long-mer1773	LJZW01000005.1	38668	38728	CGTAACCGTGCCGTCATCCGCTCCTATTTGCATGATATTACCGGTAAATACCGGGCTATTC	LJZW01000005.1.33	LJZW01000005.1.33	38593	41853	-	AutoIPR: IPR008707:PilC beta-propeller domain;IPR011047:Quinoprotein alcohol dehydrogenase-likesuperfamily;
long-mer1774	LJZW01000005.1	38821	38863	CAACCGGCCACCAGTGAATGGATTGATCGCCATGACAAACCCA	LJZW01000005.1.33	LJZW01000005.1.33	38593	41853	-	AutoIPR: IPR008707:PilC beta-propeller domain;IPR011047:Quinoprotein alcohol dehydrogenase-likesuperfamily;
long-mer1775	LJZW01000005.1	39161	39202	ATATCATGCGAAGACAACACACTCCCTGTCCCAAAGAAAATC	LJZW01000005.1.33	LJZW01000005.1.33	38593	41853	-	AutoIPR: IPR008707:PilC beta-propeller domain;IPR011047:Quinoprotein alcohol dehydrogenase-likesuperfamily;
long-mer1776	LJZW01000005.1	39220	39262	GCGCTCAATAGCCCCCAGCGGGGTTGCGCTGATCGGCTGTGCC	LJZW01000005.1.33	LJZW01000005.1.33	38593	41853	-	AutoIPR: IPR008707:PilC beta-propeller domain;IPR011047:Quinoprotein alcohol dehydrogenase-likesuperfamily;
long-mer1777	LJZW01000005.1	39265	39343	CCCCTGATACGTGGCAGTGAATAGCGGCACCACCTTCCAAGCGTTATCGCTAAAACTGAAGCGCCACAACGTGCCCAGC	LJZW01000005.1.33	LJZW01000005.1.33	38593	41853	-	AutoIPR: IPR008707:PilC beta-propeller domain;IPR011047:Quinoprotein alcohol dehydrogenase-likesuperfamily;
long-mer1778	LJZW01000005.1	40493	40566	CAGGTTGTCTCGGGGAGGGGGGTGACTGTCTTATCTGGATCGTAACCGGCAGACACTTGAAATCCGCCATATTT	LJZW01000005.1.33	LJZW01000005.1.33	38593	41853	-	AutoIPR: IPR008707:PilC beta-propeller domain;IPR011047:Quinoprotein alcohol dehydrogenase-likesuperfamily;
long-mer1779	LJZW01000005.1	40756	40798	ATTGACCGCCCTCCCATAACTAATACCCTCCATCTGGAAGATC	LJZW01000005.1.33	LJZW01000005.1.33	38593	41853	-	AutoIPR: IPR008707:PilC beta-propeller domain;IPR011047:Quinoprotein alcohol dehydrogenase-likesuperfamily;
long-mer1780	LJZW01000005.1	41263	41296	TTCGGCATGGGGGTTGGTTTTCTTCCCTTGCTCC	LJZW01000005.1.33	LJZW01000005.1.33	38593	41853	-	AutoIPR: IPR008707:PilC beta-propeller domain;IPR011047:Quinoprotein alcohol dehydrogenase-likesuperfamily;
long-mer1781	LJZW01000005.1	41586	41618	AAGGATCTGTCCATAAACCGGGAAACTGAGTAA	LJZW01000005.1.33	LJZW01000005.1.33	38593	41853	-	AutoIPR: IPR008707:PilC beta-propeller domain;IPR011047:Quinoprotein alcohol dehydrogenase-likesuperfamily;
long-mer1782	LJZW01000005.1	41682	41718	AAGTGGTAAGAGCCAGGCCTTCGATGGTGCGACGCGG	LJZW01000005.1.33	LJZW01000005.1.33	38593	41853	-	AutoIPR: IPR008707:PilC beta-propeller domain;IPR011047:Quinoprotein alcohol dehydrogenase-likesuperfamily;
long-mer1783	LJZW01000005.1	41749	41809	TGCTTTTTCTAGAATGGTCTCTTTGATCGTGTCGCGCACACGATAGCCACCGGTCAATGCG	LJZW01000005.1.33	LJZW01000005.1.33	38593	41853	-	AutoIPR: IPR008707:PilC beta-propeller domain;IPR011047:Quinoprotein alcohol dehydrogenase-likesuperfamily;
long-mer1784	LJZW01000005.1	41830	41873	TCTCTTTGATCGTGTCGCGCACACGATAGCCACCGGTCAATGCG	LJZW01000005.1.34	LJZW01000005.1.34	41822	42319	-	
long-mer1784	LJZW01000005.1	41830	41873	TCTCTTTGATCGTGTCGCGCACACGATAGCCACCGGTCAATGCG	LJZW01000005.1.33	LJZW01000005.1.33	38593	41853	-	AutoIPR: IPR008707:PilC beta-propeller domain;IPR011047:Quinoprotein alcohol dehydrogenase-likesuperfamily;
long-mer1785	LJZW01000005.1	41909	41951	ATTCAGAAAATTCCCAGCCCATACCCCGCCTGTAGTATTGCAA	LJZW01000005.1.34	LJZW01000005.1.34	41822	42319	-	
long-mer1786	LJZW01000005.1	41963	42005	TTGAGGCCTTGGAGAAGCAACAGGATAGAAGTAACGATCACTT	LJZW01000005.1.34	LJZW01000005.1.34	41822	42319	-	
long-mer1787	LJZW01000005.1	42051	42093	TAGCCGACATACCTCACCCCTAGGGTGTAGGTGTCGGCCAGAT	LJZW01000005.1.34	LJZW01000005.1.34	41822	42319	-	
long-mer1788	LJZW01000005.1	42186	42227	ATCTGCACCCCCGCATGTACAACACCACTGATGACCAACGAG	LJZW01000005.1.34	LJZW01000005.1.34	41822	42319	-	
long-mer1789	LJZW01000005.1	42374	42425	GCTCAATAAAATCTTTTGCATTTTATTCAACTAAAGAATAAAAATTCACGCA	NA
long-mer1790	LJZW01000005.1	42452	42534	AAATTATAAATTTCAACCCTCAAGTATTTTCAATTAAAATTAAATGCAAATTAATTAATTGCATACACATCAAGAATAATATA	NA
long-mer1791	LJZW01000005.1	43279	43321	TTTCGCTTTACTTGGCCCCAATGGAGCCGGCAAGTCCACTTTA	LJZW01000005.1.35	LJZW01000005.1.35	43163	44095	+	AutoIPR: IPR003439:ABC transporter-like;IPR027417:P-loop containing nucleoside triphosphatehydrolase;
long-mer1792	LJZW01000005.1	43351	43422	AAGCAACGGTAGTGTCGAAGTATTCGGCATTGACTTGGTACGCGAGCGTAGTGCGGCGATGCGATTGATCGG	LJZW01000005.1.35	LJZW01000005.1.35	43163	44095	+	AutoIPR: IPR003439:ABC transporter-like;IPR027417:P-loop containing nucleoside triphosphatehydrolase;
long-mer1793	LJZW01000005.1	43507	43546	GTACGCCAAAGCTGAGGCTCTGGCAGAGATTGAACTCAAA	LJZW01000005.1.35	LJZW01000005.1.35	43163	44095	+	AutoIPR: IPR003439:ABC transporter-like;IPR027417:P-loop containing nucleoside triphosphatehydrolase;
long-mer1794	LJZW01000005.1	44534	44576	GCTACGAGGGGTGATGGTCGGTGCCATCGTGATGGTCATCGCG	LJZW01000005.1.36	LJZW01000005.1.36	44277	44954	+	AutoIPR: IPR000412:ABC-2 transporter;
long-mer1795	LJZW01000005.1	44750	44792	CGTATTTTACTCAGTGAAACTACTACCAGGTTGGGCAGAGGCC	LJZW01000005.1.36	LJZW01000005.1.36	44277	44954	+	AutoIPR: IPR000412:ABC-2 transporter;
long-mer1796	LJZW01000005.1	44816	44861	TTACATGGTCAATGCCTTCCGTTATGGCTTGCTTGGCCATAGCGAC	LJZW01000005.1.36	LJZW01000005.1.36	44277	44954	+	AutoIPR: IPR000412:ABC-2 transporter;
long-mer1797	LJZW01000005.1	44926	45003	TGTGGTTACTAAGACGGGAAACAGATTAGGAATGCAAGTTTACAAGCCTGTCGAATTGATTGGTTGGTACTAAGCATG	LJZW01000005.1.36	LJZW01000005.1.36	44277	44954	+	AutoIPR: IPR000412:ABC-2 transporter;
long-mer1798	LJZW01000005.1	45084	45164	ATGTCACTTGCCAAAGAAAAAGCGATCAACAAGAAATAAAACACCCCAAAAAATAAACATCAGCGTAGCCGTTGAGGATAT	LJZW01000005.1.37	LJZW01000005.1.37	45109	45318	-	
long-mer1799	LJZW01000005.1	45176	45278	AACCATGAAACAAACACACAGGTGCATAGTTGTAGAGCATTTTGATCTAAATCCATGTGAAACATGGAGGAGCAATCACGCTTACATACAAAACATAAACATT	LJZW01000005.1.37	LJZW01000005.1.37	45109	45318	-	
long-mer1800	LJZW01000005.1	45300	45387	CGGTAGGTAGGCCACTCATCTTATCATCTGATCCAATCGCCCCCCAAAATTAAAGGATATAGATGCGACAGACATGATATCGCGATGA	LJZW01000005.1.37	LJZW01000005.1.37	45109	45318	-	
long-mer1801	LJZW01000005.1	45436	45478	AATAGTTGAATTGCCATATTACGGCAGTAATGCAAAAGACTAT	NA
long-mer1802	LJZW01000005.1	45604	45646	TTCGGGGCGATGTGCAACGATCACTTTGGTTAGTTTTAACTGG	LJZW01000005.1.38	LJZW01000005.1.38	45481	47604	-	AutoIPR: IPR001475:ATP-binding cassettesubfamily C member 9; IPR005074:Peptidase C39,bacteriocin processing; IPR027417:P-loop containingnucleoside triphosphate hydrolase;
long-mer1803	LJZW01000005.1	45730	45772	ATAAAGCGCACGAGCTAAAATAACACGTTGCTTCTGTCCACCG	LJZW01000005.1.38	LJZW01000005.1.38	45481	47604	-	AutoIPR: IPR001475:ATP-binding cassettesubfamily C member 9; IPR005074:Peptidase C39,bacteriocin processing; IPR027417:P-loop containingnucleoside triphosphate hydrolase;
long-mer1804	LJZW01000005.1	46041	46069	ACCCAAGCAGCAACTTCATCAATGTCGTT	LJZW01000005.1.38	LJZW01000005.1.38	45481	47604	-	AutoIPR: IPR001475:ATP-binding cassettesubfamily C member 9; IPR005074:Peptidase C39,bacteriocin processing; IPR027417:P-loop containingnucleoside triphosphate hydrolase;
long-mer1805	LJZW01000005.1	46441	46483	ACCGAACACAAGCTGACTAGCTGTTGAGAAACCCAATGACATG	LJZW01000005.1.38	LJZW01000005.1.38	45481	47604	-	AutoIPR: IPR001475:ATP-binding cassettesubfamily C member 9; IPR005074:Peptidase C39,bacteriocin processing; IPR027417:P-loop containingnucleoside triphosphate hydrolase;
long-mer1806	LJZW01000005.1	47031	47073	AATCGCGATCAGCCGAGACCAATACCTGATCCACGACCCATTG	LJZW01000005.1.38	LJZW01000005.1.38	45481	47604	-	AutoIPR: IPR001475:ATP-binding cassettesubfamily C member 9; IPR005074:Peptidase C39,bacteriocin processing; IPR027417:P-loop containingnucleoside triphosphate hydrolase;
long-mer1807	LJZW01000005.1	47434	47476	GCCTAGCTGCTGCGCAATATGAACCAAATGAGTCAGTTTGGCG	LJZW01000005.1.38	LJZW01000005.1.38	45481	47604	-	AutoIPR: IPR001475:ATP-binding cassettesubfamily C member 9; IPR005074:Peptidase C39,bacteriocin processing; IPR027417:P-loop containingnucleoside triphosphate hydrolase;
long-mer1808	LJZW01000005.1	47648	47696	GTAGCGTCCATAAACGTGACGTAAGAAATTCATTAAAGTAATCAATAGC	NA
long-mer1809	LJZW01000005.1	47698	47725	TTTTAGATGATCCATACTAGAGCTTCCT	NA
long-mer1810	LJZW01000005.1	47773	47829	AAAAAATAAAGGACGGTATCAATTTCTAATACCGCACGATGGCGCTCCCAAGCCCCA	NA
long-mer1811	LJZW01000005.1	47923	48004	ACTGGCTAGAACTAATGCTGCCTGCATCATTATGCATAGCAACAGCTATAGCAGCAACTGTAAGTACAGTTATACCTATAGC	LJZW01000005.1.39	LJZW01000005.1.39	47921	48121	-	
long-mer1812	LJZW01000005.1	48197	48239	TAATAATTTATAATTATTTTTGGATTAGCGCAAGACAACCATG	NA
long-mer1813	LJZW01000005.1	48450	48483	GAAAAAAATGCCGCCATCAACACTTCTGATTTCT	LJZW01000005.1.40	LJZW01000005.1.40	48270	48503	-	
long-mer1814	LJZW01000005.1	48511	48553	ACTCCAATAATTGATTATTAAAAAGACAACAAAACAAAGGGGC	NA
long-mer1815	LJZW01000005.1	48590	48664	AAAAGGCTTTCATGTTCCTTTATTTTGATATATCTGACATGGGGTTCCTTAAAAATTAACGAATTTAATCATCTT	NA
long-mer1816	LJZW01000005.1	48707	48791	TTATCGCTTCAGACGAAGCGAAGTTATAAATTTATTTTCTGTATGACATTATATAAATTTAATTTATCAATAGAAACATGCCGGC	LJZW01000005.1.41	LJZW01000005.1.41	48730	49020	-	
long-mer1817	LJZW01000005.1	48829	48850	ACCTATCCCAGATAAAACAGGT	LJZW01000005.1.41	LJZW01000005.1.41	48730	49020	-	
long-mer1818	LJZW01000005.1	49017	49059	GCATTTGATTCATTTCCATGGACGGTTATTGGGAAGATAATGA	LJZW01000005.1.41	LJZW01000005.1.41	48730	49020	-	
long-mer1819	LJZW01000005.1	49095	49131	TCAATCATTCCGAATCCCCCCCTCCCTTAATGATTCC	NA
long-mer1820	LJZW01000005.1	49520	49660	ATTAATAAATATTACTCGTAAGCCATAGAAACCAATAATATCATTCATGCGTCCATGATTAATATAAATAATATAATGAAAAAGTATCAAAAAAAACATATAACTTATATATTTAAGGTGAGATCAATACTATCAATAGAA	NA
long-mer1821	LJZW01000005.1	49682	49724	TCCTCGCAATGAGTACAATGGCTCAAATATCCATTCTATTAAT	LJZW01000005.1.43	LJZW01000005.1.43	49664	50926	-	AutoIPR: IPR003997:RTX secretion protein D,Gram-negative bacteria;
long-mer1822	LJZW01000005.1	49788	49841	CCATAGACTGTGATAGACTGTCGCGGAAGCTTAACTATCACGCGGTAATACGGT	LJZW01000005.1.43	LJZW01000005.1.43	49664	50926	-	AutoIPR: IPR003997:RTX secretion protein D,Gram-negative bacteria;
long-mer1823	LJZW01000005.1	49843	49885	CGGTTTGTTGAGTATTACCGACTAATGCTGCAAGCTCGCTCGA	LJZW01000005.1.43	LJZW01000005.1.43	49664	50926	-	AutoIPR: IPR003997:RTX secretion protein D,Gram-negative bacteria;
long-mer1824	LJZW01000005.1	50020	50062	GTTCTGCTTCCAACTCGCCATCCACGGGTAACAGACTCAACAT	LJZW01000005.1.43	LJZW01000005.1.43	49664	50926	-	AutoIPR: IPR003997:RTX secretion protein D,Gram-negative bacteria;
long-mer1825	LJZW01000005.1	50336	50378	TTCCTGTTGTTTGATTTGGAGAGTGCCCACATAACGCGCATCC	LJZW01000005.1.43	LJZW01000005.1.43	49664	50926	-	AutoIPR: IPR003997:RTX secretion protein D,Gram-negative bacteria;
long-mer1826	LJZW01000005.1	50928	50955	ATTGATTAAAATCACAATTTTTATTAGT	NA
long-mer1827	LJZW01000005.1	51032	51074	CTTCGCTATTGCGTGTAATGCACATACTTGATTAGCAATTTAT	NA
long-mer1828	LJZW01000005.1	51538	51591	GTTCTAGTCCAGTAGCACCAATTAAGGTAAGCCCCCCCTTGAATGCTTCGAATA	LJZW01000005.1.44	LJZW01000005.1.44	51170	51664	-	AutoIPR: IPR021125:Protein of unknown functionDUF2127;
long-mer1829	LJZW01000005.1	51605	51647	AAGCCCCGAATGCGAGTGCGAGTGCGAGTGCGAATCCGGATTA	LJZW01000005.1.44	LJZW01000005.1.44	51170	51664	-	AutoIPR: IPR021125:Protein of unknown functionDUF2127;
long-mer1830	LJZW01000005.1	51786	51828	AAACTCTAACGCCTGCTCCAAAGACATCTTAATGGGCGGGGTC	LJZW01000005.1.45	LJZW01000005.1.45	51684	53513	-	AutoIPR: IPR006297:Elongation factor 4;IPR006298:GTP-binding protein TypA; IPR027417:P-loopcontaining nucleoside triphosphate hydrolase;IPR031157:Tr-type G domain, conserved site;
long-mer1831	LJZW01000005.1	52080	52122	GCCGTAGTGATCAAAGATGTGAAACAGAAGGCCGCTCCCAGAA	LJZW01000005.1.45	LJZW01000005.1.45	51684	53513	-	AutoIPR: IPR006297:Elongation factor 4;IPR006298:GTP-binding protein TypA; IPR027417:P-loopcontaining nucleoside triphosphate hydrolase;IPR031157:Tr-type G domain, conserved site;
long-mer1832	LJZW01000005.1	52301	52343	AAGGCTCTTGGAGTATTCCATTGATTTCCTTGATGATGACTTC	LJZW01000005.1.45	LJZW01000005.1.45	51684	53513	-	AutoIPR: IPR006297:Elongation factor 4;IPR006298:GTP-binding protein TypA; IPR027417:P-loopcontaining nucleoside triphosphate hydrolase;IPR031157:Tr-type G domain, conserved site;
long-mer1833	LJZW01000005.1	52775	52817	TATTACCCATGCGATCAATGATCGTCACCGGCATGTTAGTAGA	LJZW01000005.1.45	LJZW01000005.1.45	51684	53513	-	AutoIPR: IPR006297:Elongation factor 4;IPR006298:GTP-binding protein TypA; IPR027417:P-loopcontaining nucleoside triphosphate hydrolase;IPR031157:Tr-type G domain, conserved site;
long-mer1834	LJZW01000005.1	52923	52965	CGGTTGAACGTGCTGCATGATTGCTTCGTACAGCGGATTCATA	LJZW01000005.1.45	LJZW01000005.1.45	51684	53513	-	AutoIPR: IPR006297:Elongation factor 4;IPR006298:GTP-binding protein TypA; IPR027417:P-loopcontaining nucleoside triphosphate hydrolase;IPR031157:Tr-type G domain, conserved site;
long-mer1835	LJZW01000005.1	53769	53811	CATTTAGACACTGTCCGAGGGACGATCAAAATCAATCTATTCG	LJZW01000005.1.46	LJZW01000005.1.46	53754	54248	+	AutoIPR: IPR002130:Cyclophilin-typepeptidyl-prolyl cis-trans isomerase domain;IPR024936:Cyclophilin-type peptidyl-prolyl cis-transisomerase; IPR029000:Cyclophilin-like domain;
long-mer1836	LJZW01000005.1	54495	54554	CAGATGCTGGAACTCCCCGACAAGAAAGCACAGGCTGCACTTAAGGGCGTGATGATGGAA	LJZW01000005.1.47	LJZW01000005.1.47	54381	55367	+	AutoIPR: IPR001557:L-lactate/malatedehydrogenase;
long-mer1837	LJZW01000005.1	55059	55088	AAGCGTGGCGCCGCAATCATCGAAGCACGT	LJZW01000005.1.47	LJZW01000005.1.47	54381	55367	+	AutoIPR: IPR001557:L-lactate/malatedehydrogenase;
long-mer1838	LJZW01000005.1	55717	55759	GATGCTTCAAATGTGCATCAGGACGCTGGTACAACACACGCAA	LJZW01000005.1.48	LJZW01000005.1.48	55538	56194	-	AutoIPR: IPR003083:S-crystallin;
long-mer1839	LJZW01000005.1	56141	56185	GATGTACAACTTCATTGAAGAGCCCCGCAATAACAATGGAACCGA	LJZW01000005.1.48	LJZW01000005.1.48	55538	56194	-	AutoIPR: IPR003083:S-crystallin;
long-mer1840	LJZW01000005.1	56195	56246	ACTTATCCCAACCTAAAGAGTACTTTTAATCAACTAACTTATTTTTCAGTCA	NA
long-mer1841	LJZW01000005.1	56267	56309	GCAACATCTACACTAAAGAAAGCATAGCCGCCGCCCATGTTCA	NA
long-mer1842	LJZW01000005.1	56499	56541	AGATTGCAATAGCGGCACGCGGCACGCATCCACAACACCTACA	LJZW01000005.1.49	LJZW01000005.1.49	56537	57940	-	AutoIPR: IPR001736:PhospholipaseD/Transphosphatidylase; IPR022924:Cardiolipin synthase;IPR025202:Phospholipase D-like domain;
long-mer1843	LJZW01000005.1	57701	57743	TGCACCCAACCCACGCTGCCATTCACGGATCACATGAGAAGCC	LJZW01000005.1.49	LJZW01000005.1.49	56537	57940	-	AutoIPR: IPR001736:PhospholipaseD/Transphosphatidylase; IPR022924:Cardiolipin synthase;IPR025202:Phospholipase D-like domain;
long-mer1844	LJZW01000005.1	57803	57845	TGGCAAGCCAAACACAGGGACAAAACCAATCAGTAACAACCAG	LJZW01000005.1.49	LJZW01000005.1.49	56537	57940	-	AutoIPR: IPR001736:PhospholipaseD/Transphosphatidylase; IPR022924:Cardiolipin synthase;IPR025202:Phospholipase D-like domain;
long-mer1845	LJZW01000005.1	57957	57999	CTTTCCTCAGCACAAAGTCAGTGCGGCCCTATGTCAGAACCTT	NA
long-mer1846	LJZW01000005.1	58036	58078	TCCACCAGCACAGAAAATGCAGCGCACCACACTAAGAAAACGG	NA
long-mer1847	LJZW01000005.1	58794	58821	ATTCCCTCTAAACTGCAACGGCGGCATA	NA
long-mer1848	LJZW01000005.1	59642	59670	TCTCGGCGACACAGGCTGGCAACAAGTGC	LJZW01000005.1.52	LJZW01000005.1.52	59136	59693	+	AutoIPR: IPR009858:Protein of unknown functionDUF1415;
long-mer1849	LJZW01000005.1	60119	60157	CCCTCATAACTAAGTAGATAAGTAGATAACAAGCAAATA	LJZW01000005.1.53	LJZW01000005.1.53	60036	60425	-	
long-mer1850	LJZW01000005.1	60313	60355	GAACCAAAGGCGATACCACACCACCTAAAGCACACACCCACAT	LJZW01000005.1.53	LJZW01000005.1.53	60036	60425	-	
long-mer1851	LJZW01000005.1	60403	60445	ATCACATCCACCACACACGACACGAAAAGAATGTTCAGACATC	LJZW01000005.1.53	LJZW01000005.1.53	60036	60425	-	
long-mer1851	LJZW01000005.1	60403	60445	ATCACATCCACCACACACGACACGAAAAGAATGTTCAGACATC	LJZW01000005.1.54	LJZW01000005.1.54	60437	61114	-	AutoIPR: IPR006439:HAD hydrolase, subfamily IA;IPR023214:HAD-like domain;
long-mer1852	LJZW01000005.1	60597	60639	TCCTCCACCACCAAGCAGCGCTTCGGAACGATACCAAGCGTGT	LJZW01000005.1.54	LJZW01000005.1.54	60437	61114	-	AutoIPR: IPR006439:HAD hydrolase, subfamily IA;IPR023214:HAD-like domain;
long-mer1853	LJZW01000005.1	60771	60813	GTACCAACCGCACACGGAATATCACGCGCGAACAGCCACTCCA	LJZW01000005.1.54	LJZW01000005.1.54	60437	61114	-	AutoIPR: IPR006439:HAD hydrolase, subfamily IA;IPR023214:HAD-like domain;
long-mer1854	LJZW01000005.1	61649	61691	AATCCAGGCGGCGGATCCAACAGTTCACCATCAAAACGAACCG	LJZW01000005.1.55	LJZW01000005.1.55	61114	61824	-	AutoIPR: IPR000748:Pseudouridine synthase,RsuA/RluB/E/F; IPR006225:Pseudouridine synthase,RluC/RluD;
long-mer1855	LJZW01000005.1	62059	62101	GCTAACAACACACACAATGACGGTTTGGATCATCGCCAAAACC	NA
long-mer1856	LJZW01000005.1	62270	62312	TGACTGAAACCCAAGCAAACGCGAGACCTCCAGACCATTCTTG	LJZW01000005.1.56	LJZW01000005.1.56	62231	62557	-	AutoIPR: IPR005746:Thioredoxin;IPR012336:Thioredoxin-like fold;
long-mer1857	LJZW01000005.1	62387	62429	CTTCAACACCACCACACCAGCAGCTGCATCGGTCGCAGCAAAT	LJZW01000005.1.56	LJZW01000005.1.56	62231	62557	-	AutoIPR: IPR005746:Thioredoxin;IPR012336:Thioredoxin-like fold;
long-mer1858	LJZW01000005.1	67471	67513	GGATAACAAAGGCCGTTACGCTAGCGATACGACACCACCACCA	NA
long-mer1859	LJZW01000005.1	68945	68987	GGAAAGAAAAAGCTGGAGTCGCCCACACACATAAGGTAGACGT	NA
long-mer1860	LJZW01000005.1	69705	69766	CAACAACCACAATCACGATGTACTTTAACTCATCATATTTAGCTCTTTACATGCATCTGGAC	NA
long-mer1861	LJZW01000005.1	69834	69861	TAAATCACCTGATACACCTCCCGGAGGA	NA
long-mer1862	LJZW01000005.1	69871	69913	GCTTCGGTACTAATACATATAGTATGCTCCAAATATCGCATCA	NA
long-mer1863	LJZW01000005.1	69972	70049	AGAAGAAGCCGAAGAAAAAGGAGCATCTTAGCCCCCTTTAATCTCGATAAGAAATGACAAGCAAAGTTGCACACTCTG	NA
long-mer1864	LJZW01000005.1	70313	70355	CAAACGCACTTTACCAACCGTTGGCTTACCCGCAACCGGAGAT	LJZW01000005.1.61	LJZW01000005.1.61	70124	72091	-	AutoIPR: IPR000297:Peptidyl-prolyl cis-transisomerase, PpiC-type; IPR023058:Peptidyl-prolyl cis-transisomerase, PpiC-type, conserved site; IPR027304:Triggerfactor/SurA domain;
long-mer1865	LJZW01000005.1	70798	70840	CAGTCGGATTTTTGACTAAAAAGTCCATCAGTTTTCCTGTAAC	LJZW01000005.1.61	LJZW01000005.1.61	70124	72091	-	AutoIPR: IPR000297:Peptidyl-prolyl cis-transisomerase, PpiC-type; IPR023058:Peptidyl-prolyl cis-transisomerase, PpiC-type, conserved site; IPR027304:Triggerfactor/SurA domain;
long-mer1866	LJZW01000005.1	71574	71616	CTCTCGTACATCTGCGGGGTAAGCATCGTCGGTTCCTGAGCCA	LJZW01000005.1.61	LJZW01000005.1.61	70124	72091	-	AutoIPR: IPR000297:Peptidyl-prolyl cis-transisomerase, PpiC-type; IPR023058:Peptidyl-prolyl cis-transisomerase, PpiC-type, conserved site; IPR027304:Triggerfactor/SurA domain;
long-mer1867	LJZW01000005.1	72015	72057	AGAAAAGGGATGACCAATAATACGATGATAGCAGTCGCAATCC	LJZW01000005.1.61	LJZW01000005.1.61	70124	72091	-	AutoIPR: IPR000297:Peptidyl-prolyl cis-transisomerase, PpiC-type; IPR023058:Peptidyl-prolyl cis-transisomerase, PpiC-type, conserved site; IPR027304:Triggerfactor/SurA domain;
long-mer1868	LJZW01000005.1	72147	72171	AGCCGCGCCACTTGTTTAACGTAAA	NA
long-mer1869	LJZW01000005.1	72230	72272	CACCGACTCTATCTATATGCAAATGAGATCATGTGGTCACATA	NA
long-mer1870	LJZW01000005.1	72643	72694	GCTGAGCTAAGCACCCCCTAGACAGCGGAGTATTTTACGGCATCTTTTAGTG	LJZW01000005.1.63	LJZW01000005.1.63	72660	72944	-	AutoIPR: IPR000119:Histone-like DNA-bindingprotein; IPR010992:Integration host factor (IHF)-likeDNA-binding domain;
long-mer1871	LJZW01000005.1	73066	73108	TCGCATGCTTTTATACCAGCGTCTATCCAACACGCGCAAGCTG	NA
long-mer1872	LJZW01000005.1	75253	75295	AATTTCACGTTCTTCGCGCCCTTGAGTAGAGGCAATTTCGATA	LJZW01000005.1.65	LJZW01000005.1.65	73165	75636	-	AutoIPR: IPR014251:Sporulation protease LonB;IPR015947:PUA-like domain; IPR027065:Lon protease;IPR027417:P-loop containing nucleoside triphosphatehydrolase;
long-mer1873	LJZW01000005.1	75457	75499	AATGTCAGCCGTTTTTTGTGCGACCAACAAGATGCGCTTATCA	LJZW01000005.1.65	LJZW01000005.1.65	73165	75636	-	AutoIPR: IPR014251:Sporulation protease LonB;IPR015947:PUA-like domain; IPR027065:Lon protease;IPR027417:P-loop containing nucleoside triphosphatehydrolase;
long-mer1874	LJZW01000005.1	75550	75592	CAATGGAATTACCATGTACGGAAATACAACCACGTCACGCAGC	LJZW01000005.1.65	LJZW01000005.1.65	73165	75636	-	AutoIPR: IPR014251:Sporulation protease LonB;IPR015947:PUA-like domain; IPR027065:Lon protease;IPR027417:P-loop containing nucleoside triphosphatehydrolase;
long-mer1875	LJZW01000005.1	75749	75774	TGTCAGTTATGCGAATAGCCGAAACG	NA
long-mer1876	LJZW01000005.1	75929	75971	CAACTCAACAATAGTACGGAGCCCCCGCGCACCAGTCTTGCGC	LJZW01000005.1.66	LJZW01000005.1.66	75788	77068	-	AutoIPR: IPR003959:ATPase, AAA-type, core;IPR004487:Clp protease, ATP-binding subunit ClpX;IPR027417:P-loop containing nucleoside triphosphatehydrolase;
long-mer1877	LJZW01000005.1	76163	76205	TAACCCAAACTTAATCAGGTCATCTGGCTCGACACCAGCTAGT	LJZW01000005.1.66	LJZW01000005.1.66	75788	77068	-	AutoIPR: IPR003959:ATPase, AAA-type, core;IPR004487:Clp protease, ATP-binding subunit ClpX;IPR027417:P-loop containing nucleoside triphosphatehydrolase;
long-mer1878	LJZW01000005.1	77457	77499	CAAAGCATAACGCTTACCAGAAGCACCTGAAGCCAGCAACAAC	LJZW01000005.1.67	LJZW01000005.1.67	77196	77822	-	
long-mer1879	LJZW01000005.1	78041	78095	CTCCATCACCAAGCTCTGTACGCCGTCCATCAGCTTGGGATCATTGCGGTACATT	LJZW01000005.1.68	LJZW01000005.1.68	77960	79255	-	AutoIPR: IPR005215:Trigger factor;IPR027304:Trigger factor/SurA domain;
long-mer1880	LJZW01000005.1	78124	78198	TTGAAGCAATCAAATGGAGCGCTTCAGTGACACGCATAGGATCCAAGCGCAATTGATTGCGTCCAGCAATCTCAC	LJZW01000005.1.68	LJZW01000005.1.68	77960	79255	-	AutoIPR: IPR005215:Trigger factor;IPR027304:Trigger factor/SurA domain;
long-mer1881	LJZW01000005.1	78253	78295	GTGCATCATCGGGGATACCCGCAGGATCACGACCACTCAGTCG	LJZW01000005.1.68	LJZW01000005.1.68	77960	79255	-	AutoIPR: IPR005215:Trigger factor;IPR027304:Trigger factor/SurA domain;
long-mer1882	LJZW01000005.1	78410	78452	ATGACTCACTAGCGCCCCCTTTAATTCACGTTCTAGATTTGCA	LJZW01000005.1.68	LJZW01000005.1.68	77960	79255	-	AutoIPR: IPR005215:Trigger factor;IPR027304:Trigger factor/SurA domain;
long-mer1883	LJZW01000005.1	78560	78602	GACATGAACTTGCACAGCCTTGCCAGCAAGCTGCATTACACGC	LJZW01000005.1.68	LJZW01000005.1.68	77960	79255	-	AutoIPR: IPR005215:Trigger factor;IPR027304:Trigger factor/SurA domain;
long-mer1884	LJZW01000005.1	78620	78662	TACATCCAGCACATTTTCATCCCCCTTAGATAAGCCTTCCAAA	LJZW01000005.1.68	LJZW01000005.1.68	77960	79255	-	AutoIPR: IPR005215:Trigger factor;IPR027304:Trigger factor/SurA domain;
long-mer1885	LJZW01000005.1	79416	79458	GAAAGATCAAGTGTTAAACCCGATGCAAACTAATACCAAGTTC	NA
long-mer1886	LJZW01000005.1	79547	79650	AAAAGCCCCTTTAATCCATGATTTAATCCATGAAAAAATTAATATATATCAATAACTTACTACAAAACCATCATTTCTACTCATCTACACATGAGGTTACGTAC	NA
long-mer1887	LJZW01000005.1	79799	79823	TATAGACAAGAAGAATCCCTAGACA	NA
long-mer1888	LJZW01000005.1	79835	79868	AAAATTTTAGAAGCCCTTATAACTGAACACCAAA	NA
long-mer1889	LJZW01000005.1	79874	79924	ATATTACCGCCGCACTCTTTAATAAAAGATTGCATAACACGTCACTAATGA	NA
long-mer1890	LJZW01000005.1	79959	80001	GAATCTCTATCACTATACTATACACAACCCTTACCACAGCCCT	NA
long-mer1891	LJZW01000005.1	80064	80106	CATTATAATCAGAACCCTAGATTCAAGCTTTATTTATAAAATA	NA
long-mer1892	LJZW01000005.1	80156	80193	TATATAAAATGGAGAACTTACCATTACCTTGAAATATC	NA
long-mer1893	LJZW01000005.1	80253	80302	GAATAAAAACACCAAGAGTAACTATGCCCCCACAAAGAGAAGAAAGATAA	NA
long-mer1894	LJZW01000005.1	80607	80628	GGAGAAAAACTATCGAGAGGAG	NA
long-mer1895	LJZW01000005.1	80636	80737	TCATCTGCTCAGTCTGCTCAAGCAAGCGCATTCAGGAAAACTACTCTTTAACCTCCTTCCAGTTAAAGAACATACAGAACCATCCTTTCAAGGTCGCACGCC	NA
long-mer1896	LJZW01000005.1	81260	81302	CCCGCAGTTACCTACTACATCAAAGCTACACTGGGATCAGAAC	LJZW01000005.1.70	LJZW01000005.1.70	80841	81641	+	
long-mer1897	LJZW01000005.1	81341	81383	AGAGGGCCGCATGGTATTGGGTGTCATTTTAACAACGCGCGAC	LJZW01000005.1.70	LJZW01000005.1.70	80841	81641	+	
long-mer1898	LJZW01000005.1	81753	81806	AACATGTTCCATTCGTTTTCTAACTTGTACCAACCTAATGACCTATTTTGACTT	NA
long-mer1899	LJZW01000005.1	81866	81908	AAAAATAACGGTAAATATCTGTACTAACTCTCTTGCCGGATCG	NA
long-mer1900	LJZW01000005.1	82053	82078	TACAGAAATACTGAATTCATCAGGAA	NA
long-mer1901	LJZW01000005.1	82211	82253	TCACGTTTAAACATCACGCTTTGAACATACAGTTCCACAACCA	NA
long-mer1902	LJZW01000005.1	82341	82383	AATCTGAGAACGGCATCTATAACAAGATCACCCCAGACATCTC	NA
long-mer1903	LJZW01000005.1	82556	82598	TGGCAAGATAATTTCGGCACACCAATGCTCATCTCCTGCTTCG	NA
long-mer1904	LJZW01000005.1	82656	82711	CCCAAGCAGCACTCATTGCAACCGTTTTACAAGAAAAACTCTAGAGTACATACGAG	NA
long-mer1905	LJZW01000005.1	82740	82803	AGCTAAAAGCGCAATCTAACACCGAAAATATAATTTCTATAGGCGATCAGTTACCGCTGCACGC	LJZW01000005.1.71	LJZW01000005.1.71	82776	84068	-	AutoIPR: IPR017476:UDP-glucose/GDP-mannosedehydrogenase;
long-mer1906	LJZW01000005.1	82834	82907	GCCTGCGGCTTACCTAGAGCTACAATAGTCGCTACATCGTACATTCGGTACTCGGCATGCGCCACCGCGAGCAC	LJZW01000005.1.71	LJZW01000005.1.71	82776	84068	-	AutoIPR: IPR017476:UDP-glucose/GDP-mannosedehydrogenase;
long-mer1907	LJZW01000005.1	83196	83238	TGCCGTATGAATCAAATCCGGATAATACCCCACACTCTCGGAT	LJZW01000005.1.71	LJZW01000005.1.71	82776	84068	-	AutoIPR: IPR017476:UDP-glucose/GDP-mannosedehydrogenase;
long-mer1908	LJZW01000005.1	83751	83793	CGAACGAAGCGGCCCCAAATCTGGTTGCTCAACCACATCAATA	LJZW01000005.1.71	LJZW01000005.1.71	82776	84068	-	AutoIPR: IPR017476:UDP-glucose/GDP-mannosedehydrogenase;
long-mer1909	LJZW01000005.1	83861	83937	AATGTCGCGCAGCTTGGAGTTTCTCAAGCTCAATTTCACAAGTGATGTCATGACCAGCACACAACTGCTGTACCCGA	LJZW01000005.1.71	LJZW01000005.1.71	82776	84068	-	AutoIPR: IPR017476:UDP-glucose/GDP-mannosedehydrogenase;
long-mer1910	LJZW01000005.1	84084	84126	TTGTCCGCCTACACGATAAAAACGAGACTACTTAAGATAACGT	NA
long-mer1911	LJZW01000005.1	84302	84338	CACATGAGCATTCATCCAGCGGACGGAACTTCACATT	NA
long-mer1912	LJZW01000005.1	85028	85070	TTCTTCTGCTCATCTGTCAGCACTTGATCGTCAGCGATCTTAA	LJZW01000005.1.73	LJZW01000005.1.73	84664	85221	-	AutoIPR: IPR004961:Lipase chaperone;
long-mer1913	LJZW01000005.1	85269	85311	AAACATCCTGCGCCTCAACCTACGCGGACGTGCCATGCAGTTG	LJZW01000005.1.74	LJZW01000005.1.74	85288	85716	-	
long-mer1914	LJZW01000005.1	85906	85948	GCGATTGATCATCACTCTCCCTAATCGATACAACGCTTTTGTA	LJZW01000005.1.75	LJZW01000005.1.75	85717	85917	-	AutoIPR: IPR029058:Alpha/Beta hydrolase fold;
long-mer1915	LJZW01000005.1	86004	86046	CATTGGTACCGAAGAGTGATTTTTTTTCCTTAATCGCTGCACC	LJZW01000005.1.76	LJZW01000005.1.76	85986	86597	-	AutoIPR: IPR029058:Alpha/Beta hydrolase fold;
long-mer1916	LJZW01000005.1	86077	86201	TCCGAAGGTTTCAAATTCTGCCCCCCCCCCTTACATGAAGCAAGTTTACCAAGGCCAGCACTTGGATAATTCTGGTTAAATATCACTGCTTGCGATGTCGTTAAACTCTTTAACGCAGCAAACAT	LJZW01000005.1.76	LJZW01000005.1.76	85986	86597	-	AutoIPR: IPR029058:Alpha/Beta hydrolase fold;
long-mer1917	LJZW01000005.1	86251	86293	CCACCCAGCGCCGTTGACAACAGCCTAATTGGATTCTTATTCA	LJZW01000005.1.76	LJZW01000005.1.76	85986	86597	-	AutoIPR: IPR029058:Alpha/Beta hydrolase fold;
long-mer1918	LJZW01000005.1	86440	86482	GCCCCGGTAATAGCAAGGACTCCCTTAACGTATGCGAGTAATT	LJZW01000005.1.76	LJZW01000005.1.76	85986	86597	-	AutoIPR: IPR029058:Alpha/Beta hydrolase fold;
long-mer1919	LJZW01000005.1	86558	86616	CCCGCAAATCCTCGGGAATGCTGTAAAAATAATCAATCAAAACAAATAGCTTATCGACT	LJZW01000005.1.76	LJZW01000005.1.76	85986	86597	-	AutoIPR: IPR029058:Alpha/Beta hydrolase fold;
long-mer1919	LJZW01000005.1	86558	86616	CCCGCAAATCCTCGGGAATGCTGTAAAAATAATCAATCAAAACAAATAGCTTATCGACT	LJZW01000005.1.77	LJZW01000005.1.77	86594	86851	-	
long-mer1920	LJZW01000005.1	86637	86838	AATGATCGGATATTTTGTCGCAGCATAACTGTCTTTGGATGCAGCCGACGCCCCCCCATACCCGTCAGCATTACTAAAACAATCGTATTAACGAAAAAAACTGTGGTCATCACGCACGCAAGCATTTTCTTCATTAATTCATAATAAATAAAATTAATCAATTCAACCCACCCCGAAAAACTTAGATCAGAAAATGCTAAGG	LJZW01000005.1.77	LJZW01000005.1.77	86594	86851	-	
long-mer1921	LJZW01000005.1	86897	86937	AAGCAATTACTATCATTAAGATTTAGAAAGCTATTTCGCAA	NA
long-mer1922	LJZW01000005.1	87023	87169	TATTGCATATAGTTGGTGGCCGTGTTAATTTCCATTATTCGAAAGACCAGCGACGACACATTATTCATATAAATGAATAAAAAAGAGTAGAAAAGCAGCTCCGAAATAATGATTTATAGAAAAAATAGATGAATTTTGATGAGATAA	NA
long-mer1923	LJZW01000005.1	88039	88081	ATAAGAACTCAGCATATATAATTCTCACCACGCAGGAGCAGAT	NA
long-mer1924	LJZW01000005.1	88213	88255	GATTCAAATCACAGTGAATCATGCAATTACCCATGTAGAATAC	NA
long-mer1925	LJZW01000005.1	88957	89018	GTTTATATATTATGGAGATTTCTTGTATTCATAAAGCACTTTTATTTAAAAAGAAAGTCCGA	LJZW01000005.1.78	LJZW01000005.1.78	88899	89030	+	
long-mer1926	LJZW01000005.1	89418	89460	TGGCCCAGATGCGCATTAAGCTCCGCTTGTCGATTATATTGCA	LJZW01000005.1.79	LJZW01000005.1.79	89198	90718	-	AutoIPR: IPR004482:Mg chelatase-relatedprotein; IPR014721:Ribosomal protein S5 domain 2-typefold, subgroup; IPR025158:Mg chelatase-related protein,C-terminal domain; IPR027417:P-loop containing nucleosidetriphosphate hydrolase;
long-mer1927	LJZW01000005.1	89728	89770	TGGCACGAGCAATCGTCACTATACCAGATTCCATGGGTTCACG	LJZW01000005.1.79	LJZW01000005.1.79	89198	90718	-	AutoIPR: IPR004482:Mg chelatase-relatedprotein; IPR014721:Ribosomal protein S5 domain 2-typefold, subgroup; IPR025158:Mg chelatase-related protein,C-terminal domain; IPR027417:P-loop containing nucleosidetriphosphate hydrolase;
long-mer1928	LJZW01000005.1	89840	89882	CGAGATCTCACCAGGACGTGCATGTACCCCACCACCGATCAGT	LJZW01000005.1.79	LJZW01000005.1.79	89198	90718	-	AutoIPR: IPR004482:Mg chelatase-relatedprotein; IPR014721:Ribosomal protein S5 domain 2-typefold, subgroup; IPR025158:Mg chelatase-related protein,C-terminal domain; IPR027417:P-loop containing nucleosidetriphosphate hydrolase;
long-mer1929	LJZW01000005.1	91474	91510	ATTGACTGAGCCTGATTCATAGCGACTAGCCATAATA	NA
long-mer1930	LJZW01000005.1	91547	91608	ATGCGAATTAAAACAAGGAAATATAAACACAACAATTTTTTCCTAGTCGAATTTCAATCAAA	NA
long-mer1931	LJZW01000005.1	91633	91718	AAAAATAAAGAACCTTAAAAAGAAAAAAACAATAGATATTAAATAAAAATTAGACAACAGAAATTACTTAATCGTTAAAATAAGAA	NA
long-mer1932	LJZW01000005.1	92349	92391	ATCACCATCATCTCGTTAGTCAATGGACTAATAAATTAGTTTC	NA
long-mer1933	LJZW01000005.1	92979	93021	AGGCTGATAACCAAAACCACGTTCAATTTTCAAACGCATATTA	LJZW01000005.1.82	LJZW01000005.1.82	92439	93437	-	AutoIPR: IPR011773:DNA-directed RNA polymerase,alpha subunit;
long-mer1934	LJZW01000005.1	93708	93738	ATGATACGAGGGCAAATTTACTATCTTCCCA	LJZW01000005.1.83	LJZW01000005.1.83	93492	94118	-	AutoIPR: IPR001912:Ribosomal protein S4/S9,N-terminal; IPR022801:Ribosomal protein S4/S9;
long-mer1935	LJZW01000005.1	93813	93855	AACATTATCCAAACGAGTTTCTAACAACTGAAGCAAATTCTCC	LJZW01000005.1.83	LJZW01000005.1.83	93492	94118	-	AutoIPR: IPR001912:Ribosomal protein S4/S9,N-terminal; IPR022801:Ribosomal protein S4/S9;
long-mer1936	LJZW01000005.1	94124	94166	AACGTTCCTTTAGACACGACGTTTTTTTGGAGGACGACAACCA	LJZW01000005.1.84	LJZW01000005.1.84	94133	94525	-	AutoIPR: IPR001971:Ribosomal protein S11;
long-mer1937	LJZW01000005.1	94325	94367	AGCTACCTGCGCAGCAAAAGGCGTACATTTACGTGACCCGCGA	LJZW01000005.1.84	LJZW01000005.1.84	94133	94525	-	AutoIPR: IPR001971:Ribosomal protein S11;
long-mer1938	LJZW01000005.1	94616	94643	ACAACGCCTATGACGAAGACCACGATAG	LJZW01000005.1.85	LJZW01000005.1.85	94541	94897	-	AutoIPR: IPR001892:Ribosomal protein S13;IPR010979:Ribosomal protein S13-like, H2TH; IPR027437:30sribosomal protein S13, C-terminal;
long-mer1939	LJZW01000005.1	94795	94859	CACAAACCTTTCTGGAACGTGCACGACCAATTCCATAAATGCTCTGCAACCCTATCCAAACATGC	LJZW01000005.1.85	LJZW01000005.1.85	94541	94897	-	AutoIPR: IPR001892:Ribosomal protein S13;IPR010979:Ribosomal protein S13-like, H2TH; IPR027437:30sribosomal protein S13, C-terminal;
long-mer1940	LJZW01000005.1	95176	95218	CAAAGAAGTGCCACCGAAATGGAAGGAAGCGCCCATCCTGGAC	LJZW01000005.1.86	LJZW01000005.1.86	95038	96411	-	AutoIPR: IPR002208:SecY/SEC61-alpha family;IPR023201:SecY subunit domain; IPR030659:SecY conservedsite;
long-mer1941	LJZW01000005.1	95719	95761	TGATAGAACAATAAAAACAATCATCAATAAGGAGATCAAACTC	LJZW01000005.1.86	LJZW01000005.1.86	95038	96411	-	AutoIPR: IPR002208:SecY/SEC61-alpha family;IPR023201:SecY subunit domain; IPR030659:SecY conservedsite;
long-mer1942	LJZW01000005.1	96310	96352	CCTATAAACAATTAAAGCGCCGAAAAGAAAAAGCAACCGATTA	LJZW01000005.1.86	LJZW01000005.1.86	95038	96411	-	AutoIPR: IPR002208:SecY/SEC61-alpha family;IPR023201:SecY subunit domain; IPR030659:SecY conservedsite;
long-mer1943	LJZW01000005.1	96599	96641	TAAATTATCCAATTTATAAGAGAGCACTTCGGCAGTATTAGCA	LJZW01000005.1.87	LJZW01000005.1.87	96419	96862	-	AutoIPR: IPR021131:Ribosomal protein L18e/L15P;IPR030878:Ribosomal protein L15;
long-mer1944	LJZW01000005.1	96680	96722	CTGCATTGGAGTCTGCCCCCCCTCGAAACCAGGCTTGATCTTC	LJZW01000005.1.87	LJZW01000005.1.87	96419	96862	-	AutoIPR: IPR021131:Ribosomal protein L18e/L15P;IPR030878:Ribosomal protein L15;
long-mer1945	LJZW01000005.1	96954	96989	ACCTTACTCAATCCTAAAGCGCGGACTGACAAACGA	LJZW01000005.1.88	LJZW01000005.1.88	96869	97060	-	AutoIPR: IPR005996:Ribosomal protein L30,bacterial-type; IPR016082:Ribosomal protein L30,ferredoxin-like fold domain;
long-mer1946	LJZW01000005.1	97362	97404	CTCCATTGATTTTTGAATAGCCACAGGAACTTCACGCGCCTTT	LJZW01000005.1.89	LJZW01000005.1.89	97050	97589	-	AutoIPR: IPR000851:Ribosomal protein S5;IPR014720:Double-stranded RNA-binding domain;
long-mer1947	LJZW01000005.1	97701	97734	GGAAGCATAATCCCCCCCCGCTCCAACTTTAAAT	NA
long-mer1948	LJZW01000005.1	98018	98060	GCGGCCAGTACGCAACACGGAAAGGCGAGGTACACCCAACTTA	LJZW01000005.1.90	LJZW01000005.1.90	97763	98122	-	AutoIPR: IPR005484:Ribosomal protein L18/L5;
long-mer1949	LJZW01000005.1	98215	98257	TTTCTTAGCTTCTTTGCGCATAATAGCCTCAGTAGCATACTTC	LJZW01000005.1.91	LJZW01000005.1.91	98209	98736	-	AutoIPR: IPR000702:Ribosomal protein L6;
long-mer1950	LJZW01000005.1	98422	98464	AAGAGAAAGATTCAAATCTTTACCTTGCATTGAAGCACGATAA	LJZW01000005.1.91	LJZW01000005.1.91	98209	98736	-	AutoIPR: IPR000702:Ribosomal protein L6;
long-mer1951	LJZW01000005.1	98661	98703	CAGTTAGCATGTCAGACTGAATACTAACTTCTACACCCTTCGG	LJZW01000005.1.91	LJZW01000005.1.91	98209	98736	-	AutoIPR: IPR000702:Ribosomal protein L6;
long-mer1952	LJZW01000005.1	98724	98760	CTACTCGTGACATACGCCCCCTTCCTAAGCAACGAAA	LJZW01000005.1.92	LJZW01000005.1.92	98748	99146	-	AutoIPR: IPR000630:Ribosomal protein S8;
long-mer1952	LJZW01000005.1	98724	98760	CTACTCGTGACATACGCCCCCTTCCTAAGCAACGAAA	LJZW01000005.1.91	LJZW01000005.1.91	98209	98736	-	AutoIPR: IPR000702:Ribosomal protein L6;
long-mer1953	LJZW01000005.1	98784	98826	AGACTCACGAGCTTTAGAATCAGTCATAATGCCCTTGGAGGTG	LJZW01000005.1.92	LJZW01000005.1.92	98748	99146	-	AutoIPR: IPR000630:Ribosomal protein S8;
long-mer1954	LJZW01000005.1	98916	98958	TAAAATTCTGATAACAGGGCGGCCTTCAAAATATTTCAGTACA	LJZW01000005.1.92	LJZW01000005.1.92	98748	99146	-	AutoIPR: IPR000630:Ribosomal protein S8;
long-mer1955	LJZW01000005.1	99178	99257	TCCACTATTACGAAAATTCAAACATTTTTGTATGACTAAAAGGAAATCAACTATACTTTAAGAAAGTAGAATCAACATTT	NA
long-mer1956	LJZW01000005.1	99278	99320	ATCCTATACCACAAAGCTTAATCAAGAACTACCAACTTGCCTT	LJZW01000005.1.93	LJZW01000005.1.93	99306	99611	-	AutoIPR: IPR001209:Ribosomal protein S14;
long-mer1957	LJZW01000005.1	99522	99552	AACCTTTTTTAAGGAAAGACGCTTATCTGCA	LJZW01000005.1.93	LJZW01000005.1.93	99306	99611	-	AutoIPR: IPR001209:Ribosomal protein S14;
long-mer1958	LJZW01000005.1	100239	100281	AATTTTAAAACCAACACGATCCCCCTTACCAGTCATCGGATTT	LJZW01000005.1.95	LJZW01000005.1.95	100179	100511	-	AutoIPR: IPR003256:Ribosomal protein L24;
long-mer1959	LJZW01000005.1	100468	100509	TGGTCACCCTTCTTAATACGGCTAGCCATTTCTATATCATCC	LJZW01000005.1.95	LJZW01000005.1.95	100179	100511	-	AutoIPR: IPR003256:Ribosomal protein L24;
long-mer1960	LJZW01000005.1	100605	100647	TTCTTGTTTATTATTCAATAAGACCGCCGCGTTACCGTCAAAA	LJZW01000005.1.96	LJZW01000005.1.96	100512	100880	-	AutoIPR: IPR000218:Ribosomal protein L14b/L23e;IPR023571:Ribosomal protein L14 domain;
long-mer1961	LJZW01000005.1	100719	100761	TTTTTTAACTTTCCCGCGAGGTATAGCTTCTTTCACAGTGACT	LJZW01000005.1.96	LJZW01000005.1.96	100512	100880	-	AutoIPR: IPR000218:Ribosomal protein L14b/L23e;IPR023571:Ribosomal protein L14 domain;
long-mer1962	LJZW01000005.1	102584	102626	ACGCCCCTTGGCACGTGCCATAAAACGTTTCAGCATTCTGCCC	LJZW01000005.1.101	LJZW01000005.1.101	102524	102859	-	AutoIPR: IPR001063:Ribosomal protein L22/L17;
long-mer1963	LJZW01000005.1	102691	102733	TAGCAATAGCAGACTCAACCAACTTCTTAATCAAGCAGGCGGC	LJZW01000005.1.101	LJZW01000005.1.101	102524	102859	-	AutoIPR: IPR001063:Ribosomal protein L22/L17;
long-mer1964	LJZW01000005.1	103048	103090	AAGTCTTGATAGGTCGTTTACCACCTGCAGCAGACTCAACCTT	LJZW01000005.1.102	LJZW01000005.1.102	102872	103141	-	AutoIPR: IPR002222:Ribosomal protein S19/S15;IPR023575:Ribosomal protein S19, superfamily;
long-mer1965	LJZW01000005.1	103436	103478	TTTCCCCAGAACGCAAACGCAACGTCGCATATACACCTTCACG	LJZW01000005.1.103	LJZW01000005.1.103	103149	103976	-	AutoIPR: IPR002171:Ribosomal protein L2;
long-mer1966	LJZW01000005.1	103511	103553	GAGCCATTTGGGCACCTTTTCCTGGTTTCAATTCAACAGCGTG	LJZW01000005.1.103	LJZW01000005.1.103	103149	103976	-	AutoIPR: IPR002171:Ribosomal protein L2;
long-mer1967	LJZW01000005.1	103668	103710	GTAACAACGCTCGCCATCAATATAACATAATAAAGCAATATGA	LJZW01000005.1.103	LJZW01000005.1.103	103149	103976	-	AutoIPR: IPR002171:Ribosomal protein L2;
long-mer1968	LJZW01000005.1	103779	103821	ATCGATAACACGATAGCGCTGTTTGCAACCACCACCTATGTGA	LJZW01000005.1.103	LJZW01000005.1.103	103149	103976	-	AutoIPR: IPR002171:Ribosomal protein L2;
long-mer1969	LJZW01000005.1	103872	103914	TTCCAACAATGCAGCGTGCGGGGATCCCTTATGAATATTTGGA	LJZW01000005.1.103	LJZW01000005.1.103	103149	103976	-	AutoIPR: IPR002171:Ribosomal protein L2;
long-mer1970	LJZW01000005.1	103938	103974	GCGACCTGGAGAAGTTGGTTTGAATTTTATTAACGGC	LJZW01000005.1.103	LJZW01000005.1.103	103149	103976	-	AutoIPR: IPR002171:Ribosomal protein L2;
long-mer1971	LJZW01000005.1	104162	104213	ATCAACCTTAGTAGCATCACTAGACACCTCGAAAACATAGACATTAGAAATC	LJZW01000005.1.104	LJZW01000005.1.104	103988	104290	-	AutoIPR: IPR013025:Ribosomal protein L25/L23;
long-mer1972	LJZW01000005.1	104454	104496	ATAAACTAGAACCCACCACCTTGAGCGATTTAATTTTCTCGGC	LJZW01000005.1.105	LJZW01000005.1.105	104287	104895	-	AutoIPR: IPR002136:Ribosomal protein L4/L1e;IPR023574:Ribosomal protein L4 domain;
long-mer1973	LJZW01000005.1	104762	104804	GCCTTAGTTCCAGAGCGCGCCTTATTGCGATACGCAACAACGA	LJZW01000005.1.105	LJZW01000005.1.105	104287	104895	-	AutoIPR: IPR002136:Ribosomal protein L4/L1e;IPR023574:Ribosomal protein L4 domain;
long-mer1974	LJZW01000005.1	104824	104886	ACTAAATTCGCGACCGAAAACTACATCAGAAACAGGCAGAGCGTTATCGCTACCGACGATAGT	LJZW01000005.1.105	LJZW01000005.1.105	104287	104895	-	AutoIPR: IPR002136:Ribosomal protein L4/L1e;IPR023574:Ribosomal protein L4 domain;
long-mer1975	LJZW01000005.1	105057	105099	CTTTTTTCCCGGAAACACACGGCCAGGTGTCTGTCGCTGCCCC	LJZW01000005.1.106	LJZW01000005.1.106	104907	105554	-	AutoIPR: IPR000597:Ribosomal protein L3;IPR009000:Translation protein, beta-barrel domain;
long-mer1976	LJZW01000005.1	105228	105270	AACAGCAAAAATACTTAATCCAACCTCAGAACCGACACTATAA	LJZW01000005.1.106	LJZW01000005.1.106	104907	105554	-	AutoIPR: IPR000597:Ribosomal protein L3;IPR009000:Translation protein, beta-barrel domain;
long-mer1977	LJZW01000005.1	105986	106025	TCAAACACAATGGGCACAGCTTAAGCAATAGAGACCTAAA	NA
long-mer1978	LJZW01000005.1	106103	106278	AGGATGGTCAAGAACAACAACTCAAGAGCCGCTCAATAACCGCATAAAAAACCGACACACCATCTACAAGACGCAATCACACCACAATGGATGCAATGGGGAGACTAAGAGACTATGAATGCGATGCAATCAATCAATAAGGAGCAATAAAAAACAAACATAATACGCCGAACCAG	NA
long-mer1979	LJZW01000005.1	106281	106325	CCATAGGCAAGAAGCACACCCCCAAAAAAGCAACTTAATGGCGAA	NA
long-mer1980	LJZW01000005.1	106335	106400	ACAGCAAGCAAATTATCGCGCCCACTTCTCTAAAGCAAAAAGCAAAAAGATAATGAGAAACATCAA	NA
long-mer1981	LJZW01000005.1	106468	106508	AAACTTCAGTTAGCAATGCAAGAGAACCAAGCCATACACCG	NA
long-mer1982	LJZW01000005.1	106729	106771	GGTATTAGAAGGGATATAAATGCACCAAGCGCCTAAACTCTAA	NA
long-mer1983	LJZW01000005.1	106841	106892	CTTTCTAAACATTAGCTTTAAACCTGACCCATACCAAGCTCGGATTGAAGCT	NA
long-mer1984	LJZW01000005.1	106946	107024	GGCCAGACCACACGAAATCACAACTTCTCGACAAACCCACATAGAGTGCATGAAGCTAAAAAAACGATACGAACACTCA	NA
long-mer1985	LJZW01000005.1	107051	107093	CTCCATTGGATGCAGCACCATTAAATAGAGTAGATAACTAACC	NA
long-mer1986	LJZW01000005.1	107116	107158	TAATATCTAATCGCTATAATCATGGCTTGTGTTAAGAGTCAGG	NA
long-mer1987	LJZW01000005.1	107171	107203	TAAGCACACTTGATTTGAAGGTATAGACTTGGG	NA
long-mer1988	LJZW01000005.1	111320	111362	CCTTGACGACATACCAGTGCATAAAGTACTCACCTTCGAAGAA	LJZW01000005.1.113	LJZW01000005.1.113	109950	111497	+	AutoIPR: IPR005294:ATPase, F1 complex, alphasubunit; IPR023366:ATP synthase subunit alpha-likedomain; IPR027417:P-loop containing nucleosidetriphosphate hydrolase;
long-mer1989	LJZW01000005.1	114442	114484	TTCTCCGACAGAAGATCGGAATTCATCACACATTCCACTATTA	LJZW01000005.1.117	LJZW01000005.1.117	114427	114654	-	
long-mer1990	LJZW01000005.1	114537	114579	TGCCTCGCAGTTCAAAAGCGCTTAAACATATCGTGCCGCAAAG	LJZW01000005.1.117	LJZW01000005.1.117	114427	114654	-	
long-mer1991	LJZW01000005.1	114829	114871	TCGGTGACGAAGTCGCACTCAACAAATGGGACACTGGTAAACC	LJZW01000005.1.118	LJZW01000005.1.118	114684	115259	+	AutoIPR: IPR008240:Chorismate mutase,periplasmic;
long-mer1992	LJZW01000005.1	115598	115654	AAATCTCGCTGAAACCGGACGTTACCAATGCCTCTATCCCTACCCCTACACATCGTG	LJZW01000005.1.119	LJZW01000005.1.119	115625	116998	+	AutoIPR: IPR005882:BifunctionalUDP-N-acetylglucosaminepyrophosphorylase/glucosamine-1-phosphateN-acetyltransferase; IPR029044:Nucleotide-diphospho-sugartransferases;
long-mer1993	LJZW01000005.1	116384	116426	CGCGTGGCCGATCCAGCAAGATTGGACCAACGAGGCACAATAC	LJZW01000005.1.119	LJZW01000005.1.119	115625	116998	+	AutoIPR: IPR005882:BifunctionalUDP-N-acetylglucosaminepyrophosphorylase/glucosamine-1-phosphateN-acetyltransferase; IPR029044:Nucleotide-diphospho-sugartransferases;
long-mer1994	LJZW01000005.1	116626	116652	TCCGGGAACAATGCTGGCCGAGGGCGT	LJZW01000005.1.119	LJZW01000005.1.119	115625	116998	+	AutoIPR: IPR005882:BifunctionalUDP-N-acetylglucosaminepyrophosphorylase/glucosamine-1-phosphateN-acetyltransferase; IPR029044:Nucleotide-diphospho-sugartransferases;
long-mer1995	LJZW01000005.1	117202	117223	CAGCCACCTCCATATCATCATC	NA
long-mer1996	LJZW01000005.1	117279	117321	GTTTAGTCAGACTCTAGCCTCTTAAATATGACCAGGACGCTAC	LJZW01000005.1.120	LJZW01000005.1.120	117306	117725	+	
long-mer1997	LJZW01000005.1	117344	117384	GATTTTAAAAGGATCTCCTACTACCTCACACTTCATACCCC	LJZW01000005.1.120	LJZW01000005.1.120	117306	117725	+	
long-mer1998	LJZW01000005.1	117474	117516	TCTGACACCATCAGATTAGAATTTCTTCATATAAGAACCTGCC	LJZW01000005.1.120	LJZW01000005.1.120	117306	117725	+	
long-mer1999	LJZW01000005.1	117575	117690	AACAACAAGCACAAGCAACACGCATTGCAGCAATCGCCTACCTGAAACCCCTCAAAATACGCCCCCCCGCCCTAAAACAACGTCTACCTACAGCAGCGATCTAAGCCGCTGCTCGG	LJZW01000005.1.120	LJZW01000005.1.120	117306	117725	+	
long-mer2000	LJZW01000005.1	118193	118235	CTCAGACAAAAAATTGACATCAGAACGATGAAGTCTCACAAGC	NA
long-mer2001	LJZW01000005.1	118313	118355	TGACCAGAAAAAAGCCGCCACAAGAGAACACGCCGCAGACATG	NA
long-mer2002	LJZW01000005.1	118614	118656	AGTCTCCTCTTCGTCGGTAAAAGCCGCAACCTTCTTGCCAGCG	LJZW01000005.1.121	LJZW01000005.1.121	118422	119111	-	AutoIPR: IPR029062:Class I glutamineamidotransferase-like;
long-mer2003	LJZW01000005.1	119365	119407	CATATAGCCGACGAGTACGAGAACACCTTCAAGTACAAGGGTG	LJZW01000005.1.122	LJZW01000005.1.122	119116	120174	-	AutoIPR: IPR002085:Alcohol dehydrogenasesuperfamily, zinc-type; IPR016040:NAD(P)-binding domain;IPR020843:Polyketide synthase, enoylreductase domain;IPR029752:D-isomer specific 2-hydroxyacid dehydrogenase,NAD-binding domain conserved site 1;
long-mer2004	LJZW01000005.1	119532	119574	AGGCATCTCCCTCTTTGCCGGGAGAACGCGTGAACAACGTCAC	LJZW01000005.1.122	LJZW01000005.1.122	119116	120174	-	AutoIPR: IPR002085:Alcohol dehydrogenasesuperfamily, zinc-type; IPR016040:NAD(P)-binding domain;IPR020843:Polyketide synthase, enoylreductase domain;IPR029752:D-isomer specific 2-hydroxyacid dehydrogenase,NAD-binding domain conserved site 1;
long-mer2005	LJZW01000005.1	119749	119791	CAGCACGAACTTATCACGCACAACAATGACATCTGAATAGCCA	LJZW01000005.1.122	LJZW01000005.1.122	119116	120174	-	AutoIPR: IPR002085:Alcohol dehydrogenasesuperfamily, zinc-type; IPR016040:NAD(P)-binding domain;IPR020843:Polyketide synthase, enoylreductase domain;IPR029752:D-isomer specific 2-hydroxyacid dehydrogenase,NAD-binding domain conserved site 1;
long-mer2006	LJZW01000005.1	119870	119947	CCTTTGAGACAAGGCTGGCAATGCTGGCAAGAATCGACCATACAACCAACACCAACCAGATCGCCCCGCTTGAAGCGG	LJZW01000005.1.122	LJZW01000005.1.122	119116	120174	-	AutoIPR: IPR002085:Alcohol dehydrogenasesuperfamily, zinc-type; IPR016040:NAD(P)-binding domain;IPR020843:Polyketide synthase, enoylreductase domain;IPR029752:D-isomer specific 2-hydroxyacid dehydrogenase,NAD-binding domain conserved site 1;
long-mer2007	LJZW01000005.1	120019	120109	GCCGCCGTGGTTACGGGCAAGGTGCAGATCAGTGTGGCAGACACCGCAGTAAAGAATATCGATGACGACATCATCCGGCCTGGGAGCTCTC	LJZW01000005.1.122	LJZW01000005.1.122	119116	120174	-	AutoIPR: IPR002085:Alcohol dehydrogenasesuperfamily, zinc-type; IPR016040:NAD(P)-binding domain;IPR020843:Polyketide synthase, enoylreductase domain;IPR029752:D-isomer specific 2-hydroxyacid dehydrogenase,NAD-binding domain conserved site 1;
long-mer2008	LJZW01000005.1	120317	120359	CACATCCCAACCGATCAATCCAGCCTCGGCGAGAGGAAACTTG	LJZW01000005.1.123	LJZW01000005.1.123	120260	120559	-	
long-mer2009	LJZW01000005.1	120454	120496	CACTCTTATACATCTGCCAACTATGACGGACTTCATCCAGCAT	LJZW01000005.1.123	LJZW01000005.1.123	120260	120559	-	
long-mer2010	LJZW01000005.1	120577	120634	CCGGGGTATAACGGATTACACAGGCTGAAAGCGTCGTACGGTCTCCGCCACGCGCAGG	LJZW01000005.1.124	LJZW01000005.1.124	120592	121161	-	AutoIPR: IPR029039:Flavoprotein-like domain;
long-mer2011	LJZW01000005.1	120940	121090	CTCAAAGAACTGCTTGAACTTGGCACTAATCAAACCGCTATAGGTCGGCGAACCAAAAATGATTGCATCGCTTTTCTCCAGAACCTCCCAGTCCACCGAACCATCAGCAACTGCCATGAGCCTAACATCAGCACCTTTCATTTCCTGAACA	LJZW01000005.1.124	LJZW01000005.1.124	120592	121161	-	AutoIPR: IPR029039:Flavoprotein-like domain;
long-mer2012	LJZW01000005.1	121105	121147	CTGAGCAACCCGCGCAGTGTGTCCATAACCGCTGTCATACACG	LJZW01000005.1.124	LJZW01000005.1.124	120592	121161	-	AutoIPR: IPR029039:Flavoprotein-like domain;
long-mer2013	LJZW01000005.1	121201	121263	TTGAACGGGGAAACTGCAAACCTTCAAATTTCCCGAGCCATCTCCAAATCTCTACTTAACTTG	NA
long-mer2014	LJZW01000005.1	123168	123210	GAGTCATACGCTCACGACCGAAAAAACCATGCGAATTGGCATA	LJZW01000005.1.126	LJZW01000005.1.126	122368	123735	-	AutoIPR: IPR002510:Metalloprotease TldD/PmbA;
long-mer2015	LJZW01000005.1	123520	123562	CACCCCAATACTGCGATCACAGGTAGACTCAACCGTCTCCACA	LJZW01000005.1.126	LJZW01000005.1.126	122368	123735	-	AutoIPR: IPR002510:Metalloprotease TldD/PmbA;
long-mer2016	LJZW01000005.1	126483	126525	CGAGTCCAGATTCATCACCTGAACCTTTGGATCATTCCAAGGC	LJZW01000005.1.130	LJZW01000005.1.130	126441	130310	-	AutoIPR: IPR011836:Conserved hypotheticalprotein CHP02099; IPR032712:AsmA-like, C-terminal;
long-mer2017	LJZW01000005.1	127466	127508	GATGCACCGGACGCAACTGAATTCGAGTATTCGGGAACATCCC	LJZW01000005.1.130	LJZW01000005.1.130	126441	130310	-	AutoIPR: IPR011836:Conserved hypotheticalprotein CHP02099; IPR032712:AsmA-like, C-terminal;
long-mer2018	LJZW01000005.1	128258	128300	GCTCATGACGCAAAGGCAGATACATATCAAAACTGACACTCGC	LJZW01000005.1.130	LJZW01000005.1.130	126441	130310	-	AutoIPR: IPR011836:Conserved hypotheticalprotein CHP02099; IPR032712:AsmA-like, C-terminal;
long-mer2019	LJZW01000005.1	128900	128942	CTTGACGCCAACCGACAATACACCCCGCCAAGTGGATTTCATG	LJZW01000005.1.130	LJZW01000005.1.130	126441	130310	-	AutoIPR: IPR011836:Conserved hypotheticalprotein CHP02099; IPR032712:AsmA-like, C-terminal;
long-mer2020	LJZW01000005.1	129366	129408	CTGACGTTGCCAACGCACCAATACCTGTAACTGCGGCCAAAAC	LJZW01000005.1.130	LJZW01000005.1.130	126441	130310	-	AutoIPR: IPR011836:Conserved hypotheticalprotein CHP02099; IPR032712:AsmA-like, C-terminal;
long-mer2021	LJZW01000005.1	130015	130057	TGCGGACCGATACGTACCCCCCGCAAACGCAGCAATGGACCGC	LJZW01000005.1.130	LJZW01000005.1.130	126441	130310	-	AutoIPR: IPR011836:Conserved hypotheticalprotein CHP02099; IPR032712:AsmA-like, C-terminal;
long-mer2022	LJZW01000005.1	130200	130302	AAAGACAGCAACGCAAGCGTAAGCCGCGTAACGGAAAACACTGGGGAAGCGCAACAAAGAAGACACCTTAAAAAATAGCAAGAATAGCAAGCTTGAAAAAATC	LJZW01000005.1.130	LJZW01000005.1.130	126441	130310	-	AutoIPR: IPR011836:Conserved hypotheticalprotein CHP02099; IPR032712:AsmA-like, C-terminal;
long-mer2022	LJZW01000005.1	130200	130302	AAAGACAGCAACGCAAGCGTAAGCCGCGTAACGGAAAACACTGGGGAAGCGCAACAAAGAAGACACCTTAAAAAATAGCAAGAATAGCAAGCTTGAAAAAATC	LJZW01000005.1.131	LJZW01000005.1.131	130267	130425	-	
long-mer2023	LJZW01000005.1	130370	130412	AACATCCACAACCACATATCCGCCATGTACACCACACATGGCA	LJZW01000005.1.131	LJZW01000005.1.131	130267	130425	-	
long-mer2024	LJZW01000005.1	131529	131571	GATCTGAGTGGTCAAACGCGCCCCTTTCGTACCGATCGGCTCC	LJZW01000005.1.132	LJZW01000005.1.132	130422	131915	-	AutoIPR: IPR012162:Polyribonucleotidenucleotidyltransferase; IPR019307:RNA-binding proteinAU-1/Ribonuclease E/G; IPR022967:RNA-binding domain, S1;
long-mer2025	LJZW01000005.1	131693	131735	GCACCACATCGTTAACGTGTAAAAAAGCGGTACGTTCCATTCC	LJZW01000005.1.132	LJZW01000005.1.132	130422	131915	-	AutoIPR: IPR012162:Polyribonucleotidenucleotidyltransferase; IPR019307:RNA-binding proteinAU-1/Ribonuclease E/G; IPR022967:RNA-binding domain, S1;
long-mer2026	LJZW01000005.1	132370	132412	GGAAGTTCGTCCTCCCTACGCGCCTCAGGAATCTCTAGATCAA	LJZW01000005.1.133	LJZW01000005.1.133	131916	132485	-	AutoIPR: IPR029001:Inosine triphosphatepyrophosphatase-like;
long-mer2027	LJZW01000005.1	133092	133134	CTACGACGAAGCGCGCCTCTCGGCATTACAAAAAGCCCAAGCA	LJZW01000005.1.134	LJZW01000005.1.134	132604	133332	+	AutoIPR: IPR007497:Protein of unknown functionDUF541;
long-mer2028	LJZW01000005.1	133505	133547	ATACCTGCTTCGGCCATATTTAAATCTGGCACCCCAAGAACTC	NA
long-mer2029	LJZW01000005.1	134674	134695	CGCACCACATACAGCAACAGTG	NA
long-mer2030	LJZW01000005.1	135224	135268	TCAGCATCCTGCTCCCCAGGCCCGGGTGTCACCAAATAACGGGCT	LJZW01000005.1.136	LJZW01000005.1.136	134704	135666	-	AutoIPR: IPR003733:Thiamine phosphate synthase;IPR015797:NUDIX hydrolase domain-like;
long-mer2031	LJZW01000005.1	136395	136437	CATCATCAGAATCCGGTAGACAACATGGTTCACCCGATTCACC	NA
long-mer2032	LJZW01000005.1	136490	136534	TGAACCTCCCATACCATGCTGTTTATCGCAGGCATCTGAAACCAT	NA
long-mer2033	LJZW01000005.1	136649	136691	CGTTTCAATCTATCTGACCTCGAGCTCAAGCAATGCCAAGACC	LJZW01000005.1.139	LJZW01000005.1.139	136674	138080	-	AutoIPR:IPR005762:UDP-N-acetylmuramoylalanine-D-glutamateligase;
long-mer2034	LJZW01000005.1	137185	137227	GCCACCGCATTCAGCCCCAGCACTTCGAGTGTGGCCAACACTG	LJZW01000005.1.139	LJZW01000005.1.139	136674	138080	-	AutoIPR:IPR005762:UDP-N-acetylmuramoylalanine-D-glutamateligase;
long-mer2035	LJZW01000005.1	139921	139963	AGCCAAACTTGCTCCCCACGCACCCACGTCAAATGGTTCATCA	LJZW01000005.1.141	LJZW01000005.1.141	139513	142119	-	AutoIPR: IPR000183:Ornithine/DAP/Argdecarboxylase; IPR011246:Bifunctional diaminopimelatedecarboxylase/aspartate kinase; IPR029066:PLP-bindingbarrel;
long-mer2036	LJZW01000005.1	141768	141810	GCCAGTCCAGTGACCGCGTCAACGCACGCGCATCTTGCAGAAG	LJZW01000005.1.141	LJZW01000005.1.141	139513	142119	-	AutoIPR: IPR000183:Ornithine/DAP/Argdecarboxylase; IPR011246:Bifunctional diaminopimelatedecarboxylase/aspartate kinase; IPR029066:PLP-bindingbarrel;
long-mer2037	LJZW01000005.1	142698	142740	TGAAGCATTATTGGACTATGCGTGCCGCTGCGTGCGTGGAGCC	LJZW01000005.1.142	LJZW01000005.1.142	142399	143280	+	AutoIPR: IPR001753:Crotonase superfamily;IPR029045:ClpP/crotonase-like domain;
long-mer2038	LJZW01000005.1	142767	142809	TAATGTGCATAGCATCGCGCTACTCCAAGGCAATGCGCTTGGA	LJZW01000005.1.142	LJZW01000005.1.142	142399	143280	+	AutoIPR: IPR001753:Crotonase superfamily;IPR029045:ClpP/crotonase-like domain;
long-mer2039	LJZW01000005.1	142827	142860	GCTCTGTTGCCATACGATCGTAGCTGAAGAAGGT	LJZW01000005.1.142	LJZW01000005.1.142	142399	143280	+	AutoIPR: IPR001753:Crotonase superfamily;IPR029045:ClpP/crotonase-like domain;
long-mer2040	LJZW01000005.1	142878	142920	TGAAGTGCTGTTCGATCTTTTTCCAGGCATGGGAGCCTATTCT	LJZW01000005.1.142	LJZW01000005.1.142	142399	143280	+	AutoIPR: IPR001753:Crotonase superfamily;IPR029045:ClpP/crotonase-like domain;
long-mer2041	LJZW01000005.1	143079	143158	ACGCACTCAATATACCTGGGCTGCCATGCAGCAGGTAAAAAAAATCGCGGATGAAGTCACATTAGAGGAAATGATACGCA	LJZW01000005.1.142	LJZW01000005.1.142	142399	143280	+	AutoIPR: IPR001753:Crotonase superfamily;IPR029045:ClpP/crotonase-like domain;
long-mer2042	LJZW01000005.1	143247	143295	CAAAAACACAGCACTAAAAAAACTGAGTACTTAAAGCTGTGCTGATGAT	LJZW01000005.1.142	LJZW01000005.1.142	142399	143280	+	AutoIPR: IPR001753:Crotonase superfamily;IPR029045:ClpP/crotonase-like domain;
long-mer2043	LJZW01000005.1	143416	143470	TCTGGGATACGCATCAACTCTTCCGCCAGCGACAAAGCGCGCATTAAACCAAGAT	LJZW01000005.1.143	LJZW01000005.1.143	143295	145448	-	AutoIPR: IPR003594:Histidine kinase-likeATPase, C-terminal domain; IPR005467:Histidine kinasedomain; IPR011006:CheY-like superfamily; IPR014409:Signaltransduction histidine kinase, hybrid-type, aerobicrespiration control ArcB;
long-mer2044	LJZW01000005.1	144172	144205	TGCGCAACCACCGGTTCCTTGGCAAGTTCAAACG	LJZW01000005.1.143	LJZW01000005.1.143	143295	145448	-	AutoIPR: IPR003594:Histidine kinase-likeATPase, C-terminal domain; IPR005467:Histidine kinasedomain; IPR011006:CheY-like superfamily; IPR014409:Signaltransduction histidine kinase, hybrid-type, aerobicrespiration control ArcB;
long-mer2045	LJZW01000005.1	145113	145138	CAAATATAGGACATACAGCGGTGAAC	LJZW01000005.1.143	LJZW01000005.1.143	143295	145448	-	AutoIPR: IPR003594:Histidine kinase-likeATPase, C-terminal domain; IPR005467:Histidine kinasedomain; IPR011006:CheY-like superfamily; IPR014409:Signaltransduction histidine kinase, hybrid-type, aerobicrespiration control ArcB;
long-mer2046	LJZW01000005.1	145555	145597	CCCACGCTGCGCGTACAAATACGTGATGGCCGCCTCCATAGTC	LJZW01000005.1.144	LJZW01000005.1.144	145432	146586	-	AutoIPR: IPR003607:HD/PDEase domain;IPR011006:CheY-like superfamily;
long-mer2047	LJZW01000005.1	145684	145726	ACCCACCAAGCCATCTGGATAACCACTGCCGTCGTAACGCTCG	LJZW01000005.1.144	LJZW01000005.1.144	145432	146586	-	AutoIPR: IPR003607:HD/PDEase domain;IPR011006:CheY-like superfamily;
long-mer2048	LJZW01000005.1	145849	145891	CCGCTTAAGCAACACCGCATCTGGAATGGCAATCTTGCCAATA	LJZW01000005.1.144	LJZW01000005.1.144	145432	146586	-	AutoIPR: IPR003607:HD/PDEase domain;IPR011006:CheY-like superfamily;
long-mer2049	LJZW01000005.1	146062	146104	TTCGAACTCACTCATCACAGCACGCAACCGCTGCTCCAAGGAC	LJZW01000005.1.144	LJZW01000005.1.144	145432	146586	-	AutoIPR: IPR003607:HD/PDEase domain;IPR011006:CheY-like superfamily;
long-mer2050	LJZW01000005.1	146879	146925	TGGCCTCATCATCCCCCCCTTTTTTAGCTTCAACCTGCTTTTGGAAG	LJZW01000005.1.145	LJZW01000005.1.145	146724	148244	-	AutoIPR: IPR004365:OB-fold nucleic acid bindingdomain, AA-tRNA synthetase-type; IPR018150:Aminoacyl-tRNAsynthetase, class II (D/K/N)-like;
long-mer2051	LJZW01000005.1	146997	147040	TTCGAAGCGATCGGTATACCCCTGTTCGATGTCGCTTTCGCGCG	LJZW01000005.1.145	LJZW01000005.1.145	146724	148244	-	AutoIPR: IPR004365:OB-fold nucleic acid bindingdomain, AA-tRNA synthetase-type; IPR018150:Aminoacyl-tRNAsynthetase, class II (D/K/N)-like;
long-mer2052	LJZW01000005.1	147312	147354	CTGGGTCGTGCCCAGCACAGATTGTGCAGTATCACGGATCATC	LJZW01000005.1.145	LJZW01000005.1.145	146724	148244	-	AutoIPR: IPR004365:OB-fold nucleic acid bindingdomain, AA-tRNA synthetase-type; IPR018150:Aminoacyl-tRNAsynthetase, class II (D/K/N)-like;
long-mer2053	LJZW01000005.1	148059	148106	GGTCTCAGCAGTCCATGTCTCAACATCGGCAAATGCTGCCTGCACATC	LJZW01000005.1.145	LJZW01000005.1.145	146724	148244	-	AutoIPR: IPR004365:OB-fold nucleic acid bindingdomain, AA-tRNA synthetase-type; IPR018150:Aminoacyl-tRNAsynthetase, class II (D/K/N)-like;
long-mer2054	LJZW01000005.1	148134	148176	ATTCGGATAAGCCACGCCTTGTGCACGTAGTGCTAAAAGTTTT	LJZW01000005.1.145	LJZW01000005.1.145	146724	148244	-	AutoIPR: IPR004365:OB-fold nucleic acid bindingdomain, AA-tRNA synthetase-type; IPR018150:Aminoacyl-tRNAsynthetase, class II (D/K/N)-like;
long-mer2055	LJZW01000005.1	148217	148430	CCTGCGACGCAGGGAGATGCTTAGTCATGAAGAAGATCTATCGTTGAAGGACACAGGACATGCCAGATCCAGGATAAGGGTGACACCAGAGAAACTCGGGTGCTTTTTTAAATCGGATAATGCAATCAAAGCAACATCGTCATAGTGGACACCGAATACACTTCAAAAAAACGATGCCGTAGGATAGCGGCGTCCGAAACTATAGTTGAATCAT	LJZW01000005.1.146	LJZW01000005.1.146	148427	149335	-	AutoIPR: IPR004374:Peptide chain release factor2; IPR014720:Double-stranded RNA-binding domain;
long-mer2055	LJZW01000005.1	148217	148430	CCTGCGACGCAGGGAGATGCTTAGTCATGAAGAAGATCTATCGTTGAAGGACACAGGACATGCCAGATCCAGGATAAGGGTGACACCAGAGAAACTCGGGTGCTTTTTTAAATCGGATAATGCAATCAAAGCAACATCGTCATAGTGGACACCGAATACACTTCAAAAAAACGATGCCGTAGGATAGCGGCGTCCGAAACTATAGTTGAATCAT	LJZW01000005.1.145	LJZW01000005.1.145	146724	148244	-	AutoIPR: IPR004365:OB-fold nucleic acid bindingdomain, AA-tRNA synthetase-type; IPR018150:Aminoacyl-tRNAsynthetase, class II (D/K/N)-like;
long-mer2056	LJZW01000005.1	148436	148486	GGCGCGTTTAGCGCCTGCTTCTAAACCAGACTTCAAACTCGCTTCGATAAA	LJZW01000005.1.146	LJZW01000005.1.146	148427	149335	-	AutoIPR: IPR004374:Peptide chain release factor2; IPR014720:Double-stranded RNA-binding domain;
long-mer2057	LJZW01000005.1	148606	148655	CGGACTTAGAGGCCTCCAGTATGTCTTTCTCGGCATTCCGCTTCTGGATC	LJZW01000005.1.146	LJZW01000005.1.146	148427	149335	-	AutoIPR: IPR004374:Peptide chain release factor2; IPR014720:Double-stranded RNA-binding domain;
long-mer2058	LJZW01000005.1	148847	148913	GTTAATCTCAATGTCGATGTTATCATCGACCTCCGGGGAAACAAAAACAGAGGTAAAACTCGTATGG	LJZW01000005.1.146	LJZW01000005.1.146	148427	149335	-	AutoIPR: IPR004374:Peptide chain release factor2; IPR014720:Double-stranded RNA-binding domain;
long-mer2059	LJZW01000005.1	149171	149213	ATTGGCACCGTCCATCTTCCCTGAAAACATGCGCTGAAACTCC	LJZW01000005.1.146	LJZW01000005.1.146	148427	149335	-	AutoIPR: IPR004374:Peptide chain release factor2; IPR014720:Double-stranded RNA-binding domain;
long-mer2060	LJZW01000005.1	149837	149879	TACCCAAACCTGCCCATCCCCGGGACGCGTTATAAGCTGTCTA	LJZW01000005.1.147	LJZW01000005.1.147	149645	149884	-	
long-mer2061	LJZW01000005.1	150138	150191	CCACTACTACATCTCTTCAAGTAGCTTCCCACGCTCAATAAGTTTGAACGTGCT	NA
long-mer2062	LJZW01000005.1	150406	150431	GGGCATCATGCCGTCCTGAATAACGC	LJZW01000005.1.148	LJZW01000005.1.148	150218	152026	-	AutoIPR: IPR004610:Bacterial RecJ exonuclease;
long-mer2063	LJZW01000005.1	150524	150566	TGGCCCACCCAGCCGCAATGCTCGCGCATGTAATGCGTCCAGC	LJZW01000005.1.148	LJZW01000005.1.148	150218	152026	-	AutoIPR: IPR004610:Bacterial RecJ exonuclease;
long-mer2064	LJZW01000005.1	150746	150777	GTCGAGCGCCACCAATACATCACGGATATGCA	LJZW01000005.1.148	LJZW01000005.1.148	150218	152026	-	AutoIPR: IPR004610:Bacterial RecJ exonuclease;
long-mer2065	LJZW01000005.1	150910	150952	CCGGATCGAACAGGCACACCGTCATTGGCAACACACCGCCTGA	LJZW01000005.1.148	LJZW01000005.1.148	150218	152026	-	AutoIPR: IPR004610:Bacterial RecJ exonuclease;
long-mer2066	LJZW01000005.1	151450	151492	AGATCACCCCGACACCCGCCAACGTTTTACTCGGAAACAAATC	LJZW01000005.1.148	LJZW01000005.1.148	150218	152026	-	AutoIPR: IPR004610:Bacterial RecJ exonuclease;
long-mer2067	LJZW01000005.1	155245	155295	TCGGCCCTCAGCAGCAACAATTTCCTCAACCTGATCCAAAAACCATGGATC	LJZW01000005.1.151	LJZW01000005.1.151	153430	156672	-	AutoIPR: IPR005479:Carbamoyl-phosphatesynthetase large subunit-like, ATP-binding domain;IPR005809:Succinyl-CoA synthetase, beta subunit;IPR006275:Carbamoyl-phosphate synthase, large subunit;IPR006284:Glutathione synthetase, prokaryotic;IPR011607:Methylglyoxal synthase-like domain;
long-mer2068	LJZW01000005.1	155677	155719	AAGGGTGTAGCCCACCGCCAGCTTTGCCGCAATCTTAGCGATT	LJZW01000005.1.151	LJZW01000005.1.151	153430	156672	-	AutoIPR: IPR005479:Carbamoyl-phosphatesynthetase large subunit-like, ATP-binding domain;IPR005809:Succinyl-CoA synthetase, beta subunit;IPR006275:Carbamoyl-phosphate synthase, large subunit;IPR006284:Glutathione synthetase, prokaryotic;IPR011607:Methylglyoxal synthase-like domain;
long-mer2069	LJZW01000005.1	156825	156866	CGCCCCACCACCACCAGCACACACTAATGACGGACATCAAAA	NA
long-mer2070	LJZW01000005.1	157536	157576	TTTGATACCTGCAAATTGACGAGCCGCATCCTGAGCCTTGC	LJZW01000005.1.152	LJZW01000005.1.152	156870	158069	-	AutoIPR: IPR006274:Carbamoyl-phosphatesynthase, small subunit; IPR029062:Class I glutamineamidotransferase-like;
long-mer2071	LJZW01000005.1	157978	158005	ATTGCGGGTTCTGTCACGGGTTGAGTCT	LJZW01000005.1.152	LJZW01000005.1.152	156870	158069	-	AutoIPR: IPR006274:Carbamoyl-phosphatesynthase, small subunit; IPR029062:Class I glutamineamidotransferase-like;
long-mer2072	LJZW01000005.1	158160	158202	CAACACACGGAAGCTGAAAGCAGAGTATCAACTCACATAATCA	LJZW01000005.1.153	LJZW01000005.1.153	158192	158860	-	AutoIPR: IPR011859:Dihydrodipicolinatereductase, plant-type; IPR022664:Dihydrodipicolinatereductase, conserved site; IPR023940:Dihydrodipicolinatereductase;
long-mer2073	LJZW01000005.1	158270	158312	TGCAAAAACATCACGATTGCTAGCACGGTGTACTAACTCAATG	LJZW01000005.1.153	LJZW01000005.1.153	158192	158860	-	AutoIPR: IPR011859:Dihydrodipicolinatereductase, plant-type; IPR022664:Dihydrodipicolinatereductase, conserved site; IPR023940:Dihydrodipicolinatereductase;
long-mer2074	LJZW01000005.1	158559	158601	CCCCACACCAGAGGAATCCGCACCCCTGCCATGACCAAAGCCT	LJZW01000005.1.153	LJZW01000005.1.153	158192	158860	-	AutoIPR: IPR011859:Dihydrodipicolinatereductase, plant-type; IPR022664:Dihydrodipicolinatereductase, conserved site; IPR023940:Dihydrodipicolinatereductase;
long-mer2075	LJZW01000005.1	159108	159150	TGGCACTGCAACAGAAACCACTAATGAAACTGACAACACATCA	LJZW01000005.1.154	LJZW01000005.1.154	159042	159260	-	
long-mer2076	LJZW01000005.1	159455	159497	TGAAGATATAAATTAATCACTTTCATTAAATAGCGACAACATT	LJZW01000005.1.156	LJZW01000005.1.156	159394	159504	-	
long-mer2077	LJZW01000005.1	159511	159553	TCCAAGATCATGGATAGATCAGAAGTAAACAACGCTTACACAT	NA
long-mer2078	LJZW01000005.1	159652	159694	GTACAAGCGTCGGCACGAAACTCTCATCCGCCTCAAACACTAA	LJZW01000005.1.157	LJZW01000005.1.157	159557	162328	-	AutoIPR: IPR002298:DNA polymerase A;IPR029060:PIN domain-like;
[truncated: 675,328 more chars]
