# Supplementary material for: Identification of genetic relationships and subspecies signatures in Xylella fastidiosa
Source: BMC Genomics. 2019 Mar 25;20:239. doi: 10.1186/s12864-019-5565-9 (PMC6434890; doi:10.1186/s12864-019-5565-9)
Supplement: Supplementary file 6 — Raw data of the k-mers identified to be specific of the different X. fastidiosa subspecies or combinations of several subspecies. (ZIP 3012 kb) [file 12864_2019_5565_MOESM6_ESM.zip › Additional-File-6/Denancé_etal_AddFile6H_LongMer_MOR-FAS.txt]

long-mer1	CP006740.1	27927	27983	AGATCACCGTTTATGCCAGCAACGACGCTCGGTAAATTTCTTCAATCACCCATTGAT	CP006740.1.29	CP006740.1.29	26861	27961	+	AutoIPR: IPR011224:Ribosomal RNA large subunitmethyltransferase M;IPR029063:S-adenosyl-L-methionine-dependentmethyltransferase;
long-mer2	CP006740.1	28394	28436	TGTTCAAATATTCATCATACGCGACTGCTCCAATATCGTTTTC	NA
long-mer3	CP006740.1	36965	37007	TATTGGGGCTGGTAAATCGACATTGGCACGCGCACTGCTGCGT	CP006740.1.36	CP006740.1.36	36864	37352	+	AutoIPR: IPR003442:tRNA threonylcarbamoyladenosine modification protein TsaE; IPR027417:P-loopcontaining nucleoside triphosphate hydrolase;
long-mer4	CP006740.1	54383	54404	AATAGTCAACAGTACAGATTCC	CP006740.1.53	CP006740.1.53	54029	54463	+	AutoIPR: IPR029069:HotDog domain;
long-mer5	CP006740.1	85976	86013	TCGCAGCAATGGCATACCGAAGGTCAATGAGAGTGTGC	NA
long-mer6	CP006740.1	91664	91724	AGTATTTCTGCCGAGTGATTGTTCAGTGACTGGATGTGCTGATAAGACATTGCTTTGGTGT	NA
long-mer7	CP006740.1	91809	91848	TGAGATGCTGGATGCGCATCGTGATGCTGTTTGGTTGTTT	CP006740.1.86	CP006740.1.86	91726	91917	+	
long-mer8	CP006740.1	91850	91918	AATATGAGGAGGTTCGTATTGCGATCCAGGCCTGCATCATCCGTCTGTATCCGCGTGATGGATATTGAT	CP006740.1.86	CP006740.1.86	91726	91917	+	
long-mer9	CP006740.1	91927	91954	CGCAAAAATATCGGCGTGGTTGCACAGG	NA
long-mer10	CP006740.1	92022	92046	AATAGAAAATGCACTTCAATAGTTC	CP006740.1.87	CP006740.1.87	92037	93593	-	AutoIPR: IPR001547:Glycoside hydrolase, family5; IPR008965:Carbohydrate-binding domain;IPR017853:Glycoside hydrolase superfamily;
long-mer11	CP006740.1	92097	92139	GTCCATACCAAAAGCGGTGAGTGCGTTATCCTTCACTGACCAA	CP006740.1.87	CP006740.1.87	92037	93593	-	AutoIPR: IPR001547:Glycoside hydrolase, family5; IPR008965:Carbohydrate-binding domain;IPR017853:Glycoside hydrolase superfamily;
long-mer12	CP006740.1	92288	92330	TCTTTGTAGGATCGGAGCCGCTACCGGAGCCGCCGCCAGCACC	CP006740.1.87	CP006740.1.87	92037	93593	-	AutoIPR: IPR001547:Glycoside hydrolase, family5; IPR008965:Carbohydrate-binding domain;IPR017853:Glycoside hydrolase superfamily;
long-mer13	CP006740.1	92442	92474	ACCAGCACCGCCGCCGGAACCACCACTGGCACC	CP006740.1.87	CP006740.1.87	92037	93593	-	AutoIPR: IPR001547:Glycoside hydrolase, family5; IPR008965:Carbohydrate-binding domain;IPR017853:Glycoside hydrolase superfamily;
long-mer14	CP006740.1	94928	94970	CGGCACTGCGGCGTTGCTGGAATTGGCGCGAGGTTTTGCTCGG	CP006740.1.88	CP006740.1.88	93894	95552	+	AutoIPR: IPR003137:Protease-associated domain,PA; IPR007484:Peptidase M28;
long-mer15	CP006740.1	98489	98531	ATTGGCACCCGTGGCGAAGCGTTTGTCTCAATTGTTGGGGATT	CP006740.1.92	CP006740.1.92	98271	99446	+	AutoIPR: IPR001576:Phosphoglycerate kinase;
long-mer16	CP006740.1	98931	98973	TTCCTTGCCGCAGCCGGTTACCCCATCGGTAAGTCACTGTATG	CP006740.1.92	CP006740.1.92	98271	99446	+	AutoIPR: IPR001576:Phosphoglycerate kinase;
long-mer17	CP006740.1	99544	99575	AGCGGTGTCACGCTGTGTTGGGGTGCTTGTTG	NA
long-mer18	CP006740.1	100093	100135	TATTGGACGTTTTACCGGGGGAAAAGTGCGGCTTGTGGCTGGT	CP006740.1.93	CP006740.1.93	99863	101329	+	AutoIPR: IPR001697:Pyruvate kinase;IPR015793:Pyruvate kinase, barrel;
long-mer19	CP006740.1	100160	100202	AGCAATGCGTCGCTGGGGGATACGACTCAAGTTGGGGTCAGTT	CP006740.1.93	CP006740.1.93	99863	101329	+	AutoIPR: IPR001697:Pyruvate kinase;IPR015793:Pyruvate kinase, barrel;
long-mer20	CP006740.1	100339	100381	TAAGGGGCTGAATAAGCAAGGTGGCGGTTTGTCGCTGGGTGCG	CP006740.1.93	CP006740.1.93	99863	101329	+	AutoIPR: IPR001697:Pyruvate kinase;IPR015793:Pyruvate kinase, barrel;
long-mer21	CP006740.1	118306	118348	GTGACCATTGGCCCAGGTCACCCCCTTGCTGAAAGCCTCCATA	CP006740.1.108	CP006740.1.108	118135	119973	-	AutoIPR: IPR001944:Glycoside hydrolase, family35; IPR017853:Glycoside hydrolase superfamily;
long-mer22	CP006740.1	118444	118486	GGGCGTCTGCAACGGCAGCAGGAACGTTTCCCAATTGTTGACG	CP006740.1.108	CP006740.1.108	118135	119973	-	AutoIPR: IPR001944:Glycoside hydrolase, family35; IPR017853:Glycoside hydrolase superfamily;
long-mer23	CP006740.1	139419	139442	GTATGACGTCATGCTTGGGGGGCT	NA
long-mer24	CP006740.1	140526	140552	TGGGGATGGGTTTGAGGGTGTGGGTCG	CP006740.1.128	CP006740.1.128	140142	140864	-	AutoIPR: IPR011055:Duplicated hybrid motif;IPR016047:Peptidase M23; IPR018392:LysM domain;
long-mer25	CP006740.1	140561	140595	CGGGCTGTGTGGGCGTGGGCGTGGGCGATGCTGTT	CP006740.1.128	CP006740.1.128	140142	140864	-	AutoIPR: IPR011055:Duplicated hybrid motif;IPR016047:Peptidase M23; IPR018392:LysM domain;
long-mer26	CP006740.1	140685	140711	AACGCCGGTGCGGCGTGAGATTGCATA	CP006740.1.128	CP006740.1.128	140142	140864	-	AutoIPR: IPR011055:Duplicated hybrid motif;IPR016047:Peptidase M23; IPR018392:LysM domain;
long-mer27	CP006740.1	145538	145559	TTGAATTTTGATTAGATAAAAA	NA
long-mer28	CP006740.1	154203	154240	ATGAAGAAGGGGTGTTTGAAGGGGTGTTTGAAGCGAAG	NA
long-mer29	CP006740.1	158035	158077	ACTACGCATGAAGGACGTGTTGTAACGTTTGGGAGCGAGAGTT	NA
long-mer30	CP006740.1	158245	158287	GAAAATAGTGCTTGAAATTTTTTTCTCAATAGTGGATGAGGCA	NA
long-mer31	CP006740.1	158388	158441	ATAGCGTTGTGTTGTGCAGATATCGCTGCTTCACCATGACCAACACAAGTTCAA	NA
long-mer32	CP006740.1	158622	158664	TACACGCGTTTTTCGAGGTCAGGTTATGGATGCAATGGTCTGT	NA
long-mer33	CP006740.1	158680	158722	GTTCTTTTCTTAATGATGGATCAGAACACCATGAGCGCATGTT	NA
long-mer34	CP006740.1	193204	193227	TATTGCTGAATCTCTGAATCTCTG	NA
long-mer35	CP006740.1	201764	201806	CATAAATAGTTCTGAGCCGGTCGGGGGTATATGAAATGTAATA	CP006740.1.185	CP006740.1.185	199775	201766	-	AutoIPR: IPR005674:CocE/Serine esterase;IPR008979:Galactose-binding domain-like;IPR029058:Alpha/Beta hydrolase fold;
long-mer36	CP006740.1	201856	201898	GATCGTGAGGTGGTTGCCTTTTGTTGGTGAGAAGTGGCTCGAG	NA
long-mer37	CP006740.1	201915	201957	ATCGGATTTTGTGAAATAACCATCGAATTCGACGGTTTCTCAT	NA
long-mer38	CP006740.1	201968	202010	TAGAGAGCAGCTCGGATCGTCAGAAGAGGGGGAGGGGGCGGGA	NA
long-mer39	CP006740.1	202023	202077	TGATAGAAGACCGCAGCGGTTTTTGTCATGTATACACGCATGGTTGTCAGGTTCT	NA
long-mer40	CP006740.1	207659	207701	CAATGAATTCCACGGTGAAACATTCTATCGTTACACCAATCAA	CP006740.1.189	CP006740.1.189	206901	209927	+	AutoIPR: IPR000531:TonB-dependent receptor,beta-barrel; IPR008291:Glucoamylase, starch-binding;
long-mer41	CP006740.1	207958	208000	GCAAGATCGATTTTGAGCCAACCGGTGATGACCGTTTGGAATT	CP006740.1.189	CP006740.1.189	206901	209927	+	AutoIPR: IPR000531:TonB-dependent receptor,beta-barrel; IPR008291:Glucoamylase, starch-binding;
long-mer42	CP006740.1	211443	211465	GAGTATTTGGTGATGTTTGGGGG	CP006740.1.190	CP006740.1.190	210034	211476	-	AutoIPR: IPR000043:Adenosylhomocysteinase;IPR016040:NAD(P)-binding domain;
long-mer43	CP006740.1	212948	212990	GGAATTAGATGGTGCGATACCTAGTCTTTTGGAAGATGCTGTG	CP006740.1.192	CP006740.1.192	212625	213932	+	AutoIPR: IPR000873:AMP-dependentsynthetase/ligase;
long-mer44	CP006740.1	214516	214558	CAGTCAGTAGTGGTGTTTGGTAGTGAAGTCTGGATGTCATCTC	NA
long-mer45	CP006740.1	226423	226465	TGGCGAAGCCCGGCCAGTACGTACAGATGCCAGGGAGTTGCGT	CP006740.1.204	CP006740.1.204	225967	226539	-	AutoIPR: IPR002661:Ribosome recycling factor;IPR023584:Ribosome recycling factor domain;
long-mer46	CP006740.1	227084	227126	GTGCTTGCATTCTGCTTTTCAGCACTCGCGCTGCAGTGACAAG	NA
long-mer47	CP006740.1	229747	229780	GTTGTACGCCCGTTGTGTGATCAGTAGCCATTTG	CP006740.1.207	CP006740.1.207	229694	230014	+	AutoIPR: IPR014949:Protein of unknown functionDUF1820;
long-mer48	CP006740.1	239964	240006	GAAGCTGCGGGGGTATTCCACGGAGGCCATTGCCGAGCGCATT	CP006740.1.219	CP006740.1.219	239662	240756	+	AutoIPR: IPR003439:ABC transporter-like;IPR008995:Molybdate/tungstate binding, C-terminal;IPR012340:Nucleic acid-binding, OB-fold; IPR027417:P-loopcontaining nucleoside triphosphate hydrolase;
long-mer49	CP006740.1	240804	240846	TGTGTTTTTGACAGTTCCCATTCTTACATCTGTCTCAAGGGTG	NA
long-mer50	CP006740.1	241468	241510	TTTACGTCGGAAGATATAGCGTTGCAGTTGGGTGGCCATCATC	CP006740.1.220	CP006740.1.220	240901	241818	-	AutoIPR: IPR006277:Sarcosine oxidase, alphasubunit; IPR017703:YgfZ/GcvT conserved site;
long-mer51	CP006740.1	241528	241570	TAGGATCAACAGTAATTCGTTTTCAGCAGGACGATATAAGGCG	CP006740.1.220	CP006740.1.220	240901	241818	-	AutoIPR: IPR006277:Sarcosine oxidase, alphasubunit; IPR017703:YgfZ/GcvT conserved site;
long-mer52	CP006740.1	241821	241861	CCTTGCAGGTTCTTTTAAGATAAGACGCTCAGTAAGCGTTT	NA
long-mer53	CP006740.1	241901	241930	ATATGTTCGGATAAAGATGCGGATCGGTAT	CP006740.1.221	CP006740.1.221	241917	242012	+	
long-mer54	CP006740.1	243004	243046	ATTTATCGCTGTCCTTGGCGCGGTCGCCAGCGTTTTTGCGGTC	CP006740.1.224	CP006740.1.224	242687	243070	+	AutoIPR: IPR000701:Succinatedehydrogenase/Fumarate reductase, transmembrane subunit;
long-mer55	CP006740.1	255114	255135	TTTCGTGTTGATTATCTCTAAT	CP006740.1.235	CP006740.1.235	254105	255124	+	AutoIPR: IPR003758:Tetraacyldisaccharide4'-kinase; IPR027417:P-loop containing nucleosidetriphosphate hydrolase;
long-mer56	CP006740.1	255140	255172	ATTTATCTTAAAAATATATTTTATATTAATTTA	NA
long-mer57	CP006740.1	255299	255335	TCAGTAACCGCAATCTCAAGAAAGAATTTCGTTTAAC	NA
long-mer58	CP006740.1	255391	255433	CGCTGCTCCAGCGCCTCGCGGATGGAGCGGCCTTAATGGCCCC	NA
long-mer59	CP006740.1	269012	269054	CACAGCATTCATGCTGTTAAGTGTAAGTGTTGTTGTTACAACG	NA
long-mer60	CP006740.1	269600	269642	TGACTGGCCGTATCTGTTGGTTGCGCAATTGCGTGATAGTCAG	CP006740.1.256	CP006740.1.256	269115	269756	+	AutoIPR: IPR002586:CobQ/CobB/MinD/ParAnucleotide binding domain; IPR027417:P-loop containingnucleoside triphosphate hydrolase;
long-mer61	CP006740.1	270209	270251	GACGGGCATTGAACTGGACACTATCTGTCTGACTGCGCTCTGG	CP006740.1.257	CP006740.1.257	269784	270260	+	AutoIPR: IPR029033:Histidine phosphatasesuperfamily;
long-mer62	CP006740.1	270434	270461	TGGTAATCTTGCCGGAGGGGCGCGAGAA	CP006740.1.258	CP006740.1.258	270265	270837	+	AutoIPR:IPR007372:Lipid/polyisoprenoid-binding, YceI-like;
long-mer63	CP006740.1	270585	270627	GCCCTATTCCTCTCGGGTGATCCTGCAAGGAGGCAAAATTAGT	CP006740.1.258	CP006740.1.258	270265	270837	+	AutoIPR:IPR007372:Lipid/polyisoprenoid-binding, YceI-like;
long-mer64	CP006740.1	296023	296065	TTGCCATCATAATCCTGAGATGAGCGTTGCCGAGTGTACCGAT	CP006740.1.282	CP006740.1.282	295022	296542	+	AutoIPR: IPR002313:Lysine-tRNA ligase, classII; IPR018150:Aminoacyl-tRNA synthetase, class II(D/K/N)-like;
long-mer65	CP006740.1	299662	299704	TTTCGAAGAGCGGTTCATAGTTCAGTCTTTTCGAGATGCCGAA	CP006740.1.284	CP006740.1.284	297818	299971	+	AutoIPR: IPR005467:Signal transductionhistidine kinase, core; IPR009082:Signal transductionhistidine kinase, homodimeric domain; IPR011006:CheY-likesuperfamily; IPR014302:Signal transduction histidinekinase, TMAO sensor TorS; IPR014525:Signal transductionhistidine kinase, hybrid-type, ethylene sensor;
long-mer66	CP006740.1	306646	306688	CATTGCCTGTTCACATGATCCGCACGCATTTCATGCAGTCTTG	NA
long-mer67	CP006740.1	306692	306734	GGAGCTGGCTATGACACGCTGCGCACACATGTTCTTACATGGT	NA
long-mer68	CP006740.1	313806	313834	GAGGGGGGGCGTCTTGCTGGACAGACAGT	CP006740.1.296	CP006740.1.296	312954	316814	+	AutoIPR: IPR011836:Conserved hypotheticalprotein CHP02099; 
long-mer69	CP006740.1	326750	326792	TTCTAGCACAACGTCAATATCAATGTGGACATTCTGTCCGATG	CP006740.1.306	CP006740.1.306	326222	327595	-	AutoIPR: IPR005882:BifunctionalUDP-N-acetylglucosaminepyrophosphorylase/glucosamine-1-phosphateN-acetyltransferase; IPR029044:Nucleotide-diphospho-sugartransferases;
long-mer70	CP006740.1	340373	340415	GCTATATTGCGTGGTGCACGTGTTTCTCCTCAAAAGGCTCGTT	CP006740.1.323	CP006740.1.323	340361	340696	+	AutoIPR: IPR001063:Ribosomal protein L22/L17;
long-mer71	CP006740.1	341284	341326	TACGAACTATGGTGTTACTGGCGTCAAGGTTTTGATGTATCAT	CP006740.1.324	CP006740.1.324	340715	341434	+	AutoIPR: IPR005704:Ribosomal protein S3,bacterial; IPR015946:K homology domain-like, alpha/beta;
long-mer72	CP006740.1	341787	341826	AGCTTTCCGTTTGGCTGCGTCCAAACTTTCAGTGACTACC	CP006740.1.325	CP006740.1.325	341431	341853	+	AutoIPR: IPR000114:Ribosomal protein L16;IPR016180:Ribosomal protein L10e/L16;
long-mer73	CP006740.1	341925	341967	CAGTTTTCGATGCGTATGCAAGTGGCTATGGGTCAATTTCAAA	CP006740.1.326	CP006740.1.326	341853	342050	+	AutoIPR: IPR001854:Ribosomal protein L29;
long-mer74	CP006740.1	361094	361121	ATATTTTTATAATCTTTGAAAGTTATTT	NA
long-mer75	CP006740.1	362979	363018	GTGTTTTTATTCGTTGAGCATCTTAAGGTGGTTCATAAGG	NA
long-mer76	CP006740.1	363109	363132	ATATTTTTATATAAAAATTAAAAA	NA
long-mer77	CP006740.1	363355	363397	GTACGGCGGTAATATTTTTATTTGGTGTTCAGTTATAAGGGTT	NA
long-mer78	CP006740.1	363532	363585	TTCCGCCACACCGGCAATGCTCTTTTAAGCAGTCAAGTATAGACGAATCATTCA	NA
long-mer79	CP006740.1	363630	363672	TAAGTTATTGATATATATCAAATTTTTCATGGATTAAAGGGGC	NA
long-mer80	CP006740.1	371276	371315	GCCGACTTGGTGGAAGTCTGCACCTGCTTTTTGGCCAATA	CP006740.1.363	CP006740.1.363	371133	373100	+	AutoIPR: IPR000297:Peptidyl-prolyl cis-transisomerase, PpiC-type; IPR023058:Peptidyl-prolyl cis-transisomerase, PpiC-type, conserved site; IPR027304:Triggerfactor/SurA domain;
long-mer81	CP006740.1	377927	377987	CGAGAAGAGGGGTGACCCCAATGGCAGCTTCCGCCGTAAATACGAGGACGTTGTTGCTGAC	CP006740.1.366	CP006740.1.366	376590	379082	+	AutoIPR: IPR000788:Ribonucleotide reductaselarge subunit, C-terminal; IPR008926:Ribonucleotidereductase R1 subunit, N-terminal;
long-mer82	CP006740.1	389010	389098	ATGAAGTGTTGGATAGCATGTTCATACAACAAGTGGAACAAGGCTATTTTTGGTGAGAAAAATGTTAGATTAGGTGGCAAGGATCGAAT	CP006740.1.380	CP006740.1.380	389079	389573	-	AutoIPR: IPR002130:Cyclophilin-typepeptidyl-prolyl cis-trans isomerase domain;IPR024936:Cyclophilin-type peptidyl-prolyl cis-transisomerase; IPR029000:Cyclophilin-like domain;
long-mer83	CP006740.1	389123	389165	TAAGGGCTAGTACGCCATCAGTATCGCCTTCAATTGTGATTTT	CP006740.1.380	CP006740.1.380	389079	389573	-	AutoIPR: IPR002130:Cyclophilin-typepeptidyl-prolyl cis-trans isomerase domain;IPR024936:Cyclophilin-type peptidyl-prolyl cis-transisomerase; IPR029000:Cyclophilin-like domain;
long-mer84	CP006740.1	393081	393108	ACCGGGGCAGTATCAGAATTCCCAGGCA	CP006740.1.383	CP006740.1.383	392389	393651	+	AutoIPR: IPR003997:RTX secretion protein D,Gram-negative bacteria;
long-mer85	CP006740.1	400428	400470	TGGGGACTAAGTAACACAGAATGCCGACGATTGTTTAGTGGTC	NA
long-mer86	CP006740.1	400726	400768	TAAATGATCGAAATTAGATTTTTTGCGTAGAGTGCGACGTATG	NA
long-mer87	CP006740.1	400895	400924	TTTATTTTAATTGAAAATACTGGAGGGTTG	NA
long-mer88	CP006740.1	400950	400982	ATTTTTATTTAATAATTCTGCGTGAATTTTTAT	NA
long-mer89	CP006740.1	401031	401056	ATTTCAGGATTCATTATGGTTAATAT	NA
long-mer90	CP006740.1	401147	401189	TGCGGTGTTCTCGGCACACTCATTGGTCATCAGTGGTGCTGTA	CP006740.1.391	CP006740.1.391	401073	404756	+	AutoIPR: IPR008707:PilC beta-propeller domain;IPR011047:Quinonprotein alcohol dehydrogenase-likesuperfamily;
long-mer91	CP006740.1	410157	410199	GTTAACAAAGATGCGGATAGGTCGACTTGACGAAACTAGGGCG	NA
long-mer92	CP006740.1	419810	419849	GCCGTGGCAGTGCCGAGGTGCGCCCGTGAGCTTTAAACAT	CP006740.1.402	CP006740.1.402	419543	419845	+	
long-mer93	CP006740.1	419941	419983	GCGTACCCCGCACGATAGACGTATGTTTGTCTTCCCTCCAGTT	NA
long-mer94	CP006740.1	420614	420635	TCAGCAAATACACCTCACCGGC	NA
long-mer95	CP006740.1	422811	422853	GGGCCGTGCGGTGTGGCTGCGTTGTCCAGAGAGTGTGGGTGTG	CP006740.1.404	CP006740.1.404	422053	424758	+	AutoIPR: IPR015934:Aconitase/2-methylisocitratedehydratase; IPR015937:Aconitase/isopropylmalatedehydratase;
long-mer96	CP006740.1	422883	422925	CACCGCAACGGATATTGTGCTAGCGCTGACAGCGTTTTTACGC	CP006740.1.404	CP006740.1.404	422053	424758	+	AutoIPR: IPR015934:Aconitase/2-methylisocitratedehydratase; IPR015937:Aconitase/isopropylmalatedehydratase;
long-mer97	CP006740.1	435950	435992	GGCGAAGCCGGCCTATGAGGCCCGTGTGATGGCCTTAGGACGT	CP006740.1.412	CP006740.1.412	431814	436739	+	AutoIPR: IPR001599:Alpha-2-macroglobulin;IPR002890:Alpha-2-macroglobulin, N-terminal;IPR008930:Terpenoid cyclases/protein prenyltransferasealpha-alpha toroid; IPR011625:Alpha-2-macroglobulin,N-terminal 2; IPR021868:Alpha-2-macroglobulin MG1 domain;IPR026284:Alpha-2-macroglobulin domain protein,bacteria;
long-mer98	CP006740.1	442487	442529	GGCAACATTCATCATGATTTTTAGCGGCGCTGGTGGCATGTGG	CP006740.1.418	CP006740.1.418	441575	443974	-	AutoIPR:IPR006318:Phosphoenolpyruvate-utilising enzyme;IPR006319:Phosphoenolpyruvate synthase;IPR010121:Pyruvate, phosphate dikinase;IPR015813:Pyruvate/Phosphoenolpyruvate kinase-likedomain; IPR023151:PEP-utilising enzyme, conserved site;
long-mer99	CP006740.1	455082	455124	GTGCAGTACGACGCGGCGTTCTAACAGACACAGCAGCCGGTGG	CP006740.1.428	CP006740.1.428	455005	455877	-	AutoIPR: IPR008984:SMAD/FHA domain;
long-mer100	CP006740.1	457243	457285	ATGTGCAAAAAACACTATGAGAGACAAAACGCTATTTGAAAGA	NA
long-mer101	CP006740.1	457402	457444	TAGAAATCATGCAAACCCCAGTCCTCCGATGCATGTCTATAAA	CP006740.1.431	CP006740.1.431	457289	457516	-	
long-mer102	CP006740.1	457563	457605	GCACACCCTCATGACCAACATTACCTAAGTACTATTCGCGGAA	NA
long-mer103	CP006740.1	459176	459202	TCGTTGCTATTCACTCATTTAATATAT	NA
long-mer104	CP006740.1	464319	464362	CACGTGACCGGCTGCAACGAGTCCGGGGAAGTGTTTGAGGAAGA	CP006740.1.436	CP006740.1.436	463983	465872	-	AutoIPR: IPR001241:DNA topoisomerase, type IIA;IPR005740:DNA topoisomerase 4 subunit B, Gram-positive;IPR014721:Ribosomal protein S5 domain 2-type fold,subgroup;
long-mer105	CP006740.1	464931	464973	ACGATCCCAGACATCTTCCGGAGCCAGTTTGATTCCGCGTGGC	CP006740.1.436	CP006740.1.436	463983	465872	-	AutoIPR: IPR001241:DNA topoisomerase, type IIA;IPR005740:DNA topoisomerase 4 subunit B, Gram-positive;IPR014721:Ribosomal protein S5 domain 2-type fold,subgroup;
long-mer106	CP006740.1	481850	481882	ACAGTCGGGGCTTTGATCGCATTGAGTTTGTGC	CP006740.1.453	CP006740.1.453	481091	482356	+	AutoIPR: IPR024528:Domain of unknown functionDUF3815;
long-mer107	CP006740.1	482448	482516	TTTTGAGTTTTTAAGTCTTTATAAGTCTTTAATTTAAATTTAAAAATGACGACTTGAACTCGATCAGGA	NA
long-mer108	CP006740.1	482519	482580	ATGTATGTGAATATGCTCTTGTGTTTGATTTTATTGATGTTCATGCAATTCTGCTTTCTAAT	NA
long-mer109	CP006740.1	482677	482719	TTAAGATTACAAAATCACTTGTAAATAAACTGGTTAAGTAAAC	NA
long-mer110	CP006740.1	482789	482831	TTCCCTTTTAGCGCCTGTTGGAACTGCTGTAATGGTCATTGGG	CP006740.1.454	CP006740.1.454	482721	482939	+	
long-mer111	CP006740.1	483393	483489	CAATCATTGTTTACAACTGGTTTGCAATCATTATTTTCTAGTATTTCTAGTATTTTTGGTGCTACGACAACAACGAATTCTTCTACTACTAAAGGTT	CP006740.1.456	CP006740.1.456	483288	483491	+	
long-mer112	CP006740.1	483494	483555	TTTTTATTAAAGGTTGTAAGGAATAACCTTTAAAATTAAGATTATAAAATAAATTTTCTAAT	NA
long-mer113	CP006740.1	483733	483776	TTTCTTGATATTTACGGATTGATACCTATTATTTGATTGCGCTT	NA
long-mer114	CP006740.1	483845	483887	AATCGCTGTGTTCGTTTATGGGGGAATTCAAATAATATATCAA	NA
long-mer115	CP006740.1	484023	484055	TGACTGACTGGACGTCAATTGTGATGGATGCAG	CP006740.1.457	CP006740.1.457	483887	484246	+	
long-mer116	CP006740.1	484057	484097	TGCTTTTGTGGGAATTATGAACGGTTTTACTTCACCAATGT	CP006740.1.457	CP006740.1.457	483887	484246	+	
long-mer117	CP006740.1	484116	484158	ACACAGGGGGATTGATTGGTGTTGCGTGGGGAGGAGCTTGGAT	CP006740.1.457	CP006740.1.457	483887	484246	+	
long-mer118	CP006740.1	484198	484229	TCCTACTATTTTTAAATCATTAAGGAGTAATA	CP006740.1.457	CP006740.1.457	483887	484246	+	
long-mer119	CP006740.1	484357	484387	CCGGGACTCTGATTGGTGCAGATCAAGGCGG	CP006740.1.458	CP006740.1.458	484230	484508	+	
long-mer120	CP006740.1	484500	484536	AATGAATGATGTTTTGTGTGTGCCATGATTTTCGGCA	CP006740.1.458	CP006740.1.458	484230	484508	+	
long-mer121	CP006740.1	485471	485513	GAGGAGTTGTCGTGGGCAGGCAGGGTGATCACATGGCGTATTT	NA
long-mer122	CP006740.1	485587	485629	GGTTGCTCAAGGGTAGGGGGCATGCCTGCCGTCATCGCTGAAT	CP006740.1.460	CP006740.1.460	485608	485883	+	
long-mer123	CP006740.1	492543	492585	TATCAAACAGTGTTTGCACGCTCAGTGGGTGCAGTTGCGGCGC	CP006740.1.466	CP006740.1.466	492054	493097	+	AutoIPR: IPR003699:S-adenosylmethionine:tRNAribosyltransferase-isomerase,  QueA;
long-mer124	CP006740.1	493500	493525	TCCACCTGTACCCTCACAGCCTAGTT	NA
long-mer125	CP006740.1	493577	493619	TTTGATTGACTGTGTTGGGGACACTTTAGGATTGCTTGCTCTA	NA
long-mer126	CP006740.1	494000	494042	GTTGTCGGCGGATGAAACATTGCTGATTGCAGCGTTGTTGTTT	CP006740.1.467	CP006740.1.467	493824	495980	+	AutoIPR: IPR004811:RelA/SpoT family;IPR012675:Beta-grasp domain;
long-mer127	CP006740.1	497198	497240	GATGGGGCGTTTTGATGTGGCTGAGCGTCTGAAGGAGTGGCTG	CP006740.1.468	CP006740.1.468	496107	497618	+	AutoIPR: IPR011990:Tetratricopeptide-likehelical domain;
long-mer128	CP006740.1	509292	509320	TGATCGTCGAACTGTTGCGTGCCCGTGGG	CP006740.1.481	CP006740.1.481	506156	509638	+	AutoIPR: IPR005467:Signal transductionhistidine kinase, core; IPR011006:CheY-like superfamily;IPR011042:Six-bladed beta-propeller, TolB-like;IPR011123:Two component regulator three Y;IPR014302:Signal transduction histidine kinase, TMAOsensor TorS; IPR022510:Sortase system, histidine kinase;
long-mer129	CP006740.1	512821	512863	GCGCTGCACGGCTTCGACAAGTGCGCTGACGTGATCCGGGTTC	CP006740.1.486	CP006740.1.486	512806	513870	-	AutoIPR: IPR006361:Uroporphyrinogendecarboxylase HemE;
long-mer130	CP006740.1	534662	534704	AACGCCGTTACGCCTTTCGATTGTGCGTCGTGTGCGTGTGCGG	CP006740.1.504	CP006740.1.504	533561	534766	-	AutoIPR: IPR004723:8-amino-7-oxononanoatesynthase,  Archaea/Proteobacteria type;IPR015424:Pyridoxal phosphate-dependent transferase;
long-mer131	CP006740.1	534792	534834	GTCCGTTAGCCTAGCGCGTCAACTGCCATGTCGCCCAGTCAGT	NA
long-mer132	CP006740.1	542640	542681	TTGTGTTTGCAATGGGTTATTTTTTTGCATCACCGCAGGATA	NA
long-mer133	CP006740.1	542725	542767	ATTTTTCACGGTTTTTGGGGGACGATGAATGCTCTACAACATC	NA
long-mer134	CP006740.1	542858	542883	TCGGTGTGAAACAGGTTCTCATGGTG	NA
long-mer135	CP006740.1	542906	542941	GCTTGTGCGCGGTTGGATGTGATGCAGGGTACAGGT	NA
long-mer136	CP006740.1	542947	542989	GGTGCCGCAGATTCCGGAATCCGTATTGTAATCAATGTGGCTG	NA
long-mer137	CP006740.1	543022	543064	AGAGATGTAAGCATAAAAGTGTGTGCAGGGAACGGAAGATGGC	NA
long-mer138	CP006740.1	601263	601303	AATTTATCAAGTAGGTTAATTAGGTTAATTTTGAGATTTTC	NA
long-mer139	CP006740.1	601330	601351	AACATGAAGGCGCGTGATCTTC	CP006740.1.578	CP006740.1.578	601327	601602	-	AutoIPR: IPR010982:Lambda repressor-like,DNA-binding domain; IPR013430:Toxin-antitoxin system,antidote protein, HigA;
long-mer140	CP006740.1	621542	621584	TGCGCGTTTGTTGCACCAGCGCATGCCGCATTTGGCTTCTGAG	CP006740.1.599	CP006740.1.599	620823	622031	+	AutoIPR: IPR006153:Cation/H+ exchanger;
long-mer141	CP006740.1	635619	635661	TTATCCTGGGTTTCCCACTGATATGCAGGCTCAATTTATGGCG	CP006740.1.616	CP006740.1.616	634702	635979	+	AutoIPR: IPR005750:UDP-N-acetylglucosamine1-carboxyvinyltransferase; IPR013792:RNA 3'-terminalphosphate cyclase/enolpyruvate transferase, alpha/beta;
long-mer142	CP006740.1	636271	636313	ATAATTAAATCAAATATTTATATGGAATCGGTTTCCGAAGGTG	CP006740.1.617	CP006740.1.617	635976	636278	+	AutoIPR: IPR011992:EF-hand domain pair;
long-mer142	CP006740.1	636271	636313	ATAATTAAATCAAATATTTATATGGAATCGGTTTCCGAAGGTG	CP006740.1.618	CP006740.1.618	636288	636863	-	
long-mer143	CP006740.1	636368	636392	TACTGAAGATGGTTTTGGGGGGCTT	CP006740.1.618	CP006740.1.618	636288	636863	-	
long-mer144	CP006740.1	654879	654921	GTTGCGCTTGGTCCGTTTTGACATGTCATACAGGTTGTTTGAT	NA
long-mer145	CP006740.1	661270	661312	AAGCGTCTGCTCAAATGGATGTTGTCACTGTGAAACACGGTGC	CP006740.1.640	CP006740.1.640	660780	661511	-	AutoIPR:IPR004616:Leucyl/phenylalanyl-tRNA-protein transferase;IPR016181:Acyl-CoA N-acyltransferase;
long-mer146	CP006740.1	661460	661502	GTGGGAATGGTGTATTTGGTGTGGGAGAGAGCAGATAGGGTTG	CP006740.1.640	CP006740.1.640	660780	661511	-	AutoIPR:IPR004616:Leucyl/phenylalanyl-tRNA-protein transferase;IPR016181:Acyl-CoA N-acyltransferase;
long-mer147	CP006740.1	665392	665434	AGACATTGCGCGCGGCTTATCGGTCAAATCGGTACGCGTGGTT	CP006740.1.643	CP006740.1.643	664322	666676	+	AutoIPR: IPR002543:FtsK domain; IPR018541:FtsKgamma domain; IPR027417:P-loop containing nucleosidetriphosphate hydrolase;
long-mer148	CP006740.1	667127	667169	GTATACGATTACTGCTGCCGGAATCCGCCAGGATGTGGCTCCG	CP006740.1.644	CP006740.1.644	666861	668771	+	AutoIPR: IPR002931:Transglutaminase-like; 
long-mer149	CP006740.1	668603	668645	AATCACGGCCATGCACCGATTACGTCATCTAGCGTTGCGTGGT	CP006740.1.644	CP006740.1.644	666861	668771	+	AutoIPR: IPR002931:Transglutaminase-like; 
long-mer150	CP006740.1	669158	669211	TGGGGGTATGCTAGGTGCTTGTTCGATACTGTCGGCCTGTTTTAGGCTCAGTAT	NA
long-mer151	CP006740.1	669602	669644	CGATCCCGATTTGAACCAAGCTAGTGTGCTTCTTCAGGATAAT	CP006740.1.645	CP006740.1.645	669333	669959	+	AutoIPR: IPR004564:Outer membrane lipoproteincarrier protein LolA-like; IPR029046:Lipoproteinlocalisation LolA/LolB/LppX;
long-mer152	CP006740.1	669776	669818	GGCCAGCTTCCAGAGTGCTTCTTTTGGTTTTTCTCAGACTCAG	CP006740.1.645	CP006740.1.645	669333	669959	+	AutoIPR: IPR004564:Outer membrane lipoproteincarrier protein LolA-like; IPR029046:Lipoproteinlocalisation LolA/LolB/LppX;
long-mer153	CP006740.1	669986	670028	GATCGGTGGATATGCCTATTTTCTGGATTCTCGAGAGTAGGAG	NA
long-mer154	CP006740.1	670246	670288	TCGTGCATTGCATCGTGCGGTTGCTTCCGGGCATGTGCATTCC	CP006740.1.646	CP006740.1.646	670112	671473	+	AutoIPR: IPR008824:DNA helicase, Hollidayjunction RuvB type, N-terminal; IPR008921:DNA polymeraseIII, clamp loader complex, gamma/delta/delta subunit,C-terminal; IPR027417:P-loop containing nucleosidetriphosphate hydrolase;
long-mer155	CP006740.1	670691	670733	GGGCAGAAGATTGAAGTGTCTCAAGCCTCTCTGTTGGAGATTG	CP006740.1.646	CP006740.1.646	670112	671473	+	AutoIPR: IPR008824:DNA helicase, Hollidayjunction RuvB type, N-terminal; IPR008921:DNA polymeraseIII, clamp loader complex, gamma/delta/delta subunit,C-terminal; IPR027417:P-loop containing nucleosidetriphosphate hydrolase;
long-mer156	CP006740.1	670787	670820	GCTGAGCTTGCCCAGGATGAGCAGATAACCGCTG	CP006740.1.646	CP006740.1.646	670112	671473	+	AutoIPR: IPR008824:DNA helicase, Hollidayjunction RuvB type, N-terminal; IPR008921:DNA polymeraseIII, clamp loader complex, gamma/delta/delta subunit,C-terminal; IPR027417:P-loop containing nucleosidetriphosphate hydrolase;
long-mer157	CP006740.1	671053	671095	GATGGCTCTGGAGGCTTGGGATATCTATGAGCGGTTGGGTAGC	CP006740.1.646	CP006740.1.646	670112	671473	+	AutoIPR: IPR008824:DNA helicase, Hollidayjunction RuvB type, N-terminal; IPR008921:DNA polymeraseIII, clamp loader complex, gamma/delta/delta subunit,C-terminal; IPR027417:P-loop containing nucleosidetriphosphate hydrolase;
long-mer158	CP006740.1	671344	671386	GCTGGGGGAGCGTATTTACTATCAACCGGTATCCCGCGGTCTG	CP006740.1.646	CP006740.1.646	670112	671473	+	AutoIPR: IPR008824:DNA helicase, Hollidayjunction RuvB type, N-terminal; IPR008921:DNA polymeraseIII, clamp loader complex, gamma/delta/delta subunit,C-terminal; IPR027417:P-loop containing nucleosidetriphosphate hydrolase;
long-mer159	CP006740.1	677010	677054	TTTTCTCCTGGCTTGGGGAGCAGTAGTATTGTTCGTACGTCCCCT	CP006740.1.652	CP006740.1.652	676846	677262	+	AutoIPR: IPR006976:VanZ-like;
long-mer160	CP006740.1	677109	677151	TGCTCAGGGGATGTTTACCGTAGATCGGCTTCCTGATGTTGCT	CP006740.1.652	CP006740.1.652	676846	677262	+	AutoIPR: IPR006976:VanZ-like;
long-mer161	CP006740.1	677238	677293	CTGTTTGTTTGGTTCGCGTCGTTGAGGTCTGGGGTATTGTTTCCTTAAGTTGCTTT	CP006740.1.653	CP006740.1.653	677282	678286	-	AutoIPR: IPR003836:Glucokinase;
long-mer161	CP006740.1	677238	677293	CTGTTTGTTTGGTTCGCGTCGTTGAGGTCTGGGGTATTGTTTCCTTAAGTTGCTTT	CP006740.1.652	CP006740.1.652	676846	677262	+	AutoIPR: IPR006976:VanZ-like;
long-mer162	CP006740.1	677423	677465	TAGCAGCGGCTCACGCAGCTGCGGCAGGATTCCTCCGGCCAGA	CP006740.1.653	CP006740.1.653	677282	678286	-	AutoIPR: IPR003836:Glucokinase;
long-mer163	CP006740.1	677753	677795	CAATGCTGCTTGACCGGCTTCTGTGGGGAGGACAATGGGGCGT	CP006740.1.653	CP006740.1.653	677282	678286	-	AutoIPR: IPR003836:Glucokinase;
long-mer164	CP006740.1	677906	677942	CTCCATATCCTCCGTCGCGTAGGCCAGCGCCTCAAAG	CP006740.1.653	CP006740.1.653	677282	678286	-	AutoIPR: IPR003836:Glucokinase;
long-mer165	CP006740.1	688722	688764	TTGGTATTTACTTTTAGCCATTCTGATTGGGACGGAAGTGTTC	NA
long-mer166	CP006740.1	708964	709006	TCTCACAGGTTTATTGCAATGTGATGCGCATATTGTTGCCATT	NA
long-mer167	CP006740.1	710998	711053	ATGCTGCTGAGCAGAGCTGTAGATAGTGTGATTTTTCGATGTGCTTCGACAATTGG	NA
long-mer168	CP006740.1	711184	711218	TTAGTTTTCAGGTCTTTTTTACATATTTTCAGTTT	NA
long-mer169	CP006740.1	711274	711312	TTTTATTTATGTAATATATAAGAAGGAAATTGTTGAACT	NA
long-mer170	CP006740.1	712900	712942	TTTGATAGGTGATCAGGTTATTGATCATGCTATGAATTCTACT	NA
long-mer171	CP006740.1	760010	760045	CCGTAGGGAGACTAACGGGGGTGTGGCCGCAGCGAT	CP006740.1.722	CP006740.1.722	755406	760247	+	AutoIPR: IPR005594:YadA-like, C-terminal;IPR008635:Coiled stalk of trimeric autotransporteradhesin; IPR011049:Serralysin-like metalloprotease,C-terminal;
long-mer172	CP006740.1	770296	770338	TTACTATGTTATCAGCGGGTCTATCAGCATCATCGCCGAGGAA	CP006740.1.735	CP006740.1.735	770036	770824	+	AutoIPR: IPR011991:Winged helix-turn-helixDNA-binding domain; IPR022299:Transcription regulator,NtcA;
long-mer173	CP006740.1	770936	770968	ATGGATTAAACCTTGTAGAGGAGATCAAGAACC	NA
long-mer174	CP006740.1	771337	771379	CAGTCTTATCGGACAGGAAAACCCTGTTTTACTGAATACGACA	NA
long-mer175	CP006740.1	771420	771482	AAATTAACCCGGATATTTTTTGAAATTAATCTCACTTTTGAAAAAAAGTAGTGATATAAATAC	NA
long-mer176	CP006740.1	772870	772894	GGGCACACCAAAATAGCGTTTCGGA	CP006740.1.739	CP006740.1.739	772669	773466	-	AutoIPR: IPR000594:UBA/THIF-type NAD/FADbinding fold; IPR016040:NAD(P)-binding domain;
long-mer177	CP006740.1	778462	778492	GATGATATCTTCTTTGGTGACAGCACCACGG	CP006740.1.744	CP006740.1.744	777721	778896	-	AutoIPR: IPR006255:Dihydrolipoamidesuccinyltransferase;IPR006257:Dihydrolipoyllysine-residue acetyltransferasecomponent of pyruvate dehydrogenase complex;IPR023213:Chloramphenicol acetyltransferase-like domain;
long-mer178	CP006740.1	796341	796383	TTTCTCGGCGAAGCGCACCACCTTGTCTTCAATTGATGGGCAA	CP006740.1.760	CP006740.1.760	795324	797213	-	AutoIPR: IPR002218:Glucose-inhibited divisionprotein A-related; IPR026904:GidA associated domain 3;
long-mer179	CP006740.1	796614	796656	TGTTTTGAGCCGTGCAACTGTCAATAGACGTTCCCGCAGGCGG	CP006740.1.760	CP006740.1.760	795324	797213	-	AutoIPR: IPR002218:Glucose-inhibited divisionprotein A-related; IPR026904:GidA associated domain 3;
long-mer180	CP006740.1	797802	797844	CTCCTGCTTTATGGGTTGTTTTGGTGGCAGTGGTCGGCTTGGG	CP006740.1.762	CP006740.1.762	797754	798326	-	
long-mer181	CP006740.1	798818	798860	TGGTGCTGCTGCCTATGACGCCAAGCCATCACCTGTGTTTGAG	CP006740.1.765	CP006740.1.765	798669	799277	+	AutoIPR: IPR014729:Rossmann-likealpha/beta/alpha sandwich fold;
long-mer182	CP006740.1	798950	798992	CTTTGCTGAATCGCAAGTAGCGCGCCGTTATGCGTTGCGTTAC	CP006740.1.765	CP006740.1.765	798669	799277	+	AutoIPR: IPR014729:Rossmann-likealpha/beta/alpha sandwich fold;
long-mer183	CP006740.1	799294	799336	TTGAATACGTCATACGCCATTATTCCCTCAATGCTTTCTCAGA	NA
long-mer184	CP006740.1	799431	799473	GCACATTGTCCGATATTCATGATTTTTATGGTGCGTTGTGTGT	NA
long-mer185	CP006740.1	799512	799552	TGAGGGAAAGTGCCGATGAGATCGCAGTTTAGTGTGTTTTT	NA
long-mer186	CP006740.1	800020	800062	GTGTGGACGCAAGTCACCACCTGGCGGCAGTTCGGCGAACATG	CP006740.1.766	CP006740.1.766	799585	800490	-	AutoIPR: IPR007803:Arginine/Asparagine/Prolinehydroxylase; IPR027443:Isopenicillin N synthase-like;
long-mer187	CP006740.1	800077	800113	AGGGATGTTTTTCAGCAGTGCTGTGGTTTTTGGACAC	CP006740.1.766	CP006740.1.766	799585	800490	-	AutoIPR: IPR007803:Arginine/Asparagine/Prolinehydroxylase; IPR027443:Isopenicillin N synthase-like;
long-mer188	CP006740.1	800263	800305	GATCGTAGTCCATTGAGTGCGTAAGGGCATCAGCTCGGGGAAG	CP006740.1.766	CP006740.1.766	799585	800490	-	AutoIPR: IPR007803:Arginine/Asparagine/Prolinehydroxylase; IPR027443:Isopenicillin N synthase-like;
long-mer189	CP006740.1	800543	800567	GCGGGTTTTGTGGTTGTGCTATTTA	CP006740.1.767	CP006740.1.767	800565	801452	-	AutoIPR: IPR011814:Malonyl-[acyl-carrierprotein] O-methyltransferase BioC;IPR029063:S-adenosyl-L-methionine-dependentmethyltransferase;
long-mer190	CP006740.1	800872	800898	AGTACCGGGTTTTGGAAATGAGCCAAT	CP006740.1.767	CP006740.1.767	800565	801452	-	AutoIPR: IPR011814:Malonyl-[acyl-carrierprotein] O-methyltransferase BioC;IPR029063:S-adenosyl-L-methionine-dependentmethyltransferase;
long-mer191	CP006740.1	843985	844014	AATGTACGGCGTCGTTGGGGGGCGTGTGCA	CP006740.1.815	CP006740.1.815	843765	844451	-	AutoIPR: IPR012808:Conserved hypotheticalprotein CHP02453;
long-mer192	CP006740.1	844707	844749	CGAAGGCGCTGTTCGAACGTTACCAAGGTGTCAGGAGAGGAGG	CP006740.1.816	CP006740.1.816	844448	845884	-	AutoIPR: IPR006055:Exonuclease;IPR012337:Ribonuclease H-like domain;IPR023607:Exodeoxyribonuclease I;
long-mer193	CP006740.1	856916	856942	TGCGTGGTTGCGTGCAGGGCACTGCTG	NA
long-mer194	CP006740.1	859267	859302	TACGTCCAGTTTTTGTAGTATTGTCGAGCGTGAGCC	NA
long-mer195	CP006740.1	880318	880347	ATAATGTCACATTGAAAATGCGTTTGATTT	NA
long-mer196	CP006740.1	881839	881881	CTCGACTCTTTCCACTTCAATATGGAGAAGCACGCTGGGGGCA	CP006740.1.859	CP006740.1.859	880973	884920	+	AutoIPR: IPR005594:YadA-like, C-terminal;IPR008635:Coiled stalk of trimeric autotransporteradhesin; IPR011049:Serralysin-like metalloprotease,C-terminal;
long-mer197	CP006740.1	882089	882131	GGAAACCTCTTAATCACCAAAGCAACCGACAGCAATGATGTGA	CP006740.1.859	CP006740.1.859	880973	884920	+	AutoIPR: IPR005594:YadA-like, C-terminal;IPR008635:Coiled stalk of trimeric autotransporteradhesin; IPR011049:Serralysin-like metalloprotease,C-terminal;
long-mer198	CP006740.1	886690	886730	CCTCCATCAGGTGCTGAACAGATGGTTTACGTGGTGGCCAG	CP006740.1.861	CP006740.1.861	886716	888818	-	AutoIPR: IPR010020:Integral membrane protein,YccS/YhfK; IPR020846:Major facilitator superfamilydomain;
long-mer199	CP006740.1	904342	904382	GTCCCGTTGCAATGGGTAGTGGAGTCGGAGGTGAGCATCAA	CP006740.1.876	CP006740.1.876	903586	905223	+	AutoIPR: IPR000132:Nitrilase/cyanide hydratase,conserved site; IPR003694:NAD(+) synthetase;
long-mer200	CP006740.1	911856	911898	AGGCGATGGCTGCGACGCTGCGCCTCCAGCAGCAATGCAAAGG	CP006740.1.881	CP006740.1.881	911018	911962	-	AutoIPR: IPR006284:Glutathione synthetase,prokaryotic; IPR013815:ATP-grasp fold, subdomain 1;
long-mer201	CP006740.1	916793	916830	GCCGACATCTTCGACGCATCGCTGGGGGAGCCGATGCA	CP006740.1.885	CP006740.1.885	915371	920548	+	AutoIPR: IPR002545:CheW-like protein;IPR003594:Histidine kinase-like ATPase, C-terminaldomain; IPR004105:Histidine kinase  CheA-like,homodimeric domain; IPR005467:Signal transductionhistidine kinase, core; IPR011006:CheY-like superfamily;IPR014302:Signal transduction histidine kinase, TMAOsensor TorS;
long-mer202	CP006740.1	927938	927960	CGCGCAATAAAAATATTAATTAA	NA
long-mer203	CP006740.1	955718	955760	GCTGGGGTTGGAACCGGTACGTACGTACGTGCGTGACCGCGTG	CP006740.1.926	CP006740.1.926	955387	956001	-	AutoIPR: IPR003615:HNH nuclease;
long-mer204	CP006740.1	979466	979508	TACGGTACCCCCGCTTCAAAGTAAATTAGAACATAACAGTGAA	NA
long-mer205	CP006740.1	1012959	1012992	TCTCTTATATTCTTAAGAAGAAACTCTAAATTGC	CP006740.1.1009	CP006740.1.1009	1012949	1013272	-	
long-mer206	CP006740.1	1013008	1013034	TACAAACAGTAATATCACGCCTTCTAT	CP006740.1.1009	CP006740.1.1009	1012949	1013272	-	
long-mer207	CP006740.1	1013937	1013979	GCGCCCGCAAGCGCGCCCGTCGACATCTGCACGATAACAAGAC	CP006740.1.1012	CP006740.1.1012	1013838	1014530	-	AutoIPR: IPR018317:Queuosine biosynthesisprotein QueC;
long-mer208	CP006740.1	1014666	1014704	CAGGCGTCTATCAGCATTGCAGTTGTTGTATCAGCTTCA	NA
long-mer209	CP006740.1	1016897	1016920	GACCCGGGGACTCCTCCCCGGGCA	CP006740.1.1014	CP006740.1.1014	1016687	1016971	-	
long-mer210	CP006740.1	1016995	1017047	ACCTGCCTCATAAAACGCGTCATGTGGCCAGCCTCACCCTGTCGCCCACATGA	CP006740.1.1015	CP006740.1.1015	1017014	1017130	-	
long-mer211	CP006740.1	1034338	1034380	GGGTAACAGTCAGAAGCAGCTGAAGCAATTAGCATACCAAGTC	NA
long-mer212	CP006740.1	1035955	1035997	ATTCCACTGTAGCAACACATCTGTGTGACTACTATCGAGTGTA	CP006740.1.1031	CP006740.1.1031	1035475	1036188	-	AutoIPR:IPR007372:Lipid/polyisoprenoid-binding, YceI-like;
long-mer213	CP006740.1	1036040	1036074	GCACTTGGAGGCGTTGTCACCGGAGGGGAAGGCGT	CP006740.1.1031	CP006740.1.1031	1035475	1036188	-	AutoIPR:IPR007372:Lipid/polyisoprenoid-binding, YceI-like;
long-mer214	CP006740.1	1036239	1036262	GTCAAACAAGCTTTTGGCATCAGC	NA
long-mer215	CP006740.1	1083950	1083992	ATTTCTATTGCTGATTTGTCTCCCTGATAAGCCTCACAACGTC	NA
long-mer216	CP006740.1	1084004	1084037	ATCTTTCTGGAAATTACATCGTTCTTTGTCAGAG	NA
long-mer217	CP006740.1	1090684	1090726	GGTCAACTCGGACTAGCGCTATTGTTATGGGCACAAACCAGGA	NA
long-mer218	CP006740.1	1105374	1105416	TCTCCAAACTCAGATTTCAATACCGTGACTGTCATTATTGATG	CP006740.1.1108	CP006740.1.1108	1105064	1105414	+	AutoIPR: IPR000667:Peptidase S13, D-Ala-D-Alacarboxypeptidase C;
long-mer219	CP006740.1	1105756	1105798	GATGGCAGAAATATTTCTTAAATCGATAGGGGAAAAGTCACTG	CP006740.1.1109	CP006740.1.1109	1105634	1106173	+	AutoIPR: IPR000667:Peptidase S13, D-Ala-D-Alacarboxypeptidase C;
long-mer220	CP006740.1	1106987	1107029	AGGAACGCGCAACCGGAACCAACCATTCAACCTCAATATAACG	CP006740.1.1110	CP006740.1.1110	1106628	1107833	-	AutoIPR: IPR008928:Six-hairpinglycosidase-like;
long-mer221	CP006740.1	1107423	1107444	AATCCCCACTTTCAGCCCGCAT	CP006740.1.1110	CP006740.1.1110	1106628	1107833	-	AutoIPR: IPR008928:Six-hairpinglycosidase-like;
long-mer222	CP006740.1	1107462	1107526	GAACGCTAGCCCGTAGCAATGATTGGTATCATCTTCAACACGATCATCACAAAGCGTCCAAGCAT	CP006740.1.1110	CP006740.1.1110	1106628	1107833	-	AutoIPR: IPR008928:Six-hairpinglycosidase-like;
long-mer223	CP006740.1	1108387	1108429	GGCAATGTCTGCATCCGTCATACTATTGGAACACGCATGGAAT	CP006740.1.1111	CP006740.1.1111	1107976	1108848	-	AutoIPR: IPR029056:Ribokinase-like;
long-mer224	CP006740.1	1115900	1115930	ATGCCCACATCCAACAACAAAAGACAACAGG	CP006740.1.1118	CP006740.1.1118	1115630	1115995	+	
long-mer225	CP006740.1	1127037	1127064	CTTGTCAAAGTGGGTATAGATCGCATAG	CP006740.1.1134	CP006740.1.1134	1126437	1127156	-	
long-mer226	CP006740.1	1129524	1129572	TGACTTCCTGCTTCACCGAGGGCGGTTGCACCGCCGTCTTGCGACGAGG	NA
long-mer227	CP006740.1	1129617	1129641	CCATGTTCTTCAAATTAACCGAAGC	NA
long-mer228	CP006740.1	1156719	1156777	AAGCAACGTTAGTATTCTGAGCAGGGGGCCGAAATGCACAGGCCCCTTATGCTAACGCT	CP006740.1.1164	CP006740.1.1164	1155471	1156730	+	AutoIPR: IPR005152:Lipase, secreted;IPR029058:Alpha/Beta hydrolase fold;
long-mer229	CP006740.1	1156791	1156833	CAGCAGTACCTATCTCGGCGCAATGACCGAATTCATACCAAAG	NA
long-mer230	CP006740.1	1156953	1156995	CAAAACATCAACACCCCCGACCCCAAGCCAAGTCATAAGCACG	CP006740.1.1165	CP006740.1.1165	1156960	1157709	-	AutoIPR: IPR010440:Lipopolysaccharide kinase;IPR011009:Protein kinase-like domain;
long-mer231	CP006740.1	1158724	1158747	ACTGTTGAAGACGCCATCGCCGCA	CP006740.1.1166	CP006740.1.1166	1157731	1158783	+	AutoIPR: IPR002201:Glycosyl transferase, family9;
long-mer232	CP006740.1	1163157	1163199	ATTGGCTGCACTGCCCATACAAACCCGCGTATGCTGCGGTCAC	CP006740.1.1173	CP006740.1.1173	1162708	1163484	+	AutoIPR: IPR017782:Hydroxyacylglutathionehydrolase;
long-mer233	CP006740.1	1172576	1172618	AGAAAAAGCAACCCTTACAGCGCGGACACCAAGTACCGCCTGC	NA
long-mer234	CP006740.1	1172859	1172889	GATGCGTCCGCCGCACACGCCCCCTGGAGCA	CP006740.1.1181	CP006740.1.1181	1172648	1173508	-	AutoIPR: IPR005746:Thioredoxin;IPR011990:Tetratricopeptide-like helical domain;IPR012336:Thioredoxin-like fold;
long-mer235	CP006740.1	1183475	1183517	AGTCACAGCAACCACCACCCTTGATAGCATCCTAGTGCAAGTT	CP006740.1.1190	CP006740.1.1190	1182474	1183727	+	AutoIPR: IPR007730:Sporulation-related domain;IPR009009:RlpA-like double-psi beta-barrel domain;
long-mer236	CP006740.1	1229911	1229944	GACACCTAACCGTGGTAACTGTAAAATTGTAATA	NA
long-mer237	CP006740.1	1229946	1229973	ACTTCACTTAATTTCTGAGGCGTTTATT	NA
long-mer238	CP006740.1	1230029	1230071	ATAGGCTGAATAATCAACGGGGGACACCTGCATCACCTCCGAT	NA
long-mer239	CP006740.1	1252188	1252214	GGCCGGCAAATCATGGCCATCAATCGG	CP006740.1.1267	CP006740.1.1267	1251072	1252979	-	AutoIPR: IPR005477:Deoxyxylulose-5-phosphatesynthase; IPR009014:Transketolase,C-terminal/Pyruvate-ferredoxin oxidoreductase, domain II;IPR029061:Thiamin diphosphate-binding fold;
long-mer240	CP006740.1	1252948	1252974	GACAAACGTGGATAACAAGTGAAATCA	CP006740.1.1267	CP006740.1.1267	1251072	1252979	-	AutoIPR: IPR005477:Deoxyxylulose-5-phosphatesynthase; IPR009014:Transketolase,C-terminal/Pyruvate-ferredoxin oxidoreductase, domain II;IPR029061:Thiamin diphosphate-binding fold;
long-mer241	CP006740.1	1258756	1258798	GCAGGTTGGCTACTTGGTCAAGTTGCATCGCACTATATCGCCA	CP006740.1.1271	CP006740.1.1271	1258600	1259184	+	AutoIPR: IPR003810:Domain of unknown functionDUF204;
long-mer242	CP006740.1	1258810	1258852	TGGATCGCCTTCGGCCTCCTCGGCGGCCTGGGTATACACATGA	CP006740.1.1271	CP006740.1.1271	1258600	1259184	+	AutoIPR: IPR003810:Domain of unknown functionDUF204;
long-mer243	CP006740.1	1258966	1259008	GCAGCCGCAATTGGAATCAGTATGGCGTTCCTGGATATACATA	CP006740.1.1271	CP006740.1.1271	1258600	1259184	+	AutoIPR: IPR003810:Domain of unknown functionDUF204;
long-mer244	CP006740.1	1260452	1260492	GACACCGTGGGGAGGAGGGGGGGGGGAATCCAACTTCAACC	NA
long-mer245	CP006740.1	1261095	1261132	ACCAACTATCTACGAAGATCGAGTCTACGTCGGCGTCT	CP006740.1.1273	CP006740.1.1273	1260571	1262250	+	AutoIPR: IPR011047:Quinonprotein alcoholdehydrogenase-like superfamily;
long-mer246	CP006740.1	1267016	1267058	TTCATCCAAAACCCACGTAATCCGCAAAAAACCGAGCCACGCT	CP006740.1.1275	CP006740.1.1275	1265059	1267020	-	AutoIPR: IPR004813:Oligopeptide transporter,OPT superfamily;
long-mer247	CP006740.1	1285354	1285411	CTTGCCAGATGCTTTTATTTTGTCTACAAGCTGACGTGCATCAGCCGCAGAAAACTGC	CP006740.1.1293	CP006740.1.1293	1284706	1285659	-	AutoIPR: IPR001279:Beta-lactamase-like;
long-mer248	CP006740.1	1285471	1285499	CGAACGCTCGCCCAGGTTAAAAACTTCAA	CP006740.1.1293	CP006740.1.1293	1284706	1285659	-	AutoIPR: IPR001279:Beta-lactamase-like;
long-mer249	CP006740.1	1285607	1285649	ACCATCAGCGTACACACTAAAAACGCATATCGAATTTTATTTA	CP006740.1.1293	CP006740.1.1293	1284706	1285659	-	AutoIPR: IPR001279:Beta-lactamase-like;
long-mer250	CP006740.1	1285742	1285772	CTGATTAACGAAATCACGAGCATGTGCTGTT	NA
long-mer251	CP006740.1	1285818	1285846	CCATCAAGATGCTGTTTCCGTACTTACAG	NA
long-mer252	CP006740.1	1290354	1290377	ACGGGGGCGATCATGTCCGGCTTG	CP006740.1.1299	CP006740.1.1299	1290200	1290367	-	
long-mer253	CP006740.1	1290425	1290467	CTAGATCCCCGTGGACTGGGCGCAGTTTGTGGACTACGCCAGG	CP006740.1.1300	CP006740.1.1300	1290435	1291604	+	
long-mer254	CP006740.1	1291632	1291674	ACCAATGTTGAAGCTCAGCGACACCAGCGCATCAAATTGATGT	CP006740.1.1301	CP006740.1.1301	1291512	1291826	-	AutoIPR: IPR002196:Glycoside hydrolase, family24; IPR023346:Lysozyme-like domain;
long-mer255	CP006740.1	1292177	1292201	CATCAGCGCTAACGGCTTCCCCACT	CP006740.1.1302	CP006740.1.1302	1292009	1292797	-	AutoIPR: IPR001091:Restriction/modificationDNA-methylase; IPR002941:DNA methylase N-4/N-6;IPR029063:S-adenosyl-L-methionine-dependentmethyltransferase;
long-mer256	CP006740.1	1296028	1296055	ATCAATAGGTTGCGCAATCTTATCAATA	NA
long-mer257	CP006740.1	1301090	1301121	ATGGCATTTCATCGGCATAAACGTCCTGTGGG	CP006740.1.1311	CP006740.1.1311	1301015	1301407	+	AutoIPR: IPR012337:Ribonuclease H-like domain;
long-mer258	CP006740.1	1304620	1304662	GTAGCCGAACGGGCACTTAGTACAGGGGCACGAGAAGTATGGG	CP006740.1.1315	CP006740.1.1315	1304509	1305282	+	AutoIPR: IPR003329:Acylneuraminatecytidylyltransferase;IPR029044:Nucleotide-diphospho-sugar transferases;
long-mer259	CP006740.1	1306359	1306391	TCCACGCTGGCGCTGTCTATGCCGCAAAGCAGC	CP006740.1.1318	CP006740.1.1318	1306058	1306444	-	AutoIPR: IPR001091:Restriction/modificationDNA-methylase;IPR029063:S-adenosyl-L-methionine-dependentmethyltransferase;
long-mer260	CP006740.1	1306776	1306830	ATGTTACTACTGGAGTATGGCAATTCAATCCTTAGCATGTCAGCACACAGAATCG	CP006740.1.1320	CP006740.1.1320	1306792	1307073	+	AutoIPR: IPR007711:Plasmid maintenance systemkiller;
long-mer261	CP006740.1	1308201	1308222	TCACGCAGCATCTGTCTGCAAC	CP006740.1.1324	CP006740.1.1324	1308201	1308899	-	AutoIPR: IPR001305:Heat shock protein DnaJ,cysteine-rich domain;
long-mer262	CP006740.1	1315506	1315538	AAAGTGGGCACCAGAAAGCATCATGAGTTCACA	NA
long-mer263	CP006740.1	1320902	1320931	ATTGTTCTCGAATTTGAAAGGTAGCCTCCT	NA
long-mer264	CP006740.1	1323096	1323130	TCGGCATAGCCAGAATCAATACGCAACGCAACGTC	CP006740.1.1340	CP006740.1.1340	1322243	1323427	-	
long-mer265	CP006740.1	1325477	1325519	GTAACGCAGGATTCTCAAGGATCGGCAGTTGCGCGCAGAGCAC	CP006740.1.1342	CP006740.1.1342	1324167	1325708	-	AutoIPR: IPR002410:Peptidase S33;IPR013595:Peptidase S33 tripeptidyl aminopeptidase-like,C-terminal; IPR029058:Alpha/Beta hydrolase fold;
long-mer266	CP006740.1	1325556	1325598	TGGTTCAAAACGCAAACGGCCATAGGAGCGGACCACAGGTTGC	CP006740.1.1342	CP006740.1.1342	1324167	1325708	-	AutoIPR: IPR002410:Peptidase S33;IPR013595:Peptidase S33 tripeptidyl aminopeptidase-like,C-terminal; IPR029058:Alpha/Beta hydrolase fold;
long-mer267	CP006740.1	1325810	1325852	TCGCACTTCATTGAATACTGTTGATGAACAATAGCCACCGCGC	NA
long-mer268	CP006740.1	1327241	1327283	TGCCAGTGCGGTCAGGCTTTTTTATGCCATGCACAAGCACATC	CP006740.1.1344	CP006740.1.1344	1326516	1327310	-	AutoIPR: IPR000398:Thymidylate synthase;IPR023451:Thymidylate synthase/dCMP hydroxymethylasedomain;
long-mer269	CP006740.1	1327757	1327799	CTTGCCCCAAAGCTCACCGCCAATGAAGTTGCCAAGCCGACCA	CP006740.1.1345	CP006740.1.1345	1327307	1328257	-	AutoIPR: IPR001640:Prolipoproteindiacylglyceryl transferase;
long-mer270	CP006740.1	1327941	1327967	CGAAAAAGCAGCAATGGTTCTTGCAAG	CP006740.1.1345	CP006740.1.1345	1327307	1328257	-	AutoIPR: IPR001640:Prolipoproteindiacylglyceryl transferase;
long-mer271	CP006740.1	1336013	1336055	GCGTCTGCGTGCCCCCACCAGTCATCTCAACACGTAGCCGACG	CP006740.1.1352	CP006740.1.1352	1335294	1336343	-	AutoIPR: IPR002571:Heat-inducible transcriptionrepressor HrcA; IPR029016:GAF domain-like;
long-mer272	CP006740.1	1336101	1336143	AAACATCCGGTACCCGTGTGCAGTCGGCACCCGCCCCGCCGAT	CP006740.1.1352	CP006740.1.1352	1335294	1336343	-	AutoIPR: IPR002571:Heat-inducible transcriptionrepressor HrcA; IPR029016:GAF domain-like;
long-mer273	CP006740.1	1359875	1359917	TACCTTATCAACGAGTGGTTTGAACATTGGCTCTCGACCCAAG	CP006740.1.1375	CP006740.1.1375	1358849	1360252	-	AutoIPR: IPR003856:Lipopolysaccharidebiosynthesis;
long-mer274	CP006740.1	1360429	1360459	TTTGACAGTGCGGAATACAACCACGTTTTGA	CP006740.1.1376	CP006740.1.1376	1360255	1361067	-	AutoIPR: IPR003715:Polysaccharide exportprotein; IPR019554:Soluble ligand binding domain;
long-mer275	CP006740.1	1365923	1365965	GATCTGCTGACACTCTAAGGAGTGGTTTATGGATCGACAGAAT	NA
long-mer276	CP006740.1	1383432	1383480	TGATCCAGGCACCACCAGCACTCCCTCCTCATTCATCAACTCCAGCGCA	CP006740.1.1394	CP006740.1.1394	1383273	1384547	-	AutoIPR: IPR015424:Pyridoxalphosphate-dependent transferase;
long-mer277	CP006740.1	1389620	1389662	TTTTTACTCAGCAACGGATAATAATGAGATTTTCTTTATTGAA	NA
long-mer278	CP006740.1	1391538	1391577	CAAGGAGAATCATGATGACGAATTTAGATTTTTATTTTGA	CP006740.1.1402	CP006740.1.1402	1391262	1391552	+	
long-mer278	CP006740.1	1391538	1391577	CAAGGAGAATCATGATGACGAATTTAGATTTTTATTTTGA	CP006740.1.1403	CP006740.1.1403	1391552	1391821	+	
long-mer279	CP006740.1	1394264	1394292	GGAATCCCTGGAAGCCTCCGGGGAGGGCA	CP006740.1.1405	CP006740.1.1405	1392447	1397114	+	AutoIPR: IPR011049:Serralysin-likemetalloprotease, C-terminal;
long-mer280	CP006740.1	1394313	1394375	GGCTGGGTCCCCGGGAGCGTAGCCTCCCAAGGCAAGGAGGCGGTGCAAGCCTGGATACAACAG	CP006740.1.1405	CP006740.1.1405	1392447	1397114	+	AutoIPR: IPR011049:Serralysin-likemetalloprotease, C-terminal;
long-mer281	CP006740.1	1394446	1394512	AAAACGGCCAGATCACCATGAGCGGGCTGACCTTCGCCTGGCAACCTGTTGTCCGCCCTGACGGACA	CP006740.1.1405	CP006740.1.1405	1392447	1397114	+	AutoIPR: IPR011049:Serralysin-likemetalloprotease, C-terminal;
long-mer282	CP006740.1	1394516	1394584	TGAAGCAGTGATGGACCTTGCACTGCCGCCGGAGGTAGTAAGCAACACCTTCGACGCCTTTACCCAGGC	CP006740.1.1405	CP006740.1.1405	1392447	1397114	+	AutoIPR: IPR011049:Serralysin-likemetalloprotease, C-terminal;
long-mer283	CP006740.1	1394871	1394893	AGGCAGGCCCTGGCCGATGTGGG	CP006740.1.1405	CP006740.1.1405	1392447	1397114	+	AutoIPR: IPR011049:Serralysin-likemetalloprotease, C-terminal;
long-mer284	CP006740.1	1398712	1398737	TCACCGCGGCATTGCAGGAGGCGATT	CP006740.1.1408	CP006740.1.1408	1398609	1401005	+	AutoIPR: IPR001736:PhospholipaseD/Transphosphatidylase; IPR025202:Phospholipase D-likedomain; IPR027417:P-loop containing nucleosidetriphosphate hydrolase;
long-mer285	CP006740.1	1398995	1399020	GTTGGTCCGGGTGTTTTTGAACTCCA	CP006740.1.1408	CP006740.1.1408	1398609	1401005	+	AutoIPR: IPR001736:PhospholipaseD/Transphosphatidylase; IPR025202:Phospholipase D-likedomain; IPR027417:P-loop containing nucleosidetriphosphate hydrolase;
long-mer286	CP006740.1	1399150	1399182	AGGTGCTGCATGAGGAGCAGTGCCACATCACCA	CP006740.1.1408	CP006740.1.1408	1398609	1401005	+	AutoIPR: IPR001736:PhospholipaseD/Transphosphatidylase; IPR025202:Phospholipase D-likedomain; IPR027417:P-loop containing nucleosidetriphosphate hydrolase;
long-mer287	CP006740.1	1399455	1399481	CTGCCCAAAAAGATGCAGGTTGCCAGG	CP006740.1.1408	CP006740.1.1408	1398609	1401005	+	AutoIPR: IPR001736:PhospholipaseD/Transphosphatidylase; IPR025202:Phospholipase D-likedomain; IPR027417:P-loop containing nucleosidetriphosphate hydrolase;
long-mer288	CP006740.1	1401538	1401595	CACCATTGCACCATTGCACCATTGCACCATTGCACCATTGCACCATTGCACCATTGCA	NA
long-mer289	CP006740.1	1402726	1402768	GGATGCGTACACACTCAAAAGTTCCGGCAATCGCGCATCAAGT	CP006740.1.1409	CP006740.1.1409	1401850	1403025	-	AutoIPR: IPR026866:Uncharacterised chromosomalcassette SCCmec type IVc protein CR006; IPR027417:P-loopcontaining nucleoside triphosphate hydrolase;
long-mer290	CP006740.1	1422249	1422291	CCCCAGTCACAATCGCCGGTACCCCCTCAAAGCGATAGCCGTG	CP006740.1.1427	CP006740.1.1427	1421947	1423011	-	
long-mer291	CP006740.1	1422366	1422387	GATCAGTCTCGTCCTTCCGCCC	CP006740.1.1427	CP006740.1.1427	1421947	1423011	-	
long-mer292	CP006740.1	1440331	1440354	ATCGGCATATCAATTTCCACCGTC	CP006740.1.1444	CP006740.1.1444	1440297	1443467	-	AutoIPR: IPR008979:Galactose-bindingdomain-like; IPR010401:Glycogen debranching enzyme;IPR012341:Six-hairpin glycosidase;
long-mer293	CP006740.1	1440374	1440404	GCAATTCCCTGCCCTGCCAAGCCGTCACCTC	CP006740.1.1444	CP006740.1.1444	1440297	1443467	-	AutoIPR: IPR008979:Galactose-bindingdomain-like; IPR010401:Glycogen debranching enzyme;IPR012341:Six-hairpin glycosidase;
long-mer294	CP006740.1	1440426	1440452	AGGCACGCCAGCATATGGCCAGCGAAA	CP006740.1.1444	CP006740.1.1444	1440297	1443467	-	AutoIPR: IPR008979:Galactose-bindingdomain-like; IPR010401:Glycogen debranching enzyme;IPR012341:Six-hairpin glycosidase;
long-mer295	CP006740.1	1440514	1440547	CTCCCCTGAATGCGATAGCTCAATCGTCCCTGAG	CP006740.1.1444	CP006740.1.1444	1440297	1443467	-	AutoIPR: IPR008979:Galactose-bindingdomain-like; IPR010401:Glycogen debranching enzyme;IPR012341:Six-hairpin glycosidase;
long-mer296	CP006740.1	1440573	1440615	ACCCTCACCTCCAAACCAATGGACCGGCACACCTGCGGCAATC	CP006740.1.1444	CP006740.1.1444	1440297	1443467	-	AutoIPR: IPR008979:Galactose-bindingdomain-like; IPR010401:Glycogen debranching enzyme;IPR012341:Six-hairpin glycosidase;
long-mer297	CP006740.1	1445568	1445592	ACTAGAGCCACCAGCAATACCAGCA	CP006740.1.1447	CP006740.1.1447	1445175	1446467	-	
long-mer298	CP006740.1	1446408	1446450	ACCACAAGCCACCATCACCAAACCAGCCAACAACCAAACAAGA	CP006740.1.1447	CP006740.1.1447	1445175	1446467	-	
long-mer299	CP006740.1	1505891	1505933	CATCACAGTCTCAAATAGATTACCGGGCGATACCGAATCATCT	CP006740.1.1510	CP006740.1.1510	1505528	1505893	-	
long-mer300	CP006740.1	1506127	1506157	GAAAGCGGCCCTGGCCACTCAGCAATTAAAC	NA
long-mer301	CP006740.1	1580197	1580229	TCCAAGCGCAACACACACATTTAATCCGCACAT	CP006740.1.1581	CP006740.1.1581	1580150	1580350	-	
long-mer302	CP006740.1	1581439	1581476	CGGCGTCAAACGATATTGGCGCAGGATCTTCCGTTTTT	CP006740.1.1583	CP006740.1.1583	1580839	1581507	-	AutoIPR: IPR016892:Uncharacterised conservedprotein UCP028583;
long-mer303	CP006740.1	1581499	1581541	AATGAGCATTCAAACCCCAGAGAAATACAGAGAATAATCACTA	CP006740.1.1583	CP006740.1.1583	1580839	1581507	-	AutoIPR: IPR016892:Uncharacterised conservedprotein UCP028583;
long-mer304	CP006740.1	1582375	1582408	CCAAAGTGAATGGTATTGCCACGCGCTGCACAGG	NA
long-mer305	CP006740.1	1582465	1582520	CTGATGGGTCGCGTGCACTTGAGCACGGCAAGCGACCTGGGCGTTGTATTTGTTGA	CP006740.1.1586	CP006740.1.1586	1582453	1582743	-	
long-mer306	CP006740.1	1582569	1582605	CTGGTTGTTCATTTGAAATCGGCGGTACTGGCAGGGG	CP006740.1.1586	CP006740.1.1586	1582453	1582743	-	
long-mer307	CP006740.1	1582835	1582862	GGCCCTTCCTTCGCACAGGGCGCGTTCA	CP006740.1.1587	CP006740.1.1587	1582860	1583375	-	AutoIPR: IPR006429:Phage portal protein, lambdafamily;
long-mer308	CP006740.1	1648910	1648939	TAGGCAGCGCATCACCCGCAACATCGACCA	NA
long-mer309	CP006740.1	1660184	1660257	ACACCATCACAGCACCTCAAGATCACGATGCCTGGAAAACAATCTTCGCCGTGACTGATGCATTATCCGGGTTG	NA
long-mer310	CP006740.1	1663396	1663438	TCGGCGCCACGCAAGTACTTCAACGCGAAGTCCTACTAACCGA	CP006740.1.1683	CP006740.1.1683	1662801	1663805	+	AutoIPR: IPR002085:Alcohol dehydrogenasesuperfamily, zinc-type; IPR016040:NAD(P)-binding domain;IPR020843:Polyketide synthase, enoylreductase domain;
long-mer311	CP006740.1	1663478	1663520	CAACGTTGGCGGACCACTCTTAGCAGGACTAGTCGCACAAACT	CP006740.1.1683	CP006740.1.1683	1662801	1663805	+	AutoIPR: IPR002085:Alcohol dehydrogenasesuperfamily, zinc-type; IPR016040:NAD(P)-binding domain;IPR020843:Polyketide synthase, enoylreductase domain;
long-mer312	CP006740.1	1764574	1764602	AACGCTGGTATCAAGGACGGAAGCTATTG	CP006740.1.1764	CP006740.1.1764	1764597	1766768	-	AutoIPR: IPR003607:HD/PDEase domain;IPR004811:RelA/SpoT family; IPR012675:Beta-grasp domain;
long-mer313	CP006740.1	1764604	1764645	CGATATACGCTCTGTACTGCAGGCAAGCGGCGTAACCGGCGC	CP006740.1.1764	CP006740.1.1764	1764597	1766768	-	AutoIPR: IPR003607:HD/PDEase domain;IPR004811:RelA/SpoT family; IPR012675:Beta-grasp domain;
long-mer314	CP006740.1	1766974	1767046	TCGTCACCATTTCGAATAATGAGCTATCGCCTGGATCAGGCGGAACGGTACTCAATTAAGAGATGGTGTTTTT	NA
long-mer315	CP006740.1	1767243	1767285	TGCGTAATCGACCCGGAAGACCGTGAGGACACCGTATGGAAGC	NA
long-mer316	CP006740.1	1768082	1768124	TGTGTTGCTCTGTTCCTGATGACCACTCAATTGCCCGATGTAC	CP006740.1.1765	CP006740.1.1765	1768100	1769485	+	AutoIPR: IPR012175:Xanthine dehydrogenase,small subunit, bacteria; IPR016164:FAD-linkedoxidase-like, C-terminal; IPR016166:FAD-binding, type 2;
long-mer317	CP006740.1	1768391	1768433	CGTATCGTCGCACTGCTGCCAAATGATCGCTGCGCAGTGGTAC	CP006740.1.1765	CP006740.1.1765	1768100	1769485	+	AutoIPR: IPR012175:Xanthine dehydrogenase,small subunit, bacteria; IPR016164:FAD-linkedoxidase-like, C-terminal; IPR016166:FAD-binding, type 2;
long-mer318	CP006740.1	1778102	1778136	AATGATATATTATTATATACTGCGATAATCAACGC	NA
long-mer319	CP006740.1	1804948	1804969	TCACGCAGCATCTGTCTGCAAC	CP006740.1.1812	CP006740.1.1812	1804948	1805646	-	AutoIPR: IPR001305:Heat shock protein DnaJ,cysteine-rich domain;
long-mer320	CP006740.1	1812170	1812191	CGGTAAAGCGATGATTGCCGCG	CP006740.1.1822	CP006740.1.1822	1812123	1812782	+	AutoIPR: IPR006200:LexA repressor;IPR028360:Peptidase S24/S26, beta-ribbon domain;
long-mer321	CP006740.1	1826496	1826538	AGTGCCCACAAACAGTATCAGACCAACAACAAGCTGAAGTCAC	CP006740.1.1843	CP006740.1.1843	1826259	1826813	+	
long-mer322	CP006740.1	1829805	1829847	CAACATGGAACAATTTCATCATTACTTCAGCAAGCGAGATCTG	CP006740.1.1847	CP006740.1.1847	1829311	1830969	-	AutoIPR: IPR010232:Probable protein kinaseUbiB;
long-mer323	CP006740.1	1830175	1830217	GCTCGAAAGAGCTTTACGATCAATACCCGAGGCATCAAGCAAC	CP006740.1.1847	CP006740.1.1847	1829311	1830969	-	AutoIPR: IPR010232:Probable protein kinaseUbiB;
long-mer324	CP006740.1	1830589	1830631	CAGTGGCACAGTATCGAAGTGTGCGAATGCACTTTCAACCGAC	CP006740.1.1847	CP006740.1.1847	1829311	1830969	-	AutoIPR: IPR010232:Probable protein kinaseUbiB;
long-mer325	CP006740.1	1833645	1833687	CACTCGCGCGCAACTTGCGCCAGGTTGGATGCGCGAGCTACGT	CP006740.1.1850	CP006740.1.1850	1832932	1834260	+	AutoIPR: IPR012824:Cobalamin (vitamin B12)biosynthesis CobW; IPR027417:P-loop containing nucleosidetriphosphate hydrolase;
long-mer326	CP006740.1	1834294	1834336	GCAGTCCATGAAACACTCCTTATGCTGTAATAGTGTCGTAACA	NA
long-mer327	CP006740.1	1836092	1836164	TGCAGCACAACGCTTCGTCAATCTGATTGACGAACTATATGATCGCCAAGTTAACTTGGTTTGCACCGCATTC	CP006740.1.1852	CP006740.1.1852	1835109	1836281	+	AutoIPR: IPR005654:ATPase, AFG1-like;IPR027417:P-loop containing nucleoside triphosphatehydrolase;
long-mer328	CP006740.1	1836363	1836405	CACATCAATGTTGGCATAGTATCGCTCTATCGCACCCAACATC	NA
long-mer329	CP006740.1	1859651	1859679	CTTTGGCTAAGCCATTCTCAAAATACATT	NA
long-mer330	CP006740.1	1860435	1860459	GCATCAGAAATAAGGATGTGATAAG	CP006740.1.1874	CP006740.1.1874	1859963	1860523	+	
long-mer331	CP006740.1	1863186	1863225	CATTGATCTGAAACAACAGCAATGGCGCTTGGGTTTGGGC	CP006740.1.1877	CP006740.1.1877	1862977	1863549	+	AutoIPR: IPR023614:Porin domain;IPR026364:Sulfation-dependent quorum factor, Ax21 family;IPR027385:Outer membrane protein beta-barrel;
long-mer332	CP006740.1	1869206	1869256	CTTTGGGACGATTAGCACTCCGGCAGCAGGAGTATAGTCAGGCGGAAACGT	CP006740.1.1884	CP006740.1.1884	1868230	1869399	+	AutoIPR: IPR005254:Heme biosynthesis-associatedTPR protein; IPR010817:HemY, N-terminal;
long-mer333	CP006740.1	1869276	1869330	CAAAGAGACGAACGCAGAAACTTGGGAGGAACTTGGCCACAACTACGCAGCCCAG	CP006740.1.1884	CP006740.1.1884	1868230	1869399	+	AutoIPR: IPR005254:Heme biosynthesis-associatedTPR protein; IPR010817:HemY, N-terminal;
long-mer334	CP006740.1	1869403	1869445	ATACGTCGCATAACCTTAACAATTCACCATTTGTCTTTAACAA	NA
long-mer335	CP006740.1	1869992	1870034	TGCTGAGCGTATCCGTGCAGAGTTATCCCACTCTATTGCTGCC	CP006740.1.1885	CP006740.1.1885	1869804	1870757	+	AutoIPR:IPR004408:Biotin--acetyl-CoA-carboxylase ligase;IPR008988:Transcriptional repressor, C-terminal;IPR011991:Winged helix-turn-helix DNA-binding domain;
long-mer336	CP006740.1	1870199	1870231	TTATTTGTCATTGTCAAGAGTTTTTTCTGGCGG	CP006740.1.1885	CP006740.1.1885	1869804	1870757	+	AutoIPR:IPR004408:Biotin--acetyl-CoA-carboxylase ligase;IPR008988:Transcriptional repressor, C-terminal;IPR011991:Winged helix-turn-helix DNA-binding domain;
long-mer337	CP006740.1	1870411	1870453	GGTTGAATGTGCGGATGCCAAAAAATTTTGCTGAGCAGATTGA	CP006740.1.1885	CP006740.1.1885	1869804	1870757	+	AutoIPR:IPR004408:Biotin--acetyl-CoA-carboxylase ligase;IPR008988:Transcriptional repressor, C-terminal;IPR011991:Winged helix-turn-helix DNA-binding domain;
long-mer338	CP006740.1	1870470	1870512	TTGGAGACTCTTGCGGGCAGTGCAGTAGAGCGTAATGCATTGG	CP006740.1.1885	CP006740.1.1885	1869804	1870757	+	AutoIPR:IPR004408:Biotin--acetyl-CoA-carboxylase ligase;IPR008988:Transcriptional repressor, C-terminal;IPR011991:Winged helix-turn-helix DNA-binding domain;
long-mer339	CP006740.1	1871089	1871131	CAATGTCCTGGTAGTGGGTGTGGGGACAGCATTGACTATTGAT	CP006740.1.1886	CP006740.1.1886	1870754	1871482	+	AutoIPR: IPR004619:Type III pantothenatekinase;
long-mer340	CP006740.1	1872010	1872052	ATGTGTCTGGCTGGGAAATTCGTCTACGTAGCGCAATTGAATT	CP006740.1.1887	CP006740.1.1887	1871637	1872119	+	AutoIPR: IPR007730:Sporulation-related domain;
long-mer341	CP006740.1	1872180	1872212	TCTTGAAATACAAATGGTAGGATTGATCCTAGA	NA
long-mer342	CP006740.1	1873819	1873852	ACAACAGGGTGTGATGCATTTGTTTTACTGGCGC	CP006740.1.1890	CP006740.1.1890	1873586	1873858	-	
long-mer343	CP006740.1	1876065	1876099	ATATGGGCAAGCTGCGCGCCAATTAATAAATCAAA	CP006740.1.1894	CP006740.1.1894	1875884	1876090	+	AutoIPR: IPR013762:Integrase-like, catalyticcore;
long-mer344	CP006740.1	1876328	1876368	CTGCGATGCAGCTCCATATGGCATTGCAGAAAGAATTGAAT	NA
long-mer345	CP006740.1	1876696	1876753	CGAAGCCGGATGCAGGAAGCTCGGAGAGAACAAAGCTCAGGATGCTTACCACAAGTGG	CP006740.1.1896	CP006740.1.1896	1876496	1877281	+	AutoIPR: IPR011078:Uncharacterised proteinfamily UPF0001; IPR029066:PLP-binding barrel;
long-mer346	CP006740.1	1876760	1876804	ATGAGCGATCTCACTGATCTGTATTGGTCGGTCATTGGGCACCTG	CP006740.1.1896	CP006740.1.1896	1876496	1877281	+	AutoIPR: IPR011078:Uncharacterised proteinfamily UPF0001; IPR029066:PLP-binding barrel;
long-mer347	CP006740.1	1876846	1876888	ATTCCAGGCACTCGATAGTTTTCGTGTTGCAGAAGCATTGGAG	CP006740.1.1896	CP006740.1.1896	1876496	1877281	+	AutoIPR: IPR011078:Uncharacterised proteinfamily UPF0001; IPR029066:PLP-binding barrel;
long-mer348	CP006740.1	1878203	1878283	CACCCAATCCAATGTCTGTGCGCGCTCGGCAAAGCAGACAAGTACATCTAGCTCAGATAGCGCAGCGGCACAACGCTTCAG	CP006740.1.1897	CP006740.1.1897	1877318	1879969	-	AutoIPR: IPR005748:DNA mismatch repair proteinMutS, type 1; IPR011184:DNA mismatch repair MutS;IPR027417:P-loop containing nucleoside triphosphatehydrolase;
long-mer349	CP006740.1	1878725	1878767	GTACAACACGCGCAAGCGCGGCGAATCCGATGCATTGAGAAGC	CP006740.1.1897	CP006740.1.1897	1877318	1879969	-	AutoIPR: IPR005748:DNA mismatch repair proteinMutS, type 1; IPR011184:DNA mismatch repair MutS;IPR027417:P-loop containing nucleoside triphosphatehydrolase;
long-mer350	CP006740.1	1920278	1920327	CGGCCCTCTAGTGCACTGGCATGGGAGATCTATTGCGAGCTTCAAAACTG	CP006740.1.1949	CP006740.1.1949	1919703	1920605	+	AutoIPR: IPR002104:Integrase, catalytic;IPR011010:DNA breaking-rejoining enzyme, catalytic core;
long-mer351	CP006740.1	1920401	1920488	TACCGAGCTACGCGCGGCAGGTGTGTCTGCGGAGGACATTCAAGGAATGCTGGGGCACCGTGCGTATGGTGGGATTACGGACGTTTAC	CP006740.1.1949	CP006740.1.1949	1919703	1920605	+	AutoIPR: IPR002104:Integrase, catalytic;IPR011010:DNA breaking-rejoining enzyme, catalytic core;
long-mer352	CP006740.1	1920525	1920547	CGCGCTATTGATGCGTACATGGG	CP006740.1.1949	CP006740.1.1949	1919703	1920605	+	AutoIPR: IPR002104:Integrase, catalytic;IPR011010:DNA breaking-rejoining enzyme, catalytic core;
long-mer353	CP006740.1	1920561	1920605	AGTTGCGTGTTAGCCAATAAAATCGAAGATTGCGCAACCTATTGA	CP006740.1.1949	CP006740.1.1949	1919703	1920605	+	AutoIPR: IPR002104:Integrase, catalytic;IPR011010:DNA breaking-rejoining enzyme, catalytic core;
long-mer354	CP006740.1	1956537	1956560	GAAGACGGTACCGCAGCGGTGAAT	CP006740.1.2000	CP006740.1.2000	1956309	1957172	-	AutoIPR: IPR003497:BRO N-terminal domain;
long-mer355	CP006740.1	1970999	1971041	ACCGATCTGCGGAATTGTCACATGCGACTCATCAATGACCAGT	CP006740.1.2025	CP006740.1.2025	1970033	1972042	-	AutoIPR: IPR001943:UVR domain; IPR004807:UvrABCsystem, subunit B; IPR006935:Helicase/UvrB domain;IPR024759:UvrB, YAD/RRR-motif-containing domain;IPR027417:P-loop containing nucleoside triphosphatehydrolase;
long-mer356	CP006740.1	1971476	1971518	CACCAAATCCAACTCGTTACGAGTGTACTGCAACTCAGTGAGA	CP006740.1.2025	CP006740.1.2025	1970033	1972042	-	AutoIPR: IPR001943:UVR domain; IPR004807:UvrABCsystem, subunit B; IPR006935:Helicase/UvrB domain;IPR024759:UvrB, YAD/RRR-motif-containing domain;IPR027417:P-loop containing nucleoside triphosphatehydrolase;
long-mer357	CP006740.1	1972688	1972730	ACGGATACTTAATACTCAAACATGCTCAACAGATCAGAAAATA	CP006740.1.2026	CP006740.1.2026	1972197	1972784	+	AutoIPR: IPR002416:Type II secretion systemprotein H;
long-mer358	CP006740.1	1972800	1972841	CATGACATTTGAACAGACAGCACAGACAGCTTTGTCTAAAAG	NA
long-mer359	CP006740.1	1972943	1972991	CCAATAATTTGCCACACTAAATCAACAGTATGAAACTGTCATAACAATC	NA
long-mer360	CP006740.1	1973593	1973635	AATATTCAGATCCGGAGGCACCTCTAACGGACGGGTTTCTGGT	CP006740.1.2027	CP006740.1.2027	1973242	1973748	-	
long-mer361	CP006740.1	1973720	1973762	ACGTGAAGAGTAGTAACAGAAAAACGCATCGAAAAATCTCCTG	CP006740.1.2027	CP006740.1.2027	1973242	1973748	-	
long-mer362	CP006740.1	1981775	1981817	TTCACGATCCTCATCATCAACAATCACCACCATGCGACCAGCA	CP006740.1.2039	CP006740.1.2039	1980728	1981861	-	AutoIPR: IPR000422:3,4-dihydroxy-2-butanone4-phosphate synthase, RibB; IPR000926:GTP cyclohydrolaseII, RibA; IPR016299:Riboflavin biosynthesis proteinRibBA;
long-mer363	CP006740.1	1981826	1981868	CTCAATCAACACCGGAACCGCCGCAAAAGAATTCATTGCTTGT	CP006740.1.2040	CP006740.1.2040	1981858	1982460	-	AutoIPR: IPR001783:Lumazine-binding protein;IPR023366:ATP synthase subunit alpha-like domain;IPR026017:Lumazine-binding domain;
long-mer363	CP006740.1	1981826	1981868	CTCAATCAACACCGGAACCGCCGCAAAAGAATTCATTGCTTGT	CP006740.1.2039	CP006740.1.2039	1980728	1981861	-	AutoIPR: IPR000422:3,4-dihydroxy-2-butanone4-phosphate synthase, RibB; IPR000926:GTP cyclohydrolaseII, RibA; IPR016299:Riboflavin biosynthesis proteinRibBA;
long-mer364	CP006740.1	2007388	2007430	ACCGCCTTTACAATGACAGTTTGGTATGGCGTATAAAGTGCCC	NA
long-mer365	CP006740.1	2007513	2007555	CTGAATACTGGATTCCAGCTTAGCAATCCAACCGCCGCCATGA	NA
long-mer366	CP006740.1	2023598	2023640	GGTTTCACTGCCTGTTGAATCAGACCTACAGACCATCACAAAA	CP006740.1.2080	CP006740.1.2080	2023269	2024240	+	AutoIPR: IPR016166:FAD-binding, type 2;IPR019862:Gliding motility-associated protein GldE;
long-mer367	CP006740.1	2024126	2024168	CGGCGACGAACTGACCATAGGTCGATTCGCATTCCGCGTCGCC	CP006740.1.2080	CP006740.1.2080	2023269	2024240	+	AutoIPR: IPR016166:FAD-binding, type 2;IPR019862:Gliding motility-associated protein GldE;
long-mer368	CP006740.1	2078631	2078673	AGACTGGAACAGTGTCATCAGTAGCAACCTCAATTCACTGTTC	CP006740.1.2138	CP006740.1.2138	2078323	2079063	+	AutoIPR: IPR002347:Glucose/ribitoldehydrogenase;
long-mer369	CP006740.1	2078760	2078802	TCAAATAGGCCAAGTGAACTATGCCACTGCAAAAGCCGCAATG	CP006740.1.2138	CP006740.1.2138	2078323	2079063	+	AutoIPR: IPR002347:Glucose/ribitoldehydrogenase;
long-mer370	CP006740.1	2078841	2078883	CCGCAACGTCACCGTAAATACAATTTCCCCAGGGTATATCGCC	CP006740.1.2138	CP006740.1.2138	2078323	2079063	+	AutoIPR: IPR002347:Glucose/ribitoldehydrogenase;
long-mer371	CP006740.1	2082071	2082113	ATCCGGCAACCATGTATGCACCGGGAACATTGGGACCTTGACC	CP006740.1.2141	CP006740.1.2141	2081258	2082763	-	AutoIPR: IPR003918:NADH:ubiquinoneoxidoreductase;
long-mer372	CP006740.1	2082176	2082203	ATACAAATCAGCCAGCTGAAAGCTCCCC	CP006740.1.2141	CP006740.1.2141	2081258	2082763	-	AutoIPR: IPR003918:NADH:ubiquinoneoxidoreductase;
long-mer373	CP006740.1	2082425	2082482	CACGTATTGGGGAACACGCTGCTGGATCGACCCCCAGGAACCGATCAATACCAATACA	CP006740.1.2141	CP006740.1.2141	2081258	2082763	-	AutoIPR: IPR003918:NADH:ubiquinoneoxidoreductase;
long-mer374	CP006740.1	2082530	2082581	ACCAAGGTTGTAACCAATACTGTACGTCTGGATCCAGACATGCTGCTCAACA	CP006740.1.2141	CP006740.1.2141	2081258	2082763	-	AutoIPR: IPR003918:NADH:ubiquinoneoxidoreductase;
long-mer375	CP006740.1	2082617	2082666	CAACAAGTGCAGACTGAATCCGAAGGTAACCAGCGCGACCGCTAACGCTG	CP006740.1.2141	CP006740.1.2141	2081258	2082763	-	AutoIPR: IPR003918:NADH:ubiquinoneoxidoreductase;
long-mer376	CP006740.1	2082941	2082983	CACATGGGTATCAATCGCGCGGGAAACATTACCAAGCTTGAGG	CP006740.1.2142	CP006740.1.2142	2082785	2084926	-	AutoIPR: IPR003945:NADH-plastoquinoneoxidoreductase, chain 5;
long-mer377	CP006740.1	2083049	2083090	CGGCAACGAGAAGGTTTCACGTATTTTCACTGGCCATTGCGG	CP006740.1.2142	CP006740.1.2142	2082785	2084926	-	AutoIPR: IPR003945:NADH-plastoquinoneoxidoreductase, chain 5;
long-mer378	CP006740.1	2083198	2083240	CACCCAAAACAGCAACTGTATTCTGTGCCGGATCATAAAAATC	CP006740.1.2142	CP006740.1.2142	2082785	2084926	-	AutoIPR: IPR003945:NADH-plastoquinoneoxidoreductase, chain 5;
long-mer379	CP006740.1	2101341	2101383	GCCATGTCCTTGAGGACATGTCCAAATCCCTGCTCCACAAACT	CP006740.1.2165	CP006740.1.2165	2100809	2101468	+	AutoIPR: IPR000055:Restriction endonuclease,type I, HsdS;
long-mer380	CP006740.1	2118389	2118418	ATGCGCTGATGCGCTGTCGTTAGGCATCAT	CP006740.1.2177	CP006740.1.2177	2116952	2118397	+	AutoIPR: IPR001940:Peptidase S1C;IPR009003:Trypsin-like cysteine/serine peptidase domain;
long-mer381	CP006740.1	2132407	2132449	CTGCATCGGTTTCGGCGCAACTTTCATGGGAACGACATCTCTT	CP006740.1.2190	CP006740.1.2190	2131487	2132674	+	AutoIPR: IPR020846:Major facilitatorsuperfamily domain;
long-mer382	CP006740.1	2135464	2135537	TGACGCGTTTTAGCTGGGCTGCTTCTCCTTCAAAAAAGTTCCCGCCTATTGGGCTTTCTTTTGCACTTTCTGCT	CP006740.1.2191	CP006740.1.2191	2133134	2135764	-	AutoIPR: IPR015500:Peptidase S8,subtilisin-related; IPR023827:Peptidase S8, subtilisin,Asp-active site; IPR023828:Peptidase S8, subtilisin,Ser-active site;
long-mer383	CP006740.1	2135860	2135885	CAGGTAATGGTGTTGGTGTTGGTGTT	CP006740.1.2192	CP006740.1.2192	2135866	2136171	+	
long-mer384	CP006740.1	2136211	2136253	TTGCAACTCTATTCTTATGATAGTTATCAAGTTATCAATTCAG	NA
long-mer385	CP006740.1	2136332	2136379	CTTTCTGGTCGGCGATAGATACTCCCTCTTTCTATAAGATTATTGTGT	NA
long-mer386	CP006740.1	2136416	2136528	ATAGCACGCGAATCTTAATAGTACTATATGCATAAGACGACCGAAAATGAGTTGCACTGTATTGATGGTGGTTCTACAGTGCGTTACTGCGCATAAGCAAGATTTACTTATGC	NA
long-mer387	CP006740.1	2136996	2137038	GGTAAAACTAACTGCCAACAACAGTTTGGCCAAAGATGACAAT	NA
long-mer388	CP006740.1	2137118	2137140	TATACTCGATCAAAGATGAGTCA	NA
long-mer389	CP006740.1	2137332	2137354	GCAACGCCACTACAAGGGATGGA	NA
long-mer390	CP006740.1	2156620	2156662	CCGCTAGTCATCGTGTTAGCGATTACTTTGCTCAGTTCCTGGT	CP006740.1.2215	CP006740.1.2215	2156194	2158317	+	AutoIPR: IPR001036:Acriflavin resistanceprotein; IPR027463:Multidrug efflux transporter AcrB TolCdocking domain, DN/DC subdomains;
long-mer391	CP006740.1	2157692	2157717	TGACCGCAGGCGAAATTGTGCAGGCA	CP006740.1.2215	CP006740.1.2215	2156194	2158317	+	AutoIPR: IPR001036:Acriflavin resistanceprotein; IPR027463:Multidrug efflux transporter AcrB TolCdocking domain, DN/DC subdomains;
long-mer392	CP006740.1	2181584	2181610	CGGCAGACGTGGATGCAGGTACTCAAG	CP006740.1.2240	CP006740.1.2240	2181146	2182300	-	AutoIPR: IPR002616:tRNA-guanine(15)transglycosylase-like;
long-mer393	CP006740.1	2188002	2188024	GCCATACCCAGCACCACAACCGA	NA
long-mer394	CP006740.1	2214913	2214955	TTGCCCCGAGTAACGTTTGAATAGCGCTTCCAACGCTTCGGCG	CP006740.1.2272	CP006740.1.2272	2214163	2215620	-	AutoIPR: IPR005814:Aminotransferase class-III;IPR015424:Pyridoxal phosphate-dependent transferase;
long-mer395	CP006740.1	2216695	2216722	AAGCCGGTCGCACATTGATGTGCACACC	CP006740.1.2274	CP006740.1.2274	2216207	2217007	+	AutoIPR: IPR000760:Inositol monophosphatase;
long-mer396	CP006740.1	2230276	2230300	AACGCAAAACTCTCCGAAATACACG	NA
long-mer397	CP006740.1	2235028	2235049	TTATCACCCGTCAGGCACGCGT	CP006740.1.2289	CP006740.1.2289	2234284	2235075	+	AutoIPR: IPR002541:Cytochrome c assemblyprotein;
long-mer398	CP006740.1	2241723	2241745	TTTTGTTTTGTTTTAAGAAATGA	NA
long-mer399	CP006740.1	2241995	2242019	CACCACAATACCATCGACACGTACA	CP006740.1.2295	CP006740.1.2295	2241857	2243113	-	AutoIPR: IPR002305:Aminoacyl-tRNA synthetase,class Ic; IPR024088:Tyrosine-tRNA ligase,bacterial-type;
long-mer400	CP006740.1	2242713	2242755	ATATCGACAGCACTCATCTTCTCAAACCATTCGGAATTGAACC	CP006740.1.2295	CP006740.1.2295	2241857	2243113	-	AutoIPR: IPR002305:Aminoacyl-tRNA synthetase,class Ic; IPR024088:Tyrosine-tRNA ligase,bacterial-type;
long-mer401	CP006740.1	2243180	2243222	AATTCATCTGGAACATTAATAGAATTAAAATTACGAATGAGGT	NA
long-mer402	CP006740.1	2243291	2243327	TTTTTTAAGGAAATTACATAATGCAAAATGCCGAACA	CP006740.1.2296	CP006740.1.2296	2243311	2244726	+	AutoIPR: IPR007340:Opacity-associated proteinA; IPR011055:Duplicated hybrid motif; IPR016047:PeptidaseM23;
long-mer403	CP006740.1	2267171	2267213	ATGCATCACATTTAAACAATCTGCATACTCAGTACCACGCAAC	CP006740.1.2316	CP006740.1.2316	2266010	2267896	-	AutoIPR: IPR000183:Ornithine/DAP/Argdecarboxylase; IPR029066:PLP-binding barrel;
long-mer404	CP006740.1	2283457	2283499	GAGACGCGACTCCCATGCTGATCATGCGTCATCCCGTGTCCCA	CP006740.1.2329	CP006740.1.2329	2282811	2284631	-	AutoIPR: IPR006376:Copper-resistance proteinCopA; IPR019546:Twin-arginine translocation pathway,signal sequence, bacterial/archaeal;
long-mer405	CP006740.1	2291896	2291938	AAGCATCGCCCATCACCGCAATCAAGGTTGGCACCATGTTGTT	CP006740.1.2334	CP006740.1.2334	2290283	2292937	-	AutoIPR: IPR002318:Alanine-tRNA ligase, classIIc; IPR009000:Translation protein, beta-barrel domain;
long-mer406	CP006740.1	2297095	2297137	TATTTGCACCATCCGCGCCGAAAGTTTCAACGCACGTTTACAT	NA
long-mer407	CP006740.1	2297199	2297241	GTATTTTTACCTGTGGAGATTGAACACACATGCTTCAAACAGT	NA
long-mer408	CP006740.1	2297582	2297624	TTATCGGAGGAGTAGTCCCGAGGCTTTCAACTACAACACATGA	NA
long-mer409	CP006740.1	2318760	2318802	CATATCGCGCATTTCGCGATCATCATTAACAACCTTCACCTTG	CP006740.1.2360	CP006740.1.2360	2318643	2318948	-	AutoIPR: IPR017924:RNA-binding protein YhbY;
long-mer410	CP006740.1	2318838	2318864	TGAAAGAAATGCGGAAGTCAACCCCTT	CP006740.1.2360	CP006740.1.2360	2318643	2318948	-	AutoIPR: IPR017924:RNA-binding protein YhbY;
long-mer411	CP006740.1	2330743	2330785	TTGGCTTGCGCGGAAACGGAGACTGATAATCTTGGACAACGCA	CP006740.1.2372	CP006740.1.2372	2330539	2333244	+	AutoIPR: IPR000015:Outer membrane usherprotein; IPR025885:PapC, N-terminal domain;IPR025949:PapC-like, C-terminal domain;
long-mer412	CP006740.1	2333417	2333459	TTCGCTGGCTATCGGTGATCGAATCACTCTGTGGAACTATAAT	CP006740.1.2373	CP006740.1.2373	2333235	2334281	+	AutoIPR: IPR008966:Adhesion domain;
long-mer413	CP006740.1	2333859	2333886	AACATTGCCGTCAATTTCGGCACGGTGC	CP006740.1.2373	CP006740.1.2373	2333235	2334281	+	AutoIPR: IPR008966:Adhesion domain;
long-mer414	CP006740.1	2335948	2335990	CAAGATGATCAAAAAACGAATGTCAAAATACACATTAAGCTGT	NA
long-mer415	CP006740.1	2340031	2340052	TTATCACCCGTCAGGCACGCGT	CP006740.1.2379	CP006740.1.2379	2339287	2340078	+	AutoIPR: IPR002541:Cytochrome c assemblyprotein;
long-mer416	CP006740.1	2346765	2346805	ATTTAAAGTAAAAATGACAAGAAGTCAAGCGAAATATTTTA	NA
long-mer417	CP006740.1	2347516	2347544	CACTCGCCATAACAAAGTTAATCAGCCAT	NA
long-mer418	CP006740.1	2348034	2348075	TAAAAATATAACATTATAAAGCTCGAGACACCCAGCATCCTC	NA
long-mer419	CP006740.1	2348239	2348281	GGTGTTTTTTATGCCTATAGCAAAAACGATCAATAGATAGTTG	NA
long-mer420	CP006740.1	2349102	2349143	AGATCATTCTTTATTTACTACTACTACACCGGCGCTTGACTT	NA
long-mer421	CP006740.1	2349300	2349368	CCAGAGTAATGACTCACTTAAGAGTGTAACAGCTTACATTATCCCCTACTTATTTATCCAAGATAAATA	NA
long-mer422	CP006740.1	2349493	2349535	ATCAAAATCGTTTAATTAATATGATTATCAAAATTTCCTGACC	NA
long-mer423	CP006740.1	2349580	2349651	AATATTGGATCCATCTATTCATAATCAATCCAACCATGGCTTGCTAAATGCTTATGAGTGATGGGTCTATCG	NA
long-mer424	CP006740.1	2349884	2349915	CGCGCCACACACCATAAAAAAGCGAGCCTTCT	NA
long-mer425	CP006740.1	2350070	2350112	ATTTCACCGGTTGGAGTAACGCGCAGCAAGCAATCTTCAAAAC	CP006740.1.2386	CP006740.1.2386	2350045	2350245	-	
long-mer426	CP006740.1	2351021	2351090	GGCCTTCGCTGCCATACAGGGGAAAGTACCAACGCTGGCTTGGTTACTATACGTTGCAAACATCCTATGG	CP006740.1.2388	CP006740.1.2388	2350524	2351423	+	AutoIPR: IPR000537:UbiA prenyltransferasefamily; IPR030470:UbiA prenyltransferase conserved site;
long-mer427	CP006740.1	2351171	2351243	GTTCGCTGACCTGGATCTAGTAGTACAAGGAGTGCTATACACACTCATGCTATTAACATTGTGTTTGGTCGGC	CP006740.1.2388	CP006740.1.2388	2350524	2351423	+	AutoIPR: IPR000537:UbiA prenyltransferasefamily; IPR030470:UbiA prenyltransferase conserved site;
long-mer428	CP006740.1	2367170	2367212	AAACAGCGGTTGGTCAAACTCAACCGGCTGACCGTTCTCGCCA	CP006740.1.2398	CP006740.1.2398	2367158	2367643	-	AutoIPR: IPR000089:Biotin/lipoyl attachment;IPR001249:Acetyl-CoA biotin carboxyl carrier;
long-mer429	CP006740.1	2373254	2373286	CTCAAACACAAGGGCTCCTAAACTCAACCATCA	NA
long-mer430	CP006740.1	2373388	2373414	AATCACAAAAAAATATCGCCTATTCTT	NA
long-mer431	CP006740.1	2385674	2385699	TGTACCACACCGCTGATACCTACGAG	CP006740.1.2409	CP006740.1.2409	2382070	2385759	-	AutoIPR: IPR008707:PilC beta-propeller domain;IPR011047:Quinonprotein alcohol dehydrogenase-likesuperfamily;
long-mer432	CP006740.1	2385703	2385772	GCCGATCAATATCGCAGCCGCTCGATTCAAGGCCGGATTAAACACTGTTTTTTTCATTTCGATATCTTGA	CP006740.1.2409	CP006740.1.2409	2382070	2385759	-	AutoIPR: IPR008707:PilC beta-propeller domain;IPR011047:Quinonprotein alcohol dehydrogenase-likesuperfamily;
long-mer433	CP006740.1	2385920	2385962	CGCTGGAACCTGCACCCAATGGCTCTTGGTTGACGCCGGCGCG	CP006740.1.2410	CP006740.1.2410	2385783	2386370	-	AutoIPR: IPR025746:Type 4 fimbrial biogenesisprotein PilX, N-terminal domain;
long-mer434	CP006740.1	2385976	2386013	TGGATGTAATACTGTCCAATCTTGCGGGTAACTGCTTG	CP006740.1.2410	CP006740.1.2410	2385783	2386370	-	AutoIPR: IPR025746:Type 4 fimbrial biogenesisprotein PilX, N-terminal domain;
long-mer435	CP006740.1	2386292	2386334	TCATTACCAGCAGCAGCAGTAGTATGACAATTAAAGAGATGCC	CP006740.1.2410	CP006740.1.2410	2385783	2386370	-	AutoIPR: IPR025746:Type 4 fimbrial biogenesisprotein PilX, N-terminal domain;
long-mer436	CP006740.1	2392817	2392851	TGTGGCACCACACCCCGTAACCCATCGGAAACGAC	CP006740.1.2418	CP006740.1.2418	2392355	2392858	-	
long-mer437	CP006740.1	2392908	2392938	GGGCATTCCGAAACAAACACACCATCCCAGC	NA
long-mer438	CP006740.1	2392991	2393030	GAGCTGTTTTCTGATAGCTGCGATCAACGCTGCATCTCTG	NA
long-mer439	CP006740.1	2393043	2393085	TAAGGCGGCGTCGCGCTGCGCGCGCGCGGTGAGTCGTCATGGC	CP006740.1.2419	CP006740.1.2419	2393042	2393248	-	
long-mer440	CP006740.1	2393109	2393136	TCCATCATTGTCTGCTGCATCGTCAACG	CP006740.1.2419	CP006740.1.2419	2393042	2393248	-	
long-mer441	CP006740.1	2393181	2393210	GAGTGATTGCCGTTGCACTGAATCAATAAT	CP006740.1.2419	CP006740.1.2419	2393042	2393248	-	
long-mer442	CP006740.1	2393325	2393367	CTAGCGTCTCACCGCACGATAAGACGCACTCAGACCACACATA	NA
long-mer443	CP006740.1	2401324	2401346	GGTGGTGGTGGCGGCGGCGGCGG	CP006740.1.2427	CP006740.1.2427	2400882	2401547	-	AutoIPR: IPR006260:TonB, C-terminal;
long-mer444	CP006740.1	2401720	2401752	CTAATTGATTGGAAAAAACACTCTAAACGAAAA	NA
long-mer445	CP006740.1	2417308	2417340	AAATAGATTACCCACCTGTGACCACACAACTCA	CP006740.1.2439	CP006740.1.2439	2414754	2417468	+	AutoIPR: IPR011330:Glycosidehydrolase/deacetylase, beta/alpha-barrel;IPR011990:Tetratricopeptide-like helical domain;IPR018247:EF-Hand 1, calcium-binding site;IPR029030:Caspase-like domain;
long-mer446	CP006740.1	2418998	2419032	GCATCCTCACAGACCCTCCCCGATTCCCCGACCTG	CP006740.1.2442	CP006740.1.2442	2418976	2419170	-	
long-mer447	CP006740.1	2432764	2432785	CTGGAGTCATCACGGGGGGGGG	CP006740.1.2468	CP006740.1.2468	2432660	2433187	-	
long-mer448	CP006740.1	2433050	2433092	CATCAGAACGGCGTGATCGCCAATCATCGCGCCAGACTCTATC	CP006740.1.2468	CP006740.1.2468	2432660	2433187	-	
long-mer449	CP006740.1	2434386	2434413	CTTGTCAAAGTGGGTATAGATCGCATAG	CP006740.1.2471	CP006740.1.2471	2433786	2435180	-	
long-mer450	CP006740.1	2442008	2442042	TGAACCCTGGGGCTGCAATGGCCAACTGATACCCG	CP006740.1.2481	CP006740.1.2481	2441919	2442812	-	
long-mer451	CP006740.1	2443020	2443052	GGTAAGACGTTCTACGCTGACTGGCAGCGTCAC	CP006740.1.2482	CP006740.1.2482	2442885	2443766	-	
long-mer452	CP006740.1	2443054	2443092	TTATACATGCCGTATGGGCTTGTGGGTATTGTGATTTCC	CP006740.1.2482	CP006740.1.2482	2442885	2443766	-	
long-mer453	CP006740.1	2443256	2443298	ATATCGCATCCATCCAATACAACTGTGGATGGCGCGCAGTGGA	CP006740.1.2482	CP006740.1.2482	2442885	2443766	-	
long-mer454	CP006740.1	2443455	2443480	TGTGGCACGCAACGGAAGTACTGGAT	CP006740.1.2482	CP006740.1.2482	2442885	2443766	-	
long-mer455	CP006740.1	2452305	2452337	AGTGCTGCCGCACGCGCCGGATGCCTGGATCGC	CP006740.1.2486	CP006740.1.2486	2449222	2452491	+	AutoIPR: IPR004546:Restriction endonuclease,type I, HsdM; IPR029063:S-adenosyl-L-methionine-dependentmethyltransferase;
long-mer456	CP006740.1	2458763	2458824	GGTTTCGGGGCGAGTGCGACCGAAATCAGTGCCGCTACGACGATGACGAGGAGGGACTGCAT	CP006740.1.2494	CP006740.1.2494	2458597	2458824	-	
long-mer457	CP006740.1	2458828	2458870	GATTTCTCTAGGAATTAAGAAAACGCCCGTCGAGAAGGGGTTT	NA
long-mer458	CP006740.1	2458927	2459012	GCACGTGGCTGTGCTGTGGTCTTAGTCGACCGTCAGCAGCCCCTCGGTGCCGACTTCAATGGCCACCGGATAGAGCAAGCGAAGAA	NA
long-mer459	CP006740.1	2459050	2459071	CTTCAGGCCTTGAATGCGCAAG	NA
long-mer460	CP006740.1	2492030	2492064	TGAATGCTCTGTTTCAAAACAAAGGCTACAAAGTG	CP006740.1.2516	CP006740.1.2516	2491166	2492032	+	AutoIPR: IPR012759:RNA polymerase sigma factorRpoH, proteobacteria; IPR014284:RNA polymerase sigma-70like domain; IPR016263:RNA polymerasesporulation-specific sigma factor;
long-mer461	CP006740.1	2492128	2492165	TTAGTGTGATAAGTGTATGTTTATTTTCTTGAGTATGC	NA
long-mer462	CP006740.1	2495204	2495246	TAACCACGCTTGGTTAGGTTGTGTGCAACTGCGCGCCAGCGAT	CP006740.1.2517	CP006740.1.2517	2493529	2495730	-	AutoIPR: IPR004807:UvrABC system, subunit B;IPR005259:Primosomal protein N'; IPR027417:P-loopcontaining nucleoside triphosphate hydrolase;
long-mer463	CP006740.1	2495533	2495602	GAATGCCTCGCGTAATGGTACTGACATTTCGGCTGATGGAAGTTCGACGACTACACCGATCAGCTCACGT	CP006740.1.2517	CP006740.1.2517	2493529	2495730	-	AutoIPR: IPR004807:UvrABC system, subunit B;IPR005259:Primosomal protein N'; IPR027417:P-loopcontaining nucleoside triphosphate hydrolase;
long-mer464	CP006740.1	2496235	2496277	GCGTCGTGCCGTCGTACTTGTTGAATTACAGACAGGTACCATG	CP006740.1.2518	CP006740.1.2518	2496167	2497132	+	AutoIPR: IPR011991:Winged helix-turn-helixDNA-binding domain;
long-mer465	CP006740.1	2504810	2504852	CGTTGGACTGAAGCCTGGCTTTTCGGTGTTCGATGCAGATGAT	CP006740.1.2523	CP006740.1.2523	2504514	2506490	+	AutoIPR: IPR000212:DNA helicase, UvrD/REP type;IPR027417:P-loop containing nucleoside triphosphatehydrolase;
long-mer466	CP006740.1	2504924	2504966	ATCCCGTGCTAAGAATGCTGGTTTGTCACCTGAACAAGCACTT	CP006740.1.2523	CP006740.1.2523	2504514	2506490	+	AutoIPR: IPR000212:DNA helicase, UvrD/REP type;IPR027417:P-loop containing nucleoside triphosphatehydrolase;
long-mer467	CP006740.1	2527022	2527064	AGGTTGCGATGTGTGTTTTTTTAAGTTGAGAAGGGGTTGGGTG	CP006740.1.2544	CP006740.1.2544	2526960	2527313	+	
long-mer468	CP006740.1	2527103	2527145	TGTCTGTATGGTGTTGGTAGTAGGTAGTCACCAGGGTACTGGT	CP006740.1.2544	CP006740.1.2544	2526960	2527313	+	
long-mer469	CP006740.1	2527227	2527269	GGGGTGGGGAGGAGGTGGGGCAGGAATGTTTGTGGGGTTATCT	CP006740.1.2544	CP006740.1.2544	2526960	2527313	+	
long-mer470	CP006740.1	2527325	2527367	GAATGAAGTTCCAGTGAGGTTTCAGGCTGGTGTTATGGGGCGT	CP006740.1.2545	CP006740.1.2545	2527357	2528442	-	AutoIPR: IPR004373:Peptide chain release factor1; IPR004374:Peptide chain release factor 2;IPR014720:Double-stranded RNA-binding domain;
long-mer471	CP006740.1	2528498	2528540	AAAGAGTTGTTCTGCTGCACGAACTAGCTCGGTGTTGTTGGCG	CP006740.1.2546	CP006740.1.2546	2528420	2529718	-	AutoIPR: IPR000343:Tetrapyrrole biosynthesis,glutamyl-tRNA reductase; IPR016040:NAD(P)-bindingdomain;
long-mer472	CP006740.1	2528567	2528609	TGGAGGGTGTAACAGGCGGTTTGTCAGGCCATGGGCAAGTTGT	CP006740.1.2546	CP006740.1.2546	2528420	2529718	-	AutoIPR: IPR000343:Tetrapyrrole biosynthesis,glutamyl-tRNA reductase; IPR016040:NAD(P)-bindingdomain;
long-mer473	CP006740.1	2570547	2570589	TTAATACGATTGTTGGTTAGATCGTTTAATTACGTGTTGGTCT	NA
long-mer474	CP006740.1	2572532	2572553	TAGAAGGCACTCAATAGGATGA	NA
long-mer475	CP006740.1	2581866	2581908	ATACGATTTGTGAACGGTGTCTATACAACGCATCCAGTGAGAG	NA
long-mer476	CP006740.1	2591993	2592022	GTGGTGGTACTTAACGGTATTGATGCTTTT	CP006740.1.2602	CP006740.1.2602	2591465	2593561	+	AutoIPR: IPR003414:Polyphosphate kinase;IPR024953:Polyphosphate kinase middle domain;IPR025198:Polyphosphate kinase N-terminal domain;IPR025200:Polyphosphate kinase C-terminal domain;
long-mer477	CP006740.1	2597093	2597121	GGGGGGGGCTGAGGTGTGTAAGGAATCGC	NA
long-mer478	CP006740.1	2597124	2597166	TGGCATAAATCGCTGTTACCAAATGTATCTTTGATGCTGATCG	NA
long-mer479	CP006740.1	2598314	2598356	AAATCGGCGGCTTTGGCGATCTCGCGTTGTGATCGAAGGTTGG	CP006740.1.2605	CP006740.1.2605	2597311	2598669	-	AutoIPR: IPR003423:Outer membrane effluxprotein;
long-mer480	CP006740.1	2600163	2600193	TGATTGATGGCATTTGAAAAAGCCAAGTAAG	NA
long-mer481	CP006740.1	2602737	2602765	GATGGTGTTGCTTAGCCAAGTTTTCAATG	NA
long-mer482	CP006740.1	2607302	2607344	CTAAGTAGCCACTGACGCAAGCGGCCGCGACTGCCATGGCCCA	CP006740.1.2612	CP006740.1.2612	2606472	2607689	-	AutoIPR: IPR005467:Signal transductionhistidine kinase, core; IPR022510:Sortase system,histidine kinase;
long-mer483	CP006740.1	2607653	2607695	ACAGAGTGCGTAAGAATGAAGTGGCAGAGGTATGCATGCGTCT	CP006740.1.2612	CP006740.1.2612	2606472	2607689	-	AutoIPR: IPR005467:Signal transductionhistidine kinase, core; IPR022510:Sortase system,histidine kinase;
long-mer484	CP006740.1	2607767	2607794	TCTGTGTGCTGGCTGAGTGTGCTGTGCG	NA
long-mer485	CP006740.1	2607812	2607850	TCAGATGTGTTGACGATATGTATGTGGGTGTCGATGTTG	NA
long-mer486	CP006740.1	2607943	2607975	CCGTACCTTGGCCGCGGCGCCTTACGCAGGCAG	CP006740.1.2613	CP006740.1.2613	2607903	2609168	+	AutoIPR:IPR004588:4-hydroxy-3-methylbut-2-en-1-yl diphosphatesynthase, bacterial-type;
long-mer487	CP006740.1	2608462	2608504	TGTTGCGTGAGGTATTGATTTTTTCGGCGGTAGGCTCTGCCGA	CP006740.1.2613	CP006740.1.2613	2607903	2609168	+	AutoIPR:IPR004588:4-hydroxy-3-methylbut-2-en-1-yl diphosphatesynthase, bacterial-type;
long-mer488	CP006740.1	2608811	2608853	CTTTACTCCGATGGTCACTGCTTGCCCGGGGTGTGGGCGTACC	CP006740.1.2613	CP006740.1.2613	2607903	2609168	+	AutoIPR:IPR004588:4-hydroxy-3-methylbut-2-en-1-yl diphosphatesynthase, bacterial-type;
long-mer489	CP006740.1	2630334	2630374	ATTCCAATCGGCAGTGGCGTGTTGACCCATTGCAATACCGG	CP006740.1.2633	CP006740.1.2633	2629872	2630936	+	AutoIPR: IPR000649:Initiation factor2B-related; IPR027363:Methylthioribose-1-phosphateisomerase-like, N-terminal domain;
long-mer490	CP006740.1	2635592	2635634	TCCCGAACCCGGAAAATTCCTCACCTGGCACCAAACCGTCATC	CP006740.1.2635	CP006740.1.2635	2634303	2635889	+	AutoIPR: IPR011042:Six-bladed beta-propeller,TolB-like;
long-mer491	CP006740.1	2637334	2637372	TACAAGAAGTACCGGGAAAAATCCCCTCCTTATTGCCAC	CP006740.1.2638	CP006740.1.2638	2637123	2638868	+	AutoIPR: IPR005565:Haemolysin activator HlyB;IPR013686:Polypeptide-transport-associated, ShlB-type;IPR027282:Two partner secretion pathway transporter;
