# Supplementary material for: Identification of genetic relationships and subspecies signatures in Xylella fastidiosa
Source: BMC Genomics. 2019 Mar 25;20:239. doi: 10.1186/s12864-019-5565-9 (PMC6434890; doi:10.1186/s12864-019-5565-9)
Supplement: Supplementary file 6 — Raw data of the k-mers identified to be specific of the different X. fastidiosa subspecies or combinations of several subspecies. (ZIP 3012 kb) [file 12864_2019_5565_MOESM6_ESM.zip › Additional-File-6/Denancé_etal_AddFile6I_LongMer_MOR-FAS2.txt]

long-mer1	CP006740.1	11095	11116	TGAGCAGGCTTCCTTGATGATC	CP006740.1.11	CP006740.1.11	10640	11263	+	AutoIPR: IPR001977:Dephospho-CoA kinase;IPR027417:P-loop containing nucleoside triphosphatehydrolase;
long-mer2	CP006740.1	12499	12541	TCCAGCATTGTCTAAGCCAATTACATTGTGATTGCCATTCGGG	CP006740.1.12	CP006740.1.12	11530	12867	-	AutoIPR: IPR005467:Signal transductionhistidine kinase, core; IPR014285:Nitrogen fixationnegative regulator NifL; IPR022510:Sortase system,histidine kinase;
long-mer3	CP006740.1	13539	13577	TGAGCCTCAATTGTTCGGAGGGGGAGGAGGGTACCGCTG	NA
long-mer4	CP006740.1	13704	13747	TGTAGACCAAAATGCTGTCCACACAGTTCCTGTGTCCTTGTTGT	NA
long-mer5	CP006740.1	13980	14015	CACTCTGCGTAATCCTCTACTGCGGTTACTGCGGTT	NA
long-mer6	CP006740.1	15404	15446	ATCCATGGGAATCATCGTCAGTAGTGGTTCTGAGAAATGTCCC	NA
long-mer7	CP006740.1	15700	15742	CATAGGTCGTGAAGATTGAAACGCAGACACTGTTGCTCGACAG	NA
long-mer8	CP006740.1	16033	16081	TACTATCCCATTTGTGACGCGATTGGCCCATAGCTATGTTGGTTAGATC	NA
long-mer9	CP006740.1	16085	16125	GTGGTGAAGCGAATAGGCGTTTAAGGATGCTGATGTGATAT	NA
long-mer10	CP006740.1	16195	16228	GGTGTTGTACCGCATCCAGCTGGTTCCTAGAATT	NA
long-mer11	CP006740.1	16387	16429	TGCGCCAACGAAAACACTGAATAACACAAGAGCTATCAAAATG	CP006740.1.15	CP006740.1.15	16258	16536	-	
long-mer12	CP006740.1	17067	17109	AATGGTCGTGACTATGAGTAGGAATTGAAGAGATATCTTAATT	NA
long-mer13	CP006740.1	18702	18744	TCCAGACAAGCGCCTAGGGGATTCCCTAAGTTGGGACAAAGCG	CP006740.1.17	CP006740.1.17	17431	19338	+	AutoIPR: IPR002320:Threonine-tRNA ligase, classIIa; IPR004095:TGS; IPR012675:Beta-grasp domain;
long-mer14	CP006740.1	20780	20822	TACGGAATATGCATTTACAGAGTTTTTGTTTGTGTACTCCCAT	NA
long-mer15	CP006740.1	21020	21055	CAGGATGGGTAGCTAAAGCGTATGGTAATCAATGAC	CP006740.1.22	CP006740.1.22	21041	22042	+	AutoIPR: IPR004529:Phenylalanyl-tRNAsynthetase, class IIc, alpha subunit;IPR010978:tRNA-binding arm;
long-mer16	CP006740.1	22030	22072	CCAGTTTTCTTGAAACTGCTGTCTTACCCTGATCTTGCTACAT	CP006740.1.22	CP006740.1.22	21041	22042	+	AutoIPR: IPR004529:Phenylalanyl-tRNAsynthetase, class IIc, alpha subunit;IPR010978:tRNA-binding arm;
long-mer17	CP006740.1	22324	22362	GTCGATGTTGCTCAAGACACCCTTTTACAGATTGTCTGC	CP006740.1.23	CP006740.1.23	22126	24504	+	AutoIPR: IPR004531:Phenylalanyl-tRNAsynthetase, class IIc, beta subunit, archae/eukcytosolic; IPR004532:Phenylalanine-tRNA ligase, classIIc, beta subunit; IPR012340:Nucleic acid-binding,OB-fold;
long-mer18	CP006740.1	22971	23013	TGATGAAGCCTTGAAGCTTCTTGATGGACGTACAGTTGTGCTT	CP006740.1.23	CP006740.1.23	22126	24504	+	AutoIPR: IPR004531:Phenylalanyl-tRNAsynthetase, class IIc, beta subunit, archae/eukcytosolic; IPR004532:Phenylalanine-tRNA ligase, classIIc, beta subunit; IPR012340:Nucleic acid-binding,OB-fold;
long-mer19	CP006740.1	24033	24075	AGCACAGCCATGGGGCCATCCCGGCCGCTCAGCCGACGTTTGG	CP006740.1.23	CP006740.1.23	22126	24504	+	AutoIPR: IPR004531:Phenylalanyl-tRNAsynthetase, class IIc, beta subunit, archae/eukcytosolic; IPR004532:Phenylalanine-tRNA ligase, classIIc, beta subunit; IPR012340:Nucleic acid-binding,OB-fold;
long-mer20	CP006740.1	25152	25194	TTATTGCGGAGCTGAGTGCTTTGAACTGCTCCTCTTATCAATC	CP006740.1.25	CP006740.1.25	24804	25166	+	AutoIPR: IPR009061:DNA binding domain,putative;
long-mer21	CP006740.1	25260	25289	AATCATGGACTGCCGCAATGTCGGCTTACT	NA
long-mer22	CP006740.1	25399	25445	TGGCTTCGCAGAAAAATGCCCTATCGTCTTGTCGACAGCTAGACAGC	NA
long-mer23	CP006740.1	25701	25731	ACGGACTTGCGCAAGCATGACCCACCTCCTA	CP006740.1.27	CP006740.1.27	25620	25718	-	
long-mer24	CP006740.1	26394	26436	TTGCTATCGAACCCGAAGCACAATGCATGACCATGGAGAATAT	CP006740.1.28	CP006740.1.28	26162	26758	-	
long-mer25	CP006740.1	34972	35013	GCACATTCTGTTCTTGAGTGTTCCAGCAGCTCGGGTGTACAT	NA
long-mer26	CP006740.1	39720	39762	AGAATTGCGTCTTTCACATAATGGCAAACTTTCGCGTCGCTAT	CP006740.1.38	CP006740.1.38	39169	41028	+	AutoIPR: IPR002099:DNA mismatch repair proteinfamily;
long-mer27	CP006740.1	69865	69907	GCTCATCGCACTCGTGGTGTTTGAGCCATACCGGATGCGTCGT	CP006740.1.69	CP006740.1.69	69254	70525	+	AutoIPR: IPR001182:Cell cycle proteinFtsW/RodA;
long-mer28	CP006740.1	76523	76565	AGCACACATGGTGAATAGCACGGTTGATGGTGTGGAGTTCATC	CP006740.1.76	CP006740.1.76	76437	77672	+	AutoIPR: IPR000158:Cell division protein FtsZ;IPR002453:Beta tubulin; IPR024757:Cell division proteinFtsZ, C-terminal;
long-mer29	CP006740.1	76637	76679	CACTAAAGGTCTGGGTGCAGGGGCAAATCCTGAGGTCGGTCGT	CP006740.1.76	CP006740.1.76	76437	77672	+	AutoIPR: IPR000158:Cell division protein FtsZ;IPR002453:Beta tubulin; IPR024757:Cell division proteinFtsZ, C-terminal;
long-mer30	CP006740.1	80332	80359	TTCGCGTCTGACGGTCAAGGTTGGCGAT	CP006740.1.79	CP006740.1.79	79436	80530	+	AutoIPR: IPR011055:Duplicated hybrid motif;IPR016047:Peptidase M23;
long-mer31	CP006740.1	89906	89948	GATTTGCGTTACCGGAATCGTATGCCGTTCGGCCAAGATGACT	CP006740.1.85	CP006740.1.85	88649	91531	-	AutoIPR: IPR011249:Metalloenzyme, LuxS/M16peptidase-like;
long-mer32	CP006740.1	92178	92205	AATCGTCACCGTCCAGGTATTCGGACTG	CP006740.1.87	CP006740.1.87	92037	93593	-	AutoIPR: IPR001547:Glycoside hydrolase, family5; IPR008965:Carbohydrate-binding domain;IPR017853:Glycoside hydrolase superfamily;
long-mer33	CP006740.1	92258	92283	TGTCTACGATGGTATTAACAGCAATC	CP006740.1.87	CP006740.1.87	92037	93593	-	AutoIPR: IPR001547:Glycoside hydrolase, family5; IPR008965:Carbohydrate-binding domain;IPR017853:Glycoside hydrolase superfamily;
long-mer34	CP006740.1	99485	99520	GTGGATATCGTTACGGGGTTACTGCCTCGTTTTATC	NA
long-mer35	CP006740.1	112861	112897	ATCGCTGATGTTTGTGGGTGGTGCGCTCTGCCGTCGG	NA
long-mer36	CP006740.1	113203	113245	GCTCACTGGTACCGCACGCACACCGCTGTACCAGGGCAATGTT	CP006740.1.105	CP006740.1.105	113006	115384	+	AutoIPR: IPR020889:LPS-assembly protein LptD;
long-mer37	CP006740.1	113848	113890	GCAGACGCGTGCCGCTTTTATCCCTAACGATCAGTTGCGCGAT	CP006740.1.105	CP006740.1.105	113006	115384	+	AutoIPR: IPR020889:LPS-assembly protein LptD;
long-mer38	CP006740.1	114892	114921	AACGTACCAGTGGAATCCTAATTTCCGCCG	CP006740.1.105	CP006740.1.105	113006	115384	+	AutoIPR: IPR020889:LPS-assembly protein LptD;
long-mer39	CP006740.1	114932	114974	GCCAGCGTCCGCGCCCGTTACTTGATCGGTAGCGATGGCATCA	CP006740.1.105	CP006740.1.105	113006	115384	+	AutoIPR: IPR020889:LPS-assembly protein LptD;
long-mer40	CP006740.1	115135	115177	TCTCCAGTGGGATAGTTGTTGTTTAGCCGTACGCACCGTGCTC	CP006740.1.105	CP006740.1.105	113006	115384	+	AutoIPR: IPR020889:LPS-assembly protein LptD;
long-mer41	CP006740.1	116193	116235	GCTGCTTAAGCTCGTAGAAGTTCGCGATAGTACTGCTGCGGCG	CP006740.1.106	CP006740.1.106	115381	116772	+	AutoIPR: IPR000297:Peptidyl-prolyl cis-transisomerase, PpiC-type; IPR015391:SurA N-terminal;IPR023034:Peptidyl-prolyl isomerase SurA;IPR027304:Trigger factor/SurA domain;
long-mer42	CP006740.1	116361	116403	GGATTTCCAGACCGTTGCTCGAGAATCCTCAGAGGACGCTAAC	CP006740.1.106	CP006740.1.106	115381	116772	+	AutoIPR: IPR000297:Peptidyl-prolyl cis-transisomerase, PpiC-type; IPR015391:SurA N-terminal;IPR023034:Peptidyl-prolyl isomerase SurA;IPR027304:Trigger factor/SurA domain;
long-mer43	CP006740.1	116577	116619	GAACCAGCGTGCCCAGATTCGTGACACGATTGGCCAACGCAAG	CP006740.1.106	CP006740.1.106	115381	116772	+	AutoIPR: IPR000297:Peptidyl-prolyl cis-transisomerase, PpiC-type; IPR015391:SurA N-terminal;IPR023034:Peptidyl-prolyl isomerase SurA;IPR027304:Trigger factor/SurA domain;
long-mer44	CP006740.1	116857	116886	CCGCGTCAAGATTGCCGACTTGTTGCCTTC	CP006740.1.107	CP006740.1.107	116776	117768	+	AutoIPR:IPR005255:4-hydroxythreonine-4-phosphate dehydrogenasePdxA; IPR024084:Isopropylmalate dehydrogenase-likedomain;
long-mer45	CP006740.1	121038	121080	GGCGGTGGCCAAATGCGCACATGCCCAATCGTCATAGGCATAC	CP006740.1.110	CP006740.1.110	120201	122573	-	AutoIPR: IPR005887:Alpha-1,2-mannosidase,putative; IPR006311:Twin-arginine translocation pathway,signal sequence; IPR008928:Six-hairpin glycosidase-like;IPR014718:Glycoside hydrolase-type carbohydrate-binding,subgroup;
long-mer46	CP006740.1	139092	139130	TTTGTATTTGTTCGATGCACTGCTCACTTCTGGTCTCAA	NA
long-mer47	CP006740.1	139400	139439	ATCTGGAAGCCGACCAAGTGTATGACGTCATGCTTGGGGG	NA
long-mer48	CP006740.1	158661	158700	CTGTATTGTTCCGCGAATCGTTCTTTTCTTAATGATGGAT	NA
long-mer49	CP006740.1	158702	158742	AGAACACCATGAGCGCATGTTGGTACCTGGATTCACAGTGG	NA
long-mer50	CP006740.1	192155	192218	GTCGGCTTCGTTGAGGAGTGCAGCGACACCTTCGACTGTTTCCACACGCTGGCTGGTAAAGATG	CP006740.1.178	CP006740.1.178	191735	192226	-	
long-mer51	CP006740.1	192831	192869	GCGGTGACGCGGCGTAATGAGAAGCTTTTGCCGTCCCGA	CP006740.1.179	CP006740.1.179	192230	193081	-	AutoIPR: IPR003703:Acyl-CoA thioesterase;IPR029069:HotDog domain;
long-mer52	CP006740.1	198893	198914	AAGGTTCTATTTAGGCGTGTAT	NA
long-mer53	CP006740.1	200153	200195	GAGTGATATTGCCAGTTCGTTGCCCCCCATCTTTGGATCGGAT	CP006740.1.185	CP006740.1.185	199775	201766	-	AutoIPR: IPR005674:CocE/Serine esterase;IPR008979:Galactose-binding domain-like;IPR029058:Alpha/Beta hydrolase fold;
long-mer54	CP006740.1	201539	201577	TGTTCGTGTGAGCAACATCGGTGCATGCTGGGCTTTCTT	CP006740.1.185	CP006740.1.185	199775	201766	-	AutoIPR: IPR005674:CocE/Serine esterase;IPR008979:Galactose-binding domain-like;IPR029058:Alpha/Beta hydrolase fold;
long-mer55	CP006740.1	201584	201626	AATAATGACGGTGTGTAGCTTTGTTCCGTCACGCATCGGAATC	CP006740.1.185	CP006740.1.185	199775	201766	-	AutoIPR: IPR005674:CocE/Serine esterase;IPR008979:Galactose-binding domain-like;IPR029058:Alpha/Beta hydrolase fold;
long-mer56	CP006740.1	201649	201691	CGTCCTTTTCTGTTGGCACGACGAATTGCCTGCCGGTGATGTC	CP006740.1.185	CP006740.1.185	199775	201766	-	AutoIPR: IPR005674:CocE/Serine esterase;IPR008979:Galactose-binding domain-like;IPR029058:Alpha/Beta hydrolase fold;
long-mer57	CP006740.1	210508	210550	TGTGGTGGTGACATAGATGTCAGCCTGACCGAGTGTGTCCTCA	CP006740.1.190	CP006740.1.190	210034	211476	-	AutoIPR: IPR000043:Adenosylhomocysteinase;IPR016040:NAD(P)-binding domain;
long-mer58	CP006740.1	210706	210748	CATCACGTCCATTGCACGCTTCAAACCATCAGCCAGCGATTCG	CP006740.1.190	CP006740.1.190	210034	211476	-	AutoIPR: IPR000043:Adenosylhomocysteinase;IPR016040:NAD(P)-binding domain;
long-mer59	CP006740.1	211423	211463	AATGTCTGCGATTTTGTAGTGAGTATTTGGTGATGTTTGGG	CP006740.1.190	CP006740.1.190	210034	211476	-	AutoIPR: IPR000043:Adenosylhomocysteinase;IPR016040:NAD(P)-binding domain;
long-mer60	CP006740.1	212298	212340	ATTCAACAGTGTGTGAGGGCATGTGTGGTTGAAACACAGCAGC	NA
long-mer61	CP006740.1	212400	212442	GATAGATTCTTTTGATTTCATCTGGTGCACTGTGTTTGTGTGC	NA
long-mer62	CP006740.1	212593	212635	CTTTTCCCTCTTCAGGTGTCGGGTCTCTTCCGATGGGTGTCGG	CP006740.1.192	CP006740.1.192	212625	213932	+	AutoIPR: IPR000873:AMP-dependentsynthetase/ligase;
long-mer63	CP006740.1	212699	212759	TCAGGTCCGTGGTTTGGCTGCTCAACTTCCTAGTGGGCGCTATGTGGTGAATTTGTGTGAG	CP006740.1.192	CP006740.1.192	212625	213932	+	AutoIPR: IPR000873:AMP-dependentsynthetase/ligase;
long-mer64	CP006740.1	212886	212928	TTGGGTGATCGAGAGTTATCTATGGAGGCGTTGCGTTATTGGC	CP006740.1.192	CP006740.1.192	212625	213932	+	AutoIPR: IPR000873:AMP-dependentsynthetase/ligase;
long-mer65	CP006740.1	214350	214371	GGGGCATTGTCTAAAGGGTGAT	CP006740.1.193	CP006740.1.193	214187	214363	+	
long-mer66	CP006740.1	214388	214428	CACGGGCTGTGCGGTGGGTTGCGTGGGTACTTTTTTCGATG	NA
long-mer67	CP006740.1	214433	214475	TGTTGCAGGCGTGCAATTGGGACGTGGTTTGATGGTGTGTGTG	NA
long-mer68	CP006740.1	214747	214789	TTATGTGCTCGGAAAGCATTCACTGTGATCTTCAGTGACTTCG	NA
long-mer69	CP006740.1	214791	214816	AAGAGTTACTTGTTATTCGATGTTGC	NA
long-mer70	CP006740.1	229560	229602	GCGGCTGCGTCAGTGATGTTGATTCTGAATGTGCTCGCATTAT	CP006740.1.206	CP006740.1.206	228895	229575	+	AutoIPR: IPR002610:Peptidase S54, rhomboid;
long-mer71	CP006740.1	229634	229675	GATGTATCGCTAATACAAAATCAAAATGAAGTGACATGAGAT	NA
long-mer72	CP006740.1	229738	229767	GGTATATGAGTTGTACGCCCGTTGTGTGAT	CP006740.1.207	CP006740.1.207	229694	230014	+	AutoIPR: IPR014949:Protein of unknown functionDUF1820;
long-mer73	CP006740.1	229973	230015	AAGGTTGTGACACCTTTCATAACGCCATTCAAACCACGTTGAT	CP006740.1.207	CP006740.1.207	229694	230014	+	AutoIPR: IPR014949:Protein of unknown functionDUF1820;
long-mer74	CP006740.1	230157	230199	GTGCCATGATGCACTAGGGGCTTGTAACGGTATGGACTGGTGC	NA
long-mer75	CP006740.1	230335	230377	AATGTCTGGTTTTGAAGCAGCATTGTGTTCCGTCAGAAGTTGA	NA
long-mer76	CP006740.1	230400	230482	AAAATCGTTTGTATCGTCTAACGCCGAATGTGTGTTCGTTTCTTGGCAGACATAGCGTTAGATGCTGTGTGATAATCGGCGGC	NA
long-mer77	CP006740.1	230910	230932	GTTGGTGAGGTGTTGTATTTGAT	NA
long-mer78	CP006740.1	230948	230997	TTGCGCTGCATCGCTGCCTGCGCATTGCGCATGTCATTTGGTCTGGAAAA	NA
long-mer79	CP006740.1	231073	231115	CCAGCATGGTCAGCGCAATACGAATGTGAAAAAGATCCGCAAC	NA
long-mer80	CP006740.1	231513	231555	AATGGCGCGTAGCGCCGCGCCAGAATCGGTGGTGAAAAAGGGA	CP006740.1.209	CP006740.1.209	231234	231911	-	AutoIPR:IPR001048:Aspartate/glutamate/uridylate kinase;IPR011817:Uridylate kinase;
long-mer81	CP006740.1	232590	232615	ACCTTTCGCCTACAGCGTAGTAGGGG	CP006740.1.211	CP006740.1.211	232411	232659	+	
long-mer82	CP006740.1	232646	232676	CCTATAAAGGCTGACCCTTTAAGTTTTACTT	CP006740.1.211	CP006740.1.211	232411	232659	+	
long-mer83	CP006740.1	232755	232797	CCAATTCCGCCACTTCGGCATTGAGAGGGGATTATAGCGAAGG	NA
long-mer84	CP006740.1	233249	233276	TTGATCTTTTGATCGCTAAAACTGCAAC	NA
long-mer85	CP006740.1	237120	237162	GTACCAGGTCGCCGGTGATGGTGCCGAAGATGTTGCAGAACAG	CP006740.1.217	CP006740.1.217	236890	237903	-	AutoIPR: IPR003836:Glucokinase;
long-mer86	CP006740.1	237463	237505	GCCAATGATGCCGTAGTTGCGAGTGGCTGCTGATAGCGGGAAT	CP006740.1.217	CP006740.1.217	236890	237903	-	AutoIPR: IPR003836:Glucokinase;
long-mer87	CP006740.1	238026	238069	GCTGTCGATCCAAGCCCAGGCTTCTGTGACTTCGTCGTGACGTA	CP006740.1.218	CP006740.1.218	237900	239333	-	AutoIPR: IPR001282:Glucose-6-phosphatedehydrogenase;
long-mer88	CP006740.1	238431	238473	GGTCTCTACATTGCTGCCTTCTGGTGGTTGATAGGCTGGCACT	CP006740.1.218	CP006740.1.218	237900	239333	-	AutoIPR: IPR001282:Glucose-6-phosphatedehydrogenase;
long-mer89	CP006740.1	238587	238629	GCGGTCGGCTTCCATAGAGACCGGGGGTTCCATAGCGACCAGG	CP006740.1.218	CP006740.1.218	237900	239333	-	AutoIPR: IPR001282:Glucose-6-phosphatedehydrogenase;
long-mer90	CP006740.1	239144	239186	GTAGTGCTTGTTCCAAGCGCGTGCGCAGGATGTCGCGGAATTG	CP006740.1.218	CP006740.1.218	237900	239333	-	AutoIPR: IPR001282:Glucose-6-phosphatedehydrogenase;
long-mer91	CP006740.1	239330	239364	GCATGGACCTGGTCTCGGATTTGGATGTTAACGTT	CP006740.1.218	CP006740.1.218	237900	239333	-	AutoIPR: IPR001282:Glucose-6-phosphatedehydrogenase;
long-mer92	CP006740.1	239378	239434	GTGTTTTTGTTTGCGTGAGCAGCATGTGTTGATGCGTGGCTTAATCGTTGCGTTTGG	NA
long-mer93	CP006740.1	239503	239553	GATTTCTTGGAATGGATGGCGTAGGTGGGTGGTGATTTGGTGGTGTGATGT	NA
long-mer94	CP006740.1	239811	239853	CGCTGGGTTGGAAGATATCAGTAGCGGCACGTTGCGTATTGGT	CP006740.1.219	CP006740.1.219	239662	240756	+	AutoIPR: IPR003439:ABC transporter-like;IPR008995:Molybdate/tungstate binding, C-terminal;IPR012340:Nucleic acid-binding, OB-fold; IPR027417:P-loopcontaining nucleoside triphosphate hydrolase;
long-mer95	CP006740.1	239874	239916	GCCGCCGAAGGATCGTAATGTCGCAATGGTGTTTCAGAGCTAT	CP006740.1.219	CP006740.1.219	239662	240756	+	AutoIPR: IPR003439:ABC transporter-like;IPR008995:Molybdate/tungstate binding, C-terminal;IPR012340:Nucleic acid-binding, OB-fold; IPR027417:P-loopcontaining nucleoside triphosphate hydrolase;
long-mer96	CP006740.1	240879	240921	AGTGTCGCCGGATCTGCCTATATCAGCGTGCAAGCCCGGCGAC	CP006740.1.220	CP006740.1.220	240901	241818	-	AutoIPR: IPR006277:Sarcosine oxidase, alphasubunit; IPR017703:YgfZ/GcvT conserved site;
long-mer97	CP006740.1	243248	243290	CGCTGCGCTTGGTAACATGGGGGAGGATGATTGGCGTTACCAT	CP006740.1.225	CP006740.1.225	243078	244868	+	AutoIPR: IPR011803:Adenylylsulphate reductase,alpha subunit; IPR014006:Succinate dehydrogenase/fumaratereductase, flavoprotein subunit; IPR027477:Succinatedehydrogenase/fumarate reductase flavoprotein, catalyticdomain;
long-mer98	CP006740.1	243586	243628	CACTTGATCTGATCTTCGACAGCGAGGGTTTGTGTCGTGGCGT	CP006740.1.225	CP006740.1.225	243078	244868	+	AutoIPR: IPR011803:Adenylylsulphate reductase,alpha subunit; IPR014006:Succinate dehydrogenase/fumaratereductase, flavoprotein subunit; IPR027477:Succinatedehydrogenase/fumarate reductase flavoprotein, catalyticdomain;
long-mer99	CP006740.1	244109	244151	TGTGACCAAGCAGCCGATTCCAGTGCTGCCAACAGTGCATTAC	CP006740.1.225	CP006740.1.225	243078	244868	+	AutoIPR: IPR011803:Adenylylsulphate reductase,alpha subunit; IPR014006:Succinate dehydrogenase/fumaratereductase, flavoprotein subunit; IPR027477:Succinatedehydrogenase/fumarate reductase flavoprotein, catalyticdomain;
long-mer100	CP006740.1	244323	244365	CGTGCGGTTGCCAATCGTTGTTCCGAAACAATCAAACCAAATC	CP006740.1.225	CP006740.1.225	243078	244868	+	AutoIPR: IPR011803:Adenylylsulphate reductase,alpha subunit; IPR014006:Succinate dehydrogenase/fumaratereductase, flavoprotein subunit; IPR027477:Succinatedehydrogenase/fumarate reductase flavoprotein, catalyticdomain;
long-mer101	CP006740.1	244761	244803	GTCAGTGTCGACGAAAAGGGCTCATGCAGTTTTGACTACCGCC	CP006740.1.225	CP006740.1.225	243078	244868	+	AutoIPR: IPR011803:Adenylylsulphate reductase,alpha subunit; IPR014006:Succinate dehydrogenase/fumaratereductase, flavoprotein subunit; IPR027477:Succinatedehydrogenase/fumarate reductase flavoprotein, catalyticdomain;
long-mer102	CP006740.1	246335	246377	TATGTATCTGTTGTTTTGGCCTGATACATTGTCGGTAGCCATG	CP006740.1.228	CP006740.1.228	245994	246446	+	
long-mer103	CP006740.1	247032	247074	CGTCAGTGGCTTGTTTGAAGTCGGCTACAACGAAATCGACCGT	CP006740.1.229	CP006740.1.229	246472	247713	+	AutoIPR: IPR011925:Lipoprotein-releasing systemtransmembrane protein LolC/E; IPR025857:MacB-likeperiplasmic core domain;
long-mer104	CP006740.1	252566	252608	CGGTTTGTTTTTGTTACGCGGCATTGCTGGCTATATCACTGAT	CP006740.1.234	CP006740.1.234	252339	254108	+	AutoIPR: IPR011527:ABC transporter type 1,transmembrane domain; IPR011917:ABC transporter, lipid Aexport, MsbA; IPR027417:P-loop containing nucleosidetriphosphate hydrolase;
long-mer105	CP006740.1	252779	252821	GAAGGTGATGGTGCAGCAGACACTTCAGGTGATTGGTGCGTTG	CP006740.1.234	CP006740.1.234	252339	254108	+	AutoIPR: IPR011527:ABC transporter type 1,transmembrane domain; IPR011917:ABC transporter, lipid Aexport, MsbA; IPR027417:P-loop containing nucleosidetriphosphate hydrolase;
long-mer106	CP006740.1	252827	252869	GATGTTGTGGTACAGCTGGACGGTCACGCTCGCCATCCTTTTG	CP006740.1.234	CP006740.1.234	252339	254108	+	AutoIPR: IPR011527:ABC transporter type 1,transmembrane domain; IPR011917:ABC transporter, lipid Aexport, MsbA; IPR027417:P-loop containing nucleosidetriphosphate hydrolase;
long-mer107	CP006740.1	253355	253397	GGGGCGTGCCAGAGGATTAATTGAGTTCCGCGGGATCACCGCA	CP006740.1.234	CP006740.1.234	252339	254108	+	AutoIPR: IPR011527:ABC transporter type 1,transmembrane domain; IPR011917:ABC transporter, lipid Aexport, MsbA; IPR027417:P-loop containing nucleosidetriphosphate hydrolase;
long-mer108	CP006740.1	253634	253676	GTTCGATGGCAGCATCGCGGATAATATTGCTTATGGTGAGATG	CP006740.1.234	CP006740.1.234	252339	254108	+	AutoIPR: IPR011527:ABC transporter type 1,transmembrane domain; IPR011917:ABC transporter, lipid Aexport, MsbA; IPR027417:P-loop containing nucleosidetriphosphate hydrolase;
long-mer109	CP006740.1	255079	255134	CTGGACTGCACTGTTTGATCGCCTAGAACGGCTTGTTTCGTGTTGATTATCTCTAA	CP006740.1.235	CP006740.1.235	254105	255124	+	AutoIPR: IPR003758:Tetraacyldisaccharide4'-kinase; IPR027417:P-loop containing nucleosidetriphosphate hydrolase;
long-mer110	CP006740.1	255137	255160	TAAATTTATCTTAAAAATATATTT	NA
long-mer111	CP006740.1	255174	255200	ACTCCATAATGAGTAAAATTACTAATT	NA
long-mer112	CP006740.1	255250	255299	TTGGGCTTTCCGTCTTTGAACCTTAACCTTGAAACTCACGGCCAATTCAT	NA
long-mer113	CP006740.1	268391	268429	GAAATAACCATTTTAACGCATTGATTTTAAATGAATTAA	NA
long-mer114	CP006740.1	268431	268466	ATAGATAAATAGTTATTTTGTGGTTGATTATCTCGC	NA
long-mer115	CP006740.1	268509	268536	AAAATATGGATAGGTTTTTTTAGCAGAG	NA
long-mer116	CP006740.1	268668	268705	AACATGTGGTAGTGCAGGGCGGTCTGAATCTCTCATCT	NA
long-mer117	CP006740.1	268729	268766	TCAATGTTCTGCTGACTGTTTGGATAGCCGTTGATCTG	NA
long-mer118	CP006740.1	268868	268910	ACAGCTCAATTAGCTGTGTATGGGAGCCGTTGCTGCCACTGGT	NA
long-mer119	CP006740.1	275042	275069	GATTCGGGGCACTGTCAAGGTGTGTGAC	NA
long-mer120	CP006740.1	275092	275134	GCAAGCACACCAGCTGTCCGTGCGCAGGTGTGATGATGGCATC	NA
long-mer121	CP006740.1	279449	279491	GTGCCGCAAGATGTTTCATAGAGGACACGGTTTCATGGATGTG	NA
long-mer122	CP006740.1	279588	279630	GATGTGTTTGTGATTGATGTTTTTCAATGGTATGCGCCTAGAT	NA
long-mer123	CP006740.1	279784	279826	ATTGTGAGTTGATTACGTGAGTGCAATTGAATATTGGCCCGTT	NA
long-mer124	CP006740.1	294720	294753	TCTTCGTACTGGCGTTGAGCGCAGCGATACTCAG	CP006740.1.281	CP006740.1.281	293824	294840	+	AutoIPR: IPR004374:Peptide chain release factor2; IPR014720:Double-stranded RNA-binding domain;
long-mer125	CP006740.1	297348	297390	TATCCAGAGTGCCGCACCGCTTCATGATATTGGCAAGATTGCC	CP006740.1.283	CP006740.1.283	296680	297834	+	AutoIPR: IPR003607:HD/PDEase domain;IPR011006:CheY-like superfamily;
long-mer126	CP006740.1	297579	297621	GGGTGAGGCTATTCCTTTGGAAGCGCGTATTGTTGCTTTGGCT	CP006740.1.283	CP006740.1.283	296680	297834	+	AutoIPR: IPR003607:HD/PDEase domain;IPR011006:CheY-like superfamily;
long-mer127	CP006740.1	298303	298381	GATTGCCATCCCTTGGTATTTCCAGTCTCTGTTGAAGGCATTGATCCAAGCCCTTAACGATGCACGTCATGCTAATGAG	CP006740.1.284	CP006740.1.284	297818	299971	+	AutoIPR: IPR005467:Signal transductionhistidine kinase, core; IPR009082:Signal transductionhistidine kinase, homodimeric domain; IPR011006:CheY-likesuperfamily; IPR014302:Signal transduction histidinekinase, TMAO sensor TorS; IPR014525:Signal transductionhistidine kinase, hybrid-type, ethylene sensor;
long-mer128	CP006740.1	299404	299446	TCTGCCTTATACACCGGTGCTTGTGCTGAGTGCCGATGCGACG	CP006740.1.284	CP006740.1.284	297818	299971	+	AutoIPR: IPR005467:Signal transductionhistidine kinase, core; IPR009082:Signal transductionhistidine kinase, homodimeric domain; IPR011006:CheY-likesuperfamily; IPR014302:Signal transduction histidinekinase, TMAO sensor TorS; IPR014525:Signal transductionhistidine kinase, hybrid-type, ethylene sensor;
long-mer129	CP006740.1	299497	299539	CAAACCCGTGCTTGCTACTAAATTGCTGGATGTACTTGCCGAA	CP006740.1.284	CP006740.1.284	297818	299971	+	AutoIPR: IPR005467:Signal transductionhistidine kinase, core; IPR009082:Signal transductionhistidine kinase, homodimeric domain; IPR011006:CheY-likesuperfamily; IPR014302:Signal transduction histidinekinase, TMAO sensor TorS; IPR014525:Signal transductionhistidine kinase, hybrid-type, ethylene sensor;
long-mer130	CP006740.1	300063	300208	TTTGTTACTTAGTTTCAATGCACTGTCTACCCAGAGTTCGGTGATGCGTATCATTTCTTCTAAAGAGACTTCGTGTGCGATTTTTTTCACCTCCTGCATGGCTGCCCAAGTATATTGACGGCGTTTGCTGTCACGGATGATTTGCT	CP006740.1.285	CP006740.1.285	299994	300866	-	AutoIPR: IPR001753:Crotonase superfamily;IPR029045:ClpP/crotonase-like domain;
long-mer131	CP006740.1	300285	300401	GAGATTGCCCTCAAGGATGAGGCGTTCGGCCAGTTTAGGAGAGATGCGTTGACGCATGAAAGAGTAGGCTCCCATGCCTGGGAAAAGATCGAACAATACTTCAGGAAAACCCATCAT	CP006740.1.285	CP006740.1.285	299994	300866	-	AutoIPR: IPR001753:Crotonase superfamily;IPR029045:ClpP/crotonase-like domain;
long-mer132	CP006740.1	300546	300567	GGCATAGTCCAATAATGCTTCA	CP006740.1.285	CP006740.1.285	299994	300866	-	AutoIPR: IPR001753:Crotonase superfamily;IPR029045:ClpP/crotonase-like domain;
long-mer133	CP006740.1	301571	301613	TGATATCGGTTGGATGGATGCACGTGACTGGCTGACCGCTTTA	CP006740.1.286	CP006740.1.286	301146	303752	+	AutoIPR: IPR000183:Ornithine/DAP/Argdecarboxylase; IPR011246:Bifunctional diaminopimelatedecarboxylase/aspartate kinase; IPR029066:PLP-bindingbarrel;
long-mer134	CP006740.1	302018	302102	AGATACTGAGCGGCCCGATGTGTTGGGGACCCGTATTGATGCTGAAGTTGAGCCGGTGCTTGGAGTCAAGGCGATTAGCCGTCGT	CP006740.1.286	CP006740.1.286	301146	303752	+	AutoIPR: IPR000183:Ornithine/DAP/Argdecarboxylase; IPR011246:Bifunctional diaminopimelatedecarboxylase/aspartate kinase; IPR029066:PLP-bindingbarrel;
long-mer135	CP006740.1	302213	302255	CGGATCGGCAGAAACCAATGTTACTGTGTCCTTGGACCCCTCC	CP006740.1.286	CP006740.1.286	301146	303752	+	AutoIPR: IPR000183:Ornithine/DAP/Argdecarboxylase; IPR011246:Bifunctional diaminopimelatedecarboxylase/aspartate kinase; IPR029066:PLP-bindingbarrel;
long-mer136	CP006740.1	307977	308014	TGGGGATGTTGCGTCAACCAGACCGTTATTTGGTGACA	CP006740.1.290	CP006740.1.290	307598	308560	+	AutoIPR: IPR003733:Thiamine phosphate synthase;IPR015797:NUDIX hydrolase domain-like;
long-mer137	CP006740.1	308548	308585	AGCGAAGCAATAAGGCGTGGCTACTGTTGCTGTATGTG	CP006740.1.290	CP006740.1.290	307598	308560	+	AutoIPR: IPR003733:Thiamine phosphate synthase;IPR015797:NUDIX hydrolase domain-like;
long-mer138	CP006740.1	308779	308818	TTTTTTTGTAATCCAGCGAGGTATTTCGGCGCCGCATTGT	CP006740.1.291	CP006740.1.291	308614	309441	-	AutoIPR: IPR003171:Methylenetetrahydrofolatereductase; IPR029041:FAD-linked oxidoreductase-like;
long-mer139	CP006740.1	313085	313127	GAGCCAGCTCTTGCCAGTGGTGGAACGTCATCCACAGCAAGTG	CP006740.1.296	CP006740.1.296	312954	316814	+	AutoIPR: IPR011836:Conserved hypotheticalprotein CHP02099; 
long-mer140	CP006740.1	313381	313454	ATGGGTTGCCCCGTGATGTTGAGGGCGATCCGTTGGAGGTATTGCGGCGGTTGGGTGAGTTACAGGTGATCGGT	CP006740.1.296	CP006740.1.296	312954	316814	+	AutoIPR: IPR011836:Conserved hypotheticalprotein CHP02099; 
long-mer141	CP006740.1	313490	313532	GAGTACGACGTTGTCGCAGATTAATCTGCGGGTGCGTGTGGCC	CP006740.1.296	CP006740.1.296	312954	316814	+	AutoIPR: IPR011836:Conserved hypotheticalprotein CHP02099; 
long-mer142	CP006740.1	314007	314049	GCTGTAGATGCCGGAGCGGTGTTGGCGGTGTTGGCGCTTGGCG	CP006740.1.296	CP006740.1.296	312954	316814	+	AutoIPR: IPR011836:Conserved hypotheticalprotein CHP02099; 
long-mer143	CP006740.1	329233	329275	CCTGTTCCAATGCAGTAGAGGATTGAGCTGATTCTTATCCGAG	CP006740.1.308	CP006740.1.308	328783	329283	-	AutoIPR: IPR001469:ATPase, F1 complex,delta/epsilon subunit;
long-mer144	CP006740.1	329497	329539	TGACACGGATAGTTTGTCGTCTTCGGAAAGTTCATCCATGCCT	CP006740.1.309	CP006740.1.309	329284	330684	-	AutoIPR: IPR005722:ATPase, F1 complex, betasubunit; IPR024034:ATPase, F1 complex beta subunit/V1complex, C-terminal; IPR027417:P-loop containingnucleoside triphosphate hydrolase;
long-mer145	CP006740.1	329653	329695	CGAATCCAGTGGATCCACTGCCGGGTAAATGCCTAATGCGGCG	CP006740.1.309	CP006740.1.309	329284	330684	-	AutoIPR: IPR005722:ATPase, F1 complex, betasubunit; IPR024034:ATPase, F1 complex beta subunit/V1complex, C-terminal; IPR027417:P-loop containingnucleoside triphosphate hydrolase;
long-mer146	CP006740.1	344135	344177	TAAGCCTAATGTGAGATTTCCTTTCTCTAAGGTTAAGCTTGCT	CP006740.1.332	CP006740.1.332	344073	344471	+	AutoIPR: IPR000630:Ribosomal protein S8;
long-mer147	CP006740.1	344632	344674	TTACATTGTCGGCTAATGATCATTCTCATGTTTCTTTGGCTGG	CP006740.1.333	CP006740.1.333	344484	345011	+	AutoIPR: IPR000702:Ribosomal protein L6;
long-mer148	CP006740.1	344821	344863	TTGTTCCCCCTGAAGGCATAAATTTGTTGACTCCTAGTCAAAC	CP006740.1.333	CP006740.1.333	344484	345011	+	AutoIPR: IPR000702:Ribosomal protein L6;
long-mer149	CP006740.1	345040	345082	TTCTGTTTGGTAGTTGGATTTCCCTCTGCCATGCTTTTTAGTA	NA
long-mer150	CP006740.1	345409	345451	CATCAAGATCCTAGCCGATGCAGCCCGTGATGCGGGGTTGAAA	CP006740.1.334	CP006740.1.334	345098	345457	+	AutoIPR: IPR005484:Ribosomal protein L18/L5;
long-mer151	CP006740.1	346233	346257	TCGACATCGTTTGTCAGTCCGTGCT	CP006740.1.336	CP006740.1.336	346150	346359	+	AutoIPR: IPR005996:Ribosomal protein L30,bacterial-type; IPR016082:Ribosomal protein L30,ferredoxin-like fold domain;
long-mer152	CP006740.1	346340	346382	TCGTTCGTATTCAGGATTGATCGATAATGTCTCTTCGTCTAAA	CP006740.1.337	CP006740.1.337	346366	346809	+	AutoIPR: IPR005749:Ribosomal protein L15,bacterial-type; IPR021131:Ribosomal protein L18e/L15P;
long-mer152	CP006740.1	346340	346382	TCGTTCGTATTCAGGATTGATCGATAATGTCTCTTCGTCTAAA	CP006740.1.336	CP006740.1.336	346150	346359	+	AutoIPR: IPR005996:Ribosomal protein L30,bacterial-type; IPR016082:Ribosomal protein L30,ferredoxin-like fold domain;
long-mer153	CP006740.1	346689	346731	GAAGAAGGCGAAAATCGTCAAGAAAGGTAGATTGACCAAAGTA	CP006740.1.337	CP006740.1.337	346366	346809	+	AutoIPR: IPR005749:Ribosomal protein L15,bacterial-type; IPR021131:Ribosomal protein L18e/L15P;
long-mer154	CP006740.1	347396	347438	TTTGCAGGTATCGTTGCTGGCCTGCCTGGGTCTGTGTTGCAAA	CP006740.1.338	CP006740.1.338	346817	348190	+	AutoIPR: IPR002208:SecY/SEC61-alpha family;IPR023201:SecY subunit domain; IPR030659:SecY conservedsite;
long-mer155	CP006740.1	348046	348088	TTCTTTGCTGATTGCTGTTGTGGTTGTTATGGATTTTATTTCT	CP006740.1.338	CP006740.1.338	346817	348190	+	AutoIPR: IPR002208:SecY/SEC61-alpha family;IPR023201:SecY subunit domain; IPR030659:SecY conservedsite;
long-mer156	CP006740.1	348990	349032	AGCAGTCCGTTCTTTAAGTAATGTCGGTTATAAAATTACAAAT	CP006740.1.340	CP006740.1.340	348703	349095	+	AutoIPR: IPR001971:Ribosomal protein S11;
long-mer157	CP006740.1	349490	349520	TGGGAAGATGGTAAATTTGCCTTCGTATCAT	CP006740.1.341	CP006740.1.341	349110	349736	+	AutoIPR: IPR005709:Ribosomal protein S4,bacterial-type; IPR022801:Ribosomal protein S4/S9;
long-mer158	CP006740.1	349538	349580	GGTTGCTCTCTCTCAGAGAGCGCAAAAGTATTTGTGTGTTCAA	CP006740.1.341	CP006740.1.341	349110	349736	+	AutoIPR: IPR005709:Ribosomal protein S4,bacterial-type; IPR022801:Ribosomal protein S4/S9;
long-mer159	CP006740.1	350972	351038	GGAGCGATGTTTAGTAATATGATTGCTTCATTGTTCAAGTATCAGTTGATAAAGACTACTTTGCCGA	CP006740.1.343	CP006740.1.343	350921	351301	+	AutoIPR: IPR000456:Ribosomal protein L17;
long-mer160	CP006740.1	351296	351336	ACTTAGTGATTCTTCACCTCTGTTTTAAGTTGTCATGTTAT	CP006740.1.343	CP006740.1.343	350921	351301	+	AutoIPR: IPR000456:Ribosomal protein L17;
long-mer161	CP006740.1	351358	351418	TTTTCTCTATTATTTGTTTCATATTTTTTTGATCCATTTATATATTGAATTACATCAAATG	NA
long-mer162	CP006740.1	351430	351451	GCGCCATATTTATTTGATGAGT	NA
long-mer163	CP006740.1	351472	351497	TTTAACGATTAATTAATTTATTTTTT	NA
long-mer164	CP006740.1	351684	351715	TGATTTCCTTAGCGTAATTTGATTGAAATTCG	NA
long-mer165	CP006740.1	351732	351798	TGTGTTTATTTTTCCTTATTTTAATTCGTATGTTATTTATTATAAATAGCTAGATTAAAGTATTTAA	NA
long-mer166	CP006740.1	351852	351893	TTCGAGCGCTGAACAGTGCCTAATGATACGACTCTGACACAT	NA
long-mer167	CP006740.1	352056	352136	GAATGTTTTCTATTCATAGTCTGCACTATTGTGAAGTTGCATAGTGTTATTTTGTATTTTATTTGATGAATGACTTCAAAA	NA
long-mer168	CP006740.1	352147	352189	TAATCAGATTTTTCTTAACCTGAAATCATGATTATACCTATGT	NA
long-mer169	CP006740.1	352196	352258	TTTGGAGTAGATGGTATTCTGGTCTTGTTTCTTGTACAGCTCGAGTAATTATGATCGATTTGA	CP006740.1.344	CP006740.1.344	352246	352506	+	AutoIPR: IPR007475:Membrane fusogenicactivity;
long-mer170	CP006740.1	352265	352287	TTGATACCATCGCTAACCGTCTT	CP006740.1.344	CP006740.1.344	352246	352506	+	AutoIPR: IPR007475:Membrane fusogenicactivity;
long-mer171	CP006740.1	352428	352470	TACCCGCGAGAAACTTGAAACTCTATTGCATACACTTGTTCTT	CP006740.1.344	CP006740.1.344	352246	352506	+	AutoIPR: IPR007475:Membrane fusogenicactivity;
long-mer172	CP006740.1	352476	352518	GGATCGCCTTACTGATCAGGGAAAAAATTGAGGATTCTGTTAT	CP006740.1.345	CP006740.1.345	352517	354037	+	AutoIPR: IPR001208:Mini-chromosome maintenance,DNA-dependent ATPase; IPR004482:Mg chelatase-relatedprotein; IPR020568:Ribosomal protein S5 domain 2-typefold; IPR025158:Mg chelatase-related protein, C-terminaldomain; IPR027417:P-loop containing nucleosidetriphosphate hydrolase;
long-mer172	CP006740.1	352476	352518	GGATCGCCTTACTGATCAGGGAAAAAATTGAGGATTCTGTTAT	CP006740.1.344	CP006740.1.344	352246	352506	+	AutoIPR: IPR007475:Membrane fusogenicactivity;
long-mer173	CP006740.1	352781	352831	ATCTTGGCCGCCAGCGGTCAACTGCCACTTGATGCTTTAGCAGGTAAGGAG	CP006740.1.345	CP006740.1.345	352517	354037	+	AutoIPR: IPR001208:Mini-chromosome maintenance,DNA-dependent ATPase; IPR004482:Mg chelatase-relatedprotein; IPR020568:Ribosomal protein S5 domain 2-typefold; IPR025158:Mg chelatase-related protein, C-terminaldomain; IPR027417:P-loop containing nucleosidetriphosphate hydrolase;
long-mer174	CP006740.1	353042	353084	GCTCAGAGATTCGAAGTTAAGTCTGATGTATTGCATGATATTC	CP006740.1.345	CP006740.1.345	352517	354037	+	AutoIPR: IPR001208:Mini-chromosome maintenance,DNA-dependent ATPase; IPR004482:Mg chelatase-relatedprotein; IPR020568:Ribosomal protein S5 domain 2-typefold; IPR025158:Mg chelatase-related protein, C-terminaldomain; IPR027417:P-loop containing nucleosidetriphosphate hydrolase;
long-mer175	CP006740.1	353750	353779	AGGCGTGTTACTGATTCCAGGACTTTGCAA	CP006740.1.345	CP006740.1.345	352517	354037	+	AutoIPR: IPR001208:Mini-chromosome maintenance,DNA-dependent ATPase; IPR004482:Mg chelatase-relatedprotein; IPR020568:Ribosomal protein S5 domain 2-typefold; IPR025158:Mg chelatase-related protein, C-terminaldomain; IPR027417:P-loop containing nucleosidetriphosphate hydrolase;
long-mer176	CP006740.1	353917	353965	GATTCTACGCGTGGCACGCACCATTGCCGATTTGGATGGTAGCACATTA	CP006740.1.345	CP006740.1.345	352517	354037	+	AutoIPR: IPR001208:Mini-chromosome maintenance,DNA-dependent ATPase; IPR004482:Mg chelatase-relatedprotein; IPR020568:Ribosomal protein S5 domain 2-typefold; IPR025158:Mg chelatase-related protein, C-terminaldomain; IPR027417:P-loop containing nucleosidetriphosphate hydrolase;
long-mer177	CP006740.1	354061	354142	GATTGACTATCCTGTTGGAGCTAATTTATTACATAATTTTTCCATTATTCTTAGATTATTCTAAGTTTCAAGGCCTGTTGTA	CP006740.1.346	CP006740.1.346	353985	354143	+	
long-mer178	CP006740.1	354250	354280	AATACAAGAAATATCTTTAATATATAAACTG	NA
long-mer179	CP006740.1	354282	354305	TTTTTTGATGATTATCGATTCTAG	NA
long-mer180	CP006740.1	360589	360631	ATTGCGTATAGCGTAGTTATGAGATGTCTGATGTTCTTGTGGT	NA
long-mer181	CP006740.1	361082	361114	AATCTTTTGTGAATATTTTTATAATCTTTGAAA	NA
long-mer182	CP006740.1	361453	361493	AGTGAGAAAACGAATGGAACAATGGAACATGTTTGTAATTA	NA
long-mer183	CP006740.1	361704	361729	AGCGCTTTCTGCCTAAAGTAACCACA	CP006740.1.353	CP006740.1.353	361597	362058	-	
long-mer184	CP006740.1	362316	362358	TATAACGACTGTAATGTCTTGGGCACGTTTTCTTAGGGTATAA	NA
long-mer185	CP006740.1	362366	362408	GTTCCGATGTGAAATCTATAGAAGGGCTGCAAGATTAACCTTC	NA
long-mer186	CP006740.1	362605	362651	TTGGCTCCTCTCGATAGTTTTCCTCACTTTGTAGAAACATAATAAAA	CP006740.1.354	CP006740.1.354	362537	362644	-	
long-mer187	CP006740.1	362747	362789	ATTAGATTCGGCACTCCGTTCCGGGTAGATCAAAAGTACTTCG	NA
long-mer188	CP006740.1	362898	362919	CGCTCATAAATTTAAAAATTCA	NA
long-mer189	CP006740.1	362921	362952	ATTTATCAATGCCTTATCTTTTTCTCTTTGTG	NA
long-mer190	CP006740.1	362954	362978	AGAATAGTAATTAGGCTTACTCTTG	NA
long-mer191	CP006740.1	362998	363020	ATCTTAAGGTGGTTCATAAGGTC	NA
long-mer192	CP006740.1	363050	363129	GATATTTCAAGGTAATGGTAAATTCTCCATTTTATATATCTATCACATATTAATGATAGATATTTTTATATAAAAATTAA	NA
long-mer193	CP006740.1	363138	363180	TATTTTATAAATAAAGCTTGAGTCTAGGGTTCTGATTATAATG	NA
long-mer194	CP006740.1	363297	363375	TTCCAAAGGCTTCCCGCTTACGTTCATTAGTGACGTGTTACGCAATCTTTTATAAAGAGTACGGCGGTAATATTTTTAT	NA
long-mer195	CP006740.1	363377	363447	TGGTGTTCAGTTATAAGGGTTTCTAAAATTTTGAGGCGGTTGATGTCTAAGGATTCTTCTTGTCCATATCA	NA
long-mer196	CP006740.1	363565	363595	CAAGTATAGACGAATCATTCAACTTAAAGTA	NA
long-mer197	CP006740.1	363608	363650	TGTAGAAATGATGGTTTTGTATTAAGTTATTGATATATATCAA	NA
long-mer198	CP006740.1	363707	363781	AGTACAGTTATTTTGAGGAATCGATTGGGTGCCAATAATTTTTACTGGACGCATAAAGGGAACTTGGTATTAGTT	NA
long-mer199	CP006740.1	363788	363813	GGGTTTAACACTTGATCTTTCACAAG	NA
long-mer200	CP006740.1	363822	363869	CTGTTGGGGGTGCTGGAAGTGTACGCCGTTATCGGCGAAAATAGTCTC	NA
long-mer201	CP006740.1	364222	364264	TCTAGCGGGTGCAGCCCGTATTGATCATGCTAACGAGGGGGGG	CP006740.1.356	CP006740.1.356	363968	365272	+	AutoIPR: IPR005215:Trigger factor;IPR027304:Trigger factor/SurA domain;
long-mer202	CP006740.1	364673	364747	GAGGTTTCCGAGCCAGTGTTGTTGGAGGTGAACGAAGAGTTCATCAAGAGTTTTGGGGTGAAGAGCGGAAAATTA	CP006740.1.356	CP006740.1.356	363968	365272	+	AutoIPR: IPR005215:Trigger factor;IPR027304:Trigger factor/SurA domain;
long-mer203	CP006740.1	365514	365572	TCTGGTTGGCCCTATTGACGATTACATGGCCAATTTGATAGTAGCGCAACTCCTTTTCT	CP006740.1.357	CP006740.1.357	365401	366027	+	
long-mer204	CP006740.1	365793	365886	ACCGTTAGGTGGTTTCCAGGGGCAAGCTACTGACATAGACATTCATGCGCGTGAGATACTTGCTTTACGTGCACGTCTAAACGAAATATTGGCT	CP006740.1.357	CP006740.1.357	365401	366027	+	
long-mer205	CP006740.1	365907	365949	GGAGACTATTGCTCATGACACCGAGCGTGATAACTTTAAAAGT	CP006740.1.357	CP006740.1.357	365401	366027	+	
long-mer206	CP006740.1	365994	366036	GCAGCGCCAGGAAGAGTTGATCCAGTCTTCTTGATCTCTCAAT	CP006740.1.357	CP006740.1.357	365401	366027	+	
long-mer207	CP006740.1	366038	366074	CATCAGTTGGAAAATTTTTAGTTGCAATGGAATCTGT	NA
long-mer208	CP006740.1	366079	366102	TTGTTCTGCTCATATTGTGGTATT	NA
long-mer209	CP006740.1	366349	366391	TTTGCCTAAGCCCAAGGAGATACTTGAGGTTTTGGATCAGTAT	CP006740.1.358	CP006740.1.358	366155	367435	+	AutoIPR: IPR004487:Clp protease, ATP-bindingsubunit ClpX; IPR013461:ATP-dependent Clp proteaseATP-binding subunit ClpA; IPR027417:P-loop containingnucleoside triphosphate hydrolase;
long-mer210	CP006740.1	366421	366450	TCTTGCTGTAGCCGTCTACAATCATTATAA	CP006740.1.358	CP006740.1.358	366155	367435	+	AutoIPR: IPR004487:Clp protease, ATP-bindingsubunit ClpX; IPR013461:ATP-dependent Clp proteaseATP-binding subunit ClpA; IPR027417:P-loop containingnucleoside triphosphate hydrolase;
long-mer211	CP006740.1	366517	366559	CCCAACAGGCTCCGGCAAGACATTGCTTGCCGAGACATTGGCG	CP006740.1.358	CP006740.1.358	366155	367435	+	AutoIPR: IPR004487:Clp protease, ATP-bindingsubunit ClpX; IPR013461:ATP-dependent Clp proteaseATP-binding subunit ClpA; IPR027417:P-loop containingnucleoside triphosphate hydrolase;
long-mer212	CP006740.1	366670	366712	TTACGACGTTGAAAAGGCGCAACATGGGATCGTCTACATTGAT	CP006740.1.358	CP006740.1.358	366155	367435	+	AutoIPR: IPR004487:Clp protease, ATP-bindingsubunit ClpX; IPR013461:ATP-dependent Clp proteaseATP-binding subunit ClpA; IPR027417:P-loop containingnucleoside triphosphate hydrolase;
long-mer213	CP006740.1	367186	367228	GATGGAGAACGTAGAGTTGGAGTTCCGTCAGGACGCGCTTTCA	CP006740.1.358	CP006740.1.358	366155	367435	+	AutoIPR: IPR004487:Clp protease, ATP-bindingsubunit ClpX; IPR013461:ATP-dependent Clp proteaseATP-binding subunit ClpA; IPR027417:P-loop containingnucleoside triphosphate hydrolase;
long-mer214	CP006740.1	367443	367485	TTATAGCGTTGCGGCTATTCGTATAACTGACACTGAGAGTCGA	NA
long-mer215	CP006740.1	367643	367676	GGTTGTATTCCCGTACATGGTGATTCCATTGTTC	CP006740.1.359	CP006740.1.359	367587	370058	+	AutoIPR: IPR004815:Lon protease,bacterial/eukaryotic-type; IPR015947:PUA-like domain;IPR027065:Lon protease; IPR027417:P-loop containingnucleoside triphosphate hydrolase;
long-mer216	CP006740.1	367759	367801	CTGACATTGACGATCCTGGTGTGGTTGATTTGCATGCCATCGG	CP006740.1.359	CP006740.1.359	367587	370058	+	AutoIPR: IPR004815:Lon protease,bacterial/eukaryotic-type; IPR015947:PUA-like domain;IPR027065:Lon protease; IPR027417:P-loop containingnucleoside triphosphate hydrolase;
long-mer217	CP006740.1	367930	367970	TCGAAATTGCCTCTACTCAGGGGCGCGAAGAACGTGAAATT	CP006740.1.359	CP006740.1.359	367587	370058	+	AutoIPR: IPR004815:Lon protease,bacterial/eukaryotic-type; IPR015947:PUA-like domain;IPR027065:Lon protease; IPR027417:P-loop containingnucleoside triphosphate hydrolase;
long-mer218	CP006740.1	368318	368360	CTTCGACGATCTTCCGAGTGAATTGGAGGAGTTGGCTCGTAAA	CP006740.1.359	CP006740.1.359	367587	370058	+	AutoIPR: IPR004815:Lon protease,bacterial/eukaryotic-type; IPR015947:PUA-like domain;IPR027065:Lon protease; IPR027417:P-loop containingnucleoside triphosphate hydrolase;
long-mer219	CP006740.1	369416	369458	TGGTTTGGCTTGGACAGAAGTAGGTGGAGATTTGTTGCAAATC	CP006740.1.359	CP006740.1.359	367587	370058	+	AutoIPR: IPR004815:Lon protease,bacterial/eukaryotic-type; IPR015947:PUA-like domain;IPR027065:Lon protease; IPR027417:P-loop containingnucleoside triphosphate hydrolase;
long-mer220	CP006740.1	369638	369680	GCCGAAGGATGGTCCAAGTGCAGGTATTGCCATGGTCACATCC	CP006740.1.359	CP006740.1.359	367587	370058	+	AutoIPR: IPR004815:Lon protease,bacterial/eukaryotic-type; IPR015947:PUA-like domain;IPR027065:Lon protease; IPR027417:P-loop containingnucleoside triphosphate hydrolase;
long-mer221	CP006740.1	370070	370112	TAAATGTGTGCAAAAGCGGTTGCCTTAATCGTTATTGTTCATG	NA
long-mer222	CP006740.1	370278	370320	GATGAATAAAACCGAATTGATTGATGGTGTTGCTGCTGCTGCT	CP006740.1.360	CP006740.1.360	370279	370563	+	AutoIPR: IPR000119:Histone-like bacterialDNA-binding protein; IPR010992:Integration host factor(IHF)-like DNA-binding domain;
long-mer223	CP006740.1	370369	370536	GAAATTACTGAGGCCCTCAAAGAGGGTGATTCCGTTACGTTGGTAGGGTTCGGTACTTTCCAGGTGCGTCAGCGTGCTGAGCGTCCTGGCCGCAATCCGAAGACTGGTGAACCTATCATGATCGCTGCATCAAATAACCCTTCATTCAAGCCTGGTAAAGCACTAAAA	CP006740.1.360	CP006740.1.360	370279	370563	+	AutoIPR: IPR000119:Histone-like bacterialDNA-binding protein; IPR010992:Integration host factor(IHF)-like DNA-binding domain;
long-mer224	CP006740.1	370589	370631	GTCTCCCTTACAAGGAGAGGGCCGGGGGTTCGAAACCCTCAGC	NA
long-mer225	CP006740.1	370731	370827	CCCGTCCGCTCCGCCATATTATCTGAGGTTCTCTCAAGCTCTCTTAATTTAGCTATTCCTTTTCTAGTTGCATGTTGTTAAAAGGGGAAGCTCTAAA	CP006740.1.362	CP006740.1.362	370802	370951	+	
long-mer226	CP006740.1	370835	370868	GCGCTGGCTCAGCTGGTTAATTTGATGTTTTCTC	CP006740.1.362	CP006740.1.362	370802	370951	+	
long-mer227	CP006740.1	370878	370961	TGGAGGTTGTGAGCTTTAGTCAGTATTTTCTCCCCTGTGTGTCTGGAGCTCAGGCATCAAACACATTCTTTTAATATGTGACCA	CP006740.1.362	CP006740.1.362	370802	370951	+	
long-mer228	CP006740.1	370974	371016	TGCATATAGATAGAGTCGGTGTCCCCCTGCATGCTGCTTGTAC	NA
long-mer229	CP006740.1	371222	371260	CGTTCGTTACATAGGGGTAGGGGGGAAGGACGATGTAGC	CP006740.1.363	CP006740.1.363	371133	373100	+	AutoIPR: IPR000297:Peptidyl-prolyl cis-transisomerase, PpiC-type; IPR023058:Peptidyl-prolyl cis-transisomerase, PpiC-type, conserved site; IPR027304:Triggerfactor/SurA domain;
long-mer230	CP006740.1	371629	371650	GTACCCCGCAGATGTACGAGAG	CP006740.1.363	CP006740.1.363	371133	373100	+	AutoIPR: IPR000297:Peptidyl-prolyl cis-transisomerase, PpiC-type; IPR023058:Peptidyl-prolyl cis-transisomerase, PpiC-type, conserved site; IPR027304:Triggerfactor/SurA domain;
long-mer231	CP006740.1	372080	372122	GGAAGCCCGCAAACCCGGTGCTGATTTTGCTGCGCTGGCTCGC	CP006740.1.363	CP006740.1.363	371133	373100	+	AutoIPR: IPR000297:Peptidyl-prolyl cis-transisomerase, PpiC-type; IPR023058:Peptidyl-prolyl cis-transisomerase, PpiC-type, conserved site; IPR027304:Triggerfactor/SurA domain;
long-mer232	CP006740.1	372680	372730	GGTGCGCGCTGATCGTGCGGAAAAGGATGAGGCCTCTGCAGCGGATGCACT	CP006740.1.363	CP006740.1.363	371133	373100	+	AutoIPR: IPR000297:Peptidyl-prolyl cis-transisomerase, PpiC-type; IPR023058:Peptidyl-prolyl cis-transisomerase, PpiC-type, conserved site; IPR027304:Triggerfactor/SurA domain;
long-mer233	CP006740.1	372881	372911	GGGTAAGCCGACGGTTGGTAAAGTGCGTTTG	CP006740.1.363	CP006740.1.363	371133	373100	+	AutoIPR: IPR000297:Peptidyl-prolyl cis-transisomerase, PpiC-type; IPR023058:Peptidyl-prolyl cis-transisomerase, PpiC-type, conserved site; IPR027304:Triggerfactor/SurA domain;
long-mer234	CP006740.1	373315	373353	GCGATATTTGGAGCATATTATATGTATTAGTACCGAAGC	NA
long-mer235	CP006740.1	373363	373405	TCCTCCGGGAGGTGTATCAGGCGATTTAGTGGTTGTAAGAATC	NA
long-mer236	CP006740.1	373977	374004	GATTCCTGTTTACTGACGACTTCTTATT	NA
long-mer237	CP006740.1	374246	374278	TATGTGTGTGGACGACTCCAGCTTTTTCTTTCC	NA
long-mer238	CP006740.1	377756	377798	GGATTTGCGTCTGAATAACGGAGATCAGCGTTTACGTGCCCAT	CP006740.1.366	CP006740.1.366	376590	379082	+	AutoIPR: IPR000788:Ribonucleotide reductaselarge subunit, C-terminal; IPR008926:Ribonucleotidereductase R1 subunit, N-terminal;
long-mer239	CP006740.1	380605	380633	GATGCGCTTGCCATTGTTGAATGGACTGA	CP006740.1.368	CP006740.1.368	380212	380694	+	AutoIPR: IPR010088:Ribonucleotidereductase-associated flavodoxin, putative;IPR029039:Flavoprotein-like;
long-mer240	CP006740.1	389343	389407	GCCATTATTGGTTTCATCTTCAAAGTGGTAGCCTGGACCACCGTGGCCGGAACCTTCGGGGCAGC	CP006740.1.380	CP006740.1.380	389079	389573	-	AutoIPR: IPR002130:Cyclophilin-typepeptidyl-prolyl cis-trans isomerase domain;IPR024936:Cyclophilin-type peptidyl-prolyl cis-transisomerase; IPR029000:Cyclophilin-like domain;
long-mer241	CP006740.1	390257	390299	ATTCGACCGTCTCGGTGCTACACCGGAGCAGATGGACTTTCCG	CP006740.1.381	CP006740.1.381	389814	391643	+	AutoIPR: IPR006298:GTP-binding protein TypA;IPR009000:Translation protein, beta-barrel domain;IPR027417:P-loop containing nucleoside triphosphatehydrolase;
long-mer242	CP006740.1	390815	390848	TCAGATCCGTGAGCGCTTGGCTCGCGAAACTTTA	CP006740.1.381	CP006740.1.381	389814	391643	+	AutoIPR: IPR006298:GTP-binding protein TypA;IPR009000:Translation protein, beta-barrel domain;IPR027417:P-loop containing nucleoside triphosphatehydrolase;
long-mer243	CP006740.1	391160	391181	GGCGCGTGGTTTGATTGGTTTC	CP006740.1.381	CP006740.1.381	389814	391643	+	AutoIPR: IPR006298:GTP-binding protein TypA;IPR009000:Translation protein, beta-barrel domain;IPR027417:P-loop containing nucleoside triphosphatehydrolase;
long-mer244	CP006740.1	391316	391358	ACCTGGGTACGCTTTGATGGGTTTGCAAGAACGTGGGCGTTTG	CP006740.1.381	CP006740.1.381	389814	391643	+	AutoIPR: IPR006298:GTP-binding protein TypA;IPR009000:Translation protein, beta-barrel domain;IPR027417:P-loop containing nucleoside triphosphatehydrolase;
long-mer245	CP006740.1	391469	391511	TGCTTCTGGGAAGGACGACGCAATCTCATTGACCCCGCCCATT	CP006740.1.381	CP006740.1.381	389814	391643	+	AutoIPR: IPR006298:GTP-binding protein TypA;IPR009000:Translation protein, beta-barrel domain;IPR027417:P-loop containing nucleoside triphosphatehydrolase;
long-mer246	CP006740.1	391695	391718	CTCGCATTCGGGGCTTCACGCTAT	CP006740.1.382	CP006740.1.382	391612	392145	+	AutoIPR: IPR021125:Protein of unknown functionDUF2127;
long-mer247	CP006740.1	392239	392264	TTATAAATTGCTAATCAAGTACGCGC	NA
long-mer248	CP006740.1	392345	392387	AATTGTTATAAATCCACTAATGAAAATTGTGATTTTAATCAAT	NA
long-mer249	CP006740.1	392412	392454	AGTACTTGAGGCAAAGCGCACTAGTTGGCTTGGTGGTATCTCT	CP006740.1.383	CP006740.1.383	392389	393651	+	AutoIPR: IPR003997:RTX secretion protein D,Gram-negative bacteria;
long-mer250	CP006740.1	393258	393300	GAGTCTGTTACCCGTGAATGGTGAGTTGGAAGCAGAACTTCTA	CP006740.1.383	CP006740.1.383	392389	393651	+	AutoIPR: IPR003997:RTX secretion protein D,Gram-negative bacteria;
long-mer251	CP006740.1	393720	393767	TTATATTATTTATATTAATCTTGGCGAATGAATGATATTCTTAGTTTC	NA
long-mer252	CP006740.1	393777	393802	CGAGCAATATTTATTAATAATTAACG	NA
long-mer253	CP006740.1	397089	397116	AATTGCCGGAAATGCAGCTACAGAAAAA	CP006740.1.388	CP006740.1.388	395714	397837	+	AutoIPR: IPR022514:NHPM bacteriocin system ABCtransporter, peptidase/ATP-binding protein;IPR027417:P-loop containing nucleoside triphosphatehydrolase;
long-mer254	CP006740.1	397372	397414	GCAAGATGACCAACTCTTTGCGGGGAGTGTTGCTGATAACATT	CP006740.1.388	CP006740.1.388	395714	397837	+	AutoIPR: IPR022514:NHPM bacteriocin system ABCtransporter, peptidase/ATP-binding protein;IPR027417:P-loop containing nucleoside triphosphatehydrolase;
long-mer255	CP006740.1	397681	397723	ACTAACCAAAGTCATCGTTGCGCATCGCCCCGAAACCATTGCG	CP006740.1.388	CP006740.1.388	395714	397837	+	AutoIPR: IPR022514:NHPM bacteriocin system ABCtransporter, peptidase/ATP-binding protein;IPR027417:P-loop containing nucleoside triphosphatehydrolase;
long-mer256	CP006740.1	399074	399106	TATGCGCCGCACTTCACGGCGGACAATGGTACT	NA
long-mer257	CP006740.1	399309	399351	AGCGCTCAGTGCAGCGAACACCTGGTTCAGGTTCATCGCGCGC	CP006740.1.390	CP006740.1.390	399231	400163	-	AutoIPR: IPR003439:ABC transporter-like;IPR027417:P-loop containing nucleoside triphosphatehydrolase;
long-mer258	CP006740.1	399777	399819	GCGTTTGAGTTCAATCTCTGCAAGAGCCTCAGCTTTGGCGTAC	CP006740.1.390	CP006740.1.390	399231	400163	-	AutoIPR: IPR003439:ABC transporter-like;IPR027417:P-loop containing nucleoside triphosphatehydrolase;
long-mer259	CP006740.1	399882	399924	GTTGATCTCCTGTGGTACCAGACCGATCAATCGTATGGCCGCA	CP006740.1.390	CP006740.1.390	399231	400163	-	AutoIPR: IPR003439:ABC transporter-like;IPR027417:P-loop containing nucleoside triphosphatehydrolase;
long-mer260	CP006740.1	405780	405809	TATGCATTGACAATCAGTGGTAATGACTTG	NA
long-mer261	CP006740.1	405863	405905	TGTTATATTATTATAAATATTGAGTTAATAAAATATTGATCGA	NA
long-mer262	CP006740.1	406037	406058	GGTTATTTTATTTGTGTCAGTT	NA
long-mer263	CP006740.1	406288	406323	GTCATACCATGCTGATTTATTGCATGTAGAACGGGG	NA
long-mer264	CP006740.1	406393	406418	TGACGAGCTGTCCTTGCCAATAAAGA	NA
long-mer265	CP006740.1	406796	406835	TGAGCTTACCAGTTACCTTCCGGCTGCTTTTAACGACCTC	CP006740.1.393	CP006740.1.393	406575	406964	-	
long-mer266	CP006740.1	407106	407177	TAACGGCGCAATAGTGCGGCTAATTTTCTACGTATGCTAAACGATCGCTGTGCAGATTTCGCGTGTTCTTCA	NA
long-mer267	CP006740.1	408174	408216	CGATGCGTTCAGGGAAAGCATATGTGAGTAGGTTGCCGAGGGT	CP006740.1.394	CP006740.1.394	407230	409731	-	AutoIPR: IPR010225:RNA helicase, ATP-dependentDEAH box, HrpB-type; IPR017170:Lhr-like ATP-dependent RNAhelicase, predicted; IPR027417:P-loop containingnucleoside triphosphate hydrolase;
long-mer268	CP006740.1	408512	408534	TTACCCAGGGGAGTGAGGGTGGA	CP006740.1.394	CP006740.1.394	407230	409731	-	AutoIPR: IPR010225:RNA helicase, ATP-dependentDEAH box, HrpB-type; IPR017170:Lhr-like ATP-dependent RNAhelicase, predicted; IPR027417:P-loop containingnucleoside triphosphate hydrolase;
long-mer269	CP006740.1	409911	409935	GGGTGATGCTGTTGGATTGAGTAGG	CP006740.1.395	CP006740.1.395	409728	409979	-	
long-mer270	CP006740.1	409962	409997	TCTCATCGCCTCAAGCATCGCCTCAAGTGGTGAAGA	CP006740.1.395	CP006740.1.395	409728	409979	-	
long-mer271	CP006740.1	410025	410067	ACTTCATTGCCCAGTGAAGTGCTCCACGGCCACCACCGCCAAT	NA
long-mer272	CP006740.1	415993	416035	GCTGGAGATGAACTTACGTATTGTCCTTGGCGACAAAGTCAAC	CP006740.1.399	CP006740.1.399	412871	416692	+	AutoIPR: IPR007452:Protein of unknown functionDUF490;
long-mer273	CP006740.1	418934	418965	GTAGTAAGAGGGAGGGTATGCCTTACGGAAGA	NA
long-mer274	CP006740.1	419330	419372	GCGTTGTCTCTGGTTTATAGCCACGTTGCAAAGCAGCGTTTGT	NA
long-mer275	CP006740.1	419542	419563	AATGATCAGAAAAGCGTTGCGC	CP006740.1.402	CP006740.1.402	419543	419845	+	
long-mer276	CP006740.1	420301	420322	TTGTGCAAATCGCACGGAATTT	NA
long-mer277	CP006740.1	422199	422241	CATTGATGCGTTGTGCCCCGGGGCTTACGCGGCGTTGCCATAT	CP006740.1.404	CP006740.1.404	422053	424758	+	AutoIPR: IPR015934:Aconitase/2-methylisocitratedehydratase; IPR015937:Aconitase/isopropylmalatedehydratase;
long-mer278	CP006740.1	422261	422303	AAAACGTGTTGCGCCGCGCCGTGTCGGATCAGTGGCCTGCGTA	CP006740.1.404	CP006740.1.404	422053	424758	+	AutoIPR: IPR015934:Aconitase/2-methylisocitratedehydratase; IPR015937:Aconitase/isopropylmalatedehydratase;
long-mer279	CP006740.1	425050	425074	CGGCTGAGTGGGCACTGTCTTTCCC	NA
long-mer280	CP006740.1	425486	425528	ACACCGCGGGATATGCAGTGTACGGATTTGGCAAGCCAATATC	CP006740.1.405	CP006740.1.405	425106	426302	+	AutoIPR: IPR007400:PrpF protein;
long-mer281	CP006740.1	442832	442927	CACACGGGCTGTGCCGCTGCCGATCTTCTGGCCGATGGCACGTCCCTCTGTCAGTATCTGGCCGGGTTGTTGGAGTGCAAAGCGTTCAATCTGGGT	CP006740.1.418	CP006740.1.418	441575	443974	-	AutoIPR:IPR006318:Phosphoenolpyruvate-utilising enzyme;IPR006319:Phosphoenolpyruvate synthase;IPR010121:Pyruvate, phosphate dikinase;IPR015813:Pyruvate/Phosphoenolpyruvate kinase-likedomain; IPR023151:PEP-utilising enzyme, conserved site;
long-mer282	CP006740.1	442934	443000	ACTGCGTGATTTCACTGTCTCCGGACGTGCCTGCACAATAAATAATTTGCCGCTGATCCCATCCTTA	CP006740.1.418	CP006740.1.418	441575	443974	-	AutoIPR:IPR006318:Phosphoenolpyruvate-utilising enzyme;IPR006319:Phosphoenolpyruvate synthase;IPR010121:Pyruvate, phosphate dikinase;IPR015813:Pyruvate/Phosphoenolpyruvate kinase-likedomain; IPR023151:PEP-utilising enzyme, conserved site;
long-mer283	CP006740.1	444052	444091	CTTAAATTGGTGAGATGTCTCGGTGCCAGTCAATTGAGGG	NA
long-mer284	CP006740.1	454740	454782	GCCTTACCTGCCGTCCCTACCACGCTCAACTCGAACGTACCGG	CP006740.1.427	CP006740.1.427	454547	454825	-	AutoIPR: IPR007454:Uncharacterised proteinfamily UPF0250; IPR027471:YbeD-like domain;
long-mer285	CP006740.1	455915	455957	AAACGCAATACCACCATGCCCTAGATCACTATAACCCACGTCC	NA
long-mer286	CP006740.1	456081	456133	CCACCCACCACAATCGCACTGCAACTAGAACGACTCCAGATCCGGGGTCATGC	NA
long-mer287	CP006740.1	457277	457314	TTTGAAAGAAAATTAGTCTTTATATGGCAAGCATCGTA	CP006740.1.431	CP006740.1.431	457289	457516	-	
long-mer288	CP006740.1	457651	457717	CTTACTTACACTTCGCCGATGTCCGGCTCCCAGTCCTCTTCCCCAACCACTGATCCCCGTCTGCGCC	CP006740.1.432	CP006740.1.432	457669	458988	+	AutoIPR: IPR007383:Protein of unknown functionDUF445;
long-mer289	CP006740.1	458745	458787	GTTGAATGAACATCTTCTGGATACCAGCGAACGCCTCAGCGAA	CP006740.1.432	CP006740.1.432	457669	458988	+	AutoIPR: IPR007383:Protein of unknown functionDUF445;
long-mer290	CP006740.1	459086	459110	GGTGAATATTAATCCATAAGGTTTC	NA
long-mer291	CP006740.1	469589	469631	TGTTGACTGGACCCATGACCGTTATTGCCAAAATTTATGCTCG	CP006740.1.440	CP006740.1.440	469603	470895	+	AutoIPR: IPR000941:Enolase; IPR029017:EnolaseN-terminal domain-like; IPR029065:Enolase C-terminaldomain-like;
long-mer292	CP006740.1	471168	471206	GGTTGAGGATATTCCTGTGCCTCTCCCCAACGATACATC	CP006740.1.441	CP006740.1.441	470998	471255	+	AutoIPR: IPR007060:Septum formation initiatorFtsL/DivIC;
long-mer293	CP006740.1	471946	471988	GAGTGGCTTATTTAGGGGGAGGGTGATGACGGGTTTGAATGTT	CP006740.1.443	CP006740.1.443	471971	472474	+	AutoIPR: IPR003526:2-C-methyl-D-erythritol2,4-cyclodiphosphate synthase;
long-mer293	CP006740.1	471946	471988	GAGTGGCTTATTTAGGGGGAGGGTGATGACGGGTTTGAATGTT	CP006740.1.442	CP006740.1.442	471252	471947	+	AutoIPR: IPR001228:2-C-methyl-D-erythritol4-phosphate cytidylyltransferase;IPR029044:Nucleotide-diphospho-sugar transferases;
long-mer294	CP006740.1	473695	473737	CATACATTTCTATCGTTAAGGCATGCGCCTTAACGATAGTTTT	NA
long-mer295	CP006740.1	481570	481645	GACGGTTGGTTTGTTGATTGGCCTGCTGACACAGTATACCGATCACCGTGCTGCTACTCGTGAGGCCAGTGAGGCA	CP006740.1.453	CP006740.1.453	481091	482356	+	AutoIPR: IPR024528:Domain of unknown functionDUF3815;
long-mer296	CP006740.1	483901	483943	TCTGGATTGCGAAATTACCGGCGATGTTCTCGGTTCCAAGGAG	CP006740.1.457	CP006740.1.457	483887	484246	+	
long-mer297	CP006740.1	484160	484182	GCAGGAACGTTTATTCATAAAAA	CP006740.1.457	CP006740.1.457	483887	484246	+	
long-mer298	CP006740.1	484367	484421	GATTGGTGCAGATCAAGGCGGGCTTATTGGAGCGGTTGGTGGATTTTCTGCGGGA	CP006740.1.458	CP006740.1.458	484230	484508	+	
long-mer299	CP006740.1	484539	484590	CACATTTAAGGGTGATAAAATAAAAAATTTCAAATCGATAATGATTGTACTT	NA
long-mer300	CP006740.1	484617	484660	ATCAGCTCTCTTAGAGGAAGGTGGCAGTAGGCTCCGGATAAAAA	NA
long-mer301	CP006740.1	484677	484744	TTCTATTCTTATTTTTTATGCTTTGTATTTACTGGGATAGATGTTTTTTCGGTGTTGGAGGGTGGGTG	NA
long-mer302	CP006740.1	485004	485042	TTTCTATCATCCAAAATAATAAAAATCAGAGAGATAGCT	CP006740.1.459	CP006740.1.459	484946	485248	+	
long-mer303	CP006740.1	485329	485400	TTTTGAATTCTGTAAAAATTGAAGCGCTGAATTTTTGGAATACTTTTAGCATTTGTTTTAATCTTGTCCATC	NA
long-mer304	CP006740.1	485734	485794	TGCCACTGGGAACGGTATGTTAAGGATGCGTGTTTGAGTGCGAAAAATGTCACCGCGAGCG	CP006740.1.460	CP006740.1.460	485608	485883	+	
long-mer305	CP006740.1	486527	486569	GGAACCGATGGCCGCAGCGATTGGTGCTGGGATGCCGGTCACC	CP006740.1.461	CP006740.1.461	486099	487142	+	AutoIPR: IPR004000:Actin family; IPR004753:Cellshape determining protein MreB/Mrl;
long-mer306	CP006740.1	486866	486908	GGTGTTGGAGGCGTTGCACGAACCACTCTCTGGGATTGTTTCG	CP006740.1.461	CP006740.1.461	486099	487142	+	AutoIPR: IPR004000:Actin family; IPR004753:Cellshape determining protein MreB/Mrl;
long-mer307	CP006740.1	488102	488144	CTAGTTGGGGAGATCACGCCGACAGCCAAGTTGGATCGTGGTC	CP006740.1.462	CP006740.1.462	487340	488290	+	AutoIPR: IPR007221:Rod shape-determiningprotein MreC;
long-mer308	CP006740.1	489346	489388	GCTGAACGGTGGGGATGCTGCATTGACCTACATCGGTAAATCG	CP006740.1.464	CP006740.1.464	488756	490840	+	AutoIPR:IPR012338:Beta-lactamase/transpeptidase-like;IPR017790:Penicillin-binding protein 2;
long-mer309	CP006740.1	489415	489457	GTTGCGTGGCAAGATCGGTTATCAGCAAATCGAAACAAATGTG	CP006740.1.464	CP006740.1.464	488756	490840	+	AutoIPR:IPR012338:Beta-lactamase/transpeptidase-like;IPR017790:Penicillin-binding protein 2;
long-mer310	CP006740.1	490390	490426	CAAAACAGGCACTGCGCAAGTTGCCAGCCGTAAGGGG	CP006740.1.464	CP006740.1.464	488756	490840	+	AutoIPR:IPR012338:Beta-lactamase/transpeptidase-like;IPR017790:Penicillin-binding protein 2;
long-mer311	CP006740.1	500107	500141	GTGTGTTGTATTCGGCCAGTGCTTATAGGTGGCGT	CP006740.1.472	CP006740.1.472	499800	500516	-	AutoIPR: IPR013033:Septum formation inhibitorMinC;
long-mer312	CP006740.1	507622	507664	ACCCGATTTGACAGGAACACGCGCCTATAGCTTTGTCCCGGTG	CP006740.1.481	CP006740.1.481	506156	509638	+	AutoIPR: IPR005467:Signal transductionhistidine kinase, core; IPR011006:CheY-like superfamily;IPR011042:Six-bladed beta-propeller, TolB-like;IPR011123:Two component regulator three Y;IPR014302:Signal transduction histidine kinase, TMAOsensor TorS; IPR022510:Sortase system, histidine kinase;
long-mer313	CP006740.1	512310	512352	ACGCGGTGAGGGTTTGTAATTTACCAAGTTGCAGGTTGCCTAA	CP006740.1.485	CP006740.1.485	511597	512547	-	AutoIPR: IPR004919:Domain of unknown functionDUF262;
long-mer314	CP006740.1	512531	512573	AAGTCGCCATTGTTCATTTTTCTGGCCAAAAGCTCTACGGAAT	CP006740.1.485	CP006740.1.485	511597	512547	-	AutoIPR: IPR004919:Domain of unknown functionDUF262;
long-mer315	CP006740.1	512696	512717	CTTGGTGTGTTGTCTTGATGCG	NA
long-mer316	CP006740.1	517584	517645	GTTGTTCTTCATGGTCTTCGGCTAGGTTGGTCAGCACGAGTTTCATTGGTGCAATGGTTGCC	CP006740.1.490	CP006740.1.490	517006	518748	-	AutoIPR: IPR000924:Glutamyl/glutaminyl-tRNAsynthetase; IPR022861:Glutamine-tRNA ligase, bacterial;
long-mer317	CP006740.1	542764	542792	CATCAGTTGTTTTGACTTTAAAGACTATA	NA
long-mer318	CP006740.1	542849	542878	TGTATGTGATCGGTGTGAAACAGGTTCTCA	NA
long-mer319	CP006740.1	552150	552192	CGTTGACACGTCATGAAGCGGTTAAGTAGCGTTGCTGGTTAAA	CP006740.1.520	CP006740.1.520	552074	552178	+	
long-mer320	CP006740.1	552269	552311	TACTTATAGAGCGTGGCCCGGTTAGCCTTTCATTGCTGCTTGA	NA
long-mer321	CP006740.1	552381	552418	CTGCGTGATGGATGATGCGATCTTGGTATGCAGTCGCT	NA
long-mer322	CP006740.1	552440	552478	GTCACTGCCGCATATGATGCACGACGGGTTCAGTAGGGT	CP006740.1.521	CP006740.1.521	552453	553793	+	AutoIPR: IPR001926:Tryptophan synthase betasubunit-like PLP-dependent enzyme; IPR023026:Tryptophansynthase beta chain/beta chain-like;
long-mer323	CP006740.1	552827	552869	TCTGTTGAAGCGTGAGGATCTTAATCACACCGGTGCGCACAAA	CP006740.1.521	CP006740.1.521	552453	553793	+	AutoIPR: IPR001926:Tryptophan synthase betasubunit-like PLP-dependent enzyme; IPR023026:Tryptophansynthase beta chain/beta chain-like;
long-mer324	CP006740.1	568831	568872	TGAGTTGGAGGCGATGTTGGTCGAATGCACTGGTTACGATGC	CP006740.1.532	CP006740.1.532	567197	570142	+	AutoIPR: IPR020581:Glycine cleavage system Pprotein;
long-mer325	CP006740.1	568898	568940	GCACAGGGTGAGTATGCGGGTTTGTTGGCGATCCGTGCGTATC	CP006740.1.532	CP006740.1.532	567197	570142	+	AutoIPR: IPR020581:Glycine cleavage system Pprotein;
long-mer326	CP006740.1	569002	569044	TAATCCGGCGTCGGCGCAGCTGTGTGGGATGCAGGTGGTCATT	CP006740.1.532	CP006740.1.532	567197	570142	+	AutoIPR: IPR020581:Glycine cleavage system Pprotein;
long-mer327	CP006740.1	617513	617534	CGTTTTAGGGTTGGCAAACGAG	NA
long-mer328	CP006740.1	647608	647650	CAGGGGGAGCGTCTTTACGGGCTTCAATAGGCGTAGTCATTGA	CP006740.1.627	CP006740.1.627	647631	648995	-	AutoIPR: IPR006336:Glutamate--cysteine ligase,GCS2;
long-mer329	CP006740.1	656172	656214	GGCATGGGTAGGGAGGCCTGTTTGGTGTGCCAGTTGGCGTAGC	CP006740.1.635	CP006740.1.635	655593	656732	-	AutoIPR: IPR004506:tRNA-specific2-thiouridylase; IPR023382:Adenine nucleotide alphahydrolase-like domains;
long-mer330	CP006740.1	657192	657224	GTATGATCAATTCAGATAGAGAGCCGTCTGTGA	NA
long-mer331	CP006740.1	657339	657381	CTCGTTCTCCGCCGTATAATCACTCAGAATGTCACAAAAGACC	CP006740.1.637	CP006740.1.637	657367	657687	+	AutoIPR: IPR014719:Ribosomal protein L7/L12,C-terminal/adaptor protein ClpS-like;
long-mer332	CP006740.1	657420	657462	TAATACCAAAGTTGCGCCGCCACCGCGGTATCAGGTGTTGCTC	CP006740.1.637	CP006740.1.637	657367	657687	+	AutoIPR: IPR014719:Ribosomal protein L7/L12,C-terminal/adaptor protein ClpS-like;
long-mer333	CP006740.1	657549	657587	GATGTTGCATGTACATACTCGTGGTCGTGGTGTGTGTGG	CP006740.1.637	CP006740.1.637	657367	657687	+	AutoIPR: IPR014719:Ribosomal protein L7/L12,C-terminal/adaptor protein ClpS-like;
long-mer334	CP006740.1	659034	659073	GGCGGGCGCGCGTCAGCGCCTGTTGCCGGAGAAAGAACGC	CP006740.1.638	CP006740.1.638	657820	660096	+	AutoIPR: IPR001270:ClpA/B family;IPR004176:Clp, N-terminal; IPR023150:Double Clp-N motif;IPR027417:P-loop containing nucleoside triphosphatehydrolase;
long-mer335	CP006740.1	661781	661802	TAATGCTGCGCCGCCCCAGTGG	CP006740.1.641	CP006740.1.641	661523	662659	-	AutoIPR: IPR007434:Protein of unknown functionDUF482;
long-mer336	CP006740.1	662006	662048	TGCTTCGTCGCCATGGATGGATTGGATGCGCACCCCAGAGCGG	CP006740.1.641	CP006740.1.641	661523	662659	-	AutoIPR: IPR007434:Protein of unknown functionDUF482;
long-mer337	CP006740.1	662943	662968	CGGTGATATCGCTTGAGATCGGTTGT	NA
long-mer338	CP006740.1	670018	670053	GAGAGTAGGAGAGAGGGGGGGGACGTTGGCAGCCGT	NA
long-mer339	CP006740.1	670621	670663	GGCAGTGTCGTCACAGGATATTGTTGTGGCATTGCAGCGGGCG	CP006740.1.646	CP006740.1.646	670112	671473	+	AutoIPR: IPR008824:DNA helicase, Hollidayjunction RuvB type, N-terminal; IPR008921:DNA polymeraseIII, clamp loader complex, gamma/delta/delta subunit,C-terminal; IPR027417:P-loop containing nucleosidetriphosphate hydrolase;
long-mer340	CP006740.1	672912	672954	TTTCCACGGTTATCAAGCGTTACGCGTGGTGCGCGAGGTGGGC	CP006740.1.648	CP006740.1.648	672709	674205	+	AutoIPR: IPR004358:Signal transductionhistidine kinase-related protein, C-terminal;IPR005467:Signal transduction histidine kinase, core;IPR009082:Signal transduction histidine kinase,homodimeric domain; IPR011006:CheY-like superfamily;IPR017206:Signal transduction histidine kinase,hybrid-type, BC3207, predicted;
long-mer341	CP006740.1	675744	675775	GCCAACAGATAATTCAAAGCGGCGGGGCGATT	CP006740.1.651	CP006740.1.651	675674	676858	+	AutoIPR: IPR003788:PutativeS-adenosyl-L-methionine-dependent methyltransferase MidA;IPR029063:S-adenosyl-L-methionine-dependentmethyltransferase;
long-mer342	CP006740.1	676255	676328	GCTATTGGATGCACAGCAGCGTTTTGTATCTGGCCAACAGCCAGCCGATGCATTGTTGCATCAGGCAGTGCGTC	CP006740.1.651	CP006740.1.651	675674	676858	+	AutoIPR: IPR003788:PutativeS-adenosyl-L-methionine-dependent methyltransferase MidA;IPR029063:S-adenosyl-L-methionine-dependentmethyltransferase;
long-mer343	CP006740.1	676839	676881	ACCTGATATGGCGGCTATGAAACTGTTATTGAGACCGCGTTGG	CP006740.1.652	CP006740.1.652	676846	677262	+	AutoIPR: IPR006976:VanZ-like;
long-mer343	CP006740.1	676839	676881	ACCTGATATGGCGGCTATGAAACTGTTATTGAGACCGCGTTGG	CP006740.1.651	CP006740.1.651	675674	676858	+	AutoIPR: IPR003788:PutativeS-adenosyl-L-methionine-dependent methyltransferase MidA;IPR029063:S-adenosyl-L-methionine-dependentmethyltransferase;
long-mer344	CP006740.1	676939	676981	AGCGTGTTGCCACAGAAGGATTTGCCACAGGTGCCTGCTGGAG	CP006740.1.652	CP006740.1.652	676846	677262	+	AutoIPR: IPR006976:VanZ-like;
long-mer345	CP006740.1	688962	689010	GGCGATTTGCTGGGCATGATGCTCTCTTAGTCGTGGGCTATTGAGGTTG	NA
long-mer346	CP006740.1	710936	710960	GTAACACGACTACTGGCGATTGGTG	NA
long-mer347	CP006740.1	711270	711294	TTAATTTTATTTATGTAATATATAA	NA
long-mer348	CP006740.1	711765	711807	GAGGGGCTTCTGGAATTGATCATAGCAGGTACTTTCTTTATTA	NA
long-mer349	CP006740.1	712350	712392	TAATCATGGTAAATGATGAAAGGCCTAAGACTAGGAAGGCTTT	CP006740.1.683	CP006740.1.683	712151	712567	+	AutoIPR: IPR001801:Histone-like protein H-NS;IPR027444:Histone-like protein H-NS, C-terminal domain;
long-mer350	CP006740.1	712708	712734	TTTTTCTAAAGAATGACTTATATGAGG	NA
long-mer351	CP006740.1	712931	712973	ATGAATTCTACTGCTCAGGCTATCATCAATGTGTTCGATAGTT	NA
long-mer352	CP006740.1	713143	713185	GCATATCATCTTTTTGCAAATATAGATTGTCTATGGTCGTTTC	NA
long-mer353	CP006740.1	713189	713216	ATAATATTTTTATCTTGAGAAACGTTTT	NA
long-mer354	CP006740.1	713241	713277	ATGAATGAATATTAAATAAATTTATAATATTGAATTT	NA
long-mer355	CP006740.1	713831	713870	TCTTAACCATACGCATAGTCGCATAGTCGTTTAACGTATC	CP006740.1.685	CP006740.1.685	713702	713836	+	
long-mer356	CP006740.1	714208	714250	ACCACCTAGATGTGGGCGGGCGCGCTCCCGTAACTCTTCTGCG	CP006740.1.686	CP006740.1.686	713875	714720	-	AutoIPR: IPR011990:Tetratricopeptide-likehelical domain;
long-mer357	CP006740.1	715650	715692	TTATGGCTGCTGAGAGTTTGTTTGTTTTGACACATTGCGATGA	NA
long-mer358	CP006740.1	717034	717076	ATCGTATTGATGGTCGGTTTATTGACATCGCTAGTGGGCTGCG	CP006740.1.688	CP006740.1.688	715791	717842	+	AutoIPR: IPR011276:TonB-dependenthaem/haemoglobin receptor;
long-mer359	CP006740.1	718104	718126	TCGGAAGCCACTCAGCAGGGGCT	NA
long-mer360	CP006740.1	718148	718210	CGGCACTACCAGTGCCGCCTAAGATAATGTGATGGCAGAGAGTATCAACAGGTTGTACAAAAC	NA
long-mer361	CP006740.1	718212	718263	GAGGTTATCCACCGCCGGAGCTGGAAAAATTGGACGAAAGTGGAGTTGGCTA	NA
long-mer362	CP006740.1	718359	718401	ATTAGTATCTGAGGAAGCAGCATAGTATTACCAAAAATACTCT	NA
long-mer363	CP006740.1	718428	718470	GCTGATTATTCATTCACTACCCTACGCAATGGCTGAAGCAAGC	NA
long-mer364	CP006740.1	718480	718522	GATATTGAAGGGAAAAGGGCAGAATGAAGTGCATTACCCTGCT	NA
long-mer365	CP006740.1	718688	718730	TGTTTTGCATCCATGATGCCGGCGTGCATGCCGAGACCGTGAT	CP006740.1.689	CP006740.1.689	718534	719319	-	
long-mer366	CP006740.1	718975	719017	TGTTTCCTCTGTCAGCACGCCGCCGCCTTTTACTGCCGGCGTA	CP006740.1.689	CP006740.1.689	718534	719319	-	
long-mer367	CP006740.1	719252	719298	ATATCGTTCGCCATCACGCCCCCAGAGGTCATGGCGGTTATTAGCAG	CP006740.1.689	CP006740.1.689	718534	719319	-	
long-mer368	CP006740.1	719337	719432	GTATGGATATATAGTTTTCCGCCACAAAAATAATAGGATTAATATCGCAATTATTTTCAGAATTTAATCACATCCATGCCTATATGCGGTTTTTCC	NA
long-mer369	CP006740.1	725126	725153	AGGGGCGGCTGATCGATTATGCCCCTGG	CP006740.1.693	CP006740.1.693	724279	725193	+	AutoIPR: IPR011784:Sulphateadenylyltransferase, small subunit;
long-mer370	CP006740.1	725638	725680	ACATGGCCACCGGTGCCTCCAGTGCGGATGCAGCGGTGGTGCT	CP006740.1.694	CP006740.1.694	725193	727175	+	AutoIPR: IPR002891:Adenylyl-sulfate kinase;IPR004535:Translation elongation factor,selenocysteine-specific; IPR009000:Translation protein,beta-barrel domain; IPR011779:Sulphateadenylyltransferase, large subunit; IPR027417:P-loopcontaining nucleoside triphosphate hydrolase;IPR031157:Tr-type G domain, conserved site;
long-mer371	CP006740.1	726025	726047	TTAATCGTCCGGATTCTCAGTTC	CP006740.1.694	CP006740.1.694	725193	727175	+	AutoIPR: IPR002891:Adenylyl-sulfate kinase;IPR004535:Translation elongation factor,selenocysteine-specific; IPR009000:Translation protein,beta-barrel domain; IPR011779:Sulphateadenylyltransferase, large subunit; IPR027417:P-loopcontaining nucleoside triphosphate hydrolase;IPR031157:Tr-type G domain, conserved site;
long-mer372	CP006740.1	726608	726650	GCCTCTGGATATTGATCATGTTGCTCGTGCCAGGATCAAGGGG	CP006740.1.694	CP006740.1.694	725193	727175	+	AutoIPR: IPR002891:Adenylyl-sulfate kinase;IPR004535:Translation elongation factor,selenocysteine-specific; IPR009000:Translation protein,beta-barrel domain; IPR011779:Sulphateadenylyltransferase, large subunit; IPR027417:P-loopcontaining nucleoside triphosphate hydrolase;IPR031157:Tr-type G domain, conserved site;
long-mer373	CP006740.1	729724	729766	TTCCGAGCGCGAGGCCGCACGTGGTAAACAGGCAGGGCGTACC	CP006740.1.698	CP006740.1.698	729497	730222	+	AutoIPR: IPR002381:Ribonuclease phosphorolytic,bacterial-type; IPR027408:PNPase/RNase PH domain;
long-mer374	CP006740.1	731586	731622	GAAACTGGCACAAGATGCCGGGTTCACTAACATCAAC	CP006740.1.700	CP006740.1.700	731140	732291	+	AutoIPR: IPR004559:Coproporphyrinogen IIIoxidase, oxygen-independent related; IPR007197:RadicalSAM; IPR023404:Radical SAM, alpha/beta horseshoe;
long-mer375	CP006740.1	731736	731778	ACCCAATACCGTCTTCTACGCCCGCCCGCCGCAGGGCATTCCC	CP006740.1.700	CP006740.1.700	731140	732291	+	AutoIPR: IPR004559:Coproporphyrinogen IIIoxidase, oxygen-independent related; IPR007197:RadicalSAM; IPR023404:Radical SAM, alpha/beta horseshoe;
long-mer376	CP006740.1	732373	732413	CCGCTCGGCAAAACTTCCAGCCTACCTGCCAATATGGCCTT	CP006740.1.701	CP006740.1.701	732361	734847	+	AutoIPR: IPR012434:Protein of unknown functionDUF1631;
long-mer377	CP006740.1	733053	733095	GCGTCCACACGATCTGCCTGGTAATCCTGCCGACACGGTGATG	CP006740.1.701	CP006740.1.701	732361	734847	+	AutoIPR: IPR012434:Protein of unknown functionDUF1631;
long-mer378	CP006740.1	748572	748617	TCCTTATGTACACGATATCAGTGTGGTTCAGAGTGGCGTACAGCAC	CP006740.1.715	CP006740.1.715	748267	748893	+	
long-mer379	CP006740.1	751012	751050	CGCAGTTGCAACAGGGGGCGAATTTGGCTGAGCAATTGC	CP006740.1.718	CP006740.1.718	750846	751478	+	AutoIPR: IPR007690:Type II secretion system,protein M;
long-mer380	CP006740.1	760003	760030	GGAATCTCCGTAGGGAGACTAACGGGGG	CP006740.1.722	CP006740.1.722	755406	760247	+	AutoIPR: IPR005594:YadA-like, C-terminal;IPR008635:Coiled stalk of trimeric autotransporteradhesin; IPR011049:Serralysin-like metalloprotease,C-terminal;
long-mer381	CP006740.1	760294	760336	GCTGTGTGTAATGCTTTGGTTTGGCAACTGGATTTTCTAGATG	NA
long-mer382	CP006740.1	760357	760399	TAAGGCTAGTCGAAGTCGTGGGTTTCATGAAAGAGGAATCTAG	NA
long-mer383	CP006740.1	760436	760478	TTGTCAATGAATAAGTATGGGGCGTAGCAAGGTGGTAAGGGTG	NA
long-mer384	CP006740.1	761155	761213	TGGTCGGTAAAATCTGAATTGCGAGACATCCTCGGCCAACAACGCGGTCGAGGATGATT	CP006740.1.723	CP006740.1.723	760611	761171	+	AutoIPR: IPR012336:Thioredoxin-like fold;IPR024706:Peroxiredoxin, AhpC-type;
long-mer385	CP006740.1	761557	761599	GCCATCCTTTGGGTTGAGTACTCCAGGAGAGAGTATTTCGATA	CP006740.1.724	CP006740.1.724	761369	762964	+	AutoIPR: IPR000103:Pyridinenucleotide-disulphide oxidoreductase, class-II;IPR012336:Thioredoxin-like fold; IPR016040:NAD(P)-bindingdomain; IPR023753:Pyridine nucleotide-disulphideoxidoreductase, FAD/NAD(P)-binding domain;
long-mer386	CP006740.1	761985	762066	AGAGTATCCAGGCTAAGGCTGTTTTTGACGTGTTGGTGGTTGGTGCCGGTCCGGCTGGTGTTGCAGCGGCGGTATATGCTGC	CP006740.1.724	CP006740.1.724	761369	762964	+	AutoIPR: IPR000103:Pyridinenucleotide-disulphide oxidoreductase, class-II;IPR012336:Thioredoxin-like fold; IPR016040:NAD(P)-bindingdomain; IPR023753:Pyridine nucleotide-disulphideoxidoreductase, FAD/NAD(P)-binding domain;
long-mer387	CP006740.1	765181	765237	TTCGAAGTCCTGTACTATGCTGTGAAAGCAGTGTAGATGATTAAGTTGTTATTTTTC	NA
long-mer388	CP006740.1	765421	765497	TTTCTCACCCGTTCCACCATGGGGACTAAGGAAACTACTTTGTGGGAAGACGGACTGGAGTATCCGTTGGTCAAGGT	CP006740.1.728	CP006740.1.728	765355	765597	+	AutoIPR: IPR002150:Ribosomal protein L31;
long-mer389	CP006740.1	766455	766497	TGCAGTTGAATCCAGTCGTGATCAAAGCTCTGGATTTACTGTT	CP006740.1.729	CP006740.1.729	765824	767113	+	AutoIPR: IPR002020:Citrate synthase-like;IPR010953:Citrate synthase, type I;
long-mer390	CP006740.1	766858	766900	GTTGGAAGAGGCAGCGCTGAAGGATGATTACTTTGTGCAGCGT	CP006740.1.729	CP006740.1.729	765824	767113	+	AutoIPR: IPR002020:Citrate synthase-like;IPR010953:Citrate synthase, type I;
long-mer391	CP006740.1	767041	767083	GGAGATGAAAATCAGCAGGCCGCGCCAAATTTACACAGGTCAT	CP006740.1.729	CP006740.1.729	765824	767113	+	AutoIPR: IPR002020:Citrate synthase-like;IPR010953:Citrate synthase, type I;
long-mer392	CP006740.1	767093	767135	GACTACAAAGATGCTAGGTAAGGGTAAAGAGACTCTTACATCT	CP006740.1.729	CP006740.1.729	765824	767113	+	AutoIPR: IPR002020:Citrate synthase-like;IPR010953:Citrate synthase, type I;
long-mer393	CP006740.1	767166	767208	TGTGGATGTCTGACAGCAACCGCGCGTAATAACGCGAATAGAG	NA
long-mer394	CP006740.1	767210	767233	CACCAGGAACAGCGGCTCAAACAA	NA
long-mer395	CP006740.1	767507	767540	TGTACCGCCACCAGTTGCAGTGATTAAAATATCG	CP006740.1.730	CP006740.1.730	767330	767722	-	AutoIPR: IPR000754:Ribosomal protein S9;IPR020568:Ribosomal protein S5 domain 2-type fold;
long-mer396	CP006740.1	768048	768090	TAGGCGGCGCGCCAACTCTGTTGCAAGGCGACCGAGGGTCTTG	CP006740.1.731	CP006740.1.731	767727	768155	-	AutoIPR: IPR005822:Ribosomal protein L13;IPR023563:Ribosomal protein L13, conserved site;IPR023564:Ribosomal protein L13 domain;
long-mer397	CP006740.1	768142	768184	GTGAACGTAGTCATTAAGGAATCTTAATATGGTTGTCGGGCTC	CP006740.1.731	CP006740.1.731	767727	768155	-	AutoIPR: IPR005822:Ribosomal protein L13;IPR023563:Ribosomal protein L13, conserved site;IPR023564:Ribosomal protein L13 domain;
long-mer397	CP006740.1	768142	768184	GTGAACGTAGTCATTAAGGAATCTTAATATGGTTGTCGGGCTC	CP006740.1.732	CP006740.1.732	768170	768304	+	
long-mer398	CP006740.1	768261	768311	GAATAGTTTTTGGAATTACAAGAATCTTCGTGGATCCTACTTGAAGGTTGG	CP006740.1.732	CP006740.1.732	768170	768304	+	
long-mer399	CP006740.1	769237	769279	TTCAAGTTTGAGTAATGCTTCTATTTTCATGCGTTCCTTGAAT	CP006740.1.734	CP006740.1.734	769198	769992	-	AutoIPR: IPR003826:S-adenosylmethioninedecarboxylase family, prokaryotic;
long-mer400	CP006740.1	770422	770461	TCGTGAAGTCATCTTACGTACACGGACTCAGTGTGAATTG	CP006740.1.735	CP006740.1.735	770036	770824	+	AutoIPR: IPR011991:Winged helix-turn-helixDNA-binding domain; IPR022299:Transcription regulator,NtcA;
long-mer401	CP006740.1	770470	770512	AAGTTACGAGCGCTTGCACCAGCTGTTGCAAGGCAGTTTAGCG	CP006740.1.735	CP006740.1.735	770036	770824	+	AutoIPR: IPR011991:Winged helix-turn-helixDNA-binding domain; IPR022299:Transcription regulator,NtcA;
long-mer402	CP006740.1	770923	770956	AAAAAGTGGGAATATGGATTAAACCTTGTAGAGG	NA
long-mer403	CP006740.1	771184	771234	GTAGGGTATCTCCCTGCCTGATAAAGGGACGCTTTGTGTGGTATGGAGGCT	NA
long-mer404	CP006740.1	771559	771619	TCGGTCCACGCACACGGTCGGGGTGCATCTTAATGTCAATGAGTCGAGTGATGAGAGAGTT	CP006740.1.736	CP006740.1.736	771609	771788	+	
long-mer405	CP006740.1	772340	772381	GGATGCAGTGTTGCAGTGACGGATATCTGCCTGTGTGGTGCC	NA
long-mer406	CP006740.1	775847	775889	ATCAGTTTGCTTTATGGATTGAGCGCTTGCTGACCGCCATAGC	CP006740.1.742	CP006740.1.742	775848	777284	-	AutoIPR: IPR001864:Trypanothione reductase;IPR006258:Dihydrolipoamide dehydrogenase;IPR023753:Pyridine nucleotide-disulphide oxidoreductase,FAD/NAD(P)-binding domain;
long-mer407	CP006740.1	776044	776121	TCTGCATGTGCTAGGACTTTCGCAAAACCAGATGGCTCGGCCATCGCAACGGCGCGACCGACTGCGGCGAACGGGAAG	CP006740.1.742	CP006740.1.742	775848	777284	-	AutoIPR: IPR001864:Trypanothione reductase;IPR006258:Dihydrolipoamide dehydrogenase;IPR023753:Pyridine nucleotide-disulphide oxidoreductase,FAD/NAD(P)-binding domain;
long-mer408	CP006740.1	778383	778425	GCCGGATACGGGTCATTGGGATGCGTTCTTCTAAACGCGTACC	CP006740.1.744	CP006740.1.744	777721	778896	-	AutoIPR: IPR006255:Dihydrolipoamidesuccinyltransferase;IPR006257:Dihydrolipoyllysine-residue acetyltransferasecomponent of pyruvate dehydrogenase complex;IPR023213:Chloramphenicol acetyltransferase-like domain;
long-mer409	CP006740.1	778472	778504	TCTTTGGTGACAGCACCACGGCGCCCACTTCCT	CP006740.1.744	CP006740.1.744	777721	778896	-	AutoIPR: IPR006255:Dihydrolipoamidesuccinyltransferase;IPR006257:Dihydrolipoyllysine-residue acetyltransferasecomponent of pyruvate dehydrogenase complex;IPR023213:Chloramphenicol acetyltransferase-like domain;
long-mer410	CP006740.1	789270	789300	GCGAAGTCCGCGCGTGGGGCGGTAAGAAATG	CP006740.1.752	CP006740.1.752	789298	789534	+	
long-mer411	CP006740.1	794616	794654	GACACGAGGATCCAACTGGGGGACTTCAACCTTTGCAAG	CP006740.1.758	CP006740.1.758	794439	794684	-	
long-mer412	CP006740.1	810549	810582	GTTCATGGTGTTGGAGATCGATCGCCAGTCGACG	CP006740.1.774	CP006740.1.774	810130	815028	+	AutoIPR: IPR016040:NAD(P)-binding domain;IPR024727:Bacterial NAD-glutamate dehydrogenase,N-terminal; IPR028971:NAD-glutamate dehydrogenase;
long-mer413	CP006740.1	815736	815775	CGTCAGTGTGACCGCCGATTCCCATGAAATTCGCGATGTT	CP006740.1.775	CP006740.1.775	815113	815880	+	AutoIPR: IPR002504:NAD kinase;
long-mer414	CP006740.1	817328	817370	CTATGCAGTTGGGATTTCTGCCGAGACTGTTGGTGCCACGGTA	CP006740.1.777	CP006740.1.777	817245	817664	+	AutoIPR: IPR017102:Uncharacterised conservedprotein UCP037087;
long-mer415	CP006740.1	818246	818288	TCGGTGGCAGATCTGATGCAGGTGATCCAGACGCTGGATGGCA	CP006740.1.778	CP006740.1.778	818084	818710	+	AutoIPR: IPR006119:Resolvase, N-terminal;
long-mer416	CP006740.1	818562	818583	ACACCTCGCGCACTTCTTCGCC	CP006740.1.778	CP006740.1.778	818084	818710	+	AutoIPR: IPR006119:Resolvase, N-terminal;
long-mer417	CP006740.1	845585	845614	ACGTAGGGTGTTGTAGCCGAGTGAGCAGGT	CP006740.1.816	CP006740.1.816	844448	845884	-	AutoIPR: IPR006055:Exonuclease;IPR012337:Ribonuclease H-like domain;IPR023607:Exodeoxyribonuclease I;
long-mer418	CP006740.1	846063	846095	GGATATTTTATGAAAAGAAAAGGTTATAAAAAA	CP006740.1.817	CP006740.1.817	846072	847349	+	
long-mer419	CP006740.1	846307	846338	CGACTATACACTCAGGGAAAAATTGGAGCATA	CP006740.1.817	CP006740.1.817	846072	847349	+	
long-mer420	CP006740.1	846836	846884	GTTAAGAAAAGATAATTTAGGAAAGGCCCAGATCAATGCACTCTCTAAT	CP006740.1.817	CP006740.1.817	846072	847349	+	
long-mer421	CP006740.1	847109	847151	GTCAGGGGAGAATTGGGAAACTAAAACGGATTTGGGAACATTT	CP006740.1.817	CP006740.1.817	846072	847349	+	
long-mer422	CP006740.1	849001	849027	GCTGCCTATCTGTTGGCTGAGAGTATG	CP006740.1.819	CP006740.1.819	848254	849954	+	AutoIPR: IPR006153:Cation/H+ exchanger;IPR018422:Cation/H+ exchanger, CPA1 family;
long-mer423	CP006740.1	849492	849534	GCAGTTGGTAATCTTTTTGGCCGCCTCAGTCATTCTGGTTTCG	CP006740.1.819	CP006740.1.819	848254	849954	+	AutoIPR: IPR006153:Cation/H+ exchanger;IPR018422:Cation/H+ exchanger, CPA1 family;
long-mer424	CP006740.1	850562	850604	CTCAGGATTTTATACTGAGGGAAAGGACATTAAATCTTTCGTA	CP006740.1.821	CP006740.1.821	850329	850877	+	AutoIPR: IPR016164:FAD-linked oxidase-like,C-terminal;
long-mer425	CP006740.1	850672	850711	ACGATTTTTTTACTGTTAGCGATGTTCCTCAATTGATGGC	CP006740.1.821	CP006740.1.821	850329	850877	+	AutoIPR: IPR016164:FAD-linked oxidase-like,C-terminal;
long-mer426	CP006740.1	850898	850962	TATATGCAGTACCCCCTACCCCTCATTTCATTTTTTTCCAGGTAGAAGAGGAATATGTAGGCAGT	CP006740.1.822	CP006740.1.822	850858	850983	+	
long-mer427	CP006740.1	852216	852249	GAGGCCGACGATTCCCGGGGGCTTGCAGTTGGAA	CP006740.1.824	CP006740.1.824	851946	852413	-	AutoIPR: IPR015947:PUA-like domain;
long-mer428	CP006740.1	852691	852733	CTGGTTCGGGGATGCCGTAGCTGTTTTGTTTCAGGGGTTGTCC	CP006740.1.825	CP006740.1.825	852410	853000	-	AutoIPR: IPR002698:5-formyltetrahydrofolatecyclo-ligase; IPR024185:5-formyltetrahydrofolatecyclo-ligase-like domain;
long-mer429	CP006740.1	852778	852820	GTAAGCAATAGCGTACTTGTGTAGGGAGTCTGGTTTGCCAGTG	CP006740.1.825	CP006740.1.825	852410	853000	-	AutoIPR: IPR002698:5-formyltetrahydrofolatecyclo-ligase; IPR024185:5-formyltetrahydrofolatecyclo-ligase-like domain;
long-mer430	CP006740.1	852919	852961	CAGCGGCCAGACGTGCGTGTTCATGGATTGCATGTCGGCGTGC	CP006740.1.825	CP006740.1.825	852410	853000	-	AutoIPR: IPR002698:5-formyltetrahydrofolatecyclo-ligase; IPR024185:5-formyltetrahydrofolatecyclo-ligase-like domain;
long-mer431	CP006740.1	853095	853119	AGGGATGAGTGTTCCAATAGTGTTG	NA
long-mer432	CP006740.1	853148	853214	TTAACTAATTTTCAGATGAATGGAGAATTTTTTTCAAAAAATGAAGAGCCACCTACAAAATTTTGTT	NA
long-mer433	CP006740.1	854352	854388	TTCTAGCCGATGCGGGAGTGGCTGCGCCTCCCAAAGG	CP006740.1.829	CP006740.1.829	854213	854758	+	AutoIPR: IPR011978:Uncharacterised proteinfamily UPF0149;
long-mer434	CP006740.1	854477	854530	GCGACTTTGGCCGCACGTGCCCACGCTCTATTTGAGTGGTGTCGTGCTTTTCTG	CP006740.1.829	CP006740.1.829	854213	854758	+	AutoIPR: IPR011978:Uncharacterised proteinfamily UPF0149;
long-mer435	CP006740.1	854552	854577	CACTGCCGTTCGGTACTGTCTGCGGA	CP006740.1.829	CP006740.1.829	854213	854758	+	AutoIPR: IPR011978:Uncharacterised proteinfamily UPF0149;
long-mer436	CP006740.1	854684	854707	TTCGTGCGTGTGGCAGTGTTGTTG	CP006740.1.829	CP006740.1.829	854213	854758	+	AutoIPR: IPR011978:Uncharacterised proteinfamily UPF0149;
long-mer437	CP006740.1	856195	856237	TGGTGTGGGGATTGAGTAGGGGGCTTATTTGATGGGGGTGCCG	CP006740.1.831	CP006740.1.831	856219	856716	-	AutoIPR: IPR015797:NUDIX hydrolasedomain-like;
long-mer438	CP006740.1	856901	856936	GCATGTGTTTGAACGTGCGTGGTTGCGTGCAGGGCA	NA
long-mer439	CP006740.1	856949	856991	AGGGCCTGTCCCTGAATGGTAATGCTATTGCGGATATGTACGT	NA
long-mer440	CP006740.1	858659	858689	GGCAGTCCTGGCATTGGGAGATGCATTGCTG	CP006740.1.833	CP006740.1.833	857841	859178	+	AutoIPR: IPR012434:Protein of unknown functionDUF1631;
long-mer441	CP006740.1	858696	858738	TGGCGTCAGGCCAGCGAGGGAAGCATCCCGGAACGACCTTGGT	CP006740.1.833	CP006740.1.833	857841	859178	+	AutoIPR: IPR012434:Protein of unknown functionDUF1631;
long-mer442	CP006740.1	863220	863266	GGCTGGCTGCAATGCGGGCAATGCATGGGGGCTCTGCTGCTGCTCCC	NA
long-mer443	CP006740.1	863699	863741	TATGCCACGTGTGTTTTAGCGAAATTCAAAGGTGAAGGCAGCA	CP006740.1.842	CP006740.1.842	863714	864274	-	AutoIPR: IPR021834:Protein of unknown functionDUF3426;
long-mer444	CP006740.1	880797	880820	GTACATTCATCACATTTATTTGTG	NA
long-mer445	CP006740.1	882786	882811	CCAACAGTAGTAATGTGGCGCCGGGT	CP006740.1.859	CP006740.1.859	880973	884920	+	AutoIPR: IPR005594:YadA-like, C-terminal;IPR008635:Coiled stalk of trimeric autotransporteradhesin; IPR011049:Serralysin-like metalloprotease,C-terminal;
long-mer446	CP006740.1	884098	884140	GGCCTTGGGCGATGGTGCAAAAGATGGTGCGCGTGGGGCAGAG	CP006740.1.859	CP006740.1.859	880973	884920	+	AutoIPR: IPR005594:YadA-like, C-terminal;IPR008635:Coiled stalk of trimeric autotransporteradhesin; IPR011049:Serralysin-like metalloprotease,C-terminal;
long-mer447	CP006740.1	885098	885136	AATTTCGGGTGATATAGCTAAAGGTTCATATTGTTTGCT	NA
long-mer448	CP006740.1	902012	902054	CGGGCAATCCTGTCGGTAGTGCTTGTGTGCCGCGCCATGCAGT	NA
long-mer449	CP006740.1	911255	911297	GTTGCCGCGGAATTCGTCACCTTGTGGGATTCTAGCCAAACAA	CP006740.1.881	CP006740.1.881	911018	911962	-	AutoIPR: IPR006284:Glutathione synthetase,prokaryotic; IPR013815:ATP-grasp fold, subdomain 1;
long-mer450	CP006740.1	911563	911585	GTGGGAATAGCTGCGCGGCTATT	CP006740.1.881	CP006740.1.881	911018	911962	-	AutoIPR: IPR006284:Glutathione synthetase,prokaryotic; IPR013815:ATP-grasp fold, subdomain 1;
long-mer451	CP006740.1	913988	914030	TATCCTGGCGACTTCGCATCAACTATTTGCTGCGCAATCTTCT	CP006740.1.884	CP006740.1.884	913221	915263	+	AutoIPR: IPR004090:Chemotaxis methyl-acceptingreceptor;
long-mer452	CP006740.1	914157	914199	GTGATATTTGGGTTGCTGTCTGTAGTGTCGATTGTTGGTCTGG	CP006740.1.884	CP006740.1.884	913221	915263	+	AutoIPR: IPR004090:Chemotaxis methyl-acceptingreceptor;
long-mer453	CP006740.1	914207	914238	TACGGTGATTTCCCGATCACGTGAACAAGAGC	CP006740.1.884	CP006740.1.884	913221	915263	+	AutoIPR: IPR004090:Chemotaxis methyl-acceptingreceptor;
long-mer454	CP006740.1	916747	916772	TCAGGAGGCGGTATCAGAATTACTTA	CP006740.1.885	CP006740.1.885	915371	920548	+	AutoIPR: IPR002545:CheW-like protein;IPR003594:Histidine kinase-like ATPase, C-terminaldomain; IPR004105:Histidine kinase  CheA-like,homodimeric domain; IPR005467:Signal transductionhistidine kinase, core; IPR011006:CheY-like superfamily;IPR014302:Signal transduction histidine kinase, TMAOsensor TorS;
long-mer455	CP006740.1	916810	916838	ATCGCTGGGGGAGCCGATGCAGCCCATTG	CP006740.1.885	CP006740.1.885	915371	920548	+	AutoIPR: IPR002545:CheW-like protein;IPR003594:Histidine kinase-like ATPase, C-terminaldomain; IPR004105:Histidine kinase  CheA-like,homodimeric domain; IPR005467:Signal transductionhistidine kinase, core; IPR011006:CheY-like superfamily;IPR014302:Signal transduction histidine kinase, TMAOsensor TorS;
long-mer456	CP006740.1	918007	918068	TATTGTTGATAGACCTCAGCATGAGGTAGCGCATCAATACAACAATGTGGCCGCATCGACAA	CP006740.1.885	CP006740.1.885	915371	920548	+	AutoIPR: IPR002545:CheW-like protein;IPR003594:Histidine kinase-like ATPase, C-terminaldomain; IPR004105:Histidine kinase  CheA-like,homodimeric domain; IPR005467:Signal transductionhistidine kinase, core; IPR011006:CheY-like superfamily;IPR014302:Signal transduction histidine kinase, TMAOsensor TorS;
long-mer457	CP006740.1	919978	920002	GCTTGGCAATCGGGAAATTGTGGTC	CP006740.1.885	CP006740.1.885	915371	920548	+	AutoIPR: IPR002545:CheW-like protein;IPR003594:Histidine kinase-like ATPase, C-terminaldomain; IPR004105:Histidine kinase  CheA-like,homodimeric domain; IPR005467:Signal transductionhistidine kinase, core; IPR011006:CheY-like superfamily;IPR014302:Signal transduction histidine kinase, TMAOsensor TorS;
long-mer458	CP006740.1	920870	920912	AGGTCAAGACAATGCATTGCCACAAGCTATTAATGTTGAAGCA	CP006740.1.886	CP006740.1.886	920535	921734	+	AutoIPR: IPR012071:Chemotaxis glutamatemethyltransferase;
long-mer459	CP006740.1	921185	921217	GCCGCCGCCTTCATTCGGTGCTGTGCTAGTGCT	CP006740.1.886	CP006740.1.886	920535	921734	+	AutoIPR: IPR012071:Chemotaxis glutamatemethyltransferase;
long-mer460	CP006740.1	921533	921557	GCTGTTGCTTAGTGGTGCTAGTCCG	CP006740.1.886	CP006740.1.886	920535	921734	+	AutoIPR: IPR012071:Chemotaxis glutamatemethyltransferase;
long-mer461	CP006740.1	921623	921683	CGGCTGTTACGATCCCACAGCAGCGTCGCTTATCGAGCTTGATGGACAATTTTCCGGTAAT	CP006740.1.886	CP006740.1.886	920535	921734	+	AutoIPR: IPR012071:Chemotaxis glutamatemethyltransferase;
long-mer462	CP006740.1	922127	922237	GGGAGTACATATGCGTGTACTTCTTAGTGAAACTCAAGCGCTATTGCCTGATCTAGATACAATTGAAAATGCCTTACGCAATGTTTGTGGCCACATTTAACATGTGGTGGG	CP006740.1.887	CP006740.1.887	921756	922226	+	AutoIPR: IPR002545:CheW-like protein;
long-mer463	CP006740.1	922480	922526	TCATTAGGGTAAGTATATATACTTTAATTTCCCCAGGATTCATGGAT	NA
long-mer464	CP006740.1	924281	924323	AAGTGGTTGTTGGCTTGTAGATGATAGGTTGGACTGGGACGTA	CP006740.1.889	CP006740.1.889	924276	924929	-	AutoIPR: IPR003825:Colicin V production, CvpA;
long-mer465	CP006740.1	924340	924381	TCATTACTAGACAAAGGGGGGAATACACGGCTGATCAGTTGA	CP006740.1.889	CP006740.1.889	924276	924929	-	AutoIPR: IPR003825:Colicin V production, CvpA;
long-mer466	CP006740.1	924426	924476	CATTGGCCTTGTCAATGGCAACCGCTGCGGTGTTAATGGAGATGAACGCTG	CP006740.1.889	CP006740.1.889	924276	924929	-	AutoIPR: IPR003825:Colicin V production, CvpA;
long-mer467	CP006740.1	924514	924552	AGTAATGGTACCAATCGCGAGTTGCGCCAAACAGGTTCA	CP006740.1.889	CP006740.1.889	924276	924929	-	AutoIPR: IPR003825:Colicin V production, CvpA;
long-mer468	CP006740.1	924903	924945	GATGATGGCTAGGATCAGATCAATCATCGCGGCAGCTTTAATA	CP006740.1.889	CP006740.1.889	924276	924929	-	AutoIPR: IPR003825:Colicin V production, CvpA;
long-mer469	CP006740.1	925052	925094	CACTTGCGCTTTAAGTTGATCCGCAGCTTCCCGTTTAGGCACT	CP006740.1.890	CP006740.1.890	925007	925993	-	AutoIPR: IPR007730:Sporulation-related domain;
long-mer470	CP006740.1	927782	927811	TTTAACTACGAAATATCATGAAAATTATTA	NA
long-mer471	CP006740.1	928875	928917	CAGTGCATCGGCTTCGAATTTGTCCACATCCTCCAGTGGCGCA	CP006740.1.893	CP006740.1.893	928575	930746	-	AutoIPR: IPR001567:Peptidase M3A/M3B;IPR024077:Neurolysin/Thimet oligopeptidase, domain 2;IPR024079:Metallopeptidase, catalytic domain;IPR024080:Neurolysin/Thimet oligopeptidase, N-terminal;
long-mer472	CP006740.1	929682	929724	GGCAGCCTCTTTACGTGCTTTTGCAGTAGCCGCAGGCACGGTA	CP006740.1.893	CP006740.1.893	928575	930746	-	AutoIPR: IPR001567:Peptidase M3A/M3B;IPR024077:Neurolysin/Thimet oligopeptidase, domain 2;IPR024079:Metallopeptidase, catalytic domain;IPR024080:Neurolysin/Thimet oligopeptidase, N-terminal;
long-mer473	CP006740.1	955946	955988	ATTGAAGCACTACTGGGAGATTGCAATAGGGGAGAAACACTTA	CP006740.1.926	CP006740.1.926	955387	956001	-	AutoIPR: IPR003615:HNH nuclease;
long-mer474	CP006740.1	956210	956240	GACGCCCAACGGCGTCGCTTGGATCATCACA	NA
long-mer475	CP006740.1	956293	956335	CCAGCTATCAAACCTTCTAAAGCTTTAGCGAAGCACACCAGGC	CP006740.1.927	CP006740.1.927	956317	956790	-	
long-mer476	CP006740.1	960391	960433	TGTTATTGAATTGGATGATGCTACACATTTGAGAGAGTCACGC	CP006740.1.931	CP006740.1.931	960065	960598	+	AutoIPR: IPR024402:Domain of unknown functionDUF2726;
long-mer477	CP006740.1	961029	961071	CAATCGGCTGCGTACTGTGTCTGATGTGCGCCATGCTTTCTCC	CP006740.1.932	CP006740.1.932	960727	961461	+	AutoIPR: IPR002876:Transcriptional regulatorTACO1-like; IPR026563:Transcriptional regulatorTACO1-like, domain 2; IPR026564:Transcriptional regulatorTACO1-like, domain 3; IPR029072:YebC-like;
long-mer478	CP006740.1	961528	961582	GTTCTTCCATCATTGATCACTTTGTCTTAATGTGTTCTCGTATCGCTTATCAGAT	CP006740.1.933	CP006740.1.933	961488	962102	+	AutoIPR: IPR002176:Crossover junctionendodeoxyribonuclease RuvC; IPR012337:Ribonuclease H-likedomain;
long-mer479	CP006740.1	961640	961682	TGTCGATGAGTATGGATGTAGTCACCATGTCTACCATGCACCA	CP006740.1.933	CP006740.1.933	961488	962102	+	AutoIPR: IPR002176:Crossover junctionendodeoxyribonuclease RuvC; IPR012337:Ribonuclease H-likedomain;
long-mer480	CP006740.1	961697	961739	TCAGAGTAGTTTTGCGGGGCGACTGAAGCAGTTGTTGTTGGGT	CP006740.1.933	CP006740.1.933	961488	962102	+	AutoIPR: IPR002176:Crossover junctionendodeoxyribonuclease RuvC; IPR012337:Ribonuclease H-likedomain;
long-mer481	CP006740.1	961793	961835	GTTTATGTCTAAAAATGCTGATTCAGCACTTAAGCTTGGTCAG	CP006740.1.933	CP006740.1.933	961488	962102	+	AutoIPR: IPR002176:Crossover junctionendodeoxyribonuclease RuvC; IPR012337:Ribonuclease H-likedomain;
long-mer482	CP006740.1	962009	962051	AGATGCATTGGCGGTCGCTATTACGCATGCTCATGTGAGTGCT	CP006740.1.933	CP006740.1.933	961488	962102	+	AutoIPR: IPR002176:Crossover junctionendodeoxyribonuclease RuvC; IPR012337:Ribonuclease H-likedomain;
long-mer483	CP006740.1	962125	962146	GGGTCTCCTCATTAGAGCGGCG	NA
long-mer484	CP006740.1	962785	962820	TTCTACATTCACGTTATTAATGATTAACTTTACTTA	NA
long-mer485	CP006740.1	962980	963022	GCTCCAAACCATGACACGGTTTTGGGTATTCTGTCGTTAATCT	CP006740.1.935	CP006740.1.935	962827	964731	+	AutoIPR: IPR003855:Potassium transporter;
long-mer486	CP006740.1	963024	963066	TTGGGCAATGATGTTAGTGGTAACAATTAAGTATGTGACTGTC	CP006740.1.935	CP006740.1.935	962827	964731	+	AutoIPR: IPR003855:Potassium transporter;
long-mer487	CP006740.1	963462	963504	GTGGGGACTGCATTTCTTCTTAGAACACGGTTGGCATTCAATG	CP006740.1.935	CP006740.1.935	962827	964731	+	AutoIPR: IPR003855:Potassium transporter;
long-mer488	CP006740.1	963555	963597	TGCGGATATGGGCCATTTTGGAGCTAAAGCAATCCGCCATGCT	CP006740.1.935	CP006740.1.935	962827	964731	+	AutoIPR: IPR003855:Potassium transporter;
long-mer489	CP006740.1	971474	971516	TGCTGCACAGCATTCTTTAGAGCAGGTTTTATCCCAATATCCA	CP006740.1.943	CP006740.1.943	970770	971585	+	AutoIPR: IPR014162:Tol-Pal system, YbgF;
long-mer490	CP006740.1	971583	971659	TGAATAATCGTATCTTTTTTTCATCGCTTTGAATGACCAGAGCGGCATAATAATCAATTAATGAATGCCACCAGGTC	CP006740.1.943	CP006740.1.943	970770	971585	+	AutoIPR: IPR014162:Tol-Pal system, YbgF;
long-mer490	CP006740.1	971583	971659	TGAATAATCGTATCTTTTTTTCATCGCTTTGAATGACCAGAGCGGCATAATAATCAATTAATGAATGCCACCAGGTC	CP006740.1.944	CP006740.1.944	971643	972296	+	AutoIPR: IPR012726:Thiazole biosynthesis ThiH;IPR024924:7-carboxy-7-deazaguanine synthase-like;
long-mer491	CP006740.1	971908	971933	TTGAAAAATTATGTGATGCCGGCTTT	CP006740.1.944	CP006740.1.944	971643	972296	+	AutoIPR: IPR012726:Thiazole biosynthesis ThiH;IPR024924:7-carboxy-7-deazaguanine synthase-like;
long-mer492	CP006740.1	978511	978547	GCAGAATCCATTCTCTAGTAGCATGGATGTCACGGCC	CP006740.1.950	CP006740.1.950	977507	979318	-	AutoIPR: IPR002817:Phosphomethylpyrimidinesynthase; IPR025747:ThiC-associated domain;
long-mer493	CP006740.1	978614	978641	GGCAATACTGGAAGACAGGGCTGATGTT	CP006740.1.950	CP006740.1.950	977507	979318	-	AutoIPR: IPR002817:Phosphomethylpyrimidinesynthase; IPR025747:ThiC-associated domain;
long-mer494	CP006740.1	978875	978917	CTCCATTTCTGGAGTGACGAGACCACGTCGTGCATATTCCAGT	CP006740.1.950	CP006740.1.950	977507	979318	-	AutoIPR: IPR002817:Phosphomethylpyrimidinesynthase; IPR025747:ThiC-associated domain;
long-mer495	CP006740.1	979893	979925	GAACAATTGTCCAATTTGACAGGTGACCCCATG	CP006740.1.952	CP006740.1.952	979749	981899	+	AutoIPR: IPR019500:Peptidase S46;
long-mer496	CP006740.1	1016784	1016917	TCCATGTGATAACGAAGAAACTCACGCCATGATGCAAAAACAATAGAGGCGATCCGTAATTGCTTGATTCCCCATATCCAACCAATTGCATAACGGCTAAAAGCAGAACATTGGACCCGGGGACTCCTCCCCGG	CP006740.1.1014	CP006740.1.1014	1016687	1016971	-	
long-mer496	CP006740.1	1016784	1016917	TCCATGTGATAACGAAGAAACTCACGCCATGATGCAAAAACAATAGAGGCGATCCGTAATTGCTTGATTCCCCATATCCAACCAATTGCATAACGGCTAAAAGCAGAACATTGGACCCGGGGACTCCTCCCCGG	CP006740.1.1013	CP006740.1.1013	1015046	1016815	+	AutoIPR: IPR004524:Aspartate-tRNA ligase,bacterial/mitochondrial-type; IPR018150:Aminoacyl-tRNAsynthetase, class II (D/K/N)-like;
long-mer497	CP006740.1	1016922	1017015	TATCTCATCAACACAACAATGCAGAGCACATGGCATCTCACATCGACCATTGTGTTCCCAGCCTCGCCTGCTGACCTGCCTCATAAAACGCGTC	CP006740.1.1015	CP006740.1.1015	1017014	1017130	-	
long-mer497	CP006740.1	1016922	1017015	TATCTCATCAACACAACAATGCAGAGCACATGGCATCTCACATCGACCATTGTGTTCCCAGCCTCGCCTGCTGACCTGCCTCATAAAACGCGTC	CP006740.1.1014	CP006740.1.1014	1016687	1016971	-	
long-mer498	CP006740.1	1017027	1017094	CTCACCCTGTCGCCCACATGACGCACCAACCCGATGCAACACCGTAGAGAACGCACCACCTGACAATG	CP006740.1.1015	CP006740.1.1015	1017014	1017130	-	
long-mer499	CP006740.1	1017096	1017139	ACCCACTGTTCCAGTGCTTCCAAGCGTTGCGCCATTCCTACTCC	CP006740.1.1015	CP006740.1.1015	1017014	1017130	-	
long-mer499	CP006740.1	1017096	1017139	ACCCACTGTTCCAGTGCTTCCAAGCGTTGCGCCATTCCTACTCC	CP006740.1.1016	CP006740.1.1016	1017133	1018725	-	AutoIPR: IPR011167:Iron-dependent fumaratehydratase;
long-mer500	CP006740.1	1018189	1018210	AGATCCCCCTCCCTTGGCAGCA	CP006740.1.1016	CP006740.1.1016	1017133	1018725	-	AutoIPR: IPR011167:Iron-dependent fumaratehydratase;
long-mer501	CP006740.1	1031296	1031338	CATGCCTGAAGCAACACCCAGAGCTGAGAATTTTCCCTTGGTC	CP006740.1.1027	CP006740.1.1027	1030870	1032324	-	AutoIPR: IPR001905:Ammonium transporter;IPR029020:Ammonium/urea transporter;
long-mer502	CP006740.1	1031344	1031386	TTCGAGCAACGACCAAACGAGAATCGCAGCAGCAGTCGCAAGC	CP006740.1.1027	CP006740.1.1027	1030870	1032324	-	AutoIPR: IPR001905:Ammonium transporter;IPR029020:Ammonium/urea transporter;
long-mer503	CP006740.1	1032605	1032626	CACCTCATCAAGCTTGAACGGT	CP006740.1.1028	CP006740.1.1028	1032314	1032652	-	AutoIPR: IPR002187:Nitrogen regulatory proteinPII; IPR011322:Nitrogen regulatory PII-like, alpha/beta;
long-mer504	CP006740.1	1036964	1037006	TATGTACTACCCTGGTGAAGGAATTGTCCTGCGGTGGCAGTGT	CP006740.1.1032	CP006740.1.1032	1036423	1037382	+	AutoIPR: IPR009367:Mitochondrial fissionprotein ELM1-like;
long-mer505	CP006740.1	1037050	1037092	CAACTACGCAAACACTTAACGACAATACCAGGTTTGTTTTGGA	CP006740.1.1032	CP006740.1.1032	1036423	1037382	+	AutoIPR: IPR009367:Mitochondrial fissionprotein ELM1-like;
long-mer506	CP006740.1	1074303	1074345	TAACAGCAGCACCCACAACATACACCGCCAATCTGGCTGGCGC	CP006740.1.1081	CP006740.1.1081	1074295	1076886	+	AutoIPR: IPR016181:Acyl-CoA N-acyltransferase;IPR022791:Lysylphosphatidylglycerolsynthetase/glycosyltransferase AglD; 
long-mer507	CP006740.1	1076367	1076391	AAAGGGCAGCGAAGAGAAAAGTTTT	CP006740.1.1081	CP006740.1.1081	1074295	1076886	+	AutoIPR: IPR016181:Acyl-CoA N-acyltransferase;IPR022791:Lysylphosphatidylglycerolsynthetase/glycosyltransferase AglD; 
long-mer508	CP006740.1	1081993	1082080	TGCACTCTTGGCTTTGCGAGGGAACATCCTGCCAGGCACCATGAATAGCGAACAGCTTGACCCAGTATGCGGACCGCAGATCCGTTGC	CP006740.1.1084	CP006740.1.1084	1080977	1082176	+	AutoIPR: IPR020841:Polyketide synthase,beta-ketoacyl synthase domain;
long-mer509	CP006740.1	1082446	1082484	GCTGACTATATGTGCAAAACGCTGGCCAAGGAGCCGATT	CP006740.1.1085	CP006740.1.1085	1082173	1082952	+	AutoIPR: IPR016039:Thiolase-like;
long-mer510	CP006740.1	1082529	1082571	TGCCGCGTATTGGACCATTGGTACACATGCCCTGACACCCACT	CP006740.1.1085	CP006740.1.1085	1082173	1082952	+	AutoIPR: IPR016039:Thiolase-like;
long-mer511	CP006740.1	1082776	1082818	CGAGCGCACTTAGGCAATGGCGATCCTCCTACGGAAACCGGAC	CP006740.1.1085	CP006740.1.1085	1082173	1082952	+	AutoIPR: IPR016039:Thiolase-like;
long-mer512	CP006740.1	1082896	1082947	AAAACGGCGCTGTACGCCGGCACAAATCAGCTGTTACATGTGGAATTACTGC	CP006740.1.1085	CP006740.1.1085	1082173	1082952	+	AutoIPR: IPR016039:Thiolase-like;
long-mer513	CP006740.1	1085291	1085333	TAACCTTCAATTAAAAATGGTTGCCGACATTTGCGACGTTAGA	NA
long-mer514	CP006740.1	1085420	1085462	CATATTATTGACGCATGAACTACCTACTGTTCCGAACCACAAC	NA
long-mer515	CP006740.1	1085503	1085545	ATCACACCAAATAAACTTAACTGTAAAAGCACAGCATCAGCAA	NA
long-mer516	CP006740.1	1094820	1094862	AAGTTCAGCCAATCCTAGCAATACCACAATGCGTGGGACCCGG	CP006740.1.1095	CP006740.1.1095	1093869	1094909	-	AutoIPR: IPR003594:Histidine kinase-likeATPase, C-terminal domain; IPR010559:Signal transductionhistidine kinase, internal region;
long-mer517	CP006740.1	1094873	1094950	GCAACCAAGACGGACGCAACATCAATGATTGCGGCACAAAAGCAGCTCAGTTAAGAAGAAATCGCAAAACGGCGCTCT	CP006740.1.1096	CP006740.1.1096	1094923	1095597	-	AutoIPR: IPR029058:Alpha/Beta hydrolase fold;
long-mer517	CP006740.1	1094873	1094950	GCAACCAAGACGGACGCAACATCAATGATTGCGGCACAAAAGCAGCTCAGTTAAGAAGAAATCGCAAAACGGCGCTCT	CP006740.1.1095	CP006740.1.1095	1093869	1094909	-	AutoIPR: IPR003594:Histidine kinase-likeATPase, C-terminal domain; IPR010559:Signal transductionhistidine kinase, internal region;
long-mer518	CP006740.1	1096900	1096942	CGCGGCGCCTATAGAAGATTCTGCCATGAGCACCAAGCCGCTC	CP006740.1.1097	CP006740.1.1097	1095626	1097524	-	AutoIPR: IPR023725:Glucan biosynthesisglucosyltransferase H;IPR029044:Nucleotide-diphospho-sugar transferases;
long-mer519	CP006740.1	1097189	1097212	CATGCAGAAAAACCCAGCTAATGC	CP006740.1.1097	CP006740.1.1097	1095626	1097524	-	AutoIPR: IPR023725:Glucan biosynthesisglucosyltransferase H;IPR029044:Nucleotide-diphospho-sugar transferases;
long-mer520	CP006740.1	1097351	1097393	ACCGATCAGGTAGAAGCGACGTAAACCAATCCCCAACGGCGCA	CP006740.1.1097	CP006740.1.1097	1095626	1097524	-	AutoIPR: IPR023725:Glucan biosynthesisglucosyltransferase H;IPR029044:Nucleotide-diphospho-sugar transferases;
long-mer521	CP006740.1	1097820	1097862	CATCGTATACATAGGACTCGTAATCAGCCCAGCAAACCATACA	CP006740.1.1098	CP006740.1.1098	1097628	1097894	-	
long-mer522	CP006740.1	1097991	1098028	ACACGCATCGCATGCCGTATTGGTTATGGATTGACTCC	NA
long-mer523	CP006740.1	1098378	1098408	CACACACTTAAAATAACGGAACAAGTTAAGA	NA
long-mer524	CP006740.1	1098843	1098874	CTACATCACTAAAAAACGCATCTGGCGATCTC	NA
long-mer525	CP006740.1	1098912	1098937	GACTGTAAAATCAATGGGATATGAAA	NA
long-mer526	CP006740.1	1102969	1103011	CACAGGGAGCGACGATCCACTATTACGCCAAGACGCCGAAGGG	CP006740.1.1103	CP006740.1.1103	1102703	1103632	+	AutoIPR: IPR011991:Winged helix-turn-helixDNA-binding domain;IPR029063:S-adenosyl-L-methionine-dependentmethyltransferase;
long-mer527	CP006740.1	1103986	1104027	TGTCGATAGCGCCGATATGTTGGACAACATGCTCTGATGTTT	CP006740.1.1104	CP006740.1.1104	1103846	1104022	+	
long-mer528	CP006740.1	1108037	1108094	ATCACCCGCTGCATTACTGTCTTGTACCTGGACACGGAATGTCGGTACTTCCCCCCCC	CP006740.1.1111	CP006740.1.1111	1107976	1108848	-	AutoIPR: IPR029056:Ribokinase-like;
long-mer529	CP006740.1	1108549	1108589	CAATGCTGTTTTTGCCGTACTAGTACGCACAATGCCATCAG	CP006740.1.1111	CP006740.1.1111	1107976	1108848	-	AutoIPR: IPR029056:Ribokinase-like;
long-mer530	CP006740.1	1110621	1110646	CATTAAAAATGATGTACTCCTGCCTA	NA
long-mer531	CP006740.1	1112780	1112822	ACCCTCCTTCAGAAACTCTGGGTTAGAAACCACCTCAAACTTG	CP006740.1.1115	CP006740.1.1115	1111904	1113256	-	AutoIPR: IPR017476:UDP-glucose/GDP-mannosedehydrogenase;
long-mer532	CP006740.1	1116527	1116569	GCGATTGATTTCGTCTCTGGGGTACATCCACGCTTTGACCGTA	CP006740.1.1119	CP006740.1.1119	1116227	1117102	+	AutoIPR: IPR003439:ABC transporter-like;IPR027417:P-loop containing nucleoside triphosphatehydrolase;
long-mer533	CP006740.1	1116918	1116955	TGGATACCGACAAACTCGACAGCGCACGCGCACTCGGA	CP006740.1.1119	CP006740.1.1119	1116227	1117102	+	AutoIPR: IPR003439:ABC transporter-like;IPR027417:P-loop containing nucleoside triphosphatehydrolase;
long-mer534	CP006740.1	1117030	1117072	ACCCCTCGGCACCACCAGTACACCAAGCTTGGCAGACTTGTTT	CP006740.1.1119	CP006740.1.1119	1116227	1117102	+	AutoIPR: IPR003439:ABC transporter-like;IPR027417:P-loop containing nucleoside triphosphatehydrolase;
long-mer535	CP006740.1	1118122	1118164	CCAAGTGGCTACGTGACCTCGACCACATGCAAGAAATGAAACG	NA
long-mer536	CP006740.1	1129863	1129904	GCGATTCTTAACCATGCCTTTCATGCCTTTGACAGTCAGGTT	CP006740.1.1140	CP006740.1.1140	1129644	1130303	-	AutoIPR: IPR001959:Transposase, probable,IS891/IS1136/IS1341; IPR010095:Transposase IS605, OrfB,C-terminal;
long-mer537	CP006740.1	1130295	1130337	CTCACGCATGCGCACCCAGCCTAGGCGAGGAATGCGAATGCGT	CP006740.1.1140	CP006740.1.1140	1129644	1130303	-	AutoIPR: IPR001959:Transposase, probable,IS891/IS1136/IS1341; IPR010095:Transposase IS605, OrfB,C-terminal;
long-mer538	CP006740.1	1130492	1130551	GCCCATCCATGGAAACTGCTCACGCTTGATCGCGTTCAATTGCCGCCGCAAGGAATGTTG	NA
long-mer539	CP006740.1	1130904	1130932	ACACCAGTTCAGCACCAAAGCACAACAAA	CP006740.1.1142	CP006740.1.1142	1130707	1131387	-	AutoIPR: IPR006119:Resolvase, N-terminal;
long-mer540	CP006740.1	1130985	1131010	CAAGAAGCCGTTTCAAGCCCTTCTTG	CP006740.1.1142	CP006740.1.1142	1130707	1131387	-	AutoIPR: IPR006119:Resolvase, N-terminal;
long-mer541	CP006740.1	1131123	1131165	GGCTGGAGACACGGCCATAGGACACAGTACGCCGGTTGGCCTC	CP006740.1.1142	CP006740.1.1142	1130707	1131387	-	AutoIPR: IPR006119:Resolvase, N-terminal;
long-mer542	CP006740.1	1131218	1131247	TGACCGCCGACGGTATGCTCGACGATCAAC	CP006740.1.1142	CP006740.1.1142	1130707	1131387	-	AutoIPR: IPR006119:Resolvase, N-terminal;
long-mer543	CP006740.1	1131292	1131323	GTGCCGCTTCGCCAATGCCAATTCAGGAGGCC	CP006740.1.1142	CP006740.1.1142	1130707	1131387	-	AutoIPR: IPR006119:Resolvase, N-terminal;
long-mer544	CP006740.1	1162767	1162809	TGACGGCCGAGCAATCATCGTTGATCCCGGACAAGCCTTGCCA	CP006740.1.1173	CP006740.1.1173	1162708	1163484	+	AutoIPR: IPR017782:Hydroxyacylglutathionehydrolase;
long-mer545	CP006740.1	1163495	1163561	CTGCTTGTGCTGCTTGTGCTGCTTGTGCTGCTTGTGCTGCTTGTGCTGCTTGTGCTGCTTGTGCTGC	CP006740.1.1174	CP006740.1.1174	1163394	1163765	-	
long-mer546	CP006740.1	1164087	1164129	AGATTAAGACACCATCTCATCCACACGCTGGCAAGTATGCATT	NA
long-mer547	CP006740.1	1164492	1164529	GACCTTGCAACCCAAACACCCGTAATTCAAAAATAATA	NA
long-mer548	CP006740.1	1164690	1164732	GATTCATATAAAAAGCGCATCTCAGTGCACCCACATGCTTTAT	NA
long-mer549	CP006740.1	1169145	1169187	ACTCACCGGTGAATTTGAGCTCATGGCCGGAAACCCAGATCGA	CP006740.1.1178	CP006740.1.1178	1168423	1170495	+	AutoIPR: IPR021183:N-terminal acetyltransferaseA, auxiliary subunit;
long-mer550	CP006740.1	1171073	1171115	ACCTGGAACACTTGCCCCTTCACAAACGCTTTGACGGCCCCAC	CP006740.1.1179	CP006740.1.1179	1170586	1171200	+	AutoIPR:IPR008914:Phosphatidylethanolamine-binding protein PEBP;
long-mer551	CP006740.1	1177226	1177268	CCTGCCTGGCAACCTTCCCCAATCCCCCAACACGAACCTAAAC	CP006740.1.1185	CP006740.1.1185	1177140	1177748	+	AutoIPR: IPR007485:LPS-assembly lipoproteinLptE;
long-mer552	CP006740.1	1178736	1178778	CGAACGTCTCATGGTGGCAGTAGCAGAAGCAGATGCAACACGT	CP006740.1.1186	CP006740.1.1186	1177759	1178790	+	AutoIPR: IPR005790:DNA polymerase III, deltasubunit; IPR010372:DNA polymerase III, delta;IPR027417:P-loop containing nucleoside triphosphatehydrolase;
long-mer553	CP006740.1	1180428	1180470	CAACCTCATGAACAACCTCAATAGCGTTTCCAGCGGCTTGCTC	NA
long-mer554	CP006740.1	1180721	1180756	AACAACGTACCAACCATAGTGATGGCAGGGAGATCT	NA
long-mer555	CP006740.1	1181508	1181550	AAATCTGTCGCCTGTCCCATTAGAAATCGCGCGTAACAATTTC	CP006740.1.1189	CP006740.1.1189	1181365	1182477	+	AutoIPR: IPR011757:Lytic transglycosylase MltB;IPR023346:Lysozyme-like domain;
long-mer556	CP006740.1	1183938	1183980	AGCACCGGAAAGATGTGCACTATGATTAATTCCATCATCACCG	CP006740.1.1191	CP006740.1.1191	1183851	1184459	-	AutoIPR: IPR002610:Peptidase S54, rhomboid;
long-mer557	CP006740.1	1210516	1210558	GAACACGGTATTGATTGATCGGCGTGACGATTATCCAACGCCA	CP006740.1.1232	CP006740.1.1232	1209923	1210621	+	AutoIPR: IPR006439:HAD hydrolase, subfamily IA;IPR023214:HAD-like domain;
long-mer558	CP006740.1	1214368	1214410	GCTGATGTGTAGGGAAATGCCAGCATGTTTGGCGATCTGCTCG	CP006740.1.1237	CP006740.1.1237	1213903	1215030	-	AutoIPR: IPR000807:Imidazoleglycerol-phosphatedehydratase; IPR006543:Histidinol-phosphate phosphatase;IPR020566:Histidine biosynthesis bifunctional proteinHisB; IPR023214:HAD-like domain;
long-mer559	CP006740.1	1214419	1214461	ATCAAAAAACGGTAATCCGGTAGTGATCCGCGCCTGGGGTGCG	CP006740.1.1237	CP006740.1.1237	1213903	1215030	-	AutoIPR: IPR000807:Imidazoleglycerol-phosphatedehydratase; IPR006543:Histidinol-phosphate phosphatase;IPR020566:Histidine biosynthesis bifunctional proteinHisB; IPR023214:HAD-like domain;
long-mer560	CP006740.1	1230271	1230313	ATGCTGCAAAACCCACCCAAGTTGGATAGCCACTACTCCACAG	NA
long-mer561	CP006740.1	1230317	1230363	AAGACGGAATGAAAACGACAGTACAACCCATGCTGTTGTCCCAAAAT	NA
long-mer562	CP006740.1	1230683	1230725	GACGATCACGTCCTTCGAACAAATGACGCTCTTTGGAAACGGG	CP006740.1.1250	CP006740.1.1250	1230507	1232780	-	AutoIPR: IPR010255:Haem peroxidase;
long-mer563	CP006740.1	1233881	1233908	TCTTCAAAGTTAAAACCATGCTCACCAC	CP006740.1.1251	CP006740.1.1251	1233283	1234164	-	AutoIPR: IPR012724:Chaperone DnaJ;
long-mer564	CP006740.1	1243009	1243051	AAACACCGCTGGCGCGGTGGGACCGCGTTAATCGCCTCCGTTG	CP006740.1.1259	CP006740.1.1259	1242742	1243467	+	AutoIPR: IPR005572:Anti sigma-E protein RseA,N-terminal;
long-mer565	CP006740.1	1252284	1252326	CCAACGACGTAAAAAACGCGCAGTTGCATTGGTTTTCTTATCC	CP006740.1.1267	CP006740.1.1267	1251072	1252979	-	AutoIPR: IPR005477:Deoxyxylulose-5-phosphatesynthase; IPR009014:Transketolase,C-terminal/Pyruvate-ferredoxin oxidoreductase, domain II;IPR029061:Thiamin diphosphate-binding fold;
long-mer566	CP006740.1	1253020	1253062	AATGGACCCGAGCAAGCAATCTAGTGAAGCATAAAGATGACAT	NA
long-mer567	CP006740.1	1253250	1253292	AACCTTCACACACTCGATACGACCCCTATCGGATTGATGCCAT	NA
long-mer568	CP006740.1	1259043	1259106	ATTCACCATGGTGATCTTCGGTGTAATGCTAGGGCGTGTCCTAGGCACATTTGTAGGCAACCGT	CP006740.1.1271	CP006740.1.1271	1258600	1259184	+	AutoIPR: IPR003810:Domain of unknown functionDUF204;
long-mer569	CP006740.1	1259218	1259239	TCTAAAGATATACCCCACCAAT	NA
long-mer570	CP006740.1	1259300	1259342	TATAAATTCTCACATCATCACCATTACATAACACATAAACCAT	NA
long-mer571	CP006740.1	1259470	1259512	TAACAGAGATCATCATCTCAAAATGAATATTAATTACGGAACA	NA
long-mer572	CP006740.1	1259565	1259607	CATGAAGAAAAAATTCTCATTAAAAAGAAAAATTCCGGTCATC	CP006740.1.1272	CP006740.1.1272	1259566	1260033	+	
long-mer573	CP006740.1	1259875	1259917	AAATGCGAATATAAAGCTAAAGTATTATTAGTAAACAATGATT	CP006740.1.1272	CP006740.1.1272	1259566	1260033	+	
long-mer574	CP006740.1	1260472	1260499	GGGGGGAATCCAACTTCAACCGTATTTA	NA
long-mer575	CP006740.1	1281397	1281439	AAAGCATTACGTTGAGGCACGGGTATCAAAGTAGTGACGGCAC	CP006740.1.1289	CP006740.1.1289	1281403	1282374	-	AutoIPR: IPR008089:Nucleotide sugar epimerase;IPR021168:Bifunctional polymyxin resistance protein,ArnA;
long-mer576	CP006740.1	1283077	1283119	TAAACGTAAAAGATTAGACACTGCCGCACGTGAACGACCAACA	CP006740.1.1291	CP006740.1.1291	1282681	1283613	-	AutoIPR: IPR004437:ParB/RepB/Spo0J partitionprotein family; IPR010982:Lambda repressor-like,DNA-binding domain;
long-mer577	CP006740.1	1284497	1284533	CAGCGCATTTCAGCTTTAGAGAAAGAATGCTCCAAAT	NA
long-mer578	CP006740.1	1284564	1284606	AACCTGAAACACATTTATGTATCAAATGAACATGGCCAGAAAA	NA
long-mer579	CP006740.1	1285501	1285540	ATTCAAAGGAGTTTTTTTAGCACCTTCTTGTTCCGACCCT	CP006740.1.1293	CP006740.1.1293	1284706	1285659	-	AutoIPR: IPR001279:Beta-lactamase-like;
long-mer580	CP006740.1	1285752	1285784	AAATCACGAGCATGTGCTGTTGTCACTATATCA	NA
long-mer581	CP006740.1	1286340	1286427	TCATGTCGTTGCAGGTTTGCTAGCAATTCAATAGCGCTCATTGAACAGGGAGCGATACTCTGCTCACCGTTACAGTGTACCGTGGCAG	NA
long-mer582	CP006740.1	1288792	1288818	ATCAAGGTTTCCGCAACTTACCGACTA	NA
long-mer583	CP006740.1	1289702	1289726	CCAGCTCCGCCCATTGACGCTTTGC	CP006740.1.1297	CP006740.1.1297	1289181	1289882	-	AutoIPR: IPR011010:DNA breaking-rejoiningenzyme, catalytic core; IPR023109:Integrase/recombinase,N-terminal;
long-mer584	CP006740.1	1289763	1289796	CCGCCCTTCGGTAGTGCGCCCGTTGTAGTAAAAC	CP006740.1.1297	CP006740.1.1297	1289181	1289882	-	AutoIPR: IPR011010:DNA breaking-rejoiningenzyme, catalytic core; IPR023109:Integrase/recombinase,N-terminal;
long-mer585	CP006740.1	1289978	1290016	CAAACGTGCATACCAACACCCCACAATCGGGCGTCCAGA	NA
long-mer586	CP006740.1	1290025	1290053	TCACATAACACCAGCCTTCGCTGTCTAAC	NA
long-mer587	CP006740.1	1290125	1290207	TTAAAAATTCTGATTCTCTCGAGGCCGTTTCGTCCGATTGTGTGGTACCAACAAATCGGTAATTGTAGGTGTCGCTCATCGCG	CP006740.1.1298	CP006740.1.1298	1290057	1290203	-	AutoIPR: IPR025319:Domain of unknown functionDUF4224;
long-mer587	CP006740.1	1290125	1290207	TTAAAAATTCTGATTCTCTCGAGGCCGTTTCGTCCGATTGTGTGGTACCAACAAATCGGTAATTGTAGGTGTCGCTCATCGCG	CP006740.1.1299	CP006740.1.1299	1290200	1290367	-	
long-mer588	CP006740.1	1290215	1290236	TCCTTGTGATGTGAGTTGTTTA	CP006740.1.1299	CP006740.1.1299	1290200	1290367	-	
long-mer589	CP006740.1	1290339	1290374	ATGTGGTGAATGAAGACGGGGGCGATCATGTCCGGC	CP006740.1.1299	CP006740.1.1299	1290200	1290367	-	
long-mer590	CP006740.1	1292972	1293017	GGGGCAGAAGGGGGCAATGCATCCATGCGTTCGGTGACAGGTCCTT	NA
long-mer591	CP006740.1	1296497	1296522	GTTATGTAAAAAAATTACAACTAACT	NA
long-mer592	CP006740.1	1296805	1296834	CACGCCGCCACCGGAACGCTGTGAGCCGAC	CP006740.1.1306	CP006740.1.1306	1296655	1297107	-	
long-mer593	CP006740.1	1297176	1297231	AAAGACTATCTTAACGTGATTGCCATCACTCATTATTATCTGGAGGTATTAGACAT	NA
long-mer594	CP006740.1	1297253	1297295	CAAGCATAACGTGAGGACCGATCTTCCGCCGAAAGCGTCTTCA	NA
long-mer595	CP006740.1	1297368	1297410	TCGTGTCTTGGTTGGTCCTGACTCTTCTCCAAACCCTCATAAG	CP006740.1.1307	CP006740.1.1307	1297322	1297813	-	
long-mer596	CP006740.1	1299045	1299068	CGGGATGCAGTGGGCAGCGCGACC	CP006740.1.1308	CP006740.1.1308	1298424	1299428	+	AutoIPR: IPR001731:Delta-aminolevulinic aciddehydratase; IPR013785:Aldolase-type TIM barrel;
long-mer597	CP006740.1	1299168	1299210	ATGGTGATCGTCAAACCTGGATTGCTTTGCTTGGATGTAGTAC	CP006740.1.1308	CP006740.1.1308	1298424	1299428	+	AutoIPR: IPR001731:Delta-aminolevulinic aciddehydratase; IPR013785:Aldolase-type TIM barrel;
long-mer598	CP006740.1	1300046	1300088	ATATAGTGAAGTTATAGCACCGCACGCCCCCGTCCGGGATACC	CP006740.1.1309	CP006740.1.1309	1299992	1300375	-	AutoIPR: IPR029068:Glyoxalase/Bleomycinresistance protein/Dihydroxybiphenyl dioxygenase;
long-mer599	CP006740.1	1300590	1300632	TCGATTGAGTTTCCTAACCATAAACAGGTCGTTCTGCTCAGAG	NA
long-mer600	CP006740.1	1300654	1300702	CAGAGGTAATTCAGCTTGCTGCCCAGCTTCGCGCTGATGCCCAGCTGGC	CP006740.1.1310	CP006740.1.1310	1300647	1300898	-	AutoIPR: IPR021316:Protein of unknown functionDUF2913;
long-mer601	CP006740.1	1300704	1300730	TCCCTTTTTGAGAAGCCACTCAATATC	CP006740.1.1310	CP006740.1.1310	1300647	1300898	-	AutoIPR: IPR021316:Protein of unknown functionDUF2913;
long-mer602	CP006740.1	1301054	1301110	CACCGCTGGGTCATTCGCCTGCTGCCGTTACTGGATATGGCATTTCATCGGCATAAA	CP006740.1.1311	CP006740.1.1311	1301015	1301407	+	AutoIPR: IPR012337:Ribonuclease H-like domain;
long-mer603	CP006740.1	1301214	1301256	ATTTTCTGCTGACTGCCCGACAGGATGCCGTTGTGGCGCTTCG	CP006740.1.1311	CP006740.1.1311	1301015	1301407	+	AutoIPR: IPR012337:Ribonuclease H-like domain;
long-mer604	CP006740.1	1303296	1303331	AAATCACCATGCTCGCGAATTACAATGTCCAATGGC	CP006740.1.1314	CP006740.1.1314	1303163	1304074	-	AutoIPR: IPR019591:Mrp/NBP35 ATP-bindingprotein; IPR027417:P-loop containing nucleosidetriphosphate hydrolase;
long-mer605	CP006740.1	1306371	1306401	CTGTCTATGCCGCAAAGCAGCCGCAGTGCGT	CP006740.1.1318	CP006740.1.1318	1306058	1306444	-	AutoIPR: IPR001091:Restriction/modificationDNA-methylase;IPR029063:S-adenosyl-L-methionine-dependentmethyltransferase;
long-mer606	CP006740.1	1307962	1307984	GAGAAGGGTGGGGCCGGTGGAAT	CP006740.1.1323	CP006740.1.1323	1307894	1308148	-	AutoIPR: IPR012933:HicA mRNA interferasefamily;
long-mer607	CP006740.1	1312969	1313011	ATCTGGCAGATGAAAACGAGGTGCTATTAGAAAGAAAAAGGTA	NA
long-mer608	CP006740.1	1313166	1313208	CATCCGTGGTGCTAGCAGACGCCAGCATGACGATCACCACAGC	CP006740.1.1331	CP006740.1.1331	1313063	1313440	+	AutoIPR: IPR006949:Baseplate protein J-like;
long-mer609	CP006740.1	1313409	1313449	TCGTGAAGGCCGGAACAGTTTCGGTGGCTTGATATGGCAAC	CP006740.1.1332	CP006740.1.1332	1313442	1314104	+	AutoIPR: IPR016884:Uncharacterised conservedprotein UCP028438;
long-mer609	CP006740.1	1313409	1313449	TCGTGAAGGCCGGAACAGTTTCGGTGGCTTGATATGGCAAC	CP006740.1.1331	CP006740.1.1331	1313063	1313440	+	AutoIPR: IPR006949:Baseplate protein J-like;
long-mer610	CP006740.1	1313846	1313885	CGGGTACAGTCTGGCGGGGGGATATGGGTCAATGCTGCTG	CP006740.1.1332	CP006740.1.1332	1313442	1314104	+	AutoIPR: IPR016884:Uncharacterised conservedprotein UCP028438;
long-mer611	CP006740.1	1314849	1314878	GACGCCCGTATCCGCAACTCCTATAGAAGC	CP006740.1.1333	CP006740.1.1333	1314784	1315056	+	
long-mer612	CP006740.1	1316145	1316187	ATGGATTCAGCCATGCAAAAGATGATGAGTGCGCAGGAGTCAT	NA
long-mer613	CP006740.1	1316204	1316246	CTCCGCTTTCTGATCAAAGCATACCTCAGGAAGAAAACCGGAA	NA
long-mer614	CP006740.1	1316264	1316293	GGACAGCACATTCTCCGATACATCAATGCG	NA
long-mer615	CP006740.1	1316323	1316350	GTCCAGCAGATTAACCCTGCCAGACGCG	NA
long-mer616	CP006740.1	1316369	1316411	AACCCCGTAACCCTGGGACATTGCCTCTACCCGCAGCTTAATT	NA
long-mer617	CP006740.1	1320744	1320786	ACATCGACGCTGTAACGACAGAATCTTAGGATCCCCCATCCAC	NA
long-mer618	CP006740.1	1320911	1320944	GAATTTGAAAGGTAGCCTCCTAAGCGAGCTTTAT	NA
long-mer619	CP006740.1	1321075	1321117	ATTCATACTCGCTCAATGAGGAACATATGTTGCAACTGAAGAT	CP006740.1.1339	CP006740.1.1339	1321101	1322216	+	AutoIPR: IPR003538:Gram-negative bacterial TonBprotein;
long-mer620	CP006740.1	1321230	1321272	ACTGTCCAAGGGACAGGATCACCATCGCCATCATCATCACAAA	CP006740.1.1339	CP006740.1.1339	1321101	1322216	+	AutoIPR: IPR003538:Gram-negative bacterial TonBprotein;
long-mer621	CP006740.1	1321517	1321556	GGATCCCAACGCACCAGCATTCCCACGTCTAAAGCAGGCG	CP006740.1.1339	CP006740.1.1339	1321101	1322216	+	AutoIPR: IPR003538:Gram-negative bacterial TonBprotein;
long-mer622	CP006740.1	1321566	1321608	GACACACATACAAAAAAATCAAACTCTCAAAAAATCGTAGAAC	CP006740.1.1339	CP006740.1.1339	1321101	1322216	+	AutoIPR: IPR003538:Gram-negative bacterial TonBprotein;
long-mer623	CP006740.1	1321634	1321670	GCAGGCACACGAAAGGATGGCTGAGCAACGTGAAGTG	CP006740.1.1339	CP006740.1.1339	1321101	1322216	+	AutoIPR: IPR003538:Gram-negative bacterial TonBprotein;
long-mer624	CP006740.1	1321727	1321769	AATCAAACGCGATGTTGAGCAGCGCACCACACAACAACTTAGC	CP006740.1.1339	CP006740.1.1339	1321101	1322216	+	AutoIPR: IPR003538:Gram-negative bacterial TonBprotein;
long-mer625	CP006740.1	1322807	1322849	CAACACCAACGACGCACCACCAATGAAGGATGTAATCACCAAC	CP006740.1.1340	CP006740.1.1340	1322243	1323427	-	
long-mer626	CP006740.1	1322891	1322927	ATCGGGCGTTGCCAAATCCCAGGTACTTATTTCGATC	CP006740.1.1340	CP006740.1.1340	1322243	1323427	-	
long-mer627	CP006740.1	1323088	1323116	GCCAAGCATCGGCATAGCCAGAATCAATA	CP006740.1.1340	CP006740.1.1340	1322243	1323427	-	
long-mer628	CP006740.1	1324881	1324923	GGCGCAGGATGGATCCTTACGGCACTGCGCATCCTGCAACGCA	CP006740.1.1342	CP006740.1.1342	1324167	1325708	-	AutoIPR: IPR002410:Peptidase S33;IPR013595:Peptidase S33 tripeptidyl aminopeptidase-like,C-terminal; IPR029058:Alpha/Beta hydrolase fold;
long-mer629	CP006740.1	1325982	1326003	GTTCTTGATCTCCCAATCGACG	CP006740.1.1343	CP006740.1.1343	1325907	1326473	-	AutoIPR: IPR001796:Dihydrofolate reductasedomain; IPR012259:Dihydrofolate reductase;IPR024072:Dihydrofolate reductase-like domain;
long-mer630	CP006740.1	1326231	1326273	GGTTCTCCCTGGTAAGGGACGTCCAAGGGAATGCGCAGTCTTG	CP006740.1.1343	CP006740.1.1343	1325907	1326473	-	AutoIPR: IPR001796:Dihydrofolate reductasedomain; IPR012259:Dihydrofolate reductase;IPR024072:Dihydrofolate reductase-like domain;
long-mer631	CP006740.1	1327899	1327931	CCAATCAAACCTCCATGAAAACTCATGCCCCCT	CP006740.1.1345	CP006740.1.1345	1327307	1328257	-	AutoIPR: IPR001640:Prolipoproteindiacylglyceryl transferase;
long-mer632	CP006740.1	1332204	1332237	TCATGTCGGGGGTATTTCCGCTCCCCACGCCATG	CP006740.1.1349	CP006740.1.1349	1331356	1332462	-	AutoIPR: IPR012724:Chaperone DnaJ;IPR022465:Terminal organelle assembly protein TopJ;
long-mer633	CP006740.1	1332520	1332553	GCGACAATGTCACGGTAAAACCGCGAAGGGCAAA	NA
long-mer634	CP006740.1	1332582	1332624	TACCACTTCGGCATAAAAAGCCTATTTTTTGTCGGCCTTGACT	CP006740.1.1350	CP006740.1.1350	1332603	1334519	-	AutoIPR: IPR013126:Heat shock protein 70family; IPR029047:Heat shock protein 70kD,peptide-binding domain; IPR029048:Heat shock protein70kD, C-terminal domain;
long-mer635	CP006740.1	1333473	1333515	CTTCGGCATACGGGTCTGGCCGCCAACCAAAATCACTTCTTGA	CP006740.1.1350	CP006740.1.1350	1332603	1334519	-	AutoIPR: IPR013126:Heat shock protein 70family; IPR029047:Heat shock protein 70kD,peptide-binding domain; IPR029048:Heat shock protein70kD, C-terminal domain;
long-mer636	CP006740.1	1333671	1333713	GTTAACTTCGGTTTGCTGGGATGAAGACAATTCGATTTTAGCG	CP006740.1.1350	CP006740.1.1350	1332603	1334519	-	AutoIPR: IPR013126:Heat shock protein 70family; IPR029047:Heat shock protein 70kD,peptide-binding domain; IPR029048:Heat shock protein70kD, C-terminal domain;
long-mer637	CP006740.1	1335570	1335612	CTCACGCAAGCGATCCATGTCAGAAAGATCCTGAAGCGCCATC	CP006740.1.1352	CP006740.1.1352	1335294	1336343	-	AutoIPR: IPR002571:Heat-inducible transcriptionrepressor HrcA; IPR029016:GAF domain-like;
long-mer638	CP006740.1	1336390	1336428	GTTGGCAAGATTACCCACTCCCTACCCTCTCAACTCGCC	NA
long-mer639	CP006740.1	1336430	1336472	TAAGTTTTTTGATTGACACTGTTCTAACGCCATGCTCAGACAT	CP006740.1.1353	CP006740.1.1353	1336461	1338134	+	AutoIPR: IPR003395:RecF/RecN/SMC, N-terminal;IPR004604:DNA recombination/repair protein RecN;IPR027417:P-loop containing nucleoside triphosphatehydrolase;
long-mer640	CP006740.1	1336514	1336556	AGAATTCGGCCCTGGTATGACTGTGGTCTCCGGCGAGACAGGT	CP006740.1.1353	CP006740.1.1353	1336461	1338134	+	AutoIPR: IPR003395:RecF/RecN/SMC, N-terminal;IPR004604:DNA recombination/repair protein RecN;IPR027417:P-loop containing nucleoside triphosphatehydrolase;
long-mer641	CP006740.1	1336835	1336877	CGAGATCCACGGCCAACATGAACACCAAACACTGCTCTCACGT	CP006740.1.1353	CP006740.1.1353	1336461	1338134	+	AutoIPR: IPR003395:RecF/RecN/SMC, N-terminal;IPR004604:DNA recombination/repair protein RecN;IPR027417:P-loop containing nucleoside triphosphatehydrolase;
long-mer642	CP006740.1	1336881	1336923	AGCCAGCTCGTACTACTGGACACCTACGCACAAAACGAAACCG	CP006740.1.1353	CP006740.1.1353	1336461	1338134	+	AutoIPR: IPR003395:RecF/RecN/SMC, N-terminal;IPR004604:DNA recombination/repair protein RecN;IPR027417:P-loop containing nucleoside triphosphatehydrolase;
long-mer643	CP006740.1	1337139	1337181	AAGAACACTACCCAGACATTACATGGCGACGACACCACCTCAG	CP006740.1.1353	CP006740.1.1353	1336461	1338134	+	AutoIPR: IPR003395:RecF/RecN/SMC, N-terminal;IPR004604:DNA recombination/repair protein RecN;IPR027417:P-loop containing nucleoside triphosphatehydrolase;
long-mer644	CP006740.1	1337183	1337225	GTTGCATCTGCTCCATGCAGCGCGTCACACACTCAGCCGGGTC	CP006740.1.1353	CP006740.1.1353	1336461	1338134	+	AutoIPR: IPR003395:RecF/RecN/SMC, N-terminal;IPR004604:DNA recombination/repair protein RecN;IPR027417:P-loop containing nucleoside triphosphatehydrolase;
long-mer645	CP006740.1	1342200	1342242	TTTCCATCCGTGGATAAAGCCTTCACCTCAGCATCATAATATT	CP006740.1.1359	CP006740.1.1359	1340675	1342870	-	AutoIPR: IPR005546:Autotransporterbeta-domain;
long-mer646	CP006740.1	1342791	1342833	GCATATACAACACTGCCCCCATACATAGAAAATACGATAACTA	CP006740.1.1359	CP006740.1.1359	1340675	1342870	-	AutoIPR: IPR005546:Autotransporterbeta-domain;
long-mer647	CP006740.1	1343085	1343141	CAAGCACTCTTATTACCGACCCCCTCTTTAAAAAATCCACACGCAATCTCAAACGGA	NA
long-mer648	CP006740.1	1343294	1343336	ATGTCCTGCATCACCAAATAATAAACACAACACATGTACTTAC	NA
long-mer649	CP006740.1	1343472	1343499	GGACAATAGCAACCAACATAACGGCTAC	CP006740.1.1360	CP006740.1.1360	1343438	1343572	-	
long-mer650	CP006740.1	1343518	1343560	TACGAAATCCCCGACCAGATTCAACCAGCCCAACTAACTCCAA	CP006740.1.1360	CP006740.1.1360	1343438	1343572	-	
long-mer651	CP006740.1	1343687	1343715	AATCGCTAATCGTAAGTTTTTTAGCACAC	NA
long-mer652	CP006740.1	1346482	1346513	ACCTGATTACTACCTCACACTACAAATAACAC	NA
long-mer653	CP006740.1	1346693	1346735	GTCCAACTCAATCTCAGCCACAACCAAACCAGCGTTATCACCT	CP006740.1.1365	CP006740.1.1365	1346573	1347070	-	AutoIPR: IPR012042:Uncharacterised conservedprotein UCP016487, CYTH-type; IPR023577:CYTH-likedomain;
long-mer654	CP006740.1	1348666	1348708	GACTGCACTACACCACAACGATGCACAAACACTCTGCGCACAC	CP006740.1.1366	CP006740.1.1366	1347132	1348748	-	AutoIPR: IPR010280:(Uracil-5)-methyltransferasefamily; IPR012340:Nucleic acid-binding, OB-fold;IPR029063:S-adenosyl-L-methionine-dependentmethyltransferase; IPR030390:RNA methyltransferase TrmA,active site; IPR030391:RNA methyltransferase TrmA,conserved site;
long-mer655	CP006740.1	1348829	1348868	AAAGACCTGCTGCACTAAAAAAACCATAACCTCGCCCCCC	NA
long-mer656	CP006740.1	1352874	1352910	CCCAAGCAGATAGTGCAACAACACATTAATCCGCCTG	CP006740.1.1370	CP006740.1.1370	1352778	1353080	-	
long-mer657	CP006740.1	1353024	1353054	GCGAAATATTTTATACATTAATAAATCATGC	CP006740.1.1370	CP006740.1.1370	1352778	1353080	-	
long-mer658	CP006740.1	1362258	1362282	TGGTTGTCCAAAATAAAGGCCACCT	CP006740.1.1377	CP006740.1.1377	1361619	1362692	-	AutoIPR: IPR001804:Isocitrate andisopropylmalate dehydrogenases family;IPR024084:Isopropylmalate dehydrogenase-like domain;
long-mer659	CP006740.1	1365945	1365966	TGGTTTATGGATCGACAGAATC	NA
long-mer660	CP006740.1	1366046	1366088	GTCAACACATCACCTTGGTAACGAGGAAGCTTGATAAGGAAAC	NA
long-mer661	CP006740.1	1366541	1366583	TAAAATGGAAAACGATTAATAAGACTTCGCCGCAGAACCAATC	NA
long-mer662	CP006740.1	1366714	1366756	CAAATAACAAAGATTAAGTGATTATTTTCACAACCTGATATTT	NA
long-mer663	CP006740.1	1366859	1366901	TTGGATGACACAGCGCACCGTAGAAACTGCGTATTACGTCAAG	CP006740.1.1380	CP006740.1.1380	1366863	1367174	+	
long-mer664	CP006740.1	1367234	1367274	TAACCATCTACATCGTCCTATGGCGTGGCCAAGCCTTCGAA	CP006740.1.1381	CP006740.1.1381	1367134	1367439	+	
long-mer665	CP006740.1	1379258	1379285	CCCAAACGGGACCACGCAAACGGTAGGA	NA
long-mer666	CP006740.1	1379513	1379570	ACCATAAACGTACGACATAAACGTACGACTATGTGAATTAATCAATCCTACCAACGTC	CP006740.1.1388	CP006740.1.1388	1379324	1379845	-	
long-mer667	CP006740.1	1383030	1383072	CCCACTGCTGCCTGCATCACCTCAACGGCACCGATGACACATC	NA
long-mer668	CP006740.1	1383489	1383516	ATCATCAAAGTGCCGCGCCGCTGGTCCC	CP006740.1.1394	CP006740.1.1394	1383273	1384547	-	AutoIPR: IPR015424:Pyridoxalphosphate-dependent transferase;
long-mer669	CP006740.1	1386050	1386104	CACCTGGGACAACCAACTGGCAGGCTACGTTGGTGCCAGCTTTAGCGTTACCAAA	CP006740.1.1395	CP006740.1.1395	1384956	1387118	+	AutoIPR: IPR010132:ATPase, type I secretionsystem, HlyB; IPR011527:ABC transporter type 1,transmembrane domain; IPR027417:P-loop containingnucleoside triphosphate hydrolase;
long-mer670	CP006740.1	1389634	1389659	CGGATAATAATGAGATTTTCTTTATT	NA
long-mer671	CP006740.1	1401712	1401767	TAGGATCGCTGTAGAGGATGCTGACTGCGTTTGGTACTTGAGAAACCAAATCAACC	NA
long-mer672	CP006740.1	1427184	1427226	GGCCAACGTTGGAGGCAGTTTGCCTGCCGCCACACGTGCATCC	CP006740.1.1430	CP006740.1.1430	1426434	1427309	-	AutoIPR: IPR000672:Tetrahydrofolatedehydrogenase/cyclohydrolase;
long-mer673	CP006740.1	1427402	1427444	AGGTCAGAACGCAGCAAAATGAAGAACAACGGGATTCTGAAGG	NA
long-mer674	CP006740.1	1432804	1432846	TTCATGAGTAACATCCAAAACTATTAAACAATAGCTTAACCGA	CP006740.1.1435	CP006740.1.1435	1432512	1432808	-	AutoIPR: IPR010445:Lipopolysaccharide assemblyprotein A;
long-mer675	CP006740.1	1433253	1433295	AAAGGAGAAATCAGGAACACCCATTCAATTACTCGGGCTTATT	CP006740.1.1437	CP006740.1.1437	1433281	1434957	-	AutoIPR: IPR000110:Ribosomal protein S1;IPR022967:RNA-binding domain, S1;
long-mer676	CP006740.1	1440147	1440189	CACCATCAAAAAACCCCAACGGGCCTCCCATACAAACGGATCA	NA
long-mer677	CP006740.1	1440196	1440238	CACATAACGATACCCATCATTGAGTGGTGCATCATCCATTGCC	NA
long-mer678	CP006740.1	1440322	1440343	CGTAACCCCATCGGCATATCAA	CP006740.1.1444	CP006740.1.1444	1440297	1443467	-	AutoIPR: IPR008979:Galactose-bindingdomain-like; IPR010401:Glycogen debranching enzyme;IPR012341:Six-hairpin glycosidase;
long-mer679	CP006740.1	1442623	1442654	GTATCCGGTAGCGCCAGCCAATGAGTGAAGTA	CP006740.1.1444	CP006740.1.1444	1440297	1443467	-	AutoIPR: IPR008979:Galactose-bindingdomain-like; IPR010401:Glycogen debranching enzyme;IPR012341:Six-hairpin glycosidase;
long-mer680	CP006740.1	1443808	1443850	CCCGCACGTACTGCCGAACCAAAAAAATGCCAAATACCGTGGC	CP006740.1.1445	CP006740.1.1445	1443464	1444300	-	AutoIPR: IPR000515:ABC transporter type 1,transmembrane domain MetI-like;IPR030165:sn-glycerol-3-phosphate transport systempermease protein UgpE;
long-mer681	CP006740.1	1444238	1444280	CATAAATAAGCACCCATTGACAAACACAATATTCCACTTCGTG	CP006740.1.1445	CP006740.1.1445	1443464	1444300	-	AutoIPR: IPR000515:ABC transporter type 1,transmembrane domain MetI-like;IPR030165:sn-glycerol-3-phosphate transport systempermease protein UgpE;
long-mer682	CP006740.1	1444626	1444668	GAATCGCCTGCAACCCGGCCAGAAAAATCACCATGTTGTAGCC	CP006740.1.1446	CP006740.1.1446	1444297	1445178	-	AutoIPR: IPR000515:ABC transporter type 1,transmembrane domain MetI-like;
long-mer683	CP006740.1	1444901	1444943	AACGCAGCTCCCAGAGACACCATAATCGACATCGGCATCCCCA	CP006740.1.1446	CP006740.1.1446	1444297	1445178	-	AutoIPR: IPR000515:ABC transporter type 1,transmembrane domain MetI-like;
long-mer684	CP006740.1	1445027	1445050	AAACGCAGATACATCGGATTGCCC	CP006740.1.1446	CP006740.1.1446	1444297	1445178	-	AutoIPR: IPR000515:ABC transporter type 1,transmembrane domain MetI-like;
long-mer685	CP006740.1	1445277	1445319	CGCCTGCTGCTCCGATAAACCTCCACGCACCACCTGCTCAGTG	CP006740.1.1447	CP006740.1.1447	1445175	1446467	-	
long-mer686	CP006740.1	1445343	1445376	CCGCTCCCACTCAAGCACCTTGGGTGTGGCTTTG	CP006740.1.1447	CP006740.1.1447	1445175	1446467	-	
long-mer687	CP006740.1	1445448	1445490	ACGCCGCGGCGGCAAATCCCCAATGATACTGTGGAAGCGAGCC	CP006740.1.1447	CP006740.1.1447	1445175	1446467	-	
long-mer688	CP006740.1	1445550	1445588	AGATTTAAAAATCACCAAACTAGAGCCACCAGCAATACC	CP006740.1.1447	CP006740.1.1447	1445175	1446467	-	
long-mer689	CP006740.1	1445688	1445730	TGAAAAATAAAACGCATAATTTCCGTTAAAGAACTCATACCAG	CP006740.1.1447	CP006740.1.1447	1445175	1446467	-	
long-mer690	CP006740.1	1456514	1456536	TGCTCACCACACCCGGCGCGCTC	CP006740.1.1456	CP006740.1.1456	1455940	1456587	+	AutoIPR: IPR005895:ABC transporter, haemexport, CcmA; IPR027417:P-loop containing nucleosidetriphosphate hydrolase;
long-mer691	CP006740.1	1464298	1464321	GTCATTGTGACCGACAGCAGCTGT	NA
long-mer692	CP006740.1	1472896	1472938	CACCTGCTGCGTTAATGTTCGTCAGGATCTGGGATGCCGCTGC	CP006740.1.1475	CP006740.1.1475	1472468	1473259	-	AutoIPR: IPR004384:RNA methyltransferase TrmH,group 1; IPR029028:Alpha/beta knot methyltransferases;
long-mer693	CP006740.1	1506051	1506086	ACCTAGTCAATGCAGCCCCGCATAACACGACGCCCA	NA
long-mer694	CP006740.1	1507341	1507383	TTATTACTGCCCAAACTGCTCACATCCATTACATCGTTAGGCG	NA
long-mer695	CP006740.1	1508246	1508274	ATGGGCACGTATCGAGCCGCAAAGATCTG	CP006740.1.1513	CP006740.1.1513	1508246	1508722	+	AutoIPR: IPR016891:Protein of unknown functionDUF2321;
long-mer696	CP006740.1	1509138	1509180	CACGGCAGAGGTAAAGTTCGCAGTAGTGCTTGCCACACCCGAT	CP006740.1.1514	CP006740.1.1514	1508743	1509447	+	AutoIPR: IPR014571:Uncharacterised conservedprotein UCP032620;
long-mer697	CP006740.1	1509188	1509223	GTTTCCCTGCCTGCCAGGAGAACGAAAAGAAGTTCC	CP006740.1.1514	CP006740.1.1514	1508743	1509447	+	AutoIPR: IPR014571:Uncharacterised conservedprotein UCP032620;
long-mer698	CP006740.1	1509560	1509602	CCTTCCCGCCTGCAAGCAAGCACGCTGCTACAGACTGCGTAAC	NA
long-mer699	CP006740.1	1514770	1514812	AAAACTAAGAAGGACTCCAAAGACCTATTTGCGCATTAACTAA	NA
long-mer700	CP006740.1	1515254	1515296	ACAATACACTGGAGAGCACCAACCCCCAGCGATCAGCATTCCA	CP006740.1.1520	CP006740.1.1520	1514835	1517111	-	AutoIPR: IPR003834:Cytochrome c assemblyprotein, transmembrane domain; IPR012336:Thioredoxin-likefold; IPR022910:Thiol:disulphide interchange proteinDsbD; IPR028250:Thiol:disulfide interchange protein DsbD,N-terminal domain;
long-mer701	CP006740.1	1516041	1516083	CGAGGGATGATTCTCCAAAGCGCTGTCAACCGAAACGGCCGAC	CP006740.1.1520	CP006740.1.1520	1514835	1517111	-	AutoIPR: IPR003834:Cytochrome c assemblyprotein, transmembrane domain; IPR012336:Thioredoxin-likefold; IPR022910:Thiol:disulphide interchange proteinDsbD; IPR028250:Thiol:disulfide interchange protein DsbD,N-terminal domain;
long-mer702	CP006740.1	1516099	1516141	GGCGGGACGTTGCTACCTGGCAAACGCAATGGGTTCTGGAGAG	CP006740.1.1520	CP006740.1.1520	1514835	1517111	-	AutoIPR: IPR003834:Cytochrome c assemblyprotein, transmembrane domain; IPR012336:Thioredoxin-likefold; IPR022910:Thiol:disulphide interchange proteinDsbD; IPR028250:Thiol:disulfide interchange protein DsbD,N-terminal domain;
long-mer703	CP006740.1	1517475	1517517	CTCTGATATCGGGCACAGATATATTTGTGAGATTAATGTGAAT	NA
long-mer704	CP006740.1	1517678	1517720	GCAAACGATCCAACCGAATCTACCAACGTAATACGGCTATGCA	NA
long-mer705	CP006740.1	1518182	1518224	CGCCGTCGGTGCCGGAAAGCCGCTGGATAACGGCAACGTCCGT	CP006740.1.1522	CP006740.1.1522	1518060	1518347	+	AutoIPR: IPR020818:Chaperonin Cpn10;
long-mer706	CP006740.1	1518865	1518907	GCCAACCAGCGACGATAAAGCCATTGCCCAAGTCGCAACCATC	CP006740.1.1523	CP006740.1.1523	1518458	1520101	+	AutoIPR: IPR002423:Chaperonin Cpn60/TCP-1family; IPR027409:GroEL-like apical domain;IPR027413:GroEL-like equatorial domain;
long-mer707	CP006740.1	1520898	1520929	CTGCAAGCACGCCGGTTGCGTAGGATCATTCG	CP006740.1.1524	CP006740.1.1524	1520382	1522436	-	
long-mer708	CP006740.1	1534011	1534035	CAAACGCCACACATGCTCTCTAGAT	NA
long-mer709	CP006740.1	1534137	1534192	CTTCAGCCGCTTTGGTGTTGGTGTTGGTGTTGGTGTTGGTGTTGACGTTACCGTTA	CP006740.1.1535	CP006740.1.1535	1534120	1535049	-	AutoIPR: IPR006665:Outer membrane protein,OmpA/MotB, C-terminal;
long-mer710	CP006740.1	1534278	1534320	TATGGGCCACCACCGCATCACTGCCATAACCAACAATCTCCAC	CP006740.1.1535	CP006740.1.1535	1534120	1535049	-	AutoIPR: IPR006665:Outer membrane protein,OmpA/MotB, C-terminal;
long-mer711	CP006740.1	1534471	1534513	AGCACCGGAAAGTAATTCCGCTTCCTCGCGAGCTAACTGCGCA	CP006740.1.1535	CP006740.1.1535	1534120	1535049	-	AutoIPR: IPR006665:Outer membrane protein,OmpA/MotB, C-terminal;
long-mer712	CP006740.1	1535486	1535528	GAGCCAACAGCACGCTTGCAATGATGATGTATCAAGATTCATA	NA
long-mer713	CP006740.1	1535570	1535606	AAAAATTTTCTTAGCCATTTTAATTATCTGACATCAT	NA
long-mer714	CP006740.1	1535608	1535726	CAAAGAAATTTTTATTCATTTGTTTAGTCGCTCTCTTCATAAAGTTAAGGAGTATCAATGGCTATTGAAAATCATTCTCTTTTAAGATAAAGTCACTATGAAGGTGACAGAACATCCCC	NA
long-mer715	CP006740.1	1535904	1535943	CCTACTGTCCTCTTTCTCATTCTCATTTGTCGCTCAGGCA	CP006740.1.1537	CP006740.1.1537	1535833	1538118	+	AutoIPR: IPR010105:TonB-dependent siderophorereceptor;
long-mer716	CP006740.1	1535976	1536018	TGACGTACAAGCTGAACAACTAAAACGCTATTCCGCAGACAAA	CP006740.1.1537	CP006740.1.1537	1535833	1538118	+	AutoIPR: IPR010105:TonB-dependent siderophorereceptor;
long-mer717	CP006740.1	1536762	1536804	ATCGTCCATGACAACCGTACGTATTGAGCACGATATCAATGAC	CP006740.1.1537	CP006740.1.1537	1535833	1538118	+	AutoIPR: IPR010105:TonB-dependent siderophorereceptor;
long-mer718	CP006740.1	1537390	1537432	GGGATATTATTTAAACCCACCAAACACAGCAGCCTCTACATCA	CP006740.1.1537	CP006740.1.1537	1535833	1538118	+	AutoIPR: IPR010105:TonB-dependent siderophorereceptor;
long-mer719	CP006740.1	1537504	1537526	AACCCGAAGTACCAACCACAAAC	CP006740.1.1537	CP006740.1.1537	1535833	1538118	+	AutoIPR: IPR010105:TonB-dependent siderophorereceptor;
long-mer720	CP006740.1	1537918	1537960	ATCGGGACGCCAACCTATATCAAGAGCTACTGGGCCCTAGACA	CP006740.1.1537	CP006740.1.1537	1535833	1538118	+	AutoIPR: IPR010105:TonB-dependent siderophorereceptor;
long-mer721	CP006740.1	1539222	1539264	CTCACCGGCCCCGGCACCGATACCTGGCTCAGCCTGAATCGCA	CP006740.1.1539	CP006740.1.1539	1538865	1539515	+	AutoIPR: IPR005625:PepSY-associated TM helix;
long-mer722	CP006740.1	1542134	1542176	CTCAGTAAATCCACATCACAGCGCTGCTACAACACCAAGCAAC	NA
long-mer723	CP006740.1	1542270	1542307	TAGTTCCATCTGAGGATCGCTCATCGATCTTGACTTCT	NA
long-mer724	CP006740.1	1542371	1542413	TAGGTAGATGGGTTGCCGATGATATCCGTCTCCACACCTTGGA	NA
long-mer725	CP006740.1	1542451	1542493	ATCTATTTCAGTAGGGGATGAACTCACGAACATGACAGTAACG	NA
long-mer726	CP006740.1	1545722	1545764	ACGCAAATCCGGCAACGTCAACCCAAGCCCATCAGGGATAGCG	CP006740.1.1546	CP006740.1.1546	1545464	1546165	-	AutoIPR: IPR002611:IstB-like ATP-bindingprotein; IPR017788:DnaA regulatory inactivator Hda;IPR027417:P-loop containing nucleoside triphosphatehydrolase;
long-mer727	CP006740.1	1546064	1546106	AGCACGCAGTTGCGCAATCAAACCAGAGGGAGCGTGCAGATAG	CP006740.1.1546	CP006740.1.1546	1545464	1546165	-	AutoIPR: IPR002611:IstB-like ATP-bindingprotein; IPR017788:DnaA regulatory inactivator Hda;IPR027417:P-loop containing nucleoside triphosphatehydrolase;
long-mer728	CP006740.1	1563557	1563599	CGTGGCCGCAGGTCCCGTTGGGCGTAATGCGTTGGCAGCGACC	CP006740.1.1564	CP006740.1.1564	1563141	1564046	+	AutoIPR: IPR007461:Ysc84 actin-binding domain;
long-mer729	CP006740.1	1581521	1581549	AAATACAGAGAATAATCACTATATTAATG	NA
long-mer730	CP006740.1	1581647	1581673	TGACAGACCAATCAAACAGCACCCGGC	CP006740.1.1584	CP006740.1.1584	1581609	1581866	-	
long-mer731	CP006740.1	1581680	1581708	CGCGGCCAGCGATGGCATTACCTCCCCGG	CP006740.1.1584	CP006740.1.1584	1581609	1581866	-	
long-mer732	CP006740.1	1581722	1581748	CCATCACGGCTAACGGCACGACCTGCA	CP006740.1.1584	CP006740.1.1584	1581609	1581866	-	
long-mer733	CP006740.1	1582153	1582195	TGCAGGCAGCGCCGCGGCCACCCACACGCGCACCAGCTGCACA	CP006740.1.1585	CP006740.1.1585	1581979	1582326	-	
long-mer734	CP006740.1	1582635	1582677	GCGTTGTTGGCAGTATCCCGGACGGCGCTAAGCTCGTGCACGA	CP006740.1.1586	CP006740.1.1586	1582453	1582743	-	
long-mer735	CP006740.1	1596709	1596751	GGCGCTCCATAACCTCCTCAGCAAGCTGTCGCAGTTCTATCTC	CP006740.1.1607	CP006740.1.1607	1596587	1597249	-	
long-mer736	CP006740.1	1596833	1596875	CTTCGTCATCTGGAAGTCGGCGGTCACTTCTGATTCGACGAAC	CP006740.1.1607	CP006740.1.1607	1596587	1597249	-	
long-mer737	CP006740.1	1597070	1597112	GGCATTGCCCGCCTCGAACTCGTAGCCTTTCGCGTGCAGGTAC	CP006740.1.1607	CP006740.1.1607	1596587	1597249	-	
long-mer738	CP006740.1	1597169	1597211	GAGCGACGGCTCGGGATGGCTGGATTCGATGCGCGAAAATTCC	CP006740.1.1607	CP006740.1.1607	1596587	1597249	-	
long-mer739	CP006740.1	1597341	1597368	GCACCCGCGCGTGGCACCACCAGCGCAC	NA
long-mer740	CP006740.1	1634258	1634300	GGCGCTCCATAACCTCCTCAGCAAGCTGTCGCAGTTCTATCTC	CP006740.1.1658	CP006740.1.1658	1634136	1634798	-	
long-mer741	CP006740.1	1634382	1634424	CTTCGTCATCTGGAAGTCGGCGGTCACTTCTGATTCGACGAAC	CP006740.1.1658	CP006740.1.1658	1634136	1634798	-	
long-mer742	CP006740.1	1634619	1634661	GGCATTGCCCGCCTCGAACTCGTAGCCTTTCGCGTGCAGGTAC	CP006740.1.1658	CP006740.1.1658	1634136	1634798	-	
long-mer743	CP006740.1	1634718	1634760	GAGCGACGGCTCGGGATGGCTGGATTCGATGCGCGAAAATTCC	CP006740.1.1658	CP006740.1.1658	1634136	1634798	-	
long-mer744	CP006740.1	1634890	1634917	GCACCCGCGCGTGGCACCACCAGCGCAC	NA
long-mer745	CP006740.1	1636926	1636968	ACCCCATATCGTCGTCATTCTCACTGTTCATTTCCCACAACAC	CP006740.1.1661	CP006740.1.1661	1635793	1640358	-	AutoIPR: IPR008707:PilC beta-propeller domain;IPR011047:Quinonprotein alcohol dehydrogenase-likesuperfamily;
long-mer746	CP006740.1	1652848	1652965	CACACGCGGCTCAAAACTGCTGCGCATTGCATACCATACCGGCACAGCAAGCACACCGGTGATGACCACATACATTGCTTTGCGGGTGACGCTCTCAAGCAAGTGCCTCCCGCGTTGC	CP006740.1.1673	CP006740.1.1673	1652425	1653291	-	AutoIPR: IPR010982:Lambda repressor-like,DNA-binding domain; 
long-mer747	CP006740.1	1653471	1653508	CTTCAAAATAGCGATGTTTGTCGTATTCGTTTCGCGCC	CP006740.1.1674	CP006740.1.1674	1653298	1654107	-	AutoIPR: IPR013360:Pilus biogenesis/stabilitytype IV, PilW;
long-mer748	CP006740.1	1653512	1653552	GATTCCAATGCGTAAGCATTGGTTGGATCCAACTCCAGCGC	CP006740.1.1674	CP006740.1.1674	1653298	1654107	-	AutoIPR: IPR013360:Pilus biogenesis/stabilitytype IV, PilW;
long-mer749	CP006740.1	1654042	1654086	TAAGCAGCCAGATAAAATCAGTAAAGAAGAAAACGCTAAAACCAG	CP006740.1.1674	CP006740.1.1674	1653298	1654107	-	AutoIPR: IPR013360:Pilus biogenesis/stabilitytype IV, PilW;
long-mer750	CP006740.1	1659952	1659977	CTTAGCATTGATAACCAGAGTGTGGC	CP006740.1.1679	CP006740.1.1679	1658806	1660098	-	AutoIPR: IPR001114:Adenylosuccinate synthetase;IPR027417:P-loop containing nucleoside triphosphatehydrolase;
long-mer751	CP006740.1	1661504	1661595	CACAAATAATTTTTCATAGAGGAGCTCCTTCACGGCCTGCAGGACGGACAACGCGCTGCGGATTACGGATATTCTCATTAGATGGCTTGCTA	CP006740.1.1682	CP006740.1.1682	1661517	1662656	-	AutoIPR: IPR001107:Band 7 protein;IPR010201:HflK;
long-mer751	CP006740.1	1661504	1661595	CACAAATAATTTTTCATAGAGGAGCTCCTTCACGGCCTGCAGGACGGACAACGCGCTGCGGATTACGGATATTCTCATTAGATGGCTTGCTA	CP006740.1.1681	CP006740.1.1681	1660657	1661520	-	AutoIPR: IPR001107:Band 7 protein;IPR010200:HflC;
long-mer752	CP006740.1	1662962	1662995	GGCTGGTACAGGGCGAGGCAGGATCCTACACCGA	CP006740.1.1683	CP006740.1.1683	1662801	1663805	+	AutoIPR: IPR002085:Alcohol dehydrogenasesuperfamily, zinc-type; IPR016040:NAD(P)-binding domain;IPR020843:Polyketide synthase, enoylreductase domain;
long-mer753	CP006740.1	1663100	1663142	TGAAACTCTAGATGGCGGCTATAGTCAGTACGTACGCTTGAAA	CP006740.1.1683	CP006740.1.1683	1662801	1663805	+	AutoIPR: IPR002085:Alcohol dehydrogenasesuperfamily, zinc-type; IPR016040:NAD(P)-binding domain;IPR020843:Polyketide synthase, enoylreductase domain;
long-mer754	CP006740.1	1664335	1664377	ACATCAAGTCGACACAAAGCATCGTGCTTTCATACCTCAGAGA	NA
long-mer755	CP006740.1	1664438	1664501	CTTCATGGCATTAATAACAAGGAAAAACTCATGACTGGTCTTGTGACTGGTCTTGCACAAGATC	NA
long-mer756	CP006740.1	1700132	1700160	GCTTGAGTCGCTGAAGACCACGCAGAACA	CP006740.1.1716	CP006740.1.1716	1699093	1700145	+	AutoIPR: IPR007428:VacJ-like lipoprotein;
long-mer757	CP006740.1	1700482	1700507	CACCATTTTTTCGCTATGAGCAGCTA	CP006740.1.1717	CP006740.1.1717	1700224	1700598	-	
long-mer758	CP006740.1	1700594	1700630	AGCATTTCCAGACGCTAGCCATACACCTTTCACAATC	CP006740.1.1717	CP006740.1.1717	1700224	1700598	-	
long-mer759	CP006740.1	1705972	1705999	GGTCCGCCGGGTCATGCGCTGCATCGAA	CP006740.1.1721	CP006740.1.1721	1705961	1706095	-	
long-mer760	CP006740.1	1706029	1706061	AGGATTCTAAACGCTGAGCACGATAGGCCAAAC	CP006740.1.1721	CP006740.1.1721	1705961	1706095	-	
long-mer761	CP006740.1	1709122	1709164	AGACACTGCATCCAACTTCAGTACCTCGCGGCGTAAACCAACA	CP006740.1.1723	CP006740.1.1723	1708249	1709418	-	AutoIPR: IPR015947:PUA-like domain;IPR019614:S-adenosylmethionine-dependentmethyltransferase;IPR029063:S-adenosyl-L-methionine-dependentmethyltransferase;
long-mer762	CP006740.1	1726681	1726717	CTAATTTATTTGAGATCGTTAGAAACAACACCTAAAA	NA
long-mer763	CP006740.1	1728233	1728275	AACTACCGCGGTCACCCGCGATAGGATCACCAGGCTCACCCGG	CP006740.1.1739	CP006740.1.1739	1727058	1729103	-	AutoIPR: IPR010104:Bacterial TonB-dependentreceptor;
long-mer764	CP006740.1	1735734	1735758	GCGCCCCCTTGCGATCGATACGGCG	CP006740.1.1745	CP006740.1.1745	1735408	1736616	+	AutoIPR: IPR001128:Cytochrome P450;
long-mer765	CP006740.1	1738031	1738073	GTTCCACACGAGTGCATATCTTGGAAATTGATAACGTCGTTCT	CP006740.1.1746	CP006740.1.1746	1737238	1738896	-	AutoIPR: IPR017850:Alkaline-phosphatase-like,core domain;
long-mer766	CP006740.1	1740062	1740100	GGATTTAATGACCAATGACACTATCTAACGGGACTTAAT	NA
long-mer767	CP006740.1	1744215	1744257	ATATGGGCCTATGACGAGCCTTATCTGGCGACTCTGGCTTGGA	CP006740.1.1751	CP006740.1.1751	1744144	1744809	-	AutoIPR: IPR007813:Fimbrial assembly PilN;
long-mer768	CP006740.1	1745367	1745409	AATAACCTTGGCAGTCAACCCCCCCAGCTCCAACGCAGATTGG	CP006740.1.1752	CP006740.1.1752	1744809	1745867	-	AutoIPR: IPR005883:Type IV pilus assemblyprotein PilM;
long-mer769	CP006740.1	1749061	1749103	CCTCACCCTCACCCAACACCTGCCTCTGTAACCACTCGTAACC	CP006740.1.1755	CP006740.1.1755	1748840	1749805	-	AutoIPR: IPR001395:Aldo/keto reductase;IPR023210:NADP-dependent oxidoreductase domain;
long-mer770	CP006740.1	1749908	1749950	CACTTCCCCAATCCGCTTGCTAAAAGCTTCTAAGCGTGCCGCA	NA
long-mer771	CP006740.1	1763766	1763808	CACCGCTTCCACTCGGGCCTCAATCTGAACCGCAACCCCATCC	CP006740.1.1762	CP006740.1.1762	1761846	1764002	-	AutoIPR: IPR004609:ATP-dependent DNA helicaseRecG; IPR005259:Primosomal protein N'; IPR012340:Nucleicacid-binding, OB-fold; IPR014001:Helicase superfamily1/2, ATP-binding domain; IPR027417:P-loop containingnucleoside triphosphate hydrolase;
long-mer772	CP006740.1	1765191	1765215	CTTTGGCAGACGTTCCAACGAGCTG	CP006740.1.1764	CP006740.1.1764	1764597	1766768	-	AutoIPR: IPR003607:HD/PDEase domain;IPR004811:RelA/SpoT family; IPR012675:Beta-grasp domain;
long-mer773	CP006740.1	1765224	1765266	TTCCAACGCACGATCAAGCATTCGGTGACCCAGTTGTACGGCA	CP006740.1.1764	CP006740.1.1764	1764597	1766768	-	AutoIPR: IPR003607:HD/PDEase domain;IPR004811:RelA/SpoT family; IPR012675:Beta-grasp domain;
long-mer774	CP006740.1	1766923	1766965	GAAAGAGAATATCAATCGTGTGCATAGATAATGCACATTTCAA	NA
long-mer775	CP006740.1	1767376	1767434	ATTCAAATGGAAAAAATCAAGTTGTAATCCCGGCATAGCTTTACCAGAAACCCATGTTG	NA
long-mer776	CP006740.1	1767509	1767551	CGTTGCAATCAAAGGCGATTTGATAATTGAGGTATTGCATTTT	NA
long-mer777	CP006740.1	1767753	1767785	GCATTGCAAGATTTTTACATCCCCCCTGTATAA	NA
long-mer778	CP006740.1	1768117	1768159	CGATGTACTGATCACTACTCTGTCCACTCTCCTGGGCCCGGAA	CP006740.1.1765	CP006740.1.1765	1768100	1769485	+	AutoIPR: IPR012175:Xanthine dehydrogenase,small subunit, bacteria; IPR016164:FAD-linkedoxidase-like, C-terminal; IPR016166:FAD-binding, type 2;
long-mer779	CP006740.1	1768385	1768411	ATGAACCGTATCGTCGCACTGCTGCCA	CP006740.1.1765	CP006740.1.1765	1768100	1769485	+	AutoIPR: IPR012175:Xanthine dehydrogenase,small subunit, bacteria; IPR016164:FAD-linkedoxidase-like, C-terminal; IPR016166:FAD-binding, type 2;
long-mer780	CP006740.1	1768667	1768709	ACCGGTTACGATCTGGCACATCTGTTGATTGGCAGTGAAGGCA	CP006740.1.1765	CP006740.1.1765	1768100	1769485	+	AutoIPR: IPR012175:Xanthine dehydrogenase,small subunit, bacteria; IPR016164:FAD-linkedoxidase-like, C-terminal; IPR016166:FAD-binding, type 2;
long-mer781	CP006740.1	1768783	1768825	CTATCAAGATACGGCCGCTGCGGCTGCCGCAGTGTCACGACTG	CP006740.1.1765	CP006740.1.1765	1768100	1769485	+	AutoIPR: IPR012175:Xanthine dehydrogenase,small subunit, bacteria; IPR016164:FAD-linkedoxidase-like, C-terminal; IPR016166:FAD-binding, type 2;
long-mer782	CP006740.1	1770034	1770171	GTAGCAAGACACTGTGTCATCACCCATCGGGAAGCACGCACAGAAAGCACAAAAAAAAGAATGTGACATGAACCAAGTTCCGTTGACCAGTATGGTTACGGGGATCTAGACGCCCCTTCATCGCATTCATTTAGAGTA	NA
long-mer783	CP006740.1	1770713	1770744	GACCTTCTTTCGTATTCCTAGACAACTGAAGC	NA
long-mer784	CP006740.1	1770874	1770910	CAATACACTTATAAAAAATAAATTTTCTAAAAACTCA	NA
long-mer785	CP006740.1	1770940	1771003	CACGAATATTAGAATGCTGAAATTACCTTCAAGCACCGCAAAACAAAACGAAGGTACAAATAGA	NA
long-mer786	CP006740.1	1771942	1771984	GGCTGGTGTTGCGGCACCTTCCAGCAAGAAATGGTTTGGTGAT	CP006740.1.1766	CP006740.1.1766	1771415	1772542	+	AutoIPR: IPR006664:Outer membrane protein,bacterial; IPR011250:Outer membrane protein/outermembrane enzyme PagP,  beta-barrel;
long-mer787	CP006740.1	1772053	1772077	TCCGCCTGCTCCAACACCGCCGCCG	CP006740.1.1766	CP006740.1.1766	1771415	1772542	+	AutoIPR: IPR006664:Outer membrane protein,bacterial; IPR011250:Outer membrane protein/outermembrane enzyme PagP,  beta-barrel;
long-mer788	CP006740.1	1773426	1773452	GAATGCATGCAACTTAAGTAATTGCGC	CP006740.1.1768	CP006740.1.1768	1773327	1773461	-	
long-mer789	CP006740.1	1774113	1774145	GCTGCTATTGAACATTAAAAACATCCTACCAAT	NA
long-mer790	CP006740.1	1774209	1774251	TAGCCGTTTCATAAACTCCATCTAGACTGATGGATCGGACCCC	NA
long-mer791	CP006740.1	1778031	1778073	ATATAAAAAATAATCACCAAGCTCCCAGAAAATTAAACTAAAA	NA
long-mer792	CP006740.1	1778081	1778122	AAAATATCGTGAAACTCACAAAATGATATATTATTATATACT	NA
long-mer793	CP006740.1	1795793	1795819	CCGCTGGGGATCCGCATCGCTTACCCC	CP006740.1.1797	CP006740.1.1797	1794725	1795933	-	AutoIPR: IPR016913:Uncharacterised conservedprotein UCP029215;
long-mer794	CP006740.1	1832145	1832187	TTTAACGGCCTCATACGGTGTTCCATTCCAGCACTTACCCGTG	CP006740.1.1849	CP006740.1.1849	1831762	1832613	+	AutoIPR: IPR004810:Formyltetrahydrofolatedeformylase;
long-mer795	CP006740.1	1832203	1832245	ACTGAACAAGAGGCTCGGATCATACAAATGGTCGAGCGTGAAC	CP006740.1.1849	CP006740.1.1849	1831762	1832613	+	AutoIPR: IPR004810:Formyltetrahydrofolatedeformylase;
long-mer796	CP006740.1	1832457	1832532	CGAACAGGACGTAGCACGGGTTGATCATTCAATGACGGCACATGATTTGGTGCGTATAGGCAGTGATATCGAGTCG	CP006740.1.1849	CP006740.1.1849	1831762	1832613	+	AutoIPR: IPR004810:Formyltetrahydrofolatedeformylase;
long-mer797	CP006740.1	1834062	1834104	CGAATATGTGGCGATGCAGCGTCTATGGCATCCACAATGGGGC	CP006740.1.1850	CP006740.1.1850	1832932	1834260	+	AutoIPR: IPR012824:Cobalamin (vitamin B12)biosynthesis CobW; IPR027417:P-loop containing nucleosidetriphosphate hydrolase;
long-mer798	CP006740.1	1834379	1834404	ACCGTAAGGCGGCTATCATATGGCTA	CP006740.1.1851	CP006740.1.1851	1834398	1835066	+	AutoIPR: IPR029058:Alpha/Beta hydrolase fold;
long-mer799	CP006740.1	1834674	1834709	CATGGTGAACGCGAGGACTTGCGTGCAATAGCGGCT	CP006740.1.1851	CP006740.1.1851	1834398	1835066	+	AutoIPR: IPR029058:Alpha/Beta hydrolase fold;
long-mer800	CP006740.1	1834811	1834847	GTTGATTTCAATCTCACCACCAGCTGGGCGCTGGGAC	CP006740.1.1851	CP006740.1.1851	1834398	1835066	+	AutoIPR: IPR029058:Alpha/Beta hydrolase fold;
long-mer801	CP006740.1	1835469	1835511	TTCCATCGCTTCATGCGTGGTATACACCAACGCTTGCGTGCGC	CP006740.1.1852	CP006740.1.1852	1835109	1836281	+	AutoIPR: IPR005654:ATPase, AFG1-like;IPR027417:P-loop containing nucleoside triphosphatehydrolase;
long-mer802	CP006740.1	1837134	1837176	ATAATGCTGACATTTTTATGAGAATCCTCGTTACCGGAGGGAG	CP006740.1.1854	CP006740.1.1854	1837151	1838149	+	AutoIPR: IPR016040:NAD(P)-binding domain;
long-mer803	CP006740.1	1837273	1837315	AGGCGTTGTGCAGATTTGCGGAGATCTGAGCGATTTTCACGCG	CP006740.1.1854	CP006740.1.1854	1837151	1838149	+	AutoIPR: IPR016040:NAD(P)-binding domain;
long-mer804	CP006740.1	1837612	1837654	CAGTGTCGACTTAACCACCGTAGCACTACGCCCACGCATGATA	CP006740.1.1854	CP006740.1.1854	1837151	1838149	+	AutoIPR: IPR016040:NAD(P)-binding domain;
long-mer805	CP006740.1	1837831	1837873	GGCTTATTTCATCTCCAACGGCGAGCCGTTGCAGATGCGCGAA	CP006740.1.1854	CP006740.1.1854	1837151	1838149	+	AutoIPR: IPR016040:NAD(P)-binding domain;
long-mer806	CP006740.1	1840748	1840790	CTTTTTGACTTGCTTAGATGCTTTGCCAGATAACGGCTCTTAA	NA
long-mer807	CP006740.1	1847008	1847050	CATTATCGAAGCCAGTGCGCTTGCTTGGCTAGAGGTCGCCAAC	CP006740.1.1860	CP006740.1.1860	1845503	1847107	+	AutoIPR: IPR005671:2-isopropylmalate synthase,bacterial-type;
long-mer808	CP006740.1	1847319	1847341	ATTTTTCAGCTTTAAAAAGTGGG	NA
long-mer809	CP006740.1	1847369	1847410	GTTGGTCGAGTCTTCATGCACAATGAAATGCTTATCCAATGA	NA
long-mer810	CP006740.1	1847537	1847579	TTGATTAGTGGCCGTTAACTATGATAAAGGTCCCACCCAAAAA	NA
long-mer811	CP006740.1	1847613	1847655	CGATCCCCAAGTAAAACCACCGCCGAATGCTTCCAGGAGCAGT	CP006740.1.1861	CP006740.1.1861	1847595	1848569	-	AutoIPR:IPR004655:3-oxoacyl-[acyl-carrier-protein] synthase 3;
long-mer812	CP006740.1	1859858	1859881	AAAGGTGGCCAAGAAGGCGAAACC	NA
long-mer813	CP006740.1	1859930	1859963	TGGCAAGCATTCTAAAACGTCATCACCAAGGCGA	NA
long-mer814	CP006740.1	1860439	1860477	CAGAAATAAGGATGTGATAAGGACTACAACCACTCTCAA	CP006740.1.1874	CP006740.1.1874	1859963	1860523	+	
long-mer815	CP006740.1	1860893	1860935	ACGGGGGTACGATACTCTGCCGCAGAAAATACCTACCTATATG	NA
long-mer816	CP006740.1	1860955	1861084	GCCACCTGCACATAAATGCACCTAGTTGCGCCAGCACCGCTTCAGCAGTAAGCAATAAACCTTCAGCAACTCTCTTAGGCATACGCCCTCCGTGTCAATCTGGACAGGCTAATTTATGTATTCTCAGTAT	NA
long-mer817	CP006740.1	1861121	1861180	CATCTACAGAGATCAGCAAATACAAGCTAGAAAGCTACACCCAGGACTTGATACAGATCT	CP006740.1.1876	CP006740.1.1876	1861147	1861416	-	
long-mer818	CP006740.1	1861258	1861283	ACTTGACCTACCTGCATGTAGGAACA	CP006740.1.1876	CP006740.1.1876	1861147	1861416	-	
long-mer819	CP006740.1	1861552	1861596	AAGCAGAGCCTATACTCCCTCGACTGCTAAAGCCATTTTATCTGG	NA
long-mer820	CP006740.1	1863447	1863489	CGGACAAGTAAATTTTGATGGGCATTGGGCACTGAACGGAGAA	CP006740.1.1877	CP006740.1.1877	1862977	1863549	+	AutoIPR: IPR023614:Porin domain;IPR026364:Sulfation-dependent quorum factor, Ax21 family;IPR027385:Outer membrane protein beta-barrel;
long-mer821	CP006740.1	1863838	1863880	CTCGACACCATTCTGTTCAGCATGGCGCATTACCTCGTCGGAA	CP006740.1.1878	CP006740.1.1878	1863703	1864743	-	AutoIPR: IPR006168:Glycerol-3-phosphatedehydrogenase, NAD-dependent; IPR012799:Fatty oxidationcomplex, alpha subunit FadB;
long-mer822	CP006740.1	1864591	1864633	GAAGTTCTGGTGCTGGATATCAATGCTCTGTATCACTCGCACA	CP006740.1.1878	CP006740.1.1878	1863703	1864743	-	AutoIPR: IPR006168:Glycerol-3-phosphatedehydrogenase, NAD-dependent; IPR012799:Fatty oxidationcomplex, alpha subunit FadB;
long-mer823	CP006740.1	1864648	1864690	TATGGTCGGATAGTCATGCCTCGCAACCAATGCCGCAAGAGCA	CP006740.1.1878	CP006740.1.1878	1863703	1864743	-	AutoIPR: IPR006168:Glycerol-3-phosphatedehydrogenase, NAD-dependent; IPR012799:Fatty oxidationcomplex, alpha subunit FadB;
long-mer824	CP006740.1	1865088	1865130	GGCGTTTTCATTTAGACGTTGGACTCTTTGGTTCAGATTCAGC	CP006740.1.1879	CP006740.1.1879	1864764	1865282	-	AutoIPR: IPR003708:Bacterial protein exportchaperone SecB;
long-mer825	CP006740.1	1865284	1865325	TCTAACTCCAGAAATGATTTGATGATTTGGGTAAATAGATGT	NA
long-mer826	CP006740.1	1866291	1866328	GCCATGACATCGTCAACTAAGACTAGGGCTGCTAGCAG	CP006740.1.1881	CP006740.1.1881	1865933	1866370	-	
long-mer827	CP006740.1	1866337	1866381	CCCATGGGTATTTAAATCGAGCCTCGCACGCCATCTTCACTCCAT	CP006740.1.1881	CP006740.1.1881	1865933	1866370	-	
long-mer828	CP006740.1	1866768	1866810	ACACAAATGAACAGTGAAGGGTTACTCACATTACTGGCACAGC	CP006740.1.1882	CP006740.1.1882	1866432	1867205	+	AutoIPR: IPR003754:Tetrapyrrole biosynthesis,uroporphyrinogen III synthase;
long-mer829	CP006740.1	1866933	1866975	CTGCGCACAGCCACATTGGATACACTCCAGCGTAATGCCACAC	CP006740.1.1882	CP006740.1.1882	1866432	1867205	+	AutoIPR: IPR003754:Tetrapyrrole biosynthesis,uroporphyrinogen III synthase;
long-mer830	CP006740.1	1867169	1867211	AGCAGCGGCTTTTCGACCCGATAAAACAGCACAATGACATCCA	CP006740.1.1882	CP006740.1.1882	1866432	1867205	+	AutoIPR: IPR003754:Tetrapyrrole biosynthesis,uroporphyrinogen III synthase;
long-mer831	CP006740.1	1867856	1867898	CCCCAAAACCGTAATCCTAAGGCCACCAATATACAGCCATGGT	CP006740.1.1883	CP006740.1.1883	1867253	1868233	+	
long-mer832	CP006740.1	1868147	1868189	AAAGCGGAATTACGTCCCACAATGTCTGAACTGGGTACCACGC	CP006740.1.1883	CP006740.1.1883	1867253	1868233	+	
long-mer833	CP006740.1	1868193	1868235	TGCAATTACAAAGCATCCGCCTGGGAAGTCACCACCAATGAAT	CP006740.1.1883	CP006740.1.1883	1867253	1868233	+	
long-mer833	CP006740.1	1868193	1868235	TGCAATTACAAAGCATCCGCCTGGGAAGTCACCACCAATGAAT	CP006740.1.1884	CP006740.1.1884	1868230	1869399	+	AutoIPR: IPR005254:Heme biosynthesis-associatedTPR protein; IPR010817:HemY, N-terminal;
long-mer834	CP006740.1	1869879	1869921	ATGACAGAGGCTACAATTGCGTCGTGTATTCAAGCACTTCGTG	CP006740.1.1885	CP006740.1.1885	1869804	1870757	+	AutoIPR:IPR004408:Biotin--acetyl-CoA-carboxylase ligase;IPR008988:Transcriptional repressor, C-terminal;IPR011991:Winged helix-turn-helix DNA-binding domain;
long-mer835	CP006740.1	1871409	1871451	GCGACGTGGTACATCGTCCTAAATTAGTATTGGATGGCCTGGC	CP006740.1.1886	CP006740.1.1886	1870754	1871482	+	AutoIPR: IPR004619:Type III pantothenatekinase;
long-mer836	CP006740.1	1873809	1873839	TGCTCAATAGACAACAGGGTGTGATGCATTT	CP006740.1.1890	CP006740.1.1890	1873586	1873858	-	
long-mer837	CP006740.1	1873918	1873942	ACCTCTTATCGCTTGAGAATCGGGA	CP006740.1.1891	CP006740.1.1891	1873901	1874254	-	
long-mer838	CP006740.1	1873949	1874024	AGGCTGTCCGAAGCCAAGGCGCGCAAACAGGATTTGGAGGCCACCTGGCGTAACTGGATTCGCCGCACTGCCGAAG	CP006740.1.1891	CP006740.1.1891	1873901	1874254	-	
long-mer839	CP006740.1	1874069	1874171	CATCACAGACCTATGCGATACTGCCTTGCAGACCAAGCCGCCGCCTTCCATAAACAATTTGATAGACAGGAAGGATTGCAGTAGCACCGCCACGCTTGCGCAA	CP006740.1.1891	CP006740.1.1891	1873901	1874254	-	
long-mer840	CP006740.1	1874173	1874197	CCGCGGTGATCCCGTCGCATTGGCT	CP006740.1.1891	CP006740.1.1891	1873901	1874254	-	
long-mer841	CP006740.1	1874348	1874437	GAAGAGTTGGCGGCGTGCATTGCTGAAGGCAGCGAGTTTCCGCCCAATGCGCCGCGGTTCCGTAGCATGTGTTTAAGTGTGCCATCACTG	NA
long-mer842	CP006740.1	1874447	1874489	CGGAGTCACTTCATAAGCACCAATTAATTGAAAGCGTGGCGGG	NA
long-mer843	CP006740.1	1874598	1874658	CAGCAGCCATCTTAGCTAGAGTCTGGACTGCTTACAGGCACTACAACAACGTTGAATTAGG	CP006740.1.1892	CP006740.1.1892	1874564	1874830	+	
long-mer844	CP006740.1	1874668	1874691	TCCTGCGGAAGGCTCGCCGTGGTG	CP006740.1.1892	CP006740.1.1892	1874564	1874830	+	
long-mer845	CP006740.1	1875622	1875656	GATCGCATGTAGGGAATTTCCGGAATTCGCCTCCG	NA
long-mer846	CP006740.1	1875663	1875698	CGCTCACTACCGCTGCCGGAAACATTCAGATACGCG	NA
long-mer847	CP006740.1	1875788	1875819	CGCAAGCCAAACACAAGGCCGTTAATGGCCGC	NA
long-mer848	CP006740.1	1875849	1875873	TGCCGCGATCAATTGAAAAAGCCTA	NA
long-mer849	CP006740.1	1875926	1875970	ACCGAGCTACGCTCGGAGGGCATGGCTGCGGAGAACATTCAAGGG	CP006740.1.1894	CP006740.1.1894	1875884	1876090	+	AutoIPR: IPR013762:Integrase-like, catalyticcore;
long-mer850	CP006740.1	1876020	1876074	ACCCGCCTAATAATATGGCCGATGCTGTTCGCGTTATTGACGCCTATATGGGCAA	CP006740.1.1894	CP006740.1.1894	1875884	1876090	+	AutoIPR: IPR013762:Integrase-like, catalyticcore;
long-mer851	CP006740.1	1876079	1876146	CGCGCCAATTAATAAATCAAATATTGAGAAAATTGCGCAACCTATTGATTGTATTGGAGCGGGAAACG	CP006740.1.1894	CP006740.1.1894	1875884	1876090	+	AutoIPR: IPR013762:Integrase-like, catalyticcore;
long-mer852	CP006740.1	1882508	1882550	CGAAATTAATGCAGATAATGTCAACCGCCAGATCGCAGCGACT	CP006740.1.1900	CP006740.1.1900	1882182	1883051	+	
long-mer853	CP006740.1	1883506	1883547	CAATTGCGCCACGAGGCCATACATATCCAGCGATGTTATCTT	NA
long-mer854	CP006740.1	1920263	1920298	ACTGTCAGTAGACAGCGGCCCTCTAGTGCACTGGCA	CP006740.1.1949	CP006740.1.1949	1919703	1920605	+	AutoIPR: IPR002104:Integrase, catalytic;IPR011010:DNA breaking-rejoining enzyme, catalytic core;
long-mer855	CP006740.1	1920393	1920421	ACGATGGCTACCGAGCTACGCGCGGCAGG	CP006740.1.1949	CP006740.1.1949	1919703	1920605	+	AutoIPR: IPR002104:Integrase, catalytic;IPR011010:DNA breaking-rejoining enzyme, catalytic core;
long-mer856	CP006740.1	1920423	1920451	GTGTCTGCGGAGGACATTCAAGGAATGCT	CP006740.1.1949	CP006740.1.1949	1919703	1920605	+	AutoIPR: IPR002104:Integrase, catalytic;IPR011010:DNA breaking-rejoining enzyme, catalytic core;
long-mer857	CP006740.1	1920468	1920489	GGTGGGATTACGGACGTTTACG	CP006740.1.1949	CP006740.1.1949	1919703	1920605	+	AutoIPR: IPR002104:Integrase, catalytic;IPR011010:DNA breaking-rejoining enzyme, catalytic core;
long-mer858	CP006740.1	1941584	1941610	CCGCTGGGGATCCGCATCGCTTACCCC	CP006740.1.1978	CP006740.1.1978	1940516	1941724	-	AutoIPR: IPR016913:Uncharacterised conservedprotein UCP029215;
long-mer859	CP006740.1	1994702	1994744	GGTAACTGGGCCGGTGCCGAGCTCAGCTTCAAGCGCCTCATTG	CP006740.1.2051	CP006740.1.2051	1994540	1995421	+	AutoIPR: IPR017689:Outer membrane proteinassembly factor BamD;
long-mer860	CP006740.1	1995283	1995325	AACCAATGCCCCCGACCATCCTTGGCTCAAAGGCAAAAAATGG	CP006740.1.2051	CP006740.1.2051	1994540	1995421	+	AutoIPR: IPR017689:Outer membrane proteinassembly factor BamD;
long-mer861	CP006740.1	1995403	1995480	CGTTGTAAATTCCAATTAAGTATCACCCAAGACGTCCTTCATCTGGATACAAACGCAAGCACAACGACACTAGCTTTA	CP006740.1.2051	CP006740.1.2051	1994540	1995421	+	AutoIPR: IPR017689:Outer membrane proteinassembly factor BamD;
long-mer862	CP006740.1	1995712	1995769	CCACGGATACCCAGAACACCCAAATGCCGCCATCGGACTATGCAAGCAGCCAAGCATC	NA
long-mer863	CP006740.1	1995876	1995905	GACACGGCGCATCCTTGGCGCCAAACGATA	CP006740.1.2052	CP006740.1.2052	1995801	1996073	-	
long-mer864	CP006740.1	1996329	1996359	CAAGGCATACACCGTTGCCAGTGAAGAAACC	CP006740.1.2053	CP006740.1.2053	1996077	1997930	-	AutoIPR: IPR003373:Ferrous iron transportprotein B; IPR011642:Nucleoside recognition Gate;IPR027417:P-loop containing nucleoside triphosphatehydrolase;
long-mer865	CP006740.1	1996715	1996757	TGAAAATTCCCGCCATATACAACCCAAATAGCACCAACCCCTG	CP006740.1.2053	CP006740.1.2053	1996077	1997930	-	AutoIPR: IPR003373:Ferrous iron transportprotein B; IPR011642:Nucleoside recognition Gate;IPR027417:P-loop containing nucleoside triphosphatehydrolase;
long-mer866	CP006740.1	1997573	1997615	CGACTGGCCGCCCTAATTCAATCAATTCCAGTACAAAACGCAA	CP006740.1.2053	CP006740.1.2053	1996077	1997930	-	AutoIPR: IPR003373:Ferrous iron transportprotein B; IPR011642:Nucleoside recognition Gate;IPR027417:P-loop containing nucleoside triphosphatehydrolase;
long-mer867	CP006740.1	1999060	1999089	AATAAAACCAACAATAGCCTGTCCATTAAT	NA
long-mer868	CP006740.1	2005763	2005805	ACTGGTGGTCGAAGCTGGAGCTCGTTCCGGCGCACTGATCACC	CP006740.1.2060	CP006740.1.2060	2005068	2006213	+	AutoIPR: IPR003488:DNA recombination-mediatorprotein A; IPR011991:Winged helix-turn-helix DNA-bindingdomain;
long-mer869	CP006740.1	2005826	2005868	AGGGCGTGCTGTATTCGCAGTACCAGGATCGCTACACAACCCT	CP006740.1.2060	CP006740.1.2060	2005068	2006213	+	AutoIPR: IPR003488:DNA recombination-mediatorprotein A; IPR011991:Winged helix-turn-helix DNA-bindingdomain;
long-mer870	CP006740.1	2005979	2006021	GCGTGAGCGCCTTGATGCTCCTAGTTGGCCTGTAGCGCCATTA	CP006740.1.2060	CP006740.1.2060	2005068	2006213	+	AutoIPR: IPR003488:DNA recombination-mediatorprotein A; IPR011991:Winged helix-turn-helix DNA-bindingdomain;
long-mer871	CP006740.1	2006423	2006465	AGCTAATCGCCCCACTCTAACAAATCCACGTGTAAATGGTCCG	CP006740.1.2061	CP006740.1.2061	2006259	2006732	+	AutoIPR: IPR007456:Smg;
long-mer872	CP006740.1	2006798	2006835	ACACGCATGTTCAACAGCTTCGGCCTTAAAAATCCAAG	NA
long-mer873	CP006740.1	2006853	2006895	TCTTGCCCATCAAACACGAACATGACCAGCACATGACCAGCAA	NA
long-mer874	CP006740.1	2007140	2007205	CACTCACCATTCACCCTATAGTGCTACGGTCAATTCAGAACTACGCCATACCAAGTTGACCTTGAT	NA
long-mer875	CP006740.1	2007370	2007408	CAATGCCCCATCGGTCACACCGCCTTTACAATGACAGTT	NA
long-mer876	CP006740.1	2007410	2007434	GGTATGGCGTATAAAGTGCCCCTGA	NA
long-mer877	CP006740.1	2018080	2018111	CACCGACATCAACAACCACCGACGCGCCCGCC	CP006740.1.2074	CP006740.1.2074	2017625	2018257	-	AutoIPR: IPR014349:Rieske iron-sulphurprotein;
long-mer878	CP006740.1	2018213	2018248	TCGCCTCTTTAAATCACTGGATCCATGCCCCCCACC	CP006740.1.2074	CP006740.1.2074	2017625	2018257	-	AutoIPR: IPR014349:Rieske iron-sulphurprotein;
long-mer879	CP006740.1	2023682	2023724	CGAAAATAAAGACGAAGTCCTAGGCATCCTCCTCGCCAAAGAC	CP006740.1.2080	CP006740.1.2080	2023269	2024240	+	AutoIPR: IPR016166:FAD-binding, type 2;IPR019862:Gliding motility-associated protein GldE;
long-mer880	CP006740.1	2024815	2024857	CCCCTGGATGTGGCTCGGACTTGACCTGGTGATGGGTCCATAC	CP006740.1.2081	CP006740.1.2081	2024360	2025460	+	AutoIPR: IPR025178:Domain of unknown functionDUF4105;
long-mer881	CP006740.1	2027525	2027561	ACGGCACGCACTGCCACGGCCACGGGCCACATCGGCA	CP006740.1.2084	CP006740.1.2084	2027447	2027854	-	AutoIPR: IPR025157:Haemagluttinin repeat; 
long-mer882	CP006740.1	2046307	2046352	TACCGCGCGGCAACTCATCATTGATGGCTTGGGTCGGCTGTCCCCT	CP006740.1.2111	CP006740.1.2111	2044412	2046790	+	AutoIPR: IPR011813:Penicillin-binding protein1B; IPR012338:Beta-lactamase/transpeptidase-like;IPR023346:Lysozyme-like domain; IPR028166:Bifunctionaltransglycosylase second domain;
long-mer883	CP006740.1	2046385	2046427	TGACAGCTGGTACGCGGGCTATACCGGGAACCACTTGGCTGTC	CP006740.1.2111	CP006740.1.2111	2044412	2046790	+	AutoIPR: IPR011813:Penicillin-binding protein1B; IPR012338:Beta-lactamase/transpeptidase-like;IPR023346:Lysozyme-like domain; IPR028166:Bifunctionaltransglycosylase second domain;
long-mer884	CP006740.1	2046541	2046583	CGGCAAAGGACTGGATTGGCAATCAGTCGAGCCTATGGGCACT	CP006740.1.2111	CP006740.1.2111	2044412	2046790	+	AutoIPR: IPR011813:Penicillin-binding protein1B; IPR012338:Beta-lactamase/transpeptidase-like;IPR023346:Lysozyme-like domain; IPR028166:Bifunctionaltransglycosylase second domain;
long-mer885	CP006740.1	2080144	2080186	ATTCTCAGCCTCGGAACCGCGACTTGACATCGCAATAATCGCT	CP006740.1.2140	CP006740.1.2140	2079766	2081223	-	AutoIPR: IPR010096:NAD(P)H-quinoneoxidoreductase, subunit N/subunit 2;
long-mer886	CP006740.1	2081462	2081605	CAGCGTGTAGGCAGCGGTAATCACTAGCGTCGTCCCTGCACCGAATGCCACCAGTGGGTGCTTTTGAAAACTGGCAAGGATCACCATGAATTCACCAACAAAACCACTGGTTCCCGGCAAGCCCGCATTTGCCATATAGAACAA	CP006740.1.2141	CP006740.1.2141	2081258	2082763	-	AutoIPR: IPR003918:NADH:ubiquinoneoxidoreductase;
long-mer887	CP006740.1	2081607	2081843	ATGGCAAACGTCGCAAACCACGGCATCACATTCACCACCCCACCGTAATCAGCGATACGGCGGGTATGCATGCGATCGTACAGCACACCAATACAAGTGAACATTGCACCAGAGACGAAACCGTGCGAAATCATTTGCACCATGGCCCCCTGTAATCCAAGACGCGCAGCATCTGTATTACCAAAGTCACGTACCAAGGTGAAGGCAATGAAGATCCCCAATGTCACGAAGCCCATA	CP006740.1.2141	CP006740.1.2141	2081258	2082763	-	AutoIPR: IPR003918:NADH:ubiquinoneoxidoreductase;
long-mer888	CP006740.1	2082493	2082548	TTGTCAACAGCACCAGCGCGATCGCGATGCCATCCACACCAAGGTTGTAACCAATA	CP006740.1.2141	CP006740.1.2141	2081258	2082763	-	AutoIPR: IPR003918:NADH:ubiquinoneoxidoreductase;
long-mer889	CP006740.1	2119585	2119627	CAACCATTGGCAAGAACTCCAACACAGCTGGCAAGCAACGTGG	CP006740.1.2180	CP006740.1.2180	2119511	2119891	+	
long-mer890	CP006740.1	2119824	2119860	AGGAAAGCCACACAACCACCACATCACAACCTACAGC	CP006740.1.2180	CP006740.1.2180	2119511	2119891	+	
long-mer891	CP006740.1	2126939	2126978	AGGCACACCACCAATCAGGAATCCCGGCGCACGTCCGGCT	CP006740.1.2186	CP006740.1.2186	2125946	2127361	-	AutoIPR: IPR005757:Murein peptide ligase;IPR005758:UDP-N-acetylmuramate--L-alanine ligase;IPR016040:NAD(P)-binding domain;
long-mer892	CP006740.1	2127062	2127104	TACCCGCTCAGCTAACCATTGGGGCCCCGATATGTAACGGCAT	CP006740.1.2186	CP006740.1.2186	2125946	2127361	-	AutoIPR: IPR005757:Murein peptide ligase;IPR005758:UDP-N-acetylmuramate--L-alanine ligase;IPR016040:NAD(P)-binding domain;
long-mer893	CP006740.1	2127579	2127621	AACCCAAGTGGCATCATGTCAGAGCGTCATTGATACCGCACCT	NA
long-mer894	CP006740.1	2135459	2135484	GGCATTGACGCGTTTTAGCTGGGCTG	CP006740.1.2191	CP006740.1.2191	2133134	2135764	-	AutoIPR: IPR015500:Peptidase S8,subtilisin-related; IPR023827:Peptidase S8, subtilisin,Asp-active site; IPR023828:Peptidase S8, subtilisin,Ser-active site;
long-mer895	CP006740.1	2137225	2137260	AAGCAGACGATATGCAATGGGGAAAGAAACATAAAA	NA
long-mer896	CP006740.1	2137276	2137302	TTCGGTCAGGTTATAAACTAAGATATT	NA
long-mer897	CP006740.1	2137353	2137397	GAATCGGCGTCATTAGCTATAGCAAGTCAACGTTTCCTTCAAACA	NA
long-mer898	CP006740.1	2137694	2137725	GCCGTAAGCAGTTTTTACTTAGGCGAATGGCG	NA
long-mer899	CP006740.1	2137755	2137803	TCATCAAACGGACTACACAACTAGGATGTATCAAGCTGCCCAAGCTCGC	NA
long-mer900	CP006740.1	2138281	2138376	CCGGACACGTTATTCATTTCGTTTGATGTTAATTCACGCATTTTATAACCCCTTAAAGATTTAGTCTAAATATAATGTTAATCACTTGTAAAAAGT	CP006740.1.2193	CP006740.1.2193	2138013	2138321	-	
long-mer901	CP006740.1	2138383	2138421	TATCACAATAACACATCAAATAATGAAAGTCATTCAAAC	NA
long-mer902	CP006740.1	2138431	2138507	ATATTCTGATGGAGAATAATACATACTAAGCTACGCCCCACTACTTACTTATCGACACAGAGATAATCTAATAGAGG	NA
long-mer903	CP006740.1	2138619	2138646	TGATAATCTAGAAGTAAATATTAATTAT	NA
long-mer904	CP006740.1	2138758	2138801	GGACGGACTACACAATTAGGATGTATCAAGCTGCCCAAGCTCGC	NA
long-mer905	CP006740.1	2139283	2139387	AAGTCTCCGCCGGACACGTTATTCATTTCGTTTGATGTTAATTCACGCATTTTATAACCCCTTAAAGATTTAGTCTAAATATAATGTTAATCACTTGTAAAAAGT	CP006740.1.2194	CP006740.1.2194	2139024	2139332	-	
long-mer906	CP006740.1	2139394	2139432	TATCACAATAACACATCAAATAATGAAAGTCATTCAAAC	NA
long-mer907	CP006740.1	2139463	2139489	TTAATAATATATATTTAACCGAGAAAT	NA
long-mer908	CP006740.1	2139503	2139591	CTAATACCGGAAGATACTGGCGACGATTGATTATTGAATTAAATAAATTTAAATATTTGATTCGCAATAATTGATCATCGGTATCTCGA	NA
long-mer909	CP006740.1	2139593	2139641	CACAATCTCTAACTTTCATATCGAGAATGTTCGAGATGTTCTTCTAATA	NA
long-mer910	CP006740.1	2151385	2151427	TGAGCGATGCCGCTACTGCGGGGACGACGCCCGACCACGCCGC	CP006740.1.2207	CP006740.1.2207	2151397	2152311	-	AutoIPR: IPR000620:EamA domain;
long-mer911	CP006740.1	2152316	2152337	ACTATTGTCCCTGAAATTATCT	NA
long-mer912	CP006740.1	2152560	2152581	GCGCAACCGACGGCAGCACAAG	CP006740.1.2208	CP006740.1.2208	2152351	2152833	+	
long-mer913	CP006740.1	2160966	2161020	GATCACGCGCAACAAGGTGGCCTGGCAATAGCCAGCCGGATTTAAAGCATCACCT	CP006740.1.2218	CP006740.1.2218	2160576	2161010	+	AutoIPR: IPR011991:Winged helix-turn-helixDNA-binding domain;
long-mer914	CP006740.1	2161326	2161368	TTTTCCAGGCAAAATAGTCACAAAAGCGCCAAAATCCATAATC	CP006740.1.2219	CP006740.1.2219	2161161	2163263	-	AutoIPR: IPR012162:Polyribonucleotidenucleotidyltransferase; IPR022967:RNA-binding domain, S1;IPR027408:PNPase/RNase PH domain;
long-mer915	CP006740.1	2162567	2162609	CCCAATCAGACGGCTGCGTACAAGCTTCTGCGGTCAGTGAATC	CP006740.1.2219	CP006740.1.2219	2161161	2163263	-	AutoIPR: IPR012162:Polyribonucleotidenucleotidyltransferase; IPR022967:RNA-binding domain, S1;IPR027408:PNPase/RNase PH domain;
long-mer916	CP006740.1	2164147	2164189	ACCCAACGACGGCGCAATGCATTGATATGTGCGCCGCAGCCCA	CP006740.1.2221	CP006740.1.2221	2163855	2164757	-	AutoIPR: IPR002501:Pseudouridine synthase II;IPR015947:PUA-like domain;
long-mer917	CP006740.1	2164201	2164227	AAATCACGAACTAGGCTACGAATATAT	CP006740.1.2221	CP006740.1.2221	2163855	2164757	-	AutoIPR: IPR002501:Pseudouridine synthase II;IPR015947:PUA-like domain;
long-mer918	CP006740.1	2164807	2164849	GGACAAAGGATCAACACCTTGAATTGGTTATTTCACCAATACA	NA
long-mer919	CP006740.1	2165262	2165353	AAAATGGCAAGCTGACGGAAATTAGACCTATTAAGTAAAGGGACAACAGTTAAAAATAACAGATGCGCACAGGGGTACCGCTTACAACGTAC	CP006740.1.2223	CP006740.1.2223	2165343	2168021	-	AutoIPR: IPR009000:Translation protein,beta-barrel domain; IPR009061:DNA binding domain,putative; IPR013575:Initiation factor 2 associateddomain, bacterial; IPR015760:Translation initiationfactor IF- 2; IPR023115:Translation initiation factor IF-2, domain 3; IPR027417:P-loop containing nucleosidetriphosphate hydrolase;
long-mer920	CP006740.1	2165713	2165755	TAACGCAAATCTACGCCATTCACCTCAATGATCTTACGAGCAG	CP006740.1.2223	CP006740.1.2223	2165343	2168021	-	AutoIPR: IPR009000:Translation protein,beta-barrel domain; IPR009061:DNA binding domain,putative; IPR013575:Initiation factor 2 associateddomain, bacterial; IPR015760:Translation initiationfactor IF- 2; IPR023115:Translation initiation factor IF-2, domain 3; IPR027417:P-loop containing nucleosidetriphosphate hydrolase;
long-mer921	CP006740.1	2166096	2166138	ATCGTCTCCAGCATCAGGCACACCAGACAATCCCAGCACCTGT	CP006740.1.2223	CP006740.1.2223	2165343	2168021	-	AutoIPR: IPR009000:Translation protein,beta-barrel domain; IPR009061:DNA binding domain,putative; IPR013575:Initiation factor 2 associateddomain, bacterial; IPR015760:Translation initiationfactor IF- 2; IPR023115:Translation initiation factor IF-2, domain 3; IPR027417:P-loop containing nucleosidetriphosphate hydrolase;
long-mer922	CP006740.1	2166213	2166255	AGTACCGCATACCAAGTAATCACCCTTTTTCAGACGTCCCTGC	CP006740.1.2223	CP006740.1.2223	2165343	2168021	-	AutoIPR: IPR009000:Translation protein,beta-barrel domain; IPR009061:DNA binding domain,putative; IPR013575:Initiation factor 2 associateddomain, bacterial; IPR015760:Translation initiationfactor IF- 2; IPR023115:Translation initiation factor IF-2, domain 3; IPR027417:P-loop containing nucleosidetriphosphate hydrolase;
long-mer923	CP006740.1	2166894	2166936	ATCCTCAAAATCACTGCTGCTAGCACGAGTCACCTTGTGACCC	CP006740.1.2223	CP006740.1.2223	2165343	2168021	-	AutoIPR: IPR009000:Translation protein,beta-barrel domain; IPR009061:DNA binding domain,putative; IPR013575:Initiation factor 2 associateddomain, bacterial; IPR015760:Translation initiationfactor IF- 2; IPR023115:Translation initiation factor IF-2, domain 3; IPR027417:P-loop containing nucleosidetriphosphate hydrolase;
long-mer924	CP006740.1	2167157	2167199	CGTTACCTCGATGAGTAGCGCTACGGTGAGAACCACCTCCTTT	CP006740.1.2223	CP006740.1.2223	2165343	2168021	-	AutoIPR: IPR009000:Translation protein,beta-barrel domain; IPR009061:DNA binding domain,putative; IPR013575:Initiation factor 2 associateddomain, bacterial; IPR015760:Translation initiationfactor IF- 2; IPR023115:Translation initiation factor IF-2, domain 3; IPR027417:P-loop containing nucleosidetriphosphate hydrolase;
long-mer925	CP006740.1	2167398	2167440	TGGCAACGCACGCGTGCGCTCCTCAGAGATTGGTTTAGACACC	CP006740.1.2223	CP006740.1.2223	2165343	2168021	-	AutoIPR: IPR009000:Translation protein,beta-barrel domain; IPR009061:DNA binding domain,putative; IPR013575:Initiation factor 2 associateddomain, bacterial; IPR015760:Translation initiationfactor IF- 2; IPR023115:Translation initiation factor IF-2, domain 3; IPR027417:P-loop containing nucleosidetriphosphate hydrolase;
long-mer926	CP006740.1	2167623	2167665	AAGTTTACGCAATATTTCAACGCGCTCGGCATCAGCCAGCTCT	CP006740.1.2223	CP006740.1.2223	2165343	2168021	-	AutoIPR: IPR009000:Translation protein,beta-barrel domain; IPR009061:DNA binding domain,putative; IPR013575:Initiation factor 2 associateddomain, bacterial; IPR015760:Translation initiationfactor IF- 2; IPR023115:Translation initiation factor IF-2, domain 3; IPR027417:P-loop containing nucleosidetriphosphate hydrolase;
long-mer927	CP006740.1	2168612	2168654	TTGCCAACCCGTCAAGCGACTCGCCAAACGTACATTCTGGCCG	CP006740.1.2224	CP006740.1.2224	2168117	2169628	-	AutoIPR: IPR010213:Transcription terminationfactor NusA; IPR010995:DNA repair Rad51/transcriptionfactor NusA, alpha-helical; IPR012162:Polyribonucleotidenucleotidyltransferase; IPR015946:K homology domain-like,alpha/beta; IPR022967:RNA-binding domain, S1;IPR025249:KH domain, NusA-like; IPR030842:Transcriptiontermination/antitermination protein NusA, bacterial;
long-mer928	CP006740.1	2170336	2170363	CATACAAATAACGATACGATGGAGATGA	NA
long-mer929	CP006740.1	2170398	2170439	AGACGTTCTAAACATCTAAAATCAGCTTTTAGCTCCTTGCTC	NA
long-mer930	CP006740.1	2170448	2170490	ATATTTTAATCACCTTCATTCAGTGAACTTTAATTTAAGGAAG	NA
long-mer931	CP006740.1	2170510	2170537	GAAACACAGAGGCGACCCAAAGAAGAAA	NA
long-mer932	CP006740.1	2170609	2170646	AAGCATCACATCAACATGCCCTTAAAGGTCAAAATGAT	NA
long-mer933	CP006740.1	2170654	2170682	AATACCACAAACTTATTATTGAGATAAAA	NA
long-mer934	CP006740.1	2180427	2180460	GCCGGATGCTTGAAGATCAGTCATCACCTGCTGG	CP006740.1.2238	CP006740.1.2238	2178762	2180606	-	AutoIPR: IPR022646:Protein-export membraneprotein SecD/SecF/SecDF, conserved site;IPR022813:Protein-export membrane protein SecD/SecF,archaeal and bacterial; IPR027398:SecD export proteinN-terminal TM domain;
long-mer935	CP006740.1	2190169	2190209	TGTTTCTAAACTCTCCATAGCCCTGTTATTTTATGATGAAT	CP006740.1.2249	CP006740.1.2249	2189680	2190186	-	AutoIPR: IPR011991:Winged helix-turn-helixDNA-binding domain;
long-mer936	CP006740.1	2206990	2207025	TTAATATTTTCTATAAAAAAAATCTGCCTCAGTGCC	NA
long-mer937	CP006740.1	2208150	2208179	CGCCCAATACCAATACAAGAGTCGATCATT	CP006740.1.2265	CP006740.1.2265	2208178	2208381	-	
long-mer938	CP006740.1	2208332	2208354	AGCCATCCTGACAAGTCATATGA	CP006740.1.2265	CP006740.1.2265	2208178	2208381	-	
long-mer939	CP006740.1	2208494	2208536	GTTCATTGCCATAACTATTGCAATGCCTCTAGTCGCCACAGCC	CP006740.1.2266	CP006740.1.2266	2208459	2208983	+	AutoIPR: IPR018637:Domain of unknown functionDUF2059;
long-mer940	CP006740.1	2209017	2209059	GTGTACAGATATAAGTCAAAGAATCTGCCGACATCAACGATAA	NA
long-mer941	CP006740.1	2209081	2209105	GATCGGCATATACTCAATCTTCGAT	NA
long-mer942	CP006740.1	2212214	2212256	TTCCATCGCCGTTACGAGACATTGCGTCATAGATGCTGGATCA	NA
long-mer943	CP006740.1	2212281	2212337	AAAAACCACTCAGAAAATCATTCTAATATAATAAATAGAAGACCTGGACATTCAAAA	NA
long-mer944	CP006740.1	2212347	2212397	TAATATAATAAACGAAAATTTCCTTTAAATAACCCATCCATTCGATTAATT	NA
long-mer945	CP006740.1	2212630	2212666	AACACTTTCTTATAAAATATCCATATCCACATACGAC	NA
long-mer946	CP006740.1	2213540	2213582	ATCTTTGAGTATTTCAAGATCACGAGGCGACCAACCACCCTCG	CP006740.1.2271	CP006740.1.2271	2213438	2214172	-	AutoIPR: IPR006700:Ribosomal RNA small subunitmethyltransferase E; IPR029028:Alpha/beta knotmethyltransferases;
long-mer947	CP006740.1	2213982	2214019	GCCCACGCCTCGCGCCTGCCTGTGGCAATAAGACGTGC	CP006740.1.2271	CP006740.1.2271	2213438	2214172	-	AutoIPR: IPR006700:Ribosomal RNA small subunitmethyltransferase E; IPR029028:Alpha/beta knotmethyltransferases;
long-mer948	CP006740.1	2219287	2219329	GCGTGCTGCTGCTCCCGGATATTTCACTGCTACTGCAAATGTT	CP006740.1.2277	CP006740.1.2277	2219166	2219600	+	AutoIPR: IPR002810:NfeD-like, C-terminaldomain; IPR012340:Nucleic acid-binding, OB-fold;
long-mer949	CP006740.1	2219365	2219407	TCTACCGGACTTGGTTCCGCCATATCGATCATGACAGTGACCA	CP006740.1.2277	CP006740.1.2277	2219166	2219600	+	AutoIPR: IPR002810:NfeD-like, C-terminaldomain; IPR012340:Nucleic acid-binding, OB-fold;
long-mer950	CP006740.1	2223897	2223928	ACGTTGGTTAGCACTAGTAAAGCCTGCAAACG	NA
long-mer951	CP006740.1	2224507	2224549	ATCCACGAGGGGCAACTGATTTCCAAGTGGTTTCTCATTCAGA	CP006740.1.2282	CP006740.1.2282	2224450	2225223	-	AutoIPR: IPR006034:Asparaginase/glutaminase;IPR008816:Glycine zipper 2TM domain;
long-mer952	CP006740.1	2224626	2224655	CATGATCTCCCGGCCTATTGGCCATGTGTA	CP006740.1.2282	CP006740.1.2282	2224450	2225223	-	AutoIPR: IPR006034:Asparaginase/glutaminase;IPR008816:Glycine zipper 2TM domain;
long-mer953	CP006740.1	2224672	2224714	GTCATCCTTACGATAGATCACAGTATAGCCACTGACATGACTT	CP006740.1.2282	CP006740.1.2282	2224450	2225223	-	AutoIPR: IPR006034:Asparaginase/glutaminase;IPR008816:Glycine zipper 2TM domain;
long-mer954	CP006740.1	2224777	2224809	AACATGCTCGCGATCCACCTCATTTCCTATGAA	CP006740.1.2282	CP006740.1.2282	2224450	2225223	-	AutoIPR: IPR006034:Asparaginase/glutaminase;IPR008816:Glycine zipper 2TM domain;
long-mer955	CP006740.1	2224919	2224961	TTGCCATCACGCTCAGGGAGATGATGCTGCACTAGCACATCAC	CP006740.1.2282	CP006740.1.2282	2224450	2225223	-	AutoIPR: IPR006034:Asparaginase/glutaminase;IPR008816:Glycine zipper 2TM domain;
long-mer956	CP006740.1	2225106	2225135	GTCGATTCGCCATATAACCGGCGTCATGGC	CP006740.1.2282	CP006740.1.2282	2224450	2225223	-	AutoIPR: IPR006034:Asparaginase/glutaminase;IPR008816:Glycine zipper 2TM domain;
long-mer957	CP006740.1	2225308	2225411	GCCCCCGACGTTAAATTCAGCTCCTGGTCATCCTGTATTGCGATACATCCATCATAGCGATGACAGCATCTATTCACTATTTCATGGTGGTCTGCATTTGGCAT	NA
long-mer958	CP006740.1	2225595	2225637	CACTGCCATCTTGATGCCGACACATTTGATGGCGACCGTGCCG	CP006740.1.2283	CP006740.1.2283	2225571	2226353	+	AutoIPR: IPR001130:TatD family;
long-mer959	CP006740.1	2225650	2225702	GCGCCCGAGCTGCCGGAATCATTGCGCAAGTAATACCCGCAGTCACTGCAGCT	CP006740.1.2283	CP006740.1.2283	2225571	2226353	+	AutoIPR: IPR001130:TatD family;
long-mer960	CP006740.1	2225802	2225844	CTACATGCATTGCGAGACTGGCTAGAACGCGAACGCCCCTGCG	CP006740.1.2283	CP006740.1.2283	2225571	2226353	+	AutoIPR: IPR001130:TatD family;
long-mer961	CP006740.1	2225924	2225964	GATGCTTGCGCGAGAGTACACATTGCCAGTGATTGTGCATG	CP006740.1.2283	CP006740.1.2283	2225571	2226353	+	AutoIPR: IPR001130:TatD family;
long-mer962	CP006740.1	2226098	2226140	AGGGGCGATGACCTACCCACGTGCTCACCGTTTGCACCGATTG	CP006740.1.2283	CP006740.1.2283	2225571	2226353	+	AutoIPR: IPR001130:TatD family;
long-mer963	CP006740.1	2228889	2228931	AATCAGATCGTTGCTCATCAGGGGGCGAAAGAACTGTGTGGCT	CP006740.1.2286	CP006740.1.2286	2228589	2230193	-	AutoIPR: IPR004548:Peptide chain release factor3; IPR009000:Translation protein, beta-barrel domain;IPR027417:P-loop containing nucleoside triphosphatehydrolase;
long-mer964	CP006740.1	2228967	2229009	TTGTTTGAGCTTCAGCGGATCACCCAAACAAGCACGGCGAAAC	CP006740.1.2286	CP006740.1.2286	2228589	2230193	-	AutoIPR: IPR004548:Peptide chain release factor3; IPR009000:Translation protein, beta-barrel domain;IPR027417:P-loop containing nucleoside triphosphatehydrolase;
long-mer965	CP006740.1	2229021	2229045	AAAACTCGGAATGCCAGTAAACGAC	CP006740.1.2286	CP006740.1.2286	2228589	2230193	-	AutoIPR: IPR004548:Peptide chain release factor3; IPR009000:Translation protein, beta-barrel domain;IPR027417:P-loop containing nucleoside triphosphatehydrolase;
long-mer966	CP006740.1	2230367	2230394	TTCAATATCCACATTCGGGACCTGACCA	NA
long-mer967	CP006740.1	2230399	2230437	ATATAGAGTGAACCACCAACTTCAGTCACACAAGCGATG	NA
long-mer968	CP006740.1	2230956	2230998	AGCAAAACGGCACTGGAAAACTTGTTACAGGCTGGCCCAATCC	CP006740.1.2287	CP006740.1.2287	2230740	2231480	+	AutoIPR: IPR002347:Glucose/ribitoldehydrogenase;
long-mer969	CP006740.1	2231219	2231261	CAAAGCAGGGTTACACGGTGCGGCACGCTCATTGGCCCGTGAG	CP006740.1.2287	CP006740.1.2287	2230740	2231480	+	AutoIPR: IPR002347:Glucose/ribitoldehydrogenase;
long-mer970	CP006740.1	2231303	2231345	TGTGATTGAAAGTGAGATGGTAGGGAAAACGTTTACTCCGGAA	CP006740.1.2287	CP006740.1.2287	2230740	2231480	+	AutoIPR: IPR002347:Glucose/ribitoldehydrogenase;
long-mer971	CP006740.1	2231463	2231505	AATGGTGGAATGGTTTAATCATATCTTATCCAAAATAATTTCA	CP006740.1.2287	CP006740.1.2287	2230740	2231480	+	AutoIPR: IPR002347:Glucose/ribitoldehydrogenase;
long-mer972	CP006740.1	2231574	2231621	TATCAGGCAATTCCACTCGTACCCCCATTGAAAATTGAAATTCATTTG	NA
long-mer973	CP006740.1	2231642	2231709	ACATGAAATACCTAATACCCTCGAATACAAGTTAGACAAATTCTATAATGAGACGGAGGATATTCCAC	NA
long-mer974	CP006740.1	2231755	2231808	ATTTAGGAAATCAGTAGTTCAGAAATACTAGCGCATAGATATGAGTAAATACGC	NA
long-mer975	CP006740.1	2231919	2231946	ATTGATCGCATATTGACACGTTTTACAG	CP006740.1.2288	CP006740.1.2288	2231879	2233786	-	AutoIPR: IPR010281:Protein of unknown functionDUF885;
long-mer976	CP006740.1	2232020	2232048	CTCCCGTAGATCGAACATTGGGCCTAATG	CP006740.1.2288	CP006740.1.2288	2231879	2233786	-	AutoIPR: IPR010281:Protein of unknown functionDUF885;
long-mer977	CP006740.1	2232236	2232278	GACTACTAAACGAATTGCCCTTGATAGCGCATCTTGCAAGTAA	CP006740.1.2288	CP006740.1.2288	2231879	2233786	-	AutoIPR: IPR010281:Protein of unknown functionDUF885;
long-mer978	CP006740.1	2232565	2232607	CTGCTGAAGGTGCACGGAATGATTCTACCGGAAGAATTTCAAA	CP006740.1.2288	CP006740.1.2288	2231879	2233786	-	AutoIPR: IPR010281:Protein of unknown functionDUF885;
long-mer979	CP006740.1	2232833	2232875	AATCTGTTCTGGGGTCATGTTGGTCGTAGTGCTTTGACGCACT	CP006740.1.2288	CP006740.1.2288	2231879	2233786	-	AutoIPR: IPR010281:Protein of unknown functionDUF885;
long-mer980	CP006740.1	2233626	2233708	TTACCAAGTAACACAGACATTGGGTTCTTAGATTTACTATGAGTTTGCATGGTTTGAAGTTCGCTACTCTTGTGAGTAGCAGC	CP006740.1.2288	CP006740.1.2288	2231879	2233786	-	AutoIPR: IPR010281:Protein of unknown functionDUF885;
long-mer981	CP006740.1	2233754	2233796	TAGCGTGAGCAAACGAATGAGCAAAGAGGACATCGAAAATTTC	CP006740.1.2288	CP006740.1.2288	2231879	2233786	-	AutoIPR: IPR010281:Protein of unknown functionDUF885;
long-mer982	CP006740.1	2234227	2234261	TGATAATTGTTGTTATTGGTTATTATTGTTTTTTT	NA
long-mer983	CP006740.1	2234497	2234539	GTGGGTGTGGTGGTGTTCCCTGTGGCGGGGTTATTGCTTGCTG	CP006740.1.2289	CP006740.1.2289	2234284	2235075	+	AutoIPR: IPR002541:Cytochrome c assemblyprotein;
long-mer984	CP006740.1	2234568	2234595	CCCGGAACTGGGTTGGCGTGTAGAGCTG	CP006740.1.2289	CP006740.1.2289	2234284	2235075	+	AutoIPR: IPR002541:Cytochrome c assemblyprotein;
long-mer985	CP006740.1	2235007	2235048	CTACGTCACCAAAGCAGTTCATTATCACCCGTCAGGCACGCG	CP006740.1.2289	CP006740.1.2289	2234284	2235075	+	AutoIPR: IPR002541:Cytochrome c assemblyprotein;
long-mer986	CP006740.1	2235070	2235111	AGATAAGCACGGTGTACTTGAGAAGCTAGCACCTCTGTCATC	CP006740.1.2289	CP006740.1.2289	2234284	2235075	+	AutoIPR: IPR002541:Cytochrome c assemblyprotein;
long-mer987	CP006740.1	2235131	2235173	GATGATCACCTACGACACCCAACAATGATCATCGCTACCTGGT	NA
long-mer988	CP006740.1	2235183	2235207	CATGGATGCACCTATGGAACGCAGA	NA
long-mer989	CP006740.1	2235236	2235314	GACAGTAGTTCGCTGTCTGATAGTGGTTTGACGCAGGAGGCTTCCACACTGCTTACAAGGCTGTTGCTGACGACCGTAG	CP006740.1.2290	CP006740.1.2290	2235212	2236027	-	AutoIPR: IPR020629:Formamidopyrimidine-DNAglycosylase;
long-mer990	CP006740.1	2235443	2235485	TTGGAGGGATATTTTGTCAGCCTCGCATAGAGGGCTGATACCG	CP006740.1.2290	CP006740.1.2290	2235212	2236027	-	AutoIPR: IPR020629:Formamidopyrimidine-DNAglycosylase;
long-mer991	CP006740.1	2235866	2235908	ACACACAGTAGTGATGCGATGGCCTGGGAGACGACTTTCGATA	CP006740.1.2290	CP006740.1.2290	2235212	2236027	-	AutoIPR: IPR020629:Formamidopyrimidine-DNAglycosylase;
long-mer992	CP006740.1	2236329	2236371	CTTATCAAAATAAAACACTGAAATACCAGAAAAGCAACTTAAG	NA
long-mer993	CP006740.1	2239403	2239445	ATAAGCATAAAAATGCGCAAACTACATTCAGAATAATTGATAT	NA
long-mer994	CP006740.1	2240793	2240835	AACTAGGTATTAACCAATTGCCTTTCTTCCCCAACAAAAGGGC	NA
long-mer995	CP006740.1	2241430	2241481	ATCTTTTCAAAGAACTAAATCAAGGCAACTTCAATGCCGCCCCGAAAACATC	NA
long-mer996	CP006740.1	2241725	2241746	TTGTTTTGTTTTAAGAAATGAC	NA
long-mer997	CP006740.1	2241800	2241840	CACTCAAACGCCTACTGCAATTAGGAATACACATCAAAAAT	NA
long-mer998	CP006740.1	2241956	2242015	TCCCTCAAAGCCTGGCACAAAATGTAGATGAGCATCATCCACCACAATACCATCGACACG	CP006740.1.2295	CP006740.1.2295	2241857	2243113	-	AutoIPR: IPR002305:Aminoacyl-tRNA synthetase,class Ic; IPR024088:Tyrosine-tRNA ligase,bacterial-type;
long-mer999	CP006740.1	2242202	2242244	ATTATCATAGAAACGGCTCACTAGCTCATGAGCTAGACGTAAT	CP006740.1.2295	CP006740.1.2295	2241857	2243113	-	AutoIPR: IPR002305:Aminoacyl-tRNA synthetase,class Ic; IPR024088:Tyrosine-tRNA ligase,bacterial-type;
long-mer1000	CP006740.1	2243438	2243480	CACCACGCCATTGGATCCACATGGCACTATTCGCCATGATAGG	CP006740.1.2296	CP006740.1.2296	2243311	2244726	+	AutoIPR: IPR007340:Opacity-associated proteinA; IPR011055:Duplicated hybrid motif; IPR016047:PeptidaseM23;
long-mer1001	CP006740.1	2243833	2243875	ACCATCCATCAACAGGTTAGCCAACGCCAGACCAGCACCCGTA	CP006740.1.2296	CP006740.1.2296	2243311	2244726	+	AutoIPR: IPR007340:Opacity-associated proteinA; IPR011055:Duplicated hybrid motif; IPR016047:PeptidaseM23;
long-mer1002	CP006740.1	2243922	2243964	ACGCGAAGCAGGTTTATCACCTGTAGATGTGATCACGCTGACC	CP006740.1.2296	CP006740.1.2296	2243311	2244726	+	AutoIPR: IPR007340:Opacity-associated proteinA; IPR011055:Duplicated hybrid motif; IPR016047:PeptidaseM23;
long-mer1003	CP006740.1	2245089	2245131	AAAGCACACACAGATACGTGCAATTGGCTCTCATGGCCAGACC	CP006740.1.2297	CP006740.1.2297	2244790	2245935	+	AutoIPR: IPR005338:Anhydro-N-acetylmuramic acidkinase;
long-mer1004	CP006740.1	2245353	2245395	GACACTGATCCCGATGACCGGTCCAGTACTCGGCTTCGACACC	CP006740.1.2297	CP006740.1.2297	2244790	2245935	+	AutoIPR: IPR005338:Anhydro-N-acetylmuramic acidkinase;
long-mer1005	CP006740.1	2258683	2258725	CTGTGACCGCAACGCAACTCCAAACGCCAAGATGGCAGGCAGC	CP006740.1.2308	CP006740.1.2308	2257586	2260021	-	AutoIPR: IPR005841:Alpha-D-phosphohexomutasesuperfamily; IPR005852:Phosphoglucomutase,alpha-D-glucose specific;
long-mer1006	CP006740.1	2259023	2259106	AACGTTGTTTTCCTTGTTTTCCTTGTTTTCCTTGTTTTCCTTGTTTTCCTTGTTTTCCTTGTTTTCCTTGTTTTCCTTGTTTTC	CP006740.1.2308	CP006740.1.2308	2257586	2260021	-	AutoIPR: IPR005841:Alpha-D-phosphohexomutasesuperfamily; IPR005852:Phosphoglucomutase,alpha-D-glucose specific;
long-mer1007	CP006740.1	2266425	2266446	ACCACACCACGTCGGGTCGGTA	CP006740.1.2316	CP006740.1.2316	2266010	2267896	-	AutoIPR: IPR000183:Ornithine/DAP/Argdecarboxylase; IPR029066:PLP-binding barrel;
long-mer1008	CP006740.1	2266966	2267008	TATGACTGGCATACGCCTGCAGACCATAATTGATCGAACAGTC	CP006740.1.2316	CP006740.1.2316	2266010	2267896	-	AutoIPR: IPR000183:Ornithine/DAP/Argdecarboxylase; IPR029066:PLP-binding barrel;
long-mer1009	CP006740.1	2268679	2268721	TGGATTACTCATACAACAATCAGAATCACCATTGGCACTACTA	CP006740.1.2317	CP006740.1.2317	2268119	2268976	+	AutoIPR: IPR001045:Spermidine/sperminesynthases; IPR029063:S-adenosyl-L-methionine-dependentmethyltransferase; IPR030373:Polyamine biosynthesisdomain, conserved site;
long-mer1010	CP006740.1	2269812	2269854	GAAGAACCATCAATGCTGATAAAAAAGTGTAACGTTTTGGCTT	CP006740.1.2318	CP006740.1.2318	2269279	2270424	-	AutoIPR: IPR002656:Acyltransferase 3;
long-mer1011	CP006740.1	2277908	2277950	CTACATCCCCCACCAAATCGCTGGCAGCGACGAAGACGACGAC	CP006740.1.2325	CP006740.1.2325	2277729	2278154	+	AutoIPR: IPR007459:DNA polymerase III chisubunit, HolC;
long-mer1012	CP006740.1	2278769	2278814	AACCCGCGACTCGCTGGGCCGTGAAGGCTTTATCAACAAAGTGTGG	CP006740.1.2327	CP006740.1.2327	2278464	2281448	+	AutoIPR: IPR002303:Valine-tRNA ligase;IPR010978:tRNA-binding arm; IPR020791:Leucine-tRNAligase, archaeal;
long-mer1013	CP006740.1	2289295	2289320	AACTCACTCGCATATGCTTAATCATA	NA
long-mer1014	CP006740.1	2290541	2290583	TCGATCAAGCGCCTCACGTAGTGCCTTCCCATCCAAACCATCA	CP006740.1.2334	CP006740.1.2334	2290283	2292937	-	AutoIPR: IPR002318:Alanine-tRNA ligase, classIIc; IPR009000:Translation protein, beta-barrel domain;
long-mer1015	CP006740.1	2290717	2290759	GGCGAATATGATTGACCACATTGTTCGCGTTACTACCAATAAG	CP006740.1.2334	CP006740.1.2334	2290283	2292937	-	AutoIPR: IPR002318:Alanine-tRNA ligase, classIIc; IPR009000:Translation protein, beta-barrel domain;
long-mer1016	CP006740.1	2291003	2291045	CAACGCAGCCTGCATCCCCATTTGCTCGATCATCACCAGATGA	CP006740.1.2334	CP006740.1.2334	2290283	2292937	-	AutoIPR: IPR002318:Alanine-tRNA ligase, classIIc; IPR009000:Translation protein, beta-barrel domain;
long-mer1017	CP006740.1	2291444	2291541	CAACACAATCACCTCATCACCGACCGACGCCGAATCAGTTAGCCCGCCATCAGACAACAACGCAACCACTCTCAGGTCATCGGCCTGAAGCTGCTCAT	CP006740.1.2334	CP006740.1.2334	2290283	2292937	-	AutoIPR: IPR002318:Alanine-tRNA ligase, classIIc; IPR009000:Translation protein, beta-barrel domain;
long-mer1018	CP006740.1	2291576	2291639	CCGTTCAGCAGACAATTGCACACCACGCCCAAACTTACCCGCAGCGCGCGCAGTCTTGCGCTGT	CP006740.1.2334	CP006740.1.2334	2290283	2292937	-	AutoIPR: IPR002318:Alanine-tRNA ligase, classIIc; IPR009000:Translation protein, beta-barrel domain;
long-mer1019	CP006740.1	2291792	2291834	CTCGTTAAAGATCTTCATCCCAACATCCAAAGTCTCGGCAAAA	CP006740.1.2334	CP006740.1.2334	2290283	2292937	-	AutoIPR: IPR002318:Alanine-tRNA ligase, classIIc; IPR009000:Translation protein, beta-barrel domain;
long-mer1020	CP006740.1	2297162	2297183	AGTCAGTGAAGCAAACACGACA	NA
long-mer1021	CP006740.1	2301773	2301815	TGGGGATACGCAGCCAGGAAACGCTCGGCGGCAATGACGAATG	CP006740.1.2343	CP006740.1.2343	2300998	2302131	-	AutoIPR: IPR002933:Peptidase M20;
long-mer1022	CP006740.1	2314570	2314600	GCGTTCGACGCCACCGGAACATAGTGCTGGC	CP006740.1.2356	CP006740.1.2356	2313514	2314635	-	AutoIPR: IPR001296:Glycosyl transferase, family1; IPR028098:Glycosyltransferase subfamily 4, N-terminaldomain;
long-mer1023	CP006740.1	2315154	2315196	TCAACGTAGATGCCAACTCTCACGGATTGCATTAAGCATATGC	NA
long-mer1024	CP006740.1	2315242	2315309	CCACGCGAAGGGCAGTCACATTTCAGGCAATGCCAAGGCTCATGAGGCGAGGCAGTGCAATACCAACA	NA
long-mer1025	CP006740.1	2318844	2318871	AAATGCGGAAGTCAACCCCTTATCGCCA	CP006740.1.2360	CP006740.1.2360	2318643	2318948	-	AutoIPR: IPR017924:RNA-binding protein YhbY;
long-mer1026	CP006740.1	2330765	2330802	CTGATAATCTTGGACAACGCATGCTGGTGGCTAAAGCG	CP006740.1.2372	CP006740.1.2372	2330539	2333244	+	AutoIPR: IPR000015:Outer membrane usherprotein; IPR025885:PapC, N-terminal domain;IPR025949:PapC-like, C-terminal domain;
long-mer1027	CP006740.1	2331189	2331231	ACGCTCAGCACGTGGCTATGTGAGCCCATCACTCTGGGATCAT	CP006740.1.2372	CP006740.1.2372	2330539	2333244	+	AutoIPR: IPR000015:Outer membrane usherprotein; IPR025885:PapC, N-terminal domain;IPR025949:PapC-like, C-terminal domain;
long-mer1028	CP006740.1	2332786	2332815	GTATCCAATATATCCGGCGTGCGCATTGAT	CP006740.1.2372	CP006740.1.2372	2330539	2333244	+	AutoIPR: IPR000015:Outer membrane usherprotein; IPR025885:PapC, N-terminal domain;IPR025949:PapC-like, C-terminal domain;
long-mer1029	CP006740.1	2332875	2332917	TGATCCCGAAGGGACAGATCCTGATGTGGAACTGGAAACATCC	CP006740.1.2372	CP006740.1.2372	2330539	2333244	+	AutoIPR: IPR000015:Outer membrane usherprotein; IPR025885:PapC, N-terminal domain;IPR025949:PapC-like, C-terminal domain;
long-mer1030	CP006740.1	2335046	2335088	CGGTGATCGTATTGCTCTGTTAACCCATAATATTAATCGCGTC	CP006740.1.2374	CP006740.1.2374	2334852	2335916	+	AutoIPR: IPR008966:Adhesion domain;
long-mer1031	CP006740.1	2336062	2336112	GCTTAACAGCAAGGTTACATACTCATTGAGGTTCTGCTGAACAAATGAGTA	NA
long-mer1032	CP006740.1	2336305	2336345	TCAGAAACCGAATATAAATAGTCATCAATTGCAGACAATGG	CP006740.1.2375	CP006740.1.2375	2336247	2337044	-	AutoIPR: IPR001544:Aminotransferase, class IV;
long-mer1033	CP006740.1	2337275	2337303	ATCCAGGTGATCAACAATGCCACTTTGGG	CP006740.1.2376	CP006740.1.2376	2337128	2337529	-	
long-mer1034	CP006740.1	2338654	2338696	CCACACTTGATGGGAAGCACAACACATTCACCTGTTCAGAAAG	CP006740.1.2378	CP006740.1.2378	2337779	2339146	-	AutoIPR: IPR006325:Signal recognition particle,SRP54 subunit, eukaryotic; IPR022941:Signal recognitionparticle, SRP54 subunit; IPR027417:P-loop containingnucleoside triphosphate hydrolase;
long-mer1035	CP006740.1	2338724	2338766	ACGATAGACATCAGCACTGACTACCATGACTTTCTTCTTACGC	CP006740.1.2378	CP006740.1.2378	2337779	2339146	-	AutoIPR: IPR006325:Signal recognition particle,SRP54 subunit, eukaryotic; IPR022941:Signal recognitionparticle, SRP54 subunit; IPR027417:P-loop containingnucleoside triphosphate hydrolase;
long-mer1036	CP006740.1	2339230	2339264	TGATAATTGTTGTTATTGGTTATTATTGTTTTTTT	NA
long-mer1037	CP006740.1	2339500	2339542	GTGGGTGTGGTGGTGTTCCCTGTGGCGGGGTTATTGCTTGCTG	CP006740.1.2379	CP006740.1.2379	2339287	2340078	+	AutoIPR: IPR002541:Cytochrome c assemblyprotein;
long-mer1038	CP006740.1	2339571	2339598	CCCGGAACTGGGTTGGCGTGTAGAGCTG	CP006740.1.2379	CP006740.1.2379	2339287	2340078	+	AutoIPR: IPR002541:Cytochrome c assemblyprotein;
long-mer1039	CP006740.1	2340010	2340051	CTACGTCACCAAAGCAGTTCATTATCACCCGTCAGGCACGCG	CP006740.1.2379	CP006740.1.2379	2339287	2340078	+	AutoIPR: IPR002541:Cytochrome c assemblyprotein;
long-mer1040	CP006740.1	2340073	2340114	AGATAAGCACGGTGTACTTGAGAAGCTAGCACCTCTGTCATC	CP006740.1.2379	CP006740.1.2379	2339287	2340078	+	AutoIPR: IPR002541:Cytochrome c assemblyprotein;
long-mer1041	CP006740.1	2340134	2340176	GATGATCACCTACGACACCCAACAATGATCATCGCTACCTGGT	NA
long-mer1042	CP006740.1	2340186	2340210	CATGGATGCACCTATGGAACGCAGA	NA
long-mer1043	CP006740.1	2340239	2340317	GACAGTAGTTCGCTGTCTGATAGTGGTTTGACGCAGGAGGCTTCCACACTGCTTACAAGGCTGTTGCTGACGACCGTAG	CP006740.1.2380	CP006740.1.2380	2340215	2341030	-	AutoIPR: IPR020629:Formamidopyrimidine-DNAglycosylase;
long-mer1044	CP006740.1	2340446	2340488	TTGGAGGGATATTTTGTCAGCCTCGCATAGAGGGCTGATACCG	CP006740.1.2380	CP006740.1.2380	2340215	2341030	-	AutoIPR: IPR020629:Formamidopyrimidine-DNAglycosylase;
long-mer1045	CP006740.1	2340869	2340911	ACACACAGTAGTGATGCGATGGCCTGGGAGACGACTTTCGATA	CP006740.1.2380	CP006740.1.2380	2340215	2341030	-	AutoIPR: IPR020629:Formamidopyrimidine-DNAglycosylase;
long-mer1046	CP006740.1	2341332	2341374	CTTATCAAAATAAAACACTGAAATACCAGAAAAGCAACTTAAG	NA
long-mer1047	CP006740.1	2344407	2344449	ATAAGCATAAAAATGCGCAAACTACATTCAGAATAATTGATAT	NA
long-mer1048	CP006740.1	2345797	2345839	AACTAGGTATTAACCAATTGCCTTTCTTCCCCAACAAAAGGGC	NA
long-mer1049	CP006740.1	2346435	2346486	ATCTTTTCAAAGAACTAAATCAAGGCAACTTCAATGCCGCCCCGAAAACATC	NA
long-mer1050	CP006740.1	2346699	2346720	TTTCAATCTACCAAATTGATGG	NA
long-mer1051	CP006740.1	2346739	2346763	AAACCCATGAAGCTGAACAGAGGGG	NA
long-mer1052	CP006740.1	2348651	2348693	TCCATTGCGAAAGTTGCGATGACTCACTTTGACTCAATAACAC	NA
long-mer1053	CP006740.1	2349783	2349818	TTTATGTAGAATCCGCCCCCCTGTTACTGAACAAAG	NA
long-mer1054	CP006740.1	2351610	2351677	GACAACCCCAACCTACATAGTAGGACAGAACACATCGTGCAATGAAAACAATAGGAGGATATCGGTCA	NA
long-mer1055	CP006740.1	2351695	2351717	GATCACCATACCCATTTTTTTGG	NA
long-mer1056	CP006740.1	2351852	2351894	TACTACACCCTAACTTCACCCCAATATTCCATATCATCAAAAA	NA
long-mer1057	CP006740.1	2351916	2351958	TCCATTCATCGCTAGCATATGTTCCAGATTGCCATCCTACATC	NA
long-mer1058	CP006740.1	2352086	2352128	ACACAGTCATCCAACCCAAAGACTGTATCTAGGACCACTGATA	NA
long-mer1059	CP006740.1	2352322	2352400	TGCAGCCTGGATACGCTGCTGATGAAGTTGAGCAAGTTTCTCACGGATCTCTGGGATGACTGCAATCGTGGCACGCTCA	CP006740.1.2389	CP006740.1.2389	2352199	2353239	-	AutoIPR: IPR016035:Acyl transferase/acylhydrolase/lysophospholipase;
long-mer1060	CP006740.1	2352601	2352643	GAAATCAGCACCCAATTGACGTACCGCATCCACTGGTACCGGA	CP006740.1.2389	CP006740.1.2389	2352199	2353239	-	AutoIPR: IPR016035:Acyl transferase/acylhydrolase/lysophospholipase;
long-mer1061	CP006740.1	2353190	2353232	AAGGCAACCACAATGGTCGCCCAAAATGAACATCGAAAAGTAA	CP006740.1.2389	CP006740.1.2389	2352199	2353239	-	AutoIPR: IPR016035:Acyl transferase/acylhydrolase/lysophospholipase;
long-mer1062	CP006740.1	2353526	2353549	CAACCTTCCTCCTCTCGCCCCCAT	NA
long-mer1063	CP006740.1	2353883	2353909	CATCGACTCCCGCCCTGCGGAAAGACG	CP006740.1.2390	CP006740.1.2390	2353667	2354692	-	AutoIPR: IPR002684:Biotin synthase/Biotinbiosynthesis bifunctional protein BioAB; IPR020050:FOsynthase, subunit 2;
long-mer1064	CP006740.1	2393190	2393223	CCGTTGCACTGAATCAATAATTGGATCAGCAGAA	CP006740.1.2419	CP006740.1.2419	2393042	2393248	-	
long-mer1065	CP006740.1	2393244	2393345	TTCATTGACTAAAAGACGATGACCTCAATGAAGCGGTAGTGCCAATCGCGCAAAACGGTGGGCGAGGAGTATTACTACATCCTAGCGTCTCACCGCACGATA	CP006740.1.2419	CP006740.1.2419	2393042	2393248	-	
long-mer1066	CP006740.1	2393347	2393382	GACGCACTCAGACCACACATAGAATTCAGACAACAA	NA
long-mer1067	CP006740.1	2393435	2393477	TTGGCGTAGCTGATAAGCATTGTGAAATTCTTTGCTTATCGAG	NA
long-mer1068	CP006740.1	2393593	2393614	ATAGGATTAAGTATGGATCAAG	NA
long-mer1069	CP006740.1	2403792	2403834	TTTCCCGCCAGGTAAAGCAAAAGCATTCGGTTCTTCGTTTAAA	CP006740.1.2429	CP006740.1.2429	2403288	2404181	-	AutoIPR: IPR001915:Peptidase M48;
long-mer1070	CP006740.1	2405343	2405385	AGCGCCGTTACGAATTAAGCCATGTAGCAACTTGGCCGCTTCA	CP006740.1.2431	CP006740.1.2431	2405043	2407487	-	AutoIPR: IPR001241:DNA topoisomerase, type IIA;IPR011557:DNA gyrase, subunit B; IPR014721:Ribosomalprotein S5 domain 2-type fold, subgroup;
long-mer1071	CP006740.1	2405667	2405709	ACGCACGATAGTATCTTTTGCGGCGATATATGTAATCAGCAAT	CP006740.1.2431	CP006740.1.2431	2405043	2407487	-	AutoIPR: IPR001241:DNA topoisomerase, type IIA;IPR011557:DNA gyrase, subunit B; IPR014721:Ribosomalprotein S5 domain 2-type fold, subgroup;
long-mer1072	CP006740.1	2407612	2407634	TCACTAAGGAAACATCAAAATTA	NA
long-mer1073	CP006740.1	2407639	2407663	CTTTTGGGGCTACCATATCCAATAC	NA
long-mer1074	CP006740.1	2407729	2407768	AAAGACCAATGAAATAAAAAATTCTATATATGATTCACGG	NA
long-mer1075	CP006740.1	2408533	2408575	TTGATCCCAAGCTTCTAACATGGCTAATTCTTCTTTCTGCTTA	CP006740.1.2432	CP006740.1.2432	2407984	2409078	-	AutoIPR: IPR001238:DNA-binding, RecF;IPR003395:RecF/RecN/SMC, N-terminal; IPR027417:P-loopcontaining nucleoside triphosphate hydrolase;
long-mer1076	CP006740.1	2408908	2408940	ACGGACCCTGCCGCGAAAGCTCCGCCCGTAACC	CP006740.1.2432	CP006740.1.2432	2407984	2409078	-	AutoIPR: IPR001238:DNA-binding, RecF;IPR003395:RecF/RecN/SMC, N-terminal; IPR027417:P-loopcontaining nucleoside triphosphate hydrolase;
long-mer1077	CP006740.1	2409197	2409268	TAACAACATAGCATTAAAATCTATAGCGAATAAATAAATTATTAACAAGATTTCTTTTAAAGGGGAGTTTAC	NA
long-mer1078	CP006740.1	2409299	2409337	CAATTAAATTAAATATAAAATTTAAGTTCCACAAAAAAA	NA
long-mer1079	CP006740.1	2409366	2409408	TTATCAAAGTTGAATAAAAATTATAATCTTAATGGCATCACTA	CP006740.1.2433	CP006740.1.2433	2409386	2410486	-	AutoIPR: IPR001001:DNA polymerase III, betachain;
long-mer1080	CP006740.1	2410282	2410324	TAGTAATCTCCCCACTTTCCGGATCTTCAATTTTTGTTTTTGA	CP006740.1.2433	CP006740.1.2433	2409386	2410486	-	AutoIPR: IPR001001:DNA polymerase III, betachain;
long-mer1081	CP006740.1	2412277	2412324	GTGCCTCTTTAGTTTTACATAGATAGCTTAATAGAGGACCGATGGCCA	CP006740.1.2435	CP006740.1.2435	2412318	2412458	+	AutoIPR: IPR000271:Ribosomal protein L34;
long-mer1082	CP006740.1	2412542	2412574	GTTCTGCTAGGATTTGTTTGCCTTCGGAATATT	CP006740.1.2436	CP006740.1.2436	2412559	2412924	+	AutoIPR: IPR000100:Ribonuclease P;IPR020568:Ribosomal protein S5 domain 2-type fold;
long-mer1083	CP006740.1	2412624	2412666	GCATCATCTGCCGACTTCAGGACCAGTGCGTTTGGGCCTAGTA	CP006740.1.2436	CP006740.1.2436	2412559	2412924	+	AutoIPR: IPR000100:Ribonuclease P;IPR020568:Ribosomal protein S5 domain 2-type fold;
long-mer1084	CP006740.1	2413017	2413040	ACACTATTGTGGATGGATTGGAGT	CP006740.1.2437	CP006740.1.2437	2412969	2414666	+	AutoIPR: IPR001708:Membrane insertaseOXA1/ALB3/YidC; IPR028053:Membrane insertase YidC,N-terminal; IPR028055:Membrane insertase YidC/Oxa1,C-terminal;
long-mer1085	CP006740.1	2413100	2413130	TTTGGAGTTGGAGCACGCAGTTCCCCAAATT	CP006740.1.2437	CP006740.1.2437	2412969	2414666	+	AutoIPR: IPR001708:Membrane insertaseOXA1/ALB3/YidC; IPR028053:Membrane insertase YidC,N-terminal; IPR028055:Membrane insertase YidC/Oxa1,C-terminal;
long-mer1086	CP006740.1	2417298	2417328	AACACCCTCAAAATAGATTACCCACCTGTGA	CP006740.1.2439	CP006740.1.2439	2414754	2417468	+	AutoIPR: IPR011330:Glycosidehydrolase/deacetylase, beta/alpha-barrel;IPR011990:Tetratricopeptide-like helical domain;IPR018247:EF-Hand 1, calcium-binding site;IPR029030:Caspase-like domain;
long-mer1087	CP006740.1	2418937	2418961	CCAACCCAACGGCACTGGTGGTGGC	NA
long-mer1088	CP006740.1	2419214	2419246	CCCCCTATCCCTGCGATCAACCCCCAAAGACGC	NA
long-mer1089	CP006740.1	2419334	2419359	ATCAAACCAGATACCAAAAAAATCAC	NA
long-mer1090	CP006740.1	2419456	2419479	TGCCACCGCCTGCCCCCAAAAATT	NA
long-mer1091	CP006740.1	2435267	2435309	GACTGTGAAGCGATTTAGCCGACACCATCCAAGGCAAACCATA	CP006740.1.2472	CP006740.1.2472	2435205	2435393	-	
long-mer1092	CP006740.1	2435324	2435366	CGCCGCTATGACATTCGCTTATGACTTGCGCATACGAGGCATT	CP006740.1.2472	CP006740.1.2472	2435205	2435393	-	
long-mer1093	CP006740.1	2435641	2435683	CAGCGCTTGCATTTCTGTAAGCTATTGATTTTTTTGGTGGGCC	NA
long-mer1094	CP006740.1	2442022	2442050	GCAATGGCCAACTGATACCCGGTTGTTTT	CP006740.1.2481	CP006740.1.2481	2441919	2442812	-	
long-mer1095	CP006740.1	2443553	2443595	TGATTCTCAGTGGGTATTCCGCGTATTCCCGCTGGATGCTGGC	CP006740.1.2482	CP006740.1.2482	2442885	2443766	-	
long-mer1096	CP006740.1	2459012	2459054	AGTCAGCCGATGGCCCGAAAATCTGTGCCAACACACGACTTCA	NA
long-mer1097	CP006740.1	2485233	2485275	TTTCCACACTGGACTTGCTTGTGCGGATTTTACGCACGGTTTT	CP006740.1.2509	CP006740.1.2509	2483638	2485332	-	AutoIPR: IPR004665:Transcription terminationfactor Rho; IPR012340:Nucleic acid-binding, OB-fold;IPR027417:P-loop containing nucleoside triphosphatehydrolase;
long-mer1098	CP006740.1	2485601	2485643	CGACCCTTTCCGACGGCGCCGGTCTGGGTAATTTGAACTTGAC	CP006740.1.2510	CP006740.1.2510	2485555	2485896	-	AutoIPR: IPR005746:Thioredoxin;IPR012336:Thioredoxin-like fold;
long-mer1099	CP006740.1	2485757	2485780	GCTAAATCATCAAGTAGGGTAGAG	CP006740.1.2510	CP006740.1.2510	2485555	2485896	-	AutoIPR: IPR005746:Thioredoxin;IPR012336:Thioredoxin-like fold;
long-mer1100	CP006740.1	2486295	2486337	TAACCGTTTACTTAGCAGTCCTGGGCTAGTCAATCGTAACCCA	CP006740.1.2511	CP006740.1.2511	2486092	2487723	+	AutoIPR: IPR005259:Primosomal protein N';IPR014001:Helicase superfamily 1/2, ATP-binding domain;IPR014014:RNA helicase, DEAD-box type, Q motif;IPR022077:ATP-dependent RNA helicase RhlB;IPR023554:ATP-dependent RNA helicase RhlB type;IPR027417:P-loop containing nucleoside triphosphatehydrolase;
long-mer1101	CP006740.1	2486447	2486489	ATGGGGGCGTTGATTACGATAGGCAGCGCGAAATGTTGCGCAA	CP006740.1.2511	CP006740.1.2511	2486092	2487723	+	AutoIPR: IPR005259:Primosomal protein N';IPR014001:Helicase superfamily 1/2, ATP-binding domain;IPR014014:RNA helicase, DEAD-box type, Q motif;IPR022077:ATP-dependent RNA helicase RhlB;IPR023554:ATP-dependent RNA helicase RhlB type;IPR027417:P-loop containing nucleoside triphosphatehydrolase;
long-mer1102	CP006740.1	2486628	2486670	CATTCGCTTTATATTGCGGCGTTTGCCCGAGCGTTGTAGCCGT	CP006740.1.2511	CP006740.1.2511	2486092	2487723	+	AutoIPR: IPR005259:Primosomal protein N';IPR014001:Helicase superfamily 1/2, ATP-binding domain;IPR014014:RNA helicase, DEAD-box type, Q motif;IPR022077:ATP-dependent RNA helicase RhlB;IPR023554:ATP-dependent RNA helicase RhlB type;IPR027417:P-loop containing nucleoside triphosphatehydrolase;
long-mer1103	CP006740.1	2486856	2486898	CGAGGGGATGCGTACTATGGTGTTTGTCAATACAAAGGTGTTC	CP006740.1.2511	CP006740.1.2511	2486092	2487723	+	AutoIPR: IPR005259:Primosomal protein N';IPR014001:Helicase superfamily 1/2, ATP-binding domain;IPR014014:RNA helicase, DEAD-box type, Q motif;IPR022077:ATP-dependent RNA helicase RhlB;IPR023554:ATP-dependent RNA helicase RhlB type;IPR027417:P-loop containing nucleoside triphosphatehydrolase;
long-mer1104	CP006740.1	2486901	2486943	CGAAGGTGTTGCGCGCGCGCTTGATGAGGCTGGTTACCGGGTC	CP006740.1.2511	CP006740.1.2511	2486092	2487723	+	AutoIPR: IPR005259:Primosomal protein N';IPR014001:Helicase superfamily 1/2, ATP-binding domain;IPR014014:RNA helicase, DEAD-box type, Q motif;IPR022077:ATP-dependent RNA helicase RhlB;IPR023554:ATP-dependent RNA helicase RhlB type;IPR027417:P-loop containing nucleoside triphosphatehydrolase;
long-mer1105	CP006740.1	2487394	2487436	CGCGATGGTCGCATCCGTGTATGTAAAGGGACCCGGTCGGATG	CP006740.1.2511	CP006740.1.2511	2486092	2487723	+	AutoIPR: IPR005259:Primosomal protein N';IPR014001:Helicase superfamily 1/2, ATP-binding domain;IPR014014:RNA helicase, DEAD-box type, Q motif;IPR022077:ATP-dependent RNA helicase RhlB;IPR023554:ATP-dependent RNA helicase RhlB type;IPR027417:P-loop containing nucleoside triphosphatehydrolase;
long-mer1106	CP006740.1	2487557	2487599	AGGTGGGGCGAAACATCGGTCTCCGACGTCGTAGTCGTTCAAT	CP006740.1.2511	CP006740.1.2511	2486092	2487723	+	AutoIPR: IPR005259:Primosomal protein N';IPR014001:Helicase superfamily 1/2, ATP-binding domain;IPR014014:RNA helicase, DEAD-box type, Q motif;IPR022077:ATP-dependent RNA helicase RhlB;IPR023554:ATP-dependent RNA helicase RhlB type;IPR027417:P-loop containing nucleoside triphosphatehydrolase;
long-mer1107	CP006740.1	2488036	2488078	AGTCGGTGCTGTTTATCAGGACCATCGTTTGCTGATGGATTAC	CP006740.1.2512	CP006740.1.2512	2487791	2488477	+	AutoIPR: IPR005286:Cell division protein  FtsE,ATP-binding; IPR027417:P-loop containing nucleosidetriphosphate hydrolase;
long-mer1108	CP006740.1	2489999	2490029	TACCGCATCAATTTGGTTCTGACTGATGTGA	CP006740.1.2514	CP006740.1.2514	2489426	2490274	+	AutoIPR: IPR011006:CheY-like superfamily;
long-mer1109	CP006740.1	2490624	2490666	TGGGTTGCTCCGCCCTGATCACGGCTGTCTGCTTCCTTGGGCA	CP006740.1.2515	CP006740.1.2515	2490271	2491041	+	AutoIPR: IPR002043:Uracil-DNA glycosylase;IPR005122:Uracil-DNA glycosylase-like;
long-mer1110	CP006740.1	2490948	2490990	CTTGAGCCAACATGGCTTGGGAATGGTGGATTGGAGCTTGCCT	CP006740.1.2515	CP006740.1.2515	2490271	2491041	+	AutoIPR: IPR002043:Uracil-DNA glycosylase;IPR005122:Uracil-DNA glycosylase-like;
long-mer1111	CP006740.1	2495913	2495934	AGCCTTTTGCTTGGATTGGACA	NA
long-mer1112	CP006740.1	2500768	2500810	GGTTCGATTGGTATCTTCGGCTTGGTACCCAATATCACTCGTA	CP006740.1.2521	CP006740.1.2521	2499463	2501358	+	AutoIPR: IPR002142:Peptidase S49;IPR004634:Peptidase S49, protease IV;IPR029045:ClpP/crotonase-like domain;
long-mer1113	CP006740.1	2501514	2501590	ATATGCCATGAATTTCGCGGGCAAATGGCAGCTGGTGATGTTGTGGCAAGTGGCCTATAGCATGGGTTACGTCCGCA	NA
long-mer1114	CP006740.1	2501647	2501690	TATCGCCTTGTATTAGGAGGTTGTTTAAGCGTTGAGTAAGCGCT	NA
long-mer1115	CP006740.1	2501779	2501806	CATTATGTCAGCTGTCAGCCTTGACCAG	NA
long-mer1116	CP006740.1	2501809	2501851	TGTAGAGTGTCTTTGTCATTATCATTTCATTGTAGTGCTTCCG	NA
long-mer1117	CP006740.1	2502818	2502860	CGGATGGACATCGACAGCGCACTGTATCCGCGTGAAACCATTG	CP006740.1.2522	CP006740.1.2522	2502077	2503684	+	AutoIPR: IPR013783:Immunoglobulin-like fold;IPR014438:Glucan biosynthesis, periplasmic, MdoG/D;
long-mer1118	CP006740.1	2503628	2503670	GAAACGTGGCTCTATCAATGGGTACCACCGATATTGGAGGAGC	CP006740.1.2522	CP006740.1.2522	2502077	2503684	+	AutoIPR: IPR013783:Immunoglobulin-like fold;IPR014438:Glucan biosynthesis, periplasmic, MdoG/D;
long-mer1119	CP006740.1	2503932	2503960	GACGATTATTTTTCAACGTTCTGCTTGCT	NA
long-mer1120	CP006740.1	2504335	2504377	AACATGTTCAAAAGTATCTACGGGGGAGACAGCTCCTAGGCCT	NA
long-mer1121	CP006740.1	2505293	2505335	GAGAGATTACCCACAATTGAAAGTCATCAAGTTGGAACAGAAC	CP006740.1.2523	CP006740.1.2523	2504514	2506490	+	AutoIPR: IPR000212:DNA helicase, UvrD/REP type;IPR027417:P-loop containing nucleoside triphosphatehydrolase;
long-mer1122	CP006740.1	2506786	2506826	CGGGTACCGCTGCAGCCGAACCTAAACTAGAGAAAATCACT	CP006740.1.2525	CP006740.1.2525	2506731	2508089	+	AutoIPR: IPR011225:Type IV secretory pathway,VirJ component; IPR029058:Alpha/Beta hydrolase fold;
long-mer1123	CP006740.1	2513681	2513702	TGCTGTACATGGGGGCTTTACG	CP006740.1.2528	CP006740.1.2528	2513389	2513709	+	
long-mer1124	CP006740.1	2518294	2518322	ACAAAGGCGATGCCCCTATGGCACTCAAT	NA
long-mer1125	CP006740.1	2534615	2534658	CTACTTCACCTGCCGGCAAGGTTGGTGGTGTGGTGATTACCCAC	CP006740.1.2552	CP006740.1.2552	2534272	2534895	+	AutoIPR: IPR029751:Ribosomal protein L25;
long-mer1126	CP006740.1	2534709	2534751	CATTGAGGTTGATTTGTCCACCTTGAATGTCGGTCACGTAATT	CP006740.1.2552	CP006740.1.2552	2534272	2534895	+	AutoIPR: IPR029751:Ribosomal protein L25;
long-mer1127	CP006740.1	2535228	2535270	TCACGATGAGTTGGATTTTCCACCAGGGGCTGTGCGCTTGAAG	CP006740.1.2553	CP006740.1.2553	2534950	2535528	+	AutoIPR: IPR001328:Peptidyl-tRNA hydrolase;
long-mer1128	CP006740.1	2535351	2535393	TGTAGGTATTGGTCATCCTGGCCATAAAGACCGTGTGGTGAGT	CP006740.1.2553	CP006740.1.2553	2534950	2535528	+	AutoIPR: IPR001328:Peptidyl-tRNA hydrolase;
long-mer1129	CP006740.1	2535653	2535695	GAGCCTAACGTAGGTGTCGTGTCTGTTCCTGATCCTCGTCTTA	CP006740.1.2554	CP006740.1.2554	2535542	2536036	+	AutoIPR: IPR006073:GTP binding domain;IPR027417:P-loop containing nucleoside triphosphatehydrolase;
long-mer1130	CP006740.1	2536136	2536178	CAAGCCGGTGATGTATATCGCTAATGTGCTTGAAAATGGGTTT	CP006740.1.2555	CP006740.1.2555	2535987	2536631	+	AutoIPR: IPR012675:Beta-grasp domain;IPR023192:TGS-like domain; IPR027417:P-loop containingnucleoside triphosphate hydrolase;
long-mer1131	CP006740.1	2536202	2536244	TTTACGTGTCCGTGCTTCCTCTGATAATGCTCAGTTAGTGCCG	CP006740.1.2555	CP006740.1.2555	2535987	2536631	+	AutoIPR: IPR012675:Beta-grasp domain;IPR023192:TGS-like domain; IPR027417:P-loop containingnucleoside triphosphate hydrolase;
long-mer1132	CP006740.1	2536349	2536391	TCGTGCTGCTTATGCGTTGCTAGGTTTGCAGACTTACTTTACT	CP006740.1.2555	CP006740.1.2555	2535987	2536631	+	AutoIPR: IPR012675:Beta-grasp domain;IPR023192:TGS-like domain; IPR027417:P-loop containingnucleoside triphosphate hydrolase;
long-mer1133	CP006740.1	2536714	2536756	GTAGTGGAGTTTTTGTTGACGTGGGTTTTATTTAGTGCGATAA	NA
long-mer1134	CP006740.1	2538186	2538228	AACAGACATTACCGGTAAGGTCTGTTTACCTGAGGGTGTAGAG	CP006740.1.2557	CP006740.1.2557	2537176	2538366	+	AutoIPR: IPR004540:Translation elongationfactor EFG/EF2; IPR004541:Translation elongation factorEFTu/EF1A, bacterial/organelle; IPR027417:P-loopcontaining nucleoside triphosphate hydrolase;
long-mer1135	CP006740.1	2538373	2538418	TGCTTTGTAGTCCGGCGGTCTTAGCTCGTTGGATTTTTTCAAACGG	NA
long-mer1136	CP006740.1	2538733	2538775	TTCTTATGCTAGGTTCTTGGGGTCCACAGTTGCGTGGTTTGGT	CP006740.1.2559	CP006740.1.2559	2538606	2539013	+	AutoIPR: IPR001901:Protein translocase complex,SecE/Sec61-gamma subunit;
long-mer1137	CP006740.1	2538872	2538914	GCGTAAGGTGGTCTGGCCTACTCGTCACGAGGCTATTCGTATC	CP006740.1.2559	CP006740.1.2559	2538606	2539013	+	AutoIPR: IPR001901:Protein translocase complex,SecE/Sec61-gamma subunit;
long-mer1138	CP006740.1	2540227	2540269	AAGCGTCAAAAAGCTATTGATATCGCTGTTGTCCCTGGTAAGG	CP006740.1.2562	CP006740.1.2562	2540215	2540913	+	AutoIPR: IPR023673:Ribosomal protein L1,conserved site; IPR023674:Ribosomal protein L1-like;IPR028364:Ribosomal protein L1/ribosomal biogenesisprotein;
long-mer1139	CP006740.1	2540944	2540968	GTGCTTCATTAATATAATTTTTATG	NA
long-mer1140	CP006740.1	2541770	2541812	TCCGGCTGGTCATGTCGATGTGCTTGCATCATTGCCAACGCGA	CP006740.1.2564	CP006740.1.2564	2541417	2541944	+	AutoIPR: IPR001790:Ribosomal protein L10P;
long-mer1141	CP006740.1	2542499	2542541	TTGGTAGTTGAAAGTAATGGGGAAAGACGCGCTGGTGTCTAAT	NA
long-mer1142	CP006740.1	2542899	2542941	GGTATGAGTTATGGTGCGCCGTTGCGCGTGACCGTTCGTTTAG	CP006740.1.2566	CP006740.1.2566	2542620	2546774	+	AutoIPR: IPR007644:RNA polymerase, betasubunit, protrusion; IPR015712:DNA-directed RNApolymerase, subunit 2;
long-mer1143	CP006740.1	2543066	2543108	CATTGTTTCGCAGTTGCATCGTTCCCCAGGTGTCTTTTTTGAC	CP006740.1.2566	CP006740.1.2566	2542620	2546774	+	AutoIPR: IPR007644:RNA polymerase, betasubunit, protrusion; IPR015712:DNA-directed RNApolymerase, subunit 2;
long-mer1144	CP006740.1	2543510	2543552	TCTAATTGGCCGTATTTTATCCCATGACGTGATTGATGCGACG	CP006740.1.2566	CP006740.1.2566	2542620	2546774	+	AutoIPR: IPR007644:RNA polymerase, betasubunit, protrusion; IPR015712:DNA-directed RNApolymerase, subunit 2;
long-mer1145	CP006740.1	2543583	2543625	GAGGTGAATGAGGATCGCATAATTGCTTTTCGCAAGGCTGGTA	CP006740.1.2566	CP006740.1.2566	2542620	2546774	+	AutoIPR: IPR007644:RNA polymerase, betasubunit, protrusion; IPR015712:DNA-directed RNApolymerase, subunit 2;
long-mer1146	CP006740.1	2543837	2543879	TGGTCGCATGAAGTTTAATCGCCGTGTTGGCCGTAAAGAAGTC	CP006740.1.2566	CP006740.1.2566	2542620	2546774	+	AutoIPR: IPR007644:RNA polymerase, betasubunit, protrusion; IPR015712:DNA-directed RNApolymerase, subunit 2;
long-mer1147	CP006740.1	2544932	2544959	TGCCACCGATGCTGGTGTTGATATATAT	CP006740.1.2566	CP006740.1.2566	2542620	2546774	+	AutoIPR: IPR007644:RNA polymerase, betasubunit, protrusion; IPR015712:DNA-directed RNApolymerase, subunit 2;
long-mer1148	CP006740.1	2545796	2545838	ACAGGCGTACCAGAAAGAGTTCGATCAGCGTTTTTCTGACAAG	CP006740.1.2566	CP006740.1.2566	2542620	2546774	+	AutoIPR: IPR007644:RNA polymerase, betasubunit, protrusion; IPR015712:DNA-directed RNApolymerase, subunit 2;
long-mer1149	CP006740.1	2546312	2546354	TGCCTCTGAACAAGAGATCAAACGTATGCTGGATCTCGCGGAA	CP006740.1.2566	CP006740.1.2566	2542620	2546774	+	AutoIPR: IPR007644:RNA polymerase, betasubunit, protrusion; IPR015712:DNA-directed RNApolymerase, subunit 2;
long-mer1150	CP006740.1	2546657	2546699	GTACAAGAACATTGTTGATGGTGATCATCAGATGGTGGCAGGT	CP006740.1.2566	CP006740.1.2566	2542620	2546774	+	AutoIPR: IPR007644:RNA polymerase, betasubunit, protrusion; IPR015712:DNA-directed RNApolymerase, subunit 2;
long-mer1151	CP006740.1	2546790	2546831	ATTAATTCATCTGTTTGGAGATCCAGAGCTCCATTGTCCTCT	NA
long-mer1152	CP006740.1	2547115	2547178	AGGGGTGGTCTGTGAGAAATGTGGTACCGAGGTGACTTTAGCAAAAGTACGCCGTGAGCGTATG	CP006740.1.2567	CP006740.1.2567	2546873	2551096	+	AutoIPR: IPR012754:DNA-directed RNA polymerase,subunit beta-prime;
long-mer1153	CP006740.1	2547631	2547673	GCCGTTGGACGGTGGTCGCTTTGCAACCTCTGATCTTAATGAC	CP006740.1.2567	CP006740.1.2567	2546873	2551096	+	AutoIPR: IPR012754:DNA-directed RNA polymerase,subunit beta-prime;
long-mer1154	CP006740.1	2547751	2547829	CAACGAGAAGCGCATGTTGCAGGAATCAGTCGACGCGTTGCTAGACAACGGTCGTCGTGGGCGTGCTATTACTGGTACT	CP006740.1.2567	CP006740.1.2567	2546873	2551096	+	AutoIPR: IPR012754:DNA-directed RNA polymerase,subunit beta-prime;
long-mer1155	CP006740.1	2548051	2548093	GATTAAGGGAGCTAAAAAACTAGTTGAGCGTGAAGAAGCCGAG	CP006740.1.2567	CP006740.1.2567	2546873	2551096	+	AutoIPR: IPR012754:DNA-directed RNA polymerase,subunit beta-prime;
long-mer1156	CP006740.1	2549017	2549059	TCAGAAGTCGATGAATTCGCTCTATATCATGGCTGATTCTGGC	CP006740.1.2567	CP006740.1.2567	2546873	2551096	+	AutoIPR: IPR012754:DNA-directed RNA polymerase,subunit beta-prime;
long-mer1157	CP006740.1	2549563	2549605	CCTATGCTATGGTAGGGATCTCGCTCGTGGTCATTTGGTTAAT	CP006740.1.2567	CP006740.1.2567	2546873	2551096	+	AutoIPR: IPR012754:DNA-directed RNA polymerase,subunit beta-prime;
long-mer1158	CP006740.1	2549779	2549802	TGCCAATGGTACTTTGGTTGCGGT	CP006740.1.2567	CP006740.1.2567	2546873	2551096	+	AutoIPR: IPR012754:DNA-directed RNA polymerase,subunit beta-prime;
long-mer1159	CP006740.1	2550454	2550496	TCAAATTATTGTGTTCGAGGGAGAGCATGTCACCAAGGGGGAG	CP006740.1.2567	CP006740.1.2567	2546873	2551096	+	AutoIPR: IPR012754:DNA-directed RNA polymerase,subunit beta-prime;
long-mer1160	CP006740.1	2551186	2551210	TTGATTATTAGGCCGCGGTCAAGTA	NA
long-mer1161	CP006740.1	2552128	2552152	CGGTGCCATCAAAAAACGTGATGAG	CP006740.1.2569	CP006740.1.2569	2551736	2552203	+	AutoIPR: IPR000235:Ribosomal protein S5/S7;IPR023798:Ribosomal protein S7 domain;
long-mer1162	CP006740.1	2552217	2552259	GGTAAAGGGTTTTTCGTGTCTTATAAATACTCTTTGCTAATAG	NA
long-mer1163	CP006740.1	2552680	2552722	TGCGGTCGGCGGTGTGCAGCCTCAGTCCGAGACAGTGTGGCGT	CP006740.1.2570	CP006740.1.2570	2552339	2554456	+	AutoIPR: IPR004540:Translation elongationfactor EFG/EF2; IPR027417:P-loop containing nucleosidetriphosphate hydrolase;
long-mer1164	CP006740.1	2553223	2553265	GCAGGGTTTGGATGAAAAAGGTAACGAATGCCGCTGCAAGGCT	CP006740.1.2570	CP006740.1.2570	2552339	2554456	+	AutoIPR: IPR004540:Translation elongationfactor EFG/EF2; IPR027417:P-loop containing nucleosidetriphosphate hydrolase;
long-mer1165	CP006740.1	2555573	2555615	AACAGACATTACCGGTAAGGTCTGTTTACCTGAGGGTGTAGAG	CP006740.1.2571	CP006740.1.2571	2554563	2555753	+	AutoIPR: IPR004541:Translation elongationfactor EFTu/EF1A, bacterial/organelle;IPR022424:Translation initiation factor 2, gamma subunit;IPR027417:P-loop containing nucleoside triphosphatehydrolase;
long-mer1166	CP006740.1	2555760	2555805	TGCTTTGTAGTCCGGCGGTCTTAGCTCGTTGGATTTTTTCAAACGG	NA
long-mer1167	CP006740.1	2557152	2557194	AGTTGCATACAGATGAAGATCAGTCCGATACGATGAGGTATAC	NA
long-mer1168	CP006740.1	2558268	2558310	GCAAGCTTTTGGTATTTATGGTGGTATCGGTGAAGGGCTGCGT	CP006740.1.2572	CP006740.1.2572	2557507	2558376	+	AutoIPR: IPR001915:Peptidase M48;
long-mer1169	CP006740.1	2558472	2558539	TTAGTAATTGATTGTTACATTGTTTCTATAATCCTGACCCATAGTTTGGTCTAGTAATTCGAGTCCAC	NA
long-mer1170	CP006740.1	2558587	2558629	ACTTTGTTGAGGTGGTAACACTAAGTCGTATTAGAACTCGTTG	CP006740.1.2573	CP006740.1.2573	2558617	2560689	-	AutoIPR: IPR000014:PAS domain; IPR001633:EALdomain; IPR011006:CheY-like superfamily;IPR029787:Nucleotide cyclase;
long-mer1171	CP006740.1	2558641	2558683	GCTGATTGGCGCGACGAAGTCTCCTTGCACGTAGTCCACGCCT	CP006740.1.2573	CP006740.1.2573	2558617	2560689	-	AutoIPR: IPR000014:PAS domain; IPR001633:EALdomain; IPR011006:CheY-like superfamily;IPR029787:Nucleotide cyclase;
long-mer1172	CP006740.1	2558848	2558890	CTTGAAATGTGTCAATAACTGAAATGAGTCCAGCCCTGTACCG	CP006740.1.2573	CP006740.1.2573	2558617	2560689	-	AutoIPR: IPR000014:PAS domain; IPR001633:EALdomain; IPR011006:CheY-like superfamily;IPR029787:Nucleotide cyclase;
long-mer1173	CP006740.1	2559292	2559334	CGGTTGGTAATAAATGGTCAAATCGTTGTTTGTCACTGCTTGC	CP006740.1.2573	CP006740.1.2573	2558617	2560689	-	AutoIPR: IPR000014:PAS domain; IPR001633:EALdomain; IPR011006:CheY-like superfamily;IPR029787:Nucleotide cyclase;
long-mer1174	CP006740.1	2559447	2559489	CGGCGGCGTGATGGAGTACTTTGCACAAATTGGCGATGCGTTC	CP006740.1.2573	CP006740.1.2573	2558617	2560689	-	AutoIPR: IPR000014:PAS domain; IPR001633:EALdomain; IPR011006:CheY-like superfamily;IPR029787:Nucleotide cyclase;
long-mer1175	CP006740.1	2559567	2559591	CAATGCGGATACGTTCAGCCAATGT	CP006740.1.2573	CP006740.1.2573	2558617	2560689	-	AutoIPR: IPR000014:PAS domain; IPR001633:EALdomain; IPR011006:CheY-like superfamily;IPR029787:Nucleotide cyclase;
long-mer1176	CP006740.1	2559827	2559858	TCTAATGCGATGATGAAGGCTTGGCGATTTAG	CP006740.1.2573	CP006740.1.2573	2558617	2560689	-	AutoIPR: IPR000014:PAS domain; IPR001633:EALdomain; IPR011006:CheY-like superfamily;IPR029787:Nucleotide cyclase;
long-mer1177	CP006740.1	2560750	2560774	TAGGTGCTTTATCCTTTTGATCGAG	NA
long-mer1178	CP006740.1	2561038	2561061	GGGGGGGGGCTAGCCATGCTACAT	NA
long-mer1179	CP006740.1	2561151	2561212	ACCAAATATTTAGAATTGATTTGCAGTTACTATTCAGATTAGTGATAATAGTCAAACTTTTT	NA
long-mer1180	CP006740.1	2561275	2561317	ATATGAGTAAATAAGTAATTAATATCAGTAATGTCATTCATTT	NA
long-mer1181	CP006740.1	2561398	2561440	CAGAATTGTATCCATCTCCGTTTTGGCTATTCATAGAGATGAT	NA
long-mer1182	CP006740.1	2561633	2561678	CTGGCCATGGTTTTTTCTCTACTACTAAGATAGTGGCCCCTGGTGC	NA
long-mer1183	CP006740.1	2561691	2561721	TCTAACTTAATTCACTGATTTTCTTTGGTTG	NA
long-mer1184	CP006740.1	2561860	2561901	TAAGGCAAATATTGTGGCTTCAATTTTATGTGGCTTTGCTCT	CP006740.1.2574	CP006740.1.2574	2561739	2562014	+	
long-mer1185	CP006740.1	2569088	2569130	TGGGTGGGTCTTTTTTAATGTAATGGAGTTGAGAAAATTATAA	NA
long-mer1186	CP006740.1	2569889	2569931	CGCACATTTTCATTATGGATTTGTTTTTGTTGAATTTACGTCA	NA
long-mer1187	CP006740.1	2569991	2570033	GTGGTTGCAGTTGACGATAATCTTGAGATAGTTCTTTCTTGAT	NA
long-mer1188	CP006740.1	2570441	2570470	ACGTTTATGTTTAATTTGGAGTGTGGAAAC	NA
long-mer1189	CP006740.1	2570735	2570759	AATTGCACGATGGTTATTATCAATA	CP006740.1.2583	CP006740.1.2583	2570612	2571517	+	AutoIPR: IPR020936:Uncharacterised proteinfamily UPF0176;
long-mer1190	CP006740.1	2572808	2572850	AAGAGTACAGAACTATGCTTTCCACTTATTTGCGGAAGCGGGG	NA
long-mer1191	CP006740.1	2573275	2573317	AGCTGCCGTATCGCTGTTCGCATTGGTTGGTTTGTTTGGTATC	CP006740.1.2585	CP006740.1.2585	2572903	2576301	-	AutoIPR: IPR012340:Nucleic acid-binding,OB-fold; IPR019307:RNA-binding protein AU-1/RibonucleaseE/G;
long-mer1192	CP006740.1	2573987	2574012	GTATTGATGTTCGTCTTTGTGGTTGA	CP006740.1.2585	CP006740.1.2585	2572903	2576301	-	AutoIPR: IPR012340:Nucleic acid-binding,OB-fold; IPR019307:RNA-binding protein AU-1/RibonucleaseE/G;
long-mer1193	CP006740.1	2574020	2574062	TCGATCAGCGCGTTTGATGTGCCTTGAGTCACGTTCGATGTTG	CP006740.1.2585	CP006740.1.2585	2572903	2576301	-	AutoIPR: IPR012340:Nucleic acid-binding,OB-fold; IPR019307:RNA-binding protein AU-1/RibonucleaseE/G;
long-mer1194	CP006740.1	2574104	2574146	ATGCTAGGCGCAGGGATGTTATTAAGCACCGCTTCCGCAGTTA	CP006740.1.2585	CP006740.1.2585	2572903	2576301	-	AutoIPR: IPR012340:Nucleic acid-binding,OB-fold; IPR019307:RNA-binding protein AU-1/RibonucleaseE/G;
long-mer1195	CP006740.1	2574168	2574210	GTAGCGTGTTGTCTTCACCATGGAGTACAGGTGCAGGCTGTTT	CP006740.1.2585	CP006740.1.2585	2572903	2576301	-	AutoIPR: IPR012340:Nucleic acid-binding,OB-fold; IPR019307:RNA-binding protein AU-1/RibonucleaseE/G;
long-mer1196	CP006740.1	2574802	2574844	GTAACTTGGTTTGCCTGTTTCTTCGCTTAATTCGTTCTCACGT	CP006740.1.2585	CP006740.1.2585	2572903	2576301	-	AutoIPR: IPR012340:Nucleic acid-binding,OB-fold; IPR019307:RNA-binding protein AU-1/RibonucleaseE/G;
long-mer1197	CP006740.1	2591641	2591671	TTCTTGCACCAATCTGGATGAATTCTTCGAA	CP006740.1.2602	CP006740.1.2602	2591465	2593561	+	AutoIPR: IPR003414:Polyphosphate kinase;IPR024953:Polyphosphate kinase middle domain;IPR025198:Polyphosphate kinase N-terminal domain;IPR025200:Polyphosphate kinase C-terminal domain;
long-mer1198	CP006740.1	2597078	2597100	ATAATTACTGCCGATGGGGGGGG	NA
long-mer1199	CP006740.1	2599435	2599497	CTGCTTTGCACTATTGGAAGTCATTGTCATCGTGTATGGCATTGTGTCTTTACTTTAGGAATA	NA
long-mer1200	CP006740.1	2599500	2599535	GTCCACGTTGGTGTTGGTATGTGCCAGGAACCGCAC	NA
long-mer1201	CP006740.1	2599735	2599765	GCTTTTGGTGCCGGGTGGCGTGAGGATGTTG	NA
long-mer1202	CP006740.1	2600069	2600103	TTGCTGATGCGCGATATGTTGTACGTTTCACTTCA	NA
long-mer1203	CP006740.1	2600155	2600183	GCATCGTGTGATTGATGGCATTTGAAAAA	NA
long-mer1204	CP006740.1	2600291	2600329	GAAAGTCTTGATGACTCGGGGAGGTATAACGATCAGGTT	NA
long-mer1205	CP006740.1	2600596	2600663	CGAAAGATTATTTTCGCTGACTGGGGTTTTCAAATTCAGTAAAACTACTGTTTTGATCGAAAAAATAG	NA
long-mer1206	CP006740.1	2600756	2600798	GTATTGATGCTATTTACGGTGGGGCATGTTGTGATTCAGTTGT	NA
long-mer1207	CP006740.1	2600842	2600950	GTCTGTGCTGATGGTGGAGCGTTCGCGACAGGTGATTGCCGTGACTTTGTATCGTGTGGAGAGAGTATAGGTGTTTGCAGCCGTATTTCGATCACCTGTTTATTCTATG	CP006740.1.2607	CP006740.1.2607	2600941	2602701	-	AutoIPR: IPR000388:Sulphonylurea receptor;IPR011918:ABC transporter, ATP-binding/permease protein;IPR027417:P-loop containing nucleoside triphosphatehydrolase;
long-mer1208	CP006740.1	2602588	2602609	CGCCAACGCAATCAGCCATCCC	CP006740.1.2607	CP006740.1.2607	2600941	2602701	-	AutoIPR: IPR000388:Sulphonylurea receptor;IPR011918:ABC transporter, ATP-binding/permease protein;IPR027417:P-loop containing nucleoside triphosphatehydrolase;
long-mer1209	CP006740.1	2603239	2603275	AGTACACGAATTGTGTACAGAGTACACGATTCGTGTA	NA
long-mer1210	CP006740.1	2603405	2603445	CCAATGTGCATTTGATGACCGTAAGACATCAATTCAAGACC	NA
long-mer1211	CP006740.1	2603462	2603551	CCTTGGTTAAATCGGTGCTTTTCGTGTGATTTTCTCTTGTGCTAGGCGTGGTTCAGCAGCTAGACTTCCTTAGTTTTCGCAGTTGAAGTG	NA
long-mer1212	CP006740.1	2615954	2615996	TTGGATGATTTAAGACCAACGGTGATGCGTGATTTGAAAGACC	NA
long-mer1213	CP006740.1	2616060	2616102	AGGTGATTAAAATGATGTGACAGAGATGGTTCAGTACACTGTG	NA
long-mer1214	CP006740.1	2620338	2620413	GCGTATCTACCTGGAAGAAGCTGCCGGCATATCCAAATACAAAGAACGGCGTAAGGAGACCGAGAGCCGCATCCGT	CP006740.1.2627	CP006740.1.2627	2619859	2623362	+	AutoIPR: IPR003395:RecF/RecN/SMC, N-terminal;IPR010935:SMCs flexible hinge; IPR024704:Structuralmaintenance of chromosomes protein; IPR027417:P-loopcontaining nucleoside triphosphate hydrolase;
long-mer1215	CP006740.1	2620845	2620887	CGACCTGACCCGTCACATGGGTGACGATGCCGCCACACTGGCG	CP006740.1.2627	CP006740.1.2627	2619859	2623362	+	AutoIPR: IPR003395:RecF/RecN/SMC, N-terminal;IPR010935:SMCs flexible hinge; IPR024704:Structuralmaintenance of chromosomes protein; IPR027417:P-loopcontaining nucleoside triphosphate hydrolase;
long-mer1216	CP006740.1	2621193	2621235	CGAAACCCAGAAAGCCGCACTAGACGGCCTCAACGACCAACTT	CP006740.1.2627	CP006740.1.2627	2619859	2623362	+	AutoIPR: IPR003395:RecF/RecN/SMC, N-terminal;IPR010935:SMCs flexible hinge; IPR024704:Structuralmaintenance of chromosomes protein; IPR027417:P-loopcontaining nucleoside triphosphate hydrolase;
long-mer1217	CP006740.1	2622411	2622453	CCTGGAGCAACAACATCAGGCTGCCCTCAGCGAACGAGTCCGT	CP006740.1.2627	CP006740.1.2627	2619859	2623362	+	AutoIPR: IPR003395:RecF/RecN/SMC, N-terminal;IPR010935:SMCs flexible hinge; IPR024704:Structuralmaintenance of chromosomes protein; IPR027417:P-loopcontaining nucleoside triphosphate hydrolase;
long-mer1218	CP006740.1	2628266	2628308	GCCTTGGTCCGTGAAGCGCTGTCTCTTGTCGAACGCACAGCTA	CP006740.1.2631	CP006740.1.2631	2627897	2628847	+	AutoIPR: IPR004364:Aminoacyl-tRNA synthetase,class II (D/K/N); IPR004525:Elongation factorP--(R)-beta-lysine ligase; IPR018150:Aminoacyl-tRNAsynthetase, class II (D/K/N)-like;
long-mer1219	CP006740.1	2628445	2628487	GCTTGACCTACTGATGACGCATCGCATCCAGCCGACATTCCCT	CP006740.1.2631	CP006740.1.2631	2627897	2628847	+	AutoIPR: IPR004364:Aminoacyl-tRNA synthetase,class II (D/K/N); IPR004525:Elongation factorP--(R)-beta-lysine ligase; IPR018150:Aminoacyl-tRNAsynthetase, class II (D/K/N)-like;
long-mer1220	CP006740.1	2629937	2629979	CCATTTCCTGAAATTACTTGATCAGCGCAAATTGCCGTTTGTG	CP006740.1.2633	CP006740.1.2633	2629872	2630936	+	AutoIPR: IPR000649:Initiation factor2B-related; IPR027363:Methylthioribose-1-phosphateisomerase-like, N-terminal domain;
long-mer1221	CP006740.1	2630946	2630988	GGAACCACCTTCTTTCCATCCTCACACTCCCATCAAGTGTTTG	NA
long-mer1222	CP006740.1	2633998	2634040	TTGCTGCGTGTCGCATCCCTTGCCACGTCTTCAGCGTTTCAAT	NA
