# Supplementary material for: Identification of genetic relationships and subspecies signatures in Xylella fastidiosa
Source: BMC Genomics. 2019 Mar 25;20:239. doi: 10.1186/s12864-019-5565-9 (PMC6434890; doi:10.1186/s12864-019-5565-9)
Supplement: Supplementary file 6 — Raw data of the k-mers identified to be specific of the different X. fastidiosa subspecies or combinations of several subspecies. (ZIP 3012 kb) [file 12864_2019_5565_MOESM6_ESM.zip › Additional-File-6/Denancé_etal_AddFile6J_LongMer_MOR-MUL.txt]

long-mer1	CP006740.1	503	545	TGACTCCTCACGTTCACTGGCTGAGCTCCTTATGTTTTTCACC	NA
long-mer2	CP006740.1	888	911	GTCCAGCCTCGCTTTGTGAGTTTG	NA
long-mer3	CP006740.1	1096	1138	AAGGCGATCAACGGCTGTTGGGCATTATTCTAAAGCAGTGCCA	NA
long-mer4	CP006740.1	1178	1220	AAGACGCGAACGTGCTAACCCTGAAAATTTGGATTTGGTCGGT	NA
long-mer5	CP006740.1	1654	1695	TTCCGAATTGAGTGCCCCGGTTATTTCATTCACATTCTTTCG	NA
long-mer6	CP006740.1	2822	2860	AGCCATTGTGGCTCGCTTGGCTCACACGCATGGGCGGGC	CP006740.1.2	CP006740.1.2	1782	3263	+	AutoIPR: IPR010114:Signal transduction responseregulator, nitrogen regulation NR(I); IPR011006:CheY-likesuperfamily; IPR025662:Sigma-54 interaction domain,ATP-binding site 1; IPR025944:Sigma-54 interactiondomain, conserved site; IPR027417:P-loop containingnucleoside triphosphate hydrolase;
long-mer7	CP006740.1	2862	2885	GTTCCGTTGCTTTCACCCTCCGCC	CP006740.1.2	CP006740.1.2	1782	3263	+	AutoIPR: IPR010114:Signal transduction responseregulator, nitrogen regulation NR(I); IPR011006:CheY-likesuperfamily; IPR025662:Sigma-54 interaction domain,ATP-binding site 1; IPR025944:Sigma-54 interactiondomain, conserved site; IPR027417:P-loop containingnucleoside triphosphate hydrolase;
long-mer8	CP006740.1	2978	3007	TATCGGTGTCGCGGATCTGCACCTGCCCCA	CP006740.1.2	CP006740.1.2	1782	3263	+	AutoIPR: IPR010114:Signal transduction responseregulator, nitrogen regulation NR(I); IPR011006:CheY-likesuperfamily; IPR025662:Sigma-54 interaction domain,ATP-binding site 1; IPR025944:Sigma-54 interactiondomain, conserved site; IPR027417:P-loop containingnucleoside triphosphate hydrolase;
long-mer9	CP006740.1	3038	3109	CCCGTTAGTGCCCACAGTTCTTCCGATTGTGCCTGTGGACGCATCGGCATTGGTGGAGGGTGAGAATACGCC	CP006740.1.2	CP006740.1.2	1782	3263	+	AutoIPR: IPR010114:Signal transduction responseregulator, nitrogen regulation NR(I); IPR011006:CheY-likesuperfamily; IPR025662:Sigma-54 interaction domain,ATP-binding site 1; IPR025944:Sigma-54 interactiondomain, conserved site; IPR027417:P-loop containingnucleoside triphosphate hydrolase;
long-mer10	CP006740.1	3152	3194	CATTCAAAAGGCGTTGGAAGAAAATCGCTGGAATAAAACAAAG	CP006740.1.2	CP006740.1.2	1782	3263	+	AutoIPR: IPR010114:Signal transduction responseregulator, nitrogen regulation NR(I); IPR011006:CheY-likesuperfamily; IPR025662:Sigma-54 interaction domain,ATP-binding site 1; IPR025944:Sigma-54 interactiondomain, conserved site; IPR027417:P-loop containingnucleoside triphosphate hydrolase;
long-mer11	CP006740.1	3233	3275	TTACAAACTAAAGAAGCTGGGGATGGAGTGATGAGAGGAAGCA	CP006740.1.2	CP006740.1.2	1782	3263	+	AutoIPR: IPR010114:Signal transduction responseregulator, nitrogen regulation NR(I); IPR011006:CheY-likesuperfamily; IPR025662:Sigma-54 interaction domain,ATP-binding site 1; IPR025944:Sigma-54 interactiondomain, conserved site; IPR027417:P-loop containingnucleoside triphosphate hydrolase;
long-mer12	CP006740.1	3288	3320	TGCCTTGCTTCTTCTCAGCATCGTGTCATGACG	NA
long-mer13	CP006740.1	3631	3673	CCTTCGGCCAGTAATGCGTTTTTCGGCAATTGAACCGGGCGCT	CP006740.1.3	CP006740.1.3	3357	5090	-	AutoIPR: IPR013374:ATPase, type IV, pilusassembly, PilB; IPR027417:P-loop containing nucleosidetriphosphate hydrolase;
long-mer14	CP006740.1	3867	3888	CCGGATTTCGCCGACCATGATC	CP006740.1.3	CP006740.1.3	3357	5090	-	AutoIPR: IPR013374:ATPase, type IV, pilusassembly, PilB; IPR027417:P-loop containing nucleosidetriphosphate hydrolase;
long-mer15	CP006740.1	4478	4520	CATCAATCAGCACTTTGTTGATGAATTTGACGACAGGTGTGTC	CP006740.1.3	CP006740.1.3	3357	5090	-	AutoIPR: IPR013374:ATPase, type IV, pilusassembly, PilB; IPR027417:P-loop containing nucleosidetriphosphate hydrolase;
long-mer16	CP006740.1	5336	5378	GAAACCCGAATGGGTCGTGTCTATCAGGGCAACCTGCGGCTGT	NA
long-mer17	CP006740.1	5436	5478	GTTGGCGATATAGGTTTGGTCCGTGCGAAACCCGATCACTGCC	NA
long-mer18	CP006740.1	6297	6320	GCCAGGATGGCAATGATCGCAATG	CP006740.1.4	CP006740.1.4	5930	6364	-	AutoIPR: IPR001082:Fimbrial protein pilin;
long-mer19	CP006740.1	6491	6514	GAATCACTCTTTATTTTTTGGAGA	NA
long-mer20	CP006740.1	6565	6590	ATTCGTCCCAATATTGAAGGGTGCAA	NA
long-mer21	CP006740.1	7024	7052	GCATGTGATTGCACACCGTAGTTCCTGAT	CP006740.1.5	CP006740.1.5	6926	7051	+	
long-mer22	CP006740.1	7074	7116	TGCTTCATCATGTTGTTAGAGAGTGTTGAAGACTGAATTTCAA	NA
long-mer23	CP006740.1	7325	7367	TATGAGTATTGCTGAAAGTCATGGGGATTATTGTAAATATTTT	CP006740.1.6	CP006740.1.6	7197	7424	+	
long-mer24	CP006740.1	8170	8212	ATTCATGGGTGGGGGTTTATTTCTGCGCTGCCAGTTAAACTGG	NA
long-mer25	CP006740.1	8349	8388	GCCATTGAATGTCACTTTATGTGGGTGTTGAATGAAGAGC	CP006740.1.9	CP006740.1.9	8367	9758	+	AutoIPR: IPR003004:GspF/PilC family;
long-mer26	CP006740.1	8471	8513	GGGGACGGTGGATGGGAGAACGGCATTGATATTTGCAACACGT	CP006740.1.9	CP006740.1.9	8367	9758	+	AutoIPR: IPR003004:GspF/PilC family;
long-mer27	CP006740.1	8582	8624	GGATAAGCGCGGTGTCAAAATTAAGGGGGAACAGACAGCACGC	CP006740.1.9	CP006740.1.9	8367	9758	+	AutoIPR: IPR003004:GspF/PilC family;
long-mer28	CP006740.1	9299	9341	TAGGTTGGTGTTGAAGTTCCCAGTGATCGGGGCAATTATGCAC	CP006740.1.9	CP006740.1.9	8367	9758	+	AutoIPR: IPR003004:GspF/PilC family;
long-mer29	CP006740.1	10001	10043	GGAAAACATTCCGGTGCTTAGTTGGTTGTTGCTACGTGGACGC	CP006740.1.10	CP006740.1.10	9765	10628	+	AutoIPR: IPR014032:Peptidase A24A, prepilintype IV, bacterial;
long-mer30	CP006740.1	10130	10172	TTTTGGATTCGGTTGGCATGGCTTTGGGGCAATTGTGTTCAGT	CP006740.1.10	CP006740.1.10	9765	10628	+	AutoIPR: IPR014032:Peptidase A24A, prepilintype IV, bacterial;
long-mer31	CP006740.1	10247	10289	GTGGCTGGGTTTGATTGGATCTGCGGATAACTTGTTTATGGCA	CP006740.1.10	CP006740.1.10	9765	10628	+	AutoIPR: IPR014032:Peptidase A24A, prepilintype IV, bacterial;
long-mer32	CP006740.1	20922	20964	GGTACCAGTCCTTCCCACATTGCGTTTTAGAGTTGAATGAGTA	NA
long-mer33	CP006740.1	21069	21093	CAGCCCAAGCATTGGCTGACGTGGC	CP006740.1.22	CP006740.1.22	21041	22042	+	AutoIPR: IPR004529:Phenylalanyl-tRNAsynthetase, class IIc, alpha subunit;IPR010978:tRNA-binding arm;
long-mer34	CP006740.1	26984	27026	CTCGGAATCGCCGGTGATATATACGCACAGCGTAATCATGGCT	CP006740.1.29	CP006740.1.29	26861	27961	+	AutoIPR: IPR011224:Ribosomal RNA large subunitmethyltransferase M;IPR029063:S-adenosyl-L-methionine-dependentmethyltransferase;
long-mer35	CP006740.1	27295	27319	CAGCGCTGGTCGACTTTCCGCGCAG	CP006740.1.29	CP006740.1.29	26861	27961	+	AutoIPR: IPR011224:Ribosomal RNA large subunitmethyltransferase M;IPR029063:S-adenosyl-L-methionine-dependentmethyltransferase;
long-mer36	CP006740.1	27986	28030	CTTCATTCAGCATCACGCGACCGCCACATTGTATGGTTTTGGAGC	NA
long-mer37	CP006740.1	28171	28199	TTCAGCACGCGATAAATAGGCGCCGCAGA	NA
long-mer38	CP006740.1	28258	28300	TCAATGGCGTGGCGGTATAAACTTTTTCGGCTCACTGCGAGTG	NA
long-mer39	CP006740.1	28417	28467	ACTGCTCCAATATCGTTTTCCTAGCCACGAAATGATGCTTTCATCTGTTTC	NA
long-mer40	CP006740.1	28543	28585	TTATATGCAGCAATAGCACGTTTTGGTGATCTAAGACGTCAAT	NA
long-mer41	CP006740.1	29431	29473	TTAGGTATCTGACATAGATAACAATGGTTGTAACTGCGTTTCG	CP006740.1.31	CP006740.1.31	29431	30519	-	AutoIPR: IPR006292:Ribonuclease D;IPR010997:HRDC-like;
long-mer42	CP006740.1	31662	31721	GCAACCGATACAGAAGTAGGTGCCTCAGCGGCGGAACGCCCGCAACACCATGTCCGTTTT	CP006740.1.32	CP006740.1.32	30579	32444	+	AutoIPR: IPR011990:Tetratricopeptide-likehelical domain; IPR016187:C-type lectin fold;
long-mer43	CP006740.1	32157	32207	GATCGCTACTGGGCTGTGGCGCCCGTAGCGAGTTTCCGAGCCAATGCCTGG	CP006740.1.32	CP006740.1.32	30579	32444	+	AutoIPR: IPR011990:Tetratricopeptide-likehelical domain; IPR016187:C-type lectin fold;
long-mer44	CP006740.1	33110	33134	TAGCTCGCAAGGCCGATTTTAAAGC	CP006740.1.33	CP006740.1.33	32890	33441	+	AutoIPR: IPR029058:Alpha/Beta hydrolase fold;
long-mer45	CP006740.1	35212	35265	TTCCTAGAGTGTTGGCTATCCAGGAGTGGTGCCGTGTTACAACGGACTCTGCGG	NA
long-mer46	CP006740.1	35557	35586	AACAATGGTGGCGACGGCTATGTACTCGCC	CP006740.1.35	CP006740.1.35	35377	36867	+	AutoIPR: IPR000631:ATP-dependent(S)-NAD(P)H-hydrate dehydratase; IPR004443:YjeFN-terminal domain; IPR029056:Ribokinase-like;
long-mer47	CP006740.1	35640	35682	TGGTCCGGCGTCGTTGCTGGCACAGCGTGCCTATGATGCGTAC	CP006740.1.35	CP006740.1.35	35377	36867	+	AutoIPR: IPR000631:ATP-dependent(S)-NAD(P)H-hydrate dehydratase; IPR004443:YjeFN-terminal domain; IPR029056:Ribokinase-like;
long-mer48	CP006740.1	35831	35868	CGGTGTTGGCGTTAGATGTTCCTAGTGGCGTTGATGCC	CP006740.1.35	CP006740.1.35	35377	36867	+	AutoIPR: IPR000631:ATP-dependent(S)-NAD(P)H-hydrate dehydratase; IPR004443:YjeFN-terminal domain; IPR029056:Ribokinase-like;
long-mer49	CP006740.1	35980	36022	GTACTCGCTGCGCTTGATGTGTCGCCAGCACTACGGGATGCGC	CP006740.1.35	CP006740.1.35	35377	36867	+	AutoIPR: IPR000631:ATP-dependent(S)-NAD(P)H-hydrate dehydratase; IPR004443:YjeFN-terminal domain; IPR029056:Ribokinase-like;
long-mer50	CP006740.1	38095	38116	ACACCTGTGTCTGCGCTTGCAT	CP006740.1.37	CP006740.1.37	37411	39033	+	AutoIPR: IPR002508:Cell wallhydrolase/autolysin, catalytic; IPR021731:AMIN domain;
long-mer51	CP006740.1	38617	38648	GCCGCCGATTTGGTCGGTGGGTTACGTTTGCA	CP006740.1.37	CP006740.1.37	37411	39033	+	AutoIPR: IPR002508:Cell wallhydrolase/autolysin, catalytic; IPR021731:AMIN domain;
long-mer52	CP006740.1	46679	46705	TCCTCAATAAATTACAATATACAATAA	NA
long-mer53	CP006740.1	47749	47825	GTGTGAGGCGTGTGTAGAGTTTTTCACTACAGATATCAATGGGCTGTGTGTTCTCTTCCAGTGCAATCGTGCCGAAT	CP006740.1.46	CP006740.1.46	47099	48019	-	AutoIPR: IPR013813:EndoribonucleaseL-PSP/chorismate mutase-like;
long-mer54	CP006740.1	47844	47899	GCCCAGGCAATCCCATCTTTGTGCCCGACGTGTGCCGGTGTGTTGCTGCGCCATAC	CP006740.1.46	CP006740.1.46	47099	48019	-	AutoIPR: IPR013813:EndoribonucleaseL-PSP/chorismate mutase-like;
long-mer55	CP006740.1	48148	48169	ACACTTTTAATGTGAGCGTTAT	NA
long-mer56	CP006740.1	48187	48233	AGAAGCAGGACGGTTGCGGGGTAGCTTGTAGGAGCCGCGCCGATCAG	NA
long-mer57	CP006740.1	48692	48734	CAAGCGCACAGAAGAACCTGATTCAGTTTCAGAGACATCTGTC	CP006740.1.48	CP006740.1.48	48687	49427	+	
long-mer57	CP006740.1	48692	48734	CAAGCGCACAGAAGAACCTGATTCAGTTTCAGAGACATCTGTC	CP006740.1.47	CP006740.1.47	48443	48712	+	AutoIPR: IPR009081:Acyl carrier protein-like;
long-mer58	CP006740.1	48816	48857	TCATGGCTGGCGGTCCTGGCTGTTGCTGCTTTGGTGCTGATG	CP006740.1.48	CP006740.1.48	48687	49427	+	
long-mer59	CP006740.1	48876	48918	GCACGTGGCCGCATCTGGGCGCGTGGTGCCGCATTGCTGCTGT	CP006740.1.48	CP006740.1.48	48687	49427	+	
long-mer60	CP006740.1	52116	52158	TCTGGGGTCTCCAGCCGCGCGCGTGGTTGAGCCGCTGTTGCCT	CP006740.1.52	CP006740.1.52	51646	54051	+	AutoIPR: IPR004869:Membrane transport protein,MMPL domain;
long-mer61	CP006740.1	54785	54822	GTCGTTACCTCGTTGGTGTGTTGTTGCATAGACTGGGG	CP006740.1.54	CP006740.1.54	54464	54844	+	
long-mer62	CP006740.1	71620	71649	ATATGAGGTGCGGCGTCGTTTCCAAAATGG	CP006740.1.70	CP006740.1.70	70522	71625	+	AutoIPR:IPR006009:N-acetylglucosaminyltransferase, MurG;
long-mer63	CP006740.1	81625	81655	TTATCAACGTGATGTGGATTACATCGTTCGT	CP006740.1.80	CP006740.1.80	80681	83425	+	AutoIPR: IPR000185:Protein translocase subunitSecA; IPR027417:P-loop containing nucleoside triphosphatehydrolase;
long-mer64	CP006740.1	82957	82978	GGAAAAGCATGTGATGTTGACA	CP006740.1.80	CP006740.1.80	80681	83425	+	AutoIPR: IPR000185:Protein translocase subunitSecA; IPR027417:P-loop containing nucleoside triphosphatehydrolase;
long-mer65	CP006740.1	83165	83207	CGTAGCGAGGAAGAAATGGCTACCCTGGAAGAGCAAGAGCGTC	CP006740.1.80	CP006740.1.80	80681	83425	+	AutoIPR: IPR000185:Protein translocase subunitSecA; IPR027417:P-loop containing nucleoside triphosphatehydrolase;
long-mer66	CP006740.1	83249	83291	CAAGAAGCGGGCGGTTACGGTGCCGGTGACGAAGCTGTTTCGT	CP006740.1.80	CP006740.1.80	80681	83425	+	AutoIPR: IPR000185:Protein translocase subunitSecA; IPR027417:P-loop containing nucleoside triphosphatehydrolase;
long-mer67	CP006740.1	83308	83329	TGGCCAAGGAGCGGCTATCGCG	CP006740.1.80	CP006740.1.80	80681	83425	+	AutoIPR: IPR000185:Protein translocase subunitSecA; IPR027417:P-loop containing nucleoside triphosphatehydrolase;
long-mer68	CP006740.1	83374	83440	CCCTTGCGGCAGTGGTAAAAAATACAAACATTGCCATGGTCTGGTAACTTGAATGTCAGACCCTCAA	CP006740.1.80	CP006740.1.80	80681	83425	+	AutoIPR: IPR000185:Protein translocase subunitSecA; IPR027417:P-loop containing nucleoside triphosphatehydrolase;
long-mer69	CP006740.1	83570	83600	AACCAAACTGCTGCTGTTGATTTCCACCCAC	NA
long-mer70	CP006740.1	83602	83628	TATTGGAGAGTGATCGTCCAGCTAAAG	NA
long-mer71	CP006740.1	83720	83842	TAGATCTCATTGCAACGCAGCGTAACCTTCTTTGTGCTGCCTATGTCGTCGGTTTGCATCCTGATGTACTGACGTAGAGAACTCTGCTGTTGCAGTGAAAGCGTGTACTGAGCAGCGTGTCAT	NA
long-mer72	CP006740.1	83937	83979	ATTCAATCAGTGATGCAACGGTCTAGGTACGGATATGATCACC	NA
long-mer73	CP006740.1	84000	84021	GATAGCTCTGCGCTATGGGGAC	NA
long-mer74	CP006740.1	84031	84073	TCAGTCCAACACAAATGAGGTGTTAGATGCGACGCTTGGCAAT	CP006740.1.81	CP006740.1.81	84057	85811	+	AutoIPR: IPR007118:Expansin/Lol pI;IPR013781:Glycoside hydrolase, catalytic domain;IPR017853:Glycoside hydrolase superfamily;
long-mer75	CP006740.1	84112	84150	CCATGTACGGTGGAACGGTGGATGCACAAAATGCAGTGT	CP006740.1.81	CP006740.1.81	84057	85811	+	AutoIPR: IPR007118:Expansin/Lol pI;IPR013781:Glycoside hydrolase, catalytic domain;IPR017853:Glycoside hydrolase superfamily;
long-mer76	CP006740.1	84161	84203	CTTTGTTGAACCACTCCGCGGTGTTAACTGGCGTGGTTTGGAA	CP006740.1.81	CP006740.1.81	84057	85811	+	AutoIPR: IPR007118:Expansin/Lol pI;IPR013781:Glycoside hydrolase, catalytic domain;IPR017853:Glycoside hydrolase superfamily;
long-mer77	CP006740.1	84257	84299	CGACCAAATGCAGAGCCTAGGTATTAACGCAATACGCCTGCCC	CP006740.1.81	CP006740.1.81	84057	85811	+	AutoIPR: IPR007118:Expansin/Lol pI;IPR013781:Glycoside hydrolase, catalytic domain;IPR017853:Glycoside hydrolase superfamily;
long-mer78	CP006740.1	84324	84366	GCCATGCCTACCAATCTGGATTTAGTGCGTAATCCAGATCTCA	CP006740.1.81	CP006740.1.81	84057	85811	+	AutoIPR: IPR007118:Expansin/Lol pI;IPR013781:Glycoside hydrolase, catalytic domain;IPR017853:Glycoside hydrolase superfamily;
long-mer79	CP006740.1	84458	84500	GTGTCCTACCGACGGAAACCCGTTATTGCGCAGCGTAGATGAA	CP006740.1.81	CP006740.1.81	84057	85811	+	AutoIPR: IPR007118:Expansin/Lol pI;IPR013781:Glycoside hydrolase, catalytic domain;IPR017853:Glycoside hydrolase superfamily;
long-mer80	CP006740.1	84584	84618	GGCCGACATGGCATACCATCGCCCCTTTCAGAGCG	CP006740.1.81	CP006740.1.81	84057	85811	+	AutoIPR: IPR007118:Expansin/Lol pI;IPR013781:Glycoside hydrolase, catalytic domain;IPR017853:Glycoside hydrolase superfamily;
long-mer81	CP006740.1	84644	84667	CCGTGTCGTCGAGCGTGCCGCCGC	CP006740.1.81	CP006740.1.81	84057	85811	+	AutoIPR: IPR007118:Expansin/Lol pI;IPR013781:Glycoside hydrolase, catalytic domain;IPR017853:Glycoside hydrolase superfamily;
long-mer82	CP006740.1	84944	84986	TGATGCACTGCTGGCATTTGGCATACGCCAAGGCTTTTATGGA	CP006740.1.81	CP006740.1.81	84057	85811	+	AutoIPR: IPR007118:Expansin/Lol pI;IPR013781:Glycoside hydrolase, catalytic domain;IPR017853:Glycoside hydrolase superfamily;
long-mer83	CP006740.1	85043	85088	CCCACGTACCGCATTGATTGCGCAACTACATCGTTGGTGGGGTGTG	CP006740.1.81	CP006740.1.81	84057	85811	+	AutoIPR: IPR007118:Expansin/Lol pI;IPR013781:Glycoside hydrolase, catalytic domain;IPR017853:Glycoside hydrolase superfamily;
long-mer84	CP006740.1	85136	85182	AACGACCGATACCAATGGATGCGTTACTGGTGATAGCAGCGTGCCCC	CP006740.1.81	CP006740.1.81	84057	85811	+	AutoIPR: IPR007118:Expansin/Lol pI;IPR013781:Glycoside hydrolase, catalytic domain;IPR017853:Glycoside hydrolase superfamily;
long-mer85	CP006740.1	85736	85778	TACGCTTCCCGCCTTGCCCAAGAAGGCTTCCTCAAAAGCATAT	CP006740.1.81	CP006740.1.81	84057	85811	+	AutoIPR: IPR007118:Expansin/Lol pI;IPR013781:Glycoside hydrolase, catalytic domain;IPR017853:Glycoside hydrolase superfamily;
long-mer86	CP006740.1	88934	88976	GATAATCTGTTGCTTGATCTTTTCCACTTCTTCTTGGGTGAGC	CP006740.1.85	CP006740.1.85	88649	91531	-	AutoIPR: IPR011249:Metalloenzyme, LuxS/M16peptidase-like;
long-mer87	CP006740.1	101437	101464	TTTAACGTCTCAGGATGCCTTCGCTAGT	NA
long-mer88	CP006740.1	103644	103686	GCCAGGGGTGCCTGAATCGGGAATTGGATCTTTTAAGACGGTT	CP006740.1.96	CP006740.1.96	103362	104645	-	
long-mer89	CP006740.1	103719	103761	CGTTGCTTTGGGGCCGCGTGCATTAACCGCGCTCCATAATCCC	CP006740.1.96	CP006740.1.96	103362	104645	-	
long-mer90	CP006740.1	104661	104700	TCCTCCTTCCTATGCAGACTAAAAGAACTCCATCGCATTC	NA
long-mer91	CP006740.1	104782	104818	TCCATGCAATCACCAGGGGGGGCACTGTTCGCTGCCC	CP006740.1.97	CP006740.1.97	104785	105426	+	
long-mer92	CP006740.1	104926	104968	GCTCAACTGATCGTCATGGGGAAACAGGATCAGGTTGACCGCA	CP006740.1.97	CP006740.1.97	104785	105426	+	
long-mer93	CP006740.1	105271	105313	AACGGAGACTTGGAGTTGTACTCGATTGAAGACGAGCAGTTCG	CP006740.1.97	CP006740.1.97	104785	105426	+	
long-mer94	CP006740.1	105412	105479	GGACTTGAGAGATAGCGAACTATTTACAGCAGTTTCTTAACAAAAGTATCCATATTCCAATGACACCT	CP006740.1.97	CP006740.1.97	104785	105426	+	
long-mer95	CP006740.1	105537	105567	AGTCACGGCATTTGCTGCGCCGCGTGTTTCA	CP006740.1.98	CP006740.1.98	105539	106171	-	
long-mer96	CP006740.1	105603	105667	CTGAGCAGCCCGATGTGTTGGACAGTGCATTGTTGTGATGCAGTGCCACTTGCGGTGTGCAAACG	CP006740.1.98	CP006740.1.98	105539	106171	-	
long-mer97	CP006740.1	105825	105858	GCGTTTGATGTGCTGTTTGGCAGCCAGATCGCAG	CP006740.1.98	CP006740.1.98	105539	106171	-	
long-mer98	CP006740.1	105966	106008	GGGATGAACGCGTGAGGTGCGTTGTATCTGCGGCTGTGAATGT	CP006740.1.98	CP006740.1.98	105539	106171	-	
long-mer99	CP006740.1	106140	106182	GAGCGTGTTGCGCTGCGCCAGTTCAGGAACATTCTGCTGTGTT	CP006740.1.98	CP006740.1.98	105539	106171	-	
long-mer100	CP006740.1	106507	106531	TTCCCTTGGAGCAGTGCTGCGTTGG	CP006740.1.99	CP006740.1.99	106182	107141	-	AutoIPR: IPR005856:Cysteine synthase;
long-mer101	CP006740.1	106716	106758	TTGGCTGGCGAGGAACCAGCCATGCTGTTCGGCGAGTTCTTTG	CP006740.1.99	CP006740.1.99	106182	107141	-	AutoIPR: IPR005856:Cysteine synthase;
long-mer102	CP006740.1	108639	108681	TAGTGAGTTGAGGTCAGGGATAATGACCGTAGTGCCTGGTTGA	NA
long-mer103	CP006740.1	111274	111310	AGTGATGAGTACATCGGGTCGCTGAGTTCGGTTCATA	CP006740.1.104	CP006740.1.104	111306	112514	-	AutoIPR: IPR002938:Monooxygenase, FAD-binding;IPR010971:Ubiquinone biosynthesis hydroxylase UbiH/COQ6;
long-mer103	CP006740.1	111274	111310	AGTGATGAGTACATCGGGTCGCTGAGTTCGGTTCATA	CP006740.1.103	CP006740.1.103	110128	111309	-	AutoIPR: IPR002938:Monooxygenase, FAD-binding;IPR003042:; IPR010971:Ubiquinone biosynthesis hydroxylaseUbiH/COQ6;
long-mer104	CP006740.1	120165	120207	TGGATACGGAAATAAGCATGGTTGTTCCTACACCGCTCATGCG	CP006740.1.110	CP006740.1.110	120201	122573	-	AutoIPR: IPR005887:Alpha-1,2-mannosidase,putative; IPR006311:Twin-arginine translocation pathway,signal sequence; IPR008928:Six-hairpin glycosidase-like;IPR014718:Glycoside hydrolase-type carbohydrate-binding,subgroup;
long-mer104	CP006740.1	120165	120207	TGGATACGGAAATAAGCATGGTTGTTCCTACACCGCTCATGCG	CP006740.1.109	CP006740.1.109	119983	120183	-	
long-mer105	CP006740.1	122607	122660	GGTGTCTGAAGAGGTCGGGACCACTCATCCATTCAGCAGCGCAGCGGAACGGTT	CP006740.1.111	CP006740.1.111	122631	124154	-	AutoIPR: IPR008313:Uncharacterised conservedprotein UCP028846; IPR012341:Six-hairpin glycosidase;
long-mer106	CP006740.1	122795	122837	TCCCGGCATGGGTGGTTTTCAACCAGTGCAAACAGCGTTGGAT	CP006740.1.111	CP006740.1.111	122631	124154	-	AutoIPR: IPR008313:Uncharacterised conservedprotein UCP028846; IPR012341:Six-hairpin glycosidase;
long-mer107	CP006740.1	124305	124367	CATGAGGTGCTGTTCATAGGCAGTGTTGATGGCGCTGTTGCTATTGGGGCAGTGGTGTTGCGT	CP006740.1.112	CP006740.1.112	124161	124439	+	
long-mer108	CP006740.1	124814	124855	GCCCGGGTGCCGGTATTGCGAACGTGGGCAGTGACGGTCAAG	CP006740.1.113	CP006740.1.113	124531	127179	-	AutoIPR: IPR002772:Glycoside hydrolase family 3C-terminal domain; IPR017853:Glycoside hydrolasesuperfamily; IPR026891:Fibronectin type III-like domain;IPR026892:Glycoside hydrolase family 3;
long-mer109	CP006740.1	125062	125104	ACCGGCCAGGGCTTGTGCGATTGCGGTGCCTCCGGATTGTCCG	CP006740.1.113	CP006740.1.113	124531	127179	-	AutoIPR: IPR002772:Glycoside hydrolase family 3C-terminal domain; IPR017853:Glycoside hydrolasesuperfamily; IPR026891:Fibronectin type III-like domain;IPR026892:Glycoside hydrolase family 3;
long-mer110	CP006740.1	125293	125332	CAATTCTTCGCCTTCCACCTCCGGGGAGAGGCCGACGAAG	CP006740.1.113	CP006740.1.113	124531	127179	-	AutoIPR: IPR002772:Glycoside hydrolase family 3C-terminal domain; IPR017853:Glycoside hydrolasesuperfamily; IPR026891:Fibronectin type III-like domain;IPR026892:Glycoside hydrolase family 3;
long-mer111	CP006740.1	125794	125893	GTCGAAATATTCCCCTTTCAGGCCGGGGTGACCGTGGTTGCGCAGTGCGGTTTCCGTGATGGTGCTTGGGACACCGGGTGCCAGGGAGGCGCCTTGTGCA	CP006740.1.113	CP006740.1.113	124531	127179	-	AutoIPR: IPR002772:Glycoside hydrolase family 3C-terminal domain; IPR017853:Glycoside hydrolasesuperfamily; IPR026891:Fibronectin type III-like domain;IPR026892:Glycoside hydrolase family 3;
long-mer112	CP006740.1	125912	125954	CCGAAACGGGTCCGTAGGCCGATCAGTGGGGTCACTGGGGTCG	CP006740.1.113	CP006740.1.113	124531	127179	-	AutoIPR: IPR002772:Glycoside hydrolase family 3C-terminal domain; IPR017853:Glycoside hydrolasesuperfamily; IPR026891:Fibronectin type III-like domain;IPR026892:Glycoside hydrolase family 3;
long-mer113	CP006740.1	126520	126562	CGCGGCGCGGAATGCGGGGGTATAGGTCGCTTCTAGGTCGTAT	CP006740.1.113	CP006740.1.113	124531	127179	-	AutoIPR: IPR002772:Glycoside hydrolase family 3C-terminal domain; IPR017853:Glycoside hydrolasesuperfamily; IPR026891:Fibronectin type III-like domain;IPR026892:Glycoside hydrolase family 3;
long-mer114	CP006740.1	126841	126875	TTTGGCGCGGGCTTCGGTGGAAGTGACGGTGCCGA	CP006740.1.113	CP006740.1.113	124531	127179	-	AutoIPR: IPR002772:Glycoside hydrolase family 3C-terminal domain; IPR017853:Glycoside hydrolasesuperfamily; IPR026891:Fibronectin type III-like domain;IPR026892:Glycoside hydrolase family 3;
long-mer115	CP006740.1	126910	126955	CAGGCCAATGGCTTGGGGAAATACTGTGGCGTAGCCGTTGCGGGCG	CP006740.1.113	CP006740.1.113	124531	127179	-	AutoIPR: IPR002772:Glycoside hydrolase family 3C-terminal domain; IPR017853:Glycoside hydrolasesuperfamily; IPR026891:Fibronectin type III-like domain;IPR026892:Glycoside hydrolase family 3;
long-mer116	CP006740.1	127208	127243	AGGGGGCTGCTTGGAGAGGCGAGAAGGAAGCAAGGG	NA
long-mer117	CP006740.1	127245	127283	GTGGTGTCACTGGGCTGTTTCGGGTTCGGGTGGGGCACC	CP006740.1.114	CP006740.1.114	127245	127430	+	
long-mer117	CP006740.1	127245	127283	GTGGTGTCACTGGGCTGTTTCGGGTTCGGGTGGGGCACC	CP006740.1.115	CP006740.1.115	127251	129926	-	AutoIPR: IPR006101:Glycoside hydrolase, family2; IPR008979:Galactose-binding domain-like;IPR013812:Glycoside hydrolase, family 2/20,immunoglobulin-like beta-sandwich domain;IPR017853:Glycoside hydrolase superfamily; IPR028369:Betamannosidase;
long-mer118	CP006740.1	127401	127443	GGAAAGTTGTGCATCAATATCTCCAAATGATAGCCAGACGTTG	CP006740.1.114	CP006740.1.114	127245	127430	+	
long-mer118	CP006740.1	127401	127443	GGAAAGTTGTGCATCAATATCTCCAAATGATAGCCAGACGTTG	CP006740.1.115	CP006740.1.115	127251	129926	-	AutoIPR: IPR006101:Glycoside hydrolase, family2; IPR008979:Galactose-binding domain-like;IPR013812:Glycoside hydrolase, family 2/20,immunoglobulin-like beta-sandwich domain;IPR017853:Glycoside hydrolase superfamily; IPR028369:Betamannosidase;
long-mer119	CP006740.1	127479	127521	CATGCCGTGGTCTGTCTTCCAAGCGTTGTGGATGTGGGTCTGG	CP006740.1.115	CP006740.1.115	127251	129926	-	AutoIPR: IPR006101:Glycoside hydrolase, family2; IPR008979:Galactose-binding domain-like;IPR013812:Glycoside hydrolase, family 2/20,immunoglobulin-like beta-sandwich domain;IPR017853:Glycoside hydrolase superfamily; IPR028369:Betamannosidase;
long-mer120	CP006740.1	127772	127841	GGTCGGAAACGAGGGAGACGGCGGTCATGCCGTCTTTACGGAGTGCGGTGATCATGAGGGGGGCGTAGAA	CP006740.1.115	CP006740.1.115	127251	129926	-	AutoIPR: IPR006101:Glycoside hydrolase, family2; IPR008979:Galactose-binding domain-like;IPR013812:Glycoside hydrolase, family 2/20,immunoglobulin-like beta-sandwich domain;IPR017853:Glycoside hydrolase superfamily; IPR028369:Betamannosidase;
long-mer120	CP006740.1	127772	127841	GGTCGGAAACGAGGGAGACGGCGGTCATGCCGTCTTTACGGAGTGCGGTGATCATGAGGGGGGCGTAGAA	CP006740.1.116	CP006740.1.116	127749	128897	+	
long-mer121	CP006740.1	127843	127885	CGGCGTGCGTAGTAGTGCAGGACTTTCCAACGTCCTGCGTAAT	CP006740.1.115	CP006740.1.115	127251	129926	-	AutoIPR: IPR006101:Glycoside hydrolase, family2; IPR008979:Galactose-binding domain-like;IPR013812:Glycoside hydrolase, family 2/20,immunoglobulin-like beta-sandwich domain;IPR017853:Glycoside hydrolase superfamily; IPR028369:Betamannosidase;
long-mer121	CP006740.1	127843	127885	CGGCGTGCGTAGTAGTGCAGGACTTTCCAACGTCCTGCGTAAT	CP006740.1.116	CP006740.1.116	127749	128897	+	
long-mer122	CP006740.1	128036	128079	AATCTTTGGGTTCGCCGAATGTACGACGGATGTACAGCAGAAGG	CP006740.1.115	CP006740.1.115	127251	129926	-	AutoIPR: IPR006101:Glycoside hydrolase, family2; IPR008979:Galactose-binding domain-like;IPR013812:Glycoside hydrolase, family 2/20,immunoglobulin-like beta-sandwich domain;IPR017853:Glycoside hydrolase superfamily; IPR028369:Betamannosidase;
long-mer122	CP006740.1	128036	128079	AATCTTTGGGTTCGCCGAATGTACGACGGATGTACAGCAGAAGG	CP006740.1.116	CP006740.1.116	127749	128897	+	
long-mer123	CP006740.1	128336	128378	AGGTGGCCCAGTATGGGGTGCTAGGGGAGTAGAGGTGGACGGC	CP006740.1.115	CP006740.1.115	127251	129926	-	AutoIPR: IPR006101:Glycoside hydrolase, family2; IPR008979:Galactose-binding domain-like;IPR013812:Glycoside hydrolase, family 2/20,immunoglobulin-like beta-sandwich domain;IPR017853:Glycoside hydrolase superfamily; IPR028369:Betamannosidase;
long-mer123	CP006740.1	128336	128378	AGGTGGCCCAGTATGGGGTGCTAGGGGAGTAGAGGTGGACGGC	CP006740.1.116	CP006740.1.116	127749	128897	+	
long-mer124	CP006740.1	128388	128430	GACGCTGCCGAACAGGGTGGTTATGCCGCGCTCTATTTTGCTG	CP006740.1.115	CP006740.1.115	127251	129926	-	AutoIPR: IPR006101:Glycoside hydrolase, family2; IPR008979:Galactose-binding domain-like;IPR013812:Glycoside hydrolase, family 2/20,immunoglobulin-like beta-sandwich domain;IPR017853:Glycoside hydrolase superfamily; IPR028369:Betamannosidase;
long-mer124	CP006740.1	128388	128430	GACGCTGCCGAACAGGGTGGTTATGCCGCGCTCTATTTTGCTG	CP006740.1.116	CP006740.1.116	127749	128897	+	
long-mer125	CP006740.1	128502	128544	GTTGTTGCCGCACCACAGGACAATGCTGGGGTGGTCGCGGAGT	CP006740.1.115	CP006740.1.115	127251	129926	-	AutoIPR: IPR006101:Glycoside hydrolase, family2; IPR008979:Galactose-binding domain-like;IPR013812:Glycoside hydrolase, family 2/20,immunoglobulin-like beta-sandwich domain;IPR017853:Glycoside hydrolase superfamily; IPR028369:Betamannosidase;
long-mer125	CP006740.1	128502	128544	GTTGTTGCCGCACCACAGGACAATGCTGGGGTGGTCGCGGAGT	CP006740.1.116	CP006740.1.116	127749	128897	+	
long-mer126	CP006740.1	128614	128649	CCGCCGAACATGAAATCTTGCCAAATCATGATGCCC	CP006740.1.115	CP006740.1.115	127251	129926	-	AutoIPR: IPR006101:Glycoside hydrolase, family2; IPR008979:Galactose-binding domain-like;IPR013812:Glycoside hydrolase, family 2/20,immunoglobulin-like beta-sandwich domain;IPR017853:Glycoside hydrolase superfamily; IPR028369:Betamannosidase;
long-mer126	CP006740.1	128614	128649	CCGCCGAACATGAAATCTTGCCAAATCATGATGCCC	CP006740.1.116	CP006740.1.116	127749	128897	+	
long-mer127	CP006740.1	128708	128750	GGAGCATGTTCATATTGGCTGTGTGGGCGTCTTGGAGGGTGCG	CP006740.1.115	CP006740.1.115	127251	129926	-	AutoIPR: IPR006101:Glycoside hydrolase, family2; IPR008979:Galactose-binding domain-like;IPR013812:Glycoside hydrolase, family 2/20,immunoglobulin-like beta-sandwich domain;IPR017853:Glycoside hydrolase superfamily; IPR028369:Betamannosidase;
long-mer127	CP006740.1	128708	128750	GGAGCATGTTCATATTGGCTGTGTGGGCGTCTTGGAGGGTGCG	CP006740.1.116	CP006740.1.116	127749	128897	+	
long-mer128	CP006740.1	128835	128918	GACCACGAGGGTCATGCTTTTTCCCCATTGGTCCGGTTCGCGACGCAGGGTGATGGTGCGTAAGCCGGTGATGCGTTCGATGTG	CP006740.1.115	CP006740.1.115	127251	129926	-	AutoIPR: IPR006101:Glycoside hydrolase, family2; IPR008979:Galactose-binding domain-like;IPR013812:Glycoside hydrolase, family 2/20,immunoglobulin-like beta-sandwich domain;IPR017853:Glycoside hydrolase superfamily; IPR028369:Betamannosidase;
long-mer128	CP006740.1	128835	128918	GACCACGAGGGTCATGCTTTTTCCCCATTGGTCCGGTTCGCGACGCAGGGTGATGGTGCGTAAGCCGGTGATGCGTTCGATGTG	CP006740.1.117	CP006740.1.117	128916	129146	+	
long-mer128	CP006740.1	128835	128918	GACCACGAGGGTCATGCTTTTTCCCCATTGGTCCGGTTCGCGACGCAGGGTGATGGTGCGTAAGCCGGTGATGCGTTCGATGTG	CP006740.1.116	CP006740.1.116	127749	128897	+	
long-mer129	CP006740.1	129434	129476	GGGTTATTTCCAGGATATTTTTACCGCGTTTGAGCAGTGGTTT	CP006740.1.115	CP006740.1.115	127251	129926	-	AutoIPR: IPR006101:Glycoside hydrolase, family2; IPR008979:Galactose-binding domain-like;IPR013812:Glycoside hydrolase, family 2/20,immunoglobulin-like beta-sandwich domain;IPR017853:Glycoside hydrolase superfamily; IPR028369:Betamannosidase;
long-mer130	CP006740.1	129498	129540	GAACATGTTGTTGGGATGGAGGAGGGGGGTGCCGTTGAGGGTG	CP006740.1.119	CP006740.1.119	129513	129749	+	
long-mer130	CP006740.1	129498	129540	GAACATGTTGTTGGGATGGAGGAGGGGGGTGCCGTTGAGGGTG	CP006740.1.115	CP006740.1.115	127251	129926	-	AutoIPR: IPR006101:Glycoside hydrolase, family2; IPR008979:Galactose-binding domain-like;IPR013812:Glycoside hydrolase, family 2/20,immunoglobulin-like beta-sandwich domain;IPR017853:Glycoside hydrolase superfamily; IPR028369:Betamannosidase;
long-mer131	CP006740.1	129604	129646	GTGTCGATGTGGAAATGGGTTCGGTATTGCCAGTCGTTGAGGC	CP006740.1.119	CP006740.1.119	129513	129749	+	
long-mer131	CP006740.1	129604	129646	GTGTCGATGTGGAAATGGGTTCGGTATTGCCAGTCGTTGAGGC	CP006740.1.115	CP006740.1.115	127251	129926	-	AutoIPR: IPR006101:Glycoside hydrolase, family2; IPR008979:Galactose-binding domain-like;IPR013812:Glycoside hydrolase, family 2/20,immunoglobulin-like beta-sandwich domain;IPR017853:Glycoside hydrolase superfamily; IPR028369:Betamannosidase;
long-mer132	CP006740.1	129726	129799	GGTGCCGGGGACGTGTGCGGGTAGCCAGGTGGTTGTTTTTAAGGGGAGGGTGTGTGTTGTGGGTTGGTCAGGGG	CP006740.1.119	CP006740.1.119	129513	129749	+	
long-mer132	CP006740.1	129726	129799	GGTGCCGGGGACGTGTGCGGGTAGCCAGGTGGTTGTTTTTAAGGGGAGGGTGTGTGTTGTGGGTTGGTCAGGGG	CP006740.1.115	CP006740.1.115	127251	129926	-	AutoIPR: IPR006101:Glycoside hydrolase, family2; IPR008979:Galactose-binding domain-like;IPR013812:Glycoside hydrolase, family 2/20,immunoglobulin-like beta-sandwich domain;IPR017853:Glycoside hydrolase superfamily; IPR028369:Betamannosidase;
long-mer133	CP006740.1	130343	130393	GGGGTCGGGCATGTCTGGTAGCAGGGGGAGGCGTAATCCCAGTGGTCCTTT	CP006740.1.120	CP006740.1.120	129941	132379	-	AutoIPR: IPR013781:Glycoside hydrolase,catalytic domain; IPR017853:Glycoside hydrolasesuperfamily; IPR025705:Beta-hexosaminidase;IPR029018:Chitobiase/beta-hexosaminidase domain 2-like;
long-mer134	CP006740.1	130490	130522	GGTGAATACGGCTGCTTTGACTGTGGTGGGGAG	CP006740.1.120	CP006740.1.120	129941	132379	-	AutoIPR: IPR013781:Glycoside hydrolase,catalytic domain; IPR017853:Glycoside hydrolasesuperfamily; IPR025705:Beta-hexosaminidase;IPR029018:Chitobiase/beta-hexosaminidase domain 2-like;
long-mer135	CP006740.1	130616	130659	GCTGAGTGTGATGTGAGGGGGTTCGCCAGCAAGGACGTAGGCTG	CP006740.1.120	CP006740.1.120	129941	132379	-	AutoIPR: IPR013781:Glycoside hydrolase,catalytic domain; IPR017853:Glycoside hydrolasesuperfamily; IPR025705:Beta-hexosaminidase;IPR029018:Chitobiase/beta-hexosaminidase domain 2-like;
long-mer136	CP006740.1	130923	130963	TTGGGGACGGGGTCCAGTGTGTAGACGCGGGAGAGGGGCAG	CP006740.1.120	CP006740.1.120	129941	132379	-	AutoIPR: IPR013781:Glycoside hydrolase,catalytic domain; IPR017853:Glycoside hydrolasesuperfamily; IPR025705:Beta-hexosaminidase;IPR029018:Chitobiase/beta-hexosaminidase domain 2-like;
long-mer137	CP006740.1	131075	131221	GGCGCCTTCGACGCCGCGCCATGACATCACGGAGGCGCTCTCTGGTAGGCCACTTTGGATGATTTCATCCCAGCCGATCAGGCGTCGGTCATGTGTTGTGAGGTATTGGGCTAGTTGTGTGTTGAGCCAGCCTTGCATGGCATGTGT	CP006740.1.120	CP006740.1.120	129941	132379	-	AutoIPR: IPR013781:Glycoside hydrolase,catalytic domain; IPR017853:Glycoside hydrolasesuperfamily; IPR025705:Beta-hexosaminidase;IPR029018:Chitobiase/beta-hexosaminidase domain 2-like;
long-mer138	CP006740.1	131364	131406	TCCAGGCTGGGTGTGCTGGTGCCGAAGAGGTAGGGGTTGACGC	CP006740.1.120	CP006740.1.120	129941	132379	-	AutoIPR: IPR013781:Glycoside hydrolase,catalytic domain; IPR017853:Glycoside hydrolasesuperfamily; IPR025705:Beta-hexosaminidase;IPR029018:Chitobiase/beta-hexosaminidase domain 2-like;
long-mer139	CP006740.1	131519	131561	CTGTCGTTCGGTGGCGTAGGCAACGAGTTCGCGGATTTGATCT	CP006740.1.120	CP006740.1.120	129941	132379	-	AutoIPR: IPR013781:Glycoside hydrolase,catalytic domain; IPR017853:Glycoside hydrolasesuperfamily; IPR025705:Beta-hexosaminidase;IPR029018:Chitobiase/beta-hexosaminidase domain 2-like;
long-mer140	CP006740.1	132017	132044	GTCTGGGGTGGGGGTGGTTTCGGTGTGG	CP006740.1.120	CP006740.1.120	129941	132379	-	AutoIPR: IPR013781:Glycoside hydrolase,catalytic domain; IPR017853:Glycoside hydrolasesuperfamily; IPR025705:Beta-hexosaminidase;IPR029018:Chitobiase/beta-hexosaminidase domain 2-like;
long-mer141	CP006740.1	132113	132155	GGTATCGTTGGGGGGGATGGAAATCAGGGTGTGGGGGCCAATG	CP006740.1.120	CP006740.1.120	129941	132379	-	AutoIPR: IPR013781:Glycoside hydrolase,catalytic domain; IPR017853:Glycoside hydrolasesuperfamily; IPR025705:Beta-hexosaminidase;IPR029018:Chitobiase/beta-hexosaminidase domain 2-like;
long-mer142	CP006740.1	132248	132290	TGGGTGTTGTGATTTTTTATGATGTGATGCGGTGGTGTCGAAG	CP006740.1.120	CP006740.1.120	129941	132379	-	AutoIPR: IPR013781:Glycoside hydrolase,catalytic domain; IPR017853:Glycoside hydrolasesuperfamily; IPR025705:Beta-hexosaminidase;IPR029018:Chitobiase/beta-hexosaminidase domain 2-like;
long-mer143	CP006740.1	132324	132415	AGCAATGCCCGCAGTAATGGGGGTTCCTGCGTTGGGCGGGCTGGGGTGGGGGGCATCCTGTTGTTTCCTTCGGGGTTGGCGTGTGCTGCGTT	CP006740.1.120	CP006740.1.120	129941	132379	-	AutoIPR: IPR013781:Glycoside hydrolase,catalytic domain; IPR017853:Glycoside hydrolasesuperfamily; IPR025705:Beta-hexosaminidase;IPR029018:Chitobiase/beta-hexosaminidase domain 2-like;
long-mer144	CP006740.1	132429	132466	TCGCGGCAACACGCCAAGGGGGAGTGTTTAGTGGGTGG	CP006740.1.121	CP006740.1.121	132456	133511	-	AutoIPR: IPR011583:Chitinase II;IPR013781:Glycoside hydrolase, catalytic domain;IPR017853:Glycoside hydrolase superfamily;
long-mer145	CP006740.1	132568	132610	AAGCTGTGTGCGTCAGGGCGGGAGACCCATTCGCGCATGTTGT	CP006740.1.121	CP006740.1.121	132456	133511	-	AutoIPR: IPR011583:Chitinase II;IPR013781:Glycoside hydrolase, catalytic domain;IPR017853:Glycoside hydrolase superfamily;
long-mer146	CP006740.1	132780	132819	ATAGGAGGGGATTCCCAGAGACAGTTTTTCTTTCGGTACC	CP006740.1.121	CP006740.1.121	132456	133511	-	AutoIPR: IPR011583:Chitinase II;IPR013781:Glycoside hydrolase, catalytic domain;IPR017853:Glycoside hydrolase superfamily;
long-mer147	CP006740.1	132944	132986	CTTTCAGGTCGTAGACACCGCACCAGTATTCCCACATCCATTT	CP006740.1.121	CP006740.1.121	132456	133511	-	AutoIPR: IPR011583:Chitinase II;IPR013781:Glycoside hydrolase, catalytic domain;IPR017853:Glycoside hydrolase superfamily;
long-mer148	CP006740.1	133785	133827	GCAATACCGTTCGTAGGTCGGGGGCGGGCCGTCCGGGAAGAGG	NA
long-mer149	CP006740.1	133892	133923	CGTGTTGTTTACGTATGTGTGTGTGTGTGTAG	CP006740.1.122	CP006740.1.122	133836	134144	+	
long-mer150	CP006740.1	133996	134049	AGCCGGCAGGTGTAGGTTCCAGGCTGGTTGTTTTCCAGCAGTCTGTTGCAGAAC	CP006740.1.122	CP006740.1.122	133836	134144	+	
long-mer151	CP006740.1	134202	134244	ACGGTTTTTGATGTTTTGGATTAAGTCACGTTTTTGTGGATAG	NA
long-mer152	CP006740.1	135131	135173	ATGATCAGACTGGGGATTGTTATTTGTTCACGCAACGGTTGGC	CP006740.1.123	CP006740.1.123	134551	135858	+	AutoIPR: IPR023080:D-amino acid dehydrogenaseDadA;
long-mer153	CP006740.1	135237	135279	GGATGGTCCTCGTGTGACGGGAGCTTGGATCAATGGAGCGTTG	CP006740.1.123	CP006740.1.123	134551	135858	+	AutoIPR: IPR023080:D-amino acid dehydrogenaseDadA;
long-mer154	CP006740.1	135597	135639	CGAGTTTTGGACTGGGCTGCGTCCGGCGACGCCGGATGGGACG	CP006740.1.123	CP006740.1.123	134551	135858	+	AutoIPR: IPR023080:D-amino acid dehydrogenaseDadA;
long-mer155	CP006740.1	136868	136910	GTTGTGCGGTCTTAAGCGTGTCCGTCGATACTATTTGGGTGAG	CP006740.1.124	CP006740.1.124	135837	136925	+	AutoIPR: IPR000821:Alanine racemase;IPR029066:PLP-binding barrel;
long-mer156	CP006740.1	136921	136951	TGTGAGGGCAGGGGTGCTGCTAGTGGAGCAG	CP006740.1.125	CP006740.1.125	136922	137200	+	
long-mer156	CP006740.1	136921	136951	TGTGAGGGCAGGGGTGCTGCTAGTGGAGCAG	CP006740.1.124	CP006740.1.124	135837	136925	+	AutoIPR: IPR000821:Alanine racemase;IPR029066:PLP-binding barrel;
long-mer157	CP006740.1	137037	137066	TCTCTCAGGAGCTGGGGGCGGGCATTAGGC	CP006740.1.125	CP006740.1.125	136922	137200	+	
long-mer158	CP006740.1	137159	137218	TGGGTGAAAAAGCAATGTGCCCGTTTGTTGATGTCAAATTAGTTTCTGTTTGGTGACATG	CP006740.1.125	CP006740.1.125	136922	137200	+	
long-mer159	CP006740.1	161902	161944	GGGGGGCACTGGCTACCCAGGCTGTGGCTGCTGACCCAGCGCA	CP006740.1.148	CP006740.1.148	161898	162461	+	AutoIPR: IPR029058:Alpha/Beta hydrolase fold;
long-mer160	CP006740.1	162065	162107	GATGCGCTCCTCGGCTAAAAGTCCCTACTGGGCTGGCGGGGCG	CP006740.1.148	CP006740.1.148	161898	162461	+	AutoIPR: IPR029058:Alpha/Beta hydrolase fold;
long-mer161	CP006740.1	162167	162206	GTATGCACAGATACGGGTACCGGTGTTTGTCGGTTACTAC	CP006740.1.148	CP006740.1.148	161898	162461	+	AutoIPR: IPR029058:Alpha/Beta hydrolase fold;
long-mer162	CP006740.1	162262	162304	TGTTTACCCAATTGGGGACGCTGCCAGCACAGCGTCAGCTACT	CP006740.1.148	CP006740.1.148	161898	162461	+	AutoIPR: IPR029058:Alpha/Beta hydrolase fold;
long-mer163	CP006740.1	162444	162486	CATGCTTGGGAACACTAGCACCGGGTGTCTAGGAATCGCTGCT	CP006740.1.148	CP006740.1.148	161898	162461	+	AutoIPR: IPR029058:Alpha/Beta hydrolase fold;
long-mer164	CP006740.1	162532	162560	CGAACGTGATCAACATCACCGCCCGCTCT	NA
long-mer165	CP006740.1	162589	162666	CCGATCAGTGCTGGCACAAAATGGCAGAACATCGACCATGCCACATCATTAGCTTGCTTACAGATCGCGTAGATCCAA	CP006740.1.149	CP006740.1.149	162646	163890	-	AutoIPR: IPR010290:Transmembrane secretioneffector; IPR020846:Major facilitator superfamilydomain;
long-mer166	CP006740.1	162817	162859	GCTATTGATTGACGAGACCCGCCCGCGCATCTCATCTGGTGTG	CP006740.1.149	CP006740.1.149	162646	163890	-	AutoIPR: IPR010290:Transmembrane secretioneffector; IPR020846:Major facilitator superfamilydomain;
long-mer167	CP006740.1	163035	163077	ACCTTGCCAGCCATAGCCCCGTCAGTACTGAACCCAGCGCCGG	CP006740.1.149	CP006740.1.149	162646	163890	-	AutoIPR: IPR010290:Transmembrane secretioneffector; IPR020846:Major facilitator superfamilydomain;
long-mer168	CP006740.1	163182	163224	CCAGTGCCATCGCACCAAGCAAGATCTGATTGGAGAACACAAA	CP006740.1.149	CP006740.1.149	162646	163890	-	AutoIPR: IPR010290:Transmembrane secretioneffector; IPR020846:Major facilitator superfamilydomain;
long-mer169	CP006740.1	163226	163268	CGCAGGCCCTCGGCGATGCTGTCCAATACTGGGGCACGTGGTT	CP006740.1.149	CP006740.1.149	162646	163890	-	AutoIPR: IPR010290:Transmembrane secretioneffector; IPR020846:Major facilitator superfamilydomain;
long-mer170	CP006740.1	163401	163443	GCACCAAACTAGCCTGGAACGTTACAGTGCCAAGTCCAGCACC	CP006740.1.149	CP006740.1.149	162646	163890	-	AutoIPR: IPR010290:Transmembrane secretioneffector; IPR020846:Major facilitator superfamilydomain;
long-mer171	CP006740.1	163759	163801	ATGCCAGCCGATCGTCACGGAAACGATTTGGTAAGACAGCGTT	CP006740.1.149	CP006740.1.149	162646	163890	-	AutoIPR: IPR010290:Transmembrane secretioneffector; IPR020846:Major facilitator superfamilydomain;
long-mer172	CP006740.1	163911	163944	ATTGCGAATCAGCTCGAGCATTGCTGCCAAACCA	CP006740.1.150	CP006740.1.150	163887	164327	-	AutoIPR: IPR003808:Fe-S metabolism associateddomain, SufE-like;
long-mer173	CP006740.1	164000	164042	GGGAAGTCTTTAGTATTTCGGAGGCACTGCGTCCGGAGTAAAC	CP006740.1.150	CP006740.1.150	163887	164327	-	AutoIPR: IPR003808:Fe-S metabolism associateddomain, SufE-like;
long-mer174	CP006740.1	164108	164150	CATCGCTATTGCCTTCAGACATAATCCAGACCATGGACTGGCA	CP006740.1.150	CP006740.1.150	163887	164327	-	AutoIPR: IPR003808:Fe-S metabolism associateddomain, SufE-like;
long-mer175	CP006740.1	164517	164555	TGCCTGCTTGGCTGCACTGCGTGCATCAATCAGCGCCTG	CP006740.1.151	CP006740.1.151	164412	165815	-	AutoIPR: IPR020791:Leucine-tRNA ligase,archaeal; IPR024909:Cysteinyl-tRNA synthetase/mycothiolligase;
long-mer176	CP006740.1	164784	164859	CAACGCTGCTTCGATATTCCCCGGGATGATGGCGCGTGCCGGATACGCCGCCAACTCGCGCAGCGTCCCATACAGC	CP006740.1.151	CP006740.1.151	164412	165815	-	AutoIPR: IPR020791:Leucine-tRNA ligase,archaeal; IPR024909:Cysteinyl-tRNA synthetase/mycothiolligase;
long-mer177	CP006740.1	164948	164990	GTGCTTCGGGAGGATGCTTTGTCACCAACCCATGCACGGTCTC	CP006740.1.151	CP006740.1.151	164412	165815	-	AutoIPR: IPR020791:Leucine-tRNA ligase,archaeal; IPR024909:Cysteinyl-tRNA synthetase/mycothiolligase;
long-mer178	CP006740.1	165035	165077	GCATCCCGTTGTGCATCCAGATCCGTGCGAACGTACTGCTGCC	CP006740.1.151	CP006740.1.151	164412	165815	-	AutoIPR: IPR020791:Leucine-tRNA ligase,archaeal; IPR024909:Cysteinyl-tRNA synthetase/mycothiolligase;
long-mer179	CP006740.1	165114	165138	ATGCGGGAATTGCAGATCGATCCCG	CP006740.1.151	CP006740.1.151	164412	165815	-	AutoIPR: IPR020791:Leucine-tRNA ligase,archaeal; IPR024909:Cysteinyl-tRNA synthetase/mycothiolligase;
long-mer180	CP006740.1	165387	165429	CAGCACATGCTCCATCGCGACGTATGCATGCTGGCGTTCGATC	CP006740.1.151	CP006740.1.151	164412	165815	-	AutoIPR: IPR020791:Leucine-tRNA ligase,archaeal; IPR024909:Cysteinyl-tRNA synthetase/mycothiolligase;
long-mer181	CP006740.1	168052	168077	ATTTGCCGACACCGGCGGTGTCGACG	CP006740.1.155	CP006740.1.155	167954	169159	+	AutoIPR: IPR001518:Argininosuccinate synthase;IPR024074:Argininosuccinate synthetase,catalytic/multimerisation domain body;
long-mer182	CP006740.1	170439	170470	CATGGCGAGCGCCAAGGAAATCAGCCAATACC	CP006740.1.157	CP006740.1.157	170389	171705	+	AutoIPR: IPR000182:GNAT domain;IPR004662:Acetylglutamate kinase;IPR011242:Acetylglutamate kinase argB;
long-mer183	CP006740.1	170916	170949	CCTCGGCGAAACCCCCAGCGGCCAAATTCTCAAC	CP006740.1.157	CP006740.1.157	170389	171705	+	AutoIPR: IPR000182:GNAT domain;IPR004662:Acetylglutamate kinase;IPR011242:Acetylglutamate kinase argB;
long-mer184	CP006740.1	171174	171216	ATCCTCAGTCTCCATCACCCGTCCCGCCGACCTTGCCAAAGAA	CP006740.1.157	CP006740.1.157	170389	171705	+	AutoIPR: IPR000182:GNAT domain;IPR004662:Acetylglutamate kinase;IPR011242:Acetylglutamate kinase argB;
long-mer185	CP006740.1	172070	172112	CCGACACACCTACACCGGACACAAACGCATCAGCAACCCAGGC	CP006740.1.158	CP006740.1.158	171702	172691	+	AutoIPR:IPR000706:N-acetyl-gamma-glutamyl-phosphate reductase,type 1; IPR016040:NAD(P)-binding domain;
long-mer186	CP006740.1	172133	172157	ACTAGCCATCGCCCCCCTTCGTGAC	CP006740.1.158	CP006740.1.158	171702	172691	+	AutoIPR:IPR000706:N-acetyl-gamma-glutamyl-phosphate reductase,type 1; IPR016040:NAD(P)-binding domain;
long-mer187	CP006740.1	174607	174649	CGAAAACGACACCGTCTCCGTAGATGAACTCAAACTGGGCGAC	CP006740.1.160	CP006740.1.160	174170	175324	+	AutoIPR: IPR001057:Glutamate/acetylglutamatekinase; IPR015947:PUA-like domain;
long-mer188	CP006740.1	182850	182885	AAACTCGGCGTGGCCGCCGATCTGCTGTCGCTGGCG	CP006740.1.173	CP006740.1.173	181956	187277	+	AutoIPR: IPR011049:Serralysin-likemetalloprotease, C-terminal;
long-mer189	CP006740.1	183246	183281	CACACAGACAACGCGTCCCTGCTAGATCTGCTGCAT	CP006740.1.173	CP006740.1.173	181956	187277	+	AutoIPR: IPR011049:Serralysin-likemetalloprotease, C-terminal;
long-mer190	CP006740.1	183339	183398	GACGGCATCGAAACGCTGGCTGCGGGCAAACACATCCTTTTTGACCACGACGGCGACGGC	CP006740.1.173	CP006740.1.173	181956	187277	+	AutoIPR: IPR011049:Serralysin-likemetalloprotease, C-terminal;
long-mer191	CP006740.1	188772	188817	GGGGCATTGGGGGTTCCGTTTTTTAGCCTTTCTCGGGCCGGGCTAT	CP006740.1.176	CP006740.1.176	188707	190035	+	AutoIPR: IPR001046:NRAMP family;
long-mer192	CP006740.1	188823	188858	GTCGGTCGGCTATATGGATCCTGGTAATTGGGCGAC	CP006740.1.176	CP006740.1.176	188707	190035	+	AutoIPR: IPR001046:NRAMP family;
long-mer193	CP006740.1	189005	189034	ATTCGCGTGGGACTACTCTGGCGTTGTGGG	CP006740.1.176	CP006740.1.176	188707	190035	+	AutoIPR: IPR001046:NRAMP family;
long-mer194	CP006740.1	190297	190332	GTGATGTGGTGAGGTTACGTTACGTTGAGGCTGTGG	NA
long-mer195	CP006740.1	202849	202872	AGCAGCCCTTCCCGGACAAATAAT	CP006740.1.186	CP006740.1.186	202410	205001	-	AutoIPR: IPR022284:Glycerol-3-phosphateO-acyltransferase/Dihydroxyacetone phosphateacyltransferase;
long-mer196	CP006740.1	203367	203398	GTTGACGGTGCTTGATAACCAAGCTGGTTTCT	CP006740.1.186	CP006740.1.186	202410	205001	-	AutoIPR: IPR022284:Glycerol-3-phosphateO-acyltransferase/Dihydroxyacetone phosphateacyltransferase;
long-mer197	CP006740.1	203544	203568	CGATTCTTTCTTTTTGGGTTCGCCG	CP006740.1.186	CP006740.1.186	202410	205001	-	AutoIPR: IPR022284:Glycerol-3-phosphateO-acyltransferase/Dihydroxyacetone phosphateacyltransferase;
long-mer198	CP006740.1	203574	203601	TTCATCCAAGTAGCTGGTGCCTTCTATC	CP006740.1.186	CP006740.1.186	202410	205001	-	AutoIPR: IPR022284:Glycerol-3-phosphateO-acyltransferase/Dihydroxyacetone phosphateacyltransferase;
long-mer199	CP006740.1	203841	203891	TGCGCCGCATTTGCGCAGCAGGGTGCCAACGATCGGTAGATTGAGGTTGAT	CP006740.1.186	CP006740.1.186	202410	205001	-	AutoIPR: IPR022284:Glycerol-3-phosphateO-acyltransferase/Dihydroxyacetone phosphateacyltransferase;
long-mer200	CP006740.1	203930	203972	ATAAACAGTACGACAGTAGCATGTAGTCAATATGGCTGCGGTG	CP006740.1.186	CP006740.1.186	202410	205001	-	AutoIPR: IPR022284:Glycerol-3-phosphateO-acyltransferase/Dihydroxyacetone phosphateacyltransferase;
long-mer201	CP006740.1	204156	204212	TTCCGACAGATCGGTACCGTCACGCTTGGCTTGGGCGGCAATGGCTTCACGCACTGC	CP006740.1.186	CP006740.1.186	202410	205001	-	AutoIPR: IPR022284:Glycerol-3-phosphateO-acyltransferase/Dihydroxyacetone phosphateacyltransferase;
long-mer202	CP006740.1	204667	204717	CGCTTGCGCTGTAGTGGATTGTCTGGCAGCGGTATCAATGGGGATGGCAAC	CP006740.1.186	CP006740.1.186	202410	205001	-	AutoIPR: IPR022284:Glycerol-3-phosphateO-acyltransferase/Dihydroxyacetone phosphateacyltransferase;
long-mer203	CP006740.1	204875	204917	CCCACAGCGGGCGACGTATCGAGTGTTCAGAGACGGGCCAGGT	CP006740.1.186	CP006740.1.186	202410	205001	-	AutoIPR: IPR022284:Glycerol-3-phosphateO-acyltransferase/Dihydroxyacetone phosphateacyltransferase;
long-mer204	CP006740.1	205094	205147	TCCAATGCACGGGCAAGGCAGGTGTACACGTGGTCGCTACTGTCCCTTTTGTGG	NA
long-mer205	CP006740.1	205315	205357	CAAGAAACTGGGTGTGACACATGCCACATTGGGGCGCCCCTTT	NA
long-mer206	CP006740.1	205442	205484	TACTACTATTTTGCTGCGATGTTGAGAAATGCAACGCATTTAC	NA
long-mer207	CP006740.1	205488	205570	GTCTGGAAGCGACTCTCTCTTTCATCAAGCAGCACAATGCACTATAGATTGGATAAAGTTTCGGGGGCGGAGCCAGTCGATTG	NA
long-mer208	CP006740.1	205600	205623	GAGTTATCAATATGTTTTTAAGCT	NA
long-mer209	CP006740.1	205738	205780	TTGCGGTAAGAAAATTTAGCAGTGATACACGGTATTGTGCATG	NA
long-mer210	CP006740.1	206010	206112	AGTTTGGTTATGGCTTGATGGGTTTTTCATGGTTGGTATTTACCGCTTTAACAGCGTTTCACGCTATCGCTGTATCTTCCACTGCATCTTTTGATGTGTACTA	CP006740.1.187	CP006740.1.187	206027	206209	+	
long-mer211	CP006740.1	206132	206177	CCATGTGATGTGGGTGCTAAGCTACTGAGCGTTCCGGACTTGGTTT	CP006740.1.187	CP006740.1.187	206027	206209	+	
long-mer212	CP006740.1	206237	206270	ATTACCCGAGTATGAGTTGCTGTCCGGTGTTAAA	NA
long-mer213	CP006740.1	206336	206378	TCATTTTTATCGGCAAACTATGGGATAACATATGGCAACCCAT	CP006740.1.188	CP006740.1.188	206367	206537	+	
long-mer214	CP006740.1	206505	206527	AGGGGGAAAGTGCGGTGTTACCG	CP006740.1.188	CP006740.1.188	206367	206537	+	
long-mer215	CP006740.1	206544	206571	TCTGTCACGGTGTTGCTCAGGGAGAAAA	NA
long-mer216	CP006740.1	206743	206782	ATCATCTTGAAACTGCTTATCCGTGCTTCAAATTTCATGC	NA
long-mer217	CP006740.1	206933	206958	GATACGCCGTTTGCTGTGTTACGCAT	CP006740.1.189	CP006740.1.189	206901	209927	+	AutoIPR: IPR000531:TonB-dependent receptor,beta-barrel; IPR008291:Glucoamylase, starch-binding;
long-mer218	CP006740.1	214912	214954	AGGGGTCAGCATTCTGCGCACTGGAGCGAAGCTTTGGCGGTGC	CP006740.1.194	CP006740.1.194	214819	215523	-	AutoIPR: IPR001352:Ribonuclease HII/HIII;IPR012337:Ribonuclease H-like domain;
long-mer219	CP006740.1	215350	215395	AGGGGACAATTGTTTGGAATCATTAAGGCCGTTGATGCGTGGTTGT	CP006740.1.194	CP006740.1.194	214819	215523	-	AutoIPR: IPR001352:Ribonuclease HII/HIII;IPR012337:Ribonuclease H-like domain;
long-mer220	CP006740.1	215524	215566	GGTTACAGGCGGTGTGTGGTGTTGATTCGTGGTGCAGTGTCCC	NA
long-mer221	CP006740.1	215687	215730	TCTGGGGATGTTTGAACCAGTGCAGCAGTGCTGCGCAGAGGGCC	CP006740.1.195	CP006740.1.195	215580	216737	-	AutoIPR: IPR003835:Glycosyl transferase, family19;
long-mer222	CP006740.1	216051	216093	TGGGATGACGACATGCAGCCCAGGTAGATGTTCAGACAATTGT	CP006740.1.195	CP006740.1.195	215580	216737	-	AutoIPR: IPR003835:Glycosyl transferase, family19;
long-mer223	CP006740.1	216468	216504	GTCCGGATGCCAAGCTAGTGCACGTTTGCAGAATTCG	CP006740.1.195	CP006740.1.195	215580	216737	-	AutoIPR: IPR003835:Glycosyl transferase, family19;
long-mer224	CP006740.1	216550	216592	AGGCCCATAACCGCGAGTTCGGTTGTGTCAAACCAAGTCTGGC	CP006740.1.195	CP006740.1.195	215580	216737	-	AutoIPR: IPR003835:Glycosyl transferase, family19;
long-mer225	CP006740.1	217613	217655	TCCATACTGGGCGCTTAAGACCTGACACCAGCACACATGATAT	CP006740.1.197	CP006740.1.197	217627	218109	-	AutoIPR:IPR010084:Beta-hydroxyacyl-(acyl-carrier-protein)dehydratase FabZ; IPR029069:HotDog domain;
long-mer226	CP006740.1	217821	217863	AATGCCCATTATGGCTAAGGTCTAGTTGGGTCATCACGCCGCC	CP006740.1.197	CP006740.1.197	217627	218109	-	AutoIPR:IPR010084:Beta-hydroxyacyl-(acyl-carrier-protein)dehydratase FabZ; IPR029069:HotDog domain;
long-mer227	CP006740.1	218073	218115	CCAGACGAGTGTGAGCGGTAGCGGGTGAATCGCTCATGCTTTC	CP006740.1.198	CP006740.1.198	218106	219122	-	AutoIPR: IPR007691:UDP-3-O-[3-hydroxymyristoyl]glucosamine N-acyltransferase LpxD;
long-mer227	CP006740.1	218073	218115	CCAGACGAGTGTGAGCGGTAGCGGGTGAATCGCTCATGCTTTC	CP006740.1.197	CP006740.1.197	217627	218109	-	AutoIPR:IPR010084:Beta-hydroxyacyl-(acyl-carrier-protein)dehydratase FabZ; IPR029069:HotDog domain;
long-mer228	CP006740.1	218568	218610	AAGTCCGAAGCCTTCACCACCTAGCACTGCACCAGGGTGAATG	CP006740.1.198	CP006740.1.198	218106	219122	-	AutoIPR: IPR007691:UDP-3-O-[3-hydroxymyristoyl]glucosamine N-acyltransferase LpxD;
long-mer229	CP006740.1	219008	219050	GTTGTTCCGGACTTGCTTGTGCGAGTGTGGCGACACCGTGGAT	CP006740.1.198	CP006740.1.198	218106	219122	-	AutoIPR: IPR007691:UDP-3-O-[3-hydroxymyristoyl]glucosamine N-acyltransferase LpxD;
long-mer230	CP006740.1	219144	219173	GTCTGGTGACTGTCCGAAGAAAACCACTCA	NA
long-mer231	CP006740.1	219184	219213	GTCTGGTGACTGTCCGAAGAAAACCACTCA	NA
long-mer232	CP006740.1	219383	219452	CTCAATCTCGTCGTCGTTTTGTTTCTTTATAGGAAATGCATAGCTGATCGAGATCGGGCCAATGGGGGCA	CP006740.1.199	CP006740.1.199	219350	221704	-	AutoIPR: IPR000184:Bacterial surface antigen(D15); IPR023707:Outer membrane protein assembly factorBamA;
long-mer233	CP006740.1	219762	219800	CCGTCAGGAAGGATCCGGGTGTGACTCTTTCCGTAGTCG	CP006740.1.199	CP006740.1.199	219350	221704	-	AutoIPR: IPR000184:Bacterial surface antigen(D15); IPR023707:Outer membrane protein assembly factorBamA;
long-mer234	CP006740.1	220043	220085	AATAATTGCTTTTGGCGTGGAGCCTGGGAAGGTCGTGATTTGG	CP006740.1.199	CP006740.1.199	219350	221704	-	AutoIPR: IPR000184:Bacterial surface antigen(D15); IPR023707:Outer membrane protein assembly factorBamA;
long-mer235	CP006740.1	220634	220676	CTGACGCACGGTGACGCGAGGTCCAGGGATAACGTGCAAGTTG	CP006740.1.199	CP006740.1.199	219350	221704	-	AutoIPR: IPR000184:Bacterial surface antigen(D15); IPR023707:Outer membrane protein assembly factorBamA;
long-mer236	CP006740.1	232011	232048	CGGAGGCGCACAAGCTGTGCTCTTGGCAAAGCAAAAGC	NA
long-mer237	CP006740.1	233664	233706	TGTGGCCGCACCCGGTACTGCCGGGATTGGTGCATCGGCTAGC	CP006740.1.214	CP006740.1.214	233361	234020	-	AutoIPR: IPR000887:KDPG/KHG aldolase;IPR013785:Aldolase-type TIM barrel;
long-mer238	CP006740.1	233718	233760	GGTGGGAGGGGTGCCTGGTGTGATAAGAAAGTCGGCTCCAGCG	CP006740.1.214	CP006740.1.214	233361	234020	-	AutoIPR: IPR000887:KDPG/KHG aldolase;IPR013785:Aldolase-type TIM barrel;
long-mer239	CP006740.1	233781	233803	GTGTTCGTTGAGTACGGTCCCCG	CP006740.1.214	CP006740.1.214	233361	234020	-	AutoIPR: IPR000887:KDPG/KHG aldolase;IPR013785:Aldolase-type TIM barrel;
long-mer240	CP006740.1	234074	234108	TGTGTGCTATTTGGGGCTGTGGGGCTGTGTATTGG	NA
long-mer241	CP006740.1	234110	234176	TGATGTCTCAGGCGTCTTGGGACTCGTCTGTCAGGGGGCCAGGGTGGGCGTGATCGTCTGGCGTGTC	CP006740.1.215	CP006740.1.215	234117	236033	-	AutoIPR:IPR000581:Dihydroxy-acid/6-phosphogluconate dehydratase;IPR015928:Aconitase/3-isopropylmalate dehydratase,swivel;
long-mer242	CP006740.1	256744	256767	GGTATCTACAAACCGAACATCAAT	CP006740.1.237	CP006740.1.237	256138	257109	-	
long-mer243	CP006740.1	274705	274728	TACCAACATGGTTGGTGGCATTGG	NA
long-mer244	CP006740.1	275604	275626	TAATCAGCACGTGCTGGCAGGGG	CP006740.1.265	CP006740.1.265	275356	275841	-	AutoIPR: IPR006034:Asparaginase/glutaminase;IPR027474:L-asparaginase, N-terminal;
long-mer245	CP006740.1	275725	275767	GCCAAGCGCTTCGAGAATCTGAGTAATTTGTGGGTCTCCGATT	CP006740.1.265	CP006740.1.265	275356	275841	-	AutoIPR: IPR006034:Asparaginase/glutaminase;IPR027474:L-asparaginase, N-terminal;
long-mer246	CP006740.1	275827	275869	CAAAAGGTCTTCCATATGCTGCGGTTCTGTGAGCAGGTGATGA	CP006740.1.266	CP006740.1.266	275842	276018	+	
long-mer246	CP006740.1	275827	275869	CAAAAGGTCTTCCATATGCTGCGGTTCTGTGAGCAGGTGATGA	CP006740.1.265	CP006740.1.265	275356	275841	-	AutoIPR: IPR006034:Asparaginase/glutaminase;IPR027474:L-asparaginase, N-terminal;
long-mer247	CP006740.1	275898	275940	GCTCCTAAGTTTGATCCAGTATGTGTTTTCATTTGCAAGTGGA	CP006740.1.266	CP006740.1.266	275842	276018	+	
long-mer248	CP006740.1	275999	276028	CGTTCAGGTGGTATCGCTGAGCGTGTTATC	CP006740.1.266	CP006740.1.266	275842	276018	+	
long-mer249	CP006740.1	287441	287465	TGTACAGTTTGGTATTGATCCGCAG	CP006740.1.276	CP006740.1.276	286593	289835	+	AutoIPR: IPR006275:Carbamoyl-phosphatesynthase, large subunit; IPR006284:Glutathionesynthetase, prokaryotic; IPR011607:Methylglyoxalsynthase-like domain; IPR011761:ATP-grasp fold;
long-mer250	CP006740.1	292992	293028	TTGAATGTGATGTATCGGGTTCCCAAGCAATTTCCAG	CP006740.1.279	CP006740.1.279	291239	293047	+	AutoIPR: IPR004610:Bacterial RecJ exonuclease;
long-mer251	CP006740.1	293043	293083	CTTAGGTTGGTGCAGATGGAGCGTTGCGATGAGCACGTTCA	CP006740.1.279	CP006740.1.279	291239	293047	+	AutoIPR: IPR004610:Bacterial RecJ exonuclease;
long-mer252	CP006740.1	293179	293218	TGAGGATCGCTGAGTCACTTTTAGCCTGGGTTTGCCGTTG	NA
long-mer253	CP006740.1	293333	293475	CTATCTTTGCTTTATCTGTTTTCAATGGCTTGCTAAGAGGAGCATCTGCCTTGTGTAGACAGCTTATAACGCTTCCTGGGTATGGGCAGGTTTGGGTAGCGAATCTTAGTTTCCGATCTCAATCTTGGAGTTGGGCATGTTGT	CP006740.1.280	CP006740.1.280	293281	293637	+	
long-mer254	CP006740.1	293532	293603	TGCTGGTATGGGGACAAGGGTGACGGTTTGGAATTGTTGTCACGCTGCTGTTCCCTTGGGCACGTTGCAAGA	CP006740.1.280	CP006740.1.280	293281	293637	+	
long-mer255	CP006740.1	293622	293682	AAAGCCGCTTAGATAGAAAGCCGCGTAGATAGACGAACCGTTTACGTTGGTTTGGCTTGGT	CP006740.1.280	CP006740.1.280	293281	293637	+	
long-mer256	CP006740.1	302531	302555	CGGCGCAATGCCTGTCCAAGATCGT	CP006740.1.286	CP006740.1.286	301146	303752	+	AutoIPR: IPR000183:Ornithine/DAP/Argdecarboxylase; IPR011246:Bifunctional diaminopimelatedecarboxylase/aspartate kinase; IPR029066:PLP-bindingbarrel;
long-mer257	CP006740.1	303077	303124	GACATCTAAATTTGGCCTTTCTGTCAAGCGGATTGATGAATTTATCGA	CP006740.1.286	CP006740.1.286	301146	303752	+	AutoIPR: IPR000183:Ornithine/DAP/Argdecarboxylase; IPR011246:Bifunctional diaminopimelatedecarboxylase/aspartate kinase; IPR029066:PLP-bindingbarrel;
long-mer258	CP006740.1	303201	303242	TGGTCTCGCATGTACGATGAGCTGGCTGGTTTTGCCTCCCGC	CP006740.1.286	CP006740.1.286	301146	303752	+	AutoIPR: IPR000183:Ornithine/DAP/Argdecarboxylase; IPR011246:Bifunctional diaminopimelatedecarboxylase/aspartate kinase; IPR029066:PLP-bindingbarrel;
long-mer259	CP006740.1	303607	303649	ACGTGTTTGGCCGTCGCCGTCGCCTTCCAGCCGCCACCGCCTC	CP006740.1.286	CP006740.1.286	301146	303752	+	AutoIPR: IPR000183:Ornithine/DAP/Argdecarboxylase; IPR011246:Bifunctional diaminopimelatedecarboxylase/aspartate kinase; IPR029066:PLP-bindingbarrel;
long-mer260	CP006740.1	303789	303831	GGTTGTGCATCCTGTTACATGGGGACTGTTGACCTGTCCGTTC	NA
long-mer261	CP006740.1	304457	304499	CCGCAAAGGTGCCTGGAACGGGCATATCCCGGTGACCGCCATC	CP006740.1.287	CP006740.1.287	303843	305204	+	
long-mer262	CP006740.1	304538	304580	CGTGGATCAGGTTGTGTTTTCTAACGAGCGTTCCGCCAGCTAC	CP006740.1.287	CP006740.1.287	303843	305204	+	
long-mer263	CP006740.1	304775	304817	GAGTTGCAATCGCAATTTTCATATCTTGGGCGAACGTCCCGCG	CP006740.1.287	CP006740.1.287	303843	305204	+	
long-mer264	CP006740.1	304826	304868	GTGCGGGCAGTGTCCCAAATGTCATTTTGTCTTCTTGGCGCTG	CP006740.1.287	CP006740.1.287	303843	305204	+	
long-mer265	CP006740.1	305060	305102	TGCTTTGGTGATGCGCTTCATACGTGAAATCCAGCCGCATCTG	CP006740.1.287	CP006740.1.287	303843	305204	+	
long-mer266	CP006740.1	305266	305308	CGTGCCGCGTTTCCGAAACAATCATTAACGTTGTTCTGCACGA	CP006740.1.288	CP006740.1.288	305185	306591	+	AutoIPR:IPR005762:UDP-N-acetylmuramoylalanine-D-glutamateligase;
long-mer267	CP006740.1	305317	305359	GCGACTGAGGTGCAGGCGCTGACTGATCCGGTACTGTCCATTG	CP006740.1.288	CP006740.1.288	305185	306591	+	AutoIPR:IPR005762:UDP-N-acetylmuramoylalanine-D-glutamateligase;
long-mer268	CP006740.1	307077	307116	GCGGTGGCGATGTATCATGCCGGGCTGTTGCTTTGAGTCC	NA
long-mer269	CP006740.1	307154	307185	GGGTTGCTATCGATCTATAACAGGATTCTTAC	NA
long-mer270	CP006740.1	315440	315461	TAGGGTGTTGCCTGCTCATATA	CP006740.1.296	CP006740.1.296	312954	316814	+	AutoIPR: IPR011836:Conserved hypotheticalprotein CHP02099; 
long-mer271	CP006740.1	315639	315678	CTGGATGCAATCGACTGGATGAGGTTAGTGCGTGGTGGGT	CP006740.1.296	CP006740.1.296	312954	316814	+	AutoIPR: IPR011836:Conserved hypotheticalprotein CHP02099; 
long-mer272	CP006740.1	315680	315722	TGCTGTTTCCTCAGATTTGCCATTGCGGTTGATTGATCTGCAG	CP006740.1.296	CP006740.1.296	312954	316814	+	AutoIPR: IPR011836:Conserved hypotheticalprotein CHP02099; 
long-mer273	CP006740.1	315749	315791	GATGTTCCCGAATACTCGATTCCAGTTGCGTCCGGTGCATCAA	CP006740.1.296	CP006740.1.296	312954	316814	+	AutoIPR: IPR011836:Conserved hypotheticalprotein CHP02099; 
long-mer274	CP006740.1	315817	315902	CGGCATTGTCTGGTCAATTGAGCATTCCCGAGTCAACTGACGGTACGGTTACGGGTACGTTGGGAGTGTTGCACTGGCAGGCAGCG	CP006740.1.296	CP006740.1.296	312954	316814	+	AutoIPR: IPR011836:Conserved hypotheticalprotein CHP02099; 
long-mer275	CP006740.1	316144	316168	CCATCATTCGACTGTCGGCGCGGGT	CP006740.1.296	CP006740.1.296	312954	316814	+	AutoIPR: IPR011836:Conserved hypotheticalprotein CHP02099; 
long-mer276	CP006740.1	317232	317267	GGCGCGTGCGATTTCGCGTTCACCTGGTGATGGGGT	CP006740.1.297	CP006740.1.297	316939	318396	+	AutoIPR: IPR002510:TldD/PmbA;
long-mer277	CP006740.1	317407	317449	CCGCGTGTCACTCAGGTGATGATTAATTTGTCTGGTGGTGTCG	CP006740.1.297	CP006740.1.297	316939	318396	+	AutoIPR: IPR002510:TldD/PmbA;
long-mer278	CP006740.1	317538	317568	TCATGGTCGCCGTGAATCTGGCTATGCCGGT	CP006740.1.297	CP006740.1.297	316939	318396	+	AutoIPR: IPR002510:TldD/PmbA;
long-mer279	CP006740.1	318093	318135	CAAGAAGGGACTGTATGCGGTCAATTTCGGGGGGGGGCAGGTC	CP006740.1.297	CP006740.1.297	316939	318396	+	AutoIPR: IPR002510:TldD/PmbA;
long-mer280	CP006740.1	318440	318482	TGCTGATGGTTGTTATTGGAGACGCAGCGGAGGTGGCTGTTTC	NA
long-mer281	CP006740.1	318514	318556	GATTGACATCAGAGACAGTGTGGGCCGTTTTGAGCGAGGTTTT	NA
long-mer282	CP006740.1	318562	318687	CTCTAGCTGTTGTTTGGATGAGTGGGCTCTTTGGGCTAGGGTGGCGTCGTTGCTCAATGACAGTTCTTTGAAGTTTTTGCGTGCCGTGTTTGGTGATTCAGGGGGGGCTATATGCTTTGATGCAGT	NA
long-mer283	CP006740.1	318726	318747	ACGTTGCCTACCTATAAGGGAA	NA
long-mer284	CP006740.1	318799	318908	GGCAGCGCTATTGTGTTCAGGGGACTTTAATTTAGTCTGGTATGCCGGGTGAATGGGGGTGTTGTGCTTATCACGGCATGGTTTGGTCGATTATTGTGTTGTTTGGTGCT	CP006740.1.298	CP006740.1.298	318907	319440	-	AutoIPR: IPR006839:Ribosome-associated, YjgA;IPR023153:PSPTO4464-like domain;
long-mer285	CP006740.1	319754	319796	TAAGGGCAGTGCTAGTACTGCTGATTTGCAAGAGGCAAGTTTG	CP006740.1.299	CP006740.1.299	319518	320885	+	AutoIPR: IPR002510:TldD/PmbA;
long-mer286	CP006740.1	320099	320141	TTGTGCGTTGATCGCTGGTCAAGGGGATGGAATGCAGCGTGAT	CP006740.1.299	CP006740.1.299	319518	320885	+	AutoIPR: IPR002510:TldD/PmbA;
long-mer287	CP006740.1	320723	320765	GAATGGGGCGATTGCTTATCCGGTGGATGGTCTGACTATTGCT	CP006740.1.299	CP006740.1.299	319518	320885	+	AutoIPR: IPR002510:TldD/PmbA;
long-mer288	CP006740.1	324730	324752	TGTCGTGGTCGATGGTCGCCTCA	CP006740.1.305	CP006740.1.305	324455	324826	+	AutoIPR: IPR029062:Class I glutamineamidotransferase-like;
long-mer289	CP006740.1	324766	324808	CCCAGCTTCGGCGTACGGTGTTGGCCAACGTGTAGTTGACCAG	CP006740.1.305	CP006740.1.305	324455	324826	+	AutoIPR: IPR029062:Class I glutamineamidotransferase-like;
long-mer290	CP006740.1	324840	324879	CGTTGTCGGCGTGAGGACTCAGTTTATTGAGGCATCCACT	NA
long-mer291	CP006740.1	324893	324938	CATGTCTGCGGTGTGTTCTCTTGTCGGCAGCTTTTTTCTCGTCAGC	NA
long-mer292	CP006740.1	325210	325231	CGGCTTTTTGACAGGTTTTACG	NA
long-mer293	CP006740.1	325274	325369	GCATCGTTGCGCTTAGCAAGGCAGATTACAGTGTTTCAGAGATTGCTAATTTGCTGTTATACACCGAAAGCAACGTTGAACGAGTATTGGCGTTGA	NA
long-mer294	CP006740.1	325371	325439	GTATGTCAAGAGGAAACCCAGGGGATCGATCTTGCTCCAGTATTTTCATGGAAATGTTGGCGCACTGGA	NA
long-mer295	CP006740.1	325574	325611	TTTAGGGCGGGTGGGCATATTTTGAGGGGTTTCAGGTA	NA
long-mer296	CP006740.1	325667	325709	GTTTTTCTGTTCGGGAAGGCCGCAGTGCTTCTTGGCGCATCGG	NA
long-mer297	CP006740.1	325756	325790	AATACCAGTAAGTGGAATGGGGGAGCTTGTTAGTG	NA
long-mer298	CP006740.1	325998	326053	GATGATGATATGGAGGTGGCTCCCCGGGTTTTGATTTCGGTGCAAGGTGGTCTGTG	NA
long-mer299	CP006740.1	326114	326145	ATGTAGGATGGTATTATCCAATCAACGTCGCC	NA
long-mer300	CP006740.1	327226	327263	TAGATGCTCTTGGCAGGCGTTGCAGGGTTTCGGCACGA	CP006740.1.306	CP006740.1.306	326222	327595	-	AutoIPR: IPR005882:BifunctionalUDP-N-acetylglucosaminepyrophosphorylase/glucosamine-1-phosphateN-acetyltransferase; IPR029044:Nucleotide-diphospho-sugartransferases;
long-mer301	CP006740.1	328090	328125	CATACTCTGTGCTAATGCGTCAAGCAGTTCGTTTTG	CP006740.1.307	CP006740.1.307	327961	328536	-	AutoIPR: IPR008240:Chorismate mutase,periplasmic;
long-mer302	CP006740.1	328516	328558	CAATAGGGAAGACAATGACATAGGTTTTCTCTAGCAGTATGAA	CP006740.1.307	CP006740.1.307	327961	328536	-	AutoIPR: IPR008240:Chorismate mutase,periplasmic;
long-mer303	CP006740.1	328671	328750	GAACTGCGAGGCAGAATTGGCGTTAGACCCACTCTTTTGATTACCGATATCGGTATTTTTCTAGCTAATAGTGGAATGGG	NA
long-mer304	CP006740.1	328762	328788	GATCTACTGTCGGAGAAAATGTCAGTG	CP006740.1.308	CP006740.1.308	328783	329283	-	AutoIPR: IPR001469:ATPase, F1 complex,delta/epsilon subunit;
long-mer305	CP006740.1	348256	348293	TGGATTCACTGGCGTATCTATGTTTTTTGATCTAAACG	NA
long-mer306	CP006740.1	354499	354525	TGCGGTTAGTCTTGCTTCACGGATCGT	NA
long-mer307	CP006740.1	354613	354654	AAAGTGAATGAATACAGAAGGCTATGCCGTTTGCTCTTATAG	NA
long-mer308	CP006740.1	355495	355526	GTGTGAGTGATGTGTGTTGATTTTGTGGTTGA	NA
long-mer309	CP006740.1	358370	358414	TCCTGAGGTTGCTTATCGCGTTGTAGAGATGAGAAGGCAGGATGA	CP006740.1.350	CP006740.1.350	357522	358574	+	AutoIPR: IPR004961:Lipase chaperone;
long-mer310	CP006740.1	358652	358675	GCGTTTAAGTGTTTGGGTGTAGTA	NA
long-mer311	CP006740.1	358677	358698	TTGGTAGAGGCTTTTCACAAGA	NA
long-mer312	CP006740.1	358705	358757	CTTGATCTTATGATTCTTGGAAGTATTCGTTTTTACACGTCTTCAGGACCTCG	NA
long-mer313	CP006740.1	358759	358781	TTGAACAGACTGCAATAGTTTCT	NA
long-mer314	CP006740.1	377867	377909	TTTGTTCGACCCATACGAGGTGAAGCGCGTTAAAGGTTGGTAC	CP006740.1.366	CP006740.1.366	376590	379082	+	AutoIPR: IPR000788:Ribonucleotide reductaselarge subunit, C-terminal; IPR008926:Ribonucleotidereductase R1 subunit, N-terminal;
long-mer315	CP006740.1	380689	380731	GCCTGACGAATTCAATGCCGCTTTGAAGGCGCATTCCCGCCTG	CP006740.1.368	CP006740.1.368	380212	380694	+	AutoIPR: IPR010088:Ribonucleotidereductase-associated flavodoxin, putative;IPR029039:Flavoprotein-like;
long-mer315	CP006740.1	380689	380731	GCCTGACGAATTCAATGCCGCTTTGAAGGCGCATTCCCGCCTG	CP006740.1.369	CP006740.1.369	380666	380992	+	AutoIPR: IPR012336:Thioredoxin-like fold;
long-mer316	CP006740.1	380764	380797	CTGCCGTATGCTCGATATGGCTTTGAACAAATTT	CP006740.1.369	CP006740.1.369	380666	380992	+	AutoIPR: IPR012336:Thioredoxin-like fold;
long-mer317	CP006740.1	381059	381098	GCTTTATCGCTCCAATGCCACAAAGACGTGGTAGATCATC	NA
long-mer318	CP006740.1	381257	381304	TGATTATGTGGTCAGCGTTGCATTGCTGCGGATTGCACAGGCGTTTTG	NA
long-mer319	CP006740.1	382210	382231	CGCTGCGTTTGATCTTGAGCAG	CP006740.1.371	CP006740.1.371	382109	382786	+	AutoIPR: IPR006439:HAD hydrolase, subfamily IA;IPR023214:HAD-like domain;
long-mer320	CP006740.1	382234	382276	AATTGAGCCGGATTACTGGTTACAGATGGTCGGGGTGAGCGAT	CP006740.1.371	CP006740.1.371	382109	382786	+	AutoIPR: IPR006439:HAD hydrolase, subfamily IA;IPR023214:HAD-like domain;
long-mer321	CP006740.1	382372	382399	GAAGGGGGTGCCGCATCGGCCAGGAATC	CP006740.1.371	CP006740.1.371	382109	382786	+	AutoIPR: IPR006439:HAD hydrolase, subfamily IA;IPR023214:HAD-like domain;
long-mer322	CP006740.1	382648	382669	CGCATTGGCTGCAGGTATGACA	CP006740.1.371	CP006740.1.371	382109	382786	+	AutoIPR: IPR006439:HAD hydrolase, subfamily IA;IPR023214:HAD-like domain;
long-mer323	CP006740.1	382852	382884	TGTTGGTTTGTCAGTGATGTGGGTGTGTGCTTT	NA
long-mer324	CP006740.1	382940	382977	TTTCCTCACTTGGGGTGTTGTTGTGCAGTGTTATGTTG	CP006740.1.372	CP006740.1.372	382972	383178	+	
long-mer325	CP006740.1	383181	383302	GTCGTTTCCCGTGATGTACATTCCGTTGATGGGGTTTTACGGCATGGTGTTGTTATCAGTGGAGTTTGGCTGTGTACCACTTCTCCTTCAGTGTTTGTCGTTGTTGGTTACATGACGTTGTA	NA
long-mer326	CP006740.1	383371	383440	TTGAGGTGCGCAGGCGCGAGCCAGGTTTCAATGTGCTGCCGCATGGGCCGGTGACATTGGTGCTGGTGGC	NA
long-mer327	CP006740.1	383933	383975	AATCAAGGAAGTCAGTCAAGATGTGGGGATGCACGATCAATGT	CP006740.1.373	CP006740.1.373	383634	384191	-	AutoIPR: IPR009858:Protein of unknown functionDUF1415;
long-mer328	CP006740.1	384009	384032	CAGTAGTAATTCTTTTGCCAGATG	CP006740.1.373	CP006740.1.373	383634	384191	-	AutoIPR: IPR009858:Protein of unknown functionDUF1415;
long-mer329	CP006740.1	384244	384283	TTGTTAGCCTTGATGAGCGGGGTTGTTGTCCGTATCGTCG	NA
long-mer330	CP006740.1	384296	384338	GATGGGTTGGTTTCTTACTTTAGAACGCTTCTGTGCTGTGTTG	NA
long-mer331	CP006740.1	384420	384462	GAATGTATGCAGAGGATGATTGACGCAAGTAACGGTCACTGGG	CP006740.1.374	CP006740.1.374	384393	384551	+	
long-mer332	CP006740.1	385202	385236	TGATTGTTTTTTATTTTTTTAGAGATGCTATTTGT	NA
long-mer333	CP006740.1	385764	385806	CAATGATATTGATTCCGCGTGTGAACGTGTGCACTTGCTGTAT	CP006740.1.377	CP006740.1.377	385387	386790	+	AutoIPR: IPR001736:PhospholipaseD/Transphosphatidylase; IPR022924:Cardiolipin synthase;IPR025202:Phospholipase D-like domain;
long-mer334	CP006740.1	387057	387099	TTGCTTTGACGCACAGACACAGAGTGACTGAAAAATAAGTTAG	NA
long-mer335	CP006740.1	388437	388479	CGATAACTGGCTCAATGCGCGATTGTGGTCGAGGCGCAGCATC	CP006740.1.379	CP006740.1.379	387960	388946	-	AutoIPR: IPR001557:L-lactate/malatedehydrogenase;
long-mer336	CP006740.1	394564	394596	TACAGAAAATAAATTTATAACCTCGCTTCGTCT	CP006740.1.385	CP006740.1.385	394293	394583	+	
long-mer337	CP006740.1	410755	410797	TGTGCCGAAGCTTTATTTTTACGTATGTCAATCTTCATGAGTT	NA
long-mer338	CP006740.1	410830	410865	CCTAATAAATTTAACGAGAGGCGTGAAGCCAATAAT	CP006740.1.397	CP006740.1.397	410840	411001	-	
long-mer339	CP006740.1	410879	410919	TTTGATCTTGTCTCCAAGCTTTGGACACCCCTTAGGGCTGC	CP006740.1.397	CP006740.1.397	410840	411001	-	
long-mer340	CP006740.1	410924	410966	TTCTCCATCAACCTTCGCTGCCACTTTCGGTGTGTTAAAGAAA	CP006740.1.397	CP006740.1.397	410840	411001	-	
long-mer341	CP006740.1	411049	411117	GTGAGATTTATCACTCTATCCTACTGCCTCGGTATACTGCGCAAATGATAAGACGCTTTATCCCGCCAA	CP006740.1.398	CP006740.1.398	411036	412874	+	AutoIPR: IPR000184:Bacterial surface antigen(D15);
long-mer342	CP006740.1	411845	411890	CCAACCCAAGCCCGAGGAAGCCGATTCTGAAGGCAATGTTCCCGTT	CP006740.1.398	CP006740.1.398	411036	412874	+	AutoIPR: IPR000184:Bacterial surface antigen(D15);
long-mer343	CP006740.1	412151	412193	GCGTAACGTGAAGCTATCGGCTGCACGTAGCGGCCAGATCAAC	CP006740.1.398	CP006740.1.398	411036	412874	+	AutoIPR: IPR000184:Bacterial surface antigen(D15);
long-mer344	CP006740.1	412228	412273	TACGGGAGCGTTGGCGTTATGGGGGCGATGACGGCACCAATACAGT	CP006740.1.398	CP006740.1.398	411036	412874	+	AutoIPR: IPR000184:Bacterial surface antigen(D15);
long-mer345	CP006740.1	412328	412362	TGTTGACGATGCTACCTTCCCTCGCAATGGGAGCG	CP006740.1.398	CP006740.1.398	411036	412874	+	AutoIPR: IPR000184:Bacterial surface antigen(D15);
long-mer346	CP006740.1	412986	413028	AGACCACCTCTGGGCGTGATGTTTTGTTGGCTCAGGTCGTGAC	CP006740.1.399	CP006740.1.399	412871	416692	+	AutoIPR: IPR007452:Protein of unknown functionDUF490;
long-mer347	CP006740.1	413159	413201	CCAGATATCTGGCGACTGCTCTTACTTCGGTTGCGTCTTGATG	CP006740.1.399	CP006740.1.399	412871	416692	+	AutoIPR: IPR007452:Protein of unknown functionDUF490;
long-mer348	CP006740.1	413210	413252	ATGAGCAACGCCAGCCTCAGCTTGGGTCAGAGCGAGGAACCGT	CP006740.1.399	CP006740.1.399	412871	416692	+	AutoIPR: IPR007452:Protein of unknown functionDUF490;
long-mer349	CP006740.1	413746	413776	AGCGTTGGCGTTTAACGTGCAGGCCCAGGGG	CP006740.1.399	CP006740.1.399	412871	416692	+	AutoIPR: IPR007452:Protein of unknown functionDUF490;
long-mer350	CP006740.1	414993	415032	ACGCTCCTGCTTTCACCCTGTTCGCCGCATGTTTGGATGC	CP006740.1.399	CP006740.1.399	412871	416692	+	AutoIPR: IPR007452:Protein of unknown functionDUF490;
long-mer351	CP006740.1	415825	415855	TGACCCTGATTTACGATTTGGCTTGATTAAT	CP006740.1.399	CP006740.1.399	412871	416692	+	AutoIPR: IPR007452:Protein of unknown functionDUF490;
long-mer352	CP006740.1	416353	416391	GCTTGGACGTAAACTGGCGACAGCCAGTAGCGACGAGAA	CP006740.1.399	CP006740.1.399	412871	416692	+	AutoIPR: IPR007452:Protein of unknown functionDUF490;
long-mer353	CP006740.1	416882	416924	GCCGATGTGCTCATGTTCAAATAGGAACAATGCTCATAGATTG	NA
long-mer354	CP006740.1	417083	417143	GCGTCAGAGATCACCATGTGGTAACACGGTGCGGACCAACCTTTGCCTCATGATGATGATG	NA
long-mer355	CP006740.1	417183	417225	AAGTCCGCCATCCGTCACAACGGTGCTCAGAGACTGGTTTGGC	NA
long-mer356	CP006740.1	417326	417368	GCTTCATGTGATCTCATACTGAGACATAGTGTTCCCCATGATG	NA
long-mer357	CP006740.1	417489	417526	GTTTCCGTACTGCTTTAATGACCGAGCGCCCCTTGCAA	CP006740.1.400	CP006740.1.400	417452	418348	+	AutoIPR: IPR012695:2-methylisocitrate lyase;
long-mer358	CP006740.1	419722	419747	ACGCACTTTAAATGAGAAAGCAACGA	CP006740.1.402	CP006740.1.402	419543	419845	+	
long-mer359	CP006740.1	421263	421285	GAAAAAAAATTTGAAGAAGGTAA	CP006740.1.403	CP006740.1.403	420804	421397	+	AutoIPR: IPR004921:Terminase, large subunit;
long-mer360	CP006740.1	429296	429338	GCTGTAGGCTATTGAGCATTTTAAAATTTCTCCCGTCACCGTG	CP006740.1.410	CP006740.1.410	429101	429943	-	
long-mer361	CP006740.1	429386	429413	CCAGGGTTGCCAGATGGAGGCAGCCACT	CP006740.1.410	CP006740.1.410	429101	429943	-	
long-mer362	CP006740.1	431013	431037	TTGGGTCCGTAAGGAAAAAATTGAG	CP006740.1.411	CP006740.1.411	430288	431295	+	AutoIPR: IPR006035:Ureohydrolase;IPR023696:Ureohydrolase domain;
long-mer363	CP006740.1	431127	431163	GCGGGCAACTTACCCTGTTGGGCAATTGCGTTTGGCA	CP006740.1.411	CP006740.1.411	430288	431295	+	AutoIPR: IPR006035:Ureohydrolase;IPR023696:Ureohydrolase domain;
long-mer364	CP006740.1	431556	431610	GTTGTATTCGACTTAGGGGATATGTGTTGCGAGGGATCGACGGAGTGGGTCGCTG	NA
long-mer365	CP006740.1	431978	432012	CAAGGGGTTCGTCCTAGTACGTGCTTATCCGGATC	CP006740.1.412	CP006740.1.412	431814	436739	+	AutoIPR: IPR001599:Alpha-2-macroglobulin;IPR002890:Alpha-2-macroglobulin, N-terminal;IPR008930:Terpenoid cyclases/protein prenyltransferasealpha-alpha toroid; IPR011625:Alpha-2-macroglobulin,N-terminal 2; IPR021868:Alpha-2-macroglobulin MG1 domain;IPR026284:Alpha-2-macroglobulin domain protein,bacteria;
long-mer366	CP006740.1	432158	432200	TTATCCTTATGTTGAGGCAGATAAGCACTATACGGTGTTGATT	CP006740.1.412	CP006740.1.412	431814	436739	+	AutoIPR: IPR001599:Alpha-2-macroglobulin;IPR002890:Alpha-2-macroglobulin, N-terminal;IPR008930:Terpenoid cyclases/protein prenyltransferasealpha-alpha toroid; IPR011625:Alpha-2-macroglobulin,N-terminal 2; IPR021868:Alpha-2-macroglobulin MG1 domain;IPR026284:Alpha-2-macroglobulin domain protein,bacteria;
long-mer367	CP006740.1	434941	434972	TCGAGGGTGTCGGCCCGTTGGTGGTAGCTGAG	CP006740.1.412	CP006740.1.412	431814	436739	+	AutoIPR: IPR001599:Alpha-2-macroglobulin;IPR002890:Alpha-2-macroglobulin, N-terminal;IPR008930:Terpenoid cyclases/protein prenyltransferasealpha-alpha toroid; IPR011625:Alpha-2-macroglobulin,N-terminal 2; IPR021868:Alpha-2-macroglobulin MG1 domain;IPR026284:Alpha-2-macroglobulin domain protein,bacteria;
long-mer368	CP006740.1	444525	444567	AGTTACGATGAGGCGGAAGTGGTTCTCGTGGCTGTTTCGCGTG	CP006740.1.419	CP006740.1.419	444099	444920	+	AutoIPR: IPR005177:Bifunctionalkinase-pyrophosphorylase;
long-mer369	CP006740.1	445021	445063	ATGCTCCATCAGCGCATACCCTGTTTGAGTCGTTTGAGTTGGC	NA
long-mer370	CP006740.1	445329	445371	TTGGCAAGATGTGATTGGTTTATCTCCTCTTCCGGGGGAGTTG	CP006740.1.420	CP006740.1.420	445066	445503	+	AutoIPR: IPR009659:Protein of unknown functionDUF1249;
long-mer371	CP006740.1	445449	445477	GACATTGAGTGCTATTGGCCGCTCACATC	CP006740.1.420	CP006740.1.420	445066	445503	+	AutoIPR: IPR009659:Protein of unknown functionDUF1249;
long-mer372	CP006740.1	445525	445568	TGAAAGCAGGCATACTCGCGTTTCTCTCTTGCTGTTGAATGTAC	NA
long-mer373	CP006740.1	445868	445937	GGAGAACCCAAAACACACAATCCTGAAGGTGTTTTGGAATGGGTCGAGTGCCAACGTTTATTCGAATTGC	CP006740.1.421	CP006740.1.421	445571	446059	+	AutoIPR: IPR003562:Mutator MutX protein;
long-mer374	CP006740.1	445978	446020	TGACGATGATCCGCGTCCATTTCATGGGGTGATGCCGTATTGT	CP006740.1.421	CP006740.1.421	445571	446059	+	AutoIPR: IPR003562:Mutator MutX protein;
long-mer375	CP006740.1	446066	446117	TGGGTACGACCTGAGTATGTTCGATGAGATAGAGAATGCTTGTTATGCATGA	NA
long-mer376	CP006740.1	446119	446386	GAATGCGTTGGCATGACATCTTGTTTGCCGCATGGGTGCGCCAGCGTATCCGCGTTTTTTAAATAGGGAGCCAATGGGGTTCAGAGTCAGATAGCGATAAGGCGATGTTTGGTGACTGGCTTGTTGGATGCACTGGTGATTGCTGGTGTAATGGGATAAAACGGCATTGCTTATGATTCAGCCCCAGGCTTGTTGGCCGTATGTGATTGACGCAATGGGCACAGTGTCTTAGTGCTGTTGTGCGTTATTATTTTGCAGATGCTTAACA	NA
long-mer377	CP006740.1	446957	447021	CGGACTTAAAGGTTTGTCCTGTTTCCAGCGAAGCGCCACGGCCCTTCATACGACTGGTGCCGATT	CP006740.1.422	CP006740.1.422	446538	448730	-	AutoIPR: IPR005546:Autotransporterbeta-domain;
long-mer378	CP006740.1	447258	447291	ACCGGCGACTTTGTCTCTGTTGCCGTCTATGGAG	CP006740.1.422	CP006740.1.422	446538	448730	-	AutoIPR: IPR005546:Autotransporterbeta-domain;
long-mer379	CP006740.1	447435	447477	GTCTGCATCAACCGTGACGACAGATGGTTGTGATGGCGTTGGG	CP006740.1.422	CP006740.1.422	446538	448730	-	AutoIPR: IPR005546:Autotransporterbeta-domain;
long-mer380	CP006740.1	447494	447522	CTGATGTACTTGTTGATTCTGCTGGATAG	CP006740.1.422	CP006740.1.422	446538	448730	-	AutoIPR: IPR005546:Autotransporterbeta-domain;
long-mer381	CP006740.1	447542	447584	CATGTGAGCTGCCTGAATCAGCAGCAGCAGTTCCTACGGCGAC	CP006740.1.422	CP006740.1.422	446538	448730	-	AutoIPR: IPR005546:Autotransporterbeta-domain;
long-mer382	CP006740.1	447651	447693	ATCTGTTTTTGTTGCCCAGTGTCTGCCTGACCAGATGATGGCT	CP006740.1.422	CP006740.1.422	446538	448730	-	AutoIPR: IPR005546:Autotransporterbeta-domain;
long-mer383	CP006740.1	447832	447876	CAGATGGTTGCTAGCTGATCATCATTCGAGCGGTAGTATTCAGTG	CP006740.1.422	CP006740.1.422	446538	448730	-	AutoIPR: IPR005546:Autotransporterbeta-domain;
long-mer384	CP006740.1	448032	448053	TCCTGTAAGGACGCCTCCTGCG	CP006740.1.422	CP006740.1.422	446538	448730	-	AutoIPR: IPR005546:Autotransporterbeta-domain;
long-mer385	CP006740.1	448143	448169	ACCTGCACCATCGCTTCTTATTGTTCC	CP006740.1.422	CP006740.1.422	446538	448730	-	AutoIPR: IPR005546:Autotransporterbeta-domain;
long-mer386	CP006740.1	448207	448249	ATAACCGCATGAAGAGTACCTGTCGAGGCTGCGGTTTGTCCTG	CP006740.1.422	CP006740.1.422	446538	448730	-	AutoIPR: IPR005546:Autotransporterbeta-domain;
long-mer387	CP006740.1	448859	448901	AAATCATACTTTTAATAATGATGTGTTAGCGGACTTGGTGGTG	NA
long-mer388	CP006740.1	448957	449009	CGGGATAAAAGGTGAAGACGCTTTGGCGTCATGTCATGTTCTTGTAATCCTTT	NA
long-mer389	CP006740.1	449011	449039	AAAGAAAGTGAAAGAAAGATTCCATTGCC	NA
long-mer390	CP006740.1	449661	449682	CCAGTATTCCAATCGCTGTCCA	CP006740.1.423	CP006740.1.423	449453	451495	-	AutoIPR: IPR008965:Carbohydrate-binding domain;IPR012291:Cellulose-binding family II/chitobiase,carbohydrate-binding domain; IPR016288:1, 4-betacellobiohydrolase;
long-mer391	CP006740.1	450220	450262	AATCACCAGAGAGTGGAGCGTTAGGTAATGCACCTGTTAGCAC	CP006740.1.423	CP006740.1.423	449453	451495	-	AutoIPR: IPR008965:Carbohydrate-binding domain;IPR012291:Cellulose-binding family II/chitobiase,carbohydrate-binding domain; IPR016288:1, 4-betacellobiohydrolase;
long-mer392	CP006740.1	450310	450352	TACCTTGATCGTTCGGAATCATTGAGCTGGAACCATCGGAGTA	CP006740.1.423	CP006740.1.423	449453	451495	-	AutoIPR: IPR008965:Carbohydrate-binding domain;IPR012291:Cellulose-binding family II/chitobiase,carbohydrate-binding domain; IPR016288:1, 4-betacellobiohydrolase;
long-mer393	CP006740.1	450413	450484	TAAACCTATCCCTGCATCCTGATTACACCAATTACCACGGTGATTACGCTTGTCTATACGTCCAGAATTCAC	CP006740.1.423	CP006740.1.423	449453	451495	-	AutoIPR: IPR008965:Carbohydrate-binding domain;IPR012291:Cellulose-binding family II/chitobiase,carbohydrate-binding domain; IPR016288:1, 4-betacellobiohydrolase;
long-mer394	CP006740.1	450617	450827	TGAATAATCCATTTCGTCAAATAAAGGATTCCATTCGTAGAATTTAGCTGATTTAATAGGCTGTCCACCGATATTTAGATTAGGATTTGGTAGATTTGGTTCAATCAGCGGTGTATAGTTTGCTGTATTAGTGGCAAAACCATTGACACTAGCAAAACCCGCTTTAGTACTTTGAATTAGTTTTGTGTATAAAGAGATTGCTGGTATCCGG	CP006740.1.423	CP006740.1.423	449453	451495	-	AutoIPR: IPR008965:Carbohydrate-binding domain;IPR012291:Cellulose-binding family II/chitobiase,carbohydrate-binding domain; IPR016288:1, 4-betacellobiohydrolase;
long-mer395	CP006740.1	450841	450981	CCAACCAGGCAGAGTGAGCCATATCCAAGAAGCTGTATACATTTGGAATTTCAGCAAATGTATCAAGCGCATATTTTATGGATTCTTCGTAAATTCCGGTATTTTTTGCTTTGGCACAATTAGGAGTACTCATGTTGGTGA	CP006740.1.423	CP006740.1.423	449453	451495	-	AutoIPR: IPR008965:Carbohydrate-binding domain;IPR012291:Cellulose-binding family II/chitobiase,carbohydrate-binding domain; IPR016288:1, 4-betacellobiohydrolase;
long-mer396	CP006740.1	450991	451122	GCAAGCTATCCGGTTCAATAACAGTGACAATGCGGATATCTTTATATTTTGGATTTGCAAAAATATTGGCAATCGTATCAATGTATTCTTTTTTATAACGTTGCAGACCTGCTGGGGTTAAAGGTAATTCAC	CP006740.1.423	CP006740.1.423	449453	451495	-	AutoIPR: IPR008965:Carbohydrate-binding domain;IPR012291:Cellulose-binding family II/chitobiase,carbohydrate-binding domain; IPR016288:1, 4-betacellobiohydrolase;
long-mer397	CP006740.1	451136	451178	TGCGTGGCAATCGCGTCCAGGCATGTCATAAATAACAAAGGTT	CP006740.1.423	CP006740.1.423	449453	451495	-	AutoIPR: IPR008965:Carbohydrate-binding domain;IPR012291:Cellulose-binding family II/chitobiase,carbohydrate-binding domain; IPR016288:1, 4-betacellobiohydrolase;
long-mer398	CP006740.1	451240	451282	TAAGACGTCCTGGATTTTTGGGGCCACCTTTTACCGCATCAAT	CP006740.1.423	CP006740.1.423	449453	451495	-	AutoIPR: IPR008965:Carbohydrate-binding domain;IPR012291:Cellulose-binding family II/chitobiase,carbohydrate-binding domain; IPR016288:1, 4-betacellobiohydrolase;
long-mer399	CP006740.1	451291	451333	GCCAAACCCCTGTAGGGTAGTTCTTAATGGTTTCCATTTTTTC	CP006740.1.423	CP006740.1.423	449453	451495	-	AutoIPR: IPR008965:Carbohydrate-binding domain;IPR012291:Cellulose-binding family II/chitobiase,carbohydrate-binding domain; IPR016288:1, 4-betacellobiohydrolase;
long-mer400	CP006740.1	451487	451529	AACAGACATCGTATATTTTAATGTTTTCAAGATACTTTCAGGG	CP006740.1.423	CP006740.1.423	449453	451495	-	AutoIPR: IPR008965:Carbohydrate-binding domain;IPR012291:Cellulose-binding family II/chitobiase,carbohydrate-binding domain; IPR016288:1, 4-betacellobiohydrolase;
long-mer401	CP006740.1	451538	451580	ACTATTCACCTTGTAGTTTTAGATGGAGGATTTTTTGGATGGT	CP006740.1.424	CP006740.1.424	451576	451677	+	
long-mer402	CP006740.1	451583	451617	ATTGGGGGTATATTATTTTTTTGTTTAACTTGTTT	CP006740.1.424	CP006740.1.424	451576	451677	+	
long-mer403	CP006740.1	451678	451720	TGGGGCGTAATGAATTTTTGAATTTATTATTTATTAATATCCT	NA
long-mer404	CP006740.1	451774	451816	TTGTGGATTGAATTAACTATTTATTTTTTATAAATTTGTTATT	NA
long-mer405	CP006740.1	451948	451974	CCAGGAATATCAGTTTAACTTAGATTT	NA
long-mer406	CP006740.1	452012	452054	AGGGTTGCTGAATACTCTTATATGGCTTGTGCCGATGAATTTA	NA
long-mer407	CP006740.1	452116	452139	CACTTATGAAGAAGTGTGAATTGC	NA
long-mer408	CP006740.1	452258	452313	AAGGAGCAGGTCTATTCTAAGGAGGTGAGTGGCATTTCAGGCGTCTCGCCTAGGGC	NA
long-mer409	CP006740.1	452461	452503	TTATGTGGGCGGTGACAAATTTACAAAATGGAAAGGGTAAGAC	NA
long-mer410	CP006740.1	452507	452576	AAAGTTACTGAAACCTACCTAAAAGGCGATGTATGGGGGAGCGATAGCATTCATTAGTGATATCAAAAAA	NA
long-mer411	CP006740.1	453285	453327	TGGGGTCAGAATCTCGATCCGAGTCTGTGGCGCACTCTGACGG	CP006740.1.425	CP006740.1.425	452712	453833	-	AutoIPR: IPR003698:Lipoyl synthase;IPR007197:Radical SAM;
long-mer412	CP006740.1	454890	454913	CCCGACCTAGCTCACACTCAGCGT	NA
long-mer413	CP006740.1	454917	454974	TGATAAGCAATATTGAAGCCATCCAAATTGAAGCCATCCAATGTCTTAAACCCCATGC	NA
long-mer414	CP006740.1	459246	459276	TGTGGATCTAAAAAAAGAAAATCAGAAGCTG	NA
long-mer415	CP006740.1	467383	467456	TCGGCAAGTACGTCGATTATCGGGATGCTTATAAGTCGGTGGGTGAGGCACTCAAGCATGGTGGCCTGCGTCAG	CP006740.1.438	CP006740.1.438	466497	468161	+	AutoIPR: IPR004468:CTP synthase;IPR027417:P-loop containing nucleoside triphosphatehydrolase; IPR029062:Class I glutamineamidotransferase-like;
long-mer416	CP006740.1	467621	467642	GTATTTCGGTATTTGCTATGGT	CP006740.1.438	CP006740.1.438	466497	468161	+	AutoIPR: IPR004468:CTP synthase;IPR027417:P-loop containing nucleoside triphosphatehydrolase; IPR029062:Class I glutamineamidotransferase-like;
long-mer417	CP006740.1	467966	467996	TGCTAAATCGATGGACGACACCTTGGTGGAG	CP006740.1.438	CP006740.1.438	466497	468161	+	AutoIPR: IPR004468:CTP synthase;IPR027417:P-loop containing nucleoside triphosphatehydrolase; IPR029062:Class I glutamineamidotransferase-like;
long-mer418	CP006740.1	473211	473240	GGAACAGTGCGGCATCATCATTGTCATTGT	CP006740.1.444	CP006740.1.444	472711	473352	-	AutoIPR: IPR002625:Smr protein/MutS2C-terminal;
long-mer419	CP006740.1	478888	478919	CACGGAACACCACGCGATAGTTTTGCCAGGTG	CP006740.1.450	CP006740.1.450	478097	479023	-	AutoIPR: IPR003399:Mammalian cellentry-related;
long-mer420	CP006740.1	479210	479252	ATGGGTAATGAGAAACACTGTCAATCCAAGTGCTTTCTGAAGG	CP006740.1.451	CP006740.1.451	479027	479887	-	AutoIPR: IPR003439:ABC transporter-like;IPR027417:P-loop containing nucleoside triphosphatehydrolase; IPR030296:Probable ABC transporter ATP-bindingprotein Mkl;
long-mer421	CP006740.1	479565	479607	GTGTTGCGAGCAATGATGCGTAGGTCCTCAGAGCTTTGTGAGT	CP006740.1.451	CP006740.1.451	479027	479887	-	AutoIPR: IPR003439:ABC transporter-like;IPR027417:P-loop containing nucleoside triphosphatehydrolase; IPR030296:Probable ABC transporter ATP-bindingprotein Mkl;
long-mer422	CP006740.1	480177	480219	ATAGTGGGAGCATGACTAGCAATGCGATAAGACGTGGGATGAC	CP006740.1.452	CP006740.1.452	479863	481053	-	AutoIPR: IPR030802:ABC transporter permeaseMalE-type;
long-mer423	CP006740.1	480319	480361	ACCGGCCAGGACAATTGCGGTTAACAGCACTGCGAACTCACGC	CP006740.1.452	CP006740.1.452	479863	481053	-	AutoIPR: IPR030802:ABC transporter permeaseMalE-type;
long-mer424	CP006740.1	481156	481198	CGCTGAGATTGCCGGACGCCTCCATACATATGGCACCACCGCA	CP006740.1.453	CP006740.1.453	481091	482356	+	AutoIPR: IPR024528:Domain of unknown functionDUF3815;
long-mer425	CP006740.1	481255	481297	ACCATGGTCCAATCCAACGGGTATCATTCTCAGCTTTAGTGAT	CP006740.1.453	CP006740.1.453	481091	482356	+	AutoIPR: IPR024528:Domain of unknown functionDUF3815;
long-mer426	CP006740.1	481336	481378	GATCCGGTTGGCACCGGGGGATAACGACTTGTACAAGCTCAGC	CP006740.1.453	CP006740.1.453	481091	482356	+	AutoIPR: IPR024528:Domain of unknown functionDUF3815;
long-mer427	CP006740.1	495330	495353	CTAAAACGGGTGGGACAGCAGCAC	CP006740.1.467	CP006740.1.467	493824	495980	+	AutoIPR: IPR004811:RelA/SpoT family;IPR012675:Beta-grasp domain;
long-mer428	CP006740.1	495380	495420	TTTCCATGCCGATAGTGTGGATGATTTGTACGTCCAGATTG	CP006740.1.467	CP006740.1.467	493824	495980	+	AutoIPR: IPR004811:RelA/SpoT family;IPR012675:Beta-grasp domain;
long-mer429	CP006740.1	495474	495518	CGTGTTGTTGCATTTGCGCCGTTTGCGCGGCCGAGCAAGAAGCGT	CP006740.1.467	CP006740.1.467	493824	495980	+	AutoIPR: IPR004811:RelA/SpoT family;IPR012675:Beta-grasp domain;
long-mer430	CP006740.1	495847	495889	GTGATGCGTTTCGAGACAATGCTTATCTTCAATTTCGGGTACG	CP006740.1.467	CP006740.1.467	493824	495980	+	AutoIPR: IPR004811:RelA/SpoT family;IPR012675:Beta-grasp domain;
long-mer431	CP006740.1	496200	496242	TTGCTTGGTGTGGCAGTGTTGATGTTGAGCAAATTTTTGGCTG	CP006740.1.468	CP006740.1.468	496107	497618	+	AutoIPR: IPR011990:Tetratricopeptide-likehelical domain;
long-mer432	CP006740.1	496895	496937	GCGTGGCCTGTTGGCGCCAGCGGCTCGAGACTTTAGGGCAGTG	CP006740.1.468	CP006740.1.468	496107	497618	+	AutoIPR: IPR011990:Tetratricopeptide-likehelical domain;
long-mer433	CP006740.1	500910	500937	ATGGCGACTTGCGCTACCAAAGCCGACC	CP006740.1.473	CP006740.1.473	500532	501110	-	AutoIPR: IPR016181:Acyl-CoA N-acyltransferase;IPR016890:Uncharacterised conserved protein UCP028520;
long-mer434	CP006740.1	501039	501081	TCCGGCTTCATTGTTCAGAGTTAGTACGGCATCGAGTTCAGAC	CP006740.1.473	CP006740.1.473	500532	501110	-	AutoIPR: IPR016181:Acyl-CoA N-acyltransferase;IPR016890:Uncharacterised conserved protein UCP028520;
long-mer435	CP006740.1	501094	501136	CGGATGATGATCGGCATTGAGGCTCCGTGGTGTAGCGTGGTCA	CP006740.1.473	CP006740.1.473	500532	501110	-	AutoIPR: IPR016181:Acyl-CoA N-acyltransferase;IPR016890:Uncharacterised conserved protein UCP028520;
long-mer436	CP006740.1	501224	501255	GCGTCTGAACCTGGAAGTCAGTGGGTACTCTT	CP006740.1.474	CP006740.1.474	501143	501391	+	
long-mer437	CP006740.1	501361	501403	TGACTTAGTATCGTTGCTTGAGATTGTTTAGGGTGGACTTTCA	CP006740.1.474	CP006740.1.474	501143	501391	+	
long-mer438	CP006740.1	501460	501502	AACTTGAGATTAAATTAACCCTGCCGTGGCATCAGGTCTCCGG	NA
long-mer439	CP006740.1	501632	501712	CCGTAAGGCGACTATCGTGTATGACACGGTAAACAGTTTTCGTCGCTTCAAAGATTGGAGTCCGTTGTTGTTGCGTGATCC	CP006740.1.475	CP006740.1.475	501513	502700	+	AutoIPR: IPR011256:Regulatory factor, effectorbinding domain;
long-mer440	CP006740.1	502086	502126	ATGGATGGCAAGTTGACCGTGGCCAATCTGAGAATTGTCGA	CP006740.1.475	CP006740.1.475	501513	502700	+	AutoIPR: IPR011256:Regulatory factor, effectorbinding domain;
long-mer441	CP006740.1	502304	502346	TGCGTTTGATGTAGTTCAGCCTGTGCGTAAGAAGGTTGAGAGC	CP006740.1.475	CP006740.1.475	501513	502700	+	AutoIPR: IPR011256:Regulatory factor, effectorbinding domain;
long-mer442	CP006740.1	502532	502574	TTACACCGGGCATATGGCGGGGTTGGATGCTGCCCGTAATGCA	CP006740.1.475	CP006740.1.475	501513	502700	+	AutoIPR: IPR011256:Regulatory factor, effectorbinding domain;
long-mer443	CP006740.1	502829	502858	TGCGCAACGTGTTTTCCTCCAGCGGTGCCG	NA
long-mer444	CP006740.1	502883	502967	CCTGATATGGACTGCTTTGGCCTTGCATTGCCAATTGCAGTGCAGCCTTGCTGTGTTCCAGAGCCGTGTTGGCAGGTGCGTTGTT	NA
long-mer445	CP006740.1	503180	503256	GCGTCAGCCGTTCAACGTAGTCGATGCTCTGGCCAGAGCGATCCTGTTCCAGCAATTGAGTGGTAAAGCGGCTTCAA	CP006740.1.476	CP006740.1.476	503061	503741	+	AutoIPR: IPR011257:DNA glycosylase;IPR023170:Helix-turn-helix, base-excision DNA repair,C-terminal;
long-mer446	CP006740.1	503381	503457	CGATCTGACGCGGCGTGAAGTTGCAGGCGAGCTTCCCAGTGTGCGGCAGATGGGGGCAATGCACCATAACACCATCG	CP006740.1.476	CP006740.1.476	503061	503741	+	AutoIPR: IPR011257:DNA glycosylase;IPR023170:Helix-turn-helix, base-excision DNA repair,C-terminal;
long-mer447	CP006740.1	503689	503773	ATTTCCATGAAGGAGAAGGAGCGATGATCTCTGATCGTTCGCAGGACGAGTAGTGAGCGGCCATCCTTCGGTTCTAGACACTGCT	CP006740.1.476	CP006740.1.476	503061	503741	+	AutoIPR: IPR011257:DNA glycosylase;IPR023170:Helix-turn-helix, base-excision DNA repair,C-terminal;
long-mer448	CP006740.1	503784	503823	ATGCGTCGTTGGGTAATCAAAATTAGGGCAGGAATGGTTT	NA
long-mer449	CP006740.1	503918	503960	TACCGTGTCTGCGGATGCAGGCGCAGAGTGGTGCTATGTTGAT	NA
long-mer450	CP006740.1	504800	504842	GTTTATGGATCTCCAGGGCGATTCCACGTATCGTTTCGTTTGG	CP006740.1.479	CP006740.1.479	504672	505238	-	AutoIPR: IPR016174:Di-haem cytochrome,transmembrane;
long-mer451	CP006740.1	504957	504996	GATATGAGTGGCATTGGCAACTCGCTCCTGCCAGACAGGC	CP006740.1.479	CP006740.1.479	504672	505238	-	AutoIPR: IPR016174:Di-haem cytochrome,transmembrane;
long-mer452	CP006740.1	505358	505400	TTGTTTCCTTTTTGATGCCTCTTTGACGCACCGCTTCAACTTC	CP006740.1.480	CP006740.1.480	505251	505955	-	AutoIPR:IPR007372:Lipid/polyisoprenoid-binding, YceI-like;
long-mer453	CP006740.1	505523	505557	GTTTTATCCCATACAGGGTGATGTCCAATACCACC	CP006740.1.480	CP006740.1.480	505251	505955	-	AutoIPR:IPR007372:Lipid/polyisoprenoid-binding, YceI-like;
long-mer454	CP006740.1	505577	505607	GGGTGAGTTGGCCGATGGCTTTCCCGTTGGA	CP006740.1.480	CP006740.1.480	505251	505955	-	AutoIPR:IPR007372:Lipid/polyisoprenoid-binding, YceI-like;
long-mer455	CP006740.1	505993	506019	TGTGTACTGCGGCTTGCGTCTGCAACG	NA
long-mer456	CP006740.1	506404	506446	TGCTGTGCTTGATGCGCAGCGTCGTCGCTTCATCCAGATTCCG	CP006740.1.481	CP006740.1.481	506156	509638	+	AutoIPR: IPR005467:Signal transductionhistidine kinase, core; IPR011006:CheY-like superfamily;IPR011042:Six-bladed beta-propeller, TolB-like;IPR011123:Two component regulator three Y;IPR014302:Signal transduction histidine kinase, TMAOsensor TorS; IPR022510:Sortase system, histidine kinase;
long-mer457	CP006740.1	523270	523312	CCGTTGATTGAGGATGGAGTTCGCTTCTCCTTGCCTTTGTTTG	CP006740.1.496	CP006740.1.496	522817	523776	+	AutoIPR: IPR000515:ABC transporter type 1,transmembrane domain MetI-like; IPR005667:Sulphate ABCtransporter permease protein 2;
long-mer458	CP006740.1	523575	523617	AGTCTCTGTGGTATCTGGTCATATTCGTGGGCGAACCAACACA	CP006740.1.496	CP006740.1.496	522817	523776	+	AutoIPR: IPR000515:ABC transporter type 1,transmembrane domain MetI-like; IPR005667:Sulphate ABCtransporter permease protein 2;
long-mer459	CP006740.1	523680	523722	TTCGTTGTTGGCGTTGAGTGCATTGTTGACGTTGGCGTTAAAG	CP006740.1.496	CP006740.1.496	522817	523776	+	AutoIPR: IPR000515:ABC transporter type 1,transmembrane domain MetI-like; IPR005667:Sulphate ABCtransporter permease protein 2;
long-mer460	CP006740.1	527417	527459	CAGATCACCGCTGAGCAGCAATCTTCCATTGATTTGGAGAAAG	CP006740.1.499	CP006740.1.499	526400	528256	+	AutoIPR: IPR007127:RNA polymerase sigma factor70, region 1.1; IPR012760:RNA polymerase sigma factorRpoD, C-terminal; IPR014209:RNA polymerase sigma-K type;IPR014284:RNA polymerase sigma-70 like domain;IPR028630:RNA polymerase sigma factor RpoD;
long-mer461	CP006740.1	529218	529244	ATTTTCGAACCGGGTGATGAAGCCGTA	CP006740.1.501	CP006740.1.501	528825	531074	-	AutoIPR: IPR005742:DNA topoisomerase IV,subunit A, Gram-negative; IPR024946:Arginine repressorC-terminal-like domain;
long-mer462	CP006740.1	530139	530181	GGAACGTGGGAACAGCACGATGCGCACCGGGTTTTTGTGGTCG	CP006740.1.501	CP006740.1.501	528825	531074	-	AutoIPR: IPR005742:DNA topoisomerase IV,subunit A, Gram-negative; IPR024946:Arginine repressorC-terminal-like domain;
long-mer463	CP006740.1	530193	530235	TACCCCTTCGCCGTCCAACCAAGGTAGCTTTTTGGAACGGATT	CP006740.1.501	CP006740.1.501	528825	531074	-	AutoIPR: IPR005742:DNA topoisomerase IV,subunit A, Gram-negative; IPR024946:Arginine repressorC-terminal-like domain;
long-mer464	CP006740.1	536338	536362	TTTCTGGTGGTGGTGCAAGTGATGC	CP006740.1.506	CP006740.1.506	535321	536484	+	AutoIPR: IPR003780:COX15/CtaA family;
long-mer465	CP006740.1	537462	537594	ACTCATGATTGCAATATTCGAGGCTGTTAATTCGTTTCGATAGGCGCATTATGTAGTTTCTTGAATTTGTTGATATAAATGCAGCCAATATTCCAGTATGGCAAGTTTATATATTAATAATATTCTTAAATGC	NA
long-mer466	CP006740.1	537640	537679	TTTTTTATTTTAGGTATTGGTGATTTATTTTCTCTGATGT	NA
long-mer467	CP006740.1	537766	537792	AAGTTTTTTCTGTTCATATATTATGTC	NA
long-mer468	CP006740.1	537809	537872	GTTCTGAGTACGGAGTGGTTGGATGTTTCTTTCGGATGATTTTATTTAATGATAAAGCAAGGAT	NA
long-mer469	CP006740.1	537886	537924	GGAAATAAAATAAAAAAGCATAAGGTTAATGAATGCAAA	NA
long-mer470	CP006740.1	538016	538058	TTTATAATAGATAGAGTTTTACTCATTTCAAAAAGGAAGAAGC	NA
long-mer471	CP006740.1	538075	538117	ACGCCGTTCCAGACCGGCACGATCCGCATCAAGACGGCTCAAC	CP006740.1.508	CP006740.1.508	538063	538902	+	AutoIPR: IPR001279:Beta-lactamase-like;
long-mer472	CP006740.1	538282	538311	CTGCCACGCTGGAATCCGTTTTTCACTAAG	CP006740.1.508	CP006740.1.508	538063	538902	+	AutoIPR: IPR001279:Beta-lactamase-like;
long-mer473	CP006740.1	538537	538579	TGGCCAATCTGGTTGAAGCCAAAGTTGATCGAACTGACTGGAC	CP006740.1.508	CP006740.1.508	538063	538902	+	AutoIPR: IPR001279:Beta-lactamase-like;
long-mer474	CP006740.1	538811	538834	CCGAGTACGCAACATCGACACTGA	CP006740.1.508	CP006740.1.508	538063	538902	+	AutoIPR: IPR001279:Beta-lactamase-like;
long-mer475	CP006740.1	538883	538925	TTCGTCAAACATTCATTTGACAAAGCGATGCAGGCTCACATGT	CP006740.1.508	CP006740.1.508	538063	538902	+	AutoIPR: IPR001279:Beta-lactamase-like;
long-mer476	CP006740.1	538943	538969	CATTTGCCGCGGCAGTAGCTTTGTCCA	NA
long-mer477	CP006740.1	538979	539031	GTAGGGCTGTTTGCTCGCTTCGTAATGAAGTAATTGGAATGCATCGTGTGATA	NA
long-mer478	CP006740.1	539050	539103	CTTGGAAGAGCACGATTACGTTTAGTGAGCAGTTCGCAGACTTATACCCTGCGT	NA
long-mer479	CP006740.1	553448	553490	TGGGAATCGCACCTACGTGATATGTGATGATGATGGACAGATT	CP006740.1.521	CP006740.1.521	552453	553793	+	AutoIPR: IPR001926:Tryptophan synthase betasubunit-like PLP-dependent enzyme; IPR023026:Tryptophansynthase beta chain/beta chain-like;
long-mer480	CP006740.1	553945	553987	CCGTTTAAGGGCGCAATCGCGTAAGGCGTTGATCCCTTTCATC	CP006740.1.522	CP006740.1.522	553919	554725	+	AutoIPR: IPR002028:Tryptophan synthase, alphachain; IPR013785:Aldolase-type TIM barrel;
long-mer481	CP006740.1	558325	558393	AGTTTGTTGCTGCCGATCCCGCTGATTTTGCTCAGTGCATTGAGGTTAGTAGGGCGTTGCTCGGCAATA	CP006740.1.527	CP006740.1.527	558276	560078	-	AutoIPR: IPR004589:DNA helicase, ATP-dependent,RecQ type; IPR011991:Winged helix-turn-helix DNA-bindingdomain; IPR027417:P-loop containing nucleosidetriphosphate hydrolase;
long-mer482	CP006740.1	558429	558471	CGGCACGTTTTGTTCTTTGGCTAGTTGTGCACGTAAGCGATGC	CP006740.1.527	CP006740.1.527	558276	560078	-	AutoIPR: IPR004589:DNA helicase, ATP-dependent,RecQ type; IPR011991:Winged helix-turn-helix DNA-bindingdomain; IPR027417:P-loop containing nucleosidetriphosphate hydrolase;
long-mer483	CP006740.1	558646	558686	TCCAACAGGTGTGTGGCGATGAGTTGGCGAAAGACACTGCG	CP006740.1.527	CP006740.1.527	558276	560078	-	AutoIPR: IPR004589:DNA helicase, ATP-dependent,RecQ type; IPR011991:Winged helix-turn-helix DNA-bindingdomain; IPR027417:P-loop containing nucleosidetriphosphate hydrolase;
long-mer484	CP006740.1	558912	558990	TGGATAGGTTTCCCCGAAGCTTGACAGTAAGAGTTGGCGGCGGCATTGCATTGATTCACAGTAGCCCAGCAGGTGATCG	CP006740.1.527	CP006740.1.527	558276	560078	-	AutoIPR: IPR004589:DNA helicase, ATP-dependent,RecQ type; IPR011991:Winged helix-turn-helix DNA-bindingdomain; IPR027417:P-loop containing nucleosidetriphosphate hydrolase;
long-mer485	CP006740.1	559424	559464	GCCGCATATTGTTTTTCTGTACGACTGTGTAGCGGATGTTG	CP006740.1.527	CP006740.1.527	558276	560078	-	AutoIPR: IPR004589:DNA helicase, ATP-dependent,RecQ type; IPR011991:Winged helix-turn-helix DNA-bindingdomain; IPR027417:P-loop containing nucleosidetriphosphate hydrolase;
long-mer486	CP006740.1	564382	564424	TGCGTTGCGTGCCCGTTTTGGCAGCCACTCGGGCGAGGCGTTC	CP006740.1.529	CP006740.1.529	560894	565294	+	AutoIPR: IPR004576:Transcription-repaircoupling factor; IPR010222:RNA helicase HrpA;IPR024590:RNA helicase HrpA, C-terminal; IPR027417:P-loopcontaining nucleoside triphosphate hydrolase;
long-mer487	CP006740.1	564432	564457	GTGCAGGGCGCACGCTCATCATGGAG	CP006740.1.529	CP006740.1.529	560894	565294	+	AutoIPR: IPR004576:Transcription-repaircoupling factor; IPR010222:RNA helicase HrpA;IPR024590:RNA helicase HrpA, C-terminal; IPR027417:P-loopcontaining nucleoside triphosphate hydrolase;
long-mer488	CP006740.1	564469	564503	GTTTCCTGCTGTGTCGATTCCACTTCAGCTTACCG	CP006740.1.529	CP006740.1.529	560894	565294	+	AutoIPR: IPR004576:Transcription-repaircoupling factor; IPR010222:RNA helicase HrpA;IPR024590:RNA helicase HrpA, C-terminal; IPR027417:P-loopcontaining nucleoside triphosphate hydrolase;
long-mer489	CP006740.1	564664	564706	GCAGTTGCCGGTGTCTTCCAAAAGTGGGCTGTTATATGCGGCC	CP006740.1.529	CP006740.1.529	560894	565294	+	AutoIPR: IPR004576:Transcription-repaircoupling factor; IPR010222:RNA helicase HrpA;IPR024590:RNA helicase HrpA, C-terminal; IPR027417:P-loopcontaining nucleoside triphosphate hydrolase;
long-mer490	CP006740.1	570456	570478	GCTTGATGGAAGCCGATTCACTC	CP006740.1.533	CP006740.1.533	570365	570505	+	
long-mer491	CP006740.1	574240	574280	GCGCCCAGGGCGGCGGTGTTGCCATGAGTGCGGCCAAGTGC	CP006740.1.539	CP006740.1.539	574184	576364	-	AutoIPR: IPR018320:DNA polymerase 1;
long-mer492	CP006740.1	575090	575124	TGTACCGTCCACCCCTTGGCACGTATCAAAATCAC	CP006740.1.539	CP006740.1.539	574184	576364	-	AutoIPR: IPR018320:DNA polymerase 1;
long-mer493	CP006740.1	604223	604246	ATTGATGTTCGGTTTGTAGATACC	CP006740.1.583	CP006740.1.583	603881	605473	+	AutoIPR: IPR030392:Intramolecular chaperoneauto-processing domain;
long-mer494	CP006740.1	605189	605221	GGCCCCTTGCCCTATGGCCTGGCAGAGATTGAA	CP006740.1.583	CP006740.1.583	603881	605473	+	AutoIPR: IPR030392:Intramolecular chaperoneauto-processing domain;
long-mer495	CP006740.1	620752	620784	TTATGGATGGCACCATGAGGGCGCAGTGCTGAG	NA
long-mer496	CP006740.1	620949	620970	ACGATGTTAGTGATGGGGGGGG	CP006740.1.599	CP006740.1.599	620823	622031	+	AutoIPR: IPR006153:Cation/H+ exchanger;
long-mer497	CP006740.1	628177	628219	GCGTTCGTAGCCGGAAGGTGTTGGTTCGGTTATTGGCTTGGTT	CP006740.1.607	CP006740.1.607	627979	628929	-	AutoIPR: IPR003755:HPr(Ser)kinase/phosphorylase; IPR027417:P-loop containingnucleoside triphosphate hydrolase; IPR028979:HPr(Ser)kinase/phosphorylase, N-terminal domain-like;
long-mer498	CP006740.1	631552	631597	CAAGCCAACGATCATGTAGAAACACGTGGTTTTACCAGCCCCGTTG	CP006740.1.610	CP006740.1.610	630979	631701	-	AutoIPR: IPR003439:ABC transporter-like;IPR027417:P-loop containing nucleoside triphosphatehydrolase; IPR030921:LPS export ABC transporter,ATP-binding protein LptB;
long-mer499	CP006740.1	631791	631833	ACTACGCATGTCACCGGTTTGTGTGTTGTAAATCATGCGTTGG	CP006740.1.611	CP006740.1.611	631701	632231	-	AutoIPR: IPR014340:Lipopolysaccharide exportsystem protein LptA;
long-mer500	CP006740.1	632088	632118	CTTGCCGTCGCCAAGCATGTTGCCTTCTTGA	CP006740.1.611	CP006740.1.611	631701	632231	-	AutoIPR: IPR014340:Lipopolysaccharide exportsystem protein LptA;
long-mer501	CP006740.1	632154	632196	GCTGCTTTTAGCTGTTGCAGAGAGTGGTGTGAACAGTAACGGG	CP006740.1.611	CP006740.1.611	631701	632231	-	AutoIPR: IPR014340:Lipopolysaccharide exportsystem protein LptA;
long-mer502	CP006740.1	632235	632257	GCGTGTTTACCTTGGAATTGAGC	CP006740.1.612	CP006740.1.612	632209	632778	-	AutoIPR: IPR010664:Lipopolysaccharide assembly,LptC-related;
long-mer503	CP006740.1	632278	632320	ATTGACTTCGAACCCAACGCCAGTCTGAATGATACCTTGATGG	CP006740.1.612	CP006740.1.612	632209	632778	-	AutoIPR: IPR010664:Lipopolysaccharide assembly,LptC-related;
long-mer504	CP006740.1	632323	632365	GATCGTTACTGCATCTGTGGTTTTGGCCAAGTGATGGTTTGGG	CP006740.1.612	CP006740.1.612	632209	632778	-	AutoIPR: IPR010664:Lipopolysaccharide assembly,LptC-related;
long-mer505	CP006740.1	632419	632461	GGGGCTGTCGCCTTTGACGTCTTGGCGAAGGCGTAGCAGTGTT	CP006740.1.612	CP006740.1.612	632209	632778	-	AutoIPR: IPR010664:Lipopolysaccharide assembly,LptC-related;
long-mer506	CP006740.1	632534	632585	AGTGGGGCGGTCACCTCCGCAGTGCTGTCGATCTGATTGTGCTGCATCTGCT	CP006740.1.612	CP006740.1.612	632209	632778	-	AutoIPR: IPR010664:Lipopolysaccharide assembly,LptC-related;
long-mer507	CP006740.1	632631	632702	CGACCAGCTTAAAATCCTGGACCGTGTAGTCAGCTGCGATGTCCCGTAGCTGTGTGGCTTGGGTGTGTTTGC	CP006740.1.612	CP006740.1.612	632209	632778	-	AutoIPR: IPR010664:Lipopolysaccharide assembly,LptC-related;
long-mer508	CP006740.1	632760	632802	GAATACTGCGCCAACTCATGGAGTGAATTTTCGCAATAGTGCG	CP006740.1.612	CP006740.1.612	632209	632778	-	AutoIPR: IPR010664:Lipopolysaccharide assembly,LptC-related;
long-mer508	CP006740.1	632760	632802	GAATACTGCGCCAACTCATGGAGTGAATTTTCGCAATAGTGCG	CP006740.1.613	CP006740.1.613	632775	633323	-	AutoIPR: IPR010023:3-deoxy-D-manno-octulosonate8-phosphate phosphatase; IPR023214:HAD-like domain;
long-mer509	CP006740.1	632970	633015	ATCGCCCATGAATAACACGGCATCTATACCGATTCCTGATTCCATT	CP006740.1.613	CP006740.1.613	632775	633323	-	AutoIPR: IPR010023:3-deoxy-D-manno-octulosonate8-phosphate phosphatase; IPR023214:HAD-like domain;
long-mer510	CP006740.1	633056	633105	TTTTTATCGGGAGTCCTAGGTGTTCGGCACGCTTTTTAGCGGCTAAGCTG	CP006740.1.613	CP006740.1.613	632775	633323	-	AutoIPR: IPR010023:3-deoxy-D-manno-octulosonate8-phosphate phosphatase; IPR023214:HAD-like domain;
long-mer511	CP006740.1	633109	633151	AGTGCGGTGATTAGGGTGACGTGGATGCCGCAGTGTTCTAATT	CP006740.1.613	CP006740.1.613	632775	633323	-	AutoIPR: IPR010023:3-deoxy-D-manno-octulosonate8-phosphate phosphatase; IPR023214:HAD-like domain;
long-mer512	CP006740.1	633219	633281	ACGACCGTCAGTGAGTGTGCCGTCCACGTCAAAGCATGCTAGGCGGATGCATTTTGCACGTTG	CP006740.1.613	CP006740.1.613	632775	633323	-	AutoIPR: IPR010023:3-deoxy-D-manno-octulosonate8-phosphate phosphatase; IPR023214:HAD-like domain;
long-mer513	CP006740.1	633287	633325	CATCGGCAGGCAGGGTATTTAGTGGGGAATAGGGCATTG	CP006740.1.613	CP006740.1.613	632775	633323	-	AutoIPR: IPR010023:3-deoxy-D-manno-octulosonate8-phosphate phosphatase; IPR023214:HAD-like domain;
long-mer514	CP006740.1	633371	633413	AATGTTCAGGGCGCCTACCGCGCGCTGTTGCGGATCGACCACA	CP006740.1.614	CP006740.1.614	633341	634378	-	AutoIPR: IPR004800:Phosphosugar isomerase,KdsD/KpsF-type;
long-mer515	CP006740.1	649286	649328	TGCTGGAGAAGGTTTGTATGTCGATATGGTCAGCGAAGTGTTT	CP006740.1.628	CP006740.1.628	649215	649874	-	AutoIPR: IPR006073:GTP binding domain;IPR019987:GTP-binding protein, ribosome biogenesis, YsxC;IPR027417:P-loop containing nucleoside triphosphatehydrolase;
long-mer516	CP006740.1	649452	649536	GTCGTATTCTTTGAGTGGGTGACGAATGTCCATTACCACCACCAGTCCACGGAGGGCTTGGCGTTGATGGAAGTAGCTGTCAATA	CP006740.1.628	CP006740.1.628	649215	649874	-	AutoIPR: IPR006073:GTP binding domain;IPR019987:GTP-binding protein, ribosome biogenesis, YsxC;IPR027417:P-loop containing nucleoside triphosphatehydrolase;
long-mer517	CP006740.1	649626	649668	GAAGTAGACCAGTTGCTGGGTACGGCCTGGAGTTTTGGAGACG	CP006740.1.628	CP006740.1.628	649215	649874	-	AutoIPR: IPR006073:GTP binding domain;IPR019987:GTP-binding protein, ribosome biogenesis, YsxC;IPR027417:P-loop containing nucleoside triphosphatehydrolase;
long-mer518	CP006740.1	649916	649964	GAAGTTTTGATCATTCGTTGCGGTGATCTGTGATTTCTTTTTCTGGGAT	NA
long-mer519	CP006740.1	650005	650047	TTTCGCTTGCATGATTTGCCATGGGACGACTGGGGTTGGCAAT	NA
long-mer520	CP006740.1	650121	650155	TTGGCATGTCACTCCAGTAATCATGTAGTGATCAG	NA
long-mer521	CP006740.1	650265	650325	TTATAAATCAATTACTTATTTGTTTTTATTAATTTCACTTCGCAATAAGTAAAGTTACTAA	NA
long-mer522	CP006740.1	651090	651132	TGTGTAGCTGGAGCAGCAAACTTGATCGGAGTTTGTATGACAA	CP006740.1.630	CP006740.1.630	650786	651757	-	AutoIPR: IPR009003:Trypsin-like cysteine/serinepeptidase domain;
long-mer523	CP006740.1	651404	651508	TTCACCATTCACTCGAAAAAACAGTAATCCTGCCGTCAATATCTCAGTACCCGCTGGCGTACTGATGTGTTTAGATTCGGAAATATTTCCTGGATCATCGTTGAT	CP006740.1.630	CP006740.1.630	650786	651757	-	AutoIPR: IPR009003:Trypsin-like cysteine/serinepeptidase domain;
long-mer524	CP006740.1	651686	651817	AGATAACAACACAAGCAAGGTGAAAACAACTGCATTACCAAAATAAAAGCGATTTGTCTGAAATTGACCCATAAACCCTCCAGAGATCAATGGAAATAACACATGCAATTATTCTCATGATTGAACTAGGAT	CP006740.1.630	CP006740.1.630	650786	651757	-	AutoIPR: IPR009003:Trypsin-like cysteine/serinepeptidase domain;
long-mer525	CP006740.1	652100	652142	GATGCAATAAAAGTGTATAGGGCTTTACGCGGGCACTGATGCC	NA
long-mer526	CP006740.1	652217	652270	AGCCATGTATTAAGGTGATAGTGATGGTACTGTTGTTGTCAATATCTCAATGGC	NA
long-mer527	CP006740.1	653083	653115	GTGCGTCCTGTCGGGACGCCGACGATTGTAGTG	CP006740.1.631	CP006740.1.631	652567	653214	+	AutoIPR: IPR012336:Thioredoxin-like fold;
long-mer528	CP006740.1	660705	660733	CAAGGGTAAATATCCTACGCGCTATCTTG	NA
long-mer529	CP006740.1	670990	671014	GGCCCGGCGCTTGACCCGCATGGCG	CP006740.1.646	CP006740.1.646	670112	671473	+	AutoIPR: IPR008824:DNA helicase, Hollidayjunction RuvB type, N-terminal; IPR008921:DNA polymeraseIII, clamp loader complex, gamma/delta/delta subunit,C-terminal; IPR027417:P-loop containing nucleosidetriphosphate hydrolase;
long-mer530	CP006740.1	682285	682327	CGATCCAGAGTTTTTATCGCGTCATTAATACGCTGGCATTATG	CP006740.1.657	CP006740.1.657	681345	682385	+	AutoIPR: IPR001347:Sugar isomerase (SIS);
long-mer531	CP006740.1	682381	682416	TGTGATGGGTGCTTCTTCTGGAGTCGCCGGATTCAT	CP006740.1.658	CP006740.1.658	682385	683542	+	AutoIPR:IPR003764:N-acetylglucosamine-6-phosphate deacetylase;IPR012696:Phosphonate metabolism PhnM;
long-mer531	CP006740.1	682381	682416	TGTGATGGGTGCTTCTTCTGGAGTCGCCGGATTCAT	CP006740.1.657	CP006740.1.657	681345	682385	+	AutoIPR: IPR001347:Sugar isomerase (SIS);
long-mer532	CP006740.1	682420	682462	TGGCCGTGTCCTGACCGATACAGGGTTCCGTCATGATCTGGCG	CP006740.1.658	CP006740.1.658	682385	683542	+	AutoIPR:IPR003764:N-acetylglucosamine-6-phosphate deacetylase;IPR012696:Phosphonate metabolism PhnM;
long-mer533	CP006740.1	682746	682788	CCGCGATTGCTCAGGGGGTACAGGGAATCCTCGGGATTCACTT	CP006740.1.658	CP006740.1.658	682385	683542	+	AutoIPR:IPR003764:N-acetylglucosamine-6-phosphate deacetylase;IPR012696:Phosphonate metabolism PhnM;
long-mer534	CP006740.1	682813	682845	GCGTAAAGGGATCCATGACCACACTCAGTTCCG	CP006740.1.658	CP006740.1.658	682385	683542	+	AutoIPR:IPR003764:N-acetylglucosamine-6-phosphate deacetylase;IPR012696:Phosphonate metabolism PhnM;
long-mer535	CP006740.1	682966	683008	GATCGTCTTTGCCGGGCATACGGCAGCGACGTATGAGCAAGTG	CP006740.1.658	CP006740.1.658	682385	683542	+	AutoIPR:IPR003764:N-acetylglucosamine-6-phosphate deacetylase;IPR012696:Phosphonate metabolism PhnM;
long-mer536	CP006740.1	683617	683641	TGAGCTGTGCCAATACGGATCGCGC	NA
long-mer537	CP006740.1	683735	683773	CTTGATGCTCAGAGGAGCGAGCGGTTGAGTCAATTTAAT	NA
long-mer538	CP006740.1	683791	683821	TGCGCAGGTAGGTTCTTAAGTATTGTAAAGG	NA
long-mer539	CP006740.1	683890	683932	TTCTCTGTTCCGTTGTCTTTCCCTGGATCGTTGTATCCGGATT	NA
long-mer540	CP006740.1	684074	684169	GGGGCTGACAGTTTTAAGTAGTTCTTTTTTGATGGTGTTGGATGAATAAATAAATGTACTGATGCGTGCTACCGCGCTGGGCGGTGAGCTAGACTG	NA
long-mer541	CP006740.1	684558	684600	TATGATGCCTTGATTGTGATGTATGGGTTGCTCAAGCAAAAAT	CP006740.1.659	CP006740.1.659	684213	685127	+	AutoIPR: IPR000438:Acetyl-CoA carboxylasecarboxyl transferase, beta subunit;IPR029045:ClpP/crotonase-like domain;
long-mer542	CP006740.1	684836	684878	GTTGACGCATCCGACGACGGGGGGGGTGTCGGCTTCATTCGCC	CP006740.1.659	CP006740.1.659	684213	685127	+	AutoIPR: IPR000438:Acetyl-CoA carboxylasecarboxyl transferase, beta subunit;IPR029045:ClpP/crotonase-like domain;
long-mer543	CP006740.1	685607	685645	GAATTCAGTAAGGCAAGTGTGTCGCGTGGTTTTACGCTG	CP006740.1.660	CP006740.1.660	685124	686470	+	AutoIPR: IPR005841:Alpha-D-phosphohexomutasesuperfamily;
long-mer544	CP006740.1	685825	685867	CGGTGCTGATTTGGGCATTGCTTTCGATGGTGACGGTGACAGG	CP006740.1.660	CP006740.1.660	685124	686470	+	AutoIPR: IPR005841:Alpha-D-phosphohexomutasesuperfamily;
long-mer545	CP006740.1	686499	686528	GGCCACGAGGTTTTATTTCTTGAAGCAGCT	CP006740.1.661	CP006740.1.661	686448	686591	+	
long-mer546	CP006740.1	687447	687478	GGTGGTCTTTGCGTGCCCTGTCGCGCTGAACA	CP006740.1.663	CP006740.1.663	687405	688550	-	AutoIPR: IPR001296:Glycosyl transferase, family1; IPR028098:Glycosyltransferase subfamily 4, N-terminaldomain;
long-mer547	CP006740.1	687506	687534	CGGCGCGGCCCATGGAGTGGCATTGCTGG	CP006740.1.663	CP006740.1.663	687405	688550	-	AutoIPR: IPR001296:Glycosyl transferase, family1; IPR028098:Glycosyltransferase subfamily 4, N-terminaldomain;
long-mer548	CP006740.1	698725	698767	CCGGTCAATGTGCCAGAGCAGGCGTTGTCGTTGCCTAAGGCTA	CP006740.1.672	CP006740.1.672	698521	698829	+	
long-mer549	CP006740.1	699013	699042	CCGCCGCGTGGTGTCGGGGTGGTTGCCGCT	CP006740.1.673	CP006740.1.673	698839	699693	+	AutoIPR: IPR001653:Diaminopimelate epimerase,DapF;
long-mer550	CP006740.1	699112	699154	TGGTTGGTGCGAGATGGTTCCCTTGCGGATGAGCATTTCTTGA	CP006740.1.673	CP006740.1.673	698839	699693	+	AutoIPR: IPR001653:Diaminopimelate epimerase,DapF;
long-mer551	CP006740.1	699252	699299	TCTGTCTGGATTTCCTAATGCTTGTGCAGAGTATGTGTTGTCGCTACA	CP006740.1.673	CP006740.1.673	698839	699693	+	AutoIPR: IPR001653:Diaminopimelate epimerase,DapF;
long-mer552	CP006740.1	699376	699418	GCACCGGTCGAACGGATCGGGCCGCTCTTGCAGCAGCATGTTG	CP006740.1.673	CP006740.1.673	698839	699693	+	AutoIPR: IPR001653:Diaminopimelate epimerase,DapF;
long-mer553	CP006740.1	699669	699711	GTTTGATGGAGTGTGGTACGGGTGAGTGAGGTGAAGGATAAGA	CP006740.1.674	CP006740.1.674	699690	700361	+	AutoIPR: IPR007435:Protein of unknown functionDUF484;
long-mer553	CP006740.1	699669	699711	GTTTGATGGAGTGTGGTACGGGTGAGTGAGGTGAAGGATAAGA	CP006740.1.673	CP006740.1.673	698839	699693	+	AutoIPR: IPR001653:Diaminopimelate epimerase,DapF;
long-mer554	CP006740.1	699899	699941	CAATGCACAGGCGAACGAGCAATTGGCCATGCGTACTCATCAA	CP006740.1.674	CP006740.1.674	699690	700361	+	AutoIPR: IPR007435:Protein of unknown functionDUF484;
long-mer555	CP006740.1	699970	700001	GTGCTGCGGACACGTTACGGGCATTAGTCGCT	CP006740.1.674	CP006740.1.674	699690	700361	+	AutoIPR: IPR007435:Protein of unknown functionDUF484;
long-mer556	CP006740.1	700217	700250	CAGTGCGTTATTTCCCTTGTCGGGGTTGGGGTTG	CP006740.1.674	CP006740.1.674	699690	700361	+	AutoIPR: IPR007435:Protein of unknown functionDUF484;
long-mer557	CP006740.1	700421	700444	CATGTGGAGCGGGGTATGTCAGCG	CP006740.1.675	CP006740.1.675	700385	701269	+	AutoIPR: IPR002104:Integrase, catalytic;IPR020876:Tyrosine recombinase XerD-like;IPR023009:Tyrosine recombinase XerC/XerD;IPR023109:Integrase/recombinase, N-terminal;
long-mer558	CP006740.1	700462	700500	CCGGCGTGATATCGGTGCGCTTATTGCGTGGGGGGGGCA	CP006740.1.675	CP006740.1.675	700385	701269	+	AutoIPR: IPR002104:Integrase, catalytic;IPR020876:Tyrosine recombinase XerD-like;IPR023009:Tyrosine recombinase XerC/XerD;IPR023109:Integrase/recombinase, N-terminal;
long-mer559	CP006740.1	700517	700545	GTTGTTGTGCTGGATAGGGCGCAGTTGCA	CP006740.1.675	CP006740.1.675	700385	701269	+	AutoIPR: IPR002104:Integrase, catalytic;IPR020876:Tyrosine recombinase XerD-like;IPR023009:Tyrosine recombinase XerC/XerD;IPR023109:Integrase/recombinase, N-terminal;
long-mer560	CP006740.1	700562	700604	GAGCACCGTCGTGGTTTGTCGCCCAAGAGTCTGCAGCGGCGTT	CP006740.1.675	CP006740.1.675	700385	701269	+	AutoIPR: IPR002104:Integrase, catalytic;IPR020876:Tyrosine recombinase XerD-like;IPR023009:Tyrosine recombinase XerC/XerD;IPR023109:Integrase/recombinase, N-terminal;
long-mer561	CP006740.1	700609	700664	GGCGTGCCGTGGTTTTTATGCGTGGTTAGTGAAAAGTGGCCACATTGCTGTCAATC	CP006740.1.675	CP006740.1.675	700385	701269	+	AutoIPR: IPR002104:Integrase, catalytic;IPR020876:Tyrosine recombinase XerD-like;IPR023009:Tyrosine recombinase XerC/XerD;IPR023109:Integrase/recombinase, N-terminal;
long-mer562	CP006740.1	700708	700792	ACGCATATTGGATGCGGATGAGGCGGTTTCTTTTGTTCAGATCCCAACGGATACGCCGCTTGGCTTGCGTGATCGTGCGCTATTA	CP006740.1.675	CP006740.1.675	700385	701269	+	AutoIPR: IPR002104:Integrase, catalytic;IPR020876:Tyrosine recombinase XerD-like;IPR023009:Tyrosine recombinase XerC/XerD;IPR023109:Integrase/recombinase, N-terminal;
long-mer563	CP006740.1	705571	705609	CCATTAGGTGTCGTCTTGTAGGTGTCGTCTTGGTTTCGA	NA
long-mer564	CP006740.1	707036	707063	TGAGCATTGAGAAGATTGAAGCTGACGA	CP006740.1.680	CP006740.1.680	706678	708693	+	AutoIPR: IPR001930:Peptidase M1, alanineaminopeptidase/leukotriene A4 hydrolase;IPR016024:Armadillo-type fold;
long-mer565	CP006740.1	707127	707166	CAAACTGGTTATTGAGACTCCCGCGCAGCCTACCCAGATC	CP006740.1.680	CP006740.1.680	706678	708693	+	AutoIPR: IPR001930:Peptidase M1, alanineaminopeptidase/leukotriene A4 hydrolase;IPR016024:Armadillo-type fold;
long-mer566	CP006740.1	707307	707328	TCCAGGTGTACGTTTTACCTAC	CP006740.1.680	CP006740.1.680	706678	708693	+	AutoIPR: IPR001930:Peptidase M1, alanineaminopeptidase/leukotriene A4 hydrolase;IPR016024:Armadillo-type fold;
long-mer567	CP006740.1	711092	711114	GAGTGGAAGCGATCTGGATTTTT	NA
long-mer568	CP006740.1	733743	733788	CCGTGGCAGTAGCACCGTGGCGGACTTGCTGACACGGTTGCAAGTG	CP006740.1.701	CP006740.1.701	732361	734847	+	AutoIPR: IPR012434:Protein of unknown functionDUF1631;
long-mer569	CP006740.1	736297	736331	GATATTGGCAATGCAAGCCACGTGAGCAGCGATGA	NA
long-mer570	CP006740.1	736340	736420	GCTACGGGTTTAATCCATCAACATCCTGCGTGCGTTGTCAAGCTGATTGTGCGGGAAAGCAAGTGCCTCCTACATCTCATT	NA
long-mer571	CP006740.1	736708	736732	CAGCACTAACCAACCCCCTGGTCGT	CP006740.1.704	CP006740.1.704	736579	737406	-	AutoIPR: IPR004556:Modification methylase HemK;IPR029063:S-adenosyl-L-methionine-dependentmethyltransferase;
long-mer572	CP006740.1	736766	736806	AGTGCGTCCAATCCGTCGCTACCAGAGATCAATGCCGATGG	CP006740.1.704	CP006740.1.704	736579	737406	-	AutoIPR: IPR004556:Modification methylase HemK;IPR029063:S-adenosyl-L-methionine-dependentmethyltransferase;
long-mer573	CP006740.1	736926	736968	GAAACACCACATGATTTAGCCGATGTGCGCTGGCATTGCGTGC	CP006740.1.704	CP006740.1.704	736579	737406	-	AutoIPR: IPR004556:Modification methylase HemK;IPR029063:S-adenosyl-L-methionine-dependentmethyltransferase;
long-mer574	CP006740.1	737245	737281	GAGCGCTTGGAAGCTCTCCGTAGCTGCCGCTGCCAGG	CP006740.1.704	CP006740.1.704	736579	737406	-	AutoIPR: IPR004556:Modification methylase HemK;IPR029063:S-adenosyl-L-methionine-dependentmethyltransferase;
long-mer575	CP006740.1	737417	737473	GATTGTGGAGCAAAGCCGGGTGCTGATTATCGGTCTTCATCCCTATCACTGCATCCT	NA
long-mer576	CP006740.1	737523	737590	TTTTATGACTTAAAACACCCATTCCATGCCTGCCCAAACCTGTGTAAATGGCCTTTCTACGGATCACC	NA
long-mer577	CP006740.1	737718	737760	ACTGCTCCATCTCCGCCAAGGCAAAATCGCCCCGTAACTGATT	NA
long-mer578	CP006740.1	737784	737826	GTGTTTGGTGATCTGTTGAAGCACCTCATCGGCTCAATTGGGG	NA
long-mer579	CP006740.1	737929	737971	AATTATTATGAAATACAACAAGGAGAAAAAGTGCTGGAAATAT	CP006740.1.705	CP006740.1.705	737959	738513	+	
long-mer580	CP006740.1	738047	738079	TCCACAGAAGTGCCAATATTGCAAAAAAATACC	CP006740.1.705	CP006740.1.705	737959	738513	+	
long-mer581	CP006740.1	738093	738135	TTTTATTATAAATGAAATAAATTCTGGTAAAGGTTATATCGAA	CP006740.1.705	CP006740.1.705	737959	738513	+	
long-mer582	CP006740.1	738153	738195	TGACAGAACAATCCCGCCGCCTCCTTCTGACGGTTTACCTCAC	CP006740.1.705	CP006740.1.705	737959	738513	+	
long-mer583	CP006740.1	738211	738255	CTTTCCGAACTTTGCTTACTTGGCATCACCTACACGTTGGGTTTG	CP006740.1.705	CP006740.1.705	737959	738513	+	
long-mer584	CP006740.1	738428	738460	GGTTGATACATCACAGACAGGTACATGGCTTGC	CP006740.1.705	CP006740.1.705	737959	738513	+	
long-mer585	CP006740.1	738477	738503	TTACCCTTACTCAGTGCATCTGAGATC	CP006740.1.705	CP006740.1.705	737959	738513	+	
long-mer586	CP006740.1	738516	738601	CGTGATGATTATTATCATGTCCCCCCTGAAACCTTTCAGGTGAAAGTCCCCAAGCGTCTATCATCCATATTAGATAAGGTAGACGG	CP006740.1.706	CP006740.1.706	738513	738878	+	AutoIPR: IPR003819:Taurine catabolismdioxygenase TauD/TfdA;
long-mer587	CP006740.1	738647	738707	TTCAATAGCATCCAATGCATTACATTCATTACGCCGTGCTTTGCAATCTGTGTCGATCATT	CP006740.1.706	CP006740.1.706	738513	738878	+	AutoIPR: IPR003819:Taurine catabolismdioxygenase TauD/TfdA;
long-mer588	CP006740.1	738749	738791	GCGTTGTATGCATGGACGTGGTGAGATACAAGGGCAACGCTGG	CP006740.1.706	CP006740.1.706	738513	738878	+	AutoIPR: IPR003819:Taurine catabolismdioxygenase TauD/TfdA;
long-mer589	CP006740.1	738853	738913	CCTTATTATTTCAAGGTGATGAATGATCGTTGAAGTGTTGATCAGGGTATTTTTCTTAATA	CP006740.1.707	CP006740.1.707	738875	739393	+	
long-mer589	CP006740.1	738853	738913	CCTTATTATTTCAAGGTGATGAATGATCGTTGAAGTGTTGATCAGGGTATTTTTCTTAATA	CP006740.1.706	CP006740.1.706	738513	738878	+	AutoIPR: IPR003819:Taurine catabolismdioxygenase TauD/TfdA;
long-mer590	CP006740.1	738971	739013	ATATCTTCATTGTTGGTCTATTTAATATCGCCATTCGTTATCT	CP006740.1.707	CP006740.1.707	738875	739393	+	
long-mer591	CP006740.1	739165	739189	AGGTACAGGAAATACAGGATATTTT	CP006740.1.707	CP006740.1.707	738875	739393	+	
long-mer592	CP006740.1	739372	739414	TGGAATGACGTTTAAAAAGTGAGACATTGATGTAGGAGCAACA	CP006740.1.707	CP006740.1.707	738875	739393	+	
long-mer593	CP006740.1	739465	739504	GATGGTGATTGGGGTGACCCTGGCGTCTTACCAAAAGATC	CP006740.1.708	CP006740.1.708	739427	739786	+	AutoIPR: IPR004776:Auxin efflux carrier;
long-mer594	CP006740.1	739535	739577	CTCACGTGGAAGCATCTGATCCACCCTGCTGTTGGAGTATTGA	CP006740.1.708	CP006740.1.708	739427	739786	+	AutoIPR: IPR004776:Auxin efflux carrier;
long-mer595	CP006740.1	739693	739735	TGAGAAGGTTGCTTTTTCTGTAATGGTCAGCACGTTTCTAGCT	CP006740.1.708	CP006740.1.708	739427	739786	+	AutoIPR: IPR004776:Auxin efflux carrier;
long-mer596	CP006740.1	739957	740042	TCTGCATCAAACTAATAGTGCGTTCTAAAGCGCATTGAGCTACTGGATTCACGCTGCGCTCACAAGCGTCACAGGTGATTGACAAG	NA
long-mer597	CP006740.1	740044	740076	GGGGTAATTAAGCTTGGTGGTTTTGATTTTTAT	NA
long-mer598	CP006740.1	740254	740321	AATCGGTGTTAGCTAATAGCTGGCCGTCTAAATGCGTCAGAATTTTGGGTGCCTTCTATATACAGATG	NA
long-mer599	CP006740.1	741970	741998	CTGGTTCGATAGCTTCAGAGCTTAATGTG	CP006740.1.709	CP006740.1.709	740451	743465	+	AutoIPR: IPR005594:YadA-like, C-terminal;IPR008635:Coiled stalk of trimeric autotransporteradhesin; IPR011049:Serralysin-like metalloprotease,C-terminal;
long-mer600	CP006740.1	742511	742553	GTTGTCAATTGGTAGTGGTAATGGCCGCGGTGGTCCGGCGACA	CP006740.1.709	CP006740.1.709	740451	743465	+	AutoIPR: IPR005594:YadA-like, C-terminal;IPR008635:Coiled stalk of trimeric autotransporteradhesin; IPR011049:Serralysin-like metalloprotease,C-terminal;
long-mer601	CP006740.1	742835	742856	TCTCAGTGCTTCCAAGCCGGGA	CP006740.1.709	CP006740.1.709	740451	743465	+	AutoIPR: IPR005594:YadA-like, C-terminal;IPR008635:Coiled stalk of trimeric autotransporteradhesin; IPR011049:Serralysin-like metalloprotease,C-terminal;
long-mer602	CP006740.1	743578	743602	TTTTGGGGAGTGAACGAGGTTGTCT	NA
long-mer603	CP006740.1	749463	749502	AGTGGGAATTTGCAGCCGGAAATACGTTATGCGCCGGTCC	CP006740.1.716	CP006740.1.716	748839	749738	+	AutoIPR: IPR005628:General secretion pathwayprotein K;
long-mer604	CP006740.1	749515	749557	CATTGGGGCAGGATGTTGCGGTGGTTCTGGCCAAGCGTCAGCA	CP006740.1.716	CP006740.1.716	748839	749738	+	AutoIPR: IPR005628:General secretion pathwayprotein K;
long-mer605	CP006740.1	749633	749714	GGGGCGCGAAGCCGTGTTGCGTGCAGTCGTCCGCATGGGAGGGGGGCGTATGCCAGGAGCAACTTACACCATTTTGCATTGG	CP006740.1.716	CP006740.1.716	748839	749738	+	AutoIPR: IPR005628:General secretion pathwayprotein K;
long-mer606	CP006740.1	750014	750056	TTACCGCGGCACTGGCTGCTATCTGCCACGAGTGCGTTATGTC	CP006740.1.717	CP006740.1.717	749729	750865	+	AutoIPR: IPR007813:Fimbrial assembly PilN;
long-mer607	CP006740.1	750166	750208	TCTATTAAAAAGACATGGTGACGATGCTCAATTGGAAACGGAG	CP006740.1.717	CP006740.1.717	749729	750865	+	AutoIPR: IPR007813:Fimbrial assembly PilN;
long-mer608	CP006740.1	751515	751551	TGCAGGCTGGGCTGCCTTGGTTTGTATGTTGGCGTTG	CP006740.1.719	CP006740.1.719	751468	752235	+	
long-mer609	CP006740.1	755607	755635	CAGTGTAGTGAAGATCCGTGGGCTGTGAC	CP006740.1.722	CP006740.1.722	755406	760247	+	AutoIPR: IPR005594:YadA-like, C-terminal;IPR008635:Coiled stalk of trimeric autotransporteradhesin; IPR011049:Serralysin-like metalloprotease,C-terminal;
long-mer610	CP006740.1	755640	755673	TACGCTCGTTTCTTCGGTCCCCCTGGAGCAACTG	CP006740.1.722	CP006740.1.722	755406	760247	+	AutoIPR: IPR005594:YadA-like, C-terminal;IPR008635:Coiled stalk of trimeric autotransporteradhesin; IPR011049:Serralysin-like metalloprotease,C-terminal;
long-mer611	CP006740.1	758460	758481	TTGTCTCAGGATCTTAAAGAGA	CP006740.1.722	CP006740.1.722	755406	760247	+	AutoIPR: IPR005594:YadA-like, C-terminal;IPR008635:Coiled stalk of trimeric autotransporteradhesin; IPR011049:Serralysin-like metalloprotease,C-terminal;
long-mer612	CP006740.1	762694	762721	GGAAGGAGTGTTTGTGCAGATCGGTCTG	CP006740.1.724	CP006740.1.724	761369	762964	+	AutoIPR: IPR000103:Pyridinenucleotide-disulphide oxidoreductase, class-II;IPR012336:Thioredoxin-like fold; IPR016040:NAD(P)-bindingdomain; IPR023753:Pyridine nucleotide-disulphideoxidoreductase, FAD/NAD(P)-binding domain;
long-mer613	CP006740.1	763074	763116	CCTGCGTGACTTGAAATATCTAATTGCTCTGGCCGATTACAAG	CP006740.1.725	CP006740.1.725	763069	764004	+	AutoIPR: IPR020890:Transcription regulator HTH,HdfR;
long-mer614	CP006740.1	763899	763953	TTCAGCGATGACGACATTTCTAGAGAGGTTTTCGAGCATGTTCAAGGAATTGCCA	CP006740.1.725	CP006740.1.725	763069	764004	+	AutoIPR: IPR020890:Transcription regulator HTH,HdfR;
long-mer615	CP006740.1	763963	764001	TTTGACTTGCCTCAGACTGTGGTGCTGTACAAAGGTCGG	CP006740.1.725	CP006740.1.725	763069	764004	+	AutoIPR: IPR020890:Transcription regulator HTH,HdfR;
long-mer616	CP006740.1	764033	764078	GAGTCTGTGGGTTCGTTACCCCTTTTTATTTTGGAGTCAGGGATGC	NA
long-mer617	CP006740.1	764097	764139	ATTGCGGATTATTTAAGGTTTTTTGCTCTTTCATGAAGCTGCT	CP006740.1.726	CP006740.1.726	764129	764818	+	AutoIPR: IPR000905:Gcp-like domain;IPR022496:tRNA threonylcarbamoyl adenosine modificationprotein YeaZ;
long-mer618	CP006740.1	764178	764220	TGCAGGTCGATGGGTGTGTTTGGGAGCGTTTTGAAATTGCGCC	CP006740.1.726	CP006740.1.726	764129	764818	+	AutoIPR: IPR000905:Gcp-like domain;IPR022496:tRNA threonylcarbamoyl adenosine modificationprotein YeaZ;
long-mer619	CP006740.1	764281	764323	CAGTCGTCGGCAGCTTGATGCTATTGCACTTGGGTGCGGCCCA	CP006740.1.726	CP006740.1.726	764129	764818	+	AutoIPR: IPR000905:Gcp-like domain;IPR022496:tRNA threonylcarbamoyl adenosine modificationprotein YeaZ;
long-mer620	CP006740.1	764341	764383	GCGTCTGGGGATCAGTCTGGCTCAGGGGATTGCGTTGGCTTTG	CP006740.1.726	CP006740.1.726	764129	764818	+	AutoIPR: IPR000905:Gcp-like domain;IPR022496:tRNA threonylcarbamoyl adenosine modificationprotein YeaZ;
long-mer621	CP006740.1	764404	764446	CTCGACTCTGCACGTCCTTGCTATGCGTGCCTTGCCCGATGCA	CP006740.1.726	CP006740.1.726	764129	764818	+	AutoIPR: IPR000905:Gcp-like domain;IPR022496:tRNA threonylcarbamoyl adenosine modificationprotein YeaZ;
long-mer622	CP006740.1	764524	764556	GGTGCCGAGTGCCCCAGAAGGTGTTTGCGTACC	CP006740.1.726	CP006740.1.726	764129	764818	+	AutoIPR: IPR000905:Gcp-like domain;IPR022496:tRNA threonylcarbamoyl adenosine modificationprotein YeaZ;
long-mer623	CP006740.1	764598	764640	CAGTCGGTACCGGCCTTGCAGTAAGTCATGGCTTACTGCAGCG	CP006740.1.726	CP006740.1.726	764129	764818	+	AutoIPR: IPR000905:Gcp-like domain;IPR022496:tRNA threonylcarbamoyl adenosine modificationprotein YeaZ;
long-mer624	CP006740.1	764680	764782	TATGCCGCACGCAGTTGATGTCTTGGCTTTGGCAATATCGGCGTTGTCACGTGGCGAGGGTGTTGCTCCAGAATGTGTAGAACCAGTCTATTTGCGTAATAAC	CP006740.1.726	CP006740.1.726	764129	764818	+	AutoIPR: IPR000905:Gcp-like domain;IPR022496:tRNA threonylcarbamoyl adenosine modificationprotein YeaZ;
long-mer625	CP006740.1	774261	774303	GCTCTGCTTGCAACTGTTACTATAGCTGGTTGCAATACAGCTC	CP006740.1.741	CP006740.1.741	774237	774698	+	AutoIPR: IPR008816:Glycine zipper 2TM domain;
long-mer626	CP006740.1	792534	792565	AATGCCGGTCGCGGCGTGATGATTGATGTGAG	CP006740.1.754	CP006740.1.754	792342	792854	+	
long-mer627	CP006740.1	794112	794154	TTTTTGCTGAATTGCGTAGCGTCGCGCCGAGTACGAAATCGCT	CP006740.1.757	CP006740.1.757	794084	794317	+	
long-mer628	CP006740.1	794164	794248	AATACTCAATGGATTTTGGCCAGAAGGAAACGCGGTTGCCCTTCGTTTCGTACTAATATCTAGTCCTATGATCGTTGTGCCATCT	CP006740.1.757	CP006740.1.757	794084	794317	+	
long-mer629	CP006740.1	794314	794347	ATAAAACGCGTGCGTGTCGTCAGCAAGTAGGCCA	CP006740.1.757	CP006740.1.757	794084	794317	+	
long-mer630	CP006740.1	794384	794412	CTGCGGACTGATGAAGGGCAAAACGCATC	NA
long-mer631	CP006740.1	794419	794461	AAAGCAAGGGGTGCAGTTAGCTAAAGAACCTGAAAAAACTTCA	CP006740.1.758	CP006740.1.758	794439	794684	-	
long-mer632	CP006740.1	794951	795049	ACGCAGCCGTTAATTGATGAGTCTGTGGAGGCGTGGCGGGCGGGTCCAGTCATTCGCCCGCTGTATAACGTGATTAAACAGGACGGCAGCAGTGGCATT	CP006740.1.759	CP006740.1.759	794885	795136	+	AutoIPR: IPR025272:Domain of unknown functionDUF4065;
long-mer633	CP006740.1	795092	795135	TCGAAGATCGACGTAACCACAGTAGCCATCTTCGCTAGCGTCTG	CP006740.1.759	CP006740.1.759	794885	795136	+	AutoIPR: IPR025272:Domain of unknown functionDUF4065;
long-mer634	CP006740.1	795157	795210	TGCTGCCGAGCACATGCCATCGAGGATGATTTGGGCTTGCGTCCTGCCTGGCGT	NA
long-mer635	CP006740.1	795309	795351	GTGATGCGATTGGAATCAGGCAACGCGGTTGCGACGCATGCGT	CP006740.1.760	CP006740.1.760	795324	797213	-	AutoIPR: IPR002218:Glucose-inhibited divisionprotein A-related; IPR026904:GidA associated domain 3;
long-mer636	CP006740.1	795758	795813	CCCACAGCGCGGACAGGCGTCTACATTCACGCGCTACTGCTTCCTGTTTCGCGTTG	CP006740.1.760	CP006740.1.760	795324	797213	-	AutoIPR: IPR002218:Glucose-inhibited divisionprotein A-related; IPR026904:GidA associated domain 3;
long-mer637	CP006740.1	817847	817882	GAGCTGGGCATGCTGGATTGAGCCTTCGAGTCATTC	NA
long-mer638	CP006740.1	842996	843031	GTGCGTAGGTGGAAACCGCCCCACAGTGCCATGCGC	CP006740.1.814	CP006740.1.814	842635	843633	-	AutoIPR: IPR001279:Beta-lactamase-like;IPR024884:N-acyl-phosphatidylethanolamine-hydrolysingphospholipase D;
long-mer639	CP006740.1	852048	852074	GGCATGTTGTTTGATATTTTCAAGTGT	CP006740.1.824	CP006740.1.824	851946	852413	-	AutoIPR: IPR015947:PUA-like domain;
long-mer640	CP006740.1	859167	859204	TTGATGAGTTGATGACTCTGCCTCCCATGCATAGGGGG	CP006740.1.833	CP006740.1.833	857841	859178	+	AutoIPR: IPR012434:Protein of unknown functionDUF1631;
long-mer641	CP006740.1	862680	862715	GCGGTGAAGTGTGGCGGCAATTATGCCGCCTCCTTG	CP006740.1.840	CP006740.1.840	862089	863177	+	AutoIPR: IPR001544:Aminotransferase, class IV;
long-mer642	CP006740.1	888976	889050	AGGGGCTAAGAAAACCGGAAAAGAGAAAACCCGTGTTTCCCTGATCTCTTGACACTGAAAACGAACGAGGAAGGC	NA
long-mer643	CP006740.1	889167	889191	GCGTGGAAATAGTATCGCGTGCTGC	NA
long-mer644	CP006740.1	890441	890468	TACCGTGACGAGCCAGAAAGTTTTTTGC	CP006740.1.862	CP006740.1.862	889497	890789	-	AutoIPR: IPR000115:Phosphoribosylglycinamidesynthetase; IPR006284:Glutathione synthetase,prokaryotic;
long-mer645	CP006740.1	890478	890520	ACTGCCCTCTAACTGTGCGGCTGCGGCTGTCGGCCCGAAAATA	CP006740.1.862	CP006740.1.862	889497	890789	-	AutoIPR: IPR000115:Phosphoribosylglycinamidesynthetase; IPR006284:Glutathione synthetase,prokaryotic;
long-mer646	CP006740.1	890532	890624	GGCGCGGAAGCAATCAACAATACCCGCCACTAGTGGCACTTCAGGACCTACCACGGTGATATTCACCGCTTCACGCTGTGCCAACGTTAACAG	CP006740.1.862	CP006740.1.862	889497	890789	-	AutoIPR: IPR000115:Phosphoribosylglycinamidesynthetase; IPR006284:Glutathione synthetase,prokaryotic;
long-mer647	CP006740.1	890626	890664	CCTTCCAGATCGGTGACATTGACTGGCGCATTACGGCAT	CP006740.1.862	CP006740.1.862	889497	890789	-	AutoIPR: IPR000115:Phosphoribosylglycinamidesynthetase; IPR006284:Glutathione synthetase,prokaryotic;
long-mer648	CP006740.1	890782	890819	AGTTTCATAGGGAATGAAATGGAAGAATGGAGAGAGAA	CP006740.1.862	CP006740.1.862	889497	890789	-	AutoIPR: IPR000115:Phosphoribosylglycinamidesynthetase; IPR006284:Glutathione synthetase,prokaryotic;
long-mer649	CP006740.1	890845	891033	CAATGTTGTTGTGGGAAGCGTTCTGGTCTGTCACGGTTGGTTTCGCTATTTGCATCGGATGCATTGCAGCACTTGTGTCATGTGCAGCTATTCAATACAAAAACACATTGTCTAGCATCCGCAGAACCGATGTCCGGTCAATGCCGGAAATGCCGTATCCCGGTGAATAGCATGGCAATGCCGTGTTCA	CP006740.1.863	CP006740.1.863	890982	892574	-	AutoIPR: IPR002695:AICARFT/IMPCHase bienzyme;IPR016193:Cytidine deaminase-like; IPR024051:AICARtransformylase domain;
long-mer650	CP006740.1	891138	891180	GAACGCATCGCTGGCCATCACCGAGCCTGTGACAGCCAAATGT	CP006740.1.863	CP006740.1.863	890982	892574	-	AutoIPR: IPR002695:AICARFT/IMPCHase bienzyme;IPR016193:Cytidine deaminase-like; IPR024051:AICARtransformylase domain;
long-mer651	CP006740.1	891249	891358	AATCGTGCGATTATCCTTGGCATACACAATTGCATTGGACTTGACGTACTTGACCACACGCCAAGCAAACATCAGATCGCGTCGTTGTTTATCGGTGGGGGCAAGTGTGG	CP006740.1.863	CP006740.1.863	890982	892574	-	AutoIPR: IPR002695:AICARFT/IMPCHase bienzyme;IPR016193:Cytidine deaminase-like; IPR024051:AICARtransformylase domain;
long-mer652	CP006740.1	891417	891513	CCCAGAGCCGATACGCTTGAAGTCGTACTGATTCGTTGCTTTCATCGCTGCGCTGCTGGGGATACGCAGCACGCGCACATTGGCTTTTTTGGCGGCA	CP006740.1.863	CP006740.1.863	890982	892574	-	AutoIPR: IPR002695:AICARFT/IMPCHase bienzyme;IPR016193:Cytidine deaminase-like; IPR024051:AICARtransformylase domain;
long-mer653	CP006740.1	891528	891654	TGCATCGTAATACGGCGCAATGAATACCTCGACAAATTGACGGTCTAGAATGCTTTTCATAGTGACCGCATCCAACGTGCGGTTAAAAGCAATAATGCCGCCAAACGCACTCGTCGGATCAGTGGCA	CP006740.1.863	CP006740.1.863	890982	892574	-	AutoIPR: IPR002695:AICARFT/IMPCHase bienzyme;IPR016193:Cytidine deaminase-like; IPR024051:AICARtransformylase domain;
long-mer654	CP006740.1	891669	891711	AGCATCACTGCACGCCATCCCAACTGCGACGCCACAAGGGTTG	CP006740.1.863	CP006740.1.863	890982	892574	-	AutoIPR: IPR002695:AICARFT/IMPCHase bienzyme;IPR016193:Cytidine deaminase-like; IPR024051:AICARtransformylase domain;
long-mer655	CP006740.1	892047	892108	CAATGCGAAACGCTTTTCGGCTGAAAGTTGGCCGTGGTGCTCCTGCAGTTCAGCAAGCAGAT	CP006740.1.863	CP006740.1.863	890982	892574	-	AutoIPR: IPR002695:AICARFT/IMPCHase bienzyme;IPR016193:Cytidine deaminase-like; IPR024051:AICARtransformylase domain;
long-mer656	CP006740.1	892368	892410	TACGCGGCCGTCCATCATTTCAGGGAAGCCTGTCAGATCGGCC	CP006740.1.863	CP006740.1.863	890982	892574	-	AutoIPR: IPR002695:AICARFT/IMPCHase bienzyme;IPR016193:Cytidine deaminase-like; IPR024051:AICARtransformylase domain;
long-mer657	CP006740.1	892479	892521	GTTGTAGGCCAGCAGCACGCGCGCCAACTCGACCAACCCTGTT	CP006740.1.863	CP006740.1.863	890982	892574	-	AutoIPR: IPR002695:AICARFT/IMPCHase bienzyme;IPR016193:Cytidine deaminase-like; IPR024051:AICARtransformylase domain;
long-mer658	CP006740.1	892539	892581	CAGTGCCCGATGCACGGGCAGGAAATCGGATGCCATAAAGCAA	CP006740.1.863	CP006740.1.863	890982	892574	-	AutoIPR: IPR002695:AICARFT/IMPCHase bienzyme;IPR016193:Cytidine deaminase-like; IPR024051:AICARtransformylase domain;
long-mer659	CP006740.1	893609	893645	TAAGTTGTGCCAAAAAGGTCTCGCGATTCTCAGTTGA	NA
long-mer660	CP006740.1	896879	896902	GTAGCCTTGTCATTGGATACCGGC	CP006740.1.868	CP006740.1.868	896744	898141	+	AutoIPR: IPR002295:N6 adenine-specific DNAmethyltransferase, D21 class; IPR002941:DNA methylaseN-4/N-6; IPR029063:S-adenosyl-L-methionine-dependentmethyltransferase;
long-mer661	CP006740.1	897397	897439	CCAGAGAGGTCCTTGGGTTGCTGATCCTTTCGATGCGCCCAAT	CP006740.1.868	CP006740.1.868	896744	898141	+	AutoIPR: IPR002295:N6 adenine-specific DNAmethyltransferase, D21 class; IPR002941:DNA methylaseN-4/N-6; IPR029063:S-adenosyl-L-methionine-dependentmethyltransferase;
long-mer662	CP006740.1	897451	897501	TCTGACATATCCAATCAAAAATCCGAAGAGTGGAAAAGAATTTCTTCCCCC	CP006740.1.868	CP006740.1.868	896744	898141	+	AutoIPR: IPR002295:N6 adenine-specific DNAmethyltransferase, D21 class; IPR002941:DNA methylaseN-4/N-6; IPR029063:S-adenosyl-L-methionine-dependentmethyltransferase;
long-mer663	CP006740.1	897749	897791	ATCGAGCGAATTCTTAGTGTTACTACTGACAAGGAAGCATGGG	CP006740.1.868	CP006740.1.868	896744	898141	+	AutoIPR: IPR002295:N6 adenine-specific DNAmethyltransferase, D21 class; IPR002941:DNA methylaseN-4/N-6; IPR029063:S-adenosyl-L-methionine-dependentmethyltransferase;
long-mer664	CP006740.1	898363	898467	GCTCAACAATGTTCGGGATCCTTGCATCGTTGCTGATGGCCGCATCGTACTGAGCAACATGGTGAAATGCCGTTACGGCCAACCCAAAACGTTTCTTCACCGCAT	CP006740.1.870	CP006740.1.870	898361	898564	+	
long-mer665	CP006740.1	898507	898539	CTGGTTCCTCCCTCGCTGCGGGGATGCTTTGGA	CP006740.1.870	CP006740.1.870	898361	898564	+	
long-mer666	CP006740.1	898560	898661	CTTAAAGAATTTCAGGAAACCGTTTGTACCGGGATCGTTGCCCGTTTTAACCAGGTGCGCTGTGTGTACGAACGTCTTGCTGGTGCGCCACCGGAGCAATGG	CP006740.1.871	CP006740.1.871	898548	898721	+	
long-mer666	CP006740.1	898560	898661	CTTAAAGAATTTCAGGAAACCGTTTGTACCGGGATCGTTGCCCGTTTTAACCAGGTGCGCTGTGTGTACGAACGTCTTGCTGGTGCGCCACCGGAGCAATGG	CP006740.1.870	CP006740.1.870	898361	898564	+	
long-mer667	CP006740.1	898703	898728	ACCCTACCGGTGCGGGTAAAACACTG	CP006740.1.871	CP006740.1.871	898548	898721	+	
long-mer668	CP006740.1	898736	898797	TGGAAACAATGCGCCGTGTGTTCGCCACAGGTGAGCGTGTCCTGTGGTTTTGGTTTGCGCCG	CP006740.1.872	CP006740.1.872	898744	900156	+	AutoIPR: IPR027417:P-loop containing nucleosidetriphosphate hydrolase;
long-mer669	CP006740.1	898961	898991	GGGCGCGAACCCACGGCGATAACGGTATGTC	CP006740.1.872	CP006740.1.872	898744	900156	+	AutoIPR: IPR027417:P-loop containing nucleosidetriphosphate hydrolase;
long-mer670	CP006740.1	899226	899268	TTTCGATGCGGTGCAGGCTGGTTTGCTCAAGTACGGCGTGCGT	CP006740.1.872	CP006740.1.872	898744	900156	+	AutoIPR: IPR027417:P-loop containing nucleosidetriphosphate hydrolase;
long-mer671	CP006740.1	899619	899643	CTTGGCAGCGTTGCGTGGTGCCCGG	CP006740.1.872	CP006740.1.872	898744	900156	+	AutoIPR: IPR027417:P-loop containing nucleosidetriphosphate hydrolase;
long-mer672	CP006740.1	899645	899669	ACCTTGCATTTGGTATCCAGGTGAT	CP006740.1.872	CP006740.1.872	898744	900156	+	AutoIPR: IPR027417:P-loop containing nucleosidetriphosphate hydrolase;
long-mer673	CP006740.1	899791	899828	CAACAGATCAATGCATGGACGACCCAGAGTCCCGAGCT	CP006740.1.872	CP006740.1.872	898744	900156	+	AutoIPR: IPR027417:P-loop containing nucleosidetriphosphate hydrolase;
long-mer674	CP006740.1	899895	900006	ACCATTGAGTCTGCTGGTTTCTCCTCAAGGCGTGGCGTTGGACGTGCTGGAGTGCACCTCAGAGATGGCGCCGGATGCGGTCGGTGACCCTCTCATTGAGGAAGGATGGGAA	CP006740.1.872	CP006740.1.872	898744	900156	+	AutoIPR: IPR027417:P-loop containing nucleosidetriphosphate hydrolase;
long-mer675	CP006740.1	900036	900076	GGAATGGGTCGGCGCTCAGTCGGGACACCCGCGAAAGGATG	CP006740.1.872	CP006740.1.872	898744	900156	+	AutoIPR: IPR027417:P-loop containing nucleosidetriphosphate hydrolase;
long-mer676	CP006740.1	900133	900186	CTCAAACACTACCGACGTCGTTAAGATGCACCCGCCATGTTGCGTAGTGAACGC	CP006740.1.873	CP006740.1.873	900169	901068	+	
long-mer676	CP006740.1	900133	900186	CTCAAACACTACCGACGTCGTTAAGATGCACCCGCCATGTTGCGTAGTGAACGC	CP006740.1.872	CP006740.1.872	898744	900156	+	AutoIPR: IPR027417:P-loop containing nucleosidetriphosphate hydrolase;
long-mer677	CP006740.1	900502	900577	GAGGAGGCGTTGTTGCAGCAACTGGAGCTGGTATTGATCCGTCATCCTGGGTTGTTACGAGTGGCCTACCGACGTT	CP006740.1.873	CP006740.1.873	900169	901068	+	
long-mer678	CP006740.1	902186	902209	ATGGGTGCTTGCGGATCAAGGGGC	NA
long-mer679	CP006740.1	902313	902355	TGTTGCTGGCGGTTGCGGTGAAGTTGTTTACTCGTTCGGCAGT	CP006740.1.875	CP006740.1.875	902340	902723	-	AutoIPR: IPR005358:Putative zinc- oriron-chelating domain containing protein;
long-mer680	CP006740.1	902721	902775	CATGGGAATCCAGTGTTTGTGCTCAGTGGTGCACTATTTTGAGGCAATCACTGTT	CP006740.1.875	CP006740.1.875	902340	902723	-	AutoIPR: IPR005358:Putative zinc- oriron-chelating domain containing protein;
long-mer681	CP006740.1	902851	902892	CGGTGATGCGTTTTATTCTCTTAATTTCTGTTATGCCGTGTG	NA
long-mer682	CP006740.1	903010	903047	GCAATGGGTTGCAGGTTTCAGTGGTATGGGTTGGCGGG	NA
long-mer683	CP006740.1	903754	903796	TTGCTGTTGCGTCCGGGTTTCTTAGCGCATTGTCAGGTGGCGA	CP006740.1.876	CP006740.1.876	903586	905223	+	AutoIPR: IPR000132:Nitrilase/cyanide hydratase,conserved site; IPR003694:NAD(+) synthetase;
long-mer684	CP006740.1	903802	903844	CGCATCGCAGCGGCGACGCACAGTATTGTTGCAGTGGTTGGTT	CP006740.1.876	CP006740.1.876	903586	905223	+	AutoIPR: IPR000132:Nitrilase/cyanide hydratase,conserved site; IPR003694:NAD(+) synthetase;
long-mer685	CP006740.1	903923	903965	AGCGTGAGTTACCCAACTATGGGGTGTTCGACGAGCGCCGTTA	CP006740.1.876	CP006740.1.876	903586	905223	+	AutoIPR: IPR000132:Nitrilase/cyanide hydratase,conserved site; IPR003694:NAD(+) synthetase;
long-mer686	CP006740.1	904130	904182	GGAAGCACGCGCAGCGTGATGTGTTGTTAGCTGAGCGTGCGCGTGAGACGGGT	CP006740.1.876	CP006740.1.876	903586	905223	+	AutoIPR: IPR000132:Nitrilase/cyanide hydratase,conserved site; IPR003694:NAD(+) synthetase;
long-mer687	CP006740.1	904377	904410	CATCAATGCGCTCGTGTGGCGCGCGGTGGTGCGT	CP006740.1.876	CP006740.1.876	903586	905223	+	AutoIPR: IPR000132:Nitrilase/cyanide hydratase,conserved site; IPR003694:NAD(+) synthetase;
long-mer688	CP006740.1	904485	904527	GTTGGTGCTTGCGATCGCTGTTGATGCGCTCGGTGCCGATCAG	CP006740.1.876	CP006740.1.876	903586	905223	+	AutoIPR: IPR000132:Nitrilase/cyanide hydratase,conserved site; IPR003694:NAD(+) synthetase;
long-mer689	CP006740.1	904666	904708	GGGCCGTTGTTTGCGGGAATGTCTCCAGATGCCACGGAGGAGA	CP006740.1.876	CP006740.1.876	903586	905223	+	AutoIPR: IPR000132:Nitrilase/cyanide hydratase,conserved site; IPR003694:NAD(+) synthetase;
long-mer690	CP006740.1	904747	904789	TTGGCCAATAAGTTCGGTGGGTTGTTGTTGACGACGGGCAATA	CP006740.1.876	CP006740.1.876	903586	905223	+	AutoIPR: IPR000132:Nitrilase/cyanide hydratase,conserved site; IPR003694:NAD(+) synthetase;
long-mer691	CP006740.1	905241	905283	TTGAAGGGCGTGGTTGGTTTGTGATGCTGTGAGAGATGATGCG	NA
long-mer692	CP006740.1	905325	905542	GTTGTTCTGATCTCGCTCTGATTCTGAGTGCTTCATTGATGTTCAGACTCTACAGTCATTGATGATGTAGGGTTGTCCGTCGGAATTTTAGGGGTGATACCAGTGCTCTCTGCATGAGCTGGGAGTGACTCAATGAGTATCTTGGTCATGAAATAAAGTGCAGCAGTTCGGTGGGTATACTAATGTCCTGCTTTCAAAAGGCGTTTGCTGCATGTCTG	CP006740.1.877	CP006740.1.877	905536	906459	+	AutoIPR: IPR006194:Glycine-tRNA synthetase,heterodimeric;
long-mer693	CP006740.1	906499	906546	TGCGCCGCTAGTTGCCATTCGTGGAATAAACGGAGACCAAGGTCCTAT	NA
long-mer694	CP006740.1	908152	908195	AGAAGCGGCTGTTAAGCATTCACTGCCCCAGGTCAGTGATGAGA	CP006740.1.878	CP006740.1.878	906551	908719	+	AutoIPR: IPR006194:Glycine-tRNA synthetase,heterodimeric;
long-mer695	CP006740.1	941300	941342	GAGGAGTGTGGCCACGGCCAGTGGCAATTCGCTGGCCTGCTTG	CP006740.1.904	CP006740.1.904	941085	941375	+	
long-mer696	CP006740.1	941553	941595	TGTTCATACCGCGCAGCACTTGGATGACGTCGAGCACATCCTT	NA
long-mer697	CP006740.1	942908	942950	TTTCCATGCCGCTATTGGTGGTGTAGGCGACCACGCCGGTTGC	CP006740.1.907	CP006740.1.907	942483	942914	-	
long-mer698	CP006740.1	943065	943143	AGGACACCAAGATGACCGATGCAAGATGACCGATGGGTTGGTATCAATGTTGCCTTCATCGGATGGCACGGATGGCAAA	NA
long-mer699	CP006740.1	943145	943167	CGATCATGTTGTATCAAGAGGGA	NA
long-mer700	CP006740.1	943307	943341	GGCGCTATGAGTGATCCAGCCAACAGAGATCAGAT	CP006740.1.908	CP006740.1.908	943311	944126	-	AutoIPR: IPR004393:Nicotinate-nucleotidepyrophosphorylase; IPR027277:Nicotinate-nucleotidepyrophosphorylase/Putative pyrophosphorylase ModD;
long-mer701	CP006740.1	943875	943901	CGGTTCTACTTTCATGCCATCGTGCAC	CP006740.1.908	CP006740.1.908	943311	944126	-	AutoIPR: IPR004393:Nicotinate-nucleotidepyrophosphorylase; IPR027277:Nicotinate-nucleotidepyrophosphorylase/Putative pyrophosphorylase ModD;
long-mer702	CP006740.1	944345	944368	AATAGGGCAGCAATAGCACGATGC	CP006740.1.909	CP006740.1.909	944289	945656	-	AutoIPR: IPR003953:FAD binding domain;IPR027477:Succinate dehydrogenase/fumarate reductaseflavoprotein, catalytic domain;
long-mer703	CP006740.1	944450	944495	ATAGGGATTGTTCCGAGGGGTGTGTGTGTGTTGTGGGATGTGATAT	CP006740.1.909	CP006740.1.909	944289	945656	-	AutoIPR: IPR003953:FAD binding domain;IPR027477:Succinate dehydrogenase/fumarate reductaseflavoprotein, catalytic domain;
long-mer704	CP006740.1	944904	944934	GACAGCTTCGCTGACGAGCGCCAGCGGGCGA	CP006740.1.909	CP006740.1.909	944289	945656	-	AutoIPR: IPR003953:FAD binding domain;IPR027477:Succinate dehydrogenase/fumarate reductaseflavoprotein, catalytic domain;
long-mer705	CP006740.1	944988	945030	TACGGCGCCAGCACGTGCAGCTATCGCGATGCCTTGACCAAAG	CP006740.1.909	CP006740.1.909	944289	945656	-	AutoIPR: IPR003953:FAD binding domain;IPR027477:Succinate dehydrogenase/fumarate reductaseflavoprotein, catalytic domain;
long-mer706	CP006740.1	945062	945104	GCCCACCAATGCCGCCTGTTGTCAGAAGAATTCTTGAGGAGGG	CP006740.1.909	CP006740.1.909	944289	945656	-	AutoIPR: IPR003953:FAD binding domain;IPR027477:Succinate dehydrogenase/fumarate reductaseflavoprotein, catalytic domain;
long-mer707	CP006740.1	945218	945261	GAACACAGGCAGTCAATGCTTTTACAATCGCTGTGCCCGATCTA	CP006740.1.909	CP006740.1.909	944289	945656	-	AutoIPR: IPR003953:FAD binding domain;IPR027477:Succinate dehydrogenase/fumarate reductaseflavoprotein, catalytic domain;
long-mer708	CP006740.1	945492	945534	CGACATTCCTCCCTGAGCCCACGCGCTTGATGTTTCTGCGCCC	CP006740.1.909	CP006740.1.909	944289	945656	-	AutoIPR: IPR003953:FAD binding domain;IPR027477:Succinate dehydrogenase/fumarate reductaseflavoprotein, catalytic domain;
long-mer709	CP006740.1	945752	945794	CCAAGGCGGTTCGGATATTGGTAAGCGTGATCCGTTTCATGTG	CP006740.1.910	CP006740.1.910	945669	946670	-	AutoIPR: IPR003473:Quinolinate synthetase A;
long-mer710	CP006740.1	945942	945984	ATCTGCTGCTGCCACCACATCTGGCGGACATTCGGGATGGGCG	CP006740.1.910	CP006740.1.910	945669	946670	-	AutoIPR: IPR003473:Quinolinate synthetase A;
long-mer711	CP006740.1	946113	946172	TAAATATTCGTCTGGAATCATTAGAACTTTGGGAACACTAAGTGCTTCCACCACCTTTTT	CP006740.1.910	CP006740.1.910	945669	946670	-	AutoIPR: IPR003473:Quinolinate synthetase A;
long-mer712	CP006740.1	946231	946273	ACATAGGTGACAATAGGAATGTCAGGATGCGCCTGACGTAATA	CP006740.1.910	CP006740.1.910	945669	946670	-	AutoIPR: IPR003473:Quinolinate synthetase A;
long-mer713	CP006740.1	946821	946842	GCATTATTTTTTCGAATTAATA	NA
long-mer714	CP006740.1	947002	947044	TGATCGGCCGCGTGGTGATTGTATGTCTGACTCAGGATGAAAG	NA
long-mer715	CP006740.1	947130	947172	TTTTGCCACTTCGAATAAATGATTGACCTCATTCCAGTTCACA	CP006740.1.911	CP006740.1.911	947091	947831	-	AutoIPR: IPR001189:Manganese/iron superoxidedismutase;
long-mer716	CP006740.1	947548	947579	AACGTGGATGTGATGGCCAGAAGTTGCTCCAG	CP006740.1.911	CP006740.1.911	947091	947831	-	AutoIPR: IPR001189:Manganese/iron superoxidedismutase;
long-mer717	CP006740.1	947887	947928	CAAGCAAAATACAGATGAAAATAAAATATGTGATCATTTCCA	NA
long-mer718	CP006740.1	947930	947965	GCATTTCTTTCGAGTCAGATGGTTCCTGGCTATTGA	NA
long-mer719	CP006740.1	947990	948164	TTTACCATATGATTATAATATCTTTAGAATAATTAGCTTTGTCTATATTTTTTAAAGCTTTTAAAGCTTTAAAAAATATATTTTTATATTTATATCTCAAAAGATGTCGATTATGTCACGTGAACAAGCATTTGAAATGTTGATTAAAATTTTTTGTAAGACAGATTCTACTGAC	CP006740.1.912	CP006740.1.912	948102	948371	+	AutoIPR: IPR000831:Trp repressor; IPR010921:Trprepressor/replication initiator;
long-mer720	CP006740.1	948363	948396	AAAAAATAATCTGCTAACTTATCGGTTTGAGGTG	CP006740.1.912	CP006740.1.912	948102	948371	+	AutoIPR: IPR000831:Trp repressor; IPR010921:Trprepressor/replication initiator;
long-mer721	CP006740.1	948459	948498	TTTTAAGTCTATAAATAAAGGATTTTGTACGTTAATTTTT	NA
long-mer722	CP006740.1	948527	948681	AAAAATCAGCATAAGGATTAAGGATTAAGGATTAAGGATTAAGGATTAAGGATTAAGGATTAAGGATTAAGGATTAAGGATTAAGGATTAAGGATTAATAATATTCCAAAGATTGAGTTACTAGGCATACGCAGGAGCCTCCATGAATAATCCTA	NA
long-mer723	CP006740.1	948690	948733	CGATAGGAAATTGGAATCATTCAGTTGAGCGTTTCTTCAAGAGC	CP006740.1.913	CP006740.1.913	948710	948892	-	
long-mer724	CP006740.1	948735	948792	TCAATATCCTCTGATGCCTGATCAAGCATACCCATGAATAGGACGGGGAAATCTGACC	CP006740.1.913	CP006740.1.913	948710	948892	-	
long-mer725	CP006740.1	948870	948977	ATAACAATTACTGACGCTACCATTGTCCTTTAATGGTCTTCCCATTGGATGAAAATACATATAACCATATCGCTCCAAAAATGCTTAAAAGCAACTGTTAGTACCGTA	CP006740.1.914	CP006740.1.914	948954	949229	-	AutoIPR: IPR029039:Flavoprotein-like;
long-mer725	CP006740.1	948870	948977	ATAACAATTACTGACGCTACCATTGTCCTTTAATGGTCTTCCCATTGGATGAAAATACATATAACCATATCGCTCCAAAAATGCTTAAAAGCAACTGTTAGTACCGTA	CP006740.1.913	CP006740.1.913	948710	948892	-	
long-mer726	CP006740.1	948985	949035	ATCACTGGCATATAAATGATGTCATCTACTTCAATCATCTGTTTAATGATA	CP006740.1.914	CP006740.1.914	948954	949229	-	AutoIPR: IPR029039:Flavoprotein-like;
long-mer727	CP006740.1	949054	949096	AGGGAGCATTTCTTGTTAGAATAATTATTATCAGCATCGCATA	CP006740.1.914	CP006740.1.914	948954	949229	-	AutoIPR: IPR029039:Flavoprotein-like;
long-mer728	CP006740.1	949136	949178	TTGCTCGGCAATTGATATATTTCTTTATTAGCCCACAGACTTG	CP006740.1.914	CP006740.1.914	948954	949229	-	AutoIPR: IPR029039:Flavoprotein-like;
long-mer729	CP006740.1	949589	949631	ACTATATCCAAGCCGAGCCACGGCCCCTTTATCGAGCGCAACT	CP006740.1.915	CP006740.1.915	949295	949831	-	AutoIPR: IPR016084:Haem oxygenase-like,multi-helical;
long-mer730	CP006740.1	949638	949680	AAATATGAAATCAGAGCTTGAATTGCAGGTAAAGGACGATGAT	CP006740.1.915	CP006740.1.915	949295	949831	-	AutoIPR: IPR016084:Haem oxygenase-like,multi-helical;
long-mer731	CP006740.1	949686	949715	AATCCTTCGTTATACAAATTTATGCTTTTC	CP006740.1.915	CP006740.1.915	949295	949831	-	AutoIPR: IPR016084:Haem oxygenase-like,multi-helical;
long-mer732	CP006740.1	949764	949841	TTATAGACGAAACGTAACAACTTGCGATTTTCTGGAGCAGTACTATAGGCTGCAGCTGCTTGGTTCACTGAATTATGA	CP006740.1.915	CP006740.1.915	949295	949831	-	AutoIPR: IPR016084:Haem oxygenase-like,multi-helical;
long-mer733	CP006740.1	949846	949874	TATAGTTTTATATTTGTTCCATCATCAAT	CP006740.1.916	CP006740.1.916	949853	949990	-	
long-mer734	CP006740.1	949897	949938	GTTCAGAAATTATTTTTTCCAAGAAAGTGCCATTCTTAATAT	CP006740.1.916	CP006740.1.916	949853	949990	-	
long-mer735	CP006740.1	950088	950110	ACGATATAGGGGAACCATACGTG	CP006740.1.917	CP006740.1.917	949992	950510	-	AutoIPR: IPR016181:Acyl-CoA N-acyltransferase;
long-mer736	CP006740.1	953037	953116	TTCCTTGTTGTCAGCTTGCAAGTGTTGTGTTGCATGATGAAGAGTGCGTCCCTCTCTTCTTCCTAATGTGCCAGCAATCG	CP006740.1.922	CP006740.1.922	952536	953738	-	AutoIPR: IPR005801:ADC synthase;IPR019999:Anthranilate synthase component I-like;
long-mer737	CP006740.1	953139	953236	CGTACTGATGCGCAAAAATAATTCAGGGCTGGCGCCAATGACTGTCTGACCATTTATACTAAATAAATACATGTAGCGTGAAGGATTTAATATCCGTA	CP006740.1.922	CP006740.1.922	952536	953738	-	AutoIPR: IPR005801:ADC synthase;IPR019999:Anthranilate synthase component I-like;
long-mer738	CP006740.1	953262	953304	GGTCTCTGCTTTTACTTGGATTTTCTGTCCTATTTGTACTTGG	CP006740.1.922	CP006740.1.922	952536	953738	-	AutoIPR: IPR005801:ADC synthase;IPR019999:Anthranilate synthase component I-like;
long-mer739	CP006740.1	953406	953448	TTGTACTTGTTCAACATCAGTAATGCATGTGATTGCATCAATA	CP006740.1.922	CP006740.1.922	952536	953738	-	AutoIPR: IPR005801:ADC synthase;IPR019999:Anthranilate synthase component I-like;
long-mer740	CP006740.1	953460	953502	GTAAAAATCCTCAACACCAGGAAAAGAATAGGTGATAAGTTCA	CP006740.1.922	CP006740.1.922	952536	953738	-	AutoIPR: IPR005801:ADC synthase;IPR019999:Anthranilate synthase component I-like;
long-mer741	CP006740.1	953549	953591	TTATATCATGGTCATCTTGATTGTTGAGTTCAGTTTCTGGAAT	CP006740.1.922	CP006740.1.922	952536	953738	-	AutoIPR: IPR005801:ADC synthase;IPR019999:Anthranilate synthase component I-like;
long-mer742	CP006740.1	953623	953677	AAGCAGGAGAAAGCCATAATTTCGCATTGATGCCTCGGTACTTGAGAAAAGTTTT	CP006740.1.922	CP006740.1.922	952536	953738	-	AutoIPR: IPR005801:ADC synthase;IPR019999:Anthranilate synthase component I-like;
long-mer743	CP006740.1	953712	953759	TTTATCGACGAGTTGATAGACAGACATTGATAATGTTGTTGTCTGAAG	CP006740.1.922	CP006740.1.922	952536	953738	-	AutoIPR: IPR005801:ADC synthase;IPR019999:Anthranilate synthase component I-like;
long-mer744	CP006740.1	953766	953894	GATACTGTCAGCTATATTTAACTCTTTTAGTAAGATGGGATTGCTGTGTATTGATATCGCCTTATTTTTTACATTAACATTAATGACCTGGTTATGCCTACCATCGAGACTCGAGAGTCAACCGAATTT	NA
long-mer745	CP006740.1	953930	953975	ATCAAAATTTTTTAACAATTTTTGATAGATTAAAAAGGAATTTTTT	NA
long-mer746	CP006740.1	954033	954109	GTTAAAGAATAAATTGATCATGATGATCTGATGTAATGGTGCATCGGTACGGCATGACCCAAACTAATTTTCTTCAT	CP006740.1.923	CP006740.1.923	954108	954419	+	
long-mer747	CP006740.1	954177	954231	GCAGGCGAGGACGATAAGGAGCAGCGCGAATGTACATTCTGTTTACGGTTGGCGG	CP006740.1.923	CP006740.1.923	954108	954419	+	
long-mer748	CP006740.1	956874	956953	AAAAAGACTATGAAATGATAGGTTTATTGTGGTATGGGTTGTTGAGGCTCGACTCTGTCAGTATTGAGAATTCCATAATA	NA
long-mer749	CP006740.1	956957	956986	GTTTAGTTAAGTATCCATCCTGAACCTTTT	NA
long-mer750	CP006740.1	957048	957090	GGCCTCTTTTTCTTAGCATCCTTTGATGGGTTCAAACTGCGGT	NA
long-mer751	CP006740.1	957245	957281	AATCCTTTTTCTGATTTTGATCAAAAATCTATAAGAC	NA
long-mer752	CP006740.1	957360	957402	CAATGTTAAGCTTTCTACGCCTCAAGAAGCCCACCAATGCCAT	CP006740.1.928	CP006740.1.928	957362	958555	+	AutoIPR: IPR004390:Signal-recognition particlereceptor FtsY; IPR004780:Signal recognition particleprotein Ffh; IPR027417:P-loop containing nucleosidetriphosphate hydrolase;
long-mer753	CP006740.1	957424	957451	ATACAGTGCTGAAGAGATGGCGGCTGCC	CP006740.1.928	CP006740.1.928	957362	958555	+	AutoIPR: IPR004390:Signal-recognition particlereceptor FtsY; IPR004780:Signal recognition particleprotein Ffh; IPR027417:P-loop containing nucleosidetriphosphate hydrolase;
long-mer754	CP006740.1	957601	957643	ATCGGGGGCGAGTACCCCAACTGTTTCGGTGGATAAACCCAAT	CP006740.1.928	CP006740.1.928	957362	958555	+	AutoIPR: IPR004390:Signal-recognition particlereceptor FtsY; IPR004780:Signal recognition particleprotein Ffh; IPR027417:P-loop containing nucleosidetriphosphate hydrolase;
long-mer755	CP006740.1	958615	958649	TCCCTACTCACTTGGCTTGCCCACTCGCAGGCCAG	NA
long-mer756	CP006740.1	958918	958960	ACATGCCGCCGCCAAGCGCTGCGTTGAGCTGCATGGCGGTGAC	CP006740.1.929	CP006740.1.929	958655	959704	+	AutoIPR: IPR005760:A/G-specific adenineglycosylase MutY; IPR011257:DNA glycosylase;IPR015797:NUDIX hydrolase domain-like;IPR023170:Helix-turn-helix, base-excision DNA repair,C-terminal;
long-mer757	CP006740.1	959146	959195	GGAACTAGCCGAAGCGTATGTACTGCAACCACCAACAGGACGTCTTGCCG	CP006740.1.929	CP006740.1.929	958655	959704	+	AutoIPR: IPR005760:A/G-specific adenineglycosylase MutY; IPR011257:DNA glycosylase;IPR015797:NUDIX hydrolase domain-like;IPR023170:Helix-turn-helix, base-excision DNA repair,C-terminal;
long-mer758	CP006740.1	959650	959692	TCTACCCATGTTTGGATTACCTGCTCCAATCCGCAAATTGCTC	CP006740.1.929	CP006740.1.929	958655	959704	+	AutoIPR: IPR005760:A/G-specific adenineglycosylase MutY; IPR011257:DNA glycosylase;IPR015797:NUDIX hydrolase domain-like;IPR023170:Helix-turn-helix, base-excision DNA repair,C-terminal;
long-mer759	CP006740.1	967219	967240	GAGCATCAATGTAGATTTACCG	CP006740.1.939	CP006740.1.939	967097	967531	+	AutoIPR: IPR003400:Biopolymer transport proteinExbD/TolR;
long-mer760	CP006740.1	967475	967496	CATGCCAAGATTGAGAAAGTCA	CP006740.1.939	CP006740.1.939	967097	967531	+	AutoIPR: IPR003400:Biopolymer transport proteinExbD/TolR;
long-mer761	CP006740.1	977499	977534	AGCGAATGCTAGATGCCGTCGCTGGTATTGGTATCC	CP006740.1.950	CP006740.1.950	977507	979318	-	AutoIPR: IPR002817:Phosphomethylpyrimidinesynthase; IPR025747:ThiC-associated domain;
long-mer762	CP006740.1	979802	979844	CTCCACTCATGCGGGCGAGGGTATGTGGGTTCCACAACAGCTT	CP006740.1.952	CP006740.1.952	979749	981899	+	AutoIPR: IPR019500:Peptidase S46;
long-mer763	CP006740.1	980058	980098	GGGTTCAATGCGTTGACTCAGACTGATGAAGTCAGCGCCGG	CP006740.1.952	CP006740.1.952	979749	981899	+	AutoIPR: IPR019500:Peptidase S46;
long-mer764	CP006740.1	980183	980272	CCCCTTCAAGCGTACGACGGCGTTGGAGACATTCAGCAAACAAGAAATTGCCAAATGTGAGGCCGAACAGGGTTATCACTGCCAATTCTT	CP006740.1.952	CP006740.1.952	979749	981899	+	AutoIPR: IPR019500:Peptidase S46;
long-mer765	CP006740.1	986330	986371	TGTTCTAGTGCGTTAGCAGCGTCTGAGTGTTCTGCTCCTATT	CP006740.1.963	CP006740.1.963	986294	987721	+	
long-mer766	CP006740.1	993817	993858	TGTTCTAGTGCGTTAGCAGCGTCTGAGTGTTCTGCTCCTATT	CP006740.1.976	CP006740.1.976	993781	995208	+	
long-mer767	CP006740.1	1005353	1005388	GTGGAGCTGCCGCTCGCGTTTCTTCCATCATTTTTT	CP006740.1.996	CP006740.1.996	1005195	1005650	-	AutoIPR: IPR021077:Bacteriophage phi-Lf,Orf112;
long-mer768	CP006740.1	1009515	1009556	AATAGGAGCAGAACACTCAGACGCTGCTAACGCACTAGAACA	CP006740.1.1001	CP006740.1.1001	1008165	1009592	-	
long-mer769	CP006740.1	1019268	1019295	TATTTCGGTTGCGATGCGAGTTCCAGAA	CP006740.1.1017	CP006740.1.1017	1018890	1020479	-	AutoIPR: IPR028204:Tricorn protease C1 domain;IPR029045:ClpP/crotonase-like domain;
long-mer770	CP006740.1	1021689	1021710	ACACGCATTACTAAATACCGCC	NA
long-mer771	CP006740.1	1024941	1024966	CAGGAGCCGCACATGCGTTGCGTTGC	NA
long-mer772	CP006740.1	1070331	1070371	GCACTTGGCCGCACTCATGGCAACACCGCCGCCCTGGGCGC	CP006740.1.1074	CP006740.1.1074	1068247	1070427	+	AutoIPR: IPR018320:DNA polymerase 1;
long-mer773	CP006740.1	1075263	1075332	CACCGCAATTGCAATCTGGAAGACCGTACGCCCCTGGGTCCCCCAAATTATCGCACTAGCCGTTTTTGCA	CP006740.1.1081	CP006740.1.1081	1074295	1076886	+	AutoIPR: IPR016181:Acyl-CoA N-acyltransferase;IPR022791:Lysylphosphatidylglycerolsynthetase/glycosyltransferase AglD; 
long-mer774	CP006740.1	1075410	1075452	TGAGACTTCACATTTACTAGTTAGTCTCGGTGGCATTGTCCTA	CP006740.1.1081	CP006740.1.1081	1074295	1076886	+	AutoIPR: IPR016181:Acyl-CoA N-acyltransferase;IPR022791:Lysylphosphatidylglycerolsynthetase/glycosyltransferase AglD; 
long-mer775	CP006740.1	1075792	1075834	CGTGCATTGTTATTGATATGTATTTGCCTCATCGTGTTCGGTA	CP006740.1.1081	CP006740.1.1081	1074295	1076886	+	AutoIPR: IPR016181:Acyl-CoA N-acyltransferase;IPR022791:Lysylphosphatidylglycerolsynthetase/glycosyltransferase AglD; 
long-mer776	CP006740.1	1075841	1075884	GTTTACTGCATAACGCCCGGCAGCCCTTCACACCAGCCAGTGAA	CP006740.1.1081	CP006740.1.1081	1074295	1076886	+	AutoIPR: IPR016181:Acyl-CoA N-acyltransferase;IPR022791:Lysylphosphatidylglycerolsynthetase/glycosyltransferase AglD; 
long-mer777	CP006740.1	1075893	1076013	GCAAGCCTTATTGCCGATACTCGCCAATAACAAAGACACCAAAGCCTGCCTGGCCATGACAGGGGACAAGGCGTTACTACACGACCCACAGAAACACAGCTTCGTGATGATGCAGCGCTAC	CP006740.1.1081	CP006740.1.1081	1074295	1076886	+	AutoIPR: IPR016181:Acyl-CoA N-acyltransferase;IPR022791:Lysylphosphatidylglycerolsynthetase/glycosyltransferase AglD; 
long-mer778	CP006740.1	1076082	1076115	CTTCCGTGAAGTCGCTGACCGCCTTGGATTACGC	CP006740.1.1081	CP006740.1.1081	1074295	1076886	+	AutoIPR: IPR016181:Acyl-CoA N-acyltransferase;IPR022791:Lysylphosphatidylglycerolsynthetase/glycosyltransferase AglD; 
long-mer779	CP006740.1	1076117	1076170	CAGTGTTTTATCAAGTCTCCGACAACTATTGGAAAAATTACTTAGATCTAGGCA	CP006740.1.1081	CP006740.1.1081	1074295	1076886	+	AutoIPR: IPR016181:Acyl-CoA N-acyltransferase;IPR022791:Lysylphosphatidylglycerolsynthetase/glycosyltransferase AglD; 
long-mer780	CP006740.1	1076234	1076276	CTACTAACGCCGAAATGCGGCGAGCATTCAACAAAGGGAAACG	CP006740.1.1081	CP006740.1.1081	1074295	1076886	+	AutoIPR: IPR016181:Acyl-CoA N-acyltransferase;IPR022791:Lysylphosphatidylglycerolsynthetase/glycosyltransferase AglD; 
long-mer781	CP006740.1	1076565	1076655	CTTTTTGTTCGTAGCCATGTTGCTGTGGGGAAAAGAGCAAGGTTTTCAACGGTTTTCTTTAGGAATGGCGCCACTATCAGGCTTAGCGCAA	CP006740.1.1081	CP006740.1.1081	1074295	1076886	+	AutoIPR: IPR016181:Acyl-CoA N-acyltransferase;IPR022791:Lysylphosphatidylglycerolsynthetase/glycosyltransferase AglD; 
long-mer782	CP006740.1	1076954	1077009	GGCACACAAACAATGAAAAAAAGAGCAGTTTTGCCCTTTTTTGAATCACAGATCTA	NA
long-mer783	CP006740.1	1081126	1081149	GGAGGGGTTGGAAACCATGACCCT	CP006740.1.1084	CP006740.1.1084	1080977	1082176	+	AutoIPR: IPR020841:Polyketide synthase,beta-ketoacyl synthase domain;
long-mer784	CP006740.1	1083467	1083509	AGAAGACTTCGTATTCGAGGCGCAATTGTTGATCTCAGCTGCA	CP006740.1.1086	CP006740.1.1086	1082949	1083773	+	AutoIPR: IPR029044:Nucleotide-diphospho-sugartransferases;
long-mer785	CP006740.1	1083656	1083698	TTACGGTCATGTAATTCACGAATATCGGCGCACGCAAGCGCAT	CP006740.1.1086	CP006740.1.1086	1082949	1083773	+	AutoIPR: IPR029044:Nucleotide-diphospho-sugartransferases;
long-mer786	CP006740.1	1083765	1083844	GAAAGTTAACACACGTCAATCAGTGCTCACTGGAAGAATGACGTTCAGTACTGCACATGTTGACATTGGAAAGGTGCACA	CP006740.1.1086	CP006740.1.1086	1082949	1083773	+	AutoIPR: IPR029044:Nucleotide-diphospho-sugartransferases;
long-mer787	CP006740.1	1084035	1084077	GAGTCAGACAAACGCTTTCTTACGGTCGTATGCTAACGCCACA	NA
long-mer788	CP006740.1	1084129	1084171	TTTGCTCATCTTCATCAATACATACAACCAGTAATTCAACGAT	NA
long-mer789	CP006740.1	1084318	1084379	GATTTTCTAATAGAAAGCGATACTGGGTGCGTCCGCTGCGAACCGCAGCATAGTAAGTAATA	NA
long-mer790	CP006740.1	1098150	1098173	CCGCTTGACTCCCTACTATTTGAA	NA
long-mer791	CP006740.1	1098198	1098228	CCCAGATGTGGCAACGATTTGCTGCCAAAGA	CP006740.1.1099	CP006740.1.1099	1098186	1098335	-	
long-mer792	CP006740.1	1103956	1103979	CTTTGCCGTGCAAGCGCATGCGCA	CP006740.1.1104	CP006740.1.1104	1103846	1104022	+	
long-mer793	CP006740.1	1108860	1108913	AGTCAGTACACCGCGGATACAAGAACCCCATACTCCATAGAACACAATGTAGAG	CP006740.1.1112	CP006740.1.1112	1108845	1110125	-	AutoIPR: IPR011701:Major facilitatorsuperfamily; IPR020846:Major facilitator superfamilydomain;
long-mer794	CP006740.1	1108923	1108970	CAGCGGCAGCAAGAACGACGCATGCAAACCAACATGATCGGCCAACAC	CP006740.1.1112	CP006740.1.1112	1108845	1110125	-	AutoIPR: IPR011701:Major facilitatorsuperfamily; IPR020846:Major facilitator superfamilydomain;
long-mer795	CP006740.1	1108986	1109042	CACCACCGCACCACCAACGATTGCCATAATCATTAAACTCGAAGCACGTCCGGTCAG	CP006740.1.1112	CP006740.1.1112	1108845	1110125	-	AutoIPR: IPR011701:Major facilitatorsuperfamily; IPR020846:Major facilitator superfamilydomain;
long-mer796	CP006740.1	1109076	1109206	GGTTGGAAACATGATCGAATTGAATAGACCAATGGCAACCAACGCATAGACTGCTGTCATACCATTCGTCGCCACACTGATACCCAGTATCCCTGCATTAATCAGCGCGAACAACGCCAACAACCTACGCG	CP006740.1.1112	CP006740.1.1112	1108845	1110125	-	AutoIPR: IPR011701:Major facilitatorsuperfamily; IPR020846:Major facilitator superfamilydomain;
long-mer797	CP006740.1	1109220	1109262	CAGCAACCCAGAACCAGCGAAGCGGCCCACCATCGCCAATGTC	CP006740.1.1112	CP006740.1.1112	1108845	1110125	-	AutoIPR: IPR011701:Major facilitatorsuperfamily; IPR020846:Major facilitator superfamilydomain;
long-mer798	CP006740.1	1109440	1109482	TGCCCCCGAACATTTTGTTCTATAGATTCCTTTAAGTGAGGCA	CP006740.1.1112	CP006740.1.1112	1108845	1110125	-	AutoIPR: IPR011701:Major facilitatorsuperfamily; IPR020846:Major facilitator superfamilydomain;
long-mer799	CP006740.1	1109797	1109829	AACAACGCGCCGAGGAATGACCCATACACACGC	CP006740.1.1112	CP006740.1.1112	1108845	1110125	-	AutoIPR: IPR011701:Major facilitatorsuperfamily; IPR020846:Major facilitator superfamilydomain;
long-mer800	CP006740.1	1110666	1110696	ACAACATCCGTTTCTGGCAGCGATCACAATA	NA
long-mer801	CP006740.1	1110715	1110757	AGAAGACACCGCAAAATACGCGGCCATGCCAACAAACACTACC	NA
long-mer802	CP006740.1	1110948	1110987	CGCATCAAATCCCCACACTCACCCCAAACATCATTAAACG	NA
long-mer803	CP006740.1	1111284	1111326	TGATCAACGCTTCGAACCTCGTCTTGGCCTCCCAGCGTTGACG	CP006740.1.1113	CP006740.1.1113	1110994	1111629	-	AutoIPR: IPR018636:Protein of unknown functionDUF2058;
long-mer804	CP006740.1	1111625	1111656	GTCATAGCGGAAAAAAGAAGGGAATGTAAGGA	CP006740.1.1113	CP006740.1.1113	1110994	1111629	-	AutoIPR: IPR018636:Protein of unknown functionDUF2058;
long-mer805	CP006740.1	1111999	1112047	TCACAGCGTCTTTCAAAGCGTTTCGAACAACAAAAAAATCCGGGCTGCG	CP006740.1.1115	CP006740.1.1115	1111904	1113256	-	AutoIPR: IPR017476:UDP-glucose/GDP-mannosedehydrogenase;
long-mer806	CP006740.1	1112359	1112401	CCTTCTGTGCATGATTAACATTTTCCACCGCGTTAAGCAGCTT	CP006740.1.1115	CP006740.1.1115	1111904	1113256	-	AutoIPR: IPR017476:UDP-glucose/GDP-mannosedehydrogenase;
long-mer807	CP006740.1	1114278	1114310	TGCCACTGCGGCATGCCTGACATTGTCTCATGA	NA
long-mer808	CP006740.1	1120038	1120080	GGTGTAGCTGACAAAGCCGTGGCTGTCTTTGGCTTCGGGCACG	CP006740.1.1122	CP006740.1.1122	1118961	1120133	-	AutoIPR: IPR011083:Phage tail collar domain;
long-mer809	CP006740.1	1157808	1157850	GCGTACCCTGCAACGCGAACGCCCCCAAGCACGGTTGCACTGG	CP006740.1.1166	CP006740.1.1166	1157731	1158783	+	AutoIPR: IPR002201:Glycosyl transferase, family9;
long-mer810	CP006740.1	1158258	1158300	ACCAGTATTGATGATCTCCCCATGCTCCAGTCACACCCATCGA	CP006740.1.1166	CP006740.1.1166	1157731	1158783	+	AutoIPR: IPR002201:Glycosyl transferase, family9;
long-mer811	CP006740.1	1158323	1158365	CAGCAGTCGCAGAGCATGCCAGCGCACAAGGCTGGCGGATCGT	CP006740.1.1166	CP006740.1.1166	1157731	1158783	+	AutoIPR: IPR002201:Glycosyl transferase, family9;
long-mer812	CP006740.1	1159083	1159125	AGCTGAAAGCTCATTACGGACATTAACCAGTTTCGCTACATCC	CP006740.1.1167	CP006740.1.1167	1158801	1159208	-	
long-mer813	CP006740.1	1159206	1159248	CATAACAAGCACCAACAAAACGTAAGAGATGGAAGTATAATGC	CP006740.1.1167	CP006740.1.1167	1158801	1159208	-	
long-mer814	CP006740.1	1159357	1159441	GCATTAAACGCATTATATTTCTATACCTATGTTCACCTCTAAGAATCCAACTCATTAAAAATCTATTCCTCTTTATAAAAAAGAA	NA
long-mer815	CP006740.1	1159492	1159519	AAATAAGAAGGAAACTCATTTCAAAACA	NA
long-mer816	CP006740.1	1159558	1159600	TAGCATGAGTTATACAGTAACAAGATATTGATCATTCATCGAT	NA
long-mer817	CP006740.1	1159713	1159751	GATGACTCAGTACACATATTTTACAAACATTAACTCCAG	NA
long-mer818	CP006740.1	1160349	1160391	CCGATGGGAACCACCGTCGTCACAGTACGCGTGCATGGCACAC	CP006740.1.1169	CP006740.1.1169	1160064	1160786	+	AutoIPR: IPR001932:PPM-type phosphatase domain;IPR015655:Protein phosphatase 2C;
long-mer819	CP006740.1	1161386	1161428	CTCCATCGTCAGCCCCGTTACTTCCTGGGCACCGGACTCAAAC	CP006740.1.1170	CP006740.1.1170	1160864	1161583	-	AutoIPR: IPR006309:DNA polymerase 3, epsilonsubunit; IPR006310:DnaQ exonuclease/DinG helicase,predicted; IPR013520:Exonuclease, RNase T/DNA polymeraseIII;
long-mer820	CP006740.1	1162586	1162627	ACGCAACACATGAAAAACAAAAGGATACTCAAACTGAATTAA	CP006740.1.1172	CP006740.1.1172	1162046	1162696	-	AutoIPR: IPR016885:Uncharacterised conservedprotein UCP028445;IPR029063:S-adenosyl-L-methionine-dependentmethyltransferase;
long-mer821	CP006740.1	1167403	1167428	TACCACGCAAACGTATCGCACTGACC	CP006740.1.1176	CP006740.1.1176	1165263	1167581	+	AutoIPR: IPR012337:Ribonuclease H-like domain;IPR012340:Nucleic acid-binding, OB-fold;IPR018974:Tex-like protein, N-terminal; IPR020923:DNAligase B; IPR023097:Tex RuvX-like domain;IPR023319:Tex-like protein, HTH domain;IPR023323:Tex-like domain;
long-mer822	CP006740.1	1167583	1167677	CGCACCCCGGGGCAACCCGACACGGACACATTCTCAGCCACATTAATATTACATCCACATACAGTAAGCATTGCTTCCAAGAAAAACGCGAACTT	CP006740.1.1177	CP006740.1.1177	1167631	1167798	-	
long-mer823	CP006740.1	1167693	1167744	TTTTTGTACTGCTCATCACTCTTGCACGGACACGCCCCATCTGAGGATAGCC	CP006740.1.1177	CP006740.1.1177	1167631	1167798	-	
long-mer824	CP006740.1	1167753	1167800	TTTCAAACAGCAGCAACCTTATACCGACACCACTCACCAACAACATAA	CP006740.1.1177	CP006740.1.1177	1167631	1167798	-	
long-mer825	CP006740.1	1167898	1167939	TTGGATATAAATCATTAAAACAAAAATAAACATCTAAGAAAA	NA
long-mer826	CP006740.1	1168052	1168073	ACAACTCACACTCAATACATCA	NA
long-mer827	CP006740.1	1168444	1168486	GCCCTTCATCGTCAGGCACATTCCGAAGCATTGAGCCTAGCCC	CP006740.1.1178	CP006740.1.1178	1168423	1170495	+	AutoIPR: IPR021183:N-terminal acetyltransferaseA, auxiliary subunit;
long-mer828	CP006740.1	1172460	1172502	AACTTTTTGCCCTCAAAAAACAAGCAACCGCCAACCCAAAAGC	NA
long-mer829	CP006740.1	1186418	1186461	TTTCTTTATCGGTTAACATTTGTGAATCAAATACTTTCACATTG	CP006740.1.1195	CP006740.1.1195	1186200	1186499	-	
long-mer830	CP006740.1	1188977	1189011	CAAGGTTCCTGGCGGCCATCCGCTCCAAGACATCT	CP006740.1.1199	CP006740.1.1199	1188588	1189337	-	AutoIPR: IPR008487:Protein of unknown functionDUF769;
long-mer831	CP006740.1	1189113	1189155	ATCACGGCCGTATTGCACGGCCTGTTCATCACCTCCAACCATC	CP006740.1.1199	CP006740.1.1199	1188588	1189337	-	AutoIPR: IPR008487:Protein of unknown functionDUF769;
long-mer832	CP006740.1	1189998	1190027	TGGGGTCGTGGGCGGCTTGGTTTGCGGCGG	CP006740.1.1200	CP006740.1.1200	1189309	1193613	-	AutoIPR: IPR025157:Haemagluttinin repeat; 
long-mer833	CP006740.1	1194680	1194710	GAGGTGGCCAGCGGTGTTGGTGAGGGTGTCG	CP006740.1.1209	CP006740.1.1209	1194317	1195258	+	
long-mer833	CP006740.1	1194680	1194710	GAGGTGGCCAGCGGTGTTGGTGAGGGTGTCG	CP006740.1.1207	CP006740.1.1207	1193573	1198120	-	AutoIPR: IPR011050:Pectin lyase fold/virulencefactor; IPR024973:ESPR domain;
long-mer834	CP006740.1	1194851	1194878	CGCGGCAATGGGGGTGCTGTGGTTGTCC	CP006740.1.1209	CP006740.1.1209	1194317	1195258	+	
long-mer834	CP006740.1	1194851	1194878	CGCGGCAATGGGGGTGCTGTGGTTGTCC	CP006740.1.1207	CP006740.1.1207	1193573	1198120	-	AutoIPR: IPR011050:Pectin lyase fold/virulencefactor; IPR024973:ESPR domain;
long-mer835	CP006740.1	1198030	1198085	AGGTACCGCCGGGTGCGGTGGCTAGTTCTGAGGCGACTTGCCACAGACGCAGGGCA	CP006740.1.1207	CP006740.1.1207	1193573	1198120	-	AutoIPR: IPR011050:Pectin lyase fold/virulencefactor; IPR024973:ESPR domain;
long-mer836	CP006740.1	1198404	1198426	TCAGGGGGAGGCGCTGGGTGCCG	NA
long-mer837	CP006740.1	1198455	1198488	TGTAGTGCCTGGATGGTGTCTGTGGCACTGGTGT	NA
long-mer838	CP006740.1	1198548	1198644	GGTTGCAGATGGGTTTTGTATATAAATAAATCACCTGAACAAGGTATGAGGTTAATAACGCATTATGTCAGGCATCAAAATACGTCACGTCCATAGG	CP006740.1.1218	CP006740.1.1218	1198632	1199033	-	AutoIPR: IPR023138:NMB0513-like domain;
long-mer839	CP006740.1	1198719	1198740	TTCGTCTGTAAAGAACCAAATG	CP006740.1.1218	CP006740.1.1218	1198632	1199033	-	AutoIPR: IPR023138:NMB0513-like domain;
long-mer840	CP006740.1	1199065	1199087	TCTATTGGAAACTTTATCCATAA	CP006740.1.1219	CP006740.1.1219	1199038	1199310	-	
long-mer841	CP006740.1	1199821	1199863	TCTAATTAATATTGCCACAGGGATCGCTCTTTGGGGACGCGAC	NA
long-mer842	CP006740.1	1199987	1200010	ATGTGTGAGGTGTCCGGGATCGGC	CP006740.1.1221	CP006740.1.1221	1199967	1200323	+	
long-mer843	CP006740.1	1200036	1200092	GCTGCGGTATCACGTTGGGGGGCGGCTGTGGTCGTAGTTGAGATGGTGCGGGGGTGC	CP006740.1.1221	CP006740.1.1221	1199967	1200323	+	
long-mer844	CP006740.1	1200754	1200796	GGGGACGCATCCAACAACGGGATTGTGTCTGCGTTGGCTGGAT	CP006740.1.1222	CP006740.1.1222	1200311	1201231	+	AutoIPR: IPR004498:Ribosomal protein L11methyltransferase;IPR029063:S-adenosyl-L-methionine-dependentmethyltransferase;
long-mer845	CP006740.1	1200960	1201002	ATGGGGTGGCGGAGCGGTTGGGGGTGTATCTGCCTGCGGAGGC	CP006740.1.1222	CP006740.1.1222	1200311	1201231	+	AutoIPR: IPR004498:Ribosomal protein L11methyltransferase;IPR029063:S-adenosyl-L-methionine-dependentmethyltransferase;
long-mer846	CP006740.1	1201287	1201329	TCAAGCAGACAATAGATTGGTTATCGACTGAGTAAAGGGGCAT	NA
long-mer847	CP006740.1	1201377	1201419	AAGGAGCCGCCTGCGGCTGTAAGTATGAGTGAAAGTCAGGCGG	CP006740.1.1223	CP006740.1.1223	1201332	1201781	+	
long-mer848	CP006740.1	1201422	1201464	CAGTCTGCGATGCTGCTTGCGAACTGTGCTGGTGTGTGGGACT	CP006740.1.1223	CP006740.1.1223	1201332	1201781	+	
long-mer849	CP006740.1	1201609	1201664	ATTGGAAATCGCTTACAGGCCTGAAGCGGGAAGCAGGGTTGGCGCATCTGAATGCG	CP006740.1.1223	CP006740.1.1223	1201332	1201781	+	
long-mer850	CP006740.1	1201700	1201742	TGCCATCAAGGGATGTCAGGGAATGTTGCAGGAGCAGGAAAAG	CP006740.1.1223	CP006740.1.1223	1201332	1201781	+	
long-mer851	CP006740.1	1202223	1202265	GTCGCCGGTGGCGTTGCAGTTACCGCAACATGTGGTTTTGGAG	CP006740.1.1224	CP006740.1.1224	1201864	1202430	+	AutoIPR: IPR020599:Translation elongationfactor P/YeiP;
long-mer852	CP006740.1	1202451	1202493	CGCTGAGGCAATAGCAATGTGGCCTGCTCTGTATGCAGCGGGG	CP006740.1.1225	CP006740.1.1225	1202467	1202604	+	
long-mer853	CP006740.1	1202606	1202672	GTGCAATCGGGAAGGTTCGCCGTGAGGTATCCATCACATAGCAGCAGTGAGGATGTCAGGTGCGATC	NA
long-mer854	CP006740.1	1202776	1202832	CGCGTTTTATTTGACGCATTAATGCAATTTCAGCAAGGCTGCGGGTGCTGTGAAGGT	CP006740.1.1226	CP006740.1.1226	1202726	1204114	-	AutoIPR: IPR016164:FAD-linked oxidase-like,C-terminal; IPR016166:FAD-binding, type 2;
long-mer855	CP006740.1	1203130	1203172	TTTCGGTGATGCTCTCACGCAATCGCCATAGTTGGGCTGCCTG	CP006740.1.1226	CP006740.1.1226	1202726	1204114	-	AutoIPR: IPR016164:FAD-linked oxidase-like,C-terminal; IPR016166:FAD-binding, type 2;
long-mer856	CP006740.1	1203581	1203607	CAACTCGAGGAGTTCGCCAGTCCCAGT	CP006740.1.1226	CP006740.1.1226	1202726	1204114	-	AutoIPR: IPR016164:FAD-linked oxidase-like,C-terminal; IPR016166:FAD-binding, type 2;
long-mer857	CP006740.1	1203665	1203707	TCCTCCTGCATTGGTCGCAATTGTGCCGCCAATGGAGCATGAG	CP006740.1.1226	CP006740.1.1226	1202726	1204114	-	AutoIPR: IPR016164:FAD-linked oxidase-like,C-terminal; IPR016166:FAD-binding, type 2;
long-mer858	CP006740.1	1204025	1204067	GCGGCCATAGTGCTGTAAGTCAGCAGGTTCGGTCTTGAGACGC	CP006740.1.1226	CP006740.1.1226	1202726	1204114	-	AutoIPR: IPR016164:FAD-linked oxidase-like,C-terminal; IPR016166:FAD-binding, type 2;
long-mer859	CP006740.1	1205137	1205179	CAATAGTGATCCGTTCATCTCACCATTGAGCAGACACGACAAT	CP006740.1.1227	CP006740.1.1227	1204316	1205557	+	AutoIPR: IPR006236:D-3-phosphoglyceratedehydrogenase; IPR016040:NAD(P)-binding domain;IPR029015:D-3-phosphoglycerate dehydrogenase, type2;IPR029752:D-isomer specific 2-hydroxyacid dehydrogenase,NAD-binding domain conserved site 1; IPR029753:D-isomerspecific 2-hydroxyacid dehydrogenase, NAD-binding domainconserved site;
long-mer860	CP006740.1	1207201	1207222	CTTATCAATTTCCTGACGCACT	NA
long-mer861	CP006740.1	1212456	1212504	CATTGGCACATGGCGTCCCCGACGGGATACACACTGCAAGCATCACACT	CP006740.1.1235	CP006740.1.1235	1212498	1213307	-	AutoIPR: IPR006062:Histidine biosynthesis;IPR013785:Aldolase-type TIM barrel;IPR023016:Phosphoribosylformimino-5-aminoimidazolecarboxamide ribotide isomerase;
long-mer862	CP006740.1	1212858	1212918	CTCGGTCCAGCCATGAACCGGTAAGCGCCACACGCCACCGGCATCTTGGCGCGTGTCCAAT	CP006740.1.1235	CP006740.1.1235	1212498	1213307	-	AutoIPR: IPR006062:Histidine biosynthesis;IPR013785:Aldolase-type TIM barrel;IPR023016:Phosphoribosylformimino-5-aminoimidazolecarboxamide ribotide isomerase;
long-mer863	CP006740.1	1212950	1212984	GCAACCACTCAATGACACACGCCATCTGGCGCACC	CP006740.1.1235	CP006740.1.1235	1212498	1213307	-	AutoIPR: IPR006062:Histidine biosynthesis;IPR013785:Aldolase-type TIM barrel;IPR023016:Phosphoribosylformimino-5-aminoimidazolecarboxamide ribotide isomerase;
long-mer864	CP006740.1	1213002	1213054	CACACGTGCCGCGCCTGCGTCAAGAATCCGCACAACATCATCACGGGAACGCA	CP006740.1.1235	CP006740.1.1235	1212498	1213307	-	AutoIPR: IPR006062:Histidine biosynthesis;IPR013785:Aldolase-type TIM barrel;IPR023016:Phosphoribosylformimino-5-aminoimidazolecarboxamide ribotide isomerase;
long-mer865	CP006740.1	1213086	1213128	TGCACGGGTAATCTGGCGCAATAAGGGTGCCAAGGTATACCCG	CP006740.1.1235	CP006740.1.1235	1212498	1213307	-	AutoIPR: IPR006062:Histidine biosynthesis;IPR013785:Aldolase-type TIM barrel;IPR023016:Phosphoribosylformimino-5-aminoimidazolecarboxamide ribotide isomerase;
long-mer866	CP006740.1	1213149	1213215	ATCAACCAGATGCATCCACGTTGCGCCACTGTCGGCAAACGCCTGCGCGCGCGGCAATACCTGATCG	CP006740.1.1235	CP006740.1.1235	1212498	1213307	-	AutoIPR: IPR006062:Histidine biosynthesis;IPR013785:Aldolase-type TIM barrel;IPR023016:Phosphoribosylformimino-5-aminoimidazolecarboxamide ribotide isomerase;
long-mer867	CP006740.1	1213834	1213876	CCAAACGCTGCAAGGCGTAGCACACCGAACCAAGATTGGCACC	CP006740.1.1236	CP006740.1.1236	1213304	1213906	-	AutoIPR: IPR010139:Imidazole glycerol phosphatesynthase, subunit H; IPR029062:Class I glutamineamidotransferase-like;
long-mer868	CP006740.1	1220885	1220960	GCTCAGATCCGCACTAATGCAGTGGCACACACATGCTGCGTTAGGTGGCCAGCATCATGTGCCGCAATGCCGGGTA	CP006740.1.1243	CP006740.1.1243	1220925	1222226	-	AutoIPR: IPR001926:Tryptophan synthase betasubunit-like PLP-dependent enzyme; IPR004450:Threoninesynthase-like; IPR029144:Threonine synthase, N-terminal;
long-mer869	CP006740.1	1220963	1221020	CTGGGGCGAGCGGTTCGTCGCTCGCGGGACGTTGCAAGAGGCTATCCAGGGCCGCCGG	CP006740.1.1243	CP006740.1.1243	1220925	1222226	-	AutoIPR: IPR001926:Tryptophan synthase betasubunit-like PLP-dependent enzyme; IPR004450:Threoninesynthase-like; IPR029144:Threonine synthase, N-terminal;
long-mer870	CP006740.1	1221072	1221123	TGGATGCGCGGTCGCCACAACTGCCCAATCACCAGCGACGCCCTGTGCACGC	CP006740.1.1243	CP006740.1.1243	1220925	1222226	-	AutoIPR: IPR001926:Tryptophan synthase betasubunit-like PLP-dependent enzyme; IPR004450:Threoninesynthase-like; IPR029144:Threonine synthase, N-terminal;
long-mer871	CP006740.1	1221126	1221168	GTGCTCAAGCACAAACACCGCAGTAGCGGTATGGGGACAAAAT	CP006740.1.1243	CP006740.1.1243	1220925	1222226	-	AutoIPR: IPR001926:Tryptophan synthase betasubunit-like PLP-dependent enzyme; IPR004450:Threoninesynthase-like; IPR029144:Threonine synthase, N-terminal;
long-mer872	CP006740.1	1221312	1221354	AACGTCCATTGCATTGGCCAAAGTCGCCACACTGGGCTGGGGA	CP006740.1.1243	CP006740.1.1243	1220925	1222226	-	AutoIPR: IPR001926:Tryptophan synthase betasubunit-like PLP-dependent enzyme; IPR004450:Threoninesynthase-like; IPR029144:Threonine synthase, N-terminal;
long-mer873	CP006740.1	1224046	1224088	ACTGCATGAGGCAGATGGGCGACCTGTAAGTGTGCGGTAAAGG	CP006740.1.1245	CP006740.1.1245	1223232	1225739	-	AutoIPR: IPR011147:Bifunctionalaspartokinase/homoserine dehydrogenase I;IPR016040:NAD(P)-binding domain; IPR027795:GATS-like  ACTdomain;
long-mer874	CP006740.1	1224234	1224297	TGCAGTACATAGCTGGTCCAACAGGGCCTCACCAACGTGACCTGGACCAATCACACCAATCGAA	CP006740.1.1245	CP006740.1.1245	1223232	1225739	-	AutoIPR: IPR011147:Bifunctionalaspartokinase/homoserine dehydrogenase I;IPR016040:NAD(P)-binding domain; IPR027795:GATS-like  ACTdomain;
long-mer875	CP006740.1	1224408	1224450	GGCCAGGATGTTGACATGGGCACGCCTTAAGGATTCAAACAAG	CP006740.1.1245	CP006740.1.1245	1223232	1225739	-	AutoIPR: IPR011147:Bifunctionalaspartokinase/homoserine dehydrogenase I;IPR016040:NAD(P)-binding domain; IPR027795:GATS-like  ACTdomain;
long-mer876	CP006740.1	1224525	1224587	TACGCGCTGGACATGCCCTATCGCCAATTCATGGGCGAAGGTATACAACAACGCATCACGTGC	CP006740.1.1245	CP006740.1.1245	1223232	1225739	-	AutoIPR: IPR011147:Bifunctionalaspartokinase/homoserine dehydrogenase I;IPR016040:NAD(P)-binding domain; IPR027795:GATS-like  ACTdomain;
long-mer877	CP006740.1	1225152	1225194	ATGCTGCATACGCCAATGGGCTAAGTGCTGTGCACTCGTTGCC	CP006740.1.1245	CP006740.1.1245	1223232	1225739	-	AutoIPR: IPR011147:Bifunctionalaspartokinase/homoserine dehydrogenase I;IPR016040:NAD(P)-binding domain; IPR027795:GATS-like  ACTdomain;
long-mer878	CP006740.1	1225557	1225640	CACCCCTTTCATCGCAGAAACAATGGTGACCTGCACAGTCTCTTCACGTGCTAATAGGAGACACGCGACATGGCGATAGCAATC	CP006740.1.1245	CP006740.1.1245	1223232	1225739	-	AutoIPR: IPR011147:Bifunctionalaspartokinase/homoserine dehydrogenase I;IPR016040:NAD(P)-binding domain; IPR027795:GATS-like  ACTdomain;
long-mer879	CP006740.1	1225885	1225932	CAATCATGCCGACTCTCCCAGAAACACCAATGCGCCGCCAAACCACAG	NA
long-mer880	CP006740.1	1227084	1227156	CACAGTCAAGTAACTGCAGCAATGTGTCACGCGACAGTCCTTCCAAAGTGATCAGGTGACGCAAACGTCCATT	CP006740.1.1246	CP006740.1.1246	1226233	1227171	-	AutoIPR: IPR006130:Aspartate/ornithinecarbamoyltransferase;
long-mer881	CP006740.1	1227416	1227458	GGCTTGTTTACGGATCGGCTGATCATGGCCTTCCAAGGTGAGC	CP006740.1.1247	CP006740.1.1247	1227200	1227667	-	AutoIPR: IPR005227:Putative transcriptionantitermination factor YqgF; IPR012337:RibonucleaseH-like domain;
long-mer882	CP006740.1	1228393	1228414	TGGGTATTCGATCATTCTGAAC	NA
long-mer883	CP006740.1	1228447	1228489	ATCCATGCGGATGAGATGACGAAGATGAACGGATCACGAATCC	NA
long-mer884	CP006740.1	1228516	1228562	TGACCTACACCCGCGACGCAAGAAGTGCTAACAAACACAGTTACCTA	NA
long-mer885	CP006740.1	1228629	1228661	GGTGTGACAGGGAAAAGCGATAACATTATTTTG	NA
long-mer886	CP006740.1	1228675	1228717	TTGATGTCGGCGTTTCTCACCTCGCAGGTCACTTAAGCTCCCA	CP006740.1.1249	CP006740.1.1249	1228703	1229893	-	AutoIPR: IPR018044:Peptidase S11,D-alanyl-D-alanine carboxypeptidase A;
long-mer887	CP006740.1	1228762	1228812	TCTCGACGCCAGCCATTGCTGTCAACGGTACCTGTGCGACGACCTTACCAT	CP006740.1.1249	CP006740.1.1249	1228703	1229893	-	AutoIPR: IPR018044:Peptidase S11,D-alanyl-D-alanine carboxypeptidase A;
long-mer888	CP006740.1	1243265	1243307	CTACGATTCCGGCAACACAAGGCCCAGCTCGTCTGAACCTATT	CP006740.1.1259	CP006740.1.1259	1242742	1243467	+	AutoIPR: IPR005572:Anti sigma-E protein RseA,N-terminal;
long-mer889	CP006740.1	1263758	1263800	AAAACCAGGACGCCGCATCGCACGGTAATACAACATCTTGCCA	CP006740.1.1274	CP006740.1.1274	1262612	1264678	-	AutoIPR: IPR029058:Alpha/Beta hydrolase fold;
long-mer890	CP006740.1	1264046	1264088	ACTCACCGGCTTGGCACCACCTCTCGGCAGCGACGCAATGAAC	CP006740.1.1274	CP006740.1.1274	1262612	1264678	-	AutoIPR: IPR029058:Alpha/Beta hydrolase fold;
long-mer891	CP006740.1	1264276	1264318	AACTATCAATATCCACAGCCAAATTGGTTAACTGCCGCGGCGT	CP006740.1.1274	CP006740.1.1274	1262612	1264678	-	AutoIPR: IPR029058:Alpha/Beta hydrolase fold;
long-mer892	CP006740.1	1264565	1264589	TGGCGAGGACACTCGATCTAAAGCC	CP006740.1.1274	CP006740.1.1274	1262612	1264678	-	AutoIPR: IPR029058:Alpha/Beta hydrolase fold;
long-mer893	CP006740.1	1264620	1264643	GCGGCAAGTGCAGGCAAAACAAAC	CP006740.1.1274	CP006740.1.1274	1262612	1264678	-	AutoIPR: IPR029058:Alpha/Beta hydrolase fold;
long-mer894	CP006740.1	1264720	1264762	TACCAGCAACTACCAACAAGAGGCAAAGACACACCCCAATACG	NA
long-mer895	CP006740.1	1264997	1265037	CACCTGAATACTTCAAACATCATAAAAACACCCCTCACCCA	NA
long-mer896	CP006740.1	1265230	1265272	CAAACCCGCAGAAAACAGCACGCCGGGACGATGCAAACGGTCA	CP006740.1.1275	CP006740.1.1275	1265059	1267020	-	AutoIPR: IPR004813:Oligopeptide transporter,OPT superfamily;
long-mer897	CP006740.1	1265368	1265410	CAAATAGATACCAATCGCTGCAGCCAGCACCGGAACACGGAAA	CP006740.1.1275	CP006740.1.1275	1265059	1267020	-	AutoIPR: IPR004813:Oligopeptide transporter,OPT superfamily;
long-mer898	CP006740.1	1266174	1266216	ACAGCGTCCATACACCGCCAACCAGCATCGTACCCACACCGAG	CP006740.1.1275	CP006740.1.1275	1265059	1267020	-	AutoIPR: IPR004813:Oligopeptide transporter,OPT superfamily;
long-mer899	CP006740.1	1270571	1270613	CGCGAAACAACCGTCATCTGGAATCGTCAGACCGGCCAACCGA	CP006740.1.1278	CP006740.1.1278	1270325	1271824	+	AutoIPR: IPR000577:Carbohydrate kinase, FGGY;
long-mer900	CP006740.1	1270631	1270673	TGGCAATCACGCCAAACCAAGAACATCTGCGACCAACTCACGA	CP006740.1.1278	CP006740.1.1278	1270325	1271824	+	AutoIPR: IPR000577:Carbohydrate kinase, FGGY;
long-mer901	CP006740.1	1270699	1270741	CGCCAAAACCGGACTCCTGATGGACGCCTATTTTTCAGGCACC	CP006740.1.1278	CP006740.1.1278	1270325	1271824	+	AutoIPR: IPR000577:Carbohydrate kinase, FGGY;
long-mer902	CP006740.1	1270746	1270803	TGAAATGGATTCTGGACCATGCCGAAAACGCACATACACAAGCAGCACGCGGAGAACT	CP006740.1.1278	CP006740.1.1278	1270325	1271824	+	AutoIPR: IPR000577:Carbohydrate kinase, FGGY;
long-mer903	CP006740.1	1270874	1270916	AGCAACGCCTCACGCACCCTGATGTACGACATCCACGCCCTGC	CP006740.1.1278	CP006740.1.1278	1270325	1271824	+	AutoIPR: IPR000577:Carbohydrate kinase, FGGY;
long-mer904	CP006740.1	1271840	1271906	CGGCAGCGACATCACCAACACTCATCCCTTTTCTCAGACTACCCTACACCAGCGCATCACATCCACA	NA
long-mer905	CP006740.1	1271922	1271947	CGAGACACACCAGGCCCGGACGATCA	NA
long-mer906	CP006740.1	1271964	1272045	ACATCACGTCCATGACCAAGCGAGGCCAAGCGGGAAACACAGTATCCCAAGATAAGCGCTCCCCGGACGGATCATCGACAAC	NA
long-mer907	CP006740.1	1272053	1272095	AATCGTCGTGGCAGCCAAGCCCCCATCAACCGGCAAATTGACA	CP006740.1.1279	CP006740.1.1279	1272050	1272649	-	AutoIPR: IPR002347:Glucose/ribitoldehydrogenase;
long-mer908	CP006740.1	1272100	1272142	TGATCCAGCGGGCCGCATCACTGGCCAGGAAGATCACCGCCTC	CP006740.1.1279	CP006740.1.1279	1272050	1272649	-	AutoIPR: IPR002347:Glucose/ribitoldehydrogenase;
long-mer909	CP006740.1	1272185	1272227	ATCAGCCTGTACCCGATCCGGCCCCAACATGCTGACAAAGTCA	CP006740.1.1279	CP006740.1.1279	1272050	1272649	-	AutoIPR: IPR002347:Glucose/ribitoldehydrogenase;
long-mer910	CP006740.1	1272648	1272690	ATGGAAAAATCCATGCAACGTTATGGTGACTGGTCGACAATCG	CP006740.1.1280	CP006740.1.1280	1272609	1272986	-	AutoIPR: IPR016040:NAD(P)-binding domain;
long-mer910	CP006740.1	1272648	1272690	ATGGAAAAATCCATGCAACGTTATGGTGACTGGTCGACAATCG	CP006740.1.1279	CP006740.1.1279	1272050	1272649	-	AutoIPR: IPR002347:Glucose/ribitoldehydrogenase;
long-mer911	CP006740.1	1272975	1273017	GCTGATTCCCACTTTCCCAGCCTGCGTATGGACTTAGGCATCT	CP006740.1.1280	CP006740.1.1280	1272609	1272986	-	AutoIPR: IPR016040:NAD(P)-binding domain;
long-mer912	CP006740.1	1273409	1273451	GAAGTCTGTTTCTCGTCCTGGGGCCGCCACCGCTCAAACACCT	CP006740.1.1281	CP006740.1.1281	1273102	1273968	+	AutoIPR: IPR008183:Aldose1-/Glucose-6-phosphate 1-epimerase; IPR011013:Galactosemutarotase-like domain;
long-mer913	CP006740.1	1273455	1273497	GTTGCATCTGCGGATGACACTACGTATCGGCCGCACCCTGGAA	CP006740.1.1281	CP006740.1.1281	1273102	1273968	+	AutoIPR: IPR008183:Aldose1-/Glucose-6-phosphate 1-epimerase; IPR011013:Galactosemutarotase-like domain;
long-mer914	CP006740.1	1273674	1273698	CTTACAAGATCCACGTGATCCCGGC	CP006740.1.1281	CP006740.1.1281	1273102	1273968	+	AutoIPR: IPR008183:Aldose1-/Glucose-6-phosphate 1-epimerase; IPR011013:Galactosemutarotase-like domain;
long-mer915	CP006740.1	1274334	1274358	CTTGCCGTGTACTCGCACGGCCTGT	CP006740.1.1282	CP006740.1.1282	1274285	1274467	-	
long-mer916	CP006740.1	1274480	1274525	AACCGGTCCGCCAGCGGAGCAGAAAGCCAATACCCTGGCATCGACA	NA
long-mer917	CP006740.1	1274629	1274671	ACGACGCGAACTCAAGCGCGCACTGGAAAGCCACTGGCGTGGC	CP006740.1.1283	CP006740.1.1283	1274588	1276864	+	AutoIPR: IPR006276:Cobalamin-independentmethionine synthase;
long-mer918	CP006740.1	1274734	1274776	ACAACGTGATGCGGGCGTGGATCTGCCACCCAGCAACGACTTC	CP006740.1.1283	CP006740.1.1283	1274588	1276864	+	AutoIPR: IPR006276:Cobalamin-independentmethionine synthase;
long-mer919	CP006740.1	1274817	1274844	ATGCCATTCCACAGCGCTACCACGGCCT	CP006740.1.1283	CP006740.1.1283	1274588	1276864	+	AutoIPR: IPR006276:Cobalamin-independentmethionine synthase;
long-mer920	CP006740.1	1275252	1275276	CCTTCCGTAAAGCCTACGCCACACT	CP006740.1.1283	CP006740.1.1283	1274588	1276864	+	AutoIPR: IPR006276:Cobalamin-independentmethionine synthase;
long-mer921	CP006740.1	1275319	1275361	TGGTCCGCTCGGCGACAACCTAGAACTGGCCTTGCAACTGCCT	CP006740.1.1283	CP006740.1.1283	1274588	1276864	+	AutoIPR: IPR006276:Cobalamin-independentmethionine synthase;
long-mer922	CP006740.1	1275508	1275550	GGCGCGCTACGCGCAAGGCCGTGTTGATAAGGATCACTTATGG	CP006740.1.1283	CP006740.1.1283	1274588	1276864	+	AutoIPR: IPR006276:Cobalamin-independentmethionine synthase;
long-mer923	CP006740.1	1275823	1275847	CACCGCCTACCCACAACGCAGCCAG	CP006740.1.1283	CP006740.1.1283	1274588	1276864	+	AutoIPR: IPR006276:Cobalamin-independentmethionine synthase;
long-mer924	CP006740.1	1275883	1275925	AACCACCACCATTGGCTCCTTTCCACAGACGCTAGAAGTCCGT	CP006740.1.1283	CP006740.1.1283	1274588	1276864	+	AutoIPR: IPR006276:Cobalamin-independentmethionine synthase;
long-mer925	CP006740.1	1276162	1276195	CATCATTTATGGCGATGTAGTACGTCCAGCACCG	CP006740.1.1283	CP006740.1.1283	1274588	1276864	+	AutoIPR: IPR006276:Cobalamin-independentmethionine synthase;
long-mer926	CP006740.1	1276480	1276521	CATTGCCTCTTCAAACGTCCACGACACTACACAGATTCATAC	CP006740.1.1283	CP006740.1.1283	1274588	1276864	+	AutoIPR: IPR006276:Cobalamin-independentmethionine synthase;
long-mer927	CP006740.1	1278315	1278352	CAACCCACATTGCACCACCGCTAAGGATGTCACGGAAT	NA
long-mer928	CP006740.1	1278779	1278827	CTGCCATCAGCCAAACGCTCGTGGATTTTAGCCAGACACGTCTCTGCTG	CP006740.1.1286	CP006740.1.1286	1278376	1280022	-	AutoIPR: IPR000873:AMP-dependentsynthetase/ligase;
long-mer929	CP006740.1	1278831	1278873	GGTTGTAGTAAACATCCGTGGCACTGGGACCAACGACAGTCAC	CP006740.1.1286	CP006740.1.1286	1278376	1280022	-	AutoIPR: IPR000873:AMP-dependentsynthetase/ligase;
long-mer930	CP006740.1	1282285	1282306	CAACCCAACCACGGTATCGTTG	CP006740.1.1289	CP006740.1.1289	1281403	1282374	-	AutoIPR: IPR008089:Nucleotide sugar epimerase;IPR021168:Bifunctional polymyxin resistance protein,ArnA;
long-mer931	CP006740.1	1301897	1301933	TGATTATGTCGGCTCTTGGGGGCCGATGATCGTCGGC	CP006740.1.1313	CP006740.1.1313	1301733	1303067	+	AutoIPR: IPR005814:Aminotransferase class-III;IPR015424:Pyridoxal phosphate-dependent transferase;
long-mer932	CP006740.1	1319299	1319322	CAAAAATGCCTCATCGTCATCGCC	NA
long-mer933	CP006740.1	1353360	1353405	CACCTAAACCGGACTCACGATATAAACGCGCAAATGGTGGAATATC	CP006740.1.1371	CP006740.1.1371	1353157	1354299	-	AutoIPR: IPR001296:Glycosyl transferase, family1; IPR028098:Glycosyltransferase subfamily 4, N-terminaldomain;
long-mer934	CP006740.1	1353868	1353910	CAACGCTGATAACCTAGTCAATGTATTGAACCAAAGTAATTTA	CP006740.1.1371	CP006740.1.1371	1353157	1354299	-	AutoIPR: IPR001296:Glycosyl transferase, family1; IPR028098:Glycosyltransferase subfamily 4, N-terminaldomain;
long-mer935	CP006740.1	1353925	1353967	ATCCGTATGGAAGAAACCACCATGCGTTGAAACGACCATTGGC	CP006740.1.1371	CP006740.1.1371	1353157	1354299	-	AutoIPR: IPR001296:Glycosyl transferase, family1; IPR028098:Glycosyltransferase subfamily 4, N-terminaldomain;
long-mer936	CP006740.1	1353979	1354012	CACCCGAGTCAATGCCAGGAAATCATAAAAAAAA	CP006740.1.1371	CP006740.1.1371	1353157	1354299	-	AutoIPR: IPR001296:Glycosyl transferase, family1; IPR028098:Glycosyltransferase subfamily 4, N-terminaldomain;
long-mer937	CP006740.1	1354042	1354081	TTTATCCAACATACGCAATACTCCTGGTGCCAATGGATAA	CP006740.1.1371	CP006740.1.1371	1353157	1354299	-	AutoIPR: IPR001296:Glycosyl transferase, family1; IPR028098:Glycosyltransferase subfamily 4, N-terminaldomain;
long-mer938	CP006740.1	1354195	1354237	ACCGATTCCAGCATGCAAATGTAGCTGCATCGCAATATTGAAG	CP006740.1.1371	CP006740.1.1371	1353157	1354299	-	AutoIPR: IPR001296:Glycosyl transferase, family1; IPR028098:Glycosyltransferase subfamily 4, N-terminaldomain;
long-mer939	CP006740.1	1354455	1354497	TCGACTTTGGTATGAAACTCCGTAGAACAAACCACCAACCTAT	NA
long-mer940	CP006740.1	1354504	1354537	TGAATCAAAAAAATCATTAAAAAATAATAAAATA	NA
long-mer941	CP006740.1	1354539	1354613	CTAAATACTTATTATGCCTATAACATAAAAAAACAAATGCACTTCTCATCGAAAATACGGAAAACGCTGTCGCCA	NA
long-mer942	CP006740.1	1354668	1354710	ACACTAATTATTGATAGAAAACCAATCTAATCACTGAGCATCA	NA
long-mer943	CP006740.1	1354865	1354940	CAACGTAATTGCTGAAAAAAGAAATGCCAAGATCAATCCAGATGTCCCACCGAGTAAAGACAATACTCCGAATAAC	CP006740.1.1372	CP006740.1.1372	1354775	1355866	-	AutoIPR: IPR002656:Acyltransferase 3;
long-mer944	CP006740.1	1355006	1355093	TGACCATTGCTCAACAAGAGCTGCCACACATAACACTATCACCACACCTAACAATGCGGAAACATGGAAAATAAATGGTGAATTGCCA	CP006740.1.1372	CP006740.1.1372	1354775	1355866	-	AutoIPR: IPR002656:Acyltransferase 3;
long-mer945	CP006740.1	1355195	1355243	CGGGAGCAGCCGTAACCAAGATGTCCTCCGTCCCATCACTCCAAAAACG	CP006740.1.1372	CP006740.1.1372	1354775	1355866	-	AutoIPR: IPR002656:Acyltransferase 3;
long-mer946	CP006740.1	1355438	1355459	GACATACAAAGCAGTTCCTCCC	CP006740.1.1372	CP006740.1.1372	1354775	1355866	-	AutoIPR: IPR002656:Acyltransferase 3;
long-mer947	CP006740.1	1355592	1355658	GTACGCATCAAGTGCAACAAAAATTCGCAGAATCCAGAGTGACGCGTATTCGTGCCAGCAGCCCAAC	CP006740.1.1372	CP006740.1.1372	1354775	1355866	-	AutoIPR: IPR002656:Acyltransferase 3;
long-mer948	CP006740.1	1355768	1355810	CGCCGCATCAATACGCGCATCGCGCCCAACTGATAAAGATCCC	CP006740.1.1372	CP006740.1.1372	1354775	1355866	-	AutoIPR: IPR002656:Acyltransferase 3;
long-mer949	CP006740.1	1355836	1355878	CTACTGGCACATACTTTTTTTCATGAATCACGACACACCTACT	CP006740.1.1373	CP006740.1.1373	1355863	1357137	-	
long-mer949	CP006740.1	1355836	1355878	CTACTGGCACATACTTTTTTTCATGAATCACGACACACCTACT	CP006740.1.1372	CP006740.1.1372	1354775	1355866	-	AutoIPR: IPR002656:Acyltransferase 3;
long-mer950	CP006740.1	1355896	1355938	TTCTACAAGATTCCTTTTTGCGGCCAATACCTTAGGCGAGCAA	CP006740.1.1373	CP006740.1.1373	1355863	1357137	-	
long-mer951	CP006740.1	1356180	1356262	CATCCAAGCCAAACCACGAATTCAAGGGCAAGTGAGCCAGTGAATACACACTGAAAAAAATTCTGCTCAGAATCGTATCCTTG	CP006740.1.1373	CP006740.1.1373	1355863	1357137	-	
long-mer952	CP006740.1	1356295	1356337	GAACCATCCACCGAGTAACACAGAAAAAAATAACAAAAACGCA	CP006740.1.1373	CP006740.1.1373	1355863	1357137	-	
long-mer953	CP006740.1	1360807	1360845	TTCAGGCTGCACCTGTGGAAACAACAGTGCATCCGGTAC	CP006740.1.1376	CP006740.1.1376	1360255	1361067	-	AutoIPR: IPR003715:Polysaccharide exportprotein; IPR019554:Soluble ligand binding domain;
long-mer954	CP006740.1	1361028	1361070	GGATAAAAAATCGAAACAATTTGCCAAACACATTTTGCATAAA	CP006740.1.1376	CP006740.1.1376	1360255	1361067	-	AutoIPR: IPR003715:Polysaccharide exportprotein; IPR019554:Soluble ligand binding domain;
long-mer955	CP006740.1	1361128	1361151	ATCTTTATTTAACTATTTTTTTGG	NA
long-mer956	CP006740.1	1365694	1365719	TCGTGTGGAATCTCCACGGGCGCACC	NA
long-mer957	CP006740.1	1369112	1369151	TGATGCCAAACACACCAACTCTCTCTACGGCATCCAGGAT	NA
long-mer958	CP006740.1	1369602	1369644	AAGACAGAATTAGATACACAATATAACCAGGTCACGCAGTATG	CP006740.1.1383	CP006740.1.1383	1369158	1370393	+	AutoIPR: IPR006143:RND efflux pump, membranefusion protein;
long-mer959	CP006740.1	1369898	1369940	GGACCGCGGAGATGCACACCCCCTGACCGAAGATGGCACATTG	CP006740.1.1383	CP006740.1.1383	1369158	1370393	+	AutoIPR: IPR006143:RND efflux pump, membranefusion protein;
long-mer960	CP006740.1	1369943	1369991	TGCGATCAATAACCAAATCAACACTGACAGCGGCACTTTCAGCGCACGT	CP006740.1.1383	CP006740.1.1383	1369158	1370393	+	AutoIPR: IPR006143:RND efflux pump, membranefusion protein;
long-mer961	CP006740.1	1370039	1370081	CAACGCGCGTCTGCAACTACGCACGATTGCCAATGGTGTCGTG	CP006740.1.1383	CP006740.1.1383	1369158	1370393	+	AutoIPR: IPR006143:RND efflux pump, membranefusion protein;
long-mer962	CP006740.1	1370119	1370176	ACTACGTTTACCTTGTCAAGCCAGATCACACGGTCGTTACACGGGAAGTCACCCAAGG	CP006740.1.1383	CP006740.1.1383	1369158	1370393	+	AutoIPR: IPR006143:RND efflux pump, membranefusion protein;
long-mer963	CP006740.1	1370692	1370718	CATGATGAGTTCTGATTCCTCCGCTGG	CP006740.1.1384	CP006740.1.1384	1370459	1373674	+	AutoIPR: IPR001036:Acriflavin resistanceprotein; IPR027463:Multidrug efflux transporter AcrB TolCdocking domain, DN/DC subdomains;
long-mer964	CP006740.1	1370860	1370902	CGCGGCCATCATCACCCTCAAACTCACCTCTGATACCCTGCCA	CP006740.1.1384	CP006740.1.1384	1370459	1373674	+	AutoIPR: IPR001036:Acriflavin resistanceprotein; IPR027463:Multidrug efflux transporter AcrB TolCdocking domain, DN/DC subdomains;
long-mer965	CP006740.1	1370989	1371031	CAACGTCCGACCAGCGGTGCGTATCCAAGTGAATCCGGCGCAG	CP006740.1.1384	CP006740.1.1384	1370459	1373674	+	AutoIPR: IPR001036:Acriflavin resistanceprotein; IPR027463:Multidrug efflux transporter AcrB TolCdocking domain, DN/DC subdomains;
long-mer966	CP006740.1	1371052	1371094	CATGGAATCGCTGCGCAATACGCTGACCCAAGCCAACGTCAAC	CP006740.1.1384	CP006740.1.1384	1370459	1373674	+	AutoIPR: IPR001036:Acriflavin resistanceprotein; IPR027463:Multidrug efflux transporter AcrB TolCdocking domain, DN/DC subdomains;
long-mer967	CP006740.1	1371373	1371415	GCGTGCGGTACTACCTAATGATGTCCATCTTGACGTTTTCTCC	CP006740.1.1384	CP006740.1.1384	1370459	1373674	+	AutoIPR: IPR001036:Acriflavin resistanceprotein; IPR027463:Multidrug efflux transporter AcrB TolCdocking domain, DN/DC subdomains;
long-mer968	CP006740.1	1371490	1371514	CGCTGTGATCTTTGTATTCCTGCGC	CP006740.1.1384	CP006740.1.1384	1370459	1373674	+	AutoIPR: IPR001036:Acriflavin resistanceprotein; IPR027463:Multidrug efflux transporter AcrB TolCdocking domain, DN/DC subdomains;
long-mer969	CP006740.1	1371925	1371965	ACCCGATACTCTGCCCGAAGGTGATAGCCCAACACCAAGCA	CP006740.1.1384	CP006740.1.1384	1370459	1373674	+	AutoIPR: IPR001036:Acriflavin resistanceprotein; IPR027463:Multidrug efflux transporter AcrB TolCdocking domain, DN/DC subdomains;
long-mer970	CP006740.1	1372063	1372105	GACAGTAGCACTCACCATCGTACTGTATGTAACGATCCCCAAG	CP006740.1.1384	CP006740.1.1384	1370459	1373674	+	AutoIPR: IPR001036:Acriflavin resistanceprotein; IPR027463:Multidrug efflux transporter AcrB TolCdocking domain, DN/DC subdomains;
long-mer971	CP006740.1	1372313	1372355	CCACGCAACCAACGTGAGGGGTTGAACACCATACGCCCACGAC	CP006740.1.1384	CP006740.1.1384	1370459	1373674	+	AutoIPR: IPR001036:Acriflavin resistanceprotein; IPR027463:Multidrug efflux transporter AcrB TolCdocking domain, DN/DC subdomains;
long-mer972	CP006740.1	1373359	1373401	CGCCATCGAAGCACGCAGCACAGGGAGCAGCGCCCACGATGCG	CP006740.1.1384	CP006740.1.1384	1370459	1373674	+	AutoIPR: IPR001036:Acriflavin resistanceprotein; IPR027463:Multidrug efflux transporter AcrB TolCdocking domain, DN/DC subdomains;
long-mer973	CP006740.1	1373810	1373852	TTCATTGTTGGCCATCGGCGTATTTGTCCTCGGCCTGATCTGC	CP006740.1.1385	CP006740.1.1385	1373769	1376867	+	AutoIPR: IPR001036:Acriflavin resistanceprotein; IPR027463:Multidrug efflux transporter AcrB TolCdocking domain, DN/DC subdomains;
long-mer974	CP006740.1	1373861	1373894	GCTGAGCGTCGCACCATTGCCAAAGTTTCAGATC	CP006740.1.1385	CP006740.1.1385	1373769	1376867	+	AutoIPR: IPR001036:Acriflavin resistanceprotein; IPR027463:Multidrug efflux transporter AcrB TolCdocking domain, DN/DC subdomains;
long-mer975	CP006740.1	1374119	1374159	GGATCTGCCCTCCGGAATGCTCCCCCCGTCGTACGAAAAAG	CP006740.1.1385	CP006740.1.1385	1373769	1376867	+	AutoIPR: IPR001036:Acriflavin resistanceprotein; IPR027463:Multidrug efflux transporter AcrB TolCdocking domain, DN/DC subdomains;
long-mer976	CP006740.1	1374179	1374221	GATCATCGCCCTGGCACTCACATCCGATACCCAGTCAATGGAT	CP006740.1.1385	CP006740.1.1385	1373769	1376867	+	AutoIPR: IPR001036:Acriflavin resistanceprotein; IPR027463:Multidrug efflux transporter AcrB TolCdocking domain, DN/DC subdomains;
long-mer977	CP006740.1	1374653	1374695	AACCGTAGACCGGGTAAAAGCGGAGCTGCCTACATTACATACC	CP006740.1.1385	CP006740.1.1385	1373769	1376867	+	AutoIPR: IPR001036:Acriflavin resistanceprotein; IPR027463:Multidrug efflux transporter AcrB TolCdocking domain, DN/DC subdomains;
long-mer978	CP006740.1	1374722	1374743	GCCTTACTTCGACCATACCCCA	CP006740.1.1385	CP006740.1.1385	1373769	1376867	+	AutoIPR: IPR001036:Acriflavin resistanceprotein; IPR027463:Multidrug efflux transporter AcrB TolCdocking domain, DN/DC subdomains;
long-mer979	CP006740.1	1375217	1375262	GGCACTCTGCAGCCGCTTCCTGTCAGCGCATGTCGTACCGGAAAAA	CP006740.1.1385	CP006740.1.1385	1373769	1376867	+	AutoIPR: IPR001036:Acriflavin resistanceprotein; IPR027463:Multidrug efflux transporter AcrB TolCdocking domain, DN/DC subdomains;
long-mer980	CP006740.1	1375633	1375675	GCCGCCGCGAAAGTACCGATAACGCCCTGATACGGCTCAGTAC	CP006740.1.1385	CP006740.1.1385	1373769	1376867	+	AutoIPR: IPR001036:Acriflavin resistanceprotein; IPR027463:Multidrug efflux transporter AcrB TolCdocking domain, DN/DC subdomains;
long-mer981	CP006740.1	1375919	1375961	CGTCAAAGCGGCACAGATGGGTGTTTCAATCGGTGCGATTGAC	CP006740.1.1385	CP006740.1.1385	1373769	1376867	+	AutoIPR: IPR001036:Acriflavin resistanceprotein; IPR027463:Multidrug efflux transporter AcrB TolCdocking domain, DN/DC subdomains;
long-mer982	CP006740.1	1376007	1376049	TATTCCGACACCAACCAATACACGGTCGTCATCAAGGCATTAG	CP006740.1.1385	CP006740.1.1385	1373769	1376867	+	AutoIPR: IPR001036:Acriflavin resistanceprotein; IPR027463:Multidrug efflux transporter AcrB TolCdocking domain, DN/DC subdomains;
long-mer983	CP006740.1	1376600	1376642	TGCTGCGGTACGCGAAGCCTCAATCGTGCGCTTCCGTCCGATC	CP006740.1.1385	CP006740.1.1385	1373769	1376867	+	AutoIPR: IPR001036:Acriflavin resistanceprotein; IPR027463:Multidrug efflux transporter AcrB TolCdocking domain, DN/DC subdomains;
long-mer984	CP006740.1	1377278	1377320	CGGCAAAATGGCCAAAGCAGCCTGCCAGCCCTCCTGTAAGTGT	CP006740.1.1386	CP006740.1.1386	1377092	1377796	-	
long-mer985	CP006740.1	1377356	1377398	CCGCGTAATCAGCGCCCAGGCGCCAGCAAAATACACATCAGCA	CP006740.1.1386	CP006740.1.1386	1377092	1377796	-	
long-mer986	CP006740.1	1377650	1377692	CCCCGAAAACACACAGGCAGAGGACATGCATTGATGATGCCCC	CP006740.1.1386	CP006740.1.1386	1377092	1377796	-	
long-mer987	CP006740.1	1377737	1377779	ACATCGTCCATGAAGCTCAATAACTGCACTAGCAACAGTGACA	CP006740.1.1386	CP006740.1.1386	1377092	1377796	-	
long-mer988	CP006740.1	1377825	1377856	CCAAGCTATAGCAGAACACACCACTGATGTGA	NA
long-mer989	CP006740.1	1377858	1377940	CCTGCCCCAATCCAGGGTACAGGTCCACAACGTGCATGAGAGGTAATAAATACCCAAGGCCTAGCGTCGTTGTTCAATCCAAC	NA
long-mer990	CP006740.1	1380792	1380815	GAACCTAAGTTGTGCGCCGAGTTC	CP006740.1.1390	CP006740.1.1390	1380759	1380941	+	
long-mer991	CP006740.1	1393263	1393305	GCAGACGATGTTCTCTCCGGAACAACAGCCACCTGGAACCGTT	CP006740.1.1405	CP006740.1.1405	1392447	1397114	+	AutoIPR: IPR011049:Serralysin-likemetalloprotease, C-terminal;
long-mer992	CP006740.1	1404551	1404593	TCCAGGGGAGGCAGGCGTGGGTATTCAAGTCAAACAAGCAGAG	CP006740.1.1411	CP006740.1.1411	1404519	1404995	+	
long-mer993	CP006740.1	1405065	1405090	ACGGCGGTGCAGTGAACGGCACTGCC	NA
long-mer994	CP006740.1	1405254	1405277	TTGCCTATCGGCCCCTTGGCAGGA	CP006740.1.1412	CP006740.1.1412	1405178	1406950	-	
long-mer995	CP006740.1	1408063	1408102	GTTGGGCAACATGGAGGGCGGCGACATCGTCGATATTTTC	CP006740.1.1416	CP006740.1.1416	1407590	1408540	-	AutoIPR: IPR003451:4-hydroxy-3-methylbut-2-enyldiphosphate reductase;
long-mer996	CP006740.1	1409193	1409260	CTGTTGCTGTGGGTAGGGATGCCAGTAGGGATGTTGTTGAGTGCAACGGTGTCTTCAGAACCAATGGC	CP006740.1.1418	CP006740.1.1418	1409247	1412078	-	AutoIPR: IPR002301:Isoleucine-tRNA ligase;IPR010663:Zinc finger, DNA glycosylase/AP lyase/isoleucyltRNA synthetase; IPR020791:Leucine-tRNA ligase,archaeal;
long-mer997	CP006740.1	1409489	1409520	TGTCGGCATCAGCAGCGACGGTGATTTCTGCT	CP006740.1.1418	CP006740.1.1418	1409247	1412078	-	AutoIPR: IPR002301:Isoleucine-tRNA ligase;IPR010663:Zinc finger, DNA glycosylase/AP lyase/isoleucyltRNA synthetase; IPR020791:Leucine-tRNA ligase,archaeal;
long-mer998	CP006740.1	1409772	1409836	GTACATGGCGGTCTGTGCGGAACGTCGGCCGGGGGCGTTTTCATGCATTGTGTAGAGACGATCTT	CP006740.1.1418	CP006740.1.1418	1409247	1412078	-	AutoIPR: IPR002301:Isoleucine-tRNA ligase;IPR010663:Zinc finger, DNA glycosylase/AP lyase/isoleucyltRNA synthetase; IPR020791:Leucine-tRNA ligase,archaeal;
long-mer999	CP006740.1	1409869	1409896	ACGCTGCAGAAGTTCAATATTTTTTGGA	CP006740.1.1418	CP006740.1.1418	1409247	1412078	-	AutoIPR: IPR002301:Isoleucine-tRNA ligase;IPR010663:Zinc finger, DNA glycosylase/AP lyase/isoleucyltRNA synthetase; IPR020791:Leucine-tRNA ligase,archaeal;
long-mer1000	CP006740.1	1409898	1409937	GATTTCGGCAAAGTCGTAGCGGGTGTAGGCGGCTTTGATG	CP006740.1.1418	CP006740.1.1418	1409247	1412078	-	AutoIPR: IPR002301:Isoleucine-tRNA ligase;IPR010663:Zinc finger, DNA glycosylase/AP lyase/isoleucyltRNA synthetase; IPR020791:Leucine-tRNA ligase,archaeal;
long-mer1001	CP006740.1	1409946	1409988	GAGTTCAAAGGCGCGGTGAACAATCCAGCGATCCAGGGCGATC	CP006740.1.1418	CP006740.1.1418	1409247	1412078	-	AutoIPR: IPR002301:Isoleucine-tRNA ligase;IPR010663:Zinc finger, DNA glycosylase/AP lyase/isoleucyltRNA synthetase; IPR020791:Leucine-tRNA ligase,archaeal;
long-mer1002	CP006740.1	1410000	1410059	GGGCACGAGGTGTAGGGTGGGATCAAAGCCATGCAGGTTGCCGAGGAGGAAGCGGGTGGT	CP006740.1.1418	CP006740.1.1418	1409247	1412078	-	AutoIPR: IPR002301:Isoleucine-tRNA ligase;IPR010663:Zinc finger, DNA glycosylase/AP lyase/isoleucyltRNA synthetase; IPR020791:Leucine-tRNA ligase,archaeal;
long-mer1003	CP006740.1	1410186	1410228	GTCCTGGGGTTCGATTCCATTACCCAGTGATTTGGACATTTTT	CP006740.1.1418	CP006740.1.1418	1409247	1412078	-	AutoIPR: IPR002301:Isoleucine-tRNA ligase;IPR010663:Zinc finger, DNA glycosylase/AP lyase/isoleucyltRNA synthetase; IPR020791:Leucine-tRNA ligase,archaeal;
long-mer1004	CP006740.1	1410624	1410666	TTGTCTGGAGATGGTCCAGTCTGGGCGGTTTTCTATCATGCTG	CP006740.1.1418	CP006740.1.1418	1409247	1412078	-	AutoIPR: IPR002301:Isoleucine-tRNA ligase;IPR010663:Zinc finger, DNA glycosylase/AP lyase/isoleucyltRNA synthetase; IPR020791:Leucine-tRNA ligase,archaeal;
long-mer1005	CP006740.1	1411002	1411044	TAATCCGTATTGTTGAAAGACCTGGTGGTCTTCTTGGCCGTGG	CP006740.1.1418	CP006740.1.1418	1409247	1412078	-	AutoIPR: IPR002301:Isoleucine-tRNA ligase;IPR010663:Zinc finger, DNA glycosylase/AP lyase/isoleucyltRNA synthetase; IPR020791:Leucine-tRNA ligase,archaeal;
long-mer1006	CP006740.1	1411206	1411248	GCGTGCCAGTGCTTTGGCGGCAAGTGCTTCGGCCAGGATGAGC	CP006740.1.1418	CP006740.1.1418	1409247	1412078	-	AutoIPR: IPR002301:Isoleucine-tRNA ligase;IPR010663:Zinc finger, DNA glycosylase/AP lyase/isoleucyltRNA synthetase; IPR020791:Leucine-tRNA ligase,archaeal;
long-mer1007	CP006740.1	1411576	1411605	CGGATTTCGTCGGCTTCAAAGCGGAAATCA	CP006740.1.1418	CP006740.1.1418	1409247	1412078	-	AutoIPR: IPR002301:Isoleucine-tRNA ligase;IPR010663:Zinc finger, DNA glycosylase/AP lyase/isoleucyltRNA synthetase; IPR020791:Leucine-tRNA ligase,archaeal;
long-mer1008	CP006740.1	1412125	1412167	GGGCGTCACGATGTATTTGTGCGGTCATTGTGTGGAGGTCGGG	CP006740.1.1419	CP006740.1.1419	1412075	1413022	-	AutoIPR: IPR023465:Riboflavin kinase domain;IPR023468:Riboflavin kinase;
long-mer1009	CP006740.1	1412207	1412252	GTCGATACGACGTCCATAGAGATCGCTGTGGAAGTCGAATAGATGC	CP006740.1.1419	CP006740.1.1419	1412075	1413022	-	AutoIPR: IPR023465:Riboflavin kinase domain;IPR023468:Riboflavin kinase;
long-mer1010	CP006740.1	1412444	1412486	GCCACCGATCATGTAAGGTCGACCCAGTAGTTCGGCCGCATGA	CP006740.1.1419	CP006740.1.1419	1412075	1413022	-	AutoIPR: IPR023465:Riboflavin kinase domain;IPR023468:Riboflavin kinase;
long-mer1011	CP006740.1	1412549	1412591	GTGTAAGGGTGGGATCTCGGTAGCTGTAAAACCGTGCTCCAGG	CP006740.1.1419	CP006740.1.1419	1412075	1413022	-	AutoIPR: IPR023465:Riboflavin kinase domain;IPR023468:Riboflavin kinase;
long-mer1012	CP006740.1	1412726	1412848	CAAGCGGCTGTCAAAACGTAGCAAGCCGACGCTGTCAGCACCAAAGCGGTGCAAGCCCTGAATTTTGGCACGTGTCAGGGTCAAACGCGGGGGCGGGGTGGCGGAGGCGAAGTATTCACGTGG	CP006740.1.1419	CP006740.1.1419	1412075	1413022	-	AutoIPR: IPR023465:Riboflavin kinase domain;IPR023468:Riboflavin kinase;
long-mer1013	CP006740.1	1415361	1415403	CCCTTCACGGCTCACAGCAGATACAAGGTACCAGGGCGCAGTC	CP006740.1.1422	CP006740.1.1422	1415277	1416350	-	AutoIPR: IPR014100:GTP-binding proteinObg/CgtA; IPR027417:P-loop containing nucleosidetriphosphate hydrolase;
long-mer1014	CP006740.1	1415416	1415466	GCAATCAGTGCCTCTGCTAGGTCCTGGGCATCTTCCTGGGGCATCAAGTCA	CP006740.1.1422	CP006740.1.1422	1415277	1416350	-	AutoIPR: IPR014100:GTP-binding proteinObg/CgtA; IPR027417:P-loop containing nucleosidetriphosphate hydrolase;
long-mer1015	CP006740.1	1415658	1415686	GAACTGCGTGCCAAGCCCTACGCCATCAG	CP006740.1.1422	CP006740.1.1422	1415277	1416350	-	AutoIPR: IPR014100:GTP-binding proteinObg/CgtA; IPR027417:P-loop containing nucleosidetriphosphate hydrolase;
long-mer1016	CP006740.1	1415870	1415935	CAGCAAGCAACTTGAGTTCCAATTTCAAGGTACGCTCTTCGCCCAGCTCTCCAGGCCTGGCTTGGC	CP006740.1.1422	CP006740.1.1422	1415277	1416350	-	AutoIPR: IPR014100:GTP-binding proteinObg/CgtA; IPR027417:P-loop containing nucleosidetriphosphate hydrolase;
long-mer1017	CP006740.1	1416373	1416412	AAGCGAAAGACGATGGAACCAGGCAGTTTATACGTACAGA	NA
long-mer1018	CP006740.1	1416418	1416475	ACGCAAACACGTAACAGGTGGGCAAAGAAGAGAAAGCCAAAGCCCCGCTATAGCGGGG	NA
long-mer1019	CP006740.1	1416498	1416540	TACAGTCGAATACTACGGATTCGAGATTTACGCCGGAATGACG	CP006740.1.1423	CP006740.1.1423	1416525	1416782	-	AutoIPR: IPR001684:Ribosomal protein L27;
long-mer1020	CP006740.1	1416942	1417022	ACCTTTGCAGTGACAGAGGCACCTTTCAAGGCTTCGCCCAGGTGGATGCCATCGCTACCGCCCATCAACAGGACGCTGTTA	CP006740.1.1424	CP006740.1.1424	1416806	1417126	-	AutoIPR: IPR018258:Ribosomal protein L21,conserved site; IPR028909:Ribosomal protein L21-like;
long-mer1021	CP006740.1	1417167	1417194	TCTCCAGAATCTGGACAGACATAAGGGC	NA
long-mer1022	CP006740.1	1417196	1417228	CAAATGCTAGCCTTTTTCCGAAAAAAAGGAAAG	NA
long-mer1023	CP006740.1	1417246	1417318	TCAAGCTCAGACATGGGACTACAGTAGAGTTGAGGGTTTCCAATAGCACTTAGCATTCTCACATTCGATTTTG	NA
long-mer1024	CP006740.1	1417339	1417378	AACTCATTCCTCTAGGCGTTTGATGATGGAATGCCTAAAA	NA
long-mer1025	CP006740.1	1417412	1417494	ATGCTTTCCAATCTAAACTATACATTCATCAGTACCCCGCCACTGACCTGCATTCCGGATAACCCATCGTGACGGCCCTCATC	CP006740.1.1425	CP006740.1.1425	1417480	1420395	+	AutoIPR: IPR004602:UvrABC system subunit A;IPR013815:ATP-grasp fold, subdomain 1; IPR027417:P-loopcontaining nucleoside triphosphate hydrolase;
long-mer1026	CP006740.1	1417527	1417626	GAATCTGAATCTTGACCTACCGCGTAACACACTGATCGTCATTACCGGCCTCTCCGGCTCTGGCAAATCATCGTTGGCTTTTGACACGATCTACGCTGAA	CP006740.1.1425	CP006740.1.1425	1417480	1420395	+	AutoIPR: IPR004602:UvrABC system subunit A;IPR013815:ATP-grasp fold, subdomain 1; IPR027417:P-loopcontaining nucleoside triphosphate hydrolase;
long-mer1027	CP006740.1	1417632	1417674	GCGGCGCTATGTCGAATCACTATCGGCCTACGCGCGGCAGTTT	CP006740.1.1425	CP006740.1.1425	1417480	1420395	+	AutoIPR: IPR004602:UvrABC system subunit A;IPR013815:ATP-grasp fold, subdomain 1; IPR027417:P-loopcontaining nucleoside triphosphate hydrolase;
long-mer1028	CP006740.1	1417921	1417959	CGCTACATGCTGTTGGCACCTGTGGTACGTGAGCGCAAG	CP006740.1.1425	CP006740.1.1425	1417480	1420395	+	AutoIPR: IPR004602:UvrABC system subunit A;IPR013815:ATP-grasp fold, subdomain 1; IPR027417:P-loopcontaining nucleoside triphosphate hydrolase;
long-mer1029	CP006740.1	1418487	1418529	ATGGGAATCGCTCCCTGAAGAAATCCGTCATACCATCCTGTTC	CP006740.1.1425	CP006740.1.1425	1417480	1420395	+	AutoIPR: IPR004602:UvrABC system subunit A;IPR013815:ATP-grasp fold, subdomain 1; IPR027417:P-loopcontaining nucleoside triphosphate hydrolase;
long-mer1030	CP006740.1	1418570	1418592	AAGCTGGAGGGCGTACCAAGCGC	CP006740.1.1425	CP006740.1.1425	1417480	1420395	+	AutoIPR: IPR004602:UvrABC system subunit A;IPR013815:ATP-grasp fold, subdomain 1; IPR027417:P-loopcontaining nucleoside triphosphate hydrolase;
long-mer1031	CP006740.1	1419306	1419348	CGCCACGAAGATGCTGCACCTACGCGGCGCCTGCGGTAATAAC	CP006740.1.1425	CP006740.1.1425	1417480	1420395	+	AutoIPR: IPR004602:UvrABC system subunit A;IPR013815:ATP-grasp fold, subdomain 1; IPR027417:P-loopcontaining nucleoside triphosphate hydrolase;
long-mer1032	CP006740.1	1419619	1419642	CTCTTTGCGCAGGTTCCGGAGGCG	CP006740.1.1425	CP006740.1.1425	1417480	1420395	+	AutoIPR: IPR004602:UvrABC system subunit A;IPR013815:ATP-grasp fold, subdomain 1; IPR027417:P-loopcontaining nucleoside triphosphate hydrolase;
long-mer1033	CP006740.1	1419669	1419711	TTTCAGCTTCAACGTGCGCGGTGGGCGCTGTGAAGCGTGTGAG	CP006740.1.1425	CP006740.1.1425	1417480	1420395	+	AutoIPR: IPR004602:UvrABC system subunit A;IPR013815:ATP-grasp fold, subdomain 1; IPR027417:P-loopcontaining nucleoside triphosphate hydrolase;
long-mer1034	CP006740.1	1419759	1419801	CGTGCCATGCGATGTATGTCAAGGCAAACGTTACAACCGTGAG	CP006740.1.1425	CP006740.1.1425	1417480	1420395	+	AutoIPR: IPR004602:UvrABC system subunit A;IPR013815:ATP-grasp fold, subdomain 1; IPR027417:P-loopcontaining nucleoside triphosphate hydrolase;
long-mer1035	CP006740.1	1420307	1420348	AGGATGTATCCAACTGCGGTCTCATCGGAACCCTAGAGAAGA	CP006740.1.1425	CP006740.1.1425	1417480	1420395	+	AutoIPR: IPR004602:UvrABC system subunit A;IPR013815:ATP-grasp fold, subdomain 1; IPR027417:P-loopcontaining nucleoside triphosphate hydrolase;
long-mer1036	CP006740.1	1420375	1420402	GTTAGAGAACATCCACGATGAGCGTTGC	CP006740.1.1425	CP006740.1.1425	1417480	1420395	+	AutoIPR: IPR004602:UvrABC system subunit A;IPR013815:ATP-grasp fold, subdomain 1; IPR027417:P-loopcontaining nucleoside triphosphate hydrolase;
long-mer1037	CP006740.1	1420453	1420495	TTGGCAGCACAACGAGGGAATTACGATAGAGAAGCCAAGCGCC	NA
long-mer1038	CP006740.1	1420577	1420619	TATGCAGGAGCATTTTTATGGTGGGCCATTCCGGTTTTGATGA	CP006740.1.1426	CP006740.1.1426	1420503	1421402	-	
long-mer1039	CP006740.1	1420725	1420767	CAACAACGCGTCGATGTCTTCTACCGTGTGAGTATGAGTATGG	CP006740.1.1426	CP006740.1.1426	1420503	1421402	-	
long-mer1040	CP006740.1	1420769	1420791	CGTCATGAGAACCCATCGCCCCG	CP006740.1.1426	CP006740.1.1426	1420503	1421402	-	
long-mer1041	CP006740.1	1424463	1424494	TACCTTTGGCTCCGAAGCTCAGAATCTCTTCA	CP006740.1.1428	CP006740.1.1428	1423054	1424622	-	AutoIPR: IPR001674:GMP synthase, C-terminal;IPR004739:GMP synthase, N-terminal; IPR022955:GMPsynthase; IPR025777:GMP synthetase ATP pyrophosphatasedomain; IPR029062:Class I glutamineamidotransferase-like;
long-mer1042	CP006740.1	1424665	1424707	ATAAAAAAACTCAGTAACGCGGCACATAAGAGATCAGGCAAGT	NA
long-mer1043	CP006740.1	1425046	1425085	TGAACCACGGTAAGGCACACGCCCTTCAATGCCTTCCGGG	CP006740.1.1429	CP006740.1.1429	1424860	1426317	-	AutoIPR: IPR005990:Inosine-5'-monophosphatedehydrogenase; IPR013785:Aldolase-type TIM barrel;
long-mer1044	CP006740.1	1425463	1425490	TGCCAAGGCAGCATCACCAGTAACAATA	CP006740.1.1429	CP006740.1.1429	1424860	1426317	-	AutoIPR: IPR005990:Inosine-5'-monophosphatedehydrogenase; IPR013785:Aldolase-type TIM barrel;
long-mer1045	CP006740.1	1425658	1425679	ACCAACCAGCAAGCGGGTCACC	CP006740.1.1429	CP006740.1.1429	1424860	1426317	-	AutoIPR: IPR005990:Inosine-5'-monophosphatedehydrogenase; IPR013785:Aldolase-type TIM barrel;
long-mer1046	CP006740.1	1426467	1426554	GTTTTGCATCAACGTCGCTACAGTCATCGGTCCTACTCCGCCAGGCACCGGGGTAATCCAGCTAGCGCGCTTGACTGCACTCTCAAAA	CP006740.1.1430	CP006740.1.1430	1426434	1427309	-	AutoIPR: IPR000672:Tetrahydrofolatedehydrogenase/cyclohydrolase;
long-mer1047	CP006740.1	1429007	1429040	TAACGAAACGCGTCCCAGTGCGCTTAGCATCAAA	CP006740.1.1432	CP006740.1.1432	1428432	1430339	-	AutoIPR: IPR016040:NAD(P)-binding domain;IPR029063:S-adenosyl-L-methionine-dependentmethyltransferase;
long-mer1048	CP006740.1	1444546	1444588	CAGCATCGGCAACGTGATATGTAAGAATTGCTGCCATTTGGAC	CP006740.1.1446	CP006740.1.1446	1444297	1445178	-	AutoIPR: IPR000515:ABC transporter type 1,transmembrane domain MetI-like;
long-mer1049	CP006740.1	1448229	1448257	TGACACTTTGGATAGCCCCCCTCCTTGAC	NA
long-mer1050	CP006740.1	1452316	1452358	CCCTGCGTGATGACCGAGGTCACGGCCAAGGCAAGCACCACTT	CP006740.1.1452	CP006740.1.1452	1451340	1452770	+	AutoIPR: IPR000748:Pseudouridine synthase,RsuA/RluB/E/F; IPR006225:Pseudouridine synthase,RluC/RluD;
long-mer1051	CP006740.1	1452517	1452559	ACCACCGCAATGCTGGTGCTGACAATGGTGCCCACCCCAACAA	CP006740.1.1452	CP006740.1.1452	1451340	1452770	+	AutoIPR: IPR000748:Pseudouridine synthase,RsuA/RluB/E/F; IPR006225:Pseudouridine synthase,RluC/RluD;
long-mer1052	CP006740.1	1452772	1452797	CATTGAACCCTCATTAGCCCCATTGA	NA
long-mer1053	CP006740.1	1452871	1452903	CTTGCATTCCGAAACATCAATACCCATTGATTT	NA
long-mer1054	CP006740.1	1452979	1453052	ACTTACAACCTTACAAACCCCGGAAAAGCGGCTTCGAAGCTCCCCACAACAACAAAACGATACGTCGTACTCAA	NA
long-mer1055	CP006740.1	1453104	1453168	TAACAGCAAACCCAGGCCCCATCTCCATTCATTCATCATCCCGTCATAGCGACCCCAACGGAATC	NA
long-mer1056	CP006740.1	1453395	1453437	GCCAAACACATCATTGATGTTATAGATCCCAAAGAACTTGCCG	CP006740.1.1453	CP006740.1.1453	1453170	1453679	-	
long-mer1057	CP006740.1	1453474	1453508	CCCCCCCCCTTGGTGCTAATCGTGACTGGAACCAC	CP006740.1.1453	CP006740.1.1453	1453170	1453679	-	
long-mer1058	CP006740.1	1453522	1453606	CACGTGACCGTACCAATACCAGTGGCCTTCTTATAGATCATCGACCAACCAGCCAAATTAAAGTGAAGCTTACAGCCCATATCGT	CP006740.1.1453	CP006740.1.1453	1453170	1453679	-	
long-mer1059	CP006740.1	1453730	1453772	TAGGAGATGAGATACCCCCAAATGCCCATTCAGCAACTAATCA	NA
long-mer1060	CP006740.1	1453873	1453911	AGTCACCACCTGTTCACACCCGCGGATCTCCACTTGAGC	CP006740.1.1454	CP006740.1.1454	1453777	1454586	-	AutoIPR: IPR003010:Carbon-nitrogen hydrolase;
long-mer1061	CP006740.1	1454044	1454086	CTCAGCCCGTACCGACGGCCAATTGGCAACAAAAAGCTGCACA	CP006740.1.1454	CP006740.1.1454	1453777	1454586	-	AutoIPR: IPR003010:Carbon-nitrogen hydrolase;
long-mer1062	CP006740.1	1454140	1454161	CGGGAAACGCAAGTCATAACAA	CP006740.1.1454	CP006740.1.1454	1453777	1454586	-	AutoIPR: IPR003010:Carbon-nitrogen hydrolase;
long-mer1063	CP006740.1	1454989	1455013	GAAACTCCGCACTAAGCGCCGGCGG	CP006740.1.1455	CP006740.1.1455	1454600	1455748	-	AutoIPR: IPR015424:Pyridoxalphosphate-dependent transferase;
long-mer1064	CP006740.1	1456692	1456734	TTAGTTGCACTGCTCATTGTCCTCCTCTTCGCCCTCGGCCTGG	CP006740.1.1457	CP006740.1.1457	1456584	1457279	+	AutoIPR: IPR003544:Cytochrome c-type biogenesisprotein CcmB;
long-mer1065	CP006740.1	1456906	1456948	TCGCCTGCCACTGGACCGCCAACGTCCTACCACTGATCATCAT	CP006740.1.1457	CP006740.1.1457	1456584	1457279	+	AutoIPR: IPR003544:Cytochrome c-type biogenesisprotein CcmB;
long-mer1066	CP006740.1	1457111	1457153	ACTCCCCCTATACGTCCCCGTACTGATCTTCGGCACCGGCAGC	CP006740.1.1457	CP006740.1.1457	1456584	1457279	+	AutoIPR: IPR003544:Cytochrome c-type biogenesisprotein CcmB;
long-mer1067	CP006740.1	1457169	1457211	CAGGGCCATGACAGTACTGGCACACTCCTTCTCCTCGGCGCCG	CP006740.1.1457	CP006740.1.1457	1456584	1457279	+	AutoIPR: IPR003544:Cytochrome c-type biogenesisprotein CcmB;
long-mer1068	CP006740.1	1457226	1457268	ACAGTACTAGCGCCACTCACCACTGCCGCAGCAATCCGCATTT	CP006740.1.1457	CP006740.1.1457	1456584	1457279	+	AutoIPR: IPR003544:Cytochrome c-type biogenesisprotein CcmB;
long-mer1069	CP006740.1	1457432	1457476	GTGGCAAGCCCTGATCGTCTTACCGCCAGAACACTACATGGGCGA	CP006740.1.1458	CP006740.1.1458	1457313	1458056	+	AutoIPR: IPR002541:Cytochrome c assemblyprotein; IPR003557:Cytochrome c-type biogenesis proteinCcmC;
long-mer1070	CP006740.1	1457535	1457577	GGACTGATGGCACTGTACGCAACAATCGCCTTGGTATGGCGCA	CP006740.1.1458	CP006740.1.1458	1457313	1458056	+	AutoIPR: IPR002541:Cytochrome c assemblyprotein; IPR003557:Cytochrome c-type biogenesis proteinCcmC;
long-mer1071	CP006740.1	1457753	1457786	CCTCTACCACACCATCGAAGACCGCCGCACCGCA	CP006740.1.1458	CP006740.1.1458	1457313	1458056	+	AutoIPR: IPR002541:Cytochrome c assemblyprotein; IPR003557:Cytochrome c-type biogenesis proteinCcmC;
long-mer1072	CP006740.1	1457858	1457920	GTGGAACTCCCTACATCAAGGACAAACCCTACGCCTCTTTGACACATCAAGCATGTACGGCAT	CP006740.1.1458	CP006740.1.1458	1457313	1458056	+	AutoIPR: IPR002541:Cytochrome c assemblyprotein; IPR003557:Cytochrome c-type biogenesis proteinCcmC;
long-mer1073	CP006740.1	1457927	1457969	AGTGTGGCTGATGGTGGCAGCTACCCAATGCTGGTTCCTTGGC	CP006740.1.1458	CP006740.1.1458	1457313	1458056	+	AutoIPR: IPR002541:Cytochrome c assemblyprotein; IPR003557:Cytochrome c-type biogenesis proteinCcmC;
long-mer1074	CP006740.1	1458002	1458063	ACGCTGGAACGCCAACCAACATTGGGTCACCGCACACCTGGAATCACCCCGATGACCCACCT	CP006740.1.1458	CP006740.1.1458	1457313	1458056	+	AutoIPR: IPR002541:Cytochrome c assemblyprotein; IPR003557:Cytochrome c-type biogenesis proteinCcmC;
long-mer1074	CP006740.1	1458002	1458063	ACGCTGGAACGCCAACCAACATTGGGTCACCGCACACCTGGAATCACCCCGATGACCCACCT	CP006740.1.1459	CP006740.1.1459	1458053	1458217	+	
long-mer1075	CP006740.1	1458278	1458320	CCCTCACTATCATGGCGTTGCAACGCAACCTCACATACCTATA	CP006740.1.1460	CP006740.1.1460	1458247	1458675	+	AutoIPR: IPR004329:CcmE/CycJ protein;
long-mer1076	CP006740.1	1458582	1458624	AACCTATACACCGCGGCAACTAGCCAACAAAATGCAACCCACA	CP006740.1.1460	CP006740.1.1460	1458247	1458675	+	AutoIPR: IPR004329:CcmE/CycJ protein;
long-mer1077	CP006740.1	1458672	1458702	TTGAGCAGTCCCGCACCACCACACCGGTATC	CP006740.1.1460	CP006740.1.1460	1458247	1458675	+	AutoIPR: IPR004329:CcmE/CycJ protein;
long-mer1078	CP006740.1	1458720	1458749	CCCCTGGAACCACACCCGGCACCCCTGCTC	NA
long-mer1079	CP006740.1	1458751	1458804	TCCCATGAAGCATCCCCAGCGCATCCCCACTCAATACAACCCCACATGCTGCCT	CP006740.1.1461	CP006740.1.1461	1458796	1460736	+	AutoIPR: IPR002541:Cytochrome c assemblyprotein; IPR003567:Cytochrome c-type biogenesis protein;
long-mer1080	CP006740.1	1458996	1459038	CGTCCAGTACGTCGCCGAAAATTCCCATTCACTGCTACCCACC	CP006740.1.1461	CP006740.1.1461	1458796	1460736	+	AutoIPR: IPR002541:Cytochrome c assemblyprotein; IPR003567:Cytochrome c-type biogenesis protein;
long-mer1081	CP006740.1	1459100	1459125	TCCTGGCAGGATGGACCGCCAACGTC	CP006740.1.1461	CP006740.1.1461	1458796	1460736	+	AutoIPR: IPR002541:Cytochrome c assemblyprotein; IPR003567:Cytochrome c-type biogenesis protein;
long-mer1082	CP006740.1	1459275	1459317	CAACCCGTTGCTGCAAGATCCTGGGATGATTCTGCATCCCCCC	CP006740.1.1461	CP006740.1.1461	1458796	1460736	+	AutoIPR: IPR002541:Cytochrome c assemblyprotein; IPR003567:Cytochrome c-type biogenesis protein;
long-mer1083	CP006740.1	1459329	1459365	CGGCTACATCGGTTTGGCAGTGCCATTCGCCTTTGCC	CP006740.1.1461	CP006740.1.1461	1458796	1460736	+	AutoIPR: IPR002541:Cytochrome c assemblyprotein; IPR003567:Cytochrome c-type biogenesis protein;
long-mer1084	CP006740.1	1459603	1459645	AGCTTCACCCACTGGACACTCTTGCTCGCAATCACCGCCTTTG	CP006740.1.1461	CP006740.1.1461	1458796	1460736	+	AutoIPR: IPR002541:Cytochrome c assemblyprotein; IPR003567:Cytochrome c-type biogenesis protein;
long-mer1085	CP006740.1	1459659	1459680	TGGCACATTCCTCGTCCGCTCA	CP006740.1.1461	CP006740.1.1461	1458796	1460736	+	AutoIPR: IPR002541:Cytochrome c assemblyprotein; IPR003567:Cytochrome c-type biogenesis protein;
long-mer1086	CP006740.1	1459779	1459821	GTATGCACGGCGTGCACCGCAACTCACCCCCGTCACAATGGAC	CP006740.1.1461	CP006740.1.1461	1458796	1460736	+	AutoIPR: IPR002541:Cytochrome c assemblyprotein; IPR003567:Cytochrome c-type biogenesis protein;
long-mer1087	CP006740.1	1459899	1459941	GATGGTACTGCTAGGCACCCTATATCCCCTGCTGGCCGATGCA	CP006740.1.1461	CP006740.1.1461	1458796	1460736	+	AutoIPR: IPR002541:Cytochrome c assemblyprotein; IPR003567:Cytochrome c-type biogenesis protein;
long-mer1088	CP006740.1	1460355	1460397	CCCGGGCCAGACACTCACCCTTGGCCCCATCACCCTACACTTT	CP006740.1.1461	CP006740.1.1461	1458796	1460736	+	AutoIPR: IPR002541:Cytochrome c assemblyprotein; IPR003567:Cytochrome c-type biogenesis protein;
long-mer1089	CP006740.1	1460493	1460535	AGAAAAACGCCGCTATGTCAGCGGCGGCCAAGTCACCACCGAA	CP006740.1.1461	CP006740.1.1461	1458796	1460736	+	AutoIPR: IPR002541:Cytochrome c assemblyprotein; IPR003567:Cytochrome c-type biogenesis protein;
long-mer1090	CP006740.1	1460619	1460661	ACACTACAAACCATTCGTCCGTTGGATCTGGCTGGGCGCAGCA	CP006740.1.1461	CP006740.1.1461	1458796	1460736	+	AutoIPR: IPR002541:Cytochrome c assemblyprotein; IPR003567:Cytochrome c-type biogenesis protein;
long-mer1091	CP006740.1	1461115	1461157	CGTGGTGTCTGATCCAGAAGGAAAAACCGCTATAGATTGGGGC	CP006740.1.1462	CP006740.1.1462	1460729	1461322	+	AutoIPR: IPR004799:Periplasmic proteinthiol:disulphide oxidoreductase DsbE;IPR012336:Thioredoxin-like fold;
long-mer1092	CP006740.1	1461172	1461214	AACAACATTCTTGATTGACGGGCGTGGGATCGTACGCTGGCAT	CP006740.1.1462	CP006740.1.1462	1460729	1461322	+	AutoIPR: IPR004799:Periplasmic proteinthiol:disulphide oxidoreductase DsbE;IPR012336:Thioredoxin-like fold;
long-mer1093	CP006740.1	1461251	1461289	AAACTATTACCGATCCTGGCCGATATCGAACACTCACCC	CP006740.1.1462	CP006740.1.1462	1460729	1461322	+	AutoIPR: IPR004799:Periplasmic proteinthiol:disulphide oxidoreductase DsbE;IPR012336:Thioredoxin-like fold;
long-mer1094	CP006740.1	1461600	1461687	CTTCGTGCTGTACCACCCACCGTTGCAGTACACCACCCTGGTACTGTGGTTCGGCCCACTGCTCTTACTGCTAATCGGCGTGACCGTG	CP006740.1.1463	CP006740.1.1463	1461319	1461753	+	AutoIPR: IPR005616:CcmH/CycL/Ccl2/NrfF family;
long-mer1095	CP006740.1	1461699	1461741	GATCCGGCGCTACCGCGCACCTCCACCGCCCTCAGACAACCGC	CP006740.1.1463	CP006740.1.1463	1461319	1461753	+	AutoIPR: IPR005616:CcmH/CycL/Ccl2/NrfF family;
long-mer1096	CP006740.1	1461749	1461791	GGTGAAACCGACGTTTTGGTTGCTGACGCTATTATTCACCCTG	CP006740.1.1464	CP006740.1.1464	1461750	1462409	+	AutoIPR: IPR021183:N-terminal acetyltransferaseA, auxiliary subunit;
long-mer1096	CP006740.1	1461749	1461791	GGTGAAACCGACGTTTTGGTTGCTGACGCTATTATTCACCCTG	CP006740.1.1463	CP006740.1.1463	1461319	1461753	+	AutoIPR: IPR005616:CcmH/CycL/Ccl2/NrfF family;
long-mer1097	CP006740.1	1461836	1461899	CGGCACCCTGGCAATGTCATTGCTCCTGCTGAGTCTTGCTGCTGCCGCACTGTATACCTTGGTC	CP006740.1.1464	CP006740.1.1464	1461750	1462409	+	AutoIPR: IPR021183:N-terminal acetyltransferaseA, auxiliary subunit;
long-mer1098	CP006740.1	1461915	1461957	TTACAACCGGCCCAGATCGCCACACCGCAGACCCTTGATGCAG	CP006740.1.1464	CP006740.1.1464	1461750	1462409	+	AutoIPR: IPR021183:N-terminal acetyltransferaseA, auxiliary subunit;
long-mer1099	CP006740.1	1462320	1462356	ACCGCTCACAGCCTACGCGAACAGATCGCCCTAGCAC	CP006740.1.1464	CP006740.1.1464	1461750	1462409	+	AutoIPR: IPR021183:N-terminal acetyltransferaseA, auxiliary subunit;
long-mer1100	CP006740.1	1462444	1462493	CGCCGCAACCGGACACTCCCCAGCTTGGGCACCAACACATTGCCTCACAC	NA
long-mer1101	CP006740.1	1465251	1465293	GTCAGGATGCGGATGCCCCATACGGTGACACCGCTGACCGTAT	CP006740.1.1466	CP006740.1.1466	1464401	1466035	-	AutoIPR: IPR000743:Glycoside hydrolase, family28; IPR011050:Pectin lyase fold/virulence factor;
long-mer1102	CP006740.1	1471290	1471332	ACATGGTGGGTTTTTCCTCAAGCGCAGCATGATAACCGCAGCC	CP006740.1.1473	CP006740.1.1473	1471273	1472346	+	AutoIPR:IPR003739:Lysine-2,3-aminomutase/glutamate2,3-aminomutase; IPR013785:Aldolase-type TIM barrel;
long-mer1103	CP006740.1	1471440	1471480	GCTTGATCCGACATCGGTGGGTATGAGTGAGGCGGCGGCGG	CP006740.1.1473	CP006740.1.1473	1471273	1472346	+	AutoIPR:IPR003739:Lysine-2,3-aminomutase/glutamate2,3-aminomutase; IPR013785:Aldolase-type TIM barrel;
long-mer1104	CP006740.1	1471677	1471719	GCTGATTGCTACTGGAAGTTGTGCGGTGCATTGCCGGTATTGT	CP006740.1.1473	CP006740.1.1473	1471273	1472346	+	AutoIPR:IPR003739:Lysine-2,3-aminomutase/glutamate2,3-aminomutase; IPR013785:Aldolase-type TIM barrel;
long-mer1105	CP006740.1	1471797	1471878	TGATCCATCGATTGAGGAAGTCATTTTGTCCGGCGGCGATCCGCTGTCGTTGTCTACCGCCAAGTTGGTGGAATTAACCGAC	CP006740.1.1473	CP006740.1.1473	1471273	1472346	+	AutoIPR:IPR003739:Lysine-2,3-aminomutase/glutamate2,3-aminomutase; IPR013785:Aldolase-type TIM barrel;
long-mer1106	CP006740.1	1485448	1485472	CGGTACCAGCTACTCCGTGTCCGAT	CP006740.1.1488	CP006740.1.1488	1483685	1486375	+	AutoIPR: IPR004660:2-oxo-acid dehydrogenase E1component homodimeric type; IPR005474:Transketolase,N-terminal; IPR009014:Transketolase,C-terminal/Pyruvate-ferredoxin oxidoreductase, domain II;IPR029061:Thiamin diphosphate-binding fold;
long-mer1107	CP006740.1	1486431	1486469	ACCCCTAACATCCTGTGGAACGTTGCAGAAAACTCACAA	CP006740.1.1489	CP006740.1.1489	1486280	1486642	-	
long-mer1108	CP006740.1	1486483	1486534	CCGATACATTCGCATACCCATTTTTCAAATTTTGATGACAATCCCTCGCAAT	CP006740.1.1489	CP006740.1.1489	1486280	1486642	-	
long-mer1109	CP006740.1	1487082	1487144	TTGCTCAATGATCGTGTCGTGACCGTCTCCCTTATTAAATATGTATGTGTCCGCGTAACCGCT	CP006740.1.1490	CP006740.1.1490	1486779	1490102	-	AutoIPR: IPR003995:RTX toxin determinant A;
long-mer1110	CP006740.1	1487580	1487642	TTGCTCAATGATCGTGTCGTGACCGTCTCCCTTATTAAATATGTATGTGTCCGCGTAACCGCT	CP006740.1.1490	CP006740.1.1490	1486779	1490102	-	AutoIPR: IPR003995:RTX toxin determinant A;
long-mer1111	CP006740.1	1487649	1487675	CAACGTGTCATCACCGGTGCCGCCGTT	CP006740.1.1490	CP006740.1.1490	1486779	1490102	-	AutoIPR: IPR003995:RTX toxin determinant A;
long-mer1112	CP006740.1	1487962	1487984	GCGGCGGCACTGCCTTCGGCACT	CP006740.1.1490	CP006740.1.1490	1486779	1490102	-	AutoIPR: IPR003995:RTX toxin determinant A;
long-mer1113	CP006740.1	1488075	1488114	GAAGGGTTTCCAGCCGCTAGCCGCCACGGCGTTACTGCCA	CP006740.1.1490	CP006740.1.1490	1486779	1490102	-	AutoIPR: IPR003995:RTX toxin determinant A;
long-mer1114	CP006740.1	1488139	1488181	TGAAGCGCCTGGGTTTTGTTGCGCTGCCAGGTGTGATCTAGCT	CP006740.1.1490	CP006740.1.1490	1486779	1490102	-	AutoIPR: IPR003995:RTX toxin determinant A;
long-mer1115	CP006740.1	1488252	1488284	ATCACTCAACCGGGTGCCGAGAACCAGTCCGGC	CP006740.1.1490	CP006740.1.1490	1486779	1490102	-	AutoIPR: IPR003995:RTX toxin determinant A;
long-mer1116	CP006740.1	1488318	1488345	CATCAAGCTATTGATCTGCTCTGGCTGG	CP006740.1.1490	CP006740.1.1490	1486779	1490102	-	AutoIPR: IPR003995:RTX toxin determinant A;
long-mer1117	CP006740.1	1488447	1488475	GACCAAGCTGGAGCCGTTGAATTTCTCCA	CP006740.1.1490	CP006740.1.1490	1486779	1490102	-	AutoIPR: IPR003995:RTX toxin determinant A;
long-mer1118	CP006740.1	1488598	1488619	GCTCCGGAAGTCTCCAAGCGCT	CP006740.1.1490	CP006740.1.1490	1486779	1490102	-	AutoIPR: IPR003995:RTX toxin determinant A;
long-mer1119	CP006740.1	1488621	1488663	CTCGGTGCTGGGCATGGTCGAAGTGCCGGCCCAGAGGGCGACA	CP006740.1.1490	CP006740.1.1490	1486779	1490102	-	AutoIPR: IPR003995:RTX toxin determinant A;
long-mer1120	CP006740.1	1489107	1489130	GAGGCCATCACCGTTACTATCTAG	CP006740.1.1490	CP006740.1.1490	1486779	1490102	-	AutoIPR: IPR003995:RTX toxin determinant A;
long-mer1121	CP006740.1	1490654	1490731	CATGAAAGAATCTCAACACATTCCGTGGTGTCTTTCTGTCAATAAACATTTAAATAAATTCCTTCGGAATGACATAGG	CP006740.1.1491	CP006740.1.1491	1490120	1490656	-	
long-mer1122	CP006740.1	1490757	1490794	GCTGGTTTGATGCAGTGATGCACTGGGGCAGCGTTGTA	NA
long-mer1123	CP006740.1	1492546	1492654	TCAAAACACGCTCCAAGGATGTAAGGTTCATCATGAAAGAATCTCAACACATTCCGTGGTGTCTTTCTGTCAATAAACATTTAAATAAATTCCTTCGGAATGACATAGG	CP006740.1.1495	CP006740.1.1495	1492034	1492579	-	
long-mer1124	CP006740.1	1492939	1492991	AGCAGGCTGGAATCATTTTGAAGATTTTGAGATTTTTTATGGCATGACGTTGT	NA
long-mer1125	CP006740.1	1493024	1493047	TCTGGAGGGGTGCGGCAGCAGCGA	NA
long-mer1126	CP006740.1	1493049	1493090	GCGCTGCTCATCAACGCTGAGAATCGCTATTACGGTAGCTGT	NA
long-mer1127	CP006740.1	1493363	1493405	GCTGTATGGCATCTTTGCCAGTCGTTTTACCAAGTTGTTCGGA	CP006740.1.1496	CP006740.1.1496	1493208	1494083	-	AutoIPR: IPR000092:Polyprenyl synthetase;IPR017446:Polyprenyl synthetase-related;
long-mer1128	CP006740.1	1493474	1493516	CCAGGGAGTGCAGATCCTCCGGGGAAGGGTCGCCAGCCAGGGC	CP006740.1.1496	CP006740.1.1496	1493208	1494083	-	AutoIPR: IPR000092:Polyprenyl synthetase;IPR017446:Polyprenyl synthetase-related;
long-mer1129	CP006740.1	1493672	1493714	ACCAGGCGATACGCAGGGAGGCGTCGGCTGGGGCATCGGCTAA	CP006740.1.1496	CP006740.1.1496	1493208	1494083	-	AutoIPR: IPR000092:Polyprenyl synthetase;IPR017446:Polyprenyl synthetase-related;
long-mer1130	CP006740.1	1494079	1494153	CTCACTGGGATGTACTCACGATGCTGGGATCAAACGGTTCACCGTCATCTGGGCGCATTGGATCGCTCAATATCC	CP006740.1.1497	CP006740.1.1497	1494080	1494346	-	AutoIPR: IPR003761:Exonuclease VII, smallsubunit;
long-mer1130	CP006740.1	1494079	1494153	CTCACTGGGATGTACTCACGATGCTGGGATCAAACGGTTCACCGTCATCTGGGCGCATTGGATCGCTCAATATCC	CP006740.1.1496	CP006740.1.1496	1493208	1494083	-	AutoIPR: IPR000092:Polyprenyl synthetase;IPR017446:Polyprenyl synthetase-related;
long-mer1131	CP006740.1	1494221	1494263	AGCGCCAAGGGACTGTTCCAAACTCAGTGCTCCGGTTTCCATG	CP006740.1.1497	CP006740.1.1497	1494080	1494346	-	AutoIPR: IPR003761:Exonuclease VII, smallsubunit;
long-mer1132	CP006740.1	1494315	1494381	GGGGAGGTGTCTGGCGGGGAGTGTTTTGGCATCGGGGAAGTGTGCTGGGTGTCATCGGGATGGTCAA	CP006740.1.1497	CP006740.1.1497	1494080	1494346	-	AutoIPR: IPR003761:Exonuclease VII, smallsubunit;
long-mer1132	CP006740.1	1494315	1494381	GGGGAGGTGTCTGGCGGGGAGTGTTTTGGCATCGGGGAAGTGTGCTGGGTGTCATCGGGATGGTCAA	CP006740.1.1498	CP006740.1.1498	1494378	1495685	-	AutoIPR:IPR011063:tRNA(Ile)-lysidine/2-thiocytidine synthase;IPR012094:tRNA(Ile)-lysidine synthase;IPR020825:Phenylalanyl-tRNA synthetase, B3/B4;
long-mer1133	CP006740.1	1494389	1494431	TGTTGTTGTGGGACTGCCAGCATAGTTTGAGGCGATGAGCGTG	CP006740.1.1498	CP006740.1.1498	1494378	1495685	-	AutoIPR:IPR011063:tRNA(Ile)-lysidine/2-thiocytidine synthase;IPR012094:tRNA(Ile)-lysidine synthase;IPR020825:Phenylalanyl-tRNA synthetase, B3/B4;
long-mer1134	CP006740.1	1494462	1494501	GGCATCGCCAGCGGCGAGAATCTGTTCACCGTCGCACAAT	CP006740.1.1498	CP006740.1.1498	1494378	1495685	-	AutoIPR:IPR011063:tRNA(Ile)-lysidine/2-thiocytidine synthase;IPR012094:tRNA(Ile)-lysidine synthase;IPR020825:Phenylalanyl-tRNA synthetase, B3/B4;
long-mer1135	CP006740.1	1494567	1494621	GGAATGGGTACGCCCAGGCAAAATCAAGCGTTCGCCTCCACGGCGGGCACGCACG	CP006740.1.1498	CP006740.1.1498	1494378	1495685	-	AutoIPR:IPR011063:tRNA(Ile)-lysidine/2-thiocytidine synthase;IPR012094:tRNA(Ile)-lysidine synthase;IPR020825:Phenylalanyl-tRNA synthetase, B3/B4;
long-mer1136	CP006740.1	1494630	1494657	GTGTGGAAAACCGGGCACGGTGTCGTGA	CP006740.1.1498	CP006740.1.1498	1494378	1495685	-	AutoIPR:IPR011063:tRNA(Ile)-lysidine/2-thiocytidine synthase;IPR012094:tRNA(Ile)-lysidine synthase;IPR020825:Phenylalanyl-tRNA synthetase, B3/B4;
long-mer1137	CP006740.1	1494867	1494915	GCCGCGCTCGGGGAGTGGGGGGGCACCCGCGCGGGCGCACCAGGCGCGC	CP006740.1.1498	CP006740.1.1498	1494378	1495685	-	AutoIPR:IPR011063:tRNA(Ile)-lysidine/2-thiocytidine synthase;IPR012094:tRNA(Ile)-lysidine synthase;IPR020825:Phenylalanyl-tRNA synthetase, B3/B4;
long-mer1138	CP006740.1	1495126	1495168	TTGCGGTCATGACGCAGATCCACATTACTGGAATCTTCAATCC	CP006740.1.1498	CP006740.1.1498	1494378	1495685	-	AutoIPR:IPR011063:tRNA(Ile)-lysidine/2-thiocytidine synthase;IPR012094:tRNA(Ile)-lysidine synthase;IPR020825:Phenylalanyl-tRNA synthetase, B3/B4;
long-mer1139	CP006740.1	1495215	1495244	GTGGGTCAACAGGGGACGCCACAGGTGGCC	CP006740.1.1498	CP006740.1.1498	1494378	1495685	-	AutoIPR:IPR011063:tRNA(Ile)-lysidine/2-thiocytidine synthase;IPR012094:tRNA(Ile)-lysidine synthase;IPR020825:Phenylalanyl-tRNA synthetase, B3/B4;
long-mer1140	CP006740.1	1495368	1495419	TTGCAAGGTGTGGGCAAATGCAGCGCGGCGTGCGGTGCGGGCGGCAGCTTCC	CP006740.1.1498	CP006740.1.1498	1494378	1495685	-	AutoIPR:IPR011063:tRNA(Ile)-lysidine/2-thiocytidine synthase;IPR012094:tRNA(Ile)-lysidine synthase;IPR020825:Phenylalanyl-tRNA synthetase, B3/B4;
long-mer1141	CP006740.1	1495508	1495544	TCCAAGCATCGGCGTGTTCATTGAGTCCATGATGGAT	CP006740.1.1498	CP006740.1.1498	1494378	1495685	-	AutoIPR:IPR011063:tRNA(Ile)-lysidine/2-thiocytidine synthase;IPR012094:tRNA(Ile)-lysidine synthase;IPR020825:Phenylalanyl-tRNA synthetase, B3/B4;
long-mer1142	CP006740.1	1495631	1495673	AAGCAACCAGGACGGGAACGCAGGGATCTGGAATGCGGGGAAA	CP006740.1.1498	CP006740.1.1498	1494378	1495685	-	AutoIPR:IPR011063:tRNA(Ile)-lysidine/2-thiocytidine synthase;IPR012094:tRNA(Ile)-lysidine synthase;IPR020825:Phenylalanyl-tRNA synthetase, B3/B4;
long-mer1143	CP006740.1	1495819	1495857	CAGACATGATGTGTCACACCAGAAAGCAATGCCTGTTCG	NA
long-mer1144	CP006740.1	1495930	1495960	GCTGTGTGGGGTGGGGTATGGGCCGGGGGGC	NA
long-mer1145	CP006740.1	1496027	1496070	CTCTTGGAGTGAGCAATCAGGTGTTTTGTGGGTCCAAGGCTGCT	NA
long-mer1146	CP006740.1	1496193	1496235	GCCAGCGGCACACAGGCGCTGCCGTAATGCGGGTGTCGCTTGG	CP006740.1.1499	CP006740.1.1499	1496115	1497809	-	AutoIPR: IPR001952:Alkaline phosphatase;
long-mer1147	CP006740.1	1496289	1496331	GCCGGGGCCTGTGGCCCAGATACCGACGTCTTCGCCGCTGTGG	CP006740.1.1499	CP006740.1.1499	1496115	1497809	-	AutoIPR: IPR001952:Alkaline phosphatase;
long-mer1148	CP006740.1	1496425	1496453	TAGGTACGGGGTTGATGGTTGAAGTGTTT	CP006740.1.1499	CP006740.1.1499	1496115	1497809	-	AutoIPR: IPR001952:Alkaline phosphatase;
long-mer1149	CP006740.1	1496574	1496604	GCTGCTGCTGCGCACTTTGCCCAATATGGGG	CP006740.1.1499	CP006740.1.1499	1496115	1497809	-	AutoIPR: IPR001952:Alkaline phosphatase;
long-mer1150	CP006740.1	1497229	1497271	GTATGTGCGTAGAGCGCCGCCAGGGTGGCGTGAGTGATACGGG	CP006740.1.1499	CP006740.1.1499	1496115	1497809	-	AutoIPR: IPR001952:Alkaline phosphatase;
long-mer1151	CP006740.1	1497336	1497378	TTTGCCGAGGCTATCAACGCAATCGTTGCGCTGACCTGCACTG	CP006740.1.1499	CP006740.1.1499	1496115	1497809	-	AutoIPR: IPR001952:Alkaline phosphatase;
long-mer1152	CP006740.1	1497600	1497642	TAGGATGACGTTTTTGGCTTTACCAGCCATGGCACCGTTAGCC	CP006740.1.1499	CP006740.1.1499	1496115	1497809	-	AutoIPR: IPR001952:Alkaline phosphatase;
long-mer1153	CP006740.1	1497928	1497967	TGTTCCCCCATTTTGGACACTTTTTCATTATGAAGTTGAT	CP006740.1.1500	CP006740.1.1500	1497957	1499270	+	AutoIPR: IPR001991:Sodium:dicarboxylatesymporter;
long-mer1154	CP006740.1	1498204	1498246	TGTGGTTTATCGTCACCGCAGTCTTGGCGGTGTGTGTGGGATT	CP006740.1.1500	CP006740.1.1500	1497957	1499270	+	AutoIPR: IPR001991:Sodium:dicarboxylatesymporter;
long-mer1155	CP006740.1	1498568	1498640	CTTTGTGCTGGAGATGACGCCACTGGGGACCTTTGGATTAATCGCTGCGTTAGTCGGTAGCTATGGTTTTCAG	CP006740.1.1500	CP006740.1.1500	1497957	1499270	+	AutoIPR: IPR001991:Sodium:dicarboxylatesymporter;
long-mer1156	CP006740.1	1498690	1498715	CGTTGCACATTGTGGTGGTGTACAGC	CP006740.1.1500	CP006740.1.1500	1497957	1499270	+	AutoIPR: IPR001991:Sodium:dicarboxylatesymporter;
long-mer1157	CP006740.1	1498959	1499001	TACACCGGGGTGCCGCTGACCACGAATCAATATTTCGTCATTT	CP006740.1.1500	CP006740.1.1500	1497957	1499270	+	AutoIPR: IPR001991:Sodium:dicarboxylatesymporter;
long-mer1158	CP006740.1	1499033	1499075	GGCCGGGGTGCCAGGTACGGCAGTGGTGATGGCAACCGTGGTG	CP006740.1.1500	CP006740.1.1500	1497957	1499270	+	AutoIPR: IPR001991:Sodium:dicarboxylatesymporter;
long-mer1159	CP006740.1	1499084	1499126	AGCTCATTTGCCGCTGGAGGTGATTGGTTATCTGTATGCCATC	CP006740.1.1500	CP006740.1.1500	1497957	1499270	+	AutoIPR: IPR001991:Sodium:dicarboxylatesymporter;
long-mer1160	CP006740.1	1499344	1499368	AGGCTTGCTTAAGACATCAGCCGCA	CP006740.1.1501	CP006740.1.1501	1499285	1499599	+	
long-mer1161	CP006740.1	1499445	1499483	GATGGGGTACTTACCGGGCAATCAAAGTCCAGGTGCGGG	CP006740.1.1501	CP006740.1.1501	1499285	1499599	+	
long-mer1162	CP006740.1	1499553	1499682	CGGCAATCTCAAGCACGTTGGGTTATGAAAAACAGATGCACAAGTAGGTTTCAAGCCTCCTGGAGATGCGATGGCGATGGCAGCAGCACATCAAACGGGTATCGCCAGAAAAGCTTTAACACTTATTACA	CP006740.1.1501	CP006740.1.1501	1499285	1499599	+	
long-mer1163	CP006740.1	1499758	1499791	TCAAATAAGCATATAGGCAAGTGAAAGCGCTATC	NA
long-mer1164	CP006740.1	1499793	1499835	ATGTCATGTTTTTAACCCTGTAATGCGAACGAGAATCCCTTGA	NA
long-mer1165	CP006740.1	1499874	1499916	TTTGCAAAAATTAAATTAAGGCATGGGAGATCTGACAGAGATG	NA
long-mer1166	CP006740.1	1499999	1500041	TGTCTGAATCATTCAAAGGACACGACGCGCCTGGATAAATTTA	CP006740.1.1502	CP006740.1.1502	1500011	1500892	-	AutoIPR: IPR000064:Endopeptidase, NLPC/P60domain;
long-mer1167	CP006740.1	1500167	1500200	CACCAAGTCACCGGTGCGTACTTCCTTACGATCC	CP006740.1.1502	CP006740.1.1502	1500011	1500892	-	AutoIPR: IPR000064:Endopeptidase, NLPC/P60domain;
long-mer1168	CP006740.1	1500448	1500473	ACGCACGATTCATGTCACCAGCAAAC	CP006740.1.1502	CP006740.1.1502	1500011	1500892	-	AutoIPR: IPR000064:Endopeptidase, NLPC/P60domain;
long-mer1169	CP006740.1	1500676	1500726	GAGTGGCATGAAGGGCAACAGCAGCCGGGAGTTGCGGCATATCCTGCGCCA	CP006740.1.1502	CP006740.1.1502	1500011	1500892	-	AutoIPR: IPR000064:Endopeptidase, NLPC/P60domain;
long-mer1170	CP006740.1	1501043	1501085	TACGAAGCGACCTTCACTGAGATAGATGCCCACGTGAGTGACA	CP006740.1.1503	CP006740.1.1503	1500947	1501486	-	AutoIPR: IPR000064:Endopeptidase, NLPC/P60domain;
long-mer1171	CP006740.1	1501186	1501226	GACGCAGGTCGAGTGCATCCCGGTAGACGTAGCTGACTAAA	CP006740.1.1503	CP006740.1.1503	1500947	1501486	-	AutoIPR: IPR000064:Endopeptidase, NLPC/P60domain;
long-mer1172	CP006740.1	1501327	1501369	GATTGGCTGGGGTTGTGAGGGACCACACGTTGACTGAAGCGGG	CP006740.1.1503	CP006740.1.1503	1500947	1501486	-	AutoIPR: IPR000064:Endopeptidase, NLPC/P60domain;
long-mer1173	CP006740.1	1502486	1502634	GACAATCGGACTCATCCACGCAGTATTGATCTGGTCCGGGGACATATTGGTGCTGTACGCACTGATGTCAGTGCCGCTGTTAACATCACGTAGGTTATGCACCGCAGCGCTGCCACTCACCGGGGTGCTGTTGTATCTAATACCTGTGG	CP006740.1.1505	CP006740.1.1505	1502112	1503404	+	AutoIPR: IPR007349:Domain of unknown functionDUF418;
long-mer1174	CP006740.1	1502671	1502713	TCTCGACAAGCTCCAATAGCGAGAACATCAAAAGCTGGCAAGA	CP006740.1.1505	CP006740.1.1505	1502112	1503404	+	AutoIPR: IPR007349:Domain of unknown functionDUF418;
long-mer1175	CP006740.1	1502774	1502816	CGGTGCTGGCAGTTATGTGCAGGCCACCGTACAACGTCTGCAT	CP006740.1.1505	CP006740.1.1505	1502112	1503404	+	AutoIPR: IPR007349:Domain of unknown functionDUF418;
long-mer1176	CP006740.1	1502912	1502954	TCTGCAACCAGAACGCTATACACGTTTGTTCGCTTGGCTGCGT	CP006740.1.1505	CP006740.1.1505	1502112	1503404	+	AutoIPR: IPR007349:Domain of unknown functionDUF418;
long-mer1177	CP006740.1	1503439	1503471	ACCGGGGCTGCAGCTGTTCATGTGATGACTCTC	CP006740.1.1506	CP006740.1.1506	1503359	1503757	-	
long-mer1178	CP006740.1	1503479	1503500	GCGGATGCTGTGCATGAAAAAA	CP006740.1.1506	CP006740.1.1506	1503359	1503757	-	
long-mer1179	CP006740.1	1503504	1503546	GTAAGCACACGATCACCCAGGTCATGCAGAACACTGGAACACC	CP006740.1.1506	CP006740.1.1506	1503359	1503757	-	
long-mer1180	CP006740.1	1503692	1503740	GCTGCCTCTACGGAAGCAACAGACTGGCAGCAACAATCTGTGAATCAAC	CP006740.1.1506	CP006740.1.1506	1503359	1503757	-	
long-mer1181	CP006740.1	1503882	1503924	GTCACCAAAGGTCTACTACTCTCCAACGTCGTTATTTTCCTAT	CP006740.1.1507	CP006740.1.1507	1503861	1504523	+	AutoIPR: IPR002610:Peptidase S54, rhomboid;
long-mer1182	CP006740.1	1504185	1504227	CAGCTATTGGTCAGTTGGCTGATGAGCAGTGGTACGCCAGTGC	CP006740.1.1507	CP006740.1.1507	1503861	1504523	+	AutoIPR: IPR002610:Peptidase S54, rhomboid;
long-mer1183	CP006740.1	1504564	1504683	TAAGGAATGGAATCACTGCACGCGTGCCATCACCCGCTGCTATGTGCAGTGACATGGCGTCATGCCGATGAGCAAGCAAAGCATGGCGCCATGCAATCCGACACAAACAGATTATCAATT	CP006740.1.1508	CP006740.1.1508	1504623	1504802	-	
long-mer1184	CP006740.1	1504695	1504735	ATCGCCGATGCGCAACACACAGTCCCCAATCAGCAACACTT	CP006740.1.1508	CP006740.1.1508	1504623	1504802	-	
long-mer1185	CP006740.1	1504770	1504812	AACATCCCTGGTGTATTCCTTATGTGTCTTCATGTGTCTTCCT	CP006740.1.1508	CP006740.1.1508	1504623	1504802	-	
long-mer1186	CP006740.1	1504820	1504862	ATTTAAAAAAATGTAATAGCAGCTCCTAAGCTGCTGGCGTCTT	CP006740.1.1509	CP006740.1.1509	1504845	1505531	-	AutoIPR: IPR005759:Endonuclease III;IPR011257:DNA glycosylase; IPR023170:Helix-turn-helix,base-excision DNA repair, C-terminal;
long-mer1187	CP006740.1	1504879	1504921	AAATCAGCAATCACACACTGTAAGCAGTTCGGTTTGCGTGCCT	CP006740.1.1509	CP006740.1.1509	1504845	1505531	-	AutoIPR: IPR005759:Endonuclease III;IPR011257:DNA glycosylase; IPR023170:Helix-turn-helix,base-excision DNA repair, C-terminal;
long-mer1188	CP006740.1	1505400	1505506	AGTGGTGTATTTCAGCTCCGTAGTTGGATGTGGATTGATCTCTTGTAATCGCACAAATGCTTCCCGAATCTCCGCACGGGTCATTGCGCTGCCACGACGCATCACGG	CP006740.1.1509	CP006740.1.1509	1504845	1505531	-	AutoIPR: IPR005759:Endonuclease III;IPR011257:DNA glycosylase; IPR023170:Helix-turn-helix,base-excision DNA repair, C-terminal;
long-mer1189	CP006740.1	1505735	1505777	TTGCGCGGCAAGCAGCTGTGCAGGCAAATCCGGATACCTTGGA	CP006740.1.1510	CP006740.1.1510	1505528	1505893	-	
long-mer1190	CP006740.1	1505795	1505840	CAAAGCAGGCACATACTCCATGAGTCCCAATGTCAGAGCACGGTCC	CP006740.1.1510	CP006740.1.1510	1505528	1505893	-	
long-mer1191	CP006740.1	1508513	1508552	GAGCTTGTTGAAGCAGGCGCTGACCTGACGCCTGACGAAG	CP006740.1.1513	CP006740.1.1513	1508246	1508722	+	AutoIPR: IPR016891:Protein of unknown functionDUF2321;
long-mer1192	CP006740.1	1516596	1516638	CAATGGTCGCGCGTCAACAGCGCTCCCCCTATCCTGCCTATCA	CP006740.1.1520	CP006740.1.1520	1514835	1517111	-	AutoIPR: IPR003834:Cytochrome c assemblyprotein, transmembrane domain; IPR012336:Thioredoxin-likefold; IPR022910:Thiol:disulphide interchange proteinDsbD; IPR028250:Thiol:disulfide interchange protein DsbD,N-terminal domain;
long-mer1193	CP006740.1	1545278	1545308	AAAAAAAGACGAAATTTTCTTCATTTTCCAA	CP006740.1.1545	CP006740.1.1545	1544557	1545279	+	AutoIPR: IPR029044:Nucleotide-diphospho-sugartransferases;
long-mer1194	CP006740.1	1547138	1547175	ACACCCGCCCATTCAAACCTTTTCACCAACGGATCTCC	CP006740.1.1547	CP006740.1.1547	1546162	1547319	-	AutoIPR: IPR002549:Uncharacterised proteinfamily UPF0118;
long-mer1195	CP006740.1	1548323	1548361	TGGCCACATCGCTCTGAGTGTGCGGGGCACGTTGCGCCA	CP006740.1.1548	CP006740.1.1548	1547316	1548422	-	AutoIPR: IPR018642:Protein of unknown functionDUF2066;
long-mer1196	CP006740.1	1548616	1548658	ACTTGTCGAACGGATCAAGCCATTGGTGAAACGCAGCTTCCGG	CP006740.1.1549	CP006740.1.1549	1548488	1549594	+	AutoIPR:IPR004733:Phosphoribosylformylglycinamidine cyclo-ligase;IPR010077:Herpes virus tegument protein;
long-mer1197	CP006740.1	1548661	1548682	CGAAGTCATGAGTGGACTGGGC	CP006740.1.1549	CP006740.1.1549	1548488	1549594	+	AutoIPR:IPR004733:Phosphoribosylformylglycinamidine cyclo-ligase;IPR010077:Herpes virus tegument protein;
long-mer1198	CP006740.1	1551114	1551147	CGACTGGAATGCTGGCACCGCCCAATGGTCTGGG	CP006740.1.1551	CP006740.1.1551	1550641	1551498	+	AutoIPR: IPR021457:Protein of unknown functionDUF3108;
long-mer1199	CP006740.1	1555982	1556024	GAACATTGCCGATTTGGGAGGACTAAATACAGCCTACGACGCC	CP006740.1.1556	CP006740.1.1556	1554189	1556291	+	AutoIPR: IPR000718:Peptidase M13;IPR024079:Metallopeptidase, catalytic domain;
long-mer1200	CP006740.1	1556033	1556075	CGCTACCGCCGGTCAAGCGGATCCAAAAACCGACGGTATTACC	CP006740.1.1556	CP006740.1.1556	1554189	1556291	+	AutoIPR: IPR000718:Peptidase M13;IPR024079:Metallopeptidase, catalytic domain;
long-mer1201	CP006740.1	1556332	1556364	CAGAAACACCCGGCGACCGCGTCATCATGATCG	CP006740.1.1557	CP006740.1.1557	1556270	1556668	-	
long-mer1202	CP006740.1	1556590	1556632	AGCCAATAGCCGTATCACCGTAGCCAACACGCGATGGCATCCC	CP006740.1.1557	CP006740.1.1557	1556270	1556668	-	
long-mer1203	CP006740.1	1556737	1556779	CCATCCGAGGAAATAGCCAAAAATAAGTCCACATCGCAGATCT	CP006740.1.1558	CP006740.1.1558	1556709	1556975	-	
long-mer1204	CP006740.1	1557095	1557176	GTTGCAAAACCATCACACCGATAACAACACCGATGTACCACGAAACATCGGAATGCAGCAAAAGCCACCAAAATACCTGCTC	NA
long-mer1205	CP006740.1	1557231	1557343	GCCAAATACAACACATCTGCAGGAACACCTCATTTCAAGGCATCTTTCATTCACAAAGTAACACCACGGCATTAAATGCAAAATCCACTGCGCACACTTGCGTTCCCTATGGC	NA
long-mer1206	CP006740.1	1557417	1557459	CGTCATGTTTGATTGCATCCGTATTGCTCAGGTACGCTTACTG	NA
long-mer1207	CP006740.1	1557589	1557631	TGATGTTTGACAGAATCACCGGAATTTATGCAGACGGCGGCTC	CP006740.1.1559	CP006740.1.1559	1557489	1558007	+	AutoIPR:IPR010083:Beta-hydroxyacyl-(acyl-carrier-protein)dehydratase FabA; IPR029069:HotDog domain;
long-mer1208	CP006740.1	1557669	1557699	CGGCCAGACCTGTGGTTCTTCGGTTGTCATT	CP006740.1.1559	CP006740.1.1559	1557489	1558007	+	AutoIPR:IPR010083:Beta-hydroxyacyl-(acyl-carrier-protein)dehydratase FabA; IPR029069:HotDog domain;
long-mer1209	CP006740.1	1557995	1558076	AGAATCTTTTTAGGGCACCGCATTGTAGCACCTGGATGGAAATCGAATTGTCGCCCCTGCTTCTCCTCGGGCGGCATATTCC	CP006740.1.1559	CP006740.1.1559	1557489	1558007	+	AutoIPR:IPR010083:Beta-hydroxyacyl-(acyl-carrier-protein)dehydratase FabA; IPR029069:HotDog domain;
long-mer1210	CP006740.1	1558272	1558309	CACCGAGCACGTCTCTGGCCCCCACAAAGACTCACTCG	NA
long-mer1211	CP006740.1	1558326	1558411	CACTGGAAGCTAACGACAGACCCTTGTCTGTTGTTAGCTTATTTCACTATTACATTTACTCGATGTCTGCTGCACCGATACTTCTA	NA
long-mer1212	CP006740.1	1558502	1558544	TATCCCTCCCTTGCGGATTACAGAAATGAATTGCCGCAACATC	NA
long-mer1213	CP006740.1	1558607	1558649	ACTCAGCTTAAGCCGCTAACAAAAACACTGGAGCACGGCATCA	NA
long-mer1214	CP006740.1	1558776	1558818	ACAACGCTCAAGATTCAATGCCATAAGAAATCGATCATGATTG	NA
long-mer1215	CP006740.1	1558827	1558869	TTTTTCATTGATACAACACCTACAGGCCCGGATCGTATACCTG	NA
long-mer1216	CP006740.1	1558948	1559016	AGGCACTCATCAGTGAGCGCGGCGACCGGGGCCAGCTACAATGAGTTACCTATGGATGCGACCTTCCCC	CP006740.1.1560	CP006740.1.1560	1558960	1559898	+	AutoIPR: IPR012089:2-thiocytidine tRNAbiosynthesis protein, TtcA;
long-mer1217	CP006740.1	1559048	1559089	CAGACAGGATACGCCGTGAAAAATGCAAGCTTGCCAAGCGCC	CP006740.1.1560	CP006740.1.1560	1558960	1559898	+	AutoIPR: IPR012089:2-thiocytidine tRNAbiosynthesis protein, TtcA;
long-mer1218	CP006740.1	1559187	1559229	CCTGCTGGACATGTTGTTGCAGCTGCGTGCAAAAGCCCCGGTG	CP006740.1.1560	CP006740.1.1560	1558960	1559898	+	AutoIPR: IPR012089:2-thiocytidine tRNAbiosynthesis protein, TtcA;
long-mer1219	CP006740.1	1559442	1559475	ACAAGGCTTCACCAAAATCGCACTGGGTCACCAC	CP006740.1.1560	CP006740.1.1560	1558960	1559898	+	AutoIPR: IPR012089:2-thiocytidine tRNAbiosynthesis protein, TtcA;
long-mer1220	CP006740.1	1559532	1559574	AGGGATGCCACCGAAGCTACGAAGTGATAATGGCAAACATGTC	CP006740.1.1560	CP006740.1.1560	1558960	1559898	+	AutoIPR: IPR012089:2-thiocytidine tRNAbiosynthesis protein, TtcA;
long-mer1221	CP006740.1	1568177	1568219	CTCATGCCCAGTGAATGCCAAAAACACGTGAAACCGACGACAT	NA
long-mer1222	CP006740.1	1568301	1568324	CAGTGCCTGTTGCGAACAATTGTC	NA
long-mer1223	CP006740.1	1568834	1568873	TGAGTTTCGGCGGATAAACAACACGTGCGGCCTACAACCG	CP006740.1.1572	CP006740.1.1572	1568590	1568850	+	AutoIPR: IPR008972:Cupredoxin;IPR014068:Azurin, proteobacteria;
long-mer1224	CP006740.1	1569141	1569183	ATGCAGACGCTGCGGATCCAATGTCCCGCACCCAATCGCCGCA	CP006740.1.1573	CP006740.1.1573	1569075	1570100	-	AutoIPR: IPR004881:Ribosome biogenesis GTPaseRsgA, putative; IPR027417:P-loop containing nucleosidetriphosphate hydrolase;
long-mer1225	CP006740.1	1569866	1569900	CGCGCTCATGGGGCGGGAAACCGCGGCGCTGCCAC	CP006740.1.1573	CP006740.1.1573	1569075	1570100	-	AutoIPR: IPR004881:Ribosome biogenesis GTPaseRsgA, putative; IPR027417:P-loop containing nucleosidetriphosphate hydrolase;
long-mer1226	CP006740.1	1570304	1570328	CGCGTAAAGAACACCAACAGGAAAT	NA
long-mer1227	CP006740.1	1570976	1570997	CGCGAACAGCCGCAACGCCGCA	CP006740.1.1575	CP006740.1.1575	1570796	1572526	-	AutoIPR: IPR007443:Penicillin-binding proteinactivator LpoA; IPR028082:Periplasmic bindingprotein-like I;
long-mer1228	CP006740.1	1571206	1571246	CAGTGGGACCACGTACCGCTAGAAACACCGCATCAGCACGA	CP006740.1.1575	CP006740.1.1575	1570796	1572526	-	AutoIPR: IPR007443:Penicillin-binding proteinactivator LpoA; IPR028082:Periplasmic bindingprotein-like I;
long-mer1229	CP006740.1	1571392	1571434	TCACATTGCGCTGCCCCTGAGTCAACAAATAGTCAGCAGCAAT	CP006740.1.1575	CP006740.1.1575	1570796	1572526	-	AutoIPR: IPR007443:Penicillin-binding proteinactivator LpoA; IPR028082:Periplasmic bindingprotein-like I;
long-mer1230	CP006740.1	1571537	1571579	TTGCCCCTGAGAAAACAAAGCACTCACCTCATCACGACCGAGG	CP006740.1.1575	CP006740.1.1575	1570796	1572526	-	AutoIPR: IPR007443:Penicillin-binding proteinactivator LpoA; IPR028082:Periplasmic bindingprotein-like I;
long-mer1231	CP006740.1	1571590	1571632	CAAAATCAGCACCAGCTGCGACCGCCTTGGCGTATGCCGCCTT	CP006740.1.1575	CP006740.1.1575	1570796	1572526	-	AutoIPR: IPR007443:Penicillin-binding proteinactivator LpoA; IPR028082:Periplasmic bindingprotein-like I;
long-mer1232	CP006740.1	1572078	1572118	GCCTCCAACGCCGCAGCACACCCCAACAACCAACGTATCTG	CP006740.1.1575	CP006740.1.1575	1570796	1572526	-	AutoIPR: IPR007443:Penicillin-binding proteinactivator LpoA; IPR028082:Periplasmic bindingprotein-like I;
long-mer1233	CP006740.1	1572126	1572162	GGGGAAAGCCCAGACGATGACTCACCAAAGTACTGCA	CP006740.1.1575	CP006740.1.1575	1570796	1572526	-	AutoIPR: IPR007443:Penicillin-binding proteinactivator LpoA; IPR028082:Periplasmic bindingprotein-like I;
long-mer1234	CP006740.1	1572507	1572549	TTTGCAAAACGCGGGTTCATTTAGCATCCATACAGCAAGGCCC	CP006740.1.1575	CP006740.1.1575	1570796	1572526	-	AutoIPR: IPR007443:Penicillin-binding proteinactivator LpoA; IPR028082:Periplasmic bindingprotein-like I;
long-mer1235	CP006740.1	1573228	1573258	AACACAGGTGGCCAACGACGACAACCAGCGT	CP006740.1.1576	CP006740.1.1576	1572608	1573429	+	AutoIPR: IPR008189:rRNA small subunitmethyltransferase I; IPR012409:Sirohaem synthase;
long-mer1236	CP006740.1	1573470	1573524	TCATTCCGATCAGGAAAGCCACGCCGTAACACAGTGCACATCAGAAAGGTAAACC	NA
long-mer1237	CP006740.1	1576138	1576180	GTACACCAGCCAACAACCCAGGTACTACTCCATCCCCGAGCCT	CP006740.1.1578	CP006740.1.1578	1573952	1577077	+	AutoIPR: IPR010100:TonB-dependent copperreceptor;
long-mer1238	CP006740.1	1576400	1576442	CGCGTGGCGGCAGACTGGTACAACATCAAGATCAGCAATGTGA	CP006740.1.1578	CP006740.1.1578	1573952	1577077	+	AutoIPR: IPR010100:TonB-dependent copperreceptor;
long-mer1239	CP006740.1	1577616	1577664	CGACCCGGCCAAAGGCATGTTTCTCCCTGACCGCTACGTCAAAGGAACC	CP006740.1.1579	CP006740.1.1579	1577242	1579314	+	AutoIPR: IPR001278:Arginine-tRNA ligase;IPR002547:tRNA-binding domain; IPR012340:Nucleicacid-binding, OB-fold; IPR015413:Methionyl/Leucyl tRNAsynthetase; IPR023458:Methionine-tRNA ligase, type 1;IPR029038:Methionyl-tRNA synthetase, Zn-domain;
long-mer1240	CP006740.1	1578152	1578178	CAGTCCTGCACGGCACCGGCCGCTGCG	CP006740.1.1579	CP006740.1.1579	1577242	1579314	+	AutoIPR: IPR001278:Arginine-tRNA ligase;IPR002547:tRNA-binding domain; IPR012340:Nucleicacid-binding, OB-fold; IPR015413:Methionyl/Leucyl tRNAsynthetase; IPR023458:Methionine-tRNA ligase, type 1;IPR029038:Methionyl-tRNA synthetase, Zn-domain;
long-mer1241	CP006740.1	1578348	1578390	CCTTAACCTGAGTGACTTCGTAGCACGCGTCAACGCCGACCTA	CP006740.1.1579	CP006740.1.1579	1577242	1579314	+	AutoIPR: IPR001278:Arginine-tRNA ligase;IPR002547:tRNA-binding domain; IPR012340:Nucleicacid-binding, OB-fold; IPR015413:Methionyl/Leucyl tRNAsynthetase; IPR023458:Methionine-tRNA ligase, type 1;IPR029038:Methionyl-tRNA synthetase, Zn-domain;
long-mer1242	CP006740.1	1578446	1578488	TTAACGGACAACTCGCCGACATCCTGCCAGACCGCATCCAATA	CP006740.1.1579	CP006740.1.1579	1577242	1579314	+	AutoIPR: IPR001278:Arginine-tRNA ligase;IPR002547:tRNA-binding domain; IPR012340:Nucleicacid-binding, OB-fold; IPR015413:Methionyl/Leucyl tRNAsynthetase; IPR023458:Methionine-tRNA ligase, type 1;IPR029038:Methionyl-tRNA synthetase, Zn-domain;
long-mer1243	CP006740.1	1579346	1579432	AAAATGATCTCACTGGAAATGTCTACGAGAATGTCCTGTCATCTCCGGCCTAAAACACGTGATACCGCCATCGAACGACATTAGCAC	NA
long-mer1244	CP006740.1	1603880	1603911	CTCACATCAATCATCACGCCGCGACCGGCATT	CP006740.1.1618	CP006740.1.1618	1603408	1604103	-	
long-mer1245	CP006740.1	1659283	1659307	AGTTGCATAAGCCTTAGCAATACCC	CP006740.1.1679	CP006740.1.1679	1658806	1660098	-	AutoIPR: IPR001114:Adenylosuccinate synthetase;IPR027417:P-loop containing nucleoside triphosphatehydrolase;
long-mer1246	CP006740.1	1664557	1664584	GTTTTCGAAAGCGTTATAAGCACAATTG	NA
long-mer1247	CP006740.1	1665197	1665239	TGGATACAGATAAACAGAGAAAGGAGTCAACATAACATATTAA	CP006740.1.1685	CP006740.1.1685	1664879	1665229	-	AutoIPR: IPR007437:Protein of unknown functionDUF486;
long-mer1248	CP006740.1	1665512	1665553	GAAAAACCCAATCTCAGACAGTCGTTTTCTCATCGTAAACAT	NA
long-mer1249	CP006740.1	1665584	1665626	TTAACAAAAAACCCATCATCACCGAAAAACCCTTAAAAAATAG	NA
long-mer1250	CP006740.1	1665676	1665708	CAGCACTCAACACATCAATGGAATATGTTATCA	NA
long-mer1251	CP006740.1	1665748	1665775	AGGCTTATCGTACGAAGCAACCACTCCC	NA
long-mer1252	CP006740.1	1665800	1665847	CCATGCAGTGCATTTTTCTAGAAAAACAAACAACAAAACAAGAGCCGC	NA
long-mer1253	CP006740.1	1666257	1666298	AAATAAGCTAATAATCTTTTTGGTTCCAAAAAAGATTCAAAA	NA
long-mer1254	CP006740.1	1666319	1666361	TTTTAATCAAAAAATCCTCGATCTTTTTTCCGGAAGCAACCAA	CP006740.1.1686	CP006740.1.1686	1666311	1666805	-	AutoIPR: IPR001801:Histone-like protein H-NS;IPR027444:Histone-like protein H-NS, C-terminal domain;
long-mer1255	CP006740.1	1666554	1666608	AGCAGCCTTGGTCAGCGCTGTACGTACCTTATCGATTGAAGCGCGCTTAGTCACA	CP006740.1.1686	CP006740.1.1686	1666311	1666805	-	AutoIPR: IPR001801:Histone-like protein H-NS;IPR027444:Histone-like protein H-NS, C-terminal domain;
long-mer1256	CP006740.1	1666681	1666726	GACATCTCGACTCCGAAAAAAATAATATAGGTCTTTTTAAAAAAAA	CP006740.1.1686	CP006740.1.1686	1666311	1666805	-	AutoIPR: IPR001801:Histone-like protein H-NS;IPR027444:Histone-like protein H-NS, C-terminal domain;
long-mer1257	CP006740.1	1666965	1667007	TTCCATGTCCGCAAACATCACACCAGGACGCAAACCACGATCA	CP006740.1.1687	CP006740.1.1687	1666830	1668524	-	AutoIPR: IPR002316:Proline-tRNA ligase, classIIa;
long-mer1258	CP006740.1	1667047	1667089	AGAAGCAGTTCTGCAGCGGCAATAATGACCGGATCTTTTTTTG	CP006740.1.1687	CP006740.1.1687	1666830	1668524	-	AutoIPR: IPR002316:Proline-tRNA ligase, classIIa;
long-mer1259	CP006740.1	1667478	1667520	AACCTCACAATCAGCAATAATACGGATCGACATACCTGGGCAA	CP006740.1.1687	CP006740.1.1687	1666830	1668524	-	AutoIPR: IPR002316:Proline-tRNA ligase, classIIa;
long-mer1260	CP006740.1	1667583	1667625	ACGAAAGTTGGCCAAGCCCGGCAGCCTGCTCAATTTAATATCG	CP006740.1.1687	CP006740.1.1687	1666830	1668524	-	AutoIPR: IPR002316:Proline-tRNA ligase, classIIa;
long-mer1261	CP006740.1	1667678	1667750	TCACCGCGATAGACTTCACCATACGCTGCAATGGAATATCCAACAAAGCAGTAACATCTTCACAACGCTTCTG	CP006740.1.1687	CP006740.1.1687	1666830	1668524	-	AutoIPR: IPR002316:Proline-tRNA ligase, classIIa;
long-mer1262	CP006740.1	1671254	1671296	TTAAAGCATTGTGCATCAATGATGATTGAGTAACTGCACGATG	NA
long-mer1263	CP006740.1	1671300	1671369	CGCAACGGCCTTTTTTCAGAACCATCCGACTCATCTCGCATCAAAGAAAATTTCACCTCAGATCGTGAGT	NA
long-mer1264	CP006740.1	1676419	1676461	TGCCTGTAATCGTGCACGCAAACACTTGTTGGCACCGACACCG	CP006740.1.1696	CP006740.1.1696	1676227	1677273	-	AutoIPR: IPR000905:Gcp-like domain;IPR017861:Kae1/TsaD family;
long-mer1265	CP006740.1	1676845	1676887	ATGCCCACCCGAGACCAGCAAAGCCACAAACGGCACCTCAGGT	CP006740.1.1696	CP006740.1.1696	1676227	1677273	-	AutoIPR: IPR000905:Gcp-like domain;IPR017861:Kae1/TsaD family;
long-mer1266	CP006740.1	1677118	1677160	ACTTGCCAACTCCGGCACCACGCCACCGTATTCGGCATGCAAC	CP006740.1.1696	CP006740.1.1696	1676227	1677273	-	AutoIPR: IPR000905:Gcp-like domain;IPR017861:Kae1/TsaD family;
long-mer1267	CP006740.1	1677296	1677340	TAGATTGCACGACACACACATACTTAAGGCTTGCACACACATTTT	NA
long-mer1268	CP006740.1	1677356	1677396	CTCTTTAAGAGATACGTTATGTTATGGCGCGGCGGACATGA	NA
long-mer1269	CP006740.1	1677540	1677563	CATCTTAGCCGAGACTCGAAAGCG	CP006740.1.1697	CP006740.1.1697	1677460	1677675	+	AutoIPR: IPR001911:Ribosomal protein S21;
long-mer1270	CP006740.1	1679127	1679162	ATAGGCTACCTAAGCACACTGGTGCTGTACACGCTA	CP006740.1.1699	CP006740.1.1699	1678569	1679447	+	AutoIPR: IPR017039:Virulence factor BrkB;
long-mer1271	CP006740.1	1680540	1680582	ATTTGGCATCACCCAAGCCGTTGCCACACTTGGCACAGCAACC	CP006740.1.1700	CP006740.1.1700	1679728	1681461	+	AutoIPR: IPR006171:Toprim domain; IPR006295:DNAprimase, DnaG; IPR016136:DNA helicase DnaB,N-terminal/DNA primase DnaG, C-terminal; IPR030846:DNAprimase DnaG, bacteria;
long-mer1272	CP006740.1	1681491	1681537	GCAACAACACCCAACCAACACCGATAACCCAACCCATTTGATACAAC	NA
long-mer1273	CP006740.1	1682259	1682301	TTCCCACTTGCCAGAGTCAGGAGTGTCGCTATTGTTTGCTTTC	NA
long-mer1274	CP006740.1	1685674	1685704	ATCCCCGGATCCACTCACATCACGCACCGAC	NA
long-mer1275	CP006740.1	1685744	1685784	TCAGCGTCTCAACAGACGCAAATATCGTCACTCGCACAACT	CP006740.1.1706	CP006740.1.1706	1685752	1686117	-	
long-mer1276	CP006740.1	1686039	1686081	ACACCATTTGATCCAACGCCGCCCCCTGCCCACGGCACCCATA	CP006740.1.1706	CP006740.1.1706	1685752	1686117	-	
long-mer1277	CP006740.1	1686272	1686326	CACCGCACACCCCACAAAAACCCAGCCAACATCGAAGACATCGCCTCCATGCCAA	NA
long-mer1278	CP006740.1	1686371	1686400	CATCCCCCTGCCTATCCACACCACTGTCAT	NA
long-mer1279	CP006740.1	1686487	1686529	TGGCACCGTGTTGCAACCAGTAACACCAAGCCGCCAAGCCAGC	CP006740.1.1707	CP006740.1.1707	1686424	1688343	-	AutoIPR: IPR006344:RecBCD enzyme subunit RecD;IPR027417:P-loop containing nucleoside triphosphatehydrolase; IPR027785:UvrD-like helicase C-terminaldomain;
long-mer1280	CP006740.1	1686730	1686771	ACTCTCATGCGCCGGCAACGCCGCCGGTGCAAATGCGCGGAC	CP006740.1.1707	CP006740.1.1707	1686424	1688343	-	AutoIPR: IPR006344:RecBCD enzyme subunit RecD;IPR027417:P-loop containing nucleoside triphosphatehydrolase; IPR027785:UvrD-like helicase C-terminaldomain;
long-mer1281	CP006740.1	1686926	1686988	CCGAGCAGGCGCTCAATCCGCACATTGATCCCCGCCGCCCCATGCGGCCCCTCACGCAACGCC	CP006740.1.1707	CP006740.1.1707	1686424	1688343	-	AutoIPR: IPR006344:RecBCD enzyme subunit RecD;IPR027417:P-loop containing nucleoside triphosphatehydrolase; IPR027785:UvrD-like helicase C-terminaldomain;
long-mer1282	CP006740.1	1688323	1688395	GAGCGCGGCGAGCAGGCTCATGGGCAAGCTCCGCTGAACATCACAGCGACCACAGCGATCAAGGCAGGAATAA	CP006740.1.1708	CP006740.1.1708	1688340	1688576	-	
long-mer1282	CP006740.1	1688323	1688395	GAGCGCGGCGAGCAGGCTCATGGGCAAGCTCCGCTGAACATCACAGCGACCACAGCGATCAAGGCAGGAATAA	CP006740.1.1707	CP006740.1.1707	1686424	1688343	-	AutoIPR: IPR006344:RecBCD enzyme subunit RecD;IPR027417:P-loop containing nucleoside triphosphatehydrolase; IPR027785:UvrD-like helicase C-terminaldomain;
long-mer1283	CP006740.1	1688431	1688499	GTCATAGGCGCACTCCGGCAGTACAGATCACCGATACCACCCATCGCGCGCGCGGCGGTGTCCCCCTCC	CP006740.1.1708	CP006740.1.1708	1688340	1688576	-	
long-mer1284	CP006740.1	1688558	1688624	GCACCGCGCGCAGGCTCATGGGCAGGCTCCACTGAACATCGCATCGACTGCCTCAATCAAGGCAGGA	CP006740.1.1708	CP006740.1.1708	1688340	1688576	-	
long-mer1284	CP006740.1	1688558	1688624	GCACCGCGCGCAGGCTCATGGGCAGGCTCCACTGAACATCGCATCGACTGCCTCAATCAAGGCAGGA	CP006740.1.1709	CP006740.1.1709	1688573	1692301	-	AutoIPR: IPR000212:DNA helicase, UvrD/REP type;IPR011335:Restriction endonuclease  type II-like;IPR027417:P-loop containing nucleoside triphosphatehydrolase;
long-mer1285	CP006740.1	1688627	1688669	AAAGGATTGCGTATACACGCCTGCTGCATCGGGACGCGTCGCG	CP006740.1.1709	CP006740.1.1709	1688573	1692301	-	AutoIPR: IPR000212:DNA helicase, UvrD/REP type;IPR011335:Restriction endonuclease  type II-like;IPR027417:P-loop containing nucleoside triphosphatehydrolase;
long-mer1286	CP006740.1	1689151	1689206	CTTCAGCCACGTAGCCGCTGCTACGCAGGGCTTGAAGCAACACGCCACGTTCCGTC	CP006740.1.1709	CP006740.1.1709	1688573	1692301	-	AutoIPR: IPR000212:DNA helicase, UvrD/REP type;IPR011335:Restriction endonuclease  type II-like;IPR027417:P-loop containing nucleoside triphosphatehydrolase;
long-mer1287	CP006740.1	1689314	1689356	GGCGGGCACTTCGCTCCCAGGTAGGGGCTGTTGGATGGCATCC	CP006740.1.1709	CP006740.1.1709	1688573	1692301	-	AutoIPR: IPR000212:DNA helicase, UvrD/REP type;IPR011335:Restriction endonuclease  type II-like;IPR027417:P-loop containing nucleoside triphosphatehydrolase;
long-mer1288	CP006740.1	1689610	1689657	CACCCAGCAGTGGCCATAAGGGGGTGTGTTCCGTCTGATAGAAGGTGC	CP006740.1.1709	CP006740.1.1709	1688573	1692301	-	AutoIPR: IPR000212:DNA helicase, UvrD/REP type;IPR011335:Restriction endonuclease  type II-like;IPR027417:P-loop containing nucleoside triphosphatehydrolase;
long-mer1289	CP006740.1	1690043	1690085	GTGGACTTGCTGGAGTAGTTCCCCCAGTTGTAGGTAGTTGCTC	CP006740.1.1709	CP006740.1.1709	1688573	1692301	-	AutoIPR: IPR000212:DNA helicase, UvrD/REP type;IPR011335:Restriction endonuclease  type II-like;IPR027417:P-loop containing nucleoside triphosphatehydrolase;
long-mer1290	CP006740.1	1692583	1692621	CAGGCCAGCCGTGCGCAAGCGGAGTAGTAGGGTCAGTGC	CP006740.1.1710	CP006740.1.1710	1692298	1695663	-	AutoIPR: IPR006697:RecBCD enzyme subunit RecC;IPR011335:Restriction endonuclease  type II-like;IPR013986:DExx box DNA helicase domain; IPR027417:P-loopcontaining nucleoside triphosphate hydrolase;
long-mer1291	CP006740.1	1692756	1692798	GTACTGCGGGGCCGTTAGGGGTGCCCAGGCGCAGGCGGGCGAT	CP006740.1.1710	CP006740.1.1710	1692298	1695663	-	AutoIPR: IPR006697:RecBCD enzyme subunit RecC;IPR011335:Restriction endonuclease  type II-like;IPR013986:DExx box DNA helicase domain; IPR027417:P-loopcontaining nucleoside triphosphate hydrolase;
long-mer1292	CP006740.1	1692987	1693029	CGCGTAGTTGTGGGTAGAGGGCGTCGTCAGTCTCATGGAGTAG	CP006740.1.1710	CP006740.1.1710	1692298	1695663	-	AutoIPR: IPR006697:RecBCD enzyme subunit RecC;IPR011335:Restriction endonuclease  type II-like;IPR013986:DExx box DNA helicase domain; IPR027417:P-loopcontaining nucleoside triphosphate hydrolase;
long-mer1293	CP006740.1	1693054	1693096	TCGATGGCGTTCTAGGCCGTGACTGGGAAGCCAGAGGGGGTCG	CP006740.1.1710	CP006740.1.1710	1692298	1695663	-	AutoIPR: IPR006697:RecBCD enzyme subunit RecC;IPR011335:Restriction endonuclease  type II-like;IPR013986:DExx box DNA helicase domain; IPR027417:P-loopcontaining nucleoside triphosphate hydrolase;
long-mer1294	CP006740.1	1706206	1706288	GCTGCACCCTCAAGCAATAAGGTTGCCCATGATCCATGTCACGCATTGATACCACTGCGTGGTGAGCGCGTAGCAAGGTATTG	NA
long-mer1295	CP006740.1	1706391	1706433	CGCCACATGTGTCATATCCGTTTGGTTTTCTTCACTCATCGAG	NA
long-mer1296	CP006740.1	1707112	1707154	CGGAGGTGTGGAACGCGGGGTTATGGCCGCTGCAGCAATCATT	CP006740.1.1722	CP006740.1.1722	1706441	1707883	+	AutoIPR: IPR002293:Amino acid/polyaminetransporter I;
long-mer1297	CP006740.1	1707451	1707513	CATTTTGTTCGTGATGTCTCGAGATGGGCTGCTGCCACGTGGATTGTCGACGGTGAATGAACG	CP006740.1.1722	CP006740.1.1722	1706441	1707883	+	AutoIPR: IPR002293:Amino acid/polyaminetransporter I;
long-mer1298	CP006740.1	1707637	1707680	AGTGGCTTTATGCCTGCTGGTAATGCGGGTACGTGAACCACAGC	CP006740.1.1722	CP006740.1.1722	1706441	1707883	+	AutoIPR: IPR002293:Amino acid/polyaminetransporter I;
long-mer1299	CP006740.1	1707837	1707914	ACACCAGCCTGCTATCAAAGGGGGTAAGCATCGACACGCCAAGATAACCCAACAGTCAACAGATAATGAGTACGCGAC	CP006740.1.1722	CP006740.1.1722	1706441	1707883	+	AutoIPR: IPR002293:Amino acid/polyaminetransporter I;
long-mer1300	CP006740.1	1707916	1707979	TTATGGATGCAAACACGAAGGGTGACACTCGCTGATGAGATAGCGGTGAGCATGGACGTACTGC	NA
long-mer1301	CP006740.1	1708015	1708294	GCCCTAAGCAAGACGGTGCAAAGGCTGTAAATGATGCTGGCTTCGCTGATGCTTCTTCCGATTTAAGCCAGAAGCCTTGAGGCGTGCTCTTCAAAGGACAGCCGTATCAGTGCGCGTGGACGCTTGTATGCAGCAATCGCCTACAGGATCAAGCTGCATCGCACACGCAGCGACTGAAGCAATCAATGGTTGCGTAGAACCACGCTTTTTAAAGCAATGTATTGCAATCACCCCTCAATCCAGGACGCGGCAAAACGTAGCTTTGAGGTAACGCGATTCT	CP006740.1.1723	CP006740.1.1723	1708249	1709418	-	AutoIPR: IPR015947:PUA-like domain;IPR019614:S-adenosylmethionine-dependentmethyltransferase;IPR029063:S-adenosyl-L-methionine-dependentmethyltransferase;
long-mer1302	CP006740.1	1708325	1708357	CCAGCGCCAGCTACTTTGAGAATTTGGATGGTA	CP006740.1.1723	CP006740.1.1723	1708249	1709418	-	AutoIPR: IPR015947:PUA-like domain;IPR019614:S-adenosylmethionine-dependentmethyltransferase;IPR029063:S-adenosyl-L-methionine-dependentmethyltransferase;
long-mer1303	CP006740.1	1708573	1708600	ACGTACGGCGGCATCACGCAGGTACGGA	CP006740.1.1723	CP006740.1.1723	1708249	1709418	-	AutoIPR: IPR015947:PUA-like domain;IPR019614:S-adenosylmethionine-dependentmethyltransferase;IPR029063:S-adenosyl-L-methionine-dependentmethyltransferase;
long-mer1304	CP006740.1	1708734	1708776	ATCCTCCGGTATTGCAGCACAAGTCCAAGACGGTCTTGCCTGC	CP006740.1.1723	CP006740.1.1723	1708249	1709418	-	AutoIPR: IPR015947:PUA-like domain;IPR019614:S-adenosylmethionine-dependentmethyltransferase;IPR029063:S-adenosyl-L-methionine-dependentmethyltransferase;
long-mer1305	CP006740.1	1708795	1708861	CTGGCGGTTCTCGCGCTGATCAGCAAAGAAGCCGGTCTTATGTGCGCCCATCGGGTCAACAAGAAAC	CP006740.1.1723	CP006740.1.1723	1708249	1709418	-	AutoIPR: IPR015947:PUA-like domain;IPR019614:S-adenosylmethionine-dependentmethyltransferase;IPR029063:S-adenosyl-L-methionine-dependentmethyltransferase;
long-mer1306	CP006740.1	1709350	1709383	TTGGAACAGCCATGGGTGGCTGGAACGCCAAGCA	CP006740.1.1723	CP006740.1.1723	1708249	1709418	-	AutoIPR: IPR015947:PUA-like domain;IPR019614:S-adenosylmethionine-dependentmethyltransferase;IPR029063:S-adenosyl-L-methionine-dependentmethyltransferase;
long-mer1307	CP006740.1	1709505	1709547	TTAGTCACCGTCAACAGCGGGTGCGCTGTAACGGCACTTTGGC	NA
long-mer1308	CP006740.1	1709550	1709603	ACTGCGAACAATACCTTCGCCACGCGGGTAAAGATCTATATCCGGATCACAAGG	NA
long-mer1309	CP006740.1	1709805	1709847	ATCGGTTGGGTGCTCCTCGCAATGCTGTTCAATGTCGGACTAT	CP006740.1.1724	CP006740.1.1724	1709670	1710632	+	AutoIPR: IPR005496:Integral membrane proteinTerC;
long-mer1310	CP006740.1	1709972	1709995	GACCTACTTCGCTGTTCCGGAGGA	CP006740.1.1724	CP006740.1.1724	1709670	1710632	+	AutoIPR: IPR005496:Integral membrane proteinTerC;
long-mer1311	CP006740.1	1710323	1710365	CTTTGCAGTTGACAGTATTCCAGCCATCTTCGCGATCACGACA	CP006740.1.1724	CP006740.1.1724	1709670	1710632	+	AutoIPR: IPR005496:Integral membrane proteinTerC;
long-mer1312	CP006740.1	1710506	1710548	GATGGTCATCATCGACCTGTATAAGATTCCAGTACTAGTCTCA	CP006740.1.1724	CP006740.1.1724	1709670	1710632	+	AutoIPR: IPR005496:Integral membrane proteinTerC;
long-mer1313	CP006740.1	1710575	1710762	CATCACTATCGCACTTAGCTTAATACACCCACCAAAGCAGATAGGAAGAAAACGCTGATATCAGACTTTGTCAATGGGCGCCTTTGAGCCATATAAGCAAGAGCAAGGCCCGGCCCCTTGGCAACCGAAACTAATACTGAGACCGAGAAATCTTAAGCAGGTCAAATACTGAAACTACTGCCACAACC	CP006740.1.1724	CP006740.1.1724	1709670	1710632	+	AutoIPR: IPR005496:Integral membrane proteinTerC;
long-mer1313	CP006740.1	1710575	1710762	CATCACTATCGCACTTAGCTTAATACACCCACCAAAGCAGATAGGAAGAAAACGCTGATATCAGACTTTGTCAATGGGCGCCTTTGAGCCATATAAGCAAGAGCAAGGCCCGGCCCCTTGGCAACCGAAACTAATACTGAGACCGAGAAATCTTAAGCAGGTCAAATACTGAAACTACTGCCACAACC	CP006740.1.1725	CP006740.1.1725	1710736	1711122	-	AutoIPR: IPR000361:FeS cluster biogenesis;IPR016092:FeS cluster insertion protein;
long-mer1314	CP006740.1	1710878	1710924	ACAACACCATCTGTCTCCAACACTAGATCATCATCAGCGCGATTTTC	CP006740.1.1725	CP006740.1.1725	1710736	1711122	-	AutoIPR: IPR000361:FeS cluster biogenesis;IPR016092:FeS cluster insertion protein;
long-mer1315	CP006740.1	1710977	1711019	ACACGCAACGCCAAATCGGCGCTGTTCTCTTCCTGTATCAATT	CP006740.1.1725	CP006740.1.1725	1710736	1711122	-	AutoIPR: IPR000361:FeS cluster biogenesis;IPR016092:FeS cluster insertion protein;
long-mer1316	CP006740.1	1711196	1711238	TGACAAGGGTTCATCTGGAGGTGGCAAGGCAGCTTGGTTATTA	CP006740.1.1726	CP006740.1.1726	1711157	1711594	-	AutoIPR: IPR007607:Protein of unknown functionDUF583;
long-mer1317	CP006740.1	1711337	1711379	TCGATCAGCCGCATAAACATCACCATCAAGCCTGCCATTGATC	CP006740.1.1726	CP006740.1.1726	1711157	1711594	-	AutoIPR: IPR007607:Protein of unknown functionDUF583;
long-mer1318	CP006740.1	1711409	1711442	AATCCGCCCCTTCTCGGCAACGACTAAGGTTGCT	CP006740.1.1726	CP006740.1.1726	1711157	1711594	-	AutoIPR: IPR007607:Protein of unknown functionDUF583;
long-mer1319	CP006740.1	1711594	1711636	TACTATTCTCCAATACTGTTAACGGCAAGCTTCCAATCGAAAG	CP006740.1.1727	CP006740.1.1727	1711596	1712330	-	
long-mer1320	CP006740.1	1729029	1729071	TGGAGTGAGGAGTAAATTGGAGACAGCCAGAAAAAGAACAGTG	CP006740.1.1739	CP006740.1.1739	1727058	1729103	-	AutoIPR: IPR010104:Bacterial TonB-dependentreceptor;
long-mer1321	CP006740.1	1729124	1729165	GAGCTACCAGTAATGGCGTTCCCAGTAATGGCGTTCTATGAT	NA
long-mer1322	CP006740.1	1729436	1729478	GATATCGGTGACCTTACTTGCCCTGTTCAGCCTAATACTCAGT	CP006740.1.1740	CP006740.1.1740	1729278	1729688	+	AutoIPR: IPR004891:MerC mercury resistanceprotein;
long-mer1323	CP006740.1	1729511	1729595	CATTTTATTGCCTGGACTAACACTATTATGGTTGGGCCTACTATACGATCCACTACACCATGCTCCGACCCTGCATGCAGTGACG	CP006740.1.1740	CP006740.1.1740	1729278	1729688	+	AutoIPR: IPR004891:MerC mercury resistanceprotein;
long-mer1324	CP006740.1	1729705	1729739	TCGGACAGATACCCGAGCAAATAGCATCATGATAT	NA
long-mer1325	CP006740.1	1729770	1729807	ACGCGGTGTTTAGCAACTTTCCGCTCTATCAGGAGTTA	NA
long-mer1326	CP006740.1	1729997	1730037	ACCTGGCATGGATTCGAGCACAGTAAAAACCACTGCTTACA	NA
long-mer1327	CP006740.1	1730047	1730093	CCCTATCCAGTTAGGACTGTTTTAGGATGCATCACCATAGGGTCTTT	NA
long-mer1328	CP006740.1	1730208	1730240	ACAGAAAAAGGAGCTGTGGATCTGGCTATAGCC	NA
long-mer1329	CP006740.1	1730320	1730344	AATGACTGCCGCAATTGATCTCCTC	NA
long-mer1330	CP006740.1	1730976	1731018	GTTTGATGTCATCACAATAACAGTATTGCGAAAATCAACAGTA	CP006740.1.1742	CP006740.1.1742	1730547	1733132	-	AutoIPR: IPR001270:ClpA/B family;IPR017730:Chaperonin ClpB; IPR023150:Double Clp-N motif;IPR027417:P-loop containing nucleoside triphosphatehydrolase; IPR028299:ClpA/B, conserved site 2;
long-mer1331	CP006740.1	1743973	1744015	GCTCTTTGCCTTCAAGCACACTAAGTTTCTCACGCTCACCGCT	CP006740.1.1750	CP006740.1.1750	1743479	1744147	-	AutoIPR: IPR007445:Pilus assembly protein,PilO; IPR014717:Translation elongation factorEF1B/ribosomal protein S6; IPR023218:UPF0291 structuraldomain;
long-mer1332	CP006740.1	1744128	1744170	TTAAACGAATTCTTACTCATCGATTGTCCTCTGACAGCGGCTT	CP006740.1.1751	CP006740.1.1751	1744144	1744809	-	AutoIPR: IPR007813:Fimbrial assembly PilN;
long-mer1332	CP006740.1	1744128	1744170	TTAAACGAATTCTTACTCATCGATTGTCCTCTGACAGCGGCTT	CP006740.1.1750	CP006740.1.1750	1743479	1744147	-	AutoIPR: IPR007445:Pilus assembly protein,PilO; IPR014717:Translation elongation factorEF1B/ribosomal protein S6; IPR023218:UPF0291 structuraldomain;
long-mer1333	CP006740.1	1744459	1744501	AGTGGTCAGAACCACGCCATCAGGGATGGTACGTGCCAACGAA	CP006740.1.1751	CP006740.1.1751	1744144	1744809	-	AutoIPR: IPR007813:Fimbrial assembly PilN;
long-mer1334	CP006740.1	1744726	1744764	GGAAAAACCAAGCATCACATAGAACTCACGCTCACGCTG	CP006740.1.1751	CP006740.1.1751	1744144	1744809	-	AutoIPR: IPR007813:Fimbrial assembly PilN;
long-mer1335	CP006740.1	1745046	1745124	TAATAAACGGCTGATCTGCTGTATCACAGAGTCCTTAAATGGTCCCAGCACTTCAACATCATAGCTTTGCGGCAAACCT	CP006740.1.1752	CP006740.1.1752	1744809	1745867	-	AutoIPR: IPR005883:Type IV pilus assemblyprotein PilM;
long-mer1336	CP006740.1	1745610	1745646	CACTGCCGAACCGGCAACCGCAGCAGCGGCAAATTTG	CP006740.1.1752	CP006740.1.1752	1744809	1745867	-	AutoIPR: IPR005883:Type IV pilus assemblyprotein PilM;
long-mer1337	CP006740.1	1746007	1746095	CATTTGTTTTTTAACAATTAGGAATTCTAAGGCAATACCAAAGCCTAAGCTCATCTATACTCTACGGTCAAAAAGTTCGCAATCCAATA	NA
long-mer1338	CP006740.1	1747206	1747245	CCATCGTGGTACGTAGTGATCACAGCGAATTGACGCTCCC	CP006740.1.1753	CP006740.1.1753	1746107	1748536	+	AutoIPR: IPR011815:Penicillin-binding protein1C; IPR012338:Beta-lactamase/transpeptidase-like;IPR012340:Nucleic acid-binding, OB-fold;IPR023346:Lysozyme-like domain;
long-mer1339	CP006740.1	1769573	1769603	CACGCATGGAGATTGGACACATATACGCGAT	NA
long-mer1340	CP006740.1	1780587	1780629	GGTGTAGCTGACAAAGCCGTGGCTGTCTTTGGCTTCGGGCACG	CP006740.1.1774	CP006740.1.1774	1779519	1780682	-	AutoIPR: IPR011083:Phage tail collar domain;
long-mer1341	CP006740.1	1822089	1822129	GCACTTGGCCGCACTCATGGCAACACCGCCGCCCTGGGCGC	CP006740.1.1836	CP006740.1.1836	1820005	1822185	+	AutoIPR: IPR018320:DNA polymerase 1;
long-mer1342	CP006740.1	1827184	1827217	TGGACTGGGTGGCACGTTCCATAACATATAACAT	CP006740.1.1844	CP006740.1.1844	1827047	1827214	+	
long-mer1342	CP006740.1	1827184	1827217	TGGACTGGGTGGCACGTTCCATAACATATAACAT	CP006740.1.1845	CP006740.1.1845	1827192	1828457	+	AutoIPR: IPR010758:Trans-2-enoyl-CoA reductase;IPR016040:NAD(P)-binding domain; IPR024906:Enoylreductase FAD binding domain; IPR024910:Trans-2-enoyl-CoAreductase catalytic domain, putative;
long-mer1343	CP006740.1	1827363	1827392	AGTAACGGCCCAAAGAAGGTTGTGGTAATT	CP006740.1.1845	CP006740.1.1845	1827192	1828457	+	AutoIPR: IPR010758:Trans-2-enoyl-CoA reductase;IPR016040:NAD(P)-binding domain; IPR024906:Enoylreductase FAD binding domain; IPR024910:Trans-2-enoyl-CoAreductase catalytic domain, putative;
long-mer1344	CP006740.1	1827750	1827791	TCTAATGCGATTGACACTAATAAGGACCAGATCATCCAGGCC	CP006740.1.1845	CP006740.1.1845	1827192	1828457	+	AutoIPR: IPR010758:Trans-2-enoyl-CoA reductase;IPR016040:NAD(P)-binding domain; IPR024906:Enoylreductase FAD binding domain; IPR024910:Trans-2-enoyl-CoAreductase catalytic domain, putative;
long-mer1345	CP006740.1	1827801	1827833	CCAGCAACTGAACAAGAAATTGCCGATACAGTT	CP006740.1.1845	CP006740.1.1845	1827192	1828457	+	AutoIPR: IPR010758:Trans-2-enoyl-CoA reductase;IPR016040:NAD(P)-binding domain; IPR024906:Enoylreductase FAD binding domain; IPR024910:Trans-2-enoyl-CoAreductase catalytic domain, putative;
long-mer1346	CP006740.1	1828493	1828530	CATGCCTCTAGTTTACCCATGCTTCCTTTGGATTTTTT	NA
long-mer1347	CP006740.1	1828962	1829005	AATCCAGGATGGCATTCCGGCGATAGTTGTGGTGAATTCGGATG	CP006740.1.1846	CP006740.1.1846	1828657	1829121	+	AutoIPR: IPR012336:Thioredoxin-like fold;
long-mer1348	CP006740.1	1829088	1829130	CAAGATTACGGAGACAAGGGGTGTATCCCACTGAATATCTATG	CP006740.1.1846	CP006740.1.1846	1828657	1829121	+	AutoIPR: IPR012336:Thioredoxin-like fold;
long-mer1349	CP006740.1	1829220	1829288	CCAAGCACTGTGAGGTAAAGCCAAGCTAATCTCGGTCCACACTGGGACTCTTCCCAGTGACCAACTGGG	NA
long-mer1350	CP006740.1	1829662	1829704	ACGTAGAATGCGCTCGAGCACAGGGCGCGCTACGACCCAGATA	CP006740.1.1847	CP006740.1.1847	1829311	1830969	-	AutoIPR: IPR010232:Probable protein kinaseUbiB;
long-mer1351	CP006740.1	1841281	1841318	TGCTATTTATGAGAAACACAACGTCCACTTTGAAAATT	CP006740.1.1856	CP006740.1.1856	1841289	1842296	+	AutoIPR: IPR013023:Acetohydroxy acidisomeroreductase; IPR013328:6-phosphogluconatedehydrogenase, domain 2;
long-mer1352	CP006740.1	1844459	1844501	GGTCACACCGTTGTCAAGCAATCCAATGCAAGTAACGTCAATA	CP006740.1.1859	CP006740.1.1859	1844441	1845493	+	AutoIPR: IPR001926:Tryptophan synthase betasubunit-like PLP-dependent enzyme;
long-mer1353	CP006740.1	1845245	1845287	CGCGAAACATTGGTGCGTTTACTATTGGAAGAACACCTGATCG	CP006740.1.1859	CP006740.1.1859	1844441	1845493	+	AutoIPR: IPR001926:Tryptophan synthase betasubunit-like PLP-dependent enzyme;
long-mer1354	CP006740.1	1845311	1845353	TTGGCCGCTGGCCGCCGCGTTTCAGGTAAGCGCAAGTGTGCAG	CP006740.1.1859	CP006740.1.1859	1844441	1845493	+	AutoIPR: IPR001926:Tryptophan synthase betasubunit-like PLP-dependent enzyme;
long-mer1355	CP006740.1	1845382	1845422	AGTACTGGCCAAACTGTTGTCAGAAGTAAGACCACGGCCAC	CP006740.1.1859	CP006740.1.1859	1844441	1845493	+	AutoIPR: IPR001926:Tryptophan synthase betasubunit-like PLP-dependent enzyme;
long-mer1356	CP006740.1	1845536	1845578	GAGTATTCACTGGTGAACACGGGCATATCCAGCCAGCCACCCT	CP006740.1.1860	CP006740.1.1860	1845503	1847107	+	AutoIPR: IPR005671:2-isopropylmalate synthase,bacterial-type;
long-mer1357	CP006740.1	1846114	1846156	CATGTTTACGCGCGTCATCGCCAACGTCGAAGGTGCAAACAAA	CP006740.1.1860	CP006740.1.1860	1845503	1847107	+	AutoIPR: IPR005671:2-isopropylmalate synthase,bacterial-type;
long-mer1358	CP006740.1	1854429	1854455	CACCATCGAACGTAGCTTGGTAGCTGA	CP006740.1.1867	CP006740.1.1867	1853470	1855575	+	AutoIPR: IPR002931:Transglutaminase-like; 
long-mer1359	CP006740.1	1858017	1858127	CTTCAGTTGTTAGCGGGACACCTTCCATCGCTCCCTCAGAAGAAGAAAGCACATACTGCTCAGCCCACACCGACACATTCTCAAGCTGACGCGGTGCTACCGCTGTGCTGC	CP006740.1.1872	CP006740.1.1872	1857592	1859397	-	AutoIPR: IPR001270:ClpA/B family; IPR012763:DNApolymerase III, subunit gamma/ tau; IPR027417:P-loopcontaining nucleoside triphosphate hydrolase;
long-mer1360	CP006740.1	1858129	1858175	TAATAACGACGACTTACCCATTGGAGGCACCGCAATCGAAGTCGGCG	CP006740.1.1872	CP006740.1.1872	1857592	1859397	-	AutoIPR: IPR001270:ClpA/B family; IPR012763:DNApolymerase III, subunit gamma/ tau; IPR027417:P-loopcontaining nucleoside triphosphate hydrolase;
long-mer1361	CP006740.1	1858267	1858326	ATTAACACTCTGCCCCTGCCCATCAGTCGAAACCATACACGGTGCAACCACAGGAACAGG	CP006740.1.1872	CP006740.1.1872	1857592	1859397	-	AutoIPR: IPR001270:ClpA/B family; IPR012763:DNApolymerase III, subunit gamma/ tau; IPR027417:P-loopcontaining nucleoside triphosphate hydrolase;
long-mer1362	CP006740.1	1858846	1858870	CTGAATCTGTTCCTCATCCAAGCGC	CP006740.1.1872	CP006740.1.1872	1857592	1859397	-	AutoIPR: IPR001270:ClpA/B family; IPR012763:DNApolymerase III, subunit gamma/ tau; IPR027417:P-loopcontaining nucleoside triphosphate hydrolase;
long-mer1363	CP006740.1	1859047	1859089	TCTGGAGGGCATGTATTGCGCATTTTCTATCATCTCGCGCACA	CP006740.1.1872	CP006740.1.1872	1857592	1859397	-	AutoIPR: IPR001270:ClpA/B family; IPR012763:DNApolymerase III, subunit gamma/ tau; IPR027417:P-loopcontaining nucleoside triphosphate hydrolase;
long-mer1364	CP006740.1	1859242	1859284	CGTTTTGCCTACACCACGGGTACCAGTAAACAGAAAGGCGTGA	CP006740.1.1872	CP006740.1.1872	1857592	1859397	-	AutoIPR: IPR001270:ClpA/B family; IPR012763:DNApolymerase III, subunit gamma/ tau; IPR027417:P-loopcontaining nucleoside triphosphate hydrolase;
long-mer1365	CP006740.1	1859481	1859530	TGCTAAGCGGCGCTAAGATTCGCCCCTTGATCCAAGTAACATGCTTGGTA	NA
long-mer1366	CP006740.1	1861651	1861684	GAAACGCACTGCGTTCTTGACGCAGCGACAAACC	NA
long-mer1367	CP006740.1	1861695	1861729	AATCAACCGGATCCTTCTCATTGTTATAACGTTCG	NA
long-mer1368	CP006740.1	1861744	1861785	GTTGAAATAGTCCGTTGAAGCGGTCGTTTGCCCATGCCAAAC	NA
long-mer1369	CP006740.1	1862258	1862299	CACCTCATTATCTTTTCTTCAGACCATTCTTCATACCATTTA	NA
long-mer1370	CP006740.1	1878611	1878635	TTCGACATCGTATTCTGGGGCAATC	CP006740.1.1897	CP006740.1.1897	1877318	1879969	-	AutoIPR: IPR005748:DNA mismatch repair proteinMutS, type 1; IPR011184:DNA mismatch repair MutS;IPR027417:P-loop containing nucleoside triphosphatehydrolase;
long-mer1371	CP006740.1	1916910	1916950	GCACTTGGCCGCACTCATGGCAACACCGCCGCCCTGGGCGC	CP006740.1.1943	CP006740.1.1943	1914826	1917006	+	AutoIPR: IPR002298:DNA polymerase A;
long-mer1372	CP006740.1	1921267	1921291	CCGGCAAGGATTAAGATGCCGTATG	NA
long-mer1373	CP006740.1	1926342	1926384	GGTGTAGCTGACAAAGCCGTGGCTGTCTTTGGCTTCGGGCACG	CP006740.1.1955	CP006740.1.1955	1925274	1926437	-	AutoIPR: IPR011083:Phage tail collar domain;
long-mer1374	CP006740.1	1961821	1961856	TATTTAAGCGACCCTGAAAAAATCGAAGAAGCCGAT	CP006740.1.2012	CP006740.1.2012	1961683	1962123	+	
long-mer1375	CP006740.1	1972841	1972863	GCATGTCGTCATTCATGATGTAC	NA
long-mer1376	CP006740.1	1978122	1978163	GATATTCCACACCATCATGACCTAACACCGTCTCGGACCTTT	CP006740.1.2035	CP006740.1.2035	1977985	1978284	-	
long-mer1377	CP006740.1	1978260	1978302	CGCAGAAGCAGAATGAATTGTACATAGGATATTCCATGTTGTG	CP006740.1.2035	CP006740.1.2035	1977985	1978284	-	
long-mer1378	CP006740.1	1978508	1978531	GCTTACAGAATCACGCTATTTACG	NA
long-mer1379	CP006740.1	1978889	1978931	CACCGGCCAATTGCCAAGAAGAAACCTGCGCCTCATCCCATCC	CP006740.1.2036	CP006740.1.2036	1978698	1979672	-	AutoIPR: IPR006283:Thiamine-monophosphatekinase; IPR010141:Phosphoribosylformylglycinamidinesynthase, FGAM; IPR016188:PurM, N-terminal-like;
long-mer1380	CP006740.1	1979349	1979391	GGCCAGCTCGAAAAATCCATCTGCAAAAGCATCAATCCATGCC	CP006740.1.2036	CP006740.1.2036	1978698	1979672	-	AutoIPR: IPR006283:Thiamine-monophosphatekinase; IPR010141:Phosphoribosylformylglycinamidinesynthase, FGAM; IPR016188:PurM, N-terminal-like;
long-mer1381	CP006740.1	1979430	1979472	ACGTGGCGTTGCCCCCATCGCTGCCAAATCCGAGACACTGACC	CP006740.1.2036	CP006740.1.2036	1978698	1979672	-	AutoIPR: IPR006283:Thiamine-monophosphatekinase; IPR010141:Phosphoribosylformylglycinamidinesynthase, FGAM; IPR016188:PurM, N-terminal-like;
long-mer1382	CP006740.1	1979720	1979758	CTGGCAGCTGCTAGCTACGCGCCGACGTAAGGAACGGCA	NA
long-mer1383	CP006740.1	1980515	1980557	GATAGGGATCTCCCATGCACCTGGCACACGCACCACATCCACT	CP006740.1.2038	CP006740.1.2038	1980233	1980697	-	AutoIPR:IPR002180:6,7-dimethyl-8-ribityllumazine synthase;
long-mer1384	CP006740.1	1980644	1980671	GACGATTACAAAGCGCGCACCTGCGGGG	CP006740.1.2038	CP006740.1.2038	1980233	1980697	-	AutoIPR:IPR002180:6,7-dimethyl-8-ribityllumazine synthase;
long-mer1385	CP006740.1	1980682	1980724	CTTCGTAGTGGCTCATCTAAGATTTGACTCCGGAATGAGGAAA	CP006740.1.2038	CP006740.1.2038	1980233	1980697	-	AutoIPR:IPR002180:6,7-dimethyl-8-ribityllumazine synthase;
long-mer1386	CP006740.1	1981372	1981414	CAAGCACCCCAGCCGGTTCCATGCCAGCCAACATTGGCAAATC	CP006740.1.2039	CP006740.1.2039	1980728	1981861	-	AutoIPR: IPR000422:3,4-dihydroxy-2-butanone4-phosphate synthase, RibB; IPR000926:GTP cyclohydrolaseII, RibA; IPR016299:Riboflavin biosynthesis proteinRibBA;
long-mer1387	CP006740.1	1981424	1981454	TTCAGTGTGGCCAGCACGGGTAAGTACCCCG	CP006740.1.2039	CP006740.1.2039	1980728	1981861	-	AutoIPR: IPR000422:3,4-dihydroxy-2-butanone4-phosphate synthase, RibB; IPR000926:GTP cyclohydrolaseII, RibA; IPR016299:Riboflavin biosynthesis proteinRibBA;
long-mer1388	CP006740.1	1981882	1981924	CAAACGTTCGACGTAGCGTGCGATTAAATCAATCTCCAGATTC	CP006740.1.2040	CP006740.1.2040	1981858	1982460	-	AutoIPR: IPR001783:Lumazine-binding protein;IPR023366:ATP synthase subunit alpha-like domain;IPR026017:Lumazine-binding domain;
long-mer1389	CP006740.1	1981936	1981978	GATCACCGTACGAGAAAACCGAGTATGCGCCACCGTGTGCGGA	CP006740.1.2040	CP006740.1.2040	1981858	1982460	-	AutoIPR: IPR001783:Lumazine-binding protein;IPR023366:ATP synthase subunit alpha-like domain;IPR026017:Lumazine-binding domain;
long-mer1390	CP006740.1	1982245	1982278	GGTGGTCAGAGCAAGCGTCTCCGTGGAGGCATCT	CP006740.1.2040	CP006740.1.2040	1981858	1982460	-	AutoIPR: IPR001783:Lumazine-binding protein;IPR023366:ATP synthase subunit alpha-like domain;IPR026017:Lumazine-binding domain;
long-mer1391	CP006740.1	1982390	1982432	AAACGCACATCGCCTCCCTGCAGCACGCGCGCAGCAAGACGAC	CP006740.1.2040	CP006740.1.2040	1981858	1982460	-	AutoIPR: IPR001783:Lumazine-binding protein;IPR023366:ATP synthase subunit alpha-like domain;IPR026017:Lumazine-binding domain;
long-mer1392	CP006740.1	1982608	1982650	CCTGCAACAAAAGCACACGTGCGCGGCGCATTTTTATCCATAC	NA
long-mer1393	CP006740.1	1982709	1982751	CGGCACCTCGCAACCTCATGCACCACAATGCACTGCCCCCTAA	NA
long-mer1394	CP006740.1	1982753	1982827	CTAAAGAACTCACCCTATCCCGAGGCTCGCAATCACCGGCCAAACCGGGAACCACAATTCTAACAGGCCTGCAGC	NA
long-mer1395	CP006740.1	1982846	1982957	ACCAATGAGACACGGCACATTACATGGCAACCGAACATGACAAACCCTCAACATCCTTCCGCAGAACACGGGTAACATCCGGACACTGTCCGCATCACCCGCCCCCATGCAA	NA
long-mer1396	CP006740.1	1982999	1983041	AACATGCCCCCTGGAGACCTGGAATGCCACTGGGCACCTCTAC	NA
long-mer1397	CP006740.1	1983201	1983243	CAGTAACTCATCCACCAACCCGGCGTGCAGCAACGCCCCGCAT	CP006740.1.2041	CP006740.1.2041	1983048	1984142	-	AutoIPR: IPR004794:Riboflavin biosynthesisprotein RibD; IPR016192:APOBEC/CMP deaminase,zinc-binding; IPR024072:Dihydrofolate reductase-likedomain;
long-mer1398	CP006740.1	1983289	1983331	CCCAACAGGCGTAACACAGCCCCCAGATCAAGCCCAGCATCAC	CP006740.1.2041	CP006740.1.2041	1983048	1984142	-	AutoIPR: IPR004794:Riboflavin biosynthesisprotein RibD; IPR016192:APOBEC/CMP deaminase,zinc-binding; IPR024072:Dihydrofolate reductase-likedomain;
long-mer1399	CP006740.1	1983705	1983747	CCGCGACAGAAAGCCACGGTTAAGTGCGCGCGCCTGCGCCTCC	CP006740.1.2041	CP006740.1.2041	1983048	1984142	-	AutoIPR: IPR004794:Riboflavin biosynthesisprotein RibD; IPR016192:APOBEC/CMP deaminase,zinc-binding; IPR024072:Dihydrofolate reductase-likedomain;
long-mer1400	CP006740.1	1983897	1983948	GTGCGCACACGGCTCCAACGTAACGTAAGCTGTTGCACCTCGTGCGCAGTCT	CP006740.1.2041	CP006740.1.2041	1983048	1984142	-	AutoIPR: IPR004794:Riboflavin biosynthesisprotein RibD; IPR016192:APOBEC/CMP deaminase,zinc-binding; IPR024072:Dihydrofolate reductase-likedomain;
long-mer1401	CP006740.1	1984009	1984051	TCTCCCACTACTTCACCATCATGCACAATCACACAACCCACCA	CP006740.1.2041	CP006740.1.2041	1983048	1984142	-	AutoIPR: IPR004794:Riboflavin biosynthesisprotein RibD; IPR016192:APOBEC/CMP deaminase,zinc-binding; IPR024072:Dihydrofolate reductase-likedomain;
long-mer1402	CP006740.1	1984056	1984136	GTTAGGACGCGTCGTGTAAGCGCCACGCTCAGCCAAACACAAGGCCCGTTCCATGTGACAGTGATCATCCGCGGAAAATGC	CP006740.1.2041	CP006740.1.2041	1983048	1984142	-	AutoIPR: IPR004794:Riboflavin biosynthesisprotein RibD; IPR016192:APOBEC/CMP deaminase,zinc-binding; IPR024072:Dihydrofolate reductase-likedomain;
long-mer1403	CP006740.1	1984228	1984333	AGTAAAAGACATACTCGCGCAAACCATTGACACACTCAAACCACACTGCACCCGCCCATACCACCCATGGGCCTGCCCTGCACAAACGTCAACACGCGTGATGAGC	NA
long-mer1404	CP006740.1	1984392	1984441	CATAGCCAAACGAACACATCACCCTCTAAGCACGACAGGCACCAAAATGC	NA
long-mer1405	CP006740.1	1989780	1989806	AAAAGTCACGTTTTTCAAGTAGAATTT	NA
long-mer1406	CP006740.1	1993282	1993324	CACAGGAGCATCACCTGCAACACCACTACAGTTCCCCAGATTC	CP006740.1.2049	CP006740.1.2049	1992658	1993440	-	AutoIPR: IPR003730:Multi-copper polyphenoloxidoreductase, laccase;
long-mer1407	CP006740.1	1993709	1993740	ACGGATCTGATGCGTACGCCCGGTATCTAAAC	CP006740.1.2050	CP006740.1.2050	1993442	1994437	-	AutoIPR: IPR006225:Pseudouridine synthase,RluC/RluD;
long-mer1408	CP006740.1	1994092	1994134	TACCAGCCCCCGGGTGTACGATCAACCCCGCAGGCTTATTGAG	CP006740.1.2050	CP006740.1.2050	1993442	1994437	-	AutoIPR: IPR006225:Pseudouridine synthase,RluC/RluD;
long-mer1409	CP006740.1	1994393	1994479	CTGACGGGAGAATCCAGCGAGATCATCGGACATAGACACCAACATAAACAGCAAAATTCAGCACTGGCGGGAGCATAAGTCAGTCAC	CP006740.1.2050	CP006740.1.2050	1993442	1994437	-	AutoIPR: IPR006225:Pseudouridine synthase,RluC/RluD;
long-mer1410	CP006740.1	2004762	2004803	GGTCACTACATCAACGACCGAATCGGACACCGTGCCTCAACA	CP006740.1.2059	CP006740.1.2059	2003823	2004977	+	AutoIPR: IPR018392:LysM domain;
long-mer1411	CP006740.1	2005002	2005084	TTCCCGACAATGATGCGCGGCTCTATCTGAAAGCACCGCCATCACTGTTTGGCCCATGCTAAAGCCATGGCATCCCCATCCCA	CP006740.1.2060	CP006740.1.2060	2005068	2006213	+	AutoIPR: IPR003488:DNA recombination-mediatorprotein A; IPR011991:Winged helix-turn-helix DNA-bindingdomain;
long-mer1412	CP006740.1	2005376	2005418	CTTAGCATTGTTCATCGCAGGGAATCCAATACTGCTATGGCAC	CP006740.1.2060	CP006740.1.2060	2005068	2006213	+	AutoIPR: IPR003488:DNA recombination-mediatorprotein A; IPR011991:Winged helix-turn-helix DNA-bindingdomain;
long-mer1413	CP006740.1	2009766	2009802	CACGATTGACTTGGCTCGCGCGACCTTTCTCATCAAC	CP006740.1.2062	CP006740.1.2062	2007706	2010153	+	AutoIPR: IPR000380:DNA topoisomerase, type IA;IPR005733:DNA topoisomerase I, bacterial-type;IPR023405:DNA topoisomerase, type IA, core domain;IPR023406:DNA topoisomerase, type IA, active site;IPR028612:DNA topoisomerase I, type IA;
long-mer1414	CP006740.1	2009987	2010029	AACCGGCACGCAAAAACTTCAATACGAAAAAAACTGCAACCAA	CP006740.1.2062	CP006740.1.2062	2007706	2010153	+	AutoIPR: IPR000380:DNA topoisomerase, type IA;IPR005733:DNA topoisomerase I, bacterial-type;IPR023405:DNA topoisomerase, type IA, core domain;IPR023406:DNA topoisomerase, type IA, active site;IPR028612:DNA topoisomerase I, type IA;
long-mer1415	CP006740.1	2010157	2010199	CCATTCCAACCCAGCATTCACACCCTGACAGAACCACCTATGC	NA
long-mer1416	CP006740.1	2010593	2010638	CGGCCTTGCTGTCCGAATCAGTGCGCACCCATTGGTCAGTGCACTC	CP006740.1.2063	CP006740.1.2063	2010201	2010830	+	AutoIPR: IPR017945:DHBP synthase RibB-likealpha/beta domain; IPR023535:Threonylcarbamoyl-AMPsynthase;
long-mer1417	CP006740.1	2010668	2010710	CACCAGCGCCAACGTGGCAGGGCAGTCGCCAGCACGTCGCCGT	CP006740.1.2063	CP006740.1.2063	2010201	2010830	+	AutoIPR: IPR017945:DHBP synthase RibB-likealpha/beta domain; IPR023535:Threonylcarbamoyl-AMPsynthase;
long-mer1418	CP006740.1	2011024	2011066	GCACCGCCTCAATGACTATCATCACACAGCTCCAAGATAAAGA	NA
long-mer1419	CP006740.1	2011095	2011121	AAAAAACAACCCAAGAAAGCCCCCCGA	NA
long-mer1420	CP006740.1	2011133	2011169	ACTCCTCAGACCTGGAGAGGGAAACTGACTCTTGGAA	NA
long-mer1421	CP006740.1	2011513	2011555	CACGGCGTGATCCTCAATCCGAACTTTATTATTAATTTTTGAT	CP006740.1.2064	CP006740.1.2064	2011195	2011839	-	AutoIPR: IPR011004:Trimeric LpxA-like;
long-mer1422	CP006740.1	2011711	2011753	CACCACAGACGGATTGATATTAGCGTTGGCAGCGACGATACCG	CP006740.1.2064	CP006740.1.2064	2011195	2011839	-	AutoIPR: IPR011004:Trimeric LpxA-like;
long-mer1423	CP006740.1	2011822	2011864	ATTGAAAGTATTTTTCATACTACACCCACCACTGTAGCAATGG	CP006740.1.2064	CP006740.1.2064	2011195	2011839	-	AutoIPR: IPR011004:Trimeric LpxA-like;
long-mer1423	CP006740.1	2011822	2011864	ATTGAAAGTATTTTTCATACTACACCCACCACTGTAGCAATGG	CP006740.1.2065	CP006740.1.2065	2011836	2012147	-	AutoIPR: IPR011004:Trimeric LpxA-like;
long-mer1424	CP006740.1	2011872	2011962	GTATTTGGCAATGCTTATTAACGACTCACCAATGACAGCATGATTTTCAATCAGGATCTTATTGCGAATATTTGATTCTTTAGCAATGCAT	CP006740.1.2065	CP006740.1.2065	2011836	2012147	-	AutoIPR: IPR011004:Trimeric LpxA-like;
long-mer1425	CP006740.1	2012045	2012076	CGGAAACGGCGCCATATTTGATCTGGAAATCA	CP006740.1.2065	CP006740.1.2065	2011836	2012147	-	AutoIPR: IPR011004:Trimeric LpxA-like;
long-mer1426	CP006740.1	2012377	2012419	TGACTCCAAACATGCACTCCTAGCCTCTTAGCAGAATCTTCTC	CP006740.1.2066	CP006740.1.2066	2012195	2012389	-	
long-mer1427	CP006740.1	2012736	2012769	AAGGCATCAAAACTACGGGGGGCAGCCCGCAAGG	CP006740.1.2067	CP006740.1.2067	2012534	2012797	-	
long-mer1428	CP006740.1	2012885	2012927	TAAAGTTAAAAACAATTAAGAGCACCCACTTTCAGCGGGGCGC	CP006740.1.2068	CP006740.1.2068	2012916	2013296	-	AutoIPR: IPR010982:Lambda repressor-like,DNA-binding domain;
long-mer1429	CP006740.1	2012934	2012976	TTCGGAGTTTTGTACCAGGCTGTATCGCACCTCACTTTCAGCA	CP006740.1.2068	CP006740.1.2068	2012916	2013296	-	AutoIPR: IPR010982:Lambda repressor-like,DNA-binding domain;
long-mer1430	CP006740.1	2013051	2013093	CTGAAGCAGATCGACAGGCAATCCTGGAATCTGGAGCTGCCAA	CP006740.1.2068	CP006740.1.2068	2012916	2013296	-	AutoIPR: IPR010982:Lambda repressor-like,DNA-binding domain;
long-mer1431	CP006740.1	2013393	2013419	TATAATTCTAAATATATAAGCACCAAA	NA
long-mer1432	CP006740.1	2013421	2013445	CGCCGTAACCCATCTCCGAGACGCC	NA
long-mer1433	CP006740.1	2013454	2013505	GCCAGAGAAGCAACGAGACATCAGTAGAAAACACACATCCAGGAATTTTATT	NA
long-mer1434	CP006740.1	2013659	2013738	TTCCTCCGGCTCTCCAATGCGACGCATCGGCGTACGTTCAATGACTTGCTCGTAATAGCACACATCAGAGAGCGGCTCCG	CP006740.1.2069	CP006740.1.2069	2013560	2014336	-	AutoIPR: IPR002347:Glucose/ribitoldehydrogenase;
long-mer1435	CP006740.1	2015500	2015542	CAACACCACCGGCCCAATGCCCAAGGTCTCCATAACAATCAGC	NA
long-mer1436	CP006740.1	2015831	2015873	CCTGCGACGCCCCACCATATTTTGCCCGCTGCACACCCTGGAG	CP006740.1.2072	CP006740.1.2072	2015604	2016365	-	AutoIPR: IPR002326:Cytochrome c1;
long-mer1437	CP006740.1	2016021	2016066	AATCTTACCAAACCACTGCTCCGAAGTGTCAACCGGCATCCCTGTC	CP006740.1.2072	CP006740.1.2072	2015604	2016365	-	AutoIPR: IPR002326:Cytochrome c1;
long-mer1438	CP006740.1	2016231	2016273	GCGATCACTCACATCATTACCAGCATGTTCCAACGGGACATCA	CP006740.1.2072	CP006740.1.2072	2015604	2016365	-	AutoIPR: IPR002326:Cytochrome c1;
long-mer1439	CP006740.1	2016467	2016523	ACATAGATTTCCCAAACAGCCTTACCTGGCCCCAACCCAATCACCGCAAGCCACACA	CP006740.1.2073	CP006740.1.2073	2016358	2017620	-	AutoIPR: IPR005798:Cytochrome b/b6, C-terminal;IPR016174:Di-haem cytochrome, transmembrane;IPR027387:Cytochrome b/b6-like domain;IPR030689:Cytochrome b;
long-mer1440	CP006740.1	2016667	2016709	AGGTACCAAACGCAACATCGCATAATACGGCGCAAAATACCAA	CP006740.1.2073	CP006740.1.2073	2016358	2017620	-	AutoIPR: IPR005798:Cytochrome b/b6, C-terminal;IPR016174:Di-haem cytochrome, transmembrane;IPR027387:Cytochrome b/b6-like domain;IPR030689:Cytochrome b;
long-mer1441	CP006740.1	2019692	2019734	AGCAGACATTATTCTCATCAATACCTGTTCAATCCGCGAAAAG	CP006740.1.2076	CP006740.1.2076	2019438	2020931	+	AutoIPR: IPR007197:Radical SAM;IPR023404:Radical SAM, alpha/beta horseshoe;IPR023970:Methylthiotransferase/radical SAM-typeprotein;
long-mer1442	CP006740.1	2019927	2019969	CGCGAACAGAACCGACCGCAGATCGACATCAGCTTCCCGGAAA	CP006740.1.2076	CP006740.1.2076	2019438	2020931	+	AutoIPR: IPR007197:Radical SAM;IPR023404:Radical SAM, alpha/beta horseshoe;IPR023970:Methylthiotransferase/radical SAM-typeprotein;
long-mer1443	CP006740.1	2020344	2020386	CTCGTAGAAGCCTACCGCGACATCCCACAACTGGCTAACCACC	CP006740.1.2076	CP006740.1.2076	2019438	2020931	+	AutoIPR: IPR007197:Radical SAM;IPR023404:Radical SAM, alpha/beta horseshoe;IPR023970:Methylthiotransferase/radical SAM-typeprotein;
long-mer1444	CP006740.1	2022559	2022584	AGCCACAGAACAAGGCAAATCGCTCT	CP006740.1.2078	CP006740.1.2078	2022251	2022736	+	AutoIPR: IPR002036:Endoribonuclease YbeY;IPR023091:Metalloprotease catalytic domain, predicted;
long-mer1445	CP006740.1	2023076	2023101	GACTAGACACCGCAATCGATATCCCC	CP006740.1.2079	CP006740.1.2079	2022736	2023260	+	
long-mer1446	CP006740.1	2023148	2023190	ACCCCAAGACCGGCCAACCCGTCATCGAATCGATCGTACTCAA	CP006740.1.2079	CP006740.1.2079	2022736	2023260	+	
long-mer1447	CP006740.1	2036510	2036540	GAGGTGGCCAGCGGTGTTGGTGAGGGTGTCG	CP006740.1.2097	CP006740.1.2097	2035403	2039950	-	AutoIPR: IPR011050:Pectin lyase fold/virulencefactor; IPR024973:ESPR domain;
long-mer1447	CP006740.1	2036510	2036540	GAGGTGGCCAGCGGTGTTGGTGAGGGTGTCG	CP006740.1.2099	CP006740.1.2099	2036147	2037088	+	
long-mer1448	CP006740.1	2036681	2036708	CGCGGCAATGGGGGTGCTGTGGTTGTCC	CP006740.1.2097	CP006740.1.2097	2035403	2039950	-	AutoIPR: IPR011050:Pectin lyase fold/virulencefactor; IPR024973:ESPR domain;
long-mer1448	CP006740.1	2036681	2036708	CGCGGCAATGGGGGTGCTGTGGTTGTCC	CP006740.1.2099	CP006740.1.2099	2036147	2037088	+	
long-mer1449	CP006740.1	2039860	2039915	AGGTACCGCCGGGTGCGGTGGCTAGTTCTGAGGCGACTTGCCACAGACGCAGGGCA	CP006740.1.2097	CP006740.1.2097	2035403	2039950	-	AutoIPR: IPR011050:Pectin lyase fold/virulencefactor; IPR024973:ESPR domain;
long-mer1450	CP006740.1	2044395	2044511	AAGCGTCAAATGGCAACATGCTGGGCCATTCCCCCTGGTGGGGCTGGCTGATCGCTTGCGCCTTGGCAGGCTTGGCGCTTGCCATGGGCTTTCTGGTCCCTTACACGCTTTACCTGA	CP006740.1.2111	CP006740.1.2111	2044412	2046790	+	AutoIPR: IPR011813:Penicillin-binding protein1B; IPR012338:Beta-lactamase/transpeptidase-like;IPR023346:Lysozyme-like domain; IPR028166:Bifunctionaltransglycosylase second domain;
long-mer1451	CP006740.1	2050518	2050542	CCGAGGCAAATACAAATTACAGCCA	CP006740.1.2114	CP006740.1.2114	2049756	2050868	-	AutoIPR: IPR009045:Hedgehogsignalling/DD-peptidase zinc-binding domain;IPR029058:Alpha/Beta hydrolase fold;
long-mer1452	CP006740.1	2050913	2050978	AACGCACACTCCTGAAGAATCTGGCACCACCGGAAGCAAGAGGAAAATAGCCGCGCGCTGAACCAA	NA
long-mer1453	CP006740.1	2051696	2051788	ACGGACTCTGCCGTCAGAGGTTTACTTGCCGACTTCAGCACAGATTTGGCGACCTTATTTGTAGCATGGCCGGACAAAAGCTTGACCTGAGCA	CP006740.1.2115	CP006740.1.2115	2051035	2051976	-	AutoIPR: IPR012784:RNA polymerase-bindingtranscription factor DksA;
long-mer1454	CP006740.1	2051909	2051951	TTGCCAATGGGCTTGGCAGTGCTGGAAACAACCGGAACAATCT	CP006740.1.2115	CP006740.1.2115	2051035	2051976	-	AutoIPR: IPR012784:RNA polymerase-bindingtranscription factor DksA;
long-mer1455	CP006740.1	2052098	2052164	CCTCTTGCTCAAGATTTACAAACGCCTTATTAGCCCACTGTTAGGACCACATTGCCGTTTCGAACCA	CP006740.1.2116	CP006740.1.2116	2052084	2052347	+	AutoIPR: IPR002696:Putative membrane proteininsertion efficiency factor;
long-mer1456	CP006740.1	2052231	2052273	GCACGTCGGCTGGCACGCTGCAATCCGTTGCAACTGGGTGGCC	CP006740.1.2116	CP006740.1.2116	2052084	2052347	+	AutoIPR: IPR002696:Putative membrane proteininsertion efficiency factor;
long-mer1457	CP006740.1	2052628	2052670	CAATCCACCGACATTAGGCGCCGCTGCATTGCAGGCCAAGTAT	CP006740.1.2117	CP006740.1.2117	2052344	2053693	+	AutoIPR: IPR011059:Metal-dependent hydrolase,composite domain;
long-mer1458	CP006740.1	2052727	2052769	CGATAATCTTGCGGCAATCCAGGCACTAGACCCCAAAACCAGT	CP006740.1.2117	CP006740.1.2117	2052344	2053693	+	AutoIPR: IPR011059:Metal-dependent hydrolase,composite domain;
long-mer1459	CP006740.1	2053029	2053055	GCACCAGGCTGCACGTACTCCATATTT	CP006740.1.2117	CP006740.1.2117	2052344	2053693	+	AutoIPR: IPR011059:Metal-dependent hydrolase,composite domain;
long-mer1460	CP006740.1	2053087	2053129	TGGCCCACTGGTCGATGCCGCTGGCAAACGACGCAAGCAAATC	CP006740.1.2117	CP006740.1.2117	2052344	2053693	+	AutoIPR: IPR011059:Metal-dependent hydrolase,composite domain;
long-mer1461	CP006740.1	2053459	2053485	CGTGACTGAACGTGGTTTCCTGCGCGA	CP006740.1.2117	CP006740.1.2117	2052344	2053693	+	AutoIPR: IPR011059:Metal-dependent hydrolase,composite domain;
long-mer1462	CP006740.1	2053830	2053872	CGCACTGGTGATCGGGACCGTACCAGCAGGCAGCCGAGTCGAG	CP006740.1.2118	CP006740.1.2118	2053693	2054550	+	AutoIPR: IPR011055:Duplicated hybrid motif;IPR016047:Peptidase M23;
long-mer1463	CP006740.1	2054405	2054447	TAAAAGCTGGCGATCACGTGGGTCAAGGTCAAGTCATCGGTGC	CP006740.1.2118	CP006740.1.2118	2053693	2054550	+	AutoIPR: IPR011055:Duplicated hybrid motif;IPR016047:Peptidase M23;
long-mer1464	CP006740.1	2055199	2055241	AGTCACCAGCAAACAAGATAACCCCAGCGACATGCTCAGCCCA	CP006740.1.2119	CP006740.1.2119	2054650	2056314	-	AutoIPR: IPR011622:7TM-DISM receptor,extracellular domain, type 2; IPR011623:7TM-DISMreceptor, extracellular domain, type 1;IPR029787:Nucleotide cyclase;
long-mer1465	CP006740.1	2055482	2055524	ACCAGTAACCAACCCGAAGAACCTTTCAACGCCAAATCCACCC	CP006740.1.2119	CP006740.1.2119	2054650	2056314	-	AutoIPR: IPR011622:7TM-DISM receptor,extracellular domain, type 2; IPR011623:7TM-DISMreceptor, extracellular domain, type 1;IPR029787:Nucleotide cyclase;
long-mer1466	CP006740.1	2055973	2056015	TCCGTAGATCGCATGGCGGCTTGGCACGCTACGCCCAGGGACC	CP006740.1.2119	CP006740.1.2119	2054650	2056314	-	AutoIPR: IPR011622:7TM-DISM receptor,extracellular domain, type 2; IPR011623:7TM-DISMreceptor, extracellular domain, type 1;IPR029787:Nucleotide cyclase;
long-mer1467	CP006740.1	2056235	2056261	GACTGTGCAACTGCTGGTGCCGCCAAG	CP006740.1.2119	CP006740.1.2119	2054650	2056314	-	AutoIPR: IPR011622:7TM-DISM receptor,extracellular domain, type 2; IPR011623:7TM-DISMreceptor, extracellular domain, type 1;IPR029787:Nucleotide cyclase;
long-mer1468	CP006740.1	2056778	2056818	TAATCGGTTACTGAGAATTTCTAGGGAAAAATTTATTAATT	NA
long-mer1469	CP006740.1	2056820	2056862	ATATTCACACGATGAATATCTGAAAATAATATCAGTTAACCAC	NA
long-mer1470	CP006740.1	2056964	2057006	AAAATAACTTGATTAATCTAAATAAAATGTGCGGCACAAACAG	NA
long-mer1471	CP006740.1	2065046	2065075	TCCCGGTCGTAAGCCAGAATGTTATCCGGG	CP006740.1.2126	CP006740.1.2126	2063419	2065713	-	AutoIPR: IPR001891:Malic oxidoreductase;IPR012188:Malic enzyme, phosphate acetyl/butaryltransferase;
long-mer1472	CP006740.1	2067441	2067464	GCCCGTCCCAGAAATGCACTTCCC	NA
long-mer1473	CP006740.1	2073027	2073065	CCGTCATTTGCCAGCTTAATCTGTAAATCCATACTCGCG	CP006740.1.2133	CP006740.1.2133	2072303	2073355	-	
long-mer1474	CP006740.1	2074074	2074116	GCGCAGTCGTCAACGGCTTTAAATCCCAGGGTTGGCGCTGCGC	CP006740.1.2134	CP006740.1.2134	2073352	2074725	-	AutoIPR: IPR005467:Signal transductionhistidine kinase, core; IPR013727:Two-component sensorkinase N-terminal; IPR017232:Signal transductionhistidine kinase, nitrogen fixation and metabolismregulator; IPR022510:Sortase system, histidine kinase;
long-mer1475	CP006740.1	2074228	2074270	CATTTCATGCGCCAACGCATCGCGTGCCTGCCGGGTCTGACCA	CP006740.1.2134	CP006740.1.2134	2073352	2074725	-	AutoIPR: IPR005467:Signal transductionhistidine kinase, core; IPR013727:Two-component sensorkinase N-terminal; IPR017232:Signal transductionhistidine kinase, nitrogen fixation and metabolismregulator; IPR022510:Sortase system, histidine kinase;
long-mer1476	CP006740.1	2074297	2074339	TGCCACTGAAGCAAGCGTCCGCGCCACCGCGACGAAGCGCACC	CP006740.1.2134	CP006740.1.2134	2073352	2074725	-	AutoIPR: IPR005467:Signal transductionhistidine kinase, core; IPR013727:Two-component sensorkinase N-terminal; IPR017232:Signal transductionhistidine kinase, nitrogen fixation and metabolismregulator; IPR022510:Sortase system, histidine kinase;
long-mer1477	CP006740.1	2074381	2074423	CCCAGGCAACGGCACACGCGGCGGTGACGGCAGGTCGCCATAC	CP006740.1.2134	CP006740.1.2134	2073352	2074725	-	AutoIPR: IPR005467:Signal transductionhistidine kinase, core; IPR013727:Two-component sensorkinase N-terminal; IPR017232:Signal transductionhistidine kinase, nitrogen fixation and metabolismregulator; IPR022510:Sortase system, histidine kinase;
long-mer1478	CP006740.1	2074466	2074501	ACCCGGTCTTCAGGCGCCATCGCCAATACGTCCAAC	CP006740.1.2134	CP006740.1.2134	2073352	2074725	-	AutoIPR: IPR005467:Signal transductionhistidine kinase, core; IPR013727:Two-component sensorkinase N-terminal; IPR017232:Signal transductionhistidine kinase, nitrogen fixation and metabolismregulator; IPR022510:Sortase system, histidine kinase;
long-mer1479	CP006740.1	2074895	2074933	ACCCACGATTTGACCCAGCCGGGCAATCAATATCTCCAG	CP006740.1.2135	CP006740.1.2135	2074709	2075404	-	AutoIPR: IPR011991:Winged helix-turn-helixDNA-binding domain; IPR022305:Sortase system responseregulator;
long-mer1480	CP006740.1	2079084	2079112	CTTCTTCTCTTCGATAGTCACTTATCATC	NA
long-mer1481	CP006740.1	2079148	2079237	CTCACACGTTCGAGGGAATCGACTTTATCAGCGGCTGGCTTCTATGAAGCCAATAAGGCTGAAATCATAGCCAGTAACATATAGATCGGA	NA
long-mer1482	CP006740.1	2079274	2079344	CCTCCGTTACATGCTCCAACACCCTACTTCCCAAGTCACTTCTTCATGCCAGAGACTTGCGCTGCCTCTTG	NA
long-mer1483	CP006740.1	2079452	2079489	CCGAGGAAGAGAGCACAACACAAGGTGGTATACGAATC	CP006740.1.2139	CP006740.1.2139	2079400	2079693	-	
long-mer1484	CP006740.1	2079518	2079554	CGGGGAATCTGACGCACTATCGATCGAAAGAAGACAT	CP006740.1.2139	CP006740.1.2139	2079400	2079693	-	
long-mer1485	CP006740.1	2079573	2079602	AAACAAGCAATCCAAGGATCAGAAACAGAC	CP006740.1.2139	CP006740.1.2139	2079400	2079693	-	
long-mer1486	CP006740.1	2079650	2079678	CTGAGGCAACACTTTTCTGAGGCAACACC	CP006740.1.2139	CP006740.1.2139	2079400	2079693	-	
long-mer1487	CP006740.1	2083155	2083205	ATCATCCCATGCAGCGCAAAAACCACCGGACCGCGGAATTCCTCACCCAAA	CP006740.1.2142	CP006740.1.2142	2082785	2084926	-	AutoIPR: IPR003945:NADH-plastoquinoneoxidoreductase, chain 5;
long-mer1488	CP006740.1	2083242	2083284	ATGATGCCTGTAAAGAATGAGGCAGTCTGACCCCAGATCACCT	CP006740.1.2142	CP006740.1.2142	2082785	2084926	-	AutoIPR: IPR003945:NADH-plastoquinoneoxidoreductase, chain 5;
long-mer1489	CP006740.1	2083286	2083328	AACGGCATGATGGCCTGCCCAATCCGTACCAAACAGCATCGGA	CP006740.1.2142	CP006740.1.2142	2082785	2084926	-	AutoIPR: IPR003945:NADH-plastoquinoneoxidoreductase, chain 5;
long-mer1490	CP006740.1	2083623	2083665	TAAGCCGCAGCCTCAATGATGATGTCCTTGGAATAGAATCCAG	CP006740.1.2142	CP006740.1.2142	2082785	2084926	-	AutoIPR: IPR003945:NADH-plastoquinoneoxidoreductase, chain 5;
long-mer1491	CP006740.1	2083941	2083983	TGCACCATGCCGATCAACCCCATAAAAAATGCGGTCGTGGCAC	CP006740.1.2142	CP006740.1.2142	2082785	2084926	-	AutoIPR: IPR003945:NADH-plastoquinoneoxidoreductase, chain 5;
long-mer1492	CP006740.1	2084150	2084192	TGCGGACTTACCCATCGCACCAATAAACAAACAAATACACACC	CP006740.1.2142	CP006740.1.2142	2082785	2084926	-	AutoIPR: IPR003945:NADH-plastoquinoneoxidoreductase, chain 5;
long-mer1493	CP006740.1	2087220	2087262	CGCCTTGCTAGGATATAGAACTTCTTTAAACAGAAGTTTGAAA	CP006740.1.2146	CP006740.1.2146	2086401	2087492	-	AutoIPR: IPR001694:NADH:ubiquinoneoxidoreductase, subunit 1/F420H2 oxidoreductase subunitH;
long-mer1494	CP006740.1	2087748	2087818	GTACGATAGATCGCCGGTGTCACCGCCACTTCCAACCCCTCCTGCGCTGTAATCGGCTGTGCCGATGTCGA	CP006740.1.2147	CP006740.1.2147	2087489	2089723	-	AutoIPR: IPR009010:Aspartate decarboxylase-likedomain; IPR010228:NADH:ubiquinone oxidoreductase, subunitG; IPR012675:Beta-grasp domain;
long-mer1495	CP006740.1	2087823	2087877	ACCACGGGGTGCGGCCGCAGCTGCGCACGCAAAGCCGCCAAATCGAGAAAATCAA	CP006740.1.2147	CP006740.1.2147	2087489	2089723	-	AutoIPR: IPR009010:Aspartate decarboxylase-likedomain; IPR010228:NADH:ubiquinone oxidoreductase, subunitG; IPR012675:Beta-grasp domain;
long-mer1496	CP006740.1	2088071	2088113	GTGACTGAACGCGACCACCTTAGCACCATGCAGTGCCTGACGC	CP006740.1.2147	CP006740.1.2147	2087489	2089723	-	AutoIPR: IPR009010:Aspartate decarboxylase-likedomain; IPR010228:NADH:ubiquinone oxidoreductase, subunitG; IPR012675:Beta-grasp domain;
long-mer1497	CP006740.1	2088393	2088435	AGCAACGCCGTATCGGTCAATACATTGGCTAACTGCGACGGAG	CP006740.1.2147	CP006740.1.2147	2087489	2089723	-	AutoIPR: IPR009010:Aspartate decarboxylase-likedomain; IPR010228:NADH:ubiquinone oxidoreductase, subunitG; IPR012675:Beta-grasp domain;
long-mer1498	CP006740.1	2088458	2088500	CGAGAAGGTGAAGTCAAAATCTACCGGATTTACCGCGTACACC	CP006740.1.2147	CP006740.1.2147	2087489	2089723	-	AutoIPR: IPR009010:Aspartate decarboxylase-likedomain; IPR010228:NADH:ubiquinone oxidoreductase, subunitG; IPR012675:Beta-grasp domain;
long-mer1499	CP006740.1	2089306	2089331	TACGCTCATGAAAGCGGCTGATCGAG	CP006740.1.2147	CP006740.1.2147	2087489	2089723	-	AutoIPR: IPR009010:Aspartate decarboxylase-likedomain; IPR010228:NADH:ubiquinone oxidoreductase, subunitG; IPR012675:Beta-grasp domain;
long-mer1500	CP006740.1	2089783	2089804	TTCATCCCAGAATTGGCGCAGA	CP006740.1.2148	CP006740.1.2148	2089720	2091054	-	AutoIPR: IPR011537:NADH ubiquinoneoxidoreductase, F subunit;
long-mer1501	CP006740.1	2093958	2094000	GATCATCACGTCAGACTGACGTGGCGAAGGACGAAATACTATT	CP006740.1.2152	CP006740.1.2152	2093691	2094245	-	AutoIPR: IPR006138:NADH-ubiquinoneoxidoreductase, 20 Kd subunit;
long-mer1502	CP006740.1	2094659	2094701	TACAACAAGATTCTACCTGGCAATGATCACGACGCGCAAAAAC	NA
long-mer1503	CP006740.1	2094920	2094962	GGAACTTGAAGCACTGGCGATACCGCTTGGTCAGCGCCAGCAG	CP006740.1.2155	CP006740.1.2155	2094847	2095245	-	AutoIPR: IPR004692:Preprotein translocase SecGsubunit;
long-mer1504	CP006740.1	2095249	2095284	GAATCAGCCTCCGAGTAAAGGGACGTTGCAGATCAG	NA
long-mer1505	CP006740.1	2095868	2095910	CTTCCCCTTTGAAGCGCTGCGTCAAATCACTCAGATACAGCAA	CP006740.1.2156	CP006740.1.2156	2095287	2096036	-	AutoIPR: IPR000652:Triosephosphate isomerase;IPR013785:Aldolase-type TIM barrel;
long-mer1506	CP006740.1	2095938	2095980	AGGCAGCGGCAAACCAGCAGCAACCTGCGCAACCAATGCCTGT	CP006740.1.2156	CP006740.1.2156	2095287	2096036	-	AutoIPR: IPR000652:Triosephosphate isomerase;IPR013785:Aldolase-type TIM barrel;
long-mer1507	CP006740.1	2095996	2096038	CCATGCAACTTCCAATTCCCAACCACAATCTTGGGGCGCATAG	CP006740.1.2156	CP006740.1.2156	2095287	2096036	-	AutoIPR: IPR000652:Triosephosphate isomerase;IPR013785:Aldolase-type TIM barrel;
long-mer1508	CP006740.1	2096041	2096102	TAAAAACTCCTGAAAATTCCAGTACGCAAGGATAGCCGATATTCCATCGTCTTCTGAACAAT	NA
long-mer1509	CP006740.1	2096265	2096307	TGTCACCCACACACAGCCCATAAATGTCAGCATCTGACTGCCA	CP006740.1.2157	CP006740.1.2157	2096163	2096327	-	
long-mer1510	CP006740.1	2096410	2096452	CCTCACTGGCCACTGCAAATTCAGCTTTCAAAAAAGAAACACG	CP006740.1.2158	CP006740.1.2158	2096327	2096977	-	
long-mer1511	CP006740.1	2097293	2097377	GTGAATCACAGCAATACTCACTACAATCGCCATCCAACGCCCCTTGCCGCGACAATCATTGGCACGCTGATCTTGCTCTATACGT	CP006740.1.2159	CP006740.1.2159	2096993	2097406	-	
long-mer1512	CP006740.1	2097390	2097455	AACTTCGAATTATTCATGGCAGAGAATTTATTGAATGAACGTTACAGCAGAACCGAGTACCCCCCC	CP006740.1.2159	CP006740.1.2159	2096993	2097406	-	
long-mer1513	CP006740.1	2097749	2097782	GTCATCCTCCTGGGGCATCGCACAAACGTCGTCG	NA
long-mer1514	CP006740.1	2097838	2097891	TACCGATGCAATATCACTAGCGTCCCGTCTTGAGTCTTGTAAACCTCCAAGGTG	NA
long-mer1515	CP006740.1	2097897	2097939	CCTGACGTTCAGGAACAGGTTACCCTTGGCTGGAACCCGCCAC	NA
long-mer1516	CP006740.1	2098202	2098229	TCGCATCGGCTCCTGCTCATCTGCCTGC	NA
long-mer1517	CP006740.1	2098231	2098303	CCTTCGAAGCTCGCCCCCCACCGTGGCCTGCCGCGCAACACACTGTTTGACGCATAGATCAAACATCACAAAC	NA
long-mer1518	CP006740.1	2098328	2098369	GCGATCCTCCGCGCTACGCGCACCGCCTTGAACCTCACCCAG	CP006740.1.2161	CP006740.1.2161	2098304	2098816	+	AutoIPR: IPR010982:Lambda repressor-like,DNA-binding domain; IPR022749:N6 adenine-specific DNAmethyltransferase, N-terminal domain;IPR029063:S-adenosyl-L-methionine-dependentmethyltransferase;
long-mer1519	CP006740.1	2098693	2098729	CGATGTTTTCGACGACGAAATTACACGGCTCGCCGAG	CP006740.1.2161	CP006740.1.2161	2098304	2098816	+	AutoIPR: IPR010982:Lambda repressor-like,DNA-binding domain; IPR022749:N6 adenine-specific DNAmethyltransferase, N-terminal domain;IPR029063:S-adenosyl-L-methionine-dependentmethyltransferase;
long-mer1520	CP006740.1	2098731	2098764	AATACGGCGATTATGCCACCGCCCTGGAAATTGC	CP006740.1.2161	CP006740.1.2161	2098304	2098816	+	AutoIPR: IPR010982:Lambda repressor-like,DNA-binding domain; IPR022749:N6 adenine-specific DNAmethyltransferase, N-terminal domain;IPR029063:S-adenosyl-L-methionine-dependentmethyltransferase;
long-mer1521	CP006740.1	2098805	2098980	CAGGCTCGGTAGGCGGTGATCAGCGGGCGTGAGTCGTTCAACTGGCCTCTGGATGAACACAACCGTCCAACCGCGCCACGCGACATCGGTGAGCACCTCACTAAGGCCGTCCGTGCAGTCACTCTCCGGTGTAATCGACATCGTGGACTTCGCCATCGAACGTAACGGCGAGCGCG	CP006740.1.2161	CP006740.1.2161	2098304	2098816	+	AutoIPR: IPR010982:Lambda repressor-like,DNA-binding domain; IPR022749:N6 adenine-specific DNAmethyltransferase, N-terminal domain;IPR029063:S-adenosyl-L-methionine-dependentmethyltransferase;
long-mer1521	CP006740.1	2098805	2098980	CAGGCTCGGTAGGCGGTGATCAGCGGGCGTGAGTCGTTCAACTGGCCTCTGGATGAACACAACCGTCCAACCGCGCCACGCGACATCGGTGAGCACCTCACTAAGGCCGTCCGTGCAGTCACTCTCCGGTGTAATCGACATCGTGGACTTCGCCATCGAACGTAACGGCGAGCGCG	CP006740.1.2162	CP006740.1.2162	2098917	2099630	+	AutoIPR: IPR003356:DNA methylase,adenine-specific;IPR029063:S-adenosyl-L-methionine-dependentmethyltransferase;
long-mer1522	CP006740.1	2099065	2099211	ATTTCCTCGGCCGCGCCTACGAATACCTACTACGCAAGTTCGCCGAAGGTTCCGGACAGAGTGCCGGCGAGCTCTTCACCCCAACCGAGATGGGCTTTTTGATGGCACACATCCTGCACCCCAAGCCAGGCGACGCCTGTCACGACT	CP006740.1.2162	CP006740.1.2162	2098917	2099630	+	AutoIPR: IPR003356:DNA methylase,adenine-specific;IPR029063:S-adenosyl-L-methionine-dependentmethyltransferase;
long-mer1523	CP006740.1	2099274	2099309	ACCAGCCGCGTCCCAGTGAAGCTGTCCGGCCAGGAA	CP006740.1.2162	CP006740.1.2162	2098917	2099630	+	AutoIPR: IPR003356:DNA methylase,adenine-specific;IPR029063:S-adenosyl-L-methionine-dependentmethyltransferase;
long-mer1524	CP006740.1	2099557	2099599	ATGGTTGCAGCACACCTTGGCATGCCTGCACGACCACGGCCGC	CP006740.1.2162	CP006740.1.2162	2098917	2099630	+	AutoIPR: IPR003356:DNA methylase,adenine-specific;IPR029063:S-adenosyl-L-methionine-dependentmethyltransferase;
long-mer1525	CP006740.1	2099689	2099731	GGATCAAGACCTGATCGACGGGGTCATCCTGCTGCCTGAGAAC	CP006740.1.2163	CP006740.1.2163	2099627	2100028	+	AutoIPR: IPR003356:DNA methylase,adenine-specific;IPR029063:S-adenosyl-L-methionine-dependentmethyltransferase;
long-mer1526	CP006740.1	2099977	2100027	TCCGGGGCGATGTGAGGCAGTCAGAGGACCCCGATCATCGAAGCATCGGTG	CP006740.1.2163	CP006740.1.2163	2099627	2100028	+	AutoIPR: IPR003356:DNA methylase,adenine-specific;IPR029063:S-adenosyl-L-methionine-dependentmethyltransferase;
long-mer1527	CP006740.1	2100041	2100110	TGCAAATGACCTGACAAAGAAGGCAGATAACCTCTGGCATGAGCTTGAACCGCTGCTTTGCCGCATTGCT	NA
long-mer1528	CP006740.1	2100191	2100233	GCACGTGGACCCTTGAAGTCAACCAGAGTCCTACGTAGCACGA	CP006740.1.2164	CP006740.1.2164	2100128	2100715	+	
long-mer1529	CP006740.1	2100269	2100311	GTGGTGGAGCTGGAGGTCGAGAATCGACACTTTGCCTCGCGGC	CP006740.1.2164	CP006740.1.2164	2100128	2100715	+	
long-mer1530	CP006740.1	2100320	2100362	CCCGGGGACATCATCATCGAATGCTCTGGTGGCGGCCCAAAGC	CP006740.1.2164	CP006740.1.2164	2100128	2100715	+	
long-mer1531	CP006740.1	2100387	2100517	TCGTCCCCTTCGACGATCACATGTACTTCTCCAGCAACTTCACAACAACGATTCGTATCCAAGATCAACCGCTATTCAACCCTGGCTACATCGCCCTCTATTTGCACGCGCTCTACCTTGATGGAGCTACT	CP006740.1.2164	CP006740.1.2164	2100128	2100715	+	
long-mer1532	CP006740.1	2100587	2100610	CCAGCACATCCTCTGCAGGAACAA	CP006740.1.2164	CP006740.1.2164	2100128	2100715	+	
long-mer1533	CP006740.1	2103661	2103691	TTCGAAAACTACAAAGAGATCGAGGCGCTGT	CP006740.1.2167	CP006740.1.2167	2102554	2104407	+	AutoIPR: IPR027417:P-loop containing nucleosidetriphosphate hydrolase;
long-mer1534	CP006740.1	2111211	2111253	CAACATCAAACAGGATTCTCCTGCCGGACGCTTCCTGCAAGAA	CP006740.1.2173	CP006740.1.2173	2109142	2111868	+	AutoIPR: IPR015937:Aconitase/isopropylmalatedehydratase;
long-mer1535	CP006740.1	2111527	2111591	AAGGGAACCAAACTCCTTGGGGTTAAAGCCGTCATTGCCGAGAATTTCGAGCGTATCCACCGCTC	CP006740.1.2173	CP006740.1.2173	2109142	2111868	+	AutoIPR: IPR015937:Aconitase/isopropylmalatedehydratase;
long-mer1536	CP006740.1	2111655	2111697	GGGTCTGGATGGATCGGAAATATTCGATGTGACCGGTTTGGAG	CP006740.1.2173	CP006740.1.2173	2109142	2111868	+	AutoIPR: IPR015937:Aconitase/isopropylmalatedehydratase;
long-mer1537	CP006740.1	2111730	2111772	AAAACAATCCGATGGCAGCATAAAACAGTTTCAAGTCAAGGTC	CP006740.1.2173	CP006740.1.2173	2109142	2111868	+	AutoIPR: IPR015937:Aconitase/isopropylmalatedehydratase;
long-mer1538	CP006740.1	2111902	2111944	CCTTTCCGTGCCTCCTTCCTTCTCTGAAGCAAGACGTTCGCAA	CP006740.1.2174	CP006740.1.2174	2111773	2112015	-	
long-mer1539	CP006740.1	2111968	2112037	GGCAATCGCTCTAGTAGCAAGTACTCTTTGGAGGTCTCCACCCAACACACCTGTTATCCGGAAATACCCT	CP006740.1.2174	CP006740.1.2174	2111773	2112015	-	
long-mer1540	CP006740.1	2112055	2112078	CCTCACTAGAAAAACGCAATATCC	NA
long-mer1541	CP006740.1	2112159	2112221	GTCAATATTCGGCTCAAATAGAGCGCTGTCTTATCACATGAATTAAAGATGAGCATATTGATT	NA
long-mer1542	CP006740.1	2112305	2112337	CTGCAAAAACAGCGTATACATACGGAAAATCTT	NA
long-mer1543	CP006740.1	2112512	2112554	ATGACCTCAAACACCAACGGACTAACACGCGTATCACCATCAA	NA
long-mer1544	CP006740.1	2112557	2112639	ATGTATCGACTGGATACGCTCGCCTGGAAATAGTATTCCAATGCATGCTCGCTGCCATGATGAAAATTTCATCAGCTTCCTTC	NA
long-mer1545	CP006740.1	2112718	2112760	ATGTATTTCGATCTAAATACAATTTCTGCAACAACATAGTCAT	NA
long-mer1546	CP006740.1	2112822	2112854	AATTGAAATACCAATAATAACCACGATGACAAT	NA
long-mer1547	CP006740.1	2112938	2112995	ATGGTCGCAAAAAGACACCTATCAACGACGCTTAAACATCCTAAAAAATTTCCTATAA	NA
long-mer1548	CP006740.1	2113004	2113034	TAAGAAAACGCACCCACATGAAAAAAAGCTT	NA
long-mer1549	CP006740.1	2113287	2113316	CCTGCTGCTGCCCCTCAGCCTCCGCATTCA	NA
long-mer1550	CP006740.1	2113473	2113551	TCGTCATTGTCCCGCCTATACTAATTTCGGGAAAACACTTACCTACGGCGAAGTCGACCTATTAACAAAACAATTCGCC	CP006740.1.2175	CP006740.1.2175	2113360	2115069	+	AutoIPR: IPR000873:AMP-dependentsynthetase/ligase; IPR025110:AMP-binding enzymeC-terminal domain;
long-mer1551	CP006740.1	2113564	2113606	AATGTGTTGAAACTCAAAAAGAGCGACCGAATCGCACTGATGA	CP006740.1.2175	CP006740.1.2175	2113360	2115069	+	AutoIPR: IPR000873:AMP-dependentsynthetase/ligase; IPR025110:AMP-binding enzymeC-terminal domain;
long-mer1552	CP006740.1	2113642	2113684	GGCGCGCTATGCGCCGGGTTAGCTGTTGTCAATGTCAACCCCC	CP006740.1.2175	CP006740.1.2175	2113360	2115069	+	AutoIPR: IPR000873:AMP-dependentsynthetase/ligase; IPR025110:AMP-binding enzymeC-terminal domain;
long-mer1553	CP006740.1	2113755	2113790	CTTCTGTACAACTGTGCAGCACATCATTGCTGACAC	CP006740.1.2175	CP006740.1.2175	2113360	2115069	+	AutoIPR: IPR000873:AMP-dependentsynthetase/ligase; IPR025110:AMP-binding enzymeC-terminal domain;
long-mer1554	CP006740.1	2113959	2113994	GCCTCCAATCCACATCGCCAGTGACGATTTAGCTTT	CP006740.1.2175	CP006740.1.2175	2113360	2115069	+	AutoIPR: IPR000873:AMP-dependentsynthetase/ligase; IPR025110:AMP-binding enzymeC-terminal domain;
long-mer1555	CP006740.1	2114277	2114319	CATCACTGGAGTCAACACACTCTTCAATAAACTCCTTAACACC	CP006740.1.2175	CP006740.1.2175	2113360	2115069	+	AutoIPR: IPR000873:AMP-dependentsynthetase/ligase; IPR025110:AMP-binding enzymeC-terminal domain;
long-mer1556	CP006740.1	2114562	2114604	CGTATTACCTATAGGCGAAATTGGCGAACTGTGTATTAAAGGT	CP006740.1.2175	CP006740.1.2175	2113360	2115069	+	AutoIPR: IPR000873:AMP-dependentsynthetase/ligase; IPR025110:AMP-binding enzymeC-terminal domain;
long-mer1557	CP006740.1	2114706	2114748	ACAAGGGTTTCTGTACATCATTGACCGTAAGAAAGAAATCATT	CP006740.1.2175	CP006740.1.2175	2113360	2115069	+	AutoIPR: IPR000873:AMP-dependentsynthetase/ligase; IPR025110:AMP-binding enzymeC-terminal domain;
long-mer1558	CP006740.1	2129618	2129655	ACCCCTCACTGGTCACCTACAATCTGCTTACTGACTTG	NA
long-mer1559	CP006740.1	2129695	2129737	CTTCCAGCAAGCGGTGATAGCAATCAATATTGCTGGTCGCTGC	NA
long-mer1560	CP006740.1	2129739	2129781	AATGCAGCCAACTCTGTACAAAAAAAATATTAAATAAAGTAAA	NA
long-mer1561	CP006740.1	2139744	2139765	AGCGTTGCTGCTTTTTTTGCTG	CP006740.1.2195	CP006740.1.2195	2139663	2139971	+	
long-mer1562	CP006740.1	2143000	2143042	AACGGACGTCCCGAAGCCACCCGGCACCGCAAAGTCTACCGTC	CP006740.1.2198	CP006740.1.2198	2141962	2143365	+	AutoIPR: IPR006375:Mannose-1-phosphateguanylyltransferase/mannose-6-phosphate isomerase;IPR011051:RmlC-like cupin domain;IPR029044:Nucleotide-diphospho-sugar transferases;
long-mer1563	CP006740.1	2144397	2144439	CTCCTGACCAATCTGACCACCTGCCCCAAAGACCAACACCGTC	CP006740.1.2200	CP006740.1.2200	2144438	2144995	-	AutoIPR: IPR000888:dTDP-4-dehydrorhamnose3,5-epimerase-related;
long-mer1563	CP006740.1	2144397	2144439	CTCCTGACCAATCTGACCACCTGCCCCAAAGACCAACACCGTC	CP006740.1.2199	CP006740.1.2199	2143533	2144441	-	AutoIPR: IPR005913:dTDP-4-dehydrorhamnosereductase family; IPR029903:RmlD-like substrate bindingdomain;
long-mer1564	CP006740.1	2144712	2144754	CGCCCGTAATGCGGCGAGCCAAGGCGGATATCAACAGCAACAT	CP006740.1.2200	CP006740.1.2200	2144438	2144995	-	AutoIPR: IPR000888:dTDP-4-dehydrorhamnose3,5-epimerase-related;
long-mer1565	CP006740.1	2144903	2144924	GTTCCATGCCTCGAAAAATTCG	CP006740.1.2200	CP006740.1.2200	2144438	2144995	-	AutoIPR: IPR000888:dTDP-4-dehydrorhamnose3,5-epimerase-related;
long-mer1566	CP006740.1	2146341	2146373	CCGCCCATCGCCATACACAGGCAACGGCTCACC	CP006740.1.2202	CP006740.1.2202	2145942	2147003	-	AutoIPR: IPR005888:dTDP-glucose4,6-dehydratase; IPR021168:Bifunctional polymyxinresistance protein, ArnA;
long-mer1567	CP006740.1	2152750	2152792	GCACATCGCTGTGCATCACACGTGACCACATTAGATGTAACGC	CP006740.1.2208	CP006740.1.2208	2152351	2152833	+	
long-mer1568	CP006740.1	2152957	2152988	CCACTTGCGATGGATTCAAGCCATGAGGAGCA	CP006740.1.2210	CP006740.1.2210	2152966	2153079	+	
long-mer1568	CP006740.1	2152957	2152988	CCACTTGCGATGGATTCAAGCCATGAGGAGCA	CP006740.1.2209	CP006740.1.2209	2152833	2152982	+	
long-mer1569	CP006740.1	2153085	2153108	CGGCCGTTTTATACCCGACGCCTG	NA
long-mer1570	CP006740.1	2153110	2153156	CTGCCTAAAGAAACGTTGATGAAACAGATGCAGCCATTCGTAATGGT	NA
long-mer1571	CP006740.1	2153378	2153455	ATCGAACCAGATTTTTAAGGCACGCTCTGATACAGAGGATGCACACGATCATGCTTCGACTGATAGCCAGCATTCATG	NA
long-mer1572	CP006740.1	2153718	2153739	GTAATGCGCACTATTGCTCATG	CP006740.1.2211	CP006740.1.2211	2153688	2153798	+	
long-mer1573	CP006740.1	2153802	2153844	AAGCTGTTTAAATATGATCAGTTCATTCAGCAACCGCAATAAT	NA
long-mer1574	CP006740.1	2154022	2154045	CCGGCAGCCGAATCCCAGTGCGAC	NA
long-mer1575	CP006740.1	2154515	2154562	AGCGATGGTTTCTCAGGCTGCTCTCATCAGCGCACAAGTCGCATTAGA	CP006740.1.2213	CP006740.1.2213	2154519	2155052	+	AutoIPR: IPR006143:RND efflux pump, membranefusion protein;
long-mer1576	CP006740.1	2154974	2155023	GGCGCTGTCGGTGCCGCTGCCGGCAGTGAATACCGGGCTTGAACGGCAAC	CP006740.1.2213	CP006740.1.2213	2154519	2155052	+	AutoIPR: IPR006143:RND efflux pump, membranefusion protein;
long-mer1577	CP006740.1	2155687	2155729	AAATGCGTGAGCCATTACGCCAAATGCGCGAACAGTTGTATAC	CP006740.1.2214	CP006740.1.2214	2155233	2156228	+	AutoIPR: IPR001036:Acriflavin resistanceprotein; IPR027463:Multidrug efflux transporter AcrB TolCdocking domain, DN/DC subdomains;
long-mer1578	CP006740.1	2155911	2155940	GTCGCTACCAGCGGTGAAGTGCGCAGTGTC	CP006740.1.2214	CP006740.1.2214	2155233	2156228	+	AutoIPR: IPR001036:Acriflavin resistanceprotein; IPR027463:Multidrug efflux transporter AcrB TolCdocking domain, DN/DC subdomains;
long-mer1579	CP006740.1	2155942	2155967	ATGAATTGCGCCGCTTTTTGGTGTCG	CP006740.1.2214	CP006740.1.2214	2155233	2156228	+	AutoIPR: IPR001036:Acriflavin resistanceprotein; IPR027463:Multidrug efflux transporter AcrB TolCdocking domain, DN/DC subdomains;
long-mer1580	CP006740.1	2156164	2156204	AACTGCTACCGATAGGGTTCCCAACAGCACGTGGTGACCTT	CP006740.1.2214	CP006740.1.2214	2155233	2156228	+	AutoIPR: IPR001036:Acriflavin resistanceprotein; IPR027463:Multidrug efflux transporter AcrB TolCdocking domain, DN/DC subdomains;
long-mer1580	CP006740.1	2156164	2156204	AACTGCTACCGATAGGGTTCCCAACAGCACGTGGTGACCTT	CP006740.1.2215	CP006740.1.2215	2156194	2158317	+	AutoIPR: IPR001036:Acriflavin resistanceprotein; IPR027463:Multidrug efflux transporter AcrB TolCdocking domain, DN/DC subdomains;
long-mer1581	CP006740.1	2156340	2156399	GACTGTTCTCAGTGCGCTGATTGTCATGCGCGCAATTAATCTCGAACTGCATAGCGTCTC	CP006740.1.2215	CP006740.1.2215	2156194	2158317	+	AutoIPR: IPR001036:Acriflavin resistanceprotein; IPR027463:Multidrug efflux transporter AcrB TolCdocking domain, DN/DC subdomains;
long-mer1582	CP006740.1	2156412	2156493	CATTATGGCCCTGGGTCTGTTAGTGGATAACGCCATTGTCATCGCTGAGGATATCGAGCGTCGTCTTGCCATTGGCGAGGAT	CP006740.1.2215	CP006740.1.2215	2156194	2158317	+	AutoIPR: IPR001036:Acriflavin resistanceprotein; IPR027463:Multidrug efflux transporter AcrB TolCdocking domain, DN/DC subdomains;
long-mer1583	CP006740.1	2156738	2156780	GACATAATCTTTACGATTCGGTGTTTTATCGTAGTTACCGGGC	CP006740.1.2215	CP006740.1.2215	2156194	2158317	+	AutoIPR: IPR001036:Acriflavin resistanceprotein; IPR027463:Multidrug efflux transporter AcrB TolCdocking domain, DN/DC subdomains;
long-mer1584	CP006740.1	2156824	2156866	AGCATGCTGGCATTGCTCGCCATGGCCGTCATCGTCATCACCT	CP006740.1.2215	CP006740.1.2215	2156194	2158317	+	AutoIPR: IPR001036:Acriflavin resistanceprotein; IPR027463:Multidrug efflux transporter AcrB TolCdocking domain, DN/DC subdomains;
long-mer1585	CP006740.1	2158241	2158283	GGTTGATCCCAAGTCTGTATGGCATGCTCTTCGGTTTACGCTT	CP006740.1.2215	CP006740.1.2215	2156194	2158317	+	AutoIPR: IPR001036:Acriflavin resistanceprotein; IPR027463:Multidrug efflux transporter AcrB TolCdocking domain, DN/DC subdomains;
long-mer1586	CP006740.1	2158413	2158500	CTGAGTTGGCAAAGCGTATTTCCTATCTCGAAAGAACAAGAAGAAGGCTTATTTTGAGCATTGGTCGCTTCCGCAAGTCCACTTTGGA	NA
long-mer1587	CP006740.1	2158513	2158661	AACAATCCAGACTTGAGGAAACCAATTTACCTAAAACGGGATAAGGGCTGCAGGCGTGTGCTTATAGGCGATAATGATGCATTAGGGGACAAGCAGGCATCCAAAACCGATGAAAGCTGACTGGTGTGAAAGAACAAAGCAGGCAGTCT	NA
long-mer1588	CP006740.1	2158692	2158723	CCGCATATTGGGAATACCGCTTCTGGACATCC	NA
long-mer1589	CP006740.1	2158735	2158777	AATGCTGTAGGCATTTCGCAGCTCCACCAAATAATAGTGAAGT	NA
long-mer1590	CP006740.1	2158880	2158906	CTCAAAGGATAGCGATCTGTGACGTTT	NA
long-mer1591	CP006740.1	2159156	2159187	CACAAGTCAAGTGGTGTATTTACTCTATTCAT	CP006740.1.2216	CP006740.1.2216	2158927	2159274	+	
long-mer1592	CP006740.1	2159357	2159399	CTCACCTAACACCATCACAATATAAGACTATTGCTATCCCTTA	NA
long-mer1593	CP006740.1	2160202	2160226	TGCACCAAACGTTGATCAATGGCAT	CP006740.1.2217	CP006740.1.2217	2159586	2160467	-	AutoIPR: IPR016040:NAD(P)-binding domain;
long-mer1594	CP006740.1	2160232	2160274	GACACCAGCAGCAGACGTTCGACCCCCTGAAAGGCAGCATCTA	CP006740.1.2217	CP006740.1.2217	2159586	2160467	-	AutoIPR: IPR016040:NAD(P)-binding domain;
long-mer1595	CP006740.1	2160455	2160524	TAGTTCGGGTCATGCTAAAGTCCTAAGAGGATATTTCAAAATATCACGCTTATTGTCGAGACTATGATTT	CP006740.1.2217	CP006740.1.2217	2159586	2160467	-	AutoIPR: IPR016040:NAD(P)-binding domain;
long-mer1596	CP006740.1	2171026	2171072	CTGGAGTCATGCACTTAAACCCTAAGGGGGGCAGCAATAAACGATTA	CP006740.1.2228	CP006740.1.2228	2171006	2171152	-	
long-mer1597	CP006740.1	2171222	2171264	TGTATAACAACATGCCATGAATTGCTTCTACGACAAAAATCAA	NA
long-mer1598	CP006740.1	2171406	2171449	TGATGTGTTGGACTTGCCTCATACCCACAAGACATCATTTCGCC	NA
long-mer1599	CP006740.1	2171466	2171517	CATGTACAGCAGACGTTACAGTGGTCGAACGCCGTTGGAGAGTCGCGCCACG	NA
long-mer1600	CP006740.1	2171558	2171597	ATCAGCAACGATTGACTGCGGTTAGAACCTGAGACGGGCG	NA
long-mer1601	CP006740.1	2171619	2171661	AAACTGCTTATTGGCATGCATGCTGGATCGAACCTTCAAAACA	NA
long-mer1602	CP006740.1	2171741	2171809	GTCACCGGCATATTCTGTAGCAAATGGAACACCACCTTCCAAAGACGGGTGGAATCGGCGCGCTTTCCG	CP006740.1.2229	CP006740.1.2229	2171704	2171955	-	
long-mer1603	CP006740.1	2172681	2172720	CAGCAACTCCTCAAAACGTTGGGAACCAATCGCCAACGCA	CP006740.1.2230	CP006740.1.2230	2171982	2173490	-	AutoIPR: IPR001672:Phosphoglucose isomerase(PGI); IPR023096:Phosphoglucose isomerase, C-terminal;
long-mer1604	CP006740.1	2172793	2172835	GGTACAATGTCGAACGCATGAACGGCCCGTTCCGGATTAGCAC	CP006740.1.2230	CP006740.1.2230	2171982	2173490	-	AutoIPR: IPR001672:Phosphoglucose isomerase(PGI); IPR023096:Phosphoglucose isomerase, C-terminal;
long-mer1605	CP006740.1	2173338	2173380	GTCATACTTCTGCCGAGCAAAATTGAAATACAACGGACCAACT	CP006740.1.2230	CP006740.1.2230	2171982	2173490	-	AutoIPR: IPR001672:Phosphoglucose isomerase(PGI); IPR023096:Phosphoglucose isomerase, C-terminal;
long-mer1606	CP006740.1	2173650	2173692	AGCACCCCCATTCACTGAAATAATGCCACTGCCATGCTCGGCA	CP006740.1.2231	CP006740.1.2231	2173494	2173874	-	AutoIPR: IPR003190:Aspartate decarboxylase;
long-mer1607	CP006740.1	2173925	2173976	ACCGGTGGTAACAATTGATTCAGAACGAATGATCAGAACTCAAGATTATCGA	CP006740.1.2232	CP006740.1.2232	2173957	2174802	-	AutoIPR: IPR003721:Pantoate-beta-alanineligase;
long-mer1608	CP006740.1	2174012	2174086	GCGATACCCGGACTGATAACAATGCCGTCAATCGGCTCGCCTAGATCAGACAAGCGGATAACCGCATAATCAACC	CP006740.1.2232	CP006740.1.2232	2173957	2174802	-	AutoIPR: IPR003721:Pantoate-beta-alanineligase;
long-mer1609	CP006740.1	2174134	2174170	TGCGTGTACACCACCTGACATGACAGCATCGCGCATT	CP006740.1.2232	CP006740.1.2232	2173957	2174802	-	AutoIPR: IPR003721:Pantoate-beta-alanineligase;
long-mer1610	CP006740.1	2174751	2174797	AGTCAGCAACAATCCCCCGTAACCTAGACAGATCAGTAACGGTATCA	CP006740.1.2232	CP006740.1.2232	2173957	2174802	-	AutoIPR: IPR003721:Pantoate-beta-alanineligase;
long-mer1611	CP006740.1	2174973	2175090	ATCACAACCAGCACCGGCACCAATACCAATCGTCGGCACCGATACATCGGTAGTAATCTGCGCTGCCAACTGCGACGGCACACACTCCAATAGCAAAAGAGTAGCACCAGCCTCCACC	CP006740.1.2233	CP006740.1.2233	2174799	2175617	-	AutoIPR: IPR003700:Ketopantoatehydroxymethyltransferase;
long-mer1612	CP006740.1	2175096	2175180	ACGTGCCTCGGCACGCAAACGGCCCCCAGCCTCCTCACCACGTCCTTGCACCTTATAACCTCCCAAACGCAGTACCGATTGCGGA	CP006740.1.2233	CP006740.1.2233	2174799	2175617	-	AutoIPR: IPR003700:Ketopantoatehydroxymethyltransferase;
long-mer1613	CP006740.1	2175855	2175897	CGCGGCCCCCAACGGTCGCCGTGAAGACGCACTCTCCCATGGA	CP006740.1.2234	CP006740.1.2234	2175650	2176168	-	AutoIPR:IPR000550:7,8-Dihydro-6-hydroxymethylpterin-pyrophosphokinase, HPPK;
long-mer1614	CP006740.1	2175935	2175977	AGGCGCTAACCCTGTTTCCAAGGCTGCAACCGCATTAACAAAC	CP006740.1.2234	CP006740.1.2234	2175650	2176168	-	AutoIPR:IPR000550:7,8-Dihydro-6-hydroxymethylpterin-pyrophosphokinase, HPPK;
long-mer1615	CP006740.1	2175989	2176031	CTGACGTCCCCAGGGAGGGGTACGATACAAACTGGAAGCAATG	CP006740.1.2234	CP006740.1.2234	2175650	2176168	-	AutoIPR:IPR000550:7,8-Dihydro-6-hydroxymethylpterin-pyrophosphokinase, HPPK;
long-mer1616	CP006740.1	2176462	2176504	ATGATGCAACGTCACCCGATCCGCTGCACGACGTTGTGCCTCC	CP006740.1.2235	CP006740.1.2235	2176168	2177433	-	AutoIPR: IPR002646:Poly A polymerase, headdomain; IPR010206:Poly(A) polymerase I;IPR025866:Polymerase A arginine-rich C-terminal domain;
long-mer1617	CP006740.1	2176819	2176861	TCCAGCCATACGCGAAATTGGTTCGGCGGTACCAGCCTCAATC	CP006740.1.2235	CP006740.1.2235	2176168	2177433	-	AutoIPR: IPR002646:Poly A polymerase, headdomain; IPR010206:Poly(A) polymerase I;IPR025866:Polymerase A arginine-rich C-terminal domain;
long-mer1618	CP006740.1	2177579	2177692	GGGAGCGCCAATTTTTGGCTTTAAACACACATGCAACCTCAGTGATATCCCCATCCCCTTACAACAACTCCAACAACCCTAGGTACCTAGGTACCTAGGTAGAGTAGCCACAAG	NA
long-mer1619	CP006740.1	2177924	2177960	AGCCAACCCCTCCATCGAGCGGCCGCCGTACAAGTAC	CP006740.1.2237	CP006740.1.2237	2177777	2178742	-	AutoIPR: IPR005665:Protein-export membraneprotein SecF, bacterial; IPR022813:Protein-exportmembrane protein SecD/SecF, archaeal and bacterial;
long-mer1620	CP006740.1	2178074	2178116	CTCACGCACACGGTCAAACACAACAATGATGTCATTGATCGCA	CP006740.1.2237	CP006740.1.2237	2177777	2178742	-	AutoIPR: IPR005665:Protein-export membraneprotein SecF, bacterial; IPR022813:Protein-exportmembrane protein SecD/SecF, archaeal and bacterial;
long-mer1621	CP006740.1	2178203	2178245	ATCGAAGAACGCCGTTAGACTCGCTGCAACCGCAAACTTCCAC	CP006740.1.2237	CP006740.1.2237	2177777	2178742	-	AutoIPR: IPR005665:Protein-export membraneprotein SecF, bacterial; IPR022813:Protein-exportmembrane protein SecD/SecF, archaeal and bacterial;
long-mer1622	CP006740.1	2178401	2178443	AGCTTCGGCAGCGTTTTTGGCAACATCATCGTTATTATGCTCG	CP006740.1.2237	CP006740.1.2237	2177777	2178742	-	AutoIPR: IPR005665:Protein-export membraneprotein SecF, bacterial; IPR022813:Protein-exportmembrane protein SecD/SecF, archaeal and bacterial;
long-mer1623	CP006740.1	2178619	2178661	TAAAAACGACAACCAAGACTGCTATTGCAAAAAGTATCGACAT	CP006740.1.2237	CP006740.1.2237	2177777	2178742	-	AutoIPR: IPR005665:Protein-export membraneprotein SecF, bacterial; IPR022813:Protein-exportmembrane protein SecD/SecF, archaeal and bacterial;
long-mer1624	CP006740.1	2178706	2178748	TGTCGTTCGGAATGAGATGCAACGGGAATAATTTCATAATGTT	CP006740.1.2237	CP006740.1.2237	2177777	2178742	-	AutoIPR: IPR005665:Protein-export membraneprotein SecF, bacterial; IPR022813:Protein-exportmembrane protein SecD/SecF, archaeal and bacterial;
long-mer1625	CP006740.1	2178807	2178849	CGCAGAGAGCGAACGCGATACAGTAATCGCAGTAAACATTGAG	CP006740.1.2238	CP006740.1.2238	2178762	2180606	-	AutoIPR: IPR022646:Protein-export membraneprotein SecD/SecF/SecDF, conserved site;IPR022813:Protein-export membrane protein SecD/SecF,archaeal and bacterial; IPR027398:SecD export proteinN-terminal TM domain;
long-mer1626	CP006740.1	2179256	2179278	GTTCTACATTCTCTGCACCCAGA	CP006740.1.2238	CP006740.1.2238	2178762	2180606	-	AutoIPR: IPR022646:Protein-export membraneprotein SecD/SecF/SecDF, conserved site;IPR022813:Protein-export membrane protein SecD/SecF,archaeal and bacterial; IPR027398:SecD export proteinN-terminal TM domain;
long-mer1627	CP006740.1	2179398	2179419	TCCAAATACCCCAGCAATCCGG	CP006740.1.2238	CP006740.1.2238	2178762	2180606	-	AutoIPR: IPR022646:Protein-export membraneprotein SecD/SecF/SecDF, conserved site;IPR022813:Protein-export membrane protein SecD/SecF,archaeal and bacterial; IPR027398:SecD export proteinN-terminal TM domain;
long-mer1628	CP006740.1	2179539	2179599	GGTGTAGTCCAACATACGCTGGCCAGCAACATTACTGAGAGTGACATTGACCGCTGGCATG	CP006740.1.2238	CP006740.1.2238	2178762	2180606	-	AutoIPR: IPR022646:Protein-export membraneprotein SecD/SecF/SecDF, conserved site;IPR022813:Protein-export membrane protein SecD/SecF,archaeal and bacterial; IPR027398:SecD export proteinN-terminal TM domain;
long-mer1629	CP006740.1	2179737	2179773	TGCCTCATAGGCATCCCCGTCGACCACACCCCGAAAC	CP006740.1.2238	CP006740.1.2238	2178762	2180606	-	AutoIPR: IPR022646:Protein-export membraneprotein SecD/SecF/SecDF, conserved site;IPR022813:Protein-export membrane protein SecD/SecF,archaeal and bacterial; IPR027398:SecD export proteinN-terminal TM domain;
long-mer1630	CP006740.1	2180229	2180271	CAGATCCAAACCTAACACCATTGGTCGCCCACCCAACTTAGCC	CP006740.1.2238	CP006740.1.2238	2178762	2180606	-	AutoIPR: IPR022646:Protein-export membraneprotein SecD/SecF/SecDF, conserved site;IPR022813:Protein-export membrane protein SecD/SecF,archaeal and bacterial; IPR027398:SecD export proteinN-terminal TM domain;
long-mer1631	CP006740.1	2180367	2180399	CAACGACATCAAGCGCACCATAAGGCTCTCCCC	CP006740.1.2238	CP006740.1.2238	2178762	2180606	-	AutoIPR: IPR022646:Protein-export membraneprotein SecD/SecF/SecDF, conserved site;IPR022813:Protein-export membrane protein SecD/SecF,archaeal and bacterial; IPR027398:SecD export proteinN-terminal TM domain;
long-mer1632	CP006740.1	2180941	2180983	TGCAAACCGCCACCTGGTGAAACCCCGGCCGGAGCCGCGCTCT	CP006740.1.2239	CP006740.1.2239	2180673	2181023	-	AutoIPR: IPR003849:Preprotein translocaseYajC;
long-mer1633	CP006740.1	2181076	2181118	TAACTTTATGCGTCCGCCGAAGCTGTAATAAGCCGACAATTAT	NA
long-mer1634	CP006740.1	2181533	2181575	AACCAGATCCTCTGGCCGACCTACCCCCATTAGATAGCGCGGC	CP006740.1.2240	CP006740.1.2240	2181146	2182300	-	AutoIPR: IPR002616:tRNA-guanine(15)transglycosylase-like;
long-mer1635	CP006740.1	2181881	2181968	ATCCGAATTCAGCACCTTCTGAATTTTCATGCTTTCCTCAGGCCCAAGAAACACCTGAGCACCATCGGTCGGTGCGGCAAACGTCACA	CP006740.1.2240	CP006740.1.2240	2181146	2182300	-	AutoIPR: IPR002616:tRNA-guanine(15)transglycosylase-like;
long-mer1636	CP006740.1	2181998	2182036	CAACGAAAACACCTGAAAGCCGCCAGAATCCGTCAAGAT	CP006740.1.2240	CP006740.1.2240	2181146	2182300	-	AutoIPR: IPR002616:tRNA-guanine(15)transglycosylase-like;
long-mer1637	CP006740.1	2182067	2182109	ACCGCCATGATCGGCAATCACCTCCAGACCTGGGCGCAAGAAC	CP006740.1.2240	CP006740.1.2240	2181146	2182300	-	AutoIPR: IPR002616:tRNA-guanine(15)transglycosylase-like;
long-mer1638	CP006740.1	2182142	2182211	ACCCAAATCACAAAGCTGCCCCGGCAACACCGCCTTCACAGCACCATAAGTGCCGACCGGCATGAAGGCC	CP006740.1.2240	CP006740.1.2240	2181146	2182300	-	AutoIPR: IPR002616:tRNA-guanine(15)transglycosylase-like;
long-mer1639	CP006740.1	2182327	2182393	CATTGTCCCGGATTACAAACAATACGCCCACCCTTAATCATCACAACCATCACTCAATCAAGATCCT	NA
long-mer1640	CP006740.1	2182579	2182605	CACACCCAACACACCCATCCCTGCACA	NA
long-mer1641	CP006740.1	2182619	2182661	ACCAAACACCAACACCCTGGATCTGCCGCACCGCCTACATCAA	NA
long-mer1642	CP006740.1	2182771	2182813	TAGTCTCTGGATACGGAGATCAACCATCCTCGGCAATGAAACG	CP006740.1.2241	CP006740.1.2241	2182790	2183278	-	AutoIPR: IPR010281:Protein of unknown functionDUF885;
long-mer1643	CP006740.1	2182945	2183021	CACCCAGGTAATACGACAACGACTGCCCCGGCCAACTGATGTAACGATCAACCTCAGTCGTTATCTCACGCTCACTC	CP006740.1.2241	CP006740.1.2241	2182790	2183278	-	AutoIPR: IPR010281:Protein of unknown functionDUF885;
long-mer1644	CP006740.1	2183059	2183101	CGCGCGTCCACCCCTTATGATAGATACCCGTATCAATGACTAA	CP006740.1.2241	CP006740.1.2241	2182790	2183278	-	AutoIPR: IPR010281:Protein of unknown functionDUF885;
long-mer1645	CP006740.1	2183236	2183352	GGCGGAACTCCGGCACCTCCTTCGCCTCCTCTGCCAACGGCATCTACAACGCATGGCCTGGCGAAGACTCGTGCAGCGTTAACGCCGGCAAGTTACACAACGGACGCGATGGCAGAT	CP006740.1.2241	CP006740.1.2241	2182790	2183278	-	AutoIPR: IPR010281:Protein of unknown functionDUF885;
long-mer1645	CP006740.1	2183236	2183352	GGCGGAACTCCGGCACCTCCTTCGCCTCCTCTGCCAACGGCATCTACAACGCATGGCCTGGCGAAGACTCGTGCAGCGTTAACGCCGGCAAGTTACACAACGGACGCGATGGCAGAT	CP006740.1.2242	CP006740.1.2242	2183279	2183836	-	AutoIPR: IPR010281:Protein of unknown functionDUF885;
long-mer1646	CP006740.1	2183372	2183414	GATCCCCGGACCACCACGGCCCCTTGTGTAGTAAGGCGCCACA	CP006740.1.2242	CP006740.1.2242	2183279	2183836	-	AutoIPR: IPR010281:Protein of unknown functionDUF885;
long-mer1647	CP006740.1	2183445	2183471	CGGCGCGGCAAACGACCAATATAGTGA	CP006740.1.2242	CP006740.1.2242	2183279	2183836	-	AutoIPR: IPR010281:Protein of unknown functionDUF885;
long-mer1648	CP006740.1	2183518	2183600	GCAACGCCTCAGGTGTCTTCGGATAAAACTTCGGATCGGTACGCAAGTAATACAAAAACGCAGGGAAAATCTGCTGATCCGAC	CP006740.1.2242	CP006740.1.2242	2183279	2183836	-	AutoIPR: IPR010281:Protein of unknown functionDUF885;
long-mer1649	CP006740.1	2183615	2183711	GCTATCAACGATCGCCTGATCAATCTGCTGACACAGCTTCGCAACCTCAGCCACCCCAATCTGATAGATGGCTTCTGGATCAAGATCCAGCGTGGTG	CP006740.1.2242	CP006740.1.2242	2183279	2183836	-	AutoIPR: IPR010281:Protein of unknown functionDUF885;
long-mer1650	CP006740.1	2183721	2183763	ATCTTTGCACGGTAGTACGCGCCACCCTCCGGCAACGATTCAG	CP006740.1.2242	CP006740.1.2242	2183279	2183836	-	AutoIPR: IPR010281:Protein of unknown functionDUF885;
long-mer1651	CP006740.1	2183812	2183989	CCAGCAACTGCCGATAAGCCGGCACCACCTGATCCACAATCAAGCGTAGCGCCTGAACACGCAACCGGGCTTGCTCCCCGGCAGGAATCCATCGCGGGCATCTGTTTGAATAGGGTGTAGAACAGATTTTCTTCACCGGCAGCATCAGCCACCTCAACAATCACCTGATCTCGCCCCT	CP006740.1.2242	CP006740.1.2242	2183279	2183836	-	AutoIPR: IPR010281:Protein of unknown functionDUF885;
long-mer1651	CP006740.1	2183812	2183989	CCAGCAACTGCCGATAAGCCGGCACCACCTGATCCACAATCAAGCGTAGCGCCTGAACACGCAACCGGGCTTGCTCCCCGGCAGGAATCCATCGCGGGCATCTGTTTGAATAGGGTGTAGAACAGATTTTCTTCACCGGCAGCATCAGCCACCTCAACAATCACCTGATCTCGCCCCT	CP006740.1.2243	CP006740.1.2243	2183784	2184551	-	AutoIPR: IPR010281:Protein of unknown functionDUF885;
long-mer1652	CP006740.1	2183996	2184018	TTACCCTGGGTTGAGCAAAACCA	CP006740.1.2243	CP006740.1.2243	2183784	2184551	-	AutoIPR: IPR010281:Protein of unknown functionDUF885;
long-mer1653	CP006740.1	2184023	2184059	TAAGCCCCTGGCGCATGTTAACAATCTGCTCGTTGAA	CP006740.1.2243	CP006740.1.2243	2183784	2184551	-	AutoIPR: IPR010281:Protein of unknown functionDUF885;
long-mer1654	CP006740.1	2190350	2190385	TCAGGGAAAACCAGGGACAAAAAGACACGGAATACA	NA
long-mer1655	CP006740.1	2190422	2190464	CACTTGCGATAGAAGAAAAACGGCAAAGCACTGGTTGGCAACG	NA
long-mer1656	CP006740.1	2190477	2190499	CAACCCGTGACGAAAACAGCACA	NA
long-mer1657	CP006740.1	2190534	2190576	TTGACACTCCGCTAAGCCTGTTACACGCGATATCAATAGCAAC	NA
long-mer1658	CP006740.1	2191072	2191116	ACTAAAAAACAGTGTGCAACCTGATCCAATTGTGCTGCTGCGATC	NA
long-mer1659	CP006740.1	2191453	2191485	CACCACCTCCTGCTGATCAGCCACCAAAGCCAG	CP006740.1.2250	CP006740.1.2250	2191171	2191893	-	AutoIPR: IPR023214:HAD-like domain;
long-mer1660	CP006740.1	2191549	2191670	ATGGGACGCAAATACTTCCAATGCCTTCGGTAATAAGCGCTTGCGGATCTGCGACGCATGTACTCGCACATAAGCCCTGATGACCTTATTGAACTCATGCTTATAGCGCATACCAAAGGTAG	CP006740.1.2250	CP006740.1.2250	2191171	2191893	-	AutoIPR: IPR023214:HAD-like domain;
long-mer1661	CP006740.1	2191737	2191798	AAGGCGTCACTAGAAGTGCTAGCAGCAAACGCAGCGGATTGCGCAGCATCAACCAAGCGAAC	CP006740.1.2250	CP006740.1.2250	2191171	2191893	-	AutoIPR: IPR023214:HAD-like domain;
long-mer1662	CP006740.1	2192034	2192073	CAAACGATCACGCGGCACCAACCCTTTCATTGTCAACGTT	CP006740.1.2251	CP006740.1.2251	2191890	2192684	-	AutoIPR: IPR013785:Aldolase-type TIM barrel;
long-mer1663	CP006740.1	2192351	2192400	CACGCGCCTGACTCAAATAATTATCGTGCCCCTTGAAGAAATGCACGTCC	CP006740.1.2251	CP006740.1.2251	2191890	2192684	-	AutoIPR: IPR013785:Aldolase-type TIM barrel;
long-mer1664	CP006740.1	2192716	2192880	GAAAACGATTCGGAGAACAGTCTACAGCGTGTTTAATTTTAATCAGGCGGTATTCAAACATAGTGGGCACGACGTGTGAACGCCACATACTGATCCAATATATCCCTGGCACGCCCATCGAAAAGCACCTCACTCGCCAACACGACTCCATGACCAATATCCTGT	CP006740.1.2252	CP006740.1.2252	2192769	2193803	-	AutoIPR: IPR005940:Anthranilate phosphoribosyltransferase; IPR017713:AMP phosphorylase;
long-mer1665	CP006740.1	2192980	2193003	GACTCAGCGGGGCTTTCAACCTGT	CP006740.1.2252	CP006740.1.2252	2192769	2193803	-	AutoIPR: IPR005940:Anthranilate phosphoribosyltransferase; IPR017713:AMP phosphorylase;
long-mer1666	CP006740.1	2193170	2193212	GCAGCACATGCGCCTGAATACACACCAGATCCGGATCAAATAC	CP006740.1.2252	CP006740.1.2252	2192769	2193803	-	AutoIPR: IPR005940:Anthranilate phosphoribosyltransferase; IPR017713:AMP phosphorylase;
long-mer1667	CP006740.1	2193223	2193258	ATATTGGGTGCATCCGCCGGATTCGTCAGCGGACCG	CP006740.1.2252	CP006740.1.2252	2192769	2193803	-	AutoIPR: IPR005940:Anthranilate phosphoribosyltransferase; IPR017713:AMP phosphorylase;
long-mer1668	CP006740.1	2193394	2193436	AACTCAATAGATGCCCCCAATACCTCAAGTACATCGGCACTAC	CP006740.1.2252	CP006740.1.2252	2192769	2193803	-	AutoIPR: IPR005940:Anthranilate phosphoribosyltransferase; IPR017713:AMP phosphorylase;
long-mer1669	CP006740.1	2193686	2193717	CCATGATTCCGGAAACCTCACCATTCATGATC	CP006740.1.2252	CP006740.1.2252	2192769	2193803	-	AutoIPR: IPR005940:Anthranilate phosphoribosyltransferase; IPR017713:AMP phosphorylase;
long-mer1670	CP006740.1	2193746	2193858	GCAAGATCTCGCGGTGTTCGATGATGCGCTGTAGCGCTTTTTGAGCAGTCATGGACATTCAGCAGTTCTCTCGGACCCAAGCAACACGATGGAATTGATGCACAAGCAACACA	CP006740.1.2252	CP006740.1.2252	2192769	2193803	-	AutoIPR: IPR005940:Anthranilate phosphoribosyltransferase; IPR017713:AMP phosphorylase;
long-mer1671	CP006740.1	2193862	2193904	GATACCTCCCTCAGAGAGGACACTCCAGAAAATTCTTCAGCAG	CP006740.1.2253	CP006740.1.2253	2193872	2194456	-	AutoIPR: IPR006221:Anthranilatesynthase/para-aminobenzoate synthase like domain;IPR029062:Class I glutamine amidotransferase-like;
long-mer1672	CP006740.1	2193946	2193988	GCACGCCTTCGACAAAATACTCGCGGTGGCGCAACCCCATGAT	CP006740.1.2253	CP006740.1.2253	2193872	2194456	-	AutoIPR: IPR006221:Anthranilatesynthase/para-aminobenzoate synthase like domain;IPR029062:Class I glutamine amidotransferase-like;
long-mer1673	CP006740.1	2194079	2194121	ACGCGTCGCATCGTAACCATTGGGCAAACCAACAAACACCCCT	CP006740.1.2253	CP006740.1.2253	2193872	2194456	-	AutoIPR: IPR006221:Anthranilatesynthase/para-aminobenzoate synthase like domain;IPR029062:Class I glutamine amidotransferase-like;
long-mer1674	CP006740.1	2194166	2194208	GGTAGCGCGGACAACATCGCCACCATAAGCTTGTCCAATACTC	CP006740.1.2253	CP006740.1.2253	2193872	2194456	-	AutoIPR: IPR006221:Anthranilatesynthase/para-aminobenzoate synthase like domain;IPR029062:Class I glutamine amidotransferase-like;
long-mer1675	CP006740.1	2194382	2194571	TTCAGCACCTAGCGTCTGCAAATACTGCACGAGGTTGTAAGTGAAGCTATCGTAATTATCCAACATCAACAACATAGCAATGCACTCATTAATGCAATTATAAAAATCAAATCGTTTTCACATAGTCAAGTGAAGACGCGCAACGGAAGAACGAAGCACCCACAGCATGCGTGAATGGGCCGTAGTCACT	CP006740.1.2253	CP006740.1.2253	2193872	2194456	-	AutoIPR: IPR006221:Anthranilatesynthase/para-aminobenzoate synthase like domain;IPR029062:Class I glutamine amidotransferase-like;
long-mer1676	CP006740.1	2194574	2194595	CGCTATTGTGGCCCCATACACC	NA
long-mer1677	CP006740.1	2194597	2194667	CATACCCTCTCTATCACAACCCTCTGGCCGCCTGCGTCACAGCCCTAAACAATGCACGCGCCTTGTTCATG	CP006740.1.2254	CP006740.1.2254	2194610	2196115	-	AutoIPR: IPR019999:Anthranilate synthasecomponent I-like;
long-mer1678	CP006740.1	2194713	2194775	CCACCAGCCTGCACGTACAGGTAACCATTTTGAATCACCGCGGTACGAATCGCGATTGCAGTA	CP006740.1.2254	CP006740.1.2254	2194610	2196115	-	AutoIPR: IPR019999:Anthranilate synthasecomponent I-like;
long-mer1679	CP006740.1	2194793	2194835	GCCAATGTAACCCACTGCACCAGAATATACGTTGCGACACACT	CP006740.1.2254	CP006740.1.2254	2194610	2196115	-	AutoIPR: IPR019999:Anthranilate synthasecomponent I-like;
long-mer1680	CP006740.1	2194968	2195010	ATATGCATGACATGACTATAAAGCTCGATTACAAACGACTCCT	CP006740.1.2254	CP006740.1.2254	2194610	2196115	-	AutoIPR: IPR019999:Anthranilate synthasecomponent I-like;
long-mer1681	CP006740.1	2195036	2195078	AACACGTCCGATATCATTGCGGCCCAAATCAATCAGCATCACG	CP006740.1.2254	CP006740.1.2254	2194610	2196115	-	AutoIPR: IPR019999:Anthranilate synthasecomponent I-like;
long-mer1682	CP006740.1	2195291	2195333	CGCCCGATATACATCAATCGGTCGTGCATGAAACTGCGTACAC	CP006740.1.2254	CP006740.1.2254	2194610	2196115	-	AutoIPR: IPR019999:Anthranilate synthasecomponent I-like;
long-mer1683	CP006740.1	2196164	2196187	TATAAAAAACACAGACTGATCGAG	NA
long-mer1684	CP006740.1	2196620	2196661	GCACATCGTAAGGATGAGAAAAACCGTACCGATATTTAACCC	NA
long-mer1685	CP006740.1	2196896	2196938	CAGCATTAGTAGTGTGCAAATACACTCATTGACATAGGGTCGG	NA
long-mer1686	CP006740.1	2197013	2197060	CGCATCTGAGCGATCACATCACCATAGTCACGTGCATGGAAGATCGCC	CP006740.1.2255	CP006740.1.2255	2196988	2197707	-	AutoIPR: IPR000056:Ribulose-phosphate3-epimerase-like; IPR013785:Aldolase-type TIM barrel;
long-mer1687	CP006740.1	2197249	2197291	CAGGACGAGATCCAATTCAGGAAGCACCCAATCCAACATATCG	CP006740.1.2255	CP006740.1.2255	2196988	2197707	-	AutoIPR: IPR000056:Ribulose-phosphate3-epimerase-like; IPR013785:Aldolase-type TIM barrel;
long-mer1688	CP006740.1	2204153	2204177	CTCGATCCTATGGAAAGATGCTGCC	CP006740.1.2259	CP006740.1.2259	2203461	2204420	+	AutoIPR: IPR001095:Acetyl-CoA carboxylase,alpha subunit; IPR011763:Acetyl-coenzyme Acarboxyltransferase, C-terminal;IPR029045:ClpP/crotonase-like domain;
long-mer1689	CP006740.1	2205700	2205758	TAAAAGGGTGTCCATTACCGCGCACGTACAGTCCATGCCGGAAATATCGTACTGTCCCT	CP006740.1.2261	CP006740.1.2261	2205103	2205702	+	AutoIPR:IPR029063:S-adenosyl-L-methionine-dependentmethyltransferase;
long-mer1690	CP006740.1	2205795	2205816	TTCTAGACTCTAGGTGTGCGCC	NA
long-mer1691	CP006740.1	2205844	2205886	TGTAAGGAAGCAAATACCAGCCGGTATCCGGAAAAACCAGCCA	NA
long-mer1692	CP006740.1	2205931	2205953	CATGAGCAATACACTGAAACTGT	NA
long-mer1693	CP006740.1	2212751	2212791	GTCATTCAATATCTACTCCTATGAGAGCCTCACACCAAATT	NA
long-mer1694	CP006740.1	2212843	2212885	TCATATACCATCTTCTATAGTGCGCCACCTATCTCTTATTCGC	NA
long-mer1695	CP006740.1	2212905	2212927	ATCGTATCTAAGCACCGATTAAA	NA
long-mer1696	CP006740.1	2213078	2213149	TTTATCAAACCAACATTCTGAGCTTAAGAGTATGACTGCGCATGATTACAAAAAAAAAGAACATTAAATCAA	NA
long-mer1697	CP006740.1	2213365	2213422	GATAGAGCAGCACATGTGATCGCCTGTAGCCGCCATACGACTCCAGTGCAAGATGCCA	NA
long-mer1698	CP006740.1	2216930	2216972	AAACGCGAGACACTGCTTAACAGCGGTTTTATCGCACTGGGCG	CP006740.1.2274	CP006740.1.2274	2216207	2217007	+	AutoIPR: IPR000760:Inositol monophosphatase;
long-mer1699	CP006740.1	2217012	2217036	ATCGTATTCCCCATTCTGGCGCTTT	NA
long-mer1700	CP006740.1	2217220	2217247	CGCCCTGAAAGACGAACTTGGCGACCTG	CP006740.1.2275	CP006740.1.2275	2217041	2217874	+	AutoIPR: IPR004518:NTP pyrophosphohydrolaseMazG, putative catalytic core;
long-mer1701	CP006740.1	2217804	2217882	TGTCACTCTCAGAACAGCAGGCCCTGTGGAAAGCTGTTAACCGGCAGGAAACCGATCTATCAGCACCATAAGAACGACG	CP006740.1.2275	CP006740.1.2275	2217041	2217874	+	AutoIPR: IPR004518:NTP pyrophosphohydrolaseMazG, putative catalytic core;
long-mer1702	CP006740.1	2217921	2217963	CGCACTGCATTCTATTGGGTCACTGCCAGATCAAACGTTGCAA	NA
long-mer1703	CP006740.1	2218065	2218093	ACATCTTGAGCCACTAAAAAACGATATAG	NA
long-mer1704	CP006740.1	2218154	2218196	GACCACATTCATGCATACTTCCTGGTTCTTATTGTTTGATAAA	NA
long-mer1705	CP006740.1	2218637	2218676	GAGCGTCGTCGAGCACGCAACCAGCCCGTGGGGAGTGAAG	CP006740.1.2276	CP006740.1.2276	2218209	2219165	+	AutoIPR: IPR001107:Band 7 protein;
long-mer1706	CP006740.1	2218998	2219063	GAAGCGTTCAAAGAACTGGCCACTGCTCCCAACCAGAAATTCATTCTAATGCCAATGGAAACCTCA	CP006740.1.2276	CP006740.1.2276	2218209	2219165	+	AutoIPR: IPR001107:Band 7 protein;
long-mer1707	CP006740.1	2219256	2219298	ATGGGGATTGCAGCAGCAGCTATGTTCGTCGGCGTGCTGCTGC	CP006740.1.2277	CP006740.1.2277	2219166	2219600	+	AutoIPR: IPR002810:NfeD-like, C-terminaldomain; IPR012340:Nucleic acid-binding, OB-fold;
long-mer1708	CP006740.1	2219681	2219708	ACCTAAATACCGCACAGCCGTCCACTCC	NA
long-mer1709	CP006740.1	2230543	2230585	GACTGTGCATCCAAGTAAACGGAACAAGAAACACAAAAGGTTT	NA
long-mer1710	CP006740.1	2230673	2230710	GTTCAGTTTACGATGGTTAACCTTTGCTTCAATCACAG	NA
long-mer1711	CP006740.1	2245949	2246006	CCATCCATCCGTCTCACACACTAAGCAACACACAGACATCAAGACTTCCTTGGCAGCA	NA
long-mer1712	CP006740.1	2246067	2246103	TGTATAGACAAACAGCCCCCCAACCTCACTCACCCTG	CP006740.1.2298	CP006740.1.2298	2246096	2247625	-	AutoIPR: IPR020846:Major facilitatorsuperfamily domain;
long-mer1713	CP006740.1	2246204	2246246	CCCACAAGCATCAGCCAGCACTCCAGCAAATGGTCCAACGAAA	CP006740.1.2298	CP006740.1.2298	2246096	2247625	-	AutoIPR: IPR020846:Major facilitatorsuperfamily domain;
long-mer1714	CP006740.1	2246686	2246765	TAAGCGCAAAAGCATCACCAAACTTATAGAGCACCACCAAACCCAAAAATGCCCAAGCACCAGGCATTTCGAAATACGTT	CP006740.1.2298	CP006740.1.2298	2246096	2247625	-	AutoIPR: IPR020846:Major facilitatorsuperfamily domain;
long-mer1715	CP006740.1	2246815	2246837	AGCCCAACAGCACCCCACCGGCA	CP006740.1.2298	CP006740.1.2298	2246096	2247625	-	AutoIPR: IPR020846:Major facilitatorsuperfamily domain;
long-mer1716	CP006740.1	2246855	2246960	CAGCAAACGGACCCAACTTTCCCTACTCTCCGGATCCAATCCAAACATCATAAAAAAATGACGAGTCAGCAGCGCCCCCACCACTACACCAACCAGCAAAGCCAAG	CP006740.1.2298	CP006740.1.2298	2246096	2247625	-	AutoIPR: IPR020846:Major facilitatorsuperfamily domain;
long-mer1717	CP006740.1	2247134	2247194	TAACACCATTGCTAACCGATAACCGAGCACAGCCAGAGAGCCCCCCAATCCCCGCTGATGA	CP006740.1.2298	CP006740.1.2298	2246096	2247625	-	AutoIPR: IPR020846:Major facilitatorsuperfamily domain;
long-mer1718	CP006740.1	2247240	2247272	GTTGCAGACAACGCCGCAACACACACCGCAACA	CP006740.1.2298	CP006740.1.2298	2246096	2247625	-	AutoIPR: IPR020846:Major facilitatorsuperfamily domain;
long-mer1719	CP006740.1	2248865	2248907	ACCATGACACCCAGAAAAAACCAAACATTTCCCATCACTGATA	NA
long-mer1720	CP006740.1	2248988	2249030	CCGACTCATATTCTTGCCCAGTGACCAACAGCACATCATGACT	NA
long-mer1721	CP006740.1	2249193	2249235	CACAACGATAAAACGATCGGCACTGCTACAAAAAAAATCACTA	NA
long-mer1722	CP006740.1	2251226	2251252	CGTCAAATCAGGATGTGAGTGTTTCGT	CP006740.1.2303	CP006740.1.2303	2251233	2252174	-	
long-mer1722	CP006740.1	2251226	2251252	CGTCAAATCAGGATGTGAGTGTTTCGT	CP006740.1.2302	CP006740.1.2302	2251016	2251264	-	
long-mer1723	CP006740.1	2254554	2254589	TCTTATTTATTAACCGGCCTTACCCCTGAAATTTCG	CP006740.1.2305	CP006740.1.2305	2254556	2255371	-	AutoIPR: IPR017483:Conserved hypotheticalprotein CHP03034;
long-mer1724	CP006740.1	2254781	2254823	ATCAATTTTAATATTCATTGAGTTAATATTATGAACCGCGAGT	CP006740.1.2305	CP006740.1.2305	2254556	2255371	-	AutoIPR: IPR017483:Conserved hypotheticalprotein CHP03034;
long-mer1725	CP006740.1	2254957	2254999	ACTTTATTCTTGCCACAGAACTATTCTTTGATCTTTTATTTAG	CP006740.1.2305	CP006740.1.2305	2254556	2255371	-	AutoIPR: IPR017483:Conserved hypotheticalprotein CHP03034;
long-mer1726	CP006740.1	2255589	2255610	GGCTACGAATATTCCTGGGAAA	NA
long-mer1727	CP006740.1	2255799	2255841	CACACATCATTGAGCCAGATGGCCACAAAAAAACCACTGACAT	NA
long-mer1728	CP006740.1	2259174	2259216	TGTTCTGCATCGGCCATTTGCACGTGACGCCTGGGTAGCATCC	CP006740.1.2308	CP006740.1.2308	2257586	2260021	-	AutoIPR: IPR005841:Alpha-D-phosphohexomutasesuperfamily; IPR005852:Phosphoglucomutase,alpha-D-glucose specific;
long-mer1729	CP006740.1	2259252	2259336	ACTAGCGCAAACACCCCTGCCGCAATCAAAGATGGCAGCAATGCCAAATCAAAAGGGACGTTTCCCAGCTGCGGCACAGCGGCAG	CP006740.1.2308	CP006740.1.2308	2257586	2260021	-	AutoIPR: IPR005841:Alpha-D-phosphohexomutasesuperfamily; IPR005852:Phosphoglucomutase,alpha-D-glucose specific;
long-mer1730	CP006740.1	2259416	2259458	CACCGTATAACTCCCCTGGCGTAATGCCAAGTAAGTGCTATTG	CP006740.1.2308	CP006740.1.2308	2257586	2260021	-	AutoIPR: IPR005841:Alpha-D-phosphohexomutasesuperfamily; IPR005852:Phosphoglucomutase,alpha-D-glucose specific;
long-mer1731	CP006740.1	2259591	2259633	CATGCCTTCACACCATCACCAGCAAGAGCCGCCTCTATCAGCC	CP006740.1.2308	CP006740.1.2308	2257586	2260021	-	AutoIPR: IPR005841:Alpha-D-phosphohexomutasesuperfamily; IPR005852:Phosphoglucomutase,alpha-D-glucose specific;
long-mer1732	CP006740.1	2259656	2259698	CGCCACATCCGCATAAGCAGCCCTCAGATCGCCGGTCAGAACC	CP006740.1.2308	CP006740.1.2308	2257586	2260021	-	AutoIPR: IPR005841:Alpha-D-phosphohexomutasesuperfamily; IPR005852:Phosphoglucomutase,alpha-D-glucose specific;
long-mer1733	CP006740.1	2259829	2259871	GCACCTGAAGCAATGACGCAATAGCACCATCACGTGCCTGCTC	CP006740.1.2308	CP006740.1.2308	2257586	2260021	-	AutoIPR: IPR005841:Alpha-D-phosphohexomutasesuperfamily; IPR005852:Phosphoglucomutase,alpha-D-glucose specific;
long-mer1734	CP006740.1	2259909	2259951	TACGCCCCCCAACAAAACACCGCTGCCAGCAACAGACACAACA	CP006740.1.2308	CP006740.1.2308	2257586	2260021	-	AutoIPR: IPR005841:Alpha-D-phosphohexomutasesuperfamily; IPR005852:Phosphoglucomutase,alpha-D-glucose specific;
long-mer1735	CP006740.1	2259956	2259980	CAACAGAAATGCAATCCGGCGTCGT	CP006740.1.2308	CP006740.1.2308	2257586	2260021	-	AutoIPR: IPR005841:Alpha-D-phosphohexomutasesuperfamily; IPR005852:Phosphoglucomutase,alpha-D-glucose specific;
long-mer1736	CP006740.1	2260180	2260214	CCACGGTTCCAAAGACTCACCAACAACGGCCCCTG	CP006740.1.2309	CP006740.1.2309	2260035	2260502	-	AutoIPR: IPR008180:Deoxyuridine triphosphatenucleotidohydrolase/Deoxycytidine triphosphate deaminase;IPR029054:dUTPase-like;
long-mer1737	CP006740.1	2260368	2260404	AGTCATTGGTGCATCCAGTGCAGCCCGTAAATCAAGC	CP006740.1.2309	CP006740.1.2309	2260035	2260502	-	AutoIPR: IPR008180:Deoxyuridine triphosphatenucleotidohydrolase/Deoxycytidine triphosphate deaminase;IPR029054:dUTPase-like;
long-mer1738	CP006740.1	2260425	2260458	ATAGGTCGGCAGTGGCCAAACGGTACCGAGACGA	CP006740.1.2309	CP006740.1.2309	2260035	2260502	-	AutoIPR: IPR008180:Deoxyuridine triphosphatenucleotidohydrolase/Deoxycytidine triphosphate deaminase;IPR029054:dUTPase-like;
long-mer1739	CP006740.1	2260676	2260718	GGCAGCCAATTTACCGCGTGCATAGCACGCAACATCATGCGTC	CP006740.1.2310	CP006740.1.2310	2260499	2261728	-	AutoIPR: IPR005252:Coenzyme A biosynthesisbifunctional protein CoaBC;
long-mer1740	CP006740.1	2260757	2260799	CTGCGCTGCCACCTCTGACAAAATGTCTTGGGTACGCACCAAC	CP006740.1.2310	CP006740.1.2310	2260499	2261728	-	AutoIPR: IPR005252:Coenzyme A biosynthesisbifunctional protein CoaBC;
long-mer1741	CP006740.1	2260877	2260919	TGCACCGATGTAAACATCCGCAGGGAACGCGCTGAGGACTGCA	CP006740.1.2310	CP006740.1.2310	2260499	2261728	-	AutoIPR: IPR005252:Coenzyme A biosynthesisbifunctional protein CoaBC;
long-mer1742	CP006740.1	2261230	2261272	CACCTTCTGCCAACGGACCATTCTCTGGTCCGATGACCTGCAC	CP006740.1.2310	CP006740.1.2310	2260499	2261728	-	AutoIPR: IPR005252:Coenzyme A biosynthesisbifunctional protein CoaBC;
long-mer1743	CP006740.1	2261608	2261650	GAGCACCCGCACCACAAAGGCAGCGCACAAGCTCAAGCGATTT	CP006740.1.2310	CP006740.1.2310	2260499	2261728	-	AutoIPR: IPR005252:Coenzyme A biosynthesisbifunctional protein CoaBC;
long-mer1744	CP006740.1	2262608	2262634	CACACCCACGTGAAAGCCCCACTCCGC	CP006740.1.2312	CP006740.1.2312	2262617	2264305	+	AutoIPR: IPR001278:Arginine-tRNA ligase;
long-mer1745	CP006740.1	2262891	2262933	TGCATCCAGTCGCGTACCAGCACGAAACAATCAACGTGCTTAA	CP006740.1.2312	CP006740.1.2312	2262617	2264305	+	AutoIPR: IPR001278:Arginine-tRNA ligase;
long-mer1746	CP006740.1	2263117	2263159	CGACGCCGGCGTACAAATCGATAATCTTGTCCGCTCAGTGCAG	CP006740.1.2312	CP006740.1.2312	2262617	2264305	+	AutoIPR: IPR001278:Arginine-tRNA ligase;
long-mer1747	CP006740.1	2263708	2263750	GCCCGGCTGGCCAGAATATGTACTGCACCAAATGGTCACTGTC	CP006740.1.2312	CP006740.1.2312	2262617	2264305	+	AutoIPR: IPR001278:Arginine-tRNA ligase;
long-mer1748	CP006740.1	2264134	2264176	ACAATACCTGCGTGAATTAGCACATGCATTCCATACCTGGTAT	CP006740.1.2312	CP006740.1.2312	2262617	2264305	+	AutoIPR: IPR001278:Arginine-tRNA ligase;
long-mer1749	CP006740.1	2264309	2264346	AAACACACCGCTATGAAGAAGAAGTAATTGGAGAAGTT	NA
long-mer1750	CP006740.1	2264461	2264487	GCCAAAATTATTCAAGAAAAACGACGG	CP006740.1.2313	CP006740.1.2313	2264348	2265094	+	AutoIPR: IPR007730:Sporulation-related domain;
long-mer1751	CP006740.1	2264489	2264526	AGCCTTTTGCACATCGGTGCGAATTCCAACCCAAACGC	CP006740.1.2313	CP006740.1.2313	2264348	2265094	+	AutoIPR: IPR007730:Sporulation-related domain;
long-mer1752	CP006740.1	2264751	2264783	ATCCCAAACCTTTACCGGAACTGCTCTCCCCTA	CP006740.1.2313	CP006740.1.2313	2264348	2265094	+	AutoIPR: IPR007730:Sporulation-related domain;
long-mer1753	CP006740.1	2264875	2264917	TTTGCAGGCTGGCTCATTCGGTACCTCCAATGAAGCGGAATCG	CP006740.1.2313	CP006740.1.2313	2264348	2265094	+	AutoIPR: IPR007730:Sporulation-related domain;
long-mer1754	CP006740.1	2265102	2265239	ACCGTCTGCACCAAAACTCCCCACACCGTGGCCACCTGCAGCAATCGTTTTCACTCCCCCAACTATGCACAGCGTCGTCGATACAACCATCTACCACTATCCGCCGCATACAGACAAGCCATGACTAAAACCATATTG	CP006740.1.2315	CP006740.1.2315	2265222	2265983	+	AutoIPR: IPR002347:Glucose/ribitoldehydrogenase;
long-mer1754	CP006740.1	2265102	2265239	ACCGTCTGCACCAAAACTCCCCACACCGTGGCCACCTGCAGCAATCGTTTTCACTCCCCCAACTATGCACAGCGTCGTCGATACAACCATCTACCACTATCCGCCGCATACAGACAAGCCATGACTAAAACCATATTG	CP006740.1.2314	CP006740.1.2314	2265081	2265191	-	
long-mer1755	CP006740.1	2265981	2266003	TAGATCACCCCGCCCCACACACT	CP006740.1.2315	CP006740.1.2315	2265222	2265983	+	AutoIPR: IPR002347:Glucose/ribitoldehydrogenase;
long-mer1756	CP006740.1	2268970	2269012	CGAGTAACCCCAAAACCAACCACATTTGAATGCCTGCTGTTGC	CP006740.1.2317	CP006740.1.2317	2268119	2268976	+	AutoIPR: IPR001045:Spermidine/sperminesynthases; IPR029063:S-adenosyl-L-methionine-dependentmethyltransferase; IPR030373:Polyamine biosynthesisdomain, conserved site;
long-mer1757	CP006740.1	2270092	2270152	AATGGCAAAACAGATCGGTATATTCAGCCTAAGATAACGTCCCCACAGTCTTTTACTTAAA	CP006740.1.2318	CP006740.1.2318	2269279	2270424	-	AutoIPR: IPR002656:Acyltransferase 3;
long-mer1758	CP006740.1	2270435	2270460	TTGTAAAAATAACATTTAAAATTCTA	NA
long-mer1759	CP006740.1	2270486	2270528	CGTCATCTTAGATGATCAGATGCTTAACCGGCGACACCTCTGG	NA
long-mer1760	CP006740.1	2270572	2270626	TCTGACATCAGCGAGCTATTCATTTGATCCAAATCAATATAAACATCTGTCATAC	NA
long-mer1761	CP006740.1	2270674	2270716	TTTTGAGCGTTCAATAAAAACGAACCAGGATTATTCCACCGTG	CP006740.1.2319	CP006740.1.2319	2270704	2272533	-	AutoIPR:IPR005855:Glucosamine-fructose-6-phosphateaminotransferase, isomerising; IPR029055:Nucleophileaminohydrolases, N-terminal;
long-mer1762	CP006740.1	2271289	2271328	CAACTGGAACAGCACCACTAGCTGAGTGGTGAATGCCTTC	CP006740.1.2319	CP006740.1.2319	2270704	2272533	-	AutoIPR:IPR005855:Glucosamine-fructose-6-phosphateaminotransferase, isomerising; IPR029055:Nucleophileaminohydrolases, N-terminal;
long-mer1763	CP006740.1	2271427	2271469	ATGACGGTGACCTAATGCTTTTGCGTACTTCAACGCCTCCAAT	CP006740.1.2319	CP006740.1.2319	2270704	2272533	-	AutoIPR:IPR005855:Glucosamine-fructose-6-phosphateaminotransferase, isomerising; IPR029055:Nucleophileaminohydrolases, N-terminal;
long-mer1764	CP006740.1	2271700	2271742	GGGTGGAAATCCAGCCGCATCGATCGCCGCCTCCATCGTATCG	CP006740.1.2319	CP006740.1.2319	2270704	2272533	-	AutoIPR:IPR005855:Glucosamine-fructose-6-phosphateaminotransferase, isomerising; IPR029055:Nucleophileaminohydrolases, N-terminal;
long-mer1765	CP006740.1	2271830	2271872	AGATGCAATGGACGTTCCACTAGACACTGTTCCGCATTGAAAA	CP006740.1.2319	CP006740.1.2319	2270704	2272533	-	AutoIPR:IPR005855:Glucosamine-fructose-6-phosphateaminotransferase, isomerising; IPR029055:Nucleophileaminohydrolases, N-terminal;
long-mer1766	CP006740.1	2272675	2272711	GGTATTGGCACTCCCCATAAACCCTCAGCCAAACCAA	NA
long-mer1767	CP006740.1	2272877	2272926	ATAAACCTACAGCCCTCCCACAACTGACGGCGATACGCTTCAGCATCGCA	CP006740.1.2320	CP006740.1.2320	2272717	2273556	+	AutoIPR: IPR010432:RDD;
long-mer1768	CP006740.1	2272942	2273023	CACTCTGCCCTCCACACACCTGCTCAAACTACCGTTCTTCAACCATGCTGCAAACCCACCGTGCCCATCACACACCGCACTT	CP006740.1.2320	CP006740.1.2320	2272717	2273556	+	AutoIPR: IPR010432:RDD;
long-mer1769	CP006740.1	2273645	2273687	CATACCGCCACTACGTAGCAGTCCGAAAGAAAACGGAATCGCT	CP006740.1.2321	CP006740.1.2321	2273474	2274580	-	AutoIPR: IPR005495:Permease LptG/LptF-related;
long-mer1770	CP006740.1	2273787	2273836	ATGCTTTGCACAAGCTCGTGCACAGACAAATTACGTGGCTTCGCCAAACC	CP006740.1.2321	CP006740.1.2321	2273474	2274580	-	AutoIPR: IPR005495:Permease LptG/LptF-related;
long-mer1771	CP006740.1	2274232	2274274	ACCCGGTGCCCATCCCAATCACCATCATCACCGACAGACTCAA	CP006740.1.2321	CP006740.1.2321	2273474	2274580	-	AutoIPR: IPR005495:Permease LptG/LptF-related;
long-mer1772	CP006740.1	2274344	2274386	TAGCAACATCCCAATCACTGCCGCAGTTGGAAATAACGTATAA	CP006740.1.2321	CP006740.1.2321	2273474	2274580	-	AutoIPR: IPR005495:Permease LptG/LptF-related;
long-mer1773	CP006740.1	2274422	2274464	CGCATGACCAAAACTGTAACTACCCTTGCCGATGTCGCGTACC	CP006740.1.2321	CP006740.1.2321	2273474	2274580	-	AutoIPR: IPR005495:Permease LptG/LptF-related;
long-mer1774	CP006740.1	2274781	2274823	CTGACGCGGAGCACTGCGCGATAGCGGCAATACCAACAACGCA	CP006740.1.2322	CP006740.1.2322	2274577	2275662	-	AutoIPR: IPR005495:Permease LptG/LptF-related;
long-mer1775	CP006740.1	2274908	2274934	GTGGGTAGAATGTCGGGATGATTGCTG	CP006740.1.2322	CP006740.1.2322	2274577	2275662	-	AutoIPR: IPR005495:Permease LptG/LptF-related;
long-mer1776	CP006740.1	2275411	2275453	CGAATCCCGATACAACCGGCCTAGCGACAACAGCAACCCCAAC	CP006740.1.2322	CP006740.1.2322	2274577	2275662	-	AutoIPR: IPR005495:Permease LptG/LptF-related;
long-mer1777	CP006740.1	2275705	2275747	CGCCAAGATAACCCAGGCGGCAACAAACTCCGCGATTGTAAGG	NA
long-mer1778	CP006740.1	2275984	2276026	CGCACCCCGTGTCCTGGTGGTTGGCTTAGGTGAAGCGGATAAA	CP006740.1.2323	CP006740.1.2323	2275772	2277247	+	AutoIPR: IPR011356:Leucineaminopeptidase/peptidase B;
long-mer1779	CP006740.1	2276374	2276416	AGAAACCACAGCCCACTTTGCAGCCACACACCCTGGTGCAACA	CP006740.1.2323	CP006740.1.2323	2275772	2277247	+	AutoIPR: IPR011356:Leucineaminopeptidase/peptidase B;
long-mer1780	CP006740.1	2276479	2276521	CCGTGGCTCAGCCAACCGCCCACACCTGATTGTGCTGAAGTGG	CP006740.1.2323	CP006740.1.2323	2275772	2277247	+	AutoIPR: IPR011356:Leucineaminopeptidase/peptidase B;
long-mer1781	CP006740.1	2276605	2276647	GGGCGGCATTGAAGAGATGAAATACGACATGTGCGGCGGCGCG	CP006740.1.2323	CP006740.1.2323	2275772	2277247	+	AutoIPR: IPR011356:Leucineaminopeptidase/peptidase B;
long-mer1782	CP006740.1	2277178	2277232	AGGCAAACGCGGCATGGCCACTGGGCGTCCTGTTGGCCTACTGACACAGTGGCTC	CP006740.1.2323	CP006740.1.2323	2275772	2277247	+	AutoIPR: IPR011356:Leucineaminopeptidase/peptidase B;
long-mer1783	CP006740.1	2277244	2277276	CTAAGCGACCAGGCATGGATGAATTTTTTCACT	CP006740.1.2323	CP006740.1.2323	2275772	2277247	+	AutoIPR: IPR011356:Leucineaminopeptidase/peptidase B;
long-mer1783	CP006740.1	2277244	2277276	CTAAGCGACCAGGCATGGATGAATTTTTTCACT	CP006740.1.2324	CP006740.1.2324	2277241	2277729	+	
long-mer1784	CP006740.1	2277342	2277371	CATCCTGGCTTGGCTAACTTTTAGAAAAGC	CP006740.1.2324	CP006740.1.2324	2277241	2277729	+	
long-mer1785	CP006740.1	2277450	2277492	TGCCAAAGAAGCCTTTGAATGGTTAAGGTTATTACTATGCAAC	CP006740.1.2324	CP006740.1.2324	2277241	2277729	+	
long-mer1786	CP006740.1	2277559	2277601	CCATGGATGAAAACTTTTAATACTCTGCTGTATTCCATTGCGA	CP006740.1.2324	CP006740.1.2324	2277241	2277729	+	
long-mer1787	CP006740.1	2277662	2277731	AGTTGGACCCTCAGAAAGCCCAAAAAGCCATCGAACGACTACGTACTACGCTCGAGAAACTCGATTAATG	CP006740.1.2325	CP006740.1.2325	2277729	2278154	+	AutoIPR: IPR007459:DNA polymerase III chisubunit, HolC;
long-mer1787	CP006740.1	2277662	2277731	AGTTGGACCCTCAGAAAGCCCAAAAAGCCATCGAACGACTACGTACTACGCTCGAGAAACTCGATTAATG	CP006740.1.2324	CP006740.1.2324	2277241	2277729	+	
long-mer1788	CP006740.1	2277753	2277777	ATTTCCAAACCGCGCTTTCTTGAGA	CP006740.1.2325	CP006740.1.2325	2277729	2278154	+	AutoIPR: IPR007459:DNA polymerase III chisubunit, HolC;
long-mer1789	CP006740.1	2286714	2286756	CTTGCGCGGCTCTGGAATGACGCCATAATCGGTAGGCATCTCC	CP006740.1.2330	CP006740.1.2330	2285561	2286733	+	AutoIPR: IPR001926:Tryptophan synthase betasubunit-like PLP-dependent enzyme;
long-mer1790	CP006740.1	2286943	2286990	TTCGTAGTACCGCTGGACGATACCACAGAGCGGTTGTATCGCGCATGG	CP006740.1.2331	CP006740.1.2331	2286793	2288817	+	AutoIPR: IPR001567:Peptidase M3A/M3B;IPR024077:Neurolysin/Thimet oligopeptidase, domain 2;IPR024079:Metallopeptidase, catalytic domain;IPR024080:Neurolysin/Thimet oligopeptidase, N-terminal;
long-mer1791	CP006740.1	2287050	2287080	CGTCACTCTCCCGAAAGTCACTCGATTCAGC	CP006740.1.2331	CP006740.1.2331	2286793	2288817	+	AutoIPR: IPR001567:Peptidase M3A/M3B;IPR024077:Neurolysin/Thimet oligopeptidase, domain 2;IPR024079:Metallopeptidase, catalytic domain;IPR024080:Neurolysin/Thimet oligopeptidase, N-terminal;
long-mer1792	CP006740.1	2287316	2287358	CATGGTCCTACACCACCGAAGCCGCCGCTGTGTTATCCGGTCT	CP006740.1.2331	CP006740.1.2331	2286793	2288817	+	AutoIPR: IPR001567:Peptidase M3A/M3B;IPR024077:Neurolysin/Thimet oligopeptidase, domain 2;IPR024079:Metallopeptidase, catalytic domain;IPR024080:Neurolysin/Thimet oligopeptidase, N-terminal;
long-mer1793	CP006740.1	2288805	2288847	GATGACAGAATAGGTGTTGAATAACCACGCACCGTTTTTTCAG	CP006740.1.2331	CP006740.1.2331	2286793	2288817	+	AutoIPR: IPR001567:Peptidase M3A/M3B;IPR024077:Neurolysin/Thimet oligopeptidase, domain 2;IPR024079:Metallopeptidase, catalytic domain;IPR024080:Neurolysin/Thimet oligopeptidase, N-terminal;
long-mer1794	CP006740.1	2288975	2289011	ACAGGCAGCACCATCAAGACACTGTGCCACTTGTATT	NA
long-mer1795	CP006740.1	2289540	2289582	AACGACACCATCTAAAGAACCACTTTAGGCCACTATTGAACAG	NA
long-mer1796	CP006740.1	2289665	2289689	TACGAAGCACTTAAAGAGGCACCCC	NA
long-mer1797	CP006740.1	2290273	2290309	AAAGCAACATTCAGTCCAGATGCTGCTTGACCCACGT	CP006740.1.2334	CP006740.1.2334	2290283	2292937	-	AutoIPR: IPR002318:Alanine-tRNA ligase, classIIc; IPR009000:Translation protein, beta-barrel domain;
long-mer1798	CP006740.1	2290373	2290415	AACACGGCCACCTCCCCTGCCATTGATTTGAGTAGCAACGTGC	CP006740.1.2334	CP006740.1.2334	2290283	2292937	-	AutoIPR: IPR002318:Alanine-tRNA ligase, classIIc; IPR009000:Translation protein, beta-barrel domain;
long-mer1799	CP006740.1	2290445	2290478	CATTGCGCGAGGACCATTGACCGCAGTCACCAAA	CP006740.1.2334	CP006740.1.2334	2290283	2292937	-	AutoIPR: IPR002318:Alanine-tRNA ligase, classIIc; IPR009000:Translation protein, beta-barrel domain;
long-mer1800	CP006740.1	2293338	2293371	TCATGCTCCGCGTCGTCGCATCTTGCACTGACAT	NA
long-mer1801	CP006740.1	2296064	2296106	GGTACGCAGCAGCAGCGTGCCTATCGCAACCGCAGCAGCACCT	CP006740.1.2340	CP006740.1.2340	2295758	2296789	-	AutoIPR: IPR013785:Aldolase-type TIM barrel;
long-mer1802	CP006740.1	2296322	2296343	AGGCAAGGTGACACTTGCCAGC	CP006740.1.2340	CP006740.1.2340	2295758	2296789	-	AutoIPR: IPR013785:Aldolase-type TIM barrel;
long-mer1803	CP006740.1	2296877	2296915	TGCCCAGCAATAGCCCCCTCCCCCATATCATGACTGGAT	NA
long-mer1804	CP006740.1	2297892	2297934	ACATGCAACCGCCCTGTAGTGAATGGGTTGCACCTGGCCAAGA	CP006740.1.2341	CP006740.1.2341	2297819	2298847	+	AutoIPR: IPR011050:Pectin lyase fold/virulencefactor;
long-mer1805	CP006740.1	2297987	2298029	TGTCTAAATAAGGGCGAGTACAGGGTAGACAAGTTACTGCATA	CP006740.1.2341	CP006740.1.2341	2297819	2298847	+	AutoIPR: IPR011050:Pectin lyase fold/virulencefactor;
long-mer1806	CP006740.1	2298583	2298625	TAAAAAATCCGGTGTGTTGCTTACCTGCTCAATCCGCTACCGC	CP006740.1.2341	CP006740.1.2341	2297819	2298847	+	AutoIPR: IPR011050:Pectin lyase fold/virulencefactor;
long-mer1807	CP006740.1	2299313	2299355	CTTGTCGACCATCTTATGCTGAGCATCCATCCGCATAGCCACA	CP006740.1.2342	CP006740.1.2342	2298905	2300596	-	AutoIPR: IPR000583:Class II glutamineamidotransferase domain; IPR006426:Asparagine synthase,glutamine-hydrolyzing; IPR029055:Nucleophileaminohydrolases, N-terminal;
long-mer1808	CP006740.1	2299517	2299574	ACCGCCAAAAATTTCATCGCTACCTTCACCTGACAAGACCATCTTCACTCCCATCGCC	CP006740.1.2342	CP006740.1.2342	2298905	2300596	-	AutoIPR: IPR000583:Class II glutamineamidotransferase domain; IPR006426:Asparagine synthase,glutamine-hydrolyzing; IPR029055:Nucleophileaminohydrolases, N-terminal;
long-mer1809	CP006740.1	2299586	2299628	TGCCAGCAGGAACATTGGTGTAGATGCGCGAATCGTCGTGACA	CP006740.1.2342	CP006740.1.2342	2298905	2300596	-	AutoIPR: IPR000583:Class II glutamineamidotransferase domain; IPR006426:Asparagine synthase,glutamine-hydrolyzing; IPR029055:Nucleophileaminohydrolases, N-terminal;
long-mer1810	CP006740.1	2299865	2299931	GGAAGAATCCAATCCACCAGAAAGCAGTACACCGTATGGAACATCTGTCATGAGTTGACGATGGACG	CP006740.1.2342	CP006740.1.2342	2298905	2300596	-	AutoIPR: IPR000583:Class II glutamineamidotransferase domain; IPR006426:Asparagine synthase,glutamine-hydrolyzing; IPR029055:Nucleophileaminohydrolases, N-terminal;
long-mer1811	CP006740.1	2300059	2300138	GTGGGAATTGTGCAACGTCGGAGCAATGCTCAACCAATGCTTTCATCTCTGACGCGACACGTAAGCGACCGTCCTGATCG	CP006740.1.2342	CP006740.1.2342	2298905	2300596	-	AutoIPR: IPR000583:Class II glutamineamidotransferase domain; IPR006426:Asparagine synthase,glutamine-hydrolyzing; IPR029055:Nucleophileaminohydrolases, N-terminal;
long-mer1812	CP006740.1	2300141	2300174	CCCCCAGTACAGCGGCACCACACCCATTGGATCG	CP006740.1.2342	CP006740.1.2342	2298905	2300596	-	AutoIPR: IPR000583:Class II glutamineamidotransferase domain; IPR006426:Asparagine synthase,glutamine-hydrolyzing; IPR029055:Nucleophileaminohydrolases, N-terminal;
long-mer1813	CP006740.1	2300177	2300235	TGCGATGAGGCCACGTCCGGTAGTCTTGTCCCATAATACGAATGCAAAAATCCCATTTA	CP006740.1.2342	CP006740.1.2342	2298905	2300596	-	AutoIPR: IPR000583:Class II glutamineamidotransferase domain; IPR006426:Asparagine synthase,glutamine-hydrolyzing; IPR029055:Nucleophileaminohydrolases, N-terminal;
long-mer1814	CP006740.1	2303890	2303922	ATACAGCCGCGCTAACTCATTAGTTTTGAAAAA	NA
long-mer1815	CP006740.1	2304102	2304144	ACGATCAATGCTGCCTTGGTCGAAACGGCACGCTCACTGGAGA	NA
long-mer1816	CP006740.1	2304172	2304205	GATCGCTCAGCCACCATCACCAGATGCCACAGAC	NA
long-mer1817	CP006740.1	2304406	2304450	GAAGGTCATTCCTGATTCCAGTATCAGTCCCTCGCCAGGACGGCC	CP006740.1.2346	CP006740.1.2346	2304232	2305011	-	AutoIPR: IPR000994:Peptidase M24, structuraldomain; IPR001714:Peptidase M24, methionineaminopeptidase;
long-mer1818	CP006740.1	2304634	2304676	GAGTCGGCGCGCCATCACCGATGGGTTACCGACGTAATACATG	CP006740.1.2346	CP006740.1.2346	2304232	2305011	-	AutoIPR: IPR000994:Peptidase M24, structuraldomain; IPR001714:Peptidase M24, methionineaminopeptidase;
long-mer1819	CP006740.1	2309459	2309483	TGTGATCGTATTGATTCAGCGCGTG	NA
long-mer1820	CP006740.1	2322326	2322360	TACGCACTCCCGGAGCGCTGGAAGCAGCAGCAGAA	CP006740.1.2363	CP006740.1.2363	2321953	2322849	+	AutoIPR: IPR016261:Folic acid synthesis proteinFOL1;
long-mer1821	CP006740.1	2328577	2328604	CTACTGTTTTTTTCTGACTTCCGCTGAG	NA
long-mer1822	CP006740.1	2337609	2337633	AAAATATTATCCCTAGAGGTATCAG	CP006740.1.2377	CP006740.1.2377	2337548	2337673	-	
long-mer1823	CP006740.1	2347670	2347693	TATGTGCCGCCAGAAGAGCATCTG	NA
long-mer1824	CP006740.1	2347892	2347916	ATACTTATGAAATTTTTATAATTAT	NA
long-mer1825	CP006740.1	2362295	2362316	GATGCTCATAACATAAAAAACG	NA
long-mer1826	CP006740.1	2362331	2362358	TCAAATACCAGGAACCATTGAAATATCA	NA
long-mer1827	CP006740.1	2365008	2365050	TGGTGATGGTCAAGTCCAAGCCGGGGAAGAAGGCGTACAACTG	CP006740.1.2396	CP006740.1.2396	2363365	2365551	+	AutoIPR: IPR000212:DNA helicase, UvrD/REP type;IPR027417:P-loop containing nucleoside triphosphatehydrolase;
long-mer1828	CP006740.1	2365321	2365379	ACCATCCAGGTCTCACACCAGACCCCATTAGGAGCAGTGCAACGTCCAGCCCATGATGA	CP006740.1.2396	CP006740.1.2396	2363365	2365551	+	AutoIPR: IPR000212:DNA helicase, UvrD/REP type;IPR027417:P-loop containing nucleoside triphosphatehydrolase;
long-mer1829	CP006740.1	2365546	2365585	GTATAGACAGACATCACCACTGCGCTGTGCCTCTCGCACT	CP006740.1.2396	CP006740.1.2396	2363365	2365551	+	AutoIPR: IPR000212:DNA helicase, UvrD/REP type;IPR027417:P-loop containing nucleoside triphosphatehydrolase;
long-mer1830	CP006740.1	2365613	2365662	ATAGACTTTGTCTCCCCCGACCGACATCGATACGATGTCGGGGAAGTGCT	NA
long-mer1831	CP006740.1	2365703	2365745	GCGTGCATCCCGCGCGATCACAGCTGCTTCTCAGGTCCGCCCG	CP006740.1.2397	CP006740.1.2397	2365733	2367100	-	AutoIPR: IPR004549:Acetyl-CoA carboxylase,biotin carboxylase; IPR006284:Glutathione synthetase,prokaryotic;
long-mer1832	CP006740.1	2365877	2365919	TTCGCTCAGCGCCAAATGCATACGCGCAATCGCCGTCTCACGG	CP006740.1.2397	CP006740.1.2397	2365733	2367100	-	AutoIPR: IPR004549:Acetyl-CoA carboxylase,biotin carboxylase; IPR006284:Glutathione synthetase,prokaryotic;
long-mer1833	CP006740.1	2366186	2366228	ACCAGTGATACGCTCCGTCACTGGATGCTCTACCTGGATGCGC	CP006740.1.2397	CP006740.1.2397	2365733	2367100	-	AutoIPR: IPR004549:Acetyl-CoA carboxylase,biotin carboxylase; IPR006284:Glutathione synthetase,prokaryotic;
long-mer1834	CP006740.1	2366528	2366654	GGCTTTAGCTTCACACTGCGTAGTTTCAATAGCCGCCTTTAAACCAACCTCGGTATGTACCACACGCATCCCACGTCCACCACCGCCGCCAGCAGCCTTAATGATCACCGGATAACCGATCTCACGT	CP006740.1.2397	CP006740.1.2397	2365733	2367100	-	AutoIPR: IPR004549:Acetyl-CoA carboxylase,biotin carboxylase; IPR006284:Glutathione synthetase,prokaryotic;
long-mer1835	CP006740.1	2366891	2366915	AGCGGCGGCAATCAGCGCCGGGATA	CP006740.1.2397	CP006740.1.2397	2365733	2367100	-	AutoIPR: IPR004549:Acetyl-CoA carboxylase,biotin carboxylase; IPR006284:Glutathione synthetase,prokaryotic;
long-mer1836	CP006740.1	2370314	2370356	TTTGCCAAAACCAACATCACCACACACTACACGGTCCATCGGC	CP006740.1.2401	CP006740.1.2401	2368778	2372365	-	AutoIPR: IPR004576:Transcription-repaircoupling factor; IPR004807:UvrABC system, subunit B;IPR027417:P-loop containing nucleoside triphosphatehydrolase;
long-mer1837	CP006740.1	2370944	2370977	CGCGAACGTTGGCAAGGACCCACCCTGCGAAGCA	CP006740.1.2401	CP006740.1.2401	2368778	2372365	-	AutoIPR: IPR004576:Transcription-repaircoupling factor; IPR004807:UvrABC system, subunit B;IPR027417:P-loop containing nucleoside triphosphatehydrolase;
long-mer1838	CP006740.1	2377306	2377348	GTGTCGCAAAGCCACGCGATCTGTAAAACGTATGAATCGCTGT	NA
long-mer1839	CP006740.1	2377368	2377410	AGAACACATGCACTCCAGGCAGCCTCAGGTACCTGGAGTGCTA	NA
long-mer1840	CP006740.1	2377727	2377769	CATCCTGTCACCGCTTGGCAGCCCCACATGCGGACAAGGAGAT	NA
long-mer1841	CP006740.1	2377801	2377853	CACGCAGTGACCTGCCCTTGGCTCATCGAGAAAGGGGACAATCACTTTGATGT	NA
long-mer1842	CP006740.1	2377906	2377948	CATCGCACCTTGATTGCAATTACATACGTCATGTGCGACGCAC	NA
long-mer1843	CP006740.1	2378046	2378079	AATGGCGCTTCACCAGACACCATCCATGATGTAG	NA
long-mer1844	CP006740.1	2378700	2378742	TTGGTAAGCCAGATCAATACAGGGCAGCAATTGACGTTCCTGG	CP006740.1.2406	CP006740.1.2406	2378148	2379350	-	AutoIPR: IPR000796:Aspartate/otheraminotransferase; IPR015424:Pyridoxal phosphate-dependenttransferase;
long-mer1845	CP006740.1	2379510	2379579	GCATAAAAATCCATAAAAACCTCATCAATCCTTTGGCTTGCCCTTGGTGACACGCCAAAGTAGACAGTAC	NA
long-mer1846	CP006740.1	2379601	2379629	GCTCAATTTGCCCACGACACTGCTCAGCG	NA
long-mer1847	CP006740.1	2379749	2379791	ACGATACATTGGCACCACTGATATCACCTTATTGGCGAGTAGA	NA
long-mer1848	CP006740.1	2379884	2379914	TGCACCAGCGTCATTCTTAAATAGCATGATC	NA
long-mer1849	CP006740.1	2380095	2380128	GGTGACTTCCAGTGATTGTGGCGCACCTGTTTTC	NA
long-mer1850	CP006740.1	2380831	2380858	GGCAGTCACCGTGCTGACATCAATGACA	CP006740.1.2407	CP006740.1.2407	2380475	2381209	+	AutoIPR: IPR013785:Aldolase-type TIM barrel;IPR014732:Orotidine 5'-phosphate decarboxylase;
long-mer1851	CP006740.1	2380888	2380930	CCGCGAACCCGTTGATGTCGTAGTTGAACGTGCATTAGCCGCC	CP006740.1.2407	CP006740.1.2407	2380475	2381209	+	AutoIPR: IPR013785:Aldolase-type TIM barrel;IPR014732:Orotidine 5'-phosphate decarboxylase;
long-mer1852	CP006740.1	2380954	2380996	GATTGCTTCTGGACAGGAAGCGGCAGCAATCCGCCGCGCCGTC	CP006740.1.2407	CP006740.1.2407	2380475	2381209	+	AutoIPR: IPR013785:Aldolase-type TIM barrel;IPR014732:Orotidine 5'-phosphate decarboxylase;
long-mer1853	CP006740.1	2381284	2381344	ATGGTGTGAGCAATCGCTCTTGTTCAATCACAGCACTGCGCAACCGTGTACATACCTACTG	NA
long-mer1854	CP006740.1	2381422	2381472	GAACAACGAACCCGCGCCCCTCTCTTCTAAATGGATTGCTATTGCGGGGGA	NA
long-mer1855	CP006740.1	2381506	2381548	CGGTAGCGAGATCGCGATTTTAGATGGCACTGGAACCAGCACA	NA
long-mer1856	CP006740.1	2381563	2381600	TGCTTCTTGGTTGTCCTCGGTGCGCACTCCCGCGCTTC	NA
long-mer1857	CP006740.1	2381612	2381638	ATGTATACAGCCCAAGCACTCAAACAT	NA
long-mer1858	CP006740.1	2381654	2381696	ACAACCGTCAACACGCGGGGTACGCTCCCCAGTGTTTGAAAGT	CP006740.1.2408	CP006740.1.2408	2381648	2382070	-	AutoIPR: IPR002416:Type II secretion systemprotein H;
long-mer1859	CP006740.1	2381712	2381754	TGATCCCCAGCCTGTGCTCCCTGGGGATCTGCTGTCAGCATGA	CP006740.1.2408	CP006740.1.2408	2381648	2382070	-	AutoIPR: IPR002416:Type II secretion systemprotein H;
long-mer1860	CP006740.1	2381810	2381852	GGGATCGCATGTTGGCGCGGAGTTCTCCACCCCAAGGTACGTC	CP006740.1.2408	CP006740.1.2408	2381648	2382070	-	AutoIPR: IPR002416:Type II secretion systemprotein H;
long-mer1861	CP006740.1	2385574	2385604	GCTGATCAACGTGGGAAATTCGACAGACGCA	CP006740.1.2409	CP006740.1.2409	2382070	2385759	-	AutoIPR: IPR008707:PilC beta-propeller domain;IPR011047:Quinonprotein alcohol dehydrogenase-likesuperfamily;
long-mer1862	CP006740.1	2385681	2385704	CACCGCTGATACCTACGAGTGTGC	CP006740.1.2409	CP006740.1.2409	2382070	2385759	-	AutoIPR: IPR008707:PilC beta-propeller domain;IPR011047:Quinonprotein alcohol dehydrogenase-likesuperfamily;
long-mer1863	CP006740.1	2386503	2386545	TGAGCGGCGCTGACATAACTTATAGCACCTCTTAATAAGTACG	CP006740.1.2411	CP006740.1.2411	2386367	2387317	-	
long-mer1864	CP006740.1	2386886	2386927	ATAAAGGGTCATTGTATTGTCTACCGGATTGTGACTTTTAAC	CP006740.1.2411	CP006740.1.2411	2386367	2387317	-	
long-mer1865	CP006740.1	2387305	2387347	ACTGGTGATTCACAGTTTACTGCTCACTTCAAAGACTTGAGTC	CP006740.1.2411	CP006740.1.2411	2386367	2387317	-	
long-mer1865	CP006740.1	2387305	2387347	ACTGGTGATTCACAGTTTACTGCTCACTTCAAAGACTTGAGTC	CP006740.1.2412	CP006740.1.2412	2387314	2387793	-	AutoIPR: IPR013362:Pilus modification type IV,PilV;
long-mer1866	CP006740.1	2387417	2387459	TGGATCGTGCATGTATTAGCGTCATCACAAAAGATCGAGCCAC	CP006740.1.2412	CP006740.1.2412	2387314	2387793	-	AutoIPR: IPR013362:Pilus modification type IV,PilV;
long-mer1867	CP006740.1	2388035	2388088	TTGGGTATCGCATCGTTTACCTTGATGATGTTATTCCTGCCCTTGGCCACGGTG	CP006740.1.2413	CP006740.1.2413	2387803	2388378	-	AutoIPR: IPR016824:Tfp pilus assembly proteinFimT;
long-mer1868	CP006740.1	2388104	2388145	GGGCCCCCAGTACGACAAGTGCTGCCGTCGTCACTGCGACAC	CP006740.1.2413	CP006740.1.2413	2387803	2388378	-	AutoIPR: IPR016824:Tfp pilus assembly proteinFimT;
long-mer1869	CP006740.1	2388372	2388414	GATACATATGCCACGAAAAAAATGGATTTATATCACAATTATT	CP006740.1.2413	CP006740.1.2413	2387803	2388378	-	AutoIPR: IPR016824:Tfp pilus assembly proteinFimT;
long-mer1870	CP006740.1	2388840	2388882	TTACTCTGATCGCTATCAGAGAAAATATTTCCATGAAAAATAG	CP006740.1.2414	CP006740.1.2414	2388722	2388910	-	
long-mer1871	CP006740.1	2388925	2388996	CTTTGATTTACTGATGGAAAAGAACTAATAAAAGGCTTTGCCTCTTCTATATCGACCTTTTTGCAAGGTCCC	NA
long-mer1872	CP006740.1	2389082	2389105	TACTCGTGTGACTTATAGGACAAT	NA
long-mer1873	CP006740.1	2389324	2389366	TTGTATGAGCGTGCTATTAATAAATCCATGCGCTTTAATTGCA	NA
long-mer1874	CP006740.1	2390428	2390470	GGTGTCATGATTGAAAGCCACCTTGTTGGTGGTCGGCAAGAAT	CP006740.1.2415	CP006740.1.2415	2389537	2390631	+	AutoIPR: IPR006219:DHAP synthase, class 1;IPR013785:Aldolase-type TIM barrel;
long-mer1875	CP006740.1	2390687	2390729	CGACACCTAAAAATCAAACATATATATGTCCCAGCATCCAGCC	NA
long-mer1876	CP006740.1	2390847	2390889	TCTTAAAAGATGCCTATACCCAGTAGACCCCCAAAATGAGATT	NA
long-mer1877	CP006740.1	2390931	2390973	CTCCTGAGTAAGGAGGAAGAAGAGATATTAGGAAATGACTTCA	NA
long-mer1878	CP006740.1	2391682	2391724	CAGAAGAAGGCAACGCCGTGCTATTTTGAAACCTCACTGTTGC	NA
long-mer1879	CP006740.1	2392809	2392832	ACAGCAGCTGTGGCACCACACCCC	CP006740.1.2418	CP006740.1.2418	2392355	2392858	-	
long-mer1880	CP006740.1	2393483	2393509	GGATTTGGCAATGTTGCGCTCACATTC	NA
long-mer1881	CP006740.1	2393599	2393630	TTAAGTATGGATCAAGCCGTGTCATAGGCATC	NA
long-mer1882	CP006740.1	2394527	2394569	GTAGGGCGTGTCATGACGACGAGTCACAATCGGGAAATAAGCG	CP006740.1.2421	CP006740.1.2421	2394281	2395054	-	AutoIPR: IPR001260:Coproporphyrinogen IIIoxidase, aerobic;
long-mer1883	CP006740.1	2414706	2414748	TTTCTCTATATATTTAAAATTATTGATTTATTATTAATATAAT	CP006740.1.2438	CP006740.1.2438	2414623	2414742	+	
long-mer1884	CP006740.1	2419700	2419755	TGCCCTGCGTCTGTGGCAAGTCGCCTCAGAACTAGCCACCGCACCCGGCGGTACCT	CP006740.1.2443	CP006740.1.2443	2419665	2424212	+	AutoIPR: IPR011050:Pectin lyase fold/virulencefactor; IPR024973:ESPR domain;
long-mer1885	CP006740.1	2422907	2422934	GGACAACCACAGCACCCCCATTGCCGCG	CP006740.1.2452	CP006740.1.2452	2422527	2423468	-	
long-mer1885	CP006740.1	2422907	2422934	GGACAACCACAGCACCCCCATTGCCGCG	CP006740.1.2443	CP006740.1.2443	2419665	2424212	+	AutoIPR: IPR011050:Pectin lyase fold/virulencefactor; IPR024973:ESPR domain;
long-mer1886	CP006740.1	2423075	2423105	CGACACCCTCACCAACACCGCTGGCCACCTC	CP006740.1.2452	CP006740.1.2452	2422527	2423468	-	
long-mer1886	CP006740.1	2423075	2423105	CGACACCCTCACCAACACCGCTGGCCACCTC	CP006740.1.2443	CP006740.1.2443	2419665	2424212	+	AutoIPR: IPR011050:Pectin lyase fold/virulencefactor; IPR024973:ESPR domain;
long-mer1887	CP006740.1	2432667	2432696	CCGGCGCCACTGGACGCCGGTTTGTACCTC	CP006740.1.2468	CP006740.1.2468	2432660	2433187	-	
long-mer1888	CP006740.1	2436473	2436542	AGTCAACAAGACTGGGGCCCTTCTGCTGTTAGCGCTGGTTACTTCCGTATTCGCTTGGAGTCAGTCGCTT	CP006740.1.2476	CP006740.1.2476	2436372	2437133	+	AutoIPR: IPR010539:Bax inhibitor-1;
long-mer1889	CP006740.1	2436614	2436656	GGCGCTGATCACTGCTTTCAAGAAAGAGTGGTCACCAATCACC	CP006740.1.2476	CP006740.1.2476	2436372	2437133	+	AutoIPR: IPR010539:Bax inhibitor-1;
long-mer1890	CP006740.1	2436896	2436946	TGGAATACACATACCAATGATCCATGAAGCAGGTACTTTCGGTATCGTCTT	CP006740.1.2476	CP006740.1.2476	2436372	2437133	+	AutoIPR: IPR010539:Bax inhibitor-1;
long-mer1891	CP006740.1	2437149	2437172	GGGGGGGGCGCACTGCGTGCTTAG	NA
long-mer1892	CP006740.1	2437756	2437798	GACAACGACGTTTGACCAAGTACTGGCGGTGCAAAGCCGGCCA	CP006740.1.2477	CP006740.1.2477	2437704	2440625	-	AutoIPR: IPR011049:Serralysin-likemetalloprotease, C-terminal;
long-mer1893	CP006740.1	2437893	2437917	GTCCCTGATCGTTATCTGATCCCCC	CP006740.1.2477	CP006740.1.2477	2437704	2440625	-	AutoIPR: IPR011049:Serralysin-likemetalloprotease, C-terminal;
long-mer1894	CP006740.1	2440176	2440197	TGTCCCGTGGCTGTTGCTGCCT	CP006740.1.2477	CP006740.1.2477	2437704	2440625	-	AutoIPR: IPR011049:Serralysin-likemetalloprotease, C-terminal;
long-mer1895	CP006740.1	2442948	2442973	CACTCCGGATTGAGATTTAAACTCAG	CP006740.1.2482	CP006740.1.2482	2442885	2443766	-	
long-mer1896	CP006740.1	2443957	2443993	GGGCCGCATTGCAACCGATGGGTTAACGTTAACGTGC	NA
long-mer1897	CP006740.1	2444779	2444815	CTTTGTGCCCGTGGCAGGTGCCCATTACGAAGTGGTT	CP006740.1.2483	CP006740.1.2483	2444348	2444953	+	
long-mer1898	CP006740.1	2445237	2445263	CAATCTTCCTGCAATGCTCCGCACTAC	CP006740.1.2484	CP006740.1.2484	2445250	2446185	+	AutoIPR: IPR000055:Restriction endonuclease,type I, HsdS;
long-mer1899	CP006740.1	2446625	2446667	AGTGGAGGGCGCTCGTGCCAATCGCTATGACGTCACGGTGTTG	CP006740.1.2485	CP006740.1.2485	2446182	2449211	+	AutoIPR: IPR004473:Restriction endonuclease,type I, HsdR; IPR006935:Helicase/UvrB domain;IPR022625:Type I restriction and modification enzyme,subunit R, C-terminal; IPR027417:P-loop containingnucleoside triphosphate hydrolase;
long-mer1900	CP006740.1	2447424	2447456	AAGCAGCACCCTGTGTATGGGGCGCATGTGGTG	CP006740.1.2485	CP006740.1.2485	2446182	2449211	+	AutoIPR: IPR004473:Restriction endonuclease,type I, HsdR; IPR006935:Helicase/UvrB domain;IPR022625:Type I restriction and modification enzyme,subunit R, C-terminal; IPR027417:P-loop containingnucleoside triphosphate hydrolase;
long-mer1901	CP006740.1	2447591	2447629	CCCGATGCGGCGCACGACGCAGCAGACGTTTGGCGATAC	CP006740.1.2485	CP006740.1.2485	2446182	2449211	+	AutoIPR: IPR004473:Restriction endonuclease,type I, HsdR; IPR006935:Helicase/UvrB domain;IPR022625:Type I restriction and modification enzyme,subunit R, C-terminal; IPR027417:P-loop containingnucleoside triphosphate hydrolase;
long-mer1902	CP006740.1	2447798	2447830	GAGCTATATCCGGGAGCACTTCGACCAAAAAAC	CP006740.1.2485	CP006740.1.2485	2446182	2449211	+	AutoIPR: IPR004473:Restriction endonuclease,type I, HsdR; IPR006935:Helicase/UvrB domain;IPR022625:Type I restriction and modification enzyme,subunit R, C-terminal; IPR027417:P-loop containingnucleoside triphosphate hydrolase;
long-mer1903	CP006740.1	2447909	2447951	TGCGGCTAAACGTTATTACGCCGAATTTATGGCGCAGCAAAAG	CP006740.1.2485	CP006740.1.2485	2446182	2449211	+	AutoIPR: IPR004473:Restriction endonuclease,type I, HsdR; IPR006935:Helicase/UvrB domain;IPR022625:Type I restriction and modification enzyme,subunit R, C-terminal; IPR027417:P-loop containingnucleoside triphosphate hydrolase;
long-mer1904	CP006740.1	2448002	2448044	TGCCAATGAGGGGGGAGGTGATGGGGGGCTGGGTGAGGAGGAG	CP006740.1.2485	CP006740.1.2485	2446182	2449211	+	AutoIPR: IPR004473:Restriction endonuclease,type I, HsdR; IPR006935:Helicase/UvrB domain;IPR022625:Type I restriction and modification enzyme,subunit R, C-terminal; IPR027417:P-loop containingnucleoside triphosphate hydrolase;
long-mer1905	CP006740.1	2448305	2448347	ACAGGCTTATTCGCGCACCAATCGCATTCTCAATTCGGTTAAG	CP006740.1.2485	CP006740.1.2485	2446182	2449211	+	AutoIPR: IPR004473:Restriction endonuclease,type I, HsdR; IPR006935:Helicase/UvrB domain;IPR022625:Type I restriction and modification enzyme,subunit R, C-terminal; IPR027417:P-loop containingnucleoside triphosphate hydrolase;
long-mer1906	CP006740.1	2448473	2448508	GTATGAGGAGCGGGTGGGGGAGCTGGTGGCCGCATT	CP006740.1.2485	CP006740.1.2485	2446182	2449211	+	AutoIPR: IPR004473:Restriction endonuclease,type I, HsdR; IPR006935:Helicase/UvrB domain;IPR022625:Type I restriction and modification enzyme,subunit R, C-terminal; IPR027417:P-loop containingnucleoside triphosphate hydrolase;
long-mer1907	CP006740.1	2453218	2453270	ATTGGGAAGTTCGCCGCTTGAAGTTCCTCGCCAGCAACACCACAAGCCAGACC	CP006740.1.2487	CP006740.1.2487	2452488	2453897	+	AutoIPR: IPR000055:Restriction endonuclease,type I, HsdS;
long-mer1908	CP006740.1	2453581	2453684	AGATGCCCCGTGCTGATTGGATTTTTATCGGCAACGTGCGGCTCCCGGTGCCTTGCAAAGATGTGCAGGAGGCAATTCTGTCTCACATCGAAAGCGAAACGAAG	CP006740.1.2487	CP006740.1.2487	2452488	2453897	+	AutoIPR: IPR000055:Restriction endonuclease,type I, HsdS;
long-mer1909	CP006740.1	2453696	2453750	AGCAATCACCCGCACCGAGGACGAAATCAAACTGATCCGCGAATACCGCGACCGC	CP006740.1.2487	CP006740.1.2487	2452488	2453897	+	AutoIPR: IPR000055:Restriction endonuclease,type I, HsdS;
long-mer1910	CP006740.1	2453889	2453925	GAGGACTGACACCAGTGAGCGCTGGTTCGAGGCGCGC	CP006740.1.2487	CP006740.1.2487	2452488	2453897	+	AutoIPR: IPR000055:Restriction endonuclease,type I, HsdS;
long-mer1910	CP006740.1	2453889	2453925	GAGGACTGACACCAGTGAGCGCTGGTTCGAGGCGCGC	CP006740.1.2488	CP006740.1.2488	2453884	2455125	+	AutoIPR: IPR007409:Restriction endonuclease,type I, HsdR, N-terminal; IPR027417:P-loop containingnucleoside triphosphate hydrolase;
long-mer1911	CP006740.1	2453958	2453993	CGAGTACAGCCATGAGCTGGCGCCCACGGACTTTGC	CP006740.1.2488	CP006740.1.2488	2453884	2455125	+	AutoIPR: IPR007409:Restriction endonuclease,type I, HsdR, N-terminal; IPR027417:P-loop containingnucleoside triphosphate hydrolase;
long-mer1912	CP006740.1	2454054	2454096	GGATGTGACGCAGTTGCTGGCCTTCTTGCAGGCCACTCAGCCG	CP006740.1.2488	CP006740.1.2488	2453884	2455125	+	AutoIPR: IPR007409:Restriction endonuclease,type I, HsdR, N-terminal; IPR027417:P-loop containingnucleoside triphosphate hydrolase;
long-mer1913	CP006740.1	2454117	2454207	GCTGGCGGCGGACGGTATCAAACGCACTCAGTTTCTGCACCGCCTGCAAGGGGGGATCACTAAGCGCGGCGTGGTGGACGTGCTGCGCAAG	CP006740.1.2488	CP006740.1.2488	2453884	2455125	+	AutoIPR: IPR007409:Restriction endonuclease,type I, HsdR, N-terminal; IPR027417:P-loop containingnucleoside triphosphate hydrolase;
long-mer1914	CP006740.1	2460148	2460190	TTTGGTGTCTTGAAAGGTGCCACCAGCGACTTCCGTTGGACCT	CP006740.1.2496	CP006740.1.2496	2459887	2461641	-	AutoIPR: IPR000933:Glycoside hydrolase, family29; IPR006046:Alpha amylase;
long-mer1915	CP006740.1	2460703	2460745	GGCTGGGTGTGCGATCCACCAATCAAAATAGATGAGTTCAGGG	CP006740.1.2496	CP006740.1.2496	2459887	2461641	-	AutoIPR: IPR000933:Glycoside hydrolase, family29; IPR006046:Alpha amylase;
long-mer1916	CP006740.1	2461435	2461477	GTGGTCGCGTTCCGGTGCGTAGTGGGCCGTGGCTTGTAGCCAC	CP006740.1.2496	CP006740.1.2496	2459887	2461641	-	AutoIPR: IPR000933:Glycoside hydrolase, family29; IPR006046:Alpha amylase;
long-mer1917	CP006740.1	2461496	2461519	GGAGAGTTAGTGGTTGCTGGCGGT	CP006740.1.2496	CP006740.1.2496	2459887	2461641	-	AutoIPR: IPR000933:Glycoside hydrolase, family29; IPR006046:Alpha amylase;
long-mer1918	CP006740.1	2461976	2462018	GGCGGACTGCCCAGGGGCCCTTTTCCCAATAGGGGATCACGTT	CP006740.1.2497	CP006740.1.2497	2461728	2464334	-	AutoIPR: IPR010104:Bacterial TonB-dependentreceptor;
long-mer1919	CP006740.1	2462442	2462484	GATGACGCGAGCGGCGGAGAAACGCAGGACGCTGTTGTTGGTC	CP006740.1.2497	CP006740.1.2497	2461728	2464334	-	AutoIPR: IPR010104:Bacterial TonB-dependentreceptor;
long-mer1920	CP006740.1	2462721	2462747	GAAGGCCGCTTCAGGCAATGCGTTGAG	CP006740.1.2497	CP006740.1.2497	2461728	2464334	-	AutoIPR: IPR010104:Bacterial TonB-dependentreceptor;
long-mer1921	CP006740.1	2462837	2462885	TGCCAGGATTGAAGGCTGTTAATAGGATGTCTTGGTTAGCAAACAGTGC	CP006740.1.2497	CP006740.1.2497	2461728	2464334	-	AutoIPR: IPR010104:Bacterial TonB-dependentreceptor;
long-mer1922	CP006740.1	2463201	2463243	GGTGAGTACCCATTTGTCTCCTGACCATTGATGGTGCAGATTC	CP006740.1.2497	CP006740.1.2497	2461728	2464334	-	AutoIPR: IPR010104:Bacterial TonB-dependentreceptor;
long-mer1923	CP006740.1	2463346	2463388	TTTTGTACGTTGGCTGCAGAGGCTTTGTTTAAGTCGTTGTTGC	CP006740.1.2497	CP006740.1.2497	2461728	2464334	-	AutoIPR: IPR010104:Bacterial TonB-dependentreceptor;
long-mer1924	CP006740.1	2467101	2467143	TTGGCCGTTGGCGCATCCATTTCGGTTGCTTGCCCATAATGGC	CP006740.1.2500	CP006740.1.2500	2466391	2470860	+	AutoIPR: IPR012220:Glutamate synthase,eukaryotic; IPR029055:Nucleophile aminohydrolases,N-terminal;
long-mer1925	CP006740.1	2468283	2468325	GATGGCGCATGCGTTACTGGCTACTGGTGCGGTGCATCATCAC	CP006740.1.2500	CP006740.1.2500	2466391	2470860	+	AutoIPR: IPR012220:Glutamate synthase,eukaryotic; IPR029055:Nucleophile aminohydrolases,N-terminal;
long-mer1926	CP006740.1	2468775	2468805	GCTGAAGTATGTGCATGGTGGCGAGTACCAC	CP006740.1.2500	CP006740.1.2500	2466391	2470860	+	AutoIPR: IPR012220:Glutamate synthase,eukaryotic; IPR029055:Nucleophile aminohydrolases,N-terminal;
long-mer1927	CP006740.1	2468926	2468997	CTGCAATTGAAGAAGGCAGAGATTCCAACCCCGTTGGATCAAGTTGCTCCTGCAACCGATGTCCTGTGCCGT	CP006740.1.2500	CP006740.1.2500	2466391	2470860	+	AutoIPR: IPR012220:Glutamate synthase,eukaryotic; IPR029055:Nucleophile aminohydrolases,N-terminal;
long-mer1928	CP006740.1	2469287	2469329	CGCGGTTGCGTTACGCCAAACTTGGTATTGGTCTGATCAGCCC	CP006740.1.2500	CP006740.1.2500	2466391	2470860	+	AutoIPR: IPR012220:Glutamate synthase,eukaryotic; IPR029055:Nucleophile aminohydrolases,N-terminal;
long-mer1929	CP006740.1	2469798	2469840	GCGTGCCAATCACTTTACCGGTTTGCCCGAGCGCGTAGAGAAT	CP006740.1.2500	CP006740.1.2500	2466391	2470860	+	AutoIPR: IPR012220:Glutamate synthase,eukaryotic; IPR029055:Nucleophile aminohydrolases,N-terminal;
long-mer1930	CP006740.1	2470245	2470293	AAGTTTTGGTGCATTCAATGTAGGTGGTTTGCATCTGGAATTGGAAGGT	CP006740.1.2500	CP006740.1.2500	2466391	2470860	+	AutoIPR: IPR012220:Glutamate synthase,eukaryotic; IPR029055:Nucleophile aminohydrolases,N-terminal;
long-mer1931	CP006740.1	2470842	2470884	GCTACGCAGTGCCGCTTAATGAGGGTGTTTCCCATTGCATAAA	CP006740.1.2500	CP006740.1.2500	2466391	2470860	+	AutoIPR: IPR012220:Glutamate synthase,eukaryotic; IPR029055:Nucleophile aminohydrolases,N-terminal;
long-mer1932	CP006740.1	2471035	2471077	GCCTCGGCAGATGCCGCAACGTATCCCGGTGGAGCTGCGTACT	CP006740.1.2501	CP006740.1.2501	2470958	2472484	+	AutoIPR: IPR006006:Glutamate synthase,NADH/NADPH, small subunit 2; IPR009051:Alpha-helicalferredoxin; IPR016040:NAD(P)-binding domain;IPR028261:Dihydroprymidine dehydrogenase domain II;
long-mer1933	CP006740.1	2471530	2471572	CCGCTATGAGCAGATCGGGGGCTTGCTGCAGTTCGGGATTCCC	CP006740.1.2501	CP006740.1.2501	2470958	2472484	+	AutoIPR: IPR006006:Glutamate synthase,NADH/NADPH, small subunit 2; IPR009051:Alpha-helicalferredoxin; IPR016040:NAD(P)-binding domain;IPR028261:Dihydroprymidine dehydrogenase domain II;
long-mer1934	CP006740.1	2492242	2492280	CGAAATTGAGTAGCAATCATCGATTCAGATAAATAACTG	NA
long-mer1935	CP006740.1	2496280	2496322	TGCGGCACAGGCGGCGTTGCCAGCTGCCATCAGGATTTTCGGT	CP006740.1.2518	CP006740.1.2518	2496167	2497132	+	AutoIPR: IPR011991:Winged helix-turn-helixDNA-binding domain;
long-mer1936	CP006740.1	2496577	2496607	TCCGCGTGACGTGCAGGGTCGCCCTAACCCA	CP006740.1.2518	CP006740.1.2518	2496167	2497132	+	AutoIPR: IPR011991:Winged helix-turn-helixDNA-binding domain;
long-mer1937	CP006740.1	2496625	2496667	GGCCGAAGCGGCTCAGCAGCGTGTACGGAGTCTATCCATCAAG	CP006740.1.2518	CP006740.1.2518	2496167	2497132	+	AutoIPR: IPR011991:Winged helix-turn-helixDNA-binding domain;
long-mer1938	CP006740.1	2496798	2496890	GGGTGATATTCATGTTGAATTGGGCTTGGAACCGGCATATATGGTCAGTGCCAGAGTCCCAATCTGTCTCCGAGGGTTTTCCTGCCGTGTTAC	CP006740.1.2518	CP006740.1.2518	2496167	2497132	+	AutoIPR: IPR011991:Winged helix-turn-helixDNA-binding domain;
long-mer1939	CP006740.1	2496919	2496940	CGAAGCACTGCCAGACTACGTG	CP006740.1.2518	CP006740.1.2518	2496167	2497132	+	AutoIPR: IPR011991:Winged helix-turn-helixDNA-binding domain;
long-mer1940	CP006740.1	2497158	2497230	TTGTTGTTTTCTTGTGCTATTAGTTGTGTCATCTGCAGTTTGTATCTGTGGTCAAGCACAGGACTTGGCTGTA	CP006740.1.2519	CP006740.1.2519	2497129	2497698	+	AutoIPR: IPR021455:Protein of unknown functionDUF3106;
long-mer1941	CP006740.1	2497524	2497566	CGAGCGGACCCCACTTTTGGCATTGCTGCACGATTTGGATGAT	CP006740.1.2519	CP006740.1.2519	2497129	2497698	+	AutoIPR: IPR021455:Protein of unknown functionDUF3106;
long-mer1942	CP006740.1	2497638	2497678	ATTGCTGGCACAGACACCGGCCGAGCGTGATGCATGGTTGC	CP006740.1.2519	CP006740.1.2519	2497129	2497698	+	AutoIPR: IPR021455:Protein of unknown functionDUF3106;
long-mer1943	CP006740.1	2497680	2497723	GACACGGTTGCGACGCTAGAGGTGGAAAGTGATAAAGAATTTAT	CP006740.1.2519	CP006740.1.2519	2497129	2497698	+	AutoIPR: IPR021455:Protein of unknown functionDUF3106;
long-mer1944	CP006740.1	2497852	2498007	TATTTGAATATTGTAATTTCTAGATGAGATAATATATTTTCCTTCCTTGGTTTACCCATTGCCTAATGGAATTGGGATATTTCCCCTAAATTGCGCCTTTACGCGTATCCTAAATGCCTAGTGTTTTTACCTAGGCCGATTTCAGGATCGCTCTTT	NA
long-mer1945	CP006740.1	2498792	2498822	CGGATTATTTATTGTCACCACATTGCTGATT	CP006740.1.2520	CP006740.1.2520	2498019	2499380	+	AutoIPR: IPR002528:Multi antimicrobialextrusion protein;
long-mer1946	CP006740.1	2499297	2499339	ATCATTGGCTTGACTGCGGCTTCAGTGTTGCTTGGTTGGCGAT	CP006740.1.2520	CP006740.1.2520	2498019	2499380	+	AutoIPR: IPR002528:Multi antimicrobialextrusion protein;
long-mer1947	CP006740.1	2499362	2499440	GTTTGCCGGTATTCCCTAATTTTCAGTCACAGCGCGGTTATGCTGACACCCGCTGCGCTGATCCGCGTTCAAAATGATG	CP006740.1.2520	CP006740.1.2520	2498019	2499380	+	AutoIPR: IPR002528:Multi antimicrobialextrusion protein;
long-mer1948	CP006740.1	2499518	2499560	GAGCGATGAATTTTACCCGCCACTTAATTCTCAATTTGGTGTT	CP006740.1.2521	CP006740.1.2521	2499463	2501358	+	AutoIPR: IPR002142:Peptidase S49;IPR004634:Peptidase S49, protease IV;IPR029045:ClpP/crotonase-like domain;
long-mer1949	CP006740.1	2499674	2499716	AACAGTTCAGTGCCGATCCGGGCAGTCGTGCATTAGCCAAAGC	CP006740.1.2521	CP006740.1.2521	2499463	2501358	+	AutoIPR: IPR002142:Peptidase S49;IPR004634:Peptidase S49, protease IV;IPR029045:ClpP/crotonase-like domain;
long-mer1950	CP006740.1	2500344	2500386	AATGATCCAGCGTGGTGTTGCAGATAAAAAGGCCGATGGTGGT	CP006740.1.2521	CP006740.1.2521	2499463	2501358	+	AutoIPR: IPR002142:Peptidase S49;IPR004634:Peptidase S49, protease IV;IPR029045:ClpP/crotonase-like domain;
long-mer1951	CP006740.1	2500488	2500530	AATAAAAGGAGGTGATCAGCCAGCCGGTTATATTGGTGGTGAG	CP006740.1.2521	CP006740.1.2521	2499463	2501358	+	AutoIPR: IPR002142:Peptidase S49;IPR004634:Peptidase S49, protease IV;IPR029045:ClpP/crotonase-like domain;
long-mer1952	CP006740.1	2500535	2500557	CCAGTATGCTCTTGCGTAAGGCA	CP006740.1.2521	CP006740.1.2521	2499463	2501358	+	AutoIPR: IPR002142:Peptidase S49;IPR004634:Peptidase S49, protease IV;IPR029045:ClpP/crotonase-like domain;
long-mer1953	CP006740.1	2507648	2507690	ACGTACCCCGGAAGGCTTTGCTAAAGATCTGGACCGCATTGCA	CP006740.1.2525	CP006740.1.2525	2506731	2508089	+	AutoIPR: IPR011225:Type IV secretory pathway,VirJ component; IPR029058:Alpha/Beta hydrolase fold;
long-mer1954	CP006740.1	2507903	2507945	AGCAGACATGGTCAAATTGAGATCCACAAGAACAGTGTGTATC	CP006740.1.2525	CP006740.1.2525	2506731	2508089	+	AutoIPR: IPR011225:Type IV secretory pathway,VirJ component; IPR029058:Alpha/Beta hydrolase fold;
long-mer1955	CP006740.1	2508164	2508213	TGTTTAGCTTGGACATCTGTTAGAAATCTGGTATTGGATTTATTGCTAAT	NA
long-mer1956	CP006740.1	2508215	2508266	AGCATGAATGAAGTCGGTTGTTTCGATTATCAGGTTTCCCTTGTGGTGGGTT	NA
long-mer1957	CP006740.1	2508294	2508336	CACATTACATATCTGTATTGTCGCTATTAGTAGACTGATTTTC	NA
long-mer1958	CP006740.1	2508376	2508418	TGTGTAACTTGATGTTGGGCATGCGCTGTGAATTATCAAGCAA	NA
long-mer1959	CP006740.1	2509057	2509125	GGTGTGAGAATATAATTATTTATGTGGTGCGCAATTTACGGTTTTCTATTAAAGAGTCTAAGGTAATGA	CP006740.1.2526	CP006740.1.2526	2509122	2511287	+	AutoIPR: IPR008972:Cupredoxin;
long-mer1960	CP006740.1	2509253	2509295	TGAATCCCTTTTATTCTCAGACCCTCCATCTCTAAAGGGTACT	CP006740.1.2526	CP006740.1.2526	2509122	2511287	+	AutoIPR: IPR008972:Cupredoxin;
long-mer1961	CP006740.1	2509304	2509355	GATGCTTGCAAATCATTTTGGCGTCGAAAAATCGCCGAATAATCGTAACGAC	CP006740.1.2526	CP006740.1.2526	2509122	2511287	+	AutoIPR: IPR008972:Cupredoxin;
long-mer1962	CP006740.1	2509374	2509395	ATTGGATATGTTGATGGTAAGC	CP006740.1.2526	CP006740.1.2526	2509122	2511287	+	AutoIPR: IPR008972:Cupredoxin;
long-mer1963	CP006740.1	2509537	2509596	TTTTATTAAAAAATAGATTACCTCCTGATGCGAGTTGTATGAATAACCATGGAATGCAAC	CP006740.1.2526	CP006740.1.2526	2509122	2511287	+	AutoIPR: IPR008972:Cupredoxin;
long-mer1964	CP006740.1	2509715	2509750	CAATCCAGGAGTTAACTTCGAATATCAGTATGATCT	CP006740.1.2526	CP006740.1.2526	2509122	2511287	+	AutoIPR: IPR008972:Cupredoxin;
long-mer1965	CP006740.1	2509781	2509824	GTACCACCCACATCGCCATGGTGCTACTGCTTTGCAAGTGTCTA	CP006740.1.2526	CP006740.1.2526	2509122	2511287	+	AutoIPR: IPR008972:Cupredoxin;
long-mer1966	CP006740.1	2509949	2509976	TTTCCAACAAATTGCTTACGCCTGTCGA	CP006740.1.2526	CP006740.1.2526	2509122	2511287	+	AutoIPR: IPR008972:Cupredoxin;
long-mer1967	CP006740.1	2509985	2510011	TGGAAAGTTAAAACGTAAAAATGATGG	CP006740.1.2526	CP006740.1.2526	2509122	2511287	+	AutoIPR: IPR008972:Cupredoxin;
long-mer1968	CP006740.1	2510273	2510315	TTTAAAGAGAGAGGATGCGGGGCGTTTAGTCCAGGAGCTTTGC	CP006740.1.2526	CP006740.1.2526	2509122	2511287	+	AutoIPR: IPR008972:Cupredoxin;
long-mer1969	CP006740.1	2510441	2510496	CTCAGGTGGATATTGCATTATGCAACCACAACAACCCAAAGCCGGTAGTATAAATA	CP006740.1.2526	CP006740.1.2526	2509122	2511287	+	AutoIPR: IPR008972:Cupredoxin;
long-mer1970	CP006740.1	2510582	2510624	TGTTAATAAGTTAATAAAGTCGGCTGAGAAATTTATGCCAGAG	CP006740.1.2526	CP006740.1.2526	2509122	2511287	+	AutoIPR: IPR008972:Cupredoxin;
long-mer1971	CP006740.1	2510641	2510683	TGATTAAAGATATCGCGCATGTTGAAGGCAAGGATAATCATCA	CP006740.1.2526	CP006740.1.2526	2509122	2511287	+	AutoIPR: IPR008972:Cupredoxin;
long-mer1972	CP006740.1	2510777	2510809	AGGTCAAGACTCGGATAAACATAATATATTTGC	CP006740.1.2526	CP006740.1.2526	2509122	2511287	+	AutoIPR: IPR008972:Cupredoxin;
long-mer1973	CP006740.1	2510815	2510849	GCCATGATTTCTCTGTTAAAAACGTGAATGGTGTC	CP006740.1.2526	CP006740.1.2526	2509122	2511287	+	AutoIPR: IPR008972:Cupredoxin;
long-mer1974	CP006740.1	2510882	2510924	TAATAAGCTTGGTTTGAATCTTCCTCTAGGTAAGGCGCAAGAG	CP006740.1.2526	CP006740.1.2526	2509122	2511287	+	AutoIPR: IPR008972:Cupredoxin;
long-mer1975	CP006740.1	2511258	2511402	TCACTGCAGGATAATGTAGATGTACATTAGAATATTAATTTAAAGATCTCTGGTTATATCTAAAAATTTTATTATCATTTTTTAACTCACCTGAACTCTCGTATGTTTCAGGTGAGTTTTCAACGTTTTGCATGTGATGGCATCG	CP006740.1.2526	CP006740.1.2526	2509122	2511287	+	AutoIPR: IPR008972:Cupredoxin;
long-mer1976	CP006740.1	2511409	2511458	ATTTAAAAGCAGGTGGGAAAGGTGCTTTCTTGGTGCGTTGATTGTTGTAT	NA
long-mer1977	CP006740.1	2511480	2511513	ACGATGTAACGGTGTTTAAAGTCCCATGTTAATA	NA
long-mer1978	CP006740.1	2511542	2511578	TGATAACGGTATTTGTTGACCAAGCCATTTAGCGCTT	NA
long-mer1979	CP006740.1	2511708	2511735	GTTTATTCTTATTGTGAGGTCGTCGTGT	NA
long-mer1980	CP006740.1	2511750	2511776	GTCGTCGTGTGTTCAAGGTTCGCCACA	NA
long-mer1981	CP006740.1	2511945	2511987	CGATATTAAAAATGGGAATGGTTGTATTGTTGTGTATACCTTA	NA
long-mer1982	CP006740.1	2512115	2512157	GGCAATTACATGTTGAATATTTTTATCAAGTCTCAGGCTTACC	NA
long-mer1983	CP006740.1	2512198	2512289	GAGTGATCTCAGGCAAGAGAGGTTCAAGTACTTTCTCTTGCTGCTGAAATATTTTGTTGAATATTATTTGGTGCAGATCACTCAAGCACAGT	NA
long-mer1984	CP006740.1	2512324	2512423	TTTTTAGTCTATTTCTTGTGCCGGGAATTGTAGGGAGAGTGTGTATTCATTGGTGCAACAGTGTGCTAAAGCGGGGGGAGAGTGTCTGTTTGGCTATCAG	CP006740.1.2527	CP006740.1.2527	2512389	2513291	-	AutoIPR: IPR014545:Uncharacterised conservedprotein UCP028415; 
long-mer1985	CP006740.1	2512543	2512585	GACAGTTGCAGCCGTCCTTTGTGATCCAACGGCAGTTTGCGCA	CP006740.1.2527	CP006740.1.2527	2512389	2513291	-	AutoIPR: IPR014545:Uncharacterised conservedprotein UCP028415; 
long-mer1986	CP006740.1	2512614	2512656	AATCAGGTGGAGCGTGCGATCACCGTTGACGTTTGCAGCGACC	CP006740.1.2527	CP006740.1.2527	2512389	2513291	-	AutoIPR: IPR014545:Uncharacterised conservedprotein UCP028415; 
long-mer1987	CP006740.1	2512660	2512814	ATATCGCAGTGACTGAGCCAACCCTCGGTTCTACCAGCGTCTAGCGCGGCACGTAAGCCGACATAGCCGACGGGCGGACGTGCGCGTATCTGGCATAGCAGGTCTCCGGCTTTTGGCTTCTCAATGCCTGGGTTGGTGAAACGGTATGGCGAGGA	CP006740.1.2527	CP006740.1.2527	2512389	2513291	-	AutoIPR: IPR014545:Uncharacterised conservedprotein UCP028415; 
long-mer1988	CP006740.1	2512830	2512884	GGCGCGAATGTAGGTGATGTGGGTTGGTGAGACGGTGAACTCAGCGAGACCAACG	CP006740.1.2527	CP006740.1.2527	2512389	2513291	-	AutoIPR: IPR014545:Uncharacterised conservedprotein UCP028415; 
long-mer1989	CP006740.1	2514228	2514252	TAAGGAATGTCTGATCTTAACCGGG	NA
long-mer1990	CP006740.1	2519063	2519095	CGCAGGGTAAAAGCCAAGCCGGTGCTGGAGCAG	CP006740.1.2534	CP006740.1.2534	2518703	2519371	-	AutoIPR: IPR018742:Protein of unknown functionDUF2290;
long-mer1991	CP006740.1	2521160	2521193	ATAAGGCGCAATGGCGACAGCCTCAACATTGCCA	CP006740.1.2536	CP006740.1.2536	2519996	2521222	-	AutoIPR: IPR027417:P-loop containing nucleosidetriphosphate hydrolase;
long-mer1992	CP006740.1	2523473	2523504	CGATATAGTAATGGCCGCTGTTGCCGGTGCCG	CP006740.1.2541	CP006740.1.2541	2523096	2523665	-	AutoIPR: IPR002502:N-acetylmuramoyl-L-alanineamidase domain;
long-mer1993	CP006740.1	2523781	2523806	GTGTGTGGCTTCGGTGGCCTGGGTGT	NA
long-mer1994	CP006740.1	2523872	2523895	CTTTCGCATGGTTTTGAGAGTAGT	CP006740.1.2542	CP006740.1.2542	2523851	2524378	+	AutoIPR: IPR029058:Alpha/Beta hydrolase fold;
long-mer1995	CP006740.1	2524398	2524428	GGGGACAGACGGTGTGCGATTAGGCCGTTTC	NA
long-mer1996	CP006740.1	2537655	2537718	GTATGATTTTCCTGGTGATGATACTCCTATTGTGAGAGGTTCTGCGTTGAAGGCGCTGGAGGGT	CP006740.1.2557	CP006740.1.2557	2537176	2538366	+	AutoIPR: IPR004540:Translation elongationfactor EFG/EF2; IPR004541:Translation elongation factorEFTu/EF1A, bacterial/organelle; IPR027417:P-loopcontaining nucleoside triphosphate hydrolase;
long-mer1997	CP006740.1	2537862	2537904	GGTGACAGGTCGTATTGAATGCGGTGTGATTAAGGTTGGCGAT	CP006740.1.2557	CP006740.1.2557	2537176	2538366	+	AutoIPR: IPR004540:Translation elongationfactor EFG/EF2; IPR004541:Translation elongation factorEFTu/EF1A, bacterial/organelle; IPR027417:P-loopcontaining nucleoside triphosphate hydrolase;
long-mer1998	CP006740.1	2555042	2555105	GTATGATTTTCCTGGTGATGATACTCCTATTGTGAGAGGTTCTGCGTTGAAGGCGCTGGAGGGT	CP006740.1.2571	CP006740.1.2571	2554563	2555753	+	AutoIPR: IPR004541:Translation elongationfactor EFTu/EF1A, bacterial/organelle;IPR022424:Translation initiation factor 2, gamma subunit;IPR027417:P-loop containing nucleoside triphosphatehydrolase;
long-mer1999	CP006740.1	2555249	2555291	GGTGACAGGTCGTATTGAATGCGGTGTGATTAAGGTTGGCGAT	CP006740.1.2571	CP006740.1.2571	2554563	2555753	+	AutoIPR: IPR004541:Translation elongationfactor EFTu/EF1A, bacterial/organelle;IPR022424:Translation initiation factor 2, gamma subunit;IPR027417:P-loop containing nucleoside triphosphatehydrolase;
long-mer2000	CP006740.1	2556069	2556090	GTGTTGCTGTTGCTGTTGCTGT	NA
long-mer2001	CP006740.1	2556097	2556126	TGCTGATCCAATGATGCTTGTGTACTGCAT	NA
long-mer2002	CP006740.1	2556168	2556248	ACAATTATTTTTAGTATTTTAGTTGGAAGTGAGGCGTTAGCTCATTATTTTCTGTTTTTCTCCCCTCCCTAATTTTTAGCA	NA
long-mer2003	CP006740.1	2556459	2556524	AGTTATTGTCATTGGTGCGTTAGTATTAAATGGTGCGAGTGTGTATTCTTAGATTCTCGTTGTGTA	NA
long-mer2004	CP006740.1	2556566	2556700	CGTTTTGTATATAAAAGTAACGTGTGGCTTGCTGTTTCTTTTTGATATGAAGTGTTATTGAGGTTGATGCTAGATGAGTTACTTTCGTATATTGGCGAAATTAGTGATTCGTGTATATCAGCTTTAATAACGGCT	NA
long-mer2005	CP006740.1	2556845	2556887	TCAGATTCAGATGTTGTCTATTAACAGTTTGATTGATCTTTTC	NA
long-mer2006	CP006740.1	2557000	2557034	TTCCTTTTGCCTTGCTGGGTGCATTAATTTATCCC	NA
long-mer2007	CP006740.1	2557254	2557374	AGTAATACCTGATAATTAACGTGGTTTGTTCAATTTTTCAACTCTCAATTAAGCATTTTTACATAGCGAGCAGCGCGCGCGTACTGTGTTCAAGAGCGAGCTAATTAGTAAGTGGTAAAGG	NA
long-mer2008	CP006740.1	2557436	2557495	GCTTGATATTCAGTGATACTGGCCACACATTCTGATGTATATTCTTTTCCGTATTTTGGA	NA
long-mer2009	CP006740.1	2557522	2557560	GTCTTATTTGCCATCACCAATCTTGCAGTATTGATTTTA	CP006740.1.2572	CP006740.1.2572	2557507	2558376	+	AutoIPR: IPR001915:Peptidase M48;
long-mer2010	CP006740.1	2557617	2557662	GGTTATGGCTTTAATTTTGGGCTTCGGTGGTTCGCTTATCTCGCTA	CP006740.1.2572	CP006740.1.2572	2557507	2558376	+	AutoIPR: IPR001915:Peptidase M48;
long-mer2011	CP006740.1	2557857	2557899	GCTGGTGGCAGTATCTACCGGCTTGTTGCAGAACATGAGTCAG	CP006740.1.2572	CP006740.1.2572	2557507	2558376	+	AutoIPR: IPR001915:Peptidase M48;
long-mer2012	CP006740.1	2558038	2558080	CTGCTTTCCGGAAATCGTGGTAGTGGTCGTGGTGTTGCTTACT	CP006740.1.2572	CP006740.1.2572	2557507	2558376	+	AutoIPR: IPR001915:Peptidase M48;
long-mer2013	CP006740.1	2558388	2558431	GCTTTGGTTGCTGCTTAATTAGCCTTAATTATCTGATTCTAATT	NA
long-mer2014	CP006740.1	2560294	2560368	TAGGCTGCGGCGTATTTGCAGTGCTTCAATTTCGTTGTTTACCACTTCCAGTAAGTGTTTGGGGTGGTGACCTAA	CP006740.1.2573	CP006740.1.2573	2558617	2560689	-	AutoIPR: IPR000014:PAS domain; IPR001633:EALdomain; IPR011006:CheY-like superfamily;IPR029787:Nucleotide cyclase;
long-mer2015	CP006740.1	2560548	2560590	TTGTCACGTCTTCTAGGTGCTTTGGCCGGGATGGTCGCACTGC	CP006740.1.2573	CP006740.1.2573	2558617	2560689	-	AutoIPR: IPR000014:PAS domain; IPR001633:EALdomain; IPR011006:CheY-like superfamily;IPR029787:Nucleotide cyclase;
long-mer2016	CP006740.1	2560597	2560683	GCTATTTCGCAGCAAAGTAACAATCGCTTCGGTATTCTCAATGTTATCGTCAATGATCATTAGTAGTAGCGTGCGTTCTTTGTTTTT	CP006740.1.2573	CP006740.1.2573	2558617	2560689	-	AutoIPR: IPR000014:PAS domain; IPR001633:EALdomain; IPR011006:CheY-like superfamily;IPR029787:Nucleotide cyclase;
long-mer2017	CP006740.1	2563236	2563263	CCGTGCGGTATTGAGATCGTCCATCCGT	CP006740.1.2576	CP006740.1.2576	2562811	2564388	+	AutoIPR: IPR003846:Uncharacterised proteinfamily UPF0061;
long-mer2018	CP006740.1	2563350	2563392	ACGCGACATGCTTTATGACGGGCACCCTGCCCCTGAGCCTAGT	CP006740.1.2576	CP006740.1.2576	2562811	2564388	+	AutoIPR: IPR003846:Uncharacterised proteinfamily UPF0061;
long-mer2019	CP006740.1	2563587	2563629	TGTTGCCCACTGGATGCGGGTCGGTTTTGTACATGGGGTGATG	CP006740.1.2576	CP006740.1.2576	2562811	2564388	+	AutoIPR: IPR003846:Uncharacterised proteinfamily UPF0061;
long-mer2020	CP006740.1	2563709	2563746	GGACTCCAAATGTGACGGATGTCCAGAGTCGCCGTTAT	CP006740.1.2576	CP006740.1.2576	2562811	2564388	+	AutoIPR: IPR003846:Uncharacterised proteinfamily UPF0061;
long-mer2021	CP006740.1	2563916	2563958	CTTGCTTTGATGAAGACCTGGCGTTGTTTGATGCATTGCGTAC	CP006740.1.2576	CP006740.1.2576	2562811	2564388	+	AutoIPR: IPR003846:Uncharacterised proteinfamily UPF0061;
long-mer2022	CP006740.1	2564009	2564039	CTGATTGGGAGCCGAACATGCTGGACAGTCT	CP006740.1.2576	CP006740.1.2576	2562811	2564388	+	AutoIPR: IPR003846:Uncharacterised proteinfamily UPF0061;
long-mer2023	CP006740.1	2564041	2564115	TCGCTGTGGGCCGATGCATTTTACGATCCTGTCAAACGTGATGCGCAGGCACCTATGTTGCGTGATTGGTTGCAG	CP006740.1.2576	CP006740.1.2576	2562811	2564388	+	AutoIPR: IPR003846:Uncharacterised proteinfamily UPF0061;
long-mer2024	CP006740.1	2564303	2564345	AGCTAGGACGTGAGGCGTATGGGATGCGGCGTCCAGAGTGGGC	CP006740.1.2576	CP006740.1.2576	2562811	2564388	+	AutoIPR: IPR003846:Uncharacterised proteinfamily UPF0061;
long-mer2025	CP006740.1	2564468	2564510	TGTTCCAGAGTGCTGATGCACCGTGAGTCCCAATCCCTGAAAA	CP006740.1.2577	CP006740.1.2577	2564483	2564677	+	
long-mer2026	CP006740.1	2564619	2564664	TGTGTCTTCCTCCAGGACGCAGCGGCTTGCTGCTGCGTACAATGCG	CP006740.1.2577	CP006740.1.2577	2564483	2564677	+	
long-mer2027	CP006740.1	2565891	2565933	CAATGGCAAGCGAAAACATCTTTACGCTTATTTGCAGGACTTT	CP006740.1.2578	CP006740.1.2578	2564668	2566539	+	AutoIPR: IPR003439:ABC transporter-like;IPR027417:P-loop containing nucleoside triphosphatehydrolase;
long-mer2028	CP006740.1	2565937	2565978	TTCACTCCTGAACGTGCTCGAGCACCCATCACTCGCTTGTCC	CP006740.1.2578	CP006740.1.2578	2564668	2566539	+	AutoIPR: IPR003439:ABC transporter-like;IPR027417:P-loop containing nucleoside triphosphatehydrolase;
long-mer2029	CP006740.1	2566294	2566336	GTGGTGATGCCTGTGTCCGAGCCGGTCAAGCGTAAGCTTAGCT	CP006740.1.2578	CP006740.1.2578	2564668	2566539	+	AutoIPR: IPR003439:ABC transporter-like;IPR027417:P-loop containing nucleoside triphosphatehydrolase;
long-mer2030	CP006740.1	2566488	2566521	CCAGGCCGAACTGGATGCTGCCTACGTCCGTTGG	CP006740.1.2578	CP006740.1.2578	2564668	2566539	+	AutoIPR: IPR003439:ABC transporter-like;IPR027417:P-loop containing nucleoside triphosphatehydrolase;
long-mer2031	CP006740.1	2576248	2576290	GATTGCTACGCGAAGCTCTTCAGCCTGTGTAGCATTGATTAAC	CP006740.1.2585	CP006740.1.2585	2572903	2576301	-	AutoIPR: IPR012340:Nucleic acid-binding,OB-fold; IPR019307:RNA-binding protein AU-1/RibonucleaseE/G;
long-mer2032	CP006740.1	2591812	2591854	AGTGCTGTGTCCGGCACTTGCGGCCCTTGGAGTGGGTGTACTG	CP006740.1.2602	CP006740.1.2602	2591465	2593561	+	AutoIPR: IPR003414:Polyphosphate kinase;IPR024953:Polyphosphate kinase middle domain;IPR025198:Polyphosphate kinase N-terminal domain;IPR025200:Polyphosphate kinase C-terminal domain;
long-mer2033	CP006740.1	2592289	2592329	TTATCGTCTTGCAGTCAGGCTAGAGATCGCTGAGGACTGCC	CP006740.1.2602	CP006740.1.2602	2591465	2593561	+	AutoIPR: IPR003414:Polyphosphate kinase;IPR024953:Polyphosphate kinase middle domain;IPR025198:Polyphosphate kinase N-terminal domain;IPR025200:Polyphosphate kinase C-terminal domain;
long-mer2034	CP006740.1	2595251	2595274	CGTTGCAGTTAGGTCAGCCTTGAT	NA
long-mer2035	CP006740.1	2595494	2595548	ATCAATGTGGTGTAACGCGTTCGTTGCCCTACGGCAAGAAACAGCGTATTCAAAT	NA
long-mer2036	CP006740.1	2596028	2596057	ATTCTTGGCGACCTGTTTGAAGTATGGATT	CP006740.1.2604	CP006740.1.2604	2595917	2596669	+	AutoIPR: IPR010138:UDP-2,3-diacylglucosaminehydrolase; IPR029052:Metallo-dependent phosphatase-like;
long-mer2037	CP006740.1	2596285	2596306	CGCGTATCAAGCGTTCCGTGCA	CP006740.1.2604	CP006740.1.2604	2595917	2596669	+	AutoIPR: IPR010138:UDP-2,3-diacylglucosaminehydrolase; IPR029052:Metallo-dependent phosphatase-like;
long-mer2038	CP006740.1	2596406	2596444	CAGTCTGGATTGAAACAGGAAAATGATTCCACGCAGTTT	CP006740.1.2604	CP006740.1.2604	2595917	2596669	+	AutoIPR: IPR010138:UDP-2,3-diacylglucosaminehydrolase; IPR029052:Metallo-dependent phosphatase-like;
long-mer2039	CP006740.1	2596459	2596519	CGTAGTGCCTGCTGATGTTGCAGCGATGTTTGCTTGCTACGGGGTCAATCGAATGATTCAT	CP006740.1.2604	CP006740.1.2604	2595917	2596669	+	AutoIPR: IPR010138:UDP-2,3-diacylglucosaminehydrolase; IPR029052:Metallo-dependent phosphatase-like;
long-mer2040	CP006740.1	2596657	2596711	ATTGCCAGGTTGAAGATGCGTCTGTGTTGCATTCCTTGGGACAAGAGTCGAGAAA	CP006740.1.2604	CP006740.1.2604	2595917	2596669	+	AutoIPR: IPR010138:UDP-2,3-diacylglucosaminehydrolase; IPR029052:Metallo-dependent phosphatase-like;
long-mer2041	CP006740.1	2599896	2599917	TAGGGCAACCAGGATACGGATG	NA
long-mer2042	CP006740.1	2600230	2600269	ATGTCTGTAGATGGAATCCTCGTTATCTCTGCTTGGCCTG	NA
long-mer2043	CP006740.1	2601157	2601199	AAGTGCGTTGGTCGCTTCATCAAGGAGTAGAATCGGCGCCTCC	CP006740.1.2607	CP006740.1.2607	2600941	2602701	-	AutoIPR: IPR000388:Sulphonylurea receptor;IPR011918:ABC transporter, ATP-binding/permease protein;IPR027417:P-loop containing nucleoside triphosphatehydrolase;
long-mer2044	CP006740.1	2601310	2601361	ATCTGCTTCGGAAGAGCGTGCAGCGATCTCAATTTCGGCAGTGGTGGCGTCC	CP006740.1.2607	CP006740.1.2607	2600941	2602701	-	AutoIPR: IPR000388:Sulphonylurea receptor;IPR011918:ABC transporter, ATP-binding/permease protein;IPR027417:P-loop containing nucleoside triphosphatehydrolase;
long-mer2045	CP006740.1	2603588	2603630	ACTGGCGAATCTACACCTGCTGCCGTTGCTCTGTGTCGGGGTG	NA
long-mer2046	CP006740.1	2603636	2603672	ATGAGGGGGTCGGCACGGAGGTGGCAGGGAAGTTTAA	NA
long-mer2047	CP006740.1	2603703	2603755	AAGAAGCCCGCAGAATAGTGTGTGCATAGCGCACATACGAGATTCCGCTCTCT	NA
long-mer2048	CP006740.1	2604156	2604198	GTGAAGCACGAAGTGCTGAGATTGCGCCGTGAGTCCGGTAAAT	CP006740.1.2609	CP006740.1.2609	2603769	2604569	+	AutoIPR: IPR001865:Ribosomal protein S2;IPR023591:Ribosomal protein S2, flavodoxin-like domain;
long-mer2049	CP006740.1	2604442	2604484	AGGCGGCGATGCCAAATGCTGTTGCTGTGCGCGAGGAAGAGTT	CP006740.1.2609	CP006740.1.2609	2603769	2604569	+	AutoIPR: IPR001865:Ribosomal protein S2;IPR023591:Ribosomal protein S2, flavodoxin-like domain;
long-mer2050	CP006740.1	2604697	2604777	TCGCCTGTCCTCCCTGGCGAGTATTGCTCGCCTCCGGCCTTTGTATATACGAGGTAATTTTATGGAAATCACTGCATCCCT	CP006740.1.2610	CP006740.1.2610	2604758	2605636	+	AutoIPR: IPR001816:Translation elongationfactor EFTs/EF1B;
long-mer2051	CP006740.1	2605261	2605303	CGATGTTGAGTTGGCTCGCGGTATTGCAATGCATGTAGCAGCG	CP006740.1.2610	CP006740.1.2610	2604758	2605636	+	AutoIPR: IPR001816:Translation elongationfactor EFTs/EF1B;
long-mer2052	CP006740.1	2605573	2605615	AGGGATTGAAAAGATCGTCGAGGACTATGCTTCTGAAGTGATG	CP006740.1.2610	CP006740.1.2610	2604758	2605636	+	AutoIPR: IPR001816:Translation elongationfactor EFTs/EF1B;
long-mer2053	CP006740.1	2605674	2605715	GTACACCCCTGCTGTGTGGTCTCGCGTGTTCGCCACGGTTGT	NA
long-mer2054	CP006740.1	2606263	2606305	TTCTTGGATGAGCGCTAACCCCGAATCTTGGCCGAGCTTTAGG	CP006740.1.2611	CP006740.1.2611	2605897	2606475	-	AutoIPR: IPR009057:Homeodomain-like;IPR011006:CheY-like superfamily;
long-mer2055	CP006740.1	2606309	2606365	AGCAAGGCGAAACTTGGAAGCGCGCTACGCGCAGCAGTTAATGCGCTGACTGCATCG	CP006740.1.2611	CP006740.1.2611	2605897	2606475	-	AutoIPR: IPR009057:Homeodomain-like;IPR011006:CheY-like superfamily;
long-mer2056	CP006740.1	2617675	2617717	CTGCCTGATGTCGTTGTGTCGTACTCAATGCTTCGCGAAGTCT	NA
long-mer2057	CP006740.1	2623008	2623050	CATAGCGATCATGGCCCGCCCTCCAGGCAAGCGCGTCTCCAGC	CP006740.1.2627	CP006740.1.2627	2619859	2623362	+	AutoIPR: IPR003395:RecF/RecN/SMC, N-terminal;IPR010935:SMCs flexible hinge; IPR024704:Structuralmaintenance of chromosomes protein; IPR027417:P-loopcontaining nucleoside triphosphate hydrolase;
long-mer2058	CP006740.1	2623086	2623128	AGCAGTTGCACTTGTGTTTGCTATCTTCCAACTCAACCCCGCA	CP006740.1.2627	CP006740.1.2627	2619859	2623362	+	AutoIPR: IPR003395:RecF/RecN/SMC, N-terminal;IPR010935:SMCs flexible hinge; IPR024704:Structuralmaintenance of chromosomes protein; IPR027417:P-loopcontaining nucleoside triphosphate hydrolase;
long-mer2059	CP006740.1	2624717	2624764	CAACCGCATTGAACACTCCCCTGAGTTTTTTCCTCACCGTACCCCGCT	NA
long-mer2060	CP006740.1	2625593	2625656	GCCTACGGTATCGGCGAAGTGGCCGATGACGTATCGTTCCACAGCCACTCCGAAATCCTGGCCT	CP006740.1.2629	CP006740.1.2629	2624903	2627416	+	AutoIPR: IPR001679:NAD-dependent DNA ligase;IPR012340:Nucleic acid-binding, OB-fold;
long-mer2061	CP006740.1	2634140	2634175	TTGCTGACTACCGTACCCCCCAGAGCACATCCTCAA	NA
long-mer2062	CP006740.1	2634219	2634259	ACCGGCCACCGTCTTCTCTAGACCACCCAGCAGACCTATCC	NA
long-mer2063	CP006740.1	2634326	2634365	CAGCCGCCACGACACCCCCGGCGGCTACGGTATTCCATCT	CP006740.1.2635	CP006740.1.2635	2634303	2635889	+	AutoIPR: IPR011042:Six-bladed beta-propeller,TolB-like;
long-mer2064	CP006740.1	2634569	2634617	CATACCCGGCGTACGTCTCAACCCCATTTTTGGACATACCGTCCAATGG	CP006740.1.2635	CP006740.1.2635	2634303	2635889	+	AutoIPR: IPR011042:Six-bladed beta-propeller,TolB-like;
long-mer2065	CP006740.1	2634770	2634796	CAGCATTTACGATGATTCCTTGTTCGC	CP006740.1.2635	CP006740.1.2635	2634303	2635889	+	AutoIPR: IPR011042:Six-bladed beta-propeller,TolB-like;
long-mer2066	CP006740.1	2635112	2635145	ATGGGCTGAGGCTCAGGATCATGGCGACTGGAAC	CP006740.1.2635	CP006740.1.2635	2634303	2635889	+	AutoIPR: IPR011042:Six-bladed beta-propeller,TolB-like;
long-mer2067	CP006740.1	2635233	2635275	TTCGATGGCTTTGACTGGACCACACAGCCAGATATTGCCTTCC	CP006740.1.2635	CP006740.1.2635	2634303	2635889	+	AutoIPR: IPR011042:Six-bladed beta-propeller,TolB-like;
long-mer2068	CP006740.1	2636262	2636300	CATCCTTTGGCAAGCCAAAGATGTCTACTTGAAAGCATC	NA
long-mer2069	CP006740.1	2639326	2639358	GCCGTCATCGCCACCCATCAGCGCATGGACATT	CP006740.1.2639	CP006740.1.2639	2638936	2639556	-	
long-mer2070	CP006740.1	2639725	2639835	GGTGGTAAGCATTGAAGATACTTGAGTGCTAGCGAACGATATGAACAACAATGCCTCCGGGTTTCTGGAGGCATCGTTATTTATCGAGGTGTTTTTCAGCGATACGTCTGG	NA
long-mer2071	CP006740.1	2639893	2639935	TGAGGGTTCTATCTTACGAGCGAAGCAATCGCTGCACCTAAAT	CP006740.1.2640	CP006740.1.2640	2639901	2640773	-	AutoIPR: IPR005810:Succinyl-CoA ligase, alphasubunit; IPR014089:Acetate-CoA ligase [ADP-forming],alpha domain; IPR016040:NAD(P)-binding domain;
long-mer2072	CP006740.1	2642088	2642128	ATTGTGTTTTTATTCATAGTCCTGATTGGTACTTCTTGTAA	NA
