# Supplementary material for: Identification of genetic relationships and subspecies signatures in Xylella fastidiosa
Source: BMC Genomics. 2019 Mar 25;20:239. doi: 10.1186/s12864-019-5565-9 (PMC6434890; doi:10.1186/s12864-019-5565-9)
Supplement: Supplementary file 6 — Raw data of the k-mers identified to be specific of the different X. fastidiosa subspecies or combinations of several subspecies. (ZIP 3012 kb) [file 12864_2019_5565_MOESM6_ESM.zip › Additional-File-6/Denancé_etal_AddFile6K_LongMer_MOR-PAU.txt]

long-mer1	CP006740.1	336413	336441	TAATGAAGTATTAGGGTTTAGAGTTTAGG	NA
long-mer2	CP006740.1	338783	338813	GATTTCAGAATGCTTGTCATTATCGTCTCGT	CP006740.1.319	CP006740.1.319	338325	338933	+	AutoIPR: IPR002136:Ribosomal protein L4/L1e;IPR023574:Ribosomal protein L4 domain;
long-mer3	CP006740.1	351274	351302	CCCTATAATTGCTGAAGAAGTTACTTAGT	CP006740.1.343	CP006740.1.343	350921	351301	+	AutoIPR: IPR000456:Ribosomal protein L17;
long-mer4	CP006740.1	351703	351726	TGATTGAAATTCGATTAGGAAAAA	NA
long-mer5	CP006740.1	356801	356826	GGAGAAGGTTAATTTGATTGGCTATA	CP006740.1.349	CP006740.1.349	356388	357521	+	AutoIPR: IPR029058:Alpha/Beta hydrolase fold;
long-mer6	CP006740.1	358560	358582	TCGCTTGATCAGTAAATTGCTAG	CP006740.1.350	CP006740.1.350	357522	358574	+	AutoIPR: IPR004961:Lipase chaperone;
long-mer7	CP006740.1	379125	379151	CCGGTGTCCTGCATCGTTTGAATTAAA	NA
long-mer8	CP006740.1	386339	386375	TTGTCTTGACGACGCCGTATTTCGTGCCTGATGAGGC	CP006740.1.377	CP006740.1.377	385387	386790	+	AutoIPR: IPR001736:PhospholipaseD/Transphosphatidylase; IPR022924:Cardiolipin synthase;IPR025202:Phospholipase D-like domain;
long-mer9	CP006740.1	514273	514302	TGCTTCATCAACGTCGGAGACGGCTTCGGC	CP006740.1.487	CP006740.1.487	514246	515358	-	AutoIPR: IPR030960:3-dehydroquinate synthasedomain; IPR030963:3-dehydroquinate synthase family;
long-mer10	CP006740.1	535428	535470	ATCTGATGCTGGTATGAGTTGCCCTGATTGGCCGACGTGCTAT	CP006740.1.506	CP006740.1.506	535321	536484	+	AutoIPR: IPR003780:COX15/CtaA family;
long-mer11	CP006740.1	535513	535551	CATGCTGCCAGTCAGATTCGCCCATTGGAGATGCATAAA	CP006740.1.506	CP006740.1.506	535321	536484	+	AutoIPR: IPR003780:COX15/CtaA family;
long-mer12	CP006740.1	535563	535590	GCAGGTGCATCGTTTCTTGGCCGGTATG	CP006740.1.506	CP006740.1.506	535321	536484	+	AutoIPR: IPR003780:COX15/CtaA family;
long-mer13	CP006740.1	642894	642934	GCGGCGGCGAGTTTGTCCAACAGTGCACGTAGTTTTTCTGG	CP006740.1.622	CP006740.1.622	642875	643663	-	AutoIPR: IPR012336:Thioredoxin-like fold;IPR018950:Disulphide bond isomerase, DsbC/G, N-terminal;
long-mer14	CP006740.1	703250	703292	GATCGAAGCTTGCGAACAGAACGGGATCGTCTTTATTGATGAG	CP006740.1.677	CP006740.1.677	702477	703856	+	AutoIPR: IPR004491:Heat shock protein HslU;IPR017729:Type VI secretion system, ATPase ClpV1;IPR027417:P-loop containing nucleoside triphosphatehydrolase;
long-mer15	CP006740.1	704031	704058	TCAGTACAGTGGTGTACCAGCATGGTAG	CP006740.1.678	CP006740.1.678	704031	705386	-	AutoIPR: IPR018721:Protein of unknown functionDUF2252;
long-mer16	CP006740.1	710616	710648	GCTGCGTTAGGCCTTGATTCCAATTTCATATGA	NA
long-mer17	CP006740.1	727079	727103	GCCGCCGCACCCAGAACTGCATCTG	CP006740.1.694	CP006740.1.694	725193	727175	+	AutoIPR: IPR002891:Adenylyl-sulfate kinase;IPR004535:Translation elongation factor,selenocysteine-specific; IPR009000:Translation protein,beta-barrel domain; IPR011779:Sulphateadenylyltransferase, large subunit; IPR027417:P-loopcontaining nucleoside triphosphate hydrolase;IPR031157:Tr-type G domain, conserved site;
long-mer18	CP006740.1	788100	788123	TTTCGCATCCACAATCAAACGTGT	CP006740.1.750	CP006740.1.750	787863	788882	-	AutoIPR: IPR011010:DNA breaking-rejoiningenzyme, catalytic core;
long-mer19	CP006740.1	880349	880379	GAGATGAATTCAATATTCATGAAATAGTTTA	NA
long-mer20	CP006740.1	880570	880599	GTGATTATATTGTTGAAGATGCTGAGAGTG	NA
long-mer21	CP006740.1	1098143	1098166	CAATAACCCGCTTGACTCCCTACT	NA
long-mer22	CP006740.1	1142153	1142187	CAGAGGGTGTGACCTTCTATTCACTCGGTATGGTG	CP006740.1.1153	CP006740.1.1153	1141360	1143741	+	AutoIPR: IPR010101:TonB-dependent vitamin B12transporter BtuB;
long-mer23	CP006740.1	1219845	1219866	TTCGATCAGTGCATCCAGGCGC	CP006740.1.1242	CP006740.1.1242	1219209	1220609	-	AutoIPR: IPR004516:Histidine-tRNA ligase/ATPphosphoribosyltransferase regulatory subunit;
long-mer24	CP006740.1	1282291	1282327	AACCACGGTATCGTTGCGCGCGGCCAGTGCGCGACAC	CP006740.1.1289	CP006740.1.1289	1281403	1282374	-	AutoIPR: IPR008089:Nucleotide sugar epimerase;IPR021168:Bifunctional polymyxin resistance protein,ArnA;
long-mer25	CP006740.1	1334819	1334841	AGAAGCATCAAACCGTTGTCAGT	CP006740.1.1351	CP006740.1.1351	1334653	1335171	-	AutoIPR: IPR000740:GrpE nucleotide exchangefactor;
long-mer26	CP006740.1	1407539	1407565	GGGGCGCTCTATGCTGCCGTGCTCTAT	CP006740.1.1415	CP006740.1.1415	1407482	1407700	+	
long-mer27	CP006740.1	1440349	1440376	ACCGTCGCCGGCAACCGCAAAATACGCA	CP006740.1.1444	CP006740.1.1444	1440297	1443467	-	AutoIPR: IPR008979:Galactose-bindingdomain-like; IPR010401:Glycogen debranching enzyme;IPR012341:Six-hairpin glycosidase;
long-mer28	CP006740.1	1440448	1440471	CGAAACACCACACCACCAGATGGC	CP006740.1.1444	CP006740.1.1444	1440297	1443467	-	AutoIPR: IPR008979:Galactose-bindingdomain-like; IPR010401:Glycogen debranching enzyme;IPR012341:Six-hairpin glycosidase;
long-mer29	CP006740.1	1443962	1443986	CAACTGAAAAACCCGTTCACGACCA	CP006740.1.1445	CP006740.1.1445	1443464	1444300	-	AutoIPR: IPR000515:ABC transporter type 1,transmembrane domain MetI-like;IPR030165:sn-glycerol-3-phosphate transport systempermease protein UgpE;
long-mer30	CP006740.1	1449106	1449127	TCCCCCTGCCTTCGCAACATCG	NA
long-mer31	CP006740.1	1581740	1581778	CGACCTGCAACAACGGTCCCCAGCAGTGCCAGCGGCTTA	CP006740.1.1584	CP006740.1.1584	1581609	1581866	-	
long-mer32	CP006740.1	1581805	1581842	GGCAGCGTTAACGCCCCATATGCCGTCGCGCACCACGC	CP006740.1.1584	CP006740.1.1584	1581609	1581866	-	
long-mer33	CP006740.1	1581858	1581895	TTCAGGCATCCACGTGAGGCCCACATGACATCCGCCGC	CP006740.1.1584	CP006740.1.1584	1581609	1581866	-	
long-mer34	CP006740.1	1650209	1650233	CAGCAAGACGTGCCTGACGCGCCGT	CP006740.1.1670	CP006740.1.1670	1649049	1650446	-	AutoIPR: IPR016484:GTP-binding protein EngA;IPR027417:P-loop containing nucleoside triphosphatehydrolase;
long-mer35	CP006740.1	1876897	1876926	TCAGATAGAGGGACGTAGCCTTGACGTGTT	CP006740.1.1896	CP006740.1.1896	1876496	1877281	+	AutoIPR: IPR011078:Uncharacterised proteinfamily UPF0001; IPR029066:PLP-binding barrel;
long-mer36	CP006740.1	2006609	2006638	ACTCGACCTAGATGACATGAAATGGGTCGT	CP006740.1.2061	CP006740.1.2061	2006259	2006732	+	AutoIPR: IPR007456:Smg;
long-mer37	CP006740.1	2073869	2073890	CGCTCAATCGCCATCAAACTGC	CP006740.1.2134	CP006740.1.2134	2073352	2074725	-	AutoIPR: IPR005467:Signal transductionhistidine kinase, core; IPR013727:Two-component sensorkinase N-terminal; IPR017232:Signal transductionhistidine kinase, nitrogen fixation and metabolismregulator; IPR022510:Sortase system, histidine kinase;
long-mer38	CP006740.1	2082878	2082920	ACGTAACACATTCGCCACCACGTCAATCAGGCGTGCCGAACCA	CP006740.1.2142	CP006740.1.2142	2082785	2084926	-	AutoIPR: IPR003945:NADH-plastoquinoneoxidoreductase, chain 5;
long-mer39	CP006740.1	2083071	2083096	ATTTTCACTGGCCATTGCGGCTTCCA	CP006740.1.2142	CP006740.1.2142	2082785	2084926	-	AutoIPR: IPR003945:NADH-plastoquinoneoxidoreductase, chain 5;
long-mer40	CP006740.1	2136372	2136393	TATTGTGTAAAATTTCAATGCA	NA
long-mer41	CP006740.1	2157616	2157639	AACGATACTGAACCCTCTACGCTG	CP006740.1.2215	CP006740.1.2215	2156194	2158317	+	AutoIPR: IPR001036:Acriflavin resistanceprotein; IPR027463:Multidrug efflux transporter AcrB TolCdocking domain, DN/DC subdomains;
long-mer42	CP006740.1	2157729	2157771	GGTTGCCTCACTCAAGCTGCCACCTGGTTATCGTATTGAGCTT	CP006740.1.2215	CP006740.1.2215	2156194	2158317	+	AutoIPR: IPR001036:Acriflavin resistanceprotein; IPR027463:Multidrug efflux transporter AcrB TolCdocking domain, DN/DC subdomains;
long-mer43	CP006740.1	2157774	2157813	TGGCGAGATCGAAGATGCGGCACAAGCCAATCAAGCATTG	CP006740.1.2215	CP006740.1.2215	2156194	2158317	+	AutoIPR: IPR001036:Acriflavin resistanceprotein; IPR027463:Multidrug efflux transporter AcrB TolCdocking domain, DN/DC subdomains;
long-mer44	CP006740.1	2157820	2157883	TTCATGCCGCATGCATTAGTCGCAATCCTGCTGCTGTTTATCATGCAATTCAATTCGTTCCGTA	CP006740.1.2215	CP006740.1.2215	2156194	2158317	+	AutoIPR: IPR001036:Acriflavin resistanceprotein; IPR027463:Multidrug efflux transporter AcrB TolCdocking domain, DN/DC subdomains;
long-mer45	CP006740.1	2158044	2158086	AGTCGAACTCGCCGATGGCTTGCCGCGTCGGGAAGCCGTGGTG	CP006740.1.2215	CP006740.1.2215	2156194	2158317	+	AutoIPR: IPR001036:Acriflavin resistanceprotein; IPR027463:Multidrug efflux transporter AcrB TolCdocking domain, DN/DC subdomains;
long-mer46	CP006740.1	2164021	2164059	TCCAGCGCTGGGAAACCAGCTAATCCTTCAACCAATGGC	CP006740.1.2221	CP006740.1.2221	2163855	2164757	-	AutoIPR: IPR002501:Pseudouridine synthase II;IPR015947:PUA-like domain;
long-mer47	CP006740.1	2203877	2203902	AGCATTGCGCTTGATGAAGCTGGCTG	CP006740.1.2259	CP006740.1.2259	2203461	2204420	+	AutoIPR: IPR001095:Acetyl-CoA carboxylase,alpha subunit; IPR011763:Acetyl-coenzyme Acarboxyltransferase, C-terminal;IPR029045:ClpP/crotonase-like domain;
long-mer48	CP006740.1	2219179	2219216	ATGCTATGGGATGGGCAGCCGCCGCACTGCTATTGCTC	CP006740.1.2277	CP006740.1.2277	2219166	2219600	+	AutoIPR: IPR002810:NfeD-like, C-terminaldomain; IPR012340:Nucleic acid-binding, OB-fold;
long-mer49	CP006740.1	2267330	2267361	AGGCAATACACCGAGCGTTTTCGCCTCCTCAA	CP006740.1.2316	CP006740.1.2316	2266010	2267896	-	AutoIPR: IPR000183:Ornithine/DAP/Argdecarboxylase; IPR029066:PLP-binding barrel;
long-mer50	CP006740.1	2334221	2334266	AGGAAAAGTCGGGCCAGGTACAGCCAACGGAACAGCAACATTCACG	CP006740.1.2373	CP006740.1.2373	2333235	2334281	+	AutoIPR: IPR008966:Adhesion domain;
long-mer51	CP006740.1	2347248	2347269	GGCACCTAAAATCCCAAGGTTA	NA
long-mer52	CP006740.1	2347341	2347364	ATTACATCGATCAAAGTTAGAAAA	CP006740.1.2385	CP006740.1.2385	2347331	2347468	-	
long-mer53	CP006740.1	2349535	2349561	CATCTAAGGAAGATTTAAAACATATCT	NA
long-mer54	CP006740.1	2368155	2368188	TATTGGAATCCAAGGGCACTCAATACCCTAAAAG	NA
long-mer55	CP006740.1	2407833	2407866	TCCATAGGTAAATTAAATTCACAACCCACTTAAA	NA
long-mer56	CP006740.1	2407958	2407985	GTAACCAATGCAATCTAAAAATCACTTC	CP006740.1.2432	CP006740.1.2432	2407984	2409078	-	AutoIPR: IPR001238:DNA-binding, RecF;IPR003395:RecF/RecN/SMC, N-terminal; IPR027417:P-loopcontaining nucleoside triphosphate hydrolase;
long-mer57	CP006740.1	2415667	2415707	TAGGACCTTTATCTAAAATTACCCGTGAGCTAATAGAGCAA	CP006740.1.2439	CP006740.1.2439	2414754	2417468	+	AutoIPR: IPR011330:Glycosidehydrolase/deacetylase, beta/alpha-barrel;IPR011990:Tetratricopeptide-like helical domain;IPR018247:EF-Hand 1, calcium-binding site;IPR029030:Caspase-like domain;
long-mer58	CP006740.1	2416707	2416783	GGCCCAAACGGCCATTCAGTCTTCACCTGGGCGTTGTTGCAAGCCTTGTCTGGGCGTGCTGACTTTAATGATGACGG	CP006740.1.2439	CP006740.1.2439	2414754	2417468	+	AutoIPR: IPR011330:Glycosidehydrolase/deacetylase, beta/alpha-barrel;IPR011990:Tetratricopeptide-like helical domain;IPR018247:EF-Hand 1, calcium-binding site;IPR029030:Caspase-like domain;
long-mer59	CP006740.1	2416786	2416830	TGATCACTGGTACTGAATTGGCATCATACGTTGCATCAGCCGTAT	CP006740.1.2439	CP006740.1.2439	2414754	2417468	+	AutoIPR: IPR011330:Glycosidehydrolase/deacetylase, beta/alpha-barrel;IPR011990:Tetratricopeptide-like helical domain;IPR018247:EF-Hand 1, calcium-binding site;IPR029030:Caspase-like domain;
long-mer60	CP006740.1	2416844	2416907	ACAAACCCCAGCATTCGGTCCTTTGCTTGGTTCACAGGGCGGAGAATTTGTGTTCGAGATACCC	CP006740.1.2439	CP006740.1.2439	2414754	2417468	+	AutoIPR: IPR011330:Glycosidehydrolase/deacetylase, beta/alpha-barrel;IPR011990:Tetratricopeptide-like helical domain;IPR018247:EF-Hand 1, calcium-binding site;IPR029030:Caspase-like domain;
long-mer61	CP006740.1	2416946	2416972	ACCAGTAAAGGCGATTAACTTGAATGG	CP006740.1.2439	CP006740.1.2439	2414754	2417468	+	AutoIPR: IPR011330:Glycosidehydrolase/deacetylase, beta/alpha-barrel;IPR011990:Tetratricopeptide-like helical domain;IPR018247:EF-Hand 1, calcium-binding site;IPR029030:Caspase-like domain;
long-mer62	CP006740.1	2416974	2417033	CCTCTTGAGTCCACAAATACTACACGCCAAGCTAAACAGCTACATCAAAATACGACTGCC	CP006740.1.2439	CP006740.1.2439	2414754	2417468	+	AutoIPR: IPR011330:Glycosidehydrolase/deacetylase, beta/alpha-barrel;IPR011990:Tetratricopeptide-like helical domain;IPR018247:EF-Hand 1, calcium-binding site;IPR029030:Caspase-like domain;
long-mer63	CP006740.1	2417044	2417071	TCACAGTAAAAAATCTACACCATGATGA	CP006740.1.2439	CP006740.1.2439	2414754	2417468	+	AutoIPR: IPR011330:Glycosidehydrolase/deacetylase, beta/alpha-barrel;IPR011990:Tetratricopeptide-like helical domain;IPR018247:EF-Hand 1, calcium-binding site;IPR029030:Caspase-like domain;
long-mer64	CP006740.1	2484334	2484360	TAGCATCGTTTTACCGGCTTTGGGGGG	CP006740.1.2509	CP006740.1.2509	2483638	2485332	-	AutoIPR: IPR004665:Transcription terminationfactor Rho; IPR012340:Nucleic acid-binding, OB-fold;IPR027417:P-loop containing nucleoside triphosphatehydrolase;
long-mer65	CP006740.1	2574480	2574512	GGCCATCACGGTGGTTGCGTTCGTTGCGTTGCA	CP006740.1.2585	CP006740.1.2585	2572903	2576301	-	AutoIPR: IPR012340:Nucleic acid-binding,OB-fold; IPR019307:RNA-binding protein AU-1/RibonucleaseE/G;
long-mer66	CP006740.1	2616395	2616417	AATTTCGCCGATGCCCGGGGCCA	CP006740.1.2622	CP006740.1.2622	2616164	2617564	-	AutoIPR: IPR018150:Aminoacyl-tRNA synthetase,class II (D/K/N)-like;
long-mer67	CP006740.1	2618728	2618750	TGAAAATGGTGATGTCGGCGTCT	CP006740.1.2624	CP006740.1.2624	2618363	2618794	+	AutoIPR: IPR000529:Ribosomal protein S6;IPR014717:Translation elongation factor EF1B/ribosomalprotein S6;
long-mer68	CP006740.1	2618824	2618865	CGCCGCAAATTCTGCAAATTTACTGCCGAGGGCATTAAAGAG	CP006740.1.2625	CP006740.1.2625	2618806	2619036	+	AutoIPR: IPR001648:Ribosomal protein S18;
long-mer69	CP006740.1	2618883	2618939	CAATACCCTACGCCAGTATTTAACTGAGAATGGCAAAATCGTCCCAAGCCGTGTGAC	CP006740.1.2625	CP006740.1.2625	2618806	2619036	+	AutoIPR: IPR001648:Ribosomal protein S18;
long-mer70	CP006740.1	2621243	2621285	GTAAACAGACATTGGCGGACGGACAGCACCAGCAGCGTACTGC	CP006740.1.2627	CP006740.1.2627	2619859	2623362	+	AutoIPR: IPR003395:RecF/RecN/SMC, N-terminal;IPR010935:SMCs flexible hinge; IPR024704:Structuralmaintenance of chromosomes protein; IPR027417:P-loopcontaining nucleoside triphosphate hydrolase;
long-mer71	CP006740.1	2637925	2637946	CCACTCTCTCTCTGGACCATGC	CP006740.1.2638	CP006740.1.2638	2637123	2638868	+	AutoIPR: IPR005565:Haemolysin activator HlyB;IPR013686:Polypeptide-transport-associated, ShlB-type;IPR027282:Two partner secretion pathway transporter;
