# Supplementary material for: Identification of genetic relationships and subspecies signatures in Xylella fastidiosa
Source: BMC Genomics. 2019 Mar 25;20:239. doi: 10.1186/s12864-019-5565-9 (PMC6434890; doi:10.1186/s12864-019-5565-9)
Supplement: Supplementary file 6 — Raw data of the k-mers identified to be specific of the different X. fastidiosa subspecies or combinations of several subspecies. (ZIP 3012 kb) [file 12864_2019_5565_MOESM6_ESM.zip › Additional-File-6/Denancé_etal_AddFile6L_LongMer_MOR-SAN.txt]

long-mer1	CP006739.1	8735	8763	AACACATCAGAGACATGCATTTTCTCAAG	CP006739.1.16	CP006739.1.16	8623	8871	+	
long-mer2	CP006739.1	9486	9514	GGAATGAGGATACAGATTCAATCTATAAC	CP006739.1.18	CP006739.1.18	9119	9604	+	
long-mer3	CP006739.1	11297	11339	CGTTCCTGCCACCATTTCAGCACCTGAAACGTTCTTTTCTATG	CP006739.1.21	CP006739.1.21	10278	12692	+	AutoIPR: IPR018145:CagE, TrbE, VirB componentof type IV transporter system, central domain;IPR027417:P-loop containing nucleoside triphosphatehydrolase;
long-mer4	CP006740.1	12202	12244	TGCACGCGCAAGCTCGCCGACCTCATCATCTGGAAAGTGGGGG	CP006740.1.12	CP006740.1.12	11530	12867	-	AutoIPR: IPR005467:Signal transductionhistidine kinase, core; IPR014285:Nitrogen fixationnegative regulator NifL; IPR022510:Sortase system,histidine kinase;
long-mer5	CP006740.1	17479	17521	CCCGTTAGCGTTATGCAGGTTTCTCATGCAATCGGTCCGGGCT	CP006740.1.17	CP006740.1.17	17431	19338	+	AutoIPR: IPR002320:Threonine-tRNA ligase, classIIa; IPR004095:TGS; IPR012675:Beta-grasp domain;
long-mer6	CP006740.1	31175	31205	CAGTGCATTGGATCACTTCCGTGATGCATTG	CP006740.1.32	CP006740.1.32	30579	32444	+	AutoIPR: IPR011990:Tetratricopeptide-likehelical domain; IPR016187:C-type lectin fold;
long-mer7	CP006740.1	32530	32552	GCGTGCTAATAGCAAGATCAAAT	NA
long-mer8	CP006740.1	77685	77727	TATCAAAGTGGCTTACCGATGTCTGATGAAGTTGTTCATGGTC	NA
long-mer9	CP006740.1	77776	77818	GGATAGTATGGAACGTTATCTTAGTGAAGGTTATGTGGAGCCG	CP006740.1.77	CP006740.1.77	77783	77968	+	
long-mer10	CP006740.1	78040	78082	TCCTATGAGCCAGCAACGTACTCTTAACAACACGATTCGCGCG	CP006740.1.78	CP006740.1.78	78044	78958	+	AutoIPR: IPR004463:UDP-3-O-acylN-acetylglucosamine deacetylase;
long-mer11	CP006740.1	92995	93025	GCGGTGTTCCAGTCAGTTTGGAAATCTCCGG	CP006740.1.87	CP006740.1.87	92037	93593	-	AutoIPR: IPR001547:Glycoside hydrolase, family5; IPR008965:Carbohydrate-binding domain;IPR017853:Glycoside hydrolase superfamily;
long-mer12	CP006740.1	113414	113456	ATTCAATATCAGTTGATAGGTAGGCGTGGCAATGGTGTTGCTA	CP006740.1.105	CP006740.1.105	113006	115384	+	AutoIPR: IPR020889:LPS-assembly protein LptD;
long-mer13	CP006740.1	121782	121824	AACCTGGCGCGTGCCCGCAGTGAGCGGCGCATCGTTGCTATAC	CP006740.1.110	CP006740.1.110	120201	122573	-	AutoIPR: IPR005887:Alpha-1,2-mannosidase,putative; IPR006311:Twin-arginine translocation pathway,signal sequence; IPR008928:Six-hairpin glycosidase-like;IPR014718:Glycoside hydrolase-type carbohydrate-binding,subgroup;
long-mer14	CP006740.1	121972	122014	GGGTTGTCCTGCATCCCGTGGTTCAAGTCCAACAGCAGGTGAC	CP006740.1.110	CP006740.1.110	120201	122573	-	AutoIPR: IPR005887:Alpha-1,2-mannosidase,putative; IPR006311:Twin-arginine translocation pathway,signal sequence; IPR008928:Six-hairpin glycosidase-like;IPR014718:Glycoside hydrolase-type carbohydrate-binding,subgroup;
long-mer15	CP006740.1	124771	124797	GGAGTACGGGGGTTCTAGATAGAGTTG	CP006740.1.113	CP006740.1.113	124531	127179	-	AutoIPR: IPR002772:Glycoside hydrolase family 3C-terminal domain; IPR017853:Glycoside hydrolasesuperfamily; IPR026891:Fibronectin type III-like domain;IPR026892:Glycoside hydrolase family 3;
long-mer16	CP006740.1	141898	141936	ATCTCGAGTATTTTTTTTGGGACAACCTGCATGACAGCT	CP006740.1.130	CP006740.1.130	141513	142190	-	AutoIPR:IPR000682:Protein-L-isoaspartate(D-aspartate)O-methyltransferase;IPR029063:S-adenosyl-L-methionine-dependentmethyltransferase;
long-mer17	CP006740.1	182175	182196	AAGTTTTTGAATATAGAGCCGG	CP006740.1.173	CP006740.1.173	181956	187277	+	AutoIPR: IPR011049:Serralysin-likemetalloprotease, C-terminal;
long-mer18	CP006740.1	187367	187389	AATGTAGGTGCGCGTGGGGGGGG	NA
long-mer19	CP006740.1	206907	206948	AAATCCTGCTCCAGCCAGTTACTGCAGATACGCCGTTTGCTG	CP006740.1.189	CP006740.1.189	206901	209927	+	AutoIPR: IPR000531:TonB-dependent receptor,beta-barrel; IPR008291:Glucoamylase, starch-binding;
long-mer20	CP006740.1	233117	233159	AGGTTGCGATCATATCTGGGCGGTAAATACTGCGCAAGCACTT	NA
long-mer21	CP006740.1	256429	256459	ATAGCCGTCGAGTAAATCTGCGTCCAAGTCT	CP006740.1.237	CP006740.1.237	256138	257109	-	
long-mer22	CP006740.1	259603	259627	ATGTGTAACCGCCTACCCCTGGGCA	CP006740.1.243	CP006740.1.243	259615	260202	-	AutoIPR: IPR013046:Bacteriophage Mu/P2,baseplate assembly;
long-mer23	CP006740.1	264466	264504	GCCGTGCATGGCTGCGGATGCGTCTGCCGTCGGGGCGGG	CP006740.1.250	CP006740.1.250	264345	264854	+	
long-mer24	CP006740.1	264551	264590	CTACATGGGCACGCATCCGATAACGCGCAAATGGACGCGC	CP006740.1.250	CP006740.1.250	264345	264854	+	
long-mer25	CP006740.1	264623	264659	CATCACCCAAGCCGTCAGCCGTGACGTGTTGGCCGCC	CP006740.1.250	CP006740.1.250	264345	264854	+	
long-mer26	CP006740.1	264674	264701	TGAAGCAGCCGGTTACGCGATTGTTTTA	CP006740.1.250	CP006740.1.250	264345	264854	+	
long-mer27	CP006740.1	264801	264830	GGGTTGCCTTTAGCGGCGGAAGGCTTTGAA	CP006740.1.250	CP006740.1.250	264345	264854	+	
long-mer28	CP006740.1	264943	264988	GGGCCGCCACGGTGCGCCGGATCGCATCGCCATGCTGCCCGAGGGG	CP006740.1.251	CP006740.1.251	264854	265129	+	AutoIPR: IPR014883:VRR-NUC domain;
long-mer29	CP006740.1	265197	265218	TAGGAGCATTTCGCCTTTTATT	CP006740.1.252	CP006740.1.252	265131	265451	-	
long-mer30	CP006740.1	305602	305634	GCGGGGCATTGTACGGCATTGGCTGGCAACATT	CP006740.1.288	CP006740.1.288	305185	306591	+	AutoIPR:IPR005762:UDP-N-acetylmuramoylalanine-D-glutamateligase;
long-mer31	CP006740.1	332650	332682	GATAGTAGAAGCTTTTTGGCCTATCGCTACATA	CP006740.1.311	CP006740.1.311	331723	333270	-	AutoIPR: IPR005294:ATPase, F1 complex, alphasubunit; IPR022425:Flagellar export ATPase FliI, clade 2;IPR023366:ATP synthase subunit alpha-like domain;IPR027417:P-loop containing nucleoside triphosphatehydrolase;
long-mer32	CP006740.1	332886	332920	CAGTTTGAGTGGGTCCTAGTGCACCTTTGCCATCG	CP006740.1.311	CP006740.1.311	331723	333270	-	AutoIPR: IPR005294:ATPase, F1 complex, alphasubunit; IPR022425:Flagellar export ATPase FliI, clade 2;IPR023366:ATP synthase subunit alpha-like domain;IPR027417:P-loop containing nucleoside triphosphatehydrolase;
long-mer33	CP006740.1	335170	335212	ACTGATTGACATCCCAAGCGTCGCATTGACGTCAGCCGTTGGA	CP006740.1.315	CP006740.1.315	334810	335607	-	AutoIPR: IPR000568:ATPase, F0 complex, subunitA;
long-mer34	CP006740.1	336134	336165	TATCTACTCTATTTCATGGTGCTGCATCCAAT	NA
long-mer35	CP006740.1	336712	336733	TTTGCATTGCTAACTGAAGTTT	NA
long-mer36	CP006740.1	344596	344618	CGGATAATGTAAATGTTGTTATG	CP006740.1.333	CP006740.1.333	344484	345011	+	AutoIPR: IPR000702:Ribosomal protein L6;
long-mer37	CP006740.1	348585	348612	CTATCGCGGTCTTCGTCATAGACGTTGT	CP006740.1.339	CP006740.1.339	348331	348687	+	AutoIPR: IPR001892:Ribosomal protein S13;IPR010979:Ribosomal protein S13-like, H2TH; IPR027437:30sribosomal protein S13, C-terminal;
long-mer38	CP006740.1	351799	351823	TATTATGGCTAGTCGCTATGAGTCA	NA
long-mer39	CP006740.1	356146	356182	TTATATGAATAATGTGTCGTCACTGGTCTTTCGAATA	NA
long-mer40	CP006740.1	361154	361185	TTCCTGATGAATTCAGTATTTTTGTATGTAGT	NA
long-mer41	CP006740.1	369302	369341	AACCAAGTCTAAGGTATTATTCGCGGTGACTTCGAAAAAT	CP006740.1.359	CP006740.1.359	367587	370058	+	AutoIPR: IPR004815:Lon protease,bacterial/eukaryotic-type; IPR015947:PUA-like domain;IPR027065:Lon protease; IPR027417:P-loop containingnucleoside triphosphate hydrolase;
long-mer42	CP006740.1	375846	375867	TTATTCTGAGTGCGCTTTCCTG	CP006740.1.365	CP006740.1.365	375691	375915	+	
long-mer43	CP006740.1	378041	378083	GGTCAGCCAATTAGAGACGGGTAATCCATTCATGTTCTACCGG	CP006740.1.366	CP006740.1.366	376590	379082	+	AutoIPR: IPR000788:Ribonucleotide reductaselarge subunit, C-terminal; IPR008926:Ribonucleotidereductase R1 subunit, N-terminal;
long-mer44	CP006740.1	379606	379630	TCCCACCATTCTCAAGCGCAACGCC	CP006740.1.367	CP006740.1.367	379160	380200	+	AutoIPR: IPR000358:Ribonucleotide reductasesmall subunit; IPR009078:Ferritin-like superfamily;
long-mer45	CP006740.1	400972	400994	TGAATTTTTATTCTTTGTTGAAT	NA
long-mer46	CP006740.1	407584	407626	GAGTGCGTGTTGTGTCCACGATAGTAGCGATTTGACTGCTTGC	CP006740.1.394	CP006740.1.394	407230	409731	-	AutoIPR: IPR010225:RNA helicase, ATP-dependentDEAH box, HrpB-type; IPR017170:Lhr-like ATP-dependent RNAhelicase, predicted; IPR027417:P-loop containingnucleoside triphosphate hydrolase;
long-mer47	CP006740.1	420701	420739	AACGGGAGAGTTAACGCGCCGGCAGTGTGCAACGCCTCT	NA
long-mer48	CP006740.1	420912	420954	AAATGGCAGGCCGATCCAGTCAATTGGATGTGGTTTGACGAGC	CP006740.1.403	CP006740.1.403	420804	421397	+	AutoIPR: IPR004921:Terminase, large subunit;
long-mer49	CP006740.1	421503	421545	AAACGACAAGGGACTGGCGCGCCTTGGGGCGAACATCGTGAAA	NA
long-mer50	CP006740.1	423634	423657	CACACCGTGGCTGTGTTGTCGGGG	CP006740.1.404	CP006740.1.404	422053	424758	+	AutoIPR: IPR015934:Aconitase/2-methylisocitratedehydratase; IPR015937:Aconitase/isopropylmalatedehydratase;
long-mer51	CP006740.1	435464	435485	CCATTTCTCAATGTGGGGGGGG	CP006740.1.412	CP006740.1.412	431814	436739	+	AutoIPR: IPR001599:Alpha-2-macroglobulin;IPR002890:Alpha-2-macroglobulin, N-terminal;IPR008930:Terpenoid cyclases/protein prenyltransferasealpha-alpha toroid; IPR011625:Alpha-2-macroglobulin,N-terminal 2; IPR021868:Alpha-2-macroglobulin MG1 domain;IPR026284:Alpha-2-macroglobulin domain protein,bacteria;
long-mer52	CP006740.1	456802	456844	GTCACCAAGCACCCCAAAGAGTAACAAATCGCATACAGAAGAC	CP006740.1.429	CP006740.1.429	456341	456847	+	AutoIPR: IPR008769:Poly granule associated;
long-mer53	CP006740.1	459626	459654	TTCGGGATTTTTAAAAGCCGCGCGTTACA	NA
long-mer54	CP006740.1	461063	461099	GGCGCGTCGAGGGAGAGGAGTGGTGGAGGGAGATTAG	NA
long-mer55	CP006740.1	469014	469056	TGAGACTCACCCAGACCCACCAAATGCATTGTCTGATGGCCCC	CP006740.1.439	CP006740.1.439	468322	469152	+	AutoIPR: IPR006269:3-deoxy-8-phosphooctulonatesynthase; IPR013785:Aldolase-type TIM barrel;
long-mer56	CP006740.1	513823	513857	CACGGTGTCGCGTCGTAGGGCGCGCAGTAGGCGAT	CP006740.1.486	CP006740.1.486	512806	513870	-	AutoIPR: IPR006361:Uroporphyrinogendecarboxylase HemE;
long-mer57	CP006740.1	517189	517231	GAGGAAGTCGCGGTAGGTTTTCCCGTCGGTGTTGTCGTCGGGT	CP006740.1.490	CP006740.1.490	517006	518748	-	AutoIPR: IPR000924:Glutamyl/glutaminyl-tRNAsynthetase; IPR022861:Glutamine-tRNA ligase, bacterial;
long-mer58	CP006740.1	526072	526135	GTTCTGTGGTGTGCTGGTGTGCTGGTGTGCTGGTGTGTGATTGATGTCTTCTGTTAATAGGAGC	NA
long-mer59	CP006740.1	535033	535064	GGGGGTAGCGTGACATTTTGCCGCAGTTTCTT	NA
long-mer60	CP006740.1	535093	535117	GCTGCTTAGAGCCTGTTAAACGCCT	NA
long-mer61	CP006740.1	535145	535178	TTTGGCGGTACGAGTGCCAGCTGTGGCATGGATG	CP006740.1.505	CP006740.1.505	535172	535321	+	
long-mer62	CP006740.1	535884	535914	CGTGATGGGGCACTTGCTTGGTGGTTTGCTG	CP006740.1.506	CP006740.1.506	535321	536484	+	AutoIPR: IPR003780:COX15/CtaA family;
long-mer63	CP006740.1	536025	536067	GTTGCAGATTGCACTGGGGGGATGGGTCAGTGCTAATTACGCG	CP006740.1.506	CP006740.1.506	535321	536484	+	AutoIPR: IPR003780:COX15/CtaA family;
long-mer64	CP006740.1	537608	537631	TGGGGATAATTTGATATTTTTAAT	NA
long-mer65	CP006740.1	542869	542894	CAGGTTCTCATGGTGATGAGTAGTTG	NA
long-mer66	CP006740.1	574050	574095	CCCCTCGGGCAGCATGGCGATGCGATCCGGCGCACCGTGGCGGCCC	CP006740.1.538	CP006740.1.538	573909	574184	-	AutoIPR: IPR014883:VRR-NUC domain;
long-mer67	CP006740.1	575735	575761	ATCGACCAAAACGCCTCGGTCATTAAT	CP006740.1.539	CP006740.1.539	574184	576364	-	AutoIPR: IPR018320:DNA polymerase 1;
long-mer68	CP006740.1	590603	590645	CTGGTGGAAAGAAGCGTTCTATACGTGCCTTGCGATGGTGGCT	CP006740.1.564	CP006740.1.564	590577	590906	+	AutoIPR: IPR006481:Bacteriophage lambda, GpS,holin;
long-mer69	CP006740.1	590730	590759	GGGCTTGTGGGGCTGTTTGCAATGTGGGTG	CP006740.1.564	CP006740.1.564	590577	590906	+	AutoIPR: IPR006481:Bacteriophage lambda, GpS,holin;
long-mer70	CP006740.1	620582	620610	AGTTGCTTTATTTATCTGTAATTCAATAA	NA
long-mer71	CP006740.1	620690	620725	ATTGAGATGCAGTGTTTTTTTTATTGGTTTATTCAG	NA
long-mer72	CP006740.1	639935	639977	GTCGTGATAGGCCAGCAGCAGACCTGCGTTGCGCGCATCGTTC	CP006740.1.621	CP006740.1.621	638711	642715	-	AutoIPR:IPR010073:Phosphoribosylformylglycinamidine synthase;IPR011414:Uncharacterised conserved protein UCP036541;IPR016188:PurM, N-terminal-like; IPR029062:Class Iglutamine amidotransferase-like;
long-mer73	CP006740.1	647859	647901	GAATGGTAGTGCCAAGGCATGCCGGGGCACGCCGTTGCGCAGG	CP006740.1.627	CP006740.1.627	647631	648995	-	AutoIPR: IPR006336:Glutamate--cysteine ligase,GCS2;
long-mer74	CP006740.1	655318	655350	GCGTTCCAATTGCAATACCGCTAGTGTTAGGCG	CP006740.1.634	CP006740.1.634	654982	655596	-	AutoIPR: IPR007451:Uncharacterised proteinfamily UPF0274;
long-mer75	CP006740.1	715457	715483	GTGAGTTGTGAGTAGTGCGACCTCCTT	NA
long-mer76	CP006740.1	715803	715828	CGCTTCTTTTTCTCGGTGTCGCTGTT	CP006740.1.688	CP006740.1.688	715791	717842	+	AutoIPR: IPR011276:TonB-dependenthaem/haemoglobin receptor;
long-mer77	CP006740.1	723965	723988	ATAGCCGGATACCCACCATAGGGA	CP006740.1.692	CP006740.1.692	722243	724081	-	AutoIPR: IPR001094:Flavodoxin;IPR001709:Flavoprotein pyridine nucleotide cytochromereductase; IPR023173:NADPH-cytochrome p450 reductase,FAD-binding, alpha-helical domain-3;IPR029039:Flavoprotein-like;
long-mer78	CP006740.1	724197	724239	CTACACACTGCGCATGTTTTCCGTTGGCTACGCTGTCCGCCGA	NA
long-mer79	CP006740.1	727609	727651	CCAGAATAACCGCTAAACGCGTCATTGTAGACCGTACACCAAG	NA
long-mer80	CP006740.1	727668	727709	CTATTTAATCTTTCCGTAAATTTTCCGTAAATGATCTACGCG	NA
long-mer81	CP006740.1	727717	727743	AGCAGCGCAGCGTCTGTGCTGGTGGAA	NA
long-mer82	CP006740.1	772406	772474	CAGGCTCCATGATTGATCTACATCTTTTAGCAACGTGGCGTTGCAGCCCTTTTCTATATCCCCCCGCGT	NA
long-mer83	CP006740.1	782082	782111	TGCACCTTGATGTGTAAGCCTCTTGCGCGC	NA
long-mer84	CP006740.1	782290	782320	GGAGGCTTGCATGACCGCAGCTTCAATTTAG	NA
long-mer85	CP006740.1	792139	792181	CGACAGCGCCACCGTCTCACTTAACACCACCGGCCAGGTGACG	CP006740.1.753	CP006740.1.753	789524	792349	+	AutoIPR: IPR002035:von Willebrand factor, typeA;
long-mer86	CP006740.1	809380	809402	GCATGCGATGCGATGCGATGCCA	NA
long-mer87	CP006740.1	816144	816179	TACTGGCATTGAATCGGGGAGAAGGGGGCGATATTC	CP006740.1.776	CP006740.1.776	815966	816925	+	AutoIPR: IPR010394:5-nucleotidase;
long-mer88	CP006740.1	816214	816481	TGCTGACACTGGCTTGCGTATTTTCAATTCCATTCAGCACTACGGTCTTGAAATCGTCCGTGCCGCTTTCACCTCTGGTGAGGCGACATGGCGTTACGCCAAACCCTTTGACACCGACTTGTTTCTATCGGCCAACCCGGTGGACGTTCGGCTTGCATTGGAGCACGGTATCGCCGCAGCAACGATCATGCCCCGCATGCCGGGTGAACGTGTGGAGGATGCGGTGGCTGTTTCCGATAACGAGTGCAGTTCTTTACCAGTGCAACTG	CP006740.1.776	CP006740.1.776	815966	816925	+	AutoIPR: IPR010394:5-nucleotidase;
long-mer89	CP006740.1	816483	816625	GCATTGCCTTTGACGGTGATGCAGTCATCTTTGGCGATGAGGGGGAACGCATCTCCCGGGAGCAAGGGATGGAGGCGTTTGCTCGCCATGAGCGTGAACGTGCACGTGAGCCGTTAACCGGGGGGCCGTTCCGTAATTTTTTA	CP006740.1.776	CP006740.1.776	815966	816925	+	AutoIPR: IPR010394:5-nucleotidase;
long-mer90	CP006740.1	816715	816757	GCATGAGCGGGTCATCCGTACTTTGCGGGAGTGGGGCGTGCGT	CP006740.1.776	CP006740.1.776	815966	816925	+	AutoIPR: IPR010394:5-nucleotidase;
long-mer91	CP006740.1	816784	816832	ACGGCATAAGGGGCCATTTCTAGAAGCCTTTGGGGCGGATATTTTCTTC	CP006740.1.776	CP006740.1.776	815966	816925	+	AutoIPR: IPR010394:5-nucleotidase;
long-mer92	CP006740.1	816850	816892	TATTGACAGTGCCCGCCAGCACCAAAGTGTGGCGGCCGGGCAT	CP006740.1.776	CP006740.1.776	815966	816925	+	AutoIPR: IPR010394:5-nucleotidase;
long-mer93	CP006740.1	818541	818571	GCAGCTATGTGGTCACTACCCACACCTCGCG	CP006740.1.778	CP006740.1.778	818084	818710	+	AutoIPR: IPR006119:Resolvase, N-terminal;
long-mer94	CP006740.1	819359	819392	TGCTGCTGCTGCTCTGCGCGTACAGCCAATTTTG	CP006740.1.780	CP006740.1.780	819127	821037	-	
long-mer95	CP006740.1	819667	819705	AACTTGCCGACTCATGACCTCTGTAGCAATCCACGGCTT	CP006740.1.780	CP006740.1.780	819127	821037	-	
long-mer96	CP006740.1	820936	820958	AAGCACGAACGCTTTCTCAGAAA	CP006740.1.780	CP006740.1.780	819127	821037	-	
long-mer97	CP006740.1	822102	822130	CCTGATCGTATTCTCGTTGGCCAAGTGCG	CP006740.1.782	CP006740.1.782	821423	822106	+	AutoIPR: IPR001482:Type II secretion systemprotein E; IPR027417:P-loop containing nucleosidetriphosphate hydrolase;
long-mer97	CP006740.1	822102	822130	CCTGATCGTATTCTCGTTGGCCAAGTGCG	CP006740.1.783	CP006740.1.783	822096	822404	+	AutoIPR: IPR001482:Type II secretion systemprotein E; IPR027417:P-loop containing nucleosidetriphosphate hydrolase;
long-mer98	CP006740.1	822446	822487	TAATTATCGAGTGCTTCTTATTCCTTGGCGTTGCGCTACTGC	CP006740.1.784	CP006740.1.784	822417	822551	+	
long-mer99	CP006740.1	842218	842251	TGCTGCTGCTGCTCTGCGCGTACAGCCAATTTTG	CP006740.1.813	CP006740.1.813	841986	842540	-	
long-mer100	CP006740.1	842526	842564	AACTTGCCGACTCATGACCTCTGTAGCAATCCACGGCTT	CP006740.1.813	CP006740.1.813	841986	842540	-	
long-mer101	CP006740.1	884914	884956	GTGGTAAATACAGGTTTTCAGTAATGGAAACGTTTAGGACGGG	CP006740.1.859	CP006740.1.859	880973	884920	+	AutoIPR: IPR005594:YadA-like, C-terminal;IPR008635:Coiled stalk of trimeric autotransporteradhesin; IPR011049:Serralysin-like metalloprotease,C-terminal;
long-mer102	CP006740.1	885009	885047	CCTATTGTCGTACTTACTAGTTGAGATGTTTCAAATTGG	NA
long-mer103	CP006740.1	887082	887114	GCGGAATCCAGTATCAAGATTACGGCGATAGCG	CP006740.1.861	CP006740.1.861	886716	888818	-	AutoIPR: IPR010020:Integral membrane protein,YccS/YhfK; IPR020846:Major facilitator superfamilydomain;
long-mer104	CP006740.1	890088	890130	TGAGTAAGCACCCATGCCCCCGGTATTCGGGCCTATGTCGCCA	CP006740.1.862	CP006740.1.862	889497	890789	-	AutoIPR: IPR000115:Phosphoribosylglycinamidesynthetase; IPR006284:Glutathione synthetase,prokaryotic;
long-mer105	CP006740.1	896621	896649	GTGATACGCCCCAGCGGCACCAGAACAAA	NA
long-mer106	CP006740.1	917482	917524	AGCCGAGATTGCTAACCATTTAGATACTATCAAGGATTGGTTA	CP006740.1.885	CP006740.1.885	915371	920548	+	AutoIPR: IPR002545:CheW-like protein;IPR003594:Histidine kinase-like ATPase, C-terminaldomain; IPR004105:Histidine kinase  CheA-like,homodimeric domain; IPR005467:Signal transductionhistidine kinase, core; IPR011006:CheY-like superfamily;IPR014302:Signal transduction histidine kinase, TMAOsensor TorS;
long-mer107	CP006740.1	925354	925382	GTTTAGACGTTTGAGTTTGTACCGGTACA	CP006740.1.890	CP006740.1.890	925007	925993	-	AutoIPR: IPR007730:Sporulation-related domain;
long-mer108	CP006740.1	926019	926051	AAAGCGTTATCAATTATACGTCTACTGGCAATG	CP006740.1.891	CP006740.1.891	926032	927330	-	AutoIPR: IPR001645:Folylpolyglutamatesynthetase;
long-mer109	CP006740.1	927827	927869	AATATGCTTCAGCCCCTCGATTCCCTTAATTTTTTGAATTTTA	NA
long-mer110	CP006740.1	942844	942884	TGTTCGGCAACGATGACGGTCTGAGTGATCACAATCTTGGC	CP006740.1.907	CP006740.1.907	942483	942914	-	
long-mer111	CP006740.1	950411	950453	TTTCGTTAGCGGGATTTATACAAATATAATTCTCGCGCCACTT	CP006740.1.917	CP006740.1.917	949992	950510	-	AutoIPR: IPR016181:Acyl-CoA N-acyltransferase;
long-mer112	CP006740.1	962104	962143	TAAAGGCCTGTGGGTGGTTTTGGGTCTCCTCATTAGAGCG	NA
long-mer113	CP006740.1	968578	968604	TAGCAATGTTTGCATTTCTACCGGGTG	NA
long-mer114	CP006740.1	968636	968711	AGCTTGCCTTCTGTTCTCATTTATGTAGTAACGATTTCTTTAGCTAGTGACTGATTTTGATCTCTACTTGTCGCGT	NA
long-mer115	CP006740.1	968765	968807	CGATTGCTAAAATATTCGTTCGGGGGCATCCGTTTAAATTTTC	CP006740.1.941	CP006740.1.941	968737	970161	+	AutoIPR: IPR012393:Tricorn protease;IPR014167:Tol-Pal system beta propeller repeat-containingprotein, TolB;
long-mer116	CP006740.1	969104	969146	GAAGCGAGATTCGATTTCCGATTTGGCAAGCACTGAAACAGGA	CP006740.1.941	CP006740.1.941	968737	970161	+	AutoIPR: IPR012393:Tricorn protease;IPR014167:Tol-Pal system beta propeller repeat-containingprotein, TolB;
long-mer117	CP006740.1	970496	970538	TCTTAGTTGCCATGCAAAATACCTTCGCAACCGTCCCTCTGCA	CP006740.1.942	CP006740.1.942	970227	970766	+	AutoIPR: IPR006665:Outer membrane protein,OmpA/MotB, C-terminal; IPR014169:Peptidoglycan-associatedlipoprotein;
long-mer118	CP006740.1	973818	973860	CAAGATGCACTGCAAACCGCTAATTATTTCACCAGGCCATAAA	CP006740.1.946	CP006740.1.946	973267	973998	+	AutoIPR: IPR007581:Endonuclease V;
long-mer119	CP006740.1	985459	985522	TGCTGCTGTGGTGATGGGAGGAGCGTATGAGACTGTATTTAATTTGAAGTTGGGTACGGCGCCT	CP006740.1.960	CP006740.1.960	985373	985684	+	AutoIPR: IPR003512:Bacteriophage M13, G5P,DNA-binding;
long-mer120	CP006740.1	988170	988213	AGGCAGAAGCCAAGCTTGGTGCACGTCCGTTATTTGCAGCCGGT	CP006740.1.965	CP006740.1.965	988103	989257	+	AutoIPR: IPR008900:Zona occludens toxin;IPR027417:P-loop containing nucleoside triphosphatehydrolase;
long-mer121	CP006740.1	988730	988751	TGTATGTGGTATGCCTGGCATA	CP006740.1.965	CP006740.1.965	988103	989257	+	AutoIPR: IPR008900:Zona occludens toxin;IPR027417:P-loop containing nucleoside triphosphatehydrolase;
long-mer122	CP006740.1	992946	993009	TGCTGCTGTGGTGATGGGAGGAGCGTATGAGACTGTATTTAATTTGAAGTTGGGTACGGCGCCT	CP006740.1.973	CP006740.1.973	992860	993171	+	AutoIPR: IPR003512:Bacteriophage M13, G5P,DNA-binding;
long-mer123	CP006740.1	995657	995700	AGGCAGAAGCCAAGCTTGGTGCACGTCCGTTATTTGCAGCCGGT	CP006740.1.978	CP006740.1.978	995641	996744	+	AutoIPR: IPR008900:Zona occludens toxin;IPR027417:P-loop containing nucleoside triphosphatehydrolase;
long-mer124	CP006740.1	996217	996238	TGTATGTGGTATGCCTGGCATA	CP006740.1.978	CP006740.1.978	995641	996744	+	AutoIPR: IPR008900:Zona occludens toxin;IPR027417:P-loop containing nucleoside triphosphatehydrolase;
long-mer125	CP006740.1	1001259	1001285	TTAATGAGTGAATTTATCAATCAATGA	NA
long-mer126	CP006740.1	1003101	1003124	TACGTTGATAAATTACCTCAGGCT	CP006740.1.992	CP006740.1.992	1002120	1003331	+	
long-mer127	CP006740.1	1004647	1004677	CTATTTTAGGGTCTTCTTCTTCTGCTGTTTC	CP006740.1.994	CP006740.1.994	1003608	1004687	+	AutoIPR: IPR008900:Zona occludens toxin;IPR027417:P-loop containing nucleoside triphosphatehydrolase;
long-mer128	CP006740.1	1007135	1007156	TATGCCAGGCATACCACATACA	CP006740.1.999	CP006740.1.999	1006629	1007732	-	AutoIPR: IPR008900:Zona occludens toxin;IPR027417:P-loop containing nucleoside triphosphatehydrolase;
long-mer129	CP006740.1	1007673	1007716	ACCGGCTGCAAATAACGGACGTGCACCAAGCTTGGCTTCTGCCT	CP006740.1.999	CP006740.1.999	1006629	1007732	-	AutoIPR: IPR008900:Zona occludens toxin;IPR027417:P-loop containing nucleoside triphosphatehydrolase;
long-mer130	CP006740.1	1010364	1010427	AGGCGCCGTACCCAACTTCAAATTAAATACAGTCTCATACGCTCCTCCCATCACCACAGCAGCA	CP006740.1.1004	CP006740.1.1004	1010202	1010513	-	AutoIPR: IPR003512:Bacteriophage M13, G5P,DNA-binding;
long-mer131	CP006740.1	1012067	1012088	TCTGAATAAAACGCATCATCAA	NA
long-mer132	CP006740.1	1014012	1014039	ACCTTCATGAACAATCTCCGCCTTACTG	CP006740.1.1012	CP006740.1.1012	1013838	1014530	-	AutoIPR: IPR018317:Queuosine biosynthesisprotein QueC;
long-mer133	CP006740.1	1039949	1039970	CACCGCTCACGCTTTCTGCAAC	CP006740.1.1036	CP006740.1.1036	1039830	1040612	-	
long-mer134	CP006740.1	1040438	1040490	CTGAGCTATCTAGCCGAACCGTAACACCGTTATTCACGGCCAATCCGCTATCG	CP006740.1.1036	CP006740.1.1036	1039830	1040612	-	
long-mer135	CP006740.1	1040538	1040580	CTGTCCGGCGGCCAGCAATTGTCCTGTCATTCCATAAAAGGTG	CP006740.1.1036	CP006740.1.1036	1039830	1040612	-	
long-mer136	CP006740.1	1040583	1040604	TAGGCGTGAGAATAAGCGGAAG	CP006740.1.1036	CP006740.1.1036	1039830	1040612	-	
long-mer137	CP006740.1	1040632	1040674	GAAAACCCCGTCGAAACGGGGATGTTGGCTGCAAAAACATGGT	NA
long-mer138	CP006740.1	1041316	1041400	TTCGTAAAAATAAAAGCGAAGAGAAATAGGCGGAAGGCGGTCATGGGATTACGTCCAAAAACAGAATGAATAAGCGCCCCGCAAA	CP006740.1.1038	CP006740.1.1038	1040910	1041344	+	AutoIPR: IPR019284:Xylella phage Xfas53,Orf42;
long-mer139	CP006740.1	1045739	1045765	CCCCCCGGCCTCTGGGTAATGGTCTCT	CP006740.1.1044	CP006740.1.1044	1045591	1047519	-	AutoIPR: IPR021098:Bacteriophage P22, Gp10,DNA-stabilising;
long-mer140	CP006740.1	1045866	1045936	CCTGGAACTTGTCAGGGTTGGCGGCGGTGGCGTAGGCGAGCGTCACAAGTCCCGTTTGGCTTCCAAGCTGC	CP006740.1.1044	CP006740.1.1044	1045591	1047519	-	AutoIPR: IPR021098:Bacteriophage P22, Gp10,DNA-stabilising;
long-mer141	CP006740.1	1048041	1048109	CCAAAGGTCATCACACGCACGCTGATGTTTTTTATGCTTGCCGTATAGCCTTCACACGAGGCCAACACC	CP006740.1.1046	CP006740.1.1046	1047944	1049170	-	AutoIPR: IPR024659:Major capsid protein Gp5;
long-mer142	CP006740.1	1048870	1048895	TAAAAGTCAGCGGGACATGGTGCTGC	CP006740.1.1046	CP006740.1.1046	1047944	1049170	-	AutoIPR: IPR024659:Major capsid protein Gp5;
long-mer143	CP006740.1	1052353	1052380	CCGGTCCAGCATCTCCGTGACGCCTGCT	CP006740.1.1049	CP006740.1.1049	1052149	1053510	-	AutoIPR: IPR004921:Terminase, large subunit;
long-mer144	CP006740.1	1053876	1053906	CACCGCAACGCTGGCCGGTAACCCAGACATC	CP006740.1.1051	CP006740.1.1051	1053799	1054113	-	
long-mer145	CP006740.1	1055702	1055774	CGTCGGGCAATCACGCGGCTGGGATAGCTCATCCACAACCGCCGCAACCAGAACCGGCAGCATCTCCAATGTT	CP006740.1.1055	CP006740.1.1055	1055480	1056187	-	AutoIPR: IPR001305:Heat shock protein DnaJ,cysteine-rich domain;
long-mer146	CP006740.1	1056218	1056245	AGACAAGTATAACCCATTGAACTAAAAG	NA
long-mer147	CP006740.1	1056647	1056674	AGAGGCCACCGCCCATCGGCGTACTGAG	CP006740.1.1056	CP006740.1.1056	1056462	1058990	-	AutoIPR: IPR006500:DNA primase, phage/plasmid;IPR014818:Bacteriophage/plasmid primase, P4, C-terminal;IPR027417:P-loop containing nucleoside triphosphatehydrolase;
long-mer148	CP006740.1	1056954	1056980	GCGCCTCCAGATGCCGCTGTCTTGCCC	CP006740.1.1056	CP006740.1.1056	1056462	1058990	-	AutoIPR: IPR006500:DNA primase, phage/plasmid;IPR014818:Bacteriophage/plasmid primase, P4, C-terminal;IPR027417:P-loop containing nucleoside triphosphatehydrolase;
long-mer149	CP006740.1	1069131	1069154	CAGCACCGCTAAATACCAGGCGCT	CP006740.1.1074	CP006740.1.1074	1068247	1070427	+	AutoIPR: IPR018320:DNA polymerase 1;
long-mer150	CP006740.1	1069206	1069236	CGGGGCCAGTCGCACCGGACGTTGGGCGGGG	CP006740.1.1074	CP006740.1.1074	1068247	1070427	+	AutoIPR: IPR018320:DNA polymerase 1;
long-mer151	CP006740.1	1069281	1069314	GCCAGTGATCGCCGTTGGCATCGATGCCATGAAA	CP006740.1.1074	CP006740.1.1074	1068247	1070427	+	AutoIPR: IPR018320:DNA polymerase 1;
long-mer152	CP006740.1	1070124	1070163	CTACATGGGCACGCATCCGATAACGCGCAAATGGACGCGC	CP006740.1.1074	CP006740.1.1074	1068247	1070427	+	AutoIPR: IPR018320:DNA polymerase 1;
long-mer153	CP006740.1	1070770	1070791	TAGGAGCATTTCGCCTTTTATT	CP006740.1.1076	CP006740.1.1076	1070704	1071009	-	
long-mer154	CP006740.1	1078798	1078825	GGGGGGAGATCCAGCACCCCACCGACAC	CP006740.1.1082	CP006740.1.1082	1077240	1080545	-	AutoIPR: IPR020683:Ankyrin repeat-containingdomain;
long-mer155	CP006740.1	1103751	1103782	GTAGTCAACCGGTGCATTCGAATGAGTACTAC	NA
long-mer156	CP006740.1	1104065	1104107	AGCTACGCGTCCTGGCTGTTTAGGAGCTTAGTACTGCTGAGTA	NA
long-mer157	CP006740.1	1104643	1104696	GTAGCGCTACGGGAAAAAATATTTCCATGATGCCTAAATAAGTTGTCGTATAAA	CP006740.1.1106	CP006740.1.1106	1104591	1104755	-	
long-mer158	CP006740.1	1104723	1104748	AAATGCCTCTTTAATAATTTCATCAA	CP006740.1.1106	CP006740.1.1106	1104591	1104755	-	
long-mer159	CP006740.1	1118065	1118096	AACGAACTCTGACTTTTTCTAGGTTCATAACA	CP006740.1.1120	CP006740.1.1120	1117099	1118076	+	
long-mer160	CP006740.1	1130375	1130399	ATCGGTCATGCACGCCCTTTTACGG	NA
long-mer161	CP006740.1	1131620	1131659	CTACATGGGCACGCATCCGATAACGCGCAAATGGACGCGC	CP006740.1.1143	CP006740.1.1143	1131375	1131830	-	
long-mer162	CP006740.1	1131692	1131728	CATCACCCAAGCCGTCAGCCGTGACGTGTTGGCCGCC	CP006740.1.1143	CP006740.1.1143	1131375	1131830	-	
long-mer163	CP006740.1	1131870	1131895	GGGTTGCCTTTAGCGGCGGAAGGCTT	NA
long-mer164	CP006740.1	1132034	1132057	CGCATCGCCATGCTGCCCGAGGGG	CP006740.1.1144	CP006740.1.1144	1131923	1132198	+	AutoIPR: IPR014883:VRR-NUC domain;
long-mer165	CP006740.1	1141074	1141100	CAGTAGAGTTAAATCAAGCATGGCGTA	NA
long-mer166	CP006740.1	1142136	1142165	CGGCAGTTACAGCCCGACAGAGGGTGTGAC	CP006740.1.1153	CP006740.1.1153	1141360	1143741	+	AutoIPR: IPR010101:TonB-dependent vitamin B12transporter BtuB;
long-mer167	CP006740.1	1142709	1142739	GATGTACATCGATCTGGAAGGTAATTTGACG	CP006740.1.1153	CP006740.1.1153	1141360	1143741	+	AutoIPR: IPR010101:TonB-dependent vitamin B12transporter BtuB;
long-mer168	CP006740.1	1180953	1181022	CTAACGCCTACAAGCCTACAAGCCTACAAGCCTACAAGCCTACAAGCCTACAAGCCTACAAGCCTACAAG	NA
long-mer169	CP006740.1	1185304	1185325	TTTGACACTGATAGACTTTCCT	NA
long-mer170	CP006740.1	1185489	1185511	GTTTTTGGTAGGTATTACGATCC	CP006740.1.1192	CP006740.1.1192	1185346	1185570	-	
long-mer171	CP006740.1	1230463	1230491	ATACGTTGGGCGTACGCGATGGAACACCG	NA
long-mer172	CP006740.1	1230567	1230609	TACAAACTTCTCTTGAGCATCGACTGCGGCATAGACTTCTGCT	CP006740.1.1250	CP006740.1.1250	1230507	1232780	-	AutoIPR: IPR010255:Haem peroxidase;
long-mer173	CP006740.1	1253455	1253484	CATCTAACTCGTCCTCCATTTGCCGCAACA	NA
long-mer174	CP006740.1	1267224	1267248	CCAAGTTGGAATCAATGGTGCAGCG	NA
long-mer175	CP006740.1	1285799	1285822	GCGAAGTTGGCGTATTTTTCCATC	NA
long-mer176	CP006740.1	1286007	1286028	AACCTGATCTTGTTTTCAGGCC	NA
long-mer177	CP006740.1	1286038	1286117	GCTGAGAAACGATTGACAATCTGACAAATGAATAAAACCACATCTGATATCAAACATAACAGGCAGAAAAATAACTTGCA	NA
long-mer178	CP006740.1	1286863	1286890	TTCACTCTCTTGCGGTTTACATACGCTG	CP006740.1.1294	CP006740.1.1294	1286476	1287756	-	AutoIPR: IPR002317:Serine-tRNA ligase, type1;
long-mer179	CP006740.1	1290197	1290230	CGCTCATCGCGTCATAGCTCCTTGTGATGTGAGT	CP006740.1.1298	CP006740.1.1298	1290057	1290203	-	AutoIPR: IPR025319:Domain of unknown functionDUF4224;
long-mer179	CP006740.1	1290197	1290230	CGCTCATCGCGTCATAGCTCCTTGTGATGTGAGT	CP006740.1.1299	CP006740.1.1299	1290200	1290367	-	
long-mer180	CP006740.1	1290561	1290587	ATTAATGACCGAGGCGTTTTGGTCGAT	CP006740.1.1300	CP006740.1.1300	1290435	1291604	+	
long-mer181	CP006740.1	1290842	1290865	CAGCACCGCTAAATACCAGGCGCT	CP006740.1.1300	CP006740.1.1300	1290435	1291604	+	
long-mer182	CP006740.1	1290992	1291025	GCCAGTGATCGCCGTTGGCATCGATGCCATGAAA	CP006740.1.1300	CP006740.1.1300	1290435	1291604	+	
long-mer183	CP006740.1	1291190	1291218	CGCGTTTGGTGATTTTGATACCTGCCAAG	CP006740.1.1300	CP006740.1.1300	1290435	1291604	+	
long-mer184	CP006740.1	1291506	1291553	GCCGCCTTACCACCCCTGCTGGATACTGCCGCCCGCCCATTTCCACAC	CP006740.1.1301	CP006740.1.1301	1291512	1291826	-	AutoIPR: IPR002196:Glycoside hydrolase, family24; IPR023346:Lysozyme-like domain;
long-mer184	CP006740.1	1291506	1291553	GCCGCCTTACCACCCCTGCTGGATACTGCCGCCCGCCCATTTCCACAC	CP006740.1.1300	CP006740.1.1300	1290435	1291604	+	
long-mer185	CP006740.1	1292078	1292117	CCGATGTCCTGCACGCAAGGCAGCAACGCCGGTTGTGCCG	CP006740.1.1302	CP006740.1.1302	1292009	1292797	-	AutoIPR: IPR001091:Restriction/modificationDNA-methylase; IPR002941:DNA methylase N-4/N-6;IPR029063:S-adenosyl-L-methionine-dependentmethyltransferase;
long-mer186	CP006740.1	1292873	1292915	ACTAAATAGTTTCCACGCTGGTGAAAACGGACACGAAAAAACC	NA
long-mer187	CP006740.1	1300465	1300499	ACGGAAATTTCTGCGGTTCCAGCGTAAAACCCAAA	NA
long-mer188	CP006740.1	1307242	1307268	GCATTACGTCTGTCAAAGTTCTTAGGC	CP006740.1.1321	CP006740.1.1321	1307083	1307382	+	AutoIPR: IPR010982:Lambda repressor-like,DNA-binding domain; IPR013430:Toxin-antitoxin system,antidote protein, HigA;
long-mer189	CP006740.1	1309909	1309951	CGCACTGGGCGGAAACTCGCCACCTTCAGCAATGCACGCCGCC	CP006740.1.1326	CP006740.1.1326	1309486	1310175	-	
long-mer190	CP006740.1	1334785	1334815	GTGTTCGGGATTAAATAGCTGCCCCACTGGA	CP006740.1.1351	CP006740.1.1351	1334653	1335171	-	AutoIPR: IPR000740:GrpE nucleotide exchangefactor;
long-mer191	CP006740.1	1363160	1363201	GACCACACTCGTGAACGGGACCACTCACCGTAATCTCGCAGA	NA
long-mer192	CP006740.1	1367521	1367587	CGGCAGCCACCCAAGCTGCCGCTTCTCTCGCCAGCGTCCCTCTTGAATAGTCAAGAAGTATCATGCA	NA
long-mer193	CP006740.1	1367594	1367627	GACAGGCCAATGAAACGTAATCACCTGTCTTATG	NA
long-mer194	CP006740.1	1367742	1367768	TACCTCCACAACATGTCTAACTGCTTG	NA
long-mer195	CP006740.1	1367949	1367986	CGATCACATCCCAGCACGCTGCAACGCTGCACAGCTTC	NA
long-mer196	CP006740.1	1368014	1368054	ACACAGGCTTAAATACAGGGAAACACCGTGTGCATCACCTT	NA
long-mer197	CP006740.1	1377925	1377954	CGTTGTTCAATCCAACAGCAGACACAATGC	NA
long-mer198	CP006740.1	1378653	1378695	AGAATAACCACCCAATGTGTGCCCCGGAGCATCCTGAGTCGGG	CP006740.1.1387	CP006740.1.1387	1377993	1379042	-	AutoIPR: IPR002085:Alcohol dehydrogenasesuperfamily, zinc-type; IPR016040:NAD(P)-binding domain;IPR020843:Polyketide synthase, enoylreductase domain;IPR029752:D-isomer specific 2-hydroxyacid dehydrogenase,NAD-binding domain conserved site 1;
long-mer199	CP006740.1	1378854	1378882	TTCATGTCCTGGTACACACGGGAAAAGCG	CP006740.1.1387	CP006740.1.1387	1377993	1379042	-	AutoIPR: IPR002085:Alcohol dehydrogenasesuperfamily, zinc-type; IPR016040:NAD(P)-binding domain;IPR020843:Polyketide synthase, enoylreductase domain;IPR029752:D-isomer specific 2-hydroxyacid dehydrogenase,NAD-binding domain conserved site 1;
long-mer200	CP006740.1	1378971	1378992	GGCACGACGGGCAATCTGCATG	CP006740.1.1387	CP006740.1.1387	1377993	1379042	-	AutoIPR: IPR002085:Alcohol dehydrogenasesuperfamily, zinc-type; IPR016040:NAD(P)-binding domain;IPR020843:Polyketide synthase, enoylreductase domain;IPR029752:D-isomer specific 2-hydroxyacid dehydrogenase,NAD-binding domain conserved site 1;
long-mer201	CP006740.1	1380530	1380574	TTTCATAAAAACATAGCCTATATTAGCTTCTCTCACTTTCGTGAA	CP006740.1.1389	CP006740.1.1389	1380356	1380535	-	AutoIPR: IPR002053:Glycoside hydrolase, family25; IPR017853:Glycoside hydrolase superfamily;
long-mer202	CP006740.1	1382378	1382418	TATTGGCAATATTTTTACCTCGATCGCGGCTCTATGCGCCC	CP006740.1.1393	CP006740.1.1393	1382173	1383000	+	AutoIPR: IPR011330:Glycosidehydrolase/deacetylase, beta/alpha-barrel;
long-mer203	CP006740.1	1384550	1384591	CGTATGTAAATCAATTTACTGAAAGTCGACATGTTAGTTCAA	NA
long-mer204	CP006740.1	1384887	1384917	CATTAAACATCGAACATCGGTATTTTAAATA	NA
long-mer205	CP006740.1	1388774	1388813	ACAAAACAGCACATCCACACCACCCACACCTTGCCACCCT	NA
long-mer206	CP006740.1	1389859	1389881	CCACACATTATCCGATGCCGTCA	CP006740.1.1398	CP006740.1.1398	1389770	1390042	+	
long-mer207	CP006740.1	1391701	1391729	GAATGCGGGGGACATCAATTCAGGGCAAG	CP006740.1.1403	CP006740.1.1403	1391552	1391821	+	
long-mer208	CP006740.1	1392686	1392719	TATTGATGCGGCAATGTTTCAACGCGTCTCCAAT	CP006740.1.1405	CP006740.1.1405	1392447	1397114	+	AutoIPR: IPR011049:Serralysin-likemetalloprotease, C-terminal;
long-mer209	CP006740.1	1393218	1393260	CGGTATCAATCCGAAAAAGAGTTGTATCAGACCCTCTATGGAG	CP006740.1.1405	CP006740.1.1405	1392447	1397114	+	AutoIPR: IPR011049:Serralysin-likemetalloprotease, C-terminal;
long-mer210	CP006740.1	1394388	1394414	CTTGGGCCGATCATCGGCATTCTGGAA	CP006740.1.1405	CP006740.1.1405	1392447	1397114	+	AutoIPR: IPR011049:Serralysin-likemetalloprotease, C-terminal;
long-mer211	CP006740.1	1396191	1396212	TCGTATCGGTCCGCAGATAACG	CP006740.1.1405	CP006740.1.1405	1392447	1397114	+	AutoIPR: IPR011049:Serralysin-likemetalloprotease, C-terminal;
long-mer212	CP006740.1	1396680	1396710	CTGAAAGTATCGTATCGGTCCGCAGATAACG	CP006740.1.1405	CP006740.1.1405	1392447	1397114	+	AutoIPR: IPR011049:Serralysin-likemetalloprotease, C-terminal;
long-mer213	CP006740.1	1397179	1397204	CGATGCCAGGAGATCAATGTGGCTGA	CP006740.1.1406	CP006740.1.1406	1397197	1397436	+	
long-mer214	CP006740.1	1397884	1397947	TGGCATTGTTTTTACGGGGACTGATGCGGAGTCAACTGAGGCAGCGTCATTGAACGCTGCCGAC	CP006740.1.1407	CP006740.1.1407	1397444	1398604	+	AutoIPR: IPR027417:P-loop containing nucleosidetriphosphate hydrolase;
long-mer215	CP006740.1	1398064	1398098	CAAGAAAGCAGCGTTCTCCAGTGAGCATATCCTGG	CP006740.1.1407	CP006740.1.1407	1397444	1398604	+	AutoIPR: IPR027417:P-loop containing nucleosidetriphosphate hydrolase;
long-mer216	CP006740.1	1398525	1398593	AAGAGTTTTGGTGCTTTATTACGCTCAGCCGACAAAGAGAGCAAAGCAGCAGGCAAGTACCACACCGAG	CP006740.1.1407	CP006740.1.1407	1397444	1398604	+	AutoIPR: IPR027417:P-loop containing nucleosidetriphosphate hydrolase;
long-mer217	CP006740.1	1398662	1398701	GGCGGCGGCATTTCCAGAAATCCCGCAGGCGTCGTTCAAT	CP006740.1.1408	CP006740.1.1408	1398609	1401005	+	AutoIPR: IPR001736:PhospholipaseD/Transphosphatidylase; IPR025202:Phospholipase D-likedomain; IPR027417:P-loop containing nucleosidetriphosphate hydrolase;
long-mer218	CP006740.1	1399583	1399625	ATTTGCACTGGGCAAGCAAGCCTTGGTGATTGGGGACCAGCTG	CP006740.1.1408	CP006740.1.1408	1398609	1401005	+	AutoIPR: IPR001736:PhospholipaseD/Transphosphatidylase; IPR025202:Phospholipase D-likedomain; IPR027417:P-loop containing nucleosidetriphosphate hydrolase;
long-mer219	CP006740.1	1402990	1403011	AATCTGTGCTCTCAACTCCTCC	CP006740.1.1409	CP006740.1.1409	1401850	1403025	-	AutoIPR: IPR026866:Uncharacterised chromosomalcassette SCCmec type IVc protein CR006; IPR027417:P-loopcontaining nucleoside triphosphate hydrolase;
long-mer220	CP006740.1	1448885	1448920	ACACGATTCACAGTACCCCCCACCCCACAGATAATT	CP006740.1.1449	CP006740.1.1449	1448623	1448907	-	AutoIPR: IPR002634:BolA protein;
long-mer221	CP006740.1	1451089	1451131	CCCCATATCTGGCATTTCTCCACAACCAACCCAAGAGGTGAAT	CP006740.1.1451	CP006740.1.1451	1450430	1451173	+	AutoIPR: IPR005234:Chromosomesegregation/condensation protein ScpB;
long-mer222	CP006740.1	1463537	1463563	TTGGAAGCAGGGAGACTACGACGACAC	CP006740.1.1465	CP006740.1.1465	1462944	1464056	+	AutoIPR: IPR008220:Homoserineacetyltransferase; IPR029058:Alpha/Beta hydrolase fold;
long-mer223	CP006740.1	1463984	1464008	GGGACATGATGCGTTCCTTGTGGAT	CP006740.1.1465	CP006740.1.1465	1462944	1464056	+	AutoIPR: IPR008220:Homoserineacetyltransferase; IPR029058:Alpha/Beta hydrolase fold;
long-mer224	CP006740.1	1464085	1464116	AGATGTACACAGACAGGCTCACCGGCGCCAAG	NA
long-mer225	CP006740.1	1464120	1464164	CCCGCATCCCCGCATCCCCGCATCCCCGCATCCCCGCAAGCGCAA	NA
long-mer226	CP006740.1	1466553	1466579	TTGGAACTGAATCTATCCATCCATCCA	CP006740.1.1467	CP006740.1.1467	1466565	1466981	-	
long-mer227	CP006740.1	1510948	1510976	ACTATGCAAAAAAAAATCGCGGCACTATA	NA
long-mer228	CP006740.1	1511588	1511626	GATCGAAGTCGCGTTAACGATTAACTCAAAATTTCCAAG	CP006740.1.1517	CP006740.1.1517	1511321	1512169	-	AutoIPR: IPR008289:Pentafunctional AroMprotein; IPR022893:Shikimate dehydrogenase family;
long-mer229	CP006740.1	1514703	1514739	CAACATGCCCATCCAGTACCATCAGTGCGGATGCAGA	NA
long-mer230	CP006740.1	1520221	1520289	GTTGGTTATCCAATTCCTGCAGTATTTCAGGAAATTTAAGGATAATTCCAAAACATCCGTACCCAATGC	NA
long-mer231	CP006740.1	1541538	1541580	ACCTGACGGCACCCCTTGGAGGGTCCTGGTAGAAATGGATCTC	CP006740.1.1542	CP006740.1.1542	1540963	1541943	+	AutoIPR: IPR003374:ApbE-like domain;IPR024932:Flavin transferase ApbE;
long-mer232	CP006740.1	1545264	1545288	AGCAGCACGCTTCTAAAAAAAGACG	CP006740.1.1545	CP006740.1.1545	1544557	1545279	+	AutoIPR: IPR029044:Nucleotide-diphospho-sugartransferases;
long-mer233	CP006740.1	1545402	1545459	TCCCTGACACTGGCTTCATTAAGTTGGATTCAGAAGCCCCTACCTCCCAACAGCAAGG	NA
long-mer234	CP006740.1	1545878	1545920	CAAGACACAGCCTTCCAGCGCCTCCAACGCATCGCGTAAGCGC	CP006740.1.1546	CP006740.1.1546	1545464	1546165	-	AutoIPR: IPR002611:IstB-like ATP-bindingprotein; IPR017788:DnaA regulatory inactivator Hda;IPR027417:P-loop containing nucleoside triphosphatehydrolase;
long-mer235	CP006740.1	1581928	1581953	TTTGTTTTGATTGGAATCGCCTCCTG	NA
long-mer236	CP006740.1	1582007	1582058	GTTTCACCGCTTGACCGTCTTAAACGGTAGACACCTGCGCCTGCTGTGGTTT	CP006740.1.1585	CP006740.1.1585	1581979	1582326	-	
long-mer237	CP006740.1	1586839	1586881	GCGTTAGCTCGTTAATGCAAGTGCCTTCGCGCACCCAACGTTG	CP006740.1.1592	CP006740.1.1592	1586786	1588252	-	AutoIPR: IPR007936:Virulence-associated E;
long-mer238	CP006740.1	1587401	1587440	GCACTCCCGCCGGTAACTATTCGGCAGACGTTCGTAAGGC	CP006740.1.1592	CP006740.1.1592	1586786	1588252	-	AutoIPR: IPR007936:Virulence-associated E;
long-mer239	CP006740.1	1592041	1592083	TATGTCACTGAGATTATTGCTAACCAAATGCACATGCTCGGCG	CP006740.1.1601	CP006740.1.1601	1591756	1592253	+	AutoIPR: IPR000424:Primosome PriB/single-strandDNA-binding;
long-mer240	CP006740.1	1592099	1592141	CCAGCGGCATCACGCCACAGCAGCGACCGGCAAAGGTCCGTAA	CP006740.1.1601	CP006740.1.1601	1591756	1592253	+	AutoIPR: IPR000424:Primosome PriB/single-strandDNA-binding;
long-mer241	CP006740.1	1624388	1624430	GCGTTAGCTCGTTAATGCAAGTGCCTTCGCGCACCCAACGTTG	CP006740.1.1643	CP006740.1.1643	1624335	1625801	-	AutoIPR: IPR007936:Virulence-associated E;
long-mer242	CP006740.1	1624950	1624989	GCACTCCCGCCGGTAACTATTCGGCAGACGTTCGTAAGGC	CP006740.1.1643	CP006740.1.1643	1624335	1625801	-	AutoIPR: IPR007936:Virulence-associated E;
long-mer243	CP006740.1	1629590	1629632	TATGTCACTGAGATTATTGCTAACCAAATGCACATGCTCGGCG	CP006740.1.1652	CP006740.1.1652	1629305	1629802	+	AutoIPR: IPR000424:Primosome PriB/single-strandDNA-binding;
long-mer244	CP006740.1	1629648	1629690	CCAGCGGCATCACGCCACAGCAGCGACCGGCAAAGGTCCGTAA	CP006740.1.1652	CP006740.1.1652	1629305	1629802	+	AutoIPR: IPR000424:Primosome PriB/single-strandDNA-binding;
long-mer245	CP006740.1	1668519	1668546	ACGCATCGGAAGCTCCCCAAGCAAAATA	CP006740.1.1687	CP006740.1.1687	1666830	1668524	-	AutoIPR: IPR002316:Proline-tRNA ligase, classIIa;
long-mer246	CP006740.1	1675893	1675935	AAGCAATACCGCCGCACAATATTCGGCCAACGTCTCAACCAAA	CP006740.1.1695	CP006740.1.1695	1675782	1676144	-	AutoIPR: IPR006156:Dihydroneopterin aldolase;IPR006157:Dihydroneopterin aldolase/epimerase domain;
long-mer247	CP006740.1	1677609	1677643	AGCAGCTGTAAAGCGCAATATGCGCCGTACCTCTC	CP006740.1.1697	CP006740.1.1697	1677460	1677675	+	AutoIPR: IPR001911:Ribosomal protein S21;
long-mer248	CP006740.1	1678208	1678250	TGGGGCCTCAAGTTCAGCCGACATGGGAAAACTGATGGGGGCA	CP006740.1.1698	CP006740.1.1698	1677879	1678325	+	AutoIPR: IPR003789:Aspartyl/glutamyl-tRNAamidotransferase subunit B-related;IPR023168:Aspartyl/glutamyl-tRNA(Asn/Gln)amidotransferase subunit B, C-terminal;
long-mer249	CP006740.1	1695757	1695800	CAATGGGCGATGTAACCTAAATATGTGGCAAGCCCAGACAATAC	NA
long-mer250	CP006740.1	1695812	1695838	CACACGCAATCGCTTTAATACCTGGAC	NA
long-mer251	CP006740.1	1696516	1696558	ACACGAGACGCTCCCCATTTGTGATCAAGCGGTCGTGATTGCT	CP006740.1.1711	CP006740.1.1711	1695908	1696702	+	AutoIPR: IPR003439:ABC transporter-like;IPR027417:P-loop containing nucleoside triphosphatehydrolase;
long-mer252	CP006740.1	1699218	1699260	TGTAACGCCCCCCCCTCCCACTAAGCCTCAAACGACGACAGTC	CP006740.1.1716	CP006740.1.1716	1699093	1700145	+	AutoIPR: IPR007428:VacJ-like lipoprotein;
long-mer253	CP006740.1	1756443	1756484	AAAATGATAGCGAAATTGTTCTCACCAACTTCGTTCCGGCCA	CP006740.1.1759	CP006740.1.1759	1755953	1757215	-	AutoIPR: IPR005152:Lipase, secreted;IPR029058:Alpha/Beta hydrolase fold;
long-mer254	CP006740.1	1759395	1759437	CAGCTGCAACACAGGGGAACAAAGCACAGATAAAAATAAAGTA	CP006740.1.1760	CP006740.1.1760	1758214	1759482	-	AutoIPR: IPR005152:Lipase, secreted;IPR029058:Alpha/Beta hydrolase fold;
long-mer255	CP006740.1	1764951	1764993	CATCACATCATCACCAGGAATCGGTTGACAGCAGTTTGCAAAG	CP006740.1.1764	CP006740.1.1764	1764597	1766768	-	AutoIPR: IPR003607:HD/PDEase domain;IPR004811:RelA/SpoT family; IPR012675:Beta-grasp domain;
long-mer256	CP006740.1	1770162	1770193	ATTTAGAGTAACCTAGGCAGTTCACTGCCGTT	NA
long-mer257	CP006740.1	1800908	1800945	AATCATGTCCAACAGATAGATACGCTTGTCCTCTCCCA	CP006740.1.1805	CP006740.1.1805	1800488	1802038	-	AutoIPR: IPR004921:Terminase, large subunit;IPR006517:Archaeophage PsiM2, terminase large subunit;
long-mer258	CP006740.1	1803290	1803319	CACCCACATTGCAAACAGCCCCACAAGCCC	CP006740.1.1808	CP006740.1.1808	1803143	1803472	-	AutoIPR: IPR006481:Bacteriophage lambda, GpS,holin;
long-mer259	CP006740.1	1803404	1803446	AGCCACCATCGCAAGGCACGTATAGAACGCTTCTTTCCACCAG	CP006740.1.1808	CP006740.1.1808	1803143	1803472	-	AutoIPR: IPR006481:Bacteriophage lambda, GpS,holin;
long-mer260	CP006740.1	1804933	1804966	GTACAGCGTTAGCCATCACGCAGCATCTGTCTGC	CP006740.1.1812	CP006740.1.1812	1804948	1805646	-	AutoIPR: IPR001305:Heat shock protein DnaJ,cysteine-rich domain;
long-mer261	CP006740.1	1809046	1809100	GCTTTTGATGCAGGCCAGCGTCGCCGCTGCGGCAATCCCTGGTTTTACGCCAGTC	CP006740.1.1817	CP006740.1.1817	1808755	1809897	-	AutoIPR: IPR003497:BRO N-terminal domain;
long-mer262	CP006740.1	1811798	1811820	CGGCAGGTGGCCTGTGGGGGGGG	CP006740.1.1821	CP006740.1.1821	1811459	1811992	+	
long-mer263	CP006740.1	1815272	1815298	CCGTAGATGGCTTCACGTCCGCGCTGT	CP006740.1.1827	CP006740.1.1827	1814883	1815353	+	AutoIPR: IPR011460:Protein of unknown functionDUF1566;
long-mer264	CP006740.1	1815490	1815522	TGAATGGGTGGCCGGTACGTTATCGGAGGCCCA	CP006740.1.1828	CP006740.1.1828	1815350	1815757	+	
long-mer265	CP006740.1	1815843	1815885	CGCCTACCGGCGCTTTGGATTTCCAGCCGTTATTGCCGTCACA	CP006740.1.1829	CP006740.1.1829	1815754	1815945	+	
long-mer266	CP006740.1	1819946	1819970	CAGTTACCAAATTCTTTGGAATCCA	CP006740.1.1835	CP006740.1.1835	1818705	1820003	+	AutoIPR: IPR003497:BRO N-terminal domain;
long-mer267	CP006740.1	1821882	1821921	CTACATGGGCACGCATCCGATAACGCGCAAATGGACGCGC	CP006740.1.1836	CP006740.1.1836	1820005	1822185	+	AutoIPR: IPR018320:DNA polymerase 1;
long-mer268	CP006740.1	1822528	1822549	TAGGAGCATTTCGCCTTTTATT	CP006740.1.1838	CP006740.1.1838	1822462	1822767	-	
long-mer269	CP006740.1	1833591	1833615	ACATCTTGGAGAAGTACCCCTACCC	CP006740.1.1850	CP006740.1.1850	1832932	1834260	+	AutoIPR: IPR012824:Cobalamin (vitamin B12)biosynthesis CobW; IPR027417:P-loop containing nucleosidetriphosphate hydrolase;
long-mer270	CP006740.1	1857175	1857200	AAAAGGACAAGAATGGTTTGCAATAA	NA
long-mer271	CP006740.1	1862362	1862399	AGTTGCAAAACTCCAAGCACAGCATAAATTTTGTAAAA	NA
long-mer272	CP006740.1	1886510	1886531	CACCGCTCACGCTTTCTGCAAC	CP006740.1.1905	CP006740.1.1905	1886391	1887173	-	
long-mer273	CP006740.1	1886999	1887051	CTGAGCTATCTAGCCGAACCGTAACACCGTTATTCACGGCCAATCCGCTATCG	CP006740.1.1905	CP006740.1.1905	1886391	1887173	-	
long-mer274	CP006740.1	1887099	1887141	CTGTCCGGCGGCCAGCAATTGTCCTGTCATTCCATAAAAGGTG	CP006740.1.1905	CP006740.1.1905	1886391	1887173	-	
long-mer275	CP006740.1	1887144	1887165	TAGGCGTGAGAATAAGCGGAAG	CP006740.1.1905	CP006740.1.1905	1886391	1887173	-	
long-mer276	CP006740.1	1887193	1887235	GAAAACCCCGTCGAAACGGGGATGTTGGCTGCAAAAACATGGT	NA
long-mer277	CP006740.1	1887877	1887961	TTCGTAAAAATAAAAGCGAAGAGAAATAGGCGGAAGGCGGTCATGGGATTACGTCCAAAAACAGAATGAATAAGCGCCCCGCAAA	CP006740.1.1907	CP006740.1.1907	1887471	1887905	+	AutoIPR: IPR019284:Xylella phage Xfas53,Orf42;
long-mer278	CP006740.1	1892300	1892326	CCCCCCGGCCTCTGGGTAATGGTCTCT	CP006740.1.1913	CP006740.1.1913	1892152	1894080	-	AutoIPR: IPR021098:Bacteriophage P22, Gp10,DNA-stabilising;
long-mer279	CP006740.1	1892427	1892497	CCTGGAACTTGTCAGGGTTGGCGGCGGTGGCGTAGGCGAGCGTCACAAGTCCCGTTTGGCTTCCAAGCTGC	CP006740.1.1913	CP006740.1.1913	1892152	1894080	-	AutoIPR: IPR021098:Bacteriophage P22, Gp10,DNA-stabilising;
long-mer280	CP006740.1	1894602	1894670	CCAAAGGTCATCACACGCACGCTGATGTTTTTTATGCTTGCCGTATAGCCTTCACACGAGGCCAACACC	CP006740.1.1915	CP006740.1.1915	1894505	1895731	-	AutoIPR: IPR024659:Major capsid protein Gp5;
long-mer281	CP006740.1	1895431	1895456	TAAAAGTCAGCGGGACATGGTGCTGC	CP006740.1.1915	CP006740.1.1915	1894505	1895731	-	AutoIPR: IPR024659:Major capsid protein Gp5;
long-mer282	CP006740.1	1898914	1898941	CCGGTCCAGCATCTCCGTGACGCCTGCT	CP006740.1.1918	CP006740.1.1918	1898710	1900071	-	AutoIPR: IPR004921:Terminase, large subunit;
long-mer283	CP006740.1	1900437	1900467	CACCGCAACGCTGGCCGGTAACCCAGACATC	CP006740.1.1920	CP006740.1.1920	1900360	1900674	-	
long-mer284	CP006740.1	1902262	1902334	CGTCGGGCAATCACGCGGCTGGGATAGCTCATCCACAACCGCCGCAACCAGAACCGGCAGCATCTCCAATGTT	CP006740.1.1924	CP006740.1.1924	1902040	1902747	-	AutoIPR: IPR001305:Heat shock protein DnaJ,cysteine-rich domain;
long-mer285	CP006740.1	1902778	1902805	AGACAAGTATAACCCATTGAACTAAAAG	NA
long-mer286	CP006740.1	1903207	1903234	AGAGGCCACCGCCCATCGGCGTACTGAG	CP006740.1.1925	CP006740.1.1925	1903022	1905550	-	AutoIPR: IPR006500:DNA primase, phage/plasmid;IPR014818:Bacteriophage/plasmid primase, P4, C-terminal;IPR027417:P-loop containing nucleoside triphosphatehydrolase;
long-mer287	CP006740.1	1903514	1903540	GCGCCTCCAGATGCCGCTGTCTTGCCC	CP006740.1.1925	CP006740.1.1925	1903022	1905550	-	AutoIPR: IPR006500:DNA primase, phage/plasmid;IPR014818:Bacteriophage/plasmid primase, P4, C-terminal;IPR027417:P-loop containing nucleoside triphosphatehydrolase;
long-mer288	CP006740.1	1906202	1906225	CAGGTACGGCGTACCGTCACGGTC	CP006740.1.1926	CP006740.1.1926	1905686	1906279	-	AutoIPR: IPR003497:BRO N-terminal domain;
long-mer289	CP006740.1	1906662	1906692	ATCGCGTGCCTCGTAGTGCGCCAAGATGTGC	CP006740.1.1928	CP006740.1.1928	1906536	1906919	-	
long-mer290	CP006740.1	1908017	1908045	TATCACAGATCGTGAATAATATCCTCATG	CP006740.1.1932	CP006740.1.1932	1908043	1908798	+	AutoIPR: IPR006200:LexA repressor;IPR010982:Lambda repressor-like, DNA-binding domain;IPR028360:Peptidase S24/S26, beta-ribbon domain;
long-mer291	CP006740.1	1908229	1908281	GAACTTATAGGTGATGCAACCACGGGGTATGTATCTGGAAGTGCGCAAGCCAT	CP006740.1.1932	CP006740.1.1932	1908043	1908798	+	AutoIPR: IPR006200:LexA repressor;IPR010982:Lambda repressor-like, DNA-binding domain;IPR028360:Peptidase S24/S26, beta-ribbon domain;
long-mer292	CP006740.1	1915429	1915455	ATTAATGACCGAGGCGTTTTGGTCGAT	CP006740.1.1943	CP006740.1.1943	1914826	1917006	+	AutoIPR: IPR002298:DNA polymerase A;
long-mer293	CP006740.1	1917095	1917140	GGGCCGCCACGGTGCGCCGGATCGCATCGCCATGCTGCCCGAGGGG	CP006740.1.1944	CP006740.1.1944	1917006	1917281	+	AutoIPR: IPR014883:VRR-NUC domain;
long-mer294	CP006740.1	1946698	1946735	AATCATGTCCAACAGATAGATACGCTTGTCCTCTCCCA	CP006740.1.1986	CP006740.1.1986	1946278	1947828	-	AutoIPR: IPR004921:Terminase, large subunit;IPR006517:Archaeophage PsiM2, terminase large subunit;
long-mer295	CP006740.1	1949080	1949109	CACCCACATTGCAAACAGCCCCACAAGCCC	CP006740.1.1989	CP006740.1.1989	1948933	1949262	-	AutoIPR: IPR006481:Bacteriophage lambda, GpS,holin;
long-mer296	CP006740.1	1949194	1949236	AGCCACCATCGCAAGGCACGTATAGAACGCTTCTTTCCACCAG	CP006740.1.1989	CP006740.1.1989	1948933	1949262	-	AutoIPR: IPR006481:Bacteriophage lambda, GpS,holin;
long-mer297	CP006740.1	1953254	1953296	CGCACTGGGCGGAAACTCGCCACCTTCAGCAATGCACGCCGCC	CP006740.1.1996	CP006740.1.1996	1952831	1953520	-	
long-mer298	CP006740.1	1956399	1956441	GTAGTTACGGCGCACAGCTTTTCCCTTGCGGGTCTTGTATCGC	CP006740.1.2000	CP006740.1.2000	1956309	1957172	-	AutoIPR: IPR003497:BRO N-terminal domain;
long-mer299	CP006740.1	1965090	1965128	CGTTAACAAAGACATCAGAGAAATCAGCGGCCCTTACCC	CP006740.1.2018	CP006740.1.2018	1964431	1965366	+	AutoIPR: IPR018330:RecT family;
long-mer300	CP006740.1	1965277	1965317	GAAGACACCAGTGCTGCCAATGCTGAGCCTGTGCCTACAGA	CP006740.1.2018	CP006740.1.2018	1964431	1965366	+	AutoIPR: IPR018330:RecT family;
long-mer301	CP006740.1	1967132	1967161	ACCGTCGCCGGTAAGGAGCCTCGAAACTCC	CP006740.1.2020	CP006740.1.2020	1967015	1967959	+	AutoIPR: IPR003497:BRO N-terminal domain;
long-mer302	CP006740.1	2019093	2019118	CGGCAGGAACAGCCACAGCCGGCGAT	CP006740.1.2075	CP006740.1.2075	2018395	2019288	-	AutoIPR: IPR008258:Lytic transglycosylase-likeSLT domain; IPR023346:Lysozyme-like domain;
long-mer303	CP006740.1	2026815	2026857	CGAAAAAAACTCATCAACAAGCAAAGGAGTAGACAATGAAAAA	CP006740.1.2083	CP006740.1.2083	2026850	2027203	+	
long-mer304	CP006740.1	2046632	2046653	ACCGGCTTCGCTCCGCCTTATG	CP006740.1.2111	CP006740.1.2111	2044412	2046790	+	AutoIPR: IPR011813:Penicillin-binding protein1B; IPR012338:Beta-lactamase/transpeptidase-like;IPR023346:Lysozyme-like domain; IPR028166:Bifunctionaltransglycosylase second domain;
long-mer305	CP006740.1	2046912	2046934	TGTAGACACCCTATCCCCAGCAC	CP006740.1.2112	CP006740.1.2112	2046787	2047344	+	AutoIPR: IPR011990:Tetratricopeptide-likehelical domain;
long-mer306	CP006740.1	2047692	2047734	AGGCACCCGCGCGTTACAGGAACAGCTCTACCACCGTGATCTA	CP006740.1.2113	CP006740.1.2113	2047468	2049489	+	AutoIPR: IPR006310:DnaQ exonuclease/DinGhelicase, predicted; IPR027417:P-loop containingnucleoside triphosphate hydrolase;
long-mer307	CP006740.1	2048031	2048054	AGCACGGCAGCGTGCCCAGGCGGC	CP006740.1.2113	CP006740.1.2113	2047468	2049489	+	AutoIPR: IPR006310:DnaQ exonuclease/DinGhelicase, predicted; IPR027417:P-loop containingnucleoside triphosphate hydrolase;
long-mer308	CP006740.1	2102674	2102716	GTTCCCAAGGCCACGATCATCAGCTTCACCGGCACACCTATCG	CP006740.1.2167	CP006740.1.2167	2102554	2104407	+	AutoIPR: IPR027417:P-loop containing nucleosidetriphosphate hydrolase;
long-mer309	CP006740.1	2135843	2135872	TAACGCCGGATCCAAAGCAGGTAATGGTGT	CP006740.1.2192	CP006740.1.2192	2135866	2136171	+	
long-mer310	CP006740.1	2148917	2148948	CTTCCAGAAAGAGCCCAAATCTGGGAGCTCAT	CP006740.1.2205	CP006740.1.2205	2148905	2149111	-	
long-mer311	CP006740.1	2151141	2151164	GCCAACCTTTACACAATGCGACAC	NA
long-mer312	CP006740.1	2164786	2164808	CGAAGAAATACAGCATACTATGG	NA
long-mer313	CP006740.1	2165215	2165253	AATGATTTCTTAGGCACGGGGGAAAATTTTATTTTGGAA	CP006740.1.2222	CP006740.1.2222	2164854	2165231	-	AutoIPR: IPR000238:Ribosome-binding factor A;IPR015946:K homology domain-like, alpha/beta;
long-mer314	CP006740.1	2206660	2206689	CAGACCAAGACGAAGACGCAGCTAAGTCGC	CP006740.1.2262	CP006740.1.2262	2205993	2206700	+	AutoIPR: IPR007462:Protein of unknown functionDUF502;
long-mer315	CP006740.1	2230379	2230409	ATTCGGGACCTGACCATCCGATATAGAGTGA	NA
long-mer316	CP006740.1	2233346	2233388	CCAGTTCGGATAACGCTCGGCGTGCAACGAGTTACGTGCATCA	CP006740.1.2288	CP006740.1.2288	2231879	2233786	-	AutoIPR: IPR010281:Protein of unknown functionDUF885;
long-mer317	CP006740.1	2265740	2265782	CGTGACCAGCATAGAACCAGGAATGGCCGAGACCGAATTCACC	CP006740.1.2315	CP006740.1.2315	2265222	2265983	+	AutoIPR: IPR002347:Glucose/ribitoldehydrogenase;
long-mer318	CP006740.1	2268523	2268565	CACACTGCTGTTCAGCGACGGTGTGGCTTATATGGCCGATTGC	CP006740.1.2317	CP006740.1.2317	2268119	2268976	+	AutoIPR: IPR001045:Spermidine/sperminesynthases; IPR029063:S-adenosyl-L-methionine-dependentmethyltransferase; IPR030373:Polyamine biosynthesisdomain, conserved site;
long-mer319	CP006740.1	2269241	2269276	TCTCAAACGGTCATCAAAAAATAAGATAACAACAAA	NA
long-mer320	CP006740.1	2269694	2269733	CCGATAAAAAAGAATACCGCCTTCAATCTTGATGACTTCT	CP006740.1.2318	CP006740.1.2318	2269279	2270424	-	AutoIPR: IPR002656:Acyltransferase 3;
long-mer321	CP006740.1	2333508	2333532	TATGCTCGTTTTGCTCGTTCAATGA	CP006740.1.2373	CP006740.1.2373	2333235	2334281	+	AutoIPR: IPR008966:Adhesion domain;
long-mer322	CP006740.1	2337403	2337445	AACTGATCACTTGGTACTTGAGAACATCTGTAGTGAACGTGCT	CP006740.1.2376	CP006740.1.2376	2337128	2337529	-	
long-mer323	CP006740.1	2347311	2347334	AAAATATAGAAACCAAAGAATCAT	CP006740.1.2385	CP006740.1.2385	2347331	2347468	-	
long-mer324	CP006740.1	2347336	2347361	CTAAGATTACATCGATCAAAGTTAGA	CP006740.1.2385	CP006740.1.2385	2347331	2347468	-	
long-mer325	CP006740.1	2347676	2347698	CCGCCAGAAGAGCATCTGCAAAG	NA
long-mer326	CP006740.1	2349937	2349960	CACCGTGTAGATGCGCCCCCCTAG	NA
long-mer327	CP006740.1	2373308	2373329	GTATTTCACTCCCTCCCCCCTG	NA
long-mer328	CP006740.1	2392878	2392902	CACTGAAAAACGCACCCTATTGCTC	NA
long-mer329	CP006740.1	2393467	2393488	TGCTTATCGAGAAAAAGGATTT	NA
long-mer330	CP006740.1	2401327	2401359	GGTGGTGGCGGCGGCGGCGGCGGCGGGGAATCC	CP006740.1.2427	CP006740.1.2427	2400882	2401547	-	AutoIPR: IPR006260:TonB, C-terminal;
long-mer331	CP006740.1	2407651	2407683	CCATATCCAATACCCCCCACACACTTCCTATAA	NA
long-mer332	CP006740.1	2428935	2428970	GTGGACGATTGATATCGACAATAATCCTTCTTTGAG	CP006740.1.2455	CP006740.1.2455	2424172	2429010	+	AutoIPR: IPR008487:Protein of unknown functionDUF769;
long-mer333	CP006740.1	2429063	2429095	CCTTTGAGTTTTCTTTGGAGTTATATAGGGCGT	CP006740.1.2461	CP006740.1.2461	2429015	2429392	+	AutoIPR: IPR023138:NMB0513-like domain;
long-mer334	CP006740.1	2429375	2429401	TATTACGATTGGACATGAGGTATGTTG	CP006740.1.2461	CP006740.1.2461	2429015	2429392	+	AutoIPR: IPR023138:NMB0513-like domain;
long-mer334	CP006740.1	2429375	2429401	TATTACGATTGGACATGAGGTATGTTG	CP006740.1.2462	CP006740.1.2462	2429383	2429571	+	
long-mer335	CP006740.1	2429436	2429457	TGTTGCGATGATGTATTTAAAG	CP006740.1.2462	CP006740.1.2462	2429383	2429571	+	
long-mer336	CP006740.1	2432655	2432686	CCGCCTTAGCCGCCGGCGCCACTGGACGCCGG	CP006740.1.2468	CP006740.1.2468	2432660	2433187	-	
long-mer337	CP006740.1	2433175	2433217	TCAGGGTGATCATGAGGGGGTTGAAACCTGTTTCGGTGAAGCA	CP006740.1.2468	CP006740.1.2468	2432660	2433187	-	
long-mer338	CP006740.1	2483234	2483266	TTTATGATTGTGAGTAATGCTCACTGTATTGTT	NA
long-mer339	CP006740.1	2501943	2501981	GTCAGGCGGGTATTACTCTTTTGTATGTCTTTACTTTTT	NA
long-mer340	CP006740.1	2535509	2535543	AGCTACATACGGTAGTGTGATTGGGAAATCTATAT	CP006740.1.2553	CP006740.1.2553	2534950	2535528	+	AutoIPR: IPR001328:Peptidyl-tRNA hydrolase;
long-mer340	CP006740.1	2535509	2535543	AGCTACATACGGTAGTGTGATTGGGAAATCTATAT	CP006740.1.2554	CP006740.1.2554	2535542	2536036	+	AutoIPR: IPR006073:GTP binding domain;IPR027417:P-loop containing nucleoside triphosphatehydrolase;
long-mer341	CP006740.1	2556247	2556282	CAGAAATAATCAGATATTTTCTTCTGCTGTTTCGGC	NA
long-mer342	CP006740.1	2561944	2561971	GGGAGGGGAGACGCATATATTGTGCGAG	CP006740.1.2574	CP006740.1.2574	2561739	2562014	+	
long-mer343	CP006740.1	2567813	2567855	CGTTGGAAGGAACGGAGTACGTGGATTTGCCCATTGAAGAATT	CP006740.1.2581	CP006740.1.2581	2567689	2568300	+	AutoIPR: IPR001189:Manganese/iron superoxidedismutase;
long-mer344	CP006740.1	2567875	2567917	TTGCCGGAAAGCTTGCAGGGGTCAGTACGAAACAACGGCGGTG	CP006740.1.2581	CP006740.1.2581	2567689	2568300	+	AutoIPR: IPR001189:Manganese/iron superoxidedismutase;
long-mer345	CP006740.1	2570240	2570277	AGTGAGTTCTCATTATGTATTATAGTGAATACAGTGTG	NA
long-mer346	CP006740.1	2597023	2597065	GTCTTCTCACTCGACCCGAAACATACCAAATCCAGATCATCCC	NA
long-mer347	CP006740.1	2621919	2621961	CCTATTGATGGCCGAACAGCATCGCGAAGATGCACAACGCCAA	CP006740.1.2627	CP006740.1.2627	2619859	2623362	+	AutoIPR: IPR003395:RecF/RecN/SMC, N-terminal;IPR010935:SMCs flexible hinge; IPR024704:Structuralmaintenance of chromosomes protein; IPR027417:P-loopcontaining nucleoside triphosphate hydrolase;
