# Supplementary material for: Identification of genetic relationships and subspecies signatures in Xylella fastidiosa
Source: BMC Genomics. 2019 Mar 25;20:239. doi: 10.1186/s12864-019-5565-9 (PMC6434890; doi:10.1186/s12864-019-5565-9)
Supplement: Supplementary file 6 — Raw data of the k-mers identified to be specific of the different X. fastidiosa subspecies or combinations of several subspecies. (ZIP 3012 kb) [file 12864_2019_5565_MOESM6_ESM.zip › Additional-File-6/Denancé_etal_AddFile6M_LongMer_MOR-SAN2.txt]

long-mer1	CP006740.1	21085	21109	TGACGTGGCGGCTGCGCAGAATTTA	CP006740.1.22	CP006740.1.22	21041	22042	+	AutoIPR: IPR004529:Phenylalanyl-tRNAsynthetase, class IIc, alpha subunit;IPR010978:tRNA-binding arm;
long-mer2	CP006740.1	22097	22127	CTCTTTTCCTGTTTCCAGATCCGACTCTCAT	CP006740.1.23	CP006740.1.23	22126	24504	+	AutoIPR: IPR004531:Phenylalanyl-tRNAsynthetase, class IIc, beta subunit, archae/eukcytosolic; IPR004532:Phenylalanine-tRNA ligase, classIIc, beta subunit; IPR012340:Nucleic acid-binding,OB-fold;
long-mer3	CP006740.1	22240	22270	GGTGAAGCTTTGGACTTGATCGTAGTGGCGC	CP006740.1.23	CP006740.1.23	22126	24504	+	AutoIPR: IPR004531:Phenylalanyl-tRNAsynthetase, class IIc, beta subunit, archae/eukcytosolic; IPR004532:Phenylalanine-tRNA ligase, classIIc, beta subunit; IPR012340:Nucleic acid-binding,OB-fold;
long-mer4	CP006740.1	23235	23271	AGCGATCGCTTTTGCGACCCGTCTCATACTGGAACTT	CP006740.1.23	CP006740.1.23	22126	24504	+	AutoIPR: IPR004531:Phenylalanyl-tRNAsynthetase, class IIc, beta subunit, archae/eukcytosolic; IPR004532:Phenylalanine-tRNA ligase, classIIc, beta subunit; IPR012340:Nucleic acid-binding,OB-fold;
long-mer5	CP006740.1	24491	24533	GGATCCGGTCTTGATGTAAATGAAAGGGGGTACACCAGCATGG	CP006740.1.24	CP006740.1.24	24530	24829	+	AutoIPR: IPR000119:Histone-like bacterialDNA-binding protein; IPR010992:Integration host factor(IHF)-like DNA-binding domain;
long-mer5	CP006740.1	24491	24533	GGATCCGGTCTTGATGTAAATGAAAGGGGGTACACCAGCATGG	CP006740.1.23	CP006740.1.23	22126	24504	+	AutoIPR: IPR004531:Phenylalanyl-tRNAsynthetase, class IIc, beta subunit, archae/eukcytosolic; IPR004532:Phenylalanine-tRNA ligase, classIIc, beta subunit; IPR012340:Nucleic acid-binding,OB-fold;
long-mer6	CP006740.1	25587	25619	CGTCCTGGGGTGGCTGGCAGCGCTTTGCCAATG	NA
long-mer7	CP006740.1	32433	32475	CGTGCCATATGATGTGCAGCTTTTTAGGGTAGAGGATCGTCAC	CP006740.1.32	CP006740.1.32	30579	32444	+	AutoIPR: IPR011990:Tetratricopeptide-likehelical domain; IPR016187:C-type lectin fold;
long-mer8	CP006740.1	33061	33086	TTGATGCCGACGCAGCGCAACAGCGT	CP006740.1.33	CP006740.1.33	32890	33441	+	AutoIPR: IPR029058:Alpha/Beta hydrolase fold;
long-mer9	CP006740.1	33088	33117	GATTTTATTTCTCTGCTTGCTTTAGCTCGC	CP006740.1.33	CP006740.1.33	32890	33441	+	AutoIPR: IPR029058:Alpha/Beta hydrolase fold;
long-mer10	CP006740.1	108905	108928	CTGGAGGATGAACTCGGCTTTTTG	CP006740.1.101	CP006740.1.101	108740	109771	+	AutoIPR: IPR020890:Transcription regulator HTH,HdfR;
long-mer11	CP006740.1	150832	150874	TTTTTGTCGGCTTTGACGTGGTTTGCTTTGGTGTTCAGGTGTA	CP006740.1.138	CP006740.1.138	150108	151919	-	AutoIPR: IPR000089:Biotin/lipoyl attachment;IPR006258:Dihydrolipoamide dehydrogenase;IPR016156:FAD/NAD-linked reductase, dimerisation domain;IPR017817:Mycothione reductase; IPR023753:Pyridinenucleotide-disulphide oxidoreductase, FAD/NAD(P)-bindingdomain;
long-mer12	CP006740.1	157906	157935	GACGATCGGTATTATTTCATGCGGTGTTTG	NA
long-mer13	CP006740.1	197958	197994	GACCGGCAGTTGCAATTGGGTGACTGGAACGATTGGA	CP006740.1.182	CP006740.1.182	195561	198485	+	AutoIPR: IPR015500:Peptidase S8,subtilisin-related; IPR023827:Peptidase S8, subtilisin,Asp-active site; IPR023828:Peptidase S8, subtilisin,Ser-active site;
long-mer14	CP006740.1	198750	198792	TTTTTTTGCTGTTCTGATGTGAGTGTATTGCGATGATTGGCTG	CP006740.1.183	CP006740.1.183	198574	198771	+	
long-mer15	CP006740.1	199535	199577	AGCTGCAATGATCCAGGTGAGTTGTGTCTTATCAGGAATCAGG	NA
long-mer16	CP006740.1	199637	199679	GTGTTGTGTAAAGCGTTTCATCTTGTTGTGCGGAGAATGATGT	NA
long-mer17	CP006740.1	200819	200851	CGCGGCATAACAATGGATTGCGCCCCACATGTC	CP006740.1.185	CP006740.1.185	199775	201766	-	AutoIPR: IPR005674:CocE/Serine esterase;IPR008979:Galactose-binding domain-like;IPR029058:Alpha/Beta hydrolase fold;
long-mer18	CP006740.1	226853	226883	TTGGATACTTGATGCTTGCTTGACGATTGAG	NA
long-mer19	CP006740.1	232080	232106	GATGATGCAAAGTATCGGTATGTAGCG	NA
long-mer20	CP006740.1	232425	232466	AAGTGCCTATGTGTCTGTGGCCACCAAGTTTGAAGCCAATCC	CP006740.1.211	CP006740.1.211	232411	232659	+	
long-mer21	CP006740.1	238519	238561	TGCATTGCGGCGTTTTGGGCGCTCAGTGGGCGTAGTGCGCGCA	CP006740.1.218	CP006740.1.218	237900	239333	-	AutoIPR: IPR001282:Glucose-6-phosphatedehydrogenase;
long-mer22	CP006740.1	248560	248581	AGCGGACCGATCATGATGCGGC	NA
long-mer23	CP006740.1	255132	255153	TAATATAAATTTATCTTAAAAA	NA
long-mer24	CP006740.1	255445	255466	GGTTAATATGCTGGACGCGGTT	NA
long-mer25	CP006740.1	264271	264310	TTGGGGGTTCCAGTCTTTGAAGTCTGCGCCTTGGGGGAGT	CP006740.1.249	CP006740.1.249	263707	264339	-	AutoIPR: IPR006429:Phage portal protein, lambdafamily;
long-mer26	CP006740.1	269399	269435	TCTGGAGGGTTTTCTAGAACAGGCTGATGCGGTGATT	CP006740.1.256	CP006740.1.256	269115	269756	+	AutoIPR: IPR002586:CobQ/CobB/MinD/ParAnucleotide binding domain; IPR027417:P-loop containingnucleoside triphosphate hydrolase;
long-mer27	CP006740.1	275203	275227	TCACTCCAGACAGTCAGTAGGCAAT	NA
long-mer28	CP006740.1	294824	294857	AACGCGCCGATGCATGATTCAACTATAGTTTCGG	CP006740.1.281	CP006740.1.281	293824	294840	+	AutoIPR: IPR004374:Peptide chain release factor2; IPR014720:Double-stranded RNA-binding domain;
long-mer29	CP006740.1	300624	300666	TACATTGCTGTCCGAGGCGAGCACAACGAATGGTAATTGAACC	CP006740.1.285	CP006740.1.285	299994	300866	-	AutoIPR: IPR001753:Crotonase superfamily;IPR029045:ClpP/crotonase-like domain;
long-mer30	CP006740.1	306375	306417	AGGTCGATTTGGATTACATGCAGCGGTGGATCTTCCGCATGCG	CP006740.1.288	CP006740.1.288	305185	306591	+	AutoIPR:IPR005762:UDP-N-acetylmuramoylalanine-D-glutamateligase;
long-mer31	CP006740.1	308570	308611	ACTGTTGCTGTATGTGGTGCGGTGGTGGGCGTGCTGTGGCGG	NA
long-mer32	CP006740.1	309659	309691	TCCATCATTGCCCTGTTTTTGGGGATCACATCT	NA
long-mer33	CP006740.1	336149	336176	ATGGTGCTGCATCCAATGGAGTATCGGG	NA
long-mer34	CP006740.1	337028	337049	CCATTGTGGTGTGATTGCGTCT	NA
long-mer35	CP006740.1	337513	337543	TAAAGATGCGCGTGACCAGTACGAGACTTGT	CP006740.1.317	CP006740.1.317	337340	337651	+	AutoIPR: IPR001848:Ribosomal protein S10;IPR027486:Ribosomal protein S10 domain;
long-mer36	CP006740.1	338253	338289	CGGCGCTATTCCTGGTGCTTCAGGAGGTGATGTCCTC	CP006740.1.318	CP006740.1.318	337666	338313	+	AutoIPR: IPR000597:Ribosomal protein L3;IPR009000:Translation protein, beta-barrel domain;
long-mer37	CP006740.1	343930	343961	GTGGTATAGGATATTCAACTCACTTTAATTTG	NA
long-mer38	CP006740.1	354575	354603	AAGAATAGGAACTGAAATTTTAAAATAGT	NA
long-mer39	CP006740.1	356197	356233	GGCCACCAACTATATGCAATAAAATAAAAATAGAGAT	NA
long-mer40	CP006740.1	356301	356323	GGTTGCGAAATAGCTTTCTAAAT	NA
long-mer41	CP006740.1	357996	358020	CAGCTGGTGAAGCTGCCAGACATGG	CP006740.1.350	CP006740.1.350	357522	358574	+	AutoIPR: IPR004961:Lipase chaperone;
long-mer42	CP006740.1	358059	358101	CAACGTGCACTTGATCAGCGCTCATCTCTTGCGGTTCGAACGC	CP006740.1.350	CP006740.1.350	357522	358574	+	AutoIPR: IPR004961:Lipase chaperone;
long-mer43	CP006740.1	369124	369160	GAGCCAATGGTTTGGTTGTTGAGGAATTGGCGATTGG	CP006740.1.359	CP006740.1.359	367587	370058	+	AutoIPR: IPR004815:Lon protease,bacterial/eukaryotic-type; IPR015947:PUA-like domain;IPR027065:Lon protease; IPR027417:P-loop containingnucleoside triphosphate hydrolase;
long-mer44	CP006740.1	405802	405823	ATGACTTGGATCTAAGCCTATA	NA
long-mer45	CP006740.1	406359	406399	CGCTGTTCAGGGGAACTCCTGATCTATGCGGCAGTGACGAG	NA
long-mer46	CP006740.1	419601	419639	TTGAATACGTGATGATTACGGCGTTAGTAGCACTAGCCG	CP006740.1.402	CP006740.1.402	419543	419845	+	
long-mer47	CP006740.1	420563	420594	TGCTCATCCTGGCCAATCAATACGGAAAAACG	NA
long-mer48	CP006740.1	421796	421838	CGTTCTGATGAGCGACCGCAACCGTGCCGCAGTGATTGGCCAC	NA
long-mer49	CP006740.1	421906	421952	CGGTACACCAAGTCGCAATGGCGCTGAAAATGCGCTACGCAGGGACG	NA
long-mer50	CP006740.1	421982	422024	TGCTTACTGTGTACAGCATCGAGTCATGTGTGCAACGCTCTCA	NA
long-mer51	CP006740.1	423279	423321	TGCTGGCGGCTTGGCGCAAGCCCGGGCAGAGGAAGCCGCCGGG	CP006740.1.404	CP006740.1.404	422053	424758	+	AutoIPR: IPR015934:Aconitase/2-methylisocitratedehydratase; IPR015937:Aconitase/isopropylmalatedehydratase;
long-mer52	CP006740.1	425648	425690	TGCGGATGTGGGCGGAGATCGTGCGATGTTTCCGACGGGGCAC	CP006740.1.405	CP006740.1.405	425106	426302	+	AutoIPR: IPR007400:PrpF protein;
long-mer53	CP006740.1	425732	425774	AGCCACCTTGATCAATGCAGGCATACCGATGCTTTGTGTGGAT	CP006740.1.405	CP006740.1.405	425106	426302	+	AutoIPR: IPR007400:PrpF protein;
long-mer54	CP006740.1	425846	425882	TCTGGAGACGTTACGTGCCTATGGGGCGTTGCGTATG	CP006740.1.405	CP006740.1.405	425106	426302	+	AutoIPR: IPR007400:PrpF protein;
long-mer55	CP006740.1	426376	426403	GCTATCCCCTTGGGGTGGCTCTACATAT	NA
long-mer56	CP006740.1	426718	426754	ATTGCATCTACCGTAAAGCGCTCACGGCTTCCGCTGT	CP006740.1.406	CP006740.1.406	426627	426887	-	
long-mer57	CP006740.1	458883	458925	CGACCTGCAATACATCCGTTTTAACGGCACCCTAGTTGGCGGG	CP006740.1.432	CP006740.1.432	457669	458988	+	AutoIPR: IPR007383:Protein of unknown functionDUF445;
long-mer58	CP006740.1	459116	459142	TATATGTCGCCGCATATTCAGGATTAT	NA
long-mer59	CP006740.1	459156	459180	TAGTATAAAAAGATTTAAACTCGTT	NA
long-mer60	CP006740.1	459188	459244	ACTCATTTAATATATTTTTATAGTTTACTCTAATAGCGTTATTTATATTGCTTGCAA	NA
long-mer61	CP006740.1	460289	460331	TTCACGCATGATTTCAAGGTTATGTTCCAGGTCGGCGCTGTTA	CP006740.1.433	CP006740.1.433	459689	461008	-	AutoIPR: IPR016166:FAD-binding, type 2;IPR019862:Gliding motility-associated protein GldE;
long-mer62	CP006740.1	471650	471692	CCTGGCTGTACCGGTGCGCGATACGCTGAAGCGTGCCGGTTCT	CP006740.1.442	CP006740.1.442	471252	471947	+	AutoIPR: IPR001228:2-C-methyl-D-erythritol4-phosphate cytidylyltransferase;IPR029044:Nucleotide-diphospho-sugar transferases;
long-mer63	CP006740.1	471997	472027	TCAGGGGTATGACGTGCATGCCTTTGGACCC	CP006740.1.443	CP006740.1.443	471971	472474	+	AutoIPR: IPR003526:2-C-methyl-D-erythritol2,4-cyclodiphosphate synthase;
long-mer64	CP006740.1	473834	473876	TGCAAAATTCATGTTGCCGACCGTGCCAGGTAGGATTACTTTG	CP006740.1.445	CP006740.1.445	473750	474766	-	AutoIPR: IPR011042:Six-bladed beta-propeller,TolB-like;
long-mer65	CP006740.1	478346	478388	GATCGGCAGTTGTTTCACCAGTTTATTGTCCAATTGCTGCACT	CP006740.1.450	CP006740.1.450	478097	479023	-	AutoIPR: IPR003399:Mammalian cellentry-related;
long-mer66	CP006740.1	485677	485700	CACATGTGGTTTCGAGGGGATACC	CP006740.1.460	CP006740.1.460	485608	485883	+	
long-mer67	CP006740.1	487193	487224	GGGGAGATATCCTCCAGCTTGGTTTGCGCTCT	NA
long-mer68	CP006740.1	498583	498625	TTTCCAGTGCGTTGGGGGTGGCTTGAGATGTGGTTAATGTGGA	CP006740.1.469	CP006740.1.469	498128	498631	-	
long-mer69	CP006740.1	498778	498820	ATCGGCATCAATCTTTACGTATTTTTTGATGACTTCTAGCAGT	CP006740.1.470	CP006740.1.470	498694	498951	-	AutoIPR: IPR005527:Septum formation topologicalspecificity factor MinE;
long-mer70	CP006740.1	526786	526828	GCGTATTGAAGAAGGCTTGAGTGAGGTACAAGCTGCTTTAGGC	CP006740.1.499	CP006740.1.499	526400	528256	+	AutoIPR: IPR007127:RNA polymerase sigma factor70, region 1.1; IPR012760:RNA polymerase sigma factorRpoD, C-terminal; IPR014209:RNA polymerase sigma-K type;IPR014284:RNA polymerase sigma-70 like domain;IPR028630:RNA polymerase sigma factor RpoD;
long-mer71	CP006740.1	526876	526918	TAAAGAAGGTAAGCGGCGTCTAACTGAGGTTGTCGTTGGCTTT	CP006740.1.499	CP006740.1.499	526400	528256	+	AutoIPR: IPR007127:RNA polymerase sigma factor70, region 1.1; IPR012760:RNA polymerase sigma factorRpoD, C-terminal; IPR014209:RNA polymerase sigma-K type;IPR014284:RNA polymerase sigma-70 like domain;IPR028630:RNA polymerase sigma factor RpoD;
long-mer72	CP006740.1	543133	543157	GTGTGTCCGTTTTATTTATGGGGCA	NA
long-mer73	CP006740.1	547212	547247	TGGCTGGATGTCTTGGTGCGTTGGTTGGATATAACG	NA
long-mer74	CP006740.1	600484	600518	CGTGAGGCGATCATGACCATTGACTGTTCAAGCCA	NA
long-mer75	CP006740.1	618672	618714	AGTCACGTTACTGGCTAATTTCACATTGGCATTGGAAGAATAA	NA
long-mer76	CP006740.1	623978	624000	GGACTTCGTCACCAACGTGCAGG	CP006740.1.602	CP006740.1.602	623829	624113	-	AutoIPR: IPR006668:Magnesium transporter, MgtEintracellular domain;
long-mer77	CP006740.1	634645	634681	GGTTTGTGTTATTACTTTTTTTCCTTTCACCTATCCG	NA
long-mer78	CP006740.1	654459	654484	ATGCCTTACCTGGCCGGATTCCTGGC	CP006740.1.633	CP006740.1.633	654104	654874	+	AutoIPR:IPR005135:Endonuclease/exonuclease/phosphatase;
long-mer79	CP006740.1	661187	661221	GGGTAGATGCACATGCGTCGATCACTGCGGCGAAC	CP006740.1.640	CP006740.1.640	660780	661511	-	AutoIPR:IPR004616:Leucyl/phenylalanyl-tRNA-protein transferase;IPR016181:Acyl-CoA N-acyltransferase;
long-mer80	CP006740.1	662564	662606	CGTTAGGAAGGGATTGCTGCCGTCGTGCAGAGAATCCCAGATA	CP006740.1.641	CP006740.1.641	661523	662659	-	AutoIPR: IPR007434:Protein of unknown functionDUF482;
long-mer81	CP006740.1	662965	662986	TTGTGCGTTGATGCCCTAAGGG	NA
long-mer82	CP006740.1	664211	664242	GCCAACTCGGTGACTATACCCTGTTCTTCATC	NA
long-mer83	CP006740.1	664559	664601	GGTGCTTGGATTGCGGATGTGTTGTTCCAGCTCTGTGGCTTCG	CP006740.1.643	CP006740.1.643	664322	666676	+	AutoIPR: IPR002543:FtsK domain; IPR018541:FtsKgamma domain; IPR027417:P-loop containing nucleosidetriphosphate hydrolase;
long-mer84	CP006740.1	686542	686576	GAGTGTTGTATCTTATGGACCCGGCTGCATGCCTT	CP006740.1.661	CP006740.1.661	686448	686591	+	
long-mer84	CP006740.1	686542	686576	GAGTGTTGTATCTTATGGACCCGGCTGCATGCCTT	CP006740.1.662	CP006740.1.662	686554	687408	-	AutoIPR: IPR011330:Glycosidehydrolase/deacetylase, beta/alpha-barrel;
long-mer85	CP006740.1	708142	708163	AAAGATCCCAATGCGATTACTA	CP006740.1.680	CP006740.1.680	706678	708693	+	AutoIPR: IPR001930:Peptidase M1, alanineaminopeptidase/leukotriene A4 hydrolase;IPR016024:Armadillo-type fold;
long-mer86	CP006740.1	708184	708213	CTGAACGCCCCTGGTATTCCGACAATTGCT	CP006740.1.680	CP006740.1.680	706678	708693	+	AutoIPR: IPR001930:Peptidase M1, alanineaminopeptidase/leukotriene A4 hydrolase;IPR016024:Armadillo-type fold;
long-mer87	CP006740.1	708275	708303	GTGGTCTTTTACCGAATAGGCAGGTGACT	CP006740.1.680	CP006740.1.680	706678	708693	+	AutoIPR: IPR001930:Peptidase M1, alanineaminopeptidase/leukotriene A4 hydrolase;IPR016024:Armadillo-type fold;
long-mer88	CP006740.1	708690	708712	CTGAGTGGTTGTGCAACAATAGA	CP006740.1.680	CP006740.1.680	706678	708693	+	AutoIPR: IPR001930:Peptidase M1, alanineaminopeptidase/leukotriene A4 hydrolase;IPR016024:Armadillo-type fold;
long-mer89	CP006740.1	708775	708847	GCGTTGATCTTAATTCGATTTGTTTTTAATGTGCTCAGCATTGAAAATAATACCGATGTAATGTTTTCTGGAT	NA
long-mer90	CP006740.1	709243	709299	TGGATGACGAGGATGAACGCAGTTTTGTTAGGTTCGGTATTAAGAATCTTTATTATC	CP006740.1.681	CP006740.1.681	709219	709860	+	AutoIPR: IPR012336:Thioredoxin-like fold;
long-mer91	CP006740.1	715344	715376	CTTTGAAGGGGTAAATTGGATCATCTTATCTTG	NA
long-mer92	CP006740.1	771696	771734	AGCATTGCCGGCGGTCTCGCCGGTGGTGCTGTGGGTTGT	CP006740.1.736	CP006740.1.736	771609	771788	+	
long-mer93	CP006740.1	771991	772019	GCATTATCTTTTTTGAATTCGAATTGATC	CP006740.1.737	CP006740.1.737	771806	772006	+	
long-mer94	CP006740.1	772038	772059	ACCCGTTCTGGGCCCCTCTTGA	NA
long-mer95	CP006740.1	772282	772324	GTTGGCGATAAAAATGTTTCTCCAGTAACAAGCGCGTCAATAT	NA
long-mer96	CP006740.1	772578	772620	TTTATTCACTTTTTATTAATCTCGTGTTTGTGTGTTATTTCGT	NA
long-mer97	CP006740.1	774749	774845	GTTTGCAGATGGGAAACTCGCCGTTAAAGCAGTTTTAAGGAAAGCCCTCTGCAGAGGGCCTTCTTTTGTGTGTAATGAGCATGATTAAGGGGCATAG	NA
long-mer98	CP006740.1	774848	775026	TTTAGACCATACAGTATAAATCATAGTTAAAAGATGAGATGGCATCTATGGATCTAAACAGAAAAGGATGATCACGGCTCATGTGGTTGCAATTGAGTTTCTGTTTTGATTTATTGGTAAGCAGTGATCTTCTTTATTTAAGATTGCTTCATTCTGATGTTCCTGGAAAGTGCTTATAA	NA
long-mer99	CP006740.1	775039	775087	ATGAATTTTTGAATAATTAGCTGAAACCCAGCGCTGGGGTCTCACTTCT	NA
long-mer100	CP006740.1	775215	775256	GACAGACAGCGTGTTGAGATTACCAAGTTCTACCTGATTTCA	NA
long-mer101	CP006740.1	775358	775394	TGAAATTTATGGTGGTGCTACTTAAGTTAAATTCTTT	NA
long-mer102	CP006740.1	775687	775716	CATCCTTGCCTTAGCGGAGATCCTTAGCGG	NA
long-mer103	CP006740.1	777099	777141	GTCCAGCAGTGCTTTGGAAGGAATGCATCCCACGCGTAGACAC	CP006740.1.742	CP006740.1.742	775848	777284	-	AutoIPR: IPR001864:Trypanothione reductase;IPR006258:Dihydrolipoamide dehydrogenase;IPR023753:Pyridine nucleotide-disulphide oxidoreductase,FAD/NAD(P)-binding domain;
long-mer104	CP006740.1	803614	803656	GTTGCGTGCCGAATATTCTGCAGGGCACGTCCAATTCTGGTTG	CP006740.1.770	CP006740.1.770	803219	804118	+	AutoIPR: IPR003801:GTP cyclohydrolaseFolE2/MptA;
long-mer105	CP006740.1	804067	804107	CTTGGAGAGCTTGCATCCTCATGATGCGGTTGCCAGTACCG	CP006740.1.770	CP006740.1.770	803219	804118	+	AutoIPR: IPR003801:GTP cyclohydrolaseFolE2/MptA;
long-mer106	CP006740.1	805991	806029	CCACCAAACTGGCCAAGTCCCTGTACGGTGGGAAGGTTG	CP006740.1.772	CP006740.1.772	804832	807999	-	AutoIPR: IPR001036:Acriflavin resistanceprotein; IPR027463:Multidrug efflux transporter AcrB TolCdocking domain, DN/DC subdomains;
long-mer107	CP006740.1	816658	816700	ATCCGGTGAAGCTTCACCGATTCGTACGGCATTAGTCACCGCG	CP006740.1.776	CP006740.1.776	815966	816925	+	AutoIPR: IPR010394:5-nucleotidase;
long-mer108	CP006740.1	820138	820173	GTCGTGCCGTGGTTGTTTCTTATGAGTGCGAACAAA	CP006740.1.780	CP006740.1.780	819127	821037	-	
long-mer109	CP006740.1	847625	847654	GCCTGGGTGTAGTGGTAAGTGGGAAAATTT	NA
long-mer110	CP006740.1	851505	851547	ACTTGCCTAGTGTTGCTACCTTTTTGTTTGGGTCGATGATACA	CP006740.1.823	CP006740.1.823	851236	851949	-	AutoIPR: IPR004788:Ribose 5-phosphateisomerase, type A;
long-mer111	CP006740.1	867042	867084	TTGGTACCGGCCGATGGTGGGTGAGCACTTGGCCCGTGTGTAT	CP006740.1.846	CP006740.1.846	866620	867489	+	AutoIPR: IPR029044:Nucleotide-diphospho-sugartransferases;
long-mer112	CP006740.1	884941	884974	AAACGTTTAGGACGGGGGTAGTTTCCCCCGTCCT	NA
long-mer113	CP006740.1	919960	919996	AGTAGCAGTCGACGAAGTGCTTGGCAATCGGGAAATT	CP006740.1.885	CP006740.1.885	915371	920548	+	AutoIPR: IPR002545:CheW-like protein;IPR003594:Histidine kinase-like ATPase, C-terminaldomain; IPR004105:Histidine kinase  CheA-like,homodimeric domain; IPR005467:Signal transductionhistidine kinase, core; IPR011006:CheY-like superfamily;IPR014302:Signal transduction histidine kinase, TMAOsensor TorS;
long-mer114	CP006740.1	921671	921695	ATTTTCCGGTAATCCTACCCAGCTA	CP006740.1.886	CP006740.1.886	920535	921734	+	AutoIPR: IPR012071:Chemotaxis glutamatemethyltransferase;
long-mer115	CP006740.1	927589	927678	TGGATATTTATTAATCTTATAACCTTATGATCCTTTAAGGAGAGATTTAAATAACGTACTTTTTTGCTTTAGTTGAGGATGATTGTAGAG	NA
long-mer116	CP006740.1	927741	927790	ATTAGAATTTACTAAAAAAATGGATTTTTATTTTGATCATTTTTAACTAC	NA
long-mer117	CP006740.1	927803	927833	AAATTATTAAAAAGTGTCCTGGATAATATGC	NA
long-mer118	CP006740.1	930510	930552	AGCCAGATGTTGCTTCATTCCTTCCTCGAACGCGGGCAAATAA	CP006740.1.893	CP006740.1.893	928575	930746	-	AutoIPR: IPR001567:Peptidase M3A/M3B;IPR024077:Neurolysin/Thimet oligopeptidase, domain 2;IPR024079:Metallopeptidase, catalytic domain;IPR024080:Neurolysin/Thimet oligopeptidase, N-terminal;
long-mer119	CP006740.1	930583	930625	GCTTGGAACGGTAAGGAACTGTCCGTTAACAGTGGATTGCTGG	CP006740.1.893	CP006740.1.893	928575	930746	-	AutoIPR: IPR001567:Peptidase M3A/M3B;IPR024077:Neurolysin/Thimet oligopeptidase, domain 2;IPR024079:Metallopeptidase, catalytic domain;IPR024080:Neurolysin/Thimet oligopeptidase, N-terminal;
long-mer120	CP006740.1	930848	930890	CAGAGCAGCATGATTGATGCATGGGACCGACTTTATCATCACT	NA
long-mer121	CP006740.1	931053	931113	GATATAACGACTACCTTATAAGTTCTAAAATTGAATTGATTTTTTAGCTGAATTAATTTTT	NA
long-mer122	CP006740.1	931126	931273	TAATGTGGCCATTGTTTACAAATTTGTAATTAAATTTGCGCTATAAGCCATTCTTGCTGTGATTTTTTATTTTTCTTCGAATAGCATATAAAAGCAATAAGATTTTATGATTTTATAATCATAATTATTTTTATTTCATGAACTCATA	NA
long-mer123	CP006740.1	931290	931330	TTTTTTTGTGCAATTGTTTATTCTCTACACAAAATTTAACG	NA
long-mer124	CP006740.1	931705	931747	GTGAGCTACCAAAGCAGATTTGCTCAGTGTTTCTTTGATCGGT	CP006740.1.894	CP006740.1.894	931435	931827	-	AutoIPR: IPR000119:Histone-like bacterialDNA-binding protein; IPR010992:Integration host factor(IHF)-like DNA-binding domain;
long-mer125	CP006740.1	932241	932270	AGTTCATCTTGAGTGGGCAGGTGAGATGTA	CP006740.1.896	CP006740.1.896	932201	932344	+	
long-mer126	CP006740.1	935533	935575	GAACCACTTCCTGGACATGTGTCGCACTGCATTAAATGTGACT	CP006740.1.899	CP006740.1.899	934340	935638	+	AutoIPR: IPR001991:Sodium:dicarboxylatesymporter;
long-mer127	CP006740.1	935706	935748	TGACTTTCACGATGCCCCTTTACTCTACCGTCGATGCATCATG	CP006740.1.900	CP006740.1.900	935746	937746	+	AutoIPR: IPR005478:Transketolase,bacterial-like; IPR009014:Transketolase,C-terminal/Pyruvate-ferredoxin oxidoreductase, domain II;IPR029061:Thiamin diphosphate-binding fold;
long-mer128	CP006740.1	958726	958768	GCACCCTCGTACGCCATACCGTGTATGGATCTCGGAAATCATG	CP006740.1.929	CP006740.1.929	958655	959704	+	AutoIPR: IPR005760:A/G-specific adenineglycosylase MutY; IPR011257:DNA glycosylase;IPR015797:NUDIX hydrolase domain-like;IPR023170:Helix-turn-helix, base-excision DNA repair,C-terminal;
long-mer129	CP006740.1	965214	965256	TGCGCGGTCGATAAAGATCGATTTGCCACCTTTCACTCTCATA	CP006740.1.936	CP006740.1.936	964792	965823	+	AutoIPR: IPR004605:DNA helicase, Hollidayjunction RuvB type; IPR027417:P-loop containingnucleoside triphosphate hydrolase;
long-mer130	CP006740.1	965766	965808	CGCTCTGCAGCCTCGTGAGCGGGTTTCGGCTTTCACTGATCCA	CP006740.1.936	CP006740.1.936	964792	965823	+	AutoIPR: IPR004605:DNA helicase, Hollidayjunction RuvB type; IPR027417:P-loop containingnucleoside triphosphate hydrolase;
long-mer131	CP006740.1	966671	966769	CCTCGACTCGATCCACGCATCCAAATAGAAGGTGCTCAGAGGGTGATGCGCACTAACTTCATGCGCGAGATGGATCACCTAGAACGGAACTTGGAGTTG	CP006740.1.938	CP006740.1.938	966293	967063	+	AutoIPR: IPR002898:MotA/TolQ/ExbB protonchannel; IPR014163:Tol-Pal system, TolQ;
long-mer132	CP006740.1	966886	966928	TGCCCCTGGTATTTCCGAAGCACTGTTTGCCACCGCAGTTGGT	CP006740.1.938	CP006740.1.938	966293	967063	+	AutoIPR: IPR002898:MotA/TolQ/ExbB protonchannel; IPR014163:Tol-Pal system, TolQ;
long-mer133	CP006740.1	967007	967049	ACTTTTGCCGAGGAATTCAGCACTATCCTGCAACGGCAGGTTG	CP006740.1.938	CP006740.1.938	966293	967063	+	AutoIPR: IPR002898:MotA/TolQ/ExbB protonchannel; IPR014163:Tol-Pal system, TolQ;
long-mer134	CP006740.1	967177	967219	ATTGCTGGTCATTTTTATGGTTACCGCACCGCTGTTGACATTG	CP006740.1.939	CP006740.1.939	967097	967531	+	AutoIPR: IPR003400:Biopolymer transport proteinExbD/TolR;
long-mer135	CP006740.1	968614	968656	TACAGGCAAACTCGCTGCATCAAGCTTGCCTTCTGTTCTCATT	NA
long-mer136	CP006740.1	981059	981080	CAACTTAAAGCAGATGGAGCGG	CP006740.1.952	CP006740.1.952	979749	981899	+	AutoIPR: IPR019500:Peptidase S46;
long-mer137	CP006740.1	983193	983218	TGAGGGGATGTCTTTTAAGTCCTTAG	CP006740.1.955	CP006740.1.955	983164	983448	+	
long-mer138	CP006740.1	983506	983531	TTTGTTTGTTTCTGATCTTCATCGTT	CP006740.1.956	CP006740.1.956	983441	983707	+	
long-mer139	CP006740.1	983598	983638	TTACATTGGCGGCAGTTGAGTCTATATCTCTGTCTTTAGCT	CP006740.1.956	CP006740.1.956	983441	983707	+	
long-mer140	CP006740.1	983692	983724	GTCTCATCTTCCGTGATGTATGCGTATTACTGA	CP006740.1.957	CP006740.1.957	983711	983893	+	
long-mer140	CP006740.1	983692	983724	GTCTCATCTTCCGTGATGTATGCGTATTACTGA	CP006740.1.956	CP006740.1.956	983441	983707	+	
long-mer141	CP006740.1	983785	983827	TTTTTGGGAAGATACTTTGCCCCAGCAGTTTGATTTTTGGATG	CP006740.1.957	CP006740.1.957	983711	983893	+	
long-mer142	CP006740.1	988011	988045	TGGCCGGTTGTATTTGTTTAAGCGAGGTTATGGAG	CP006740.1.964	CP006740.1.964	987727	988098	+	
long-mer143	CP006740.1	988816	988848	TGCGAAGCCTGTGGGGACTGCTGGCCGGTCATC	CP006740.1.965	CP006740.1.965	988103	989257	+	AutoIPR: IPR008900:Zona occludens toxin;IPR027417:P-loop containing nucleoside triphosphatehydrolase;
long-mer144	CP006740.1	990827	990852	TGAGGGGATGTCTTTTAAGTCCTTAG	CP006740.1.969	CP006740.1.969	990798	991082	+	
long-mer145	CP006740.1	991140	991165	TTTGTTTGTTTCTGATCTTCATCGTT	CP006740.1.970	CP006740.1.970	991075	991341	+	
long-mer146	CP006740.1	991232	991272	TTACATTGGCGGCAGTTGAGTCTATATCTCTGTCTTTAGCT	CP006740.1.970	CP006740.1.970	991075	991341	+	
long-mer147	CP006740.1	991326	991358	GTCTCATCTTCCGTGATGTATGCGTATTACTGA	CP006740.1.971	CP006740.1.971	991345	991527	+	
long-mer147	CP006740.1	991326	991358	GTCTCATCTTCCGTGATGTATGCGTATTACTGA	CP006740.1.970	CP006740.1.970	991075	991341	+	
long-mer148	CP006740.1	995498	995532	TGGCCGGTTGTATTTGTTTAAGCGAGGTTATGGAG	CP006740.1.977	CP006740.1.977	995214	995585	+	
long-mer149	CP006740.1	996303	996335	TGCGAAGCCTGTGGGGACTGCTGGCCGGTCATC	CP006740.1.978	CP006740.1.978	995641	996744	+	AutoIPR: IPR008900:Zona occludens toxin;IPR027417:P-loop containing nucleoside triphosphatehydrolase;
long-mer150	CP006740.1	996547	996575	ACGGAACAGGGCACGTTGTATGATCTTTT	CP006740.1.978	CP006740.1.978	995641	996744	+	AutoIPR: IPR008900:Zona occludens toxin;IPR027417:P-loop containing nucleoside triphosphatehydrolase;
long-mer151	CP006740.1	999773	999798	TTTGTTTGTTTCTGATCTTCATCGTT	CP006740.1.985	CP006740.1.985	999708	999974	+	
long-mer152	CP006740.1	999865	999905	TTACATTGGCGGCAGTTGAGTCTATATCTCTGTCTTTAGCT	CP006740.1.985	CP006740.1.985	999708	999974	+	
long-mer153	CP006740.1	999959	999991	GTCTCATCTTCCGTGATGTATGCGTATTACTGA	CP006740.1.986	CP006740.1.986	999978	1000121	+	
long-mer153	CP006740.1	999959	999991	GTCTCATCTTCCGTGATGTATGCGTATTACTGA	CP006740.1.985	CP006740.1.985	999708	999974	+	
long-mer154	CP006740.1	1000052	1000094	TTTTTGGGAAGATACTTTGCCCCAGCAGTTTGATTTTTGGATG	CP006740.1.986	CP006740.1.986	999978	1000121	+	
long-mer155	CP006740.1	1000176	1000201	GCGATAAGTTGATTTTTTATTCTCGC	CP006740.1.987	CP006740.1.987	1000157	1000423	+	
long-mer156	CP006740.1	1003082	1003106	TGTTCCTCCTGATGTTCCTTACGTT	CP006740.1.992	CP006740.1.992	1002120	1003331	+	
long-mer157	CP006740.1	1003392	1003434	TGCTGGTCTTGCCTTGGTGACGACTGTTCCTTTAATTCCTCTT	CP006740.1.993	CP006740.1.993	1003324	1003608	+	AutoIPR: IPR019670:Protein of unkown functionDUF2523;
long-mer158	CP006740.1	1004418	1004450	ACTTTGTCTGGGTGTGTGTCTTCTGAGCGTTCT	CP006740.1.994	CP006740.1.994	1003608	1004687	+	AutoIPR: IPR008900:Zona occludens toxin;IPR027417:P-loop containing nucleoside triphosphatehydrolase;
long-mer159	CP006740.1	1007038	1007070	GATGACCGGCCAGCAGTCCCCACAGGCTTCGCA	CP006740.1.999	CP006740.1.999	1006629	1007732	-	AutoIPR: IPR008900:Zona occludens toxin;IPR027417:P-loop containing nucleoside triphosphatehydrolase;
long-mer160	CP006740.1	1007841	1007875	CTCCATAACCTCGCTTAAACAAATACAACCGGCCA	CP006740.1.1000	CP006740.1.1000	1007788	1008159	-	
long-mer161	CP006740.1	1012623	1012655	CGTGCACCTCGTTCAGTATCGGTGATACGCATA	CP006740.1.1007	CP006740.1.1007	1012472	1012654	-	
long-mer162	CP006740.1	1015393	1015429	CGAAAACCCAGGCGAGGATATACGTCTGAAATACCGC	CP006740.1.1013	CP006740.1.1013	1015046	1016815	+	AutoIPR: IPR004524:Aspartate-tRNA ligase,bacterial/mitochondrial-type; IPR018150:Aminoacyl-tRNAsynthetase, class II (D/K/N)-like;
long-mer163	CP006740.1	1029581	1029606	GAGCGTTGCACCCAGATGTTGCCGCA	CP006740.1.1025	CP006740.1.1025	1029291	1029701	+	
long-mer164	CP006740.1	1029968	1030007	CCCGCGAAGACGCGAAAGCGCCGCTTGAGGTCATCAAGCG	CP006740.1.1026	CP006740.1.1026	1029778	1030725	+	AutoIPR: IPR000380:DNA topoisomerase, type IA;IPR023405:DNA topoisomerase, type IA, core domain;IPR023406:DNA topoisomerase, type IA, active site;
long-mer165	CP006740.1	1032717	1032743	CAGCACCCTCTAAGTGAAAGCGGATTC	NA
long-mer166	CP006740.1	1034411	1034456	GGGTAGGCATTAATGATCGATATCGGAAAGCACTTATATGGTGCAA	CP006740.1.1030	CP006740.1.1030	1034448	1035323	+	AutoIPR: IPR003824:Undecaprenyl-diphosphataseUppP;
long-mer167	CP006740.1	1036524	1036551	CCTTTATACAACACAGGTACTTAAGCCA	CP006740.1.1032	CP006740.1.1032	1036423	1037382	+	AutoIPR: IPR009367:Mitochondrial fissionprotein ELM1-like;
long-mer168	CP006740.1	1037423	1037454	AAATAAGTTTGCGCGCGTCTGCCTTTTCCTGC	CP006740.1.1033	CP006740.1.1033	1037418	1037660	+	
long-mer169	CP006740.1	1037543	1037585	GTTGACCATGGCTGATCGCACGGCCCAGCAACTGGATGCGTTA	CP006740.1.1033	CP006740.1.1033	1037418	1037660	+	
long-mer170	CP006740.1	1077615	1077641	TCCAGCCAAAAGCAACGCATCAAACAA	CP006740.1.1082	CP006740.1.1082	1077240	1080545	-	AutoIPR: IPR020683:Ankyrin repeat-containingdomain;
long-mer171	CP006740.1	1104947	1104976	TAAAAGCACGGTCGGCAGTCTGGTTGCGTT	CP006740.1.1107	CP006740.1.1107	1104780	1105067	+	
long-mer172	CP006740.1	1105083	1105109	TTTCGGTGCTGAGGAGCGATTATAAGT	CP006740.1.1108	CP006740.1.1108	1105064	1105414	+	AutoIPR: IPR000667:Peptidase S13, D-Ala-D-Alacarboxypeptidase C;
long-mer173	CP006740.1	1105130	1105167	GACGGAACACAGAAAGAAGGATATTTTTCAGGTAAATT	CP006740.1.1108	CP006740.1.1108	1105064	1105414	+	AutoIPR: IPR000667:Peptidase S13, D-Ala-D-Alacarboxypeptidase C;
long-mer174	CP006740.1	1105560	1105582	GATGGAGATTCGATACAAAAATT	NA
long-mer175	CP006740.1	1115596	1115635	CCTGTAACCTGGTGTATAAAAAAGGCGCAATGCAATGCAA	CP006740.1.1118	CP006740.1.1118	1115630	1115995	+	
long-mer176	CP006740.1	1116084	1116126	CTGATGACTCAAAAAACAGCAGTCACACGACACAACAGCGATC	NA
long-mer177	CP006740.1	1117170	1117195	CGGCAGCTTTTTCTGGGCCCCGGTCA	CP006740.1.1120	CP006740.1.1120	1117099	1118076	+	
long-mer178	CP006740.1	1117801	1117828	GGTGTCCGCCTGCCTCTGTTTGATATCT	CP006740.1.1120	CP006740.1.1120	1117099	1118076	+	
long-mer179	CP006740.1	1126219	1126253	TCCTGCCTTTGGAAATACCTGTTGACACAACATAT	CP006740.1.1133	CP006740.1.1133	1126014	1126418	+	AutoIPR: IPR022907:VapC family; IPR029060:PINdomain-like;
long-mer180	CP006740.1	1129461	1129485	AAAGGCGCCGTTACGAACCCCTTCT	CP006740.1.1139	CP006740.1.1139	1129257	1129490	-	AutoIPR: IPR021808:Bacteriophage rv5, Orf53;
long-mer181	CP006740.1	1130068	1130102	CTGCGCACGCGACCCAGCAGCACCCTGTGGGGCCT	CP006740.1.1140	CP006740.1.1140	1129644	1130303	-	AutoIPR: IPR001959:Transposase, probable,IS891/IS1136/IS1341; IPR010095:Transposase IS605, OrfB,C-terminal;
long-mer182	CP006740.1	1164333	1164361	CAACCCAGACCCCAAAAAAACGCTTAGTC	NA
long-mer183	CP006740.1	1180275	1180317	CAAAACAACCAAGTCACTCAGTCCGCTGAGGGTGGGGACAACG	NA
long-mer184	CP006740.1	1180783	1180823	CACCGTGGCTGAAGTGAGCACAAGTCAAAACAAAAGCCTCT	NA
long-mer185	CP006740.1	1181014	1181041	GCCTACAAGGACTTGATTTAAAGCACAC	NA
long-mer186	CP006740.1	1181058	1181100	CCAGAGATTCACCAAATAAAATCCACATCACCATCAAACCTCT	NA
long-mer187	CP006740.1	1226212	1226233	CACTACGCAATACTTTCAGGCT	NA
long-mer188	CP006740.1	1229979	1230021	AAGATTCATTCTTCTCGAAGAAGTTTCCACGAGCAAATATAAA	NA
long-mer189	CP006740.1	1232894	1232936	TACCCAATCGCCATTCATTGCAGTACAAATCAATGAAATATAT	NA
long-mer190	CP006740.1	1253330	1253366	TTCATTGAAAAATGCCGCTTGTACAGCAATACAGCAA	NA
long-mer191	CP006740.1	1260084	1260113	ATTCACTCAAAAAAACCACCCTACGCAAAA	NA
long-mer192	CP006740.1	1267247	1267289	CGCACGCGACAACAGCAGACAACCGTATCCCAGCCCGGACACA	NA
long-mer193	CP006740.1	1290236	1290258	ACATGTTTCTCTGCGTTTCACCG	CP006740.1.1299	CP006740.1.1299	1290200	1290367	-	
long-mer194	CP006740.1	1292215	1292242	CGCGGGGGGCTGTGCCGGTAGAAAAAAC	CP006740.1.1302	CP006740.1.1302	1292009	1292797	-	AutoIPR: IPR001091:Restriction/modificationDNA-methylase; IPR002941:DNA methylase N-4/N-6;IPR029063:S-adenosyl-L-methionine-dependentmethyltransferase;
long-mer195	CP006740.1	1301652	1301694	CCGTCGCTGCCGCGACAATAGGCATGCTGTACGCATCCACTCA	NA
long-mer196	CP006740.1	1301810	1301852	TGCGTTCCGCTCAGTTGGCGGAGAACCGTTCTTCGTTGCACGT	CP006740.1.1313	CP006740.1.1313	1301733	1303067	+	AutoIPR: IPR005814:Aminotransferase class-III;IPR015424:Pyridoxal phosphate-dependent transferase;
long-mer197	CP006740.1	1302623	1302662	AGGCACCCTCTCCGGTAACCCCGTGGCAATGGCGGCTGGT	CP006740.1.1313	CP006740.1.1313	1301733	1303067	+	AutoIPR: IPR005814:Aminotransferase class-III;IPR015424:Pyridoxal phosphate-dependent transferase;
long-mer198	CP006740.1	1303696	1303738	GGGTATCAACATCAATCAGCAACCCGATCGACATTGCCTCAAT	CP006740.1.1314	CP006740.1.1314	1303163	1304074	-	AutoIPR: IPR019591:Mrp/NBP35 ATP-bindingprotein; IPR027417:P-loop containing nucleosidetriphosphate hydrolase;
long-mer199	CP006740.1	1305918	1305945	CGCGGGGGGCTGTGCCGGTAGAAAAAAC	CP006740.1.1317	CP006740.1.1317	1305730	1305981	-	AutoIPR: IPR001091:Restriction/modificationDNA-methylase; IPR002941:DNA methylase N-4/N-6;IPR029063:S-adenosyl-L-methionine-dependentmethyltransferase;
long-mer200	CP006740.1	1312517	1312558	CTCTTGTATTCCATAAAGGATTAAAAACTTGCATCCTATAAT	NA
long-mer201	CP006740.1	1312906	1312929	GGTATAAGCCTTCGTGCAATCCAA	NA
long-mer202	CP006740.1	1312943	1312964	TAGCAAGCTGTTTAGTTCGTTG	NA
long-mer203	CP006740.1	1314890	1314928	TGATGGTGCCGTGCAAGATACAGATACCGCAACGCACGC	CP006740.1.1333	CP006740.1.1333	1314784	1315056	+	
long-mer204	CP006740.1	1314969	1314992	GGATCAGATGGCCGCATTGCGAGC	CP006740.1.1333	CP006740.1.1333	1314784	1315056	+	
long-mer205	CP006740.1	1315033	1315057	GCGGCTGTTAAAGGCTGCCAGTAAA	CP006740.1.1333	CP006740.1.1333	1314784	1315056	+	
long-mer206	CP006740.1	1315773	1315883	TCGACTTGAATTATTTATTTCAGAAGCTGATAATTCACGTATATTCATCATTATTACTCCTTTTGATTAACGCATCCCCTGCGCCTTGGGACCGGGAACACCCCGGAAATC	CP006740.1.1335	CP006740.1.1335	1315807	1316061	-	
long-mer207	CP006740.1	1320160	1320192	GTCTGTCCTGGAGCGGCAAAATTAAGCGGTAAC	CP006740.1.1338	CP006740.1.1338	1319352	1320434	-	AutoIPR: IPR015424:Pyridoxalphosphate-dependent transferase; IPR022278:Phosphoserineaminotransferase;
long-mer208	CP006740.1	1320366	1320408	ATCCTGCGCTTGGCGCAAAACCGGTTCAGGTAAGGTCGCTGGA	CP006740.1.1338	CP006740.1.1338	1319352	1320434	-	AutoIPR: IPR015424:Pyridoxalphosphate-dependent transferase; IPR022278:Phosphoserineaminotransferase;
long-mer209	CP006740.1	1320485	1320506	AGCTCGATAGCAACATAACATA	NA
long-mer210	CP006740.1	1320517	1320559	CCGGCGTCCATTCTTTCGAGTAACATTGCATAACCACCGCAGG	NA
long-mer211	CP006740.1	1320843	1320868	ACGACAACAACCAATTACTTATAAAT	NA
long-mer212	CP006740.1	1340649	1340690	AAAATTAAGTATTAATAATAGCCCTGTTAAAAACGGCCGCCC	CP006740.1.1359	CP006740.1.1359	1340675	1342870	-	AutoIPR: IPR005546:Autotransporterbeta-domain;
long-mer213	CP006740.1	1342022	1342064	TGCTCTCACCTCAGCCCCTTCTGATTCATTATTATTCAATGTT	CP006740.1.1359	CP006740.1.1359	1340675	1342870	-	AutoIPR: IPR005546:Autotransporterbeta-domain;
long-mer214	CP006740.1	1344155	1344197	CTCAGCGCCATCACCACAACCTGCCGCCCAGTTGGAGACAATC	CP006740.1.1362	CP006740.1.1362	1344071	1344817	-	AutoIPR: IPR000845:Nucleoside phosphorylasedomain; IPR001369:PNP/MTAP phosphorylase;
long-mer215	CP006740.1	1358296	1358338	TTGAACAATCAGTGTATGCAAAGAAAACAAGATAAATACACCA	CP006740.1.1374	CP006740.1.1374	1357183	1358637	-	AutoIPR: IPR017475:Exopolysaccharidebiosynthesis polyprenyl glycosylphosphotransferase;
long-mer216	CP006740.1	1380236	1380261	TATTCAAAAAAATAAACTCTTCCCAA	NA
long-mer217	CP006740.1	1389762	1389786	GGAAAATCATGATGACAAGTTCATA	CP006740.1.1398	CP006740.1.1398	1389770	1390042	+	
long-mer218	CP006740.1	1389810	1389846	TGGACCGTGCCAACAGCTATAACAATGCCGGGAATGA	CP006740.1.1398	CP006740.1.1398	1389770	1390042	+	
long-mer219	CP006740.1	1390050	1390076	TATTCAAAGAGTATTTAAATCTCTACT	NA
long-mer220	CP006740.1	1390812	1390854	AATGCGGGGAACATCCATTCCTCACAACGCCGCGACGCACCGT	CP006740.1.1400	CP006740.1.1400	1390662	1390928	+	
long-mer221	CP006740.1	1391074	1391101	CATCAAAGAGGTTAGTAAAATTCTGATG	CP006740.1.1401	CP006740.1.1401	1390931	1391179	+	
long-mer222	CP006740.1	1394090	1394111	GGCCATCAGCGGCAGCGGCGCG	CP006740.1.1405	CP006740.1.1405	1392447	1397114	+	AutoIPR: IPR011049:Serralysin-likemetalloprotease, C-terminal;
long-mer223	CP006740.1	1395098	1395128	CAACCGTCTGGAAGGCGGCGCTGGTAACGAT	CP006740.1.1405	CP006740.1.1405	1392447	1397114	+	AutoIPR: IPR011049:Serralysin-likemetalloprotease, C-terminal;
long-mer224	CP006740.1	1395914	1395935	CAGCGCCGATATTGAACAGATG	CP006740.1.1405	CP006740.1.1405	1392447	1397114	+	AutoIPR: IPR011049:Serralysin-likemetalloprotease, C-terminal;
long-mer225	CP006740.1	1395961	1396005	CTGGGGAGACCTTGAGCACGCGGGGTCTGACGACGCTGGGCACCT	CP006740.1.1405	CP006740.1.1405	1392447	1397114	+	AutoIPR: IPR011049:Serralysin-likemetalloprotease, C-terminal;
long-mer226	CP006740.1	1396148	1396178	CAACCGTCTGGAAGGCGGCGCTGGTAACGAT	CP006740.1.1405	CP006740.1.1405	1392447	1397114	+	AutoIPR: IPR011049:Serralysin-likemetalloprotease, C-terminal;
long-mer227	CP006740.1	1398932	1398955	GGACGAGTCGCTGGTGTATGGCTT	CP006740.1.1408	CP006740.1.1408	1398609	1401005	+	AutoIPR: IPR001736:PhospholipaseD/Transphosphatidylase; IPR025202:Phospholipase D-likedomain; IPR027417:P-loop containing nucleosidetriphosphate hydrolase;
long-mer228	CP006740.1	1400248	1400284	AACGGCCTGTGGTGATTTTCTCTGCGGTGTATAGCAA	CP006740.1.1408	CP006740.1.1408	1398609	1401005	+	AutoIPR: IPR001736:PhospholipaseD/Transphosphatidylase; IPR025202:Phospholipase D-likedomain; IPR027417:P-loop containing nucleosidetriphosphate hydrolase;
long-mer229	CP006740.1	1400407	1400444	CGCCGCGTGGCCTGTTGGCACATTATCTTTTTAAAGAT	CP006740.1.1408	CP006740.1.1408	1398609	1401005	+	AutoIPR: IPR001736:PhospholipaseD/Transphosphatidylase; IPR025202:Phospholipase D-likedomain; IPR027417:P-loop containing nucleosidetriphosphate hydrolase;
long-mer230	CP006740.1	1422128	1422163	GCTCTGACTCTTTCCCATAAAGACCTCGGCAGCCCC	CP006740.1.1427	CP006740.1.1427	1421947	1423011	-	
long-mer231	CP006740.1	1422595	1422639	TATCACGACGTAGCAAACAACCAGGCTGCAATGGCGGCGTAGTAC	CP006740.1.1427	CP006740.1.1427	1421947	1423011	-	
long-mer232	CP006740.1	1440680	1440722	AAGCAACCCAGGCATGCGGCAGATCACCAAGGAAAAACGGCAC	CP006740.1.1444	CP006740.1.1444	1440297	1443467	-	AutoIPR: IPR008979:Galactose-bindingdomain-like; IPR010401:Glycogen debranching enzyme;IPR012341:Six-hairpin glycosidase;
long-mer233	CP006740.1	1463322	1463364	GCCAATGCCGCAATTGAAGTGATACATGCACTGGGCATCAAGC	CP006740.1.1465	CP006740.1.1465	1462944	1464056	+	AutoIPR: IPR008220:Homoserineacetyltransferase; IPR029058:Alpha/Beta hydrolase fold;
long-mer234	CP006740.1	1474201	1474235	TAAGGTTGGGATGCAAGATCGTATCGGTGACACAG	CP006740.1.1477	CP006740.1.1477	1474211	1475023	+	AutoIPR: IPR004472:Dethiobiotin synthase BioD;IPR027417:P-loop containing nucleoside triphosphatehydrolase;
long-mer235	CP006740.1	1507539	1507569	ACTGAAGCCGCACACACACAGTGCACGCACC	NA
long-mer236	CP006740.1	1507639	1507672	ATGCTGGCGTCATACGATGCTGTCTGCGACAGCG	NA
long-mer237	CP006740.1	1508713	1508745	AGCGATTTAGGAAGCTTAAAAGGAATGGCGATG	CP006740.1.1514	CP006740.1.1514	1508743	1509447	+	AutoIPR: IPR014571:Uncharacterised conservedprotein UCP032620;
long-mer237	CP006740.1	1508713	1508745	AGCGATTTAGGAAGCTTAAAAGGAATGGCGATG	CP006740.1.1513	CP006740.1.1513	1508246	1508722	+	AutoIPR: IPR016891:Protein of unknown functionDUF2321;
long-mer238	CP006740.1	1508788	1508850	CAAATTGCGAAAGAAGTTGCGCTATCGAATGGCAAGGGAACGCAGCTTCGCCTACAGAATGAG	CP006740.1.1514	CP006740.1.1514	1508743	1509447	+	AutoIPR: IPR014571:Uncharacterised conservedprotein UCP032620;
long-mer239	CP006740.1	1520573	1520605	CCCAAGCATCAGTTTTAGGAGTAGTCCCCTTCG	CP006740.1.1524	CP006740.1.1524	1520382	1522436	-	
long-mer240	CP006740.1	1536581	1536630	GCACCCGCGTATTCGTCAACTTGCAATACATCAACCAGAACAACATTCCA	CP006740.1.1537	CP006740.1.1537	1535833	1538118	+	AutoIPR: IPR010105:TonB-dependent siderophorereceptor;
long-mer241	CP006740.1	1540353	1540395	TGTCACACTGAGTCAACAGGGAACCTACCGACTCAGTGTCGTG	CP006740.1.1541	CP006740.1.1541	1540093	1540896	+	AutoIPR: IPR019613:Protein of unknown functionDUF4198;
long-mer242	CP006740.1	1540404	1540446	GCTATCTGTCACCTGGACCGAAAATGGCCAACTCAAACGCTGG	CP006740.1.1541	CP006740.1.1541	1540093	1540896	+	AutoIPR: IPR019613:Protein of unknown functionDUF4198;
long-mer243	CP006740.1	1541578	1541609	CTCACACACCAATATGGCAATACACTGCCACC	CP006740.1.1542	CP006740.1.1542	1540963	1541943	+	AutoIPR: IPR003374:ApbE-like domain;IPR024932:Flavin transferase ApbE;
long-mer244	CP006740.1	1549612	1549647	CATCCACACCACACACCACTGAGGTATCCCTGCTGC	NA
long-mer245	CP006740.1	1579940	1579972	CACATGCATACAGTGATCGCTGCACTTTGCACC	CP006740.1.1580	CP006740.1.1580	1579613	1580032	+	AutoIPR: IPR010207:Electron transport complex,RnfB/RsxB; IPR016463:Electron transport complex,RnfB/RsxB, Proteobacteria; IPR017896:4Fe-4Sferredoxin-type, iron-sulphur binding domain;
long-mer246	CP006740.1	1580545	1580590	GCCGCAATATGCCTGCGGCCCAAGTAACATCTGGATTGCTGCCGCG	CP006740.1.1582	CP006740.1.1582	1580426	1580665	-	
long-mer247	CP006740.1	1582078	1582120	CGCAACGCCGCCGACACGTAGACCGCCACAACCGCAATCGCCA	CP006740.1.1585	CP006740.1.1585	1581979	1582326	-	
long-mer248	CP006740.1	1591770	1591797	TAATAAAGTGATCCTAGTCGGAAACCTG	CP006740.1.1601	CP006740.1.1601	1591756	1592253	+	AutoIPR: IPR000424:Primosome PriB/single-strandDNA-binding;
long-mer248	CP006740.1	1591770	1591797	TAATAAAGTGATCCTAGTCGGAAACCTG	CP006740.1.1600	CP006740.1.1600	1591302	1591772	+	AutoIPR: IPR011101:Three-Cys-motif familyprotein;
long-mer249	CP006740.1	1593285	1593306	TAGTCGTGACAACATCACTCGT	CP006740.1.1603	CP006740.1.1603	1592497	1593669	+	AutoIPR: IPR011010:DNA breaking-rejoiningenzyme, catalytic core; IPR023109:Integrase/recombinase,N-terminal;
long-mer250	CP006740.1	1593683	1593712	ATAAATAAGCAGCGCTTATTCATCGTAAAC	NA
long-mer251	CP006740.1	1629319	1629346	TAATAAAGTGATCCTAGTCGGAAACCTG	CP006740.1.1652	CP006740.1.1652	1629305	1629802	+	AutoIPR: IPR000424:Primosome PriB/single-strandDNA-binding;
long-mer251	CP006740.1	1629319	1629346	TAATAAAGTGATCCTAGTCGGAAACCTG	CP006740.1.1651	CP006740.1.1651	1628851	1629321	+	AutoIPR: IPR011101:Three-Cys-motif familyprotein;
long-mer252	CP006740.1	1630834	1630855	TAGTCGTGACAACATCACTCGT	CP006740.1.1654	CP006740.1.1654	1630046	1631218	+	AutoIPR: IPR011010:DNA breaking-rejoiningenzyme, catalytic core; IPR023109:Integrase/recombinase,N-terminal;
long-mer253	CP006740.1	1631232	1631261	ATAAATAAGCAGCGCTTATTCATCGTAAAC	NA
long-mer254	CP006740.1	1697809	1697851	GCTGGACCCGAAAACATTTGAGTCGGTGGTCACGCTGTCGCTA	CP006740.1.1713	CP006740.1.1713	1697594	1698130	+	AutoIPR: IPR003399:Mammalian cellentry-related; IPR030970:Probable phospholipid ABCtransporter-binding protein MlaD;
long-mer255	CP006740.1	1699182	1699207	AGTGGCTGCTTTGGACAGGTCTGCAC	CP006740.1.1716	CP006740.1.1716	1699093	1700145	+	AutoIPR: IPR007428:VacJ-like lipoprotein;
long-mer256	CP006740.1	1699620	1699662	CCACCCAGTCTATGCATTACAAACGCTGGGCCGGTTTCTGCTG	CP006740.1.1716	CP006740.1.1716	1699093	1700145	+	AutoIPR: IPR007428:VacJ-like lipoprotein;
long-mer257	CP006740.1	1753337	1753358	CATCACTCATCTGACACACAAC	NA
long-mer258	CP006740.1	1757769	1757811	CTCATTGCGCTTTATTGGATTGTATGGATGCAAATCCGCAATC	NA
long-mer259	CP006740.1	1757916	1757951	AGATTTTGGAAGGACAAAAAAGCCCCCGAATCGGGA	NA
long-mer260	CP006740.1	1769724	1769752	AATCAGCCGCATTCAGCGCGTGCCATGAC	NA
long-mer261	CP006740.1	1770454	1770489	CCATGAGTATTCACAAAAAAAATCACAACAACACTA	NA
long-mer262	CP006740.1	1778999	1779041	TCAAATATTTTTTGAACAGCCAGTGTTAGATCTATCTTCACAG	NA
long-mer263	CP006740.1	1782600	1782642	CGGCGACGTGAAGCCTGTGGGGGCTGGCATATCAGAAATGAGG	CP006740.1.1777	CP006740.1.1777	1782487	1782783	+	AutoIPR: IPR009241:Addiction module killerprotein;
long-mer264	CP006740.1	1809490	1809544	AAATTGGAATGGGGTGATTGCGTTGGCGGAATGCGTGGAGTGGTCAAGCGCGGGA	CP006740.1.1817	CP006740.1.1817	1808755	1809897	-	AutoIPR: IPR003497:BRO N-terminal domain;
long-mer265	CP006740.1	1827464	1827506	AGTGTTTTTTGAAAAGCCTGGAACCGAAAAAAAACCTGGAACC	CP006740.1.1845	CP006740.1.1845	1827192	1828457	+	AutoIPR: IPR010758:Trans-2-enoyl-CoA reductase;IPR016040:NAD(P)-binding domain; IPR024906:Enoylreductase FAD binding domain; IPR024910:Trans-2-enoyl-CoAreductase catalytic domain, putative;
long-mer266	CP006740.1	1861241	1861270	CCCTGAAGCGTGGCTTGACTTGACCTACCT	CP006740.1.1876	CP006740.1.1876	1861147	1861416	-	
long-mer267	CP006740.1	1861279	1861341	GAACAATCGAGTCATTCCCAATGTCGCCGGAAGTTCTGGTCCATACTCTTTTTTGCCAATCAT	CP006740.1.1876	CP006740.1.1876	1861147	1861416	-	
long-mer268	CP006740.1	1862062	1862095	TCAAGCTAAAATTAATGATATTTTTACTTTAAGC	NA
long-mer269	CP006740.1	1862097	1862125	GTGGAGAGGAGACACAACGAATGCAGAGC	NA
long-mer270	CP006740.1	1873896	1873920	GGCGACTACTTGCGCGATACAGACC	CP006740.1.1891	CP006740.1.1891	1873901	1874254	-	
long-mer271	CP006740.1	1874220	1874256	ACGGCGCTGTTGGTCACGCCTGGGTGAACGTGCATGG	CP006740.1.1891	CP006740.1.1891	1873901	1874254	-	
long-mer272	CP006740.1	1874925	1874967	GTTAAGAATATGCAGGCACATTGGGAAATGAGTCTTTACATGC	CP006740.1.1893	CP006740.1.1893	1874926	1875468	-	AutoIPR: IPR001082:Fimbrial protein pilin;
long-mer273	CP006740.1	1875244	1875286	AGGCGCGTGCAAACTGATATCACCTGGGCTTTGGGTGCGCTGT	CP006740.1.1893	CP006740.1.1893	1874926	1875468	-	AutoIPR: IPR001082:Fimbrial protein pilin;
long-mer274	CP006740.1	1876225	1876250	TAGGTATTGTAGACCACATTTCGGAT	NA
long-mer275	CP006740.1	1876595	1876637	CGTATCGTTGCTGCCTGCCAACGTGTTGACCGCGATCCCAGCA	CP006740.1.1896	CP006740.1.1896	1876496	1877281	+	AutoIPR: IPR011078:Uncharacterised proteinfamily UPF0001; IPR029066:PLP-binding barrel;
long-mer276	CP006740.1	1877105	1877147	CTACGAGATCGCATCCAACAATCATCACCCCAGGGCCACCACA	CP006740.1.1896	CP006740.1.1896	1876496	1877281	+	AutoIPR: IPR011078:Uncharacterised proteinfamily UPF0001; IPR029066:PLP-binding barrel;
long-mer277	CP006740.1	1877166	1877224	GCATGTCAGGAGATTTGGAAACAGCTATAGAAGAAGGAGCGACGGTGGTACGTGTAGGA	CP006740.1.1896	CP006740.1.1896	1876496	1877281	+	AutoIPR: IPR011078:Uncharacterised proteinfamily UPF0001; IPR029066:PLP-binding barrel;
long-mer278	CP006740.1	1877528	1877570	CTGTGCGACGGTCGCAGCTGGGAGACCAGCCAAAGCAGCCACC	CP006740.1.1897	CP006740.1.1897	1877318	1879969	-	AutoIPR: IPR005748:DNA mismatch repair proteinMutS, type 1; IPR011184:DNA mismatch repair MutS;IPR027417:P-loop containing nucleoside triphosphatehydrolase;
long-mer279	CP006740.1	1955120	1955174	AAATTGGAATGGGGTGATTGCGTTGGCGGAATGCGTGGAGTGGTCAAGCGCGGGA	CP006740.1.1998	CP006740.1.1998	1954385	1955527	-	AutoIPR: IPR003497:BRO N-terminal domain;
long-mer280	CP006740.1	2006899	2006937	CAAACCGCTCAAGGCTTACCCCTATTCCATGAACGGTCA	NA
long-mer281	CP006740.1	2019085	2019106	AGGCACCGCGGCAGGAACAGCC	CP006740.1.2075	CP006740.1.2075	2018395	2019288	-	AutoIPR: IPR008258:Lytic transglycosylase-likeSLT domain; IPR023346:Lysozyme-like domain;
long-mer282	CP006740.1	2029329	2029357	ACTCCTCCATGTCACCACCTTTTTTTGCC	CP006740.1.2087	CP006740.1.2087	2028936	2029757	-	AutoIPR: IPR008487:Protein of unknown functionDUF769;
long-mer283	CP006740.1	2029399	2029423	TCGTAGCCGATGAAGGCGGCACCTT	CP006740.1.2087	CP006740.1.2087	2028936	2029757	-	AutoIPR: IPR008487:Protein of unknown functionDUF769;
long-mer284	CP006740.1	2030231	2030255	TCGTAGCCGATGAAGGCGGCACCTT	CP006740.1.2088	CP006740.1.2088	2029771	2030589	-	AutoIPR: IPR008487:Protein of unknown functionDUF769;
long-mer285	CP006740.1	2030548	2030572	GGCGGCGAGCAGGGATACACCGAGT	CP006740.1.2088	CP006740.1.2088	2029771	2030589	-	AutoIPR: IPR008487:Protein of unknown functionDUF769;
long-mer286	CP006740.1	2030645	2030685	TGGCGGGCGCTGGGGGCGTCCGTGGATACCGGCGTGGGCAA	CP006740.1.2090	CP006740.1.2090	2030605	2030907	+	
long-mer286	CP006740.1	2030645	2030685	TGGCGGGCGCTGGGGGCGTCCGTGGATACCGGCGTGGGCAA	CP006740.1.2089	CP006740.1.2089	2030602	2035443	-	AutoIPR: IPR025157:Haemagluttinin repeat; 
long-mer287	CP006740.1	2030704	2030775	GTGATCCAGCTGCTGTTGCCAGTCCGCCGATTGCAACAGCAGGCGTTGCAGCTGGATCAGTTGGGCCGCAGC	CP006740.1.2090	CP006740.1.2090	2030605	2030907	+	
long-mer287	CP006740.1	2030704	2030775	GTGATCCAGCTGCTGTTGCCAGTCCGCCGATTGCAACAGCAGGCGTTGCAGCTGGATCAGTTGGGCCGCAGC	CP006740.1.2089	CP006740.1.2089	2030602	2035443	-	AutoIPR: IPR025157:Haemagluttinin repeat; 
long-mer288	CP006740.1	2030816	2030886	AACGGGATGACGGCTGGCTGGCGCTTTTTGTTCATGTCTTTAATATCCAAACCAAGATAGCTGAACAACTG	CP006740.1.2090	CP006740.1.2090	2030605	2030907	+	
long-mer288	CP006740.1	2030816	2030886	AACGGGATGACGGCTGGCTGGCGCTTTTTGTTCATGTCTTTAATATCCAAACCAAGATAGCTGAACAACTG	CP006740.1.2089	CP006740.1.2089	2030602	2035443	-	AutoIPR: IPR025157:Haemagluttinin repeat; 
long-mer289	CP006740.1	2030937	2031003	TGCTGTGGACGGAATGACTTTGAAGCACACTCAGGGCATCAGATATCGTGATATGCCCCGCATAGCC	CP006740.1.2089	CP006740.1.2089	2030602	2035443	-	AutoIPR: IPR025157:Haemagluttinin repeat; 
long-mer290	CP006740.1	2031018	2031077	ACACAGGGTCATTGGGCGGCGACCAGGTGTTGACTGGAATTTTTGTCACCAGGGCAGCGG	CP006740.1.2089	CP006740.1.2089	2030602	2035443	-	AutoIPR: IPR025157:Haemagluttinin repeat; 
long-mer291	CP006740.1	2031243	2031280	CGTTATACATCAAGTTCTGCAATGCCTCCGCCTTGAGC	CP006740.1.2089	CP006740.1.2089	2030602	2035443	-	AutoIPR: IPR025157:Haemagluttinin repeat; 
long-mer292	CP006740.1	2031433	2031482	ATTCGTCGGCGTCATCTGGAAGGCCATCCCCGCTGCGCTCTGCCAATCAC	CP006740.1.2091	CP006740.1.2091	2031370	2031981	+	
long-mer292	CP006740.1	2031433	2031482	ATTCGTCGGCGTCATCTGGAAGGCCATCCCCGCTGCGCTCTGCCAATCAC	CP006740.1.2089	CP006740.1.2089	2030602	2035443	-	AutoIPR: IPR025157:Haemagluttinin repeat; 
long-mer293	CP006740.1	2031489	2031563	TGCCGTTGGCGAACACCGTGGCTTTTTCTTTTTCACTATTGGGCAAATCTCTCAGCGAGGCGACATCCACGGGCA	CP006740.1.2091	CP006740.1.2091	2031370	2031981	+	
long-mer293	CP006740.1	2031489	2031563	TGCCGTTGGCGAACACCGTGGCTTTTTCTTTTTCACTATTGGGCAAATCTCTCAGCGAGGCGACATCCACGGGCA	CP006740.1.2089	CP006740.1.2089	2030602	2035443	-	AutoIPR: IPR025157:Haemagluttinin repeat; 
long-mer294	CP006740.1	2047875	2047917	ACGTATCCTCACCTGGAGCGGTCGCACCCAATTCGGCGATATG	CP006740.1.2113	CP006740.1.2113	2047468	2049489	+	AutoIPR: IPR006310:DnaQ exonuclease/DinGhelicase, predicted; IPR027417:P-loop containingnucleoside triphosphate hydrolase;
long-mer295	CP006740.1	2065024	2065059	ACGGCCAGTATGGATCACCCCATCCCGGTCGTAAGC	CP006740.1.2126	CP006740.1.2126	2063419	2065713	-	AutoIPR: IPR001891:Malic oxidoreductase;IPR012188:Malic enzyme, phosphate acetyl/butaryltransferase;
long-mer296	CP006740.1	2133625	2133661	TCCAATCGTTCCAGTCACCCAATTGCAACTGCCGGTC	CP006740.1.2191	CP006740.1.2191	2133134	2135764	-	AutoIPR: IPR015500:Peptidase S8,subtilisin-related; IPR023827:Peptidase S8, subtilisin,Asp-active site; IPR023828:Peptidase S8, subtilisin,Ser-active site;
long-mer297	CP006740.1	2136696	2136725	TCATTGCCTTTCAGGTCACGGGCACAATAA	NA
long-mer298	CP006740.1	2137733	2137769	TATTGACGTATGCAATAACGCTTCATCAAACGGACTA	NA
long-mer299	CP006740.1	2137887	2137920	TTTATTAATAATGAAGTTGCCCTAAAATTGGATG	NA
long-mer300	CP006740.1	2164788	2164811	AAGAAATACAGCATACTATGGACA	NA
long-mer301	CP006740.1	2188058	2188098	GCACTTTCCAAAACATAATTTCATGGCCGTACACTATGAGG	NA
long-mer302	CP006740.1	2188607	2188631	ATTGAATCGAGTCATATCATCAATA	NA
long-mer303	CP006740.1	2188814	2188847	AAATAACCACTCGAAAAGATTGAAAACCCCTAAA	NA
long-mer304	CP006740.1	2204336	2204381	AGCATTGGATAAAGTTCCGCTTGTGACGCTTCTAAATCAGCGTCAC	CP006740.1.2259	CP006740.1.2259	2203461	2204420	+	AutoIPR: IPR001095:Acetyl-CoA carboxylase,alpha subunit; IPR011763:Acetyl-coenzyme Acarboxyltransferase, C-terminal;IPR029045:ClpP/crotonase-like domain;
long-mer305	CP006740.1	2214681	2214702	AGTCCGGCATGATGCCAAGCTC	CP006740.1.2272	CP006740.1.2272	2214163	2215620	-	AutoIPR: IPR005814:Aminotransferase class-III;IPR015424:Pyridoxal phosphate-dependent transferase;
long-mer306	CP006740.1	2222035	2222077	GTAGATATCCGAAAAGTAATCGAGGGTGAGATGGGACGATTTC	CP006740.1.2280	CP006740.1.2280	2222011	2222172	+	
long-mer307	CP006740.1	2230258	2230289	AGGCAGACGCCCTCCCCGAACGCAAAACTCTC	NA
long-mer308	CP006740.1	2232120	2232146	ATAGCAATATAACGATCAACTTCGGCT	CP006740.1.2288	CP006740.1.2288	2231879	2233786	-	AutoIPR: IPR010281:Protein of unknown functionDUF885;
long-mer309	CP006740.1	2241272	2241307	TATGTGCCCAAAGGCAAAAAACTATCAATGCATACG	NA
long-mer310	CP006740.1	2241316	2241346	TGTCAGCAGCATACAACCGTATCAATGTTAA	NA
long-mer311	CP006740.1	2241538	2241573	TACAAAAAACGCAAAACCATTAAACTGCAACTAATT	NA
long-mer312	CP006740.1	2241627	2241653	CCCATGAAGTCAACCTTACTTGTGAAT	NA
long-mer313	CP006740.1	2254462	2254486	AATGATTTCACTAGAAAACCATAAT	NA
long-mer314	CP006740.1	2265677	2265707	GAAAGCATTTGTGAAACAATTCTCCCTGGGC	CP006740.1.2315	CP006740.1.2315	2265222	2265983	+	AutoIPR: IPR002347:Glucose/ribitoldehydrogenase;
long-mer315	CP006740.1	2289304	2289330	GCATATGCTTAATCATATAGAACACGG	NA
long-mer316	CP006740.1	2310111	2310153	TGTGTTGCTTGCGCGTACTGATACGCCAACCGTGTTCGTATGC	CP006740.1.2353	CP006740.1.2353	2309707	2311053	-	AutoIPR:IPR007507:3-deoxy-D-manno-octulosonic-acid transferase,N-terminal;
long-mer317	CP006740.1	2312961	2313003	GCATGGGCCAAAAATACCGCTAAGGCGGTCGGCTAACATCATC	CP006740.1.2355	CP006740.1.2355	2312202	2313533	-	
long-mer318	CP006740.1	2333478	2333510	TTCGCCATCTGCAATTTTGGGGGTAGCACGTAT	CP006740.1.2373	CP006740.1.2373	2333235	2334281	+	AutoIPR: IPR008966:Adhesion domain;
long-mer319	CP006740.1	2334036	2334068	GGAGTACTTGCCATCACTCCAACCACCGATGCA	CP006740.1.2373	CP006740.1.2373	2333235	2334281	+	AutoIPR: IPR008966:Adhesion domain;
long-mer320	CP006740.1	2334524	2334551	ACGTTGAATTCATTCAATTTCAATACTC	NA
long-mer321	CP006740.1	2334646	2334668	AAAATAAGGTATTCATCTAATTG	NA
long-mer322	CP006740.1	2335078	2335132	TTAATCGCGTCAACAAATATGGAACATGTGTCCTTAACGGGATCATGTACGGCGC	CP006740.1.2374	CP006740.1.2374	2334852	2335916	+	AutoIPR: IPR008966:Adhesion domain;
long-mer323	CP006740.1	2335151	2335189	CCCCGTCAGCGGCATGAGCAATGTTTATGCGACCGATGT	CP006740.1.2374	CP006740.1.2374	2334852	2335916	+	AutoIPR: IPR008966:Adhesion domain;
long-mer324	CP006740.1	2346277	2346312	TATGTGCCCAAAGGCAAAAAACTATCAATGCATACG	NA
long-mer325	CP006740.1	2346321	2346351	TGTCAGCAGCATACAACCGTATCAATGTTAA	NA
long-mer326	CP006740.1	2346543	2346578	TACAAAAAACGCAAAACCATTAAACTGCAACTAATT	NA
long-mer327	CP006740.1	2346632	2346658	CCCATGAAGTCAACCTTACTTGTGAAT	NA
long-mer328	CP006740.1	2346981	2347034	ATGCCGACCTATAGATGATATTCATCACAACGTATTCAATTAAATTATAATCAA	NA
long-mer329	CP006740.1	2347190	2347230	ATAAAAAAAGATGGAATTAGAGTACATTAAATCGATCGCGA	NA
long-mer330	CP006740.1	2348112	2348160	AGAAAATATGTACTACTGATATTCCCCTCAAGAAAATACCACTGAAAAC	NA
long-mer331	CP006740.1	2352525	2352567	TCGACTGATTCACCGTACCGAGCAATCCCCCAGGATTCTTACC	CP006740.1.2389	CP006740.1.2389	2352199	2353239	-	AutoIPR: IPR016035:Acyl transferase/acylhydrolase/lysophospholipase;
long-mer332	CP006740.1	2361688	2361730	ATTTGCAATAAACCAATACGCCTCTCCCCAGGCTTCCAACACT	CP006740.1.2395	CP006740.1.2395	2360893	2362086	-	AutoIPR: IPR000951:Phthalate dioxygenasereductase; IPR000971:Globin; IPR009050:Globin-like;IPR023950:Flavohemoprotein;
long-mer333	CP006740.1	2362574	2362616	ATCACCATAACACCGGAATCACCCATGACACCTCGCATGGCAT	NA
long-mer334	CP006740.1	2362660	2362699	GACATCACATTTCTCATGTCAGGGATGCGCATTAACGGAG	NA
long-mer335	CP006740.1	2375839	2375866	AATGGCAACGGCGAATAGAAGAGCGCCG	CP006740.1.2404	CP006740.1.2404	2374633	2375892	-	AutoIPR: IPR009978:Protein of unknown functionDUF1504;
long-mer336	CP006740.1	2402490	2402528	TCACCTGTCTGCCCGACCTCAAAATAGGTAGATATTAAT	CP006740.1.2428	CP006740.1.2428	2401991	2403184	-	AutoIPR: IPR001237:43kDa postsynaptic protein;
long-mer337	CP006740.1	2403046	2403076	AATTACCTCCCTTAGCAGCATGACGACTCAA	CP006740.1.2428	CP006740.1.2428	2401991	2403184	-	AutoIPR: IPR001237:43kDa postsynaptic protein;
long-mer338	CP006740.1	2409175	2409211	CCATCATTAAGAATGAAAAAAATAACAACATAGCATT	NA
long-mer339	CP006740.1	2410751	2410792	GAGTAGTCATATAATGGGGGGGTTATTCACTAAATTTTCGCA	CP006740.1.2434	CP006740.1.2434	2410773	2412104	-	AutoIPR: IPR020591:Chromosomal replicationcontrol, initiator DnaA-like; IPR024633:DnaA N-terminaldomain; IPR027417:P-loop containing nucleosidetriphosphate hydrolase;
long-mer340	CP006740.1	2429602	2429642	AGTGGAACCTGCCGCTTAAAGCCGGCTTTGACATCGTCACC	NA
long-mer341	CP006740.1	2432391	2432431	AGTGGAACCTGCCGCTTAAAGCCGGCTTTGACATCGTCACC	NA
long-mer342	CP006740.1	2440322	2440364	GTGCAATCTCGTCGCTACTTGTGGAATCCTTCCCAATATTACG	CP006740.1.2477	CP006740.1.2477	2437704	2440625	-	AutoIPR: IPR011049:Serralysin-likemetalloprotease, C-terminal;
long-mer343	CP006740.1	2449882	2449907	GAACAAGAACGCCTCTGCCAGCAACG	CP006740.1.2486	CP006740.1.2486	2449222	2452491	+	AutoIPR: IPR004546:Restriction endonuclease,type I, HsdM; IPR029063:S-adenosyl-L-methionine-dependentmethyltransferase;
long-mer344	CP006740.1	2461167	2461209	CGGTGAACTGGGGGATGAAGTTTTTGTAGCCGAATGTGTTTTG	CP006740.1.2496	CP006740.1.2496	2459887	2461641	-	AutoIPR: IPR000933:Glycoside hydrolase, family29; IPR006046:Alpha amylase;
long-mer345	CP006740.1	2488597	2488639	GTCATGGCATTGACTTTGGCGTTTGCATTGCCCCTAGGTTTGT	CP006740.1.2513	CP006740.1.2513	2488474	2489412	+	AutoIPR: IPR004513:Cell division protein FtsX;
long-mer346	CP006740.1	2488698	2488728	TAATCTGTTCTTGAAGACCAATGTGGATGTT	CP006740.1.2513	CP006740.1.2513	2488474	2489412	+	AutoIPR: IPR004513:Cell division protein FtsX;
long-mer347	CP006740.1	2491384	2491426	CGGTTATAGCGGTTACGGCCTCTCTTTAGGCGACTTAATACAA	CP006740.1.2516	CP006740.1.2516	2491166	2492032	+	AutoIPR: IPR012759:RNA polymerase sigma factorRpoH, proteobacteria; IPR014284:RNA polymerase sigma-70like domain; IPR016263:RNA polymerasesporulation-specific sigma factor;
long-mer348	CP006740.1	2492153	2492180	TTCTTGAGTATGCGTAAATTTGGCTGAG	NA
long-mer349	CP006740.1	2549440	2549482	GCCCATTGTAACTCGTAGCACATTGCTTGATGAGCAATGGGTA	CP006740.1.2567	CP006740.1.2567	2546873	2551096	+	AutoIPR: IPR012754:DNA-directed RNA polymerase,subunit beta-prime;
long-mer350	CP006740.1	2569205	2569270	ATTTCTGATTCTTTGGGTAAATAATCAGAAATATAAATCCAGTGCGCTTAAGATCTTTAGGGATCT	NA
long-mer351	CP006740.1	2600433	2600454	TTTAGGAGTTAAATGCAGCAGC	NA
long-mer352	CP006740.1	2603297	2603321	CGAATCGTGTACTTTTAGTTTCTAA	NA
long-mer353	CP006740.1	2607183	2607225	TGTGGTGAATACCAGGACCATCACCGTTGAGAGCAGAAAGTTA	CP006740.1.2612	CP006740.1.2612	2606472	2607689	-	AutoIPR: IPR005467:Signal transductionhistidine kinase, core; IPR022510:Sortase system,histidine kinase;
long-mer354	CP006740.1	2619420	2619444	TGTGACGGTGTCTGCGCATGCTTCC	CP006740.1.2626	CP006740.1.2626	2619193	2619642	+	AutoIPR: IPR000244:Ribosomal protein L9;
long-mer355	CP006740.1	2622675	2622699	CCTGCCTGAAGCTGCCAACCCAGCT	CP006740.1.2627	CP006740.1.2627	2619859	2623362	+	AutoIPR: IPR003395:RecF/RecN/SMC, N-terminal;IPR010935:SMCs flexible hinge; IPR024704:Structuralmaintenance of chromosomes protein; IPR027417:P-loopcontaining nucleoside triphosphate hydrolase;
long-mer356	CP006740.1	2626261	2626288	CCGCGCTATGGATGTCGAAGGACTGGGC	CP006740.1.2629	CP006740.1.2629	2624903	2627416	+	AutoIPR: IPR001679:NAD-dependent DNA ligase;IPR012340:Nucleic acid-binding, OB-fold;
long-mer357	CP006740.1	2630856	2630883	CTGATTAACGCCATTGTCACGGAGCGCG	CP006740.1.2633	CP006740.1.2633	2629872	2630936	+	AutoIPR: IPR000649:Initiation factor2B-related; IPR027363:Methylthioribose-1-phosphateisomerase-like, N-terminal domain;
long-mer358	CP006740.1	2631105	2631130	CGCCACTTTACATGACGGGACCCGAA	NA
