# Supplementary material for: Identification of genetic relationships and subspecies signatures in Xylella fastidiosa
Source: BMC Genomics. 2019 Mar 25;20:239. doi: 10.1186/s12864-019-5565-9 (PMC6434890; doi:10.1186/s12864-019-5565-9)
Supplement: Supplementary file 6 — Raw data of the k-mers identified to be specific of the different X. fastidiosa subspecies or combinations of several subspecies. (ZIP 3012 kb) [file 12864_2019_5565_MOESM6_ESM.zip › Additional-File-6/Denancé_etal_AddFile6N_LongMer_MOR-SAN-SAN2.txt]

long-mer1	CP006740.1	11343	11375	CGGTTGTTATCCGCAAGAGTAATGAACCGATGG	NA
long-mer2	CP006740.1	13959	13993	TGACTGGTAAAGATGGCAGGTCACTCTGCGTAATC	NA
long-mer3	CP006740.1	92652	92694	GCGTGGATCACCTTCACCGTATTTGCCACCGAACTCACCAATC	CP006740.1.87	CP006740.1.87	92037	93593	-	AutoIPR: IPR001547:Glycoside hydrolase, family5; IPR008965:Carbohydrate-binding domain;IPR017853:Glycoside hydrolase superfamily;
long-mer4	CP006740.1	199868	199906	CACCACAGGAAGTTCGACGAAGCTGGGTTGTCGTGGTGT	CP006740.1.185	CP006740.1.185	199775	201766	-	AutoIPR: IPR005674:CocE/Serine esterase;IPR008979:Galactose-binding domain-like;IPR029058:Alpha/Beta hydrolase fold;
long-mer5	CP006740.1	213120	213144	ACGATCGTCGCCACAGTGCCGCCGC	CP006740.1.192	CP006740.1.192	212625	213932	+	AutoIPR: IPR000873:AMP-dependentsynthetase/ligase;
long-mer6	CP006740.1	232071	232100	TGTCATTTAGATGATGCAAAGTATCGGTAT	NA
long-mer7	CP006740.1	232343	232385	GTAGCGCTGCTGGACGCTATGGGATGCGCAGCCGATCTGAATG	CP006740.1.210	CP006740.1.210	232271	232414	+	
long-mer8	CP006740.1	232424	232445	CAAGTGCCTATGTGTCTGTGGC	CP006740.1.211	CP006740.1.211	232411	232659	+	
long-mer9	CP006740.1	232667	232698	AGTTTTACTTCACATTTACCTGGTGCCGAAGG	NA
long-mer10	CP006740.1	252231	252273	TACTCCATATCAGGCGGTGGTTACTGTGCAGGATGCATTGGGC	CP006740.1.233	CP006740.1.233	251905	252342	+	AutoIPR: IPR003400:Biopolymer transport proteinExbD/TolR;
long-mer11	CP006740.1	259572	259593	CTTGTGAACACTCCCAAGATCA	CP006740.1.242	CP006740.1.242	259297	259578	+	AutoIPR: IPR007712:Toxin-antitoxin system,RelE/ParE toxin family;
long-mer12	CP006740.1	275207	275241	TCCAGACAGTCAGTAGGCAATAGGTGTTCCCACAG	NA
long-mer13	CP006740.1	296935	296976	ATGGATGGTCTGGAATTCGCTCTGCGCCTCCATCAGCTGCCC	CP006740.1.283	CP006740.1.283	296680	297834	+	AutoIPR: IPR003607:HD/PDEase domain;IPR011006:CheY-like superfamily;
long-mer14	CP006740.1	301328	301361	TGCTCAAGGTGTCGTGGACAGTGCCAAGCGCGTC	CP006740.1.286	CP006740.1.286	301146	303752	+	AutoIPR: IPR000183:Ornithine/DAP/Argdecarboxylase; IPR011246:Bifunctional diaminopimelatedecarboxylase/aspartate kinase; IPR029066:PLP-bindingbarrel;
long-mer15	CP006740.1	308591	308630	GTGGTGGGCGTGCTGTGGCGGCTTCAATAGCCTAAGCGTT	CP006740.1.291	CP006740.1.291	308614	309441	-	AutoIPR: IPR003171:Methylenetetrahydrofolatereductase; IPR029041:FAD-linked oxidoreductase-like;
long-mer16	CP006740.1	336214	336235	TTTTTTAGCTTCATGCACTCTA	NA
long-mer17	CP006740.1	336299	336325	CTTGGTCGTTAAGCTTCAATCCGAGCT	NA
long-mer18	CP006740.1	336713	336735	TTGCATTGCTAACTGAAGTTTTT	NA
long-mer19	CP006740.1	337507	337533	CGCTGATAAAGATGCGCGTGACCAGTA	CP006740.1.317	CP006740.1.317	337340	337651	+	AutoIPR: IPR001848:Ribosomal protein S10;IPR027486:Ribosomal protein S10 domain;
long-mer20	CP006740.1	348215	348268	CTATAATTTTTGGTAAAATACTTCCCATCTTCATTCATTATTGGATTCACTGGC	NA
long-mer21	CP006740.1	348906	348945	CGAGAAGGCTGGGCGTGCCGTCTTAGATTATGGAATGAAA	CP006740.1.340	CP006740.1.340	348703	349095	+	AutoIPR: IPR001971:Ribosomal protein S11;
long-mer22	CP006740.1	351336	351360	TCGTTGATGGTGTTTTTTAGTATTT	NA
long-mer23	CP006740.1	351781	351819	CTAGATTAAAGTATTTAATATTATGGCTAGTCGCTATGA	NA
long-mer24	CP006740.1	353830	353883	GCGTCATTGCTGTTTGGATGCGACCGACCAGCGGTTGCTGGAACGCGCGATCGA	CP006740.1.345	CP006740.1.345	352517	354037	+	AutoIPR: IPR001208:Mini-chromosome maintenance,DNA-dependent ATPase; IPR004482:Mg chelatase-relatedprotein; IPR020568:Ribosomal protein S5 domain 2-typefold; IPR025158:Mg chelatase-related protein, C-terminaldomain; IPR027417:P-loop containing nucleosidetriphosphate hydrolase;
long-mer25	CP006740.1	354152	354180	ACAACCAACATGTTAGTTATGCGGTAGTT	NA
long-mer26	CP006740.1	354561	354583	CATATTTCTATGTAAAGAATAGG	NA
long-mer27	CP006740.1	356140	356166	ATTCATTTATATGAATAATGTGTCGTC	NA
long-mer28	CP006740.1	360704	360733	CTGTAGGACTTTGAAACTTTGTCTCGATCT	NA
long-mer29	CP006740.1	361143	361174	AGTGCATGATATTCCTGATGAATTCAGTATTT	NA
long-mer30	CP006740.1	363895	363926	CCTTTATCCGGTTCAACTACACTTTCACTAAA	NA
long-mer31	CP006740.1	384576	384611	GCACATAATAAGCGTCTTGCTGTGTTAGGTCTGTAC	NA
long-mer32	CP006740.1	418775	418817	CAAAGTGTACAGCTAAGACTAGCCAGAAACATAATTTTTACTG	NA
long-mer33	CP006740.1	420698	420721	TGAAACGGGAGAGTTAACGCGCCG	NA
long-mer34	CP006740.1	421888	421926	TGTAAAAGATGCCTACTGCGGTACACCAAGTCGCAATGG	NA
long-mer35	CP006740.1	421966	422002	GTTTGGCTGCCCAGGGTGCTTACTGTGTACAGCATCG	NA
long-mer36	CP006740.1	423637	423666	ACCGTGGCTGTGTTGTCGGGGAACCGCAAC	CP006740.1.404	CP006740.1.404	422053	424758	+	AutoIPR: IPR015934:Aconitase/2-methylisocitratedehydratase; IPR015937:Aconitase/isopropylmalatedehydratase;
long-mer37	CP006740.1	458905	458931	AACGGCACCCTAGTTGGCGGGATCATC	CP006740.1.432	CP006740.1.432	457669	458988	+	AutoIPR: IPR007383:Protein of unknown functionDUF445;
long-mer38	CP006740.1	459100	459136	CATAAGGTTTCTATTTTATATGTCGCCGCATATTCAG	NA
long-mer39	CP006740.1	459224	459258	CGTTATTTATATTGCTTGCAAGTGTGGATCTAAAA	NA
long-mer40	CP006740.1	464631	464670	GAACAGTTCTGTGCGTGACAGATCCAGGCTGATGCAGTCG	CP006740.1.436	CP006740.1.436	463983	465872	-	AutoIPR: IPR001241:DNA topoisomerase, type IIA;IPR005740:DNA topoisomerase 4 subunit B, Gram-positive;IPR014721:Ribosomal protein S5 domain 2-type fold,subgroup;
long-mer41	CP006740.1	471875	471917	CGAGAGTAATTTTAAGATCACAACGCCAGATGATTTGGTGCGT	CP006740.1.442	CP006740.1.442	471252	471947	+	AutoIPR: IPR001228:2-C-methyl-D-erythritol4-phosphate cytidylyltransferase;IPR029044:Nucleotide-diphospho-sugar transferases;
long-mer42	CP006740.1	485680	485719	ATGTGGTTTCGAGGGGATACCCTAGCTGCATCTGCCGAAT	CP006740.1.460	CP006740.1.460	485608	485883	+	
long-mer43	CP006740.1	513274	513313	TGCGCCAGCGGCGCGCTGTGCTGCCAAGTAGCTGATCACT	CP006740.1.486	CP006740.1.486	512806	513870	-	AutoIPR: IPR006361:Uroporphyrinogendecarboxylase HemE;
long-mer44	CP006740.1	528305	528328	GGCAAGCAAATGTGATCTGGTACG	NA
long-mer45	CP006740.1	528362	528409	GTTGTTTGTTGCTTTTCGATCTTTAGAAATATTCCCCTTTTAAAGAGG	NA
long-mer46	CP006740.1	534990	535037	GTGTAACTTGAGTCAGGTGAGTGCTGCTGGGCATTCTTGTGATGGGGG	NA
long-mer47	CP006740.1	536016	536045	GATATTGGTGTTGCAGATTGCACTGGGGGG	CP006740.1.506	CP006740.1.506	535321	536484	+	AutoIPR: IPR003780:COX15/CtaA family;
long-mer48	CP006740.1	639603	639645	AGGCGTTGCATTGCATGCGTGGCTGACCACCAGGCGTCAAATA	CP006740.1.621	CP006740.1.621	638711	642715	-	AutoIPR:IPR010073:Phosphoribosylformylglycinamidine synthase;IPR011414:Uncharacterised conserved protein UCP036541;IPR016188:PurM, N-terminal-like; IPR029062:Class Iglutamine amidotransferase-like;
long-mer49	CP006740.1	660217	660250	GGTTATAGACCGAAATGTCAACAAGGATTTTTAC	NA
long-mer50	CP006740.1	706213	706253	AAGGGTACTGGAATTCTCCACAGTAACTGCCGAGTGGTTTA	CP006740.1.679	CP006740.1.679	705710	706471	+	AutoIPR: IPR004033:UbiE/COQ5 methyltransferase;IPR023576:UbiE/COQ5 methyltransferase, conserved site;IPR029063:S-adenosyl-L-methionine-dependentmethyltransferase;
long-mer51	CP006740.1	706626	706647	GGGCAATCAGTGCGCGTTTCCC	NA
long-mer52	CP006740.1	725908	725929	CCAAGCGTTCGGCAAGGATGCT	CP006740.1.694	CP006740.1.694	725193	727175	+	AutoIPR: IPR002891:Adenylyl-sulfate kinase;IPR004535:Translation elongation factor,selenocysteine-specific; IPR009000:Translation protein,beta-barrel domain; IPR011779:Sulphateadenylyltransferase, large subunit; IPR027417:P-loopcontaining nucleoside triphosphate hydrolase;IPR031157:Tr-type G domain, conserved site;
long-mer53	CP006740.1	727220	727248	GTGACCTTATGTGATCGCGATCCAACAGA	NA
long-mer54	CP006740.1	727351	727373	ACTCCATAGCTTCACGCTCAGCC	CP006740.1.695	CP006740.1.695	727298	727597	-	AutoIPR: IPR006110:RNA polymerase, subunitomega/K/RPB6;
long-mer55	CP006740.1	765257	765289	ATTCGACTCATCAGCAGATCTCATATGGGTTTC	NA
long-mer56	CP006740.1	772267	772302	CCTGAGTACTAGTCTGTTGGCGATAAAAATGTTTCT	CP006740.1.738	CP006740.1.738	772087	772278	+	
long-mer57	CP006740.1	772304	772337	CAGTAACAAGCGCGTCAATATTGCTTCATGTCGT	NA
long-mer58	CP006740.1	774973	775004	GATCTTCTTTATTTAAGATTGCTTCATTCTGA	NA
long-mer59	CP006740.1	775019	775044	GCTTATAAAGAATTCGTCCAATGAAT	NA
long-mer60	CP006740.1	775571	775613	CCATGATAATGCTTTATTTCCATAGTGTGCTGTTTTGCATAAG	NA
long-mer61	CP006740.1	782091	782130	ATGTGTAAGCCTCTTGCGCGCTTTTTCTCAAATTAGAATT	NA
long-mer62	CP006740.1	814851	814890	GGCAATGCCTGGAATGAGTGCCGAGGAAAAGGTTGACCAA	CP006740.1.774	CP006740.1.774	810130	815028	+	AutoIPR: IPR016040:NAD(P)-binding domain;IPR024727:Bacterial NAD-glutamate dehydrogenase,N-terminal; IPR028971:NAD-glutamate dehydrogenase;
long-mer63	CP006740.1	817079	817100	TAACGACGCATGAGTCACGTGG	NA
long-mer64	CP006740.1	848155	848196	TGGAGTGATATCAGTCGTGGGGATTATCTTCGGTGCAGTGGT	NA
long-mer65	CP006740.1	849989	850020	GTGTTGTTGCGAGGTAGTAGCGCGGAGTTTGA	NA
long-mer66	CP006740.1	850490	850528	GGCAGATCTCGATCTGGGCAGCGATTGTGTTCAGGCTTG	CP006740.1.821	CP006740.1.821	850329	850877	+	AutoIPR: IPR016164:FAD-linked oxidase-like,C-terminal;
long-mer67	CP006740.1	851055	851094	TTTCGGGGTATGAGTCTGTTTCTGGGGTTCATTGGTGTAT	NA
long-mer68	CP006740.1	851746	851771	ACCTTTGATGCGTTTGGGGGTGTGTC	CP006740.1.823	CP006740.1.823	851236	851949	-	AutoIPR: IPR004788:Ribose 5-phosphateisomerase, type A;
long-mer69	CP006740.1	852255	852287	GAACAACACACCGTCGCCGATGTGTATTTTGTC	CP006740.1.824	CP006740.1.824	851946	852413	-	AutoIPR: IPR015947:PUA-like domain;
long-mer70	CP006740.1	853878	853905	ACGTTCCAGCATCATCTGATGATGCTGG	CP006740.1.828	CP006740.1.828	853791	854012	-	AutoIPR: IPR012662:Conserved hypotheticalprotein CHP02449;
long-mer71	CP006740.1	854053	854074	CGTGTGGGGAGTGCCCTCTATT	NA
long-mer72	CP006740.1	884014	884041	AGCAATGGGTTCAGGGGCGGCGGCTAGT	CP006740.1.859	CP006740.1.859	880973	884920	+	AutoIPR: IPR005594:YadA-like, C-terminal;IPR008635:Coiled stalk of trimeric autotransporteradhesin; IPR011049:Serralysin-like metalloprotease,C-terminal;
long-mer73	CP006740.1	885059	885085	GTGTCATTTGATTGATCTTCTGTAGCA	NA
long-mer74	CP006740.1	885120	885152	GGTTCATATTGTTTGCTAAGCAACGTGTAGCAA	NA
long-mer75	CP006740.1	922265	922302	TTGAAAAGATTACCAAGAGGGTGTGTTTTTTCGTTTTA	NA
long-mer76	CP006740.1	925340	925374	GTGTTTCACCGGTAGTTTAGACGTTTGAGTTTGTA	CP006740.1.890	CP006740.1.890	925007	925993	-	AutoIPR: IPR007730:Sporulation-related domain;
long-mer77	CP006740.1	925401	925433	TGTGAAGGTGTACTTGACACCCGAGGCTTAGCG	CP006740.1.890	CP006740.1.890	925007	925993	-	AutoIPR: IPR007730:Sporulation-related domain;
long-mer78	CP006740.1	927739	927761	TAATTAGAATTTACTAAAAAAAT	NA
long-mer79	CP006740.1	927802	927823	AAAATTATTAAAAAGTGTCCTG	NA
long-mer80	CP006740.1	930791	930820	TTAACCAGATGTTTGTATCAGCGTCATGTG	NA
long-mer81	CP006740.1	930936	930976	TTCAAAAAATCGCACATAACGCAATAATAGGTCATGATCTA	NA
long-mer82	CP006740.1	931388	931410	CAATTGAGATGGCCAAGACCGTC	NA
long-mer83	CP006740.1	956171	956194	GCTTATTTTAGATTCTTGACGTGT	NA
long-mer84	CP006740.1	966204	966230	TTCCGCCCTCGTGCGATCAACAGTGCG	CP006740.1.937	CP006740.1.937	965841	966266	+	AutoIPR: IPR006684:Acyl-CoA thioester hydrolaseYbgC/YbaW family; IPR029069:HotDog domain;
long-mer85	CP006740.1	979626	979668	TCCCTTGAATCAGTTGAATCTCTTTCAGCCAACAGCCCACTTT	NA
long-mer86	CP006740.1	991398	991443	GATGTACGTTCGTCAATTGGACCTCTGGCCAGATAGTTTGCCTCAG	CP006740.1.971	CP006740.1.971	991345	991527	+	
long-mer87	CP006740.1	1001265	1001286	AGTGAATTTATCAATCAATGAG	NA
long-mer88	CP006740.1	1001398	1001426	GAATTGGATTGTGAAAAGATGCGGGTGGA	CP006740.1.989	CP006740.1.989	1001296	1001601	+	AutoIPR: IPR012340:Nucleic acid-binding,OB-fold;
long-mer89	CP006740.1	1002198	1002226	TTTGCTCAGAATGTTCCTCCTTCTGTTGA	CP006740.1.992	CP006740.1.992	1002120	1003331	+	
long-mer90	CP006740.1	1002228	1002251	GTAGTTCCTACTTCTGTTAGGTAT	CP006740.1.992	CP006740.1.992	1002120	1003331	+	
long-mer91	CP006740.1	1003086	1003121	CCTCCTGATGTTCCTTACGTTGATAAATTACCTCAG	CP006740.1.992	CP006740.1.992	1002120	1003331	+	
long-mer92	CP006740.1	1004276	1004299	TCATTTGTCTGAAGCTTCATCTTC	CP006740.1.994	CP006740.1.994	1003608	1004687	+	AutoIPR: IPR008900:Zona occludens toxin;IPR027417:P-loop containing nucleoside triphosphatehydrolase;
long-mer93	CP006740.1	1012556	1012601	CTGAGGCAAACTATCTGGCCAGAGGTCCAATTGACGAACGTACATC	CP006740.1.1007	CP006740.1.1007	1012472	1012654	-	
long-mer94	CP006740.1	1032706	1032737	AGAAGCCAAAGCAGCACCCTCTAAGTGAAAGC	NA
long-mer95	CP006740.1	1034406	1034431	TTTTCGGGTAGGCATTAATGATCGAT	NA
long-mer96	CP006740.1	1038502	1038523	AGAAAGCGCCCTGTTAAATACG	CP006740.1.1035	CP006740.1.1035	1038331	1039833	-	AutoIPR: IPR013320:Concanavalin A-likelectin/glucanase domain;
long-mer97	CP006740.1	1040593	1040622	AATAAGCGGAAGGCGGTCATGTCGTAGACT	CP006740.1.1036	CP006740.1.1036	1039830	1040612	-	
long-mer98	CP006740.1	1040681	1040722	ACGACGTAAGTTGTTACCATGTGGGTTATGACTACACCTATC	CP006740.1.1037	CP006740.1.1037	1040699	1040944	+	
long-mer99	CP006740.1	1040891	1041003	GCGATGCAAAAGGTGATGGATGAGCAGGAAAAGAAATCGCAAAAAGTCGGTTAACCAATTTCCTCAATCTCCCAGTGGCCTGGAAGCTCCGCCACTACAACAAGAACGTAGAA	CP006740.1.1037	CP006740.1.1037	1040699	1040944	+	
long-mer99	CP006740.1	1040891	1041003	GCGATGCAAAAGGTGATGGATGAGCAGGAAAAGAAATCGCAAAAAGTCGGTTAACCAATTTCCTCAATCTCCCAGTGGCCTGGAAGCTCCGCCACTACAACAAGAACGTAGAA	CP006740.1.1038	CP006740.1.1038	1040910	1041344	+	AutoIPR: IPR019284:Xylella phage Xfas53,Orf42;
long-mer100	CP006740.1	1041262	1041284	CCGTTGCAGCCATCCTTGGCGGC	CP006740.1.1038	CP006740.1.1038	1040910	1041344	+	AutoIPR: IPR019284:Xylella phage Xfas53,Orf42;
long-mer101	CP006740.1	1056215	1056238	TGGAGACAAGTATAACCCATTGAA	NA
long-mer102	CP006740.1	1097735	1097772	TAGATCCCAAACACAATAAAAGGCTATACCAAAAATAA	CP006740.1.1098	CP006740.1.1098	1097628	1097894	-	
long-mer103	CP006740.1	1098013	1098050	GTTATGGATTGACTCCGGTAAAACCGTCATCAATTAGA	NA
long-mer104	CP006740.1	1098235	1098277	CAACCGCTAATGACTCCCTCCAAATCTATCAACCATCGCATCA	CP006740.1.1099	CP006740.1.1099	1098186	1098335	-	
long-mer105	CP006740.1	1105427	1105465	AAGAACAGGAAACAGCACACCGGGTAATAATGTAGTGAA	NA
long-mer106	CP006740.1	1105660	1105724	TGCGGGCCATACAGTAGTGGGAGGCCACACCAATACAGGCATTACTGCACCTCTTGAAAGTTTGG	CP006740.1.1109	CP006740.1.1109	1105634	1106173	+	AutoIPR: IPR000667:Peptidase S13, D-Ala-D-Alacarboxypeptidase C;
long-mer107	CP006740.1	1116451	1116493	ACGCAACGCACTGATGAACGAAGTCTGCTTCATCGCCGATGTG	CP006740.1.1119	CP006740.1.1119	1116227	1117102	+	AutoIPR: IPR003439:ABC transporter-like;IPR027417:P-loop containing nucleoside triphosphatehydrolase;
long-mer108	CP006740.1	1156852	1156876	ATGGCAACCATACTGAGCCTGACCA	NA
long-mer109	CP006740.1	1156987	1157019	ATAAGCACGACACAAACGCTCGAAGTCCCTATA	CP006740.1.1165	CP006740.1.1165	1156960	1157709	-	AutoIPR: IPR010440:Lipopolysaccharide kinase;IPR011009:Protein kinase-like domain;
long-mer110	CP006740.1	1175510	1175552	CGCACTCAAAGAACCTAAAAATCAAGACGAATCCACATGGGAA	CP006740.1.1184	CP006740.1.1184	1174410	1177049	+	AutoIPR: IPR002302:Leucine-tRNA ligase;IPR020791:Leucine-tRNA ligase, archaeal;
long-mer111	CP006740.1	1230471	1230497	GGCGTACGCGATGGAACACCGCGCACG	NA
long-mer112	CP006740.1	1250940	1250969	ATCTCCCCACACAACCACAGCGCAGCAGCG	NA
long-mer113	CP006740.1	1253548	1253580	CCCAAACAATCCGTACACAAGAATGCCGCGCCT	NA
long-mer114	CP006740.1	1267222	1267244	CGCCAAGTTGGAATCAATGGTGC	NA
long-mer115	CP006740.1	1282213	1282236	GTGAACATCCGGACACAGCGCAGT	CP006740.1.1289	CP006740.1.1289	1281403	1282374	-	AutoIPR: IPR008089:Nucleotide sugar epimerase;IPR021168:Bifunctional polymyxin resistance protein,ArnA;
long-mer116	CP006740.1	1285708	1285730	CGCTCTTTATTGATAATAATTCA	NA
long-mer117	CP006740.1	1285795	1285819	CATTGCGAAGTTGGCGTATTTTTCC	NA
long-mer118	CP006740.1	1286024	1286049	AGGCCAGGGATGATGCTGAGAAACGA	NA
long-mer119	CP006740.1	1298288	1298318	CCTCTTGCCGCCGTTTCGATCAGTATTCAAC	NA
long-mer120	CP006740.1	1300986	1301013	CCCTGAGCCTGCGCAATGTCGAGGAAAT	NA
long-mer121	CP006740.1	1308632	1308672	CGGTACGCGCTTCCAGCAAGCACTGCTGCTGCCGTCGAATC	CP006740.1.1324	CP006740.1.1324	1308201	1308899	-	AutoIPR: IPR001305:Heat shock protein DnaJ,cysteine-rich domain;
long-mer122	CP006740.1	1309809	1309851	TGGCTACAAACGGCGTATTGCACCGCGTGGTGCCTGCGGTGAA	CP006740.1.1326	CP006740.1.1326	1309486	1310175	-	
long-mer123	CP006740.1	1313112	1313133	ATAACGCCATCGACGCAGTGCA	CP006740.1.1331	CP006740.1.1331	1313063	1313440	+	AutoIPR: IPR006949:Baseplate protein J-like;
long-mer124	CP006740.1	1315961	1316024	ATTACCGTAGTATTTATATCCTCCCTAAATAAATACAGCGATCTAATGTATATCATATATTCAT	CP006740.1.1335	CP006740.1.1335	1315807	1316061	-	
long-mer125	CP006740.1	1321842	1321868	ACAACGCCCACAACAACAATACCCACA	CP006740.1.1339	CP006740.1.1339	1321101	1322216	+	AutoIPR: IPR003538:Gram-negative bacterial TonBprotein;
long-mer126	CP006740.1	1340563	1340602	CAACGGTCACATCCACCGTGATGGTTAAATTTATTTTCCT	NA
long-mer127	CP006740.1	1340648	1340669	TAAAATTAAGTATTAATAATAG	NA
long-mer128	CP006740.1	1358000	1358033	AATCTATCCGGAGTCCCAAGACACGGAAGACGCC	CP006740.1.1374	CP006740.1.1374	1357183	1358637	-	AutoIPR: IPR017475:Exopolysaccharidebiosynthesis polyprenyl glycosylphosphotransferase;
long-mer129	CP006740.1	1377040	1377072	ATCACCAATTAGCATTCTGTTGCGGCAAACCGC	NA
long-mer130	CP006740.1	1382299	1382329	CTCACCGCCGCCGTACTGTGGTGGTACCTGG	CP006740.1.1393	CP006740.1.1393	1382173	1383000	+	AutoIPR: IPR011330:Glycosidehydrolase/deacetylase, beta/alpha-barrel;
long-mer131	CP006740.1	1384571	1384592	AAAGTCGACATGTTAGTTCAAA	NA
long-mer132	CP006740.1	1384957	1384990	TGACATACAAAAATCCCCTTGTAACGCAACAGAA	CP006740.1.1395	CP006740.1.1395	1384956	1387118	+	AutoIPR: IPR010132:ATPase, type I secretionsystem, HlyB; IPR011527:ABC transporter type 1,transmembrane domain; IPR027417:P-loop containingnucleoside triphosphate hydrolase;
long-mer133	CP006740.1	1385783	1385825	CACCGGCCAAGCACTGACCTCAGTCTTAGACCTCCTATTCACC	CP006740.1.1395	CP006740.1.1395	1384956	1387118	+	AutoIPR: IPR010132:ATPase, type I secretionsystem, HlyB; IPR011527:ABC transporter type 1,transmembrane domain; IPR027417:P-loop containingnucleoside triphosphate hydrolase;
long-mer134	CP006740.1	1388692	1388728	ACACCACCCACACATTCCCCCTTGAAGACAGCCGTGC	NA
long-mer135	CP006740.1	1389778	1389806	AAGTTCATATTTTTATTTTGACCAAGCCA	CP006740.1.1398	CP006740.1.1398	1389770	1390042	+	
long-mer136	CP006740.1	1390800	1390832	AATGGGTTCAAGAATGCGGGGAACATCCATTCC	CP006740.1.1400	CP006740.1.1400	1390662	1390928	+	
long-mer137	CP006740.1	1392896	1392932	GCTGGGGATGGACCCTAATTCCCCGTTTTATCAAAGT	CP006740.1.1405	CP006740.1.1405	1392447	1397114	+	AutoIPR: IPR011049:Serralysin-likemetalloprotease, C-terminal;
long-mer138	CP006740.1	1400408	1400437	GCCGCGTGGCCTGTTGGCACATTATCTTTT	CP006740.1.1408	CP006740.1.1408	1398609	1401005	+	AutoIPR: IPR001736:PhospholipaseD/Transphosphatidylase; IPR025202:Phospholipase D-likedomain; IPR027417:P-loop containing nucleosidetriphosphate hydrolase;
long-mer139	CP006740.1	1401595	1401618	ACCAAGGTATTTTGGGGTGATGCC	NA
long-mer140	CP006740.1	1463529	1463557	GACCCCCATTGGAAGCAGGGAGACTACGA	CP006740.1.1465	CP006740.1.1465	1462944	1464056	+	AutoIPR: IPR008220:Homoserineacetyltransferase; IPR029058:Alpha/Beta hydrolase fold;
long-mer141	CP006740.1	1466549	1466573	GGGTTTGGAACTGAATCTATCCATC	CP006740.1.1467	CP006740.1.1467	1466565	1466981	-	
long-mer142	CP006740.1	1506243	1506270	CACCATCAAGCGTACCGTATACCGTAAG	NA
long-mer143	CP006740.1	1507538	1507559	AACTGAAGCCGCACACACACAG	NA
long-mer144	CP006740.1	1507921	1507963	AGGGCGGACAAAAAGGCAATGCCCCCCACCGCCTGGATCACCT	NA
long-mer145	CP006740.1	1508045	1508087	AAACATACTGCAGAAACAATGCGTTAGAAAACTTCAGCTGATG	NA
long-mer146	CP006740.1	1510142	1510163	GACAATGGGCTGCCTGCTCGCC	CP006740.1.1515	CP006740.1.1515	1509902	1510213	+	
long-mer147	CP006740.1	1538868	1538898	CCAACCACACCCTCCTCCACCGCCGCCGACG	CP006740.1.1539	CP006740.1.1539	1538865	1539515	+	AutoIPR: IPR005625:PepSY-associated TM helix;
long-mer148	CP006740.1	1540930	1540956	ACAACCGTCTCAGCACCTGCTTGTCAC	NA
long-mer149	CP006740.1	1593678	1593703	GCACCATAAATAAGCAGCGCTTATTC	NA
long-mer150	CP006740.1	1631227	1631252	GCACCATAAATAAGCAGCGCTTATTC	NA
long-mer151	CP006740.1	1653547	1653574	CAGCGCCCTACGCAAATCGTGGTCGGCA	CP006740.1.1674	CP006740.1.1674	1653298	1654107	-	AutoIPR: IPR013360:Pilus biogenesis/stabilitytype IV, PilW;
long-mer152	CP006740.1	1695780	1695805	TGTGGCAAGCCCAGACAATACAGAAA	NA
long-mer153	CP006740.1	1697749	1697782	ACGCAAGCAAGCCCCGGTACGGATCAGCGGGGTT	CP006740.1.1713	CP006740.1.1713	1697594	1698130	+	AutoIPR: IPR003399:Mammalian cellentry-related; IPR030970:Probable phospholipid ABCtransporter-binding protein MlaD;
long-mer154	CP006740.1	1748632	1748665	CCCATCATGAAAAGCAGTGTACAAAGTACCCAAT	NA
long-mer155	CP006740.1	1753338	1753379	ATCACTCATCTGACACACAACACCACTGCAAAAAGCAATCCA	NA
long-mer156	CP006740.1	1769732	1769766	GCATTCAGCGCGTGCCATGACTGCCCTCTGCGCTT	NA
long-mer157	CP006740.1	1769874	1769906	ACATCTCACTGCCAAATAAATCACTAAAACTTT	NA
long-mer158	CP006740.1	1770369	1770392	ACACAGCTTCGATAAATAAATGGT	NA
long-mer159	CP006740.1	1796202	1796224	TCTGTTCAATCTCCTTGGCAACA	CP006740.1.1798	CP006740.1.1798	1795933	1796778	-	AutoIPR: IPR006528:Phage head morphogenesisdomain;
long-mer160	CP006740.1	1797777	1797816	CAGATCATGAGGACACTCACCCACAGAGGCCCGAAACAGC	CP006740.1.1801	CP006740.1.1801	1797516	1798175	-	AutoIPR: IPR024459:Protein of unknown functionDUF1073;
long-mer161	CP006740.1	1825089	1825122	CTACCTGACGGGGCAGCGTGTAAGTGATGTTCTA	CP006740.1.1841	CP006740.1.1841	1824511	1825530	+	AutoIPR: IPR002104:Integrase, catalytic;IPR011010:DNA breaking-rejoining enzyme, catalytic core;
long-mer162	CP006740.1	1826453	1826483	TGGCGCATCGATGACCGCAACAAAACTGAGT	CP006740.1.1843	CP006740.1.1843	1826259	1826813	+	
long-mer163	CP006740.1	1832275	1832313	ATGCAAATACTTTCACCTGCGCTGTGTGAGGCACTGCTT	CP006740.1.1849	CP006740.1.1849	1831762	1832613	+	AutoIPR: IPR004810:Formyltetrahydrofolatedeformylase;
long-mer164	CP006740.1	1837104	1837146	CAGGTTAATCTTCCCGCCTCTACACTGATAATAATGCTGACAT	NA
long-mer165	CP006740.1	1860715	1860741	CAAAGACTATAACGCCCGTCGCAACTC	NA
long-mer166	CP006740.1	1861236	1861261	CTTTCCCCTGAAGCGTGGCTTGACTT	CP006740.1.1876	CP006740.1.1876	1861147	1861416	-	
long-mer167	CP006740.1	1861413	1861465	GCATAAGCTACTGGTGATAGCGCTTATCGCATCCCATGCTTGTACCCATGTAA	CP006740.1.1876	CP006740.1.1876	1861147	1861416	-	
long-mer168	CP006740.1	1862357	1862380	TTCTCAGTTGCAAAACTCCAAGCA	NA
long-mer169	CP006740.1	1874641	1874681	CAACAACGTTGAATTAGGGGCGATCACTCCTGCGGAAGGCT	CP006740.1.1892	CP006740.1.1892	1874564	1874830	+	
long-mer170	CP006740.1	1875722	1875745	GAGAGCACACAGGCGATTTGGCCG	NA
long-mer171	CP006740.1	1876937	1876966	AATACCTCCGGCGAAACAAACAAATACGGA	CP006740.1.1896	CP006740.1.1896	1876496	1877281	+	AutoIPR: IPR011078:Uncharacterised proteinfamily UPF0001; IPR029066:PLP-binding barrel;
long-mer172	CP006740.1	1877439	1877461	TGCTGCGGTGCATCCAATGCCTG	CP006740.1.1897	CP006740.1.1897	1877318	1879969	-	AutoIPR: IPR005748:DNA mismatch repair proteinMutS, type 1; IPR011184:DNA mismatch repair MutS;IPR027417:P-loop containing nucleoside triphosphatehydrolase;
long-mer173	CP006740.1	1885063	1885084	AGAAAGCGCCCTGTTAAATACG	CP006740.1.1904	CP006740.1.1904	1884892	1886394	-	AutoIPR: IPR013320:Concanavalin A-likelectin/glucanase domain;
long-mer174	CP006740.1	1887154	1887183	AATAAGCGGAAGGCGGTCATGTCGTAGACT	CP006740.1.1905	CP006740.1.1905	1886391	1887173	-	
long-mer175	CP006740.1	1887242	1887283	ACGACGTAAGTTGTTACCATGTGGGTTATGACTACACCTATC	CP006740.1.1906	CP006740.1.1906	1887260	1887505	+	
long-mer176	CP006740.1	1887452	1887564	GCGATGCAAAAGGTGATGGATGAGCAGGAAAAGAAATCGCAAAAAGTCGGTTAACCAATTTCCTCAATCTCCCAGTGGCCTGGAAGCTCCGCCACTACAACAAGAACGTAGAA	CP006740.1.1906	CP006740.1.1906	1887260	1887505	+	
long-mer176	CP006740.1	1887452	1887564	GCGATGCAAAAGGTGATGGATGAGCAGGAAAAGAAATCGCAAAAAGTCGGTTAACCAATTTCCTCAATCTCCCAGTGGCCTGGAAGCTCCGCCACTACAACAAGAACGTAGAA	CP006740.1.1907	CP006740.1.1907	1887471	1887905	+	AutoIPR: IPR019284:Xylella phage Xfas53,Orf42;
long-mer177	CP006740.1	1887823	1887845	CCGTTGCAGCCATCCTTGGCGGC	CP006740.1.1907	CP006740.1.1907	1887471	1887905	+	AutoIPR: IPR019284:Xylella phage Xfas53,Orf42;
long-mer178	CP006740.1	1902775	1902798	TGGAGACAAGTATAACCCATTGAA	NA
long-mer179	CP006740.1	1941993	1942015	TCTGTTCAATCTCCTTGGCAACA	CP006740.1.1979	CP006740.1.1979	1941724	1942569	-	AutoIPR: IPR006528:Phage head morphogenesisdomain;
long-mer180	CP006740.1	1943567	1943606	CAGATCATGAGGACACTCACCCACAGAGGCCCGAAACAGC	CP006740.1.1982	CP006740.1.1982	1943306	1943965	-	AutoIPR: IPR024459:Protein of unknown functionDUF1073;
long-mer181	CP006740.1	1953154	1953196	TGGCTACAAACGGCGTATTGCACCGCGTGGTGCCTGCGGTGAA	CP006740.1.1996	CP006740.1.1996	1952831	1953520	-	
long-mer182	CP006740.1	2028992	2029014	GCTGGTAATCTTCGGTGTTTTGT	CP006740.1.2087	CP006740.1.2087	2028936	2029757	-	AutoIPR: IPR008487:Protein of unknown functionDUF769;
long-mer183	CP006740.1	2029080	2029108	CATCCAGGTTTCCACACCATCACCCACCG	CP006740.1.2087	CP006740.1.2087	2028936	2029757	-	AutoIPR: IPR008487:Protein of unknown functionDUF769;
long-mer184	CP006740.1	2029915	2029943	CATCCAGGTTTCCACACCATCACCCACCG	CP006740.1.2088	CP006740.1.2088	2029771	2030589	-	AutoIPR: IPR008487:Protein of unknown functionDUF769;
long-mer185	CP006740.1	2079721	2079749	AAGCAAAAGTGGCGTGACTTTCTATACTG	NA
long-mer186	CP006740.1	2080501	2080543	CGGCGCCCCTTGATACACATCTGGCAACCACATATGAAACGGC	CP006740.1.2140	CP006740.1.2140	2079766	2081223	-	AutoIPR: IPR010096:NAD(P)H-quinoneoxidoreductase, subunit N/subunit 2;
long-mer187	CP006740.1	2137247	2137282	AAAGAAACATAAAAAACGAGCATAAAATCTTCGGTC	NA
long-mer188	CP006740.1	2137900	2137929	AAGTTGCCCTAAAATTGGATGTATACAACA	NA
long-mer189	CP006740.1	2151144	2151169	AACCTTTACACAATGCGACACAACCC	NA
long-mer190	CP006740.1	2151829	2151853	CGCAGCTAATAACGCCGACACCACA	CP006740.1.2207	CP006740.1.2207	2151397	2152311	-	AutoIPR: IPR000620:EamA domain;
long-mer191	CP006740.1	2166855	2166890	CGGCTCACCATGCACTTCCTCGGTATGGGCCAGTAA	CP006740.1.2223	CP006740.1.2223	2165343	2168021	-	AutoIPR: IPR009000:Translation protein,beta-barrel domain; IPR009061:DNA binding domain,putative; IPR013575:Initiation factor 2 associateddomain, bacterial; IPR015760:Translation initiationfactor IF- 2; IPR023115:Translation initiation factor IF-2, domain 3; IPR027417:P-loop containing nucleosidetriphosphate hydrolase;
long-mer192	CP006740.1	2169949	2169970	AAGTCGGCGATCCAAACCTGGG	CP006740.1.2225	CP006740.1.2225	2169625	2170224	-	AutoIPR: IPR003728:Ribosome maturation factorRimP; IPR028989:Ribosome maturation factor RimP,N-terminal; IPR028998:Ribosome maturation factor RimP,C-terminal;
long-mer193	CP006740.1	2171821	2171855	ATAAGCTCGTGATACATCGAAAAATTGCGGGCGGA	CP006740.1.2229	CP006740.1.2229	2171704	2171955	-	
long-mer194	CP006740.1	2188779	2188802	CAGCAGTAAAACCATCTTCCCATG	NA
long-mer195	CP006740.1	2188827	2188861	AAAAGATTGAAAACCCCTAAAGCGCCAATAAAAAA	NA
long-mer196	CP006740.1	2209269	2209290	TCCGCCAATTCCGCGCTCAAAG	NA
long-mer197	CP006740.1	2214679	2214701	CAAGTCCGGCATGATGCCAAGCT	CP006740.1.2272	CP006740.1.2272	2214163	2215620	-	AutoIPR: IPR005814:Aminotransferase class-III;IPR015424:Pyridoxal phosphate-dependent transferase;
long-mer198	CP006740.1	2214711	2214748	CAGTATCCGTTGAGATGGCGGAGCAAGCCTGCTCGCAA	CP006740.1.2272	CP006740.1.2272	2214163	2215620	-	AutoIPR: IPR005814:Aminotransferase class-III;IPR015424:Pyridoxal phosphate-dependent transferase;
long-mer199	CP006740.1	2222411	2222463	AGCGATGTAAACCAATCACCTGAGGACTGCTGACACCGCTGCATAATCCATGC	NA
long-mer200	CP006740.1	2224441	2224469	AAGTCTAGGTTACTGAATGTTGACGGAAT	CP006740.1.2282	CP006740.1.2282	2224450	2225223	-	AutoIPR: IPR006034:Asparaginase/glutaminase;IPR008816:Glycine zipper 2TM domain;
long-mer201	CP006740.1	2226373	2226406	AGCGTCACTGATTGAAGGATGCTTCACTGGTTAG	NA
long-mer202	CP006740.1	2230257	2230278	CAGGCAGACGCCCTCCCCGAAC	NA
long-mer203	CP006740.1	2230389	2230415	TGACCATCCGATATAGAGTGAACCACC	NA
long-mer204	CP006740.1	2241321	2241343	GCAGCATACAACCGTATCAATGT	NA
long-mer205	CP006740.1	2269039	2269080	CCCTACGCACAATAGCGTGCCCACACTAACACCGGCACCGCA	NA
long-mer206	CP006740.1	2332221	2332272	GCTTCAACTCACTGTGAGCCAGCAATTAGGGCAGTATGGTTCACTGTACCTG	CP006740.1.2372	CP006740.1.2372	2330539	2333244	+	AutoIPR: IPR000015:Outer membrane usherprotein; IPR025885:PapC, N-terminal domain;IPR025949:PapC-like, C-terminal domain;
long-mer207	CP006740.1	2346326	2346348	GCAGCATACAACCGTATCAATGT	NA
long-mer208	CP006740.1	2346908	2346935	GTATCAATTAAGCCATCCTAACGCCCAT	NA
long-mer209	CP006740.1	2347115	2347157	TATCTGTAAAATCTTGCACATGCACATTTAGCCAATAACGACG	NA
long-mer210	CP006740.1	2347159	2347202	CATTTTTTCTAGATGCAGATCTAGTTATATAATAAAAAAAGATG	NA
long-mer211	CP006740.1	2347204	2347225	AATTAGAGTACATTAAATCGAT	NA
long-mer212	CP006740.1	2348412	2348447	GCGCTTATTCAAAGGCAAGCCATTCACTTGAGCAAG	NA
long-mer213	CP006740.1	2362417	2362459	AGGCAATATAAACTTCACTCCAATCTGATCCCTCATTTTGGAG	NA
long-mer214	CP006740.1	2362667	2362696	CATTTCTCATGTCAGGGATGCGCATTAACG	NA
long-mer215	CP006740.1	2381266	2381290	AAGCAACACGTTCACCACATGGTGT	NA
long-mer216	CP006740.1	2402486	2402510	AGCTTCACCTGTCTGCCCGACCTCA	CP006740.1.2428	CP006740.1.2428	2401991	2403184	-	AutoIPR: IPR001237:43kDa postsynaptic protein;
long-mer217	CP006740.1	2407912	2407948	ATATCAACACCTCAACTTAAGGGGATTTTAAAATAAT	NA
long-mer218	CP006740.1	2409163	2409195	CCAACTAAGATTCCATCATTAAGAATGAAAAAA	NA
long-mer219	CP006740.1	2409796	2409827	TTACATCAAAAGATTTCATTCTAATGTGGTTA	CP006740.1.2433	CP006740.1.2433	2409386	2410486	-	AutoIPR: IPR001001:DNA polymerase III, betachain;
long-mer220	CP006740.1	2415827	2415869	CGCACCATTATTCCGCTTCCCTTACGGAGCGCGTAGTGCTGAG	CP006740.1.2439	CP006740.1.2439	2414754	2417468	+	AutoIPR: IPR011330:Glycosidehydrolase/deacetylase, beta/alpha-barrel;IPR011990:Tetratricopeptide-like helical domain;IPR018247:EF-Hand 1, calcium-binding site;IPR029030:Caspase-like domain;
long-mer221	CP006740.1	2415989	2416016	AAGGCAACGTGGCATCATTTTATTTCAC	CP006740.1.2439	CP006740.1.2439	2414754	2417468	+	AutoIPR: IPR011330:Glycosidehydrolase/deacetylase, beta/alpha-barrel;IPR011990:Tetratricopeptide-like helical domain;IPR018247:EF-Hand 1, calcium-binding site;IPR029030:Caspase-like domain;
long-mer222	CP006740.1	2417206	2417234	AACTAAAACCCCACTTTTTACGGACGTCT	CP006740.1.2439	CP006740.1.2439	2414754	2417468	+	AutoIPR: IPR011330:Glycosidehydrolase/deacetylase, beta/alpha-barrel;IPR011990:Tetratricopeptide-like helical domain;IPR018247:EF-Hand 1, calcium-binding site;IPR029030:Caspase-like domain;
long-mer223	CP006740.1	2435385	2435417	AATGTCCATCATGCATCCTGTCTAGCCGGAGAA	CP006740.1.2472	CP006740.1.2472	2435205	2435393	-	
long-mer224	CP006740.1	2534352	2534394	GATTCCAGCCATTATTTATGGTGGTGAGCAGCGTCCAGTGAGT	CP006740.1.2552	CP006740.1.2552	2534272	2534895	+	AutoIPR: IPR029751:Ribosomal protein L25;
long-mer225	CP006740.1	2556262	2556289	ATTTTCTTCTGCTGTTTCGGCGTGTGGA	NA
long-mer226	CP006740.1	2566735	2566766	TGCTTGCCCGCCAGACGCCGCCAGCCAGCTTA	CP006740.1.2579	CP006740.1.2579	2566594	2567010	-	AutoIPR: IPR000468:Barstar (barnaseinhibitor);
long-mer227	CP006740.1	2569199	2569225	ATTGTTATTTCTGATTCTTTGGGTAAA	NA
long-mer228	CP006740.1	2569842	2569867	TCAGGGTCTTGCCAATGACATGCTGC	NA
long-mer229	CP006740.1	2570257	2570285	TATTATAGTGAATACAGTGTGGTAGTTAT	NA
long-mer230	CP006740.1	2572754	2572788	GGTTTTTGTTCCTTGAAATGATCTAAGTCTGCTCT	NA
long-mer231	CP006740.1	2574064	2574096	TGGTAAAGCATTTTGGTCTTTACCTGACGGTGT	CP006740.1.2585	CP006740.1.2585	2572903	2576301	-	AutoIPR: IPR012340:Nucleic acid-binding,OB-fold; IPR019307:RNA-binding protein AU-1/RibonucleaseE/G;
long-mer232	CP006740.1	2607715	2607737	GGGTGCTTTGGGAGAAACTTTCG	NA
long-mer233	CP006740.1	2617758	2617790	TAGCAGCAGAGCTTTGGGAGTGTCCGTATGACT	CP006740.1.2623	CP006740.1.2623	2617785	2618123	+	AutoIPR: IPR000361:FeS cluster biogenesis;IPR016092:FeS cluster insertion protein;
long-mer234	CP006740.1	2630366	2630396	CAATACCGGCTCCTTGGCGACTGCAGGGTTC	CP006740.1.2633	CP006740.1.2633	2629872	2630936	+	AutoIPR: IPR000649:Initiation factor2B-related; IPR027363:Methylthioribose-1-phosphateisomerase-like, N-terminal domain;
long-mer235	CP006740.1	2635681	2635713	CCCCTGCCCAGGGCGAACCCGACTATGCCTCCA	CP006740.1.2635	CP006740.1.2635	2634303	2635889	+	AutoIPR: IPR011042:Six-bladed beta-propeller,TolB-like;
