# Supplementary material for: Identification of genetic relationships and subspecies signatures in Xylella fastidiosa
Source: BMC Genomics. 2019 Mar 25;20:239. doi: 10.1186/s12864-019-5565-9 (PMC6434890; doi:10.1186/s12864-019-5565-9)
Supplement: Supplementary file 6 — Raw data of the k-mers identified to be specific of the different X. fastidiosa subspecies or combinations of several subspecies. (ZIP 3012 kb) [file 12864_2019_5565_MOESM6_ESM.zip › Additional-File-6/Denancé_etal_AddFile6O_LongMer_MOR-FAS2-SAN-SAN2.txt]

long-mer1	CP006740.1	10984	11025	GGCCGAGGCTGGTGGTCGCATTGGATACCCTTGGTTGCAGCG	CP006740.1.11	CP006740.1.11	10640	11263	+	AutoIPR: IPR001977:Dephospho-CoA kinase;IPR027417:P-loop containing nucleoside triphosphatehydrolase;
long-mer2	CP006740.1	11355	11385	GCAAGAGTAATGAACCGATGGGTCCACGATT	NA
long-mer3	CP006740.1	11546	11588	AATGTAGCAATCACTCCGCAGAAGTCTCCTGGTTGCACGCTGA	CP006740.1.12	CP006740.1.12	11530	12867	-	AutoIPR: IPR005467:Signal transductionhistidine kinase, core; IPR014285:Nitrogen fixationnegative regulator NifL; IPR022510:Sortase system,histidine kinase;
long-mer4	CP006740.1	11803	11845	AATCAGGTTCCCCAATGCGACTGACAGTGCAGATTCTGGTGCA	CP006740.1.12	CP006740.1.12	11530	12867	-	AutoIPR: IPR005467:Signal transductionhistidine kinase, core; IPR014285:Nitrogen fixationnegative regulator NifL; IPR022510:Sortase system,histidine kinase;
long-mer5	CP006740.1	12086	12123	AGTTCGGTTGCCCCCCTGATGACAGCCAGTGGGGTACG	CP006740.1.12	CP006740.1.12	11530	12867	-	AutoIPR: IPR005467:Signal transductionhistidine kinase, core; IPR014285:Nitrogen fixationnegative regulator NifL; IPR022510:Sortase system,histidine kinase;
long-mer6	CP006740.1	12161	12203	CTTTGTACTACTTCAGTGAGTTTGCTTGAATAATCGTCCAATG	CP006740.1.12	CP006740.1.12	11530	12867	-	AutoIPR: IPR005467:Signal transductionhistidine kinase, core; IPR014285:Nitrogen fixationnegative regulator NifL; IPR022510:Sortase system,histidine kinase;
long-mer7	CP006740.1	12553	12652	ATCAGGGCGTTCTAACCTGACACGGTCAAATTTATCCCGTGGATAGTAGAACGCTTTTATCTGTTGTACTGGCAGATCCGGGCTATGGGATGGATCCATA	CP006740.1.12	CP006740.1.12	11530	12867	-	AutoIPR: IPR005467:Signal transductionhistidine kinase, core; IPR014285:Nitrogen fixationnegative regulator NifL; IPR022510:Sortase system,histidine kinase;
long-mer8	CP006740.1	13124	13208	GTCCAGGTTATATTCGAGATCACCTGTTTCCAATACTCGGGTTTGCAGGCCTTTGCCACGGCGCGATAGTGCGTTTAAACGAACT	CP006740.1.13	CP006740.1.13	12860	13537	-	AutoIPR: IPR011991:Winged helix-turn-helixDNA-binding domain; IPR022305:Sortase system responseregulator;
long-mer9	CP006740.1	13641	13690	ATGTTGCATAAGAAGAGGGGGAATTGGAACAGGTGATAAGTGATTGCATT	NA
long-mer10	CP006740.1	13799	13829	AGGTATTACTTACATCCGAGTAAGTATGTTC	NA
long-mer11	CP006740.1	13860	13940	TGGATGGCGTTTTAGGAACAGTTGTCTAACTTGTCTCCCATTTGTGGCCTTCCACAGCGATGCAGCCAATCGAAGGTAGGG	NA
long-mer12	CP006740.1	14071	14099	TACCTTCCCATCAAGGGCTACTTGACAAA	NA
long-mer13	CP006740.1	14102	14144	ACCTAAGCAAAAGTGCTTTAATCAAAAAATAAATTTTGATGCC	NA
long-mer14	CP006740.1	14167	14209	TGATCGATAAGTTGTAGCTATGACCTAAATAATCCATCAGGGC	CP006740.1.14	CP006740.1.14	14203	15108	-	AutoIPR: IPR004666:Ribosomal S6 modificationenzyme RimK/Lysine biosynthesis enzyme LysX;IPR011761:ATP-grasp fold;
long-mer15	CP006740.1	14353	14392	TGAACGGATGAGATCTACACCGGCCACGGTCAGTCCAAGT	CP006740.1.14	CP006740.1.14	14203	15108	-	AutoIPR: IPR004666:Ribosomal S6 modificationenzyme RimK/Lysine biosynthesis enzyme LysX;IPR011761:ATP-grasp fold;
long-mer16	CP006740.1	14442	14466	CGGCAGTTGCACTCCCACCTAGGTG	CP006740.1.14	CP006740.1.14	14203	15108	-	AutoIPR: IPR004666:Ribosomal S6 modificationenzyme RimK/Lysine biosynthesis enzyme LysX;IPR011761:ATP-grasp fold;
long-mer17	CP006740.1	14468	14509	AGGTTGGAACGAAAGTCACCCTCCGCAGCTTGGCGACGCATC	CP006740.1.14	CP006740.1.14	14203	15108	-	AutoIPR: IPR004666:Ribosomal S6 modificationenzyme RimK/Lysine biosynthesis enzyme LysX;IPR011761:ATP-grasp fold;
long-mer18	CP006740.1	14548	14590	GTCCGCACTGTCAGCTTCGCTTATAAATTCCTGTACCAGAAAA	CP006740.1.14	CP006740.1.14	14203	15108	-	AutoIPR: IPR004666:Ribosomal S6 modificationenzyme RimK/Lysine biosynthesis enzyme LysX;IPR011761:ATP-grasp fold;
long-mer19	CP006740.1	14711	14752	AGCATTGAGAGTAGGTCTTGAGTATCGTCGGGATTGTCGCCG	CP006740.1.14	CP006740.1.14	14203	15108	-	AutoIPR: IPR004666:Ribosomal S6 modificationenzyme RimK/Lysine biosynthesis enzyme LysX;IPR011761:ATP-grasp fold;
long-mer20	CP006740.1	15390	15423	GAGAGCTGGAACGGATCCATGGGAATCATCGTCA	NA
long-mer21	CP006740.1	15458	15500	GAGCTTATGCGGATCGCTGTAACCCAATTCGCGCAGGTTGAAC	NA
long-mer22	CP006740.1	15602	15626	GCCCAAAGGCTTTGTTTACTGGCAC	NA
long-mer23	CP006740.1	15648	15694	TAATGGCGAAATTGGGTTTGCTGAGATCGAGCCTGAAACTCACTCCA	NA
long-mer24	CP006740.1	15808	15835	GTGCCGTTGCCGTCACCTGTTTGTACAA	NA
long-mer25	CP006740.1	15852	15893	TTGCAACATGCACCGATCTGTTATCAATGTGCTAGGTTAATT	NA
long-mer26	CP006740.1	15945	15987	ACGTTACAGCTGATAAAAGATTATTTGCTATGGTGTGGAATGT	NA
long-mer27	CP006740.1	16118	16158	TGTGATATCGCGATGCCTATTTACGTTGAACTTTGACTAAA	NA
long-mer28	CP006740.1	16208	16252	ATCCAGCTGGTTCCTAGAATTTGGTAAAAGTAGACTGTTAACTTC	NA
long-mer29	CP006740.1	16329	16407	GAGTACGCCGACGCTGACCCACTAATAGTTTCCATGCGACTCCTCCAAGAACCATTGCTGCGCCAACGAAAACACTGAA	CP006740.1.15	CP006740.1.15	16258	16536	-	
long-mer30	CP006740.1	16511	16553	GATTGCAGGAAGACAGGGACAGGCATAGAAGATATAGATTACC	CP006740.1.15	CP006740.1.15	16258	16536	-	
long-mer31	CP006740.1	16621	16654	CTTATAGCATCATCTCGTTTTCTGACTGTCCATC	NA
long-mer32	CP006740.1	16669	16707	ACTTTGCTGCTTACATTCCTGCCTTTCCTCAAGGGTTCC	NA
long-mer33	CP006740.1	16746	16773	GCACTAAAGTATTGGTGTATTTCCTGGT	NA
long-mer34	CP006740.1	16784	16825	GGCTTGGCCGGATAACAATGGGTTGCTTTTCTAAAGTCGCTA	NA
long-mer35	CP006740.1	16976	17018	TTTGGCTAAATTCGAGGTAATACCTAGGAATTTGGCATTACTG	NA
long-mer36	CP006740.1	17089	17150	AATTGAAGAGATATCTTAATTTGCCCGAATTTGATTTAGCATGTTGCTTTCTTCCCCATTAA	NA
long-mer37	CP006740.1	17208	17305	TTGCCAGTCCTTGGTGATGATTGAGGTGCTGGTGAATGAGCAAGGTGCCCTGACGGCGCTTTTTTTGTTGCTTCGCGGGAAGCTCAAAGATTGCATTG	CP006740.1.16	CP006740.1.16	17155	17349	+	
long-mer38	CP006740.1	17365	17397	TTCAACAACACTGATGCCTCATCTCAATACTTA	NA
long-mer39	CP006740.1	17574	17607	GAGTGATCTCATTGAGCATGATGCTATCCTGCGA	CP006740.1.17	CP006740.1.17	17431	19338	+	AutoIPR: IPR002320:Threonine-tRNA ligase, classIIa; IPR004095:TGS; IPR012675:Beta-grasp domain;
long-mer40	CP006740.1	17622	17679	GGATCAAGAAGCCCTGGAGATTATCCGTCACTCTTGCGCTCACTTGGTTGGCCATGCG	CP006740.1.17	CP006740.1.17	17431	19338	+	AutoIPR: IPR002320:Threonine-tRNA ligase, classIIa; IPR004095:TGS; IPR012675:Beta-grasp domain;
long-mer41	CP006740.1	17715	17757	TGGTCCAGTGATTGCTGATGGTTTTTACTACGATATTTACTCC	CP006740.1.17	CP006740.1.17	17431	19338	+	AutoIPR: IPR002320:Threonine-tRNA ligase, classIIa; IPR004095:TGS; IPR012675:Beta-grasp domain;
long-mer42	CP006740.1	17787	17817	TGCGATTGAGCAGCGTATGGTCGAGTTGATT	CP006740.1.17	CP006740.1.17	17431	19338	+	AutoIPR: IPR002320:Threonine-tRNA ligase, classIIa; IPR004095:TGS; IPR012675:Beta-grasp domain;
long-mer43	CP006740.1	17931	17973	AGTTACTGCGATGGGGATTTATCATCATCAAGAATATGTAGAT	CP006740.1.17	CP006740.1.17	17431	19338	+	AutoIPR: IPR002320:Threonine-tRNA ligase, classIIa; IPR004095:TGS; IPR012675:Beta-grasp domain;
long-mer44	CP006740.1	17976	18018	GTGCCGTGGCCCGCACGTGCCTAATACGCGTTTCTTGAAGGCT	CP006740.1.17	CP006740.1.17	17431	19338	+	AutoIPR: IPR002320:Threonine-tRNA ligase, classIIa; IPR004095:TGS; IPR012675:Beta-grasp domain;
long-mer45	CP006740.1	18037	18120	TCTGGTGCTTACTGGCGTGGTAACACAAAGAATGAGCAGTTGCAGCGCATCTATGGCACTGCTTGGGCCGACAAGAAGCAACTT	CP006740.1.17	CP006740.1.17	17431	19338	+	AutoIPR: IPR002320:Threonine-tRNA ligase, classIIa; IPR004095:TGS; IPR012675:Beta-grasp domain;
long-mer46	CP006740.1	18405	18447	GCGTACCTACGCCGTTAAACCTATGAATTGTCCTGGCCATGTT	CP006740.1.17	CP006740.1.17	17431	19338	+	AutoIPR: IPR002320:Threonine-tRNA ligase, classIIa; IPR004095:TGS; IPR012675:Beta-grasp domain;
long-mer47	CP006740.1	18884	18926	AGGTTGATTTCATGATGCCAGCTCGTCTCGGCGCAGAGTATGT	CP006740.1.17	CP006740.1.17	17431	19338	+	AutoIPR: IPR002320:Threonine-tRNA ligase, classIIa; IPR004095:TGS; IPR012675:Beta-grasp domain;
long-mer48	CP006740.1	20585	20620	GCGGCGGCTCGTATGAATGGGTTGAGTTACAGCCGT	CP006740.1.21	CP006740.1.21	20387	20746	+	AutoIPR: IPR005813:Ribosomal protein L20;
long-mer49	CP006740.1	20709	20782	CCCTTGCTGAAAAGGCGAAAACCATGCTTGCGGCATAACTCATCAGTCATAATGCATGATGCGAAGGGCTTTAC	CP006740.1.21	CP006740.1.21	20387	20746	+	AutoIPR: IPR005813:Ribosomal protein L20;
long-mer50	CP006740.1	20966	20988	GAGCAACATCACACCCAGCGTTG	NA
long-mer51	CP006740.1	20994	21018	AATGCAAACCGTCTAGCATACGACG	NA
long-mer52	CP006740.1	21091	21112	GGCGGCTGCGCAGAATTTAGAT	CP006740.1.22	CP006740.1.22	21041	22042	+	AutoIPR: IPR004529:Phenylalanyl-tRNAsynthetase, class IIc, alpha subunit;IPR010978:tRNA-binding arm;
long-mer53	CP006740.1	21234	21273	TCCGGGATCTTATCTCGGACGCATTAATGGATCGCAAAGC	CP006740.1.22	CP006740.1.22	21041	22042	+	AutoIPR: IPR004529:Phenylalanyl-tRNAsynthetase, class IIc, alpha subunit;IPR010978:tRNA-binding arm;
long-mer54	CP006740.1	21282	21310	AAAGTGCGGCGTTGAGCAAGCGCCTCATT	CP006740.1.22	CP006740.1.22	21041	22042	+	AutoIPR: IPR004529:Phenylalanyl-tRNAsynthetase, class IIc, alpha subunit;IPR010978:tRNA-binding arm;
long-mer55	CP006740.1	21336	21378	CAGGGCGCCGAGGTGAACGAGCAGGCTTGCATCCAGTCACCCG	CP006740.1.22	CP006740.1.22	21041	22042	+	AutoIPR: IPR004529:Phenylalanyl-tRNAsynthetase, class IIc, alpha subunit;IPR010978:tRNA-binding arm;
long-mer56	CP006740.1	22228	22260	GTGGCAGTGTTAGGTGAAGCTTTGGACTTGATC	CP006740.1.23	CP006740.1.23	22126	24504	+	AutoIPR: IPR004531:Phenylalanyl-tRNAsynthetase, class IIc, beta subunit, archae/eukcytosolic; IPR004532:Phenylalanine-tRNA ligase, classIIc, beta subunit; IPR012340:Nucleic acid-binding,OB-fold;
long-mer57	CP006740.1	22322	22343	AAGTCGATGTTGCTCAAGACAC	CP006740.1.23	CP006740.1.23	22126	24504	+	AutoIPR: IPR004531:Phenylalanyl-tRNAsynthetase, class IIc, beta subunit, archae/eukcytosolic; IPR004532:Phenylalanine-tRNA ligase, classIIc, beta subunit; IPR012340:Nucleic acid-binding,OB-fold;
long-mer58	CP006740.1	23229	23255	CCCGCAAGCGATCGCTTTTGCGACCCG	CP006740.1.23	CP006740.1.23	22126	24504	+	AutoIPR: IPR004531:Phenylalanyl-tRNAsynthetase, class IIc, beta subunit, archae/eukcytosolic; IPR004532:Phenylalanine-tRNA ligase, classIIc, beta subunit; IPR012340:Nucleic acid-binding,OB-fold;
long-mer59	CP006740.1	23284	23324	CCAGGGTCATTGATTCACGTTCAATTGCCCGAGTATTTACC	CP006740.1.23	CP006740.1.23	22126	24504	+	AutoIPR: IPR004531:Phenylalanyl-tRNAsynthetase, class IIc, beta subunit, archae/eukcytosolic; IPR004532:Phenylalanine-tRNA ligase, classIIc, beta subunit; IPR012340:Nucleic acid-binding,OB-fold;
long-mer60	CP006740.1	23539	23564	CATCTACCAACCGCCTTGCCGGTTGG	CP006740.1.23	CP006740.1.23	22126	24504	+	AutoIPR: IPR004531:Phenylalanyl-tRNAsynthetase, class IIc, beta subunit, archae/eukcytosolic; IPR004532:Phenylalanine-tRNA ligase, classIIc, beta subunit; IPR012340:Nucleic acid-binding,OB-fold;
long-mer61	CP006740.1	23625	23667	ATTGATTGCACGTGAATTACAAGAAACCATCAACTACGCCTTC	CP006740.1.23	CP006740.1.23	22126	24504	+	AutoIPR: IPR004531:Phenylalanyl-tRNAsynthetase, class IIc, beta subunit, archae/eukcytosolic; IPR004532:Phenylalanine-tRNA ligase, classIIc, beta subunit; IPR012340:Nucleic acid-binding,OB-fold;
long-mer62	CP006740.1	24688	24730	ATTGCGCTGTAAAAATCAGAGACCTGGCCGCAATCCAAAAACC	CP006740.1.24	CP006740.1.24	24530	24829	+	AutoIPR: IPR000119:Histone-like bacterialDNA-binding protein; IPR010992:Integration host factor(IHF)-like DNA-binding domain;
long-mer63	CP006740.1	24865	24907	TCTCCATTGGTGAAGTTGCTGATTTGTGCGACGTCAAACAGCA	CP006740.1.25	CP006740.1.25	24804	25166	+	AutoIPR: IPR009061:DNA binding domain,putative;
long-mer64	CP006740.1	24950	24992	AGCCAAACGCCGTGGCAACCGTCGTTACTACCAGCGCCACGAT	CP006740.1.25	CP006740.1.25	24804	25166	+	AutoIPR: IPR009061:DNA binding domain,putative;
long-mer65	CP006740.1	25069	25127	AGGGTGAGAGCGCCCGTAACGAATTGACCCTCAGCCATCAGATTATCAAGCAAGTGCGC	CP006740.1.25	CP006740.1.25	24804	25166	+	AutoIPR: IPR009061:DNA binding domain,putative;
long-mer66	CP006740.1	25238	25272	AGGTAATACCGCTATACGGTACAATCATGGACTGC	NA
long-mer67	CP006740.1	25355	25397	ATCCGGCTACCCCGACCATTTTTCTATTAATACCTTCCAAGTG	NA
long-mer68	CP006740.1	25432	25532	GACAGCTAGACAGCTAGACAGCTAGACAGCTAGACAGCTAGACAGCTAGACAGCTAGACAGCTAGACAGCTAGACAGCTAGACAGCTAGACAGCTACCGAT	NA
long-mer69	CP006740.1	25873	25894	CTCCTGAAAATCACCTATTCGC	NA
long-mer70	CP006740.1	26112	26151	TCTTGCAAAGCACTGTGCTCACAGACAAACCCAATAGATG	NA
long-mer71	CP006740.1	26556	26686	TACAGTTGTATTGATACCCTTGACCTCGCAAAATCCTCCCACCTTGATACTGATCCTTCCTTCTTGCTGCAATCCCTCTGCTGAATGCCCTGATTCATCTCAACCACCTTGCCTGGATGCTTCCGACACCT	CP006740.1.28	CP006740.1.28	26162	26758	-	
long-mer72	CP006740.1	32734	32829	AGTGCAGTCTCACATAGCGACTCCAATACCAGGCAGTGGCGTCAAAACCCTGCCGCTCGTCGAATACTATGCCCCGGGCAGTGATCGGCTGGCGAT	NA
long-mer73	CP006740.1	34948	34990	CTTGCGTATCGGTGGCATGGATGCGCACATTCTGTTCTTGAGT	NA
long-mer74	CP006740.1	40096	40128	GATGCACGGCTCATCCATGATTTTGTCTACCGT	CP006740.1.38	CP006740.1.38	39169	41028	+	AutoIPR: IPR002099:DNA mismatch repair proteinfamily;
long-mer75	CP006740.1	45923	45951	AGTTGTAGATCTCTCTCCACAGTCGCTGC	CP006740.1.45	CP006740.1.45	45378	46673	-	AutoIPR: IPR001279:Beta-lactamase-like;IPR005939:Beta-lactamase hydrolase-like;IPR029021:Protein-tyrosine phosphatase-like;
long-mer76	CP006740.1	47017	47059	TCATCTACTTGGATGTTGTTGTCATTCATTTCCGACGATTCCC	NA
long-mer77	CP006740.1	47118	47144	ATCTCTACGAGAAGATCATTGCGGCAT	CP006740.1.46	CP006740.1.46	47099	48019	-	AutoIPR: IPR013813:EndoribonucleaseL-PSP/chorismate mutase-like;
long-mer78	CP006740.1	54384	54409	ATAGTCAACAGTACAGATTCCGTATC	CP006740.1.53	CP006740.1.53	54029	54463	+	AutoIPR: IPR029069:HotDog domain;
long-mer79	CP006740.1	67857	67899	GGTTGGTGCTTGGCGATATGCTCGAGCTTGGTTTGGAGGGGGT	CP006740.1.67	CP006740.1.67	66773	68179	+	AutoIPR:IPR005758:UDP-N-acetylmuramate--L-alanine ligase;IPR005863:UDP-N-acetylmuramoyl-tripeptide--D-alanyl-D-alanine ligase;
long-mer80	CP006740.1	70277	70318	AAGGGTTTGACGTTGCCGCTGGTCTCTTCCGGAGGTTCGTCG	CP006740.1.69	CP006740.1.69	69254	70525	+	AutoIPR: IPR001182:Cell cycle proteinFtsW/RodA;
long-mer81	CP006740.1	70391	70424	CGCAAAAAATTGATGTCTGGTGCGGATGATATGT	CP006740.1.69	CP006740.1.69	69254	70525	+	AutoIPR: IPR001182:Cell cycle proteinFtsW/RodA;
long-mer82	CP006740.1	70641	70687	TGTACCAGTGGTATGGCTGGGCGCAGCCGGAAAAATGGAAACGCATT	CP006740.1.70	CP006740.1.70	70522	71625	+	AutoIPR:IPR006009:N-acetylglucosaminyltransferase, MurG;
long-mer83	CP006740.1	70698	70724	GCACGGTATTGAAATACAGACCATTGC	CP006740.1.70	CP006740.1.70	70522	71625	+	AutoIPR:IPR006009:N-acetylglucosaminyltransferase, MurG;
long-mer84	CP006740.1	70737	70763	GCGTGGTCATGGCATGTTGGCTTTGCT	CP006740.1.70	CP006740.1.70	70522	71625	+	AutoIPR:IPR006009:N-acetylglucosaminyltransferase, MurG;
long-mer85	CP006740.1	70765	70786	GGTGCGCCTGTGCGTGTGTTAC	CP006740.1.70	CP006740.1.70	70522	71625	+	AutoIPR:IPR006009:N-acetylglucosaminyltransferase, MurG;
long-mer86	CP006740.1	70897	70935	CTGCCTCTGATTGTGCACGAGCAGAATCGTGCGCCTGGA	CP006740.1.70	CP006740.1.70	70522	71625	+	AutoIPR:IPR006009:N-acetylglucosaminyltransferase, MurG;
long-mer87	CP006740.1	76049	76134	AATGTTGCAAATGCCGGTGCGTGTCGGCATTCCACAGCATGTCACTGGTTTGGGTGAAGTGGTTGGTAATCCTGTACATGCTTCTG	CP006740.1.75	CP006740.1.75	75018	76253	+	AutoIPR: IPR020823:Cell division protein FtsA;
long-mer88	CP006740.1	76266	76308	AAAAGCCGGTTTTTTCGCAAGTGTAATAGCAAGGGCATGGATA	NA
long-mer89	CP006740.1	76325	76361	GCAATAACATCAAACCAAAAATGCCGTCGGGGTTCCG	NA
long-mer90	CP006740.1	76400	76437	CTCGTCGGTACGGCAACTTACAATTGAGGACATGGAAA	NA
long-mer91	CP006740.1	76922	76964	TCTGATTACTATACCCAATGAAAAGCTAATCACCGTGCTTGGC	CP006740.1.76	CP006740.1.76	76437	77672	+	AutoIPR: IPR000158:Cell division protein FtsZ;IPR002453:Beta tubulin; IPR024757:Cell division proteinFtsZ, C-terminal;
long-mer92	CP006740.1	77168	77210	GGCGGCAGTTCAGAATCCGCTTCTGGATGACGTTAATTTGGCT	CP006740.1.76	CP006740.1.76	76437	77672	+	AutoIPR: IPR000158:Cell division protein FtsZ;IPR002453:Beta tubulin; IPR024757:Cell division proteinFtsZ, C-terminal;
long-mer93	CP006740.1	77342	77384	TCCTGAGATGCAGGATGAAGTACGCGTTACTGTGGTTGCGACG	CP006740.1.76	CP006740.1.76	76437	77672	+	AutoIPR: IPR000158:Cell division protein FtsZ;IPR002453:Beta tubulin; IPR024757:Cell division proteinFtsZ, C-terminal;
long-mer94	CP006740.1	77418	77440	CAGCGTCCGGAGCAGCAGCGCGC	CP006740.1.76	CP006740.1.76	76437	77672	+	AutoIPR: IPR000158:Cell division protein FtsZ;IPR002453:Beta tubulin; IPR024757:Cell division proteinFtsZ, C-terminal;
long-mer95	CP006740.1	77662	77700	AAGCTGATTAATGCTTGTATGGTTATCAAAGTGGCTTAC	CP006740.1.76	CP006740.1.76	76437	77672	+	AutoIPR: IPR000158:Cell division protein FtsZ;IPR002453:Beta tubulin; IPR024757:Cell division proteinFtsZ, C-terminal;
long-mer96	CP006740.1	77711	77742	TGAAGTTGTTCATGGTCAATGTAGTGTCTCAA	NA
long-mer97	CP006740.1	77775	77796	GGGATAGTATGGAACGTTATCT	CP006740.1.77	CP006740.1.77	77783	77968	+	
long-mer98	CP006740.1	78019	78060	GCTTCATTTTTTCAGACTTCCTCCTATGAGCCAGCAACGTAC	CP006740.1.78	CP006740.1.78	78044	78958	+	AutoIPR: IPR004463:UDP-3-O-acylN-acetylglucosamine deacetylase;
long-mer99	CP006740.1	78121	78163	TACCCTCCGTCCTGCTCCGGTCAACCACGGTATCGTGTTCCGG	CP006740.1.78	CP006740.1.78	78044	78958	+	AutoIPR: IPR004463:UDP-3-O-acylN-acetylglucosamine deacetylase;
long-mer100	CP006740.1	78337	78379	TGAGTTACCGATTATGGATGGGTCTTCTGCGCCGTTTGTATTC	CP006740.1.78	CP006740.1.78	78044	78958	+	AutoIPR: IPR004463:UDP-3-O-acylN-acetylglucosamine deacetylase;
long-mer101	CP006740.1	78589	78631	CAAGGAAATTTCTCTGGCGCGTACTTTTGGTTTTATGCATGAC	CP006740.1.78	CP006740.1.78	78044	78958	+	AutoIPR: IPR004463:UDP-3-O-acylN-acetylglucosamine deacetylase;
long-mer102	CP006740.1	78643	78685	GCGTGAGCGTAACCTTGGACTTGGCGGTTCAATGGACAATGCG	CP006740.1.78	CP006740.1.78	78044	78958	+	AutoIPR: IPR004463:UDP-3-O-acylN-acetylglucosamine deacetylase;
long-mer103	CP006740.1	79039	79078	AGTTACTATGCGCCAGGTCGCGTGGTTCCAATGCCGTAAA	NA
long-mer104	CP006740.1	79415	79457	TGGCAGATGGGAGCGCAGCTGATGATCCAGCCTATCGAGCCAT	CP006740.1.79	CP006740.1.79	79436	80530	+	AutoIPR: IPR011055:Duplicated hybrid motif;IPR016047:Peptidase M23;
long-mer105	CP006740.1	79461	79503	GCCCGATGGAAGGTGGAGACGTTTTTTTCATTCAGTACCGCTT	CP006740.1.79	CP006740.1.79	79436	80530	+	AutoIPR: IPR011055:Duplicated hybrid motif;IPR016047:Peptidase M23;
long-mer106	CP006740.1	80833	80875	ACAGTCCATCCAAGATGGAAAGTCGTTGGATAAATTGCTGCCG	CP006740.1.80	CP006740.1.80	80681	83425	+	AutoIPR: IPR000185:Protein translocase subunitSecA; IPR027417:P-loop containing nucleoside triphosphatehydrolase;
long-mer107	CP006740.1	81049	81073	CAAGGGTGTACACGTGGTCACCGTG	CP006740.1.80	CP006740.1.80	80681	83425	+	AutoIPR: IPR000185:Protein translocase subunitSecA; IPR027417:P-loop containing nucleoside triphosphatehydrolase;
long-mer108	CP006740.1	81091	81163	CCGCGATGCCGCTCATATGGGAAGACTGTACAACTGGTTAGGTTTGAGCGTTGGTGTGGTTTATCCAGGGATG	CP006740.1.80	CP006740.1.80	80681	83425	+	AutoIPR: IPR000185:Protein translocase subunitSecA; IPR027417:P-loop containing nucleoside triphosphatehydrolase;
long-mer109	CP006740.1	81172	81202	CGACAAGCACGCGGCCTATGGCGCTGATATT	CP006740.1.80	CP006740.1.80	80681	83425	+	AutoIPR: IPR000185:Protein translocase subunitSecA; IPR027417:P-loop containing nucleoside triphosphatehydrolase;
long-mer110	CP006740.1	85924	85952	CCTAACGACACACTACCCCTCCTGATTGC	NA
long-mer111	CP006740.1	86062	86084	CCTCTCATCATTTCTGCACAATG	NA
long-mer112	CP006740.1	86228	86258	CCGCCACGGCACAGCACCCGTGCCAACTGAT	CP006740.1.82	CP006740.1.82	86089	86937	-	AutoIPR:IPR029063:S-adenosyl-L-methionine-dependentmethyltransferase;
long-mer113	CP006740.1	86317	86350	AATGGCATCCACACTGGCATCCGGTAGATCCTCA	CP006740.1.82	CP006740.1.82	86089	86937	-	AutoIPR:IPR029063:S-adenosyl-L-methionine-dependentmethyltransferase;
long-mer114	CP006740.1	92311	92333	CCGGAGCCGCCGCCAGCACCACT	CP006740.1.87	CP006740.1.87	92037	93593	-	AutoIPR: IPR001547:Glycoside hydrolase, family5; IPR008965:Carbohydrate-binding domain;IPR017853:Glycoside hydrolase superfamily;
long-mer115	CP006740.1	92454	92492	GCCGGAACCACCACTGGCACCACCACCGGCATTCCACAG	CP006740.1.87	CP006740.1.87	92037	93593	-	AutoIPR: IPR001547:Glycoside hydrolase, family5; IPR008965:Carbohydrate-binding domain;IPR017853:Glycoside hydrolase superfamily;
long-mer116	CP006740.1	95573	95594	GTGCCGCGTGGAGACTTTGGGA	NA
long-mer117	CP006740.1	95668	95692	CGGTTTGCAGGGTGTGCGCTGCTGC	NA
long-mer118	CP006740.1	98013	98039	TGTGGGGTTGGGTGGCGAGGACAGGAG	NA
long-mer119	CP006740.1	99760	99821	GTCTGCTGCGACATGAGAGGTATGTCCATCCTGAAAATAAGTAACATTCTGGAAAAAACAGC	NA
long-mer120	CP006740.1	99823	99855	TGTGTTATTTTTGCTAGCTTCTGTGAAAGAGGC	NA
long-mer121	CP006740.1	99993	100035	TTTCGGATCAGGCCAGGCGTGTTGCTGAAGTGCGTGCGGCGGC	CP006740.1.93	CP006740.1.93	99863	101329	+	AutoIPR: IPR001697:Pyruvate kinase;IPR015793:Pyruvate kinase, barrel;
long-mer122	CP006740.1	100089	100113	TCCGTATTGGACGTTTTACCGGGGG	CP006740.1.93	CP006740.1.93	99863	101329	+	AutoIPR: IPR001697:Pyruvate kinase;IPR015793:Pyruvate kinase, barrel;
long-mer123	CP006740.1	101282	101314	CTTGAAGTAGGCGCTGATGGGTGTGTCAGTGGT	CP006740.1.93	CP006740.1.93	99863	101329	+	AutoIPR: IPR001697:Pyruvate kinase;IPR015793:Pyruvate kinase, barrel;
long-mer124	CP006740.1	101316	101353	TGTGGGAACTCTAAGCTTGCGGATACAAGTAGGTTTCA	CP006740.1.93	CP006740.1.93	99863	101329	+	AutoIPR: IPR001697:Pyruvate kinase;IPR015793:Pyruvate kinase, barrel;
long-mer125	CP006740.1	101374	101415	GGCCGTCCTTGGTGAAGAGAAGATTTCGCCGTTGTGGCTTGA	NA
long-mer126	CP006740.1	101459	101530	GCTAGTGTTGCAGGCGTGATTTGCGGCAGTGTCTGAGTGGCGGTCATGGGCGGTAGATGGGAACGTCGAGCG	NA
long-mer127	CP006740.1	101731	101758	TGTGCATGAGGACGCGATGGCTGTAGGT	CP006740.1.94	CP006740.1.94	101657	101923	+	
long-mer128	CP006740.1	101900	101942	AGTGGTGCTTGGGTCGGTGTGTAAGCGGGTATTAGTTGCCGTT	CP006740.1.94	CP006740.1.94	101657	101923	+	
long-mer129	CP006740.1	102038	102086	GTAGGGCATGGCTGGGATGTGAATTAAGAAGGAGTGATTGCGTGTGTCT	NA
long-mer130	CP006740.1	102234	102276	TGAGTCCGCCGGCACCATTGCTAAGCGTTTTTCCAGTGTCGGT	CP006740.1.95	CP006740.1.95	102163	103167	+	AutoIPR: IPR000741:Fructose-bisphosphatealdolase, class-I; IPR013785:Aldolase-type TIM barrel;IPR029768:Fructose-bisphosphate aldolase class-I activesite;
long-mer131	CP006740.1	102378	102411	CATTCGTCAATCCACGAAGGCCGGTGTCCCGTTT	CP006740.1.95	CP006740.1.95	102163	103167	+	AutoIPR: IPR000741:Fructose-bisphosphatealdolase, class-I; IPR013785:Aldolase-type TIM barrel;IPR029768:Fructose-bisphosphate aldolase class-I activesite;
long-mer132	CP006740.1	113246	113288	TTGATGGCGCGTGGCGATCAGCTCTTGGGTGCCGATAGTGTAC	CP006740.1.105	CP006740.1.105	113006	115384	+	AutoIPR: IPR020889:LPS-assembly protein LptD;
long-mer133	CP006740.1	113875	113917	CGATCAGTTGCGCGATAAAGATCGTGGGCGCTTCAGTTTCAAT	CP006740.1.105	CP006740.1.105	113006	115384	+	AutoIPR: IPR020889:LPS-assembly protein LptD;
long-mer134	CP006740.1	114923	114952	GATGATTTAGCCAGCGTCCGCGCCCGTTAC	CP006740.1.105	CP006740.1.105	113006	115384	+	AutoIPR: IPR020889:LPS-assembly protein LptD;
long-mer135	CP006740.1	115443	115500	GGTGGCGTCAGCACGACAGCAACAACATCAACCGCTTGATCGCATTGTTGCTGTGGTT	CP006740.1.106	CP006740.1.106	115381	116772	+	AutoIPR: IPR000297:Peptidyl-prolyl cis-transisomerase, PpiC-type; IPR015391:SurA N-terminal;IPR023034:Peptidyl-prolyl isomerase SurA;IPR027304:Trigger factor/SurA domain;
long-mer136	CP006740.1	115675	115701	GTCAGTGACGATGAGCTGAATCAGGCC	CP006740.1.106	CP006740.1.106	115381	116772	+	AutoIPR: IPR000297:Peptidyl-prolyl cis-transisomerase, PpiC-type; IPR015391:SurA N-terminal;IPR023034:Peptidyl-prolyl isomerase SurA;IPR027304:Trigger factor/SurA domain;
long-mer137	CP006740.1	115915	115993	CATCTACAGCACATCTTGGTTTCCTTGCCTGACGGGGCAACCTCCGAACAGATTGCGATTGCCCAGAAAAAAATCAATG	CP006740.1.106	CP006740.1.106	115381	116772	+	AutoIPR: IPR000297:Peptidyl-prolyl cis-transisomerase, PpiC-type; IPR015391:SurA N-terminal;IPR023034:Peptidyl-prolyl isomerase SurA;IPR027304:Trigger factor/SurA domain;
long-mer138	CP006740.1	116011	116043	GATAAAGGCGAACTTGCCTTTTCCGCTGCCGCA	CP006740.1.106	CP006740.1.106	115381	116772	+	AutoIPR: IPR000297:Peptidyl-prolyl cis-transisomerase, PpiC-type; IPR015391:SurA N-terminal;IPR023034:Peptidyl-prolyl isomerase SurA;IPR027304:Trigger factor/SurA domain;
long-mer139	CP006740.1	116217	116277	CGATAGTACTGCTGCGGCGGGTCCGCGGCAGATGGCGACCGAATACCACGCCCGCCACATT	CP006740.1.106	CP006740.1.106	115381	116772	+	AutoIPR: IPR000297:Peptidyl-prolyl cis-transisomerase, PpiC-type; IPR015391:SurA N-terminal;IPR023034:Peptidyl-prolyl isomerase SurA;IPR027304:Trigger factor/SurA domain;
long-mer140	CP006740.1	116311	116337	CAAGCCAAGGCCAAAATCGACACCCTG	CP006740.1.106	CP006740.1.106	115381	116772	+	AutoIPR: IPR000297:Peptidyl-prolyl cis-transisomerase, PpiC-type; IPR015391:SurA N-terminal;IPR023034:Peptidyl-prolyl isomerase SurA;IPR027304:Trigger factor/SurA domain;
long-mer141	CP006740.1	116383	116406	GAATCCTCAGAGGACGCTAACAAC	CP006740.1.106	CP006740.1.106	115381	116772	+	AutoIPR: IPR000297:Peptidyl-prolyl cis-transisomerase, PpiC-type; IPR015391:SurA N-terminal;IPR023034:Peptidyl-prolyl isomerase SurA;IPR027304:Trigger factor/SurA domain;
long-mer142	CP006740.1	117991	118017	CGCATGGCTGGAGACTGCTGCCTGTCG	NA
long-mer143	CP006740.1	124730	124757	ACTCTTTTGAAGCCGACCAGGCTGCGCA	CP006740.1.113	CP006740.1.113	124531	127179	-	AutoIPR: IPR002772:Glycoside hydrolase family 3C-terminal domain; IPR017853:Glycoside hydrolasesuperfamily; IPR026891:Fibronectin type III-like domain;IPR026892:Glycoside hydrolase family 3;
long-mer144	CP006740.1	124793	124833	AGTTGCACGACTTCATCACCAGCCCGGGTGCCGGTATTGCG	CP006740.1.113	CP006740.1.113	124531	127179	-	AutoIPR: IPR002772:Glycoside hydrolase family 3C-terminal domain; IPR017853:Glycoside hydrolasesuperfamily; IPR026891:Fibronectin type III-like domain;IPR026892:Glycoside hydrolase family 3;
long-mer145	CP006740.1	137222	137254	TGACGTTTTTATGATGCCGTTGGTGGTGATCTG	NA
long-mer146	CP006740.1	137910	137938	TGGCACGCTTCCAGAGTGGAGTATGGTGC	CP006740.1.126	CP006740.1.126	137332	138966	+	AutoIPR: IPR000014:PAS domain; IPR005467:Signaltransduction histidine kinase, core; IPR009082:Signaltransduction histidine kinase, homodimeric domain;IPR013656:PAS fold-4; IPR014285:Nitrogen fixationnegative regulator NifL;
long-mer147	CP006740.1	139118	139159	CTTCTGGTCTCAATCGTCGGCGTTGTCGTCAACGGAACAGCG	NA
long-mer148	CP006740.1	139363	139392	TTCGTATCGGTTTGAATGATGAATGCGTTG	NA
long-mer149	CP006740.1	139440	139463	GCTTGGGGGTTGATGTAATAAGCT	NA
long-mer150	CP006740.1	139616	139658	CCCCGAAGCAAGCGGCCAATGTTACGGTGATTCCAACATATTC	NA
long-mer151	CP006740.1	139746	139787	TGATTTGCACAAACAGCGTTGGGGTTTGTAGTGCGATTGTGT	NA
long-mer152	CP006740.1	139839	139861	CAGATCTCATGTTGTCGTTATGC	NA
long-mer153	CP006740.1	140051	140093	ATGGTGTTCGATAGGACGACTTCGCAAAATAGCAGATTCAAGC	NA
long-mer154	CP006740.1	140496	140533	GCTATTTGCTGGAGCGGTGCTGGTTGTCGTTGGGGATG	CP006740.1.128	CP006740.1.128	140142	140864	-	AutoIPR: IPR011055:Duplicated hybrid motif;IPR016047:Peptidase M23; IPR018392:LysM domain;
long-mer155	CP006740.1	141475	141517	GACCGAATATTTTCATCAATGGCGTCCTTAAGGTGGATTTAAT	CP006740.1.129	CP006740.1.129	140876	141490	-	
long-mer155	CP006740.1	141475	141517	GACCGAATATTTTCATCAATGGCGTCCTTAAGGTGGATTTAAT	CP006740.1.130	CP006740.1.130	141513	142190	-	AutoIPR:IPR000682:Protein-L-isoaspartate(D-aspartate)O-methyltransferase;IPR029063:S-adenosyl-L-methionine-dependentmethyltransferase;
long-mer156	CP006740.1	143319	143343	GTGAACGATGCGTGCGGCGTTTTTG	NA
long-mer157	CP006740.1	143386	143428	TGATGTTGATGTGTGCGAGTTGCTTGCTGAATTGGAATGTGTA	NA
long-mer158	CP006740.1	145552	145576	GATAAAAATATATCTCTCTATCCGT	NA
long-mer159	CP006740.1	151736	151769	TGACTTTCAGTTCTTTGACAATGCCATTATTCAT	CP006740.1.138	CP006740.1.138	150108	151919	-	AutoIPR: IPR000089:Biotin/lipoyl attachment;IPR006258:Dihydrolipoamide dehydrogenase;IPR016156:FAD/NAD-linked reductase, dimerisation domain;IPR017817:Mycothione reductase; IPR023753:Pyridinenucleotide-disulphide oxidoreductase, FAD/NAD(P)-bindingdomain;
long-mer160	CP006740.1	152040	152069	AATGACGCGGTGATCGTAGCTTAGTGACAG	CP006740.1.139	CP006740.1.139	151965	153620	-	AutoIPR: IPR006256:Dihydrolipoamideacetyltransferase pyruvate dehydrogenase complex;IPR023213:Chloramphenicol acetyltransferase-like domain;
long-mer161	CP006740.1	152762	152804	CCATACCAGTACCTAAGGTGGTGTTGACGAATTTCTGTACGTC	CP006740.1.139	CP006740.1.139	151965	153620	-	AutoIPR: IPR006256:Dihydrolipoamideacetyltransferase pyruvate dehydrogenase complex;IPR023213:Chloramphenicol acetyltransferase-like domain;
long-mer162	CP006740.1	153017	153059	GCAATGCTGGTTTGTTTGTGGTTGGAGTGAGTGGGGTGCTCTC	CP006740.1.139	CP006740.1.139	151965	153620	-	AutoIPR: IPR006256:Dihydrolipoamideacetyltransferase pyruvate dehydrogenase complex;IPR023213:Chloramphenicol acetyltransferase-like domain;
long-mer163	CP006740.1	153063	153131	GCTTTGAAGCACAACGACGATATCGCCTTGCGACAAGGTGTCTCCAATGTTGACCTTGAGTTGTTTGAT	CP006740.1.139	CP006740.1.139	151965	153620	-	AutoIPR: IPR006256:Dihydrolipoamideacetyltransferase pyruvate dehydrogenase complex;IPR023213:Chloramphenicol acetyltransferase-like domain;
long-mer164	CP006740.1	153180	153220	TAAGGTGATTAGACTTTGGTCCTTGGAGACGGTATCGCCAA	CP006740.1.139	CP006740.1.139	151965	153620	-	AutoIPR: IPR006256:Dihydrolipoamideacetyltransferase pyruvate dehydrogenase complex;IPR023213:Chloramphenicol acetyltransferase-like domain;
long-mer165	CP006740.1	156132	156174	GGTGATGTGTATTGAAGCTCAACGTCGGCTGTAGTGTGCGACC	CP006740.1.142	CP006740.1.142	156150	156857	-	AutoIPR: IPR000515:ABC transporter type 1,transmembrane domain MetI-like;
long-mer166	CP006740.1	157995	158053	TGTCTGAAGATGTCGATGATGCTTAGGGCGCTCGAGACGCACTACGCATGAAGGACGTG	NA
long-mer167	CP006740.1	158134	158200	TCCGAGGTCATCGTGATGGACCGACACTCTAACGATGATTGGTTGATTTGTGACCCACCAAGGTCAG	NA
long-mer168	CP006740.1	158325	158353	TGCTTTACGCTCCCTTGCACTCGTTGCTG	NA
long-mer169	CP006740.1	158503	158536	AGTGCAATGTGCGAGCACTGCGTAAACGTCGTGA	NA
long-mer170	CP006740.1	159764	159828	GGCGACCACGACGCGGCGTGGCCGCGTCTTCCCCGGCCAACATCTGTGGACATTGCCGCGCGTGC	CP006740.1.145	CP006740.1.145	159051	159902	+	AutoIPR: IPR011330:Glycosidehydrolase/deacetylase, beta/alpha-barrel;
long-mer171	CP006740.1	159943	159985	TGAGAGTCATTTTGTCGGCCTAGTGCGCGCGATGGCTGAGACC	CP006740.1.146	CP006740.1.146	159899	161011	+	AutoIPR: IPR001296:Glycosyl transferase, family1; IPR028098:Glycosyltransferase subfamily 4, N-terminaldomain;
long-mer172	CP006740.1	167629	167671	CGACAACGCCTACCGTGGTGCTGATGTGATCTACGCCAAGAGT	CP006740.1.154	CP006740.1.154	166913	167923	+	AutoIPR: IPR006130:Aspartate/ornithinecarbamoyltransferase;
long-mer173	CP006740.1	192028	192134	GGGGTTGGTCATTTGCATGGATGATCCAGACGGTTGGATGTTGGTCTTTGTTTTTTGTGTCGAGATAGCTGAATTGACCGTTGCGTTTGCTGTGGTAAGAGCGTTGA	CP006740.1.178	CP006740.1.178	191735	192226	-	
long-mer174	CP006740.1	192473	192515	TGAGGTGGCTGTTTCGAGGAGTTGGAAGTCGGATGCGTAGGTT	CP006740.1.179	CP006740.1.179	192230	193081	-	AutoIPR: IPR003703:Acyl-CoA thioesterase;IPR029069:HotDog domain;
long-mer175	CP006740.1	193747	193769	GGAAAAAGCTATTCAGGGGAGTG	NA
long-mer176	CP006740.1	197974	198002	TGGGTGACTGGAACGATTGGACATCCAGT	CP006740.1.182	CP006740.1.182	195561	198485	+	AutoIPR: IPR015500:Peptidase S8,subtilisin-related; IPR023827:Peptidase S8, subtilisin,Asp-active site; IPR023828:Peptidase S8, subtilisin,Ser-active site;
long-mer177	CP006740.1	198440	198461	TAGCCGTGGGGAGAGTCTTGGA	CP006740.1.182	CP006740.1.182	195561	198485	+	AutoIPR: IPR015500:Peptidase S8,subtilisin-related; IPR023827:Peptidase S8, subtilisin,Asp-active site; IPR023828:Peptidase S8, subtilisin,Ser-active site;
long-mer178	CP006740.1	198478	198505	GTTTTTAGTATGAGGTGATGATGGATGC	CP006740.1.182	CP006740.1.182	195561	198485	+	AutoIPR: IPR015500:Peptidase S8,subtilisin-related; IPR023827:Peptidase S8, subtilisin,Asp-active site; IPR023828:Peptidase S8, subtilisin,Ser-active site;
long-mer179	CP006740.1	198953	198995	TAACATCGGTTGGTGCATAGTCGAATGAACTGGTGGTGTGTAC	NA
long-mer180	CP006740.1	199096	199136	ATCGCAAGCTGGCGGCTCGACTGCATGAGGCGCTACAATCT	NA
long-mer181	CP006740.1	199375	199406	TCCTTCTTGCAAGTTCTTTATCTGTTGGTAGG	NA
long-mer182	CP006740.1	199447	199473	GAACTGCTCAATCTGTGATGACAGTGA	NA
long-mer183	CP006740.1	199557	199583	TGTGTCTTATCAGGAATCAGGTGAAAC	NA
long-mer184	CP006740.1	199619	199657	GTGTTGGCACGGCCAATTGTGTTGTGTAAAGCGTTTCAT	NA
long-mer185	CP006740.1	199813	199888	TTTTGTGAGAGCTGCCGATGTTCCAATGAGTCCACTGTGTGAGTATGTCTGGATTCACCACAGGAAGTTCGACGAA	CP006740.1.185	CP006740.1.185	199775	201766	-	AutoIPR: IPR005674:CocE/Serine esterase;IPR008979:Galactose-binding domain-like;IPR029058:Alpha/Beta hydrolase fold;
long-mer186	CP006740.1	200361	200391	TGATCCTGAACCAGCCAGGTGCTCCACATCG	CP006740.1.185	CP006740.1.185	199775	201766	-	AutoIPR: IPR005674:CocE/Serine esterase;IPR008979:Galactose-binding domain-like;IPR029058:Alpha/Beta hydrolase fold;
long-mer187	CP006740.1	200813	200839	TTCCATCGCGGCATAACAATGGATTGC	CP006740.1.185	CP006740.1.185	199775	201766	-	AutoIPR: IPR005674:CocE/Serine esterase;IPR008979:Galactose-binding domain-like;IPR029058:Alpha/Beta hydrolase fold;
long-mer188	CP006740.1	201720	201755	GCGGCAAGAGGCAGGATGAAGGATAGAGCGGCGATG	CP006740.1.185	CP006740.1.185	199775	201766	-	AutoIPR: IPR005674:CocE/Serine esterase;IPR008979:Galactose-binding domain-like;IPR029058:Alpha/Beta hydrolase fold;
long-mer189	CP006740.1	204395	204434	TGGTGTTGCGTCCATTGAGTAGTATCGCCAGGATGCGTCG	CP006740.1.186	CP006740.1.186	202410	205001	-	AutoIPR: IPR022284:Glycerol-3-phosphateO-acyltransferase/Dihydroxyacetone phosphateacyltransferase;
long-mer190	CP006740.1	204436	204462	AAGCGACCAACGAGCGCCCAATTTTCC	CP006740.1.186	CP006740.1.186	202410	205001	-	AutoIPR: IPR022284:Glycerol-3-phosphateO-acyltransferase/Dihydroxyacetone phosphateacyltransferase;
long-mer191	CP006740.1	206906	206927	GAAATCCTGCTCCAGCCAGTTA	CP006740.1.189	CP006740.1.189	206901	209927	+	AutoIPR: IPR000531:TonB-dependent receptor,beta-barrel; IPR008291:Glucoamylase, starch-binding;
long-mer192	CP006740.1	207272	207314	AGTGACTGGACAGGCGATCCGTGAGGTCAAAACGTCCGAGATC	CP006740.1.189	CP006740.1.189	206901	209927	+	AutoIPR: IPR000531:TonB-dependent receptor,beta-barrel; IPR008291:Glucoamylase, starch-binding;
long-mer193	CP006740.1	208073	208113	TAAGATCAATAAAGACAAACGCGGCAGCTTGCGTTGGCAGC	CP006740.1.189	CP006740.1.189	206901	209927	+	AutoIPR: IPR000531:TonB-dependent receptor,beta-barrel; IPR008291:Glucoamylase, starch-binding;
long-mer194	CP006740.1	208145	208173	CTTTACCCGGGAAAATGCTAGGAACAATC	CP006740.1.189	CP006740.1.189	206901	209927	+	AutoIPR: IPR000531:TonB-dependent receptor,beta-barrel; IPR008291:Glucoamylase, starch-binding;
long-mer195	CP006740.1	208563	208589	CAGGATGATTGGAACGTCAACCAGAAA	CP006740.1.189	CP006740.1.189	206901	209927	+	AutoIPR: IPR000531:TonB-dependent receptor,beta-barrel; IPR008291:Glucoamylase, starch-binding;
long-mer196	CP006740.1	209025	209054	ATTGATCAATTAAATGCCATTGCTGGGGTC	CP006740.1.189	CP006740.1.189	206901	209927	+	AutoIPR: IPR000531:TonB-dependent receptor,beta-barrel; IPR008291:Glucoamylase, starch-binding;
long-mer197	CP006740.1	209603	209638	CGGTCAGATTGATCCAGATGGTGCGAATTGCCAGCA	CP006740.1.189	CP006740.1.189	206901	209927	+	AutoIPR: IPR000531:TonB-dependent receptor,beta-barrel; IPR008291:Glucoamylase, starch-binding;
long-mer198	CP006740.1	209807	209849	TTATGTCTATAACAGCTTTGGCAGTGATGGGCGATTGCAACCG	CP006740.1.189	CP006740.1.189	206901	209927	+	AutoIPR: IPR000531:TonB-dependent receptor,beta-barrel; IPR008291:Glucoamylase, starch-binding;
long-mer199	CP006740.1	210826	210868	GGTTGCAGCGATTTGGTACAGACGGTGTACACCTGTGGTGGTT	CP006740.1.190	CP006740.1.190	210034	211476	-	AutoIPR: IPR000043:Adenosylhomocysteinase;IPR016040:NAD(P)-binding domain;
long-mer200	CP006740.1	212471	212495	TATTGCATATCGTTACCGTAGAGTC	NA
long-mer201	CP006740.1	212805	212838	GGCCAGGTTTCTCTTTTACCGTCTTCACGTGCTC	CP006740.1.192	CP006740.1.192	212625	213932	+	AutoIPR: IPR000873:AMP-dependentsynthetase/ligase;
long-mer202	CP006740.1	213109	213140	CTCAGGTTCCAACGATCGTCGCCACAGTGCCG	CP006740.1.192	CP006740.1.192	212625	213932	+	AutoIPR: IPR000873:AMP-dependentsynthetase/ligase;
long-mer203	CP006740.1	214320	214362	TTTTGGTGTTCAGTATGGGATACAAATATCGGGGCATTGTCTA	CP006740.1.193	CP006740.1.193	214187	214363	+	
long-mer204	CP006740.1	214596	214638	TTTGATAGGTGGTTCCAGATTTGGTGCTGGTTGTGGTAGCTGT	NA
long-mer205	CP006740.1	214849	214886	GGCTGCTTTAGTAGGTGAGTTCTCATTGTGTTGATGTG	CP006740.1.194	CP006740.1.194	214819	215523	-	AutoIPR: IPR001352:Ribonuclease HII/HIII;IPR012337:Ribonuclease H-like domain;
long-mer206	CP006740.1	226330	226372	CAATGAGCGTCCTTCTGAGACACTGATGCTGGCGACCTGATTC	CP006740.1.204	CP006740.1.204	225967	226539	-	AutoIPR: IPR002661:Ribosome recycling factor;IPR023584:Ribosome recycling factor domain;
long-mer207	CP006740.1	226655	226685	CGATGGCTTCGCAGATTCCATTGCCTAAGCC	NA
long-mer208	CP006740.1	226705	226736	GACTGCCAGACATGAAATGCCCTTAGTGTCTG	NA
long-mer209	CP006740.1	227203	227316	GTGAATAGGTGTTGCAGGTGTGGTTTGCTACCGAGGGTTTCTGAATCGATTGAATTCGGTCTAGTGGATTGACCTTCTGGGGGTAGGTTAGTAATGGGCGGTGTATATACGCAT	NA
long-mer210	CP006740.1	228651	228673	CACGTCTAATCATGCGGTGTTGC	CP006740.1.205	CP006740.1.205	227320	228663	-	AutoIPR: IPR005017:Membrane protein, aromatichydrocarbon degradation;
long-mer211	CP006740.1	229517	229559	CTGGTGTTGTCTACGGAAGCTTTGTACGCGCTGCAATTGTGCG	CP006740.1.206	CP006740.1.206	228895	229575	+	AutoIPR: IPR002610:Peptidase S54, rhomboid;
long-mer212	CP006740.1	229597	229638	CATTATATGGTGACAATGTGTGTAACAGTACCTGCAAGATGT	NA
long-mer213	CP006740.1	229942	229984	ATCTGTTATTCGTGATGCTGAAACGGGTGAGAAGGTTGTGACA	CP006740.1.207	CP006740.1.207	229694	230014	+	AutoIPR: IPR014949:Protein of unknown functionDUF1820;
long-mer214	CP006740.1	230087	230115	ATAGCTTCTCAAGATATCCACGCAGATTT	NA
long-mer215	CP006740.1	230179	230201	TGTAACGGTATGGACTGGTGCTC	NA
long-mer216	CP006740.1	230310	230352	TTTTAAATACATGGATTTTGTCCGTAATGTCTGGTTTTGAAGC	NA
long-mer217	CP006740.1	230369	230393	AGAAGTTGAATTAAGCGAACCGATA	NA
long-mer218	CP006740.1	230709	230738	GACCAAATAGGGATCCTATGGCGTGGCTCG	NA
long-mer219	CP006740.1	230858	230910	TAAGTTTCCTACTTTTGTTCGTCGATGCAGTCGGTGCATGCATTTATCAAATG	NA
long-mer220	CP006740.1	231011	231052	GTAAATGTCCGCTGAAGAGAATCGCGCAAAAGCACTTTGAAA	NA
long-mer221	CP006740.1	231105	231158	AGATCCGCAACAGCGGTCTTAATGTTGTATCGGGTCAGAGCCCTGCTTACCTTC	NA
long-mer222	CP006740.1	231164	231206	GACCTTCAGCCTCAACAGCCGTGGATATGCAGAGATGATCGAG	NA
long-mer223	CP006740.1	231237	231266	GCTTTTTGAGTTGCGTTCCTTGACCAAAGT	CP006740.1.209	CP006740.1.209	231234	231911	-	AutoIPR:IPR001048:Aspartate/glutamate/uridylate kinase;IPR011817:Uridylate kinase;
long-mer224	CP006740.1	231783	231825	TGCACCTCGGAAGATGTTACCGCCGCCGATCACCAAGGCTAAC	CP006740.1.209	CP006740.1.209	231234	231911	-	AutoIPR:IPR001048:Aspartate/glutamate/uridylate kinase;IPR011817:Uridylate kinase;
long-mer225	CP006740.1	232678	232703	ACATTTACCTGGTGCCGAAGGTGGGA	NA
long-mer226	CP006740.1	232812	232918	GGAAAAAATGATAGATGGGCATGTATACATCCATTAGCACGGTTGAGATGAGTTAAAAAAGAAGGTGCCCCCCTACATAGGGGGGCAAATATGGCGTCCCCACGGGG	NA
long-mer227	CP006740.1	233258	233326	TGATCGCTAAAACTGCAACAGATTTTTCAGATTACTTTTTCGATAAGTGGCTACTGGGCATGGGATTAC	NA
long-mer228	CP006740.1	233395	233458	GCCTTTGAGGAGGAGTTTTTGATGTTGTCCCAATGCCCTTGAACGAGCCAGTCTTTGGGAACCA	CP006740.1.214	CP006740.1.214	233361	234020	-	AutoIPR: IPR000887:KDPG/KHG aldolase;IPR013785:Aldolase-type TIM barrel;
long-mer229	CP006740.1	235098	235140	GACGGCGATCCAGTGGATGGTATGGTTGGTTGAGCCGCCTGTA	CP006740.1.215	CP006740.1.215	234117	236033	-	AutoIPR:IPR000581:Dihydroxy-acid/6-phosphogluconate dehydratase;IPR015928:Aconitase/3-isopropylmalate dehydratase,swivel;
long-mer230	CP006740.1	235209	235251	CTGCCCCAGTGCGGTGATGTGTAGGACGCGTTCTGTGGCGGCT	CP006740.1.215	CP006740.1.215	234117	236033	-	AutoIPR:IPR000581:Dihydroxy-acid/6-phosphogluconate dehydratase;IPR015928:Aconitase/3-isopropylmalate dehydratase,swivel;
long-mer231	CP006740.1	235371	235413	TCCGGGGGCGTGGTAGGAGGCGGCCTCGACTGCGAGCAGTTCA	CP006740.1.215	CP006740.1.215	234117	236033	-	AutoIPR:IPR000581:Dihydroxy-acid/6-phosphogluconate dehydratase;IPR015928:Aconitase/3-isopropylmalate dehydratase,swivel;
long-mer232	CP006740.1	235606	235629	CTCAGTCCGATAGCAGTGCTTTGA	CP006740.1.215	CP006740.1.215	234117	236033	-	AutoIPR:IPR000581:Dihydroxy-acid/6-phosphogluconate dehydratase;IPR015928:Aconitase/3-isopropylmalate dehydratase,swivel;
long-mer233	CP006740.1	235943	235979	CATCAATCCCGGCGAGGTAGTCGGTGCGCGTGGTGGC	CP006740.1.215	CP006740.1.215	234117	236033	-	AutoIPR:IPR000581:Dihydroxy-acid/6-phosphogluconate dehydratase;IPR015928:Aconitase/3-isopropylmalate dehydratase,swivel;
long-mer234	CP006740.1	236850	236873	TCGTAGTTCATCAAGGTGATGTGT	CP006740.1.216	CP006740.1.216	236174	236893	-	AutoIPR:IPR006148:Glucosamine/galactosamine-6-phosphateisomerase;
long-mer235	CP006740.1	237411	237453	AGCAGCGGCCGTTGCGAATCATCAGGCCGCCGACGCCTAGGCC	CP006740.1.217	CP006740.1.217	236890	237903	-	AutoIPR: IPR003836:Glucokinase;
long-mer236	CP006740.1	238059	238101	GTCGTGACGTACAAATAGCGCAGGGTTGCCGTTGAATGCGTCG	CP006740.1.218	CP006740.1.218	237900	239333	-	AutoIPR: IPR001282:Glucose-6-phosphatedehydrogenase;
long-mer237	CP006740.1	238116	238142	ATAGGCGATGTGGCGATGTTTCCCGGT	CP006740.1.218	CP006740.1.218	237900	239333	-	AutoIPR: IPR001282:Glucose-6-phosphatedehydrogenase;
long-mer238	CP006740.1	238719	238761	TTCGGCGATGAGGATGTGTACGGACTCAATGTGGTTTCGGTTC	CP006740.1.218	CP006740.1.218	237900	239333	-	AutoIPR: IPR001282:Glucose-6-phosphatedehydrogenase;
long-mer239	CP006740.1	239128	239151	GCGGTGTTGGCGATGGGTAGTGCT	CP006740.1.218	CP006740.1.218	237900	239333	-	AutoIPR: IPR001282:Glucose-6-phosphatedehydrogenase;
long-mer240	CP006740.1	239400	239426	CATGTGTTGATGCGTGGCTTAATCGTT	NA
long-mer241	CP006740.1	239502	239523	TGATTTCTTGGAATGGATGGCG	NA
long-mer242	CP006740.1	239707	239765	GGCCAGGTGGTAGTTCCTGGAATCAGTTTCGAAGTTAATGACGGTGAGCTGATGGTGTT	CP006740.1.219	CP006740.1.219	239662	240756	+	AutoIPR: IPR003439:ABC transporter-like;IPR008995:Molybdate/tungstate binding, C-terminal;IPR012340:Nucleic acid-binding, OB-fold; IPR027417:P-loopcontaining nucleoside triphosphate hydrolase;
long-mer243	CP006740.1	239797	239831	TTGTTGCGCATGATCGCTGGGTTGGAAGATATCAG	CP006740.1.219	CP006740.1.219	239662	240756	+	AutoIPR: IPR003439:ABC transporter-like;IPR008995:Molybdate/tungstate binding, C-terminal;IPR012340:Nucleic acid-binding, OB-fold; IPR027417:P-loopcontaining nucleoside triphosphate hydrolase;
long-mer244	CP006740.1	240126	240207	GTTTTTATTGGATGAGCCGTTATCCAATTTAGACGCAAAACTGCGTAACAGTGTGCGTTCTGATATCACGCGTCTGCATCGC	CP006740.1.219	CP006740.1.219	239662	240756	+	AutoIPR: IPR003439:ABC transporter-like;IPR008995:Molybdate/tungstate binding, C-terminal;IPR012340:Nucleic acid-binding, OB-fold; IPR027417:P-loopcontaining nucleoside triphosphate hydrolase;
long-mer245	CP006740.1	240405	240428	GGCGGTTGCAGGTGGAATGGAACT	CP006740.1.219	CP006740.1.219	239662	240756	+	AutoIPR: IPR003439:ABC transporter-like;IPR008995:Molybdate/tungstate binding, C-terminal;IPR012340:Nucleic acid-binding, OB-fold; IPR027417:P-loopcontaining nucleoside triphosphate hydrolase;
long-mer246	CP006740.1	240558	240592	ATTGGAGGCGACTATCGAAGCGTTGGAGCCAGTCG	CP006740.1.219	CP006740.1.219	239662	240756	+	AutoIPR: IPR003439:ABC transporter-like;IPR008995:Molybdate/tungstate binding, C-terminal;IPR012340:Nucleic acid-binding, OB-fold; IPR027417:P-loopcontaining nucleoside triphosphate hydrolase;
long-mer247	CP006740.1	240780	240824	GCACTGTGTTTAGTATTTGGTGGATGTGTTTTTGACAGTTCCCAT	NA
long-mer248	CP006740.1	241231	241288	TGCGTCCAGGCGTGGTAGCCCCAATCGTAAATCTGCCGCGCGCCATTGCGCTTCGAAT	CP006740.1.220	CP006740.1.220	240901	241818	-	AutoIPR: IPR006277:Sarcosine oxidase, alphasubunit; IPR017703:YgfZ/GcvT conserved site;
long-mer249	CP006740.1	241313	241336	GCAGCTGGTACTAGCAGTAGTCGT	CP006740.1.220	CP006740.1.220	240901	241818	-	AutoIPR: IPR006277:Sarcosine oxidase, alphasubunit; IPR017703:YgfZ/GcvT conserved site;
long-mer250	CP006740.1	241362	241404	CCAATTCGGTGATTCCGTCAAGTTGCGCTGCTTGCGTACCTGT	CP006740.1.220	CP006740.1.220	240901	241818	-	AutoIPR: IPR006277:Sarcosine oxidase, alphasubunit; IPR017703:YgfZ/GcvT conserved site;
long-mer251	CP006740.1	241579	241621	AGTGACACGTCCTTTCGGAGTTAGCCAAGCACTCCAGTGCCAC	CP006740.1.220	CP006740.1.220	240901	241818	-	AutoIPR: IPR006277:Sarcosine oxidase, alphasubunit; IPR017703:YgfZ/GcvT conserved site;
long-mer252	CP006740.1	241651	241693	GCTGAATTGGGCATGTGCGAAACTCAGTGTATCTGCGCCTGAA	CP006740.1.220	CP006740.1.220	240901	241818	-	AutoIPR: IPR006277:Sarcosine oxidase, alphasubunit; IPR017703:YgfZ/GcvT conserved site;
long-mer253	CP006740.1	241774	241795	TAGAATCGCAGCCGGTTTGAAG	CP006740.1.220	CP006740.1.220	240901	241818	-	AutoIPR: IPR006277:Sarcosine oxidase, alphasubunit; IPR017703:YgfZ/GcvT conserved site;
long-mer254	CP006740.1	241859	241887	TTTTTGCTGAATGTATACAGGATGTATAC	NA
long-mer255	CP006740.1	241946	241988	TCGCGGAAAGTTGGTTCTTGAGTTTTATCCATTTCCGGATACA	CP006740.1.221	CP006740.1.221	241917	242012	+	
long-mer256	CP006740.1	242078	242120	TTCTGTCTGCTCTGCTCCAGAGGATTCCCAGGAGATAGCGAAA	CP006740.1.222	CP006740.1.222	242022	242237	+	AutoIPR: IPR012875:Protein of unknown functionDUF1674;
long-mer257	CP006740.1	242389	242423	TCTTCCTTTCGCTGGGAGTACTTGTCATCGCTGCA	CP006740.1.223	CP006740.1.223	242295	242690	+	AutoIPR: IPR000701:Succinatedehydrogenase/Fumarate reductase, transmembrane subunit;
long-mer258	CP006740.1	242489	242567	GTACGGCCAATGTTTCTTGCTTGTATGGACGTGGTGCTTCGGTTACCACTTGTGCAACGGTATCCGGCATATTGCGCAG	CP006740.1.223	CP006740.1.223	242295	242690	+	AutoIPR: IPR000701:Succinatedehydrogenase/Fumarate reductase, transmembrane subunit;
long-mer259	CP006740.1	243622	243644	GTGGCGTGTTGGCGTTGGACATG	CP006740.1.225	CP006740.1.225	243078	244868	+	AutoIPR: IPR011803:Adenylylsulphate reductase,alpha subunit; IPR014006:Succinate dehydrogenase/fumaratereductase, flavoprotein subunit; IPR027477:Succinatedehydrogenase/fumarate reductase flavoprotein, catalyticdomain;
long-mer260	CP006740.1	243906	243944	ATGGAGCGCTATGCACCTCACTACAAGGATCTGGCCTCT	CP006740.1.225	CP006740.1.225	243078	244868	+	AutoIPR: IPR011803:Adenylylsulphate reductase,alpha subunit; IPR014006:Succinate dehydrogenase/fumaratereductase, flavoprotein subunit; IPR027477:Succinatedehydrogenase/fumarate reductase flavoprotein, catalyticdomain;
long-mer261	CP006740.1	244345	244406	CCGAAACAATCAAACCAAATCAGCCGCATAAGGTATTGCCCTCGGATAGTTGCGACAAGGCA	CP006740.1.225	CP006740.1.225	243078	244868	+	AutoIPR: IPR011803:Adenylylsulphate reductase,alpha subunit; IPR014006:Succinate dehydrogenase/fumaratereductase, flavoprotein subunit; IPR027477:Succinatedehydrogenase/fumarate reductase flavoprotein, catalyticdomain;
long-mer262	CP006740.1	244431	244460	CATGCTGATGGTTCCACGCCGACAGCGGTG	CP006740.1.225	CP006740.1.225	243078	244868	+	AutoIPR: IPR011803:Adenylylsulphate reductase,alpha subunit; IPR014006:Succinate dehydrogenase/fumaratereductase, flavoprotein subunit; IPR027477:Succinatedehydrogenase/fumarate reductase flavoprotein, catalyticdomain;
long-mer263	CP006740.1	244483	244544	CCATGCAATCTGATGCTTCGGTGTTTCGTACGAGTAAGACCTTGCAAGAAGGGTGCGAAAAG	CP006740.1.225	CP006740.1.225	243078	244868	+	AutoIPR: IPR011803:Adenylylsulphate reductase,alpha subunit; IPR014006:Succinate dehydrogenase/fumaratereductase, flavoprotein subunit; IPR027477:Succinatedehydrogenase/fumarate reductase flavoprotein, catalyticdomain;
long-mer264	CP006740.1	244598	244655	TGTTTGGAATTCGGATTTGATAGAAACCTACGAGCTCCACAATTTGCTGTTAAACGCA	CP006740.1.225	CP006740.1.225	243078	244868	+	AutoIPR: IPR011803:Adenylylsulphate reductase,alpha subunit; IPR014006:Succinate dehydrogenase/fumaratereductase, flavoprotein subunit; IPR027477:Succinatedehydrogenase/fumarate reductase flavoprotein, catalyticdomain;
long-mer265	CP006740.1	244784	244826	ATGCAGTTTTGACTACCGCCCTGTGCACATGTACACGCTCAGC	CP006740.1.225	CP006740.1.225	243078	244868	+	AutoIPR: IPR011803:Adenylylsulphate reductase,alpha subunit; IPR014006:Succinate dehydrogenase/fumaratereductase, flavoprotein subunit; IPR027477:Succinatedehydrogenase/fumarate reductase flavoprotein, catalyticdomain;
long-mer266	CP006740.1	245014	245056	TCCGCGTACCGATACCTACGAAATTGATCTAGATACATGCGGC	CP006740.1.226	CP006740.1.226	244889	245674	+	AutoIPR: IPR004489:Succinatedehydrogenase/fumarate reductase iron-sulphur protein;IPR009051:Alpha-helical ferredoxin; IPR012675:Beta-graspdomain; IPR017896:4Fe-4S ferredoxin-type, iron-sulphurbinding domain; IPR025192:Succinate dehydogenase/fumaratereductase N-terminal;
long-mer267	CP006740.1	246817	246859	GGCATCGTGCCCAACCAGGAAACTAAGGTTTCGGTGCTGGCGC	CP006740.1.229	CP006740.1.229	246472	247713	+	AutoIPR: IPR011925:Lipoprotein-releasing systemtransmembrane protein LolC/E; IPR025857:MacB-likeperiplasmic core domain;
long-mer268	CP006740.1	249394	249415	GTTGCGACCGGTTACGTACGTA	CP006740.1.231	CP006740.1.231	248749	251253	+	AutoIPR: IPR004797:Competence proteinComEC/Rec2; 
long-mer269	CP006740.1	249417	249459	GCCGACGATGGCACGTGAGCTTGCGGCAGCCACTGGCATCAAT	CP006740.1.231	CP006740.1.231	248749	251253	+	AutoIPR: IPR004797:Competence proteinComEC/Rec2; 
long-mer270	CP006740.1	249689	249714	ATTTGGCTTGGCGTTGGCCGCGGCCA	CP006740.1.231	CP006740.1.231	248749	251253	+	AutoIPR: IPR004797:Competence proteinComEC/Rec2; 
long-mer271	CP006740.1	249867	249909	GCTTGCCTTGCTTGTCGTACTTGTTTGGGATCCATTAGCCATT	CP006740.1.231	CP006740.1.231	248749	251253	+	AutoIPR: IPR004797:Competence proteinComEC/Rec2; 
long-mer272	CP006740.1	251997	252039	AGTAACGACAACGTTCGATGCTCGTTCCACGTTGCAACTTCAG	CP006740.1.233	CP006740.1.233	251905	252342	+	AutoIPR: IPR003400:Biopolymer transport proteinExbD/TolR;
long-mer273	CP006740.1	252090	252132	CATACTGGTCAATGCGGATGGACACTACTTCATTAACGATCAT	CP006740.1.233	CP006740.1.233	251905	252342	+	AutoIPR: IPR003400:Biopolymer transport proteinExbD/TolR;
long-mer274	CP006740.1	252138	252180	ATTGCGGACCGATGTTGAGTCATTGAAGCGTAGCATTGCTGAT	CP006740.1.233	CP006740.1.233	251905	252342	+	AutoIPR: IPR003400:Biopolymer transport proteinExbD/TolR;
long-mer275	CP006740.1	252422	252464	TTGGTTACTCGTTGTTGCTGCATGTGGTGCTTTACTTGAGGCA	CP006740.1.234	CP006740.1.234	252339	254108	+	AutoIPR: IPR011527:ABC transporter type 1,transmembrane domain; IPR011917:ABC transporter, lipid Aexport, MsbA; IPR027417:P-loop containing nucleosidetriphosphate hydrolase;
long-mer276	CP006740.1	253053	253095	AATATCAATTTGGGTTTGGCGGTAAAGGTTGAGTCGACACGTA	CP006740.1.234	CP006740.1.234	252339	254108	+	AutoIPR: IPR011527:ABC transporter type 1,transmembrane domain; IPR011917:ABC transporter, lipid Aexport, MsbA; IPR027417:P-loop containing nucleosidetriphosphate hydrolase;
long-mer277	CP006740.1	253400	253442	CTATCCTGGTCGGTCTGCTCCTGTGCTGGATAGTGTCAGCTTT	CP006740.1.234	CP006740.1.234	252339	254108	+	AutoIPR: IPR011527:ABC transporter type 1,transmembrane domain; IPR011917:ABC transporter, lipid Aexport, MsbA; IPR027417:P-loop containing nucleosidetriphosphate hydrolase;
long-mer278	CP006740.1	253598	253625	CCGTCAGATTGCATTGGTAGGGCAGCAG	CP006740.1.234	CP006740.1.234	252339	254108	+	AutoIPR: IPR011527:ABC transporter type 1,transmembrane domain; IPR011917:ABC transporter, lipid Aexport, MsbA; IPR027417:P-loop containing nucleosidetriphosphate hydrolase;
long-mer279	CP006740.1	254196	254224	CTGGTGCAGTCAGTTTGCGTCGTTTGGCC	CP006740.1.235	CP006740.1.235	254105	255124	+	AutoIPR: IPR003758:Tetraacyldisaccharide4'-kinase; IPR027417:P-loop containing nucleosidetriphosphate hydrolase;
long-mer280	CP006740.1	254732	254774	CCAACGTCTGGGTTTGGTCCCAGTGACTGGCAGATGCGTTTAC	CP006740.1.235	CP006740.1.235	254105	255124	+	AutoIPR: IPR003758:Tetraacyldisaccharide4'-kinase; IPR027417:P-loop containing nucleosidetriphosphate hydrolase;
long-mer281	CP006740.1	254890	254932	GCTGCGTCAGCGTGGTATTGGCGTGGTGCCGCATGCATTTCCG	CP006740.1.235	CP006740.1.235	254105	255124	+	AutoIPR: IPR003758:Tetraacyldisaccharide4'-kinase; IPR027417:P-loop containing nucleosidetriphosphate hydrolase;
long-mer282	CP006740.1	255043	255085	CAGCGTGCCGTTGCGAGTTGAATTGCCGACGGTGTTCTGGACT	CP006740.1.235	CP006740.1.235	254105	255124	+	AutoIPR: IPR003758:Tetraacyldisaccharide4'-kinase; IPR027417:P-loop containing nucleosidetriphosphate hydrolase;
long-mer283	CP006740.1	255213	255236	GGATTTTTGATGGGGATGAGAAAT	NA
long-mer284	CP006740.1	255247	255270	ATATTGGGCTTTCCGTCTTTGAAC	NA
long-mer285	CP006740.1	255292	255319	CAATTCATCAGTAACCGCAATCTCAAGA	NA
long-mer286	CP006740.1	269050	269092	CAACGATCTCTATTTATACGTTTCAGTCGGTGTACGCTGGTGG	NA
long-mer287	CP006740.1	269272	269295	ACCTGGATAGTCAGGTGCTGTCAA	CP006740.1.256	CP006740.1.256	269115	269756	+	AutoIPR: IPR002586:CobQ/CobB/MinD/ParAnucleotide binding domain; IPR027417:P-loop containingnucleoside triphosphate hydrolase;
long-mer288	CP006740.1	269421	269456	GCTGATGCGGTGATTGTCCCGGTGATGGCTTCGGCA	CP006740.1.256	CP006740.1.256	269115	269756	+	AutoIPR: IPR002586:CobQ/CobB/MinD/ParAnucleotide binding domain; IPR027417:P-loop containingnucleoside triphosphate hydrolase;
long-mer289	CP006740.1	269742	269784	CTCCATAAGCTGTAGGTGGATCTGTGGATATAGCACGTCGTGA	CP006740.1.256	CP006740.1.256	269115	269756	+	AutoIPR: IPR002586:CobQ/CobB/MinD/ParAnucleotide binding domain; IPR027417:P-loop containingnucleoside triphosphate hydrolase;
long-mer290	CP006740.1	269835	269877	GGTCAGACTGATTTTGATCGCTCGCTTTCCCAACAAGGCATGA	CP006740.1.257	CP006740.1.257	269784	270260	+	AutoIPR: IPR029033:Histidine phosphatasesuperfamily;
long-mer291	CP006740.1	270573	270605	GTTTGAATCCCAGCCCTATTCCTCTCGGGTGAT	CP006740.1.258	CP006740.1.258	270265	270837	+	AutoIPR:IPR007372:Lipid/polyisoprenoid-binding, YceI-like;
long-mer292	CP006740.1	270611	270653	AAGGAGGCAAAATTAGTGGGAGTTTGACAATTCGTGGTATCAG	CP006740.1.258	CP006740.1.258	270265	270837	+	AutoIPR:IPR007372:Lipid/polyisoprenoid-binding, YceI-like;
long-mer293	CP006740.1	270775	270817	CTTGGCAATCGGGTGACCTTCCGTTGGCATGGCCGTTTGATCG	CP006740.1.258	CP006740.1.258	270265	270837	+	AutoIPR:IPR007372:Lipid/polyisoprenoid-binding, YceI-like;
long-mer294	CP006740.1	275178	275205	TCTGTCTGATCGGTGTGTGTTCGCGTCA	NA
long-mer295	CP006740.1	279550	279575	GATGCGTTGTGGGTTGCCAGGGATTT	NA
long-mer296	CP006740.1	279749	279791	TGGGTAAGTGCAGTTGTGTTTTTTTATGTTGCAGGATTGTGAG	NA
long-mer297	CP006740.1	294192	294234	TGGTTGGAAGGCCGAATTGCTTGAAGTTTCTGGCGGTGAAGTG	CP006740.1.281	CP006740.1.281	293824	294840	+	AutoIPR: IPR004374:Peptide chain release factor2; IPR014720:Double-stranded RNA-binding domain;
long-mer298	CP006740.1	295429	295471	GCTGTCGGTCAAGGTGAATGTTTTGCGACTTTTGACGAAGGCG	CP006740.1.282	CP006740.1.282	295022	296542	+	AutoIPR: IPR002313:Lysine-tRNA ligase, classII; IPR018150:Aminoacyl-tRNA synthetase, class II(D/K/N)-like;
long-mer299	CP006740.1	296934	296955	TATGGATGGTCTGGAATTCGCT	CP006740.1.283	CP006740.1.283	296680	297834	+	AutoIPR: IPR003607:HD/PDEase domain;IPR011006:CheY-like superfamily;
long-mer300	CP006740.1	299731	299773	CGCTGAAACCAACCAGTGGCAGGAGGTGCGGGAAGAAGCGCAT	CP006740.1.284	CP006740.1.284	297818	299971	+	AutoIPR: IPR005467:Signal transductionhistidine kinase, core; IPR009082:Signal transductionhistidine kinase, homodimeric domain; IPR011006:CheY-likesuperfamily; IPR014302:Signal transduction histidinekinase, TMAO sensor TorS; IPR014525:Signal transductionhistidine kinase, hybrid-type, ethylene sensor;
long-mer301	CP006740.1	300486	300516	GCTATGCACATTAGCATTGAGCCCAGCATGG	CP006740.1.285	CP006740.1.285	299994	300866	-	AutoIPR: IPR001753:Crotonase superfamily;IPR029045:ClpP/crotonase-like domain;
long-mer302	CP006740.1	300659	300705	ATTGAACCGTTTGTTCCTTTAAACGTTGTCTAAGTACGGATTGATAA	CP006740.1.285	CP006740.1.285	299994	300866	-	AutoIPR: IPR001753:Crotonase superfamily;IPR029045:ClpP/crotonase-like domain;
long-mer303	CP006740.1	300816	300855	GCGAATGGATGATTCGCATATGGGGTGAGGAATGGGATGT	CP006740.1.285	CP006740.1.285	299994	300866	-	AutoIPR: IPR001753:Crotonase superfamily;IPR029045:ClpP/crotonase-like domain;
long-mer304	CP006740.1	300900	300934	ATGTTGCGGACGTAGAAGCGGGAAGTGACGGTGTT	NA
long-mer305	CP006740.1	301232	301271	TGCGATGGTGGTGAGGAAGCGCCTTGAAGAGCATGGAACA	CP006740.1.286	CP006740.1.286	301146	303752	+	AutoIPR: IPR000183:Ornithine/DAP/Argdecarboxylase; IPR011246:Bifunctional diaminopimelatedecarboxylase/aspartate kinase; IPR029066:PLP-bindingbarrel;
long-mer306	CP006740.1	301283	301331	CGTGGTTTCGGCGCTGTCTGGCGTGACCAATGAACTGACGGCGATTGCT	CP006740.1.286	CP006740.1.286	301146	303752	+	AutoIPR: IPR000183:Ornithine/DAP/Argdecarboxylase; IPR011246:Bifunctional diaminopimelatedecarboxylase/aspartate kinase; IPR029066:PLP-bindingbarrel;
long-mer307	CP006740.1	301341	301413	GTGGACAGTGCCAAGCGCGTCACTGCATTGGAGCAGCGTCATCGCGATTTTTTGGTTGAGCTTGGGTTAGATG	CP006740.1.286	CP006740.1.286	301146	303752	+	AutoIPR: IPR000183:Ornithine/DAP/Argdecarboxylase; IPR011246:Bifunctional diaminopimelatedecarboxylase/aspartate kinase; IPR029066:PLP-bindingbarrel;
long-mer308	CP006740.1	301548	301591	GCCTACCTGGGTGCTTCGGGTATTGATATCGGTTGGATGGATGC	CP006740.1.286	CP006740.1.286	301146	303752	+	AutoIPR: IPR000183:Ornithine/DAP/Argdecarboxylase; IPR011246:Bifunctional diaminopimelatedecarboxylase/aspartate kinase; IPR029066:PLP-bindingbarrel;
long-mer309	CP006740.1	301784	301816	TGGTTCGGACACGTCAGCAGCATATTTTGGTGC	CP006740.1.286	CP006740.1.286	301146	303752	+	AutoIPR: IPR000183:Ornithine/DAP/Argdecarboxylase; IPR011246:Bifunctional diaminopimelatedecarboxylase/aspartate kinase; IPR029066:PLP-bindingbarrel;
long-mer310	CP006740.1	301997	302038	TGGCGTGCCGATGCTGATTCTAGATACTGAGCGGCCCGATGT	CP006740.1.286	CP006740.1.286	301146	303752	+	AutoIPR: IPR000183:Ornithine/DAP/Argdecarboxylase; IPR011246:Bifunctional diaminopimelatedecarboxylase/aspartate kinase; IPR029066:PLP-bindingbarrel;
long-mer311	CP006740.1	302711	302747	TGCGCGGCAATTGAATGCAGTAGCTGCCGTGGATCAG	CP006740.1.286	CP006740.1.286	301146	303752	+	AutoIPR: IPR000183:Ornithine/DAP/Argdecarboxylase; IPR011246:Bifunctional diaminopimelatedecarboxylase/aspartate kinase; IPR029066:PLP-bindingbarrel;
long-mer312	CP006740.1	305459	305484	CGGGAGCGCATTTCATTGGTGGCACC	CP006740.1.288	CP006740.1.288	305185	306591	+	AutoIPR:IPR005762:UDP-N-acetylmuramoylalanine-D-glutamateligase;
long-mer313	CP006740.1	305806	305870	TATATCAATGACAAGCTCAGCCTGGTGACTGTGGCGCGTCCCCCCATCGCCTTGCTCAATGCCGC	CP006740.1.288	CP006740.1.288	305185	306591	+	AutoIPR:IPR005762:UDP-N-acetylmuramoylalanine-D-glutamateligase;
long-mer314	CP006740.1	305906	305948	GTGATCTGCGTTGGTTCAACCAGCGTGATGGCTGGCACGTGCG	CP006740.1.288	CP006740.1.288	305185	306591	+	AutoIPR:IPR005762:UDP-N-acetylmuramoylalanine-D-glutamateligase;
long-mer315	CP006740.1	306333	306370	CAACGGGCCACATATCCAGGCACTGCTGGCGCCATTGG	CP006740.1.288	CP006740.1.288	305185	306591	+	AutoIPR:IPR005762:UDP-N-acetylmuramoylalanine-D-glutamateligase;
long-mer316	CP006740.1	306504	306546	CTACGTGGAGCGAGGTCGCCACTTTGCTATTTTGGCGGGGTTC	CP006740.1.288	CP006740.1.288	305185	306591	+	AutoIPR:IPR005762:UDP-N-acetylmuramoylalanine-D-glutamateligase;
long-mer317	CP006740.1	307121	307163	ATACCTATGCCATGGATGCGTTTTGAAGCGATTGGGTTGCTAT	NA
long-mer318	CP006740.1	307203	307233	CTCCTGTTGTGCTAGAGCATGTTTGCACATT	NA
long-mer319	CP006740.1	307236	307270	TATTTACACATTCTCTAAATGCGTAGGTATGTGAG	NA
long-mer320	CP006740.1	307387	307426	GTGGCCTTTAGTTCTTATCGAGGATGTCGCTTGATTCGTA	NA
long-mer321	CP006740.1	307442	307470	GCGGTATTCATGTCATGAGTGTATTGTTT	NA
long-mer322	CP006740.1	307612	307654	GCGATCTATTCATGTTGTGGCAGCTGTGATTGCTGATGTGCGA	CP006740.1.290	CP006740.1.290	307598	308560	+	AutoIPR: IPR003733:Thiamine phosphate synthase;IPR015797:NUDIX hydrolase domain-like;
long-mer323	CP006740.1	307669	307709	GAGTAGGCGTACCGAGAACAGCGATATGCCTGGCTTGTGGG	CP006740.1.290	CP006740.1.290	307598	308560	+	AutoIPR: IPR003733:Thiamine phosphate synthase;IPR015797:NUDIX hydrolase domain-like;
long-mer324	CP006740.1	308120	308162	CGTTGGTCGGGGTTGGTGCGCCAAGCAGTGCAACGTCGTGGCC	CP006740.1.290	CP006740.1.290	307598	308560	+	AutoIPR: IPR003733:Thiamine phosphate synthase;IPR015797:NUDIX hydrolase domain-like;
long-mer325	CP006740.1	308308	308337	CCTGGCCGATTTGTGCCATGCCCAGCGCAT	CP006740.1.290	CP006740.1.290	307598	308560	+	AutoIPR: IPR003733:Thiamine phosphate synthase;IPR015797:NUDIX hydrolase domain-like;
long-mer326	CP006740.1	308694	308736	CAGCGATTAGCCGCTCACATAGTGCGGTCACGACGTCGGCACC	CP006740.1.291	CP006740.1.291	308614	309441	-	AutoIPR: IPR003171:Methylenetetrahydrofolatereductase; IPR029041:FAD-linked oxidoreductase-like;
long-mer327	CP006740.1	308914	308956	GTGGAAATAGGCGTCTGGGTTGTAAAAGTATTGAGTGATTGCC	CP006740.1.291	CP006740.1.291	308614	309441	-	AutoIPR: IPR003171:Methylenetetrahydrofolatereductase; IPR029041:FAD-linked oxidoreductase-like;
long-mer328	CP006740.1	309568	309594	GGCGGATAGGGTTAATTTGATCGCTCA	NA
long-mer329	CP006740.1	309656	309677	ATGTCCATCATTGCCCTGTTTT	NA
long-mer330	CP006740.1	309696	309737	TAAGAGTGCCTCAAAATACGGGAGTTCTTGGGGTGCCAGATT	NA
long-mer331	CP006740.1	312502	312536	TGTACGATTTTTCGCCGCTGGGTTTGGTTGAGATG	CP006740.1.294	CP006740.1.294	311349	312842	+	AutoIPR: IPR000110:Ribosomal protein S1;IPR019307:RNA-binding protein AU-1/Ribonuclease E/G;
long-mer332	CP006740.1	313714	313756	ATGGTGCTGGCCATGTGCGGGTTTGGGCGCAACTTCATCGCCA	CP006740.1.296	CP006740.1.296	312954	316814	+	AutoIPR: IPR011836:Conserved hypotheticalprotein CHP02099; 
long-mer333	CP006740.1	314264	314304	TTCTGATGCGTCGGTGCATCTTGATTGGCCTTCCGGGTTTG	CP006740.1.296	CP006740.1.296	312954	316814	+	AutoIPR: IPR011836:Conserved hypotheticalprotein CHP02099; 
long-mer334	CP006740.1	314471	314513	GGCTGTGCAGTTGGATGATGTTGCGGTGCCAGTGGCCAAGCGC	CP006740.1.296	CP006740.1.296	312954	316814	+	AutoIPR: IPR011836:Conserved hypotheticalprotein CHP02099; 
long-mer335	CP006740.1	314517	314558	TGGGTTCGTTCTAAGATGAGTCGTGAGTTGATTGATTGGCTG	CP006740.1.296	CP006740.1.296	312954	316814	+	AutoIPR: IPR011836:Conserved hypotheticalprotein CHP02099; 
long-mer336	CP006740.1	315309	315349	CAATGGCGGATCGGTGTTGATTTGGCTAAGAGTGTGCCTGA	CP006740.1.296	CP006740.1.296	312954	316814	+	AutoIPR: IPR011836:Conserved hypotheticalprotein CHP02099; 
long-mer337	CP006740.1	315351	315378	GCTCACAGGGTCTTGGGTCATTTAACTT	CP006740.1.296	CP006740.1.296	312954	316814	+	AutoIPR: IPR011836:Conserved hypotheticalprotein CHP02099; 
long-mer338	CP006740.1	315526	315573	GTGTGCGTCATCGAGATGGGGCAGGGGTCGGTGTGCGTGTGGTTATGG	CP006740.1.296	CP006740.1.296	312954	316814	+	AutoIPR: IPR011836:Conserved hypotheticalprotein CHP02099; 
long-mer339	CP006740.1	315577	315605	GTGACAACGTGCGCGAGGCACCGCTGGAG	CP006740.1.296	CP006740.1.296	312954	316814	+	AutoIPR: IPR011836:Conserved hypotheticalprotein CHP02099; 
long-mer340	CP006740.1	329383	329425	TGCTTTGAAACCACGGATTGTGTCTTTTAATGGGACGTATTTA	CP006740.1.309	CP006740.1.309	329284	330684	-	AutoIPR: IPR005722:ATPase, F1 complex, betasubunit; IPR024034:ATPase, F1 complex beta subunit/V1complex, C-terminal; IPR027417:P-loop containingnucleoside triphosphate hydrolase;
long-mer341	CP006740.1	329484	329517	TTTTGCGTGCACGTGACACGGATAGTTTGTCGTC	CP006740.1.309	CP006740.1.309	329284	330684	-	AutoIPR: IPR005722:ATPase, F1 complex, betasubunit; IPR024034:ATPase, F1 complex beta subunit/V1complex, C-terminal; IPR027417:P-loop containingnucleoside triphosphate hydrolase;
long-mer342	CP006740.1	330046	330072	ACCCGGTGGTTCGTTCATCTGCCCATA	CP006740.1.309	CP006740.1.309	329284	330684	-	AutoIPR: IPR005722:ATPase, F1 complex, betasubunit; IPR024034:ATPase, F1 complex beta subunit/V1complex, C-terminal; IPR027417:P-loop containingnucleoside triphosphate hydrolase;
long-mer343	CP006740.1	331030	331052	GCGCGACCTTGTCTTTAGCTGCT	CP006740.1.310	CP006740.1.310	330767	331630	-	AutoIPR: IPR000131:ATPase, F1 complex, gammasubunit; IPR023632:ATPase, F1 complex, gamma subunitconserved site; IPR023633:ATPase, F1 complex, gammasubunit domain;
long-mer344	CP006740.1	331099	331128	TGATGAAATGGTTATAGACCAAATAGACGC	CP006740.1.310	CP006740.1.310	330767	331630	-	AutoIPR: IPR000131:ATPase, F1 complex, gammasubunit; IPR023632:ATPase, F1 complex, gamma subunitconserved site; IPR023633:ATPase, F1 complex, gammasubunit domain;
long-mer345	CP006740.1	331280	331338	GACGATGTCGACTTCGGCCCCATTATCTTGCCACTGGTGCATTTCGCCAAGCATCTTGC	CP006740.1.310	CP006740.1.310	330767	331630	-	AutoIPR: IPR000131:ATPase, F1 complex, gammasubunit; IPR023632:ATPase, F1 complex, gamma subunitconserved site; IPR023633:ATPase, F1 complex, gammasubunit domain;
long-mer346	CP006740.1	335260	335302	GAAGTCAGCAGGGATCACCTTTATGAGGTTCATCAAAAATATC	CP006740.1.315	CP006740.1.315	334810	335607	-	AutoIPR: IPR000568:ATPase, F0 complex, subunitA;
long-mer347	CP006740.1	340231	340273	CGGTAAAAATTACCATCCTGTCGTTATTAATGAAAATATGGTC	CP006740.1.322	CP006740.1.322	340079	340348	+	AutoIPR: IPR002222:Ribosomal protein S19/S15;IPR023575:Ribosomal protein S19, superfamily;
long-mer348	CP006740.1	340323	340360	GTGGTGATAAAAAATCAGGTAAATAAGGCAATATGAAT	CP006740.1.322	CP006740.1.322	340079	340348	+	AutoIPR: IPR002222:Ribosomal protein S19/S15;IPR023575:Ribosomal protein S19, superfamily;
long-mer349	CP006740.1	340395	340422	TTTCTCCTCAAAAGGCTCGTTTGGTTGC	CP006740.1.323	CP006740.1.323	340361	340696	+	AutoIPR: IPR001063:Ribosomal protein L22/L17;
long-mer350	CP006740.1	340471	340507	ATTTTCGAGTAAGAAGGCCGCCTGCTTGATTAAGAAG	CP006740.1.323	CP006740.1.323	340361	340696	+	AutoIPR: IPR001063:Ribosomal protein L22/L17;
long-mer351	CP006740.1	340556	340590	ATTGATGATTTGAGGATCAATACCATAATCGTTGA	CP006740.1.323	CP006740.1.323	340361	340696	+	AutoIPR: IPR001063:Ribosomal protein L22/L17;
long-mer352	CP006740.1	340624	340666	TGCCAAGGGGCGTAGTTCTCGTATTGTTAAACGTAGTAGTCAT	CP006740.1.323	CP006740.1.323	340361	340696	+	AutoIPR: IPR001063:Ribosomal protein L22/L17;
long-mer353	CP006740.1	340727	340769	GTTCATCCGATTGGAATTCGTTTGGGTATATCTGCAGATTGGA	CP006740.1.324	CP006740.1.324	340715	341434	+	AutoIPR: IPR005704:Ribosomal protein S3,bacterial; IPR015946:K homology domain-like, alpha/beta;
long-mer354	CP006740.1	340784	340815	GCAAATAAGGCTGAATTTGCGCGGTATTTGGC	CP006740.1.324	CP006740.1.324	340715	341434	+	AutoIPR: IPR005704:Ribosomal protein S3,bacterial; IPR015946:K homology domain-like, alpha/beta;
long-mer355	CP006740.1	340900	340922	TACTGCTTGTGTTAGCATGCATG	CP006740.1.324	CP006740.1.324	340715	341434	+	AutoIPR: IPR005704:Ribosomal protein S3,bacterial; IPR015946:K homology domain-like, alpha/beta;
long-mer356	CP006740.1	340943	340967	ATTGGTAAGCGTGGTGAAGATATTG	CP006740.1.324	CP006740.1.324	340715	341434	+	AutoIPR: IPR005704:Ribosomal protein S3,bacterial; IPR015946:K homology domain-like, alpha/beta;
long-mer357	CP006740.1	340969	341027	AATGTTGAGAAAACAAGTCAGTGATATTATGGGCGTTCCCGTCCATATCAATGTCATTG	CP006740.1.324	CP006740.1.324	340715	341434	+	AutoIPR: IPR005704:Ribosomal protein S3,bacterial; IPR015946:K homology domain-like, alpha/beta;
long-mer358	CP006740.1	341143	341185	CTTGGGTGCTTTAGGGATAAAAATTAGTGTTGCTGGACGTCTT	CP006740.1.324	CP006740.1.324	340715	341434	+	AutoIPR: IPR005704:Ribosomal protein S3,bacterial; IPR015946:K homology domain-like, alpha/beta;
long-mer359	CP006740.1	341306	341341	GTCAAGGTTTTGATGTATCATGGAGATATTTTCAGT	CP006740.1.324	CP006740.1.324	340715	341434	+	AutoIPR: IPR005704:Ribosomal protein S3,bacterial; IPR015946:K homology domain-like, alpha/beta;
long-mer360	CP006740.1	341422	341464	TGAGGTGAGGTGACGTTAATGCTACAGCCAAAGCGAACAAAAT	CP006740.1.324	CP006740.1.324	340715	341434	+	AutoIPR: IPR005704:Ribosomal protein S3,bacterial; IPR015946:K homology domain-like, alpha/beta;
long-mer360	CP006740.1	341422	341464	TGAGGTGAGGTGACGTTAATGCTACAGCCAAAGCGAACAAAAT	CP006740.1.325	CP006740.1.325	341431	341853	+	AutoIPR: IPR000114:Ribosomal protein L16;IPR016180:Ribosomal protein L10e/L16;
long-mer361	CP006740.1	342018	342041	CTATTGTCTTGGATAAATAGGACG	CP006740.1.326	CP006740.1.326	341853	342050	+	AutoIPR: IPR001854:Ribosomal protein L29;
long-mer362	CP006740.1	342213	342277	ATGATCTTTGTAATGAGGGTGATGTGGTTCTTATGACTGAAGTCGCTCCAATATCCAAAACAAAA	CP006740.1.327	CP006740.1.327	342050	342316	+	AutoIPR: IPR000266:Ribosomal protein S17;IPR012340:Nucleic acid-binding, OB-fold;
long-mer363	CP006740.1	342396	342422	AATGTGTATTAAGGTTTTAGGCGGTTC	CP006740.1.328	CP006740.1.328	342340	342708	+	AutoIPR: IPR000218:Ribosomal protein L14b/L23e;IPR023571:Ribosomal protein L14 domain;
long-mer364	CP006740.1	342430	342472	CGTTATGCAAGTATTGGTGACGTTATTAAAGTCACTGTGAAAG	CP006740.1.328	CP006740.1.328	342340	342708	+	AutoIPR: IPR000218:Ribosomal protein L14b/L23e;IPR023571:Ribosomal protein L14 domain;
long-mer365	CP006740.1	342610	342648	CAAGAACCCATTGGTACGCGTGTCTTTGGGCCGGTAACT	CP006740.1.328	CP006740.1.328	342340	342708	+	AutoIPR: IPR000218:Ribosomal protein L14b/L23e;IPR023571:Ribosomal protein L14 domain;
long-mer366	CP006740.1	342675	342717	GAAGATAGTCTCTCTCGCCCCTGAAGTACTGTGAGTGGATGAT	CP006740.1.328	CP006740.1.328	342340	342708	+	AutoIPR: IPR000218:Ribosomal protein L14b/L23e;IPR023571:Ribosomal protein L14 domain;
long-mer367	CP006740.1	342738	342780	TAAGAAGGGTGACCAAGTAATTGTTATCGCTGGTAAAGACAAA	CP006740.1.329	CP006740.1.329	342724	343041	+	AutoIPR: IPR003256:Ribosomal protein L24;IPR014722:Ribosomal protein L2 domain 2;
long-mer368	CP006740.1	342820	342894	GTGGTTGTTTCTAATGTTAATTTTGTTAAACGGCACACAAAGCCCAATCCTCAGCGGGGTATTTCTGGTGGCTTA	CP006740.1.329	CP006740.1.329	342724	343041	+	AutoIPR: IPR003256:Ribosomal protein L24;IPR014722:Ribosomal protein L2 domain 2;
long-mer369	CP006740.1	342910	342952	CCTATCCATGTTTCAAACATTAAAATTTTAAATCCGATGACTG	CP006740.1.329	CP006740.1.329	342724	343041	+	AutoIPR: IPR003256:Ribosomal protein L24;IPR014722:Ribosomal protein L2 domain 2;
long-mer370	CP006740.1	342961	343007	GATCGTGTTGGTTTTAAAATTTTAGGCGATGGTTGTAAGTTGCGTAT	CP006740.1.329	CP006740.1.329	342724	343041	+	AutoIPR: IPR003256:Ribosomal protein L24;IPR014722:Ribosomal protein L2 domain 2;
long-mer371	CP006740.1	343222	343251	TGGCTAAAATTTCTGGTCAGAAGCCAATTG	CP006740.1.330	CP006740.1.330	343053	343592	+	AutoIPR: IPR002132:Ribosomal protein L5;IPR022803:Ribosomal protein L5 domain;
long-mer372	CP006740.1	343313	343355	CAAGACTACTTTGCGTCGCTCTAAGATGTATGAATTCTTAGAT	CP006740.1.330	CP006740.1.330	343053	343592	+	AutoIPR: IPR002132:Ribosomal protein L5;IPR022803:Ribosomal protein L5 domain;
long-mer373	CP006740.1	343388	343430	TGATTTCCGTGGTATTCCTCCACGTTCCTTTGATGGTCGTGGT	CP006740.1.330	CP006740.1.330	343053	343592	+	AutoIPR: IPR002132:Ribosomal protein L5;IPR022803:Ribosomal protein L5 domain;
long-mer374	CP006740.1	343614	343656	AAAAATTTCCATGATTAATCGTGACCTTAAACGGAAAAGGTTG	CP006740.1.331	CP006740.1.331	343609	343914	+	AutoIPR: IPR001209:Ribosomal protein S14;
long-mer375	CP006740.1	343678	343725	CGTCTTTCCTTAAAAAAGGTTATTTCAAGTTATGCTTCTTCTTATGAA	CP006740.1.331	CP006740.1.331	343609	343914	+	AutoIPR: IPR001209:Ribosomal protein S14;
long-mer376	CP006740.1	343830	343872	CTGTAAATTTGGTTTAGGTCGCAATAAACTTAGGGAGGCAGCT	CP006740.1.331	CP006740.1.331	343609	343914	+	AutoIPR: IPR001209:Ribosomal protein S14;
long-mer377	CP006740.1	343984	344013	AAGTATAGTTGATTTCCTTTTAGTCATACA	NA
long-mer378	CP006740.1	344021	344046	TTGAATTTTCGTAATAGTGGATATCG	NA
long-mer379	CP006740.1	344114	344155	TAAAAATGCAGCCTCTGTTGGTAAGCCTAATGTGAGATTTCC	CP006740.1.332	CP006740.1.332	344073	344471	+	AutoIPR: IPR000630:Ribosomal protein S8;
long-mer380	CP006740.1	344175	344236	GCTATTGCTCTGGTTCTGAAGAATGAAGGTTATATTTTTGATGCAAAAGTAATTCAGAGTGA	CP006740.1.332	CP006740.1.332	344073	344471	+	AutoIPR: IPR000630:Ribosomal protein S8;
long-mer381	CP006740.1	344337	344379	TGTGGTAAGGCCGAGCTTCCTGAAGTATTGGGTGGCTTGGGTG	CP006740.1.332	CP006740.1.332	344073	344471	+	AutoIPR: IPR000630:Ribosomal protein S8;
long-mer382	CP006740.1	344444	344479	TGGTGAAGTTCTTTGTTTCGTTGCTTAGGAAGGGGG	CP006740.1.332	CP006740.1.332	344073	344471	+	AutoIPR: IPR000630:Ribosomal protein S8;
long-mer383	CP006740.1	344657	344682	TCATGTTTCTTTGGCTGGTACGGTCC	CP006740.1.333	CP006740.1.333	344484	345011	+	AutoIPR: IPR000702:Ribosomal protein L6;
long-mer384	CP006740.1	344778	344838	AAAGATTTGAATCTTTCTCTTGGTTTTTCGCATCCATTGTTGTTTGTTCCCCCTGAAGGCA	CP006740.1.333	CP006740.1.333	344484	345011	+	AutoIPR: IPR000702:Ribosomal protein L6;
long-mer385	CP006740.1	344843	344876	TTTGTTGACTCCTAGTCAAACTGAAGTTGTGGTG	CP006740.1.333	CP006740.1.333	344484	345011	+	AutoIPR: IPR000702:Ribosomal protein L6;
long-mer386	CP006740.1	344905	344947	AAGTTGCTGCTAAGATTCGTAATTTTCGGCCGCCTGAGCCCTA	CP006740.1.333	CP006740.1.333	344484	345011	+	AutoIPR: IPR000702:Ribosomal protein L6;
long-mer387	CP006740.1	344952	344983	GGAAAAGGCTTGAAGTATGCTACTGAGGCTAT	CP006740.1.333	CP006740.1.333	344484	345011	+	AutoIPR: IPR000702:Ribosomal protein L6;
long-mer388	CP006740.1	345011	345060	ATGTGCAAATGTCTATTAATCGCTGACCCTTCTGTTTGGTAGTTGGATTT	NA
long-mer389	CP006740.1	345128	345180	CGTCGCGCTAAATCGACCCGTCTTCATATACGTAAGTTGGGTGTACCTCGCCT	CP006740.1.334	CP006740.1.334	345098	345457	+	AutoIPR: IPR005484:Ribosomal protein L18/L5;
long-mer390	CP006740.1	345220	345372	TTTTACTGCTGATGGTTCAAAGGTCATTGCGGCCGCCAATACCCTACAATCTCAGGTTAAGGGTGGTCTCAAGAATGGTAAAAACAGTCTGGCAGCTATCAAAGTTGGTAAGTTAATTGCTGAGCGTGCTAGGGCTGTTGGTGTGGATAGGAT	CP006740.1.334	CP006740.1.334	345098	345457	+	AutoIPR: IPR005484:Ribosomal protein L18/L5;
long-mer391	CP006740.1	345460	345490	TCTTCCCTTTGTTTCTTTGGTTGCTTATTTA	NA
long-mer392	CP006740.1	345702	345735	ATGATAGAAAAGCTGGTTGCTGTCAATCGTGTCA	CP006740.1.335	CP006740.1.335	345639	346178	+	AutoIPR: IPR000851:Ribosomal protein S5;IPR014720:Double-stranded RNA-binding domain;IPR014721:Ribosomal protein S5 domain 2-type fold,subgroup;
long-mer393	CP006740.1	345870	345906	GCTCGTAAAAGGATGTCTAATGTGAGTTTAAATAACG	CP006740.1.335	CP006740.1.335	345639	346178	+	AutoIPR: IPR000851:Ribosomal protein S5;IPR014720:Double-stranded RNA-binding domain;IPR014721:Ribosomal protein S5 domain 2-type fold,subgroup;
long-mer394	CP006740.1	346014	346082	TTAGAGGCGGTTGGCGTGAAAAATGTTCTTGCTAAAGCTATTGGTTCTCGTAATCCGATTAATCTAGTG	CP006740.1.335	CP006740.1.335	345639	346178	+	AutoIPR: IPR000851:Ribosomal protein S5;IPR014720:Double-stranded RNA-binding domain;IPR014721:Ribosomal protein S5 domain 2-type fold,subgroup;
long-mer395	CP006740.1	346284	346347	GCGTAAAGTAAATGATACTCCACAGGTACGGGGGTTGATTAATAAGGTTCATTACCTCGTTCGT	CP006740.1.336	CP006740.1.336	346150	346359	+	AutoIPR: IPR005996:Ribosomal protein L30,bacterial-type; IPR016082:Ribosomal protein L30,ferredoxin-like fold domain;
long-mer396	CP006740.1	346365	346407	AATGTCTCTTCGTCTAAATGACTTAAAGCCCGCCTTGGGTGCT	CP006740.1.337	CP006740.1.337	346366	346809	+	AutoIPR: IPR005749:Ribosomal protein L15,bacterial-type; IPR021131:Ribosomal protein L18e/L15P;
long-mer397	CP006740.1	346479	346503	AGGGTCTTTTGCTCGTAAGGGGGGG	CP006740.1.337	CP006740.1.337	346366	346809	+	AutoIPR: IPR005749:Ribosomal protein L15,bacterial-type; IPR021131:Ribosomal protein L18e/L15P;
long-mer398	CP006740.1	346762	346804	GGTGCTAGGGCTATGATTGAAGCTACTGGTGGTAGCTTCCAGG	CP006740.1.337	CP006740.1.337	346366	346809	+	AutoIPR: IPR005749:Ribosomal protein L15,bacterial-type; IPR021131:Ribosomal protein L18e/L15P;
long-mer399	CP006740.1	346808	346831	AACATATAAATGTCTCAACCTGGT	CP006740.1.338	CP006740.1.338	346817	348190	+	AutoIPR: IPR002208:SecY/SEC61-alpha family;IPR023201:SecY subunit domain; IPR030659:SecY conservedsite;
long-mer399	CP006740.1	346808	346831	AACATATAAATGTCTCAACCTGGT	CP006740.1.337	CP006740.1.337	346366	346809	+	AutoIPR: IPR005749:Ribosomal protein L15,bacterial-type; IPR021131:Ribosomal protein L18e/L15P;
long-mer400	CP006740.1	346833	346878	TGGGAAATTTTGGTAATCGCTTCGCTAAGTCGATCGAGCTTCGTAA	CP006740.1.338	CP006740.1.338	346817	348190	+	AutoIPR: IPR002208:SecY/SEC61-alpha family;IPR023201:SecY subunit domain; IPR030659:SecY conservedsite;
long-mer401	CP006740.1	346924	346966	CTGTTACGTTCCGGTTCCTGGCGTAAATCCTGAGGCCATGCTC	CP006740.1.338	CP006740.1.338	346817	348190	+	AutoIPR: IPR002208:SecY/SEC61-alpha family;IPR023201:SecY subunit domain; IPR030659:SecY conservedsite;
long-mer402	CP006740.1	347563	347626	CTATGCTCGGCGTGTTGAGGGTCGTAATTCTTATATGAATAAAAGTTCTTTTTTGCCTCTCAAG	CP006740.1.338	CP006740.1.338	346817	348190	+	AutoIPR: IPR002208:SecY/SEC61-alpha family;IPR023201:SecY subunit domain; IPR030659:SecY conservedsite;
long-mer403	CP006740.1	347629	347671	TAATATGGCAGGTGTTATTCCCCCTATTTTCGCCTCTAGTATT	CP006740.1.338	CP006740.1.338	346817	348190	+	AutoIPR: IPR002208:SecY/SEC61-alpha family;IPR023201:SecY subunit domain; IPR030659:SecY conservedsite;
long-mer404	CP006740.1	347732	347764	GGTGCTTGGTTGCAGCGCGTTTCTAGTGCTTTA	CP006740.1.338	CP006740.1.338	346817	348190	+	AutoIPR: IPR002208:SecY/SEC61-alpha family;IPR023201:SecY subunit domain; IPR030659:SecY conservedsite;
long-mer405	CP006740.1	347884	347905	TGCATTGATTCCTGGAATCAGG	CP006740.1.338	CP006740.1.338	346817	348190	+	AutoIPR: IPR002208:SecY/SEC61-alpha family;IPR023201:SecY subunit domain; IPR030659:SecY conservedsite;
long-mer406	CP006740.1	348032	348064	CATTTCGGTGGCACTTCTTTGCTGATTGCTGTT	CP006740.1.338	CP006740.1.338	346817	348190	+	AutoIPR: IPR002208:SecY/SEC61-alpha family;IPR023201:SecY subunit domain; IPR030659:SecY conservedsite;
long-mer407	CP006740.1	348121	348163	TGATGGTGTGAGTTTTTTTAATAAAGCTAATTTGAAAGGTGTT	CP006740.1.338	CP006740.1.338	346817	348190	+	AutoIPR: IPR002208:SecY/SEC61-alpha family;IPR023201:SecY subunit domain; IPR030659:SecY conservedsite;
long-mer408	CP006740.1	348200	348235	TATGCTTCCAACTTCCTATAATTTTTGGTAAAATAC	NA
long-mer409	CP006740.1	348303	348326	TGTTCATTTTAATTTGGAGGTTTT	NA
long-mer410	CP006740.1	348460	348482	AAGATTCGTGATTTATCTGAATC	CP006740.1.339	CP006740.1.339	348331	348687	+	AutoIPR: IPR001892:Ribosomal protein S13;IPR010979:Ribosomal protein S13-like, H2TH; IPR027437:30sribosomal protein S13, C-terminal;
long-mer411	CP006740.1	348507	348537	AGTGGGTAAATATGTGATTGAGGGCGATTTG	CP006740.1.339	CP006740.1.339	348331	348687	+	AutoIPR: IPR001892:Ribosomal protein S13;IPR010979:Ribosomal protein S13-like, H2TH; IPR027437:30sribosomal protein S13, C-terminal;
long-mer412	CP006740.1	348609	348651	TTGTCTTCCTTTGCGTGGGCAACGAACTAGAACTAATGCTCGT	CP006740.1.339	CP006740.1.339	348331	348687	+	AutoIPR: IPR001892:Ribosomal protein S13;IPR010979:Ribosomal protein S13-like, H2TH; IPR027437:30sribosomal protein S13, C-terminal;
long-mer413	CP006740.1	348685	348727	TAGAGAGATCCTAAGAAAATGTCTAAACAGTCTGTTGTCAAAA	CP006740.1.339	CP006740.1.339	348331	348687	+	AutoIPR: IPR001892:Ribosomal protein S13;IPR010979:Ribosomal protein S13-like, H2TH; IPR027437:30sribosomal protein S13, C-terminal;
long-mer413	CP006740.1	348685	348727	TAGAGAGATCCTAAGAAAATGTCTAAACAGTCTGTTGTCAAAA	CP006740.1.340	CP006740.1.340	348703	349095	+	AutoIPR: IPR001971:Ribosomal protein S11;
long-mer414	CP006740.1	348783	348825	TTTCAATAATACTATTGTTACAATTACTGACCGACAGGGTAAT	CP006740.1.340	CP006740.1.340	348703	349095	+	AutoIPR: IPR001971:Ribosomal protein S11;
long-mer415	CP006740.1	348903	348926	TGCCGAGAAGGCTGGGCGTGCCGT	CP006740.1.340	CP006740.1.340	348703	349095	+	AutoIPR: IPR001971:Ribosomal protein S11;
long-mer416	CP006740.1	349044	349082	GACGCCAATCCCGCATAATGGTTGTCGTCCTCCAAAAAA	CP006740.1.340	CP006740.1.340	348703	349095	+	AutoIPR: IPR001971:Ribosomal protein S11;
long-mer417	CP006740.1	349262	349291	TTACGCTTCTCAATTGCGCGAAAAACAAAA	CP006740.1.341	CP006740.1.341	349110	349736	+	AutoIPR: IPR005709:Ribosomal protein S4,bacterial-type; IPR022801:Ribosomal protein S4/S9;
long-mer418	CP006740.1	349455	349484	CGTCAGTTGGTCTCTCACCGTAGTGTGTTG	CP006740.1.341	CP006740.1.341	349110	349736	+	AutoIPR: IPR005709:Ribosomal protein S4,bacterial-type; IPR022801:Ribosomal protein S4/S9;
long-mer419	CP006740.1	349517	349558	TCATGTTAAGCCTGGTGATGTGGTTGCTCTCTCTCAGAGAGC	CP006740.1.341	CP006740.1.341	349110	349736	+	AutoIPR: IPR005709:Ribosomal protein S4,bacterial-type; IPR022801:Ribosomal protein S4/S9;
long-mer420	CP006740.1	349606	349664	ATGGTTCCGCTTTTTCCTGGATTGAGGTTGATTCTGAGAAGTTCAGTGGTGTCTTTAAG	CP006740.1.341	CP006740.1.341	349110	349736	+	AutoIPR: IPR005709:Ribosomal protein S4,bacterial-type; IPR022801:Ribosomal protein S4/S9;
long-mer421	CP006740.1	349829	349871	TCCGCAGATCGAACGTCTTACAGAAAACCGTGCCAAGGTTGTA	CP006740.1.342	CP006740.1.342	349791	350789	+	AutoIPR: IPR011773:DNA-directed RNA polymerase,alpha subunit;
long-mer422	CP006740.1	349886	349928	TCGCGGGTATGCTCATACATTAGGTAATGCATTGCGTCGTGTC	CP006740.1.342	CP006740.1.342	349791	350789	+	AutoIPR: IPR011773:DNA-directed RNA polymerase,alpha subunit;
long-mer423	CP006740.1	349930	349970	TGCTTTCTTCGATTCCGGGATTCGCGATTACAGAAGTGGAA	CP006740.1.342	CP006740.1.342	349791	350789	+	AutoIPR: IPR011773:DNA-directed RNA polymerase,alpha subunit;
long-mer424	CP006740.1	349976	350021	TGGTGTGTTGCATGAGTACACAACAGTCGAAGGTTTGCAGGAAGAT	CP006740.1.342	CP006740.1.342	349791	350789	+	AutoIPR: IPR011773:DNA-directed RNA polymerase,alpha subunit;
long-mer425	CP006740.1	350186	350227	TTTGACTAAAGACACTACAATTAATATGCGTTTGAAAATTGA	CP006740.1.342	CP006740.1.342	349791	350789	+	AutoIPR: IPR011773:DNA-directed RNA polymerase,alpha subunit;
long-mer426	CP006740.1	350229	350264	CGTGGTTTTGGTTATCAGCCTGCTGTTGTCCGTCGT	CP006740.1.342	CP006740.1.342	349791	350789	+	AutoIPR: IPR011773:DNA-directed RNA polymerase,alpha subunit;
long-mer427	CP006740.1	350309	350336	TGCCTCGTTTTCTCCGGTTCGTCGTGTT	CP006740.1.342	CP006740.1.342	349791	350789	+	AutoIPR: IPR011773:DNA-directed RNA polymerase,alpha subunit;
long-mer428	CP006740.1	350402	350444	CGAAACAAATGGTACGATAGACGCTGAAGAAGCTCTTCGTACT	CP006740.1.342	CP006740.1.342	349791	350789	+	AutoIPR: IPR011773:DNA-directed RNA polymerase,alpha subunit;
long-mer429	CP006740.1	350675	350741	TAAGAAGTCGCTTACTGAGATTAAAGAAGTTCTTGGCCAACGTGGTTTAGGACTTGGAGTGAAGTTG	CP006740.1.342	CP006740.1.342	349791	350789	+	AutoIPR: IPR011773:DNA-directed RNA polymerase,alpha subunit;
long-mer430	CP006740.1	350775	350801	GGAATGCTTGGTTAAACTTGGATTTGG	CP006740.1.342	CP006740.1.342	349791	350789	+	AutoIPR: IPR011773:DNA-directed RNA polymerase,alpha subunit;
long-mer431	CP006740.1	350803	350842	GGCAGATGAAGAATCTGTGTCTCGCCATCTCTTAGAAACT	NA
long-mer432	CP006740.1	350859	350919	GACTAACGAGATGATGGTGATAATCCCTATGGCCATTTTGCTATTAAATAGGAATAAAAAA	NA
long-mer433	CP006740.1	351038	351080	AAGGCTAAGGAGCTTCGTCGTTTCGCTGAGCCTTTGATAACTT	CP006740.1.343	CP006740.1.343	350921	351301	+	AutoIPR: IPR000456:Ribosomal protein L17;
long-mer434	CP006740.1	351214	351256	GAAATGTGGTTTTCGTCATGGTGATAATGCACCCATGGCTTAT	CP006740.1.343	CP006740.1.343	350921	351301	+	AutoIPR: IPR000456:Ribosomal protein L17;
long-mer435	CP006740.1	351316	351356	TGTTTTAAGTTGTCATGTTATCGTTGATGGTGTTTTTTAGT	NA
long-mer436	CP006740.1	351431	351462	CGCCATATTTATTTGATGAGTATTTTATATAA	NA
long-mer437	CP006740.1	351778	351801	TAGCTAGATTAAAGTATTTAATAT	NA
long-mer438	CP006740.1	351834	351864	ATATCTCAATAGAATAGCTTCGAGCGCTGAA	NA
long-mer439	CP006740.1	351894	352026	AAGCGACCTCATTATGCAACCGCCTTCATGTGAATGAAGGGTGTGTATGTTGCATTGACATTAAACTGTTGTGTGCCCCATTAGTATGATCTTTCTTATAAGATCTCCTAACTGTGACCCATCGGCAATTCAT	NA
long-mer440	CP006740.1	352116	352147	ATTTGATGAATGACTTCAAAATAGGAGCACTT	NA
long-mer441	CP006740.1	352193	352216	GCTTTTGGAGTAGATGGTATTCTG	NA
long-mer442	CP006740.1	352267	352296	GATACCATCGCTAACCGTCTTAGTGACTTG	CP006740.1.344	CP006740.1.344	352246	352506	+	AutoIPR: IPR007475:Membrane fusogenicactivity;
long-mer443	CP006740.1	352389	352431	ACGTGAGGAATTTGAGATTCAGCGTGTAATTCTTTTAAGTACC	CP006740.1.344	CP006740.1.344	352246	352506	+	AutoIPR: IPR007475:Membrane fusogenicactivity;
long-mer444	CP006740.1	352450	352474	CTATTGCATACACTTGTTCTTCTTG	CP006740.1.344	CP006740.1.344	352246	352506	+	AutoIPR: IPR007475:Membrane fusogenicactivity;
long-mer445	CP006740.1	353029	353058	ATTATTGCTGGCTGCTCAGAGATTCGAAGT	CP006740.1.345	CP006740.1.345	352517	354037	+	AutoIPR: IPR001208:Mini-chromosome maintenance,DNA-dependent ATPase; IPR004482:Mg chelatase-relatedprotein; IPR020568:Ribosomal protein S5 domain 2-typefold; IPR025158:Mg chelatase-related protein, C-terminaldomain; IPR027417:P-loop containing nucleosidetriphosphate hydrolase;
long-mer446	CP006740.1	353064	353086	CTGATGTATTGCATGATATTCCT	CP006740.1.345	CP006740.1.345	352517	354037	+	AutoIPR: IPR001208:Mini-chromosome maintenance,DNA-dependent ATPase; IPR004482:Mg chelatase-relatedprotein; IPR020568:Ribosomal protein S5 domain 2-typefold; IPR025158:Mg chelatase-related protein, C-terminaldomain; IPR027417:P-loop containing nucleosidetriphosphate hydrolase;
long-mer447	CP006740.1	353461	353482	CTTACGTGAACCCATGGAATCT	CP006740.1.345	CP006740.1.345	352517	354037	+	AutoIPR: IPR001208:Mini-chromosome maintenance,DNA-dependent ATPase; IPR004482:Mg chelatase-relatedprotein; IPR020568:Ribosomal protein S5 domain 2-typefold; IPR025158:Mg chelatase-related protein, C-terminaldomain; IPR027417:P-loop containing nucleosidetriphosphate hydrolase;
long-mer448	CP006740.1	353524	353566	TCCTGCCCGTTTTCAGTTAGTAGCTGCTATGAATCCTTGCCCT	CP006740.1.345	CP006740.1.345	352517	354037	+	AutoIPR: IPR001208:Mini-chromosome maintenance,DNA-dependent ATPase; IPR004482:Mg chelatase-relatedprotein; IPR020568:Ribosomal protein S5 domain 2-typefold; IPR025158:Mg chelatase-related protein, C-terminaldomain; IPR027417:P-loop containing nucleosidetriphosphate hydrolase;
long-mer449	CP006740.1	353595	353630	GTTGTCAATGTGGTTTGGATGCAATTCGACGTTATC	CP006740.1.345	CP006740.1.345	352517	354037	+	AutoIPR: IPR001208:Mini-chromosome maintenance,DNA-dependent ATPase; IPR004482:Mg chelatase-relatedprotein; IPR020568:Ribosomal protein S5 domain 2-typefold; IPR025158:Mg chelatase-related protein, C-terminaldomain; IPR027417:P-loop containing nucleosidetriphosphate hydrolase;
long-mer450	CP006740.1	353737	353770	TGTTACAGTGCGGAGGCGTGTTACTGATTCCAGG	CP006740.1.345	CP006740.1.345	352517	354037	+	AutoIPR: IPR001208:Mini-chromosome maintenance,DNA-dependent ATPase; IPR004482:Mg chelatase-relatedprotein; IPR020568:Ribosomal protein S5 domain 2-typefold; IPR025158:Mg chelatase-related protein, C-terminaldomain; IPR027417:P-loop containing nucleosidetriphosphate hydrolase;
long-mer451	CP006740.1	353829	353850	AGCGTCATTGCTGTTTGGATGC	CP006740.1.345	CP006740.1.345	352517	354037	+	AutoIPR: IPR001208:Mini-chromosome maintenance,DNA-dependent ATPase; IPR004482:Mg chelatase-relatedprotein; IPR020568:Ribosomal protein S5 domain 2-typefold; IPR025158:Mg chelatase-related protein, C-terminaldomain; IPR027417:P-loop containing nucleosidetriphosphate hydrolase;
long-mer452	CP006740.1	354028	354070	CATTGCTTAAGCATTCGCCAAACTATGTAGATGGATTGACTAT	CP006740.1.345	CP006740.1.345	352517	354037	+	AutoIPR: IPR001208:Mini-chromosome maintenance,DNA-dependent ATPase; IPR004482:Mg chelatase-relatedprotein; IPR020568:Ribosomal protein S5 domain 2-typefold; IPR025158:Mg chelatase-related protein, C-terminaldomain; IPR027417:P-loop containing nucleosidetriphosphate hydrolase;
long-mer452	CP006740.1	354028	354070	CATTGCTTAAGCATTCGCCAAACTATGTAGATGGATTGACTAT	CP006740.1.346	CP006740.1.346	353985	354143	+	
long-mer453	CP006740.1	354083	354113	AATTTATTACATAATTTTTCCATTATTCTTA	CP006740.1.346	CP006740.1.346	353985	354143	+	
long-mer454	CP006740.1	354317	354342	TCAGGAATTAAATTTTTCATGAATAC	NA
long-mer455	CP006740.1	354547	354581	CTGAGAAATAAATCCATATTTCTATGTAAAGAATA	NA
long-mer456	CP006740.1	354700	354770	AGTGAAATTAGGAATGCTCTCTCTCATTCATATTTCTGATCAATCACATTAGTAGTAGATATCTTCTTTAA	NA
long-mer457	CP006740.1	354772	354835	ATAATCGAATGGTTAAATTCTCTCTATGATATCCGTGAAATATTTCTCGGATATATTCTCATTT	NA
long-mer458	CP006740.1	354845	354869	AGAGAAAGTACTGGTACCTATATAT	NA
long-mer459	CP006740.1	355104	355125	TGGACCTATTTGTGAGAAATGA	NA
long-mer460	CP006740.1	355151	355173	TGATCTGCTCCTGCGTGGTGAGA	NA
long-mer461	CP006740.1	355570	355612	GCAGCGTAATAAGTATTAAATTCCTTCTGAAAGATGATAATTT	NA
long-mer462	CP006740.1	355967	355996	AGATTATTTGTCGGGATAGATACGCCAACG	NA
long-mer463	CP006740.1	356002	356127	GTCCAGCGTACTCAAAGAGTGTGGATTAATTAAAGTCATCAAATTTTAATCTTTAACACTTTTGTTGTTTTTATCTCATCAAAATTCATCTTTTTTTCTATAAATCATTATTTCGGAGCTGCTTTT	NA
long-mer464	CP006740.1	356135	356160	TTTTTATTCATTTATATGAATAATGT	NA
long-mer465	CP006740.1	356213	356238	CAATAAAATAAAAATAGAGATAGAGA	NA
long-mer466	CP006740.1	356240	356269	AATCGATCAAAATGACATTGAACTTCTCTT	NA
long-mer467	CP006740.1	356325	356350	TTAATGATAGTAATTGCTTATTTTTT	NA
long-mer468	CP006740.1	356386	356421	GTGTGAGAATCATCTCCTTAGCATTTTCTGATCTAA	CP006740.1.349	CP006740.1.349	356388	357521	+	AutoIPR: IPR029058:Alpha/Beta hydrolase fold;
long-mer469	CP006740.1	356588	356644	AAAATATCCGATCATTTTCGAACCTGGTTTCGGGGGAGTCGATAAGCTATTTGTTTT	CP006740.1.349	CP006740.1.349	356388	357521	+	AutoIPR: IPR029058:Alpha/Beta hydrolase fold;
long-mer470	CP006740.1	356846	356967	CCGTTACGTAGCGGCTGTTGCTCCCGATCTTGTTGCTTCGTTGACGACTATTGGTACGCCTCATCATGGTTCGGAATTGGCAGATTACTTTGAGGAGCTGTTGAATAAGAATCCAATTAGGC	CP006740.1.349	CP006740.1.349	356388	357521	+	AutoIPR: IPR029058:Alpha/Beta hydrolase fold;
long-mer471	CP006740.1	356969	357059	GTTGTCAACGGCGCTGGGTGGCCTCAGTAATGCGTTTGCTTCGATAACAACCGCTAATCTGAATCAGGATATGTTTGCTGCGTTAAAGAGT	CP006740.1.349	CP006740.1.349	356388	357521	+	AutoIPR: IPR029058:Alpha/Beta hydrolase fold;
long-mer472	CP006740.1	357092	357114	GAATTATCCAAGTGCTGGCCTTG	CP006740.1.349	CP006740.1.349	356388	357521	+	AutoIPR: IPR029058:Alpha/Beta hydrolase fold;
long-mer473	CP006740.1	357141	357212	GCAGAATTTGAAACCTTCGGAAGTCATCGTCAATACCTATACTCATGGGGTGGTGCAGCGATTAAGGAAAAA	CP006740.1.349	CP006740.1.349	356388	357521	+	AutoIPR: IPR029058:Alpha/Beta hydrolase fold;
long-mer474	CP006740.1	357214	357310	AATCACTCTTCGGTACCAATGTTATCGATACAAGTGTGATTCCTTTTATTGATCTTGCAAATTTTGTCGATCCAACTACAAAAGCGTTGTATCGATT	CP006740.1.349	CP006740.1.349	356388	357521	+	AutoIPR: IPR029058:Alpha/Beta hydrolase fold;
long-mer475	CP006740.1	357312	357352	GGGAGAGTGATGATCAATCGCGGCTCTGGTAGCAATGATGG	CP006740.1.349	CP006740.1.349	356388	357521	+	AutoIPR: IPR029058:Alpha/Beta hydrolase fold;
long-mer476	CP006740.1	357640	357682	CAGTCGATTTATCTCTACCGCAAATGTCAAATAATCTATTAAA	CP006740.1.350	CP006740.1.350	357522	358574	+	AutoIPR: IPR004961:Lipase chaperone;
long-mer477	CP006740.1	358000	358038	TGGTGAAGCTGCCAGACATGGGTATGGTACTTGGCGACA	CP006740.1.350	CP006740.1.350	357522	358574	+	AutoIPR: IPR004961:Lipase chaperone;
long-mer478	CP006740.1	359689	359714	GATTATTTCAGGTTCCACCCCTGATA	CP006740.1.352	CP006740.1.352	359165	360457	+	AutoIPR: IPR017476:UDP-glucose/GDP-mannosedehydrogenase;
long-mer479	CP006740.1	360103	360205	TAGTGTGCCGATGACACGTGCCGTGGTGCTTGTGTTGGGTGTTACCTTCAAGGAAGATTGCCCCGATTTACGTAACAGCCGCGCTTTGGATTTGGTGCGCATG	CP006740.1.352	CP006740.1.352	359165	360457	+	AutoIPR: IPR017476:UDP-glucose/GDP-mannosedehydrogenase;
long-mer480	CP006740.1	360310	360346	TGCTTATGATGCAATTGTGCTCGCGGTGGCGCATGCC	CP006740.1.352	CP006740.1.352	359165	360457	+	AutoIPR: IPR017476:UDP-glucose/GDP-mannosedehydrogenase;
long-mer481	CP006740.1	360514	360542	TTTGTGATCTCGTATGTACTCTAGAGTTT	NA
long-mer482	CP006740.1	360579	360609	GTGTTGTGTGATTGCGTATAGCGTAGTTATG	NA
long-mer483	CP006740.1	360632	360655	TGGCGAAGCAGGAGATGAGCATTG	NA
long-mer484	CP006740.1	360713	360769	TTTGAAACTTTGTCTCGATCTATTCTTTGGAATGCCGGGTAGTTAATTTCTAGTATA	NA
long-mer485	CP006740.1	360786	360810	GTCGAGCAGGCCATTATTGAGGGTG	NA
long-mer486	CP006740.1	360815	360857	GTAGTCATGAGGGAGCAGATGGTAACGATGGAGCGGAGATGTC	NA
long-mer487	CP006740.1	360896	360938	TGCATCTTGAGGTGGTATAGGTCGTATCGCCAATCCAGCGTAC	NA
long-mer488	CP006740.1	360957	360999	TTGTGCTTATGGTTGATCATCAGTGGTTGTGGAACTGTATGTT	NA
long-mer489	CP006740.1	361054	361077	GGCGTTAGTTACTATTGGTGCTTT	NA
long-mer490	CP006740.1	361140	361163	ATAAGTGCATGATATTCCTGATGA	NA
long-mer491	CP006740.1	361344	361370	CAGATATTTACCGTTATTTTTGATTGT	NA
long-mer492	CP006740.1	361393	361415	GGGTTCGCTGCTATACATTCCCG	NA
long-mer493	CP006740.1	361473	361496	AATGGAACATGTTTGTAATTACTG	NA
long-mer494	CP006740.1	361750	361792	ACTTGGCGTGTTTTTTATACCTAAGTCAAGTTTGTACCAGTAA	CP006740.1.353	CP006740.1.353	361597	362058	-	
long-mer495	CP006740.1	362539	362560	ACTGGAAGGAGGTTAAAGAGTA	CP006740.1.354	CP006740.1.354	362537	362644	-	
long-mer496	CP006740.1	362591	362625	TGAGCAGATGAAGATTGGCTCCTCTCGATAGTTTT	CP006740.1.354	CP006740.1.354	362537	362644	-	
long-mer497	CP006740.1	362639	362665	AAACATAATAAAAGCCTCCTATTCTAA	CP006740.1.354	CP006740.1.354	362537	362644	-	
long-mer498	CP006740.1	362689	362723	GGATAGCATTAAGTTAATTAATAAATGCTGACTTT	NA
long-mer499	CP006740.1	362805	362847	AATCAACAATCGCTAGTTTTTCTAGCTATAGCTATGAGCGCTT	NA
long-mer500	CP006740.1	363194	363263	ATTTTAAATACTCATATTTTTCATTACTTGCATCGTAATTATCAGTTTAAGGGCTGTGGTAAGGGTTGTG	NA
long-mer501	CP006740.1	363306	363336	CTTCCCGCTTACGTTCATTAGTGACGTGTTA	NA
long-mer502	CP006740.1	363402	363425	AAATTTTGAGGCGGTTGATGTCTA	NA
long-mer503	CP006740.1	363873	363915	ATAGGTGAGGGCGGGCTGACTGCCTTTATCCGGTTCAACTACA	NA
long-mer504	CP006740.1	364244	364273	GATCATGCTAACGAGGGGGGGCTTAATTTT	CP006740.1.356	CP006740.1.356	363968	365272	+	AutoIPR: IPR005215:Trigger factor;IPR027304:Trigger factor/SurA domain;
long-mer505	CP006740.1	364318	364351	ATCCAAGCTTGGGGTGGTTCGACGTACCGCCAAA	CP006740.1.356	CP006740.1.356	363968	365272	+	AutoIPR: IPR005215:Trigger factor;IPR027304:Trigger factor/SurA domain;
long-mer506	CP006740.1	364583	364612	GATGAAAATGTGCTGGATGTAACTTTTCCC	CP006740.1.356	CP006740.1.356	363968	365272	+	AutoIPR: IPR005215:Trigger factor;IPR027304:Trigger factor/SurA domain;
long-mer507	CP006740.1	365317	365353	TGTTCTACCCAATAACAAAGTTAGTTCCTTGTGTACC	NA
long-mer508	CP006740.1	365355	365381	CTGTGTTGAACGTATGGATGTTTAAAT	NA
long-mer509	CP006740.1	365490	365526	TTTATTAAAGGAACGTCTCATCTTTCTGGTTGGCCCT	CP006740.1.357	CP006740.1.357	365401	366027	+	
long-mer510	CP006740.1	366622	366660	TGGTGAGGACGTGGAGAATATTATTCAGAAGTTGTTACA	CP006740.1.358	CP006740.1.358	366155	367435	+	AutoIPR: IPR004487:Clp protease, ATP-bindingsubunit ClpX; IPR013461:ATP-dependent Clp proteaseATP-binding subunit ClpA; IPR027417:P-loop containingnucleoside triphosphate hydrolase;
long-mer511	CP006740.1	366907	366947	TGCTTTTGCTGGTCTAGATAAAGTGATCCAACAGCGTTGCA	CP006740.1.358	CP006740.1.358	366155	367435	+	AutoIPR: IPR004487:Clp protease, ATP-bindingsubunit ClpX; IPR013461:ATP-dependent Clp proteaseATP-binding subunit ClpA; IPR027417:P-loop containingnucleoside triphosphate hydrolase;
long-mer512	CP006740.1	366949	366975	TGAAGTTGGTGGTATTGGCTTTGGTGT	CP006740.1.358	CP006740.1.358	366155	367435	+	AutoIPR: IPR004487:Clp protease, ATP-bindingsubunit ClpX; IPR013461:ATP-dependent Clp proteaseATP-binding subunit ClpA; IPR027417:P-loop containingnucleoside triphosphate hydrolase;
long-mer513	CP006740.1	367249	367272	TAAGCGCAAGACTGGTGCGCGGGG	CP006740.1.358	CP006740.1.358	366155	367435	+	AutoIPR: IPR004487:Clp protease, ATP-bindingsubunit ClpX; IPR013461:ATP-dependent Clp proteaseATP-binding subunit ClpA; IPR027417:P-loop containingnucleoside triphosphate hydrolase;
long-mer514	CP006740.1	367465	367486	ATAACTGACACTGAGAGTCGAC	NA
long-mer515	CP006740.1	367755	367777	ACGGCTGACATTGACGATCCTGG	CP006740.1.359	CP006740.1.359	367587	370058	+	AutoIPR: IPR004815:Lon protease,bacterial/eukaryotic-type; IPR015947:PUA-like domain;IPR027065:Lon protease; IPR027417:P-loop containingnucleoside triphosphate hydrolase;
long-mer516	CP006740.1	367781	367839	GGTTGATTTGCATGCCATCGGTACTTATGCTCAGGTGCTGCAGTTGTTAAAGCTTCCTG	CP006740.1.359	CP006740.1.359	367587	370058	+	AutoIPR: IPR004815:Lon protease,bacterial/eukaryotic-type; IPR015947:PUA-like domain;IPR027065:Lon protease; IPR027417:P-loop containingnucleoside triphosphate hydrolase;
long-mer517	CP006740.1	367922	367948	TTGTGGTATCGAAATTGCCTCTACTCA	CP006740.1.359	CP006740.1.359	367587	370058	+	AutoIPR: IPR004815:Lon protease,bacterial/eukaryotic-type; IPR015947:PUA-like domain;IPR027065:Lon protease; IPR027417:P-loop containingnucleoside triphosphate hydrolase;
long-mer518	CP006740.1	368103	368145	CACCTGAGTGTGCGTTTGGCGCATAAGCAGCGTCTGTTGGAAA	CP006740.1.359	CP006740.1.359	367587	370058	+	AutoIPR: IPR004815:Lon protease,bacterial/eukaryotic-type; IPR015947:PUA-like domain;IPR027065:Lon protease; IPR027417:P-loop containingnucleoside triphosphate hydrolase;
long-mer519	CP006740.1	369515	369557	CGTGATGAAGGAGTCGGCGTCTGCGGCGTTGACGGTGGTCCGT	CP006740.1.359	CP006740.1.359	367587	370058	+	AutoIPR: IPR004815:Lon protease,bacterial/eukaryotic-type; IPR015947:PUA-like domain;IPR027065:Lon protease; IPR027417:P-loop containingnucleoside triphosphate hydrolase;
long-mer520	CP006740.1	370476	370514	TGAACCTATCATGATCGCTGCATCAAATAACCCTTCATT	CP006740.1.360	CP006740.1.360	370279	370563	+	AutoIPR: IPR000119:Histone-like bacterialDNA-binding protein; IPR010992:Integration host factor(IHF)-like DNA-binding domain;
long-mer521	CP006740.1	371419	371461	CACGCGAGTTCGAGACCCTCAGTAACAAGCGCAAGCTGTTAGA	CP006740.1.363	CP006740.1.363	371133	373100	+	AutoIPR: IPR000297:Peptidyl-prolyl cis-transisomerase, PpiC-type; IPR023058:Peptidyl-prolyl cis-transisomerase, PpiC-type, conserved site; IPR027304:Triggerfactor/SurA domain;
long-mer522	CP006740.1	371782	371813	TACCGGCGTTGAAGCTTGATACGGCTGAGATT	CP006740.1.363	CP006740.1.363	371133	373100	+	AutoIPR: IPR000297:Peptidyl-prolyl cis-transisomerase, PpiC-type; IPR023058:Peptidyl-prolyl cis-transisomerase, PpiC-type, conserved site; IPR027304:Triggerfactor/SurA domain;
long-mer523	CP006740.1	371824	371866	AGATCAAAGAATGGTATGCCGTTCATAGGGATGATTTCCGTCA	CP006740.1.363	CP006740.1.363	371133	373100	+	AutoIPR: IPR000297:Peptidyl-prolyl cis-transisomerase, PpiC-type; IPR023058:Peptidyl-prolyl cis-transisomerase, PpiC-type, conserved site; IPR027304:Triggerfactor/SurA domain;
long-mer524	CP006740.1	372102	372164	GATTTTGCTGCGCTGGCTCGCATTAACTCACAGGATCCTGGCTCTAAAGATGCTGGTGGTGAC	CP006740.1.363	CP006740.1.363	371133	373100	+	AutoIPR: IPR000297:Peptidyl-prolyl cis-transisomerase, PpiC-type; IPR023058:Peptidyl-prolyl cis-transisomerase, PpiC-type, conserved site; IPR027304:Triggerfactor/SurA domain;
long-mer525	CP006740.1	372352	372382	CCAAGGAGGACATTGATAAGGCATTCAACGA	CP006740.1.363	CP006740.1.363	371133	373100	+	AutoIPR: IPR000297:Peptidyl-prolyl cis-transisomerase, PpiC-type; IPR023058:Peptidyl-prolyl cis-transisomerase, PpiC-type, conserved site; IPR027304:Triggerfactor/SurA domain;
long-mer526	CP006740.1	373652	373704	GTTCAAAGCGATGAATGTTTTCTACTTAGGTATTTTGGGATAATTATTGGAAA	NA
long-mer527	CP006740.1	373766	373792	AGTGCCATCAAAGGCATTGACGATGAA	NA
long-mer528	CP006740.1	374863	374905	AGTTGCTTGTTTGATGGGGACCAAGTTTTTCTTGCCTTACGAA	CP006740.1.364	CP006740.1.364	374351	375388	+	AutoIPR: IPR007427:Protein of unknown functionDUF475;
long-mer529	CP006740.1	375013	375034	GGGGCCGGGGAAGCGCTCCGGT	CP006740.1.364	CP006740.1.364	374351	375388	+	AutoIPR: IPR007427:Protein of unknown functionDUF475;
long-mer530	CP006740.1	375148	375190	CGGCGCTATGTTTGTGCGTTCAATCACTTTGTACTTGGTTCGC	CP006740.1.364	CP006740.1.364	374351	375388	+	AutoIPR: IPR007427:Protein of unknown functionDUF475;
long-mer531	CP006740.1	375662	375730	TTCATTTGTATTTGTTCGATTTTCGACCAATGTTGGGCGTGCGTGTCGTGGTGGTGGTGTCGTATCGCT	CP006740.1.365	CP006740.1.365	375691	375915	+	
long-mer532	CP006740.1	375992	376034	AATCTGACCTGTTTTGAGCAGAAATAGTCAGTTGTGTCTTGTT	NA
long-mer533	CP006740.1	376135	376177	AAACCAACGGTGCGTCAAAGGTTTGGGTGATTTCACAGCATTT	NA
long-mer534	CP006740.1	376215	376257	TTGTTGGCCCAGGTTGATCTTGCGTCTTCAGGAGCGTTTGGAG	NA
long-mer535	CP006740.1	376272	376293	TAGGGTTGGGTATGACTATCCC	NA
long-mer536	CP006740.1	376591	376633	TGATTCCCAAAGAGCAATTTGTTGCGGCTATCGCTGATTCTTT	CP006740.1.366	CP006740.1.366	376590	379082	+	AutoIPR: IPR000788:Ribonucleotide reductaselarge subunit, C-terminal; IPR008926:Ribonucleotidereductase R1 subunit, N-terminal;
long-mer537	CP006740.1	376953	376995	CTGTTGATCCGTGAGGCTGAGTCACGTGTTGACCTGACTGCGC	CP006740.1.366	CP006740.1.366	376590	379082	+	AutoIPR: IPR000788:Ribonucleotide reductaselarge subunit, C-terminal; IPR008926:Ribonucleotidereductase R1 subunit, N-terminal;
long-mer538	CP006740.1	377327	377369	GATGCAAGACGAGTATGGCCCCGGTAAAGGTGGACGTGAGCGC	CP006740.1.366	CP006740.1.366	376590	379082	+	AutoIPR: IPR000788:Ribonucleotide reductaselarge subunit, C-terminal; IPR008926:Ribonucleotidereductase R1 subunit, N-terminal;
long-mer539	CP006740.1	378487	378529	AAGCTGAGCAATACAGCGACGCGTTGTATGAACGCATTAATTA	CP006740.1.366	CP006740.1.366	376590	379082	+	AutoIPR: IPR000788:Ribonucleotide reductaselarge subunit, C-terminal; IPR008926:Ribonucleotidereductase R1 subunit, N-terminal;
long-mer540	CP006740.1	378950	379010	TGTGCCAAGTACCATCCGTGCTAGCACGTTGTTGGATCTTCACATGACCGCTTGGCGTGAG	CP006740.1.366	CP006740.1.366	376590	379082	+	AutoIPR: IPR000788:Ribonucleotide reductaselarge subunit, C-terminal; IPR008926:Ribonucleotidereductase R1 subunit, N-terminal;
long-mer541	CP006740.1	379588	379626	TGAGATCGCTCGGACCCATCCCACCATTCTCAAGCGCAA	CP006740.1.367	CP006740.1.367	379160	380200	+	AutoIPR: IPR000358:Ribonucleotide reductasesmall subunit; IPR009078:Ferritin-like superfamily;
long-mer542	CP006740.1	379699	379741	TCAATCCTCGATTCTTGAGGGTATTAATTTTTATTCTGGCTTT	CP006740.1.367	CP006740.1.367	379160	380200	+	AutoIPR: IPR000358:Ribonucleotide reductasesmall subunit; IPR009078:Ferritin-like superfamily;
long-mer543	CP006740.1	379790	379849	AAAATCATCAGCTTTATCAACCGCGATGAATTGGCTCATACCAAATTCATCAGCGAAGTG	CP006740.1.367	CP006740.1.367	379160	380200	+	AutoIPR: IPR000358:Ribonucleotide reductasesmall subunit; IPR009078:Ferritin-like superfamily;
long-mer544	CP006740.1	379903	379960	TTACGTGCATCAAGCATTTGCCCATGCGATTGAGCTAGAAACACAGTGGACTGGTGAG	CP006740.1.367	CP006740.1.367	379160	380200	+	AutoIPR: IPR000358:Ribonucleotide reductasesmall subunit; IPR009078:Ferritin-like superfamily;
long-mer545	CP006740.1	379963	379988	ACTTGATGGCATTGACGGTATTGACG	CP006740.1.367	CP006740.1.367	379160	380200	+	AutoIPR: IPR000358:Ribonucleotide reductasesmall subunit; IPR009078:Ferritin-like superfamily;
long-mer546	CP006740.1	379999	380029	GATCCGCTACGTGAAGTACCGCGCTAATAAA	CP006740.1.367	CP006740.1.367	379160	380200	+	AutoIPR: IPR000358:Ribonucleotide reductasesmall subunit; IPR009078:Ferritin-like superfamily;
long-mer547	CP006740.1	380322	380391	TGACTTGCAAACGCTTGCTGGGCAAGCCCTTGATCCACATACCTACACATTATTCTTGCTTGGCACCTGG	CP006740.1.368	CP006740.1.368	380212	380694	+	AutoIPR: IPR010088:Ribonucleotidereductase-associated flavodoxin, putative;IPR029039:Flavoprotein-like;
long-mer548	CP006740.1	380412	380502	CCCGTTCGAGATGAAGCGTTTTATTGTTGAATTGTTAGAGCTGATTGGCAAGCCGCCGTCTGTCGCGGTCTTTGGTACAGGCGAGACACAA	CP006740.1.368	CP006740.1.368	380212	380694	+	AutoIPR: IPR010088:Ribonucleotidereductase-associated flavodoxin, putative;IPR029039:Flavoprotein-like;
long-mer549	CP006740.1	380613	380634	TGCCATTGTTGAATGGACTGAT	CP006740.1.368	CP006740.1.368	380212	380694	+	AutoIPR: IPR010088:Ribonucleotidereductase-associated flavodoxin, putative;IPR029039:Flavoprotein-like;
long-mer550	CP006740.1	384626	384651	GGGGATTCAGCTCCCTGACTGTTTTG	NA
long-mer551	CP006740.1	388341	388383	GGCGGTGGCGAAACGGTAATCCGGATACATGGTTGGACTGTGA	CP006740.1.379	CP006740.1.379	387960	388946	-	AutoIPR: IPR001557:L-lactate/malatedehydrogenase;
long-mer552	CP006740.1	389004	389030	ACGGCAATGAAGTGTTGGATAGCATGT	NA
long-mer553	CP006740.1	389175	389217	GTCGCCTTGGGCGATTGCATCCACCACATCCTGGCCATCAAGT	CP006740.1.380	CP006740.1.380	389079	389573	-	AutoIPR: IPR002130:Cyclophilin-typepeptidyl-prolyl cis-trans isomerase domain;IPR024936:Cyclophilin-type peptidyl-prolyl cis-transisomerase; IPR029000:Cyclophilin-like domain;
long-mer554	CP006740.1	389778	389820	TCCTTACGACGGGTGCAAAACTCCGGGTCGTTTCGCATGTCCA	CP006740.1.381	CP006740.1.381	389814	391643	+	AutoIPR: IPR006298:GTP-binding protein TypA;IPR009000:Translation protein, beta-barrel domain;IPR027417:P-loop containing nucleoside triphosphatehydrolase;
long-mer555	CP006740.1	390539	390590	TCGCATGGGTAATAAACATAATGGTAAAGTTCTCCAGGTACTCGGTTTCCTT	CP006740.1.381	CP006740.1.381	389814	391643	+	AutoIPR: IPR006298:GTP-binding protein TypA;IPR009000:Translation protein, beta-barrel domain;IPR027417:P-loop containing nucleoside triphosphatehydrolase;
long-mer556	CP006740.1	390596	390629	GGAGCGTCATGAGGTTGAGGAAGCCCAGGCAGGC	CP006740.1.381	CP006740.1.381	389814	391643	+	AutoIPR: IPR006298:GTP-binding protein TypA;IPR009000:Translation protein, beta-barrel domain;IPR027417:P-loop containing nucleoside triphosphatehydrolase;
long-mer557	CP006740.1	390701	390743	TGCGCTGCCAGCATTGAGCGTTGATGAACCGACAATCAGTATG	CP006740.1.381	CP006740.1.381	389814	391643	+	AutoIPR: IPR006298:GTP-binding protein TypA;IPR009000:Translation protein, beta-barrel domain;IPR027417:P-loop containing nucleoside triphosphatehydrolase;
long-mer558	CP006740.1	390806	390835	GACAAGCCGTCAGATCCGTGAGCGCTTGGC	CP006740.1.381	CP006740.1.381	389814	391643	+	AutoIPR: IPR006298:GTP-binding protein TypA;IPR009000:Translation protein, beta-barrel domain;IPR027417:P-loop containing nucleoside triphosphatehydrolase;
long-mer559	CP006740.1	390839	390899	CGAAACTTTACATAATGTTGCGTTGCGTGTTGAGGATACCGAGGATCCTGACAGATTTAAG	CP006740.1.381	CP006740.1.381	389814	391643	+	AutoIPR: IPR006298:GTP-binding protein TypA;IPR009000:Translation protein, beta-barrel domain;IPR027417:P-loop containing nucleoside triphosphatehydrolase;
long-mer560	CP006740.1	391274	391336	GCGTATCAACGGTGTCATGATTTCTAATGGTCATGGCAAAGCACCTGGGTACGCTTTGATGGG	CP006740.1.381	CP006740.1.381	389814	391643	+	AutoIPR: IPR006298:GTP-binding protein TypA;IPR009000:Translation protein, beta-barrel domain;IPR027417:P-loop containing nucleoside triphosphatehydrolase;
long-mer561	CP006740.1	391338	391380	TTGCAAGAACGTGGGCGTTTGTTGATTGATGCTGGTGAGGATA	CP006740.1.381	CP006740.1.381	389814	391643	+	AutoIPR: IPR006298:GTP-binding protein TypA;IPR009000:Translation protein, beta-barrel domain;IPR027417:P-loop containing nucleoside triphosphatehydrolase;
long-mer562	CP006740.1	392088	392130	GGTTGCAGTCTTGACGCGTGACTTGATTCGGCGTCGTTATGCC	CP006740.1.382	CP006740.1.382	391612	392145	+	AutoIPR: IPR021125:Protein of unknown functionDUF2127;
long-mer563	CP006740.1	392133	392213	AGCGCTGCATTAACTGACATGTAGTTCAGTGTTCTTCCCTGTGTGGCAATATTTCATATGCGTATCAAACTGCTTTCTTAA	CP006740.1.382	CP006740.1.382	391612	392145	+	AutoIPR: IPR021125:Protein of unknown functionDUF2127;
long-mer564	CP006740.1	392382	392424	ATCAATTGTGAAGGATTTGTTTCGCAAAGAAGTACTTGAGGCA	CP006740.1.383	CP006740.1.383	392389	393651	+	AutoIPR: IPR003997:RTX secretion protein D,Gram-negative bacteria;
long-mer565	CP006740.1	392488	392530	TTTGCATCCAGCGTTATGGCATTGTTAGTTGTGGTTTTTCTCT	CP006740.1.383	CP006740.1.383	392389	393651	+	AutoIPR: IPR003997:RTX secretion protein D,Gram-negative bacteria;
long-mer566	CP006740.1	392629	392652	CAGATAAAAGTGTCAGAGGGGGCT	CP006740.1.383	CP006740.1.383	392389	393651	+	AutoIPR: IPR003997:RTX secretion protein D,Gram-negative bacteria;
long-mer567	CP006740.1	396371	396411	TACCTGTCGTCAAGGCTTGGCCTGCAATGGATGGGTAACGT	CP006740.1.388	CP006740.1.388	395714	397837	+	AutoIPR: IPR022514:NHPM bacteriocin system ABCtransporter, peptidase/ATP-binding protein;IPR027417:P-loop containing nucleoside triphosphatehydrolase;
long-mer568	CP006740.1	396962	396997	TCCTACAAAGATCAGTTTGCCAGTCGAATCTCTAGC	CP006740.1.388	CP006740.1.388	395714	397837	+	AutoIPR: IPR022514:NHPM bacteriocin system ABCtransporter, peptidase/ATP-binding protein;IPR027417:P-loop containing nucleoside triphosphatehydrolase;
long-mer569	CP006740.1	397057	397099	TATCGTCTTGACCCCTCCGGAAGAAGATTATGAATTGCCGGAA	CP006740.1.388	CP006740.1.388	395714	397837	+	AutoIPR: IPR022514:NHPM bacteriocin system ABCtransporter, peptidase/ATP-binding protein;IPR027417:P-loop containing nucleoside triphosphatehydrolase;
long-mer570	CP006740.1	397327	397369	TAAATTCGGTACACGCAATGTGCGTTCGATTGTTGGTGCGGTG	CP006740.1.388	CP006740.1.388	395714	397837	+	AutoIPR: IPR022514:NHPM bacteriocin system ABCtransporter, peptidase/ATP-binding protein;IPR027417:P-loop containing nucleoside triphosphatehydrolase;
long-mer571	CP006740.1	397568	397592	ATTTTAGCTCGTGCGCTTTATCGTC	CP006740.1.388	CP006740.1.388	395714	397837	+	AutoIPR: IPR022514:NHPM bacteriocin system ABCtransporter, peptidase/ATP-binding protein;IPR027417:P-loop containing nucleoside triphosphatehydrolase;
long-mer572	CP006740.1	397824	397846	TACAGAGTACGTGACGATAGTCT	CP006740.1.388	CP006740.1.388	395714	397837	+	AutoIPR: IPR022514:NHPM bacteriocin system ABCtransporter, peptidase/ATP-binding protein;IPR027417:P-loop containing nucleoside triphosphatehydrolase;
long-mer573	CP006740.1	397862	397951	TAATATGGCAATTCAACTATTACATGCAATGGTTTGCAATCTTGGTTTTTTCAAGTATTGCGTGTGGTTTCATCGCGATATCATGTCTGT	NA
long-mer574	CP006740.1	398456	398485	CAATGGTACGTCGCTATGGCCAAGCAAGCC	CP006740.1.389	CP006740.1.389	398372	399049	-	AutoIPR: IPR000412:ABC-2 transporter;
long-mer575	CP006740.1	399742	399784	CGACTCATTACATGTGCCTTTCCCCACAGGTGCGCGCGTTTGA	CP006740.1.390	CP006740.1.390	399231	400163	-	AutoIPR: IPR003439:ABC transporter-like;IPR027417:P-loop containing nucleoside triphosphatehydrolase;
long-mer576	CP006740.1	405599	405691	TCACCATAGGAGTCAACAATACATAGAAAAACCCAGCTGTAGCGAAACGCAGCATAGTAAGATTTATCCGCCGGATGGAAAGTGATTGCAGTT	CP006740.1.392	CP006740.1.392	405165	405653	-	
long-mer577	CP006740.1	405859	405880	ATTTTGTTATATTATTATAAAT	NA
long-mer578	CP006740.1	405906	405983	GCTGCATTATAATTGTGTGTCGCTGGGGGTATTGAAGATGATTTCTATTTTCTGGTGTTGATGTGCTGTGTTATTTGC	NA
long-mer579	CP006740.1	405992	406034	CCATCCTTGGCTAATTTTTCCCGCTTCGGCATATTTAGGTCTG	NA
long-mer580	CP006740.1	406320	406347	GGGGCTACCGATCTGATCTAACTTTAGT	NA
long-mer581	CP006740.1	406633	406675	CGTACCTCAACGTGGTCAGCATGCTCATTCAGCATGTGTTCTC	CP006740.1.393	CP006740.1.393	406575	406964	-	
long-mer582	CP006740.1	407037	407088	CGGGCGCTGATACATATCTTTATTGGCTGATGCTCAGCTAAGTATGTTCCGT	NA
long-mer583	CP006740.1	407359	407431	TAAATCCTGAGTCACTTGCAGCGGGCGCCCGCCAGGTGAGAGTAGGTGTAGAGTGAGAGGGATACGGTTTTTT	CP006740.1.394	CP006740.1.394	407230	409731	-	AutoIPR: IPR010225:RNA helicase, ATP-dependentDEAH box, HrpB-type; IPR017170:Lhr-like ATP-dependent RNAhelicase, predicted; IPR027417:P-loop containingnucleoside triphosphate hydrolase;
long-mer584	CP006740.1	407971	408004	TTGGATGAAGCGTTCGGGGAAATCAGCGTGCAAC	CP006740.1.394	CP006740.1.394	407230	409731	-	AutoIPR: IPR010225:RNA helicase, ATP-dependentDEAH box, HrpB-type; IPR017170:Lhr-like ATP-dependent RNAhelicase, predicted; IPR027417:P-loop containingnucleoside triphosphate hydrolase;
long-mer585	CP006740.1	408088	408130	GCCATGCAGCGCACTGTTGTCTAACAGGCGCATACGGCGGCCG	CP006740.1.394	CP006740.1.394	407230	409731	-	AutoIPR: IPR010225:RNA helicase, ATP-dependentDEAH box, HrpB-type; IPR017170:Lhr-like ATP-dependent RNAhelicase, predicted; IPR027417:P-loop containingnucleoside triphosphate hydrolase;
long-mer586	CP006740.1	408199	408235	GAGTAGGTTGCCGAGGGTATGCGCTTCTATCGCATCC	CP006740.1.394	CP006740.1.394	407230	409731	-	AutoIPR: IPR010225:RNA helicase, ATP-dependentDEAH box, HrpB-type; IPR017170:Lhr-like ATP-dependent RNAhelicase, predicted; IPR027417:P-loop containingnucleoside triphosphate hydrolase;
long-mer587	CP006740.1	408283	408310	GGCGTCGATGGCTTTTAGTGTGCTGCGT	CP006740.1.394	CP006740.1.394	407230	409731	-	AutoIPR: IPR010225:RNA helicase, ATP-dependentDEAH box, HrpB-type; IPR017170:Lhr-like ATP-dependent RNAhelicase, predicted; IPR027417:P-loop containingnucleoside triphosphate hydrolase;
long-mer588	CP006740.1	408312	408343	TGGTGTCGTGAGGGAGACAGCCGCTGCGTAAT	CP006740.1.394	CP006740.1.394	407230	409731	-	AutoIPR: IPR010225:RNA helicase, ATP-dependentDEAH box, HrpB-type; IPR017170:Lhr-like ATP-dependent RNAhelicase, predicted; IPR027417:P-loop containingnucleoside triphosphate hydrolase;
long-mer589	CP006740.1	409294	409327	CTGCACGTCCAGTGCCAACGCCAAGCCAAGGTCG	CP006740.1.394	CP006740.1.394	407230	409731	-	AutoIPR: IPR010225:RNA helicase, ATP-dependentDEAH box, HrpB-type; IPR017170:Lhr-like ATP-dependent RNAhelicase, predicted; IPR027417:P-loop containingnucleoside triphosphate hydrolase;
long-mer590	CP006740.1	409398	409440	GGATGATCCGGGTCAGAATTCCTTCCGTCACGACGTGAATGCG	CP006740.1.394	CP006740.1.394	407230	409731	-	AutoIPR: IPR010225:RNA helicase, ATP-dependentDEAH box, HrpB-type; IPR017170:Lhr-like ATP-dependent RNAhelicase, predicted; IPR027417:P-loop containingnucleoside triphosphate hydrolase;
long-mer591	CP006740.1	409773	409795	TTCATCCTTCTGTACTGCTTGAT	CP006740.1.395	CP006740.1.395	409728	409979	-	
long-mer592	CP006740.1	410005	410045	GCGAAGCACTGATCTGAGAAACTTCATTGCCCAGTGAAGTG	NA
long-mer593	CP006740.1	410047	410101	TCCACGGCCACCACCGCCAATGTGAATTGCCTCCCCGAGCCAGCGGGTCCCGGAA	NA
long-mer594	CP006740.1	410333	410375	CCAGCACACCGATCAGGGTGTTGTCTTTGAGTAATGGCACCAC	CP006740.1.396	CP006740.1.396	410241	410723	-	AutoIPR: IPR003018:GAF domain; IPR029016:GAFdomain-like;
long-mer595	CP006740.1	410455	410486	GTACGTGCAGCAGCACCACAGACACCTTTGTC	CP006740.1.396	CP006740.1.396	410241	410723	-	AutoIPR: IPR003018:GAF domain; IPR029016:GAFdomain-like;
long-mer596	CP006740.1	418815	418856	CTGTACATAGCCAGTGGCGGCTGCGACACCAGCATCCACAAA	NA
long-mer597	CP006740.1	418925	418948	ATTCATTCCGTAGTAAGAGGGAGG	NA
long-mer598	CP006740.1	419573	419595	GCCTATCTTCCTAACATGCGATT	CP006740.1.402	CP006740.1.402	419543	419845	+	
long-mer599	CP006740.1	419754	419783	CGGAACAACATGCCGCAATCGCGCAATTAC	CP006740.1.402	CP006740.1.402	419543	419845	+	
long-mer600	CP006740.1	419926	419961	GCTACATAAGGCTGCGCGTACCCCGCACGATAGACG	NA
long-mer601	CP006740.1	420257	420289	GCCCTCGACTACCTCGGCGGCGTTCCGGCGTTA	NA
long-mer602	CP006740.1	420455	420543	TGCTGGCAGAAAAAATGCACCACCGCTGTACTAAACGCTTAGCCAACTATCCTCCCTACGCCAAACAACACGCGTTTCACGTGATGGGC	NA
long-mer603	CP006740.1	420574	420605	GCCAATCAATACGGAAAAACGGCTGTGTGCTT	NA
long-mer604	CP006740.1	420668	420693	TACTAGTGCTCATCACGGTTTACCCG	NA
long-mer605	CP006740.1	420722	420754	GCAGTGTGCAACGCCTCTTGCTCGGCCGTGATC	NA
long-mer606	CP006740.1	421113	421143	GAAGATGCCGAACACTATTTGCTCGAAGACT	CP006740.1.403	CP006740.1.403	420804	421397	+	AutoIPR: IPR004921:Terminase, large subunit;
long-mer607	CP006740.1	421169	421203	ACCGTATGAGCGCCAAGCACGTACTCAAGGCGTTC	CP006740.1.403	CP006740.1.403	420804	421397	+	AutoIPR: IPR004921:Terminase, large subunit;
long-mer608	CP006740.1	421527	421569	TGGGGCGAACATCGTGAAAGGCTTCGCAGAGGTAGAACAACGT	NA
long-mer609	CP006740.1	421738	421768	CAGCACCTCATCCACGCTCTGCAAGATGTGT	NA
long-mer610	CP006740.1	421791	421816	GGTGCCGTTCTGATGAGCGACCGCAA	NA
long-mer611	CP006740.1	422045	422068	GTCCTTTGATGGCTCCCAAAGGGG	CP006740.1.404	CP006740.1.404	422053	424758	+	AutoIPR: IPR015934:Aconitase/2-methylisocitratedehydratase; IPR015937:Aconitase/isopropylmalatedehydratase;
long-mer612	CP006740.1	422429	422487	CGGCCCAGGGAGGGGATGCCTTCCAGGTCAACCCCACGGTGCCGGTACAACTGATTGTT	CP006740.1.404	CP006740.1.404	422053	424758	+	AutoIPR: IPR015934:Aconitase/2-methylisocitratedehydratase; IPR015937:Aconitase/isopropylmalatedehydratase;
long-mer613	CP006740.1	423149	423183	CCGATACGCTTGATGGGGCACAGTACGCGCGCCTG	CP006740.1.404	CP006740.1.404	422053	424758	+	AutoIPR: IPR015934:Aconitase/2-methylisocitratedehydratase; IPR015937:Aconitase/isopropylmalatedehydratase;
long-mer614	CP006740.1	423495	423524	GTATTTGGAGGCGGCCGGACTATTGTCCGC	CP006740.1.404	CP006740.1.404	422053	424758	+	AutoIPR: IPR015934:Aconitase/2-methylisocitratedehydratase; IPR015937:Aconitase/isopropylmalatedehydratase;
long-mer615	CP006740.1	423648	423690	GTTGTCGGGGAACCGCAACTTTGACGGACGCATTCATCCTGAT	CP006740.1.404	CP006740.1.404	422053	424758	+	AutoIPR: IPR015934:Aconitase/2-methylisocitratedehydratase; IPR015937:Aconitase/isopropylmalatedehydratase;
long-mer616	CP006740.1	423924	423954	GCGTGAATGCGTCCCGCCGTTATACGCATGG	CP006740.1.404	CP006740.1.404	422053	424758	+	AutoIPR: IPR015934:Aconitase/2-methylisocitratedehydratase; IPR015937:Aconitase/isopropylmalatedehydratase;
long-mer617	CP006740.1	423961	424011	GGGAGTACGTACATCCGTCGGCCCCCTTATTGGGAAGGGGTCTTAGCCGGT	CP006740.1.404	CP006740.1.404	422053	424758	+	AutoIPR: IPR015934:Aconitase/2-methylisocitratedehydratase; IPR015937:Aconitase/isopropylmalatedehydratase;
long-mer618	CP006740.1	424744	424783	TCACAACGCGTTTGATATAAGCGGTGTCCTGTTGTTGTTC	CP006740.1.404	CP006740.1.404	422053	424758	+	AutoIPR: IPR015934:Aconitase/2-methylisocitratedehydratase; IPR015937:Aconitase/isopropylmalatedehydratase;
long-mer619	CP006740.1	424908	424934	GGCAGCGCGTTCATGTGGGCCATGAGG	NA
long-mer620	CP006740.1	425054	425084	TGAGTGGGCACTGTCTTTCCCTCTTTTCCCT	NA
long-mer621	CP006740.1	425591	425633	CATGATGGAGGGGGCTGCTTTTCCGGGGGCTGAAGTGCGCTTG	CP006740.1.405	CP006740.1.405	425106	426302	+	AutoIPR: IPR007400:PrpF protein;
long-mer622	CP006740.1	425729	425752	TGAAGCCACCTTGATCAATGCAGG	CP006740.1.405	CP006740.1.405	425106	426302	+	AutoIPR: IPR007400:PrpF protein;
long-mer623	CP006740.1	426333	426381	TTGGGGTGCTGTTAGGTGTTTGTGTGCATGTCGTGTGTTCGCCGCTATC	NA
long-mer624	CP006740.1	435458	435484	GAATGGCCATTTCTCAATGTGGGGGGG	CP006740.1.412	CP006740.1.412	431814	436739	+	AutoIPR: IPR001599:Alpha-2-macroglobulin;IPR002890:Alpha-2-macroglobulin, N-terminal;IPR008930:Terpenoid cyclases/protein prenyltransferasealpha-alpha toroid; IPR011625:Alpha-2-macroglobulin,N-terminal 2; IPR021868:Alpha-2-macroglobulin MG1 domain;IPR026284:Alpha-2-macroglobulin domain protein,bacteria;
long-mer625	CP006740.1	444311	444338	TTGCGTGAATCCATATTTGAGCGTGATT	CP006740.1.419	CP006740.1.419	444099	444920	+	AutoIPR: IPR005177:Bifunctionalkinase-pyrophosphorylase;
long-mer626	CP006740.1	454321	454363	ACCACCGGGATCTCCCCAGGGGCCAGGACATGCTCAAGCTTCC	CP006740.1.426	CP006740.1.426	453870	454559	-	AutoIPR: IPR000544:Octanoyltransferase;
long-mer627	CP006740.1	454513	454543	CCAACATGCCAGGGCGCAACAGCACCACACG	CP006740.1.426	CP006740.1.426	453870	454559	-	AutoIPR: IPR000544:Octanoyltransferase;
long-mer628	CP006740.1	455106	455148	CAGACACAGCAGCCGGTGGTATCGGGGCAGCGACGTCCTCCGA	CP006740.1.428	CP006740.1.428	455005	455877	-	AutoIPR: IPR008984:SMAD/FHA domain;
long-mer629	CP006740.1	455248	455290	ATCGCGGACCTTGCAACCATTAACCACGCTCCCCTCCTCTGAA	CP006740.1.428	CP006740.1.428	455005	455877	-	AutoIPR: IPR008984:SMAD/FHA domain;
long-mer630	CP006740.1	455527	455569	CATTTCCACACCATCGGCATACACAGCATCGCCGACACGCAAC	CP006740.1.428	CP006740.1.428	455005	455877	-	AutoIPR: IPR008984:SMAD/FHA domain;
long-mer631	CP006740.1	455647	455668	GTTATCCAAGGAGAATTGCGCC	CP006740.1.428	CP006740.1.428	455005	455877	-	AutoIPR: IPR008984:SMAD/FHA domain;
long-mer632	CP006740.1	455817	455843	TAGCAATTTGGCCCCACTTGCTGAAGC	CP006740.1.428	CP006740.1.428	455005	455877	-	AutoIPR: IPR008984:SMAD/FHA domain;
long-mer633	CP006740.1	455862	455886	ATGGCACTGGCGGCATCAAGACGAC	CP006740.1.428	CP006740.1.428	455005	455877	-	AutoIPR: IPR008984:SMAD/FHA domain;
long-mer634	CP006740.1	456086	456111	CACCACAATCGCACTGCAACTAGAAC	NA
long-mer635	CP006740.1	456150	456208	CTGGCCTAATAATAAAACGTCATCAAAACAGAGGATGCCATATCCTCGCCAAAATGCCC	NA
long-mer636	CP006740.1	456355	456382	TCACCACAATGAACACGCCTCACGTAAA	CP006740.1.429	CP006740.1.429	456341	456847	+	AutoIPR: IPR008769:Poly granule associated;
long-mer637	CP006740.1	456856	456883	CTGCCCATCAACGCAACACCGCAGTCTT	CP006740.1.430	CP006740.1.430	456863	457153	-	
long-mer638	CP006740.1	456982	457003	CCCCCCTGCGCATGATTCGTAT	CP006740.1.430	CP006740.1.430	456863	457153	-	
long-mer639	CP006740.1	457102	457127	GCAGCCTCTGTACCACACCGCAGAAC	CP006740.1.430	CP006740.1.430	456863	457153	-	
long-mer640	CP006740.1	457462	457511	ATCTCAACACATCACAATGACGATCAGCCCACCAAGCATGATCTGATGTT	CP006740.1.431	CP006740.1.431	457289	457516	-	
long-mer641	CP006740.1	457585	457617	ACCTAAGTACTATTCGCGGAATGACAGCGCACC	NA
long-mer642	CP006740.1	458079	458121	GCTGACACAGATGACACGTGATTGGGCAATCCAGACACTGAAT	CP006740.1.432	CP006740.1.432	457669	458988	+	AutoIPR: IPR007383:Protein of unknown functionDUF445;
long-mer643	CP006740.1	459044	459071	AATAAAGAAAATTATCAGCTGATTATAT	NA
long-mer644	CP006740.1	459319	459346	TTCATTTTTTGGTGATTACCTTGGAATT	NA
long-mer645	CP006740.1	459412	459452	CACGTTGATCAGTGGTATCAGCAACAGGGGTTTGGTATGAA	NA
long-mer646	CP006740.1	459486	459528	GACGATGATTTTTTCGCACGGCTTGAATACTCCCCACATCAAT	NA
long-mer647	CP006740.1	459612	459646	CATCGCTATGATGATTCGGGATTTTTAAAAGCCGC	NA
long-mer648	CP006740.1	459992	460027	CACGTTTTGGAGACGGCCGATGACTGCGCCCATGAG	CP006740.1.433	CP006740.1.433	459689	461008	-	AutoIPR: IPR016166:FAD-binding, type 2;IPR019862:Gliding motility-associated protein GldE;
long-mer649	CP006740.1	460283	460309	TTGGTGTTCACGCATGATTTCAAGGTT	CP006740.1.433	CP006740.1.433	459689	461008	-	AutoIPR: IPR016166:FAD-binding, type 2;IPR019862:Gliding motility-associated protein GldE;
long-mer650	CP006740.1	460595	460637	AACGGCGATGGTGCTGGCGATTTTTTCTGAATGTGTCAGTGCC	CP006740.1.433	CP006740.1.433	459689	461008	-	AutoIPR: IPR016166:FAD-binding, type 2;IPR019862:Gliding motility-associated protein GldE;
long-mer651	CP006740.1	460643	460673	TTTGGGTACCAGTTCGCCGAAGATCAGTGTT	CP006740.1.433	CP006740.1.433	459689	461008	-	AutoIPR: IPR016166:FAD-binding, type 2;IPR019862:Gliding motility-associated protein GldE;
long-mer652	CP006740.1	460898	460921	GTGGGCCATCTGCTTCAGCCGGCT	CP006740.1.433	CP006740.1.433	459689	461008	-	AutoIPR: IPR016166:FAD-binding, type 2;IPR019862:Gliding motility-associated protein GldE;
long-mer653	CP006740.1	461029	461056	GTGGCAAGGAGAGCACATAGGTCAATCA	NA
long-mer654	CP006740.1	461058	461083	GCCTGGGCGCGTCGAGGGAGAGGAGT	NA
long-mer655	CP006740.1	461102	461143	CGTGGTCCATAGGGCGTGCCGCGAGGGCACTGGGGCATGTTA	NA
long-mer656	CP006740.1	461180	461210	ATGGCATCAGTGTCCAGTATCTATTCCAATG	NA
long-mer657	CP006740.1	461267	461309	GGGTTGGTTGTAGGCCATGAGCACGTCCAATAAGCATGTCTAC	NA
long-mer658	CP006740.1	464177	464219	CTTTGAAGCGGGTGACGCTGATTTGTCCCTTGATTTTTTCACG	CP006740.1.436	CP006740.1.436	463983	465872	-	AutoIPR: IPR001241:DNA topoisomerase, type IIA;IPR005740:DNA topoisomerase 4 subunit B, Gram-positive;IPR014721:Ribosomal protein S5 domain 2-type fold,subgroup;
long-mer659	CP006740.1	464283	464313	TACGTCGACGCGGAACAGGGGAGGCATTGCC	CP006740.1.436	CP006740.1.436	463983	465872	-	AutoIPR: IPR001241:DNA topoisomerase, type IIA;IPR005740:DNA topoisomerase 4 subunit B, Gram-positive;IPR014721:Ribosomal protein S5 domain 2-type fold,subgroup;
long-mer660	CP006740.1	464343	464382	GGGGAAGTGTTTGAGGAAGAGTGCGGTAAGCAGGGTGGCG	CP006740.1.436	CP006740.1.436	463983	465872	-	AutoIPR: IPR001241:DNA topoisomerase, type IIA;IPR005740:DNA topoisomerase 4 subunit B, Gram-positive;IPR014721:Ribosomal protein S5 domain 2-type fold,subgroup;
long-mer661	CP006740.1	465525	465567	CACGCCTACGCCGTGCAATCCTCCAGAAAAGGTGTAGTTGCGA	CP006740.1.436	CP006740.1.436	463983	465872	-	AutoIPR: IPR001241:DNA topoisomerase, type IIA;IPR005740:DNA topoisomerase 4 subunit B, Gram-positive;IPR014721:Ribosomal protein S5 domain 2-type fold,subgroup;
long-mer662	CP006740.1	467294	467320	CGGAACAGCGAGTTTGGCTGATTTGTC	CP006740.1.438	CP006740.1.438	466497	468161	+	AutoIPR: IPR004468:CTP synthase;IPR027417:P-loop containing nucleoside triphosphatehydrolase; IPR029062:Class I glutamineamidotransferase-like;
long-mer663	CP006740.1	469200	469240	CCTTAGTTGCCTTGCTTATTTTTGTGTGTTGGGCTGGTGAT	NA
long-mer664	CP006740.1	469328	469355	GTGAGGGTTATCTTTGGAATGCACTTCA	NA
long-mer665	CP006740.1	470755	470784	ACGGCAACTCAAATCAAGACTGGCTCGTTA	CP006740.1.440	CP006740.1.440	469603	470895	+	AutoIPR: IPR000941:Enolase; IPR029017:EnolaseN-terminal domain-like; IPR029065:Enolase C-terminaldomain-like;
long-mer666	CP006740.1	470831	470865	AGCAGGCGCTTGGTGTTGGTGCGCGTTATGCTGGT	CP006740.1.440	CP006740.1.440	469603	470895	+	AutoIPR: IPR000941:Enolase; IPR029017:EnolaseN-terminal domain-like; IPR029065:Enolase C-terminaldomain-like;
long-mer667	CP006740.1	471036	471059	CGAACGCTTGCGTCAGCGTAATGC	CP006740.1.441	CP006740.1.441	470998	471255	+	AutoIPR: IPR007060:Septum formation initiatorFtsL/DivIC;
long-mer668	CP006740.1	471353	471395	GATTGTCTATACCCTGGAAGCATTGGCAGCACATCCGGCGGTG	CP006740.1.442	CP006740.1.442	471252	471947	+	AutoIPR: IPR001228:2-C-methyl-D-erythritol4-phosphate cytidylyltransferase;IPR029044:Nucleotide-diphospho-sugar transferases;
long-mer669	CP006740.1	472333	472375	TGCGCGCTTGCTTGAAGTGCAGCCGGAGTGTGTCAGTGTAAAG	CP006740.1.443	CP006740.1.443	471971	472474	+	AutoIPR: IPR003526:2-C-methyl-D-erythritol2,4-cyclodiphosphate synthase;
long-mer670	CP006740.1	472576	472626	CTGCTGAACAACGTAGCGTGGAAGTGTCGTTATTGAGGTGGGTATTGTTCA	NA
long-mer671	CP006740.1	472879	472921	GCAGCCATATTCGTACGTATGTGCTTCGAGTAGAAATTGGCGC	CP006740.1.444	CP006740.1.444	472711	473352	-	AutoIPR: IPR002625:Smr protein/MutS2C-terminal;
long-mer672	CP006740.1	473081	473120	AACTGTGCAAATTCGCTTTTCGCCTCGTCTTCGTGGTGTT	CP006740.1.444	CP006740.1.444	472711	473352	-	AutoIPR: IPR002625:Smr protein/MutS2C-terminal;
long-mer673	CP006740.1	473407	473440	TGTTGTCAGCTTAGCGAGCGAGATAAGGCTAATG	NA
long-mer674	CP006740.1	473451	473545	TTTTGACCCAATTCTGACTGGGAAAACAATAAACGTCTTTTGCTGGGTGATAAGGGAAGCGGATGATTGCTATTGAGTAAGCGTTGGAAAATAGG	NA
long-mer675	CP006740.1	473547	473576	GGCGCGGGCGTTATCGGTGTATTTCTTGTG	NA
long-mer676	CP006740.1	473596	473618	ATGGAACTTGAATTGGCAGTGTT	NA
long-mer677	CP006740.1	473620	473668	GTCAAAATGTCGAGCCCCTTGGGCGTGTTATTAGGTTGATACGCTGTGG	NA
long-mer678	CP006740.1	473670	473715	CGGTGTGTTGGTTTCTGGCCATATCCATACATTTCTATCGTTAAGG	NA
long-mer679	CP006740.1	478082	478107	GGGGATGGATCAGCTTCATTTGGGGT	CP006740.1.450	CP006740.1.450	478097	479023	-	AutoIPR: IPR003399:Mammalian cellentry-related;
long-mer679	CP006740.1	478082	478107	GGGGATGGATCAGCTTCATTTGGGGT	CP006740.1.449	CP006740.1.449	477459	478100	-	AutoIPR: IPR005586:Protein of unknown functionDUF330;
long-mer680	CP006740.1	478202	478226	TAGCTCGCTCATAGTCGGAGCAAAT	CP006740.1.450	CP006740.1.450	478097	479023	-	AutoIPR: IPR003399:Mammalian cellentry-related;
long-mer681	CP006740.1	479324	479366	CAGTGGGGGATCCAACGCTAGAGCGCGTGCCAAGCCAGCGCGC	CP006740.1.451	CP006740.1.451	479027	479887	-	AutoIPR: IPR003439:ABC transporter-like;IPR027417:P-loop containing nucleoside triphosphatehydrolase; IPR030296:Probable ABC transporter ATP-bindingprotein Mkl;
long-mer682	CP006740.1	479384	479413	TAGTTGCGAGGGAAGCTTATCCAGTGCGTT	CP006740.1.451	CP006740.1.451	479027	479887	-	AutoIPR: IPR003439:ABC transporter-like;IPR027417:P-loop containing nucleoside triphosphatehydrolase; IPR030296:Probable ABC transporter ATP-bindingprotein Mkl;
long-mer683	CP006740.1	481432	481463	GGGACACACTACATTGCGCCGGTTGGATCGTG	CP006740.1.453	CP006740.1.453	481091	482356	+	AutoIPR: IPR024528:Domain of unknown functionDUF3815;
long-mer684	CP006740.1	481483	481507	GATGATGCGCGTGTTCGGTTTTGGG	CP006740.1.453	CP006740.1.453	481091	482356	+	AutoIPR: IPR024528:Domain of unknown functionDUF3815;
long-mer685	CP006740.1	481912	481954	ATACGTAGCGCAGCCTCAACCACAATGGGTTGAATGGGTGGCA	CP006740.1.453	CP006740.1.453	481091	482356	+	AutoIPR: IPR024528:Domain of unknown functionDUF3815;
long-mer686	CP006740.1	484862	484893	TCCTAATCATAGATAGGGGAGCAGAAGCCCAT	NA
long-mer687	CP006740.1	485094	485136	TACGTGATCATCTCCTTGAGCCGTATGCTCAAAATGACGCTCT	CP006740.1.459	CP006740.1.459	484946	485248	+	
long-mer688	CP006740.1	485415	485457	TGTCGTGAGTGAGTTAGTGCTCCCCTATCTAAATGCTTGATAG	NA
long-mer689	CP006740.1	485634	485675	TGATGATTTGTCTCTCATTTGTGATGATCATGCAGTTGTTTG	CP006740.1.460	CP006740.1.460	485608	485883	+	
long-mer690	CP006740.1	486512	486547	TGTTTATTTGATTGAGGAACCGATGGCCGCAGCGAT	CP006740.1.461	CP006740.1.461	486099	487142	+	AutoIPR: IPR004000:Actin family; IPR004753:Cellshape determining protein MreB/Mrl;
long-mer691	CP006740.1	486858	486886	TCTAATGAGGTGTTGGAGGCGTTGCACGA	CP006740.1.461	CP006740.1.461	486099	487142	+	AutoIPR: IPR004000:Actin family; IPR004753:Cellshape determining protein MreB/Mrl;
long-mer692	CP006740.1	487267	487325	AGGTGCCATAGTGGCGGCTCTTTCTGGTTGGCGGCGTCGTGAGTCTTAGGTTTTTCGAT	NA
long-mer693	CP006740.1	487456	487498	CGCTTGGTTGTCGCAGTTGCGGCAGCGGGCTAACTGGCTGGCG	CP006740.1.462	CP006740.1.462	487340	488290	+	AutoIPR: IPR007221:Rod shape-determiningprotein MreC;
long-mer694	CP006740.1	487702	487729	CGGTCTGGATGTGCAGTTGGCTCCGATT	CP006740.1.462	CP006740.1.462	487340	488290	+	AutoIPR: IPR007221:Rod shape-determiningprotein MreC;
long-mer695	CP006740.1	487852	487894	GACGCCGCTGCATTCAATTGTTCTGCTGTTGACCGATCCGGAT	CP006740.1.462	CP006740.1.462	487340	488290	+	AutoIPR: IPR007221:Rod shape-determiningprotein MreC;
long-mer696	CP006740.1	487990	488032	AGGTGTGAAAATTGGTGATGTTCTTATTACTTCAGGGCTGGGA	CP006740.1.462	CP006740.1.462	487340	488290	+	AutoIPR: IPR007221:Rod shape-determiningprotein MreC;
long-mer697	CP006740.1	488151	488193	TACTGTTGTTGCGCTTGGGTGGGTCCATGTCACCTGGTGGTGG	CP006740.1.462	CP006740.1.462	487340	488290	+	AutoIPR: IPR007221:Rod shape-determiningprotein MreC;
long-mer698	CP006740.1	488359	488397	TTACCAGTGTCAGTGCGGCCAATCCGTCCTTACTGGTTA	CP006740.1.463	CP006740.1.463	488287	488772	+	AutoIPR: IPR007227:Cell shape-determiningprotein MreD;
long-mer699	CP006740.1	488464	488506	ATGGGTGTACTGGCTGACTTCATTTATGGTGGTTTGTTAGGGG	CP006740.1.463	CP006740.1.463	488287	488772	+	AutoIPR: IPR007227:Cell shape-determiningprotein MreD;
long-mer700	CP006740.1	488779	488821	GAGCGTGCATCATCCACAAGCAAAGCATACGTATGCCGAAGTT	CP006740.1.464	CP006740.1.464	488756	490840	+	AutoIPR:IPR012338:Beta-lactamase/transpeptidase-like;IPR017790:Penicillin-binding protein 2;
long-mer701	CP006740.1	491023	491047	CTGTTGATCATGTGGTGCTTGTCAC	CP006740.1.465	CP006740.1.465	490837	491958	+	AutoIPR: IPR001182:Cell cycle proteinFtsW/RodA;
long-mer702	CP006740.1	491145	491187	TGGGCGCCAGTGGTTGGACCTTAAGCTATTTTATTTGCAGCCT	CP006740.1.465	CP006740.1.465	490837	491958	+	AutoIPR: IPR001182:Cell cycle proteinFtsW/RodA;
long-mer703	CP006740.1	491715	491757	CATGCGCTGCTTGTGGATCGCAGGGCAAGCACGCGATACTTAT	CP006740.1.465	CP006740.1.465	490837	491958	+	AutoIPR: IPR001182:Cell cycle proteinFtsW/RodA;
long-mer704	CP006740.1	491793	491816	TTTTGTCTATGTGTTGGTTAATGG	CP006740.1.465	CP006740.1.465	490837	491958	+	AutoIPR: IPR001182:Cell cycle proteinFtsW/RodA;
long-mer705	CP006740.1	491997	492037	GCCTTTGGGTACGTTAGTCTCTCTTTATAATCCCAAGCCTG	NA
long-mer706	CP006740.1	493549	493591	GAATGAGGGATGTACGAGCACCACATGATTTGATTGACTGTGT	NA
long-mer707	CP006740.1	493768	493813	TAAAAAGCCTGTGTTTCAAGGTTGGGATGGCGCACACATTGGATGG	NA
long-mer708	CP006740.1	496535	496610	GCGTTTAGTGCGCCAGCGTCAGGCCGAGCATGCTGATCTTGATCAATTGCTGGTGCGTGCTGATGAGGCTTATGTC	CP006740.1.468	CP006740.1.468	496107	497618	+	AutoIPR: IPR011990:Tetratricopeptide-likehelical domain;
long-mer709	CP006740.1	496643	496707	GCTGCCGTTGTATCAGCGAGTGTTGGAGTTGGTGCCGGGGTTTTCTCGTGCTTTGCAAGGACGTG	CP006740.1.468	CP006740.1.468	496107	497618	+	AutoIPR: IPR011990:Tetratricopeptide-likehelical domain;
long-mer710	CP006740.1	496997	497039	ATATGTGGCGCATGCTGGGCGTCAGGCGGCTGAATTCCATTTC	CP006740.1.468	CP006740.1.468	496107	497618	+	AutoIPR: IPR011990:Tetratricopeptide-likehelical domain;
long-mer711	CP006740.1	497313	497355	CAGAGGGCTGCACAACGCCTGTTAGTGGCGATGCGTGCCTGTT	CP006740.1.468	CP006740.1.468	496107	497618	+	AutoIPR: IPR011990:Tetratricopeptide-likehelical domain;
long-mer712	CP006740.1	497441	497483	GTTGCTGGGGGCCAGAAAGCGTCTGGCACAGCGTTGGATTGCG	CP006740.1.468	CP006740.1.468	496107	497618	+	AutoIPR: IPR011990:Tetratricopeptide-likehelical domain;
long-mer713	CP006740.1	497538	497619	GAGCAGGCGCGACGTTGGGGGGCACGTACTCCGGAGTTGGATGAATTAGCCAGGCGCGTTAATCTTGCTTCGCAGCGTTGAT	CP006740.1.468	CP006740.1.468	496107	497618	+	AutoIPR: IPR011990:Tetratricopeptide-likehelical domain;
long-mer714	CP006740.1	497811	497834	CGCTCTTTAGTACTGTCGCTGCGT	NA
long-mer715	CP006740.1	497889	497931	CTGCGTTCCATGCGATGAAATTTTTATTTTTTCCATATCTGTT	NA
long-mer716	CP006740.1	497971	498002	CGTGTGTTTGCTGATCTTCTGTCGATGGATTC	NA
long-mer717	CP006740.1	498248	498269	GAGCCGGTCGCGGTCGATCCCC	CP006740.1.469	CP006740.1.469	498128	498631	-	
long-mer718	CP006740.1	498575	498603	AACTACATTTTCCAGTGCGTTGGGGGTGG	CP006740.1.469	CP006740.1.469	498128	498631	-	
long-mer719	CP006740.1	499033	499062	CGGCCCACGGCGTCTTCGTAAGCTAGGCCG	CP006740.1.471	CP006740.1.471	498954	499763	-	AutoIPR: IPR002586:CobQ/CobB/MinD/ParAnucleotide binding domain; IPR025501:ATP binding proteinMinD; IPR027417:P-loop containing nucleoside triphosphatehydrolase;
long-mer720	CP006740.1	499627	499659	AGGTTGCGAAGCCCAACGTCAAAATCAATGACT	CP006740.1.471	CP006740.1.471	498954	499763	-	AutoIPR: IPR002586:CobQ/CobB/MinD/ParAnucleotide binding domain; IPR025501:ATP binding proteinMinD; IPR027417:P-loop containing nucleoside triphosphatehydrolase;
long-mer721	CP006740.1	500315	500336	CCAGGTCCGGAGGGTGCGGGAG	CP006740.1.472	CP006740.1.472	499800	500516	-	AutoIPR: IPR013033:Septum formation inhibitorMinC;
long-mer722	CP006740.1	500525	500567	TCTCCGCCTAGTTGGGTGTGCAGATATGGCGTTGCAGGCCTAC	CP006740.1.473	CP006740.1.473	500532	501110	-	AutoIPR: IPR016181:Acyl-CoA N-acyltransferase;IPR016890:Uncharacterised conserved protein UCP028520;
long-mer723	CP006740.1	500656	500683	TCAATGCCCGTCATTGTGTTTTGTCCGA	CP006740.1.473	CP006740.1.473	500532	501110	-	AutoIPR: IPR016181:Acyl-CoA N-acyltransferase;IPR016890:Uncharacterised conserved protein UCP028520;
long-mer724	CP006740.1	500787	500829	GTGTACGTCGGCATAAAATGCTCGTCCGACGCCACCCCCACGA	CP006740.1.473	CP006740.1.473	500532	501110	-	AutoIPR: IPR016181:Acyl-CoA N-acyltransferase;IPR016890:Uncharacterised conserved protein UCP028520;
long-mer725	CP006740.1	500888	500915	ACCACGCAAAATTACTACTGCCATGGCG	CP006740.1.473	CP006740.1.473	500532	501110	-	AutoIPR: IPR016181:Acyl-CoA N-acyltransferase;IPR016890:Uncharacterised conserved protein UCP028520;
long-mer726	CP006740.1	507475	507507	TGTGTTAAATCAGATTGTACCTGGCAGTCATGG	CP006740.1.481	CP006740.1.481	506156	509638	+	AutoIPR: IPR005467:Signal transductionhistidine kinase, core; IPR011006:CheY-like superfamily;IPR011042:Six-bladed beta-propeller, TolB-like;IPR011123:Two component regulator three Y;IPR014302:Signal transduction histidine kinase, TMAOsensor TorS; IPR022510:Sortase system, histidine kinase;
long-mer727	CP006740.1	508288	508330	CGACCCGATGGGCAATCTGTCCCGCATCCATCTGGTGACGTTT	CP006740.1.481	CP006740.1.481	506156	509638	+	AutoIPR: IPR005467:Signal transductionhistidine kinase, core; IPR011006:CheY-like superfamily;IPR011042:Six-bladed beta-propeller, TolB-like;IPR011123:Two component regulator three Y;IPR014302:Signal transduction histidine kinase, TMAOsensor TorS; IPR022510:Sortase system, histidine kinase;
long-mer728	CP006740.1	508627	508669	CCAAGCGGCAGGTAAGCACCTCTTGCGTTTGGTCAATGATGCC	CP006740.1.481	CP006740.1.481	506156	509638	+	AutoIPR: IPR005467:Signal transductionhistidine kinase, core; IPR011006:CheY-like superfamily;IPR011042:Six-bladed beta-propeller, TolB-like;IPR011123:Two component regulator three Y;IPR014302:Signal transduction histidine kinase, TMAOsensor TorS; IPR022510:Sortase system, histidine kinase;
long-mer729	CP006740.1	509392	509425	TTTATGCGATCTAGATCTCCCGGGATTGGATGGT	CP006740.1.481	CP006740.1.481	506156	509638	+	AutoIPR: IPR005467:Signal transductionhistidine kinase, core; IPR011006:CheY-like superfamily;IPR011042:Six-bladed beta-propeller, TolB-like;IPR011123:Two component regulator three Y;IPR014302:Signal transduction histidine kinase, TMAOsensor TorS; IPR022510:Sortase system, histidine kinase;
long-mer730	CP006740.1	509503	509584	TGCCCAGAGGCAGGCGTTCCACGTTGGCTGCGATGCGTTTTTACGCAAACCGGTCACCGGCGAGATGCTGGAGCAGGTGCTC	CP006740.1.481	CP006740.1.481	506156	509638	+	AutoIPR: IPR005467:Signal transductionhistidine kinase, core; IPR011006:CheY-like superfamily;IPR011042:Six-bladed beta-propeller, TolB-like;IPR011123:Two component regulator three Y;IPR014302:Signal transduction histidine kinase, TMAOsensor TorS; IPR022510:Sortase system, histidine kinase;
long-mer731	CP006740.1	509593	509641	GCTGAGTGCGCCTCGTCAAGACGCTGATGTGGATACGCCAACATGATAT	CP006740.1.481	CP006740.1.481	506156	509638	+	AutoIPR: IPR005467:Signal transductionhistidine kinase, core; IPR011006:CheY-like superfamily;IPR011042:Six-bladed beta-propeller, TolB-like;IPR011123:Two component regulator three Y;IPR014302:Signal transduction histidine kinase, TMAOsensor TorS; IPR022510:Sortase system, histidine kinase;
long-mer732	CP006740.1	509643	509708	GATAAAAGGAAACACGTATTTGTTTAGGTGATGCCGGATCCTTTAGTGATGGCCTTTGATCTACTG	NA
long-mer733	CP006740.1	509730	509798	GTGTTTGATCGCGTTAGCGCGTCGATGAGGTGTTCTTGGCTGACACAGGGATGCTGCTTGCTGTGATGT	NA
long-mer734	CP006740.1	509814	509910	TGCACATGCCTGACGAGTGAACGAGCGATGACCTCGCCCAGCCGCACTGGTACCGCATTCCCGATCAGACGTCCCATGGTATTCACCGTGATCGGAG	CP006740.1.482	CP006740.1.482	509798	510481	-	AutoIPR: IPR001525:C-5 cytosinemethyltransferase;IPR029063:S-adenosyl-L-methionine-dependentmethyltransferase;
long-mer735	CP006740.1	509912	509957	GCCCGGTGGGGCGAACCGATAAGACTTTGGGAACGTTTGGAGTATT	CP006740.1.482	CP006740.1.482	509798	510481	-	AutoIPR: IPR001525:C-5 cytosinemethyltransferase;IPR029063:S-adenosyl-L-methionine-dependentmethyltransferase;
long-mer736	CP006740.1	509959	509994	CTGCCTCTCGCAGTGAGATAGCGCGATCTTGCTCCG	CP006740.1.482	CP006740.1.482	509798	510481	-	AutoIPR: IPR001525:C-5 cytosinemethyltransferase;IPR029063:S-adenosyl-L-methionine-dependentmethyltransferase;
long-mer737	CP006740.1	509996	510031	ATGCCCAAACCGTCCGTTGCCGTAACCAAAACATTG	CP006740.1.482	CP006740.1.482	509798	510481	-	AutoIPR: IPR001525:C-5 cytosinemethyltransferase;IPR029063:S-adenosyl-L-methionine-dependentmethyltransferase;
long-mer738	CP006740.1	510033	510135	GTGGTGATGGTCGGTGCTGGCTGATCCCATTCCATACGACCGTAGACGCTTGGATAGGTGGCCCCAGTGTCTTTGCAATGGCACGCTGCCCGCAGTGCTGCGG	CP006740.1.482	CP006740.1.482	509798	510481	-	AutoIPR: IPR001525:C-5 cytosinemethyltransferase;IPR029063:S-adenosyl-L-methionine-dependentmethyltransferase;
long-mer739	CP006740.1	510144	510192	CGCCACGTGCCTCCAGGGCGCGACGCCCGAATCCTCGACATGTTCAAAG	CP006740.1.482	CP006740.1.482	509798	510481	-	AutoIPR: IPR001525:C-5 cytosinemethyltransferase;IPR029063:S-adenosyl-L-methionine-dependentmethyltransferase;
long-mer740	CP006740.1	510198	510281	AAAGACGCGGCGGTGTGCAGCGCGTCTTGAGGATCACGCTCCCCTGCATGAATGGGAGGAAGAGAGCCAATGGCCTCACGGACC	CP006740.1.482	CP006740.1.482	509798	510481	-	AutoIPR: IPR001525:C-5 cytosinemethyltransferase;IPR029063:S-adenosyl-L-methionine-dependentmethyltransferase;
long-mer741	CP006740.1	510283	510450	TCATCCTTGGAACATGCTGCTGTGAAAGTTCCAGTCCTTGAGAACCTAGCCTGGATGCAAGTAGCACCAAGCGCTTACGTGTCTGCGGAACACCGATGGATGCACATTCCACGATATGCCACCACGTCTTATAGCCAGAAAGACTCTTTAGAAACTGTTGAAAGACCG	CP006740.1.482	CP006740.1.482	509798	510481	-	AutoIPR: IPR001525:C-5 cytosinemethyltransferase;IPR029063:S-adenosyl-L-methionine-dependentmethyltransferase;
long-mer742	CP006740.1	510468	510502	GGCACATTCTCCATCGTCACTAGGTCCGGCTTGAG	CP006740.1.482	CP006740.1.482	509798	510481	-	AutoIPR: IPR001525:C-5 cytosinemethyltransferase;IPR029063:S-adenosyl-L-methionine-dependentmethyltransferase;
long-mer743	CP006740.1	510521	510631	GAAGGCAAGCACCAAGGGCCACTGCGAGGCATACGCGTTATTCCGCCGACTACGGCTGTAAGCCGAGAACGGTTGGCATGGTGCGCATCCGGCAAGCAAGGTGATGTCGGC	CP006740.1.483	CP006740.1.483	510570	510866	-	AutoIPR:IPR029063:S-adenosyl-L-methionine-dependentmethyltransferase;
long-mer744	CP006740.1	510671	510707	TTGCGACATCGCATTCAAGAAACAAGGCAGCATTGTT	CP006740.1.483	CP006740.1.483	510570	510866	-	AutoIPR:IPR029063:S-adenosyl-L-methionine-dependentmethyltransferase;
long-mer745	CP006740.1	510717	510782	GGGGAATTGACAGTTTGGATCAATGTCGATGCCTGCGGCGACTGAAATGCCACCGCGAGCCAGGCC	CP006740.1.483	CP006740.1.483	510570	510866	-	AutoIPR:IPR029063:S-adenosyl-L-methionine-dependentmethyltransferase;
long-mer746	CP006740.1	510811	510872	AGATCAACGCCCACAATGTTGGGGATGTTCTTGGGGCGTCGTGGATGACGGCTCATGCAGGA	CP006740.1.484	CP006740.1.484	510863	511600	-	
long-mer746	CP006740.1	510811	510872	AGATCAACGCCCACAATGTTGGGGATGTTCTTGGGGCGTCGTGGATGACGGCTCATGCAGGA	CP006740.1.483	CP006740.1.483	510570	510866	-	AutoIPR:IPR029063:S-adenosyl-L-methionine-dependentmethyltransferase;
long-mer747	CP006740.1	510900	510922	CGATCAATGTATCTGGCGAAGTG	CP006740.1.484	CP006740.1.484	510863	511600	-	
long-mer748	CP006740.1	510924	510965	TCCACCACGTCGTCAAGGTAATCAACGGTCTTCTCCTTGAGT	CP006740.1.484	CP006740.1.484	510863	511600	-	
long-mer749	CP006740.1	510967	511012	CCACCAGTTCTTTGACAGTGATCTCCGCGGCGCACTCTGCAAATGA	CP006740.1.484	CP006740.1.484	510863	511600	-	
long-mer750	CP006740.1	511014	511248	ATGGAGCCGTGCGCCAGATCATTCCTGAGTTGTTTCACAAAGGCCAGTGGCCCTAGGTCATTCCGAAAAGGCTGCTTGATGGCTTGATAGACGCGCTTGTTTATCTTCAATTCCAGGCCCACTCGTTCAATGACATTTTCGATCTCACGGTCATCCCAATTGCCAGCGTTGGCCTTTTCAATCGTGAAGGTATCAATGGGTGATGCAGCCAACAGATGATTGCAAAGCTGCAACG	CP006740.1.484	CP006740.1.484	510863	511600	-	
long-mer751	CP006740.1	511250	511476	GCTATCCAGTCTCTTGTTTGGTTCCAATGTAGTATGCGTGCGAGCGACCACGCGTACCCACTCACGCCGCATTGCATCATTCAGTTGCTTAGGTGTGCATTGCGCATTTCCTTTGACAGCCTCCGCAACGGCTTTAATACAGTGAGAAATGGTGGCCTCGACAAGGTTGTACAACTGCAGATACACGCTTGAATAAAGGATTTTTTGTTGTTGGGGGGTAATAGGAT	CP006740.1.484	CP006740.1.484	510863	511600	-	
long-mer752	CP006740.1	511478	511518	TGCTGCGCCTTTGATGCGTGGTTGCCCTTGTTGTGCTTGAG	CP006740.1.484	CP006740.1.484	510863	511600	-	
long-mer753	CP006740.1	511520	511607	ATCCATCACCGTCAGCAACTCAAGATAGGCATTCACTTCTTCGAGTCGTTCTTGGAATGCAATCCTTAGTTTGCTGCTCATTTACTTT	CP006740.1.484	CP006740.1.484	510863	511600	-	
long-mer753	CP006740.1	511520	511607	ATCCATCACCGTCAGCAACTCAAGATAGGCATTCACTTCTTCGAGTCGTTCTTGGAATGCAATCCTTAGTTTGCTGCTCATTTACTTT	CP006740.1.485	CP006740.1.485	511597	512547	-	AutoIPR: IPR004919:Domain of unknown functionDUF262;
long-mer754	CP006740.1	511609	511642	TCGCAGCAGTTGATTGCGTACGAACTCCGTGCGT	CP006740.1.485	CP006740.1.485	511597	512547	-	AutoIPR: IPR004919:Domain of unknown functionDUF262;
long-mer755	CP006740.1	511644	511668	TCCGCAGCAGGGTGATCGCATTGGC	CP006740.1.485	CP006740.1.485	511597	512547	-	AutoIPR: IPR004919:Domain of unknown functionDUF262;
long-mer756	CP006740.1	511703	511732	CTGGTTAACCATGTGGTGACGCTGGGTGGG	CP006740.1.485	CP006740.1.485	511597	512547	-	AutoIPR: IPR004919:Domain of unknown functionDUF262;
long-mer757	CP006740.1	511734	511800	TGGCGTTGGCCAGACTAGGGCGCTTATTCAATGCCAGGCGTGATCCGACTGCAATGGCTTCGAACCT	CP006740.1.485	CP006740.1.485	511597	512547	-	AutoIPR: IPR004919:Domain of unknown functionDUF262;
long-mer758	CP006740.1	511805	511828	CTCGGTGTGGCCTTGCCTTTGGGA	CP006740.1.485	CP006740.1.485	511597	512547	-	AutoIPR: IPR004919:Domain of unknown functionDUF262;
long-mer759	CP006740.1	511847	511869	GGGAAGACGCGAGCGACGAAGTC	CP006740.1.485	CP006740.1.485	511597	512547	-	AutoIPR: IPR004919:Domain of unknown functionDUF262;
long-mer760	CP006740.1	511871	511920	ATCACCTCCTCAAATTGCTTACGGTAACGCTCGGTCAACGTCTCATCTTG	CP006740.1.485	CP006740.1.485	511597	512547	-	AutoIPR: IPR004919:Domain of unknown functionDUF262;
long-mer761	CP006740.1	511922	511963	GCTGCCTTGTCGTTCATCGTCTTGATGTAGTTGAAGATGAAC	CP006740.1.485	CP006740.1.485	511597	512547	-	AutoIPR: IPR004919:Domain of unknown functionDUF262;
long-mer762	CP006740.1	511982	512019	TACTCATCTAGTCCATCGCTGTAGGCAAAAAACCGCGA	CP006740.1.485	CP006740.1.485	511597	512547	-	AutoIPR: IPR004919:Domain of unknown functionDUF262;
long-mer763	CP006740.1	512071	512093	CAGCGCGATAAATTCCGGAAGCT	CP006740.1.485	CP006740.1.485	511597	512547	-	AutoIPR: IPR004919:Domain of unknown functionDUF262;
long-mer764	CP006740.1	512149	512210	TTCTGCCATGTTCGCAATCTTGCTGCCGGTATTGATGCGCTCAAACATGTCAAAGCGCGCCT	CP006740.1.485	CP006740.1.485	511597	512547	-	AutoIPR: IPR004919:Domain of unknown functionDUF262;
long-mer765	CP006740.1	512221	512262	ATGTTCGTTCAGTACAACTCCGCGTATTGATCGATTATTGAT	CP006740.1.485	CP006740.1.485	511597	512547	-	AutoIPR: IPR004919:Domain of unknown functionDUF262;
long-mer766	CP006740.1	512264	512330	TTCCTTTGCCGGGATTCGGGAAGGTCCGAGAACCTGAAGCCAGACAACGCGGTGAGGGTTTGTAATT	CP006740.1.485	CP006740.1.485	511597	512547	-	AutoIPR: IPR004919:Domain of unknown functionDUF262;
long-mer767	CP006740.1	512332	512379	ACCAAGTTGCAGGTTGCCTAAGAGGAATTCTTCGATCGACCGCAGGCG	CP006740.1.485	CP006740.1.485	511597	512547	-	AutoIPR: IPR004919:Domain of unknown functionDUF262;
long-mer768	CP006740.1	512381	512415	TGCGAGCCATCCACGATTTCCAACGTACCGTCCTC	CP006740.1.485	CP006740.1.485	511597	512547	-	AutoIPR: IPR004919:Domain of unknown functionDUF262;
long-mer769	CP006740.1	512501	512541	GTGTACTCGCGTTGATACGCAGGGATGATGAAGTCGCCATT	CP006740.1.485	CP006740.1.485	511597	512547	-	AutoIPR: IPR004919:Domain of unknown functionDUF262;
long-mer770	CP006740.1	512553	512616	TGGCCAAAAGCTCTACGGAATATTCCGTGAGATAAAACTCGTTGAAAGTGCGACGATTTGAGCG	NA
long-mer771	CP006740.1	512661	512695	TTTTTGCTTTTCCATGGCGTGCCGTTCGATGATTG	NA
long-mer772	CP006740.1	512727	512754	GGGGGGCAGGTGAATAGCATCTGGGCTG	NA
long-mer773	CP006740.1	512766	512813	CGTTTGTTAGACACGATGCAATGAACTGAGATCACTCCAGTCAACGAC	CP006740.1.486	CP006740.1.486	512806	513870	-	AutoIPR: IPR006361:Uroporphyrinogendecarboxylase HemE;
long-mer774	CP006740.1	512843	512871	GCGCTGACGTGATCCGGGTTCATGCCAGG	CP006740.1.486	CP006740.1.486	512806	513870	-	AutoIPR: IPR006361:Uroporphyrinogendecarboxylase HemE;
long-mer775	CP006740.1	513293	513316	GCTGCCAAGTAGCTGATCACTGCG	CP006740.1.486	CP006740.1.486	512806	513870	-	AutoIPR: IPR006361:Uroporphyrinogendecarboxylase HemE;
long-mer776	CP006740.1	513359	513401	TTGAATGCCATGGCCTTAATGCGTGCGTATTCTTTGCTGCTTC	CP006740.1.486	CP006740.1.486	512806	513870	-	AutoIPR: IPR006361:Uroporphyrinogendecarboxylase HemE;
long-mer777	CP006740.1	513418	513460	GCAGGCCAGTGTCCATGGGCTTCCGGAGAAACCAATGAGCGGG	CP006740.1.486	CP006740.1.486	512806	513870	-	AutoIPR: IPR006361:Uroporphyrinogendecarboxylase HemE;
long-mer778	CP006740.1	514092	514128	ATGGGATCGTTTGAAAGGGGGCAAGGGTGTACGCATG	NA
long-mer779	CP006740.1	514378	514420	GAGCATTTCAGGTGTTAGACCTGAGGGCAGGACAGTGGGCAAG	CP006740.1.487	CP006740.1.487	514246	515358	-	AutoIPR: IPR030960:3-dehydroquinate synthasedomain; IPR030963:3-dehydroquinate synthase family;
long-mer780	CP006740.1	514580	514621	ATGGCGTGGCCGAAGGTATGACCGAGATTGAGCAGGACGCGT	CP006740.1.487	CP006740.1.487	514246	515358	-	AutoIPR: IPR030960:3-dehydroquinate synthasedomain; IPR030963:3-dehydroquinate synthase family;
long-mer781	CP006740.1	514984	515022	CCAGCAGGCGGCGGTAAAGCCGGCCAGATCCCCGATGAC	CP006740.1.487	CP006740.1.487	514246	515358	-	AutoIPR: IPR030960:3-dehydroquinate synthasedomain; IPR030963:3-dehydroquinate synthase family;
long-mer782	CP006740.1	515218	515263	ATCACTGAGAATGAGTGCATGTCTGCCGCGGATGGTGGCGGCCAGG	CP006740.1.487	CP006740.1.487	514246	515358	-	AutoIPR: IPR030960:3-dehydroquinate synthasedomain; IPR030963:3-dehydroquinate synthase family;
long-mer783	CP006740.1	515484	515526	TGTGGCGTAGAGATCGCTCAGTACCTGTTTGCGGTCGATTTGT	CP006740.1.488	CP006740.1.488	515355	515897	-	AutoIPR: IPR000623:Shikimate kinase/Threoninesynthase-like 1; IPR027417:P-loop containing nucleosidetriphosphate hydrolase;
long-mer784	CP006740.1	516033	516065	GCGGGAATGGGTGCTGCGAGTGGTTGCACTGTG	NA
long-mer785	CP006740.1	516822	516852	CCGTGTCATGGCACTTTGGGCAGTGGATGCT	NA
long-mer786	CP006740.1	517362	517385	GCCAGCCGTGTAGTGCGATGACGT	CP006740.1.490	CP006740.1.490	517006	518748	-	AutoIPR: IPR000924:Glutamyl/glutaminyl-tRNAsynthetase; IPR022861:Glutamine-tRNA ligase, bacterial;
long-mer787	CP006740.1	518364	518425	AGACGTAGGCTTTTCCATCGGCAATGAGTTTTTCTGCAGCTAGGTACAGTACTTCGAAATAA	CP006740.1.490	CP006740.1.490	517006	518748	-	AutoIPR: IPR000924:Glutamyl/glutaminyl-tRNAsynthetase; IPR022861:Glutamine-tRNA ligase, bacterial;
long-mer788	CP006740.1	518442	518484	GTGCGTTCCAATGGAAGCCTAACCAAGAGACGTCTTCCTGGAT	CP006740.1.490	CP006740.1.490	517006	518748	-	AutoIPR: IPR000924:Glutamyl/glutaminyl-tRNAsynthetase; IPR022861:Glutamine-tRNA ligase, bacterial;
long-mer789	CP006740.1	518852	518894	TCTTGGGTGTGAATGGTGTGTTGTGTTTGGTGTCTGGGTGATA	NA
long-mer790	CP006740.1	525919	525961	ATCTGACAGTCGTTTGAGGAGTGGCCAGGGGATGTGCCCTACC	CP006740.1.498	CP006740.1.498	525061	526008	-	AutoIPR: IPR004960:Bacterial lipid Abiosynthesis acyltransferase;
long-mer791	CP006740.1	527059	527101	AGTTGCTTCGCGTATCGAATCTCTGTCCACTGAGTATGCCAAG	CP006740.1.499	CP006740.1.499	526400	528256	+	AutoIPR: IPR007127:RNA polymerase sigma factor70, region 1.1; IPR012760:RNA polymerase sigma factorRpoD, C-terminal; IPR014209:RNA polymerase sigma-K type;IPR014284:RNA polymerase sigma-70 like domain;IPR028630:RNA polymerase sigma factor RpoD;
long-mer792	CP006740.1	534077	534119	GCTGAGCCAAGCAGCTGCGATACAGCCACGCCCTTGGGGTCCG	CP006740.1.504	CP006740.1.504	533561	534766	-	AutoIPR: IPR004723:8-amino-7-oxononanoatesynthase,  Archaea/Proteobacteria type;IPR015424:Pyridoxal phosphate-dependent transferase;
long-mer793	CP006740.1	534188	534230	GGCGCGTAATGGAGCGATGTCGCCATCCATGCTAAAGATGCCA	CP006740.1.504	CP006740.1.504	533561	534766	-	AutoIPR: IPR004723:8-amino-7-oxononanoatesynthase,  Archaea/Proteobacteria type;IPR015424:Pyridoxal phosphate-dependent transferase;
long-mer794	CP006740.1	534236	534278	TGCTAGCATTGCTGCACCTTCGGGTGCGTTCTTGAGTTGATGT	CP006740.1.504	CP006740.1.504	533561	534766	-	AutoIPR: IPR004723:8-amino-7-oxononanoatesynthase,  Archaea/Proteobacteria type;IPR015424:Pyridoxal phosphate-dependent transferase;
long-mer795	CP006740.1	534320	534362	GCAGCCTGCCAGACGGGTAGCATCTATCAGGCTGGCATGGTTG	CP006740.1.504	CP006740.1.504	533561	534766	-	AutoIPR: IPR004723:8-amino-7-oxononanoatesynthase,  Archaea/Proteobacteria type;IPR015424:Pyridoxal phosphate-dependent transferase;
long-mer796	CP006740.1	534855	534897	AGCTTGGTGGTCTGTGGATGTGAGTGGTGCGTTATTTCGGGGA	NA
long-mer797	CP006740.1	535195	535237	CTGCCAGATATTTGTCCTGATTATTGCATCAGCTTTGGAAGGA	CP006740.1.505	CP006740.1.505	535172	535321	+	
long-mer798	CP006740.1	535872	535904	GAAGCCGATTGTCGTGATGGGGCACTTGCTTGG	CP006740.1.506	CP006740.1.506	535321	536484	+	AutoIPR: IPR003780:COX15/CtaA family;
long-mer799	CP006740.1	536316	536351	GACTTGGGCGTTAGCGTTAGCATTTCTGGTGGTGGT	CP006740.1.506	CP006740.1.506	535321	536484	+	AutoIPR: IPR003780:COX15/CtaA family;
long-mer800	CP006740.1	536366	536394	GTGTGCTCAACGTTAAATTGGCGGTTCCT	CP006740.1.506	CP006740.1.506	535321	536484	+	AutoIPR: IPR003780:COX15/CtaA family;
long-mer801	CP006740.1	536513	536555	GGATCTGACCAAGCCCAAGGTAGTGGCATTGATTGTGTTCACG	CP006740.1.507	CP006740.1.507	536487	537392	+	AutoIPR: IPR000537:UbiA prenyltransferasefamily; IPR030470:UbiA prenyltransferase conserved site;
long-mer802	CP006740.1	536655	536678	GCCGCGGCGGCAATCAATCAGCTT	CP006740.1.507	CP006740.1.507	536487	537392	+	AutoIPR: IPR000537:UbiA prenyltransferasefamily; IPR030470:UbiA prenyltransferase conserved site;
long-mer803	CP006740.1	537155	537212	GATTCTGAGTGTGGTAACGCTGCTGCCGGTGGCGACTGGGATGAGCGGGGTATTTTAT	CP006740.1.507	CP006740.1.507	536487	537392	+	AutoIPR: IPR000537:UbiA prenyltransferasefamily; IPR030470:UbiA prenyltransferase conserved site;
long-mer804	CP006740.1	537272	537314	TCCACCTGATGAATTATTTGCAATGAAAACGTTTGGTTATTCG	CP006740.1.507	CP006740.1.507	536487	537392	+	AutoIPR: IPR000537:UbiA prenyltransferasefamily; IPR030470:UbiA prenyltransferase conserved site;
long-mer805	CP006740.1	537681	537714	ATTTTATTTTTGAAACTATTCCATTTTAATTTAT	NA
long-mer806	CP006740.1	538732	538770	GAGGATATTCTACGTTCAGGGAAGGTAGACGGTGTGACC	CP006740.1.508	CP006740.1.508	538063	538902	+	AutoIPR: IPR001279:Beta-lactamase-like;
long-mer807	CP006740.1	539535	539577	GCAGCAGTTCGTATACGGTATTGTCATGCAACTTTGACAGACG	CP006740.1.509	CP006740.1.509	539260	540510	-	AutoIPR: IPR006674:HD domain; IPR012006:tRNAnucleotidyltransferase, proteobacteria;
long-mer808	CP006740.1	539607	539646	TCAATGCGAGTTGCTGGTAATTCCGGGGGACTTTCAGGCG	CP006740.1.509	CP006740.1.509	539260	540510	-	AutoIPR: IPR006674:HD domain; IPR012006:tRNAnucleotidyltransferase, proteobacteria;
long-mer809	CP006740.1	539752	539794	TGCGAAGCCGATCAGCATATCCCCTGGTGCCAGCTTTGCAGCT	CP006740.1.509	CP006740.1.509	539260	540510	-	AutoIPR: IPR006674:HD domain; IPR012006:tRNAnucleotidyltransferase, proteobacteria;
long-mer810	CP006740.1	542629	542653	TCACGTGATAGTTGTGTTTGCAATG	NA
long-mer811	CP006740.1	542720	542745	ATCTCATTTTTCACGGTTTTTGGGGG	NA
long-mer812	CP006740.1	542891	542919	GTTGTTCACAGCAAAGCTTGTGCGCGGTT	NA
long-mer813	CP006740.1	543110	543143	GGTTGCTAGCATGTGTCCTTAGTGTGTGTCCGTT	NA
long-mer814	CP006740.1	543190	543232	CATTCGATAGCTTTCCGTTGAAGATAATTATCCTCGTGCCGCT	NA
long-mer815	CP006740.1	544016	544058	CGCCGCTTCGCTCAGGTTGACGTCGAATTTTGCGATGACTGTG	CP006740.1.511	CP006740.1.511	543287	544168	-	AutoIPR: IPR003817:Phosphatidylserinedecarboxylase-related;
long-mer816	CP006740.1	544168	544210	CAGAGTGATTTCCTTGGTGAGTTTTTGCAGGTCCGTGGGGATT	CP006740.1.512	CP006740.1.512	544165	544593	-	AutoIPR: IPR003782:Copper chaperone SCO1/SenC;IPR012336:Thioredoxin-like fold;
long-mer817	CP006740.1	544294	544329	CGTATCGTCGAGAGGGTTTTCTGCGTAACTTTTGCC	CP006740.1.512	CP006740.1.512	544165	544593	-	AutoIPR: IPR003782:Copper chaperone SCO1/SenC;IPR012336:Thioredoxin-like fold;
long-mer818	CP006740.1	544497	544584	GTGTTTCAGGAAGGTTCTCCCTGTGTTTTTCTGCTTGTCCAAGTATGGTTAACGTGCTTGGACAGATATCCAGGCAGGAGGTGAAGCC	CP006740.1.512	CP006740.1.512	544165	544593	-	AutoIPR: IPR003782:Copper chaperone SCO1/SenC;IPR012336:Thioredoxin-like fold;
long-mer819	CP006740.1	544628	544649	AGCTGGGTACCCTCGGATGAAC	CP006740.1.513	CP006740.1.513	544600	544818	-	
long-mer820	CP006740.1	544651	544686	CAAATCGTCGAGATACAGGACAGCATCAGGTGTAGG	CP006740.1.513	CP006740.1.513	544600	544818	-	
long-mer821	CP006740.1	544820	544847	GTGGTTCCCACTGCAACGGATGCTCAAT	NA
long-mer822	CP006740.1	544849	544877	GTAGCGCGGTTCCCTCTATAATCGTCGCC	NA
long-mer823	CP006740.1	547006	547040	ATGTGGTTTGATGCCCTGCTGTTTATATCCGCCGA	NA
long-mer824	CP006740.1	547069	547132	TTGGCAGTGAAATATGTGTGTTGTATGGGGTTCATGCTCATGTTCCGCTGCAACGGATACATTG	NA
long-mer825	CP006740.1	551816	551858	CGACAGTCATCTCAAGGGTGGTACCGGCCAGACGTTCGATTGG	CP006740.1.519	CP006740.1.519	551412	552074	+	AutoIPR: IPR011060:Ribulose-phosphate bindingbarrel; IPR013785:Aldolase-type TIM barrel;
long-mer826	CP006740.1	617567	617609	TAAAGTCATCCTCGTCGGTAATCTCGGTAACGATCCGGATATC	CP006740.1.596	CP006740.1.596	617550	618044	+	AutoIPR: IPR000424:Primosome PriB/single-strandDNA-binding;
long-mer827	CP006740.1	617946	617988	GATTACGCCCCACGTCGCCAGACCCGTCAGCCGTCACAGTCGC	CP006740.1.596	CP006740.1.596	617550	618044	+	AutoIPR: IPR000424:Primosome PriB/single-strandDNA-binding;
long-mer828	CP006740.1	618127	618164	TAAAAATCATCATGTTGTTTTGGTGCCTCTATGGTGGC	NA
long-mer829	CP006740.1	618283	618305	GTTGGCGCCCGGGCATTAGGTGT	NA
long-mer830	CP006740.1	618317	618401	CGATGAGTGATGAAATGGAATACGGCCAATCTAAATGTGCCGATGTTGCGGTCGCTGATTCCTGTGCTGGTTTCGATGCGGTTTC	CP006740.1.597	CP006740.1.597	618331	618483	+	
long-mer831	CP006740.1	618403	618430	AGGATTGATGTCATAGGGAAAGACTGGT	CP006740.1.597	CP006740.1.597	618331	618483	+	
long-mer832	CP006740.1	618512	618541	CTGGCCTGCATGCTGCCGAATGCGCTCAAT	NA
long-mer833	CP006740.1	618670	618692	TTAGTCACGTTACTGGCTAATTT	NA
long-mer834	CP006740.1	619246	619286	GGTATTTCGTGAAGGGATAGCGATGTGTATCGGAGTCAAAT	NA
long-mer835	CP006740.1	619329	619364	CAGTTTTTACCCTTAACCCTAGGTTTCTGGTGGTAC	NA
long-mer836	CP006740.1	619427	619458	CAATCAATGTGAGTGATGCCCTCTGTCGCCAA	NA
long-mer837	CP006740.1	619699	619733	TGAATAATTTGGATGGACAGGATGAATGTGGGCGC	CP006740.1.598	CP006740.1.598	619692	620522	+	AutoIPR:IPR029063:S-adenosyl-L-methionine-dependentmethyltransferase;
long-mer838	CP006740.1	619810	619845	AACCGACATTTGACAGTGTGTGCTCCGATGATGATG	CP006740.1.598	CP006740.1.598	619692	620522	+	AutoIPR:IPR029063:S-adenosyl-L-methionine-dependentmethyltransferase;
long-mer839	CP006740.1	620085	620122	GAGGATTTACCGGCGGTCGCTATTGAATGTGCGCGTCT	CP006740.1.598	CP006740.1.598	619692	620522	+	AutoIPR:IPR029063:S-adenosyl-L-methionine-dependentmethyltransferase;
long-mer840	CP006740.1	620210	620239	GATGCAGGCGAGTATGCGTTTTGCGTGTGG	CP006740.1.598	CP006740.1.598	619692	620522	+	AutoIPR:IPR029063:S-adenosyl-L-methionine-dependentmethyltransferase;
long-mer841	CP006740.1	620244	620266	GCGGCGTTGCGTGTGAGTGGGCA	CP006740.1.598	CP006740.1.598	619692	620522	+	AutoIPR:IPR029063:S-adenosyl-L-methionine-dependentmethyltransferase;
long-mer842	CP006740.1	620774	620826	GCAGTGCTGAGGACTCATCTGTGATACCAATTTTAGATGCTGAAAAATTATGA	CP006740.1.599	CP006740.1.599	620823	622031	+	AutoIPR: IPR006153:Cation/H+ exchanger;
long-mer843	CP006740.1	620862	620894	TTGATTTTTGCCCTGTTGGTGATTCCGCGTGCA	CP006740.1.599	CP006740.1.599	620823	622031	+	AutoIPR: IPR006153:Cation/H+ exchanger;
long-mer844	CP006740.1	621076	621106	GGCCGCTGGGGGTGCATTTGCTGGTCTATAG	CP006740.1.599	CP006740.1.599	620823	622031	+	AutoIPR: IPR006153:Cation/H+ exchanger;
long-mer845	CP006740.1	622074	622177	TGGATGAGCAAGGGGCAGCGGATTAAGTGACCATGGGACGTGAGCAGTGATGGTGTGCTGTGTGCAATTTTTTGGGTGAGCGGCGGATGGTGTCGGTATGTGGT	NA
long-mer846	CP006740.1	623239	623286	TCAGCGCTGTCAGTGTCACCACTTTTTGATGGTGTATTCAAATTCGCT	CP006740.1.601	CP006740.1.601	623254	623733	-	AutoIPR: IPR000644:CBS domain;
long-mer847	CP006740.1	623628	623668	TCGCTAGTGAAACTCTGCCTAGGTATTGGTGGTGGTGGCTC	CP006740.1.601	CP006740.1.601	623254	623733	-	AutoIPR: IPR000644:CBS domain;
long-mer848	CP006740.1	623753	623814	TGTACCGTGATTGTGTCGGGGGTTCATCAGGGGTCCGACGTTGTCCTCAGGATAGGAGATGG	NA
long-mer849	CP006740.1	623842	623881	CGTCCATTGATTGAATGGCGTTGGTCGATAACTGTGTTTG	CP006740.1.602	CP006740.1.602	623829	624113	-	AutoIPR: IPR006668:Magnesium transporter, MgtEintracellular domain;
long-mer850	CP006740.1	634454	634493	CCGTGCTGATGTGCGTGGTGAGGATGGTGTTCATTTTGAG	CP006740.1.615	CP006740.1.615	634404	634631	+	AutoIPR: IPR002634:BolA protein;
long-mer851	CP006740.1	634836	634878	CTATCTGCATGACGTGATCACTATGATCAATTTGCTTCGTGAA	CP006740.1.616	CP006740.1.616	634702	635979	+	AutoIPR: IPR005750:UDP-N-acetylglucosamine1-carboxyvinyltransferase; IPR013792:RNA 3'-terminalphosphate cyclase/enolpyruvate transferase, alpha/beta;
long-mer852	CP006740.1	635371	635393	GAAGGGGTGGAAAGGTTAAATAG	CP006740.1.616	CP006740.1.616	634702	635979	+	AutoIPR: IPR005750:UDP-N-acetylglucosamine1-carboxyvinyltransferase; IPR013792:RNA 3'-terminalphosphate cyclase/enolpyruvate transferase, alpha/beta;
long-mer853	CP006740.1	635601	635639	TAATCTGACAACTGCACCTTATCCTGGGTTTCCCACTGA	CP006740.1.616	CP006740.1.616	634702	635979	+	AutoIPR: IPR005750:UDP-N-acetylglucosamine1-carboxyvinyltransferase; IPR013792:RNA 3'-terminalphosphate cyclase/enolpyruvate transferase, alpha/beta;
long-mer854	CP006740.1	635661	635694	GCTGAATTGTGTTGCAGAAGGTGTCGGTGTGATC	CP006740.1.616	CP006740.1.616	634702	635979	+	AutoIPR: IPR005750:UDP-N-acetylglucosamine1-carboxyvinyltransferase; IPR013792:RNA 3'-terminalphosphate cyclase/enolpyruvate transferase, alpha/beta;
long-mer855	CP006740.1	636264	636291	GAAAAAAATAATTAAATCAAATATTTAT	CP006740.1.617	CP006740.1.617	635976	636278	+	AutoIPR: IPR011992:EF-hand domain pair;
long-mer855	CP006740.1	636264	636291	GAAAAAAATAATTAAATCAAATATTTAT	CP006740.1.618	CP006740.1.618	636288	636863	-	
long-mer856	CP006740.1	636293	636316	TGGAATCGGTTTCCGAAGGTGCTG	CP006740.1.618	CP006740.1.618	636288	636863	-	
long-mer857	CP006740.1	636350	636388	TTTGGTTGATGAGGTGCATACTGAAGATGGTTTTGGGGG	CP006740.1.618	CP006740.1.618	636288	636863	-	
long-mer858	CP006740.1	636417	636491	TTCCAGCCTCGTATGCCACCCTGCATTCGGAAAAAATAAGATGCTGCATGAAGAGGAGCGCGTGCTATCAGGCAA	CP006740.1.618	CP006740.1.618	636288	636863	-	
long-mer859	CP006740.1	636588	636662	TTTCGCCGCATGGTGTAGCGCCGCGTCGCCGTCGTCGATTCCTTTTACTTCAGAGAAGCGTTGATTTATCTGTGC	CP006740.1.618	CP006740.1.618	636288	636863	-	
long-mer860	CP006740.1	636700	636723	TTTGCTTCAAGACGCGCTAACGCC	CP006740.1.618	CP006740.1.618	636288	636863	-	
long-mer861	CP006740.1	636787	636829	TCAGCGTGTGCAGGTGGAATGGCGGCAGTTTTAAGCTTATTTG	CP006740.1.618	CP006740.1.618	636288	636863	-	
long-mer862	CP006740.1	636834	636905	TTTGAGTGTATCGAACGAGACTGATGTCACGAATTATCCTGTCTTATCGATATGTGATCGCGAGTGTGTAGC	CP006740.1.618	CP006740.1.618	636288	636863	-	
long-mer863	CP006740.1	636922	636944	AGATGACAAGGTGATGTGAGTAT	NA
long-mer864	CP006740.1	638807	638849	AGTACGTTCCGGGTGCGGCATGAGGATGGTGATGCGGCCATCA	CP006740.1.621	CP006740.1.621	638711	642715	-	AutoIPR:IPR010073:Phosphoribosylformylglycinamidine synthase;IPR011414:Uncharacterised conserved protein UCP036541;IPR016188:PurM, N-terminal-like; IPR029062:Class Iglutamine amidotransferase-like;
long-mer865	CP006740.1	640574	640616	AGCGAGTGGCAGTTGCCATGGACCAATCATCTGTTCACGTGCG	CP006740.1.621	CP006740.1.621	638711	642715	-	AutoIPR:IPR010073:Phosphoribosylformylglycinamidine synthase;IPR011414:Uncharacterised conserved protein UCP036541;IPR016188:PurM, N-terminal-like; IPR029062:Class Iglutamine amidotransferase-like;
long-mer866	CP006740.1	642703	642725	GCAGGCCGACCATTGTACCCGTA	CP006740.1.621	CP006740.1.621	638711	642715	-	AutoIPR:IPR010073:Phosphoribosylformylglycinamidine synthase;IPR011414:Uncharacterised conserved protein UCP036541;IPR016188:PurM, N-terminal-like; IPR029062:Class Iglutamine amidotransferase-like;
long-mer867	CP006740.1	654464	654501	TTACCTGGCCGGATTCCTGGCCGTGGTGTGCTATTGGC	CP006740.1.633	CP006740.1.633	654104	654874	+	AutoIPR:IPR005135:Endonuclease/exonuclease/phosphatase;
long-mer868	CP006740.1	654967	654998	TATGCATCCATTTTTTCAGCGTAGTGCACGTT	CP006740.1.634	CP006740.1.634	654982	655596	-	AutoIPR: IPR007451:Uncharacterised proteinfamily UPF0274;
long-mer869	CP006740.1	655005	655047	CGGCTGCCATAGCTCGTTTGGTAAGCAGGAAATCCAATAAATT	CP006740.1.634	CP006740.1.634	654982	655596	-	AutoIPR: IPR007451:Uncharacterised proteinfamily UPF0274;
long-mer870	CP006740.1	655398	655428	GTTGCAGCCCTTGAGTGAGATTACGTATCCC	CP006740.1.634	CP006740.1.634	654982	655596	-	AutoIPR: IPR007451:Uncharacterised proteinfamily UPF0274;
long-mer871	CP006740.1	655813	655861	CGTGTTTGTGCGGTGCACGTAAAGGTAGGGGCTGGCGGTGATCCTGACA	CP006740.1.635	CP006740.1.635	655593	656732	-	AutoIPR: IPR004506:tRNA-specific2-thiouridylase; IPR023382:Adenine nucleotide alphahydrolase-like domains;
long-mer872	CP006740.1	656229	656271	GTCACCGATTGGGAATAGTGTTGCTGCTAATTGTTCCTGACCA	CP006740.1.635	CP006740.1.635	655593	656732	-	AutoIPR: IPR004506:tRNA-specific2-thiouridylase; IPR023382:Adenine nucleotide alphahydrolase-like domains;
long-mer873	CP006740.1	656544	656586	ACCAAGGATGCCGCAAACGGCTACGGCGTCGCGGCGATCTTCT	CP006740.1.635	CP006740.1.635	655593	656732	-	AutoIPR: IPR004506:tRNA-specific2-thiouridylase; IPR023382:Adenine nucleotide alphahydrolase-like domains;
long-mer874	CP006740.1	657214	657274	GCCGTCTGTGAAGTACACTGGGTGAGTTGGAAACCTGCCAATCGTTAAAATGGTTGATGTT	NA
long-mer875	CP006740.1	657338	657359	TCTCGTTCTCCGCCGTATAATC	NA
long-mer876	CP006740.1	657399	657440	TGCATTACTGTTGGAGACTGGTAATACCAAAGTTGCGCCGCC	CP006740.1.637	CP006740.1.637	657367	657687	+	AutoIPR: IPR014719:Ribosomal protein L7/L12,C-terminal/adaptor protein ClpS-like;
long-mer877	CP006740.1	657589	657624	TTCTATACGCGTGAAGTGGCTGAATCGAAGGTTGCG	CP006740.1.637	CP006740.1.637	657367	657687	+	AutoIPR: IPR014719:Ribosomal protein L7/L12,C-terminal/adaptor protein ClpS-like;
long-mer878	CP006740.1	657927	657969	CAATCCATTGGCGCACGCTGTACTGAAGGCTTGCGGAGCGGAT	CP006740.1.638	CP006740.1.638	657820	660096	+	AutoIPR: IPR001270:ClpA/B family;IPR004176:Clp, N-terminal; IPR023150:Double Clp-N motif;IPR027417:P-loop containing nucleoside triphosphatehydrolase;
long-mer879	CP006740.1	658281	658323	TGAGAATGAGGCTAAGGGGGAAAGTGAGGCGAATAAGGGGGAT	CP006740.1.638	CP006740.1.638	657820	660096	+	AutoIPR: IPR001270:ClpA/B family;IPR004176:Clp, N-terminal; IPR023150:Double Clp-N motif;IPR027417:P-loop containing nucleoside triphosphatehydrolase;
long-mer880	CP006740.1	658641	658668	GTTGCGCAAAACCCCTAACGTAGTTTTG	CP006740.1.638	CP006740.1.638	657820	660096	+	AutoIPR: IPR001270:ClpA/B family;IPR004176:Clp, N-terminal; IPR023150:Double Clp-N motif;IPR027417:P-loop containing nucleoside triphosphatehydrolase;
long-mer881	CP006740.1	658848	658890	GAAGATCGATATCGTCGAGCCTACCGCGGGCGAGGCTTTCGAG	CP006740.1.638	CP006740.1.638	657820	660096	+	AutoIPR: IPR001270:ClpA/B family;IPR004176:Clp, N-terminal; IPR023150:Double Clp-N motif;IPR027417:P-loop containing nucleoside triphosphatehydrolase;
long-mer882	CP006740.1	659520	659556	GGAGAAAGCGCATATGGATGTCTTCAATATTCTCCTA	CP006740.1.638	CP006740.1.638	657820	660096	+	AutoIPR: IPR001270:ClpA/B family;IPR004176:Clp, N-terminal; IPR023150:Double Clp-N motif;IPR027417:P-loop containing nucleoside triphosphatehydrolase;
long-mer883	CP006740.1	659601	659643	GGCGAGTTTTAAAAATGTGATCCTGGTAATGACGACCAATGCA	CP006740.1.638	CP006740.1.638	657820	660096	+	AutoIPR: IPR001270:ClpA/B family;IPR004176:Clp, N-terminal; IPR023150:Double Clp-N motif;IPR027417:P-loop containing nucleoside triphosphatehydrolase;
long-mer884	CP006740.1	659725	659748	AGCTTCAGCCCTGAGTTCCGCAAT	CP006740.1.638	CP006740.1.638	657820	660096	+	AutoIPR: IPR001270:ClpA/B family;IPR004176:Clp, N-terminal; IPR023150:Double Clp-N motif;IPR027417:P-loop containing nucleoside triphosphatehydrolase;
long-mer885	CP006740.1	659994	660032	GTTGCTCAACGGTGGTCGGGTAGGCATTGATGTGCGTGA	CP006740.1.638	CP006740.1.638	657820	660096	+	AutoIPR: IPR001270:ClpA/B family;IPR004176:Clp, N-terminal; IPR023150:Double Clp-N motif;IPR027417:P-loop containing nucleoside triphosphatehydrolase;
long-mer886	CP006740.1	660126	660154	TAGAGTGATCTTTAGTCTCTGTGTTCAGT	NA
long-mer887	CP006740.1	660185	660213	ATGGCTGTATAAAATGCGAGTGTTCCGGG	NA
long-mer888	CP006740.1	660239	660275	AAGGATTTTTACTTTTAATCCAGTGAATCTGCTGCCT	NA
long-mer889	CP006740.1	660277	660337	GGAGATGTAAAAGGTAAAAGGCGGGCAGTCGCAGTCAGAGGGATGATGCAATAGCATTGCT	NA
long-mer890	CP006740.1	660339	660401	AAATACTTGTACAAGCAAAGAAACACCACTCGAAAATTACGAGCCTTCGCTACTTGTTAACAA	NA
long-mer891	CP006740.1	660403	660435	AGATTTATTGCGACTTCCGCTTAATGATGCTAG	NA
long-mer892	CP006740.1	660490	660532	AGTCATCTCTATTTTTACGCGATCGCCGGTTAGGATGCGAATG	CP006740.1.639	CP006740.1.639	660445	660663	-	AutoIPR: IPR004368:Translation initiationfactor IF-1; IPR012340:Nucleic acid-binding, OB-fold;
long-mer893	CP006740.1	660819	660886	ACTCCAACAGGCAGGTAGCTCGGTTTGCGTGATTAAGCGACGTACGGAGGTCAGGAAGTCCCTTCGTG	CP006740.1.640	CP006740.1.640	660780	661511	-	AutoIPR:IPR004616:Leucyl/phenylalanyl-tRNA-protein transferase;IPR016181:Acyl-CoA N-acyltransferase;
long-mer894	CP006740.1	661215	661261	GGCGAACATTGTGTCGGCGCGTACGGTCCAGGTTGAAGTGCGTAGGC	CP006740.1.640	CP006740.1.640	660780	661511	-	AutoIPR:IPR004616:Leucyl/phenylalanyl-tRNA-protein transferase;IPR016181:Acyl-CoA N-acyltransferase;
long-mer895	CP006740.1	661420	661480	GCAAGGAGCCCATTGGGTTCGTGCAGGGCGTGTTCCGCCGGTGGGAATGGTGTATTTGGTG	CP006740.1.640	CP006740.1.640	660780	661511	-	AutoIPR:IPR004616:Leucyl/phenylalanyl-tRNA-protein transferase;IPR016181:Acyl-CoA N-acyltransferase;
long-mer896	CP006740.1	661677	661709	GCGATCTTGTGTTTACCTTGAGCGCCTGGCTCG	CP006740.1.641	CP006740.1.641	661523	662659	-	AutoIPR: IPR007434:Protein of unknown functionDUF482;
long-mer897	CP006740.1	661760	661800	AGTCTCGAAGTGCAGCCCCGGTAATGCTGCGCCGCCCCAGT	CP006740.1.641	CP006740.1.641	661523	662659	-	AutoIPR: IPR007434:Protein of unknown functionDUF482;
long-mer898	CP006740.1	662171	662213	CAGCCAACCGTCATCGGTGGTACCAAATGTGATTTCCTCTTCA	CP006740.1.641	CP006740.1.641	661523	662659	-	AutoIPR: IPR007434:Protein of unknown functionDUF482;
long-mer899	CP006740.1	662248	662290	TGTCTTGCGTTACTCTAGCCTTTACTGCTGTGAGTAGCGCCTG	CP006740.1.641	CP006740.1.641	661523	662659	-	AutoIPR: IPR007434:Protein of unknown functionDUF482;
long-mer900	CP006740.1	662528	662570	ACAGCCATACTGCTCTAGGCCTGATAGGAAAGCATGCGTTAGG	CP006740.1.641	CP006740.1.641	661523	662659	-	AutoIPR: IPR007434:Protein of unknown functionDUF482;
long-mer901	CP006740.1	662725	662759	TAGATTGATGAACGAAAAAAACATGCTAATGATGG	NA
long-mer902	CP006740.1	662834	662864	GATAGGCATCATGATCCAATGCTCAGTGACG	NA
long-mer903	CP006740.1	662918	662942	TAACTGAGCCGATCCGGGCTTAGTT	NA
long-mer904	CP006740.1	663040	663062	GAGATTCGCGGTGTTTGTTTATA	NA
long-mer905	CP006740.1	663105	663147	GAACCGTTCCGCGTCCAGAGCTGCCATGCAGCCAAATCCAGCT	CP006740.1.642	CP006740.1.642	663087	664052	-	AutoIPR: IPR000103:Pyridinenucleotide-disulphide oxidoreductase, class-II;IPR023753:Pyridine nucleotide-disulphide oxidoreductase,FAD/NAD(P)-binding domain;
long-mer906	CP006740.1	663180	663204	AACGTCACCTGCTGCGAATACCCCC	CP006740.1.642	CP006740.1.642	663087	664052	-	AutoIPR: IPR000103:Pyridinenucleotide-disulphide oxidoreductase, class-II;IPR023753:Pyridine nucleotide-disulphide oxidoreductase,FAD/NAD(P)-binding domain;
long-mer907	CP006740.1	663234	663267	GGTGCCTGAATGTATTTGCAGGTAGCCGTTGTTC	CP006740.1.642	CP006740.1.642	663087	664052	-	AutoIPR: IPR000103:Pyridinenucleotide-disulphide oxidoreductase, class-II;IPR023753:Pyridine nucleotide-disulphide oxidoreductase,FAD/NAD(P)-binding domain;
long-mer908	CP006740.1	663387	663429	GACGCCAGCATCGTTACCGAGTACCTCCTCGACTGCGTTGTTC	CP006740.1.642	CP006740.1.642	663087	664052	-	AutoIPR: IPR000103:Pyridinenucleotide-disulphide oxidoreductase, class-II;IPR023753:Pyridine nucleotide-disulphide oxidoreductase,FAD/NAD(P)-binding domain;
long-mer909	CP006740.1	663627	663652	CGTCGCACAGGCCGACACCCCTCGAC	CP006740.1.642	CP006740.1.642	663087	664052	-	AutoIPR: IPR000103:Pyridinenucleotide-disulphide oxidoreductase, class-II;IPR023753:Pyridine nucleotide-disulphide oxidoreductase,FAD/NAD(P)-binding domain;
long-mer910	CP006740.1	663654	663687	TTTGAATGCCTCTTCGGAAGGGATGCCTAAGTAT	CP006740.1.642	CP006740.1.642	663087	664052	-	AutoIPR: IPR000103:Pyridinenucleotide-disulphide oxidoreductase, class-II;IPR023753:Pyridine nucleotide-disulphide oxidoreductase,FAD/NAD(P)-binding domain;
long-mer911	CP006740.1	664477	664498	GAGTTTGTTTACCTACTCCAAA	CP006740.1.643	CP006740.1.643	664322	666676	+	AutoIPR: IPR002543:FtsK domain; IPR018541:FtsKgamma domain; IPR027417:P-loop containing nucleosidetriphosphate hydrolase;
long-mer912	CP006740.1	664558	664579	AGGTGCTTGGATTGCGGATGTG	CP006740.1.643	CP006740.1.643	664322	666676	+	AutoIPR: IPR002543:FtsK domain; IPR018541:FtsKgamma domain; IPR027417:P-loop containing nucleosidetriphosphate hydrolase;
long-mer913	CP006740.1	665786	665812	GTGACTGACATGAAGGAGGCTGCGAAC	CP006740.1.643	CP006740.1.643	664322	666676	+	AutoIPR: IPR002543:FtsK domain; IPR018541:FtsKgamma domain; IPR027417:P-loop containing nucleosidetriphosphate hydrolase;
long-mer914	CP006740.1	666262	666304	CGGCGACATGCTGTATTTACCTCCTGGTACAGCAATGCCGGAG	CP006740.1.643	CP006740.1.643	664322	666676	+	AutoIPR: IPR002543:FtsK domain; IPR018541:FtsKgamma domain; IPR027417:P-loop containing nucleosidetriphosphate hydrolase;
long-mer915	CP006740.1	666491	666526	TTGTACGATGAAGCCTTACGTATTGTGACCGAGACG	CP006740.1.643	CP006740.1.643	664322	666676	+	AutoIPR: IPR002543:FtsK domain; IPR018541:FtsKgamma domain; IPR027417:P-loop containing nucleosidetriphosphate hydrolase;
long-mer916	CP006740.1	666539	666562	ATCTCCAGTGTGCAGCGGCGGCTG	CP006740.1.643	CP006740.1.643	664322	666676	+	AutoIPR: IPR002543:FtsK domain; IPR018541:FtsKgamma domain; IPR027417:P-loop containing nucleosidetriphosphate hydrolase;
long-mer917	CP006740.1	666568	666610	TGGTTACAACCGAGCCGCGCGTTTGATCGAAGCTATGGAAACA	CP006740.1.643	CP006740.1.643	664322	666676	+	AutoIPR: IPR002543:FtsK domain; IPR018541:FtsKgamma domain; IPR027417:P-loop containing nucleosidetriphosphate hydrolase;
long-mer918	CP006740.1	666873	666939	TTGTTTTTTCTGCTATTGAGTCCTATTTGCATTGTTACAGTTGCTGATGCCAGGAATGCGCCTGCTG	CP006740.1.644	CP006740.1.644	666861	668771	+	AutoIPR: IPR002931:Transglutaminase-like; 
long-mer919	CP006740.1	666961	666990	TCAGCTATCTGCGTTACCGTGCTGATTACG	CP006740.1.644	CP006740.1.644	666861	668771	+	AutoIPR: IPR002931:Transglutaminase-like; 
long-mer920	CP006740.1	667103	667142	GCAGAAGTTGGAGATCTTGGAAGCGTATACGATTACTGCT	CP006740.1.644	CP006740.1.644	666861	668771	+	AutoIPR: IPR002931:Transglutaminase-like; 
long-mer921	CP006740.1	667471	667493	GCTGGGAGTGGCGTTACCGGCGT	CP006740.1.644	CP006740.1.644	666861	668771	+	AutoIPR: IPR002931:Transglutaminase-like; 
long-mer922	CP006740.1	667779	667814	GATGTCATCCTCGAACAGCATTACGGTGATTGCAAA	CP006740.1.644	CP006740.1.644	666861	668771	+	AutoIPR: IPR002931:Transglutaminase-like; 
long-mer923	CP006740.1	668012	668033	GGCCAGTGACCTTGGGGTACCG	CP006740.1.644	CP006740.1.644	666861	668771	+	AutoIPR: IPR002931:Transglutaminase-like; 
long-mer924	CP006740.1	668091	668114	AACACTTACGTGGCCCGCACTGAA	CP006740.1.644	CP006740.1.644	666861	668771	+	AutoIPR: IPR002931:Transglutaminase-like; 
long-mer925	CP006740.1	668282	668307	GGAGTTGCTGGGGATGCCGCAGGATC	CP006740.1.644	CP006740.1.644	666861	668771	+	AutoIPR: IPR002931:Transglutaminase-like; 
long-mer926	CP006740.1	668327	668369	CCGCTATCGGTTCTTGGCGCGCGATTATGTTGATTTTTCGATG	CP006740.1.644	CP006740.1.644	666861	668771	+	AutoIPR: IPR002931:Transglutaminase-like; 
long-mer927	CP006740.1	668790	668831	AGAATTAGCTAGAAATTTACGCGTTGCTGGTGTACGGAGGGG	NA
long-mer928	CP006740.1	668902	668947	TAATAAATAATGCAAACGACGTTACTGGTTCTTTGGGGAGACAATC	NA
long-mer929	CP006740.1	669091	669155	GGGGATATCAATCAAATGCACACAGTCAGTGAACTGATGTAGCGGTGTCTATGTGTTGCTCATCA	NA
long-mer930	CP006740.1	669381	669440	GGGCCTGTTTGTGCCGGTGCTCGCGCTGATTTGAGCGCCTTCACTCGTGGATTGAAGACC	CP006740.1.645	CP006740.1.645	669333	669959	+	AutoIPR: IPR004564:Outer membrane lipoproteincarrier protein LolA-like; IPR029046:Lipoproteinlocalisation LolA/LolB/LppX;
long-mer931	CP006740.1	669747	669789	TTGTCGTTGAGACCTAGGGGGAGTACCGAGGCCAGCTTCCAGA	CP006740.1.645	CP006740.1.645	669333	669959	+	AutoIPR: IPR004564:Outer membrane lipoproteincarrier protein LolA-like; IPR029046:Lipoproteinlocalisation LolA/LolB/LppX;
long-mer932	CP006740.1	670268	670297	GCTTCCGGGCATGTGCATTCCATGATTTTG	CP006740.1.646	CP006740.1.646	670112	671473	+	AutoIPR: IPR008824:DNA helicase, Hollidayjunction RuvB type, N-terminal; IPR008921:DNA polymeraseIII, clamp loader complex, gamma/delta/delta subunit,C-terminal; IPR027417:P-loop containing nucleosidetriphosphate hydrolase;
long-mer933	CP006740.1	671490	671518	TCAAGCTGTGTGTGGCGACGTTGTGTGCT	NA
long-mer934	CP006740.1	671535	671558	TTTTTCCTTCCTCTGGATTTATGT	NA
long-mer935	CP006740.1	671712	671748	ATTGGTAGCTGCTTGTTACAGCGCTTTGGTGCTGGAT	CP006740.1.647	CP006740.1.647	671634	672035	+	AutoIPR: IPR003691:Putative fluoride iontransporter CrcB;
long-mer936	CP006740.1	671753	671831	ATGGGGAACGTTGGCAGTGAATCTGATTGGTTCATTCGTCGCAGGCTTCTTGCTGATCTGGGTGGATAAACGGGGATCG	CP006740.1.647	CP006740.1.647	671634	672035	+	AutoIPR: IPR003691:Putative fluoride iontransporter CrcB;
long-mer937	CP006740.1	671867	671975	CCTGATTGGAGGGCTAACGACATTCTCCTCTCTGATGGTGGAGTGTTTGGTGTTTGTCCGTTCCGAGCGCTCGCTGATAGTCGGTTTTTACTTATGTATCACTTTACTG	CP006740.1.647	CP006740.1.647	671634	672035	+	AutoIPR: IPR003691:Putative fluoride iontransporter CrcB;
long-mer938	CP006740.1	672122	672147	TATGTAGCCCCCTGTGTGACGATCAT	NA
long-mer939	CP006740.1	672158	672243	CAACGTCTTCATGTTTAGGTGTTGCGGATACGCGATTGCATTGGATTTTTGCGCCATTTTCACGGTGTCTCAACGTATGATGCAAT	NA
long-mer940	CP006740.1	672281	672319	ACTTTCATTGTGCGATGGGGTCAGAAAGGGCAACGTTTG	NA
long-mer941	CP006740.1	672339	672381	AATCCAATCTGAGTGAATGATTTAAGACAACGTATCAAAACGG	NA
long-mer942	CP006740.1	672594	672621	TTGGAGCTTGAGTGCTTGCCGTGATGCG	NA
long-mer943	CP006740.1	672735	672777	TTTGTTGAAGATTCTGCTGATAGGGGATTCGCTAGAGGACGCC	CP006740.1.648	CP006740.1.648	672709	674205	+	AutoIPR: IPR004358:Signal transductionhistidine kinase-related protein, C-terminal;IPR005467:Signal transduction histidine kinase, core;IPR009082:Signal transduction histidine kinase,homodimeric domain; IPR011006:CheY-like superfamily;IPR017206:Signal transduction histidine kinase,hybrid-type, BC3207, predicted;
long-mer944	CP006740.1	673084	673119	GTCCGTGAGTCACGGGCTGAGCTAGAGCGTCAGCAC	CP006740.1.648	CP006740.1.648	672709	674205	+	AutoIPR: IPR004358:Signal transductionhistidine kinase-related protein, C-terminal;IPR005467:Signal transduction histidine kinase, core;IPR009082:Signal transduction histidine kinase,homodimeric domain; IPR011006:CheY-like superfamily;IPR017206:Signal transduction histidine kinase,hybrid-type, BC3207, predicted;
long-mer945	CP006740.1	673206	673248	GCAGCCCTTGCTCATTGTCCCTGATCTGCTGGCGGGACGGACC	CP006740.1.648	CP006740.1.648	672709	674205	+	AutoIPR: IPR004358:Signal transductionhistidine kinase-related protein, C-terminal;IPR005467:Signal transduction histidine kinase, core;IPR009082:Signal transduction histidine kinase,homodimeric domain; IPR011006:CheY-like superfamily;IPR017206:Signal transduction histidine kinase,hybrid-type, BC3207, predicted;
long-mer946	CP006740.1	675330	675372	GAGCACGTCCAGCCGTCCGAAATGCCCAGCACAGCGTGCGATC	CP006740.1.650	CP006740.1.650	674856	675593	-	AutoIPR: IPR002347:Glucose/ribitoldehydrogenase;
long-mer947	CP006740.1	675623	675665	TATTGCTTAGACTATATAGTTGTTAGTTGATTGCTGAATTTGA	NA
long-mer948	CP006740.1	676308	676375	TGTTGCATCAGGCAGTGCGTCATATTGAGCGCGACTTGTCAGTGCGTTTTGCCGACGGTTATTGCTCA	CP006740.1.651	CP006740.1.651	675674	676858	+	AutoIPR: IPR003788:PutativeS-adenosyl-L-methionine-dependent methyltransferase MidA;IPR029063:S-adenosyl-L-methionine-dependentmethyltransferase;
long-mer949	CP006740.1	676743	676785	TGAAGCGCCTTACCTTGCCAAGCGAGATGGGGGAGCGTTTTCA	CP006740.1.651	CP006740.1.651	675674	676858	+	AutoIPR: IPR003788:PutativeS-adenosyl-L-methionine-dependent methyltransferase MidA;IPR029063:S-adenosyl-L-methionine-dependentmethyltransferase;
long-mer950	CP006740.1	678137	678179	GCAGCGGTAAGTGCGCACATCGAACAGTTGCGGTGGACTAGCA	CP006740.1.653	CP006740.1.653	677282	678286	-	AutoIPR: IPR003836:Glucokinase;
long-mer951	CP006740.1	680084	680121	TGATTATGGGGATCGCTGGTGGCGCGATCATCCCGCAG	CP006740.1.655	CP006740.1.655	678979	680268	+	AutoIPR: IPR011701:Major facilitatorsuperfamily; IPR020846:Major facilitator superfamilydomain;
long-mer952	CP006740.1	688286	688328	CCACGTCGAATGTCTCGCGTTTGAGCAGGTGTTGGACGGTGTG	CP006740.1.663	CP006740.1.663	687405	688550	-	AutoIPR: IPR001296:Glycosyl transferase, family1; IPR028098:Glycosyltransferase subfamily 4, N-terminaldomain;
long-mer953	CP006740.1	688639	688681	GAGATAACAGAACGGATGATCTTATGTTAATGGTGTGTGTCTG	NA
long-mer954	CP006740.1	688755	688811	GGAAGTGTTCTTTCTATTCTTGGGATCTGTTTGAGTCGTTTGATTCTGTCTTGAATC	NA
long-mer955	CP006740.1	688842	688875	CACTCAATAGGGCAATGATTGTGTTGGATGACAA	NA
long-mer956	CP006740.1	690065	690107	CGCAGCCGATGGCCGGAATATTAATGTGGCGATGTGGTGCCGC	CP006740.1.665	CP006740.1.665	689496	690746	-	AutoIPR: IPR015424:Pyridoxalphosphate-dependent transferase; IPR016454:Cysteinedesulfurase;
long-mer957	CP006740.1	690513	690537	TTCTGTGGCTTCGGTGCCTAGTGTG	CP006740.1.665	CP006740.1.665	689496	690746	-	AutoIPR: IPR015424:Pyridoxalphosphate-dependent transferase; IPR016454:Cysteinedesulfurase;
long-mer958	CP006740.1	703595	703637	ATTGTTGAAAACGGAAGGTGTGTCGCTTGATTTTACAGAGGAT	CP006740.1.677	CP006740.1.677	702477	703856	+	AutoIPR: IPR004491:Heat shock protein HslU;IPR017729:Type VI secretion system, ATPase ClpV1;IPR027417:P-loop containing nucleoside triphosphatehydrolase;
long-mer959	CP006740.1	703979	704002	TTCAAAGCCCGAGCTTGTCGTAGT	NA
long-mer960	CP006740.1	704290	704318	GTTTCTGACGCTAGATCTTCCTGATACGG	CP006740.1.678	CP006740.1.678	704031	705386	-	AutoIPR: IPR018721:Protein of unknown functionDUF2252;
long-mer961	CP006740.1	704570	704612	CTAGGCTGCTGGTGCCAGATCTGAGTTTCTGTCGTACGTCTTT	CP006740.1.678	CP006740.1.678	704031	705386	-	AutoIPR: IPR018721:Protein of unknown functionDUF2252;
long-mer962	CP006740.1	705061	705101	TTTCCTTTGCTATTGCGTGTTGCATCGAAGTTGCCTAGGTG	CP006740.1.678	CP006740.1.678	704031	705386	-	AutoIPR: IPR018721:Protein of unknown functionDUF2252;
long-mer963	CP006740.1	705114	705156	GAGCCATGTGAAGCCTGTTTTTGGAGTGCTCCATTGCGAGGAT	CP006740.1.678	CP006740.1.678	704031	705386	-	AutoIPR: IPR018721:Protein of unknown functionDUF2252;
long-mer964	CP006740.1	705187	705210	TGGGCAGTGCCACGATAGAAATCG	CP006740.1.678	CP006740.1.678	704031	705386	-	AutoIPR: IPR018721:Protein of unknown functionDUF2252;
long-mer965	CP006740.1	705288	705330	AATTTGTGTAATCACCCAGGGGGCGCGTTCGGTCGTTACCATT	CP006740.1.678	CP006740.1.678	704031	705386	-	AutoIPR: IPR018721:Protein of unknown functionDUF2252;
long-mer966	CP006740.1	705350	705378	GGCCAGTGAGTAGAAGGCTGCCTAGATGG	CP006740.1.678	CP006740.1.678	704031	705386	-	AutoIPR: IPR018721:Protein of unknown functionDUF2252;
long-mer967	CP006740.1	705380	705418	GCAGCATCGTGAGCATCCTTGGATGAGGTGAGCAGGGTA	CP006740.1.678	CP006740.1.678	704031	705386	-	AutoIPR: IPR018721:Protein of unknown functionDUF2252;
long-mer968	CP006740.1	705420	705447	CAATCTATATATACATCTGTACGATCAT	NA
long-mer969	CP006740.1	705690	705713	GTGCAATAATCGGGGTCAATATGA	CP006740.1.679	CP006740.1.679	705710	706471	+	AutoIPR: IPR004033:UbiE/COQ5 methyltransferase;IPR023576:UbiE/COQ5 methyltransferase, conserved site;IPR029063:S-adenosyl-L-methionine-dependentmethyltransferase;
long-mer970	CP006740.1	705910	705952	CCGTGTGCTTGACCTTGCAGGGGGCACCGGCGATATCGCAATG	CP006740.1.679	CP006740.1.679	705710	706471	+	AutoIPR: IPR004033:UbiE/COQ5 methyltransferase;IPR023576:UbiE/COQ5 methyltransferase, conserved site;IPR029063:S-adenosyl-L-methionine-dependentmethyltransferase;
long-mer971	CP006740.1	706036	706083	GCTGATTGATCGTGGCGTGGTCGCTCGTCTGGACTATGTGCAATGCAA	CP006740.1.679	CP006740.1.679	705710	706471	+	AutoIPR: IPR004033:UbiE/COQ5 methyltransferase;IPR023576:UbiE/COQ5 methyltransferase, conserved site;IPR029063:S-adenosyl-L-methionine-dependentmethyltransferase;
long-mer972	CP006740.1	706145	706195	CGCAATGTGACCGACAAAGATGCAGCGCTGCGCGAGATGTTCCGTGTGCTG	CP006740.1.679	CP006740.1.679	705710	706471	+	AutoIPR: IPR004033:UbiE/COQ5 methyltransferase;IPR023576:UbiE/COQ5 methyltransferase, conserved site;IPR029063:S-adenosyl-L-methionine-dependentmethyltransferase;
long-mer973	CP006740.1	706233	706255	CAGTAACTGCCGAGTGGTTTAAG	CP006740.1.679	CP006740.1.679	705710	706471	+	AutoIPR: IPR004033:UbiE/COQ5 methyltransferase;IPR023576:UbiE/COQ5 methyltransferase, conserved site;IPR029063:S-adenosyl-L-methionine-dependentmethyltransferase;
long-mer974	CP006740.1	706474	706499	TTGCTTCGTGATGCTCATTGGCGCGA	NA
long-mer975	CP006740.1	706627	706666	GGCAATCAGTGCGCGTTTCCCTTTTGTGATGCGCTTTTTT	NA
long-mer976	CP006740.1	706693	706715	ACCTCTGGAGTAGAATCGCCGCT	CP006740.1.680	CP006740.1.680	706678	708693	+	AutoIPR: IPR001930:Peptidase M1, alanineaminopeptidase/leukotriene A4 hydrolase;IPR016024:Armadillo-type fold;
long-mer977	CP006740.1	706724	706779	TATCGGTGTTGTTCATGTGTCCTTTGATCCCGCGCCTTTTTGGACTTGCAGCAATC	CP006740.1.680	CP006740.1.680	706678	708693	+	AutoIPR: IPR001930:Peptidase M1, alanineaminopeptidase/leukotriene A4 hydrolase;IPR016024:Armadillo-type fold;
long-mer978	CP006740.1	706880	706914	AAAGTTCTTATGCCGAATCAGATAAGGTCGTCATT	CP006740.1.680	CP006740.1.680	706678	708693	+	AutoIPR: IPR001930:Peptidase M1, alanineaminopeptidase/leukotriene A4 hydrolase;IPR016024:Armadillo-type fold;
long-mer979	CP006740.1	707007	707031	GAAGCAAATCGTGCTTGATACTCGT	CP006740.1.680	CP006740.1.680	706678	708693	+	AutoIPR: IPR001930:Peptidase M1, alanineaminopeptidase/leukotriene A4 hydrolase;IPR016024:Armadillo-type fold;
long-mer980	CP006740.1	707721	707763	GATTGCACATGAGTTGGCGCATAGTTGGTCTGGCAATTTGGTG	CP006740.1.680	CP006740.1.680	706678	708693	+	AutoIPR: IPR001930:Peptidase M1, alanineaminopeptidase/leukotriene A4 hydrolase;IPR016024:Armadillo-type fold;
long-mer981	CP006740.1	707910	707952	TATTCCCAAAGCCGATCAAAAATTGGTGCTGTCGACGTTGACC	CP006740.1.680	CP006740.1.680	706678	708693	+	AutoIPR: IPR001930:Peptidase M1, alanineaminopeptidase/leukotriene A4 hydrolase;IPR016024:Armadillo-type fold;
long-mer982	CP006740.1	708283	708315	TTACCGAATAGGCAGGTGACTGATGGTTGGGGT	CP006740.1.680	CP006740.1.680	706678	708693	+	AutoIPR: IPR001930:Peptidase M1, alanineaminopeptidase/leukotriene A4 hydrolase;IPR016024:Armadillo-type fold;
long-mer983	CP006740.1	708390	708414	AGCTTACCACTTCACCGGTACGCCA	CP006740.1.680	CP006740.1.680	706678	708693	+	AutoIPR: IPR001930:Peptidase M1, alanineaminopeptidase/leukotriene A4 hydrolase;IPR016024:Armadillo-type fold;
long-mer984	CP006740.1	708761	708782	CAGATTTGAATGTCGCGTTGAT	NA
long-mer985	CP006740.1	709187	709208	TTGGAACGGCCTGTTTTAAAAT	NA
long-mer986	CP006740.1	709210	709231	TATTGGATCATGAATGATGAGA	CP006740.1.681	CP006740.1.681	709219	709860	+	AutoIPR: IPR012336:Thioredoxin-like fold;
long-mer987	CP006740.1	709570	709612	AGGTGTTCCTGGTGCCGTGTTATGGATGAGTTTATTAATGGTG	CP006740.1.681	CP006740.1.681	709219	709860	+	AutoIPR: IPR012336:Thioredoxin-like fold;
long-mer988	CP006740.1	709745	709787	ATGCCGATGCCAAATTACTGAGTTCTCGGTTTACTGCTGATTT	CP006740.1.681	CP006740.1.681	709219	709860	+	AutoIPR: IPR012336:Thioredoxin-like fold;
long-mer989	CP006740.1	709796	709838	GTCACAGTTATGATCGTAGGAGATTTTTTGCGTTCTTGCGCCA	CP006740.1.681	CP006740.1.681	709219	709860	+	AutoIPR: IPR012336:Thioredoxin-like fold;
long-mer990	CP006740.1	710445	710487	CAGTGCCAAGATCGTAATGACTTGCCATTCTGTGGCAGCAATG	CP006740.1.682	CP006740.1.682	710136	710615	-	AutoIPR: IPR011991:Winged helix-turn-helixDNA-binding domain;
long-mer991	CP006740.1	710548	710571	ATACGGAACGGCAAGAATTGTTCC	CP006740.1.682	CP006740.1.682	710136	710615	-	AutoIPR: IPR011991:Winged helix-turn-helixDNA-binding domain;
long-mer992	CP006740.1	710585	710626	TCGTATGAGATGCGGTATTGGATTCGCTCATGCTGCGTTAGG	CP006740.1.682	CP006740.1.682	710136	710615	-	AutoIPR: IPR011991:Winged helix-turn-helixDNA-binding domain;
long-mer993	CP006740.1	710846	710867	TGGATGTTCAACCACTGGCTTG	NA
long-mer994	CP006740.1	711115	711136	GGGGGGCACTGGCTACTGGATA	NA
long-mer995	CP006740.1	711209	711249	TTTTCAGTTTCAATTGATCTTTAACTACTAAAAATATGATG	NA
long-mer996	CP006740.1	711265	711290	CCAATTTAATTTTATTTATGTAATAT	NA
long-mer997	CP006740.1	711311	711332	CTAACTGTCTTTCCTGATGTAT	NA
long-mer998	CP006740.1	711363	711437	GTCACTCTTTTTTGTGTATGAACCATTTTATAAATGGTTATAATATTGTTTGAGAGCTTATAACGTATAATTCAT	NA
long-mer999	CP006740.1	711518	711543	TTTCTCCACTTTTTCATAGACGATGT	NA
long-mer1000	CP006740.1	711564	711643	TCAATCTCTGTTTTGCCGTGTTTCCAAAAAGCTAAAATAATGTTGGGTTGATGATCTGATTTAAGGGTAATGCTGGACTG	NA
long-mer1001	CP006740.1	711660	711733	GGTAGTGCAACTGCAGAGATTCATGTTGCGAGTGGTTTCTTGAGCCAACGGGTGAGTTTTACTTTATGTTGGCG	NA
long-mer1002	CP006740.1	711741	711783	ACCACGTGTGGTGGCTGTATGAAGGAGGGGCTTCTGGAATTGA	NA
long-mer1003	CP006740.1	711813	711853	GGGTATTAAGAGGAGCCATAATTTCCTCCAGTCCATTGCAA	NA
long-mer1004	CP006740.1	712379	712400	ACTAGGAAGGCTTTGTCTGCTG	CP006740.1.683	CP006740.1.683	712151	712567	+	AutoIPR: IPR001801:Histone-like protein H-NS;IPR027444:Histone-like protein H-NS, C-terminal domain;
long-mer1005	CP006740.1	712599	712641	AGATATATCTAGGTACTGATGCAACCTGTAAGCGCTGGATAGT	NA
long-mer1006	CP006740.1	712666	712708	CGTTTTATGGTTTGAGTTGGTGTCCTTAAAGGGTTTTTAAATT	NA
long-mer1007	CP006740.1	712755	712797	AATGGTAACTATTTTCTATATCGTTCTGTAAACGCTACAGGTA	NA
long-mer1008	CP006740.1	713174	713199	TATGGTCGTTTCAATATAATATTTTT	NA
long-mer1009	CP006740.1	713503	713545	GTCAGGTGTTTTTGTTTCAGTGTCGATATCCATTTTATTGCTT	CP006740.1.684	CP006740.1.684	713429	713683	+	
long-mer1010	CP006740.1	713672	713693	TCTATGCCTTGACTATTCCCGG	CP006740.1.684	CP006740.1.684	713429	713683	+	
long-mer1011	CP006740.1	714100	714121	GTCAGTGTTAGCGTACACACTG	CP006740.1.686	CP006740.1.686	713875	714720	-	AutoIPR: IPR011990:Tetratricopeptide-likehelical domain;
long-mer1012	CP006740.1	714310	714352	CCGGACCAAGAAATGCCCAGGGAATGATACACCGTCTAGAGGA	CP006740.1.686	CP006740.1.686	713875	714720	-	AutoIPR: IPR011990:Tetratricopeptide-likehelical domain;
long-mer1013	CP006740.1	714665	714707	TCATCGTCGACAGTGGCGAGGTTGTTCCAGAGGGGTAGTAGCA	CP006740.1.686	CP006740.1.686	713875	714720	-	AutoIPR: IPR011990:Tetratricopeptide-likehelical domain;
long-mer1014	CP006740.1	715190	715232	TGTCCATCTGCTCTGGCGTAATTGCTAAGTAGCAATAGGGAGA	CP006740.1.687	CP006740.1.687	714814	715260	-	AutoIPR: IPR003795:Protein of unknown functionDUF192;
long-mer1015	CP006740.1	715362	715383	GATCATCTTATCTTGCTTCTTG	NA
long-mer1016	CP006740.1	715672	715697	TGTTTTGACACATTGCGATGAACCCA	NA
long-mer1017	CP006740.1	715925	715967	AGTTGAGGGGACTCATGACGGCGCCACGTTAGTGGATAGCAAG	CP006740.1.688	CP006740.1.688	715791	717842	+	AutoIPR: IPR011276:TonB-dependenthaem/haemoglobin receptor;
long-mer1018	CP006740.1	716063	716105	GACGCAGTTTAAAATGGGTACTGAGTCTGGTCGTATCTCCTTC	CP006740.1.688	CP006740.1.688	715791	717842	+	AutoIPR: IPR011276:TonB-dependenthaem/haemoglobin receptor;
long-mer1019	CP006740.1	716371	716413	GGGTCAAAGGCATTGAGCGTGCCGCGTGGAGTCAGAACTACGT	CP006740.1.688	CP006740.1.688	715791	717842	+	AutoIPR: IPR011276:TonB-dependenthaem/haemoglobin receptor;
long-mer1020	CP006740.1	716579	716619	TGCTGCTGTCGCCGATCCGCGTAGTTCGCCAGCGTATTCTG	CP006740.1.688	CP006740.1.688	715791	717842	+	AutoIPR: IPR011276:TonB-dependenthaem/haemoglobin receptor;
long-mer1021	CP006740.1	716909	716951	GTTGGATGGTCAGCGCGGCACTGTGCTGCGTGACTGGGATTTC	CP006740.1.688	CP006740.1.688	715791	717842	+	AutoIPR: IPR011276:TonB-dependenthaem/haemoglobin receptor;
long-mer1022	CP006740.1	716985	717039	ATGATCCGCGTCAACGATTCCCTGAAGTTGGTTTCAGCCTACCGTGTCGATCGTA	CP006740.1.688	CP006740.1.688	715791	717842	+	AutoIPR: IPR011276:TonB-dependenthaem/haemoglobin receptor;
long-mer1023	CP006740.1	717323	717349	CGGTGAGGTGGCCACTCTCTTAGGTAC	CP006740.1.688	CP006740.1.688	715791	717842	+	AutoIPR: IPR011276:TonB-dependenthaem/haemoglobin receptor;
long-mer1024	CP006740.1	717363	717425	GCCATTAACGAGGTTGGTAATCTTGGCAAGACGTTACGCAACGGCTGGGATGCGCAGCTTAAC	CP006740.1.688	CP006740.1.688	715791	717842	+	AutoIPR: IPR011276:TonB-dependenthaem/haemoglobin receptor;
long-mer1025	CP006740.1	717453	717495	TGGCTGGGCTATTCCCGTCAGGAAGCTGAGATTGCTATTCCAG	CP006740.1.688	CP006740.1.688	715791	717842	+	AutoIPR: IPR011276:TonB-dependenthaem/haemoglobin receptor;
long-mer1026	CP006740.1	717512	717554	CACGCGTGGTAAACAGATCGAAAATGTGCCGCGTTGGCTTACC	CP006740.1.688	CP006740.1.688	715791	717842	+	AutoIPR: IPR011276:TonB-dependenthaem/haemoglobin receptor;
long-mer1027	CP006740.1	717558	717611	GTTGGAGCGGAGTGGCAGGTGCTACCCAAGCTCAAGCTCAGTGCTTGGGGGAAT	CP006740.1.688	CP006740.1.688	715791	717842	+	AutoIPR: IPR011276:TonB-dependenthaem/haemoglobin receptor;
long-mer1028	CP006740.1	717973	718019	ATGCGCATTCAGTCTTGAGAAGATGTAATAAGGCTGAAGGCCTATGT	NA
long-mer1029	CP006740.1	719614	719636	ATGCGCATTCAGTCTTGAGAAGA	NA
long-mer1030	CP006740.1	723752	723780	TAGTTCACGAGGGGTGTAGTCATCGGCTC	CP006740.1.692	CP006740.1.692	722243	724081	-	AutoIPR: IPR001094:Flavodoxin;IPR001709:Flavoprotein pyridine nucleotide cytochromereductase; IPR023173:NADPH-cytochrome p450 reductase,FAD-binding, alpha-helical domain-3;IPR029039:Flavoprotein-like;
long-mer1031	CP006740.1	724746	724785	CCATCATCGATGGGATCCCAAAAACCAACGTCCTGAATTG	CP006740.1.693	CP006740.1.693	724279	725193	+	AutoIPR: IPR011784:Sulphateadenylyltransferase, small subunit;
long-mer1032	CP006740.1	724882	724924	CGTGAGCAGATTCCGGTGGTGTCGTTATATTTTGCTGCACCGC	CP006740.1.693	CP006740.1.693	724279	725193	+	AutoIPR: IPR011784:Sulphateadenylyltransferase, small subunit;
long-mer1033	CP006740.1	725301	725323	CGGATGCAGTCTGTGATTGCCTA	CP006740.1.694	CP006740.1.694	725193	727175	+	AutoIPR: IPR002891:Adenylyl-sulfate kinase;IPR004535:Translation elongation factor,selenocysteine-specific; IPR009000:Translation protein,beta-barrel domain; IPR011779:Sulphateadenylyltransferase, large subunit; IPR027417:P-loopcontaining nucleoside triphosphate hydrolase;IPR031157:Tr-type G domain, conserved site;
long-mer1034	CP006740.1	725834	725866	GGCGCTGGCTGCCAAACTGGGTATCAATCAGGT	CP006740.1.694	CP006740.1.694	725193	727175	+	AutoIPR: IPR002891:Adenylyl-sulfate kinase;IPR004535:Translation elongation factor,selenocysteine-specific; IPR009000:Translation protein,beta-barrel domain; IPR011779:Sulphateadenylyltransferase, large subunit; IPR027417:P-loopcontaining nucleoside triphosphate hydrolase;IPR031157:Tr-type G domain, conserved site;
long-mer1035	CP006740.1	725909	725938	CAAGCGTTCGGCAAGGATGCTGTGGTATGT	CP006740.1.694	CP006740.1.694	725193	727175	+	AutoIPR: IPR002891:Adenylyl-sulfate kinase;IPR004535:Translation elongation factor,selenocysteine-specific; IPR009000:Translation protein,beta-barrel domain; IPR011779:Sulphateadenylyltransferase, large subunit; IPR027417:P-loopcontaining nucleoside triphosphate hydrolase;IPR031157:Tr-type G domain, conserved site;
long-mer1036	CP006740.1	725940	725970	GGCCCCAGTTTGCTTGAGTATCTGGAAGCGT	CP006740.1.694	CP006740.1.694	725193	727175	+	AutoIPR: IPR002891:Adenylyl-sulfate kinase;IPR004535:Translation elongation factor,selenocysteine-specific; IPR009000:Translation protein,beta-barrel domain; IPR011779:Sulphateadenylyltransferase, large subunit; IPR027417:P-loopcontaining nucleoside triphosphate hydrolase;IPR031157:Tr-type G domain, conserved site;
long-mer1037	CP006740.1	725972	726023	GGAGCCAGCCGATGTCGATCTTGCGGCTGCAATGTGCTTGCCGGTGCAATGG	CP006740.1.694	CP006740.1.694	725193	727175	+	AutoIPR: IPR002891:Adenylyl-sulfate kinase;IPR004535:Translation elongation factor,selenocysteine-specific; IPR009000:Translation protein,beta-barrel domain; IPR011779:Sulphateadenylyltransferase, large subunit; IPR027417:P-loopcontaining nucleoside triphosphate hydrolase;IPR031157:Tr-type G domain, conserved site;
long-mer1038	CP006740.1	726888	726930	GTGAGTTTTATTTCTCCGTTCAGGGATGAACGGCAGTTGGCCC	CP006740.1.694	CP006740.1.694	725193	727175	+	AutoIPR: IPR002891:Adenylyl-sulfate kinase;IPR004535:Translation elongation factor,selenocysteine-specific; IPR009000:Translation protein,beta-barrel domain; IPR011779:Sulphateadenylyltransferase, large subunit; IPR027417:P-loopcontaining nucleoside triphosphate hydrolase;IPR031157:Tr-type G domain, conserved site;
long-mer1039	CP006740.1	727206	727240	TTCACTTGGGTGATGTGACCTTATGTGATCGCGAT	NA
long-mer1040	CP006740.1	727353	727403	TCCATAGCTTCACGCTCAGCCCGCTCGCGTTCGGCCTTCTCGATCTCGTCG	CP006740.1.695	CP006740.1.695	727298	727597	-	AutoIPR: IPR006110:RNA polymerase, subunitomega/K/RPB6;
long-mer1041	CP006740.1	727556	727583	GTTAACAACTTCCAGGCAATCTTCAACA	CP006740.1.695	CP006740.1.695	727298	727597	-	AutoIPR: IPR006110:RNA polymerase, subunitomega/K/RPB6;
long-mer1042	CP006740.1	727601	727624	ACTCCACTCCAGAATAACCGCTAA	NA
long-mer1043	CP006740.1	727631	727667	CATTGTAGACCGTACACCAAGCAGTAGCAAGATTCGT	NA
long-mer1044	CP006740.1	727818	727885	TAAAGAAAAACCCCAACATGCTTTATGGAGTTAATAAGGTTTGGATCAGATTGGCATGCCGTATTTTT	CP006740.1.696	CP006740.1.696	727840	728454	-	AutoIPR: IPR005420:Tight junction protein ZO-3;IPR017665:Guanylate kinase; IPR027417:P-loop containingnucleoside triphosphate hydrolase;
long-mer1045	CP006740.1	728000	728042	TCGTGGGCGGCAGCTAAGCGCAGATGGATGACCTCTTCACTGT	CP006740.1.696	CP006740.1.696	727840	728454	-	AutoIPR: IPR005420:Tight junction protein ZO-3;IPR017665:Guanylate kinase; IPR027417:P-loop containingnucleoside triphosphate hydrolase;
long-mer1046	CP006740.1	728146	728202	CTGCCAGTCGATTTCTAACAGTACATCGTGACCGGCAGCCAGTTGTGGCTCCACCGA	CP006740.1.696	CP006740.1.696	727840	728454	-	AutoIPR: IPR005420:Tight junction protein ZO-3;IPR017665:Guanylate kinase; IPR027417:P-loop containingnucleoside triphosphate hydrolase;
long-mer1047	CP006740.1	728499	728541	GTGTGCGATGTCACTGCCGTTAAAGGCACTATTACGGTTATTC	CP006740.1.697	CP006740.1.697	728536	729438	-	AutoIPR: IPR005229:Conserved hypotheticalprotein CHP00255;
long-mer1048	CP006740.1	728719	728756	TTCGCTGATGTGACTGCTGAGTCGATCCAACTCCTCAT	CP006740.1.697	CP006740.1.697	728536	729438	-	AutoIPR: IPR005229:Conserved hypotheticalprotein CHP00255;
long-mer1049	CP006740.1	728782	728824	CACCAACTCTTGCTCAATGCGACCGTGATCGACGGGATACGAC	CP006740.1.697	CP006740.1.697	728536	729438	-	AutoIPR: IPR005229:Conserved hypotheticalprotein CHP00255;
long-mer1050	CP006740.1	728967	728997	GCGTGGCAATGAAGTTATCCAGTACCTTATC	CP006740.1.697	CP006740.1.697	728536	729438	-	AutoIPR: IPR005229:Conserved hypotheticalprotein CHP00255;
long-mer1051	CP006740.1	729454	729477	GGTTCAATTTTTCATTCACTATGA	NA
long-mer1052	CP006740.1	729584	729610	TCAGTTCTAGTCAGTTTTGGTAACACC	CP006740.1.698	CP006740.1.698	729497	730222	+	AutoIPR: IPR002381:Ribonuclease phosphorolytic,bacterial-type; IPR027408:PNPase/RNase PH domain;
long-mer1053	CP006740.1	729685	729724	TGCCGAATATGGAATGCTCCCACGTTCCACCCATACGCGT	CP006740.1.698	CP006740.1.698	729497	730222	+	AutoIPR: IPR002381:Ribonuclease phosphorolytic,bacterial-type; IPR027408:PNPase/RNase PH domain;
long-mer1054	CP006740.1	729832	729874	GCGCACGATTACCTTGGATTGTGATGTGTTACAGGCAGATGGC	CP006740.1.698	CP006740.1.698	729497	730222	+	AutoIPR: IPR002381:Ribonuclease phosphorolytic,bacterial-type; IPR027408:PNPase/RNase PH domain;
long-mer1055	CP006740.1	732474	732504	TCCAGTACTTATGGACACCTTAGCCGCGTTG	CP006740.1.701	CP006740.1.701	732361	734847	+	AutoIPR: IPR012434:Protein of unknown functionDUF1631;
long-mer1056	CP006740.1	732672	732714	GACAGCTGCTGCACTGCCACTGGCTGAAAATAGCGAGATAGAT	CP006740.1.701	CP006740.1.701	732361	734847	+	AutoIPR: IPR012434:Protein of unknown functionDUF1631;
long-mer1057	CP006740.1	733144	733193	GTGACTGCACAAGGCGTGAATGTAGCCCAGCTGCCAGCGGTACCTCAGTG	CP006740.1.701	CP006740.1.701	732361	734847	+	AutoIPR: IPR012434:Protein of unknown functionDUF1631;
long-mer1058	CP006740.1	733200	733247	GATCACGAATGGAACGGGTGTTGATAGTGATGTGGGCACTGATACAAC	CP006740.1.701	CP006740.1.701	732361	734847	+	AutoIPR: IPR012434:Protein of unknown functionDUF1631;
long-mer1059	CP006740.1	733314	733356	ATTCTTACCTTCTGGAGCAGGCGGTGAGACTGTTTTATGTCCA	CP006740.1.701	CP006740.1.701	732361	734847	+	AutoIPR: IPR012434:Protein of unknown functionDUF1631;
long-mer1060	CP006740.1	737882	737921	AACGAGTAAATACCTTTTGTTATATAAAATCGTGACATAT	NA
long-mer1061	CP006740.1	746191	746220	GCATCGGTATGATTTTTGTTGAGCGTAAGC	CP006740.1.711	CP006740.1.711	745494	746711	+	AutoIPR: IPR003004:GspF/PilC family;
long-mer1062	CP006740.1	746994	747036	GGAGATCATTATTGTCATTGTGCTGATTGGTGGTGTGATCGCG	CP006740.1.712	CP006740.1.712	746929	747363	+	AutoIPR: IPR000983:Bacterial general secretionpathway protein G-type pilin;
long-mer1063	CP006740.1	747139	747181	GACACGGGTAAGTTGCCAGGATCGTTGAACGATTTAGTGAATC	CP006740.1.712	CP006740.1.712	746929	747363	+	AutoIPR: IPR000983:Bacterial general secretionpathway protein G-type pilin;
long-mer1064	CP006740.1	758826	758861	GCGGTTGATAAGGGGTGGACGTTGACGGCGTCGGGT	CP006740.1.722	CP006740.1.722	755406	760247	+	AutoIPR: IPR005594:YadA-like, C-terminal;IPR008635:Coiled stalk of trimeric autotransporteradhesin; IPR011049:Serralysin-like metalloprotease,C-terminal;
long-mer1065	CP006740.1	760322	760364	TGGATTTTCTAGATGTCCACGCGATCATTGCTAAGTAAGGCTA	NA
long-mer1066	CP006740.1	760431	760456	GGTTATTGTCAATGAATAAGTATGGG	NA
long-mer1067	CP006740.1	760463	760511	CAAGGTGGTAAGGGTGTGTAGGTAGTTAATTTAATGGCTTATAACTATC	NA
long-mer1068	CP006740.1	760513	760551	ATTTAATTTATTCCATTGATTTGATAAATTAATAAGGGG	NA
long-mer1069	CP006740.1	761395	761419	GCTGAAAGCCTATTTGGATCGGGTG	CP006740.1.724	CP006740.1.724	761369	762964	+	AutoIPR: IPR000103:Pyridinenucleotide-disulphide oxidoreductase, class-II;IPR012336:Thioredoxin-like fold; IPR016040:NAD(P)-bindingdomain; IPR023753:Pyridine nucleotide-disulphideoxidoreductase, FAD/NAD(P)-binding domain;
long-mer1070	CP006740.1	761473	761494	GATGCTCGATTTACTCGAAAAT	CP006740.1.724	CP006740.1.724	761369	762964	+	AutoIPR: IPR000103:Pyridinenucleotide-disulphide oxidoreductase, class-II;IPR012336:Thioredoxin-like fold; IPR016040:NAD(P)-bindingdomain; IPR023753:Pyridine nucleotide-disulphideoxidoreductase, FAD/NAD(P)-binding domain;
long-mer1071	CP006740.1	762322	762403	GATTCTCTCTACGGGTGCACGTTGGCGTCAGATGAATGTGCCTGGTGAGGATGAGTATCGAAACAAGGGGGTTGCTTATTGT	CP006740.1.724	CP006740.1.724	761369	762964	+	AutoIPR: IPR000103:Pyridinenucleotide-disulphide oxidoreductase, class-II;IPR012336:Thioredoxin-like fold; IPR016040:NAD(P)-bindingdomain; IPR023753:Pyridine nucleotide-disulphideoxidoreductase, FAD/NAD(P)-binding domain;
long-mer1072	CP006740.1	764917	764941	TTCGGGGCAGGTGTGTTCATGCAAA	CP006740.1.727	CP006740.1.727	764844	765077	+	
long-mer1073	CP006740.1	764985	765023	TGGTTGTACAAAACTCTGGGAATTGATGGCTTTGGTTTA	CP006740.1.727	CP006740.1.727	764844	765077	+	
long-mer1074	CP006740.1	765032	765074	CCCATTTCCATTAGTGCAATGTGTCAAAGAAATTGGAGCTTCG	CP006740.1.727	CP006740.1.727	764844	765077	+	
long-mer1075	CP006740.1	765094	765135	TGTGTTTTGTTGAGGGAAGCGGTTATCTCCCCGGCACAGGTC	NA
long-mer1076	CP006740.1	765217	765277	ATGATTAAGTTGTTATTTTTCTGCTGTAATTTGAGGGCTAATTCGACTCATCAGCAGATCT	NA
long-mer1077	CP006740.1	765443	765465	GGACTAAGGAAACTACTTTGTGG	CP006740.1.728	CP006740.1.728	765355	765597	+	AutoIPR: IPR002150:Ribosomal protein L31;
long-mer1078	CP006740.1	765720	765762	TTGTGGATGTCTGTAATAGCTCAAGCGCATTATTCTTTGATAC	NA
long-mer1079	CP006740.1	765835	765877	TGATAAGGTCACGCTCAATGCTGGTGAGACTTCTCTCGTTTTA	CP006740.1.729	CP006740.1.729	765824	767113	+	AutoIPR: IPR002020:Citrate synthase-like;IPR010953:Citrate synthase, type I;
long-mer1080	CP006740.1	766129	766171	TGCCAAGTTTGATGATGAAATTACGCATCACACGATGATGCAT	CP006740.1.729	CP006740.1.729	765824	767113	+	AutoIPR: IPR002020:Citrate synthase-like;IPR010953:Citrate synthase, type I;
long-mer1081	CP006740.1	766327	766369	TAAGGTGCCGACGCTTGCAGCGGCAGCGCATCGCTACTCGATT	CP006740.1.729	CP006740.1.729	765824	767113	+	AutoIPR: IPR002020:Citrate synthase-like;IPR010953:Citrate synthase, type I;
long-mer1082	CP006740.1	766525	766567	CGCTTCGACATCAACAGTCCGTTTGGTGGGTTCGACTGGCGCT	CP006740.1.729	CP006740.1.729	765824	767113	+	AutoIPR: IPR002020:Citrate synthase-like;IPR010953:Citrate synthase, type I;
long-mer1083	CP006740.1	766753	766795	TGTCTATAAACATTTTGATCCACGTGCGAAAATCATCCGTGAG	CP006740.1.729	CP006740.1.729	765824	767113	+	AutoIPR: IPR002020:Citrate synthase-like;IPR010953:Citrate synthase, type I;
long-mer1084	CP006740.1	766848	766870	TAGCATTAAAGTTGGAAGAGGCA	CP006740.1.729	CP006740.1.729	765824	767113	+	AutoIPR: IPR002020:Citrate synthase-like;IPR010953:Citrate synthase, type I;
long-mer1085	CP006740.1	767063	767085	CGCCAAATTTACACAGGTCATCG	CP006740.1.729	CP006740.1.729	765824	767113	+	AutoIPR: IPR002020:Citrate synthase-like;IPR010953:Citrate synthase, type I;
long-mer1086	CP006740.1	767115	767179	GGTAAAGAGACTCTTACATCTTCCAATGTGCTTATCAGATGAAGGCCCTATTGTGGATGTCTGAC	NA
long-mer1087	CP006740.1	767348	767390	GGTGGCGCGGCGGGCTTTGTGTAGGCCTACTTTCTTGCGTTCG	CP006740.1.730	CP006740.1.730	767330	767722	-	AutoIPR: IPR000754:Ribosomal protein S9;IPR020568:Ribosomal protein S5 domain 2-type fold;
long-mer1088	CP006740.1	767408	767450	AGTCATAAAGCCAGCCTTACGCAGCTCAGGTTTCAGTGACGTA	CP006740.1.730	CP006740.1.730	767330	767722	-	AutoIPR: IPR000754:Ribosomal protein S9;IPR020568:Ribosomal protein S5 domain 2-type fold;
long-mer1089	CP006740.1	767600	767623	CCGACCGAAGAACTCATCCAGAGG	CP006740.1.730	CP006740.1.730	767330	767722	-	AutoIPR: IPR000754:Ribosomal protein S9;IPR020568:Ribosomal protein S5 domain 2-type fold;
long-mer1090	CP006740.1	767625	767666	CGACCATTGACACTAATATTACCTGACCCTTTACGTAGAAAT	CP006740.1.730	CP006740.1.730	767330	767722	-	AutoIPR: IPR000754:Ribosomal protein S9;IPR020568:Ribosomal protein S5 domain 2-type fold;
long-mer1091	CP006740.1	767836	767868	CCTTTGACTGCGATCTCAAGCACTCGCTCCGGA	CP006740.1.731	CP006740.1.731	767727	768155	-	AutoIPR: IPR005822:Ribosomal protein L13;IPR023563:Ribosomal protein L13, conserved site;IPR023564:Ribosomal protein L13 domain;
long-mer1092	CP006740.1	768033	768068	TTTCGTTTTGCCGAGTAGGCGGCGCGCCAACTCTGT	CP006740.1.731	CP006740.1.731	767727	768155	-	AutoIPR: IPR005822:Ribosomal protein L13;IPR023563:Ribosomal protein L13, conserved site;IPR023564:Ribosomal protein L13 domain;
long-mer1093	CP006740.1	768735	768777	TTGGTACTCCGGCAGTTATATCTTGGGTGTTTTTGCTGGATTG	CP006740.1.733	CP006740.1.733	768316	769029	+	AutoIPR: IPR011566:Ubiquinone biosynthesisprotein Coq7;
long-mer1094	CP006740.1	769012	769035	GTTGCTTACCGAATTTGAGCTTGG	CP006740.1.733	CP006740.1.733	768316	769029	+	AutoIPR: IPR011566:Ubiquinone biosynthesisprotein Coq7;
long-mer1095	CP006740.1	769109	769158	TAGAAGTGTGCTAAGGCGTTGTGCATGACTCACAAGGAGAAAAACAACCC	NA
long-mer1096	CP006740.1	769570	769612	GCAGGTTGCCACGTCGATATCAGCACGGAAAGTTGCGATCCCT	CP006740.1.734	CP006740.1.734	769198	769992	-	AutoIPR: IPR003826:S-adenosylmethioninedecarboxylase family, prokaryotic;
long-mer1097	CP006740.1	769630	769657	AGGATAGGTGTGAACCGTGATGTGACTC	CP006740.1.734	CP006740.1.734	769198	769992	-	AutoIPR: IPR003826:S-adenosylmethioninedecarboxylase family, prokaryotic;
long-mer1098	CP006740.1	769936	769978	CGCCTTGGTGAGGTTGTTGAATCCTTGTAACCTCAGGCGAGGC	CP006740.1.734	CP006740.1.734	769198	769992	-	AutoIPR: IPR003826:S-adenosylmethioninedecarboxylase family, prokaryotic;
long-mer1099	CP006740.1	769991	770032	ATGTCGGCTGATCCTGGAATAAGAGAGAAGCGGGAAGAAGAA	CP006740.1.734	CP006740.1.734	769198	769992	-	AutoIPR: IPR003826:S-adenosylmethioninedecarboxylase family, prokaryotic;
long-mer1100	CP006740.1	770282	770314	CCTGCTGGAACCCTTTACTATGTTATCAGCGGG	CP006740.1.735	CP006740.1.735	770036	770824	+	AutoIPR: IPR011991:Winged helix-turn-helixDNA-binding domain; IPR022299:Transcription regulator,NtcA;
long-mer1101	CP006740.1	770336	770373	GAAGACGATCATCGTGAGCTGGTTCTTGGCTATTTCGG	CP006740.1.735	CP006740.1.735	770036	770824	+	AutoIPR: IPR011991:Winged helix-turn-helixDNA-binding domain; IPR022299:Transcription regulator,NtcA;
long-mer1102	CP006740.1	770886	770909	TCGTCTGTGAATAGCTGTATACCG	NA
long-mer1103	CP006740.1	771168	771190	TGTACCGTTCCGTCTGGTAGGGT	NA
long-mer1104	CP006740.1	771462	771488	AAAAAGTAGTGATATAAATACCTCTCT	NA
long-mer1105	CP006740.1	771571	771594	CACGGTCGGGGTGCATCTTAATGT	NA
long-mer1106	CP006740.1	771984	772011	TGATGGGGCATTATCTTTTTTGAATTCG	CP006740.1.737	CP006740.1.737	771806	772006	+	
long-mer1107	CP006740.1	772454	772486	CTTTTCTATATCCCCCCGCGTGGAAAGCTTGGT	NA
long-mer1108	CP006740.1	775605	775645	TTGCATAAGCCTGATGCAATCATTGTCTAAATGAAGTGGCA	NA
long-mer1109	CP006740.1	775755	775810	ACGCTATAGGACACGGATGTGAGTAAAAAGCACAAAAAGGCATCGTTCTGGAGTCC	NA
long-mer1110	CP006740.1	775917	775959	TGGGTGGGCGTGGCAGATCCGTGCGAGATCGTCAGCTGAGCCA	CP006740.1.742	CP006740.1.742	775848	777284	-	AutoIPR: IPR001864:Trypanothione reductase;IPR006258:Dihydrolipoamide dehydrogenase;IPR023753:Pyridine nucleotide-disulphide oxidoreductase,FAD/NAD(P)-binding domain;
long-mer1111	CP006740.1	776038	776064	TCAGTTTCTGCATGTGCTAGGACTTTC	CP006740.1.742	CP006740.1.742	775848	777284	-	AutoIPR: IPR001864:Trypanothione reductase;IPR006258:Dihydrolipoamide dehydrogenase;IPR023753:Pyridine nucleotide-disulphide oxidoreductase,FAD/NAD(P)-binding domain;
long-mer1112	CP006740.1	776811	776851	CAGTTCAACGGAATCCGAGCCTGATGCCAGGATCACGTTGG	CP006740.1.742	CP006740.1.742	775848	777284	-	AutoIPR: IPR001864:Trypanothione reductase;IPR006258:Dihydrolipoamide dehydrogenase;IPR023753:Pyridine nucleotide-disulphide oxidoreductase,FAD/NAD(P)-binding domain;
long-mer1113	CP006740.1	776955	776997	GAAGAGCATCGCAATGCCACCGGTGAACTGTTTCACGATTTTG	CP006740.1.742	CP006740.1.742	775848	777284	-	AutoIPR: IPR001864:Trypanothione reductase;IPR006258:Dihydrolipoamide dehydrogenase;IPR023753:Pyridine nucleotide-disulphide oxidoreductase,FAD/NAD(P)-binding domain;
long-mer1114	CP006740.1	777544	777576	GTCGTTTTCAATCTTGAGTCGATCTAAGTCGTC	CP006740.1.743	CP006740.1.743	777277	777705	-	
long-mer1115	CP006740.1	779053	779076	CCGGCATAGTGAAGCCTCTGAGCA	CP006740.1.745	CP006740.1.745	778938	781754	-	AutoIPR: IPR011603:2-oxoglutarate dehydrogenaseE1 component; IPR029061:Thiamin diphosphate-bindingfold;
long-mer1116	CP006740.1	779253	779278	GCTTCGTTTCTGCTGGTTTTCGAATA	CP006740.1.745	CP006740.1.745	778938	781754	-	AutoIPR: IPR011603:2-oxoglutarate dehydrogenaseE1 component; IPR029061:Thiamin diphosphate-bindingfold;
long-mer1117	CP006740.1	779382	779405	GTCCAAAGTGGAGACTGCCAGTTT	CP006740.1.745	CP006740.1.745	778938	781754	-	AutoIPR: IPR011603:2-oxoglutarate dehydrogenaseE1 component; IPR029061:Thiamin diphosphate-bindingfold;
long-mer1118	CP006740.1	780006	780042	CATTTTGATGCGGTCTTCATAAATCTTGGCGACACGT	CP006740.1.745	CP006740.1.745	778938	781754	-	AutoIPR: IPR011603:2-oxoglutarate dehydrogenaseE1 component; IPR029061:Thiamin diphosphate-bindingfold;
long-mer1119	CP006740.1	780114	780156	GCTGGTCTTGACCGTATCCTCCAGTTTTCCGGACAGGTACTTG	CP006740.1.745	CP006740.1.745	778938	781754	-	AutoIPR: IPR011603:2-oxoglutarate dehydrogenaseE1 component; IPR029061:Thiamin diphosphate-bindingfold;
long-mer1120	CP006740.1	789105	789143	TCCATAGTGACCTGCTTGGCGACGCAGAACGTGTCTCCT	NA
long-mer1121	CP006740.1	789235	789262	CGACGGCAACGCGTGCACGTGTCTGGAG	NA
long-mer1122	CP006740.1	789280	789306	CGCGTGGGGCGGTAAGAAATGACCGGA	CP006740.1.752	CP006740.1.752	789298	789534	+	
long-mer1123	CP006740.1	794514	794556	TTGCAATCCGCTGCATGACCATTCTGCCACCAGGCCTGAGAAC	CP006740.1.758	CP006740.1.758	794439	794684	-	
long-mer1124	CP006740.1	794652	794674	AAGGTCGGGCGACATTAGCAGGA	CP006740.1.758	CP006740.1.758	794439	794684	-	
long-mer1125	CP006740.1	794696	794720	CAATTACTTTAGTTCTACGAGAATG	NA
long-mer1126	CP006740.1	795085	795109	CCGTGCCTCGAAGATCGACGTAACC	CP006740.1.759	CP006740.1.759	794885	795136	+	AutoIPR: IPR025272:Domain of unknown functionDUF4065;
long-mer1127	CP006740.1	795876	795918	GTCGGCGTTGTCTTCGCGCAGTTGTAATCGGTACTCTGCTCGG	CP006740.1.760	CP006740.1.760	795324	797213	-	AutoIPR: IPR002218:Glucose-inhibited divisionprotein A-related; IPR026904:GidA associated domain 3;
long-mer1128	CP006740.1	796125	796167	GATTGCTTTGGTTTCCAGTGATGCTTTGAGTCCGCGTGGGTCG	CP006740.1.760	CP006740.1.760	795324	797213	-	AutoIPR: IPR002218:Glucose-inhibited divisionprotein A-related; IPR026904:GidA associated domain 3;
long-mer1129	CP006740.1	796221	796262	CCCACGGATGCTGCGTACCAGCTCTAACTGTACGTCGAAGGG	CP006740.1.760	CP006740.1.760	795324	797213	-	AutoIPR: IPR002218:Glucose-inhibited divisionprotein A-related; IPR026904:GidA associated domain 3;
long-mer1130	CP006740.1	796411	796440	CCGCTGTATAGCGGCGAGCGGTGTAGGGCG	CP006740.1.760	CP006740.1.760	795324	797213	-	AutoIPR: IPR002218:Glucose-inhibited divisionprotein A-related; IPR026904:GidA associated domain 3;
long-mer1131	CP006740.1	796764	796806	AGGCGCTTTGAAATGCAACCCGGTGTGTGTAATCGCACCGCAT	CP006740.1.760	CP006740.1.760	795324	797213	-	AutoIPR: IPR002218:Glucose-inhibited divisionprotein A-related; IPR026904:GidA associated domain 3;
long-mer1132	CP006740.1	796809	796851	AGTGTCCCCTTCAAACAGCAGGTCGTCCACTTCTGCTTGGAAT	CP006740.1.760	CP006740.1.760	795324	797213	-	AutoIPR: IPR002218:Glucose-inhibited divisionprotein A-related; IPR026904:GidA associated domain 3;
long-mer1133	CP006740.1	797372	797404	CTGCCGCAGCATTTGCGGCTACAGGCGCAAAGG	NA
long-mer1134	CP006740.1	797565	797607	ATATTCAGAAGAAGGCTTTTGTTGTATGAGGTGCCGACTCCCG	NA
long-mer1135	CP006740.1	797863	797885	TGGTAGGGGAGATGAATGTGGGT	CP006740.1.762	CP006740.1.762	797754	798326	-	
long-mer1136	CP006740.1	798108	798145	TGGGGCATTAAATTCATGGGGCAGTGCGGTGATATGTG	CP006740.1.762	CP006740.1.762	797754	798326	-	
long-mer1137	CP006740.1	798252	798275	GTCTGGTGGAGCGATGTTTGTCCA	CP006740.1.762	CP006740.1.762	797754	798326	-	
long-mer1138	CP006740.1	802227	802264	TGTGTGGTTCGATCCACAATGGCCCAAGGGAGATGATG	NA
long-mer1139	CP006740.1	804131	804165	ATGTTCAACTCAACAGGCATGCAGTAGCCCTTTCT	NA
long-mer1140	CP006740.1	810522	810561	TGCGGTGGGGGAGGGGATCGCTGAATCGTTCATGGTGTTG	CP006740.1.774	CP006740.1.774	810130	815028	+	AutoIPR: IPR016040:NAD(P)-binding domain;IPR024727:Bacterial NAD-glutamate dehydrogenase,N-terminal; IPR028971:NAD-glutamate dehydrogenase;
long-mer1141	CP006740.1	810954	810996	TTTGACCAAGACCAATGCACGTTCCCCGGTGCATCGGGGCGGA	CP006740.1.774	CP006740.1.774	810130	815028	+	AutoIPR: IPR016040:NAD(P)-binding domain;IPR024727:Bacterial NAD-glutamate dehydrogenase,N-terminal; IPR028971:NAD-glutamate dehydrogenase;
long-mer1142	CP006740.1	811254	811284	CACTGCAATGGGTATTCTCGGCTTACATCAT	CP006740.1.774	CP006740.1.774	810130	815028	+	AutoIPR: IPR016040:NAD(P)-binding domain;IPR024727:Bacterial NAD-glutamate dehydrogenase,N-terminal; IPR028971:NAD-glutamate dehydrogenase;
long-mer1143	CP006740.1	814848	814871	GTTGGCAATGCCTGGAATGAGTGC	CP006740.1.774	CP006740.1.774	810130	815028	+	AutoIPR: IPR016040:NAD(P)-binding domain;IPR024727:Bacterial NAD-glutamate dehydrogenase,N-terminal; IPR028971:NAD-glutamate dehydrogenase;
long-mer1144	CP006740.1	815268	815309	GCATCGTCATGGGGCAAGCGGTAAGCCGGTATACGGTATGAA	CP006740.1.775	CP006740.1.775	815113	815880	+	AutoIPR: IPR002504:NAD kinase;
long-mer1145	CP006740.1	815410	815433	GCACAGACAGAATCTGGTGTCAGT	CP006740.1.775	CP006740.1.775	815113	815880	+	AutoIPR: IPR002504:NAD kinase;
long-mer1146	CP006740.1	816960	817002	GGGTTTGGGATCATAAGACAGTGAAAGCTGTACGCGTTCTGTA	NA
long-mer1147	CP006740.1	817058	817099	AGTGAGAGCTTGGTGTTGCCGTAACGACGCATGAGTCACGTG	NA
long-mer1148	CP006740.1	817675	817711	CAGCATACTTGTAGCCAAGGCCCTTCCCAATAAGGGC	NA
long-mer1149	CP006740.1	817718	817742	TGTCTTTACTCAGAGTCTCTAATTA	NA
long-mer1150	CP006740.1	817807	817849	GGAGTCCGATGAATTTGCAAGAACGCATGTTCAATGTGAGGAG	NA
long-mer1151	CP006740.1	817869	817904	CCTTCGAGTCATTCAAGCAAGCATAGCTTTTAGTTG	NA
long-mer1152	CP006740.1	817912	818015	AAGATCATGCCTTGCCACAGAAGATAGGGCCTGGAACCCCGCGATTTACCTATCACTGAAACCGGAAATCAATTTTGATCGGTAAACCATCACAACATCTTAAA	NA
long-mer1153	CP006740.1	818098	818135	GAACTTAAAGCCGTTGAATGCAAGAAAATGTTCCAGGA	CP006740.1.778	CP006740.1.778	818084	818710	+	AutoIPR: IPR006119:Resolvase, N-terminal;
long-mer1154	CP006740.1	818243	818266	CGGTCGGTGGCAGATCTGATGCAG	CP006740.1.778	CP006740.1.778	818084	818710	+	AutoIPR: IPR006119:Resolvase, N-terminal;
long-mer1155	CP006740.1	818314	818405	CCTAGGGATGGACACCCACACACCCACGGGCAAGCTGATGTTGACCGTGCTGGGTGGCGTGGTGCAGTTCAAGCGGGAGATGATGTTGGAGC	CP006740.1.778	CP006740.1.778	818084	818710	+	AutoIPR: IPR006119:Resolvase, N-terminal;
long-mer1156	CP006740.1	818415	818442	AGGGCGTAGCCCGCGCCAAGGATGCGGG	CP006740.1.778	CP006740.1.778	818084	818710	+	AutoIPR: IPR006119:Resolvase, N-terminal;
long-mer1157	CP006740.1	846183	846223	ATTTTGTCGGAGGAGACTGTGGATGCCATTTCCAATGCAAT	CP006740.1.817	CP006740.1.817	846072	847349	+	
long-mer1158	CP006740.1	846237	846316	AAGACCATGGCGTGGAATTATGATTTTACAGGGCCATCTGGTGCTTTCCCTTCCTCTTCCCAGTCCAATGCGACTATACA	CP006740.1.817	CP006740.1.817	846072	847349	+	
long-mer1159	CP006740.1	846344	846367	AAAAGTCAAGACATTAATATTTGG	CP006740.1.817	CP006740.1.817	846072	847349	+	
long-mer1160	CP006740.1	846379	846418	GATCTGAGATTTGGGCATTTTCTAACGATGGAAAAGTTGC	CP006740.1.817	CP006740.1.817	846072	847349	+	
long-mer1161	CP006740.1	846420	846447	GCTGGATTTTCATCCTTTAAGAAAGAGG	CP006740.1.817	CP006740.1.817	846072	847349	+	
long-mer1162	CP006740.1	846464	846508	CGCAACGATCTGGTCAGAAAGAAATTGGGAGAACAAAACTGACCT	CP006740.1.817	CP006740.1.817	846072	847349	+	
long-mer1163	CP006740.1	846511	846532	GAACCTTAAGAAACGATAATGC	CP006740.1.817	CP006740.1.817	846072	847349	+	
long-mer1164	CP006740.1	846556	846604	TCTCTGCCGATGGGAAAATTGCTGCGGGAACTTCTGAATCAGCAACCCC	CP006740.1.817	CP006740.1.817	846072	847349	+	
long-mer1165	CP006740.1	846606	846661	TTTCAACGTGCAACCATTTGGTCAGGTAACAATTGGGCGACAAAAACAGATCTTGG	CP006740.1.817	CP006740.1.817	846072	847349	+	
long-mer1166	CP006740.1	846667	846716	TAAGAAACGATAATTCTGGTGGTTCTTCTGTTAGTTCACTCTCTTCTGAT	CP006740.1.817	CP006740.1.817	846072	847349	+	
long-mer1167	CP006740.1	846718	846789	GGAAAATCGCTGCAGGAAACTCTGAGTCTGATCTTAAAGAAGATGTAACTAGTAATTTTTATCAACGCCCAG	CP006740.1.817	CP006740.1.817	846072	847349	+	
long-mer1168	CP006740.1	846818	846845	GAAAATCGACGTCGGAACGTTAAGAAAA	CP006740.1.817	CP006740.1.817	846072	847349	+	
long-mer1169	CP006740.1	846864	847007	CAGATCAATGCACTCTCTAATGATGGAAAAATTGCAGCAGGGACTTCTGAGATTGATACTGTTACCAAAGAGGTTTACCAACAAGCAACCATCTGGTCAGGAGAAAACTGGGCAACAAAAACACGCTTAGGATCACTAAGAAGC	CP006740.1.817	CP006740.1.817	846072	847349	+	
long-mer1170	CP006740.1	847150	847199	TTAAAAGTGATAATGCAGGATCATCCGGAATTGAGGCGCTCTCCGCTGAT	CP006740.1.817	CP006740.1.817	846072	847349	+	
long-mer1171	CP006740.1	847229	847334	GGATGCAAAAGGCCGACGTGCAGTTCTTTGGAAAATCATTTATCCAGCAGCATCATCGGAAAGCGGATCAAATGCCCCAAACTCTGCTCACATTCACTTGCCGATG	CP006740.1.817	CP006740.1.817	846072	847349	+	
long-mer1172	CP006740.1	847336	847447	AGCCAACACAGTAAGCTCGTTATTGCGCTTGAATGCATCAAGCTTTTTACTCATAGAGTGACCTTGTTATAAGAGTGGCCCGCCTGCAGCAGCGCTGCAAATAGAGATAAGC	CP006740.1.817	CP006740.1.817	846072	847349	+	
long-mer1173	CP006740.1	847465	847491	GTAGATCTAGCCTGTTTCAGGTGGGAC	NA
long-mer1174	CP006740.1	847497	847539	ATTGGTCGAAATTCTGACTGTATGCCTCTTATTGGATTGTTTG	NA
long-mer1175	CP006740.1	849039	849081	AATTTTGGCGGCAGTTGCTGCCGGAATCACGATGAGTTATGTC	CP006740.1.819	CP006740.1.819	848254	849954	+	AutoIPR: IPR006153:Cation/H+ exchanger;IPR018422:Cation/H+ exchanger, CPA1 family;
long-mer1176	CP006740.1	849168	849210	TTTCGTGCTGCTCGGCGAGCAATTGCCTGGAATCCTTGATGAT	CP006740.1.819	CP006740.1.819	848254	849954	+	AutoIPR: IPR006153:Cation/H+ exchanger;IPR018422:Cation/H+ exchanger, CPA1 family;
long-mer1177	CP006740.1	849321	849363	GTCATTGCAGTGGAATTTGTTTAAAGCGGTGTGTTGCGGCAAG	CP006740.1.819	CP006740.1.819	848254	849954	+	AutoIPR: IPR006153:Cation/H+ exchanger;IPR018422:Cation/H+ exchanger, CPA1 family;
long-mer1178	CP006740.1	850219	850261	AGGTTAAATGACTGCTTTCAACGGTGCGGAAGAAAGCAAAAGA	CP006740.1.820	CP006740.1.820	850226	850336	+	
long-mer1179	CP006740.1	850692	850734	GATGTTCCTCAATTGATGGCCCTTGCTTATGATTGTTTACGTG	CP006740.1.821	CP006740.1.821	850329	850877	+	AutoIPR: IPR016164:FAD-linked oxidase-like,C-terminal;
long-mer1180	CP006740.1	851010	851044	GCAATGGTGGTGTGTTAATCGTGGGTTGCAATGAT	NA
long-mer1181	CP006740.1	851052	851075	GTATTTCGGGGTATGAGTCTGTTT	NA
long-mer1182	CP006740.1	851101	851143	CTGACAGAGCAATCCGTTTCAATTAATTAGTGGTTTGCTTTGC	NA
long-mer1183	CP006740.1	851154	851187	CATTGAACGCAGCGCGTACTTTTCACTGCTATAG	NA
long-mer1184	CP006740.1	851671	851713	GGTATGATTGAGTTCCAGGACTTCAATTCCGTGTTGTTTTAAA	CP006740.1.823	CP006740.1.823	851236	851949	-	AutoIPR: IPR004788:Ribose 5-phosphateisomerase, type A;
long-mer1185	CP006740.1	852419	852521	CACAGTAGTGGTGAATAGGAGTGTGGTCAGTTCAGTGCAGATCGCATCGACGGGGATGTCCCAGGCTTCAGTTGGCAGTGCGCTGACTTGCTGTACTGTGAAG	CP006740.1.825	CP006740.1.825	852410	853000	-	AutoIPR: IPR002698:5-formyltetrahydrofolatecyclo-ligase; IPR024185:5-formyltetrahydrofolatecyclo-ligase-like domain;
long-mer1186	CP006740.1	852557	852599	ATTGCGGAATGCGAAGCTGCGGTCATACCAGCCACCGCCCATT	CP006740.1.825	CP006740.1.825	852410	853000	-	AutoIPR: IPR002698:5-formyltetrahydrofolatecyclo-ligase; IPR024185:5-formyltetrahydrofolatecyclo-ligase-like domain;
long-mer1187	CP006740.1	852637	852666	GTGTGACTACCAGTGTCATCGTTTCTGGAG	CP006740.1.825	CP006740.1.825	852410	853000	-	AutoIPR: IPR002698:5-formyltetrahydrofolatecyclo-ligase; IPR024185:5-formyltetrahydrofolatecyclo-ligase-like domain;
long-mer1188	CP006740.1	852716	852758	TTGTTTCAGGGGTTGTCCGGGGTGCCACGGTGCAAAGCGCAAT	CP006740.1.825	CP006740.1.825	852410	853000	-	AutoIPR: IPR002698:5-formyltetrahydrofolatecyclo-ligase; IPR024185:5-formyltetrahydrofolatecyclo-ligase-like domain;
long-mer1189	CP006740.1	852897	852939	AGGTGTTCTGCCAGTGTTACACCAGCGGCCAGACGTGCGTGTT	CP006740.1.825	CP006740.1.825	852410	853000	-	AutoIPR: IPR002698:5-formyltetrahydrofolatecyclo-ligase; IPR024185:5-formyltetrahydrofolatecyclo-ligase-like domain;
long-mer1190	CP006740.1	852965	852989	CATGTGTTGACGGAGGATGGAGCGG	CP006740.1.825	CP006740.1.825	852410	853000	-	AutoIPR: IPR002698:5-formyltetrahydrofolatecyclo-ligase; IPR024185:5-formyltetrahydrofolatecyclo-ligase-like domain;
long-mer1191	CP006740.1	853141	853168	GCTTGATTTAACTAATTTTCAGATGAAT	NA
long-mer1192	CP006740.1	853264	853306	TTGAACCAGTGGTTCAAGTGGCGGCGTTGAAATACCATTGGGC	NA
long-mer1193	CP006740.1	853420	853441	GTGATTATATCCATCGTGAAGC	NA
long-mer1194	CP006740.1	853549	853580	TGTCAGCAATACACGCTCTCTATCCGCGTGTT	CP006740.1.827	CP006740.1.827	853495	853794	-	AutoIPR: IPR007838:Cell division proteinZapA-like;
long-mer1195	CP006740.1	853684	853723	TGCGTCGAGCAGTTGTGCTGCAGAGATTAAGCCCTTGCGT	CP006740.1.827	CP006740.1.827	853495	853794	-	AutoIPR: IPR007838:Cell division proteinZapA-like;
long-mer1196	CP006740.1	853747	853789	ATATTCACGGTCGAGGATGCGTATGCTGACCGGTTCAGTATCG	CP006740.1.827	CP006740.1.827	853495	853794	-	AutoIPR: IPR007838:Cell division proteinZapA-like;
long-mer1197	CP006740.1	853885	853920	AGCATCATCTGATGATGCTGGCAGCGCAAATTGTGA	CP006740.1.828	CP006740.1.828	853791	854012	-	AutoIPR: IPR012662:Conserved hypotheticalprotein CHP02449;
long-mer1198	CP006740.1	854046	854073	TCAAGCACGTGTGGGGAGTGCCCTCTAT	NA
long-mer1199	CP006740.1	854630	854671	GACTTCGACATGAATGAAGAGAAGGAGGATGGGTCATTGGAA	CP006740.1.829	CP006740.1.829	854213	854758	+	AutoIPR: IPR011978:Uncharacterised proteinfamily UPF0149;
long-mer1200	CP006740.1	854799	854841	ATATGGGCGTCGTCGCCGTCAATTGATGAAGATGGTTGGTCCC	CP006740.1.830	CP006740.1.830	854755	856095	+	AutoIPR: IPR000994:Peptidase M24, structuraldomain; IPR001714:Peptidase M24, methionineaminopeptidase; IPR007865:Aminopeptidase P, N-terminal;IPR029149:Creatinase/Aminopeptidase P/Spt16, N-terminal;
long-mer1201	CP006740.1	855031	855111	GAGGCATGGGATGGTCCACGTTCCGGGTACGATGGCGCAATCGAGCAGTACGGCATGGATGATGCGTATCCGATTGATGAT	CP006740.1.830	CP006740.1.830	854755	856095	+	AutoIPR: IPR000994:Peptidase M24, structuraldomain; IPR001714:Peptidase M24, methionineaminopeptidase; IPR007865:Aminopeptidase P, N-terminal;IPR029149:Creatinase/Aminopeptidase P/Spt16, N-terminal;
long-mer1202	CP006740.1	855132	855174	TCTGCTCGAAGGTAGGTCCCATGTCTATTATCATTTCGGTCGT	CP006740.1.830	CP006740.1.830	854755	856095	+	AutoIPR: IPR000994:Peptidase M24, structuraldomain; IPR001714:Peptidase M24, methionineaminopeptidase; IPR007865:Aminopeptidase P, N-terminal;IPR029149:Creatinase/Aminopeptidase P/Spt16, N-terminal;
long-mer1203	CP006740.1	855429	855455	GTTCCGAGCTGCTGACAGTTGTCCGGC	CP006740.1.830	CP006740.1.830	854755	856095	+	AutoIPR: IPR000994:Peptidase M24, structuraldomain; IPR001714:Peptidase M24, methionineaminopeptidase; IPR007865:Aminopeptidase P, N-terminal;IPR029149:Creatinase/Aminopeptidase P/Spt16, N-terminal;
long-mer1204	CP006740.1	855484	855552	AATGCGTGCGTATTGCATTACTGTGCCAATGCGGAATGCAGTCGTGATGGGGATTTAGTGTTGATTGAT	CP006740.1.830	CP006740.1.830	854755	856095	+	AutoIPR: IPR000994:Peptidase M24, structuraldomain; IPR001714:Peptidase M24, methionineaminopeptidase; IPR007865:Aminopeptidase P, N-terminal;IPR029149:Creatinase/Aminopeptidase P/Spt16, N-terminal;
long-mer1205	CP006740.1	855697	855750	CCATATGAGGCTGGTCATTTGTCTGCGGTGCAGACATTGACTGAGGGGTTGCTG	CP006740.1.830	CP006740.1.830	854755	856095	+	AutoIPR: IPR000994:Peptidase M24, structuraldomain; IPR001714:Peptidase M24, methionineaminopeptidase; IPR007865:Aminopeptidase P, N-terminal;IPR029149:Creatinase/Aminopeptidase P/Spt16, N-terminal;
long-mer1206	CP006740.1	856147	856172	GAGCAGTCTTTTCCCGTATGCGACTC	NA
long-mer1207	CP006740.1	862532	862562	AGAAGCGTACTTAGGCGTGCGTGCTGCGCAG	CP006740.1.840	CP006740.1.840	862089	863177	+	AutoIPR: IPR001544:Aminotransferase, class IV;
long-mer1208	CP006740.1	862658	862693	TGCTGCCCTAGGGGGCACGGGCGCGGTGAAGTGTGG	CP006740.1.840	CP006740.1.840	862089	863177	+	AutoIPR: IPR001544:Aminotransferase, class IV;
long-mer1209	CP006740.1	863246	863275	GGGGGCTCTGCTGCTGCTCCCGTCTTTGTT	NA
long-mer1210	CP006740.1	863277	863302	GATGGAGAAACATAACGAACCGATGG	NA
long-mer1211	CP006740.1	863401	863428	ATGAATGCCAAGCAGTGCAGCAGCACGG	CP006740.1.841	CP006740.1.841	863356	863628	-	AutoIPR: IPR005412:DNA-binding protein Fis;
long-mer1212	CP006740.1	863721	863762	AATTCAAAGGTGAAGGCAGCAGTGTTTGCTTCCCGCTCATGT	CP006740.1.842	CP006740.1.842	863714	864274	-	AutoIPR: IPR021834:Protein of unknown functionDUF3426;
long-mer1213	CP006740.1	863894	863955	TTGCAAGTACGGCCAAGCCTGTTCCCAGCGTGCATCGTTGCGGAAGGTCGCTTCTATTTCCA	CP006740.1.842	CP006740.1.842	863714	864274	-	AutoIPR: IPR021834:Protein of unknown functionDUF3426;
long-mer1214	CP006740.1	871266	871308	CACGCAGCAGCGCATGGCTCACCGTCCGAGATTGCAGGGGAAG	CP006740.1.850	CP006740.1.850	871144	871695	+	AutoIPR: IPR012336:Thioredoxin-like fold;
long-mer1215	CP006740.1	879990	880032	GCGTACGGCCTCTTCTGCCTGAGCTTGGGTGATGGATGCGTTT	CP006740.1.858	CP006740.1.858	879441	880052	-	AutoIPR: IPR001474:GTP cyclohydrolase I;
long-mer1216	CP006740.1	880213	880235	GTGCAGGTATATTACTATTAATA	NA
long-mer1217	CP006740.1	880268	880303	TTTTGATCAGGTATTCAACGACGGATCAACCTGAAT	NA
long-mer1218	CP006740.1	880361	880403	ATATTCATGAAATAGTTTATGGATCGCAAAAGAATAAGCAATC	NA
long-mer1219	CP006740.1	880415	880558	CATACCGATTTCTGGAAAGGTGATCTAAGTAAGTGGCTGGAATAGGGAGATCCTTGGAAAATGTCAATTTAAATACTGACTATATTTGTATCAGTACGGGATTTTTTCAAACTGACCTTGTGGTATTGATGATGCAGTATTCTA	NA
long-mer1220	CP006740.1	880595	880634	GAGTGGTTGGTCTATTTCTATCTGATAATTAAGCTATCGC	NA
long-mer1221	CP006740.1	880641	880710	GTAGATTGCTGTGTTGCGACTCGTGTTTACTTTTGACTTCTCGATAACTATAAGCAGTGGTTGTTATGGT	NA
long-mer1222	CP006740.1	880864	880890	AATTCCATAAATTTGCTCAATCTTAAT	NA
long-mer1223	CP006740.1	881040	881082	TGCCGAAATACAAGATCGGTCGGTCGCTGCAACACGCAGTGAT	CP006740.1.859	CP006740.1.859	880973	884920	+	AutoIPR: IPR005594:YadA-like, C-terminal;IPR008635:Coiled stalk of trimeric autotransporteradhesin; IPR011049:Serralysin-like metalloprotease,C-terminal;
long-mer1224	CP006740.1	881142	881184	CAGCTAAGCGTAGCGCGAAACCGCACGACCGGAGGCAGTTGCA	CP006740.1.859	CP006740.1.859	880973	884920	+	AutoIPR: IPR005594:YadA-like, C-terminal;IPR008635:Coiled stalk of trimeric autotransporteradhesin; IPR011049:Serralysin-like metalloprotease,C-terminal;
long-mer1225	CP006740.1	881566	881608	CGGCGCCACTGTAGCACAGGGACTGCGTTCGATTGCGATTGGT	CP006740.1.859	CP006740.1.859	880973	884920	+	AutoIPR: IPR005594:YadA-like, C-terminal;IPR008635:Coiled stalk of trimeric autotransporteradhesin; IPR011049:Serralysin-like metalloprotease,C-terminal;
long-mer1226	CP006740.1	881836	881859	CACCTCGACTCTTTCCACTTCAAT	CP006740.1.859	CP006740.1.859	880973	884920	+	AutoIPR: IPR005594:YadA-like, C-terminal;IPR008635:Coiled stalk of trimeric autotransporteradhesin; IPR011049:Serralysin-like metalloprotease,C-terminal;
long-mer1227	CP006740.1	882829	882871	GAATACCGATGGAAACATCGTTATCAGCAAAGAAAGCGGCAGC	CP006740.1.859	CP006740.1.859	880973	884920	+	AutoIPR: IPR005594:YadA-like, C-terminal;IPR008635:Coiled stalk of trimeric autotransporteradhesin; IPR011049:Serralysin-like metalloprotease,C-terminal;
long-mer1228	CP006740.1	882886	882928	CAATCTGTCCAGCAGTTTGAAGCTGGACAAATTGACCGTTGGC	CP006740.1.859	CP006740.1.859	880973	884920	+	AutoIPR: IPR005594:YadA-like, C-terminal;IPR008635:Coiled stalk of trimeric autotransporteradhesin; IPR011049:Serralysin-like metalloprotease,C-terminal;
long-mer1229	CP006740.1	883579	883621	GAATACCGATGGAAACATCGTTATCAGCAAAGAAAGCGGCAGC	CP006740.1.859	CP006740.1.859	880973	884920	+	AutoIPR: IPR005594:YadA-like, C-terminal;IPR008635:Coiled stalk of trimeric autotransporteradhesin; IPR011049:Serralysin-like metalloprotease,C-terminal;
long-mer1230	CP006740.1	883636	883678	CAATCTGTCCAGCAGTTTGAAGCTGGACAAATTGACCGTTGGC	CP006740.1.859	CP006740.1.859	880973	884920	+	AutoIPR: IPR005594:YadA-like, C-terminal;IPR008635:Coiled stalk of trimeric autotransporteradhesin; IPR011049:Serralysin-like metalloprotease,C-terminal;
long-mer1231	CP006740.1	883792	883815	CAGCCAAAAGATAACGAATGTTGC	CP006740.1.859	CP006740.1.859	880973	884920	+	AutoIPR: IPR005594:YadA-like, C-terminal;IPR008635:Coiled stalk of trimeric autotransporteradhesin; IPR011049:Serralysin-like metalloprotease,C-terminal;
long-mer1232	CP006740.1	883858	883930	TAATACTGCAATGGCGAGCTCCGGCGCTAAATCAGTCCATTACTACAGTACATATGATGGTGGTACCCAAGGA	CP006740.1.859	CP006740.1.859	880973	884920	+	AutoIPR: IPR005594:YadA-like, C-terminal;IPR008635:Coiled stalk of trimeric autotransporteradhesin; IPR011049:Serralysin-like metalloprotease,C-terminal;
long-mer1233	CP006740.1	883941	883983	ATGGTGATGGTGCGACAGGCACTGGGTCTATAGCCGTTGGTGT	CP006740.1.859	CP006740.1.859	880973	884920	+	AutoIPR: IPR005594:YadA-like, C-terminal;IPR008635:Coiled stalk of trimeric autotransporteradhesin; IPR011049:Serralysin-like metalloprotease,C-terminal;
long-mer1234	CP006740.1	884021	884059	GGTTCAGGGGCGGCGGCTAGTGGGAAAGGCTCCACGGCG	CP006740.1.859	CP006740.1.859	880973	884920	+	AutoIPR: IPR005594:YadA-like, C-terminal;IPR008635:Coiled stalk of trimeric autotransporteradhesin; IPR011049:Serralysin-like metalloprotease,C-terminal;
long-mer1235	CP006740.1	885005	885029	TGCACCTATTGTCGTACTTACTAGT	NA
long-mer1236	CP006740.1	885065	885101	TTTGATTGATCTTCTGTAGCATTACTTGAATCTAATT	NA
long-mer1237	CP006740.1	887336	887368	CAGCAATCGCACAGCCGATCAAGGTATCCAACA	CP006740.1.861	CP006740.1.861	886716	888818	-	AutoIPR: IPR010020:Integral membrane protein,YccS/YhfK; IPR020846:Major facilitator superfamilydomain;
long-mer1238	CP006740.1	889640	889675	GCACACGCCCACCTGCCGTGACGACGCGTCCCGCCA	CP006740.1.862	CP006740.1.862	889497	890789	-	AutoIPR: IPR000115:Phosphoribosylglycinamidesynthetase; IPR006284:Glutathione synthetase,prokaryotic;
long-mer1239	CP006740.1	889716	889748	TGGGAGCGCGTCCAAGCCAGAGATGACCTCCCC	CP006740.1.862	CP006740.1.862	889497	890789	-	AutoIPR: IPR000115:Phosphoribosylglycinamidesynthetase; IPR006284:Glutathione synthetase,prokaryotic;
long-mer1240	CP006740.1	889750	889825	GTGATAGGCATTTCAGGATACGGCCGTGCCGCCATCACCACACCTAGCGATGGGTGCGGGTCCCACTGCGCCTGCA	CP006740.1.862	CP006740.1.862	889497	890789	-	AutoIPR: IPR000115:Phosphoribosylglycinamidesynthetase; IPR006284:Glutathione synthetase,prokaryotic;
long-mer1241	CP006740.1	889854	889920	TTCAATCAGATCCAACAGATCTGATTGCAAACGCATCATTACCGGTTGAGTTTCCGGATCCCCAAAA	CP006740.1.862	CP006740.1.862	889497	890789	-	AutoIPR: IPR000115:Phosphoribosylglycinamidesynthetase; IPR006284:Glutathione synthetase,prokaryotic;
long-mer1242	CP006740.1	896190	896214	ATGGAAAATACAGTCGTGCCCACCT	NA
long-mer1243	CP006740.1	896686	896715	TCTAACGACGTTCCTTAACTGCCCACCTGT	NA
long-mer1244	CP006740.1	902040	902097	GCCGCGCCATGCAGTGTCGTGATTAAGTAAGTGTGTAGTGAGGCTCAAGAGGTAGGGG	NA
long-mer1245	CP006740.1	906796	906834	TGCGTTTGATACCGAAGGTAAGCCCACGAAGGCGTTGGA	CP006740.1.878	CP006740.1.878	906551	908719	+	AutoIPR: IPR006194:Glycine-tRNA synthetase,heterodimeric;
long-mer1246	CP006740.1	912253	912295	AGGTCTTAGGGTGATGGTCATTGATGACTCAAAAACCATAAGA	CP006740.1.882	CP006740.1.882	912218	912634	+	AutoIPR: IPR011006:CheY-like superfamily;
long-mer1247	CP006740.1	912707	912730	CATGCAGTTGCCTGAAAAGCCTTT	CP006740.1.883	CP006740.1.883	912651	913181	+	AutoIPR: IPR002545:CheW-like protein;
long-mer1248	CP006740.1	913967	913996	AATGAAAAAGGACGTTGATAATATCCTGGC	CP006740.1.884	CP006740.1.884	913221	915263	+	AutoIPR: IPR004090:Chemotaxis methyl-acceptingreceptor;
long-mer1249	CP006740.1	914010	914048	CTATTTGCTGCGCAATCTTCTGTCGATGCATTGGTGAAT	CP006740.1.884	CP006740.1.884	913221	915263	+	AutoIPR: IPR004090:Chemotaxis methyl-acceptingreceptor;
long-mer1250	CP006740.1	914109	914149	GTTGGCTCGGTACGTGATAAACGTATTTTCCCCAATTTCTG	CP006740.1.884	CP006740.1.884	913221	915263	+	AutoIPR: IPR004090:Chemotaxis methyl-acceptingreceptor;
long-mer1251	CP006740.1	914453	914488	GGTATCGGCGCATGAAACTCAAACCACTGCGATGCG	CP006740.1.884	CP006740.1.884	913221	915263	+	AutoIPR: IPR004090:Chemotaxis methyl-acceptingreceptor;
long-mer1252	CP006740.1	914681	914702	CCGCGATCAGATCCAGGAAACC	CP006740.1.884	CP006740.1.884	913221	915263	+	AutoIPR: IPR004090:Chemotaxis methyl-acceptingreceptor;
long-mer1253	CP006740.1	915409	915451	TGGCTGGGTAAAGCCTGATCTAGATGAAGCTTTGGGCCAAGCA	CP006740.1.885	CP006740.1.885	915371	920548	+	AutoIPR: IPR002545:CheW-like protein;IPR003594:Histidine kinase-like ATPase, C-terminaldomain; IPR004105:Histidine kinase  CheA-like,homodimeric domain; IPR005467:Signal transductionhistidine kinase, core; IPR011006:CheY-like superfamily;IPR014302:Signal transduction histidine kinase, TMAOsensor TorS;
long-mer1254	CP006740.1	918928	918970	GCAGATTGTAGCGCGTTACCAACACGAAAAAAGCCTAGTTTCA	CP006740.1.885	CP006740.1.885	915371	920548	+	AutoIPR: IPR002545:CheW-like protein;IPR003594:Histidine kinase-like ATPase, C-terminaldomain; IPR004105:Histidine kinase  CheA-like,homodimeric domain; IPR005467:Signal transductionhistidine kinase, core; IPR011006:CheY-like superfamily;IPR014302:Signal transduction histidine kinase, TMAOsensor TorS;
long-mer1255	CP006740.1	919376	919413	AAAGCTGATGAGGGTAAGATCACGATTCAGCTGCAACG	CP006740.1.885	CP006740.1.885	915371	920548	+	AutoIPR: IPR002545:CheW-like protein;IPR003594:Histidine kinase-like ATPase, C-terminaldomain; IPR004105:Histidine kinase  CheA-like,homodimeric domain; IPR005467:Signal transductionhistidine kinase, core; IPR011006:CheY-like superfamily;IPR014302:Signal transduction histidine kinase, TMAOsensor TorS;
long-mer1256	CP006740.1	920729	920771	AATAGAAGAGGCGCTAGAGACGTTAGATGTGGTGCTGCAGCAG	CP006740.1.886	CP006740.1.886	920535	921734	+	AutoIPR: IPR012071:Chemotaxis glutamatemethyltransferase;
long-mer1257	CP006740.1	920927	920950	TCTAGCACCTAACCTGGAAAATTT	CP006740.1.886	CP006740.1.886	920535	921734	+	AutoIPR: IPR012071:Chemotaxis glutamatemethyltransferase;
long-mer1258	CP006740.1	920952	921012	CATGTCGATGATTCAGCAGAGATATCCCTGGAAATACCCACTGATGATGCCGAGTTGGCCT	CP006740.1.886	CP006740.1.886	920535	921734	+	AutoIPR: IPR012071:Chemotaxis glutamatemethyltransferase;
long-mer1259	CP006740.1	921382	921432	AATCTGGTCATCGCATTCAAGATGGGCGTATTTATGTGCTTCGGGATAATC	CP006740.1.886	CP006740.1.886	920535	921734	+	AutoIPR: IPR012071:Chemotaxis glutamatemethyltransferase;
long-mer1260	CP006740.1	921477	921526	TCAGAAAATTCAACGGCCCTCCTGGTAGAAAAATTATCCCCTACGAATAG	CP006740.1.886	CP006740.1.886	920535	921734	+	AutoIPR: IPR012071:Chemotaxis glutamatemethyltransferase;
long-mer1261	CP006740.1	921728	921770	ACATTGATATGTAAGGAAACTACCTTCAATGAGCTATATCAAC	CP006740.1.887	CP006740.1.887	921756	922226	+	AutoIPR: IPR002545:CheW-like protein;
long-mer1261	CP006740.1	921728	921770	ACATTGATATGTAAGGAAACTACCTTCAATGAGCTATATCAAC	CP006740.1.886	CP006740.1.886	920535	921734	+	AutoIPR: IPR012071:Chemotaxis glutamatemethyltransferase;
long-mer1262	CP006740.1	921833	921878	GGTGGTGGCTGAGGTAATGTCGGGCGTGTCGGTCGAGTCGTTGAAC	CP006740.1.887	CP006740.1.887	921756	922226	+	AutoIPR: IPR002545:CheW-like protein;
long-mer1263	CP006740.1	921917	921959	CGCCTGGAAGGTACCGTTGGTTTCCTTTGCTCGCTTTATCGGC	CP006740.1.887	CP006740.1.887	921756	922226	+	AutoIPR: IPR002545:CheW-like protein;
long-mer1264	CP006740.1	922264	922357	ATTGAAAAGATTACCAAGAGGGTGTGTTTTTTCGTTTTACAAATAAAAGATTGTCTCTCGGTATATACATTTTGCACTCGTAGCTATTGATTTG	NA
long-mer1265	CP006740.1	922462	922500	CGATGAGACCACGTATAATCATTAGGGTAAGTATATATA	NA
long-mer1266	CP006740.1	922668	922697	CTAATTTTATTATCGAAAAATATATTAATT	NA
long-mer1267	CP006740.1	923859	923891	ATTATGTGCTAGAGCAATGCCGTACGGTGAGTT	CP006740.1.888	CP006740.1.888	922701	924161	-	AutoIPR:IPR005854:Amidophosphoribosyltransferase;IPR029055:Nucleophile aminohydrolases, N-terminal;IPR029057:Phosphoribosyltransferase-like;
long-mer1268	CP006740.1	924418	924446	CTGTTTATCATTGGCCTTGTCAATGGCAA	CP006740.1.889	CP006740.1.889	924276	924929	-	AutoIPR: IPR003825:Colicin V production, CvpA;
long-mer1269	CP006740.1	924594	924636	AGCAATGAAGCCGCCACGAAACGTCCCTAAGGCAAAGCCGAAT	CP006740.1.889	CP006740.1.889	924276	924929	-	AutoIPR: IPR003825:Colicin V production, CvpA;
long-mer1270	CP006740.1	924961	924983	CGATCATGTACGAATGCCTTTCA	NA
long-mer1271	CP006740.1	925298	925333	TTTAGTAGCAGCTGCGGTAGCGCCAGTAGCAGGAGG	CP006740.1.890	CP006740.1.890	925007	925993	-	AutoIPR: IPR007730:Sporulation-related domain;
long-mer1272	CP006740.1	925391	925421	TGATTTAAATTGTGAAGGTGTACTTGACACC	CP006740.1.890	CP006740.1.890	925007	925993	-	AutoIPR: IPR007730:Sporulation-related domain;
long-mer1273	CP006740.1	925729	925754	CATCTGAGCTTTCTTTTACTATGTTT	CP006740.1.890	CP006740.1.890	925007	925993	-	AutoIPR: IPR007730:Sporulation-related domain;
long-mer1274	CP006740.1	925840	925865	ACTTGGCGTCGTTGGGGGCAGATGGC	CP006740.1.890	CP006740.1.890	925007	925993	-	AutoIPR: IPR007730:Sporulation-related domain;
long-mer1275	CP006740.1	926137	926158	AGCCGCAGTTTGTAACGTTTGC	CP006740.1.891	CP006740.1.891	926032	927330	-	AutoIPR: IPR001645:Folylpolyglutamatesynthetase;
long-mer1276	CP006740.1	926637	926679	GCCAGTGCTTTTCATTGATTTTTTCGTAGAAAAAATCGCTACC	CP006740.1.891	CP006740.1.891	926032	927330	-	AutoIPR: IPR001645:Folylpolyglutamatesynthetase;
long-mer1277	CP006740.1	926780	926822	CCAGCTTTTTCTTTACCGATGGCCTCGCGATCGCTACCTAGCC	CP006740.1.891	CP006740.1.891	926032	927330	-	AutoIPR: IPR001645:Folylpolyglutamatesynthetase;
long-mer1278	CP006740.1	926833	926893	GTCGATGTCCACAGTGGTAATTACAGCCACGTCGGCATCGACTAAATTGACTGCATCCAGG	CP006740.1.891	CP006740.1.891	926032	927330	-	AutoIPR: IPR001645:Folylpolyglutamatesynthetase;
long-mer1279	CP006740.1	926921	926974	GCCAAATCAAGCACGGCGCGCGAAAATAACCAGAAAGCAGCCAAAGTGCCAAAC	CP006740.1.891	CP006740.1.891	926032	927330	-	AutoIPR: IPR001645:Folylpolyglutamatesynthetase;
long-mer1280	CP006740.1	926976	927057	CAAAAAAAGTCAGTTCAGTTTGTTTGCGTGCTACTTCAACCCTGGAGAAAGCTTCGACCAGGAGTGCATCATCAACCTCTCT	CP006740.1.891	CP006740.1.891	926032	927330	-	AutoIPR: IPR001645:Folylpolyglutamatesynthetase;
long-mer1281	CP006740.1	927064	927111	AATGCGTACTCGCTCGTTGTACCGCAGTAGGTGGGGTGAGGTGTAGGT	CP006740.1.891	CP006740.1.891	926032	927330	-	AutoIPR: IPR001645:Folylpolyglutamatesynthetase;
long-mer1282	CP006740.1	927169	927241	TTTGCCATTAGTCCCTCCGACTACAATGCAGTGCCGCGCCGGATGGACCAACCCCATTGACTTGGCCACAGCG	CP006740.1.891	CP006740.1.891	926032	927330	-	AutoIPR: IPR001645:Folylpolyglutamatesynthetase;
long-mer1283	CP006740.1	927424	927448	CCCCTTTTTTATGCGTCACGAATCA	NA
long-mer1284	CP006740.1	928099	928129	ACCTGTAAGCTCGGCTATCGCACTGCCATTT	CP006740.1.892	CP006740.1.892	928055	928492	+	AutoIPR: IPR010694:Uncharacterised proteinfamily VirK;
long-mer1285	CP006740.1	928348	928411	TCAGCAAGTCATGCGATACTCTGTGTATAAGAATGGCAATGTTCACTTTGAAGCGTACCTATAT	CP006740.1.892	CP006740.1.892	928055	928492	+	AutoIPR: IPR010694:Uncharacterised proteinfamily VirK;
long-mer1286	CP006740.1	928605	928638	TTGCACACTCGGATTCTGGCCGCGGAACTGCCGA	CP006740.1.893	CP006740.1.893	928575	930746	-	AutoIPR: IPR001567:Peptidase M3A/M3B;IPR024077:Neurolysin/Thimet oligopeptidase, domain 2;IPR024079:Metallopeptidase, catalytic domain;IPR024080:Neurolysin/Thimet oligopeptidase, N-terminal;
long-mer1287	CP006740.1	928957	928999	GCTGAAAGGTACTCGGTAGTTGCGTAACCCTGGTTGAAAGTTT	CP006740.1.893	CP006740.1.893	928575	930746	-	AutoIPR: IPR001567:Peptidase M3A/M3B;IPR024077:Neurolysin/Thimet oligopeptidase, domain 2;IPR024079:Metallopeptidase, catalytic domain;IPR024080:Neurolysin/Thimet oligopeptidase, N-terminal;
long-mer1288	CP006740.1	929010	929052	AATACTGTCCACCAAACTCTGTGGCATGGACTCACCGGTTTGG	CP006740.1.893	CP006740.1.893	928575	930746	-	AutoIPR: IPR001567:Peptidase M3A/M3B;IPR024077:Neurolysin/Thimet oligopeptidase, domain 2;IPR024079:Metallopeptidase, catalytic domain;IPR024080:Neurolysin/Thimet oligopeptidase, N-terminal;
long-mer1289	CP006740.1	929260	929301	GCAGGCTTAGTAAAGTTGCAAACGTTGTAGACCACGGGTTTG	CP006740.1.893	CP006740.1.893	928575	930746	-	AutoIPR: IPR001567:Peptidase M3A/M3B;IPR024077:Neurolysin/Thimet oligopeptidase, domain 2;IPR024079:Metallopeptidase, catalytic domain;IPR024080:Neurolysin/Thimet oligopeptidase, N-terminal;
long-mer1290	CP006740.1	929604	929625	ATCCCAGTCAGAGGCAACCAAC	CP006740.1.893	CP006740.1.893	928575	930746	-	AutoIPR: IPR001567:Peptidase M3A/M3B;IPR024077:Neurolysin/Thimet oligopeptidase, domain 2;IPR024079:Metallopeptidase, catalytic domain;IPR024080:Neurolysin/Thimet oligopeptidase, N-terminal;
long-mer1291	CP006740.1	929817	929855	TTTTTGTGCACGTAACTGAGTTAGGCGCTGCACGATTTG	CP006740.1.893	CP006740.1.893	928575	930746	-	AutoIPR: IPR001567:Peptidase M3A/M3B;IPR024077:Neurolysin/Thimet oligopeptidase, domain 2;IPR024079:Metallopeptidase, catalytic domain;IPR024080:Neurolysin/Thimet oligopeptidase, N-terminal;
long-mer1292	CP006740.1	930091	930156	GCTGTGGCGGCGACTAGCTTAGCGTGAAACTGTGTGGACAGAGTACTCTCTTCTACGTTGATTTTA	CP006740.1.893	CP006740.1.893	928575	930746	-	AutoIPR: IPR001567:Peptidase M3A/M3B;IPR024077:Neurolysin/Thimet oligopeptidase, domain 2;IPR024079:Metallopeptidase, catalytic domain;IPR024080:Neurolysin/Thimet oligopeptidase, N-terminal;
long-mer1293	CP006740.1	930387	930429	AGCATGTACTAGACCGAAAAAAATTCGTGAGACCCTATCCAAG	CP006740.1.893	CP006740.1.893	928575	930746	-	AutoIPR: IPR001567:Peptidase M3A/M3B;IPR024077:Neurolysin/Thimet oligopeptidase, domain 2;IPR024079:Metallopeptidase, catalytic domain;IPR024080:Neurolysin/Thimet oligopeptidase, N-terminal;
long-mer1294	CP006740.1	930543	930567	GGGCAAATAATCGCTGTCCTTAATT	CP006740.1.893	CP006740.1.893	928575	930746	-	AutoIPR: IPR001567:Peptidase M3A/M3B;IPR024077:Neurolysin/Thimet oligopeptidase, domain 2;IPR024079:Metallopeptidase, catalytic domain;IPR024080:Neurolysin/Thimet oligopeptidase, N-terminal;
long-mer1295	CP006740.1	930818	930840	GTGCCATTGAAGTAACCTAGCAT	NA
long-mer1296	CP006740.1	930888	930909	ACTGAAATAGCATTTGCTGCAA	NA
long-mer1297	CP006740.1	930934	930956	CATTCAAAAAATCGCACATAACG	NA
long-mer1298	CP006740.1	931013	931042	AACCCATATGTGAACCGTGTGCAGTGTGCA	NA
long-mer1299	CP006740.1	931253	931277	TTTTTATTTCATGAACTCATATAAA	NA
long-mer1300	CP006740.1	931310	931388	TTCTCTACACAAAATTTAACGGCGAGCAGTTTTTACTAGAATAAAATTCATATGCAGAGGACAAGGTGACCTCAAAAGC	NA
long-mer1301	CP006740.1	955762	955804	AGCAATGATTGGATGCAACGCGATCACGCTGCGTTTACCAGTC	CP006740.1.926	CP006740.1.926	955387	956001	-	AutoIPR: IPR003615:HNH nuclease;
long-mer1302	CP006740.1	955865	955887	TTGCGCACGTACAAACAAGCAGC	CP006740.1.926	CP006740.1.926	955387	956001	-	AutoIPR: IPR003615:HNH nuclease;
long-mer1303	CP006740.1	956047	956083	TGCATAAGGAGAACTATGCTTCTACTCGATTAGTGGC	NA
long-mer1304	CP006740.1	956090	956144	TGTATCTCTTACGGCATTTTTGCTATCGGATTTTTTTAATTTCATTCATGTCATG	NA
long-mer1305	CP006740.1	956159	956189	AGCAGGGCAGGGGCTTATTTTAGATTCTTGA	NA
long-mer1306	CP006740.1	956274	956313	TACTCAGCTTGTCATTATTCCAGCTATCAAACCTTCTAAA	NA
long-mer1307	CP006740.1	956325	956367	GCACACCAGGCAGGCCGGGGGCCATGTTGAGCATGTTGCGCGT	CP006740.1.927	CP006740.1.927	956317	956790	-	
long-mer1308	CP006740.1	956677	956719	TACGCTCAACTGTTGGATGTTAACAGTGGGTTCGGAAATACGA	CP006740.1.927	CP006740.1.927	956317	956790	-	
long-mer1309	CP006740.1	956819	956861	TGAATTTTAATAGATTACTCGATAGAGCTTTTTAAGCGATTTA	NA
long-mer1310	CP006740.1	959998	960026	AACCTGACGCTTGATGCGTCAAATTATTG	CP006740.1.930	CP006740.1.930	959694	960011	+	AutoIPR: IPR007457:Fe(II) trafficking proteinYggX;
long-mer1311	CP006740.1	960038	960061	CTTTTTATATTATTGATTGGAGCG	NA
long-mer1312	CP006740.1	960270	960307	GTCAGGTTCAATTATCTAGGTTTCTCGGTGTCCGCAGA	CP006740.1.931	CP006740.1.931	960065	960598	+	AutoIPR: IPR024402:Domain of unknown functionDUF2726;
long-mer1313	CP006740.1	960328	960400	CAATCGTATTAATCAAAAGAGCGCAGACTTTGTTGTGTGCGCTAAGGATTCTTCCGTTATAGCTGTTATTGAA	CP006740.1.931	CP006740.1.931	960065	960598	+	AutoIPR: IPR024402:Domain of unknown functionDUF2726;
long-mer1314	CP006740.1	960500	960542	GTAAGTGCGATTCCTTCTACTGATCAGATTCGCAATACTTTTA	CP006740.1.931	CP006740.1.931	960065	960598	+	AutoIPR: IPR024402:Domain of unknown functionDUF2726;
long-mer1315	CP006740.1	960579	960613	GAACTATAAAAGTGACATAGAAAGGAAAAGAAGCG	CP006740.1.931	CP006740.1.931	960065	960598	+	AutoIPR: IPR024402:Domain of unknown functionDUF2726;
long-mer1316	CP006740.1	960690	960732	TAATTACGTTTCCATTATCAACGCACTCCTGAAGGCCATGGGT	CP006740.1.932	CP006740.1.932	960727	961461	+	AutoIPR: IPR002876:Transcriptional regulatorTACO1-like; IPR026563:Transcriptional regulatorTACO1-like, domain 2; IPR026564:Transcriptional regulatorTACO1-like, domain 3; IPR029072:YebC-like;
long-mer1317	CP006740.1	961083	961114	TAATATGGGGACTGAAGGTTCGGTTGCCTTCA	CP006740.1.932	CP006740.1.932	960727	961461	+	AutoIPR: IPR002876:Transcriptional regulatorTACO1-like; IPR026563:Transcriptional regulatorTACO1-like, domain 2; IPR026564:Transcriptional regulatorTACO1-like, domain 3; IPR029072:YebC-like;
long-mer1318	CP006740.1	961155	961197	TGCTGATGAAGAGCGTATCACAGAGGCAGCAATTGATGCTGGT	CP006740.1.932	CP006740.1.932	960727	961461	+	AutoIPR: IPR002876:Transcriptional regulatorTACO1-like; IPR026563:Transcriptional regulatorTACO1-like, domain 2; IPR026564:Transcriptional regulatorTACO1-like, domain 3; IPR029072:YebC-like;
long-mer1319	CP006740.1	961199	961241	CTGAAGATGTAATGGTCTACATAGAAGATGATGAGATTGAGGT	CP006740.1.932	CP006740.1.932	960727	961461	+	AutoIPR: IPR002876:Transcriptional regulatorTACO1-like; IPR026563:Transcriptional regulatorTACO1-like, domain 2; IPR026564:Transcriptional regulatorTACO1-like, domain 3; IPR029072:YebC-like;
long-mer1320	CP006740.1	962036	962090	TGCTCATGTGAGTGCTACTGCTCAGCGCTTAGGCGTCAGTACGAAGCAGGCGTGG	CP006740.1.933	CP006740.1.933	961488	962102	+	AutoIPR: IPR002176:Crossover junctionendodeoxyribonuclease RuvC; IPR012337:Ribonuclease H-likedomain;
long-mer1321	CP006740.1	962449	962473	GCGATTCTATCCAGCGTCAGCGTGG	CP006740.1.934	CP006740.1.934	962188	962772	+	AutoIPR: IPR000085:Bacterial DNA recombinationprotein RuvA; IPR012340:Nucleic acid-binding, OB-fold;
long-mer1322	CP006740.1	962714	962761	CTGAGAGCGATGATGTTGCTATTGTCATCAAAAAAGCGCTTCAAACCG	CP006740.1.934	CP006740.1.934	962188	962772	+	AutoIPR: IPR000085:Bacterial DNA recombinationprotein RuvA; IPR012340:Nucleic acid-binding, OB-fold;
long-mer1323	CP006740.1	962764	962790	TTACGTTGATCTTGGTTTATTTTCTAC	CP006740.1.934	CP006740.1.934	962188	962772	+	AutoIPR: IPR000085:Bacterial DNA recombinationprotein RuvA; IPR012340:Nucleic acid-binding, OB-fold;
long-mer1324	CP006740.1	962842	962865	CATTCAGGTGATTGCGCAGCAATC	CP006740.1.935	CP006740.1.935	962827	964731	+	AutoIPR: IPR003855:Potassium transporter;
long-mer1325	CP006740.1	962867	962902	CCTCTAATAGCAATAGTACCATCATACTTTCAGCAA	CP006740.1.935	CP006740.1.935	962827	964731	+	AutoIPR: IPR003855:Potassium transporter;
long-mer1326	CP006740.1	963046	963117	ACAATTAAGTATGTGACTGTCATTATGCGCGTCGATAATGACGGTGAGGGGGGCATCATGGCGTTGACTGCA	CP006740.1.935	CP006740.1.935	962827	964731	+	AutoIPR: IPR003855:Potassium transporter;
long-mer1327	CP006740.1	963177	963219	CATCTTTGGTACTTCATTGTTTTTTGGCGATGGGATCATTACT	CP006740.1.935	CP006740.1.935	962827	964731	+	AutoIPR: IPR003855:Potassium transporter;
long-mer1328	CP006740.1	963403	963471	GTGGTTGGCGTATACAACATCATTCAGGCCCCAGAGGTACTATATGCGATTAATCCCTGGTGGGGACTG	CP006740.1.935	CP006740.1.935	962827	964731	+	AutoIPR: IPR003855:Potassium transporter;
long-mer1329	CP006740.1	963639	963681	TGGGCAAGGTGCATTGGTACTAAGCAATCCCACGGCGATCGGT	CP006740.1.935	CP006740.1.935	962827	964731	+	AutoIPR: IPR003855:Potassium transporter;
long-mer1330	CP006740.1	963849	963891	ACAGTCCACAATTGGACAAATCTACGTACCAACGGTCAATTGG	CP006740.1.935	CP006740.1.935	962827	964731	+	AutoIPR: IPR003855:Potassium transporter;
long-mer1331	CP006740.1	964033	964073	GTGCCGCGTCTGATGCTGTTGATGATTGCTATTGTGTTCAT	CP006740.1.935	CP006740.1.935	962827	964731	+	AutoIPR: IPR003855:Potassium transporter;
long-mer1332	CP006740.1	965055	965081	CGAGAAAGCAGGAGATCTGGCCGCACT	CP006740.1.936	CP006740.1.936	964792	965823	+	AutoIPR: IPR004605:DNA helicase, Hollidayjunction RuvB type; IPR027417:P-loop containingnucleoside triphosphate hydrolase;
long-mer1333	CP006740.1	965477	965519	ATTATGCCGAGGTTAAGGCGGATGGGCAGATTACAATTGAGGT	CP006740.1.936	CP006740.1.936	964792	965823	+	AutoIPR: IPR004605:DNA helicase, Hollidayjunction RuvB type; IPR027417:P-loop containingnucleoside triphosphate hydrolase;
long-mer1334	CP006740.1	965607	965642	TTTCGACGGCGGTCCTGTCGGAATCGAGTCACTCGC	CP006740.1.936	CP006740.1.936	964792	965823	+	AutoIPR: IPR004605:DNA helicase, Hollidayjunction RuvB type; IPR027417:P-loop containingnucleoside triphosphate hydrolase;
long-mer1335	CP006740.1	965840	965903	TATGAGTAGCACTGTTACTCCACAGTTCAGTTGGATGACCCGTGTCTACTGGGAAGATACAGGT	CP006740.1.937	CP006740.1.937	965841	966266	+	AutoIPR: IPR006684:Acyl-CoA thioester hydrolaseYbgC/YbaW family; IPR029069:HotDog domain;
long-mer1336	CP006740.1	965969	966011	GCGAACGATGGGATATGGACAAGAGCGTATGCGTCAAGAGTAC	CP006740.1.937	CP006740.1.937	965841	966266	+	AutoIPR: IPR006684:Acyl-CoA thioester hydrolaseYbgC/YbaW family; IPR029069:HotDog domain;
long-mer1337	CP006740.1	966014	966045	TTTGGTGTTTGCTGTGCGTGCGATGCGTCTGG	CP006740.1.937	CP006740.1.937	965841	966266	+	AutoIPR: IPR006684:Acyl-CoA thioester hydrolaseYbgC/YbaW family; IPR029069:HotDog domain;
long-mer1338	CP006740.1	966131	966170	ACAGTCGATCCGGCGTGACGGGGAGTTGTTACTTGAGGCG	CP006740.1.937	CP006740.1.937	965841	966266	+	AutoIPR: IPR006684:Acyl-CoA thioester hydrolaseYbgC/YbaW family; IPR029069:HotDog domain;
long-mer1339	CP006740.1	966215	966246	TGCGATCAACAGTGCGCTATATGATCGATTGA	CP006740.1.937	CP006740.1.937	965841	966266	+	AutoIPR: IPR006684:Acyl-CoA thioester hydrolaseYbgC/YbaW family; IPR029069:HotDog domain;
long-mer1340	CP006740.1	966442	966478	TGTGCTGTTGTTGTTGCTTGGATCATTCACTAGCTGG	CP006740.1.938	CP006740.1.938	966293	967063	+	AutoIPR: IPR002898:MotA/TolQ/ExbB protonchannel; IPR014163:Tol-Pal system, TolQ;
long-mer1341	CP006740.1	968501	968531	TGGTTTTGAACCGGTATTTGAGCGTGATGTG	CP006740.1.940	CP006740.1.940	967521	968561	+	AutoIPR: IPR006260:TonB, C-terminal;IPR014161:Tol-Pal system, TolA;
long-mer1342	CP006740.1	968707	968734	CGCGTTTGCACATCTTGGTCATCATTTC	NA
long-mer1343	CP006740.1	969313	969345	AAAATTACCGGTTTGCGCGGTGCATTCTTTACC	CP006740.1.941	CP006740.1.941	968737	970161	+	AutoIPR: IPR012393:Tricorn protease;IPR014167:Tol-Pal system beta propeller repeat-containingprotein, TolB;
long-mer1344	CP006740.1	969622	969664	CGAATCGCTTTATCTCTGTCAAGAAGTGGTAATCCTGAAATCT	CP006740.1.941	CP006740.1.941	968737	970161	+	AutoIPR: IPR012393:Tricorn protease;IPR014167:Tol-Pal system beta propeller repeat-containingprotein, TolB;
long-mer1345	CP006740.1	969799	969881	AAAGTCGCCTCTGTTGGAGGCGCAGCGACACGTGTTACATTTCAAGGCAACTACAATGCTAGTGCTAGCGTCTCCTATGACGA	CP006740.1.941	CP006740.1.941	968737	970161	+	AutoIPR: IPR012393:Tricorn protease;IPR014167:Tol-Pal system beta propeller repeat-containingprotein, TolB;
long-mer1346	CP006740.1	970026	970049	CCTTTATGCAGCACGTGAAGGAGG	CP006740.1.941	CP006740.1.941	968737	970161	+	AutoIPR: IPR012393:Tricorn protease;IPR014167:Tol-Pal system beta propeller repeat-containingprotein, TolB;
long-mer1347	CP006740.1	970476	970514	AAAAAAGAATTTCAGACGGTTCTTAGTTGCCATGCAAAA	CP006740.1.942	CP006740.1.942	970227	970766	+	AutoIPR: IPR006665:Outer membrane protein,OmpA/MotB, C-terminal; IPR014169:Peptidoglycan-associatedlipoprotein;
long-mer1348	CP006740.1	970637	970679	GGCGAATGGTGCTTCGTCGGGGCAGTTGAACGTTGTTAGTTAC	CP006740.1.942	CP006740.1.942	970227	970766	+	AutoIPR: IPR006665:Outer membrane protein,OmpA/MotB, C-terminal; IPR014169:Peptidoglycan-associatedlipoprotein;
long-mer1349	CP006740.1	970730	970772	TAACCGGCGCGTTGAAATCGTTTATACAGCGAAGTAAGCCATG	CP006740.1.943	CP006740.1.943	970770	971585	+	AutoIPR: IPR014162:Tol-Pal system, YbgF;
long-mer1349	CP006740.1	970730	970772	TAACCGGCGCGTTGAAATCGTTTATACAGCGAAGTAAGCCATG	CP006740.1.942	CP006740.1.942	970227	970766	+	AutoIPR: IPR006665:Outer membrane protein,OmpA/MotB, C-terminal; IPR014169:Peptidoglycan-associatedlipoprotein;
long-mer1350	CP006740.1	971080	971152	GGGTTCCAGCTAACCCGGTTTCTCAAGTTTCCCCATCTCACTCTAATCAACTTATAGCAATGAGCGAGCAATC	CP006740.1.943	CP006740.1.943	970770	971585	+	AutoIPR: IPR014162:Tol-Pal system, YbgF;
long-mer1351	CP006740.1	971207	971269	TGCTTACAATGTTGCGTTTGACGCTTTAAAGAACAGTAAATACGCTGATGCCGCCGAGTTGTT	CP006740.1.943	CP006740.1.943	970770	971585	+	AutoIPR: IPR014162:Tol-Pal system, YbgF;
long-mer1352	CP006740.1	971310	971340	CCTAATGCTCTTTACTGGCTTGGGGAGAGTT	CP006740.1.943	CP006740.1.943	970770	971585	+	AutoIPR: IPR014162:Tol-Pal system, YbgF;
long-mer1353	CP006740.1	971365	971407	CTGCTGAAGCTCAGTTTCGCACTTTACTTAGCCGTTATCCAAC	CP006740.1.943	CP006740.1.943	970770	971585	+	AutoIPR: IPR014162:Tol-Pal system, YbgF;
long-mer1354	CP006740.1	971462	971484	GGGGAAAAATGATGCTGCACAGC	CP006740.1.943	CP006740.1.943	970770	971585	+	AutoIPR: IPR014162:Tol-Pal system, YbgF;
long-mer1355	CP006740.1	971602	971636	TTCATCGCTTTGAATGACCAGAGCGGCATAATAAT	NA
long-mer1356	CP006740.1	971954	971996	AGGTGCGCTCGATATTGCTGCAGTTGATTCACGGGTATCGCGT	CP006740.1.944	CP006740.1.944	971643	972296	+	AutoIPR: IPR012726:Thiazole biosynthesis ThiH;IPR024924:7-carboxy-7-deazaguanine synthase-like;
long-mer1357	CP006740.1	972051	972093	AATCTGACGTTACTAACCCCCAACGACCAAATCAAGTTTGTGC	CP006740.1.944	CP006740.1.944	971643	972296	+	AutoIPR: IPR012726:Thiazole biosynthesis ThiH;IPR024924:7-carboxy-7-deazaguanine synthase-like;
long-mer1358	CP006740.1	972183	972225	AAGCAAGACATAGCACCCACTTTACTCGCTGATTGGATTATTT	CP006740.1.944	CP006740.1.944	971643	972296	+	AutoIPR: IPR012726:Thiazole biosynthesis ThiH;IPR024924:7-carboxy-7-deazaguanine synthase-like;
long-mer1359	CP006740.1	972235	972259	TAGGAGTACGCTTCCAGTTGCAATT	CP006740.1.944	CP006740.1.944	971643	972296	+	AutoIPR: IPR012726:Thiazole biosynthesis ThiH;IPR024924:7-carboxy-7-deazaguanine synthase-like;
long-mer1360	CP006740.1	972290	972332	ACGCTGAGGTGATTCACTACTCCTTTTGGAAACTGCAAAATAC	CP006740.1.944	CP006740.1.944	971643	972296	+	AutoIPR: IPR012726:Thiazole biosynthesis ThiH;IPR024924:7-carboxy-7-deazaguanine synthase-like;
long-mer1361	CP006740.1	972338	972393	TACCTACCACAACTGCTTAGTCAAAGTTTTTATTGCAGTCTAGCGTTTCGGTAGTA	NA
long-mer1362	CP006740.1	972414	972445	GTGAAAAACTGCGTATTACTTCGCCTTACCTT	CP006740.1.945	CP006740.1.945	972429	973178	-	AutoIPR: IPR005952:Phosphoglycerate mutase 1;IPR029033:Histidine phosphatase superfamily;
long-mer1363	CP006740.1	972572	972614	GGATTTTCTCATCACTTTCTTTATTAAGGTACTTGTACAACGC	CP006740.1.945	CP006740.1.945	972429	973178	-	AutoIPR: IPR005952:Phosphoglycerate mutase 1;IPR029033:Histidine phosphatase superfamily;
long-mer1364	CP006740.1	972693	972758	CGGTAATACTCGTTCGAGTGTATTTTTCAGCGATTCCCTCACAGGTAATACTTTGCGGTCCAAAGC	CP006740.1.945	CP006740.1.945	972429	973178	-	AutoIPR: IPR005952:Phosphoglycerate mutase 1;IPR029033:Histidine phosphatase superfamily;
long-mer1365	CP006740.1	973022	973064	CATCAAACTCTAGTCCTTCTTTTTTCATCAGATGACCAGCCAT	CP006740.1.945	CP006740.1.945	972429	973178	-	AutoIPR: IPR005952:Phosphoglycerate mutase 1;IPR029033:Histidine phosphatase superfamily;
long-mer1366	CP006740.1	973189	973257	TGAATTGAAAGTATCTAAAACATGATTGTAACGTCAGGTCGAGATTGCCTGTATACGCTCTTAATATCT	NA
long-mer1367	CP006740.1	973292	973322	CCATTGATTCTATCTTTGCAGCCTGGGATGG	CP006740.1.946	CP006740.1.946	973267	973998	+	AutoIPR: IPR007581:Endonuclease V;
long-mer1368	CP006740.1	973509	973536	CCATGTCGTACGTGTACCAACGTCAATG	CP006740.1.946	CP006740.1.946	973267	973998	+	AutoIPR: IPR007581:Endonuclease V;
long-mer1369	CP006740.1	977386	977428	AATTAGGGTAGGAAAGGGTAGAAATTTTAGTGTAATGAACATC	NA
long-mer1370	CP006740.1	977471	977500	AGATCATTCGTTCCGATGCCAAAGACACAG	NA
long-mer1371	CP006740.1	977873	977915	AGTCACGTAACATAGCATCGCTGTCCCATACCAGCCGATCATT	CP006740.1.950	CP006740.1.950	977507	979318	-	AutoIPR: IPR002817:Phosphomethylpyrimidinesynthase; IPR025747:ThiC-associated domain;
long-mer1372	CP006740.1	978110	978137	CTTGCCAAGAATCTCCAATTCAGCAAAT	CP006740.1.950	CP006740.1.950	977507	979318	-	AutoIPR: IPR002817:Phosphomethylpyrimidinesynthase; IPR025747:ThiC-associated domain;
long-mer1373	CP006740.1	978332	978374	AGTCAGTGGGATAAAGTCTCGAAGGACTCCTGCATGCACGGTG	CP006740.1.950	CP006740.1.950	977507	979318	-	AutoIPR: IPR002817:Phosphomethylpyrimidinesynthase; IPR025747:ThiC-associated domain;
long-mer1374	CP006740.1	978405	978452	ATCAAAGTGTCACGAAACACGTCCCAACTCAGAGCATCAACATGTCCA	CP006740.1.950	CP006740.1.950	977507	979318	-	AutoIPR: IPR002817:Phosphomethylpyrimidinesynthase; IPR025747:ThiC-associated domain;
long-mer1375	CP006740.1	978707	978742	GTTGATGTTATTAGGAAGAATGGCCCGGCCACGCGC	CP006740.1.950	CP006740.1.950	977507	979318	-	AutoIPR: IPR002817:Phosphomethylpyrimidinesynthase; IPR025747:ThiC-associated domain;
long-mer1376	CP006740.1	978744	978767	ATTTCATCACGTACGAATTCAGGA	CP006740.1.950	CP006740.1.950	977507	979318	-	AutoIPR: IPR002817:Phosphomethylpyrimidinesynthase; IPR025747:ThiC-associated domain;
long-mer1377	CP006740.1	978933	978967	TTGTCACGTGCACGCAGTGGCTGTGGCGGTGTAGG	CP006740.1.950	CP006740.1.950	977507	979318	-	AutoIPR: IPR002817:Phosphomethylpyrimidinesynthase; IPR025747:ThiC-associated domain;
long-mer1378	CP006740.1	979229	979252	AACGTAAATTTTGCGTGCGCCAAG	CP006740.1.950	CP006740.1.950	977507	979318	-	AutoIPR: IPR002817:Phosphomethylpyrimidinesynthase; IPR025747:ThiC-associated domain;
long-mer1379	CP006740.1	979359	979406	GGCACCTTACGCCTGCCAGGGTGGCCATGCGGCGCGGTCCACGAAGCT	NA
long-mer1380	CP006740.1	982441	982483	TGCAGTCAACCGAGTGATCCTATGTCGAGTGCTGGGATTGCCA	CP006740.1.953	CP006740.1.953	981986	982630	+	AutoIPR:IPR001345:Phosphoglycerate/bisphosphoglycerate mutase,active site; IPR029033:Histidine phosphatasesuperfamily;
long-mer1381	CP006740.1	983735	983758	GGTGCACGTATGGCATTAAATATT	CP006740.1.957	CP006740.1.957	983711	983893	+	
long-mer1382	CP006740.1	991369	991392	GGTGCACGTATGGCATTAAATATT	CP006740.1.971	CP006740.1.971	991345	991527	+	
long-mer1383	CP006740.1	1012607	1012630	AATATTTAATGCCATACGTGCACC	CP006740.1.1007	CP006740.1.1007	1012472	1012654	-	
long-mer1384	CP006740.1	1013889	1013913	AACACCAGCATCAGCGAATCCGGCC	CP006740.1.1012	CP006740.1.1012	1013838	1014530	-	AutoIPR: IPR018317:Queuosine biosynthesisprotein QueC;
long-mer1385	CP006740.1	1013997	1014028	CACGCCATGCAGCAGACCTTCATGAACAATCT	CP006740.1.1012	CP006740.1.1012	1013838	1014530	-	AutoIPR: IPR018317:Queuosine biosynthesisprotein QueC;
long-mer1386	CP006740.1	1014762	1014798	CTACCAACGGGAACAGCACCAGATAGCAAATGACCGG	NA
long-mer1387	CP006740.1	1014802	1014854	CCAACACGTATATAACGATAATGTGTGACGCTCAACGCATAAAGTAAGTGATC	NA
long-mer1388	CP006740.1	1014876	1014917	CAAGATTACGGCGGGCATTCCCTTTAGTTGATTTAAGCCTAT	NA
long-mer1389	CP006740.1	1014925	1014967	TCAAAGATACCCATGTTTTGCGCCCCAGACACCAGCCAGAATT	NA
long-mer1390	CP006740.1	1015261	1015286	TGTACTACAAGTTGAAGGCGTTGTGC	CP006740.1.1013	CP006740.1.1013	1015046	1016815	+	AutoIPR: IPR004524:Aspartate-tRNA ligase,bacterial/mitochondrial-type; IPR018150:Aminoacyl-tRNAsynthetase, class II (D/K/N)-like;
long-mer1391	CP006740.1	1015409	1015443	GATATACGTCTGAAATACCGCTACCTGGATCTGCG	CP006740.1.1013	CP006740.1.1013	1015046	1016815	+	AutoIPR: IPR004524:Aspartate-tRNA ligase,bacterial/mitochondrial-type; IPR018150:Aminoacyl-tRNAsynthetase, class II (D/K/N)-like;
long-mer1392	CP006740.1	1016033	1016055	GGCGCAGTATTGTCGCGCAAGCA	CP006740.1.1013	CP006740.1.1013	1015046	1016815	+	AutoIPR: IPR004524:Aspartate-tRNA ligase,bacterial/mitochondrial-type; IPR018150:Aminoacyl-tRNAsynthetase, class II (D/K/N)-like;
long-mer1393	CP006740.1	1017640	1017682	GAGTAGCAACACCTCACCTGGCTTGAACTGCGCCACCTCATCC	CP006740.1.1016	CP006740.1.1016	1017133	1018725	-	AutoIPR: IPR011167:Iron-dependent fumaratehydratase;
long-mer1394	CP006740.1	1029593	1029617	CAGATGTTGCCGCAGCGCAGCGAAT	CP006740.1.1025	CP006740.1.1025	1029291	1029701	+	
long-mer1395	CP006740.1	1032689	1032713	GTAATATCGGATTAATCAGAAGCCA	NA
long-mer1396	CP006740.1	1033302	1033344	ACGTGCCGAATAAGCCAACATTACGGGTGCTTCGAAGCCCGGA	CP006740.1.1029	CP006740.1.1029	1032906	1034315	-	AutoIPR: IPR004809:Glutamine synthetase type I;IPR027302:Glutamine synthetase, N-terminal conservedsite; IPR027303:Glutamine synthetase, glycine-rich site;
long-mer1397	CP006740.1	1033683	1033713	ATGATGCACCTCGGTCTCAATGCCAACCTGC	CP006740.1.1029	CP006740.1.1029	1032906	1034315	-	AutoIPR: IPR004809:Glutamine synthetase type I;IPR027302:Glutamine synthetase, N-terminal conservedsite; IPR027303:Glutamine synthetase, glycine-rich site;
long-mer1398	CP006740.1	1033772	1033829	GGAAGTATCCACCCTTTACCGTCGGGCGGTAACCACTGTTACCTCCCTCAAACTCAGC	CP006740.1.1029	CP006740.1.1029	1032906	1034315	-	AutoIPR: IPR004809:Glutamine synthetase type I;IPR027302:Glutamine synthetase, N-terminal conservedsite; IPR027303:Glutamine synthetase, glycine-rich site;
long-mer1399	CP006740.1	1034016	1034042	ACTCTGCATCGTCGCTGGATCAAGGAT	CP006740.1.1029	CP006740.1.1029	1032906	1034315	-	AutoIPR: IPR004809:Glutamine synthetase type I;IPR027302:Glutamine synthetase, N-terminal conservedsite; IPR027303:Glutamine synthetase, glycine-rich site;
long-mer1400	CP006740.1	1034369	1034404	GCATACCAAGTCTGTGAACCTTGCAATCCATTGATT	NA
long-mer1401	CP006740.1	1034994	1035026	GTGTTCCCTGGGACATCTCGTTCAGCCTCAACC	CP006740.1.1030	CP006740.1.1030	1034448	1035323	+	AutoIPR: IPR003824:Undecaprenyl-diphosphataseUppP;
long-mer1402	CP006740.1	1036078	1036106	TTCACTTACTGCCGAAGTAGAGGCAACCT	CP006740.1.1031	CP006740.1.1031	1035475	1036188	-	AutoIPR:IPR007372:Lipid/polyisoprenoid-binding, YceI-like;
long-mer1403	CP006740.1	1036170	1036195	GTTTTTGAGTGGTGTTCATAATATAA	CP006740.1.1031	CP006740.1.1031	1035475	1036188	-	AutoIPR:IPR007372:Lipid/polyisoprenoid-binding, YceI-like;
long-mer1404	CP006740.1	1037434	1037504	CGCGCGTCTGCCTTTTCCTGCTGCTCTTAAGCTTAGTAGTGACAATAGCAACAGCAGCAACACCAGTCTGC	CP006740.1.1033	CP006740.1.1033	1037418	1037660	+	
long-mer1405	CP006740.1	1074057	1074099	CCCCCTACAGCGTAGATCGAACAAATAGCACGGCTACAGCAAG	NA
long-mer1406	CP006740.1	1074157	1074219	ACTGACAGCAATGGATCATGCCATTCCTACCTTTTCATACTTTGCCCCTCAATCTGTCGCCCT	NA
long-mer1407	CP006740.1	1074221	1074254	TCGCCCTTGAGGCGTCGCCTACTGTTAAGTAACA	NA
long-mer1408	CP006740.1	1077643	1077681	GCCAACAACCTCGTTTTATCGCGAGCACTAAAACCATAT	CP006740.1.1082	CP006740.1.1082	1077240	1080545	-	AutoIPR: IPR020683:Ankyrin repeat-containingdomain;
long-mer1409	CP006740.1	1077738	1077845	ACCAGCCGCAATCAAACGCATTACAATATCGGGGAAACCAAGCGCAGCGGCCAACATCAGTACCGTCATCTCCTCCGGAAAACGGTATTCAAGTGGAGCACCTGCGTC	CP006740.1.1082	CP006740.1.1082	1077240	1080545	-	AutoIPR: IPR020683:Ankyrin repeat-containingdomain;
long-mer1410	CP006740.1	1077992	1078050	ATAACGCAGTACACCCCTGCGTATCAACCGCATCTACAGGCAACCCCAAATCAAGCAAG	CP006740.1.1082	CP006740.1.1082	1077240	1080545	-	AutoIPR: IPR020683:Ankyrin repeat-containingdomain;
long-mer1411	CP006740.1	1078111	1078168	GGACGACGCGGCAGGGGCCAAATACGCCAGTCCAACCATGTAGCTAAATCACGCCTAC	CP006740.1.1082	CP006740.1.1082	1077240	1080545	-	AutoIPR: IPR020683:Ankyrin repeat-containingdomain;
long-mer1412	CP006740.1	1078682	1078736	ACGCAAAGTGTGGATCGTGCAGAAGCGTCCCCAGCTCCTCTGCACTACACAGCTC	CP006740.1.1082	CP006740.1.1082	1077240	1080545	-	AutoIPR: IPR020683:Ankyrin repeat-containingdomain;
long-mer1413	CP006740.1	1078811	1078832	GCACCCCACCGACACTGACAGG	CP006740.1.1082	CP006740.1.1082	1077240	1080545	-	AutoIPR: IPR020683:Ankyrin repeat-containingdomain;
long-mer1414	CP006740.1	1078854	1078881	AGGATAGTCAGGATCAAGCAGAGATACG	CP006740.1.1082	CP006740.1.1082	1077240	1080545	-	AutoIPR: IPR020683:Ankyrin repeat-containingdomain;
long-mer1415	CP006740.1	1082376	1082433	CATTGATGCTGAGTACGATCCGGCACAACTGCCATCCGTGTTCACCTCCACCTATGGC	CP006740.1.1085	CP006740.1.1085	1082173	1082952	+	AutoIPR: IPR016039:Thiolase-like;
long-mer1416	CP006740.1	1082508	1082549	CAATTCCGTACATAACTCCGCTGCCGCGTATTGGACCATTGG	CP006740.1.1085	CP006740.1.1085	1082173	1082952	+	AutoIPR: IPR016039:Thiolase-like;
long-mer1417	CP006740.1	1082551	1082583	ACACATGCCCTGACACCCACTACTGCACTCAGC	CP006740.1.1085	CP006740.1.1085	1082173	1082952	+	AutoIPR: IPR016039:Thiolase-like;
long-mer1418	CP006740.1	1082679	1082721	CGCGGTGGGACCTTTCAGTAGGGTATTGTGCAGTCATGGCCTA	CP006740.1.1085	CP006740.1.1085	1082173	1082952	+	AutoIPR: IPR016039:Thiolase-like;
long-mer1419	CP006740.1	1082881	1082910	GCCAGCATAGATACAAAAACGGCGCTGTAC	CP006740.1.1085	CP006740.1.1085	1082173	1082952	+	AutoIPR: IPR016039:Thiolase-like;
long-mer1420	CP006740.1	1083879	1083958	CCAATCCAGAACATACAAATATTGACCTCAGCATATTCAGACCTGTTCGAGCACACCCTTTTAGCACAGTGATTTCTATT	NA
long-mer1421	CP006740.1	1084806	1084829	CGTCGCGGATTGCGCAGCATCGCC	CP006740.1.1087	CP006740.1.1087	1084403	1085287	-	AutoIPR: IPR029044:Nucleotide-diphospho-sugartransferases;
long-mer1422	CP006740.1	1085198	1085231	GCCACTCTGGAAGGTGACCACTACCGCAGCCATG	CP006740.1.1087	CP006740.1.1087	1084403	1085287	-	AutoIPR: IPR029044:Nucleotide-diphospho-sugartransferases;
long-mer1423	CP006740.1	1085452	1085478	CGAACCACAACATGAAGCCGATCAGGA	NA
long-mer1424	CP006740.1	1085633	1085662	CAGACAACAGATGTCATACGCCTCTCCTTT	CP006740.1.1088	CP006740.1.1088	1085588	1085800	-	
long-mer1425	CP006740.1	1085931	1085976	AAATCCGATGACGGGTGGAACGCCATGTATTAAACGCCATGTATTA	NA
long-mer1426	CP006740.1	1090138	1090188	ATGGAAGATACAAGACCATCCATAGATGCAGATACCAACTGTTGTTGCATC	CP006740.1.1091	CP006740.1.1091	1089480	1090448	-	AutoIPR: IPR026881:WYL domain;
long-mer1427	CP006740.1	1090319	1090357	TGAAGGCCACATCATGATAGATCGTCTCAGCAGAGCAAC	CP006740.1.1091	CP006740.1.1091	1089480	1090448	-	AutoIPR: IPR026881:WYL domain;
long-mer1428	CP006740.1	1090596	1090641	GTTAACGGCTACCGCTTCTATTCCTATCACCAAACGTTGTTATTTG	NA
long-mer1429	CP006740.1	1090706	1090753	TGTTATGGGCACAAACCAGGACCACTCCCACTCTTTTATCCCTTGGCA	NA
long-mer1430	CP006740.1	1090756	1090785	AAAAACACTACATCAACCCATCTAATGCAA	NA
long-mer1431	CP006740.1	1090866	1090894	CAGAGCTCGCAGCGCATTGCCGCCAGTGC	NA
long-mer1432	CP006740.1	1091031	1091067	GCACTTTCACGGCAGATTTGGTGGCTGACAACCACAG	NA
long-mer1433	CP006740.1	1091069	1091123	CATGAGCATCAGGCACCGCTTACACTGGCAAGCTATTAAGAATTCAAGACAAGGG	NA
long-mer1434	CP006740.1	1091127	1091169	AGCGCATAAAAATTAAACACACTACAGGCTCTAAATATTTTCT	NA
long-mer1435	CP006740.1	1091317	1091359	CATACTTCCTTTATTGCTATGCACCTCCGCCACATCGGCTCAA	CP006740.1.1092	CP006740.1.1092	1091297	1092106	+	AutoIPR: IPR007433:Protein of unknown functionDUF481;
long-mer1436	CP006740.1	1091698	1091740	GCACGAGCGTGACAGATTCGCGACCTACGACCGTTTGACAACC	CP006740.1.1092	CP006740.1.1092	1091297	1092106	+	AutoIPR: IPR007433:Protein of unknown functionDUF481;
long-mer1437	CP006740.1	1092124	1092147	GTGGTATCTACACAGCATGTTTAG	NA
long-mer1438	CP006740.1	1092376	1092398	ACGATTCATCGTACGCTCAGCAA	CP006740.1.1093	CP006740.1.1093	1092160	1093077	-	AutoIPR: IPR000860:Porphobilinogen deaminase;
long-mer1439	CP006740.1	1092532	1092574	CGTCATGCGTTGCTCCAATCCTAGCCGACGTAACCCCGCACAA	CP006740.1.1093	CP006740.1.1093	1092160	1093077	-	AutoIPR: IPR000860:Porphobilinogen deaminase;
long-mer1440	CP006740.1	1093398	1093440	CGCAATCCGCCGCGGATACGCACGCACAAATGAGTACGTGGTG	CP006740.1.1094	CP006740.1.1094	1093085	1093843	-	AutoIPR: IPR007492:LytTR DNA-binding domain;IPR011006:CheY-like superfamily;
long-mer1441	CP006740.1	1093734	1093775	CCATTTTCAGCCTCAGCCACAACCTCTAAATGTTGCATTTGT	CP006740.1.1094	CP006740.1.1094	1093085	1093843	-	AutoIPR: IPR007492:LytTR DNA-binding domain;IPR011006:CheY-like superfamily;
long-mer1442	CP006740.1	1093815	1093853	TCATCATCGGCAATCAATATACGCAGCAAACTGAAAACC	CP006740.1.1094	CP006740.1.1094	1093085	1093843	-	AutoIPR: IPR007492:LytTR DNA-binding domain;IPR011006:CheY-like superfamily;
long-mer1443	CP006740.1	1094277	1094361	CTCGCGCTCCCCCGCATCAAGAGCAGCACGGAACAGATCGCACAAATCTAATACTGCCTGCTCCGCAATTTCCGGATCACGGCGC	CP006740.1.1095	CP006740.1.1095	1093869	1094909	-	AutoIPR: IPR003594:Histidine kinase-likeATPase, C-terminal domain; IPR010559:Signal transductionhistidine kinase, internal region;
long-mer1444	CP006740.1	1094415	1094457	TGCCTGTAAGGCATTCACCTCTGCACGGGCATGCGCCTGTAGT	CP006740.1.1095	CP006740.1.1095	1093869	1094909	-	AutoIPR: IPR003594:Histidine kinase-likeATPase, C-terminal domain; IPR010559:Signal transductionhistidine kinase, internal region;
long-mer1445	CP006740.1	1094482	1094524	TAAAAATAGTGGAGCACCAAAACTGTGATCAGTAGTGTGATGG	CP006740.1.1095	CP006740.1.1095	1093869	1094909	-	AutoIPR: IPR003594:Histidine kinase-likeATPase, C-terminal domain; IPR010559:Signal transductionhistidine kinase, internal region;
long-mer1446	CP006740.1	1094727	1094769	CGCTAACCACATTGCCATACCGCTTGCTGACAGGAAACGAGAG	CP006740.1.1095	CP006740.1.1095	1093869	1094909	-	AutoIPR: IPR003594:Histidine kinase-likeATPase, C-terminal domain; IPR010559:Signal transductionhistidine kinase, internal region;
long-mer1447	CP006740.1	1094982	1095037	GGCAAACCTGATGCGCCATCGTGTAGGTATACCATTCCACAGCGAAACCTAGCTTA	CP006740.1.1096	CP006740.1.1096	1094923	1095597	-	AutoIPR: IPR029058:Alpha/Beta hydrolase fold;
long-mer1448	CP006740.1	1095111	1095162	ACTGTTGCGCATTGCTGCCTGAAAGCAACCCTGTAGTGGTAGTGACAACGTT	CP006740.1.1096	CP006740.1.1096	1094923	1095597	-	AutoIPR: IPR029058:Alpha/Beta hydrolase fold;
long-mer1449	CP006740.1	1095330	1095372	CAACTGCAGCTTCAATCCCAGTCTGGTCGGCACGTTGATTGAA	CP006740.1.1096	CP006740.1.1096	1094923	1095597	-	AutoIPR: IPR029058:Alpha/Beta hydrolase fold;
long-mer1450	CP006740.1	1095647	1095689	AAGTTCGGCGACACGTATCAATACCTTCGATGGTGCTGTTTCC	CP006740.1.1097	CP006740.1.1097	1095626	1097524	-	AutoIPR: IPR023725:Glucan biosynthesisglucosyltransferase H;IPR029044:Nucleotide-diphospho-sugar transferases;
long-mer1451	CP006740.1	1095794	1095863	AGACATCCACATTGCTAGCGGCGGAGAAACGGTATACGCCAATGCACCGATCAACACACCCAATACGCTC	CP006740.1.1097	CP006740.1.1097	1095626	1097524	-	AutoIPR: IPR023725:Glucan biosynthesisglucosyltransferase H;IPR029044:Nucleotide-diphospho-sugar transferases;
long-mer1452	CP006740.1	1095970	1096012	GCGACTGCAAATACATCACAATAGGAGCCATCAACGCCGCTAG	CP006740.1.1097	CP006740.1.1097	1095626	1097524	-	AutoIPR: IPR023725:Glucan biosynthesisglucosyltransferase H;IPR029044:Nucleotide-diphospho-sugar transferases;
long-mer1453	CP006740.1	1096015	1096038	TGCTCTCCAGCAAAATACTCAGCA	CP006740.1.1097	CP006740.1.1097	1095626	1097524	-	AutoIPR: IPR023725:Glucan biosynthesisglucosyltransferase H;IPR029044:Nucleotide-diphospho-sugar transferases;
long-mer1454	CP006740.1	1096139	1096181	GGTAAAAATCCACAATACATCGCCATCTGTACGTCCATGCCAA	CP006740.1.1097	CP006740.1.1097	1095626	1097524	-	AutoIPR: IPR023725:Glucan biosynthesisglucosyltransferase H;IPR029044:Nucleotide-diphospho-sugar transferases;
long-mer1455	CP006740.1	1096765	1096807	TCGCAGCAACTAGGCGGACGACTGTATCCCCAGTCATCACACT	CP006740.1.1097	CP006740.1.1097	1095626	1097524	-	AutoIPR: IPR023725:Glucan biosynthesisglucosyltransferase H;IPR029044:Nucleotide-diphospho-sugar transferases;
long-mer1456	CP006740.1	1096870	1096912	TGTTACCTGCCTTGCGTCCAGTGTTATCTGCGCGGCGCCTATA	CP006740.1.1097	CP006740.1.1097	1095626	1097524	-	AutoIPR: IPR023725:Glucan biosynthesisglucosyltransferase H;IPR029044:Nucleotide-diphospho-sugar transferases;
long-mer1457	CP006740.1	1097543	1097567	TTACGACAAACATGAGACACATGGC	NA
long-mer1458	CP006740.1	1097680	1097702	TGTACCATAGTATGCTCCTTATC	CP006740.1.1098	CP006740.1.1098	1097628	1097894	-	
long-mer1459	CP006740.1	1097809	1097835	ATTAAACCAACCATCGTATACATAGGA	CP006740.1.1098	CP006740.1.1098	1097628	1097894	-	
long-mer1460	CP006740.1	1098057	1098079	AGAATAATAGCTGCCGTCACACA	NA
long-mer1461	CP006740.1	1098083	1098110	AATTTTAAGATTGTATAGAGCAAGTGAA	NA
long-mer1462	CP006740.1	1098291	1098312	AATCACCTGAGCTGTCTGTTTA	CP006740.1.1099	CP006740.1.1099	1098186	1098335	-	
long-mer1463	CP006740.1	1098366	1098394	TAAGACATTTATCACACACTTAAAATAAC	NA
long-mer1464	CP006740.1	1098440	1098501	TAGATTGATCCTTCTGACTTCATCCACACAAGCCTTGGCAAGACAATCAACATACAAAACCG	NA
long-mer1465	CP006740.1	1098614	1098656	CATGAGCAGCAGCAAGAACAACGCTCATCATTCATAACGACAG	NA
long-mer1466	CP006740.1	1098678	1098720	AATCTGCTTCCTCATCACCAGCACACACGACAGTACGTGCAAC	NA
long-mer1467	CP006740.1	1098732	1098807	CTCCATTCATAAACAAACGTTATGGTACCTGACCATTGAGTTATGTCAGTACTGTTAGGTATAGAGGTATAGCGCT	NA
long-mer1468	CP006740.1	1098876	1098908	ACAAACAACTGCGCACTCCCCATAGCGATAAAA	NA
long-mer1469	CP006740.1	1103522	1103545	CGCAAATTCATCAAGAAAGCCGCA	CP006740.1.1103	CP006740.1.1103	1102703	1103632	+	AutoIPR: IPR011991:Winged helix-turn-helixDNA-binding domain;IPR029063:S-adenosyl-L-methionine-dependentmethyltransferase;
long-mer1470	CP006740.1	1104728	1104757	CCTCTTTAATAATTTCATCAATATCCATTA	CP006740.1.1106	CP006740.1.1106	1104591	1104755	-	
long-mer1471	CP006740.1	1104761	1104785	TTTGTCAGAGATTTTTTGAATGCTA	CP006740.1.1107	CP006740.1.1107	1104780	1105067	+	
long-mer1472	CP006740.1	1106723	1106745	TGCGATTGTCACCATCAAGGAGG	CP006740.1.1110	CP006740.1.1110	1106628	1107833	-	AutoIPR: IPR008928:Six-hairpinglycosidase-like;
long-mer1473	CP006740.1	1107209	1107245	CGAGCACTAGCGCACGCTCCAAATAACGCTGCTCACC	CP006740.1.1110	CP006740.1.1110	1106628	1107833	-	AutoIPR: IPR008928:Six-hairpinglycosidase-like;
long-mer1474	CP006740.1	1107424	1107465	ATCCCCACTTTCAGCCCGCATGAATACGCCAACATCACGAAC	CP006740.1.1110	CP006740.1.1110	1106628	1107833	-	AutoIPR: IPR008928:Six-hairpinglycosidase-like;
long-mer1475	CP006740.1	1107552	1107590	CACATCGCGCACATAACTCAAACCATGATGAACGGCATC	CP006740.1.1110	CP006740.1.1110	1106628	1107833	-	AutoIPR: IPR008928:Six-hairpinglycosidase-like;
long-mer1476	CP006740.1	1110638	1110663	TCCTGCCTACTTCTAAACAACACTAC	NA
long-mer1477	CP006740.1	1110900	1110936	AAATCAGTATGCCGGACATACAACGTGAGAAACTGAG	NA
long-mer1478	CP006740.1	1112896	1112937	TGGACTTATTGACCACAATCGTCGGCCTATCAATGCACTGAC	CP006740.1.1115	CP006740.1.1115	1111904	1113256	-	AutoIPR: IPR017476:UDP-glucose/GDP-mannosedehydrogenase;
long-mer1479	CP006740.1	1113179	1113221	CACCTCATGTCCGACTTCAGCCAGGCAAGTTCCTGTAACGAGA	CP006740.1.1115	CP006740.1.1115	1111904	1113256	-	AutoIPR: IPR017476:UDP-glucose/GDP-mannosedehydrogenase;
long-mer1480	CP006740.1	1113596	1113624	GAAGACCTGAAGCGGTGGTGACCACGCCC	CP006740.1.1116	CP006740.1.1116	1113282	1114238	-	AutoIPR: IPR000774:Peptidyl-prolyl cis-transisomerase, FKBP-type, N-terminal;IPR001179:Peptidyl-prolyl cis-trans isomerase, FKBP-type,domain; IPR023566:Peptidyl-prolyl cis-trans isomerase,FKBP-type;
long-mer1481	CP006740.1	1114293	1114315	CCTGACATTGTCTCATGAACTTT	NA
long-mer1482	CP006740.1	1114321	1114380	ACATAACTTTGTTGGACATAACGTTAGACATAACAATGAGCTGAAGGGTTAAGAACAACA	NA
long-mer1483	CP006740.1	1114432	1114460	CACGTCTGTGCAGATCATCAAAATCACCG	NA
long-mer1484	CP006740.1	1114499	1114554	TCGGGTTGCAATGCAACAACACTGATAGTCACCACTGATTGCCCAATGCAATAAGT	NA
long-mer1485	CP006740.1	1114674	1114701	ATGCCTGCCCCTTATCTCATCAGAGACT	NA
long-mer1486	CP006740.1	1114897	1114939	ATCAGTGCACTACCTGCACCGACTTTGCCAACTCACGCTTGAT	CP006740.1.1117	CP006740.1.1117	1114898	1115482	-	AutoIPR: IPR000889:Glutathione peroxidase;IPR012336:Thioredoxin-like fold; IPR029759:Glutathioneperoxidase active site;
long-mer1487	CP006740.1	1115582	1115616	TACATCACAAATCACCTGTAACCTGGTGTATAAAA	NA
long-mer1488	CP006740.1	1115890	1115916	TGGAGCGGGAATGCCCACATCCAACAA	CP006740.1.1118	CP006740.1.1118	1115630	1115995	+	
long-mer1489	CP006740.1	1116662	1116691	GCGCTGGTAATGGCCATTGACGCACGCCTG	CP006740.1.1119	CP006740.1.1119	1116227	1117102	+	AutoIPR: IPR003439:ABC transporter-like;IPR027417:P-loop containing nucleoside triphosphatehydrolase;
long-mer1490	CP006740.1	1116706	1116793	ACCAACCTTGGGCCTGGACATTCTTTACCGCAAACAATTCTACAGGCACCTGCAGGAATACTACTTTGACGAACAAAGAACCATCCTG	CP006740.1.1119	CP006740.1.1119	1116227	1117102	+	AutoIPR: IPR003439:ABC transporter-like;IPR027417:P-loop containing nucleoside triphosphatehydrolase;
long-mer1491	CP006740.1	1116805	1116834	CCAGATCGAAGAGATCGAACAGATCCTCAC	CP006740.1.1119	CP006740.1.1119	1116227	1117102	+	AutoIPR: IPR003439:ABC transporter-like;IPR027417:P-loop containing nucleoside triphosphatehydrolase;
long-mer1492	CP006740.1	1118056	1118082	CACCGCAGTAACGAACTCTGACTTTTT	CP006740.1.1120	CP006740.1.1120	1117099	1118076	+	
long-mer1493	CP006740.1	1129884	1129918	CATGCCTTTGACAGTCAGGTTCTCAATGCCAATGG	CP006740.1.1140	CP006740.1.1140	1129644	1130303	-	AutoIPR: IPR001959:Transposase, probable,IS891/IS1136/IS1341; IPR010095:Transposase IS605, OrfB,C-terminal;
long-mer1494	CP006740.1	1130009	1130046	CTTTGGCTTTGTGACGATTGGTAGAACCTTTGACTTTA	CP006740.1.1140	CP006740.1.1140	1129644	1130303	-	AutoIPR: IPR001959:Transposase, probable,IS891/IS1136/IS1341; IPR010095:Transposase IS605, OrfB,C-terminal;
long-mer1495	CP006740.1	1130245	1130286	GCCACACGCGACACGGTGGCTGACATGATTCTGCCGGCAAAG	CP006740.1.1140	CP006740.1.1140	1129644	1130303	-	AutoIPR: IPR001959:Transposase, probable,IS891/IS1136/IS1341; IPR010095:Transposase IS605, OrfB,C-terminal;
long-mer1496	CP006740.1	1130366	1130395	TCAGCGTGAATCGGTCATGCACGCCCTTTT	NA
long-mer1497	CP006740.1	1130420	1130441	ACCTGCGAAGAAGTTCTGAAAT	NA
long-mer1498	CP006740.1	1130891	1130923	TCGCACAGCGCCAACACCAGTTCAGCACCAAAG	CP006740.1.1142	CP006740.1.1142	1130707	1131387	-	AutoIPR: IPR006119:Resolvase, N-terminal;
long-mer1499	CP006740.1	1130950	1130984	GACCAGCCGTCCTATCTGACCTTGATGATGGCATC	CP006740.1.1142	CP006740.1.1142	1130707	1131387	-	AutoIPR: IPR006119:Resolvase, N-terminal;
long-mer1500	CP006740.1	1131037	1131095	AGCGATGACCTCGAATGTCCAGCTCTGTTGGGCGCAGTACAACTCCAGTACCTGCTTTT	CP006740.1.1142	CP006740.1.1142	1130707	1131387	-	AutoIPR: IPR006119:Resolvase, N-terminal;
long-mer1501	CP006740.1	1131116	1131143	TGATCGTGGCTGGAGACACGGCCATAGG	CP006740.1.1142	CP006740.1.1142	1130707	1131387	-	AutoIPR: IPR006119:Resolvase, N-terminal;
long-mer1502	CP006740.1	1131263	1131305	CAGCGCCGTGATCGACACCCCAAATGCCTGTGCCGCTTCGCCA	CP006740.1.1142	CP006740.1.1142	1130707	1131387	-	AutoIPR: IPR006119:Resolvase, N-terminal;
long-mer1503	CP006740.1	1137001	1137036	ACGCCGCTGCGTCTGTGTGAGAAAACCCAGGCCATG	CP006740.1.1150	CP006740.1.1150	1135498	1137435	-	AutoIPR: IPR003439:ABC transporter-like;IPR027417:P-loop containing nucleoside triphosphatehydrolase;
long-mer1504	CP006740.1	1157042	1157070	CCCCGTATTTTCAGCAATGAGCGCAGTAA	CP006740.1.1165	CP006740.1.1165	1156960	1157709	-	AutoIPR: IPR010440:Lipopolysaccharide kinase;IPR011009:Protein kinase-like domain;
long-mer1505	CP006740.1	1157072	1157143	CGGGCTAAATTGTGCTCTCGCCACTTGGTCGCAGGAATACGTAGCGCACCACGATCGAAATCAATCAACCAG	CP006740.1.1165	CP006740.1.1165	1156960	1157709	-	AutoIPR: IPR010440:Lipopolysaccharide kinase;IPR011009:Protein kinase-like domain;
long-mer1506	CP006740.1	1157281	1157302	AAGCGAAGACACTCCCTCCAGT	CP006740.1.1165	CP006740.1.1165	1156960	1157709	-	AutoIPR: IPR010440:Lipopolysaccharide kinase;IPR011009:Protein kinase-like domain;
long-mer1507	CP006740.1	1157668	1157710	GCAGAATGGCGTCAGGATTTCGTTGGCGTCAAATGCAACCATG	CP006740.1.1165	CP006740.1.1165	1156960	1157709	-	AutoIPR: IPR010440:Lipopolysaccharide kinase;IPR011009:Protein kinase-like domain;
long-mer1508	CP006740.1	1164417	1164448	AAACAGAATTCATAACTAAATTATCAGCTTGC	NA
long-mer1509	CP006740.1	1164577	1164614	CCAAAGGAAACGACCTTATTGACTCCGAATATCAAACA	NA
long-mer1510	CP006740.1	1164619	1164641	TAAACACTCCCGATGAGACACCA	NA
long-mer1511	CP006740.1	1164668	1164698	TCCTAAATACAACGACCTCTCAGATTCATAT	NA
long-mer1512	CP006740.1	1164767	1164809	TTTATTCATGCCATATTTGAGAAATCATGCTCATATTAATATT	NA
long-mer1513	CP006740.1	1169055	1169087	TGCACAACGCCAAGGCAGACTTGATGACGCCCT	CP006740.1.1178	CP006740.1.1178	1168423	1170495	+	AutoIPR: IPR021183:N-terminal acetyltransferaseA, auxiliary subunit;
long-mer1514	CP006740.1	1169167	1169208	ATGGCCGGAAACCCAGATCGAGCATTGCCCCACCTACGTCAA	CP006740.1.1178	CP006740.1.1178	1168423	1170495	+	AutoIPR: IPR021183:N-terminal acetyltransferaseA, auxiliary subunit;
long-mer1515	CP006740.1	1169331	1169380	TAACCATGATCTATGGCTGGCCCGACTGTCCGTGGCCCCCGTCGGGAGCG	CP006740.1.1178	CP006740.1.1178	1168423	1170495	+	AutoIPR: IPR021183:N-terminal acetyltransferaseA, auxiliary subunit;
long-mer1516	CP006740.1	1169572	1169600	CGCGACCCACCAGCCGCAGTAGCCTGTTT	CP006740.1.1178	CP006740.1.1178	1168423	1170495	+	AutoIPR: IPR021183:N-terminal acetyltransferaseA, auxiliary subunit;
long-mer1517	CP006740.1	1169801	1169823	TCCCAGCCGAGACATTGGCACGC	CP006740.1.1178	CP006740.1.1178	1168423	1170495	+	AutoIPR: IPR021183:N-terminal acetyltransferaseA, auxiliary subunit;
long-mer1518	CP006740.1	1169825	1169862	CACTGCTGATATGGGGGCCTCCAGGCAGCCACGTCGAA	CP006740.1.1178	CP006740.1.1178	1168423	1170495	+	AutoIPR: IPR021183:N-terminal acetyltransferaseA, auxiliary subunit;
long-mer1519	CP006740.1	1170529	1170567	TATTGCTTCCCAGAGGGCCCTACACGGACCTGCTGAGAC	NA
long-mer1520	CP006740.1	1170837	1170871	TGACATCTCTACCGACCTACGTATGATTGCCCACG	CP006740.1.1179	CP006740.1.1179	1170586	1171200	+	AutoIPR:IPR008914:Phosphatidylethanolamine-binding protein PEBP;
long-mer1521	CP006740.1	1171879	1171904	ACCAATGCAGTACAACGCTACAAAGA	CP006740.1.1180	CP006740.1.1180	1171381	1171917	+	AutoIPR: IPR008162:Inorganic pyrophosphatase;
long-mer1522	CP006740.1	1173464	1173511	AAAATCCGCATCAGTCACATCAAATACATGGGATTTATCGGACATAAC	CP006740.1.1181	CP006740.1.1181	1172648	1173508	-	AutoIPR: IPR005746:Thioredoxin;IPR011990:Tetratricopeptide-like helical domain;IPR012336:Thioredoxin-like fold;
long-mer1523	CP006740.1	1175210	1175291	GATCGCTCCAGAACACCCACTTGCCCTACATGCAGCTAAATCTAACCCTGGGTTAGCCGGGCTGCTGACCCAGATGAAACAA	CP006740.1.1184	CP006740.1.1184	1174410	1177049	+	AutoIPR: IPR002302:Leucine-tRNA ligase;IPR020791:Leucine-tRNA ligase, archaeal;
long-mer1524	CP006740.1	1175330	1175372	ACGCGGCATGGACACCGGCTTAAAAGCGATCCATCCGATTACC	CP006740.1.1184	CP006740.1.1184	1174410	1177049	+	AutoIPR: IPR002302:Leucine-tRNA ligase;IPR020791:Leucine-tRNA ligase, archaeal;
long-mer1525	CP006740.1	1175402	1175444	CTTCGTACTCATGGCTTACGGTACCGGCGCGGTGATGGCTGTC	CP006740.1.1184	CP006740.1.1184	1174410	1177049	+	AutoIPR: IPR002302:Leucine-tRNA ligase;IPR020791:Leucine-tRNA ligase, archaeal;
long-mer1526	CP006740.1	1176800	1176842	CGAAACACTGCTAGAAGATCTACCATTCCCTAAAGTTGACACC	CP006740.1.1184	CP006740.1.1184	1174410	1177049	+	AutoIPR: IPR002302:Leucine-tRNA ligase;IPR020791:Leucine-tRNA ligase, archaeal;
long-mer1527	CP006740.1	1176847	1176881	CACTGGTACGCGAAACAGCGATCCTAGCAGTCCAA	CP006740.1.1184	CP006740.1.1184	1174410	1177049	+	AutoIPR: IPR002302:Leucine-tRNA ligase;IPR020791:Leucine-tRNA ligase, archaeal;
long-mer1528	CP006740.1	1177178	1177226	GATCGCTGGGCTCACTGGCTGCGACTTTCATCTGCGTAACAAACTAAAC	CP006740.1.1185	CP006740.1.1185	1177140	1177748	+	AutoIPR: IPR007485:LPS-assembly lipoproteinLptE;
long-mer1529	CP006740.1	1177265	1177286	AAACCTTCCACCTAATGTGCCC	CP006740.1.1185	CP006740.1.1185	1177140	1177748	+	AutoIPR: IPR007485:LPS-assembly lipoproteinLptE;
long-mer1530	CP006740.1	1177334	1177376	CGTGCGGCGTGGCCTCCATGCCTCAGGCGTCGTCATCGTTGAC	CP006740.1.1185	CP006740.1.1185	1177140	1177748	+	AutoIPR: IPR007485:LPS-assembly lipoproteinLptE;
long-mer1531	CP006740.1	1177401	1177463	CAGCTGAAGATCCTCTCCGAAAGCTGGGGAGATTTACCCACTGCAATCGACATCCAGGGACGC	CP006740.1.1185	CP006740.1.1185	1177140	1177748	+	AutoIPR: IPR007485:LPS-assembly lipoproteinLptE;
long-mer1532	CP006740.1	1177482	1177524	CGCTACGCGGCAATTTTCACTATGATTGATGGCAATGGAGAAG	CP006740.1.1185	CP006740.1.1185	1177140	1177748	+	AutoIPR: IPR007485:LPS-assembly lipoproteinLptE;
long-mer1533	CP006740.1	1177646	1177688	CTCAATCCTGCGTCGTATCGATAGCGTCATCCGTTCACGTCTT	CP006740.1.1185	CP006740.1.1185	1177140	1177748	+	AutoIPR: IPR007485:LPS-assembly lipoproteinLptE;
long-mer1534	CP006740.1	1177732	1177774	CAACCTCCGGCGCCTGATCAAGGCATCATGGAACTTCGCCCAG	CP006740.1.1186	CP006740.1.1186	1177759	1178790	+	AutoIPR: IPR005790:DNA polymerase III, deltasubunit; IPR010372:DNA polymerase III, delta;IPR027417:P-loop containing nucleoside triphosphatehydrolase;
long-mer1534	CP006740.1	1177732	1177774	CAACCTCCGGCGCCTGATCAAGGCATCATGGAACTTCGCCCAG	CP006740.1.1185	CP006740.1.1185	1177140	1177748	+	AutoIPR: IPR007485:LPS-assembly lipoproteinLptE;
long-mer1535	CP006740.1	1177833	1177899	CCCCGAAACCCTACGCTTAGTAGAAGCTGCCGATGCGATACGTACGCGTGCTCGTGCCGACGGCATC	CP006740.1.1186	CP006740.1.1186	1177759	1178790	+	AutoIPR: IPR005790:DNA polymerase III, deltasubunit; IPR010372:DNA polymerase III, delta;IPR027417:P-loop containing nucleoside triphosphatehydrolase;
long-mer1536	CP006740.1	1178274	1178311	ACGCCTAGAAGGCAACCTACTGGCCGCCGCCCAAGAAA	CP006740.1.1186	CP006740.1.1186	1177759	1178790	+	AutoIPR: IPR005790:DNA polymerase III, deltasubunit; IPR010372:DNA polymerase III, delta;IPR027417:P-loop containing nucleoside triphosphatehydrolase;
long-mer1537	CP006740.1	1179949	1179989	CATAGAAAAATAGGCGGCCAGACGGATCCTTCAATCCCCCC	CP006740.1.1187	CP006740.1.1187	1178820	1179953	+	AutoIPR: IPR004394:Protein Iojap/ribosomalsilencing factor RsfS; IPR005248:Probablenicotinate-nucleotide adenylyltransferase;IPR025656:Oligomerisation domain;
long-mer1538	CP006740.1	1179997	1180033	CACACCAACGATACAACACCGTTCGATCACCTACCCT	CP006740.1.1188	CP006740.1.1188	1180023	1180196	-	
long-mer1539	CP006740.1	1180050	1180092	GATCCCTATCGCTACCAACGCAGCCGGCCACCACGTGGCAATC	CP006740.1.1188	CP006740.1.1188	1180023	1180196	-	
long-mer1540	CP006740.1	1180198	1180219	AACACAACAAGACAAAACGGGC	NA
long-mer1541	CP006740.1	1180337	1180379	CCAAATCAGCCAGGCGACGCTACCCAGCCACGTCGCAATACCA	NA
long-mer1542	CP006740.1	1180450	1180478	AGCGTTTCCAGCGGCTTGCTCCACCAGGA	NA
long-mer1543	CP006740.1	1180546	1180588	GACATCAACGCGCGCACGTTCTACTATCCACCTTGCCGTCGCC	NA
long-mer1544	CP006740.1	1180849	1180879	ACCCAGCCCAACTCGGCACCGCAAAAGAAGT	NA
long-mer1545	CP006740.1	1180881	1180907	ACCGCAGACGTTGCCACATCCCTAAAA	NA
long-mer1546	CP006740.1	1180940	1180964	AAAAGCGCAAAATCTAACGCCTACA	NA
long-mer1547	CP006740.1	1181043	1181077	AAAAAACTGCATAGCCCAGAGATTCACCAAATAAA	NA
long-mer1548	CP006740.1	1181091	1181122	TCAAACCTCTTCAATTTACCCGACAGATAAAA	NA
long-mer1549	CP006740.1	1181155	1181185	CTAAAAAATTCCTCTGTATTACACCTAAAAG	NA
long-mer1550	CP006740.1	1181298	1181336	GACAAAAAACGAAACACACACCTTTATTAACTTATTTTT	NA
long-mer1551	CP006740.1	1181595	1181631	CGAAAAAACCCTAGCACAAGCTCAATTTAAAGACGCA	CP006740.1.1189	CP006740.1.1189	1181365	1182477	+	AutoIPR: IPR011757:Lytic transglycosylase MltB;IPR023346:Lysozyme-like domain;
long-mer1552	CP006740.1	1181698	1181729	ATCGCTCAGGCAAGAATTGACGGTGGACGTCA	CP006740.1.1189	CP006740.1.1189	1181365	1182477	+	AutoIPR: IPR011757:Lytic transglycosylase MltB;IPR023346:Lysozyme-like domain;
long-mer1553	CP006740.1	1182448	1182489	ATTGCCGGCCGCACACTCCCCAAAACATGAACACGCGCTGGT	CP006740.1.1190	CP006740.1.1190	1182474	1183727	+	AutoIPR: IPR007730:Sporulation-related domain;IPR009009:RlpA-like double-psi beta-barrel domain;
long-mer1553	CP006740.1	1182448	1182489	ATTGCCGGCCGCACACTCCCCAAAACATGAACACGCGCTGGT	CP006740.1.1189	CP006740.1.1189	1181365	1182477	+	AutoIPR: IPR011757:Lytic transglycosylase MltB;IPR023346:Lysozyme-like domain;
long-mer1554	CP006740.1	1182572	1182614	CAAAATCACCGGCGGCAAACCAACACAGACCGCCAACATTTGC	CP006740.1.1190	CP006740.1.1190	1182474	1183727	+	AutoIPR: IPR007730:Sporulation-related domain;IPR009009:RlpA-like double-psi beta-barrel domain;
long-mer1555	CP006740.1	1182699	1182724	ATCAAAGATAGCATCCCAGACAAACT	CP006740.1.1190	CP006740.1.1190	1182474	1183727	+	AutoIPR: IPR007730:Sporulation-related domain;IPR009009:RlpA-like double-psi beta-barrel domain;
long-mer1556	CP006740.1	1183136	1183223	AGACGACAACCCAATGCTCCTGGCCCGGCATGACAAACGCATCGCACCGACAACAGCAAATCCGGTGGCCACGACCATGGCCCCAATG	CP006740.1.1190	CP006740.1.1190	1182474	1183727	+	AutoIPR: IPR007730:Sporulation-related domain;IPR009009:RlpA-like double-psi beta-barrel domain;
long-mer1557	CP006740.1	1183316	1183411	CCTGATTGCTGCTCTTACTCCGATAGGATCTCCAACAACCATCGCAACGCGGCAACCTAAATCTCCTACCATTACAACCACAAATGCCTCCGAAAC	CP006740.1.1190	CP006740.1.1190	1182474	1183727	+	AutoIPR: IPR007730:Sporulation-related domain;IPR009009:RlpA-like double-psi beta-barrel domain;
long-mer1558	CP006740.1	1183413	1183485	ACACCACCTAGTGAAACAACCAAAGACACTCTTACACTTACAGACTCCGCACATACCTCCAAAGTCACAGCAA	CP006740.1.1190	CP006740.1.1190	1182474	1183727	+	AutoIPR: IPR007730:Sporulation-related domain;IPR009009:RlpA-like double-psi beta-barrel domain;
long-mer1559	CP006740.1	1184064	1184106	GGCCCAAGGCTGCAACAATACCGCGGCGAACAACACAGCCGAC	CP006740.1.1191	CP006740.1.1191	1183851	1184459	-	AutoIPR: IPR002610:Peptidase S54, rhomboid;
long-mer1560	CP006740.1	1184348	1184389	GATCACGATCAATCGCCGGAGGCCAAAAAACCAACCGATCAA	CP006740.1.1191	CP006740.1.1191	1183851	1184459	-	AutoIPR: IPR002610:Peptidase S54, rhomboid;
long-mer1561	CP006740.1	1184457	1184486	CATCAAACAGTCCAAAATGGTGAAATAACC	CP006740.1.1191	CP006740.1.1191	1183851	1184459	-	AutoIPR: IPR002610:Peptidase S54, rhomboid;
long-mer1562	CP006740.1	1184601	1184643	CGCAAATACTATCTCATCTCACCAAAACCACTCACACCAACAC	NA
long-mer1563	CP006740.1	1184726	1184753	ACACACATCCACACTCACTTGAATTGAC	NA
long-mer1564	CP006740.1	1184883	1184916	AAAAACTAAAAACAACATTCACCATCATCTGACA	NA
long-mer1565	CP006740.1	1185157	1185181	ATTCCAACAAACGTATTCAGAACAG	NA
long-mer1566	CP006740.1	1185183	1185208	ACCCTTGCATCAAAACAAATCACCTA	NA
long-mer1567	CP006740.1	1185246	1185271	GGACAGCCACACATTGATTCTGGATC	NA
long-mer1568	CP006740.1	1185326	1185359	TCCTGCAACGCTCTAAAAAACTATTTTTCCATTT	CP006740.1.1192	CP006740.1.1192	1185346	1185570	-	
long-mer1569	CP006740.1	1185395	1185452	GGTACGAGATTGATCCTATCACCGGCCCCACCCAAAATGGAGGCAATCAAATACCCTC	CP006740.1.1192	CP006740.1.1192	1185346	1185570	-	
long-mer1570	CP006740.1	1185491	1185580	TTTTGGTAGGTATTACGATCCATTTCTTTAAGTAATAAATTCGCTTCTATACTTTTTACTCGACCTGCTGCATCTGTCACATACGCATGG	CP006740.1.1192	CP006740.1.1192	1185346	1185570	-	
long-mer1571	CP006740.1	1185584	1185614	TTTTAGGCTGAAAAAAACCAATTGATTATTT	NA
long-mer1572	CP006740.1	1194805	1194828	CGTTGTCTGGGGCGCCGGTGGGGG	CP006740.1.1209	CP006740.1.1209	1194317	1195258	+	
long-mer1572	CP006740.1	1194805	1194828	CGTTGTCTGGGGCGCCGGTGGGGG	CP006740.1.1207	CP006740.1.1207	1193573	1198120	-	AutoIPR: IPR011050:Pectin lyase fold/virulencefactor; IPR024973:ESPR domain;
long-mer1573	CP006740.1	1205570	1205631	ATACTGCTTGTGTTGTTCCACACCTATTGGCAAGGTAAGCATCGCCTGACGTTGGTTATCTA	NA
long-mer1574	CP006740.1	1205633	1205654	TGCCAATTTTAAGATTTATGAC	NA
long-mer1575	CP006740.1	1205662	1205693	ACCATCTATCAGGGGGAGGAACGTCGCATGCT	CP006740.1.1228	CP006740.1.1228	1205689	1207140	+	AutoIPR: IPR002293:Amino acid/polyaminetransporter I;
long-mer1576	CP006740.1	1206273	1206315	CTCCATCACCGTGGCGATCAAGGTCAGTGTCATCGTGCTGTTC	CP006740.1.1228	CP006740.1.1228	1205689	1207140	+	AutoIPR: IPR002293:Amino acid/polyaminetransporter I;
long-mer1577	CP006740.1	1206888	1206914	GGGCACGCTGCTAGCATTCGCGACGGT	CP006740.1.1228	CP006740.1.1228	1205689	1207140	+	AutoIPR: IPR002293:Amino acid/polyaminetransporter I;
long-mer1578	CP006740.1	1207173	1207201	GGCCTCTTTTACTAATTACACTTTTTATC	NA
long-mer1579	CP006740.1	1207339	1207381	GGTGATTGGCGGCGGCATCTTTGTCATTACCGGGCAAGCCGCG	CP006740.1.1229	CP006740.1.1229	1207223	1208656	+	AutoIPR: IPR002293:Amino acid/polyaminetransporter I;
long-mer1580	CP006740.1	1208095	1208137	TTACACGCAACTGGGCACAGATGAGCCAGTCGTCACCGCAGTC	CP006740.1.1229	CP006740.1.1229	1207223	1208656	+	AutoIPR: IPR002293:Amino acid/polyaminetransporter I;
long-mer1581	CP006740.1	1208593	1208624	TGGTTTTTCCCTGTACTTCAGTTACGGATATC	CP006740.1.1229	CP006740.1.1229	1207223	1208656	+	AutoIPR: IPR002293:Amino acid/polyaminetransporter I;
long-mer1582	CP006740.1	1214572	1214614	ACCACCAAATTGCGGGGTACGTAATTGGAATCCGCGAATGTTG	CP006740.1.1237	CP006740.1.1237	1213903	1215030	-	AutoIPR: IPR000807:Imidazoleglycerol-phosphatedehydratase; IPR006543:Histidinol-phosphate phosphatase;IPR020566:Histidine biosynthesis bifunctional proteinHisB; IPR023214:HAD-like domain;
long-mer1583	CP006740.1	1214782	1214818	GATGCCTTGGCTACTAAAAATCTGCAGCATCAACGCA	CP006740.1.1237	CP006740.1.1237	1213903	1215030	-	AutoIPR: IPR000807:Imidazoleglycerol-phosphatedehydratase; IPR006543:Histidinol-phosphate phosphatase;IPR020566:Histidine biosynthesis bifunctional proteinHisB; IPR023214:HAD-like domain;
long-mer1584	CP006740.1	1226069	1226103	TGAATTAAAATCCAGATTGCGAGCATAACCGTTAC	NA
long-mer1585	CP006740.1	1226783	1226821	GTACCCTCACCAACGACTGCAGCCAACTGTGCGATGACG	CP006740.1.1246	CP006740.1.1246	1226233	1227171	-	AutoIPR: IPR006130:Aspartate/ornithinecarbamoyltransferase;
long-mer1586	CP006740.1	1226998	1227040	TTCAAAAAAGAGTGTGCATACTGCCATACCAGCTAACACGTTG	CP006740.1.1246	CP006740.1.1246	1226233	1227171	-	AutoIPR: IPR006130:Aspartate/ornithinecarbamoyltransferase;
long-mer1587	CP006740.1	1229219	1229261	ATTGCGGTTGGACTGCTTGATTCCATTAACCACCAACTCCTTC	CP006740.1.1249	CP006740.1.1249	1228703	1229893	-	AutoIPR: IPR018044:Peptidase S11,D-alanyl-D-alanine carboxypeptidase A;
long-mer1588	CP006740.1	1229267	1229290	GTTATAGGCGTAGGTTTCTGGGAA	CP006740.1.1249	CP006740.1.1249	1228703	1229893	-	AutoIPR: IPR018044:Peptidase S11,D-alanyl-D-alanine carboxypeptidase A;
long-mer1589	CP006740.1	1229297	1229339	AATCAACGCGCGACCAAGCAGTGCCATGTCATACGCACTGGAG	CP006740.1.1249	CP006740.1.1249	1228703	1229893	-	AutoIPR: IPR018044:Peptidase S11,D-alanyl-D-alanine carboxypeptidase A;
long-mer1590	CP006740.1	1229437	1229479	CCTCGCTACCAGCCACATGCTGAGCCAGCGCGATCGCAGCATC	CP006740.1.1249	CP006740.1.1249	1228703	1229893	-	AutoIPR: IPR018044:Peptidase S11,D-alanyl-D-alanine carboxypeptidase A;
long-mer1591	CP006740.1	1229547	1229588	CCACTATAACTGCCATCGGTGCCAGCGCCTCCCTTGCGCCAA	CP006740.1.1249	CP006740.1.1249	1228703	1229893	-	AutoIPR: IPR018044:Peptidase S11,D-alanyl-D-alanine carboxypeptidase A;
long-mer1592	CP006740.1	1229638	1229671	TGATCTCAGCGGCAATCACATAGGAAGTCATCAC	CP006740.1.1249	CP006740.1.1249	1228703	1229893	-	AutoIPR: IPR018044:Peptidase S11,D-alanyl-D-alanine carboxypeptidase A;
long-mer1593	CP006740.1	1229678	1229818	CAGGCTGGCCGGAGCAAGATGCGTATGGATGTTCTCCCCTGCAAGCACCTGACCGGACGCATAGTCCATCACAACCCATGCTTTGGCTGAAGCAGGCGCTGGCGCCTTGGGAATGGGTATTGCAGGAGCTGGAGCAGGGAC	CP006740.1.1249	CP006740.1.1249	1228703	1229893	-	AutoIPR: IPR018044:Peptidase S11,D-alanyl-D-alanine carboxypeptidase A;
long-mer1594	CP006740.1	1229820	1229899	GGCTGCGGAACCTGCGCAACAGCCGAACTCACCGCACACATGAAAGTAGCAACAGTCGCAAACAGGAATTTCACCGAGAT	CP006740.1.1249	CP006740.1.1249	1228703	1229893	-	AutoIPR: IPR018044:Peptidase S11,D-alanyl-D-alanine carboxypeptidase A;
long-mer1595	CP006740.1	1229901	1229926	TTCCCCCTGAGACACCTAACCGTGGT	NA
long-mer1596	CP006740.1	1230001	1230049	GTTTCCACGAGCAAATATAAAACTGTCTATAGGCTGAATAATCAACGGG	NA
long-mer1597	CP006740.1	1230203	1230235	CCAACAAACTTCCCGTGCCAATAACACAAGCGC	NA
long-mer1598	CP006740.1	1230366	1230393	GCGCGCAACAACACATGTCAGCGTGAAC	NA
long-mer1599	CP006740.1	1230516	1230564	ATCAAAGCGATCCAAATGCATAACTTTACTCCAAGCTGCGACAAAATCG	CP006740.1.1250	CP006740.1.1250	1230507	1232780	-	AutoIPR: IPR010255:Haem peroxidase;
long-mer1600	CP006740.1	1230705	1230747	ATGACGCTCTTTGGAAACGGGAGCCCACTCCGTCCCCATGTCG	CP006740.1.1250	CP006740.1.1250	1230507	1232780	-	AutoIPR: IPR010255:Haem peroxidase;
long-mer1601	CP006740.1	1230900	1230975	AATCAAAAGATGCTCAGACGGAACAACACAACCTTCCTTGACATAGTTCCGGAATCCATCAGCAAACGGCTCCAGA	CP006740.1.1250	CP006740.1.1250	1230507	1232780	-	AutoIPR: IPR010255:Haem peroxidase;
long-mer1602	CP006740.1	1234297	1234323	GCCCACCGAACATCACATTGATTGCAA	CP006740.1.1252	CP006740.1.1252	1234309	1234791	-	AutoIPR: IPR008978:HSP20-like chaperone;
long-mer1603	CP006740.1	1234504	1234536	GAAATGTTCTGTTTGACTAGAGGACTCGGTTTT	CP006740.1.1252	CP006740.1.1252	1234309	1234791	-	AutoIPR: IPR008978:HSP20-like chaperone;
long-mer1604	CP006740.1	1250590	1250611	TCGACATACTCGAAACACTAGG	CP006740.1.1266	CP006740.1.1266	1250181	1250912	+	AutoIPR: IPR003717:Recombination protein O,RecO; IPR012340:Nucleic acid-binding, OB-fold;
long-mer1605	CP006740.1	1250680	1250722	ATCCATTAGAAGGGCCACGCCTTCTACTCAGCGAACACAACAA	CP006740.1.1266	CP006740.1.1266	1250181	1250912	+	AutoIPR: IPR003717:Recombination protein O,RecO; IPR012340:Nucleic acid-binding, OB-fold;
long-mer1606	CP006740.1	1250747	1250770	CGGACACGTACTCCTGGCATTAGC	CP006740.1.1266	CP006740.1.1266	1250181	1250912	+	AutoIPR: IPR003717:Recombination protein O,RecO; IPR012340:Nucleic acid-binding, OB-fold;
long-mer1607	CP006740.1	1250905	1250947	CACCGTAAATTTCCAATCACCGCAACGCTGCGCGGATCTCCCC	CP006740.1.1266	CP006740.1.1266	1250181	1250912	+	AutoIPR: IPR003717:Recombination protein O,RecO; IPR012340:Nucleic acid-binding, OB-fold;
long-mer1608	CP006740.1	1251097	1251123	TTCTGCACCGCCAAATCAGGCCAACGA	CP006740.1.1267	CP006740.1.1267	1251072	1252979	-	AutoIPR: IPR005477:Deoxyxylulose-5-phosphatesynthase; IPR009014:Transketolase,C-terminal/Pyruvate-ferredoxin oxidoreductase, domain II;IPR029061:Thiamin diphosphate-binding fold;
long-mer1609	CP006740.1	1252638	1252680	ATAGATACTCTCCTCACGCTTAGGAAACGGTGCCAAACCACCT	CP006740.1.1267	CP006740.1.1267	1251072	1252979	-	AutoIPR: IPR005477:Deoxyxylulose-5-phosphatesynthase; IPR009014:Transketolase,C-terminal/Pyruvate-ferredoxin oxidoreductase, domain II;IPR029061:Thiamin diphosphate-binding fold;
long-mer1610	CP006740.1	1252932	1252968	TGGAGTTTGGATACGCGACAAACGTGGATAACAAGTG	CP006740.1.1267	CP006740.1.1267	1251072	1252979	-	AutoIPR: IPR005477:Deoxyxylulose-5-phosphatesynthase; IPR009014:Transketolase,C-terminal/Pyruvate-ferredoxin oxidoreductase, domain II;IPR029061:Thiamin diphosphate-binding fold;
long-mer1611	CP006740.1	1253248	1253270	AGAACCTTCACACACTCGATACG	NA
long-mer1612	CP006740.1	1253442	1253475	ATAAACATCCAGACATCTAACTCGTCCTCCATTT	NA
long-mer1613	CP006740.1	1253538	1253568	CAACTCCTAACCCAAACAATCCGTACACAAG	NA
long-mer1614	CP006740.1	1258959	1258986	CATTGATGCAGCCGCAATTGGAATCAGT	CP006740.1.1271	CP006740.1.1271	1258600	1259184	+	AutoIPR: IPR003810:Domain of unknown functionDUF204;
long-mer1615	CP006740.1	1259290	1259317	AAATTCTTTTTATAAATTCTCACATCAT	NA
long-mer1616	CP006740.1	1259386	1259407	AAAACTCAAATGGTTAAAATAA	NA
long-mer1617	CP006740.1	1259517	1259539	AGTTGCTTGAAGTGAATATTTTC	NA
long-mer1618	CP006740.1	1260034	1260067	CCCATGGAAGCTAGCCAATAAGAACTAAAATTTC	NA
long-mer1619	CP006740.1	1267631	1267673	TTAAAGACCACTCTGCCCAATGACAACACCAACAACATCAAAG	NA
long-mer1620	CP006740.1	1281793	1281841	AAAGATCAGCGGCGCCATGTCAGGCCGTCCCCAGGGACCATAGACAGTA	CP006740.1.1289	CP006740.1.1289	1281403	1282374	-	AutoIPR: IPR008089:Nucleotide sugar epimerase;IPR021168:Bifunctional polymyxin resistance protein,ArnA;
long-mer1621	CP006740.1	1282216	1282246	AACATCCGGACACAGCGCAGTCACGCGGTCG	CP006740.1.1289	CP006740.1.1289	1281403	1282374	-	AutoIPR: IPR008089:Nucleotide sugar epimerase;IPR021168:Bifunctional polymyxin resistance protein,ArnA;
long-mer1622	CP006740.1	1282409	1282456	CCATACAACCAGTCGTAGCAGATGCATCCATCCTATCTATAGGCATGA	NA
long-mer1623	CP006740.1	1282463	1282553	CTGCAACGTGCTTGGGAAAGGATCGATTACACATCTTCATGCCAGCCCTACTCCAACCACCACACAGCACGACGTATAGTAGCTATAGGTG	NA
long-mer1624	CP006740.1	1282784	1282805	ATCGCCACTTTGGTACCCAAAC	CP006740.1.1291	CP006740.1.1291	1282681	1283613	-	AutoIPR: IPR004437:ParB/RepB/Spo0J partitionprotein family; IPR010982:Lambda repressor-like,DNA-binding domain;
long-mer1625	CP006740.1	1282841	1282883	GGTTGCGCAGGAGCACTCGCGAGCGACTTGGACTTCTTGTCAC	CP006740.1.1291	CP006740.1.1291	1282681	1283613	-	AutoIPR: IPR004437:ParB/RepB/Spo0J partitionprotein family; IPR010982:Lambda repressor-like,DNA-binding domain;
long-mer1626	CP006740.1	1282960	1283016	TGCTTCCTTGGCCAATTTGGCGGCCAGCTCAGGAGTCAGAGTCAACAACGCACGGGC	CP006740.1.1291	CP006740.1.1291	1282681	1283613	-	AutoIPR: IPR004437:ParB/RepB/Spo0J partitionprotein family; IPR010982:Lambda repressor-like,DNA-binding domain;
long-mer1627	CP006740.1	1283037	1283080	GTGACTCCAGCAGCGTACGGATCCCCAGAGGAAGTTCAAGTAAA	CP006740.1.1291	CP006740.1.1291	1282681	1283613	-	AutoIPR: IPR004437:ParB/RepB/Spo0J partitionprotein family; IPR010982:Lambda repressor-like,DNA-binding domain;
long-mer1628	CP006740.1	1283450	1283492	TTACTAGGTTGTAATTGCGTGGTCTGCAGGGTACGCAGTACTT	CP006740.1.1291	CP006740.1.1291	1282681	1283613	-	AutoIPR: IPR004437:ParB/RepB/Spo0J partitionprotein family; IPR010982:Lambda repressor-like,DNA-binding domain;
long-mer1629	CP006740.1	1284586	1284611	CAAATGAACATGGCCAGAAAAGAGCG	NA
long-mer1630	CP006740.1	1284635	1284675	GCATTTATCACAAAGAAGCACCACGCCGTGTAGGAATAAGG	NA
long-mer1631	CP006740.1	1284880	1284909	CACGTCCAGCGACGCGCCAGGCAAAAAATG	CP006740.1.1293	CP006740.1.1293	1284706	1285659	-	AutoIPR: IPR001279:Beta-lactamase-like;
long-mer1632	CP006740.1	1285186	1285247	TCCCAGCTGTGGCGCCCAGAGCTTCAGTTTCGCATCTTTGGTGGCCTGGATATGCGCGATAG	CP006740.1.1293	CP006740.1.1293	1284706	1285659	-	AutoIPR: IPR001279:Beta-lactamase-like;
long-mer1633	CP006740.1	1285586	1285627	CATCCAGCTAATGTCACCAGGACCATCAGCGTACACACTAAA	CP006740.1.1293	CP006740.1.1293	1284706	1285659	-	AutoIPR: IPR001279:Beta-lactamase-like;
long-mer1634	CP006740.1	1285653	1285688	CTTTCATTTCAAGCTCTCCTACTTTTCAATATTTTT	CP006740.1.1293	CP006740.1.1293	1284706	1285659	-	AutoIPR: IPR001279:Beta-lactamase-like;
long-mer1635	CP006740.1	1285769	1285794	TGTTGTCACTATATCATTGCAAAGTT	NA
long-mer1636	CP006740.1	1286029	1286058	AGGGATGATGCTGAGAAACGATTGACAATC	NA
long-mer1637	CP006740.1	1286121	1286163	AGTTTAATAAAGCAGCTCACTTATGGAACACAAGAAGCGCCAA	NA
long-mer1638	CP006740.1	1287145	1287172	GCTGTCTGCATTGACAATGATTGGGACA	CP006740.1.1294	CP006740.1.1294	1286476	1287756	-	AutoIPR: IPR002317:Serine-tRNA ligase, type1;
long-mer1639	CP006740.1	1287226	1287268	CAGTGCGCGATGCAGCCGTGCAATGGGGCCACGCAATACAGTG	CP006740.1.1294	CP006740.1.1294	1286476	1287756	-	AutoIPR: IPR002317:Serine-tRNA ligase, type1;
long-mer1640	CP006740.1	1287706	1287748	GCATTCAGCGAGTTTCGCAAGTTGTTGACGGAGTAGAGTCGGA	CP006740.1.1294	CP006740.1.1294	1286476	1287756	-	AutoIPR: IPR002317:Serine-tRNA ligase, type1;
long-mer1641	CP006740.1	1287820	1287850	CGGCGTACATTCATCTGCGCTATGAAATAAT	NA
long-mer1642	CP006740.1	1288798	1288824	GTTTCCGCAACTTACCGACTATCTCCC	NA
long-mer1643	CP006740.1	1291735	1291766	GCACGTAACCGCGCATCTGCTTCCTGCTCATT	CP006740.1.1301	CP006740.1.1301	1291512	1291826	-	AutoIPR: IPR002196:Glycoside hydrolase, family24; IPR023346:Lysozyme-like domain;
long-mer1644	CP006740.1	1292128	1292149	ATGGATCAAGGACCGTAGAGGC	CP006740.1.1302	CP006740.1.1302	1292009	1292797	-	AutoIPR: IPR001091:Restriction/modificationDNA-methylase; IPR002941:DNA methylase N-4/N-6;IPR029063:S-adenosyl-L-methionine-dependentmethyltransferase;
long-mer1645	CP006740.1	1292866	1292893	TAATTTTACTAAATAGTTTCCACGCTGG	NA
long-mer1646	CP006740.1	1293037	1293063	AACGTGTGTATCTGGTTTACTGCTGTT	NA
long-mer1647	CP006740.1	1293093	1293123	CTTTGCTGGTTGCGGCGGGGAAAAGACGCAC	NA
long-mer1648	CP006740.1	1293218	1293241	AGCATCTGCCTGACATTGTCCCCC	NA
long-mer1649	CP006740.1	1293801	1293825	CCGCTACTTCGGCCCCTATCCTGGG	CP006740.1.1303	CP006740.1.1303	1293394	1295277	+	AutoIPR: IPR000305:GIY-YIG nucleasesuperfamily; IPR001943:UVR domain; IPR004791:UvrABCsystem, subunit C;
long-mer1650	CP006740.1	1294009	1294044	CTGTTTCTTGAAGGGAAAAGCGATCTGCTTGCAGAA	CP006740.1.1303	CP006740.1.1303	1293394	1295277	+	AutoIPR: IPR000305:GIY-YIG nucleasesuperfamily; IPR001943:UVR domain; IPR004791:UvrABCsystem, subunit C;
long-mer1651	CP006740.1	1295243	1295276	AAAATGATGCAGCAAATGCGTCGAGGGTGTCATG	CP006740.1.1304	CP006740.1.1304	1295274	1295903	+	AutoIPR: IPR000462:CDP-alcoholphosphatidyltransferase;
long-mer1651	CP006740.1	1295243	1295276	AAAATGATGCAGCAAATGCGTCGAGGGTGTCATG	CP006740.1.1303	CP006740.1.1303	1293394	1295277	+	AutoIPR: IPR000305:GIY-YIG nucleasesuperfamily; IPR001943:UVR domain; IPR004791:UvrABCsystem, subunit C;
long-mer1652	CP006740.1	1295357	1295399	TCAATGGAGCAATATTGTCGCTACGGGAGTGTTTGCGATCGCT	CP006740.1.1304	CP006740.1.1304	1295274	1295903	+	AutoIPR: IPR000462:CDP-alcoholphosphatidyltransferase;
long-mer1653	CP006740.1	1295894	1295916	ACAAAATTAATAGTTGACAGCAT	CP006740.1.1304	CP006740.1.1304	1295274	1295903	+	AutoIPR: IPR000462:CDP-alcoholphosphatidyltransferase;
long-mer1654	CP006740.1	1296152	1296175	CCCCCCGTAATCCCACTATATGCA	NA
long-mer1655	CP006740.1	1296268	1296290	TGTCCTTGGGTAAGCCTGCCCAC	NA
long-mer1656	CP006740.1	1296358	1296412	CCCACTGTCTACTGACAATATTCATCAAAACGATGGCTAAGCCATCAGCCAGAAA	NA
long-mer1657	CP006740.1	1296478	1296500	AACACAATAAAATCAATGCGTTA	NA
long-mer1658	CP006740.1	1297051	1297096	GGCACAACCAACCAAAACGAGAGAGAAAAGAGTGGCGATCACAAAA	CP006740.1.1306	CP006740.1.1306	1296655	1297107	-	
long-mer1659	CP006740.1	1297136	1297178	TGCCGTAGTGGAAATGATGTGAGTAGGTCACTGAACCTGGAAA	NA
long-mer1660	CP006740.1	1297211	1297236	TTATCTGGAGGTATTAGACATGACGC	NA
long-mer1661	CP006740.1	1297306	1297348	CCATGAAGATCATTGCTCACTGGGCATGATCGAAAGGGTCCGC	CP006740.1.1307	CP006740.1.1307	1297322	1297813	-	
long-mer1662	CP006740.1	1297397	1297462	CAAACCCTCATAAGGCAAACGCGTAGCAGAAGGTACGAAAATCGCGATACCTGCGGTTTGCTTCCG	CP006740.1.1307	CP006740.1.1307	1297322	1297813	-	
long-mer1663	CP006740.1	1297901	1297936	GCGACATCAGGCATCAGACAGACTTCACCATGCACC	NA
long-mer1664	CP006740.1	1298169	1298192	CAGGCTGGCCCTTAATTTAACGTC	NA
long-mer1665	CP006740.1	1298253	1298274	TAGGAGAGTGAGGTCAATACAC	NA
long-mer1666	CP006740.1	1298298	1298320	CCGTTTCGATCAGTATTCAACCA	NA
long-mer1667	CP006740.1	1299297	1299323	GGCTGGTTAGAAGAACGCAGCGGTGTG	CP006740.1.1308	CP006740.1.1308	1298424	1299428	+	AutoIPR: IPR001731:Delta-aminolevulinic aciddehydratase; IPR013785:Aldolase-type TIM barrel;
long-mer1668	CP006740.1	1299664	1299687	GCAGTTTACCGTCAAGAAACCACA	NA
long-mer1669	CP006740.1	1299937	1299976	GTTTTCGTTCCACTGAGCGTCAACCCCCTAACAGCGCGGA	NA
long-mer1670	CP006740.1	1300340	1300382	AGTGGTGATAACAATATGATCAATGCAACTTATCATTTACAAC	CP006740.1.1309	CP006740.1.1309	1299992	1300375	-	AutoIPR: IPR029068:Glyoxalase/Bleomycinresistance protein/Dihydroxybiphenyl dioxygenase;
long-mer1671	CP006740.1	1300407	1300436	TACACTAAATGGCGAACAGTATTTTCGCCA	NA
long-mer1672	CP006740.1	1300448	1300469	ATCTAAACATTCTGTTGACGGA	NA
long-mer1673	CP006740.1	1300483	1300517	CCAGCGTAAAACCCAAAAACTGGCCTTTTTGCGCA	NA
long-mer1674	CP006740.1	1300828	1300900	TTCTGTCTGGCCAGTGCAAGCGCCACCAGGGCGCACCACGCCAGATGACCCAATTTTTCTGTCAGCGTCACTG	CP006740.1.1310	CP006740.1.1310	1300647	1300898	-	AutoIPR: IPR021316:Protein of unknown functionDUF2913;
long-mer1675	CP006740.1	1300932	1300984	TGCATTATCCCGCCGATATTATTGCGCAGTGTGTCCGCTGGTACCTGGCTTAT	NA
long-mer1676	CP006740.1	1301212	1301234	TGATTTTCTGCTGACTGCCCGAC	CP006740.1.1311	CP006740.1.1311	1301015	1301407	+	AutoIPR: IPR012337:Ribonuclease H-like domain;
long-mer1677	CP006740.1	1301282	1301318	CACGGTGAACCCGAGGTGGTCGCTATCGATAAAAGTG	CP006740.1.1311	CP006740.1.1311	1301015	1301407	+	AutoIPR: IPR012337:Ribonuclease H-like domain;
long-mer1678	CP006740.1	1301411	1301456	ACCTGATTGAGCAGGATCACCCAAGTATTAAACGTCGGAGTCGACC	NA
long-mer1679	CP006740.1	1301542	1301564	CAACACCTGCAAAGTGAGGAGCT	CP006740.1.1312	CP006740.1.1312	1301458	1301601	+	
long-mer1680	CP006740.1	1301843	1301885	CGTTGCACGTGCCGACGGCCCTTATCTGTTTGACGTCGACGGC	CP006740.1.1313	CP006740.1.1313	1301733	1303067	+	AutoIPR: IPR005814:Aminotransferase class-III;IPR015424:Pyridoxal phosphate-dependent transferase;
long-mer1681	CP006740.1	1302036	1302078	GCGCGGCTCGTGCCATCCTGCGAAATGGTGCGCATGGTCAACT	CP006740.1.1313	CP006740.1.1313	1301733	1303067	+	AutoIPR: IPR005814:Aminotransferase class-III;IPR015424:Pyridoxal phosphate-dependent transferase;
long-mer1682	CP006740.1	1302203	1302243	CGGCATGCTGACCCTTGGCATACCAAGCTCACCAGGGGTGC	CP006740.1.1313	CP006740.1.1313	1301733	1303067	+	AutoIPR: IPR005814:Aminotransferase class-III;IPR015424:Pyridoxal phosphate-dependent transferase;
long-mer1683	CP006740.1	1303946	1303988	ACGCACGCGTGGATGTGGAGAGAGACCAGTTTGGACAGCGTGG	CP006740.1.1314	CP006740.1.1314	1303163	1304074	-	AutoIPR: IPR019591:Mrp/NBP35 ATP-bindingprotein; IPR027417:P-loop containing nucleosidetriphosphate hydrolase;
long-mer1684	CP006740.1	1304294	1304317	TCACCCGCAGTTACTACACATTCG	NA
long-mer1685	CP006740.1	1304443	1304484	CACATGAGCACAGAAAAACGCCGTTGTTTTTGATGTCGTTTG	NA
long-mer1686	CP006740.1	1304565	1304640	ACGACTGCCTGGAAAACCGCTACGCCTGCTTGGTGGTCGCCCACTGATTCACAGGGTAGCCGAACGGGCACTTAGT	CP006740.1.1315	CP006740.1.1315	1304509	1305282	+	AutoIPR: IPR003329:Acylneuraminatecytidylyltransferase;IPR029044:Nucleotide-diphospho-sugar transferases;
long-mer1687	CP006740.1	1304642	1304673	CAGGGGCACGAGAAGTATGGGTTGCAACCGAC	CP006740.1.1315	CP006740.1.1315	1304509	1305282	+	AutoIPR: IPR003329:Acylneuraminatecytidylyltransferase;IPR029044:Nucleotide-diphospho-sugar transferases;
long-mer1688	CP006740.1	1304925	1304989	CGAAGACCTGTTCAACCCGAATATCGTCAAACTAGTGTGCAATACACATGGAGAAGCGTTGTACT	CP006740.1.1315	CP006740.1.1315	1304509	1305282	+	AutoIPR: IPR003329:Acylneuraminatecytidylyltransferase;IPR029044:Nucleotide-diphospho-sugar transferases;
long-mer1689	CP006740.1	1305335	1305377	AGCATTACGCAAGCACATCACCGCAAGCGGTAAAAACGAGGAA	CP006740.1.1316	CP006740.1.1316	1305279	1305743	+	AutoIPR: IPR017867:Protein-tyrosinephosphatase, low molecular weight;IPR023485:Phosphotyrosine protein phosphatase Isuperfamily;
long-mer1690	CP006740.1	1305414	1305456	ATAGGCCAGCCACCAGATGCCAGTGCAGTCCATTGCGCACGCA	CP006740.1.1316	CP006740.1.1316	1305279	1305743	+	AutoIPR: IPR017867:Protein-tyrosinephosphatase, low molecular weight;IPR023485:Phosphotyrosine protein phosphatase Isuperfamily;
long-mer1691	CP006740.1	1305588	1305611	GCCCATAAGATCGTCCTGTGGTTA	CP006740.1.1316	CP006740.1.1316	1305279	1305743	+	AutoIPR: IPR017867:Protein-tyrosinephosphatase, low molecular weight;IPR023485:Phosphotyrosine protein phosphatase Isuperfamily;
long-mer1692	CP006740.1	1305642	1305684	ATACCGGATCCATACCTTGGTAACGCGAAAGACTTCGAACATG	CP006740.1.1316	CP006740.1.1316	1305279	1305743	+	AutoIPR: IPR017867:Protein-tyrosinephosphatase, low molecular weight;IPR023485:Phosphotyrosine protein phosphatase Isuperfamily;
long-mer1693	CP006740.1	1305831	1305852	ATGGATCAAGGACCGTAGAGGC	CP006740.1.1317	CP006740.1.1317	1305730	1305981	-	AutoIPR: IPR001091:Restriction/modificationDNA-methylase; IPR002941:DNA methylase N-4/N-6;IPR029063:S-adenosyl-L-methionine-dependentmethyltransferase;
long-mer1694	CP006740.1	1306584	1306611	TAATTTTACTAAATAGTTTCCACGCTGG	CP006740.1.1319	CP006740.1.1319	1306576	1306758	-	
long-mer1695	CP006740.1	1306626	1306688	AAAAAACCGCCTTTAGGCGGTCTGTGATTTTAAATAAAAAAGCCCCGTTGAGAGTGGACAGGA	CP006740.1.1319	CP006740.1.1319	1306576	1306758	-	
long-mer1696	CP006740.1	1306690	1306716	GGGCCTCCATGTGCGGCTAAAACGATG	CP006740.1.1319	CP006740.1.1319	1306576	1306758	-	
long-mer1697	CP006740.1	1306749	1306784	AATAACGCATTGCGCTACTATCGCAACATGTTACTA	CP006740.1.1319	CP006740.1.1319	1306576	1306758	-	
long-mer1698	CP006740.1	1307248	1307277	CGTCTGTCAAAGTTCTTAGGCACATCCGAT	CP006740.1.1321	CP006740.1.1321	1307083	1307382	+	AutoIPR: IPR010982:Lambda repressor-like,DNA-binding domain; IPR013430:Toxin-antitoxin system,antidote protein, HigA;
long-mer1699	CP006740.1	1307428	1307459	ACAGTAGGGGTGAAAGTGCGGGGGCATCAATC	NA
long-mer1700	CP006740.1	1309833	1309859	GCGTGGTGCCTGCGGTGAAGTGACTCC	CP006740.1.1326	CP006740.1.1326	1309486	1310175	-	
long-mer1701	CP006740.1	1310498	1310524	CGTGCTGCCGGTGGCGTTGCCGTCCTC	CP006740.1.1327	CP006740.1.1327	1310156	1311058	-	AutoIPR: IPR010781:Protein of unknown functionDUF1376;
long-mer1702	CP006740.1	1313113	1313154	TAACGCCATCGACGCAGTGCATCCGCTGACCAGCACCTTCGG	CP006740.1.1331	CP006740.1.1331	1313063	1313440	+	AutoIPR: IPR006949:Baseplate protein J-like;
long-mer1703	CP006740.1	1313932	1313967	TCCCCTACGTAGCAAGCTACGGCACCCCAAACGGCG	CP006740.1.1332	CP006740.1.1332	1313442	1314104	+	AutoIPR: IPR016884:Uncharacterised conservedprotein UCP028438;
long-mer1704	CP006740.1	1314034	1314069	CGGACATTTACGCGACCATCGACAGCGTCAAACCCG	CP006740.1.1332	CP006740.1.1332	1313442	1314104	+	AutoIPR: IPR016884:Uncharacterised conservedprotein UCP028438;
long-mer1705	CP006740.1	1314115	1314142	GTCCATCCCCATTCACTAAATCTGGCTG	NA
long-mer1706	CP006740.1	1314146	1314178	TCGTGCAGCTTTTTTCTTTACGGGAGACTTCAT	NA
long-mer1707	CP006740.1	1314180	1314209	TTGTAATCATCAAACCGTCTACGCCGGTGC	NA
long-mer1708	CP006740.1	1314291	1314411	TACGAGCACGCTGCTCAATGGCCTGGCTGTGTTCCGACGGCACCGGCAACGTTGCATGTGCAGGTCCTTGCTGGCGAGATTTACCGTCTGCAAAACCTCAATGGCACCGCCTTCGGCTTTT	NA
long-mer1709	CP006740.1	1314908	1314932	TACAGATACCGCAACGCACGCCCTT	CP006740.1.1333	CP006740.1.1333	1314784	1315056	+	
long-mer1710	CP006740.1	1315037	1315070	CTGTTAAAGGCTGCCAGTAAAATAATCACCAGCA	CP006740.1.1333	CP006740.1.1333	1314784	1315056	+	
long-mer1711	CP006740.1	1315941	1315981	TATCCATATCCATAAAATATATTACCGTAGTATTTATATCC	CP006740.1.1335	CP006740.1.1335	1315807	1316061	-	
long-mer1712	CP006740.1	1315983	1316006	CCCTAAATAAATACAGCGATCTAA	CP006740.1.1335	CP006740.1.1335	1315807	1316061	-	
long-mer1713	CP006740.1	1316031	1316081	GCACAATTAATGAGACTAATTCAAATAACAAATAGGTTTTATCCCCTTCTT	CP006740.1.1335	CP006740.1.1335	1315807	1316061	-	
long-mer1714	CP006740.1	1316250	1316284	GTAGATGAGTAGTTGGACAGCACATTCTCCGATAC	NA
long-mer1715	CP006740.1	1316295	1316320	TATTTTCCGATACCGCCATCCTCACC	NA
long-mer1716	CP006740.1	1320700	1320751	ATGACACCTTCAAACAAACATACCAATCAGTGTTTTTCTGTCTCACATCGAC	NA
long-mer1717	CP006740.1	1321187	1321229	AGACGATGAATCGGCTCCCGTTGCAGATGCACAAAGCACACCC	CP006740.1.1339	CP006740.1.1339	1321101	1322216	+	AutoIPR: IPR003538:Gram-negative bacterial TonBprotein;
long-mer1718	CP006740.1	1321434	1321457	TACACACTCATCGCAGCAGAACAA	CP006740.1.1339	CP006740.1.1339	1321101	1322216	+	AutoIPR: IPR003538:Gram-negative bacterial TonBprotein;
long-mer1719	CP006740.1	1321536	1321568	TTCCCACGTCTAAAGCAGGCGTTAATGAGCGAC	CP006740.1.1339	CP006740.1.1339	1321101	1322216	+	AutoIPR: IPR003538:Gram-negative bacterial TonBprotein;
long-mer1720	CP006740.1	1321848	1321884	CCCACAACAACAATACCCACAACGACACCACAGACAC	CP006740.1.1339	CP006740.1.1339	1321101	1322216	+	AutoIPR: IPR003538:Gram-negative bacterial TonBprotein;
long-mer1721	CP006740.1	1322131	1322159	TGCACACAGTCAAAAGCTGGAAATTCGAG	CP006740.1.1339	CP006740.1.1339	1321101	1322216	+	AutoIPR: IPR003538:Gram-negative bacterial TonBprotein;
long-mer1722	CP006740.1	1322228	1322270	CAACTCACTACACACTTAATCAGAAACTGCGAGTTGCTCCTTA	CP006740.1.1340	CP006740.1.1340	1322243	1323427	-	
long-mer1723	CP006740.1	1323955	1323997	ATCGCTTACTGCGTCCACGCCATCGACGCTGATGCAGCCCTGA	CP006740.1.1341	CP006740.1.1341	1323424	1324170	-	AutoIPR: IPR003439:ABC transporter-like;IPR027417:P-loop containing nucleoside triphosphatehydrolase;
long-mer1724	CP006740.1	1325079	1325120	ATCCACGCTGAGTGCAGTCCGAACCATATCTAAATCGGTGAC	CP006740.1.1342	CP006740.1.1342	1324167	1325708	-	AutoIPR: IPR002410:Peptidase S33;IPR013595:Peptidase S33 tripeptidyl aminopeptidase-like,C-terminal; IPR029058:Alpha/Beta hydrolase fold;
long-mer1725	CP006740.1	1325876	1325917	CGTTGCAGAAACACAAGATCGTGGGAATGCACTAACGCAATC	CP006740.1.1343	CP006740.1.1343	1325907	1326473	-	AutoIPR: IPR001796:Dihydrofolate reductasedomain; IPR012259:Dihydrofolate reductase;IPR024072:Dihydrofolate reductase-like domain;
long-mer1726	CP006740.1	1325944	1325980	GGGTAGGCATGACGCCCATCGCCCTGATGGGGTTCAC	CP006740.1.1343	CP006740.1.1343	1325907	1326473	-	AutoIPR: IPR001796:Dihydrofolate reductasedomain; IPR012259:Dihydrofolate reductase;IPR024072:Dihydrofolate reductase-like domain;
long-mer1727	CP006740.1	1326021	1326056	ATACGTGTCAGCGCCCGCAACAGCCACATCCACGTG	CP006740.1.1343	CP006740.1.1343	1325907	1326473	-	AutoIPR: IPR001796:Dihydrofolate reductasedomain; IPR012259:Dihydrofolate reductase;IPR024072:Dihydrofolate reductase-like domain;
long-mer1728	CP006740.1	1329877	1329939	CAGGACGGCAACACCACACTTAACTATTTCCATTTCATAGTAAGGAAAGCGATACACCTATCA	NA
long-mer1729	CP006740.1	1332217	1332246	ATTTCCGCTCCCCACGCCATGTTCGAAAGC	CP006740.1.1349	CP006740.1.1349	1331356	1332462	-	AutoIPR: IPR012724:Chaperone DnaJ;IPR022465:Terminal organelle assembly protein TopJ;
long-mer1730	CP006740.1	1332858	1332900	ATGCTCCTTAATGGCCGAACGAGTTGAATGGATCAAACCGTCA	CP006740.1.1350	CP006740.1.1350	1332603	1334519	-	AutoIPR: IPR013126:Heat shock protein 70family; IPR029047:Heat shock protein 70kD,peptide-binding domain; IPR029048:Heat shock protein70kD, C-terminal domain;
long-mer1731	CP006740.1	1333125	1333167	AGGTTCGATACCCGCCAAATCAAATTTAGCAAGCGATTTATTG	CP006740.1.1350	CP006740.1.1350	1332603	1334519	-	AutoIPR: IPR013126:Heat shock protein 70family; IPR029047:Heat shock protein 70kD,peptide-binding domain; IPR029048:Heat shock protein70kD, C-terminal domain;
long-mer1732	CP006740.1	1333515	1333554	AACATCACTGGTACGCAACCCAGCGTCGTTCAACGCAATG	CP006740.1.1350	CP006740.1.1350	1332603	1334519	-	AutoIPR: IPR013126:Heat shock protein 70family; IPR029047:Heat shock protein 70kD,peptide-binding domain; IPR029048:Heat shock protein70kD, C-terminal domain;
long-mer1733	CP006740.1	1335514	1335546	ATCGTACGCTCCAGTAATTGCAGGATCTCCCTC	CP006740.1.1352	CP006740.1.1352	1335294	1336343	-	AutoIPR: IPR002571:Heat-inducible transcriptionrepressor HrcA; IPR029016:GAF domain-like;
long-mer1734	CP006740.1	1335984	1336033	CGATAAAATTTCCGATGCACTGCCCAACAGCGTCTGCGTGCCCCCACCAG	CP006740.1.1352	CP006740.1.1352	1335294	1336343	-	AutoIPR: IPR002571:Heat-inducible transcriptionrepressor HrcA; IPR029016:GAF domain-like;
long-mer1735	CP006740.1	1336137	1336203	CGCCGATGTATGCGGCGAATTGAGTAGACCAAGTTCCTCCAAGTCAGCCAGGATGTTACGGATCGTC	CP006740.1.1352	CP006740.1.1352	1335294	1336343	-	AutoIPR: IPR002571:Heat-inducible transcriptionrepressor HrcA; IPR029016:GAF domain-like;
long-mer1736	CP006740.1	1336232	1336314	GGGCCAGCGTCTTGGAACCAATCGGCTCACCGTTCTGGATGTAGCATGAAATCAACGTCCGTAACAATTGTCGGGATCGGGAA	CP006740.1.1352	CP006740.1.1352	1335294	1336343	-	AutoIPR: IPR002571:Heat-inducible transcriptionrepressor HrcA; IPR029016:GAF domain-like;
long-mer1737	CP006740.1	1336363	1336387	GGGAAACAAATAGTTTTTCGGCGGA	NA
long-mer1738	CP006740.1	1336419	1336450	TCAACTCGCCCTAAGTTTTTTGATTGACACTG	NA
long-mer1739	CP006740.1	1336499	1336521	CCGTAACATCGAATTAGAATTCG	CP006740.1.1353	CP006740.1.1353	1336461	1338134	+	AutoIPR: IPR003395:RecF/RecN/SMC, N-terminal;IPR004604:DNA recombination/repair protein RecN;IPR027417:P-loop containing nucleoside triphosphatehydrolase;
long-mer1740	CP006740.1	1336536	1336586	GTGGTCTCCGGCGAGACAGGTGCCGGCAAGTCACTGATCATTGACGCTCTG	CP006740.1.1353	CP006740.1.1353	1336461	1338134	+	AutoIPR: IPR003395:RecF/RecN/SMC, N-terminal;IPR004604:DNA recombination/repair protein RecN;IPR027417:P-loop containing nucleoside triphosphatehydrolase;
long-mer1741	CP006740.1	1336702	1336744	GCAACGTAGAGCTTGACGACGGCGACCAATGCCAGCTACGTCG	CP006740.1.1353	CP006740.1.1353	1336461	1338134	+	AutoIPR: IPR003395:RecF/RecN/SMC, N-terminal;IPR004604:DNA recombination/repair protein RecN;IPR027417:P-loop containing nucleoside triphosphatehydrolase;
long-mer1742	CP006740.1	1337042	1337063	AGAATTGCAACGCGAAAATCTG	CP006740.1.1353	CP006740.1.1353	1336461	1338134	+	AutoIPR: IPR003395:RecF/RecN/SMC, N-terminal;IPR004604:DNA recombination/repair protein RecN;IPR027417:P-loop containing nucleoside triphosphatehydrolase;
long-mer1743	CP006740.1	1337205	1337226	CGTCACACACTCAGCCGGGTCA	CP006740.1.1353	CP006740.1.1353	1336461	1338134	+	AutoIPR: IPR003395:RecF/RecN/SMC, N-terminal;IPR004604:DNA recombination/repair protein RecN;IPR027417:P-loop containing nucleoside triphosphatehydrolase;
long-mer1744	CP006740.1	1337393	1337421	ACGCAAACATCGCTGCACACCGCTTGACT	CP006740.1.1353	CP006740.1.1353	1336461	1338134	+	AutoIPR: IPR003395:RecF/RecN/SMC, N-terminal;IPR004604:DNA recombination/repair protein RecN;IPR027417:P-loop containing nucleoside triphosphatehydrolase;
long-mer1745	CP006740.1	1339278	1339319	CAACAATTCAACCCTATCGCCATCGTTCAACACATGGTCTGA	CP006740.1.1356	CP006740.1.1356	1339221	1339496	-	AutoIPR: IPR005346:RnfH protein;IPR016155:Molybdopterin synthase/thiamin biosynthesissulphur carrier, beta-grasp;
long-mer1746	CP006740.1	1339425	1339479	CTCGCAGCAATGAACGCGATCTGGCCAAGCAATTAGCACTTCAACTCTCACCACT	CP006740.1.1356	CP006740.1.1356	1339221	1339496	-	AutoIPR: IPR005346:RnfH protein;IPR016155:Molybdopterin synthase/thiamin biosynthesissulphur carrier, beta-grasp;
long-mer1746	CP006740.1	1339425	1339479	CTCGCAGCAATGAACGCGATCTGGCCAAGCAATTAGCACTTCAACTCTCACCACT	CP006740.1.1357	CP006740.1.1357	1339465	1339857	-	AutoIPR: IPR005031:Streptomycescyclase/dehydrase; IPR023393:START-like domain;
long-mer1747	CP006740.1	1339933	1339975	TCGTTCACAAGAACTCTATTCTGGGACAATAGCCGCATGAACA	CP006740.1.1358	CP006740.1.1358	1339969	1340472	+	AutoIPR: IPR000037:SsrA-binding protein;IPR023620:Small protein B;
long-mer1748	CP006740.1	1340304	1340330	AGGCTTCACCCTGGTCCCAACTGCGAT	CP006740.1.1358	CP006740.1.1358	1339969	1340472	+	AutoIPR: IPR000037:SsrA-binding protein;IPR023620:Small protein B;
long-mer1749	CP006740.1	1340346	1340388	TCGAGTCAAAATGGAGATTGCTCTAGCCAAAGGTAAACAGGCC	CP006740.1.1358	CP006740.1.1358	1339969	1340472	+	AutoIPR: IPR000037:SsrA-binding protein;IPR023620:Small protein B;
long-mer1750	CP006740.1	1340582	1340619	GATGGTTAAATTTATTTTCCTCAACCCATCCACAAACC	NA
long-mer1751	CP006740.1	1340641	1340668	GTGGCTCTAAAATTAAGTATTAATAATA	NA
long-mer1752	CP006740.1	1342146	1342186	CCTTCTAAAATACCCCTTGTAGTGTTCTTTGAACTAATATA	CP006740.1.1359	CP006740.1.1359	1340675	1342870	-	AutoIPR: IPR005546:Autotransporterbeta-domain;
long-mer1753	CP006740.1	1342827	1342861	ATAACTACAGTCAAAAATTTTCTTTTTTGAAATTT	CP006740.1.1359	CP006740.1.1359	1340675	1342870	-	AutoIPR: IPR005546:Autotransporterbeta-domain;
long-mer1754	CP006740.1	1342903	1342936	AATCACCTAATAAATTTTATTAATACCTCAACGC	NA
long-mer1755	CP006740.1	1343274	1343303	CTCCCCTAATCGCAGAGCCTATGTCCTGCA	NA
long-mer1756	CP006740.1	1343316	1343338	AAACACAACACATGTACTTACCA	NA
long-mer1757	CP006740.1	1345622	1345658	AGCAGCCATACCGATGTCATCAGAAAAAACCACCCCC	CP006740.1.1364	CP006740.1.1364	1345373	1346380	-	AutoIPR: IPR017853:Glycoside hydrolasesuperfamily; IPR022956:Beta-hexosaminidase, bacterial;
long-mer1758	CP006740.1	1345703	1345745	AGAAAAACCTGCCGGTTCAGGCGCGACATTTGGATAAACTACA	CP006740.1.1364	CP006740.1.1364	1345373	1346380	-	AutoIPR: IPR017853:Glycoside hydrolasesuperfamily; IPR022956:Beta-hexosaminidase, bacterial;
long-mer1759	CP006740.1	1345807	1345859	CAGACTCAAGCGTTTCCAACGCACGCACATCCACTGCAAGATCAACGTGCGTA	CP006740.1.1364	CP006740.1.1364	1345373	1346380	-	AutoIPR: IPR017853:Glycoside hydrolasesuperfamily; IPR022956:Beta-hexosaminidase, bacterial;
long-mer1760	CP006740.1	1346209	1346231	CCAACAACAGCGGCCGCGGTGCA	CP006740.1.1364	CP006740.1.1364	1345373	1346380	-	AutoIPR: IPR017853:Glycoside hydrolasesuperfamily; IPR022956:Beta-hexosaminidase, bacterial;
long-mer1761	CP006740.1	1346476	1346502	CCACCAACCTGATTACTACCTCACACT	NA
long-mer1762	CP006740.1	1348470	1348496	ACACTGCAAATAAGATTCGAAACATTG	CP006740.1.1366	CP006740.1.1366	1347132	1348748	-	AutoIPR: IPR010280:(Uracil-5)-methyltransferasefamily; IPR012340:Nucleic acid-binding, OB-fold;IPR029063:S-adenosyl-L-methionine-dependentmethyltransferase; IPR030390:RNA methyltransferase TrmA,active site; IPR030391:RNA methyltransferase TrmA,conserved site;
long-mer1763	CP006740.1	1348648	1348669	CAACTGCACTGCAATCGAGACT	CP006740.1.1366	CP006740.1.1366	1347132	1348748	-	AutoIPR: IPR010280:(Uracil-5)-methyltransferasefamily; IPR012340:Nucleic acid-binding, OB-fold;IPR029063:S-adenosyl-L-methionine-dependentmethyltransferase; IPR030390:RNA methyltransferase TrmA,active site; IPR030391:RNA methyltransferase TrmA,conserved site;
long-mer1764	CP006740.1	1348940	1348967	TCCATCAGTACACACAGAGTATCAGCAC	NA
long-mer1765	CP006740.1	1348993	1349027	AACATCCTGAAAATGCATACATCAATACTGATAAA	NA
long-mer1766	CP006740.1	1349099	1349141	CAGATCCCAACTGTAGCGTTTTAATAAACGTCTTGGCTCCAAC	CP006740.1.1367	CP006740.1.1367	1349051	1349824	-	AutoIPR: IPR004629:Glycosyl transferaseWecB/TagA/CpsF;
long-mer1767	CP006740.1	1349232	1349274	ACACCAAAAACCAATGGCGTACGCAACTGCACATCATGATCAA	CP006740.1.1367	CP006740.1.1367	1349051	1349824	-	AutoIPR: IPR004629:Glycosyl transferaseWecB/TagA/CpsF;
long-mer1768	CP006740.1	1349344	1349386	ACTCAACTAAATCCTCACCAGTCGCAACGAACTGCGCATACCC	CP006740.1.1367	CP006740.1.1367	1349051	1349824	-	AutoIPR: IPR004629:Glycosyl transferaseWecB/TagA/CpsF;
long-mer1769	CP006740.1	1349406	1349448	AATTGCCCCAACTGACACAACATCTGCGCCGCCATATCGGCAA	CP006740.1.1367	CP006740.1.1367	1349051	1349824	-	AutoIPR: IPR004629:Glycosyl transferaseWecB/TagA/CpsF;
long-mer1770	CP006740.1	1349561	1349603	GAACAGCGCAGCCAAATCCATACCTATCCCATCGTTGAGGATA	CP006740.1.1367	CP006740.1.1367	1349051	1349824	-	AutoIPR: IPR004629:Glycosyl transferaseWecB/TagA/CpsF;
long-mer1771	CP006740.1	1349664	1349706	TTAGCAAAAAATACCCGCTGCTGTCTTTCTTCAATCAAACTAC	CP006740.1.1367	CP006740.1.1367	1349051	1349824	-	AutoIPR: IPR004629:Glycosyl transferaseWecB/TagA/CpsF;
long-mer1772	CP006740.1	1349825	1349871	AACAAAGTCTCCAAAAGCCCATACCCCAGTACGGGAAAATCATCAAC	NA
long-mer1773	CP006740.1	1349904	1349946	TCACACCTTCTATAGAGACACCAAAGTTATGCATCAACTTTCG	NA
long-mer1774	CP006740.1	1351508	1351534	AAAAATATTTCCCAACCAGGAACAGGT	CP006740.1.1369	CP006740.1.1369	1351249	1352781	-	AutoIPR: IPR002797:Polysaccharide biosynthesisprotein;
long-mer1775	CP006740.1	1351805	1351846	ACCAATACAATTAATGGAGTTGCCTGCGCACAAGCAAATGCA	CP006740.1.1369	CP006740.1.1369	1351249	1352781	-	AutoIPR: IPR002797:Polysaccharide biosynthesisprotein;
long-mer1776	CP006740.1	1352741	1352783	CGCTCGGACACCGTAGATACAGTCACCACACCGTCACTCATAT	CP006740.1.1369	CP006740.1.1369	1351249	1352781	-	AutoIPR: IPR002797:Polysaccharide biosynthesisprotein;
long-mer1776	CP006740.1	1352741	1352783	CGCTCGGACACCGTAGATACAGTCACCACACCGTCACTCATAT	CP006740.1.1370	CP006740.1.1370	1352778	1353080	-	
long-mer1777	CP006740.1	1352851	1352872	CTGAGGCATAGAATCCACAATG	CP006740.1.1370	CP006740.1.1370	1352778	1353080	-	
long-mer1778	CP006740.1	1352896	1352917	ACATTAATCCGCCTGGATTGAC	CP006740.1.1370	CP006740.1.1370	1352778	1353080	-	
long-mer1779	CP006740.1	1353016	1353044	CGATACCTGCGAAATATTTTATACATTAA	CP006740.1.1370	CP006740.1.1370	1352778	1353080	-	
long-mer1780	CP006740.1	1357595	1357618	GAGCGAAATTTGAGCACATAAAAC	CP006740.1.1374	CP006740.1.1374	1357183	1358637	-	AutoIPR: IPR017475:Exopolysaccharidebiosynthesis polyprenyl glycosylphosphotransferase;
long-mer1781	CP006740.1	1357699	1357741	GATTAACAACGGCCACAGCAATAGCAATGCAATCATGGCCAGC	CP006740.1.1374	CP006740.1.1374	1357183	1358637	-	AutoIPR: IPR017475:Exopolysaccharidebiosynthesis polyprenyl glycosylphosphotransferase;
long-mer1782	CP006740.1	1357924	1357951	CTTAATATAATCACGCTCACCGAGAGGC	CP006740.1.1374	CP006740.1.1374	1357183	1358637	-	AutoIPR: IPR017475:Exopolysaccharidebiosynthesis polyprenyl glycosylphosphotransferase;
long-mer1783	CP006740.1	1357975	1357996	GTGATTTTTTTCTAAAAAATCA	CP006740.1.1374	CP006740.1.1374	1357183	1358637	-	AutoIPR: IPR017475:Exopolysaccharidebiosynthesis polyprenyl glycosylphosphotransferase;
long-mer1784	CP006740.1	1358013	1358042	TCCCAAGACACGGAAGACGCCTCACATATT	CP006740.1.1374	CP006740.1.1374	1357183	1358637	-	AutoIPR: IPR017475:Exopolysaccharidebiosynthesis polyprenyl glycosylphosphotransferase;
long-mer1785	CP006740.1	1358415	1358457	AAAAACAAATCACCGAATACAATAACGTGTTACCAATAGCAAT	CP006740.1.1374	CP006740.1.1374	1357183	1358637	-	AutoIPR: IPR017475:Exopolysaccharidebiosynthesis polyprenyl glycosylphosphotransferase;
long-mer1786	CP006740.1	1358834	1358863	TCAATACAACTGCTTTTATTCAACACTCAT	CP006740.1.1375	CP006740.1.1375	1358849	1360252	-	AutoIPR: IPR003856:Lipopolysaccharidebiosynthesis;
long-mer1787	CP006740.1	1358900	1358942	CACCATAGCAACTGTCAAACCTAAAAAGACACCAAAAATTCCA	CP006740.1.1375	CP006740.1.1375	1358849	1360252	-	AutoIPR: IPR003856:Lipopolysaccharidebiosynthesis;
long-mer1788	CP006740.1	1359411	1359446	ATACTCAGACCATCGCCAATACTGGCCTGACGCCAA	CP006740.1.1375	CP006740.1.1375	1358849	1360252	-	AutoIPR: IPR003856:Lipopolysaccharidebiosynthesis;
long-mer1789	CP006740.1	1359468	1359533	TCATTTTGTGCGGAGGCCAGCAACGCATTAAGATCACTCAGGTTTTGTGCAGAGAGTGATGGTTTT	CP006740.1.1375	CP006740.1.1375	1358849	1360252	-	AutoIPR: IPR003856:Lipopolysaccharidebiosynthesis;
long-mer1790	CP006740.1	1359758	1359800	GACCAGCCTCGAATTGAGGATTGGTTCGATCTTTAAACTGTTC	CP006740.1.1375	CP006740.1.1375	1358849	1360252	-	AutoIPR: IPR003856:Lipopolysaccharidebiosynthesis;
long-mer1791	CP006740.1	1359863	1359895	TACCTTTGACAATACCTTATCAACGAGTGGTTT	CP006740.1.1375	CP006740.1.1375	1358849	1360252	-	AutoIPR: IPR003856:Lipopolysaccharidebiosynthesis;
long-mer1792	CP006740.1	1359903	1359933	GGCTCTCGACCCAAGTTCATCTTACGAATGA	CP006740.1.1375	CP006740.1.1375	1358849	1360252	-	AutoIPR: IPR003856:Lipopolysaccharidebiosynthesis;
long-mer1793	CP006740.1	1360046	1360081	ATCGCGCTCAATCTGTAACGTTGCAGTGGCACGAAA	CP006740.1.1375	CP006740.1.1375	1358849	1360252	-	AutoIPR: IPR003856:Lipopolysaccharidebiosynthesis;
long-mer1794	CP006740.1	1360166	1360207	CAATACACGTAAATAATCAACAAGATTCAGACCCAATGGTTC	CP006740.1.1375	CP006740.1.1375	1358849	1360252	-	AutoIPR: IPR003856:Lipopolysaccharidebiosynthesis;
long-mer1795	CP006740.1	1360285	1360321	GGGGGTAATTTCAACCAGAGTGCGCAAAAACAAGCGC	CP006740.1.1376	CP006740.1.1376	1360255	1361067	-	AutoIPR: IPR003715:Polysaccharide exportprotein; IPR019554:Soluble ligand binding domain;
long-mer1796	CP006740.1	1360360	1360396	TATCTCAGGATCAGGATCCTTGCCACGCTCAATACGT	CP006740.1.1376	CP006740.1.1376	1360255	1361067	-	AutoIPR: IPR003715:Polysaccharide exportprotein; IPR019554:Soluble ligand binding domain;
long-mer1797	CP006740.1	1361711	1361736	CAAGGACGACACCAACCGCATATTCA	CP006740.1.1377	CP006740.1.1377	1361619	1362692	-	AutoIPR: IPR001804:Isocitrate andisopropylmalate dehydrogenases family;IPR024084:Isopropylmalate dehydrogenase-like domain;
long-mer1798	CP006740.1	1362846	1362873	AAAAAAAGCTTTTACGGATGGTACATGC	NA
long-mer1799	CP006740.1	1362950	1362992	ACTACTTAAAACGACTCACTGACCGCAACATCGGCATCAGTAT	NA
long-mer1800	CP006740.1	1363022	1363057	TGCACCATATGCATATTGCGAAAATAGTTTAAGTAA	NA
long-mer1801	CP006740.1	1363060	1363087	CTCTTTAGCTATGTACGACAATACATCG	NA
long-mer1802	CP006740.1	1363107	1363140	CGACAAGGCAAATGCAGCACGGACGTAACCATCA	NA
long-mer1803	CP006740.1	1363201	1363243	ATACGCTGAGCAACACGCACGAAGCTCCACAGAAATAAATTAC	NA
long-mer1804	CP006740.1	1363331	1363373	AAGCGCGGATGGCCTCAGCATGCTGTAAGGTGAGACCGATATC	CP006740.1.1378	CP006740.1.1378	1363278	1363925	-	AutoIPR: IPR015937:Aconitase/isopropylmalatedehydratase;
long-mer1805	CP006740.1	1363597	1363626	GGCGCGATGACTGTGCGGAAGCCATATTCA	CP006740.1.1378	CP006740.1.1378	1363278	1363925	-	AutoIPR: IPR015937:Aconitase/isopropylmalatedehydratase;
long-mer1806	CP006740.1	1363692	1363719	ACTCGCCCCACGATAACGGGGAAAATTG	CP006740.1.1378	CP006740.1.1378	1363278	1363925	-	AutoIPR: IPR015937:Aconitase/isopropylmalatedehydratase;
long-mer1807	CP006740.1	1363907	1363949	GTTGGGTAAAGGGTTTCATCAAGCTTCACCAGTGCTTAAATAT	CP006740.1.1378	CP006740.1.1378	1363278	1363925	-	AutoIPR: IPR015937:Aconitase/isopropylmalatedehydratase;
long-mer1808	CP006740.1	1365891	1365916	ACCGCGGCCAAAAAACACTGGCAGAT	NA
long-mer1809	CP006740.1	1365960	1365982	CAGAATCACACTTTCTAAAAACC	NA
long-mer1810	CP006740.1	1366309	1366378	GCTTTTCACCCATTCAAGCAATGGTTACCTACACCCTAATATGACCCCCTGGAATAGCGCTGTCGAAAGA	NA
long-mer1811	CP006740.1	1366521	1366561	CACTTAATTAATTTGAATTCTAAAATGGAAAACGATTAATA	NA
long-mer1812	CP006740.1	1376420	1376462	CTTATCCACACTACCTGCGGCCGGTATGGGAGCATTGCTGGCG	CP006740.1.1385	CP006740.1.1385	1373769	1376867	+	AutoIPR: IPR001036:Acriflavin resistanceprotein; IPR027463:Multidrug efflux transporter AcrB TolCdocking domain, DN/DC subdomains;
long-mer1813	CP006740.1	1377027	1377060	GTCATGACCGCACATCACCAATTAGCATTCTGTT	NA
long-mer1814	CP006740.1	1378011	1378032	ATTGTCAATCACAAAACGGTAC	CP006740.1.1387	CP006740.1.1387	1377993	1379042	-	AutoIPR: IPR002085:Alcohol dehydrogenasesuperfamily, zinc-type; IPR016040:NAD(P)-binding domain;IPR020843:Polyketide synthase, enoylreductase domain;IPR029752:D-isomer specific 2-hydroxyacid dehydrogenase,NAD-binding domain conserved site 1;
long-mer1815	CP006740.1	1378094	1378128	CAATGTCCGCAACAATGCCATGCTCCGCACAGAAA	CP006740.1.1387	CP006740.1.1387	1377993	1379042	-	AutoIPR: IPR002085:Alcohol dehydrogenasesuperfamily, zinc-type; IPR016040:NAD(P)-binding domain;IPR020843:Polyketide synthase, enoylreductase domain;IPR029752:D-isomer specific 2-hydroxyacid dehydrogenase,NAD-binding domain conserved site 1;
long-mer1816	CP006740.1	1378582	1378605	GCGACTGCGGCAAGCTGTGCCTCA	CP006740.1.1387	CP006740.1.1387	1377993	1379042	-	AutoIPR: IPR002085:Alcohol dehydrogenasesuperfamily, zinc-type; IPR016040:NAD(P)-binding domain;IPR020843:Polyketide synthase, enoylreductase domain;IPR029752:D-isomer specific 2-hydroxyacid dehydrogenase,NAD-binding domain conserved site 1;
long-mer1817	CP006740.1	1378884	1378905	GCCCGCCCATTCAGCCCGTACT	CP006740.1.1387	CP006740.1.1387	1377993	1379042	-	AutoIPR: IPR002085:Alcohol dehydrogenasesuperfamily, zinc-type; IPR016040:NAD(P)-binding domain;IPR020843:Polyketide synthase, enoylreductase domain;IPR029752:D-isomer specific 2-hydroxyacid dehydrogenase,NAD-binding domain conserved site 1;
long-mer1818	CP006740.1	1378926	1378965	CACGCCACAGTAATGAATATCAATTTGCACATCATGCGCA	CP006740.1.1387	CP006740.1.1387	1377993	1379042	-	AutoIPR: IPR002085:Alcohol dehydrogenasesuperfamily, zinc-type; IPR016040:NAD(P)-binding domain;IPR020843:Polyketide synthase, enoylreductase domain;IPR029752:D-isomer specific 2-hydroxyacid dehydrogenase,NAD-binding domain conserved site 1;
long-mer1819	CP006740.1	1378972	1379043	GCACGACGGGCAATCTGCATGGATTCCAAGGGTTTATCCCCAGCGTGTGCACCGTAAGCATTGATAAACATT	CP006740.1.1387	CP006740.1.1387	1377993	1379042	-	AutoIPR: IPR002085:Alcohol dehydrogenasesuperfamily, zinc-type; IPR016040:NAD(P)-binding domain;IPR020843:Polyketide synthase, enoylreductase domain;IPR029752:D-isomer specific 2-hydroxyacid dehydrogenase,NAD-binding domain conserved site 1;
long-mer1820	CP006740.1	1379049	1379071	GTCTCCTTTTATATAAGTATTTT	NA
long-mer1821	CP006740.1	1379204	1379226	CGTGCTTTGCATTGCAACGATGC	NA
long-mer1822	CP006740.1	1379229	1379250	CCAATCATCGCACCGGAAGAAC	NA
long-mer1823	CP006740.1	1379253	1379277	CTGTACCCAAACGGGACCACGCAAA	NA
long-mer1824	CP006740.1	1379550	1379572	TTAATCAATCCTACCAACGTCAA	CP006740.1.1388	CP006740.1.1388	1379324	1379845	-	
long-mer1825	CP006740.1	1379646	1379678	ACACGCTTGGCGTAAGTATCAGCGGTGCATGTC	CP006740.1.1388	CP006740.1.1388	1379324	1379845	-	
long-mer1826	CP006740.1	1379728	1379786	CGAAGAGGTTGCCACGAATATTGATCTTGATGGGACCGAGATTCAGGCAAAAAAACGTG	CP006740.1.1388	CP006740.1.1388	1379324	1379845	-	
long-mer1827	CP006740.1	1379884	1379916	GTTGAAGCATTGCCACGTACCAACCTGGCCGCT	NA
long-mer1828	CP006740.1	1379923	1379955	AAAGCCATCATAGCTTGTCCCACTCCTACCACA	NA
long-mer1829	CP006740.1	1379957	1379987	CGGCTGATGCGCATCTCCCTAAGAGATAATA	NA
long-mer1830	CP006740.1	1381811	1381853	CGTGATGGATGGCGGCGTAAGGTCCGGAGCAGCCACACCAAGC	CP006740.1.1392	CP006740.1.1392	1381232	1382158	-	AutoIPR: IPR000361:FeS cluster biogenesis;IPR001763:Rhodanese-like domain; IPR004480:Monothiolglutaredoxin-related; IPR012336:Thioredoxin-like fold;
long-mer1831	CP006740.1	1381955	1382036	ATAGCGTTTGATCCCCTCTCGTATCTCTTGGTCGTCCAATACATTGACATGCGCGTACTCAACACCAAGTGCCTGGAGAATG	CP006740.1.1392	CP006740.1.1392	1381232	1382158	-	AutoIPR: IPR000361:FeS cluster biogenesis;IPR001763:Rhodanese-like domain; IPR004480:Monothiolglutaredoxin-related; IPR012336:Thioredoxin-like fold;
long-mer1832	CP006740.1	1382356	1382398	TTCATCGCCCATATCAGCTTCTTATTGGCAATATTTTTACCTC	CP006740.1.1393	CP006740.1.1393	1382173	1383000	+	AutoIPR: IPR011330:Glycosidehydrolase/deacetylase, beta/alpha-barrel;
long-mer1833	CP006740.1	1382892	1382957	CATTGTGCTGCTACACGAAGGAATTACACATGGACACAACCTCATGATCCTAAGCCAAGTGTTGCA	CP006740.1.1393	CP006740.1.1393	1382173	1383000	+	AutoIPR: IPR011330:Glycosidehydrolase/deacetylase, beta/alpha-barrel;
long-mer1834	CP006740.1	1383005	1383027	TCACGCCGCCAACACGACTAATG	NA
long-mer1835	CP006740.1	1383127	1383170	CCCTGTCTCCCGACAATACAATAACTGCAACACCATCCAGGAAG	NA
long-mer1836	CP006740.1	1383227	1383250	CGCAAACCACATAGACCCCACCCA	NA
long-mer1837	CP006740.1	1383252	1383273	AGGGAGCCGCGTGCACTCATAT	NA
long-mer1838	CP006740.1	1384044	1384086	CGTTTCGATCTCAACTGCATCTGGCTGGAAACCGTTCTCCGGC	CP006740.1.1394	CP006740.1.1394	1383273	1384547	-	AutoIPR: IPR015424:Pyridoxalphosphate-dependent transferase;
long-mer1839	CP006740.1	1384368	1384394	TTGCAGATGCTCTGGCGCCCGAAAACC	CP006740.1.1394	CP006740.1.1394	1383273	1384547	-	AutoIPR: IPR015424:Pyridoxalphosphate-dependent transferase;
long-mer1840	CP006740.1	1384536	1384569	GCTATTAGACATCACGTATGTAAATCAATTTACT	CP006740.1.1394	CP006740.1.1394	1383273	1384547	-	AutoIPR: IPR015424:Pyridoxalphosphate-dependent transferase;
long-mer1841	CP006740.1	1384572	1384599	AAGTCGACATGTTAGTTCAAAATACAAC	NA
long-mer1842	CP006740.1	1384613	1384668	TTATATCCCTTTATCATTTACTCAGCAGCGCCTGACGTTTTACTAGATGAACATTA	NA
long-mer1843	CP006740.1	1384695	1384733	CACTGCCTCCCAACAGCGCGGAAACTCAACACTCACCGC	NA
long-mer1844	CP006740.1	1384776	1384817	TGACTGGATTGCTGCACTTTAATAACGCACCGCGTGACAACA	NA
long-mer1845	CP006740.1	1384862	1384904	AAATTTAAACTGCGATGTAGTAATTCATTAAACATCGAACATC	NA
long-mer1846	CP006740.1	1385132	1385174	GCTACTGGCCGCCAAAAAACTTGGACTAAAAGCCAAAGTCGTC	CP006740.1.1395	CP006740.1.1395	1384956	1387118	+	AutoIPR: IPR010132:ATPase, type I secretionsystem, HlyB; IPR011527:ABC transporter type 1,transmembrane domain; IPR027417:P-loop containingnucleoside triphosphate hydrolase;
long-mer1847	CP006740.1	1385561	1385603	TGAAGTCATTGTCGTTGGCCTCATCTCCCTGGCCTTATTCGAA	CP006740.1.1395	CP006740.1.1395	1384956	1387118	+	AutoIPR: IPR010132:ATPase, type I secretionsystem, HlyB; IPR011527:ABC transporter type 1,transmembrane domain; IPR027417:P-loop containingnucleoside triphosphate hydrolase;
long-mer1848	CP006740.1	1385654	1385726	AATTGATGTTGAACTCGGCGCACGCTTATTCCGCCATCTATTAGCATTACCGTTAGCGTATTTTGAATCGCGC	CP006740.1.1395	CP006740.1.1395	1384956	1387118	+	AutoIPR: IPR010132:ATPase, type I secretionsystem, HlyB; IPR011527:ABC transporter type 1,transmembrane domain; IPR027417:P-loop containingnucleoside triphosphate hydrolase;
long-mer1849	CP006740.1	1386245	1386329	AGTCACTGCCCCCATCATCCGACTCGCCCAGCTATGGCAGGATTTTCAACAAGTCGGACTCTCTGTCGAACGACTCGGCGAAATT	CP006740.1.1395	CP006740.1.1395	1384956	1387118	+	AutoIPR: IPR010132:ATPase, type I secretionsystem, HlyB; IPR011527:ABC transporter type 1,transmembrane domain; IPR027417:P-loop containingnucleoside triphosphate hydrolase;
long-mer1850	CP006740.1	1386380	1386437	CCAAGGGCGCATCACCTTCGAGCGCCTCATCTTCCGTTACCGTCCAGATACCCCCGAC	CP006740.1.1395	CP006740.1.1395	1384956	1387118	+	AutoIPR: IPR010132:ATPase, type I secretionsystem, HlyB; IPR011527:ABC transporter type 1,transmembrane domain; IPR027417:P-loop containingnucleoside triphosphate hydrolase;
long-mer1851	CP006740.1	1388684	1388786	CACCCCAGACACCACCCACACATTCCCCCTTGAAGACAGCCGTGCAAGCCCCCTCCCTCGCTCACCTCACCGCTTGCCTGCACCCCACCCACAAAACAGCACA	NA
long-mer1852	CP006740.1	1388793	1388830	CCACCCACACCTTGCCACCCTTACATAACCAAAAAATA	NA
long-mer1853	CP006740.1	1389428	1389449	ATATATTTCAGGGGTCGAGAAA	NA
long-mer1854	CP006740.1	1389720	1389742	TTAATTATTGATTTCCTTGAAAC	NA
long-mer1855	CP006740.1	1391982	1392009	TAAAATAATGATGCTTCAATCGGATGAT	CP006740.1.1404	CP006740.1.1404	1391824	1392447	+	
long-mer1856	CP006740.1	1393317	1393358	CTATTTGATCAACTGCGGGATATGATCCGCGACAGCATCCAA	CP006740.1.1405	CP006740.1.1405	1392447	1397114	+	AutoIPR: IPR011049:Serralysin-likemetalloprotease, C-terminal;
long-mer1857	CP006740.1	1394900	1394925	CTTTATTTCTGGAAATGCCGAAGGCA	CP006740.1.1405	CP006740.1.1405	1392447	1397114	+	AutoIPR: IPR011049:Serralysin-likemetalloprotease, C-terminal;
long-mer1858	CP006740.1	1394993	1395015	TCTGCTCTCCGGCGGTGATGGAG	CP006740.1.1405	CP006740.1.1405	1392447	1397114	+	AutoIPR: IPR011049:Serralysin-likemetalloprotease, C-terminal;
long-mer1859	CP006740.1	1395591	1395616	GGCAGCAACCGCCTAGAAGGCGGCGC	CP006740.1.1405	CP006740.1.1405	1392447	1397114	+	AutoIPR: IPR011049:Serralysin-likemetalloprotease, C-terminal;
long-mer1860	CP006740.1	1396641	1396666	GGCAGCAACCGCCTAGAAGGCGGCGC	CP006740.1.1405	CP006740.1.1405	1392447	1397114	+	AutoIPR: IPR011049:Serralysin-likemetalloprotease, C-terminal;
long-mer1861	CP006740.1	1397146	1397199	CGCAGTTGCGGGGCCTGTTGTATGGCGCGATGGCGATGCCAGGAGATCAATGTG	CP006740.1.1406	CP006740.1.1406	1397197	1397436	+	
long-mer1862	CP006740.1	1397517	1397559	TACTTCGTGATGCTGCTGACAGTTCATTCTTGGAGGTGTCCAA	CP006740.1.1407	CP006740.1.1407	1397444	1398604	+	AutoIPR: IPR027417:P-loop containing nucleosidetriphosphate hydrolase;
long-mer1863	CP006740.1	1397570	1397622	GAAAGCGGCTGTGTGGACCGCGACATTGTCGCGGCCTGTTTCAATAAAGAAGC	CP006740.1.1407	CP006740.1.1407	1397444	1398604	+	AutoIPR: IPR027417:P-loop containing nucleosidetriphosphate hydrolase;
long-mer1864	CP006740.1	1397702	1397727	GCGGGACACCCCAAGATCGTCACGCC	CP006740.1.1407	CP006740.1.1407	1397444	1398604	+	AutoIPR: IPR027417:P-loop containing nucleosidetriphosphate hydrolase;
long-mer1865	CP006740.1	1397759	1397802	GGCAGGATCTATCCGTTGGCGCGGACGATGATCCCTCGTGACAT	CP006740.1.1407	CP006740.1.1407	1397444	1398604	+	AutoIPR: IPR027417:P-loop containing nucleosidetriphosphate hydrolase;
long-mer1866	CP006740.1	1397818	1397863	AGGGGGACATTTCGCCATTGGCACGGTGTCGGATCAGGATGCGTTT	CP006740.1.1407	CP006740.1.1407	1397444	1398604	+	AutoIPR: IPR027417:P-loop containing nucleosidetriphosphate hydrolase;
long-mer1867	CP006740.1	1397980	1398001	CTGTGATCGGCTATTAGCGGAG	CP006740.1.1407	CP006740.1.1407	1397444	1398604	+	AutoIPR: IPR027417:P-loop containing nucleosidetriphosphate hydrolase;
long-mer1868	CP006740.1	1398598	1398640	TTTTTAATGCGGTGGAATCAGTCGGCTACATCGCTGAGGCAGA	CP006740.1.1407	CP006740.1.1407	1397444	1398604	+	AutoIPR: IPR027417:P-loop containing nucleosidetriphosphate hydrolase;
long-mer1868	CP006740.1	1398598	1398640	TTTTTAATGCGGTGGAATCAGTCGGCTACATCGCTGAGGCAGA	CP006740.1.1408	CP006740.1.1408	1398609	1401005	+	AutoIPR: IPR001736:PhospholipaseD/Transphosphatidylase; IPR025202:Phospholipase D-likedomain; IPR027417:P-loop containing nucleosidetriphosphate hydrolase;
long-mer1869	CP006740.1	1398709	1398732	GTGTCACCGCGGCATTGCAGGAGG	CP006740.1.1408	CP006740.1.1408	1398609	1401005	+	AutoIPR: IPR001736:PhospholipaseD/Transphosphatidylase; IPR025202:Phospholipase D-likedomain; IPR027417:P-loop containing nucleosidetriphosphate hydrolase;
long-mer1870	CP006740.1	1398762	1398784	GCCATTGAGCAGGCGTGGTCAGG	CP006740.1.1408	CP006740.1.1408	1398609	1401005	+	AutoIPR: IPR001736:PhospholipaseD/Transphosphatidylase; IPR025202:Phospholipase D-likedomain; IPR027417:P-loop containing nucleosidetriphosphate hydrolase;
long-mer1871	CP006740.1	1399663	1399695	ATATTGGTAACCTGCATGCTGCTGAGCTGCTGG	CP006740.1.1408	CP006740.1.1408	1398609	1401005	+	AutoIPR: IPR001736:PhospholipaseD/Transphosphatidylase; IPR025202:Phospholipase D-likedomain; IPR027417:P-loop containing nucleosidetriphosphate hydrolase;
long-mer1872	CP006740.1	1400992	1401085	TCGGCCAGGCATGATGAGGTGTTGCAGCGGCGGGATGTAGATACGGTCGCGGCAGACGATGCACGCAGCTGCAGAGGTGCGCGATATGGTCGGC	CP006740.1.1408	CP006740.1.1408	1398609	1401005	+	AutoIPR: IPR001736:PhospholipaseD/Transphosphatidylase; IPR025202:Phospholipase D-likedomain; IPR027417:P-loop containing nucleosidetriphosphate hydrolase;
long-mer1873	CP006740.1	1401428	1401458	ATGGGCGTTGCACCGGCGGGGGAAACGGTGC	NA
long-mer1874	CP006740.1	1401583	1401615	TTGCACCATTGCACCAAGGTATTTTGGGGTGAT	NA
long-mer1875	CP006740.1	1401780	1401812	AACAAGCCTGTCTGTCATGGTCACGCAAGGCTT	NA
long-mer1876	CP006740.1	1402711	1402746	AAATTGATTAATTTTGGATGCGTACACACTCAAAAG	CP006740.1.1409	CP006740.1.1409	1401850	1403025	-	AutoIPR: IPR026866:Uncharacterised chromosomalcassette SCCmec type IVc protein CR006; IPR027417:P-loopcontaining nucleoside triphosphate hydrolase;
long-mer1877	CP006740.1	1402879	1402909	CTCAAGCGTGGCAATAGAGGCTTCAAGCGCT	CP006740.1.1409	CP006740.1.1409	1401850	1403025	-	AutoIPR: IPR026866:Uncharacterised chromosomalcassette SCCmec type IVc protein CR006; IPR027417:P-loopcontaining nucleoside triphosphate hydrolase;
long-mer1878	CP006740.1	1402921	1402956	TTCTGCCAATGTCTGTTTGAAATCAGTGATGCGCCT	CP006740.1.1409	CP006740.1.1409	1401850	1403025	-	AutoIPR: IPR026866:Uncharacterised chromosomalcassette SCCmec type IVc protein CR006; IPR027417:P-loopcontaining nucleoside triphosphate hydrolase;
long-mer1879	CP006740.1	1402977	1403004	CGTTATAGGCATCAATCTGTGCTCTCAA	CP006740.1.1409	CP006740.1.1409	1401850	1403025	-	AutoIPR: IPR026866:Uncharacterised chromosomalcassette SCCmec type IVc protein CR006; IPR027417:P-loopcontaining nucleoside triphosphate hydrolase;
long-mer1880	CP006740.1	1403200	1403224	GCCTTGTATGCGGTCAGCTATCTTT	NA
long-mer1881	CP006740.1	1403361	1403382	AGAACGGGCACCCCTGTTCCGG	CP006740.1.1410	CP006740.1.1410	1403230	1404183	-	AutoIPR: IPR026866:Uncharacterised chromosomalcassette SCCmec type IVc protein CR006; IPR027417:P-loopcontaining nucleoside triphosphate hydrolase;
long-mer1882	CP006740.1	1403975	1404003	TCGTCAGCGTCGATCGTGCGTGCCTTCTG	CP006740.1.1410	CP006740.1.1410	1403230	1404183	-	AutoIPR: IPR026866:Uncharacterised chromosomalcassette SCCmec type IVc protein CR006; IPR027417:P-loopcontaining nucleoside triphosphate hydrolase;
long-mer1883	CP006740.1	1410503	1410545	AGATGTCAACGCCCTGTTGTTGGACGCGGTCGGCAATTTGGCG	CP006740.1.1418	CP006740.1.1418	1409247	1412078	-	AutoIPR: IPR002301:Isoleucine-tRNA ligase;IPR010663:Zinc finger, DNA glycosylase/AP lyase/isoleucyltRNA synthetase; IPR020791:Leucine-tRNA ligase,archaeal;
long-mer1884	CP006740.1	1413102	1413144	GCACCAGGGCCGAGGAGCATCGCGCATTTCGTTTGGGCACGCT	NA
long-mer1885	CP006740.1	1421331	1421399	CAATGACACAGTCCGATCAATAGCCGCATCCACTAATTCATTCACCAACACTTTGCTTTCGTCCATGAT	CP006740.1.1426	CP006740.1.1426	1420503	1421402	-	
long-mer1886	CP006740.1	1421501	1421543	ACCTTATAGTGAATTTCTGTGAGCAACCCCGCAGTACAGGTGA	NA
long-mer1887	CP006740.1	1421556	1421662	GTAACGAGTCAGCCATCACCTAGTGATGCAATCTGTCTTTTTATTGCTCTCTTCCCCCTACATACTTAGGTGCATAGGGTATAGGAGCTGCAGCAATCGCTGTCAGC	NA
long-mer1888	CP006740.1	1421679	1421787	AAACATCCTCGTATCTCACCCATCCTGAGCGATAACGCAGCAAGCGAATCAACGCAGCCGGTGAATGATGACGCACTGCGGACCTGTGCCATGTCCAGCCGTCCCACAT	NA
long-mer1889	CP006740.1	1421842	1421883	GACCGCTGCGACGCAGTTATAGATGTGAGAGACCTGTGCCCC	NA
long-mer1890	CP006740.1	1421903	1421931	GTAGGGTAATGGCGAAGGTCACACTCAGC	NA
long-mer1891	CP006740.1	1421948	1421990	CAAGAGAAATTGATCTGTTTGTCGAAACCCGGACGCCACCACT	CP006740.1.1427	CP006740.1.1427	1421947	1423011	-	
long-mer1892	CP006740.1	1422030	1422104	CTGCACAGCACGCCTTCGCCAGGTCGAAGAGAGTTGACATGCGTGCCAAATGCTCCTTGTGCGTCGGCTCGCCAC	CP006740.1.1427	CP006740.1.1427	1421947	1423011	-	
long-mer1893	CP006740.1	1422107	1422142	ACCTGAACGGAGCCACTGATGGCTCTGACTCTTTCC	CP006740.1.1427	CP006740.1.1427	1421947	1423011	-	
long-mer1894	CP006740.1	1422154	1422182	CGGCAGCCCCTCTTCTAAAAGTCCGAAAG	CP006740.1.1427	CP006740.1.1427	1421947	1423011	-	
long-mer1895	CP006740.1	1422205	1422229	AAAAGGCGGAATGACCCGAAGAATC	CP006740.1.1427	CP006740.1.1427	1421947	1423011	-	
long-mer1896	CP006740.1	1422280	1422302	GCGATAGCCGTGTTGGCGCAATA	CP006740.1.1427	CP006740.1.1427	1421947	1423011	-	
long-mer1897	CP006740.1	1422305	1422326	GGTAGGGTGAGCCATAAATTGA	CP006740.1.1427	CP006740.1.1427	1421947	1423011	-	
long-mer1898	CP006740.1	1422349	1422374	ATAGGGGACATTCATATGATCAGTCT	CP006740.1.1427	CP006740.1.1427	1421947	1423011	-	
long-mer1899	CP006740.1	1422415	1422467	GTAAGAGAAAGCAGGCTTGGGATCATCAGTGAACTTGAGCGACTGGTGGCCCT	CP006740.1.1427	CP006740.1.1427	1421947	1423011	-	
long-mer1900	CP006740.1	1422564	1422615	CAGGGAGCTGTTGCGTCAGCAGCGACTTCATTATCACGACGTAGCAAACAAC	CP006740.1.1427	CP006740.1.1427	1421947	1423011	-	
long-mer1901	CP006740.1	1422619	1422645	GCTGCAATGGCGGCGTAGTACTGCATC	CP006740.1.1427	CP006740.1.1427	1421947	1423011	-	
long-mer1902	CP006740.1	1422868	1422902	GTTCGTATCCAGGAAGAGTTCGTAGCAAGAAGTGT	CP006740.1.1427	CP006740.1.1427	1421947	1423011	-	
long-mer1903	CP006740.1	1422904	1422959	TTTGTCAGTGCCTTTGGCGACATTGAGAAACGGCAATATGACAGCAGTACCACCCT	CP006740.1.1427	CP006740.1.1427	1421947	1423011	-	
long-mer1904	CP006740.1	1426698	1426724	TTCCAACATCTGTGGTGGGGTGAATTT	CP006740.1.1430	CP006740.1.1430	1426434	1427309	-	AutoIPR: IPR000672:Tetrahydrofolatedehydrogenase/cyclohydrolase;
long-mer1905	CP006740.1	1426934	1427004	CCACATCTTTGCGCGGGTCAATACGTTGAATCAATCGATGCGCATCAGGGATGCCCGGCAATGGTAATTGG	CP006740.1.1430	CP006740.1.1430	1426434	1427309	-	AutoIPR: IPR000672:Tetrahydrofolatedehydrogenase/cyclohydrolase;
long-mer1906	CP006740.1	1427173	1427196	ACGAGCACTACGGCCAACGTTGGA	CP006740.1.1430	CP006740.1.1430	1426434	1427309	-	AutoIPR: IPR000672:Tetrahydrofolatedehydrogenase/cyclohydrolase;
long-mer1907	CP006740.1	1427259	1427301	AGCAATACGACGCCCGTCGAGAATACGAGCCAAATCGGTGGCT	CP006740.1.1430	CP006740.1.1430	1426434	1427309	-	AutoIPR: IPR000672:Tetrahydrofolatedehydrogenase/cyclohydrolase;
long-mer1908	CP006740.1	1427308	1427350	ATAGATACGATCACACCAAAGGTAAAATATTTTGTCGCCCATT	CP006740.1.1430	CP006740.1.1430	1426434	1427309	-	AutoIPR: IPR000672:Tetrahydrofolatedehydrogenase/cyclohydrolase;
long-mer1909	CP006740.1	1427395	1427422	CCACCTAAGGTCAGAACGCAGCAAAATG	NA
long-mer1910	CP006740.1	1427437	1427470	TCTGAAGGAACTTCTTAGGTCTCCCAAGCAGCCT	NA
long-mer1911	CP006740.1	1427575	1427617	CAGGATCTCACGCACCGCCTGACCATGTTTCTTGTGTTCAAGG	CP006740.1.1431	CP006740.1.1431	1427542	1428432	-	AutoIPR: IPR005771:UTP--glucose-1-phosphateuridylyltransferase, bacterial/archaeal-type;IPR029044:Nucleotide-diphospho-sugar transferases;
long-mer1912	CP006740.1	1427710	1427752	CAGTAATTCAGCGATCGCATCAGTCAATTGAATCTCGCCGCCA	CP006740.1.1431	CP006740.1.1431	1427542	1428432	-	AutoIPR: IPR005771:UTP--glucose-1-phosphateuridylyltransferase, bacterial/archaeal-type;IPR029044:Nucleotide-diphospho-sugar transferases;
long-mer1913	CP006740.1	1427861	1427908	ATTTGAGTAATGCGGCCCTTGCATCCATCAAACACATCCGTTCCGACG	CP006740.1.1431	CP006740.1.1431	1427542	1428432	-	AutoIPR: IPR005771:UTP--glucose-1-phosphateuridylyltransferase, bacterial/archaeal-type;IPR029044:Nucleotide-diphospho-sugar transferases;
long-mer1914	CP006740.1	1431527	1431606	AATCAACGCCGATTGACCACGCACCGAGGGCTTCGCTTTGAGCTGGCTACCAAGATAAACACGCGCTTGTGCTGGTCCTT	CP006740.1.1434	CP006740.1.1434	1431329	1432525	-	AutoIPR: IPR021183:N-terminal acetyltransferaseA, auxiliary subunit; IPR030865:Lipopolysaccharideassembly protein B;
long-mer1915	CP006740.1	1431712	1431754	GACGATAGGCAATCAGCAACGACGGAATGATCTCCGGAAGATA	CP006740.1.1434	CP006740.1.1434	1431329	1432525	-	AutoIPR: IPR021183:N-terminal acetyltransferaseA, auxiliary subunit; IPR030865:Lipopolysaccharideassembly protein B;
long-mer1916	CP006740.1	1432106	1432148	GACTGTCTCTGCACGATCCAGTAATCCAGACTTCATGTAATCC	CP006740.1.1434	CP006740.1.1434	1431329	1432525	-	AutoIPR: IPR021183:N-terminal acetyltransferaseA, auxiliary subunit; IPR030865:Lipopolysaccharideassembly protein B;
long-mer1917	CP006740.1	1432527	1432641	GGTAGGATGCATATCCGCAGGCAGTGAAGATGCACTACGCATCTGAGCCAGCACTTTATTTGCTCTGCGAAGCTTGGAATAAGTAGGAATCAAGGCAACCACAAGAACCAAACTG	CP006740.1.1435	CP006740.1.1435	1432512	1432808	-	AutoIPR: IPR010445:Lipopolysaccharide assemblyprotein A;
long-mer1918	CP006740.1	1432749	1432791	GCCAATGACCAAGCCCACCAGTAGAAAGAGCAACATTATCAGA	CP006740.1.1435	CP006740.1.1435	1432512	1432808	-	AutoIPR: IPR010445:Lipopolysaccharide assemblyprotein A;
long-mer1919	CP006740.1	1432801	1432824	ATTTTCATGAGTAACATCCAAAAC	CP006740.1.1435	CP006740.1.1435	1432512	1432808	-	AutoIPR: IPR010445:Lipopolysaccharide assemblyprotein A;
long-mer1920	CP006740.1	1432861	1432903	TCAGTGATATCTCCACATTCACCTAGAGGTACAACACTTGCCA	CP006740.1.1436	CP006740.1.1436	1432857	1433171	-	AutoIPR: IPR000119:Histone-like bacterialDNA-binding protein; IPR010992:Integration host factor(IHF)-like DNA-binding domain;
long-mer1921	CP006740.1	1433035	1433077	CGGATTTCAATGCGATCTCCCCCAGAGAGGGCTCCACCCATCA	CP006740.1.1436	CP006740.1.1436	1432857	1433171	-	AutoIPR: IPR000119:Histone-like bacterialDNA-binding protein; IPR010992:Integration host factor(IHF)-like DNA-binding domain;
long-mer1922	CP006740.1	1433248	1433273	CTTACAAAGGAGAAATCAGGAACACC	NA
long-mer1923	CP006740.1	1433317	1433359	CGTACCCAATTTTGTAGTACCGCCGGAAGAAGATTGATATTCC	CP006740.1.1437	CP006740.1.1437	1433281	1434957	-	AutoIPR: IPR000110:Ribosomal protein S1;IPR022967:RNA-binding domain, S1;
long-mer1924	CP006740.1	1440601	1440630	ACACCTGCGGCAATCACCAAACTGGAATCC	CP006740.1.1444	CP006740.1.1444	1440297	1443467	-	AutoIPR: IPR008979:Galactose-bindingdomain-like; IPR010401:Glycogen debranching enzyme;IPR012341:Six-hairpin glycosidase;
long-mer1925	CP006740.1	1440807	1440849	GACACGGTTACGCCAATCCAAGCGCACAAAAGCAGACACATTA	CP006740.1.1444	CP006740.1.1444	1440297	1443467	-	AutoIPR: IPR008979:Galactose-bindingdomain-like; IPR010401:Glycogen debranching enzyme;IPR012341:Six-hairpin glycosidase;
long-mer1926	CP006740.1	1440862	1440904	AGCGTGTAATCCTTCCACTTGTGCTTACCATCACGGCGCTCAA	CP006740.1.1444	CP006740.1.1444	1440297	1443467	-	AutoIPR: IPR008979:Galactose-bindingdomain-like; IPR010401:Glycogen debranching enzyme;IPR012341:Six-hairpin glycosidase;
long-mer1927	CP006740.1	1441092	1441117	AGCGAACTCGTCCCGTGAAATGCTCA	CP006740.1.1444	CP006740.1.1444	1440297	1443467	-	AutoIPR: IPR008979:Galactose-bindingdomain-like; IPR010401:Glycogen debranching enzyme;IPR012341:Six-hairpin glycosidase;
long-mer1928	CP006740.1	1441899	1441941	CACCTGAGTGATAGATGGCAGAGACGCTTGCGCCAAATGGACA	CP006740.1.1444	CP006740.1.1444	1440297	1443467	-	AutoIPR: IPR008979:Galactose-bindingdomain-like; IPR010401:Glycogen debranching enzyme;IPR012341:Six-hairpin glycosidase;
long-mer1929	CP006740.1	1442304	1442346	GACGTCAGACCAACGTAACAAGCGGTTACCGTCCATCACCACA	CP006740.1.1444	CP006740.1.1444	1440297	1443467	-	AutoIPR: IPR008979:Galactose-bindingdomain-like; IPR010401:Glycogen debranching enzyme;IPR012341:Six-hairpin glycosidase;
long-mer1930	CP006740.1	1442349	1442400	AGGCTCAATACTGAAACCGGACTTAGTCGCCTCAATTGCACCATCTGTATTG	CP006740.1.1444	CP006740.1.1444	1440297	1443467	-	AutoIPR: IPR008979:Galactose-bindingdomain-like; IPR010401:Glycogen debranching enzyme;IPR012341:Six-hairpin glycosidase;
long-mer1931	CP006740.1	1443363	1443405	AGAAATATTCTCAAAATCATCGAGAACCTGCTCCTGCTCAGCC	CP006740.1.1444	CP006740.1.1444	1440297	1443467	-	AutoIPR: IPR008979:Galactose-bindingdomain-like; IPR010401:Glycogen debranching enzyme;IPR012341:Six-hairpin glycosidase;
long-mer1932	CP006740.1	1444100	1444142	GCGCGCAAACAACTCACGGTAATTCGCGAACGTCACCACAGAA	CP006740.1.1445	CP006740.1.1445	1443464	1444300	-	AutoIPR: IPR000515:ABC transporter type 1,transmembrane domain MetI-like;IPR030165:sn-glycerol-3-phosphate transport systempermease protein UgpE;
long-mer1933	CP006740.1	1444791	1444843	GAAACAGATAACGCCAAATCAGCGCGACAGCTACCAGCGTCGTCACCACCGGA	CP006740.1.1446	CP006740.1.1446	1444297	1445178	-	AutoIPR: IPR000515:ABC transporter type 1,transmembrane domain MetI-like;
long-mer1934	CP006740.1	1444894	1444921	CAGCAGCAACGCAGCTCCCAGAGACACC	CP006740.1.1446	CP006740.1.1446	1444297	1445178	-	AutoIPR: IPR000515:ABC transporter type 1,transmembrane domain MetI-like;
long-mer1935	CP006740.1	1445299	1445337	CCACGCACCACCTGCTCAGTGATCAACCGCATCTCCTGC	CP006740.1.1447	CP006740.1.1447	1445175	1446467	-	
long-mer1936	CP006740.1	1445499	1445541	CGGTCGAGACAGATATTCCACCAATCGCCAAGCCGCCTGTTTA	CP006740.1.1447	CP006740.1.1447	1445175	1446467	-	
long-mer1937	CP006740.1	1445978	1446020	CGGCCCACGTCGTTAAAGGCGTACGGTACCCAGCGGCCTCCAA	CP006740.1.1447	CP006740.1.1447	1445175	1446467	-	
long-mer1938	CP006740.1	1446563	1446596	CCGCACGCTCATCCTTTTGCGACCCACGCAACAC	CP006740.1.1448	CP006740.1.1448	1446471	1448069	-	AutoIPR: IPR016883:Uncharacterised conservedprotein UCP028431;
long-mer1939	CP006740.1	1446675	1446715	ATTCCAGACGAAATCATTACGATAATTAGCAATCATGCTAA	CP006740.1.1448	CP006740.1.1448	1446471	1448069	-	AutoIPR: IPR016883:Uncharacterised conservedprotein UCP028431;
long-mer1940	CP006740.1	1447113	1447142	ATAATCCCGGTGAGCAAGCACCGCACGACG	CP006740.1.1448	CP006740.1.1448	1446471	1448069	-	AutoIPR: IPR016883:Uncharacterised conservedprotein UCP028431;
long-mer1941	CP006740.1	1447806	1447832	AATACTTGCAAACGGCCTTGACGGATA	CP006740.1.1448	CP006740.1.1448	1446471	1448069	-	AutoIPR: IPR016883:Uncharacterised conservedprotein UCP028431;
long-mer1942	CP006740.1	1447835	1447877	GATCCGGAGTCAAGCCATTCATCTCATTCGTCGTGTCCCAAAA	CP006740.1.1448	CP006740.1.1448	1446471	1448069	-	AutoIPR: IPR016883:Uncharacterised conservedprotein UCP028431;
long-mer1943	CP006740.1	1448169	1448196	CACACCGAACTCAAACAACAACTTGAAA	NA
long-mer1944	CP006740.1	1448269	1448306	TCAATTTACATGGAAAAATCACATATAAACAAAGACTA	NA
long-mer1945	CP006740.1	1448409	1448451	CACATTGCATCCCTATGCCCAGTCAGCCACCTACTGACGACTA	NA
long-mer1946	CP006740.1	1448456	1448479	ATGCTTTACTCAAAATACGTGAAT	NA
long-mer1947	CP006740.1	1448496	1448519	AAGAAAAACCACACTAAAAACCTC	NA
long-mer1948	CP006740.1	1448581	1448610	AAAACCACTTCAGACATTTTGGACAGCCCC	NA
long-mer1949	CP006740.1	1448900	1448959	CCCCCCACCCCACAGATAATTCCTTAACCTGACACAAGGATCCATATCGACACAAGCGAC	CP006740.1.1449	CP006740.1.1449	1448623	1448907	-	AutoIPR: IPR002634:BolA protein;
long-mer1950	CP006740.1	1449124	1449166	ATCGGCACCACCCTCAACCTCAATCACGTAACACATACAACTT	NA
long-mer1951	CP006740.1	1449179	1449209	GCGAAAACCGACATTCATCGCAGCGCCCCCA	NA
long-mer1952	CP006740.1	1449438	1449465	GACACCGCATCGGATTCCAGAAAAATTT	NA
long-mer1953	CP006740.1	1449649	1449684	GACCTATACATCCCCCCAGATGCGCTGGAAGTCATT	CP006740.1.1450	CP006740.1.1450	1449535	1450443	+	AutoIPR: IPR003768:Prokaryotic chromosomesegregation/condensation protein ScpA;
long-mer1954	CP006740.1	1450374	1450404	TCACACCAACGGAGCGCTGCAGCTCTCCAGC	CP006740.1.1450	CP006740.1.1450	1449535	1450443	+	AutoIPR: IPR003768:Prokaryotic chromosomesegregation/condensation protein ScpA;
long-mer1955	CP006740.1	1450431	1450466	TGTCCCCCCATGAAGCCGACAACCAGCTGGATTTGA	CP006740.1.1451	CP006740.1.1451	1450430	1451173	+	AutoIPR: IPR005234:Chromosomesegregation/condensation protein ScpB;
long-mer1955	CP006740.1	1450431	1450466	TGTCCCCCCATGAAGCCGACAACCAGCTGGATTTGA	CP006740.1.1450	CP006740.1.1450	1449535	1450443	+	AutoIPR: IPR003768:Prokaryotic chromosomesegregation/condensation protein ScpA;
long-mer1956	CP006740.1	1450468	1450489	ATTGATCGCACGCATCGTCGAA	CP006740.1.1451	CP006740.1.1451	1450430	1451173	+	AutoIPR: IPR005234:Chromosomesegregation/condensation protein ScpB;
long-mer1957	CP006740.1	1450654	1450696	CCGTTTTCAACTCAAAGCAGATGTGCATGCTTGGGTCAGCCCG	CP006740.1.1451	CP006740.1.1451	1450430	1451173	+	AutoIPR: IPR005234:Chromosomesegregation/condensation protein ScpB;
long-mer1958	CP006740.1	1451077	1451109	AGGCACAACAGCCCCCATATCTGGCATTTCTCC	CP006740.1.1451	CP006740.1.1451	1450430	1451173	+	AutoIPR: IPR005234:Chromosomesegregation/condensation protein ScpB;
long-mer1959	CP006740.1	1451124	1451150	AGGTGAATACCGATACACAGAGCAACA	CP006740.1.1451	CP006740.1.1451	1450430	1451173	+	AutoIPR: IPR005234:Chromosomesegregation/condensation protein ScpB;
long-mer1960	CP006740.1	1451387	1451429	CGAGACAGCCACAGAAGCACCAAAACTGGAAGAGCGCCTGCAT	CP006740.1.1452	CP006740.1.1452	1451340	1452770	+	AutoIPR: IPR000748:Pseudouridine synthase,RsuA/RluB/E/F; IPR006225:Pseudouridine synthase,RluC/RluD;
long-mer1961	CP006740.1	1451957	1451994	ACACGACTGGTTTCGTGTCGTCGTCAAAGAAGGCCGCA	CP006740.1.1452	CP006740.1.1452	1451340	1452770	+	AutoIPR: IPR000748:Pseudouridine synthase,RsuA/RluB/E/F; IPR006225:Pseudouridine synthase,RluC/RluD;
long-mer1962	CP006740.1	1452203	1452245	ACGCCGTTCAGCCAAAGCCACGCTGCACGTGAATCGCAACGAC	CP006740.1.1452	CP006740.1.1452	1451340	1452770	+	AutoIPR: IPR000748:Pseudouridine synthase,RsuA/RluB/E/F; IPR006225:Pseudouridine synthase,RluC/RluD;
long-mer1963	CP006740.1	1462763	1462814	TCCTAACTCACACTGCGTCCCCCTTCTGGGGCATCACACATCAGGCACTATC	NA
long-mer1964	CP006740.1	1463417	1463456	CCTGCTGTTACATCCAGATATTGCCCGCAGCCACATCAAC	CP006740.1.1465	CP006740.1.1465	1462944	1464056	+	AutoIPR: IPR008220:Homoserineacetyltransferase; IPR029058:Alpha/Beta hydrolase fold;
long-mer1965	CP006740.1	1470525	1470547	GAAGGTGATGTAGGAGGATCTGG	NA
long-mer1966	CP006740.1	1470549	1470587	CCTGTCTGTAAAGCAAAGGCCAGCCAGTGTGGTTGCTAT	NA
long-mer1967	CP006740.1	1472109	1472136	GCGCGGGGTCAACGACAATATCAATGCG	CP006740.1.1473	CP006740.1.1473	1471273	1472346	+	AutoIPR:IPR003739:Lysine-2,3-aminomutase/glutamate2,3-aminomutase; IPR013785:Aldolase-type TIM barrel;
long-mer1968	CP006740.1	1472259	1472301	CGCGGAGTTAGTTGCGCGGCTATCCGGTTATCTGGTGCCACGC	CP006740.1.1473	CP006740.1.1473	1471273	1472346	+	AutoIPR:IPR003739:Lysine-2,3-aminomutase/glutamate2,3-aminomutase; IPR013785:Aldolase-type TIM barrel;
long-mer1969	CP006740.1	1472377	1472445	AACGAAGGTCATGCTGTCTGTGACGGTCTCTGTGGTGATCCATGCGCATCACGCTCACCAGATGAAAAA	CP006740.1.1474	CP006740.1.1474	1472321	1472533	+	
long-mer1970	CP006740.1	1472476	1472507	CGCGCTGACGTTTCAGCATGACGATACGTTGG	CP006740.1.1474	CP006740.1.1474	1472321	1472533	+	
long-mer1970	CP006740.1	1472476	1472507	CGCGCTGACGTTTCAGCATGACGATACGTTGG	CP006740.1.1475	CP006740.1.1475	1472468	1473259	-	AutoIPR: IPR004384:RNA methyltransferase TrmH,group 1; IPR029028:Alpha/beta knot methyltransferases;
long-mer1971	CP006740.1	1472717	1472738	GGGCGCGGAGGGTGCATCAAGA	CP006740.1.1475	CP006740.1.1475	1472468	1473259	-	AutoIPR: IPR004384:RNA methyltransferase TrmH,group 1; IPR029028:Alpha/beta knot methyltransferases;
long-mer1972	CP006740.1	1472855	1472897	GGTCAGTCCGGTGCGTTCGCGTCCAAACAACAACGCGACTTCA	CP006740.1.1475	CP006740.1.1475	1472468	1473259	-	AutoIPR: IPR004384:RNA methyltransferase TrmH,group 1; IPR029028:Alpha/beta knot methyltransferases;
long-mer1973	CP006740.1	1473134	1473170	CCCCATCGTCTTCATGGCGCGGGCAGCCGCACCGATG	CP006740.1.1475	CP006740.1.1475	1472468	1473259	-	AutoIPR: IPR004384:RNA methyltransferase TrmH,group 1; IPR029028:Alpha/beta knot methyltransferases;
long-mer1974	CP006740.1	1474263	1474305	GCAAGCTACAGACAGGGGCTAGGGATAAACAGGAACTGCGGAT	CP006740.1.1477	CP006740.1.1477	1474211	1475023	+	AutoIPR: IPR004472:Dethiobiotin synthase BioD;IPR027417:P-loop containing nucleoside triphosphatehydrolase;
long-mer1975	CP006740.1	1474335	1474377	CACAGTGCATGTCCTTGTCTGATTTCTATGTCACCGGCACCGA	CP006740.1.1477	CP006740.1.1477	1474211	1475023	+	AutoIPR: IPR004472:Dethiobiotin synthase BioD;IPR027417:P-loop containing nucleoside triphosphatehydrolase;
long-mer1976	CP006740.1	1501495	1501524	GATAATCGAACGCCTTTACGTTTCCACCCT	NA
long-mer1977	CP006740.1	1501731	1501778	CATCATTCCAGGCTTGGAGAAGGCAATGCTGGACAAGCACGCTGGGGA	CP006740.1.1504	CP006740.1.1504	1501612	1502091	+	AutoIPR: IPR001179:Peptidyl-prolyl cis-transisomerase, FKBP-type, domain; IPR023566:Peptidyl-prolylcis-trans isomerase, FKBP-type;
long-mer1978	CP006740.1	1506002	1506026	CAACTTTATTCTTAATAACCACATT	NA
long-mer1979	CP006740.1	1506028	1506071	GATCAGCCTCAAAAAGTCACCTTACCTAGTCAATGCAGCCCCGC	NA
long-mer1980	CP006740.1	1506091	1506121	AGGCCGTCAAGCCCCGGCACCGCATCTCGGC	NA
long-mer1981	CP006740.1	1506168	1506210	CAATACAACTGTTAATCAAAGGGATCACCTACTTGTCTTGGCA	NA
long-mer1982	CP006740.1	1506279	1506321	CGGCTATGGTGACCATCACCTTACATTTCAAAAACATCAGTAG	NA
long-mer1983	CP006740.1	1506899	1506930	AATGGCGTGCAGTACAAGATCATAGAAGTTGG	CP006740.1.1511	CP006740.1.1511	1506515	1507213	+	AutoIPR: IPR000774:Peptidyl-prolyl cis-transisomerase, FKBP-type, N-terminal;IPR001179:Peptidyl-prolyl cis-trans isomerase, FKBP-type,domain; IPR023566:Peptidyl-prolyl cis-trans isomerase,FKBP-type;
long-mer1984	CP006740.1	1507236	1507278	CGACGCCGGTTCTATCACAGCGCAGGCGTCGTCTTATGTATGT	NA
long-mer1985	CP006740.1	1507335	1507361	CCAGCGTTATTACTGCCCAAACTGCTC	NA
long-mer1986	CP006740.1	1507474	1507535	ATCACTCCATGGTGATGCGCAACGAATCAGTTTCACGCAGCAACACTCCTCCATCTACAACA	NA
long-mer1987	CP006740.1	1507537	1507558	TAACTGAAGCCGCACACACACA	NA
long-mer1988	CP006740.1	1507633	1507657	CAAACGATGCTGGCGTCATACGATG	NA
long-mer1989	CP006740.1	1508342	1508365	CAGTCTGGTGAAGCGACCATCATC	CP006740.1.1513	CP006740.1.1513	1508246	1508722	+	AutoIPR: IPR016891:Protein of unknown functionDUF2321;
long-mer1990	CP006740.1	1508381	1508414	AGCGCTTCCATTGGCGGTGATGACTACGTTGAAG	CP006740.1.1513	CP006740.1.1513	1508246	1508722	+	AutoIPR: IPR016891:Protein of unknown functionDUF2321;
long-mer1991	CP006740.1	1509357	1509386	GTTCAAGGACAACCTGCAAAAAGATGCAGG	CP006740.1.1514	CP006740.1.1514	1508743	1509447	+	AutoIPR: IPR014571:Uncharacterised conservedprotein UCP032620;
long-mer1992	CP006740.1	1509926	1509984	GAAGCATTCCACACCCCACCACAACTGTTCACGCTACACGTCGATACCATCCCCTTGCT	CP006740.1.1515	CP006740.1.1515	1509902	1510213	+	
long-mer1993	CP006740.1	1510014	1510085	TTCTTCATCGTACGGGGGTCACTCAAGAAGATCGTGCTGAAGTGCAACAACCCGTAGACGTGGATCACCATT	CP006740.1.1515	CP006740.1.1515	1509902	1510213	+	
long-mer1994	CP006740.1	1510384	1510424	GCCACTACAAAACGTGCAAAGTTTGAAGAAATAAACCAACG	NA
long-mer1995	CP006740.1	1510439	1510478	TGAGCATGAACAACTATCCGCAGAAATGCGAAAAACGACG	CP006740.1.1516	CP006740.1.1516	1510444	1510695	+	
long-mer1996	CP006740.1	1511546	1511588	CGAACGCGGCAGAGAGAAAGTGCGCATATCGGATGTGTTTCCG	CP006740.1.1517	CP006740.1.1517	1511321	1512169	-	AutoIPR: IPR008289:Pentafunctional AroMprotein; IPR022893:Shikimate dehydrogenase family;
long-mer1997	CP006740.1	1511606	1511630	GATTAACTCAAAATTTCCAAGATCA	CP006740.1.1517	CP006740.1.1517	1511321	1512169	-	AutoIPR: IPR008289:Pentafunctional AroMprotein; IPR022893:Shikimate dehydrogenase family;
long-mer1998	CP006740.1	1511726	1511768	CATCTCAGTAATGCCGGCATCTAGCAATGCAGGAGCCACACCA	CP006740.1.1517	CP006740.1.1517	1511321	1512169	-	AutoIPR: IPR008289:Pentafunctional AroMprotein; IPR022893:Shikimate dehydrogenase family;
long-mer1999	CP006740.1	1511960	1512029	TGCAGCCTCCTTAAGAGGCAAAGTCACGTTTGCACCACATCCACCCTCGGCAACAAAATGCTCCAGCGAA	CP006740.1.1517	CP006740.1.1517	1511321	1512169	-	AutoIPR: IPR008289:Pentafunctional AroMprotein; IPR022893:Shikimate dehydrogenase family;
long-mer2000	CP006740.1	1512054	1512096	TCAAATGCAAGATAGTCCAGCACGACACCCATCTGACGGCCAA	CP006740.1.1517	CP006740.1.1517	1511321	1512169	-	AutoIPR: IPR008289:Pentafunctional AroMprotein; IPR022893:Shikimate dehydrogenase family;
long-mer2001	CP006740.1	1513757	1513786	ATCGCATGCCCTCCACCTGGAATGGCAGAT	NA
long-mer2002	CP006740.1	1513896	1513938	CGCCGGCTCGGACACAGGCGGTGGCGCAGGCATCCAGGCCGAT	CP006740.1.1519	CP006740.1.1519	1513861	1514670	+	AutoIPR: IPR004399:Hydroxymethylpyrimidinekinase/phosphomethylpyrimidine kinase;IPR029056:Ribokinase-like;
long-mer2003	CP006740.1	1514553	1514593	GCATCAAGCCTGCAAAGCAGGCATTGACTACGTTGCACGCG	CP006740.1.1519	CP006740.1.1519	1513861	1514670	+	AutoIPR: IPR004399:Hydroxymethylpyrimidinekinase/phosphomethylpyrimidine kinase;IPR029056:Ribokinase-like;
long-mer2004	CP006740.1	1514637	1514674	ACTCAACCACATACCACCAAAGCATACGGAATAAACAC	CP006740.1.1519	CP006740.1.1519	1513861	1514670	+	AutoIPR: IPR004399:Hydroxymethylpyrimidinekinase/phosphomethylpyrimidine kinase;IPR029056:Ribokinase-like;
long-mer2005	CP006740.1	1515173	1515215	CATCGCTACTGACATTCTGCGGGATCGAATGCGGTATCTTCAG	CP006740.1.1520	CP006740.1.1520	1514835	1517111	-	AutoIPR: IPR003834:Cytochrome c assemblyprotein, transmembrane domain; IPR012336:Thioredoxin-likefold; IPR022910:Thiol:disulphide interchange proteinDsbD; IPR028250:Thiol:disulfide interchange protein DsbD,N-terminal domain;
long-mer2006	CP006740.1	1515771	1515801	AACCAATACACCCACAAAGCCAGGCTGCTGA	CP006740.1.1520	CP006740.1.1520	1514835	1517111	-	AutoIPR: IPR003834:Cytochrome c assemblyprotein, transmembrane domain; IPR012336:Thioredoxin-likefold; IPR022910:Thiol:disulphide interchange proteinDsbD; IPR028250:Thiol:disulfide interchange protein DsbD,N-terminal domain;
long-mer2007	CP006740.1	1516023	1516061	AAACTTGCTCGCACTGTACGAGGGATGATTCTCCAAAGC	CP006740.1.1520	CP006740.1.1520	1514835	1517111	-	AutoIPR: IPR003834:Cytochrome c assemblyprotein, transmembrane domain; IPR012336:Thioredoxin-likefold; IPR022910:Thiol:disulphide interchange proteinDsbD; IPR028250:Thiol:disulfide interchange protein DsbD,N-terminal domain;
long-mer2008	CP006740.1	1516079	1516113	CCGACTGACTGGCCGTGGCCGGCGGGACGTTGCTA	CP006740.1.1520	CP006740.1.1520	1514835	1517111	-	AutoIPR: IPR003834:Cytochrome c assemblyprotein, transmembrane domain; IPR012336:Thioredoxin-likefold; IPR022910:Thiol:disulphide interchange proteinDsbD; IPR028250:Thiol:disulfide interchange protein DsbD,N-terminal domain;
long-mer2009	CP006740.1	1517414	1517456	GGTGCTGAAAATCAGGTATACATCAGATGCCATAAGATCACAG	CP006740.1.1521	CP006740.1.1521	1517108	1517446	-	AutoIPR: IPR004323:Divalent ion toleranceprotein, CutA;
long-mer2010	CP006740.1	1517535	1517577	CCTATTCAGCGATACTTTTGTTACGCCATGAACGTGCCTTCGT	NA
long-mer2011	CP006740.1	1517592	1517619	TCAATGCCTAGAGCATGCGCACTCAGCA	NA
long-mer2012	CP006740.1	1518613	1518662	CGGCGTCTCTGTCGCCAAAGAGATTGAGTTGGCCGACAAGTTTGAAAACA	CP006740.1.1523	CP006740.1.1523	1518458	1520101	+	AutoIPR: IPR002423:Chaperonin Cpn60/TCP-1family; IPR027409:GroEL-like apical domain;IPR027413:GroEL-like equatorial domain;
long-mer2013	CP006740.1	1518887	1518925	ATTGCCCAAGTCGCAACCATCTCTGCTAACTCAGACGAG	CP006740.1.1523	CP006740.1.1523	1518458	1520101	+	AutoIPR: IPR002423:Chaperonin Cpn60/TCP-1family; IPR027409:GroEL-like apical domain;IPR027413:GroEL-like equatorial domain;
long-mer2014	CP006740.1	1519645	1519687	TGATGATGCTTTACTTGCAACCCGTGCAGCCGTTGAAGAAGGA	CP006740.1.1523	CP006740.1.1523	1518458	1520101	+	AutoIPR: IPR002423:Chaperonin Cpn60/TCP-1family; IPR027409:GroEL-like apical domain;IPR027413:GroEL-like equatorial domain;
long-mer2015	CP006740.1	1520050	1520076	CCCACCTGCTGCTGGTGGCGGCATGGG	CP006740.1.1523	CP006740.1.1523	1518458	1520101	+	AutoIPR: IPR002423:Chaperonin Cpn60/TCP-1family; IPR027409:GroEL-like apical domain;IPR027413:GroEL-like equatorial domain;
long-mer2016	CP006740.1	1520204	1520241	CTTTAGCTTCTAAGAACGTTGGTTATCCAATTCCTGCA	NA
long-mer2017	CP006740.1	1520269	1520295	CAAAACATCCGTACCCAATGCATAAAT	NA
long-mer2018	CP006740.1	1520298	1520336	ATACAGATACAGATCAACATCCACTGCATTTACACGAAA	NA
long-mer2019	CP006740.1	1520392	1520434	TTCTCATTTAATTTCTTTTGAACAATAGAAAATCCTTGATCAT	CP006740.1.1524	CP006740.1.1524	1520382	1522436	-	
long-mer2020	CP006740.1	1520776	1520804	CAATCTCCCTCTGAACAATTAGGAGTATC	CP006740.1.1524	CP006740.1.1524	1520382	1522436	-	
long-mer2021	CP006740.1	1520909	1520940	CCGGTTGCGTAGGATCATTCGTTGAATAACCA	CP006740.1.1524	CP006740.1.1524	1520382	1522436	-	
long-mer2022	CP006740.1	1533110	1533152	CAATATCACTTCCGCCCCCATAGCCTTAAGATTAGAAATCTTT	CP006740.1.1533	CP006740.1.1533	1532081	1533451	-	AutoIPR: IPR005857:Cystathioninebeta-synthase;
long-mer2023	CP006740.1	1534325	1534357	CCTCTTTTAACAATTTTCAAGTACTGCGCCAGT	CP006740.1.1535	CP006740.1.1535	1534120	1535049	-	AutoIPR: IPR006665:Outer membrane protein,OmpA/MotB, C-terminal;
long-mer2024	CP006740.1	1534566	1534608	TAAGAGCCTGCTCAGCATTTTTGCGGGCTATCGCCTCAGCCTC	CP006740.1.1535	CP006740.1.1535	1534120	1535049	-	AutoIPR: IPR006665:Outer membrane protein,OmpA/MotB, C-terminal;
long-mer2025	CP006740.1	1534630	1534660	AGCCTCCTCAGCTTGGATTTGCGACTGGATA	CP006740.1.1535	CP006740.1.1535	1534120	1535049	-	AutoIPR: IPR006665:Outer membrane protein,OmpA/MotB, C-terminal;
long-mer2026	CP006740.1	1535098	1535140	GCCCTACGCTGCTCCAGCTGAACCTGGAACATAGCTACTTGAC	CP006740.1.1536	CP006740.1.1536	1535049	1535438	-	AutoIPR: IPR025511:Domain of unknown functionDUF4398;
long-mer2027	CP006740.1	1535880	1535922	CAGCCGCCACCTCACCGCAGCTGCCCTACTGTCCTCTTTCTCA	CP006740.1.1537	CP006740.1.1537	1535833	1538118	+	AutoIPR: IPR010105:TonB-dependent siderophorereceptor;
long-mer2028	CP006740.1	1536981	1537023	CCAAACCAACCTTAATCTGACTCTGAAAACCGGCCCGATCGAA	CP006740.1.1537	CP006740.1.1537	1535833	1538118	+	AutoIPR: IPR010105:TonB-dependent siderophorereceptor;
long-mer2029	CP006740.1	1537080	1537122	CAGCAGCAGCGGTCGCTGGCCGGCAGCCAACCTGTACCACCCG	CP006740.1.1537	CP006740.1.1537	1535833	1538118	+	AutoIPR: IPR010105:TonB-dependent siderophorereceptor;
long-mer2030	CP006740.1	1537170	1537191	CAACGGACGTACTGATACCACC	CP006740.1.1537	CP006740.1.1537	1535833	1538118	+	AutoIPR: IPR010105:TonB-dependent siderophorereceptor;
long-mer2031	CP006740.1	1537555	1537597	TGGAACTCGTCTCAAGAAGGCTTGCAACTGACCGCCGCCATAT	CP006740.1.1537	CP006740.1.1537	1535833	1538118	+	AutoIPR: IPR010105:TonB-dependent siderophorereceptor;
long-mer2032	CP006740.1	1537659	1537681	TGGTAAGAAACGCGTGCGCGGTG	CP006740.1.1537	CP006740.1.1537	1535833	1538118	+	AutoIPR: IPR010105:TonB-dependent siderophorereceptor;
long-mer2033	CP006740.1	1537696	1537746	GTCGGCAAAATCACCAATGCCTGGTCAATATCGGCAGGGTTCACTACGATG	CP006740.1.1537	CP006740.1.1537	1535833	1538118	+	AutoIPR: IPR010105:TonB-dependent siderophorereceptor;
long-mer2034	CP006740.1	1537750	1537781	GCCAAAGTCAAACAGGGACCCTCGGTCTCGGC	CP006740.1.1537	CP006740.1.1537	1535833	1538118	+	AutoIPR: IPR010105:TonB-dependent siderophorereceptor;
long-mer2035	CP006740.1	1537783	1537813	GACGGTTCACCCACACTTGCTTACACGCCCA	CP006740.1.1537	CP006740.1.1537	1535833	1538118	+	AutoIPR: IPR010105:TonB-dependent siderophorereceptor;
long-mer2036	CP006740.1	1537940	1538050	AGAGCTACTGGGCCCTAGACATGGTACTTAGCTACCGCCTGAACGAACACCTGGATCTACGGCTGAACAGCTACAACTTGTTAAATAAAGACTACGTCGCAGCGATCAACA	CP006740.1.1537	CP006740.1.1537	1535833	1538118	+	AutoIPR: IPR010105:TonB-dependent siderophorereceptor;
long-mer2037	CP006740.1	1538074	1538131	GGGATCCCACGTGCGTTTCTACTGACAGCAAACTTCCACTTCTAAGCGACACGAGCAC	CP006740.1.1537	CP006740.1.1537	1535833	1538118	+	AutoIPR: IPR010105:TonB-dependent siderophorereceptor;
long-mer2038	CP006740.1	1538141	1538168	ACCTAGCTCAAAAAAACTCACAATGCTT	CP006740.1.1538	CP006740.1.1538	1538163	1538855	+	AutoIPR: IPR005123:Oxoglutarate/iron-dependentdioxygenase;
long-mer2039	CP006740.1	1538170	1538230	TACACATCCCAACCATCCTCAGTCGCACACATGCCACCTCAATGCAGGAACGCTTAGCAGC	CP006740.1.1538	CP006740.1.1538	1538163	1538855	+	AutoIPR: IPR005123:Oxoglutarate/iron-dependentdioxygenase;
long-mer2040	CP006740.1	1538255	1538311	GACCGTCGGTCCCCAAGGGGCTCAGGTTAAACATAATCTACAGCTACCGGAAACATC	CP006740.1.1538	CP006740.1.1538	1538163	1538855	+	AutoIPR: IPR005123:Oxoglutarate/iron-dependentdioxygenase;
long-mer2041	CP006740.1	1538317	1538357	TGCGCCAAGAACTCGGGCAAGAGATCCTTGATGCACTGGCA	CP006740.1.1538	CP006740.1.1538	1538163	1538855	+	AutoIPR: IPR005123:Oxoglutarate/iron-dependentdioxygenase;
long-mer2042	CP006740.1	1538856	1538888	ACACATCTAATGCCAACCACACCCTCCTCCACC	CP006740.1.1539	CP006740.1.1539	1538865	1539515	+	AutoIPR: IPR005625:PepSY-associated TM helix;
long-mer2043	CP006740.1	1539081	1539107	ACACTGCACGCGGCACTCACCACACCC	CP006740.1.1539	CP006740.1.1539	1538865	1539515	+	AutoIPR: IPR005625:PepSY-associated TM helix;
long-mer2044	CP006740.1	1540668	1540710	AGAAGCCACTGGACTGGAAGTACACATCATCCGCGGCGCAACT	CP006740.1.1541	CP006740.1.1541	1540093	1540896	+	AutoIPR: IPR019613:Protein of unknown functionDUF4198;
long-mer2045	CP006740.1	1540758	1540784	AGGACATTTCTCTGTCATTTGGCCCGA	CP006740.1.1541	CP006740.1.1541	1540093	1540896	+	AutoIPR: IPR019613:Protein of unknown functionDUF4198;
long-mer2046	CP006740.1	1540824	1540866	CAAGGTCAGCCTGTCACCCGCAAAGCAGCGTAGGCTTAAATAC	CP006740.1.1541	CP006740.1.1541	1540093	1540896	+	AutoIPR: IPR019613:Protein of unknown functionDUF4198;
long-mer2047	CP006740.1	1540885	1540935	CTACCACAGTGACCCCTTCGCTATGACAGCCCCATCGCTTCTATAACAACC	CP006740.1.1541	CP006740.1.1541	1540093	1540896	+	AutoIPR: IPR019613:Protein of unknown functionDUF4198;
long-mer2048	CP006740.1	1541027	1541058	TGAAACTGGCTGCACCACGACGACTCGACCTA	CP006740.1.1542	CP006740.1.1542	1540963	1541943	+	AutoIPR: IPR003374:ApbE-like domain;IPR024932:Flavin transferase ApbE;
long-mer2049	CP006740.1	1541256	1541283	CGTTGGACCGTTGGTGAGGCTATGGGGC	CP006740.1.1542	CP006740.1.1542	1540963	1541943	+	AutoIPR: IPR003374:ApbE-like domain;IPR024932:Flavin transferase ApbE;
long-mer2050	CP006740.1	1541569	1541598	GAAATGGATCTCACACACCAATATGGCAAT	CP006740.1.1542	CP006740.1.1542	1540963	1541943	+	AutoIPR: IPR003374:ApbE-like domain;IPR024932:Flavin transferase ApbE;
long-mer2051	CP006740.1	1541763	1541787	CAGTGCAATGCACGCCGATGCCTGG	CP006740.1.1542	CP006740.1.1542	1540963	1541943	+	AutoIPR: IPR003374:ApbE-like domain;IPR024932:Flavin transferase ApbE;
long-mer2052	CP006740.1	1542118	1542154	TCAATCGCATCAACTTCTCAGTAAATCCACATCACAG	NA
long-mer2053	CP006740.1	1542156	1542206	GCTGCTACAACACCAAGCAACCCATTAGGCAACATTTTGGTATGCAAACAC	NA
long-mer2054	CP006740.1	1542257	1542285	ATACACGCTTTTGTAGTTCCATCTGAGGA	NA
long-mer2055	CP006740.1	1542292	1542315	ATCGATCTTGACTTCTCAAGGAAC	NA
long-mer2056	CP006740.1	1542479	1542516	AACATGACAGTAACGAAAAGTCCCAACATGATTAGCAT	NA
long-mer2057	CP006740.1	1545354	1545397	CGCTGACACACCACTCACAACGTGTTAGCGCTTTAATCACAACA	NA
long-mer2058	CP006740.1	1545862	1545892	AACCATCCAACACGACCAAGACACAGCCTTC	CP006740.1.1546	CP006740.1.1546	1545464	1546165	-	AutoIPR: IPR002611:IstB-like ATP-bindingprotein; IPR017788:DnaA regulatory inactivator Hda;IPR027417:P-loop containing nucleoside triphosphatehydrolase;
long-mer2059	CP006740.1	1548784	1548838	GAACCGACACAATACGATCGGCATTGATTTAGTAGCGATGTGCGTTAACGACGTC	CP006740.1.1549	CP006740.1.1549	1548488	1549594	+	AutoIPR:IPR004733:Phosphoribosylformylglycinamidine cyclo-ligase;IPR010077:Herpes virus tegument protein;
long-mer2060	CP006740.1	1549065	1549107	ATGGCAGCCAAGTACGCGAAGACGATGTCCTCATCGGCATTGC	CP006740.1.1549	CP006740.1.1549	1548488	1549594	+	AutoIPR:IPR004733:Phosphoribosylformylglycinamidine cyclo-ligase;IPR010077:Herpes virus tegument protein;
long-mer2061	CP006740.1	1560677	1560698	GATCCGCAAACTAAAATTCCTC	CP006740.1.1561	CP006740.1.1561	1559937	1560845	+	AutoIPR: IPR007476:Putative exonuclease, RdgC;
long-mer2062	CP006740.1	1568493	1568533	TCAGATGAAGTTCGACCAGGACACCATCAAAATCGCAGCCG	NA
long-mer2063	CP006740.1	1572448	1572482	GAGTCGATGTGGTTGCACACCCGCAAACCAATATC	CP006740.1.1575	CP006740.1.1575	1570796	1572526	-	AutoIPR: IPR007443:Penicillin-binding proteinactivator LpoA; IPR028082:Periplasmic bindingprotein-like I;
long-mer2064	CP006740.1	1581908	1581945	CCCCTTAGCATCCGGCACCCTTTGTTTTGATTGGAATC	NA
long-mer2065	CP006740.1	1582613	1582655	CGGTCGCAGACCGCTTCTGAGCGCGTTGTTGGCAGTATCCCGG	CP006740.1.1586	CP006740.1.1586	1582453	1582743	-	
long-mer2066	CP006740.1	1582657	1582684	CGGCGCTAAGCTCGTGCACGATGCGAGG	CP006740.1.1586	CP006740.1.1586	1582453	1582743	-	
long-mer2067	CP006740.1	1582687	1582720	CAATGACACTGCAATCACTAAGTACGCGAATAAT	CP006740.1.1586	CP006740.1.1586	1582453	1582743	-	
long-mer2068	CP006740.1	1582722	1582749	CGGATACGTCTGATGTTTTCATCGGTGG	CP006740.1.1586	CP006740.1.1586	1582453	1582743	-	
long-mer2069	CP006740.1	1592508	1592565	ACGCAAGTATCACCCGTCGATTCCGCCACACATTGATCAATCCAAAATCCCAAAGGGA	CP006740.1.1603	CP006740.1.1603	1592497	1593669	+	AutoIPR: IPR011010:DNA breaking-rejoiningenzyme, catalytic core; IPR023109:Integrase/recombinase,N-terminal;
long-mer2070	CP006740.1	1593561	1593598	TAGTGAAGATAAGCGCTCCGGCGGACACCGCACTGAAG	CP006740.1.1603	CP006740.1.1603	1592497	1593669	+	AutoIPR: IPR011010:DNA breaking-rejoiningenzyme, catalytic core; IPR023109:Integrase/recombinase,N-terminal;
long-mer2071	CP006740.1	1593677	1593698	GGCACCATAAATAAGCAGCGCT	NA
long-mer2072	CP006740.1	1630057	1630114	ACGCAAGTATCACCCGTCGATTCCGCCACACATTGATCAATCCAAAATCCCAAAGGGA	CP006740.1.1654	CP006740.1.1654	1630046	1631218	+	AutoIPR: IPR011010:DNA breaking-rejoiningenzyme, catalytic core; IPR023109:Integrase/recombinase,N-terminal;
long-mer2073	CP006740.1	1631110	1631147	TAGTGAAGATAAGCGCTCCGGCGGACACCGCACTGAAG	CP006740.1.1654	CP006740.1.1654	1630046	1631218	+	AutoIPR: IPR011010:DNA breaking-rejoiningenzyme, catalytic core; IPR023109:Integrase/recombinase,N-terminal;
long-mer2074	CP006740.1	1631226	1631247	GGCACCATAAATAAGCAGCGCT	NA
long-mer2075	CP006740.1	1648939	1648961	AGAATCCACTGGATCAGCACAGC	NA
long-mer2076	CP006740.1	1649652	1649694	CACCGCAACTTGGCATTGTTCGATCGCCTGTAGGGTCTTAAAG	CP006740.1.1670	CP006740.1.1670	1649049	1650446	-	AutoIPR: IPR016484:GTP-binding protein EngA;IPR027417:P-loop containing nucleoside triphosphatehydrolase;
long-mer2077	CP006740.1	1649910	1649952	GATGCGCTCTGAATCTTCATTAAATGCCTCGCCAATACTGCGT	CP006740.1.1670	CP006740.1.1670	1649049	1650446	-	AutoIPR: IPR016484:GTP-binding protein EngA;IPR027417:P-loop containing nucleoside triphosphatehydrolase;
long-mer2078	CP006740.1	1650019	1650042	GGAACCACGTCGGAAAAGCCGTAG	CP006740.1.1670	CP006740.1.1670	1649049	1650446	-	AutoIPR: IPR016484:GTP-binding protein EngA;IPR027417:P-loop containing nucleoside triphosphatehydrolase;
long-mer2079	CP006740.1	1650339	1650381	GACACCGGGTTGGTCATGTACAAGTGCATCACGCGTCAGCGTC	CP006740.1.1670	CP006740.1.1670	1649049	1650446	-	AutoIPR: IPR016484:GTP-binding protein EngA;IPR027417:P-loop containing nucleoside triphosphatehydrolase;
long-mer2080	CP006740.1	1652787	1652812	TACCACCCAAAGCCTCGGACTTTGAT	CP006740.1.1673	CP006740.1.1673	1652425	1653291	-	AutoIPR: IPR010982:Lambda repressor-like,DNA-binding domain; 
long-mer2081	CP006740.1	1652996	1653027	TCGATTTCAGCCGAGAACGCCTGTTCAAGCAA	CP006740.1.1673	CP006740.1.1673	1652425	1653291	-	AutoIPR: IPR010982:Lambda repressor-like,DNA-binding domain; 
long-mer2082	CP006740.1	1653442	1653486	TGCCAAACGACGCTCGCTGAAAGCACGCGCTTCAAAATAGCGATG	CP006740.1.1674	CP006740.1.1674	1653298	1654107	-	AutoIPR: IPR013360:Pilus biogenesis/stabilitytype IV, PilW;
long-mer2083	CP006740.1	1653554	1653589	CTACGCAAATCGTGGTCGGCACGATCACGCTGTCCA	CP006740.1.1674	CP006740.1.1674	1653298	1654107	-	AutoIPR: IPR013360:Pilus biogenesis/stabilitytype IV, PilW;
long-mer2084	CP006740.1	1653890	1653953	ACATCATCACCGGCATTAAATTGGTTATAGGCGCGCCCAAGCTTCTGAGTCAACGCAACACGAC	CP006740.1.1674	CP006740.1.1674	1653298	1654107	-	AutoIPR: IPR013360:Pilus biogenesis/stabilitytype IV, PilW;
long-mer2085	CP006740.1	1659682	1659724	CTCGTACGCCGGACCAATCCCTCGACCGGTCGTACCAATAGCC	CP006740.1.1679	CP006740.1.1679	1658806	1660098	-	AutoIPR: IPR001114:Adenylosuccinate synthetase;IPR027417:P-loop containing nucleoside triphosphatehydrolase;
long-mer2086	CP006740.1	1661296	1661338	AAAGTAGCGCGCTGGCTCCGTAGCCATCACCTTGAAACGACGA	CP006740.1.1681	CP006740.1.1681	1660657	1661520	-	AutoIPR: IPR001107:Band 7 protein;IPR010200:HflC;
long-mer2087	CP006740.1	1661623	1661676	GACACCGGAGGCGCATTGCCCACCCCTCCCTGGATGGTAGTAGCCGGTAGACGT	CP006740.1.1682	CP006740.1.1682	1661517	1662656	-	AutoIPR: IPR001107:Band 7 protein;IPR010201:HflK;
long-mer2088	CP006740.1	1662692	1662730	TCCCGCATTGCCGCCATGATGAATGAATCCGAGAATTGT	NA
long-mer2089	CP006740.1	1662754	1662786	ATAGTCAGTTTCAAAATGTCTGCCGTAATACGG	NA
long-mer2090	CP006740.1	1663942	1663984	CAGCATCCAGAGAATCGTCGAGAAACTAGGGCACGAAACAATT	CP006740.1.1684	CP006740.1.1684	1663898	1664284	+	AutoIPR: IPR011006:CheY-like superfamily;
long-mer2091	CP006740.1	1663990	1664032	AACCGATGGCAACACCGGGGTAGAGGCAGCCAAAGCACATTTA	CP006740.1.1684	CP006740.1.1684	1663898	1664284	+	AutoIPR: IPR011006:CheY-like superfamily;
long-mer2092	CP006740.1	1664316	1664346	CATCGTTATGCTTTTCACCACATCAAGTCGA	NA
long-mer2093	CP006740.1	1667029	1667052	GCTGACTGCAACTCAGCAAGAAGC	CP006740.1.1687	CP006740.1.1687	1666830	1668524	-	AutoIPR: IPR002316:Proline-tRNA ligase, classIIa;
long-mer2094	CP006740.1	1671180	1671201	AAGAATGAACATTCTTCAATGA	CP006740.1.1692	CP006740.1.1692	1671085	1671231	-	
long-mer2095	CP006740.1	1673751	1673796	GGTGGAATTCCCATCATCAGCGCCCTTTGAAACGCGTATCTCAAAA	CP006740.1.1693	CP006740.1.1693	1671545	1673767	-	AutoIPR: IPR002772:Glycoside hydrolase family 3C-terminal domain; IPR017853:Glycoside hydrolasesuperfamily; IPR026891:Fibronectin type III-like domain;IPR026892:Glycoside hydrolase family 3;
long-mer2096	CP006740.1	1673803	1673828	GACTGCCAGAAGAAGGTTGCTTACCT	NA
long-mer2097	CP006740.1	1673869	1673898	ATCAAACGTCTACAAACAGCAATCCAATAA	NA
long-mer2098	CP006740.1	1674170	1674192	TAAGTGCGTCGTAAAACATCATA	NA
long-mer2099	CP006740.1	1675545	1675567	TCATCACTCCAAAATCACAGCCC	CP006740.1.1694	CP006740.1.1694	1674250	1675584	-	AutoIPR: IPR006685:Mechanosensitive ion channelMscS; IPR010920:Like-Sm (LSM) domain;
long-mer2100	CP006740.1	1677553	1677582	ACTCGAAAGCGCGAGTTCTACGAAAAACCA	CP006740.1.1697	CP006740.1.1697	1677460	1677675	+	AutoIPR: IPR001911:Ribosomal protein S21;
long-mer2101	CP006740.1	1677588	1677629	AGAACGTAAGCGAAAGGCTGCAGCAGCTGTAAAGCGCAATAT	CP006740.1.1697	CP006740.1.1697	1677460	1677675	+	AutoIPR: IPR001911:Ribosomal protein S21;
long-mer2102	CP006740.1	1677646	1677690	GATGTGACCAAGCGTAAGCGCTTGTACTGATCTGTTACACAACAT	CP006740.1.1697	CP006740.1.1697	1677460	1677675	+	AutoIPR: IPR001911:Ribosomal protein S21;
long-mer2103	CP006740.1	1677706	1677774	ATACGCCGCATCTTTGTCTGTTTTGCTCCACACAATCGGCGCAACCGATAGAGGCACTTCCCACGGCAG	NA
long-mer2104	CP006740.1	1677776	1677819	CTGCACATTAAAGCGTTGGTGGTTTTTTTATCTTTACCCTGAGA	NA
long-mer2105	CP006740.1	1677854	1677875	AGTTTCCTCATTGACGGAGGCG	NA
long-mer2106	CP006740.1	1677977	1678004	CAAGCAGAAAGAAATCGACGATCGTATC	CP006740.1.1698	CP006740.1.1698	1677879	1678325	+	AutoIPR: IPR003789:Aspartyl/glutamyl-tRNAamidotransferase subunit B-related;IPR023168:Aspartyl/glutamyl-tRNA(Asn/Gln)amidotransferase subunit B, C-terminal;
long-mer2107	CP006740.1	1678032	1678058	GTTTTACAAAAAATGGTCAAGCAACGC	CP006740.1.1698	CP006740.1.1698	1677879	1678325	+	AutoIPR: IPR003789:Aspartyl/glutamyl-tRNAamidotransferase subunit B-related;IPR023168:Aspartyl/glutamyl-tRNA(Asn/Gln)amidotransferase subunit B, C-terminal;
long-mer2108	CP006740.1	1678308	1678348	AAACACCTGTCTCAGTAATCCCCTCGCCCTCCAAGCCGCTA	CP006740.1.1698	CP006740.1.1698	1677879	1678325	+	AutoIPR: IPR003789:Aspartyl/glutamyl-tRNAamidotransferase subunit B-related;IPR023168:Aspartyl/glutamyl-tRNA(Asn/Gln)amidotransferase subunit B, C-terminal;
long-mer2109	CP006740.1	1678653	1678681	CGTTTCAACGAGATCGACCTACTGACTCA	CP006740.1.1699	CP006740.1.1699	1678569	1679447	+	AutoIPR: IPR017039:Virulence factor BrkB;
long-mer2110	CP006740.1	1678796	1678838	TGAACAATTAGCGGGTAACAGCGCAGCCACCGTCGCCAAAACG	CP006740.1.1699	CP006740.1.1699	1678569	1679447	+	AutoIPR: IPR017039:Virulence factor BrkB;
long-mer2111	CP006740.1	1693462	1693489	TTCGCGTAGGCTGCCGTCGTGTGGATCA	CP006740.1.1710	CP006740.1.1710	1692298	1695663	-	AutoIPR: IPR006697:RecBCD enzyme subunit RecC;IPR011335:Restriction endonuclease  type II-like;IPR013986:DExx box DNA helicase domain; IPR027417:P-loopcontaining nucleoside triphosphate hydrolase;
long-mer2112	CP006740.1	1693926	1693968	GTGCATCAAGCAGGCTCAGTAGGCGTTCTCGCCACTGTGTCGG	CP006740.1.1710	CP006740.1.1710	1692298	1695663	-	AutoIPR: IPR006697:RecBCD enzyme subunit RecC;IPR011335:Restriction endonuclease  type II-like;IPR013986:DExx box DNA helicase domain; IPR027417:P-loopcontaining nucleoside triphosphate hydrolase;
long-mer2113	CP006740.1	1694027	1694056	AGGGTGTCTAATGCGGTCAGCATGCTGCCT	CP006740.1.1710	CP006740.1.1710	1692298	1695663	-	AutoIPR: IPR006697:RecBCD enzyme subunit RecC;IPR011335:Restriction endonuclease  type II-like;IPR013986:DExx box DNA helicase domain; IPR027417:P-loopcontaining nucleoside triphosphate hydrolase;
long-mer2114	CP006740.1	1694143	1694185	CCAGGTGTAGGCGTCGTCAGCTGGGGCTTGGTGTTCGGCACGG	CP006740.1.1710	CP006740.1.1710	1692298	1695663	-	AutoIPR: IPR006697:RecBCD enzyme subunit RecC;IPR011335:Restriction endonuclease  type II-like;IPR013986:DExx box DNA helicase domain; IPR027417:P-loopcontaining nucleoside triphosphate hydrolase;
long-mer2115	CP006740.1	1694212	1694266	GCCGGCGGCGGTCAGCCAGCTTCGCAGGATCTCCAAGGTCTGTGTGTCAAAGCCA	CP006740.1.1710	CP006740.1.1710	1692298	1695663	-	AutoIPR: IPR006697:RecBCD enzyme subunit RecC;IPR011335:Restriction endonuclease  type II-like;IPR013986:DExx box DNA helicase domain; IPR027417:P-loopcontaining nucleoside triphosphate hydrolase;
long-mer2116	CP006740.1	1694569	1694611	ATGAAGGACCTGGAGTTCACGTAGTCGGGTATGACAGGCGTGA	CP006740.1.1710	CP006740.1.1710	1692298	1695663	-	AutoIPR: IPR006697:RecBCD enzyme subunit RecC;IPR011335:Restriction endonuclease  type II-like;IPR013986:DExx box DNA helicase domain; IPR027417:P-loopcontaining nucleoside triphosphate hydrolase;
long-mer2117	CP006740.1	1694786	1694860	GAGGGATGGACGACTTCGTAGTTCCCCAACACAGTCATGAAATCACGCCCGGCAGCACCCCAGGTATGGAGTAGG	CP006740.1.1710	CP006740.1.1710	1692298	1695663	-	AutoIPR: IPR006697:RecBCD enzyme subunit RecC;IPR011335:Restriction endonuclease  type II-like;IPR013986:DExx box DNA helicase domain; IPR027417:P-loopcontaining nucleoside triphosphate hydrolase;
long-mer2118	CP006740.1	1695220	1695262	AGCCTGGTATTTTTCGAATGCTGCACTCAGTGCTTCGGCCAAT	CP006740.1.1710	CP006740.1.1710	1692298	1695663	-	AutoIPR: IPR006697:RecBCD enzyme subunit RecC;IPR011335:Restriction endonuclease  type II-like;IPR013986:DExx box DNA helicase domain; IPR027417:P-loopcontaining nucleoside triphosphate hydrolase;
long-mer2119	CP006740.1	1695678	1695737	CGCACAGCGCAAGGCGTCATGTAAAAAGTGAATCGCTTGGGGACTCTTCCGTACTTTCAA	NA
long-mer2120	CP006740.1	1695818	1695892	CAATCGCTTTAATACCTGGACAGACTAGTCGCCGTGCCATTCACAAAATTGAACAATATTAACATATTTTTTATG	NA
long-mer2121	CP006740.1	1695901	1695943	GAATCCGATGATACTTCCAACACCCGCCGTCCAATTGTCCGGT	CP006740.1.1711	CP006740.1.1711	1695908	1696702	+	AutoIPR: IPR003439:ABC transporter-like;IPR027417:P-loop containing nucleoside triphosphatehydrolase;
long-mer2122	CP006740.1	1696118	1696151	ATCCCACAAGGAACCCAAGCACTGTTAGAGATGC	CP006740.1.1711	CP006740.1.1711	1695908	1696702	+	AutoIPR: IPR003439:ABC transporter-like;IPR027417:P-loop containing nucleoside triphosphatehydrolase;
long-mer2123	CP006740.1	1696290	1696327	ACGCAGTTGGCCTACGAGCCGCCGCCGAAGCGATGCCA	CP006740.1.1711	CP006740.1.1711	1695908	1696702	+	AutoIPR: IPR003439:ABC transporter-like;IPR027417:P-loop containing nucleoside triphosphatehydrolase;
long-mer2124	CP006740.1	1696330	1696366	TGAGTTATCAGGCGGAATGGCACGGCGCGTAGCGCTG	CP006740.1.1711	CP006740.1.1711	1695908	1696702	+	AutoIPR: IPR003439:ABC transporter-like;IPR027417:P-loop containing nucleoside triphosphatehydrolase;
long-mer2125	CP006740.1	1696601	1696643	GCCAGCAACGATGCGCTGGTATACCAGTTTATGCATGGGCAAC	CP006740.1.1711	CP006740.1.1711	1695908	1696702	+	AutoIPR: IPR003439:ABC transporter-like;IPR027417:P-loop containing nucleoside triphosphatehydrolase;
long-mer2126	CP006740.1	1696950	1696992	ATCACTGTATCGCGAACTTGCGCCCGTGCTGACTGCTCTGCTT	CP006740.1.1712	CP006740.1.1712	1696702	1697451	+	AutoIPR: IPR030802:ABC transporter permeaseMalE-type;
long-mer2127	CP006740.1	1697119	1697161	GCAGCGGTATTGACTGTACCTTTACTCACAGGTGTGTTTTGCT	CP006740.1.1712	CP006740.1.1712	1696702	1697451	+	AutoIPR: IPR030802:ABC transporter permeaseMalE-type;
long-mer2128	CP006740.1	1697488	1697530	CAGCGTTTTTCTACGCAAGATATTTAAAGAAATATGAAGTGAA	NA
long-mer2129	CP006740.1	1697539	1697581	CTGATCCATCCATATCAGAGTGTTTGTTGGATCAAAAAGTGAG	NA
long-mer2130	CP006740.1	1697740	1697767	TGGACAACTACGCAAGCAAGCCCCGGTA	CP006740.1.1713	CP006740.1.1713	1697594	1698130	+	AutoIPR: IPR003399:Mammalian cellentry-related; IPR030970:Probable phospholipid ABCtransporter-binding protein MlaD;
long-mer2131	CP006740.1	1697803	1697829	CATCACGCTGGACCCGAAAACATTTGA	CP006740.1.1713	CP006740.1.1713	1697594	1698130	+	AutoIPR: IPR003399:Mammalian cellentry-related; IPR030970:Probable phospholipid ABCtransporter-binding protein MlaD;
long-mer2132	CP006740.1	1698219	1698303	GGTCAACCAAGGCCAAGCCTCTAAGATGGTGATTGACTCGAGTGCGCGCGTCCTATCCACGCTAGAACAGCAGCGTGCCCAATTT	CP006740.1.1714	CP006740.1.1714	1698127	1698783	+	AutoIPR: IPR008869:Toluene toleranceTtg2/phospholipid-binding protein MlaC; IPR023094:Toluenetolerance protein, alpha-helical;
long-mer2133	CP006740.1	1698788	1698828	AAGCTACATCGCGACGGTAACTCACTGGTGTTAAGCGGCCC	CP006740.1.1715	CP006740.1.1715	1698773	1699078	+	AutoIPR: IPR002645:STAS domain;
long-mer2134	CP006740.1	1698830	1698853	CTTAATCGCGATGCAGCCATCGGA	CP006740.1.1715	CP006740.1.1715	1698773	1699078	+	AutoIPR: IPR002645:STAS domain;
long-mer2135	CP006740.1	1698940	1698982	TGTTGCGCTGCTTGCCGAAGTAATGGAACGTATCCGTGTCCAG	CP006740.1.1715	CP006740.1.1715	1698773	1699078	+	AutoIPR: IPR002645:STAS domain;
long-mer2136	CP006740.1	1699046	1699074	AGAATGTCCTCTGACCTGCAATTCCAGCC	CP006740.1.1715	CP006740.1.1715	1698773	1699078	+	AutoIPR: IPR002645:STAS domain;
long-mer2137	CP006740.1	1699382	1699411	CTGTTGGTCATTCCGATACAAACATACCCA	CP006740.1.1716	CP006740.1.1716	1699093	1700145	+	AutoIPR: IPR007428:VacJ-like lipoprotein;
long-mer2138	CP006740.1	1699710	1699752	GAAAATTCCGCGCCGCACCGAAAATTTTGGGCAGACTTTGGCA	CP006740.1.1716	CP006740.1.1716	1699093	1700145	+	AutoIPR: IPR007428:VacJ-like lipoprotein;
long-mer2139	CP006740.1	1699782	1699805	CGAACTTCCCCTGTTTGGGCCACG	CP006740.1.1716	CP006740.1.1716	1699093	1700145	+	AutoIPR: IPR007428:VacJ-like lipoprotein;
long-mer2140	CP006740.1	1699841	1699883	TTCCGCTGTCCCTATTACGGCAAATCGATAACAACACATGGCG	CP006740.1.1716	CP006740.1.1716	1699093	1700145	+	AutoIPR: IPR007428:VacJ-like lipoprotein;
long-mer2141	CP006740.1	1699953	1699995	CGGCGCTGTAGACGATTACGCGCTCACACGGGACGCTTGGTTA	CP006740.1.1716	CP006740.1.1716	1699093	1700145	+	AutoIPR: IPR007428:VacJ-like lipoprotein;
long-mer2142	CP006740.1	1700058	1700087	TAGTGAGCTGCCCGACTACCTACGTGAAGA	CP006740.1.1716	CP006740.1.1716	1699093	1700145	+	AutoIPR: IPR007428:VacJ-like lipoprotein;
long-mer2143	CP006740.1	1700163	1700215	CTAACGAGTATGGTAGTGGTGTAGTCGTGTTTCACATAGCTACCGATCAAGCT	NA
long-mer2144	CP006740.1	1700267	1700355	ATCTGATGTTGGTCAGCAGAGCGCAACGCCAATAATATTTTGAGAATGCAGATGCGTCGGCAAAACACTGAATCGCAGCAACGGATCAC	CP006740.1.1717	CP006740.1.1717	1700224	1700598	-	
long-mer2145	CP006740.1	1700363	1700396	TACTGACTGATGAGGAGCTGTTCGAAGTTGCAGA	CP006740.1.1717	CP006740.1.1717	1700224	1700598	-	
long-mer2146	CP006740.1	1700399	1700426	ACCCTTAAATAGTACAGATGCTGCGCGA	CP006740.1.1717	CP006740.1.1717	1700224	1700598	-	
long-mer2147	CP006740.1	1700513	1700547	CTTTTTTCGCAAATTGTGTCAAGGGTAACCAACGT	CP006740.1.1717	CP006740.1.1717	1700224	1700598	-	
long-mer2148	CP006740.1	1700563	1700598	GGAGCGCATGAGGTAATCGGATAGGACATTGAGCAT	CP006740.1.1717	CP006740.1.1717	1700224	1700598	-	
long-mer2149	CP006740.1	1700651	1700675	ATCTGCGTACTACGCGGTCAAGGCG	NA
long-mer2150	CP006740.1	1700716	1700771	AACCGCTTGCTGACTGAAGGAACTTCAAGATTCGCTGATCGGATGCGATGTCACAT	NA
long-mer2151	CP006740.1	1700853	1700895	AGTCGACGTCACTTTCAGCTGTATCCACATCCAAGCCATCCAA	CP006740.1.1718	CP006740.1.1718	1700836	1702206	-	AutoIPR: IPR003798:DNA recombination RmuC;
long-mer2152	CP006740.1	1700974	1701024	CTCACCGAGGCTCTTGCCGACGGTGTTGATCTGTTTTTCTGCTTTTTCAAG	CP006740.1.1718	CP006740.1.1718	1700836	1702206	-	AutoIPR: IPR003798:DNA recombination RmuC;
long-mer2153	CP006740.1	1701220	1701255	TTCGGCATACAGGCCCTCGGTCGGCAGGAACATCAC	CP006740.1.1718	CP006740.1.1718	1700836	1702206	-	AutoIPR: IPR003798:DNA recombination RmuC;
long-mer2154	CP006740.1	1701925	1701967	TCCCTTCCGCGCGTCTTCGCCCAGTGAGGCAGTCAGCTGATCC	CP006740.1.1718	CP006740.1.1718	1700836	1702206	-	AutoIPR: IPR003798:DNA recombination RmuC;
long-mer2155	CP006740.1	1702168	1702210	ACAAAGAAGACATCCAAGAATCAGAAAATCAGGTTGCATGTGT	CP006740.1.1718	CP006740.1.1718	1700836	1702206	-	AutoIPR: IPR003798:DNA recombination RmuC;
long-mer2156	CP006740.1	1702463	1702505	CAAATCAAAACCATAGGCTGTTTACGTACAGCAAACAAAACAG	NA
long-mer2157	CP006740.1	1702539	1702581	ACGCACAAATGGCAGTACAAGGGCGGCTACGAGCGCCGCATGT	NA
long-mer2158	CP006740.1	1706044	1706071	GAGCACGATAGGCCAAACAAGCAAAACA	CP006740.1.1721	CP006740.1.1721	1705961	1706095	-	
long-mer2159	CP006740.1	1738220	1738248	TTGGGAGCGCGCTTCAAAACCGAATCATT	CP006740.1.1746	CP006740.1.1746	1737238	1738896	-	AutoIPR: IPR017850:Alkaline-phosphatase-like,core domain;
long-mer2160	CP006740.1	1739530	1739565	CCCATCAACAGACCGGATAACAACATCACCCCAACT	CP006740.1.1747	CP006740.1.1747	1738893	1739651	-	AutoIPR: IPR000326:Phosphatidic acidphosphatase type 2/haloperoxidase;
long-mer2161	CP006740.1	1743483	1743507	GGTCCATCCTTCTTGCTCGCAGCAT	CP006740.1.1750	CP006740.1.1750	1743479	1744147	-	AutoIPR: IPR007445:Pilus assembly protein,PilO; IPR014717:Translation elongation factorEF1B/ribosomal protein S6; IPR023218:UPF0291 structuraldomain;
long-mer2162	CP006740.1	1743510	1743584	GCAGTACGATTCTCCTTATTAGCTATTTCCTGGTCATCCAGGTAGCGGTAGGTCTTCACTGTGCCAGACAATTCA	CP006740.1.1750	CP006740.1.1750	1743479	1744147	-	AutoIPR: IPR007445:Pilus assembly protein,PilO; IPR014717:Translation elongation factorEF1B/ribosomal protein S6; IPR023218:UPF0291 structuraldomain;
long-mer2163	CP006740.1	1745389	1745414	CCCAGCTCCAACGCAGATTGGCGCAA	CP006740.1.1752	CP006740.1.1752	1744809	1745867	-	AutoIPR: IPR005883:Type IV pilus assemblyprotein PilM;
long-mer2164	CP006740.1	1747904	1747946	AACAACCCTAAGGTAGCCTGTAGCAGCTGCACGTCGGCCAACA	CP006740.1.1753	CP006740.1.1753	1746107	1748536	+	AutoIPR: IPR011815:Penicillin-binding protein1C; IPR012338:Beta-lactamase/transpeptidase-like;IPR012340:Nucleic acid-binding, OB-fold;IPR023346:Lysozyme-like domain;
long-mer2165	CP006740.1	1748027	1748055	GTAAAAAACAACAACGAACCTACCCAGAC	CP006740.1.1753	CP006740.1.1753	1746107	1748536	+	AutoIPR: IPR011815:Penicillin-binding protein1C; IPR012338:Beta-lactamase/transpeptidase-like;IPR012340:Nucleic acid-binding, OB-fold;IPR023346:Lysozyme-like domain;
long-mer2166	CP006740.1	1748261	1748284	TATGTAACTACCGTATGGGTAGGA	CP006740.1.1753	CP006740.1.1753	1746107	1748536	+	AutoIPR: IPR011815:Penicillin-binding protein1C; IPR012338:Beta-lactamase/transpeptidase-like;IPR012340:Nucleic acid-binding, OB-fold;IPR023346:Lysozyme-like domain;
long-mer2167	CP006740.1	1748305	1748347	TGGTTACAGAGAGTATGGCGGTAAAGCAGCACTCCCCATCTGG	CP006740.1.1753	CP006740.1.1753	1746107	1748536	+	AutoIPR: IPR011815:Penicillin-binding protein1C; IPR012338:Beta-lactamase/transpeptidase-like;IPR012340:Nucleic acid-binding, OB-fold;IPR023346:Lysozyme-like domain;
long-mer2168	CP006740.1	1748623	1748652	AAGACATTCCCCATCATGAAAAGCAGTGTA	CP006740.1.1754	CP006740.1.1754	1748471	1748629	-	
long-mer2169	CP006740.1	1748671	1748705	GGTGCATCTTGATCAAATACCGTATTTCGGAAACC	NA
long-mer2170	CP006740.1	1750032	1750059	ACCTAATCACCGCCCGATCCCTGCAAAC	NA
long-mer2171	CP006740.1	1750443	1750484	GCGGCTTGCCGCGCTGGTGCGCGCACCTATTTCATATGCGCA	CP006740.1.1756	CP006740.1.1756	1750308	1751261	+	AutoIPR: IPR002139:Ribokinase;IPR002173:Carbohydrate/puine kinase, PfkB, conservedsite; IPR029056:Ribokinase-like;
long-mer2172	CP006740.1	1750487	1750529	CGGCAATGACACCGACGGCAATATGGCACGCGACATCGCCACA	CP006740.1.1756	CP006740.1.1756	1750308	1751261	+	AutoIPR: IPR002139:Ribokinase;IPR002173:Carbohydrate/puine kinase, PfkB, conservedsite; IPR029056:Ribokinase-like;
long-mer2173	CP006740.1	1750850	1750871	GAACGAAACGGAATTCGTCGCC	CP006740.1.1756	CP006740.1.1756	1750308	1751261	+	AutoIPR: IPR002139:Ribokinase;IPR002173:Carbohydrate/puine kinase, PfkB, conservedsite; IPR029056:Ribokinase-like;
long-mer2174	CP006740.1	1750947	1750979	TTATGCAACAAACTACTGTCCGGCAGTACGGTT	CP006740.1.1756	CP006740.1.1756	1750308	1751261	+	AutoIPR: IPR002139:Ribokinase;IPR002173:Carbohydrate/puine kinase, PfkB, conservedsite; IPR029056:Ribokinase-like;
long-mer2175	CP006740.1	1751332	1751365	CCTGAGCACAAAAAGTCATCAGCTGTATGACCTC	NA
long-mer2176	CP006740.1	1752989	1753021	AAACCCGCAGCAGCGCCAATGGCCGCACCAATG	CP006740.1.1757	CP006740.1.1757	1752445	1753170	-	AutoIPR: IPR006664:Outer membrane protein,bacterial;
long-mer2177	CP006740.1	1753359	1753382	ACCACTGCAAAAAGCAATCCAATC	NA
long-mer2178	CP006740.1	1753437	1753479	CGCAACGCTACCGTTACGCACGGAAAATGGTCGAATCAATCAT	NA
long-mer2179	CP006740.1	1753486	1753528	CACATTCGGCTTGGAAGCAACACACGAAAGAACCAAACCAAGA	NA
long-mer2180	CP006740.1	1755603	1755645	GCGCGGATACAACCCCTGCGACGCAAAGAGAGTCGCAGCCATT	NA
long-mer2181	CP006740.1	1755884	1755913	TGATCTAAGCAACAGAATCAACGCCACACA	NA
long-mer2182	CP006740.1	1763712	1763744	TGCGTCGTCGGACAACACCACGCGTAATAGCGG	CP006740.1.1762	CP006740.1.1762	1761846	1764002	-	AutoIPR: IPR004609:ATP-dependent DNA helicaseRecG; IPR005259:Primosomal protein N'; IPR012340:Nucleicacid-binding, OB-fold; IPR014001:Helicase superfamily1/2, ATP-binding domain; IPR027417:P-loop containingnucleoside triphosphate hydrolase;
long-mer2183	CP006740.1	1764074	1764097	AATGGTGGAGCGTGCTGGGAAGGG	CP006740.1.1763	CP006740.1.1763	1764011	1764394	-	AutoIPR: IPR006175:YjgF/YER057c/UK114 family;IPR013813:Endoribonuclease L-PSP/chorismate mutase-like;
long-mer2184	CP006740.1	1764248	1764282	CGCGAGGTCGCCAGCGACAATGGTACCGGTGGCTG	CP006740.1.1763	CP006740.1.1763	1764011	1764394	-	AutoIPR: IPR006175:YjgF/YER057c/UK114 family;IPR013813:Endoribonuclease L-PSP/chorismate mutase-like;
long-mer2185	CP006740.1	1767001	1767023	CGCCTGGATCAGGCGGAACGGTA	NA
long-mer2186	CP006740.1	1767043	1767067	TTTTTATGCATCACATTTGCAATGG	NA
long-mer2187	CP006740.1	1767091	1767118	AAAAGGAATCAGAACTTCTGAGCTAAAT	NA
long-mer2188	CP006740.1	1767211	1767262	CTTCATGACTCCGGATCACCCTATGAATGTATTGCGTAATCGACCCGGAAGA	NA
long-mer2189	CP006740.1	1767277	1767299	TATGGAAGCACTCTTCAAGGAGT	NA
long-mer2190	CP006740.1	1767336	1767378	CATCAATCATATTGAAGCCAGTATTGCGATACGGATCGCGATT	NA
long-mer2191	CP006740.1	1767581	1767621	AAGCCAACACAAGATTGCTACTAAGACACTTGTCATCACAG	NA
long-mer2192	CP006740.1	1767632	1767674	AAGGGAAATAGTTGATGCGATCTCAAGAAGTCATACACTCAAT	NA
long-mer2193	CP006740.1	1767719	1767750	CTACTGGTGGGAACGTAGCCAGATAACACGCT	NA
long-mer2194	CP006740.1	1767752	1767773	TGCATTGCAAGATTTTTACATC	NA
long-mer2195	CP006740.1	1767884	1767905	GATGCGGATCACACCATGCTGT	NA
long-mer2196	CP006740.1	1767936	1767978	CAAAAGCCTACGGACATGCCTGTGCATATGGACAACATATTCG	NA
long-mer2197	CP006740.1	1768576	1768603	CGGTGCCACACGAGATAACGTGCTTGGC	CP006740.1.1765	CP006740.1.1765	1768100	1769485	+	AutoIPR: IPR012175:Xanthine dehydrogenase,small subunit, bacteria; IPR016164:FAD-linkedoxidase-like, C-terminal; IPR016166:FAD-binding, type 2;
long-mer2198	CP006740.1	1768612	1768648	AGTGACCGGTGTCGGCGATGTAATCCGCTGTGGCGGT	CP006740.1.1765	CP006740.1.1765	1768100	1769485	+	AutoIPR: IPR012175:Xanthine dehydrogenase,small subunit, bacteria; IPR016164:FAD-linkedoxidase-like, C-terminal; IPR016166:FAD-binding, type 2;
long-mer2199	CP006740.1	1768708	1768731	CACATTAGCAATCATCGTCGAGGC	CP006740.1.1765	CP006740.1.1765	1768100	1769485	+	AutoIPR: IPR012175:Xanthine dehydrogenase,small subunit, bacteria; IPR016164:FAD-linkedoxidase-like, C-terminal; IPR016166:FAD-binding, type 2;
long-mer2200	CP006740.1	1768750	1768792	ACAACCACAAGCTATCGCTGGACTGCGTGCGTTCTATCAAGAT	CP006740.1.1765	CP006740.1.1765	1768100	1769485	+	AutoIPR: IPR012175:Xanthine dehydrogenase,small subunit, bacteria; IPR016164:FAD-linkedoxidase-like, C-terminal; IPR016166:FAD-binding, type 2;
long-mer2201	CP006740.1	1768969	1768991	TGTATTACAAGCACTGGCGCAGG	CP006740.1.1765	CP006740.1.1765	1768100	1769485	+	AutoIPR: IPR012175:Xanthine dehydrogenase,small subunit, bacteria; IPR016164:FAD-linkedoxidase-like, C-terminal; IPR016166:FAD-binding, type 2;
long-mer2202	CP006740.1	1769054	1769083	CTATGGGCAGCACGCAAGTCACTATCGCCA	CP006740.1.1765	CP006740.1.1765	1768100	1769485	+	AutoIPR: IPR012175:Xanthine dehydrogenase,small subunit, bacteria; IPR016164:FAD-linkedoxidase-like, C-terminal; IPR016166:FAD-binding, type 2;
long-mer2203	CP006740.1	1769159	1769201	GCTGGCATAGAAGTATTGGCTACCGAGAGCGGATTACCCATTG	CP006740.1.1765	CP006740.1.1765	1768100	1769485	+	AutoIPR: IPR012175:Xanthine dehydrogenase,small subunit, bacteria; IPR016164:FAD-linkedoxidase-like, C-terminal; IPR016166:FAD-binding, type 2;
long-mer2204	CP006740.1	1769668	1769690	GTTCGACTTGCGGTTCCAGTAGA	NA
long-mer2205	CP006740.1	1769697	1769730	TAAAAACCATCGGTAACCGCTACATCAAATCAGC	NA
long-mer2206	CP006740.1	1769746	1769781	CCATGACTGCCCTCTGCGCTTATCGGCAATGGCAGT	NA
long-mer2207	CP006740.1	1769886	1769907	CAAATAAATCACTAAAACTTTA	NA
long-mer2208	CP006740.1	1769943	1769967	GCCCAGGCTAAATGCTAATCCATAC	NA
long-mer2209	CP006740.1	1769969	1770026	CACGATGATCGGAACGATGAAAAAATGTTCGATATCGGTCACCTCTATCATCACAAAC	NA
long-mer2210	CP006740.1	1770066	1770090	AGCACGCACAGAAAGCACAAAAAAA	NA
long-mer2211	CP006740.1	1770103	1770126	GAACCAAGTTCCGTTGACCAGTAT	NA
long-mer2212	CP006740.1	1770181	1770242	GTTCACTGCCGTTGGACATTAGTCACATTTCAAACTCAACACTATCCGTTCAATCTGCTTGC	NA
long-mer2213	CP006740.1	1770269	1770309	TCACAAGCATTACGAAGTATTTCGTGCAATAAACCGCATGA	NA
long-mer2214	CP006740.1	1770359	1770389	TTGCGATACAACACAGCTTCGATAAATAAAT	NA
long-mer2215	CP006740.1	1770475	1770509	ATCACAACAACACTAATGCATAACCATATCGGCCA	NA
long-mer2216	CP006740.1	1770518	1770559	CCATCACATCGGATGCATTGAATTTTATTACGCCTCCTAAAA	NA
long-mer2217	CP006740.1	1770578	1770607	CTATATCAGGCTCCACCAATCACATAACAT	NA
long-mer2218	CP006740.1	1770620	1770643	GCTGATTTCAGATCAGCTCACCTT	NA
long-mer2219	CP006740.1	1770729	1770767	CCTAGACAACTGAAGCAGTCGGGAAAACTCTGTGATATT	NA
long-mer2220	CP006740.1	1770781	1770806	TAATTACAAAAATGCTGGAACAGGGT	NA
long-mer2221	CP006740.1	1771114	1771136	GCCATGGGTGATCCTCTGTAATC	NA
long-mer2222	CP006740.1	1771213	1771234	GGGGAGGCGATTGAGGAGCAAG	NA
long-mer2223	CP006740.1	1771273	1771315	GACTGTTAACATAGTCTTCACGTGGCTGGGCTTACTCTGCGCC	NA
long-mer2224	CP006740.1	1771630	1771665	TCAGAACCCGCAGTTCAAAAGAAACAAAGATCTAAA	CP006740.1.1766	CP006740.1.1766	1771415	1772542	+	AutoIPR: IPR006664:Outer membrane protein,bacterial; IPR011250:Outer membrane protein/outermembrane enzyme PagP,  beta-barrel;
long-mer2225	CP006740.1	1771720	1771762	CCGCGGCTGGAATCCTTACTTATTGTTAGGAGCGGGGTACCAA	CP006740.1.1766	CP006740.1.1766	1771415	1772542	+	AutoIPR: IPR006664:Outer membrane protein,bacterial; IPR011250:Outer membrane protein/outermembrane enzyme PagP,  beta-barrel;
long-mer2226	CP006740.1	1771780	1771818	TGATAACACCCCAAACGTAAACTCCCCTGGCGAACGTAA	CP006740.1.1766	CP006740.1.1766	1771415	1772542	+	AutoIPR: IPR006664:Outer membrane protein,bacterial; IPR011250:Outer membrane protein/outermembrane enzyme PagP,  beta-barrel;
long-mer2227	CP006740.1	1771975	1772017	GTTTGGTGATACCTTGGCTTCGATTGGTGTCGTGATCCCATTT	CP006740.1.1766	CP006740.1.1766	1771415	1772542	+	AutoIPR: IPR006664:Outer membrane protein,bacterial; IPR011250:Outer membrane protein/outermembrane enzyme PagP,  beta-barrel;
long-mer2228	CP006740.1	1772242	1772263	GTCTAAGCTTCGTCCTGACGCC	CP006740.1.1766	CP006740.1.1766	1771415	1772542	+	AutoIPR: IPR006664:Outer membrane protein,bacterial; IPR011250:Outer membrane protein/outermembrane enzyme PagP,  beta-barrel;
long-mer2229	CP006740.1	1772558	1772600	GCTCCATAGCAAAGCCTGGCTTATGCCAGGCTTTGTTTTAGAA	NA
long-mer2230	CP006740.1	1772614	1772651	GTAACGCATCTTCTATACGGGAATCTTTCCCCATAAGT	NA
long-mer2231	CP006740.1	1772777	1772803	TTCGCTAAACCAAGACACAAAACAGGG	NA
long-mer2232	CP006740.1	1772818	1772908	TCATGCAGTTCCTGTAGCTACTAGCTATATCCCTAACGTCTGCGACATCTTCTAGAAAACACCTTATTGCACCAGCCTCAACGTAGATAAG	CP006740.1.1767	CP006740.1.1767	1772881	1773069	-	
long-mer2233	CP006740.1	1773003	1773045	ACTGCACTACCACATCAAACGAAATACTTTCTTTTCTCATGTC	CP006740.1.1767	CP006740.1.1767	1772881	1773069	-	
long-mer2234	CP006740.1	1773102	1773138	ATCAATGCATATGAGAATATCGCTCTACTCTTCCAGG	NA
long-mer2235	CP006740.1	1773144	1773186	GTGATCAAACGAATAACCAGATCCATTCATGGCGTAGCCAAAG	NA
long-mer2236	CP006740.1	1773241	1773281	ATCTACTACATCAATGAAATTAATAATAAAAATAAATAATT	NA
long-mer2237	CP006740.1	1773396	1773430	AGTGTAGTACAGGATCATCACCAACTTGACGAATG	CP006740.1.1768	CP006740.1.1768	1773327	1773461	-	
long-mer2238	CP006740.1	1773543	1773585	CTTTTTATTTTGTACCGGATTGCTGGCATACGCGATTTTTCTG	CP006740.1.1769	CP006740.1.1769	1773499	1774020	+	AutoIPR: IPR003752:Disulphide bond formationprotein DsbB/BdbC; IPR023380:Disulphide bond formationprotein DsbB-like domain;
long-mer2239	CP006740.1	1773719	1773761	TATTGATATTTCTAACAGCAATAATCGGTACAGGCATCGCTGG	CP006740.1.1769	CP006740.1.1769	1773499	1774020	+	AutoIPR: IPR003752:Disulphide bond formationprotein DsbB/BdbC; IPR023380:Disulphide bond formationprotein DsbB-like domain;
long-mer2240	CP006740.1	1773795	1773837	TACAATCTCCTCCTGCGGTTCGCCGTTGAGCTTTCTCAGTGAA	CP006740.1.1769	CP006740.1.1769	1773499	1774020	+	AutoIPR: IPR003752:Disulphide bond formationprotein DsbB/BdbC; IPR023380:Disulphide bond formationprotein DsbB-like domain;
long-mer2241	CP006740.1	1774035	1774064	AAAGACAAAGTTTTTCTGCAGCCACACTCA	NA
long-mer2242	CP006740.1	1774092	1774113	CCCTACATACGCCCTCACAATG	NA
long-mer2243	CP006740.1	1774246	1774270	GACCCCTGCAGTCCACTGAAATACA	NA
long-mer2244	CP006740.1	1774307	1774338	ACTAATGTGCCTTATACACATCGGCACAAAAA	NA
long-mer2245	CP006740.1	1777882	1777916	TTACATTTTAGAAAAAGATAGACATTTATTATGCC	CP006740.1.1772	CP006740.1.1772	1777833	1777946	-	
long-mer2246	CP006740.1	1778069	1778100	TAAAATATCCATAAAATATCGTGAAACTCACA	NA
long-mer2247	CP006740.1	1797538	1797577	GTCGTTTCCACCAATGGCCACACATCTGGAGGCTCCATCG	CP006740.1.1801	CP006740.1.1801	1797516	1798175	-	AutoIPR: IPR024459:Protein of unknown functionDUF1073;
long-mer2248	CP006740.1	1801937	1801979	TAAATGATCTGCTTCGCACCTAGCCTTGATCACCGCTTGATCA	CP006740.1.1805	CP006740.1.1805	1800488	1802038	-	AutoIPR: IPR004921:Terminase, large subunit;IPR006517:Archaeophage PsiM2, terminase large subunit;
long-mer2249	CP006740.1	1804167	1804193	CTTATCGGTTGAGCGGATGCTCGGCGA	CP006740.1.1810	CP006740.1.1810	1804168	1804506	-	AutoIPR: IPR025528:Protein of unknown functionDUF4415;
long-mer2250	CP006740.1	1825657	1825682	TTCGTCGTCCGCGAAGCGGATAGACA	CP006740.1.1842	CP006740.1.1842	1825609	1826262	+	AutoIPR: IPR014547:Uncharacterised conservedprotein UCP028477;
long-mer2251	CP006740.1	1826043	1826073	CTTGCATCTAAGCCTCGGACAACGGTTTGGT	CP006740.1.1842	CP006740.1.1842	1825609	1826262	+	AutoIPR: IPR014547:Uncharacterised conservedprotein UCP028477;
long-mer2252	CP006740.1	1826093	1826127	ACGCAACGACCACAGATCATCCTTGGGGAGAGCGT	CP006740.1.1842	CP006740.1.1842	1825609	1826262	+	AutoIPR: IPR014547:Uncharacterised conservedprotein UCP028477;
long-mer2253	CP006740.1	1826164	1826185	ATATTCAACTTTTTATCAGAAC	CP006740.1.1842	CP006740.1.1842	1825609	1826262	+	AutoIPR: IPR014547:Uncharacterised conservedprotein UCP028477;
long-mer2254	CP006740.1	1826463	1826489	ATGACCGCAACAAAACTGAGTCAAGAA	CP006740.1.1843	CP006740.1.1843	1826259	1826813	+	
long-mer2255	CP006740.1	1826491	1826516	ATGGCAGTGCCCACAAACAGTATCAG	CP006740.1.1843	CP006740.1.1843	1826259	1826813	+	
long-mer2256	CP006740.1	1826718	1826760	ATTGGCTGGACTGTACGCTCCACACAGGAAGAAACATTGGCAT	CP006740.1.1843	CP006740.1.1843	1826259	1826813	+	
long-mer2257	CP006740.1	1826964	1827006	CAAGCCCTGCATTTTATTTACTCAGGTTCTGGATGACAGGCCA	NA
[truncated: 201,825 more chars]
