# Supplementary material for: Identification of genetic relationships and subspecies signatures in Xylella fastidiosa
Source: BMC Genomics. 2019 Mar 25;20:239. doi: 10.1186/s12864-019-5565-9 (PMC6434890; doi:10.1186/s12864-019-5565-9)
Supplement: Supplementary file 6 — Raw data of the k-mers identified to be specific of the different X. fastidiosa subspecies or combinations of several subspecies. (ZIP 3012 kb) [file 12864_2019_5565_MOESM6_ESM.zip › Additional-File-6/Denancé_etal_AddFile6P_LongMer_PAU-Sub1.txt]

long-mer1	NC_002488	1579	1621	ATTTATCCACAGATTTTCCAGATGATCTAAGCACAATAACTTA	NA
long-mer2	NC_002488	1664	1688	GAGCACTTCTCCACAAAAAAATTTC	NA
long-mer3	NC_002488	1800	1842	AGCTCACGTTGTAAACGTAGTGGAACGCCGTCAAACGCGTTCT	NC_002488.2	NC_002488.2	1759	2859	+	AutoIPR: IPR001001:DNA polymerase III, betachain;
long-mer4	NC_002488	8080	8122	TAATTTTTACGAAACATTAAATGCATTTGAAGAAACACTTACA	NC_002488.6	NC_002488.6	7252	8082	+	AutoIPR: IPR003675:CAAX amino terminalprotease;
long-mer5	NC_002488	8650	8714	TGCGGTTAACCAGATAGGTGGGCTGACTGCTCAAGCTGCGTTTTTGTTGCCCGGCTCGCGTACCC	NC_002488.7	NC_002488.7	8147	8962	+	AutoIPR: IPR001915:Peptidase M48;
long-mer6	NC_002488	8968	8992	CAATTGTCTTCTAGTGGAAATTTTC	NA
long-mer7	NC_002488	9086	9133	AAAGGACCTACTGTCTTTACTTATCCTCATCTTTCTAGGCGGTGGTAT	NC_002488.8	NC_002488.8	9066	10259	+	AutoIPR: IPR021183:N-terminal acetyltransferaseA, auxiliary subunit;
long-mer8	NC_002488	9157	9202	AATCCGACAATACCTCTTTGAATCATCATGCTGCTAAGAGAGGTAA	NC_002488.8	NC_002488.8	9066	10259	+	AutoIPR: IPR021183:N-terminal acetyltransferaseA, auxiliary subunit;
long-mer9	NC_002488	9249	9291	AAAAACTCCTCAAGATTGGCTAGCGATTTACAGAAACTAATAG	NC_002488.8	NC_002488.8	9066	10259	+	AutoIPR: IPR021183:N-terminal acetyltransferaseA, auxiliary subunit;
long-mer10	NC_002488	10359	10415	GATGTTTTTAACCTAGCTATATTGCTTTATTTATGATTTTATCGAGTTTCTGCTAAA	NA
long-mer11	NC_002488	16043	16085	GATAGATGACAACGTCTTTTTTAAAGATTCCGTTGACATGGTA	NC_002488.13	NC_002488.13	13839	16226	+	AutoIPR: IPR002469:Peptidase S9B,dipeptidylpeptidase IV N-terminal; IPR029058:Alpha/Betahydrolase fold;
long-mer12	NC_002488	16299	16341	GCTCGTACCTTCGTGAAAGTCGTCGCTTTCATGTCCCTTGGTT	NC_002488.14	NC_002488.14	16281	16823	+	
long-mer13	NC_002488	27300	27352	ACCGCAATGATAATGGTGTTTACGAAGTGAGTGTCCGAGTCAAAGTGTGCGAT	NC_002488.30	NC_002488.30	26603	30295	+	AutoIPR: IPR008707:PilC beta-propeller domain;IPR011047:Quinonprotein alcohol dehydrogenase-likesuperfamily;
long-mer14	NC_002488	27574	27605	CGAATGGGATCCGCAAACTGGCGTCCTCTATG	NC_002488.30	NC_002488.30	26603	30295	+	AutoIPR: IPR008707:PilC beta-propeller domain;IPR011047:Quinonprotein alcohol dehydrogenase-likesuperfamily;
long-mer15	NC_002488	27607	27635	CAACCCTAATCCTGAGGATGCTGCGGCGA	NC_002488.30	NC_002488.30	26603	30295	+	AutoIPR: IPR008707:PilC beta-propeller domain;IPR011047:Quinonprotein alcohol dehydrogenase-likesuperfamily;
long-mer16	NC_002488	27675	27697	TCATCAACTATTTGAACAAGTTC	NC_002488.30	NC_002488.30	26603	30295	+	AutoIPR: IPR008707:PilC beta-propeller domain;IPR011047:Quinonprotein alcohol dehydrogenase-likesuperfamily;
long-mer17	NC_002488	28168	28195	CATGCGCCCTGATCTTGAAGGGGATCAG	NC_002488.30	NC_002488.30	26603	30295	+	AutoIPR: IPR008707:PilC beta-propeller domain;IPR011047:Quinonprotein alcohol dehydrogenase-likesuperfamily;
long-mer18	NC_002488	38965	38988	GGTTTTTTTTGTGATTTTTGCCGC	NA
long-mer19	NC_002488	66442	66484	TTGCAGACGTTGGTTCGTTTTCCAGTTTTTCGTATTTATTATT	NA
long-mer20	NC_002488	73367	73395	GGTCAAGCCAGACATCACAAAAAATGTGA	NC_002488.62	NC_002488.62	72755	73603	-	AutoIPR: IPR002541:Cytochrome c assemblyprotein;
long-mer21	NC_002488	80525	80547	CCCCCATAATAGCAGGTGGCGAA	NC_002488.70	NC_002488.70	79744	80790	-	AutoIPR: IPR008966:Adhesion domain;
long-mer22	NC_002488	80643	80682	TGTTGTCTGATGCTGCGTCGGAATTCATAAAGCAGGCTGC	NC_002488.70	NC_002488.70	79744	80790	-	AutoIPR: IPR008966:Adhesion domain;
long-mer23	NC_002488	84763	84801	GAACGATACTGTCGGCAATGTGACCGAGAAATTCGGGGT	NC_002488.73	NC_002488.73	84385	84939	-	AutoIPR: IPR008966:Adhesion domain;
long-mer24	NC_002488	84847	84888	AGTGATGGTGCCATCAGCTGCTAAAGCTGCGCCGCAGAACAG	NC_002488.73	NC_002488.73	84385	84939	-	AutoIPR: IPR008966:Adhesion domain;
long-mer25	NC_002488	95865	95907	GCCTTTGATACTCAGAGTGTTTCTGAGCAAAGCAGGGAAAATA	NA
long-mer26	NC_002488	95942	96060	GATATGCATGAAAACGATAGCTGGGTGAACTGCGTTGTGATTTTTTGCACGTGTGCAATACATAACTCTGTTTCTGCCGATCTCCTTGAATCAACTTTCTACGCTTGGCGGTAGCAATC	NA
long-mer27	NC_002488	97032	97074	ATGTAACAAGTTTCCCCGTGCTAATTCAGCTAGAATCCCGAAG	NC_002488.85	NC_002488.85	96231	98063	-	AutoIPR:IPR000581:Dihydroxy-acid/6-phosphogluconate dehydratase;IPR015928:Aconitase/3-isopropylmalate dehydratase,swivel;
long-mer28	NC_002488	97200	97242	CTGTGCGGCTGCAAGCAGGTGTAAAATCGTATTAGTCGAGCCG	NC_002488.85	NC_002488.85	96231	98063	-	AutoIPR:IPR000581:Dihydroxy-acid/6-phosphogluconate dehydratase;IPR015928:Aconitase/3-isopropylmalate dehydratase,swivel;
long-mer29	NC_002488	97284	97326	GAATGTAGCAATGCCTCGAGGTAATGCGGTGGCATCTTCGTTC	NC_002488.85	NC_002488.85	96231	98063	-	AutoIPR:IPR000581:Dihydroxy-acid/6-phosphogluconate dehydratase;IPR015928:Aconitase/3-isopropylmalate dehydratase,swivel;
long-mer30	NC_002488	114092	114127	GATTTGAGTGCGGCCAACGTGGCTGCCGAGGCGTTG	NC_002488.102	NC_002488.102	113246	114937	+	AutoIPR: IPR006426:Asparagine synthase,glutamine-hydrolyzing; IPR017932:Glutamineamidotransferase type 2 domain; IPR029055:Nucleophileaminohydrolases, N-terminal;
long-mer31	NC_002488	114217	114259	CACGACGATTCGCGCATCCACGCCAATGTTCCTGCTGGCACGT	NC_002488.102	NC_002488.102	113246	114937	+	AutoIPR: IPR006426:Asparagine synthase,glutamine-hydrolyzing; IPR017932:Glutamineamidotransferase type 2 domain; IPR029055:Nucleophileaminohydrolases, N-terminal;
long-mer32	NC_002488	114337	114379	CCACAAAGCGCCGAACGCACGTGAGTTCCACGAAGAATTGGTC	NC_002488.102	NC_002488.102	113246	114937	+	AutoIPR: IPR006426:Asparagine synthase,glutamine-hydrolyzing; IPR017932:Glutamineamidotransferase type 2 domain; IPR029055:Nucleophileaminohydrolases, N-terminal;
long-mer33	NC_002488	122533	122575	TGCTCGTATTGTGCAAGGTGGTGTGAAGGTCGGCGATGTGTTG	NC_002488.108	NC_002488.108	120908	123562	+	AutoIPR: IPR002318:Alanine-tRNA ligase, classIIc; IPR009000:Translation protein, beta-barrel domain;
long-mer34	NC_002488	130266	130308	CGGCACCCTCGCCGTGCGTCCTGGCTTACACGCCCCCCTGCCG	NC_002488.113	NC_002488.113	129214	131037	+	AutoIPR: IPR006376:Copper-resistance proteinCopA; IPR017760:L-ascorbate oxidase, plants;IPR019546:Twin-arginine translocation pathway, signalsequence, bacterial/archaeal;
long-mer35	NC_002488	130339	130425	CAGGACATGGGACACGGGATGGCACATGGTCAGCATGGGAGTCGCGCCTCTGAAATGGCCGACATGCCAGGAATGACCCATCCCGGC	NC_002488.113	NC_002488.113	129214	131037	+	AutoIPR: IPR006376:Copper-resistance proteinCopA; IPR017760:L-ascorbate oxidase, plants;IPR019546:Twin-arginine translocation pathway, signalsequence, bacterial/archaeal;
long-mer36	NC_002488	130665	130707	TCCGGATGGACGTGAACCCGGACGTGAGATCGAATTACATCTC	NC_002488.113	NC_002488.113	129214	131037	+	AutoIPR: IPR006376:Copper-resistance proteinCopA; IPR017760:L-ascorbate oxidase, plants;IPR019546:Twin-arginine translocation pathway, signalsequence, bacterial/archaeal;
long-mer37	NC_002488	131528	131597	TTACGGTGGCCGATGCCAATCCGTCGCAGTGGAGATGCTGTATGGGCATGATATTTCGCCCTGGTGGGAT	NC_002488.114	NC_002488.114	131034	132008	+	AutoIPR: IPR007939:Copper resistance Bprecursor;
long-mer38	NC_002488	131669	131696	GGCACCATATAAATTTGAGAGTGCCGCG	NC_002488.114	NC_002488.114	131034	132008	+	AutoIPR: IPR007939:Copper resistance Bprecursor;
long-mer39	NC_002488	131810	131852	TCGGGATCGCGATCTGGGGGCTGGACCCCAAACGTTACAGGTT	NC_002488.114	NC_002488.114	131034	132008	+	AutoIPR: IPR007939:Copper resistance Bprecursor;
long-mer40	NC_002488	131855	131897	GATCCGGATGCGTTACCAGATTACCCGGCGTGTTGCACCGTAT	NC_002488.114	NC_002488.114	131034	132008	+	AutoIPR: IPR007939:Copper resistance Bprecursor;
long-mer41	NC_002488	132598	132640	CGTGATACGACGGCGATCAACTTCCTGGTCTCCTTGGAGCAGG	NC_002488.115	NC_002488.115	132265	135249	-	AutoIPR: IPR002303:Valine-tRNA ligase;IPR010978:tRNA-binding arm; IPR020791:Leucine-tRNAligase, archaeal;
long-mer42	NC_002488	132925	132953	GGCCTGGGTGTCATCGCTATTGAGTGCGG	NC_002488.115	NC_002488.115	132265	135249	-	AutoIPR: IPR002303:Valine-tRNA ligase;IPR010978:tRNA-binding arm; IPR020791:Leucine-tRNAligase, archaeal;
long-mer43	NC_002488	133525	133546	GGTGATGTACACATCGTGGAAT	NC_002488.115	NC_002488.115	132265	135249	-	AutoIPR: IPR002303:Valine-tRNA ligase;IPR010978:tRNA-binding arm; IPR020791:Leucine-tRNAligase, archaeal;
long-mer44	NC_002488	134120	134146	ATCTGTTTGCGTGCTGCGTAGCGGTCC	NC_002488.115	NC_002488.115	132265	135249	-	AutoIPR: IPR002303:Valine-tRNA ligase;IPR010978:tRNA-binding arm; IPR020791:Leucine-tRNAligase, archaeal;
long-mer45	NC_002488	136534	136573	GCGCGATAAGAAGCAGCCGGCAGTGATGGCGCCTCCCCAG	NC_002488.119	NC_002488.119	136408	137883	-	AutoIPR: IPR011356:Leucineaminopeptidase/peptidase B;
long-mer46	NC_002488	136648	136671	CCAGGCGCGGTCGTGGACGTGTTC	NC_002488.119	NC_002488.119	136408	137883	-	AutoIPR: IPR011356:Leucineaminopeptidase/peptidase B;
long-mer47	NC_002488	138613	138643	GGATGGGCAGCGCGTGGATGGGCCTGCCGAT	NC_002488.120	NC_002488.120	137993	139078	+	AutoIPR: IPR005495:Permease LptG/LptF-related;
long-mer48	NC_002488	138681	138703	GCAATGATGCGTTGTTGCCTGCG	NC_002488.120	NC_002488.120	137993	139078	+	AutoIPR: IPR005495:Permease LptG/LptF-related;
long-mer49	NC_002488	138721	138754	CAGCAATCATCCCGACATTCTGCCCACGTTCAAT	NC_002488.120	NC_002488.120	137993	139078	+	AutoIPR: IPR005495:Permease LptG/LptF-related;
long-mer50	NC_002488	138953	139028	ATCGCCAACGGCAAGATTTCTGCTGTGTGGGGCTTGTGGTGGCTGACGTTGCCGTTGCTGTTGGTGGCAGTATGGT	NC_002488.120	NC_002488.120	137993	139078	+	AutoIPR: IPR005495:Permease LptG/LptF-related;
long-mer51	NC_002488	139157	139199	TGGGTCTGGATGTGGTGAATGCTTTTGCCAGTGAGGTACGCGA	NC_002488.121	NC_002488.121	139075	140181	+	AutoIPR: IPR005495:Permease LptG/LptF-related;
long-mer52	NC_002488	139317	139359	GGGCCAGTTGGCGGCTACCTCTGAGTTAACGGCGCTGCGTGCG	NC_002488.121	NC_002488.121	139075	140181	+	AutoIPR: IPR005495:Permease LptG/LptF-related;
long-mer53	NC_002488	143485	143527	ATTACACTCAAGGTGAATCAAACGGAGTTTTAAGTAAAAGACT	NC_002488.124	NC_002488.124	143244	144386	+	AutoIPR: IPR002656:Acyltransferase 3;
long-mer54	NC_002488	143598	143640	TCGGGTCTTTATTTGAACGTGGCTGCGGCGGATATGTCTGGGT	NC_002488.124	NC_002488.124	143244	144386	+	AutoIPR: IPR002656:Acyltransferase 3;
long-mer55	NC_002488	144638	144663	TGGGGTTGCCCGCTGATGGCTCGCAG	NA
long-mer56	NC_002488	145516	145628	TGGAAATGTTCGGTGAACCAGCTGTCGTTGGTGGTCATGTGGGGAATCTTCGGGTGGTAGGTGGGGTTGGTAGGTGGTCTGTTCCGGTGTGGAGCAAGGTGCTGTGGGAAGGT	NC_002488.125	NC_002488.125	144696	145553	-	AutoIPR: IPR001045:Spermidine/sperminesynthases; IPR029063:S-adenosyl-L-methionine-dependentmethyltransferase; IPR030373:Polyamine biosynthesisdomain, conserved site;
long-mer57	NC_002488	145791	145929	GACCTGGTCTCAAGATCTCGCCCATAAGACGTATTCGATCCTGCATTGGGCTGATGGGTATTTCGAGGTGAACGATGCTGGGCAGATGGTGGTGATGCCGGTCGGTCGCGATGGTGTACGGATCTCGCTCCCGGAGGTT	NC_002488.126	NC_002488.126	145789	147675	+	AutoIPR: IPR000183:Ornithine/DAP/Argdecarboxylase; IPR029066:PLP-binding barrel;
long-mer58	NC_002488	148878	148907	GGGGTGACAGGTATCGGTGCTTGGCTAGGG	NC_002488.128	NC_002488.128	148592	149338	-	AutoIPR: IPR007730:Sporulation-related domain;
long-mer59	NC_002488	150215	150239	GGAGTTGATCAGTTTCTGGACTGTT	NC_002488.129	NC_002488.129	149378	151138	-	AutoIPR: IPR001278:Arginine-tRNA ligase;
long-mer60	NC_002488	151852	151894	CCAGTTGTTGATGTGCATCTGGGTAGGATACCGAGATCTCATG	NC_002488.130	NC_002488.130	151195	151893	-	AutoIPR: IPR001405:RadC protein; IPR010994:RuvAdomain 2-like; IPR025657:RadC-like JAB domain;
long-mer61	NC_002488	158199	158237	ATCTTCATAGGATAAGAGATAAGATTATTAGAGTTTTAT	NA
long-mer62	NC_002488	162868	162911	GACTTTTCTACGTTGTTGCGCAGTGAATGGGACCATTGGGATGT	NC_002488.143	NC_002488.143	162532	164328	+	AutoIPR: IPR027417:P-loop containing nucleosidetriphosphate hydrolase;
long-mer63	NC_002488	162937	163035	CTTCATGATCTGCTTGGCTGGAGAATGCTCAAGGACTGGTCCTATCGGAAGGTTCTTGGATATTTATTAAGGTCGCAGGAGAATTTTTCTAAGGTCTTC	NC_002488.143	NC_002488.143	162532	164328	+	AutoIPR: IPR027417:P-loop containing nucleosidetriphosphate hydrolase;
long-mer64	NC_002488	163740	163782	GGAACCTTTGCGTAAGTTGCATGCCTTGGATCAGTACATTGGT	NC_002488.143	NC_002488.143	162532	164328	+	AutoIPR: IPR027417:P-loop containing nucleosidetriphosphate hydrolase;
long-mer65	NC_002488	163834	163876	CAGCAGCAGTGTTCGGAGAAAAAGAGTCTCTTTGCTTCCATCG	NC_002488.143	NC_002488.143	162532	164328	+	AutoIPR: IPR027417:P-loop containing nucleosidetriphosphate hydrolase;
long-mer66	NC_002488	164839	164921	GTTTCTTTATGATTCTGTAATGGGACGTTCTTTTTTTGCAGGGTGGTCTTTGTGTTTGAGACCAGCATTGGCTTATCGATTGT	NA
long-mer67	NC_002488	164979	165021	TGCAAAATGTGTTTGCAGTACAAGTCAGTGGTGTCGTTAGAAT	NA
long-mer68	NC_002488	165682	165731	ATGTGCCGATTCTCTACATGAGGTTAATGCGGCTCAGGGGCGAGGCTGGG	NC_002488.144	NC_002488.144	165224	165937	+	AutoIPR: IPR004808:AP endonuclease 1;IPR005135:Endonuclease/exonuclease/phosphatase;
long-mer69	NC_002488	166706	166746	TTGTAATGGGAGAGATTGCTGGTGGGGTGCTGTTGGGGTTG	NC_002488.145	NC_002488.145	165934	167463	+	AutoIPR: IPR020846:Major facilitatorsuperfamily domain;
long-mer70	NC_002488	172158	172200	TTGCAGACGTTGGTTCGTTTTCCAGTTTTTCGTATTTATTATT	NA
long-mer71	NC_002488	179083	179111	GGTCAAGCCAGACATCACAAAAAATGTGA	NC_002488.154	NC_002488.154	178471	179319	-	AutoIPR: IPR002541:Cytochrome c assemblyprotein;
long-mer72	NC_002488	188928	188970	GGGAGATCATGTTGAGCTTGGTCAGACAGATAATGTGGTGGGT	NC_002488.161	NC_002488.161	188341	189114	+	AutoIPR: IPR008816:Glycine zipper 2TM domain;
long-mer73	NC_002488	194713	194755	TTGCTTCTCACCATCGGCACGAAGGATTGCCGATTGGCGTACT	NC_002488.167	NC_002488.167	194380	195336	-	AutoIPR: IPR001107:Band 7 protein;
long-mer74	NC_002488	195091	195133	CGCGTTATCTTTGGTGATGACCTCTTGACTCGGTACAGCCAGT	NC_002488.167	NC_002488.167	194380	195336	-	AutoIPR: IPR001107:Band 7 protein;
long-mer75	NC_002488	195192	195234	GGAGGCCCGGTTTCATGGTGTCGGTGTAACGACCGAATTTCTC	NC_002488.167	NC_002488.167	194380	195336	-	AutoIPR: IPR001107:Band 7 protein;
long-mer76	NC_002488	195291	195333	CGCCGGCGACCAGCACAATGAGCGCCAATACATTATTTGGTAA	NC_002488.167	NC_002488.167	194380	195336	-	AutoIPR: IPR001107:Band 7 protein;
long-mer77	NC_002488	195387	195429	TGGTCACTCCAGACAGGATAAGTAGTCTCTGAATGTCTTTGAA	NA
long-mer78	NC_002488	195454	195502	ATATCATTTTTTAGTGGCTCAAGATGTTGAAATGCGTCAATACCTTCGA	NA
long-mer79	NC_002488	195566	195608	GCAGACACTAAAGCCATTGCAGCGTTTGATCTGGCAGCGACCC	NA
long-mer80	NC_002488	195644	195686	TGCCAGTGTTTTACAGAAGCGGCGTTCTTATGGTGCTGATGGA	NC_002488.168	NC_002488.168	195671	196504	-	AutoIPR: IPR004518:NTP pyrophosphohydrolaseMazG, putative catalytic core;
long-mer81	NC_002488	195902	195941	AATCTGTGCTTGGTTGTGCGTCACGGTGTCCATTAGAAAC	NC_002488.168	NC_002488.168	195671	196504	-	AutoIPR: IPR004518:NTP pyrophosphohydrolaseMazG, putative catalytic core;
long-mer82	NC_002488	199049	199091	TGATTGCATCATCGAACGCAATCAAGTCACTGCCGCGCGTATG	NC_002488.171	NC_002488.171	197925	199382	+	AutoIPR: IPR005814:Aminotransferase class-III;IPR015424:Pyridoxal phosphate-dependent transferase;
long-mer83	NC_002488	199125	199167	CACGTTGCTGACGTGCGCCAGGCGGGGATGGTCGTGGCATTTG	NC_002488.171	NC_002488.171	197925	199382	+	AutoIPR: IPR005814:Aminotransferase class-III;IPR015424:Pyridoxal phosphate-dependent transferase;
long-mer84	NC_002488	199186	199228	ACAAGCGGACACCATTCCCGCTACAGGCACGGCTTGGCTTGCA	NC_002488.171	NC_002488.171	197925	199382	+	AutoIPR: IPR005814:Aminotransferase class-III;IPR015424:Pyridoxal phosphate-dependent transferase;
long-mer85	NC_002488	199295	199337	GCCTCCCTATTGCGTGGATGAAGAGCAACTGCATCTGCTTGCT	NC_002488.171	NC_002488.171	197925	199382	+	AutoIPR: IPR005814:Aminotransferase class-III;IPR015424:Pyridoxal phosphate-dependent transferase;
long-mer86	NC_002488	199958	199993	GGTCCCGAGGGTGGCTGGTCGCCTCGCGATCTTGAA	NC_002488.172	NC_002488.172	199373	200107	+	AutoIPR: IPR006700:Ribosomal RNA small subunitmethyltransferase E; IPR029028:Alpha/beta knotmethyltransferases;
long-mer87	NC_002488	200123	200172	TGGCATCTTGCACTGGAGTCGCATGGCGACTACAGGCGATCACATGTGCG	NA
long-mer88	NC_002488	200301	200345	CAGTGACACCGTCACATGAATAATCGTATGTAAAGATGGGTTATT	NA
long-mer89	NC_002488	200607	200675	ATACGACGATGATTCTGCGGGGTGGGGCGAATAAGAGATAGGTGGCGGACTATAGAAGATGGTATATGG	NA
long-mer90	NC_002488	200679	200778	TTCCCATCACGGATCTTTAATGTTGATTAGGCAGCGATGTTACAGCTAAATTTGGTGTGATGCTCTCATAGGAGTAGAGATTGAATGACGAAATCAATGC	NA
long-mer91	NC_002488	201260	201302	ATCCAGCATCTATGACGCAGTATCTCGTAACGGCGATGGAAGT	NA
long-mer92	NC_002488	204079	204130	TGCAGGATGTGATGTCCTGTAGTTCACCCTCAAAGATTCTGGGTCAACATAA	NC_002488.176	NC_002488.176	203937	204140	+	
long-mer93	NC_002488	205132	205174	CGTGTGCGATGATTCTCTGTTAATATGACTTGTCAGGATGGTT	NA
long-mer94	NC_002488	205919	205961	AGGGGACGGTGAGTCAGGCAGCACGTGCGTTTCGTGACTCCGA	NC_002488.178	NC_002488.178	205573	206202	+	AutoIPR: IPR002123:Phospholipid/glycerolacyltransferase;
long-mer95	NC_002488	206922	206964	ATCCACGCTCCAGTTGGTCGGAGTGAGTTGTTCTACAGGGACG	NC_002488.179	NC_002488.179	206814	207521	-	AutoIPR: IPR007462:Protein of unknown functionDUF502;
long-mer96	NC_002488	207171	207246	GACGCTGGCGAATGGGATGCGACGCATGATTGCTTCGAACCAGTGCAGTAGGCGTTGCCCGATCATGCGTCGGCTG	NC_002488.179	NC_002488.179	206814	207521	-	AutoIPR: IPR007462:Protein of unknown functionDUF502;
long-mer97	NC_002488	207550	207592	GCAGGTCAATAAAGTCTCAGTCTATTGCTCATGATCAGGATGT	NA
long-mer98	NC_002488	207594	207667	CTGATGATTTAGATTCCGGAATTACTGTCGTTTGGTTGGTTTTTCCGGATACAGGCTGGTATTTTGTTCCTTAC	NA
long-mer99	NC_002488	207677	207709	GGCTAATAGATTCTTGAGCCGTAGCGTTTTTTA	NA
long-mer100	NC_002488	207851	207893	ACGTGTTTTGTTTCGGGCGTACATCTGGAGTCCAGAACTTCTT	NA
long-mer101	NC_002488	207908	207950	CGGTCTAGTGAGGGTCAGGGACGGTACGTGTGCGGTAAGGGGC	NA
long-mer102	NC_002488	207971	208005	ATGCTGTTGTATGTCCGGCGAGCACAGGTGACAGC	NC_002488.180	NC_002488.180	207957	208556	-	AutoIPR:IPR029063:S-adenosyl-L-methionine-dependentmethyltransferase;
long-mer103	NC_002488	208371	208401	TTTGCGCCATGCTCCCTCGCCGCAGCCGATG	NC_002488.180	NC_002488.180	207957	208556	-	AutoIPR:IPR029063:S-adenosyl-L-methionine-dependentmethyltransferase;
long-mer104	NC_002488	208465	208573	TTGCGTCTCAGTCGTGCTGGACTGCTCAGTTTTGTTTGACGGTACCACTGGTCAAAATAGCTATGATCATACGATTTACCTGTTTTGAACACTTGTTTCCGATGCGATG	NC_002488.180	NC_002488.180	207957	208556	-	AutoIPR:IPR029063:S-adenosyl-L-methionine-dependentmethyltransferase;
long-mer105	NC_002488	208857	208902	ATTTCCGACGATGGTAGGAGATGGAAGCGGTTGGCTGCATGCCAAG	NC_002488.181	NC_002488.181	208621	209073	+	AutoIPR: IPR005265:Uncharacterised proteinfamily UPF0093;
long-mer106	NC_002488	209074	209095	ATCAGCTTCATTCAGTGCGGTT	NA
long-mer107	NC_002488	210034	210061	TAAATTACGGAAGATCTGTGCGGTACGA	NC_002488.182	NC_002488.182	209239	210198	-	AutoIPR: IPR001095:Acetyl-CoA carboxylase,alpha subunit; IPR011763:Acetyl-coenzyme Acarboxyltransferase, C-terminal;IPR029045:ClpP/crotonase-like domain;
long-mer108	NC_002488	210110	210152	GACGGACCCATACTGGCGGTGTGCAGCTCCTGAATCTTGGCTT	NC_002488.182	NC_002488.182	209239	210198	-	AutoIPR: IPR001095:Acetyl-CoA carboxylase,alpha subunit; IPR011763:Acetyl-coenzyme Acarboxyltransferase, C-terminal;IPR029045:ClpP/crotonase-like domain;
long-mer109	NC_002488	210372	210469	TGTTCGATACGTACAGACTGGGCGCCACTCAAGTCGAGTGTGCCGGCGACGGGGCCGTGGGTTGAATTCAGCAACAAATCGAGACGTAATGGGGTGTT	NC_002488.183	NC_002488.183	210293	213874	-	AutoIPR: IPR004805:DNA polymerase III, alphasubunit; IPR006308:DNA polymerase III, alpha subunit,Gram-positive type; IPR012340:Nucleic acid-binding,OB-fold; IPR016195:Polymerase/histidinolphosphatase-like; IPR029460:DNA polymerase,helix-hairpin-helix motif;
long-mer110	NC_002488	210496	210538	CATCGATTCTTTCCCATGCGTCAGAGGTGCGTAGGTCCACGCG	NC_002488.183	NC_002488.183	210293	213874	-	AutoIPR: IPR004805:DNA polymerase III, alphasubunit; IPR006308:DNA polymerase III, alpha subunit,Gram-positive type; IPR012340:Nucleic acid-binding,OB-fold; IPR016195:Polymerase/histidinolphosphatase-like; IPR029460:DNA polymerase,helix-hairpin-helix motif;
long-mer111	NC_002488	210594	210636	CGGATCCGTAGGCTGTAGCCGTCGTTGAATTCATCTTCCCGCA	NC_002488.183	NC_002488.183	210293	213874	-	AutoIPR: IPR004805:DNA polymerase III, alphasubunit; IPR006308:DNA polymerase III, alpha subunit,Gram-positive type; IPR012340:Nucleic acid-binding,OB-fold; IPR016195:Polymerase/histidinolphosphatase-like; IPR029460:DNA polymerase,helix-hairpin-helix motif;
long-mer112	NC_002488	226838	226880	TTACCGTCTCCCGGGCTTGCCACACCGTACGGGCCATGGGTGT	NC_002488.195	NC_002488.195	225879	227081	+	AutoIPR: IPR000587:Creatinase, N-terminal;IPR000994:Peptidase M24, structural domain;IPR029149:Creatinase/Aminopeptidase P/Spt16, N-terminal;
long-mer113	NC_002488	226903	226950	CGTATTTGGTGCGTGGTAACCACACGGTACTTTGTCCCGGGATGTGCG	NC_002488.195	NC_002488.195	225879	227081	+	AutoIPR: IPR000587:Creatinase, N-terminal;IPR000994:Peptidase M24, structural domain;IPR029149:Creatinase/Aminopeptidase P/Spt16, N-terminal;
long-mer114	NC_002488	226973	227080	GGTCCCGGGGCACTTTGGTGTACGTCTTGAGGATCATTTTTACGTCACGGAGGATGGCGCACACTGGTTTACATTGTCCTCACCAGCGATCGACAGGCCGTTTATCTG	NC_002488.195	NC_002488.195	225879	227081	+	AutoIPR: IPR000587:Creatinase, N-terminal;IPR000994:Peptidase M24, structural domain;IPR029149:Creatinase/Aminopeptidase P/Spt16, N-terminal;
long-mer115	NC_002488	227423	227465	AGCAGTGGCAGTACGAGCTTGTGCATAGTCCTGAGTTTGCCAG	NC_002488.196	NC_002488.196	227269	229095	+	AutoIPR: IPR010281:Protein of unknown functionDUF885;
long-mer116	NC_002488	227524	227566	GCTGCAGACCGTCAGGCGACTTTGGGGTTTTTGGCAAAGTTTC	NC_002488.196	NC_002488.196	227269	229095	+	AutoIPR: IPR010281:Protein of unknown functionDUF885;
long-mer117	NC_002488	228172	228198	GACATTCATCGCATTGGTCTGAGTGAG	NC_002488.196	NC_002488.196	227269	229095	+	AutoIPR: IPR010281:Protein of unknown functionDUF885;
long-mer118	NC_002488	230550	230592	GATACGGGCATCCATCACAAGCGGTGGACGCGCGTCCAGGCGC	NC_002488.197	NC_002488.197	229092	230888	+	AutoIPR: IPR010281:Protein of unknown functionDUF885;
long-mer119	NC_002488	231045	231087	GATGGGTGTGTTGTGTGTGGCATCTCCGATGTGTCGTCAGCGG	NA
long-mer120	NC_002488	231221	231263	TGTGGTCATCTCAGTCGTTTGTTGTACCAGGATCTTGATTGAG	NA
long-mer121	NC_002488	232145	232187	TGTGATGCCCACCCGTCATGCACGTAATGGGCAGTATTTTACT	NC_002488.198	NC_002488.198	231342	232496	+	AutoIPR: IPR002616:tRNA-guanine(15)transglycosylase-like;
long-mer122	NC_002488	233447	233489	CAGAAGGCCGCTCTGAATAAATGTATGGATGCTTTTGTTGAGG	NC_002488.200	NC_002488.200	233036	234880	+	AutoIPR: IPR005791:Protein translocase subunitSecD; IPR022645:Protein-export membrane proteinSecD/SecF, bacterial; IPR022813:Protein-export membraneprotein SecD/SecF, archaeal and bacterial; IPR027398:SecDexport protein N-terminal TM domain;
long-mer123	NC_002488	236488	236530	CAATAGTGATGATGGAAGTGGCGATCGTGAGCTGGAGAATGGC	NC_002488.203	NC_002488.203	236195	237460	+	AutoIPR: IPR002646:Poly A polymerase, headdomain; IPR010206:Poly(A) polymerase I;IPR025866:Polymerase A arginine-rich C-terminal domain;
long-mer124	NC_002488	236575	236617	GACCCGTCGCGATTTCACCTGCAACGCGCTTTACTACACTATC	NC_002488.203	NC_002488.203	236195	237460	+	AutoIPR: IPR002646:Poly A polymerase, headdomain; IPR010206:Poly(A) polymerase I;IPR025866:Polymerase A arginine-rich C-terminal domain;
long-mer125	NC_002488	236623	236683	TTTTTCAGTACGTGACTACGTTGGTGGTTTTGAGGATGTTCAGTCGCGGCTGATGAGATTG	NC_002488.203	NC_002488.203	236195	237460	+	AutoIPR: IPR002646:Poly A polymerase, headdomain; IPR010206:Poly(A) polymerase I;IPR025866:Polymerase A arginine-rich C-terminal domain;
long-mer126	NC_002488	236704	236806	TTATCAGGAAGATCCAGTGCGGATGCTGCGTGCGGTGCGTTTAGCAGTGAAGCTCGGTTTCGAGATTGAGGCTGGTACCGCTGAGCCAATTTCGCGTATGGCT	NC_002488.203	NC_002488.203	236195	237460	+	AutoIPR: IPR002646:Poly A polymerase, headdomain; IPR010206:Poly(A) polymerase I;IPR025866:Polymerase A arginine-rich C-terminal domain;
long-mer127	NC_002488	237007	237049	TGATAAGCGGGTGATTAAAGAGGAACCAGTGTCGCCGGCATTC	NC_002488.203	NC_002488.203	236195	237460	+	AutoIPR: IPR002646:Poly A polymerase, headdomain; IPR010206:Poly(A) polymerase I;IPR025866:Polymerase A arginine-rich C-terminal domain;
long-mer128	NC_002488	237675	237751	GGAAACAGGGTTAGCGCCTTTGGCCTTGTTGGATGCATTGTTGGAGGTGGAATGTTTCCATGGGAGAGTGCGTCTTC	NC_002488.204	NC_002488.204	237460	237978	+	AutoIPR:IPR000550:7,8-Dihydro-6-hydroxymethylpterin-pyrophosphokinase, HPPK;
long-mer129	NC_002488	241792	241834	TGCATCACGAGCTTATTTATATGATAGCGGAAAGCGCGCCGAT	NC_002488.209	NC_002488.209	241673	241924	+	
long-mer130	NC_002488	253008	253050	GTGATCGAAACGGTTGCGCGCCCTGCGCACTTCGTCATGGTGC	NC_002488.218	NC_002488.218	252969	253403	-	AutoIPR: IPR011991:Winged helix-turn-helixDNA-binding domain;
long-mer131	NC_002488	253894	253936	AAGCGTTATTGAAAGCATCGGAAATACCTTACGTCCTATTGCG	NC_002488.219	NC_002488.219	253512	254393	+	AutoIPR: IPR016040:NAD(P)-binding domain;
long-mer132	NC_002488	254132	254174	TACCATGCCAGAGTATGCTGCTGAGATTACACAACAGTCTGGG	NC_002488.219	NC_002488.219	253512	254393	+	AutoIPR: IPR016040:NAD(P)-binding domain;
long-mer133	NC_002488	255632	255674	ACTTTCAGATGTTCATATCAGACAGACACGTGACCAGCAACAG	NA
long-mer134	NC_002488	268918	268954	GATTGATACGGCGCTGCCAGGTTGTCTGGTGATTGAG	NC_002488.232	NC_002488.232	268910	269467	+	AutoIPR: IPR000888:dTDP-4-dehydrorhamnose3,5-epimerase-related;
long-mer135	NC_002488	268981	269034	CGAATTTTTCGAGGCATGGAATGCGGAGTGTTTCCAGCGCCAGGGGATGTCATC	NC_002488.232	NC_002488.232	268910	269467	+	AutoIPR: IPR000888:dTDP-4-dehydrorhamnose3,5-epimerase-related;
long-mer136	NC_002488	274558	274589	ATGCGTGAATTAACATCAATCGAAATGAACAA	NC_002488.238	NC_002488.238	274558	274866	+	
long-mer137	NC_002488	274646	274671	CTGCCTTTTTTGCTGGCTCCATCTGG	NC_002488.238	NC_002488.238	274558	274866	+	
long-mer138	NC_002488	275260	275296	GGTATCAGTAAATGCGCGGTGATGGCGTAGTTAAATA	NA
long-mer139	NC_002488	275429	275460	ATGCGTGAATTAACATCAATCGAAATGAACAA	NC_002488.239	NC_002488.239	275429	275737	+	
long-mer140	NC_002488	275574	275602	TTTTAGGCATTGGATCAATCGGCCAAGGC	NC_002488.239	NC_002488.239	275429	275737	+	
long-mer141	NC_002488	275725	275753	CTTCGCGAAGTAAGCTAGTTAAGCTGCAG	NC_002488.239	NC_002488.239	275429	275737	+	
long-mer142	NC_002488	275812	275845	TGTCGATAGGAAATACGCTATTCGCTTCAATAAA	NA
long-mer143	NC_002488	275902	275928	AATGATCCAAAAAACCTTTGGGTGCCG	NA
long-mer144	NC_002488	275944	276002	TAATGATGTGCTCATGTCGCTGTTGAAGCATGTCATTCGAATGGAGTTCGCCGCGTGTC	NA
long-mer145	NC_002488	276019	276071	AAAAAAACATTATTATTATGCGTGCTGTCTTTTATTTATTTGTAACGCATGAA	NA
long-mer146	NC_002488	276125	276150	AAAGCGAATTCGCCATGGCTGCGAAC	NA
long-mer147	NC_002488	276159	276186	CCGCAACGGTAGGTAGCTTCTACACAAC	NA
long-mer148	NC_002488	276199	276233	TTTGTGCAGTAACAATATAAAGCGGCTCAACATGA	NA
long-mer149	NC_002488	276245	276272	ATCATTAAGTGCAAACCAATGTGAGTTC	NA
long-mer150	NC_002488	277258	277280	GCGGCCTTTGCGATACTCAGCTT	NA
long-mer151	NC_002488	277370	277404	CAGTGCAACTCATCTTCGGTCATCTTATGCATATA	NA
long-mer152	NC_002488	286024	286066	TATTGCTGGCCGTGCTCAGGCTGAAGGCCGTGAGGATGACACT	NC_002488.245	NC_002488.245	285656	286219	+	AutoIPR: IPR000850:Adenylate kinase/UMP-CMPkinase; IPR027417:P-loop containing nucleosidetriphosphate hydrolase;
long-mer153	NC_002488	303415	303466	TGCGATGACGACGGCACCATCCTTGAGTTGTAGTGTTTGTCCGTTGATGTCG	NC_002488.260	NC_002488.260	302002	304728	-	AutoIPR: IPR015937:Aconitase/isopropylmalatedehydratase;
long-mer154	NC_002488	303487	303512	GGGGGGTGTGTCGTGATCGTTGGCTT	NC_002488.260	NC_002488.260	302002	304728	-	AutoIPR: IPR015937:Aconitase/isopropylmalatedehydratase;
long-mer155	NC_002488	303847	303880	TGGCAGATGTGCTAGGCCATCACCGTAGAACTCA	NC_002488.260	NC_002488.260	302002	304728	-	AutoIPR: IPR015937:Aconitase/isopropylmalatedehydratase;
long-mer156	NC_002488	303915	303957	TCTGGGTGACAGTCAGCACCAAATCGGTGGCTGTGGCGCCCTC	NC_002488.260	NC_002488.260	302002	304728	-	AutoIPR: IPR015937:Aconitase/isopropylmalatedehydratase;
long-mer157	NC_002488	304786	304819	GGCTTACAGTGCCCCTGATGGGCGGTTGTAGTGC	NA
long-mer158	NC_002488	304873	304915	ATGTTTATGCTCACGTATGACTCGGAATACTTAGATGTCTGCA	NA
long-mer159	NC_002488	305323	305365	GTTGGCCGAGATGAGTGCTGTATTACGCGGCGGCGCTGAGGTG	NC_002488.262	NC_002488.262	305201	305599	+	AutoIPR: IPR029060:PIN domain-like;
long-mer160	NC_002488	305539	305611	GAACGATGCGTTTTATCGTGATTATTTTAAAGGTATGAAACTCATCGTGCCGGGCGCATGAGTGCCTCCATCC	NC_002488.262	NC_002488.262	305201	305599	+	AutoIPR: IPR029060:PIN domain-like;
long-mer161	NC_002488	305655	305684	GTTGGAAGCCTATCGCCACCACGTTGCTGA	NC_002488.263	NC_002488.263	305653	308256	+	AutoIPR: IPR015937:Aconitase/isopropylmalatedehydratase;
long-mer162	NC_002488	305964	306006	TTTGCTTGATCATGCCGCATTGGGTCAGGTTGCGGCCGAAGGG	NC_002488.263	NC_002488.263	305653	308256	+	AutoIPR: IPR015937:Aconitase/isopropylmalatedehydratase;
long-mer163	NC_002488	306987	307029	GATGCAGTCGTTCTGCCACACGGCGGCCTACCCGAAACCGGTG	NC_002488.263	NC_002488.263	305653	308256	+	AutoIPR: IPR015937:Aconitase/isopropylmalatedehydratase;
long-mer164	NC_002488	307074	307116	CGGCGGCGTCTCCCTGCGTCCCGGTGATGGGGTGATTCATAGT	NC_002488.263	NC_002488.263	305653	308256	+	AutoIPR: IPR015937:Aconitase/isopropylmalatedehydratase;
long-mer165	NC_002488	307192	307234	TCGTTTCCCGCCGGTTCTGGCCTGGTTGCTTTCGCTGCGGCGA	NC_002488.263	NC_002488.263	305653	308256	+	AutoIPR: IPR015937:Aconitase/isopropylmalatedehydratase;
long-mer166	NC_002488	309977	310009	ACTCTTGGTCAGGCGTCCAAGGCCGTGTTGTTC	NC_002488.267	NC_002488.267	309452	311305	-	AutoIPR: IPR027417:P-loop containing nucleosidetriphosphate hydrolase;
long-mer167	NC_002488	310482	310510	CGCGCAATCGACTGCAGCAAAATGTGGTC	NC_002488.267	NC_002488.267	309452	311305	-	AutoIPR: IPR027417:P-loop containing nucleosidetriphosphate hydrolase;
long-mer168	NC_002488	331952	331994	CGGCTTGGTTGCGTTAGTACAAGAGGATATGAAGAAACTGATT	NC_002488.291	NC_002488.291	331095	332600	+	AutoIPR: IPR003918:NADH:ubiquinoneoxidoreductase;
long-mer169	NC_002488	332172	332214	TACGATCGGATGCATACCCGTTGTATCGCTGATTACGGTGGTG	NC_002488.291	NC_002488.291	331095	332600	+	AutoIPR: IPR003918:NADH:ubiquinoneoxidoreductase;
long-mer170	NC_002488	332234	332264	GTTTGCAACGTTTGCCATGTTTTTTTATATG	NC_002488.291	NC_002488.291	331095	332600	+	AutoIPR: IPR003918:NADH:ubiquinoneoxidoreductase;
long-mer171	NC_002488	333466	333508	ATTTTTGGCGGTCTGGCGGCGTTCTCTTTGGTGATTGGCAATC	NC_002488.292	NC_002488.292	332635	334092	+	AutoIPR: IPR010096:NAD(P)H-quinoneoxidoreductase, subunit N/subunit 2;
long-mer172	NC_002488	337991	338028	TCGTGTAGTCGAAGGCGAAAATCTTACCCGTCACATCA	NC_002488.296	NC_002488.296	337032	338228	-	AutoIPR: IPR010870:Phosphate-selective porinO/P; IPR023614:Porin domain;
long-mer173	NC_002488	338134	338176	ACATTGCGGTCACTGTGATCGGCCGCCTGAGTTGCCGAGGCGG	NC_002488.296	NC_002488.296	337032	338228	-	AutoIPR: IPR010870:Phosphate-selective porinO/P; IPR023614:Porin domain;
long-mer174	NC_002488	341483	341525	GTCAATTTCTGTATACGTGGCACAGTAGCATGTTGCCACTCCG	NC_002488.299	NC_002488.299	340486	341529	+	
long-mer175	NC_002488	343110	343152	GCGCTTGTTCGATCATGCTGGTAGCTTCGTTGGCCTGGTACTC	NC_002488.302	NC_002488.302	343099	343260	-	
long-mer176	NC_002488	344868	344889	GTGTAGAACTGGAAGTACCGAG	NA
long-mer177	NC_002488	345625	345648	GCAATACGCACAGATCTATGGGCT	NA
long-mer178	NC_002488	346467	346509	TCGGATGATTCTCCAGGAAACTTGACAGCAAGCTCGTTGATTA	NA
long-mer179	NC_002488	346513	346545	CAGTATATAATAATATATCATGTTGTGAGTTTC	NA
long-mer180	NC_002488	348450	348492	CGCCAACGTCTTCACTCGTGGTACTTTCACTCTGTTTGATACC	NC_002488.309	NC_002488.309	347467	350250	+	AutoIPR: IPR010104:Bacterial TonB-dependentreceptor;
long-mer181	NC_002488	351956	352026	CTGAGATTTATCGAGTTATCTGTAAAATCAATGACTTATGGGGAAAGATTCCGGTATAGAAGAGGCGTTAC	NA
long-mer182	NC_002488	353409	353451	TGCTCCTCAATCGTCTCCCCCAGGTTCATAATATGTATGAGTT	NA
long-mer183	NC_002488	354856	354898	CCGATAAGCGCGGAGGGCAGTTATGGCACGTGCTGAATACGGC	NA
long-mer184	NC_002488	360653	360695	GCATGCCCCCGACTTGAACGTCGCTGGCAATGCCCCATTGTCG	NC_002488.317	NC_002488.317	360636	362792	+	AutoIPR: IPR004609:ATP-dependent DNA helicaseRecG; IPR012340:Nucleic acid-binding, OB-fold;IPR017575:CRISPR-associated helicase, CYANO-type;IPR027417:P-loop containing nucleoside triphosphatehydrolase;
long-mer185	NC_002488	360998	361037	GGTGCGTGCGTATGGCGTGCCCAAACTTGGCCAATATGGT	NC_002488.317	NC_002488.317	360636	362792	+	AutoIPR: IPR004609:ATP-dependent DNA helicaseRecG; IPR012340:Nucleic acid-binding, OB-fold;IPR017575:CRISPR-associated helicase, CYANO-type;IPR027417:P-loop containing nucleoside triphosphatehydrolase;
long-mer186	NC_002488	362099	362126	GGCTTGCGCTCAGGGGCGCCAGGTTTAT	NC_002488.317	NC_002488.317	360636	362792	+	AutoIPR: IPR004609:ATP-dependent DNA helicaseRecG; IPR012340:Nucleic acid-binding, OB-fold;IPR017575:CRISPR-associated helicase, CYANO-type;IPR027417:P-loop containing nucleoside triphosphatehydrolase;
long-mer187	NC_002488	363213	363312	ACCGCAGAGTTGTGAAATATCTGGAGAAACGCCCACTTTAAACGTGATGGATGTTGGGTAAATCGTATTCAAAAATTGCTTCAGTTTGAATCATGAATGA	NA
long-mer188	NC_002488	363427	363475	CTGTATGAAACCCTGCGCAGGCAGGGATCCTTTGTGAGCATCGGACCGA	NC_002488.318	NC_002488.318	363376	364578	+	AutoIPR: IPR001128:Cytochrome P450;
long-mer189	NC_002488	364177	364245	TTGTCGCTGATGCCGCAAGCGATATTGGAATGCTTACGTTACGATGGATCGGTACAGTTCACGATGCGC	NC_002488.318	NC_002488.318	363376	364578	+	AutoIPR: IPR001128:Cytochrome P450;
long-mer190	NC_002488	364263	364305	GAGCATTGAAGGTGATGTAGTACCTCGTGGCACGATTGTGTTT	NC_002488.318	NC_002488.318	363376	364578	+	AutoIPR: IPR001128:Cytochrome P450;
long-mer191	NC_002488	364327	364386	CGTGATCCGGCGCAATTCACTGATCCGGATCATCTGGACATCACACGGAAGCAAGGACGC	NC_002488.318	NC_002488.318	363376	364578	+	AutoIPR: IPR001128:Cytochrome P450;
long-mer192	NC_002488	364416	364458	TTGCCTTGGATATCGACTTGCGTTGGTTGAGTTGGAATGCGCA	NC_002488.318	NC_002488.318	363376	364578	+	AutoIPR: IPR001128:Cytochrome P450;
long-mer193	NC_002488	364474	364516	GAGCGTCTGCCGCATTTGAGGTTGGCTAATCTGGATACATTAA	NC_002488.318	NC_002488.318	363376	364578	+	AutoIPR: IPR001128:Cytochrome P450;
long-mer194	NC_002488	364553	364631	CATTGATTGCGGATTTGCATTCATAGAATCCAATGAAGCGCAATGAGATGTAGAAAATGCATTGCTGTATTGATGTGCT	NC_002488.319	NC_002488.319	364609	364767	+	
long-mer194	NC_002488	364553	364631	CATTGATTGCGGATTTGCATTCATAGAATCCAATGAAGCGCAATGAGATGTAGAAAATGCATTGCTGTATTGATGTGCT	NC_002488.318	NC_002488.318	363376	364578	+	AutoIPR: IPR001128:Cytochrome P450;
long-mer195	NC_002488	365806	365841	GGTGAAAACAATTTTGCTATCATTTTAGGCACTTAC	NC_002488.320	NC_002488.320	365059	366327	+	AutoIPR: IPR005152:Lipase, secreted;IPR029058:Alpha/Beta hydrolase fold;
long-mer196	NC_002488	366027	366083	TAGCGACTTTCCAAAGAACCCCAAAAATCCATTCCGTGTGGATCTAGGACGCAATAA	NC_002488.320	NC_002488.320	365059	366327	+	AutoIPR: IPR005152:Lipase, secreted;IPR029058:Alpha/Beta hydrolase fold;
long-mer197	NC_002488	372118	372160	CTTGTACGCTGTATGTTGCTTATGAAGCGCGCTTTTTGAGTAT	NA
long-mer198	NC_002488	372545	372587	TTTGTTATTTCAATCAAGTTGACTGAAAGAGAGTCGTTGTCGA	NA
long-mer199	NC_002488	373538	373580	AATGTAATGACAACCGTACTGTCGGACAGTAGCTTGTTGCATA	NC_002488.325	NC_002488.325	373267	374220	-	AutoIPR: IPR002139:Ribokinase;IPR002173:Carbohydrate/puine kinase, PfkB, conservedsite; IPR029056:Ribokinase-like;
long-mer200	NC_002488	374476	374570	GGGATCGGGCGGTGGTTAGGTAAGAATATCCAGTTGAGGTTCTAAGCTGAGTGGGGTGAAGTCGATTCAATTCAATTCAATTCACACGATTGGTC	NA
long-mer201	NC_002488	374577	374716	GAATCGTTGGTTGCGGCACGCCGGGAAGCTTTGAGCAAGCGGCTTGGGGGAGTGAAGACGATGTTTACTTAGCAGTGCTGTGTGTTGTTGTTTTCTTTGGTTGTTGCATGGGTTGTTTGTTGATTCTCGCGTCCTTTAGG	NA
long-mer202	NC_002488	374752	374794	TACTGGGTTGCAGTTATCAGTTCTTTCTTTCGGTACTTGGGTG	NC_002488.326	NC_002488.326	374729	375694	+	AutoIPR: IPR001395:Aldo/keto reductase;IPR023210:NADP-dependent oxidoreductase domain;
long-mer203	NC_002488	374865	374938	ATTTCTTTGATGGTGCTGAGAACTATGCTCAAGGGCGTGCGGAGCAGGTGTTAGGGGATGTGATTGCCGACTTG	NC_002488.326	NC_002488.326	374729	375694	+	AutoIPR: IPR001395:Aldo/keto reductase;IPR023210:NADP-dependent oxidoreductase domain;
long-mer204	NC_002488	374966	375008	TCCAGTAAGGTGTTCTTTGGGCCTGTGAAGGAGCCACGTCCGA	NC_002488.326	NC_002488.326	374729	375694	+	AutoIPR: IPR001395:Aldo/keto reductase;IPR023210:NADP-dependent oxidoreductase domain;
long-mer205	NC_002488	375038	375080	CATGATGCTTGCCATGCTGCACTGAAGCGTTTGCGAGTGGACT	NC_002488.326	NC_002488.326	374729	375694	+	AutoIPR: IPR001395:Aldo/keto reductase;IPR023210:NADP-dependent oxidoreductase domain;
long-mer206	NC_002488	375166	375208	GGGCAAGGTGCTTTACTGGGGTACTTCGGAGTGGTCAGCGGCA	NC_002488.326	NC_002488.326	374729	375694	+	AutoIPR: IPR001395:Aldo/keto reductase;IPR023210:NADP-dependent oxidoreductase domain;
long-mer207	NC_002488	375217	375328	CGAAGCAATTGCGATTGCCTCACGTGAGCATCTTGAGCGTCCGTGGGTAGAGCAACCTCAGTACAACTTGCTACACCGTGAGCGTGTAGAACGGGAGTATGTATCGCTCTAT	NC_002488.326	NC_002488.326	374729	375694	+	AutoIPR: IPR001395:Aldo/keto reductase;IPR023210:NADP-dependent oxidoreductase domain;
long-mer208	NC_002488	375391	375499	CAATGTGGGTGTGGCATCGGGTAGCCGTTTGGTGCATCCAGGTTACGAGTGGTTACAGGGGGGTGTGTTGGGTGAGGGGGAGGCACGCTTGGTACAAGCGCGGCGCTTT	NC_002488.326	NC_002488.326	374729	375694	+	AutoIPR: IPR001395:Aldo/keto reductase;IPR023210:NADP-dependent oxidoreductase domain;
long-mer209	NC_002488	375506	375549	GTTGCTGCTGATCTTGGCCAGCCGCCGGCGCAATTGGCGATTGC	NC_002488.326	NC_002488.326	374729	375694	+	AutoIPR: IPR001395:Aldo/keto reductase;IPR023210:NADP-dependent oxidoreductase domain;
long-mer210	NC_002488	375568	375670	ACATGTCTCTACGGTGATTCTGGGTGCGAGTCGGGTTGCTCAATTGAAAGAAAATCTTCGGGCATTGCAGGTGGTTGCAGCATTGGATGCTGCTGCTTGGCGA	NC_002488.326	NC_002488.326	374729	375694	+	AutoIPR: IPR001395:Aldo/keto reductase;IPR023210:NADP-dependent oxidoreductase domain;
long-mer211	NC_002488	385352	385394	CTGCTTTCCTGCAGGCCATGCTAGTGCAGGTTATGCTTGGGTG	NC_002488.335	NC_002488.335	384873	385631	+	AutoIPR: IPR000326:Phosphatidic acidphosphatase type 2/haloperoxidase;
long-mer212	NC_002488	408094	408136	TTTCAGTGTGTCTTACGGTGACCGTAGCGGAAGAGGGAGAACG	NA
long-mer213	NC_002488	420005	420047	GGCGGTGGCTGCGATGGCATTCCTCATCTTGCTTTACGACCAG	NC_002488.367	NC_002488.367	419259	421013	+	AutoIPR: IPR000515:ABC transporter type 1,transmembrane domain MetI-like;
long-mer214	NC_002488	474089	474131	ATAGAACGCCGCTGGTGATCCTAGACCACCGGCACCAATCAAC	NC_002488.417	NC_002488.417	473417	474556	-	AutoIPR: IPR000594:UBA/THIF-type NAD/FADbinding fold; IPR001763:Rhodanese-like domain;IPR016040:NAD(P)-binding domain;
long-mer215	NC_002488	474149	474189	CAAGCGCTGCTGGCCATGTGGTCCGATGTGAGGCAGACGCA	NC_002488.417	NC_002488.417	473417	474556	-	AutoIPR: IPR000594:UBA/THIF-type NAD/FADbinding fold; IPR001763:Rhodanese-like domain;IPR016040:NAD(P)-binding domain;
long-mer216	NC_002488	474361	474392	GACAGATCAGAACGATCTCCGCGTTTGTATCG	NC_002488.417	NC_002488.417	473417	474556	-	AutoIPR: IPR000594:UBA/THIF-type NAD/FADbinding fold; IPR001763:Rhodanese-like domain;IPR016040:NAD(P)-binding domain;
long-mer217	NC_002488	474493	474535	TGAAAACGGCGCCACTGGCGATGCGAGACCGCGCCTGATGCGG	NC_002488.417	NC_002488.417	473417	474556	-	AutoIPR: IPR000594:UBA/THIF-type NAD/FADbinding fold; IPR001763:Rhodanese-like domain;IPR016040:NAD(P)-binding domain;
long-mer218	NC_002488	476908	476956	GTGGAGCGTGAGGAACAACTCACCTATTTGCGTGCCCGTGGTGTGGATA	NC_002488.419	NC_002488.419	475570	477048	+	AutoIPR: IPR001633:EAL domain;IPR024744:Putative cyclic diguanylate phosphodiesterase,CSS motif-containing domain;
long-mer219	NC_002488	480222	480246	CGGTCGTTTCGCACTGGATTTCCTG	NC_002488.423	NC_002488.423	480049	481305	+	
long-mer220	NC_002488	481757	481799	AAGTTCCTTGTCATCCATTGATACTATTTTTGTCAGGCCTTGA	NC_002488.424	NC_002488.424	481308	481799	+	AutoIPR: IPR025746:Type 4 fimbrial biogenesisprotein PilX, N-terminal domain;
long-mer221	NC_002488	483176	483218	GAGCGATATCAACCCTTCTTATGATGACAAGTTGCCGGGGTCT	NC_002488.425	NC_002488.425	481803	486368	+	AutoIPR: IPR008707:PilC beta-propeller domain;IPR011047:Quinonprotein alcohol dehydrogenase-likesuperfamily;
long-mer222	NC_002488	484511	484553	GGCGCTCAGTCATGTTGACGATACCAACCGCGCATCTGTAGTG	NC_002488.425	NC_002488.425	481803	486368	+	AutoIPR: IPR008707:PilC beta-propeller domain;IPR011047:Quinonprotein alcohol dehydrogenase-likesuperfamily;
long-mer223	NC_002488	485797	485839	TATCAGCTCAAATCATCCAGGTTAGCGATCATCCGACGTCGCC	NC_002488.425	NC_002488.425	481803	486368	+	AutoIPR: IPR008707:PilC beta-propeller domain;IPR011047:Quinonprotein alcohol dehydrogenase-likesuperfamily;
long-mer224	NC_002488	486161	486198	AATTCAGAGTGTTGCAGTGACTCGCACAGCGCCTAGAC	NC_002488.425	NC_002488.425	481803	486368	+	AutoIPR: IPR008707:PilC beta-propeller domain;IPR011047:Quinonprotein alcohol dehydrogenase-likesuperfamily;
long-mer225	NC_002488	487151	487178	CGCTTATCCTCACTATCGGTGATCCCTC	NC_002488.428	NC_002488.428	487057	488229	-	AutoIPR: IPR011010:DNA breaking-rejoiningenzyme, catalytic core; IPR023109:Integrase/recombinase,N-terminal;
long-mer226	NC_002488	493987	494015	CCTGCCGCTGGGTGCGGGTGTCGTGGGGC	NA
long-mer227	NC_002488	500161	500183	CAGCTTGATCGTGGTGCCTTGCC	NC_002488.455	NC_002488.455	499912	500964	+	AutoIPR: IPR002694:Zinc finger, CHC2-type;
long-mer228	NC_002488	500227	500255	CCTGACAGGGTCTGGGTGCCGTTGCTGCC	NC_002488.455	NC_002488.455	499912	500964	+	AutoIPR: IPR002694:Zinc finger, CHC2-type;
long-mer229	NC_002488	535439	535463	GCTGTCAGCATCTAGCAGTGCCAGC	NC_002488.498	NC_002488.498	535409	537481	-	AutoIPR: IPR002547:tRNA-binding domain;IPR012340:Nucleic acid-binding, OB-fold;IPR015413:Methionyl/Leucyl tRNA synthetase;IPR020791:Leucine-tRNA ligase, archaeal;IPR023458:Methionine-tRNA ligase, type 1;IPR029038:Methionyl-tRNA synthetase, Zn-domain;
long-mer230	NC_002488	544423	544452	AATTGCTCCGTATCTTCCTGGTGAAAGGTG	NA
long-mer231	NC_002488	545256	545278	GACGAACACGTTGCTTGGCGAAC	NC_002488.503	NC_002488.503	544600	545625	+	AutoIPR: IPR004881:Ribosome biogenesis GTPaseRsgA, putative; IPR027417:P-loop containing nucleosidetriphosphate hydrolase;
long-mer232	NC_002488	545788	545830	TTTGGCCTTTGTAGGAGCCTGTCGATGGGGAAGGTTCGGTTGT	NA
long-mer233	NC_002488	547031	547072	GGGTTTGTGGATTGTAAGAAGAGTGGGCGTGTATGGTTGGGA	NC_002488.505	NC_002488.505	547063	547251	+	
long-mer234	NC_002488	552166	552201	TGTAAGCGTACTCCGCAAGTGCAGGTTGAATGCATT	NC_002488.512	NC_002488.512	551686	552687	+	AutoIPR: IPR001015:Ferrochelatase;
long-mer235	NC_002488	562026	562068	ACAACGTATCAGAGGTAGGTGCGTTGTTGGATGCGCGTGTTGA	NA
long-mer236	NC_002488	562098	562140	TGGCATGACATGCTTGAAGCGTTGCGGATTGGTGGGTTGAGAG	NA
long-mer237	NC_002488	562318	562360	TAGGAGGATTGTCGAGCGATGCATATTTGCCAGTATGTAGCGT	NC_002488.524	NC_002488.524	562336	562527	+	
long-mer238	NC_002488	562363	562421	AGCATCTGCTTTCTTGGGCCACATGATCAGGTCATGCCGTGTCTGCCAGGTACGGTGGT	NC_002488.524	NC_002488.524	562336	562527	+	
long-mer239	NC_002488	562492	562534	TTTAAGTGGTTCATGGTGAGGGTCGAATGTCGGTGATGTGCAT	NC_002488.524	NC_002488.524	562336	562527	+	
long-mer240	NC_002488	562767	562809	TATTTTCCCGCCATCAACCAGTCGGTAATTCAGCAGTTGCTTG	NC_002488.525	NC_002488.525	562566	563249	-	AutoIPR: IPR021457:Protein of unknown functionDUF3108;
long-mer241	NC_002488	562842	562884	GATGAGGAGTCCGTCCATATCTCCTTCTTTGAGGGCCACAGGG	NC_002488.525	NC_002488.525	562566	563249	-	AutoIPR: IPR021457:Protein of unknown functionDUF3108;
long-mer242	NC_002488	581764	581806	AGATTCTGAAGCAGATGGGCGATCATGTGGATGCGGTTGTATT	NC_002488.544	NC_002488.544	581277	582647	+	AutoIPR: IPR005857:Cystathioninebeta-synthase;
long-mer243	NC_002488	581913	581955	CAGTACATCAATGAGGGAACATGCAGTGATAAGTCTGGTACTT	NC_002488.544	NC_002488.544	581277	582647	+	AutoIPR: IPR005857:Cystathioninebeta-synthase;
long-mer244	NC_002488	583842	583884	ACTCGACCCATGACGGTTGAGCCGACGCATACGCAGTGGGAGG	NC_002488.545	NC_002488.545	583338	584708	+	AutoIPR: IPR006342:Methyltransferase FkbM;IPR029063:S-adenosyl-L-methionine-dependentmethyltransferase;
long-mer245	NC_002488	584001	584043	GATGGTTTTAGATTGGAAAATAGCTGGTGTGCGGTGGGCGTGC	NC_002488.545	NC_002488.545	583338	584708	+	AutoIPR: IPR006342:Methyltransferase FkbM;IPR029063:S-adenosyl-L-methionine-dependentmethyltransferase;
long-mer246	NC_002488	584576	584604	GCCCGTGCCGCATGTGCTGGGTCAGGCGC	NC_002488.545	NC_002488.545	583338	584708	+	AutoIPR: IPR006342:Methyltransferase FkbM;IPR029063:S-adenosyl-L-methionine-dependentmethyltransferase;
long-mer247	NC_002488	589402	589426	GAGTGCTAGTCACCGGGGGGGCTGG	NC_002488.549	NC_002488.549	589383	590327	+	AutoIPR: IPR021168:Bifunctional polymyxinresistance protein, ArnA;
long-mer248	NC_002488	604301	604324	GTATGAGGTGTGAGGTGTGAGTCA	NC_002488.561	NC_002488.561	603792	604499	-	
long-mer249	NC_002488	604973	605010	GATGTCACGGCGAGCAGGCAGACCATTGTCGCCGCGTG	NC_002488.563	NC_002488.563	604931	605242	-	
long-mer250	NC_002488	606778	606820	GAGGATGGTCGCTTCACCAGAATGGGAGCAGAACGCTTCCCAC	NC_002488.565	NC_002488.565	606421	606897	-	AutoIPR: IPR016891:Protein of unknown functionDUF2321;
long-mer251	NC_002488	615817	615848	TCACTGAAACCCTCTCATTTTCAAGCACTGTT	NC_002488.577	NC_002488.577	614678	615820	-	AutoIPR: IPR001091:Restriction/modificationDNA-methylase; IPR002941:DNA methylase N-4/N-6;IPR029063:S-adenosyl-L-methionine-dependentmethyltransferase;
long-mer252	NC_002488	616829	616871	AAGATATGGCCATGTAAAAGTATGGACGTACATAAGACGACGC	NA
long-mer253	NC_002488	617113	617155	GTGTCCCTGTTGTGGACGTTGTCCCCATGGGAATGGGCCAGCG	NC_002488.579	NC_002488.579	616918	617616	-	AutoIPR: IPR000774:Peptidyl-prolyl cis-transisomerase, FKBP-type, N-terminal;IPR001179:Peptidyl-prolyl cis-trans isomerase, FKBP-type,domain; IPR023566:Peptidyl-prolyl cis-trans isomerase,FKBP-type;
long-mer254	NC_002488	620837	620862	GCCACTTGAAAGGTGAACAGTACGAT	NC_002488.584	NC_002488.584	620725	622017	-	AutoIPR: IPR007349:Domain of unknown functionDUF418;
long-mer255	NC_002488	621457	621499	GACGATAAAATCCGCCCAGCAATATATTGACATCAGCGCCACA	NC_002488.584	NC_002488.584	620725	622017	-	AutoIPR: IPR007349:Domain of unknown functionDUF418;
long-mer256	NC_002488	628627	628669	GCCGCCTTTTGCACACAACACTACATCCGCCTACACATCGCGC	NC_002488.590	NC_002488.590	628438	629745	+	AutoIPR:IPR011063:tRNA(Ile)-lysidine/2-thiocytidine synthase;IPR012094:tRNA(Ile)-lysidine synthase;IPR020825:Phenylalanyl-tRNA synthetase, B3/B4;
long-mer257	NC_002488	628803	628881	GACCTGGTTACTACGCGCACTGCGTGGCTCCTGCGACGGACTCGCCGCCATGCGGCCGTTGACCCCATTTGCCGCGGGC	NC_002488.590	NC_002488.590	628438	629745	+	AutoIPR:IPR011063:tRNA(Ile)-lysidine/2-thiocytidine synthase;IPR012094:tRNA(Ile)-lysidine synthase;IPR020825:Phenylalanyl-tRNA synthetase, B3/B4;
long-mer258	NC_002488	647903	647945	GTTGCACGCCAGCGTTGTCGTAAATTGATCACTGCCGGTACCC	NC_002488.608	NC_002488.608	647699	648691	+	AutoIPR: IPR027417:P-loop containing nucleosidetriphosphate hydrolase;
long-mer259	NC_002488	654445	654498	GTCCAGGAACCACAGCGCCAGCTCCGCCCCCGCGTAGTTGTGGGACGGCAACCG	NC_002488.616	NC_002488.616	652861	655041	-	AutoIPR: IPR002297:DNA-directed DNA-polymerase,family A, mitochondria;
long-mer260	NC_002488	660147	660195	CGGATACAGTGGATGTGTTGGTTCTACACGTATATATTCGTACCCCATA	NC_002488.625	NC_002488.625	660048	660437	-	
long-mer261	NC_002488	661009	661037	CCTGCCGCTGGGTGCGGGTGTCGTGGGGC	NA
long-mer262	NC_002488	670159	670202	GTCGCCGTGATTGATCCCTCGAGCATGATGTCCTGGTGGAAAGA	NC_002488.643	NC_002488.643	669678	670172	+	AutoIPR: IPR002196:Glycoside hydrolase, family24; IPR023346:Lysozyme-like domain;
long-mer262	NC_002488	670159	670202	GTCGCCGTGATTGATCCCTCGAGCATGATGTCCTGGTGGAAAGA	NC_002488.644	NC_002488.644	670165	670494	+	AutoIPR: IPR006481:Bacteriophage lambda, GpS,holin;
long-mer263	NC_002488	689194	689226	CCACGGCTTAGCCGCCTGGGGGCCCGTGCTGCC	NC_002488.668	NC_002488.668	689084	689302	+	AutoIPR: IPR008861:Phage Tail Protein X-like;
long-mer264	NC_002488	690730	690795	CGGAGTGGAAATTAATATAAGAGATTGATTTTCAACAATAAATATATACAGTATTGGTGTATTTCC	NA
long-mer265	NC_002488	694811	694850	GGGCTTTACGGAATATGCATTGCAGCATTTGTGTTTGTGT	NA
long-mer266	NC_002488	699427	699452	GATGGCTTCGCAGAAAAATGCGCCAT	NA
long-mer267	NC_002488	703295	703337	ATTCATGAATACTGAGGGAAACGATATTTCTATTGTCTTAACC	NA
long-mer268	NC_002488	703339	703365	CAATCGCAGCCCCCTCCAAGCCAAATG	NA
long-mer269	NC_002488	703519	703561	ATGACGACGCGACGCCAGGATGCCCTCAGGTAAACCTAGATCA	NC_002488.683	NC_002488.683	703411	704499	-	AutoIPR: IPR006292:Ribonuclease D;IPR010997:HRDC-like;
long-mer270	NC_002488	707461	707503	GATGTTTTTAGTTCATGTGCTACTGACTTCGACCCTGACGCGG	NC_002488.686	NC_002488.686	707473	708807	-	AutoIPR: IPR003753:Exonuclease VII, largesubunit; IPR025824:OB-fold nucleic acid binding domain;
long-mer271	NC_002488	708963	709001	ACATTCTGTTCTTGAGTGTCCAGCAGCTCGGGTGTACAT	NA
long-mer272	NC_002488	717364	717406	GTAGGTGTTTGCTTGCTGAAAATCGGGTTGCTAGGAGTGTGCC	NC_002488.695	NC_002488.695	717284	718069	-	AutoIPR: IPR002781:Transmembrane proteinTauE-like;
long-mer273	NC_002488	718213	718287	GAAAATTGCCGAGCCGAACACAATACGTCGATCGATCACTTTCTTCGAAGGTAGGTGGAAGCACTCGTCGAGCAA	NC_002488.696	NC_002488.696	718066	718506	-	AutoIPR: IPR007272:Sulphur transport domain;
long-mer274	NC_002488	718315	718339	CATTCCTGGGAAAGCCACAGCCAAC	NC_002488.696	NC_002488.696	718066	718506	-	AutoIPR: IPR007272:Sulphur transport domain;
long-mer275	NC_002488	720376	720418	ACGTGCCGCCGCTTGCTCGGCATCGTTGCCGGGCTGGTTTGGT	NC_002488.699	NC_002488.699	719245	720540	-	AutoIPR: IPR001279:Beta-lactamase-like;IPR005939:Beta-lactamase hydrolase-like;IPR029021:Protein-tyrosine phosphatase-like;
long-mer276	NC_002488	720441	720483	TAATGATGCTGCGATAACCTCTACGGGCGAAGTTGATGAATTC	NC_002488.699	NC_002488.699	719245	720540	-	AutoIPR: IPR001279:Beta-lactamase-like;IPR005939:Beta-lactamase hydrolase-like;IPR029021:Protein-tyrosine phosphatase-like;
long-mer277	NC_002488	720515	720571	CGTTCGTTGATGTCTACTATTCTCATGGGATTCCTTCATAAATTACAATATATAATA	NC_002488.699	NC_002488.699	719245	720540	-	AutoIPR: IPR001279:Beta-lactamase-like;IPR005939:Beta-lactamase hydrolase-like;IPR029021:Protein-tyrosine phosphatase-like;
long-mer278	NC_002488	720700	720722	ATCCCATCGAACGTTTCAGATTA	NA
long-mer279	NC_002488	725492	725561	TGTTGTGGCAGTGGTATTCCGTTGTTGTTGTTGTTGTTGTTGTTGTTGTTGTCTGCTGCACTGTGGAGGC	NC_002488.706	NC_002488.706	725350	725574	+	
long-mer280	NC_002488	728035	728077	GCGATGTGGTCCATCCACTCCTTTGTGATGGAGGGTTGCACGC	NC_002488.708	NC_002488.708	727917	728345	+	AutoIPR: IPR029069:HotDog domain;
long-mer281	NC_002488	729028	729070	AAAACAACTTTCTTCGTTGGGATTAATTCGTTGAGCGTATCAC	NC_002488.709	NC_002488.709	728706	730883	-	AutoIPR: IPR002656:Acyltransferase 3;IPR013830:SGNH hydrolase-type esterase domain;
long-mer282	NC_002488	731608	731649	CCGACATGAACAACTGGAACATCGCCATCCTTGATGACCTGT	NC_002488.711	NC_002488.711	731613	731855	+	
long-mer283	NC_002488	732206	732248	TCGTTACCTCGAAGGTGTGTTTTTGCATAGACTGGCGGTATTT	NA
long-mer284	NC_002488	733730	733772	TATGCTGATTGAGGGTTCATTGATGTGTGCGCCACCAGCGGCG	NC_002488.713	NC_002488.713	732248	734041	-	AutoIPR: IPR017186:Lipase, autotransporterEstA;
long-mer285	NC_002488	734300	734342	ATTGTGCCACGCACTCTGCATCTGAATTACGTGCTGCGCGAGG	NC_002488.714	NC_002488.714	734126	734383	+	AutoIPR: IPR003749:ThiamineS/Molybdopterinconverting factor subunit 1; IPR012675:Beta-graspdomain;
long-mer286	NC_002488	734563	734608	AATTGTTACTGTGGCGATTCGTCGAGTGAATATCGGTCAGGATCCG	NC_002488.715	NC_002488.715	734399	735226	+	AutoIPR: IPR008867:Thiazole biosynthesis;IPR013785:Aldolase-type TIM barrel;
long-mer287	NC_002488	735058	735100	TGATGCTGTATTAATGAATACTGCGATTGCTGGTGCGCGTGAT	NC_002488.715	NC_002488.715	734399	735226	+	AutoIPR: IPR008867:Thiazole biosynthesis;IPR013785:Aldolase-type TIM barrel;
long-mer288	NC_002488	737028	737070	TTTTATTGATAAGACATCGACTGAGTTGCGTTTGCGCAAGCAA	NC_002488.717	NC_002488.717	735988	737850	+	AutoIPR: IPR004680:Citrate transporter-likedomain; IPR006037:Regulator of K+ conductance,C-terminal;
long-mer289	NC_002488	739453	739495	ACCGGAGTGCAGTTGCTATTGGGAAAAAAGCAGTGTTGCTGGG	NC_002488.718	NC_002488.718	739092	739604	+	AutoIPR: IPR003444:Transcriptional regulatorMraZ; IPR007159:SpoVT-AbrB domain;
long-mer290	NC_002488	740520	740562	TGAGTTGGAGGTTAACCCGCGCGCGCGCAGTGCGGTGCTGCGG	NC_002488.719	NC_002488.719	739564	740601	+	AutoIPR: IPR002903:Ribosomal RNA small subunitmethyltransferase H;IPR023397:S-adenosyl-L-methionine-dependentmethyltransferase, MraW, recognition domain;IPR029063:S-adenosyl-L-methionine-dependentmethyltransferase;
long-mer291	NC_002488	742634	742690	GTGGCCGCTGGTATTCCTACGACGGTGACACCAGCTCCGTCTGCGATTCAGAGAAAT	NC_002488.721	NC_002488.721	740858	742699	+	AutoIPR: IPR005311:Penicillin-binding protein,dimerisation domain;IPR012338:Beta-lactamase/transpeptidase-like;
long-mer292	NC_002488	751556	751598	GTGTGTTTTGGGTGTCGCGCGTTTTGAGTGTTTTCATATGAAT	NC_002488.729	NC_002488.729	751483	751596	+	
long-mer292	NC_002488	751556	751598	GTGTGTTTTGGGTGTCGCGCGTTTTGAGTGTTTTCATATGAAT	NC_002488.730	NC_002488.730	751593	752429	+	AutoIPR: IPR005548:Cell division proteinFtsQ/DivIB; IPR013685:Polypeptide-transport-associated,FtsQ-type;
long-mer293	NC_002488	755741	755783	GATTATGGATGGATCTTCTGCCCCGTTTGTATTCCTGTTGCAG	NC_002488.734	NC_002488.734	755439	756353	+	AutoIPR: IPR004463:UDP-3-O-acylN-acetylglucosamine deacetylase;
long-mer294	NC_002488	757137	757179	AATGTACGGTTGCAAGCTAAGTTTCAGCAGCAGAGGGCTGAGT	NC_002488.735	NC_002488.735	756861	757925	+	AutoIPR: IPR011055:Duplicated hybrid motif;IPR016047:Peptidase M23;
long-mer295	NC_002488	760812	761014	ACTTGAATGTCAGACCCTCAAACTTGACCAGATGCCTGAGTGGCAAGCTGTTGGGGGGATCACCTGTATTCGATGATTTCCATGCAGAATCGCAGTGGCGCTTATTGGCGTTGTTGCGTTTCGAACACGCTGTTTTGAAATCGTTGCGGTAACCAAACTGCTGCTGTTGATGTTTTTTTCTTAAGTATTGGAGAGTGACCGCC	NC_002488.736	NC_002488.736	758073	760817	+	AutoIPR: IPR000185:Protein translocase subunitSecA; IPR027417:P-loop containing nucleoside triphosphatehydrolase;
long-mer296	NC_002488	761034	761119	TACTCTCCCCCAACAATACGCTTCTTCGTATATGTTCTACGCCCCCCTTCTTCTTGAAAGTGAGTGTAGGGATTGCATTTTTAGAT	NA
long-mer297	NC_002488	761170	761227	TTGATGGCCAATCCACTCTCGGGCGATGCCTGCTGCTATCTCCTATTTCTTGTTGGGC	NA
long-mer298	NC_002488	761364	761406	GCCGTCGGTTTGCATCCTGACATACTGACGTAGAGAACTCCGT	NA
long-mer299	NC_002488	761872	761914	CTAGGCATTAACGCAATACGCTTGCCCCTGTGCTCGGACACCC	NC_002488.737	NC_002488.737	761656	763410	+	AutoIPR: IPR005795:Major pollen allergen LolpI; IPR009009:RlpA-like double-psi beta-barrel domain;IPR017853:Glycoside hydrolase superfamily;
long-mer300	NC_002488	762231	762273	GCCTGATTGGAACCGTGTCGTTGAGCGTGCCGCTGCTGCCATT	NC_002488.737	NC_002488.737	761656	763410	+	AutoIPR: IPR005795:Major pollen allergen LolpI; IPR009009:RlpA-like double-psi beta-barrel domain;IPR017853:Glycoside hydrolase superfamily;
long-mer301	NC_002488	762507	762549	GGATGCCACGGATGCGGAGCAACTCGCCCATCGGATTGATGCA	NC_002488.737	NC_002488.737	761656	763410	+	AutoIPR: IPR005795:Major pollen allergen LolpI; IPR009009:RlpA-like double-psi beta-barrel domain;IPR017853:Glycoside hydrolase superfamily;
long-mer302	NC_002488	763059	763101	CAATATGGCTCAAGGGCGTATTCCCGTGCAATGGAAGGTCGTC	NC_002488.737	NC_002488.737	761656	763410	+	AutoIPR: IPR005795:Major pollen allergen LolpI; IPR009009:RlpA-like double-psi beta-barrel domain;IPR017853:Glycoside hydrolase superfamily;
long-mer303	NC_002488	764352	764394	ATCGGTTCGGATACGGATAAGTGTGTGTTTTGGCATGCCAAGC	NC_002488.738	NC_002488.738	763690	764538	-	AutoIPR:IPR029063:S-adenosyl-L-methionine-dependentmethyltransferase;
long-mer304	NC_002488	764439	764481	AGGAGCCTGACCAGGTGGCCGTCCCGCGGCTGCGGGCCTCCTG	NC_002488.738	NC_002488.738	763690	764538	-	AutoIPR:IPR029063:S-adenosyl-L-methionine-dependentmethyltransferase;
long-mer305	NC_002488	764670	764712	GGCTGTGCCATCCTCATACATAGCATACGCAGTGCCGGTATAT	NC_002488.739	NC_002488.739	764535	764837	-	
long-mer306	NC_002488	765103	765145	TGGCAGTTTCCTCGGCCAAGCTGCTTGGGGAACGCAGCAGACC	NC_002488.740	NC_002488.740	764864	765520	+	AutoIPR: IPR018648:Protein of unknown functionDUF2076;
long-mer307	NC_002488	765585	765612	GATGCGCTGTCCCTGCTTTAACCTCTGA	NA
long-mer308	NC_002488	765642	765675	TCACGGGTGAGACAAAAGACGGAGGTCTGTTACC	NA
long-mer309	NC_002488	766135	766177	TTGGAGTGCAGCGCTGTGAGCATATTCCGCTGCGCAGAGAAGG	NA
long-mer310	NC_002488	766429	766471	GCGTGGTTTGAGAGTCTGTATATAGTTGTCTGGGCGTTCGTAC	NC_002488.741	NC_002488.741	766252	769134	-	AutoIPR: IPR011249:Metalloenzyme, LuxS/M16peptidase-like;
long-mer311	NC_002488	766626	766657	TGGATTCGGCCGTTTTGTCGGTTTGTACGGGG	NC_002488.741	NC_002488.741	766252	769134	-	AutoIPR: IPR011249:Metalloenzyme, LuxS/M16peptidase-like;
long-mer312	NC_002488	767467	767512	GGCGCCTTGGTCGGCTGCGTAGCCAGCGTCAAATAGCAGCGTGATT	NC_002488.741	NC_002488.741	766252	769134	-	AutoIPR: IPR011249:Metalloenzyme, LuxS/M16peptidase-like;
long-mer313	NC_002488	768263	768288	TACAACCGCGGTTGCGATACCTGATC	NC_002488.741	NC_002488.741	766252	769134	-	AutoIPR: IPR011249:Metalloenzyme, LuxS/M16peptidase-like;
long-mer314	NC_002488	768290	768321	TATTGCACACCGCGCTTTTGTGCCGGTAGCGG	NC_002488.741	NC_002488.741	766252	769134	-	AutoIPR: IPR011249:Metalloenzyme, LuxS/M16peptidase-like;
long-mer315	NC_002488	768580	768619	CCGTCCGTAGGGCACGTTTTCCCTTTGGCGTTTTTCATTT	NC_002488.741	NC_002488.741	766252	769134	-	AutoIPR: IPR011249:Metalloenzyme, LuxS/M16peptidase-like;
long-mer316	NC_002488	772995	773060	CATGCTGAAGCAGGTCGCCGCTGGCTGGAAGCTGCGTTATACCCTCGATCCAACGCCGGAAGCAGG	NC_002488.743	NC_002488.743	771718	773376	+	AutoIPR: IPR003137:Protease-associated domain,PA; IPR007484:Peptidase M28;
long-mer317	NC_002488	773065	773125	TTTTTTCGTTCCGATCATTTTTCTTTTGCCAAGCGCGGTATTCCTGCCATTTCATACTCCG	NC_002488.743	NC_002488.743	771718	773376	+	AutoIPR: IPR003137:Protease-associated domain,PA; IPR007484:Peptidase M28;
long-mer318	NC_002488	773153	773195	TGGCTGCGGGCAAGGCTGCCTTGGAGGACTATACGGTTCGGCG	NC_002488.743	NC_002488.743	771718	773376	+	AutoIPR: IPR003137:Protease-associated domain,PA; IPR007484:Peptidase M28;
long-mer319	NC_002488	773384	773426	GGTGTTCGATCCCATGCCGCGAGGAGACCTTGGGAGCGGATGC	NA
long-mer320	NC_002488	774306	774348	GGTACGTGCGTGCAGTAGGGCCGTGTCGGCACCTGGTTTGAGA	NC_002488.745	NC_002488.745	774081	775484	-	AutoIPR: IPR000924:Glutamyl/glutaminyl-tRNAsynthetase;
long-mer321	NC_002488	775669	775702	ATAGGTAGATTTGGGGAGGGCCTGCCGATTCAGC	NA
long-mer322	NC_002488	776605	776647	GATGCTTTGAGCCGGGGATTGGAGCATCCGGTGAAGCCGCTGC	NC_002488.746	NC_002488.746	775765	777267	+	AutoIPR: IPR001576:Phosphoglycerate kinase;
long-mer323	NC_002488	777412	777443	GTGTTTTTGTTGGATAGGTGGTGCATTGTTGA	NA
long-mer324	NC_002488	778803	778845	TTGCCTTGGTGGTGTGGTTGCATTGACGGAGTCCGGTACGACG	NC_002488.747	NC_002488.747	777685	779151	+	AutoIPR: IPR001697:Pyruvate kinase;IPR015793:Pyruvate kinase, barrel;
long-mer325	NC_002488	779310	779354	TGTCTGAGTGGCGGTCACGGGGGGAGATGGGAACGTCGAGCGGTG	NA
long-mer326	NC_002488	779373	779415	CATCTGTTGCTTGTGGCTGTGATGTGCGCCAGGGCCGATGTGC	NA
long-mer327	NC_002488	779577	779619	GTGACGCCCAAGGGAGTGTGTGGTGCGCAGTGGTGCTTGGAGC	NA
long-mer328	NC_002488	781560	781602	ACACTAGAGGCTGTACGTAGCAGCGTGGATTGTGCGATCTGAG	NC_002488.749	NC_002488.749	781043	781849	-	
long-mer329	NC_002488	781736	781798	TGTGCTGTAGCCTGCATGCGTGAGCCGATTTTCTCCGGTGCATGTTTCACCAAGTGCGCCATA	NC_002488.749	NC_002488.749	781043	781849	-	
long-mer330	NC_002488	782525	782567	CGGCGTGCGTCAATGGGATTGTCCCCATTACAGGTGCTCCTTG	NC_002488.750	NC_002488.750	781982	782629	+	
long-mer331	NC_002488	783198	783240	GCCGCTGTGAATGTTCCTAATCTTCTTTAGTTTTGTGCTTCGT	NA
long-mer332	NC_002488	783483	783525	CGAGGATCACGGCACCCGGTTGGGCCTGTTGGGCGATCTGCAG	NC_002488.751	NC_002488.751	783385	784344	-	AutoIPR: IPR005856:Cysteine synthase;
long-mer333	NC_002488	784123	784165	AGTATTTCCCGAAGTGGCTTCAACGATGGTGTCGCCGGGTTTC	NC_002488.751	NC_002488.751	783385	784344	-	AutoIPR: IPR005856:Cysteine synthase;
long-mer334	NC_002488	784174	784216	CTGTTGTTCGGCGTCGAGAATAATGGCCAGTGCCAGACGGTCT	NC_002488.751	NC_002488.751	783385	784344	-	AutoIPR: IPR005856:Cysteine synthase;
long-mer335	NC_002488	784261	784303	ATCCACGTGTGCCGGAGCAATACGGTTCAGTTTAACCACGGGT	NC_002488.751	NC_002488.751	783385	784344	-	AutoIPR: IPR005856:Cysteine synthase;
long-mer336	NC_002488	784346	784388	AAGGTCTCTGTGGAAGTAATCAGGGAGGATGTACACACAGATA	NA
long-mer337	NC_002488	784414	784439	GATGAGTGCGGGGGGGCATGGGGCAG	NC_002488.752	NC_002488.752	784408	785838	-	AutoIPR: IPR012409:Sirohaem synthase;
long-mer338	NC_002488	784461	784546	AATGCAGGTGTTCGGCCAGCGTGGTGACTTCGCCGAGGATCAGCAGTGCGGGGGGGCGCACGGCATATGTCTGTGCGGTGTGCGCG	NC_002488.752	NC_002488.752	784408	785838	-	AutoIPR: IPR012409:Sirohaem synthase;
long-mer339	NC_002488	784606	784648	TGCAAAAGGCGTTGTTTCGGCGCGTCCAGCCTCACACAGGCGT	NC_002488.752	NC_002488.752	784408	785838	-	AutoIPR: IPR012409:Sirohaem synthase;
long-mer340	NC_002488	784690	784759	CAGCGTTTGGCGTTCTTGTGCTAGTGCAGCCCAGTCCAGGGTGTCTAGCGAGGATTGGCAATGGGCGGTG	NC_002488.752	NC_002488.752	784408	785838	-	AutoIPR: IPR012409:Sirohaem synthase;
long-mer341	NC_002488	785034	785100	GCTCCGCATCGCGCCGTGCCACCTGTAACACGGTGTCGCTGACCAAGCGGTCGTAGAGGATGATGTC	NC_002488.752	NC_002488.752	784408	785838	-	AutoIPR: IPR012409:Sirohaem synthase;
long-mer342	NC_002488	785165	785190	ACCAGGGTGACGCTGCCGGACCCCGT	NC_002488.752	NC_002488.752	784408	785838	-	AutoIPR: IPR012409:Sirohaem synthase;
long-mer343	NC_002488	786928	786989	GTCGCCTCCTAGCTGGCAATCATTGACACAGACCATTACCAATTGAGTGGGTTCTCAAGTGG	NC_002488.753	NC_002488.753	785942	786973	+	AutoIPR: IPR020890:Transcription regulator HTH,HdfR;
long-mer344	NC_002488	787112	787144	CAGCGTGTCTTTGTGTTGCAGGATGGGCTACAG	NA
long-mer345	NC_002488	787206	787248	GCGGTGGTAGGCGGTCGACCAGGCCCAGTACACGGCCACGTAG	NC_002488.754	NC_002488.754	787165	788346	-	AutoIPR: IPR002938:Monooxygenase, FAD-binding;IPR010971:Ubiquinone biosynthesis hydroxylase UbiH/COQ6;
long-mer346	NC_002488	789411	789453	CTCATCGAATACCGTGGGTAGTCCCCCCGGTGGTGTGACTTCA	NC_002488.755	NC_002488.755	788343	789551	-	AutoIPR: IPR002938:Monooxygenase, FAD-binding;IPR010971:Ubiquinone biosynthesis hydroxylase UbiH/COQ6;
long-mer347	NC_002488	793472	793514	GTTTCCGTCCGATGCGTTTGGAGCTGACTTTGGTAACCATGTC	NC_002488.758	NC_002488.758	792417	793811	+	AutoIPR: IPR000297:Peptidyl-prolyl cis-transisomerase, PpiC-type; IPR015391:SurA N-terminal;IPR023034:Peptidyl-prolyl isomerase SurA;IPR027304:Trigger factor/SurA domain;
long-mer348	NC_002488	793747	793789	AGACTCCCAGCGCGGCGGTGATCCCGGCAACAGGGGCCGTATT	NC_002488.758	NC_002488.758	792417	793811	+	AutoIPR: IPR000297:Peptidyl-prolyl cis-transisomerase, PpiC-type; IPR015391:SurA N-terminal;IPR023034:Peptidyl-prolyl isomerase SurA;IPR027304:Trigger factor/SurA domain;
long-mer349	NC_002488	793835	793877	TTTGGTTCCTGGCGAACCGGCTGGCGTTGGCCCTGAATTGTGC	NC_002488.759	NC_002488.759	793815	794807	+	AutoIPR:IPR005255:4-hydroxythreonine-4-phosphate dehydrogenasePdxA; IPR024084:Isopropylmalate dehydrogenase-likedomain;
long-mer350	NC_002488	797792	797830	TGGCGGCAATTCCGAGGGTGCGGAAAACAGAGCGTCGAG	NC_002488.762	NC_002488.762	797255	799627	-	AutoIPR: IPR005887:Alpha-1,2-mannosidase,putative; IPR006311:Twin-arginine translocation pathway,signal sequence; IPR008928:Six-hairpin glycosidase-like;IPR014718:Glycoside hydrolase-type carbohydrate-binding,subgroup;
long-mer351	NC_002488	797883	797918	TCGTGCTGATTGAGAAACGTTGCCTGCCAAGCATTG	NC_002488.762	NC_002488.762	797255	799627	-	AutoIPR: IPR005887:Alpha-1,2-mannosidase,putative; IPR006311:Twin-arginine translocation pathway,signal sequence; IPR008928:Six-hairpin glycosidase-like;IPR014718:Glycoside hydrolase-type carbohydrate-binding,subgroup;
long-mer352	NC_002488	798737	798782	CGCATTTGCGGCGCTGACCGCGGATAGGCCGACTTTGACCAGCAAC	NC_002488.762	NC_002488.762	797255	799627	-	AutoIPR: IPR005887:Alpha-1,2-mannosidase,putative; IPR006311:Twin-arginine translocation pathway,signal sequence; IPR008928:Six-hairpin glycosidase-like;IPR014718:Glycoside hydrolase-type carbohydrate-binding,subgroup;
long-mer353	NC_002488	799243	799282	GTGTCAGCTTCACGTCCCCAGCCCCAGGCATGAGCAAAAT	NC_002488.762	NC_002488.762	797255	799627	-	AutoIPR: IPR005887:Alpha-1,2-mannosidase,putative; IPR006311:Twin-arginine translocation pathway,signal sequence; IPR008928:Six-hairpin glycosidase-like;IPR014718:Glycoside hydrolase-type carbohydrate-binding,subgroup;
long-mer354	NC_002488	799565	799589	GCCCGTGCTGCCAATCAGCGTCAGG	NC_002488.762	NC_002488.762	797255	799627	-	AutoIPR: IPR005887:Alpha-1,2-mannosidase,putative; IPR006311:Twin-arginine translocation pathway,signal sequence; IPR008928:Six-hairpin glycosidase-like;IPR014718:Glycoside hydrolase-type carbohydrate-binding,subgroup;
long-mer355	NC_002488	802692	802734	GGTGTAGGTGCCGGGGCCGGGCGGGAGGAGTTCGCCGGTCCAG	NC_002488.765	NC_002488.765	801585	804233	-	AutoIPR: IPR002772:Glycoside hydrolase family 3C-terminal domain; IPR017853:Glycoside hydrolasesuperfamily; IPR026891:Fibronectin type III-like domain;IPR026892:Glycoside hydrolase family 3;
long-mer356	NC_002488	802756	802781	TTCATGCCTGGTGCTGGGGCGACGTG	NC_002488.765	NC_002488.765	801585	804233	-	AutoIPR: IPR002772:Glycoside hydrolase family 3C-terminal domain; IPR017853:Glycoside hydrolasesuperfamily; IPR026891:Fibronectin type III-like domain;IPR026892:Glycoside hydrolase family 3;
long-mer357	NC_002488	802892	802925	GTGCGGTTTCCGGGATGGTGCCTGGAACGCCGGG	NC_002488.765	NC_002488.765	801585	804233	-	AutoIPR: IPR002772:Glycoside hydrolase family 3C-terminal domain; IPR017853:Glycoside hydrolasesuperfamily; IPR026891:Fibronectin type III-like domain;IPR026892:Glycoside hydrolase family 3;
long-mer358	NC_002488	804392	804434	GGAGTTGTGTCAGTGGGGCGGAACTGCGGATATGGATGGTCAG	NC_002488.766	NC_002488.766	804318	806993	-	AutoIPR: IPR001944:Glycoside hydrolase, family35; IPR006101:Glycoside hydrolase, family 2;IPR013812:Glycoside hydrolase, family 2/20,immunoglobulin-like beta-sandwich domain;IPR017853:Glycoside hydrolase superfamily; IPR028369:Betamannosidase;
long-mer359	NC_002488	804560	804604	TCTTCCAGGTGCTGTGGATGTAGCTCTGGGGGAGTTTTAGGTGTT	NC_002488.766	NC_002488.766	804318	806993	-	AutoIPR: IPR001944:Glycoside hydrolase, family35; IPR006101:Glycoside hydrolase, family 2;IPR013812:Glycoside hydrolase, family 2/20,immunoglobulin-like beta-sandwich domain;IPR017853:Glycoside hydrolase superfamily; IPR028369:Betamannosidase;
long-mer360	NC_002488	804654	804713	CAGGAGTTCAAACACGGCAATAGTGTGTGTGGGGTCGGTGTGGCCGAGGAGTTGTGTGTC	NC_002488.766	NC_002488.766	804318	806993	-	AutoIPR: IPR001944:Glycoside hydrolase, family35; IPR006101:Glycoside hydrolase, family 2;IPR013812:Glycoside hydrolase, family 2/20,immunoglobulin-like beta-sandwich domain;IPR017853:Glycoside hydrolase superfamily; IPR028369:Betamannosidase;
long-mer361	NC_002488	804725	804750	CGACCTGGAGGCTGCTCAAGGGGGGC	NC_002488.766	NC_002488.766	804318	806993	-	AutoIPR: IPR001944:Glycoside hydrolase, family35; IPR006101:Glycoside hydrolase, family 2;IPR013812:Glycoside hydrolase, family 2/20,immunoglobulin-like beta-sandwich domain;IPR017853:Glycoside hydrolase superfamily; IPR028369:Betamannosidase;
long-mer362	NC_002488	806104	806155	TTGGGGCCGGTGTCGAGGGTGGGGTGTTGGTGGTATTGGGCGATTGGGCGGC	NC_002488.766	NC_002488.766	804318	806993	-	AutoIPR: IPR001944:Glycoside hydrolase, family35; IPR006101:Glycoside hydrolase, family 2;IPR013812:Glycoside hydrolase, family 2/20,immunoglobulin-like beta-sandwich domain;IPR017853:Glycoside hydrolase superfamily; IPR028369:Betamannosidase;
long-mer363	NC_002488	806562	806604	CCGGAACATGTTGTTGGGATGAAGCAGGGGGGTGCCGTTGAGG	NC_002488.766	NC_002488.766	804318	806993	-	AutoIPR: IPR001944:Glycoside hydrolase, family35; IPR006101:Glycoside hydrolase, family 2;IPR013812:Glycoside hydrolase, family 2/20,immunoglobulin-like beta-sandwich domain;IPR017853:Glycoside hydrolase superfamily; IPR028369:Betamannosidase;
long-mer364	NC_002488	806618	806660	GGGTGTCGAGGCCGTTGAAGAGGAGTTCGATATGTTGGCGGGT	NC_002488.766	NC_002488.766	804318	806993	-	AutoIPR: IPR001944:Glycoside hydrolase, family35; IPR006101:Glycoside hydrolase, family 2;IPR013812:Glycoside hydrolase, family 2/20,immunoglobulin-like beta-sandwich domain;IPR017853:Glycoside hydrolase superfamily; IPR028369:Betamannosidase;
long-mer365	NC_002488	807272	807314	TTTGGATTGGTCGTGGGCCAGACCGTAGTTGCGTGCTAGGCGT	NC_002488.767	NC_002488.767	807008	809437	-	AutoIPR: IPR015883:Glycoside hydrolase family20, catalytic core; IPR017853:Glycoside hydrolasesuperfamily; IPR025705:Beta-hexosaminidase;IPR029018:Chitobiase/beta-hexosaminidase domain 2-like;
long-mer366	NC_002488	810657	810696	GGCTGTTTATCTGTTTATCTGGTGTAGGGGGCCTTTTATT	NA
long-mer367	NC_002488	820889	820931	CTTGGTGTCATATTGAGATCGACTCTCAATGGGGATTACGATC	NC_002488.779	NC_002488.779	820210	820899	-	
long-mer367	NC_002488	820889	820931	CTTGGTGTCATATTGAGATCGACTCTCAATGGGGATTACGATC	NC_002488.780	NC_002488.780	820917	821066	+	
long-mer368	NC_002488	822482	822524	GAATTTTGATTAGATAAAAATGTATCTTTCTATCCGTATGGAG	NA
long-mer369	NC_002488	823260	823304	CGTGGTCAGTGGCGCACATCGGGTACACCCTTATGCAGCGGCTTG	NC_002488.782	NC_002488.782	822769	823791	+	AutoIPR: IPR008220:Homoserineacetyltransferase; IPR029058:Alpha/Beta hydrolase fold;
long-mer370	NC_002488	823312	823354	TTGCAGCGCCGTGCGGTAGCGCTGGGGCAGTTGCAGTGTGCTG	NC_002488.782	NC_002488.782	822769	823791	+	AutoIPR: IPR008220:Homoserineacetyltransferase; IPR029058:Alpha/Beta hydrolase fold;
long-mer371	NC_002488	823772	823814	CTATAGGAGAATCCATATGAGTATTCATGATGTGCACGAAGGC	NC_002488.782	NC_002488.782	822769	823791	+	AutoIPR: IPR008220:Homoserineacetyltransferase; IPR029058:Alpha/Beta hydrolase fold;
long-mer371	NC_002488	823772	823814	CTATAGGAGAATCCATATGAGTATTCATGATGTGCACGAAGGC	NC_002488.783	NC_002488.783	823788	825005	+	AutoIPR: IPR000277:Cys/Met metabolism,pyridoxal phosphate-dependent enzyme; IPR015424:Pyridoxalphosphate-dependent transferase;
long-mer372	NC_002488	823964	824006	TCCAACCCGGGATCTGCTCGGTGAGGCGCTTGCGGAGTTGGAG	NC_002488.783	NC_002488.783	823788	825005	+	AutoIPR: IPR000277:Cys/Met metabolism,pyridoxal phosphate-dependent enzyme; IPR015424:Pyridoxalphosphate-dependent transferase;
long-mer373	NC_002488	824032	824074	CGACTGGGATCGCTGCGATTATGTTGGTGTTGCACGCATTGCT	NC_002488.783	NC_002488.783	823788	825005	+	AutoIPR: IPR000277:Cys/Met metabolism,pyridoxal phosphate-dependent enzyme; IPR015424:Pyridoxalphosphate-dependent transferase;
long-mer374	NC_002488	835513	835555	CGTAAACGTCGTGATTTGATTGAAAGAATATGGCCGTAAGTTC	NA
long-mer375	NC_002488	845176	845218	GATGGTTTGCATGGGCTATAAAGTGGTGCTGCACTGCCAGGAA	NC_002488.802	NC_002488.802	844850	846181	+	
long-mer376	NC_002488	845456	845498	GAGTTACGCAATCTGAGTGGCTTGCGTGCTGCTGCGGCCATCA	NC_002488.802	NC_002488.802	844850	846181	+	
long-mer377	NC_002488	852502	852546	GGCACCCTCGACCTCACTGCCGCCTACCTCAGCAACCACACCGGC	NC_002488.809	NC_002488.809	850723	852642	-	
long-mer377	NC_002488	852502	852546	GGCACCCTCGACCTCACTGCCGCCTACCTCAGCAACCACACCGGC	NC_002488.805	NC_002488.805	849238	859086	+	AutoIPR: IPR011050:Pectin lyase fold/virulencefactor; IPR024973:ESPR domain;
long-mer378	NC_002488	853816	853854	TACCTCAACCCCGCCGACATCATCAAAGACGACCCCTAC	NC_002488.812	NC_002488.812	853768	854463	-	
long-mer378	NC_002488	853816	853854	TACCTCAACCCCGCCGACATCATCAAAGACGACCCCTAC	NC_002488.805	NC_002488.805	849238	859086	+	AutoIPR: IPR011050:Pectin lyase fold/virulencefactor; IPR024973:ESPR domain;
long-mer379	NC_002488	857981	858003	CTGACATCGGCCGCATCATGGCG	NC_002488.816	NC_002488.816	857728	858333	-	
long-mer379	NC_002488	857981	858003	CTGACATCGGCCGCATCATGGCG	NC_002488.805	NC_002488.805	849238	859086	+	AutoIPR: IPR011050:Pectin lyase fold/virulencefactor; IPR024973:ESPR domain;
long-mer380	NC_002488	861090	861122	GTGGGTGATGGCGTAGAAATCTGGATGACCCCG	NC_002488.821	NC_002488.821	860514	861260	+	AutoIPR: IPR008487:Protein of unknown functionDUF769;
long-mer381	NC_002488	861164	861194	TATTGAAGCGGCCCGCCAAAAAAACACCGAA	NC_002488.822	NC_002488.822	861163	861465	-	
long-mer381	NC_002488	861164	861194	TATTGAAGCGGCCCGCCAAAAAAACACCGAA	NC_002488.821	NC_002488.821	860514	861260	+	AutoIPR: IPR008487:Protein of unknown functionDUF769;
long-mer382	NC_002488	862575	862597	GCTGGAGCAATGGCAGAAGACGC	NC_002488.824	NC_002488.824	862384	862788	+	
long-mer383	NC_002488	865782	865805	CAAAAGCAGTGACGGGCTGGGCGA	NC_002488.829	NC_002488.829	865790	866617	+	AutoIPR: IPR025157:Haemagluttinin repeat; 
long-mer383	NC_002488	865782	865805	CAAAAGCAGTGACGGGCTGGGCGA	NC_002488.828	NC_002488.828	864942	865793	+	AutoIPR: IPR008487:Protein of unknown functionDUF769;
long-mer384	NC_002488	865825	865852	CACTCAAGTCATGAACCGCCTGTATATT	NC_002488.829	NC_002488.829	865790	866617	+	AutoIPR: IPR025157:Haemagluttinin repeat; 
long-mer385	NC_002488	871495	871537	TCGGCAGTGTCGTAAGGAGAGTGGTTAGAGAGGCGCGCATCAG	NC_002488.835	NC_002488.835	871010	871534	-	
long-mer385	NC_002488	871495	871537	TCGGCAGTGTCGTAAGGAGAGTGGTTAGAGAGGCGCGCATCAG	NC_002488.836	NC_002488.836	871534	872019	-	AutoIPR: IPR002036:Endoribonuclease YbeY;IPR023091:Metalloprotease catalytic domain, predicted;
long-mer386	NC_002488	874472	874514	AGGGGCGCGTTTGACGATTGCCTCTCCTTCTTGGGAGGCAACG	NC_002488.838	NC_002488.838	873404	874897	-	AutoIPR:IPR006463:tRNA-2-methylthio-N(6)-dimethylallyladenosinesynthase MiaB; IPR007197:Radical SAM; IPR023404:RadicalSAM, alpha/beta horseshoe;IPR023970:Methylthiotransferase/radical SAM-typeprotein;
long-mer387	NC_002488	882074	882116	ATAGATCACTAGTGGTCAACTTTACTCATAAGCGCGGTCAGCA	NC_002488.848	NC_002488.848	882010	882204	+	
long-mer388	NC_002488	887773	887815	TTGGTTGAATAGCACCATGAGTACGACCCATTTCATGTCATCT	NC_002488.854	NC_002488.854	887701	888174	-	AutoIPR: IPR007456:Smg;
long-mer389	NC_002488	889726	889768	AGAGATAGCAATCACATCGCGCGGGCCGCTAGCGATGAAGGCA	NC_002488.856	NC_002488.856	889456	890610	-	AutoIPR: IPR018392:LysM domain;
long-mer390	NC_002488	890308	890350	TGGTCCTGGTTGTATGGCCTTACCTGGATCGGCAATCGTGTCC	NC_002488.856	NC_002488.856	889456	890610	-	AutoIPR: IPR018392:LysM domain;
long-mer391	NC_002488	890790	890832	GCGGACCAAGGCGGTGCGTGTAGGGGTTGCCGAGGTGGTTTCA	NC_002488.857	NC_002488.857	890749	891261	+	AutoIPR: IPR000181:Formylmethioninedeformylase; IPR023635:Peptide deformylase;
long-mer392	NC_002488	891480	891514	TGGTCGTGAACTGACTCCTTCGCCAGTCAAGCTTG	NC_002488.858	NC_002488.858	891367	892290	+	AutoIPR: IPR015518:Methionine tRNAFormyltransferase-like; IPR021168:Bifunctional polymyxinresistance protein, ArnA;
long-mer393	NC_002488	899627	899669	AGGGATGAGTTGCATGACGCCCGATCAGATTCTTCAAGACATC	NC_002488.865	NC_002488.865	898699	899634	+	AutoIPR: IPR012327:D12 class N6adenine-specific DNA methyltransferase;IPR029063:S-adenosyl-L-methionine-dependentmethyltransferase;
long-mer393	NC_002488	899627	899669	AGGGATGAGTTGCATGACGCCCGATCAGATTCTTCAAGACATC	NC_002488.866	NC_002488.866	899640	900761	+	
long-mer394	NC_002488	905565	905607	GTAGAGGTCGAACCAAGAGCCTTTTTTCAGGAATTTGGTGCTG	NC_002488.872	NC_002488.872	904986	906674	-	AutoIPR:IPR006231:Malate:quinone-oxidoreductase;
long-mer395	NC_002488	906880	906922	GTAACGTTATTTAATGTCTCGCCTATTATTATGTGTATAGATG	NA
long-mer396	NC_002488	906931	906973	TTAATGGCTAATGGGGTGACAAGGCTGTTTTGGTTTGTCGTGA	NA
long-mer397	NC_002488	910186	910228	GTGGCCGGCTTGGTGGCGGCTTGTGTCTATCCGAATCCGCTGC	NC_002488.874	NC_002488.874	909577	910830	+	AutoIPR: IPR001085:Serinehydroxymethyltransferase; IPR015424:Pyridoxalphosphate-dependent transferase;
long-mer398	NC_002488	915159	915201	CTGGCCACACTGAAGCGGCGAATGATTTGCCAATGTTGGCTGG	NC_002488.879	NC_002488.879	914735	915868	+	AutoIPR: IPR000422:3,4-dihydroxy-2-butanone4-phosphate synthase, RibB; IPR000926:GTP cyclohydrolaseII, RibA; IPR016299:Riboflavin biosynthesis proteinRibBA;
long-mer399	NC_002488	944312	944354	ACATCCGGTGTGGTGGCGTATTCGCGCTGACCGCCAGATCAGT	NC_002488.908	NC_002488.908	943995	945779	+	AutoIPR: IPR011622:7TM-DISM receptor,extracellular domain, type 2; IPR011623:7TM-DISMreceptor, extracellular domain, type 1;IPR029787:Nucleotide cyclase;
long-mer400	NC_002488	945035	945074	GTTTAGTTGTGCATGGTTAGGAGGCGTCCGTGGTCATCGC	NC_002488.908	NC_002488.908	943995	945779	+	AutoIPR: IPR011622:7TM-DISM receptor,extracellular domain, type 2; IPR011623:7TM-DISMreceptor, extracellular domain, type 1;IPR029787:Nucleotide cyclase;
long-mer401	NC_002488	945878	945969	TCTAGCGGGTGCGTTCGAGCACTAACAATGGATCAATACGCACGTTGAACCAGTTCATCCCCCAATGTAAATGCGGTCCGGTGGCTCGCCCG	NC_002488.909	NC_002488.909	945879	946736	-	AutoIPR: IPR011055:Duplicated hybrid motif;IPR016047:Peptidase M23;
long-mer402	NC_002488	945997	946039	CCTTGATCCACGTGATCGCCAACTTTTACATCAATCCGTGATA	NC_002488.909	NC_002488.909	945879	946736	-	AutoIPR: IPR011055:Duplicated hybrid motif;IPR016047:Peptidase M23;
long-mer403	NC_002488	946428	946484	GGTGATGTTGACTTGTTTGACGGTCCCTTCTGGGGATTGGATACGTAGTATCAGTGG	NC_002488.909	NC_002488.909	945879	946736	-	AutoIPR: IPR011055:Duplicated hybrid motif;IPR016047:Peptidase M23;
long-mer404	NC_002488	946488	946527	GATGTTGTTACGGCCTACACCAAAGACAACCTGACCCTTG	NC_002488.909	NC_002488.909	945879	946736	-	AutoIPR: IPR011055:Duplicated hybrid motif;IPR016047:Peptidase M23;
long-mer405	NC_002488	946581	946623	GGTCCCGATCACCAGTGCGCCCTGGGATACATTGGTGGGAAAC	NC_002488.909	NC_002488.909	945879	946736	-	AutoIPR: IPR011055:Duplicated hybrid motif;IPR016047:Peptidase M23;
long-mer406	NC_002488	949909	949951	TCGGTTCCCAGGGCACGGCCTGCAGGCGATGGATGCACTCCGT	NC_002488.913	NC_002488.913	949562	950608	+	AutoIPR: IPR029058:Alpha/Beta hydrolase fold;
long-mer407	NC_002488	954199	954223	CTTGGGCAGCCCATCCACGGAGGGC	NC_002488.917	NC_002488.917	954192	954668	+	
long-mer408	NC_002488	960397	960439	CAACCTCATGCCATACGCACTTACCGACCACCTGCATGAACGT	NC_002488.923	NC_002488.923	959852	960853	+	AutoIPR:IPR000706:N-acetyl-gamma-glutamyl-phosphate reductase,type 1; IPR016040:NAD(P)-binding domain;
long-mer409	NC_002488	960873	960901	GGACACCCCCCCCATGCCCTCCCTGCTCT	NC_002488.924	NC_002488.924	960850	962208	+	AutoIPR: IPR000362:Fumarate lyase family;IPR008948:L-Aspartase-like; IPR024083:Fumarase/histidase,N-terminal;
long-mer410	NC_002488	961188	961230	CGGACGCAAAATTCACACCGGTCGCAGCCGCAACGACCAAATC	NC_002488.924	NC_002488.924	960850	962208	+	AutoIPR: IPR000362:Fumarate lyase family;IPR008948:L-Aspartase-like; IPR024083:Fumarase/histidase,N-terminal;
long-mer411	NC_002488	967170	967193	CTACAAACCGCAGTGTCATATGTT	NC_002488.932	NC_002488.932	966872	967321	+	
long-mer412	NC_002488	969332	969370	AAGTCCGATGACGGCTTACTGGTGCTGGACCGCAACGGC	NC_002488.934	NC_002488.934	967865	972775	+	AutoIPR: IPR003995:RTX toxin determinant A;IPR010566:Haemolysin-type calcium binding-related;
long-mer413	NC_002488	980462	980489	ACGACACTGAATGCGCGTCTTTCGTATA	NA
long-mer414	NC_002488	981305	981332	TTGCACAATCAGGTCATCCACAACAATG	NC_002488.946	NC_002488.946	981260	983875	+	AutoIPR: IPR015500:Peptidase S8,subtilisin-related; IPR023827:Peptidase S8, subtilisin,Asp-active site; IPR023828:Peptidase S8, subtilisin,Ser-active site;
long-mer415	NC_002488	991531	991573	GCTCATGCTTGTTTATTAGCGCCATTGCTGGTGACGCTATTTG	NA
long-mer416	NC_002488	995721	995763	TATTGATTTTTTGTACCCCAGCCAGGGCATTGAGTGCATCGAC	NC_002488.953	NC_002488.953	995383	996825	-	AutoIPR: IPR000043:Adenosylhomocysteinase;IPR016040:NAD(P)-binding domain;
long-mer417	NC_002488	995983	996022	GGCGCGCAAACTATGTGCCGAACCCTTGCCAACATCGCCA	NC_002488.953	NC_002488.953	995383	996825	-	AutoIPR: IPR000043:Adenosylhomocysteinase;IPR016040:NAD(P)-binding domain;
long-mer418	NC_002488	999435	999481	ATGATGGTGAGTGGGGACTGGATTGTTGTGCATCAGGTCAAAGGGGC	NA
long-mer419	NC_002488	1001164	1001206	GGTCGCTGTACCAGAGGCCACAAGGACCACGTCTGCGGCCAAC	NC_002488.958	NC_002488.958	1000840	1001997	-	AutoIPR: IPR003835:Glycosyl transferase, family19;
long-mer420	NC_002488	1001593	1001617	ACCAATTTTCGCGGCACGTTTCTCA	NC_002488.958	NC_002488.958	1000840	1001997	-	AutoIPR: IPR003835:Glycosyl transferase, family19;
long-mer421	NC_002488	1002188	1002212	GGCTACGTATAAGGTGCGATAGGCA	NC_002488.959	NC_002488.959	1002074	1002865	-	AutoIPR:IPR010137:Acyl-[acyl-carrier-protein]--UDP-N-acetylglucosamine O-acyltransferase; IPR029098:UdpN-acetylglucosamine O-acyltransferase, C-terminal;
long-mer422	NC_002488	1002284	1002326	ACGACCAAGGGTATCGCTACCGATTAAGGTGAACGGTGGTACG	NC_002488.959	NC_002488.959	1002074	1002865	-	AutoIPR:IPR010137:Acyl-[acyl-carrier-protein]--UDP-N-acetylglucosamine O-acyltransferase; IPR029098:UdpN-acetylglucosamine O-acyltransferase, C-terminal;
long-mer423	NC_002488	1002458	1002500	GGAGAATACACAGTGGTGACCCACGTGGCAGTCGTGAGCGATG	NC_002488.959	NC_002488.959	1002074	1002865	-	AutoIPR:IPR010137:Acyl-[acyl-carrier-protein]--UDP-N-acetylglucosamine O-acyltransferase; IPR029098:UdpN-acetylglucosamine O-acyltransferase, C-terminal;
long-mer424	NC_002488	1010192	1010234	CAATCTGAAACAGCACCAGTGTGTGAGCTGAAACCCAAACCAA	NC_002488.965	NC_002488.965	1009584	1010438	-	AutoIPR: IPR000374:Phosphatidatecytidylyltransferase;
long-mer425	NC_002488	1011074	1011116	TTTTACCCCGGCACGATGACCCGTGGTGCGCGGCCGTGATCGG	NC_002488.966	NC_002488.966	1010435	1011202	-	AutoIPR: IPR001441:Decaprenyl diphosphatesynthase-like;
long-mer426	NC_002488	1011881	1011923	AGAGCAAACGATGGCTTTGCATATTCCATTGCCTAAGCCAATT	NA
long-mer427	NC_002488	1012161	1012203	ACACACTATCGTTACGTTGATATGTGTTGATGTGAGAAGTTAT	NA
long-mer428	NC_002488	1012301	1012343	CATTCTACTTTTCAACACTCGTGCTGCAGTGATTAGCTCTTCG	NA
long-mer429	NC_002488	1012362	1012400	GTTGTGGTTGGTACCAGTGATCCCTTGGCGTTCGGTGAA	NA
long-mer430	NC_002488	1028632	1028668	CGCTGCAGCTGATCGGACCGGCCATGCGATGTTACAT	NC_002488.988	NC_002488.988	1028216	1030006	+	AutoIPR: IPR011803:Adenylylsulphate reductase,alpha subunit; IPR014006:Succinate dehydrogenase/fumaratereductase, flavoprotein subunit; IPR027477:Succinatedehydrogenase/fumarate reductase flavoprotein, catalyticdomain;
long-mer431	NC_002488	1030807	1030837	GCCTGAGACCAAAGAATGCGAATAGGATGCA	NC_002488.989	NC_002488.989	1030027	1030812	+	AutoIPR: IPR004489:Succinatedehydrogenase/fumarate reductase iron-sulphur protein;IPR009051:Alpha-helical ferredoxin; IPR012675:Beta-graspdomain; IPR017896:4Fe-4S ferredoxin-type, iron-sulphurbinding domain; IPR025192:Succinate dehydogenase/fumaratereductase N-terminal;
long-mer432	NC_002488	1047331	1047373	TGATGTTCTTGCGGACCTTGTTCGGATGCCAGATTCTTCCGTT	NC_002488.1006	NC_002488.1006	1047305	1047790	-	AutoIPR: IPR006034:Asparaginase/glutaminase;IPR027474:L-asparaginase, N-terminal;
long-mer433	NC_002488	1048629	1048671	TCATACGGGAACCTTTTTAGAAAGTGAAGAGTATTGAGCAGGC	NC_002488.1008	NC_002488.1008	1048033	1048632	-	AutoIPR: IPR010089:Flavoprotein WrbA;IPR029039:Flavoprotein-like;
long-mer434	NC_002488	1049599	1049641	GTTTGGTTCCGCAATACAAGCATGTTGAATCTTGACGTGGGCC	NC_002488.1009	NC_002488.1009	1049206	1050390	+	AutoIPR: IPR002638:Quinolinate phosphoribosyltransferase, C-terminal; IPR007229:Nicotinatephosphoribosyltransferase family;
long-mer435	NC_002488	1050507	1050550	CGAATGATTTTGTGATTCATATTACAAAAAATGGCGTGTACAAC	NA
long-mer436	NC_002488	1050642	1050684	CTCGCGGCGGGTATGGCGACCTAGCGCTAGTCGGGACCAACCA	NC_002488.1010	NC_002488.1010	1050579	1051154	-	AutoIPR: IPR000326:Phosphatidic acidphosphatase type 2/haloperoxidase;
long-mer437	NC_002488	1050809	1050882	ATACGAGGGCGATGCCGGCGACTGGGCCGGCGATCACCTGTTTTGGCATGCCAAGCGCCCATAGGCTGAGTGTG	NC_002488.1010	NC_002488.1010	1050579	1051154	-	AutoIPR: IPR000326:Phosphatidic acidphosphatase type 2/haloperoxidase;
long-mer438	NC_002488	1051152	1051194	CATTGTTCCTTTCGTTGCATCCAGCGTGGATCAATTATCATCA	NC_002488.1010	NC_002488.1010	1050579	1051154	-	AutoIPR: IPR000326:Phosphatidic acidphosphatase type 2/haloperoxidase;
long-mer439	NC_002488	1051322	1051364	TGAATACCGATGCTGTAGGGGTATCATCTTTGCATGATGTGTA	NA
long-mer440	NC_002488	1051376	1051433	TGGTCACGTTATCTCTGACTCTCGGTGTGTGAGTGAAAGTGCCGCAAGATGTTTCATA	NA
long-mer441	NC_002488	1051444	1051484	TTTCATGGATGTGTGTTGGTTAAGAGTTCGAGGCGAAATAT	NA
long-mer442	NC_002488	1051489	1051524	TGTCTGGCTAGATGAGTTGTGGGTTGCCAGGGATTT	NA
long-mer443	NC_002488	1051825	1051867	ATGATCGATACGTACCCGTTGTACTCAGAAATTTCTAGAGTGA	NA
long-mer444	NC_002488	1053139	1053181	CCTATGCCTGATGATTTGCGTGTGCAGGTGGAGCCGATGTGTG	NC_002488.1013	NC_002488.1013	1052911	1055682	+	AutoIPR: IPR002298:DNA polymerase A;IPR029060:PIN domain-like;
long-mer445	NC_002488	1062974	1063016	TCTGGATCTGATACCGACAGTTTGCACATGGTGGATGCATTGG	NC_002488.1020	NC_002488.1020	1062254	1063204	+	AutoIPR: IPR016631:Regulatory, RpfE;
long-mer446	NC_002488	1064091	1064133	GAGTCCGCGTCTGAACGCTGCAGGACGGCTGGAGGATATGGCG	NC_002488.1021	NC_002488.1021	1063201	1065015	+	AutoIPR: IPR004610:Bacterial RecJ exonuclease;
long-mer447	NC_002488	1064292	1064376	GTTGCCAATGGCGGTGTGCCTATTCGATCCGGACTGGCATCCAGGGGTGATTGGTTTGGTCGCCTCCAAGATGAAGGACAAAATG	NC_002488.1021	NC_002488.1021	1063201	1065015	+	AutoIPR: IPR004610:Bacterial RecJ exonuclease;
long-mer448	NC_002488	1064456	1064505	TGCATATCCGTGATGTATTGGCGGCGCTTGACAGTGGTTATCCCGGGATG	NC_002488.1021	NC_002488.1021	1063201	1065015	+	AutoIPR: IPR004610:Bacterial RecJ exonuclease;
long-mer449	NC_002488	1064571	1064613	GTTCGAACGTGTATTTCGTGCTCAAGTTGAGATGATGGTTGAT	NC_002488.1021	NC_002488.1021	1063201	1065015	+	AutoIPR: IPR004610:Bacterial RecJ exonuclease;
long-mer450	NC_002488	1064788	1064827	TTGAAAATGGAGGTGCGTCATTCAGGACGGCATGATGCCC	NC_002488.1021	NC_002488.1021	1063201	1065015	+	AutoIPR: IPR004610:Bacterial RecJ exonuclease;
long-mer451	NC_002488	1065088	1065130	AGTCGTGGTGGCACTCACGATACACCACACATTGCAATGGCAT	NA
long-mer452	NC_002488	1065412	1065454	CTTGGGGTTGGGCGTGTTGTGTGGTAGGCCGTACATGTGTGAA	NA
long-mer453	NC_002488	1068965	1069007	TACCATCGTCGGTGATGAGCCTATCCGTCAGGCTGCGTTGGAT	NC_002488.1024	NC_002488.1024	1068639	1069793	+	AutoIPR: IPR003607:HD/PDEase domain;IPR011006:CheY-like superfamily;
long-mer454	NC_002488	1069860	1069930	GATCGTCTCGCTTTTCATCATTTACCTAAACGCATGTTGGGATGGTGAGACTGACCTCAATACATCACGGA	NC_002488.1025	NC_002488.1025	1069777	1071930	+	AutoIPR: IPR005467:Signal transductionhistidine kinase, core; IPR008358:Signal transductionhistidine kinase/phosphatase, lantibiotic regulatoryprotein MprB; IPR009082:Signal transduction histidinekinase, homodimeric domain; IPR011006:CheY-likesuperfamily; IPR014302:Signal transduction histidinekinase, TMAO sensor TorS;
long-mer455	NC_002488	1070155	1070183	TTGCTGGTCACTACGACCCTTAGTGCGTT	NC_002488.1025	NC_002488.1025	1069777	1071930	+	AutoIPR: IPR005467:Signal transductionhistidine kinase, core; IPR008358:Signal transductionhistidine kinase/phosphatase, lantibiotic regulatoryprotein MprB; IPR009082:Signal transduction histidinekinase, homodimeric domain; IPR011006:CheY-likesuperfamily; IPR014302:Signal transduction histidinekinase, TMAO sensor TorS;
long-mer456	NC_002488	1070185	1070216	AGTTTCCTGATGGTGATCCTCGTTTCAGCGTA	NC_002488.1025	NC_002488.1025	1069777	1071930	+	AutoIPR: IPR005467:Signal transductionhistidine kinase, core; IPR008358:Signal transductionhistidine kinase/phosphatase, lantibiotic regulatoryprotein MprB; IPR009082:Signal transduction histidinekinase, homodimeric domain; IPR011006:CheY-likesuperfamily; IPR014302:Signal transduction histidinekinase, TMAO sensor TorS;
long-mer457	NC_002488	1070274	1070314	TTGGTATTTTCAGTCGCTGCTGAAGGCATTGATCCAAGCCC	NC_002488.1025	NC_002488.1025	1069777	1071930	+	AutoIPR: IPR005467:Signal transductionhistidine kinase, core; IPR008358:Signal transductionhistidine kinase/phosphatase, lantibiotic regulatoryprotein MprB; IPR009082:Signal transduction histidinekinase, homodimeric domain; IPR011006:CheY-likesuperfamily; IPR014302:Signal transduction histidinekinase, TMAO sensor TorS;
long-mer458	NC_002488	1070316	1070358	TAAGGATGCACGTCATGCTAACGAGGCTAAGAGTCGCTTCCTG	NC_002488.1025	NC_002488.1025	1069777	1071930	+	AutoIPR: IPR005467:Signal transductionhistidine kinase, core; IPR008358:Signal transductionhistidine kinase/phosphatase, lantibiotic regulatoryprotein MprB; IPR009082:Signal transduction histidinekinase, homodimeric domain; IPR011006:CheY-likesuperfamily; IPR014302:Signal transduction histidinekinase, TMAO sensor TorS;
long-mer459	NC_002488	1070606	1070649	AACCACAGATCCGCAATAAAGTGTTGGAATATCGTGTCGATGTG	NC_002488.1025	NC_002488.1025	1069777	1071930	+	AutoIPR: IPR005467:Signal transductionhistidine kinase, core; IPR008358:Signal transductionhistidine kinase/phosphatase, lantibiotic regulatoryprotein MprB; IPR009082:Signal transduction histidinekinase, homodimeric domain; IPR011006:CheY-likesuperfamily; IPR014302:Signal transduction histidinekinase, TMAO sensor TorS;
long-mer460	NC_002488	1070667	1070781	ATGGTTGTTCGGCGATGCTGGTTATGTCCGTCAGGTGTTATTGAACATTGTCGGTAATGCCGTCAAGTTTACCGAGCGTGGTGGGATTACATTATGTGTCAGCGTGTTGAACCGT	NC_002488.1025	NC_002488.1025	1069777	1071930	+	AutoIPR: IPR005467:Signal transductionhistidine kinase, core; IPR008358:Signal transductionhistidine kinase/phosphatase, lantibiotic regulatoryprotein MprB; IPR009082:Signal transduction histidinekinase, homodimeric domain; IPR011006:CheY-likesuperfamily; IPR014302:Signal transduction histidinekinase, TMAO sensor TorS;
long-mer461	NC_002488	1120981	1121023	TCCCGGTCCTGGTCGAGAATCGGCAGTCCGTTCTTTAAATAAC	NC_002488.1080	NC_002488.1080	1120715	1121107	+	AutoIPR: IPR001971:Ribosomal protein S11;
long-mer462	NC_002488	1124271	1124313	CAGATTTTTCTTAACCTCAAAGCATGATTATACCTATGTCTCG	NA
long-mer463	NC_002488	1126516	1126558	TTATAATTCCATCATGGATTGGAACTGAAGAAAAGACATTGCT	NA
long-mer464	NC_002488	1127027	1127069	TGGCATCACGGAAAAAAATAGTAGATTGAGCTGAGATGATACA	NA
long-mer465	NC_002488	1128040	1128082	ATGTGCGCGAGTAATGGATGGAAGATTATTGGTCGGGATAGAT	NA
long-mer466	NC_002488	1128098	1128140	TCCAGCGTACTCAAAGAGTGCAGATTAATTAAAGTCATCAAAT	NA
long-mer467	NC_002488	1128705	1128747	TGATCTAAATTTTTCGGGGTGTGTTGAATTGATTAATTTTATT	NC_002488.1086	NC_002488.1086	1128679	1129812	+	AutoIPR: IPR029058:Alpha/Beta hydrolase fold;
long-mer468	NC_002488	1130853	1131103	GCTTGATCAGTAAATTGCTAGCGATATTTTTATATTCTTCTTTCTTTTTTTATCGTCTTGGCGATATGGAGCATTTTGGAGTATAGAAACGCATTTAAGTGTTTGGGTGTGGTACTTGGTAGAGGTTTTTCCAAGATGTGCACTTGATCTTATGATTCTTGGAGGTGTTCGTTTTTACACGTCTTCAAGACCTGGGTTGAACAGACGGCAATAGTTTCTTAGTTGTCTTGTAGTTACCCCTTGGATCAGCA	NC_002488.1087	NC_002488.1087	1129813	1130865	+	AutoIPR: IPR004961:Lipase chaperone;
long-mer469	NC_002488	1131173	1131227	TCTTAGCCGTTTAATGTGAAGCTCGGTCCGCTGCATGAATGCTCATGTGGTTGAA	NA
long-mer470	NC_002488	1131299	1131346	TACCAATTTCGCCACCCGGGCTATAGGTATAGGGTGCCTGATTGGCGC	NA
long-mer471	NC_002488	1131361	1131506	CCTAGTGGCGTCTATACGGTTTGTGGCCGGTACGTTATCTTAAGTAATCTCACTTTTATCGTGTAGGCGGACAAGTATTTTTGAGTAGCATGGTTGCTGATAAGCAAGGGGAGCCAACGTTGGCACGCATCGCCGTGGTTGGACTA	NC_002488.1089	NC_002488.1089	1131450	1132742	+	AutoIPR: IPR017476:UDP-glucose/GDP-mannosedehydrogenase;
long-mer472	NC_002488	1131662	1131704	TTATAGCAGTGATCCTCGGGAGTTGAGTGACTGTCAGATTTTC	NC_002488.1089	NC_002488.1089	1131450	1132742	+	AutoIPR: IPR017476:UDP-glucose/GDP-mannosedehydrogenase;
long-mer473	NC_002488	1131821	1131950	GTCCACAGTTTATCCGGGCACCACGGAGGAAGTCTGTGTGCCATTGCTGGAGGTTGGGTCTGGGTTGTGCTTTAATGTCGATTTTCATTGTGGTTACAGTCCTGAGCGTATTAACCCTGGTGATCGTAAG	NC_002488.1089	NC_002488.1089	1131450	1132742	+	AutoIPR: IPR017476:UDP-glucose/GDP-mannosedehydrogenase;
long-mer474	NC_002488	1131989	1132016	CACCCCGGATATTACAGCTGTCGTGGAC	NC_002488.1089	NC_002488.1089	1131450	1132742	+	AutoIPR: IPR017476:UDP-glucose/GDP-mannosedehydrogenase;
long-mer475	NC_002488	1132131	1132173	AATGAGTTGGCATTGATCTTTAATCGGCTCGGTATCGACACCT	NC_002488.1089	NC_002488.1089	1131450	1132742	+	AutoIPR: IPR017476:UDP-glucose/GDP-mannosedehydrogenase;
long-mer476	NC_002488	1132998	1133040	TTTGAAACTTTGCCTCGATCTATTTTTTGGAATGCCGGGTAGT	NA
long-mer477	NC_002488	1133071	1133113	GTCGAGCAGGCCATTATTGAGAGTGATGTGTAGTCATGAGGGA	NA
long-mer478	NC_002488	1133145	1133187	GGGTGATCTTGCTATAGATGCTGTTCTCAGATTCTTTGCATCT	NA
long-mer479	NC_002488	1133254	1133284	TTGATCATCGGTGGTTGTGGAGCTGTATGTT	NA
long-mer480	NC_002488	1133335	1133377	TTGTGGCGTTAGTTACTGTTGGTGCTTTACCTATCTTTTGTGA	NA
long-mer481	NC_002488	1133422	1133463	GTTATAAGTCAATGATATTCGGGATGAATTCAGTATTTCTGT	NA
long-mer482	NC_002488	1133574	1133657	AGCTTGGTTCCTTGTTGAGGGGGTGACTTGCTATCCGGCAAGAGTTAGTTCAGATGTTTACCCTTATTCTTGATTGTGTTCATT	NA
long-mer483	NC_002488	1133833	1133875	CATTAGTTTTGCGGTTGAGGGAATCTTCAGGGTTCAGTGGTAA	NA
long-mer484	NC_002488	1134517	1134562	CTTGACAATTGCTAGGATATTACCAACATAGAGCCGTTGTTTTCTT	NA
long-mer485	NC_002488	1134876	1134914	CAGATGAAGATTGGCTCTTCTCGATAGTTTTTCTCCTTT	NA
long-mer486	NC_002488	1135123	1135165	TTTTAATCTTGCTGTAACCTCTGGTTAACTCTATAATACTCTT	NA
long-mer487	NC_002488	1135307	1135349	AATCTGTCGCTTAACGTTAAATGATGTTTCAAAGTAATGGTAA	NA
long-mer488	NC_002488	1135468	1135510	GTTTTTTAAATACTCATATTTCTTCATTACTTGCATTGTAATT	NA
long-mer489	NC_002488	1135584	1135695	CTTCCCGCTTACATTCGTTAGTGACGTGTTATGCAAGCTTTTCTAAAGAGTGCGGCGCTAATATTTTTATTTGGTGTTCAGCTATAAGGGGTTTTAAAATTTTGAGGCGGTT	NA
long-mer490	NC_002488	1135822	1135864	GGCAATGCTTTTTTAAGCAACTAAGTATAGCCGAATCATTCAA	NA
long-mer491	NC_002488	1135883	1135925	ATGTGTAGAAATGATGGTTTTTTAATAAGTTATTGATATATAT	NA
long-mer492	NC_002488	1135991	1136059	AGTTGTTTTGAGGGATTGATTAGGTGTCAATAATTTTTACTGGACGCAAAAGTGAACTTGGCATTAGTT	NA
long-mer493	NC_002488	1136153	1136195	ATGGTGAGGGCGGCATGACTGACTTTATCCGCTTCAACTACAC	NA
long-mer494	NC_002488	1136341	1136363	TGCGTGAAATTGCTCGTACCGCG	NC_002488.1092	NC_002488.1092	1136247	1137542	+	AutoIPR: IPR005215:Trigger factor;IPR027304:Trigger factor/SurA domain;
long-mer495	NC_002488	1136435	1136462	TGCTGAGGTGCTTGATAGTTTGTTGCGT	NC_002488.1092	NC_002488.1092	1136247	1137542	+	AutoIPR: IPR005215:Trigger factor;IPR027304:Trigger factor/SurA domain;
long-mer496	NC_002488	1136608	1136650	GTGTGGTTCGACGTACCGCCAGAGTGACCGACGTTGATATAGA	NC_002488.1092	NC_002488.1092	1136247	1137542	+	AutoIPR: IPR005215:Trigger factor;IPR027304:Trigger factor/SurA domain;
long-mer497	NC_002488	1136853	1136929	TCTAAGGGAGATGAAAAGGTGTTGGATGTAACTTTTCCCGATGATTGGCGTGTAACGCAGCTTGCGGGTAAGGCTGT	NC_002488.1092	NC_002488.1092	1136247	1137542	+	AutoIPR: IPR005215:Trigger factor;IPR027304:Trigger factor/SurA domain;
long-mer498	NC_002488	1139066	1139108	ATTGCTGAAATTGATCGAAGGGACGGTTGCTTCTGTGCCTCCT	NC_002488.1094	NC_002488.1094	1138431	1139711	+	AutoIPR: IPR003959:ATPase, AAA-type, core;IPR004487:Clp protease, ATP-binding subunit ClpX;IPR027417:P-loop containing nucleoside triphosphatehydrolase;
long-mer499	NC_002488	1148622	1148664	GGCTGGGGGCGCCTAAATCGATGCGGTTCCTGTCTGCCCGTCC	NA
long-mer500	NC_002488	1167647	1167689	AGCCTTCTGGGATTTAACTTTTGGAGGATCGTTTCCCAAGATT	NC_002488.1120	NC_002488.1120	1167500	1167739	+	
long-mer501	NC_002488	1170793	1170835	TGTGTTTGTTTCATGGTTGTTTATTCTGAATATCCTCAACGGC	NC_002488.1123	NC_002488.1123	1170671	1170970	+	
long-mer502	NC_002488	1171271	1171313	AACGAACGTCGGTATGATCGCAATGTCGTCGAACTTTTTGGCG	NC_002488.1124	NC_002488.1124	1171040	1171717	-	AutoIPR: IPR000412:ABC-2 transporter;
long-mer503	NC_002488	1172529	1172571	AGGTTTTTCGAACAGGTTGAAATTGATCTCTTGTGGTACCAGG	NC_002488.1125	NC_002488.1125	1171899	1172831	-	AutoIPR: IPR003439:ABC transporter-like;IPR027417:P-loop containing nucleoside triphosphatehydrolase;
long-mer504	NC_002488	1173075	1173117	TTTAGTGCATATCGATGGTTTGGGGGACTAAGTAACACAGAAC	NA
long-mer505	NC_002488	1173219	1173306	CACAACAGATTTCTTTCCCAGGCTGCCACCTGTACTTCGTGTACAGATGGCCAATGTCTCTCCCCTCTGATTTTCTCAGAGCTATTAC	NA
long-mer506	NC_002488	1174406	1174532	TAATCCTTCCAAGCACCCATTGGACCGCAATGATAATGGTGTTTACGAAGTGAGTGTCCGAGTCAAAGTGTGCGATGCCACGGTCGGCTTGGAGTCCAACTGTGTTGCTTATCCCAGCGGCTTCTAC	NC_002488.1126	NC_002488.1126	1173720	1177373	+	AutoIPR: IPR008707:PilC beta-propeller domain;IPR011047:Quinonprotein alcohol dehydrogenase-likesuperfamily;
long-mer507	NC_002488	1174534	1174686	AGCCCGAGGGGTTGATCCAGGGATATTCTGAACGTATTCGCTATAGCGTTTTTGGCTATAAAAACATGGACGAGTACATGGTTGATGGTGGTGTTTTGCGTGCACGCCAGAAGTTTGTTGGACCCCAAACCAACTATCCGGAGCAAGGTAAGA	NC_002488.1126	NC_002488.1126	1173720	1177373	+	AutoIPR: IPR008707:PilC beta-propeller domain;IPR011047:Quinonprotein alcohol dehydrogenase-likesuperfamily;
long-mer508	NC_002488	1174703	1174826	CGAATGGGATCCGCAAACTGGCGTCCTCTATGACAACCCTAATCCTGAGGATGCTGCGGCGACTACCCAGCGGGTGGGTCGAGCCATTAGCAATTCCGGCGTCATCAACTATTTGAACAAGTTC	NC_002488.1126	NC_002488.1126	1173720	1177373	+	AutoIPR: IPR008707:PilC beta-propeller domain;IPR011047:Quinonprotein alcohol dehydrogenase-likesuperfamily;
long-mer509	NC_002488	1174887	1174914	ACCGCAATCCGTTATTTCAAACGCTTGG	NC_002488.1126	NC_002488.1126	1173720	1177373	+	AutoIPR: IPR008707:PilC beta-propeller domain;IPR011047:Quinonprotein alcohol dehydrogenase-likesuperfamily;
long-mer510	NC_002488	1174958	1174981	AAGGTATCAGCAGGCCGATGCGTT	NC_002488.1126	NC_002488.1126	1173720	1177373	+	AutoIPR: IPR008707:PilC beta-propeller domain;IPR011047:Quinonprotein alcohol dehydrogenase-likesuperfamily;
long-mer511	NC_002488	1175066	1175108	TCGGGATAAGAATCTGCCTGGTAGCACCAGCAACATGGAAGAG	NC_002488.1126	NC_002488.1126	1173720	1177373	+	AutoIPR: IPR008707:PilC beta-propeller domain;IPR011047:Quinonprotein alcohol dehydrogenase-likesuperfamily;
long-mer512	NC_002488	1175137	1175171	ATAGAAGCGTTGACGTGGTCACGCGCATGACCCAG	NC_002488.1126	NC_002488.1126	1173720	1177373	+	AutoIPR: IPR008707:PilC beta-propeller domain;IPR011047:Quinonprotein alcohol dehydrogenase-likesuperfamily;
long-mer513	NC_002488	1175181	1175269	ATGGAGGGCATGAGTGCAAGGAATGCGGTCAATGCGGCCAGAGCATCTAATTTCAACGCAAACAGTAACTCTGCTTACATCGCCGCCCT	NC_002488.1126	NC_002488.1126	1173720	1177373	+	AutoIPR: IPR008707:PilC beta-propeller domain;IPR011047:Quinonprotein alcohol dehydrogenase-likesuperfamily;
long-mer514	NC_002488	1175294	1175321	CATGCGCCCTGATCTTGAAGGGGATCAG	NC_002488.1126	NC_002488.1126	1173720	1177373	+	AutoIPR: IPR008707:PilC beta-propeller domain;IPR011047:Quinonprotein alcohol dehydrogenase-likesuperfamily;
long-mer515	NC_002488	1175328	1175421	ACCACACATTGGGTCGATGTGATCGAAGGTGGAAGTTTTAAAACTCCAATCACCAACCAATACTGGTTGGCTACGAAATATGGCGGATTTCAAG	NC_002488.1126	NC_002488.1126	1173720	1177373	+	AutoIPR: IPR008707:PilC beta-propeller domain;IPR011047:Quinonprotein alcohol dehydrogenase-likesuperfamily;
long-mer516	NC_002488	1181550	1181592	CCAGCACACGTGCTTGCTCTTTCAGCGGCAGTTCACCGTGCAG	NC_002488.1129	NC_002488.1129	1179829	1182330	-	AutoIPR: IPR010225:RNA helicase, ATP-dependentDEAH box, HrpB-type; IPR022307:DEAD/DEAH-box helicase,putative, actinobacteria; IPR027417:P-loop containingnucleoside triphosphate hydrolase;
long-mer517	NC_002488	1188721	1188763	ACGGCCAGGACTTGACCATTATACGCGGTCAACTTGTCTGGAG	NC_002488.1132	NC_002488.1132	1185441	1189262	+	AutoIPR: IPR007452:Protein of unknown functionDUF490;
long-mer518	NC_002488	1189148	1189190	TGGCAGTGGCTCCGTGCTAACACTCAAATACTTATTAAGCCGT	NC_002488.1132	NC_002488.1132	1185441	1189262	+	AutoIPR: IPR007452:Protein of unknown functionDUF490;
long-mer519	NC_002488	1192552	1192594	CTTCCCTTGAGTTAACAGGGAGGGATACAACGCACGTTGCTGT	NC_002488.1136	NC_002488.1136	1192416	1192754	+	
long-mer520	NC_002488	1193102	1193144	ACACGCGTTTCACGCGATGGGTGCGACCATGCGCGAGAGGCTG	NA
long-mer521	NC_002488	1194955	1194997	GACATCCTTGGCCTGACAGCATTGGTTGATTTGGCTGGATTGC	NA
long-mer522	NC_002488	1196004	1196046	CTCATGCCCGCGGACTACGCTCTAAACCTTGGGTCAAAACCTC	NC_002488.1140	NC_002488.1140	1195334	1197340	+	AutoIPR: IPR015937:Aconitase/isopropylmalatedehydratase;
long-mer523	NC_002488	1196456	1196488	GAGCAATTCCGTCGTGTGTACGCGCCGCTGTTG	NC_002488.1140	NC_002488.1140	1195334	1197340	+	AutoIPR: IPR015937:Aconitase/isopropylmalatedehydratase;
long-mer524	NC_002488	1196562	1196632	GGCCCCCTTATTGGGAAGGGGGCTTAGCCGGTGCGCGCACCTTGCGTGGATTACGGCCGTTGGCGGTGTTG	NC_002488.1140	NC_002488.1140	1195334	1197340	+	AutoIPR: IPR015937:Aconitase/isopropylmalatedehydratase;
long-mer525	NC_002488	1196692	1196767	GGCTGGAGAGTATCTGGCCCGTATGGGGGTGCCCCAAGAGGACTTTAATAGTTATGCAACCCACCGTGGCGACCAT	NC_002488.1140	NC_002488.1140	1195334	1197340	+	AutoIPR: IPR015937:Aconitase/isopropylmalatedehydratase;
long-mer526	NC_002488	1197347	1197539	CGGTGTCCTGTTGTTGTTCACTGCGTAGGAAATCCCTCTGTGATATGACAGCGTCATGGTGCTTGGTGTGTCTATGATTTACCGCGTCTCCCATGCCGCCGCTGTCTTATGTGGAGGTCTCAATGCCGGATGAGATCCCCCTGGACAGCGCGTCCATGTGGGCCATGAGGATGCAGTATGTGAGGTGCCCTGG	NA
long-mer527	NC_002488	1200169	1200192	CTGGAAGGCTCGGTCACCTTTCGC	NC_002488.1144	NC_002488.1144	1200166	1200564	-	
long-mer528	NC_002488	1200263	1200297	TTTCTTTGGAGTAGTACGAAACAGGCGATGGCTAA	NC_002488.1144	NC_002488.1144	1200166	1200564	-	
long-mer529	NC_002488	1200358	1200452	CGCGTGAATTGCATTTGGAGGCTGGTGCGCTGTGGAGAGGCCCCTGCGTCCGCAGTGAAACATAGCGCCGCAACAGATAATCACAATAATAAAAA	NC_002488.1144	NC_002488.1144	1200166	1200564	-	
long-mer530	NC_002488	1200503	1200571	ATTAAATTAAGAATGAATATGAATAAATCAATCATTGCTTTAATAAATGTTGAAAATGTCATGCAATCG	NC_002488.1144	NC_002488.1144	1200166	1200564	-	
long-mer531	NC_002488	1200591	1200627	GGGAGGTAAGTGATATTTTTTTAGTTCAGCGCGCTCA	NA
long-mer532	NC_002488	1200823	1200865	TGCCACAAATAAAATGATAAGAATAATAATAAAAGGGATGGCC	NC_002488.1145	NC_002488.1145	1200787	1200957	-	
long-mer533	NC_002488	1200901	1200958	GAAACAGGTCATGGCTAAACTGATGAGTAATTCAACAATTCTTCTTGAGTATTCCATG	NC_002488.1145	NC_002488.1145	1200787	1200957	-	
long-mer534	NC_002488	1201007	1201042	ATGCTTTTCCAGTTCATCGCGGTAGTATCCACGCAT	NA
long-mer535	NC_002488	1201495	1201527	TATTGAGTGGCCATGTGATAAGCAGTGGTCTGA	NA
long-mer536	NC_002488	1201597	1201626	ATGATGAGTTGCTCCCTGCTTTCGGTGCTG	NA
long-mer537	NC_002488	1201857	1201892	TGAGGTACGAAGCTATAGGCTATTGAGCATTTCAAA	NA
long-mer538	NC_002488	1201974	1202000	GAGGCGGCCACTTGACGCAATGTTTCC	NA
long-mer539	NC_002488	1210117	1210159	GATGGCTACTGCGCCAGAATCAGATACCAGATCACGTACAAGG	NC_002488.1150	NC_002488.1150	1209505	1210518	-	AutoIPR: IPR002168:Lipase, GDXG, active site;IPR029058:Alpha/Beta hydrolase fold;
long-mer540	NC_002488	1216886	1216928	CAACGCATTTTAGCTGCAAGTCAGCGGTATCGGGTTCGCCCGA	NC_002488.1157	NC_002488.1157	1216730	1217551	+	AutoIPR: IPR005177:Bifunctionalkinase-pyrophosphorylase;
long-mer541	NC_002488	1216942	1216996	TTGCGTGAATCCATATTTGAGTGTGATTCTGGCCGAGAGTGGTGCGTTGATGTTG	NC_002488.1157	NC_002488.1157	1216730	1217551	+	AutoIPR: IPR005177:Bifunctionalkinase-pyrophosphorylase;
long-mer542	NC_002488	1217053	1217095	CTCCCGTATTGGTCGAGCGCACGGCATGGTCGATTTTGAAACC	NC_002488.1157	NC_002488.1157	1216730	1217551	+	AutoIPR: IPR005177:Bifunctionalkinase-pyrophosphorylase;
long-mer543	NC_002488	1217800	1217842	TGTGTCTGGATGTGATCGAGCATCACCGCTATACGGTCGATCT	NC_002488.1158	NC_002488.1158	1217637	1218134	+	AutoIPR: IPR009659:Protein of unknown functionDUF1249;
long-mer544	NC_002488	1217892	1217922	TCGGCTTACGTGCGCTTGTATCGTGATGCGT	NC_002488.1158	NC_002488.1158	1217637	1218134	+	AutoIPR: IPR009659:Protein of unknown functionDUF1249;
long-mer545	NC_002488	1218093	1218135	ATTGGCCGGTCACATCGTGTGCGCCGCGTGATGCGCGGCTAAG	NC_002488.1158	NC_002488.1158	1217637	1218134	+	AutoIPR: IPR009659:Protein of unknown functionDUF1249;
long-mer546	NC_002488	1218195	1218246	TGTGCATATGGCTTATACCCCAATCATTGCCACGCTCGGTTATGTGCTGTCA	NC_002488.1159	NC_002488.1159	1218202	1218690	+	AutoIPR: IPR003562:Mutator MutX protein;
long-mer547	NC_002488	1218285	1218385	GCGTTCTGGAGATGTGCACCTGGGCAAGTACAACGGTCTAGGTGGCAAAGTCGAACCAGGTGAGGACGTTCTGGCTGGCCTGCGTCGTGAGTTATATGAGG	NC_002488.1159	NC_002488.1159	1218202	1218690	+	AutoIPR: IPR003562:Mutator MutX protein;
long-mer548	NC_002488	1218484	1218526	ATTGATGCGTTTCAGGGGGAAACCAAAACGCACAATGCTGAAG	NC_002488.1159	NC_002488.1159	1218202	1218690	+	AutoIPR: IPR003562:Mutator MutX protein;
long-mer549	NC_002488	1218652	1218739	GAGGGGCGTATGCAGTCTTGGACGTTTTCCCGCCTTTAAGTGGGTTGGGTACGATCTGAGTATGTTCGATGAGATAGACAATGCTTGT	NC_002488.1159	NC_002488.1159	1218202	1218690	+	AutoIPR: IPR003562:Mutator MutX protein;
long-mer550	NC_002488	1219201	1219243	ACGTGCGATATCGCCAAAGGCCGTTTGATTCACATCCAGCGTT	NC_002488.1160	NC_002488.1160	1219168	1220016	-	AutoIPR: IPR005546:Autotransporterbeta-domain;
long-mer551	NC_002488	1219279	1219447	CAATCCGCTTGACAGTGTCGCGATGGTGCCTTTGATCCCGATACGATGGTTAAAGTTGCCAATATAATTGGCCTGCGCGCTGTATACGGCATCACGGTTCTTCAGTGCCCGGTCTATTTCAACAGCAGCCATCCATTTTAGATGCGTAGTTAATGGGATGGTTGCGTCT	NC_002488.1160	NC_002488.1160	1219168	1220016	-	AutoIPR: IPR005546:Autotransporterbeta-domain;
long-mer552	NC_002488	1219480	1219551	CGCCTCGCCGTAAGTGGTTGGAAACGCAGCATTTTGCTCGCTGTATTCAGTACGGGAAACGTTGTTGTAACG	NC_002488.1160	NC_002488.1160	1219168	1220016	-	AutoIPR: IPR005546:Autotransporterbeta-domain;
long-mer553	NC_002488	1219768	1219822	CAGGCCTGCACCCAGATTGCCTTTATTTTTCAGGTAACTATCCGGCAGGGAGCGG	NC_002488.1160	NC_002488.1160	1219168	1220016	-	AutoIPR: IPR005546:Autotransporterbeta-domain;
long-mer554	NC_002488	1219888	1219930	ACCGGCGACTTTGTCTCTGTTACCGTCTATGGAGCTGATGGCA	NC_002488.1160	NC_002488.1160	1219168	1220016	-	AutoIPR: IPR005546:Autotransporterbeta-domain;
long-mer555	NC_002488	1224538	1224570	TCAGTAAGAAATAATGGGGCGCAATGAATTTTT	NA
long-mer556	NC_002488	1225663	1225705	CTGTTTCTGGACTGGTGGTACACATTCTGAGCTATCTATGACG	NC_002488.1164	NC_002488.1164	1225694	1226815	-	AutoIPR: IPR003698:Lipoyl synthase;IPR006638:Elongator protein 3/MiaB/NifB; IPR020050:FOsynthase, subunit 2;
long-mer557	NC_002488	1230267	1230298	GGCTTTATATAGCAAGCATCGTAGCAACCAAA	NA
long-mer558	NC_002488	1230373	1230415	ATTCTAGAAATCATGCAAACCTCAGCCCTCCGATGCATGTCTA	NA
long-mer559	NC_002488	1230443	1230485	ACACATCACAATGACAATCAGTGCACCACCCATGATCTGATGT	NA
long-mer560	NC_002488	1230574	1230616	CTCGGAATGACAGCGCACCGGTCATTCCCACATCATGCGGATT	NA
long-mer561	NC_002488	1230659	1230701	TCCTCTTCCCCAGCTACTGATTCCCGTCTGCGCCAACTACGTT	NC_002488.1170	NC_002488.1170	1230644	1231963	+	AutoIPR: IPR007383:Protein of unknown functionDUF445;
long-mer562	NC_002488	1231773	1231816	ACACCGTGACCCATCACATCGTTTCGACCATGAGAGGCTGGGAC	NC_002488.1170	NC_002488.1170	1230644	1231963	+	AutoIPR: IPR007383:Protein of unknown functionDUF445;
long-mer563	NC_002488	1233719	1233752	CGCCTAGCTGTGGGGTCAATGTGGTCAGCCATTG	NC_002488.1171	NC_002488.1171	1232685	1234001	-	AutoIPR: IPR016166:FAD-binding, type 2;IPR019862:Gliding motility-associated protein GldE;
long-mer564	NC_002488	1234057	1234083	GCGCGCCGAAGGAGGGGAGTGATGGAG	NA
long-mer565	NC_002488	1236201	1236243	GGGGGGCGTTGCCGTTGCGTAAGCCAGGGGAACACTACTGGAA	NC_002488.1172	NC_002488.1172	1234773	1236284	-	AutoIPR: IPR001563:Peptidase S10, serinecarboxypeptidase; IPR029058:Alpha/Beta hydrolase fold;
long-mer566	NC_002488	1237377	1237401	GGCTGGGAAGTGTTTGAGGAATAGT	NC_002488.1173	NC_002488.1173	1237020	1238909	-	AutoIPR: IPR001241:DNA topoisomerase, type IIA;IPR020667:DNA mismatch repair protein, MutL;
long-mer567	NC_002488	1246399	1246441	ATGGGGAATGTACTCAGAAGCAAATCCTTAATAGCAGGGGGTG	NA
long-mer568	NC_002488	1246484	1246512	TTTTGACCCAATTCTGACTGGAAAAACAA	NA
long-mer569	NC_002488	1253748	1253775	GATCAAGGGGCGGTGTTCTTCACGAAAT	NC_002488.1189	NC_002488.1189	1252896	1254086	-	AutoIPR: IPR030802:ABC transporter permeaseMalE-type;
long-mer570	NC_002488	1253777	1253799	CGATTGCGTCGTTTTTCAGTCCT	NC_002488.1189	NC_002488.1189	1252896	1254086	-	AutoIPR: IPR030802:ABC transporter permeaseMalE-type;
long-mer571	NC_002488	1262583	1262620	ATTGCGTTGGCTGGATTGGATACCGGCGTGCGTCGGCC	NC_002488.1199	NC_002488.1199	1261569	1263653	+	AutoIPR:IPR012338:Beta-lactamase/transpeptidase-like;IPR017790:Penicillin-binding protein 2;
long-mer572	NC_002488	1267767	1267809	TCCGGCGAGGTGGTGGAGGCCTTGGATGCTGAGTTGCTAGAGG	NC_002488.1203	NC_002488.1203	1266639	1268795	+	AutoIPR: IPR004811:RelA/SpoT family;IPR012675:Beta-grasp domain;
long-mer573	NC_002488	1287213	1287242	TGCGGGTGCTGTGTGTGTGTGCGGTGTCAT	NA
long-mer574	NC_002488	1290018	1290040	GGGGGGGGCGGGTTGACTCCGTC	NC_002488.1225	NC_002488.1225	1289853	1290656	+	AutoIPR: IPR005627:Copper homeostasis proteinCutC; IPR023648:Copper homeostasis CutC domain;
long-mer575	NC_002488	1290238	1290280	TGATGCGGGTGTTGATTGCCGTGGCTGGGTCGCTTGGTGTGAC	NC_002488.1225	NC_002488.1225	1289853	1290656	+	AutoIPR: IPR005627:Copper homeostasis proteinCutC; IPR023648:Copper homeostasis CutC domain;
long-mer576	NC_002488	1291635	1291677	ATGCGATTGTGGAAAGGTCGAGGTTGATCGATCCCGGTTGGCA	NC_002488.1227	NC_002488.1227	1291265	1292368	+	AutoIPR: IPR005669:Thiosulphate/Sulfate-bindingprotein;
long-mer577	NC_002488	1299250	1299292	CCAGCCTCTTGGCAGTAGGTGACCGCGGCTACCACGTGTATCA	NC_002488.1233	NC_002488.1233	1299220	1301469	-	AutoIPR: IPR005742:DNA topoisomerase IV,subunit A, Gram-negative; IPR024946:Arginine repressorC-terminal-like domain;
long-mer578	NC_002488	1299886	1299928	ATCGACTTCGTGGCCTTTGGCTGCTCGAATCCAGCCTTTCTCC	NC_002488.1233	NC_002488.1233	1299220	1301469	-	AutoIPR: IPR005742:DNA topoisomerase IV,subunit A, Gram-negative; IPR024946:Arginine repressorC-terminal-like domain;
long-mer579	NC_002488	1300059	1300101	TGATTAGTTTTTTAAGTTGGATGTCGCTATCCAGGATGACATT	NC_002488.1233	NC_002488.1233	1299220	1301469	-	AutoIPR: IPR005742:DNA topoisomerase IV,subunit A, Gram-negative; IPR024946:Arginine repressorC-terminal-like domain;
long-mer580	NC_002488	1300118	1300160	TTAGTCAGTGCGTCTTGTTCATTGCGAATCGCCATTTCTTCAA	NC_002488.1233	NC_002488.1233	1299220	1301469	-	AutoIPR: IPR005742:DNA topoisomerase IV,subunit A, Gram-negative; IPR024946:Arginine repressorC-terminal-like domain;
long-mer581	NC_002488	1300201	1300243	TGTTTGCGCATCTGACAGACCGAAGCGTGCGATCAGGACTGGT	NC_002488.1233	NC_002488.1233	1299220	1301469	-	AutoIPR: IPR005742:DNA topoisomerase IV,subunit A, Gram-negative; IPR024946:Arginine repressorC-terminal-like domain;
long-mer582	NC_002488	1300885	1300927	GATTTCGTTGAGATTGTGCGGCGGTACGTCGGTTGCCATGCCG	NC_002488.1233	NC_002488.1233	1299220	1301469	-	AutoIPR: IPR005742:DNA topoisomerase IV,subunit A, Gram-negative; IPR024946:Arginine repressorC-terminal-like domain;
long-mer583	NC_002488	1302952	1302994	TGTTTGGTGGCTCTTTTGGGATGCGGGACGATGGCACGAGTGT	NA
long-mer584	NC_002488	1303156	1303198	CGGTGCCAGTGCCGTTGCTGCGTGGATGCTCGCAGCGGGAACC	NC_002488.1236	NC_002488.1236	1303045	1303812	-	AutoIPR: IPR010076:Pimeloyl-[acyl-carrierprotein] methyl ester esterase; IPR029058:Alpha/Betahydrolase fold;
long-mer585	NC_002488	1303258	1303300	ACGTAAGTCGGTATGTGCGAGTAGCTCCAGGCCTGCTTGGAGT	NC_002488.1236	NC_002488.1236	1303045	1303812	-	AutoIPR: IPR010076:Pimeloyl-[acyl-carrierprotein] methyl ester esterase; IPR029058:Alpha/Betahydrolase fold;
long-mer586	NC_002488	1303339	1303367	CCGTAATTGGCGCAGTTCGCTCTGTGCGT	NC_002488.1236	NC_002488.1236	1303045	1303812	-	AutoIPR: IPR010076:Pimeloyl-[acyl-carrierprotein] methyl ester esterase; IPR029058:Alpha/Betahydrolase fold;
long-mer587	NC_002488	1303416	1303458	TGTAGTTTTGTTTCAGATCTTCGGCGAATTGGGTGAATATGCT	NC_002488.1236	NC_002488.1236	1303045	1303812	-	AutoIPR: IPR010076:Pimeloyl-[acyl-carrierprotein] methyl ester esterase; IPR029058:Alpha/Betahydrolase fold;
long-mer588	NC_002488	1304047	1304086	CAGTGCGGACAGGGTCACGCGTAACCGTGATTTCCCCTCG	NC_002488.1237	NC_002488.1237	1303957	1305162	-	AutoIPR: IPR004723:8-amino-7-oxononanoatesynthase,  Archaea/Proteobacteria type;IPR015424:Pyridoxal phosphate-dependent transferase;
long-mer589	NC_002488	1304388	1304430	TCAGTGTGGCAGAGCCGAGTAAGGCCGCGCCGTAGCCACCTAG	NC_002488.1237	NC_002488.1237	1303957	1305162	-	AutoIPR: IPR004723:8-amino-7-oxononanoatesynthase,  Archaea/Proteobacteria type;IPR015424:Pyridoxal phosphate-dependent transferase;
long-mer590	NC_002488	1304653	1304695	AGGTGCGTTCTTGAGTTGATGCGCCGCTCCATCCACATCAAGG	NC_002488.1237	NC_002488.1237	1303957	1305162	-	AutoIPR: IPR004723:8-amino-7-oxononanoatesynthase,  Archaea/Proteobacteria type;IPR015424:Pyridoxal phosphate-dependent transferase;
long-mer591	NC_002488	1304866	1304898	CCATTCGGCTAGTTCATATTCCAGTGCCTTATG	NC_002488.1237	NC_002488.1237	1303957	1305162	-	AutoIPR: IPR004723:8-amino-7-oxononanoatesynthase,  Archaea/Proteobacteria type;IPR015424:Pyridoxal phosphate-dependent transferase;
long-mer592	NC_002488	1305433	1305475	GGGGTGGCGCGACATTTTGCCTCAGTTTCTTGGTTTGAGGGCG	NC_002488.1238	NC_002488.1238	1305215	1305694	+	
long-mer593	NC_002488	1305587	1305627	CTTCATAGCTGCCAGATATTTATTTGTCCTGATCATTGCAT	NC_002488.1238	NC_002488.1238	1305215	1305694	+	
long-mer594	NC_002488	1306051	1306093	TGTCGTGCAAATCTTCAGTGCTGTTGTGTTGGTGGTGGTGTCG	NC_002488.1239	NC_002488.1239	1305725	1306888	+	AutoIPR: IPR003780:COX15/CtaA family;
long-mer595	NC_002488	1306768	1306864	TGGTGTGCTCAACGTTAAGTTGGCGGTTCCGTTGGTGGTGGGAGTGATGCACAACGGCGGCGCGGTGGCATTGTTCTTCGTATTAGTTTCTTTGCTC	NC_002488.1239	NC_002488.1239	1305725	1306888	+	AutoIPR: IPR003780:COX15/CtaA family;
long-mer596	NC_002488	1307170	1307209	TTTGCGGGGGTGTTGATCACGCTGTCGATGACGATTTTGA	NC_002488.1240	NC_002488.1240	1306891	1307796	+	AutoIPR: IPR000537:UbiA prenyltransferasefamily; IPR030470:UbiA prenyltransferase conserved site;
long-mer597	NC_002488	1307289	1307331	TAAGCGTATGACGTCGCAGAATATTGTGATTGGTGGTTTGGCC	NC_002488.1240	NC_002488.1240	1306891	1307796	+	AutoIPR: IPR000537:UbiA prenyltransferasefamily; IPR030470:UbiA prenyltransferase conserved site;
long-mer598	NC_002488	1307724	1307788	GTATTTGATGGCGTTATTCGCCTTTCTGATGTTTGATCATTGGCTGAGGTTAGCGGATTTTTATT	NC_002488.1240	NC_002488.1240	1306891	1307796	+	AutoIPR: IPR000537:UbiA prenyltransferasefamily; IPR030470:UbiA prenyltransferase conserved site;
long-mer599	NC_002488	1308111	1308154	CATTTATGGAATTATGGATATGGTAAAAATCCTTTTTAATTCTC	NA
long-mer600	NC_002488	1308200	1308264	GTTCAAGGCAGTTCTGAGTACTGAGTGGTTGGATGTTTCTTTCAGATGATTTTCACTTAATGATA	NA
long-mer601	NC_002488	1308470	1308512	CACAGTCACGCCGTTCCAGACTGGCACGGTCCGCATCAAGACG	NC_002488.1241	NC_002488.1241	1308465	1309304	+	AutoIPR: IPR001279:Beta-lactamase-like;
long-mer602	NC_002488	1308521	1308563	GGCGGGGCAAGACAGTAAGAGTGGTATCGGTCGCAAGCTTGAT	NC_002488.1241	NC_002488.1241	1308465	1309304	+	AutoIPR: IPR001279:Beta-lactamase-like;
long-mer603	NC_002488	1312660	1312702	CAGCCATGCTGAGCGGAATGCGTGAGCGACGGCTTGGTCGGCG	NC_002488.1243	NC_002488.1243	1311004	1312953	-	AutoIPR: IPR008258:Lytic transglycosylase-likeSLT domain; IPR016026:Lytic transglycosylase,superhelical U-shaped and linker domain;IPR023346:Lysozyme-like domain;
long-mer604	NC_002488	1313706	1313748	TGTTGAGTGATTTAAAGAAAGGCGGTGTGCTAGTGCTTGACCG	NC_002488.1245	NC_002488.1245	1313682	1314563	-	AutoIPR: IPR003817:Phosphatidylserinedecarboxylase-related;
long-mer605	NC_002488	1313991	1314037	CCCGAATGCAGTGTCAAAATGGCATGCCAGTCGTTCGTTACGTGCGA	NC_002488.1245	NC_002488.1245	1313682	1314563	-	AutoIPR: IPR003817:Phosphatidylserinedecarboxylase-related;
long-mer606	NC_002488	1314332	1314374	GATCAGGGAGGCGTATGCCGGTTTTAAGTGATCGGGTGAAAAA	NC_002488.1245	NC_002488.1245	1313682	1314563	-	AutoIPR: IPR003817:Phosphatidylserinedecarboxylase-related;
long-mer607	NC_002488	1314486	1314528	GCAATAGGCGACGTGGCGTGCTAGCGAGGACAGCATGCGATGT	NC_002488.1245	NC_002488.1245	1313682	1314563	-	AutoIPR: IPR003817:Phosphatidylserinedecarboxylase-related;
long-mer608	NC_002488	1314574	1314616	CCTTGGTGAGCTTTTGCAGGTTCGTGGCGATTTCCTCAGCGTT	NC_002488.1246	NC_002488.1246	1314560	1314940	-	AutoIPR: IPR003782:Copper chaperone SCO1/SenC;IPR012336:Thioredoxin-like fold;
long-mer609	NC_002488	1314694	1314736	CGTCGAGAGGGTTTTCGGCGTCACTTTTGCCAGGTACTTTCCG	NC_002488.1246	NC_002488.1246	1314560	1314940	-	AutoIPR: IPR003782:Copper chaperone SCO1/SenC;IPR012336:Thioredoxin-like fold;
long-mer610	NC_002488	1314768	1314846	TGTAACGCTGGGGTATCTGCTAACGTGTTTTGACAGATATCCGTGCAGGACGTGAAGTCAAAAAACACGAGGGTCCAAT	NC_002488.1246	NC_002488.1246	1314560	1314940	-	AutoIPR: IPR003782:Copper chaperone SCO1/SenC;IPR012336:Thioredoxin-like fold;
long-mer611	NC_002488	1314854	1314978	CAGAGTATTTGAAATAAGCTGAGTACCGTCGGATGAACGCAAATCGTCGAGATGCAGGACCGCATCAGGTGTAGGGAAGAAGCGCACCGCCTGAGTGTGCAGCTAAGAGGGTGTGTGTGTTGAGC	NC_002488.1247	NC_002488.1247	1314918	1315058	-	
long-mer611	NC_002488	1314854	1314978	CAGAGTATTTGAAATAAGCTGAGTACCGTCGGATGAACGCAAATCGTCGAGATGCAGGACCGCATCAGGTGTAGGGAAGAAGCGCACCGCCTGAGTGTGCAGCTAAGAGGGTGTGTGTGTTGAGC	NC_002488.1246	NC_002488.1246	1314560	1314940	-	AutoIPR: IPR003782:Copper chaperone SCO1/SenC;IPR012336:Thioredoxin-like fold;
long-mer612	NC_002488	1314987	1315032	TTTTCCGATCAGTAGAGTGAAGCCAGCGGCCAGTGCGGTCAGTAAG	NC_002488.1247	NC_002488.1247	1314918	1315058	-	
long-mer613	NC_002488	1315199	1315241	CAGCCGTTTCAGTGAGGCTGGATTGACCTTTGGTCACAGTTAC	NC_002488.1248	NC_002488.1248	1315140	1316066	+	AutoIPR: IPR004556:Modification methylase HemK;IPR029063:S-adenosyl-L-methionine-dependentmethyltransferase;
long-mer614	NC_002488	1315289	1315357	TCTGCCGCCGGATCTTGGCCCGGCCTATGGTCAGGCGCGTTTATTGCATACTGAGAAGGAATGTGTTCT	NC_002488.1248	NC_002488.1248	1315140	1316066	+	AutoIPR: IPR004556:Modification methylase HemK;IPR029063:S-adenosyl-L-methionine-dependentmethyltransferase;
long-mer615	NC_002488	1315424	1315466	TGCCGGGCTGAACTTTAAGAGTGATGCACGCGCACTGGTGCCA	NC_002488.1248	NC_002488.1248	1315140	1316066	+	AutoIPR: IPR004556:Modification methylase HemK;IPR029063:S-adenosyl-L-methionine-dependentmethyltransferase;
long-mer616	NC_002488	1315856	1315928	GATTTTGCGTGATGCTCCGGCACACTTGGATGAGGAGGGCCTGTTGATCTGTGAGGTTGGGGAGTCTGAGCAA	NC_002488.1248	NC_002488.1248	1315140	1316066	+	AutoIPR: IPR004556:Modification methylase HemK;IPR029063:S-adenosyl-L-methionine-dependentmethyltransferase;
long-mer617	NC_002488	1316110	1316152	GGTCACGACCTTCGGTGAATCACATGGCCCTGCCATTGGCTGT	NC_002488.1249	NC_002488.1249	1316078	1317196	+	AutoIPR: IPR000453:Chorismate synthase;
long-mer618	NC_002488	1317243	1317285	TTTATGTGGTTTGATGCCCTGTTGATATATCCGCCGACATGAG	NC_002488.1250	NC_002488.1250	1317281	1317439	+	
long-mer619	NC_002488	1317311	1317335	GCAGTGAAATATGTGTTGTTGGATG	NC_002488.1250	NC_002488.1250	1317281	1317439	+	
long-mer620	NC_002488	1317484	1317526	AACGCGTTTGCTTCATTGCTTTGATGATATCCAATGATGATTG	NA
long-mer621	NC_002488	1317723	1317765	GGCGGGTTCTCAGATCACCTTTAAGGGCGAGAGCATCAACGTA	NC_002488.1251	NC_002488.1251	1317583	1318617	+	AutoIPR: IPR012080:Aspartate-semialdehydedehydrogenase; IPR016040:NAD(P)-binding domain;
long-mer622	NC_002488	1317852	1317900	GTTTGCGGCTGCTGGTGTGGTAGTCATAGATAATTCTTCCGCGTTTCGT	NC_002488.1251	NC_002488.1251	1317583	1318617	+	AutoIPR: IPR012080:Aspartate-semialdehydedehydrogenase; IPR016040:NAD(P)-binding domain;
long-mer623	NC_002488	1318777	1318819	GGGCAAGGGCGTATTAAGCCCTGTATATGGCTTGACTGCCTTC	NC_002488.1252	NC_002488.1252	1318664	1320571	+	AutoIPR: IPR020011:Motility protein FimV,C-terminal; IPR020012:Motility protein FimV, N-terminal;
long-mer624	NC_002488	1319872	1319914	ATTACAACAAGCACGCGAAGAGATTGCCAGTCGCGACGCTGAG	NC_002488.1252	NC_002488.1252	1318664	1320571	+	AutoIPR: IPR020011:Motility protein FimV,C-terminal; IPR020012:Motility protein FimV, N-terminal;
long-mer625	NC_002488	1322534	1322561	CTGGTATCCGTCATGTCTGATGTTACTG	NC_002488.1255	NC_002488.1255	1322414	1323763	+	AutoIPR: IPR023026:Tryptophan synthase betachain/beta chain-like;
long-mer626	NC_002488	1324218	1324260	CATTGCGCGTTTTACACAGCATGCAGTGGCTTGTGGAGTGGAT	NC_002488.1256	NC_002488.1256	1323889	1324695	+	AutoIPR: IPR002028:Tryptophan synthase, alphachain; IPR013785:Aldolase-type TIM barrel;
long-mer627	NC_002488	1324316	1324338	TCTCGGCGGCTGGTTTGGCACTC	NC_002488.1256	NC_002488.1256	1323889	1324695	+	AutoIPR: IPR002028:Tryptophan synthase, alphachain; IPR013785:Aldolase-type TIM barrel;
long-mer628	NC_002488	1324702	1324733	GGTTTCAATCAGGGTGCGGTTGGATTTGATTG	NA
long-mer629	NC_002488	1324811	1324851	GGAGGCGTAGGCGTGGGTGATGTTGCGTTGTCCATCGTTAA	NC_002488.1257	NC_002488.1257	1324793	1324933	+	
long-mer630	NC_002488	1325142	1325184	GGTTGCATAACGAGGACCGGATCGCCAGTAGTACAGGTAGATC	NC_002488.1258	NC_002488.1258	1324927	1326318	-	AutoIPR: IPR004504:DNA repair protein RadA;IPR014721:Ribosomal protein S5 domain 2-type fold,subgroup; IPR020588:DNA recombination and repair proteinRecA-like, ATP-binding domain; IPR027417:P-loopcontaining nucleoside triphosphate hydrolase;
long-mer631	NC_002488	1325356	1325398	TGCTTGTACTTCGATCATCAGCGGGCGTGTGCCTTCACGGGTG	NC_002488.1258	NC_002488.1258	1324927	1326318	-	AutoIPR: IPR004504:DNA repair protein RadA;IPR014721:Ribosomal protein S5 domain 2-type fold,subgroup; IPR020588:DNA recombination and repair proteinRecA-like, ATP-binding domain; IPR027417:P-loopcontaining nucleoside triphosphate hydrolase;
long-mer632	NC_002488	1326932	1326974	GGCACTGGATATCCTCGAACAAGCTTGGTTGAGTCCCTGCTTA	NC_002488.1259	NC_002488.1259	1326516	1327481	+	AutoIPR: IPR011251:Luciferase-like domain;
long-mer633	NC_002488	1326989	1327031	CTACTGGTCATTTGAGCAGCTTGGTATGGTACCGAGGCCATTA	NC_002488.1259	NC_002488.1259	1326516	1327481	+	AutoIPR: IPR011251:Luciferase-like domain;
long-mer634	NC_002488	1331092	1331134	GAATAATCAGCCAGTGGTCACAGTGGATACCCGTTTACCTATT	NC_002488.1263	NC_002488.1263	1330898	1335298	+	AutoIPR: IPR010222:RNA helicase HrpA;IPR011545:DEAD/DEAH box helicase domain; IPR024590:RNAhelicase HrpA, C-terminal; IPR027417:P-loop containingnucleoside triphosphate hydrolase;
long-mer635	NC_002488	1331146	1331188	AGAGCGCATTGTCGCGCTGATGCGGGCGCATCCTGTGGTAATC	NC_002488.1263	NC_002488.1263	1330898	1335298	+	AutoIPR: IPR010222:RNA helicase HrpA;IPR011545:DEAD/DEAH box helicase domain; IPR024590:RNAhelicase HrpA, C-terminal; IPR027417:P-loop containingnucleoside triphosphate hydrolase;
long-mer636	NC_002488	1331410	1331452	GTTCATGACCGACGGTATTTTACTGGCGGAGGTTGCCAGTGAC	NC_002488.1263	NC_002488.1263	1330898	1335298	+	AutoIPR: IPR010222:RNA helicase HrpA;IPR011545:DEAD/DEAH box helicase domain; IPR024590:RNAhelicase HrpA, C-terminal; IPR027417:P-loop containingnucleoside triphosphate hydrolase;
long-mer637	NC_002488	1335517	1335559	GTACATAACGGATGCCGCAGGTGTAGCGGAAATCGCGTGCTTG	NC_002488.1264	NC_002488.1264	1335311	1336786	-	AutoIPR: IPR009199:PhoPQ-activatedpathogenicity-related protein, PqaA type;IPR029058:Alpha/Beta hydrolase fold;
long-mer638	NC_002488	1338896	1338937	TGAGTTGGAGGCGATGTTGGCGGAATGCACTGGTTACGATGC	NC_002488.1266	NC_002488.1266	1337262	1340207	+	AutoIPR: IPR020581:Glycine cleavage system Pprotein;
long-mer639	NC_002488	1343029	1343057	TGTGCAAATTCACCGACGGCCAGTGAGAT	NC_002488.1270	NC_002488.1270	1341528	1343525	-	AutoIPR: IPR000883:Cytochrome c oxidase subunitI; IPR023615:Cytochrome c oxidase, subunit I,copper-binding site; IPR023616:Cytochrome c oxidase,subunit I domain;
long-mer640	NC_002488	1350520	1350562	ATTGGTACTAGCGGGCATTTTACGTGATCGTTTCTCGATCTCG	NC_002488.1275	NC_002488.1275	1349507	1350715	+	AutoIPR: IPR006153:Cation/H+ exchanger;
long-mer641	NC_002488	1350687	1350733	CATTGCCATCATCCGGTATGGGGGGGTGATCTTATTCTGGTCAGTGT	NC_002488.1275	NC_002488.1275	1349507	1350715	+	AutoIPR: IPR006153:Cation/H+ exchanger;
long-mer642	NC_002488	1350813	1350855	GTGAGCAATGATGGTGTGCTGCGTGCAGTTTCTTGGGTGAGTG	NA
long-mer643	NC_002488	1351911	1351953	TTGCCTCCGATGCTGGCAACGATTTTGGCGTCAGCGCTGTCAG	NC_002488.1277	NC_002488.1277	1351803	1352021	+	
long-mer644	NC_002488	1354989	1355031	AGTCCTAGTTTGTTAGTTACTATTAGTTCGTGTTCAAGCATCG	NC_002488.1281	NC_002488.1281	1355022	1355414	-	AutoIPR: IPR004701:Phosphotransferase system,mannose-type IIA component;
long-mer644	NC_002488	1354989	1355031	AGTCCTAGTTTGTTAGTTACTATTAGTTCGTGTTCAAGCATCG	NC_002488.1280	NC_002488.1280	1354760	1355029	-	AutoIPR: IPR000032:Phosphocarrier HPrprotein-like;
long-mer645	NC_002488	1360257	1360299	AATACGACCGGCATCGGTGTTTACCAAGCCAACGATCATATAG	NC_002488.1287	NC_002488.1287	1359708	1360430	-	AutoIPR: IPR003439:ABC transporter-like;IPR027417:P-loop containing nucleoside triphosphatehydrolase; IPR030921:LPS export ABC transporter,ATP-binding protein LptB;
long-mer646	NC_002488	1373477	1373555	CGGTAGCTGTTGAGGGTGTGCTGTGATAGTCCGTGTTTGATCCAGAGTGCATCAAGGAAGTGTGCAATGGTTGTTGCAT	NC_002488.1301	NC_002488.1301	1372648	1373622	-	AutoIPR: IPR020876:Tyrosine recombinaseXerD-like; IPR023009:Tyrosine recombinase XerC/XerD;IPR023109:Integrase/recombinase, N-terminal;
long-mer647	NC_002488	1373630	1373672	GGGTGGCGGGGCGGTACATTGCTTTAGTCTATTGATTTGAGTT	NA
long-mer648	NC_002488	1373684	1373726	TCGGCGGTGTTGTTTGCAGGATCCACCCGTCATGAGGTTGGAG	NA
long-mer649	NC_002488	1373821	1373862	TGGTTGGGTGAATAGGGGGGGTGACGGTGTCATGGTGCTGTA	NA
long-mer650	NC_002488	1387642	1387684	GAGCGATAAGGACGTTTTGAAACACCTCGAACGCAATTTGAAG	NC_002488.1317	NC_002488.1317	1386311	1388587	+	AutoIPR: IPR001270:ClpA/B family;IPR017729:Type VI secretion system, ATPase ClpV1;IPR023150:Double Clp-N motif; IPR027417:P-loop containingnucleoside triphosphate hydrolase;
long-mer651	NC_002488	1388128	1388170	CAATGCAGGTGCGTCCCAATCATCACGGCGTACGATTGGTTTC	NC_002488.1317	NC_002488.1317	1386311	1388587	+	AutoIPR: IPR001270:ClpA/B family;IPR017729:Type VI secretion system, ATPase ClpV1;IPR023150:Double Clp-N motif; IPR027417:P-loop containingnucleoside triphosphate hydrolase;
long-mer652	NC_002488	1412150	1412181	CCTCAGATCAAGCCCGATAGATTGGGTAATCG	NA
long-mer653	NC_002488	1415709	1415751	TCGGTGGTCTTTGCGTGTCCTATTGCGCTGAATACAGGGCTTT	NC_002488.1342	NC_002488.1342	1415669	1416814	-	AutoIPR: IPR001296:Glycosyl transferase, family1; IPR028098:Glycosyltransferase subfamily 4, N-terminaldomain;
long-mer654	NC_002488	1416467	1416491	CCGGGAGCGGACAATGAGGCGCGTG	NC_002488.1342	NC_002488.1342	1415669	1416814	-	AutoIPR: IPR001296:Glycosyl transferase, family1; IPR028098:Glycosyltransferase subfamily 4, N-terminaldomain;
long-mer655	NC_002488	1416548	1416590	GACCACGTCGAATGTCTCGCGCTGGAGCAGGTGTTGGACGGTG	NC_002488.1342	NC_002488.1342	1415669	1416814	-	AutoIPR: IPR001296:Glycosyl transferase, family1; IPR028098:Glycosyltransferase subfamily 4, N-terminaldomain;
long-mer656	NC_002488	1416629	1416671	GATGTGATAGACCGGCAGCCCCGCGTTACGTGCCATGGTTGAC	NC_002488.1342	NC_002488.1342	1415669	1416814	-	AutoIPR: IPR001296:Glycosyl transferase, family1; IPR028098:Glycosyltransferase subfamily 4, N-terminaldomain;
long-mer657	NC_002488	1416758	1416797	GCCTCCGCAGCCGGTTGCAGCTTCGGTATGGAGGATTTTC	NC_002488.1342	NC_002488.1342	1415669	1416814	-	AutoIPR: IPR001296:Glycosyl transferase, family1; IPR028098:Glycosyltransferase subfamily 4, N-terminaldomain;
long-mer658	NC_002488	1431666	1431708	CAAGCCAAGCGATTTAATTCCAGAGTTGCAAGGTCGTTTCCCG	NC_002488.1356	NC_002488.1356	1430680	1432059	+	AutoIPR: IPR004491:Heat shock protein HslU;IPR013461:ATP-dependent Clp protease ATP-binding subunitClpA; IPR027417:P-loop containing nucleoside triphosphatehydrolase;
long-mer659	NC_002488	1443949	1443991	TGAACCCAAATTTTCATCTGTCACTAGACTGCTAACGTACGTT	NA
long-mer660	NC_002488	1448820	1448862	CATGTGTCGTTGGGATCGTAGTGATGCATGGCCACGATCCGAG	NA
long-mer661	NC_002488	1451603	1451669	ACGATGAGCGTTTGCCCCTGCGTCCGGGCGAAGTGTCGAAGTTGCTTTGGGTGCGCTTCCGTACCTT	NC_002488.1371	NC_002488.1371	1450918	1451832	+	AutoIPR: IPR011784:Sulphateadenylyltransferase, small subunit;
long-mer662	NC_002488	1451722	1451764	GACATCATTGCTGAGATGCTGTTGACTCCCTTTTCGGAGCGTC	NC_002488.1371	NC_002488.1371	1450918	1451832	+	AutoIPR: IPR011784:Sulphateadenylyltransferase, small subunit;
long-mer663	NC_002488	1462540	1462582	CCCTAAGGCGACCCGTAGTTTTTCAATGTCGGCGACCAGATCC	NC_002488.1381	NC_002488.1381	1461898	1462839	-	AutoIPR: IPR002410:Peptidase S33;IPR029058:Alpha/Beta hydrolase fold;
long-mer664	NC_002488	1463325	1463367	ACCAGCCCCCTGGCCGTAAATATGCTGGTGCCCCTGCAGTGAG	NC_002488.1382	NC_002488.1382	1463188	1464015	-	AutoIPR: IPR004556:Modification methylase HemK;IPR029063:S-adenosyl-L-methionine-dependentmethyltransferase;
long-mer665	NC_002488	1463833	1463875	ACCGCGAGCACGTTGCTCCACTAGCGCTTGGAAGCTCTCCGTC	NC_002488.1382	NC_002488.1382	1463188	1464015	-	AutoIPR: IPR004556:Modification methylase HemK;IPR029063:S-adenosyl-L-methionine-dependentmethyltransferase;
long-mer666	NC_002488	1472817	1472859	TTTGCTGGAGATCATTATTGTTATTGTACTGATTGGTGGTGTG	NC_002488.1389	NC_002488.1389	1472758	1473192	+	AutoIPR: IPR000983:Bacterial general secretionpathway protein G-type pilin;
long-mer667	NC_002488	1482972	1482997	GATGACCTCGGGCACCACGGTGGTGA	NC_002488.1399	NC_002488.1399	1481230	1487409	+	AutoIPR: IPR005594:YadA-like, C-terminal;IPR008635:Coiled stalk of trimeric autotransporteradhesin; IPR011049:Serralysin-like metalloprotease,C-terminal;
long-mer668	NC_002488	1483018	1483056	GGTAGCGATGTTGCGTTGGGTACGACGGGTCTGACGATT	NC_002488.1399	NC_002488.1399	1481230	1487409	+	AutoIPR: IPR005594:YadA-like, C-terminal;IPR008635:Coiled stalk of trimeric autotransporteradhesin; IPR011049:Serralysin-like metalloprotease,C-terminal;
long-mer669	NC_002488	1483641	1483666	GATGACCTCGGGCACCACGGTGGTGA	NC_002488.1399	NC_002488.1399	1481230	1487409	+	AutoIPR: IPR005594:YadA-like, C-terminal;IPR008635:Coiled stalk of trimeric autotransporteradhesin; IPR011049:Serralysin-like metalloprotease,C-terminal;
long-mer670	NC_002488	1483687	1483725	GGTAGCGATGTTGCGTTGGGTACGACGGGTCTGACGATT	NC_002488.1399	NC_002488.1399	1481230	1487409	+	AutoIPR: IPR005594:YadA-like, C-terminal;IPR008635:Coiled stalk of trimeric autotransporteradhesin; IPR011049:Serralysin-like metalloprotease,C-terminal;
long-mer671	NC_002488	1484310	1484335	GATGACCTCGGGCACCACGGTGGTGA	NC_002488.1399	NC_002488.1399	1481230	1487409	+	AutoIPR: IPR005594:YadA-like, C-terminal;IPR008635:Coiled stalk of trimeric autotransporteradhesin; IPR011049:Serralysin-like metalloprotease,C-terminal;
long-mer672	NC_002488	1484356	1484394	GGTAGCGATGTTGCGTTGGGTACGACGGGTCTGACGATT	NC_002488.1399	NC_002488.1399	1481230	1487409	+	AutoIPR: IPR005594:YadA-like, C-terminal;IPR008635:Coiled stalk of trimeric autotransporteradhesin; IPR011049:Serralysin-like metalloprotease,C-terminal;
long-mer673	NC_002488	1493342	1493384	CTCGATTGGCTGGCCGATCCGCTATCCACGAAACAATCTTGGT	NC_002488.1405	NC_002488.1405	1492803	1494092	+	AutoIPR: IPR002020:Citrate synthase-like;IPR010953:Citrate synthase, type I;
long-mer674	NC_002488	1493595	1493624	GCACACGGTGGCGCTAATGAGGCCGTGTTA	NC_002488.1405	NC_002488.1405	1492803	1494092	+	AutoIPR: IPR002020:Citrate synthase-like;IPR010953:Citrate synthase, type I;
long-mer675	NC_002488	1500459	1500501	CGCTAGGTCAGTTATACTCTCGGATGCTTGCTGATACAGGTAA	NA
long-mer676	NC_002488	1501998	1502025	ACAGCAGTGTTAGTAGCCATGATAATGC	NA
long-mer677	NC_002488	1502208	1502250	ACGCTATAGGACGCAGATGTGGGTAAAAAGTATAAAGGCATCG	NA
long-mer678	NC_002488	1502901	1502943	CACTAATAGTTTGTCGACAGTAAATGTCTGCTTACCGGAGGCG	NC_002488.1415	NC_002488.1415	1502301	1503737	-	AutoIPR: IPR006258:Dihydrolipoamidedehydrogenase; IPR016156:FAD/NAD-linked reductase,dimerisation domain; IPR023753:Pyridinenucleotide-disulphide oxidoreductase, FAD/NAD(P)-bindingdomain;
long-mer679	NC_002488	1505676	1505718	GCTCGATACGTATGATGGCTAAGTCGTTTTGGCTTCGTTTCTG	NC_002488.1418	NC_002488.1418	1505392	1508220	-	AutoIPR: IPR011603:2-oxoglutarate dehydrogenaseE1 component; IPR029061:Thiamin diphosphate-bindingfold;
long-mer680	NC_002488	1514296	1514337	CAATAATCGACCCAATTAATGAATGCATGAATATCTAATATA	NA
long-mer681	NC_002488	1518937	1518979	AATGTGGCGTGATGGCTAACGGTGTACTTACCCTCACTTTCCA	NC_002488.1431	NC_002488.1431	1518250	1518948	+	AutoIPR: IPR001305:Heat shock protein DnaJ,cysteine-rich domain;
long-mer682	NC_002488	1519812	1519842	GAGTGGTGCGATGCCCTCATCGAATGATTTA	NA
long-mer683	NC_002488	1522521	1522544	CCCATCATTGTGATCATGCAACGG	NC_002488.1439	NC_002488.1439	1521855	1522838	+	AutoIPR: IPR004921:Terminase, large subunit;
long-mer684	NC_002488	1523124	1523156	CAGGACATTGCCAGAGGTGGCTCCGGTCAGGGG	NC_002488.1440	NC_002488.1440	1522854	1523405	+	AutoIPR: IPR004921:Terminase, large subunit;IPR006517:Archaeophage PsiM2, terminase large subunit;
long-mer685	NC_002488	1523686	1523717	GATGTATCGATTGGAACAGGCATTGAACGTGC	NC_002488.1441	NC_002488.1441	1523402	1524790	+	AutoIPR: IPR024459:Protein of unknown functionDUF1073;
long-mer686	NC_002488	1524469	1524494	GCTGAGGGTGTTGTACGCCGTGCTGT	NC_002488.1441	NC_002488.1441	1523402	1524790	+	AutoIPR: IPR024459:Protein of unknown functionDUF1073;
long-mer687	NC_002488	1525624	1525647	TACAGGAATGAACTGCTGGCCTTG	NC_002488.1444	NC_002488.1444	1525528	1526373	+	AutoIPR: IPR006528:Phage head morphogenesisdomain;
long-mer688	NC_002488	1534104	1534141	TGCAAACCCTGCGCCTAAGTCGTGAGGCGTTAAACGGC	NC_002488.1457	NC_002488.1457	1533605	1535494	+	
long-mer689	NC_002488	1534144	1534180	CTTCCAAGAGGCACAGGATCTAGGCGTCATCACCGCT	NC_002488.1457	NC_002488.1457	1533605	1535494	+	
long-mer690	NC_002488	1535143	1535175	CACCCTCATGAGGCTATGGGATCGCACCGTCGG	NC_002488.1457	NC_002488.1457	1533605	1535494	+	
long-mer691	NC_002488	1535480	1535683	GCTGTGGCGTTTTGAGGGGATTGTTTAAGAAAACAGACTAAATAGTCTGCCAAACCAGAGTGCAACAGTCGGTACGTGGGGTAGCCAACCTATCCCTATAGATAATGGCAAGCAGGCAGATGATCTCCGAAGAGGAAAGTGGTTATAACTATTTTGATATATGAATATAATGTTAATTAATGCGACTATAATCACAAATATGTG	NC_002488.1457	NC_002488.1457	1533605	1535494	+	
long-mer692	NC_002488	1535697	1535794	TCCTCTATTTAAAAAATGCGTTTAGTTAATGACTGTAGCATTGGAGGAAACATGAATCGTGTGATTGGATATCGCAATCCTCGTATACAGGGATGTTT	NA
long-mer693	NC_002488	1540351	1540393	CTTGGCGCGGGCAACGACGCCTAGCGCGTGGGCAACGTAGGCA	NC_002488.1467	NC_002488.1467	1540198	1540497	-	AutoIPR: IPR010982:Lambda repressor-like,DNA-binding domain; IPR014057:Addiction module antidoteprotein, HI1420;
long-mer694	NC_002488	1542588	1542614	TGCTTGCCACCAGAAGTAGCAACAGCC	NC_002488.1471	NC_002488.1471	1542079	1543056	-	
long-mer695	NC_002488	1547493	1547535	TGTGCGTTCGGCCGAACTGACCAAATATGCGGCTAATGCAATG	NC_002488.1475	NC_002488.1475	1546888	1548240	+	AutoIPR: IPR017476:UDP-glucose/GDP-mannosedehydrogenase;
long-mer696	NC_002488	1547563	1547605	GAAGTTGCCAACATTGCTGAGTATGTGGGTGCTGACATTGAAT	NC_002488.1475	NC_002488.1475	1546888	1548240	+	AutoIPR: IPR017476:UDP-glucose/GDP-mannosedehydrogenase;
long-mer697	NC_002488	1547626	1547682	TCTGACCCACGCATCGGTTGGTACTTTATCTATCCAGGTGTTGGCTATGGTGGTTCG	NC_002488.1475	NC_002488.1475	1546888	1548240	+	AutoIPR: IPR017476:UDP-glucose/GDP-mannosedehydrogenase;
long-mer698	NC_002488	1548269	1548310	TTTGAAGCCCGCCTAATTGAACTGGAGACGCGTGTTTCTTTC	NC_002488.1476	NC_002488.1476	1548206	1548469	+	AutoIPR: IPR007236:SlyX;
long-mer699	NC_002488	1549218	1549244	CACGTGGTATGTCCGGCATACTGATTT	NA
long-mer700	NC_002488	1550774	1550816	AGCCATTGGTAGTTTGATGGTGAGTTACTTCTCAATGCCACAC	NC_002488.1478	NC_002488.1478	1550004	1551284	+	AutoIPR: IPR011701:Major facilitatorsuperfamily; IPR020846:Major facilitator superfamilydomain;
long-mer701	NC_002488	1555767	1555809	CCTCAATCACAATGATGATGTCGCACACACTTTTCTACCCTCC	NA
long-mer702	NC_002488	1557671	1557713	TAGTGTGGGTGCCGTACATTTTTTGATGGTTGCAATGTTTCGT	NC_002488.1484	NC_002488.1484	1557618	1557800	+	
long-mer703	NC_002488	1558438	1558479	TCTCGGATTGTCTACGTCTGCACGCTCTAGTGGCTACGCTAC	NA
long-mer704	NC_002488	1561507	1561549	TCGTGCCAAGGTTTGTGTGGAAGAAGGCAGCAGGATCAATCTA	NA
long-mer705	NC_002488	1562901	1562943	TCGGTTGTTGGCGGGGTTGCAAGCGATCTATGAATCGTTGGCC	NC_002488.1488	NC_002488.1488	1562455	1564359	+	AutoIPR: IPR023725:Glucan biosynthesisglucosyltransferase H;IPR029044:Nucleotide-diphospho-sugar transferases;
long-mer706	NC_002488	1565466	1565508	ACACTACTGATCACAGGTTTGTTGCTCCACTATTTTTATGTCA	NC_002488.1490	NC_002488.1490	1565076	1566116	+	AutoIPR: IPR003594:Histidine kinase-likeATPase, C-terminal domain; IPR010559:Signal transductionhistidine kinase, internal region;
long-mer707	NC_002488	1583250	1583283	TAAATGATGTTGCGCTAAGCCCGACAGTGGCGCC	NC_002488.1504	NC_002488.1504	1583028	1585619	-	AutoIPR: IPR016181:Acyl-CoA N-acyltransferase;IPR022791:Lysylphosphatidylglycerolsynthetase/glycosyltransferase AglD; 
long-mer708	NC_002488	1583382	1583426	TCGCATCAAGTCTATTGATAGATTGCTGCCTGGTTGTGCTTTTAA	NC_002488.1504	NC_002488.1504	1583028	1585619	-	AutoIPR: IPR016181:Acyl-CoA N-acyltransferase;IPR022791:Lysylphosphatidylglycerolsynthetase/glycosyltransferase AglD; 
long-mer709	NC_002488	1583565	1583606	AGAGATCTGACGGAGCCTATGCATCAGTGCTCTGACTTCTTC	NC_002488.1504	NC_002488.1504	1583028	1585619	-	AutoIPR: IPR016181:Acyl-CoA N-acyltransferase;IPR022791:Lysylphosphatidylglycerolsynthetase/glycosyltransferase AglD; 
long-mer710	NC_002488	1583660	1583702	GCCGCATTTCGGCGTTAGTAGACCCTTCGAGGCTGAATTTTTC	NC_002488.1504	NC_002488.1504	1583028	1585619	-	AutoIPR: IPR016181:Acyl-CoA N-acyltransferase;IPR022791:Lysylphosphatidylglycerolsynthetase/glycosyltransferase AglD; 
long-mer711	NC_002488	1583744	1583873	TGCCTAGATCTAAGTAATTTTGCCAATAGTTGTCGGCGACTTGATAAAACACTGGGCGTAATCCAAGGCGGTCGGCGACTTCACGGAAGCGCCAGATCAGTTGGATCGATGCTTCAGGTGGCCCAATGGG	NC_002488.1504	NC_002488.1504	1583028	1585619	-	AutoIPR: IPR016181:Acyl-CoA N-acyltransferase;IPR022791:Lysylphosphatidylglycerolsynthetase/glycosyltransferase AglD; 
long-mer712	NC_002488	1583979	1584087	TTTTGTGTCTTTGTTATTGGCTAGTATCGGCAATAAGGCTTGCAACTCAGCTTCACTGGCTGGCGTGAAGGGTCGCCGGGCGTTATGTAGTAAACGCGCCATACCGAAC	NC_002488.1504	NC_002488.1504	1583028	1585619	-	AutoIPR: IPR016181:Acyl-CoA N-acyltransferase;IPR022791:Lysylphosphatidylglycerolsynthetase/glycosyltransferase AglD; 
long-mer713	NC_002488	1584387	1584429	GAGTAATATGCAGATGCCTAAAGCTAGCAGCCAAGCTGAGTGG	NC_002488.1504	NC_002488.1504	1583028	1585619	-	AutoIPR: IPR016181:Acyl-CoA N-acyltransferase;IPR022791:Lysylphosphatidylglycerolsynthetase/glycosyltransferase AglD; 
long-mer714	NC_002488	1598441	1598477	TATTCGCCTCTTGGAGAAGGCAGGGTGATCCATTTGA	NC_002488.1528	NC_002488.1528	1598297	1598512	+	
long-mer715	NC_002488	1604178	1604208	GAGTGGTGCGATGCCCTCATCGAATGATTTA	NA
long-mer716	NC_002488	1606887	1606910	CCCATCATTGTGATCATGCAACGG	NC_002488.1543	NC_002488.1543	1606221	1607204	+	AutoIPR: IPR004921:Terminase, large subunit;
long-mer717	NC_002488	1607490	1607522	CAGGACATTGCCAGAGGTGGCTCCGGTCAGGGG	NC_002488.1544	NC_002488.1544	1607220	1607771	+	AutoIPR: IPR004921:Terminase, large subunit;IPR006517:Archaeophage PsiM2, terminase large subunit;
long-mer718	NC_002488	1608052	1608083	GATGTATCGATTGGAACAGGCATTGAACGTGC	NC_002488.1545	NC_002488.1545	1607768	1609156	+	AutoIPR: IPR024459:Protein of unknown functionDUF1073;
long-mer719	NC_002488	1608835	1608860	GCTGAGGGTGTTGTACGCCGTGCTGT	NC_002488.1545	NC_002488.1545	1607768	1609156	+	AutoIPR: IPR024459:Protein of unknown functionDUF1073;
long-mer720	NC_002488	1609990	1610013	TACAGGAATGAACTGCTGGCCTTG	NC_002488.1548	NC_002488.1548	1609894	1610739	+	AutoIPR: IPR006528:Phage head morphogenesisdomain;
long-mer721	NC_002488	1619169	1619200	CGTTGCGTGCCGCCTTTCTCTCCAACCCCATT	NC_002488.1561	NC_002488.1561	1617971	1619860	+	
long-mer722	NC_002488	1619509	1619541	CACCCTCATGAGGCTATGGGATCGCACCGTCGG	NC_002488.1561	NC_002488.1561	1617971	1619860	+	
long-mer723	NC_002488	1619849	1619888	GTGGCGTTTTGAGGGGATTGTTTAAGAAAACAGACTAAAT	NC_002488.1561	NC_002488.1561	1617971	1619860	+	
long-mer724	NC_002488	1619897	1620002	AAACCAGAGTGCAACAGTCGGTACGTGGGGTAGCCAACCTATCCCTATAGATAATGGCAAGCAGGCAGATGATCTCCGAAGAGGAAAGTGGTTATAACTATTTTGA	NA
long-mer725	NC_002488	1620076	1620160	AAATGCGTTTAGTTAATGACTGTAGCATTGGAGGAAACATGAATCGTGTGATTGGATATCGCAATCCTCGTATACAGGGATGTTT	NA
long-mer726	NC_002488	1626698	1626726	ACACGCCGCCTTTGGCGACCCACCCGAGC	NC_002488.1575	NC_002488.1575	1626171	1626731	+	AutoIPR: IPR021283:Protein of unknown functionDUF2612;
long-mer727	NC_002488	1631110	1631151	TAGCCGTGTTTTTCTTTCTTAATTGTCTTGCTTTCAAGTGGG	NA
long-mer728	NC_002488	1640256	1640294	AGCGGTGGGCGCGGTGGACGCGGTGGACGCCGCCCCCAC	NC_002488.1590	NC_002488.1590	1638946	1640907	+	AutoIPR: IPR002104:Integrase, catalytic;IPR011010:DNA breaking-rejoining enzyme, catalytic core;IPR023109:Integrase/recombinase, N-terminal; 
long-mer729	NC_002488	1640712	1640754	TCCCGACCTGGGTGATCGCGCAGCCATTGACGCGGTGACGCCG	NC_002488.1590	NC_002488.1590	1638946	1640907	+	AutoIPR: IPR002104:Integrase, catalytic;IPR011010:DNA breaking-rejoining enzyme, catalytic core;IPR023109:Integrase/recombinase, N-terminal; 
long-mer730	NC_002488	1660014	1660056	GATGGCCGCCACAAGATGCCCTGTCAGGGCGGAACGTCGTGCT	NC_002488.1611	NC_002488.1611	1658850	1660067	-	AutoIPR: IPR011042:Six-bladed beta-propeller,TolB-like;
long-mer731	NC_002488	1661818	1661875	CAACTGCTTGTCCGGCGTCAGCCGCAGCACGCGGCCGCCGCTCACGTCGCAGAACAGC	NC_002488.1613	NC_002488.1613	1661083	1662153	-	AutoIPR: IPR011042:Six-bladed beta-propeller,TolB-like;
long-mer732	NC_002488	1665333	1665375	GGCGACGCCGGGGCGCCGACCGGCGTCATCGTGCCGTCGCGCT	NC_002488.1617	NC_002488.1617	1665101	1666150	-	AutoIPR: IPR002085:Alcohol dehydrogenasesuperfamily, zinc-type; IPR004627:L-threonine3-dehydrogenase; IPR016040:NAD(P)-binding domain;IPR020843:Polyketide synthase, enoylreductase domain;IPR029752:D-isomer specific 2-hydroxyacid dehydrogenase,NAD-binding domain conserved site 1;
long-mer733	NC_002488	1667758	1667800	CCACCAGCCCACCGGCGCCGACGTGCCGGTCAGGCCCCACAGC	NC_002488.1620	NC_002488.1620	1667542	1668771	-	AutoIPR: IPR011701:Major facilitatorsuperfamily; IPR020846:Major facilitator superfamilydomain;
long-mer734	NC_002488	1667812	1667848	GAGGACGATGGCGACGGAGCTGCCGAAGGCGATCAGG	NC_002488.1620	NC_002488.1620	1667542	1668771	-	AutoIPR: IPR011701:Major facilitatorsuperfamily; IPR020846:Major facilitator superfamilydomain;
long-mer735	NC_002488	1672146	1672169	CTTCGACCGAGACGGCTTCTGCAT	NC_002488.1624	NC_002488.1624	1671676	1673526	-	AutoIPR: IPR011119:Uncharacterised domain,helicase/relaxase, putative;
long-mer736	NC_002488	1672594	1672636	GACGCCCTGGGACAGCAGGTGCGCGCGGAGCTTGTCGGAAACG	NC_002488.1624	NC_002488.1624	1671676	1673526	-	AutoIPR: IPR011119:Uncharacterised domain,helicase/relaxase, putative;
long-mer737	NC_002488	1680718	1680760	CTCGGCCAGCACGGGGCGCAGGTCGGAACCTTTGAATCGCAAT	NC_002488.1636	NC_002488.1636	1680412	1680765	-	AutoIPR: IPR021436:Protein of unknown functionDUF3085;
long-mer738	NC_002488	1695083	1695125	CTTTCATCGACTTGACCAGTTCGCCCTGGGTATAGGGCTTCGG	NC_002488.1659	NC_002488.1659	1694565	1696382	-	AutoIPR: IPR000380:DNA topoisomerase, type IA;IPR013498:DNA topoisomerase, type IA, zn finger;IPR023405:DNA topoisomerase, type IA, core domain;IPR023406:DNA topoisomerase, type IA, active site;
long-mer739	NC_002488	1699234	1699261	CTTCATCAATACGACTACTACGTACTGT	NC_002488.1664	NC_002488.1664	1698842	1700098	-	
long-mer740	NC_002488	1700805	1700847	GCAGGTCGATGACGACTTGCCCGCTGTCCAGGCCGAGGTCGGC	NC_002488.1666	NC_002488.1666	1700671	1701579	-	
long-mer741	NC_002488	1702367	1702409	CGCGGCGGATCTGCGCACGGGTGTTGAGGGCGGCCCGGTGGTC	NC_002488.1668	NC_002488.1668	1702320	1702568	-	
long-mer742	NC_002488	1722578	1722699	TTTGGGTATGTCGCTTCCGCCCGGTTTTAAGTTGCCGTTCTAAGCGTATTTGGAAGGGTGTGGGGTCGATGCTTTGTGTAGGAAGGCATAGCGCGGTTTGCGATGTTTTATTGCAAACGATG	NC_002488.1697	NC_002488.1697	1722297	1722620	+	AutoIPR: IPR004401:Nucleoid-associated proteinYbaB family;
long-mer743	NC_002488	1722768	1722845	GTTGGCTTCTTGGGCACGTCTTGGGCTTGGGATCGTAGGCATGTTATGAGTACACACTTGCTTGAGCAGTTAATTGAT	NC_002488.1698	NC_002488.1698	1722813	1723409	+	AutoIPR: IPR000093:DNA recombination proteinRecR; IPR023627:Recombination protein RecR;IPR023628:Recombination protein RecR, C4-type zincfinger;
long-mer744	NC_002488	1722869	1722932	CGGTCAGAAGACCGCGCAGCGCATGGCCTACCATGTGCTCGAACGCGAGCGTGAAGGTGGGCAG	NC_002488.1698	NC_002488.1698	1722813	1723409	+	AutoIPR: IPR000093:DNA recombination proteinRecR; IPR023627:Recombination protein RecR;IPR023628:Recombination protein RecR, C4-type zincfinger;
long-mer745	NC_002488	1723012	1723054	TCTGTGCGATCTGTGCTAACTACAGCCGTGACCGTCATCAGTT	NC_002488.1698	NC_002488.1698	1722813	1723409	+	AutoIPR: IPR000093:DNA recombination proteinRecR; IPR023627:Recombination protein RecR;IPR023628:Recombination protein RecR, C4-type zincfinger;
long-mer746	NC_002488	1725765	1725787	GTGCTCGGGAACACCCCATAGCG	NC_002488.1702	NC_002488.1702	1724298	1726349	-	AutoIPR: IPR002931:Transglutaminase-like; 
long-mer747	NC_002488	1725822	1725876	TAAAGTGAGTGGCACTCCCAGCATAGTAAGTTGTCCAATGCTCGATAGTTGGGAA	NC_002488.1702	NC_002488.1702	1724298	1726349	-	AutoIPR: IPR002931:Transglutaminase-like; 
long-mer748	NC_002488	1725995	1726037	GTGCGGAAAACGGTGTGAACAACGCAAAGCCCAGTAGACTGCG	NC_002488.1702	NC_002488.1702	1724298	1726349	-	AutoIPR: IPR002931:Transglutaminase-like; 
long-mer749	NC_002488	1726166	1726205	GCAATAGCCGCACAGGTGCCCGAAGCGTTTTGCGCCAACT	NC_002488.1702	NC_002488.1702	1724298	1726349	-	AutoIPR: IPR002931:Transglutaminase-like; 
long-mer750	NC_002488	1726285	1726327	GCGAGCCAAGCTGTGATCAGCACACAGACACGGCTTGTGAAAG	NC_002488.1702	NC_002488.1702	1724298	1726349	-	AutoIPR: IPR002931:Transglutaminase-like; 
long-mer751	NC_002488	1726405	1726507	ATAGTCCAATTCAGGATGACCTGGAAGAGACAAGCAATAGCGCCATCCTTCCCGCTCGGCTTCGTTGATCCAACGCGTCAATCGTGTGATGCGATGCTCGTAG	NC_002488.1703	NC_002488.1703	1726342	1727301	-	AutoIPR: IPR002881:Domain of unknown functionDUF58;
long-mer752	NC_002488	1726852	1726894	CTGCCTGCTAGTGATCTTCAAGTCGACTTCGACAGGGACCCCT	NC_002488.1703	NC_002488.1703	1726342	1727301	-	AutoIPR: IPR002881:Domain of unknown functionDUF58;
long-mer753	NC_002488	1729232	1729274	GCAGGTACTGATGGGCTGGCCTCGGCACTGGCGGCGCGTGGCC	NC_002488.1705	NC_002488.1705	1728267	1730114	+	
long-mer754	NC_002488	1729383	1729450	TTTGCTGGTTGGGATGAACTCGCTGAGGCAGTACGTGCTGAACTGCAGCAGCAGCCAGGTACACGTAT	NC_002488.1705	NC_002488.1705	1728267	1730114	+	
long-mer755	NC_002488	1729507	1729538	GCATTCAGGTCATGCCGTCTTCAGTGAATGAT	NC_002488.1705	NC_002488.1705	1728267	1730114	+	
long-mer756	NC_002488	1729628	1729670	GCGTTACCGTGATTTACTACAACATTATCATGAAGTCTGCGCG	NC_002488.1705	NC_002488.1705	1728267	1730114	+	
long-mer757	NC_002488	1729728	1729770	TTCTTATTGTTCAGGTTGCCTACGCAGCGCGTGTCCGGAGAAT	NC_002488.1705	NC_002488.1705	1728267	1730114	+	
long-mer758	NC_002488	1729963	1730005	CGACGGATCCCAATCACCCAGATGTGGGTTTTCGTGCACAAGT	NC_002488.1705	NC_002488.1705	1728267	1730114	+	
long-mer759	NC_002488	1730201	1730243	CCTCATGCTTGAAAACGTGCCGGAGTGGCTGGATGCTTGGCGC	NC_002488.1706	NC_002488.1706	1730205	1730714	+	AutoIPR: IPR003772:Protein of unknown functionDUF177;
long-mer760	NC_002488	1730348	1730390	TGAGTTCGGTTATGATGAAGAGCTGCGAGTCGCTTATGTGGCG	NC_002488.1706	NC_002488.1706	1730205	1730714	+	AutoIPR: IPR003772:Protein of unknown functionDUF177;
long-mer761	NC_002488	1730870	1730900	TCAGCGCCGTTCTCATGATGCATTGACTGCT	NC_002488.1707	NC_002488.1707	1730829	1731023	+	AutoIPR: IPR002677:Ribosomal protein L32p;IPR011332:Zinc-binding ribosomal protein;
long-mer762	NC_002488	1734448	1734478	CAGTTCAGCCTCACGCACGATCACTACATCG	NC_002488.1710	NC_002488.1710	1734199	1735251	-	AutoIPR: IPR001926:Tryptophan synthase betasubunit-like PLP-dependent enzyme;
long-mer763	NC_002488	1735310	1735361	CCTGCTAAGAAAATCCAGCGGCAGTATTGCACGTGGTATATCGCGTCGTGCG	NA
long-mer764	NC_002488	1736270	1736312	GCGGTTGCCTATGCAGCGCTCCTGCCATTCATATCTGGATGAG	NC_002488.1712	NC_002488.1712	1735598	1737349	-	AutoIPR: IPR012846:Acetolactate synthase, largesubunit, biosynthetic; IPR014092:Pyruvate oxidase;IPR029035:DHS-like NAD/FAD-binding domain;IPR029061:Thiamin diphosphate-binding fold;
long-mer765	NC_002488	1736325	1736347	TGGGCTGTACTGGGTGACAGCAA	NC_002488.1712	NC_002488.1712	1735598	1737349	-	AutoIPR: IPR012846:Acetolactate synthase, largesubunit, biosynthetic; IPR014092:Pyruvate oxidase;IPR029035:DHS-like NAD/FAD-binding domain;IPR029061:Thiamin diphosphate-binding fold;
long-mer766	NC_002488	1738070	1738092	CGCTCCGTGGGGTAATCATGCCG	NC_002488.1713	NC_002488.1713	1737396	1738403	-	AutoIPR: IPR012799:Fatty oxidation complex,alpha subunit FadB; IPR013023:Acetohydroxy acidisomeroreductase;
long-mer767	NC_002488	1738836	1738878	CGTCCAATTGAAAAAACTGAAAGTTCCAGCACTGGCTATCTAT	NA
long-mer768	NC_002488	1738946	1738988	GGGGAGTGGAGTTTATTGCTTCCGTACTCCAGTATTGTTTGCA	NA
long-mer769	NC_002488	1740027	1740058	TTTGAAGTTGATTAAAAGCTTCGCTACATCTC	NC_002488.1714	NC_002488.1714	1739055	1741238	-	AutoIPR: IPR004447:C-terminal-processingpeptidase S41A; IPR012393:Tricorn protease;IPR020992:Tail specific protease, C-terminal;IPR029045:ClpP/crotonase-like domain;
long-mer770	NC_002488	1740863	1740905	CAGCAACGCGCTTTTTATACATCGCAAATATACTAAACGCTGG	NC_002488.1714	NC_002488.1714	1739055	1741238	-	AutoIPR: IPR004447:C-terminal-processingpeptidase S41A; IPR012393:Tricorn protease;IPR020992:Tail specific protease, C-terminal;IPR029045:ClpP/crotonase-like domain;
long-mer771	NC_002488	1741611	1741635	ACAGATACATCAACCAGTAACGCGC	NC_002488.1715	NC_002488.1715	1741620	1742618	-	AutoIPR: IPR016040:NAD(P)-binding domain;
long-mer772	NC_002488	1743420	1743462	TCGCTCAGCCAGAAATATCTCCTCACTTGTACTGTTTGTACTG	NA
long-mer773	NC_002488	1744492	1744534	TCTCCACAATGCTGTAAAACGGTCCCACCAGCGATTCTGCGAG	NC_002488.1717	NC_002488.1717	1743487	1744704	-	AutoIPR: IPR005654:ATPase, AFG1-like;IPR027417:P-loop containing nucleoside triphosphatehydrolase;
long-mer774	NC_002488	1744965	1745007	TTCCAATTCTTCAGCAACAAGTAACGATATGTAAGCTCCAAAG	NC_002488.1718	NC_002488.1718	1744701	1745369	-	AutoIPR: IPR029058:Alpha/Beta hydrolase fold;
long-mer775	NC_002488	1745463	1745541	CATGGACTGCATTATCAGAACCTGGATGATCTGTGTTTTAGCGGACCTAACGGACAAAGCAATATTCAGCGGCGCCACT	NC_002488.1719	NC_002488.1719	1745528	1746856	-	AutoIPR: IPR012824:Cobalamin (vitamin B12)biosynthesis CobW; IPR027417:P-loop containing nucleosidetriphosphate hydrolase;
long-mer776	NC_002488	1745618	1745660	TAATTCATTACGTGCAACATCTTTATCCATATCCAACCCAATG	NC_002488.1719	NC_002488.1719	1745528	1746856	-	AutoIPR: IPR012824:Cobalamin (vitamin B12)biosynthesis CobW; IPR027417:P-loop containing nucleosidetriphosphate hydrolase;
long-mer777	NC_002488	1748097	1748139	CTAACCTGCGCTTACTAAATCAAACTGAAAGTAACATTGACGT	NA
long-mer778	NC_002488	1748381	1748423	CGATGCAGCGTATGAGATGGATCTAAAAGTACAGGGGACGTTG	NC_002488.1721	NC_002488.1721	1748175	1748822	+	AutoIPR: IPR003033:SCP2 sterol-binding domain;
long-mer779	NC_002488	1752585	1752627	GAACGTGCCACCCAGTCCATCTGTGACGGTATGTAAAGTTCGG	NC_002488.1725	NC_002488.1725	1752573	1752740	-	
long-mer779	NC_002488	1752585	1752627	GAACGTGCCACCCAGTCCATCTGTGACGGTATGTAAAGTTCGG	NC_002488.1724	NC_002488.1724	1751330	1752604	-	AutoIPR: IPR010758:Trans-2-enoyl-CoA reductase;IPR016040:NAD(P)-binding domain; IPR024906:Enoylreductase FAD binding domain; IPR024910:Trans-2-enoyl-CoAreductase catalytic domain, putative;
long-mer780	NC_002488	1752645	1752687	TGGTCTTTTAGTTGGATATGCGGCTCTATCCACAGTTTCTAAT	NC_002488.1725	NC_002488.1725	1752573	1752740	-	
long-mer781	NC_002488	1752708	1752750	TGACACAAACGTCTTGAAACCCTCTTTACACATGATCCTGACC	NC_002488.1725	NC_002488.1725	1752573	1752740	-	
long-mer782	NC_002488	1752758	1752800	AGTAGGGGAGTGCGGATATGTCTTGGCCTGTCATCCAGAACCT	NA
long-mer783	NC_002488	1752848	1752897	CTCTAATTCAAGTCAATAAAACCAGCGCTCCTAGATCACGCATTGCGTGA	NA
long-mer784	NC_002488	1752899	1753017	CTAGGATTGGTCGTCATCGTTGCATCTACAGTCGCTCTGTCGGCTTACCCCTGATAGATCAATTTAATGTCTCGCTGAAGACGTGATTTGCGGCTGTTGCTGTCGGCACGAATGCCAAT	NC_002488.1726	NC_002488.1726	1752957	1753511	-	
long-mer785	NC_002488	1784851	1784878	TTTCCCCATTTCGCATAATGCATATTAT	NA
long-mer786	NC_002488	1791633	1791655	CATATTATGTCCATCAGGTGGAC	NA
long-mer787	NC_002488	1814166	1814208	ATATACCCTTCAGGCTTGGCGACGCGGCGCTCAAATAAGAACT	NC_002488.1803	NC_002488.1803	1814150	1814467	-	AutoIPR: IPR007457:Fe(II) trafficking proteinYggX;
long-mer788	NC_002488	1814688	1814730	CAACTCCGCTTCACTATCAGCTTGCGGCAAAGTCCAAAGTGCA	NC_002488.1804	NC_002488.1804	1814457	1815506	-	AutoIPR: IPR005760:A/G-specific adenineglycosylase MutY; IPR011257:DNA glycosylase;IPR015797:NUDIX hydrolase domain-like;IPR023170:Helix-turn-helix, base-excision DNA repair,C-terminal;
long-mer789	NC_002488	1815125	1815167	CTTGAGACAGAATCGCAGCCGTAGTACTGCGGCCAATACCGGG	NC_002488.1804	NC_002488.1804	1814457	1815506	-	AutoIPR: IPR005760:A/G-specific adenineglycosylase MutY; IPR011257:DNA glycosylase;IPR015797:NUDIX hydrolase domain-like;IPR023170:Helix-turn-helix, base-excision DNA repair,C-terminal;
long-mer790	NC_002488	1816484	1816506	GTGCGAAGAGACTGCCACGTAGG	NC_002488.1805	NC_002488.1805	1815606	1816799	-	AutoIPR: IPR004390:Signal-recognition particlereceptor FtsY; IPR027417:P-loop containing nucleosidetriphosphate hydrolase;
long-mer791	NC_002488	1816548	1816590	ACTCGCCCCCGATGTGTCGTCTCCAGTGGAGATTGCTAGCTCT	NC_002488.1805	NC_002488.1805	1815606	1816799	-	AutoIPR: IPR004390:Signal-recognition particlereceptor FtsY; IPR027417:P-loop containing nucleosidetriphosphate hydrolase;
long-mer792	NC_002488	1818446	1818488	ATTCAGCAGGTTCCAGCTGACACGCGACCACGTTATTCCGATT	NC_002488.1807	NC_002488.1807	1818156	1818716	+	AutoIPR: IPR003615:HNH nuclease;
long-mer793	NC_002488	1819198	1819240	CAACCGGGCCGAGACGACCCTGAAAGCCACGCATGATCGCCAT	NC_002488.1808	NC_002488.1808	1818848	1819654	-	AutoIPR: IPR001130:TatD family;
long-mer794	NC_002488	1819677	1819719	CAGAGCCGCAGCATTGTACGGTATGCTTTCGGTGCTTTCTGCT	NA
long-mer795	NC_002488	1825203	1825275	AGCTCTTGAAGAAACGCTCAATCGAATGATTTCAATTTCCTATCGGCTCAGAGTAGGATTGTTCATGGAGGCT	NC_002488.1814	NC_002488.1814	1824700	1825290	+	AutoIPR: IPR029039:Flavoprotein-like;
long-mer796	NC_002488	1825582	1825624	GCAACTTCACGTTGTGAGTTGTTAGTGTTTAGAAGCTCATTAT	NC_002488.1815	NC_002488.1815	1825482	1825760	-	AutoIPR: IPR000831:Trp repressor; IPR010921:Trprepressor/replication initiator;
long-mer797	NC_002488	1825760	1825802	TAATCGACACCTTCTGAGATAAAAATATAAAAATCTATTTTTT	NA
long-mer798	NC_002488	1826541	1826609	ACACCCAATCAGGATAACCCATTGATGGATGTGGCAGAGGTACGCGGCCAGCCATTGCTAGCCTTAGAT	NC_002488.1816	NC_002488.1816	1826022	1826750	+	AutoIPR: IPR001189:Manganese/iron superoxidedismutase;
long-mer799	NC_002488	1827110	1827149	CTCATGTCTAGGTGCTCTAAAAGTACTGCTGCTTAGCAGT	NA
long-mer800	NC_002488	1828294	1828336	TCTGATCGCAGCACTGACCATGTCTCCTGAACCCTCAGTGCTT	NC_002488.1819	NC_002488.1819	1828232	1829770	+	AutoIPR: IPR005288:L-aspartate oxidase;IPR011803:Adenylylsulphate reductase, alpha subunit;IPR027477:Succinate dehydrogenase/fumarate reductaseflavoprotein, catalytic domain;
long-mer801	NC_002488	1828873	1828915	CGCGATGGCTGCACGTGCTGGGGCCGTACTGGCTGATATGGAA	NC_002488.1819	NC_002488.1819	1828232	1829770	+	AutoIPR: IPR005288:L-aspartate oxidase;IPR011803:Adenylylsulphate reductase, alpha subunit;IPR027477:Succinate dehydrogenase/fumarate reductaseflavoprotein, catalytic domain;
long-mer802	NC_002488	1829107	1829141	CGGCCAAGTATTTCTCGATGCTAGGCAAGCATTGG	NC_002488.1819	NC_002488.1819	1828232	1829770	+	AutoIPR: IPR005288:L-aspartate oxidase;IPR011803:Adenylylsulphate reductase, alpha subunit;IPR027477:Succinate dehydrogenase/fumarate reductaseflavoprotein, catalytic domain;
long-mer803	NC_002488	1829244	1829286	ACCACATGGGTGGTATCGCAATCGATCACCAAGGCCGCAGCAG	NC_002488.1819	NC_002488.1819	1828232	1829770	+	AutoIPR: IPR005288:L-aspartate oxidase;IPR011803:Adenylylsulphate reductase, alpha subunit;IPR027477:Succinate dehydrogenase/fumarate reductaseflavoprotein, catalytic domain;
long-mer804	NC_002488	1829391	1829452	GTGCAGCCCGAGATATCACATTCCACAACACACCTCACCCTCTCGGAACAATCCCTATCACC	NC_002488.1819	NC_002488.1819	1828232	1829770	+	AutoIPR: IPR005288:L-aspartate oxidase;IPR011803:Adenylylsulphate reductase, alpha subunit;IPR027477:Succinate dehydrogenase/fumarate reductaseflavoprotein, catalytic domain;
long-mer805	NC_002488	1829503	1829545	TGGCGTACTTCGCCATGCCGCAGATATGCATCGTGCTATTGCT	NC_002488.1819	NC_002488.1819	1828232	1829770	+	AutoIPR: IPR005288:L-aspartate oxidase;IPR011803:Adenylylsulphate reductase, alpha subunit;IPR027477:Succinate dehydrogenase/fumarate reductaseflavoprotein, catalytic domain;
long-mer806	NC_002488	1829569	1829611	CGAAGAAGAGTCTTCCGATCCTGCCATCGTTGCGTTGCTGATC	NC_002488.1819	NC_002488.1819	1828232	1829770	+	AutoIPR: IPR005288:L-aspartate oxidase;IPR011803:Adenylylsulphate reductase, alpha subunit;IPR027477:Succinate dehydrogenase/fumarate reductaseflavoprotein, catalytic domain;
long-mer807	NC_002488	1829678	1829759	CATGACACAACACAGCGGCGCCACATGACACTTGAGGATGTTCTTGAAATCGCCCACTCCTGTGTTGCACAACGCAAAGAAA	NC_002488.1819	NC_002488.1819	1828232	1829770	+	AutoIPR: IPR005288:L-aspartate oxidase;IPR011803:Adenylylsulphate reductase, alpha subunit;IPR027477:Succinate dehydrogenase/fumarate reductaseflavoprotein, catalytic domain;
long-mer808	NC_002488	1835710	1835752	TATCTTCTCTATTGTTGGTGACCCCCAAAACCACGCAATGTAG	NA
long-mer809	NC_002488	1837715	1837757	TGCACCGGGCTATCGTGCGGCTTTGGCTTGGCGTCCATTTGCC	NC_002488.1831	NC_002488.1831	1837176	1837769	+	AutoIPR: IPR008278:4'-phosphopantetheinyltransferase superfamily;
long-mer810	NC_002488	1838006	1838031	TTCTCTTTCCCCAGAAGTGACCGCAG	NC_002488.1832	NC_002488.1832	1837917	1838633	+	AutoIPR: IPR003682:rRNA small subunitmethyltransferase G;IPR029063:S-adenosyl-L-methionine-dependentmethyltransferase;
long-mer811	NC_002488	1838580	1838622	CAGGTCCCCAAGCTCACCGGAAAGCGGCATTTGGTGATAGTAC	NC_002488.1832	NC_002488.1832	1837917	1838633	+	AutoIPR: IPR003682:rRNA small subunitmethyltransferase G;IPR029063:S-adenosyl-L-methionine-dependentmethyltransferase;
long-mer812	NC_002488	1840318	1840360	AAACCCCTGACCAAGTGGCCCCGTGGTCGTCTCAATCCCTGGG	NC_002488.1833	NC_002488.1833	1838683	1840683	-	AutoIPR: IPR005478:Transketolase,bacterial-like; IPR009014:Transketolase,C-terminal/Pyruvate-ferredoxin oxidoreductase, domain II;IPR029061:Thiamin diphosphate-binding fold;
long-mer813	NC_002488	1842542	1842570	TTTTTGGGTTTTTTATGATCGCTATGTTG	NA
long-mer814	NC_002488	1842694	1842736	CGATTGCTGGCTCTTTTCACTTCACCATTGAAATTCGAGCACT	NA
long-mer815	NC_002488	1842810	1842852	AGGTCACTCCAGTACCTCCCAATCCGCAATAGCCGTTAGGATG	NC_002488.1836	NC_002488.1836	1842787	1843437	-	AutoIPR: IPR002569:Peptide methioninesulphoxide reductase MsrA; IPR028427:Peptide methioninesulfoxide reductase;
long-mer816	NC_002488	1843189	1843234	CGGATATGGCACCCCGCCGCCGGCGTAACCTGCTGCTGTACTGAAT	NC_002488.1836	NC_002488.1836	1842787	1843437	-	AutoIPR: IPR002569:Peptide methioninesulphoxide reductase MsrA; IPR028427:Peptide methioninesulfoxide reductase;
long-mer817	NC_002488	1844093	1844135	GTTTGCCAGAGCACCAAATTACGATTAAATCCAACAACACTAG	NA
long-mer818	NC_002488	1845199	1845241	TATGAATTTTATTCTAGTAACGACTGCTCGCCGTTAAACTTGG	NA
long-mer819	NC_002488	1846691	1846733	AAAGCCAAGTTACTCGGTTTCTCGAACTATGCTGCTTATAACT	NC_002488.1840	NC_002488.1840	1845764	1847935	+	AutoIPR: IPR001567:Peptidase M3A/M3B;IPR024077:Neurolysin/Thimet oligopeptidase, domain 2;IPR024079:Metallopeptidase, catalytic domain;IPR024080:Neurolysin/Thimet oligopeptidase, N-terminal;
long-mer820	NC_002488	1860048	1860069	TACCTTAAGCAAGCGCGCTTGG	NC_002488.1849	NC_002488.1849	1855863	1861019	-	AutoIPR: IPR002545:CheW-like protein;IPR003594:Histidine kinase-like ATPase, C-terminaldomain; IPR004105:Histidine kinase  CheA-like,homodimeric domain; IPR005467:Signal transductionhistidine kinase, core; IPR011006:CheY-like superfamily;IPR014409:Signal transduction histidine kinase,hybrid-type, aerobic respiration control ArcB;
long-mer821	NC_002488	1860159	1860218	ACGTGTTTCTGCGTTTGCCAGCACCACATCCGCATCAGCCTCTGCACCCAAGTTGGCGAC	NC_002488.1849	NC_002488.1849	1855863	1861019	-	AutoIPR: IPR002545:CheW-like protein;IPR003594:Histidine kinase-like ATPase, C-terminaldomain; IPR004105:Histidine kinase  CheA-like,homodimeric domain; IPR005467:Signal transductionhistidine kinase, core; IPR011006:CheY-like superfamily;IPR014409:Signal transduction histidine kinase,hybrid-type, aerobic respiration control ArcB;
long-mer822	NC_002488	1860240	1860318	GACATGGAGCAATGCGCCAGCAATCTCCAACAACAGCGCCTCATCAGCTTTCTCATCGGATTCAACGATACGCAATAAC	NC_002488.1849	NC_002488.1849	1855863	1861019	-	AutoIPR: IPR002545:CheW-like protein;IPR003594:Histidine kinase-like ATPase, C-terminaldomain; IPR004105:Histidine kinase  CheA-like,homodimeric domain; IPR005467:Signal transductionhistidine kinase, core; IPR011006:CheY-like superfamily;IPR014409:Signal transduction histidine kinase,hybrid-type, aerobic respiration control ArcB;
long-mer823	NC_002488	1860381	1860453	AGCAACACTACTCAGTTCGGTGATCTGCGTCCTTAAATCAGTAACATCGCCGCCGATACGCAGATACAGATCC	NC_002488.1849	NC_002488.1849	1855863	1861019	-	AutoIPR: IPR002545:CheW-like protein;IPR003594:Histidine kinase-like ATPase, C-terminaldomain; IPR004105:Histidine kinase  CheA-like,homodimeric domain; IPR005467:Signal transductionhistidine kinase, core; IPR011006:CheY-like superfamily;IPR014409:Signal transduction histidine kinase,hybrid-type, aerobic respiration control ArcB;
long-mer824	NC_002488	1860504	1860546	ATCCAACAGTTGGCGATTACACCCAGTCAGACTGCTACGTGCA	NC_002488.1849	NC_002488.1849	1855863	1861019	-	AutoIPR: IPR002545:CheW-like protein;IPR003594:Histidine kinase-like ATPase, C-terminaldomain; IPR004105:Histidine kinase  CheA-like,homodimeric domain; IPR005467:Signal transductionhistidine kinase, core; IPR011006:CheY-like superfamily;IPR014409:Signal transduction histidine kinase,hybrid-type, aerobic respiration control ArcB;
long-mer825	NC_002488	1861018	1861060	ATCGAAATTCCCCTGCCACGCGACCGTTCAAAGAATGACGTGA	NC_002488.1849	NC_002488.1849	1855863	1861019	-	AutoIPR: IPR002545:CheW-like protein;IPR003594:Histidine kinase-like ATPase, C-terminaldomain; IPR004105:Histidine kinase  CheA-like,homodimeric domain; IPR005467:Signal transductionhistidine kinase, core; IPR011006:CheY-like superfamily;IPR014409:Signal transduction histidine kinase,hybrid-type, aerobic respiration control ArcB;
long-mer826	NC_002488	1861775	1861817	ACGCTGCGCTACTTCTGCCGACTCTGCGGAGTTGCGTGACACC	NC_002488.1850	NC_002488.1850	1861127	1863169	-	AutoIPR: IPR004090:Chemotaxis methyl-acceptingreceptor;
long-mer827	NC_002488	1862888	1862930	TTTCTTGACAGTATCTTCAATTTTGCTTTTGATTTCCTTAAAA	NC_002488.1850	NC_002488.1850	1861127	1863169	-	AutoIPR: IPR004090:Chemotaxis methyl-acceptingreceptor;
long-mer828	NC_002488	1864916	1864958	AGACGGGATGGGTGGGCATTCAATATTTCGCAGTAGCAACGGC	NC_002488.1853	NC_002488.1853	1864428	1865372	+	AutoIPR: IPR006284:Glutathione synthetase,prokaryotic; IPR013815:ATP-grasp fold, subdomain 1;
long-mer829	NC_002488	1865158	1865200	AGAGCCGCCCCCTCAACGAACACGACCGCTGGATCGCTGCTCA	NC_002488.1853	NC_002488.1853	1864428	1865372	+	AutoIPR: IPR006284:Glutathione synthetase,prokaryotic; IPR013815:ATP-grasp fold, subdomain 1;
long-mer830	NC_002488	1868976	1869018	ATTATCTTCAGTGATCCGCGCAACTCCACCAACCTGACGCGCT	NC_002488.1856	NC_002488.1856	1867554	1869722	-	AutoIPR: IPR006194:Glycine-tRNA synthetase,heterodimeric; IPR009080:Aminoacyl-tRNA synthetase, class1a, anticodon-binding;
long-mer831	NC_002488	1869098	1869140	TGTAATTCTGCGGATCACTCAACGACACCGGCTTGTCATACAA	NC_002488.1856	NC_002488.1856	1867554	1869722	-	AutoIPR: IPR006194:Glycine-tRNA synthetase,heterodimeric; IPR009080:Aminoacyl-tRNA synthetase, class1a, anticodon-binding;
long-mer832	NC_002488	1869189	1869231	AGCCTCAACCACATCCTGCCCCAAAAGCATCACCAACCAATGG	NC_002488.1856	NC_002488.1856	1867554	1869722	-	AutoIPR: IPR006194:Glycine-tRNA synthetase,heterodimeric; IPR009080:Aminoacyl-tRNA synthetase, class1a, anticodon-binding;
long-mer833	NC_002488	1869435	1869477	CCCCTCCAACGCCTTCGTGGGTTTACCTTCGGTATCAAACGCA	NC_002488.1856	NC_002488.1856	1867554	1869722	-	AutoIPR: IPR006194:Glycine-tRNA synthetase,heterodimeric; IPR009080:Aminoacyl-tRNA synthetase, class1a, anticodon-binding;
long-mer834	NC_002488	1869585	1869638	ACCATGATCGACCACAATGCCACGCTTCTCCAGCCCAGCCAGCACCCCCTCGAA	NC_002488.1856	NC_002488.1856	1867554	1869722	-	AutoIPR: IPR006194:Glycine-tRNA synthetase,heterodimeric; IPR009080:Aminoacyl-tRNA synthetase, class1a, anticodon-binding;
long-mer835	NC_002488	1869785	1869824	TCGAAACGGAAAACGGATAAAAGGAGGCAACTAGCGCCTC	NC_002488.1857	NC_002488.1857	1869815	1870738	-	AutoIPR: IPR006194:Glycine-tRNA synthetase,heterodimeric;
long-mer836	NC_002488	1869905	1869947	GTACCGCTGGCGCTCAGTGACGGAAATTGTGCGACGCGCATCA	NC_002488.1857	NC_002488.1857	1869815	1870738	-	AutoIPR: IPR006194:Glycine-tRNA synthetase,heterodimeric;
long-mer837	NC_002488	1870115	1870157	GTGGTAGACATCGCCATACGTTACTGGCGTACCATCCGGGCCA	NC_002488.1857	NC_002488.1857	1869815	1870738	-	AutoIPR: IPR006194:Glycine-tRNA synthetase,heterodimeric;
long-mer838	NC_002488	1870601	1870628	TGTCCCGGCCCCTACTTCCAGGTCTAGC	NC_002488.1857	NC_002488.1857	1869815	1870738	-	AutoIPR: IPR006194:Glycine-tRNA synthetase,heterodimeric;
long-mer839	NC_002488	1870655	1870697	TGCCCAGTACCGATTGAGAGTATGGATCAAACCCTGAAAGGTT	NC_002488.1857	NC_002488.1857	1869815	1870738	-	AutoIPR: IPR006194:Glycine-tRNA synthetase,heterodimeric;
long-mer840	NC_002488	1871789	1871811	CCGAGTCGATCCCCCCCGACAAC	NC_002488.1858	NC_002488.1858	1871049	1872686	-	AutoIPR: IPR003694:NAD(+) synthetase;IPR014445:Glutamine-dependent NAD(+) synthetase;
long-mer841	NC_002488	1896745	1896787	CACAGCTGTGCAACAGACAATCGTATGAAAGTACCAAAGATCG	NA
long-mer842	NC_002488	1898747	1898789	CCAACGCTTGCGTAGTCACCCTGCGCACCTCAATTCCCTTGCG	NC_002488.1878	NC_002488.1878	1898181	1898930	-	AutoIPR: IPR004441:RNA methyltransferase TrmHfamily; IPR029028:Alpha/beta knot methyltransferases;IPR029064:50S ribosomal protein L30e-like;
long-mer843	NC_002488	1898972	1899014	AGCATTGATCTCCACTAGGACTAACAACAGCGCGCATCTAACG	NA
long-mer844	NC_002488	1899169	1899211	AAGGCTGCCCTGAACAGCCAAGAGGAATATGGAGAGACCAGCG	NA
long-mer845	NC_002488	1899292	1899339	CCAAGTGCGACACAGCACCTTAAAACTAACTGCGGTCAGCCCCAAACA	NA
long-mer846	NC_002488	1899544	1899586	CAGGCGATCACCAAGCCGGAATACACGGCCACGACGCTGACCA	NC_002488.1879	NC_002488.1879	1899481	1901898	-	AutoIPR: IPR004476:Ribonuclease II/ribonucleaseR; IPR012340:Nucleic acid-binding, OB-fold;IPR022966:Ribonuclease II/R, conserved site;
long-mer847	NC_002488	1899673	1899703	CAACTCCACGAACAAACCGAAGCTGGTGACA	NC_002488.1879	NC_002488.1879	1899481	1901898	-	AutoIPR: IPR004476:Ribonuclease II/ribonucleaseR; IPR012340:Nucleic acid-binding, OB-fold;IPR022966:Ribonuclease II/R, conserved site;
long-mer848	NC_002488	1901694	1901736	CCTGTTGCCTTGGAGCATTCCATTGACGTAACCGCTTCGCCGG	NC_002488.1879	NC_002488.1879	1899481	1901898	-	AutoIPR: IPR004476:Ribonuclease II/ribonucleaseR; IPR012340:Nucleic acid-binding, OB-fold;IPR022966:Ribonuclease II/R, conserved site;
long-mer849	NC_002488	1902756	1902798	CCAGTAACGCCGCTGCTGCTGCTGTATCCGGCGCTGGCTAGCC	NC_002488.1880	NC_002488.1880	1902087	1903298	-	
long-mer850	NC_002488	1903160	1903202	GCGCGCGCGCAACATTCCACAACAAGCAACCACCAGCAGCCAT	NC_002488.1880	NC_002488.1880	1902087	1903298	-	
long-mer851	NC_002488	1903751	1903793	AATTTTTAGGAGGGTTGGAAATGTCAACGAGAATGATCGGATA	NC_002488.1881	NC_002488.1881	1903620	1904171	-	AutoIPR: IPR012336:Thioredoxin-like fold;
long-mer852	NC_002488	1904832	1904874	GAGCTGGACTGAGGCACAATAGAATGTTTGATAGAAGTTTTGG	NA
long-mer853	NC_002488	1904949	1905197	CGTAGGGAACTTGCAAGGTATTATGTCTGCTTTACATCAGCGCCCTCGACCTCTTTGCTGAAGCATTTATTGATAGGGCTGCACATTGGCATTCAATGTGCCGACTCATTGGCGAGGTCCCCCTATACTCATAGTCACACTAACACTGACCTTCCAAGACAATACAGCTCAAAATGCAGTGTCTGCATTCCCTTTTTTATTCCAGCTACAGAGAACACCCCATCTTCGCAACACCTTAAGTGCAGACTG	NA
long-mer854	NC_002488	1908213	1908255	AACACAGCGATTCATGGACACTGACTTCAGTCCAAAAGGCGCG	NC_002488.1885	NC_002488.1885	1907860	1908735	-	AutoIPR: IPR029044:Nucleotide-diphospho-sugartransferases;
long-mer855	NC_002488	1922147	1922189	TAAATCAAGCAGAAGCATTCAGCATCTGACTCAACACTATTGG	NA
long-mer856	NC_002488	1922784	1922826	TTCTCAGTACAGCAGGTCAGCACACTACCAACTGAAGCCTGGG	NC_002488.1905	NC_002488.1905	1922304	1922894	+	AutoIPR: IPR002698:5-formyltetrahydrofolatecyclo-ligase; IPR024185:5-formyltetrahydrofolatecyclo-ligase-like domain;
long-mer857	NC_002488	1924169	1924211	CCCCATCGTACTTAGTAAAAAATTCTGAAATGCAGAAGCGATC	NA
long-mer858	NC_002488	1928144	1928176	TGCGCGTTGGCCTTTTGCATCTGTTGAAGAAAA	NC_002488.1911	NC_002488.1911	1928048	1929205	-	
long-mer859	NC_002488	1929562	1929634	GATGCCCCCCAACTTTCTGTTCTACGACTTAGAAACCTTCGGTCAGGACCCCCGTCGTACACGCATCGCACAG	NC_002488.1912	NC_002488.1912	1929563	1930999	+	AutoIPR: IPR006055:Exonuclease;IPR012337:Ribonuclease H-like domain;IPR023607:Exodeoxyribonuclease I;
long-mer860	NC_002488	1929779	1929821	ATCAATGAAGCAGCAGCCTTCACGCACATTGCAATGCAGATGA	NC_002488.1912	NC_002488.1912	1929563	1930999	+	AutoIPR: IPR006055:Exonuclease;IPR012337:Ribonuclease H-like domain;IPR023607:Exodeoxyribonuclease I;
long-mer861	NC_002488	1930891	1930933	CCACGCCCAAATCGCGGAGTTACGGATGACGCACTCCGAAGAT	NC_002488.1912	NC_002488.1912	1929563	1930999	+	AutoIPR: IPR006055:Exonuclease;IPR012337:Ribonuclease H-like domain;IPR023607:Exodeoxyribonuclease I;
long-mer862	NC_002488	1948994	1949248	CCTACGATGCTTGCGAACATCGGAGGAATCTTGTTCACCAACGCAAGCAAAACGATGGACGCCACGAGCATGACCAAAAGCGCCTTCATTGTGATCGCACCGGTCGATACAGCCGCGTAATACTGGTCGATGAACGACTTGCCAATGCCAATAATCAAGATCATTGCAAATAGCTGCATACCGAGGCCGATCACCGTCTTGTAGTAGCTAATTGCAATGTCCGAGGTCCACCGGCCACCACCGAATCCCAATAGG	NC_002488.1939	NC_002488.1939	1948438	1949814	-	AutoIPR: IPR007688:Conjugal transfer,TrbL/VirB6;
long-mer863	NC_002488	1949284	1949327	GAGCAGCAGTAGCATGTTCACGCCAATGAGAGCCAGCACAATAA	NC_002488.1939	NC_002488.1939	1948438	1949814	-	AutoIPR: IPR007688:Conjugal transfer,TrbL/VirB6;
long-mer864	NC_002488	1949355	1949514	CGGCAGAGTTAACAGGCGACCGGATGGAGCTATCGTCAATAACCTTTGAGGTAATGTCAAAGCCGATATCGACAATACCGGATGGCGAGAGCGTGTTACCTAATCCCGTAGCGTTGGCCGCAATTTGCCGCAGCGAATCGATGATCGCCGTCGACATAGC	NC_002488.1939	NC_002488.1939	1948438	1949814	-	AutoIPR: IPR007688:Conjugal transfer,TrbL/VirB6;
long-mer865	NC_002488	1949617	1949659	TCCATAGGTCCAGACCATACTTAGCAGTGCTAAGCTCCAAAAC	NC_002488.1939	NC_002488.1939	1948438	1949814	-	AutoIPR: IPR007688:Conjugal transfer,TrbL/VirB6;
long-mer866	NC_002488	1949699	1949760	TCAGCGACCTGATGGAAACGTCCGAGAATGTTGTCAAACAGACCGACGCTATCGACAGGTGC	NC_002488.1939	NC_002488.1939	1948438	1949814	-	AutoIPR: IPR007688:Conjugal transfer,TrbL/VirB6;
long-mer867	NC_002488	1949764	1949829	TGCTTGCGCTTGTGCGGCAAAGAGCAATAACGCCAATGCAAGCACTGGCATTACAGGAATCCTCTT	NC_002488.1939	NC_002488.1939	1948438	1949814	-	AutoIPR: IPR007688:Conjugal transfer,TrbL/VirB6;
long-mer868	NC_002488	1949868	1949923	TGCCCGACTGAAACTGCGCATTGGCGGCGCTACGACAATTCTCGTCACGCATCACA	NC_002488.1940	NC_002488.1940	1949836	1950072	-	
long-mer869	NC_002488	1949988	1950014	ATTCAATCGAATGCACCGGTTGACTAC	NC_002488.1940	NC_002488.1940	1949836	1950072	-	
long-mer870	NC_002488	1950034	1950069	CCCTAAACACATACAACCAATTTGAATAGCTCGTTT	NC_002488.1940	NC_002488.1940	1949836	1950072	-	
long-mer871	NC_002488	1950077	1950149	ATTTCCTTGGAATTACCAGTTTTTAACCGGACTTTTCGTATAGCTTCCCGAACGGAACCTCTGATCAGCCGCT	NC_002488.1941	NC_002488.1941	1950089	1950289	-	
long-mer872	NC_002488	1950251	1950293	CGCACTGGCAAGCTGGTTTGCCGCCTGCAATGCCTGCATTTGT	NC_002488.1941	NC_002488.1941	1950089	1950289	-	
long-mer873	NC_002488	1950368	1950392	ATCAATGCCTTTAAGCACTGCATCG	NC_002488.1942	NC_002488.1942	1950365	1950862	-	AutoIPR: IPR014158:Type IV secretion system,VirB5; IPR023220:Type IV secretion system, VirB5-domain;
long-mer874	NC_002488	1950434	1950554	TTGCAGAGCTTGCAACTGCGAGGACGAGCAACCCGCAGCAGTAAAGCACGGCGAGGTGCGGTAATAGCTAACGTCTTGATAGCGCGACAGGTACGAATCAATGCTGCCAGCCTTCTTCTTG	NC_002488.1942	NC_002488.1942	1950365	1950862	-	AutoIPR: IPR014158:Type IV secretion system,VirB5; IPR023220:Type IV secretion system, VirB5-domain;
long-mer875	NC_002488	1950563	1950602	CAATGTGTCTTGCGCCACCATGAGCTTGTTCATCACCTGA	NC_002488.1942	NC_002488.1942	1950365	1950862	-	AutoIPR: IPR014158:Type IV secretion system,VirB5; IPR023220:Type IV secretion system, VirB5-domain;
long-mer876	NC_002488	1951680	1951708	GCTGCGTTCTCGTCGATTTGCCGTCGCAC	NC_002488.1943	NC_002488.1943	1950881	1952281	-	AutoIPR: IPR005498:Type IV secretion system,VirB10 / TraB / TrbI;
long-mer877	NC_002488	1958143	1958185	ATGAACCGCATGATTAATCGTCCCGTCGCCGTATTGGTTGTGG	NC_002488.1952	NC_002488.1952	1957985	1958146	+	AutoIPR: IPR003688:Ti-type conjugative transfersystem, TraG-like;
long-mer877	NC_002488	1958143	1958185	ATGAACCGCATGATTAATCGTCCCGTCGCCGTATTGGTTGTGG	NC_002488.1953	NC_002488.1953	1958143	1958679	+	AutoIPR: IPR014139:Peptidase S26C, conjugativetransfer signal peptidase TraF; IPR015927:PeptidaseS24/S26A/S26B/S26C; IPR028360:Peptidase S24/S26,beta-ribbon domain;
long-mer878	NC_002488	1959266	1959298	GCACAGCGCGGAGGTTCGCGTGCATTGCTGACG	NC_002488.1954	NC_002488.1954	1958708	1960765	+	AutoIPR: IPR000380:DNA topoisomerase, type IA;IPR013498:DNA topoisomerase, type IA, zn finger;IPR023405:DNA topoisomerase, type IA, core domain;IPR023406:DNA topoisomerase, type IA, active site;
long-mer879	NC_002488	1959391	1959433	TGCAGCATTTAAACACGAGGGGGGTGTATTCGTTGCCGTTTGG	NC_002488.1954	NC_002488.1954	1958708	1960765	+	AutoIPR: IPR000380:DNA topoisomerase, type IA;IPR013498:DNA topoisomerase, type IA, zn finger;IPR023405:DNA topoisomerase, type IA, core domain;IPR023406:DNA topoisomerase, type IA, active site;
long-mer880	NC_002488	1960568	1960610	AAGCTTAATGGTGCGAAGGAATCACCGAAGGTATCGGAGACCC	NC_002488.1954	NC_002488.1954	1958708	1960765	+	AutoIPR: IPR000380:DNA topoisomerase, type IA;IPR013498:DNA topoisomerase, type IA, zn finger;IPR023405:DNA topoisomerase, type IA, core domain;IPR023406:DNA topoisomerase, type IA, active site;
long-mer881	NC_002488	1960687	1960773	TGGCTATCCCACTTGCTCGCAAACGTATCCCGACGCCAAGGGAAGACCTAACTACACCATCCAACACAAGGAGACATGAGTATGAAC	NC_002488.1955	NC_002488.1955	1960762	1961130	+	AutoIPR: IPR016703:Conjugal transfer, TraD,beta/gamma-type;
long-mer881	NC_002488	1960687	1960773	TGGCTATCCCACTTGCTCGCAAACGTATCCCGACGCCAAGGGAAGACCTAACTACACCATCCAACACAAGGAGACATGAGTATGAAC	NC_002488.1954	NC_002488.1954	1958708	1960765	+	AutoIPR: IPR000380:DNA topoisomerase, type IA;IPR013498:DNA topoisomerase, type IA, zn finger;IPR023405:DNA topoisomerase, type IA, core domain;IPR023406:DNA topoisomerase, type IA, active site;
long-mer882	NC_002488	1961166	1961219	CTGGTTGTTGATTTTTGTAGGAATTACCCCGTCGCGGCGCAGTTGTCCTATTAC	NC_002488.1956	NC_002488.1956	1961136	1965251	+	AutoIPR: IPR006171:Toprim domain; 
long-mer883	NC_002488	1961321	1961352	TGACATCCCTTGCGGCAATGCTAAGGATACCG	NC_002488.1956	NC_002488.1956	1961136	1965251	+	AutoIPR: IPR006171:Toprim domain; 
long-mer884	NC_002488	1961477	1961519	TAGTTTGTGGAGGATTGTTGAGGAGAACTACGCCCACGAGTCC	NC_002488.1956	NC_002488.1956	1961136	1965251	+	AutoIPR: IPR006171:Toprim domain; 
long-mer885	NC_002488	1961562	1961585	GGGATTGAGCCGGAGTTGCATGTC	NC_002488.1956	NC_002488.1956	1961136	1965251	+	AutoIPR: IPR006171:Toprim domain; 
long-mer886	NC_002488	1961970	1962012	CTCACCTATAAACAGGCGGAGACTCTCGGTGCACAGGTAAGAC	NC_002488.1956	NC_002488.1956	1961136	1965251	+	AutoIPR: IPR006171:Toprim domain; 
long-mer887	NC_002488	1962074	1962107	CGATCAGGGCCGTCCGGTTCTCGATGTAAAGGGG	NC_002488.1956	NC_002488.1956	1961136	1965251	+	AutoIPR: IPR006171:Toprim domain; 
long-mer888	NC_002488	1963174	1963195	GCATTGCTCGTGATCTTAAAAG	NC_002488.1956	NC_002488.1956	1961136	1965251	+	AutoIPR: IPR006171:Toprim domain; 
long-mer889	NC_002488	1963304	1963330	TGAGCCAAGCTTCGTAGTTAAAAATAG	NC_002488.1956	NC_002488.1956	1961136	1965251	+	AutoIPR: IPR006171:Toprim domain; 
long-mer890	NC_002488	1963332	1963356	TACATGTTGGCAGATGTCTATGGAC	NC_002488.1956	NC_002488.1956	1961136	1965251	+	AutoIPR: IPR006171:Toprim domain; 
long-mer891	NC_002488	2011697	2011719	GTACGCTCCCCGCCACGAAATTC	NC_002488.2009	NC_002488.2009	2008987	2011812	-	AutoIPR: IPR002035:von Willebrand factor, typeA;
long-mer892	NC_002488	2017171	2017199	GGCAGCAACGGCACCCAGACCCTGTCAGG	NC_002488.2017	NC_002488.2017	2016462	2017514	-	AutoIPR: IPR002694:Zinc finger, CHC2-type;
long-mer893	NC_002488	2017243	2017265	GGCAAGGCACCACGATCAAGCTG	NC_002488.2017	NC_002488.2017	2016462	2017514	-	AutoIPR: IPR002694:Zinc finger, CHC2-type;
long-mer894	NC_002488	2019267	2019307	AAAAGATAGCAGGGCTATCTTTTGATGTAAGCAGCTTTGCT	NA
long-mer895	NC_002488	2019309	2019336	ATCGCCACAGCCACTTATTACTAATAGC	NA
long-mer896	NC_002488	2020698	2020740	TAAGGAACGCGGGTGTGATGGTTTCAAGTTATCCATAAAGCGG	NA
long-mer897	NC_002488	2021103	2021145	TGATCTCACGAAACAGGAGACATTTTTATGACGCAGTTACCTG	NC_002488.2025	NC_002488.2025	2021130	2021354	+	AutoIPR: IPR025319:Domain of unknown functionDUF4224;
long-mer898	NC_002488	2021233	2021275	TTCTTAGGAAGAACGGCATTCAGCACTATCTGGATGCGCATGA	NC_002488.2025	NC_002488.2025	2021130	2021354	+	AutoIPR: IPR025319:Domain of unknown functionDUF4224;
long-mer899	NC_002488	2028129	2028171	CTTCTTTAGAACATTCACGATTAATTTAATGTAAATCCAATGA	NA
long-mer900	NC_002488	2029377	2029459	ATTCTACGCCGGCGGTCTAGAAATCACGCAGCATGTACTCAACGCAGACTTCAATAAGTCGTTGGATTGGGGACATCTGGCAT	NC_002488.2031	NC_002488.2031	2028310	2030676	+	AutoIPR: IPR010101:TonB-dependent vitamin B12transporter BtuB;
long-mer901	NC_002488	2051022	2051064	GGATGCAAAAAAGAAAATCATCGTTGGCAAGATCAACCTATCA	NA
long-mer902	NC_002488	2057604	2057711	CTTAGCCGCCATGCGACTGGGCTATCCCATTGACTGAAGAGCACACCCCAAGCGTTAAGATGTCCGTCTCCTCACATTCCCTCCCATCGGTACCTACACGGACCTGCT	NC_002488.2058	NC_002488.2058	2055568	2057640	+	AutoIPR: IPR001237:43kDa postsynaptic protein;IPR027417:P-loop containing nucleoside triphosphatehydrolase;
long-mer903	NC_002488	2057759	2057791	AAAAATGGCCAACCCATCCCGCTTGAATGCGCT	NC_002488.2059	NC_002488.2059	2057735	2058349	+	AutoIPR:IPR008914:Phosphatidylethanolamine-binding protein PEBP;
long-mer904	NC_002488	2057815	2057836	CCCCAACCGTAACCCGCACCTG	NC_002488.2059	NC_002488.2059	2057735	2058349	+	AutoIPR:IPR008914:Phosphatidylethanolamine-binding protein PEBP;
long-mer905	NC_002488	2057974	2058016	TTGGGTCATGGCTGACCTCTCTGCCGACCTGCGTATGATTGCC	NC_002488.2059	NC_002488.2059	2057735	2058349	+	AutoIPR:IPR008914:Phosphatidylethanolamine-binding protein PEBP;
long-mer906	NC_002488	2058052	2058094	CAAAACCATGCCACCTGGCCCGGCAGGCACACGCCAGGGCTTG	NC_002488.2059	NC_002488.2059	2057735	2058349	+	AutoIPR:IPR008914:Phosphatidylethanolamine-binding protein PEBP;
long-mer907	NC_002488	2066176	2066218	CTCCAAGGAACCTGGATTGTCAGCAGACCCACGCGAACTACAA	NC_002488.2069	NC_002488.2069	2065988	2066656	+	AutoIPR: IPR005248:Probablenicotinate-nucleotide adenylyltransferase;
long-mer908	NC_002488	2066349	2066391	AAGATTGGCAAATGCTACCGGCACTCACACACCTGGTCATCGC	NC_002488.2069	NC_002488.2069	2065988	2066656	+	AutoIPR: IPR005248:Probablenicotinate-nucleotide adenylyltransferase;
long-mer909	NC_002488	2072879	2072935	CATCGCAACAGGGAATGAAATCAATGACGCATCATGTAACGCATCAACACACCTCAT	NC_002488.2079	NC_002488.2079	2072932	2073144	-	AutoIPR: IPR023138:NMB0513-like domain;
long-mer910	NC_002488	2073005	2073028	TCGTCAAAGAAAAACCAACATCCT	NC_002488.2079	NC_002488.2079	2072932	2073144	-	AutoIPR: IPR023138:NMB0513-like domain;
long-mer911	NC_002488	2073087	2073155	CGGTCGTGCCTGTCATAAATTTGCCCTTTTTGGCAAGCTTGAGCCGTTCCTCATCCAATAATTTCCCTA	NC_002488.2079	NC_002488.2079	2072932	2073144	-	AutoIPR: IPR023138:NMB0513-like domain;
long-mer912	NC_002488	2073257	2073299	CCAGCCCCTCTAAACTTTCAGCAATAACATCTATTTGATATTC	NC_002488.2080	NC_002488.2080	2073156	2073308	-	AutoIPR: IPR023138:NMB0513-like domain;
long-mer913	NC_002488	2073374	2073399	ATCCTTTATATCAATCGTCCATCTTG	NC_002488.2081	NC_002488.2081	2073320	2074462	-	AutoIPR: IPR008487:Protein of unknown functionDUF769;
long-mer914	NC_002488	2073407	2073512	TACTTGATCTGAAGAAGAAACTGACCTCAATGTCACAATGCTCCCATCACTCAATTTAGCCGCATAAACCCCCGGTTTGCTCGTTTGCTTTAAAGGCACACCTCCA	NC_002488.2081	NC_002488.2081	2073320	2074462	-	AutoIPR: IPR008487:Protein of unknown functionDUF769;
long-mer915	NC_002488	2073654	2073735	AATGTATCCTTTTGACTACGCTTGCCAATCACACTTTTTACATCATCCAGGCGCTTTTTCTGCTGCAACGCGATGAGTTGAC	NC_002488.2081	NC_002488.2081	2073320	2074462	-	AutoIPR: IPR008487:Protein of unknown functionDUF769;
long-mer916	NC_002488	2073871	2073896	ATTTAGCGAGGTTGCCAATCAATATG	NC_002488.2081	NC_002488.2081	2073320	2074462	-	AutoIPR: IPR008487:Protein of unknown functionDUF769;
long-mer917	NC_002488	2081842	2081880	GTAGGGGTCGTCTTTGATGATGTCGGCGGGGTTGAGGTA	NC_002488.2086	NC_002488.2086	2076130	2086458	-	AutoIPR: IPR011050:Pectin lyase fold/virulencefactor; IPR024973:ESPR domain;
long-mer917	NC_002488	2081842	2081880	GTAGGGGTCGTCTTTGATGATGTCGGCGGGGTTGAGGTA	NC_002488.2094	NC_002488.2094	2081233	2081928	+	
long-mer918	NC_002488	2083150	2083194	GCCGGTGTGGTTGCTGAGGTAGGCGGCAGTGAGGTCGAGGGTGCC	NC_002488.2086	NC_002488.2086	2076130	2086458	-	AutoIPR: IPR011050:Pectin lyase fold/virulencefactor; IPR024973:ESPR domain;
long-mer918	NC_002488	2083150	2083194	GCCGGTGTGGTTGCTGAGGTAGGCGGCAGTGAGGTCGAGGGTGCC	NC_002488.2097	NC_002488.2097	2083054	2084973	+	
long-mer919	NC_002488	2086971	2087013	CCATAGGTAGCAATCTTCATTCTTTTCCCCCTGCTCATTTTCC	NC_002488.2102	NC_002488.2102	2086965	2087366	-	AutoIPR: IPR023138:NMB0513-like domain;
long-mer920	NC_002488	2088182	2088241	CTTTGGGGACGCGAGATGGGTGTATCTAAATAAATCACCGTGATAGGGTGTGAGGTGAGT	NA
long-mer921	NC_002488	2101353	2101382	AGCACCGTTACGGATGTCCAACGCTGGATA	NC_002488.2117	NC_002488.2117	2100600	2101397	-	AutoIPR: IPR006062:Histidine biosynthesis;IPR013785:Aldolase-type TIM barrel;IPR023016:Phosphoribosylformimino-5-aminoimidazolecarboxamide ribotide isomerase;
long-mer922	NC_002488	2114092	2114133	AGGCGCTCCCTATTTGCCCCACATCACACGATCAGCGGCAGC	NA
long-mer923	NC_002488	2120943	2120985	TTATTCACTATGAACCTTATATCGTACCCAATCGCCATCCATT	NA
long-mer924	NC_002488	2121093	2121211	ACCGTACAAGCCAAAGCACTTCCACCACACATGATGGAAGCATATTGACGGCAGGCACGCTCTTTACCATCCGCTCTGAAAAACAATGCAACACCTGCCGTCAATATCCGGAAGAAAAT	NA
long-mer925	NC_002488	2121234	2121276	TGACTGCACTTCGGAAACTGATTATCGAGGCAACTATTCTCCA	NA
long-mer926	NC_002488	2121774	2121816	CGTGACCCGCACACTTCCCCCCCTGTAAATGGCTTCCAGTGGC	NC_002488.2133	NC_002488.2133	2121360	2122241	-	AutoIPR: IPR012724:Chaperone DnaJ;
long-mer927	NC_002488	2140903	2140945	AAAGTGCGGAGATCCTCTGGGATTTGGATACGCGACAAGCGTG	NC_002488.2148	NC_002488.2148	2139060	2141075	-	AutoIPR: IPR005477:Deoxyxylulose-5-phosphatesynthase; IPR009014:Transketolase,C-terminal/Pyruvate-ferredoxin oxidoreductase, domain II;IPR029061:Thiamin diphosphate-binding fold;
long-mer928	NC_002488	2178500	2178542	TAGCAGCAAGTCCTGTACTTCTCGTTTGGATTCACGGCGGGCC	NA
long-mer929	NC_002488	2178737	2178790	CGGTTGCCGTCCCACAACTACGCGGGGGCGGAGCTGGCGCTGTGGTTCCTGGAC	NC_002488.2180	NC_002488.2180	2178671	2179609	+	
long-mer930	NC_002488	2182773	2182807	TTGGACCAACACCCCGACACGCTCCGCGATTGGAA	NC_002488.2185	NC_002488.2185	2181723	2183135	+	AutoIPR: IPR000330:SNF2-related;IPR027417:P-loop containing nucleoside triphosphatehydrolase;
long-mer931	NC_002488	2196443	2196485	TGTCGTCAGCAGCGTACATACAATAGACGCCAGGCGCCATACT	NC_002488.2199	NC_002488.2199	2194674	2196557	-	AutoIPR: IPR000305:GIY-YIG nucleasesuperfamily; IPR001943:UVR domain; IPR004791:UvrABCsystem, subunit C;
long-mer932	NC_002488	2198623	2198656	GGACGCTAAGCAGAGGCTGGCCGTTTCCCGCGTG	NA
long-mer933	NC_002488	2204503	2204545	CCATCTGACCTGATGGGAAGGACGCGATTCAATACGATTCATG	NC_002488.2211	NC_002488.2211	2204374	2205498	-	AutoIPR: IPR008242:Bifunctional P-protein,chorismate mutase/prephenate dehydratase;IPR020822:Chorismate mutase, type II;
long-mer934	NC_002488	2206616	2206658	TTCAGGTAAGGTCGCTGGACCAGGGCTGAAATTAAAAATACGC	NC_002488.2212	NC_002488.2212	2205578	2206660	-	AutoIPR: IPR015424:Pyridoxalphosphate-dependent transferase; IPR022278:Phosphoserineaminotransferase;
long-mer935	NC_002488	2206706	2206733	GCCGCAGCTCGATAGCAACATGACATGT	NA
long-mer936	NC_002488	2206901	2206943	GTGCTCCACTCCTACGCTACAGACCATGACACCTTCAAACAAA	NA
long-mer937	NC_002488	2207363	2207405	AGCACACCAATATTGCTTTTATTAGCGATGCTAGTGGCTTGTT	NC_002488.2213	NC_002488.2213	2207327	2208442	+	AutoIPR: IPR003538:Gram-negative bacterial TonBprotein;
long-mer938	NC_002488	2209126	2209168	AATCACCAGCAACATCGGAAGAATCACCGACATCAACAAAGCA	NC_002488.2214	NC_002488.2214	2208529	2209713	-	
long-mer939	NC_002488	2221923	2221965	ATCCTCACTATCGTTTGGCACCAGCATCTGCGAAGCAAGATCC	NC_002488.2226	NC_002488.2226	2221578	2222627	-	AutoIPR: IPR002571:Heat-inducible transcriptionrepressor HrcA; IPR029016:GAF domain-like;
long-mer940	NC_002488	2224298	2224340	TCTGCCTACTCGACTCACAAGAACGTCAAGAGGAAATAGCCCG	NC_002488.2227	NC_002488.2227	2222746	2224419	+	AutoIPR: IPR003395:RecF/RecN/SMC, N-terminal;IPR004604:DNA recombination/repair protein RecN;IPR027417:P-loop containing nucleoside triphosphatehydrolase;
long-mer941	NC_002488	2225899	2225941	CTCCTCCGCCAACATCTGGAAATCCCAACGTCCTTCCAAACGC	NC_002488.2231	NC_002488.2231	2225752	2226144	-	AutoIPR: IPR005031:Streptomycescyclase/dehydrase; IPR023393:START-like domain;
long-mer942	NC_002488	2228756	2228798	CTTTCCATTAGATGCCTTCTTCTCCAAATTGGCACTCGAACTA	NC_002488.2233	NC_002488.2233	2226959	2229157	-	AutoIPR: IPR005546:Autotransporterbeta-domain;
long-mer943	NC_002488	2229543	2229577	TCAACGTATCCAAGCCCCCCCTGCTCGCAGGGCCT	NA
long-mer944	NC_002488	2249576	2249618	GCAATCAAACAACAATCTAATCTCTGGAAAAAGGCTTTTACGG	NA
long-mer945	NC_002488	2250919	2250961	GTGACCAGCCACGGCCGCAGCAGCTGCCATCGCAGGGCTGACT	NC_002488.2254	NC_002488.2254	2250889	2252313	-	AutoIPR: IPR015937:Aconitase/isopropylmalatedehydratase;
long-mer946	NC_002488	2258226	2258268	TGGTCTGGTGGTCGCGGTGATATTTGTATTCCTGCGCCGACTA	NC_002488.2260	NC_002488.2260	2257207	2260422	+	AutoIPR: IPR001036:Acriflavin resistanceprotein; IPR027463:Multidrug efflux transporter AcrB TolCdocking domain, DN/DC subdomains;
long-mer947	NC_002488	2265864	2265905	AACTAATACCTTCGTTCATCGGTACATGTCAATGAATGGTTA	NA
long-mer948	NC_002488	2266154	2266186	ACTGTTGAACAGTGCACCGCTATGCCTCTCAAC	NC_002488.2264	NC_002488.2264	2266049	2266366	-	
long-mer949	NC_002488	2266868	2266910	TTCTGGTGTTGCACTCTCATTACCGATCAGCTCCACATCCAAA	NC_002488.2265	NC_002488.2265	2266574	2267191	-	AutoIPR: IPR002053:Glycoside hydrolase, family25; IPR017853:Glycoside hydrolase superfamily;
long-mer950	NC_002488	2271670	2271712	ACTTCGGGCGCAGTGGCGAACTATTCGATGAAACAACCTTGCT	NC_002488.2270	NC_002488.2270	2271534	2273696	+	AutoIPR: IPR010132:ATPase, type I secretionsystem, HlyB; IPR022514:NHPM bacteriocin system ABCtransporter, peptidase/ATP-binding protein;IPR027417:P-loop containing nucleoside triphosphatehydrolase;
long-mer951	NC_002488	2272547	2272589	AGACAACCAAGCATTTTTAGTAGAAACAGTCAGCGGCATTGGC	NC_002488.2270	NC_002488.2270	2271534	2273696	+	AutoIPR: IPR010132:ATPase, type I secretionsystem, HlyB; IPR022514:NHPM bacteriocin system ABCtransporter, peptidase/ATP-binding protein;IPR027417:P-loop containing nucleoside triphosphatehydrolase;
long-mer952	NC_002488	2272862	2272883	GGATTTTCAACAAGTCGGACTT	NC_002488.2270	NC_002488.2270	2271534	2273696	+	AutoIPR: IPR010132:ATPase, type I secretionsystem, HlyB; IPR022514:NHPM bacteriocin system ABCtransporter, peptidase/ATP-binding protein;IPR027417:P-loop containing nucleoside triphosphatehydrolase;
long-mer953	NC_002488	2275096	2275161	AGCATTGCGGGAACGATAAACTCCACCATCAACATTGGCACTCCAATGCGCATCCATCCTTTCCCC	NC_002488.2271	NC_002488.2271	2273693	2275114	+	AutoIPR: IPR003997:RTX secretion protein D,Gram-negative bacteria; IPR006143:RND efflux pump,membrane fusion protein;
long-mer954	NC_002488	2275249	2275287	CCGCAACAACACCCACAGCCCAGACACCACCCACACCTT	NA
long-mer955	NC_002488	2275327	2275364	TCACCGCTTGCCTGCACCCCCCACCCACAAAACAGCAC	NA
long-mer956	NC_002488	2275384	2275406	TGCCCCCTTACATCACCAAAAAA	NA
long-mer957	NC_002488	2275787	2275809	TGCCTTACTCATGGCATTCGGGG	NC_002488.2272	NC_002488.2272	2275731	2276354	+	
long-mer958	NC_002488	2275971	2276013	CTGCATGGAATTATCATCTTTTATTTTAATAATTTTTTGTATA	NC_002488.2272	NC_002488.2272	2275731	2276354	+	
long-mer959	NC_002488	2276124	2276169	AATAAACAAGACCAAAACAAACAAACGACGGTTATAGGAAAATACC	NC_002488.2272	NC_002488.2272	2275731	2276354	+	
long-mer960	NC_002488	2276401	2276654	TGAGGCTTACAGAAGTTCTGGGAATTGCCCGGGGATGTACCAGATATTATCCGATGCCGTCAAAGCCGGCGGTGGCGATGCCAGATTAGCCAATGGGTTGAAGAATGCCGGGGACATCCATTCCGCACAAGGCCGCGACACACCGTCTATCCGTGCAGCGATGGATCAGGCCGACCGTGAAGAAAATAAAATAAACACACAGCATCATCCTGCGGCGCTTTAATCATGAATAGTCCAAGAGTATTTAAATCCCT	NC_002488.2273	NC_002488.2273	2276354	2276623	+	
long-mer960	NC_002488	2276401	2276654	TGAGGCTTACAGAAGTTCTGGGAATTGCCCGGGGATGTACCAGATATTATCCGATGCCGTCAAAGCCGGCGGTGGCGATGCCAGATTAGCCAATGGGTTGAAGAATGCCGGGGACATCCATTCCGCACAAGGCCGCGACACACCGTCTATCCGTGCAGCGATGGATCAGGCCGACCGTGAAGAAAATAAAATAAACACACAGCATCATCCTGCGGCGCTTTAATCATGAATAGTCCAAGAGTATTTAAATCCCT	NC_002488.2274	NC_002488.2274	2276626	2277243	+	
long-mer961	NC_002488	2277421	2277543	GCCGCGACACACCGTCTATCCGTGCAGCGATGGATCAGGCCGACCGTGAAGAAAATAAAATAAACACACAGCATCATCCTGCGGCGCTTTAATCATGAATAGTCCAAGAGTATTTAAATCCCT	NC_002488.2275	NC_002488.2275	2277243	2277512	+	
long-mer961	NC_002488	2277421	2277543	GCCGCGACACACCGTCTATCCGTGCAGCGATGGATCAGGCCGACCGTGAAGAAAATAAAATAAACACACAGCATCATCCTGCGGCGCTTTAATCATGAATAGTCCAAGAGTATTTAAATCCCT	NC_002488.2276	NC_002488.2276	2277515	2278138	+	
long-mer962	NC_002488	2277554	2277593	TGTGGACTGCTTGCGCTTACCTTGCTGATGGTATTCGGTG	NC_002488.2276	NC_002488.2276	2277515	2278138	+	
long-mer963	NC_002488	2277703	2277728	CAGCTATAAAAGATGTTTCAAGTTTC	NC_002488.2276	NC_002488.2276	2277515	2278138	+	
long-mer964	NC_002488	2277736	2277802	AGTGTGGCCCAACCAATTTGGGCCTAGTATGATGCTATTTCGTTTCAAGACTATTGGGTATCTTTCT	NC_002488.2276	NC_002488.2276	2277515	2278138	+	
long-mer965	NC_002488	2277832	2277908	TGAGGCCGGAACATCGATAGTTTCCCTAGCACTTTTTCCTGACAAACCATGGAAAAAACATTATATCCATACCCTTT	NC_002488.2276	NC_002488.2276	2277515	2278138	+	
long-mer966	NC_002488	2277925	2278018	TGGGAAAGTTGAAATTATTGGAGAATATAAAGAGTTTAATTTTTATAATCTTAGGGACTTCCTTTATTCGGCCATTGATAAGGATGGAATTTTT	NC_002488.2276	NC_002488.2276	2277515	2278138	+	
long-mer967	NC_002488	2278036	2278105	TGGTGATGGTCTACCACGAAACAAAGAGGAGCGAATCCGTGAATTAAAATTAATTATTGATTTTGTTGCA	NC_002488.2276	NC_002488.2276	2277515	2278138	+	
long-mer968	NC_002488	2278185	2278238	TGAGGCTTACAGAAGTTCTGGGAATTACCCGGGGATGTACCAGACATTATCCGA	NC_002488.2277	NC_002488.2277	2278138	2278407	+	
long-mer969	NC_002488	2278258	2278339	GGCGATGCCAGATTGGCGAATAGGTTGAAGAATGCCGAGGACATCCATTCCGCACAACGCGGCGACGCACCGTCTATACGTA	NC_002488.2277	NC_002488.2277	2278138	2278407	+	
long-mer970	NC_002488	2278346	2278452	TGGATCAGGCCGACCGCGAAGCAAATAAAATAAATACACAACATCATTCTGCGGCGGTTTAATCATGAATAGTCCAAGAGTATTGGAACGCTTACTGAAATTATGTG	NC_002488.2277	NC_002488.2277	2278138	2278407	+	
long-mer970	NC_002488	2278346	2278452	TGGATCAGGCCGACCGCGAAGCAAATAAAATAAATACACAACATCATTCTGCGGCGGTTTAATCATGAATAGTCCAAGAGTATTGGAACGCTTACTGAAATTATGTG	NC_002488.2278	NC_002488.2278	2278410	2279027	+	
long-mer971	NC_002488	2278470	2278512	GTGCTGATGGTATTCGGCGCTCTTCTCTCCTGCGGGAAAAATA	NC_002488.2278	NC_002488.2278	2278410	2279027	+	
long-mer972	NC_002488	2278559	2278580	AGAGGTCAGTAAAATGATGATG	NC_002488.2278	NC_002488.2278	2278410	2279027	+	
long-mer973	NC_002488	2278803	2278841	TCAAATACTGACAGCAATGAGCAAGTGGAAATTATGGGG	NC_002488.2278	NC_002488.2278	2278410	2279027	+	
long-mer974	NC_002488	2279943	2279971	AACCGCTGTTTGATCAACTGCTAGATATG	NC_002488.2279	NC_002488.2279	2279027	2285218	+	AutoIPR: IPR011049:Serralysin-likemetalloprotease, C-terminal;
long-mer975	NC_002488	2280028	2280070	GTGGACCCATATCGGCGATGCCTTCCACCGCCTGGGCGAGAAG	NC_002488.2279	NC_002488.2279	2279027	2285218	+	AutoIPR: IPR011049:Serralysin-likemetalloprotease, C-terminal;
long-mer976	NC_002488	2280343	2280403	CGTCTTGTCAAACGGACGTAAGGCGGCCTCTGGCTTTGAGGCGCTGCGTGATTTAGATAGC	NC_002488.2279	NC_002488.2279	2279027	2285218	+	AutoIPR: IPR011049:Serralysin-likemetalloprotease, C-terminal;
long-mer977	NC_002488	2280793	2280835	CGCGTTACTGGCGGCAGTGCAAGCGCTGTTGTCCGGCACCACC	NC_002488.2279	NC_002488.2279	2279027	2285218	+	AutoIPR: IPR011049:Serralysin-likemetalloprotease, C-terminal;
long-mer978	NC_002488	2281195	2281228	CTACGCCAAGCTTAAAGAATCGATCTATATCCGC	NC_002488.2279	NC_002488.2279	2279027	2285218	+	AutoIPR: IPR011049:Serralysin-likemetalloprotease, C-terminal;
long-mer979	NC_002488	2285257	2285299	TGCGGGGCCTGGTGTGTTGCGTCGTTGTATGGCGCGATGGCGA	NA
long-mer980	NC_002488	2285381	2285420	AGCGGCATTATTTTTGACTTAAATCACATTTTTTATCAGG	NC_002488.2280	NC_002488.2280	2285315	2285554	+	
long-mer981	NC_002488	2285468	2285503	GAAGACGCTGGCACCGCGCTGCGCTGCCATGCCAAG	NC_002488.2280	NC_002488.2280	2285315	2285554	+	
long-mer982	NC_002488	2286065	2286107	CTTTGATCGGCAATGGAAGGAGTTTCTAGCGGGTTGTGATCGG	NC_002488.2281	NC_002488.2281	2285562	2289128	+	AutoIPR: IPR016834:Uncharacterised conservedprotein UCP026306; IPR025202:Phospholipase D-like domain;IPR027417:P-loop containing nucleoside triphosphatehydrolase;
long-mer983	NC_002488	2286109	2286151	TATTAGCGGAGGTCGGTGGTGCCTGGCCCGGCGCTCAGGGGGA	NC_002488.2281	NC_002488.2281	2285562	2289128	+	AutoIPR: IPR016834:Uncharacterised conservedprotein UCP026306; IPR025202:Phospholipase D-like domain;IPR027417:P-loop containing nucleoside triphosphatehydrolase;
long-mer984	NC_002488	2286386	2286428	TGCGCTAACGCATCTGCTGGTAGCTCGACAAGGGGAAATTCTT	NC_002488.2281	NC_002488.2281	2285562	2289128	+	AutoIPR: IPR016834:Uncharacterised conservedprotein UCP026306; IPR025202:Phospholipase D-like domain;IPR027417:P-loop containing nucleoside triphosphatehydrolase;
long-mer985	NC_002488	2287029	2287066	CAGTGGGAGCGCTATGCTGCGGACGAGTCGCTGGTGTA	NC_002488.2281	NC_002488.2281	2285562	2289128	+	AutoIPR: IPR016834:Uncharacterised conservedprotein UCP026306; IPR025202:Phospholipase D-like domain;IPR027417:P-loop containing nucleoside triphosphatehydrolase;
long-mer986	NC_002488	2287248	2287276	GCTGTGACACGCGGTGAAGCGGTGCTGGA	NC_002488.2281	NC_002488.2281	2285562	2289128	+	AutoIPR: IPR016834:Uncharacterised conservedprotein UCP026306; IPR025202:Phospholipase D-like domain;IPR027417:P-loop containing nucleoside triphosphatehydrolase;
long-mer987	NC_002488	2287333	2287363	CGGAGGCGGAGGCGGCAGGCCAGGTGTCTCT	NC_002488.2281	NC_002488.2281	2285562	2289128	+	AutoIPR: IPR016834:Uncharacterised conservedprotein UCP026306; IPR025202:Phospholipase D-like domain;IPR027417:P-loop containing nucleoside triphosphatehydrolase;
long-mer988	NC_002488	2287682	2287709	GCTTCCTGAAGTAGCTGGTGCGTCATTT	NC_002488.2281	NC_002488.2281	2285562	2289128	+	AutoIPR: IPR016834:Uncharacterised conservedprotein UCP026306; IPR025202:Phospholipase D-like domain;IPR027417:P-loop containing nucleoside triphosphatehydrolase;
long-mer989	NC_002488	2287929	2287954	ATGGCACGCGGCATGTTTCTGCATGA	NC_002488.2281	NC_002488.2281	2285562	2289128	+	AutoIPR: IPR016834:Uncharacterised conservedprotein UCP026306; IPR025202:Phospholipase D-like domain;IPR027417:P-loop containing nucleoside triphosphatehydrolase;
long-mer990	NC_002488	2288176	2288226	CGGCGTGGCTTGCCGAGCACCACGAGTCGCTGCAAGCACAGTATGGGGAGC	NC_002488.2281	NC_002488.2281	2285562	2289128	+	AutoIPR: IPR016834:Uncharacterised conservedprotein UCP026306; IPR025202:Phospholipase D-like domain;IPR027417:P-loop containing nucleoside triphosphatehydrolase;
long-mer991	NC_002488	2288229	2288300	CTGCATCGCATTGTGGGCATCCTCACGCCGTTTGAGACGCAGGCGCGTGCAATTTCACAAGCCTGCCGTGAC	NC_002488.2281	NC_002488.2281	2285562	2289128	+	AutoIPR: IPR016834:Uncharacterised conservedprotein UCP026306; IPR025202:Phospholipase D-like domain;IPR027417:P-loop containing nucleoside triphosphatehydrolase;
long-mer992	NC_002488	2288859	2288880	GAAGTGCTGCAAGCCGCCAGGG	NC_002488.2281	NC_002488.2281	2285562	2289128	+	AutoIPR: IPR016834:Uncharacterised conservedprotein UCP026306; IPR025202:Phospholipase D-like domain;IPR027417:P-loop containing nucleoside triphosphatehydrolase;
long-mer993	NC_002488	2289122	2289149	GGCGTGATGCGGTGTTGCGGCAGCGGGA	NC_002488.2281	NC_002488.2281	2285562	2289128	+	AutoIPR: IPR016834:Uncharacterised conservedprotein UCP026306; IPR025202:Phospholipase D-like domain;IPR027417:P-loop containing nucleoside triphosphatehydrolase;
long-mer994	NC_002488	2290145	2290187	TCATCGGTCGCCTTGCGGATGTCGCTAATCATTTGACCAAGTG	NC_002488.2283	NC_002488.2283	2289970	2292303	-	AutoIPR: IPR026866:Uncharacterised chromosomalcassette SCCmec type IVc protein CR006; IPR027417:P-loopcontaining nucleoside triphosphate hydrolase;
long-mer995	NC_002488	2290619	2290643	GTGGCATACAAACGCGCCAGGAAAA	NC_002488.2283	NC_002488.2283	2289970	2292303	-	AutoIPR: IPR026866:Uncharacterised chromosomalcassette SCCmec type IVc protein CR006; IPR027417:P-loopcontaining nucleoside triphosphate hydrolase;
long-mer996	NC_002488	2290680	2290706	ACACGTTGTGGAAGCCTGGGTCTGAGT	NC_002488.2283	NC_002488.2283	2289970	2292303	-	AutoIPR: IPR026866:Uncharacterised chromosomalcassette SCCmec type IVc protein CR006; IPR027417:P-loopcontaining nucleoside triphosphate hydrolase;
long-mer997	NC_002488	2290721	2290742	AGGGCAACCTCCTTCCCACGCA	NC_002488.2283	NC_002488.2283	2289970	2292303	-	AutoIPR: IPR026866:Uncharacterised chromosomalcassette SCCmec type IVc protein CR006; IPR027417:P-loopcontaining nucleoside triphosphate hydrolase;
long-mer998	NC_002488	2290831	2290855	AAATTGATTAATTTTGGATGCATAC	NC_002488.2283	NC_002488.2283	2289970	2292303	-	AutoIPR: IPR026866:Uncharacterised chromosomalcassette SCCmec type IVc protein CR006; IPR027417:P-loopcontaining nucleoside triphosphate hydrolase;
long-mer999	NC_002488	2290932	2290954	TGGCCTTGGCCGCTTGATACACG	NC_002488.2283	NC_002488.2283	2289970	2292303	-	AutoIPR: IPR026866:Uncharacterised chromosomalcassette SCCmec type IVc protein CR006; IPR027417:P-loopcontaining nucleoside triphosphate hydrolase;
long-mer1000	NC_002488	2292478	2292501	GTACTTGGGGATCAGGAGGTAACC	NA
long-mer1001	NC_002488	2293324	2293384	CGACTGGCTCCGGGGGTGGGGATGCGGGATTGAGGGCGAAGTAGCTCACTTTACCTATCGG	NC_002488.2284	NC_002488.2284	2293298	2295082	-	
long-mer1002	NC_002488	2293519	2293561	CAGCTCTGTGAAGTACTCGGTGATGAAATCTTCGGTCGCTCTT	NC_002488.2284	NC_002488.2284	2293298	2295082	-	
long-mer1003	NC_002488	2293603	2293645	GGCAGAAGCGGAGAATTTTTGCTCGTTCGACGTTCGGGAAGCG	NC_002488.2284	NC_002488.2284	2293298	2295082	-	
long-mer1004	NC_002488	2293688	2293742	AAACGCCACCACCTGACCTGCAGGACGCTTAAAAGCACCGTAGTGAAACAGATTA	NC_002488.2284	NC_002488.2284	2293298	2295082	-	
long-mer1005	NC_002488	2293793	2293835	TTCCGAAGCGAGGGAGATCACGGTGAAAATCATGTTGGCGATG	NC_002488.2284	NC_002488.2284	2293298	2295082	-	
long-mer1006	NC_002488	2293837	2293879	GATCGCAGAAGATCGCTCGCGAAGAGTCGTAGCCCGCTCTCAC	NC_002488.2284	NC_002488.2284	2293298	2295082	-	
long-mer1007	NC_002488	2293902	2293925	ACGCCCTCCTGGTCGAGAATCCTG	NC_002488.2284	NC_002488.2284	2293298	2295082	-	
long-mer1008	NC_002488	2293995	2294037	GGTTCGTTCAAGGTGGAGAGATCGGAGGCAGCAGATGCGATGT	NC_002488.2284	NC_002488.2284	2293298	2295082	-	
long-mer1009	NC_002488	2294439	2294481	TCAGCGATGAGTAGCAATAGGGCGTTGGCGTCTCTGTTCACCT	NC_002488.2284	NC_002488.2284	2293298	2295082	-	
long-mer1010	NC_002488	2294609	2294651	TTCTGTCGGGGAGCCATTGAGAATGATGCGATACAGGGTCTGC	NC_002488.2284	NC_002488.2284	2293298	2295082	-	
long-mer1011	NC_002488	2294969	2295011	GAAGCCAAAGAATGTCTGGCCACTGCCATCCAGGGGGATGAAG	NC_002488.2284	NC_002488.2284	2293298	2295082	-	
long-mer1012	NC_002488	2295296	2295352	TGTGGGCCTCAGGGGCGCGGCGCATCAGGATCAGGGCAGGATCAGGGCTGGGGATGG	NA
long-mer1013	NC_002488	2295584	2295626	CGCGGTCACGCCTATGTGGTGCTTGTTGCTAATGACTCAGGCG	NA
long-mer1014	NC_002488	2296592	2296616	TTTAACGATTTCGATGGCGCGGTCA	NC_002488.2286	NC_002488.2286	2295710	2296660	-	AutoIPR: IPR003451:4-hydroxy-3-methylbut-2-enyldiphosphate reductase;
long-mer1015	NC_002488	2296630	2296708	AGCCGCGCGGATTGGCGAGCAAGACTTTCATTGCGTGGTTTCCATGGGATGGTGGGGTGCGGTGTCAGGAAGGGGGTAG	NC_002488.2286	NC_002488.2286	2295710	2296660	-	AutoIPR: IPR003451:4-hydroxy-3-methylbut-2-enyldiphosphate reductase;
long-mer1016	NC_002488	2296826	2296850	GGAACCGACGTACCATTGGATAAAG	NC_002488.2287	NC_002488.2287	2296718	2297221	-	AutoIPR: IPR001872:Peptidase A8, signalpeptidase II;
long-mer1017	NC_002488	2298504	2298546	GCGCTCAAGGAGCACTGCTTCGTGGGTGATGCCGGAATCAAAC	NC_002488.2288	NC_002488.2288	2297370	2300201	-	AutoIPR: IPR002301:Isoleucine-tRNA ligase;IPR010663:Zinc finger, DNA glycosylase/AP lyase/isoleucyltRNA synthetase; IPR020791:Leucine-tRNA ligase,archaeal;
long-mer1018	NC_002488	2301152	2301194	ATCCCAAAAGCCCGGATGTGGTGATCGCCGGGCGTGGTGATGC	NA
long-mer1019	NC_002488	2301256	2301298	TTTGGGCAGGCTGGGGGATGATGTTGCCAACGTAGAGGGGCTG	NA
long-mer1020	NC_002488	2301410	2301452	TTTGCCAACGGTCCATAGTGACGAAATCGGTTCGCCAGTGCAT	NC_002488.2290	NC_002488.2290	2301306	2302916	-	AutoIPR: IPR004268:Peptidoglycan biosynthesisprotein MurJ;
long-mer1021	NC_002488	2301564	2301606	GAGCAATCCAAGATTGAGGTAACTGGATAAGGCGCTGGCAATG	NC_002488.2290	NC_002488.2290	2301306	2302916	-	AutoIPR: IPR004268:Peptidoglycan biosynthesisprotein MurJ;
long-mer1022	NC_002488	2303338	2303380	AATAGGGTACGGCCAGTTTGACTGATGAAAAGCCACATCGCTC	NA
long-mer1023	NC_002488	2303414	2303456	GCTTTGCTCAGCGGCCACCTCACGCTGATGCTCAAAAAGTGTC	NC_002488.2292	NC_002488.2292	2303399	2304472	-	AutoIPR: IPR014100:GTP-binding proteinObg/CgtA; IPR027417:P-loop containing nucleosidetriphosphate hydrolase;
long-mer1024	NC_002488	2304478	2304520	ACGGATTCGGAATTGGAAAGCAAAAGACGATGGAAGCAGGCAG	NA
long-mer1025	NC_002488	2306896	2306938	TAATGACGCATTGGAATTCTTTAAAACGCTACGCCTGCCAGGC	NC_002488.2295	NC_002488.2295	2305586	2308483	+	AutoIPR: IPR004602:UvrABC system subunit A;IPR013815:ATP-grasp fold, subdomain 1; IPR027417:P-loopcontaining nucleoside triphosphate hydrolase;
long-mer1026	NC_002488	2307238	2307313	CATCCGCCAAGCCGACCATATCCTCGACATTGGTCCCGGTGCCGGTGTGCATGGCGGTGAGATCTGTGCTCAGGGG	NC_002488.2295	NC_002488.2295	2305586	2308483	+	AutoIPR: IPR004602:UvrABC system subunit A;IPR013815:ATP-grasp fold, subdomain 1; IPR027417:P-loopcontaining nucleoside triphosphate hydrolase;
long-mer1027	NC_002488	2308180	2308219	TTACGACATTGAAGCGCTGCTAGCAGTACTGCACAAACTG	NC_002488.2295	NC_002488.2295	2305586	2308483	+	AutoIPR: IPR004602:UvrABC system subunit A;IPR013815:ATP-grasp fold, subdomain 1; IPR027417:P-loopcontaining nucleoside triphosphate hydrolase;
long-mer1028	NC_002488	2309038	2309080	GCACCTTTTCGAGGATTCCATACGCCTGTAGGTTCGATAACAC	NC_002488.2296	NC_002488.2296	2308607	2309542	-	
long-mer1029	NC_002488	2309159	2309201	ACTGAAGCTCGTCCCCGGGGGGTCCTGAGTCATCTGGATCAGC	NC_002488.2296	NC_002488.2296	2308607	2309542	-	
long-mer1030	NC_002488	2311194	2311221	CTTTCCGGAAATATCGTAGACCACGCGG	NC_002488.2298	NC_002488.2298	2311167	2312735	-	AutoIPR: IPR001674:GMP synthase, C-terminal;IPR004739:GMP synthase, N-terminal; IPR022955:GMPsynthase; IPR029062:Class I glutamineamidotransferase-like;
long-mer1031	NC_002488	2321604	2321646	ACGCTCATTAGCGATGTCACGCGCCGAAACGTAACCTTCGATT	NC_002488.2307	NC_002488.2307	2321391	2323067	-	AutoIPR: IPR000110:Ribosomal protein S1;IPR012340:Nucleic acid-binding, OB-fold;IPR022967:RNA-binding domain, S1;
long-mer1032	NC_002488	2344796	2344832	CCTAGACACCCCCATTGCCCAAACAACACCTTGAGCA	NC_002488.2328	NC_002488.2328	2344401	2344829	+	AutoIPR: IPR004329:CcmE/CycJ protein;
long-mer1033	NC_002488	2345100	2345121	CTGGCGCATTCGCACTGCTCAC	NC_002488.2329	NC_002488.2329	2344949	2346889	+	AutoIPR: IPR002541:Cytochrome c assemblyprotein; IPR003567:Cytochrome c-type biogenesis protein;
long-mer1034	NC_002488	2345950	2345993	GCAGCTCACCCCCGTCACAATAAACATGCAACAACGCTTTACAC	NC_002488.2329	NC_002488.2329	2344949	2346889	+	AutoIPR: IPR002541:Cytochrome c assemblyprotein; IPR003567:Cytochrome c-type biogenesis protein;
long-mer1035	NC_002488	2351691	2351733	GTGGTGTTGATCGCGGAGATCTAATGGCATACAACTGAACTCA	NC_002488.2335	NC_002488.2335	2351685	2352209	-	AutoIPR: IPR011050:Pectin lyase fold/virulencefactor;
long-mer1036	NC_002488	2351754	2351799	GCACGTACCATTGCCTTTGTCATAGTCCTTGGGGTTACGCGATGCA	NC_002488.2335	NC_002488.2335	2351685	2352209	-	AutoIPR: IPR011050:Pectin lyase fold/virulencefactor;
long-mer1037	NC_002488	2351943	2351981	ACGCTTGGTATCAGGCTTGGAGGCCCGTGGATTGGCATC	NC_002488.2335	NC_002488.2335	2351685	2352209	-	AutoIPR: IPR011050:Pectin lyase fold/virulencefactor;
long-mer1038	NC_002488	2354959	2355001	GTGTGCACCTTGGCGCGCCAGAGCTTCGCTGAGCAGGCCGCCG	NC_002488.2338	NC_002488.2338	2354455	2355195	-	AutoIPR: IPR010233:Ubiquinone biosynthesisO-methyltransferase;IPR029063:S-adenosyl-L-methionine-dependentmethyltransferase;
long-mer1039	NC_002488	2355055	2355097	GTAGTCCAAACGCACCGGATTTAAGGCATGTAAGGGTTTCTGG	NC_002488.2338	NC_002488.2338	2354455	2355195	-	AutoIPR: IPR010233:Ubiquinone biosynthesisO-methyltransferase;IPR029063:S-adenosyl-L-methionine-dependentmethyltransferase;
long-mer1040	NC_002488	2355421	2355463	CAAGTCCACGCAGATCAGGTCAGCTTGCTTGCCGATTTCAATG	NC_002488.2339	NC_002488.2339	2355226	2356569	-	AutoIPR: IPR014311:Guanine deaminase;
long-mer1041	NC_002488	2356309	2356351	CATGCCACGTAGTAGGGTCATAGGGTTGTGGGTATGGGCGTTG	NC_002488.2339	NC_002488.2339	2355226	2356569	-	AutoIPR: IPR014311:Guanine deaminase;
long-mer1042	NC_002488	2362961	2362993	GGCAGCACGGGCCCCCAGGCGGCTAAGCCGTGG	NC_002488.2347	NC_002488.2347	2362885	2363103	-	AutoIPR: IPR008861:Phage Tail Protein X-like;
long-mer1043	NC_002488	2382199	2382242	TCTTTCCACCAGGACATCATGCTCGAGGGATCAATCACGGCGAC	NC_002488.2371	NC_002488.2371	2381907	2382236	-	AutoIPR: IPR006481:Bacteriophage lambda, GpS,holin;
long-mer1043	NC_002488	2382199	2382242	TCTTTCCACCAGGACATCATGCTCGAGGGATCAATCACGGCGAC	NC_002488.2372	NC_002488.2372	2382229	2382723	-	AutoIPR: IPR002196:Glycoside hydrolase, family24; IPR023346:Lysozyme-like domain;
long-mer1044	NC_002488	2384884	2384913	CAATAGCCAGGGGTCCGTGTCGAGTTGTTT	NC_002488.2374	NC_002488.2374	2383798	2386329	-	AutoIPR: IPR006500:DNA primase, phage/plasmid;IPR014818:Bacteriophage/plasmid primase, P4, C-terminal;IPR027417:P-loop containing nucleoside triphosphatehydrolase;
long-mer1045	NC_002488	2386920	2386981	CAGGATGAACTGTGTACTCGCACGTCTTGCGGATCGAGGGGAGGACTTCCGAGGTTACCCAC	NC_002488.2375	NC_002488.2375	2386432	2387250	-	AutoIPR: IPR003497:BRO N-terminal domain;
long-mer1046	NC_002488	2387095	2387158	CTCATCATCATCTAAATGATCAGCGACTGCCTTGCTTGGATTGCGGTATCCCAATGCCGTACAC	NC_002488.2375	NC_002488.2375	2386432	2387250	-	AutoIPR: IPR003497:BRO N-terminal domain;
long-mer1047	NC_002488	2387233	2387319	AATAATGGACTGCGACATAGCGTGACTCCTGGGGGAAGTGGAGTCCGCCGCCACGCTTCTAAACATGGAGGCGGACGACGCGGAGTT	NC_002488.2375	NC_002488.2375	2386432	2387250	-	AutoIPR: IPR003497:BRO N-terminal domain;
long-mer1048	NC_002488	2387327	2387411	CGACCCCAGGACCGGTAGACTCGAAAGTCTCTCCACGCCACCCGCCATAGACGAGTTGCGCTGTACGCAAGGCCCACTGCCGACG	NA
long-mer1049	NC_002488	2387470	2387521	CAGGCTTCTAAACCCGGCAGCAGATTTTGCTGCTGCATGGGCAGCCTGCCTC	NA
long-mer1050	NC_002488	2387806	2387837	CAAGCTCACGGTGTCACCGTGACTGTCGGCGA	NA
long-mer1051	NC_002488	2387844	2388058	GCCTGCATCTGCTCATCAAAATCAGTACTCATTGTGCGCCCTGTTCCAGCGGATGAAATCTGTATAGAAAAAGATGCTGCCCGCCCTGCGGTAAACTGTTGTCACCACAACGACAGCCCGTAAGGAGGGCAGCAATGCAAGAAGGGAAAATCCAGGTCACAGGCTTTGCATGGTTTAAAGAAGACGATTACGAATCATTCAAGCCCATCCTTCCC	NC_002488.2378	NC_002488.2378	2387978	2388274	+	
long-mer1052	NC_002488	2388088	2388130	ATGGGAAGCCGCTGCGGAGCAGCACTTCAAACGCCTCAATGAC	NC_002488.2378	NC_002488.2378	2387978	2388274	+	
long-mer1053	NC_002488	2388228	2388296	CCCTCGCCAACGAGGCTGCCTGCCGGGTCATCGAAGGGAGCCACTGAAATATACATATCAACCTTTCCT	NC_002488.2378	NC_002488.2378	2387978	2388274	+	
long-mer1054	NC_002488	2388379	2388436	TCAAATGGATCACCCTGCCTTCTCCAAGAGGCGAATACCCATTCTTGGCCCGTAACAG	NC_002488.2379	NC_002488.2379	2388344	2388559	-	
long-mer1055	NC_002488	2388440	2388482	AGCGTCCTTTAGTGCGTGTTTCGCAGCGTGTTCTACCGCTTCA	NC_002488.2379	NC_002488.2379	2388344	2388559	-	
long-mer1056	NC_002488	2388613	2388640	ATCATTTTTTATCGCAGCAGTGGCTACC	NC_002488.2380	NC_002488.2380	2388589	2388777	-	
long-mer1057	NC_002488	2388718	2388760	GGCATCGTTAAAACGCACCTTTACTGGGTGGCTACGAATGTGG	NC_002488.2380	NC_002488.2380	2388589	2388777	-	
long-mer1058	NC_002488	2388798	2388843	TTCAATGTCATTGGAAAGATCAAATACAGCGCATCAAACGGCACAC	NC_002488.2381	NC_002488.2381	2388831	2389055	-	
long-mer1059	NC_002488	2388922	2388964	TTAAGCAAGGGATCGTCTATTACTGCTGCTTTCAACCGCAGCA	NC_002488.2381	NC_002488.2381	2388831	2389055	-	
long-mer1060	NC_002488	2388979	2389010	TGGTATTCCTGGACGCGGAGTTCGTCCATAGA	NC_002488.2381	NC_002488.2381	2388831	2389055	-	
long-mer1061	NC_002488	2389041	2389083	ACCATCACGCCGCATCGGACATCTCCGTAAGTGCAGAGCCAAT	NC_002488.2381	NC_002488.2381	2388831	2389055	-	
long-mer1062	NC_002488	2389428	2389470	TCGGGAAAGAAAAGAAGTTGAGAACTCAGGTTTAGGCTGCATC	NC_002488.2382	NC_002488.2382	2389157	2389462	+	
long-mer1063	NC_002488	2389823	2389865	AGCGTTCATGGCTGGCTAAGCGCGAAAGCAAAATTCTTGCGCG	NC_002488.2383	NC_002488.2383	2389733	2390503	+	AutoIPR: IPR006200:LexA repressor;IPR010982:Lambda repressor-like, DNA-binding domain;IPR028360:Peptidase S24/S26, beta-ribbon domain;
long-mer1064	NC_002488	2389972	2390032	TCCAAGCAAACAGGATTCCAAGCGTATCAAACTTGACGCATGTGAGCTGCGAGTAATTGAG	NC_002488.2383	NC_002488.2383	2389733	2390503	+	AutoIPR: IPR006200:LexA repressor;IPR010982:Lambda repressor-like, DNA-binding domain;IPR028360:Peptidase S24/S26, beta-ribbon domain;
long-mer1065	NC_002488	2390036	2390092	GATGATGAGTTGGACCCTGAAGCAGATGTTTTGCTCGACGAAATAGATGTAATGCTT	NC_002488.2383	NC_002488.2383	2389733	2390503	+	AutoIPR: IPR006200:LexA repressor;IPR010982:Lambda repressor-like, DNA-binding domain;IPR028360:Peptidase S24/S26, beta-ribbon domain;
long-mer1066	NC_002488	2390236	2390258	CTTGTTCAATAAGGATCGAGTAA	NC_002488.2383	NC_002488.2383	2389733	2390503	+	AutoIPR: IPR006200:LexA repressor;IPR010982:Lambda repressor-like, DNA-binding domain;IPR028360:Peptidase S24/S26, beta-ribbon domain;
long-mer1067	NC_002488	2390392	2390416	GGACTCTGAAGGCCACCGTATTCAT	NC_002488.2383	NC_002488.2383	2389733	2390503	+	AutoIPR: IPR006200:LexA repressor;IPR010982:Lambda repressor-like, DNA-binding domain;IPR028360:Peptidase S24/S26, beta-ribbon domain;
long-mer1068	NC_002488	2390430	2390455	TCTCTCCTAAAGAGATCGGGATCGTT	NC_002488.2383	NC_002488.2383	2389733	2390503	+	AutoIPR: IPR006200:LexA repressor;IPR010982:Lambda repressor-like, DNA-binding domain;IPR028360:Peptidase S24/S26, beta-ribbon domain;
long-mer1069	NC_002488	2390510	2390719	GTAAACCTATATAGGAAAAGGGCAAAAAGATTTTGAGCAATAAACCGAATAAGCCTGCTTCGCCGCCGCCACCTCCTCCTCGAAGAACTCGGGAGCTGCCTGTACGCGATTCACCCAATCACCAGCCACCCCCGCCGCCGCCCTCTTCAACACGGTAGTGCTATGCTGTTGGACATGGACGCCAACAACACTGAATTGCATACCAAGCGA	NC_002488.2384	NC_002488.2384	2390672	2391211	+	
long-mer1070	NC_002488	2390899	2390943	CATCGCCACCAGTATTAACCTAGTTGCTGGAACGGCACAGATGGC	NC_002488.2384	NC_002488.2384	2390672	2391211	+	
long-mer1071	NC_002488	2390962	2390988	ACGCCGCCGCTTCTCTCAACTAGAGTC	NC_002488.2384	NC_002488.2384	2390672	2391211	+	
long-mer1072	NC_002488	2391005	2391029	CCAGACGCAACGCAAGAACAAATTT	NC_002488.2384	NC_002488.2384	2390672	2391211	+	
long-mer1073	NC_002488	2391050	2391079	CTGGAGATAGAAAGCGATGAACCGCCGATC	NC_002488.2384	NC_002488.2384	2390672	2391211	+	
long-mer1074	NC_002488	2391135	2391174	TAAAGGACCACCCATCACGCACACTGCCCTGGTTCAAGCG	NC_002488.2384	NC_002488.2384	2390672	2391211	+	
long-mer1075	NC_002488	2391196	2391238	GTGGGGGAATGCGTAGCTTGCGGCGTAAACACTCAGGCTTCAC	NC_002488.2384	NC_002488.2384	2390672	2391211	+	
long-mer1076	NC_002488	2391352	2391388	TGTTGAGAAAGCTAGTCATGAAGTAACCAAATGGGTA	NC_002488.2385	NC_002488.2385	2391248	2391559	+	
long-mer1077	NC_002488	2391475	2391502	TACAGGCACGCAGCCATCCCCAATCATC	NC_002488.2385	NC_002488.2385	2391248	2391559	+	
long-mer1078	NC_002488	2392262	2392290	GCCCCACGACACCCGCACCCAGCGGCAGG	NA
long-mer1079	NC_002488	2392294	2392331	CAGGAGATATCGAAATGACATCAATCATTAGTGAGCAA	NC_002488.2387	NC_002488.2387	2392308	2392697	+	
long-mer1080	NC_002488	2392428	2392454	CGCGCTAGCTACTCCTTGGTAGCACCA	NC_002488.2387	NC_002488.2387	2392308	2392697	+	
long-mer1081	NC_002488	2392456	2392477	ACGATCCTAATTCGGCAATCAA	NC_002488.2387	NC_002488.2387	2392308	2392697	+	
long-mer1082	NC_002488	2392523	2392550	GTGTTCTTGCTTCGTCGTTCGAACCGAT	NC_002488.2387	NC_002488.2387	2392308	2392697	+	
long-mer1083	NC_002488	2392642	2392666	TGTCATGCCACACCGTTAGCGGCGA	NC_002488.2387	NC_002488.2387	2392308	2392697	+	
long-mer1084	NC_002488	2392676	2392701	TAGCGACGAGGTGGCCGCATGAGCAC	NC_002488.2388	NC_002488.2388	2392694	2393095	+	
long-mer1084	NC_002488	2392676	2392701	TAGCGACGAGGTGGCCGCATGAGCAC	NC_002488.2387	NC_002488.2387	2392308	2392697	+	
long-mer1085	NC_002488	2392705	2392747	GACCGAAGAAGTACAGGCTAACCAGGCCTTATCAGAAACTAAA	NC_002488.2388	NC_002488.2388	2392694	2393095	+	
long-mer1086	NC_002488	2392948	2392996	TATGGGGTACGAATATATACGTGTAGAACCAACACATCCACTGTATCCG	NC_002488.2388	NC_002488.2388	2392694	2393095	+	
long-mer1087	NC_002488	2399035	2399088	CGGTTGCCGTCCCACAACTACGCGGGGGCGGAGCTGGCGCTGTGGTTCCTGGAC	NC_002488.2397	NC_002488.2397	2398492	2400672	+	AutoIPR: IPR002297:DNA-directed DNA-polymerase,family A, mitochondria;
long-mer1088	NC_002488	2401200	2401231	TAGATTCGGATTCAGCAAGGCCTTGTAAATTT	NC_002488.2399	NC_002488.2399	2400949	2401344	-	
long-mer1089	NC_002488	2402479	2402513	TTGGACCAACACCCCGACACGCTCCGCGATTGGAA	NC_002488.2400	NC_002488.2400	2401429	2402847	+	AutoIPR: IPR000330:SNF2-related;IPR027417:P-loop containing nucleoside triphosphatehydrolase;
long-mer1090	NC_002488	2402572	2402610	CTGCAAGACGGCGGGAACATTTTGGCGTTCTTCGGCCAC	NC_002488.2400	NC_002488.2400	2401429	2402847	+	AutoIPR: IPR000330:SNF2-related;IPR027417:P-loop containing nucleoside triphosphatehydrolase;
long-mer1091	NC_002488	2404235	2404304	GCGCAGGGGCGCGAAGGTCACGCCTACTCGGTAAATTGCGGAGCGCTGCTAATATTGCGGAGCGCGCTTA	NC_002488.2403	NC_002488.2403	2403249	2404268	+	AutoIPR: IPR002104:Integrase, catalytic;IPR011010:DNA breaking-rejoining enzyme, catalytic core;
long-mer1092	NC_002488	2425705	2425747	TGGATCATGGGGTGGGTTGGCGGCGGTCAAGGCCCACTGAAAG	NC_002488.2422	NC_002488.2422	2424313	2426106	-	AutoIPR: IPR005565:Haemolysin activator HlyB;IPR013686:Polypeptide-transport-associated, ShlB-type;IPR027282:Two partner secretion pathway transporter;
long-mer1093	NC_002488	2425798	2425840	GGTTTCGTCCCGTGGCAATAGGGAGGGGGTTTTTCCCGGTACT	NC_002488.2422	NC_002488.2422	2424313	2426106	-	AutoIPR: IPR005565:Haemolysin activator HlyB;IPR013686:Polypeptide-transport-associated, ShlB-type;IPR027282:Two partner secretion pathway transporter;
long-mer1094	NC_002488	2425918	2425948	TTGATCGGGCGGTGCGACTTGGGCATATGCG	NC_002488.2422	NC_002488.2422	2424313	2426106	-	AutoIPR: IPR005565:Haemolysin activator HlyB;IPR013686:Polypeptide-transport-associated, ShlB-type;IPR027282:Two partner secretion pathway transporter;
long-mer1095	NC_002488	2426309	2426376	GGTTGGGAGGTGGGAACCGGGACTGTGTGCCAGAGGGTGTTGCGTGCCCCATGACAAGGGGGTATCGG	NA
long-mer1096	NC_002488	2432465	2432539	TCCATGATGGCGAGCGGTAATGGCGAGTTGGTAGGTGCCAATTTTGTTGGCGGCATCCCCATTGGCACAGATTCT	NC_002488.2425	NC_002488.2425	2432210	2433274	-	AutoIPR: IPR000649:Initiation factor2B-related; IPR027363:Methylthioribose-1-phosphateisomerase-like, N-terminal domain;
long-mer1097	NC_002488	2441745	2441787	CAACCAGGTCATGGCGGCGCCCTGTTCCTGGCCAAGGGCAGCC	NC_002488.2432	NC_002488.2432	2439789	2443292	-	AutoIPR: IPR003395:RecF/RecN/SMC, N-terminal;IPR011890:Structural maintenance of chromosomes protein,prokaryotic; IPR024704:Structural maintenance ofchromosomes protein; IPR027417:P-loop containingnucleoside triphosphate hydrolase;
long-mer1098	NC_002488	2441794	2441822	AGGGTCTCGAGTGAAGATAGACGACCACG	NC_002488.2432	NC_002488.2432	2439789	2443292	-	AutoIPR: IPR003395:RecF/RecN/SMC, N-terminal;IPR011890:Structural maintenance of chromosomes protein,prokaryotic; IPR024704:Structural maintenance ofchromosomes protein; IPR027417:P-loop containingnucleoside triphosphate hydrolase;
long-mer1099	NC_002488	2451883	2451925	GGTGGAATTCCGTCTGCCGCTACTGCATGAACTCAAACTCAAC	NC_002488.2442	NC_002488.2442	2451320	2452375	+	AutoIPR:IPR003170:UDP-N-acetylenolpyruvoylglucosamine reductase;IPR016166:FAD-binding, type 2;
long-mer1100	NC_002488	2455292	2455338	GGATCAACATCGACACCCACAGACACATCGTCAACACATCTGACCGC	NA
long-mer1101	NC_002488	2457509	2457551	GGGAGAAATCAAGAAAGGCCGACCTGCTTCATCACTTCAGAAG	NC_002488.2448	NC_002488.2448	2457517	2458395	-	AutoIPR: IPR001816:Translation elongationfactor EFTs/EF1B;
long-mer1102	NC_002488	2459521	2459561	AAGCACCCCGACACAGAGCAAACGGTAGCAGGTGTAGATTC	NC_002488.2450	NC_002488.2450	2459415	2459624	+	
long-mer1103	NC_002488	2459604	2459655	CACTTCAACTACGAAAACTGAAGAAGTCTAACTGCTGAACCACGCCTAGCAC	NC_002488.2450	NC_002488.2450	2459415	2459624	+	
long-mer1104	NC_002488	2459672	2459793	AAAAGCACCGATTTAACCAGGGTCTATTCATCCTAGATGGTCTTGAATTGATGTCTTACAGTCATCAAATGAACAACACGTGCCCAGAAAAATCTTAGGCAACTCCATCAACACGTCCGCAT	NA
long-mer1105	NC_002488	2459838	2459903	TATACAGAACCTACGGATAATCTTCAGACTATTTTTCTAAGAAACACGCGCCCGTAGCTCAGTTGG	NA
long-mer1106	NC_002488	2459989	2460031	GGGTTTCTTCTTTCGTGCATCAAAGATACGAGAGAGTCGCAAT	NA
long-mer1107	NC_002488	2460054	2460090	CATCGTTTCGCGGAATCCCCCTCTTCCAAGTGAACAC	NA
long-mer1108	NC_002488	2460169	2460203	GCGATTTCAACTGCAATGGCAGCTTCTAACGACAC	NA
long-mer1109	NC_002488	2460213	2460295	TCAAGCAAAGCAATGCGAAGGACCCACCTACACATGCCTTGCCCACTGGACCAGCTCCATATATTGAAAACTTGGCGAAGCAG	NA
long-mer1110	NC_002488	2460351	2460393	CATCCCCAACCGCCTACAACGTCTGAACCATCTACGCATCTTG	NC_002488.2452	NC_002488.2452	2460337	2462097	+	AutoIPR: IPR000844:ATP-binding cassettesubfamily C member 8; IPR011918:ABC transporter,ATP-binding/permease protein; IPR027417:P-loop containingnucleoside triphosphate hydrolase;
long-mer1111	NC_002488	2460438	2460480	GATTGCGTTGGCGGTCTCCTCAGCAGCAACGCTGACCCTACCA	NC_002488.2452	NC_002488.2452	2460337	2462097	+	AutoIPR: IPR000844:ATP-binding cassettesubfamily C member 8; IPR011918:ABC transporter,ATP-binding/permease protein; IPR027417:P-loop containingnucleoside triphosphate hydrolase;
long-mer1112	NC_002488	2460518	2460558	GCGAGGGGCAAATCAATCGGACCTTTGCTCTACTGTTGTTA	NC_002488.2452	NC_002488.2452	2460337	2462097	+	AutoIPR: IPR000844:ATP-binding cassettesubfamily C member 8; IPR011918:ABC transporter,ATP-binding/permease protein; IPR027417:P-loop containingnucleoside triphosphate hydrolase;
long-mer1113	NC_002488	2460627	2460693	CATCACCGACCTGCGTAGCCACTTATACGCACACCTCATAGGATTAGATGCCAGCTTTCACGATCGT	NC_002488.2452	NC_002488.2452	2460337	2462097	+	AutoIPR: IPR000844:ATP-binding cassettesubfamily C member 8; IPR011918:ABC transporter,ATP-binding/permease protein; IPR027417:P-loop containingnucleoside triphosphate hydrolase;
long-mer1114	NC_002488	2460702	2460744	CAACGAGCTGGTGTCGCGTCTTGCCACAGACAGTGAACTGCTA	NC_002488.2452	NC_002488.2452	2460337	2462097	+	AutoIPR: IPR000844:ATP-binding cassettesubfamily C member 8; IPR011918:ABC transporter,ATP-binding/permease protein; IPR027417:P-loop containingnucleoside triphosphate hydrolase;
long-mer1115	NC_002488	2461328	2461377	TACCAGCCACACCTGCCTTGCTACCCCAGCCATTGCGGGGAGAAATCCGC	NC_002488.2452	NC_002488.2452	2460337	2462097	+	AutoIPR: IPR000844:ATP-binding cassettesubfamily C member 8; IPR011918:ABC transporter,ATP-binding/permease protein; IPR027417:P-loop containingnucleoside triphosphate hydrolase;
long-mer1116	NC_002488	2461434	2461506	CATTGACCTGCATATACGCCCAGGGGAAACCATCGCTTTTGTCGGCCCATCTGGTGCTGGCAAAAGCACCCTG	NC_002488.2452	NC_002488.2452	2460337	2462097	+	AutoIPR: IPR000844:ATP-binding cassettesubfamily C member 8; IPR011918:ABC transporter,ATP-binding/permease protein; IPR027417:P-loop containingnucleoside triphosphate hydrolase;
long-mer1117	NC_002488	2461687	2461860	ACTGCCGAAATCGAGATCGCCTCACGCTCTTCCGAAGCCGATGGTTTCATCCGTGCCCTGCCACAGAGCTATGCCACCGAGCTAGGCGAGCACGGCATGTCCCTGTCCGGCGGCCAACAGCAACGTATCGCAATCGCTCGCGCACTCCTCAAAGAAGCGCCGATTCTACTCCTG	NC_002488.2452	NC_002488.2452	2460337	2462097	+	AutoIPR: IPR000844:ATP-binding cassettesubfamily C member 8; IPR011918:ABC transporter,ATP-binding/permease protein; IPR027417:P-loop containingnucleoside triphosphate hydrolase;
long-mer1118	NC_002488	2461878	2461935	ACTTGATGCACAAAACGAGCAGGCAGTACAACAGGCCCTGGAACGACTGATGACAGGG	NC_002488.2452	NC_002488.2452	2460337	2462097	+	AutoIPR: IPR000844:ATP-binding cassettesubfamily C member 8; IPR011918:ABC transporter,ATP-binding/permease protein; IPR027417:P-loop containingnucleoside triphosphate hydrolase;
long-mer1119	NC_002488	2461944	2462001	ATTGATCATTGCACACCGCTTAGTCACCATCCTGAAGGCTGACAGGATCGTGGTGATG	NC_002488.2452	NC_002488.2452	2460337	2462097	+	AutoIPR: IPR000844:ATP-binding cassettesubfamily C member 8; IPR011918:ABC transporter,ATP-binding/permease protein; IPR027417:P-loop containingnucleoside triphosphate hydrolase;
long-mer1120	NC_002488	2462136	2462178	CTTCACCCGATACAAAGTCACCGCAATCACCTGTCGCTAGCGC	NA
long-mer1121	NC_002488	2463063	2463103	TAAACAAGTAACTATCATTGCTGCGCTCGCGGATCAATTGC	NA
long-mer1122	NC_002488	2468359	2468401	TGCATCAACACGGCCACCGATATGTCACGCGGGTCGTTGTCAC	NC_002488.2457	NC_002488.2457	2467821	2469347	-	AutoIPR: IPR003695:Ppx/GppA phosphatase;IPR030673:Pyrophosphatase, GppA/Ppx-type;
long-mer1123	NC_002488	2472765	2472807	CCAATTGATGCAGAACTTGATACAGCCTCCAGTACTGCCAAGC	NC_002488.2459	NC_002488.2459	2471617	2472957	-	AutoIPR: IPR001294:Phytochrome;IPR005467:Signal transduction histidine kinase, core;IPR009082:Signal transduction histidine kinase,homodimeric domain; IPR014310:Signal transductionhistidine kinase, phosphate regulon sensor PhoR; 
long-mer1124	NC_002488	2497260	2497302	CACCTCTTCCTGAGCCAACAATTTATCGAAGCGTGCCTGCTGC	NC_002488.2484	NC_002488.2484	2496177	2498048	-	AutoIPR: IPR003439:ABC transporter-like;IPR027417:P-loop containing nucleoside triphosphatehydrolase;
long-mer1125	NC_002488	2498727	2498769	CGTCATATCCATCTCCGCTTGATGCATGCAGGTACGCAATGCA	NC_002488.2485	NC_002488.2485	2498328	2499905	-	AutoIPR: IPR003846:Uncharacterised proteinfamily UPF0061;
long-mer1126	NC_002488	2499148	2499188	CAAATCTCAGCAAACCAATCCACGTACAACGTCTCCCCTGC	NC_002488.2485	NC_002488.2485	2498328	2499905	-	AutoIPR: IPR003846:Uncharacterised proteinfamily UPF0061;
long-mer1127	NC_002488	2550141	2550183	AATGAGATCAATGGCAACCGCTACTGTGCTTGAGTGATCTGCA	NA
long-mer1128	NC_002488	2550230	2550272	GAACCTCTTTTGCCTAAGATCACTCAACGTCGTTTAAAGCAAA	NA
long-mer1129	NC_002488	2550381	2550423	TCATTTTTGATACTCATATTAACAATCCAGCTATCAACACATT	NA
long-mer1130	NC_002488	2551010	2551052	ATGCTTTTAAATCGCAGGCTACGCCATCACATGGAAAAGACTT	NA
long-mer1131	NC_002488	2554263	2554306	GCAATACGGATATGTAATGTGATGCCATAAATCTATCTTGTAAT	NA
long-mer1132	NC_002488	2555382	2555424	CACACCAGCCCCACAAACCGCCTGCGTAGGCACCACTACCGGA	NC_002488.2533	NC_002488.2533	2554533	2555891	-	AutoIPR: IPR011225:Type IV secretory pathway,VirJ component; IPR029058:Alpha/Beta hydrolase fold;
long-mer1133	NC_002488	2580424	2580466	GCTCGAACAACACCTCACCCCAATCATCACTGACACGGACTAC	NC_002488.2551	NC_002488.2551	2579537	2581768	-	AutoIPR: IPR004436:Isocitrate dehydrogenaseNADP-dependent, monomeric; IPR024084:Isopropylmalatedehydrogenase-like domain;
long-mer1134	NC_002488	2581848	2581911	AGAGCCGATGCATAAAGAACTACCATTGTCGCGTGTTCAAGGAACATGAGCAAAACAGCGTCCC	NA
long-mer1135	NC_002488	2581991	2582033	ACATTCTCACACACAGCCGCCACACACACACCAGCAAGTGAGG	NA
long-mer1136	NC_002488	2586274	2586316	AACGATCACCGATCCGACGAGCACCCCTGCGTTACACACCGCA	NC_002488.2554	NC_002488.2554	2585963	2587684	+	AutoIPR: IPR003137:Protease-associated domain,PA; IPR007484:Peptidase M28;
long-mer1137	NC_002488	2586414	2586455	TCGGCTACGGAGTGGATGCCACAGAACAGCAGTGGAACGATT	NC_002488.2554	NC_002488.2554	2585963	2587684	+	AutoIPR: IPR003137:Protease-associated domain,PA; IPR007484:Peptidase M28;
long-mer1138	NC_002488	2586527	2586569	GCAAAGCTGGCCAGCGCCAAGGGCATGACCTACTACGGATACT	NC_002488.2554	NC_002488.2554	2585963	2587684	+	AutoIPR: IPR003137:Protease-associated domain,PA; IPR007484:Peptidase M28;
long-mer1139	NC_002488	2589204	2589229	AGGCTTTTTCACCCACAGCGCCCCCT	NC_002488.2556	NC_002488.2556	2589121	2589369	-	
long-mer1140	NC_002488	2590590	2590617	CGCCGAACCAGGCATATTCGCCTCATCA	NC_002488.2557	NC_002488.2557	2590119	2591603	-	AutoIPR: IPR006006:Glutamate synthase,NADH/NADPH, small subunit 2; IPR009051:Alpha-helicalferredoxin; IPR017701:Putative selenate reductase YgfK;IPR023753:Pyridine nucleotide-disulphide oxidoreductase,FAD/NAD(P)-binding domain; IPR028261:Dihydroprymidinedehydrogenase domain II;
long-mer1141	NC_002488	2591861	2591903	GCTACCCGTCAACGCACGATGTCGGACGACAAGATGACGCAAG	NC_002488.2558	NC_002488.2558	2591744	2596213	-	AutoIPR: IPR012220:Glutamate synthase,eukaryotic; IPR029055:Nucleophile aminohydrolases,N-terminal;
long-mer1142	NC_002488	2591980	2592022	AATCACGTTCGATGTCCAGAATATAAGCCAAGCCCCCCGTGAA	NC_002488.2558	NC_002488.2558	2591744	2596213	-	AutoIPR: IPR012220:Glutamate synthase,eukaryotic; IPR029055:Nucleophile aminohydrolases,N-terminal;
long-mer1143	NC_002488	2592038	2592080	CAAGCCGACTTTGCCAAGCACAAGGACAACACCATCAGTCATA	NC_002488.2558	NC_002488.2558	2591744	2596213	-	AutoIPR: IPR012220:Glutamate synthase,eukaryotic; IPR029055:Nucleophile aminohydrolases,N-terminal;
long-mer1144	NC_002488	2592137	2592179	CACCGCAAAGCGCTCACCGACACGCCCAGCCGCAAAAAGCTCG	NC_002488.2558	NC_002488.2558	2591744	2596213	-	AutoIPR: IPR012220:Glutamate synthase,eukaryotic; IPR029055:Nucleophile aminohydrolases,N-terminal;
long-mer1145	NC_002488	2592200	2592275	ACAAGTATTACCGAGAATTGGGGTATGACGTGCCTCAAAACGTGCGCCACGCGGTGGGCGTACCACCAGACAGCCA	NC_002488.2558	NC_002488.2558	2591744	2596213	-	AutoIPR: IPR012220:Glutamate synthase,eukaryotic; IPR029055:Nucleophile aminohydrolases,N-terminal;
long-mer1146	NC_002488	2593127	2593187	TCCCGCCTTGACCACCCCAGCGGCGATCGTGCCCACACCAACATGCGAGACCAACTTGACT	NC_002488.2558	NC_002488.2558	2591744	2596213	-	AutoIPR: IPR012220:Glutamate synthase,eukaryotic; IPR029055:Nucleophile aminohydrolases,N-terminal;
long-mer1147	NC_002488	2593310	2593352	CAACCGCGCAATCAGATCATTCACCTTATGGCCGGGCAACTGC	NC_002488.2558	NC_002488.2558	2591744	2596213	-	AutoIPR: IPR012220:Glutamate synthase,eukaryotic; IPR029055:Nucleophile aminohydrolases,N-terminal;
long-mer1148	NC_002488	2593418	2593529	TTCCGGGGTGACACCAAAGCGGCCGGAAGCCACTTGTTTAATTTTCGAACGCCTCTCAGTCCCATAGCGCGCAGGATCCTCCCCACCTTCACCGGAATTGGAACGCCCACCC	NC_002488.2558	NC_002488.2558	2591744	2596213	-	AutoIPR: IPR012220:Glutamate synthase,eukaryotic; IPR029055:Nucleophile aminohydrolases,N-terminal;
long-mer1149	NC_002488	2593673	2593715	TTGCAACAAATCACGCAATGCAGATGGTGGACGCGTGTGTACA	NC_002488.2558	NC_002488.2558	2591744	2596213	-	AutoIPR: IPR012220:Glutamate synthase,eukaryotic; IPR029055:Nucleophile aminohydrolases,N-terminal;
long-mer1150	NC_002488	2594138	2594180	ATTAAACAGCGTCTGATAGGAGAGGTACGGATACACCGCCGTT	NC_002488.2558	NC_002488.2558	2591744	2596213	-	AutoIPR: IPR012220:Glutamate synthase,eukaryotic; IPR029055:Nucleophile aminohydrolases,N-terminal;
long-mer1151	NC_002488	2594243	2594267	CAGGTTGACATCGCAACGCAACCCC	NC_002488.2558	NC_002488.2558	2591744	2596213	-	AutoIPR: IPR012220:Glutamate synthase,eukaryotic; IPR029055:Nucleophile aminohydrolases,N-terminal;
long-mer1152	NC_002488	2594344	2594386	GATCAGACAGGAGCAACATGACGATGCCATCACGCGCCGCTTG	NC_002488.2558	NC_002488.2558	2591744	2596213	-	AutoIPR: IPR012220:Glutamate synthase,eukaryotic; IPR029055:Nucleophile aminohydrolases,N-terminal;
long-mer1153	NC_002488	2594414	2594435	CCCAGCCTGCAACCCTTCCTCA	NC_002488.2558	NC_002488.2558	2591744	2596213	-	AutoIPR: IPR012220:Glutamate synthase,eukaryotic; IPR029055:Nucleophile aminohydrolases,N-terminal;
long-mer1154	NC_002488	2594591	2594615	CTGGGTCGTGAGGGACATCGCAATG	NC_002488.2558	NC_002488.2558	2591744	2596213	-	AutoIPR: IPR012220:Glutamate synthase,eukaryotic; IPR029055:Nucleophile aminohydrolases,N-terminal;
long-mer1155	NC_002488	2594666	2594705	TCGGAAATAATCGTACAACGGTCGGATCTGCACGCTAAGC	NC_002488.2558	NC_002488.2558	2591744	2596213	-	AutoIPR: IPR012220:Glutamate synthase,eukaryotic; IPR029055:Nucleophile aminohydrolases,N-terminal;
long-mer1156	NC_002488	2596297	2596318	CTCGACTAAATCACAGTTGCTC	NA
long-mer1157	NC_002488	2596416	2596446	ATTCATCACGCAATGCACGCTCTGATGCCCA	NA
long-mer1158	NC_002488	2596636	2596678	GGCTACCGCTACCATGATTGCATCCTTCTCCAGCATTGCTATG	NC_002488.2559	NC_002488.2559	2596649	2597530	+	AutoIPR: IPR000304:Pyrroline-5-carboxylatereductase; IPR017476:UDP-glucose/GDP-mannosedehydrogenase; IPR028939:Pyrroline-5-carboxylatereductase, catalytic, N-terminal;
long-mer1159	NC_002488	2601507	2601549	ATTTGCCTTGTACGACTCCCATCTCTCGGACTGGACCGCAGTC	NC_002488.2561	NC_002488.2561	2600944	2602341	+	AutoIPR: IPR000933:Glycoside hydrolase, family29; IPR017853:Glycoside hydrolase superfamily;
long-mer1160	NC_002488	2602109	2602150	GCGGCCAACTCACCGGCATCCCCCCACCCACTGGCAAACCGA	NC_002488.2561	NC_002488.2561	2600944	2602341	+	AutoIPR: IPR000933:Glycoside hydrolase, family29; IPR017853:Glycoside hydrolase superfamily;
long-mer1161	NC_002488	2602670	2602736	CTTCCGTATCACCACACACACGCATTAACCCATCTTCGCCCCACGCACACCTTGGCATTGCGATCTA	NC_002488.2563	NC_002488.2563	2602503	2602727	-	
long-mer1162	NC_002488	2603090	2603132	GCCAACGAAGACAACTTCGCTGTAGCCGCTTAAGGCTTAAGCC	NA
long-mer1163	NC_002488	2605494	2605539	GCATTCAAACAGCTCCGCCCAGATGGCTAGATGATGTGTGGCGCAA	NA
long-mer1164	NC_002488	2605615	2605697	GCATCACGCCGGTGTCGACCAAGTGCTGCCAGAAAAAACCGCGCGTCGTCCCTCCAGCAAGATCACATCGTGGACATATCGGT	NC_002488.2568	NC_002488.2568	2605618	2605773	-	
long-mer1165	NC_002488	2611354	2611382	CACGCTCACCACCGCCATCACACGTTCCC	NC_002488.2572	NC_002488.2572	2609968	2611371	-	AutoIPR: IPR000055:Restriction endonuclease,type I, HsdS;
long-mer1165	NC_002488	2611354	2611382	CACGCTCACCACCGCCATCACACGTTCCC	NC_002488.2573	NC_002488.2573	2611371	2612645	-	AutoIPR: IPR003356:DNA methylase,adenine-specific;IPR029063:S-adenosyl-L-methionine-dependentmethyltransferase;
long-mer1166	NC_002488	2611482	2611529	GCGAGCAAACGAAATCTCGTAACCAACCTGAGTCTTGTCCGTAGCGAT	NC_002488.2573	NC_002488.2573	2611371	2612645	-	AutoIPR: IPR003356:DNA methylase,adenine-specific;IPR029063:S-adenosyl-L-methionine-dependentmethyltransferase;
long-mer1167	NC_002488	2611735	2611759	GCGATGACCGGCAGCGCGGCGGCGT	NC_002488.2573	NC_002488.2573	2611371	2612645	-	AutoIPR: IPR003356:DNA methylase,adenine-specific;IPR029063:S-adenosyl-L-methionine-dependentmethyltransferase;
long-mer1168	NC_002488	2623757	2623785	GTCTGGCTGATCTGGTCCTTGTGGCCGGT	NC_002488.2584	NC_002488.2584	2622640	2624172	+	AutoIPR: IPR021804:Protein of unknown functionDUF3375;
long-mer1169	NC_002488	2624623	2624665	CACGACCATCAACAAGGTCGTCGACCTGGGGTTTTTGCGCCCC	NC_002488.2585	NC_002488.2585	2624153	2624866	+	AutoIPR: IPR025449:Protein of unknown functionDUF4194;
long-mer1170	NC_002488	2628252	2628287	GAGAAAGCCAATGGAAGCGCGGCGGGAGGCGCCGCC	NC_002488.2586	NC_002488.2586	2624859	2628293	+	AutoIPR: IPR027417:P-loop containing nucleosidetriphosphate hydrolase;
long-mer1171	NC_002488	2628499	2628530	GATCCAATGGGGGGAATGGAACCACCGCGTCC	NC_002488.2587	NC_002488.2587	2628290	2629495	+	AutoIPR: IPR014544:Uncharacterised conservedprotein UCP028408; IPR024537:Domain of unknown functionDUF3322;
long-mer1172	NC_002488	2630881	2630923	GATCAGCCGGAGGGTATGATCACCCATCATCTGTACAGCGCTT	NC_002488.2590	NC_002488.2590	2630677	2633811	-	AutoIPR: IPR004473:Restriction endonuclease,type I, HsdR; IPR006935:Helicase/UvrB domain;IPR027417:P-loop containing nucleoside triphosphatehydrolase;
long-mer1173	NC_002488	2634144	2634186	CCGGTGGTGCATCGCCAGAAGCTCCAGATCAACGGCGTTGCCG	NC_002488.2591	NC_002488.2591	2633931	2634563	-	
long-mer1174	NC_002488	2637554	2637586	CGTTGCTGATGGTGAGCAACAGGCCATTTCAGC	NA
long-mer1175	NC_002488	2637633	2637654	GATGAGGGAGGTTGCGGCACCC	NA
long-mer1176	NC_002488	2641514	2641573	GGACGCCGGCATCAGCGTCGGGAAGCAGTCGTCTTCCTCTGTTGATGCGGTGATCCAAGC	NA
long-mer1177	NC_002488	2641575	2641596	CACCGACTCAGTGAGCAGCCCA	NA
long-mer1178	NC_002488	2642684	2642705	AGAAAATAGCTTGAGGAAAGGG	NA
long-mer1179	NC_002488	2643958	2644000	TTTTAAAAAATTCTCCAATGACGTAAACATCCAGCGGGCTTTC	NC_002488.2601	NC_002488.2601	2643806	2644699	+	
long-mer1180	NC_002488	2644726	2644768	GATTTTCGCCCAGGGTCTGGTTATGGTCCTAAAAAATATCTAG	NC_002488.2602	NC_002488.2602	2644702	2644809	+	
long-mer1181	NC_002488	2644796	2644838	GAGTTCAACAATGAAAAGAGTATGGAGATTATTCATCGTATCT	NC_002488.2603	NC_002488.2603	2644806	2645270	+	
long-mer1181	NC_002488	2644796	2644838	GAGTTCAACAATGAAAAGAGTATGGAGATTATTCATCGTATCT	NC_002488.2602	NC_002488.2602	2644702	2644809	+	
long-mer1182	NC_002488	2644889	2644943	AAATCAATCGCACGCTGCAACAACATCTAACATACCCTGTCCCGGAAAGGACTTT	NC_002488.2603	NC_002488.2603	2644806	2645270	+	
long-mer1183	NC_002488	2645132	2645189	AGACATTAAAGTCATTAAACTCACCTCAAACAAGGCTCAGGTTCGTGTATTCAAAGAA	NC_002488.2603	NC_002488.2603	2644806	2645270	+	
long-mer1184	NC_002488	2645287	2645341	TTAAATGACATTTAATGACATTATGAATAGGGTGCTTCCACCACAAGATAAATCA	NC_002488.2604	NC_002488.2604	2645291	2645800	+	
long-mer1185	NC_002488	2645572	2645614	AAAATTAGCCGGAGGCGCTTTCTTCTATAAGGTGACTGCCGAC	NC_002488.2604	NC_002488.2604	2645291	2645800	+	
long-mer1186	NC_002488	2645807	2645849	AAGAAAGATTTTCACTCGCGGTATCTTGTTACTCCTGGCAACG	NC_002488.2605	NC_002488.2605	2645802	2646386	+	
long-mer1187	NC_002488	2646000	2646042	ACTTGCTCTCTTGATGTAAAAATTTTCATTGCTGCTCCAAATA	NC_002488.2605	NC_002488.2605	2645802	2646386	+	
long-mer1188	NC_002488	2646052	2646094	GTTTGCTTGATAAAAACACAGAGATTGAAGAAGAGATGCGTTT	NC_002488.2605	NC_002488.2605	2645802	2646386	+	
long-mer1189	NC_002488	2646147	2646189	GGAGTGCCTGCCAAGTTCCGAATTCAATTCATTCAAAAGGAAA	NC_002488.2605	NC_002488.2605	2645802	2646386	+	
long-mer1190	NC_002488	2647701	2647731	CCGGGTCATTCTGTTCGACCATGATGCCGAT	NC_002488.2608	NC_002488.2608	2647126	2651016	+	AutoIPR: IPR011049:Serralysin-likemetalloprotease, C-terminal;
long-mer1191	NC_002488	2647791	2647830	TAACGGTAACGGCACGATCGACTCCGGGCGTGAGCTGTTC	NC_002488.2608	NC_002488.2608	2647126	2651016	+	AutoIPR: IPR011049:Serralysin-likemetalloprotease, C-terminal;
long-mer1192	NC_002488	2647869	2647911	AGATGGCTTTGATGCGTTGCGTGATGTCGATAGTAATCAGGAT	NC_002488.2608	NC_002488.2608	2647126	2651016	+	AutoIPR: IPR011049:Serralysin-likemetalloprotease, C-terminal;
long-mer1193	NC_002488	2648097	2648132	GACGTTTACCCGTTCCAACGGTACGACGGGGGCCAC	NC_002488.2608	NC_002488.2608	2647126	2651016	+	AutoIPR: IPR011049:Serralysin-likemetalloprotease, C-terminal;
long-mer1194	NC_002488	2648190	2648232	GGATTTCACGCAACAGGTTGCATTGACGGATCAGGCTAAGGCG	NC_002488.2608	NC_002488.2608	2647126	2651016	+	AutoIPR: IPR011049:Serralysin-likemetalloprotease, C-terminal;
long-mer1195	NC_002488	2648284	2648358	AGTCTGTCCAAGGATTTGGGCAATTGGGTACAGAGTTATAGTCAGCAATCGACACGGCAAGCGCAGCTGGATCGG	NC_002488.2608	NC_002488.2608	2647126	2651016	+	AutoIPR: IPR011049:Serralysin-likemetalloprotease, C-terminal;
long-mer1196	NC_002488	2648412	2648448	GGCGCAAGCGGAGGCACTCGCTTCCAAGGGTGTCACC	NC_002488.2608	NC_002488.2608	2647126	2651016	+	AutoIPR: IPR011049:Serralysin-likemetalloprotease, C-terminal;
long-mer1197	NC_002488	2648484	2648526	AGCGGCTTATCAGGATTTCTTACGCAAGCTGGGCATTGTGGAG	NC_002488.2608	NC_002488.2608	2647126	2651016	+	AutoIPR: IPR011049:Serralysin-likemetalloprotease, C-terminal;
long-mer1198	NC_002488	2648529	2648571	CTTCATGGGGTTCACTTACGGTGGTCAGCAAGGGGAGGCACGT	NC_002488.2608	NC_002488.2608	2647126	2651016	+	AutoIPR: IPR011049:Serralysin-likemetalloprotease, C-terminal;
long-mer1199	NC_002488	2648574	2648649	TACGCCCTTGGATGCCACGTCCGGCACGATGACCGTGAGTTTGTCAGATGTTCAAGTGACCAATATTGCATTGGCG	NC_002488.2608	NC_002488.2608	2647126	2651016	+	AutoIPR: IPR011049:Serralysin-likemetalloprotease, C-terminal;
long-mer1200	NC_002488	2648772	2648814	AGAACGGGCGCTCAAACAGGGAATTCAGCGTCATCCACGGGAT	NC_002488.2608	NC_002488.2608	2647126	2651016	+	AutoIPR: IPR011049:Serralysin-likemetalloprotease, C-terminal;
long-mer1201	NC_002488	2648865	2648904	GGAACGGCTGGGGTGGAACGCAATCGGTTTTCTCGCCGAC	NC_002488.2608	NC_002488.2608	2647126	2651016	+	AutoIPR: IPR011049:Serralysin-likemetalloprotease, C-terminal;
long-mer1202	NC_002488	2649363	2649425	TTTCCACCCCTGCTACTCGGGTGCCAAGATTGAGCAATTCACGTTCAGCGACGGGGTGACCTG	NC_002488.2608	NC_002488.2608	2647126	2651016	+	AutoIPR: IPR011049:Serralysin-likemetalloprotease, C-terminal;
long-mer1203	NC_002488	2649477	2649513	CAACTATCTCCGCGGTTACAAAGACGGCAGTAACCGT	NC_002488.2608	NC_002488.2608	2647126	2651016	+	AutoIPR: IPR011049:Serralysin-likemetalloprotease, C-terminal;
long-mer1204	NC_002488	2650416	2650440	AGCGCGTGTCATCAGCAACGGGGAT	NC_002488.2608	NC_002488.2608	2647126	2651016	+	AutoIPR: IPR011049:Serralysin-likemetalloprotease, C-terminal;
long-mer1205	NC_002488	2650449	2650485	CAACTATCTCCGCGGTTACAAAGACGGCAGTAACCGT	NC_002488.2608	NC_002488.2608	2647126	2651016	+	AutoIPR: IPR011049:Serralysin-likemetalloprotease, C-terminal;
long-mer1206	NC_002488	2653117	2653231	GCCCACCAAACAAATCAATAAGTTACAGAAATGCAAGCGGTGTTTATTTATAGCGGCGGTAAAGCTATCGGGAAAACTTCTGGTTTCTTTGGAGCCTCCACGATAGGTGTTTCAT	NC_002488.2613	NC_002488.2613	2653230	2653424	+	
long-mer1207	NC_002488	2653233	2653344	ATCGTCGCGCTCGCGCATCGCTTCAGTGCGGTGCCCTCCGGAACGCTTATCCTCACTATCGGTGATCCCTCAGGGCTTGAGGCCGTGCAGGGAGAAGCGTTCTTCTTCTGTG	NC_002488.2613	NC_002488.2613	2653230	2653424	+	
long-mer1208	NC_002488	2653375	2653425	TTTTCTCCGGTTGGGCAGGATACCTTCCGCTTTGTGATGGGCCTCGATGAG	NC_002488.2613	NC_002488.2613	2653230	2653424	+	
long-mer1209	NC_002488	2653623	2653665	AATGCTGCAAACCCTGCGCCTAAGTCGTGAGGCGTTAAACGGC	NC_002488.2614	NC_002488.2614	2653624	2655018	+	
long-mer1210	NC_002488	2653668	2653704	CTTCCAAGAGGCACAGGATCTAGGCGTCATCACCGCT	NC_002488.2614	NC_002488.2614	2653624	2655018	+	
long-mer1211	NC_002488	2654667	2654699	CACCCTCATGAGGCTATGGGATCGCACCGTCGG	NC_002488.2614	NC_002488.2614	2653624	2655018	+	
long-mer1212	NC_002488	2658811	2658853	GTCTGATTTCTTTATCGGTTAGCATTTCTGATGGAAATACTTT	NA
long-mer1213	NC_002488	2667263	2667301	GTAGGGGTCGTCTTTGATGATGTCGGCGGGGTTGAGGTA	NC_002488.2634	NC_002488.2634	2666654	2667349	+	
long-mer1213	NC_002488	2667263	2667301	GTAGGGGTCGTCTTTGATGATGTCGGCGGGGTTGAGGTA	NC_002488.2626	NC_002488.2626	2661512	2671879	-	AutoIPR: IPR011050:Pectin lyase fold/virulencefactor; IPR024973:ESPR domain;
long-mer1214	NC_002488	2668571	2668615	GCCGGTGTGGTTGCTGAGGTAGGCGGCAGTGAGGTCGAGGGTGCC	NC_002488.2637	NC_002488.2637	2668475	2670394	+	
long-mer1214	NC_002488	2668571	2668615	GCCGGTGTGGTTGCTGAGGTAGGCGGCAGTGAGGTCGAGGGTGCC	NC_002488.2626	NC_002488.2626	2661512	2671879	-	AutoIPR: IPR011050:Pectin lyase fold/virulencefactor; IPR024973:ESPR domain;
long-mer1215	NC_002488	2673111	2673134	AGAGCATCTGCAAGGGCAAGGCTG	NC_002488.2643	NC_002488.2643	2672723	2674078	-	AutoIPR: IPR004520:tRNA modification GTPaseMnmE; IPR005225:Small GTP-binding protein domain;IPR025867:tRNA modification GTPase MnmE C-terminaldomain; IPR027266:GTP-binding protein TrmE/Glycinecleavage system T protein, domain 1; IPR027368:tRNAmodification GTPase MnmE domain 2; IPR027417:P-loopcontaining nucleoside triphosphate hydrolase;
long-mer1216	NC_002488	2673689	2673731	GGCTTGTATCAAATCGAGTTTGCCGTTGAGAAAGGCACGTTCG	NC_002488.2643	NC_002488.2643	2672723	2674078	-	AutoIPR: IPR004520:tRNA modification GTPaseMnmE; IPR005225:Small GTP-binding protein domain;IPR025867:tRNA modification GTPase MnmE C-terminaldomain; IPR027266:GTP-binding protein TrmE/Glycinecleavage system T protein, domain 1; IPR027368:tRNAmodification GTPase MnmE domain 2; IPR027417:P-loopcontaining nucleoside triphosphate hydrolase;
long-mer1217	NC_002488	2673761	2673803	TCCCAAATCCAGACAGCGTGTAAGTAGTTGGCGTAGCAACAGT	NC_002488.2643	NC_002488.2643	2672723	2674078	-	AutoIPR: IPR004520:tRNA modification GTPaseMnmE; IPR005225:Small GTP-binding protein domain;IPR025867:tRNA modification GTPase MnmE C-terminaldomain; IPR027266:GTP-binding protein TrmE/Glycinecleavage system T protein, domain 1; IPR027368:tRNAmodification GTPase MnmE domain 2; IPR027417:P-loopcontaining nucleoside triphosphate hydrolase;
long-mer1218	NC_002488	2673973	2674007	TCTTAATCAGTGAGCCAGAAAGACGAATGATCCCT	NC_002488.2643	NC_002488.2643	2672723	2674078	-	AutoIPR: IPR004520:tRNA modification GTPaseMnmE; IPR005225:Small GTP-binding protein domain;IPR025867:tRNA modification GTPase MnmE C-terminaldomain; IPR027266:GTP-binding protein TrmE/Glycinecleavage system T protein, domain 1; IPR027368:tRNAmodification GTPase MnmE domain 2; IPR027417:P-loopcontaining nucleoside triphosphate hydrolase;
long-mer1219	NC_002488	2674258	2674281	CAGATGTTGTGCATATTCGCTCTG	NC_002488.2644	NC_002488.2644	2674075	2676786	-	AutoIPR: IPR011330:Glycosidehydrolase/deacetylase, beta/alpha-barrel;IPR011990:Tetratricopeptide-like helical domain;IPR018247:EF-Hand 1, calcium-binding site;IPR029030:Caspase-like domain;
long-mer1220	NC_002490	28369	28623	CCTACGATGCTTGCGAACATCGGAGGAATCTTGTTCACCAACGCAAGCAAAACGATGGACGCCACGAGCATGACCAAAAGCGCCTTCATTGTGATCGCACCGGTCGATACAGCCGCGTAATACTGGTCGATGAACGACTTGCCAATGCCAATAATCAAGATCATTGCAAATAGCTGCATACCGAGGCCGATCACCGTCTTGTAGTAGCTAATTGCAATGTCCGAGGTCCACCGGCCACCACCGAATCCCAATAGG	NC_002490.41	NC_002490.41	27813	29189	-	AutoIPR: IPR007688:Conjugal transfer,TrbL/VirB6;
long-mer1221	NC_002490	28659	28702	GAGCAGCAGTAGCATGTTCACGCCAATGAGAGCCAGCACAATAA	NC_002490.41	NC_002490.41	27813	29189	-	AutoIPR: IPR007688:Conjugal transfer,TrbL/VirB6;
long-mer1222	NC_002490	28730	28889	CGGCAGAGTTAACAGGCGACCGGATGGAGCTATCGTCAATAACCTTTGAGGTAATGTCAAAGCCGATATCGACAATACCGGATGGCGAGAGCGTGTTACCTAATCCCGTAGCGTTGGCCGCAATTTGCCGCAGCGAATCGATGATCGCCGTCGACATAGC	NC_002490.41	NC_002490.41	27813	29189	-	AutoIPR: IPR007688:Conjugal transfer,TrbL/VirB6;
long-mer1223	NC_002490	28992	29034	TCCATAGGTCCAGACCATACTTAGCAGTGCTAAGCTCCAAAAC	NC_002490.41	NC_002490.41	27813	29189	-	AutoIPR: IPR007688:Conjugal transfer,TrbL/VirB6;
long-mer1224	NC_002490	29074	29135	TCAGCGACCTGATGGAAACGTCCGAGAATGTTGTCAAACAGACCGACGCTATCGACAGGTGC	NC_002490.41	NC_002490.41	27813	29189	-	AutoIPR: IPR007688:Conjugal transfer,TrbL/VirB6;
long-mer1225	NC_002490	29139	29204	TGCTTGCGCTTGTGCGGCAAAGAGCAATAACGCCAATGCAAGCACTGGCATTACAGGAATCCTCTT	NC_002490.41	NC_002490.41	27813	29189	-	AutoIPR: IPR007688:Conjugal transfer,TrbL/VirB6;
long-mer1226	NC_002490	29243	29298	TGCCCGACTGAAACTGCGCATTGGCGGCGCTACGACAATTCTCGTCACGCATCACA	NC_002490.42	NC_002490.42	29211	29447	-	
long-mer1227	NC_002490	29363	29389	ATTCAATCGAATGCACCGGTTGACTAC	NC_002490.42	NC_002490.42	29211	29447	-	
long-mer1228	NC_002490	29409	29444	CCCTAAACACATACAACCAATTTGAATAGCTCGTTT	NC_002490.42	NC_002490.42	29211	29447	-	
long-mer1229	NC_002490	29452	29524	ATTTCCTTGGAATTACCAGTTTTTAACCGGACTTTTCGTATAGCTTCCCGAACGGAACCTCTGATCAGCCGCT	NC_002490.43	NC_002490.43	29464	30237	-	AutoIPR: IPR014147:Type IV conjugative transferprotein TrbJ; IPR023220:Type IV secretion system,VirB5-domain;
long-mer1230	NC_002490	29626	29668	CGCACTGGCAAGCTGGTTTGCCGCCTGCAATGCCTGCATTTGT	NC_002490.43	NC_002490.43	29464	30237	-	AutoIPR: IPR014147:Type IV conjugative transferprotein TrbJ; IPR023220:Type IV secretion system,VirB5-domain;
long-mer1231	NC_002490	29725	29767	GAGTGTCTGTTGTTGCTGATCAATGCCTTTAAGCACTGCATCG	NC_002490.43	NC_002490.43	29464	30237	-	AutoIPR: IPR014147:Type IV conjugative transferprotein TrbJ; IPR023220:Type IV secretion system,VirB5-domain;
long-mer1232	NC_002490	29809	29929	TTGCAGAGCTTGCAACTGCGAGGACGAGCAACCCGCAGCAGTAAAGCACGGCGAGGTGCGGTAATAGCTAACGTCTTGATAGCGCGACAGGTACGAATCAATGCTGCCAGCCTTCTTCTTG	NC_002490.43	NC_002490.43	29464	30237	-	AutoIPR: IPR014147:Type IV conjugative transferprotein TrbJ; IPR023220:Type IV secretion system,VirB5-domain;
long-mer1233	NC_002490	29938	29977	CAATGTGTCTTGCGCCACCATGAGCTTGTTCATCACCTGA	NC_002490.43	NC_002490.43	29464	30237	-	AutoIPR: IPR014147:Type IV conjugative transferprotein TrbJ; IPR023220:Type IV secretion system,VirB5-domain;
long-mer1234	NC_002490	30028	30070	GTTTTGATACTGTTGTAACTGTGTCTGGTACTGCTGAATCTGC	NC_002490.43	NC_002490.43	29464	30237	-	AutoIPR: IPR014147:Type IV conjugative transferprotein TrbJ; IPR023220:Type IV secretion system,VirB5-domain;
long-mer1235	NC_002490	30710	30736	CCCTGCGGGATCAGCAAATATTTTCCC	NC_002490.44	NC_002490.44	30256	31659	-	AutoIPR: IPR005498:Type IV secretion system,VirB10 / TraB / TrbI;
long-mer1236	NC_002490	31055	31083	GCTGCGTTCTCGTCGATTTGCCGTCGCAC	NC_002490.44	NC_002490.44	30256	31659	-	AutoIPR: IPR005498:Type IV secretion system,VirB10 / TraB / TrbI;
long-mer1237	NC_002490	31186	31228	GGGTAATGCGATCTTGGAGTTGGCCTTAATCGCTTCCTGAAAC	NC_002490.44	NC_002490.44	30256	31659	-	AutoIPR: IPR005498:Type IV secretion system,VirB10 / TraB / TrbI;
long-mer1238	NC_002490	31565	31602	CCGATGATGAGCGGTAGGTTATTGACCCGACGAACGCC	NC_002490.44	NC_002490.44	30256	31659	-	AutoIPR: IPR005498:Type IV secretion system,VirB10 / TraB / TrbI;
