# Supplementary material for: Identification of genetic relationships and subspecies signatures in Xylella fastidiosa
Source: BMC Genomics. 2019 Mar 25;20:239. doi: 10.1186/s12864-019-5565-9 (PMC6434890; doi:10.1186/s12864-019-5565-9)
Supplement: Supplementary file 6 — Raw data of the k-mers identified to be specific of the different X. fastidiosa subspecies or combinations of several subspecies. (ZIP 3012 kb) [file 12864_2019_5565_MOESM6_ESM.zip › Additional-File-6/Denancé_etal_AddFile6Q_LongMer_PAU-Sub2.txt]

long-mer1	CP009826	1669	1706	CTTCTCCACAAAAAAAATTTCCACCACCACCACCACCA	NA
long-mer2	CP009826	6401	6443	GCAGGGTAAGAGTGAGCTGTATTTAAAGGACGATATCGCATTA	XFPR_00025	gyrB	4755	7199	+	DNA gyrase subunit B
long-mer3	CP009826	6470	6512	TGAAGGAGCGCAATTACTCCCTGCTGAAGGTGAACCGCCCATT	XFPR_00025	gyrB	4755	7199	+	DNA gyrase subunit B
long-mer4	CP009826	7501	7543	GGCATTGATTGCCATTGGGGGAACGGCGTTGTTGTTGTACTTT	XFPR_00030	XFPR_00030	7271	8074	+	membrane protein
long-mer5	CP009826	12088	12130	ATTATTCGTTGCGATCCCTGCTGTATTCGCTTTCAACTTCTTC	XFPR_00050	XFPR_00050	11456	12220	+	biopolymer transporter ExbB
long-mer6	CP009826	15467	15509	AACACGGTGCTGGTGTCATCTCGGGCAAATACTACGGCCCAGC	XFPR_00065	XFPR_00065	13831	16218	+	peptidase S9
long-mer7	CP009826	21310	21352	TGGTTTTCAGAGCTAGGTGTTAAAGTCATTTCTTAATATCTTT	NA
long-mer8	CP009826	23827	23869	GTAGACACGTTTTTATCAATAATTGTAATTGCACGTAAAAATT	NA
long-mer9	CP009826	33712	33754	GCAAGCCCAAGCAATCCAGTCGCAAGTAAAGCGTATTATCCGT	XFPR_00145	XFPR_00145	32906	34108	+	aromatic amino acid aminotransferase
long-mer10	CP009826	34701	34738	GCGTTGCGTTGCGTTGCGCTGCCGCATGCTTCCAGTCA	NA
long-mer11	CP009826	35884	35926	TCTTTGTAATGTTTTGGACCCGGGTATTTAAGAATGTCCGCTC	NA
long-mer12	CP009826	50018	50060	GGGGCTGCTTGGGTGTCTGATCAGTGCTTGTGCAGGTAATACG	NA
long-mer13	CP009826	50797	50839	GTTTCGATGCAGCCGGCATGCTGGGTATGAAACGCAATTACTC	XFPR_00220	XFPR_00220	50211	51404	+	dihydropteridine reductase
long-mer14	CP009826	50871	50913	CGGATTACCGTTAAACGTGAATACGGCACAGGGGCATCGGCTT	XFPR_00220	XFPR_00220	50211	51404	+	dihydropteridine reductase
long-mer15	CP009826	54624	54666	CTCATTTGAGGTGGAACGTATATTAGGAGGCATCTCGGATTGA	NA
long-mer16	CP009826	59842	59884	CCAAGGTGCTGGACATTGGTTTGACTGACTTTGATCAACGTAA	XFPR_00255	XFPR_00255	59064	60104	+	Patatin
long-mer17	CP009826	60998	61040	AAACAGGCGGTGGGTTCGCGATGTCGAGCGATGATGAATTGGT	XFPR_00260	ubiA	60925	61824	-	4-hydroxybenzoate polyprenyltransferase
long-mer18	CP009826	72808	72850	TGACCGTAACCGTGATAAACACCAAGCAATAACCCCGCCAGAG	NA
long-mer19	CP009826	77894	78530	ATCCTGCGTGCCATCAATACGTACAGAGATCTGTCCCTGATTGGCTTCGGCTACATTGCCTCCATGGCATGTTAAATTGACGGCGAAATCACGTTCAGGACCTTTGGAGCCGAGTCCCTTGAAGGTGTTATTCGACACCGAGCCGAAATTGACTGTAATGTTTTTCGATCCAGCATCCACCTCGCAGGTTGAATTCACGATGGTAATACCAATGCCGCTGAATGAGGAAGTCAGTATCGGACGCCCGGCACCACTGCCATCGCTGTAGTAACTAGTTAATAGTCCGTTTCTTGCAATCGGTCCTGAGCCGGTGGTGGCGGCGGTCTTGATCAGTTCGACTTGGAAATATCCCGCGTTGAGACTTAGAATGGTATTAGGCACACGAGTCAAAGAGTTAGGGTAGTAACGGGATAAGGAGCTACCATCAGAATCCTGGCCCGCCTCCCGGTAGACCCGGATTCCTACGCCAGGGACATCGGTCTGATAAACACTATCCATACCGCTGACTGGAGTCATTGAACGGGCGAAAACGGCGTGCATGGTTCCCCCATTAGTGTTGCAGCGGCCGTATCTTAAAACCTGATTAATATTATGGGGCAACAGAGCAATACGATCGCCGATAGCCAGTGAGGGTTGG	XFPR_00330	XFPR_00330	77633	78622	-	fimbrial protein
long-mer20	CP009826	78902	78996	AAATGCGATGAATATCTTATTTTTACAGTTAAGCGTTTATATATCAATGAGCAGTGCACGCGCCTGCCAGATTCTTGGAGTCAGATAGGAGATTG	NA
long-mer21	CP009826	79160	79207	AAATCTCTATATCGATTTAATACCTAGATAAATTATTTTTAATTTAAA	NA
long-mer22	CP009826	79632	79655	CACGTTCAGGCCCCTTGGAGCTGA	XFPR_00335	XFPR_00335	79282	80244	-	fimbrial protein
long-mer23	CP009826	79943	79985	ATTACTTGCTGGTCTCTACGGTTGTACATCCGAATTCCCACCC	XFPR_00335	XFPR_00335	79282	80244	-	fimbrial protein
long-mer24	CP009826	80000	80042	TGATAGACATGGTTCATGCCGTTGACCGCTGTCATTGAACGAG	XFPR_00335	XFPR_00335	79282	80244	-	fimbrial protein
long-mer25	CP009826	80063	80109	CCCCCATAATAGCAGGTGGCGTATATTGGGCCGGCAGGAATATTATA	XFPR_00335	XFPR_00335	79282	80244	-	fimbrial protein
long-mer26	CP009826	80181	80236	TGTTGTCTGATGCTGCGTCGGCATTCATATAGCACGCTGCTTGGACGTTGGGTACG	XFPR_00335	XFPR_00335	79282	80244	-	fimbrial protein
long-mer27	CP009826	80289	80318	TCGTGGTGCGAGTAGCGCTGACCCCGTTGT	NA
long-mer28	CP009826	81141	81183	GAATAGCATCTGTGTATCGCTAGGCATGGTTGGGATCTGTGAG	XFPR_00340	XFPR_00340	80319	83024	-	fimbrial protein
long-mer29	CP009826	81822	81864	GGTCTCATAGACCGTGACCTGCAAATCACCTCCATAGCCCGTA	XFPR_00340	XFPR_00340	80319	83024	-	fimbrial protein
long-mer30	CP009826	82190	82232	GGCGAAATTGCCAATCGCCTAAATTCAAGCCGCTGTTGATTCC	XFPR_00340	XFPR_00340	80319	83024	-	fimbrial protein
long-mer31	CP009826	82450	82492	CATTGGTCGATGGTTTTGCAGACCTGCATGTCAGCCGCTGAGT	XFPR_00340	XFPR_00340	80319	83024	-	fimbrial protein
long-mer32	CP009826	83143	83197	GTCCATCGGATTTGTTCGCTTGGAATGTGTATTGCTGGCCAGGGGTTAACAACAC	XFPR_00345	XFPR_00345	83051	83851	-	pilus assembly protein PapD
long-mer33	CP009826	83899	83941	GTCACCCCAGTGCGTCGTTATTGATTATTGGTAGATGATGGTG	XFPR_00350	XFPR_00350	83923	84477	-	ferrous iron transporter B
long-mer34	CP009826	84257	84306	AACGGTGTACGAGCTGCAGTGTTACCTGCGGCTTTCAGAGAACCGAAGGA	XFPR_00350	XFPR_00350	83923	84477	-	ferrous iron transporter B
long-mer35	CP009826	84323	84345	ACCGAGAAATTCGGGGTTCCGTT	XFPR_00350	XFPR_00350	83923	84477	-	ferrous iron transporter B
long-mer36	CP009826	84485	84527	TTGGAAATTTCAATTTTGATTATGGATTAGGAAAGGGAATTAC	NA
long-mer37	CP009826	84549	84593	ATGTCGCATTACTTAAACGTTCTGATTGTATTCCCCCTTTACTCG	NA
long-mer38	CP009826	86618	86679	AACACCGTTTCTAGATCGAAGTTCTTTAGTCCCAGGGCAACATATTCGGCCGAACCACCAAA	XFPR_00360	XFPR_00360	86527	87834	-	alpha-ketoglutarate permease
long-mer39	CP009826	86798	86840	CCTACGATCAATATGAATGCGTGTAGTGGTGAATGAATACGCT	XFPR_00360	XFPR_00360	86527	87834	-	alpha-ketoglutarate permease
long-mer40	CP009826	86902	86944	GTTGCGCCGCCCGATATAGTCGGACAGTAGGCCGAACAATGGT	XFPR_00360	XFPR_00360	86527	87834	-	alpha-ketoglutarate permease
long-mer41	CP009826	86989	87010	AGCAGTCTGTTTGGATAAGCCA	XFPR_00360	XFPR_00360	86527	87834	-	alpha-ketoglutarate permease
long-mer42	CP009826	87096	87144	GGAATGCAGTGCGGTGCTCGCCGAACAAGGTTGATAGCGAACCGGCATG	XFPR_00360	XFPR_00360	86527	87834	-	alpha-ketoglutarate permease
long-mer43	CP009826	87286	87333	CAGCACCACCAGAGTCAACACCGCCAACAACTGGCCGCCGATCAGCGT	XFPR_00360	XFPR_00360	86527	87834	-	alpha-ketoglutarate permease
long-mer44	CP009826	87580	87622	CCGGCCGAACAGCCAGCCCCCAATAGGTCGCATCAAGAAGCCT	XFPR_00360	XFPR_00360	86527	87834	-	alpha-ketoglutarate permease
long-mer45	CP009826	91556	91598	AAAAGCCGATAGATTCACTAGACAACAGTGGCGATCACGGTTT	XFPR_00385	XFPR_00385	91583	91789	+	hypothetical protein
long-mer46	CP009826	95730	95772	GCGTTTGACTCACATCCGGGTACCTGATTGAGATGATATTCAA	XFPR_00410	XFPR_00410	95769	97601	-	dihydroxy-acid dehydratase
long-mer47	CP009826	97814	97892	CATCCATTTAATCATTTAATGCGGCAATGTTCTGTACAAAATACGCTACGTTTCATCTGGTGATAGAGAAGAGATACGT	XFPR_00415	XFPR_00415	97825	98097	-	hypothetical protein
long-mer48	CP009826	106830	106872	GACTATGCTCAAGGAAATTACAGGCGTGTCGATGATCGTCCGT	XFPR_00460	XFPR_00460	106713	107498	+	tRNA (guanine-N1)-methyltransferase
long-mer49	CP009826	111264	111295	TTATTTAAACCCTCTGTCCCCGGCCCCAACGT	NA
long-mer50	CP009826	111766	111842	TATCGATTGGTGCTTGACTGGTGAACCGTCTTCGAGCAAGCGACTGGGTGACCTGTTGCGGGTTGGCCGCCGTGGCA	XFPR_00485	XFPR_00485	111305	112438	+	succinyl-diaminopimelate desuccinylase
long-mer51	CP009826	112031	112073	AACAACGTGATTCCTGGTGCATTGGAGGTTGCCTTCAATCTGC	XFPR_00485	XFPR_00485	111305	112438	+	succinyl-diaminopimelate desuccinylase
long-mer52	CP009826	112309	112351	GCAATGTATTGAGATTGGACCTGTCAACGCCAGCATTCACCAG	XFPR_00485	XFPR_00485	111305	112438	+	succinyl-diaminopimelate desuccinylase
long-mer53	CP009826	118711	118753	GGTGAGGTCAGATCAAGATTTTGCCATTGAGGGATTGTATTGC	XFPR_00505	XFPR_00505	118142	118777	+	LexA family transcriptional regulator
long-mer54	CP009826	121917	121959	GGCCTGAGAGTGGTTGCGTTGCTGTCTGATGGTGGACTAACTG	XFPR_00515	XFPR_00515	120501	123155	+	alanyl-tRNA synthetase
long-mer55	CP009826	124676	124718	GGAAGGCCTGGAAATTCTCTGTTGCGCTGCGACTGCCGCCACG	XFPR_00530	XFPR_00530	124620	126644	-	oligopeptidase A
long-mer56	CP009826	128808	128850	GAACACTGTTCCCTTCCCTTATCAGGGAGGCATTGACCGGCGT	XFPR_00545	XFPR_00545	128806	130629	+	copper oxidase
long-mer57	CP009826	130079	130115	CACATAGCCTTCCGGCGGACATACCAGCGCCGCGGCA	XFPR_00545	XFPR_00545	128806	130629	+	copper oxidase
long-mer58	CP009826	132216	132256	CGGCGGCGTTGGCGAAGGCCGTGGTCTCTAGCTGCTGTGGC	XFPR_00555	XFPR_00555	131752	134736	-	valyl-tRNA synthetase
long-mer59	CP009826	132387	132429	GCAGGGTGTGACGGGTGCTGGTGGCGGCCTGGGTGTCATCGCC	XFPR_00555	XFPR_00555	131752	134736	-	valyl-tRNA synthetase
long-mer60	CP009826	132448	132490	CAGTTCGACGAACCAATCACAGAATTCGTTCCATGCAAATTCG	XFPR_00555	XFPR_00555	131752	134736	-	valyl-tRNA synthetase
long-mer61	CP009826	132760	132802	AATATCGCGCCCGTGGGTTGCCAGTGCCGCGATGGTGAAGCGC	XFPR_00555	XFPR_00555	131752	134736	-	valyl-tRNA synthetase
long-mer62	CP009826	133540	133582	GCGCGGTACTTGCAAGGTATGGGGTATCGCCGCGACGAGCAGG	XFPR_00555	XFPR_00555	131752	134736	-	valyl-tRNA synthetase
long-mer63	CP009826	133792	133834	CACCTGGATCATGGGTAAGCGGTGCCGTAGGCCGACTTGATAG	XFPR_00555	XFPR_00555	131752	134736	-	valyl-tRNA synthetase
long-mer64	CP009826	133867	133888	GACGCCAGTGCCGAATGTGGGG	XFPR_00555	XFPR_00555	131752	134736	-	valyl-tRNA synthetase
long-mer65	CP009826	133915	133939	GATGTGGCGTCCGGTCAGCGGTAAT	XFPR_00555	XFPR_00555	131752	134736	-	valyl-tRNA synthetase
long-mer66	CP009826	134392	134434	TTTGTTGATAAAGCCGTCGCGACCCAGCGAGTCGCGGGTTTCT	XFPR_00555	XFPR_00555	131752	134736	-	valyl-tRNA synthetase
long-mer67	CP009826	134995	135037	GTCTTAAAGGGATGGATGGTCATTATTTAATGAGGGGATGGCA	NA
long-mer68	CP009826	135484	135526	GAGCATGGCACGCAGCCGTTCCGTGGCTTTCTGAGGATCCAAC	XFPR_00565	XFPR_00565	135469	135900	-	hypothetical protein
long-mer69	CP009826	135606	135648	GATAGTTAATGATTCGAATGACTAGAGTGGTATTTGAAGCATT	XFPR_00565	XFPR_00565	135469	135900	-	hypothetical protein
long-mer70	CP009826	136017	136050	TGCCCAGCGTTGCCCTTCGGTAAAGCGCGATAAG	XFPR_00570	XFPR_00570	135915	137390	-	cytosol aminopeptidase
long-mer71	CP009826	136940	136982	TGCGGCTGGTCCCTAGGGTGGTGGTGTAGCGGTAGGCGGCGTG	XFPR_00570	XFPR_00570	135915	137390	-	cytosol aminopeptidase
long-mer72	CP009826	142849	142915	TTACCCGTCAACTTTTGGAAAGAATCAGAATCCTAGTGGGTTGTTTGATGTTCTTACATCCCCAATG	XFPR_00590	XFPR_00590	142748	143893	+	acyltransferase
long-mer73	CP009826	143061	143143	TACCGATCTTTTTTGCCATTTTAATATCGTATGTTGTTTATGTATCGGGCCTTTATTTGAATGTGCCTGCGGCGGATATGTCT	XFPR_00590	XFPR_00590	142748	143893	+	acyltransferase
long-mer74	CP009826	143149	143172	CATTGAATGGTTAAAGAATTTCTT	XFPR_00590	XFPR_00590	142748	143893	+	acyltransferase
long-mer75	CP009826	143468	143510	TTTTTTATCGGTTTCTATTTTTGGGGGTTCCAGTTCGAAAATT	XFPR_00590	XFPR_00590	142748	143893	+	acyltransferase
long-mer76	CP009826	143629	143671	TGAAAAAATACTTCAATGGCGTATTACTCAATTTTTTGGTGGC	XFPR_00590	XFPR_00590	142748	143893	+	acyltransferase
long-mer77	CP009826	143720	143770	TCATCGTATGTGTATGTCAGTTTCCCTATTGGAAAGGCATCTTTGTTGGTT	XFPR_00590	XFPR_00590	142748	143893	+	acyltransferase
long-mer78	CP009826	143773	143815	TTTTGCTTGTTATGTGTTGGTTTGTGTTCTGGTGTCTTTTATT	XFPR_00590	XFPR_00590	142748	143893	+	acyltransferase
long-mer79	CP009826	144145	144170	TGGGGTTGCCCGCTGATGGCTGGCAA	NA
long-mer80	CP009826	151268	151310	GATTGCGAGCAGTTCTGCATCTGAAAGTGTGGCGGCACCGTGG	XFPR_00620	XFPR_00620	150689	151363	-	hypothetical protein
long-mer81	CP009826	151354	151388	TGATGTGCATCTGTGTAGGATACCGAGATCTCATG	XFPR_00620	XFPR_00620	150689	151363	-	hypothetical protein
long-mer82	CP009826	155716	155777	GTTTCTCTGGCACTTTCTGTCTCGCGAGTTCCCGTTCATTAGCATTGCGTAACAAGTTGACT	XFPR_00640	XFPR_00640	155546	156226	-	hypothetical protein
long-mer83	CP009826	155855	155897	TACTTGTCGCAAATCATCTTCTGTTTGAAACGAAGCCAACATG	XFPR_00640	XFPR_00640	155546	156226	-	hypothetical protein
long-mer84	CP009826	157316	157358	TGCTTTTGAGGCGCTATTGGTCAGCAAGCAATGGATGACTTTC	NA
long-mer85	CP009826	157689	157731	GGCTATCTTCATAGGATAAGACATAAGATTATTAGAGTTTTAT	NA
long-mer86	CP009826	158328	158370	ATTAATTCATGTAATATCTATAATGATCATTACTGTGCTAGTG	XFPR_00650	XFPR_00650	157743	158558	+	hypothetical protein
long-mer87	CP009826	158738	158780	ACAGCGCAACCCAATACCTTATAATTGGATTGTGTTATCCCCT	NA
long-mer88	CP009826	163137	163179	GCTTGGGTTTTTAACGAATCGAGGTGTTTTCACAAAGTACCAG	NA
long-mer89	CP009826	164338	164385	GTTTCTTTATGATTCTGTAATCGGACATTCTTTTTTTGCGGGGGCGTC	NA
long-mer90	CP009826	164478	164520	TGCAAAATGTGTTTGCAGTACCAGTCAGTGGTGTCGTTAGAAT	NA
long-mer91	CP009826	165006	165048	TTGAGGTCATGCGTTGGTTGCATCCGATTTTGTGCGAGTGGTT	XFPR_00675	XFPR_00675	164636	165436	+	DNA-(apurinic or apyrimidinic site) lyase
long-mer92	CP009826	166205	166236	TTGTAATGGGAGAGATTGCTGTTGGGGTGCTG	XFPR_00680	XFPR_00680	165433	166962	+	beta-lactamase
long-mer93	CP009826	168283	168324	AAGTGGTTTATGTTGCCCTTAATTTTGTCTTGAAGTCAGTGT	NA
long-mer94	CP009826	169784	169821	AGCAGGGTTAACATAGACATTCTATCCTTGACTCGTCA	NA
long-mer95	CP009826	171252	171294	ACTTTGGTGGCTTACTACTAATATGTATTGATATGAGTTGGAG	NA
long-mer96	CP009826	171307	171346	TAAAATCATGATAATAAATAATTCTCCTGTTTTCTGCAAT	NA
long-mer97	CP009826	178478	178520	TGACCGTAACCGTGATAAACACCAAGCAATAACCCCGCCAGAG	XFPR_00730	XFPR_00730	177961	178809	-	membrane protein
long-mer98	CP009826	188138	188180	TTGGTGGTACAGCAATCGGTGTATTGATTGGCGGTTTGGTTGG	XFPR_00765	XFPR_00765	187831	188604	+	membrane protein
long-mer99	CP009826	188938	188980	TGTGACTCAGTCAATGAGGGGAAAATTGCATCGTTTATTAGTC	NA
long-mer100	CP009826	194620	194662	CAGTACCTGTTCCATCATGCTAACTTTGCGTCCGACGCTGTAG	XFPR_00790	XFPR_00790	193870	194826	-	membrane protein
long-mer101	CP009826	194905	194947	CTGAATGTCTTTGAAGATGCCAGAGCGATTGGTAGGCCTATAT	NA
long-mer102	CP009826	194964	194993	CAAGATGTCGAAATGCGTCAATACCTTCGA	NA
long-mer103	CP009826	195393	195435	AATCTGTGCTTGGTTGTGCGTTACGGTGTCCATTAGAAACGTT	XFPR_00795	XFPR_00795	195162	195995	-	nucleoside triphosphate hydrolase
long-mer104	CP009826	200376	200435	GTTCCCGTTCTCTGGAGAGGGCGGAGATTTTTTTTCAAGTAATTGTGTGATGAACAGTAC	NA
long-mer105	CP009826	200440	200492	TAATCAATGTTCGATTTCCAGATGATGATCTCTATGCCATTGTGAGGAAAATC	NA
long-mer106	CP009826	200545	200612	ACGCGATGCTTATATCATTCTTATTATTTTATGATGGGTTTGTGAACGTCTCTCATTGAATAAAAATT	NA
long-mer107	CP009826	203019	203061	CGTGCTTCTGATTCGATACGTTCTAAGTGATATTTGTCTTGGA	NA
long-mer108	CP009826	203366	203408	CAATGATCCTTGATTAACTTCTTGATGTAATTCGCATGTGGAC	NA
long-mer109	CP009826	209290	209332	GAAAGTCAACAAGGGAAGACCAAAACGCTCAGCCAGCTTCATC	XFPR_00855	XFPR_00855	208801	209760	-	acetyl-CoA carboxyl transferase
long-mer110	CP009826	210270	210312	AGCACTGCATTCAATTCGACCACGTCCGTCTTCAAGTTGTACA	NA
long-mer111	CP009826	210660	210702	TTGTTCCGTTGCTTTGATGACCTCTGGCAGTTGCAGCATGACC	NA
long-mer112	CP009826	210782	210806	AGGCGACCCGGGTACAGAAATCGAG	NA
long-mer113	CP009826	220433	220473	CGTCGCCCACGCTATGTTTGATACTGCCTGATTAAACACGC	XFPR_00890	trpD	219419	220453	+	anthranilate phosphoribosyltransferase
long-mer114	CP009826	229386	229428	GTTGCTGGCATTTATGCGGGAAGAGTATTTGCCTAAGGCACGT	XFPR_00925	XFPR_00925	228697	230451	+	hypothetical protein
long-mer115	CP009826	236501	236543	CTAAGGCATTGCGTGCTAACCTTAGTGGTGCATTGCGGCGGGT	XFPR_00955	XFPR_00955	235756	237021	+	polynucleotide adenylyltransferase
long-mer116	CP009826	241411	241453	AAGGTGGTGTTCCATTCGCTAGAGAATATGCCGGTGACGTCCG	XFPR_00985	XFPR_00985	241234	241485	+	hypothetical protein
long-mer117	CP009826	241574	241616	GATTGATGTGTCTGTAGATCGTGTATCAATTACCGAAGTGCTT	NA
long-mer118	CP009826	241659	241701	TATATAGCTGATTTTTCTTTGACTAAGTTTCCCAAGCATGTAA	NA
long-mer119	CP009826	241821	241863	GTTCGACCACTGGAACATCTGTTGTACATGTGGGTTTCCCGAT	NA
long-mer120	CP009826	243170	243212	TTGGATGAGGATGCTTTTTGTTGTCTTCATCGTATCTTTATTT	NA
long-mer121	CP009826	247653	247681	ACAGGCATTGGTCGCACTGTCCAACGACG	XFPR_01005	XFPR_01005	245530	248208	+	translation initiation factor IF-2
long-mer122	CP009826	250760	250802	CCTCAATCCCACTGTCAGTGATCTGAAAAAATCTCAGTTGGAG	XFPR_01025	XFPR_01025	250278	252380	+	polynucleotide phosphorylase/polyadenylase
long-mer123	CP009826	250862	250904	TTCCGAAGAAGTGATGTTAGGAGCGGTCATTTTCGGTCATCGC	XFPR_01025	XFPR_01025	250278	252380	+	polynucleotide phosphorylase/polyadenylase
long-mer124	CP009826	251027	251069	TGGCCGCTTGTCCGACGCTTTTCATATCAGAGACAAGTTGCAG	XFPR_01025	XFPR_01025	250278	252380	+	polynucleotide phosphorylase/polyadenylase
long-mer125	CP009826	251139	251181	GGCTGGAACTTGGCGGAATTGCTAAAGGAATTCGGTGAACTGG	XFPR_01025	XFPR_01025	250278	252380	+	polynucleotide phosphorylase/polyadenylase
long-mer126	CP009826	251259	251301	ATCACCGTAAAGGTTGGGGTTTTGCCGCGTGTTCATGGTTCCG	XFPR_01025	XFPR_01025	250278	252380	+	polynucleotide phosphorylase/polyadenylase
long-mer127	CP009826	251408	251450	TTTATTCCATTACAACTTCCCTCCATATTCAGTGGGCGAATGT	XFPR_01025	XFPR_01025	250278	252380	+	polynucleotide phosphorylase/polyadenylase
long-mer128	CP009826	251465	251553	ACCGAAGCGCCGTGAGATCGGCCACGGTCGTCTTGCTAGGCGCGGGGTGTTGGCTGTGATGCCGAGTCTGGATGAATTCCCATACACGA	XFPR_01025	XFPR_01025	250278	252380	+	polynucleotide phosphorylase/polyadenylase
long-mer129	CP009826	251618	251660	CTCGCTGGCGCTCATGGATGCGGGTGTGCCGGTGAAAGCACCA	XFPR_01025	XFPR_01025	250278	252380	+	polynucleotide phosphorylase/polyadenylase
long-mer130	CP009826	251699	251741	GCGCTTTGTTGTGTTGAGCGATATTCTCGGGGACGAAGATCAC	XFPR_01025	XFPR_01025	250278	252380	+	polynucleotide phosphorylase/polyadenylase
long-mer131	CP009826	251792	251834	ATTACAGATGGACATTAAGATCGAAGGCATCACAGAAGAGATT	XFPR_01025	XFPR_01025	250278	252380	+	polynucleotide phosphorylase/polyadenylase
long-mer132	CP009826	251846	251888	TCTACAGCAGGCTAAAGTTGGTCGTCTGCATATCCTTGGCGAG	XFPR_01025	XFPR_01025	250278	252380	+	polynucleotide phosphorylase/polyadenylase
long-mer133	CP009826	252045	252116	ATCCAGGACGATGGTACGATCGTCATCGCTTCAGTCAACAATGCTGCAGCTCGGGAGGCTAAGCGTCGTATC	XFPR_01025	XFPR_01025	250278	252380	+	polynucleotide phosphorylase/polyadenylase
long-mer134	CP009826	252128	252167	CTCGGATGTTGAGCCGGGCCGGATTTATGAGGGCAAGGTT	XFPR_01025	XFPR_01025	250278	252380	+	polynucleotide phosphorylase/polyadenylase
long-mer135	CP009826	252365	252413	GGTTGCCAGCATATGATCTGGATTCCTCTCTACCTGATGTCGTCTGGAT	XFPR_01025	XFPR_01025	250278	252380	+	polynucleotide phosphorylase/polyadenylase
long-mer136	CP009826	252515	252564	GAGCGCAGGTGATGCTTTAAACCCTGCATGCTATTGCCAAGCCACCTTGT	XFPR_01030	XFPR_01030	252531	252965	-	transcriptional regulator
long-mer137	CP009826	253094	253136	TATCCTTGTGACTGGTGCCAGTGGCCAACTTGGCGCTTTAGTG	XFPR_01035	XFPR_01035	253074	253955	+	NmrA family transcriptional regulator
long-mer138	CP009826	253214	253256	TAGTAGATGTGGTGTCGAAACCCGTCTATTGGATTACACCGAT	XFPR_01035	XFPR_01035	253074	253955	+	NmrA family transcriptional regulator
long-mer139	CP009826	253516	253558	AGAACTACACTGACTCTATAGAAGCCGCGTTGGTTCATGGGGC	XFPR_01035	XFPR_01035	253074	253955	+	NmrA family transcriptional regulator
long-mer140	CP009826	255748	255790	GACTAATGCATGCGGCATGAATTGCAACAATGCTTGATTGGCT	XFPR_01050	XFPR_01050	255271	258354	-	acriflavin resistance protein
long-mer141	CP009826	258965	259007	GTGCGCGTTTGGCCAATGCGTTATTGGACTCGGCTACGTGCAG	XFPR_01055	XFPR_01055	258351	259460	-	hemolysin D
long-mer142	CP009826	259987	260018	TTGCGCTGCGGTTTGCTTGGGATTTCGTGTGA	NA
long-mer143	CP009826	260124	260166	CATGAATGCTGGTTATCAGTCGAAGCAGGAGCGTGTGCATCCG	NA
long-mer144	CP009826	260170	260207	TATCAGAGCGCGCCTTAAAAAATCTGGTTCGATGTTCC	NA
long-mer145	CP009826	260219	260255	TTGCATAGTTTTTGTTCATGGCGCGGATTTGTCGGCG	NA
long-mer146	CP009826	260727	260751	GTGGAGTAGTGCGGTTTTTGAACAT	NA
long-mer147	CP009826	263739	263781	CAGCATTTCGTCGGCTTCGTCAAGGACCAGCGTTTTTAATTCC	XFPR_01075	XFPR_01075	262407	264233	-	RNA helicase
long-mer148	CP009826	265784	265826	GACGGTGGCTTTGCCATCAGCAATGGTCACTTTTGATGCAAAG	XFPR_01085	XFPR_01085	265499	266248	-	EtfB protein
long-mer149	CP009826	266529	266571	AGCGATTAGCCTCGGGCATCGCGTGATTAATCTTGATGCCTTG	XFPR_01090	XFPR_01090	266470	267525	+	spore coat protein
long-mer150	CP009826	266784	266826	GCTGTTATTGGAGGCGGTGTGCGGGTACTGGAAGGCGTTGCCG	XFPR_01090	XFPR_01090	266470	267525	+	spore coat protein
long-mer151	CP009826	268188	268230	TGATCTTAATCGCCGTTATTTAGCAGAAGGTGCGTTGCACCTG	XFPR_01095	XFPR_01095	267586	268473	+	glucose-1-phosphate thymidylyltransferase
long-mer152	CP009826	268746	268788	TACGGGCGTTGGGTAGCGGTGCTGCTCAGTGCCAAAAACAAGC	XFPR_01100	XFPR_01100	268470	269027	+	dTDP-4-dehydrorhamnose 3,5-epimerase
long-mer153	CP009826	273365	273405	ATTGGAATGTGTTGGCCATCAATGTGTTGGCCATCAGTAAG	NA
long-mer154	CP009826	275769	275811	TAAGTAAAAATTGCTTACGGCGAATACATTTTATTTGACTGCG	NA
long-mer155	CP009826	275876	275918	GGCGCAAACCAATGTTAGTTCTGCGAACGTTGGTCGCTTAGTG	NA
long-mer156	CP009826	290101	290143	CAGACGTGAAGTTGCAGCACTTCGCCAACTCAATACGTTGCCA	XFPR_01175	XFPR_01175	289955	290614	+	serine/threonine protein kinase
long-mer157	CP009826	290799	290855	TACGTACACTGTGTATCGGGGGTTGCGGTGCCAGTATGTCATGGGCGGTGGCGGGTT	NA
long-mer158	CP009826	292870	292912	CTCGTGTTCCAGGTTGCGTAGAATTGAGGCGGTGAAACGTTGT	XFPR_01185	XFPR_01185	292417	293532	-	transporter
long-mer159	CP009826	294257	294299	ATAAAGGCGTGACCAAGCGCGTTCCACGCCATCTTTAGATCTG	XFPR_01195	XFPR_01195	293983	294459	-	hypothetical protein
long-mer160	CP009826	302102	302144	TGTGTTCCCACCTTCTTCGCCATTGAGCATGAGGTTTTTGAGG	XFPR_01220	acnA	301619	304345	-	aconitate hydratase
long-mer161	CP009826	302339	302365	GCGAATGTCCTTGACAGGCTCAGTTTG	XFPR_01220	acnA	301619	304345	-	aconitate hydratase
long-mer162	CP009826	304498	304576	GAATGTTTATGCTCACGTATGGCCCGGAATACTTAGATGTCTGCATGCATTCTGGTACGTCAAAAAAAATATGTATAAT	NA
long-mer163	CP009826	305422	305450	CATCACCTACCGTGTGCCAGGTGGCGTAG	XFPR_01235	XFPR_01235	305279	307882	+	bifunctional aconitate hydratase2/2-methylisocitrate dehydratase
long-mer164	CP009826	306222	306265	AAGGGAAAGCACGGAAGAACGATGCAGTGATTGCTGAATTTTCG	XFPR_01235	XFPR_01235	305279	307882	+	bifunctional aconitate hydratase2/2-methylisocitrate dehydratase
long-mer165	CP009826	306709	306742	CTCCCTGCGTCCTGGTGATGGGGTGATTCATAGT	XFPR_01235	XFPR_01235	305279	307882	+	bifunctional aconitate hydratase2/2-methylisocitrate dehydratase
long-mer166	CP009826	309738	309780	GTCGTGATGTGGTCACATAGCCCGGGATCGGGCGAAAGAATTT	NA
long-mer167	CP009826	309908	309979	GTCCTGCGTGGCCTGTGCAATACGCTTCAGGAAATCCTCCAGCAGCATGTTGAGATCCTCAATCGCACCGCT	NA
long-mer168	CP009826	310427	310469	CGGCAGCACGTTCTCCTTGAAATGTGCCGCGATGAAAGCCGAC	NA
long-mer169	CP009826	310835	310864	TACCGAGCGGTGCGCCTCATCGATAAACAC	NA
long-mer170	CP009826	311914	311956	ATCCTCCGGCGTGATTGATGTTCAGCCGATCTCCACCGCGTGT	NA
long-mer171	CP009826	314676	314718	GGTCCGATTCGGCAATTTCCAAGGCGGTGGCACAATCGCCGTA	NA
long-mer172	CP009826	314859	314900	CCATCGGCTTGGTTGTGGGCGGGCCGTCGCCGTCGCCGCTCG	NA
long-mer173	CP009826	318219	318258	GCTTAATGTGATCTATGTTCTGGTTGCCATCGCTATGATT	XFPR_01305	XFPR_01305	318211	318609	+	preprotein translocase subunit SecG
long-mer174	CP009826	325783	325825	TCCAGAGCAGGCGAAGCAATTACAAGTGGTTGCTGGCCAGATA	XFPR_01345	XFPR_01345	323735	325969	+	NADH dehydrogenase
long-mer175	CP009826	330849	330891	ACGATATTGCTAAAGATGCGTCGCAGTTTGTTGAGCAGCATGT	XFPR_01375	XFPR_01375	330695	332200	+	NADH:ubiquinone oxidoreductase subunit M
long-mer176	CP009826	333941	333980	ACCAATCGTGGTGATTGGTATTGGTATACCACCTCGTGTT	NA
long-mer177	CP009826	337800	337842	TAGGGAAACAAAAATAGTGCGTAGGCGTCGTATCGCCACATAC	XFPR_01395	XFPR_01395	336642	337832	-	porin
long-mer178	CP009826	340981	341023	GCATGAAGTACGGCTGATGCCAGTGTTACCGGCGAGTGATCGT	XFPR_01410	XFPR_01410	340100	341140	+	ABC transporter substrate-binding protein
long-mer179	CP009826	342129	342150	TACGGTGGGTGTTGATCTGGGT	XFPR_01420	XFPR_01420	341719	342588	+	transposase
long-mer180	CP009826	342199	342302	AGGCCCCATAGGGCGCTGCTGTGTCGCGTGCGCAGGCTTTCACACAGTGTGTTGCGTAAAGTCAAAGGCTCTGCCAATCGTCACAAAGCCACATTGGCGAATCT	XFPR_01420	XFPR_01420	341719	342588	+	transposase
long-mer181	CP009826	342340	342417	CACACACTCACGAGCGATCTTGCCCGGCGCTTTCACACCATTGGTATTGAGAACCTGAATGTCAAAGGTATGCTCAGG	XFPR_01420	XFPR_01420	341719	342588	+	transposase
long-mer182	CP009826	342480	342512	ATACAAGGCGACGATGCGTGGGGGGCAGGTTGT	XFPR_01420	XFPR_01420	341719	342588	+	transposase
long-mer183	CP009826	342538	342580	AGCAAGAGGTGCTCGACGTGCCGGCACACGCTCAATGAGTTGC	XFPR_01420	XFPR_01420	341719	342588	+	transposase
long-mer184	CP009826	342923	342994	AAAAACCACCGCTGGGGGTGGGGTTAGCTAAATTCATAAATTTTCGATAACAACACACCCACACCAGGGAGT	NA
long-mer185	CP009826	343033	343072	GACACCAGCTTGATGCGACGGCGTGATACCCAATAGGGCT	NA
long-mer186	CP009826	343122	343164	ATCGAGCATGGAAGGATCGTACTGCTCTGGCAGGGAGAGTCCT	XFPR_01425	XFPR_01425	343080	343466	-	hypothetical protein
long-mer187	CP009826	343188	343272	AAATGTTTCGTAGAAATCCCGCCGCTGTTCAGATGTCGCATCGGCAGTAGAAAGCCATGCGCGTCCTATGCTTGCCGCAGCTTCC	XFPR_01425	XFPR_01425	343080	343466	-	hypothetical protein
long-mer188	CP009826	345771	345813	AATTATTTTGAACTCTACCCACGCGACTATCTGTGGGATACAG	NA
long-mer189	CP009826	346247	346288	GGGGTTTTATTAATCAGTGGCTAATAAATGCCTATCTTTTTT	NA
long-mer190	CP009826	346700	346742	AGCCAGTAAGAAAGACGTCTGCGGTACTCAGCAAAGCCTTGCG	XFPR_01445	XFPR_01445	346318	346791	-	50S rRNA methyltransferase
long-mer191	CP009826	349187	349226	GAATGGTGTTGCCGGCACTGGGCAGTTGCTTGGGGTCAAG	XFPR_01450	XFPR_01450	347013	349796	+	TonB-dependent receptor
long-mer192	CP009826	351363	351405	CATGACACGGGTTTATATGCCTTGTTTGTGTCTTGGTTTAGCG	NA
long-mer193	CP009826	358507	358549	TTCGCCGAATAGCGCGCAGAGTCGCGTTCATGCCTGGATTGCC	XFPR_01480	XFPR_01480	357410	359581	+	(p)ppGpp synthetase
long-mer194	CP009826	360752	360794	AGAACTCTTGCCAGACGTTTGCTTGAGTGACCTTGGCCTGCCA	XFPR_01490	XFPR_01490	360186	362342	+	ATP-dependent DNA helicase RecG
long-mer195	CP009826	361688	361730	GCTCATCGACGAAAGCCAAACAGAAGCAGAACAGGCACCCCCC	XFPR_01490	XFPR_01490	360186	362342	+	ATP-dependent DNA helicase RecG
long-mer196	CP009826	361759	361801	AGGTACAGGCGGCACAGGCCATCTATGAAGTACTGTCTGCACA	XFPR_01490	XFPR_01490	360186	362342	+	ATP-dependent DNA helicase RecG
long-mer197	CP009826	362042	362067	CGTTTTGTTGTATCAGCCCCCGCTGT	XFPR_01490	XFPR_01490	360186	362342	+	ATP-dependent DNA helicase RecG
long-mer198	CP009826	362147	362189	ACGTGGTCCTGGCGAATTGTTAGGGACACGTCAAACAGGTCTT	XFPR_01490	XFPR_01490	360186	362342	+	ATP-dependent DNA helicase RecG
long-mer199	CP009826	362248	362300	CGTTGGCGAACATGTTGCTTGCCGAATCGCCGCAGTTAGCTGATCAAGTGATT	XFPR_01490	XFPR_01490	360186	362342	+	ATP-dependent DNA helicase RecG
long-mer200	CP009826	362424	362466	CTGGTACCGCACTCAATGCTGATGGTGTTGCTGTTTTGCTTAG	NA
long-mer201	CP009826	362579	362621	ACTGCGGTTTTAGCGTCTTCTAAAAAGAGCAATCACCAGAAAA	NA
long-mer202	CP009826	362629	362672	TGCGTGTTCACTCGAACGTTTTTTTAAGTTTGACTAGGATCAAT	NA
long-mer203	CP009826	362736	362829	AACTGCCTTGTTGATTGGAGCTACAGCACCGCAGAGTTGTGAAATATTGCGAGATGCATCCGATTTAAATGTCACTGATGTTGGATAAATCGCG	NA
long-mer204	CP009826	363097	363139	ATGGAGAGTATCCGGGTACGGCACGGAGATGATGCGCTTGATA	XFPR_01495	XFPR_01495	362926	364128	+	cytochrome P450
long-mer205	CP009826	363165	363207	AATGTTTCTGATGCTCAACCCACCCGTGCATACGCATCTGCGC	XFPR_01495	XFPR_01495	362926	364128	+	cytochrome P450
long-mer206	CP009826	363245	363276	AATCAATGCGTCCTCTTGCGACCGATACGGCG	XFPR_01495	XFPR_01495	362926	364128	+	cytochrome P450
long-mer207	CP009826	363282	363324	ATTGATTGATGATTTTGAGCATAAATCATCGGTCGATCTTGTT	XFPR_01495	XFPR_01495	362926	364128	+	cytochrome P450
long-mer208	CP009826	363414	363528	GAGCAACATTGCCAAGGTATTCGACCCTGCGCCGATGTCGACCGATGAATTGGTGCACGCAAGTGCTGCCTATGAAGAACTAGCGCATTACTTTACAAGGTTGATCGAGCTGCGC	XFPR_01495	XFPR_01495	362926	364128	+	cytochrome P450
long-mer209	CP009826	363561	363603	GTTGCTGCGTGCTGAGGAGGATGGCCAGAAACTGACGCATGAT	XFPR_01495	XFPR_01495	362926	364128	+	cytochrome P450
long-mer210	CP009826	363617	363659	ATGTGATTTTGTTGTTATTGGCTGGCTACGAGACCACATCCAA	XFPR_01495	XFPR_01495	362926	364128	+	cytochrome P450
long-mer211	CP009826	363903	363936	GGACCATTTGGAGATCACACGGAAGCAAGGACGC	XFPR_01495	XFPR_01495	362926	364128	+	cytochrome P450
long-mer212	CP009826	365508	365535	CGTTGGGATGCAGCGTACTTATAAAAAT	XFPR_01500	XFPR_01500	364720	365988	+	lipase
long-mer213	CP009826	365645	365669	CGGCGATTGATCAGATCAAAGTGTA	XFPR_01500	XFPR_01500	364720	365988	+	lipase
long-mer214	CP009826	365687	365756	ATAGCGACTTTCCAAAGAATCCGAAAAATCCATTCCGTGTGGATCTAGGACGCAATGATCTGCTGAATTG	XFPR_01500	XFPR_01500	364720	365988	+	lipase
long-mer215	CP009826	365984	366026	GTTAGTGGATATAGGGTTTGCGAACGTACCTAGATACATTTGA	XFPR_01500	XFPR_01500	364720	365988	+	lipase
long-mer216	CP009826	370389	370431	GATCTACGGGGCTAAATCGGCTCATCTATCCTTGCGACACTCT	NA
long-mer217	CP009826	374347	374386	TTCTTGATTCTCGCGTCCTTTTAAGGAGTGGAGTTTTATG	XFPR_01530	XFPR_01530	374384	375349	+	alcohol dehydrogenase
long-mer218	CP009826	377624	377666	TCGAGCTAATAGAATTTCAGCTAGTTTGCGTTTATAGCTGTAT	XFPR_01535	XFPR_01535	375653	378082	-	peptidase
long-mer219	CP009826	378157	378189	GAATTGCTAATGGTTAAAAAACAAATGCAACGC	NA
long-mer220	CP009826	380686	380728	CTGCGAGCAAGAAGGATGCACTATGAGTACAAAAACCCTCAAA	XFPR_01550	XFPR_01550	380043	380711	+	fimbrial protein
long-mer220	CP009826	380686	380728	CTGCGAGCAAGAAGGATGCACTATGAGTACAAAAACCCTCAAA	XFPR_01555	XFPR_01555	380708	381238	+	fimbrial protein
long-mer221	CP009826	382654	382696	GATTTCAAACCCCCGTATCGTTACTGCAAACCAGCGTGAGGGA	NA
long-mer222	CP009826	386519	386561	GACGTGTGAGACTCCTAACCTTGGGAGTTGCAGCCGTGAGCAG	XFPR_01570	XFPR_01570	385284	386942	+	membrane protein
long-mer223	CP009826	389157	389199	AACGTCAGTTCTATGAATCTGTAAGTGCTGACCGTCATGCGTT	NA
long-mer224	CP009826	389317	389394	TGTGCTTCATTCTCGTCGTGAGGGTGTTTTGTATTCCTATTAGAGTTTAAGCATATAATCGAAAGATGTGTCAGTGCC	NA
long-mer225	CP009826	389973	390015	TTGTGCTCGCGCAATGCTGGGCTTGCTGTCATGCATGCCCAGG	XFPR_01580	XFPR_01580	389646	390260	-	thiamine-phosphate pyrophosphorylase
long-mer226	CP009826	390455	390497	TGTCTGAGGAGTGGGTTTGCCTTGATTGCGGTATTGGTAAGGC	XFPR_01585	XFPR_01585	390334	390525	+	rubredoxin
long-mer227	CP009826	398034	398076	GACGCTCTTGTCGCTGCCCAGATCGATTTTCAGCAGGCGAAGG	NA
long-mer228	CP009826	411018	411054	GTATGCGGTGGTTGCGTGGCCTGGAGGGACGAACGGG	XFPR_01715	XFPR_01715	410305	411360	+	DNA primase (bacterial type) DnaG
long-mer229	CP009826	414268	414298	ACAATATCCCGGCGGCACCCTTTTCGTGAAA	XFPR_01730	XFPR_01730	413825	415924	+	terminase
long-mer230	CP009826	427084	427107	AAGGCCATCAGCAATATCATGGCC	XFPR_01795	XFPR_01795	424984	427497	+	hypothetical protein
long-mer231	CP009826	429185	429227	TGCGCATCGCGTCACGGGTCGTGTTGCCAGACTCGAACAACTC	XFPR_01805	XFPR_01805	428667	430109	+	hypothetical protein
long-mer232	CP009826	430417	430453	CGGCCAAGCGGTGAAACATCATTTTGGCACCGTCTGG	XFPR_01810	XFPR_01810	430310	430528	+	hypothetical protein
long-mer233	CP009826	432228	432270	TCATTCACCAGACGATTGACTTTCCGGAAATTCCAACCGCATC	XFPR_01820	XFPR_01820	430751	433576	+	von Willebrand factor, type A
long-mer234	CP009826	432286	432320	CGCCGCCCGGGAATTGCGTGCCAGCACCACCCCAC	XFPR_01820	XFPR_01820	430751	433576	+	von Willebrand factor, type A
long-mer235	CP009826	432496	432532	CCGCTTGCCGGTGTCTTCCAGCGTGGAGATGGCGGCC	XFPR_01820	XFPR_01820	430751	433576	+	von Willebrand factor, type A
long-mer236	CP009826	432604	432691	TGAGTTGGTGCGTTCGCTGCCCAGTCGCGATCTGAGCGCCCTGTCGCCGGACGCCAGTTATCTACTGGCCGTCGCACAAGATCCGGCC	XFPR_01820	XFPR_01820	430751	433576	+	von Willebrand factor, type A
long-mer237	CP009826	432799	432841	GCGCACTGCGACCGAATTTACTCTCACCGATCCGTATCGACTC	XFPR_01820	XFPR_01820	430751	433576	+	von Willebrand factor, type A
long-mer238	CP009826	432844	432883	CCAGGTCGCCATTGGCAGCGCGGCACTGTGGGGGAGCGAA	XFPR_01820	XFPR_01820	430751	433576	+	von Willebrand factor, type A
long-mer239	CP009826	434465	434488	GAGCACGTTGGATATCTTCGGCGT	XFPR_01830	XFPR_01830	434085	434504	+	hypothetical protein
long-mer240	CP009826	435322	435433	TGTCGGCTTGGCGCTATTGGCACCGTGTGTTGCGCGTGCCATCGGCATCACCAGCGCGGTGCTGTTGCACGCCAGCAGGCACCAAGAACCGCGTGTCATCGCACGTGTTCCC	NA
long-mer241	CP009826	435480	435579	GCATCACATGCCTAACCCAATTATCCCGTGGCCTGGCGGGAAACGGCGGTTGCTTAAGCATCTTTATCCGCACTTCCCACAGCATGAGTGCTATGTGGAA	XFPR_01840	XFPR_01840	435487	436278	+	restriction endonuclease subunit M
long-mer242	CP009826	436065	436131	AGAATACGAGGCAATCGCAGACTTTATGCGTGTGGCCAAGGGCAAAGTGGTCCTATCAATCAACGAT	XFPR_01840	XFPR_01840	435487	436278	+	restriction endonuclease subunit M
long-mer243	CP009826	436184	436226	TGCGATACTCAATTTCGCGCAGCAAGGAGAACAACACACCCTC	XFPR_01840	XFPR_01840	435487	436278	+	restriction endonuclease subunit M
long-mer244	CP009826	436432	436584	CGCCTTTTCCGGCAGCTTAGTGGCTTTAATTAACGGAATATTTTTGTACAGTAATCCCGTTAGGCAAAACTCTCTCAATGTGCCGCATTGTTCTCGCTGCGATTCATCCCTCACACAGCCAAATCTAGCGGCAAGTCTGAAATATCTTTCAGG	XFPR_01845	XFPR_01845	436542	437405	-	restriction endonuclease NgoMIV
long-mer245	CP009826	436614	436785	GTCGGTCGCATCGTCCATGCCTAGGGCTTTCACCGTGGCTTGCAGCTCGTACAGGGCGAAGTGATACACGCAATCAATGTCTCCTGTTCCCAGAGCGATAGAGGCAAGGCGGCTTGGCGTCGGTTCGGCTGTGACGACCACGACATGAGGCAGACGGCCCTTGCGGTTGCGC	XFPR_01845	XFPR_01845	436542	437405	-	restriction endonuclease NgoMIV
long-mer246	CP009826	436800	436866	TTCGGAGCGAGCATTTTGCGCACGGTCGCTGCGGATCGTCCATTTACACGAAATACTGGCGTGCAGC	XFPR_01845	XFPR_01845	436542	437405	-	restriction endonuclease NgoMIV
long-mer247	CP009826	436885	436927	TTCTTCCGCAGGCTGGCAAGCGTGGTTACGCTGTCATCAACCA	XFPR_01845	XFPR_01845	436542	437405	-	restriction endonuclease NgoMIV
long-mer248	CP009826	436965	437022	GTCGCGTACCACGACGACATCTGGCGTGATGGTGTAATCGCTGCCCAGGGCGGCTGCC	XFPR_01845	XFPR_01845	436542	437405	-	restriction endonuclease NgoMIV
long-mer249	CP009826	437025	437130	TTCGGCATCAGCCTTGGCGGCGCGGTCGAGTGCGATCAGGTGTGTGTATTGCTCGTAACGGGCGATTTCCAGGCGGTTGCGTCCGGAGACTTGATGCACGTCCCAG	XFPR_01845	XFPR_01845	436542	437405	-	restriction endonuclease NgoMIV
long-mer250	CP009826	437184	437250	GCAGATGCCTTCAAACTGGTTACCTGAAGTCTGGCCCGCGATACGTTCCCCGATGGTTTCAGCTTTG	XFPR_01845	XFPR_01845	436542	437405	-	restriction endonuclease NgoMIV
long-mer251	CP009826	437304	437346	AGCGTTGCTCACTACGCCCGCCTCGTTGATGGTCAGCGTTGTT	XFPR_01845	XFPR_01845	436542	437405	-	restriction endonuclease NgoMIV
long-mer252	CP009826	437355	437397	CGAAGCATGAAACGCTTTGCGAGCTTCGAGGAAATCGGCCTCT	XFPR_01845	XFPR_01845	436542	437405	-	restriction endonuclease NgoMIV
long-mer253	CP009826	437400	437442	ACTCATCACGCTACCTTGTAGGTACACTGGACGGACAGCGCCG	XFPR_01845	XFPR_01845	436542	437405	-	restriction endonuclease NgoMIV
long-mer253	CP009826	437400	437442	ACTCATCACGCTACCTTGTAGGTACACTGGACGGACAGCGCCG	XFPR_01850	XFPR_01850	437405	438394	-	modification methylase
long-mer254	CP009826	437522	437636	ACCAGAGAATTTCCAGTCATCGGGGAAGCCTTGAATGCGGGCCGCCATGCGCGGCGTTATGCGCGGCATACCCACGAAGTCGCGGAGAGGGGCATCGTCCCACAGGCCCATGCCA	XFPR_01850	XFPR_01850	437405	438394	-	modification methylase
long-mer255	CP009826	437641	437714	CGCCCAGGGCGGCCCATGCTTGTTTTGCGCGGGTCGGGCCAAGGTCAGGCCCACCGTGTTTCTTGGAACCGCCT	XFPR_01850	XFPR_01850	437405	438394	-	modification methylase
long-mer256	CP009826	437744	437786	TTCGCGCCAGCGGTCAGCGCCCCGCCAGCCGTTTGCGGCCATG	XFPR_01850	XFPR_01850	437405	438394	-	modification methylase
long-mer257	CP009826	437795	437837	CAGCAGCTCGCCAACGGTCGGTGGTGCGTTTTGCAGCGGTTCC	XFPR_01850	XFPR_01850	437405	438394	-	modification methylase
long-mer258	CP009826	437839	437881	GCCAGGCAAAGCCGCTGGCCATGTCTTTGCGGATGCCGACGAA	XFPR_01850	XFPR_01850	437405	438394	-	modification methylase
long-mer259	CP009826	437888	437951	ACGCGGACGCAGTTGCGACACACCGTAATCAGAGGCGTTGAAGAGCCGCCAGCCGGGGACATAG	XFPR_01850	XFPR_01850	437405	438394	-	modification methylase
long-mer260	CP009826	437981	438023	GTTCCGGTAGTCGTCAAAGACAGCATCAAGTAGGCCGCGCACG	XFPR_01850	XFPR_01850	437405	438394	-	modification methylase
long-mer261	CP009826	438029	438071	CAGCATCACGGCTTTCGGGCGACACTCATCGACTAGGCGGATG	XFPR_01850	XFPR_01850	437405	438394	-	modification methylase
long-mer262	CP009826	438089	438131	GCGCTCATCCTTAGCACCGAGTTGCTTACCAGCCTTGGAGAAC	XFPR_01850	XFPR_01850	437405	438394	-	modification methylase
long-mer263	CP009826	438134	438278	CGGGCACGGTACGCCGCCAGCTACCAGGTCAATGCCCTGATAGGGGCGGCTGTCGAAGCGGCGTAAGTCGTCCTCAATGACGTTCCAGACGGGGCGGTTCAGGCGCAGCGTGGCGCACGCGGTTGGTTCCAGTTCGACCAGGGCA	XFPR_01850	XFPR_01850	437405	438394	-	modification methylase
long-mer264	CP009826	438296	438338	CATTTCTAGGCCGAGCGCCTGACCTCCTGCCCCTGCGCACATT	XFPR_01850	XFPR_01850	437405	438394	-	modification methylase
long-mer265	CP009826	438358	438508	TCATATCAATTTTCTCTTGTGGGTGTGTAAAGTACATCATTTTTATAAATATGCAGGGACAGGTGTTTCACGCAGTGGCACAGGGAAAACAATTCTCCAGAATTCCTTCTGCATCAAGGTAACTGTAAGAAACTGTTAATTAACGCCGCTG	XFPR_01850	XFPR_01850	437405	438394	-	modification methylase
long-mer265	CP009826	438358	438508	TCATATCAATTTTCTCTTGTGGGTGTGTAAAGTACATCATTTTTATAAATATGCAGGGACAGGTGTTTCACGCAGTGGCACAGGGAAAACAATTCTCCAGAATTCCTTCTGCATCAAGGTAACTGTAAGAAACTGTTAATTAACGCCGCTG	XFPR_01855	XFPR_01855	438493	438747	-	XRE family transcriptional regulator
long-mer266	CP009826	438553	438595	TGGACCTGTCCCCAGCGATTTGCCCAACTGGATGGCTGTCTCC	XFPR_01855	XFPR_01855	438493	438747	-	XRE family transcriptional regulator
long-mer267	CP009826	438727	438831	AACTTCGGCGAACGTGTTCATAGTGTGCCCTTTTACACTTAGGGTAATAGTGGGAATATTTAATTACAGATAACACCTCTTCATCTTCATGATGGAGAGATTGAT	XFPR_01855	XFPR_01855	438493	438747	-	XRE family transcriptional regulator
long-mer268	CP009826	438855	438897	GTATCAGTGCCTACCAAAACCATTACATCGCGTTGCGGCATTT	NA
long-mer269	CP009826	438908	438950	CCGTCCCGCTTCATGCGGCATATTAATCCTTGCCGGACGCGGG	NA
long-mer270	CP009826	438970	439163	CCGCGGGGCGCTGGAGCAGCGCCGTTACCGGCACCTTGATTTAACTTCTAAACATGTACTTTAAAAATATCAATAAAATATTTAATTTATATTCAATAATTATTATTGCGGGAACTTTTTCGACATAATTATTAACTTTATTATTTTTATACAGTGCTTGCAATATAACCTTTAATTACCATCTATTTTTCAGG	XFPR_01860	XFPR_01860	439152	440225	-	integrase
long-mer271	CP009826	439200	439242	TGTGGTCCAAGATTCGTGAAGTGTGAACTGGGCGACCTCCTGA	XFPR_01860	XFPR_01860	439152	440225	-	integrase
long-mer272	CP009826	439305	439347	ATCTTTAATACCAAGGAAACGCACTGCGCGAGTAAATGCTGCA	XFPR_01860	XFPR_01860	439152	440225	-	integrase
long-mer273	CP009826	439380	439422	TGGGTCTTGTGTCTCCTTGCCGATCTCGTGGCGCATTGTCATT	XFPR_01860	XFPR_01860	439152	440225	-	integrase
long-mer274	CP009826	439479	439566	GTTGCCGATACGGCGCGTTGGGTGCTTTACGTCACGCAGTAGGGCAATGCCCTTGTCGCGGTCCAGATCAGTCCAAAGTAGACGAGTA	XFPR_01860	XFPR_01860	439152	440225	-	integrase
long-mer275	CP009826	439578	439620	GCGGCGCGCAGTGAGCAGTGCGAATCTGACGATCATGCCCATA	XFPR_01860	XFPR_01860	439152	440225	-	integrase
long-mer276	CP009826	439638	439680	TTCGTCCATGTGGGTTAACAGCTTCATTTCTTCCTCCACTGTC	XFPR_01860	XFPR_01860	439152	440225	-	integrase
long-mer277	CP009826	439718	439760	GGTGCTGTCGTAGGAATTCACTGGCTTCATCAAGTGCCATTAG	XFPR_01860	XFPR_01860	439152	440225	-	integrase
long-mer278	CP009826	439779	439824	CACGGCTAACGCGGTCTTGAATACCTGACGTAGCCATATCAGGTCA	XFPR_01860	XFPR_01860	439152	440225	-	integrase
long-mer279	CP009826	439839	439914	TGGGCCTGCACCGACCTTGCGGCGGTGCTCGATCTGCTCAATGAAATCCTGCCGGGTTAACTGATCAACGCGCTTG	XFPR_01860	XFPR_01860	439152	440225	-	integrase
long-mer280	CP009826	439971	440013	CGGTTCCTCTGGGCGTTCTCTATTCTCATACCATTCTACCATC	XFPR_01860	XFPR_01860	439152	440225	-	integrase
long-mer281	CP009826	440105	440147	AAGTTCGCGTGTTGAAGGTTTCAGCTTCTGAATGGATGATTTT	XFPR_01860	XFPR_01860	439152	440225	-	integrase
long-mer282	CP009826	440275	440301	GACATCAGAAATACAGAAAAACCCCCA	NA
long-mer283	CP009826	446675	446717	CTAATCCGCCAGCATTTTGATTTGCGTCCCTATGGCATTATAA	XFPR_01885	XFPR_01885	445685	446896	+	S-adenosylmethionine synthetase
long-mer284	CP009826	447458	447533	ATGAAGAGACTGGGTTGTTGCAAGAGCACGTGCAATTACTTGGTGCTACGCCAGCCTGGCTGCGTTATCGATTGCC	XFPR_01900	XFPR_01900	447295	447867	+	RNA pyrophosphohydrolase
long-mer285	CP009826	449084	449124	AGTTCATGATTGAGCACCATTTAGGTGAGGTGAGGTGAGGT	NA
long-mer286	CP009826	449423	449465	TGGATTCTCTGGGTTCTCTTGAATTACGCCAGTAGCGGGTTGT	NA
long-mer287	CP009826	451559	451601	TTCATGTATTAGTGTGCGTACTGATTGCGATACAAAAAGCCGC	XFPR_01920	XFPR_01920	451109	452809	-	response regulator receiver protein
long-mer288	CP009826	454721	454763	TGAGCTGGGCGGCGGCGCGTGTGTCCATGGCAATGTGCATTAC	XFPR_01930	XFPR_01930	454461	454898	+	cell shape determination protein CcmA
long-mer289	CP009826	456521	456560	GTTGATGGGATGTGCCCGGCGGCGACGGTGACTAACGTGT	NA
long-mer290	CP009826	458409	458451	AGCACCAGCAGGCATAAAGCCGCTGCGATGAACGCAGTCAGCG	XFPR_01950	XFPR_01950	458186	459628	-	amino acid permease
long-mer291	CP009826	462207	462249	ACAGCCCCTTGGTGAGTGTGCAAGGGGTTTGTAAGACTTACGA	XFPR_01960	XFPR_01960	462182	463483	+	nitrate ABC transporter ATP-binding protein
long-mer292	CP009826	463433	463475	TTTGCTTACGATGAGCAAGCCAGGTTGCTCACGCTGGAAAATC	XFPR_01960	XFPR_01960	462182	463483	+	nitrate ABC transporter ATP-binding protein
long-mer293	CP009826	464407	464449	GATCTCAAGCGTGTCTTGACGGATGTGAAGAGCCGCGGTACTT	XFPR_01965	XFPR_01965	463825	465195	+	recombinase RmuC
long-mer294	CP009826	472676	472718	CCCCCACTGCCTTTGGCGCCGCCGGCGACCCACGCCGATTCAG	XFPR_02005	XFPR_02005	470368	473733	+	exodeoxyribonuclease V subunit gamma
long-mer295	CP009826	473987	474017	CCTTCCCTCAGCACAACCACAAATACCGCAT	XFPR_02010	XFPR_02010	473730	477458	+	exodeoxyribonuclease V subunit beta
long-mer296	CP009826	477787	477828	AAGGTGGCCGCTGCCGCTGCGTTGGCCTCAATGGCGGTGGCG	XFPR_02020	XFPR_02020	477688	479607	+	exodeoxyribonuclease V subunit alpha
long-mer297	CP009826	487765	487807	TGTGGGGATACGTGGGTACCCTATGCTGTACATTGAAGGGGGC	XFPR_02060	XFPR_02060	487787	489121	+	mechanosensitive ion channel protein MscS
long-mer298	CP009826	488374	488416	GTTGATTTTGGTCTTTCAGGATACGTTGTTGTCGTTGGTCGCC	XFPR_02060	XFPR_02060	487787	489121	+	mechanosensitive ion channel protein MscS
long-mer299	CP009826	515484	515526	GACAGATCAGAACGATCTCCGTGTTTGTATCGGGTAAATAAGT	XFPR_02180	XFPR_02180	514540	515679	-	molybdopterin biosynthesis protein MoeB
long-mer300	CP009826	515822	515844	CCATCTTATGGTGCGTGATAGTC	NA
long-mer301	CP009826	518488	518525	TGTTCTTTAGCTGGTTAATGAAGTGCATCGTGCTTCAC	NA
long-mer302	CP009826	518601	518643	CGCTACAGTTTTGTCTATTTAAAAAAATTACAATGGTGAGGTA	NA
long-mer303	CP009826	518721	518763	CTATTGTCGCCAATGGAGGCGACACGGCTGCGCGATATTTCTA	XFPR_02190	XFPR_02190	518667	520037	+	LOG family protein
long-mer304	CP009826	523693	523764	AGTGATTACCCGTTACGGGTCCAGGCATGCTCTGTTGCAGATGAGTTACGCGAAAGCAACTGTAAGCTTTAT	XFPR_02215	XFPR_02215	522925	527490	+	fimbrial protein
long-mer305	CP009826	523819	523881	GACCGTATGTACTTCGGTCTGCTGACTGGCTCATACCAGAAGAATATTACTGGTGGTGTCTTG	XFPR_02215	XFPR_02215	522925	527490	+	fimbrial protein
long-mer306	CP009826	524055	524097	GACGCGCCCGGTGAAAGAGGGGGAGTGCTGGATGTGGGGCAAC	XFPR_02215	XFPR_02215	522925	527490	+	fimbrial protein
long-mer307	CP009826	524214	524239	TCCCAGTTGGAAGCCGCCGTATACCT	XFPR_02215	XFPR_02215	522925	527490	+	fimbrial protein
long-mer308	CP009826	524322	524349	TGACAAATTGCCGGGGTCTCATTGGTCC	XFPR_02215	XFPR_02215	522925	527490	+	fimbrial protein
long-mer309	CP009826	524564	524606	ATTATTCTGCTGCGGTTGCACACTATGGGGCTAATCACAAGAT	XFPR_02215	XFPR_02215	522925	527490	+	fimbrial protein
long-mer310	CP009826	524722	524764	CATGGTTACGGTATTTCTGCGACTGGCAATTTCCAGCCTACCA	XFPR_02215	XFPR_02215	522925	527490	+	fimbrial protein
long-mer311	CP009826	524778	524832	TTTCTATGTGCAGCGTGTGGCGAATATGGTCGGCTCTTCTGGGGCGGATTACGAT	XFPR_02215	XFPR_02215	522925	527490	+	fimbrial protein
long-mer312	CP009826	525131	525191	TGAATACTCCCCCTAATCGCTCGCCTGGGTATTGCAATGTGACCCCGATGCCTGGGGATTG	XFPR_02215	XFPR_02215	522925	527490	+	fimbrial protein
long-mer313	CP009826	525223	525265	TTCTCTGTGGCTTCTCAAGGTACAAATGCGGTCTTGTTAAAAG	XFPR_02215	XFPR_02215	522925	527490	+	fimbrial protein
long-mer314	CP009826	525822	525849	TTACTTGCGTGGTGACAAGAGCATGGAG	XFPR_02215	XFPR_02215	522925	527490	+	fimbrial protein
long-mer315	CP009826	526952	527055	CGACGTCGCCAGACACCCGCAGTGTGACCCGTAGACCGCTGAGTTATCTCACCAAGCGTGGTTGGTATGCCGATTTGGTGGTGCAGGGACAGGATCCACAGGGG	XFPR_02215	XFPR_02215	522925	527490	+	fimbrial protein
long-mer316	CP009826	527058	527186	GCGTTCCATTGCCACACCATTATTACAGGGGGGGCGTGTCTTCTTTTCGACCTACGTGCCGGGGGTGAGTGTGAATTGTGCTTCGGGTGGTAGCAATTGGCTTTATGCGTTAGATGCTGCTTCAGGTGG	XFPR_02215	XFPR_02215	522925	527490	+	fimbrial protein
long-mer317	CP009826	527209	527251	ATACCGTCCCGTGGCTCCAGAGCCAGTATGGGTAATAGTGATA	XFPR_02215	XFPR_02215	522925	527490	+	fimbrial protein
long-mer318	CP009826	527254	527314	GGTGCGGTTTCGACGGGTGGAAATGCTCCAATTCAGAGTATTGCAGTGACCCGCACAGCGC	XFPR_02215	XFPR_02215	522925	527490	+	fimbrial protein
long-mer319	CP009826	527318	527404	GACAACCGGTTTTTTGTAATCTAGGTGAACAGGGATGTCCCTTGGTGCCGGAGACACCTGCTGCATCTTTGGATACCCGATGCAGCG	XFPR_02215	XFPR_02215	522925	527490	+	fimbrial protein
long-mer320	CP009826	527415	527633	TGATCCAAATGATCCAACCAGATCCATCTCACTGTTGAGGGCATGTGGACGGCAATCGTGGAGGCAGTTGCGGTGATGGTGATCCTAAAGGGTGAACGTGTGAGCATGCTCATGCGGATTGGGGCGCGGCAGCGATCATACGGGTCTAACTTGATTGAGTTGATGGTTGTGGTCGCTGTCATTGCCATTTTGTCGTCTATTGCGTACCCGTCATACCAG	XFPR_02215	XFPR_02215	522925	527490	+	fimbrial protein
long-mer320	CP009826	527415	527633	TGATCCAAATGATCCAACCAGATCCATCTCACTGTTGAGGGCATGTGGACGGCAATCGTGGAGGCAGTTGCGGTGATGGTGATCCTAAAGGGTGAACGTGTGAGCATGCTCATGCGGATTGGGGCGCGGCAGCGATCATACGGGTCTAACTTGATTGAGTTGATGGTTGTGGTCGCTGTCATTGCCATTTTGTCGTCTATTGCGTACCCGTCATACCAG	XFPR_02220	XFPR_02220	527487	527942	+	type IV pilin
long-mer321	CP009826	530138	530180	GGGAATGTGATGGATGCCGAGTGCTTGGTGATAGATAACGCAC	XFPR_02240	XFPR_02240	529874	530257	+	hypothetical protein
long-mer322	CP009826	530249	530292	ACTCAGTAGCCGTCCGAACTGATCGGCGGCAATGCCCCCTTACA	XFPR_02240	XFPR_02240	529874	530257	+	hypothetical protein
long-mer322	CP009826	530249	530292	ACTCAGTAGCCGTCCGAACTGATCGGCGGCAATGCCCCCTTACA	XFPR_02245	XFPR_02245	530251	530811	-	fimbrial protein
long-mer323	CP009826	530927	530969	TCGTCCTTCTTTTTGTCTAAACTTTTGTGGTCATCGAACGTAA	XFPR_02250	XFPR_02250	530812	531375	-	hypothetical protein
long-mer324	CP009826	531064	531129	AATGCAAGTGATTGAGCTTTCTACCGACGAAAGCCCACGCGTACTGGCTTCGACATGCACAGCGAT	XFPR_02250	XFPR_02250	530812	531375	-	hypothetical protein
long-mer325	CP009826	531195	531263	CTGCCGCAATACGCGCTTCAGTGCCGATCTTGCCTGGAGTGATATCCACTAATGCTGCCGTCACTTGCG	XFPR_02250	XFPR_02250	530812	531375	-	hypothetical protein
long-mer326	CP009826	531386	531443	CTCATCTTTGAAAGTGTGCTGTTATCGATTTAATGATATTAATAGAATAAATAAATTA	NA
long-mer327	CP009826	531570	531664	ACATCGCTAAAACACTTATATTAGGTGATGCTAGTTTTGCTAACGTACCAGAAAAATTGAGATATGAGTCTCAAAAAATGCCGTGATCGTATGTA	NA
long-mer328	CP009826	531682	531730	TCCTAAGGCGTCCCGCTCGCTGATTGCAGGCAGAGGCACGCTAGAGAGA	NA
long-mer329	CP009826	531804	531867	AATAGCAAGACGCACCAGGGGCGGCGGCATCGCCTTCTAGGCGCAGTGTGGCGAAGCCGCTGGC	NA
long-mer330	CP009826	531938	531998	CCGTAATGCGTTCATCTGCTCCTGTAGTGGCGAGAGGGATTTTTTTGGGCTCATACCGCCT	NA
long-mer331	CP009826	532035	532076	AAACGATTAGCGACGAAAGCAATTAAGCTCATCAAGTTTTTA	NA
long-mer332	CP009826	533519	533561	AGGTCGCAGAGGTGCTCTTGAGCGGTGTTGGAGTTTAGTCGTG	NA
long-mer333	CP009826	533906	533940	ATCGTGGTTGGTGGTGGCTATTGGTATGGAAGGGT	NA
long-mer334	CP009826	534023	534087	ATAAGGTTCAATGGATGGCTGAGGCTGTGTTGTCAGTGAACGTTTTGTGTTGTTCGAACGCGTTG	XFPR_02265	XFPR_02265	533974	534174	+	hypothetical protein
long-mer335	CP009826	535301	535343	GTTTGGCGAAGTCGTCAATACTGATGGTGGGAGCAGTTGTTTC	XFPR_02275	XFPR_02275	534999	537071	-	methionyl-tRNA synthetase
long-mer336	CP009826	539830	539853	TCTGTGCGTTCGATCAATGAGGTC	NA
long-mer337	CP009826	541495	541561	GGCCAGCGTATCTTCGTTGTGTGCGTGTAGTGCCAATAGGGGCCGCTCAATTCCAAAGTGGGCCAGC	XFPR_02285	XFPR_02285	540874	541695	-	tetrapyrrole methylase
long-mer338	CP009826	541591	541633	ACATATCATGGTGACGGTGCGTAGGATGTGCTGGGCGCGTGGC	XFPR_02285	XFPR_02285	540874	541695	-	tetrapyrrole methylase
long-mer339	CP009826	542240	542282	TTGGTGCGGCGCAGCAGCGCGTGCGTGCTGATCAAGCATTGCT	XFPR_02290	XFPR_02290	541777	543507	+	lppc lipoprotein
long-mer340	CP009826	547418	547472	TGCAGCGTCAAGGGCAGTGTCTGCGTCGTATTGTGCGTCAAGTCAGTGCGGCGCC	XFPR_02315	XFPR_02315	546805	547527	+	glutamine amidotransferase
long-mer341	CP009826	547603	547678	GATGTTGGGGTCTCTGGATGGAGCCTCTTTGGCTTGAGGTGCGCAGCAGTTCTAGAGTGTGTGGGTACTCTCCAGG	NA
long-mer342	CP009826	547788	547839	AGTCGTAAGTCAAATGAGTGAAATCCTTAAGGTCCCGGCGAAGGCCGGTGCG	XFPR_02320	XFPR_02320	547801	548697	+	hypothetical protein
long-mer343	CP009826	547878	547971	GCCGTTGCGTTTGGGGGGGCTGGGCCTGTTGTGGGGCGTGCTTTCTTCATTGCTGATGCTGGTGGGTTTCAACTGGCCAAGCGTGCTGTATTAC	XFPR_02320	XFPR_02320	547801	548697	+	hypothetical protein
long-mer344	CP009826	547980	548022	TCTGATGGTTCTAGTCACCCCGCTACTGACGGGGGGAGTGCTG	XFPR_02320	XFPR_02320	547801	548697	+	hypothetical protein
long-mer345	CP009826	548136	548164	AGCGCTGGTTGTTACATTTCTGGTGATTC	XFPR_02320	XFPR_02320	547801	548697	+	hypothetical protein
long-mer346	CP009826	548244	548324	CCATCAATCATATGTTGCTCCTTCTAAGTCACTTATTCAGTTGTGGTCGCTGTTTTTGTCATTGATCTTCGCGGTGGTGGC	XFPR_02320	XFPR_02320	547801	548697	+	hypothetical protein
long-mer347	CP009826	548488	548530	ATTGTTGCAACACTCATTGCGACGCTGATAGTGATGGCATTGG	XFPR_02320	XFPR_02320	547801	548697	+	hypothetical protein
long-mer348	CP009826	548607	548649	GGTGTTTAACGGGGCGGTGTATGCGGCGTGGAAACAGATGCTT	XFPR_02320	XFPR_02320	547801	548697	+	hypothetical protein
long-mer349	CP009826	548680	548734	GAGGTGTTGGCTGCTTAGTAGTACGCTTGGGGGGGAATGTGGGGGCGTGCTGTTG	XFPR_02320	XFPR_02320	547801	548697	+	hypothetical protein
long-mer350	CP009826	549061	549103	GACGTCTGGTTTGAACGTGGTTAGGAAATGGAAGACTGCGGGC	XFPR_02325	XFPR_02325	548764	549504	-	preprotein translocase subunit TatC
long-mer351	CP009826	549252	549277	ATAGGCCCAGAAAGAAAGTCAGTTTC	XFPR_02325	XFPR_02325	548764	549504	-	preprotein translocase subunit TatC
long-mer352	CP009826	549797	549858	ACTGTGTGCGTGCGCGGCGAAGCAACAAACCAGCAAAGCGTGCTGCTTTGGGTAAGCGTTCT	XFPR_02330	XFPR_02330	549501	549923	-	preprotein translocase subunit TatB
long-mer353	CP009826	549938	550012	GTCTCAGTGCTTACCATGATCTTGTTGGGGTCCGGAAGCGGTGCTCTGGGAGGTGGAGGTGCTGCCAAGCTGATC	XFPR_02335	XFPR_02335	549941	550162	-	preprotein translocase subunit TatA
long-mer354	CP009826	550018	550084	GTTTGTCGTCTTCGCGTAGGCCTTTTTTGAACTCTTTAATGGCGTTCCCAATATCTTTGGCGCCATT	XFPR_02335	XFPR_02335	549941	550162	-	preprotein translocase subunit TatA
long-mer355	CP009826	550237	550279	TTAGTGGTGATCGAGAGCTTCAGTGTGGATGTCATCTTCGGAG	XFPR_02340	XFPR_02340	550237	551142	-	SH3 domain-containing-like protein 1
long-mer356	CP009826	550351	550424	CTGGGTTGCCTTGGCCGATGGCGTCACTCTCACTGTTGTGCCAGTCCTAGGTGTGCTGGTGTGTTGGTGCCATC	XFPR_02340	XFPR_02340	550237	551142	-	SH3 domain-containing-like protein 1
long-mer357	CP009826	550441	550525	CTTATTACGGTTATTGCGTGCAGTATAAGTGACTTCCTCCAGGCGATCACGGAACGCGATCACGTCGCTGGAGGGAGGTTCGGCG	XFPR_02340	XFPR_02340	550237	551142	-	SH3 domain-containing-like protein 1
long-mer358	CP009826	551410	551476	CCTGAGTGATCGCCGCGTGGTTTCCATTCCGCCGTTGTTTTGGAAACCATTGCTGCATATGGTGATT	XFPR_02345	XFPR_02345	551315	552277	+	ferrochelatase
long-mer359	CP009826	552270	552312	TGCTGTGAATGCAGCAGCGTTTTCAGTGCATTGCGCTGTGTTG	XFPR_02345	XFPR_02345	551315	552277	+	ferrochelatase
long-mer360	CP009826	552339	552381	TTTAGTGCATTGGTGTTGCGGTGGATGAGGGGATGTGCCGATT	NA
long-mer361	CP009826	552480	552535	GTGAGTGTGGATCGCGGTTGCACCAGTGCAGCCGTTAGAGTTTGCTTGCAGAGGCA	NA
long-mer362	CP009826	554844	554886	CTTGTGTTTCCGCATAGGCGTGCAGTGCTCCGCGGCGCATCCG	XFPR_02360	XFPR_02360	554392	555291	-	tRNA 2-thiocytidine biosynthesis protein TtcA
long-mer363	CP009826	557280	557322	TGTTGGTCTCTGCGATGTCGCATTGCCGCGGTGTATGGTCTGA	XFPR_02375	XFPR_02375	557133	557345	-	hypothetical protein
long-mer364	CP009826	557925	557984	TTATTTGTTTGGTGACGGGGGCGGTGTAGATCAGGTGCGAAGCGGGCGACCGTGTTACCG	NA
long-mer365	CP009826	558674	558716	TTGTGGCGGCATCTCCCATTCGGACTTGTCTACAGGTTTGCCG	XFPR_02385	XFPR_02385	558050	560152	-	peptidase
long-mer366	CP009826	560938	560980	GATCATTCCATGTGGGATGCTTGTCGCCATCGAGGGGATTGAT	XFPR_02390	XFPR_02390	560927	561580	+	thymidylate kinase
long-mer367	CP009826	561031	561094	TGTCGGGTTGGAAACGGTGGTTAGTAAGGAGCCGACCAACGGACCATGGGGCACGCTGTTGCGG	XFPR_02390	XFPR_02390	560927	561580	+	thymidylate kinase
long-mer368	CP009826	561520	561562	GGTATTGCGGGTGCGTCTGGGTGCATTAGGTGCGGTGGTGTTG	XFPR_02390	XFPR_02390	560927	561580	+	thymidylate kinase
long-mer369	CP009826	565622	565664	CAGGTTCTTTGTATTTGCCGGTCAGGTTGAACAATGCACCAAA	XFPR_02410	XFPR_02410	564756	565811	-	phosphoribosylaminoimidazole synthetase
long-mer370	CP009826	573020	573059	ATTGCTTCAGGTGTTGGTATTGGTATTTGTGTGTGGTTGC	XFPR_02445	XFPR_02445	572410	573396	-	thiamine biosynthesis protein ApbE
long-mer371	CP009826	580190	580273	ATGGTGCTGCCCTGAATATGCGGGGTAGGGTGAAGTTCATATGGACTGTTTATATGGAATACGCTCGTCAGCGCGGTCTTGTTA	XFPR_02480	XFPR_02480	579308	580204	+	membrane protein
long-mer372	CP009826	580280	580338	TATTGCTCTATCCAGAGAGCACGTGTGGCGTTTGGTGTGTAGTTGGCCAGTTGTACTGC	NA
long-mer373	CP009826	580403	580452	TCAGATTTTTCCTGTGACAGGCCAATCTCGACTGTTCGTGGCATCCCTCA	NA
long-mer374	CP009826	580461	580501	CAGTGCCTTCTGATTCTCTAAATTTCTGGGGCGTTTTTGTT	NA
long-mer375	CP009826	580644	580695	GGTTCTTCCGATCAGTGATGTAACCTTGAGTCAGATGAAACGAGAGAAGCTG	XFPR_02485	XFPR_02485	580525	580743	+	hypothetical protein
long-mer376	CP009826	581304	581346	TAATCAGTTTGGAAATGCGGATAATCCAGCTGCGCATGAGTTC	XFPR_02490	XFPR_02490	580873	582243	+	cystathionine beta-synthase
long-mer377	CP009826	581552	581594	GGTTGGTGGAAGGGATTGGAACTGATTGTTTGCCTCCGATTTC	XFPR_02490	XFPR_02490	580873	582243	+	cystathionine beta-synthase
long-mer378	CP009826	582833	582939	GTGTCGACAGTGCAACAGTTCTCGCGTGTGCTATATCTCACTCATCATTTGATAATTATTTTTAGCCTCATGTCATTTTCTTCCTAGCAGATGAATAACTGATGTCA	XFPR_02495	XFPR_02495	582934	584304	+	methyltransferase
long-mer379	CP009826	583305	583332	GGATGCGGTGTTGGAGCACGTATGTGGG	XFPR_02495	XFPR_02495	582934	584304	+	methyltransferase
long-mer380	CP009826	583348	583419	CTGAAAATCGACGTGGAAGGTGGTGAGCGTCGGGTGCTACGCAGTTGGGTGGCTTCTCCAGTGCGGCCTTGG	XFPR_02495	XFPR_02495	582934	584304	+	methyltransferase
long-mer381	CP009826	583845	583887	TCGTGCGCAATCAGAGCATCTTATTTCGGAGGTCGATTCCCTG	XFPR_02495	XFPR_02495	582934	584304	+	methyltransferase
long-mer382	CP009826	588992	589025	GTGCTAGTCACCGGGGGGGGGGCTGGCTTTCTGG	NA
long-mer383	CP009826	589158	589199	TCACCTTCCCACTCTATGTTGGAAGTTGACCGCATTTACAAT	NA
long-mer384	CP009826	590463	590505	TAGCAGCCTGCGTGCTCAATTTTAAGCTGCGCGTTTCGAGCTA	XFPR_02520	XFPR_02520	589922	590875	+	dolichol-phosphate mannosyltransferase
long-mer385	CP009826	592959	592980	ATTATTTACCTTAAATATTAAA	NA
long-mer386	CP009826	594197	594239	TACAACAACCGTCAGTTTATTGTCTTAGAAATCCATACCGCCC	XFPR_02540	groEL	594221	595864	-	molecular chaperone GroEL
long-mer387	CP009826	597905	597947	TACGGGTGTGGCGTATTGGCCACAGGGCAGTAAGTATCACGAT	XFPR_02555	XFPR_02555	597213	599489	+	cytochrome C biogenesis protein
long-mer388	CP009826	603590	603611	GTGAGGTATGAGGTATGAGGTG	NA
long-mer389	CP009826	607297	607339	TAATCATGTTCATGATGCTCATCGGGTTGCGCATTGGCGAGGC	XFPR_02590	XFPR_02590	606564	607805	+	integrase
long-mer390	CP009826	608513	608546	GATCGCCGCCCCAGCCGCCCCAGCCGCCCCGCAG	XFPR_02600	XFPR_02600	608391	609758	+	hypothetical protein
long-mer391	CP009826	610377	610419	GCACCCCTGCGGCAACACCAGTGCGGCGGGCGTTCTCGCGTTT	XFPR_02605	XFPR_02605	609955	610440	-	hypothetical protein
long-mer392	CP009826	611361	611433	AACAACAGCAAGGCGCTTGCCACGCTCAAGTTTGGCGACGGCCTGTAAATCGCTGTAATCAACAGGATGTCGA	XFPR_02610	XFPR_02610	610692	611408	+	hypothetical protein
long-mer393	CP009826	611501	611543	GTCGGCAGGTCAGCGAGGCTGAGCACCCGGCCAGTCCGGGAAC	NA
long-mer394	CP009826	618505	618547	TCACTGGCTGATTTTGCACGGTCGCTATGTTTGCAAGGCACGC	XFPR_02665	XFPR_02665	617930	618616	+	endonuclease III
long-mer395	CP009826	619317	619359	AAAGCGCTTTTCACCCCAGGTCTGCTCCAGTGCCGCACCGAAC	XFPR_02670	XFPR_02670	618936	619598	-	membrane protein
long-mer396	CP009826	619714	619772	CCGCTGTTGATTCACAGATTGTTGCTACCAGTCTGTTACTTCCCTAGAGGCAGCGTTGT	NA
long-mer397	CP009826	620045	620087	ACCGATCTGATTCAGCGTACAATGCTGGCTACGCGTAATGGTT	XFPR_02675	XFPR_02675	620056	621315	-	membrane protein
long-mer398	CP009826	620598	620626	CATGTACACCGTTGATGATGAGCGATTCC	XFPR_02675	XFPR_02675	620056	621315	-	membrane protein
long-mer399	CP009826	621338	621377	GGAGCAGTCATGCAGGATAGCAGGATAGCTGGCCAAGCGT	NA
long-mer400	CP009826	623509	623551	GAAGAATGGAGCATCTGCCATTTCTGTCAGATCTCCCATACCT	NA
long-mer401	CP009826	624316	624358	GATGGCATACAGATAACCAATGACCTCCAGCGGCAAATGAGCT	XFPR_02700	XFPR_02700	624172	625485	-	amino acid:proton symporter
long-mer402	CP009826	625363	625405	CAATGGTCCAAACCAAGTCTTTGCGGCCGGTCCCATCACCCAA	XFPR_02700	XFPR_02700	624172	625485	-	amino acid:proton symporter
long-mer403	CP009826	625722	625764	GGTGAGCGTGCCCAAAGTGACACATCCTGCCGCTGAGACCCCG	XFPR_02705	XFPR_02705	625633	627327	+	alkaline phosphatase
long-mer404	CP009826	626811	626853	CTTTGTTGGCTACCCAGTCCGTGGCAACCCGATATTGGGCAAA	XFPR_02705	XFPR_02705	625633	627327	+	alkaline phosphatase
long-mer405	CP009826	628154	628184	GACCTGGTTACTACGCGCACTACGTGGCTCC	XFPR_02710	XFPR_02710	627789	629096	+	tRNA(Ile)-lysidine synthetase
long-mer406	CP009826	628825	628867	CCGTGCCCGGTTTCCCACACCTCCTGTGCGTGCGTGCCCGCCG	XFPR_02710	XFPR_02710	627789	629096	+	tRNA(Ile)-lysidine synthetase
long-mer407	CP009826	629831	629873	TGCCGGCATGTGTGGCGGCCAAGCACTAGATATTGACGCCACT	XFPR_02720	XFPR_02720	629391	630266	+	geranyl transferase
long-mer408	CP009826	630416	630454	CGATAAAGTGTGATAAATATCGGAATATCAACCGATAAG	NA
long-mer409	CP009826	630721	630763	TGAGATTCTTTCATGATGAACTTTACATCTTTGGAGCGTGTTT	XFPR_02725	XFPR_02725	630733	631275	+	hypothetical protein
long-mer410	CP009826	630783	630825	ATATATTGCTGCGCATTCTCGCTCTGTTCTTGTGGTGTTTTTC	XFPR_02725	XFPR_02725	630733	631275	+	hypothetical protein
long-mer411	CP009826	630915	630957	GGCATTCGGCGGTGCCGAGGGATATACCCTAACAATGGTGATG	XFPR_02725	XFPR_02725	630733	631275	+	hypothetical protein
long-mer412	CP009826	630972	631044	GCCTCTTGCGTTTTTGTGGGTGTATTCACAAGCGAACTACCAAAAAGTGCCTTTGAAAAAAGCGATTATCGTT	XFPR_02725	XFPR_02725	630733	631275	+	hypothetical protein
long-mer413	CP009826	631061	631138	GTTGGTTGCTATTAATTGGTTATGCGTGGATTCTTTTTGATGGAGTGGCTATCTCTTCCCTTGAACATCGAGTTAGAT	XFPR_02725	XFPR_02725	630733	631275	+	hypothetical protein
long-mer414	CP009826	631153	631289	TTATTTTTTGGGAGGTGGCATGTCGGTTTCTGTCTGCTATATGGAGTGTTTGTTTTTTCTTATATTTTTAATTTTTTTTCGATATTATCTTTAACGTTACGTTTAATTTTTAAGAAACTTTAATAGGAGTGATAGCG	XFPR_02725	XFPR_02725	630733	631275	+	hypothetical protein
long-mer415	CP009826	631327	631400	ATCTCATCAGATTGATGACAGCACTTTCAATCAGTTGAACGGAATATTGAAATCTGGGTCTTTGGCATTTATTC	NA
long-mer416	CP009826	631464	631551	TAAGAAAAAGTTTGCTTTTATCTATTCTTGTTGCAGGAGGTAGTTGGCTTTCAGGGTGTGGTATGAATTCGGTAGAAGGTTTAGGTGA	XFPR_02730	XFPR_02730	631433	631858	+	hypothetical protein
long-mer417	CP009826	631555	631597	AAACAGTGCAATTGATGATGCCTTGGTTGAGACTGGGCTCTGC	XFPR_02730	XFPR_02730	631433	631858	+	hypothetical protein
long-mer418	CP009826	631643	631671	GGAAATGAGAAAAGAGTTTATCTTAATTT	XFPR_02730	XFPR_02730	631433	631858	+	hypothetical protein
long-mer419	CP009826	631740	631776	TTGGCATGCATACAACAGTGACGATCTCATTTTACAA	XFPR_02730	XFPR_02730	631433	631858	+	hypothetical protein
long-mer420	CP009826	631810	631831	GATTTATAACATGATTTTTGTG	XFPR_02730	XFPR_02730	631433	631858	+	hypothetical protein
long-mer421	CP009826	631861	632095	AGTAATAATATATCTGTTCAGGTTAGGTATGATATCGGCGGCGTGGATGGTATTCCTCATACTTTCATTGTGATTACCTTGCCCAATGGGAGTGAACGCGAATATGGATATGGACCAGCCAATCCAGGAAATCTGTCTGGACCTGGGAAAGTATTTGAAACTGGAAGACACACGAAAGAAAAAGAACATGAACATCAAGGAAGTAGTTTTAAATATAGTATTACCTTGGATCAGT	NA
long-mer422	CP009826	632113	632162	TCCCCTACACATCACCAGGCCCGCGTGCACTGGCAGTCTGTTGCAGCAAG	NA
long-mer423	CP009826	633751	633877	GAACTATGAATGAATCTTATTGGACTGAAGGAAGTTTTTGGAATCAAAGCAATATTTCCACTGGTAATATGGCTAATTCTGCAATTTATGAATCAGTATGGTCACGTCTTCCTGGGCGTGAGAATGG	NA
long-mer424	CP009826	633884	634041	CGATGCGTACAGACATCTGTTGCTTTCTGCGGAGTTAACCCGTGTTTTGGGTGAAAGTTACGCTCGTGCAGCACTTGATTATCATGAGCGGGATGGAAACAGACATGGACAAATGCCTGCATCTGAAAAGATGGACCGACATAATAATGAACTAGGAA	NA
long-mer425	CP009826	634118	634199	CGATCAATCCAATGGACAAGGAGACGGTGTTCAATGGCTTGATGAGAGTCAGTGGGAGAAAAATCCAACTAATGACGATGGA	NA
long-mer426	CP009826	634289	634331	TCCAAGGCACTATAAAGATTTTCCACCGGAGTACTTCCTTGAT	NA
long-mer427	CP009826	634335	634387	GAATTTCATCAGCATTTCAAAAGCGCCCGTGCCTTCATCCCGCGTCGCGACCC	NA
long-mer428	CP009826	635318	635345	ACGCAACGGCCAGGTGTCCACAGGGGGC	NA
long-mer429	CP009826	635375	635417	TCCTGACGGACACAGCGAAGATGTGATGAGCATCCTGCTCCAG	NA
long-mer430	CP009826	635544	635586	GCCTTTGGATGGGATGCGTCCACCCTAGAGGCCAAGCTAGATC	NA
long-mer431	CP009826	635613	635642	GCGCTACAAGATGTCATGGACCTGTACCGC	NA
long-mer432	CP009826	635917	636012	ACGGCGATGCGGGTAACGACATTCTCTACGGCGGCGGTGGCAATGATCTTCTTCTGGGCGGGGATGGCGATGACCTCCTAGACGGCGGCGAAGGCA	NA
long-mer433	CP009826	636455	636488	CAAGGATATTCTGCTGGGTGGGGATGGCGATGAC	NA
long-mer434	CP009826	636693	636716	CTCGTGTTTGGTGAGGGGCTGTAT	NA
long-mer435	CP009826	636898	636946	TGTCCCCTGCGGTAACGACGACGCAAGCCAGTGTGGGTGATACCAAGGA	NA
long-mer436	CP009826	638510	638552	GGGGCCGAGTGCTTTGTCACGCAGGGTGATGTTGAGGCTTTGC	XFPR_02755	aceE	637379	640069	-	pyruvate dehydrogenase
long-mer437	CP009826	638591	638633	CGAGGTGAGGAGGCGTTCGTATTTGTCTAGGCCAGGGACGATG	XFPR_02755	aceE	637379	640069	-	pyruvate dehydrogenase
long-mer438	CP009826	638657	638699	ACGTTGCGGGAGGAAGCCGCCTAAGGCTTCACGGCGGGCAAGC	XFPR_02755	aceE	637379	640069	-	pyruvate dehydrogenase
long-mer439	CP009826	638759	638789	GTCCAATTGTTGGTCGCTGATCGGGATGTTG	XFPR_02755	aceE	637379	640069	-	pyruvate dehydrogenase
long-mer440	CP009826	640616	640658	CTTGGCATGCTCTCCGAGTTTTCTGTGCTCTATCCGGAGATTC	XFPR_02760	XFPR_02760	640565	641509	+	malonyl CoA-ACP transacylase
long-mer441	CP009826	650402	650444	AAGAGTGGATAGTTGAGTAGGTGGGAGGAGGAACAATCCAGTG	NA
long-mer442	CP009826	651881	651920	CAACGACAGCGGATCGCCCCCGGACAAAATGACTTCCTCA	XFPR_02825	XFPR_02825	651383	652411	-	lysine 2,3-aminomutase
long-mer443	CP009826	652298	652340	TGCAAGTAGCTCGCGCGGATCACGGATTGCCTCCCGCCATACC	XFPR_02825	XFPR_02825	651383	652411	-	lysine 2,3-aminomutase
long-mer444	CP009826	652744	652786	CGATGGCGAATACTGGCACTTTATGCAACAAGAAACCTTTGAA	XFPR_02830	XFPR_02830	652514	653080	+	elongation factor P
long-mer445	CP009826	653329	653371	CGTGAGAGTGTCATCGTTGGCTTACTGCCAATTGCCGAGGCCC	XFPR_02835	XFPR_02835	653218	654561	+	N-ethylammeline chlorohydrolase
long-mer446	CP009826	654780	654822	TTGTGGCGGCGGCCTGCTCAGTGAAGCCCTGGCGCGCCAAGGT	XFPR_02840	XFPR_02840	654592	655332	+	3-demethylubiquinone-9 3-methyltransferase
long-mer447	CP009826	654942	654984	ACAACCGGCCCCGTTTGATGCGATCGCCTGCATGGAGATGCTT	XFPR_02840	XFPR_02840	654592	655332	+	3-demethylubiquinone-9 3-methyltransferase
long-mer448	CP009826	654997	655039	GATCCGGCGGCGATTGTGGACACCTGCGCCCACCTCTTAAAAC	XFPR_02840	XFPR_02840	654592	655332	+	3-demethylubiquinone-9 3-methyltransferase
long-mer449	CP009826	657381	657466	GCTATCCCCCTGCGTCCTTGCCTAACAGCTTCAGAGCACTGCCGGTTGCTGGTTAGCCCTTCTGTTCATGCTGATACAAACATCGC	NA
long-mer450	CP009826	659153	659195	GATTGTTCGGCGGCATTTATCGATTTTTCCAGCGTATTTCCTG	XFPR_02855	XFPR_02855	657575	659209	+	polygalacturonase
long-mer451	CP009826	659626	659668	AAGGTGGCGTGTGTACCGCCAAGGCGTAGCCCTTCGGCAATTT	XFPR_02860	XFPR_02860	659532	660644	-	homoserine acetyltransferase
long-mer452	CP009826	665385	665427	TTGTTGATGGCAGGTGTGTTGTGGCGTTTGTGTAAATGCTGTG	NA
long-mer453	CP009826	668004	668035	AATCAGTACCCGCCGATGATATGCGGGCTTTG	NA
long-mer454	CP009826	676021	676063	CTCGCACTCGGTTCGCCAACTTATCCGTTGGAACCGGTCTCTT	XFPR_02945	XFPR_02945	675304	676905	+	hypothetical protein
long-mer455	CP009826	677232	677259	GTCCAAGGTGGTGATGTCTGCGGATTAC	XFPR_02950	XFPR_02950	676909	678201	+	ABC transporter substrate-binding protein
long-mer456	CP009826	680641	680683	TTGCAGGCGACACGCTATACGATCCGCGGTTCAATGGATGGTC	XFPR_02965	XFPR_02965	679918	683079	+	coagulation factor 5/8 type domain-containingprotein
long-mer457	CP009826	684958	685000	GCACACTAGAACACCGAGACGACCGACAGATGTATCGATTGGT	XFPR_02975	XFPR_02975	684535	685422	-	acyltransferase
long-mer458	CP009826	685839	685881	TAATGGCTGTCCGTTGTGTTGCCGCATGATTGATAGACAATGC	XFPR_02980	XFPR_02980	685511	686551	-	agmatine deiminase
long-mer459	CP009826	700219	700246	CCGCGTGGTCTACGATATTTCAGGAAAA	XFPR_03040	guaA	698705	700273	+	GMP synthase
long-mer460	CP009826	701711	701753	CCTAAGTACGTAGGGGGAAGATAGCAATAAAAAGACAAATTGC	NA
long-mer461	CP009826	702404	702526	GGACAAGGTGCTGCAATGGGCGCTCGATCTGGAGACTAAAGGCGTGCTTGGCAAGGGAAGGCTATTCTCGTCGCAGGAAAAGCAGATCGTGAAAAACGATAGTGTTAACGTCGGAGGCGTTAA	XFPR_03050	XFPR_03050	701934	702833	+	hypothetical protein
long-mer462	CP009826	702686	702728	TAATCTAATGACTTTGCAAGCCCAGGCCATTTCATCAAGACCG	XFPR_03050	XFPR_03050	701934	702833	+	hypothetical protein
long-mer463	CP009826	702779	702821	TAACTCAGGTGTGGCTGCGACAGAAGTGTTCCCCCATCTGAGA	XFPR_03050	XFPR_03050	701934	702833	+	hypothetical protein
long-mer464	CP009826	703383	703425	GCCGAGTTTGAGGTAGCTCAAACCTACATCTACCAAAGTTTCC	XFPR_03055	XFPR_03055	702957	705854	-	excinuclease ABC subunit A
long-mer465	CP009826	703696	703755	TCCGGAACCTGCGCAAAAAGCGCGCGTAACGGAGTGAATATGCCGGTGTAGGTTGCTGGG	XFPR_03055	XFPR_03055	702957	705854	-	excinuclease ABC subunit A
long-mer466	CP009826	709219	709261	CCTTACACTGATGGTGCCCACGCTGTTTGGTTCTTCCATTGCT	NA
long-mer467	CP009826	710488	710519	CTTCGCCTCCACCACCCCGCCGCCGCGTTTGA	XFPR_03085	XFPR_03085	710303	711250	+	riboflavin kinase
long-mer468	CP009826	714613	714637	CGTTGGCTCCTACTACTGGCCCTCC	XFPR_03095	XFPR_03095	714227	714730	+	peptidase A8
long-mer469	CP009826	715810	715850	TGCCAGTGACCCCGCCTGAATCATTAGCAACAAACACCACA	NA
long-mer470	CP009826	716061	716153	CCACCTTTGCGCCACTGTCGCGCACTTGCTACAGTCCATCCCCAGCCCTGATCCTGATGTGCCGTGCCGCGCCCCCTGAGGCCCACACCAAAC	NA
long-mer471	CP009826	716382	716417	GACAAAGAGAACGTTACCGTGACAACCGAACACTGC	NA
long-mer472	CP009826	716782	716836	CACGCTTTCAGCAGACCCTGTTTGGCATCATCTCCAATGGCTCCCCGACAGAACT	NA
long-mer473	CP009826	716962	716994	AGGTGAACAGAGACGCCAACGTCATACTGCGGC	NA
long-mer474	CP009826	717229	717275	TCGGCAACTATGAGATGGTCGCGACCATCGGAACTTCCTTTACCCCC	NA
long-mer475	CP009826	717386	717459	CGTGCTGTCTCAAGCCATGGGTTACATCCCATCTGCTGTCTCCGGTCTCTCCTCCTTGAACGAACCTAGCAGCG	NA
long-mer476	CP009826	717494	717536	TGTGATCTGGTTCATCGTAGTGGCGGTCAAGAGTCTTGATGAG	NA
long-mer477	CP009826	717607	717747	ATCGCATCGCCAACATGATTTGCACGGTGATCTCCTGCGCTTTGGTACTCAGATCGTCACAGCTGGCCTGGCAGATTCAGTACAACGTGTGGGCTGTGCTGTTCTACGATCGTGTTTTTGATGGTCCCGCAGGTCAGGTGG	NA
long-mer478	CP009826	717758	717810	GCTGCGCCGCCTTCTATACAATCAGATTGCTGACATGCGGCGTTTCCCGGACT	NA
long-mer479	CP009826	717867	717905	CAGAACAACGACACCAAACACAGCCGAGCACTTCACAAG	NA
long-mer480	CP009826	717932	718009	CTTCGTCTGGCTACATAGCCATGACCCGGACCTTGCTGTAGCGTGCTTGGGGGATGGCATCACCTACGACGCAGAGCA	NA
long-mer481	CP009826	718039	718126	AGGGGCCGATAGGCAACGTGAACTACCTCGCCCTCAATCCTGCACCCCCAGAACCGGAGCCAGATGTTGCTTCCGCCGTGCCCAACGC	NA
long-mer482	CP009826	718133	718197	CCGACCTTACCCAGCCAGCCCTTACCACGTCTGGGTCCAGCATTGCCCGAAGTCGCTCCCATCCC	NA
long-mer483	CP009826	718299	718341	CTCTCGCTGCTGCCTCAACCTACTGGCACTGACTGCCACACCG	NA
long-mer484	CP009826	718436	718478	CCCCGCACACAACAACACGTGTGCACCCCGTGACAATGCAATG	NA
long-mer485	CP009826	718511	718575	GCAGCCCGTGTATCCGCGTAGTACCAAGCATCACCCAAGCCTCTCTCCCGGCTCTGCGCCTCCGG	NA
long-mer486	CP009826	718603	718641	CGTTGCTGTAGCGGACCATTTCCCCGCACGATGCTTCGA	NA
long-mer487	CP009826	718778	718820	CCTGTCCTCACCTTGGCACCTCGGTCGCCTAGGCGATAGCAAA	NA
long-mer488	CP009826	718837	718879	GCAAACCAATGCCTGACCGTCGCCGTGACAGCGCTACCAAGCA	NA
long-mer489	CP009826	718963	719030	TGAAAGTTATAAGTTCGATTCTTATCACCGGCACCATGCTGTAGCAGAAAAGTGCCCTTGAACCCGCC	NA
long-mer490	CP009826	719278	719320	CTTCAGAAGGCACGCACGATCAACGCTGACGACCCGCCGTGTA	XFPR_03115	XFPR_03115	719107	721434	+	hypothetical protein
long-mer491	CP009826	719333	719367	GGAACGATGGCAAGACGGATATAAAAGTCACTCTG	XFPR_03115	XFPR_03115	719107	721434	+	hypothetical protein
long-mer492	CP009826	719448	719486	CCAGGAAGTGCATCCCGCGCAGCGCCAGAAATATCTCCA	XFPR_03115	XFPR_03115	719107	721434	+	hypothetical protein
long-mer493	CP009826	719651	719693	ATGCTGAGGCAAAGATTGCCGTACTCCGTACCCAGAGAGAGGC	XFPR_03115	XFPR_03115	719107	721434	+	hypothetical protein
long-mer494	CP009826	719708	719753	CCGCCTTATTGCAACGCCATGAACTGCAGCCATTACCGCACATCGA	XFPR_03115	XFPR_03115	719107	721434	+	hypothetical protein
long-mer495	CP009826	720054	720084	CTTGGAAAAAATAGCTGACCGTAGACAAGGC	XFPR_03115	XFPR_03115	719107	721434	+	hypothetical protein
long-mer496	CP009826	720450	720492	CGTGTATCAAGCGGCCAAGGCTAAGAAAGAGCAGCTTGAGCGT	XFPR_03115	XFPR_03115	719107	721434	+	hypothetical protein
long-mer497	CP009826	720514	720565	GCACTTGATGCGGGATTGCCGAACCTTTTGAGTGAGTACGCATCCAAAATCA	XFPR_03115	XFPR_03115	719107	721434	+	hypothetical protein
long-mer498	CP009826	720637	720724	ATGCGAGCCAGCTATCGTCTGCAGCTGCGTGGGCAGCAGGTTGCCCTGGGCAGCCGAACGGATCCACACCCAGGCTTCCACAACGTGT	XFPR_03115	XFPR_03115	719107	721434	+	hypothetical protein
long-mer499	CP009826	720761	720803	TTTTCCTGGCGCGTTTGTATGGCACCCCGGACGCACTCGTCGG	XFPR_03115	XFPR_03115	719107	721434	+	hypothetical protein
long-mer500	CP009826	721068	721234	CCCCTACATGCTTAGATACGCTCAGGTGGTCGCTTTTGTGTCTGGTACCTATGACGGGACATTGCAGGAGGTCGCATCTGTGCTCAGACCACTTGTCGAAGGCTTTTTCAAACGTCGCTTTGCACCACCGTTGCTGCGGCAAGATGTGTCACTTGGTCAAATGATTA	XFPR_03115	XFPR_03115	719107	721434	+	hypothetical protein
long-mer501	CP009826	721254	721305	CGATGATTCCCCGTTGGCGCTCGCCAAGCCATATGTTGACACGCTTGAAAAA	XFPR_03115	XFPR_03115	719107	721434	+	hypothetical protein
long-mer502	CP009826	721392	721416	GATAGCATTAGAACTCATCTATGGG	XFPR_03115	XFPR_03115	719107	721434	+	hypothetical protein
long-mer503	CP009826	721509	721557	TCTCACGCAAACCATAATCTGCAGGCCCCCCCCCAAGCCGCGTCGCACC	NA
long-mer504	CP009826	721821	721855	CCCAATTACCCAATTACCCAAGCGGCAAACAACAA	NA
long-mer505	CP009826	722198	722221	ATGCACCTCAATCCCCACACCACG	XFPR_03120	XFPR_03120	721985	725545	-	phospholipase
long-mer506	CP009826	722306	722348	CGTGACCTGCACCTGACGCTCTACCGCCTCCTGCATTGCTTTG	XFPR_03120	XFPR_03120	721985	725545	-	phospholipase
long-mer507	CP009826	722664	722689	CTTGTGCGCTGGTCGATAAAACCGCC	XFPR_03120	XFPR_03120	721985	725545	-	phospholipase
long-mer508	CP009826	722788	722840	GGTCCACCTCAATTCCCACGTTACGGCATGCCTGTGAAATGGCACGCGCCTGC	XFPR_03120	XFPR_03120	721985	725545	-	phospholipase
long-mer509	CP009826	722873	722915	ATGCAGCGGCTTCCCATACTGCGCTTGCAGCGACTCGCGGTGC	XFPR_03120	XFPR_03120	721985	725545	-	phospholipase
long-mer510	CP009826	722920	722963	CAAGCCACGCCGCAATGGTCTCCGCCTCATAGAGGTTATGGCGG	XFPR_03120	XFPR_03120	721985	725545	-	phospholipase
long-mer511	CP009826	722977	723014	TTTTCTGGCAGAGACCGTCGACGTGCAGATACCCCAGC	XFPR_03120	XFPR_03120	721985	725545	-	phospholipase
long-mer512	CP009826	723027	723075	TCTCCTGTTTCCTTTCCTTCTTCATTGCTCAGCGCTGCCGCCTTGGGTC	XFPR_03120	XFPR_03120	721985	725545	-	phospholipase
long-mer513	CP009826	723191	723260	GTGATACCGGCTCAGCCGTTGCGCGATCTGCATCACACTGCCTGACGCCGCGGATCTTCCAGACTGACAA	XFPR_03120	XFPR_03120	721985	725545	-	phospholipase
long-mer514	CP009826	723461	723516	AAAGTCATAGAGGTAGTCAGGGCTGAAGTTTTTCCCATCACTCCTGAAAACCTGCA	XFPR_03120	XFPR_03120	721985	725545	-	phospholipase
long-mer515	CP009826	723577	723619	GCCAGCGCGGTTCCACGGCGGCACGCCCCGTCTTTTTCTTCTC	XFPR_03120	XFPR_03120	721985	725545	-	phospholipase
long-mer516	CP009826	723623	723665	ATCCAGATCCCCTGGCAACTGCGCCTGCATCTCCGACAACCAA	XFPR_03120	XFPR_03120	721985	725545	-	phospholipase
long-mer517	CP009826	723707	723846	GCGGATGGATGTATCGGCGTGCGCATCACAGTCCGCAAGAGACACCTGGCCTGCCGCCGCCGCCGTCAGCCTTAGAGGTGCTAACGCCTCCTGCCATCTGGTGATGTGGCACTGCTCCGCATCCAGCACCTTTTCACCGC	XFPR_03120	XFPR_03120	721985	725545	-	phospholipase
long-mer518	CP009826	723875	723970	CCTGTGATCACATTGGCGCTGCATCCCACTGAGCCACCCATCAACTTGCTCAATGCTCTCCCACGTCTGTGCTGCGTAATGCGCTGGCCAGATGGA	XFPR_03120	XFPR_03120	721985	725545	-	phospholipase
long-mer519	CP009826	724034	724076	CCCATACACCAGCGACTCGTCAGCAGCATAGCGCTCCCACTGC	XFPR_03120	XFPR_03120	721985	725545	-	phospholipase
long-mer520	CP009826	724320	724363	GCCGCCGCCGCACGCAAATAACACTGTTCTGCCTCAGCGATGTA	XFPR_03120	XFPR_03120	721985	725545	-	phospholipase
long-mer521	CP009826	724394	724495	CTCGGTGTGGTACTTGCCTGCCGTCTTTCTCTTTTTGTCGTCCGAGCCTAATAACGCGCCGAAACTCTCGATCTTGGGCAACCAACGCCCCGCAAAAGGACC	XFPR_03120	XFPR_03120	721985	725545	-	phospholipase
long-mer522	CP009826	724634	724676	CACCAGCGTGGTTTTTCCAGTCCCCGGCGGGCCATTCACCGCA	XFPR_03120	XFPR_03120	721985	725545	-	phospholipase
long-mer523	CP009826	724726	724765	GCGTCCGGGTCAAAGCACGCTGATTGCTGCCATGCGCCAG	XFPR_03120	XFPR_03120	721985	725545	-	phospholipase
long-mer524	CP009826	724878	724920	TCGTATAAAGCCAGGATATGCCCGCTGGAGAACGCTGCTTTCT	XFPR_03120	XFPR_03120	721985	725545	-	phospholipase
long-mer525	CP009826	724967	725023	GGGCCAGCCACCACCGACCTCTGCTAATAGCCGATCACAGCCCGCTAGAAATTCCTT	XFPR_03120	XFPR_03120	721985	725545	-	phospholipase
long-mer526	CP009826	725419	725461	AGTGCGCCTTGGACAACTTCCAGAATTCTGAAGGATCAGGATC	XFPR_03120	XFPR_03120	721985	725545	-	phospholipase
long-mer527	CP009826	725604	725643	CTTGGCATGGCAGCGCAGCGCCAGCGTCTTCAAACGCCTG	XFPR_03125	XFPR_03125	725578	725793	+	hypothetical protein
long-mer528	CP009826	725682	725750	CCTGATAAAAAATGTGATTTACCTCAAAAATAATGCCGCTGCTGCATCCCCCCCACATCGTGCGGCGTG	XFPR_03125	XFPR_03125	725578	725793	+	hypothetical protein
long-mer529	CP009826	726225	726257	AACAGATACGTATCCGCGTAACCGCTGCCATAC	XFPR_03130	XFPR_03130	725885	729535	-	hemolysin
long-mer530	CP009826	726845	726890	GCGGTTGCTGCCCATGCCGCCATCCAGCACGTCATCGCCATCCCCG	XFPR_03130	XFPR_03130	725885	729535	-	hemolysin
long-mer531	CP009826	728135	728162	ATCTTGGTTGAGATCGCGCCACACGCGC	XFPR_03130	XFPR_03130	725885	729535	-	hemolysin
long-mer532	CP009826	728219	728270	ATCACGCAGCGCTTCAAAGCCAGAGGCCGCTTTACGTCCGTTTGACAAGACG	XFPR_03130	XFPR_03130	725885	729535	-	hemolysin
long-mer533	CP009826	728588	728648	GTCATGCAGCGTTTGCCGCACTGCATCGGCACCATGTTGAATGCTGTCGCGGATCATCTCC	XFPR_03130	XFPR_03130	725885	729535	-	hemolysin
long-mer534	CP009826	729128	729161	CCATTTATCTATTGGTAGCCCCAATCCGCCTGAT	XFPR_03130	XFPR_03130	725885	729535	-	hemolysin
long-mer535	CP009826	729164	729204	TGCTGGTCCTACGGCCGCGGTGACATCTCTTGAAATGACGT	XFPR_03130	XFPR_03130	725885	729535	-	hemolysin
long-mer536	CP009826	729230	729272	TATTGCATCATCCATTACATTTCTTGCAAGCAAATCGGAGACG	XFPR_03130	XFPR_03130	725885	729535	-	hemolysin
long-mer537	CP009826	729282	729451	ATTGCCGCATCAATATTCATGTCTGCCTCGCGGCCAGCCTCATACATCGCTCCACGTACAAACTGGGCGTAGGGGCCTTGCCCGGAATTAATGTCCCCGGCATTCTTCAACCAATTGGCTAATCTGGCATCGCCACCACCGGCTTTGATGGCATCGGACAATGTGTGGTA	XFPR_03130	XFPR_03130	725885	729535	-	hemolysin
long-mer538	CP009826	729482	729515	GGTGTTGGCAAGATCCAACGTTGTTTGATCAAAA	XFPR_03130	XFPR_03130	725885	729535	-	hemolysin
long-mer539	CP009826	729633	729655	GTTGATATTCAATATTGAACAAT	XFPR_03135	XFPR_03135	729535	730152	-	hypothetical protein
long-mer540	CP009826	729662	729769	TTATCAATCGCAGAATAAAGGAAGTCCCTACGATGATAAAAATAGAATTCTTCGTATTCCCCCATGATTTCTACTTGCTTATTGCTGCCAGCAGGTAAATGGGCATGG	XFPR_03135	XFPR_03135	729535	730152	-	hypothetical protein
long-mer541	CP009826	729785	729853	CATGGTTGATCAGGAAAAAATACTATGGTCACTATCGATCTTTCCGGTTCACCAAGGTTCCCTGGAGAT	XFPR_03135	XFPR_03135	729535	730152	-	hypothetical protein
long-mer542	CP009826	729889	729920	ATGAAATATTCCCTTGCTAGGGTCAAATTGGA	XFPR_03135	XFPR_03135	729535	730152	-	hypothetical protein
long-mer543	CP009826	729939	729964	GAAATTTGAAACATCTTTTGTAGCTG	XFPR_03135	XFPR_03135	729535	730152	-	hypothetical protein
long-mer544	CP009826	729982	730018	CATCATCATTTTACTGACCTCCTTAATGTCCTGTGTA	XFPR_03135	XFPR_03135	729535	730152	-	hypothetical protein
long-mer545	CP009826	730220	730248	CTGCACGGATAGACGGTGCGTCGCGGCGT	XFPR_03140	XFPR_03140	730155	730427	-	RTX toxin Ca2+-binding protein
long-mer546	CP009826	730494	730522	CACTCCTCTTTATTTCTTGGTTGGCCAGG	XFPR_03145	XFPR_03145	730424	731041	-	hypothetical protein
long-mer547	CP009826	730526	730700	ATATTCAATATTGAATAATCCCGTTTTATCAATCGCCGAATAAAGAAACTCAATAAGATTATAAAAATAGAATGTTTTATATTCCCCCATAATTTCTACTTGCTCATTGCTGCCAGCAGGCAAACGGGCATGGATATAATATTCTTTGCTTGAGTTGTCAGGAAAAAAGATGAGA	XFPR_03145	XFPR_03145	730424	731041	-	hypothetical protein
long-mer548	CP009826	730742	730791	TGTTTCAGTGCCAGAAAGATATCCAATATTCTTAAAACGAAATAGCATCA	XFPR_03145	XFPR_03145	730424	731041	-	hypothetical protein
long-mer549	CP009826	730856	730913	ATTACGTGATTGAAGCATCATTATTTTACTGACCTCTTTAATGTCCTGTGCAGCGGCC	XFPR_03145	XFPR_03145	730424	731041	-	hypothetical protein
long-mer550	CP009826	731183	731224	CTGGCATCGCCACCACCGGCGTTGACGGCATCGGACAATGTC	XFPR_03150	XFPR_03150	731044	731316	-	RTX toxin Ca2+-binding protein
long-mer551	CP009826	731229	731275	ACATCGCCGGATAATTCCCAGCATTGCTATAGGTGTTGGCACGGTCC	XFPR_03150	XFPR_03150	731044	731316	-	RTX toxin Ca2+-binding protein
long-mer552	CP009826	731330	731376	ATGGGATGGTATGGGCTTCAATAAAGTCAATAATTAACTGTAAATCA	XFPR_03155	XFPR_03155	731313	731948	-	hypothetical protein
long-mer553	CP009826	731592	731634	TCCAAAAAAGTATATACTCACTCTCGACATTCCTGGCCCACCA	XFPR_03155	XFPR_03155	731313	731948	-	hypothetical protein
long-mer554	CP009826	731772	731817	CTTAATCATCAGAGTTTTACTAACTTCCTTGATGTCCTGTGCAGCG	XFPR_03155	XFPR_03155	731313	731948	-	hypothetical protein
long-mer555	CP009826	731867	731888	TAGCGCCGAATACCATCAGCAC	XFPR_03155	XFPR_03155	731313	731948	-	hypothetical protein
long-mer556	CP009826	731912	731962	ATTTCAGTAAGCGTTTCAATACTCTTGGACTATTCATTATTAAACCGCCGC	XFPR_03160	XFPR_03160	731951	732223	-	RTX toxin Ca2+-binding protein
long-mer556	CP009826	731912	731962	ATTTCAGTAAGCGTTTCAATACTCTTGGACTATTCATTATTAAACCGCCGC	XFPR_03155	XFPR_03155	731313	731948	-	hypothetical protein
long-mer557	CP009826	731994	732040	TTGTGGTCGGCCTGATCCATCGCTGCACGTATAGACGGTGTGTCGCG	XFPR_03160	XFPR_03160	731951	732223	-	RTX toxin Ca2+-binding protein
long-mer558	CP009826	732056	732122	GATGTCCCCGGCATTCTTCAATCCATTCGCCAATCTGGCATCGCCACCACCGGCGTTGACGGCATCG	XFPR_03160	XFPR_03160	731951	732223	-	RTX toxin Ca2+-binding protein
long-mer559	CP009826	732140	732190	CGCCCAGTCATTCCCGGTATTTCTATAGTCGTTGGCACGCTCCAACGTGGC	XFPR_03160	XFPR_03160	731951	732223	-	RTX toxin Ca2+-binding protein
long-mer560	CP009826	732297	732345	CTTTATTTTTTGGTTGGCCATTATCAGTTTTATATTCAATAACAAAAAT	XFPR_03165	XFPR_03165	732220	732843	-	hypothetical protein
long-mer561	CP009826	732405	732450	GGTATTTTCCTATAACCGTCGCTTTTTTGTTTTGGTCTTGTTTATT	XFPR_03165	XFPR_03165	732220	732843	-	hypothetical protein
long-mer562	CP009826	732583	732627	AAAGATGATGGCACCATGCATGAATCCTGTTGCATACAATTCTTT	XFPR_03165	XFPR_03165	732220	732843	-	hypothetical protein
long-mer563	CP009826	732765	732811	CCCCGAATGCCATGAGTAAGGTAATTACAATCATTCCACATAATTTC	XFPR_03165	XFPR_03165	732220	732843	-	hypothetical protein
long-mer564	CP009826	732831	732873	TTGCAGTATTCATTGTCACACTACCGCAGCATCATGGGGGGGT	XFPR_03165	XFPR_03165	732220	732843	-	hypothetical protein
long-mer565	CP009826	733285	733316	GGGAAGGTGTGGGGTGGTGTCTGGGGTGTAGG	NA
long-mer566	CP009826	733417	733453	TGGCATTGGGGGAAAGGATGGCGGCGCATGGGAGGGC	NA
long-mer567	CP009826	734480	734522	TTGTGTGTATTCGGCGTTGGTTGCGGTGGCATCGAGTTCGATC	XFPR_03170	XFPR_03170	733472	734893	-	hemolysin secretion protein D
long-mer568	CP009826	734759	734801	ATGGGCGGGTAGGAAGGTGCGTTCATCGGCGGTGCGGTGAGGT	XFPR_03170	XFPR_03170	733472	734893	-	hemolysin secretion protein D
long-mer569	CP009826	734911	734953	TCGGTAGAGGTGGGCGTAATGGCCGTTGTTGCGGTTGAGGAGT	XFPR_03175	XFPR_03175	734890	737052	-	peptidase C39
long-mer570	CP009826	736130	736172	ACAATCAGGGTGAGCCAGCTGTTGTACCAAAACATGACGGACA	XFPR_03175	XFPR_03175	734890	737052	-	peptidase C39
long-mer571	CP009826	741718	741760	AGTGATGGCCGACAACCTTAAAAAGTTGCTTCTTCTGCTTGGG	XFPR_03200	XFPR_03200	741395	742012	+	muramidase
long-mer572	CP009826	743414	743445	CATGGGGGCGCATGTCGTTGCGTTCACCACGT	XFPR_03210	XFPR_03210	742827	743876	+	zinc-binding dehydrogenase
long-mer573	CP009826	745376	745433	GACATATAAGGCCAGCAAGGCTCCCATGCCAGCCGCAGGCAACGTGGATAAGATCGTG	XFPR_03220	XFPR_03220	744980	748084	-	acriflavin resistance protein
long-mer574	CP009826	745637	745679	GCTGAGGTTGTAGCTCAAGTCTATCGTTGTGTACTGGTTGTCG	XFPR_03220	XFPR_03220	744980	748084	-	acriflavin resistance protein
long-mer575	CP009826	745751	745793	ACGGTTGGGGACATGGATCTGATCCAGTGCCGCTGGCGTGGCG	XFPR_03220	XFPR_03220	744980	748084	-	acriflavin resistance protein
long-mer576	CP009826	745817	745883	GACGACCGTGTATTGATTGGTCTCGGAATAAATGGTGGAGATCTGGCGTTGACCGAAGGCACCGTAC	XFPR_03220	XFPR_03220	744980	748084	-	acriflavin resistance protein
long-mer577	CP009826	754547	754589	GAGCTCATGCCGAAGCAGAATTCTTGGGGTTCGAAGGCTTGGC	XFPR_03240	XFPR_03240	754411	754716	-	hypothetical protein
long-mer578	CP009826	756685	756727	TTCACACACCTCCACACACGGCGCCTTTGGTGCGTTGGCGCAT	XFPR_03250	XFPR_03250	756284	757708	+	isopropylmalate isomerase
long-mer579	CP009826	758863	758905	TTGCGACCGGTGAATCGTTTCACGTAGCACAACTAATGAGTGC	NA
long-mer580	CP009826	764864	764906	GCTTCATACTCGGATTATCTGTATTGGATCGTAAGCGCGTTGT	XFPR_03280	XFPR_03280	764692	765966	+	polysaccharide biosynthesis protein GumE
long-mer581	CP009826	766646	766688	AGCGAATATGATTTTACTTGCAGTGTTGTTGTTTCCTTGGTTT	XFPR_03285	XFPR_03285	765963	767054	+	polysaccharide biosynthesis protein GumF
long-mer582	CP009826	768821	768858	TCTGTAAGAATCTTGGGAATAGCGATAGTCAATCCAGG	XFPR_03295	XFPR_03295	768709	768987	+	hypothetical protein
long-mer583	CP009826	771477	771519	ATTGCGCCGTATGTGTCACAGAAGGTTCCAGAATATTTAGCCG	XFPR_03305	XFPR_03305	770637	771770	+	glycosyl transferase family 1
long-mer584	CP009826	779193	779235	GTGTGGGTGCTTTAAAGAGGGGAGTGGGTAATAAGAGTGCTTG	NA
long-mer585	CP009826	781489	781531	CACATCAAATGGTGATGAAGCACGTGATAGGGACAATAAGCAG	XFPR_03350	XFPR_03350	779451	781649	+	autotransporter
long-mer586	CP009826	785740	785842	AGCGTCAATGATCAATGATTTGCCGGCACCTGTCTCGCCGGAAACCACGGTCATACCAGGGCCAAATTCTAGTTCGATGTTGCGGACAACAGCGAAATCCTTA	XFPR_03380	XFPR_03380	784189	785862	-	DNA recombination protein RecN
long-mer587	CP009826	785881	785923	ATTAAAAAACTTAGGGCGAGTAGAGAGGGTAGGGAATGGGTAA	NA
long-mer588	CP009826	785927	786016	TGCCAACGGTCTCCCGAAAAATTATTTGTTTCCCTTCGTCTTACCAATATTCCATGTCCGCCTCCTTTCCTCCTACGCTTGATTCCCGAT	XFPR_03385	XFPR_03385	785980	787029	+	HrcA family transcriptional regulator
long-mer589	CP009826	786084	786186	GCTGGCCCAGCAGGCTGGACTGGATATCAGTCCGGCGACGATCCGTAACATCCTGGTGGACTTGGAGGAACTTGGTCTACTTAATTCGCCGCATACATCGGCG	XFPR_03385	XFPR_03385	785980	787029	+	HrcA family transcriptional regulator
long-mer590	CP009826	786289	786339	GCTGGTGGGGGCACGCAGGCGCTGTTGGGTAGTGCATCGGAAATTTTATCG	XFPR_03385	XFPR_03385	785980	787029	+	HrcA family transcriptional regulator
long-mer591	CP009826	786418	786460	CTGGATGCGCGTCAGATCATGACGATCCTAATTTTTGCTGACA	XFPR_03385	XFPR_03385	785980	787029	+	HrcA family transcriptional regulator
long-mer592	CP009826	787194	787236	CAGAATTCACCGGAAACAGATTCGCTTAAGGTTGAGGTTGAGA	XFPR_03390	XFPR_03390	787152	787670	+	heat shock protein GrpE
long-mer593	CP009826	789042	789084	CGAGAAGAACACGACCATTCCCACCAAAGCGTCTCAGGTGTTT	XFPR_03395	dnaK	787804	789720	+	molecular chaperone DnaK
long-mer594	CP009826	790968	791007	AATGAATGCCCGCGTTGCGTTGGGCCATCATTGCTTTCGG	NA
long-mer595	CP009826	800662	800704	GCGTTCGAAATCGTTTATTTCTTGACGGACTCTTTCACGTTGC	XFPR_03450	XFPR_03450	800164	801279	-	energy transducer TonB
long-mer596	CP009826	801741	801776	CCCCTTTGTTTAGATTTTTTTTGTGATTTTATTCAC	NA
long-mer597	CP009826	810372	810417	TGGCTCAAACTCTTTGGCTAAGCGCGCACGTAACCGCGCATCGGCT	XFPR_03505	XFPR_03505	810075	810572	-	peptidase
long-mer598	CP009826	810757	810823	CAAGGCGGCAACGCCGGTTGTACCACTGCCTGCAAACGGATCAAGAACCGTAGAGGCAGGGGGGACG	XFPR_03510	XFPR_03510	810673	811404	-	DNA methyltransferase
long-mer599	CP009826	810829	810850	TAGCAGATGCTCCATGAGCGCC	XFPR_03510	XFPR_03510	810673	811404	-	DNA methyltransferase
long-mer600	CP009826	815242	815284	TCTATGGTGTTTTGGTCAGCGGGCTGGACTCTCCCTAGAAGGC	XFPR_03535	XFPR_03535	815257	815700	-	hypothetical protein
long-mer601	CP009826	825398	825420	GACACTCAAGAAGCGTTAGCGAA	XFPR_03590	XFPR_03590	825215	825430	+	hypothetical protein
long-mer602	CP009826	826622	826647	CGCGCGGCGACGTGCCGCCGCGCTCC	XFPR_03595	XFPR_03595	825482	826894	-	hypothetical protein
long-mer603	CP009826	826893	826921	ATGCCGAAGCTCCGTGCAGCACTTCAGGA	XFPR_03595	XFPR_03595	825482	826894	-	hypothetical protein
long-mer604	CP009826	826972	826995	AGCCTGTGTGACATCCGTAGCGTT	XFPR_03600	XFPR_03600	826979	827284	+	hypothetical protein
long-mer605	CP009826	828278	828347	CAATTCTTGCACTTTGCCGATGTGGCGTTGCTCCTTGCTCACGGCCTGAGGCGCGATCCCGAACGAATGG	NA
long-mer606	CP009826	828701	828728	CACTTCCTGGCTGAGCGTGGGACGCGGC	NA
long-mer607	CP009826	828995	829031	CAACGCATCGCGCTGCGTCGCCGCCTGCACCGCGCCG	NA
long-mer608	CP009826	829442	829484	GTGAAACGTAGAGAAACATGCCAATCGCCCACACCACAAGGAG	NA
long-mer609	CP009826	830090	830127	AAGCTGCATGACCACGTTACGTAAAGTATTCGGTGACG	NA
long-mer610	CP009826	830182	830229	CACGCACTGCGCCGGTACTCGTCAACAGGGAACTCAGTGTGTTTTCCA	NA
long-mer611	CP009826	830393	830441	AGCCTATTTAACCGGCCAACGCCCTGCGGATGTCCTCAAGATGCGCTTT	NA
long-mer612	CP009826	830669	830754	TGCAAAGGCCGCTTCTGAATCCGGCGAAGTAGATTTAGCAAAAAGAATTCTTAATTTTTCAATTTCGCGATATTCGCCCCAAGGCT	NA
long-mer613	CP009826	830793	830835	AGGCCACACTCAGCAGCAAATTACTCAGCGGGTGTATCGGCGC	NA
long-mer614	CP009826	830850	830892	GAAGCCAACCAAGTGAGCACCGACGGGGGTAGTCCGCAAGTTG	NA
long-mer615	CP009826	835717	835759	GCAGTGCGAGTATTACGCGCTAGAGGGATTGAGTGCGTTGCTT	XFPR_03640	XFPR_03640	835277	836071	+	chromosome partitioning protein
long-mer616	CP009826	838670	838712	GTGACGGCCAGAATGATCCGTTCGATATCCTCAAACTGTTGGC	XFPR_03655	XFPR_03655	838387	839109	+	dolichol-phosphate mannosyltransferase
long-mer617	CP009826	839487	839529	AATCAACAGATCAAGCAGATGTCAGTGCATCTACGCGTGAGCG	NA
long-mer618	CP009826	840895	840930	TGCCACGGATGTTTACTACAATCGTACAGCAGCAAC	XFPR_03665	XFPR_03665	839729	841372	+	peptide synthase
long-mer619	CP009826	843350	843392	GATTTGAATCACCTTGATTCCTGCTTTTTCTAAATCCTGGACT	XFPR_03680	XFPR_03680	842882	845158	-	5-methyltetrahydropteroyltriglutamate--homocysteine methyltransferase
long-mer620	CP009826	860460	860509	CTATTAATGATTTTGAAATAAACTTATTTTAACTATTTGAGTTGGCTTGG	NA
long-mer621	CP009826	860549	860591	TGAATGGTTTATGGGTTATGTCATAGTGATGATGTGAGAATTT	NA
long-mer622	CP009826	861446	861488	TGGAAGCAGGCTACTCCCCAAAGGGAAGGCAGTGTAGCAGTGC	NA
long-mer623	CP009826	861583	861642	GGCACTGTTAGAGCGTTGCGCTGCCATGTGAAAAGGGGATATTTGTGTGGTTGCGATGTG	NA
long-mer624	CP009826	861699	861779	ATTAGGTAGTGGTGTTTTTTTTCATAACTTTTATAGCTATAGCGATGCTGTGATGCTGTGGTATAGCGATGCTGTTGACGA	NA
long-mer625	CP009826	862418	862502	AGTGTCTATAAAACGTTGGTGATCACCGTAGAGAGTACGCATTTGACCCGGCCAGGAATCGAGCAGGACTAGGTTGCCTGCTGCG	XFPR_03745	XFPR_03745	861932	863875	-	acetyl-CoA synthetase
long-mer626	CP009826	862586	862628	GTCGGTTGCACCGATCAGTGGTGTGATGAGGATTCCTCCTGTC	XFPR_03745	XFPR_03745	861932	863875	-	acetyl-CoA synthetase
long-mer627	CP009826	862682	862724	GTAGTACCAGTGCCAGGCTTCAGGGTTGATGGGTTCGCCGACG	XFPR_03745	XFPR_03745	861932	863875	-	acetyl-CoA synthetase
long-mer628	CP009826	862894	862939	GCAACACGGTGGCGCCATTGGTCATGGGGCCGTAAACGATGTAGCT	XFPR_03745	XFPR_03745	861932	863875	-	acetyl-CoA synthetase
long-mer629	CP009826	862985	863027	GTTTTCGCGCAGGTCAAACACTGTTTCATGAGTGTAGCTGGTG	XFPR_03745	XFPR_03745	861932	863875	-	acetyl-CoA synthetase
long-mer630	CP009826	863573	863615	GTCTGGGGCGTCAGGTTCAAATAGGAGTGCTGTTTTGTCGCCA	XFPR_03745	XFPR_03745	861932	863875	-	acetyl-CoA synthetase
long-mer631	CP009826	863663	863705	ACCGTCTTCGAACCAACGGATATGAACATCTTCAAGTTGGTAG	XFPR_03745	XFPR_03745	861932	863875	-	acetyl-CoA synthetase
long-mer632	CP009826	863708	863744	GACATTTTTGATTTTGGTTGGGGTTTTAAACCACTCC	XFPR_03745	XFPR_03745	861932	863875	-	acetyl-CoA synthetase
long-mer633	CP009826	863767	863798	AGAATGCTTCCGGTTGTTCGATGGATTCGTGG	XFPR_03745	XFPR_03745	861932	863875	-	acetyl-CoA synthetase
long-mer634	CP009826	863910	863966	TGGGCTGGCGTTCTGGTGCCGACCTACAGGTGTGCAGTGTGCCGTATCGCTTCCACA	NA
long-mer635	CP009826	864005	864047	TTGATCGATAGTGGATCAACGTGCGTGATTGTTCGATGCACTT	NA
long-mer636	CP009826	864513	864555	TTGATGCTGGTCGTTTATTTCAGTTTTATCGGTCTGATTGCTT	XFPR_03750	XFPR_03750	864408	864728	+	membrane protein
long-mer637	CP009826	864635	864694	GTTCGCTATTGTTGTTACTGCTGTTTATGTCTTTTTTGTCAACATTGTCTACGACAAATT	XFPR_03750	XFPR_03750	864408	864728	+	membrane protein
long-mer638	CP009826	864748	864805	TTTGGTGTTGTTTGGGGTGTTACCAGTGAGGTTGGGTTTTGCTGCAGATGCGATAAGT	XFPR_03755	actP	864725	866458	+	acetate permease
long-mer639	CP009826	865048	865081	CTATGCGATTGGCTCTTTAGTGGGTTGGCCGATT	XFPR_03755	actP	864725	866458	+	acetate permease
long-mer640	CP009826	865143	865196	TTGCTTACCGTTTCGCGGCGGCGCCAGTTCGTCTGTTCACTTCCGCGAGTACGC	XFPR_03755	actP	864725	866458	+	acetate permease
long-mer641	CP009826	865375	865417	GCTGTTGACTTGTTTGACTTTTATGGCAGTCATGATCATGTGG	XFPR_03755	actP	864725	866458	+	acetate permease
long-mer642	CP009826	865488	865530	GGGGTAAATCTGGGGAGGAGGTTAAAGCGTTAGGGCTATCGAT	XFPR_03755	actP	864725	866458	+	acetate permease
long-mer643	CP009826	865632	865674	TCTTTGCTGTGCCCGATGCCAAAGAGGTGCGTCATTCGGTGTT	XFPR_03755	actP	864725	866458	+	acetate permease
long-mer644	CP009826	867063	867089	TGATTTCACTTGTTATCCACGCTTGTC	XFPR_03760	XFPR_03760	867058	868965	+	1-deoxy-D-xylulose-5-phosphate synthase
long-mer645	CP009826	869976	870018	GGATGCGATTCGGTATCCGGGAGAGTGTAAAGTTGTTTGTTGC	NA
long-mer646	CP009826	875178	875220	AGCAGTTCGACATTGGCAGAGCTTTCTGGTTTGGAAGGTGCTG	XFPR_03795	XFPR_03795	874892	876436	-	peptidase S1
long-mer647	CP009826	876772	876845	GTCGTTTTGCCCCGTTGTGTTGAACCAACGTCTCTGTGTTGCAACTCGGAGACTGCAGCAATCTTTGGCGATAC	XFPR_03800	XFPR_03800	876534	877265	-	Negative regulator of sigma E activity RseA
long-mer648	CP009826	876861	876891	TTGTGCGGTCGTTGCAAATACCATTTCTGTT	XFPR_03800	XFPR_03800	876534	877265	-	Negative regulator of sigma E activity RseA
long-mer649	CP009826	878302	878344	TGGCGTGTCATTTGATATGCACTTTTTCTTGGAAGCCATAATG	NA
long-mer650	CP009826	887285	887327	AATGGATGGCGATTGGGTACGGTATAAGGTTCATAGTGAATAA	NA
long-mer651	CP009826	888772	888814	TTGGCAGGACCCAGTTCCTAAAGTCAGCCATGTGTTAGTTGAT	XFPR_03850	XFPR_03850	887417	889681	+	hydroperoxidase
long-mer652	CP009826	889822	889864	CGCATTTTGGGACAACGGCATCGGCTGTGCTGTCGTTTTCATT	XFPR_03855	XFPR_03855	889732	889917	-	hypothetical protein
long-mer653	CP009826	891913	891955	ATGATTTTCTGAGGCACTGCTACGGCAAGAACGATAGAATGCG	NA
long-mer654	CP009826	891997	892039	GATTGCGTTGCCGTCGATGCCTGATCCGCATTTCGCGCGCGGC	XFPR_03865	XFPR_03865	891959	892525	+	hypothetical protein
long-mer655	CP009826	894137	894179	GCTGCCGCTGATCGTGTGATGCGGGGCAAATAGGGAGCGCCTC	NA
long-mer656	CP009826	901391	901433	TCATGGGATCGTTTCCATTCGTCTGTGTACTAATGTAATAGTT	NA
long-mer657	CP009826	902726	902768	TACCGCGGCCCAGGCCCAGACCCTGACCCGTCCCGCGCAGACC	XFPR_03910	hisD	902697	903992	+	histidinol dehydrogenase
long-mer658	CP009826	902849	902948	CACCGCCCGCTTTGATGGTGTCGACCTGGCCACGTTTGAGGTTACTGCCGCCGAGCTGGCCGCTGCGGCCACGGCCGTCGCCCCAGAACTACAGCACGCC	XFPR_03910	hisD	902697	903992	+	histidinol dehydrogenase
long-mer659	CP009826	902957	902984	AGCCGCCGCCCGGATCGAAGCCTTCCAC	XFPR_03910	hisD	902697	903992	+	histidinol dehydrogenase
long-mer660	CP009826	904687	904729	CGCCGATGCCCATTTAGTCGCAGTATTACGCCGCTGCCAAGCA	XFPR_03915	XFPR_03915	903989	905086	+	histidinol-phosphate aminotransferase
long-mer661	CP009826	906832	906863	GGACATCCGTCACGGTGCTGTAGTGCGCCTCC	XFPR_03930	XFPR_03930	906806	907603	+	1-(5-phosphoribosyl)-5-[(5-phosphoribosylamino)methylideneamino]imidazole-4-carboxamide isomerase
long-mer662	CP009826	907009	907033	GCGTCAGATGACCCGTGCAACTGGA	XFPR_03930	XFPR_03930	906806	907603	+	1-(5-phosphoribosyl)-5-[(5-phosphoribosylamino)methylideneamino]imidazole-4-carboxamide isomerase
long-mer663	CP009826	907560	907602	ATCCCTTGCCTTGCGGGGAACCAACGGAGCCAGTATGTCGCTA	XFPR_03930	XFPR_03930	906806	907603	+	1-(5-phosphoribosyl)-5-[(5-phosphoribosylamino)methylideneamino]imidazole-4-carboxamide isomerase
long-mer664	CP009826	907648	907740	TGTGCCAATGGGCGGATGCGGTCCTATCACCGTTGCACACTACACCGTGACCAGTTGCAGCAAGAGGCGCAAAGGCGGTCATGTTGAGCCGCC	XFPR_03935	XFPR_03935	907728	908501	+	imidazole glycerol phosphate synthase
long-mer665	CP009826	908237	908312	AGGGGAGATCGTATTAAATTGTATGGACAGCGACGGGGTGCGCCGTGGTTACGATATTGCACAGCTGTCTCAGGCG	XFPR_03935	XFPR_03935	907728	908501	+	imidazole glycerol phosphate synthase
long-mer666	CP009826	908321	908372	GTGTCAGGTGCCCTTGGTGGCGTCTGGCGGTGCTGGGGACATGCAGCACTTT	XFPR_03935	XFPR_03935	907728	908501	+	imidazole glycerol phosphate synthase
long-mer667	CP009826	908471	908504	TGAGCAGCAAATTGAGGTCCGTGATGTGTAATGA	XFPR_03940	XFPR_03940	908494	909114	+	phosphoribosyl-ATP pyrophosphatase
long-mer667	CP009826	908471	908504	TGAGCAGCAAATTGAGGTCCGTGATGTGTAATGA	XFPR_03935	XFPR_03935	907728	908501	+	imidazole glycerol phosphate synthase
long-mer668	CP009826	909019	909114	TCAGCAGACCTGCTTTACCACTTGATTGTGTTGTTGCGCGCCCGTGGCTTATCGCTTGCCGATGCCGTCACCGTGTTAGAGGCACGGCATCGTTAA	XFPR_03940	XFPR_03940	908494	909114	+	phosphoribosyl-ATP pyrophosphatase
long-mer669	CP009826	910947	910989	CGTGAGGCTACCGTTTGTGTTGGCGAGTGGGTATGCAATACGC	XFPR_03955	XFPR_03955	910643	911299	-	methylthioribulose-1-phosphate dehydratase
long-mer670	CP009826	913130	913172	GACGAGGAGCGTACCTACGTGTGGAGTCTGGAATTTTGGATGC	XFPR_03965	XFPR_03965	912812	914263	-	amino acid permease
long-mer671	CP009826	915375	915417	CGTCCCGATGCAGAAACAACCGATGGCCATCAGACGTTTGGCA	XFPR_03970	XFPR_03970	914397	915638	-	3-phosphoglycerate dehydrogenase
long-mer672	CP009826	915714	915756	CCGCTCCTGTCAGCGTGACAACCCCATCCCCGCTACCATGCTG	NA
long-mer673	CP009826	917107	917149	CTGATAAAAAAGCCCTACCTTGACAGCACCCGCAGCCCTGCTG	XFPR_03975	XFPR_03975	915841	917229	+	FAD-linked oxidase
long-mer674	CP009826	918126	918168	ACCCATAGATAGCCCCCTACACTCCCCTGACAACATCACCCAC	NA
long-mer675	CP009826	920467	920509	GATTCGGATGAAGAAGCGCAAACGGCTTGGTTTGTTACAGAGT	XFPR_04000	XFPR_04000	920206	920598	+	hypothetical protein
long-mer676	CP009826	920722	920764	CAGGAATTAGCAGGAAATATCTCTTTAAAAGAGATTAGACCAG	XFPR_04005	XFPR_04005	920656	920928	+	hemagglutinin
long-mer677	CP009826	920866	920901	AATTTCCCGGATTTGATGGCTGAAGTTTCCAATAGA	XFPR_04005	XFPR_04005	920656	920928	+	hemagglutinin
long-mer678	CP009826	921068	921110	AATGATTTCCTTTTTCTACTAAGTAAATTACTGGATGAAGGCA	XFPR_04010	XFPR_04010	920933	921334	+	hypothetical protein
long-mer679	CP009826	926923	926959	CCCCACCACACAGATTGGCGGTCGCATCACCAGCGGC	XFPR_04015	XFPR_04015	921842	931849	+	hemagglutinin
long-mer680	CP009826	927015	927057	CCCCCGAGCCGATCCAACATCCCATCTACAACCCCAGCACCCA	XFPR_04015	XFPR_04015	921842	931849	+	hemagglutinin
long-mer681	CP009826	927355	927378	CGACACCCAACTCCACGCCCTGGG	XFPR_04015	XFPR_04015	921842	931849	+	hemagglutinin
long-mer682	CP009826	927598	927661	CAGCGACATCGTCTGGCTCGTTGAACAAGACGTCCAACTGCCGGACGGCAAAACCACCCGCGCC	XFPR_04015	XFPR_04015	921842	931849	+	hemagglutinin
long-mer683	CP009826	927721	927763	CCTGGCGGCCGCCAGCACCACTATCAACGCCCACACCTTCACC	XFPR_04015	XFPR_04015	921842	931849	+	hemagglutinin
long-mer684	CP009826	927960	928027	GTGAAGCCACCACCCAAGGCACCCGCCACCACAGCGTGACGGACATCGACCAACAAGCCGCCTTCACC	XFPR_04015	XFPR_04015	921842	931849	+	hemagglutinin
long-mer685	CP009826	928059	928086	GCACCGACCAAGCCATGACCCTACAAGG	XFPR_04015	XFPR_04015	921842	931849	+	hemagglutinin
long-mer686	CP009826	928121	928177	ACCTCCCTCAAAGCCACCGGCACCCTGCACCTGGGTACCCTCAACACCCACCGCAGC	XFPR_04015	XFPR_04015	921842	931849	+	hemagglutinin
long-mer687	CP009826	928211	928235	CACTCCCGCATCGACACCGAACACG	XFPR_04015	XFPR_04015	921842	931849	+	hemagglutinin
long-mer688	CP009826	928534	928559	CAGCCACGTCGTCTCCGATGCTGGCA	XFPR_04015	XFPR_04015	921842	931849	+	hemagglutinin
long-mer689	CP009826	928756	928798	CGGCAACATCACCCTCCTGGCAGGCGGCCACTACCAACAGATC	XFPR_04015	XFPR_04015	921842	931849	+	hemagglutinin
long-mer690	CP009826	929095	929137	CAACGCCTCCCTCACCGTCGGTCGCAGCACACACGACAGCACC	XFPR_04015	XFPR_04015	921842	931849	+	hemagglutinin
long-mer691	CP009826	929253	929295	TCCGCGGCGACACCATGACTTCCCTCAAAGCCGATGGCGACAT	XFPR_04015	XFPR_04015	921842	931849	+	hemagglutinin
long-mer692	CP009826	929483	929512	GGCAACCTACTGGCCATTGAAACGGGCGGC	XFPR_04015	XFPR_04015	921842	931849	+	hemagglutinin
long-mer693	CP009826	929838	929880	CCCTGGACACCGGCACCCTGACCGTGCAGGACATTGAAAACCA	XFPR_04015	XFPR_04015	921842	931849	+	hemagglutinin
long-mer694	CP009826	929968	930007	CGCCACCGCCACCCACGTTCCCGGCACCACCTTACCCAGC	XFPR_04015	XFPR_04015	921842	931849	+	hemagglutinin
long-mer695	CP009826	930092	930168	GGCGCCCTCACCATCCGTGACCCCGCCGCCCAACACGCCCTCACCGGCCACACCGTCGCCGAGACCATCGCCGGCCT	XFPR_04015	XFPR_04015	921842	931849	+	hemagglutinin
long-mer696	CP009826	930264	930356	GCCTACAACGCGAAACCGGCATCTTCCTCAACAACCGCGCCGCAGAGGCCGATCTCAAAACCCGCCAAGCCACCGCCGCAGAGCAAGCCGCCC	XFPR_04015	XFPR_04015	921842	931849	+	hemagglutinin
long-mer697	CP009826	930385	930415	ACAGCGCCAAGCATTACGTGAGCAGGCCATC	XFPR_04015	XFPR_04015	921842	931849	+	hemagglutinin
long-mer698	CP009826	930652	930688	CCTGCTGGCCTGCGCTGGCGCTGCGGCCAGCCAACAA	XFPR_04015	XFPR_04015	921842	931849	+	hemagglutinin
long-mer699	CP009826	932959	933001	CAACGCCTCCCTCACCGTCGGTCGCAGCACACACGACAGCACC	NA
long-mer700	CP009826	933117	933159	TCCGCGGCGACACCATGACTTCCCTCAAAGCCGATGGCGACAT	NA
long-mer701	CP009826	933347	933376	GGCAACCTACTGGCCATTGAAACGGGCGGC	NA
long-mer702	CP009826	933702	933744	CCCTGGACACCGGCACCCTGACCGTGCAGGACATTGAAAACCA	NA
long-mer703	CP009826	933832	933871	CGCCACCGCCACCCACGTTCCCGGCACCACCTTACCCAGC	NA
long-mer704	CP009826	933956	934032	GGCGCCCTCACCATCCGTGACCCCGCCGCCCAACACGCCCTCACCGGCCACACCGTCGCCGAGACCATCGCCGGCCT	NA
long-mer705	CP009826	934128	934220	GCCTACAACGCGAAACCGGCATCTTCCTCAACAACCGCGCCGCAGAGGCCGATCTCAAAACCCGCCAAGCCACCGCCGCAGAGCAAGCCGCCC	NA
long-mer706	CP009826	934249	934279	ACAGCGCCAAGCATTACGTGAGCAGGCCATC	NA
long-mer707	CP009826	934516	934552	CCTGCTGGCCTGCGCTGGCGCTGCGGCCAGCCAACAA	XFPR_04030	XFPR_04030	934412	935710	+	hemagglutinin
long-mer708	CP009826	938142	938229	TGATGTAAAAAGTGTGATTGGTAGGGGTAGTCAAAAGGATACATTGGTCGTGGGAGGGATTGAGGTTAAAGCTGTACCCTATGACCGC	XFPR_04050	XFPR_04050	937414	938520	+	hypothetical protein
long-mer709	CP009826	938647	938668	ACTCATTTGAAGAAAGAAAGAA	XFPR_04055	XFPR_04055	938532	938909	+	hypothetical protein
long-mer710	CP009826	938983	939019	GCCGTGCCCCTCATGAGGCGGTATCTGCATCGGTATT	NA
long-mer711	CP009826	939032	939074	TTTAAATCTATTACCAAAAATAATCATATTTTATTCAAACGTA	NA
long-mer712	CP009826	939226	939256	ACCTACCAACAACGCTGTGTAGGGAAGTGCG	NA
long-mer713	CP009826	939438	939478	TCCCACTAGTATCGGTGTGATATCGGTGTGAGCCCGAATCA	NA
long-mer714	CP009826	939848	939890	AGTGTTTTTTCGATTGTGTTCGGTGTGTGGTAGGTAATATGCA	NA
long-mer715	CP009826	940538	940580	GGCGCTATTGGTATCGATTTTTCCCAGTTATATTAAGAACCAG	XFPR_04060	XFPR_04060	940269	940877	+	membrane protein
long-mer716	CP009826	941043	941085	AATGCGTCGTATCAGTTCCAAGGCGGTGTCGTGGTTTGGTGCG	XFPR_04065	XFPR_04065	941001	942248	-	lipoprotein
long-mer717	CP009826	941342	941384	GAGATTTAGGTTGCCGGGTGGTGATGGTTGTTGGAGATCCTAT	XFPR_04065	XFPR_04065	941001	942248	-	lipoprotein
long-mer718	CP009826	945495	945537	GCCAATCTTTCCAGTTGCTCAAGTTGACGAAGGCGTCAGCACC	XFPR_04095	XFPR_04095	945196	945864	-	nicotinate-nucleotide adenylyltransferase
long-mer719	CP009826	953374	953416	TTCGATTGTTGCAGCAGAATGAGGTTACGGCGAATGTCGGCAG	NA
long-mer720	CP009826	953549	953591	TTCGGTCAATACGTGGCCCTGGATCGTGCGCAGGAGTGTGGGG	XFPR_04135	XFPR_04135	953501	954115	-	phosphatidylethanolamine-binding protein
long-mer721	CP009826	953598	953708	AAGCGTTTGGGAAGGGGCAAGCGTTCCAGGTCAAGTGCGAACAGATGGAAGAAGTAGCGGTGTATGCGCAGGTCGTTGAACGGTGGGTATGGGCCGTCATAGCCATAATAA	XFPR_04135	XFPR_04135	953501	954115	-	phosphatidylethanolamine-binding protein
long-mer722	CP009826	953713	953744	CGGCCATCTCAGGGGTGTTGGTAAAGAATTTC	XFPR_04135	XFPR_04135	953501	954115	-	phosphatidylethanolamine-binding protein
long-mer723	CP009826	953759	953787	GCCCTGGTGTGTGCCTGCTGGGCCAGGTG	XFPR_04135	XFPR_04135	953501	954115	-	phosphatidylethanolamine-binding protein
long-mer724	CP009826	954158	954200	CGTTGGGAGGGAATGTGAGGAGACATCTTAAAGCTTGCGGTGT	NA
long-mer725	CP009826	979530	979554	CATTTGTGCCAGTGCTGGTAGCAGG	XFPR_04250	XFPR_04250	978333	980051	-	cation:proton antiport protein
long-mer726	CP009826	980640	980682	TTTTTTTGTGCCATCCATCATGGGACTTGCTGATCACCGACGG	NA
long-mer727	CP009826	980705	980763	TGTGTTGTCTGGATCCATTTTATACTGATGTTATGCAGAGCAGGGTGGTTATCTGCCAG	NA
long-mer728	CP009826	983812	983867	TAAATCTGACGGCAGAACCGCTTGCACCTGTTCTCAGAGTGATTCATCTTCCGGAT	NA
long-mer729	CP009826	988710	988752	CGTACCCTTGCGCCGCAAGCATCGATCCAATCCATACGCGACT	XFPR_04270	XFPR_04270	987450	989387	+	ABC transporter ATP-binding protein
long-mer730	CP009826	989397	989459	ATGCCCGCTCCGCAATATTGGTAGCGCTCCGCAATTCACCGGGTAGGCGTGACCTTCGCCCCT	XFPR_04275	XFPR_04275	989432	990451	-	integrase
long-mer731	CP009826	989507	989528	CAATTGCGCTTGCGCTTGGCGT	XFPR_04275	XFPR_04275	989432	990451	-	integrase
long-mer732	CP009826	989585	989627	TTGGAATGCCTGCTTGGCGATTCCTGCGGCAGCACGCGCCTTC	XFPR_04275	XFPR_04275	989432	990451	-	integrase
long-mer733	CP009826	989757	989792	GTAATCGCAATCGCCAATTTCGCACCTGTTTTAGCT	XFPR_04275	XFPR_04275	989432	990451	-	integrase
long-mer734	CP009826	989794	989836	GGCAAATCTCCAAAGCGCCATGAACAATATGGCGCTCATCCAT	XFPR_04275	XFPR_04275	989432	990451	-	integrase
long-mer735	CP009826	990454	990475	GGCGACCTTATTAGATTTCCAA	XFPR_04280	XFPR_04280	990451	990684	-	hypothetical protein
long-mer736	CP009826	992410	992452	TGATTCCCTCGGTAATCACACATCCTTCTTTTGTTTTTGGATT	NA
long-mer737	CP009826	992504	992538	TGAGCAAAGCTGCTTACATCAGAAGATAGCCCTGC	NA
long-mer738	CP009826	992732	992770	CGCCCAGACATCTTCGGCGCCGCCCCCACAGACCACAGG	NA
long-mer739	CP009826	992990	993017	GAAGAAGCAGGGCATCACGCCATTACGT	NA
long-mer740	CP009826	993186	993228	GGCGTGATGTTCGGCATAACGAACAGGGTGCCCCTGCCATTGG	XFPR_04295	XFPR_04295	993192	993815	+	hypothetical protein
long-mer741	CP009826	993350	993392	CGAGACATATCTCTCACTCACTGCCCCTGACGTGCGCGGTGTT	XFPR_04295	XFPR_04295	993192	993815	+	hypothetical protein
long-mer742	CP009826	993952	993989	CCGGATTACGCGCGGCGCTGGAGGCGTTGTCTTCCAGC	XFPR_04300	XFPR_04300	993917	994318	-	hypothetical protein
long-mer743	CP009826	994036	994067	TGCGGGTGGAAGCCGAAGCATTACGGTGCAGG	XFPR_04300	XFPR_04300	993917	994318	-	hypothetical protein
long-mer744	CP009826	994278	994311	ACCGTGAGCGGGTGCAGCGGCGTCAGGCGGGGCG	XFPR_04300	XFPR_04300	993917	994318	-	hypothetical protein
long-mer745	CP009826	994356	994389	GATCTGGTTGAGGTGGTGGGCGGCTATGTGACGC	XFPR_04305	XFPR_04305	994317	995372	+	DNA primase (bacterial type) DnaG
long-mer746	CP009826	994568	994598	GCTTGATCGCGGTGCCTTGCCACAGGCCGCG	XFPR_04305	XFPR_04305	994317	995372	+	DNA primase (bacterial type) DnaG
long-mer747	CP009826	994622	994674	AGAGTATGTGCCTGACAGGGTGTGGGTGCCGCTGCTGCCCGTACCGGAGGATG	XFPR_04305	XFPR_04305	994317	995372	+	DNA primase (bacterial type) DnaG
long-mer748	CP009826	995105	995129	TGTCGTGTTGTGGCCGGATGCCGAT	XFPR_04305	XFPR_04305	994317	995372	+	DNA primase (bacterial type) DnaG
long-mer749	CP009826	995617	995659	GGGCAGTACCCGCGATGAGTTCGTGGATGCCGACAGTAGCGAG	XFPR_04310	XFPR_04310	995369	996832	+	virulence factor
long-mer750	CP009826	995941	995983	CAAGGTGGATTTCATGCTGGTACTGGAAGGCCCGCAAGGCAAA	XFPR_04310	XFPR_04310	995369	996832	+	virulence factor
long-mer751	CP009826	996037	996079	GGCTGAATCGCCCACGGGGAAAGACTTCTATCAGGTCATCCAG	XFPR_04310	XFPR_04310	995369	996832	+	virulence factor
long-mer752	CP009826	996133	996163	GACCGCGGTAAAAGTGGCCATCACCCGACGT	XFPR_04310	XFPR_04310	995369	996832	+	virulence factor
long-mer753	CP009826	996569	996592	CTGCTGGAGTTTGCCATCGGCATG	XFPR_04310	XFPR_04310	995369	996832	+	virulence factor
long-mer754	CP009826	996987	997019	CACTTGGGACACTTGGGACAACCCAATCACGGC	NA
long-mer755	CP009826	997021	997045	CGGGTTTTGCTGTCCCAACCTATCT	NA
long-mer756	CP009826	997421	997459	CCTCCTGCCTCCGGCGTGCCCACCTTCACCGTGATGACC	XFPR_04315	XFPR_04315	997226	997834	+	hypothetical protein
long-mer757	CP009826	998100	998124	CGAGATCGGCATCAACTGGGTGTGC	XFPR_04320	XFPR_04320	997831	999924	+	terminase
long-mer758	CP009826	998274	998304	ACAATATCCCGGCGGCACCCTTTTCGTGAAA	XFPR_04320	XFPR_04320	997831	999924	+	terminase
long-mer759	CP009826	998943	999006	GCCCCGGGGCGGCCTCGTCCTGGCGGCAGGCGTGGACCTTGCCCACGACCGCGCTGAAGTCCAC	XFPR_04320	XFPR_04320	997831	999924	+	terminase
long-mer760	CP009826	999174	999216	CGGCAACTGGACCGAAACCGTTGCCCAATTCGTCAAACAACAC	XFPR_04320	XFPR_04320	997831	999924	+	terminase
long-mer761	CP009826	1000433	1000459	GAGATGCCCCATGACCACCGCCTCCCC	XFPR_04325	XFPR_04325	1000210	1000446	+	hypothetical protein
long-mer762	CP009826	1001143	1001185	GTGCACGAGCGTAGCGCCGCTTGGGATACTGCCAACAACGCCC	NA
long-mer763	CP009826	1001643	1001685	GCGTGGCCGCGGCGTTGCCTGTACCGCACGGCGCGCCCGCACA	NA
long-mer764	CP009826	1001809	1001851	CGGCCAAGCGGTGAAACATCATTTTGGCACCGTCTGGGTCGGC	XFPR_04340	XFPR_04340	1001702	1001920	+	hypothetical protein
long-mer765	CP009826	1002298	1002319	TGTGGATGCGCCCCACCTGTTT	XFPR_04350	XFPR_04350	1002143	1004968	+	von Willebrand factor, type A
long-mer766	CP009826	1002550	1002579	CTGCTGGGTTCCAGAAAAAGCGGCGATCGG	XFPR_04350	XFPR_04350	1002143	1004968	+	von Willebrand factor, type A
long-mer767	CP009826	1003040	1003069	GGCATCACGATCGATCTGGCCGACACCACG	XFPR_04350	XFPR_04350	1002143	1004968	+	von Willebrand factor, type A
long-mer768	CP009826	1003713	1003755	TGCGGACCTTCGCGCTGAAAATCACACGCGCCGCCTATGCGCT	XFPR_04350	XFPR_04350	1002143	1004968	+	von Willebrand factor, type A
long-mer769	CP009826	1004416	1004437	CACCGAGTATGTCAACGGCGAG	XFPR_04350	XFPR_04350	1002143	1004968	+	von Willebrand factor, type A
long-mer770	CP009826	1004476	1004524	GCAGCTGTCGCTCGCCGCTGCCACCGCGCTCCCCCTGACATTCGTAGGA	XFPR_04350	XFPR_04350	1002143	1004968	+	von Willebrand factor, type A
long-mer771	CP009826	1004706	1004762	GCTTCACAGACAGTCGCGGGGAGCTGCTGGTCGAGAACACCAGGATGGGTGCCGACA	XFPR_04350	XFPR_04350	1002143	1004968	+	von Willebrand factor, type A
long-mer772	CP009826	1004911	1004959	CGAGGCATTGCCGGTGTTTGACGGCGTTATTGTGGATGGAGGCAACCTG	XFPR_04350	XFPR_04350	1002143	1004968	+	von Willebrand factor, type A
long-mer773	CP009826	1026316	1026350	TGCCGCCGGTCTAGATTGGCGTCAGGTGGCGTTGC	XFPR_04450	XFPR_04450	1024307	1029298	+	glutamate dehydrogenase
long-mer774	CP009826	1031195	1031237	AGTGGCTGTTAAGACTCGCTGTATGCTAGGGGTTTGGCATCAT	NA
long-mer775	CP009826	1031513	1031555	CAATCGTTGCGATACTCACATTTGCGGAGTTCATTGATGAAGG	XFPR_04465	XFPR_04465	1031549	1031968	+	cupin
long-mer776	CP009826	1034959	1035001	GCGTCCGTACATCAATCCGTTAATGTTGCAGCATAACTTGGAC	XFPR_04475	XFPR_04475	1034444	1035061	+	AcrR family transcriptional regulator
long-mer777	CP009826	1035694	1035736	CCGAACCTGGGCAAGTGGTGAACGCCGGCCAGCCAGTCGTGCG	XFPR_04480	XFPR_04480	1035144	1036250	+	hemolysin secretion protein D
long-mer778	CP009826	1036297	1036345	CATCACGCTGTTCCTGATTTTTTTGATCTCCGTCACAGGCATTCTTGCG	XFPR_04485	XFPR_04485	1036247	1039309	+	multidrug transporter
long-mer779	CP009826	1036558	1036600	TCCGCCTTCCGAGGTTCAGAAAGAGTTCTATCAGGCTCGCAAG	XFPR_04485	XFPR_04485	1036247	1039309	+	multidrug transporter
long-mer780	CP009826	1036618	1036639	CAGGAAACTGCCTGTCGGCGTC	XFPR_04485	XFPR_04485	1036247	1039309	+	multidrug transporter
long-mer781	CP009826	1036753	1036810	ACAGATGCTGCACGTTCCGGGAGTGAAGAAAGTCAACATCATCGGCGAGCAGTCTGAA	XFPR_04485	XFPR_04485	1036247	1039309	+	multidrug transporter
long-mer782	CP009826	1037947	1037989	GCCGTATGGCACTTCCATTGAACAAACCAGCTCCGCAACGGCG	XFPR_04485	XFPR_04485	1036247	1039309	+	multidrug transporter
long-mer783	CP009826	1038772	1038793	GGGCTATCGGATCGAACAGGCT	XFPR_04485	XFPR_04485	1036247	1039309	+	multidrug transporter
long-mer784	CP009826	1039879	1039921	GTCTTTTACCAAAACCAATATAGATCTGAATGCACCGCAGACA	XFPR_04490	XFPR_04490	1039355	1040161	+	short-chain dehydrogenase
long-mer785	CP009826	1040116	1040141	TGGAGCGATCGAGAAAGGCCTGAGAA	XFPR_04490	XFPR_04490	1039355	1040161	+	short-chain dehydrogenase
long-mer786	CP009826	1040984	1041026	GTCCGTCTCGGCTCCCATGCGAAACTCGGGCTGTAGCTAATTT	NA
long-mer787	CP009826	1049345	1049419	ATCGATAGCTGGAATGTAGGTTTTCTGGCCATCACTGTCAGTGTATATACCAGTCTGTGGCGTGATGCCTTTAGC	XFPR_04585	XFPR_04585	1048760	1049731	-	DNA primase
long-mer788	CP009826	1049423	1049513	TAGATAGGGCGTCGGCTCGATCACAGTCACAAGATCATCCATCAGCTTTACGACACGTTGCGCGACAGCGTCTTGTTCTTGTTGTTGCTGC	XFPR_04585	XFPR_04585	1048760	1049731	-	DNA primase
long-mer789	CP009826	1049535	1049580	GCGGCTGCCTCCGCTTGCATTACGACCTTTTGCTCTGCATCGAGCG	XFPR_04585	XFPR_04585	1048760	1049731	-	DNA primase
long-mer790	CP009826	1049591	1049640	GCTTTTCCACTTCAATTCGATACCAGTATGGTTGTTCTTGATATAGCCGG	XFPR_04585	XFPR_04585	1048760	1049731	-	DNA primase
long-mer791	CP009826	1050108	1050150	CTGCACGGCTTCCACGGCATCAATGTGTTGGTTGTGCATGAAC	XFPR_04590	XFPR_04590	1049919	1050917	-	membrane protein
long-mer792	CP009826	1050998	1051040	GAGCTGGTCTGTGCCAGGCTGAATGGCGAAGTAGGCCGGTCTC	NA
long-mer793	CP009826	1051964	1052006	AACAGCAGTTCGATGAGACGTTGATCGCGAAGGTGCTGTTCGA	XFPR_04600	sbcB	1051732	1053168	-	exonuclease I
long-mer794	CP009826	1052041	1052072	TTGTGGCAGGCGGCGGCGGTCCTCTTCGGTGA	XFPR_04600	sbcB	1051732	1053168	-	exonuclease I
long-mer795	CP009826	1052289	1052331	TCAGTGGGATACGTTGCTCGCTTTCGGGTAAATCCACGGTCGG	XFPR_04600	sbcB	1051732	1053168	-	exonuclease I
long-mer796	CP009826	1052348	1052395	GCGATGTCTTCTGCAGACAGGTGCAGTAGTGTGTCTATGTCGCCGTTC	XFPR_04600	sbcB	1051732	1053168	-	exonuclease I
long-mer797	CP009826	1053070	1053136	TTCGGTGTCCGTCCGTACTGCAGCAAACTGTGCGATGCGGGTACGGCGGGGGTCCTGACCGAAAGTT	XFPR_04600	sbcB	1051732	1053168	-	exonuclease I
long-mer798	CP009826	1053330	1053355	AAGTTCACAATGCTCAAGGATATTTT	NA
long-mer799	CP009826	1054556	1054598	TTTTCTTCAACAGATGCAAAAAGCCAACGCGCAGTTCTTTGGA	XFPR_04605	XFPR_04605	1053356	1054684	+	hypothetical protein
long-mer800	CP009826	1054677	1054747	CACAGTAAGCCCGTTATTGCGCTTGAGTGGATCAAACCTTTTGCTCATAAAGTGACCGTATCAAGAGTGGC	XFPR_04605	XFPR_04605	1053356	1054684	+	hypothetical protein
long-mer801	CP009826	1054749	1054864	CGCCTGCAGCAGCGCTGCAAAATAGAGATAAGGCGGGCGCTCTTTACGTTGTAGATCTAGTCTGTTTCAGGTGGGACGATGGATTGGTCGAAATTCTGACTGTGTGCCTCTTATTG	NA
long-mer802	CP009826	1054968	1055062	TAGTGGTAAGTGAGTAAATTTGTTCTGTCAGTCGTGGTTCAGGTACCTTGCATCTGACGTGCGTTTGGTGATGAGAGTCTGGCGTCGTTGTTCGT	NA
long-mer803	CP009826	1055191	1055233	ATTGGGGAGCCATCATGTCGTAGGCTGCTTCAGCGGTGGGCTG	NA
long-mer804	CP009826	1055304	1055358	TGATTGCTTACCTGAGACAGGAATTATATGCATCTGATGTGAGTCACATAGAGTG	NA
long-mer805	CP009826	1056225	1056267	GAGTTTGGGTATGACGACAACTTATGTGCTCAGTCGAGTACAG	XFPR_04615	XFPR_04615	1055653	1057290	+	sodium:proton antiporter
long-mer806	CP009826	1058990	1059032	GCTTGCTTCAGCGATGATCTTTTCGCGTGTTAATGATGCGCCG	XFPR_04625	XFPR_04625	1058666	1059313	-	ribose 5-phosphate isomerase
long-mer807	CP009826	1059780	1059822	GTAGATCATCAATTGAGAAAGTATCTGGTTCGGATTTCATTAA	XFPR_04630	XFPR_04630	1059376	1059843	-	EVE domain-containing protein
long-mer808	CP009826	1062181	1062223	GTTTGATTGGTCCGTGCGCTCATCAGCCTCTTAATTGAATCGA	XFPR_04650	XFPR_04650	1061673	1062218	+	hypothetical protein
long-mer809	CP009826	1064855	1064897	GCGCCTGTGGATCGCGTTGCATGGTGCGTTGTACCAAAAATTC	XFPR_04665	XFPR_04665	1064514	1065089	-	nitroreductase
long-mer810	CP009826	1065587	1065629	ACGGCTGTTCGAGGCGATGTTACGTGATAGTTGCTTATATCCA	XFPR_04670	XFPR_04670	1065300	1066637	+	hypothetical protein
long-mer811	CP009826	1070635	1070667	CGGGCAAGGCATGGGGGGGGCTCTGCTGCTGCT	NA
long-mer812	CP009826	1080943	1080985	GAAGACGCCAGGTTGTCGCCGACGAAGCGGTTACGTCAACGGA	XFPR_04745	XFPR_04745	1080799	1083309	+	exoribonuclease R
long-mer813	CP009826	1083246	1083288	GTCGCCTCCGGTGCCACGTGGTAAGGCGACGACCAAGCGTAAA	XFPR_04745	XFPR_04745	1080799	1083309	+	exoribonuclease R
long-mer814	CP009826	1083364	1083404	GGGCTGACCGCAGTTGGTTTGCAGTTGGTTTGAAGGTGCTG	XFPR_04750	XFPR_04750	1083357	1083689	+	hypothetical protein
long-mer815	CP009826	1083488	1083532	GGGACGATCCGCTGGTCTCTCTATATTCCTGTTGGCTGTTCAGGG	XFPR_04750	XFPR_04750	1083357	1083689	+	hypothetical protein
long-mer816	CP009826	1083724	1083808	GGAGATCAATGCTTACGATAGCTCGTTTTTTTCAACTCTGGATCTCATTACGCTATGAATAAGCAAAACCAATGGATTGTTGGCA	XFPR_04755	XFPR_04755	1083778	1084527	+	23S rRNA methyltransferase
long-mer817	CP009826	1083825	1083876	TTCTATTGAGAATGATGCTGAACACGTGCGCGAGGTGCTGGTTGAGGCTGGC	XFPR_04755	XFPR_04755	1083778	1084527	+	23S rRNA methyltransferase
long-mer818	CP009826	1083887	1083936	CACGGTTGCTTGATATTGAGGGAAATGCACGGCGCAAGGGAATTGAGGTG	XFPR_04755	XFPR_04755	1083778	1084527	+	23S rRNA methyltransferase
long-mer819	CP009826	1083945	1084023	GACTACGCAAGCGTTGGATGGAGTTGGCGGTGGGGTACGCCATCAGGGGGTAGCCGCACGTTATGCGGCTGTTCGTCTC	XFPR_04755	XFPR_04755	1083778	1084527	+	23S rRNA methyltransferase
long-mer820	CP009826	1084756	1084824	TACATTTGAATAAGCGTTTGGTCATGTTTTTCTTTGCGCAGCAGATGACTTTGGTGTGTTAGGGGTAAG	NA
long-mer821	CP009826	1085921	1085963	CGATCTTTGGTACTTTCATACCATTGTCTGTTGCACAGCTGTG	NA
long-mer822	CP009826	1093477	1093519	ATCTGTGTTTCTTTCATAATAAAAGGGGCTTTGCGTTTCTCCA	NA
long-mer823	CP009826	1103950	1103992	TTGGAATGATGTTGGAACGGCTACAGAGGCAACAAAAGAACTG	XFPR_04830	XFPR_04830	1103042	1104646	+	methyltransferase
long-mer824	CP009826	1104148	1104189	CGAAGATGGCGGCCACCGCAGATTCATCCTGATCAGCAACAC	XFPR_04830	XFPR_04830	1103042	1104646	+	methyltransferase
long-mer825	CP009826	1104241	1104262	TGAGCGCCTCCGGCGCGTGCTC	XFPR_04830	XFPR_04830	1103042	1104646	+	methyltransferase
long-mer826	CP009826	1104280	1104322	CAAGGGGCAGGCCGTTGCTGGATTGGGTGGCGGTTTTGCCTAC	XFPR_04830	XFPR_04830	1103042	1104646	+	methyltransferase
long-mer827	CP009826	1105582	1105666	TGCGCAAGATGGAGATGCGGCGCAATTGATTGACTTTGAACACCTGGCGTTGCGTCAGTGTGCTGAAACACATCGGATGATCAAG	XFPR_04835	XFPR_04835	1104845	1107367	+	helicase SNF2
long-mer828	CP009826	1106122	1106164	CGAGCTGGGCACGCAGACCGTAGTGACTGTCATTGGAGAGCAC	XFPR_04835	XFPR_04835	1104845	1107367	+	helicase SNF2
long-mer829	CP009826	1106323	1106365	TCAGGGGATATTGGAATGGGTAGGCGCTCAGTCAGGACACCCG	XFPR_04835	XFPR_04835	1104845	1107367	+	helicase SNF2
long-mer830	CP009826	1107170	1107212	TTGTTGGAAGTCAAAGGGGCTTATCTGTGGGGGGAGCCGCGGG	XFPR_04835	XFPR_04835	1104845	1107367	+	helicase SNF2
long-mer831	CP009826	1107265	1107307	GGGCCGACAGCGCGGTGAGCGAGTGTTCCATCACTTGCGGGTC	XFPR_04835	XFPR_04835	1104845	1107367	+	helicase SNF2
long-mer832	CP009826	1107870	1107905	GCGTGGGTTGAATGTTTTTGCACTGGGTGCGGCCTG	XFPR_04840	XFPR_04840	1107364	1108269	+	alpha/beta hydrolase
long-mer833	CP009826	1108570	1108612	CTATTGTTTTTGAAAAGCAGGTACATGGGAGGGGCATGATTGG	NA
long-mer834	CP009826	1110158	1110200	TGGTTGGTTGGCCGCAAAGTGTGGGGAGTGTGGTGTACAACGT	XFPR_04855	XFPR_04855	1109908	1111545	+	NAD synthetase
long-mer835	CP009826	1110320	1110364	TGTTCAAAGTAAAAGGGGTGCTGATTGGGGTGTTGATCTGTGAGG	XFPR_04855	XFPR_04855	1109908	1111545	+	NAD synthetase
long-mer836	CP009826	1110525	1110567	TGTGGTGGGAGGTCAGGATGCACTGGTTTTTGATGGTGCTTCG	XFPR_04855	XFPR_04855	1109908	1111545	+	NAD synthetase
long-mer837	CP009826	1110616	1110658	TCGGATCAGTGGCTCGTGGTGAACTATATGCGTTCTGAGCGCC	XFPR_04855	XFPR_04855	1109908	1111545	+	NAD synthetase
long-mer838	CP009826	1110780	1110822	GGGGTTGTCGGGGGGGATCGATTCGGCGTTGGTGCTTGCGATC	XFPR_04855	XFPR_04855	1109908	1111545	+	NAD synthetase
long-mer839	CP009826	1110981	1111023	CGCATTGGGGCCGTTGTTTGCAGGAATGGCTCCAGATGCGACG	XFPR_04855	XFPR_04855	1109908	1111545	+	NAD synthetase
long-mer840	CP009826	1111769	1111811	GGAGTGACTCAATGAGTATCTAGGTCATGAAATGAAGTGCAGC	NA
long-mer841	CP009826	1112167	1112209	GTTGTATTTGGCTTCATTGCAAGCCTTGGGTATTGATCCGTTG	XFPR_04860	XFPR_04860	1111859	1112782	+	glycyl-tRNA synthetase
long-mer842	CP009826	1117154	1117196	AATCGACAGAACCAGTGTTGCATTCAGACGTTGACGTTCTCGG	XFPR_04875	XFPR_04875	1116347	1117222	-	energy transducer TonB
long-mer843	CP009826	1130439	1130472	ATTACTAGACAAAGGGGGGGGTAAATACACGGCT	XFPR_04920	XFPR_04920	1130443	1131030	-	colicin V synthesis protein
long-mer844	CP009826	1132261	1132303	TTCCGGAAAGGCTGGAAGGTATCACTGATATTTCTGCAAGTCG	XFPR_04930	XFPR_04930	1132115	1133413	-	folylpolyglutamate synthase
long-mer845	CP009826	1135050	1135092	GTACTCGGTAGTTACGTAACCTTGGTTGAAAGTTTTTGCCTTG	XFPR_04940	XFPR_04940	1134660	1136828	-	dipeptidyl carboxypeptidase II
long-mer846	CP009826	1137532	1137574	CTTTACCGAAGCTGGCTTGGCGGCAAACCATTGCTCTTCTTTG	XFPR_04945	XFPR_04945	1137487	1137879	-	DNA-binding protein
long-mer847	CP009826	1138295	1138336	ACGAAGTTCATCTTGAGTGGGTGATACCTTATACGTTAGTTT	NA
long-mer848	CP009826	1139028	1139070	TGCCCCTAATGGTCGGTATCTATGCCGTTTCGCGTTGAGCTTG	XFPR_04955	XFPR_04955	1138542	1139036	+	hypothetical protein
long-mer849	CP009826	1139085	1139116	TTGCAAACCTGTCTGTACATTGCTGCACAGCA	NA
long-mer850	CP009826	1140015	1140048	CATAGCGATCATAAAAAAACCCAAAAAAGACCCA	NA
long-mer851	CP009826	1140082	1140124	TTGGATGCTGAAGCCCAGGAAAAGAGCAAATGGATACTCTTGG	NA
long-mer852	CP009826	1142545	1142587	CGCGATATTGATGGCCATGATACGGAAAAAATCGCAGCCGCAA	XFPR_04970	XFPR_04970	1141900	1143900	+	transketolase
long-mer853	CP009826	1142763	1142805	TCCATCCGAGATTTACGATGGATGGCGTGCTAACGGCACAGGC	XFPR_04970	XFPR_04970	1141900	1143900	+	transketolase
long-mer854	CP009826	1143048	1143090	CTTGGCACATTCCAATCTAACATTGTGGAAAGGGAGCCAAACA	XFPR_04970	XFPR_04970	1141900	1143900	+	transketolase
long-mer855	CP009826	1144384	1144426	GCTGTATCGCCAACGAATCGAACAAGTGACGGACTACCATCTC	XFPR_04975	XFPR_04975	1143950	1144588	-	ribosomal RNA small subunit methyltransferase G
long-mer856	CP009826	1146341	1146383	CTGAAGGCCAAGCACATCAGGTGCAGCCTCCACCAACCACTGC	XFPR_04985	XFPR_04985	1145651	1146439	-	exodeoxyribonuclease III
long-mer857	CP009826	1146904	1146946	GCCGTTCAATGAATACATCGGTGGTTGCTTCGCCGGTTGCAGC	NA
long-mer858	CP009826	1147091	1147132	GGCCCATGCTCTCGGCTTTGCCGCCAGTGCGGAAGTTCTGGC	NA
long-mer859	CP009826	1147777	1147819	TGACGCTCTCGGCAAAGGCATACCAAGACATGACGGGCCTTGA	NA
long-mer860	CP009826	1148026	1148051	GTCACGGCGTTTGAGTAGATCGTCGA	NA
long-mer861	CP009826	1148967	1149008	TGAGCGCACACAAGTAGCACAGGTGACAGCTCCAAAGGGTTA	NA
long-mer862	CP009826	1149228	1149267	TCATCGAAGGCCGACAGGAACAGGAACGAAAAGATGCCCG	NA
long-mer863	CP009826	1150713	1150755	CAAGGCCGCCATAGGTCTTGGTCTGTGTCAGCAAGTCACCGAG	NA
long-mer864	CP009826	1152285	1152327	ATGGTTCATGCCACCACCGGCTCGGACTGCATATTTTTGTAAG	XFPR_05020	XFPR_05020	1151892	1152761	-	nicotinate-nucleotide pyrophosphorylase
long-mer865	CP009826	1152851	1152893	TCATGTTTGAGAGGGAAATCGCTGCGTGCATGGGCGCCGCGTG	XFPR_05025	XFPR_05025	1152763	1154301	-	L-aspartate oxidase
long-mer866	CP009826	1152928	1152952	CAACGCAACGATGGCGGGATCGGAA	XFPR_05025	XFPR_05025	1152763	1154301	-	L-aspartate oxidase
long-mer867	CP009826	1154056	1154098	GACTGCATCACACAGACCATCACCAGCCGCCAAGGTGTCGGCA	XFPR_05025	XFPR_05025	1152763	1154301	-	L-aspartate oxidase
long-mer868	CP009826	1156513	1156555	TATCTCTCCAAAGATCATCTGATTGCGATGGAGTACAGAATCT	NA
long-mer869	CP009826	1157711	1157753	AAAAATGAAGGAAACGATTGCCCGGCAATTGATATATTGCTTT	XFPR_05050	XFPR_05050	1157240	1157821	-	FMN reductase
long-mer870	CP009826	1157923	1157955	AAGACTATATTTATGAGCCACCTGTTCGAGTAT	XFPR_05055	XFPR_05055	1157887	1158459	-	hypothetical protein
long-mer871	CP009826	1159815	1159857	TGTACATAATTCACCGCTCAGGATAAAGACTTTAACGTGAAAA	NA
long-mer872	CP009826	1162413	1162455	TACATTAACAGTAATGATCGGATTTATGCCTACCATCGAAACT	NA
long-mer873	CP009826	1162737	1162882	AATGGCAGGCGAGGGCGATAAAGAGCAGCGCAACCGGACACTAATGTGCATTCCGTTTACGGTTGGCGGTGTGAGCATTCTCGATAATGCCGATCAACTGCGTCTTCTGTGTCTTAGAACAGCGTGCTCCCACTTCACTATGGATA	NA
long-mer874	CP009826	1163117	1163193	CACTGCGGGGGTACATCCGCAGTGTGCTGCTGAATATACCGATGAATGCGACGCAAAATTGCGGATGTTGCATGCAC	XFPR_05080	XFPR_05080	1162938	1163744	+	preprotein translocase subunit TatD
long-mer875	CP009826	1163606	1163672	TAATGAGCCGGCGTTTCTCCCGCATATCGTTACCGAACTAGCGCGTAACCGTGGGGAAGATGTGGTT	XFPR_05080	XFPR_05080	1162938	1163744	+	preprotein translocase subunit TatD
long-mer876	CP009826	1163694	1163774	GTGGTCGCACGTGAATTCTTCGGTCTTCCGGAAGCCGGTTCCGGTTCATGAGGATAAGCTTAGGCCACCTGCAACGTTCCT	XFPR_05080	XFPR_05080	1162938	1163744	+	preprotein translocase subunit TatD
long-mer877	CP009826	1163818	1163860	TCACGCTGAAATACTCCAGCAGGAAAACGGACCCGACCATCCG	NA
long-mer878	CP009826	1166818	1166860	AACCAAGCTCGATGGCACTGCTAAGGGCGGGGTAGTCTTCACG	XFPR_05095	XFPR_05095	1165793	1166986	+	cell division protein FtsY
long-mer879	CP009826	1167934	1167976	AGACTATGACCTAGCCAAAGTACTGGACCCAATCGTGCATACT	XFPR_05100	XFPR_05100	1167086	1168135	+	DNA glycosylase
long-mer880	CP009826	1176287	1176327	ACTGAGGCGCAGGAGCGCATTGAATCGCAAGAGATGGCTAA	XFPR_05150	XFPR_05150	1175957	1176952	+	membrane protein TolA
long-mer881	CP009826	1186281	1186323	ACCTAGCGTGTAGAAAGGTGCATCACCACAGGCGGCTAATTGC	NA
long-mer882	CP009826	1190908	1190930	TAATAGGCATTATGTGAACTTCA	XFPR_05215	XFPR_05215	1190870	1191277	-	hypothetical protein
long-mer883	CP009826	1191354	1191390	TCTCCATTCATCCTAACCTGGGTGGGGAGGTGTTCTA	NA
long-mer884	CP009826	1193350	1193389	TGAGCCTCGTTTTCTTCTCTATTTGTTATTTGGTTTGAAT	XFPR_05230	XFPR_05230	1193075	1194250	+	Replication initiation factor
long-mer885	CP009826	1193516	1193558	TATTGTATTAGTTTGACGGGTGCGGCCTGCCGTTATATTCATG	XFPR_05230	XFPR_05230	1193075	1194250	+	Replication initiation factor
long-mer886	CP009826	1193623	1193665	TTATGATGATTATGACGGTACGTTGGGGACGGTGCGTCATCAT	XFPR_05230	XFPR_05230	1193075	1194250	+	Replication initiation factor
long-mer887	CP009826	1194831	1194863	GTTAAAGCGTGTGTTATCTGTCGCTAGGCCGTC	XFPR_05240	XFPR_05240	1194817	1195062	+	hypothetical protein
long-mer888	CP009826	1195103	1195134	GGGGGGGGGCGTTTTTATCGATGCCCCCTTTT	NA
long-mer889	CP009826	1195638	1195661	ATCACTGCGGTTCATACAGGAACA	NA
long-mer890	CP009826	1196591	1196620	TCTTTTATTTGCTGCGTTGTCTAGTTTTCG	NA
long-mer891	CP009826	1196993	1197024	AAGATTGAACCAGTGGTTCCACCGGCAGGATA	XFPR_05250	XFPR_05250	1196654	1197025	+	hypothetical protein
long-mer892	CP009826	1197051	1197092	GCGCTTCCAGGGGGTGGGAAGACAGCCATTCTGGTTGAGATG	XFPR_05255	XFPR_05255	1197030	1198181	+	filamentous phage Cf1c related protein
long-mer893	CP009826	1197998	1198024	CACGCGGTATGATCTTTTAGAGGCTGA	XFPR_05255	XFPR_05255	1197030	1198181	+	filamentous phage Cf1c related protein
long-mer894	CP009826	1198112	1198134	GCCTTCTGTGATGCCTGTTAGCA	XFPR_05255	XFPR_05255	1197030	1198181	+	filamentous phage Cf1c related protein
long-mer895	CP009826	1198170	1198192	GCGCTGCCATGATTTTTTTTTTT	XFPR_05255	XFPR_05255	1197030	1198181	+	filamentous phage Cf1c related protein
long-mer896	CP009826	1198240	1198270	ACTTGTCAATAGTTTATTGAGTATTCATATT	NA
long-mer897	CP009826	1198272	1198316	ATAATTAACATTCATACTTTTTCGTCTTTGTCAATAACGCAATTT	NA
long-mer898	CP009826	1198497	1198528	TGTGATTCTTTGGATACTTTTAGAGTTTCTTT	XFPR_05260	XFPR_05260	1198415	1198696	-	hypothetical protein
long-mer899	CP009826	1198541	1198571	GGTGTGTGCTGTCATTTCTTGGGTGTGTGCA	XFPR_05260	XFPR_05260	1198415	1198696	-	hypothetical protein
long-mer900	CP009826	1198592	1198622	TTGAATCTTGGCTGTTTCTGCGTTTAGCTTG	XFPR_05260	XFPR_05260	1198415	1198696	-	hypothetical protein
long-mer901	CP009826	1198678	1198700	CGTTTTGCGTCATTGTCATTTCT	XFPR_05260	XFPR_05260	1198415	1198696	-	hypothetical protein
long-mer902	CP009826	1198833	1198864	TGGCTGCGTGCCTTCTTTTATGCGAAACCGTT	XFPR_05265	XFPR_05265	1198759	1199106	-	hypothetical protein
long-mer903	CP009826	1198908	1198950	GGCCGCCTTGTGGTGCTGCCGTTCGTGCTTCTTCCATCATTTT	XFPR_05265	XFPR_05265	1198759	1199106	-	hypothetical protein
long-mer904	CP009826	1199078	1199123	ATCTGATTTGGAATCTCATTGCTAGTCATTATGCGTGTGCTAGTGG	XFPR_05265	XFPR_05265	1198759	1199106	-	hypothetical protein
long-mer905	CP009826	1199134	1199155	AGTCTCTTTTTTAGACTATTAG	NA
long-mer906	CP009826	1207540	1207582	TGTGGTTCCCAGCCTCCCCTGATGACCTGCCTTCATAAAACTC	NA
long-mer907	CP009826	1211581	1211665	TGTTAAGGGTTATTTACTTGAATTCGCCCTCTATAGTGATCTAATGAACCTATAACTCTCATTAGAACTATAGATGGCAAGCGTA	NA
long-mer908	CP009826	1215787	1215829	TTAATGGAGAGATTGATGCTGGTGTCACTCAACTGGCCACACA	NA
long-mer909	CP009826	1215905	1215986	CTACCTTCACAAGGTTACAACAACTATCAGCAAAAACCCCACGCCATGATTGTCATTGAGTATTTGAACGCTCCAAGGCATC	NA
long-mer910	CP009826	1219642	1219684	TGTGCCAATCGCTCTATGAGATACATAAGCTCATTGTGGGTAC	XFPR_05350	XFPR_05350	1219464	1219811	+	hypothetical protein
long-mer911	CP009826	1232833	1232961	ATAGTGAGGAAGGCATTACTCGATTCTATCCTGGGTCGTATCATTATCATTACCTTAATGTTACTTTCAGCTCGATTTAGTAATGACCATCCGATTGCAGTAGGGTTTCATTAGCACCATAAAAATGCG	XFPR_05415	XFPR_05415	1232957	1233808	+	formyltetrahydrofolate deformylase
long-mer911	CP009826	1232833	1232961	ATAGTGAGGAAGGCATTACTCGATTCTATCCTGGGTCGTATCATTATCATTACCTTAATGTTACTTTCAGCTCGATTTAGTAATGACCATCCGATTGCAGTAGGGTTTCATTAGCACCATAAAAATGCG	XFPR_05410	XFPR_05410	1232201	1232848	-	sterol-binding protein
long-mer912	CP009826	1237883	1237925	AGTTCGTTGCTAATAAGGAGAGAGTAGATTTACCAGCCGAACC	XFPR_05435	XFPR_05435	1237684	1238115	+	organic hydroperoxide resistance protein
long-mer913	CP009826	1238515	1238557	AGCGATTTTCACGCGGTGCGGTACGCGGTGCGTGGTGTGGATG	XFPR_05440	XFPR_05440	1238365	1239363	+	3-beta hydroxysteroid dehydrogenase
long-mer914	CP009826	1238937	1238963	GATCGACGATGGTCGTAACTTAGTAGA	XFPR_05440	XFPR_05440	1238365	1239363	+	3-beta hydroxysteroid dehydrogenase
long-mer915	CP009826	1244350	1244392	GTTGACACTACGCGGTTTGGGAGCGCTGCCACACGCTCATCCC	XFPR_05455	XFPR_05455	1243634	1245385	+	acetolactate synthase catalytic subunit
long-mer916	CP009826	1245633	1245675	ATATACCACGCGCAATACTACTGCTGGATTTTCTTAGCAGGCA	NA
long-mer917	CP009826	1245686	1245728	TGGCATGCCATCAGGATGTGTACAGATCATCAGGACGTATAGC	NA
long-mer918	CP009826	1246054	1246096	CAATCACTGTCATGCCTCACGATGCTCCGGTCACGAAGGTTGC	XFPR_05465	XFPR_05465	1245732	1246784	+	threonine dehydratase
long-mer919	CP009826	1246602	1246644	TTGGCCGCTGGCCGCCGCGTTACAGGTAAGCGCAAGTGTGCAG	XFPR_05465	XFPR_05465	1245732	1246784	+	threonine dehydratase
long-mer920	CP009826	1248233	1248275	TGGTGAAGCCAACCTCAGTGTGCGCCACAACGATACTCAGTAC	XFPR_05470	XFPR_05470	1246839	1248398	+	2-isopropylmalate synthase
long-mer921	CP009826	1248467	1248517	TCTATGGGCTTCCCTCAGGAACTGAAAAAACCTTGAGATCATTAAAGTAAC	NA
long-mer922	CP009826	1248657	1248699	AGTGCCTGATGATCCAGGTGGGTCGTGCGCCGAAGTCACAGGT	NA
long-mer923	CP009826	1248705	1248808	GATATGGCCATGATCCAATTGGGGAACTCGCCCTAAACATTCCTTGGACATTTGTTCATTGTTGATTAGTGGCCGTTAACCATTTGGATTAATAGCGCAGTAAC	XFPR_05475	XFPR_05475	1248793	1249767	-	3-oxoacyl-ACP synthase
long-mer924	CP009826	1252862	1252904	TTCACCTCCGACCTGCTGCCCACTGATGTGCTCGGAATATCGG	XFPR_05495	XFPR_05495	1252628	1253581	+	ATPase
long-mer925	CP009826	1252910	1252987	AACACGCAGACTCAGCAGTTCAAATTCCATCCAGGTCCCGTGTTCACCCATGTGTTACTGGCCGACGAGATCAACCGG	XFPR_05495	XFPR_05495	1252628	1253581	+	ATPase
long-mer926	CP009826	1253194	1253252	GGAACGCACTCTACTCTCCGGTATGGATCGACGGGAGTTGCTGACCCATACCTTGCCAC	XFPR_05495	XFPR_05495	1252628	1253581	+	ATPase
long-mer927	CP009826	1253421	1253463	AAGCCTACGCATTGCTGTCAGACCGTGAACACGTGCTCCCTGA	XFPR_05495	XFPR_05495	1252628	1253581	+	ATPase
long-mer928	CP009826	1253520	1253562	AAACCTCTTCCACCGGCGCAGTGCTGGCTCAGACATTGCTATA	XFPR_05495	XFPR_05495	1252628	1253581	+	ATPase
long-mer929	CP009826	1255098	1255120	CCCTATGGGGTGTTCCCGAGCAC	XFPR_05505	XFPR_05505	1254536	1256587	+	membrane protein
long-mer930	CP009826	1258222	1258264	TGCCTTCCCTTCCTACACAAAACATCGGCCCCACACCCTTCCA	NA
long-mer931	CP009826	1278439	1278463	GACCACCGGGCCGCCCTCAACGCCC	XFPR_05645	XFPR_05645	1278280	1278528	+	cobyrinic acid a,c-diamide synthase
long-mer932	CP009826	1280001	1280043	GCCGACCTCGGCCTGGACAGCTGGCAAGTCGTCATCGACCTGC	NA
long-mer933	CP009826	1281572	1281614	CCGAAGCAGGCCCGTACAGTAAGTAGTAGTCGTATTGATGAAG	XFPR_05660	XFPR_05660	1280756	1282006	+	hypothetical protein
long-mer934	CP009826	1283532	1283574	GGAGATTGCAACATGAGCACGAATTTTTCTGGCGAGGGCAACA	XFPR_05680	XFPR_05680	1283544	1283996	+	single-stranded DNA-binding protein
long-mer935	CP009826	1285723	1285765	CCGAAGCCCTATACCCAGGGCTAACTGGTCAAGTCGATGAAAG	NA
long-mer936	CP009826	1300088	1300130	ATTGCGATTCAAAGGTTCCGAACTGCGCCCCGTGCTGGCCGAG	XFPR_05765	XFPR_05765	1300083	1300436	+	hypothetical protein
long-mer937	CP009826	1307458	1307492	TGATGGAACACATTTGGCAGCGCACCTCGCTCTCG	XFPR_05820	XFPR_05820	1307322	1309172	+	relaxase
long-mer938	CP009826	1307541	1307583	GAGCTGGTCCAGGTCTTCCCGACCTCCGAAGCGCACCACCACG	XFPR_05820	XFPR_05820	1307322	1309172	+	relaxase
long-mer939	CP009826	1308212	1308252	CGTTTCCGACAAGCTCCGCGCACACCTGCTGTCCCAGGGCG	XFPR_05820	XFPR_05820	1307322	1309172	+	relaxase
long-mer940	CP009826	1308507	1308549	TCGGCGGCAATCACGGCAATGCCTCCTGCCGAAGAGCAGCAGT	XFPR_05820	XFPR_05820	1307322	1309172	+	relaxase
long-mer941	CP009826	1308660	1308702	TTGCCTGCCGCCCGGCAGAATACAGAAGCCGTCTCGGTCGAAG	XFPR_05820	XFPR_05820	1307322	1309172	+	relaxase
long-mer942	CP009826	1308756	1308783	CCGTCATCAGCACCCATGGCCGCACAGC	XFPR_05820	XFPR_05820	1307322	1309172	+	relaxase
long-mer943	CP009826	1308894	1308936	GTCAGCCCCGGCGTCTTCCAGAGTTACGCGCAGGAGCACCCGC	XFPR_05820	XFPR_05820	1307322	1309172	+	relaxase
long-mer944	CP009826	1310923	1310992	ACCGCCACCGGCATCGCCGCCAGCCCGGCGCAGGCGCAAGCCCAGCCGACCGTGGCGCTCGCCGACAAGT	XFPR_05835	XFPR_05835	1310845	1311939	+	membrane protein
long-mer945	CP009826	1311189	1311231	GCGCGGTTTCATCACGCTGGCCTTCGACCCGTCCTACACCGGC	XFPR_05835	XFPR_05835	1310845	1311939	+	membrane protein
long-mer946	CP009826	1312966	1313007	CGGCCCTGGCCCTGATCGCCTAAGGTGTTCCCCAAGGATGCC	NA
long-mer947	CP009826	1315355	1315397	CGCCTTCATGACGCTGCTCAAACGCGACGGCACGATGACGCTG	XFPR_05855	XFPR_05855	1314600	1315649	+	zinc-binding dehydrogenase
long-mer948	CP009826	1315742	1315784	TTTTCCTGATGTCGTTTTCAGAAATAGGAGCTGATATGTCCAA	XFPR_05860	XFPR_05860	1315714	1316730	+	membrane protein
long-mer949	CP009826	1316421	1316463	GCCGCGCGGCGAGTACACGCCTGCGGGCGCCACGCGGGAAACG	XFPR_05860	XFPR_05860	1315714	1316730	+	membrane protein
long-mer950	CP009826	1318867	1318907	GGCAACCTGCTGTTCTGCGACTGACGCCGGACAAGCAGTTG	NA
long-mer951	CP009826	1335023	1335065	TGTGGCTGTGCAGCCCGGGTGACAGCTACGTCATCGGTGAAGG	XFPR_05950	XFPR_05950	1334332	1335099	+	oxidoreductase
long-mer952	CP009826	1335400	1335440	CGGGACCGCGGAATTACAGGACCGGCCTAAAAGTCAGCCGC	NA
long-mer953	CP009826	1339957	1339978	CGCGCGATCACCCAGGTCGGGA	XFPR_05985	XFPR_05985	1339783	1341750	-	integrase
long-mer954	CP009826	1340332	1340368	CGGCGTCACGACGATGGGCGTCACGACGATGGGCGTT	XFPR_05985	XFPR_05985	1339783	1341750	-	integrase
long-mer955	CP009826	1352882	1352924	TCGCTCTGAATACAGATAACAAAGTGGCACTCAAACAATGAAA	NA
long-mer956	CP009826	1353118	1353160	TCCGTATTGCGCATCTAACGAAACACCATCGTTTCCAATCAAC	NA
long-mer957	CP009826	1362617	1362659	CGACCATAAGCAGGTGCAATCACTAATTTACGACATCATGTCG	XFPR_06070	XFPR_06070	1362492	1363526	+	twitching motility protein PilT
long-mer958	CP009826	1363553	1363595	ATGCAAACTAAGCAGTCCCCCATTCAAAACGCCCTAGTAACGC	NA
long-mer959	CP009826	1372617	1372659	GCCACCCACTACAACCGGCAAACTCTGAATCAAACCAACATCT	XFPR_06110	XFPR_06110	1371534	1373438	-	glucosyltransferase
long-mer960	CP009826	1375079	1375121	AGACAAGGTGGCACTGCCGACACACCGTTTCGATATCAAAGCA	XFPR_06115	XFPR_06115	1374930	1376297	+	beta-lactamase
long-mer961	CP009826	1379067	1379109	ACACTCGATAACGTCGAAGTGTTGGAAGGCGATATGCATGCCC	XFPR_06125	XFPR_06125	1378497	1379426	+	ArsR family transcriptional regulator
long-mer962	CP009826	1387505	1387547	GTACCTTGCCCAACTCCTCAAACAAATGACGCATCAACTCAGC	XFPR_06165	XFPR_06165	1387455	1387691	-	hypothetical protein
long-mer963	CP009826	1387622	1387664	CACGCGTCTCCAGCTCAATTAAGCGGGCTTCAAACGCACAATC	XFPR_06165	XFPR_06165	1387455	1387691	-	hypothetical protein
long-mer964	CP009826	1387975	1388017	ACCTGCCTTCCACAATTGCACCAACAATCGGCAACTGGGAGCC	XFPR_06170	XFPR_06170	1387684	1389036	-	UDP-glucose 6-dehydrogenase
long-mer965	CP009826	1388032	1388086	CGTATTAGGCTTGAATGCCAACCCCCACACTGCAAATGTTTTCCCAGCCAACACC	XFPR_06170	XFPR_06170	1387684	1389036	-	UDP-glucose 6-dehydrogenase
long-mer966	CP009826	1388621	1388663	TCCATCTCATGCTGGATGGCAACACGCACCTGATCGGCAGTCC	XFPR_06170	XFPR_06170	1387684	1389036	-	UDP-glucose 6-dehydrogenase
long-mer967	CP009826	1388665	1388718	CACTGGCACTGTCGACTTATTAACTACAATCGCCGGCCTATCAATGCACTGACC	XFPR_06170	XFPR_06170	1387684	1389036	-	UDP-glucose 6-dehydrogenase
long-mer968	CP009826	1389112	1389154	GCCAATCGGACCACCCGGAGTTCCCTGCTGCCCGTAAGCAAGA	XFPR_06175	XFPR_06175	1389061	1390017	-	peptidylprolyl isomerase
long-mer969	CP009826	1389793	1389835	ACGCTGTAGTGCAGCAACATCCATGTCTTGAGCAATCAGCTCG	XFPR_06175	XFPR_06175	1389061	1390017	-	peptidylprolyl isomerase
long-mer970	CP009826	1392082	1392124	GTTTCGCTTTGGACCTGGTCGGATCGTTGGCTTGATTGGCCCT	XFPR_06190	XFPR_06190	1391996	1392871	+	multidrug ABC transporter ATP-binding protein
long-mer971	CP009826	1393016	1393127	TGGCGCATAGCCCCCCACCCGAAGGAAGCATCAAGAGTGCGGAAGGTTACCAGCAGATCTTCGGCAACACAGGTGACGTCTTAATACTGACCAGCATCTTTTTAATCAGCGT	XFPR_06195	XFPR_06195	1392868	1393848	+	ABC transporter permease
long-mer972	CP009826	1393138	1393180	TTCTCCGTGCTGTTCTACGCACTGAGCAGCCTGCACAACGATC	XFPR_06195	XFPR_06195	1392868	1393848	+	ABC transporter permease
long-mer973	CP009826	1393203	1393272	TTGGAAATCGCTGCCAATCTCCGATATCCAAACGGTGCTTTCTAAGGTAACATGGGCACTGCTGCCAGGG	XFPR_06195	XFPR_06195	1392868	1393848	+	ABC transporter permease
long-mer974	CP009826	1393344	1393473	GATCGCAGGGCAACCGTACCCGTGGGCAATGATCACGCACTCGCATCCATTCCAGATTGTGTCGTTGATGCTAGACATCATTCCGAAACAGCTACTGTGGTCACTACCAACAATAGGTTGGCTGATGTTC	XFPR_06195	XFPR_06195	1392868	1393848	+	ABC transporter permease
long-mer975	CP009826	1393500	1393573	CTTCTTGTGGGCATTACTGCTACCGATACTGAGCTGCATCATGATCACCATGTTGGGAACCATGCCGGATGTCC	XFPR_06195	XFPR_06195	1392868	1393848	+	ABC transporter permease
long-mer976	CP009826	1393626	1393685	CATCATTCCCTTCAGCTGGCTGATACCAGAAGTGAGTGAGAGTGAAGCAAATATGTACAG	XFPR_06195	XFPR_06195	1392868	1393848	+	ABC transporter permease
long-mer977	CP009826	1395857	1395913	GGTATCCGCGTCCAAGGCCATAGAAAATGCAGTGATGCGGCGCACGCCTTCGGTGGT	XFPR_06220	XFPR_06220	1395785	1396138	-	hypothetical protein
long-mer978	CP009826	1395923	1395956	GCGCTTGACCTCGCGCTCCAGACGCACCAGGTCG	XFPR_06220	XFPR_06220	1395785	1396138	-	hypothetical protein
long-mer979	CP009826	1396267	1396300	AACCAGTTTGCTGCCACGCAGTGTGATCACGCCT	XFPR_06225	XFPR_06225	1396135	1396776	-	hypothetical protein
long-mer980	CP009826	1397680	1397702	CTAAACCACTTTCATCTGTCAGC	XFPR_06235	XFPR_06235	1397600	1397917	-	hypothetical protein
long-mer981	CP009826	1397840	1397863	GAGCAAGCGTAAGGCGTCCCCGGC	XFPR_06235	XFPR_06235	1397600	1397917	-	hypothetical protein
long-mer982	CP009826	1397902	1397944	CGGGAATCTGTCGCATCAGAATAGTCCAGACATCTGACGCAGC	XFPR_06240	XFPR_06240	1397917	1398687	-	hypothetical protein
long-mer982	CP009826	1397902	1397944	CGGGAATCTGTCGCATCAGAATAGTCCAGACATCTGACGCAGC	XFPR_06235	XFPR_06235	1397600	1397917	-	hypothetical protein
long-mer983	CP009826	1398031	1398064	GCGTTTGGGGGCAGGCAATGACACACCAGAAATC	XFPR_06240	XFPR_06240	1397917	1398687	-	hypothetical protein
long-mer984	CP009826	1398155	1398197	AACATGTCTTGATACGTCTGGGCGCCGGTGTGTACCTCCAGGG	XFPR_06240	XFPR_06240	1397917	1398687	-	hypothetical protein
long-mer985	CP009826	1398450	1398474	GCAAACGCAATGGCTCGGCCCCGTG	XFPR_06240	XFPR_06240	1397917	1398687	-	hypothetical protein
long-mer986	CP009826	1399209	1399251	CATTCAAGATAGCGTTTTGCGTGTCCTTGTAGTGCGTGTTGGT	XFPR_06250	XFPR_06250	1399009	1399275	+	toxin RelE
long-mer987	CP009826	1399596	1399635	GGCGATACGCCCGACGGTGCGGTCCCATAGCCTCATGAGG	XFPR_06255	XFPR_06255	1399287	1401176	-	hypothetical protein
long-mer988	CP009826	1399644	1399731	GGCGCTGGTCAGGGCGGCGCTAATACGGGTGCCCATGGCGCTAAAGACGGCCCGCAAGCGGTTCACCGCGTGATCGGCGGTGGCGATG	XFPR_06255	XFPR_06255	1399287	1401176	-	hypothetical protein
long-mer989	CP009826	1399855	1399898	CACTGCCAGGCGGTGCCCACCGTGTGTTTGATTTTGTCAAAATG	XFPR_06255	XFPR_06255	1399287	1401176	-	hypothetical protein
long-mer990	CP009826	1399911	1399943	ATACGCCAGCAAGGCCACGCTGCCAATCACGAC	XFPR_06255	XFPR_06255	1399287	1401176	-	hypothetical protein
long-mer991	CP009826	1399968	1400010	GGCCCGCAACGCCAGCGCGGCCACCTGGATTGCTTTCACCAAC	XFPR_06255	XFPR_06255	1399287	1401176	-	hypothetical protein
long-mer992	CP009826	1400094	1400136	CGTCAAGAGGACGCCAAGGGCGTTGAGTGCGGGCGTGAGGTCT	XFPR_06255	XFPR_06255	1399287	1401176	-	hypothetical protein
long-mer993	CP009826	1400223	1400265	CATCAAGTCATCGACCAACGCTACCAGGGCCACGATCCCGGCG	XFPR_06255	XFPR_06255	1399287	1401176	-	hypothetical protein
long-mer994	CP009826	1400308	1400340	ACCGCGCCCACAGCCAGCAGCGCCGCTTTCCAA	XFPR_06255	XFPR_06255	1399287	1401176	-	hypothetical protein
long-mer995	CP009826	1400360	1400391	CGCTGTTCACCGCACGGATGACGTTCCATACG	XFPR_06255	XFPR_06255	1399287	1401176	-	hypothetical protein
long-mer996	CP009826	1400580	1400625	CAGCGCGGTATCGGCGCCATCCGCAGTGATGACGCCCAGATCCTGT	XFPR_06255	XFPR_06255	1399287	1401176	-	hypothetical protein
long-mer997	CP009826	1400694	1400722	GCCCAGGTTGGCCAGGATGGAGTGCTGTT	XFPR_06255	XFPR_06255	1399287	1401176	-	hypothetical protein
long-mer998	CP009826	1400741	1400783	GGATTTTTTCTTGCACCTCGCTCAGCATGTCGCCGACAGATTT	XFPR_06255	XFPR_06255	1399287	1401176	-	hypothetical protein
long-mer999	CP009826	1400816	1400858	CCAGCTTCTGGAACACCATCGTCCCGCGCCCTACCCCATTGGC	XFPR_06255	XFPR_06255	1399287	1401176	-	hypothetical protein
long-mer1000	CP009826	1400991	1401024	AGTGAGGGCATTCAGTTCGCTGAGGGCGCTGCCG	XFPR_06255	XFPR_06255	1399287	1401176	-	hypothetical protein
long-mer1001	CP009826	1401033	1401102	ATTCATTCCGGCCAGCGCCCCGCCCATGGTGGCGGCGGCCACCGTCACCAGGCCCGTAACGCGGGTCAGG	XFPR_06255	XFPR_06255	1399287	1401176	-	hypothetical protein
long-mer1002	CP009826	1401216	1401259	CCACCATCGCGGTATGGAAGGTGCAGAGGTCACTGAGGGAGTAC	NA
long-mer1003	CP009826	1401549	1401591	GGTGACCGCAGGGTCGCCCAGATGGCTTAGGAGCGTCCCTAGG	NA
long-mer1004	CP009826	1401616	1401691	TTAGCCAGGGCGTCCGCATCGGATCCCCCGCAGTAGCACCCCGGCGCGTTTGAGTGATTGCCACGCCGCCATCGCA	NA
long-mer1005	CP009826	1402005	1402041	GGTTAAGGTGCCGGAACGATCCGCGTTGGCGACAAAC	XFPR_06265	XFPR_06265	1401747	1402184	-	hypothetical protein
long-mer1006	CP009826	1402680	1402719	TGCCGCAACGCCGGGCAGGTGTTTAAATTTCATAGTCAGG	XFPR_06270	XFPR_06270	1402194	1403690	-	hypothetical protein
long-mer1007	CP009826	1404385	1404417	AATCGCCAGCACCGTGTCCAACACATACTCCTG	XFPR_06280	XFPR_06280	1404148	1404516	-	hypothetical protein
long-mer1008	CP009826	1404508	1404542	CTTCAGCATCGCGCACCTCATGGGTAATGGATTGG	XFPR_06280	XFPR_06280	1404148	1404516	-	hypothetical protein
long-mer1008	CP009826	1404508	1404542	CTTCAGCATCGCGCACCTCATGGGTAATGGATTGG	XFPR_06285	XFPR_06285	1404503	1404982	-	hypothetical protein
long-mer1009	CP009826	1404689	1404755	GGTCATTTTGTCGTGCAGCACGGCGCGCACGTGGTGCGTGTGCAAAGCCACATACTTCTCCTGGTGC	XFPR_06285	XFPR_06285	1404503	1404982	-	hypothetical protein
long-mer1010	CP009826	1407619	1407671	CCAATTGCTTGGACAGCTCCGTAATTTTGGCGACCAATTGCTCCTTGGTCAGG	XFPR_06310	XFPR_06310	1407218	1408408	-	hypothetical protein
long-mer1011	CP009826	1410856	1410918	ACCTCTAGCAATGTCCTGAATCAGTCCCGTGCCGCTGGATTTATCCTCAATCTTCATCTGCCG	XFPR_06325	XFPR_06325	1410592	1412142	-	hypothetical protein
long-mer1012	CP009826	1413043	1413085	TCGCGATTCATCGCAACTTGCTCATCCAGCGTGCTTTCCACCG	XFPR_06340	XFPR_06340	1412796	1413257	-	hypothetical protein
long-mer1013	CP009826	1413128	1413171	GACTGCGCTCGGACCAGGCCAATACTGCATGCGCGACCAACGCC	XFPR_06340	XFPR_06340	1412796	1413257	-	hypothetical protein
long-mer1014	CP009826	1413198	1413240	AATCAGCAGCCGCACACTGGGTAAACGTCGCCCCACACGGCGC	XFPR_06340	XFPR_06340	1412796	1413257	-	hypothetical protein
long-mer1015	CP009826	1413328	1413379	ATCGATTAAACCGGAGGCAATTACCGCCGCTACCGTGAACGCTTGGCTCATC	XFPR_06345	XFPR_06345	1413247	1413576	-	hypothetical protein
long-mer1016	CP009826	1414080	1414122	CAGAACGCAAAAAACCGCCCGGAGGCGGTCGCTGGCTTTGAAT	NA
long-mer1017	CP009826	1414134	1414196	TGCTGAGGTGGGCAGGGCGCGGGTAAAACATTCGATGAGGGAATAGCACCACTCAGGCGCGTA	NA
long-mer1018	CP009826	1415479	1415504	CATCGGTACGCGCTTCCAGCAGGCGC	XFPR_06365	XFPR_06365	1415051	1415749	-	hypothetical protein
long-mer1019	CP009826	1417133	1417239	CCCTCACTGGGTGCCCAGTCAGCGGGCAGGCGTGAGCCGTGAGGCGAGCGCTTGGGTGTTCCGGTGCAGCCGGTGGCGTTGCCGTTCTCGGCGAATACCAAACTCTC	XFPR_06380	XFPR_06380	1416853	1417704	-	hypothetical protein
long-mer1020	CP009826	1417696	1417728	ATAATTCACAACCTGCCTCCGGCTTTATGCGCA	XFPR_06380	XFPR_06380	1416853	1417704	-	hypothetical protein
long-mer1021	CP009826	1418736	1418778	GCAACGCGCTCGCCAAGCCGCATTTCTTAGGAAGAACGGCATT	NA
long-mer1022	CP009826	1418806	1418838	CCGGTCGTGCTGCGTGCTGCGTGCTGCGATTGA	NA
long-mer1023	CP009826	1418896	1418958	ATGGGACGTAAGCCAAGCAAATCAGGTGCGATTCCCAGATTCCGCGTGCGCCCTCAGAAGTCC	XFPR_06400	XFPR_06400	1418896	1419915	+	integrase
long-mer1024	CP009826	1419010	1419036	CCACTAGGACGCGACTACGGGGTAGCC	XFPR_06400	XFPR_06400	1418896	1419915	+	integrase
long-mer1025	CP009826	1419476	1419498	ACCTGACGGGGCAGCGTGTGGCT	XFPR_06400	XFPR_06400	1418896	1419915	+	integrase
long-mer1026	CP009826	1419924	1420032	GTAACTTCAATATTGCGGAGCAGGTATATTTTTTAATTCATTGATTATATTAAATATTCATGCATTAATTGGGTCGATTTATTGATGTAACATCCGCATCCGCCAATGT	NA
long-mer1027	CP009826	1421637	1421702	ACCAAACACGATCGGAAAAACGCGAACAGCAGCCAACATCGCACTTTGCGCCACGTTGTCCTGGAG	XFPR_06410	XFPR_06410	1421575	1421790	-	hypothetical protein
long-mer1028	CP009826	1422161	1422246	GATTGCATGGTTACTGGCGTTAGCCGCAGAACCAAACATTGTCGAGTTGGCACCGTTCTCCGTTACCGCGCAAACACGCCTGCGTG	XFPR_06415	XFPR_06415	1422042	1423409	+	adenylosuccinate lyase
long-mer1029	CP009826	1422329	1422371	GGAATATTTCATCAAAGAGCAACTTAAGGACGATACAGAGCTG	XFPR_06415	XFPR_06415	1422042	1423409	+	adenylosuccinate lyase
long-mer1030	CP009826	1423493	1423535	TCAATTGATCATTCAAAAAGCTTCAACGCACCGAACATATCGC	NA
long-mer1031	CP009826	1424841	1424883	AAGACTGATTGATATCCATATTCCCAATGATGGCTTAGCACAC	XFPR_06420	XFPR_06420	1423580	1424848	+	transcriptional regulator
long-mer1032	CP009826	1425761	1425803	ACCATCACACAAGGACTGTGTACAGAACATCGTTAGACAAGCA	NA
long-mer1033	CP009826	1431650	1431692	GAACTCAAAGCAAACAACATTTCTTACAAAGCTGGATCCTTCC	XFPR_06440	XFPR_06440	1430525	1431961	+	dihydrolipoamide dehydrogenase
long-mer1034	CP009826	1447582	1447624	CCCCTTAGCAGCATCACCTACTGAAACAGTTCCCACCGTATTG	XFPR_06515	XFPR_06515	1446877	1451046	-	hypothetical protein
long-mer1035	CP009826	1459570	1459612	CCCATATTCATTTAAAAAACAATGTTAATCAGCCAATCAAATT	NA
long-mer1036	CP009826	1459706	1459748	GCAGGCAACCATTAAGAAACTACGTTGATCAGCCAATCGAATT	XFPR_06565	XFPR_06565	1459734	1460951	-	general secretion pathway protein GspF
long-mer1037	CP009826	1471135	1471177	ATAGTCTCCTGTAAGGGCCTTAGTTCAATCTGCTCACCAAACT	XFPR_06610	XFPR_06610	1470795	1473290	-	hypothetical protein
long-mer1038	CP009826	1476259	1476301	TATGATCCATAGCATGACTGCATTCGCCGCAGATGAGCACCTT	XFPR_06630	XFPR_06630	1476260	1477123	+	hypothetical protein
long-mer1039	CP009826	1477431	1477452	GCGATTGGAAAGGCACCGCACA	XFPR_06635	XFPR_06635	1477205	1477819	+	guanylate kinase
long-mer1040	CP009826	1482744	1482786	CCTCACACCACGACTGTATTCAATTGCTTCCAGCCGCAAGCGT	XFPR_06655	XFPR_06655	1481554	1483392	+	NADP oxidoreductase
long-mer1041	CP009826	1490445	1490487	AAGCAATAAAATGGATATCGGAACTGAAACAAAAACACCTGAC	NA
long-mer1042	CP009826	1491449	1491485	ATTGGATTTCCATTCTTTGTACGCAGCGGTACCTTCC	XFPR_06685	XFPR_06685	1491413	1491829	-	histone-like nucleoid-structuring protein
long-mer1043	CP009826	1492483	1492525	AACTAAACGAAGCATTCCAGCTAGCTACCGCAACAAAATAATG	NA
long-mer1044	CP009826	1498018	1498060	CCGCCCAACGGACAGCATGCTCGCATTGATATCGCCAAGTACG	XFPR_06705	XFPR_06705	1497577	1498338	-	ubiquinone biosynthesis methyltransferase UbiE
long-mer1045	CP009826	1502551	1502593	CTCCAAATCAATGTGGTACAGTGCTGCAAAGGCAGCAAAGGCC	XFPR_06735	XFPR_06735	1501903	1504083	-	DNA polymerase
long-mer1046	CP009826	1503118	1503156	GGCCCCGTTAAATTGCAGCGTCCCGCGCAGGCGACCGTC	XFPR_06735	XFPR_06735	1501903	1504083	-	DNA polymerase
long-mer1047	CP009826	1503160	1503202	GCTGGTGCAGTGCAGTAGCGCTTGGTACTTAGCGGTGCTGGTG	XFPR_06735	XFPR_06735	1501903	1504083	-	DNA polymerase
long-mer1048	CP009826	1503656	1503693	GGTTTGCAAAACAGTGTAACGAGCCGTTTGCCGTCCTT	XFPR_06735	XFPR_06735	1501903	1504083	-	DNA polymerase
long-mer1049	CP009826	1504169	1504211	GGCTTCACCCCATACGCGACCAGCTTCGGTTAATTCCCATTCG	XFPR_06740	XFPR_06740	1504085	1505683	-	hypothetical protein
long-mer1050	CP009826	1504244	1504292	CGCTAATAACTGGTTCGCCTCTTTGGCTGAGCAATGCAGCTGCTTGCCT	XFPR_06740	XFPR_06740	1504085	1505683	-	hypothetical protein
long-mer1051	CP009826	1504301	1504355	GGCGTTGAGTAGGCAAAGCGGTTCTTGCAGCGCTGGCAATGCGCGGCGTATCTCT	XFPR_06740	XFPR_06740	1504085	1505683	-	hypothetical protein
long-mer1052	CP009826	1504402	1504455	CGGCAGCAATTCCTGGCTTCACCCCTGGTACTCTAGAAACGAATTGGCCGACTA	XFPR_06740	XFPR_06740	1504085	1505683	-	hypothetical protein
long-mer1053	CP009826	1504460	1504484	GAGCGCGGCAACGCAATCCTGTGTC	XFPR_06740	XFPR_06740	1504085	1505683	-	hypothetical protein
long-mer1054	CP009826	1504517	1504715	GGAGTAGGTGCCTGTCTTGCGGAGGGTGGGCAGGACCTCTCCCGCTATCCATTTTTGGAACGGAAGTGCCTTAGGTTTGTCGCTACGGGCAAGGAAAAAGTACAAACCAGGTTCAGCTAAGCACAGTGCTTTACGATCTCCTACGTTGGTGTGAATCGGATTCACACGAACCCACTCGCTGGGGATGTGCTCAGTGACA	XFPR_06740	XFPR_06740	1504085	1505683	-	hypothetical protein
long-mer1055	CP009826	1504742	1504837	ATCCAGAGCATCCATGACATCGGTAGCAACAAACCACACTTCACCTTGATCATCGACCACGGTACGCACGGCGTGTGATTCGAATTGGAATGGAGT	XFPR_06740	XFPR_06740	1504085	1505683	-	hypothetical protein
long-mer1056	CP009826	1505159	1505188	CACGGCGTGTGATTCAAATTGAAATGGAGT	XFPR_06740	XFPR_06740	1504085	1505683	-	hypothetical protein
long-mer1057	CP009826	1505259	1505291	ACACTGTGTTGACCCGCTTTTTGAACTGCGGCT	XFPR_06740	XFPR_06740	1504085	1505683	-	hypothetical protein
long-mer1058	CP009826	1505570	1505594	GAATTGGAGAGTGAACTCAGAGGGT	XFPR_06740	XFPR_06740	1504085	1505683	-	hypothetical protein
long-mer1059	CP009826	1506416	1506450	TCCATTGGCGCTCCCCGATGACTCCGGCCTGATGG	XFPR_06750	XFPR_06750	1506240	1507517	-	hypothetical protein
long-mer1060	CP009826	1506462	1506504	GCTCGTGGGGCTGATGAGGGATACGTCGTGCAGGTGAGCGACT	XFPR_06750	XFPR_06750	1506240	1507517	-	hypothetical protein
long-mer1061	CP009826	1506597	1506639	CACGGGCTGGCCCGAAAGCAATTCCGTTGCTGCCTTGGCACGG	XFPR_06750	XFPR_06750	1506240	1507517	-	hypothetical protein
long-mer1062	CP009826	1506798	1506928	CAATGCCGGACACGTCGCCTTAACTTTGCAAAACCGGCATGGCTTTTCTGCGGGACCGAAATACTCCGCAGGCAGTGCGCCCGTGGGGCTGTAGTGTCGGATCGCTTCCATACACCGCGCCGCGCTGCGCT	XFPR_06750	XFPR_06750	1506240	1507517	-	hypothetical protein
long-mer1063	CP009826	1506999	1507062	TTGCACGATCACTAGCCGCACTTGCTGGAACGCTTCCACCCAGCCAAATTCACTCAGCGCTGCC	XFPR_06750	XFPR_06750	1506240	1507517	-	hypothetical protein
long-mer1064	CP009826	1507123	1507160	TTGAGATCAACGATGACCAACTCATCCCCGGACAGGAT	XFPR_06750	XFPR_06750	1506240	1507517	-	hypothetical protein
long-mer1065	CP009826	1507203	1507245	GGAGGCAATGTGTAAGGGCTGTTCGACCAGGCGCACCCCCGCA	XFPR_06750	XFPR_06750	1506240	1507517	-	hypothetical protein
long-mer1066	CP009826	1507352	1507394	CATCGGACCCGGTGCGTAATGTGTTGGCAGCCACCGTATGGGC	XFPR_06750	XFPR_06750	1506240	1507517	-	hypothetical protein
long-mer1067	CP009826	1507404	1507466	TTCATCGGCAAATGGGCTAGATTCATCTGGGTAGTGACTGGCTAACGGAACGCTTGCCGGACA	XFPR_06750	XFPR_06750	1506240	1507517	-	hypothetical protein
long-mer1068	CP009826	1507854	1507893	TCAAGCACAGGCTGCGCGGAGGCGCTAGCGCTGCGGGACG	XFPR_06755	XFPR_06755	1507514	1507960	-	hypothetical protein
long-mer1069	CP009826	1507906	1507948	CCAAAACAGCGTTTAATTGGGACTGGTCGGTAATCGTGACGGT	XFPR_06755	XFPR_06755	1507514	1507960	-	hypothetical protein
long-mer1070	CP009826	1507962	1508064	GGTTTTTTCTCTCGTGTGTGTTATCTGGTGCTGGTGCGTTGTCCGTTGGCATCACAGCGCATCGCTGCGCTGCTCCAGTGCCTCACGCACCTCTTCGTAGTCT	XFPR_06760	XFPR_06760	1508013	1508207	-	hypothetical protein
long-mer1071	CP009826	1508181	1508202	TATTTCTGTCGGCATGGGAGGT	XFPR_06760	XFPR_06760	1508013	1508207	-	hypothetical protein
long-mer1072	CP009826	1508496	1508517	TGATGTGCGGTGAATGGCTGTA	XFPR_06770	XFPR_06770	1508454	1508645	-	hypothetical protein
long-mer1073	CP009826	1508632	1508695	GTGCAAGGAATCATGCGTAGTGCTCCTGCATCACATCACCCCACATCGCGTTAACGCATTCCGC	XFPR_06775	XFPR_06775	1508642	1509043	-	hypothetical protein
long-mer1073	CP009826	1508632	1508695	GTGCAAGGAATCATGCGTAGTGCTCCTGCATCACATCACCCCACATCGCGTTAACGCATTCCGC	XFPR_06770	XFPR_06770	1508454	1508645	-	hypothetical protein
long-mer1074	CP009826	1508842	1508884	CCGCTAAAGCACTTCCCATCGTTTTATAATGCTCAGTAGATAG	XFPR_06775	XFPR_06775	1508642	1509043	-	hypothetical protein
long-mer1075	CP009826	1509014	1509059	GTTATAACTGCTGTATCCAATCCCAGTCATTACGCACCTGCCTTTG	XFPR_06780	XFPR_06780	1509043	1509510	-	hypothetical protein
long-mer1075	CP009826	1509014	1509059	GTTATAACTGCTGTATCCAATCCCAGTCATTACGCACCTGCCTTTG	XFPR_06775	XFPR_06775	1508642	1509043	-	hypothetical protein
long-mer1076	CP009826	1509064	1509500	AGCAGTGGCGTCAGTGCGCATCTGGCCACGGACAGGGCGGACGTGCAACTTTTCGTAGCGGTTTACTAATGCTGTCTCGGAGGTGCCAAACCTAAAGGCCCATGCTTTGTTTTCCGGGTCGTGTGCGCACGGAGTGCAGGTCCACAACCAATCGAAGTGAGTTGGCCAATAGTCACGTAAAAAGCCAATAGATAGCGCCTCGTGAATCTCAGGCGCACGCCAACCGCTGTAACCTTCAAAGTATTCTTCATAGCAAGCCCTTTCCGCTTCTGAGTCTCCAAACCTATTCGCGTATCCTTTGATGTCGCGGCTCGCAACGGCGCGTGCTGTCCATTCCAGCTCTGTACGCGCATCCCGCGTGAAGATGTGCTTGCCGTATTTGTCATAGATTTTGGTGAATCGTGCACCCCCTGTGGTCGGGGCGTTTTCGAGGGTCG	XFPR_06780	XFPR_06780	1509043	1509510	-	hypothetical protein
long-mer1077	CP009826	1509512	1509548	CGGCCACCTCGTTACTAGCGGCAGCTTCAGCGGCTTC	XFPR_06785	XFPR_06785	1509507	1510064	-	hypothetical protein
long-mer1078	CP009826	1509577	1509619	GCGAAAGCAGCATCACGCGCTGCTTCATCTTTAGCGGCGTCGT	XFPR_06785	XFPR_06785	1509507	1510064	-	hypothetical protein
long-mer1079	CP009826	1509963	1509985	CGCATCCCGAATGCCGTTCCAAT	XFPR_06785	XFPR_06785	1509507	1510064	-	hypothetical protein
long-mer1080	CP009826	1510033	1510089	GGCTGGGCTTGCTCACTAATGCTTGATGTCATTTTCATATCTCCTGCCCCTGCCGCC	XFPR_06785	XFPR_06785	1509507	1510064	-	hypothetical protein
long-mer1081	CP009826	1510101	1510179	TCGTGGGGCGTGTTTGGGTGTAGGTGTTGAGCGCGGTTATGCTTGCGTCCATGAACTAGACGAATGGGTTAACACTTGC	NA
long-mer1082	CP009826	1510218	1510260	CGGTGTGGATGATTCGCCGCGTCACTGTTCGGCTGAAGGTTGC	NA
long-mer1083	CP009826	1510281	1510313	TCGCCGGAGGCCCGCCGTTCGCATGTGTGGAGG	NA
long-mer1084	CP009826	1510470	1510536	GGCATTGGCGGTGCCCTTGGCCCCCTTGGTGGCGCTGAGGGAGAGCGGTCCTTACGTGTTATGAACA	XFPR_06790	XFPR_06790	1510353	1510613	+	hypothetical protein
long-mer1085	CP009826	1510565	1510607	CGCAGCTAAGCAGAGTATGGGGATTTGGGTGCTGTCTAACGAC	XFPR_06790	XFPR_06790	1510353	1510613	+	hypothetical protein
long-mer1086	CP009826	1510639	1510739	CGGGTGTCGTGGGGCGATGGGACCAAATTAGCTAGTCCTAACCACATTGTCAATAGGAGTTCCTAATTATTTTATTGGGCTTCTCCAAGCATTAAAAAACC	NA
long-mer1087	CP009826	1510824	1510866	AGCATAATTTCTGTTTGAATCGTCTGAGCAATACTCAGAAATT	XFPR_06795	XFPR_06795	1510785	1511381	-	hypothetical protein
long-mer1088	CP009826	1510918	1510960	AAGCTCCATCCAGTGAAACCTACTTTGTTACCGAAGTTGATTT	XFPR_06795	XFPR_06795	1510785	1511381	-	hypothetical protein
long-mer1089	CP009826	1511070	1511214	CGGAATTATTTTTTGGGATTTAGCCAAGATATCTACCATCTTTGTAGATGCATTGAACAGAAGGGCCGAGTTGCTAAATCCCGAAGAAGGCATGATGTCAACAATCAGTAAAGGTTTGCCATCATGCATATTTTCCTTAGCTTTC	XFPR_06795	XFPR_06795	1510785	1511381	-	hypothetical protein
long-mer1090	CP009826	1511244	1511426	TTCGGCCAGTGTCAGTGAAGGGTCATGTTCGATAGCACTAGTATCGGGATCTTGGCATGAGGTCATTTGACAAACTAATGACAAGCCGATAAGTATTCTTGCAACCAAGAAGAAAACGTTTGTTGGATTAGATTTCATCATGCGTAAGGAAATTATAATCCACCATCACCGATCTTTCCGATT	XFPR_06800	XFPR_06800	1511396	1512166	-	peptidase S24
long-mer1090	CP009826	1511244	1511426	TTCGGCCAGTGTCAGTGAAGGGTCATGTTCGATAGCACTAGTATCGGGATCTTGGCATGAGGTCATTTGACAAACTAATGACAAGCCGATAAGTATTCTTGCAACCAAGAAGAAAACGTTTGTTGGATTAGATTTCATCATGCGTAAGGAAATTATAATCCACCATCACCGATCTTTCCGATT	XFPR_06795	XFPR_06795	1510785	1511381	-	hypothetical protein
long-mer1091	CP009826	1511447	1511469	GGTCCCGATCTCTTTAGGAGAGA	XFPR_06800	XFPR_06800	1511396	1512166	-	peptidase S24
long-mer1092	CP009826	1511480	1511506	TTCATGAATACGGTGGCCTTCTGAATC	XFPR_06800	XFPR_06800	1511396	1512166	-	peptidase S24
long-mer1093	CP009826	1511599	1511719	ACACTTTCCCATCGCGGACATATGTATCAGCGAAGTTCACCATTACTCGATCCTTATTGAACAGGGTGCGTTCCATACTGTCGCCATGTACGCGCATCAGCTTCACATCTTTTGAATTAAT	XFPR_06800	XFPR_06800	1511396	1512166	-	peptidase S24
long-mer1094	CP009826	1511744	1511786	TGGGAACGGCATTTTGAATTGCGTTTCGACGAATTCAGGTATC	XFPR_06800	XFPR_06800	1511396	1512166	-	peptidase S24
long-mer1095	CP009826	1511885	1511927	ACAGGCGTCAAGTTTGGTACGGTTGGAATCCTGTTTGCTTGGA	XFPR_06800	XFPR_06800	1511396	1512166	-	peptidase S24
long-mer1096	CP009826	1512059	1512143	TAGCCAGCCATGAACGCTCGGGGGTTTGACCCTGACTGCATCGGCAAGTTGTTTTTGCGTCATACCAGCTTCAAGCATGGCAAAA	XFPR_06800	XFPR_06800	1511396	1512166	-	peptidase S24
long-mer1097	CP009826	1512218	1512260	AGCTAGTCCTAACTTAAGGGGCATGAACGCAAATCAGATCATC	XFPR_06805	XFPR_06805	1512240	1512440	+	Rha family transcriptional regulator
long-mer1098	CP009826	1512311	1512353	GCCATCGGTAAGTGAGTGGCGCAAGACGGGCATTCCTTCGGCA	XFPR_06805	XFPR_06805	1512240	1512440	+	Rha family transcriptional regulator
long-mer1099	CP009826	1512413	1512435	CGTGCAGGAGGTGTCCGATGCAG	XFPR_06805	XFPR_06805	1512240	1512440	+	Rha family transcriptional regulator
long-mer1100	CP009826	1512765	1512807	GTTGATTGGAAACACCAATTCCACCGGCAGGTTGGCTCCAACC	NA
long-mer1101	CP009826	1512818	1512852	TGGCTCTGCACTTACGGAGGTGTCCGATGCGGCGT	NA
long-mer1102	CP009826	1512998	1513040	TGGCGTATATCAAGTTTGAGCAGCGGCTTTTCATAAGGTCGGA	XFPR_06815	XFPR_06815	1513028	1513519	-	hypothetical protein
long-mer1103	CP009826	1513942	1513976	TGGCTCTGCACTTACGGAGGTGTCCGATGCGGCGT	NA
long-mer1104	CP009826	1514010	1514033	GTTTCTATGGACGCACTCCGCGTC	NA
long-mer1105	CP009826	1516254	1516275	GGATACAGAGTTCCAGAAAGGG	XFPR_06850	XFPR_06850	1516027	1518558	+	DNA primase
long-mer1106	CP009826	1517436	1517478	GAAGCCCAAACAACTGGACACAGACCCCTGGCTATTGAACTGT	XFPR_06850	XFPR_06850	1516027	1518558	+	DNA primase
long-mer1107	CP009826	1519127	1519155	CGTTGCGAGATGCGGGGATACCGTAGGGG	XFPR_06855	XFPR_06855	1519050	1519667	+	hypothetical protein
long-mer1108	CP009826	1519308	1519333	CCTAAGGCTTTATCACCCAATCACCG	XFPR_06855	XFPR_06855	1519050	1519667	+	hypothetical protein
long-mer1109	CP009826	1519969	1520005	TGGTGCGGCGGAGCAATTTCATGTGTGGAAGTTTTCA	XFPR_06860	XFPR_06860	1519634	1520122	+	peptidase
long-mer1110	CP009826	1520098	1520140	GCATGCTGCGGCGAAGAAGGCATAAGGTGATTGATCCCTCAAC	XFPR_06860	XFPR_06860	1519634	1520122	+	peptidase
long-mer1111	CP009826	1520857	1520888	GACAGGGACGGCTGTCAAGCCAGTCACCCTCA	XFPR_06870	XFPR_06870	1520443	1520904	+	hypothetical protein
long-mer1112	CP009826	1520938	1520970	GTGTGAGGCGCCGGAATTGCCACGTGTAGAGAC	XFPR_06875	XFPR_06875	1520906	1521130	+	hypothetical protein
long-mer1113	CP009826	1521248	1521272	CGAAGCTTCCATTGTGCGTGGTGTT	XFPR_06880	XFPR_06880	1521261	1521854	+	DNA-packaging protein
long-mer1114	CP009826	1521443	1521485	GACGTTTGACACGGCTGTAGTTGCCCGCTGGCTACGTGACAAA	XFPR_06880	XFPR_06880	1521261	1521854	+	DNA-packaging protein
long-mer1115	CP009826	1522230	1522263	GATTGCAGCCAATCAAGGATTACAACGCCTGATT	XFPR_06885	XFPR_06885	1521847	1523799	+	terminase
long-mer1116	CP009826	1522935	1522966	ACAGGCCGACATTGACGACCTGCTGCGCCGCC	XFPR_06885	XFPR_06885	1521847	1523799	+	terminase
long-mer1117	CP009826	1527102	1527123	GGGCAACGTCGATATTCCTAGA	XFPR_06900	XFPR_06900	1525930	1527810	+	peptidase U35
long-mer1118	CP009826	1528654	1528696	CTCCTATGGCTGAAACCCAAAACCACCCCTAGCGGCGTCAGCG	XFPR_06915	XFPR_06915	1528408	1528929	+	hypothetical protein
long-mer1119	CP009826	1528901	1528943	TGCAATGGCGGACACGCACACTGACATAAGCCTGGACGCCCTG	XFPR_06915	XFPR_06915	1528408	1528929	+	hypothetical protein
long-mer1119	CP009826	1528901	1528943	TGCAATGGCGGACACGCACACTGACATAAGCCTGGACGCCCTG	XFPR_06920	XFPR_06920	1528905	1529447	+	hypothetical protein
long-mer1120	CP009826	1528985	1529021	CCTGGCCACCGTGACCTTTTATCAGGACGATGAAGAC	XFPR_06920	XFPR_06920	1528905	1529447	+	hypothetical protein
long-mer1121	CP009826	1529090	1529132	AGGCACCGGACAATTCCCCGCGCTGCTGCGTTTTCAGGCACGG	XFPR_06920	XFPR_06920	1528905	1529447	+	hypothetical protein
long-mer1122	CP009826	1529184	1529226	GCCGCCGCCCTCGGCACCTGGTTGTACCAGCGCCGCTGGCGTG	XFPR_06920	XFPR_06920	1528905	1529447	+	hypothetical protein
long-mer1123	CP009826	1529405	1529447	CGGCCCCTCCTTCCAAGACAGTTACAACCAGATCGCCCCGTGA	XFPR_06925	XFPR_06925	1529444	1530031	+	baseplate assembly protein
long-mer1123	CP009826	1529405	1529447	CGGCCCCTCCTTCCAAGACAGTTACAACCAGATCGCCCCGTGA	XFPR_06920	XFPR_06920	1528905	1529447	+	hypothetical protein
long-mer1124	CP009826	1529733	1529767	ATCAGCCCTGCCTGCTGTTTGCCGACGGCACACGC	XFPR_06925	XFPR_06925	1529444	1530031	+	baseplate assembly protein
long-mer1125	CP009826	1533257	1533299	GACACCTCCTGGAACAACCCTGCGGCGACACAGACAGTGGCAG	XFPR_06960	XFPR_06960	1532867	1534459	+	hypothetical protein
long-mer1126	CP009826	1533338	1533389	GGCCTGGAGGACCGCAGCGCCATAGCCCCTGCCGCATTGAAAGCCACCCTGG	XFPR_06960	XFPR_06960	1532867	1534459	+	hypothetical protein
long-mer1127	CP009826	1533403	1533448	CGAAGCCGCCCCTTCCGACTATGCCAAAACACTGATCGCCAGCGCC	XFPR_06960	XFPR_06960	1532867	1534459	+	hypothetical protein
long-mer1128	CP009826	1539783	1539825	ATTGTCCGGATGGCCCGCCACGATGACCCTGCGTGCCCACGCT	XFPR_06995	XFPR_06995	1539532	1540614	+	phage tail protein
long-mer1129	CP009826	1539864	1539906	GCAAACCCAAAAAACCCGCTCTTGGCCTGCCGGAACCACACTC	XFPR_06995	XFPR_06995	1539532	1540614	+	phage tail protein
long-mer1130	CP009826	1540054	1540096	ATTGCTAAACCTGCCGGAGGCAGACTGATTTTTGCCAAACGCG	XFPR_06995	XFPR_06995	1539532	1540614	+	phage tail protein
long-mer1131	CP009826	1540287	1540317	ACAATACCTGCCTGATGCTGCCGCCGCCATC	XFPR_06995	XFPR_06995	1539532	1540614	+	phage tail protein
long-mer1132	CP009826	1540344	1540390	CCGCGCCCGCGCTGAAACCAAGCTCTCTCTAGAGATGGCAGGGCGTG	XFPR_06995	XFPR_06995	1539532	1540614	+	phage tail protein
long-mer1133	CP009826	1540419	1540461	ACTCAACGGCTGGCGGGAAGGCGTTAATGGCGATTGGCTCGTC	XFPR_06995	XFPR_06995	1539532	1540614	+	phage tail protein
long-mer1134	CP009826	1545103	1545145	CTCCAAATCAATGTGGTACAGTGCTGCAAAGGCAGCAAAGGCC	XFPR_07025	XFPR_07025	1544455	1546635	-	DNA polymerase
long-mer1135	CP009826	1545670	1545708	GGCCCCGTTAAATTGCAGCGTCCCGCGCAGGCGACCGTC	XFPR_07025	XFPR_07025	1544455	1546635	-	DNA polymerase
long-mer1136	CP009826	1545712	1545754	GCTGGTGCAGTGCAGTAGCGCTTGGTACTTAGCGGTGCTGGTG	XFPR_07025	XFPR_07025	1544455	1546635	-	DNA polymerase
long-mer1137	CP009826	1546208	1546245	GGTTTGCAAAACAGTGTAACGAGCCGTTTGCCGTCCTT	XFPR_07025	XFPR_07025	1544455	1546635	-	DNA polymerase
long-mer1138	CP009826	1546721	1546763	GGCTTCACCCCATACGCGACCAGCTTCGGTTAATTCCCATTCG	XFPR_07030	XFPR_07030	1546637	1548235	-	hypothetical protein
long-mer1139	CP009826	1546796	1546844	CGCTAATAACTGGTTCGCCTCTTTGGCTGAGCAATGCAGCTGCTTGCCT	XFPR_07030	XFPR_07030	1546637	1548235	-	hypothetical protein
long-mer1140	CP009826	1546853	1546907	GGCGTTGAGTAGGCAAAGCGGTTCTTGCAGCGCTGGCAATGCGCGGCGTATCTCT	XFPR_07030	XFPR_07030	1546637	1548235	-	hypothetical protein
long-mer1141	CP009826	1546954	1547007	CGGCAGCAATTCCTGGCTTCACCCCTGGTACTCTAGAAACGAATTGGCCGACTA	XFPR_07030	XFPR_07030	1546637	1548235	-	hypothetical protein
long-mer1142	CP009826	1547012	1547036	GAGCGCGGCAACGCAATCCTGTGTC	XFPR_07030	XFPR_07030	1546637	1548235	-	hypothetical protein
long-mer1143	CP009826	1547069	1547267	GGAGTAGGTGCCTGTCTTGCGGAGGGTGGGCAGGACCTCTCCCGCTATCCATTTTTGGAACGGAAGTGCCTTAGGTTTGTCGCTACGGGCAAGGAAAAAGTACAAACCAGGTTCAGCTAAGCACAGTGCTTTACGATCTCCTACGTTGGTGTGAATCGGATTCACACGAACCCACTCGCTGGGGATGTGCTCAGTGACA	XFPR_07030	XFPR_07030	1546637	1548235	-	hypothetical protein
long-mer1144	CP009826	1547294	1547389	ATCCAGAGCATCCATGACATCGGTAGCAACAAACCACACTTCACCTTGATCATCGACCACGGTACGCACGGCGTGTGATTCGAATTGGAATGGAGT	XFPR_07030	XFPR_07030	1546637	1548235	-	hypothetical protein
long-mer1145	CP009826	1547711	1547740	CACGGCGTGTGATTCAAATTGAAATGGAGT	XFPR_07030	XFPR_07030	1546637	1548235	-	hypothetical protein
long-mer1146	CP009826	1547811	1547843	ACACTGTGTTGACCCGCTTTTTGAACTGCGGCT	XFPR_07030	XFPR_07030	1546637	1548235	-	hypothetical protein
long-mer1147	CP009826	1548122	1548146	GAATTGGAGAGTGAACTCAGAGGGT	XFPR_07030	XFPR_07030	1546637	1548235	-	hypothetical protein
long-mer1148	CP009826	1548968	1549002	TCCATTGGCGCTCCCCGATGACTCCGGCCTGATGG	XFPR_07040	XFPR_07040	1548792	1550069	-	hypothetical protein
long-mer1149	CP009826	1549014	1549056	GCTCGTGGGGCTGATGAGGGATACGTCGTGCAGGTGAGCGACT	XFPR_07040	XFPR_07040	1548792	1550069	-	hypothetical protein
long-mer1150	CP009826	1549149	1549191	CACGGGCTGGCCCGAAAGCAATTCCGTTGCTGCCTTGGCACGG	XFPR_07040	XFPR_07040	1548792	1550069	-	hypothetical protein
long-mer1151	CP009826	1549350	1549480	CAATGCCGGACACGTCGCCTTAACTTTGCAAAACCGGCATGGCTTTTCTGCGGGACCGAAATACTCCGCAGGCAGTGCGCCCGTGGGGCTGTAGTGTCGGATCGCTTCCATACACCGCGCCGCGCTGCGCT	XFPR_07040	XFPR_07040	1548792	1550069	-	hypothetical protein
long-mer1152	CP009826	1549551	1549614	TTGCACGATCACTAGCCGCACTTGCTGGAACGCTTCCACCCAGCCAAATTCACTCAGCGCTGCC	XFPR_07040	XFPR_07040	1548792	1550069	-	hypothetical protein
long-mer1153	CP009826	1549675	1549712	TTGAGATCAACGATGACCAACTCATCCCCGGACAGGAT	XFPR_07040	XFPR_07040	1548792	1550069	-	hypothetical protein
long-mer1154	CP009826	1549755	1549797	GGAGGCAATGTGTAAGGGCTGTTCGACCAGGCGCACCCCCGCA	XFPR_07040	XFPR_07040	1548792	1550069	-	hypothetical protein
long-mer1155	CP009826	1549904	1549946	CATCGGACCCGGTGCGTAATGTGTTGGCAGCCACCGTATGGGC	XFPR_07040	XFPR_07040	1548792	1550069	-	hypothetical protein
long-mer1156	CP009826	1549956	1550018	TTCATCGGCAAATGGGCTAGATTCATCTGGGTAGTGACTGGCTAACGGAACGCTTGCCGGACA	XFPR_07040	XFPR_07040	1548792	1550069	-	hypothetical protein
long-mer1157	CP009826	1550406	1550445	TCAAGCACAGGCTGCGCGGAGGCGCTAGCGCTGCGGGACG	XFPR_07045	XFPR_07045	1550066	1550512	-	hypothetical protein
long-mer1158	CP009826	1550458	1550500	CCAAAACAGCGTTTAATTGGGACTGGTCGGTAATCGTGACGGT	XFPR_07045	XFPR_07045	1550066	1550512	-	hypothetical protein
long-mer1159	CP009826	1550514	1550616	GGTTTTTTCTCTCGTGTGTGTTATCTGGTGCTGGTGCGTTGTCCGTTGGCATCACAGCGCATCGCTGCGCTGCTCCAGTGCCTCACGCACCTCTTCGTAGTCT	XFPR_07050	XFPR_07050	1550565	1550759	-	hypothetical protein
long-mer1160	CP009826	1550733	1550754	TATTTCTGTCGGCATGGGAGGT	XFPR_07050	XFPR_07050	1550565	1550759	-	hypothetical protein
long-mer1161	CP009826	1551048	1551069	TGATGTGCGGTGAATGGCTGTA	XFPR_07060	XFPR_07060	1551006	1551197	-	hypothetical protein
long-mer1162	CP009826	1551184	1551247	GTGCAAGGAATCATGCGTAGTGCTCCTGCATCACATCACCCCACATCGCGTTAACGCATTCCGC	XFPR_07060	XFPR_07060	1551006	1551197	-	hypothetical protein
long-mer1162	CP009826	1551184	1551247	GTGCAAGGAATCATGCGTAGTGCTCCTGCATCACATCACCCCACATCGCGTTAACGCATTCCGC	XFPR_07065	XFPR_07065	1551194	1551595	-	hypothetical protein
long-mer1163	CP009826	1551394	1551436	CCGCTAAAGCACTTCCCATCGTTTTATAATGCTCAGTAGATAG	XFPR_07065	XFPR_07065	1551194	1551595	-	hypothetical protein
long-mer1164	CP009826	1551566	1551611	GTTATAACTGCTGTATCCAATCCCAGTCATTACGCACCTGCCTTTG	XFPR_07070	XFPR_07070	1551595	1552062	-	hypothetical protein
long-mer1164	CP009826	1551566	1551611	GTTATAACTGCTGTATCCAATCCCAGTCATTACGCACCTGCCTTTG	XFPR_07065	XFPR_07065	1551194	1551595	-	hypothetical protein
long-mer1165	CP009826	1551616	1552052	AGCAGTGGCGTCAGTGCGCATCTGGCCACGGACAGGGCGGACGTGCAACTTTTCGTAGCGGTTTACTAATGCTGTCTCGGAGGTGCCAAACCTAAAGGCCCATGCTTTGTTTTCCGGGTCGTGTGCGCACGGAGTGCAGGTCCACAACCAATCGAAGTGAGTTGGCCAATAGTCACGTAAAAAGCCAATAGATAGCGCCTCGTGAATCTCAGGCGCACGCCAACCGCTGTAACCTTCAAAGTATTCTTCATAGCAAGCCCTTTCCGCTTCTGAGTCTCCAAACCTATTCGCGTATCCTTTGATGTCGCGGCTCGCAACGGCGCGTGCTGTCCATTCCAGCTCTGTACGCGCATCCCGCGTGAAGATGTGCTTGCCGTATTTGTCATAGATTTTGGTGAATCGTGCACCCCCTGTGGTCGGGGCGTTTTCGAGGGTCG	XFPR_07070	XFPR_07070	1551595	1552062	-	hypothetical protein
long-mer1166	CP009826	1552064	1552100	CGGCCACCTCGTTACTAGCGGCAGCTTCAGCGGCTTC	XFPR_07075	XFPR_07075	1552059	1552616	-	hypothetical protein
long-mer1167	CP009826	1552129	1552171	GCGAAAGCAGCATCACGCGCTGCTTCATCTTTAGCGGCGTCGT	XFPR_07075	XFPR_07075	1552059	1552616	-	hypothetical protein
long-mer1168	CP009826	1552515	1552537	CGCATCCCGAATGCCGTTCCAAT	XFPR_07075	XFPR_07075	1552059	1552616	-	hypothetical protein
long-mer1169	CP009826	1552585	1552641	GGCTGGGCTTGCTCACTAATGCTTGATGTCATTTTCATATCTCCTGCCCCTGCCGCC	XFPR_07075	XFPR_07075	1552059	1552616	-	hypothetical protein
long-mer1170	CP009826	1552653	1552731	TCGTGGGGCGTGTTTGGGTGTAGGTGTTGAGCGCGGTTATGCTTGCGTCCATGAACTAGACGAATGGGTTAACACTTGC	NA
long-mer1171	CP009826	1552770	1552812	CGGTGTGGATGATTCGCCGCGTCACTGTTCGGCTGAAGGTTGC	XFPR_07080	XFPR_07080	1552739	1553002	+	hypothetical protein
long-mer1172	CP009826	1552833	1552865	TCGCCGGAGGCCCGCCGTTCGCATGTGTGGAGG	XFPR_07080	XFPR_07080	1552739	1553002	+	hypothetical protein
long-mer1173	CP009826	1553022	1553088	GGCATTGGCGGTGCCCTTGGCCCCCTTGGTGGCGCTGAGGGAGAGCGGTCCTTACGTGTTATGAACA	NA
long-mer1174	CP009826	1553117	1553159	CGCAGCTAAGCAGAGTATGGGGATTTGGGTGCTGTCTAACGAC	NA
long-mer1175	CP009826	1553191	1553291	CGGGTGTCGTGGGGCGATGGGACCAAATTAGCTAGTCCTAACCACATTGTCAATAGGAGTTCCTAATTATTTTATTGGGCTTCTCCAAGCATTAAAAAACC	NA
long-mer1176	CP009826	1553376	1553418	AGCATAATTTCTGTTTGAATCGTCTGAGCAATACTCAGAAATT	XFPR_07085	XFPR_07085	1553337	1553933	-	hypothetical protein
long-mer1177	CP009826	1553470	1553512	AAGCTCCATCCAGTGAAACCTACTTTGTTACCGAAGTTGATTT	XFPR_07085	XFPR_07085	1553337	1553933	-	hypothetical protein
long-mer1178	CP009826	1553622	1553766	CGGAATTATTTTTTGGGATTTAGCCAAGATATCTACCATCTTTGTAGATGCATTGAACAGAAGGGCCGAGTTGCTAAATCCCGAAGAAGGCATGATGTCAACAATCAGTAAAGGTTTGCCATCATGCATATTTTCCTTAGCTTTC	XFPR_07085	XFPR_07085	1553337	1553933	-	hypothetical protein
long-mer1179	CP009826	1553796	1553978	TTCGGCCAGTGTCAGTGAAGGGTCATGTTCGATAGCACTAGTATCGGGATCTTGGCATGAGGTCATTTGACAAACTAATGACAAGCCGATAAGTATTCTTGCAACCAAGAAGAAAACGTTTGTTGGATTAGATTTCATCATGCGTAAGGAAATTATAATCCACCATCACCGATCTTTCCGATT	XFPR_07085	XFPR_07085	1553337	1553933	-	hypothetical protein
long-mer1179	CP009826	1553796	1553978	TTCGGCCAGTGTCAGTGAAGGGTCATGTTCGATAGCACTAGTATCGGGATCTTGGCATGAGGTCATTTGACAAACTAATGACAAGCCGATAAGTATTCTTGCAACCAAGAAGAAAACGTTTGTTGGATTAGATTTCATCATGCGTAAGGAAATTATAATCCACCATCACCGATCTTTCCGATT	XFPR_07090	XFPR_07090	1553948	1554718	-	peptidase S24
long-mer1180	CP009826	1553999	1554021	GGTCCCGATCTCTTTAGGAGAGA	XFPR_07090	XFPR_07090	1553948	1554718	-	peptidase S24
long-mer1181	CP009826	1554032	1554058	TTCATGAATACGGTGGCCTTCTGAATC	XFPR_07090	XFPR_07090	1553948	1554718	-	peptidase S24
long-mer1182	CP009826	1554151	1554271	ACACTTTCCCATCGCGGACATATGTATCAGCGAAGTTCACCATTACTCGATCCTTATTGAACAGGGTGCGTTCCATACTGTCGCCATGTACGCGCATCAGCTTCACATCTTTTGAATTAAT	XFPR_07090	XFPR_07090	1553948	1554718	-	peptidase S24
long-mer1183	CP009826	1554296	1554338	TGGGAACGGCATTTTGAATTGCGTTTCGACGAATTCAGGTATC	XFPR_07090	XFPR_07090	1553948	1554718	-	peptidase S24
long-mer1184	CP009826	1554437	1554479	ACAGGCGTCAAGTTTGGTACGGTTGGAATCCTGTTTGCTTGGA	XFPR_07090	XFPR_07090	1553948	1554718	-	peptidase S24
long-mer1185	CP009826	1554611	1554695	TAGCCAGCCATGAACGCTCGGGGGTTTGACCCTGACTGCATCGGCAAGTTGTTTTTGCGTCATACCAGCTTCAAGCATGGCAAAA	XFPR_07090	XFPR_07090	1553948	1554718	-	peptidase S24
long-mer1186	CP009826	1554770	1554812	AGCTAGTCCTAACTTAAGGGGCATGAACGCAAATCAGATCATC	XFPR_07095	XFPR_07095	1554792	1554992	+	Rha family transcriptional regulator
long-mer1187	CP009826	1554863	1554905	GCCATCGGTAAGTGAGTGGCGCAAGACGGGCATTCCTTCGGCA	XFPR_07095	XFPR_07095	1554792	1554992	+	Rha family transcriptional regulator
long-mer1188	CP009826	1554965	1554987	CGTGCAGGAGGTGTCCGATGCAG	XFPR_07095	XFPR_07095	1554792	1554992	+	Rha family transcriptional regulator
long-mer1189	CP009826	1555317	1555359	GTTGATTGGAAACACCAATTCCACCGGCAGGTTGGCTCCAACC	NA
long-mer1190	CP009826	1555370	1555404	TGGCTCTGCACTTACGGAGGTGTCCGATGCGGCGT	NA
long-mer1191	CP009826	1555550	1555592	TGGCGTATATCAAGTTTGAGCAGCGGCTTTTCATAAGGTCGGA	XFPR_07105	XFPR_07105	1555580	1556071	-	hypothetical protein
long-mer1192	CP009826	1556494	1556528	TGGCTCTGCACTTACGGAGGTGTCCGATGCGGCGT	NA
long-mer1193	CP009826	1556562	1556585	GTTTCTATGGACGCACTCCGCGTC	NA
long-mer1194	CP009826	1558806	1558827	GGATACAGAGTTCCAGAAAGGG	XFPR_07140	XFPR_07140	1558579	1561110	+	DNA primase
long-mer1195	CP009826	1559988	1560030	GAAGCCCAAACAACTGGACACAGACCCCTGGCTATTGAACTGT	XFPR_07140	XFPR_07140	1558579	1561110	+	DNA primase
long-mer1196	CP009826	1561679	1561707	CGTTGCGAGATGCGGGGATACCGTAGGGG	XFPR_07145	XFPR_07145	1561602	1562219	+	hypothetical protein
long-mer1197	CP009826	1561860	1561885	CCTAAGGCTTTATCACCCAATCACCG	XFPR_07145	XFPR_07145	1561602	1562219	+	hypothetical protein
long-mer1198	CP009826	1562521	1562557	TGGTGCGGCGGAGCAATTTCATGTGTGGAAGTTTTCA	XFPR_07150	XFPR_07150	1562186	1562674	+	peptidase
long-mer1199	CP009826	1562650	1562692	GCATGCTGCGGCGAAGAAGGCATAAGGTGATTGATCCCTCAAC	XFPR_07150	XFPR_07150	1562186	1562674	+	peptidase
long-mer1200	CP009826	1563409	1563440	GACAGGGACGGCTGTCAAGCCAGTCACCCTCA	XFPR_07160	XFPR_07160	1562995	1563456	+	hypothetical protein
long-mer1201	CP009826	1563490	1563522	GTGTGAGGCGCCGGAATTGCCACGTGTAGAGAC	XFPR_07165	XFPR_07165	1563458	1563682	+	hypothetical protein
long-mer1202	CP009826	1563800	1563824	CGAAGCTTCCATTGTGCGTGGTGTT	XFPR_07170	XFPR_07170	1563813	1564406	+	DNA-packaging protein
long-mer1203	CP009826	1563995	1564037	GACGTTTGACACGGCTGTAGTTGCCCGCTGGCTACGTGACAAA	XFPR_07170	XFPR_07170	1563813	1564406	+	DNA-packaging protein
long-mer1204	CP009826	1564782	1564815	GATTGCAGCCAATCAAGGATTACAACGCCTGATT	XFPR_07175	XFPR_07175	1564399	1566351	+	terminase
long-mer1205	CP009826	1565487	1565518	ACAGGCCGACATTGACGACCTGCTGCGCCGCC	XFPR_07175	XFPR_07175	1564399	1566351	+	terminase
long-mer1206	CP009826	1569654	1569675	GGGCAACGTCGATATTCCTAGA	XFPR_07190	XFPR_07190	1568482	1570362	+	peptidase U35
long-mer1207	CP009826	1571206	1571248	CTCCTATGGCTGAAACCCAAAACCACCCCTAGCGGCGTCAGCG	XFPR_07205	XFPR_07205	1570960	1571481	+	hypothetical protein
long-mer1208	CP009826	1571453	1571495	TGCAATGGCGGACACGCACACTGACATAAGCCTGGACGCCCTG	XFPR_07205	XFPR_07205	1570960	1571481	+	hypothetical protein
long-mer1208	CP009826	1571453	1571495	TGCAATGGCGGACACGCACACTGACATAAGCCTGGACGCCCTG	XFPR_07210	XFPR_07210	1571457	1571999	+	hypothetical protein
long-mer1209	CP009826	1571537	1571573	CCTGGCCACCGTGACCTTTTATCAGGACGATGAAGAC	XFPR_07210	XFPR_07210	1571457	1571999	+	hypothetical protein
long-mer1210	CP009826	1571642	1571684	AGGCACCGGACAATTCCCCGCGCTGCTGCGTTTTCAGGCACGG	XFPR_07210	XFPR_07210	1571457	1571999	+	hypothetical protein
long-mer1211	CP009826	1571736	1571778	GCCGCCGCCCTCGGCACCTGGTTGTACCAGCGCCGCTGGCGTG	XFPR_07210	XFPR_07210	1571457	1571999	+	hypothetical protein
long-mer1212	CP009826	1571957	1571999	CGGCCCCTCCTTCCAAGACAGTTACAACCAGATCGCCCCGTGA	XFPR_07215	XFPR_07215	1571996	1572583	+	baseplate assembly protein
long-mer1212	CP009826	1571957	1571999	CGGCCCCTCCTTCCAAGACAGTTACAACCAGATCGCCCCGTGA	XFPR_07210	XFPR_07210	1571457	1571999	+	hypothetical protein
long-mer1213	CP009826	1572285	1572319	ATCAGCCCTGCCTGCTGTTTGCCGACGGCACACGC	XFPR_07215	XFPR_07215	1571996	1572583	+	baseplate assembly protein
long-mer1214	CP009826	1575809	1575851	GACACCTCCTGGAACAACCCTGCGGCGACACAGACAGTGGCAG	XFPR_07250	XFPR_07250	1575419	1577011	+	hypothetical protein
long-mer1215	CP009826	1575890	1575941	GGCCTGGAGGACCGCAGCGCCATAGCCCCTGCCGCATTGAAAGCCACCCTGG	XFPR_07250	XFPR_07250	1575419	1577011	+	hypothetical protein
long-mer1216	CP009826	1575955	1576000	CGAAGCCGCCCCTTCCGACTATGCCAAAACACTGATCGCCAGCGCC	XFPR_07250	XFPR_07250	1575419	1577011	+	hypothetical protein
long-mer1217	CP009826	1582335	1582377	ATTGTCCGGATGGCCCGCCACGATGACCCTGCGTGCCCACGCT	XFPR_07285	XFPR_07285	1582084	1583166	+	phage tail protein
long-mer1218	CP009826	1582416	1582458	GCAAACCCAAAAAACCCGCTCTTGGCCTGCCGGAACCACACTC	XFPR_07285	XFPR_07285	1582084	1583166	+	phage tail protein
long-mer1219	CP009826	1582606	1582648	ATTGCTAAACCTGCCGGAGGCAGACTGATTTTTGCCAAACGCG	XFPR_07285	XFPR_07285	1582084	1583166	+	phage tail protein
long-mer1220	CP009826	1582839	1582869	ACAATACCTGCCTGATGCTGCCGCCGCCATC	XFPR_07285	XFPR_07285	1582084	1583166	+	phage tail protein
long-mer1221	CP009826	1582896	1582942	CCGCGCCCGCGCTGAAACCAAGCTCTCTCTAGAGATGGCAGGGCGTG	XFPR_07285	XFPR_07285	1582084	1583166	+	phage tail protein
long-mer1222	CP009826	1582971	1583013	ACTCAACGGCTGGCGGGAAGGCGTTAATGGCGATTGGCTCGTC	XFPR_07285	XFPR_07285	1582084	1583166	+	phage tail protein
long-mer1223	CP009826	1585444	1585486	TTCCAACAATCGCTCCAACACAGTGTGCAAACGCCGCGCACCG	XFPR_07295	XFPR_07295	1585324	1586703	-	ATP-dependent protease
long-mer1224	CP009826	1586638	1586680	ATCAAGCTCCTGCACAATCTCTCGTGGCGTCATGGTTGAGGAA	XFPR_07295	XFPR_07295	1585324	1586703	-	ATP-dependent protease
long-mer1225	CP009826	1586854	1586896	CTCGCATCCAACGCAGTGTGTACCATCAACGCACGCGCGGCGG	XFPR_07300	XFPR_07300	1586772	1587323	-	peptidase
long-mer1226	CP009826	1587542	1587584	CTCTTAACCACCTGAACGCCTAGAAATGCTCCACACAAAATGC	NA
long-mer1227	CP009826	1587756	1587817	GGTTGTATCACACATATCCCAACACACCCCAGTCATACGCACATTGAACCTCTGATTCCACA	NA
long-mer1228	CP009826	1587837	1587879	TCAGGGCTGATTGATTCACCTCCCCATACAACACACTGTTGAT	NA
long-mer1229	CP009826	1588432	1588468	GATCTGAACAAAAGAAACCGCTTCATCCGCATCCAAT	XFPR_07305	XFPR_07305	1587913	1588797	-	recombinase XerC
long-mer1230	CP009826	1588495	1588537	CGGAGCACGCAGCCCAGCAGCAGGATTGACAGCAATGTGGCCA	XFPR_07305	XFPR_07305	1587913	1588797	-	recombinase XerC
long-mer1231	CP009826	1589334	1589376	CACCTCCAGTTGGTAACTGGCCAACGAGGCCGTAGAGGCATTT	XFPR_07310	XFPR_07310	1588821	1589492	-	hypothetical protein
long-mer1232	CP009826	1592624	1592666	AGCGTTCAAATAACTCAGCACAGCCTTGTTCGTACGCGTGTCA	XFPR_07320	XFPR_07320	1590668	1592821	-	peptidase
long-mer1233	CP009826	1596215	1596280	TCCAACAACGCATCCAAACCGACCGTCCCAGTCCCATAGAAACGCATCAGCGGACACAAGCTCATC	NA
long-mer1234	CP009826	1602952	1602994	CACCTGTAATGCACTGACGATGCCATCACCCGTGGTTGCGCGA	XFPR_07370	glmM	1602655	1604001	-	phosphoglucosamine mutase
long-mer1235	CP009826	1604010	1604052	CATCGCCTGTGATGCGCTATCGGGCCTGGGATGACGCATCATT	XFPR_07375	XFPR_07375	1603998	1604894	-	acetyl-CoA carboxyl transferase
long-mer1236	CP009826	1604520	1604562	CAACGGTTTTTGCTTGAGCAGGCCATGCATCACAATCAAGGCA	XFPR_07375	XFPR_07375	1603998	1604894	-	acetyl-CoA carboxyl transferase
long-mer1237	CP009826	1605098	1605159	CATGATGATGACGTGCACATCGGAGCAACACGCCTGGTCCGACACACGACACGGCGGACCTG	NA
long-mer1238	CP009826	1605163	1605295	ACAACAACTATCGAAAATAATACGGATACAACGATCAAGCTAAAGACAACGGAACAGAGAACAGAGAACAGAGAACAGAGAACAGAGAACAGAGAAAAATGTATTCCAAGCGTCTGTTAAACACCGCTTTTCT	NA
long-mer1239	CP009826	1605300	1605360	AATCAATCCATCAAGCAATGCCGACACCCTTTCAGTAGCAGAATGAATCCACCCGATATTT	NA
long-mer1240	CP009826	1605422	1605489	CTGAGCATCAAGAGTCATACCTAAATTGGTGCGCTGCGATTACCCACTCTATCGGGCTTGATCTGAGG	NA
long-mer1241	CP009826	1605914	1605972	GTGAACACTGTCACTGCCAACCGGCGGCATCGCATCGCTCACCAGCAGCACCTTACCGC	XFPR_07380	XFPR_07380	1605626	1606783	-	N-acetylglucosamine 6-phosphate deacetylase
long-mer1242	CP009826	1610196	1610230	TTTTTTGGGGGAAGGGGGGGGGAGGTCAACCACAA	NA
long-mer1243	CP009826	1615269	1615311	CCAGCGCATTTCCCAGCAACGCCAGACGCGTCGCCTCTCCATC	XFPR_07430	XFPR_07430	1614973	1616469	-	histidine kinase
long-mer1244	CP009826	1620110	1620152	AACAACGGTGCAAACCTCCGACCAGAGGCCATGCCTGTAACGT	NA
long-mer1245	CP009826	1620300	1620342	ACTCAAGTCAGCATTCATATTACCCCTCTATACACCAACAACG	NA
long-mer1246	CP009826	1626145	1626187	AACAGGTCACGAATCACTGCCTTTAGGGGATCAACGCACCGCC	NA
long-mer1247	CP009826	1629368	1629410	CACAATCGCATCAAGACGATTACGGAACTCAGGGCTGAAACTG	XFPR_07480	clpA	1629038	1631314	-	Clp protease ClpX
long-mer1248	CP009826	1633259	1633301	ACACTGGGTGTCCGGATCACCACCAGCCCCCACCTTTACCTGC	XFPR_07495	XFPR_07495	1632396	1633535	+	tRNA 2-thiouridylase
long-mer1249	CP009826	1636282	1636324	CAGAACGTCAGCGGCTAAATACGCACGCGCGAAAGGATCCCAA	XFPR_07515	XFPR_07515	1635952	1636599	-	dihydroneopterin aldolase
long-mer1250	CP009826	1636332	1636374	CGAACACGGCAGGCACCAAAGCAAAACGCACGTCCTTCGCCTG	XFPR_07515	XFPR_07515	1635952	1636599	-	dihydroneopterin aldolase
long-mer1251	CP009826	1636884	1636926	AGTACGGCATATGCATCAATTAGCATTCGGGAATCGGCCGCTG	NA
long-mer1252	CP009826	1637377	1637419	AGAAAAATCGCTTTTATTTTGCTAATACAGTTGTTTTTACCTT	XFPR_07520	XFPR_07520	1637364	1638299	+	peptidase
long-mer1253	CP009826	1639143	1639185	ACACCACCCATCAACTACCGGTCGATGACGGAAGCGAAGTTGC	XFPR_07530	XFPR_07530	1639100	1639711	+	GTP-binding protein
long-mer1254	CP009826	1641400	1641456	AACACAACACCACACCCCTAACACACACATCCAATCCACCTTCCCACCTGTTCCTGC	NA
long-mer1255	CP009826	1641461	1641520	CATCACCCACCGCTTCCCACACCTCAGCGCATCTCAATGCCGATCAACACACCCATCAAC	NA
long-mer1256	CP009826	1641535	1641625	GACCCAACAACCCCTACAAACGCTTGGCATATCAACCACGGAAACGCGACACATAATCCCCCAACGCCGTGCGTAACCGGACCAAACCATC	XFPR_07540	XFPR_07540	1641566	1642801	-	acetylornithine aminotransferase
long-mer1257	CP009826	1641673	1641758	CGTCAGGACCAGCCTGTAACAGCAACACACCGTGCTCACTCGCCACCTCAAGAATCGCGCTGGCCTGCCCTGCATACAGCGGCGCC	XFPR_07540	XFPR_07540	1641566	1642801	-	acetylornithine aminotransferase
long-mer1258	CP009826	1641809	1641874	ACCGAATGCCTCGCTGATCTCCTCCAACCCAGCGCGTAGCGCGGTCGACTGACGCTGCACATTGGC	XFPR_07540	XFPR_07540	1641566	1642801	-	acetylornithine aminotransferase
long-mer1259	CP009826	1641908	1641950	CACCCGCGCCACAGCAGCAGCTATAGGATTACCGCCAAACGTC	XFPR_07540	XFPR_07540	1641566	1642801	-	acetylornithine aminotransferase
long-mer1260	CP009826	1642325	1642367	CTCCTGATACTTAGGCTGCGCTGTCGCCGTCACTGCACCCAAA	XFPR_07540	XFPR_07540	1641566	1642801	-	acetylornithine aminotransferase
long-mer1261	CP009826	1642508	1642574	AGCGAACTGTGAAACATCCACCAACTCCTGCGCCAAGCGCAACGATGGCTCGCTATAAAACACATTG	XFPR_07540	XFPR_07540	1641566	1642801	-	acetylornithine aminotransferase
long-mer1262	CP009826	1642581	1642623	TGCCACAGACGACCTGCCTGCCCCACCAAAGCAGCGACCAAAT	XFPR_07540	XFPR_07540	1641566	1642801	-	acetylornithine aminotransferase
long-mer1263	CP009826	1642877	1642907	ACTTTTCGATTCACAAATGACGCCAATCACC	XFPR_07545	XFPR_07545	1642869	1643762	+	ion transporter
long-mer1264	CP009826	1643134	1643193	TGCAACAGCGCCTACGTTACGCACTGAGTATTTGGGGAGTCATCGACCTCCTGTCGATCC	XFPR_07545	XFPR_07545	1642869	1643762	+	ion transporter
long-mer1265	CP009826	1643399	1643441	CACCATGTATGTCATCGAAGGACCCCAACACGGCTTCACCAGC	XFPR_07545	XFPR_07545	1642869	1643762	+	ion transporter
long-mer1266	CP009826	1643589	1643678	ACCGCCGAACTGACCCAAGGCATCCTCCGCAGCGAAGAAGAACACCGCCACGACATGCGAACCTGCCCGCATTGCGGCCTCCAAGGACAT	XFPR_07545	XFPR_07545	1642869	1643762	+	ion transporter
long-mer1267	CP009826	1643762	1643804	ATCATTTCCCCATCAAATACAACACCATGACACCGTCATCCCC	NA
long-mer1268	CP009826	1643984	1644026	ACTAAAATAATGTACCGCCCCACCACGCTGCACGGATGACCCT	XFPR_07550	XFPR_07550	1644019	1644993	+	recombinase XerD
long-mer1269	CP009826	1644113	1644155	ATGCACTCTGGATCAAACACGCACTATCACGGCACACCCTCAA	XFPR_07550	XFPR_07550	1644019	1644993	+	recombinase XerD
long-mer1270	CP009826	1644514	1644564	CTGCGCGTCAGTGAATTGGTCGCCCTCCCAGTGGCGATGCTGAACCGACGT	XFPR_07550	XFPR_07550	1644019	1644993	+	recombinase XerD
long-mer1271	CP009826	1646009	1646051	ACTGTCCAGTAACACCCCGCTGACCGCTCCTGCCAACACCAAC	NA
long-mer1272	CP009826	1646222	1646264	ACCTGATTCAAATCAAATCCGACCATACCCTCGATATGTCGGC	XFPR_07560	XFPR_07560	1646074	1648059	+	hypothetical protein
long-mer1273	CP009826	1646385	1646529	GCTCCATGGTGCCGGCCAACCAATTGCACGCATCGAACGCGGTACCCGAATCGACCTCCTAGGCTGGTCAGCCAACGCTGCGGCATGTCCGACCATCGCCAAACAACTCTACGATCCAATGACCCAATCACTCCTGGAGTCAGAG	XFPR_07560	XFPR_07560	1646074	1648059	+	hypothetical protein
long-mer1274	CP009826	1646940	1647117	CCTGCCTGGCGCATTCCAAATTAAAGTAGAAACCCACAACCACCCGACCGCGATTGCACCGTTCCCTGGTGCCTCTACAGGCGCCGGAGGTGAGATCCGCGATGAAGGGGCCACTGGTCGCGGCGGCAAACCGAAAGCCGGATTAAGCGGTTTCTCAGTCTCCCACCTACGCATTCCA	XFPR_07560	XFPR_07560	1646074	1648059	+	hypothetical protein
long-mer1275	CP009826	1647174	1647216	ACTGGACATCATGCTGGAAGGTCCACTCGGCAGTGCCGCATTC	XFPR_07560	XFPR_07560	1646074	1648059	+	hypothetical protein
long-mer1276	CP009826	1647312	1647378	CATGCTGGCCGGCGGCTTGGGTGCGATCGACCGCATACACATCAATAAACTCCGGCTACAGCCTGGC	XFPR_07560	XFPR_07560	1646074	1648059	+	hypothetical protein
long-mer1277	CP009826	1647382	1647453	GTGATCATCGTGTTGGGTGGCTCAGCGATGCTCATCGGACTGGGCGGCGGCGCCGCAAGCTCCGTCACTTCC	XFPR_07560	XFPR_07560	1646074	1648059	+	hypothetical protein
long-mer1278	CP009826	1647483	1647525	CAGCGTCCAACGTGATAACCCAGAGATGCAGAGACGCTGCCAA	XFPR_07560	XFPR_07560	1646074	1648059	+	hypothetical protein
long-mer1279	CP009826	1647546	1647600	GGCACTGGGTACAAACAACCCGATCCGCTCATTCCACGACGTCGGTGCTGGTGGT	XFPR_07560	XFPR_07560	1646074	1648059	+	hypothetical protein
long-mer1280	CP009826	1647672	1647718	GAGCGATGACCCATCCCTCTCTCCTCTGGAACTGTGGTGCAACGAAT	XFPR_07560	XFPR_07560	1646074	1648059	+	hypothetical protein
long-mer1281	CP009826	1647771	1647801	AGCCATCTGCACCCGTGAACGCTGCCCATTC	XFPR_07560	XFPR_07560	1646074	1648059	+	hypothetical protein
long-mer1282	CP009826	1647831	1647855	ACAATTGATTGTGGGCTATGGCGTC	XFPR_07560	XFPR_07560	1646074	1648059	+	hypothetical protein
long-mer1283	CP009826	1648862	1648960	TGGCGGCGCATTCGCCGCATTATGTGAAATGGCATTTGCTTCGCATCTGGGCCTGGATATTACATGCGACAACCGTAGCGAACATCTCTTCCCTCACCT	NA
long-mer1284	CP009826	1649015	1649040	TTTCACCGATCTGGTGGAACACCATG	NA
long-mer1285	CP009826	1649945	1649987	CCGCATCACCATCCTTATGCCACACCCGGAACGTACTCCACGC	NA
long-mer1286	CP009826	1650760	1650802	AAAACGATCTTCCACATGCATGTCATATCCCCGCATCCTTGGA	XFPR_07575	XFPR_07575	1650782	1651666	-	acetyltransferase
long-mer1286	CP009826	1650760	1650802	AAAACGATCTTCCACATGCATGTCATATCCCCGCATCCTTGGA	XFPR_07570	XFPR_07570	1650409	1650780	-	hypothetical protein
long-mer1287	CP009826	1650814	1650857	TAGCTTTTGCAGCATCCTGGACGCAGGTTTCACTATGAATAATG	XFPR_07575	XFPR_07575	1650782	1651666	-	acetyltransferase
long-mer1288	CP009826	1651160	1651187	CACAGACCGTTGGCGGATGACGCAACCT	XFPR_07575	XFPR_07575	1650782	1651666	-	acetyltransferase
long-mer1289	CP009826	1652417	1652459	CCTACAGGCTGTTGCACCATTCCCTGATAGCACGCGCTCCGCT	NA
long-mer1290	CP009826	1653127	1653151	CTCGACACCCTGCACAATCGCAGTA	XFPR_07595	XFPR_07595	1652947	1654224	-	UDP-N-acetylglucosamine1-carboxyvinyltransferase
long-mer1291	CP009826	1653256	1653283	ACAATTAAGCGCCATAAACTGAGCCTGC	XFPR_07595	XFPR_07595	1652947	1654224	-	UDP-N-acetylglucosamine1-carboxyvinyltransferase
long-mer1292	CP009826	1655781	1655823	ACACTGCGGCATCCGCGTCACTCTAATCACCGCACTAGCCAGC	XFPR_07610	XFPR_07610	1655602	1656150	+	3-deoxy-D-manno-octulosonate 8-phosphatephosphatase
long-mer1293	CP009826	1656783	1656825	ACCGATGACAATCGACTCTGCCACTCAAGAAGGTAACATGCTT	XFPR_07620	XFPR_07620	1656694	1657224	+	hypothetical protein
long-mer1294	CP009826	1658213	1658255	GAATCCGCCTGGGATATCAACAGCAGTAAAAGCAACGAAAATG	XFPR_07630	XFPR_07630	1658036	1659376	+	RNA polymerase sigma54 factor
long-mer1295	CP009826	1660313	1660355	GCTCACCCTGGTCATCAGCAAAAATCAATCCTGTCCGGAAGAC	XFPR_07640	XFPR_07640	1660050	1661000	+	serine kinase
long-mer1296	CP009826	1661464	1661506	CGTCGTCACAGAATTCGCACTCACACACAGCGACAAACTATCA	XFPR_07645	XFPR_07645	1660997	1661869	+	nucleotide-binding protein
long-mer1297	CP009826	1662591	1662633	GCCGCCGCAACCCGGAATGGAACAATCATTGACGATGCTTGAA	XFPR_07655	XFPR_07655	1662625	1662894	+	phosphocarrier protein HPr
long-mer1297	CP009826	1662591	1662633	GCCGCCGCAACCCGGAATGGAACAATCATTGACGATGCTTGAA	XFPR_07650	XFPR_07650	1662240	1662632	+	PTS system fructose IIA component familyprotein
long-mer1298	CP009826	1662777	1662819	GCTGCTCGCCGCCAGCCAAGGTACCGTGATCCGGGTACGGATC	XFPR_07655	XFPR_07655	1662625	1662894	+	phosphocarrier protein HPr
long-mer1299	CP009826	1663802	1663844	AAGCATACGCACTGGGCGCGGTCGGTGTGGGCCTGTACCGCAC	XFPR_07660	XFPR_07660	1662955	1664682	+	phosphoenolpyruvate-protein phosphotransferase
long-mer1300	CP009826	1666665	1666707	CAAAAACGCCTAACCGATGGCAGCATGAAAAACATCGCCTTCA	XFPR_07675	XFPR_07675	1666272	1666763	+	lactoylglutathione lyase
long-mer1301	CP009826	1668233	1668275	ATCGGCCTATTCCTGAATAAAGCAAGAAAAAAACACTGCATCT	NA
long-mer1302	CP009826	1668543	1668568	CCACGCCAAAGACTGACCTAACATCG	XFPR_07685	XFPR_07685	1668447	1669280	-	methyltransferase
long-mer1303	CP009826	1668927	1668969	TTCACCACGCAATTGATCAATATGCTGAATCCCAACAGGTACA	XFPR_07685	XFPR_07685	1668447	1669280	-	methyltransferase
long-mer1304	CP009826	1669035	1669111	AGCGCCATCAATCGCCATCACTCTATAACCGCGTTGTGCAAATGCCTGCGCATCCCACCCTGTACCACACCCCAAAT	XFPR_07685	XFPR_07685	1668447	1669280	-	methyltransferase
long-mer1305	CP009826	1669125	1669167	ACCCACTGGCAACTCTGCAGCAACGGCCTCCCTCAGCGAAACA	XFPR_07685	XFPR_07685	1668447	1669280	-	methyltransferase
long-mer1306	CP009826	1669193	1669239	TGCCGCAGGCCCCATCATCATCGGAACACACACTGTCAAACGTGGGT	XFPR_07685	XFPR_07685	1668447	1669280	-	methyltransferase
long-mer1307	CP009826	1669241	1669273	TAACCTGAAACGGCTGTGTCGGATCGCCCGCAT	XFPR_07685	XFPR_07685	1668447	1669280	-	methyltransferase
long-mer1308	CP009826	1669321	1669366	CCACATTCACCCTGTCCATCCCAACTATTCATATCCATCTATACCA	NA
long-mer1309	CP009826	1669388	1669419	TCTTGGATCACTACGGCAGTATCAACCCAAAT	NA
long-mer1310	CP009826	1669492	1669594	TGGACACAACTCATCTCGAAATAACATCCAAATACAGCACAGCTCCACACAACACCTCCCCTGCTTGCCTTCTTGGCGACAACAGGCATCACTCACATTGATT	NA
long-mer1311	CP009826	1669653	1669802	TCACAGTACCACCAGAAACCTCGGGTAAAAACTGCAACAAACGCCTTCAAACAAGCGTCTCAGCCACATATCAACGATTTGACTCCGATACACATCGTTATCCCTTCACGAAATACCTCTAAATATTTGCAAAAGCATGACACGCCATAC	NA
long-mer1312	CP009826	1669833	1669905	TGAAAGCAACAGAACACACTATATCTACTCATTGCAGATCACTCATTAATCTGCAAAACACCCCCCTGAGACA	NA
long-mer1313	CP009826	1677725	1677772	TTCTCAATCGCCGCAATCTCCTCACGAATCTGAATCATTGCATCGACA	XFPR_07720	XFPR_07720	1677448	1680390	-	glycine dehydrogenase
long-mer1314	CP009826	1677829	1677886	CGCCACGGGGAAACTCAATGTGGGCGCATGGAAACCGAAATCGATCAACCGTTTAGCA	XFPR_07720	XFPR_07720	1677448	1680390	-	glycine dehydrogenase
long-mer1315	CP009826	1677903	1677988	CACCACTCACCTTCTCCAACGCACGCACATCAAGAATGCACTCATGTGCAACCAGACCATGGCGACCGGTATACAACGTCTTATAG	XFPR_07720	XFPR_07720	1677448	1680390	-	glycine dehydrogenase
long-mer1316	CP009826	1678039	1678093	GGTCGCCTTACGCAACCCCGCTGCCCCCATCATAGTGATGTACATCCAACTCACC	XFPR_07720	XFPR_07720	1677448	1680390	-	glycine dehydrogenase
long-mer1317	CP009826	1678108	1678276	TGAACCAAAATTGGCCGCACTTACCATGCCGACCTTGGCTTCTTGCGTGCCCTGAATCCGTAATCCAGCTGCGTCTCCTGGCAATGGCAACGTTTTAGGCAAAAAGGGAGCCAAATGCGCTTTCACAGCACAGGGGCCTACACCCGGGCCACCGCCGCCATGCGGGATA	XFPR_07720	XFPR_07720	1677448	1680390	-	glycine dehydrogenase
long-mer1318	CP009826	1678303	1678384	GGACACATCCGAACCCCATCGTCCCGGTTTCGCCACACCAACCAACGCATTCATATTGGCACCGTCCGTATACACCTGGCCC	XFPR_07720	XFPR_07720	1677448	1680390	-	glycine dehydrogenase
long-mer1319	CP009826	1678454	1678492	GTCACCATGAGCGCGGCCAGAGTGTCTGAATATTTCTCC	XFPR_07720	XFPR_07720	1677448	1680390	-	glycine dehydrogenase
long-mer1320	CP009826	1678608	1678650	GAATCAGGCACACATTGCGCCATTCCTCACCACGTGAACGGTG	XFPR_07720	XFPR_07720	1677448	1680390	-	glycine dehydrogenase
long-mer1321	CP009826	1678816	1678858	AGCAAATTCCTGCCACGTCACGGGAATCATCTCAGCAGTGGCA	XFPR_07720	XFPR_07720	1677448	1680390	-	glycine dehydrogenase
long-mer1322	CP009826	1680236	1680278	TTCTCCGGCACAATGGCATCCATCAGCGACTCCAACGAATCGT	XFPR_07720	XFPR_07720	1677448	1680390	-	glycine dehydrogenase
long-mer1323	CP009826	1683902	1683944	CTCGTGCGCCTGCTCCAACACTTTGAGATTGTCAGCAACAAAA	XFPR_07735	XFPR_07735	1682357	1686757	-	DEAD/DEAH box helicase
long-mer1324	CP009826	1684105	1684147	GGGACCAATGCGGATTGAAATACTTGCGCAGCAACAGATGCGG	XFPR_07735	XFPR_07735	1682357	1686757	-	DEAD/DEAH box helicase
long-mer1325	CP009826	1685254	1685304	GCCCGGAAACATGCTCGCTCAAGGAAGCAGCACTCCCCCCAATCCATCCCA	XFPR_07735	XFPR_07735	1682357	1686757	-	DEAD/DEAH box helicase
long-mer1326	CP009826	1688230	1688272	AACTACAAGAGTTCCTCGGCCACCATCGCAACACCGCAGGCAT	XFPR_07745	XFPR_07745	1687572	1689374	+	ATP-dependent DNA helicase RecQ
long-mer1327	CP009826	1689468	1689525	CGCCATCCTCCACTCCATCCCTCAAGATCCATGAAAGCCCATACCGTCCTTCTTTTCA	XFPR_07750	XFPR_07750	1689498	1689974	+	hypothetical protein
long-mer1328	CP009826	1689565	1689693	CAAGCGCCACTACTCCGCACAGCAACGCGACTTCAACGTCAAGCCTCGACCTGACACCACCGGAGCTACCCATCCAATACCGTGCTGATCCCACCAGCAACACCGTTACTTCTGGAACCTACTATGGCG	XFPR_07750	XFPR_07750	1689498	1689974	+	hypothetical protein
long-mer1329	CP009826	1690011	1690053	TGACGCAGCGCTTCAATCAGGTAACCAACAGAGGAGATGAGCC	NA
long-mer1330	CP009826	1690057	1690181	CCCAATCCACACACTACTGGAAAAAAGGAATACGCTGAAGACGTCATCAGCATGCGGTGACCGTCCCCAGTCCATGCATCTGCATCAGAACAACCATATGGCGCAACGTCCGCAACATCAAATTG	XFPR_07755	XFPR_07755	1690174	1691139	-	luciferase
long-mer1331	CP009826	1692314	1692356	GCCACTGTCCAACCCACGCCGCGTTACCGTCGGGCTGGAACAA	XFPR_07760	XFPR_07760	1691337	1692728	+	DNA repair protein RadA
long-mer1332	CP009826	1692804	1692922	TTAACGATGGACAACGCAACAATCACCCACGCCTACGCCTCCACGTGCTGCGCTACTCATTGCGTACTCCCCTCCCCATACACACAGTCAGAGAAAACCCGGCACATCCCCAACCCCAG	NA
long-mer1333	CP009826	1693304	1693346	TCGGAGATGCCAAAACGATGAATGCCAAACCAGCCGCCGAGAA	XFPR_07765	XFPR_07765	1692966	1693772	-	tryptophan synthase alpha chain
long-mer1334	CP009826	1695100	1695127	CAGTAATATCAGACATGACGGATACCAG	XFPR_07770	XFPR_07770	1693898	1695115	-	tryptophan synthase subunit beta
long-mer1335	CP009826	1698176	1698218	CTGAGAAGCAATTTGCGATAGCGTTTGGCCGCGTTGCACCGTG	XFPR_07785	XFPR_07785	1697090	1698886	-	membrane protein TspA
long-mer1336	CP009826	1698409	1698494	GACGCACAATGACATTGGCAGGAGCCACCTGCGGCGCATTGATCGCCGGCTCAGCAATTGCTGCAGCAGTATTAGGCGCATCAATC	XFPR_07785	XFPR_07785	1697090	1698886	-	membrane protein TspA
long-mer1337	CP009826	1698842	1698863	GAAGGCAGTCAAGCCATATACC	XFPR_07785	XFPR_07785	1697090	1698886	-	membrane protein TspA
long-mer1338	CP009826	1701044	1701086	CCAGAAAAAAGGATTATCTTCTACCGCATCCCAAGCAAAGCCT	XFPR_07800	XFPR_07800	1700465	1701583	-	chorismate synthase
long-mer1339	CP009826	1704260	1704299	ATAAATACAACGGACACACAGGACACATGCTAGCAACCCC	NA
long-mer1340	CP009826	1705180	1705206	TAACACATTGGAAGCCGACCCATACCG	XFPR_07825	XFPR_07825	1704849	1706798	+	lytic murein transglycosylase
long-mer1341	CP009826	1709705	1709744	GTTTCAAAAATAAAATCATATACCTAAAATAAAAAATAAA	NA
long-mer1342	CP009826	1710359	1710394	AATAATGGCTACCAACAATGACGCATGAATCCAATC	XFPR_07840	XFPR_07840	1709987	1710892	-	protoheme IX farnesyltransferase
long-mer1343	CP009826	1712087	1712128	CATCACTCACACGTACTCCAATTCCAAATCTGATGCAATGAT	NA
long-mer1344	CP009826	1712178	1712220	CTGGCACTCATACCGCCAAACAGCGATAAATACCGATCATCCT	NA
long-mer1345	CP009826	1712510	1712552	CCACTGACTGGGCGACATGGCCGCTGACGCGCTAGGCTAACGG	NA
long-mer1346	CP009826	1717625	1717667	AGAACGTGACGAGATCAATGTTATCCTGGATAGCGACGTCCAA	XFPR_07870	XFPR_07870	1716273	1718522	+	DNA topoisomerase IV subunit A
long-mer1347	CP009826	1718007	1718049	CTAACGGGACGCTTTTCGCCCACCCCTGGTGCTTCATTCCAAG	XFPR_07870	XFPR_07870	1716273	1718522	+	DNA topoisomerase IV subunit A
long-mer1348	CP009826	1718066	1718108	CAACGACAAATTATTCGTGTTAGCCTCCTCTCACGGCTACGGT	XFPR_07870	XFPR_07870	1716273	1718522	+	DNA topoisomerase IV subunit A
long-mer1349	CP009826	1718453	1718480	TACACGTGGTAGCCGCGGCCAACTACTG	XFPR_07870	XFPR_07870	1716273	1718522	+	DNA topoisomerase IV subunit A
long-mer1350	CP009826	1721496	1721536	TCTCCCCAGGAGCACACACGCTTACATCACCAAATCATTTA	XFPR_07880	XFPR_07880	1721322	1722272	+	lipid A biosynthesis lauroyl acyltransferase
long-mer1351	CP009826	1724482	1724523	GGAGAAGGCCCAGACATCATAATATCCTTGCTCATCTTCCCC	XFPR_07890	cysW	1723554	1724516	-	sulfate/thiosulfate transporter permeasesubunit
long-mer1351	CP009826	1724482	1724523	GGAGAAGGCCCAGACATCATAATATCCTTGCTCATCTTCCCC	XFPR_07895	XFPR_07895	1724513	1725373	-	sulfate/thiosulfate transporter subunit
long-mer1352	CP009826	1725206	1725248	ATTCCATAGCCCACTCCATCCTAACCCACTGGCCTTGACAAAT	XFPR_07895	XFPR_07895	1724513	1725373	-	sulfate/thiosulfate transporter subunit
long-mer1353	CP009826	1727075	1727117	ATCTGCCCAACAGATCACGATACCCCCTGAGACAACAGCCTCA	XFPR_07910	XFPR_07910	1727089	1727829	-	copper homeostasis protein CutC
long-mer1354	CP009826	1727773	1727815	GGCCAGCGCCGACGCAACCGAACCAGCAGCCACCTCCAGTCCA	XFPR_07910	XFPR_07910	1727089	1727829	-	copper homeostasis protein CutC
long-mer1355	CP009826	1727840	1727877	AGTGATCCTCATGACTGCCCAAAAACGCGTATGACATA	NA
long-mer1356	CP009826	1730497	1730524	GACACCGCACACACACACACAGCACCCG	NA
long-mer1357	CP009826	1740247	1740318	CTGGCAAGGATGCTGCCACGCGACTGGTTCTCGTCGAAATCCTAAGGAAAGAAGGAGTCATCTATGTTCAAA	XFPR_07955	XFPR_07955	1739725	1740291	+	cytochrome B561
long-mer1357	CP009826	1740247	1740318	CTGGCAAGGATGCTGCCACGCGACTGGTTCTCGTCGAAATCCTAAGGAAAGAAGGAGTCATCTATGTTCAAA	XFPR_07960	XFPR_07960	1740310	1740879	+	hypothetical protein
long-mer1358	CP009826	1740351	1740393	CCTGGTGATTGGCTGCTGCATCGTCCCCCCGGCAGGCGCAACT	XFPR_07960	XFPR_07960	1740310	1740879	+	hypothetical protein
long-mer1359	CP009826	1740431	1740459	CCAATAAATACGATGGCAAAGCATTCACG	XFPR_07960	XFPR_07960	1740310	1740879	+	hypothetical protein
long-mer1360	CP009826	1749586	1749622	CCGTTTGAGCTCACGCTCCAGCGACTCCTTTCCCACC	XFPR_08010	relA	1748944	1751100	-	(p)ppGpp synthetase
long-mer1361	CP009826	1757808	1757850	ATGCATATCAACCAACTCTAATGCACGGCCACCACCACGAGCC	XFPR_08040	XFPR_08040	1757784	1758827	-	rod shape-determining protein MreB
long-mer1362	CP009826	1761451	1761472	GAGTAGTAGTACCAGGAGTAGT	NA
long-mer1363	CP009826	1762496	1762527	GGCTGGTACTGCCTGGTACCAACATGATGATG	NA
long-mer1364	CP009826	1764037	1764100	CTACGGTTTTCTTGCAGCACTAGAACGCCTAGGCATCGCGGTCGTCAAAACCCGCCGCAATATT	XFPR_08060	XFPR_08060	1763723	1764841	+	ABC transporter permease
long-mer1365	CP009826	1764103	1764406	CGACGTATGCAGCTTCCTCGGTGAGAACCTGGTGAAGATAGCGCAACTGGCACGCGAACCACGGCGGTTCCGCATTACCTCGACCGTGCACCACATGGAGCAAGTCGGTTTGGATGCAGTGCCGCTAGTGGTAGTGCTGTCCTATTTGGTAGGCGCGGTGATCGCGTTCCTGGGTTCAACCATCCTGCGCAACTTCGGTGCAGAAATCTTCGTCGTCGAATTGGTCAATATTTCCTTCCTACGTGAGTTCGCAGTGCTGTTGACCGCAATTGTCCTGGCCGGCCGTACCGCCAGCGCGTTCACC	XFPR_08060	XFPR_08060	1763723	1764841	+	ABC transporter permease
long-mer1366	CP009826	1764847	1764889	ATGAGCAAAACAACAACACATTCCATCGCTGGAGAACATAAGG	XFPR_08065	XFPR_08065	1764847	1765677	+	iron ABC transporter ATP-binding protein
long-mer1367	CP009826	1767449	1767491	GATACGCCGGAACGTCAGATTTACCCGCTCACCTACCACCCTC	XFPR_08080	XFPR_08080	1767440	1768024	-	DNA methylase
long-mer1368	CP009826	1768005	1768056	AAGAACGGAAACAGATCCATGGCACATCACACTAACACGACAAATCAAGACA	XFPR_08080	XFPR_08080	1767440	1768024	-	DNA methylase
long-mer1369	CP009826	1769014	1769043	CCGCTTCTAGAAGGTGGTGACCTCCTATCG	XFPR_08085	XFPR_08085	1768135	1769778	+	electron transfer flavoprotein-ubiquinoneoxidoreductase
long-mer1370	CP009826	1772615	1772657	ACACACCGCAACGATGCGGCATCCGCACCCCACCCAACATCAC	XFPR_08100	XFPR_08100	1772220	1772723	-	2-C-methyl-D-erythritol 4-phosphatecytidylyltransferase
long-mer1371	CP009826	1774278	1774320	CAACAAACTGCTCACTGGTCAAACGCTTGTTCTCACCAACCAA	XFPR_08115	eno	1773799	1775091	-	enolase
long-mer1372	CP009826	1774367	1774409	CCTAACAACACATCCTCACCAACGATATAACCAGCCCTACCGA	XFPR_08115	eno	1773799	1775091	-	enolase
long-mer1373	CP009826	1780319	1780361	TGCCACCCTGCTCACCGCACTCTTCCTCAAACACTTCCCAGCC	XFPR_08135	XFPR_08135	1778829	1780718	+	DNA topoisomerase IV subunit B
long-mer1374	CP009826	1782248	1782290	CTGGATAATGACCCTGCCTTCGATCGCCGCCGCACACCTAGAA	XFPR_08150	XFPR_08150	1781490	1783001	+	peptidase S10
long-mer1375	CP009826	1782890	1782932	ACAAGTACGCGAATATCCTGGAGGTCACATGTTTTACAACCGC	XFPR_08150	XFPR_08150	1781490	1783001	+	peptidase S10
long-mer1376	CP009826	1782990	1783032	GACACCCCCTGAATCAGTCGCATGAAATATATCTAGCTTGATA	XFPR_08150	XFPR_08150	1781490	1783001	+	peptidase S10
long-mer1377	CP009826	1783689	1783731	CTCCACCACTCCCCTCCTTCGACGCGCCCAGGCCTCATTGGCC	NA
long-mer1378	CP009826	1793777	1793819	TTATCACCAACATGAGTACTCTTAGTTGTGCTCAAGCAAAAAA	XFPR_08195	XFPR_08195	1793266	1795239	+	1,4-beta-cellobiosidase
long-mer1379	CP009826	1794313	1794355	GGTAATTGGTGTAATCAGCAGAATGCAGGGATAGGTTTACCTC	XFPR_08195	XFPR_08195	1793266	1795239	+	1,4-beta-cellobiosidase
long-mer1380	CP009826	1794431	1794473	CACTGATTCCTAACGATCAAGATAAAGGCTTTGACCGGTACTG	XFPR_08195	XFPR_08195	1793266	1795239	+	1,4-beta-cellobiosidase
long-mer1381	CP009826	1794648	1794694	CAGCTCCGGCTCCGGTTCTAGTTCCAGCTCCGGCTCCGGCTCCGGTT	XFPR_08195	XFPR_08195	1793266	1795239	+	1,4-beta-cellobiosidase
long-mer1382	CP009826	1794702	1794723	CAGCTCCGGCTCCGGTTCTAGT	XFPR_08195	XFPR_08195	1793266	1795239	+	1,4-beta-cellobiosidase
long-mer1383	CP009826	1794726	1794747	CAGCTCCGGCTCCGGTTCTAGT	XFPR_08195	XFPR_08195	1793266	1795239	+	1,4-beta-cellobiosidase
long-mer1384	CP009826	1794750	1794771	CAGCTCCGGCTCCGGTTCTAGT	XFPR_08195	XFPR_08195	1793266	1795239	+	1,4-beta-cellobiosidase
long-mer1385	CP009826	1795367	1795409	AAAACAGAGTTAGAAACACTCAAAAGCAATCACTCAGCAACAT	NA
long-mer1386	CP009826	1795452	1795494	AACACCCCAACACCGCCTCACCCTCAGCCTCCGATGCGAGCAA	NA
long-mer1387	CP009826	1796083	1796126	ATCTTGATGGTGCTACATCCATGGGCGAAGCAATCTCCTCCGAT	XFPR_08200	XFPR_08200	1795956	1798151	+	autotransporter
long-mer1388	CP009826	1796275	1796421	TCGCTGCGGGAATATCCTCAGCTGATTCCAGTTCTACTCAACTGCATGCAACCATTTGGTCAGGGGACAACTGGGCAACAAAAACCAACCTCGGAACGTTAGCACCAAATAACGGGGGTGAGTCTATTGTTTACGCACTCTCCGCCG	XFPR_08200	XFPR_08200	1795956	1798151	+	autotransporter
long-mer1389	CP009826	1796431	1796494	TCGCTGCAGGACAAACCGCAGTCTCGACAGTTAATATTCTTCGTGCGGTTATCTGGTCGGGAGA	XFPR_08200	XFPR_08200	1795956	1798151	+	autotransporter
long-mer1390	CP009826	1796514	1796582	GACCTCGGAACAATAAGAAGCAATGGTGCAGGTGAATCTATAGTTAATGCGCTTTCCGCTGATGGGAAA	XFPR_08200	XFPR_08200	1795956	1798151	+	autotransporter
long-mer1391	CP009826	1796612	1796657	CAAAACCCCTGTTAATGGGATATATGCAGGAGGCGTCCTTACAGGA	XFPR_08200	XFPR_08200	1795956	1798151	+	autotransporter
long-mer1392	CP009826	1796669	1796711	CCGCGCTATTGCCTGGTCAGGAGACAATTGGGCAACAAAAACT	XFPR_08200	XFPR_08200	1795956	1798151	+	autotransporter
long-mer1393	CP009826	1796813	1796857	CACTGAATACTACCGCTCGAAACGTGATCAGCTAGCAACCATCTG	XFPR_08200	XFPR_08200	1795956	1798151	+	autotransporter
long-mer1394	CP009826	1796899	1796966	TCAGAAGCGATAACTCAGGTGAATCTTTGGTGGCAGCACTCTCTGCAGATGGCAGCATCGCAGGTGGA	XFPR_08200	XFPR_08200	1795956	1798151	+	autotransporter
long-mer1395	CP009826	1797060	1797128	AACTCTGGAAATTCCGAGGTGACAGCACTCTCCCCTGATGGCAGCGTAGCCGTAGGAACTGCTGCTACT	XFPR_08200	XFPR_08200	1795956	1798151	+	autotransporter
long-mer1396	CP009826	1797197	1797239	CAGTACCACTAACACCCCAACACCATCACAACCATCCGTCGTC	XFPR_08200	XFPR_08200	1795956	1798151	+	autotransporter
long-mer1397	CP009826	1797326	1797461	GACCCGCCTGCAACAGCACTGCCAAATAGAGACGGCGGGGCAATCCTGCTGGGGTGTACAGACTGCGATCAGCTCTATAGACGGCAACCGAAATAAAGTCGCCGGTATCAGACTCGGTCATGGGTTCACCGAAACA	XFPR_08200	XFPR_08200	1795956	1798151	+	autotransporter
long-mer1398	CP009826	1798350	1798378	GCCCCTTGTCTCAATCACACAGAGCCATC	NA
long-mer1399	CP009826	1798457	1798554	AGACATTACCTTGATCGCTATTCGGTTCTGAACCCCATTGGCTCACTATTTAATAATAGGCTGGCGCACCCATACGCCAAACAAGATGCAATGCCAAC	NA
long-mer1400	CP009826	1798739	1798760	CGGCAATTCGAATAAACGTTGC	XFPR_08205	XFPR_08205	1798619	1799107	-	7,8-dihydro-8-oxoguanine-triphosphatase
long-mer1401	CP009826	1799405	1799447	GCAGGTAAGCCGAGGGGTCCGACTCACCGGTCATGGGGTCGCA	XFPR_08210	XFPR_08210	1799175	1799672	-	hypothetical protein
long-mer1402	CP009826	1801508	1801550	CTGGTGCGCATGGTCTATTCAAACGCCCCAGGAGAGCGCGTCA	XFPR_08220	XFPR_08220	1800728	1803103	+	phosphoenolpyruvate synthase
long-mer1403	CP009826	1804640	1804682	ACATCTGCAAAGGATGACTGACGGCAAACTCAGGACCCTCTGC	XFPR_08230	XFPR_08230	1804239	1804820	-	oligoribonuclease
long-mer1404	CP009826	1811108	1811150	CACAATGTCATGGACCAGATGACCATCCGCGCCAAGCGTGATA	XFPR_08255	XFPR_08255	1807910	1812835	-	hypothetical protein
long-mer1405	CP009826	1811386	1811428	ACTCCTCAACCCGCACAGCCACCCCCTGTACCGCCTCCTTGCT	XFPR_08255	XFPR_08255	1807910	1812835	-	hypothetical protein
long-mer1406	CP009826	1812272	1812314	CTCAACATCCACCTCAGGAACATTGACCGAAACAACCGGCACA	XFPR_08255	XFPR_08255	1807910	1812835	-	hypothetical protein
long-mer1407	CP009826	1812776	1812818	AGCACGTGGGATCCAACCGCGAACCAACGGACGCAACATCATT	XFPR_08255	XFPR_08255	1807910	1812835	-	hypothetical protein
long-mer1408	CP009826	1812840	1812927	GAGTACTCCACAGATAGTCACAGGCAGTATAGCGACACAGATCACGTATCCATATCGTAAACACCGCACAACCCAAAATCGGCTAATC	NA
long-mer1409	CP009826	1812934	1812976	GATCCAGCACACCAGCTTGCCACCATCCACTCAAGCATTCCCG	NA
long-mer1410	CP009826	1812988	1813046	CCATGACACATCCCAGCACACGGCCACGTTTACAGCGCCCCACTCCGTCGATCGCTCGC	NA
long-mer1411	CP009826	1813069	1813111	TACAACACCGCTGCCCCAAACGCACGAGAAACACACCACATCA	NA
long-mer1412	CP009826	1813150	1813180	CCAGAAGACGTGCACCCAAACCATACAGCTG	NA
long-mer1413	CP009826	1813206	1813232	AACAGTATTCTGATTGTTTTCCTCTTA	NA
long-mer1414	CP009826	1813286	1813328	AGACCAACACGCAATGAACCCACCCTTGAATACTTCATTGAAC	NA
long-mer1415	CP009826	1813396	1813429	CAACTCGCAACAACGGCCCACATGGGTTAGGCTG	NA
long-mer1416	CP009826	1813494	1813536	AGAGAAATCGTTAATGAGGAACATCAAGAGTGGTTTAAAAGGC	NA
long-mer1417	CP009826	1813740	1813782	TTTTGAAATGGTCGCCAATCCAGCTCACCTCAAAGATGGCGGC	NA
long-mer1418	CP009826	1813797	1813932	CTGGAAAACAGGACAACCGGAAAAACAGGCTGCCGCCTTCGTGTACTACCCTGGAGAAACAGGCAGAGTGTATGCGGCCTATTACAACGGACGCCAACTATTCCATTTTGGTGTTAACGGGTCCCACATCCACCCC	XFPR_08260	XFPR_08260	1813864	1814397	+	hypothetical protein
long-mer1419	CP009826	1813953	1814186	GCGGTTTTTACCGCCCTCCGCAGTGATATCGCAAAGCAAAGAGCACAGCACTACGGCGCCCCGCTCCTTCAGAGGTCGCGTCCTCCCAAAGCGGCCTTATCCGTCAGATAAAGAGCAATTGCGTCAAGTGGCCGCCAGCATCTGGGATCCATCCATCGTCAACCATTGGAACATGAACGCCGCAGTTGGGAATATTCTAGCCACGGTGACAGAAGAAATTTTGAAATGCTCAGA	XFPR_08260	XFPR_08260	1813864	1814397	+	hypothetical protein
long-mer1420	CP009826	1814191	1814291	TACGCAAAAGTACCTCTATTGGATGCGTTACTAAACCCTTTTCTTAAACCACGGTGGGAAGACAGATGGGAACTTGTAGCTCAATATTTCGCGCAAATCAT	XFPR_08260	XFPR_08260	1813864	1814397	+	hypothetical protein
long-mer1421	CP009826	1814349	1814455	TGCGGCAAACTGGCGAAGCCCCATTGAAATGGCTTCCGAAGGGATCTAAGTAGACTCCCCCTTGCTAGCATGGTCATGGACGTCGATCTCTTTGCCAGCATTGGAAG	XFPR_08260	XFPR_08260	1813864	1814397	+	hypothetical protein
long-mer1422	CP009826	1814537	1814599	TCCAGGCCAGACACCTTGAGACCACTGCTCATGACATGGTCGCTCAACACATGTCCCTACTTT	NA
long-mer1423	CP009826	1814651	1814721	TTCAAATATCACTCAATGACGTCCACACCCATCTACATACTTTAGGAAATACCGATTGCATGACATTCTCA	NA
long-mer1424	CP009826	1814740	1814848	ATTGATTTATGCATATTGATCATTAATGCAATCACTTATCTATATTCACACGACCAAGGCAGAGTACGCTACATGATCATCTTTTTGATTATTGCGTTTATCTGTTGGG	NA
long-mer1425	CP009826	1814909	1815059	TTCAATCGGAAGAAAATAATACACCCCACACCAGCACTTCTCCAGGCTAGACAACTTGAGATCACAAATCAAATATGACCGCCCAATAAATGCCCCTACTTTTACGTGGCATATTAAAAAATGCGTGGACACTACCGCGATAAACTGGAAA	NA
long-mer1426	CP009826	1815082	1815114	CACCCATCTAAATTTTTAGGACACATATTCCAT	NA
long-mer1427	CP009826	1815157	1815199	CATCGCCTGTTTCGTAATACTTGAAAGAAAATATGACGCGCGC	NA
long-mer1428	CP009826	1815205	1815226	GGCCATCCCTTTTATTATTATC	NA
long-mer1429	CP009826	1815248	1815280	TTCTATTTTGCAAAAGGTGACCGAGCCTTCCAG	NA
long-mer1430	CP009826	1818192	1818234	ACAGCTCCTCAGCGGTATCGAACCGACATGTGACCGGCACTTC	XFPR_08275	XFPR_08275	1818109	1820733	-	aconitate hydratase
long-mer1431	CP009826	1819471	1819552	GATGAGGTTACGCGGGTTAGAAGTATTCGTGCATGAGGTGATTGCCGCAATGATGACTGCACCATCCGGCAGATGCCCGGCG	XFPR_08275	XFPR_08275	1818109	1820733	-	aconitate hydratase
long-mer1432	CP009826	1819564	1819606	CCGCGCTTGCGCCAAGCCGCCGGCAATGCCGCGCTCCGTCAAC	XFPR_08275	XFPR_08275	1818109	1820733	-	aconitate hydratase
long-mer1433	CP009826	1820285	1820327	TGAAATCGATCCGCGTTGCGGTGTGCTTCAATCGCACGGTTTT	XFPR_08275	XFPR_08275	1818109	1820733	-	aconitate hydratase
long-mer1434	CP009826	1820596	1820638	CAACACGTTTTCTGCATACACACGAGCGACATATGGCAACGCC	XFPR_08275	XFPR_08275	1818109	1820733	-	aconitate hydratase
long-mer1435	CP009826	1822365	1822407	GTAGGGAGGATAGTTGGCTACACGGTTAGTACAGCGGCGGCGC	XFPR_08290	XFPR_08290	1822390	1822716	-	hypothetical protein
long-mer1436	CP009826	1823170	1823212	TTGCTCCTGAATATGCGTCGCTCGTTGTGTTAATTTTTCGTGA	XFPR_08295	XFPR_08295	1823032	1823343	-	hypothetical protein
long-mer1437	CP009826	1824108	1824150	CGATCGCAATCTCATGTGCTGTGTTGTTGTTTTGGGCCGTTAG	NA
long-mer1438	CP009826	1824200	1824300	TCCAGCACGGCCCACCAGTTTGTTTCACTCCTTCTAGTGCCTCTCTGTTTGCCATACTTGCATGAGATGCGTTCGGAAAACTAACGCCAACGCCTACTAGT	NA
long-mer1439	CP009826	1824309	1824339	CGCTGTTGCGGTTAGCCGCTCTAGCATTGAT	NA
long-mer1440	CP009826	1824345	1824369	GATGCGGCGTTCTGTTGCTGTATCT	NA
long-mer1441	CP009826	1824376	1824435	TCTTCTCGTATTTTTGCGAACGTGCTTTCATCTGCCTGCGCCATTTCGATTAGCAATGCA	NA
long-mer1442	CP009826	1824444	1824513	ATCTTTGATCTTTCCTCCCTGCCTCCATACGTGCAGGGATTGTGCTGAGACTCCTAGTTTTTTTGCCAAC	NA
long-mer1443	CP009826	1824521	1824563	CACTGTTCTGAAAGCACATTTCTTTAGCTTTGTCAATAAGATT	NA
long-mer1444	CP009826	1824603	1824664	AAGTTATCAGTTTACATGTATTAAATCAGTTTGTAACTGATATCCCTTCTAATCTTACCTTG	NA
long-mer1445	CP009826	1824698	1824774	GGAGAATTGAATGGGTATTCATAATATGTCTTGTGAGCGTGCTGAGGCGTTCCCAAGGCCATCCGGTGAAAACGTTT	XFPR_08310	XFPR_08310	1824708	1825889	+	Replication initiation factor
long-mer1446	CP009826	1824804	1824846	TTGGGAGCCTCGCGACTGAGCATTGGCCCAAGTAGTAACACGG	XFPR_08310	XFPR_08310	1824708	1825889	+	Replication initiation factor
long-mer1447	CP009826	1827036	1827078	TACATGATGCCATGCATAAAAATGACGTGGGGGGGTGTAGGGG	NA
long-mer1448	CP009826	1827365	1827445	TTCGCTTGTTTTAACTCCTCTTTATTTCCCATCCTTGCATGAGATGCGTTAGGAATACTGACGCCAACGCCTACTAGTACC	XFPR_08330	XFPR_08330	1827292	1827720	-	hypothetical protein
long-mer1449	CP009826	1827447	1827503	TTGCCGCTGTTGCGGTTAGCCTTTTGTATAACTTCGCCCATTCTTTGCTTAGTTCTC	XFPR_08330	XFPR_08330	1827292	1827720	-	hypothetical protein
long-mer1450	CP009826	1827520	1827562	TCTGATCAGTAGTAACCATTGTCCTGCGTCTTCCCCTGCAATC	XFPR_08330	XFPR_08330	1827292	1827720	-	hypothetical protein
long-mer1451	CP009826	1827613	1827685	CCAGTCGTACAGAACTCCGTGTGCTATGTCTATACGTTCTGCAAGGGCACGTACATTCTTCCTGTCTAGACGC	XFPR_08330	XFPR_08330	1827292	1827720	-	hypothetical protein
long-mer1452	CP009826	1827706	1827812	TTTTGTTGCGTGCATATTTTTGTCTCTAACTGTAGACATTTGACTCTATTAAGAGTACTTTTTTATTTGTCTCTAGTCAGGGACAATCATCTCCCCGTTCATCCTAT	XFPR_08330	XFPR_08330	1827292	1827720	-	hypothetical protein
long-mer1453	CP009826	1827865	1828022	ATGTTGAATAATCAAGAATCTGTATCTGAGTCTTTTGAGTTGGCTGCTGTTCTTCCAGAACATGCGAATATTTGCAGTTTAATTGATGATATTCGAGCTATTGAAGATAAGTTGGATTTATTCTATTTTTCTTTAACTGAATCTTATTCATTTCTTTA	NA
long-mer1454	CP009826	1828083	1828125	TGTTCTTCGTGTTTTGCATTCCCTTTCTTTGGTTTTTTGTGAT	NA
long-mer1455	CP009826	1828139	1828764	TCTCTTCTTTTGAGCATGATAAGGCACGGTAGGAGTGTTGAGATGTTGAATGAGCAAAATGAAGTATCTGCGGTTTCTGTGGTTCCGGTGACTGATCAGCGTAAGTCTTGTAAGCCGTCTCCTAGAATTGATCTTTTATTCACTGGTGTTGAAGAAGTGGTGAATGATTTGGTTTTAGCTAAGAAGAAATTTGAGAAGTTAGATTTTCGAGTTTTTGATATAGAGATGTTTCAAGAAAGGCGTCATATTTCTACGGCTATTTTGGACGCTGAGATTAAGTTGTTTCATCTTTCTCAAGATATAAAGTCTGTACATATACAGCGTTTAATCAAGGCGATCGGATATGTCTAAACTATCTGTTTTAGATACTGATTCTTTTAATTTTCATCGGTATATTTCTTCTTTAACTTCATCTGCTTCTGATCTTGAATGTGAATTTCTATCTATTAAGAAAGATTTAGTGCGAATGTTCTGTGTCGCTTCTAAACTTTCAGATCGTGATGTATTGGATTGTGTTCAACTTATGTATTTGTATATGCAAGATATTTCTTCTGAGCTTGGAGAATTGAACCACCGTTTATCTTCTCTTTCTTCTTTGTCTTCTGGGTGAACTATGCGTATTACCG	XFPR_08340	XFPR_08340	1828752	1828934	+	hypothetical protein
long-mer1456	CP009826	1828793	1828835	GAATATTGCTGAGATGTACGTCTGTCAATTGGATTTGTGGCCA	XFPR_08340	XFPR_08340	1828752	1828934	+	hypothetical protein
long-mer1457	CP009826	1828849	1828891	AGCAGTTTGATTTTTGGTTGTTTGTGCGTGCTGCGGCATTGGA	XFPR_08340	XFPR_08340	1828752	1828934	+	hypothetical protein
long-mer1458	CP009826	1828926	1828951	TTAGCATGATTGATGTCTTTATTCTT	XFPR_08340	XFPR_08340	1828752	1828934	+	hypothetical protein
long-mer1459	CP009826	1828953	1828986	TCTTAGTAGTTACTGCCGGTACTCTTAATCTTTA	NA
long-mer1460	CP009826	1829003	1829045	ACTAGAGAACGTGAAGTGCGTTCTTTTGTTTTTATCTCTGCAC	NA
long-mer1461	CP009826	1829115	1829178	GATTGATTTATGGAACTCCGAAAAACTGAGTTTTGAACGTCTTTTTTTAGTTAGGTTGGCTATT	XFPR_08345	XFPR_08345	1829082	1829279	-	hypothetical protein
long-mer1462	CP009826	1829241	1829283	GTTTTGCTTTTCTGCCTTTTCCTGGGTGCTAATTCCCATATCG	XFPR_08345	XFPR_08345	1829082	1829279	-	hypothetical protein
long-mer1463	CP009826	1829289	1829366	TATTTTTGTTTATTACGTCATTCAGAAGATTCATGATCAAATATAGTTGCTTTATTTAACTTTTTGTTCTTTTTTTTG	NA
long-mer1464	CP009826	1829559	1829610	GGGCCAAAAGGGTGTTGCTCCTTCCTATCCTGTTTCTATTGATTATTTGACT	XFPR_08350	XFPR_08350	1829380	1830555	+	Replication initiation factor
long-mer1465	CP009826	1829655	1829694	TGAGCCTCGTTTTCTTCTCTATTTGTTATTTGGTTTGAAT	XFPR_08350	XFPR_08350	1829380	1830555	+	Replication initiation factor
long-mer1466	CP009826	1829778	1829865	TGATCTAGTTGGCAAGATTGGCTGGGATGGGAATGCGGATTCGTATTGTATTAGTTTGACGGGTGCAGCCTGCCGTTATATTCATGAT	XFPR_08350	XFPR_08350	1829380	1830555	+	Replication initiation factor
long-mer1467	CP009826	1829928	1829970	TTATGATGATTATGACGGTACGTTGGGGACGGTGCGTCATCAT	XFPR_08350	XFPR_08350	1829380	1830555	+	Replication initiation factor
long-mer1468	CP009826	1831474	1831503	GGTGGGGAGGTGCACTGTGATCATTACTTT	NA
long-mer1469	CP009826	1831507	1831540	CTCTTGTTTTCTTGGTGCTTTATGTGGCTGGGCT	NA
long-mer1470	CP009826	1831647	1831689	TTGGGATCCTAATCAGTGTTTCGATAGGGGGGAGGCTTATGCA	XFPR_08365	XFPR_08365	1831564	1832907	+	hypothetical protein
long-mer1471	CP009826	1831857	1831898	TGCGGTCTATTTTCAGCGGGTCTATCCTGAGGGGAAAACGTG	XFPR_08365	XFPR_08365	1831564	1832907	+	hypothetical protein
long-mer1472	CP009826	1831954	1831996	GTTCCGTCTACGGCTTGTTATAATGGGTGTTCTTATGATTTGG	XFPR_08365	XFPR_08365	1831564	1832907	+	hypothetical protein
long-mer1473	CP009826	1832361	1832394	GGATTGGCGTGTCGATGGTAAGGGGACATCTACT	XFPR_08365	XFPR_08365	1831564	1832907	+	hypothetical protein
long-mer1474	CP009826	1832446	1832622	ACTGGTTCTGGTGGCGGTTCTTCTGGCGGTTCTTCTGGTGGTTCTTCTGGTGGTTCTGGTGGTTCTGGTGGTTCTGGTGGTTCTGGTGGTTCTGGTGGTTCTGGTGGTTCTGGTGGTTCTGGTGGTGATAAATCAGGGGGTGATAAGGATACCCCAGGTAGCGGTTCACCTTCAGGC	XFPR_08365	XFPR_08365	1831564	1832907	+	hypothetical protein
long-mer1475	CP009826	1833096	1833119	TAGGCAGCAAACGATAGGGGACAT	XFPR_08370	XFPR_08370	1832920	1833249	+	minor coat protein
long-mer1476	CP009826	1833329	1833356	TGAGGGCCGTCGTGTTTATGCGCGTTTG	XFPR_08375	XFPR_08375	1833249	1834577	+	Zonular occludens toxin
long-mer1477	CP009826	1833947	1833997	TCATTTTTATTCTCGTTTTTTCCGGAGTAGTGGTCTTTCTACTCATGATGT	XFPR_08375	XFPR_08375	1833249	1834577	+	Zonular occludens toxin
long-mer1478	CP009826	1834103	1834124	TCCTTTGTCAGATTTGGGGCCA	XFPR_08375	XFPR_08375	1833249	1834577	+	Zonular occludens toxin
long-mer1479	CP009826	1834145	1834211	TCTTAATACGAAGGGGCGGTTACGTTTAGCTGCACTTGCGCAAGTGGGGAATGATTACCGTGCTTGG	XFPR_08375	XFPR_08375	1833249	1834577	+	Zonular occludens toxin
long-mer1480	CP009826	1834226	1834289	TACGGAAAATGTGGTGATTGAGCAGCTTGACTTGGAGCAGTTACGTGCTTTGGGTTTTGATGTT	XFPR_08375	XFPR_08375	1833249	1834577	+	Zonular occludens toxin
long-mer1481	CP009826	1834293	1834335	GTGCATTCTTATGGCATTCGAATGTCTGTCCTTAACCATGTTT	XFPR_08375	XFPR_08375	1833249	1834577	+	Zonular occludens toxin
long-mer1482	CP009826	1834457	1834532	TGATGCTTTGGTTCAGGGGGATATAATAGGAAAAGGGGAGCGTGCTATGGGGACGTTTCCAGAATCACCAGGCTAT	XFPR_08375	XFPR_08375	1833249	1834577	+	Zonular occludens toxin
long-mer1483	CP009826	1834595	1834617	TTATTTTTCATTCATATTTTTAT	NA
long-mer1484	CP009826	1834619	1834927	CTTTTGTCAATAATGCAATTTTCATGCCAGTTATGATTGATTCATAATCTATTTATATTATGTTCATAATTTTGAGTGAAGTGTGATTAATTTCTCATATCTTATTTTCTTATTGTGGATCTGTCTTTTTCCCGTCTTAGTTCTCAGAAATGAAGATATGTATATGTTCATGATTAGCAATCTTGTATCTTCTATAAGATGAGCTTATGAATTTTAGAATTCCCTCTTTTTTGTTCATTTTCTTTAGTTTATTTGTTTCTTCTCCTGTTTTCGCCGATCAGTTAGTCTATAAGTGTTTGTATAAAAGGC	NA
long-mer1485	CP009826	1834938	1834989	TCAGTCTGAACCTTGTTCTTCGGGAGTGGAGGTGAGAACTTGGCAAGCTGTT	NA
long-mer1486	CP009826	1834991	1835105	CTGATTCTCCTCCTAGTAATGGTGAGCTTTGGCGTCGTTATCGGGTCGATCAGGAGTTGCAACAGCGTTACGCTAATGATCGTTTTCAGCGTAGTGTTTCTCATCCTCTCGGCTC	NA
long-mer1487	CP009826	1835121	1835163	GAATTCATCTTGTGATGCTGCGCGGAAGCAGCGTGCTGTTATT	NA
long-mer1488	CP009826	1835187	1835211	CTCCTACGAGGCTACTGCTGCTGTA	NA
long-mer1489	CP009826	1835407	1835435	TCTTTGCTGTTTCTGCGTTCAGCTTGCTG	XFPR_08380	XFPR_08380	1835267	1835515	-	hypothetical protein
long-mer1490	CP009826	1835515	1835557	TTTTTCCTCTTGTTTTCCTGCTTAGTGTAGATCAATCGGGGGT	NA
long-mer1491	CP009826	1835583	1835773	CGCTTCTAGCCTGCGTTCTTTTCAGCGCTGACTAGATCAAGACTCCGATTCATTCTCCGCGTTCCCCGTTTACTCCCTGACGCAAAACCGCTGTTATGGTGCGTTAGTAATGCGCTGACCCTGTTTCACGGCAAGGCCGTCCTGCAATTTTCTTCGCCATACCATCCCAAAAAAAGATTAAGAACTTAGGA	NA
long-mer1492	CP009826	1835789	1835917	TTTTTATGGGATGACGCTGCAGTGCGCTGGTTGTCCGAGAAATCCCACAAAGCAACGGTGCATGAAGACACCGCTAAATTACGCTGGCTTGCATTTCATTTTTCTGGGAAGAAGTTAGCTGCTATTGAT	NA
long-mer1493	CP009826	1836061	1836090	ATTGTTTCGAGAACCGACGAAACGGGTTCG	NA
long-mer1494	CP009826	1836094	1836256	GTTGACGCCTGTTCAGGCTCGTTCGTTGCTGTCCGAGTTGCCGTTGCATCAACGCGCTATTGTGATTTTTGCTTTAGCGACGGGGTTGCGTCAGGCCAATGTCTTAAAGCTGCATTGGGGGCAGGTCGATCTTGTGCGTAAAGTGCTGCGTATTCCTGCCGAT	NA
long-mer1495	CP009826	1836324	1836366	AACGTGGACAGCATCATGAGTTGGTGTTTACTTATTGTGGTCG	NA
long-mer1496	CP009826	1836406	1836448	GTTACAGCGAGCGGGAATACAGGACTTTCGTTGGCATGATTTG	NA
long-mer1497	CP009826	1836555	1836640	TGACACCTAGTCATTATTCTGGTTATGCCGAGGCGGTTACTGAGTTTCTTCCATAGTGTTGCTAACGTCCATCGGACTTTTAATCC	NA
long-mer1498	CP009826	1845949	1846006	CGCGCTGCTGTTCGACGAATTTCATGAGCGCCATTTAGCCAGCGACCTTGGCTTAGCG	XFPR_08410	XFPR_08410	1845587	1848088	+	RNA helicase
long-mer1499	CP009826	1851660	1851702	GGTATCGTAAATATCAGCGGCAGTCAGCTCACCATCCACGTAG	XFPR_08425	XFPR_08425	1850544	1854215	-	hypothetical protein
long-mer1500	CP009826	1851723	1851771	ATCGGTGTACTCCAGCAATTTTGGCATCGCCGCACGAGGCACAAATGCA	XFPR_08425	XFPR_08425	1850544	1854215	-	hypothetical protein
long-mer1501	CP009826	1852156	1852204	GCGTTCCAAAACGGGGTGAGTGCGCCACTCACTTTATCTACGTGATAGG	XFPR_08425	XFPR_08425	1850544	1854215	-	hypothetical protein
long-mer1502	CP009826	1852358	1852433	TCTTTTCTGCATCGGCGGCAATGTAGAAATTGTCCGCCCGCTTGAAGTCAGGATTGCCATTGACGTACTCGCCGGT	XFPR_08425	XFPR_08425	1850544	1854215	-	hypothetical protein
long-mer1503	CP009826	1852548	1852623	TCTAAAACCTCCACCTTCGATCACATCCACCCAATGTGTCGTCAGCAATTGATCGCCTTCAAGATCAGGGCGCATG	XFPR_08425	XFPR_08425	1850544	1854215	-	hypothetical protein
long-mer1504	CP009826	1852632	1852686	ATGGGCATCGTAGGCCAGGGCAGCAATGTAGGCCGAATTACTGTTTGTGTTGAAA	XFPR_08425	XFPR_08425	1850544	1854215	-	hypothetical protein
long-mer1505	CP009826	1852704	1852736	ATTGACCGCCCTCCCATAACTCATACCCTCCAT	XFPR_08425	XFPR_08425	1850544	1854215	-	hypothetical protein
long-mer1506	CP009826	1852743	1852764	GATCTGCGTCATGCGCTTGACC	XFPR_08425	XFPR_08425	1850544	1854215	-	hypothetical protein
long-mer1507	CP009826	1852809	1852830	CTCTTCCATGTTGCTGGTGCTG	XFPR_08425	XFPR_08425	1850544	1854215	-	hypothetical protein
long-mer1508	CP009826	1852845	1852904	ATCCCGATTGGTGTTGGTATCGCCGATTCCTAGCACAATATTGCTTTGACAGGCATAACG	XFPR_08425	XFPR_08425	1850544	1854215	-	hypothetical protein
long-mer1509	CP009826	1852914	1852959	ATCCCACTCCGTAATCACCGGGAAGGCATCGGCCTGCTGATACCTT	XFPR_08425	XFPR_08425	1850544	1854215	-	hypothetical protein
long-mer1510	CP009826	1852968	1853013	CGAACCAGTCAATACCGAATATTCCGGAACATTGCCCAATCCTTTG	XFPR_08425	XFPR_08425	1850544	1854215	-	hypothetical protein
long-mer1511	CP009826	1853073	1853280	ACCGGTCTCCATCTGGGAGAATTTGCTCAAATAGTTGATGACACCAGAATTACCGATGGTGCGGCCAACACGCTGAGTGGTCGCCTTCGCATCGGCAGCATCGGGATTGTCATAGAGAATACCGGTTTGCGGATCCCATTCGGCATAGAGATTGGTTTTCTTCCCTTGGTCAGGATAGTAGGTTTTTGGCCCAACAAACTTCTGGCGG	XFPR_08425	XFPR_08425	1850544	1854215	-	hypothetical protein
long-mer1512	CP009826	1853341	1853383	TAGCGAATACGTTCAGAATATGCCTGGATCAACCCCTCGGGCT	XFPR_08425	XFPR_08425	1850544	1854215	-	hypothetical protein
long-mer1513	CP009826	1853385	1853460	GTAGAAGCCGCTGGGATAAGCCACACAGTTGGACTCCAAGCCAGCCGAGGCATCGCACACTTTGACTCGGACGCTC	XFPR_08425	XFPR_08425	1850544	1854215	-	hypothetical protein
long-mer1514	CP009826	1853489	1853511	TTAATGGGTGCTTGGAAGGATTA	XFPR_08425	XFPR_08425	1850544	1854215	-	hypothetical protein
long-mer1515	CP009826	1854144	1854186	CACACATCTAAAAAAGAAGACTTTATTGAGAATAATCCTGCTC	XFPR_08425	XFPR_08425	1850544	1854215	-	hypothetical protein
long-mer1516	CP009826	1854620	1854662	CTGAGAAAATCACAGGGGAGAGACATTGGCCATCTGTACACCA	NA
long-mer1517	CP009826	1854701	1854771	TCGCAAAAAGCACGTGATTTTATCTTTGACATCACGTGTATTACGAGGGCATTTATTTGAAGTGTGTCATC	NA
long-mer1518	CP009826	1854849	1854890	TGCACGTACTCACGATGCTGAAACAGATTGTCAGAGCAAGTG	NA
long-mer1519	CP009826	1854969	1855052	TCAGCGCCAATATCGTCGCCACACCTCCACTCAGGCACCCAAGGAATCACGTTTGAACTCCATTATCCCTAATACACCCGCTCT	XFPR_08430	XFPR_08430	1855021	1855953	+	ABC transporter
long-mer1520	CP009826	1855287	1855368	ACCACAAGAGATCAACTTCAATCTGTTCGAAAAACCTTTAGACATTCTGATCAACTACGCAGGCTTCTACGGTATACCGTAC	XFPR_08430	XFPR_08430	1855021	1855953	+	ABC transporter
long-mer1521	CP009826	1855518	1855569	GGATGAACCTACGGCTGGTGTCGATGTGGAAATTCGCCGGGATATGTGGCGT	XFPR_08430	XFPR_08430	1855021	1855953	+	ABC transporter
long-mer1522	CP009826	1856838	1856867	ATCGATTGGTTGGTACTAAGCCTGGATTCT	NA
long-mer1523	CP009826	1856913	1856976	GTTATAACCCTCTGAATTACTACCCTGTCACTTTCCAAAGAAGAAACGATCAACAAGAAATAAA	NA
long-mer1524	CP009826	1857037	1857095	AACAACCATGAAACAAACACAAGTGCATAGTTCTATAACATTTTGATCTGAATCCATGA	NA
long-mer1525	CP009826	1857099	1857180	ATGGAGGACCCACACGCTACAGGCAAAACATAAAACATTCAAAGTAGCGTGTGTGGCAAATCCCGGTAGGTAGGCCACTCAT	NA
long-mer1526	CP009826	1869891	1869933	TTCCGCGGCGACACTATTCTCATGAGGCTGCCAGCGCAACGCA	XFPR_08480	XFPR_08480	1868766	1870169	-	cardiolipin synthase
long-mer1527	CP009826	1884509	1884547	CAACACATAGTACAAGCACCAGGCAGGCAGGCAGGCAGG	NA
long-mer1528	CP009826	1891754	1891796	GCGAAAGATCAAGTGTTAAACTCTATTACAAACTAATGCCAAG	NA
long-mer1529	CP009826	1894810	1894846	AACTACCCGGCATTCCAAAAACAGATCGAGGCAAAGT	NA
long-mer1530	CP009826	1897210	1897252	GCCCACAACTTGCAGGCGTATTCCATCAGGCGTCACTTCATCC	XFPR_08605	XFPR_08605	1896997	1898049	-	lipase chaperone
long-mer1531	CP009826	1897718	1897760	TCGAAAAAATCCCGCACAGCATTCACTCTTGCAAGATGCCCAT	XFPR_08605	XFPR_08605	1896997	1898049	-	lipase chaperone
long-mer1532	CP009826	1899000	1899042	CTTTGGATGCAGCCGACGCAATCCCCATACCCGTCAGCATTAC	XFPR_08610	XFPR_08610	1898050	1899183	-	alpha/beta hydrolase
long-mer1533	CP009826	1899118	1899160	AAAATTAATCAATTCAACCCATCCCGAAAAATTTAGATCAGAA	XFPR_08610	XFPR_08610	1898050	1899183	-	alpha/beta hydrolase
long-mer1534	CP009826	1899369	1899412	TCAGACTTAAACCCTTGGAAAGGGAAGCCATTACTATCATTAAG	NA
long-mer1535	CP009826	1899484	1899598	CATTTTGATCGATTTTCTCTACCTCTATTTTTATTTGATTGCATATAGTGGGTGACCATGTTAGTTTTCCTCAGTCTAAATACCAGTCATGACGCCCCATTCATATAAATGAATA	NA
long-mer1536	CP009826	1899683	1899725	TTTGATGAGATAAAAACAACATAAAGTGTTCAAGATTAAAATT	NA
long-mer1537	CP009826	1899751	1899793	TTTGAGTACGCTGGACAGTATTGTTGGCGTATCTATCCCGACC	NA
long-mer1538	CP009826	1899804	1899846	CATCCATTACTCGCGTGCATAAAAATTATAGTAACCGATAGCT	NA
long-mer1539	CP009826	1899918	1899949	ATCAGGAAGATGACCTAATGCATCTCTAAATT	NA
long-mer1540	CP009826	1900246	1900297	AACCACAAAATCAACACACGTTACTCAAACAGCAATTTACATATTTTAATAA	NA
long-mer1541	CP009826	1900338	1900456	CGGCATCAGCAGTATTTCAACGCACTCTCCCATTATAGAATCACGGCCACCATCGCCAGAACGAGAGCACTTGCGGCGTAGATATTTCTTCCATAGCTTGCCCAATAGCATCCTTAGCA	NA
long-mer1542	CP009826	1900497	1900539	TAGCATCCTCGATACTATCCAAAAACATCTGTAAACCAAAGTC	NA
long-mer1543	CP009826	1900584	1900751	AGATCTTTTATAAGAACTCAGTATATATAACTCTCACCACGCAGGAACGGATCACCCGTTATTTAATTACTGTATGCGCTCATTTCTCACGAATAGGTCCGCTTTAAGAAGCATGCTATTACAAATATTAGTGCGAGTTGGACAAAACACATATTCAGTTGTCGCAGC	NA
long-mer1544	CP009826	1900889	1901040	CAGACTTACCAAAACTACATCTAACGAATGATATATAGCTACCAGTACTTTCTCTGTAGCTCCCAAATAAGAATATATCTGAGAAATATTTCACGGATATCATAGAAAGAATCTAACCATTTGATTATAGCAAGAAGATATTTACTACTACT	NA
long-mer1545	CP009826	1903788	1903830	GATCTTATAAGAAAGATCCTATTAATGGGGCACACAACAGTTT	NA
long-mer1546	CP009826	1904791	1904833	ATTAGCTACACTATCGACCTTAGCTAAAGTTATCAAAGGCTCA	XFPR_08625	rplQ	1904596	1904976	-	50S ribosomal protein L17
long-mer1547	CP009826	1905190	1905232	AACTTCTTTGATCTCAGTAAGAGACTTCTTACCTAGATTGGGA	XFPR_08630	XFPR_08630	1905106	1906104	-	DNA-directed RNA polymerase subunit alpha
long-mer1548	CP009826	1917136	1917178	CTCAAGCGATTTAATTTTCTCTGCAAACACCTTAGTCTTAGAC	XFPR_08730	rplD	1916950	1917558	-	50S ribosomal protein L4
long-mer1549	CP009826	1930429	1930469	CGGACGTCATCCAATGGCCTATTAAAAATACAAACGGCTGC	NA
long-mer1550	CP009826	1931676	1931718	CGATCGGTGGGTGACCACCACTGATGGAAGCGATCTCCACCGG	XFPR_08800	XFPR_08800	1931161	1931850	-	dihydroxyacetone kinase
long-mer1551	CP009826	1935037	1935069	TGACTAACCCTCATAACAAAATTCCCCATAACC	NA
long-mer1552	CP009826	1936988	1937038	ACAAGCCAGGAACAAACCACCACAGGCATCCCGCGAACTGTACCAAGTACT	XFPR_08830	XFPR_08830	1936542	1937093	+	hypothetical protein
long-mer1553	CP009826	1946406	1946448	TCTAGCAGCAACCCAGACACCATATTTCACATTCATCCGGATG	NA
long-mer1554	CP009826	1957087	1957110	AACGCAACACCACACTGCGCTGTC	XFPR_08895	XFPR_08895	1955966	1958119	-	ATPase
long-mer1555	CP009826	1957174	1957216	TGCCGACAATGTTCAATAACAGCTGACGCACATAGCCAGCATC	XFPR_08895	XFPR_08895	1955966	1958119	-	ATPase
long-mer1556	CP009826	1957298	1957356	CAGACCGACACTGTCAATCACCTCCTGCAAGGAGAAAATATCGTGGAGGATACGGATCT	XFPR_08895	XFPR_08895	1955966	1958119	-	ATPase
long-mer1557	CP009826	1957454	1957496	GGCATCCAAACGCGTTGTGGCTAACACCTCCGTGATACCCGAC	XFPR_08895	XFPR_08895	1955966	1958119	-	ATPase
long-mer1558	CP009826	1957966	1957995	TCCGTGATGTATTGAGGTCAGCCTCGCTAT	XFPR_08895	XFPR_08895	1955966	1958119	-	ATPase
long-mer1559	CP009826	1958003	1958036	TACCCGCAGGTAGATGATGAAAAGCGAGACGATC	XFPR_08895	XFPR_08895	1955966	1958119	-	ATPase
long-mer1560	CP009826	1962356	1962398	GAGCAGCAGCGTGACAACAATCCCAAACCGTCACCCCTGTCCC	NA
long-mer1561	CP009826	1962414	1962456	ACGGATGAGCAGTAGAGCATCTCGCTGTTTCACACATGTACGG	NA
long-mer1562	CP009826	1962651	1962693	TGAGGCACATACGATGTGAGACAACGTCTAAAAATGCGCATCC	NA
long-mer1563	CP009826	1963910	1963952	CAAGCCCGCAGCAACCAAAGCGCGATTATTGGTATCTAAGGGT	XFPR_08915	XFPR_08915	1962881	1964722	-	ssDNA exonuclease RecJ
long-mer1564	CP009826	1973873	1973915	TCCTACTTCTGCCGCAAAACTTATACCAATGAGCACCGCTTGC	XFPR_08950	XFPR_08950	1972214	1974985	-	DNA polymerase I
long-mer1565	CP009826	1975022	1975064	AAACGCATACTCTTACCTACCGCTGACTTCCGAACCAAATCGA	NA
long-mer1566	CP009826	1975795	1975822	CTCATACCTAAAAGTAAAAATGTATACG	NA
long-mer1567	CP009826	1976131	1976155	CACAATCCTGCAACGCGAAAAAATG	NA
long-mer1568	CP009826	1976242	1976317	CCGCAGCAGCAGCCGCTCATCTAAATAAAATATGGACTTGGCATACGCCATTTCTGGAAGACCGATGAACAACACA	NA
long-mer1569	CP009826	1977403	1977445	AACAACTCAGCCACAACAACGACATGGCCAAAAAACATGATCG	NA
long-mer1570	CP009826	1978983	1979025	GCAACAATCTCATGTCCACTTTGTTCGCTATTCGCTATTTTAA	NA
long-mer1571	CP009826	1979141	1979183	ACTATCAACCCGCTGATGCTTCGCCTCCTATACCGATGCATCA	NA
long-mer1572	CP009826	1983016	1983042	AATAAGAATAAGAATAAGAATAAGAAT	NA
long-mer1573	CP009826	1987130	1987172	AGAAAACGCAATGTTTCTAATAGCAGCTACGCATTTTGAATCA	NA
long-mer1574	CP009826	1987393	1987426	ATCACGTTTTCTCAGATGAGAGATTCAGATCGCC	NA
long-mer1575	CP009826	1987636	1987678	TGCGAGATAGTCAACACGAAATAAGCCGTTCTAGCCGATCAAA	XFPR_09000	XFPR_09000	1987646	1988665	-	tetraacyldisaccharide 4'-kinase
long-mer1576	CP009826	1988270	1988312	AACATCCACACGCACACGCATACCGGTTTTCCAAGCGATCATT	XFPR_09000	XFPR_09000	1987646	1988665	-	tetraacyldisaccharide 4'-kinase
long-mer1577	CP009826	1988422	1988464	CTTCACGCAGGCGTGCAACTACTTCGATGGTCAACGGCGTTTT	XFPR_09000	XFPR_09000	1987646	1988665	-	tetraacyldisaccharide 4'-kinase
long-mer1578	CP009826	1989100	1989142	ACCATAAGCAATATTTTCCGCAATGCTGCCATCGAACAACATG	XFPR_09005	XFPR_09005	1988662	1990410	-	lipid transporter ATP-binding/permease
long-mer1579	CP009826	1990354	1990396	CTCCCGCGCATACGACAGCAAACGACGGTACGTCCGCCAGGGC	XFPR_09005	XFPR_09005	1988662	1990410	-	lipid transporter ATP-binding/permease
long-mer1580	CP009826	1990614	1990656	CTCAACATCGGTCCGCAATACTTCATGATCGTTAATGAAGTAG	XFPR_09010	XFPR_09010	1990428	1990865	-	biopolymer transporter
long-mer1581	CP009826	1990815	1990857	GACCAAATCGATGTGTGGCTCATCTTCGAGACGCTGATTCCCT	XFPR_09010	XFPR_09010	1990428	1990865	-	biopolymer transporter
long-mer1582	CP009826	1991553	1991619	TTTGGATACATCTTCAGTGGCTGATAGGATAGCAGCGGATCGGCGGCGTTCGACCGCATCCCAGAAT	XFPR_09020	XFPR_09020	1991517	1993994	-	transporter
long-mer1583	CP009826	1991633	1991744	CACGGCGTTCACGTAACTGCAAACCCTGCTGTCCAACCCAAATCCGTACTGCGCCGCTGTGCGCAGTAAGCAACACCTCTGCCGTTTCACGCCAGCTCTCCACCACCGAACA	XFPR_09020	XFPR_09020	1991517	1993994	-	transporter
long-mer1584	CP009826	1991751	1991793	ATGACCGAAGCGGTTACCATCCCCACTGGATACCAAAGCTAAC	XFPR_09020	XFPR_09020	1991517	1993994	-	transporter
long-mer1585	CP009826	1991829	1991871	AGAACCGGCGCTCCCATGATGTGGTACGACCACCACATCGGCA	XFPR_09020	XFPR_09020	1991517	1993994	-	transporter
long-mer1586	CP009826	1991881	1991923	TCACGATCCTGACTCAATAAATCACGTTCGACCACTTTGCCGA	XFPR_09020	XFPR_09020	1991517	1993994	-	transporter
long-mer1587	CP009826	1991937	1991979	CAAAGCACTGCCCCAGCGCGTCTCGATACGCAATACACAACTG	XFPR_09020	XFPR_09020	1991517	1993994	-	transporter
long-mer1588	CP009826	1992360	1992402	GGGGCGGGGACGCTCACGCTCCGGCCACAACAAAGGCAACCAC	XFPR_09020	XFPR_09020	1991517	1993994	-	transporter
long-mer1589	CP009826	1992453	1992495	AAACGCTCCCAGCAAGGCCAATCCCAATGCAACACCATCAGAT	XFPR_09020	XFPR_09020	1991517	1993994	-	transporter
long-mer1590	CP009826	1992687	1992729	GAAAGGCCCAACAAACGAAACTTGACCAAATAAAGCCACGGTG	XFPR_09020	XFPR_09020	1991517	1993994	-	transporter
long-mer1591	CP009826	1992768	1992810	TAAGAAGCCACGCCAAGGCGCTGCATGACCGTCTTGCATACAC	XFPR_09020	XFPR_09020	1991517	1993994	-	transporter
long-mer1592	CP009826	1992924	1992966	GGCACGACGCCGAGTGAGGCGGGCCAATGCGACGATGCCGATC	XFPR_09020	XFPR_09020	1991517	1993994	-	transporter
long-mer1593	CP009826	1993173	1993215	CAGCCCTGTAGCGCGCAATACCTCCCAATCCTGTTGGGACAAG	XFPR_09020	XFPR_09020	1991517	1993994	-	transporter
long-mer1594	CP009826	1994256	1994298	TGGAATCATTGGGAACATCACCGCCGCACCACGTTAACCACCA	NA
long-mer1595	CP009826	1994748	1994790	GTGATGGAACTGGTAGATAAATCCCAATGTTTTGTTACGTAAG	XFPR_09025	XFPR_09025	1994343	1995065	-	lipoprotein ABC transporter ATP-binding protein
long-mer1596	CP009826	1996324	1996366	GCTATGGTGCCATTGACGGCAGCTGGGACGAAAGCTGACGCGC	XFPR_09035	XFPR_09035	1996325	1996777	-	hypothetical protein
long-mer1597	CP009826	1996428	1996464	AGATACATACGGCAGCTATCCAGAACACGCCAAGAAA	XFPR_09035	XFPR_09035	1996325	1996777	-	hypothetical protein
long-mer1598	CP009826	1996764	1996806	GGCAAACGACGCATCCTGACACACCTCGTACCCCATCAACCAG	XFPR_09040	XFPR_09040	1996728	1996976	-	hypothetical protein
long-mer1598	CP009826	1996764	1996806	GGCAAACGACGCATCCTGACACACCTCGTACCCCATCAACCAG	XFPR_09035	XFPR_09035	1996325	1996777	-	hypothetical protein
long-mer1599	CP009826	1996840	1996882	CGTAGGAAAACACCGCGCTCCACCTCAGACGCTTGCGCCCAGC	XFPR_09040	XFPR_09040	1996728	1996976	-	hypothetical protein
long-mer1600	CP009826	1997043	1997085	TACCAGCACTACCTTCGTTTGATGACTACTGCATCCTATTCGC	NA
long-mer1601	CP009826	1998293	1998335	TTGCATCCTGTCACGAATCACAGCTGTCGGCGTGGAACCGTCA	XFPR_09050	XFPR_09050	1997903	1999693	-	fumarate reductase
long-mer1602	CP009826	1998390	1998432	AACACCTTATGCGGCTGATTTAGCTTGATTGTTTCGGCACAAC	XFPR_09050	XFPR_09050	1997903	1999693	-	fumarate reductase
long-mer1603	CP009826	1998566	1998592	ACCAATCTTACGCACCACTTCGCCATG	XFPR_09050	XFPR_09050	1997903	1999693	-	fumarate reductase
long-mer1604	CP009826	1998647	1998689	CGGCTGCTTGGTCACATCCACCCCAGCGAAGATACGCGCACTC	XFPR_09050	XFPR_09050	1997903	1999693	-	fumarate reductase
long-mer1605	CP009826	2001511	2001553	ACTGGGGCTGCCACGCCTGGAGGCAAGCCAACGCGATCAATGG	XFPR_09070	XFPR_09070	2001062	2001865	+	aminomethyltransferase
long-mer1606	CP009826	2001906	2001981	AACTGAACCACATTCACCCTTTAAACAAATGTAAAGAAAGATGGGAACTGTCAATAACACATCCACCAAACACTAA	NA
long-mer1607	CP009826	2002312	2002354	AACATGACGCGCTCACCGGATCCCAAGTGCAGCTCCATTCCAC	XFPR_09075	ugpC	2002014	2003108	-	glycerol-3-phosphate transporter ATP-bindingsubunit
long-mer1608	CP009826	2002647	2002689	TGCTGATTCACGTACCATCGCGCGCCCCAACGCAACGCGCTGG	XFPR_09075	ugpC	2002014	2003108	-	glycerol-3-phosphate transporter ATP-bindingsubunit
long-mer1609	CP009826	2002776	2002818	AATGGCCTCAGTAGAATACCCTCGCAGCTTCAGCCCGAACGCC	XFPR_09075	ugpC	2002014	2003108	-	glycerol-3-phosphate transporter ATP-bindingsubunit
long-mer1610	CP009826	2003156	2003197	AACCGGATCCGCGCGGCCTTATTAGCCGCATCTAGCGATTCT	NA
long-mer1611	CP009826	2004080	2004122	TGCTTACTACGCACGTGCTGGTGCACTACGCGACATGATGCAA	NA
long-mer1612	CP009826	2006764	2006852	AGCCGTCACCGACCATATCCGTCAACGCAGCGCCACCACGCGCGCCAACTACCTCGCCGGGATTGATACAGCACTGCGCGACGGACCAT	XFPR_09095	XFPR_09095	2006741	2008633	+	phosphogluconate dehydratase
long-mer1613	CP009826	2008951	2008993	ACGATCGGAGCGGGGACCGTAGTCAACGAACGACAACTCCGCC	XFPR_09100	XFPR_09100	2008744	2009403	+	2-dehydro-3-deoxyphosphogluconate aldolase
long-mer1614	CP009826	2009362	2009404	TCAAAGGCCGCAGCAATCATCAAACAAGCGCGCAGCCACTAAA	XFPR_09100	XFPR_09100	2008744	2009403	+	2-dehydro-3-deoxyphosphogluconate aldolase
long-mer1615	CP009826	2009844	2009884	ATCCCCGTGGGGACGCCATATCCCCCCCTATGCAGGGGGTC	NA
long-mer1616	CP009826	2009890	2009932	CTTTGGCAACTCATCTCAACCTTGCTAATGGCTGTATACGTGC	NA
long-mer1617	CP009826	2010134	2010176	TACAACATCGCCCCCAACTACACTGTAGGCGAAAGGTCTACGG	XFPR_09120	XFPR_09120	2010101	2010349	-	hypothetical protein
long-mer1618	CP009826	2010309	2010351	TTGGTGACCACAGACACATAGACACTTGGACTAACCCTCAAGC	XFPR_09120	XFPR_09120	2010101	2010349	-	hypothetical protein
long-mer1619	CP009826	2010447	2010489	GTTATGTTCGATCACATCAAGTGTCAAATGTGATCGAATGGTC	NA
long-mer1620	CP009826	2010583	2010625	ATGAGGTCTTTTCCATTGGCAACTGCATTGCTTAAAAACGTCC	NA
long-mer1621	CP009826	2010656	2010693	GCTACATACCGATACTTTGCCCTCATCTAAATGACACT	NA
long-mer1622	CP009826	2025916	2025958	GATCCAAGCACCCCGCATCGCTCTCATCGCGGGTGAAGCATCA	XFPR_09195	XFPR_09195	2025914	2027071	+	lipid-A-disaccharide synthase
long-mer1623	CP009826	2027006	2027041	CAACTACGCCGCAACGCATCGGCAGGCGCAGCGGAA	XFPR_09195	XFPR_09195	2025914	2027071	+	lipid-A-disaccharide synthase
long-mer1624	CP009826	2030254	2030289	CACACTGTTGAATCAAAGAAAGCGATCATACCAAGT	NA
long-mer1625	CP009826	2030576	2030618	TGCGAAATTCAAAAAAATAATCCCGATTATAAACCACTGAATC	NA
long-mer1626	CP009826	2038017	2038059	GAGTGGCTGGTTCGCGGTGCTGTTCTCGGAAAATTGGGCGCTC	XFPR_09225	XFPR_09225	2037505	2040096	+	glycerol-3-phosphate acyltransferase
long-mer1627	CP009826	2039367	2039418	CAACATACTCACCCGTGTCCATCATCCGCTGGGCGATGTATTGAGAGTCGAT	XFPR_09225	XFPR_09225	2037505	2040096	+	glycerol-3-phosphate acyltransferase
long-mer1628	CP009826	2040486	2040518	CCATCAACATTCCCGCCCCCCTCCCCCTCTTCC	NA
long-mer1629	CP009826	2041014	2041056	CATGAAAAACCTCCTGCCACAAGGAGATGACGTATTCGCAACC	XFPR_09230	XFPR_09230	2040742	2042733	+	glutaryl-7-ACA acylase
long-mer1630	CP009826	2043302	2043344	ACTGGACCTTAAGGACTCTTGCAAAGCCGGACGCTTACACCAC	NA
long-mer1631	CP009826	2043487	2043529	CTGTCAAACATCCCTGACCATAAAGTACACACCACTGGTTCAT	XFPR_09235	XFPR_09235	2043484	2043765	+	hypothetical protein
long-mer1632	CP009826	2043667	2043701	CCAATCATCGCAATACACACATCAGAACAGCAAAA	XFPR_09235	XFPR_09235	2043484	2043765	+	hypothetical protein
long-mer1633	CP009826	2046857	2046887	GGCAGCAAATATCGTTTTCATTTATCCTTCA	XFPR_09240	XFPR_09240	2043971	2046877	-	serine protease
long-mer1634	CP009826	2047982	2048025	CTTGCTGCGTGCGGCACAAAAGGACCAGAAACGGCACCGACCCA	XFPR_09245	XFPR_09245	2047937	2048257	+	membrane protein
long-mer1635	CP009826	2048787	2048821	TCTTGAAGGAATCCACTATTGAAAATAAACCACCG	NA
long-mer1636	CP009826	2054306	2054329	CACCCACTGGATGCGCCATGCCCT	XFPR_09275	XFPR_09275	2054295	2054771	+	deoxycytidylate deaminase
long-mer1637	CP009826	2054960	2055002	AGACAATCGAACTGGCCACCAACCTATGTGACTCCTTGGTATC	XFPR_09280	XFPR_09280	2054958	2059376	-	hemolysin
long-mer1638	CP009826	2055015	2055101	TTGCGTCGTCGTCACCGCAGGTGACACCGCCATTGCCGCAATCAAACGCTCCACCTCAGCGGACACCACCGTCCCATCCTGGAACAC	XFPR_09280	XFPR_09280	2054958	2059376	-	hemolysin
long-mer1639	CP009826	2055104	2055180	ACGATTCCACCTGATGCGCCGTCGTACTGAACCAGCCCGCCACGGTCACCTGATCGTCACTCCCATTGAACAGCAGA	XFPR_09280	XFPR_09280	2054958	2059376	-	hemolysin
long-mer1640	CP009826	2055219	2055293	CCGAGACAGCCCCGCACCAAAGACGAGTGTGTCAACACCGCCTTGCTCAATGAGGGTGTCGTGGCCGTCTCCCTT	XFPR_09280	XFPR_09280	2054958	2059376	-	hemolysin
long-mer1641	CP009826	2055674	2055743	CCAGCACCACGTCTTGCCCTTCGCGCAGTAACCGGACATCAGCGGCAGTAATGCCCTCACCAAACACGAG	XFPR_09280	XFPR_09280	2054958	2059376	-	hemolysin
long-mer1642	CP009826	2055897	2055930	GTCACCAGCGCCACCTTCCAGACGGTTGCTGCCT	XFPR_09280	XFPR_09280	2054958	2059376	-	hemolysin
long-mer1643	CP009826	2056123	2056165	GAAGTCAACCAGTCCTTCAAATGGATGCTGTCGTGGCCGTTGC	XFPR_09280	XFPR_09280	2054958	2059376	-	hemolysin
long-mer1644	CP009826	2057113	2057139	ATGCCAATGATCGGCCCAAGCTGGGCG	XFPR_09280	XFPR_09280	2054958	2059376	-	hemolysin
long-mer1645	CP009826	2057289	2057313	GCTGGCCCACAGGGCGATCACGTGA	XFPR_09280	XFPR_09280	2054958	2059376	-	hemolysin
long-mer1646	CP009826	2057376	2057418	TAAGGCAGGCGACAGGCTGGCCGCTTCTTGCAGATCGCGCACT	XFPR_09280	XFPR_09280	2054958	2059376	-	hemolysin
long-mer1647	CP009826	2057700	2057733	GAGATCGCGCCAGACGCGCACCTCGTTAAAACGG	XFPR_09280	XFPR_09280	2054958	2059376	-	hemolysin
long-mer1648	CP009826	2057760	2057827	CGCGTTGCTATCTAAATCACGTAGCGCTTCAAAGCCGGAGGCGGCGGTGTGACCGTTCGCCAGGACGG	XFPR_09280	XFPR_09280	2054958	2059376	-	hemolysin
long-mer1649	CP009826	2057889	2057933	CAGCAAGCCGTCATCGGACTTGATCCAGCCGCTGGCGTGGGTGAT	XFPR_09280	XFPR_09280	2054958	2059376	-	hemolysin
long-mer1650	CP009826	2057942	2057976	CGTCGTGGTCAAAGAGGATATGTTTACCCGCGGCC	XFPR_09280	XFPR_09280	2054958	2059376	-	hemolysin
long-mer1651	CP009826	2057987	2058030	TGCCGTCGCCGTCCAGGTCCAAAACCAGCGGGTCGCGTTCATCA	XFPR_09280	XFPR_09280	2054958	2059376	-	hemolysin
long-mer1652	CP009826	2058080	2058122	CCTTATGCAATGTCTGATTCAAGCGTCTGAATAAATCGCCTAT	XFPR_09280	XFPR_09280	2054958	2059376	-	hemolysin
long-mer1653	CP009826	2058159	2058189	CTCCCCGATATGGTGCAACTGATCGAACACC	XFPR_09280	XFPR_09280	2054958	2059376	-	hemolysin
long-mer1654	CP009826	2058591	2058626	CAGGTGAGTGTCCAGGCGCGCGGGGATGTATCGGGC	XFPR_09280	XFPR_09280	2054958	2059376	-	hemolysin
long-mer1655	CP009826	2058690	2058732	GTACTGCTGGCTGTCCACGCTAGGGATACCACCGGATAATTTC	XFPR_09280	XFPR_09280	2054958	2059376	-	hemolysin
long-mer1656	CP009826	2059038	2059179	AAACAGGAATTCGTTGGCGCGACTGCCCCTCTCTTCAGGCTTACCACCAATAATTTCTCTTAGTTTTTCATAAAGTAACTTATTCGAATTGGAGTCTGTAGGATCGACATTCAAAAATTTTGCCGCCTCGGTGGTATCAATC	XFPR_09280	XFPR_09280	2054958	2059376	-	hemolysin
long-mer1657	CP009826	2059181	2059301	CCCGAATATCGTCGCCGTTATGCAGCATCCCCTGAAGAATCTGAGAGTTATCGAGTCCATTGGCCGTATTACCGCTGTATAAAACCGTGATACTGCCGCCACTGTGAATATCGAGCTGATT	XFPR_09280	XFPR_09280	2054958	2059376	-	hemolysin
long-mer1658	CP009826	2059753	2059775	CCCCCCCCCGTATAAATAAAAAT	NA
long-mer1659	CP009826	2060016	2060058	CGATCATGGTGCTTTATCAAATATATGACACTGCGGTTTGTAG	XFPR_09290	XFPR_09290	2059907	2060356	-	RTX toxin Ca2+-binding protein
long-mer1660	CP009826	2060209	2060251	TACTGACCCCATTCGCGGTATTACCGCTGTATAAAACCGTGAT	XFPR_09290	XFPR_09290	2059907	2060356	-	RTX toxin Ca2+-binding protein
long-mer1661	CP009826	2060260	2060350	TACTGTGAATATCGAGCTGATGAATTAAATTCCGCAATTGCTCCTGGGTGGTGATGCTGTCCAGTAATGTGTTGGCTTGTTCTGCAGTCAA	XFPR_09290	XFPR_09290	2059907	2060356	-	RTX toxin Ca2+-binding protein
long-mer1662	CP009826	2060725	2060856	ATTTCCAGTAGCCCCCCCCCCCCGTATAAATGGAAGTTTCGTTCACGATCCACCGTCCATTGACTACGCAGGCGCATAGGGAGATGCACATCATTTTTATAAGGCAACATTCCATATTTTTCGATATCTTCG	NA
long-mer1663	CP009826	2061005	2061047	CGATCATGGTGCTTTATCAAATATATGACACTGCGGTTTGTAG	XFPR_09300	XFPR_09300	2060896	2061345	-	RTX toxin Ca2+-binding protein
long-mer1664	CP009826	2061172	2061223	CAGCATCCCCTGGAGAATCTGAGAATTATCAAGTCCATTGGCCGTATAACCG	XFPR_09300	XFPR_09300	2060896	2061345	-	RTX toxin Ca2+-binding protein
long-mer1665	CP009826	2061286	2061307	TTGCTCCTGGGTGGTAATACTA	XFPR_09300	XFPR_09300	2060896	2061345	-	RTX toxin Ca2+-binding protein
long-mer1666	CP009826	2061329	2061363	TCTGCAGTGAGTGTCATATCTTTTTCCTTATTCCT	XFPR_09300	XFPR_09300	2060896	2061345	-	RTX toxin Ca2+-binding protein
long-mer1667	CP009826	2061396	2061420	ATGGTGAATGTGACGGTTAGAGTTT	XFPR_09305	XFPR_09305	2061369	2061878	-	hypothetical protein
long-mer1668	CP009826	2061510	2061552	GGTGTCCCAGGCTGTGGGCGGCACTCTCTTCAAGGGACTCACC	XFPR_09305	XFPR_09305	2061369	2061878	-	hypothetical protein
long-mer1669	CP009826	2061603	2061645	ATAGGGGTTGTCCTTAAATGTAGGAGGTTTACGATTACGGTCC	XFPR_09305	XFPR_09305	2061369	2061878	-	hypothetical protein
long-mer1670	CP009826	2061675	2061748	ATTCAAATACAGATAAAAACCATAATAAAAAACATCTGTAAAAGCCTGATTTGCAGTGGGGCCACCTTCGTATA	XFPR_09305	XFPR_09305	2061369	2061878	-	hypothetical protein
long-mer1671	CP009826	2061792	2061867	ACTGATGTCTAAATCCAGATCCTTTTTAAAAGGCAACCCATATTTTTCGATATCCTCGGCACTGGGGATTTCATTG	XFPR_09305	XFPR_09305	2061369	2061878	-	hypothetical protein
long-mer1672	CP009826	2061899	2061941	AAATACATAGATGATGTTATTAAGTAAATAAAATACTGCTTAC	XFPR_09310	XFPR_09310	2061889	2062362	-	RTX toxin Ca2+-binding protein
long-mer1673	CP009826	2062154	2062192	GTGGTATCAATCACCCGAATAGCGTCGCCGTTATAGAGC	XFPR_09310	XFPR_09310	2061889	2062362	-	RTX toxin Ca2+-binding protein
long-mer1674	CP009826	2062210	2062257	CGAATTGTTGACCCCATTCGCGGTATTACCGCTGTATAAAACCGTGAT	XFPR_09310	XFPR_09310	2061889	2062362	-	RTX toxin Ca2+-binding protein
long-mer1675	CP009826	2062275	2062356	TATCGAGCTGATGAATTAAATTCCGCAATTGCTCCTGGGTGGTGATGCTGTCCAGTAATGTGTTGGCTTGTTCTGCAGTCAA	XFPR_09310	XFPR_09310	2061889	2062362	-	RTX toxin Ca2+-binding protein
long-mer1676	CP009826	2062746	2062860	CCCCCCGTATAAATGGAAGTTTCGTTCACGATCCACCGTCCATTGACTACGCAGGCGCATAGGGAGATGCACATCATTTTTATAAGGCAACATTCCATATTTTTCGATATCTTCG	XFPR_09315	XFPR_09315	2062380	2062889	-	hypothetical protein
long-mer1677	CP009826	2063009	2063051	CGATCATGGTGCTTTATCAAATATATGACACTGCGGTTTGTAG	XFPR_09320	XFPR_09320	2062900	2063349	-	RTX toxin Ca2+-binding protein
long-mer1678	CP009826	2063141	2063179	GTGGTATCAATCACCCGAATAGCGTCGCCGTTATAGAGC	XFPR_09320	XFPR_09320	2062900	2063349	-	RTX toxin Ca2+-binding protein
long-mer1679	CP009826	2063197	2063244	CGAATTGTTGACCCCATTCGCGGTATTACCGCTGTATAAAACCGTGAT	XFPR_09320	XFPR_09320	2062900	2063349	-	RTX toxin Ca2+-binding protein
long-mer1680	CP009826	2063925	2063949	TAAAATACTGCTACTGCGTGCTCCC	NA
long-mer1681	CP009826	2064164	2064188	CCGGATATCGTCGCCGTTATAGAGC	XFPR_09330	XFPR_09330	2064056	2064244	+	hypothetical protein
long-mer1682	CP009826	2064206	2064234	CGAATTGTTGACCCCATTCGCGGTATCAC	XFPR_09330	XFPR_09330	2064056	2064244	+	hypothetical protein
long-mer1683	CP009826	2064299	2064380	TTGCTCCTGGGTGGTAATACTACCTAGTAATGCATTGGCTTGTTCTGCAGTGAGTGTCATATCTTTTTCCTTATTCCTTTCA	NA
long-mer1684	CP009826	2064385	2064470	AAATCCAAAACGGACCACAATTGGATGGTGAATGCTATCGTTAGATTCACCTGCTCCATGCACCATCACTGCTTCTTTCAAAATGA	NA
long-mer1685	CP009826	2064520	2064562	GGGAGTGTCCCAGGCGGAACGAGGTAACGCCTTAAGATAGCCT	NA
long-mer1686	CP009826	2064571	2064613	AGAAGGCATTAATTCGATCGATATCAGTTTGCTCCACTCAACC	NA
long-mer1687	CP009826	2064664	2064699	GACAATAAACTTCGCCCCATTCAAATACAGATAAAA	NA
long-mer1688	CP009826	2064854	2064878	TTCGGCACTGGGAATTTCATTAATA	NA
long-mer1689	CP009826	2068880	2068922	CATGGGGAGGTGTTGTTCGGCGGCGGCACGCTGTAATGCATGG	XFPR_09350	XFPR_09350	2068016	2069338	-	argininosuccinate lyase
long-mer1690	CP009826	2069018	2069054	GGTGTGAATTTTGCGGCCGGTCTCTCCGAGGCGTTCG	XFPR_09350	XFPR_09350	2068016	2069338	-	argininosuccinate lyase
long-mer1691	CP009826	2069183	2069225	GAGGCCGATGCGCTGTAATGCGTGGGCATGGGCTGTGCTGGCT	XFPR_09350	XFPR_09350	2068016	2069338	-	argininosuccinate lyase
long-mer1692	CP009826	2069843	2069885	GGTTGTTTTTGTCTGAGGGGGGGGTGCCAGCACCGGAGTAGCC	NA
long-mer1693	CP009826	2070625	2070740	ATTTATCTAGGTATGGGACGTGGCCCAGGTCGGTCAGGATGACAGCAGCGCGGTAGTTCTCGCTGACATAAGCGCGCAGTAAGGGGGTGTTTTCAAAGTAATGGGGGATCAGGGTA	XFPR_09360	XFPR_09360	2070374	2071690	-	acetylglutamate kinase
long-mer1694	CP009826	2070749	2070800	GCTGGATTGGATGAGGTGTTGCAGGCGCGGTAGGTCTAGGTCTTTCCATGTG	XFPR_09360	XFPR_09360	2070374	2071690	-	acetylglutamate kinase
long-mer1695	CP009826	2071396	2071475	CACGGAAGCCGTTGACGGTCTGTTTTTGAATGCCGGCAGTAGCGAGTTCTTCGTCCAACTGGGGACCGGCGCCGTGCAGG	XFPR_09360	XFPR_09360	2070374	2071690	-	acetylglutamate kinase
long-mer1696	CP009826	2081327	2081369	CTTCCCTGCCGAACGCGAGGCGCTCGGTTTGGTGGAAGAATCA	XFPR_09405	XFPR_09405	2080826	2081770	-	molecular chaperone DnaK
long-mer1697	CP009826	2082080	2082122	CCGACAACATCAGCACACAGGCCAATCCCCCTTCTCATCGCTG	XFPR_09410	XFPR_09410	2081878	2082141	+	membrane protein
long-mer1698	CP009826	2084380	2084422	ACATTCACTCAATCTGGCAATTTATCGAACGGGGCACCGACAC	NA
long-mer1699	CP009826	2085146	2085188	ATCGCGATGACCACGGACGCCCCCTAACCATGCACAACTAAAC	XFPR_09425	XFPR_09425	2084444	2086108	-	diguanylate cyclase
long-mer1700	CP009826	2087369	2087411	AATACGACTGCCGCCAGGCGTACCAATCACCGCCACTTTATCG	XFPR_09430	XFPR_09430	2086976	2088787	-	gamma-glutamyltransferase
long-mer1701	CP009826	2096189	2096228	CACCAGCAACAGCTCCGCCTTTAAATAGCGAATCAGTTTT	XFPR_09465	XFPR_09465	2095670	2097019	-	C4-dicarboxylate transporter
long-mer1702	CP009826	2097185	2097227	TCAAATTCCGTTAAGGCAAGGTGCTTGAAAACACCGTCGCGCC	NA
long-mer1703	CP009826	2105643	2105816	GCCTACAGAGTCGCTTGATCGCTACCTGGCGCAGGGAAACCCCGAATCACGTATCTATGAACACTTCGCGCGTGTTGGCGAGCAGATGGAGTCAGCCATGCACAAGGTGATGGAGGAGCAAAACCTCATCGAAAAAAATGCGATGGATCAATATCGCTGATCAATACGCGATAC	XFPR_09525	XFPR_09525	2105803	2106966	-	tail protein
long-mer1704	CP009826	2105860	2105902	AAAGCGATCAATGGACACGGTATGGCCATGCCTGCCCGCCGAT	XFPR_09525	XFPR_09525	2105803	2106966	-	tail protein
long-mer1705	CP009826	2106001	2106064	GCCGTTTGCATCGGTGGTGAACCTGTGCTGGTGCCCGCCCGTTACATTGGTCGTGACTTTGCCT	XFPR_09525	XFPR_09525	2105803	2106966	-	tail protein
long-mer1706	CP009826	2106132	2106235	GCGCGTGGTCACCGTCCCAAGCGGTGCTGCCTGTATGCTGGTGCAATCCTTGTTCATCGGTCCATGCCTGGTGTAGATGATGACCCGCCGCCGCTGCGCTGGCA	XFPR_09525	XFPR_09525	2105803	2106966	-	tail protein
long-mer1707	CP009826	2106250	2106298	GCCTGCGGGATGGACTGTGACTGGATGCAGATGCGTACCGCCCTCCTCG	XFPR_09525	XFPR_09525	2105803	2106966	-	tail protein
long-mer1708	CP009826	2106314	2106367	GCATGGGAGATCACCTGCCCGTTGGTGAACGTTCCGACTAAGGCAGGGTCGGCG	XFPR_09525	XFPR_09525	2105803	2106966	-	tail protein
long-mer1709	CP009826	2107186	2107237	GGCGTTGCCGGGAAAGATGAAATCAAGCACGTCCTCCATATTGGGCGCGGTG	XFPR_09530	XFPR_09530	2106970	2107530	-	hypothetical protein
long-mer1710	CP009826	2109746	2109788	TCCGGACTCATACAGACGGCCCCACGTTCTGAAAATCACCGCC	XFPR_09545	XFPR_09545	2109115	2109756	-	hypothetical protein
long-mer1710	CP009826	2109746	2109788	TCCGGACTCATACAGACGGCCCCACGTTCTGAAAATCACCGCC	XFPR_09550	XFPR_09550	2109753	2110583	-	hypothetical protein
long-mer1711	CP009826	2112829	2112868	GGCGATACGCCCGACGGTGCGGTCCCATAGCCTCATGAGG	XFPR_09575	XFPR_09575	2112520	2114409	-	hypothetical protein
long-mer1712	CP009826	2113210	2113251	CGCCAGCGCGGCAACCTGGAGTGCTTTCACCAACGGCCCCGC	XFPR_09575	XFPR_09575	2112520	2114409	-	hypothetical protein
long-mer1713	CP009826	2113342	2113384	AAGGGCGTTGAGTGCGGGCGTGAGGTCTGCCATCACGGCCTTG	XFPR_09575	XFPR_09575	2112520	2114409	-	hypothetical protein
long-mer1714	CP009826	2114224	2114257	AGTGAGGGCATTCAGTTCGCTGAGGGCGCTGCCG	XFPR_09575	XFPR_09575	2112520	2114409	-	hypothetical protein
long-mer1715	CP009826	2114266	2114294	ATTCATTCCGGCCAGCGCCCCGCCCATGG	XFPR_09575	XFPR_09575	2112520	2114409	-	hypothetical protein
long-mer1716	CP009826	2114302	2114335	GGCCACCGTCACCAGGCCCGTAACGCGGGTCAGG	XFPR_09575	XFPR_09575	2112520	2114409	-	hypothetical protein
long-mer1717	CP009826	2114504	2114528	TTGTTCAAGATCGCAATAGCGCCGC	NA
long-mer1718	CP009826	2116661	2116683	AACGCGCCACCATCAGCTGTTTG	NA
long-mer1719	CP009826	2116804	2116832	AAACACGCTGCCCGCTTCGGGAGTGAACA	NA
long-mer1720	CP009826	2117092	2117123	GAGGTCTTGGACAGCCGTGACAGACACCAGGC	XFPR_09595	XFPR_09595	2116921	2117391	-	hypothetical protein
long-mer1721	CP009826	2117352	2117429	GCTGATCCGCCGGACGGACAGTACCTTCAGGTAAGGCCAAAAGCCGCCGCAGCAGGCTGCGCAGTCCCGTCATGTCCA	XFPR_09600	XFPR_09600	2117378	2117746	-	hypothetical protein
long-mer1721	CP009826	2117352	2117429	GCTGATCCGCCGGACGGACAGTACCTTCAGGTAAGGCCAAAAGCCGCCGCAGCAGGCTGCGCAGTCCCGTCATGTCCA	XFPR_09595	XFPR_09595	2116921	2117391	-	hypothetical protein
long-mer1722	CP009826	2118265	2118344	GTCCATACACCGAGGTGGCTAACCAAGCGTCACTGGCACTGCCAGAGGGCAGCGCCGCATAGCTGATGTGCAGATCACCG	XFPR_09610	XFPR_09610	2118209	2118580	-	hypothetical protein
long-mer1723	CP009826	2118356	2118410	CACCACCGCGCCTCTGGCGGCAGCGCTGTCGGCTCCCAGCCCTGGGGTGGACCAC	XFPR_09610	XFPR_09610	2118209	2118580	-	hypothetical protein
long-mer1724	CP009826	2118541	2118578	AGCGCGCCAGGAACGTGTGAACCGTCAGTGACTCGGCC	XFPR_09610	XFPR_09610	2118209	2118580	-	hypothetical protein
long-mer1725	CP009826	2118688	2118748	ACCCACTGGGGCGCGTGACGGTTCCACCTCCTGCTCCACTAGATAGCCCTTGTCAAACCAC	XFPR_09615	XFPR_09615	2118583	2118882	-	hypothetical protein
long-mer1726	CP009826	2118754	2118796	AATGCCAGGGTGCTGCCGCAGTTGCTCCACGTGTGCGGCCTCC	XFPR_09615	XFPR_09615	2118583	2118882	-	hypothetical protein
long-mer1727	CP009826	2118887	2118916	CTGCGTTCTCCCAAAAAAAAAGCGCCTCAG	NA
long-mer1728	CP009826	2118965	2118998	CAGGGCGGACTTCGGATAACGAAACTCCACACCG	XFPR_09620	XFPR_09620	2118947	2119930	-	hypothetical protein
long-mer1729	CP009826	2119012	2119054	CGCCTGGAATATCAAACCTCAAGCCCTTGGGTTGCGGGGGCAA	XFPR_09620	XFPR_09620	2118947	2119930	-	hypothetical protein
long-mer1730	CP009826	2119078	2119106	GCAGCACTAGCTTGGTGGGGTTCTTCGTA	XFPR_09620	XFPR_09620	2118947	2119930	-	hypothetical protein
long-mer1731	CP009826	2120769	2120801	CCGATCTGCCGGGACATGGCTTCAATCGCCTTA	XFPR_09630	XFPR_09630	2120450	2121640	-	hypothetical protein
long-mer1732	CP009826	2120851	2120903	CCAATTGCTTGGACAGCTCCGTAATTTTGGCGACCAATTGCTCCTTGGTCAGG	XFPR_09630	XFPR_09630	2120450	2121640	-	hypothetical protein
long-mer1733	CP009826	2121581	2121623	GATCAGATACCCTTCCGGCGTTTTGCGACGCTGGGTCAGTTGG	XFPR_09630	XFPR_09630	2120450	2121640	-	hypothetical protein
long-mer1734	CP009826	2121934	2121976	GCTGGCGCGTTTGCCCTGCATCACGCCTTGCAACACAGCGGTA	XFPR_09635	XFPR_09635	2121640	2122485	-	chromosome segregation protein ParM
long-mer1735	CP009826	2121985	2122027	GTCGAAATACTGTCGCTGGATAGAGGTGATCAACTGGACATTG	XFPR_09635	XFPR_09635	2121640	2122485	-	chromosome segregation protein ParM
long-mer1736	CP009826	2122372	2122408	CAGCAGTTCATTCCTATACGTAGCCTCAGCGTGGCGG	XFPR_09635	XFPR_09635	2121640	2122485	-	chromosome segregation protein ParM
long-mer1737	CP009826	2122487	2122578	CTCAGTGAACCTCCATTCCGTGGGCCGACAAAGATGTCCTTGCGCTTATACAAAGTTTTGTATGATGGCGTATGGTAGGACCCAAACCGATT	XFPR_09640	XFPR_09640	2122558	2122896	+	hypothetical protein
long-mer1738	CP009826	2124872	2124934	ACCTCTAGCAATGTCCTGAATCAGTCCCGTGCCGCTGGATTTATCCTCAATCTTCATCTGCCG	XFPR_09655	XFPR_09655	2124608	2126158	-	hypothetical protein
long-mer1739	CP009826	2128233	2128274	TGCAATCTCCATCCCAATAAATCGGTGTCCGGCACGCAACGC	XFPR_09680	XFPR_09680	2128185	2128916	-	DNA methyltransferase
long-mer1740	CP009826	2134868	2134910	TAAAAGCAGCCTTCCAAAAGCGGCTATTGGCGTCAAAATTAAA	XFPR_09735	XFPR_09735	2134681	2135052	+	hypothetical protein
long-mer1741	CP009826	2134967	2135009	AAAATCAGATTGCGGAGGTGAGAGAGAAGTGGATTGCCTTTTT	XFPR_09735	XFPR_09735	2134681	2135052	+	hypothetical protein
long-mer1742	CP009826	2135033	2135078	GTACATCTCAAGAGAACTGATTGGTGGGTTAGGCCCCATTGGTTTC	XFPR_09735	XFPR_09735	2134681	2135052	+	hypothetical protein
long-mer1743	CP009826	2143928	2143970	GTGTTGTCCGACGCTGCATCCGGCACCGCCATCCAGCAGGCCG	XFPR_09810	XFPR_09810	2142332	2143975	+	hypothetical protein
long-mer1744	CP009826	2146912	2146957	GCAGGAAGATTTCATCAAATGGCTGGCAGAGCATGGATACACTGAA	XFPR_09840	XFPR_09840	2146745	2146945	-	hypothetical protein
long-mer1745	CP009826	2147329	2147371	GTCCTACTTGGTGCACTGGCACGGGAAGCCCATCAAATCTATT	NA
long-mer1746	CP009826	2147393	2147435	CGCAAACGAGCTGGGCTACCAATATGGTTTGTGCCTAAGACTA	NA
long-mer1747	CP009826	2147497	2147539	ATTATTGGGTCACCACGCTGGTGGAACCACCGACGCCTACGCC	NA
long-mer1748	CP009826	2147585	2147629	GCAATCGTTGAGGAATTAGCTGCCGACGTCCCAAAACTGCGCGCC	NA
long-mer1749	CP009826	2147651	2147707	TCAGTCATAAGCTTTAGCTGCGCCTCAGGAACCGATAAAACATATAATAATCAATAT	NA
long-mer1750	CP009826	2150204	2150246	CCAGTTTGCAGGTGCCAGACTAGCAGCCATCACCCAACAAACG	NA
long-mer1751	CP009826	2150321	2150363	CTATCGCGATTCGAGTCGCAAACCACAACCCACCTCATCAAAA	NA
long-mer1752	CP009826	2162656	2162698	CTCACCGGCCATACGCAGACGTTGGATCACCGCGCGCAGCGCC	XFPR_09925	XFPR_09925	2162410	2162955	-	NrdR family transcriptional regulator
long-mer1753	CP009826	2164821	2164863	TTCGGGATCGTACATATCAAGGCGAGCATCACGCGGGAACATA	XFPR_09935	glyA	2163609	2164862	-	serine hydroxymethyltransferase
long-mer1754	CP009826	2167466	2167508	TCACGACAAACCAAAACAGCCCTGTCACCCCATTAGCCATTAA	NA
long-mer1755	CP009826	2167517	2167559	CATCTATACACATAATAATAGACGAGACATTAAATAACGTTAC	NA
long-mer1756	CP009826	2170108	2170141	ACCGACTCACCATCCCCCCCCAACCTAGAACCAA	NA
long-mer1757	CP009826	2174793	2174835	GATGTCTTGAAGAATCTGATCTGGCGTCATGCAACTCATCCCT	XFPR_09980	XFPR_09980	2174828	2175763	-	DNA methyltransferase
long-mer1757	CP009826	2174793	2174835	GATGTCTTGAAGAATCTGATCTGGCGTCATGCAACTCATCCCT	XFPR_09975	XFPR_09975	2173701	2174822	-	DNA methyltransferase
long-mer1758	CP009826	2180249	2180291	TGCCAATGAAGCCGCCGCTGCAGGCAACACAATCAACAGCGCC	XFPR_10005	XFPR_10005	2179124	2180839	-	dolichyl-phosphate-mannose-proteinmannosyltransferase
long-mer1759	CP009826	2180542	2180584	ATACCAGCGTACCCAGTGCAGATAACAACGAAGGCAATAAAAA	XFPR_10005	XFPR_10005	2179124	2180839	-	dolichyl-phosphate-mannose-proteinmannosyltransferase
long-mer1760	CP009826	2180960	2181002	GGCTGACCATACGCATCCCCAAGGTCCTCGGCGCACGCATCGA	XFPR_10010	XFPR_10010	2180878	2182167	-	16S rRNA methyltransferase
long-mer1761	CP009826	2181613	2181655	CTGCACATAGGTGTGACGATCACCATAGCGCAGATTGACCCGT	XFPR_10010	XFPR_10010	2180878	2182167	-	16S rRNA methyltransferase
long-mer1762	CP009826	2182084	2182126	CTCCGTCTTGAGCGAACGCCCTTGATCCACAACCAAAGCCAGC	XFPR_10010	XFPR_10010	2180878	2182167	-	16S rRNA methyltransferase
long-mer1763	CP009826	2183046	2183115	TGGCACCGCAAAATCCGGTGTGCCGGCAAAAACAATTCTCATAAATAACGGTGATCCTGATGGGGAATAT	XFPR_10015	XFPR_10015	2182164	2183087	-	methionyl-tRNA formyltransferase
long-mer1764	CP009826	2183181	2183223	CTACCTCGGGCGTCAGGAGGCTCGCCGACGCTGCTTCTCAAGC	XFPR_10020	XFPR_10020	2183193	2183705	-	peptide deformylase
long-mer1765	CP009826	2183379	2183421	GCTAAGAGCACGGGTCACATCAGCATGGATTCCAGGCACCGAT	XFPR_10020	XFPR_10020	2183193	2183705	-	peptide deformylase
long-mer1766	CP009826	2196144	2196186	TTACCAAACCACTGCTCCGAGATGTCAACCGGCATCGCTGTCA	XFPR_10090	XFPR_10090	2195723	2196484	-	ubiquinol cytochrome C oxidoreductase
long-mer1767	CP009826	2199558	2199600	TGACCGGGACATCAAACATCCACACACACGGCAAAGAGCACAA	XFPR_10110	XFPR_10110	2199557	2201050	+	(dimethylallyl)adenosine tRNAmethylthiotransferase
long-mer1768	CP009826	2201011	2201053	ACTGAGCAACTCATTACGCGGTCGCGTGCATACCAACTGACAA	XFPR_10110	XFPR_10110	2199557	2201050	+	(dimethylallyl)adenosine tRNAmethylthiotransferase
long-mer1769	CP009826	2201140	2201179	CAGCGCTTTTTCCAAAACAAATCCACATCACCTGTGAGGA	XFPR_10115	XFPR_10115	2201061	2201255	+	hypothetical protein
long-mer1770	CP009826	2204767	2204809	TCCAATGGCTGGACCTGCCCCATGAACAAGCCATCGCACTCGC	XFPR_10140	XFPR_10140	2204544	2205644	+	membrane protein
long-mer1771	CP009826	2205653	2205695	CAGCCCCCACAACACCCCTCTTCTGAAAACCCAGCCTGTGTCA	XFPR_10145	XFPR_10145	2205641	2206654	+	magnesium transporter
long-mer1772	CP009826	2205706	2205785	CTACTACGACCCCCAAAACCAACGCCATGACATCCACCTAGACCGCATCAGCGAAGAATTACAGTGCGACAACAGCTTCA	XFPR_10145	XFPR_10145	2205641	2206654	+	magnesium transporter
long-mer1773	CP009826	2205838	2205880	AGAATTTGGCCTCCACGACCTTGCCATCGAAGATGCCTTGAAA	XFPR_10145	XFPR_10145	2205641	2206654	+	magnesium transporter
long-mer1774	CP009826	2206093	2206168	CGCATTCTGCCTCTACGGCGTTCTTGACTTCATCGTCGACAACTACCTACCAATTATGAACGAATGCCGGGACACA	XFPR_10145	XFPR_10145	2205641	2206654	+	magnesium transporter
long-mer1775	CP009826	2207516	2207546	AGAACGCCGTACCCAACTCATCACTGCCCGC	XFPR_10150	XFPR_10150	2207238	2207591	+	hypothetical protein
long-mer1776	CP009826	2208578	2208620	TGCGGTAGGTTTCGCCGCTTTACTGAATATACAGGCGGTTCAT	NA
long-mer1777	CP009826	2208728	2208749	CTCGGTGTTCTGTTGGCGGGCG	XFPR_10165	XFPR_10165	2208662	2209510	-	hypothetical protein
long-mer1778	CP009826	2208800	2208821	CGGGGTCATCCACATTTCTACC	XFPR_10165	XFPR_10165	2208662	2209510	-	hypothetical protein
long-mer1779	CP009826	2208925	2208979	ACCGATCGGGACCACTGAGCCTAACAACCATTTGTTTAATATGGCTGTCGATACT	XFPR_10165	XFPR_10165	2208662	2209510	-	hypothetical protein
long-mer1780	CP009826	2209157	2209319	GCCGATGAATGCGTCAGATTCGCCATACGCCTGAGACGGACGATTACCGAACGTCGCCACAATCCCCGGACTCTTGGAGCCATCGCGAAAAGACATCATCACCACCTGCACATGGTCGGGCGGGGAACCTAGGTAACAGCGGTTGATATTGATGCCATTGATA	XFPR_10165	XFPR_10165	2208662	2209510	-	hypothetical protein
long-mer1781	CP009826	2209411	2209495	GTTTACCGGTGCGGCTGTCGAGGGGGGGGCCGCTGCTGCAGCCGGCCAGAAAGAGGCTGGCGGTGAGCAGGGATACACCGAGTAA	XFPR_10165	XFPR_10165	2208662	2209510	-	hypothetical protein
long-mer1782	CP009826	2209538	2209574	GGACTGGCGCAACTGTTGGAGGTGCTGTTGCCGGGCG	NA
long-mer1783	CP009826	2209952	2209988	TCTCGGTGCGTGGGGGATCTATAAAACGGTTGGACTT	XFPR_10170	XFPR_10170	2209731	2210579	-	hypothetical protein
long-mer1784	CP009826	2210237	2210295	CGGCGGACTGGCTATACGGTTGCGGTGGACGATTAGCAATCTCTTTCACAATCCCCGGA	XFPR_10170	XFPR_10170	2209731	2210579	-	hypothetical protein
long-mer1785	CP009826	2210329	2210361	ACCTGCACATGATCAGGCGGCGCGCCTGGGTAA	XFPR_10170	XFPR_10170	2209731	2210579	-	hypothetical protein
long-mer1786	CP009826	2210488	2210556	GTGCGACTGTCGATGGGGGGGGCGCTGCTGCAGCCGGCCAGCAAGAGACTGGCGGCCAGCAGGGATACA	XFPR_10170	XFPR_10170	2209731	2210579	-	hypothetical protein
long-mer1787	CP009826	2210679	2210709	CAGCCCCCCCGGGGCGGTGTCTAACTGCTGT	NA
long-mer1788	CP009826	2210854	2210884	GCGTTGGTAATCTTCGGTGTTCTGTTGGCGG	XFPR_10175	XFPR_10175	2210800	2211648	-	hypothetical protein
long-mer1789	CP009826	2211004	2211106	GGGGTTGCCCCAGCGTGTCTCTGTCCGTGGGGGATCTAAAAAACGACCGTCCTTAAAATGCCGATCGGGACCACTGAGGTGAGCAACCCTATCTTTGATATGG	XFPR_10175	XFPR_10175	2210800	2211648	-	hypothetical protein
long-mer1790	CP009826	2211165	2211207	CAAACTCCGCCTTACACAGTGCATTAAACCTCCACCATTTATC	XFPR_10175	XFPR_10175	2210800	2211648	-	hypothetical protein
long-mer1791	CP009826	2211238	2211280	GCGTAGCACGGTCCGGCTATCAGGATCGTATTTGTTGCTGGTA	XFPR_10175	XFPR_10175	2210800	2211648	-	hypothetical protein
long-mer1792	CP009826	2211347	2211389	GTCGCCACAATCCCCGGAGTCATGAAGCCTGTGGGAGTGGTCA	XFPR_10175	XFPR_10175	2210800	2211648	-	hypothetical protein
long-mer1793	CP009826	2211601	2211649	GAGGCTGGCGGCCAGCAGGGAGCAAGACAGTCGCGGACGCAAGGACATG	XFPR_10175	XFPR_10175	2210800	2211648	-	hypothetical protein
long-mer1794	CP009826	2211733	2211811	CGGGGTGGGCCGTGTCAGCAGTCCCGGGGTGGTGTCCAACTGCTGTTGCCACTGGCCTGATTGCCACAGCAGGCGTTGC	NA
long-mer1795	CP009826	2211825	2211850	GGGTCGCCACCGGGTTCTCTGCGTCA	NA
long-mer1796	CP009826	2211959	2211995	TTCAATAAAGTTGAGATACACGGTGATGTAGTAGCCG	XFPR_10180	XFPR_10180	2211869	2212714	-	hypothetical protein
long-mer1797	CP009826	2212138	2212186	CGGGACCACTGAGCCGAGCAACCATTTGTTTAATATGGCTGTCGATACT	XFPR_10180	XFPR_10180	2211869	2212714	-	hypothetical protein
long-mer1798	CP009826	2212223	2212267	GTTACCGCCCGCAAACTCCGCACGGCACAGTGCATTAAATTCCCA	XFPR_10180	XFPR_10180	2211869	2212714	-	hypothetical protein
long-mer1799	CP009826	2212392	2212433	CGTGGAGGACGTCCTCCACCGGTTACCACAATCCCCGGAGTC	XFPR_10180	XFPR_10180	2211869	2212714	-	hypothetical protein
long-mer1800	CP009826	2212637	2212665	GGGGGGGCCGCTGCTGCAGCCAGCCAGCA	XFPR_10180	XFPR_10180	2211869	2212714	-	hypothetical protein
long-mer1801	CP009826	2212667	2212688	GAGGCTGGCGGCGAGTAGGGAT	XFPR_10180	XFPR_10180	2211869	2212714	-	hypothetical protein
long-mer1802	CP009826	2212868	2212910	CAGGCGTTGCAACTGGGTGAGCTGGGTCGCCACCGGGTCCTCT	XFPR_10185	XFPR_10185	2212727	2222488	-	hemagglutinin
long-mer1803	CP009826	2213081	2213129	GGTTTGGAAGATCTCCCACAAGTTCTTCAAGGTGGCATCGCCGTCATAG	XFPR_10185	XFPR_10185	2212727	2222488	-	hemagglutinin
long-mer1804	CP009826	2213199	2213234	GCAGCGGCTTCAGCAAGGCGGCCCCCTTCCGCCGCA	XFPR_10185	XFPR_10185	2212727	2222488	-	hemagglutinin
long-mer1805	CP009826	2213307	2213330	TCTGTCATGGTGCCGCGGCTGTGG	XFPR_10185	XFPR_10185	2212727	2222488	-	hemagglutinin
long-mer1806	CP009826	2213517	2213586	TTGCGGTAGGTTTCGCCGCTCGCCTTAATCTTGTCCCTATTGTCATTCGTCAGCGTCATCTGCAAGGCCA	XFPR_10185	XFPR_10185	2212727	2222488	-	hemagglutinin
long-mer1807	CP009826	2214011	2214059	GCTGATGCTCTGGTCCGCCATCATGCGACCGATGTCAGCCAGCAGGGCG	XFPR_10185	XFPR_10185	2212727	2222488	-	hemagglutinin
long-mer1808	CP009826	2214073	2214104	GCTGCTGCACCTCGGTTTGCAGGGCGCCCAGG	XFPR_10185	XFPR_10185	2212727	2222488	-	hemagglutinin
long-mer1809	CP009826	2214338	2214359	CAGGCCGCTGACAAGGTCACTA	XFPR_10185	XFPR_10185	2212727	2222488	-	hemagglutinin
long-mer1810	CP009826	2214506	2214528	TTTGATGTCATAGCCACCGGCAC	XFPR_10185	XFPR_10185	2212727	2222488	-	hemagglutinin
long-mer1811	CP009826	2214712	2214754	CAATTCTGGCTTGAATGGAGTGGGCGTTGAGGTGGGCACCCTT	XFPR_10185	XFPR_10185	2212727	2222488	-	hemagglutinin
long-mer1812	CP009826	2214907	2214929	CACCCAGGCTGGCGCTGCGGTTG	XFPR_10185	XFPR_10185	2212727	2222488	-	hemagglutinin
long-mer1813	CP009826	2215004	2215030	GTTAGTGCTGCTGAACTGGGCGGCGGT	XFPR_10185	XFPR_10185	2212727	2222488	-	hemagglutinin
long-mer1814	CP009826	2215040	2215077	GGTGCCGGTGCCTGCTTTGAGGATGGGTTTTCCTTCCT	XFPR_10185	XFPR_10185	2212727	2222488	-	hemagglutinin
long-mer1815	CP009826	2215127	2215179	GCGTAATTGGGTGCCGCGGGCAGTACGGGCGTTCATGCTGCTGTGGCTTTGGC	XFPR_10185	XFPR_10185	2212727	2222488	-	hemagglutinin
long-mer1816	CP009826	2215235	2215277	GGTGCGCAGGGTGTCGATTTCACCATAGGCCTGATAGCCGGCG	XFPR_10185	XFPR_10185	2212727	2222488	-	hemagglutinin
long-mer1817	CP009826	2215417	2215443	TGTGTTTGCTGGCTTGCTGTTGGTGGG	XFPR_10185	XFPR_10185	2212727	2222488	-	hemagglutinin
long-mer1818	CP009826	2215502	2215577	GCCGGCGGCAAGCAGTTCGCTCCCGGCAGCATCCACGTTGCCTTGGCGGGAGTGGATGGTGATGTTGCCATTGAGT	XFPR_10185	XFPR_10185	2212727	2222488	-	hemagglutinin
long-mer1819	CP009826	2215589	2215639	ATTGGCAACGCTGGAGGTGGCTTGGGTGTCGCCTTGTTCACTGGAGCGGCT	XFPR_10185	XFPR_10185	2212727	2222488	-	hemagglutinin
long-mer1820	CP009826	2215645	2215685	CGATGCTGATGCCCAGGCCAGCGCGGGAGAGGCCGCTGTTG	XFPR_10185	XFPR_10185	2212727	2222488	-	hemagglutinin
long-mer1821	CP009826	2215689	2215731	TGTTGGAGGGCGTACTGGGAGGTGTGGGTGGTTTCGGCATTCT	XFPR_10185	XFPR_10185	2212727	2222488	-	hemagglutinin
long-mer1822	CP009826	2215798	2215826	TGTGGACAGTGTCGCCGGCGGTGATGGTG	XFPR_10185	XFPR_10185	2212727	2222488	-	hemagglutinin
long-mer1823	CP009826	2215837	2215879	CGCCCAGGACGCTGGAGAGGGTGACGGTATCGGTACTGCTGGC	XFPR_10185	XFPR_10185	2212727	2222488	-	hemagglutinin
long-mer1824	CP009826	2215901	2215943	GCGGAGCAGGCCGCTGCGGCGACTGGTGCGCTCTTGTTGGTGG	XFPR_10185	XFPR_10185	2212727	2222488	-	hemagglutinin
long-mer1825	CP009826	2216095	2216119	CGTGTTCGGTGTCGATGCGGGAGTG	XFPR_10185	XFPR_10185	2212727	2222488	-	hemagglutinin
long-mer1826	CP009826	2217273	2217315	TGGGTGCTGGGGTTGTAGATGGGATGTTGGATCGGCTCGGGGG	XFPR_10185	XFPR_10185	2212727	2222488	-	hemagglutinin
long-mer1827	CP009826	2217371	2217407	GCCGCTGGTGATGCGACCGCCAATCTGTGTGGTGGGG	XFPR_10185	XFPR_10185	2212727	2222488	-	hemagglutinin
long-mer1828	CP009826	2222788	2222846	AAGCAATAGGCACGGGTCTGGGGATGGGTCTGTCAGATGTATGAAGCCACTGCGCCACT	XFPR_10190	XFPR_10190	2222696	2225278	-	mannosyltransferase
long-mer1829	CP009826	2227132	2227174	ACCGGGCATGGCATTAGATGCACGCACGTTGAAGATCGAACTG	XFPR_10205	XFPR_10205	2226953	2229331	+	penicillin-binding protein
long-mer1830	CP009826	2227531	2227573	CATTTTGCGCGCAGCCTGGGTCATGGTGCGTTCCGGCGGTGGC	XFPR_10205	XFPR_10205	2226953	2229331	+	penicillin-binding protein
long-mer1831	CP009826	2227697	2227816	CGCTACTCCAAGCGCGTTATCTTGGAGTCCTATCTCAATCAAGTCTACCTAGGTCAACGTGGCAGCCAGGCAGTACATGGTGTCGCAACTGGCGCGGAATTCTGGTATGGACGTGAGCTA	XFPR_10205	XFPR_10205	2226953	2229331	+	penicillin-binding protein
long-mer1832	CP009826	2235678	2235720	CATTCAAATACAAGCTGATACAGTCCTCCAAATAAATTGGCCT	NA
long-mer1833	CP009826	2235934	2235976	GTCAGGCTAATTGGTCCCGTATGACGCTGACATCGGCCACTGT	NA
long-mer1834	CP009826	2242985	2243027	GAAAGTCAACGTCGGCGATTTACTTTCACAAGGCGACGTGATC	XFPR_10265	XFPR_10265	2242809	2244620	+	dihydrolipoamide dehydrogenase
long-mer1835	CP009826	2244038	2244080	CACCGAACGCGGCTTCATCCCAGTTGATCGCCAAATGCGCAGC	XFPR_10265	XFPR_10265	2242809	2244620	+	dihydrolipoamide dehydrogenase
long-mer1836	CP009826	2244533	2244575	CGAATCGATTGCCATGAGCGCAGAAGTCTACGACGGCACCATC	XFPR_10265	XFPR_10265	2242809	2244620	+	dihydrolipoamide dehydrogenase
long-mer1837	CP009826	2247753	2247795	CACTACGTGTGTAATCGTACTGACGCTTATGACCGAAACGTTC	XFPR_10280	XFPR_10280	2246707	2247924	-	cystathionine gamma-synthase
long-mer1838	CP009826	2248164	2248206	GGACAGACGCAGATAAGCGTTAACCGGAGTACACGCCACATAC	XFPR_10285	XFPR_10285	2247921	2248943	-	homoserine acetyltransferase
long-mer1839	CP009826	2249192	2249234	ATACGGATAGAAAGATATATTCTTATCTAATCAAAATTCAGCA	NA
long-mer1840	CP009826	2249346	2249388	CCCAAGACCGACCCGACTGGCACACCACACTGTGGCCAAGGAC	XFPR_10290	XFPR_10290	2249279	2250151	+	peptidase
long-mer1841	CP009826	2249973	2250015	TGCATCAGGGTGACCACGTGGTCACCGGACAATGCTTAGGACT	XFPR_10290	XFPR_10290	2249279	2250151	+	peptidase
long-mer1842	CP009826	2250731	2250757	ACGCAAATAACAGATAACAGACATACG	NA
long-mer1843	CP009826	2266934	2266976	GACCAACACACCACACTGCCCTCCTTGAGCAGCCTCCAGGTCG	XFPR_10350	XFPR_10350	2264708	2267383	+	beta-mannosidase
long-mer1844	CP009826	2267111	2267141	CCCCAGACCCACATCCACAGCACCTGGAAGA	XFPR_10350	XFPR_10350	2264708	2267383	+	beta-mannosidase
long-mer1845	CP009826	2268540	2268582	GCGCCCTGGCACTCCAAGCGGTCGCCCAGTCACTCGTCCTCTT	XFPR_10355	XFPR_10355	2267468	2270116	+	glycoside hydrolase family 3
long-mer1846	CP009826	2270436	2270478	ATACCCACCACATAGCCCCCTGCCATCTGTGTGTCGGTGTGCA	XFPR_10360	XFPR_10360	2270208	2270486	-	hypothetical protein
long-mer1847	CP009826	2270628	2270670	AAGCCCCCTGCATCATCCTCCAACTTCATCAGCCGCCGCCCAC	XFPR_10365	XFPR_10365	2270493	2272016	+	Tat pathway signal protein
long-mer1848	CP009826	2271750	2271779	AATACCATTTGGCCGATGTCGCTCATCCAT	XFPR_10365	XFPR_10365	2270493	2272016	+	Tat pathway signal protein
long-mer1849	CP009826	2272005	2272029	CTGCATGGATGAGTTGTCCCGACCT	XFPR_10365	XFPR_10365	2270493	2272016	+	Tat pathway signal protein
long-mer1850	CP009826	2272151	2272195	GGCACATCCACGCGCCAATACATTGGCACTGCCCATTGACACACA	XFPR_10370	XFPR_10370	2272074	2274446	+	alpha-mannosidase
long-mer1851	CP009826	2272508	2272541	CGCCGAGGAAGTGGCCTCGCCGGGTTATTACCAG	XFPR_10370	XFPR_10370	2272074	2274446	+	alpha-mannosidase
long-mer1852	CP009826	2272922	2273000	GCTGGTCAAAGTCGGCCTGTCGGCGGTCAGCGCCGCAAACGCGCTCGCCAATCTTGATGCCGAATTGCCGGATTTCGAT	XFPR_10370	XFPR_10370	2272074	2274446	+	alpha-mannosidase
long-mer1853	CP009826	2273153	2273261	GCGCTACCGCGGTATGGATCTTCAGGTGCATACGCTACCGGCCGGCTACCACAATTACAGTACCTATTCTTTATGGGACACCTACCGTGCGCTGCATCCGCTGCTGACG	XFPR_10370	XFPR_10370	2272074	2274446	+	alpha-mannosidase
long-mer1854	CP009826	2273336	2273378	CGGGATCTGGCCGTTACAGGGGGTGGAGACCGGCTGCATGATC	XFPR_10370	XFPR_10370	2272074	2274446	+	alpha-mannosidase
long-mer1855	CP009826	2273435	2273477	CGACTATGCGGCGGCTTGGCCACACTACCGCAAGCGCGCCATG	XFPR_10370	XFPR_10370	2272074	2274446	+	alpha-mannosidase
long-mer1856	CP009826	2273620	2273702	ACAGTGAGGCGCGGGTGCTACACGCACGCTCCCGCCAGTATCGCCATGTGTTCAACCGCGAGAGTGGCTTTATGCAACCGCGT	XFPR_10370	XFPR_10370	2272074	2274446	+	alpha-mannosidase
long-mer1857	CP009826	2273871	2273913	CTCGACGCTCTGTTTTCCGCATCCTCGGAATTGCCGCCAGGGG	XFPR_10370	XFPR_10370	2272074	2274446	+	alpha-mannosidase
long-mer1858	CP009826	2274455	2274497	GGAACAGCCATGCTTATTTCCATATCCATGTGGCGCGTTCATG	NA
long-mer1859	CP009826	2274552	2274576	GCCAATGGAGCAAGGATGCCCAGTC	NA
long-mer1860	CP009826	2274713	2274755	CCCATTGGAGTTAGCGCCGCGTCTTGGCCTGCTTTTTCAACTC	XFPR_10375	XFPR_10375	2274665	2276503	+	beta-galactosidase
long-mer1861	CP009826	2274781	2274859	GAGGCCGTATCAGTTGATCTCCGGTGCCATGCACTTCCAACGCATCCCGCGGGCGTATTGGAAGGACCGTTTGCAAAAA	XFPR_10375	XFPR_10375	2274665	2276503	+	beta-galactosidase
long-mer1862	CP009826	2274880	2274922	CACGGTGGAAACCTATGTTTTTTGGAACCTGGTTGAACTCCGT	XFPR_10375	XFPR_10375	2274665	2276503	+	beta-galactosidase
long-mer1863	CP009826	2278114	2278156	ACGCTGCACGATATGCCATCCAGCAGCGCTACGGAAAGGTTCG	XFPR_10385	XFPR_10385	2277886	2279280	-	molecular chaperone SurA
long-mer1864	CP009826	2278759	2278801	GCTGCTGGCCTGCGCGAGTGCAGTATCCACTTCACCTTCACTG	XFPR_10385	XFPR_10385	2277886	2279280	-	molecular chaperone SurA
long-mer1865	CP009826	2282121	2282163	AGAGACGAAGGCTTATCATGGCGCCATGAATCAGCTCCATGAT	XFPR_10395	XFPR_10395	2282146	2283354	+	2-octaprenyl-6-methoxyphenyl hydroxylase
long-mer1866	CP009826	2284788	2284849	CAGTGACTGCAAGCACCCGTGGACACATCACACCCCCCGCTACCACCTGCGTGACTCACCAA	XFPR_10405	XFPR_10405	2284625	2284855	-	hypothetical protein
long-mer1867	CP009826	2288777	2288819	GCCGATACACACACGCAAAGCTCCACTGCGATCTGGCTGCCAA	NA
long-mer1868	CP009826	2288863	2288891	CACCCGGGATGGATGCAGAGCACCCTCAG	NA
long-mer1869	CP009826	2289404	2289435	AGCGCTGTGGTTTGTGTTCATTGGCACACCTG	NA
long-mer1870	CP009826	2289716	2289746	CGGCTCACGCATGCAGGCTACGGCGCATTAG	XFPR_10430	XFPR_10430	2289629	2290435	+	hypothetical protein
long-mer1871	CP009826	2289766	2289808	CGCGAGCGGCGTTGTGCACGGAGCAGCGCGTCGCCTAGTGCGT	XFPR_10430	XFPR_10430	2289629	2290435	+	hypothetical protein
long-mer1872	CP009826	2289853	2289895	TGAAGGGATTCCGCTGCATATCTCTCAGATCGCACAATCCACG	XFPR_10430	XFPR_10430	2289629	2290435	+	hypothetical protein
long-mer1873	CP009826	2290288	2290330	GCTAGCACGCAATGCCGGTACACCGAACGTATTAGCTCGTCTC	XFPR_10430	XFPR_10430	2289629	2290435	+	hypothetical protein
long-mer1874	CP009826	2296033	2296075	CGGTTACCTGCACATTGGGGGTGCCCGCACCGCACTGTATTGC	XFPR_10450	XFPR_10450	2295998	2297401	+	glutamyl-tRNA synthetase
long-mer1875	CP009826	2296957	2296999	CCCGCCATTGGTCTGGCATCTAGAACAACGCGGTATTGATGTC	XFPR_10450	XFPR_10450	2295998	2297401	+	glutamyl-tRNA synthetase
long-mer1876	CP009826	2298019	2298061	AACACCTGTTGGACTCAAGAATGATGAAGCACCACCCTGCATC	NA
long-mer1877	CP009826	2298392	2298419	AAAAGAGAAATGATCGGAACGAAAAAAA	XFPR_10460	XFPR_10460	2298107	2299765	-	peptidase M20
long-mer1878	CP009826	2299458	2299500	GCACCGAGCAACACTCGCGGGAGACCGAGGATTTCCGTACGCC	XFPR_10460	XFPR_10460	2298107	2299765	-	peptidase M20
long-mer1879	CP009826	2299795	2299837	TTTCCGAGTGTAAAGCAGAACACCTCAATCACCGTTAGGGACC	NA
long-mer1880	CP009826	2299927	2299969	CAAATAATCGCATTCATCCGGAATTTAATCGAATTTTGGGCTT	NA
long-mer1881	CP009826	2300004	2300068	CATATCGACGACGGAGGATGACTGCGCAGAAGATAACGGCCCTTCCTATTAAGGATACTTAATGT	XFPR_10465	XFPR_10465	2300065	2301744	+	endoglucanase
long-mer1882	CP009826	2300178	2300220	CAACCAAATACAATTAAAGGGAGGCAGCTGGTTTGGTTTTGAG	XFPR_10465	XFPR_10465	2300065	2301744	+	endoglucanase
long-mer1883	CP009826	2300233	2300276	GTGGTACACGGGCTGTGGACAGTCAATTGGAAAGAATTCATCAC	XFPR_10465	XFPR_10465	2300065	2301744	+	endoglucanase
long-mer1884	CP009826	2303684	2303743	GGCAAACCAGCAGCCATGCTAACGCCAAAAATCCATTATCACGTGACAGCATCGCAGGTG	XFPR_10470	XFPR_10470	2302250	2305132	+	peptidase M16
long-mer1885	CP009826	2303754	2303796	CTGGTGTACCGGAAGTCACACCGTTCCCTTCTCTAAATTTCCC	XFPR_10470	XFPR_10470	2302250	2305132	+	peptidase M16
long-mer1886	CP009826	2304673	2304698	TGCAAGTAGTGTGCTCCCCAATGCAC	XFPR_10470	XFPR_10470	2302250	2305132	+	peptidase M16
long-mer1887	CP009826	2304892	2304934	CGCAGTGGAAAGCATTGTCCGATACGAACGCCCAGACAACTAC	XFPR_10470	XFPR_10470	2302250	2305132	+	peptidase M16
long-mer1888	CP009826	2305087	2305129	TGTGCAAGTCCTAGATAACGATGGTAACTCAGTCTCAACGCAT	XFPR_10470	XFPR_10470	2302250	2305132	+	peptidase M16
long-mer1889	CP009826	2309013	2309055	TATGTTGTCATCGGAGATAGGGGCGGACGCATCCAAGCATGGG	XFPR_10485	XFPR_10485	2307972	2309726	-	endoglucanase
long-mer1890	CP009826	2310295	2310327	CTCACTTTCAAAAAGAAGGGGGGCGTAGAACAT	NA
long-mer1891	CP009826	2313581	2313623	TCCTGTGGAGCGCCCGGAGGAACCTGCTTTGGCAACTTCCTGC	XFPR_10495	XFPR_10495	2313467	2314426	-	membrane protein
long-mer1892	CP009826	2319656	2319730	AACACGCTTAAAATCCCCGCTAACACGCAACTTAGCCAACGGCCAACGCTCAGTACCCACCCAACCATTGAGCAC	XFPR_10520	XFPR_10520	2318963	2319799	-	cell division protein FtsQ
long-mer1893	CP009826	2332094	2332136	CCAAAGACAACCGGCCTCAAATGGGTTGTACGTCAACACAAGA	XFPR_10575	XFPR_10575	2331788	2332234	-	cell division protein MraZ
long-mer1894	CP009826	2333791	2333833	AATCGTTGCACCAACGTGACTAATCACCAGCGAAAACGCCGTC	XFPR_10585	XFPR_10585	2333542	2335404	-	potassium transporter TrkA
long-mer1895	CP009826	2336619	2336661	CTTCTTATCGCCAAGCACTTCTAGCTTAGTGAGCCGGTGTCCA	XFPR_10595	XFPR_10595	2336166	2336960	-	thiazole synthase
long-mer1896	CP009826	2338877	2338919	ACTGGAAGGAAACGTCGTCACTCCGTACTTACAGGTGACCTAC	XFPR_10605	XFPR_10605	2337351	2339144	+	esterase
long-mer1897	CP009826	2343496	2343538	ATCACTCCTAGCAATCCCCTCTAACACCGGAACACGCGAGATC	XFPR_10635	XFPR_10635	2343475	2345841	-	membrane protein
long-mer1897	CP009826	2343496	2343538	ATCACTCCTAGCAATCCCCTCTAACACCGGAACACGCGAGATC	XFPR_10630	XFPR_10630	2343063	2343497	-	phosphotransferase
long-mer1898	CP009826	2345860	2345898	AGCAGACACCACCACCAGCGGAATACCACTGCCACAACA	NA
long-mer1899	CP009826	2350581	2350623	CCTTCTCTGTGGGGTTCCGTGAGCATCTCTACATGAATACTCA	NA
long-mer1900	CP009826	2353030	2353072	TTTCGTGCTCGGCAGTGCGTTAGCTGTGGCTTTCCCAGGAATG	XFPR_10695	XFPR_10695	2352980	2353321	+	membrane protein
long-mer1901	CP009826	2353429	2353466	GTCGTGGGCGTGACCAACCCCATATCGCCATCGGAACA	NA
long-mer1902	CP009826	2357049	2357091	TAGCCAAGTGGCGGTACGTCGTCCGCCCCAGCAGCCAGCGGCA	XFPR_10715	mutL	2356481	2358340	-	DNA mismatch repair protein
long-mer1903	CP009826	2357828	2357858	CTCAATATGCCCCAGCTCGGTGCGCTCAGCA	XFPR_10715	mutL	2356481	2358340	-	DNA mismatch repair protein
long-mer1904	CP009826	2359710	2359752	TTGCCAATCACTTGCATCTGCAGTTTGAGCGGAGCGACAGGAT	XFPR_10720	XFPR_10720	2358476	2360095	-	N-acetylmuramoyl-L-alanine amidase
long-mer1905	CP009826	2362459	2362501	GGACATCGTTGCATCCATCGCTTGGTCCGTGATTTGCATCACC	NA
long-mer1906	CP009826	2363163	2363205	CCGTTACGACGCCATTTTGATTGCACGCGGCGGCGGCTCACTT	XFPR_10740	XFPR_10740	2362582	2363916	+	exodeoxyribonuclease
long-mer1907	CP009826	2371152	2371194	CAATGCCAGGGTGGGGTACTGCCCCATGTTCCTGGGTATATAG	NA
long-mer1908	CP009826	2371264	2371306	TATTGGGTTTGTCTCTAAGCATAGTGCTTTGCAAAAGCCACGC	NA
long-mer1909	CP009826	2371776	2371818	TGGCTAAGTCAGTCAGATTTTGACATTAGCCAAGCGCTGCTAG	NA
long-mer1910	CP009826	2378564	2378606	GCTTCCGCTTTGTCCCAACTCTGGGAGTCCCCTAGACGCTTAT	XFPR_10810	XFPR_10810	2377975	2379882	-	threonyl-tRNA synthetase
long-mer1911	CP009826	2389547	2389619	GGACCTGCTCCTCCACCGTCATCTCCGATGCACTGAGACCTTCCGGCTGCATTGCCGCTAAATAATGAATACA	XFPR_10860	XFPR_10860	2389165	2389611	+	fimbrial protein
long-mer1912	CP009826	2389632	2389695	ATCAATGCTGAGTGACCGCGTCCCCCTAACGTGATAGATCCGATGAGAAGCCCGCCTTGATGGC	NA
long-mer1913	CP009826	2389752	2389803	AACCTCGTTAATTATATTTTTACAGCTTAACTTATTATCAAATATACAAGAA	NA
long-mer1914	CP009826	2389822	2389895	ATTAAAAACTCGATAAACCATAAACCATCGCTTCTAATATAAAAACGCAATGTATTTCACTTTGACTTCACCCG	NA
long-mer1915	CP009826	2389916	2389982	TATTTACAATAATTCCTCTGAACTTTCAGCAATACTCATCCTGGCACTTCCCGAAAAAACCGTAATC	NA
long-mer1916	CP009826	2390338	2390364	ATCATCACTACCAACATCGCGCGCCTG	NA
long-mer1917	CP009826	2390578	2390620	GTCAGCATCTCTAACTGATCCAATGGATTGGCGATAGGCCCTG	NA
long-mer1918	CP009826	2390635	2390660	TGACACTGCCATCATCAAGCTACGCT	NA
long-mer1919	CP009826	2390688	2390732	TATTGCACCCTTCAATATTGGCACGAATAACGCATAACGGCAGAT	NA
long-mer1920	CP009826	2390777	2390798	TAAAGAGTGACAAATATCAATC	NA
long-mer1921	CP009826	2390987	2391026	GATCGCTCTGCCCATGTACCAGAATTATGTCGCCAGGTCT	XFPR_10865	XFPR_10865	2390916	2391362	+	fimbrial protein
long-mer1922	CP009826	2394420	2394507	ATGCGTGTGCGCCAAGCGAGCCACAATGGCTGCAGCAAGATGCGGCAAATCACCGGCGCGCTCACGCAGCGGTGGAACACGTATCTCG	XFPR_10880	XFPR_10880	2394009	2395421	-	chemotaxis protein CheY
long-mer1923	CP009826	2394530	2394572	AGTCGTGACGGAAACGGCCATCGGCAATCAGGTCACTCAGATC	XFPR_10880	XFPR_10880	2394009	2395421	-	chemotaxis protein CheY
long-mer1924	CP009826	2394596	2394638	GCACATCTACTGGTACCTCAATGGTTGCACCGATTGGCCGTAT	XFPR_10880	XFPR_10880	2394009	2395421	-	chemotaxis protein CheY
long-mer1925	CP009826	2394726	2394762	AGCACTTTGGAATAAACCTGGTTTATCAGTATGCGCA	XFPR_10880	XFPR_10880	2394009	2395421	-	chemotaxis protein CheY
long-mer1926	CP009826	2394993	2395035	GCCAAGGAGACGTTGGCTGGGACTTTGTGGCTGACTTGACACA	XFPR_10880	XFPR_10880	2394009	2395421	-	chemotaxis protein CheY
long-mer1927	CP009826	2395111	2395179	CTGACAAAGTCAAAAGCACCTGCCTTGAGCGCCTCTACCGCCAGTTCCATACTGCCAAAAGCAGTGATC	XFPR_10880	XFPR_10880	2394009	2395421	-	chemotaxis protein CheY
long-mer1928	CP009826	2395194	2395236	ACGTGGATAATGACGCACAATTTTGTTCACCAGCTCAATGCCA	XFPR_10880	XFPR_10880	2394009	2395421	-	chemotaxis protein CheY
long-mer1929	CP009826	2395489	2395566	ATCGAAGATGCCAATATTAACAGCCCATAGGGTTACAATCTGCAATAGCGACGCTAGCACGCCGCAACGGCCACGCTC	NA
long-mer1930	CP009826	2399019	2399061	ATCGGACCAAACTGCCCAGGCATCATTACACCAGGGGAGTGCA	XFPR_10900	XFPR_10900	2398659	2399531	+	succinyl-CoA synthetase subunit alpha
long-mer1931	CP009826	2400261	2400303	CATTGAGGATGACTTGGGCGGGGGCGATGCCAGCGATGCTCAC	NA
long-mer1932	CP009826	2402511	2402553	TGGTTGGGAGGTGGGAACCGGAGCTGTGTGCCAGAGGGTGTTG	NA
long-mer1933	CP009826	2405012	2405054	GCCAGGGGTGTCGTGGCGGCTCCGGTTACGAGGTTCCAGGCGC	XFPR_10915	XFPR_10915	2402795	2405296	-	peptidase
long-mer1934	CP009826	2406574	2406616	CTTGGCATAGCCGGCGTGGGATAGGGTGACGACGACATCCTCC	XFPR_10920	XFPR_10920	2405539	2408220	-	DNA gyrase subunit A
long-mer1935	CP009826	2408470	2408512	CTCCGTGACAATGGCGTCAATTAGGGCACCCGGTGTGACGTCA	XFPR_10925	XFPR_10925	2408413	2409477	-	methylthioribose-1-phosphate isomerase
long-mer1936	CP009826	2408713	2408770	GTTGGCGGTATCCCCATTGGCGCAGATTCTGTCAGCACCAACAATGACCCATTGCACC	XFPR_10925	XFPR_10925	2408413	2409477	-	methylthioribose-1-phosphate isomerase
long-mer1937	CP009826	2409295	2409337	CGGTGCACCACGAACGATCAGAGCGCGGATGGCCTGTGTGACA	XFPR_10925	XFPR_10925	2408413	2409477	-	methylthioribose-1-phosphate isomerase
long-mer1938	CP009826	2409544	2409586	CGATCAGATGACGCTACACAGCTGTTGGTGTCGGTGGGATGCG	NA
long-mer1939	CP009826	2410759	2410798	ACCGTTGGCGATCTCGTGGACACCTAAGTAGAGTTCAAAG	XFPR_10935	XFPR_10935	2410528	2411478	-	lysyl-tRNA synthetase
long-mer1940	CP009826	2411168	2411210	GTGAATTCGGGGTTATGGCGGTCGCCCGCTTCTCCGTTACGGA	XFPR_10935	XFPR_10935	2410528	2411478	-	lysyl-tRNA synthetase
long-mer1941	CP009826	2414869	2414911	CTCTATGCACCTGAAGCATCCATCGATGGGTATCAGGCAGGCA	NA
long-mer1942	CP009826	2414923	2415007	GGGGGCACACAGATGCGGAGCAATTGGACATGGTGATGTGATCAGCAAGCGGTGGGATTGGAGTAATCCAACACTTTGGGCATCT	NA
long-mer1943	CP009826	2418017	2418038	GCGACCACGGGCGGTCTGGGCC	XFPR_10955	XFPR_10955	2415992	2419495	-	chromosome segregation protein SMC
long-mer1944	CP009826	2419614	2419677	GGGCGGAGTATAGCGGCCACACCCAGAACACGGGGACAACAAAAAAAAACGACAGGCGCAGTCA	NA
long-mer1945	CP009826	2419695	2419780	ATGGAGGTAAACCGAATCAGGAGACGCCCTGAACAATCACCTTAACGGTACTTTCAACATCAGCATGTAGGTGCAATAGGACGTCA	XFPR_10960	rplI	2419711	2420160	-	50S ribosomal protein L9
long-mer1946	CP009826	2420029	2420079	GAGATTGGCTTCTGTGGCAGGCACAGCAATTCCCTTTGGGAGGAGAAAGTT	XFPR_10960	rplI	2419711	2420160	-	50S ribosomal protein L9
long-mer1947	CP009826	2420110	2420186	GTCACCTAAGGCACCAAGGTTAGCGACTTTTTGCAGCAGTATGAGTTCCATGGTATGTGTTCCGTTATTCGTTAGCG	XFPR_10960	rplI	2419711	2420160	-	50S ribosomal protein L9
long-mer1948	CP009826	2420357	2420378	AAAACGCGCACGTTTCACTGCG	XFPR_10965	rpsR	2420318	2420548	-	30S ribosomal protein S18
long-mer1949	CP009826	2420761	2420803	ATCGACTAGTTCGTTCAATACGGACTGCTCAACCTCAATGTTC	XFPR_10970	XFPR_10970	2420560	2420991	-	30S ribosomal protein S6
long-mer1950	CP009826	2420941	2421100	TTCGCTCTGGTCCGGATGGACTAATAGCACGATTTCGTAATGACGACCCATTAGTATTTAAACCCTGTTTAATAACCTTGTGGATGTAGCCCTGAGAGGGAAGACAGCCCCCCAGCAATGCCGGTGGAGCAAGGCCCCGCCAAGAATCAGGCGGAGGGCT	XFPR_10970	XFPR_10970	2420560	2420991	-	30S ribosomal protein S6
long-mer1951	CP009826	2421167	2421266	CCGGCTCAAACACAGCTCAGGGAAAGCATCAGCAGGCCCATTCCGGCCAGGATGAGGCAGTAATCAGGCCTTGTCGACATCTGTGGTGAAGCTCTCGCCA	XFPR_10975	XFPR_10975	2421230	2421568	-	Fe-S cluster assembly protein HesB
long-mer1952	CP009826	2421391	2421520	CGCCGTCCTGTTCAAAGACGCGATCACCTTCGCGCTGTTCGCACGCTAGGTCAGTAAAATGCCCCCAGCCAGAACAGCCAGTACGGGTGACGCCAAAACGTAGTCCCAACGTACCGGGAGTCTGTTGGAT	XFPR_10975	XFPR_10975	2421230	2421568	-	Fe-S cluster assembly protein HesB
long-mer1953	CP009826	2421526	2421568	GACGCACACGATCCAAAGCAATCGGGGTAAGCGTGACAGTCAT	XFPR_10975	XFPR_10975	2421230	2421568	-	Fe-S cluster assembly protein HesB
long-mer1954	CP009826	2421572	2421595	GACACTCCCAAAACTCTGCTGCTA	NA
long-mer1955	CP009826	2421612	2421718	AAGTATAACGGCGGCGCTTCCAAAAGACTTCGCGAAACATTGAGTGCGACACAACGGCATCACGCAACCAAAACACATCTTCAAACGAATCGCCACAATCGCCGCGC	NA
long-mer1956	CP009826	2421800	2421842	CAGTGTTGAGCAAATGTTCTCTGGGAAAATTCAGGTGGGCAGT	XFPR_10980	XFPR_10980	2421789	2423189	+	asparaginyl-tRNA synthetase
long-mer1957	CP009826	2421845	2421890	AGTGACAGTCCGTGGCTGGGTGAGGACCCGGCGCGATTCTAAAGCG	XFPR_10980	XFPR_10980	2421789	2423189	+	asparaginyl-tRNA synthetase
long-mer1958	CP009826	2421926	2421968	CTTCGCCGCAATTCAGGTCGTTACTCCAGCGCATCTTCCCAAT	XFPR_10980	XFPR_10980	2421789	2423189	+	asparaginyl-tRNA synthetase
long-mer1959	CP009826	2422013	2422055	CGTGATCGGCACCCTGGCACCATCCCTGGGCCAGGGTCAACAG	XFPR_10980	XFPR_10980	2421789	2423189	+	asparaginyl-tRNA synthetase
long-mer1960	CP009826	2422109	2422151	AACATATCCGATCCAACCCAAGCAACATTCATTGGAATTCCTG	XFPR_10980	XFPR_10980	2421789	2423189	+	asparaginyl-tRNA synthetase
long-mer1961	CP009826	2422154	2422208	GGAGGTGGCGCACCTGCGTCCGCGCACCAATCTATTTGGTGCAGTCGCTCGTATC	XFPR_10980	XFPR_10980	2421789	2423189	+	asparaginyl-tRNA synthetase
long-mer1962	CP009826	2422310	2422352	ACAAATGTTCCGCGTCTCTACACTGGATTTAGTCAATCTACCG	XFPR_10980	XFPR_10980	2421789	2423189	+	asparaginyl-tRNA synthetase
long-mer1963	CP009826	2422376	2422442	CTTTTCGCATGATTTCTTTGGTAAAGAAACGTTCTTGACCGTCTCTGGGCAACTCAACGTAGAAGCC	XFPR_10980	XFPR_10980	2421789	2423189	+	asparaginyl-tRNA synthetase
long-mer1964	CP009826	2422460	2422532	CAAGGTGTATACCTTCGGCCCAACGTTCCGTGCTGAGAATAGTCACACGCCACGTCACCTTGCGGAATTTTGG	XFPR_10980	XFPR_10980	2421789	2423189	+	asparaginyl-tRNA synthetase
long-mer1965	CP009826	2422778	2422871	GGTTGAATGGGGACTGGATCTGCAAACCGAGCACGAGCGCTGGTTGACCGAGGAGCACATCGGTCGCCCTGTTGTGGTGACGAACTATCCCGAA	XFPR_10980	XFPR_10980	2421789	2423189	+	asparaginyl-tRNA synthetase
long-mer1966	CP009826	2422914	2422956	ACGGTCGCAGCGATGGATGTGCTGGCCCCGGGCATCGGCGAAA	XFPR_10980	XFPR_10980	2421789	2423189	+	asparaginyl-tRNA synthetase
long-mer1967	CP009826	2422976	2423027	TGAGGAGCGCTTGGAAATGCTCGATATACGCATGGCGCAATTCGGTCTGGAC	XFPR_10980	XFPR_10980	2421789	2423189	+	asparaginyl-tRNA synthetase
long-mer1968	CP009826	2423060	2423132	CCGCTACGGCTCGGTGCCGCATGCGGGGTTTGGGCTGGGGTTTGAGCGTCTGGTGGTCTACGTCTGCGGGCTG	XFPR_10980	XFPR_10980	2421789	2423189	+	asparaginyl-tRNA synthetase
long-mer1969	CP009826	2423252	2423298	ACAGTGTGCTGAACCATCTCCGTCATCTCATTTCAATCACCTAGTGT	NA
long-mer1970	CP009826	2423418	2423460	GCACATTGAGTCGCGGTAAATCCGGTCGTCATCATCACAATGC	NA
long-mer1971	CP009826	2426765	2426807	CCTCGCCTTTTCCGCCTGACGGAACAACAAGCAGTGATTAACC	XFPR_11005	XFPR_11005	2426477	2427532	+	dihydroorotate dehydrogenase
long-mer1972	CP009826	2430985	2431027	AATCCTAATGGGTTTGCCATAACGGATCGCGCATTCAATCAAT	XFPR_11025	ispG	2430187	2431452	-	4-hydroxy-3-methylbut-2-en-1-yl diphosphatesynthase
long-mer1973	CP009826	2436983	2437025	CGTGACCGCAATCGGAAGTCTGATCATGTTATTCATCACCAGT	XFPR_11055	XFPR_11055	2436531	2438291	+	ABC transporter ATP-binding protein
long-mer1974	CP009826	2438097	2438139	GTACAACAGGCACTGGAACGATTGATGACAGGGCGCACCACAT	XFPR_11055	XFPR_11055	2436531	2438291	+	ABC transporter ATP-binding protein
long-mer1975	CP009826	2438276	2438318	ACAATTCATCGAATAAACAGGGGATCGGAAGACGGCTGCAAAC	XFPR_11055	XFPR_11055	2436531	2438291	+	ABC transporter ATP-binding protein
long-mer1976	CP009826	2442953	2442995	GTGTAACAGCACCGTGGGTTCTCCATAGAGATCAACGACACAT	XFPR_11070	XFPR_11070	2442542	2443294	-	UDP-2,3-diacylglucosamine hydrolase
long-mer1977	CP009826	2443980	2444022	CGAACAACTCACTCTCTTGCCGATATCAGCATGGAAGATACGT	NA
long-mer1978	CP009826	2445839	2445881	GATCGGGAAACAGATCTCGACTCGACGTAGCAAATTGCGCTCC	XFPR_11080	XFPR_11080	2445671	2447767	-	polyphosphate kinase
long-mer1979	CP009826	2446030	2446072	CACGCACAATCAGATCAATTTTCACACCCGCCTGCGAGGCGAC	XFPR_11080	XFPR_11080	2445671	2447767	-	polyphosphate kinase
long-mer1980	CP009826	2446727	2446768	AATGTGATCACTGTTACGCAACGTGCGTGGATTGAACGGGGG	XFPR_11080	XFPR_11080	2445671	2447767	-	polyphosphate kinase
long-mer1981	CP009826	2446781	2446823	CGGACGCAACACCATGTCATAAACCTGACTCACTCGGCTCAGA	XFPR_11080	XFPR_11080	2445671	2447767	-	polyphosphate kinase
long-mer1982	CP009826	2447087	2447129	AGACAGTACTGAGGACAAGAAAACGAAGTTTTGAGAACCATCC	XFPR_11080	XFPR_11080	2445671	2447767	-	polyphosphate kinase
long-mer1983	CP009826	2447606	2447666	CAGCCGCTCTAACAACGGCACATGCTCATCCAATGCCTGCGCCAACACTCGGAAATTGAAG	XFPR_11080	XFPR_11080	2445671	2447767	-	polyphosphate kinase
long-mer1984	CP009826	2447794	2447901	AAGGGCGAGAGAGACTTGGAAGGAACAACAACAGTGAGGCCACAGTAAACCCACGCCACACGAACGGGAATTATTTCAAGCATGGGCATCAAGGCGGTATCGGCACAG	XFPR_11085	XFPR_11085	2447882	2449234	-	histidine kinase
long-mer1985	CP009826	2448095	2448137	GCGTTCGGTGATTCGTGGTAAATGTGAGGTTGGAATGCCATAA	XFPR_11085	XFPR_11085	2447882	2449234	-	histidine kinase
long-mer1986	CP009826	2448165	2448207	CCATCATCTTCGCGTTGGAAGTACACCCTAACACTACCGCCAG	XFPR_11085	XFPR_11085	2447882	2449234	-	histidine kinase
long-mer1987	CP009826	2448584	2448833	GTCACGTTTCACCTGCTCCAGGCGCAACAGTTTGCTAACGTCACGTGCTACCAGCAATAAATAATCGTCGAAATAAGGGATGAGGCGCAGATTCAAGCGCACATCAGGATTCACTGGTGAAAGCGCGTCCAACATCGACTCAGCGTTGCAACCCGGAGTCAACCATGATGCCAACGGCAACGGCTGCAACCGCTCGACGACAGGCATGTCCAGGTCGCTAGGGTAACGAAGGCCCAGCAAGGTATTCGCC	XFPR_11085	XFPR_11085	2447882	2449234	-	histidine kinase
long-mer1988	CP009826	2448847	2448889	ATTGAATGCACTGACTATTGCGATCGACAACAACCACTGCATC	XFPR_11085	XFPR_11085	2447882	2449234	-	histidine kinase
long-mer1989	CP009826	2449056	2449098	ACTTGATGCAGCCTCCAGTACCGCCAGGCAATTTCTGCTAAGG	XFPR_11085	XFPR_11085	2447882	2449234	-	histidine kinase
long-mer1990	CP009826	2450626	2450668	GCAGGGCTTCATACTCACGCAACGCACTCTCTGGGGATTTCGC	XFPR_11095	XFPR_11095	2450030	2451658	-	peptidase
long-mer1991	CP009826	2465621	2465663	ATTACGTAAGGCAATAGCTGCGGAGAGAGAGGAGATATCCGCT	XFPR_11155	XFPR_11155	2463009	2466407	+	ribonuclease E
long-mer1992	CP009826	2472231	2472321	CTGGCTGGCGGCGTCTGGCGGACAAGTACTGTTACTAGACGGCATCGCCACACTGGCACAACAGGCAGCGGATACACACGCAATCCTCCTA	XFPR_11185	XFPR_11185	2471983	2472399	+	hypothetical protein
long-mer1993	CP009826	2472472	2472514	CCAACGGACGTAGGCAGCATCTAGTTCGGCCTGGAGCATGGTC	XFPR_11190	XFPR_11190	2472454	2474325	-	ABC transporter ATPase
long-mer1994	CP009826	2472573	2472615	TCATCGCCTCAGTCAACGCTGTCAACTCTTCTTCCAAACGCTC	XFPR_11190	XFPR_11190	2472454	2474325	-	ABC transporter ATPase
long-mer1995	CP009826	2472657	2472682	AGCTAAGCTTACGCTTGACCGCCTCG	XFPR_11190	XFPR_11190	2472454	2474325	-	ABC transporter ATPase
long-mer1996	CP009826	2473336	2473378	CACAATCGTGCGCTGACCGAACGCAAAACACAGATTCTTTGCC	XFPR_11190	XFPR_11190	2472454	2474325	-	ABC transporter ATPase
long-mer1997	CP009826	2478422	2478464	CACAGCACCTAGAAGACGTGAGAATGATGCTCAGTCACCCAAT	XFPR_11205	XFPR_11205	2478304	2480376	+	membrane protein
long-mer1998	CP009826	2512249	2512291	TTGCACATCAAAATCATCAGCTCGCGCCGAATTCGAAAACGTC	XFPR_11350	XFPR_11350	2512042	2514216	-	50S rRNA methyltransferase
long-mer1999	CP009826	2513454	2513496	CCCACGCCACGACATCAAAACTACGCCAACGACTCGGCAACAA	XFPR_11350	XFPR_11350	2512042	2514216	-	50S rRNA methyltransferase
long-mer2000	CP009826	2515858	2515893	ACCTCTACAACCGCAACAACCGCAACAACCTCAGCA	NA
long-mer2001	CP009826	2516551	2516591	AGATCACACCGACGCACCGACACACCGACGCACCGACGCAC	NA
long-mer2002	CP009826	2516684	2516705	GCACCGACGCACCGACGACCGA	NA
long-mer2003	CP009826	2519464	2519506	CAGGAGTTGGTTGATGAATTCCATGCGTTAAAGCAGCGCCACT	XFPR_11380	XFPR_11380	2517871	2519724	+	helicase
long-mer2004	CP009826	2522194	2522236	ACCCGCTGCCCACACCAGGCACCCCTTCAGTACGGTTTGCTAC	NA
long-mer2005	CP009826	2526637	2526679	GAACCTCTTTTGCCTAAGATCCCTCAACGTCGTTTAAAGCAAA	NA
long-mer2006	CP009826	2530287	2530329	TCAAAAATAGTTAGAAGCATATATCATACGTTATTAATTTTCT	NA
long-mer2007	CP009826	2530419	2530968	CTCAATATATCTGCTCACACCCCTGAATGACTTAAAATTCAAATAGCACCTCAATTCTTGTCACACTCTATGAATTTAAGAAAGTGAAAGTAGCTAGAACCCAAAGAAGTCTAGCATCATTCAAATAATGGATGATATGTACCAGCTTGCTTGATAATTCACAGAGTAGTTATGGCCAACATCAGGTTGCACAGAAACAAATAAACAGTAGGATCATTGATCTAAACATTAAGAAAGTCGGTCTACTAATAGCGGCAATACGGATATGTAATGTAGGCCATAAATCTATCTTGTAATTAATGAACCCACCACAAGGTAAGGCTGATAATCGAAGGAACCGACTTCATTCATGCTGATCAGCAATGAGTCCAATACCAATCCCCAGGATACCAATGACTGTTGCGACCCAACACATGATTTCCAACAGATTTCCAAGCTAAACATCTGCGGATAGATATGCTTAGCTGTGTACTTGGGGTTATGTCGCCAAAAAAGATGAGCAACTGTAGTAAATAAGATCAAGGTGCAACTTCCATCTGCGCCAAGATAG	XFPR_11425	XFPR_11425	2530937	2532295	-	acid virulence protein B
long-mer2008	CP009826	2530996	2531038	TAAAGTGATGTGTGCCCGGTAGGGCAACGCGACGATTCTGTTG	XFPR_11425	XFPR_11425	2530937	2532295	-	acid virulence protein B
long-mer2009	CP009826	2531069	2531111	ATCCACGCCATAGATACACACCGTTCTTGTGGATCTCAACTTG	XFPR_11425	XFPR_11425	2530937	2532295	-	acid virulence protein B
long-mer2010	CP009826	2531411	2531453	CACTACTGGAATGTCAGCATCAGCCAGATGTCCTGCCACCTTC	XFPR_11425	XFPR_11425	2530937	2532295	-	acid virulence protein B
long-mer2011	CP009826	2532198	2532240	TGAGTGATCTTCTCTGGTTTATGCTCGGCTGCAGCGGTACCCG	XFPR_11425	XFPR_11425	2530937	2532295	-	acid virulence protein B
long-mer2012	CP009826	2532293	2532322	CATGCAAGGATACTCCAGGAACAAGGTTAC	XFPR_11425	XFPR_11425	2530937	2532295	-	acid virulence protein B
long-mer2013	CP009826	2532684	2532725	TTCACCGAAGCGGCGCGCACAACCGAAGCGGCGCGCACATTT	XFPR_11430	XFPR_11430	2532537	2534531	-	ATP-dependent DNA helicase Rep
long-mer2014	CP009826	2534538	2534580	AACGTTTTCCGGATACGTATTTTACCGATCAGTATATGGAAGG	NA
long-mer2015	CP009826	2538076	2538118	CTTACTTGTGAAATCTGCGTAACCTTTGTCGATCACATTCTGT	XFPR_11440	XFPR_11440	2537674	2539575	-	endopeptidase IV
long-mer2016	CP009826	2538364	2538400	GCCAACCTTCCTCAGTGCAACAACTTCACGGCGAATC	XFPR_11440	XFPR_11440	2537674	2539575	-	endopeptidase IV
long-mer2017	CP009826	2538694	2538736	GTTCACTTGCTCGCGAGTTTTTAGGCCATCTACCAGTTTCTGC	XFPR_11440	XFPR_11440	2537674	2539575	-	endopeptidase IV
long-mer2018	CP009826	2558807	2558849	CACTTCAATGGAACAGAATCATCCTTCACATCTGAGGCCCACG	NA
long-mer2019	CP009826	2562528	2562570	CGTTGCTGAACTCCTAAAATCATTCACCTCAAAAGTCTCCGAA	XFPR_11530	XFPR_11530	2562382	2564103	+	aminopeptidase
long-mer2020	CP009826	2562866	2562908	GGAACGATTACGCCAACCAAAGTTGGAAGGGTAAAACCGTCGT	XFPR_11530	XFPR_11530	2562382	2564103	+	aminopeptidase
long-mer2021	CP009826	2568442	2568484	ACCGAAATTCAAGCCGACTTTACCAAGCACCAGGACAACACCA	XFPR_11545	gltB	2568157	2572626	-	glutamate synthase
long-mer2022	CP009826	2568490	2568532	CATATACTCGCAGCAGTGATCTCCAGCACCTTCGATCACTGCC	XFPR_11545	gltB	2568157	2572626	-	glutamate synthase
long-mer2023	CP009826	2570757	2570788	GATCAGACAGGAGCAACATGATGATGCCATCA	XFPR_11545	gltB	2568157	2572626	-	glutamate synthase
long-mer2024	CP009826	2571089	2571118	TCGTACAAGGGTCGGATCTGCACGCTAAGC	XFPR_11545	gltB	2568157	2572626	-	glutamate synthase
long-mer2025	CP009826	2574563	2574663	AGTGCAATACCCCCGCAACGAGACGGTTTAGGCAGAAGCTCCTACGTTGGGCGACGCTCACCGTACCCAAGCACTACTTCTACGCAATGAGTATTAAGCAA	NA
long-mer2026	CP009826	2574731	2574775	GGCAGCCCCCAACACTGACACGGCCACCAAACTGGATACCGTCAC	XFPR_11555	XFPR_11555	2574663	2577269	+	TonB-dependent receptor
long-mer2027	CP009826	2574803	2574845	AAAAACACAGTCCATCAAGCGTGCCGCCAATTCGATCGTGGAT	XFPR_11555	XFPR_11555	2574663	2577269	+	TonB-dependent receptor
long-mer2028	CP009826	2574887	2574998	CGCCGCCGAATCACTCTCCCACCTACCCGGCATCAGCGTAGACCGCCAATTTGGCGAAGGCGAGAAAATCAGCATCAACGGTACCGACCCCGCCCTGAACCGCGTCTTGCTC	XFPR_11555	XFPR_11555	2574663	2577269	+	TonB-dependent receptor
long-mer2029	CP009826	2575001	2575093	CGGCCAAACCATTGCCTCCGGTGACTGGGGCGGTAACCCAACCGACACCAGTGGACGCACCTTCAACTACACCCTGCTGTCTCCGGAAATCAT	XFPR_11555	XFPR_11555	2574663	2577269	+	TonB-dependent receptor
long-mer2030	CP009826	2575122	2575178	GAAGCACGCATCGACGAAGGAGCGATCGGCGGCACAGTGATCGTACATACACGTCAA	XFPR_11555	XFPR_11555	2574663	2577269	+	TonB-dependent receptor
long-mer2031	CP009826	2575204	2575246	TACGCGGCTCGATCGGCTACAACTACAACGACCGCTCCCAAAA	XFPR_11555	XFPR_11555	2574663	2577269	+	TonB-dependent receptor
long-mer2032	CP009826	2575359	2575401	TTCTTCGGCTATACCACCGGTACGAATATCCCCCCTGAGGCCA	XFPR_11555	XFPR_11555	2574663	2577269	+	TonB-dependent receptor
long-mer2033	CP009826	2575403	2575445	CATCACAGGCGACGGCAGCACCCCAACCACCGCAAAAGTACCG	XFPR_11555	XFPR_11555	2574663	2577269	+	TonB-dependent receptor
long-mer2034	CP009826	2575644	2575695	GTACAAAACGGCTACATCACCGCAGCGACCATCTCCGATGGAACAGCAGGAC	XFPR_11555	XFPR_11555	2574663	2577269	+	TonB-dependent receptor
long-mer2035	CP009826	2575745	2575787	AAACAGCTTGAATCTGCGCCACCAATGGTCCGGAGACAAATGG	XFPR_11555	XFPR_11555	2574663	2577269	+	TonB-dependent receptor
long-mer2036	CP009826	2575921	2575963	ACAACAACGCATCCAACTGGGGCCTAAAGAGCGGCGAACAAGC	XFPR_11555	XFPR_11555	2574663	2577269	+	TonB-dependent receptor
long-mer2037	CP009826	2576045	2576087	CTTCAACAAATTGCAATTCGGTTACAAATACATCGGCCATAAG	XFPR_11555	XFPR_11555	2574663	2577269	+	TonB-dependent receptor
long-mer2038	CP009826	2578403	2578445	TCACCGCCTGCCCCCATCACCTCAACACACCTGACCTCCACCA	XFPR_11560	XFPR_11560	2577356	2579116	+	alpha-L-fucosidase
long-mer2039	CP009826	2583211	2583235	CTTACTCGAATACAGAGCGTCCTCT	NA
long-mer2040	CP009826	2583627	2583669	CACTGGATGTTGCCAAACAGCGCGTTGAACGTTTTGATAATCA	XFPR_11595	XFPR_11595	2583329	2586400	-	DEAD/DEAH box helicase
long-mer2041	CP009826	2583750	2583792	TCCATCGCCATCTTCAGCGCCACCTTGGCCTCCACCCGGTAGC	XFPR_11595	XFPR_11595	2583329	2586400	-	DEAD/DEAH box helicase
long-mer2042	CP009826	2584649	2584697	CATAATCTCGGCCTTGCGGCGAATGGCTTTGTCGTGCGACTCGACGTAG	XFPR_11595	XFPR_11595	2583329	2586400	-	DEAD/DEAH box helicase
long-mer2043	CP009826	2584824	2584866	ATCGCCTGCTTCGTGGTATAGCTCAGCTCTTCAGGCGAGCGGA	XFPR_11595	XFPR_11595	2583329	2586400	-	DEAD/DEAH box helicase
long-mer2044	CP009826	2585270	2585297	GTCGTATCCCTTGATGGTGTCGGCGATC	XFPR_11595	XFPR_11595	2583329	2586400	-	DEAD/DEAH box helicase
long-mer2045	CP009826	2586280	2586322	TGTGGGTGGCGGCAAAGTCCGGGGGCGCCAGCGCATGGCTGTA	XFPR_11595	XFPR_11595	2583329	2586400	-	DEAD/DEAH box helicase
long-mer2046	CP009826	2587272	2587309	CGCGCGCAGGTAGGCGGCGATTTGGTCTTGCTCGGGGC	XFPR_11600	XFPR_11600	2586387	2587802	-	restriction endonuclease subunit S
long-mer2047	CP009826	2587320	2587401	GAGCGAAGGCATCTGCTTGAATGACTCCCAATACAACATGTTGCGGTCGGCCACGATCCCACGTGAGTACTTGTTGACCTCC	XFPR_11600	XFPR_11600	2586387	2587802	-	restriction endonuclease subunit S
long-mer2048	CP009826	2587453	2587495	TCAGCGTAGGGCTTCACCACCGCATAAGCCGGGCTGACCAATC	XFPR_11600	XFPR_11600	2586387	2587802	-	restriction endonuclease subunit S
long-mer2049	CP009826	2587545	2587614	GTAGGCAATGTCACCCTTGGTCGCACGCTTGTATTTCTCCTTCTGGCTCATCACCTGCTTGCGTTTCAGG	XFPR_11600	XFPR_11600	2586387	2587802	-	restriction endonuclease subunit S
long-mer2050	CP009826	2587663	2587728	ATCGGCAGATCGGGGAACCCCGTTTCAACGCGATGACCGAAAAGACGGCCATTGCGCAACACTTGC	XFPR_11600	XFPR_11600	2586387	2587802	-	restriction endonuclease subunit S
long-mer2051	CP009826	2587736	2587813	CCGGCAACTTCGGAATCCAAGGCAACCCCGAGTTGCGATAAGTCGGATACACGCTCACCACCGCCATCACGCCCCCCC	XFPR_11600	XFPR_11600	2586387	2587802	-	restriction endonuclease subunit S
long-mer2052	CP009826	2587853	2587883	CGCGAGGATATCGGCACGGATGTCGGCCAGC	NA
long-mer2053	CP009826	2587918	2587985	CAAACGAAATCTCGTAGCCAACCTGAGTCTTGTCCGTGGCGATCCAAGCGTCCGGCGCGTGCGGCAGC	NA
long-mer2054	CP009826	2588157	2588199	CTGCGCTTGGCGATGACCGGCCGCGCGGCGGCGTCGCGCCAGC	NA
long-mer2055	CP009826	2588237	2588321	TAAGCGTTCGTCCTGCGCCTTACACACAGCATCGAAGCCGGCGCAGAACGCATTGTGGTCGTCAAACACGGCGCGGCCCAATGCC	NA
long-mer2056	CP009826	2588414	2588476	CTTGCGCGCGGCGGCGGCCTCGTTGTCGTCGCCGCTGTCGCTGTCGCTGTCGTCATCCTCGTT	NA
long-mer2057	CP009826	2588918	2588960	CGGCAGGGCGATGATGGCTTCAAGCCAATCGTTCTCCAGCACC	NA
long-mer2058	CP009826	2589323	2589350	ACCTTCGCCCTTCAACAGCAGATCGGCC	NA
long-mer2059	CP009826	2590099	2590146	CACGCAGGCGGTCGTCAGCGACGTTCTAGATGAAGTCGGAAATCCACT	NA
long-mer2060	CP009826	2590784	2590830	GTAGGCCGTGGAGGCAAGGCCAGGGCGGTGACAACGCTTAGATCACC	XFPR_11610	XFPR_11610	2590192	2590893	-	hypothetical protein
long-mer2061	CP009826	2591057	2591104	GAACGCATTTGCAATGAACTCACGTGCCGCCTCGGCGTTGAGATTTTC	XFPR_11615	XFPR_11615	2590904	2593927	-	DEAD/DEAH box helicase
long-mer2062	CP009826	2592968	2593010	CACCGTACCCAACTGCTGCTGCTGTGTGGCAGTGACAATGCGT	XFPR_11615	XFPR_11615	2590904	2593927	-	DEAD/DEAH box helicase
long-mer2063	CP009826	2593025	2593067	GGCAGCCACAATCTGATAAGGTCGCATCACCAACAACTTACGA	XFPR_11615	XFPR_11615	2590904	2593927	-	DEAD/DEAH box helicase
long-mer2064	CP009826	2594048	2594090	ACCGCAACGATGCGGGCTTGGGCTTCGAGGGGGGGGATGGGGA	XFPR_11620	XFPR_11620	2593924	2595156	-	restriction endonuclease subunit S
long-mer2065	CP009826	2594095	2594221	ATATTTCATGATCATCGTCTTGTCACCACGAGGCATCTTTGTGCCCTTTGCATGTTGCGAGTCGTATGTGAAGAAATCATCCGAAGCCAGCAAATAGTAAAGATAACGAGGCTTGAGCGTGGCCTTG	XFPR_11620	XFPR_11620	2593924	2595156	-	restriction endonuclease subunit S
long-mer2066	CP009826	2594293	2594356	CTTGAGGTAGGGGCGAATATTCCCTATCAAGATGTCATTGGCTTGATAACCGATGACAGTTCCA	XFPR_11620	XFPR_11620	2593924	2595156	-	restriction endonuclease subunit S
long-mer2067	CP009826	2594395	2594419	GTCGGGAAGCAGATTGTCAACCCCA	XFPR_11620	XFPR_11620	2593924	2595156	-	restriction endonuclease subunit S
long-mer2068	CP009826	2594530	2594572	GAACCTCAAAAGCGCATCGCGATAGTACTGATACTGCCGGCGA	XFPR_11620	XFPR_11620	2593924	2595156	-	restriction endonuclease subunit S
long-mer2069	CP009826	2595208	2595231	GAGACTGCTGCCACATCAGGCCGC	NA
long-mer2070	CP009826	2596669	2596706	CGTCTCATTGAGGTTAGCGTCCCACTTCGCTCCGGCCC	XFPR_11630	XFPR_11630	2595427	2597010	-	restriction endonuclease subunit M
long-mer2071	CP009826	2596797	2596885	ATTGGGCGTAGTCAAAATCGGTATGACCGTTACCGATGCGGCGCTCCTGCGCATTGATGTAACTGGTTAGGTTCTCGGAGATAAAGCGA	XFPR_11630	XFPR_11630	2595427	2597010	-	restriction endonuclease subunit M
long-mer2072	CP009826	2597205	2597247	GTACTCCTGACATTCTTCGACTACCCCGGACAACTGCTTTTTC	NA
long-mer2073	CP009826	2597307	2597349	ACCGCAGTAGCACTCCAAAACTGTGCCGAGTCCTCAGAGCACC	XFPR_11635	XFPR_11635	2597340	2597537	-	hypothetical protein
long-mer2074	CP009826	2597351	2597386	CCAATGCAACGTGCCCCCCCCCCCTTTGCATATCGT	XFPR_11635	XFPR_11635	2597340	2597537	-	hypothetical protein
long-mer2075	CP009826	2598139	2598163	CCTCTGTCATGCGCTTCATGCTTGA	XFPR_11645	XFPR_11645	2598154	2598354	-	hypothetical protein
long-mer2076	CP009826	2598365	2598407	ACGACTCTCAAGCCCCAACACCTTGAATGGATGCGCCTAACAC	NA
long-mer2077	CP009826	2599277	2599319	CGAAGGACCGGAGGCCTACCCAAAGGGCGCCCTGGACTACCTC	XFPR_11655	XFPR_11655	2599092	2600624	+	hypothetical protein
long-mer2078	CP009826	2601174	2601287	CTTGAAAGCCTTTGTAGATGCGCAATGGCTGGCCGAATTCGATGCACGCTTGGAGACCTACCGTCCCGTGCTATCGGGCGATCAGGACGATCAGGACGATCAAGACGAACCTGA	XFPR_11660	XFPR_11660	2600605	2601327	+	hypothetical protein
long-mer2079	CP009826	2601805	2601847	CATCGCCGCGGACTTCAACAATTTGGGCGGCGACATCAAGACC	XFPR_11665	XFPR_11665	2601320	2604754	+	ATP-dependent exonuclease SbcCD, C subunit-likeprotein
long-mer2080	CP009826	2602277	2602329	GAAGCGGCCCAGCTAACTGTGAAGATCCAGCACCTGGAAGAACAGCGCAAGAC	XFPR_11665	XFPR_11665	2601320	2604754	+	ATP-dependent exonuclease SbcCD, C subunit-likeprotein
long-mer2081	CP009826	2602374	2602416	ACGGCGGCGACCGCCTGGAAAAGCTGGCGGCAGAGATTGAGCA	XFPR_11665	XFPR_11665	2601320	2604754	+	ATP-dependent exonuclease SbcCD, C subunit-likeprotein
long-mer2082	CP009826	2602423	2602448	GCAAACCAAGGCACAACGCCACAAGA	XFPR_11665	XFPR_11665	2601320	2604754	+	ATP-dependent exonuclease SbcCD, C subunit-likeprotein
long-mer2083	CP009826	2602450	2602471	ATCCGACCGCTACCAAACGCTA	XFPR_11665	XFPR_11665	2601320	2604754	+	ATP-dependent exonuclease SbcCD, C subunit-likeprotein
long-mer2084	CP009826	2602963	2602991	TGCGCAGGCGCTGGTACACAAACTCATCA	XFPR_11665	XFPR_11665	2601320	2604754	+	ATP-dependent exonuclease SbcCD, C subunit-likeprotein
long-mer2085	CP009826	2603555	2603597	CAGCAGATGTGGAATCAGGCCGTTAGCGCTTGGGATGATGCGC	XFPR_11665	XFPR_11665	2601320	2604754	+	ATP-dependent exonuclease SbcCD, C subunit-likeprotein
long-mer2086	CP009826	2604430	2604479	GGCGGCAAGCCTGGCCTACCAATTTGGGTTGAAGTGGGATGAGGTGCGTT	XFPR_11665	XFPR_11665	2601320	2604754	+	ATP-dependent exonuclease SbcCD, C subunit-likeprotein
long-mer2087	CP009826	2604649	2604767	GCACAACAAGGGCGGGTGTGATTCGCAGTTACGCTGTCTGTCGATTGAGGAGTACCAGGCGGAGAAAGCCAATGGAAGCGCGACGGGAGGCGCCGCAGCCCCATGAGTTGGGCCACACC	XFPR_11670	XFPR_11670	2604751	2605956	+	hypothetical protein
long-mer2087	CP009826	2604649	2604767	GCACAACAAGGGCGGGTGTGATTCGCAGTTACGCTGTCTGTCGATTGAGGAGTACCAGGCGGAGAAAGCCAATGGAAGCGCGACGGGAGGCGCCGCAGCCCCATGAGTTGGGCCACACC	XFPR_11665	XFPR_11665	2601320	2604754	+	ATP-dependent exonuclease SbcCD, C subunit-likeprotein
long-mer2088	CP009826	2605069	2605156	CAAGCGCAGCAGTTTGAAGCGCTGTGGCAGCAGACCGCAGCCGCGCAGCCCATGCTCCTGGCATGGTTGTTACGACGCCCGACCCAGG	XFPR_11670	XFPR_11670	2604751	2605956	+	hypothetical protein
long-mer2089	CP009826	2605523	2605550	TCATCACCGAGAACGAAATCAGCTTCCT	XFPR_11670	XFPR_11670	2604751	2605956	+	hypothetical protein
long-mer2090	CP009826	2605593	2605635	TGGCTACGGCTGGGAGCCGCTAGCACGCGCCGCGTGGCTGCAT	XFPR_11670	XFPR_11670	2604751	2605956	+	hypothetical protein
long-mer2091	CP009826	2605969	2605996	GCGGTGGGCTGGGGCAACGCTCCGCCAT	NA
long-mer2092	CP009826	2605998	2606034	AATCACAACACCCCCGCCCCCGTTCTTGGTTAGTGCT	NA
long-mer2093	CP009826	2607665	2607700	TTCGTCCATAACGGCACACGCACCCCCATCCACTCC	XFPR_11680	XFPR_11680	2607497	2607823	+	hypothetical protein
long-mer2094	CP009826	2607855	2607972	AGACCGCGCTGTTCATGGTCTACCTACTGGTCGCGATGCTGTCGGCGCAGTGCGGCAGCAACAGTGCCGGCCAGTTCAAGGAAGGGATACAGAAGAACGTGCTGTGGGGACGGTGCCA	XFPR_11685	XFPR_11685	2607869	2608249	+	hypothetical protein
long-mer2095	CP009826	2608002	2608059	AATCCCTGAGTCAGGAGGCAGCCTTCCGTTCGTTGGGGATATGTATCGCTTTTTATCA	XFPR_11685	XFPR_11685	2607869	2608249	+	hypothetical protein
long-mer2096	CP009826	2608066	2608098	TTATGGGGATGCGACTGATGCCGGGTTCAGAAC	XFPR_11685	XFPR_11685	2607869	2608249	+	hypothetical protein
long-mer2097	CP009826	2608327	2608369	AGGCGGGTAGCCATACTTGCGGAGGATGCGCTTCACTAGGACA	XFPR_11690	XFPR_11690	2608246	2611380	-	DEAD/DEAH box helicase
long-mer2098	CP009826	2608795	2608837	GGACAGGATGGAAATATCTGGTCTGTTGATTCCAGAAGCCGCC	XFPR_11690	XFPR_11690	2608246	2611380	-	DEAD/DEAH box helicase
long-mer2099	CP009826	2611711	2611801	CGCCGGTGGTGCATCGCCAGAGGGTCCAGATCAACGGCGTTGCGGTCGCTAGCGGGGGCGGGCTTGTGGTGCAGATCGCTCGGTGCGTCGG	XFPR_11695	XFPR_11695	2611689	2611886	+	hypothetical protein
long-mer2100	CP009826	2611871	2611951	GCAGCGCAGCGACTAGCCCGTTTGCCAAGGTGGGGGGCTGCGGTGTGGATTTGCGCGGGGCTTGCTGGGGGTGGAGAGGTT	XFPR_11695	XFPR_11695	2611689	2611886	+	hypothetical protein
long-mer2101	CP009826	2611977	2612019	CACTGCTGTCTTGGTGCAGTGCATGGAGGCTTGGTTCTGGTGA	NA
long-mer2102	CP009826	2612028	2612070	GCGTGGCGGCCGTTCGAAGGGGTGCTGCGGCAGCGGTGCATTG	NA
long-mer2103	CP009826	2612087	2612129	GTGCATGGAGGCAGGGGCATCTATCCAAGGTCATAGGGCGGCT	XFPR_11700	XFPR_11700	2612117	2613445	-	type I restriction-modification systemspecificity determinant
long-mer2104	CP009826	2612955	2613482	TGTTGTTCTTCGATGGGTGGAATGAGCGTTACAAAACTCTCGATTCGACCCGGAGAGGTGTGCTTTACCGTTGTGCCTGTAGCGGAGCCCGTAACCCACGACCGATACTCATAAGTACGCAATAGATACTGAATAAATCGTGGTGACGCTGGTATTCCAGGTTTGAATTCGAGCAAACCAACGCGCTGATTGTGCAGCCAGATGGTTGAGTCATTCGGAATGATCGCAGCATATCCAAGCGTGTCAGACTCTTTGCTGAGATCTGTCATAGTCACGACAACTTGCCCCGGCTTTAGAACGTAATCCTCAGGCACTGGACCGTTGTAGTACTTGCGCTTGCCGTCTTGAAAGCCCCCGCCGATAGCGAAATTGCCTGGTGTGACAAGAACTGTGTCCAGCGGTTCGTCAGTGAAGAACTCACCTTTGAAAGCGGATCCGTGTTTAACCTTCAATATTTCTCCGAGCGCGACTTCACGCCACTCACCCACCATATCCAAGCTCCTTCAAATTGGCCGCAATCGCCGCGTC	XFPR_11700	XFPR_11700	2612117	2613445	-	type I restriction-modification systemspecificity determinant
long-mer2104	CP009826	2612955	2613482	TGTTGTTCTTCGATGGGTGGAATGAGCGTTACAAAACTCTCGATTCGACCCGGAGAGGTGTGCTTTACCGTTGTGCCTGTAGCGGAGCCCGTAACCCACGACCGATACTCATAAGTACGCAATAGATACTGAATAAATCGTGGTGACGCTGGTATTCCAGGTTTGAATTCGAGCAAACCAACGCGCTGATTGTGCAGCCAGATGGTTGAGTCATTCGGAATGATCGCAGCATATCCAAGCGTGTCAGACTCTTTGCTGAGATCTGTCATAGTCACGACAACTTGCCCCGGCTTTAGAACGTAATCCTCAGGCACTGGACCGTTGTAGTACTTGCGCTTGCCGTCTTGAAAGCCCCCGCCGATAGCGAAATTGCCTGGTGTGACAAGAACTGTGTCCAGCGGTTCGTCAGTGAAGAACTCACCTTTGAAAGCGGATCCGTGTTTAACCTTCAATATTTCTCCGAGCGCGACTTCACGCCACTCACCCACCATATCCAAGCTCCTTCAAATTGGCCGCAATCGCCGCGTC	XFPR_11705	XFPR_11705	2613435	2614994	-	DNA methyltransferase
long-mer2105	CP009826	2615253	2615331	TCACTGACGCGGGGAGTCAGCAGTGTTCCGGGAGATGAGGGACGTTGAGGTACCCCCGAATCCGCTGGGCCATGAGTGA	NA
long-mer2106	CP009826	2615564	2615648	TCCGTTGCCGCGCGGTCGCTGTCTCTTGCCGCGTCGCTGGAGGGAAATAGCGTGATGTGTGTCCGTGACGCGAAGATCACTTGCT	NA
long-mer2107	CP009826	2615826	2615868	AAAGGCATGAAAGATCGGCGCAGTGTCCTGCTTGGTGATCTTG	XFPR_11715	XFPR_11715	2615673	2615927	-	hypothetical protein
long-mer2108	CP009826	2615892	2615961	GTGAGTCCCATGACTGACTGCTGGGACACGTTCCACGCATCAGTATCTCCCCCCCGATTGAGCATTTTGG	XFPR_11715	XFPR_11715	2615673	2615927	-	hypothetical protein
long-mer2109	CP009826	2616372	2616414	GATGTCTTTTACTGATCTGTTCCTGCTGTCTGGACAGTGCTCA	XFPR_11720	XFPR_11720	2616412	2617305	-	hypothetical protein
long-mer2110	CP009826	2617541	2617567	GGGGGCGGCAGTTTCGACAGGCGCAAT	XFPR_11725	XFPR_11725	2617310	2617603	+	hypothetical protein
long-mer2111	CP009826	2618981	2619019	CGGCGGATGTGGGATGTGGGCGCATTGCAAGAAGGTGGT	XFPR_11735	XFPR_11735	2618876	2619085	+	hypothetical protein
long-mer2112	CP009826	2619046	2619136	GCGATCTGTGTTGGCGCTGCGTCCCCGGAATCAACAGTAATTCAGGTGAGACGCGACTGGGTGCACATGAAGGGGCGCTGGTGTCTGTGGG	XFPR_11735	XFPR_11735	2618876	2619085	+	hypothetical protein
long-mer2112	CP009826	2619046	2619136	GCGATCTGTGTTGGCGCTGCGTCCCCGGAATCAACAGTAATTCAGGTGAGACGCGACTGGGTGCACATGAAGGGGCGCTGGTGTCTGTGGG	XFPR_11740	XFPR_11740	2619076	2619279	-	hypothetical protein
long-mer2113	CP009826	2619175	2619229	TTGATGCGGTGGTGGGATGCGTTGATCCAAGCGGACCGACTCAGTGAGCAGCCCA	XFPR_11740	XFPR_11740	2619076	2619279	-	hypothetical protein
long-mer2114	CP009826	2619298	2619324	GGTTTCTAGTGTGCAGCCGCTGCGGGG	XFPR_11745	XFPR_11745	2619303	2619908	-	hypothetical protein
long-mer2115	CP009826	2620038	2620080	GTTTCAGATTGCAGGCGTTGAAAAGGCCATAGCGCTTGTCCGA	NA
long-mer2116	CP009826	2620215	2620261	ATGCGATGCGCATCACATCACCTTAGGTCATGATGTTGCTCACTCCA	NA
long-mer2117	CP009826	2620276	2620318	ATCCATCGGTTGCAATGCGGCTCCTGCCCGCTGCCACTGGTGA	NA
long-mer2118	CP009826	2622363	2622405	GATTTTCGCCCAGGGTCTGGTGATGGTCCTAAAAAATATCTAG	NA
long-mer2119	CP009826	2622435	2622475	GTTCAACAATGAAAAGAGTCTGGAGATTATTCATCGTATCT	XFPR_11760	XFPR_11760	2622443	2622907	+	hypothetical protein
long-mer2120	CP009826	2622525	2622580	AAAATCAATCGCACGCTGCAATCATGCCTAGCGTGCCCTGTCCCGGAAAGGACTTT	XFPR_11760	XFPR_11760	2622443	2622907	+	hypothetical protein
long-mer2121	CP009826	2622878	2622922	CTTGTAAAGATTGACAATGAATCTCTGTAAATAAATTAAGGACAG	XFPR_11760	XFPR_11760	2622443	2622907	+	hypothetical protein
long-mer2122	CP009826	2623161	2623221	ATCCATATTACATGGGATCATTTTATTGAGGATGACTCCTTTTGAAGCAAAATTAGCCGGA	XFPR_11765	XFPR_11765	2622928	2623437	+	hypothetical protein
long-mer2123	CP009826	2623279	2623311	CCAATGAGAGTGATGTGGGCGCAATCGATAAAA	XFPR_11765	XFPR_11765	2622928	2623437	+	hypothetical protein
long-mer2124	CP009826	2623327	2623369	ATCTGGATGACCTTTAAAAACACTTACCAGTTTCCTGGTGAAG	XFPR_11765	XFPR_11765	2622928	2623437	+	hypothetical protein
long-mer2125	CP009826	2623507	2623549	AGCGTTTATTTTCTTTTATGGCCCTGATTTTAATAAAAACGAT	XFPR_11770	XFPR_11770	2623439	2624023	+	hypothetical protein
long-mer2126	CP009826	2623605	2623639	ATTCGTTTGACGTAAATCTCGCGGGGCCGTTAACT	XFPR_11770	XFPR_11770	2623439	2624023	+	hypothetical protein
long-mer2127	CP009826	2626907	2626949	TGTGGCTTCCTCTGCGCTAACTGCGCTGGAGCGTAAGGACAGT	XFPR_11780	XFPR_11780	2624763	2628173	+	hemolysin
long-mer2128	CP009826	2626983	2627030	CTGACCATCAGCAACTATTTCGATGAGATCTATTCCGGCTACAAGGTC	XFPR_11780	XFPR_11780	2624763	2628173	+	hemolysin
long-mer2129	CP009826	2627048	2627108	TGACGGGGTGACCTGGGATGAGGCGGCGATTAAAGCGCGTGTTATCAGCAACGGGGATGCC	XFPR_11780	XFPR_11780	2624763	2628173	+	hemolysin
long-mer2130	CP009826	2627114	2627150	CAACTATCTCCGCGGTTACAACGACGGCAGTAACCGT	XFPR_11780	XFPR_11780	2624763	2628173	+	hemolysin
long-mer2131	CP009826	2627399	2627441	TGTGGCTTCCTCTGCGCTAACTGCGCTGGAGCGTAAGGACAGT	XFPR_11780	XFPR_11780	2624763	2628173	+	hemolysin
long-mer2132	CP009826	2627475	2627522	CTGACCATCAGCAACTATTTCGATGAGATCTATTCCGGCTACAAGGTC	XFPR_11780	XFPR_11780	2624763	2628173	+	hemolysin
long-mer2133	CP009826	2627540	2627600	TGACGGGGTGACCTGGGATGAGGCGGCGATTAAAGCGCGTGTTATCAGCAACGGGGATGCC	XFPR_11780	XFPR_11780	2624763	2628173	+	hemolysin
long-mer2134	CP009826	2627606	2627642	CAACTATCTCCGCGGTTACAACGACGGCAGTAACCGT	XFPR_11780	XFPR_11780	2624763	2628173	+	hemolysin
long-mer2135	CP009826	2630146	2630188	TAAACCGAAATATCCTCTTTCCCGTGATGCATTCCCCTGCTGT	NA
long-mer2136	CP009826	2630594	2630623	GCCTTCCAGTTTGTGATGGGCCTCGATGAG	NA
long-mer2137	CP009826	2631493	2631519	GTTGGTGAAAGCAATCCAGGTGGCCGC	XFPR_11810	XFPR_11810	2630822	2632216	+	hypothetical protein
long-mer2138	CP009826	2631563	2631589	GTGATTGGCAGCGTGGCCTTGCTGGCG	XFPR_11810	XFPR_11810	2630822	2632216	+	hypothetical protein
long-mer2139	CP009826	2631757	2631784	GGCCTTGAGCCACAGCATCGCAACAGCA	XFPR_11810	XFPR_11810	2630822	2632216	+	hypothetical protein
long-mer2140	CP009826	2631868	2631943	CCTCATGAGGCTATGGGACCGCACCGTCGGGCGTATCGCCCAGGGGGCCGAGCGCATCAAAGGCTTTTTCCGAGCG	XFPR_11810	XFPR_11810	2630822	2632216	+	hypothetical protein
long-mer2141	CP009826	2633801	2633843	GCCGGGGACGCCTTACGCTTGCTTCTGCGCTGGAATCCGGTGC	NA
long-mer2142	CP009826	2633930	2633972	TTGCTGCTGGACGTAGTTGACAATCATATTTTTGGCAAGGTCG	XFPR_11830	XFPR_11830	2633879	2634130	-	hypothetical protein
long-mer2143	CP009826	2633987	2634029	GACGTTGCCGCTGGCACCGGCAGCTAAGGCGGTGGTGATTTGG	XFPR_11830	XFPR_11830	2633879	2634130	-	hypothetical protein
long-mer2144	CP009826	2634139	2634181	TGGGGTCGTGGGCGGCGTGGTTTGCGGCGGAGTTTATTTAACG	NA
long-mer2145	CP009826	2634363	2634393	GTAATAATCTTCACCATTTTCCCCCTCCCCT	NA
long-mer2146	CP009826	2634805	2634835	AGGATTATTTCTTATATCAATCGTCCATCTT	XFPR_11840	XFPR_11840	2634757	2635005	-	hemagglutinin
long-mer2147	CP009826	2635160	2635202	GCCGGCCCTTAAGGGCCGGCACCCGCGTATCTAAATAAATTAC	NA
long-mer2148	CP009826	2636692	2636734	CGCTGGAGGCGGCGGCGCCTTCGGCGCCACTGCTGCAGTGTTG	XFPR_11850	XFPR_11850	2635628	2636872	-	hemagglutinin
long-mer2149	CP009826	2637318	2637351	CCAGACTGCTCCAGCGGGACACTCATCATAAAAA	XFPR_11855	XFPR_11855	2637267	2637644	-	hypothetical protein
long-mer2150	CP009826	2637477	2637582	AAGTAATTTTCCTACTAAAAACAGGAAGTCATTTTTTCTTTCTTCAAATGAGGCTGGATCTCTTTGCACAACAGAAACTCCATGTGCATCTCCTATATAACCCCAA	XFPR_11855	XFPR_11855	2637267	2637644	-	hypothetical protein
long-mer2151	CP009826	2637629	2637671	GCTGTTGCGTTAACATGCAATTACCTCATCTAAATTTGAGTTC	XFPR_11855	XFPR_11855	2637267	2637644	-	hypothetical protein
long-mer2151	CP009826	2637629	2637671	GCTGTTGCGTTAACATGCAATTACCTCATCTAAATTTGAGTTC	XFPR_11860	XFPR_11860	2637654	2638907	-	hemagglutinin
long-mer2152	CP009826	2637711	2637734	TTCGATATCAATCGTCCACCTGGC	XFPR_11860	XFPR_11860	2637654	2638907	-	hemagglutinin
long-mer2153	CP009826	2639101	2639143	GCGGCTTGGTCTGCGGCGGTGACTTGGCGGGTTTTGAGATCGG	NA
long-mer2154	CP009826	2639206	2639232	AAGCCGGCGTTGAGCGGTAGGCACCAC	NA
long-mer2155	CP009826	2639285	2639316	GAATAAAAGAGGATGATTTTTGGTAATAGATT	NA
long-mer2156	CP009826	2639554	2639605	ATCTGAAGTAGGAAATGATTTCCTAAACATCTCCACCAGTTCCTCGGTAGTA	XFPR_11865	XFPR_11865	2639443	2639820	-	hypothetical protein
long-mer2157	CP009826	2639694	2639726	CTTCAAACGAGTCTGGATCCAATTGTTGAGGAA	XFPR_11865	XFPR_11865	2639443	2639820	-	hypothetical protein
long-mer2158	CP009826	2639746	2639788	TATACCATTCCAAAGGCTAGGAAAAGCCCCTCCTAAATTTTCA	XFPR_11865	XFPR_11865	2639443	2639820	-	hypothetical protein
long-mer2159	CP009826	2639803	2639891	CTGCTCTTGAGTTAACATAAATCCACCTATCACCTGAATTTAATTTCAACAGTTTCTTCTGTAAATTTCCCCAAACTAGAATTATTTTG	XFPR_11870	XFPR_11870	2639832	2641082	-	hemagglutinin
long-mer2159	CP009826	2639803	2639891	CTGCTCTTGAGTTAACATAAATCCACCTATCACCTGAATTTAATTTCAACAGTTTCTTCTGTAAATTTCCCCAAACTAGAATTATTTTG	XFPR_11865	XFPR_11865	2639443	2639820	-	hypothetical protein
long-mer2160	CP009826	2639946	2639977	CAAACGTACAATGGTTCCATCACTCAGATTTG	XFPR_11870	XFPR_11870	2639832	2641082	-	hemagglutinin
long-mer2161	CP009826	2640060	2640159	GCTGAATGCTTCTGATTCAAGGACCTTTACATTACCCGCTTTATTACTCCCCCCGACAGAGCCGCGCGGTGTCACTTTCGCTTTTAAACCAGAAAAAACA	XFPR_11870	XFPR_11870	2639832	2641082	-	hemagglutinin
long-mer2162	CP009826	2640246	2640281	CCTGGCCGCCATCCGCTCCAAAACATCTTTACTGAG	XFPR_11870	XFPR_11870	2639832	2641082	-	hemagglutinin
long-mer2163	CP009826	2640324	2640366	GCCGGCCGCAGCCAAGGCAAACCCGACATCCGCGATCACTGAG	XFPR_11870	XFPR_11870	2639832	2641082	-	hemagglutinin
long-mer2164	CP009826	2640392	2640437	CATGTTGATCGCCTCCAACAACGAAAGCCTCCGACATGCGAGAAAC	XFPR_11870	XFPR_11870	2639832	2641082	-	hemagglutinin
long-mer2165	CP009826	2640449	2640476	GATCTTCAACGGCGCTCTCACCTAATTG	XFPR_11870	XFPR_11870	2639832	2641082	-	hemagglutinin
long-mer2166	CP009826	2640500	2640542	GGATTTTCTCCAACTCATGAACGGTATCCACCGGATGCAGGAT	XFPR_11870	XFPR_11870	2639832	2641082	-	hemagglutinin
long-mer2167	CP009826	2640587	2640629	AGCCTTTTAAGAGTCCATCAAAAGTTAATTTATTTTGGCGGGC	XFPR_11870	XFPR_11870	2639832	2641082	-	hemagglutinin
long-mer2168	CP009826	2640675	2640752	GCCTTTCTCCGTAGCGGCCTCAAACTCCTCGCTTAGCATTTGAACGTATTGCTTGGGCGCCAACCAGTTGTTATCCAC	XFPR_11870	XFPR_11870	2639832	2641082	-	hemagglutinin
long-mer2169	CP009826	2640768	2640816	ATGGGTGGCGGTGGCCGCATCAGTGTTGCCGGTGCTGGCGATGCCGGTG	XFPR_11870	XFPR_11870	2639832	2641082	-	hemagglutinin
long-mer2170	CP009826	2641251	2641296	ATTGAATCCGTTGCTGGGGTCCTGTGCGGCGTGGTCTGCGGCGGTG	NA
long-mer2171	CP009826	2641381	2641407	AAGCCGGCGTTGAGCGGTAGGCACCAC	NA
long-mer2172	CP009826	2641426	2641468	GATCAAACAGAGTTTATTTAAAGTAACTGCGTTTGAATAAAAG	NA
long-mer2173	CP009826	2641482	2641513	GTAATGAATACCGACACAGATGCCGCCCCATG	NA
long-mer2174	CP009826	2641640	2641673	TTTATATACCCAGACTGCTCCAGCGGGACACTCG	XFPR_11875	XFPR_11875	2641598	2641975	-	hypothetical protein
long-mer2175	CP009826	2641709	2641751	ATCCGAAGCAGGAAAAGATTTCCTAAACATCTCCACCAGTTCC	XFPR_11875	XFPR_11875	2641598	2641975	-	hypothetical protein
long-mer2176	CP009826	2641754	2641836	GGTCGTGCCCGTAATAAATTCCCCATTCTTAGCAAGCTTAAGCTTGCCATCATCTAGTAGCCTCCCCATTATAAATAGAAAAT	XFPR_11875	XFPR_11875	2641598	2641975	-	hypothetical protein
long-mer2177	CP009826	2641877	2641919	AGGATACATTTCATGTATATTTCCTATACAACTCCAAAGGCCA	XFPR_11875	XFPR_11875	2641598	2641975	-	hypothetical protein
long-mer2178	CP009826	2642086	2642128	AGACGAAACCGACCTGAAATGTACAATCGTGCCATCACTCGCA	NA
long-mer2179	CP009826	2642496	2642538	CCCACTCATATTCATCTTCACAATTTTCTCCTTTATACACCCA	XFPR_11880	XFPR_11880	2642488	2642880	-	hypothetical protein
long-mer2180	CP009826	2643108	2643134	TGATCGGTTAGCATTTCTGATTTAAAT	XFPR_11885	XFPR_11885	2642885	2644060	-	hypothetical protein
long-mer2181	CP009826	2643167	2643243	TTCTAGCTGTATACCTTCAACAACCAGGGGGTTTAAATTACGCTTACCAATCACCTCTTTGATATCAACATATGTTT	XFPR_11885	XFPR_11885	2642885	2644060	-	hypothetical protein
long-mer2182	CP009826	2643251	2643288	TTCCTCTACCAGCTTTACAAGATTCCTGGCCGCCATCC	XFPR_11885	XFPR_11885	2642885	2644060	-	hypothetical protein
long-mer2183	CP009826	2643591	2643632	TTGATATCGTTGATGCCTGCCTCCCCCAAGCCATTCATTAAC	XFPR_11885	XFPR_11885	2642885	2644060	-	hypothetical protein
long-mer2184	CP009826	2643703	2643766	AGTTGTTCTTGGCATCACTGAGTTCTTTTTCCATTTGCAGTTGTTGCTGGGTGGCCAACCAGTT	XFPR_11885	XFPR_11885	2642885	2644060	-	hypothetical protein
long-mer2185	CP009826	2643917	2643976	GGTGAGGACGCTGGAGGCGGCACCGGTACACGCCAGCAAGGCATGGAGGGCGGCGTGTAA	XFPR_11885	XFPR_11885	2642885	2644060	-	hypothetical protein
long-mer2186	CP009826	2644127	2644154	GATTTGACGGTAGGTGCCGCCGGGTCCC	NA
long-mer2187	CP009826	2644193	2644223	GATGGCTTGCTCACGTAATGCTTGGCGCTGT	NA
long-mer2188	CP009826	2644952	2644979	CACCTTGGTTCCATCACTCAGATCAGCT	XFPR_11895	XFPR_11895	2644832	2645080	-	hemagglutinin
long-mer2189	CP009826	2645802	2645866	CTTTTGTAAACTCTCTTAAAGGCGGATTATCCCTTATCTCAATGGTCCATCTTGCTTTAGTCTCA	XFPR_11905	XFPR_11905	2645773	2646132	-	hemagglutinin
long-mer2190	CP009826	2645915	2645967	AGATCAGCTCTATAAACCCCTTGACTCACGTTCTTTAAAGGCACATCCCCCGC	XFPR_11905	XFPR_11905	2645773	2646132	-	hemagglutinin
long-mer2191	CP009826	2646044	2646073	TTACTCCCCCCGACAGAGCCACGCGGTGTG	XFPR_11905	XFPR_11905	2645773	2646132	-	hemagglutinin
long-mer2192	CP009826	2646098	2646139	ACAAATTCGCTACTTGGGTTATTTTTATCCACCAAAGCGGAT	XFPR_11905	XFPR_11905	2645773	2646132	-	hemagglutinin
long-mer2193	CP009826	2646159	2646182	GCTGCTGCAGCGCGATGAAGTGAC	NA
long-mer2194	CP009826	2646278	2646311	CGGCATCTGTATCTTTAAATAAATCACTGCAACA	NA
long-mer2195	CP009826	2646478	2646511	AAACATCTCCACCTGTTCCTCAGTCGTGCCTGTC	XFPR_11910	XFPR_11910	2646343	2646720	-	hypothetical protein
long-mer2196	CP009826	2647029	2647058	ATACGGTAAGGGTTCCAGCTGTTTCCCTGA	XFPR_11915	XFPR_11915	2646732	2647982	-	hemagglutinin
long-mer2197	CP009826	2647114	2647156	ACGTACTTTTCATATTGCACCGCCAGTTTTTCAAGGTTCCTGG	XFPR_11915	XFPR_11915	2646732	2647982	-	hemagglutinin
long-mer2198	CP009826	2647989	2648031	GGCAAGGTCGCTGCTGGCAGCACTGACGTTGCCGCTGGCACCG	NA
long-mer2199	CP009826	2648254	2648296	ATAGATTTGCAGTAATACCAATACAGATACCGCCCCATGAGGG	NA
long-mer2200	CP009826	2648428	2648455	CCATACCGCTCCAGCGGGACATTCATCA	XFPR_11920	XFPR_11920	2648377	2648754	-	hypothetical protein
long-mer2201	CP009826	2648462	2648503	AACCAACACCCTGATACCATTTCTTCATCCGAAGCAGGAAAT	XFPR_11920	XFPR_11920	2648377	2648754	-	hypothetical protein
long-mer2202	CP009826	2648505	2648584	ATTTTCTAAATATCTCTACGAGTTCCTCGTTGGTACCAACGAGGAACTCACCCTTTTTAGCAAGCTTGAGACGTCCCTCA	XFPR_11920	XFPR_11920	2648377	2648754	-	hypothetical protein
long-mer2203	CP009826	2648640	2648741	CCGGATCCTCTTGATGAGGAGGAACTCCATGGATCCTCCTTATACCACTCCAAAACCCATCCAAAGCCACACCTATATTCCCACAAATATCATCTATTTGCT	XFPR_11920	XFPR_11920	2648377	2648754	-	hypothetical protein
long-mer2204	CP009826	2648891	2648933	CGCTGGTTCCATCGCTCAATTTAGCCAAATAAACCCCTGGACT	XFPR_11925	XFPR_11925	2648766	2658821	-	hemagglutinin
long-mer2205	CP009826	2649091	2649182	ACAAATTCGCTACTTGGGTTATTTTTATTAACCAAAGCGTATGCTTCATCAATACGCTTTTGCTGCTGCAACGCCATGATTTGACCAGGCGG	XFPR_11925	XFPR_11925	2648766	2658821	-	hemagglutinin
long-mer2206	CP009826	2649306	2649327	GCCGTATTTGGCAAGGTTGCCG	XFPR_11925	XFPR_11925	2648766	2658821	-	hemagglutinin
long-mer2207	CP009826	2649333	2649354	GATGGAGGTGACGTAGTCCTGG	XFPR_11925	XFPR_11925	2648766	2658821	-	hemagglutinin
long-mer2208	CP009826	2649540	2649582	TCCGGCGGCGGTGGTGATGCCAGCCACGAGGCTGGTGACTAGG	XFPR_11925	XFPR_11925	2648766	2658821	-	hemagglutinin
long-mer2209	CP009826	2649598	2649640	TTTTCTGCTGGGTTGAGGCTGGCACCGTCGGCGCCGTTGGCGC	XFPR_11925	XFPR_11925	2648766	2658821	-	hemagglutinin
long-mer2210	CP009826	2649697	2649747	CAGTTTTGGGATTGGGCGGCCGCACCGGCACAGGCCAGGAGGCCTTGCAGG	XFPR_11925	XFPR_11925	2648766	2658821	-	hemagglutinin
long-mer2211	CP009826	2650026	2650055	GGCTTGGGTGGCTTCTGCGGCGCGGTTGTT	XFPR_11925	XFPR_11925	2648766	2658821	-	hemagglutinin
long-mer2212	CP009826	2650162	2650205	GTGAGGAGGTCGCGGTTGAGGCCGGCGATGGTCTCAGCGGCGGT	XFPR_11925	XFPR_11925	2648766	2658821	-	hemagglutinin
long-mer2213	CP009826	2650821	2650873	TTGCATGAGGACGTCGCCGCCGGCTTCAATGACCAGTAGGTTGCCGCCTCCGA	XFPR_11925	XFPR_11925	2648766	2658821	-	hemagglutinin
long-mer2214	CP009826	2651008	2651050	TTGTCGCGTTGGTTGGTGACGATGTTTTGGGCGGCCAGCAGGG	XFPR_11925	XFPR_11925	2648766	2658821	-	hemagglutinin
long-mer2215	CP009826	2651115	2651148	GATGCTGGAGGCTTTGCCGTCGCCGGTGGCGCTG	XFPR_11925	XFPR_11925	2648766	2658821	-	hemagglutinin
long-mer2216	CP009826	2651789	2651814	TGCCAGCATCGGAGACGACGTGGCTG	XFPR_11925	XFPR_11925	2648766	2658821	-	hemagglutinin
long-mer2217	CP009826	2652113	2652137	CGTGTTCGGTGTCGATGCGGGAGTG	XFPR_11925	XFPR_11925	2648766	2658821	-	hemagglutinin
long-mer2218	CP009826	2652687	2652750	GGCGCGGGTGGTTTTGCCGTCCGGCAGTTGGACGTCTTGTTCAACGAGCCAGACGATGTCGCTG	XFPR_11925	XFPR_11925	2648766	2658821	-	hemagglutinin
long-mer2219	CP009826	2652970	2652993	CCCAGGGCGTGGAGTTGGGTGTCG	XFPR_11925	XFPR_11925	2648766	2658821	-	hemagglutinin
long-mer2220	CP009826	2653291	2653333	TGGGTGCTGGGGTTGTAGATGGGATGTTGGATCGGCTCGGGGG	XFPR_11925	XFPR_11925	2648766	2658821	-	hemagglutinin
long-mer2221	CP009826	2653389	2653425	GCCGCTGGTGATGCGACCGCCAATCTGTGTGGTGGGG	XFPR_11925	XFPR_11925	2648766	2658821	-	hemagglutinin
long-mer2222	CP009826	2659119	2659154	TGGGGTGGGTGATTGTTTTGGTATCTGGTTTGATCC	NA
long-mer2223	CP009826	2659221	2659283	GTGGTCACGTAGCAGGGTGTGTGTCTTTGGGGGTTGATCGCTGGGATAGGGGGTTGGGGGGCG	NA
long-mer2224	CP009826	2659478	2659503	GATGTGGGGCAGGTATTCAAGTGCTG	NA
long-mer2225	CP009826	2659551	2659580	GTGTGTCTAGGATGTGTATGTCTGGGCGTG	NA
long-mer2226	CP009826	2659610	2659687	GCGGGCTTTATAGGTTTTTCTAGTTTGTTGGGATGTCTAAAAAATAGTGTTTATTTGCCAATACAGAAGTTTGAGAAG	XFPR_11930	XFPR_11930	2659660	2661015	-	tRNA modification GTPase MnmE
long-mer2227	CP009826	2660017	2660059	ATGAATCCAGAGGACGCGTGGTACTGAAGTAAGGGCATCTGCA	XFPR_11930	XFPR_11930	2659660	2661015	-	tRNA modification GTPase MnmE
long-mer2228	CP009826	2660210	2660252	TCCAAGCCATGGAAATGTACGTTCTCTCGTAATGTGTCACGCG	XFPR_11930	XFPR_11930	2659660	2661015	-	tRNA modification GTPase MnmE
long-mer2229	CP009826	2663716	2663758	TTAAACATGGGGGATTATATTATTAATTAAGAAACAAGAATTT	XFPR_11935	XFPR_11935	2661012	2663723	-	polysaccharide deacetylase
long-mer2230	CP009826	2665953	2665995	CATGAATTCAATGTACCCAAACGAAGACACAAAATTGACTTTC	NA
long-mer2231	CP009827	15	52	ATGAATTGATAAAAGATGCAAATGAAGCATGCCTCATA	XFPR_11960	XFPR_11960	43	297	+	transcriptional regulator
long-mer2232	CP009827	81	102	GGTAGAACCTGAGCGCCTGATT	XFPR_11960	XFPR_11960	43	297	+	transcriptional regulator
long-mer2233	CP009827	110	152	GGAATTTCCGTAACGCACGGATTATGGCAAAACTAAGCCAACG	XFPR_11960	XFPR_11960	43	297	+	transcriptional regulator
long-mer2234	CP009827	487	517	GGCCGCAATCGTCAAAACCGAGTCTGGCTTT	XFPR_11965	XFPR_11965	431	1006	+	conjugal transfer protein
long-mer2235	CP009827	2849	2873	GAAGTGTGGTAAGCCCTTGAAACAC	XFPR_11970	XFPR_11970	1008	2996	+	DNA topoisomerase I
long-mer2236	CP009827	3002	3031	AACGAAACCGCAAAATATAACATTTAGTGT	NA
long-mer2237	CP009827	3231	3273	ATGGGCAAGTCTAGATAGGCTATCTCACCACATTAGAGAAAAG	XFPR_11975	XFPR_11975	3067	3330	+	hypothetical protein
long-mer2238	CP009827	3451	3564	GCATTGCTCTGCCTGACCGCCTTTTTTCTAACTCCAGAAATAGCAATGGCCTCAATCTGGCTCGACGTTGCAGAGAAAGTCCTGGCGATCTTCACGGGTGGCCTGACCCGTACC	XFPR_11980	XFPR_11980	3439	3711	+	conjugal transfer protein
long-mer2239	CP009827	3611	3694	GTAAGCTGTCTTGGGATTGGGCTATCAAGATCGTCATCGGTATCGTGCTTATTTTCGGCGCTACTTCCATCGTTGATTACATCG	XFPR_11980	XFPR_11980	3439	3711	+	conjugal transfer protein
long-mer2240	CP009827	4480	4522	CGGCCTCAGCCGGTGAAGGCGTTCAAGTTTCTGGACATTTTCA	XFPR_11990	XFPR_11990	4096	6543	+	type IV secretion protein
long-mer2241	CP009827	5424	5466	GCTCGATACGAACCACAAAGATCTTGCGAACACGGTTGTCATT	XFPR_11990	XFPR_11990	4096	6543	+	type IV secretion protein
long-mer2242	CP009827	5469	5493	CAAATCCGGCATGGGTAAAACCGTG	XFPR_11990	XFPR_11990	4096	6543	+	type IV secretion protein
long-mer2243	CP009827	5658	5683	CCCGTTCCAAATGGAACCCACGACCA	XFPR_11990	XFPR_11990	4096	6543	+	type IV secretion protein
long-mer2244	CP009827	6655	6757	AGTTGCAGGTGGAAGCCTGGAGGAAGCAATATGAACAAATGGCGTCGCAAATCGAGCAGGTGCAACAGCAATACCACTCAATCAACGGCATTCGGAACATGGG	XFPR_11995	XFPR_11995	6540	7220	+	conjugal transfer protein
long-mer2245	CP009827	6785	6870	TCAGTACCTTCCGGCTGACTACGCAACGATTTTGAGTCAGGGCGTCGGCAATTGGGCCGCTATCCGGTCGGCTGCGGAAAAATTTG	XFPR_11995	XFPR_11995	6540	7220	+	conjugal transfer protein
long-mer2246	CP009827	7163	7271	GCAAAACAAGGAAATCAGCATAAAGTCCGGCAGGGGGGCCATGCCGAAGGGGTGGTAAATAACCCCTCATCTCCTTGTGGAACCATTCTGGAAAAATCCATCTTTAGGA	XFPR_11995	XFPR_11995	6540	7220	+	conjugal transfer protein
long-mer2247	CP009827	7307	7529	CATCGCGGTAACTGTGTTGCTTTCGGCTTGCAATGATGGAGTTCCGAAAGTGACAGACCCAAATCACCCGCTTGATGCTGAGGGTAAGCCAATCAGCGGGTTTGAATTCTTAAAAAAATACTGCGTCGGAAAGATCACCAATGAGGATTGCATCAAGGTGAGCGAGGCCGACAAAATGAATTCTGGTAGGGGTCCAATGCCAAAAGGGTGGTAAATAACCAGT	XFPR_12000	XFPR_12000	7272	7520	+	hypothetical protein
long-mer2248	CP009827	7999	8041	TTCCGAACCCATTACCGATGGGGTAGGGCGCATTGTGCGGCTG	XFPR_12010	XFPR_12010	7814	8860	+	conjugal transfer protein
long-mer2249	CP009827	8126	8197	GCTAACTATCTCGGTGGTGGGGACAGGGAAAGTAACGCTGCGTTCCTAGATACGCTGATGTCAAAAATGTAT	XFPR_12010	XFPR_12010	7814	8860	+	conjugal transfer protein
long-mer2250	CP009827	8407	8455	TACAAAGCGGTTCTTTGATGCGTGGCTCGGCCAGGCTTTAAACTATGTG	XFPR_12010	XFPR_12010	7814	8860	+	conjugal transfer protein
long-mer2251	CP009827	8491	8683	GATTTTGTCGATCTTGCAAGCCTACCTGACGGATGCAAGAGGCGTATTGGATGACCCCTCGCTTAACCAAGCACTTCCAGCGATTGTCTTTTCAATCATTGGCGTGCTGGTCATGGTGCAAATGCCCTCCAAGGCATCGGCGCTTGGCGGTGGCGTGGCAATCAGCAGCCTGGGCGCTGTTGCTTTTGCGTAT	XFPR_12010	XFPR_12010	7814	8860	+	conjugal transfer protein
long-mer2252	CP009827	9511	9554	TGATTACTACTCGTATGTCGGTATCTTTTCTAACAACGTTGAAC	XFPR_12015	XFPR_12015	9170	9991	+	conjugal transfer protein
long-mer2253	CP009827	9640	9733	TATTCAAAGCACCTCGTTCATTAATTCGAATGTCGCCTTGGTTCGTTACACCAAAAAGGTAGAACGTGGCCTCGATCAGCCGCAAATCACCCAT	XFPR_12015	XFPR_12015	9170	9991	+	conjugal transfer protein
long-mer2254	CP009827	9784	9809	AGATCGGGGAATTAACCCGCTTGGCT	XFPR_12015	XFPR_12015	9170	9991	+	conjugal transfer protein
long-mer2255	CP009827	9817	9859	ATCCGAATACCGCAATGACCCAGATGCAGCGGTAAATAACATC	XFPR_12015	XFPR_12015	9170	9991	+	conjugal transfer protein
long-mer2256	CP009827	11021	11063	CCCTCGGTGAATCGCAATCGCCGCAATAACAAGCTGGTGACGA	XFPR_12025	XFPR_12025	10838	12181	+	conjugal transfer protein
long-mer2257	CP009827	11161	11212	TCAGAAAGAACAGATTGCCAATAATCTGCCGCCGCTTGTCATTCCTGCCGCA	XFPR_12025	XFPR_12025	10838	12181	+	conjugal transfer protein
long-mer2258	CP009827	11278	11324	AGTGCCTGCAATCAAGCCTGGTACTGGCGGTGCGCAACCTATCGCGC	XFPR_12025	XFPR_12025	10838	12181	+	conjugal transfer protein
long-mer2259	CP009827	11327	11407	GCCGGTGGTAAGGCACCGCAACAAATGGGGGCCAATGGTAAGCCCATTCAAACTTGGGAAGAACGAAAGATGGGCGGTACA	XFPR_12025	XFPR_12025	10838	12181	+	conjugal transfer protein
long-mer2260	CP009827	11490	11557	AAGATCAGTCGATGGCATTGAAAAGGCCTGGTGACCGCTCCGGTAGCGGCGATCAAAACAAACTGGCC	XFPR_12025	XFPR_12025	10838	12181	+	conjugal transfer protein
long-mer2261	CP009827	11614	11656	GAATTTCCTAATTACCAAAGGTACTTCATTGGATTGCGCGCTT	XFPR_12025	XFPR_12025	10838	12181	+	conjugal transfer protein
long-mer2262	CP009827	14825	14893	CCTAGCTTGGCGAAATTCGGTCGCAAGCTGCCGAATGAAAAGCAGTTAAAGGCAATCATTGAGTCCGGC	XFPR_12035	XFPR_12035	13181	15202	+	type IV secretion protein
long-mer2263	CP009827	15083	15143	GATTTTTCGGCGGTCGAAAAACCATCGGCGGTCGAAAAACCAAAGGATGGCCAACTGGATG	XFPR_12035	XFPR_12035	13181	15202	+	type IV secretion protein
long-mer2264	CP009827	16410	16472	ATCCGTGAGCTTAATCCAGAAACTGACAAGGCAAAGGCAATTGAGTCTCGCGCAGAACAAGGC	XFPR_12040	XFPR_12040	15213	17483	+	hypothetical protein
long-mer2265	CP009827	16516	16605	CGGCAAAACAACTGGTTGAAGCAACCAAAACGGCCATGATGGCGGGCTTTTCAAAGACAGTTGAAGCTTACCATAATGCCATTGAGCCTA	XFPR_12040	XFPR_12040	15213	17483	+	hypothetical protein
long-mer2266	CP009827	16624	16666	AACAGCTTTCGGCGGAAGACGGCGCCAAGCGATCAACCTCAGC	XFPR_12040	XFPR_12040	15213	17483	+	hypothetical protein
long-mer2267	CP009827	16694	16736	GTCGGTCGCCACGGGAAAGGCCTCTGTGCCTGGAAACAATTTG	XFPR_12040	XFPR_12040	15213	17483	+	hypothetical protein
long-mer2268	CP009827	17072	17139	CAAGCGTGCCGCGTCGGTCAAAACCAACAAGGTTGAGCAAGACAATCAGCCGTTTCGCGCCCGCGAAA	XFPR_12040	XFPR_12040	15213	17483	+	hypothetical protein
long-mer2269	CP009827	17183	17234	AGTCGAAGCAGAAAAGCCGGAAAGCCACAATAAGAAGTTGGCCCAAGTGTTC	XFPR_12040	XFPR_12040	15213	17483	+	hypothetical protein
long-mer2270	CP009827	17278	17389	TGGCCGGTGCTTTCGCTGCGGAAGCGGCAATGAACAAGAAGGCAGAATCTGACGGCTTGACGCCTGAACAACTCGCTTTCGTTGCGGCTCGCGTCCGCCAAAACGTCATGAA	XFPR_12040	XFPR_12040	15213	17483	+	hypothetical protein
long-mer2271	CP009827	17408	17441	CATTCCGCAAATAAAGATCAAGGAAGAAGTCGAA	XFPR_12040	XFPR_12040	15213	17483	+	hypothetical protein
long-mer2272	CP009827	17505	17571	TAAGGAAAGCAGGTATCTACGCTAAACAGGAAAATTCCAAGATTTCTTTTAGAATCGATCCGATTTG	XFPR_12045	XFPR_12045	17480	17677	+	hypothetical protein
long-mer2273	CP009827	17575	17625	TGTTAATCTGGGGAAGTCAGTCATTCATGGCGATCTATGGTGCGAATCTCT	XFPR_12045	XFPR_12045	17480	17677	+	hypothetical protein
long-mer2274	CP009827	18059	18115	GAAATTGAAATTGTATTCCACTGAAAAAGTTTCTGGAGTGGTGAAGGAATTGGCCGA	XFPR_12055	XFPR_12055	18057	18305	+	hypothetical protein
long-mer2274	CP009827	18059	18115	GAAATTGAAATTGTATTCCACTGAAAAAGTTTCTGGAGTGGTGAAGGAATTGGCCGA	XFPR_12050	XFPR_12050	17837	18079	-	hypothetical protein
long-mer2275	CP009827	18142	18184	TATCTCACAGCGAAACCATTGAGAAGCTGTCGAAACACATCAA	XFPR_12055	XFPR_12055	18057	18305	+	hypothetical protein
long-mer2276	CP009827	18212	18254	TGCTCGAGATATAGCAAAAATTATCAGTGAAAAAGGAATAAAG	XFPR_12055	XFPR_12055	18057	18305	+	hypothetical protein
long-mer2277	CP009827	18585	18628	AAAAGCTAATTTTCATTATTCCTGGGATAGTTTTAATTAATTTT	XFPR_12060	XFPR_12060	18353	18679	+	hypothetical protein
long-mer2278	CP009827	18649	18684	CTTATTAGTTCATTTTCTAAGCGTGCGCTGACGCTG	XFPR_12065	XFPR_12065	18665	19222	-	DNA invertase
long-mer2278	CP009827	18649	18684	CTTATTAGTTCATTTTCTAAGCGTGCGCTGACGCTG	XFPR_12060	XFPR_12060	18353	18679	+	hypothetical protein
long-mer2279	CP009827	18938	18980	GTCGATAGAGTCGGTGAGGCTTCTGAATTGGACACCTTGCTTG	XFPR_12065	XFPR_12065	18665	19222	-	DNA invertase
long-mer2280	CP009827	19213	19255	CAATCAGCATGACCAGCACAAGGCGCTGTACTGATGGATATTC	XFPR_12065	XFPR_12065	18665	19222	-	DNA invertase
long-mer2281	CP009827	19594	19636	TCCAGGTCGACTATGTGGGGGTAGAACAAGCAGTGGCGTGAAC	NA
long-mer2282	CP009827	19827	19869	CACGAGATAATCCGCCTCGCCATCCAATGCCATCGCCAGCAGG	XFPR_12075	XFPR_12075	19734	20153	-	twitching motility protein PilT
long-mer2283	CP009827	19929	19971	CATGATCGAGCGTCGCATGTTATTGACCATCGTGCCGAGGCGA	XFPR_12075	XFPR_12075	19734	20153	-	twitching motility protein PilT
long-mer2284	CP009827	20253	20295	TCAAAGATGTAGGTGCGTACCACCTCTTCGATGAAACGGGAAA	XFPR_12080	XFPR_12080	20153	20392	-	methionine repressor-like protein
long-mer2285	CP009827	20395	20431	TGACCTCTATTCAAATATATATACACATATACACATA	NA
long-mer2286	CP009827	20599	20641	ATAGTATTGTATCGAGAATAAGGATTCAAGAACTATTTTCGAG	NA
long-mer2287	CP009827	20668	20701	CATGCCGGTTGCCTTGGCCTGCCTTTCACAAACG	NA
long-mer2288	CP009827	23087	23115	TCCCGCCGTGGGAATTCCGCAGGAAGAAT	NA
long-mer2289	CP009827	23168	23205	GTTGATTTTTGATTTTCTATTCTTTTTTTCTCTGATGA	XFPR_12110	XFPR_12110	23154	23471	+	hypothetical protein
long-mer2290	CP009827	23258	23296	CATATTTCATCCGAAAACTTTTTTTGTGGGTATATTGTT	XFPR_12110	XFPR_12110	23154	23471	+	hypothetical protein
long-mer2291	CP009827	23411	23441	GGCGCTTTTTGGTATATCTATATTTATGATT	XFPR_12110	XFPR_12110	23154	23471	+	hypothetical protein
long-mer2292	CP009827	24924	24958	CGGATTTAACCGTGTGCCGTCGAAACCAAGGCATT	NA
long-mer2293	CP009827	25177	25203	TCTTTGACTTCCTCCTTGCCGTTGAAT	NA
long-mer2294	CP009827	25317	25359	GGAAGAACGGCCAGTCACCCGATTAGCCGTTGATCGCAGCTTC	NA
long-mer2295	CP009827	25778	25809	GTCAATGTCCACCTTCTCCGCATACGGTTCTA	XFPR_12120	XFPR_12120	25430	25954	-	hypothetical protein
long-mer2296	CP009827	28149	28254	AAAGATCGAAGAAATCATTGGACAACAAACATTCTCTCTAGAAAACGTAACGCAAATTGCATTACCAAATCCTGAATAGTATTCGATCACTTTATAGCGTCCTTTC	XFPR_12145	XFPR_12145	28240	28608	-	hypothetical protein
long-mer2296	CP009827	28149	28254	AAAGATCGAAGAAATCATTGGACAACAAACATTCTCTCTAGAAAACGTAACGCAAATTGCATTACCAAATCCTGAATAGTATTCGATCACTTTATAGCGTCCTTTC	XFPR_12140	XFPR_12140	27778	28227	+	virulence factor
long-mer2297	CP009827	28300	28342	CGCAATCAAAAACCCCAAAAAACTGATAGTACCTAATCCCCAC	XFPR_12145	XFPR_12145	28240	28608	-	hypothetical protein
long-mer2298	CP009827	28354	28396	TTTATCGGGGAAGGCATACAATGCGAACAACCAGGCAAATAAC	XFPR_12145	XFPR_12145	28240	28608	-	hypothetical protein
long-mer2299	CP009827	30624	30650	ACCATGTAGTTATTATGCCCACTTCCC	NA
long-mer2300	CP009827	31181	31223	GGATGCGGACCTGGGCTATGGTCCAGGCTCCTACCTGCAAACC	NA
long-mer2301	CP009827	31288	31330	ACCTCTTAGGTTGGCTTCCAGAGGGGAAGGCGTTAGGCCAGTT	NA
long-mer2302	CP009827	31643	31685	ATTTAGCCAAAGCCTTATCGCTAATTCCGGCAAAGACAGAAAT	XFPR_12170	XFPR_12170	31623	32072	-	hypothetical protein
long-mer2303	CP009827	32988	33030	GCCCAGCCAGCTTGGAAGCCCGGTAACGGCGCTCGCCAGCAAT	XFPR_12175	XFPR_12175	32137	33342	-	plasmid-partitioning protein ParB
long-mer2304	CP009827	33277	33319	TGCGGTAGTCACGGGTTCAGGGTCCTTGATATTAGTGGTCTCG	XFPR_12175	XFPR_12175	32137	33342	-	plasmid-partitioning protein ParB
long-mer2305	CP009827	33654	33696	TAATTCATAGAGGCCCACGGACACAGGCGTCACCACATAATCA	XFPR_12180	XFPR_12180	33339	34103	-	plasmid replication protein
long-mer2306	CP009827	34091	34169	CTAAGATTTTCATTACTCGTTCTCTTTAGGTTTACGACATCAATTCTAAGGGGTTAGCGTGATAATGTCAATTATTTTT	XFPR_12180	XFPR_12180	33339	34103	-	plasmid replication protein
long-mer2307	CP009827	34570	34615	GGTGGCTACGCTCACGGTCACGGTGGGCGTGCCGTCCTGCATGTAG	XFPR_12185	XFPR_12185	34264	34674	-	single-stranded DNA-binding protein
long-mer2308	CP009827	34898	34940	CTTACCTGGAAACACAAACATCACGCGGTTTTCCTCAGCGTCT	XFPR_12190	XFPR_12190	34748	35539	-	conjugal transfer protein TraC
long-mer2309	CP009827	34968	35009	TTCTCTTTGCTCTCGCGCTTACTGCGCTTTTCTAGTTCATCA	XFPR_12190	XFPR_12190	34748	35539	-	conjugal transfer protein TraC
long-mer2310	CP009827	35179	35252	TGGCTTCCTTCATGCGCTCCCTGGATGCTTCTATGTTCGCAAGTTCAGCGCGTAGCTTTTCGATGGCGTCAGGG	XFPR_12190	XFPR_12190	34748	35539	-	conjugal transfer protein TraC
long-mer2311	CP009827	35303	35360	ATGATTGGCCTTGTCATGCAAGTCAAAAGCTTTTCTGTAGGTGTTATGAATGCGATCT	XFPR_12190	XFPR_12190	34748	35539	-	conjugal transfer protein TraC
long-mer2312	CP009827	35410	35465	GCCCGAATGGGATTAATTCACCCATGCTGCGGGCACGCTGGTAGGTGCTTACGCTC	XFPR_12190	XFPR_12190	34748	35539	-	conjugal transfer protein TraC
long-mer2313	CP009827	35501	35699	AGCTTTGCGGGCGGTTTGTTTAGCTTCGTAGCTATTCATGGTCTTGGTTCCTTTTACGTTGATTGGGCTGTTATTTGCTGGTGATTTGTCTTCAATCACCATGTATTTATTATGCCCATTCCCCTACTAATTGTCAAGCGTTTTTACTTGTCATTTTAATAGTAAATAGCTATTAAGAAACGGAAAACAATTCATTTTC	XFPR_12190	XFPR_12190	34748	35539	-	conjugal transfer protein TraC
long-mer2314	CP009827	36900	36923	AACCAGCTCGGCGACGAGTTCAGG	XFPR_12205	XFPR_12205	36558	36965	-	hypothetical protein
long-mer2315	CP009827	37800	37825	TCACCTACTGTACGTCGTGCATACGG	NA
long-mer2316	CP009827	38057	38099	CACGGCCTTTTTGCTTTTGTGGCTTTCGTAGTTTGTATTTTCG	NA
long-mer2317	CP009827	38180	38222	AGGCTCCTACCTGCAAACCAATACAGTCCATAGGACTGTTTGG	XFPR_12220	XFPR_12220	38158	38472	+	hypothetical protein
long-mer2318	CP009827	38666	38696	TGCGGCGGTGAGATCATGTTCCGTCCGCTCT	XFPR_12225	XFPR_12225	38557	39333	-	hypothetical protein
long-mer2319	CP009827	38850	38892	TTGCTGTACCCACCTCATCGCGGGCATAGCGGCGCACTTGCTT	XFPR_12225	XFPR_12225	38557	39333	-	hypothetical protein
long-mer2320	CP009827	38896	38938	GGGTTCGGCCCATCCAAGGGCAACCATAATTTTTAGGCTACGC	XFPR_12225	XFPR_12225	38557	39333	-	hypothetical protein
long-mer2321	CP009827	38966	38998	TGGCTTCCGTAGGCAAATTGAGCAATATCGGCA	XFPR_12225	XFPR_12225	38557	39333	-	hypothetical protein
long-mer2322	CP009827	39046	39088	GAAGCCGGTACGCACATCAACTAAATTCATGAGCAAGACGGCC	XFPR_12225	XFPR_12225	38557	39333	-	hypothetical protein
long-mer2323	CP009827	39553	39575	CGATAATAATATCTGTCGATAAT	NA
