# Supplementary material for: Identification of genetic relationships and subspecies signatures in Xylella fastidiosa
Source: BMC Genomics. 2019 Mar 25;20:239. doi: 10.1186/s12864-019-5565-9 (PMC6434890; doi:10.1186/s12864-019-5565-9)
Supplement: Supplementary file 6 — Raw data of the k-mers identified to be specific of the different X. fastidiosa subspecies or combinations of several subspecies. (ZIP 3012 kb) [file 12864_2019_5565_MOESM6_ESM.zip › Additional-File-6/Denancé_etal_AddFile6R_LongMer_PAU-Sub3.txt]

long-mer1	JUJW01000001.1	80	114	CGGGGGAATGGGGAGGCAGGCCGTGGCACCGTCTC	NA
long-mer2	JUJW01000001.1	1489	1524	TCAACATTCAAGGTTTGTAAAAAAGTACGTATCTGG	JUJW01000001.1.3	JUJW01000001.1.3	741	2096	-	AutoIPR: IPR004520:tRNA modification GTPaseMnmE; IPR025867:tRNA modification GTPase MnmE C-terminaldomain; IPR027266:GTP-binding protein TrmE/Glycinecleavage system T protein, domain 1; IPR027368:tRNAmodification GTPase MnmE domain 2; IPR027417:P-loopcontaining nucleoside triphosphate hydrolase;
long-mer3	JUJW01000001.1	2445	2487	TTTTCTTTGCCCAACTTAACCTCTGGAGGTAATAATAACCTTG	JUJW01000001.1.4	JUJW01000001.1.4	2093	4804	-	AutoIPR: IPR011330:Glycosidehydrolase/deacetylase, beta/alpha-barrel;IPR018247:EF-Hand 1, calcium-binding site;IPR021183:N-terminal acetyltransferase A, auxiliarysubunit; IPR029030:Caspase-like domain;
long-mer4	JUJW01000001.1	3579	3621	ACCTGGAGGAGTACACGCCGCACAACAGAATTGGGAACTGGAT	JUJW01000001.1.4	JUJW01000001.1.4	2093	4804	-	AutoIPR: IPR011330:Glycosidehydrolase/deacetylase, beta/alpha-barrel;IPR018247:EF-Hand 1, calcium-binding site;IPR021183:N-terminal acetyltransferase A, auxiliarysubunit; IPR029030:Caspase-like domain;
long-mer5	JUJW01000001.1	6607	6649	TCGTTCAGTCGGAACGGGGTTATAATTCGTTTATTTACGGGAA	JUJW01000001.1.6	JUJW01000001.1.6	6637	7002	-	AutoIPR: IPR000100:Ribonuclease P;IPR020568:Ribosomal protein S5 domain 2-type fold;
long-mer6	JUJW01000001.1	7731	7758	CTACAGAACGTTTGTCTTCAACAGTCCC	JUJW01000001.1.8	JUJW01000001.1.8	7454	8785	+	AutoIPR: IPR020591:Chromosomal replicationcontrol, initiator DnaA-like; IPR024633:DnaA N-terminaldomain; IPR027417:P-loop containing nucleosidetriphosphate hydrolase;
long-mer7	JUJW01000001.1	10346	10384	CGCTATGTTATTATTTTTTTCCTAATGATGGAATCTTAG	NA
long-mer8	JUJW01000001.1	15683	15725	ACTGCCGTCACAGTGGCGCCAGGTGAAGTGGGAAACTATGCTG	JUJW01000001.1.14	JUJW01000001.1.14	15459	16274	+	AutoIPR: IPR001915:Peptidase M48;
long-mer9	JUJW01000001.1	16276	16318	AGACCAATTGTCTTCTAGTGGGAATGTTCTAATTTCGAACAGA	NA
long-mer10	JUJW01000001.1	16809	16851	TCAATCAATGCTGCTACTGGCTCAATTGCAATTGCAGGAAGGT	JUJW01000001.1.15	JUJW01000001.1.15	16378	17571	+	AutoIPR: IPR011990:Tetratricopeptide-likehelical domain;
long-mer11	JUJW01000001.1	17221	17263	GAAGAGCGTGAATACAAGCAGATATATTCGATCTATGCAAATA	JUJW01000001.1.15	JUJW01000001.1.15	16378	17571	+	AutoIPR: IPR011990:Tetratricopeptide-likehelical domain;
long-mer12	JUJW01000001.1	20718	20751	CCTGAAACATATCTTGCAATAACAAAAATAAAAG	NA
long-mer13	JUJW01000001.1	25403	25444	TGGTGAATCCTACACCTGGTGACCTCGCTGAGGATGTTGCGC	NA
long-mer14	JUJW01000001.1	25896	25935	ATTGCTGATTGCTGATTGCTGTTATGCCGCCCGTTTAAAT	NA
long-mer15	JUJW01000001.1	27266	27308	TGACGGCGTCTGATAGTAAAATTTGTATGCAACTATCAGTTAG	NA
long-mer16	JUJW01000001.1	27410	27452	GTATCAGGTTGATGTATATGGTTTGAGTAAAGCATTCATCGTT	NA
long-mer17	JUJW01000001.1	30199	30241	ATCTCAGAACATTTAGACATATACCAAGCGGAGGAGACAATAA	NA
long-mer18	JUJW01000001.1	32615	32657	CGAGGCCGGTGGTAATGCCTGTGACAACACCCTACCCGTTGTT	JUJW01000001.1.35	JUJW01000001.1.35	32409	33359	+	
long-mer19	JUJW01000001.1	32705	32747	ACCTCTCATCGGTTTTGATGGAGGTACCTTGACTCAAGGCGTC	JUJW01000001.1.35	JUJW01000001.1.35	32409	33359	+	
long-mer20	JUJW01000001.1	32753	32840	AACAGACGCAATCCGCATTCTCTCTGCAGGGACCAGCGGAGGTACAGTTAAAAGTCACAATCCGGTGGACAATACAATGACCCTTTAT	JUJW01000001.1.35	JUJW01000001.1.35	32409	33359	+	
long-mer21	JUJW01000001.1	32909	32951	CCAGGCCAGTAACGTTGCTGGCACCACTGTCAGTTATGGCAAT	JUJW01000001.1.35	JUJW01000001.1.35	32409	33359	+	
long-mer22	JUJW01000001.1	33287	33355	AGTGGGTGTTGATAACAACGTTGTGTCACGCACCCTCACCTCCGTCATCAGCTTACGGAACAGAAATTT	JUJW01000001.1.35	JUJW01000001.1.35	32409	33359	+	
long-mer23	JUJW01000001.1	33514	33556	TTTTCAAACCGCAGAAGCAGCACTTCGCGATGCTGAGGAGTTC	JUJW01000001.1.36	JUJW01000001.1.36	33356	33943	+	AutoIPR: IPR025746:Type 4 fimbrial biogenesisprotein PilX, N-terminal domain;
long-mer24	JUJW01000001.1	33685	33727	AAATTGTTGGGTCAATGCTACCGGCAGCCAAGCGGTCACCGGC	JUJW01000001.1.36	JUJW01000001.1.36	33356	33943	+	AutoIPR: IPR025746:Type 4 fimbrial biogenesisprotein PilX, N-terminal domain;
long-mer25	JUJW01000001.1	33865	33889	CCTGGCCCGAAGCAGCGATCCGTCT	JUJW01000001.1.36	JUJW01000001.1.36	33356	33943	+	AutoIPR: IPR025746:Type 4 fimbrial biogenesisprotein PilX, N-terminal domain;
long-mer26	JUJW01000001.1	34056	34098	GAGTGTGGAGATCTCCCAGTCTCCATTGCATGTTGGCAAGGAT	JUJW01000001.1.37	JUJW01000001.1.37	33967	37605	+	AutoIPR: IPR008707:PilC beta-propeller domain;IPR011047:Quinonprotein alcohol dehydrogenase-likesuperfamily;
long-mer27	JUJW01000001.1	34141	34209	ACGTTGATCAGCGTGGCTAACTTGCCCAGCACCTACACCCCAGGGGTGAGGTATGTCGGGTATTTCGAT	JUJW01000001.1.37	JUJW01000001.1.37	33967	37605	+	AutoIPR: IPR008707:PilC beta-propeller domain;IPR011047:Quinonprotein alcohol dehydrogenase-likesuperfamily;
long-mer28	JUJW01000001.1	34329	34362	TGGGAATTTTCTGAATTGGGCAACGACCCAGACA	JUJW01000001.1.37	JUJW01000001.1.37	33967	37605	+	AutoIPR: IPR008707:PilC beta-propeller domain;IPR011047:Quinonprotein alcohol dehydrogenase-likesuperfamily;
long-mer29	JUJW01000001.1	34582	34624	TTTTCCAGTTCATGGACAGATTCTTTAAACACAGAGGGCCAAC	JUJW01000001.1.37	JUJW01000001.1.37	33967	37605	+	AutoIPR: IPR008707:PilC beta-propeller domain;IPR011047:Quinonprotein alcohol dehydrogenase-likesuperfamily;
long-mer30	JUJW01000001.1	35142	35184	TGTTCCAGAGTATTCGGTATTAACTGGTTCGGTGAATGAAAAG	JUJW01000001.1.37	JUJW01000001.1.37	33967	37605	+	AutoIPR: IPR008707:PilC beta-propeller domain;IPR011047:Quinonprotein alcohol dehydrogenase-likesuperfamily;
long-mer31	JUJW01000001.1	35360	35438	ACAGAAGCATTGACGTGGTCACGCGCCTGGCGCAGATCTTCCAGATGGAAGGTATGAAACAGCAGGATGCCATGACGTC	JUJW01000001.1.37	JUJW01000001.1.37	33967	37605	+	AutoIPR: IPR008707:PilC beta-propeller domain;IPR011047:Quinonprotein alcohol dehydrogenase-likesuperfamily;
long-mer32	JUJW01000001.1	40056	40098	CAGTGTCGTGGGCAGATTGAGTGTCTCCAAATGATTTATGCGG	NA
long-mer33	JUJW01000001.1	40530	40572	TGCCGATTGATGGTTTGCCAGTCTATATCAAAGCCACACAACA	JUJW01000001.1.40	JUJW01000001.1.40	40328	41530	+	AutoIPR: IPR000796:Aspartate/otheraminotransferase; IPR015424:Pyridoxal phosphate-dependenttransferase;
long-mer34	JUJW01000001.1	42262	42290	GCAATAGTACTCCAGGTACCTGAGGGTGC	NA
long-mer35	JUJW01000001.1	44258	44300	TCCGCCCTATCTGAAGTACGCAACGCTCGGGGTACTGTTGGTC	JUJW01000001.1.43	JUJW01000001.1.43	43785	45044	+	AutoIPR: IPR009978:Protein of unknown functionDUF1504;
long-mer36	JUJW01000001.1	45300	45335	CTGGATGGTCTAGCACGAAAGAAGACGCCGTTCTTT	JUJW01000001.1.44	JUJW01000001.1.44	45228	46109	+	AutoIPR: IPR007473:Ribosomal RNA large subunitmethyltransferase J;IPR029063:S-adenosyl-L-methionine-dependentmethyltransferase;
long-mer37	JUJW01000001.1	45411	45453	TCTGGAGTGATGCGACTGATAACCCGTCCGCAGCGTTTGGAGG	JUJW01000001.1.44	JUJW01000001.1.44	45228	46109	+	AutoIPR: IPR007473:Ribosomal RNA large subunitmethyltransferase J;IPR029063:S-adenosyl-L-methionine-dependentmethyltransferase;
long-mer38	JUJW01000001.1	45648	45674	GATCCCAGGGTGCGTGTGCATACGGGG	JUJW01000001.1.44	JUJW01000001.1.44	45228	46109	+	AutoIPR: IPR007473:Ribosomal RNA large subunitmethyltransferase J;IPR029063:S-adenosyl-L-methionine-dependentmethyltransferase;
long-mer39	JUJW01000001.1	46262	46296	CTAAGAATAGGCGGTTTTTTTGTGATTTTTGCCGC	JUJW01000001.1.45	JUJW01000001.1.45	46241	46393	+	
long-mer40	JUJW01000001.1	46350	46392	GGGGTGAGGGAGTGAAATACGTTTTCCAGGCAGTTATGCAATG	JUJW01000001.1.45	JUJW01000001.1.45	46241	46393	+	
long-mer41	JUJW01000001.1	46672	46712	ATTTCTGGTCACTATTTAAAAAAAGAAGATAACGTCATGTC	JUJW01000001.1.46	JUJW01000001.1.46	46708	47247	+	AutoIPR: IPR016181:Acyl-CoA N-acyltransferase;
long-mer42	JUJW01000001.1	46836	46878	GCCCCAAGAAATCCGTGAGAGATTTGCACCGTCTACGACCGGT	JUJW01000001.1.46	JUJW01000001.1.46	46708	47247	+	AutoIPR: IPR016181:Acyl-CoA N-acyltransferase;
long-mer43	JUJW01000001.1	48256	48298	GCGTTATGAGCAACGTTGCCAAGATATTGAGCGCCCGTTGTTA	JUJW01000001.1.47	JUJW01000001.1.47	47315	50896	+	AutoIPR: IPR004576:Transcription-repaircoupling factor; IPR014001:Helicase superfamily 1/2,ATP-binding domain; IPR027417:P-loop containingnucleoside triphosphate hydrolase;
long-mer44	JUJW01000001.1	49913	49955	GTGGAGAGTATCGGCAGGATGAAGCGTGATCTGGCCCAACTGG	JUJW01000001.1.47	JUJW01000001.1.47	47315	50896	+	AutoIPR: IPR004576:Transcription-repaircoupling factor; IPR014001:Helicase superfamily 1/2,ATP-binding domain; IPR027417:P-loop containingnucleoside triphosphate hydrolase;
long-mer45	JUJW01000001.1	53155	53197	TGGCCAGGTGTATATGGAAAAATTTCTGGAGAATCCGCGTCAC	JUJW01000001.1.50	JUJW01000001.1.50	52571	53938	+	AutoIPR: IPR000115:Phosphoribosylglycinamidesynthetase; IPR004549:Acetyl-CoA carboxylase, biotincarboxylase; IPR005479:Carbamoyl-phosphate synthetaselarge subunit-like, ATP-binding domain;IPR016185:Pre-ATP-grasp domain;
long-mer46	JUJW01000001.1	57771	57813	AGCGATACTGGCGTACGCTCGTAATATTGATAACCCAGGTGTG	JUJW01000001.1.52	JUJW01000001.1.52	57589	58782	+	AutoIPR: IPR000951:Phthalate dioxygenasereductase; IPR000971:Globin; IPR001221:Phenol hydroxylasereductase; IPR009050:Globin-like;
long-mer47	JUJW01000001.1	60145	60170	CAATATGATTGATTGATTGATATGCG	NA
long-mer48	JUJW01000001.1	60484	60526	GGCATACAAACGAACCAGTGAATGGCTACACTGTGTCGATTCG	NA
long-mer49	JUJW01000001.1	63838	63880	CTGAATCATATTGAAAGGGGGTATTGTATGGATCATGCGTGGT	NA
long-mer50	JUJW01000001.1	65530	65572	GGATCGGCTGGATACTTTGGCTCATGTGCGTGATGTTGGTTTG	JUJW01000001.1.58	JUJW01000001.1.58	65012	66037	+	AutoIPR: IPR002684:Biotin synthase/Biotinbiosynthesis bifunctional protein BioAB; IPR019940:CofHfamily;
long-mer51	JUJW01000001.1	66503	66545	GCCGCGTTCGGCTTCACGGTTATCTTCTGTATCGCAGTTGTCC	JUJW01000001.1.59	JUJW01000001.1.59	66432	67472	+	AutoIPR: IPR016035:Acyl transferase/acylhydrolase/lysophospholipase;
long-mer52	JUJW01000001.1	66658	66700	GTGTGGTTGCGGGTACCAGTGTTGGTAGTGTGGTTGGCGCGCT	JUJW01000001.1.59	JUJW01000001.1.59	66432	67472	+	AutoIPR: IPR016035:Acyl transferase/acylhydrolase/lysophospholipase;
long-mer53	JUJW01000001.1	68771	68813	GTCATAGCCAGAAACAGCCCCGCGACGCTAAGTAATACGGTAA	JUJW01000001.1.61	JUJW01000001.1.61	68293	69294	-	AutoIPR: IPR000537:UbiA prenyltransferasefamily; IPR030470:UbiA prenyltransferase conserved site;IPR031103:4-hydroxybenzoate octaprenyltransferase;
long-mer54	JUJW01000001.1	69081	69123	GAAGCAAGAAGCCAACAGGGCTGTCGCCGCGTGCTAGCTTCCA	JUJW01000001.1.61	JUJW01000001.1.61	68293	69294	-	AutoIPR: IPR000537:UbiA prenyltransferasefamily; IPR030470:UbiA prenyltransferase conserved site;IPR031103:4-hydroxybenzoate octaprenyltransferase;
long-mer55	JUJW01000001.1	69364	69404	ATCCCTCCGGGCGCGCCAGTCTATCAAAGCCGACCCTTTAG	NA
long-mer56	JUJW01000001.1	70422	70464	TGCTTATCGAGTATTTCGCTGGTGACTTGTTCAGTCAAGAGCT	NA
long-mer57	JUJW01000001.1	72232	72274	CCTTAGATAAAGTATAGTTGCCAAGAAAATTCATGAGATGCTG	NA
long-mer58	JUJW01000001.1	72548	72590	TTGTTATTATATAATGAGATCCGCATCTAGAAATAAATGTTGT	NA
long-mer59	JUJW01000001.1	72907	72949	GATGCTCGTTTACCATGTAATGGCATTAAAATCTTTCGCTTGA	NA
long-mer60	JUJW01000001.1	75811	75853	GAACGGGGATTAGCCCTTAAGTTAGTATGGTTTTAGGAAAGCA	NA
long-mer61	JUJW01000001.1	78523	78565	ATGCGAGAAAGTGAATCTTCCGTTTTTTTAATGGGTTGATTGC	NA
long-mer62	JUJW01000001.1	79822	79864	CATCGCTGTTAATGTCCAGTGTACCGCCTTGATGCCTCGCCAG	JUJW01000001.1.69	JUJW01000001.1.69	79702	80499	-	AutoIPR: IPR002541:Cytochrome c assemblyprotein;
long-mer63	JUJW01000001.1	80994	81036	AGCTGGCTAAGTATTTGAAGGGAAAGCGTAAGAAGAAAGTCAT	JUJW01000001.1.70	JUJW01000001.1.70	80639	82006	+	AutoIPR: IPR022941:Signal recognition particle,SRP54 subunit; IPR027417:P-loop containing nucleosidetriphosphate hydrolase;
long-mer64	JUJW01000001.1	81239	81281	ATGATGGATGAGATCAAGGCGTTGCATGACACGCTTGTTCCTG	JUJW01000001.1.70	JUJW01000001.1.70	80639	82006	+	AutoIPR: IPR022941:Signal recognition particle,SRP54 subunit; IPR027417:P-loop containing nucleosidetriphosphate hydrolase;
long-mer65	JUJW01000001.1	81430	81461	CATCACTGGGCGTCCGATCAAGTTTGTTGGTA	JUJW01000001.1.70	JUJW01000001.1.70	80639	82006	+	AutoIPR: IPR022941:Signal recognition particle,SRP54 subunit; IPR027417:P-loop containing nucleosidetriphosphate hydrolase;
long-mer66	JUJW01000001.1	81632	81674	AATGACATGAAGGAACAGCTAAAACAGATGCAGAATATGGGAG	JUJW01000001.1.70	JUJW01000001.1.70	80639	82006	+	AutoIPR: IPR022941:Signal recognition particle,SRP54 subunit; IPR027417:P-loop containing nucleosidetriphosphate hydrolase;
long-mer67	JUJW01000001.1	81845	81887	GCTAAGGGGTCCGGTCTACAGTCTTCCGATGTGAATAAATTGA	JUJW01000001.1.70	JUJW01000001.1.70	80639	82006	+	AutoIPR: IPR022941:Signal recognition particle,SRP54 subunit; IPR027417:P-loop containing nucleosidetriphosphate hydrolase;
long-mer68	JUJW01000001.1	81898	81940	CCAACAGATGGAGAAAATGATTTCAAAACTTTCTGGTGGTGGT	JUJW01000001.1.70	JUJW01000001.1.70	80639	82006	+	AutoIPR: IPR022941:Signal recognition particle,SRP54 subunit; IPR027417:P-loop containing nucleosidetriphosphate hydrolase;
long-mer69	JUJW01000001.1	81947	82011	GGATTGATGCGGGGAATGATGAGTGCCATGGGTGGTCGTGGAAAGCTACCGTTTCGTTGATGAAG	JUJW01000001.1.70	JUJW01000001.1.70	80639	82006	+	AutoIPR: IPR022941:Signal recognition particle,SRP54 subunit; IPR027417:P-loop containing nucleosidetriphosphate hydrolase;
long-mer70	JUJW01000001.1	82372	82414	GTGATCAGTTTGTACGTACTATTGTCGGAACTGGCCGATTATC	JUJW01000001.1.72	JUJW01000001.1.72	82255	82692	+	
long-mer71	JUJW01000001.1	82481	82509	CCCAAAGCGGCATTGTTGATCACCTGGAT	JUJW01000001.1.72	JUJW01000001.1.72	82255	82692	+	
long-mer72	JUJW01000001.1	82699	82733	GCAGCGCAGATGCGATGATGTAAGGGGGCTGTTAC	NA
long-mer73	JUJW01000001.1	83076	83118	ACCAACGGTTGCTGTACGAGTTCGTAGCGTCCCGTTCGTGCGC	JUJW01000001.1.73	JUJW01000001.1.73	82735	83532	+	AutoIPR: IPR001544:Aminotransferase, class IV;
long-mer74	JUJW01000001.1	83401	83443	GCTGCGTTTTTGTGCAATGCATGCGGCCAGCAGCCATTGTCTG	JUJW01000001.1.73	JUJW01000001.1.73	82735	83532	+	AutoIPR: IPR001544:Aminotransferase, class IV;
long-mer75	JUJW01000001.1	83667	83709	TACTCATTGGTTCAGGAGAACCTCAGTGAATATGTAACCTTGC	NA
long-mer76	JUJW01000001.1	83719	83761	TTTTAGTATTCATGCTGTTTTGTGAATTAGTTTGCTTGGCGAT	NA
long-mer77	JUJW01000001.1	83802	83844	TGATCATCTTGTAAATCTTGAGAATGCTTTGAATGCGCTTTGT	NA
long-mer78	JUJW01000001.1	84042	84084	GCCTACGTTGGTGGCTGCGTCACTGGCTGAAGTGATGGCAAGT	JUJW01000001.1.74	JUJW01000001.1.74	83844	84824	-	AutoIPR: IPR008966:Adhesion domain;
long-mer79	JUJW01000001.1	84383	84425	ATGGCCCAGCGCTTGCAATTGACCCTGAGCCGGTGGTGGCGGC	JUJW01000001.1.74	JUJW01000001.1.74	83844	84824	-	AutoIPR: IPR008966:Adhesion domain;
long-mer80	JUJW01000001.1	84482	84524	CCCCGACGCGAGTATTAACATCCAATGAGTAAGGGTAGAAATT	JUJW01000001.1.74	JUJW01000001.1.74	83844	84824	-	AutoIPR: IPR008966:Adhesion domain;
long-mer81	JUJW01000001.1	84640	84682	GTCCCATTACTGACGCATGTTGCGTAGTTGTCGACGCGATTAA	JUJW01000001.1.74	JUJW01000001.1.74	83844	84824	-	AutoIPR: IPR008966:Adhesion domain;
long-mer82	JUJW01000001.1	84866	84893	ATGTAGAGATGTGCGCGACACCAATCGT	NA
long-mer83	JUJW01000001.1	85933	85996	GATGAAACCACTGATCGTGCTTGTGAACCTTGGACGTCCGGGACCACTCCCATCCGTATAGTTA	JUJW01000001.1.75	JUJW01000001.1.75	85474	86226	-	AutoIPR: IPR008966:Adhesion domain;
long-mer84	JUJW01000001.1	86237	86279	AAACGAGTATACGTGCTACCCTCAAAATTGCAGATGGCGAACA	NA
long-mer85	JUJW01000001.1	86291	86333	GGAATATTATAGTTCCACAGAATGATACGATCACCGATAGCCA	JUJW01000001.1.76	JUJW01000001.1.76	86321	86521	-	
long-mer86	JUJW01000001.1	86393	86429	GGCATTCATATAGCATGCTGCCTGGACGTTGGATACG	JUJW01000001.1.76	JUJW01000001.1.76	86321	86521	-	
long-mer87	JUJW01000001.1	86509	86551	TGTTTATCGACATATGGCTTCTAAAGTTGTGAAACTGCTTGGG	JUJW01000001.1.77	JUJW01000001.1.77	86512	89217	-	AutoIPR: IPR000015:Outer membrane usherprotein; IPR025885:PapC, N-terminal domain;IPR025949:PapC-like, C-terminal domain;
long-mer87	JUJW01000001.1	86509	86551	TGTTTATCGACATATGGCTTCTAAAGTTGTGAAACTGCTTGGG	JUJW01000001.1.76	JUJW01000001.1.76	86321	86521	-	
long-mer88	JUJW01000001.1	86612	86654	TCCCCCCATTTAATGGTCAGGTGGCCTTGGGGATCTTTTGCGC	JUJW01000001.1.77	JUJW01000001.1.77	86512	89217	-	AutoIPR: IPR000015:Outer membrane usherprotein; IPR025885:PapC, N-terminal domain;IPR025949:PapC-like, C-terminal domain;
long-mer89	JUJW01000001.1	86835	86877	GGCTGGATGTTTCCAGTTCCATATCCGGATCTGTCCCTTCGGG	JUJW01000001.1.77	JUJW01000001.1.77	86512	89217	-	AutoIPR: IPR000015:Outer membrane usherprotein; IPR025885:PapC, N-terminal domain;IPR025949:PapC-like, C-terminal domain;
long-mer90	JUJW01000001.1	89410	89452	TCTTTCCTTCCTTTGTCATCCCGCGCTTCGGTTCGGGTGAGCG	JUJW01000001.1.78	JUJW01000001.1.78	89244	90029	-	AutoIPR: IPR001829:Pili assembly chaperone,bacterial;
long-mer91	JUJW01000001.1	89607	89649	CTGGCTGTCTGATTTATCAGCTGAAGTTGGAGCATTTTTATCG	JUJW01000001.1.78	JUJW01000001.1.78	89244	90029	-	AutoIPR: IPR001829:Pili assembly chaperone,bacterial;
long-mer92	JUJW01000001.1	90401	90443	ATAGGTGGCTACGGTGCTGCCTGCCGTGCAATTTGTCAGTTCA	JUJW01000001.1.80	JUJW01000001.1.80	90414	90707	+	
long-mer93	JUJW01000001.1	90452	90533	CGGTGTACGAGCTGAAGTCTTGCCTTCCTCATTCAGAGAGCTGAACGATACTGTCGGCAGCGTGATCGAGAAATTCGGGGTT	JUJW01000001.1.80	JUJW01000001.1.80	90414	90707	+	
long-mer94	JUJW01000001.1	90688	90730	CAATTTTGATTGTGGATTAGGGAAGGGAATTACAATTCCAAAA	JUJW01000001.1.80	JUJW01000001.1.80	90414	90707	+	
long-mer95	JUJW01000001.1	90886	90936	TTTCAATTCATAAATTTAATTAAATTATGTAACATTTGATTGATGAAGGAG	NA
long-mer96	JUJW01000001.1	90979	91025	TAAATTCACATAATGATATTTTTTTAAAAATTGCGATAGTCTCGTAA	NA
long-mer97	JUJW01000001.1	91137	91195	TTGGAAGATGGATATCTCAGCAGAAGTCAGAAAAAAAAAGTAGTGTTTGATTATATGCT	NA
long-mer98	JUJW01000001.1	91293	91315	GATTTAAGGCATATGTTGTTGCT	JUJW01000001.1.81	JUJW01000001.1.81	91254	91505	+	
long-mer99	JUJW01000001.1	91396	91438	AGATGATGGGTGCAAACATCGTTATCCAATGTGATGAATGTTT	JUJW01000001.1.81	JUJW01000001.1.81	91254	91505	+	
long-mer100	JUJW01000001.1	91490	91532	CTGCGCTTTGAATTGATCTTGTGTTGATTGTGATCCCTTTGTC	JUJW01000001.1.81	JUJW01000001.1.81	91254	91505	+	
long-mer101	JUJW01000001.1	91611	91653	GTTGGTTGCGGCTTGGGGTGAAGTAGTTATTTTGTTTGACGTT	NA
long-mer102	JUJW01000001.1	92062	92102	TCAGTTGGACTTACTTTTGCTTGCTGTAACGATAGCAAACA	NA
long-mer103	JUJW01000001.1	92176	92218	ACCCGAGGTGCCAGGTATTTTGCTATGGATCTTGTTCGGTAAG	NA
long-mer104	JUJW01000001.1	92545	92587	GTATTTCAAGCGTCTCCGGACACACTCCAAGCAACGCCTGCTT	JUJW01000001.1.82	JUJW01000001.1.82	92282	92770	-	AutoIPR: IPR008136:CinA, C-terminal;
long-mer105	JUJW01000001.1	92987	93029	CGGCCGAACCACCAAATATGGTGTTACCTACTGCGTAGGCGAA	JUJW01000001.1.83	JUJW01000001.1.83	92850	94157	-	AutoIPR: IPR005828:General substratetransporter; IPR011701:Major facilitator superfamily;IPR020846:Major facilitator superfamily domain;
long-mer106	JUJW01000001.1	93267	93309	TTGAATGCACATATAGACAAATAGTGCGCCACTCATCACCAGA	JUJW01000001.1.83	JUJW01000001.1.83	92850	94157	-	AutoIPR: IPR005828:General substratetransporter; IPR011701:Major facilitator superfamily;IPR020846:Major facilitator superfamily domain;
long-mer107	JUJW01000001.1	94263	94305	ATATTGCAGCAATGCACGCAGGGGTATTCCATAGTCGCTTGCG	JUJW01000001.1.84	JUJW01000001.1.84	94206	95558	-	AutoIPR: IPR016496:GTPase HflX;IPR025121:GTPase HflX N-terminal domain; IPR027417:P-loopcontaining nucleoside triphosphate hydrolase;
long-mer108	JUJW01000001.1	97746	97788	GGACGGTCTAGACGCAAGGTGTGTCCGGCGCAGTGCAGGGTTG	JUJW01000001.1.87	JUJW01000001.1.87	96908	97804	-	AutoIPR: IPR011005:Dihydropteroatesynthase-like;
long-mer109	JUJW01000001.1	98344	98386	CGCTTTGTCCAAGATAGAGCGAACTACCTCATCAATTTTGCGG	JUJW01000001.1.88	JUJW01000001.1.88	98113	100050	-	AutoIPR: IPR003959:ATPase, AAA-type, core;IPR005936:Peptidase, FtsH; IPR011546:Peptidase M41, FtsHextracellular; IPR027417:P-loop containing nucleosidetriphosphate hydrolase;
long-mer110	JUJW01000001.1	100625	100658	TTCTTCTAACTTGTATGCGGCCCGTGAGCGCATT	JUJW01000001.1.89	JUJW01000001.1.89	100097	100738	-	AutoIPR: IPR015507:Ribosomal RNA large subunitmethyltransferase E;IPR029063:S-adenosyl-L-methionine-dependentmethyltransferase;
long-mer111	JUJW01000001.1	100958	101000	GTGAAGGTTGTTAATGAGGATTGCGAAATGCGCGATATGCTGA	JUJW01000001.1.90	JUJW01000001.1.90	100808	101113	+	AutoIPR: IPR001890:RNA-binding, CRM domain;
long-mer112	JUJW01000001.1	102283	102325	ATGCGGATACGGTCGCCATCGTGGATGAGGCCAATAGCACCAC	JUJW01000001.1.92	JUJW01000001.1.92	102090	103922	-	AutoIPR:IPR000581:Dihydroxy-acid/6-phosphogluconate dehydratase;IPR015928:Aconitase/3-isopropylmalate dehydratase,swivel;
long-mer113	JUJW01000001.1	104047	104078	CCCTCCTTTTAATTTATGAGGTCCCCTCCCTA	NA
long-mer114	JUJW01000001.1	104553	104582	ATGCAATCAGCGAGAGTTGGCATCTACGTT	NA
long-mer115	JUJW01000001.1	105337	105379	GTCGCTTGTTTGCCCAGTTACACCCGGACATTGTGCATGCACG	JUJW01000001.1.94	JUJW01000001.1.94	105096	106226	+	AutoIPR: IPR001296:Glycosyl transferase, family1; IPR028098:Glycosyltransferase subfamily 4, N-terminaldomain;
long-mer116	JUJW01000001.1	105412	105454	CATTGCATGGTCTTTTCTTTTTCCCAAAGCCGCGATTCGTCAC	JUJW01000001.1.94	JUJW01000001.1.94	105096	106226	+	AutoIPR: IPR001296:Glycosyl transferase, family1; IPR028098:Glycosyltransferase subfamily 4, N-terminaldomain;
long-mer117	JUJW01000001.1	105612	105654	CTTGCCAGGTTCCGACGCCGATCGTATCCGGATCGCTCCGCGC	JUJW01000001.1.94	JUJW01000001.1.94	105096	106226	+	AutoIPR: IPR001296:Glycosyl transferase, family1; IPR028098:Glycosyltransferase subfamily 4, N-terminaldomain;
long-mer118	JUJW01000001.1	105745	105787	GAGATGCACTGCTTTTGCTGGTTTTTTTACGGCGTGTTTCCGA	JUJW01000001.1.94	JUJW01000001.1.94	105096	106226	+	AutoIPR: IPR001296:Glycosyl transferase, family1; IPR028098:Glycosyltransferase subfamily 4, N-terminaldomain;
long-mer119	JUJW01000001.1	105929	105971	CTATGCGGCCAGCGACCTAGTCCTGCAACTGTCGCGCAAACCT	JUJW01000001.1.94	JUJW01000001.1.94	105096	106226	+	AutoIPR: IPR001296:Glycosyl transferase, family1; IPR028098:Glycosyltransferase subfamily 4, N-terminaldomain;
long-mer120	JUJW01000001.1	107942	107984	GCCCGTGAGTCGGGCGAGTTGGTGCGTTGCGGTGATCGTAGCT	JUJW01000001.1.96	JUJW01000001.1.96	107723	108583	-	AutoIPR: IPR004960:Bacterial lipid Abiosynthesis acyltransferase;
long-mer121	JUJW01000001.1	108197	108236	CACGTAGTCGCAGAGCAGCCGCCCGCATATCTCTAATGTC	JUJW01000001.1.96	JUJW01000001.1.96	107723	108583	-	AutoIPR: IPR004960:Bacterial lipid Abiosynthesis acyltransferase;
long-mer122	JUJW01000001.1	108239	108281	GAAGTGCCCGGAGACAAGCAGCACGCCGCGGCCTTCGCGTTGC	JUJW01000001.1.96	JUJW01000001.1.96	107723	108583	-	AutoIPR: IPR004960:Bacterial lipid Abiosynthesis acyltransferase;
long-mer123	JUJW01000001.1	108473	108494	GCGCGTCCCGACAAGGCGCAGT	JUJW01000001.1.96	JUJW01000001.1.96	107723	108583	-	AutoIPR: IPR004960:Bacterial lipid Abiosynthesis acyltransferase;
long-mer124	JUJW01000001.1	109371	109438	TCGATATCCCCACACCACAGGGTCTTGATGTTTTCGTGGCTGCGTTCCGCAGTTGTGTTCCGATGGCG	JUJW01000001.1.97	JUJW01000001.1.97	108686	110032	+	AutoIPR:IPR007507:3-deoxy-D-manno-octulosonic-acid transferase,N-terminal;
long-mer125	JUJW01000001.1	109481	109516	GCTGCGATCATCGATATCCACACGCGCTTACTACGT	JUJW01000001.1.97	JUJW01000001.1.97	108686	110032	+	AutoIPR:IPR007507:3-deoxy-D-manno-octulosonic-acid transferase,N-terminal;
long-mer126	JUJW01000001.1	110493	110535	GATTGCCCAAAACGTCGCCGCCATGAAGCCATCACCCCAGCAG	JUJW01000001.1.98	JUJW01000001.1.98	110416	111798	+	AutoIPR: IPR000933:Glycoside hydrolase, family29; IPR001944:Glycoside hydrolase, family 35;IPR017853:Glycoside hydrolase superfamily;
long-mer127	JUJW01000001.1	112526	112568	CTGGCATCAATGATCGTAATGAAGTCGAAGCGATCTGTGGTAC	JUJW01000001.1.100	JUJW01000001.1.100	112318	112830	+	AutoIPR: IPR009000:Translation protein,beta-barrel domain; IPR011033:PRC-barrel-like;IPR011961:16S rRNA processing protein RimM;
long-mer128	JUJW01000001.1	112659	112701	TGAAGGTGTGGTTCTCGGTAGGGTTTCCCATCTGTTTTCCAAC	JUJW01000001.1.100	JUJW01000001.1.100	112318	112830	+	AutoIPR: IPR009000:Translation protein,beta-barrel domain; IPR011033:PRC-barrel-like;IPR011961:16S rRNA processing protein RimM;
long-mer129	JUJW01000001.1	113380	113429	GGTTGTCGACGCAGTCACCCGATTACAAAAGGGGGTATTGAACGACGCCG	JUJW01000001.1.101	JUJW01000001.1.101	112844	113725	+	AutoIPR: IPR002649:tRNA(guanine-N1-)-methyltransferase, bacteria; IPR016009:tRNAmethyltransferase TRMD/TRM10-type domain; IPR023148:tRNA(guanine-N1-)-methyltransferase, C-terminal;IPR029028:Alpha/beta knot methyltransferases;
long-mer130	JUJW01000001.1	113728	113770	ATTATGCTAAGATCCGGCTCCATTACGCAGACTTCGCGTTTTT	NA
long-mer131	JUJW01000001.1	114734	114768	AACCAAAGAAGAGGTTGAACAAATGCGCATCGCTG	JUJW01000001.1.103	JUJW01000001.1.103	114714	115493	+	AutoIPR: IPR000994:Peptidase M24, structuraldomain; IPR001714:Peptidase M24, methionineaminopeptidase;
long-mer132	JUJW01000001.1	114959	115001	TCCTAGCGATGCCAAGGTCCTAAAAGACGGCGACATCATCAAT	JUJW01000001.1.103	JUJW01000001.1.103	114714	115493	+	AutoIPR: IPR000994:Peptidase M24, structuraldomain; IPR001714:Peptidase M24, methionineaminopeptidase;
long-mer133	JUJW01000001.1	115099	115141	CCACTTACGAGGCAATGTGGCACGGCATCCGTGCCGTTAAACC	JUJW01000001.1.103	JUJW01000001.1.103	114714	115493	+	AutoIPR: IPR000994:Peptidase M24, structuraldomain; IPR001714:Peptidase M24, methionineaminopeptidase;
long-mer134	JUJW01000001.1	115163	115201	TGGCCACGCCATTCAAACCTATGCCGAAAACGAACGCTT	JUJW01000001.1.103	JUJW01000001.1.103	114714	115493	+	AutoIPR: IPR000994:Peptidase M24, structuraldomain; IPR001714:Peptidase M24, methionineaminopeptidase;
long-mer135	JUJW01000001.1	115301	115340	GGAATCAGGAATGACCTTTACGATCGAGCCAATGATCAAT	JUJW01000001.1.103	JUJW01000001.1.103	114714	115493	+	AutoIPR: IPR000994:Peptidase M24, structuraldomain; IPR001714:Peptidase M24, methionineaminopeptidase;
long-mer136	JUJW01000001.1	115700	115742	CTGCTTTGGTGCGGAATGCGGTACCTCCACTGGTTGCTAAACC	NA
long-mer137	JUJW01000001.1	115809	115835	CCAAACAATGAGTTAGCGCGGTTGTAT	NA
long-mer138	JUJW01000001.1	116375	116417	GTTTCGTGTTGCTGAGCCGGACAATCACGGTGGCTGGAAGGTT	JUJW01000001.1.104	JUJW01000001.1.104	116181	117080	+	AutoIPR: IPR005664:TetrahydrodipicolinateN-succinyltransferase, transferase hexapeptide repeatfamily;IPR023180:Tetrahydrodipicolinate-N-succinyltransferase,chain A, domain 1;
long-mer139	JUJW01000001.1	116438	116519	CGTATTGCTGTACTTCCGTGTGCATGACACCACGATCGTTGATGCCCAACCCGCCCCCTTTTGGGACAAAGTTGAATCACGC	JUJW01000001.1.104	JUJW01000001.1.104	116181	117080	+	AutoIPR: IPR005664:TetrahydrodipicolinateN-succinyltransferase, transferase hexapeptide repeatfamily;IPR023180:Tetrahydrodipicolinate-N-succinyltransferase,chain A, domain 1;
long-mer140	JUJW01000001.1	116537	116579	AGCGAAGTTCCGCGCTGCCGGGGTGCGTGTCGTCCCAGGTGCG	JUJW01000001.1.104	JUJW01000001.1.104	116181	117080	+	AutoIPR: IPR005664:TetrahydrodipicolinateN-succinyltransferase, transferase hexapeptide repeatfamily;IPR023180:Tetrahydrodipicolinate-N-succinyltransferase,chain A, domain 1;
long-mer141	JUJW01000001.1	116712	116754	GCCCACTGCCATCTTTCTGGTAGTGCGGCGATTGGTGGCGTAC	JUJW01000001.1.104	JUJW01000001.1.104	116181	117080	+	AutoIPR: IPR005664:TetrahydrodipicolinateN-succinyltransferase, transferase hexapeptide repeatfamily;IPR023180:Tetrahydrodipicolinate-N-succinyltransferase,chain A, domain 1;
long-mer142	JUJW01000001.1	116857	116899	TCAGCATGGGCGTCTTTATTACCCAGAGTACCCGCATTTACAA	JUJW01000001.1.104	JUJW01000001.1.104	116181	117080	+	AutoIPR: IPR005664:TetrahydrodipicolinateN-succinyltransferase, transferase hexapeptide repeatfamily;IPR023180:Tetrahydrodipicolinate-N-succinyltransferase,chain A, domain 1;
long-mer143	JUJW01000001.1	117070	117158	TCGCTGATTGATTGGAATAGTTACGTATGACCACACTGTATGGATTGAAAAATTGCGATACCTGTAAAAAGGCGAATCAATGGTTAGAT	JUJW01000001.1.105	JUJW01000001.1.105	117096	117452	+	AutoIPR: IPR006660:Arsenate reductase-like;IPR012336:Thioredoxin-like fold;
long-mer143	JUJW01000001.1	117070	117158	TCGCTGATTGATTGGAATAGTTACGTATGACCACACTGTATGGATTGAAAAATTGCGATACCTGTAAAAAGGCGAATCAATGGTTAGAT	JUJW01000001.1.104	JUJW01000001.1.104	116181	117080	+	AutoIPR: IPR005664:TetrahydrodipicolinateN-succinyltransferase, transferase hexapeptide repeatfamily;IPR023180:Tetrahydrodipicolinate-N-succinyltransferase,chain A, domain 1;
long-mer144	JUJW01000001.1	118339	118381	CGCATTACTCGATCAACACGGACTGGACTATACCTTGCACTGG	JUJW01000001.1.106	JUJW01000001.1.106	117524	118657	+	AutoIPR: IPR002933:Peptidase M20;
long-mer145	JUJW01000001.1	118585	118731	GTGCCTGGCCGACTTGGAGGCTTTGCCAGACCTGTACCAGTCGCTGATTGAGCGGTTGCTCGCTGACCATTGATCCTCAAATCGGTCAGGTATTCTATCGGCGCGCGTTCTTTCAGAAAAAAGAACGGTGTCAGCGAAACAGAGGCA	JUJW01000001.1.106	JUJW01000001.1.106	117524	118657	+	AutoIPR: IPR002933:Peptidase M20;
long-mer146	JUJW01000001.1	118836	118878	CAGCGTTGGTAGCAATGCTTCCCTTGTGGCTTGCGTATACCAA	NA
long-mer147	JUJW01000001.1	118892	118943	TCTATGTGGGATGACGACCATACGAACCAACCAACGTCTACCGAGCAACGCA	NA
long-mer148	JUJW01000001.1	118968	119010	GTGATCTAGAGTTTCTCAGTTTCACCACCTCGCACTTGGCGAT	NA
long-mer149	JUJW01000001.1	119072	119114	TGGAATCTTCAACCTGCAACCTAGTGACAACCTACAGATACTG	JUJW01000001.1.107	JUJW01000001.1.107	119058	120749	+	AutoIPR: IPR006426:Asparagine synthase,glutamine-hydrolyzing; IPR029055:Nucleophileaminohydrolases, N-terminal;
long-mer150	JUJW01000001.1	119292	119334	GAAATCTATAACCACGCTGTAATCAAAGGAACATTGCAGCAGC	JUJW01000001.1.107	JUJW01000001.1.107	119058	120749	+	AutoIPR: IPR006426:Asparagine synthase,glutamine-hydrolyzing; IPR029055:Nucleophileaminohydrolases, N-terminal;
long-mer151	JUJW01000001.1	120759	120800	TAGATTGGAGCCTGTAGTACCCCTCACCCAGCCTTGGGGTCA	NA
long-mer152	JUJW01000001.1	120917	120997	GTTGGCGGCGTGGTCTACCCCTATCGTGTAAATATAAGGGCTTTTCTGAAATATGTTGTGCTCGAACACATTCGCCTGGCT	JUJW01000001.1.108	JUJW01000001.1.108	120809	121837	-	AutoIPR: IPR011050:Pectin lyase fold/virulencefactor;
long-mer153	JUJW01000001.1	121210	121252	CGTTGTCGTGAATCACGTTATCGACCAAACGGACATGAGTGCT	JUJW01000001.1.108	JUJW01000001.1.108	120809	121837	-	AutoIPR: IPR011050:Pectin lyase fold/virulencefactor;
long-mer154	JUJW01000001.1	127093	127135	GTTGCCCCCCGAACGTCTGTTAGTGACGGTGTACCACACTGAC	JUJW01000001.1.113	JUJW01000001.1.113	126722	129376	+	AutoIPR: IPR002318:Alanine-tRNA ligase, classIIc; IPR009000:Translation protein, beta-barrel domain;
long-mer155	JUJW01000001.1	127528	127550	CGCCGAATTAACTGCTGTTGCAG	JUJW01000001.1.113	JUJW01000001.1.113	126722	129376	+	AutoIPR: IPR002318:Alanine-tRNA ligase, classIIc; IPR009000:Translation protein, beta-barrel domain;
long-mer156	JUJW01000001.1	127863	127904	ACGAGGTGGCTGCCAAGGTTACCAATGGTGTGATCCCGGGTA	JUJW01000001.1.113	JUJW01000001.1.113	126722	129376	+	AutoIPR: IPR002318:Alanine-tRNA ligase, classIIc; IPR009000:Translation protein, beta-barrel domain;
long-mer157	JUJW01000001.1	128354	128396	ATTGTGCAAGGTGGGGTGAAGATTGGCGATGTGTTGTCCGGTA	JUJW01000001.1.113	JUJW01000001.1.113	126722	129376	+	AutoIPR: IPR002318:Alanine-tRNA ligase, classIIc; IPR009000:Translation protein, beta-barrel domain;
long-mer158	JUJW01000001.1	128647	128689	GGCTGCGTTGGATGCTGGCGCTATGGCGCTATTTGGAGAGAAA	JUJW01000001.1.113	JUJW01000001.1.113	126722	129376	+	AutoIPR: IPR002318:Alanine-tRNA ligase, classIIc; IPR009000:Translation protein, beta-barrel domain;
long-mer159	JUJW01000001.1	128734	128758	ACTTTGCGGTGGTACCCATATCACC	JUJW01000001.1.113	JUJW01000001.1.113	126722	129376	+	AutoIPR: IPR002318:Alanine-tRNA ligase, classIIc; IPR009000:Translation protein, beta-barrel domain;
long-mer160	JUJW01000001.1	131990	132032	GAGTACCTCAGCCGGATCCTCAGCCATCTTGGTTGCGACCGAG	JUJW01000001.1.116	JUJW01000001.1.116	130841	132865	-	AutoIPR: IPR001567:Peptidase M3A/M3B;IPR024077:Neurolysin/Thimet oligopeptidase, domain 2;IPR024079:Metallopeptidase, catalytic domain;IPR024080:Neurolysin/Thimet oligopeptidase, N-terminal;
long-mer161	JUJW01000001.1	133163	133205	CCGCCCACACGTCGACCTAAGTGAGCGCTGATATAGCGCATTG	JUJW01000001.1.117	JUJW01000001.1.117	132925	134097	-	AutoIPR: IPR001926:Tryptophan synthase betasubunit-like PLP-dependent enzyme;
long-mer162	JUJW01000001.1	133441	133483	GAGCGTTGCAGCAGTGCCTCCTGTCCCCGGACTGCACACAATC	JUJW01000001.1.117	JUJW01000001.1.117	132925	134097	-	AutoIPR: IPR001926:Tryptophan synthase betasubunit-like PLP-dependent enzyme;
long-mer163	JUJW01000001.1	133747	133789	CAACAGCCTCGCGAAGTAAGCTTCTGAGACAGCCGTTGAACCG	JUJW01000001.1.117	JUJW01000001.1.117	132925	134097	-	AutoIPR: IPR001926:Tryptophan synthase betasubunit-like PLP-dependent enzyme;
long-mer164	JUJW01000001.1	134390	134430	CCTCCGATGGCAGCACCTCTTGATTGAACAGGCCCCACGCG	JUJW01000001.1.118	JUJW01000001.1.118	134385	134927	+	
long-mer165	JUJW01000001.1	136055	136097	CATGGGCCGCACCGGCTACGCATGCGGCACCCTCGCCGTGCGT	JUJW01000001.1.119	JUJW01000001.1.119	135027	136850	+	AutoIPR: IPR006376:Copper-resistance proteinCopA; IPR019546:Twin-arginine translocation pathway,signal sequence, bacterial/archaeal;
long-mer166	JUJW01000001.1	137012	137035	GACCACACCGAGATGGATCACGCA	JUJW01000001.1.120	JUJW01000001.1.120	136847	137761	+	AutoIPR: IPR007939:Copper resistance Bprecursor;
long-mer167	JUJW01000001.1	138193	138235	CGCACGCGCTCGGCATCCACAGCGATCAACCCTTCCAGCGGCA	JUJW01000001.1.121	JUJW01000001.1.121	138018	141002	-	AutoIPR: IPR002303:Valine-tRNA ligase;IPR010978:tRNA-binding arm; IPR020791:Leucine-tRNAligase, archaeal;
long-mer168	JUJW01000001.1	138351	138393	CGTGATACGACGGCGATCAACCTCCTGGTCTCCTTGGAGCAGG	JUJW01000001.1.121	JUJW01000001.1.121	138018	141002	-	AutoIPR: IPR002303:Valine-tRNA ligase;IPR010978:tRNA-binding arm; IPR020791:Leucine-tRNAligase, archaeal;
long-mer169	JUJW01000001.1	139278	139323	GGTGATGTACACATCGTGGAACGGGACGTTTCCGGTGAAATGGTCG	JUJW01000001.1.121	JUJW01000001.1.121	138018	141002	-	AutoIPR: IPR002303:Valine-tRNA ligase;IPR010978:tRNA-binding arm; IPR020791:Leucine-tRNAligase, archaeal;
long-mer170	JUJW01000001.1	139428	139470	TGGATCGGGCCACCCCAGGGTAGAGAAGGGCCACAGTTGCGAG	JUJW01000001.1.121	JUJW01000001.1.121	138018	141002	-	AutoIPR: IPR002303:Valine-tRNA ligase;IPR010978:tRNA-binding arm; IPR020791:Leucine-tRNAligase, archaeal;
long-mer171	JUJW01000001.1	139817	139859	GCAAGGTATGTGGTATCGCCGAGACGAGCAGGCCTTGTGTGTC	JUJW01000001.1.121	JUJW01000001.1.121	138018	141002	-	AutoIPR: IPR002303:Valine-tRNA ligase;IPR010978:tRNA-binding arm; IPR020791:Leucine-tRNAligase, archaeal;
long-mer172	JUJW01000001.1	141717	141772	AATCCAGTTTCTCGAGCATGGTACGTAGCCGTTCGGTGGCTTTCTGAGGATCCAAC	JUJW01000001.1.124	JUJW01000001.1.124	141715	142167	-	
long-mer173	JUJW01000001.1	142350	142392	GGCAAACGTGGAGTCCAGCAATCCTTGGTATTCGTCCCACAGG	JUJW01000001.1.125	JUJW01000001.1.125	142161	143636	-	AutoIPR: IPR011356:Leucineaminopeptidase/peptidase B;
long-mer174	JUJW01000001.1	144358	144400	CGTCTGGAGGATGGGCAACGCTTGGATGGGCCTGCCGATGGTG	JUJW01000001.1.126	JUJW01000001.1.126	143746	144831	+	AutoIPR: IPR005495:Permease LptG/LptF-related;
long-mer175	JUJW01000001.1	144444	144486	GTTGTTGCCTGCGCTGTCCGTTGTGTATGACAGCAATCATCCT	JUJW01000001.1.126	JUJW01000001.1.126	143746	144831	+	AutoIPR: IPR005495:Permease LptG/LptF-related;
long-mer176	JUJW01000001.1	150550	150592	GGTTTGGCGAAATGCAAAGTTTGCGTTGGGTTGTTTGCTGGAT	JUJW01000001.1.131	JUJW01000001.1.131	150448	151305	-	AutoIPR: IPR001045:Spermidine/sperminesynthases; IPR029063:S-adenosyl-L-methionine-dependentmethyltransferase; IPR030373:Polyamine biosynthesisdomain, conserved site;
long-mer177	JUJW01000001.1	152130	152172	TGCCGGAAAATGGCAGAACAGTGGTGGCGATAAAGCAAAGTTC	JUJW01000001.1.132	JUJW01000001.1.132	151528	153414	+	AutoIPR: IPR000183:Ornithine/DAP/Argdecarboxylase; IPR029066:PLP-binding barrel;
long-mer178	JUJW01000001.1	157028	157051	TTTAAGCGTTGGGTGATCATTTGG	JUJW01000001.1.136	JUJW01000001.1.136	156934	157608	-	AutoIPR: IPR001405:RadC protein; IPR010994:RuvAdomain 2-like; IPR025657:RadC-like JAB domain;
long-mer179	JUJW01000001.1	157639	157681	TGATATCAGACTGGAATGGATTATCGGCTAATCTAGTCATCCT	NA
long-mer180	JUJW01000001.1	158229	158271	AACCAGAGGCGATTGTTGCTGGGTTGGTTCAGGGGGTGTCTCC	JUJW01000001.1.137	JUJW01000001.1.137	157706	158935	+	AutoIPR: IPR005252:Coenzyme A biosynthesisbifunctional protein CoaBC;
long-mer181	JUJW01000001.1	158407	158449	GGCGGTGTCCCATGGGGCTGAAGTGGTGTTGGTGGCTGGTCCG	JUJW01000001.1.137	JUJW01000001.1.137	157706	158935	+	AutoIPR: IPR005252:Coenzyme A biosynthesisbifunctional protein CoaBC;
long-mer182	JUJW01000001.1	158772	158814	TGATTATCGCCAACCAGGTTGACATTGTTGGAAACGGTTTTGA	JUJW01000001.1.137	JUJW01000001.1.137	157706	158935	+	AutoIPR: IPR005252:Coenzyme A biosynthesisbifunctional protein CoaBC;
long-mer183	JUJW01000001.1	164035	164077	CTACAAATGAATGATTATTCTACTCCAGATATGAAATGTGGTG	JUJW01000001.1.143	JUJW01000001.1.143	163987	164802	+	AutoIPR: IPR017483:Conserved hypotheticalprotein CHP03034;
long-mer184	JUJW01000001.1	164185	164227	ATTTCTGACGAAGAGGTGGTGGTTATATTATTTAATGAGTTCC	JUJW01000001.1.143	JUJW01000001.1.143	163987	164802	+	AutoIPR: IPR017483:Conserved hypotheticalprotein CHP03034;
long-mer185	JUJW01000001.1	166328	166351	GGTTCCCTGGAGTGAATGCGAGGG	NA
long-mer186	JUJW01000001.1	166679	166721	AAACGAGGTGGGGTGTTGATGAGTGCCTATGACGGATGGGTAG	NA
long-mer187	JUJW01000001.1	166732	166774	GGTGTTGTGAAGCGAATCTCGCATCTCCAGGAAGTGCGTTGGT	NA
long-mer188	JUJW01000001.1	169128	169170	TCACTGGAAGAGGGTCAAAACTTCGTTGCAGGAAGGTCAGATC	JUJW01000001.1.146	JUJW01000001.1.146	168490	169257	+	
long-mer189	JUJW01000001.1	169206	169248	TGAGGTAGGGGTGCTCTTCGATGGACAGATAAAAAAGATTTTG	JUJW01000001.1.146	JUJW01000001.1.146	168490	169257	+	
long-mer190	JUJW01000001.1	169253	169290	CTTGATTGCTTTTAATCGTGCTATCACTGCAGAGCGCC	JUJW01000001.1.146	JUJW01000001.1.146	168490	169257	+	
long-mer190	JUJW01000001.1	169253	169290	CTTGATTGCTTTTAATCGTGCTATCACTGCAGAGCGCC	JUJW01000001.1.147	JUJW01000001.1.147	169254	170075	+	AutoIPR: IPR027417:P-loop containing nucleosidetriphosphate hydrolase;
long-mer191	JUJW01000001.1	169415	169457	CACAAAGTACCAGACACTCTGTAATGAGATTATTGCATTGCGT	JUJW01000001.1.147	JUJW01000001.1.147	169254	170075	+	AutoIPR: IPR027417:P-loop containing nucleosidetriphosphate hydrolase;
long-mer192	JUJW01000001.1	169598	169655	GAAAGAGAGTCTCTTTGCTTCTATCGGTCGCTATTTCAAAGAGATGATCCGTGAGGTT	JUJW01000001.1.147	JUJW01000001.1.147	169254	170075	+	AutoIPR: IPR027417:P-loop containing nucleosidetriphosphate hydrolase;
long-mer193	JUJW01000001.1	169983	170015	AAGGATCTGCCGGTTTTTAGTCCCGATGAAATT	JUJW01000001.1.147	JUJW01000001.1.147	169254	170075	+	AutoIPR: IPR027417:P-loop containing nucleosidetriphosphate hydrolase;
long-mer194	JUJW01000001.1	170126	170168	ATGTGATGCAGTAAGGCAGGGATTCTAGTCGCGTTTTGGTTAT	NA
long-mer195	JUJW01000001.1	171340	171374	GTGTCGCGTTGTGCGATTTATCGTGAGCAACGTTT	JUJW01000001.1.148	JUJW01000001.1.148	170701	171414	+	AutoIPR: IPR004808:AP endonuclease 1;IPR005135:Endonuclease/exonuclease/phosphatase;
long-mer196	JUJW01000001.1	171476	171500	TGTCTTGTTGCTTGGTTTTGCCTCG	JUJW01000001.1.149	JUJW01000001.1.149	171411	172940	+	AutoIPR: IPR020846:Major facilitatorsuperfamily domain;
long-mer197	JUJW01000001.1	171730	171766	TGTCGCCGGTTCACGAGTTGCCGTTGTTTGCGGTTGT	JUJW01000001.1.149	JUJW01000001.1.149	171411	172940	+	AutoIPR: IPR020846:Major facilitatorsuperfamily domain;
long-mer198	JUJW01000001.1	174235	174277	CACACGCATACAGGAAAGGAGTTGAAAGTGGTTTATGTTGCCC	JUJW01000001.1.150	JUJW01000001.1.150	173098	174243	-	AutoIPR: IPR005338:Anhydro-N-acetylmuramic acidkinase;
long-mer199	JUJW01000001.1	179993	180035	GAACGGGGATTAGCCCTTAAGTTAGTATGGTTTTAGGAAAGCA	NA
long-mer200	JUJW01000001.1	182705	182747	ATGCGAGAAAGTGAATCTTCCGTTTTTTTAATGGGTTGATTGC	NA
long-mer201	JUJW01000001.1	184004	184046	CATCGCTGTTAATGTCCAGTGTACCGCCTTGATGCCTCGCCAG	JUJW01000001.1.158	JUJW01000001.1.158	183884	184732	-	AutoIPR: IPR002541:Cytochrome c assemblyprotein;
long-mer202	JUJW01000001.1	188885	188927	TGGTGGTGCAATTCAGATGGCGGGCTCGGTTAAAAGCCGAAAG	JUJW01000001.1.161	JUJW01000001.1.161	188784	190388	+	AutoIPR: IPR004543:Translation elongationfactor EFG/EF2, archaeal; IPR004548:Peptide chain releasefactor 3; IPR027417:P-loop containing nucleosidetriphosphate hydrolase; IPR031157:Tr-type G domain,conserved site;
long-mer203	JUJW01000001.1	190340	190382	ACACTTCTTCGCTACGCGCGAACACGCCTACGCTGTAGGCGTC	JUJW01000001.1.161	JUJW01000001.1.161	188784	190388	+	AutoIPR: IPR004543:Translation elongationfactor EFG/EF2, archaeal; IPR004548:Peptide chain releasefactor 3; IPR027417:P-loop containing nucleosidetriphosphate hydrolase; IPR031157:Tr-type G domain,conserved site;
long-mer204	JUJW01000001.1	194702	194743	AAAGATCACGAAATCAAGGGTTATGTCCGTTTGAGTGGAAAT	NA
long-mer205	JUJW01000001.1	199244	199286	ACACTCTGGATAGTGGGGAGTTGACGGCTGTGCGGTACTTAGG	NA
long-mer206	JUJW01000001.1	200724	200766	TGAACGCCAATACATTACTTGATAACATCGAAATTCCTTTTTT	JUJW01000001.1.171	JUJW01000001.1.171	200002	200751	-	AutoIPR: IPR001107:Band 7 protein;
long-mer207	JUJW01000001.1	200869	200949	ATATCATTTTTTAGTGGCTCATGATGTCGAAATGCGTCAACACCTTCGAGGCTTTGCAGTGCTGCTAAGCGAAACGAATAT	NA
long-mer208	JUJW01000001.1	201180	201222	GCCTGCGCGGTTTTTTCCATGCCGCGGAACTGTTTTTCAAATT	JUJW01000001.1.172	JUJW01000001.1.172	201086	201919	-	AutoIPR: IPR004518:NTP pyrophosphohydrolaseMazG, putative catalytic core;
long-mer209	JUJW01000001.1	201304	201346	CGAATGTCTCCTCAATCTGTGTTTTGTTGTGTGTCACGGTGTC	JUJW01000001.1.172	JUJW01000001.1.172	201086	201919	-	AutoIPR: IPR004518:NTP pyrophosphohydrolaseMazG, putative catalytic core;
long-mer210	JUJW01000001.1	201472	201514	CTGGTAGCCCGCTTGAAATCCTGGCCAGTGCAGAATGATCTTG	JUJW01000001.1.172	JUJW01000001.1.172	201086	201919	-	AutoIPR: IPR004518:NTP pyrophosphohydrolaseMazG, putative catalytic core;
long-mer211	JUJW01000001.1	201539	201581	GCGCTTAATGGCCTCCCAGTGTGTACTGACTGTCTCTGCACCG	JUJW01000001.1.172	JUJW01000001.1.172	201086	201919	-	AutoIPR: IPR004518:NTP pyrophosphohydrolaseMazG, putative catalytic core;
long-mer212	JUJW01000001.1	203603	203645	AATCGCCGCACAGGCCAGGACACTTGAGCAGGTGATGTTGGCT	JUJW01000001.1.175	JUJW01000001.1.175	203340	204797	+	AutoIPR: IPR005814:Aminotransferase class-III;IPR015424:Pyridoxal phosphate-dependent transferase;
long-mer213	JUJW01000001.1	203720	203762	GCCGTTGTCAAAGGTGTTTTATGCTGACAATGGCTCGGCTGGG	JUJW01000001.1.175	JUJW01000001.1.175	203340	204797	+	AutoIPR: IPR005814:Aminotransferase class-III;IPR015424:Pyridoxal phosphate-dependent transferase;
long-mer214	JUJW01000001.1	203801	203870	TAATCGTGGTGAAGAGCAACGCACGCGATTTATCGCGTTACATAACGGATATCACGGAGAAACCATTGGT	JUJW01000001.1.175	JUJW01000001.1.175	203340	204797	+	AutoIPR: IPR005814:Aminotransferase class-III;IPR015424:Pyridoxal phosphate-dependent transferase;
long-mer215	JUJW01000001.1	204242	204284	GGATACTGATGACAAGCAGCTGGGCATCATGCCGGACCTGTTG	JUJW01000001.1.175	JUJW01000001.1.175	203340	204797	+	AutoIPR: IPR005814:Aminotransferase class-III;IPR015424:Pyridoxal phosphate-dependent transferase;
long-mer216	JUJW01000001.1	204312	204379	TTCCTACCTCTGGCCGCAGTGTTGACAACGCAGCAATTGTACGAGGCATTTCTCGATGACAGCCGCGA	JUJW01000001.1.175	JUJW01000001.1.175	203340	204797	+	AutoIPR: IPR005814:Aminotransferase class-III;IPR015424:Pyridoxal phosphate-dependent transferase;
long-mer217	JUJW01000001.1	204615	204665	TTCCCGCCACAGGCACGGCTTAGCTTGCATGTTTACCGTGCTGCGCTGGCG	JUJW01000001.1.175	JUJW01000001.1.175	203340	204797	+	AutoIPR: IPR005814:Aminotransferase class-III;IPR015424:Pyridoxal phosphate-dependent transferase;
long-mer218	JUJW01000001.1	206012	206054	TGGGTGCTTAGATACGACGATAATTCTGCGGGCTGGGGCGAAT	NA
long-mer219	JUJW01000001.1	208839	208881	CGGGATGCCGTTACCGTGGTGATTGATTCACCTCATCAAGATA	JUJW01000001.1.178	JUJW01000001.1.178	208508	208864	+	AutoIPR: IPR007115:6-pyruvoyl tetrahydropterinsynthase/QueD family protein;
long-mer219	JUJW01000001.1	208839	208881	CGGGATGCCGTTACCGTGGTGATTGATTCACCTCATCAAGATA	JUJW01000001.1.179	JUJW01000001.1.179	208824	208973	+	
long-mer220	JUJW01000001.1	209430	209472	TGTTGCCCATCTATGGCGATGTCACAATGTTGTTTCGTTGTTC	JUJW01000001.1.180	JUJW01000001.1.180	209351	209524	+	
long-mer221	JUJW01000001.1	209822	209862	CCAAGATTGAGTACATGCCGACCCAGTGTCCCAGCTTTACG	NA
long-mer222	JUJW01000001.1	210881	210923	GTTGTGTTGCTATGCGATCCAACTCTAATATCCGGTTGCGTTG	NA
long-mer223	JUJW01000001.1	215802	215844	GTGTATTTGACCTTAAGCGTATATACGGCGGGATCTTTTTGCA	JUJW01000001.1.187	JUJW01000001.1.187	215783	219364	-	AutoIPR: IPR004805:DNA polymerase III, alphasubunit; IPR012340:Nucleic acid-binding, OB-fold;IPR016195:Polymerase/histidinol phosphatase-like;IPR029460:DNA polymerase, helix-hairpin-helix motif;
long-mer224	JUJW01000001.1	216785	216827	GACGCTTTGACCGACACCTTTCATAGCGCCCAGGCCGTACTGG	JUJW01000001.1.187	JUJW01000001.1.187	215783	219364	-	AutoIPR: IPR004805:DNA polymerase III, alphasubunit; IPR012340:Nucleic acid-binding, OB-fold;IPR016195:Polymerase/histidinol phosphatase-like;IPR029460:DNA polymerase, helix-hairpin-helix motif;
long-mer225	JUJW01000001.1	217730	217772	GAGTGGGCAGAATTCAGTGAGCGGGTTCGGTGCGATCACGACA	JUJW01000001.1.187	JUJW01000001.1.187	215783	219364	-	AutoIPR: IPR004805:DNA polymerase III, alphasubunit; IPR012340:Nucleic acid-binding, OB-fold;IPR016195:Polymerase/histidinol phosphatase-like;IPR029460:DNA polymerase, helix-hairpin-helix motif;
long-mer226	JUJW01000001.1	217818	217861	CGTGCCAGGTTGAGCAGCTCCCCTACGTCCTCCTCGGCCTGATA	JUJW01000001.1.187	JUJW01000001.1.187	215783	219364	-	AutoIPR: IPR004805:DNA polymerase III, alphasubunit; IPR012340:Nucleic acid-binding, OB-fold;IPR016195:Polymerase/histidinol phosphatase-like;IPR029460:DNA polymerase, helix-hairpin-helix motif;
long-mer227	JUJW01000001.1	219320	219362	GAATTCAGTGTGAATATGGAGGTGAACAAATGAAGACGTGGAC	JUJW01000001.1.187	JUJW01000001.1.187	215783	219364	-	AutoIPR: IPR004805:DNA polymerase III, alphasubunit; IPR012340:Nucleic acid-binding, OB-fold;IPR016195:Polymerase/histidinol phosphatase-like;IPR029460:DNA polymerase, helix-hairpin-helix motif;
long-mer228	JUJW01000001.1	221068	221115	TTGGCTAGAATATCTCCCCTTCATTCGCTTGTTGGCTCGCCATTTGTG	NA
long-mer229	JUJW01000001.1	221604	221678	GATAATCATTACGTACCGAATCTGACCTTCGGCCCGATGGTGTGCAAGGCGTTACGTAGTTACGGCATCACTGCG	JUJW01000001.1.190	JUJW01000001.1.190	221442	222161	+	AutoIPR: IPR000056:Ribulose-phosphate3-epimerase-like; IPR013785:Aldolase-type TIM barrel;
long-mer230	JUJW01000001.1	222389	222431	TGTGACATTGAACTTGTCTGGTTTTGTTGGAATGGTTGCTGCT	NA
long-mer231	JUJW01000001.1	223985	224027	CACGCCCGCGAGGTGCGACTCTGGAGCATGACAAACGGTTGGA	JUJW01000001.1.192	JUJW01000001.1.192	223030	224535	+	AutoIPR: IPR005801:ADC synthase;IPR019999:Anthranilate synthase component I-like;
long-mer232	JUJW01000001.1	225942	225984	TCCGGATCTGGTGGGTATTCAAGCGCATGTGCTGCACAAACTT	JUJW01000001.1.194	JUJW01000001.1.194	225343	226377	+	AutoIPR: IPR005940:Anthranilate phosphoribosyltransferase;
long-mer233	JUJW01000001.1	226268	226310	AGGATATTGGTCATGGAGTTGTGTTGGCGCGTGAGGTGCTTTT	JUJW01000001.1.194	JUJW01000001.1.194	225343	226377	+	AutoIPR: IPR005940:Anthranilate phosphoribosyltransferase;
long-mer234	JUJW01000001.1	226427	226450	AGGATTCTTTCTTGCGATGAGTAG	NA
long-mer235	JUJW01000001.1	227107	227149	CTCGTAAGCGAGAGCGGTATCTTTACCTCTGCCGATGTACAAC	JUJW01000001.1.195	JUJW01000001.1.195	226456	227250	+	AutoIPR: IPR016302:Anthranilate synthasecomponent 2;
long-mer236	JUJW01000001.1	227291	227333	TGTCTTTGATTTCGATCATACATTGTACGATGGCGATTCTGGC	JUJW01000001.1.196	JUJW01000001.1.196	227247	227969	+	AutoIPR: IPR023214:HAD-like domain;
long-mer237	JUJW01000001.1	228876	228918	TCATAATAAAGTGTGATGTATAGTGATAAAATATTTTGATATT	NA
long-mer238	JUJW01000001.1	229712	229751	AAAAATGGGTGACAAGGGAAAAGTTGCAGGCCGTCAAATT	NA
long-mer239	JUJW01000001.1	230444	230477	TGTTTTTATGAGGTAGTAGGCGTCTCTTTTTTTG	NA
long-mer240	JUJW01000001.1	236719	236761	TCTCAGTCGTTTGCTGTACCAAGATCTTGATTGAGTGATGGCT	NA
long-mer241	JUJW01000001.1	238984	239026	ACGTTCGACGTTGGGTAGCAAACGTATTGGCTTCCGCATGGTC	JUJW01000001.1.205	JUJW01000001.1.205	238526	240370	+	AutoIPR: IPR022646:Protein-export membraneprotein SecD/SecF/SecDF, conserved site;IPR022813:Protein-export membrane protein SecD/SecF,archaeal and bacterial; IPR027398:SecD export proteinN-terminal TM domain;
long-mer242	JUJW01000001.1	241972	242014	GTGCCAATAGTGATGATGGAAATGGTGATCGTGAGCTGGAGAA	JUJW01000001.1.209	JUJW01000001.1.209	241683	242948	+	AutoIPR: IPR002646:Poly A polymerase, headdomain; IPR010206:Poly(A) polymerase I;IPR025866:Polymerase A arginine-rich C-terminal domain;
long-mer243	JUJW01000001.1	248498	248540	CGTTCTCTAAGTGGCTTGTTTATTGGGGTTGTAGTATGGCTAT	NA
long-mer244	JUJW01000001.1	248638	248680	CATTCCTTCGGGTATTTCTTTAGTATTTGCATACACTTAAGGG	NA
long-mer245	JUJW01000001.1	254378	254420	CGACATGGCGCACGCTAAGGTCTTCGTGACTGCTCTTCAAGCA	JUJW01000001.1.221	JUJW01000001.1.221	254244	254621	+	AutoIPR: IPR000238:Ribosome-binding factor A;IPR015946:K homology domain-like, alpha/beta;
long-mer246	JUJW01000001.1	255092	255134	TTCTGCTCTCAAACAGGGGGGGGAACCTTTATATGCTAAAGCT	JUJW01000001.1.222	JUJW01000001.1.222	254718	255620	+	AutoIPR: IPR002501:Pseudouridine synthase II;IPR015947:PUA-like domain;
long-mer247	JUJW01000001.1	257891	257933	TAAGATTCATCCTGACAAAATTCGTGATGTCATTGGTAAAGGT	JUJW01000001.1.224	JUJW01000001.1.224	256215	258317	+	AutoIPR: IPR012162:Polyribonucleotidenucleotidyltransferase; IPR022967:RNA-binding domain, S1;IPR027408:PNPase/RNase PH domain;
long-mer248	JUJW01000001.1	258200	258242	TGTTGGCGACAAGCTGAAGGAGGGCGATGTGGTTCGTGTGAAG	JUJW01000001.1.224	JUJW01000001.1.224	256215	258317	+	AutoIPR: IPR012162:Polyribonucleotidenucleotidyltransferase; IPR022967:RNA-binding domain, S1;IPR027408:PNPase/RNase PH domain;
long-mer249	JUJW01000001.1	260882	260924	TTCACACCAATCAGCTTTCATTGGTCTTGGATGCATGCTTGTC	NA
long-mer250	JUJW01000001.1	265277	265319	CGTCTCGAGTTTTACCGTGCGTAGCGGCGTTGTTTGCGGTGAT	JUJW01000001.1.229	JUJW01000001.1.229	264287	265396	-	AutoIPR: IPR006143:RND efflux pump, membranefusion protein;
long-mer251	JUJW01000001.1	265407	265449	CGGTCGGTGATGCCGACCCATACATTTAAGGTATGTAGTGAGT	NA
long-mer252	JUJW01000001.1	266921	266963	GCACCATCACATGTCGTTTCCTGTCTAGTGCCCCTGCAATGAT	NA
long-mer253	JUJW01000001.1	267181	267223	GTTGATCACTTTGGAAGCGTTACCGCTGGTGTGGTGGCGGATG	JUJW01000001.1.232	JUJW01000001.1.232	267095	268009	+	AutoIPR: IPR000620:EamA domain;
long-mer254	JUJW01000001.1	268133	268175	GTGAGTTAGCCATCAAGAAGCCAGCGTGCCTTGGTTGAATATA	NA
long-mer255	JUJW01000001.1	274350	274392	GGCAAAGAATGCTTACGGGCAATATTTGTTGAATTTAGCGCAG	JUJW01000001.1.238	JUJW01000001.1.238	273523	274410	+	AutoIPR: IPR005907:Glucose-1-phosphatethymidylyltransferase, short form;IPR029044:Nucleotide-diphospho-sugar transferases;
long-mer256	JUJW01000001.1	274622	274664	CGGTGTGTTGGAGGGTGAGGTCTACGATGTTGCTGTTGATATC	JUJW01000001.1.239	JUJW01000001.1.239	274407	274964	+	AutoIPR: IPR000888:dTDP-4-dehydrorhamnose3,5-epimerase-related;
long-mer257	JUJW01000001.1	274811	274856	GTATGTGAAGGAAGCCGATGCGGGTATCCGTTGGAATGATGCGGTG	JUJW01000001.1.239	JUJW01000001.1.239	274407	274964	+	AutoIPR: IPR000888:dTDP-4-dehydrorhamnose3,5-epimerase-related;
long-mer258	JUJW01000001.1	276654	276696	GTGGCACGGCGACGGCGTCGGTGGTGTGTTCCATGACTGCGTA	JUJW01000001.1.241	JUJW01000001.1.241	276037	277440	-	AutoIPR: IPR006375:Mannose-1-phosphateguanylyltransferase/mannose-6-phosphate isomerase;IPR011051:RmlC-like cupin domain;IPR029044:Nucleotide-diphospho-sugar transferases;
long-mer259	JUJW01000001.1	277408	277450	GCCGGATAGGATCACGGGAAGAATATCGTTCATAGGCGGGGCT	JUJW01000001.1.241	JUJW01000001.1.241	276037	277440	-	AutoIPR: IPR006375:Mannose-1-phosphateguanylyltransferase/mannose-6-phosphate isomerase;IPR011051:RmlC-like cupin domain;IPR029044:Nucleotide-diphospho-sugar transferases;
long-mer260	JUJW01000001.1	277968	278010	CGGCAGCCTCAACCATTTCGAGGGTGTTCCAGATGAGACGTGG	JUJW01000001.1.242	JUJW01000001.1.242	277498	278847	-	AutoIPR: IPR005841:Alpha-D-phosphohexomutasesuperfamily; IPR016657:Phosphoacetylglucosamine mutase;
long-mer261	JUJW01000001.1	278694	278736	GGCTTGTCAGGCGCACATCGTTGCCCAGGACCACAGGGGCTGC	JUJW01000001.1.242	JUJW01000001.1.242	277498	278847	-	AutoIPR: IPR005841:Alpha-D-phosphohexomutasesuperfamily; IPR016657:Phosphoacetylglucosamine mutase;
long-mer262	JUJW01000001.1	278886	278957	AGCTAGCCTGTTTAGGTGTTGTAACAGGTTGCTGGGAGTCACGAAGCGCATAGTATTTCTATATATTTTTGT	NA
long-mer263	JUJW01000001.1	280206	280239	GATGGCGGTGGCGTTTTAGGTGTTGGATCAATCG	JUJW01000001.1.245	JUJW01000001.1.245	280074	280382	+	
long-mer264	JUJW01000001.1	281638	281680	CCTGGTTGTATAGTCCGTTTGGTGAGGCGTTATTGCATACGTC	NA
long-mer265	JUJW01000001.1	281821	281863	ATGTTAGTTCCGCGAACGTTGATCGCTTAGTGTTGGCTACTGA	NA
long-mer266	JUJW01000001.1	282293	282375	AAGATGTTGATTTCGCCTGTCCCCCGTCACATGATCGTTTGTCTTCCTAGACAAGGATGCGACCCATTCATGTTGCATTGTCA	NA
long-mer267	JUJW01000001.1	282391	282433	CTGTTGGAAGTAAATTTCACTATTTCGCTATTTCTTTTTCGGA	NA
long-mer268	JUJW01000001.1	282517	282559	AATTACATTGTTCTTTCTGTCCGTTATTCTAACGGGCGCTGCC	NA
long-mer269	JUJW01000001.1	282696	282738	AAAGGCAATGAATGATTTGTCCCATTGGAAATCATGATATTCA	NA
long-mer270	JUJW01000001.1	282769	282811	AGCCGAAGCATAAAGTGTGATATGCACCGAAAAATTCATTTAA	NA
long-mer271	JUJW01000001.1	282987	283069	TTCCTAGATCGTTACTTTGGAATGCATTGAAATTTTACACAATAGTCTTATGGGAAGAGAGGCTATCTATCGTCGACCAGAAA	NA
long-mer272	JUJW01000001.1	284098	284140	ACAATGGCTTAGTGATCTTCGTCAGTGGTAATTACAGTCAACA	JUJW01000001.1.248	JUJW01000001.1.248	283653	284246	+	AutoIPR: IPR000209:Peptidase S8/S53 domain;IPR023827:Peptidase S8, subtilisin,  Asp-active site;
long-mer273	JUJW01000001.1	284173	284194	TGCCCACGGTGGAGGGGGGGGG	JUJW01000001.1.248	JUJW01000001.1.248	283653	284246	+	AutoIPR: IPR000209:Peptidase S8/S53 domain;IPR023827:Peptidase S8, subtilisin,  Asp-active site;
long-mer274	JUJW01000001.1	284765	284790	TGCAAGCGTCCAGCTTGGGTGTATCC	JUJW01000001.1.249	JUJW01000001.1.249	284227	286284	+	AutoIPR: IPR003991:Pertactin virulence factorfamily; IPR015500:Peptidase S8, subtilisin-related;IPR023828:Peptidase S8, subtilisin, Ser-active site;
long-mer275	JUJW01000001.1	287249	287291	AATCCTGCACAGCCATACAGTACAGCCAATTGCCACCAGAGAA	JUJW01000001.1.250	JUJW01000001.1.250	286744	287931	-	AutoIPR: IPR020846:Major facilitatorsuperfamily domain;
long-mer276	JUJW01000001.1	287851	287893	GGAGAGAATAATCATGCCAAATAATGCTGTTTTAAGATGATTT	JUJW01000001.1.250	JUJW01000001.1.250	286744	287931	-	AutoIPR: IPR020846:Major facilitatorsuperfamily domain;
long-mer277	JUJW01000001.1	288110	288147	AGTGATTCTGATGACTCTATGCGTCAATCGGGATGTTG	NA
long-mer278	JUJW01000001.1	288543	288585	ATACATGTGAATTTTGTATTTTGTTGTAAAAGCAAGTGTGGAA	NA
long-mer279	JUJW01000001.1	289005	289047	GAACTCACGGATTTGTTCATCTAGTTCGATGCCAGAATGTGCT	JUJW01000001.1.251	JUJW01000001.1.251	288837	289412	-	AutoIPR: IPR010835:Protein of unknown functionDUF1439;
long-mer280	JUJW01000001.1	289141	289183	GGGGATGGCTGGCCGCCACCGTTGGAGATCGCCAGGTCGAATG	JUJW01000001.1.251	JUJW01000001.1.251	288837	289412	-	AutoIPR: IPR010835:Protein of unknown functionDUF1439;
long-mer281	JUJW01000001.1	291790	291832	ACGTGACTTTAGGATGTGGGGTAAGAGGTGCGGCATCAATGAA	NA
long-mer282	JUJW01000001.1	295046	295088	CAGCAGGAGCAGCATCACTGCTAGTACTGCCAGGGGGACTGAC	JUJW01000001.1.256	JUJW01000001.1.256	293753	295807	-	AutoIPR: IPR000326:Phosphatidic acidphosphatase type 2/haloperoxidase; IPR025902:LssY-likeC-terminal domain;
long-mer283	JUJW01000001.1	300146	300188	GCCTATCAGCAGTAACCAACTAGATACGCCGAGCACAATCATG	JUJW01000001.1.262	JUJW01000001.1.262	299927	300403	-	
long-mer284	JUJW01000001.1	300841	300883	TGTAAGTTGTGCATCAAGTTTTTGTGTCGACGCTTAAGTAAAG	NA
long-mer285	JUJW01000001.1	305257	305299	GTTCGCGGTTAACGCAAAAATATGGTACAGCGGTAGAGCAGTG	JUJW01000001.1.266	JUJW01000001.1.266	304363	306072	-	AutoIPR: IPR000873:AMP-dependentsynthetase/ligase; IPR025110:AMP-binding enzymeC-terminal domain;
long-mer286	JUJW01000001.1	305392	305428	CATTGCGCCTTTGGGCGTCCCCGTTGTGCCGCCGGTG	JUJW01000001.1.266	JUJW01000001.1.266	304363	306072	-	AutoIPR: IPR000873:AMP-dependentsynthetase/ligase; IPR025110:AMP-binding enzymeC-terminal domain;
long-mer287	JUJW01000001.1	305475	305517	TGGAATGCTTGCTTCCCAGCGTGAGCGCTTCACGGAAGCGGAT	JUJW01000001.1.266	JUJW01000001.1.266	304363	306072	-	AutoIPR: IPR000873:AMP-dependentsynthetase/ligase; IPR025110:AMP-binding enzymeC-terminal domain;
long-mer288	JUJW01000001.1	306202	306244	CCAATCGTGATTGGGGCAATAGGGCGATTGGCTGATGAAATAG	NA
long-mer289	JUJW01000001.1	306373	306415	TGCCACATCACTGATTGAAAAATGATTGCTCATGGCAATCTTT	NA
long-mer290	JUJW01000001.1	307203	307245	CGTGTCGATCAGTGAATGCGCGTTCAAAATCTGGATGCTCATC	NA
long-mer291	JUJW01000001.1	308467	308509	CGGACCGATTGTGGCGGCGATAGCATCTCCAATCTGTTTGTTG	JUJW01000001.1.268	JUJW01000001.1.268	307576	310302	-	AutoIPR: IPR015937:Aconitase/isopropylmalatedehydratase;
long-mer292	JUJW01000001.1	309625	309667	GACGCCCCAGCCGAGTACGCCTATCCCGTTAATCATCGTGGTA	JUJW01000001.1.268	JUJW01000001.1.268	307576	310302	-	AutoIPR: IPR015937:Aconitase/isopropylmalatedehydratase;
long-mer293	JUJW01000001.1	311225	311328	GAGAGTTACCCATGTTGGAAGTCTATCGCCACCACGTTGCTGAGCGCGCTGCGCTTGGTATTCCACCATTGCCACTGAGTGCACAGCAGACGGCAGATGTCATT	JUJW01000001.1.271	JUJW01000001.1.271	311236	313839	+	AutoIPR: IPR015937:Aconitase/isopropylmalatedehydratase;
long-mer294	JUJW01000001.1	311877	311919	AGAAGATGGCAAACGGGGTCCGATTCAAGAGATGTTGTCGTTG	JUJW01000001.1.271	JUJW01000001.1.271	311236	313839	+	AutoIPR: IPR015937:Aconitase/isopropylmalatedehydratase;
long-mer295	JUJW01000001.1	311922	311964	GGAGAAAGGGCATCTCGTTGCTTATGTCGGTGATGTTGTCGGT	JUJW01000001.1.271	JUJW01000001.1.271	311236	313839	+	AutoIPR: IPR015937:Aconitase/isopropylmalatedehydratase;
long-mer296	JUJW01000001.1	311979	312009	GAAGTCCGCGACTAACTCGGTGCTGTGGTGG	JUJW01000001.1.271	JUJW01000001.1.271	311236	313839	+	AutoIPR: IPR015937:Aconitase/isopropylmalatedehydratase;
long-mer297	JUJW01000001.1	312033	312075	TCCGAACAAACGTTTCGGAGGCGTGTGTTTAGGCTCGAAGATC	JUJW01000001.1.271	JUJW01000001.1.271	311236	313839	+	AutoIPR: IPR015937:Aconitase/isopropylmalatedehydratase;
long-mer298	JUJW01000001.1	312174	312216	GTATGAAGGGAAAGCACGGAAAAACGGCGCAGTGATTGCTGAA	JUJW01000001.1.271	JUJW01000001.1.271	311236	313839	+	AutoIPR: IPR015937:Aconitase/isopropylmalatedehydratase;
long-mer299	JUJW01000001.1	312586	312628	CACACCGCGGCCTACCCGAAAACGGTGGATGTAAAAACTCACC	JUJW01000001.1.271	JUJW01000001.1.271	311236	313839	+	AutoIPR: IPR015937:Aconitase/isopropylmalatedehydratase;
long-mer300	JUJW01000001.1	312909	312951	TGCGATTCCGCTGTACGCCATTAAACAAGGCTTGTTGACTGTT	JUJW01000001.1.271	JUJW01000001.1.271	311236	313839	+	AutoIPR: IPR015937:Aconitase/isopropylmalatedehydratase;
long-mer301	JUJW01000001.1	313707	313728	GAAAATTCCGACCAAGGATGAA	JUJW01000001.1.271	JUJW01000001.1.271	311236	313839	+	AutoIPR: IPR015937:Aconitase/isopropylmalatedehydratase;
long-mer302	JUJW01000001.1	313853	313942	GTGGTGTCATCGCCCCCGGCCCGGAGTTTGCCAGCTTCGGCCCAGGGGCTTGATGAGGTAAGCAGATTTATTTTGGCCGCAGCTCATCAA	NA
long-mer303	JUJW01000001.1	313992	314017	TGCGACGTATTCCTCTGCATCCAATG	NA
long-mer304	JUJW01000001.1	314019	314084	GCTTATCGCGTTGCTTTATGGCGACCCCTGCTCAGCGTGATCGCGGAGTGCATCACACATCAACAT	NA
long-mer305	JUJW01000001.1	314103	314144	GTTGTTCCTCTGCGGGGTTTGGTTGCTGGTTATGTTCGCGCG	NA
long-mer306	JUJW01000001.1	314172	314213	TGGGTGGGTATAGTCGCCGCAACCTTACACATGCAGCGAAAC	NA
long-mer307	JUJW01000001.1	314340	314377	CATTTCCAGGTTCCGCGACACCACGCGAACGACATGGC	NA
long-mer308	JUJW01000001.1	314512	314575	GAGAGACGCTCACGCAAACAAAGAAGAGCCAGCACTGCTGCGGATCAGAGGCCCCATTTTCAAG	JUJW01000001.1.273	JUJW01000001.1.273	314571	314774	-	
long-mer309	JUJW01000001.1	314608	314666	GTGCCGTGTTGCGTTGCTGAACTGCCTTTCTTACGCGCGCGATGGCGGACGGTATGCTC	JUJW01000001.1.273	JUJW01000001.1.273	314571	314774	-	
long-mer310	JUJW01000001.1	314670	314766	TATTCCTCCTGCATCACACCGCGCTTCTTGTCGATCTGCACTTTCGGCAAAGCGGTGTTGCCCCGTACCTTCCATCGCGCGCCAACCGGGAACATAT	JUJW01000001.1.273	JUJW01000001.1.273	314571	314774	-	
long-mer311	JUJW01000001.1	314817	314859	AAGCAGCTCATGGACGATGACTTAGTCCTGAAAGCGCTGCTCT	JUJW01000001.1.274	JUJW01000001.1.274	314838	315026	-	AutoIPR: IPR002725:Protein of unknown functionDUF45;
long-mer312	JUJW01000001.1	314895	314945	CGTTGAAGAGCACGAGCCCCACTTTCTGCCCATGTCCTGGACCCGAACGGC	JUJW01000001.1.274	JUJW01000001.1.274	314838	315026	-	AutoIPR: IPR002725:Protein of unknown functionDUF45;
long-mer313	JUJW01000001.1	314962	315018	AGCTTGACCGCCCAGGCCAGCGCACGACGTTTCAACTCTTGTGCCGGATATTGCGAC	JUJW01000001.1.274	JUJW01000001.1.274	314838	315026	-	AutoIPR: IPR002725:Protein of unknown functionDUF45;
long-mer314	JUJW01000001.1	315179	315221	CGCTTCGGCATCCTTGGCCAGAGTCATGGGGTCGATGCCCACT	JUJW01000001.1.275	JUJW01000001.1.275	315023	316021	-	
long-mer315	JUJW01000001.1	315579	315621	TCGGCGTTTTTCTCAATCAGGTGGCGTGTTTTGTAGGCCAAGT	JUJW01000001.1.275	JUJW01000001.1.275	315023	316021	-	
long-mer316	JUJW01000001.1	316053	316094	CGCGCAATCGACTGCAGCAAACTCGGTGTAGACCGCTGCGGT	NA
long-mer317	JUJW01000001.1	316130	316171	TGTACTTGGCGCAGGCCTCGCCGGTTCACCGCAACCACGAAG	JUJW01000001.1.276	JUJW01000001.1.276	316114	316410	+	
long-mer318	JUJW01000001.1	316203	316287	TGAAGTGTGCCGCGATGAAAGTCGACACCTTTTCGATGCGGTCATCTACCGTCAGGAAGGTGCACAGCCCTACCACGCGGTCCAG	JUJW01000001.1.276	JUJW01000001.1.276	316114	316410	+	
long-mer319	JUJW01000001.1	316444	316517	GTACTTGTCCAGGTAACCCAGTGCATCCTGCGTGCCGAAGATCTTGAACGTGTTTTCGCCTTGTGAGGTGTGCG	NA
long-mer320	JUJW01000001.1	316525	316585	TGTGCCGGTGAAGCCGATGATTGTGGCCTTGGGAATCGCTGCCATCAGGTAGATGCCGAGG	NA
long-mer321	JUJW01000001.1	316593	316635	CTACCGAGCGGTGCGCCTCATTGATAAACACGTACACGTTGTC	NA
long-mer322	JUJW01000001.1	316669	316711	CTTGTGGATCATTGAGATGATGAGGCCGCGAAAGTCAGCATCT	NA
long-mer323	JUJW01000001.1	316753	316775	CGCGATGTCTTGCTGCTGCATCT	JUJW01000001.1.277	JUJW01000001.1.277	316711	317454	-	AutoIPR: IPR006935:Helicase/UvrB domain;IPR007409:Restriction endonuclease, type I, HsdR,N-terminal; IPR027417:P-loop containing nucleosidetriphosphate hydrolase;
long-mer324	JUJW01000001.1	317371	317413	CTTGCGTGCGGGTGGTTTGATTTTCCATTCCCAGGTCACATGA	JUJW01000001.1.277	JUJW01000001.1.277	316711	317454	-	AutoIPR: IPR006935:Helicase/UvrB domain;IPR007409:Restriction endonuclease, type I, HsdR,N-terminal; IPR027417:P-loop containing nucleosidetriphosphate hydrolase;
long-mer325	JUJW01000001.1	317864	317903	GGATTTGAACATCTCCTCAAGTACATGGCGCTTGCGACGG	JUJW01000001.1.279	JUJW01000001.1.279	317765	319063	-	AutoIPR: IPR000055:Restriction endonuclease,type I, HsdS;
long-mer326	JUJW01000001.1	318038	318080	GAGTGATCGAATATCCTCGTAACGCCAAGTAAGAAAGTGATAG	JUJW01000001.1.279	JUJW01000001.1.279	317765	319063	-	AutoIPR: IPR000055:Restriction endonuclease,type I, HsdS;
long-mer327	JUJW01000001.1	318233	318275	CGCAGAGTCTTGAAGTCCTTTTGGTGTTATGTGCTCCTCTGTC	JUJW01000001.1.279	JUJW01000001.1.279	317765	319063	-	AutoIPR: IPR000055:Restriction endonuclease,type I, HsdS;
long-mer328	JUJW01000001.1	318307	318349	TTTTGATCCAAGGGATGCTGCTGCCAGTCCAATAGGCAGGGTC	JUJW01000001.1.279	JUJW01000001.1.279	317765	319063	-	AutoIPR: IPR000055:Restriction endonuclease,type I, HsdS;
long-mer329	JUJW01000001.1	318703	318745	AATAGAGGGCGACGTAGCCAGAGTCGAATAGCGATCGATCTCT	JUJW01000001.1.279	JUJW01000001.1.279	317765	319063	-	AutoIPR: IPR000055:Restriction endonuclease,type I, HsdS;
long-mer330	JUJW01000001.1	318809	318851	TGCGGCCCTACCGACGGGCTGTTTTGGGCCGCCACCAGAGCGT	JUJW01000001.1.279	JUJW01000001.1.279	317765	319063	-	AutoIPR: IPR000055:Restriction endonuclease,type I, HsdS;
long-mer331	JUJW01000001.1	319486	319527	GTCGATCAGGTCTTGATCCACCGAACCATTTGCGAATGCTGC	JUJW01000001.1.280	JUJW01000001.1.280	319060	319506	-	AutoIPR: IPR003356:DNA methylase,adenine-specific;IPR029063:S-adenosyl-L-methionine-dependentmethyltransferase;
long-mer332	JUJW01000001.1	319570	319612	CGCCGGTGTCGAGTACCACCGTTGCGCGGCCGTGGTCGTGCAG	JUJW01000001.1.281	JUJW01000001.1.281	319564	320541	-	AutoIPR: IPR004546:Restriction endonuclease,type I, HsdM; IPR029063:S-adenosyl-L-methionine-dependentmethyltransferase;
long-mer333	JUJW01000001.1	319879	319921	CTGGAGTTCCTGGCCAGACAGTTTCACTGGGACGCGGCTGGTG	JUJW01000001.1.281	JUJW01000001.1.281	319564	320541	-	AutoIPR: IPR004546:Restriction endonuclease,type I, HsdM; IPR029063:S-adenosyl-L-methionine-dependentmethyltransferase;
long-mer334	JUJW01000001.1	320182	320224	GACCACGCCGCGCAGCTTGGCTGGATTGATGTCGCGCTCGCCG	JUJW01000001.1.281	JUJW01000001.1.281	319564	320541	-	AutoIPR: IPR004546:Restriction endonuclease,type I, HsdM; IPR029063:S-adenosyl-L-methionine-dependentmethyltransferase;
long-mer335	JUJW01000001.1	320278	320320	CTGTTTGACCACTGCACGGACAGCCTTAGTGAGGTGCTCGCCG	JUJW01000001.1.281	JUJW01000001.1.281	319564	320541	-	AutoIPR: IPR004546:Restriction endonuclease,type I, HsdM; IPR029063:S-adenosyl-L-methionine-dependentmethyltransferase;
long-mer336	JUJW01000001.1	320357	320399	AGCGGCCAGTTGAACGACTCATGCCCGCTGATCACCGCCCACC	JUJW01000001.1.281	JUJW01000001.1.281	319564	320541	-	AutoIPR: IPR004546:Restriction endonuclease,type I, HsdM; IPR029063:S-adenosyl-L-methionine-dependentmethyltransferase;
long-mer337	JUJW01000001.1	320497	320542	GATTTCGTCGTCGAAAACATCAGATAGCCGCTTCAGGAAGAGCAAG	JUJW01000001.1.281	JUJW01000001.1.281	319564	320541	-	AutoIPR: IPR004546:Restriction endonuclease,type I, HsdM; IPR029063:S-adenosyl-L-methionine-dependentmethyltransferase;
long-mer338	JUJW01000001.1	320570	320612	GCGTCCTTCTCGCCGCGGATCTAACAGGCGGCATCCCACAGCA	JUJW01000001.1.282	JUJW01000001.1.282	320590	320907	-	AutoIPR: IPR010982:Lambda repressor-like,DNA-binding domain;
long-mer339	JUJW01000001.1	320967	320996	GCGAGCTTCGAAGGGGCAGGCCGATGAGCA	NA
long-mer340	JUJW01000001.1	321084	321214	GAGACTTGCCTGATGGATGGAGAAACGAAGATCTGGGGCGTCCTCGTCATGATATACGCCGATGTTGACGCGCTTTACCGGGTTGGCTGTGTCTGCGCGGCGAAGAGGAACGGCGGCGATAGACCACGTTG	JUJW01000001.1.283	JUJW01000001.1.283	321009	321215	+	
long-mer341	JUJW01000001.1	321232	321291	GGAATCGATTCATCCGCTGATCAAGGTGGCTGGACCGCGAGTGGCGGGTTCCAGCCAAGG	NA
long-mer342	JUJW01000001.1	322002	322044	CAGCAACGCCGCTGTTGCAAGCGACGGGCTATGTGACCGCGAG	JUJW01000001.1.284	JUJW01000001.1.284	321974	322210	+	
long-mer343	JUJW01000001.1	322606	322652	GCCTATTGAGGTGGTGTTGACCTTCACCTGACTGGCGCATCCCGGGG	JUJW01000001.1.285	JUJW01000001.1.285	322325	322636	+	
long-mer344	JUJW01000001.1	322662	322708	GCCATTGTGCCCACGGCGGATGAAGGAAAGGCCACGGTGAAGGTGCG	JUJW01000001.1.286	JUJW01000001.1.286	322698	322883	+	
long-mer345	JUJW01000001.1	322842	322884	GTGCAGGGTGGTCAGCACCGGATTGTTTACCGTGTGCAGTGAT	JUJW01000001.1.286	JUJW01000001.1.286	322698	322883	+	
long-mer345	JUJW01000001.1	322842	322884	GTGCAGGGTGGTCAGCACCGGATTGTTTACCGTGTGCAGTGAT	JUJW01000001.1.287	JUJW01000001.1.287	322883	323047	+	
long-mer346	JUJW01000001.1	323002	323044	GTATTCGGAATATAAAGATGCTGGGGTGTGGGGCGTTGGTTGC	JUJW01000001.1.287	JUJW01000001.1.287	322883	323047	+	
long-mer347	JUJW01000001.1	323756	323798	AAGGCAAGATGCTAGAATCGGTGATTCTCTGTTGATTCTATAC	JUJW01000001.1.288	JUJW01000001.1.288	323175	323924	+	AutoIPR: IPR000652:Triosephosphate isomerase;IPR013785:Aldolase-type TIM barrel;
long-mer348	JUJW01000001.1	323893	323935	ATTTCTTGGCTATCGCTCGTGTGACGGTTTAGGGCTGATCTGC	JUJW01000001.1.288	JUJW01000001.1.288	323175	323924	+	AutoIPR: IPR000652:Triosephosphate isomerase;IPR013785:Aldolase-type TIM barrel;
long-mer349	JUJW01000001.1	324240	324282	CAGCTCCTGCTGCTGGTGCTGGCCAAGCGGCATCCCCAGTGCT	JUJW01000001.1.289	JUJW01000001.1.289	323966	324364	+	AutoIPR: IPR004692:Preprotein translocase SecGsubunit;
long-mer350	JUJW01000001.1	325056	325098	TCCACTGTTGCAAAAGGGCTATGTGACAACCAGTGTCGATGCT	JUJW01000001.1.292	JUJW01000001.1.292	324967	325521	+	AutoIPR: IPR006138:NADH-ubiquinoneoxidoreductase, 20 Kd subunit;
long-mer351	JUJW01000001.1	327052	327094	GGTGTGGGTGTGATTGAGCCGTATGTGGCCAAGGCCTGGGGAA	JUJW01000001.1.294	JUJW01000001.1.294	326323	327630	+	AutoIPR: IPR014029:NADH:ubiquinoneoxidoreductase, 49kDa subunit, conserved site;IPR022885:NAD(P)H-quinone oxidoreductase subunit D/H;IPR029014:NiFe hydrogenase-like;
long-mer352	JUJW01000001.1	328701	328731	TGCTGGTGCTTACATCTGTGGTGAAGAGACT	JUJW01000001.1.296	JUJW01000001.1.296	328159	329493	+	AutoIPR: IPR011537:NADH ubiquinoneoxidoreductase, F subunit;
long-mer353	JUJW01000001.1	328960	329002	AACTTCGAGGTACCCTTAGGCGCCACCTTTGATGAATTGCTGG	JUJW01000001.1.296	JUJW01000001.1.296	328159	329493	+	AutoIPR: IPR011537:NADH ubiquinoneoxidoreductase, F subunit;
long-mer354	JUJW01000001.1	331731	331773	GGTTCTTGAATGTGGTTGATCTGTTGCACCAATGGTTTCTCGG	JUJW01000001.1.298	JUJW01000001.1.298	331721	332812	+	AutoIPR: IPR001694:NADH:ubiquinoneoxidoreductase, subunit 1/F420H2 oxidoreductase subunitH;
long-mer355	JUJW01000001.1	341262	341304	TGGGATGAGTGCCAGAAAGCTACGTGACATCGCGTCGACCATT	JUJW01000001.1.307	JUJW01000001.1.307	340923	342254	-	AutoIPR: IPR004680:Citrate transporter-likedomain; IPR014738:Citrate transporter;
long-mer356	JUJW01000001.1	343254	343296	GGTGTTGCCAAAGTCGTGTCTAAGATAGACATCTCCCATCTCG	JUJW01000001.1.308	JUJW01000001.1.308	342387	343583	-	AutoIPR: IPR010870:Phosphate-selective porinO/P; IPR023614:Porin domain;
long-mer357	JUJW01000001.1	348209	348244	TGAATACAAGGCGATGATGCGTGGGGGGCAGGTTGT	JUJW01000001.1.313	JUJW01000001.1.313	347430	348320	+	AutoIPR: IPR001959:Transposase, probable,IS891/IS1136/IS1341; IPR010095:Transposase IS605, OrfB,C-terminal;
long-mer358	JUJW01000001.1	349097	349139	CTTCGTCGAAGCCTTTTTTAAAGTACTCGTAAATTTGTAGTGG	JUJW01000001.1.315	JUJW01000001.1.315	348813	349199	-	
long-mer359	JUJW01000001.1	354056	354098	TGCCAGTTGGGATTATGATGTTAGTGCCTTGCATTCTCAGTCC	JUJW01000001.1.321	JUJW01000001.1.321	352764	355547	+	AutoIPR: IPR011276:TonB-dependenthaem/haemoglobin receptor;
long-mer360	JUJW01000001.1	354864	354906	ACTAAAGAGATTGCTCAGATCAGCACAGTCGATGCGATCAAAG	JUJW01000001.1.321	JUJW01000001.1.321	352764	355547	+	AutoIPR: IPR011276:TonB-dependenthaem/haemoglobin receptor;
long-mer361	JUJW01000001.1	354959	354980	TCAGTTGCTTGGGGTCAAGGCT	JUJW01000001.1.321	JUJW01000001.1.321	352764	355547	+	AutoIPR: IPR011276:TonB-dependenthaem/haemoglobin receptor;
long-mer362	JUJW01000001.1	360169	360211	GTCATGGCACGTGCTGAATACAGCTGATTTGATGCAGCGGTTA	NA
long-mer363	JUJW01000001.1	360279	360321	TATGGCACGTGCAATTTGCTCCGACGTTCATTTGAATGTATCG	NA
long-mer364	JUJW01000001.1	360363	360405	TAAACTCAAGCATTACCGCCTTAGTCTTCACCTGTTTAAACGT	NA
long-mer365	JUJW01000001.1	362010	362052	GAAAAACAGCATGGTGTGATCAGCATTGCAGATGTGACCCCGG	NA
long-mer366	JUJW01000001.1	362107	362172	CCGATAGGTGTTAGAAGATCGACCCTTGTTATACAGGGGAGATGTAAAATCTTGCAATGCGCAGCG	NA
long-mer367	JUJW01000001.1	363752	363781	GAGCTTCAGAACCTTGGATTTCGTGCATTG	JUJW01000001.1.327	JUJW01000001.1.327	363152	365323	+	AutoIPR: IPR004811:RelA/SpoT family;IPR010043:Bifunctionaluridylyltransferase/uridylyl-removing enzyme;IPR012675:Beta-grasp domain;
long-mer368	JUJW01000001.1	368426	368468	GTTCTTTAGACGTGTTGCGGGGGAAGAATATTTTCGATCTGCA	NA
long-mer369	JUJW01000001.1	368720	368762	CTGTATGAAACCCTGCGCAGGAAGGGACCCTTTGTGAGCATCG	JUJW01000001.1.330	JUJW01000001.1.330	368669	369871	+	AutoIPR: IPR001128:Cytochrome P450;
long-mer370	JUJW01000001.1	369303	369328	TGTTGCTGCGTGCTGAGGAGGGGGGC	JUJW01000001.1.330	JUJW01000001.1.330	368669	369871	+	AutoIPR: IPR001128:Cytochrome P450;
long-mer371	JUJW01000001.1	369373	369415	GTTATTGGGTGGCTACGAGACTACATCCAACATGATTGGCAAT	JUJW01000001.1.330	JUJW01000001.1.330	368669	369871	+	AutoIPR: IPR001128:Cytochrome P450;
long-mer372	JUJW01000001.1	369451	369497	TGCACGACTCAAGAGTGATTTATCGTTGATGCCGCAAGCGGTATTGG	JUJW01000001.1.330	JUJW01000001.1.330	368669	369871	+	AutoIPR: IPR001128:Cytochrome P450;
long-mer373	JUJW01000001.1	369847	369889	ATTGATTGCGGATTTGCATCCGTAGAATCCAATAAAGCGCAAT	JUJW01000001.1.330	JUJW01000001.1.330	368669	369871	+	AutoIPR: IPR001128:Cytochrome P450;
long-mer374	JUJW01000001.1	369908	369950	TGCTGTATTGATGTGCTCTCATGGTGAATTACGGCGTTTGGAT	NA
long-mer375	JUJW01000001.1	370023	370045	CGCCAAAATATCGTTACACAGTT	NA
long-mer376	JUJW01000001.1	370389	370431	ATGGCATCAAGGAATTTAAGCCTCATGTTTCACGTCTTTCCAT	NA
long-mer377	JUJW01000001.1	370441	370462	ATTAGATAAAGAGGTGATTGAC	NA
long-mer378	JUJW01000001.1	370472	370547	TGGTTCTCAACGCAAACCGGTACTTCTTATCCTGGGTTACCTTATTTTTATCTGCGCTCTGTTCCCCTGTGTTGCA	JUJW01000001.1.331	JUJW01000001.1.331	370464	371732	+	AutoIPR: IPR005152:Lipase, secreted;IPR029058:Alpha/Beta hydrolase fold;
long-mer379	JUJW01000001.1	370623	370665	CTGCTTACTGATGAGCCGCCAGCCGAGCAACCCAAATGCAACG	JUJW01000001.1.331	JUJW01000001.1.331	370464	371732	+	AutoIPR: IPR005152:Lipase, secreted;IPR029058:Alpha/Beta hydrolase fold;
long-mer380	JUJW01000001.1	370668	370710	CGAGTGGTTGCAATGACATATGCAACGGTTGGTGTGGTTGGTG	JUJW01000001.1.331	JUJW01000001.1.331	370464	371732	+	AutoIPR: IPR005152:Lipase, secreted;IPR029058:Alpha/Beta hydrolase fold;
long-mer381	JUJW01000001.1	370774	370835	CTGTGCTTGGTTGGGGCCGTGCGACAGAGACGTTACGCAGCGCCGAACAGGCTAAGGGCATT	JUJW01000001.1.331	JUJW01000001.1.331	370464	371732	+	AutoIPR: IPR005152:Lipase, secreted;IPR029058:Alpha/Beta hydrolase fold;
long-mer382	JUJW01000001.1	370880	370902	CAAGGGCTACGTGGTTGTCAGCA	JUJW01000001.1.331	JUJW01000001.1.331	370464	371732	+	AutoIPR: IPR005152:Lipase, secreted;IPR029058:Alpha/Beta hydrolase fold;
long-mer383	JUJW01000001.1	370914	370957	GGATTGGGTGGATCTAATTACAAGTATCATCCATATCTGCATGC	JUJW01000001.1.331	JUJW01000001.1.331	370464	371732	+	AutoIPR: IPR005152:Lipase, secreted;IPR029058:Alpha/Beta hydrolase fold;
long-mer384	JUJW01000001.1	371044	371094	TGATGTTGTCTGGCTTTTCGCTAGGTGGTTATACTGCAATGGCGGCCCAGC	JUJW01000001.1.331	JUJW01000001.1.331	370464	371732	+	AutoIPR: IPR005152:Lipase, secreted;IPR029058:Alpha/Beta hydrolase fold;
long-mer385	JUJW01000001.1	371166	371193	CTCAGTCAAACGTTTCTTGACTCTTGGA	JUJW01000001.1.331	JUJW01000001.1.331	370464	371732	+	AutoIPR: IPR005152:Lipase, secreted;IPR029058:Alpha/Beta hydrolase fold;
long-mer386	JUJW01000001.1	371211	371253	GGTGAAAACAATTTTGCTATCCTTTTAGGTACTTACGCGATCA	JUJW01000001.1.331	JUJW01000001.1.331	370464	371732	+	AutoIPR: IPR005152:Lipase, secreted;IPR029058:Alpha/Beta hydrolase fold;
long-mer387	JUJW01000001.1	371345	371413	TGGCAAGAAAGATACTACTGAACTTTTCTTAGGCGATGATTTGCCGGGGATTGATCAGATCAAAGAGTA	JUJW01000001.1.331	JUJW01000001.1.331	370464	371732	+	AutoIPR: IPR005152:Lipase, secreted;IPR029058:Alpha/Beta hydrolase fold;
long-mer388	JUJW01000001.1	371421	371542	CCCGGATTCTATAGCGACTTTGCAAAGAACCCCAAAAATCCATTCTTTGTGGATCTAGTACGCAATGATCTTCTGAATTGGGGACCACGTGCTCCAACAACGCTGTGTGGTTCTGACAACGA	JUJW01000001.1.331	JUJW01000001.1.331	370464	371732	+	AutoIPR: IPR005152:Lipase, secreted;IPR029058:Alpha/Beta hydrolase fold;
long-mer389	JUJW01000001.1	371578	371620	CGATAGCATCATTCAAGAAGCATGGTAGCCGTCAAGTGTCTGT	JUJW01000001.1.331	JUJW01000001.1.331	370464	371732	+	AutoIPR: IPR005152:Lipase, secreted;IPR029058:Alpha/Beta hydrolase fold;
long-mer390	JUJW01000001.1	371662	371704	TGGCGCATCTTTCCAGTGAGGCCCTTTGTATCGTTAAGGTTCG	JUJW01000001.1.331	JUJW01000001.1.331	370464	371732	+	AutoIPR: IPR005152:Lipase, secreted;IPR029058:Alpha/Beta hydrolase fold;
long-mer391	JUJW01000001.1	371714	371765	TCTAGAGAAGCAACGTTAGTGTATAGGTATAGGTTTGCAAACGTACCCAGAT	JUJW01000001.1.331	JUJW01000001.1.331	370464	371732	+	AutoIPR: IPR005152:Lipase, secreted;IPR029058:Alpha/Beta hydrolase fold;
long-mer392	JUJW01000001.1	371811	371853	AGGATCGCATTTAGGTGTGTGAATCATCGCCGCTATTGTTAAT	NA
long-mer393	JUJW01000001.1	371875	371917	TGATATTGTGCAACCGTCAATGCCAAGGCCGGATCCACTTGTT	NA
long-mer394	JUJW01000001.1	371922	371954	TGGCGCAAGAGACCCGTATTGTTGGAGTTGTTC	NA
long-mer395	JUJW01000001.1	371957	372091	TTTCATAATTGATGTCCCGCTCTGCTCCCGATTCGGGGGCTTTTTCTGTCCTCTCCAAACCTTAGACATGAATAGTTGTGACTTTCTTTTTGTTACATCCGTTGTATCCGTGTTGTGTATCGCACGCATGAGGTG	NA
long-mer396	JUJW01000001.1	372104	372316	CGTGCGTTTGCCAATCGACAACATCCGGCTCATTTGGGGTGGCAATGTCGTATGCCAGGTGAGGATGCGGTACGGTGCGAGGCATCCTGGGGAGTGATCGCAGTGGTGTAACGGGATACTGTGGCAAACGGTTTTTTTGTTATTGCAGGCACGTGTGACAGGTGACGGGCTGCCATGTCTTCATCTGGCCGGTGAGTGTGTGATGGTTTGGAG	JUJW01000001.1.332	JUJW01000001.1.332	372299	373840	+	AutoIPR: IPR007692:DNA helicase, DnaB type;IPR016136:DNA helicase DnaB, N-terminal/DNA primase DnaG,C-terminal; IPR027417:P-loop containing nucleosidetriphosphate hydrolase;
long-mer397	JUJW01000001.1	372385	372427	TGCTTCACCCCCTGTTACACATGTACTAGGCCGTTGTTTTATG	JUJW01000001.1.332	JUJW01000001.1.332	372299	373840	+	AutoIPR: IPR007692:DNA helicase, DnaB type;IPR016136:DNA helicase DnaB, N-terminal/DNA primase DnaG,C-terminal; IPR027417:P-loop containing nucleosidetriphosphate hydrolase;
long-mer398	JUJW01000001.1	372481	372523	AGCGCTGCGTGTTGATCCGTTACGCGTCCCTCCTCACTCGGTT	JUJW01000001.1.332	JUJW01000001.1.332	372299	373840	+	AutoIPR: IPR007692:DNA helicase, DnaB type;IPR016136:DNA helicase DnaB, N-terminal/DNA primase DnaG,C-terminal; IPR027417:P-loop containing nucleosidetriphosphate hydrolase;
long-mer399	JUJW01000001.1	372898	372940	TTTGCTTGCTGAGGCTGAAAAATCGGTGTTCGGAATTGCCGAG	JUJW01000001.1.332	JUJW01000001.1.332	372299	373840	+	AutoIPR: IPR007692:DNA helicase, DnaB type;IPR016136:DNA helicase DnaB, N-terminal/DNA primase DnaG,C-terminal; IPR027417:P-loop containing nucleosidetriphosphate hydrolase;
long-mer400	JUJW01000001.1	373138	373180	AACAACCTTTGCGTTGAATATTGCTGAGTATGTTGCGATTAAA	JUJW01000001.1.332	JUJW01000001.1.332	372299	373840	+	AutoIPR: IPR007692:DNA helicase, DnaB type;IPR016136:DNA helicase DnaB, N-terminal/DNA primase DnaG,C-terminal; IPR027417:P-loop containing nucleosidetriphosphate hydrolase;
long-mer401	JUJW01000001.1	373267	373333	TGCGCAGCGTCTGCGTACGGGGCAGCTTGAGGACGAAGATTGGGCGCGTGTGACTGGAGCAATCAAG	JUJW01000001.1.332	JUJW01000001.1.332	372299	373840	+	AutoIPR: IPR007692:DNA helicase, DnaB type;IPR016136:DNA helicase DnaB, N-terminal/DNA primase DnaG,C-terminal; IPR027417:P-loop containing nucleosidetriphosphate hydrolase;
long-mer402	JUJW01000001.1	373415	373457	AAGCGTGAGCATGATCTTGGTTTAGTGGTGGTCGATTATCTGC	JUJW01000001.1.332	JUJW01000001.1.332	372299	373840	+	AutoIPR: IPR007692:DNA helicase, DnaB type;IPR016136:DNA helicase DnaB, N-terminal/DNA primase DnaG,C-terminal; IPR027417:P-loop containing nucleosidetriphosphate hydrolase;
long-mer403	JUJW01000001.1	373666	373768	CGTTTTTATCTACCGGGATGAATATTACAACAAAGATTCTCCGGATAAGGGGTTGGCGGAAATCATCATCGGTAAGCATCGTAGCGGCCCGACAGGTTCGTGC	JUJW01000001.1.332	JUJW01000001.1.332	372299	373840	+	AutoIPR: IPR007692:DNA helicase, DnaB type;IPR016136:DNA helicase DnaB, N-terminal/DNA primase DnaG,C-terminal; IPR027417:P-loop containing nucleosidetriphosphate hydrolase;
long-mer404	JUJW01000001.1	375045	375087	GGTGCGGTTGCTAGTTATTTAACAGGACAAGGTGTGCAGCGTG	JUJW01000001.1.333	JUJW01000001.1.333	374505	375230	+	AutoIPR: IPR006664:Outer membrane protein,bacterial;
long-mer405	JUJW01000001.1	379003	379041	TACACTGCCTTTCATGATGGGAATGTCTTTGCTAAATGC	NA
long-mer406	JUJW01000001.1	387259	387301	GGATGCTGACGTGATGTTTCAACTTTGGGGTTGATGCACTTGA	NA
long-mer407	JUJW01000001.1	387377	387419	TGGATTAGTTATTGAGTTCGGGAGCCGCCATCTACGATTGGAA	NA
long-mer408	JUJW01000001.1	389791	389833	TAGATGATGCTAAAGATCCCAGGCTGTGCACTAGTAGTGGTCG	JUJW01000001.1.344	JUJW01000001.1.344	388743	390401	+	AutoIPR: IPR017850:Alkaline-phosphatase-like,core domain;
long-mer409	JUJW01000001.1	390197	390239	TGTTGAGCAGACACGGGTGCCAATGGTGATATGGTTCTCGAAG	JUJW01000001.1.344	JUJW01000001.1.344	388743	390401	+	AutoIPR: IPR017850:Alkaline-phosphatase-like,core domain;
long-mer410	JUJW01000001.1	391862	391904	GTTGTCAATCAATTGGTGCGCTGTATCGATCGCAAGGGGGCGC	JUJW01000001.1.346	JUJW01000001.1.346	391022	392230	-	AutoIPR: IPR001128:Cytochrome P450;
long-mer411	JUJW01000001.1	392461	392503	TTGTGTTTACGAAGGCGTGTGCACATTGTGTTTTTAGGTCGGC	NA
long-mer412	JUJW01000001.1	392656	392701	CGTCACGCGTTATCCCGCTGTGTAAGATTGTTAATGATGTGATTTG	NA
long-mer413	JUJW01000001.1	392764	392785	GCACTGGTTTGCGCTTTATTTG	NA
long-mer414	JUJW01000001.1	392998	393058	GGATTGGGATGTGGGTTTGTCAGTGAGGCGAGGGTGTGTCGGTACATCAACAAAAATTGGT	NA
long-mer415	JUJW01000001.1	393133	393164	GATATGCTTTCAGTGCAGTGACTGGGTTTTTT	JUJW01000001.1.347	JUJW01000001.1.347	393113	393727	-	AutoIPR: IPR003733:Thiamine phosphatesynthase;
long-mer416	JUJW01000001.1	393244	393286	CGCCGATGGCCACGCGTGGTATACCCAAATGGGTGGTTTGGCG	JUJW01000001.1.347	JUJW01000001.1.347	393113	393727	-	AutoIPR: IPR003733:Thiamine phosphatesynthase;
long-mer417	JUJW01000001.1	396975	397017	GCGCAGCAGATCTTAGCTGAATCGTTCGTCAGTGGAGATACTG	JUJW01000001.1.349	JUJW01000001.1.349	394479	397064	+	AutoIPR: IPR001270:ClpA/B family;IPR023150:Double Clp-N motif; IPR027417:P-loop containingnucleoside triphosphate hydrolase; IPR028299:ClpA/B,conserved site 2;
long-mer418	JUJW01000001.1	397325	397367	TGACATCCATAAGGCGCTTATTTGTTGTCTGAGGAATGGATCT	NA
long-mer419	JUJW01000001.1	397417	397449	GCCGTAGCCTGTAAAGAGATCAGGATTTTTGTG	NA
long-mer420	JUJW01000001.1	402099	402154	TTGCGATCCGTCAAAGTGCGCCGCAGACACGGCTAGCGTGTTGAAGGTTTCAGCTT	NA
long-mer421	JUJW01000001.1	412048	412077	ACTCATTTTGCCAAGCCAAGCGCTGTGCTC	JUJW01000001.1.365	JUJW01000001.1.365	411703	412053	-	AutoIPR: IPR011006:CheY-like superfamily;
long-mer421	JUJW01000001.1	412048	412077	ACTCATTTTGCCAAGCCAAGCGCTGTGCTC	JUJW01000001.1.366	JUJW01000001.1.366	412050	412313	-	AutoIPR: IPR003594:Histidine kinase-likeATPase, C-terminal domain; IPR005467:Signal transductionhistidine kinase, core;
long-mer422	JUJW01000001.1	419932	419974	GGCCATCGCATCCATCGTGAAGGAATTCAGGTGAGCTGGCAGT	NA
long-mer423	JUJW01000001.1	424765	424807	CACGTAACCGCTTGGATCCGGTGTTCCGTGTTCTGGTGGAGGA	JUJW01000001.1.378	JUJW01000001.1.378	424062	425363	+	AutoIPR: IPR003439:ABC transporter-like;IPR018632:C-terminal AAA-associated domain;IPR027417:P-loop containing nucleoside triphosphatehydrolase;
long-mer424	JUJW01000001.1	430788	430831	CGATGGGGTCGATGGCCATCAATTCCAGTGCCTTGATCTGATCG	JUJW01000001.1.384	JUJW01000001.1.384	430429	431178	-	AutoIPR: IPR030802:ABC transporter permeaseMalE-type;
long-mer425	JUJW01000001.1	430873	430897	CGCACGTCCGATGAAAAGCAGTGCA	JUJW01000001.1.384	JUJW01000001.1.384	430429	431178	-	AutoIPR: IPR030802:ABC transporter permeaseMalE-type;
long-mer426	JUJW01000001.1	430942	430969	GGTGGACAGTGCGTCGGAAGCGCCATAC	JUJW01000001.1.384	JUJW01000001.1.384	430429	431178	-	AutoIPR: IPR030802:ABC transporter permeaseMalE-type;
long-mer427	JUJW01000001.1	431953	432025	GCAGGGGTTGGAAGGATCATCATATTCTAGGCTAACATAAAAAATATGTTAGTATTATTGAATTTTTTGAATG	JUJW01000001.1.385	JUJW01000001.1.385	431178	431972	-	AutoIPR: IPR003439:ABC transporter-like;IPR027417:P-loop containing nucleoside triphosphatehydrolase;
long-mer428	JUJW01000001.1	432081	432122	TATTGTCTGGGCTGGCCACATCATTTTAGGTTACATCGCCCA	NA
long-mer429	JUJW01000001.1	432138	432180	AATTTTTTTGAAAGTACGGAAAAGTCCCAAGCGATTCACTTTT	NA
long-mer430	JUJW01000001.1	434185	434221	CCCCTTCCGCGTCATTTGTTTGTTAGGCATGAACGAC	JUJW01000001.1.386	JUJW01000001.1.386	432218	435583	+	AutoIPR: IPR006697:RecBCD enzyme subunit RecC;IPR011335:Restriction endonuclease  type II-like;IPR013986:DExx box DNA helicase domain; IPR027417:P-loopcontaining nucleoside triphosphate hydrolase;
long-mer431	JUJW01000001.1	434861	434903	GAGGCTGACGACACCCTCTACTCACAACTACGCGCCCGTGCAT	JUJW01000001.1.386	JUJW01000001.1.386	432218	435583	+	AutoIPR: IPR006697:RecBCD enzyme subunit RecC;IPR011335:Restriction endonuclease  type II-like;IPR013986:DExx box DNA helicase domain; IPR027417:P-loopcontaining nucleoside triphosphate hydrolase;
long-mer432	JUJW01000001.1	435142	435184	TTGGCTGCTGGCCAGCGCCGCTGGCCACCCCTGGCCCCTGGTC	JUJW01000001.1.386	JUJW01000001.1.386	432218	435583	+	AutoIPR: IPR006697:RecBCD enzyme subunit RecC;IPR011335:Restriction endonuclease  type II-like;IPR013986:DExx box DNA helicase domain; IPR027417:P-loopcontaining nucleoside triphosphate hydrolase;
long-mer433	JUJW01000001.1	435297	435350	TGCGCCAGCCCCTACCCTTTGGCCCCTACAGCACCTGGGAGTACTACACCCAGC	JUJW01000001.1.386	JUJW01000001.1.386	432218	435583	+	AutoIPR: IPR006697:RecBCD enzyme subunit RecC;IPR011335:Restriction endonuclease  type II-like;IPR013986:DExx box DNA helicase domain; IPR027417:P-loopcontaining nucleoside triphosphate hydrolase;
long-mer434	JUJW01000001.1	435364	435400	ACGTGCCTTGCAGACCGCCCGTGCCCGCTGGCGTGGT	JUJW01000001.1.386	JUJW01000001.1.386	432218	435583	+	AutoIPR: IPR006697:RecBCD enzyme subunit RecC;IPR011335:Restriction endonuclease  type II-like;IPR013986:DExx box DNA helicase domain; IPR027417:P-loopcontaining nucleoside triphosphate hydrolase;
long-mer435	JUJW01000001.1	435742	435801	ACCGAGGCCGCGACCCAAGAATTACGCACCCGGATCCGCGAACGCCTCATACTCGCCGCC	JUJW01000001.1.387	JUJW01000001.1.387	435580	439308	+	AutoIPR: IPR000212:DNA helicase, UvrD/REP type;IPR011335:Restriction endonuclease  type II-like;IPR027417:P-loop containing nucleoside triphosphatehydrolase;
long-mer436	JUJW01000001.1	436225	436319	ATCCACCTCTGGCCCGCAGGCTCACCGATGCTGGCTCAGGACCTGACAGACCTGCTCTACCAATCGCACTTATTTCCCGCGCCATCGCTGGAAGC	JUJW01000001.1.387	JUJW01000001.1.387	435580	439308	+	AutoIPR: IPR000212:DNA helicase, UvrD/REP type;IPR011335:Restriction endonuclease  type II-like;IPR027417:P-loop containing nucleoside triphosphatehydrolase;
long-mer437	JUJW01000001.1	436449	436530	AAGCTACAAAGCCGATGCACTAAACGATCTCTGGGACTGGATGGAACGCTGGAGCCTCGCTCCCAACGCCTATCCAGAGCCA	JUJW01000001.1.387	JUJW01000001.1.387	435580	439308	+	AutoIPR: IPR000212:DNA helicase, UvrD/REP type;IPR011335:Restriction endonuclease  type II-like;IPR027417:P-loop containing nucleoside triphosphatehydrolase;
long-mer438	JUJW01000001.1	436745	436787	AGCGTCGCGTACAGACCTACGGTGATTTGATTCAACGTGTCGC	JUJW01000001.1.387	JUJW01000001.1.387	435580	439308	+	AutoIPR: IPR000212:DNA helicase, UvrD/REP type;IPR011335:Restriction endonuclease  type II-like;IPR027417:P-loop containing nucleoside triphosphatehydrolase;
long-mer439	JUJW01000001.1	436873	436915	GATACCGACGTGGCCCAATGGTGCATCTTTCATCACGTCTTTG	JUJW01000001.1.387	JUJW01000001.1.387	435580	439308	+	AutoIPR: IPR000212:DNA helicase, UvrD/REP type;IPR011335:Restriction endonuclease  type II-like;IPR027417:P-loop containing nucleoside triphosphatehydrolase;
long-mer440	JUJW01000001.1	438379	438402	CGGACCGCACAGCGTGCCCTGTTT	JUJW01000001.1.387	JUJW01000001.1.387	435580	439308	+	AutoIPR: IPR000212:DNA helicase, UvrD/REP type;IPR011335:Restriction endonuclease  type II-like;IPR027417:P-loop containing nucleoside triphosphatehydrolase;
long-mer441	JUJW01000001.1	438890	438932	TTGCTTTGCTCCATGACCACGACTTGCTACAGCAGCGTCAGAG	JUJW01000001.1.387	JUJW01000001.1.387	435580	439308	+	AutoIPR: IPR000212:DNA helicase, UvrD/REP type;IPR011335:Restriction endonuclease  type II-like;IPR027417:P-loop containing nucleoside triphosphatehydrolase;
long-mer442	JUJW01000001.1	440577	440619	CGTCTGCAGCGGTTGTTGCAGGGTGTCACGTTGTCCGCGGCGG	JUJW01000001.1.389	JUJW01000001.1.389	439538	441457	+	AutoIPR: IPR006344:RecBCD enzyme subunit RecD;IPR027417:P-loop containing nucleoside triphosphatehydrolase; IPR027785:UvrD-like helicase C-terminaldomain;
long-mer443	JUJW01000001.1	440852	440876	GTGCAGGCATTGGCGGTGGCGGGGC	JUJW01000001.1.389	JUJW01000001.1.389	439538	441457	+	AutoIPR: IPR006344:RecBCD enzyme subunit RecD;IPR027417:P-loop containing nucleoside triphosphatehydrolase; IPR027785:UvrD-like helicase C-terminaldomain;
long-mer444	JUJW01000001.1	441727	441769	GTCGATGTGTGTTGCGCTGTTACCATCTTTAGATGATGGAGCG	JUJW01000001.1.391	JUJW01000001.1.391	441759	441995	+	
long-mer444	JUJW01000001.1	441727	441769	GTCGATGTGTGTTGCGCTGTTACCATCTTTAGATGATGGAGCG	JUJW01000001.1.390	JUJW01000001.1.390	441560	441781	+	
long-mer445	JUJW01000001.1	442460	442502	GTGGTTGCTCACTTGTGTTGCAGGGAAGGGGATTCTTAATCGT	JUJW01000001.1.392	JUJW01000001.1.392	442182	443474	+	AutoIPR: IPR002305:Aminoacyl-tRNA synthetase,class Ic; IPR024109:Tryptophan-tRNA ligase,bacterial-type;
long-mer446	JUJW01000001.1	447236	447278	GATTGAGTCCCTGCGTTGCTTTACCATTTTTTGCAAAACAGTG	JUJW01000001.1.395	JUJW01000001.1.395	446981	447427	-	AutoIPR: IPR003789:Aspartyl/glutamyl-tRNAamidotransferase subunit B-related;IPR023168:Aspartyl/glutamyl-tRNA(Asn/Gln)amidotransferase subunit B, C-terminal;
long-mer447	JUJW01000001.1	447389	447431	GGCTTTCATGTCATCGGTGATTTGCTGTTTTAGGCTCATGTGT	JUJW01000001.1.395	JUJW01000001.1.395	446981	447427	-	AutoIPR: IPR003789:Aspartyl/glutamyl-tRNAamidotransferase subunit B-related;IPR023168:Aspartyl/glutamyl-tRNA(Asn/Gln)amidotransferase subunit B, C-terminal;
long-mer448	JUJW01000001.1	447801	447843	TCGTTTTCGCGGACTTTAACGTTTGGCATGCATTCTCCATAAA	JUJW01000001.1.396	JUJW01000001.1.396	447614	447829	-	AutoIPR: IPR001911:Ribosomal protein S21;
long-mer449	JUJW01000001.1	448957	448982	CGGGCCAGCAGAGTGATGTTGCGGTG	JUJW01000001.1.397	JUJW01000001.1.397	448002	449048	+	AutoIPR: IPR000905:Gcp-like domain;IPR017861:Kae1/TsaD family;
long-mer450	JUJW01000001.1	449903	449945	TGTGCTTGCTGGCGAGGAGGGTGGCTACGGCATGCGTTTGGGT	JUJW01000001.1.399	JUJW01000001.1.399	449730	451025	+	AutoIPR: IPR006685:Mechanosensitive ion channelMscS; IPR010920:Like-Sm (LSM) domain;
long-mer451	JUJW01000001.1	450552	450594	GATCAGTGCAGTGTACGTTTTTTTGATGATTCTGAAATTGCAA	JUJW01000001.1.399	JUJW01000001.1.399	449730	451025	+	AutoIPR: IPR006685:Mechanosensitive ion channelMscS; IPR010920:Like-Sm (LSM) domain;
long-mer452	JUJW01000001.1	452530	452572	ATGTTGCAGATCAAGGAAGTCGTTGGTTTATTCGACAATCCGT	JUJW01000001.1.400	JUJW01000001.1.400	451498	453720	+	AutoIPR: IPR002772:Glycoside hydrolase family 3C-terminal domain; IPR017853:Glycoside hydrolasesuperfamily; IPR026891:Fibronectin type III-like domain;IPR026892:Glycoside hydrolase family 3;
long-mer453	JUJW01000001.1	457558	457600	CAGCGTGTGGTGAAGTCTATCACGGTGATGACCGATAGCGGCT	JUJW01000001.1.406	JUJW01000001.1.406	456739	458433	+	AutoIPR: IPR002316:Proline-tRNA ligase, classIIa; IPR004516:Histidine-tRNA ligase/ATPphosphoribosyltransferase regulatory subunit;IPR023717:Prolyl-tRNA synthetase, class IIa, type 1;
long-mer454	JUJW01000001.1	466967	467009	TAGCTTATTTAGCTGCAATGATCTTGGCGATTTCTAAGCACTT	JUJW01000001.1.416	JUJW01000001.1.416	466971	467975	-	AutoIPR: IPR020831:Glyceraldehyde/Erythrosephosphate dehydrogenase family;
long-mer455	JUJW01000001.1	467609	467651	CTGAGATGATGACCTTCTTGGTGCCGGCTGCCAGATGTTTCCC	JUJW01000001.1.416	JUJW01000001.1.416	466971	467975	-	AutoIPR: IPR020831:Glyceraldehyde/Erythrosephosphate dehydrogenase family;
long-mer456	JUJW01000001.1	468917	468959	TGTTCATTCCTTCCCCACCTTCGGGAAGGACGTCGCCGATGAT	NA
long-mer457	JUJW01000001.1	469085	469127	CGATAATTATTTCTGTTAAGGATATATTCTTCAGCCTCTGCTA	NA
long-mer458	JUJW01000001.1	472668	472710	CCATTATGTGCTTGGCCAAGTCGGGCGTGTCGTGCTGGGTAAT	JUJW01000001.1.420	JUJW01000001.1.420	471964	472830	+	AutoIPR: IPR010982:Lambda repressor-like,DNA-binding domain; 
long-mer459	JUJW01000001.1	474540	474582	TGCCTCCTGGTCGCAACCTGCTTTAGCACGCCGCTTTTTGACA	JUJW01000001.1.422	JUJW01000001.1.422	473548	474783	+	AutoIPR: IPR017687:Outer membrane proteinassembly factor BamB; IPR027295:Quinonprotein alcoholdehydrogenase-like domain;
long-mer460	JUJW01000001.1	477171	477282	CAAGCGCTGCTGGCCATGTAGCCCGATGTGAGGCAGACACAAGTGACGCGCGTAACGCTCTATGAAGTCCTCCTCCTCAGTGCTCAGGATGGGGCGTAGTAATGGCAGACCG	JUJW01000001.1.424	JUJW01000001.1.424	476439	477578	-	AutoIPR: IPR001763:Rhodanese-like domain;IPR016040:NAD(P)-binding domain;
long-mer461	JUJW01000001.1	477381	477424	CTGACAGATCAGAACGATCTCTGCGTTTGTATCGGGTAAATAAG	JUJW01000001.1.424	JUJW01000001.1.424	476439	477578	-	AutoIPR: IPR001763:Rhodanese-like domain;IPR016040:NAD(P)-binding domain;
long-mer462	JUJW01000001.1	477989	478021	CCTCGGAAGTAGACGAGGGCATCCCGTCCCAGC	NA
long-mer463	JUJW01000001.1	478052	478083	CATGCGGGCTGGTGCAGCACAGCTTCTGAAGC	NA
long-mer464	JUJW01000001.1	478136	478203	TTAACAATGGAGGAGTATATGCGCCTTATGTCACGTTTATATATCCCCGATTAGCACACTTTGGAACT	NA
long-mer465	JUJW01000001.1	478588	478630	TTGGGTGACGACGCAGCGTCATGAACAACAGCGCCTGCGCGAC	JUJW01000001.1.426	JUJW01000001.1.426	478592	480070	+	AutoIPR: IPR001633:EAL domain;IPR024744:Putative cyclic diguanylate phosphodiesterase,CSS motif-containing domain;
long-mer466	JUJW01000001.1	478759	478801	GCTGGCTACCCGCTACATCACGGAACTTGACTATGCCCCGACA	JUJW01000001.1.426	JUJW01000001.1.426	478592	480070	+	AutoIPR: IPR001633:EAL domain;IPR024744:Putative cyclic diguanylate phosphodiesterase,CSS motif-containing domain;
long-mer467	JUJW01000001.1	479000	479042	CCACCCGGTGTGGAATTGGCATTGGCCACTATGGATGGGGTGC	JUJW01000001.1.426	JUJW01000001.1.426	478592	480070	+	AutoIPR: IPR001633:EAL domain;IPR024744:Putative cyclic diguanylate phosphodiesterase,CSS motif-containing domain;
long-mer468	JUJW01000001.1	479276	479318	CTGTATTTGCGCCGGCGGCGCTCTCCGTTGGCCCGGTTGCGTC	JUJW01000001.1.426	JUJW01000001.1.426	478592	480070	+	AutoIPR: IPR001633:EAL domain;IPR024744:Putative cyclic diguanylate phosphodiesterase,CSS motif-containing domain;
long-mer469	JUJW01000001.1	484136	484178	TTGGCGTCGGATTGGTACGGTACAGATCGGGCTGTTGGTGCGT	JUJW01000001.1.430	JUJW01000001.1.430	483069	484325	+	
long-mer470	JUJW01000001.1	489067	489109	AGATGCTGCTTCAGGTGGTGCTGCGCTCGGTCAGGTCAATATA	JUJW01000001.1.432	JUJW01000001.1.432	484823	489388	+	AutoIPR: IPR008707:PilC beta-propeller domain;IPR011047:Quinonprotein alcohol dehydrogenase-likesuperfamily;
long-mer471	JUJW01000001.1	489252	489294	GTTTCTTGGTGCCGGAGATACTTGCTGCACCTTTGGATACCCG	JUJW01000001.1.432	JUJW01000001.1.432	484823	489388	+	AutoIPR: IPR008707:PilC beta-propeller domain;IPR011047:Quinonprotein alcohol dehydrogenase-likesuperfamily;
long-mer472	JUJW01000001.1	489573	489615	TTTGGTGGAGATTGCCCAGTTTGCGGAGCGTTTTCGTACGGTG	JUJW01000001.1.433	JUJW01000001.1.433	489385	489840	+	AutoIPR: IPR000983:Bacterial general secretionpathway protein G-type pilin;
long-mer473	JUJW01000001.1	491354	491389	TGAATACAAGGCGATGATGCGTGGGGGGCAGGTTGT	JUJW01000001.1.436	JUJW01000001.1.436	490575	491633	+	AutoIPR: IPR001959:Transposase, probable,IS891/IS1136/IS1341; IPR010095:Transposase IS605, OrfB,C-terminal;
long-mer474	JUJW01000001.1	491575	491617	AGGAAGGCGCTGGCCCTCGTCACAAGACAGCGGTGGGTGAAGC	JUJW01000001.1.436	JUJW01000001.1.436	490575	491633	+	AutoIPR: IPR001959:Transposase, probable,IS891/IS1136/IS1341; IPR010095:Transposase IS605, OrfB,C-terminal;
long-mer475	JUJW01000001.1	492180	492217	GGCCAGAGCGGTTCGGGCACGCAGAACCAACGCCCACC	JUJW01000001.1.439	JUJW01000001.1.439	492131	492682	-	AutoIPR: IPR001082:Fimbrial protein pilin;
long-mer476	JUJW01000001.1	492575	492602	TTTGGCGACGTAATGCTGATATAGCGGC	JUJW01000001.1.439	JUJW01000001.1.439	492131	492682	-	AutoIPR: IPR001082:Fimbrial protein pilin;
long-mer477	JUJW01000001.1	492635	492677	GATGACGACCATAAGCTCGGCAAGTGTGAAACCTTTTGGGGCT	JUJW01000001.1.439	JUJW01000001.1.439	492131	492682	-	AutoIPR: IPR001082:Fimbrial protein pilin;
long-mer478	JUJW01000001.1	492792	492834	AGAGACTCGTCCTTCTTTTTGCCTAAATTTTTGTGATCATCGA	JUJW01000001.1.440	JUJW01000001.1.440	492683	493246	-	AutoIPR: IPR001082:Fimbrial protein pilin;
long-mer479	JUJW01000001.1	492915	492957	ACTTCGGCATTACCGTTCATAGTGCAAGTGATTGAGCTTTCCA	JUJW01000001.1.440	JUJW01000001.1.440	492683	493246	-	AutoIPR: IPR001082:Fimbrial protein pilin;
long-mer480	JUJW01000001.1	493073	493115	AATACGCGCTTCAGCGCCGATTTTGCCTGGAGTGATATCCGCT	JUJW01000001.1.440	JUJW01000001.1.440	492683	493246	-	AutoIPR: IPR001082:Fimbrial protein pilin;
long-mer481	JUJW01000001.1	493288	493338	AATCAAATTAATAGAATAAATAAATTAGATATTACTAAAGTAATTATGCTA	NA
long-mer482	JUJW01000001.1	493434	493518	GAATTAGACATCGCTAAAACATTTATATCAGGCGGTGCTAGATTGGCTAACATATCAGAAAAAAGAGAGATGAGTCGCATAAAAT	NA
long-mer483	JUJW01000001.1	493590	493632	CAGAGAGAACGTATGAGATTTGGCCGGTTACACGTGTGGGAAG	NA
long-mer484	JUJW01000001.1	493809	493871	AATGCGTTCATCTGCTCTTGTTAGTGGCGAGAGGGATTTTTGGGGGCTCATACCGCCTTCTGG	NA
long-mer485	JUJW01000001.1	493995	494037	GGCTACGGCGAGACCGCTCCGTATGTCGGCCCGCTAAACAGCC	JUJW01000001.1.441	JUJW01000001.1.441	493899	494180	+	AutoIPR: IPR023346:Lysozyme-like domain;
long-mer486	JUJW01000001.1	494155	494197	TGTGCGTTGGCATGTTGATGCAGTGATCAGTCATTGGTTGCGT	JUJW01000001.1.441	JUJW01000001.1.441	493899	494180	+	AutoIPR: IPR023346:Lysozyme-like domain;
long-mer487	JUJW01000001.1	494375	494435	ATATGGGGCGTTAACGCTGCCACAGGCAGGAAGTAACAGTAGTGCGTTAAGCCGCTGGCAC	NA
long-mer488	JUJW01000001.1	495387	495420	TCTGGCCGTAGGCCGCAGAGGTGCTCTTGATCGG	NA
long-mer489	JUJW01000001.1	495692	495734	AGTGGCATTGCCAGTGTCACTGTTAAGGTGTGTCTTGGTCAGT	NA
long-mer490	JUJW01000001.1	495842	495909	GCGCTGCCGGATGGATGTGAGTGATAAGGGTATCCATGTTTTCATCATTGATAAGGTTCAATGGATGG	JUJW01000001.1.443	JUJW01000001.1.443	495852	496043	+	
long-mer491	JUJW01000001.1	496238	496280	CACCGTATGCATGTGTTTAGCACCACCGATAATTGCATCGACG	JUJW01000001.1.444	JUJW01000001.1.444	496160	496579	-	AutoIPR: IPR010207:Electron transport complex,RnfB/RsxB; IPR017896:4Fe-4S ferredoxin-type, iron-sulphurbinding domain;
long-mer492	JUJW01000001.1	496898	496934	GCTGTCAGCATCTAGCAGTGCTAGCGTACCGCTGTCG	JUJW01000001.1.445	JUJW01000001.1.445	496868	498940	-	AutoIPR: IPR001278:Arginine-tRNA ligase;IPR004495:Methionyl-tRNA synthetase, beta subunit,C-terminal; IPR012340:Nucleic acid-binding, OB-fold;IPR015413:Methionyl/Leucyl tRNA synthetase;IPR023458:Methionine-tRNA ligase, type 1;IPR029038:Methionyl-tRNA synthetase, Zn-domain;
long-mer493	JUJW01000001.1	497297	497375	GTCTTTAGAGGCGTTGATCATTACCTCAATTATTTTTTTGTCGATACGGGTGAATAAAGGGGAGTAGGGTTGAATGGTG	JUJW01000001.1.445	JUJW01000001.1.445	496868	498940	-	AutoIPR: IPR001278:Arginine-tRNA ligase;IPR004495:Methionyl-tRNA synthetase, beta subunit,C-terminal; IPR012340:Nucleic acid-binding, OB-fold;IPR015413:Methionyl/Leucyl tRNA synthetase;IPR023458:Methionine-tRNA ligase, type 1;IPR029038:Methionyl-tRNA synthetase, Zn-domain;
long-mer494	JUJW01000001.1	497564	497645	CCAGGGTTTGGTCTCGTCAATATATTTGTTGGCTTCGTCAGCCAGCTGCATGGTTTGACGAATCGCGCTGGCGGTGTCGTTG	JUJW01000001.1.445	JUJW01000001.1.445	496868	498940	-	AutoIPR: IPR001278:Arginine-tRNA ligase;IPR004495:Methionyl-tRNA synthetase, beta subunit,C-terminal; IPR012340:Nucleic acid-binding, OB-fold;IPR015413:Methionyl/Leucyl tRNA synthetase;IPR023458:Methionine-tRNA ligase, type 1;IPR029038:Methionyl-tRNA synthetase, Zn-domain;
long-mer495	JUJW01000001.1	497650	497692	CGTAAGCGTCACGGATGGGGGGCAGTGCTGCAACGAATTGATC	JUJW01000001.1.445	JUJW01000001.1.445	496868	498940	-	AutoIPR: IPR001278:Arginine-tRNA ligase;IPR004495:Methionyl-tRNA synthetase, beta subunit,C-terminal; IPR012340:Nucleic acid-binding, OB-fold;IPR015413:Methionyl/Leucyl tRNA synthetase;IPR023458:Methionine-tRNA ligase, type 1;IPR029038:Methionyl-tRNA synthetase, Zn-domain;
long-mer496	JUJW01000001.1	499066	499108	CCGACAAGCCGGCCCCTGTGTTGCACTATGCGGTGATGATTAA	JUJW01000001.1.446	JUJW01000001.1.446	499105	501738	-	AutoIPR: IPR010948:TonB-dependentlactoferrin/transferrin receptor;
long-mer497	JUJW01000001.1	499319	499342	GCCGCGCTTTTGTAATTTGCGCTG	JUJW01000001.1.446	JUJW01000001.1.446	499105	501738	-	AutoIPR: IPR010948:TonB-dependentlactoferrin/transferrin receptor;
long-mer498	JUJW01000001.1	501028	501060	GTCGTAGTTGCTGAGCATGAAGACCGATTTGCG	JUJW01000001.1.446	JUJW01000001.1.446	499105	501738	-	AutoIPR: IPR010948:TonB-dependentlactoferrin/transferrin receptor;
long-mer499	JUJW01000001.1	501415	501457	CGCAGCATTTGGATTGGTTTGAATTGAGTAGCCTTCGCGGTAG	JUJW01000001.1.446	JUJW01000001.1.446	499105	501738	-	AutoIPR: IPR010948:TonB-dependentlactoferrin/transferrin receptor;
long-mer500	JUJW01000001.1	501762	501808	CACCGTCGCCTGGGCCAAAGATGGTAGGGGGATTAGAGGTGACTAAA	NA
long-mer501	JUJW01000001.1	501921	502000	CGAAGCCAGGTTGTGAAAATAATGCATCGGCAACATTGGTGAAGCCGAAACTGTCAATAGTATTGTCGGTTGACGACCGT	JUJW01000001.1.447	JUJW01000001.1.447	501974	502234	-	AutoIPR: IPR012910:TonB-dependent receptor,plug;
long-mer502	JUJW01000001.1	502416	502439	CCTCTTAAGAGTTTTTTGGGGAGA	NA
long-mer503	JUJW01000001.1	502486	502528	TGTGAGTGGTTTTTACTGCTGTTTCTTTTTGAGAAGTCTTAAA	NA
long-mer504	JUJW01000001.1	503570	503612	ACATCGGCGGATATTTTTTGGTAAGAGTAAAATCGTAGCGTTT	JUJW01000001.1.448	JUJW01000001.1.448	502752	503573	-	AutoIPR: IPR000878:Tetrapyrrole methylase;IPR008189:rRNA small subunit methyltransferase I;
long-mer505	JUJW01000001.1	505649	505717	TCCGTTTTTAGCGCAGGTGCCTTGCCGCTTCGATGTGGTTGAGGGGGTAGGTAGGCCGTTACAGTTGCA	JUJW01000001.1.450	JUJW01000001.1.450	505389	505754	+	AutoIPR: IPR003509:Uncharacterised proteinfamily UPF0102;
long-mer506	JUJW01000001.1	505789	505831	GCGCAGGTGTCGCATACGTTGTATGTGATGCGGTTTAAGGAAT	NA
long-mer507	JUJW01000001.1	505837	505910	TGTAGAAACAGAGCGTATTTCTAGTTGGTATTCTTTATGCGCCATGCTGGGGCGGTGCTGAATTGCTCAGTATC	NA
long-mer508	JUJW01000001.1	505953	506044	CACTATTTATTTATGCTTGATATGGGGATGGGTGTTTAAGGTGTTGTGGCAACAATCCGATGACAGGCAAGGCACAGCATTTTGGAAAAAGA	NA
long-mer509	JUJW01000001.1	506631	506673	GCGCGCGAAGCGGAGCCTGTTACGGCGCTGTATCCGTGGTTAT	JUJW01000001.1.451	JUJW01000001.1.451	506073	507098	+	AutoIPR: IPR004881:Ribosome biogenesis GTPaseRsgA, putative; IPR027417:P-loop containing nucleosidetriphosphate hydrolase;
long-mer510	JUJW01000001.1	506744	506786	TGGCGAGCAGCGTATGAAGGTGGGTGAGGTGCGTCAAAGGGAT	JUJW01000001.1.451	JUJW01000001.1.451	506073	507098	+	AutoIPR: IPR004881:Ribosome biogenesis GTPaseRsgA, putative; IPR027417:P-loop containing nucleosidetriphosphate hydrolase;
long-mer511	JUJW01000001.1	506980	507065	GTGCGGTGCGTGCGGCGATTGTGTGTGGGACGTTGGATCCGCAGCGTCTGCATCATTACTTTAAATTGCGTGGTGAGATTGTCGGG	JUJW01000001.1.451	JUJW01000001.1.451	506073	507098	+	AutoIPR: IPR004881:Ribosome biogenesis GTPaseRsgA, putative; IPR027417:P-loop containing nucleosidetriphosphate hydrolase;
long-mer512	JUJW01000001.1	507144	507186	ATGACCGTTGTCGCATTCCGTTGCTGTGCGTCTGCTGTGTATC	NA
long-mer513	JUJW01000001.1	507199	507241	GTGTTGATGTGCGGCTGTCGCCGTGGTCGGTGTGTTTGCGGAA	NA
long-mer514	JUJW01000001.1	507791	507833	GCTGAGGTGATGAACAGTCTAATGATTTTAGGCGTCTGTTGGT	NA
long-mer515	JUJW01000001.1	507923	508001	CACTGTGGATTGGCGTTCTGCACGGTGCATGTCGTCGGTTTCATGTGTTGTTGGCATTTTTGACAGGATGGCGGTCAAG	NA
long-mer516	JUJW01000001.1	508068	508154	GGTGATGTGATGTGCTCGGGGCGTTGAGTGGTGGGTGTGCCGTGTACATTGAGCTGTTCCCGATCCTGCTGCAACGTTGGTTGTTGG	NA
long-mer517	JUJW01000001.1	508195	508294	CTTTTTGATGATCTGAATGATCTGAATGATCTGAATGATCTGAATGATCTGAATGATCTGAATGATCTGAATGATCTGAATGATCTGAATGATGTGAGGA	JUJW01000001.1.453	JUJW01000001.1.453	508174	508350	+	
long-mer518	JUJW01000001.1	508301	508575	AGTCGCTGGAGGTTCGAAACGCGCTGCTTGTCAGTGCTCGGGGTTTTTAGAGGTGTCGGTGATGGCAAGGGCTGTTATTCGGTTGTGTTAATCAGGGGATGCTGGGGAGTATTTGGGATTGATCCAGTCATCTCTAGATGGTGAGGCGTGTGAATGGGTAGATGGGTGATCACGCGGGAGGAGGGTTTGTGGATTGTAGAAGAGTGGGCGCGTATGGTTGGGACGAGTAGGCGTGTTGCCGTGAGTAATGCGGGAACCATCCGTTTCAATATTCT	JUJW01000001.1.453	JUJW01000001.1.453	508174	508350	+	
long-mer518	JUJW01000001.1	508301	508575	AGTCGCTGGAGGTTCGAAACGCGCTGCTTGTCAGTGCTCGGGGTTTTTAGAGGTGTCGGTGATGGCAAGGGCTGTTATTCGGTTGTGTTAATCAGGGGATGCTGGGGAGTATTTGGGATTGATCCAGTCATCTCTAGATGGTGAGGCGTGTGAATGGGTAGATGGGTGATCACGCGGGAGGAGGGTTTGTGGATTGTAGAAGAGTGGGCGCGTATGGTTGGGACGAGTAGGCGTGTTGCCGTGAGTAATGCGGGAACCATCCGTTTCAATATTCT	JUJW01000001.1.454	JUJW01000001.1.454	508454	508702	+	
long-mer519	JUJW01000001.1	508719	508744	CCATCGGTGAGGCGCTATGGGCGTTT	JUJW01000001.1.455	JUJW01000001.1.455	508674	509396	+	AutoIPR: IPR029062:Class I glutamineamidotransferase-like;
long-mer520	JUJW01000001.1	508962	508991	TATGGACACCAATTGTTGGCGTACGCGCTT	JUJW01000001.1.455	JUJW01000001.1.455	508674	509396	+	AutoIPR: IPR029062:Class I glutamineamidotransferase-like;
long-mer521	JUJW01000001.1	509141	509194	GCCTGAGGGGGCGGTGGTGTTAGCACGCTCGGTGCAGGATCAGTGCCACGCGTT	JUJW01000001.1.455	JUJW01000001.1.455	508674	509396	+	AutoIPR: IPR029062:Class I glutamineamidotransferase-like;
long-mer522	JUJW01000001.1	509475	509517	GTTGGGGTCTCTGGATGGGGCCTCTTTGGTTTGAGGTGCGCAG	NA
long-mer523	JUJW01000001.1	509640	509676	TTCTGGCACGGTATTAGGAGTCGTAAGTCAATGAGTG	JUJW01000001.1.456	JUJW01000001.1.456	509670	510566	+	
long-mer524	JUJW01000001.1	509733	509775	TTGCTGTGGCGTGCGCCGTTGTGTTTGGGGGGACTGGGCCTGT	JUJW01000001.1.456	JUJW01000001.1.456	509670	510566	+	
long-mer525	JUJW01000001.1	514772	514814	GGTATTTTCGCAGCCAGTCACGGATGTCTACACGTGCTTGCAC	JUJW01000001.1.462	JUJW01000001.1.462	514473	515273	-	AutoIPR: IPR002725:Protein of unknown functionDUF45;
long-mer526	JUJW01000001.1	518836	518878	TGGTTTGAGTGTTGCAATGAATGTTTGTTGCCATAGGGAACGC	NA
long-mer527	JUJW01000001.1	519128	519170	GATGTCGAGGGGTGTTGGTCTTTGCGATGTCGCGTTGCCGCGG	NA
long-mer528	JUJW01000001.1	524404	524446	TTTGCGTTTTTTGACCAGCAGGGTTGCAACATCATCATTGCTG	JUJW01000001.1.474	JUJW01000001.1.474	524014	524697	-	AutoIPR: IPR021457:Protein of unknown functionDUF3108;
long-mer529	JUJW01000001.1	530757	530799	CTGTTGGGAGGTTAGGGGCTTTTTAATCCAACCAATGAAGCCA	NA
long-mer530	JUJW01000001.1	533055	533097	TGGTTTTTACTGAAAGTATAAAAGGTGGTTTCAAGGTATTTTT	NA
long-mer531	JUJW01000001.1	533647	533673	GTGCTCCCGGGCGTTTTTTCGGAAGAG	NA
long-mer532	JUJW01000001.1	533726	533755	GTCATGTTCGTGAGGTCATCCTCTACTGAA	NA
long-mer533	JUJW01000001.1	533772	533825	AGATGGATGCTCTCCATTCGTAGGTTGTCCAAGGTGTGGAGACAGATACCATCG	NA
long-mer534	JUJW01000001.1	533903	533931	TGAGAAGCCAAGATCAATGAGCGATCCTC	NA
long-mer535	JUJW01000001.1	534314	534356	TGTAGTAAGCGGTGAATGCGTTATTGTTGTGTTCTAGATAGCG	JUJW01000001.1.484	JUJW01000001.1.484	534270	535307	-	AutoIPR: IPR003374:ApbE-like domain;IPR024932:Flavin transferase ApbE;
long-mer536	JUJW01000001.1	534806	534866	CACCAGGTTGCAGCCAATGTCTGTCAGTGGTGCGCTCCATGTGTTGCCAGCCGACGCGTGT	JUJW01000001.1.484	JUJW01000001.1.484	534270	535307	-	AutoIPR: IPR003374:ApbE-like domain;IPR024932:Flavin transferase ApbE;
long-mer537	JUJW01000001.1	537673	537715	AGATGTCGCTGCGTAGGCTGGTTGGAGTATGGCCGGGGGCGAC	JUJW01000001.1.488	JUJW01000001.1.488	537338	538030	-	AutoIPR: IPR005123:Oxoglutarate/iron-dependentdioxygenase; IPR023550:PKHD-type hydroxylase;
long-mer538	JUJW01000001.1	539770	539812	GAAGCTGTGCCATAGGAGATGTTTGCAGTGTTGGCATTGTGTA	JUJW01000001.1.489	JUJW01000001.1.489	538074	540353	-	AutoIPR: IPR010105:TonB-dependent siderophorereceptor;
long-mer539	JUJW01000001.1	542008	542046	AACGGTAACGGTAACGGTAACACCAAAGCGGCTGAAGTT	JUJW01000001.1.491	JUJW01000001.1.491	541138	542061	+	AutoIPR: IPR006665:Outer membrane protein,OmpA/MotB, C-terminal;
long-mer540	JUJW01000001.1	542125	542167	TTGTTAATGCACTATCGCTCTGTCCAGAGAGCATGTGTGGCGT	NA
long-mer541	JUJW01000001.1	542586	542628	AACGCCCGCACTGAATTTCCTGATTTTAATGACAATGTCTCTT	JUJW01000001.1.492	JUJW01000001.1.492	542378	542599	+	AutoIPR: IPR007420:Protein of unknown functionDUF465;
long-mer542	JUJW01000001.1	548610	548652	AGAGTGCAGCTGATTTGGCTGTTGTGTTGTTTGAAGATACCGA	JUJW01000001.1.495	JUJW01000001.1.495	546161	548704	+	AutoIPR: IPR001296:Glycosyl transferase, family1;
long-mer543	JUJW01000001.1	549855	549897	GCGCGTTCTATTGACAGGTAGTAGCGGTTTTACCGGTCGATAT	JUJW01000001.1.497	JUJW01000001.1.497	549835	550752	+	AutoIPR: IPR021168:Bifunctional polymyxinresistance protein, ArnA;
long-mer544	JUJW01000001.1	560437	560479	GTCAGGGGTCTTTACCATGAGTAGCACCAAGTTTGGTGCGATA	JUJW01000001.1.507	JUJW01000001.1.507	559067	561343	+	AutoIPR: IPR003834:Cytochrome c assemblyprotein, transmembrane domain; IPR012336:Thioredoxin-likefold; IPR022910:Thiol:disulphide interchange proteinDsbD; IPR028250:Thiol:disulfide interchange protein DsbD,N-terminal domain;
long-mer545	JUJW01000001.1	562885	562927	ATCCATTGGCTTAGCTATGCGTGGGTAATAGTCAGGTTTTTAT	NA
long-mer546	JUJW01000001.1	563381	563423	GTTTCTGGGGATGTGTCGCATATTGTTGCCAATGAATGGATTC	JUJW01000001.1.509	JUJW01000001.1.509	563285	563614	+	
long-mer547	JUJW01000001.1	567110	567152	GATGGAAGCTGGTCCAAGATCGGCGGCTCAAGTTTCCAGCGGC	JUJW01000001.1.513	JUJW01000001.1.513	566764	567468	-	AutoIPR: IPR014571:Uncharacterised conservedprotein UCP032620;
long-mer548	JUJW01000001.1	567866	567965	ACTGGGAGCAGAGCGCTTCCCTCAATTCAGGGTTCTGGTCTGCGGCAGTCGTTACGACATGCCCATTGGGGCAGATCTGTGCGACTCGATACGTGCCCAT	JUJW01000001.1.514	JUJW01000001.1.514	567489	567965	-	AutoIPR: IPR016891:Protein of unknown functionDUF2321;
long-mer549	JUJW01000001.1	568073	568122	CCACCTAATTTTGTGATGTGTCAATAATCTGTTTAGCTGCATGAATGCTG	NA
long-mer550	JUJW01000001.1	568277	568319	TTTTTGTCCGCCCTGCCCAGGCGACTTAGACAGAAGCGCCTAT	NA
long-mer551	JUJW01000001.1	568481	568527	AACTGGAATTGCAGTGTACCTCCGGTTTACGTGGTGCGGTGCTGAGC	NA
long-mer552	JUJW01000001.1	568891	568921	TGGCCATGTAAAAGTGTGGACATACATAAGA	NA
long-mer553	JUJW01000001.1	568949	568991	GTCGTCATACGTATATGGGTGTTACTTACTTGACGCTCAGCAG	JUJW01000001.1.516	JUJW01000001.1.516	568974	569672	-	AutoIPR: IPR000774:Peptidyl-prolyl cis-transisomerase, FKBP-type, N-terminal;IPR001179:Peptidyl-prolyl cis-trans isomerase, FKBP-type,domain; IPR023566:Peptidyl-prolyl cis-trans isomerase,FKBP-type;
long-mer554	JUJW01000001.1	570106	570172	GCGTCGTGTTATGCGGGGGTGTATTGACTGGGTAAGGTGACTTTTTGGGGCTGGTCAATGTGGTTTA	NA
long-mer555	JUJW01000001.1	570270	570312	CCCGGCAATCTATTTGAGACTACGATGACCGATCATCCTGCCA	JUJW01000001.1.517	JUJW01000001.1.517	570294	570659	+	
long-mer556	JUJW01000001.1	570462	570504	CGTCAGGCCTGGGCTGCACGCCATCGCTACCGTGCGCGTGCTG	JUJW01000001.1.517	JUJW01000001.1.517	570294	570659	+	
long-mer557	JUJW01000001.1	570755	570797	CCACATCCAACCACAGAGCTGCAATACACCACTCCATTTGAGC	JUJW01000001.1.518	JUJW01000001.1.518	570656	571342	+	AutoIPR: IPR005759:Endonuclease III;IPR011257:DNA glycosylase; IPR023170:Helix-turn-helix,base-excision DNA repair, C-terminal;
long-mer558	JUJW01000001.1	571066	571105	GGCCAATGTGGTGCTTAACACTGCCTTTGGCGAACCTACC	JUJW01000001.1.518	JUJW01000001.1.518	570656	571342	+	AutoIPR: IPR005759:Endonuclease III;IPR011257:DNA glycosylase; IPR023170:Helix-turn-helix,base-excision DNA repair, C-terminal;
long-mer559	JUJW01000001.1	571363	571437	TAAATCATTGGAAGGAAGACAGATTAAGGAATACACCAGGGGTATTTATTATCTTGGCTTGCCCTTTATTCAATC	NA
long-mer560	JUJW01000001.1	571441	571549	TGAAGTGTTGTTGATTTGGGACTCTAGTGTTGCGCATGGGCGATTCAAATAAGCCAATTGATAATCCGTTTGTGTCGGATTGCATGGTGCCATGCTTTGCTTGCTCATC	NA
long-mer561	JUJW01000001.1	571562	571604	TGTCACTCCACATAGCAGCGGATGATGGCACGTGTGCAGTGAT	NA
long-mer562	JUJW01000001.1	571683	571731	CTTGGGTTTACGTCCGCTACCTCCGAAGGGGGGTTGCCCACGCCAGTAG	JUJW01000001.1.519	JUJW01000001.1.519	571656	572318	-	AutoIPR: IPR002610:Peptidase S54, rhomboid;
long-mer563	JUJW01000001.1	571776	571818	ATGTGCGACGTTGGGTTGTATACCAGTGATGCCCATGAGCAAT	JUJW01000001.1.519	JUJW01000001.1.519	571656	572318	-	AutoIPR: IPR002610:Peptidase S54, rhomboid;
long-mer564	JUJW01000001.1	571851	571893	TGCTTTCATAGGAATCGGTGGGAAAACCAGCAAGATACGTTCA	JUJW01000001.1.519	JUJW01000001.1.519	571656	572318	-	AutoIPR: IPR002610:Peptidase S54, rhomboid;
long-mer565	JUJW01000001.1	571948	571990	CCAAGCACTGGCGTACCACTGTTCAGCAGCCAACTGACCAATA	JUJW01000001.1.519	JUJW01000001.1.519	571656	572318	-	AutoIPR: IPR002610:Peptidase S54, rhomboid;
long-mer566	JUJW01000001.1	572037	572090	AAAGCGCTTCTCACCCCAGGTCTGCTCCAGTGACGCACCGAACATGAAGACTGC	JUJW01000001.1.519	JUJW01000001.1.519	571656	572318	-	AutoIPR: IPR002610:Peptidase S54, rhomboid;
long-mer567	JUJW01000001.1	572256	572340	TAGGAAAACAACGACGTTGGTCAGTAGTAGACCTTTGGTGACGGTAGGCAGTTTCGGAAACATAGAAGGCTTCACCCAGAAATTG	JUJW01000001.1.519	JUJW01000001.1.519	571656	572318	-	AutoIPR: IPR002610:Peptidase S54, rhomboid;
long-mer568	JUJW01000001.1	572379	572414	TTGCTGTGTTTCAGGTGTCAGCGGATGCGTGATCGT	JUJW01000001.1.520	JUJW01000001.1.520	572413	572820	+	
long-mer569	JUJW01000001.1	572416	572444	TGTCAGACGGCGTTTTATCCGTTGTTGAT	JUJW01000001.1.520	JUJW01000001.1.520	572413	572820	+	
long-mer570	JUJW01000001.1	572450	572575	GATTGTTGCTACCAGTCTGTTGCTTCCCTAGAGGCAGCGTTGCACTCGTCGGAGTGCCACGATGCGTTTTCGTGACCAGTTCTCTGATGGCTCCTATGGTTCCTGGCGTCTTAGCTTATGCAGATT	JUJW01000001.1.520	JUJW01000001.1.520	572413	572820	+	
long-mer571	JUJW01000001.1	572615	572644	ATAGGGTGCTGTTCAAATGGTGTTCCAGTG	JUJW01000001.1.520	JUJW01000001.1.520	572413	572820	+	
long-mer572	JUJW01000001.1	572658	572681	GGGTGATCGTGTGCTTACAGCCTT	JUJW01000001.1.520	JUJW01000001.1.520	572413	572820	+	
long-mer573	JUJW01000001.1	572698	572809	CGCTGGTGCGGAGAGTCATCAGATGAACAGCGGCAGCCCCGGTGCGATGTCCTTGCCTGCTGTATGACAGATGTGATTCAGCGTGCAGAGTTGGCTACGCGTAATGGTTCCC	JUJW01000001.1.520	JUJW01000001.1.520	572413	572820	+	
long-mer573	JUJW01000001.1	572698	572809	CGCTGGTGCGGAGAGTCATCAGATGAACAGCGGCAGCCCCGGTGCGATGTCCTTGCCTGCTGTATGACAGATGTGATTCAGCGTGCAGAGTTGGCTACGCGTAATGGTTCCC	JUJW01000001.1.521	JUJW01000001.1.521	572775	574067	-	AutoIPR: IPR007349:Domain of unknown functionDUF418;
long-mer574	JUJW01000001.1	575530	575557	ACTGCTACTGTTGCTGCTACTCCCCCTC	JUJW01000001.1.524	JUJW01000001.1.524	575287	576117	+	AutoIPR: IPR000064:Endopeptidase, NLPC/P60domain;
long-mer575	JUJW01000001.1	577359	577401	CCTGCATCCCTGGCGCGACACGCCTGAAAAACTTCAATGGACT	JUJW01000001.1.525	JUJW01000001.1.525	576871	578184	-	AutoIPR: IPR001991:Sodium:dicarboxylatesymporter;
long-mer576	JUJW01000001.1	579044	579086	GTCGCGCCCAATTCATGCCTGTACACCAACATGACCCGGAATA	JUJW01000001.1.526	JUJW01000001.1.526	578332	579390	+	AutoIPR: IPR001952:Alkaline phosphatase;
long-mer577	JUJW01000001.1	581061	581103	AGCCACGGCCGTACTGGCCCGTAATGCTGCACTGGCAGCGGCC	JUJW01000001.1.528	JUJW01000001.1.528	580453	581760	+	AutoIPR: IPR012094:tRNA(Ile)-lysidine synthase;IPR020825:Phenylalanyl-tRNA synthetase, B3/B4;
long-mer578	JUJW01000001.1	583088	583128	GTGATAAATATCTAAATATAAACCGATAAGGAACTGAGTCA	NA
long-mer579	JUJW01000001.1	583306	583410	CGCTTTGAGGAGTGCCTAGGTTACTCGAAGGAATGTATTTATATGTTTATTCACAGAAAGACACCACGGAGTGTGTTGAGATTATTTCATGGTGAACCTTACATC	JUJW01000001.1.531	JUJW01000001.1.531	583394	583960	+	
long-mer580	JUJW01000001.1	583449	583584	AAGAATATATTGCTGCGCATCCTCACTCTGTTCTTGTGATGTTTTTCTTCTTACCGATGATAATCAGTAAATGCGCGATATTGATCGGCGCGACCAATATTGGTTTTGTTTCGCAATGGGAAATATCTTATCGGAC	JUJW01000001.1.531	JUJW01000001.1.531	583394	583960	+	
long-mer581	JUJW01000001.1	583643	584618	CCTCTTGCGTTTTTGTGGGTACATTCACAAACGAATTATTCAGGAGTATCTTTGAAAAAAGCAATTATCATGCTTCCTATAGTATGGTTGTTGTCAATTTTTTTTGGGTGCAACACGTTTCAAGAAGTGTCTGTTGATTACCTTACAAAAGCGTCTACTTATATTTCGGCAACAAGATTTTCAGGTAGAAAACTTTATATATTGGGGAGGTGGTTTTTTGGTTTCTGTATGATATATGGGAACCTTGTTTTAATATGTGCTTTAATTTGGTATTGCACATTATCTTTAACGTTACGTTTAATTTTGAAGAGACTTTAATAGGGGTGATAGCGTCATGAGTGATAAGACTGCAGGGACATCAACATCTAATCAGATCAATTATATGAGTTTAGATGATTTAAATGATTTTGGTGGGGTATTGAGGAATGGAGTTTTCGCTTTTATGGCGGAATACGAGAGAAACTATTACAGTCTAATTGGGAACAATATCGACAAACAAACAGCCATGATTCAATCCATGGAGGCTGCGTATGGGAAACAAGTAGATATTTATAGGATGAATGCAGATAAAGCCAGTCGCGCTGGAAATGCTATTTTGAGTGACAGGTATGATGAAGTAGCTAGGAGAGCGGCTTATAAAGGGTATGATTTATCAGTGAATAAAGATAGGGCCGTTGAGGTTCTTAATTCACATTATGCGCAGGCAGAATCACAATTTTCTTCATTAATGAAGATGAACCCAACATTGCGAGCTGCCGCAAAATATGGAGGGCCTGTAGGCGATTTAGTGGATATCAGTACTTCCCTCATGTTTGGCAAGCCTGGTGATGTTGCAAAAGCGCTTTCTATGATTGCTCTGGGAGCAACTCTTACTTCAGCTGTGGGAATTTTTGGGATTACTGGTTTCGCTGCTGCTGTTTTCTTTGGTGCTGTTGTTCCATATTTTGCCGAAAAATTGATACCTCAGGAATGGTGG	JUJW01000001.1.532	JUJW01000001.1.532	583977	587291	+	AutoIPR: IPR003995:RTX toxin determinant A;
long-mer581	JUJW01000001.1	583643	584618	CCTCTTGCGTTTTTGTGGGTACATTCACAAACGAATTATTCAGGAGTATCTTTGAAAAAAGCAATTATCATGCTTCCTATAGTATGGTTGTTGTCAATTTTTTTTGGGTGCAACACGTTTCAAGAAGTGTCTGTTGATTACCTTACAAAAGCGTCTACTTATATTTCGGCAACAAGATTTTCAGGTAGAAAACTTTATATATTGGGGAGGTGGTTTTTTGGTTTCTGTATGATATATGGGAACCTTGTTTTAATATGTGCTTTAATTTGGTATTGCACATTATCTTTAACGTTACGTTTAATTTTGAAGAGACTTTAATAGGGGTGATAGCGTCATGAGTGATAAGACTGCAGGGACATCAACATCTAATCAGATCAATTATATGAGTTTAGATGATTTAAATGATTTTGGTGGGGTATTGAGGAATGGAGTTTTCGCTTTTATGGCGGAATACGAGAGAAACTATTACAGTCTAATTGGGAACAATATCGACAAACAAACAGCCATGATTCAATCCATGGAGGCTGCGTATGGGAAACAAGTAGATATTTATAGGATGAATGCAGATAAAGCCAGTCGCGCTGGAAATGCTATTTTGAGTGACAGGTATGATGAAGTAGCTAGGAGAGCGGCTTATAAAGGGTATGATTTATCAGTGAATAAAGATAGGGCCGTTGAGGTTCTTAATTCACATTATGCGCAGGCAGAATCACAATTTTCTTCATTAATGAAGATGAACCCAACATTGCGAGCTGCCGCAAAATATGGAGGGCCTGTAGGCGATTTAGTGGATATCAGTACTTCCCTCATGTTTGGCAAGCCTGGTGATGTTGCAAAAGCGCTTTCTATGATTGCTCTGGGAGCAACTCTTACTTCAGCTGTGGGAATTTTTGGGATTACTGGTTTCGCTGCTGCTGTTTTCTTTGGTGCTGTTGTTCCATATTTTGCCGAAAAATTGATACCTCAGGAATGGTGG	JUJW01000001.1.531	JUJW01000001.1.531	583394	583960	+	
long-mer582	JUJW01000001.1	584723	584819	CGGCATCGAAACCGTGGCCGCCGGTAAACATATCTTGTTTGATCATGACGGTGACGGCATCAAACACGCGACCGGTTGGGTGAAGCCCGATGACGGC	JUJW01000001.1.532	JUJW01000001.1.532	583977	587291	+	AutoIPR: IPR003995:RTX toxin determinant A;
long-mer583	JUJW01000001.1	584840	584870	CGGCAACGGTCGCATTGATGATGGGAGTGAA	JUJW01000001.1.532	JUJW01000001.1.532	583977	587291	+	AutoIPR: IPR003995:RTX toxin determinant A;
long-mer584	JUJW01000001.1	585125	585155	TAACCTCATCGACAACCGCGGCACCTACACC	JUJW01000001.1.532	JUJW01000001.1.532	583977	587291	+	AutoIPR: IPR003995:RTX toxin determinant A;
long-mer585	JUJW01000001.1	585350	585411	TCAGGCGTTGACACCCGGCACCACCCGCGACACCATGCGCACCGCGTTAGATCCGCTTGTCG	JUJW01000001.1.532	JUJW01000001.1.532	583977	587291	+	AutoIPR: IPR003995:RTX toxin determinant A;
long-mer586	JUJW01000001.1	585814	585856	GTGATTACCTGTCTGGACTCATCCTGACCTACAGCAATGATGC	JUJW01000001.1.532	JUJW01000001.1.532	583977	587291	+	AutoIPR: IPR003995:RTX toxin determinant A;
long-mer587	JUJW01000001.1	586217	586328	TGACATCCTCCACGGCGATGCGGGTAACGACACTCTCTACGGCGGCGCCGGCAATGATCTGCTGCTGGGTGGTGCTGGCGATGACGTGCTGGACGGGGGTGAAGGCAGCAAC	JUJW01000001.1.532	JUJW01000001.1.532	583977	587291	+	AutoIPR: IPR003995:RTX toxin determinant A;
long-mer588	JUJW01000001.1	586337	586383	AGGCGGTGCCGGTAACGATGTGCTGCAGGTGTCGTATTGGTCCGCAG	JUJW01000001.1.532	JUJW01000001.1.532	583977	587291	+	AutoIPR: IPR003995:RTX toxin determinant A;
long-mer589	JUJW01000001.1	586439	586463	GGACACGTATCTATTCAACAAGGGA	JUJW01000001.1.532	JUJW01000001.1.532	583977	587291	+	AutoIPR: IPR003995:RTX toxin determinant A;
long-mer590	JUJW01000001.1	586508	586532	CGTCTTTGGTGAGGGCATTACTGCC	JUJW01000001.1.532	JUJW01000001.1.532	583977	587291	+	AutoIPR: IPR003995:RTX toxin determinant A;
long-mer591	JUJW01000001.1	586727	586756	GGGCACCTTGGGCAATGACACGCTCAAGGG	JUJW01000001.1.532	JUJW01000001.1.532	583977	587291	+	AutoIPR: IPR003995:RTX toxin determinant A;
long-mer592	JUJW01000001.1	586763	586799	AGGCAAGGATATTCTTCTGGGCGGGGATGGTGATGAC	JUJW01000001.1.532	JUJW01000001.1.532	583977	587291	+	AutoIPR: IPR003995:RTX toxin determinant A;
long-mer593	JUJW01000001.1	586841	586929	CGCCGGTGACGATGTCCTGAAGGTGGCGTATCGGTCCGCAGATAACGTACTGATCGGTGGTACCGGTAATGACACGTTGTATGGCAGCG	JUJW01000001.1.532	JUJW01000001.1.532	583977	587291	+	AutoIPR: IPR003995:RTX toxin determinant A;
long-mer594	JUJW01000001.1	587000	587046	CAAACTCGTCTTTGGTGAGGGACTGCATCAGAAGGAGGCCCGCTTTA	JUJW01000001.1.532	JUJW01000001.1.532	583977	587291	+	AutoIPR: IPR003995:RTX toxin determinant A;
long-mer595	JUJW01000001.1	587081	587110	TGGTGGGGGGGATCAGGTGACCATAGCGGG	JUJW01000001.1.532	JUJW01000001.1.532	583977	587291	+	AutoIPR: IPR003995:RTX toxin determinant A;
long-mer596	JUJW01000001.1	587357	587399	TTATTTGCACCGTTATAGGGCAGTACGGGGGTGGTTGCCGTGA	NA
long-mer597	JUJW01000001.1	588854	588896	GAGGCTTTGCACAAACGCCATAGTTGTAGAGTAGGTGCGTTCG	JUJW01000001.1.534	JUJW01000001.1.534	587690	590380	-	AutoIPR: IPR004660:2-oxo-acid dehydrogenase E1component homodimeric type; IPR005474:Transketolase,N-terminal; IPR009014:Transketolase,C-terminal/Pyruvate-ferredoxin oxidoreductase, domain II;IPR029061:Thiamin diphosphate-binding fold;
long-mer598	JUJW01000001.1	590475	590512	CATCGCGATTGCGTCTGTATCTGGGGTAGTACATTTGT	NA
long-mer599	JUJW01000001.1	595378	595420	TGTAGCCAATCCTGCGCCTTTTTCGGGATTGTTTGTGGCTCAT	JUJW01000001.1.539	JUJW01000001.1.539	594680	596038	+	AutoIPR: IPR005801:ADC synthase;IPR019999:Anthranilate synthase component I-like;
long-mer600	JUJW01000001.1	595747	595789	TCGTGCCGTGTTTCCGGGGGGTACCATTACTGGTTGTCCGAAG	JUJW01000001.1.539	JUJW01000001.1.539	594680	596038	+	AutoIPR: IPR005801:ADC synthase;IPR019999:Anthranilate synthase component I-like;
long-mer601	JUJW01000001.1	595978	596020	TGAGCTGGATGAGACCCGTGCTAAGGCGACTGGCGTACTGCGC	JUJW01000001.1.539	JUJW01000001.1.539	594680	596038	+	AutoIPR: IPR005801:ADC synthase;IPR019999:Anthranilate synthase component I-like;
long-mer602	JUJW01000001.1	598683	598736	AAAATCAATAGGTTGCACAATATGTGATTTATTGACTAACACGCAACTAACACG	JUJW01000001.1.544	JUJW01000001.1.544	598617	598943	-	AutoIPR: IPR002104:Integrase, catalytic;IPR011010:DNA breaking-rejoining enzyme, catalytic core;
long-mer603	JUJW01000001.1	598815	598857	AGTCCCACCATAGGCACGGTGTCCCAGCATCCCTTGAATGTCT	JUJW01000001.1.544	JUJW01000001.1.544	598617	598943	-	AutoIPR: IPR002104:Integrase, catalytic;IPR011010:DNA breaking-rejoining enzyme, catalytic core;
long-mer604	JUJW01000001.1	599009	599051	CAGCGTGCCAATGGTTCAATCTCCCTGTGGATGTAGCCGTGCG	JUJW01000001.1.545	JUJW01000001.1.545	599024	599836	-	AutoIPR: IPR004472:Dethiobiotin synthase BioD;IPR027417:P-loop containing nucleoside triphosphatehydrolase;
long-mer605	JUJW01000001.1	601028	601070	GGCCGATGCCGTGGCCGATTGTACCTTTGTGCTTGGATGCACC	JUJW01000001.1.547	JUJW01000001.1.547	600792	601583	+	AutoIPR: IPR004384:RNA methyltransferase TrmH,group 1; IPR029028:Alpha/beta knot methyltransferases;
long-mer606	JUJW01000001.1	603954	603996	TTTCCCTGATGTCCAAGCCGCGGTTTACAAACAGCACGGTTTC	JUJW01000001.1.551	JUJW01000001.1.551	603421	604884	+	AutoIPR: IPR004722:Dihydroorotase;
long-mer607	JUJW01000001.1	604296	604344	TTTGGTCAATGACCGCCTGATCGCGGTGCATATGACGCAATTAACAGAA	JUJW01000001.1.551	JUJW01000001.1.551	603421	604884	+	AutoIPR: IPR004722:Dihydroorotase;
long-mer608	JUJW01000001.1	604356	604398	ATTGTGCGCCACACGTGGAGTCAGCGTGGTGCATTGCCCAGAA	JUJW01000001.1.551	JUJW01000001.1.551	603421	604884	+	AutoIPR: IPR004722:Dihydroorotase;
long-mer609	JUJW01000001.1	604638	604680	GATCGGTTCCATTGAAATCGGTAAGCAAGCCGACCTGATCTGC	JUJW01000001.1.551	JUJW01000001.1.551	603421	604884	+	AutoIPR: IPR004722:Dihydroorotase;
long-mer610	JUJW01000001.1	604686	604708	CCTGAGTGCGCTCGAAACACAAC	JUJW01000001.1.551	JUJW01000001.1.551	603421	604884	+	AutoIPR: IPR004722:Dihydroorotase;
long-mer611	JUJW01000001.1	604836	604878	GACTAAAGCGCGTCAGTGGCGTGAGCGCATCCGCGCCATCCGT	JUJW01000001.1.551	JUJW01000001.1.551	603421	604884	+	AutoIPR: IPR004722:Dihydroorotase;
long-mer612	JUJW01000001.1	605168	605199	TGGCTCCAGAGCTGATTAAGGTCGCCCGTCTG	JUJW01000001.1.552	JUJW01000001.1.552	604915	605655	+	AutoIPR: IPR010233:Ubiquinone biosynthesisO-methyltransferase;IPR029063:S-adenosyl-L-methionine-dependentmethyltransferase;
long-mer613	JUJW01000001.1	605295	605361	CATGGAGATGCTTGAGCATGTTCCTGATCCGGCGGCGATTGTGGATGCCTGCGCCCACCTCTTAAAA	JUJW01000001.1.552	JUJW01000001.1.552	604915	605655	+	AutoIPR: IPR010233:Ubiquinone biosynthesisO-methyltransferase;IPR029063:S-adenosyl-L-methionine-dependentmethyltransferase;
long-mer614	JUJW01000001.1	605442	605539	GGTGCGTCTCTTGCCTAAAGGTACCCATCACTACAAAGACTTCATCAGACCGGCTGAACTGGCCGCCTGGCTGCGTTACGCAGGACTGCATCTGGAAG	JUJW01000001.1.552	JUJW01000001.1.552	604915	605655	+	AutoIPR: IPR010233:Ubiquinone biosynthesisO-methyltransferase;IPR029063:S-adenosyl-L-methionine-dependentmethyltransferase;
long-mer615	JUJW01000001.1	605559	605610	CGAGCCGTGGCGCAATCGTGCTCGGCTCACTGCGCGCACTGACATCAACTAT	JUJW01000001.1.552	JUJW01000001.1.552	604915	605655	+	AutoIPR: IPR010233:Ubiquinone biosynthesisO-methyltransferase;IPR029063:S-adenosyl-L-methionine-dependentmethyltransferase;
long-mer616	JUJW01000001.1	605614	605698	GCTTGTGCCATCTCCCCTGAGACCCCACATGCCACTGAATGAACCGTCCAGCAACGCCTTCCCTCGTACGGTGTTGTTTGATTTG	JUJW01000001.1.552	JUJW01000001.1.552	604915	605655	+	AutoIPR: IPR010233:Ubiquinone biosynthesisO-methyltransferase;IPR029063:S-adenosyl-L-methionine-dependentmethyltransferase;
long-mer616	JUJW01000001.1	605614	605698	GCTTGTGCCATCTCCCCTGAGACCCCACATGCCACTGAATGAACCGTCCAGCAACGCCTTCCCTCGTACGGTGTTGTTTGATTTG	JUJW01000001.1.553	JUJW01000001.1.553	605642	606331	+	AutoIPR: IPR006439:HAD hydrolase, subfamily IA;IPR023214:HAD-like domain;
long-mer617	JUJW01000001.1	607154	607199	TACTGCCTGCCTGCCTGCCTGGATAGATGGATGGATGGATTCAGTT	NA
long-mer618	JUJW01000001.1	607631	607673	GGGTGCCTCCCTCGTGCTGGCTTAACGATGTCGGTCTTTTTTG	NA
long-mer619	JUJW01000001.1	608204	608226	TCATGAGTTCAGTTGTATGCCAT	JUJW01000001.1.555	JUJW01000001.1.555	607722	609365	+	AutoIPR: IPR000743:Glycoside hydrolase, family28; IPR011050:Pectin lyase fold/virulence factor;
long-mer620	JUJW01000001.1	608247	608289	ACCGGTAGCGGTATCGTGGGTAGGGGTGTGATTGATGGGCGTG	JUJW01000001.1.555	JUJW01000001.1.555	607722	609365	+	AutoIPR: IPR000743:Glycoside hydrolase, family28; IPR011050:Pectin lyase fold/virulence factor;
long-mer621	JUJW01000001.1	608322	608364	CGGCAGCGTACCTGGTGGGATTTGGCCTATCAGAACAAGCACC	JUJW01000001.1.555	JUJW01000001.1.555	607722	609365	+	AutoIPR: IPR000743:Glycoside hydrolase, family28; IPR011050:Pectin lyase fold/virulence factor;
long-mer622	JUJW01000001.1	608553	608595	CCGCCCGGTACCACGCCGGATATTGTGACGCCGGCGACATGCT	JUJW01000001.1.555	JUJW01000001.1.555	607722	609365	+	AutoIPR: IPR000743:Glycoside hydrolase, family28; IPR011050:Pectin lyase fold/virulence factor;
long-mer623	JUJW01000001.1	609158	609258	GATAGCGCCTCCCAGCAGTGTTGTATTCGCCAATCCGCAGGCAGTGCATTTCCACTTCGGCCCCGGTCCGGTCAGTTTCTCTCCTTTGATTACCCCCTCGG	JUJW01000001.1.555	JUJW01000001.1.555	607722	609365	+	AutoIPR: IPR000743:Glycoside hydrolase, family28; IPR011050:Pectin lyase fold/virulence factor;
long-mer624	JUJW01000001.1	609266	609320	CGATGTGACTGTGAGTGGAAGCCCGGGTCCGGGAAACCCATACGATTGTTCGGCG	JUJW01000001.1.555	JUJW01000001.1.555	607722	609365	+	AutoIPR: IPR000743:Glycoside hydrolase, family28; IPR011050:Pectin lyase fold/virulence factor;
long-mer625	JUJW01000001.1	610280	610322	AGATGTTGATGTGGCTGCGGGTAATGTCTGGATGTAACAGCAG	JUJW01000001.1.556	JUJW01000001.1.556	609684	610796	-	AutoIPR: IPR008220:Homoserineacetyltransferase; IPR029058:Alpha/Beta hydrolase fold;
long-mer626	JUJW01000001.1	610800	610871	AAAATTCTAGTGAGGTCTATGTCTAGGATTGAGCGATCCGTGTTTGGCACTACGTGGGGGAACCTGGGAGAG	NA
long-mer627	JUJW01000001.1	610921	610963	GTGCAGATAGTGCCTGATGTGGGATGTCCCAGCAGGGGGACGC	NA
long-mer628	JUJW01000001.1	611015	611057	GCATCTTCATGCTGCGATGTGCAGTGCAATCGGCTTGTTTTCT	NA
long-mer629	JUJW01000001.1	611116	611158	TGTTGTGTGCCAGGTGGGATGTTGCTGCTCTCTGTTGATGCGG	NA
long-mer630	JUJW01000001.1	611189	611223	GCTGTCAGCAACGCGCAGATGCAGCGGTAGTCCCT	NA
long-mer631	JUJW01000001.1	611261	611299	TGTTGGGGGGCGAAGCTGGGGGAGTGTCCGGTTGTGGGG	NA
long-mer632	JUJW01000001.1	611376	611418	GTGGGCATCGTGCCGTGCCAGAGCGATCTGTTCGCGTAGGCTG	JUJW01000001.1.557	JUJW01000001.1.557	611352	611996	-	AutoIPR: IPR011990:Tetratricopeptide-likehelical domain;
long-mer633	JUJW01000001.1	615628	615670	CCAGTCCCATAGGAGGATGAGTATGAATACGGCATACGCGCCG	JUJW01000001.1.562	JUJW01000001.1.562	615529	615693	-	
long-mer634	JUJW01000001.1	621111	621153	GTTCGGGTATTTGTATGGAGATTTGCGTGTTTGTTGTCCCGGT	JUJW01000001.1.569	JUJW01000001.1.569	620973	622403	-	AutoIPR: IPR000748:Pseudouridine synthase,RsuA/RluB/E/F; IPR006225:Pseudouridine synthase,RluC/RluD;
long-mer635	JUJW01000001.1	622529	622571	TCCGGTACGTCTTCGAGGGGAGAGGGGGAGGTGTTGTGATTTT	JUJW01000001.1.570	JUJW01000001.1.570	622396	623379	-	AutoIPR: IPR005234:Chromosomesegregation/condensation protein ScpB;
long-mer636	JUJW01000001.1	622706	622748	ATGCCCGATATGGGGGCTGTTATGCCTGATATTGATCTGTTGG	JUJW01000001.1.570	JUJW01000001.1.570	622396	623379	-	AutoIPR: IPR005234:Chromosomesegregation/condensation protein ScpB;
long-mer637	JUJW01000001.1	623235	623277	TATCCGGGGGTATCGGTGGGTTGTTTGGGAACAAGCCTTGCAG	JUJW01000001.1.570	JUJW01000001.1.570	622396	623379	-	AutoIPR: IPR005234:Chromosomesegregation/condensation protein ScpB;
long-mer638	JUJW01000001.1	624232	624266	TTTGTGTTGGTGGGTTCGCGACTTGTGCGCGTTCT	JUJW01000001.1.571	JUJW01000001.1.571	623366	624274	-	AutoIPR: IPR003768:Prokaryotic chromosomesegregation/condensation protein ScpA;
long-mer639	JUJW01000001.1	624612	624654	GGTGTCGGTTTTCTCGAAGCGGGAGCAAAGTTGTATGTGTTAC	NA
long-mer640	JUJW01000001.1	624720	624762	TGTCTGCAGGTGCTGATCTATTTTAATGGTTTGACGGTTGCTG	NA
long-mer641	JUJW01000001.1	625709	625741	TGGTTTGAGTTCGGTGTGGGGAGTGATTGGGTA	NA
long-mer642	JUJW01000001.1	626968	627010	TGGTGGCTTCGATCGTGTTCGTTCCGGAAGTGGTGATCCCAGC	JUJW01000001.1.573	JUJW01000001.1.573	625824	627425	+	AutoIPR: IPR016883:Uncharacterised conservedprotein UCP028431;
long-mer643	JUJW01000001.1	629179	629221	GCATTTGGCGATGCCGATGATTATGCTGTTCGCGGTGTGGAAG	JUJW01000001.1.575	JUJW01000001.1.575	628718	629599	+	AutoIPR: IPR000515:ABC transporter type 1,transmembrane domain MetI-like;
long-mer644	JUJW01000001.1	633133	633175	CATGGAATCAGTGGCCCGAGGGTGTTTCGCACACGCCTAAGGT	JUJW01000001.1.577	JUJW01000001.1.577	630429	633599	+	AutoIPR: IPR008979:Galactose-bindingdomain-like; IPR010401:Glycogen debranching enzyme;IPR012341:Six-hairpin glycosidase;
long-mer645	JUJW01000001.1	634378	634402	TAGCTCCGGGCTTTCGCTGGCGAAG	JUJW01000001.1.578	JUJW01000001.1.578	633751	634968	-	AutoIPR: IPR002816:Pheromone shutdown, TraB;
long-mer646	JUJW01000001.1	637901	637943	ATCATGTGATCGTGAACGTAACCCTATGAATCCTATCTGTCTT	NA
long-mer647	JUJW01000001.1	638754	638796	GTGTCCAACAACGGCATTCCGATAATCACATGATTTTTAGGCA	NA
long-mer648	JUJW01000001.1	644394	644427	ATCTGGAAAGACGGTGATGGTGACGGGCGGCGGC	JUJW01000001.1.588	JUJW01000001.1.588	643549	645456	+	AutoIPR: IPR016040:NAD(P)-binding domain;IPR029063:S-adenosyl-L-methionine-dependentmethyltransferase;
long-mer649	JUJW01000001.1	648123	648165	GAACGATGCTTTTGAACTGCGAGGCCTCATTACCGTTAAAGAT	JUJW01000001.1.591	JUJW01000001.1.591	647569	649026	+	AutoIPR: IPR005990:Inosine-5'-monophosphatedehydrogenase; IPR013785:Aldolase-type TIM barrel;
long-mer650	JUJW01000001.1	649039	649080	CCCCACAGAGCCTCTGCCTGCTGTTGGTCGTCATCCGTATCA	JUJW01000001.1.592	JUJW01000001.1.592	649036	649254	+	
long-mer651	JUJW01000001.1	650186	650228	CATCCAGATATTCGAGGAAGAAGCCAGCAAACGAAAGCAGGCC	JUJW01000001.1.593	JUJW01000001.1.593	649251	650819	+	AutoIPR: IPR001674:GMP synthase, C-terminal;IPR004739:GMP synthase, N-terminal; IPR022955:GMPsynthase; IPR025777:GMP synthetase ATP pyrophosphatasedomain; IPR029062:Class I glutamineamidotransferase-like;
long-mer652	JUJW01000001.1	650561	650603	GTACGATAAGGTTAGCCAAGCTTTTGCAGTCTTTCTTCCGGTG	JUJW01000001.1.593	JUJW01000001.1.593	649251	650819	+	AutoIPR: IPR001674:GMP synthase, C-terminal;IPR004739:GMP synthase, N-terminal; IPR022955:GMPsynthase; IPR025777:GMP synthetase ATP pyrophosphatasedomain; IPR029062:Class I glutamineamidotransferase-like;
long-mer653	JUJW01000001.1	650744	650786	CAATGAACTACGCGGCGTGTCTCGCGTCGTCTACGATATTTCC	JUJW01000001.1.593	JUJW01000001.1.593	649251	650819	+	AutoIPR: IPR001674:GMP synthase, C-terminal;IPR004739:GMP synthase, N-terminal; IPR022955:GMPsynthase; IPR025777:GMP synthetase ATP pyrophosphatasedomain; IPR029062:Class I glutamineamidotransferase-like;
long-mer654	JUJW01000001.1	651931	652018	TCATCAGAGGCTGAGTGTGACTTTCGCCATTACCCTATGGTGTGAGAAGGGAAGCGTGGGGCACAGGTCTCTCACATCAACAACTGCG	NA
long-mer655	JUJW01000001.1	652040	652073	AAAGCTGGGGTACTGCGGGTTGACCGAGTGCTGG	NA
long-mer656	JUJW01000001.1	654115	654157	CGTCGGGTAAAAAGTGCATTTTAACCTTAATCAGCCCGTCGCC	JUJW01000001.1.597	JUJW01000001.1.597	653492	656389	-	AutoIPR: IPR004602:UvrABC system subunit A;IPR013815:ATP-grasp fold, subdomain 1; IPR027417:P-loopcontaining nucleoside triphosphate hydrolase;
long-mer657	JUJW01000001.1	654552	654594	ATCTTCGTGGCGTTGGGGGGGGGGCGCTGTTTGGGGATTTCAA	JUJW01000001.1.597	JUJW01000001.1.597	653492	656389	-	AutoIPR: IPR004602:UvrABC system subunit A;IPR013815:ATP-grasp fold, subdomain 1; IPR027417:P-loopcontaining nucleoside triphosphate hydrolase;
long-mer658	JUJW01000001.1	654905	654947	ACGTTGTGCTTCACCACCAGAAAGTGTGTCGGCCTTACGCTCC	JUJW01000001.1.597	JUJW01000001.1.597	653492	656389	-	AutoIPR: IPR004602:UvrABC system subunit A;IPR013815:ATP-grasp fold, subdomain 1; IPR027417:P-loopcontaining nucleoside triphosphate hydrolase;
long-mer659	JUJW01000001.1	656400	656442	CCGGAATGCAGGTCAGTGGCGTGGCACTGATGGATGATAGTTT	NA
long-mer660	JUJW01000001.1	656700	656742	AATAACGACATTAAAAAGGAATGAATGGTCATGTACGCAGTAC	JUJW01000001.1.598	JUJW01000001.1.598	656730	657050	+	AutoIPR: IPR018258:Ribosomal protein L21,conserved site; IPR028909:Ribosomal protein L21-like;
long-mer661	JUJW01000001.1	657330	657372	AAATCTCAAACCCGTAGTATTTGACGTGTAGAACTGGTCACGG	JUJW01000001.1.599	JUJW01000001.1.599	657074	657331	+	AutoIPR: IPR001684:Ribosomal protein L27;
long-mer662	JUJW01000001.1	657610	657652	TGGCGACGGAGGTGATGGTGGTAGCGTCTGGCTAGTTGCCGAT	JUJW01000001.1.600	JUJW01000001.1.600	657503	658576	+	AutoIPR: IPR014100:GTP-binding proteinObg/CgtA; IPR027417:P-loop containing nucleosidetriphosphate hydrolase;
long-mer663	JUJW01000001.1	657751	657793	CCAGGACAAAATTATCAGCGTCCCGATTGGGACCGTGGTGATC	JUJW01000001.1.600	JUJW01000001.1.600	657503	658576	+	AutoIPR: IPR014100:GTP-binding proteinObg/CgtA; IPR027417:P-loop containing nucleosidetriphosphate hydrolase;
long-mer664	JUJW01000001.1	657832	657874	TCATGGTGATCGCTTACTGGTAGCCAAGGGAGGCACAGGCGGC	JUJW01000001.1.600	JUJW01000001.1.600	657503	658576	+	AutoIPR: IPR014100:GTP-binding proteinObg/CgtA; IPR027417:P-loop containing nucleosidetriphosphate hydrolase;
long-mer665	JUJW01000001.1	657906	657948	ACCGTGCTCCACGCCAAGCCATGCCTGGAGAGCAGGGCGAAGA	JUJW01000001.1.600	JUJW01000001.1.600	657503	658576	+	AutoIPR: IPR014100:GTP-binding proteinObg/CgtA; IPR027417:P-loop containing nucleosidetriphosphate hydrolase;
long-mer666	JUJW01000001.1	658396	658438	GCCCCAGGAAGAGGCCCAGGCTCTAGCAGAGGCACTGATTGCC	JUJW01000001.1.600	JUJW01000001.1.600	657503	658576	+	AutoIPR: IPR014100:GTP-binding proteinObg/CgtA; IPR027417:P-loop containing nucleosidetriphosphate hydrolase;
long-mer667	JUJW01000001.1	658777	658819	GAAACGGTCAAGGATTGGTTGTGCAACCGCGAAAGCGGTCTCG	JUJW01000001.1.601	JUJW01000001.1.601	658690	659019	-	AutoIPR: IPR002583:Ribosomal protein S20;
long-mer668	JUJW01000001.1	658863	658905	TGACGGCAGTGCGCAACATCGCACGCTGCGCCGTGTTCCGTTC	JUJW01000001.1.601	JUJW01000001.1.601	658690	659019	-	AutoIPR: IPR002583:Ribosomal protein S20;
long-mer669	JUJW01000001.1	660216	660267	AGTGCGTGCCGGCATTGCTGCTTTGCTTACTAATATGCTGCTGAATTTTGCA	JUJW01000001.1.602	JUJW01000001.1.602	659059	660669	+	AutoIPR: IPR004268:Peptidoglycan biosynthesisprotein MurJ;
long-mer670	JUJW01000001.1	661702	661744	GACCACACAAATACATCGTGATGCCCAACAGGCGCGCCACATC	JUJW01000001.1.603	JUJW01000001.1.603	660830	661777	+	AutoIPR: IPR002606:Riboflavin kinase,bacterial; IPR023465:Riboflavin kinase domain;IPR023468:Riboflavin kinase;
long-mer671	JUJW01000001.1	662904	662929	CCTCCCGACAACCCCACCATTAGGTG	JUJW01000001.1.604	JUJW01000001.1.604	661774	664605	+	AutoIPR: IPR002301:Isoleucine-tRNA ligase;IPR009080:Aminoacyl-tRNA synthetase, class 1a,anticodon-binding; IPR020791:Leucine-tRNA ligase,archaeal;
long-mer672	JUJW01000001.1	663798	663840	CCGCTTCCTCCTTGGCAACCTACATGGCTTTGACCCCACCCTA	JUJW01000001.1.604	JUJW01000001.1.604	661774	664605	+	AutoIPR: IPR002301:Isoleucine-tRNA ligase;IPR009080:Aminoacyl-tRNA synthetase, class 1a,anticodon-binding; IPR020791:Leucine-tRNA ligase,archaeal;
long-mer673	JUJW01000001.1	663891	663933	CCGCGCCTTTGAACTCCAACAAACCATCAAAGCCGCCTACACC	JUJW01000001.1.604	JUJW01000001.1.604	661774	664605	+	AutoIPR: IPR002301:Isoleucine-tRNA ligase;IPR009080:Aminoacyl-tRNA synthetase, class 1a,anticodon-binding; IPR020791:Leucine-tRNA ligase,archaeal;
long-mer674	JUJW01000001.1	664024	664077	CTCTACACAATGCGCGAAGACACCCCCGGCCGACGCTCCGCACAGACCGCCATG	JUJW01000001.1.604	JUJW01000001.1.604	661774	664605	+	AutoIPR: IPR002301:Isoleucine-tRNA ligase;IPR009080:Aminoacyl-tRNA synthetase, class 1a,anticodon-binding; IPR020791:Leucine-tRNA ligase,archaeal;
long-mer675	JUJW01000001.1	664927	664951	CTTCAGCTTCCTCAGCGACGCCGGC	JUJW01000001.1.605	JUJW01000001.1.605	664754	665257	+	AutoIPR: IPR001872:Peptidase A8, signalpeptidase II;
long-mer676	JUJW01000001.1	665140	665164	CGTTGGCTCCTACTACTGGCCATCC	JUJW01000001.1.605	JUJW01000001.1.605	664754	665257	+	AutoIPR: IPR001872:Peptidase A8, signalpeptidase II;
long-mer677	JUJW01000001.1	666004	666046	CAACCGACTCAGCGAACTTGCCCAACGCGAAGGCGTTGCCTCC	JUJW01000001.1.606	JUJW01000001.1.606	665315	666265	+	AutoIPR: IPR003451:4-hydroxy-3-methylbut-2-enyldiphosphate reductase;
long-mer678	JUJW01000001.1	666157	666199	AGCACGCCTCTACGAACTTGGTGCAACCAGCGTCTCCGAACAC	JUJW01000001.1.606	JUJW01000001.1.606	665315	666265	+	AutoIPR: IPR003451:4-hydroxy-3-methylbut-2-enyldiphosphate reductase;
long-mer678	JUJW01000001.1	666157	666199	AGCACGCCTCTACGAACTTGGTGCAACCAGCGTCTCCGAACAC	JUJW01000001.1.607	JUJW01000001.1.607	666155	666511	-	
long-mer679	JUJW01000001.1	666226	666268	TGCCCTCCCCAAAGCACTGCGTCTGCAACTCGTGGATTAAACA	JUJW01000001.1.606	JUJW01000001.1.606	665315	666265	+	AutoIPR: IPR003451:4-hydroxy-3-methylbut-2-enyldiphosphate reductase;
long-mer679	JUJW01000001.1	666226	666268	TGCCCTCCCCAAAGCACTGCGTCTGCAACTCGTGGATTAAACA	JUJW01000001.1.607	JUJW01000001.1.607	666155	666511	-	
long-mer680	JUJW01000001.1	666307	666349	AGAGCGCCCCCTCCTCATCCATAGCGCCCCTGCCAGTGACCCC	JUJW01000001.1.607	JUJW01000001.1.607	666155	666511	-	
long-mer681	JUJW01000001.1	666376	666442	CATAGGCGTGACCGCGCCTCCTCTCCGCCCCCAGCGATGGAGTGACGGTGTTATGAGCAATTCTATG	JUJW01000001.1.607	JUJW01000001.1.607	666155	666511	-	
long-mer682	JUJW01000001.1	666569	666670	CAACCACCCACCCTAAAATCCGACCTTTGCGCCGCTGTCGCACACTTGCTACAGTCCATCCCCCAGCCCTGATCCTGATGTGCCGCGCCCCTGAGGCCCACA	NA
long-mer683	JUJW01000001.1	666803	666851	TCCGGCACCACCTCAAAATGATCAAGGTAGCCCCAGCGGCTGCCCTGAT	NA
long-mer684	JUJW01000001.1	667401	667513	TGGTCCAACATGCCACCAACATATACATCCTGCAGAACGGTGAGCGTGTTAAGCGTGAAGAAGAGGGGCAGAAGAACCTTCCGCAGGTGGAGAGATACGCCAACGTCATACTG	JUJW01000001.1.609	JUJW01000001.1.609	666923	668665	+	
long-mer685	JUJW01000001.1	667657	667699	ACTGGCCAACAAGGACTCCTTCCTCTATCACGAAACTAATGGT	JUJW01000001.1.609	JUJW01000001.1.609	666923	668665	+	
long-mer686	JUJW01000001.1	667790	667864	CTCCCTGACGAAGACGCCATGTGGAAATGGGACGCTGCGCAGTGGGAGATCTATTGCAGGGTGGTGTTGATAAGC	JUJW01000001.1.609	JUJW01000001.1.609	666923	668665	+	
long-mer687	JUJW01000001.1	667885	668002	AGCGTATCGAGGCGATTCCTCTGAGCTGTCTTGGGCCATGAGTGAAATTACAATTGCTGCCTCTGATCTCTACACGTTGAACGAACGCAGCAGTGCTGGTGATAGCGATGTGTTACGC	JUJW01000001.1.609	JUJW01000001.1.609	666923	668665	+	
long-mer688	JUJW01000001.1	668033	668097	GACGCGGTCAGGATTCTCGACGAGGAGGGAGTTCCTGACCACGCCCACATTCGTGTGAGAGTGGG	JUJW01000001.1.609	JUJW01000001.1.609	666923	668665	+	
long-mer689	JUJW01000001.1	668141	668183	ATTGACACGGTGATCTCCTATGCTTTGAAAGTCAGCTCGCCAA	JUJW01000001.1.609	JUJW01000001.1.609	666923	668665	+	
long-mer690	JUJW01000001.1	668206	668284	CAAATCAGTGTGGACTAAGCTATTCTACCATTCTACTTTTAATGGTCCCGCAGGTCATGTGGTGGCGTTCAAGCTGCGT	JUJW01000001.1.609	JUJW01000001.1.609	666923	668665	+	
long-mer691	JUJW01000001.1	668473	668583	CTGGCTACATAGCCACCACCCTAGCATTGCCCTAGCGTGCTTGGGGGATCGCATCACCTACGAGGCAGAGAACCTACGCTTGCGCTACAGCCATCCTGTCCAGGGGCCGAT	JUJW01000001.1.609	JUJW01000001.1.609	666923	668665	+	
long-mer692	JUJW01000001.1	668603	668645	GCCCTCAATCCCGCATCCCCATCCCCGGAGCCAGTCGCTGCTT	JUJW01000001.1.609	JUJW01000001.1.609	666923	668665	+	
long-mer693	JUJW01000001.1	668754	668779	GGCACTGCCGTTCACTGCACCACCGT	NA
long-mer694	JUJW01000001.1	668933	668993	TTCTGTCCCAAGCAACACTGATCCGGCCACAGACGCATCTCCGCACACAACAACACGTGCA	NA
long-mer695	JUJW01000001.1	669105	669149	CCCGGCTCTGCGCCTCCGGCGGATAGCGGGATCAATTCCCGCTCC	NA
long-mer696	JUJW01000001.1	669183	669238	TGCTTCGACAGTGCGGCAGACCTCGGCATCATGTCATCCCGTGAACTGTTGCCTGC	NA
long-mer697	JUJW01000001.1	669315	669379	TCATCATCTCCCTGTCCTCACTTCGGCACCTCGGTCGCCTAGGTGATAGCAAATGATCTTTGGAG	NA
long-mer698	JUJW01000001.1	669406	669438	CCGTGACAGCGATACCAGGCACGCGGTGTGTAC	NA
long-mer699	JUJW01000001.1	669454	669479	TCGGCTACCTCCTGATCCCCAAGTAC	NA
long-mer700	JUJW01000001.1	669903	669930	AACGTCGCTCTGCATCACGGCCATTGGA	JUJW01000001.1.610	JUJW01000001.1.610	669654	671981	+	AutoIPR: IPR026866:Uncharacterised chromosomalcassette SCCmec type IVc protein CR006; IPR027417:P-loopcontaining nucleoside triphosphate hydrolase;
long-mer701	JUJW01000001.1	670006	670033	ATCCCGAGCAGCGCCAGAAATATCTCCA	JUJW01000001.1.610	JUJW01000001.1.610	669654	671981	+	AutoIPR: IPR026866:Uncharacterised chromosomalcassette SCCmec type IVc protein CR006; IPR027417:P-loopcontaining nucleoside triphosphate hydrolase;
long-mer702	JUJW01000001.1	670084	670126	TGACAAATGAAATTGCTGACGCAAACACCAATATCAAACAGAT	JUJW01000001.1.610	JUJW01000001.1.610	669654	671981	+	AutoIPR: IPR026866:Uncharacterised chromosomalcassette SCCmec type IVc protein CR006; IPR027417:P-loopcontaining nucleoside triphosphate hydrolase;
long-mer703	JUJW01000001.1	670334	670389	GTCCACGTTTCATGACATCCGTGCTGATGCGGAGAAAATTGTCCAAGCACATTTCC	JUJW01000001.1.610	JUJW01000001.1.610	669654	671981	+	AutoIPR: IPR026866:Uncharacterised chromosomalcassette SCCmec type IVc protein CR006; IPR027417:P-loopcontaining nucleoside triphosphate hydrolase;
long-mer704	JUJW01000001.1	670429	670484	TGCAGGGGCGGGAATTCAACCAGGAACAGGGGTGTCCGTTCTGCGGTCAAGAAGTG	JUJW01000001.1.610	JUJW01000001.1.610	669654	671981	+	AutoIPR: IPR026866:Uncharacterised chromosomalcassette SCCmec type IVc protein CR006; IPR027417:P-loopcontaining nucleoside triphosphate hydrolase;
long-mer705	JUJW01000001.1	670552	670594	ACGTTGCCACGCTCGGTCCCGCGGTGGAAACGCGTTTTCCAGA	JUJW01000001.1.610	JUJW01000001.1.610	669654	671981	+	AutoIPR: IPR026866:Uncharacterised chromosomalcassette SCCmec type IVc protein CR006; IPR027417:P-loopcontaining nucleoside triphosphate hydrolase;
long-mer706	JUJW01000001.1	670650	670692	GCATGGAAAGATCAACTGGACTTATCGAGTCCCTTCTTCGACA	JUJW01000001.1.610	JUJW01000001.1.610	669654	671981	+	AutoIPR: IPR026866:Uncharacterised chromosomalcassette SCCmec type IVc protein CR006; IPR027417:P-loopcontaining nucleoside triphosphate hydrolase;
long-mer707	JUJW01000001.1	670775	670817	TCGTGTCGGAACCACCCAGGATAAGGCCGACATGGTTCGGCTT	JUJW01000001.1.610	JUJW01000001.1.610	669654	671981	+	AutoIPR: IPR026866:Uncharacterised chromosomalcassette SCCmec type IVc protein CR006; IPR027417:P-loopcontaining nucleoside triphosphate hydrolase;
long-mer708	JUJW01000001.1	670864	670931	ACAAGATCAATAGGCGCATCAGTAATTTCAAACAGACATTGGCAGAGAACACCCCTGCAGCACTTGAT	JUJW01000001.1.610	JUJW01000001.1.610	669654	671981	+	AutoIPR: IPR026866:Uncharacterised chromosomalcassette SCCmec type IVc protein CR006; IPR027417:P-loopcontaining nucleoside triphosphate hydrolase;
long-mer709	JUJW01000001.1	670978	671069	AGGTTGTCCAAGCAATCACTGTGTATCAAGCGGCCAAGGTCAAGAAAGAGCAGCTTGAGCGTGAAAAGAAAAACGTGCGTGCCGCACTTGAT	JUJW01000001.1.610	JUJW01000001.1.610	669654	671981	+	AutoIPR: IPR026866:Uncharacterised chromosomalcassette SCCmec type IVc protein CR006; IPR027417:P-loopcontaining nucleoside triphosphate hydrolase;
long-mer710	JUJW01000001.1	671079	671121	CCGGACCTTTTGCGTGAGTACACATCCAAAATTAATCAATTTC	JUJW01000001.1.610	JUJW01000001.1.610	669654	671981	+	AutoIPR: IPR026866:Uncharacterised chromosomalcassette SCCmec type IVc protein CR006; IPR027417:P-loopcontaining nucleoside triphosphate hydrolase;
long-mer711	JUJW01000001.1	671143	671171	TCTTAATCGATGAATTGAAGCGGGGAATG	JUJW01000001.1.610	JUJW01000001.1.610	669654	671981	+	AutoIPR: IPR026866:Uncharacterised chromosomalcassette SCCmec type IVc protein CR006; IPR027417:P-loopcontaining nucleoside triphosphate hydrolase;
long-mer712	JUJW01000001.1	671756	671798	AGATCTGTCACTTGGTCAAATAATTAGCGCCATCCGCAAGGCG	JUJW01000001.1.610	JUJW01000001.1.610	669654	671981	+	AutoIPR: IPR026866:Uncharacterised chromosomalcassette SCCmec type IVc protein CR006; IPR027417:P-loopcontaining nucleoside triphosphate hydrolase;
long-mer713	JUJW01000001.1	672019	672086	AAGCCTTGCGTGACCATGACAAACAGGCTTGTTCACACAAACCTTGCTTGATTTGGTTTCTCAAGTGC	NA
long-mer714	JUJW01000001.1	672177	672219	TTCTGGTTTACACCCCAGCAGGGCGATAGCGCCGCTGGCATCA	NA
long-mer715	JUJW01000001.1	672228	672255	TACCTTAGTGCAATGGTGCAAACATCAG	NA
long-mer716	JUJW01000001.1	672294	672367	CATAATCTGTAGGAACCCCCCAAGCCGCGTCGCACCGTTTCCCCCGCCGGTGTAACGCCCATTTCCCGAGCGCA	NA
long-mer717	JUJW01000001.1	672418	672445	CCCAACCACCCAACTACCCAACTACCCA	NA
long-mer718	JUJW01000001.1	672478	672576	AGCAATGCTACGGCAGGGCATATCGCGCACCTCTGCAGGTGCGTGCATCGCCTGCCACCACCATATCTACATCCCACCGCCGCAACACCGCATCACGCC	JUJW01000001.1.611	JUJW01000001.1.611	672570	675380	-	AutoIPR: IPR001736:PhospholipaseD/Transphosphatidylase; IPR025202:Phospholipase D-likedomain; IPR027417:P-loop containing nucleosidetriphosphate hydrolase;
long-mer719	JUJW01000001.1	672590	672668	GAGGATCATCCGTGATTCGCTTCCGTAAACTGTTCAGACTGGTTTGCCTCTCATCTGTAAGCCCGCGACCACGATAAAC	JUJW01000001.1.611	JUJW01000001.1.611	672570	675380	-	AutoIPR: IPR001736:PhospholipaseD/Transphosphatidylase; IPR025202:Phospholipase D-likedomain; IPR027417:P-loop containing nucleosidetriphosphate hydrolase;
long-mer720	JUJW01000001.1	672943	672991	GCACCGATGTCTTGAATGCGCTCTTTGCTGATCCAGGGACTCACAATAT	JUJW01000001.1.611	JUJW01000001.1.611	672570	675380	-	AutoIPR: IPR001736:PhospholipaseD/Transphosphatidylase; IPR025202:Phospholipase D-likedomain; IPR027417:P-loop containing nucleosidetriphosphate hydrolase;
long-mer721	JUJW01000001.1	673016	673040	GCGCCTTCAATAAAAAATCGTCATG	JUJW01000001.1.611	JUJW01000001.1.611	672570	675380	-	AutoIPR: IPR001736:PhospholipaseD/Transphosphatidylase; IPR025202:Phospholipase D-likedomain; IPR027417:P-loop containing nucleosidetriphosphate hydrolase;
long-mer722	JUJW01000001.1	673077	673189	GACCTGTTGCAGATCTTTGCGAACTAACGGTTGAAAACACAGCGCGTTGCTTGCATCTTTGAAAAGATAATGCGCCAACAGGCCGCGCGGCTTGCTCTTTGATGCCGCCGTGA	JUJW01000001.1.611	JUJW01000001.1.611	672570	675380	-	AutoIPR: IPR001736:PhospholipaseD/Transphosphatidylase; IPR025202:Phospholipase D-likedomain; IPR027417:P-loop containing nucleosidetriphosphate hydrolase;
long-mer723	JUJW01000001.1	673306	673403	GAAAAGATCACCACAGGCCGTGCTGCCCCTTGCAGCGCATGCACCGTCCCAACCGTGATCCCTTCCTCTTCCCCTTGCTTTTCGTGGCCCACCTCAAT	JUJW01000001.1.611	JUJW01000001.1.611	672570	675380	-	AutoIPR: IPR001736:PhospholipaseD/Transphosphatidylase; IPR025202:Phospholipase D-likedomain; IPR027417:P-loop containing nucleosidetriphosphate hydrolase;
long-mer724	JUJW01000001.1	673453	673495	GGCGTCACGATGCCCACAATGTGATGCAGTGGCTTCCCATACT	JUJW01000001.1.611	JUJW01000001.1.611	672570	675380	-	AutoIPR: IPR001736:PhospholipaseD/Transphosphatidylase; IPR025202:Phospholipase D-likedomain; IPR027417:P-loop containing nucleosidetriphosphate hydrolase;
long-mer725	JUJW01000001.1	673809	673858	CCGTTGTGCGATCTGCATCACACTGCCTGACGCCGCAGATCTTCCAGACT	JUJW01000001.1.611	JUJW01000001.1.611	672570	675380	-	AutoIPR: IPR001736:PhospholipaseD/Transphosphatidylase; IPR025202:Phospholipase D-likedomain; IPR027417:P-loop containing nucleosidetriphosphate hydrolase;
long-mer726	JUJW01000001.1	673892	673934	CCAGCAGCTCAGCAGCATGCAAGTTACCAATATCAATGCTTTT	JUJW01000001.1.611	JUJW01000001.1.611	672570	675380	-	AutoIPR: IPR001736:PhospholipaseD/Transphosphatidylase; IPR025202:Phospholipase D-likedomain; IPR027417:P-loop containing nucleosidetriphosphate hydrolase;
long-mer727	JUJW01000001.1	674013	674055	AGCTACTTCGGGAAGCACCTGACCCGCCTCGTCAACAATCAGC	JUJW01000001.1.611	JUJW01000001.1.611	672570	675380	-	AutoIPR: IPR001736:PhospholipaseD/Transphosphatidylase; IPR025202:Phospholipase D-likedomain; IPR027417:P-loop containing nucleosidetriphosphate hydrolase;
long-mer728	JUJW01000001.1	674063	674094	CAAAGTCATACAGGTAGTCAGACATGAAGTTT	JUJW01000001.1.611	JUJW01000001.1.611	672570	675380	-	AutoIPR: IPR001736:PhospholipaseD/Transphosphatidylase; IPR025202:Phospholipase D-likedomain; IPR027417:P-loop containing nucleosidetriphosphate hydrolase;
long-mer729	JUJW01000001.1	674344	674528	GCAAGAGACACCTGGCCTGCCTCCTCCTCCTCCGTCAGCCTTAGAGGAGCTAACGCCTTCTGCCATGCGGTGATGTGGCGCTGTTCCTCATGCAGCACCGCTTCACCGCGTGTCACCCCCCAGGAATGCTCCTGAAGCCTCTGATTACATTGACGCTGCATCCTACTGAGCCACCCATCAACCTG	JUJW01000001.1.611	JUJW01000001.1.611	672570	675380	-	AutoIPR: IPR001736:PhospholipaseD/Transphosphatidylase; IPR025202:Phospholipase D-likedomain; IPR027417:P-loop containing nucleosidetriphosphate hydrolase;
long-mer730	JUJW01000001.1	674593	674723	ACCAACCGCATCCGCTTTTTGCCTACCGCAGGCAGCCAAGAAAACAAGCCATACACCAGCGACTCGCCCGCACCATAGCGCTCCCACTGCGTGATGAGCGTCTCAATGATCTGCTTCTCCGCCTGCGCTGC	JUJW01000001.1.611	JUJW01000001.1.611	672570	675380	-	AutoIPR: IPR001736:PhospholipaseD/Transphosphatidylase; IPR025202:Phospholipase D-likedomain; IPR027417:P-loop containing nucleosidetriphosphate hydrolase;
long-mer731	JUJW01000001.1	674856	674925	AATCGCCTCCTGCAATGCCGCAGTGACCGTGTGAACACTGAGCGAGGCATGCGGGATCTCTGGAAATGCC	JUJW01000001.1.611	JUJW01000001.1.611	672570	675380	-	AutoIPR: IPR001736:PhospholipaseD/Transphosphatidylase; IPR025202:Phospholipase D-likedomain; IPR027417:P-loop containing nucleosidetriphosphate hydrolase;
long-mer732	JUJW01000001.1	675186	675207	CGGCTCCCCCTCTGCCAGCGCC	JUJW01000001.1.611	JUJW01000001.1.611	672570	675380	-	AutoIPR: IPR001736:PhospholipaseD/Transphosphatidylase; IPR025202:Phospholipase D-likedomain; IPR027417:P-loop containing nucleosidetriphosphate hydrolase;
long-mer733	JUJW01000001.1	675303	675393	CACCAGCAGATGCGTTAGCGCGTCGCGTTGCGTCCGGGTCAAAGCACGCTTATTGCTGCCATGCGCCAGCCCCGGCATGCGGCGGCAAACA	JUJW01000001.1.612	JUJW01000001.1.612	675352	676140	-	
long-mer733	JUJW01000001.1	675303	675393	CACCAGCAGATGCGTTAGCGCGTCGCGTTGCGTCCGGGTCAAAGCACGCTTATTGCTGCCATGCGCCAGCCCCGGCATGCGGCGGCAAACA	JUJW01000001.1.611	JUJW01000001.1.611	672570	675380	-	AutoIPR: IPR001736:PhospholipaseD/Transphosphatidylase; IPR025202:Phospholipase D-likedomain; IPR027417:P-loop containing nucleosidetriphosphate hydrolase;
long-mer734	JUJW01000001.1	675655	675686	CAATGAGTCCCCATTATTTTCCGTCCCCGTAA	JUJW01000001.1.612	JUJW01000001.1.612	675352	676140	-	
long-mer735	JUJW01000001.1	676040	676083	TCTGAAGGATCAGGATCATGAGCAAATGTGCCACCGTTTGCCGC	JUJW01000001.1.612	JUJW01000001.1.612	675352	676140	-	
long-mer736	JUJW01000001.1	676128	676150	AACGTGCTTGCATCGTCTCATCA	JUJW01000001.1.613	JUJW01000001.1.613	676148	676393	-	
long-mer736	JUJW01000001.1	676128	676150	AACGTGCTTGCATCGTCTCATCA	JUJW01000001.1.612	JUJW01000001.1.612	675352	676140	-	
long-mer737	JUJW01000001.1	676154	676196	CTTTACTAGAGATGGAGGGATCGCGCTGCCTGTTGCTAGCAGC	JUJW01000001.1.613	JUJW01000001.1.613	676148	676393	-	
long-mer738	JUJW01000001.1	676235	676345	AAACGCCTGCAACACCACAGCTCGCCGCTGCCTGTACATGATAGCGGCCTGATAACCCGATAAATAAATGTGATTTACGTCAAAAATAATGCTGCTGCATCCCAGCACATC	JUJW01000001.1.613	JUJW01000001.1.613	676148	676393	-	
long-mer739	JUJW01000001.1	676419	676462	GCCATACAACGGCGCAACACAAAAGGCCCCGCAACTGCGGGGCC	NA
long-mer740	JUJW01000001.1	676487	676547	TACTCAGACAATCGAACTGGCCACCAGCCTATGTGACTCGTTGGTATCACGCACACTGGCT	JUJW01000001.1.614	JUJW01000001.1.614	676490	677845	-	AutoIPR: IPR011049:Serralysin-likemetalloprotease, C-terminal;
long-mer741	JUJW01000001.1	676556	676604	CGTCACCGCAGAGGACAGCGCTATCGCCGCAATCAAACGTTCCACCTCA	JUJW01000001.1.614	JUJW01000001.1.614	676490	677845	-	AutoIPR: IPR011049:Serralysin-likemetalloprotease, C-terminal;
long-mer742	JUJW01000001.1	676735	676781	TAAAGCGGGCCTCCTTCTGATGCAGTCCCTCACCAAAGACGAGTTTG	JUJW01000001.1.614	JUJW01000001.1.614	676490	677845	-	AutoIPR: IPR011049:Serralysin-likemetalloprotease, C-terminal;
long-mer743	JUJW01000001.1	676852	676940	CGCTGCCATACAACGTGTCATTACCGGTACCACCGATCAGTACGTTATCTGCGGACCGATACGCCACCTTCAGGACATCGTCACCGGCG	JUJW01000001.1.614	JUJW01000001.1.614	676490	677845	-	AutoIPR: IPR011049:Serralysin-likemetalloprotease, C-terminal;
long-mer744	JUJW01000001.1	676961	677003	GCCTTCGCCGCCGTCTAGGACATCATCGCCAGCACCGCCGTAG	JUJW01000001.1.614	JUJW01000001.1.614	676490	677845	-	AutoIPR: IPR011049:Serralysin-likemetalloprotease, C-terminal;
long-mer745	JUJW01000001.1	677057	677096	GAGCACATCATCACCGCCGCCACCCCGCAGGAGATTGGCA	JUJW01000001.1.614	JUJW01000001.1.614	676490	677845	-	AutoIPR: IPR011049:Serralysin-likemetalloprotease, C-terminal;
long-mer746	JUJW01000001.1	677106	677213	CCAAACAGCAGATCTGCGGCGGCACTGCCTTCGGCATCTCCAGAAATAAAGTGAATGTCCGCAGCCGCCAGCGCTTGCCTCCCATCGGGTGTTGCTGCGGTCCGGTCG	JUJW01000001.1.614	JUJW01000001.1.614	676490	677845	-	AutoIPR: IPR011049:Serralysin-likemetalloprotease, C-terminal;
long-mer747	JUJW01000001.1	677216	677377	CATGTGGTGTAAGGCATCCAGGGGATTCCAACCGCTGGGGGCCAGAGCGTCACGGCCGTAGCGCTGTAAGTCCATGACATCTTGTATCGCCTGAGCTTTGTTGTGCCGCCAGGTTTGATCTAACTTGGCCTCCAGGCCGGCGGCATCCCATCCCATCACCCC	JUJW01000001.1.614	JUJW01000001.1.614	676490	677845	-	AutoIPR: IPR011049:Serralysin-likemetalloprotease, C-terminal;
long-mer748	JUJW01000001.1	677534	677611	TGCTTCACTGTGTCCGTCAGGACGGACAACACGTTGCCAGGTACGGATCCGCCCGCCCATGGTGATCTGGCCGTTTTG	JUJW01000001.1.614	JUJW01000001.1.614	676490	677845	-	AutoIPR: IPR011049:Serralysin-likemetalloprotease, C-terminal;
long-mer749	JUJW01000001.1	677652	677765	CCGATGATCGGCCCAAGCTGGACGTGCTGCTGCTGCATCCAGGCTTGCACTGCCTCATTGCCTTGAGCGGTCACGGCATCAGGGGCAAAGCACGCGTAAGCGTGGTAATACACC	JUJW01000001.1.614	JUJW01000001.1.614	676490	677845	-	AutoIPR: IPR011049:Serralysin-likemetalloprotease, C-terminal;
long-mer750	JUJW01000001.1	677844	677932	ACCTGATCCAGCGCCGCGCGCCCTGGGTGGTGCCAGAGAGCAGCGCTTGCACCGCCGCCAGTAACGCGGGCGACAGGCTGGCAGCTTCT	JUJW01000001.1.614	JUJW01000001.1.614	676490	677845	-	AutoIPR: IPR011049:Serralysin-likemetalloprotease, C-terminal;
long-mer750	JUJW01000001.1	677844	677932	ACCTGATCCAGCGCCGCGCGCCCTGGGTGGTGCCAGAGAGCAGCGCTTGCACCGCCGCCAGTAACGCGGGCGACAGGCTGGCAGCTTCT	JUJW01000001.1.615	JUJW01000001.1.615	677842	678618	-	AutoIPR: IPR028974:TSP type-3 repeat; 
long-mer751	JUJW01000001.1	677938	677980	ATCGCGCACTGCGCCGCTGCCACTGATGGCCGGTAAAGCGCGG	JUJW01000001.1.615	JUJW01000001.1.615	677842	678618	-	AutoIPR: IPR028974:TSP type-3 repeat; 
long-mer752	JUJW01000001.1	678126	678168	CCAGGTTCACGCGCTGGGTGTTCGTAGGCGTGAGGGTGATGGA	JUJW01000001.1.615	JUJW01000001.1.615	677842	678618	-	AutoIPR: IPR028974:TSP type-3 repeat; 
long-mer753	JUJW01000001.1	678193	678235	GAACAGTTCGTTGGCCTGGGATTGGCCATCTTGATTGAGATCG	JUJW01000001.1.615	JUJW01000001.1.615	677842	678618	-	AutoIPR: IPR028974:TSP type-3 repeat; 
long-mer754	JUJW01000001.1	678309	678338	GCAGTGCGGCAAAGCCGGAGGTGGCTTTGT	JUJW01000001.1.615	JUJW01000001.1.615	677842	678618	-	AutoIPR: IPR028974:TSP type-3 repeat; 
long-mer755	JUJW01000001.1	678460	678499	GATGCCGTCGCCGTCGTGATCGAACAGGATGTTCTTGCCC	JUJW01000001.1.615	JUJW01000001.1.615	677842	678618	-	AutoIPR: IPR028974:TSP type-3 repeat; 
long-mer756	JUJW01000002.1	5501	5527	AGATTGGTGATAATAGTCAAAATTTTT	NA
long-mer757	JUJW01000002.1	7669	7711	GCGACATGCTTTATGACGGTCGCCCTGCAACTGAGCTTAGTGC	JUJW01000002.1.5	JUJW01000002.1.5	7128	8705	+	AutoIPR: IPR003846:Uncharacterised proteinfamily UPF0061;
long-mer758	JUJW01000002.1	8188	8230	TAGCGGCCGAGCGCCGTGATGTTGCGGCTAAACTCGGCTTCGC	JUJW01000002.1.5	JUJW01000002.1.5	7128	8705	+	AutoIPR: IPR003846:Uncharacterised proteinfamily UPF0061;
long-mer759	JUJW01000002.1	11939	11981	TGTGCCTATCGTCTTTACCATCTACCATAAACGTCGGCATCCG	NA
long-mer760	JUJW01000002.1	13063	13105	TTGCGCTCGAACCCTAGGTCGGAGCATTGTCGGTAGCGATGAG	NA
long-mer761	JUJW01000002.1	13243	13285	AGTTGAGTTTGATGATGAATTAGCGGCGAGTTTTTTGCATTAG	NA
long-mer762	JUJW01000002.1	13417	13472	CTTTTAATGTAATGGAGTGCGGAAATTATAATGAATATCTTTGTTTTTTATCTTAT	NA
long-mer763	JUJW01000002.1	13480	13522	CTAGTTTTAATGTTCTTTATGGAGATGTGTGAAATTCATCATT	NA
long-mer764	JUJW01000002.1	20397	20439	TCGATTTGGTTTTCCAGCGCTGCAGCACCACGGCAGGCCGCGG	NA
long-mer765	JUJW01000002.1	23383	23425	AGAAGGAGTTGTCTTACTGCGGTTTGGCGGTGGCTGCCACGGT	JUJW01000002.1.19	JUJW01000002.1.19	23036	23566	+	AutoIPR: IPR017726:Fe/S biogenesis proteinNfuA;
long-mer766	JUJW01000002.1	23899	23941	TTTTTGCTTATTTGGAGTTTTTCGATCCGTTGGGTCCTGCCGC	JUJW01000002.1.20	JUJW01000002.1.20	23683	25176	+	
long-mer767	JUJW01000002.1	24654	24695	TCGGAAGCAAGGGAATACAGGCGCAGTGCAGCACGGCAATGG	JUJW01000002.1.20	JUJW01000002.1.20	23683	25176	+	
long-mer768	JUJW01000002.1	24772	24814	TTCGACCAGCAGGGGCGTGTTAGTGTCCCTAAAGCCGACACGT	JUJW01000002.1.20	JUJW01000002.1.20	23683	25176	+	
long-mer769	JUJW01000002.1	25302	25344	CTACTGGCCATGCTTTGGCAAACTCGGCGTTAAGTGCAATGCA	JUJW01000002.1.21	JUJW01000002.1.21	25222	25545	-	AutoIPR: IPR000813:7Fe ferredoxin;IPR017896:4Fe-4S ferredoxin-type, iron-sulphur bindingdomain; IPR022569:Ferredoxin, C-terminal;
long-mer770	JUJW01000002.1	25730	25772	AAGGTACTTTTACAGTGCATCACCTTTCCTTTTGGTAAGTGCA	NA
long-mer771	JUJW01000002.1	30938	31000	CGCAGGCTGGGTTGGCATCGTCCCAGAAGGCGTTGGGGAGGACTTGGTAGTTATATTGGTGGT	NA
long-mer772	JUJW01000002.1	31575	31612	ATGGTAACCGATGCCCTGCATCTCGAAGGTGGCGGTTG	JUJW01000002.1.28	JUJW01000002.1.28	31585	33291	+	AutoIPR: IPR001915:Peptidase M48;IPR011990:Tetratricopeptide-like helical domain;
long-mer773	JUJW01000002.1	32468	32508	AAAAGGGACTCACGGGGGGGGAGGTTGACCTAATGTCCCGG	JUJW01000002.1.28	JUJW01000002.1.28	31585	33291	+	AutoIPR: IPR001915:Peptidase M48;IPR011990:Tetratricopeptide-like helical domain;
long-mer774	JUJW01000002.1	34210	34252	CTGACCTTAACAGCCTTAGCAAAAATTGCTTGGCAGTACTGGA	JUJW01000002.1.30	JUJW01000002.1.30	34087	35433	+	AutoIPR: IPR005467:Signal transductionhistidine kinase, core; IPR014310:Signal transductionhistidine kinase, phosphate regulon sensor PhoR;IPR022510:Sortase system, histidine kinase;
long-mer775	JUJW01000002.1	35238	35280	TTCCAGCAGCCGCTCGCGTGAAAGAGGGGGGACTGGTTTAGGG	JUJW01000002.1.30	JUJW01000002.1.30	34087	35433	+	AutoIPR: IPR005467:Signal transductionhistidine kinase, core; IPR014310:Signal transductionhistidine kinase, phosphate regulon sensor PhoR;IPR022510:Sortase system, histidine kinase;
long-mer776	JUJW01000002.1	35396	35417	GTGAATCTGAATCTGAATCTGT	JUJW01000002.1.30	JUJW01000002.1.30	34087	35433	+	AutoIPR: IPR005467:Signal transductionhistidine kinase, core; IPR014310:Signal transductionhistidine kinase, phosphate regulon sensor PhoR;IPR022510:Sortase system, histidine kinase;
long-mer777	JUJW01000002.1	39270	39312	CATGCGGTTTTTGACGTATCTGCCATGCTGATATGGGCAAGAG	NA
long-mer778	JUJW01000002.1	39343	39368	TTGATGTTTTCCGTTTTCCGTGGCCT	NA
long-mer779	JUJW01000002.1	39492	39534	GACGATATATTGCGTTGCAATGCTGCTGTGATTGTTGTGTTAT	NA
long-mer780	JUJW01000002.1	40021	40090	ATTATTTCTGCGATTCCTCCGTGAACAGGTGTCTGGTGCCGATGCGATCTATATTCTTGGTGACCTGTTT	JUJW01000002.1.33	JUJW01000002.1.33	39962	40714	+	AutoIPR: IPR010138:UDP-2,3-diacylglucosaminehydrolase; IPR029052:Metallo-dependent phosphatase-like;
long-mer781	JUJW01000002.1	40423	40465	GCAGGCGCGTCTGGCCAGTCAGGCGCACCAGTCTGGATTGAAA	JUJW01000002.1.33	JUJW01000002.1.33	39962	40714	+	AutoIPR: IPR010138:UDP-2,3-diacylglucosaminehydrolase; IPR029052:Metallo-dependent phosphatase-like;
long-mer782	JUJW01000002.1	40475	40500	GATTGCACGCAGTTTGAAAAAATTAC	JUJW01000002.1.33	JUJW01000002.1.33	39962	40714	+	AutoIPR: IPR010138:UDP-2,3-diacylglucosaminehydrolase; IPR029052:Metallo-dependent phosphatase-like;
long-mer783	JUJW01000002.1	40982	41013	GCGATCACATCAAAAGGGATCATTATCTTGAG	NA
long-mer784	JUJW01000002.1	41127	41169	GAGTCATGTGATTGCCGATGGGGGTGTCTTTCCTGAGGTGTGT	NA
long-mer785	JUJW01000002.1	41326	41357	TGATCGTATGTTTCTCCTTACAGTTTTCTCTC	JUJW01000002.1.34	JUJW01000002.1.34	41343	42701	-	AutoIPR: IPR003423:Outer membrane effluxprotein;
long-mer786	JUJW01000002.1	41577	41619	TGAGACGACTGCCAAGCGACGTGCTTCGACCTCGCTGATGCCT	JUJW01000002.1.34	JUJW01000002.1.34	41343	42701	-	AutoIPR: IPR003423:Outer membrane effluxprotein;
long-mer787	JUJW01000002.1	41841	41883	GGTTCCCCAGGCTTTACTTTTACCCAGGCTTCCACTCAATGAC	JUJW01000002.1.34	JUJW01000002.1.34	41343	42701	-	AutoIPR: IPR003423:Outer membrane effluxprotein;
long-mer788	JUJW01000002.1	41940	41982	TTGCAATTGCTGCGCTTTTAGAGATGGATTGTTGGAGATGGCT	JUJW01000002.1.34	JUJW01000002.1.34	41343	42701	-	AutoIPR: IPR003423:Outer membrane effluxprotein;
long-mer789	JUJW01000002.1	42142	42184	GCTTGGTCGTAGCTGGCACGTCCTTCATGAAGGTCTGTAATGG	JUJW01000002.1.34	JUJW01000002.1.34	41343	42701	-	AutoIPR: IPR003423:Outer membrane effluxprotein;
long-mer790	JUJW01000002.1	42268	42310	GATTCAATCCCGATCAAGACGTTGAAATATGCAGCTGAGCTGC	JUJW01000002.1.34	JUJW01000002.1.34	41343	42701	-	AutoIPR: IPR003423:Outer membrane effluxprotein;
long-mer791	JUJW01000002.1	43003	43045	TAGGCCAATGGTATCTAGGTGAGTATGTGCCGATGCGCCCAGT	JUJW01000002.1.35	JUJW01000002.1.35	42724	43380	-	AutoIPR:IPR000682:Protein-L-isoaspartate(D-aspartate)O-methyltransferase;IPR029063:S-adenosyl-L-methionine-dependentmethyltransferase;
long-mer792	JUJW01000002.1	43153	43195	CATCAGGGCCTGAAGCAGGCGTCCCTCAATGACGGGTTTCATC	JUJW01000002.1.35	JUJW01000002.1.35	42724	43380	-	AutoIPR:IPR000682:Protein-L-isoaspartate(D-aspartate)O-methyltransferase;IPR029063:S-adenosyl-L-methionine-dependentmethyltransferase;
long-mer793	JUJW01000002.1	44014	44101	TGATGGATGCGTAGTCGGTGCTGCTGATATGTGTCAGTCATGCAGGAATCTGTACAGGTCCATTCGTTGATGTGCGATGTGTTGCATG	NA
long-mer794	JUJW01000002.1	44221	44297	TGACGCTGGGAAGCAAGCATGTCTGTGGATGGAATCCTCGTTATCGCTGATTGGCTTGTGCATGAATGCGAAGTTTC	NA
long-mer795	JUJW01000002.1	44326	44386	GACGATCAGGTTAGGGGGAGTAGTAAATCTGTATTTTGCTGGGATGTTTAAAAGAAACAGG	NA
long-mer796	JUJW01000002.1	44475	44517	TATTTTCCGAATATTGCTGTCCATATGCGTAATTTCTTTGCGT	NA
long-mer797	JUJW01000002.1	44574	44642	GATCTTTTCGATTCTTGGAGTGATTCATGGCGAATAATTATTTTCGCCGGGCGGGGTGGGGCTCAAATT	NA
long-mer798	JUJW01000002.1	46114	46156	TGCGATCCTGGCTGGTACGGGAGGCTTTCTGGAGGCGTTGTGC	JUJW01000002.1.36	JUJW01000002.1.36	44954	46714	-	AutoIPR: IPR011527:ABC transporter type 1,transmembrane domain; IPR011918:ABC transporter,ATP-binding/permease protein; IPR027417:P-loop containingnucleoside triphosphate hydrolase;
long-mer799	JUJW01000002.1	46770	46797	TTTCAATGTATGGAGCTGGTCCAGTGGG	NA
long-mer800	JUJW01000002.1	46975	46999	AGAGGGGGGATTCCGCGAAACGATG	NA
long-mer801	JUJW01000002.1	47260	47287	ATGCGGACGTGTTGATGGAGTCACCTAA	NA
long-mer802	JUJW01000002.1	47347	47389	CTTGTGCTAGGCGTGGTTCAGTAGCTAGAATTCCTCAGTTTTC	JUJW01000002.1.38	JUJW01000002.1.38	47371	47589	-	
long-mer803	JUJW01000002.1	47447	47489	TCTACACCTGCTACCGTTGCTTTGTGTCGGGGTGCTTCCATGA	JUJW01000002.1.38	JUJW01000002.1.38	47371	47589	-	
long-mer804	JUJW01000002.1	47547	47582	TAAGGTAAGAAGCCCGCAGAACCGTGTGTGCATAGC	JUJW01000002.1.38	JUJW01000002.1.38	47371	47589	-	
long-mer805	JUJW01000002.1	49354	49396	AAAGTGTCGAGCAAGTGGTGAGGGCCGCAGGTGCTGATGTGAT	JUJW01000002.1.40	JUJW01000002.1.40	48609	49487	+	AutoIPR: IPR001816:Translation elongationfactor EFTs/EF1B;
long-mer806	JUJW01000002.1	49921	49963	TAAAGCAGATTCGTCCTTGTCTGGAGTTAATCCGTTTGCTGTG	JUJW01000002.1.41	JUJW01000002.1.41	49747	50325	-	AutoIPR: IPR010114:Signal transduction responseregulator, nitrogen regulation NR(I); IPR011006:CheY-likesuperfamily;
long-mer807	JUJW01000002.1	49992	50023	TGATGTTGGCTGGTTTGGGTAAATATTCGTCG	JUJW01000002.1.41	JUJW01000002.1.41	49747	50325	-	AutoIPR: IPR010114:Signal transduction responseregulator, nitrogen regulation NR(I); IPR011006:CheY-likesuperfamily;
long-mer808	JUJW01000002.1	50338	50380	TCCTTCAAGGGCACTCGAAAGATTACTCGTGTGCCGCGTCCTT	JUJW01000002.1.42	JUJW01000002.1.42	50322	51539	-	AutoIPR: IPR005467:Signal transductionhistidine kinase, core; IPR022510:Sortase system,histidine kinase;
long-mer809	JUJW01000002.1	51976	52018	TCAACAATGCCCAATCGGCTGATGCAATCCCGCGTATTGCCGA	JUJW01000002.1.43	JUJW01000002.1.43	51759	53024	+	AutoIPR:IPR004588:4-hydroxy-3-methylbut-2-en-1-yl diphosphatesynthase, bacterial-type;
long-mer810	JUJW01000002.1	52988	53030	TTACGTAGAACGCAGGTATGCGCGTTTCCCCGACTGATGCGTT	JUJW01000002.1.44	JUJW01000002.1.44	53005	53688	+	AutoIPR: IPR000326:Phosphatidic acidphosphatase type 2/haloperoxidase;
long-mer810	JUJW01000002.1	52988	53030	TTACGTAGAACGCAGGTATGCGCGTTTCCCCGACTGATGCGTT	JUJW01000002.1.43	JUJW01000002.1.43	51759	53024	+	AutoIPR:IPR004588:4-hydroxy-3-methylbut-2-en-1-yl diphosphatesynthase, bacterial-type;
long-mer811	JUJW01000002.1	53696	53738	CTCTAGGACGGACCCTGAGCGTGATTGATTCCGTTGGATTGAA	JUJW01000002.1.45	JUJW01000002.1.45	53698	54633	-	AutoIPR: IPR000620:EamA domain;
long-mer812	JUJW01000002.1	55757	55799	TGGGCCTTTGAATATCAAGCCAGTGTAGCACTGTACCAGGTTG	JUJW01000002.1.47	JUJW01000002.1.47	55679	56734	-	AutoIPR: IPR005720:Dihydroorotate dehydrogenasedomain; IPR012135:Dihydroorotate dehydrogenase, class 1/2; IPR013785:Aldolase-type TIM barrel;
long-mer813	JUJW01000002.1	59635	59677	GAGCAGTGATCGGTGCAGTGCTCTTGGTTCATGTGATCTGAGT	NA
long-mer814	JUJW01000002.1	62868	62910	ATGATATTTAGATAGACGGGTTCCTGAGCATGAGAAGCTGGTC	JUJW01000002.1.55	JUJW01000002.1.55	62648	62878	+	AutoIPR: IPR001648:Ribosomal protein S18;
long-mer815	JUJW01000002.1	63165	63207	CTCGCTGCCTTCCAGGCCAAGTGTGCTGAGTATGAAGCCAAAG	JUJW01000002.1.56	JUJW01000002.1.56	63036	63485	+	AutoIPR: IPR000244:Ribosomal protein L9;
long-mer816	JUJW01000002.1	64658	64700	AAGCACGCGATGAAGCACAGAGACAACTGATCGACCTGACCCG	JUJW01000002.1.57	JUJW01000002.1.57	63703	67206	+	AutoIPR: IPR003395:RecF/RecN/SMC, N-terminal;IPR024704:Structural maintenance of chromosomes protein;IPR027417:P-loop containing nucleoside triphosphatehydrolase;
long-mer817	JUJW01000002.1	65378	65420	CCTTGGTTGAAGCATTGAACACCCTTAACGAAGGCCACATCGC	JUJW01000002.1.57	JUJW01000002.1.57	63703	67206	+	AutoIPR: IPR003395:RecF/RecN/SMC, N-terminal;IPR024704:Structural maintenance of chromosomes protein;IPR027417:P-loop containing nucleoside triphosphatehydrolase;
long-mer818	JUJW01000002.1	65607	65649	CCTGGGTGAAGGATGGCTACGTGTATCCCGTTCTGGAGCCGCT	JUJW01000002.1.57	JUJW01000002.1.57	63703	67206	+	AutoIPR: IPR003395:RecF/RecN/SMC, N-terminal;IPR024704:Structural maintenance of chromosomes protein;IPR027417:P-loop containing nucleoside triphosphatehydrolase;
long-mer819	JUJW01000002.1	65739	65781	TCGCCTGACGCACTTCCGCGATCACCTATTGATGGCCGAACAG	JUJW01000002.1.57	JUJW01000002.1.57	63703	67206	+	AutoIPR: IPR003395:RecF/RecN/SMC, N-terminal;IPR024704:Structural maintenance of chromosomes protein;IPR027417:P-loop containing nucleoside triphosphatehydrolase;
long-mer820	JUJW01000002.1	65805	65886	ACTCTACATTGCACATCGTGGTGTCTCCGAACTGGCCGGCCAGCGCCAGGCCCACCACGGGAAACTAGAGGCCTCCCGTGGC	JUJW01000002.1.57	JUJW01000002.1.57	63703	67206	+	AutoIPR: IPR003395:RecF/RecN/SMC, N-terminal;IPR024704:Structural maintenance of chromosomes protein;IPR027417:P-loop containing nucleoside triphosphatehydrolase;
long-mer821	JUJW01000002.1	66027	66112	GCACGCTGAGCGGCAACAACTCAACGTGACCCGTGACCAAGCGCGTGAAGCCGCACGCAGCGTCAGTGAAGCTATGCATGCCTTAG	JUJW01000002.1.57	JUJW01000002.1.57	63703	67206	+	AutoIPR: IPR003395:RecF/RecN/SMC, N-terminal;IPR024704:Structural maintenance of chromosomes protein;IPR027417:P-loop containing nucleoside triphosphatehydrolase;
long-mer822	JUJW01000002.1	66175	66217	GACAACCAGCGCGGCCAGCTCAACGCACGCTTAGAAGAACTGA	JUJW01000002.1.57	JUJW01000002.1.57	63703	67206	+	AutoIPR: IPR003395:RecF/RecN/SMC, N-terminal;IPR024704:Structural maintenance of chromosomes protein;IPR027417:P-loop containing nucleoside triphosphatehydrolase;
long-mer823	JUJW01000002.1	66735	66777	CCGCTTTAAAGAGACCTTCGACCGCGTCAACGCGGGGTTACAG	JUJW01000002.1.57	JUJW01000002.1.57	63703	67206	+	AutoIPR: IPR003395:RecF/RecN/SMC, N-terminal;IPR024704:Structural maintenance of chromosomes protein;IPR027417:P-loop containing nucleoside triphosphatehydrolase;
long-mer824	JUJW01000002.1	66924	67017	CATGACAGCAGTTGCACTTGTATTTGCCATCTTCCAACTCAACCCCGCCCCCTTCTGCCTGCTCGACGAAGTCGATGCCCCCCTGGACGAAGCC	JUJW01000002.1.57	JUJW01000002.1.57	63703	67206	+	AutoIPR: IPR003395:RecF/RecN/SMC, N-terminal;IPR024704:Structural maintenance of chromosomes protein;IPR027417:P-loop containing nucleoside triphosphatehydrolase;
long-mer825	JUJW01000002.1	67411	67453	GATGTTGTCTACCGAAGCGGATAACTCCCCACCCCAAGGCGTC	JUJW01000002.1.58	JUJW01000002.1.58	67265	67996	+	AutoIPR: IPR011919:Cell division protein ZipA;
long-mer826	JUJW01000002.1	67507	67549	ACCTGGAGAAGTTGAGCTAGGTAAGCGGCCCACCAACCACTTC	JUJW01000002.1.58	JUJW01000002.1.58	67265	67996	+	AutoIPR: IPR011919:Cell division protein ZipA;
long-mer827	JUJW01000002.1	68139	68181	TTCACGGGGCTGACTGCACCGTGCTTTGAAACAAACACCGAGT	NA
long-mer828	JUJW01000002.1	68237	68279	ACATCACCATGTCCAATCGCTTCGCATCTGTGTGCCCCCCGAA	JUJW01000002.1.59	JUJW01000002.1.59	68235	68684	-	
long-mer829	JUJW01000002.1	68311	68353	ATGCTCCAGGTGCATAGAGTCATTCCGCCGCATGCCGCCACAT	JUJW01000002.1.59	JUJW01000002.1.59	68235	68684	-	
long-mer830	JUJW01000002.1	68405	68447	CGATGCGCCCCCGCTTCCTGATCTCCAAGACCTGATGAGCCAA	JUJW01000002.1.59	JUJW01000002.1.59	68235	68684	-	
long-mer831	JUJW01000002.1	68600	68642	GCGACGGCTCTGGTGGTGTCTGAGGTGCCTTGCAACCCTTCGA	JUJW01000002.1.59	JUJW01000002.1.59	68235	68684	-	
long-mer832	JUJW01000002.1	68653	68695	CATGCCCAACGCACCGAACAATCCTGCAACATCTCACAGCGCC	JUJW01000002.1.59	JUJW01000002.1.59	68235	68684	-	
long-mer833	JUJW01000002.1	68950	68992	CACCGCATTTTCCGAAGTGCGTCATACCGTCCCGATGCTTTCC	JUJW01000002.1.60	JUJW01000002.1.60	68744	71239	+	AutoIPR: IPR001679:NAD-dependent DNA ligase;IPR012340:Nucleic acid-binding, OB-fold;
long-mer834	JUJW01000002.1	69136	69169	TATCCAAGGAGCAACCCGCGGCGATGGCGTCACC	JUJW01000002.1.60	JUJW01000002.1.60	68744	71239	+	AutoIPR: IPR001679:NAD-dependent DNA ligase;IPR012340:Nucleic acid-binding, OB-fold;
long-mer835	JUJW01000002.1	69868	69910	CGTCATCGTGCGCCGTGCTGGCGACGTGATTCCTGAAGTTGTC	JUJW01000002.1.60	JUJW01000002.1.60	68744	71239	+	AutoIPR: IPR001679:NAD-dependent DNA ligase;IPR012340:Nucleic acid-binding, OB-fold;
long-mer836	JUJW01000002.1	72033	72075	TGCTCGAGTGGTATCGCGTCGACTGGGATCACCACCGCCTGGC	JUJW01000002.1.62	JUJW01000002.1.62	71720	72670	+	AutoIPR: IPR004364:Aminoacyl-tRNA synthetase,class II (D/K/N); IPR004525:Elongation factorP--(R)-beta-lysine ligase; IPR018150:Aminoacyl-tRNAsynthetase, class II (D/K/N)-like;
long-mer837	JUJW01000002.1	72170	72199	ATCCTTGACATTGATCCCCTGTTTGCTCCG	JUJW01000002.1.62	JUJW01000002.1.62	71720	72670	+	AutoIPR: IPR004364:Aminoacyl-tRNA synthetase,class II (D/K/N); IPR004525:Elongation factorP--(R)-beta-lysine ligase; IPR018150:Aminoacyl-tRNAsynthetase, class II (D/K/N)-like;
long-mer838	JUJW01000002.1	72497	72539	GTCCGTGCCGCACGCGGATTGTCGCAGATGCCTCTTGACGAAC	JUJW01000002.1.62	JUJW01000002.1.62	71720	72670	+	AutoIPR: IPR004364:Aminoacyl-tRNA synthetase,class II (D/K/N); IPR004525:Elongation factorP--(R)-beta-lysine ligase; IPR018150:Aminoacyl-tRNAsynthetase, class II (D/K/N)-like;
long-mer839	JUJW01000002.1	72616	72658	GAGCGCAACCGCATCCATTGCTGACGTCCTGGCGTTTTCCTTT	JUJW01000002.1.62	JUJW01000002.1.62	71720	72670	+	AutoIPR: IPR004364:Aminoacyl-tRNA synthetase,class II (D/K/N); IPR004525:Elongation factorP--(R)-beta-lysine ligase; IPR018150:Aminoacyl-tRNAsynthetase, class II (D/K/N)-like;
long-mer840	JUJW01000002.1	72662	72748	TCTGCTTAGTCTGCCTTGCATGTCTGTTGGCGGATTGATACCGTCCCCCATGTGTACCAGTGCCGCTCTGTCGACTGCCGATCGGCG	JUJW01000002.1.62	JUJW01000002.1.62	71720	72670	+	AutoIPR: IPR004364:Aminoacyl-tRNA synthetase,class II (D/K/N); IPR004525:Elongation factorP--(R)-beta-lysine ligase; IPR018150:Aminoacyl-tRNAsynthetase, class II (D/K/N)-like;
long-mer841	JUJW01000002.1	72753	72788	CCGTTTCACTTGGACGTTTGTTTAAAGGACTTTTGT	NA
long-mer842	JUJW01000002.1	72996	73038	ACGCGTCCATTGCACCATGCTCACCACGCATGGAGTGCAGCTC	JUJW01000002.1.63	JUJW01000002.1.63	72874	73563	+	AutoIPR: IPR021381:Protein of unknown functionDUF3011;
long-mer843	JUJW01000002.1	74477	74519	CATTACCGCTCGCTATCATGGGCTTAAATTCATGGTGGTTGCC	JUJW01000002.1.64	JUJW01000002.1.64	73689	74753	+	AutoIPR: IPR000649:Initiation factor2B-related; IPR027363:Methylthioribose-1-phosphateisomerase-like, N-terminal domain;
long-mer844	JUJW01000002.1	87488	87530	GAGTACGTGGCCATTCCAGGGAGCGGGGCTTGTTTCCGGATTA	JUJW01000002.1.71	JUJW01000002.1.71	85955	87565	+	AutoIPR: IPR004358:Signal transductionhistidine kinase-related protein, C-terminal;IPR005467:Signal transduction histidine kinase, core;IPR022510:Sortase system, histidine kinase;
long-mer845	JUJW01000002.1	87669	87711	ATTGGCATCTTCGATGCGTTGGCGTGCGGCTGAAGACGATGGG	JUJW01000002.1.72	JUJW01000002.1.72	87670	89163	+	AutoIPR: IPR011006:CheY-like superfamily;IPR014264:Signal transduction response regulator,PEP-CTERM system, putative; IPR025662:Sigma-54interaction domain, ATP-binding site 1;IPR025944:Sigma-54 interaction domain, conserved site;IPR027417:P-loop containing nucleoside triphosphatehydrolase;
long-mer846	JUJW01000002.1	88712	88754	ATCTTGCTGCAGCCATTGTGGTTCGCTTGGCACACACGCATGG	JUJW01000002.1.72	JUJW01000002.1.72	87670	89163	+	AutoIPR: IPR011006:CheY-like superfamily;IPR014264:Signal transduction response regulator,PEP-CTERM system, putative; IPR025662:Sigma-54interaction domain, ATP-binding site 1;IPR025944:Sigma-54 interaction domain, conserved site;IPR027417:P-loop containing nucleoside triphosphatehydrolase;
long-mer847	JUJW01000002.1	88941	88983	GTTAGTGCCCACAGCTCTCCCCATTGTGCCTGTGGACGCATCA	JUJW01000002.1.72	JUJW01000002.1.72	87670	89163	+	AutoIPR: IPR011006:CheY-like superfamily;IPR014264:Signal transduction response regulator,PEP-CTERM system, putative; IPR025662:Sigma-54interaction domain, ATP-binding site 1;IPR025944:Sigma-54 interaction domain, conserved site;IPR027417:P-loop containing nucleoside triphosphatehydrolase;
long-mer848	JUJW01000002.1	89220	89262	GTGCTTTGATTCAGTCATTAATAGGTGTTGTTGATGCCTAATC	JUJW01000002.1.73	JUJW01000002.1.73	89257	90990	-	AutoIPR: IPR013374:ATPase, type IV, pilusassembly, PilB; IPR027417:P-loop containing nucleosidetriphosphate hydrolase;
long-mer849	JUJW01000002.1	89275	89317	ATTAATTTCAGCCAGCCCGGTCATACCCTGAGCGACTTTGAGT	JUJW01000002.1.73	JUJW01000002.1.73	89257	90990	-	AutoIPR: IPR013374:ATPase, type IV, pilusassembly, PilB; IPR027417:P-loop containing nucleosidetriphosphate hydrolase;
long-mer850	JUJW01000002.1	89323	89407	CGATTGGCGTAGGTCGTTGATACCGATGCGCTGTGCCTCTTCGGCGATTTGTAAGGCATTACCACCGGCTAAAATGATCGAGGAA	JUJW01000002.1.73	JUJW01000002.1.73	89257	90990	-	AutoIPR: IPR013374:ATPase, type IV, pilusassembly, PilB; IPR027417:P-loop containing nucleosidetriphosphate hydrolase;
long-mer851	JUJW01000002.1	89767	89788	ACGGATTTCGCCGACCATGATG	JUJW01000002.1.73	JUJW01000002.1.73	89257	90990	-	AutoIPR: IPR013374:ATPase, type IV, pilusassembly, PilB; IPR027417:P-loop containing nucleosidetriphosphate hydrolase;
long-mer852	JUJW01000002.1	90232	90274	CATGACTTTCAAGCGTGCGGCAATACGCTGATTCAACTTGTTC	JUJW01000002.1.73	JUJW01000002.1.73	89257	90990	-	AutoIPR: IPR013374:ATPase, type IV, pilusassembly, PilB; IPR027417:P-loop containing nucleosidetriphosphate hydrolase;
long-mer853	JUJW01000002.1	90373	90415	GATGGCATCAATCAGCACTTTATTGACGAATTTGACGACAGGT	JUJW01000002.1.73	JUJW01000002.1.73	89257	90990	-	AutoIPR: IPR013374:ATPase, type IV, pilusassembly, PilB; IPR027417:P-loop containing nucleosidetriphosphate hydrolase;
long-mer854	JUJW01000002.1	90987	91029	TCATGAAAAGTTCTCTGGTTATCCTGCTTTAAAGTATGGTGCC	JUJW01000002.1.74	JUJW01000002.1.74	91022	91537	+	
long-mer854	JUJW01000002.1	90987	91029	TCATGAAAAGTTCTCTGGTTATCCTGCTTTAAAGTATGGTGCC	JUJW01000002.1.73	JUJW01000002.1.73	89257	90990	-	AutoIPR: IPR013374:ATPase, type IV, pilusassembly, PilB; IPR027417:P-loop containing nucleosidetriphosphate hydrolase;
long-mer855	JUJW01000002.1	91308	91329	ACGCCTGGATATCTTCCAGAGC	JUJW01000002.1.74	JUJW01000002.1.74	91022	91537	+	
long-mer856	JUJW01000002.1	91335	91377	GCGATATAGGTTTGGTCAGTGTGAAACCCGATCACTGCCAGTG	JUJW01000002.1.74	JUJW01000002.1.74	91022	91537	+	
long-mer857	JUJW01000002.1	91646	91667	CTGGTGCTGAGGAACTGTTTGA	JUJW01000002.1.75	JUJW01000002.1.75	91525	91728	+	
long-mer858	JUJW01000002.1	91782	92149	GTGAATGTGGGCATTTACCCGCGAATCGTGTTGTTGCTGGTGTTAATTAACCACCAGTAGCAACACCAGTGCAGCCTACTGGTCTCAATGCTTCGGCAACGTCTGTGGTACAGGTCCACTGACCTCCTGCGCCTGCGGTGGTGTCGACACCGCGAGTCAACCTGACGAATCGATTGTTGACTTGGCCATTACCAATAAGCGTACAGGTAATTATGCTGTCAGCATTGGCGGCGATGTTGACAGTAATGGCGCAACGAGGGGTTGGGGTGCGTAGACCGATATCGGCCGGAAGAACTGTTGCCCGTGCCTCGGCAATACGGATTTCGGCTTGTGCTCTGCCTGGTGAGATTTCGGCCAGTCCCGCTGTG	JUJW01000002.1.76	JUJW01000002.1.76	91828	92265	-	AutoIPR: IPR001082:Fimbrial protein pilin;
long-mer859	JUJW01000002.1	92356	92455	AATAATGTGATTTATATCAATCAATAGAATTGATATAAATCACCCTTTCTCTTTTGGAGAAGAGGCGTGTTAAAAACGTCGTATTGGGTCAGGACCTGCC	NA
long-mer860	JUJW01000002.1	92466	92494	ATTCGTCCCAATATTGAAGGGGGCAATAC	NA
long-mer861	JUJW01000002.1	92624	92666	TTGGTTCGTTTGCCTGGTCGGAGTGTTGTCCGCGCAGGGAAAC	NA
long-mer862	JUJW01000002.1	92817	92843	CAGGCGCGCGATGTTGGTAGTCATGAT	NA
long-mer863	JUJW01000002.1	92934	92976	TGCACACCGTAGTTCCTGATCGTCCTGGACGGGAGGGCCGGTG	NA
long-mer864	JUJW01000002.1	93057	93098	CGGATGATTCCTGAGGTCTTTTGCAGTCTGTGGTTCTTGGGT	NA
long-mer865	JUJW01000002.1	93114	93151	CATGGTGCGCTATGTGGTGTTCTTTGCGGTGTCGATAG	NA
long-mer866	JUJW01000002.1	93215	93257	GAAGCGCCAGGATGAGTATTGCTGAAAGTCAGAGGGATTATTG	NA
long-mer867	JUJW01000002.1	93381	93423	GATAATAATGTTAAGCTGTAAGAATATAATTAATGAGGTTTTG	NA
long-mer868	JUJW01000002.1	93780	93822	AGTGGTGTCGGTACGCAGACCAATATCACTCGCGTTGGATGTA	JUJW01000002.1.77	JUJW01000002.1.77	93561	94007	-	AutoIPR: IPR001082:Fimbrial protein pilin;
long-mer869	JUJW01000002.1	94112	94145	AGCTATATTCAGAATTCAGAATTCAGAAATAAAG	NA
long-mer870	JUJW01000002.1	94851	94893	GGCTGGCGAGCGCGCGGGCGTACTGGAGACGGTGCTTGATACG	JUJW01000002.1.78	JUJW01000002.1.78	94267	95658	+	AutoIPR: IPR003004:GspF/PilC family;
long-mer871	JUJW01000002.1	101807	101849	TCGTCCCGATAGCTGACGTTAAAGCTGATAAAAGATCATTTGC	NA
long-mer872	JUJW01000002.1	101869	101911	GAGCAGTAATCGCCTGTTCATTAAATGCAATATGTTATGACTA	NA
long-mer873	JUJW01000002.1	102550	102592	GCTTACACTGCTGCCTTTCCTTAAGGGTTCCGACTTGACTAAC	NA
long-mer874	JUJW01000002.1	106619	106661	TTGCGGCATAACGCATGATGCTAAGGGCTTTACGGAATATGCA	JUJW01000002.1.91	JUJW01000002.1.91	106270	106629	+	AutoIPR: IPR005813:Ribosomal protein L20;
long-mer875	JUJW01000002.1	106997	107039	GCTTCTTGGTAAAAATGGCAGAATCACCTTGCAGCTCAAGCAA	JUJW01000002.1.92	JUJW01000002.1.92	106902	107903	+	AutoIPR: IPR004529:Phenylalanyl-tRNAsynthetase, class IIc, alpha subunit;IPR010978:tRNA-binding arm;
long-mer876	JUJW01000002.1	108185	108223	GTCGATGCTGCTCAAGATACCTTTTTACAGATTGTCTGC	JUJW01000002.1.93	JUJW01000002.1.93	107987	110365	+	AutoIPR: IPR004532:Phenylalanine-tRNA ligase,class IIc, beta subunit; IPR012340:Nucleic acid-binding,OB-fold;
long-mer877	JUJW01000002.1	109576	109612	CATGCTGATGAATCCTCTGAGTGCGGAGTTGGCAGTG	JUJW01000002.1.93	JUJW01000002.1.93	107987	110365	+	AutoIPR: IPR004532:Phenylalanine-tRNA ligase,class IIc, beta subunit; IPR012340:Nucleic acid-binding,OB-fold;
long-mer878	JUJW01000002.1	117406	117441	GATGCGATGCAAGATGGTACTAGAGGTCCCCAAATG	JUJW01000002.1.101	JUJW01000002.1.101	116392	118257	+	AutoIPR: IPR016187:C-type lectin fold;
long-mer879	JUJW01000002.1	117509	117551	AACGACCGCAACACCATGTCCATTTTGAACGCGGTTTTGCGAT	JUJW01000002.1.101	JUJW01000002.1.101	116392	118257	+	AutoIPR: IPR016187:C-type lectin fold;
long-mer880	JUJW01000002.1	119106	119148	TATATTCGATGTCGTGATGCGACCCGGCGGTCATCACTTCGAC	JUJW01000002.1.102	JUJW01000002.1.102	118339	119205	+	AutoIPR: IPR029058:Alpha/Beta hydrolase fold;
long-mer881	JUJW01000002.1	119189	119231	GGCAGCGTGCCGGTTGAGGTGTGGGGAACCACGCAACGGGGGG	JUJW01000002.1.102	JUJW01000002.1.102	118339	119205	+	AutoIPR: IPR029058:Alpha/Beta hydrolase fold;
long-mer882	JUJW01000002.1	119393	119446	AGCGCTGTCGCGTACCAACGTGTTGTTGTCGGTGCGACGTACCAGCGCATAGCC	JUJW01000002.1.103	JUJW01000002.1.103	119312	120646	-	AutoIPR: IPR003753:Exonuclease VII, largesubunit; IPR025824:OB-fold nucleic acid binding domain;
long-mer883	JUJW01000002.1	119625	119667	TTGCGTAGTTGCCCTTTGGCGTGGTCAAGCACGTGATGCAGGC	JUJW01000002.1.103	JUJW01000002.1.103	119312	120646	-	AutoIPR: IPR003753:Exonuclease VII, largesubunit; IPR025824:OB-fold nucleic acid binding domain;
long-mer884	JUJW01000002.1	119783	119840	GTCCAGACGGTGTTGCTGCAAGTGCAGCAAGCGCTGTTGCAACTGGTCTAAGTGCTGG	JUJW01000002.1.103	JUJW01000002.1.103	119312	120646	-	AutoIPR: IPR003753:Exonuclease VII, largesubunit; IPR025824:OB-fold nucleic acid binding domain;
long-mer885	JUJW01000002.1	120670	120747	CAGGATGCAGTGTACTTCTGCTCCCAGAGCTGACGCACGGTATATCGCTCCCCCTCAGTGATGCAAATCACGGACCAG	NA
long-mer886	JUJW01000002.1	121688	121715	CGTGGGTGAGCGTGTACTCGCTGCGCTT	JUJW01000002.1.105	JUJW01000002.1.105	121098	122588	+	AutoIPR: IPR000631:ATP-dependent(S)-NAD(P)H-hydrate dehydratase; IPR004443:YjeFN-terminal domain; IPR029056:Ribokinase-like;
long-mer887	JUJW01000002.1	121769	121791	GCCACAGAGACTGGCATCCCGAT	JUJW01000002.1.105	JUJW01000002.1.105	121098	122588	+	AutoIPR: IPR000631:ATP-dependent(S)-NAD(P)H-hydrate dehydratase; IPR004443:YjeFN-terminal domain; IPR029056:Ribokinase-like;
long-mer888	JUJW01000002.1	121968	122010	TGTCCGGAGACAATGCCGCGCAGTGTTGCCGGAAGTGCCGAGC	JUJW01000002.1.105	JUJW01000002.1.105	121098	122588	+	AutoIPR: IPR000631:ATP-dependent(S)-NAD(P)H-hydrate dehydratase; IPR004443:YjeFN-terminal domain; IPR029056:Ribokinase-like;
long-mer889	JUJW01000002.1	122097	122187	ACCCTCGACAGTGGGTGTGCCTTGGTGATGGATGCCGATGCCTTGAATGTGTTGGCTGCGGCGCCGCGTTCCCTGCCGCCTGGTGCAATCT	JUJW01000002.1.105	JUJW01000002.1.105	121098	122588	+	AutoIPR: IPR000631:ATP-dependent(S)-NAD(P)H-hydrate dehydratase; IPR004443:YjeFN-terminal domain; IPR029056:Ribokinase-like;
long-mer890	JUJW01000002.1	122251	122293	ATCGCCGCGCAGCTGCGCAGGTGTTGGCGGCGCGTTTTGCTGC	JUJW01000002.1.105	JUJW01000002.1.105	121098	122588	+	AutoIPR: IPR000631:ATP-dependent(S)-NAD(P)H-hydrate dehydratase; IPR004443:YjeFN-terminal domain; IPR029056:Ribokinase-like;
long-mer891	JUJW01000002.1	123405	123447	GGTGTGGTGCGTAGTGTGCGCGCTGGCCAGCCGGTGTCTGGAA	JUJW01000002.1.107	JUJW01000002.1.107	123132	124751	+	AutoIPR: IPR002508:Cell wallhydrolase/autolysin, catalytic; IPR021731:AMIN domain;
long-mer892	JUJW01000002.1	123841	123903	CTGCGAAGGGAGCTGTTAACCCGTTGCCTGGCGGGACCGTTGCGCCGCTTGCTGATGTGGAAG	JUJW01000002.1.107	JUJW01000002.1.107	123132	124751	+	AutoIPR: IPR002508:Cell wallhydrolase/autolysin, catalytic; IPR021731:AMIN domain;
long-mer893	JUJW01000002.1	123926	124031	ATTAGTGCCGACGGCTCCCGTGGTGCCTGGCAATCTGTCCCGTATAAAGATGGCACCTGGCATGCGCGCATTAATCGTGGCGATCGATCCCGGTCACGGTGGCCAG	JUJW01000002.1.107	JUJW01000002.1.107	123132	124751	+	AutoIPR: IPR002508:Cell wallhydrolase/autolysin, catalytic; IPR021731:AMIN domain;
long-mer894	JUJW01000002.1	124148	124210	TGATAGCGATGTGTTTATCCCTCTACCTATTCGGGCGCAAAAAGCACGTGCGGCCAAGGCTGA	JUJW01000002.1.107	JUJW01000002.1.107	123132	124751	+	AutoIPR: IPR002508:Cell wallhydrolase/autolysin, catalytic; IPR021731:AMIN domain;
long-mer895	JUJW01000002.1	125992	126034	TGGGGAGCTACTCTGCCAGCAGGGCTCCTCTGATGCAGGGTGC	JUJW01000002.1.108	JUJW01000002.1.108	124887	126746	+	AutoIPR: IPR002099:DNA mismatch repair proteinfamily;
long-mer896	JUJW01000002.1	128811	128853	GGTGACACTGCAAACATTGATGATGGGTACTGATGTTCTGGTG	NA
long-mer897	JUJW01000002.1	129434	129476	GCCACCAATCCCGAAGAAGCCTGATGCTGCACCCGTGAGTATT	JUJW01000002.1.113	JUJW01000002.1.113	129125	129910	-	AutoIPR: IPR002781:Transmembrane proteinTauE-like;
long-mer898	JUJW01000002.1	131627	131669	GGCCAATTGTATATCTCTCTCTACAGTCGCTGCACTTCCGTTA	JUJW01000002.1.118	JUJW01000002.1.118	131647	132381	-	AutoIPR: IPR001279:Beta-lactamase-like;IPR005939:Beta-lactamase hydrolase-like;IPR029021:Protein-tyrosine phosphatase-like;
long-mer899	JUJW01000002.1	133628	133670	ATGGTTCCAAAGGGACGCGCATGTAGCGCGGGTCAGTGGCGTG	JUJW01000002.1.119	JUJW01000002.1.119	132807	133727	-	AutoIPR: IPR013813:EndoribonucleaseL-PSP/chorismate mutase-like;
long-mer900	JUJW01000002.1	134116	134157	TTTGTGCACCGTTTATTGTTTTTGGCTGCTTCCAGATGTCTG	JUJW01000002.1.120	JUJW01000002.1.120	134151	134420	+	AutoIPR: IPR009081:Acyl carrier protein-like;
long-mer901	JUJW01000002.1	134387	134429	TTCAGATCATGTTCAAGCGCATAGAAGAACCTGAGTCAGTTTC	JUJW01000002.1.120	JUJW01000002.1.120	134151	134420	+	AutoIPR: IPR009081:Acyl carrier protein-like;
long-mer901	JUJW01000002.1	134387	134429	TTCAGATCATGTTCAAGCGCATAGAAGAACCTGAGTCAGTTTC	JUJW01000002.1.121	JUJW01000002.1.121	134395	135135	+	
long-mer902	JUJW01000002.1	134478	134520	GTTGGCTTATGTGGTGTTGGCGCACTGGGCCAATACGACGCAT	JUJW01000002.1.121	JUJW01000002.1.121	134395	135135	+	
long-mer903	JUJW01000002.1	134898	134940	TGCAGTACCCAGTGGGGTGCTTGCTCAGCTTGGTCAGCAACCG	JUJW01000002.1.121	JUJW01000002.1.121	134395	135135	+	
long-mer904	JUJW01000002.1	134954	134996	CTGACGGAAGTGTTTCGGTCTGTGTGAATCTTTTGGGTTACGC	JUJW01000002.1.121	JUJW01000002.1.121	134395	135135	+	
long-mer905	JUJW01000002.1	135484	135526	GGGACGCGAAGGCAGGTTGACTGGGATCTGTCTGCCACAGGTC	JUJW01000002.1.122	JUJW01000002.1.122	135377	135664	+	AutoIPR: IPR029069:HotDog domain;
long-mer906	JUJW01000002.1	138399	138484	GCGCCATTTGTGGCCGACGTTAGCGACGGGTGTTGTTTCTACTTGTCTTGCTTACGTTACGTTTTTATTTTCCGGGGTGGATGGGC	JUJW01000002.1.126	JUJW01000002.1.126	137347	139755	+	AutoIPR: IPR004869:Membrane transport protein,MMPL domain;
long-mer907	JUJW01000002.1	138933	138975	GCCTAGCATCCAGACGCAGCGGCGGCGTCAACAGGCGTTACCC	JUJW01000002.1.126	JUJW01000002.1.126	137347	139755	+	AutoIPR: IPR004869:Membrane transport protein,MMPL domain;
long-mer908	JUJW01000002.1	138997	139039	TTGATCGCAGAGGCGGTGATCACTTCGGGGTTTCGTGCTGATG	JUJW01000002.1.126	JUJW01000002.1.126	137347	139755	+	AutoIPR: IPR004869:Membrane transport protein,MMPL domain;
long-mer909	JUJW01000002.1	139049	139091	CATTTCAGGCGGATGTGGAGAGGGCACGGCAGGCACCGCCAAT	JUJW01000002.1.126	JUJW01000002.1.126	137347	139755	+	AutoIPR: IPR004869:Membrane transport protein,MMPL domain;
long-mer910	JUJW01000002.1	139296	139338	TGTGCTGGCGGCGTTGGGTGTCGCTGGGTTTCTGTTGGTTGGC	JUJW01000002.1.126	JUJW01000002.1.126	137347	139755	+	AutoIPR: IPR004869:Membrane transport protein,MMPL domain;
long-mer911	JUJW01000002.1	139718	139760	GGATTGCTAGGAGTGATGCTCGTGTCGCAGGGGGTTGAAGAGA	JUJW01000002.1.127	JUJW01000002.1.127	139733	140167	+	AutoIPR: IPR029069:HotDog domain;
long-mer911	JUJW01000002.1	139718	139760	GGATTGCTAGGAGTGATGCTCGTGTCGCAGGGGGTTGAAGAGA	JUJW01000002.1.126	JUJW01000002.1.126	137347	139755	+	AutoIPR: IPR004869:Membrane transport protein,MMPL domain;
long-mer912	JUJW01000002.1	139787	139829	AGGATGTGTTTTTGGGAGCAGATTGTGGAGTGGGATACGACGC	JUJW01000002.1.127	JUJW01000002.1.127	139733	140167	+	AutoIPR: IPR029069:HotDog domain;
long-mer913	JUJW01000002.1	140015	140057	CTGCACGTGGATAGGTTCGACAATTTGCCCCAGGCGCTGCATG	JUJW01000002.1.127	JUJW01000002.1.127	139733	140167	+	AutoIPR: IPR029069:HotDog domain;
long-mer914	JUJW01000002.1	140223	140265	CCCAGGTACAACGGGGGGATTTTTCGGTGACCAGGGCAGGGCC	NA
long-mer915	JUJW01000002.1	141495	141537	ACTTTCAACCAAGTTGAACGAGCATAACGAACTCGCTTCTCGA	JUJW01000002.1.128	JUJW01000002.1.128	140528	142621	-	AutoIPR: IPR002656:Acyltransferase 3;IPR013830:SGNH hydrolase-type esterase domain;
long-mer916	JUJW01000002.1	143304	143345	AACCCCGGACTTCGGGGGGGGTCCTTTTTTGGGTCTTGAAGT	NA
long-mer917	JUJW01000002.1	143734	143776	ACTATTTACGGGGGTTCCCACCGATATGCTGTTTCTATATTTT	NA
long-mer918	JUJW01000002.1	144639	144681	ACGGGACCGGTATACCAGCCTAAAAAGCCGCCCAAGGTGGTGT	JUJW01000002.1.132	JUJW01000002.1.132	144074	145867	-	AutoIPR: IPR017186:Lipase, autotransporterEstA;
long-mer919	JUJW01000002.1	147729	147771	GCGTGGCCAAAATCTGGGTCATAGAGTCTGGGATCTGCTCTAC	JUJW01000002.1.135	JUJW01000002.1.135	147049	147783	+	AutoIPR: IPR003358:tRNA (guanine-N-7)methyltransferase, Trmb type;IPR029063:S-adenosyl-L-methionine-dependentmethyltransferase;
long-mer920	JUJW01000002.1	150331	150373	ACGGAGAGCAGCAGTCGCAAGAGGTGATGGGATCATCGTTTTT	NA
long-mer921	JUJW01000002.1	154493	154516	GCGCCGTCTGCGATTCAGAGAAAT	JUJW01000002.1.140	JUJW01000002.1.140	152684	154525	+	AutoIPR: IPR005311:Penicillin-binding protein,dimerisation domain;IPR012338:Beta-lactamase/transpeptidase-like;
long-mer922	JUJW01000002.1	158308	158350	TTGTCGGTCATTATTCAGGTCGCCAGTTTCAAGTTGACCGGTA	JUJW01000002.1.143	JUJW01000002.1.143	157402	158487	+	AutoIPR: IPR000715:Glycosyl transferase, family4;
long-mer923	JUJW01000002.1	158750	158792	CTTTGTGTTGCTGTTATTGGTGTTTGTGCCGGGATTGGGTAGC	JUJW01000002.1.144	JUJW01000002.1.144	158487	159758	+	AutoIPR: IPR001182:Cell cycle proteinFtsW/RodA;
long-mer924	JUJW01000002.1	159969	160011	TGCGTGGTCATGGCATGTTGGTGTTGCTGGGTGCGCCTGTCCG	JUJW01000002.1.145	JUJW01000002.1.145	159755	160858	+	AutoIPR:IPR006009:N-acetylglucosaminyltransferase, MurG;
long-mer925	JUJW01000002.1	160720	160744	TGTCTATCTGGAGTCGGTGTTGCGT	JUJW01000002.1.145	JUJW01000002.1.145	159755	160858	+	AutoIPR:IPR006009:N-acetylglucosaminyltransferase, MurG;
long-mer926	JUJW01000002.1	162167	162200	GCGTGCGATCCGCGCGCGGGGGCGCAGTGAGCCT	JUJW01000002.1.146	JUJW01000002.1.146	160914	162347	+	AutoIPR:IPR005758:UDP-N-acetylmuramate--L-alanine ligase;IPR005761:UDP-N-acetylmuramoylalanyl-D-glutamate-2,6-diaminopimelate ligase; IPR016040:NAD(P)-binding domain;
long-mer927	JUJW01000002.1	162320	162344	TGATGGTTTTGTCTTTGGAGACGTT	JUJW01000002.1.146	JUJW01000002.1.146	160914	162347	+	AutoIPR:IPR005758:UDP-N-acetylmuramate--L-alanine ligase;IPR005761:UDP-N-acetylmuramoylalanyl-D-glutamate-2,6-diaminopimelate ligase; IPR016040:NAD(P)-binding domain;
long-mer928	JUJW01000002.1	162361	162392	CATATTTTCATTGTCTCCACGGTATACGGATC	JUJW01000002.1.147	JUJW01000002.1.147	162350	163312	+	AutoIPR: IPR005905:D-alanine--D-alanine ligase;IPR006284:Glutathione synthetase, prokaryotic;
long-mer929	JUJW01000002.1	162577	162619	TGTGTTGCACGGCCATAATGGTGGTGGTGAGGATGGTGTGGTG	JUJW01000002.1.147	JUJW01000002.1.147	162350	163312	+	AutoIPR: IPR005905:D-alanine--D-alanine ligase;IPR006284:Glutathione synthetase, prokaryotic;
long-mer930	JUJW01000002.1	162770	162812	GCTGTTGAGGTGCGTCAGGCGCTTGAGATGCTGGGTTTTCCGG	JUJW01000002.1.147	JUJW01000002.1.147	162350	163312	+	AutoIPR: IPR005905:D-alanine--D-alanine ligase;IPR006284:Glutathione synthetase, prokaryotic;
long-mer931	JUJW01000002.1	163625	163668	GTTGCCGCAGGTCCAAGATGCCGTTGAGCGTCTGCCGTGGGTGG	JUJW01000002.1.149	JUJW01000002.1.149	163419	164255	+	AutoIPR: IPR005548:Cell division proteinFtsQ/DivIB; IPR013685:Polypeptide-transport-associated,FtsQ-type;
long-mer932	JUJW01000002.1	163870	163912	AGGCTTCGTCTGCGCTGTTTGTGTCGACTGGGTTGGATGTGAG	JUJW01000002.1.149	JUJW01000002.1.149	163419	164255	+	AutoIPR: IPR005548:Cell division proteinFtsQ/DivIB; IPR013685:Polypeptide-transport-associated,FtsQ-type;
long-mer933	JUJW01000002.1	165953	165995	TATGGTGTTTATTACTGCTGGCATGGGTGGGGGTACTGGTACT	JUJW01000002.1.151	JUJW01000002.1.151	165657	166892	+	AutoIPR: IPR000158:Cell division protein FtsZ;IPR024757:Cell division protein FtsZ, C-terminal;
long-mer934	JUJW01000002.1	167040	167080	CGTTTGCTGCCTGGATGCAGTGTCGGCTATCGCGTGCTTCG	NA
long-mer935	JUJW01000002.1	171001	171043	GGCCTCGATTACCTTCCAGAATCTGTTCCGTATCTACAAAAAA	JUJW01000002.1.155	JUJW01000002.1.155	169898	172642	+	AutoIPR: IPR000185:Protein translocase subunitSecA; IPR027417:P-loop containing nucleoside triphosphatehydrolase;
long-mer936	JUJW01000002.1	173078	173120	CCAATTCCCTTGAATGACTTCCTTCTTTCTCCGTATTGCTTGT	NA
long-mer937	JUJW01000002.1	173803	173845	GGACGTACCGCATTGCAGATTACCGACGCAATCATTGATGAAG	JUJW01000002.1.156	JUJW01000002.1.156	173491	175245	+	AutoIPR: IPR001547:Glycoside hydrolase, family5; IPR005795:Major pollen allergen Lol pI;IPR017853:Glycoside hydrolase superfamily;
long-mer938	JUJW01000002.1	173863	173905	CGGGTCCTCCTGGCGTATCACCGCGTGGAGTGTCCTACCGACG	JUJW01000002.1.156	JUJW01000002.1.156	173491	175245	+	AutoIPR: IPR001547:Glycoside hydrolase, family5; IPR005795:Major pollen allergen Lol pI;IPR017853:Glycoside hydrolase superfamily;
long-mer939	JUJW01000002.1	174189	174231	CTCCGATGACAACATACAATCGCAGCATTGTGTCCCGTTACGC	JUJW01000002.1.156	JUJW01000002.1.156	173491	175245	+	AutoIPR: IPR001547:Glycoside hydrolase, family5; IPR005795:Major pollen allergen Lol pI;IPR017853:Glycoside hydrolase superfamily;
long-mer940	JUJW01000002.1	174682	174724	GCATTGATGCTGGATCCGATTGAGTCCCATGCGCAGATCACTG	JUJW01000002.1.156	JUJW01000002.1.156	173491	175245	+	AutoIPR: IPR001547:Glycoside hydrolase, family5; IPR005795:Major pollen allergen Lol pI;IPR017853:Glycoside hydrolase superfamily;
long-mer941	JUJW01000002.1	175039	175081	CTTGAAATCTGTCAGGATGGCGCCTGGTTGAATTTGCCAAAGA	JUJW01000002.1.156	JUJW01000002.1.156	173491	175245	+	AutoIPR: IPR001547:Glycoside hydrolase, family5; IPR005795:Major pollen allergen Lol pI;IPR017853:Glycoside hydrolase superfamily;
long-mer942	JUJW01000002.1	175371	175413	ACTCCCCCTCCTGATTGCTGAGGAGCAGGTTCCCCTTGTGGTC	NA
long-mer943	JUJW01000002.1	175541	175583	AGCACCCCATCCAGGATCAGCATGCTTTGGAAACCCGCCTGCT	JUJW01000002.1.157	JUJW01000002.1.157	175525	176373	-	AutoIPR:IPR029063:S-adenosyl-L-methionine-dependentmethyltransferase;
long-mer944	JUJW01000002.1	176519	176561	CATACATGGCATACGCAGTGCAGGTATATGTGGTTGATTTGCG	JUJW01000002.1.158	JUJW01000002.1.158	176370	176672	-	
long-mer945	JUJW01000002.1	177372	177453	ATGGGTGCGTGCGTGTGGATCCACGCACCCTGTGCCACCATCTGCGCGGAGCACCACGCAATGCGCTGTCCTGGCTTTAACC	NA
long-mer946	JUJW01000002.1	177502	177527	AGGTCTGTTACCTCGTATCGTACTGG	NA
long-mer947	JUJW01000002.1	177627	177669	TTTCGTCATCCGTGTTTGCTGCTGCTCCGTGGCGGGCACGATA	NA
long-mer948	JUJW01000002.1	177927	177981	TGGATGAGATGCCGCCTTTCCCGGAATGATGCTGAAACTATTGGAGTGCAGCACT	NA
long-mer949	JUJW01000002.1	178135	178213	CAGCTTCAGGGCGCGGACCGGCGCCTCAATGGTGCTGAGGTCACCGATGATGACCCATGTCATCGCATTTGGATTGATG	JUJW01000002.1.160	JUJW01000002.1.160	178084	180966	-	AutoIPR: IPR011249:Metalloenzyme, LuxS/M16peptidase-like;
long-mer950	JUJW01000002.1	178348	178393	ATAACTGCCTGGCAGGCTACGTATCATCTGTTGCTTGATCTTGTCG	JUJW01000002.1.160	JUJW01000002.1.160	178084	180966	-	AutoIPR: IPR011249:Metalloenzyme, LuxS/M16peptidase-like;
long-mer951	JUJW01000002.1	180615	180718	CACCGACTTTCTCGAAGGGTTCAAAGTAGCTGGCCTTGTGATTTTCCGAGCCAGAGAACATCAAGTGCTCAAACAGATGTGCTAACCCAGTTTTCCCGGCAGGC	JUJW01000002.1.160	JUJW01000002.1.160	178084	180966	-	AutoIPR: IPR011249:Metalloenzyme, LuxS/M16peptidase-like;
long-mer952	JUJW01000002.1	181573	181615	CGCGCTCCATAGCGTCTGGATATTCCCCTTGATTGGAATCGTT	JUJW01000002.1.161	JUJW01000002.1.161	181468	183069	-	AutoIPR: IPR001547:Glycoside hydrolase, family5; IPR008965:Carbohydrate-binding domain;IPR017853:Glycoside hydrolase superfamily;
long-mer953	JUJW01000002.1	181913	181960	CCACTACCACCACCGGAGCCAGCACCGCCACCGGAACCATCTTTACCA	JUJW01000002.1.161	JUJW01000002.1.161	181468	183069	-	AutoIPR: IPR001547:Glycoside hydrolase, family5; IPR008965:Carbohydrate-binding domain;IPR017853:Glycoside hydrolase superfamily;
long-mer954	JUJW01000002.1	182809	182851	TGGGCAGAACGGTAGACGCACCGCGTTCAATCCCATGCTCTGT	JUJW01000002.1.161	JUJW01000002.1.161	181468	183069	-	AutoIPR: IPR001547:Glycoside hydrolase, family5; IPR008965:Carbohydrate-binding domain;IPR017853:Glycoside hydrolase superfamily;
long-mer955	JUJW01000002.1	183062	183142	AACGACATTAAGTATCCTTAAATAGGGAGGGTCGTTATCTTCTGCGCAGTTATCCTCCGGCGTCGATATGGTGGCCGTTAG	JUJW01000002.1.161	JUJW01000002.1.161	181468	183069	-	AutoIPR: IPR001547:Glycoside hydrolase, family5; IPR008965:Carbohydrate-binding domain;IPR017853:Glycoside hydrolase superfamily;
long-mer956	JUJW01000002.1	183237	183322	TGAATCACTTAAATTCCGGCGAATATCGCTCATGGCACCCCAGGTCTCGATTGTGTGTCATGGTTCCTAACGGTGATTGAGGCGTT	NA
long-mer957	JUJW01000002.1	184442	184475	CTCGGGGGCCGCAGCCGCAGCCGCAGCGTTCGGT	JUJW01000002.1.162	JUJW01000002.1.162	183370	185034	+	AutoIPR: IPR003137:Protease-associated domain,PA; IPR007484:Peptidase M28;
long-mer958	JUJW01000002.1	186172	186214	ACCAATGGCGGGGCAAGCGTCACCGGGTCATCGGTCTTCAGAT	JUJW01000002.1.164	JUJW01000002.1.164	185739	187142	-	AutoIPR: IPR000924:Glutamyl/glutaminyl-tRNAsynthetase;
long-mer959	JUJW01000002.1	186708	186765	CGGATTTTTGAAGCGGATGACTCGGTTGGGATTATCGCGGTATGGCAGGTTGGCTTCA	JUJW01000002.1.164	JUJW01000002.1.164	185739	187142	-	AutoIPR: IPR000924:Glutamyl/glutaminyl-tRNAsynthetase;
long-mer960	JUJW01000002.1	186810	186852	TGCTTCACGCATGGCGTTCAAGGTGTCCTTGGAGTCGTAAGCG	JUJW01000002.1.164	JUJW01000002.1.164	185739	187142	-	AutoIPR: IPR000924:Glutamyl/glutaminyl-tRNAsynthetase;
long-mer961	JUJW01000002.1	187516	187558	AGGAGGGGCATTGCAAGGGATACGGGCATATTTTGGTGTGTTG	JUJW01000002.1.165	JUJW01000002.1.165	187423	188925	+	AutoIPR: IPR001576:Phosphoglycerate kinase;
long-mer962	JUJW01000002.1	187948	187990	GTGTGGAGTGAGGAGGATTCACTGGCACCCGTGGCGAAGCGCT	JUJW01000002.1.165	JUJW01000002.1.165	187423	188925	+	AutoIPR: IPR001576:Phosphoglycerate kinase;
long-mer963	JUJW01000002.1	190836	190878	AGTAGGTTTCACTGTAGTAGCACCCGCGTGCGGGCGTCCTTGG	NA
long-mer964	JUJW01000002.1	192264	192306	CGGTGATGTGTTTGAAATCGAGAGTGCCTGCGATCCTGCCGGG	JUJW01000002.1.168	JUJW01000002.1.168	191540	192544	+	AutoIPR: IPR000741:Fructose-bisphosphatealdolase, class-I; IPR013785:Aldolase-type TIM barrel;IPR029768:Fructose-bisphosphate aldolase class-I activesite;
long-mer965	JUJW01000002.1	192313	192355	GTTCTTATCTGGTGGACAGACAGATGCGCAGTCCACGGCACAT	JUJW01000002.1.168	JUJW01000002.1.168	191540	192544	+	AutoIPR: IPR000741:Fructose-bisphosphatealdolase, class-I; IPR013785:Aldolase-type TIM barrel;IPR029768:Fructose-bisphosphate aldolase class-I activesite;
long-mer966	JUJW01000002.1	192373	192397	ATTGGATCCCTTGCCGTGGCCGTTG	JUJW01000002.1.168	JUJW01000002.1.168	191540	192544	+	AutoIPR: IPR000741:Fructose-bisphosphatealdolase, class-I; IPR013785:Aldolase-type TIM barrel;IPR029768:Fructose-bisphosphate aldolase class-I activesite;
long-mer967	JUJW01000002.1	192740	192782	CGTTGTGCAGTTGCTGTTGATTTGCGATGAATGCACGTTGCGC	JUJW01000002.1.169	JUJW01000002.1.169	192729	193535	-	
long-mer968	JUJW01000002.1	193189	193231	GCGTTCTGCTGATTGCGTGCAACCACGTCTGCGCCGCTGAATG	JUJW01000002.1.169	JUJW01000002.1.169	192729	193535	-	
long-mer969	JUJW01000002.1	193246	193278	ACACTAGAGGCTGTACGTAGCGGCGTGGATTGT	JUJW01000002.1.169	JUJW01000002.1.169	192729	193535	-	
long-mer970	JUJW01000002.1	193427	193469	TGTAGCCTGCATTCGTTAGCCTATTTTCTCCGGTGCGTGTTTC	JUJW01000002.1.169	JUJW01000002.1.169	192729	193535	-	
long-mer971	JUJW01000002.1	193679	193706	AATCACCAGGGTGGCACTGTTCGCTGCC	JUJW01000002.1.170	JUJW01000002.1.170	193668	194315	+	
long-mer972	JUJW01000002.1	193729	193777	CAGGTGTGCCAATGAACACAATACATATCGATGATACAAAACGTTCCGT	JUJW01000002.1.170	JUJW01000002.1.170	193668	194315	+	
long-mer973	JUJW01000002.1	193961	194003	GCTCAATGAGGTAGGCAAGGATGCTGTCACCGCCGAGTTTCTG	JUJW01000002.1.170	JUJW01000002.1.170	193668	194315	+	
long-mer974	JUJW01000002.1	194025	194067	GCGTTCATGAAGCGCTTCGAGCAAGAAATGGGGGAACTTGCCG	JUJW01000002.1.170	JUJW01000002.1.170	193668	194315	+	
long-mer975	JUJW01000002.1	194291	194328	AAAGGGACTCGGACTTAAGAGATAGCGAACTGTTTACA	JUJW01000002.1.170	JUJW01000002.1.170	193668	194315	+	
long-mer976	JUJW01000002.1	194418	194460	TCGGCATCAGTCACGGCATTTTCTGCGCCATGTGTTTTACTCG	NA
long-mer977	JUJW01000002.1	194571	194613	AGATGCCTATGTTGTAACAACTCCGCCAATGGGATTGGCGGCA	NA
long-mer978	JUJW01000002.1	194669	194711	CTGCATCCATCCCGGGTGATGAGCTGGCCAGATGGGCCACGTT	NA
long-mer979	JUJW01000002.1	194794	194839	GTGTTGCAACGCCATCCGCGGAGGGGTGGCAGCGGGGATGGTAGCC	NA
long-mer980	JUJW01000002.1	194853	194895	ATGGGATGAATGCGTGAGGTGCGCTGTATCTGCCGCTGTGAAT	NA
long-mer981	JUJW01000002.1	194977	195102	GAGTCCATGCGACGTGTCCATCTGTTGTGCGATGGAGGACACGTCGGTCGTGGAGCGTGTTTCGCTGCGACAGCTCAGGAACATTCTGCTGTGTTCAGCCGAGATTGGCTAACCACGCGTCGTCTG	JUJW01000002.1.171	JUJW01000002.1.171	195071	196030	-	AutoIPR: IPR005856:Cysteine synthase;
long-mer982	JUJW01000002.1	195107	195149	CTCATTGATGTCAGCGAACAGCGGGGTGGAGAAGTAACGTTCG	JUJW01000002.1.171	JUJW01000002.1.171	195071	196030	-	AutoIPR: IPR005856:Cysteine synthase;
long-mer983	JUJW01000002.1	195160	195202	GCAGCATGGCGAGGATCACGGTACCCGGTTCGGCCTGTTGTGC	JUJW01000002.1.171	JUJW01000002.1.171	195071	196030	-	AutoIPR: IPR005856:Cysteine synthase;
long-mer984	JUJW01000002.1	195259	195301	CCTCCGCGGCCAGGCGACGGGACACCGTGATTGCATCGTCGTC	JUJW01000002.1.171	JUJW01000002.1.171	195071	196030	-	AutoIPR: IPR005856:Cysteine synthase;
long-mer985	JUJW01000002.1	195398	195440	CCCTTGGAGCAGTGCTGCGCTTGCGGGTTCGCTGGCGGTGATT	JUJW01000002.1.171	JUJW01000002.1.171	195071	196030	-	AutoIPR: IPR005856:Cysteine synthase;
long-mer986	JUJW01000002.1	195866	195908	TTCGGCGTCGAGAATGATGGCTAGTGCCAGACGGTCTTTGACC	JUJW01000002.1.171	JUJW01000002.1.171	195071	196030	-	AutoIPR: IPR005856:Cysteine synthase;
long-mer987	JUJW01000002.1	196100	196130	GATGAGTGCGGGGGGGCATGGTGCAGATAAT	JUJW01000002.1.172	JUJW01000002.1.172	196094	197524	-	AutoIPR: IPR012409:Sirohaem synthase;
long-mer988	JUJW01000002.1	196178	196250	GCCGAGGATCAGCAGTGCGGGAGGGCGCACGGCGTATGTCTGTGCGGTGTGTGCGAGTGTTTTCAGCGTTCCG	JUJW01000002.1.172	JUJW01000002.1.172	196094	197524	-	AutoIPR: IPR012409:Sirohaem synthase;
long-mer989	JUJW01000002.1	196280	196322	ATTTTCGATCAGTGCAAAAGGTGTTGTTTCGGCCCGTCCAGCC	JUJW01000002.1.172	JUJW01000002.1.172	196094	197524	-	AutoIPR: IPR012409:Sirohaem synthase;
long-mer990	JUJW01000002.1	196358	196400	CACGCCCATGTAGAACGCCAATGTTTGGCGTTCTTGTGCCAGT	JUJW01000002.1.172	JUJW01000002.1.172	196094	197524	-	AutoIPR: IPR012409:Sirohaem synthase;
long-mer991	JUJW01000002.1	196499	196573	GGCGGCACAGGCCAGGGCGGCGGTGATTCCGGGGATGACCTCATAGGGGATGCTGTGGGTACGTAAGAATTCCAG	JUJW01000002.1.172	JUJW01000002.1.172	196094	197524	-	AutoIPR: IPR012409:Sirohaem synthase;
long-mer992	JUJW01000002.1	196597	196639	TGAATGGATCGCCACCTTTCAACCGTACGACACGCTGGCCAGC	JUJW01000002.1.172	JUJW01000002.1.172	196094	197524	-	AutoIPR: IPR012409:Sirohaem synthase;
long-mer993	JUJW01000002.1	196663	196735	CGTGAATGTCTTCTTGGCGCAGACTGTGACCCGTCGCGGATTTGCCTACTTTGATCTGCTCCGCATCGCGCCG	JUJW01000002.1.172	JUJW01000002.1.172	196094	197524	-	AutoIPR: IPR012409:Sirohaem synthase;
long-mer994	JUJW01000002.1	197003	197052	TGGATAGCGGGCGCGGATAGTATCGCGGTGTTGCGCGAACAGTGTGGTCA	JUJW01000002.1.172	JUJW01000002.1.172	196094	197524	-	AutoIPR: IPR012409:Sirohaem synthase;
long-mer995	JUJW01000002.1	197129	197171	GCTAGAAATCGCGATCCGCAATGGGCCGCGTTCGACCACGGCC	JUJW01000002.1.172	JUJW01000002.1.172	196094	197524	-	AutoIPR: IPR012409:Sirohaem synthase;
long-mer996	JUJW01000002.1	197201	197249	GTCGACCACGTTGACGAATAATCGTTGTGCATGTGCTGCGCGCGCCGCG	JUJW01000002.1.172	JUJW01000002.1.172	196094	197524	-	AutoIPR: IPR012409:Sirohaem synthase;
long-mer997	JUJW01000002.1	197306	197348	CAGCCAGCTGTTTTCAAACGTTCCTTGCCGCCACGTGATGCGG	JUJW01000002.1.172	JUJW01000002.1.172	196094	197524	-	AutoIPR: IPR012409:Sirohaem synthase;
long-mer998	JUJW01000002.1	197678	197720	GACGTTGACTCAACTTCGCTATCTTGTGGCTATTGCCGATGCC	JUJW01000002.1.173	JUJW01000002.1.173	197628	198659	+	AutoIPR: IPR020890:Transcription regulator HTH,HdfR;
long-mer999	JUJW01000002.1	197750	197792	TATACATGCCACGCAGCCGGGTCTGTCCAAGCAATTGAAAAAG	JUJW01000002.1.173	JUJW01000002.1.173	197628	198659	+	AutoIPR: IPR020890:Transcription regulator HTH,HdfR;
long-mer1000	JUJW01000002.1	198070	198094	GCGATGTGCTGGATGAGTTGGATCA	JUJW01000002.1.173	JUJW01000002.1.173	197628	198659	+	AutoIPR: IPR020890:Transcription regulator HTH,HdfR;
long-mer1001	JUJW01000002.1	199696	199738	GGCGCCGTCGGCAGCGATGGCTAGGCGTGCTTCGAGTCGGCGG	JUJW01000002.1.174	JUJW01000002.1.174	199015	200196	-	AutoIPR: IPR002938:Monooxygenase, FAD-binding;IPR010971:Ubiquinone biosynthesis hydroxylase UbiH/COQ6;
long-mer1002	JUJW01000002.1	200104	200146	GTGTAACCCTGTTTTCGCCAAGGCCAGGGCGCTGCTGGCACCG	JUJW01000002.1.174	JUJW01000002.1.174	199015	200196	-	AutoIPR: IPR002938:Monooxygenase, FAD-binding;IPR010971:Ubiquinone biosynthesis hydroxylase UbiH/COQ6;
long-mer1003	JUJW01000002.1	200346	200388	TGCCAAGCCCTTAGAAAACATAAGTGTCTGTTCGCGGTCTGCA	JUJW01000002.1.175	JUJW01000002.1.175	200193	201401	-	AutoIPR: IPR002938:Monooxygenase, FAD-binding;IPR010971:Ubiquinone biosynthesis hydroxylase UbiH/COQ6;
long-mer1004	JUJW01000002.1	202119	202161	CCAGGGCAATGTTTTGATGGCACGTGGCGATCAGTTCTTGGGT	JUJW01000002.1.177	JUJW01000002.1.177	201943	204270	+	AutoIPR: IPR020889:LPS-assembly protein LptD;
long-mer1005	JUJW01000002.1	202437	202479	CGAAATTGATGTGGATAACGTAGAAGGTTTCGGCGTTGCGCGT	JUJW01000002.1.177	JUJW01000002.1.177	201943	204270	+	AutoIPR: IPR020889:LPS-assembly protein LptD;
long-mer1006	JUJW01000002.1	203072	203114	TGTTCGACTTTCTGGAATTCGACCTGTACAGCGAGGTGGTGCG	JUJW01000002.1.177	JUJW01000002.1.177	201943	204270	+	AutoIPR: IPR020889:LPS-assembly protein LptD;
long-mer1007	JUJW01000002.1	206812	206854	ATTGCTAGACATTCCCATCGAATGGATGCTGGCTCCCTGCTGT	NA
long-mer1008	JUJW01000002.1	208240	208282	CGTCGGCGGTAAACAACAACGTGCCTCCCAAACCGGCCTTGAT	JUJW01000002.1.180	JUJW01000002.1.180	207044	208882	-	AutoIPR: IPR001944:Glycoside hydrolase, family35; IPR017853:Glycoside hydrolase superfamily;
long-mer1009	JUJW01000002.1	211371	211413	GGCAGTGCCCAGGTATTGGCGTGTGGATGTGCCAGAGCACGTA	JUJW01000002.1.181	JUJW01000002.1.181	209108	211480	-	AutoIPR: IPR005887:Alpha-1,2-mannosidase,putative; IPR006311:Twin-arginine translocation pathway,signal sequence; IPR008928:Six-hairpin glycosidase-like;IPR014718:Glycoside hydrolase-type carbohydrate-binding,subgroup;
long-mer1010	JUJW01000002.1	211418	211460	GCCCGTGCTGCCAATCAGCGTTAGGCTGATCGCACCCCGCAAA	JUJW01000002.1.181	JUJW01000002.1.181	209108	211480	-	AutoIPR: IPR005887:Alpha-1,2-mannosidase,putative; IPR006311:Twin-arginine translocation pathway,signal sequence; IPR008928:Six-hairpin glycosidase-like;IPR014718:Glycoside hydrolase-type carbohydrate-binding,subgroup;
long-mer1011	JUJW01000002.1	211847	211889	CTGGCAGAAGTACGGATTCCGTGCGCTCCAGGCCAAGTCGCGG	JUJW01000002.1.182	JUJW01000002.1.182	211538	213061	-	AutoIPR: IPR008313:Uncharacterised conservedprotein UCP028846; IPR008928:Six-hairpinglycosidase-like;
long-mer1012	JUJW01000002.1	212039	212102	CAGTCCAAATTGCTGTGTCGCCTGCGCGATCTCGTGGGCTAGACTGCGGCACTGGCTTGCAAAT	JUJW01000002.1.182	JUJW01000002.1.182	211538	213061	-	AutoIPR: IPR008313:Uncharacterised conservedprotein UCP028846; IPR008928:Six-hairpinglycosidase-like;
long-mer1013	JUJW01000002.1	215904	215946	TGCCCAGGCGTGGGATGGCCGAGGCGGCGTTCATTGTTTGCGT	JUJW01000002.1.185	JUJW01000002.1.185	213439	216087	-	AutoIPR: IPR002772:Glycoside hydrolase family 3C-terminal domain; IPR017853:Glycoside hydrolasesuperfamily; IPR026891:Fibronectin type III-like domain;IPR026892:Glycoside hydrolase family 3;
long-mer1014	JUJW01000002.1	217927	217984	TTGGGCAATCCGCACGGGGAGTTGGATGTGGTTGGGACCGGTGTCGAGGGTGCGTTGT	JUJW01000002.1.186	JUJW01000002.1.186	216172	218847	-	AutoIPR: IPR001944:Glycoside hydrolase, family35; IPR006101:Glycoside hydrolase, family 2;IPR013812:Glycoside hydrolase, family 2/20,immunoglobulin-like beta-sandwich domain;IPR017853:Glycoside hydrolase superfamily; IPR028369:Betamannosidase;
long-mer1014	JUJW01000002.1	217927	217984	TTGGGCAATCCGCACGGGGAGTTGGATGTGGTTGGGACCGGTGTCGAGGGTGCGTTGT	JUJW01000002.1.188	JUJW01000002.1.188	217837	218085	+	
long-mer1015	JUJW01000002.1	218343	218385	TGGGTGAGTAGAGGGTTATTTTCAGGATATTTTCACCGCGTTT	JUJW01000002.1.189	JUJW01000002.1.189	218086	218349	+	
long-mer1015	JUJW01000002.1	218343	218385	TGGGTGAGTAGAGGGTTATTTTCAGGATATTTTCACCGCGTTT	JUJW01000002.1.186	JUJW01000002.1.186	216172	218847	-	AutoIPR: IPR001944:Glycoside hydrolase, family35; IPR006101:Glycoside hydrolase, family 2;IPR013812:Glycoside hydrolase, family 2/20,immunoglobulin-like beta-sandwich domain;IPR017853:Glycoside hydrolase superfamily; IPR028369:Betamannosidase;
long-mer1016	JUJW01000002.1	220489	220531	TAGAAGCCGCCGTAGCGTTCTAGGGTGCCGTGGCGTCCGGCGC	JUJW01000002.1.191	JUJW01000002.1.191	218862	221300	-	AutoIPR: IPR015883:Glycoside hydrolase family20, catalytic core; IPR017853:Glycoside hydrolasesuperfamily; IPR025705:Beta-hexosaminidase;IPR029018:Chitobiase/beta-hexosaminidase domain 2-like;
long-mer1017	JUJW01000002.1	221743	221785	GTGCGTATTCCAAGTGCTTTTGGGTCCAGGGCATGCCGGCAAC	JUJW01000002.1.192	JUJW01000002.1.192	221372	222340	-	AutoIPR: IPR001223:Glycoside hydrolase, family18, catalytic domain; IPR017853:Glycoside hydrolasesuperfamily;
long-mer1018	JUJW01000002.1	227588	227630	TTCGTCAAGCTGATGGTACGATGACCCGTTGTCACGGTGGGCT	JUJW01000002.1.197	JUJW01000002.1.197	226159	227823	+	AutoIPR: IPR005467:Signal transductionhistidine kinase, core; IPR013656:PAS fold-4;IPR017181:Signal transduction histidine kinase,CHASE2/PAS sensor domain-containing, predicted;IPR022510:Sortase system, histidine kinase;
long-mer1019	JUJW01000002.1	228955	228978	CACGGGTTTGCTTGGAATCGCGGG	NA
long-mer1020	JUJW01000002.1	229888	229930	GCTCAAGAACGGCAGTAAAGGGACACCGACGATGCCCGATGCC	JUJW01000002.1.201	JUJW01000002.1.201	229714	230328	-	
long-mer1021	JUJW01000002.1	231632	231674	GTATGCATGTCGATTTGTTTGACTCTGATCGGTGTGTCCAATG	JUJW01000002.1.203	JUJW01000002.1.203	231025	231813	-	AutoIPR: IPR002828:Survival protein SurE-likephosphatase/nucleotidase; IPR030048:Survival proteinSurE;
long-mer1022	JUJW01000002.1	232431	232473	CGGTGTGTGGTGATAGAGCATTGTTGTCGTTGTGTACTGCATT	JUJW01000002.1.205	JUJW01000002.1.205	232074	232763	-	
long-mer1023	JUJW01000002.1	238363	238388	AAAAATCTTACAGCCTGCTGGTGCTT	JUJW01000002.1.212	JUJW01000002.1.212	238211	238534	+	
long-mer1024	JUJW01000002.1	242760	242802	TTTTTGTGGCGTGTATATGTTTGTTTTTTACAGTGTTTTAGAG	NA
long-mer1025	JUJW01000002.1	242954	242995	GGTATCGTTGGAACAGGGGGGCGAATGACGTAACTCGTGTAG	NA
long-mer1026	JUJW01000002.1	243022	243064	GATGATGAAGAAGGGGTGTTGAAAGCGAAGCTACTCACATTTG	NA
long-mer1027	JUJW01000002.1	243483	243525	GAAAAATGCAGCACAGAATACGGTCAAGTTTGGTGGCGATGTT	JUJW01000002.1.215	JUJW01000002.1.215	243328	243984	+	AutoIPR: IPR005618:Outer membrane protein,OmpW; IPR011250:Outer membrane protein/outer membraneenzyme PagP,  beta-barrel;
long-mer1028	JUJW01000002.1	244203	244245	CACGTGAGACCAGATAATTTATATACGGGGAATCTTTGTTTTC	JUJW01000002.1.216	JUJW01000002.1.216	244090	244875	-	AutoIPR: IPR004872:Lipoprotein NlpA family;
long-mer1029	JUJW01000002.1	244744	244786	TGGCTTCACAAACTCCAAGATTTCAGCATGCGGTACCGCAGTG	JUJW01000002.1.216	JUJW01000002.1.216	244090	244875	-	AutoIPR: IPR004872:Lipoprotein NlpA family;
long-mer1030	JUJW01000002.1	244796	244848	CTGAGGCGATCATGGTTGCTGCCAGAAGGGTTGCAGCCGACGAAGAGGAGAGT	JUJW01000002.1.216	JUJW01000002.1.216	244090	244875	-	AutoIPR: IPR004872:Lipoprotein NlpA family;
long-mer1031	JUJW01000002.1	244884	244984	GTCGGTTATGAAAGATAGTTGAAAATACGCACTTTACTGTAGCAAAGCATGGCCGCGACATTTACTTGGTGATGTGTATGGAAGCTCAGCGTCGGCTGTAG	JUJW01000002.1.217	JUJW01000002.1.217	244969	245676	-	AutoIPR: IPR000515:ABC transporter type 1,transmembrane domain MetI-like;
long-mer1032	JUJW01000002.1	245169	245197	TCGTGGCGCCAGCAATCAAACTGGGGCGT	JUJW01000002.1.217	JUJW01000002.1.217	244969	245676	-	AutoIPR: IPR000515:ABC transporter type 1,transmembrane domain MetI-like;
long-mer1033	JUJW01000002.1	245299	245341	GACGAGGCGTGCGTAGAACGGCGCTGCACCGATGACTAGCGGC	JUJW01000002.1.217	JUJW01000002.1.217	244969	245676	-	AutoIPR: IPR000515:ABC transporter type 1,transmembrane domain MetI-like;
long-mer1034	JUJW01000002.1	245460	245515	GGGTGTACACCTGGGGATGGCTGGGCAGTTGCGACGTGTTGCATAAATACAGTGCG	JUJW01000002.1.217	JUJW01000002.1.217	244969	245676	-	AutoIPR: IPR000515:ABC transporter type 1,transmembrane domain MetI-like;
long-mer1035	JUJW01000002.1	245544	245586	CGGGTGGCAATGCACCTCCGAACATGAGCAGGGTATCGAGTGT	JUJW01000002.1.217	JUJW01000002.1.217	244969	245676	-	AutoIPR: IPR000515:ABC transporter type 1,transmembrane domain MetI-like;
long-mer1036	JUJW01000002.1	246008	246050	CTAATCCGGTTTCAACCAGGCATCCAGTATCAAGGACGGCGAC	JUJW01000002.1.218	JUJW01000002.1.218	245673	246710	-	AutoIPR: IPR012692:ABC transporter, methionineimport, ATP-binding protein MetN, proteobacteria;IPR026253:Methionine import ATP-binding protein MetN;IPR027417:P-loop containing nucleoside triphosphatehydrolase;
long-mer1037	JUJW01000002.1	246809	246861	CGTCTTGTCTGATGTGTCTGATGTGTCTGATGTGTCTGATGTGTCTGAAGATG	JUJW01000002.1.219	JUJW01000002.1.219	246759	246875	+	
long-mer1038	JUJW01000002.1	247274	247338	ATCGCTGCTTCGCCATGAGCATCACAAGCTCAAGGTGTAGTTCTGGGCCAGATACGCTACCTGTA	NA
long-mer1039	JUJW01000002.1	247567	247601	GAACACCATGAGCGCATGAGAGAATGTGGTACCTG	NA
long-mer1040	JUJW01000002.1	247977	248019	AGGGCAGAAGGCCAAGAAAAATATTGGGTAGAATGCATCCCGG	JUJW01000002.1.221	JUJW01000002.1.221	247922	248773	+	AutoIPR: IPR011330:Glycosidehydrolase/deacetylase, beta/alpha-barrel;
long-mer1041	JUJW01000002.1	248117	248159	CGCGGATTGTATGTGACGCCGGCGGCATTCGCGCGCCAGATGT	JUJW01000002.1.221	JUJW01000002.1.221	247922	248773	+	AutoIPR: IPR011330:Glycosidehydrolase/deacetylase, beta/alpha-barrel;
long-mer1042	JUJW01000002.1	248326	248354	CTGTTACGTTGTCAGCGGTAGCCTCGCTC	JUJW01000002.1.221	JUJW01000002.1.221	247922	248773	+	AutoIPR: IPR011330:Glycosidehydrolase/deacetylase, beta/alpha-barrel;
long-mer1043	JUJW01000002.1	248589	248631	TGACACCGCCAGTGATCGATGTAGTCTGTGATGCCGGCTATGC	JUJW01000002.1.221	JUJW01000002.1.221	247922	248773	+	AutoIPR: IPR011330:Glycosidehydrolase/deacetylase, beta/alpha-barrel;
long-mer1044	JUJW01000002.1	248730	248772	TCGCGTTACGTACATTGACTGCTTATGAGGATCGTCGGATATG	JUJW01000002.1.222	JUJW01000002.1.222	248770	249882	+	AutoIPR: IPR001296:Glycosyl transferase, family1; IPR028098:Glycosyltransferase subfamily 4, N-terminaldomain;
long-mer1044	JUJW01000002.1	248730	248772	TCGCGTTACGTACATTGACTGCTTATGAGGATCGTCGGATATG	JUJW01000002.1.221	JUJW01000002.1.221	247922	248773	+	AutoIPR: IPR011330:Glycosidehydrolase/deacetylase, beta/alpha-barrel;
long-mer1045	JUJW01000002.1	248850	248892	TGAGACCAATCACCAGAGTACAGTGTTGGTTCATCCGGATGGA	JUJW01000002.1.222	JUJW01000002.1.222	248770	249882	+	AutoIPR: IPR001296:Glycosyl transferase, family1; IPR028098:Glycosyltransferase subfamily 4, N-terminaldomain;
long-mer1046	JUJW01000002.1	248897	248939	TCGCACGTCAGTTGCAACAGATGGCGATACGGCTGTTTACTGC	JUJW01000002.1.222	JUJW01000002.1.222	248770	249882	+	AutoIPR: IPR001296:Glycosyl transferase, family1; IPR028098:Glycosyltransferase subfamily 4, N-terminaldomain;
long-mer1047	JUJW01000002.1	248957	249025	TGGATCTACGTGGCTACCTAGTGATTGCGCGTGCGCTGCGTCTTGTTGATCCCGATGTGTTGGTGGGTG	JUJW01000002.1.222	JUJW01000002.1.222	248770	249882	+	AutoIPR: IPR001296:Glycosyl transferase, family1; IPR028098:Glycosyltransferase subfamily 4, N-terminaldomain;
long-mer1048	JUJW01000002.1	249339	249381	ACGGATCCACGAAGGGAAGGGAGTGTTCGTCCTTGCTGAAGCA	JUJW01000002.1.222	JUJW01000002.1.222	248770	249882	+	AutoIPR: IPR001296:Glycosyl transferase, family1; IPR028098:Glycosyltransferase subfamily 4, N-terminaldomain;
long-mer1049	JUJW01000002.1	249387	249429	GCAGGCGATGCAGGAGGAGCCACGTTTGTGCTGTTTATGGATG	JUJW01000002.1.222	JUJW01000002.1.222	248770	249882	+	AutoIPR: IPR001296:Glycosyl transferase, family1; IPR028098:Glycosyltransferase subfamily 4, N-terminaldomain;
long-mer1050	JUJW01000002.1	251155	251191	ATGCCTGGGGAGCCGCCTGTGAAGGAAAGTTTTGAAG	JUJW01000002.1.224	JUJW01000002.1.224	250681	251316	+	AutoIPR: IPR009045:Hedgehogsignalling/DD-peptidase zinc-binding domain;
long-mer1051	JUJW01000002.1	251241	251322	CCATCTCAGTTATCCTCGCAAGAATCCATATGGGATTGTCTATGAGCCTTGGCATTGGCGATGGCGTGCTCGCTGAGTATTC	JUJW01000002.1.225	JUJW01000002.1.225	251282	251383	+	
long-mer1051	JUJW01000002.1	251241	251322	CCATCTCAGTTATCCTCGCAAGAATCCATATGGGATTGTCTATGAGCCTTGGCATTGGCGATGGCGTGCTCGCTGAGTATTC	JUJW01000002.1.224	JUJW01000002.1.224	250681	251316	+	AutoIPR: IPR009045:Hedgehogsignalling/DD-peptidase zinc-binding domain;
long-mer1052	JUJW01000002.1	251754	251796	GCGATCAGACTCGCTGCGAATAAGTCGGCCAACGCCTTGCTTC	JUJW01000002.1.226	JUJW01000002.1.226	251550	253577	-	AutoIPR: IPR006310:DnaQ exonuclease/DinGhelicase, predicted; IPR027417:P-loop containingnucleoside triphosphate hydrolase;
long-mer1053	JUJW01000002.1	251892	251991	CGGTGCGGTAAACGGTAACTTATCAATCACGACCACACTCAACGCTTCACCTGCCACATCCACGCCTTCGCGGAAGCTTGCTGAGCCGAGCAATAGGCCA	JUJW01000002.1.226	JUJW01000002.1.226	251550	253577	-	AutoIPR: IPR006310:DnaQ exonuclease/DinGhelicase, predicted; IPR027417:P-loop containingnucleoside triphosphate hydrolase;
long-mer1054	JUJW01000002.1	252033	252063	CGCGTCTCCCTGCACGAACAAGGGCCACGGC	JUJW01000002.1.226	JUJW01000002.1.226	251550	253577	-	AutoIPR: IPR006310:DnaQ exonuclease/DinGhelicase, predicted; IPR027417:P-loop containingnucleoside triphosphate hydrolase;
long-mer1055	JUJW01000002.1	252448	252494	AGCACGTCGTTGTTAGGGGGGAGATTCCCCTCAAACCCGCTTGTTTC	JUJW01000002.1.226	JUJW01000002.1.226	251550	253577	-	AutoIPR: IPR006310:DnaQ exonuclease/DinGhelicase, predicted; IPR027417:P-loop containingnucleoside triphosphate hydrolase;
long-mer1056	JUJW01000002.1	252584	252630	GTGGAACTAGCAGGGAGTGCATCGAAGTCAGCGCAGTGATGAGAGTT	JUJW01000002.1.226	JUJW01000002.1.226	251550	253577	-	AutoIPR: IPR006310:DnaQ exonuclease/DinGhelicase, predicted; IPR027417:P-loop containingnucleoside triphosphate hydrolase;
long-mer1057	JUJW01000002.1	252783	252825	TGCTTCGATCATGCAGTCGCGCCCCAGTTCTTGTAACGGACGC	JUJW01000002.1.226	JUJW01000002.1.226	251550	253577	-	AutoIPR: IPR006310:DnaQ exonuclease/DinGhelicase, predicted; IPR027417:P-loop containingnucleoside triphosphate hydrolase;
long-mer1058	JUJW01000002.1	252840	252882	GCCAAAGAAGTTGGCGGCCAGCGCTGGGAGTTGGTGTGCTTCG	JUJW01000002.1.226	JUJW01000002.1.226	251550	253577	-	AutoIPR: IPR006310:DnaQ exonuclease/DinGhelicase, predicted; IPR027417:P-loop containingnucleoside triphosphate hydrolase;
long-mer1059	JUJW01000002.1	252894	252936	TGCCTGTGCCCCTGGCAATATCTCGCCGAAGCCTTCTTGTTTG	JUJW01000002.1.226	JUJW01000002.1.226	251550	253577	-	AutoIPR: IPR006310:DnaQ exonuclease/DinGhelicase, predicted; IPR027417:P-loop containingnucleoside triphosphate hydrolase;
long-mer1060	JUJW01000002.1	253168	253210	AGTTGCGTCGTTTGCTCCGCGTTGCCTAGATGGGGCGCAGCAC	JUJW01000002.1.226	JUJW01000002.1.226	251550	253577	-	AutoIPR: IPR006310:DnaQ exonuclease/DinGhelicase, predicted; IPR027417:P-loop containingnucleoside triphosphate hydrolase;
long-mer1061	JUJW01000002.1	253317	253359	GTAGAGCTGCTCCTGTAACGCCCGGGTGCCTGTGGAAATGATG	JUJW01000002.1.226	JUJW01000002.1.226	251550	253577	-	AutoIPR: IPR006310:DnaQ exonuclease/DinGhelicase, predicted; IPR027417:P-loop containingnucleoside triphosphate hydrolase;
long-mer1062	JUJW01000002.1	253557	253599	AGCCCGGGAAAGCAGGGACATAGCTACGGTCAAGGCTCTGGAA	JUJW01000002.1.226	JUJW01000002.1.226	251550	253577	-	AutoIPR: IPR006310:DnaQ exonuclease/DinGhelicase, predicted; IPR027417:P-loop containingnucleoside triphosphate hydrolase;
long-mer1063	JUJW01000002.1	257260	257293	GCCCTTACTACGAGCCTTCGTGCCTGACAGCCTT	JUJW01000002.1.229	JUJW01000002.1.229	256739	258070	+	
long-mer1064	JUJW01000002.1	261032	261090	TGACAAAAATCACCCATTAACGCGGCACCCACCCCACGCCAAGCGATTCGGGATGCCCC	NA
long-mer1065	JUJW01000002.1	261180	261222	CACCGCCCCCGGCGGTACCCCCGGTCCTTCCACTACAGCACAA	JUJW01000002.1.233	JUJW01000002.1.233	261169	261594	-	
long-mer1065	JUJW01000002.1	261180	261222	CACCGCCCCCGGCGGTACCCCCGGTCCTTCCACTACAGCACAA	JUJW01000002.1.232	JUJW01000002.1.232	261109	266334	+	AutoIPR: IPR011050:Pectin lyase fold/virulencefactor; IPR024973:ESPR domain;
long-mer1066	JUJW01000002.1	262668	262696	CATCCTCTCCCTCGCCACCGAGGCCACCA	JUJW01000002.1.235	JUJW01000002.1.235	262594	262791	-	
long-mer1066	JUJW01000002.1	262668	262696	CATCCTCTCCCTCGCCACCGAGGCCACCA	JUJW01000002.1.232	JUJW01000002.1.232	261109	266334	+	AutoIPR: IPR011050:Pectin lyase fold/virulencefactor; IPR024973:ESPR domain;
long-mer1067	JUJW01000002.1	262814	262835	ACGCCACCCTCACCATTGCCGG	JUJW01000002.1.232	JUJW01000002.1.232	261109	266334	+	AutoIPR: IPR011050:Pectin lyase fold/virulencefactor; IPR024973:ESPR domain;
long-mer1068	JUJW01000002.1	262900	262923	CTAGACACCACCGACGGCACCGTC	JUJW01000002.1.236	JUJW01000002.1.236	262900	263130	-	
long-mer1068	JUJW01000002.1	262900	262923	CTAGACACCACCGACGGCACCGTC	JUJW01000002.1.232	JUJW01000002.1.232	261109	266334	+	AutoIPR: IPR011050:Pectin lyase fold/virulencefactor; IPR024973:ESPR domain;
long-mer1069	JUJW01000002.1	263121	263157	CACCCTCCAACTGGATGCCCGCACCCGCCTCGACAAC	JUJW01000002.1.236	JUJW01000002.1.236	262900	263130	-	
long-mer1069	JUJW01000002.1	263121	263157	CACCCTCCAACTGGATGCCCGCACCCGCCTCGACAAC	JUJW01000002.1.232	JUJW01000002.1.232	261109	266334	+	AutoIPR: IPR011050:Pectin lyase fold/virulencefactor; IPR024973:ESPR domain;
long-mer1070	JUJW01000002.1	263978	264006	CTACCGGCCACATCAGCAGCAGCGGCACC	JUJW01000002.1.237	JUJW01000002.1.237	263188	264846	-	
long-mer1070	JUJW01000002.1	263978	264006	CTACCGGCCACATCAGCAGCAGCGGCACC	JUJW01000002.1.232	JUJW01000002.1.232	261109	266334	+	AutoIPR: IPR011050:Pectin lyase fold/virulencefactor; IPR024973:ESPR domain;
long-mer1071	JUJW01000002.1	264489	264568	CCTGCTCACCCTCACCACCGCCGGCGACCTCACCAACCGCGGCCTCCTCCAAGCCGCCGACCTCACCGCCCACGCCCGTG	JUJW01000002.1.237	JUJW01000002.1.237	263188	264846	-	
long-mer1071	JUJW01000002.1	264489	264568	CCTGCTCACCCTCACCACCGCCGGCGACCTCACCAACCGCGGCCTCCTCCAAGCCGCCGACCTCACCGCCCACGCCCGTG	JUJW01000002.1.232	JUJW01000002.1.232	261109	266334	+	AutoIPR: IPR011050:Pectin lyase fold/virulencefactor; IPR024973:ESPR domain;
long-mer1072	JUJW01000002.1	264639	264667	GAGCAACAGCGGCCACCTCCAAGCCGCTG	JUJW01000002.1.237	JUJW01000002.1.237	263188	264846	-	
long-mer1072	JUJW01000002.1	264639	264667	GAGCAACAGCGGCCACCTCCAAGCCGCTG	JUJW01000002.1.232	JUJW01000002.1.232	261109	266334	+	AutoIPR: IPR011050:Pectin lyase fold/virulencefactor; IPR024973:ESPR domain;
long-mer1073	JUJW01000002.1	264712	264741	CAACTTCTCACCACCGGCCACACCCACCTC	JUJW01000002.1.237	JUJW01000002.1.237	263188	264846	-	
long-mer1073	JUJW01000002.1	264712	264741	CAACTTCTCACCACCGGCCACACCCACCTC	JUJW01000002.1.232	JUJW01000002.1.232	261109	266334	+	AutoIPR: IPR011050:Pectin lyase fold/virulencefactor; IPR024973:ESPR domain;
long-mer1074	JUJW01000002.1	264752	264794	GCACCCTGACCAACCGCGGCCTCCTCCAAGCCGCCGACCTCAC	JUJW01000002.1.237	JUJW01000002.1.237	263188	264846	-	
long-mer1074	JUJW01000002.1	264752	264794	GCACCCTGACCAACCGCGGCCTCCTCCAAGCCGCCGACCTCAC	JUJW01000002.1.232	JUJW01000002.1.232	261109	266334	+	AutoIPR: IPR011050:Pectin lyase fold/virulencefactor; IPR024973:ESPR domain;
long-mer1075	JUJW01000002.1	264801	264843	GGCCAACACCATCACCAACACTGGCACCTTCCTGGCGACCAGC	JUJW01000002.1.237	JUJW01000002.1.237	263188	264846	-	
long-mer1075	JUJW01000002.1	264801	264843	GGCCAACACCATCACCAACACTGGCACCTTCCTGGCGACCAGC	JUJW01000002.1.232	JUJW01000002.1.232	261109	266334	+	AutoIPR: IPR011050:Pectin lyase fold/virulencefactor; IPR024973:ESPR domain;
long-mer1076	JUJW01000002.1	264867	264941	CACCCTCACCAACAGCGGCTTACTCCAAGCGCCTGACCTCACCGCCCAAGCCACCACCATCACCAACACCGCCAC	JUJW01000002.1.232	JUJW01000002.1.232	261109	266334	+	AutoIPR: IPR011050:Pectin lyase fold/virulencefactor; IPR024973:ESPR domain;
long-mer1076	JUJW01000002.1	264867	264941	CACCCTCACCAACAGCGGCTTACTCCAAGCGCCTGACCTCACCGCCCAAGCCACCACCATCACCAACACCGCCAC	JUJW01000002.1.238	JUJW01000002.1.238	264886	265287	-	
long-mer1077	JUJW01000002.1	264949	265127	CTCCTGACCAGCGGCCACGCCACCCTCACCGCTACCGACACCCTCACCAACAGCGGCCTCGTCCACGCCGATGACCTCACCGTCCACGCCCGTGACATCAACAACACCGCCACCGGCCAACTCATCGCCAACACCCACGCCCAGCTCACCGCCACCGACACCCTCACCAACCGCGGCCT	JUJW01000002.1.232	JUJW01000002.1.232	261109	266334	+	AutoIPR: IPR011050:Pectin lyase fold/virulencefactor; IPR024973:ESPR domain;
long-mer1077	JUJW01000002.1	264949	265127	CTCCTGACCAGCGGCCACGCCACCCTCACCGCTACCGACACCCTCACCAACAGCGGCCTCGTCCACGCCGATGACCTCACCGTCCACGCCCGTGACATCAACAACACCGCCACCGGCCAACTCATCGCCAACACCCACGCCCAGCTCACCGCCACCGACACCCTCACCAACCGCGGCCT	JUJW01000002.1.238	JUJW01000002.1.238	264886	265287	-	
long-mer1078	JUJW01000002.1	265138	265180	TTCACCACCCACCTCACCGCCGCCACCATTGACAACCTTGGCA	JUJW01000002.1.232	JUJW01000002.1.232	261109	266334	+	AutoIPR: IPR011050:Pectin lyase fold/virulencefactor; IPR024973:ESPR domain;
long-mer1078	JUJW01000002.1	265138	265180	TTCACCACCCACCTCACCGCCGCCACCATTGACAACCTTGGCA	JUJW01000002.1.238	JUJW01000002.1.238	264886	265287	-	
long-mer1079	JUJW01000002.1	265284	265323	CCAACGCCTAGACATTGGTGCGGACACCCTGCGTAACACC	JUJW01000002.1.232	JUJW01000002.1.232	261109	266334	+	AutoIPR: IPR011050:Pectin lyase fold/virulencefactor; IPR024973:ESPR domain;
long-mer1079	JUJW01000002.1	265284	265323	CCAACGCCTAGACATTGGTGCGGACACCCTGCGTAACACC	JUJW01000002.1.238	JUJW01000002.1.238	264886	265287	-	
long-mer1079	JUJW01000002.1	265284	265323	CCAACGCCTAGACATTGGTGCGGACACCCTGCGTAACACC	JUJW01000002.1.239	JUJW01000002.1.239	265291	265563	-	
long-mer1080	JUJW01000002.1	265432	265484	ATCGACATCACCGGCACCCTGGACATCACCATCACCACCCTCAACAACATCCG	JUJW01000002.1.232	JUJW01000002.1.232	261109	266334	+	AutoIPR: IPR011050:Pectin lyase fold/virulencefactor; IPR024973:ESPR domain;
long-mer1080	JUJW01000002.1	265432	265484	ATCGACATCACCGGCACCCTGGACATCACCATCACCACCCTCAACAACATCCG	JUJW01000002.1.239	JUJW01000002.1.239	265291	265563	-	
long-mer1081	JUJW01000002.1	265510	265551	CCCGACGTCGTGACCGAAGCGCGCATGTACCAACCCCACTGG	JUJW01000002.1.232	JUJW01000002.1.232	261109	266334	+	AutoIPR: IPR011050:Pectin lyase fold/virulencefactor; IPR024973:ESPR domain;
long-mer1081	JUJW01000002.1	265510	265551	CCCGACGTCGTGACCGAAGCGCGCATGTACCAACCCCACTGG	JUJW01000002.1.239	JUJW01000002.1.239	265291	265563	-	
long-mer1082	JUJW01000002.1	265569	265612	CGGCGGCTCAGGCGACTTCCGCCTCACCAGCAACTACGACGCCC	JUJW01000002.1.240	JUJW01000002.1.240	265576	266244	-	
long-mer1082	JUJW01000002.1	265569	265612	CGGCGGCTCAGGCGACTTCCGCCTCACCAGCAACTACGACGCCC	JUJW01000002.1.232	JUJW01000002.1.232	261109	266334	+	AutoIPR: IPR011050:Pectin lyase fold/virulencefactor; IPR024973:ESPR domain;
long-mer1083	JUJW01000002.1	265650	265692	AGACGACCCCTACCTCACCCCTGATGGCCAACAGATCCGCCGC	JUJW01000002.1.240	JUJW01000002.1.240	265576	266244	-	
long-mer1083	JUJW01000002.1	265650	265692	AGACGACCCCTACCTCACCCCTGATGGCCAACAGATCCGCCGC	JUJW01000002.1.232	JUJW01000002.1.232	261109	266334	+	AutoIPR: IPR011050:Pectin lyase fold/virulencefactor; IPR024973:ESPR domain;
long-mer1084	JUJW01000002.1	265728	265770	CTTTTATGCCCGTGGCGGCCTGTATGCCAGCCAAGCCGAACGC	JUJW01000002.1.240	JUJW01000002.1.240	265576	266244	-	
long-mer1084	JUJW01000002.1	265728	265770	CTTTTATGCCCGTGGCGGCCTGTATGCCAGCCAAGCCGAACGC	JUJW01000002.1.232	JUJW01000002.1.232	261109	266334	+	AutoIPR: IPR011050:Pectin lyase fold/virulencefactor; IPR024973:ESPR domain;
long-mer1085	JUJW01000002.1	265786	265811	ACCGGCCGCACCGGCGACAGCCTCGT	JUJW01000002.1.240	JUJW01000002.1.240	265576	266244	-	
long-mer1085	JUJW01000002.1	265786	265811	ACCGGCCGCACCGGCGACAGCCTCGT	JUJW01000002.1.232	JUJW01000002.1.232	261109	266334	+	AutoIPR: IPR011050:Pectin lyase fold/virulencefactor; IPR024973:ESPR domain;
long-mer1086	JUJW01000002.1	265851	265887	CGACCACGTTGCCGCCGCCGCAACCAACCACAGCGCC	JUJW01000002.1.240	JUJW01000002.1.240	265576	266244	-	
long-mer1086	JUJW01000002.1	265851	265887	CGACCACGTTGCCGCCGCCGCAACCAACCACAGCGCC	JUJW01000002.1.232	JUJW01000002.1.232	261109	266334	+	AutoIPR: IPR011050:Pectin lyase fold/virulencefactor; IPR024973:ESPR domain;
long-mer1087	JUJW01000002.1	265958	265996	ACCGCCTCACCTACGACTCCACCTACGGCACCTGCACCG	JUJW01000002.1.240	JUJW01000002.1.240	265576	266244	-	
long-mer1087	JUJW01000002.1	265958	265996	ACCGCCTCACCTACGACTCCACCTACGGCACCTGCACCG	JUJW01000002.1.232	JUJW01000002.1.232	261109	266334	+	AutoIPR: IPR011050:Pectin lyase fold/virulencefactor; IPR024973:ESPR domain;
long-mer1088	JUJW01000002.1	266093	266125	AGCGCGAACGTCATGCCACCAAAACCACCCAAC	JUJW01000002.1.240	JUJW01000002.1.240	265576	266244	-	
long-mer1088	JUJW01000002.1	266093	266125	AGCGCGAACGTCATGCCACCAAAACCACCCAAC	JUJW01000002.1.232	JUJW01000002.1.232	261109	266334	+	AutoIPR: IPR011050:Pectin lyase fold/virulencefactor; IPR024973:ESPR domain;
long-mer1089	JUJW01000002.1	266130	266162	AATCCTCAACCTCGATGCCGGCGCCCCAGCCCT	JUJW01000002.1.240	JUJW01000002.1.240	265576	266244	-	
long-mer1089	JUJW01000002.1	266130	266162	AATCCTCAACCTCGATGCCGGCGCCCCAGCCCT	JUJW01000002.1.232	JUJW01000002.1.232	261109	266334	+	AutoIPR: IPR011050:Pectin lyase fold/virulencefactor; IPR024973:ESPR domain;
long-mer1090	JUJW01000002.1	266246	266281	CCATCGTTGGCCTCCCCCCCCCCATCCGACGAAAGA	JUJW01000002.1.232	JUJW01000002.1.232	261109	266334	+	AutoIPR: IPR011050:Pectin lyase fold/virulencefactor; IPR024973:ESPR domain;
long-mer1091	JUJW01000002.1	266391	266455	ACCTACCGTGGCAAAGACTCCCTACCATGGAGCAATGAACCGGTGACCACCCCCACCGCCCTGAT	JUJW01000002.1.241	JUJW01000002.1.241	266412	266666	-	
long-mer1092	JUJW01000002.1	266536	266589	CCGAGCCCATCCAACATGTCATCTACAACCCCAGCACCCAAACCCTGACCATCG	JUJW01000002.1.241	JUJW01000002.1.241	266412	266666	-	
long-mer1093	JUJW01000002.1	266595	266639	GGCCAGATCACCGTCACCGACCATTCCCCCAGCCTCCACACCGTC	JUJW01000002.1.241	JUJW01000002.1.241	266412	266666	-	
long-mer1094	JUJW01000002.1	267040	267088	CGGCGTCACCGTCGCCAAACACTACGGCCTGCGCCCCGGCATCGCTTTA	JUJW01000002.1.243	JUJW01000002.1.243	267086	267586	-	
long-mer1094	JUJW01000002.1	267040	267088	CGGCGTCACCGTCGCCAAACACTACGGCCTGCGCCCCGGCATCGCTTTA	JUJW01000002.1.242	JUJW01000002.1.242	266681	267061	-	
long-mer1095	JUJW01000002.1	267299	267335	GCCCGCGACCTCATCAACATCCACGCCCACACCATGG	JUJW01000002.1.244	JUJW01000002.1.244	267332	271132	+	AutoIPR: IPR025157:Haemagluttinin repeat; 
long-mer1095	JUJW01000002.1	267299	267335	GCCCGCGACCTCATCAACATCCACGCCCACACCATGG	JUJW01000002.1.243	JUJW01000002.1.243	267086	267586	-	
long-mer1096	JUJW01000002.1	267353	267376	CTTACCGCCGACGCCATCAACGTC	JUJW01000002.1.244	JUJW01000002.1.244	267332	271132	+	AutoIPR: IPR025157:Haemagluttinin repeat; 
long-mer1096	JUJW01000002.1	267353	267376	CTTACCGCCGACGCCATCAACGTC	JUJW01000002.1.243	JUJW01000002.1.243	267086	267586	-	
long-mer1097	JUJW01000002.1	267396	267420	CCAACCTCGGCGGACAATTCAAAGC	JUJW01000002.1.244	JUJW01000002.1.244	267332	271132	+	AutoIPR: IPR025157:Haemagluttinin repeat; 
long-mer1097	JUJW01000002.1	267396	267420	CCAACCTCGGCGGACAATTCAAAGC	JUJW01000002.1.243	JUJW01000002.1.243	267086	267586	-	
long-mer1098	JUJW01000002.1	267437	267467	GTCAAAGCCGAAGGCAACTTCCTTGCTAGCA	JUJW01000002.1.244	JUJW01000002.1.244	267332	271132	+	AutoIPR: IPR025157:Haemagluttinin repeat; 
long-mer1098	JUJW01000002.1	267437	267467	GTCAAAGCCGAAGGCAACTTCCTTGCTAGCA	JUJW01000002.1.243	JUJW01000002.1.243	267086	267586	-	
long-mer1099	JUJW01000002.1	267547	267589	CACCGGCCCCGGCGCCTACCTGGGCTTGAGCACCGCCCAAGCC	JUJW01000002.1.244	JUJW01000002.1.244	267332	271132	+	AutoIPR: IPR025157:Haemagluttinin repeat; 
long-mer1099	JUJW01000002.1	267547	267589	CACCGGCCCCGGCGCCTACCTGGGCTTGAGCACCGCCCAAGCC	JUJW01000002.1.243	JUJW01000002.1.243	267086	267586	-	
long-mer1100	JUJW01000002.1	267696	267734	ACACCACCCAGTGGGACCCCCAGTGGGACCCCCGCAACA	JUJW01000002.1.244	JUJW01000002.1.244	267332	271132	+	AutoIPR: IPR025157:Haemagluttinin repeat; 
long-mer1100	JUJW01000002.1	267696	267734	ACACCACCCAGTGGGACCCCCAGTGGGACCCCCGCAACA	JUJW01000002.1.245	JUJW01000002.1.245	267662	268441	-	
long-mer1101	JUJW01000002.1	268163	268205	AGCCAACAGCGCCGCAGCGGCATCTCCCGCGCCGGCCTGGGTG	JUJW01000002.1.244	JUJW01000002.1.244	267332	271132	+	AutoIPR: IPR025157:Haemagluttinin repeat; 
long-mer1101	JUJW01000002.1	268163	268205	AGCCAACAGCGCCGCAGCGGCATCTCCCGCGCCGGCCTGGGTG	JUJW01000002.1.245	JUJW01000002.1.245	267662	268441	-	
long-mer1102	JUJW01000002.1	268588	268630	CTATCAGGCCTATGGCGAAATTGACACCCTGCGCAAGACCAGC	JUJW01000002.1.244	JUJW01000002.1.244	267332	271132	+	AutoIPR: IPR025157:Haemagluttinin repeat; 
long-mer1102	JUJW01000002.1	268588	268630	CTATCAGGCCTATGGCGAAATTGACACCCTGCGCAAGACCAGC	JUJW01000002.1.246	JUJW01000002.1.246	268472	268726	-	
long-mer1103	JUJW01000002.1	268645	268734	CTTTCAAATCGGCGTCTCTGTTGGCACCAGCAGCAGCCAAAGCCAAAGCAGGATGAGCGCCCGCACCGTCCGCGGCACCCAATTACGCGC	JUJW01000002.1.247	JUJW01000002.1.247	268727	268852	-	
long-mer1103	JUJW01000002.1	268645	268734	CTTTCAAATCGGCGTCTCTGTTGGCACCAGCAGCAGCCAAAGCCAAAGCAGGATGAGCGCCCGCACCGTCCGCGGCACCCAATTACGCGC	JUJW01000002.1.244	JUJW01000002.1.244	267332	271132	+	AutoIPR: IPR025157:Haemagluttinin repeat; 
long-mer1103	JUJW01000002.1	268645	268734	CTTTCAAATCGGCGTCTCTGTTGGCACCAGCAGCAGCCAAAGCCAAAGCAGGATGAGCGCCCGCACCGTCCGCGGCACCCAATTACGCGC	JUJW01000002.1.246	JUJW01000002.1.246	268472	268726	-	
long-mer1104	JUJW01000002.1	268792	268824	ACCCATCCTCAGAGCAGGCACCGGCACCATCAA	JUJW01000002.1.247	JUJW01000002.1.247	268727	268852	-	
long-mer1104	JUJW01000002.1	268792	268824	ACCCATCCTCAGAGCAGGCACCGGCACCATCAA	JUJW01000002.1.244	JUJW01000002.1.244	267332	271132	+	AutoIPR: IPR025157:Haemagluttinin repeat; 
long-mer1105	JUJW01000002.1	269128	269156	CTCCATTCAAGCCACCATTGCCGGCAACC	JUJW01000002.1.248	JUJW01000002.1.248	268880	269314	-	
long-mer1105	JUJW01000002.1	269128	269156	CTCCATTCAAGCCACCATTGCCGGCAACC	JUJW01000002.1.244	JUJW01000002.1.244	267332	271132	+	AutoIPR: IPR025157:Haemagluttinin repeat; 
long-mer1106	JUJW01000002.1	269388	269430	TCACCAGCACCGCCCCGCAGGAACTCCAAGCCTTCTCCACCAC	JUJW01000002.1.244	JUJW01000002.1.244	267332	271132	+	AutoIPR: IPR025157:Haemagluttinin repeat; 
long-mer1106	JUJW01000002.1	269388	269430	TCACCAGCACCGCCCCGCAGGAACTCCAAGCCTTCTCCACCAC	JUJW01000002.1.249	JUJW01000002.1.249	269321	269734	-	
long-mer1107	JUJW01000002.1	269500	269542	CAGTGACCTGGTCAGCGGCCTCAGCAACAACACCCCCAACGGC	JUJW01000002.1.244	JUJW01000002.1.244	267332	271132	+	AutoIPR: IPR025157:Haemagluttinin repeat; 
long-mer1107	JUJW01000002.1	269500	269542	CAGTGACCTGGTCAGCGGCCTCAGCAACAACACCCCCAACGGC	JUJW01000002.1.249	JUJW01000002.1.249	269321	269734	-	
long-mer1108	JUJW01000002.1	269683	269749	TGGCAGCAGCGGCGCCCTGGCTACCCTGCGCCGTGACCCTATTGGTGCCCACCAGGCCTTAACCCCC	JUJW01000002.1.250	JUJW01000002.1.250	269741	270163	-	
long-mer1108	JUJW01000002.1	269683	269749	TGGCAGCAGCGGCGCCCTGGCTACCCTGCGCCGTGACCCTATTGGTGCCCACCAGGCCTTAACCCCC	JUJW01000002.1.244	JUJW01000002.1.244	267332	271132	+	AutoIPR: IPR025157:Haemagluttinin repeat; 
long-mer1108	JUJW01000002.1	269683	269749	TGGCAGCAGCGGCGCCCTGGCTACCCTGCGCCGTGACCCTATTGGTGCCCACCAGGCCTTAACCCCC	JUJW01000002.1.249	JUJW01000002.1.249	269321	269734	-	
long-mer1109	JUJW01000002.1	269818	269860	CGGCCGTACCATGGTGGACCAAAGCATCAGCAACATGCTCACC	JUJW01000002.1.250	JUJW01000002.1.250	269741	270163	-	
long-mer1109	JUJW01000002.1	269818	269860	CGGCCGTACCATGGTGGACCAAAGCATCAGCAACATGCTCACC	JUJW01000002.1.244	JUJW01000002.1.244	267332	271132	+	AutoIPR: IPR025157:Haemagluttinin repeat; 
long-mer1110	JUJW01000002.1	269995	270044	ACACGCCGTTGCCGAACTCGCGCTCACCGACCACAACGCCAACCGTGTGC	JUJW01000002.1.250	JUJW01000002.1.250	269741	270163	-	
long-mer1110	JUJW01000002.1	269995	270044	ACACGCCGTTGCCGAACTCGCGCTCACCGACCACAACGCCAACCGTGTGC	JUJW01000002.1.244	JUJW01000002.1.244	267332	271132	+	AutoIPR: IPR025157:Haemagluttinin repeat; 
long-mer1111	JUJW01000002.1	270058	270079	GGTCAAGGAGATGATTGCCAAT	JUJW01000002.1.250	JUJW01000002.1.250	269741	270163	-	
long-mer1111	JUJW01000002.1	270058	270079	GGTCAAGGAGATGATTGCCAAT	JUJW01000002.1.244	JUJW01000002.1.244	267332	271132	+	AutoIPR: IPR025157:Haemagluttinin repeat; 
long-mer1112	JUJW01000002.1	270145	270185	CGGCATCGGCAATGTCCAAGTCCTGCCGGTGAGCCTGGCCG	JUJW01000002.1.250	JUJW01000002.1.250	269741	270163	-	
long-mer1112	JUJW01000002.1	270145	270185	CGGCATCGGCAATGTCCAAGTCCTGCCGGTGAGCCTGGCCG	JUJW01000002.1.244	JUJW01000002.1.244	267332	271132	+	AutoIPR: IPR025157:Haemagluttinin repeat; 
long-mer1113	JUJW01000002.1	270286	270334	GACGCCGAAGAATGATGATAGGGACAAGATTCAGGACAGCGGCGAAACC	JUJW01000002.1.244	JUJW01000002.1.244	267332	271132	+	AutoIPR: IPR025157:Haemagluttinin repeat; 
long-mer1113	JUJW01000002.1	270286	270334	GACGCCGAAGAATGATGATAGGGACAAGATTCAGGACAGCGGCGAAACC	JUJW01000002.1.251	JUJW01000002.1.251	270197	270532	-	
long-mer1114	JUJW01000002.1	270385	270425	GGAACTGGTCACCGCCGGCATTGAGAAACTCCTGGAGATCA	JUJW01000002.1.244	JUJW01000002.1.244	267332	271132	+	AutoIPR: IPR025157:Haemagluttinin repeat; 
long-mer1114	JUJW01000002.1	270385	270425	GGAACTGGTCACCGCCGGCATTGAGAAACTCCTGGAGATCA	JUJW01000002.1.251	JUJW01000002.1.251	270197	270532	-	
long-mer1115	JUJW01000002.1	270469	270497	CAAGGAGGTGATGTATAACGCTTCGAGAG	JUJW01000002.1.244	JUJW01000002.1.244	267332	271132	+	AutoIPR: IPR025157:Haemagluttinin repeat; 
long-mer1115	JUJW01000002.1	270469	270497	CAAGGAGGTGATGTATAACGCTTCGAGAG	JUJW01000002.1.251	JUJW01000002.1.251	270197	270532	-	
long-mer1116	JUJW01000002.1	270548	270571	ACGCTCAGCAATGCGCTGCGGCTA	JUJW01000002.1.244	JUJW01000002.1.244	267332	271132	+	AutoIPR: IPR025157:Haemagluttinin repeat; 
long-mer1117	JUJW01000002.1	270713	270757	GCTAACAAGATTGGCGGCTATCCAGGCAATGCCACCTTCCATGAT	JUJW01000002.1.244	JUJW01000002.1.244	267332	271132	+	AutoIPR: IPR025157:Haemagluttinin repeat; 
long-mer1118	JUJW01000002.1	271034	271076	CCGGGGGTGCTGACACGGCCCGCGCCGACCTCCCCGGACGCCC	JUJW01000002.1.244	JUJW01000002.1.244	267332	271132	+	AutoIPR: IPR025157:Haemagluttinin repeat; 
long-mer1118	JUJW01000002.1	271034	271076	CCGGGGGTGCTGACACGGCCCGCGCCGACCTCCCCGGACGCCC	JUJW01000002.1.252	JUJW01000002.1.252	270827	271129	-	
long-mer1119	JUJW01000002.1	271426	271465	GACTCCGGGGATTGTGGTAACGGGTGGAGGACGTCCTCCA	JUJW01000002.1.253	JUJW01000002.1.253	271145	271993	+	AutoIPR: IPR008487:Protein of unknown functionDUF769;
long-mer1120	JUJW01000002.1	271471	271504	TGCCGATGAATCTGACGCATTTATCGGCTCCCAG	JUJW01000002.1.253	JUJW01000002.1.253	271145	271993	+	AutoIPR: IPR008487:Protein of unknown functionDUF769;
long-mer1121	JUJW01000002.1	271744	271778	CCGTTTTATAGACGCCCCACGGACCGAGACGCGCT	JUJW01000002.1.253	JUJW01000002.1.253	271145	271993	+	AutoIPR: IPR008487:Protein of unknown functionDUF769;
long-mer1122	JUJW01000002.1	271783	271808	CAACCCCTGGACCTGGTACCGTGCCT	JUJW01000002.1.253	JUJW01000002.1.253	271145	271993	+	AutoIPR: IPR008487:Protein of unknown functionDUF769;
long-mer1123	JUJW01000002.1	271918	271960	AAACACCGAGGATTACCAACGTGCCCGTAAGCTGATGGACGGC	JUJW01000002.1.253	JUJW01000002.1.253	271145	271993	+	AutoIPR: IPR008487:Protein of unknown functionDUF769;
long-mer1124	JUJW01000002.1	271982	272018	CAAAAGCAGTGACGGGCTGGGTGATCCCCTGGAGGCC	JUJW01000002.1.254	JUJW01000002.1.254	271990	272868	+	
long-mer1124	JUJW01000002.1	271982	272018	CAAAAGCAGTGACGGGCTGGGTGATCCCCTGGAGGCC	JUJW01000002.1.253	JUJW01000002.1.253	271145	271993	+	AutoIPR: IPR008487:Protein of unknown functionDUF769;
long-mer1125	JUJW01000002.1	272121	272193	GGAACTGGTCACCGCCGGCATTGAAAAACTGCTGGAGATCACCAAAATTGCGAGCCCCGCCTCGCGGCTCCAG	JUJW01000002.1.254	JUJW01000002.1.254	271990	272868	+	
long-mer1126	JUJW01000002.1	272232	272310	TAAAAAATATACAAATCCGATCTATATAGAGGGCCACAGCCGCGGCACCATGATGCTGAGCAATGCGCTGCGGGTGCTC	JUJW01000002.1.254	JUJW01000002.1.254	271990	272868	+	
long-mer1127	JUJW01000002.1	272314	272370	GCGGATCATGTGTTTAGTGACTTTCTTGAAATCCGCGCCTACAACCCTGCGGCGGAA	JUJW01000002.1.254	JUJW01000002.1.254	271990	272868	+	
long-mer1128	JUJW01000002.1	272496	272521	GCGGGAGATCTTCCAAACCAATTACT	JUJW01000002.1.254	JUJW01000002.1.254	271990	272868	+	
long-mer1129	JUJW01000002.1	272598	272629	TGACGGCCTGAATATCAACGATATGAACGCCA	JUJW01000002.1.254	JUJW01000002.1.254	271990	272868	+	
long-mer1130	JUJW01000002.1	273129	273171	CCCCAGTGGCTCCACGACTCCAGGGATTGTGGCAGATGGCCGT	JUJW01000002.1.255	JUJW01000002.1.255	272881	273297	+	AutoIPR: IPR008487:Protein of unknown functionDUF769;
long-mer1131	JUJW01000002.1	273274	273316	CGCAACCCCGATGGCACCCCGTAAAAGAAGGTGGTGAAAGGCT	JUJW01000002.1.256	JUJW01000002.1.256	273307	273711	+	AutoIPR: IPR008487:Protein of unknown functionDUF769;
long-mer1131	JUJW01000002.1	273274	273316	CGCAACCCCGATGGCACCCCGTAAAAGAAGGTGGTGAAAGGCT	JUJW01000002.1.255	JUJW01000002.1.255	272881	273297	+	AutoIPR: IPR008487:Protein of unknown functionDUF769;
long-mer1132	JUJW01000002.1	273336	273496	CAGCGCGGAGTTTGCGGGGGGTAATGACATCCACTTCAGCATCCGCAGTGCTGCTAGTGAAAGCATACAGGGGAATATTCAGGGAATGACGGATCTGGTCAATGAATCTGGGATTAGGTCTAGGCGTGCTTTTCTAGATACCCCACGCACCGAGACGCGCT	JUJW01000002.1.256	JUJW01000002.1.256	273307	273711	+	AutoIPR: IPR008487:Protein of unknown functionDUF769;
long-mer1133	JUJW01000002.1	273525	273582	CTTGATCCCAACCCCAGTGGGGGATGGTGTGGAAATCTGGATGACCCCAATCGGCAAC	JUJW01000002.1.256	JUJW01000002.1.256	273307	273711	+	AutoIPR: IPR008487:Protein of unknown functionDUF769;
long-mer1134	JUJW01000002.1	273615	273655	TATTGAAGCGGCCCGCCAAAAGAACACCGAAGACTACCAAC	JUJW01000002.1.256	JUJW01000002.1.256	273307	273711	+	AutoIPR: IPR008487:Protein of unknown functionDUF769;
long-mer1135	JUJW01000002.1	273700	273736	CAGAAGCAGTGACGGGCTGGGTGATCCCCTGGAGGCC	JUJW01000002.1.256	JUJW01000002.1.256	273307	273711	+	AutoIPR: IPR008487:Protein of unknown functionDUF769;
long-mer1135	JUJW01000002.1	273700	273736	CAGAAGCAGTGACGGGCTGGGTGATCCCCTGGAGGCC	JUJW01000002.1.257	JUJW01000002.1.257	273708	274535	+	AutoIPR: IPR025157:Haemagluttinin repeat; 
long-mer1136	JUJW01000002.1	273839	273869	GGAACTGGTCACCGCCGGCATTGAGAAACTG	JUJW01000002.1.257	JUJW01000002.1.257	273708	274535	+	AutoIPR: IPR025157:Haemagluttinin repeat; 
long-mer1137	JUJW01000002.1	274095	274205	CGCCTGACCGAGGCCGCTGCCCTGGTGACCGGCAAGCCAGTCAAGACCTGGGCGCCGCCCAAGGACTTTGTGGCCAACAAGATTGGCGGTTATGACGGCGATGCCACCTTC	JUJW01000002.1.257	JUJW01000002.1.257	273708	274535	+	AutoIPR: IPR025157:Haemagluttinin repeat; 
long-mer1138	JUJW01000002.1	274214	274239	GTGGGAGATCTTCCAAACCAATTACT	JUJW01000002.1.257	JUJW01000002.1.257	273708	274535	+	AutoIPR: IPR025157:Haemagluttinin repeat; 
long-mer1139	JUJW01000002.1	274244	274283	GCACAGCAGCGGCGGCACCGCGGCCCAGTTCAGCAGCCAC	JUJW01000002.1.257	JUJW01000002.1.257	273708	274535	+	AutoIPR: IPR025157:Haemagluttinin repeat; 
long-mer1140	JUJW01000002.1	274686	274728	TGTGCAGGGGTTTGCTCAGTCAGAAGCGTTGTAGGGTAGGGCA	NA
long-mer1141	JUJW01000002.1	275259	275282	ATGTGTGGCGCAGCCTGAGAGCAG	NA
long-mer1142	JUJW01000002.1	276602	276644	CGCACTGTAGTTCTTCGCTGAGGCGGTCTAGGTGGATGTCATG	JUJW01000002.1.259	JUJW01000002.1.259	275721	276734	-	AutoIPR: IPR002523:Mg2+ transporter protein,CorA-like/Zinc transport protein ZntB;
long-mer1143	JUJW01000002.1	276722	276802	GGGGTGTGGTCATTTTGGGTGGTGTGTTGCGGTGGTGAGGCGGCGGTGCAGTGTCCAGGTCAGGGCGAGGTGGTTTGGAAG	JUJW01000002.1.260	JUJW01000002.1.260	276731	277831	-	AutoIPR: IPR025178:Domain of unknown functionDUF4105;
long-mer1143	JUJW01000002.1	276722	276802	GGGGTGTGGTCATTTTGGGTGGTGTGTTGCGGTGGTGAGGCGGCGGTGCAGTGTCCAGGTCAGGGCGAGGTGGTTTGGAAG	JUJW01000002.1.259	JUJW01000002.1.259	275721	276734	-	AutoIPR: IPR002523:Mg2+ transporter protein,CorA-like/Zinc transport protein ZntB;
long-mer1144	JUJW01000002.1	277295	277325	TATGAAGGATTCTTCCCAGGGGGTGAGTGGT	JUJW01000002.1.260	JUJW01000002.1.260	276731	277831	-	AutoIPR: IPR025178:Domain of unknown functionDUF4105;
long-mer1145	JUJW01000002.1	277495	277569	CGCAGTTGGCGGTGAAGTAGTCGTAGCGGTAGCGTGCATGTTCTGGGCGGCTGCGGATGGCTAATGTCTGTGCAA	JUJW01000002.1.260	JUJW01000002.1.260	276731	277831	-	AutoIPR: IPR025178:Domain of unknown functionDUF4105;
long-mer1146	JUJW01000002.1	277598	277671	TAGCCATTGGATGGTGATGCTGCGCCCGGTGGTGCGGTATTCGTCGAGGTCTTTTTCTAAGGGAAGTGAGATGA	JUJW01000002.1.260	JUJW01000002.1.260	276731	277831	-	AutoIPR: IPR025178:Domain of unknown functionDUF4105;
long-mer1147	JUJW01000002.1	277852	277894	GGGGATGGGCAGCGGCGCTGGATGTCAGTAGCAGCCAGGTACA	NA
long-mer1148	JUJW01000002.1	278311	278389	GCCATATTCGTCGACAACAATCGCCATATGGTTGTGGGAGAGTCGGAATTCTTTGAGTAGGACGTTGAGTTTTTTCGAT	JUJW01000002.1.261	JUJW01000002.1.261	277951	278922	-	AutoIPR: IPR016166:FAD-binding, type 2;IPR019862:Gliding motility-associated protein GldE;
long-mer1149	JUJW01000002.1	278437	278479	GGTGTGGTTGGCGGATACGCCGCGCAGCAGGTCTTTGGCGAGG	JUJW01000002.1.261	JUJW01000002.1.261	277951	278922	-	AutoIPR: IPR016166:FAD-binding, type 2;IPR019862:Gliding motility-associated protein GldE;
long-mer1150	JUJW01000002.1	278484	278584	TGCCGAGGACTTCGTCTTTATCTTCGCCGTGGACAGGGAAGCGTGAGTGGCCGGATTCGATCATTTGTTTCGTGATGGTTTGTAGGTCCGATTCAACAGGC	JUJW01000002.1.261	JUJW01000002.1.261	277951	278922	-	AutoIPR: IPR016166:FAD-binding, type 2;IPR019862:Gliding motility-associated protein GldE;
long-mer1151	JUJW01000002.1	278647	278706	CGCTCCTTCCATCATGCGCAGTGTGTCTGTGGCGATGATCCCGTGGTGTTCGGCGCTACG	JUJW01000002.1.261	JUJW01000002.1.261	277951	278922	-	AutoIPR: IPR016166:FAD-binding, type 2;IPR019862:Gliding motility-associated protein GldE;
long-mer1152	JUJW01000002.1	278716	278776	CAGCAGGTCGTCAAGGGTGTGAGGGTCTCCGGAGAATGCCGCGCTCAGGCGTTCGAGCCAG	JUJW01000002.1.261	JUJW01000002.1.261	277951	278922	-	AutoIPR: IPR016166:FAD-binding, type 2;IPR019862:Gliding motility-associated protein GldE;
long-mer1153	JUJW01000002.1	278841	278879	GTGTGGTTGCAGTACCCGGTGTGCTGGGCGTTGTTGCAA	JUJW01000002.1.261	JUJW01000002.1.261	277951	278922	-	AutoIPR: IPR016166:FAD-binding, type 2;IPR019862:Gliding motility-associated protein GldE;
long-mer1154	JUJW01000002.1	279466	279508	CAAGGTAGGGGTCGCTGATGCTGAGATTGGCTAGGATCTCGCG	JUJW01000002.1.263	JUJW01000002.1.263	279455	279940	-	AutoIPR: IPR002036:Endoribonuclease YbeY;IPR023091:Metalloprotease catalytic domain, predicted;
long-mer1155	JUJW01000002.1	282395	282437	GGGCGCGTTTGACGATTGCTTTTCCTTCTTGGGAGGCAACGCA	JUJW01000002.1.265	JUJW01000002.1.265	281325	282818	-	AutoIPR: IPR007197:Radical SAM;IPR013848:Methylthiotransferase, N-terminal;IPR023404:Radical SAM, alpha/beta horseshoe;IPR023970:Methylthiotransferase/radical SAM-typeprotein;
long-mer1156	JUJW01000002.1	289476	289511	CATTATAATGCCTTTCGGGCTACCCCCGTGGTTTTG	NA
long-mer1157	JUJW01000002.1	290263	290305	CGGTTTTCGGCGAGGATATAATGATTGGTGGCAATGTCTGTAT	JUJW01000002.1.276	JUJW01000002.1.276	290169	290480	+	AutoIPR: IPR011004:Trimeric LpxA-like;
long-mer1158	JUJW01000002.1	293636	293678	GCGGATCTCCGATAGAGCATCTAGCGACAGGTTGACTGAGTCG	JUJW01000002.1.279	JUJW01000002.1.279	292163	294610	-	AutoIPR: IPR000380:DNA topoisomerase, type IA;IPR005733:DNA topoisomerase I, bacterial-type;IPR023405:DNA topoisomerase, type IA, core domain;IPR023406:DNA topoisomerase, type IA, active site;
long-mer1159	JUJW01000002.1	293977	294019	GTTTGGCGCTGAAGTGTTGGGTGGGATGGGCACACTCGGCATG	JUJW01000002.1.279	JUJW01000002.1.279	292163	294610	-	AutoIPR: IPR000380:DNA topoisomerase, type IA;IPR005733:DNA topoisomerase I, bacterial-type;IPR023405:DNA topoisomerase, type IA, core domain;IPR023406:DNA topoisomerase, type IA, active site;
long-mer1160	JUJW01000002.1	294027	294069	CAATATTCGCGCGTGATGAATACCTCAATTTCCTCTTCACGCT	JUJW01000002.1.279	JUJW01000002.1.279	292163	294610	-	AutoIPR: IPR000380:DNA topoisomerase, type IA;IPR005733:DNA topoisomerase I, bacterial-type;IPR023405:DNA topoisomerase, type IA, core domain;IPR023406:DNA topoisomerase, type IA, active site;
long-mer1161	JUJW01000002.1	295974	296016	TGAAACCGACTTGAATCAAGCGATTCTGCAGCGAGTCACGGTC	JUJW01000002.1.281	JUJW01000002.1.281	295618	296091	-	AutoIPR: IPR007456:Smg;
long-mer1162	JUJW01000002.1	299983	300025	GAGGTCGTATTGCGTGGTGAGTGGGTGCGTATCCATGAGGCGT	JUJW01000002.1.285	JUJW01000002.1.285	299284	300207	+	AutoIPR: IPR011034:Formyl transferase,C-terminal-like; IPR015518:Methionine tRNAFormyltransferase-like;
long-mer1163	JUJW01000002.1	309884	309920	TTGGTAGGTTGGTAGGTTGGTAGGTTGGTAGGTTGGT	NA
long-mer1164	JUJW01000002.1	310124	310146	CGTTGGTTCTACGGTTGGGGGGG	JUJW01000002.1.294	JUJW01000002.1.294	309994	310230	+	
long-mer1165	JUJW01000002.1	310829	310855	ATTTCTGAGTTGGCGTTGTAGATGGTG	JUJW01000002.1.296	JUJW01000002.1.296	310816	312504	-	AutoIPR:IPR006231:Malate:quinone-oxidoreductase;
long-mer1166	JUJW01000002.1	313327	313348	AAAGGTGTTCCCTGGGAATTCG	JUJW01000002.1.297	JUJW01000002.1.297	313150	314814	-	AutoIPR: IPR022374:ABC transporter, ATP-bindingprotein, ChvD; IPR027417:P-loop containing nucleosidetriphosphate hydrolase;
long-mer1167	JUJW01000002.1	314203	314245	TTGTTCCAGCCACTCCACAGATTCAGCATCTAAATGGTTGGTC	JUJW01000002.1.297	JUJW01000002.1.297	313150	314814	-	AutoIPR: IPR022374:ABC transporter, ATP-bindingprotein, ChvD; IPR027417:P-loop containing nucleosidetriphosphate hydrolase;
long-mer1168	JUJW01000002.1	314491	314533	GACTTTTTCCAGCGCTGCTTGTGCTTGCATGATCTCGCCGACG	JUJW01000002.1.297	JUJW01000002.1.297	313150	314814	-	AutoIPR: IPR022374:ABC transporter, ATP-bindingprotein, ChvD; IPR027417:P-loop containing nucleosidetriphosphate hydrolase;
long-mer1169	JUJW01000002.1	314646	314688	CCACACCGGCCATGATTTTTAATACGGTGGATTTCCCCGCGCC	JUJW01000002.1.297	JUJW01000002.1.297	313150	314814	-	AutoIPR: IPR022374:ABC transporter, ATP-bindingprotein, ChvD; IPR027417:P-loop containing nucleosidetriphosphate hydrolase;
long-mer1170	JUJW01000002.1	315151	315193	GATTCTTGAGGCTGTTGTTTGAGATTGTTGAGGATGGGGCATG	NA
long-mer1171	JUJW01000002.1	315648	315690	GACCAATAAGTATGCTGAAGGATATTCTGGAAAGCGTTACTAC	JUJW01000002.1.298	JUJW01000002.1.298	315496	316749	+	AutoIPR: IPR001085:Serinehydroxymethyltransferase;IPR012749:TDP-4-keto-6-deoxy-D-glucose transaminase;IPR015424:Pyridoxal phosphate-dependent transferase;
long-mer1172	JUJW01000002.1	315792	315852	ACAAGCCAATCAAGCGGTGTATTTTGCCCTGTTGCAGCCGGGCGATACGATCCTCGGGATG	JUJW01000002.1.298	JUJW01000002.1.298	315496	316749	+	AutoIPR: IPR001085:Serinehydroxymethyltransferase;IPR012749:TDP-4-keto-6-deoxy-D-glucose transaminase;IPR015424:Pyridoxal phosphate-dependent transferase;
long-mer1173	JUJW01000002.1	316278	316320	GGGTGGCCCATTGATGCATGTCATCGCGGCTAAAGCGGTTGCT	JUJW01000002.1.298	JUJW01000002.1.298	315496	316749	+	AutoIPR: IPR001085:Serinehydroxymethyltransferase;IPR012749:TDP-4-keto-6-deoxy-D-glucose transaminase;IPR015424:Pyridoxal phosphate-dependent transferase;
long-mer1174	JUJW01000002.1	316359	316401	GCAGCAGGTGGTGAAGAATGCAAAGGCGATGGCTGAGACCCTC	JUJW01000002.1.298	JUJW01000002.1.298	315496	316749	+	AutoIPR: IPR001085:Serinehydroxymethyltransferase;IPR012749:TDP-4-keto-6-deoxy-D-glucose transaminase;IPR015424:Pyridoxal phosphate-dependent transferase;
long-mer1175	JUJW01000002.1	316456	316544	GTTGACATGATCGGCAGGGATATTTCTGGGAAGGATGCTGAGGGTGCACTGGGTCAGGCTCATATCATCGTCAATAAGAATGCCGTGCC	JUJW01000002.1.298	JUJW01000002.1.298	315496	316749	+	AutoIPR: IPR001085:Serinehydroxymethyltransferase;IPR012749:TDP-4-keto-6-deoxy-D-glucose transaminase;IPR015424:Pyridoxal phosphate-dependent transferase;
long-mer1176	JUJW01000002.1	316979	317001	GGGTTTATTACTTATTACAGTCC	JUJW01000002.1.299	JUJW01000002.1.299	316878	317375	+	
long-mer1177	JUJW01000002.1	317119	317161	TTGGTTTGGTGCAGCTGAGTTTGAAATGGTGGCTCTGTTTGAT	JUJW01000002.1.299	JUJW01000002.1.299	316878	317375	+	
long-mer1178	JUJW01000002.1	317191	317233	TCTGGTTTTTCTATATTGTGAATTTTAATGGTGGCTCCTATCA	JUJW01000002.1.299	JUJW01000002.1.299	316878	317375	+	
long-mer1179	JUJW01000002.1	317459	317501	CGAAGACGGTGCGACAATCCGTCGTCGCCGCGAGTGTGAGGCG	JUJW01000002.1.300	JUJW01000002.1.300	317403	317948	+	AutoIPR: IPR003796:Ribonucleotide reductaseregulator NrdR-like;
long-mer1180	JUJW01000002.1	317643	317670	GAGGAGCGCATTGAGATGGCGCTGCGCG	JUJW01000002.1.300	JUJW01000002.1.300	317403	317948	+	AutoIPR: IPR003796:Ribonucleotide reductaseregulator NrdR-like;
long-mer1181	JUJW01000002.1	317681	317723	CCGTCTGCGTATGGCCGGTGAACGTGAAGTGCCCTCAATCGTG	JUJW01000002.1.300	JUJW01000002.1.300	317403	317948	+	AutoIPR: IPR003796:Ribonucleotide reductaseregulator NrdR-like;
long-mer1182	JUJW01000002.1	318008	318046	TCGGTATTTGGGTCGCTACCCTAATGAGTTTGGCCAATC	JUJW01000002.1.301	JUJW01000002.1.301	317991	318362	+	
long-mer1183	JUJW01000002.1	318122	318306	TGTCAGTTTGCTGAATGAATGCAACGTCGAGTGTTTGCAATGTTCACTGTGGTTCGGGTTGCTCATCACGCGTGTTGACGTGTGTGCAGGGCAGTCCCCCTGGGTGGGATGGGCGGGTGCAGTGTGGTTTGAGTGTGTCAACGGTCTGCGTGGGTATGTCTTTGTACTGTTGTTAGCTTGTCTTG	JUJW01000002.1.301	JUJW01000002.1.301	317991	318362	+	
long-mer1184	JUJW01000002.1	318718	318760	GGGGAGTCACTCTGTTACGTGTGGCTGGGGTGACGGTTGAGCA	JUJW01000002.1.302	JUJW01000002.1.302	318375	319469	+	AutoIPR: IPR004794:Riboflavin biosynthesisprotein RibD; IPR016192:APOBEC/CMP deaminase,zinc-binding; IPR024072:Dihydrofolate reductase-likedomain;
long-mer1185	JUJW01000002.1	318977	319019	GGTGCTTGCCGATGATCCGGCATTAACGGTGCGCCTGGGTGGG	JUJW01000002.1.302	JUJW01000002.1.302	318375	319469	+	AutoIPR: IPR004794:Riboflavin biosynthesisprotein RibD; IPR016192:APOBEC/CMP deaminase,zinc-binding; IPR024072:Dihydrofolate reductase-likedomain;
long-mer1186	JUJW01000002.1	319509	319551	GGGGCATGTTGGCGCACGTTTCCCATCGTAGGAGTTGTGGTGT	NA
long-mer1187	JUJW01000002.1	319572	319614	GGGTGATGCAGACAGTGTCCGAATGTTGACCGTGTTCTGGGGA	JUJW01000002.1.303	JUJW01000002.1.303	319564	319755	+	
long-mer1188	JUJW01000002.1	319821	319886	CGACGCAGGCGGGCGTAATCGATGTATGCCGCAGTCCAGAGGGGGCGTATGGATAAAATGCGCCGC	JUJW01000002.1.304	JUJW01000002.1.304	319842	319943	+	
long-mer1189	JUJW01000002.1	319986	320028	ATTGTCTTCGTGATCCAGCATTGCGGTGCATTGTTACGGTCGT	JUJW01000002.1.305	JUJW01000002.1.305	319961	320056	+	
long-mer1190	JUJW01000002.1	320367	320409	TGGCATTGGTCGGGTCTTGTCTGTTCACGAGGATGCACGTGCG	JUJW01000002.1.306	JUJW01000002.1.306	320056	320658	+	AutoIPR: IPR001783:Lumazine-binding protein;IPR023366:ATP synthase subunit alpha-like domain;IPR026017:Lumazine-binding domain;
long-mer1191	JUJW01000002.1	320575	320617	GTGATCGGTGAGGCAGTGAATTTGGAGATTGATTTAATTGCAC	JUJW01000002.1.306	JUJW01000002.1.306	320056	320658	+	AutoIPR: IPR001783:Lumazine-binding protein;IPR023366:ATP synthase subunit alpha-like domain;IPR026017:Lumazine-binding domain;
long-mer1192	JUJW01000002.1	320655	320697	ATGAATTCTTTTGCAGCGGTTTCGGTGTTGATTGAGGAGATTC	JUJW01000002.1.307	JUJW01000002.1.307	320655	321788	+	AutoIPR: IPR000422:3,4-dihydroxy-2-butanone4-phosphate synthase, RibB; IPR000926:GTP cyclohydrolaseII, RibA; IPR016299:Riboflavin biosynthesis proteinRibBA;
long-mer1192	JUJW01000002.1	320655	320697	ATGAATTCTTTTGCAGCGGTTTCGGTGTTGATTGAGGAGATTC	JUJW01000002.1.306	JUJW01000002.1.306	320056	320658	+	AutoIPR: IPR001783:Lumazine-binding protein;IPR023366:ATP synthase subunit alpha-like domain;IPR026017:Lumazine-binding domain;
long-mer1193	JUJW01000002.1	320862	320904	GGGCTGTCGCCGATGGTGCAGTGCAACACGACGCGGTTTCAGA	JUJW01000002.1.307	JUJW01000002.1.307	320655	321788	+	AutoIPR: IPR000422:3,4-dihydroxy-2-butanone4-phosphate synthase, RibB; IPR000926:GTP cyclohydrolaseII, RibA; IPR016299:Riboflavin biosynthesis proteinRibBA;
long-mer1194	JUJW01000002.1	320976	321018	ACCATCCGTACCGCAGTGCGTTCAAACGCTAAGCCATCTGACC	JUJW01000002.1.307	JUJW01000002.1.307	320655	321788	+	AutoIPR: IPR000422:3,4-dihydroxy-2-butanone4-phosphate synthase, RibB; IPR000926:GTP cyclohydrolaseII, RibA; IPR016299:Riboflavin biosynthesis proteinRibBA;
long-mer1195	JUJW01000002.1	321416	321458	ACAGGTAGAGAATCCTCTGGCCGATATGTTGCACTGGCGCCGT	JUJW01000002.1.307	JUJW01000002.1.307	320655	321788	+	AutoIPR: IPR000422:3,4-dihydroxy-2-butanone4-phosphate synthase, RibB; IPR000926:GTP cyclohydrolaseII, RibA; IPR016299:Riboflavin biosynthesis proteinRibBA;
long-mer1196	JUJW01000002.1	322572	322642	GGGCAGTGTTGCGTTTGGGGGTTTACGAATTGCTGTATCGCCAGGATGTTCCTTACCGAGTGGTGATCAAT	JUJW01000002.1.309	JUJW01000002.1.309	322280	322753	+	AutoIPR: IPR011605:NusB antiterminationfactor;
long-mer1197	JUJW01000002.1	324945	324987	GTAGGGTCACGCACGGTACCCCAGCGGACGATGGCATCACAGC	JUJW01000002.1.313	JUJW01000002.1.313	324924	325145	+	
long-mer1198	JUJW01000002.1	325079	325127	GTCGGTGTGGAGTGATCAGTTATTGCATAGCAAGTCAGGTTGCTTTCAC	JUJW01000002.1.314	JUJW01000002.1.314	325124	325411	-	AutoIPR: IPR003714:PhoH-like protein;IPR027417:P-loop containing nucleoside triphosphatehydrolase;
long-mer1198	JUJW01000002.1	325079	325127	GTCGGTGTGGAGTGATCAGTTATTGCATAGCAAGTCAGGTTGCTTTCAC	JUJW01000002.1.313	JUJW01000002.1.313	324924	325145	+	
long-mer1199	JUJW01000002.1	325176	325218	AAAGTCACGTGTGCACTGTGATGCCATCGTTTGAAGCGGTCGA	JUJW01000002.1.314	JUJW01000002.1.314	325124	325411	-	AutoIPR: IPR003714:PhoH-like protein;IPR027417:P-loop containing nucleoside triphosphatehydrolase;
long-mer1200	JUJW01000002.1	325231	325273	GACCAGAGGTGGTTTCTGTCACGTAAGGGGTATCGATTTGTTC	JUJW01000002.1.314	JUJW01000002.1.314	325124	325411	-	AutoIPR: IPR003714:PhoH-like protein;IPR027417:P-loop containing nucleoside triphosphatehydrolase;
long-mer1201	JUJW01000002.1	325379	325443	CGATAAAAAGGTACGCCCGCGTATGAAGTTCATGGAGCGGATCTAGTTCATGGAGCGGATCTTGA	JUJW01000002.1.314	JUJW01000002.1.314	325124	325411	-	AutoIPR: IPR003714:PhoH-like protein;IPR027417:P-loop containing nucleoside triphosphatehydrolase;
long-mer1201	JUJW01000002.1	325379	325443	CGATAAAAAGGTACGCCCGCGTATGAAGTTCATGGAGCGGATCTAGTTCATGGAGCGGATCTTGA	JUJW01000002.1.315	JUJW01000002.1.315	325421	325738	-	AutoIPR: IPR003714:PhoH-like protein;IPR027417:P-loop containing nucleoside triphosphatehydrolase;
long-mer1202	JUJW01000002.1	325514	325550	TTCAAGGTTGTCGGTGAGTGCGCCCATCCACGGTGTC	JUJW01000002.1.315	JUJW01000002.1.315	325421	325738	-	AutoIPR: IPR003714:PhoH-like protein;IPR027417:P-loop containing nucleoside triphosphatehydrolase;
long-mer1203	JUJW01000002.1	325890	325911	GGAAGGTAGAGGTATTGGTTGG	JUJW01000002.1.316	JUJW01000002.1.316	325799	326542	-	AutoIPR: IPR029060:PIN domain-like;
long-mer1204	JUJW01000002.1	325973	326040	ACTACGTAGGTCTTGGTGATGATTTTTCCAAAAATCCTCCGGCAGTTCGCTGACTCCGGTGAAGAGTA	JUJW01000002.1.316	JUJW01000002.1.316	325799	326542	-	AutoIPR: IPR029060:PIN domain-like;
long-mer1205	JUJW01000002.1	326157	326199	TGTTGCTCGTGCAGTGTGAGCGCTGCCGCCAGAATGTTGTTGT	JUJW01000002.1.316	JUJW01000002.1.316	325799	326542	-	AutoIPR: IPR029060:PIN domain-like;
long-mer1206	JUJW01000002.1	329433	329475	GCTGTGTATTGCCTGATGTGTAATTTCTATATTTTTTAATGTT	NA
long-mer1207	JUJW01000002.1	329525	329555	TTGTGTTTGAAGTCGAACGAGATTGTTATGA	NA
long-mer1208	JUJW01000002.1	332637	332679	CATGGTAGGGGTCACAGGTTCAAACCCTGTACCGCCCACCAAT	NA
long-mer1209	JUJW01000002.1	332697	332718	CAATCTTTGATTTTATTGACTG	JUJW01000002.1.324	JUJW01000002.1.324	332684	333178	-	AutoIPR: IPR002104:Integrase, catalytic;IPR011010:DNA breaking-rejoining enzyme, catalytic core;
long-mer1210	JUJW01000002.1	333154	333230	TCGTCTCTGGCCTTGCTAGAGCCATAGGCGAGGGCGAGGTACGTACGTTCATGAGAGAGTATCGCGGCATCCCATAA	JUJW01000002.1.324	JUJW01000002.1.324	332684	333178	-	AutoIPR: IPR002104:Integrase, catalytic;IPR011010:DNA breaking-rejoining enzyme, catalytic core;
long-mer1211	JUJW01000002.1	333279	333321	TTTCCCTGGGATGATGTATGGGACCGAAGTAATTTCCCCTTCC	NA
long-mer1212	JUJW01000002.1	333328	333357	GCTCGATTTAATGCGGCTTTCGCGCTTTCC	NA
long-mer1213	JUJW01000002.1	336982	337024	CTTTGTACGCTATGTGGTGTTCCGGTCTGTTGTTTCAGTGGCA	JUJW01000002.1.329	JUJW01000002.1.329	335388	337025	-	AutoIPR: IPR005467:Signal transductionhistidine kinase, core; IPR011006:CheY-like superfamily;IPR017181:Signal transduction histidine kinase,CHASE2/PAS sensor domain-containing, predicted;IPR022510:Sortase system, histidine kinase;
long-mer1214	JUJW01000002.1	345594	345636	GGTACTGGTTGAACGTCACGCCGAGTTGGTGGTGCGGTTGCGT	JUJW01000002.1.334	JUJW01000002.1.334	345193	345972	+	AutoIPR: IPR004398:RNA methyltransferase, RsmD;IPR029063:S-adenosyl-L-methionine-dependentmethyltransferase;
long-mer1215	JUJW01000002.1	346837	346869	TCGGCCAAGATGGCCGATTTGGTTGTGGCTGCG	JUJW01000002.1.336	JUJW01000002.1.336	346516	347001	+	
long-mer1216	JUJW01000002.1	351854	351886	GTGAATGTGCTGGTGAATGTGCTGTTGTGGAGT	NA
long-mer1217	JUJW01000002.1	356050	356092	GCGCGTTGTAGTGATTGGTACTTCCATGGGGGGAGCACTGGCT	JUJW01000002.1.344	JUJW01000002.1.344	355592	356638	+	AutoIPR: IPR029058:Alpha/Beta hydrolase fold;
long-mer1218	JUJW01000002.1	356576	356618	ACTCACGGTGGCCTACGCTTCCCTCCCACCATCCCAGACTGTG	JUJW01000002.1.344	JUJW01000002.1.344	355592	356638	+	AutoIPR: IPR029058:Alpha/Beta hydrolase fold;
long-mer1219	JUJW01000002.1	356829	356873	CGCAGATCCAACCGGCGTAGCCGTGGTGCCTTCAGTGCCGTGATG	JUJW01000002.1.345	JUJW01000002.1.345	356819	358075	-	AutoIPR: IPR010290:Transmembrane secretioneffector; IPR020846:Major facilitator superfamilydomain;
long-mer1220	JUJW01000002.1	356891	356921	CATACAGCCACCCAGAACCACCGCGTGTACC	JUJW01000002.1.345	JUJW01000002.1.345	356819	358075	-	AutoIPR: IPR010290:Transmembrane secretioneffector; IPR020846:Major facilitator superfamilydomain;
long-mer1221	JUJW01000002.1	356933	356975	ACGTGCCATCACTCCGTCATAGAATGCGCCCAGTTCATTAGAC	JUJW01000002.1.345	JUJW01000002.1.345	356819	358075	-	AutoIPR: IPR010290:Transmembrane secretioneffector; IPR020846:Major facilitator superfamilydomain;
long-mer1222	JUJW01000002.1	357104	357146	CGCTGACACCCAAAAGTGTTGCGACAGGCCGAACGCGATCGTA	JUJW01000002.1.345	JUJW01000002.1.345	356819	358075	-	AutoIPR: IPR010290:Transmembrane secretioneffector; IPR020846:Major facilitator superfamilydomain;
long-mer1223	JUJW01000002.1	357560	357602	CAGCATGGGACTGAGGACTAAGCTAGCCTGGAACACCACAGTG	JUJW01000002.1.345	JUJW01000002.1.345	356819	358075	-	AutoIPR: IPR010290:Transmembrane secretioneffector; IPR020846:Major facilitator superfamilydomain;
long-mer1224	JUJW01000002.1	357638	357680	CAGCACACGTGCAAACAGCGCATTGTACACCGGGACGATGAAA	JUJW01000002.1.345	JUJW01000002.1.345	356819	358075	-	AutoIPR: IPR010290:Transmembrane secretioneffector; IPR020846:Major facilitator superfamilydomain;
long-mer1225	JUJW01000002.1	357705	357747	GCCGCAACGTAGATTGGCCAAATAGTCTGTACTGGTGCCGTTA	JUJW01000002.1.345	JUJW01000002.1.345	356819	358075	-	AutoIPR: IPR010290:Transmembrane secretioneffector; IPR020846:Major facilitator superfamilydomain;
long-mer1226	JUJW01000002.1	363081	363123	GTACGAAGGATTTTTCCATGATCCCTTGAAGACCGACCTAGAG	JUJW01000002.1.351	JUJW01000002.1.351	362146	363351	+	AutoIPR: IPR001518:Argininosuccinate synthase;IPR024074:Argininosuccinate synthetase,catalytic/multimerisation domain body;
long-mer1227	JUJW01000002.1	364667	364709	GCGATTCTCCCAATTGGATGCCAAACGCTTTGCTGTCGTCAAA	JUJW01000002.1.353	JUJW01000002.1.353	364632	365897	+	AutoIPR: IPR004662:Acetylglutamate kinase;IPR011242:Acetylglutamate kinase argB;
long-mer1228	JUJW01000002.1	365064	365106	ATTGAGGCGAGCTTGCGTGCCACCTCTATTCCCGTCATTGCCA	JUJW01000002.1.353	JUJW01000002.1.353	364632	365897	+	AutoIPR: IPR004662:Acetylglutamate kinase;IPR011242:Acetylglutamate kinase argB;
long-mer1229	JUJW01000002.1	367465	367530	GTACGCGCCGCCGATACCCACACCCTGATCGACTGCAACCCCCTTGGCACCGCCGCCGGCTATGGC	JUJW01000002.1.355	JUJW01000002.1.355	366919	368241	+	AutoIPR: IPR000362:Fumarate lyase family;IPR008948:L-Aspartase-like; IPR024083:Fumarase/histidase,N-terminal;
long-mer1230	JUJW01000002.1	371731	371770	CCCCGATGCGCCGCAACCACTGTTGCAGAATTATTCGCTG	JUJW01000002.1.359	JUJW01000002.1.359	371369	371872	+	
long-mer1231	JUJW01000002.1	371785	371822	TATTTTGAAAGAAGCAGTGACTGTGTATGGGGCCGGTT	JUJW01000002.1.359	JUJW01000002.1.359	371369	371872	+	
long-mer1232	JUJW01000002.1	372019	372100	ACCGCGAATGGGGTCAGCAATCCGCAGATTCTCCAGGGGATGCTGCATAACGGGGACGATGTCCGGGTGATTGATACCACCG	JUJW01000002.1.360	JUJW01000002.1.360	371890	372333	+	
long-mer1233	JUJW01000002.1	372233	372275	GTTTGATAAAGCACCATGATCTGGTGTTTTATCAAGGGTGTGA	JUJW01000002.1.360	JUJW01000002.1.360	371890	372333	+	
long-mer1234	JUJW01000002.1	372337	372379	ACATCATCTATGTATTTCACATCTTAAAGGAGCATCTATGCCG	JUJW01000002.1.361	JUJW01000002.1.361	372374	372874	+	
long-mer1235	JUJW01000002.1	372687	372729	ATCAAGTTAGCCCCCTTAAGGCGTTACCCAATTTAGCCTGGGA	JUJW01000002.1.361	JUJW01000002.1.361	372374	372874	+	
long-mer1236	JUJW01000002.1	372942	372963	CACCACCCAGGAGCAATTGCGC	JUJW01000002.1.362	JUJW01000002.1.362	372898	373353	+	
long-mer1237	JUJW01000002.1	373027	373098	ACCGCGAATGGGGTCAGCAATCCGCAGATTCTTCAGGGGATGCTGCATAATGGCGACGCTATCCGGGTGATT	JUJW01000002.1.362	JUJW01000002.1.362	372898	373353	+	
long-mer1238	JUJW01000002.1	373182	373216	TGTGGACGTTCTGCTGCATGGATATGATGGGGATT	JUJW01000002.1.362	JUJW01000002.1.362	372898	373353	+	
long-mer1239	JUJW01000002.1	373374	373437	CCTTAAAGGAGTGTCTATGCCATTTATCAATGAAATCCCCACCGCCGAAGATATCGAGAAATAT	JUJW01000002.1.363	JUJW01000002.1.363	373390	373902	+	
long-mer1240	JUJW01000002.1	373518	373557	CCATTTATACGGGGGGGGGCCCACTGAAAATCAGGCTTTT	JUJW01000002.1.363	JUJW01000002.1.363	373390	373902	+	
long-mer1241	JUJW01000002.1	373608	373698	TGTTGTTGAATTAGATGTGGATCGTAATCGTAAACCTTCCAGGTTTAAGGACAACCCCTATGTGGTTGAATGGAGCAAACTGGTGTCGATC	JUJW01000002.1.363	JUJW01000002.1.363	373390	373902	+	
long-mer1242	JUJW01000002.1	373827	373854	AGCAGTGACGGTGCATGGTGCGGGAGAT	JUJW01000002.1.363	JUJW01000002.1.363	373390	373902	+	
long-mer1243	JUJW01000002.1	373900	373926	TAAATTAAAGGAATAAGGAAATAGAGA	JUJW01000002.1.363	JUJW01000002.1.363	373390	373902	+	
long-mer1244	JUJW01000002.1	374144	374261	CAAGTTTTTGAATATAGAACCGAATGATCCCAACAGAAATAAGGCGCTTATTCAAAAACTAGAGCAGATTATTGGTGATAAGCCTTATGAGAGGGGCAGCCGCGCCAACGAATTCCTG	NA
long-mer1245	JUJW01000002.1	374301	374343	GGGGCTTGGGACACGATCTCGACGCGCTTTGTGAATGACACGG	NA
long-mer1246	JUJW01000002.1	374352	374394	GTGCGCACCCTGACCGGCGGTACGTCGGTGAATGGGGTGTTTA	NA
long-mer1247	JUJW01000002.1	374966	375008	GGCGGAGGCCAAAGCGGTTGGACTGCTGTTGACTCCGGTATAT	NA
long-mer1248	JUJW01000002.1	375090	375140	TACATCGGCGCTTTTCTGGATGAGGTGTTCGACCAGTTGCACCACATCGGG	NA
long-mer1249	JUJW01000002.1	375150	375192	GGGTCGAGGTTGTATGACTGGATCACTCAGATAGGCGATCTAT	NA
long-mer1250	JUJW01000003.1	1	44	GTACCTGGCAACGTGTTGTCCGTCCTGACGGACACAGTGAAGCA	NA
long-mer1251	JUJW01000003.1	72	122	GTAGTAAGCGACACCTTCGACAGGCAGTGCCGCCGCAGATCTGCTGTTTGG	NA
long-mer1252	JUJW01000003.1	132	171	TGCCAATCTCCTGCGGGGTGGCGGCGGTGATGATGTGCTC	JUJW01000003.1.1	JUJW01000003.1.1	166	2718	+	AutoIPR: IPR003995:RTX toxin determinant A;IPR010566:Haemolysin-type calcium binding-related;
long-mer1253	JUJW01000003.1	225	267	CTACGGCGGTGCTGGCGATGATGTCCTAGACGGCGGCGAAGGC	JUJW01000003.1.1	JUJW01000003.1.1	166	2718	+	AutoIPR: IPR003995:RTX toxin determinant A;IPR010566:Haemolysin-type calcium binding-related;
long-mer1254	JUJW01000003.1	274	366	CGCCTGGAAGGCGGCGCTGGTGACGATGTCCTGAAAGTGGCGTATTGGTCCGCAGATAACGTACTGATCGGTGGTACCGGTGATGACACGTTG	JUJW01000003.1.1	JUJW01000003.1.1	166	2718	+	AutoIPR: IPR003995:RTX toxin determinant A;IPR010566:Haemolysin-type calcium binding-related;
long-mer1255	JUJW01000003.1	381	554	CGCGGATACGTATCTGTTCAATAAGGGAGACGGCCATGACACGATCATTGAGCAAATCGAGCAAGGCGGTGCTGACAAGCTGGTGTTTGGTGCGGGGATTGTTGCTAGCCAGGTGCGGTTACTGCATGAAGGGCAAGATGTGGTGCTGGACCCGGGCAACGGTCAGGACAGTAT	JUJW01000003.1.1	JUJW01000003.1.1	166	2718	+	AutoIPR: IPR003995:RTX toxin determinant A;IPR010566:Haemolysin-type calcium binding-related;
long-mer1256	JUJW01000003.1	561	696	GAAGGACTGGTTGACTGCCGATGGGGTGCGCAACAGCAACAGCAGCATAGAACAGATTGTCTTTGCCGATGGCACGGTATGGACCGGGCAGACCTTGAGCACGCTGGGCCTGACGACGCTGGGCACCTCGGGCAAT	JUJW01000003.1.1	JUJW01000003.1.1	166	2718	+	AutoIPR: IPR003995:RTX toxin determinant A;IPR010566:Haemolysin-type calcium binding-related;
long-mer1257	JUJW01000003.1	703	745	CTCAATGGCTGGCAAGGCAATAATCTGCTGCTGGGCGGGGATG	JUJW01000003.1.1	JUJW01000003.1.1	166	2718	+	AutoIPR: IPR003995:RTX toxin determinant A;IPR010566:Haemolysin-type calcium binding-related;
long-mer1258	JUJW01000003.1	759	786	AGACGGGGGCGACGGCAGCAACCGTCTG	JUJW01000003.1.1	JUJW01000003.1.1	166	2718	+	AutoIPR: IPR003995:RTX toxin determinant A;IPR010566:Haemolysin-type calcium binding-related;
long-mer1259	JUJW01000003.1	795	831	CGCCGGGAACGATGTGCTGAACGTGGCGAATGGCTGG	JUJW01000003.1.1	JUJW01000003.1.1	166	2718	+	AutoIPR: IPR003995:RTX toxin determinant A;IPR010566:Haemolysin-type calcium binding-related;
long-mer1260	JUJW01000003.1	873	909	TGGCAGTTTCTTTGCAGACACGTATCTGTTCAACAAA	JUJW01000003.1.1	JUJW01000003.1.1	166	2718	+	AutoIPR: IPR003995:RTX toxin determinant A;IPR010566:Haemolysin-type calcium binding-related;
long-mer1261	JUJW01000003.1	938	1014	AAGGCGGTGCTGACACGCTGGTGTTTGGTGAGGGGATTATTGCTAGCCAGGTGCGACTGCTGCGCGAAGGGCAAGAT	JUJW01000003.1.1	JUJW01000003.1.1	166	2718	+	AutoIPR: IPR003995:RTX toxin determinant A;IPR010566:Haemolysin-type calcium binding-related;
long-mer1262	JUJW01000003.1	1080	1113	TTACCGTAACTACAGCGCCGATATTGAGCAGATC	JUJW01000003.1.1	JUJW01000003.1.1	166	2718	+	AutoIPR: IPR003995:RTX toxin determinant A;IPR010566:Haemolysin-type calcium binding-related;
long-mer1263	JUJW01000003.1	1123	1178	GACGGCACGGTATGGACTGGGCAGATCTTGAGCAGGCTGGGCTTCAGCACGCTGGG	JUJW01000003.1.1	JUJW01000003.1.1	166	2718	+	AutoIPR: IPR003995:RTX toxin determinant A;IPR010566:Haemolysin-type calcium binding-related;
long-mer1264	JUJW01000003.1	1209	1239	TGAAGCGAGTAACCGTCTGGAAGGCGGCGCC	JUJW01000003.1.1	JUJW01000003.1.1	166	2718	+	AutoIPR: IPR003995:RTX toxin determinant A;IPR010566:Haemolysin-type calcium binding-related;
long-mer1265	JUJW01000003.1	1275	1297	AGATAACGTGTTCAGCGGGGGTA	JUJW01000003.1.1	JUJW01000003.1.1	166	2718	+	AutoIPR: IPR003995:RTX toxin determinant A;IPR010566:Haemolysin-type calcium binding-related;
long-mer1266	JUJW01000003.1	1381	1423	CCAGGAGGGAGCTTCGATAGGTTCGTCTTTGGCGAAGGGATTA	JUJW01000003.1.1	JUJW01000003.1.1	166	2718	+	AutoIPR: IPR003995:RTX toxin determinant A;IPR010566:Haemolysin-type calcium binding-related;
long-mer1267	JUJW01000003.1	2642	2684	CTGCGGTAACGACGATGCAAGTCAGTGTGGGTGAGACCAAGGA	JUJW01000003.1.1	JUJW01000003.1.1	166	2718	+	AutoIPR: IPR003995:RTX toxin determinant A;IPR010566:Haemolysin-type calcium binding-related;
long-mer1268	JUJW01000003.1	2696	2719	TGGTCGCCAGTTCGATTGTGTAAG	JUJW01000003.1.1	JUJW01000003.1.1	166	2718	+	AutoIPR: IPR003995:RTX toxin determinant A;IPR010566:Haemolysin-type calcium binding-related;
long-mer1269	JUJW01000003.1	5272	5314	CTTGCTGCTGTTGAGTCAAGTAATTTTGTCGATGCAGTTGCCG	JUJW01000003.1.5	JUJW01000003.1.5	4142	5488	+	AutoIPR: IPR001046:NRAMP family;
long-mer1270	JUJW01000003.1	5604	5641	TGGTTGTTGATGGTGTCGATGGTGGCAGCAGGCGCCAC	NA
long-mer1271	JUJW01000003.1	6616	6658	GGCTTGTGGGTAGATGGCACCTAGGCGGGGGTCGTTTGGGTCC	JUJW01000003.1.7	JUJW01000003.1.7	5995	6660	-	AutoIPR: IPR016181:Acyl-CoA N-acyltransferase;IPR030700:Arginine-tRNA-protein transferase;
long-mer1272	JUJW01000003.1	6687	6729	GCCAGTAACCGCATGGGTGAAAGTTGGTCTTGAATAGCTGTAG	NA
long-mer1273	JUJW01000003.1	7035	7163	TGTTGGATGTTTGGATGATGCCTTAAGTGGCTTTCGTGTTGTGTATCGGCATCACATGGAGGTTGTTTTGTGTTTCTTTAGGTGGGTATCTGCGTATCTTGGAGGGTAGGAGATCGTTATGGAGATGAG	NA
long-mer1274	JUJW01000003.1	7241	7293	TTGTGTTTGGAGCGATGTTTGCGGTGTTGTCATTGGAGGCGGGAAGTGATGCC	JUJW01000003.1.8	JUJW01000003.1.8	7289	7444	+	
long-mer1275	JUJW01000003.1	7467	7509	CGTGCGAGGGGTTGGTCATTTACATGGACGATCCAGACGGTTG	JUJW01000003.1.9	JUJW01000003.1.9	7490	7822	+	
long-mer1276	JUJW01000003.1	8651	8693	TGCTGAATCTCTGAATCTGTTATGCATTTTTCCGATCTTTTGG	NA
long-mer1277	JUJW01000003.1	9162	9204	GGGCGAGCTGTATAACGACTAAAGATGGGTGATTCTCGGCGAT	NA
long-mer1278	JUJW01000003.1	9513	9555	CTGGAGGAGTTGTGGTTGCAGTGGCATCAGCTGCGGTGTTGGC	JUJW01000003.1.12	JUJW01000003.1.12	9442	9759	-	
long-mer1279	JUJW01000003.1	10107	10151	TTATATATGGGTTTGTGCGTCGCTGTTGTGGTGTGTGACATCCAT	NA
long-mer1280	JUJW01000003.1	10409	10451	TGCAGTACGACACTGAATGCGTGTCTTTCGTATAGAAGCGTGT	NA
long-mer1281	JUJW01000003.1	10735	10837	CAAATATTTGAGCGATAATTAAGTAATTCTTCGCATAAAATATATGAAATCCGTCATATATTTCTCCTTGCGCATTGAAGGCTAAATGAAAACGATGAAAACG	JUJW01000003.1.13	JUJW01000003.1.13	10816	11166	-	AutoIPR: IPR018357:Hexapeptide transferase,conserved site;
long-mer1282	JUJW01000003.1	10876	10909	TGCTGCTTTGAGTGCCTGCGGTGGTGGTGTGTTA	JUJW01000003.1.13	JUJW01000003.1.13	10816	11166	-	AutoIPR: IPR018357:Hexapeptide transferase,conserved site;
long-mer1283	JUJW01000003.1	11093	11217	CCGACACCGACACCGACACCGGCACCATGGCCTATTTTGGATCCGGCGTTAGCTGCCAAGTTTTGGCTGCACATAGATGGTACGAATACAGAGCCTGCTTATATACTTGGCTTTACTGGCAAGGG	JUJW01000003.1.13	JUJW01000003.1.13	10816	11166	-	AutoIPR: IPR018357:Hexapeptide transferase,conserved site;
long-mer1284	JUJW01000003.1	11297	11358	TATGTGGATTATCAAGACCCCACCACTCCAGATGATAGTCTTGGCCATGGCACCAACGTGGC	JUJW01000003.1.14	JUJW01000003.1.14	11222	13840	+	AutoIPR: IPR015500:Peptidase S8,subtilisin-related; IPR023827:Peptidase S8, subtilisin,Asp-active site; IPR023828:Peptidase S8, subtilisin,Ser-active site;
long-mer1285	JUJW01000003.1	11364	11406	TCATTGCGGGGCAACCCGTTGGATACTGGCCCGGTGGTATCGC	JUJW01000003.1.14	JUJW01000003.1.14	11222	13840	+	AutoIPR: IPR015500:Peptidase S8,subtilisin-related; IPR023827:Peptidase S8, subtilisin,Asp-active site; IPR023828:Peptidase S8, subtilisin,Ser-active site;
long-mer1286	JUJW01000003.1	11414	11666	GCGACTATCTTCTCAGCGCGTCACGTCCCGTCTGCAGCAGAAAATGAAAAAGCAAAAGCAGACCCAATAGGCGGGGGCTTTTTTGAAAAAGAATCATCAAAGATAAAACGCATCAATGCCGACATGATTGCCGCAGGAGTGCGTATTCAAAACAACTCCTGGACATATAGTCTTGGTGAACCAGAAGAAGAAGGTGAGAAATTATGGAGAAATCCAATCTCCGCTGGTTTGATCGTGAATGCATACCGTGACT	JUJW01000003.1.14	JUJW01000003.1.14	11222	13840	+	AutoIPR: IPR015500:Peptidase S8,subtilisin-related; IPR023827:Peptidase S8, subtilisin,Asp-active site; IPR023828:Peptidase S8, subtilisin,Ser-active site;
long-mer1287	JUJW01000003.1	11708	11759	AACGAAAGTAAACCGCAACCGGGTCTACCTCCCAGATTGCCGAGCTTGCCCA	JUJW01000003.1.14	JUJW01000003.1.14	11222	13840	+	AutoIPR: IPR015500:Peptidase S8,subtilisin-related; IPR023827:Peptidase S8, subtilisin,Asp-active site; IPR023828:Peptidase S8, subtilisin,Ser-active site;
long-mer1288	JUJW01000003.1	11761	11911	GGTGGAGGGGGGGGCATCGCCCGCCGACCTGCAAAGGGGATGGTTAGTGGTTGCTGCACTGAATGATGATCATCCCGACCAATTAGCTTCGTACTCGAACCATTGCGGCATCACAATGCACTATTGCTTGGCTGCACCAGGTGATGTCGTG	JUJW01000003.1.14	JUJW01000003.1.14	11222	13840	+	AutoIPR: IPR015500:Peptidase S8,subtilisin-related; IPR023827:Peptidase S8, subtilisin,Asp-active site; IPR023828:Peptidase S8, subtilisin,Ser-active site;
long-mer1289	JUJW01000003.1	11914	11985	AATACATAACAGCGTGACCAATGTTGGCGATGAAAATTATGTAAAACAGTGGGGCACCTCATTTTCAGCGCC	JUJW01000003.1.14	JUJW01000003.1.14	11222	13840	+	AutoIPR: IPR015500:Peptidase S8,subtilisin-related; IPR023827:Peptidase S8, subtilisin,Asp-active site; IPR023828:Peptidase S8, subtilisin,Ser-active site;
long-mer1290	JUJW01000003.1	12321	12346	TGCAAGCGTCCAGCTTGGGTGTATCC	JUJW01000003.1.14	JUJW01000003.1.14	11222	13840	+	AutoIPR: IPR015500:Peptidase S8,subtilisin-related; IPR023827:Peptidase S8, subtilisin,Asp-active site; IPR023828:Peptidase S8, subtilisin,Ser-active site;
long-mer1291	JUJW01000003.1	20983	21018	CTGACGTGCTCGCGTAAAAAACAGTATTGCAATACC	NA
long-mer1292	JUJW01000003.1	21092	21134	TGTGATTTTCTGATGTTGTCCTGTATTACTTTCAATAACAGAA	NA
long-mer1293	JUJW01000003.1	22494	22536	GCACAGTCACGTTGAGTGTGGTTTCTAGCGTGTCAGTCAATTT	JUJW01000003.1.21	JUJW01000003.1.21	22217	25243	+	AutoIPR: IPR000531:TonB-dependent receptor,beta-barrel; IPR013784:Carbohydrate-binding-like fold;
long-mer1294	JUJW01000003.1	22709	22751	CCAGGCATGGCGTTCAACATTAACCCTCAGGGACGCACCACAC	JUJW01000003.1.21	JUJW01000003.1.21	22217	25243	+	AutoIPR: IPR000531:TonB-dependent receptor,beta-barrel; IPR013784:Carbohydrate-binding-like fold;
long-mer1295	JUJW01000003.1	26185	26227	CTTCAGACACGCCCTTCCAGTTGTTGACGACTCGGGTCCAGTA	JUJW01000003.1.22	JUJW01000003.1.22	25349	26791	-	AutoIPR: IPR000043:Adenosylhomocysteinase;IPR016040:NAD(P)-binding domain;
long-mer1296	JUJW01000003.1	26528	26561	AAAGATGTTGCATGAGGCCCAGCGTACATCGGCA	JUJW01000003.1.22	JUJW01000003.1.22	25349	26791	-	AutoIPR: IPR000043:Adenosylhomocysteinase;IPR016040:NAD(P)-binding domain;
long-mer1297	JUJW01000003.1	27450	27492	ACTTGGTGAATGTCTTTGCTGTTGGACGTGTTTCGTTCAGTTC	NA
long-mer1298	JUJW01000003.1	30001	30025	GGTGTTGGTGTTGGTGTTTTTTGGT	NA
long-mer1299	JUJW01000003.1	30764	30806	TGTGTGTGGTGCTGATTCGTGCTGCAGTGTCCCCGAGTGTTGC	NA
long-mer1300	JUJW01000003.1	30996	31038	AAGGTCTTCTCCTGCGAGGATATTGGGCAGGGCAAAACGATTG	JUJW01000003.1.27	JUJW01000003.1.27	30810	31967	-	AutoIPR: IPR003835:Glycosyl transferase, family19;
long-mer1301	JUJW01000003.1	31041	31083	TTTTAGTAGTTTCAGTGTTTTAACAATGCGATAGGTGAGTGGT	JUJW01000003.1.27	JUJW01000003.1.27	30810	31967	-	AutoIPR: IPR003835:Glycosyl transferase, family19;
long-mer1302	JUJW01000003.1	32186	32228	TTGATGGCGGTGATGCGTTCGAGAGTGAAGTTGCGCCGTTTCA	JUJW01000003.1.28	JUJW01000003.1.28	32044	32835	-	AutoIPR:IPR010137:Acyl-[acyl-carrier-protein]--UDP-N-acetylglucosamine O-acyltransferase; IPR029098:UdpN-acetylglucosamine O-acyltransferase, C-terminal;
long-mer1303	JUJW01000003.1	32824	32870	ATGCTTATTCATCACTGCTTCTATAATGGGCGCTTAAGACTTGACAC	JUJW01000003.1.28	JUJW01000003.1.28	32044	32835	-	AutoIPR:IPR010137:Acyl-[acyl-carrier-protein]--UDP-N-acetylglucosamine O-acyltransferase; IPR029098:UdpN-acetylglucosamine O-acyltransferase, C-terminal;
long-mer1303	JUJW01000003.1	32824	32870	ATGCTTATTCATCACTGCTTCTATAATGGGCGCTTAAGACTTGACAC	JUJW01000003.1.29	JUJW01000003.1.29	32857	33339	-	AutoIPR:IPR010084:Beta-hydroxyacyl-(acyl-carrier-protein)dehydratase FabZ; IPR029069:HotDog domain;
long-mer1304	JUJW01000003.1	34122	34206	TTTGGCGATCAGTACTGTACCCGAGGCTGTTTTGACATCGTCGGCATGGAGCACAATGACGCCTGCACGACTATTGAGGAGCTGT	JUJW01000003.1.30	JUJW01000003.1.30	33336	34352	-	AutoIPR: IPR007691:UDP-3-O-[3-hydroxymyristoyl]glucosamine N-acyltransferase LpxD;
long-mer1305	JUJW01000003.1	43520	43562	TTGCCGCCACCGATTGGGTTGTCATTGCGATAAATTCCTGGAT	JUJW01000003.1.37	JUJW01000003.1.37	42487	43830	-	AutoIPR: IPR005017:Membrane protein, aromatichydrocarbon degradation;
long-mer1306	JUJW01000003.1	43870	43912	CTTACCTGCCTATTCTGCTATTTAGCTAGAGCCAGGCAGTAGA	NA
long-mer1307	JUJW01000003.1	45493	45535	GTAATGTCTGGTTTTGAAGCAACCTTGTGTTCCGTCAGATGTT	NA
long-mer1308	JUJW01000003.1	51220	51265	ATTGCAGGCCAGTGATAGGGTATGCGATCTGTTGCGAGGGTTTGTA	NA
long-mer1309	JUJW01000003.1	51342	51384	TAGGTCGATCGCGGTCCTTATTGGATAGTCCAGTGCATCTTTG	JUJW01000003.1.49	JUJW01000003.1.49	51306	52025	-	AutoIPR:IPR006148:Glucosamine/galactosamine-6-phosphateisomerase;
long-mer1310	JUJW01000003.1	51996	52042	GGTGATGCGTGCGTCGTTTGGAGGGATCATGCCTTGATGTCCTGCGG	JUJW01000003.1.49	JUJW01000003.1.49	51306	52025	-	AutoIPR:IPR006148:Glucosamine/galactosamine-6-phosphateisomerase;
long-mer1310	JUJW01000003.1	51996	52042	GGTGATGCGTGCGTCGTTTGGAGGGATCATGCCTTGATGTCCTGCGG	JUJW01000003.1.50	JUJW01000003.1.50	52022	53035	-	AutoIPR: IPR003836:Glucokinase;
long-mer1311	JUJW01000003.1	52452	52494	CCGAATTGTTGTGACAGGATTCCCAGGATCCGGATTTCTTCTG	JUJW01000003.1.50	JUJW01000003.1.50	52022	53035	-	AutoIPR: IPR003836:Glucokinase;
long-mer1312	JUJW01000003.1	53737	53779	GGCCGGGGGTTCCATGGCGACAAGGCATAGGAGTTGCAGGATG	JUJW01000003.1.51	JUJW01000003.1.51	53032	54465	-	AutoIPR: IPR001282:Glucose-6-phosphatedehydrogenase;
long-mer1313	JUJW01000003.1	54987	55029	GAGCGTGTGGTGAATGACGTGTCGCCGAAGGATCGTAATGTTG	JUJW01000003.1.52	JUJW01000003.1.52	54795	55889	+	AutoIPR: IPR008995:Molybdate/tungstate binding,C-terminal; IPR012340:Nucleic acid-binding, OB-fold;IPR017879:ABC transporter, spermidine/putrescine importATP-binding protein, PotA; IPR027417:P-loop containingnucleoside triphosphate hydrolase;
long-mer1314	JUJW01000003.1	55115	55157	TACTGAGGCCATTGCCGAGCGTATTAAGAATGTGGCCGAGATG	JUJW01000003.1.52	JUJW01000003.1.52	54795	55889	+	AutoIPR: IPR008995:Molybdate/tungstate binding,C-terminal; IPR012340:Nucleic acid-binding, OB-fold;IPR017879:ABC transporter, spermidine/putrescine importATP-binding protein, PotA; IPR027417:P-loop containingnucleoside triphosphate hydrolase;
long-mer1315	JUJW01000003.1	55394	55448	TCTCGGTCACCGTATTGTGTTACTCAAAGATGGTGTGATCCAGCAGATTGATACC	JUJW01000003.1.52	JUJW01000003.1.52	54795	55889	+	AutoIPR: IPR008995:Molybdate/tungstate binding,C-terminal; IPR012340:Nucleic acid-binding, OB-fold;IPR017879:ABC transporter, spermidine/putrescine importATP-binding protein, PotA; IPR027417:P-loop containingnucleoside triphosphate hydrolase;
long-mer1316	JUJW01000003.1	55573	55602	CCGGTGAGTGCGTCATGTTTGCTGGTGCGA	JUJW01000003.1.52	JUJW01000003.1.52	54795	55889	+	AutoIPR: IPR008995:Molybdate/tungstate binding,C-terminal; IPR012340:Nucleic acid-binding, OB-fold;IPR017879:ABC transporter, spermidine/putrescine importATP-binding protein, PotA; IPR027417:P-loop containingnucleoside triphosphate hydrolase;
long-mer1317	JUJW01000003.1	55622	55664	CGGGCGTGATGTGGTGTTGGGAGTACGTCCGGAGCACATACGG	JUJW01000003.1.52	JUJW01000003.1.52	54795	55889	+	AutoIPR: IPR008995:Molybdate/tungstate binding,C-terminal; IPR012340:Nucleic acid-binding, OB-fold;IPR017879:ABC transporter, spermidine/putrescine importATP-binding protein, PotA; IPR027417:P-loop containingnucleoside triphosphate hydrolase;
long-mer1318	JUJW01000003.1	57308	57350	ATTGGATCCGGTGCGTTATGGAGATTGGGAGAAAGATGGGCGC	JUJW01000003.1.55	JUJW01000003.1.55	57150	57365	+	AutoIPR: IPR012875:Protein of unknown functionDUF1674;
long-mer1319	JUJW01000003.1	57828	57870	GTACACCACTCAAAAATGCCCTTGGTCTAGGTGCTGCTAAGGC	JUJW01000003.1.57	JUJW01000003.1.57	57815	58198	+	AutoIPR: IPR000701:Succinatedehydrogenase/Fumarate reductase, transmembrane subunit;
long-mer1320	JUJW01000003.1	58223	58265	TACCGAACACAAATATGACATTGTTGTCGTTGGTGCTGGCGGT	JUJW01000003.1.58	JUJW01000003.1.58	58206	59996	+	AutoIPR: IPR011803:Adenylylsulphate reductase,alpha subunit; IPR014006:Succinate dehydrogenase/fumaratereductase, flavoprotein subunit; IPR027477:Succinatedehydrogenase/fumarate reductase flavoprotein, catalyticdomain;
long-mer1321	JUJW01000003.1	58454	58496	TGACCAGGATGCGATTGAGTATATGTGCCGTGAGGCAATCCCG	JUJW01000003.1.58	JUJW01000003.1.58	58206	59996	+	AutoIPR: IPR011803:Adenylylsulphate reductase,alpha subunit; IPR014006:Succinate dehydrogenase/fumaratereductase, flavoprotein subunit; IPR027477:Succinatedehydrogenase/fumarate reductase flavoprotein, catalyticdomain;
long-mer1322	JUJW01000003.1	61137	61179	CTCTCATCGTTACCATGCGGGTCTTGCCTGCTTGAGTGGTCAC	JUJW01000003.1.60	JUJW01000003.1.60	60923	61171	+	AutoIPR: IPR005631:Flavinator of succinatedehydrogenase;
long-mer1322	JUJW01000003.1	61137	61179	CTCTCATCGTTACCATGCGGGTCTTGCCTGCTTGAGTGGTCAC	JUJW01000003.1.61	JUJW01000003.1.61	61122	61574	+	
long-mer1323	JUJW01000003.1	61435	61474	TTTCTTGGCGTGTTCTGGATAACTGCCGTATGTATCTGTT	JUJW01000003.1.61	JUJW01000003.1.61	61122	61574	+	
long-mer1324	JUJW01000003.1	63964	63993	AAGTGTGATCCGGCACGCAACCTGCTTGCG	JUJW01000003.1.64	JUJW01000003.1.64	63878	66382	+	AutoIPR: IPR004797:Competence proteinComEC/Rec2; 
long-mer1325	JUJW01000003.1	67733	67770	CTGATATGTCGATGGGTCGCGCCGCGCGTAGCATTGCT	JUJW01000003.1.67	JUJW01000003.1.67	67468	69237	+	AutoIPR: IPR011527:ABC transporter type 1,transmembrane domain; IPR011917:ABC transporter, lipid Aexport, MsbA; IPR027417:P-loop containing nucleosidetriphosphate hydrolase;
long-mer1326	JUJW01000003.1	69366	69408	TGGCGGCGTCGCTATGGAGTGACTGTACCCGTCGTGGTGATCG	JUJW01000003.1.68	JUJW01000003.1.68	69234	70253	+	AutoIPR: IPR003758:Tetraacyldisaccharide4'-kinase; IPR027417:P-loop containing nucleosidetriphosphate hydrolase;
long-mer1327	JUJW01000003.1	70743	70785	AGCTGCCATTAGAAACATTGCATTTTCTGCTGCGGTTGGTGGG	NA
long-mer1328	JUJW01000003.1	75181	75215	TGTCTGTGGTGTTGCTTAGCAGGTGATGGCTCGTG	NA
long-mer1329	JUJW01000003.1	76281	76322	CGGCTGGCGAAGATGTGGCGCCGATTAAGGCTTATGACAATG	JUJW01000003.1.75	JUJW01000003.1.75	76295	76672	+	
long-mer1330	JUJW01000003.1	76548	76590	TAAGAAGCGTAATTACTACAGAGGTTCATTGTGTCGAAACGCC	JUJW01000003.1.75	JUJW01000003.1.75	76295	76672	+	
long-mer1331	JUJW01000003.1	77895	77937	CCTGCTTGTTGGTACAGGAGGTTATCAGTAGTGCGTTCAGGCG	JUJW01000003.1.78	JUJW01000003.1.78	77771	77947	+	
long-mer1332	JUJW01000003.1	77980	78022	GTGCCTGTAGGTCAGTTGCTTTGTTAACTGTTCTTATCGTTGT	JUJW01000003.1.79	JUJW01000003.1.79	78013	78612	-	AutoIPR: IPR010089:Flavoprotein WrbA;IPR029039:Flavoprotein-like;
long-mer1333	JUJW01000003.1	79544	79586	TGTTTGAGGTGCCGTTGTTGGTGATTATCAATGAGGTTTGGTT	JUJW01000003.1.80	JUJW01000003.1.80	79186	80370	+	AutoIPR: IPR002638:Quinolinate phosphoribosyltransferase, C-terminal; IPR007229:Nicotinatephosphoribosyltransferase family;
long-mer1334	JUJW01000003.1	81345	81387	TTAATAAATTTTGGTCACGTTGTCTCTGACTCAGTGCCGCAAG	NA
long-mer1335	JUJW01000003.1	81417	81458	TGTGTGTTGGTTCGGTGTGTGGTGAATAAGAGTTCGAGGCGA	NA
long-mer1336	JUJW01000003.1	81558	81633	TGTGTTGTTCATCGGTCTTCCCAAAGTGGCGTGTGCCAAGTTCACATTTTATTTGGATGAGCGGCTGCTGCTGCGG	NA
long-mer1337	JUJW01000003.1	81720	81816	CATTTTTTCGCGTTGCAGGATGTGAGTTGATTACGTGAGAGCAATTGAATATTGGGCCGTTATGATCTTTGTGGGTACTGTATATGATCGATACGTA	NA
long-mer1338	JUJW01000003.1	82040	82079	ATATGTAGTGAGCGTATAAATTTTTACTTTTAGGTATGAG	NA
long-mer1339	JUJW01000003.1	82277	82319	TTTGACGTATGGCGAGGCTCTACATTTATTTGGAGCGGGACGA	NA
long-mer1340	JUJW01000003.1	83959	83999	GCAAGCGGTGCTCATTGGTATGAGTTTTGCGGCAGAAGTAG	JUJW01000003.1.84	JUJW01000003.1.84	82889	85660	+	AutoIPR: IPR002298:DNA polymerase A;IPR029060:PIN domain-like;
long-mer1341	JUJW01000003.1	84054	84096	TTGATCGTGGGCAGGCGCTGGAATTACTGCAACCGCTGCTGGA	JUJW01000003.1.84	JUJW01000003.1.84	82889	85660	+	AutoIPR: IPR002298:DNA polymerase A;IPR029060:PIN domain-like;
long-mer1342	JUJW01000003.1	84364	84406	TGAGGATGCGGATATTACGTTTCGCTTGCACTGTGTGCTGGCG	JUJW01000003.1.84	JUJW01000003.1.84	82889	85660	+	AutoIPR: IPR002298:DNA polymerase A;IPR029060:PIN domain-like;
long-mer1343	JUJW01000003.1	84997	85050	GTTGAGGATCATGGCGCATCTCTCCGGGGATGTGGGGCTTGTTGATGCGTTTGA	JUJW01000003.1.84	JUJW01000003.1.84	82889	85660	+	AutoIPR: IPR002298:DNA polymerase A;IPR029060:PIN domain-like;
long-mer1344	JUJW01000003.1	85060	85102	GGATGTGCATTGTGCTATCGCCGCGGAGGTGTTCGGTCGTGGA	JUJW01000003.1.84	JUJW01000003.1.84	82889	85660	+	AutoIPR: IPR002298:DNA polymerase A;IPR029060:PIN domain-like;
long-mer1345	JUJW01000003.1	85495	85537	ACTGATGATCTTGCAAGTACATGATGAATTAGTGTTTGAGGCG	JUJW01000003.1.84	JUJW01000003.1.84	82889	85660	+	AutoIPR: IPR002298:DNA polymerase A;IPR029060:PIN domain-like;
long-mer1346	JUJW01000003.1	86630	86672	CAGATTCCTCTGGTGTGGGGGGCCAATTTCAGTGTGGGTATGG	JUJW01000003.1.86	JUJW01000003.1.86	86348	87016	+	AutoIPR: IPR011859:Dihydrodipicolinatereductase, plant-type; IPR016040:NAD(P)-binding domain;IPR023940:Dihydrodipicolinate reductase;
long-mer1347	JUJW01000003.1	86954	86982	GTAGCCCAGCGTGTGGTGGGGCGTGTGCC	JUJW01000003.1.86	JUJW01000003.1.86	86348	87016	+	AutoIPR: IPR011859:Dihydrodipicolinatereductase, plant-type; IPR016040:NAD(P)-binding domain;IPR023940:Dihydrodipicolinate reductase;
long-mer1348	JUJW01000003.1	87007	87155	GATTATGTGAGTTGATACTCGTCTTTCAACTTCCGCGTGTTGTCTGTGTGGTGATGTTGGGCTGGTATGCGGCGATGCTTGCCGTTAGAATCTCAGCCTGCCCGAATCTAGCGTCGGACCGGTCTCAGCGCCGTGTTCGAGCTTTCCTG	JUJW01000003.1.86	JUJW01000003.1.86	86348	87016	+	AutoIPR: IPR011859:Dihydrodipicolinatereductase, plant-type; IPR016040:NAD(P)-binding domain;IPR023940:Dihydrodipicolinate reductase;
long-mer1349	JUJW01000003.1	87249	87291	TACCGTATTCGAGGGTGATGCCGTAGGCGCTAATGGGCTTTCC	JUJW01000003.1.87	JUJW01000003.1.87	87214	88338	+	AutoIPR: IPR006274:Carbamoyl-phosphatesynthase, small subunit; IPR029062:Class I glutamineamidotransferase-like;
long-mer1350	JUJW01000003.1	89604	89646	GTGACTAAAATCCCGCGTTTTTCTTTCGAGAAGTTTCCGCAAG	JUJW01000003.1.89	JUJW01000003.1.89	88539	91781	+	AutoIPR: IPR006275:Carbamoyl-phosphatesynthase, large subunit; IPR006284:Glutathionesynthetase, prokaryotic; IPR011607:Methylglyoxalsynthase-like domain; IPR013815:ATP-grasp fold, subdomain1; IPR014084:Urea carboxylase;
long-mer1351	JUJW01000003.1	93736	93778	AGCCCTGGCGGGTGTCGGGGTAATTTTTTATGTACTACTTGCG	JUJW01000003.1.92	JUJW01000003.1.92	93185	94993	+	AutoIPR: IPR004610:Bacterial RecJ exonuclease;
long-mer1352	JUJW01000003.1	95899	95923	TTTGGATCTGGCTGAAATAGAACAA	JUJW01000003.1.94	JUJW01000003.1.94	95759	96775	+	AutoIPR: IPR004374:Peptide chain release factor2; IPR014720:Double-stranded RNA-binding domain;
long-mer1353	JUJW01000003.1	97030	97072	ACTTTTAGCACTACGTGCGCACGGCGTGGCTTATCCGAATGAT	JUJW01000003.1.95	JUJW01000003.1.95	96959	98479	+	AutoIPR: IPR018150:Aminoacyl-tRNA synthetase,class II (D/K/N)-like;
long-mer1354	JUJW01000003.1	97131	97176	GGACTGCTGAGGCCCTGGAAGTGTTCGGCGATCGCGTCCGTATGGC	JUJW01000003.1.95	JUJW01000003.1.95	96959	98479	+	AutoIPR: IPR018150:Aminoacyl-tRNA synthetase,class II (D/K/N)-like;
long-mer1355	JUJW01000003.1	97264	97306	GAGTAACGTGCTTGGCGAGGAGAGCTATGCCGCATTCAAGGTG	JUJW01000003.1.95	JUJW01000003.1.95	96959	98479	+	AutoIPR: IPR018150:Aminoacyl-tRNA synthetase,class II (D/K/N)-like;
long-mer1356	JUJW01000003.1	97388	97430	TTGCGACTTTTGACGAAGGCGCTACGTCCATTGCCTGACAAGT	JUJW01000003.1.95	JUJW01000003.1.95	96959	98479	+	AutoIPR: IPR018150:Aminoacyl-tRNA synthetase,class II (D/K/N)-like;
long-mer1357	JUJW01000003.1	97501	97543	GCGTGAGATTTTCATCAAACGTTCCAAGATCATTCGTGCGCTG	JUJW01000003.1.95	JUJW01000003.1.95	96959	98479	+	AutoIPR: IPR018150:Aminoacyl-tRNA synthetase,class II (D/K/N)-like;
long-mer1358	JUJW01000003.1	97642	97684	CAATGCCTTGGATTTAGAGTTGTATCTGCGCGTGGCCCCAGAG	JUJW01000003.1.95	JUJW01000003.1.95	96959	98479	+	AutoIPR: IPR018150:Aminoacyl-tRNA synthetase,class II (D/K/N)-like;
long-mer1359	JUJW01000003.1	97756	97798	GGGGGTGTCGACCCGGCACAATCCCGAATTTACGATGCTTGAG	JUJW01000003.1.95	JUJW01000003.1.95	96959	98479	+	AutoIPR: IPR018150:Aminoacyl-tRNA synthetase,class II (D/K/N)-like;
long-mer1360	JUJW01000003.1	97886	97928	ACCCAGGTGATTTGGGACGGTACTCAGATTGATCTGGGTCCGA	JUJW01000003.1.95	JUJW01000003.1.95	96959	98479	+	AutoIPR: IPR018150:Aminoacyl-tRNA synthetase,class II (D/K/N)-like;
long-mer1361	JUJW01000003.1	98466	98507	GTCCAGAACGTTAATTGATACTCAATCAAAATGTGACGGGAA	JUJW01000003.1.95	JUJW01000003.1.95	96959	98479	+	AutoIPR: IPR018150:Aminoacyl-tRNA synthetase,class II (D/K/N)-like;
long-mer1362	JUJW01000003.1	98886	98928	ATTCGCGCGGCGCCTCCATCGGCTGCCCAACCGCCGCGATATT	JUJW01000003.1.96	JUJW01000003.1.96	98617	99771	+	AutoIPR: IPR003607:HD/PDEase domain;IPR011006:CheY-like superfamily;
long-mer1363	JUJW01000003.1	99115	99157	TTGTGTGCTGTGATGACTGAGTTCGAAGAACGGGAGCGCGAAA	JUJW01000003.1.96	JUJW01000003.1.96	98617	99771	+	AutoIPR: IPR003607:HD/PDEase domain;IPR011006:CheY-like superfamily;
long-mer1364	JUJW01000003.1	99549	99591	TGCCGTGGCTGATGTATTTGATGCATTGATCTCATTACGCCCT	JUJW01000003.1.96	JUJW01000003.1.96	98617	99771	+	AutoIPR: IPR003607:HD/PDEase domain;IPR011006:CheY-like superfamily;
long-mer1365	JUJW01000003.1	99760	99808	CAAGAAAGCTAAATGGATATGGGGTCGGCTATCGCAGCGACCGGATAGT	JUJW01000003.1.96	JUJW01000003.1.96	98617	99771	+	AutoIPR: IPR003607:HD/PDEase domain;IPR011006:CheY-like superfamily;
long-mer1365	JUJW01000003.1	99760	99808	CAAGAAAGCTAAATGGATATGGGGTCGGCTATCGCAGCGACCGGATAGT	JUJW01000003.1.97	JUJW01000003.1.97	99755	101908	+	AutoIPR: IPR005467:Signal transductionhistidine kinase, core; IPR011006:CheY-like superfamily;IPR014409:Signal transduction histidine kinase,hybrid-type, aerobic respiration control ArcB;IPR022510:Sortase system, histidine kinase;
long-mer1366	JUJW01000003.1	99816	99858	TCCAAAACCTGATCAGGCTTGCCATCGTCTTGCTCTTCATCAT	JUJW01000003.1.97	JUJW01000003.1.97	99755	101908	+	AutoIPR: IPR005467:Signal transductionhistidine kinase, core; IPR011006:CheY-like superfamily;IPR014409:Signal transduction histidine kinase,hybrid-type, aerobic respiration control ArcB;IPR022510:Sortase system, histidine kinase;
long-mer1367	JUJW01000003.1	99919	99949	GGTGCTGCTCTCCGATCTTGGCGTGTCGCTG	JUJW01000003.1.97	JUJW01000003.1.97	99755	101908	+	AutoIPR: IPR005467:Signal transductionhistidine kinase, core; IPR011006:CheY-like superfamily;IPR014409:Signal transduction histidine kinase,hybrid-type, aerobic respiration control ArcB;IPR022510:Sortase system, histidine kinase;
long-mer1368	JUJW01000003.1	100294	100318	TAAGGATGCACGTCATGCTAATGAG	JUJW01000003.1.97	JUJW01000003.1.97	99755	101908	+	AutoIPR: IPR005467:Signal transductionhistidine kinase, core; IPR011006:CheY-like superfamily;IPR014409:Signal transduction histidine kinase,hybrid-type, aerobic respiration control ArcB;IPR022510:Sortase system, histidine kinase;
long-mer1369	JUJW01000003.1	100705	100747	GGTCAAGTTTACCGAGCGTGGCGGGATTACATTGTGTGTCAGC	JUJW01000003.1.97	JUJW01000003.1.97	99755	101908	+	AutoIPR: IPR005467:Signal transductionhistidine kinase, core; IPR011006:CheY-like superfamily;IPR014409:Signal transduction histidine kinase,hybrid-type, aerobic respiration control ArcB;IPR022510:Sortase system, histidine kinase;
long-mer1370	JUJW01000003.1	106611	106653	CGCCGTGTTGCTGCTGACCTGAGTTACTATTCCTTATTGCGTC	JUJW01000003.1.100	JUJW01000003.1.100	105696	107147	+	
long-mer1371	JUJW01000003.1	108373	108413	CGCACGGCATTGGGTGCGCAGCAGGGGGGGGTGTTATTACT	JUJW01000003.1.101	JUJW01000003.1.101	107128	108537	+	AutoIPR:IPR005762:UDP-N-acetylmuramoylalanine-D-glutamateligase;
long-mer1372	JUJW01000003.1	110933	110975	GGCTTTGAAATAGTGAAGGTCTTTCAGTGTGTTGCTGGCTTGT	JUJW01000003.1.106	JUJW01000003.1.106	110567	111394	-	AutoIPR: IPR003171:Methylenetetrahydrofolatereductase; IPR029041:FAD-linked oxidoreductase-like;
long-mer1373	JUJW01000003.1	114744	114777	TCAGGCTGATCCACACTATTTGCAGGAGCAGTAT	JUJW01000003.1.109	JUJW01000003.1.109	113302	114795	+	AutoIPR: IPR003029:Ribosomal protein S1,RNA-binding domain; IPR012340:Nucleic acid-binding,OB-fold; IPR019307:RNA-binding protein AU-1/RibonucleaseE/G;
long-mer1374	JUJW01000003.1	117798	117840	GAACGTTCCTGAGTCAATTGATGGTACGGTCACGGGTAGTTTG	JUJW01000003.1.111	JUJW01000003.1.111	114916	118791	+	AutoIPR: IPR011836:Conserved hypotheticalprotein CHP02099; 
long-mer1375	JUJW01000003.1	125546	125588	GACACATGGCCTTGAAGCTGGTTAAGGCTCTTGGAGCCGATGT	JUJW01000003.1.118	JUJW01000003.1.118	124987	126045	+	AutoIPR: IPR002085:Alcohol dehydrogenasesuperfamily, zinc-type; IPR016040:NAD(P)-binding domain;IPR029752:D-isomer specific 2-hydroxyacid dehydrogenase,NAD-binding domain conserved site 1;
long-mer1376	JUJW01000003.1	131076	131118	TGCATGTTTGGGGACAATTCCAAGTTCGCCAAGTTCTCCTGTG	JUJW01000003.1.122	JUJW01000003.1.122	130770	131270	-	AutoIPR: IPR001469:ATPase, F1 complex,delta/epsilon subunit;
long-mer1377	JUJW01000003.1	138506	138548	GACATCGCAGGGGGTTTGTTTTTGGTCGTTGTATGCGATCTGA	NA
long-mer1378	JUJW01000003.1	138652	138678	CGAGCATACTCGAACATAACTGTGACT	NA
long-mer1379	JUJW01000003.1	152825	152850	ATTTATTAGTCAATGGACTAATGAGA	NA
long-mer1380	JUJW01000003.1	153354	153396	TTTGATAGTCACTTATCATGCTTTCTAAGTTGACTTACTTCTA	NA
long-mer1381	JUJW01000003.1	158487	158529	TTATTTTTATGAGTTCCAGTTTTTATTAGATTTAAAATTTATG	NA
long-mer1382	JUJW01000003.1	158629	158667	AAAAAGAGAATGCTTGCTTGCGTGCGTGATGAACACAGT	JUJW01000003.1.160	JUJW01000003.1.160	158638	158874	+	
long-mer1383	JUJW01000003.1	159103	159144	GCATCGCCAGCAGTGATATTTTACGTGTAGCTCCATGTTCTG	NA
long-mer1384	JUJW01000003.1	160057	160099	ACGCCTGATGGGATACGCCTGTAAGTTGTGGGTTTGCTTGGTC	JUJW01000003.1.162	JUJW01000003.1.162	159778	160080	+	AutoIPR: IPR004961:Lipase chaperone;
long-mer1384	JUJW01000003.1	160057	160099	ACGCCTGATGGGATACGCCTGTAAGTTGTGGGTTTGCTTGGTC	JUJW01000003.1.163	JUJW01000003.1.163	160084	160302	+	AutoIPR: IPR004961:Lipase chaperone;
long-mer1385	JUJW01000003.1	160209	160240	ACCCAAAGAGTATGATGTACAGGTCGAAAACC	JUJW01000003.1.163	JUJW01000003.1.163	160084	160302	+	AutoIPR: IPR004961:Lipase chaperone;
long-mer1386	JUJW01000003.1	161705	161747	TTACTATTTGTTGCACAAATCTGAGAGTGTGGGGTATTACCCG	JUJW01000003.1.165	JUJW01000003.1.165	160893	162185	+	AutoIPR: IPR017476:UDP-glucose/GDP-mannosedehydrogenase;
long-mer1387	JUJW01000003.1	162983	163025	TGTAGCCAAAATATAGTCAGACGGGGGTGTGTATAGCTTGGTT	NA
long-mer1388	JUJW01000003.1	164851	164893	ATTAATATTTTATAAATGAGGTTTGGCTCTGGGGTTCTGATTA	NA
long-mer1389	JUJW01000003.1	165293	165335	CCGAATCATTCAACTTAAAGTGCGTAGCCTCATGTGTAGAAAT	NA
long-mer1390	JUJW01000003.1	165382	165424	TTTATAGAGGTTGCTTTGAAGGAATGAAGAAGAGGTGGGTGAT	NA
long-mer1391	JUJW01000003.1	165802	165844	GTGCGTATTAATGGTTTCCGTACTGGTAAGGTGCCAGCTAAAG	JUJW01000003.1.169	JUJW01000003.1.169	165688	166983	+	AutoIPR: IPR005215:Trigger factor;IPR027304:Trigger factor/SurA domain;
long-mer1392	JUJW01000003.1	167570	167612	TGCTTTACGTGCGCGTCTAAATGAAATATTGGCTAAGCATACG	JUJW01000003.1.170	JUJW01000003.1.170	167118	167744	+	
long-mer1393	JUJW01000003.1	169211	169283	AAAGAAAGCTCTTGTAAGCTTTCCCGAATGGCCTCATAACGGGGCCATTGGTTTTTCTGTTGCCGTAAATTCA	NA
long-mer1394	JUJW01000003.1	172628	172670	CCTATGTGTCTGGAGCTCAGGTATCAACCCCATTCTTTGTAAT	NA
long-mer1395	JUJW01000003.1	175132	175168	TTTTTCGTGTCGAGTTAAGAGCCAAATATGATGAGTT	NA
long-mer1396	JUJW01000003.1	175374	175416	TGGAAAATGCTTGTCATTTTTTGTGGTTGAACATCATTAGTCT	NA
long-mer1397	JUJW01000003.1	177042	177084	CTTAATTTAAGCGCTTAATTATTGTTGGTCGTTGAGCGGCATC	JUJW01000003.1.176	JUJW01000003.1.176	176026	177051	+	AutoIPR: IPR007427:Protein of unknown functionDUF475;
long-mer1398	JUJW01000003.1	178462	178504	CCGCCGTATGCCGTTCGACTGCGCGCGTTTGGAGTGCGCTATC	JUJW01000003.1.177	JUJW01000003.1.177	178250	180742	+	AutoIPR: IPR000788:Ribonucleotide reductaselarge subunit, C-terminal; IPR008926:Ribonucleotidereductase R1 subunit, N-terminal;
long-mer1399	JUJW01000003.1	179056	179098	CTGGGCACTGTCTAACTTGTATATGACGGTGGCGACTCCCACC	JUJW01000003.1.177	JUJW01000003.1.177	178250	180742	+	AutoIPR: IPR000788:Ribonucleotide reductaselarge subunit, C-terminal; IPR008926:Ribonucleotidereductase R1 subunit, N-terminal;
long-mer1400	JUJW01000003.1	180214	180256	ATTGGCTAAGGAGAAGGGCACGTATGCAGTGTTTCCCGGCAGT	JUJW01000003.1.177	JUJW01000003.1.177	178250	180742	+	AutoIPR: IPR000788:Ribonucleotide reductaselarge subunit, C-terminal; IPR008926:Ribonucleotidereductase R1 subunit, N-terminal;
long-mer1401	JUJW01000003.1	182373	182415	GAAGGCGCATTCCCGCCTGTTAGTGGACTTCTATAAGGAACAT	JUJW01000003.1.180	JUJW01000003.1.180	182326	182652	+	AutoIPR: IPR012336:Thioredoxin-like fold;
long-mer1402	JUJW01000003.1	182764	182806	ATGGCGTTGCAATGCAAGGTTCTGGCGATGATCCAAACAGTCA	NA
long-mer1403	JUJW01000003.1	186062	186103	TTGATGAGCGGGTTGTTGTCCTATTTTATTTCGATGGGTTGG	NA
long-mer1404	JUJW01000003.1	186304	186346	TATGCCACCGTTGCAGTTTAGTGGGAATTCTACTGTGTTTCGG	NA
long-mer1405	JUJW01000003.1	190774	190816	GTGTTGTGGGAAAACGGCAATAGAAGTATGGGATAGCATATCC	NA
long-mer1406	JUJW01000003.1	191983	192025	AACAAGATTGACCGTCCTGGTTCTCGTCCGGATTGGGTTGTTG	JUJW01000003.1.191	JUJW01000003.1.191	191599	193428	+	AutoIPR: IPR004540:Translation elongationfactor EFG/EF2; IPR006298:GTP-binding protein TypA;IPR027417:P-loop containing nucleoside triphosphatehydrolase; IPR031157:Tr-type G domain, conserved site;
long-mer1407	JUJW01000003.1	197497	197538	GCTATAGGTATAACTGTACTTGCAGTTACTGCTATAGCTGTT	JUJW01000003.1.197	JUJW01000003.1.197	197380	197580	+	
long-mer1408	JUJW01000003.1	199368	199410	ATTGCAGCTTCAAGGTTGCCGTTGGCGAGTCGGTGGCTATTAT	JUJW01000003.1.198	JUJW01000003.1.198	197897	200020	+	AutoIPR: IPR001475:ATP-binding cassettesubfamily C member 9; IPR005074:Peptidase C39,bacteriocin processing; IPR027417:P-loop containingnucleoside triphosphate hydrolase;
long-mer1409	JUJW01000003.1	200596	200672	TCAGCATGAGTGCATATGCTTCCCACAATGGTACGTCGCTATGACCAAGCAAGCCATAGCGGAAGGCATTGACCATG	JUJW01000003.1.200	JUJW01000003.1.200	200537	201214	-	AutoIPR: IPR000412:ABC-2 transporter;
long-mer1410	JUJW01000003.1	200765	200807	TAGAACGAACGTCGGTATGATTGCGATGTCGTCGAAATTTTTG	JUJW01000003.1.200	JUJW01000003.1.200	200537	201214	-	AutoIPR: IPR000412:ABC-2 transporter;
long-mer1411	JUJW01000003.1	200822	200864	AATGAAGCCGGCCAGTGAGAAAATGATTGCCCCCAGTACAGCT	JUJW01000003.1.200	JUJW01000003.1.200	200537	201214	-	AutoIPR: IPR000412:ABC-2 transporter;
long-mer1412	JUJW01000003.1	201372	201414	CATGCTTGCAGCGATGTTGCGATTCTACGTGCTGGTCAAACGT	JUJW01000003.1.201	JUJW01000003.1.201	201396	202328	-	AutoIPR: IPR003439:ABC transporter-like;IPR027417:P-loop containing nucleoside triphosphatehydrolase;
long-mer1413	JUJW01000003.1	201558	201600	CGTCGTGTCCTCAATGCTTGGTAGCTGCGCCGGTAATGTTCCG	JUJW01000003.1.201	JUJW01000003.1.201	201396	202328	-	AutoIPR: IPR003439:ABC transporter-like;IPR027417:P-loop containing nucleoside triphosphatehydrolase;
long-mer1414	JUJW01000003.1	201757	201802	TTAGCATTGATCTCCTGTAACGCATGCCACATGTCCCGGCGAATCT	JUJW01000003.1.201	JUJW01000003.1.201	201396	202328	-	AutoIPR: IPR003439:ABC transporter-like;IPR027417:P-loop containing nucleoside triphosphatehydrolase;
long-mer1415	JUJW01000003.1	201936	201978	GTGCGCGCGTTTGAGTTCAATTTCTGCCAGTGCCTCAGCTTTG	JUJW01000003.1.201	JUJW01000003.1.201	201396	202328	-	AutoIPR: IPR003439:ABC transporter-like;IPR027417:P-loop containing nucleoside triphosphatehydrolase;
long-mer1416	JUJW01000003.1	202069	202111	CCGATCAATCGCATCGCCGCATTACGCTCGCGTACCAAGTCAA	JUJW01000003.1.201	JUJW01000003.1.201	201396	202328	-	AutoIPR: IPR003439:ABC transporter-like;IPR027417:P-loop containing nucleoside triphosphatehydrolase;
long-mer1417	JUJW01000003.1	202114	202140	CCGAACACTTCGACACTACCGTTGCTT	JUJW01000003.1.201	JUJW01000003.1.201	201396	202328	-	AutoIPR: IPR003439:ABC transporter-like;IPR027417:P-loop containing nucleoside triphosphatehydrolase;
long-mer1418	JUJW01000003.1	202342	202384	GGTGCCTGAGTGGAGGTATGGTGACGATATTGGCGCTGATTAT	NA
long-mer1419	JUJW01000003.1	208112	208146	CGTCGTTGGCTAATTTTTTTTTCCGGTTTCGGTAT	NA
long-mer1420	JUJW01000003.1	208267	208309	GTCATTGTGTCGTCCATTTCTAAAGCAAGTCTGAAACGCGTTG	NA
long-mer1421	JUJW01000003.1	210712	210788	GTGGGTCGATGAAGCGCAGTGCGCTGCTGCCCCAGGCTGTCAGTTCCAAGGCCAGGCCAGATAATTCGGTTTGGATC	JUJW01000003.1.205	JUJW01000003.1.205	209342	211843	-	AutoIPR: IPR010225:RNA helicase, ATP-dependentDEAH box, HrpB-type; IPR011545:DEAD/DEAH box helicasedomain; IPR027417:P-loop containing nucleosidetriphosphate hydrolase;
long-mer1422	JUJW01000003.1	211129	211171	AGAGTGTTTTCTCCAGTATGGTCTGTAACCTGGCGATCTCTCG	JUJW01000003.1.205	JUJW01000003.1.205	209342	211843	-	AutoIPR: IPR010225:RNA helicase, ATP-dependentDEAH box, HrpB-type; IPR011545:DEAD/DEAH box helicasedomain; IPR027417:P-loop containing nucleosidetriphosphate hydrolase;
long-mer1423	JUJW01000003.1	212273	212314	ACGAGGGCGTGCTCTTTGGAGGGATATTGTGCCATAGATGGC	NA
long-mer1424	JUJW01000003.1	212739	212800	TGGCCTGGGCCTCAAGTTGCGTGTACTGCTCTGGCTTATTTCCGGTGAGTATGAAAGGAGCC	JUJW01000003.1.206	JUJW01000003.1.206	212323	212805	-	AutoIPR: IPR029016:GAF domain-like;
long-mer1425	JUJW01000003.1	216001	216034	GCGTGGTAAGGTTGATCTGCGTGATCCTGCTAAC	JUJW01000003.1.208	JUJW01000003.1.208	214952	218773	+	AutoIPR: IPR007452:Protein of unknown functionDUF490;
long-mer1426	JUJW01000003.1	220788	220829	TTAAAAGTCCGATGCTCTACCCTATGGAAGAAACTCCGTAAC	JUJW01000003.1.211	JUJW01000003.1.211	220809	221639	-	AutoIPR: IPR011010:DNA breaking-rejoiningenzyme, catalytic core;
long-mer1427	JUJW01000003.1	220845	220896	AGAATAATGACTGGGCGTCAAGTGTGCATAACGGCGCACCATTGATTCAGAC	JUJW01000003.1.211	JUJW01000003.1.211	220809	221639	-	AutoIPR: IPR011010:DNA breaking-rejoiningenzyme, catalytic core;
long-mer1428	JUJW01000003.1	220977	221189	ATGCCAACGAAAATCCTGTATGCCTGCCCGCTGCAACGCTTTATGCCAAGCAAGGGTGTTCACAGCATGGACAGAGCGACCACAATAAGTAAAAACAAATTCATAGTGTTGTCCACGACAAGAGTAAAGCACCTGCAAAGCATGCACAGATAAAGGAATACGGATCGCTTGCCGCCCCTTCGCCTGATCAGCAGGAATACGCAGAACCTTACG	JUJW01000003.1.211	JUJW01000003.1.211	220809	221639	-	AutoIPR: IPR011010:DNA breaking-rejoiningenzyme, catalytic core;
long-mer1429	JUJW01000003.1	221204	221349	GATCCCAACGTAATTTTAATATATTGGCCTGACGCAATCCCGTCGACAAAGCAAAAATAACCATAGCGCACTGATGCAATGGCAACTGGGACAACAGGGAGCGAGCCTGAACAGGTGTCAACCAACGAACCCGCTTCGTCGGTTCT	JUJW01000003.1.211	JUJW01000003.1.211	220809	221639	-	AutoIPR: IPR011010:DNA breaking-rejoiningenzyme, catalytic core;
long-mer1430	JUJW01000003.1	221443	221725	GCAGTGGATGGGGAAGTTTCAGCCGCCTTCAGCGTAGCTGCATGCAAGATTAAATCGCTATCAATAGTAGCTAACTTCTTTCCAGCGAAATGAAATGCAAGCCAGCGTAATTTAGCGGCATCTTCATGCGTCGTTGTTTTGTGAGATTTTTCGGACAACCAGCGCAGTGCAGCGTCATCCCATAAAAAATGAGGCATAAGCTCTCCTAGGTTTTTTTAATCTTTTTGAGATGATATGACGGAAGAATTACAAGGCGGCCTTGCCGCGAACGATGGTCAACGCA	JUJW01000003.1.211	JUJW01000003.1.211	220809	221639	-	AutoIPR: IPR011010:DNA breaking-rejoiningenzyme, catalytic core;
long-mer1431	JUJW01000003.1	221727	221748	TACTAACGCGCCATAACAGCGG	NA
long-mer1432	JUJW01000003.1	221754	221796	CGTCAGGGAGTGAGCGGAGGATGCGGAGAATGAATCGGAATCT	NA
long-mer1433	JUJW01000003.1	221909	221951	ATGACGCAAAACGCAGAGATCTTCAATGAACGAGAAGCGCAAA	JUJW01000003.1.212	JUJW01000003.1.212	221909	222142	+	
long-mer1434	JUJW01000003.1	222097	222282	CGCAGGAGCTACAGCAGCAACTCTATTCATCAAGCTATTCCACTAAATAAACAACGTAAAAAGCTATACATTCATCTACAAGCAGCATTGACAGCATTATCTATAGCAGCAGTAGCGTCGTAGGAGCGATTAACGCCCATCTGATCTAAAATAACAGCACGCTGCCTTCTTGCAGCATCGCAAGAT	JUJW01000003.1.212	JUJW01000003.1.212	221909	222142	+	
long-mer1434	JUJW01000003.1	222097	222282	CGCAGGAGCTACAGCAGCAACTCTATTCATCAAGCTATTCCACTAAATAAACAACGTAAAAAGCTATACATTCATCTACAAGCAGCATTGACAGCATTATCTATAGCAGCAGTAGCGTCGTAGGAGCGATTAACGCCCATCTGATCTAAAATAACAGCACGCTGCCTTCTTGCAGCATCGCAAGAT	JUJW01000003.1.213	JUJW01000003.1.213	222168	222584	-	
long-mer1435	JUJW01000003.1	222285	222638	ATTTTGCACAGGAATAGATGAGCCCTGAGCATGAGAAACACTACGTTGCAAACGATCATTAGCATAACGCTGTTGCAACTCTTGATCGACCCGATAACGACGCCAAAGTTCTTCATTACTAGGAGGAGAATCAGGAGCAGCTTGCCAAGTTCTCACCTCAACTCCAGAAGAACAAGGTTCAGACTGATAAGACACATGCTTCTTATAAGAACACTTATGAACCAACTGATCGGCAAGAACAGGACAAGAAACAAATAAAACTAAAAAATAAATGAACAAAGAGGCAATTCTAAAATTCATAAGCTCATCTCATAAAAGATAGAAGATTGTTAATCATGAGCATATGCATATACC	JUJW01000003.1.213	JUJW01000003.1.213	222168	222584	-	
long-mer1436	JUJW01000003.1	222640	222662	ATTACAAGAAAAACTTGCTCACG	NA
long-mer1437	JUJW01000003.1	222683	222726	TGTGAATGATAAATAAACAAAAAATCATGAACAAATAATAACTT	NA
long-mer1438	JUJW01000003.1	222731	222832	GAAAATTGCGTTATTGACAAATGTAAAAAAATATGAATAAAAATTCATCACAAAGACCGAAAACTAACGTAAAAACGAAGCACCACGCCCTGACTCATCGCG	JUJW01000003.1.214	JUJW01000003.1.214	222794	224122	-	AutoIPR: IPR008900:Zona occludens toxin;IPR027417:P-loop containing nucleoside triphosphatehydrolase;
long-mer1439	JUJW01000003.1	223010	223052	CCGCCAAGGCCATGCTGTCGCGACCAAAACATGACTAAGGACA	JUJW01000003.1.214	JUJW01000003.1.214	222794	224122	-	AutoIPR: IPR008900:Zona occludens toxin;IPR027417:P-loop containing nucleoside triphosphatehydrolase;
long-mer1440	JUJW01000003.1	223682	223742	ACGTTCAATACGTGCACGGATGGCAGGATGCATGCGTTTGATCCACTGCGTCATCAGCACT	JUJW01000003.1.214	JUJW01000003.1.214	222794	224122	-	AutoIPR: IPR008900:Zona occludens toxin;IPR027417:P-loop containing nucleoside triphosphatehydrolase;
long-mer1441	JUJW01000003.1	224110	224137	TAAAGAGCAACATCACCAAATTCCCAAA	JUJW01000003.1.214	JUJW01000003.1.214	222794	224122	-	AutoIPR: IPR008900:Zona occludens toxin;IPR027417:P-loop containing nucleoside triphosphatehydrolase;
long-mer1442	JUJW01000003.1	224214	224265	CAGCAAACCACACGACCGTACCACCAGCCTTACCTAACATGTCCCCTATCGT	NA
long-mer1443	JUJW01000003.1	224321	224365	GAAAAACAAAAATCACAAAACGACACAAAAACATCAGAGACAAAA	NA
long-mer1444	JUJW01000004.1	1	24	TCTGCCCCCGTGTAGTTGTGGGAC	NA
long-mer1445	JUJW01000004.1	384	423	GGACAGGTCGTCAGGCATTGTTGCCGTGGCCGTGCAGTCC	NA
long-mer1446	JUJW01000004.1	539	581	CCCATAGGATGGGTGTAGGTGCCTGCACGGTGGCCATCTCAGG	JUJW01000004.1.2	JUJW01000004.1.2	577	1731	-	AutoIPR: IPR003497:BRO N-terminal domain;
long-mer1447	JUJW01000004.1	757	811	CTTGGCCGAGCAATGCAGCTGTTTGCCTAGTTGTGTGGCGTTGAGCATGCAAAGC	JUJW01000004.1.2	JUJW01000004.1.2	577	1731	-	AutoIPR: IPR003497:BRO N-terminal domain;
long-mer1448	JUJW01000004.1	1035	1056	CGGGCAGAACTTCCTCAAACAC	JUJW01000004.1.2	JUJW01000004.1.2	577	1731	-	AutoIPR: IPR003497:BRO N-terminal domain;
long-mer1449	JUJW01000004.1	1308	1350	ATTGGAATGGAGTGATTGCATGCATTGTGTGGTCCTCTGTGGG	JUJW01000004.1.2	JUJW01000004.1.2	577	1731	-	AutoIPR: IPR003497:BRO N-terminal domain;
long-mer1450	JUJW01000004.1	1372	1420	AGGCGCGTGATGCAGCGGGATGATGTTCTGGCCCGCTTTTTGAGCTGCG	JUJW01000004.1.2	JUJW01000004.1.2	577	1731	-	AutoIPR: IPR003497:BRO N-terminal domain;
long-mer1451	JUJW01000004.1	1582	1609	CACATGATGAGCAAGTGCGGCGCACGGA	JUJW01000004.1.2	JUJW01000004.1.2	577	1731	-	AutoIPR: IPR003497:BRO N-terminal domain;
long-mer1452	JUJW01000004.1	2171	2213	AAGCTGGGCCGCCGCCTTAACACCCCATTTGTCATTGGCCATC	JUJW01000004.1.3	JUJW01000004.1.3	1799	2365	-	AutoIPR: IPR012340:Nucleic acid-binding,OB-fold; 
long-mer1453	JUJW01000004.1	2875	2967	TGTGAGGTCGACAAAATCATCCGCCACCGTGTTCAGTACATGCGTGGCCAACGCAGGGCAGGTCGCCTTGGTACTGCAAAACCGGCATGGTTT	JUJW01000004.1.4	JUJW01000004.1.4	2365	3642	-	AutoIPR: IPR021229:Protein of unknown functionDUF2800;
long-mer1454	JUJW01000004.1	3041	3086	GCCGCGCCTTGCGCAACCTTCCGCCTAAAATCCTCCATCTCGGGGA	JUJW01000004.1.4	JUJW01000004.1.4	2365	3642	-	AutoIPR: IPR021229:Protein of unknown functionDUF2800;
long-mer1455	JUJW01000004.1	3304	3342	TTTAGCGCCTTGCTCCCCAGTAATGGAGGCAATGCGTAG	JUJW01000004.1.4	JUJW01000004.1.4	2365	3642	-	AutoIPR: IPR021229:Protein of unknown functionDUF2800;
long-mer1456	JUJW01000004.1	3537	3637	CAAATGGGCTAGCGTCGTCTTCGCATGTACGAGATAACGGAACGCTTGCCGGACAGTGCAACCAGCGATGCGCACTGCTCGGGGATAGCATGGCGTGCTGG	JUJW01000004.1.4	JUJW01000004.1.4	2365	3642	-	AutoIPR: IPR021229:Protein of unknown functionDUF2800;
long-mer1457	JUJW01000004.1	3645	3731	CTCAGCCTCTAAGGGCAAATCGAGTTCGTGGGCGATGTAAAATCCTTCGATGCGCTTCAGCACCTCCGGAAATAACTCCTCCGGTAT	JUJW01000004.1.5	JUJW01000004.1.5	3639	4067	-	
long-mer1458	JUJW01000004.1	3762	3812	CAAAACGTCGTAGGCGTACTTGTCGCCGAGCTCCTTAGACAGGGCCGTTAA	JUJW01000004.1.5	JUJW01000004.1.5	3639	4067	-	
long-mer1459	JUJW01000004.1	3887	3952	CGCGCTGCGTCTTACCCGCAGAGGGAGGAGGTGCAACTGGTGGATGGCTAGGGGCGCTATCGCTGC	JUJW01000004.1.5	JUJW01000004.1.5	3639	4067	-	
long-mer1460	JUJW01000004.1	3958	4025	GTATCGTCAAGCACAGGCTGCACGGTGCTACTACTGCTGGGCGGATGAAGCACCGCTAAAACAGCGTT	JUJW01000004.1.5	JUJW01000004.1.5	3639	4067	-	
long-mer1461	JUJW01000004.1	4073	4165	TTTTCTCTCGTGTGTGTGTGTTATCTGGTGCTGGTGCGTTGTCCGTTGTCCGTTGTCATCACTGCGCATCGCCGTCTTGCTCCAGTGCCTCAC	JUJW01000004.1.6	JUJW01000004.1.6	4131	4325	-	
long-mer1462	JUJW01000004.1	4194	4236	GGTAAAACGCCATAACAACTCACTTTCCACAGGCGTAAAACGC	JUJW01000004.1.6	JUJW01000004.1.6	4131	4325	-	
long-mer1463	JUJW01000004.1	4241	4301	CGGCTTGCGCGGCTGCTAGGTCATTCACAAGTTCGCTATTACTCATCGAACGCATGAACAT	JUJW01000004.1.6	JUJW01000004.1.6	4131	4325	-	
long-mer1464	JUJW01000004.1	4565	4590	GCATGACATCACCCCACATCGCGTGA	JUJW01000004.1.8	JUJW01000004.1.8	4548	4949	-	
long-mer1465	JUJW01000004.1	4818	4854	TTCGATTTTTTCTGGGTCGCTCAAATAGTCTTGAACG	JUJW01000004.1.8	JUJW01000004.1.8	4548	4949	-	
long-mer1466	JUJW01000004.1	4987	5043	GCATCTGCCCGCGCACGGCGCAAACTAAATACTTCGCTGTTCGATATACCGCAGCGG	JUJW01000004.1.9	JUJW01000004.1.9	4946	5413	-	AutoIPR: IPR011460:Protein of unknown functionDUF1566;
long-mer1467	JUJW01000004.1	5255	5330	GCCGTATGCATTCGAGCTTGGACCCCCGACATACCCAGTTAGCCACTCAAGCCCCTTATGCTCATCACGCGTGATG	JUJW01000004.1.9	JUJW01000004.1.9	4946	5413	-	AutoIPR: IPR011460:Protein of unknown functionDUF1566;
long-mer1468	JUJW01000004.1	5333	5401	GTGGTAGCCATCGGTGTCGTATATTTTGGTGAACCTAGTGCCCCCTGGGGTGGGGACGTTTTCGAGGGT	JUJW01000004.1.9	JUJW01000004.1.9	4946	5413	-	AutoIPR: IPR011460:Protein of unknown functionDUF1566;
long-mer1469	JUJW01000004.1	5412	5449	ATGCGGCCACCTCTTTACCAGTGTCATGTTTCCATTCT	JUJW01000004.1.9	JUJW01000004.1.9	4946	5413	-	AutoIPR: IPR011460:Protein of unknown functionDUF1566;
long-mer1469	JUJW01000004.1	5412	5449	ATGCGGCCACCTCTTTACCAGTGTCATGTTTCCATTCT	JUJW01000004.1.10	JUJW01000004.1.10	5410	5805	-	
long-mer1470	JUJW01000004.1	5471	5501	TTGCTGTAGGCTTCCTGCGTTCCATAAGCCG	JUJW01000004.1.10	JUJW01000004.1.10	5410	5805	-	
long-mer1471	JUJW01000004.1	5673	5719	GGCACTTTGCGTAAAAAGCTTGCTGTAGCTCCGCGCCTTCCTCATCC	JUJW01000004.1.10	JUJW01000004.1.10	5410	5805	-	
long-mer1472	JUJW01000004.1	5737	5779	AAACAACGGCGCTTTTTTAGGCGCTAATACGGGCGCGTCGGCC	JUJW01000004.1.10	JUJW01000004.1.10	5410	5805	-	
long-mer1473	JUJW01000004.1	5879	5921	GCGCTTCTTCGTCTTTAGCGGATTCGAGCGCAGCACGAGCAGC	JUJW01000004.1.11	JUJW01000004.1.11	5802	6317	-	
long-mer1474	JUJW01000004.1	6507	6544	AAGGTTACTTACGGGGCCATGTACCCCGTCGCCGGAGG	JUJW01000004.1.12	JUJW01000004.1.12	6423	6836	-	
long-mer1475	JUJW01000004.1	6594	6636	ACAGCGGCAGCGGTTGCCTTTAGAAAAGGGCGCAAAGTCGACA	JUJW01000004.1.12	JUJW01000004.1.12	6423	6836	-	
long-mer1476	JUJW01000004.1	6658	6778	ACTTCCTTGAGCGGACCAGGCCCCTCCGCCGAAGTAGGCGGTGGCGGTGCCCTTGGCCCCCTCAGCGGTGGCGCTGAGGGGGAGGGGGCCTTACGTGTTATGAATACAACCCATGCGTTGA	JUJW01000004.1.12	JUJW01000004.1.12	6423	6836	-	
long-mer1477	JUJW01000004.1	6788	6841	TAAACGCAGCTAAGCAGAGTAGGGGAATTTGGCTGCTGTCTAACGACATCTGTT	JUJW01000004.1.12	JUJW01000004.1.12	6423	6836	-	
long-mer1478	JUJW01000004.1	6874	6906	GTGGGGCGATGGGGAGATATTGCAGAATGCTGT	NA
long-mer1479	JUJW01000004.1	7021	7042	TCTGTGGGGAGTCCAGAAGTCG	JUJW01000004.1.13	JUJW01000004.1.13	6986	7504	+	
long-mer1480	JUJW01000004.1	7103	7145	ATAGGGCTATTGAGTGGTTCCACAGTGATTGCTTCTCTGGGCC	JUJW01000004.1.13	JUJW01000004.1.13	6986	7504	+	
long-mer1481	JUJW01000004.1	7351	7393	AGAAAGCGATGAGCCGCCTATTTTTGTTGCCTTGGATATCTTG	JUJW01000004.1.13	JUJW01000004.1.13	6986	7504	+	
long-mer1482	JUJW01000004.1	7403	7450	CAGGTGACGCGATCTTACGCCGATCTTAAGGACCACCCATCACGCAAA	JUJW01000004.1.13	JUJW01000004.1.13	6986	7504	+	
long-mer1483	JUJW01000004.1	7475	7560	GCTCAGTGGTTGACGTGGGGGGATGCATAAAACTTGCGGTGGGGACAGTGAGGCTTCACTATAGCGAAATGAATGATGATCATAAA	JUJW01000004.1.14	JUJW01000004.1.14	7543	7854	+	
long-mer1483	JUJW01000004.1	7475	7560	GCTCAGTGGTTGACGTGGGGGGATGCATAAAACTTGCGGTGGGGACAGTGAGGCTTCACTATAGCGAAATGAATGATGATCATAAA	JUJW01000004.1.13	JUJW01000004.1.13	6986	7504	+	
long-mer1484	JUJW01000004.1	7614	7692	AGCCGTTCTACCAACGCTAGCGACCAAAACCGATGTTGAGAAAGCTAGCCATGAGGTGACCAAGTGGGTAGTTGGCACT	JUJW01000004.1.14	JUJW01000004.1.14	7543	7854	+	
long-mer1485	JUJW01000004.1	7716	7758	TATCGTCATCATGACGTTTGTTCTTAACAATGCTGTACCTAAA	JUJW01000004.1.14	JUJW01000004.1.14	7543	7854	+	
long-mer1486	JUJW01000004.1	7815	7890	GGCATTGCAGCCACCGCCACAGGCGGCTAAGCAGCCGTGACCATCATTATTTTTATTTTTTATAAATGGTTGAGTA	JUJW01000004.1.14	JUJW01000004.1.14	7543	7854	+	
long-mer1487	JUJW01000004.1	8282	8324	CTCCGCATCTAAATGTTCAACACGGATATAATGTTGCGATATT	JUJW01000004.1.15	JUJW01000004.1.15	7895	8569	-	AutoIPR: IPR006200:LexA repressor;IPR010982:Lambda repressor-like, DNA-binding domain;IPR028360:Peptidase S24/S26, beta-ribbon domain;
long-mer1488	JUJW01000004.1	8603	8645	TGCTGTTGTTTTTCACTACAGTATCCTGTAGATTGTTGCCCTA	NA
long-mer1489	JUJW01000004.1	8859	8931	GGTTTGGAACGGACACGTGCTTGTGCACCGGTTTCTATGGACGAACTCCGCGTCAAGGAATATGAGGCCAAAG	JUJW01000004.1.17	JUJW01000004.1.17	8847	9071	+	
long-mer1490	JUJW01000004.1	8965	9007	ACGATCCCTTACTTAAAGAGCATCTTTTGGCGCAGTCCAGCCT	JUJW01000004.1.17	JUJW01000004.1.17	8847	9071	+	
long-mer1491	JUJW01000004.1	9464	9522	ATTTGCTACGAGATAAGAATGAATATTCGCCTCTTGGAAAAGGCAGGGTGATCCATTTG	JUJW01000004.1.19	JUJW01000004.1.19	9343	9558	+	
long-mer1492	JUJW01000004.1	9573	9615	ACCGTGAGCTTGACCCGTATGCATGACCGTAAGAGGAAAGGTT	NA
long-mer1493	JUJW01000004.1	9681	9723	GCGCCTTATTATCGATATTGCAGCCGGTCCTCCGGCACCAGGC	JUJW01000004.1.20	JUJW01000004.1.20	9619	9864	+	
long-mer1494	JUJW01000004.1	9802	9861	AGCGGCTTCCCATTCAGCGTAGATGCAGGCACTTCTTCACCGACAGTCACAGTGACACCG	JUJW01000004.1.20	JUJW01000004.1.20	9619	9864	+	
long-mer1495	JUJW01000004.1	9904	9949	AGGAGCTTAAGAACTCCGAAAACGTAGCGGTATCCGCACTCGTCAG	NA
long-mer1496	JUJW01000004.1	10014	10062	AAAGGGGAAAGCTGCCCGCCGGTCTACGTTCCGGTTCTTAACCTCCCGA	NA
long-mer1497	JUJW01000004.1	10091	10172	TCCCCGAGATCACCTCTCAAACGTAGGAGACGTTCTATGACGCGGTCCATTATTCCGTTCAATTTTCATTCTCACTCTGTGC	JUJW01000004.1.22	JUJW01000004.1.22	10127	10690	+	AutoIPR: IPR003497:BRO N-terminal domain;
long-mer1498	JUJW01000004.1	10198	10246	GTGGTTCATTGCTGGCGATGTGTGCAATGCATTGGGGTACCGAAATCCA	JUJW01000004.1.22	JUJW01000004.1.22	10127	10690	+	AutoIPR: IPR003497:BRO N-terminal domain;
long-mer1499	JUJW01000004.1	10440	10462	GCTACTCAGCTTCGCACCCTCCT	JUJW01000004.1.22	JUJW01000004.1.22	10127	10690	+	AutoIPR: IPR003497:BRO N-terminal domain;
long-mer1500	JUJW01000004.1	10528	10617	TCTGTCACGGGAACGCATTGAGCCGATTGCACAAGCCTTACATCTGATGCGCTCACCGTTAGCCGGTGGGGTGAGTGATCTGTGGCGGGA	JUJW01000004.1.22	JUJW01000004.1.22	10127	10690	+	AutoIPR: IPR003497:BRO N-terminal domain;
long-mer1501	JUJW01000004.1	10826	10866	TATGAGTGATTCTATCACAGTCCTAAAACACCCCGTAAATA	JUJW01000004.1.23	JUJW01000004.1.23	10827	13355	+	AutoIPR: IPR006500:DNA primase, phage/plasmid;IPR014818:Bacteriophage/plasmid primase, P4, C-terminal;IPR027417:P-loop containing nucleoside triphosphatehydrolase;
long-mer1502	JUJW01000004.1	10875	10922	AAAACATGGCGCGCTGATGGCACGCTCAAAGCCTACGACAACGCCAAG	JUJW01000004.1.23	JUJW01000004.1.23	10827	13355	+	AutoIPR: IPR006500:DNA primase, phage/plasmid;IPR014818:Bacteriophage/plasmid primase, P4, C-terminal;IPR027417:P-loop containing nucleoside triphosphatehydrolase;
long-mer1503	JUJW01000004.1	10955	10979	TAGCCGCGAGCTGTCTGCACTTCTC	JUJW01000004.1.23	JUJW01000004.1.23	10827	13355	+	AutoIPR: IPR006500:DNA primase, phage/plasmid;IPR014818:Bacteriophage/plasmid primase, P4, C-terminal;IPR027417:P-loop containing nucleoside triphosphatehydrolase;
long-mer1504	JUJW01000004.1	10997	11054	CCCGCATGCCTGCGTGATTCGTGGGGCGTATGTGGGTGATGCCAAAGCCGCTGCGCTT	JUJW01000004.1.23	JUJW01000004.1.23	10827	13355	+	AutoIPR: IPR006500:DNA primase, phage/plasmid;IPR014818:Bacteriophage/plasmid primase, P4, C-terminal;IPR027417:P-loop containing nucleoside triphosphatehydrolase;
long-mer1505	JUJW01000004.1	11059	11081	CTGAGTTCCAGAAAGGGAAAGCA	JUJW01000004.1.23	JUJW01000004.1.23	10827	13355	+	AutoIPR: IPR006500:DNA primase, phage/plasmid;IPR014818:Bacteriophage/plasmid primase, P4, C-terminal;IPR027417:P-loop containing nucleoside triphosphatehydrolase;
long-mer1506	JUJW01000004.1	11120	11241	CTGGATGCTCGTTGAGATTGACAATTTCGATCCGGTGCGCCGCGATCCGGTGACCGATCCGGTGGGGAGCATCGGCGAGTTCCTCAGCGACCAAATGCCTCTTGGCTTCTACGGCGCAGATT	JUJW01000004.1.23	JUJW01000004.1.23	10827	13355	+	AutoIPR: IPR006500:DNA primase, phage/plasmid;IPR014818:Bacteriophage/plasmid primase, P4, C-terminal;IPR027417:P-loop containing nucleoside triphosphatehydrolase;
long-mer1507	JUJW01000004.1	11243	11285	CCATTGGCAGTTATCCAGTAGTGCGGGGCGTCCTGAGTGTGCA	JUJW01000004.1.23	JUJW01000004.1.23	10827	13355	+	AutoIPR: IPR006500:DNA primase, phage/plasmid;IPR014818:Bacteriophage/plasmid primase, P4, C-terminal;IPR027417:P-loop containing nucleoside triphosphatehydrolase;
long-mer1508	JUJW01000004.1	11463	11530	CGTAGCGGCTTTGTGAAAGGCATTCTTGAGGATTCTGTAATGTTGGCGATTGATGCGGCGATACTGGA	JUJW01000004.1.23	JUJW01000004.1.23	10827	13355	+	AutoIPR: IPR006500:DNA primase, phage/plasmid;IPR014818:Bacteriophage/plasmid primase, P4, C-terminal;IPR027417:P-loop containing nucleoside triphosphatehydrolase;
long-mer1509	JUJW01000004.1	11680	11780	CACACCATACGCAGCCCTCCAGCCCCACGTCCACGGTGTATTACCCCGCGCACACCGGAGGCTATGCCAATGGCGCGTTCGTATGCCAGCACGCCCACTGC	JUJW01000004.1.23	JUJW01000004.1.23	10827	13355	+	AutoIPR: IPR006500:DNA primase, phage/plasmid;IPR014818:Bacteriophage/plasmid primase, P4, C-terminal;IPR027417:P-loop containing nucleoside triphosphatehydrolase;
long-mer1510	JUJW01000004.1	11834	11924	ATTACCACCGCCTGGAATAGACGAAATGGATGTGAACATGTTCGGCGTTCCCACGACAGAACACACCCCAACGGACGACATGATCATTAGC	JUJW01000004.1.23	JUJW01000004.1.23	10827	13355	+	AutoIPR: IPR006500:DNA primase, phage/plasmid;IPR014818:Bacteriophage/plasmid primase, P4, C-terminal;IPR027417:P-loop containing nucleoside triphosphatehydrolase;
long-mer1511	JUJW01000004.1	11948	11990	GACAACGGACAAAGCGAACGGTGCTCGCATCGTCAAGCATTAC	JUJW01000004.1.23	JUJW01000004.1.23	10827	13355	+	AutoIPR: IPR006500:DNA primase, phage/plasmid;IPR014818:Bacteriophage/plasmid primase, P4, C-terminal;IPR027417:P-loop containing nucleoside triphosphatehydrolase;
long-mer1512	JUJW01000004.1	12340	12401	TTACGCGGGTCGTTCCCCTTAGCTACAACCCAAACGCCCCTGCGCCTGTCTTTAAAAAGACA	JUJW01000004.1.23	JUJW01000004.1.23	10827	13355	+	AutoIPR: IPR006500:DNA primase, phage/plasmid;IPR014818:Bacteriophage/plasmid primase, P4, C-terminal;IPR027417:P-loop containing nucleoside triphosphatehydrolase;
long-mer1513	JUJW01000004.1	12530	12572	CGCTAACGGCAAAAGCACGTTACTGGACCTAATCATGGGGGTT	JUJW01000004.1.23	JUJW01000004.1.23	10827	13355	+	AutoIPR: IPR006500:DNA primase, phage/plasmid;IPR014818:Bacteriophage/plasmid primase, P4, C-terminal;IPR027417:P-loop containing nucleoside triphosphatehydrolase;
long-mer1514	JUJW01000004.1	12941	13014	TATGAGGATCGCTGAGAAGCTTGCCGCTGAACGAGAAGGTGTATTGGCCTGGCTCGTGGCCGGTGCCGTGGAGT	JUJW01000004.1.23	JUJW01000004.1.23	10827	13355	+	AutoIPR: IPR006500:DNA primase, phage/plasmid;IPR014818:Bacteriophage/plasmid primase, P4, C-terminal;IPR027417:P-loop containing nucleoside triphosphatehydrolase;
long-mer1515	JUJW01000004.1	13109	13187	AGAATGTGAGCTAGGAGCCGAGTATGAGGAGGAGCTCAGTACGCCAATGGGTAATGGATTGTACCCAGCCTATACGCAA	JUJW01000004.1.23	JUJW01000004.1.23	10827	13355	+	AutoIPR: IPR006500:DNA primase, phage/plasmid;IPR014818:Bacteriophage/plasmid primase, P4, C-terminal;IPR027417:P-loop containing nucleoside triphosphatehydrolase;
long-mer1516	JUJW01000004.1	13193	13217	CAAAGCCAGCGGCGTTTACACATTA	JUJW01000004.1.23	JUJW01000004.1.23	10827	13355	+	AutoIPR: IPR006500:DNA primase, phage/plasmid;IPR014818:Bacteriophage/plasmid primase, P4, C-terminal;IPR027417:P-loop containing nucleoside triphosphatehydrolase;
long-mer1517	JUJW01000004.1	13249	13307	GGTGTGTACCTGGGTTTAAGAAGAAGTACGTAGACCGGATCGTTGAAGGGAAGCGCCAC	JUJW01000004.1.23	JUJW01000004.1.23	10827	13355	+	AutoIPR: IPR006500:DNA primase, phage/plasmid;IPR014818:Bacteriophage/plasmid primase, P4, C-terminal;IPR027417:P-loop containing nucleoside triphosphatehydrolase;
long-mer1518	JUJW01000004.1	13342	13405	ATGCTGAGTTTTGAGGTGGGGTAGGTGTGGGGTGGGATGGCCTCCCCACCTACACACACCTAAA	JUJW01000004.1.23	JUJW01000004.1.23	10827	13355	+	AutoIPR: IPR006500:DNA primase, phage/plasmid;IPR014818:Bacteriophage/plasmid primase, P4, C-terminal;IPR027417:P-loop containing nucleoside triphosphatehydrolase;
long-mer1519	JUJW01000004.1	13458	13670	AAAAGGGCTTTTAGGTGGGTGGATAGGTGGGGCGACAGCCTCCCGCACCGTACATCTAGCCACTGCCACACCGACGGGAGGAGCGCGCCGCCATATCACCCAACAATCTTCTTTTAGTTCAATTGGTTATATTAGTCCTCATGCTTTTTTGTGCTGGATTATTTCCAAATGCAAATAACAAATCATCTACAGCGTCACAATCCGCGTCGTTTA	JUJW01000004.1.24	JUJW01000004.1.24	13626	14348	+	AutoIPR: IPR001305:Heat shock protein DnaJ,cysteine-rich domain;
long-mer1520	JUJW01000004.1	14135	14158	TGTAGGGGCGTTGGTGAAGGTATG	JUJW01000004.1.24	JUJW01000004.1.24	13626	14348	+	AutoIPR: IPR001305:Heat shock protein DnaJ,cysteine-rich domain;
long-mer1521	JUJW01000004.1	14342	14384	TGCGTAGTGCGGAGTTGATGCTTCCGCACTTTCACCCCTACTG	JUJW01000004.1.24	JUJW01000004.1.24	13626	14348	+	AutoIPR: IPR001305:Heat shock protein DnaJ,cysteine-rich domain;
long-mer1522	JUJW01000004.1	14393	14470	TGAGTGGTGCGATGCCCTCATTGCTATCTTCCCCACGCCCTGCCTACCCAGCAGGGCTTTTTTGTTGTGGAGCGATCC	JUJW01000004.1.25	JUJW01000004.1.25	14459	14695	+	
long-mer1523	JUJW01000004.1	14485	14527	TTTGAGAAGTAATTTTTTTCATGATGCAGGCTTTGCTGTTGTC	JUJW01000004.1.25	JUJW01000004.1.25	14459	14695	+	
long-mer1524	JUJW01000004.1	14575	14627	GGTGACGCTGGCGACGCTGTTCTACGTCCTTTTGCAAGCGGCCTATCTGATAT	JUJW01000004.1.25	JUJW01000004.1.25	14459	14695	+	
long-mer1525	JUJW01000004.1	14644	14747	CGCTAAAACCGATAAATGCGATGAGCAAGGCGATGCCGACGGCTCCGAATAGTGCTTCTAACGGGCGTCGAATGGCGTTTGGGCTGGCGGTCGTGCTTGGGTTA	JUJW01000004.1.25	JUJW01000004.1.25	14459	14695	+	
long-mer1525	JUJW01000004.1	14644	14747	CGCTAAAACCGATAAATGCGATGAGCAAGGCGATGCCGACGGCTCCGAATAGTGCTTCTAACGGGCGTCGAATGGCGTTTGGGCTGGCGGTCGTGCTTGGGTTA	JUJW01000004.1.26	JUJW01000004.1.26	14676	15173	+	AutoIPR: IPR002196:Glycoside hydrolase, family24; IPR023346:Lysozyme-like domain;
long-mer1526	JUJW01000004.1	14775	14931	GGCGTTGAATACCGCCCTTACAAGGATATCGTGGGCGTATGGACGGTGTGCTACGGGCACACTGGAGCAGACGTGGTTCACGGGAAAACTTACTCCAAGGCCGAGTGCGAGGCGTTGTTGCAAAGGGACATGCTCCAGGCCAGCGGCTACGTGCGCC	JUJW01000004.1.26	JUJW01000004.1.26	14676	15173	+	AutoIPR: IPR002196:Glycoside hydrolase, family24; IPR023346:Lysozyme-like domain;
long-mer1527	JUJW01000004.1	14933	15005	TTGCATTACGGTTCCGATGTTTCCTCACGTAGAGGCGGCGCTTGTGTCGGCCACGTTCAACATTGGCCCCAAG	JUJW01000004.1.26	JUJW01000004.1.26	14676	15173	+	AutoIPR: IPR002196:Glycoside hydrolase, family24; IPR023346:Lysozyme-like domain;
long-mer1528	JUJW01000004.1	15068	15113	CGAGCTTGCGCGTTGGAAGCACGCTGGCGGACGTGAGATACGCGGG	JUJW01000004.1.26	JUJW01000004.1.26	14676	15173	+	AutoIPR: IPR002196:Glycoside hydrolase, family24; IPR023346:Lysozyme-like domain;
long-mer1529	JUJW01000004.1	15140	15191	GGCGCTATGTGAAGGCCGCATATTGTGGAGCTGATCGTGTTGCAACCCCTTA	JUJW01000004.1.27	JUJW01000004.1.27	15164	15712	+	
long-mer1529	JUJW01000004.1	15140	15191	GGCGCTATGTGAAGGCCGCATATTGTGGAGCTGATCGTGTTGCAACCCCTTA	JUJW01000004.1.26	JUJW01000004.1.26	14676	15173	+	AutoIPR: IPR002196:Glycoside hydrolase, family24; IPR023346:Lysozyme-like domain;
long-mer1530	JUJW01000004.1	15212	15259	TGCTTGTTGTGCCTTTTCCTGTTGCTACGTGTGCCGTATGGGATGGGT	JUJW01000004.1.27	JUJW01000004.1.27	15164	15712	+	
long-mer1531	JUJW01000004.1	15283	15410	GAAGGCGAAGTTCGCCGAGGCTGACAGCCAGTACCAGACGTTGCGCAATCAGATCACAACGGCGGAGCGGGCCATGAAGGCTAAAACCGATGCCGCAAGCCAGCAGCTAAAAGTTAACAGAGAGAACG	JUJW01000004.1.27	JUJW01000004.1.27	15164	15712	+	
long-mer1532	JUJW01000004.1	15426	15514	AGCAAGCCAAAGCCGATGCGGTGCAGCTTCGTAGTGAGCTTGCTGCTGCCCTGCGTGCTGGGCATGTTCGGTTGCGTCAGGAATGGAGC	JUJW01000004.1.27	JUJW01000004.1.27	15164	15712	+	
long-mer1533	JUJW01000004.1	15539	15572	GGTAGTGCTGCCGCCCATGCCGCCGCTGCCGACG	JUJW01000004.1.27	JUJW01000004.1.27	15164	15712	+	
long-mer1534	JUJW01000004.1	15581	15646	CGTACAGACGGCGCAGGACGTTTTTTTGCAGCCACCGCCACGGACGCCGCTGTGATGACAAGCTTA	JUJW01000004.1.27	JUJW01000004.1.27	15164	15712	+	
long-mer1535	JUJW01000004.1	15689	15731	GGATGCGCGGTAGAGGCGCACTGATGAGCCGCAACGGGGTTTT	JUJW01000004.1.27	JUJW01000004.1.27	15164	15712	+	
long-mer1535	JUJW01000004.1	15689	15731	GGATGCGCGGTAGAGGCGCACTGATGAGCCGCAACGGGGTTTT	JUJW01000004.1.28	JUJW01000004.1.28	15712	16026	+	
long-mer1536	JUJW01000004.1	15885	15927	TGCAGTTGCGGGGGATGTAGGTGCGCGCCGTTTTGATGTCTGG	JUJW01000004.1.28	JUJW01000004.1.28	15712	16026	+	
long-mer1537	JUJW01000004.1	15941	15981	GTTGCGGTGAAGGTGTGATTTTTGCACGTACAACGCTCAGT	JUJW01000004.1.28	JUJW01000004.1.28	15712	16026	+	
long-mer1538	JUJW01000004.1	16428	16461	GTTGGCGGCGGCCAACCAGTCAGGAAAGACACTG	JUJW01000004.1.30	JUJW01000004.1.30	16315	17676	+	AutoIPR: IPR004921:Terminase, large subunit;
long-mer1539	JUJW01000004.1	16926	16998	GTTTCTGCTGGAAGAAGCCCCTGACAGGGGGCTGGTGCAGATGACGATTGATGACGCCGAACATTACAGCCCT	JUJW01000004.1.30	JUJW01000004.1.30	16315	17676	+	AutoIPR: IPR004921:Terminase, large subunit;
long-mer1540	JUJW01000004.1	17043	17085	CGAGGCGCGCACCAAGGGCACCCCTTCACTGGGTAGTGGCCGC	JUJW01000004.1.30	JUJW01000004.1.30	16315	17676	+	AutoIPR: IPR004921:Terminase, large subunit;
long-mer1541	JUJW01000004.1	17206	17328	TGGGATCGTGAAGCGGATGTGATTTACGTGATGTGTGCATACCGTCAGCGTGAAGCGACCCCTGTCATTCACACGGCGGCATTAAGGCCCTGGGGTGCACGCTTGCCGTGGGCGTGGCCGCAC	JUJW01000004.1.30	JUJW01000004.1.30	16315	17676	+	AutoIPR: IPR004921:Terminase, large subunit;
long-mer1542	JUJW01000004.1	17373	17493	ACAATACCGGCAGCAGGGGCTCTCCATGCTTGGGGGACGGGCGACCTTCCCAGACGGTACCAATGGCCTTGAAGCAGGCGTCACGGAGATGCTCGACCGTATGCACACCGGACGTTTGAAG	JUJW01000004.1.30	JUJW01000004.1.30	16315	17676	+	AutoIPR: IPR004921:Terminase, large subunit;
long-mer1543	JUJW01000004.1	17550	17598	CGGGCGGATCGTCAAACACCACGATGATCTGCTCAGCGCGACGCGGTAC	JUJW01000004.1.30	JUJW01000004.1.30	16315	17676	+	AutoIPR: IPR004921:Terminase, large subunit;
long-mer1544	JUJW01000004.1	17616	17732	GTACGCGAAGCCACCGCACGTAGCTACATTTAATGTTTACGATTACTCGGTGGACTACTGAAGATGCCCCACACACAGAAAAACACCACGGATGAGCTGGCCCAGATGCGCTCGCGC	JUJW01000004.1.30	JUJW01000004.1.30	16315	17676	+	AutoIPR: IPR004921:Terminase, large subunit;
long-mer1544	JUJW01000004.1	17616	17732	GTACGCGAAGCCACCGCACGTAGCTACATTTAATGTTTACGATTACTCGGTGGACTACTGAAGATGCCCCACACACAGAAAAACACCACGGATGAGCTGGCCCAGATGCGCTCGCGC	JUJW01000004.1.31	JUJW01000004.1.31	17679	19751	+	
long-mer1545	JUJW01000004.1	17849	17900	CCGTCAGACGTATGAATTCCCTAAGCTGCGTATGCATACCCAGCAGGTGATC	JUJW01000004.1.31	JUJW01000004.1.31	17679	19751	+	
long-mer1546	JUJW01000004.1	18224	18266	CCCGAGAACCGATTTTGAGCGTCGCTTTCCGGACGCCGATGTG	JUJW01000004.1.31	JUJW01000004.1.31	17679	19751	+	
long-mer1547	JUJW01000004.1	18290	18332	GTGCGGTGCGTGGCGTGATGCCGGGCAGGTGCGCATTGCCGAA	JUJW01000004.1.31	JUJW01000004.1.31	17679	19751	+	
long-mer1548	JUJW01000004.1	18386	18428	CGTGGTGTTTGCCGACGAGATTGCCGCGCAGGCTGGGTTGGGT	JUJW01000004.1.31	JUJW01000004.1.31	17679	19751	+	
long-mer1549	JUJW01000004.1	18521	18563	CAATGGGCACACCTGGCTGACAGAACCTTACGAATTCCCTTGC	JUJW01000004.1.31	JUJW01000004.1.31	17679	19751	+	
long-mer1550	JUJW01000004.1	19085	19127	TACGCCGCGTGCGGTGCGTGTACTGGGCGAGGATGGCGGCGAG	JUJW01000004.1.31	JUJW01000004.1.31	17679	19751	+	
long-mer1551	JUJW01000004.1	19283	19325	AGCGGCCCAGATGGGCGGTGTTGCGCCGCAAATTGCCACCGTA	JUJW01000004.1.31	JUJW01000004.1.31	17679	19751	+	
long-mer1552	JUJW01000004.1	19374	19416	GTCGTAGCTGCTTTTCATAAGATACTTGCCGCCCAAGGCTTGC	JUJW01000004.1.31	JUJW01000004.1.31	17679	19751	+	
long-mer1553	JUJW01000004.1	19539	19566	GCCGACGCCGCACAACAGCATATTGAGA	JUJW01000004.1.31	JUJW01000004.1.31	17679	19751	+	
long-mer1554	JUJW01000004.1	19577	19710	TGCGCATGCCTTAAGCGCGCCAGCCGTCGATCCTGGGTGGCTTCCTAACGCCCCCAACAACACACCGCCGCAAGGCGGTTTTTTCATGCCTGAAGCCCCTGCGCCTCACGGCGTGATACCGGCTGCTCACAGCC	JUJW01000004.1.31	JUJW01000004.1.31	17679	19751	+	
long-mer1555	JUJW01000004.1	19858	19914	GACCCCACCGGTGAACCGCCCGGCGACATGGGCGACGCGGACACGCAGGCCGAAGAG	JUJW01000004.1.32	JUJW01000004.1.32	19753	20607	+	
long-mer1556	JUJW01000004.1	19974	19997	CGCGCTACGCCGTCGGCTTGAGGC	JUJW01000004.1.32	JUJW01000004.1.32	19753	20607	+	
long-mer1557	JUJW01000004.1	20065	20095	GCGCCTGAGCTTGAAGACTACTCCTACAACC	JUJW01000004.1.32	JUJW01000004.1.32	19753	20607	+	
long-mer1558	JUJW01000004.1	20102	20133	GCTGGGTCGATGCGCGTTTTAGCCATCTGTTC	JUJW01000004.1.32	JUJW01000004.1.32	19753	20607	+	
long-mer1559	JUJW01000004.1	20235	20289	CCCTGATTTTTACGAAACGGTCGGCTCAATGGATCTTTCCCTGCTGAGTCCTGCC	JUJW01000004.1.32	JUJW01000004.1.32	19753	20607	+	
long-mer1560	JUJW01000004.1	20292	20334	GCAGGCCGCTGTGATCCAGCATGAGAAAGGCCCTGAGATCGCC	JUJW01000004.1.32	JUJW01000004.1.32	19753	20607	+	
long-mer1561	JUJW01000004.1	20400	20662	TGCTGCTGTGGAACGGCTGGCGGCACGCATGGCCACCCCTCAGACACACGATCCCTTCACTTCAGCCCCCTCACCGGGCAAACCGATCAGCAACGCTCCGCCCCCGCCCCCGTCGGTATCAGGTCGCTCCCCCACGGAGATTCCTCCAGAGAAGCTTACCGATGACGACTGGTACAAGCGCGACGTGGAAAAGCGGCGCAAACGCTAAGCAAAACGGCACACCAACCCCACACTTTCCATTTTAGGAGCACACCCTATGGGTA	JUJW01000004.1.33	JUJW01000004.1.33	20656	21882	+	AutoIPR: IPR024659:Major capsid protein Gp5;
long-mer1561	JUJW01000004.1	20400	20662	TGCTGCTGTGGAACGGCTGGCGGCACGCATGGCCACCCCTCAGACACACGATCCCTTCACTTCAGCCCCCTCACCGGGCAAACCGATCAGCAACGCTCCGCCCCCGCCCCCGTCGGTATCAGGTCGCTCCCCCACGGAGATTCCTCCAGAGAAGCTTACCGATGACGACTGGTACAAGCGCGACGTGGAAAAGCGGCGCAAACGCTAAGCAAAACGGCACACCAACCCCACACTTTCCATTTTAGGAGCACACCCTATGGGTA	JUJW01000004.1.32	JUJW01000004.1.32	19753	20607	+	
long-mer1562	JUJW01000004.1	20775	20817	GACCAACGGCTATAAAAAAGGAGATACCGTAAAAATTATGGTC	JUJW01000004.1.33	JUJW01000004.1.33	20656	21882	+	AutoIPR: IPR024659:Major capsid protein Gp5;
long-mer1563	JUJW01000004.1	21068	21110	AACAAACGCCAAACATAGTTGGCACGTTGGGCACGGTCTCCGA	JUJW01000004.1.33	JUJW01000004.1.33	20656	21882	+	AutoIPR: IPR024659:Major capsid protein Gp5;
long-mer1564	JUJW01000004.1	21431	21473	AGGGGTCCATCATCACCTTTGATGATGTCTTTGAGGTGCATCC	JUJW01000004.1.33	JUJW01000004.1.33	20656	21882	+	AutoIPR: IPR024659:Major capsid protein Gp5;
long-mer1565	JUJW01000004.1	21613	21660	AGAGATCGCGCAGCGATGACCTTTTTCGGTCAACCGTTGGTGCCCGCC	JUJW01000004.1.33	JUJW01000004.1.33	20656	21882	+	AutoIPR: IPR024659:Major capsid protein Gp5;
long-mer1566	JUJW01000004.1	21717	21753	GGTGTTGGCCTCGTGTGAAGGTTATACGGCAAGCATA	JUJW01000004.1.33	JUJW01000004.1.33	20656	21882	+	AutoIPR: IPR024659:Major capsid protein Gp5;
long-mer1567	JUJW01000004.1	22043	22085	GATTGCGCTAGGTTGGTCAGAAGTCGCCAGCCCCGACGACCTC	JUJW01000004.1.34	JUJW01000004.1.34	21903	22310	+	AutoIPR: IPR020362:Tail accessory factor GP4;
long-mer1568	JUJW01000004.1	22418	22460	GGTGGAGGACGTTCGTCCTCCCTGTTGCGCTGCGCTCCTGGGG	JUJW01000004.1.35	JUJW01000004.1.35	22307	24235	+	AutoIPR: IPR021098:Bacteriophage P22, Gp10,DNA-stabilising;
long-mer1569	JUJW01000004.1	22462	22486	GGCGGTGTTCTGTGTCCCTGAAGCC	JUJW01000004.1.35	JUJW01000004.1.35	22307	24235	+	AutoIPR: IPR021098:Bacteriophage P22, Gp10,DNA-stabilising;
long-mer1570	JUJW01000004.1	22722	22777	AGATCACCGGTGAAGGGTTCCTAGGGCTTAAAGCGTGCGATTACGTGGATAGCTAC	JUJW01000004.1.35	JUJW01000004.1.35	22307	24235	+	AutoIPR: IPR021098:Bacteriophage P22, Gp10,DNA-stabilising;
long-mer1571	JUJW01000004.1	23047	23089	CAATACGGTGTTCTGGCTGGGGCATGATGGCCGTGTGTATCGG	JUJW01000004.1.35	JUJW01000004.1.35	22307	24235	+	AutoIPR: IPR021098:Bacteriophage P22, Gp10,DNA-stabilising;
long-mer1572	JUJW01000004.1	23194	23270	GCATCAGGTGTACTACCTGACTTTCCCTGATGGGATGACCTGGGGGTTTGATATAACAACCCGTGAATGGCATCGCC	JUJW01000004.1.35	JUJW01000004.1.35	22307	24235	+	AutoIPR: IPR021098:Bacteriophage P22, Gp10,DNA-stabilising;
long-mer1573	JUJW01000004.1	23431	23506	TCTGCACGACCATCAGAACCGGCTCACCGTGGATGCGGTAGAACTTGTGTTCGGTACAGATGCATTGGGCGGGTAT	JUJW01000004.1.35	JUJW01000004.1.35	22307	24235	+	AutoIPR: IPR021098:Bacteriophage P22, Gp10,DNA-stabilising;
long-mer1574	JUJW01000004.1	23632	23674	TGTGGCAGTACGTGTAGTGAGTGGTGCGCTCCCCGAAGGGTTG	JUJW01000004.1.35	JUJW01000004.1.35	22307	24235	+	AutoIPR: IPR021098:Bacteriophage P22, Gp10,DNA-stabilising;
long-mer1575	JUJW01000004.1	23902	23944	CCAAACGGGGCTTGTGACGCTGGCCTACGCCACCGCCTCCAAC	JUJW01000004.1.35	JUJW01000004.1.35	22307	24235	+	AutoIPR: IPR021098:Bacteriophage P22, Gp10,DNA-stabilising;
long-mer1576	JUJW01000004.1	23992	24043	GGGCTACCACGGCGACGCCAGTTATCAGGCACAACTGGATGCGGACCTTAAA	JUJW01000004.1.35	JUJW01000004.1.35	22307	24235	+	AutoIPR: IPR021098:Bacteriophage P22, Gp10,DNA-stabilising;
long-mer1577	JUJW01000004.1	24046	24085	CAGGGGGCTACCCCCAGAGACCATTACCCTGAGGCCGGGG	JUJW01000004.1.35	JUJW01000004.1.35	22307	24235	+	AutoIPR: IPR021098:Bacteriophage P22, Gp10,DNA-stabilising;
long-mer1578	JUJW01000004.1	24145	24198	AAAGACCACCGCCGATACGATTGCCGAGGTTCTGGTGTACTCACCGCTGGCGGG	JUJW01000004.1.35	JUJW01000004.1.35	22307	24235	+	AutoIPR: IPR021098:Bacteriophage P22, Gp10,DNA-stabilising;
long-mer1579	JUJW01000004.1	24378	24420	CATCCGTATCACTGATCCTGTAGTCGCTCATCTGCTGGCAATG	JUJW01000004.1.36	JUJW01000004.1.36	24232	24450	+	
long-mer1580	JUJW01000004.1	24810	24870	GGCGGACCTTGTGAACTACGCTCAGGGTTTGGCGATGCAAAACCTTAACAACTACTGGAAC	JUJW01000004.1.37	JUJW01000004.1.37	24481	25188	+	
long-mer1581	JUJW01000004.1	24906	24948	CTCTAGTCATCTGGCCGGTTTCGGGCAGAACTACGCTGCCAAC	JUJW01000004.1.37	JUJW01000004.1.37	24481	25188	+	
long-mer1582	JUJW01000004.1	24963	24989	CAACAATGCGGCTCAGGCGCGCGGCTG	JUJW01000004.1.37	JUJW01000004.1.37	24481	25188	+	
long-mer1583	JUJW01000004.1	25080	25122	CATCGCCAATGGGGCGTCTTTTGGGAACGCCTATACGGAGGAC	JUJW01000004.1.37	JUJW01000004.1.37	24481	25188	+	
long-mer1584	JUJW01000004.1	25212	25254	TTACCAGGGCATTAAAAGCGGTTTCGACGAAGGCCGATTGCGT	JUJW01000004.1.38	JUJW01000004.1.38	25192	26460	+	
long-mer1585	JUJW01000004.1	25482	25509	TTACGATACCTTTATCGCCCCCCAGTCC	JUJW01000004.1.38	JUJW01000004.1.38	25192	26460	+	
long-mer1586	JUJW01000004.1	25548	25590	TGTCTCACTGGATCAAACCGCTAAAGCGCATCTGGCCATGCTG	JUJW01000004.1.38	JUJW01000004.1.38	25192	26460	+	
long-mer1587	JUJW01000004.1	25602	25650	AAGCGCGCAGCCGTACACGCTTGCTCCTGGGGCACGTCGGTATGACAGT	JUJW01000004.1.38	JUJW01000004.1.38	25192	26460	+	
long-mer1588	JUJW01000004.1	25695	25719	ATACGACGCGGCACGGGCAGGGTTC	JUJW01000004.1.38	JUJW01000004.1.38	25192	26460	+	
long-mer1589	JUJW01000004.1	25872	25902	TGTTGCCGCCACGAAGCAAGCGGCGCTGGAT	JUJW01000004.1.38	JUJW01000004.1.38	25192	26460	+	
long-mer1590	JUJW01000004.1	25917	25973	GGTGCACCAAGCGGCGATGGCGCGCTACAACGAAGCCGTGGGGAGCGCGCAAAGCCT	JUJW01000004.1.38	JUJW01000004.1.38	25192	26460	+	
long-mer1591	JUJW01000004.1	26101	26197	GCCGGACAGGTGGCGTTGACCACGATGGCGCGCTTAAAGGCACTCTCTCCTCAGGGTGCCTCAGGTTTCGGGGCGCTGAGCGAGAAAGAACTGGAAT	JUJW01000004.1.38	JUJW01000004.1.38	25192	26460	+	
long-mer1592	JUJW01000004.1	26200	26238	CTTAAAAGCTCAATTGCCACGCTGAAACCTGGGATTTCT	JUJW01000004.1.38	JUJW01000004.1.38	25192	26460	+	
long-mer1593	JUJW01000004.1	26244	26484	CGAGATCAACGAAAGCCTGAGTACCATTAAAAAAATGGCGGACAAGGCCGCCTCCATACCCCCTCCGCAAACAGGGGTGCCCGCTCCTGCAAAAACACCCGCAAACATGGGAGCGTCCGCAAAAATGCCTGCACTTAAAATTGGAGATGTGATACGCGGTTACCGTTACCTGGGGGGCCTCCGCAATAAACCTGATAGCTGGGAGAAAGCGGAATGAGCGCTCCTCGCAAGAAAAATCAGA	JUJW01000004.1.39	JUJW01000004.1.39	26457	28187	+	
long-mer1593	JUJW01000004.1	26244	26484	CGAGATCAACGAAAGCCTGAGTACCATTAAAAAAATGGCGGACAAGGCCGCCTCCATACCCCCTCCGCAAACAGGGGTGCCCGCTCCTGCAAAAACACCCGCAAACATGGGAGCGTCCGCAAAAATGCCTGCACTTAAAATTGGAGATGTGATACGCGGTTACCGTTACCTGGGGGGCCTCCGCAATAAACCTGATAGCTGGGAGAAAGCGGAATGAGCGCTCCTCGCAAGAAAAATCAGA	JUJW01000004.1.38	JUJW01000004.1.38	25192	26460	+	
long-mer1594	JUJW01000004.1	26525	26666	CGAAACCGCCGCGCCCGACGGGCCGTGGAATGATTACGCAGACGAAGTCGCTACGCCCAAGAAAAAGGCACCTGCCCCCGCACCCCCCGTCGATCAAGCGGCGATTGCGCGTCAGGTATATGACGACTCTCCCTGGTATCAA	JUJW01000004.1.39	JUJW01000004.1.39	26457	28187	+	
long-mer1595	JUJW01000004.1	26734	26777	CTAAAGACTCAGCTAGGGGGCATGCCCTGCAACAGCGTATTGAT	JUJW01000004.1.39	JUJW01000004.1.39	26457	28187	+	
long-mer1596	JUJW01000004.1	26824	26909	TAGGCCGCGTATTGCCGTATGTGGCTACATCCATCGTGGGCGGACCGGAAGCGGCGGTGCTGGGGCGGCTTGGGCAAGCGGGCAAG	JUJW01000004.1.39	JUJW01000004.1.39	26457	28187	+	
long-mer1597	JUJW01000004.1	27046	27074	GGGCACTGGGCGCTGCCAGAGTAGCGGCG	JUJW01000004.1.39	JUJW01000004.1.39	26457	28187	+	
long-mer1598	JUJW01000004.1	27098	27134	TCCGCTCCTCCAAGCAGATATTACCATCGCTCAACGT	JUJW01000004.1.39	JUJW01000004.1.39	26457	28187	+	
long-mer1599	JUJW01000004.1	27325	27365	GACAGAAACAGGCATTAGGCGACGCCTACGACACGATCTGG	JUJW01000004.1.39	JUJW01000004.1.39	26457	28187	+	
long-mer1600	JUJW01000004.1	27386	27413	CTCCCCCGAAACAGCCACACGAATGCAT	JUJW01000004.1.39	JUJW01000004.1.39	26457	28187	+	
long-mer1601	JUJW01000004.1	27425	27485	GAACGCCTACCGCGATCTCGGCACCGATGGCGGGAAAGTAGTCGAAAACCAGTTCGGGCGC	JUJW01000004.1.39	JUJW01000004.1.39	26457	28187	+	
long-mer1602	JUJW01000004.1	27779	27863	CAACGCTCGCGGCCCGAAGGCAACGCAGGAATTCCGCGAGTTGGCCAAGGTGGGTCAAAACCTACTAAAGGACCCCATCCCAGAT	JUJW01000004.1.39	JUJW01000004.1.39	26457	28187	+	
long-mer1603	JUJW01000004.1	28083	28115	GCGGCTCAAGGAGGGTGGGGGTCACTGCGTAAA	JUJW01000004.1.39	JUJW01000004.1.39	26457	28187	+	
long-mer1604	JUJW01000004.1	28261	28303	TTATCCGGTTGATGAACGCGGCAAGAGGCTTGAAAAGCAAGCA	JUJW01000004.1.40	JUJW01000004.1.40	28184	28582	-	
long-mer1605	JUJW01000004.1	28563	28624	AAACTCACTAATGACGCCATTCCAGTCCCCTTAAATTGTTTTCGGACGTAATCCCATGACCG	JUJW01000004.1.40	JUJW01000004.1.40	28184	28582	-	
long-mer1605	JUJW01000004.1	28563	28624	AAACTCACTAATGACGCCATTCCAGTCCCCTTAAATTGTTTTCGGACGTAATCCCATGACCG	JUJW01000004.1.41	JUJW01000004.1.41	28618	29400	+	
long-mer1606	JUJW01000004.1	28665	28707	GACAGGGCAATTACTGGCCGCAGGGCAGCTTAAGTTCTATGAC	JUJW01000004.1.41	JUJW01000004.1.41	28618	29400	+	
long-mer1607	JUJW01000004.1	28751	28793	TGGCCGTGAACAACGGTGTTGAGGTTCGGCTAGATAGCTCAGG	JUJW01000004.1.41	JUJW01000004.1.41	28618	29400	+	
long-mer1608	JUJW01000004.1	28798	28821	CCCGACGTGGATATCTGGGGGAAA	JUJW01000004.1.41	JUJW01000004.1.41	28618	29400	+	
long-mer1609	JUJW01000004.1	29312	29336	TGACCGCAGACAGTAAAGAGAAAAA	JUJW01000004.1.41	JUJW01000004.1.41	28618	29400	+	
long-mer1610	JUJW01000004.1	29387	29453	AGGGAGTCGCATGACCACCATTCCTCACAATAACGAGCCTTTCCTCGACGCCTCCGGACTGGTGACA	JUJW01000004.1.41	JUJW01000004.1.41	28618	29400	+	
long-mer1610	JUJW01000004.1	29387	29453	AGGGAGTCGCATGACCACCATTCCTCACAATAACGAGCCTTTCCTCGACGCCTCCGGACTGGTGACA	JUJW01000004.1.42	JUJW01000004.1.42	29397	30899	+	AutoIPR: IPR013320:Concanavalin A-likelectin/glucanase domain;
long-mer1611	JUJW01000004.1	29463	29495	CGCACCTACCTGTCCTCGTTAGCCAAAAGCGAT	JUJW01000004.1.42	JUJW01000004.1.42	29397	30899	+	AutoIPR: IPR013320:Concanavalin A-likelectin/glucanase domain;
long-mer1612	JUJW01000004.1	29513	29558	GCAGCAGATAGACGCGTTGCAGGCGGCTCTCCATACCGCACCCCCC	JUJW01000004.1.42	JUJW01000004.1.42	29397	30899	+	AutoIPR: IPR013320:Concanavalin A-likelectin/glucanase domain;
long-mer1613	JUJW01000004.1	29603	29663	CTCAATCAATGTGGCGGGCACCCTTTCCAGCGGCTTCGTGAGTCTGAACCTTGAGGGGGAT	JUJW01000004.1.42	JUJW01000004.1.42	29397	30899	+	AutoIPR: IPR013320:Concanavalin A-likelectin/glucanase domain;
long-mer1614	JUJW01000004.1	29786	29828	GCTTGCCGATGTGGACGCCTCAGGGATAGCAGACAAAAAAGCA	JUJW01000004.1.42	JUJW01000004.1.42	29397	30899	+	AutoIPR: IPR013320:Concanavalin A-likelectin/glucanase domain;
long-mer1615	JUJW01000004.1	29833	29873	TGTGGGATGCCTCCGCGAATAAACATGTGTACGCCGATATC	JUJW01000004.1.42	JUJW01000004.1.42	29397	30899	+	AutoIPR: IPR013320:Concanavalin A-likelectin/glucanase domain;
long-mer1616	JUJW01000004.1	29884	29912	GTGGGGGCGGCAGCACAGGCGGTATGCGC	JUJW01000004.1.42	JUJW01000004.1.42	29397	30899	+	AutoIPR: IPR013320:Concanavalin A-likelectin/glucanase domain;
long-mer1617	JUJW01000004.1	29917	29980	AAAACATCGCATCAGCCGCAAATACCCTGACACAATCCCAAGTAGGGAGCTATTTGAGATTCAC	JUJW01000004.1.42	JUJW01000004.1.42	29397	30899	+	AutoIPR: IPR013320:Concanavalin A-likelectin/glucanase domain;
long-mer1618	JUJW01000004.1	30001	30107	TGACTGTCCCCGCTGGGCTGCTGGTATCGTCTGGGATGGCTATCGTGCTTTCCAATCAATCCAGCGGCCCCCTCACTCTCTCAGCAGGGGCGGGCATGGCTCTTAAC	JUJW01000004.1.42	JUJW01000004.1.42	29397	30899	+	AutoIPR: IPR013320:Concanavalin A-likelectin/glucanase domain;
long-mer1619	JUJW01000004.1	30411	30508	GGCGCTGTCTCCGACGAAACCACATTCACCTATTATGAGTCACATGCGGATGGGTCCAACCCATACGGAGGGGTCGGGGGCGCAGGTTCTGCCACGGC	JUJW01000004.1.42	JUJW01000004.1.42	29397	30899	+	AutoIPR: IPR013320:Concanavalin A-likelectin/glucanase domain;
long-mer1620	JUJW01000004.1	30569	30756	CACCACACCGTGGACGGACTCTGGTGCGGCGAGCGATACGCCATCAAACACGTTAACCCCTGTGCCACCGTTTACCATTGCGCGGCGATATAACGCGGGGTCGCCCGATCGTTATTTCAATGGCTATCTGCATAGCCTTGGTGTATTTAACAGGGCACTTTCTAATATCGAGATCACTGATTTCTTCG	JUJW01000004.1.42	JUJW01000004.1.42	29397	30899	+	AutoIPR: IPR013320:Concanavalin A-likelectin/glucanase domain;
long-mer1621	JUJW01000004.1	30857	30909	ATGCATACTTTCCGGTGCTCCCGATTATGTCCGAATGTCGTAATTCTTACATC	JUJW01000004.1.42	JUJW01000004.1.42	29397	30899	+	AutoIPR: IPR013320:Concanavalin A-likelectin/glucanase domain;
long-mer1622	JUJW01000004.1	30915	31065	GTGGCGTTTTCTGATACCACCGCCCACTAGCGGCGTAGGCGTGACTGCATTAATAAACATATTTGCAATAGAATTCAATAAATTTCCCGGAGAAATGAATTAGAGTGGAAACATGAAATTAAATTACTAATTAAATAGTAAGATTTATTTC	NA
long-mer1623	JUJW01000004.1	31359	31401	GAGCGTTGAAAAGAGCGCTAAGGAGTATTTTAGAGAAAATAAA	JUJW01000004.1.43	JUJW01000004.1.43	31099	32103	+	AutoIPR: IPR009003:Trypsin-like cysteine/serinepeptidase domain;
long-mer1624	JUJW01000004.1	32078	32137	AAACGGTTGATGATTTTGGGAAATAATAAAATATCCGCTGCATAGTAACCCTGCCGGACG	JUJW01000004.1.43	JUJW01000004.1.43	31099	32103	+	AutoIPR: IPR009003:Trypsin-like cysteine/serinepeptidase domain;
long-mer1625	JUJW01000004.1	32237	32374	GATAAACGAAACTCTCTCTCTCTCTCTTAATATTGCGGTTACTGATGAATCGGCCGTGAGTTTCACGGCTATAGCTCAAAGACAGAAAGCCTAATATGCGCTCCGCAATCTCTCATCCCCATCAAAAACTCCCTGAAA	NA
long-mer1626	JUJW01000004.1	32392	32467	TACTCATTGCGGAGTGAAAATCAATATAAACTATTGATTTTTAAATATAAATACGTACAGTATGCATGTATGAATC	NA
long-mer1627	JUJW01000004.1	33348	33389	ACATAATTATAATGTGATTTGTATCACATAAAAATGTGGGAA	JUJW01000004.1.46	JUJW01000004.1.46	33337	33933	-	AutoIPR: IPR018357:Hexapeptide transferase,conserved site;
long-mer1628	JUJW01000004.1	34394	34473	CAACCCAATGGACTTGCCAGACTGCCGAGCTTACTCAGAGCGGAGGGATCCCCATCGGTTGCCGATGATTTGGAAAGAGG	JUJW01000004.1.47	JUJW01000004.1.47	33950	36523	+	AutoIPR: IPR015500:Peptidase S8,subtilisin-related; IPR023828:Peptidase S8, subtilisin,Ser-active site;
long-mer1629	JUJW01000004.1	34669	34705	TTTGGTATCTGGGGCAGCGGCTTTAGTGTGGGAGGCA	JUJW01000004.1.47	JUJW01000004.1.47	33950	36523	+	AutoIPR: IPR015500:Peptidase S8,subtilisin-related; IPR023828:Peptidase S8, subtilisin,Ser-active site;
long-mer1630	JUJW01000004.1	35579	35621	GCACAAATGGCATCGGCTTCGTTGCATAGTTTGTCCGGTCAAG	JUJW01000004.1.47	JUJW01000004.1.47	33950	36523	+	AutoIPR: IPR015500:Peptidase S8,subtilisin-related; IPR023828:Peptidase S8, subtilisin,Ser-active site;
long-mer1631	JUJW01000004.1	36998	37121	TCCGTTTTCTGAGACGCCCCCGTCGGCGAGAAAATTTTTTTAATCCTTTACTTTTATTTAACACATTAATCACATTTTATGTATTAAAAATACGCTTTCCATATATAGTTCCAATGAGAGTTAT	NA
long-mer1632	JUJW01000004.1	37130	37159	TAGATCACTATAGAGGGCGAACTCAAGTAA	NA
long-mer1633	JUJW01000004.1	37188	37607	CAATGCGTGAACTCAACGTTGAAGAGCTTTCGTTAGTGGCTGGTGCTTATAGTCGGGGAGCAATAGTTTATAGAGTGGAACCAGCTCCCATAGACTCCTCTGGAGGTCTTAATATTGCAGACTTATATACACGACTTGCAGAAATTTGTGCCAGAAATGGGGGGGTATTTTCAACTAATACTTCTCAGGGAGCATTATCCGGCGGTGTATTCGGTAGAGTAGTGGGATCAACTGATGTAAATGGGCAACATAGTAATTTCACATGTACATTACCGCATGACGTGCATAGCAAAAAATAATAGGAAAAAATAACCTTTTTGACCTGAGTGGCTTGCCACTCAGGTTATTTCAAATGGATATTCTGAGAAATATAAAATTGCGATGGCGAAAAAGTTTCATTGGATGAAGGGGCATATGCGA	JUJW01000004.1.48	JUJW01000004.1.48	37190	37486	+	
long-mer1633	JUJW01000004.1	37188	37607	CAATGCGTGAACTCAACGTTGAAGAGCTTTCGTTAGTGGCTGGTGCTTATAGTCGGGGAGCAATAGTTTATAGAGTGGAACCAGCTCCCATAGACTCCTCTGGAGGTCTTAATATTGCAGACTTATATACACGACTTGCAGAAATTTGTGCCAGAAATGGGGGGGTATTTTCAACTAATACTTCTCAGGGAGCATTATCCGGCGGTGTATTCGGTAGAGTAGTGGGATCAACTGATGTAAATGGGCAACATAGTAATTTCACATGTACATTACCGCATGACGTGCATAGCAAAAAATAATAGGAAAAAATAACCTTTTTGACCTGAGTGGCTTGCCACTCAGGTTATTTCAAATGGATATTCTGAGAAATATAAAATTGCGATGGCGAAAAAGTTTCATTGGATGAAGGGGCATATGCGA	JUJW01000004.1.49	JUJW01000004.1.49	37602	38387	+	AutoIPR: IPR028204:Tricorn protease C1 domain;IPR029045:ClpP/crotonase-like domain;
long-mer1634	JUJW01000004.1	37637	37679	CCTGATGCTTTCTGTAGTGCTAGTGTCACTCGTTGCAATCGCC	JUJW01000004.1.49	JUJW01000004.1.49	37602	38387	+	AutoIPR: IPR028204:Tricorn protease C1 domain;IPR029045:ClpP/crotonase-like domain;
long-mer1635	JUJW01000004.1	37796	37820	CACGTATAAAAAGCAGCTGCCGCGG	JUJW01000004.1.49	JUJW01000004.1.49	37602	38387	+	AutoIPR: IPR028204:Tricorn protease C1 domain;IPR029045:ClpP/crotonase-like domain;
long-mer1636	JUJW01000004.1	37862	38059	GATGCTCTCGATCCTTGAAGTTTCTCATTTGAAGCACTTACCAACTTTTATGGTTTCAGAAGAAGAAAAGAAGGCAGCCGTATTGGCAAATTATTTTCCAGAATGGCGTGATATGTCAGGGATGGTTGTAGTGACGGATATGTTACCCAGGATTTCTAGAGTACTGTCTCTAGAAATCTGGTCCCCACTGTATGCGCA	JUJW01000004.1.49	JUJW01000004.1.49	37602	38387	+	AutoIPR: IPR028204:Tricorn protease C1 domain;IPR029045:ClpP/crotonase-like domain;
long-mer1637	JUJW01000004.1	38064	38413	GTCCGTGTGGGCGACCGTATTTTTCTAGACCCCCTTGATATTGCTAATAAGGACAAGCCTTTGCAGTTCTATTGTTATCACATCAATACAGCAGGGGTTAAAAAAGAATTTAAATTCACCCTCGCGGCACAACCTCTTGGCGCGCAACAGACTGCGGTGCCTGCGGGGGGGCATGTGCTGCACATCGCACGCTTTGATCAGGCCGATATAGAGGCGCTCAAACACGTTTTTGAGGATCGGAATTCACCGGTAACCCAGTTGCATTATATTTCTTTAAGCGCTGTGACCACGCCCCCCCCACTTCTTCAAGAACAAAGTCATTGATGTGATTAAAGATTCAGAAGCCGATA	JUJW01000004.1.49	JUJW01000004.1.49	37602	38387	+	AutoIPR: IPR028204:Tricorn protease C1 domain;IPR029045:ClpP/crotonase-like domain;
long-mer1638	JUJW01000004.1	38438	38523	TCATGGATGCTCGAACCAATGTTCGAGCAGAACCAAAGAATATAGGTGGAAAGCAAGGAGTAAACATCAATTCGACGTATCACATG	JUJW01000004.1.50	JUJW01000004.1.50	38440	39183	+	AutoIPR: IPR029045:ClpP/crotonase-like domain;
long-mer1639	JUJW01000004.1	38611	38638	ATCGGCCAAACACTGGTCATCACATTCA	JUJW01000004.1.50	JUJW01000004.1.50	38440	39183	+	AutoIPR: IPR029045:ClpP/crotonase-like domain;
long-mer1640	JUJW01000004.1	38700	38822	AGCGATCGTGCTCGATTTACGTTACAACACAGGGGGACTCGTAAATGCAACATCAAAGTTACTGGCTGGATTTTTAGTTTCTGGGACTCGCATCTCAACCATAATACGAGGTAAAAAAACCAA	JUJW01000004.1.50	JUJW01000004.1.50	38440	39183	+	AutoIPR: IPR029045:ClpP/crotonase-like domain;
long-mer1641	JUJW01000004.1	38847	38946	TACACCGACTGATAAACCCATAGCGGTGTTAATCAGTCTGGTGTCTGCAAGTGGCGCTGAAGTGACGGCAAGAGCCTTACAATTTCACCACCGTGCGCGT	JUJW01000004.1.50	JUJW01000004.1.50	38440	39183	+	AutoIPR: IPR029045:ClpP/crotonase-like domain;
long-mer1642	JUJW01000004.1	38960	39021	AATCCTCGGGACAGGTACTCGGGTCCCGTTTTTATAAACTGACGGATGGGACGTATATGCAA	JUJW01000004.1.50	JUJW01000004.1.50	38440	39183	+	AutoIPR: IPR029045:ClpP/crotonase-like domain;
long-mer1643	JUJW01000004.1	39177	39235	TCACTAATCCTACGTATATAAATACTTCCACACCCAGTTGTGATCTCACTCAATACAGC	JUJW01000004.1.50	JUJW01000004.1.50	38440	39183	+	AutoIPR: IPR029045:ClpP/crotonase-like domain;
long-mer1644	JUJW01000004.1	39301	39361	GGGGCATCTGCGAATAAAAACCGGAATAAAAAAAGCACTCATCCTGATACTTTCTGTAGTG	JUJW01000004.1.51	JUJW01000004.1.51	39296	40894	+	AutoIPR: IPR028204:Tricorn protease C1 domain;IPR029045:ClpP/crotonase-like domain;
long-mer1645	JUJW01000004.1	39365	39407	GTGTCACTGGTTGCAATCGCCACGCATCGGTTTTATATCCGCC	JUJW01000004.1.51	JUJW01000004.1.51	39296	40894	+	AutoIPR: IPR028204:Tricorn protease C1 domain;IPR029045:ClpP/crotonase-like domain;
long-mer1646	JUJW01000004.1	39502	39526	AACGTATAAAAAGCATCTGCCGCGG	JUJW01000004.1.51	JUJW01000004.1.51	39296	40894	+	AutoIPR: IPR028204:Tricorn protease C1 domain;IPR029045:ClpP/crotonase-like domain;
long-mer1647	JUJW01000004.1	39535	39577	GGATGGGAGAGAAACCTCTCCTTTTATTCACAATATGCTGTCG	JUJW01000004.1.51	JUJW01000004.1.51	39296	40894	+	AutoIPR: IPR028204:Tricorn protease C1 domain;IPR029045:ClpP/crotonase-like domain;
long-mer1648	JUJW01000004.1	39580	39622	CCTTGAAGTCTCTCATTTGCGTCACATTCCAGGTTTTATGGCT	JUJW01000004.1.51	JUJW01000004.1.51	39296	40894	+	AutoIPR: IPR028204:Tricorn protease C1 domain;IPR029045:ClpP/crotonase-like domain;
long-mer1649	JUJW01000004.1	39697	39758	GGTGCAAGAAACATTATTCAACATGTCAAAAGTACTCTCCTTAGAAACCTGGTCCCCACTGT	JUJW01000004.1.51	JUJW01000004.1.51	39296	40894	+	AutoIPR: IPR028204:Tricorn protease C1 domain;IPR029045:ClpP/crotonase-like domain;
long-mer1650	JUJW01000004.1	39815	39857	ATTTCTGATAAGAATAAACCTATGCGGCTGTATTGCTATCACA	JUJW01000004.1.51	JUJW01000004.1.51	39296	40894	+	AutoIPR: IPR028204:Tricorn protease C1 domain;IPR029045:ClpP/crotonase-like domain;
long-mer1651	JUJW01000004.1	39887	39929	GAGTTCGACCTCCCGGCACCATCTCTTGGCGCGCAACAGACTG	JUJW01000004.1.51	JUJW01000004.1.51	39296	40894	+	AutoIPR: IPR028204:Tricorn protease C1 domain;IPR029045:ClpP/crotonase-like domain;
long-mer1652	JUJW01000004.1	40287	40329	TGAGTAACTTTGAAGGAATCCATTCCGCACAGCTCATCGGCCA	JUJW01000004.1.51	JUJW01000004.1.51	39296	40894	+	AutoIPR: IPR028204:Tricorn protease C1 domain;IPR029045:ClpP/crotonase-like domain;
long-mer1653	JUJW01000004.1	40420	40462	TCTGGATTTACGCGACAACACAGGAGGTTCATCCATCGCAGTA	JUJW01000004.1.51	JUJW01000004.1.51	39296	40894	+	AutoIPR: IPR028204:Tricorn protease C1 domain;IPR029045:ClpP/crotonase-like domain;
long-mer1654	JUJW01000004.1	40496	40538	ACCCGCATCGCAACCGAAATAAGAGGTAAAAAAACCAATGAAA	JUJW01000004.1.51	JUJW01000004.1.51	39296	40894	+	AutoIPR: IPR028204:Tricorn protease C1 domain;IPR029045:ClpP/crotonase-like domain;
long-mer1655	JUJW01000004.1	40610	40657	GGGGCTGAAGTGACGGCAAGAGCCTTACAATTTCACCACCGTGCGCGT	JUJW01000004.1.51	JUJW01000004.1.51	39296	40894	+	AutoIPR: IPR028204:Tricorn protease C1 domain;IPR029045:ClpP/crotonase-like domain;
long-mer1656	JUJW01000004.1	41335	41363	AATCTGGCTTTGGCGTATGAGCGCGAGGA	JUJW01000004.1.52	JUJW01000004.1.52	41125	42762	+	AutoIPR: IPR011167:Iron-dependent fumaratehydratase;
long-mer1657	JUJW01000004.1	41408	41450	CACGTATGTGTGCGGAGGGGCACCGCCCGATTTGCCAAGATAC	JUJW01000004.1.52	JUJW01000004.1.52	41125	42762	+	AutoIPR: IPR011167:Iron-dependent fumaratehydratase;
long-mer1658	JUJW01000004.1	41682	41733	TGTTGCTGCCAAGGGAGGGGGGTCGGAGGCTAAGAGCAAATTTGCAATGCTA	JUJW01000004.1.52	JUJW01000004.1.52	41125	42762	+	AutoIPR: IPR011167:Iron-dependent fumaratehydratase;
long-mer1659	JUJW01000004.1	41899	41941	ATGGTACGCGGCCCTTCCAATTGTGCTGAAGAATTACGCTTGG	JUJW01000004.1.52	JUJW01000004.1.52	41125	42762	+	AutoIPR: IPR011167:Iron-dependent fumaratehydratase;
long-mer1660	JUJW01000004.1	41949	41991	CGAGAAGGTCAATGCTTTAGGAATCGGTGCTCAGGGGGTGGGT	JUJW01000004.1.52	JUJW01000004.1.52	41125	42762	+	AutoIPR: IPR011167:Iron-dependent fumaratehydratase;
long-mer1661	JUJW01000004.1	42144	42169	AGAGCATTGGCCTAAGTTGAGTTATC	JUJW01000004.1.52	JUJW01000004.1.52	41125	42762	+	AutoIPR: IPR011167:Iron-dependent fumaratehydratase;
long-mer1662	JUJW01000004.1	43370	43412	CAGTGAAGGGGTGATGTAAGGTAACGTAACGCTGCGCTTCTTC	JUJW01000004.1.54	JUJW01000004.1.54	42957	44726	-	AutoIPR: IPR002312:Aspartyl/Asparaginyl-tRNAsynthetase, class IIb; IPR004524:Aspartate-tRNA ligase,bacterial/mitochondrial-type; IPR018150:Aminoacyl-tRNAsynthetase, class II (D/K/N)-like; IPR029351:GAD domain;
long-mer1663	JUJW01000004.1	43962	44004	AATCATCTCTTCAACAAAGTCTTGGACGTCACGTTCGCTTACA	JUJW01000004.1.54	JUJW01000004.1.54	42957	44726	-	AutoIPR: IPR002312:Aspartyl/Asparaginyl-tRNAsynthetase, class IIb; IPR004524:Aspartate-tRNA ligase,bacterial/mitochondrial-type; IPR018150:Aminoacyl-tRNAsynthetase, class II (D/K/N)-like; IPR029351:GAD domain;
long-mer1664	JUJW01000004.1	44968	45010	CGTGTTGGCATCCGGTCATTTTCTATCTGGTGTTGCTCCCGTT	NA
long-mer1665	JUJW01000004.1	46075	46178	ACGGCCCACCAGCTTGATTCATTCCTTCTAGTCCCTCCCTGTTTGCCATACTTGCGTGAGACGCGTTCGGAAAGCTAACGCCCACTCCTACTAGCACCGTTGCC	JUJW01000004.1.57	JUJW01000004.1.57	46016	46447	-	AutoIPR: IPR010982:Lambda repressor-like,DNA-binding domain; IPR021096:Vibrio phage VSK, Orf152;
long-mer1666	JUJW01000004.1	46364	46406	TCCTAGTTTTTTTGCCAACGCCCTATCACTGTTCTGAAAGCAC	JUJW01000004.1.57	JUJW01000004.1.57	46016	46447	-	AutoIPR: IPR010982:Lambda repressor-like,DNA-binding domain; IPR021096:Vibrio phage VSK, Orf152;
long-mer1667	JUJW01000004.1	46565	46607	TAGGAGAATTGAATGGGTATTGAGAATATGTCTTGTGAGCGCT	JUJW01000004.1.58	JUJW01000004.1.58	46577	47758	+	AutoIPR: IPR003491:Replication initiationfactor;
long-mer1668	JUJW01000004.1	46673	46777	TTGGGAGCCTCGCGACTGAGCCTTGGCCCAAGTAGTAACACGGGCCAAAAGGGGGAAGCGGATTGCTTGGGGATAGCTCAAGACGATTTCGATTCCTCGCGGCTT	JUJW01000004.1.58	JUJW01000004.1.58	46577	47758	+	AutoIPR: IPR003491:Replication initiationfactor;
long-mer1669	JUJW01000004.1	46957	46999	TCATAACGGTGATGTGGTTGGAAAGTTAGGTTGGGACGGCAAT	JUJW01000004.1.58	JUJW01000004.1.58	46577	47758	+	AutoIPR: IPR003491:Replication initiationfactor;
long-mer1670	JUJW01000004.1	47014	47116	CATTAGTTTATCTGGTGCTGCCTGTCGTTATATTCGTGATTGGTCTAAGGTTATTCCTCTCTTGCAATCCGTTAATGCCCGCATTACCCGATGTGATGTGGCC	JUJW01000004.1.58	JUJW01000004.1.58	46577	47758	+	AutoIPR: IPR003491:Replication initiationfactor;
long-mer1671	JUJW01000004.1	47167	47251	GGCTCGAGAGAATTTAGCTCCTTCTGGAGGGTGTTTATTATTTGCCTCTGGTGGTACCCCTCCGCGTACACGTTTTCTAGATGAT	JUJW01000004.1.58	JUJW01000004.1.58	46577	47758	+	AutoIPR: IPR003491:Replication initiationfactor;
long-mer1672	JUJW01000004.1	47260	47290	CGGTTCGGGGTGTACTTTGTACGTAGGGCAA	JUJW01000004.1.58	JUJW01000004.1.58	46577	47758	+	AutoIPR: IPR003491:Replication initiationfactor;
long-mer1673	JUJW01000004.1	47312	47374	ATCTATGATAAGGGGAAGCAACTGGGGGCGTTTGACTCTCCTTGGGTGCGTTATGAGGTCCGT	JUJW01000004.1.58	JUJW01000004.1.58	46577	47758	+	AutoIPR: IPR003491:Replication initiationfactor;
long-mer1674	JUJW01000004.1	47455	47535	AGACTCCTTGCTATCTAAGGTTGTTGCTAGTGCAGCTACTCGTCTTCATTCCGTTGTGAGGCATGTAGAGGCTTCCGGTGT	JUJW01000004.1.58	JUJW01000004.1.58	46577	47758	+	AutoIPR: IPR003491:Replication initiationfactor;
long-mer1675	JUJW01000004.1	47626	47665	TCAGTATATTGAGCGCTCCGGTTTTCCTTCCCGTTTCCGT	JUJW01000004.1.58	JUJW01000004.1.58	46577	47758	+	AutoIPR: IPR003491:Replication initiationfactor;
long-mer1676	JUJW01000004.1	48218	48260	TTATGGTGAACATTTAGAGTGCGATTAGGTTATTGGCTAATCT	JUJW01000004.1.60	JUJW01000004.1.60	48090	48245	+	
long-mer1677	JUJW01000004.1	48280	48330	ATGATCGGCCTCATCATCTTTATTTTATTTGAGATGTTGAGTGCCGACACA	NA
long-mer1678	JUJW01000004.1	48663	48686	AACCTTCAATATGGGTCATGGCTT	JUJW01000004.1.62	JUJW01000004.1.62	48655	48876	-	AutoIPR: IPR021558:Protein of unknown functionDUF3018;
long-mer1679	JUJW01000004.1	48752	48898	ATTTCAGCAGCGAATTCCGGTCTGCGCGTATCCGGCACCCAGAGCTGCATAGGACGCAATCCCGCTGCGCGCATCTGTTCCCTATGGTGAACTATCTTGCTGTCTGGTCTGTGAGTTGATGTCATAACAAGTTTCCCTTAGTTACCT	JUJW01000004.1.62	JUJW01000004.1.62	48655	48876	-	AutoIPR: IPR021558:Protein of unknown functionDUF3018;
long-mer1680	JUJW01000004.1	48910	48976	TGATGCCATGCATAAAATTGATGTGTGTGGGGGGGGTAGGGGGTGTGCCCCCTACGGTGACGCTCTA	NA
long-mer1681	JUJW01000004.1	48998	49040	GACTAGATTAAGGTTTCGATATTTTCTCCGCGTCCCCAGCTCA	NA
long-mer1682	JUJW01000004.1	49065	49092	GACGGCATTGCAATGTCTAGGTGTGATT	NA
long-mer1683	JUJW01000004.1	49160	49202	TGTTTTTATTCTTTCCCCGACCCTCGGACTTTTAATCCGCTGG	JUJW01000004.1.63	JUJW01000004.1.63	49165	49593	-	AutoIPR: IPR010982:Lambda repressor-like,DNA-binding domain; IPR021096:Vibrio phage VSK, Orf152;
long-mer1684	JUJW01000004.1	49221	49260	CACGGCCCACCAGCTTATTCGGTTGTTTTAACTCCTCTTT	JUJW01000004.1.63	JUJW01000004.1.63	49165	49593	-	AutoIPR: IPR010982:Lambda repressor-like,DNA-binding domain; IPR021096:Vibrio phage VSK, Orf152;
long-mer1685	JUJW01000004.1	49269	49311	TGCTCGCGTGAGATGTGTTAGCAGTGCTAACTCCTACGCCTAC	JUJW01000004.1.63	JUJW01000004.1.63	49165	49593	-	AutoIPR: IPR010982:Lambda repressor-like,DNA-binding domain; IPR021096:Vibrio phage VSK, Orf152;
long-mer1686	JUJW01000004.1	49399	49441	CAGTAGTAACCATTGCCCTGCATCTTCCCCTGCAATCTTTGCT	JUJW01000004.1.63	JUJW01000004.1.63	49165	49593	-	AutoIPR: IPR010982:Lambda repressor-like,DNA-binding domain; IPR021096:Vibrio phage VSK, Orf152;
long-mer1687	JUJW01000004.1	49588	49629	GTGCATATTTTTTGTCTCTAAATGTAGACATTTGACTCTATT	JUJW01000004.1.63	JUJW01000004.1.63	49165	49593	-	AutoIPR: IPR010982:Lambda repressor-like,DNA-binding domain; IPR021096:Vibrio phage VSK, Orf152;
long-mer1688	JUJW01000004.1	49655	49690	ATCAGGGACAATCATCTCCCCCTTCATCCTATCCTG	NA
long-mer1689	JUJW01000004.1	50090	50232	ACTTTATTTATTTCTGATCTTAAGCATTATACTGATTCTCTTGATGGGTCTTTATCGAAGATTTTTACTGATGCTTCTGATTCTTCGGATGAAATTACATTGGAGATAATTCAATCTATATATCTGTCTTTAGCTGACATTAT	JUJW01000004.1.65	JUJW01000004.1.65	50027	50293	+	
long-mer1690	JUJW01000004.1	50243	50308	TTTTCTTTAGAAGCTCGTTTATCTTGTCTTTCTTCGTCTCATCTTCGGTGATATATGCGTATTACT	JUJW01000004.1.65	JUJW01000004.1.65	50027	50293	+	
long-mer1691	JUJW01000004.1	50362	50395	TCAATTGGATTTCTGGGAAGACACGCTACCCCAG	JUJW01000004.1.66	JUJW01000004.1.66	50330	50479	+	
long-mer1692	JUJW01000004.1	50432	50482	TTAGATCAATTAGATGAGTGTCATTTATTAAGGCAATCATTATTGTGAACG	JUJW01000004.1.66	JUJW01000004.1.66	50330	50479	+	
long-mer1693	JUJW01000004.1	50493	50535	CCTTTCCTTGGTAATTATTGCCGGTTTTCTTAATTTTCTTTCT	NA
long-mer1694	JUJW01000004.1	50540	50619	GTCTTTGGGGGAAGAATCGTAAATCTCATGTTTTTATTTTCTTTTCTACACTCTATTCTCTTGTTTTAGCTACTGCTCTT	NA
long-mer1695	JUJW01000004.1	50713	50755	TTGTTTTTATTCTTGCTGTGGGTTTTTCATTCTTTTCCATGTT	JUJW01000004.1.67	JUJW01000004.1.67	50640	50861	+	
long-mer1696	JUJW01000004.1	50953	50995	TTGTTGGCAGTGCGTGGGCGGTGTTTCTCCGTCCATCCACTGT	JUJW01000004.1.68	JUJW01000004.1.68	50905	51108	+	
long-mer1697	JUJW01000004.1	51152	51194	TTATGCTGATTTGTTACGCCGTAGCTCTTGGCAGCAGTTTTGG	JUJW01000004.1.69	JUJW01000004.1.69	51066	51653	+	AutoIPR: IPR008766:Replication gene A protein;
long-mer1698	JUJW01000004.1	51452	51494	GTTTTGGTACAAGAGATTTGGGCGTAATCGTATCGAGGCCCCG	JUJW01000004.1.69	JUJW01000004.1.69	51066	51653	+	AutoIPR: IPR008766:Replication gene A protein;
long-mer1699	JUJW01000004.1	51739	51781	TCGCATGGGGGGTAAGGGGGGGTCTTAGCTTGACCCCACAGTA	NA
long-mer1700	JUJW01000004.1	52003	52044	AACAAGGCACACAAATGCCGAGTAGATGGATTACAGCAAGGT	NA
long-mer1701	JUJW01000004.1	52332	52367	GCCGATGCGCAATCAATCGGTTCTGCCATCTTGTTG	JUJW01000004.1.70	JUJW01000004.1.70	52212	52418	+	
long-mer1702	JUJW01000004.1	52441	52486	AGTTATCGCGTCTAAATCTAAGTTGCCTATTGTTTTTGGTGTGATG	JUJW01000004.1.71	JUJW01000004.1.71	52427	52651	+	AutoIPR: IPR008020:Capsid protein G8P;
long-mer1703	JUJW01000004.1	52498	52697	GGTTGTTTCACCTGTGTTTGCTGCTGGTTTTGATGTTTCCAAAGTCATAGAGGCGATCCAGGAGGCAATGACGCCTATTTCGTCAATTGGTGGCACTGTTCTTCTTATTATTGCGTTGCTTGCTACGTATAAATGGGTTAGGAAAGCGTTTTAAGGATATAGGTTATTCCTTCGATGTCTCGGGGTGTCTGTGCACGGGC	JUJW01000004.1.71	JUJW01000004.1.71	52427	52651	+	AutoIPR: IPR008020:Capsid protein G8P;
long-mer1704	JUJW01000004.1	52986	53011	ATAGGTTGTATGCTGTTAGGACACCT	JUJW01000004.1.72	JUJW01000004.1.72	52751	54184	+	
long-mer1705	JUJW01000004.1	53060	53089	TCATCACGAATCACACCACGTAATCCAGTC	JUJW01000004.1.72	JUJW01000004.1.72	52751	54184	+	
long-mer1706	JUJW01000004.1	53350	53384	CACGATCACGGATAAACAAACACAGGAATGTATTC	JUJW01000004.1.72	JUJW01000004.1.72	52751	54184	+	
long-mer1707	JUJW01000004.1	53797	53839	GCGTACCGCGTGTGCGCTTGAAAAAGGGAGTGCGGGCGCTGTT	JUJW01000004.1.72	JUJW01000004.1.72	52751	54184	+	
long-mer1708	JUJW01000004.1	53995	54019	GAAGATTGATGATAAGGGGCGAGGC	JUJW01000004.1.72	JUJW01000004.1.72	52751	54184	+	
long-mer1709	JUJW01000004.1	54026	54136	CGTGTGTGTCCTAAATCTATCTCTATTAATGTATTTGGAAAACAAATCATTATTAGTCTTACTCCGATTTGCCAGTTTTTGCAGATAGGTGGAAAACTAGTCTTGATATTA	JUJW01000004.1.72	JUJW01000004.1.72	52751	54184	+	
long-mer1710	JUJW01000004.1	54165	54193	GCGGAAGCTTAGAAGGGTGATCTATGCCA	JUJW01000004.1.73	JUJW01000004.1.73	54188	54529	+	
long-mer1710	JUJW01000004.1	54165	54193	GCGGAAGCTTAGAAGGGTGATCTATGCCA	JUJW01000004.1.72	JUJW01000004.1.72	52751	54184	+	
long-mer1711	JUJW01000004.1	54196	54238	GTTTATTGCTCAGTTGTTAACCGGTCTTTTTTCTTTATTAAAG	JUJW01000004.1.73	JUJW01000004.1.73	54188	54529	+	
long-mer1712	JUJW01000004.1	54637	54678	GGAATTGATGGATTGCAGCCTCCTGGGCTTGCTACTGTTCTA	JUJW01000004.1.74	JUJW01000004.1.74	54529	54942	+	AutoIPR: IPR008900:Zona occludens toxin;IPR027417:P-loop containing nucleoside triphosphatehydrolase;
long-mer1713	JUJW01000004.1	54774	54795	TGGACATTTGCATGATGCGTCT	JUJW01000004.1.74	JUJW01000004.1.74	54529	54942	+	AutoIPR: IPR008900:Zona occludens toxin;IPR027417:P-loop containing nucleoside triphosphatehydrolase;
long-mer1714	JUJW01000004.1	54819	54873	GCTTGAGCTTGCTGAGCATCGGCACCGTGGCTTAGATTTTGTCTGGACCACGCAA	JUJW01000004.1.74	JUJW01000004.1.74	54529	54942	+	AutoIPR: IPR008900:Zona occludens toxin;IPR027417:P-loop containing nucleoside triphosphatehydrolase;
long-mer1715	JUJW01000004.1	54907	54946	CTGATTGGTCAACATGTCTTTTCAAGGTGTATTTGATTCC	JUJW01000004.1.74	JUJW01000004.1.74	54529	54942	+	AutoIPR: IPR008900:Zona occludens toxin;IPR027417:P-loop containing nucleoside triphosphatehydrolase;
long-mer1715	JUJW01000004.1	54907	54946	CTGATTGGTCAACATGTCTTTTCAAGGTGTATTTGATTCC	JUJW01000004.1.75	JUJW01000004.1.75	54939	55490	+	
long-mer1716	JUJW01000004.1	55007	55049	TTCTTCAAATATGTTAAGGACACAGGAGGGAGCGAACGGCGCT	JUJW01000004.1.75	JUJW01000004.1.75	54939	55490	+	
long-mer1717	JUJW01000004.1	55103	55154	TGGGGACGCGCTGCGCTGGGAAACGGAGATGGCCTATGCCAAGGATCATTTG	JUJW01000004.1.75	JUJW01000004.1.75	54939	55490	+	
long-mer1718	JUJW01000004.1	55253	55295	GGACGCTCAAGGCAGGTATAAAGGAATGTCTTGCACCTGTTAT	JUJW01000004.1.75	JUJW01000004.1.75	54939	55490	+	
long-mer1719	JUJW01000004.1	55381	55423	AGCGTACTCAGGAACTGGGGGTGGCGTCGCAGGGGCAGGTTAC	JUJW01000004.1.75	JUJW01000004.1.75	54939	55490	+	
long-mer1720	JUJW01000004.1	56275	56297	GATCGGTGTCCGCATATTTCACT	JUJW01000004.1.77	JUJW01000004.1.77	56014	56829	+	AutoIPR: IPR002104:Integrase, catalytic;IPR011010:DNA breaking-rejoining enzyme, catalytic core;IPR023109:Integrase/recombinase, N-terminal;
long-mer1721	JUJW01000004.1	56497	56539	AAGGGGCGGCAAGCGATCCGTCTTCCCTTATCGTTTCATGCGT	JUJW01000004.1.77	JUJW01000004.1.77	56014	56829	+	AutoIPR: IPR002104:Integrase, catalytic;IPR011010:DNA breaking-rejoining enzyme, catalytic core;IPR023109:Integrase/recombinase, N-terminal;
long-mer1722	JUJW01000004.1	56672	56720	GAAGTGCGTTTTGCTTTTTTTTCCTTCCTTCCCCATTTCGCATAATGCT	JUJW01000004.1.77	JUJW01000004.1.77	56014	56829	+	AutoIPR: IPR002104:Integrase, catalytic;IPR011010:DNA breaking-rejoining enzyme, catalytic core;IPR023109:Integrase/recombinase, N-terminal;
long-mer1723	JUJW01000004.1	56828	56857	AATGAGTAACAATAATGATGCAAATCAAAT	JUJW01000004.1.77	JUJW01000004.1.77	56014	56829	+	AutoIPR: IPR002104:Integrase, catalytic;IPR011010:DNA breaking-rejoining enzyme, catalytic core;IPR023109:Integrase/recombinase, N-terminal;
long-mer1724	JUJW01000004.1	56859	56956	CTTACAGGCAACATAGAAGAATCTCAATGTATCAATAAAAAACTAGTCCGCTCATAATGAGTAACGATGAAATTCCAAATCAAATACTGACAGGAAAC	JUJW01000004.1.78	JUJW01000004.1.78	56915	57262	+	AutoIPR: IPR021077:Bacteriophage phi-Lf,Orf112;
long-mer1725	JUJW01000004.1	57307	57389	GACACAACTGAAGAAAGAAAAAAAAGAACATGAACACATTCAACCATGATGCAGAAATTGCAAAACTATTAGCAGAAACAGCA	JUJW01000004.1.79	JUJW01000004.1.79	57336	57575	+	
long-mer1726	JUJW01000004.1	57580	57671	AGAACTACATCAATAAAAAATAAGCCTGCCCTACCCTGCATATACAATTATGAATATAAAATAAATGGATCATGAATGAATAATAAATGGCA	NA
long-mer1727	JUJW01000004.1	57722	57788	ATAGAGACCAAAAAACTAACGAGAAAACGAAGAACCACGCCCTGACTCATCACGATGCTCATAGCCA	JUJW01000004.1.80	JUJW01000004.1.80	57737	59065	-	AutoIPR: IPR008900:Zona occludens toxin;IPR027417:P-loop containing nucleoside triphosphatehydrolase;
long-mer1728	JUJW01000004.1	57806	57872	TCCCATAACACGCTCCCCCTTCTCTATCACACCCCCCTGAACGGCGGGGGCTCCGCTCGCATCACTC	JUJW01000004.1.80	JUJW01000004.1.80	57737	59065	-	AutoIPR: IPR008900:Zona occludens toxin;IPR027417:P-loop containing nucleoside triphosphatehydrolase;
long-mer1729	JUJW01000004.1	57881	57912	CGCAATGCTCCCTGCGCCCTGCTGATCACGGG	JUJW01000004.1.80	JUJW01000004.1.80	57737	59065	-	AutoIPR: IPR008900:Zona occludens toxin;IPR027417:P-loop containing nucleoside triphosphatehydrolase;
long-mer1730	JUJW01000004.1	58037	58110	CAAAGCACGCAACTGCTCCAAATCAAGCTGCTCAATCACCAAATTCTCCGTACTAATCCATTGCACCCAAGCAC	JUJW01000004.1.80	JUJW01000004.1.80	57737	59065	-	AutoIPR: IPR008900:Zona occludens toxin;IPR027417:P-loop containing nucleoside triphosphatehydrolase;
long-mer1731	JUJW01000004.1	58277	58348	TTTAAACACTTGTCCTACACCTGAAGAGGAAGAACTAGAAACATCATGGGTAGAAAGACTAGTACTCCGAAA	JUJW01000004.1.80	JUJW01000004.1.80	57737	59065	-	AutoIPR: IPR008900:Zona occludens toxin;IPR027417:P-loop containing nucleoside triphosphatehydrolase;
long-mer1732	JUJW01000004.1	58409	58487	TAGCATCACTGCCCAGACTGTCCTCTTACCCTGAGAATACACCTCCGTATTGCGTGCTCCTGGAGCATACCCATCATAA	JUJW01000004.1.80	JUJW01000004.1.80	57737	59065	-	AutoIPR: IPR008900:Zona occludens toxin;IPR027417:P-loop containing nucleoside triphosphatehydrolase;
long-mer1733	JUJW01000004.1	58670	58702	CTGCGTCATCAACACTGCATCACCGCCATTCTG	JUJW01000004.1.80	JUJW01000004.1.80	57737	59065	-	AutoIPR: IPR008900:Zona occludens toxin;IPR027417:P-loop containing nucleoside triphosphatehydrolase;
long-mer1734	JUJW01000004.1	59165	59191	CACACAACTGTACTACCAGCCTTACCT	JUJW01000004.1.81	JUJW01000004.1.81	59065	59406	-	
long-mer1735	JUJW01000004.1	59264	59308	GAAAAACAAAAATCACAAAACGACACAAAAACATCAGAGACAAAA	JUJW01000004.1.81	JUJW01000004.1.81	59065	59406	-	
long-mer1736	JUJW01000004.1	59338	59380	TAAATCCCAAATCCACTGCGTCAGATCAGTTAACCACCCAACC	JUJW01000004.1.81	JUJW01000004.1.81	59065	59406	-	
long-mer1737	JUJW01000004.1	59449	59491	CGCAAAAATAATATAACCAGCAGACCGCAAAAAACTCAAAAAA	JUJW01000004.1.82	JUJW01000004.1.82	59407	60741	-	
long-mer1738	JUJW01000004.1	59539	59577	AGCAGACAACGTGAATACAGGGCATTCCCCAGATGCAGA	JUJW01000004.1.82	JUJW01000004.1.82	59407	60741	-	
long-mer1739	JUJW01000004.1	59596	59822	AATACCAGAAATAAAAGGAAGGTCATTAACTTTAGCCTGATATCCTGATACGACAGCGTCTAATGTCTTACCATTACGTTTATAAAGATCACCGGTCCCCGAAGGCGAACCGCTACCGGGGGTATCCTTATCACCACCTGTTTTATCACCACCGCCGCCACTGCCCGAACCACTAGAACCACCACTAGAACCACTAGAACCACCACTAGAACCACCACTAGAACCAC	JUJW01000004.1.82	JUJW01000004.1.82	59407	60741	-	
long-mer1740	JUJW01000004.1	60016	60051	ACCATCAGAAGCAATCTGAGTGCCCACCTCACCTGG	JUJW01000004.1.82	JUJW01000004.1.82	59407	60741	-	
long-mer1741	JUJW01000004.1	60271	60313	GTCATCCTGTCCTACACCAATAATTCCGTGAGAACGATCCAAA	JUJW01000004.1.82	JUJW01000004.1.82	59407	60741	-	
long-mer1742	JUJW01000004.1	60334	60376	ACAAGCCGTAGACGGAACACGTACACCAGAAGGAAGCGTTAAA	JUJW01000004.1.82	JUJW01000004.1.82	59407	60741	-	
long-mer1743	JUJW01000004.1	60424	60511	ATAGACCCTCTGAAAATAGACCAAACTACTATCACAACTTTGAGAAGAAGGATGACCAGGCGCAGTACTATAACCACCGAAACCAATC	JUJW01000004.1.82	JUJW01000004.1.82	59407	60741	-	
long-mer1744	JUJW01000004.1	60765	60804	GGCCCAGCCACACAAAGCCCCAAGAAAACAAGAGAATAAA	NA
long-mer1745	JUJW01000004.1	60808	60855	ATCATCACAGTGCAGCCCTCCCCACCCACCGGTGAAGAGCGACACTAA	NA
long-mer1746	JUJW01000004.1	61083	61180	AATCACAGTAAAAGCCACAGTCGTAGAGGTGTGAATAACAGTTTTCATGTCAGGCACCTCAAACACACGTTGCACAGACTGATAAACCCCATACTCTG	JUJW01000004.1.84	JUJW01000004.1.84	61023	61274	-	
long-mer1747	JUJW01000004.1	61182	61224	CCCACTCACCAATACATACCCCGTACAGTCAGACACACCTTGC	JUJW01000004.1.84	JUJW01000004.1.84	61023	61274	-	
long-mer1748	JUJW01000004.1	61473	61507	TCAACTTAAGACGCCTTAACAGCAAGTTCCCATAA	JUJW01000004.1.85	JUJW01000004.1.85	61399	61713	-	AutoIPR: IPR003512:Bacteriophage M13, G5P,DNA-binding;
long-mer1749	JUJW01000004.1	61555	61669	ATACACAGAACCTGAACCCAACTTCAAACTAAATACAGTTTCATACGCACCGCCCATCACCACAGCAGCACGCTGTTCCCGAAAAATCTGCAAACCTGCTGTCTTAGTATTTACG	JUJW01000004.1.85	JUJW01000004.1.85	61399	61713	-	AutoIPR: IPR003512:Bacteriophage M13, G5P,DNA-binding;
long-mer1750	JUJW01000004.1	62068	62101	CAAATAACGCATGGGTTCCACCAATAAATCAAAA	JUJW01000004.1.86	JUJW01000004.1.86	61759	62934	-	AutoIPR: IPR003491:Replication initiationfactor;
long-mer1751	JUJW01000004.1	62140	62176	ACGTACCCAAGGAGACTCAGCCACACCAAGCTGCTTG	JUJW01000004.1.86	JUJW01000004.1.86	61759	62934	-	AutoIPR: IPR003491:Replication initiationfactor;
long-mer1752	JUJW01000004.1	62284	62326	ACCAGAAGAAAACAACAGACAGCCACCGGCAGGAGCTAAATGC	JUJW01000004.1.86	JUJW01000004.1.86	61759	62934	-	AutoIPR: IPR003491:Replication initiationfactor;
long-mer1753	JUJW01000004.1	62616	62658	CAACGCTCAAACCAAATAACAGGTAAAGAAGAAAACGAGGCTC	JUJW01000004.1.86	JUJW01000004.1.86	61759	62934	-	AutoIPR: IPR003491:Replication initiationfactor;
long-mer1754	JUJW01000004.1	62756	62787	GTATTACTGTTCGGGCCTAACACCTTTTCACC	JUJW01000004.1.86	JUJW01000004.1.86	61759	62934	-	AutoIPR: IPR003491:Replication initiationfactor;
long-mer1755	JUJW01000004.1	62789	62821	GACGCAGCGGGGAACGCATAAGACGGATTCACA	JUJW01000004.1.86	JUJW01000004.1.86	61759	62934	-	AutoIPR: IPR003491:Replication initiationfactor;
long-mer1756	JUJW01000004.1	62863	62905	CGCAGCACGGCGCTCACGTTCAAAAAAATCAACATGGACCGCA	JUJW01000004.1.86	JUJW01000004.1.86	61759	62934	-	AutoIPR: IPR003491:Replication initiationfactor;
long-mer1757	JUJW01000004.1	62920	62979	AGAGCGACGAGACATAGAATAACTCCACATAAAAACTAGAGACAGCATCAACCGCAGCGA	JUJW01000004.1.86	JUJW01000004.1.86	61759	62934	-	AutoIPR: IPR003491:Replication initiationfactor;
long-mer1758	JUJW01000004.1	63157	63234	AACATGAAAAAGCATGAAAGACCCCCAGCAAGAATAGTAATAAAGACAGCAATAGCCAACCTAACTAAAAAGAGACAT	JUJW01000004.1.87	JUJW01000004.1.87	63045	63281	-	
long-mer1759	JUJW01000004.1	63365	63391	AAAAACACGCACTTCACGTTCTCTAGT	JUJW01000004.1.88	JUJW01000004.1.88	63284	63463	-	
long-mer1760	JUJW01000004.1	63443	63486	AAGAATAAAGACATCAATCATAATAATGATCGCCTTAATAAATA	JUJW01000004.1.88	JUJW01000004.1.88	63284	63463	-	
long-mer1760	JUJW01000004.1	63443	63486	AAGAATAAAGACATCAATCATAATAATGATCGCCTTAATAAATA	JUJW01000004.1.89	JUJW01000004.1.89	63460	63609	-	
long-mer1761	JUJW01000004.1	63610	63705	GCGCGCGCCTCGTTCAGTATCGGTAATACGCATACCCTACGCCCGAGAAAGATGAGATAAACGTTCTTCTAAAAAACGCAATTCAAAAAGAATCTC	JUJW01000004.1.90	JUJW01000004.1.90	63646	63903	-	
long-mer1762	JUJW01000004.1	63707	63880	CCTAAAGACTGAAATATAGATTCAACTGTTTCCAATGTAATTTCATCCGAAGCATCAGAAGCATCAGTAAAAATCTTCGATAAAGACCAATCAATAGAATCAATATAATGCTGAAGATCAGAAATAAATGAAGTTAAACAAATAAGATACTGAGAAGTAAAAGAAGGATAAACA	JUJW01000004.1.90	JUJW01000004.1.90	63646	63903	-	
long-mer1763	JUJW01000004.1	63884	63940	AAAACAGATAGTTTAGACATGTCACACCTGCGCATGGCTTATACGTTCCGCACGCTT	JUJW01000004.1.90	JUJW01000004.1.90	63646	63903	-	
long-mer1763	JUJW01000004.1	63884	63940	AAAACAGATAGTTTAGACATGTCACACCTGCGCATGGCTTATACGTTCCGCACGCTT	JUJW01000004.1.91	JUJW01000004.1.91	63905	64240	-	
long-mer1764	JUJW01000004.1	63949	63970	GCGCCAATCTATTATAAGCATC	JUJW01000004.1.91	JUJW01000004.1.91	63905	64240	-	
long-mer1765	JUJW01000004.1	64148	64177	AGCAACCTCAGAAGCCGCAGATAATTCGCC	JUJW01000004.1.91	JUJW01000004.1.91	63905	64240	-	
long-mer1766	JUJW01000004.1	64203	64382	ATCCCTTCAGCTGGTTTACGCGTTTCTACCTTTATCATCTCAACACTCCTACAGTGCCTTGCCAGACCCCCTCCAACCTCGGCAAGGTAAGATTGAAGGGATGTGTAGTAAAAACTTCACAAAAAAGACAGTATAGTAATCACTACACATAGTCAACAAAAAACTTCACATGAATGCTAT	JUJW01000004.1.91	JUJW01000004.1.91	63905	64240	-	
long-mer1767	JUJW01000004.1	64414	64707	TGCTGCGTACCATCAGACAAAGCACTAGGAGAAAAGATAGGAATCACAAGACAGATGCTATGGCAAGCACGTAATGAACGTGGACCACTATCAGATGAACGAATTGCACAGTTATGCGCAATAGCAAAGCTAGACGGCCCAGCATGGATAGCAAAAATCCACGCAGAACGAGCGACATCACAAACAGAACGAACAATGTGGAAATCAATGCTAGAACGACTAGTAGGCGTTGGCGTCAGTGCAGCTAACACATCTTACGCAAGGCTGGGAAATACAGAGGAGTTAAAACAAGCG	JUJW01000004.1.92	JUJW01000004.1.92	64621	64779	+	
long-mer1768	JUJW01000004.1	66922	66950	TTCCGTCTCGCTCAAATCTTTCGAACAGG	JUJW01000004.1.97	JUJW01000004.1.97	66715	67158	-	
long-mer1769	JUJW01000004.1	67083	67125	TAAAAAGCATATCAACCGTGGCGTGGCGCTTTCTGCTGGAAAA	JUJW01000004.1.97	JUJW01000004.1.97	66715	67158	-	
long-mer1770	JUJW01000004.1	71523	71565	GGCGATTTCATGATGGAGGGGACTGCTTTCCCGGGGGCTGAAG	JUJW01000004.1.100	JUJW01000004.1.100	71046	72242	+	AutoIPR: IPR007400:PrpF protein;
long-mer1771	JUJW01000004.1	71609	71631	CGCGATGTTTCCGACGGGGCATC	JUJW01000004.1.100	JUJW01000004.1.100	71046	72242	+	AutoIPR: IPR007400:PrpF protein;
long-mer1772	JUJW01000004.1	72326	72368	TGGGGTGGCTCGACATATTTCTTAGTGATTCCCATACGGCCCG	NA
long-mer1773	JUJW01000004.1	72448	72594	CCATCACCTGAGGCTTCACCGGATGCCATGTTCAGAACGGCAGTGCCCGTGCCTGCCTGATCCACCCATGGATGCTGATCTTTCTGCTCTTCTGACCTCAAGGCCATACGGTGTGATCCAGCCTCTCCGGAGCATTTCAGTCAAGCT	JUJW01000004.1.101	JUJW01000004.1.101	72470	72703	+	
long-mer1774	JUJW01000004.1	72685	72779	GGCATTGCATCTACCGTAGAGTGCTCACGCCCTCCGCTGTGAAACATACTGCTAGAGACAATGCAGGCAAGGATAAAGACCAAACATTGTTAGGC	JUJW01000004.1.101	JUJW01000004.1.101	72470	72703	+	
long-mer1775	JUJW01000004.1	72823	72879	GAAGTAATAAATAAGGAATGCAAAAACAGAAAACATATATTTATCTCTCTATTGCCT	NA
long-mer1776	JUJW01000004.1	72923	73018	GGCCAATTCAGCGCGGTAGTACCCGCGTATTTTTGAATACGTCCCTAATATTCCCCGTAAAAGCAGGAGTGTTTGTTGAGTGGCCGTGTGATGAGC	NA
long-mer1777	JUJW01000004.1	73041	73082	TGTGGAAGTGCTGGTGTGGGGTGTATTGTTTGCCCTCTAGTG	NA
long-mer1778	JUJW01000004.1	73319	73357	ATGCTTTTCCAGTTCATCGCGTTAGTATCTACGCATTTT	NA
long-mer1779	JUJW01000004.1	73441	73477	GGCTGGAGAGGGGGCGGGGTAGGCTGCATTGTTTGTC	NA
long-mer1780	JUJW01000004.1	73492	73574	ACTTGGAGGCTGGTGCGCTGTAGAGCGGTTCCAGCGTCCGCAGTGAAACATAACGCCGCAATAGATAATCACAATAATAAAAA	NA
long-mer1781	JUJW01000004.1	73636	73660	AATGAATATGCATAAATCAATCATT	NA
long-mer1782	JUJW01000004.1	73781	73824	TTGATATACCCCGTAAAAGTATGGGAGTATTGAGTGGCCGTGTG	JUJW01000004.1.103	JUJW01000004.1.103	73801	73953	+	
long-mer1783	JUJW01000004.1	73868	73896	ATGGGGTATATTATTTTCTTCCGATTGAA	JUJW01000004.1.103	JUJW01000004.1.103	73801	73953	+	
long-mer1784	JUJW01000004.1	73983	74025	AAGATGATCATGTAGCGTACTTTGCATTGGTCGCGTGAATATG	NA
long-mer1785	JUJW01000004.1	74075	74117	AATAAATGTTGAGAATGTCATTTAATCGGTGTTTCCAAAGTAT	NA
long-mer1786	JUJW01000004.1	74211	74266	GGGGGGTATTGAGTGGCCATGGTGATAAGCAGTGATCTCAAGGTGTCTGGCCTGGA	NA
long-mer1787	JUJW01000004.1	74318	74365	GGAGACAAATCAATGAGGAGCTGCTTTCGGCTTCCAATGCTGGCAAAG	JUJW01000004.1.104	JUJW01000004.1.104	74281	74409	+	
long-mer1788	JUJW01000004.1	74590	74625	TGAGGTACGAAGCTATAGGCTCTTGAGCATTTCAAA	JUJW01000004.1.105	JUJW01000004.1.105	74406	74777	-	
long-mer1789	JUJW01000004.1	74691	74718	CCAGGGGTGCCAGATGGAGGCAGCCACT	JUJW01000004.1.105	JUJW01000004.1.105	74406	74777	-	
long-mer1790	JUJW01000004.1	74784	74817	GCGGGGGTCCCCGGCGCTACGTTCTTTGGCGTGC	NA
long-mer1791	JUJW01000004.1	74835	74877	CGGTAAAAACCGCTTTGTCCATACTTGGATGGCGGGGTGGATG	JUJW01000004.1.106	JUJW01000004.1.106	74822	75238	-	
long-mer1792	JUJW01000004.1	74972	75012	CGGCCTGTGTGTCGGGTTGTCTGTTTTCCAGCCATCTAAAA	JUJW01000004.1.106	JUJW01000004.1.106	74822	75238	-	
long-mer1793	JUJW01000004.1	75064	75106	TTTTGAATGTGTCGTAATGCTTTCCAAGAATTTGCCTTAAATC	JUJW01000004.1.106	JUJW01000004.1.106	74822	75238	-	
long-mer1794	JUJW01000004.1	75133	75165	TTTCTTGAAAGAGTGTCGGTTTGGCGGTGTTGG	JUJW01000004.1.106	JUJW01000004.1.106	74822	75238	-	
long-mer1795	JUJW01000004.1	75335	75371	CGCTGTTGCGAGTTGCTCGGTCAGTGGTGGGTGTTCA	NA
long-mer1796	JUJW01000004.1	76093	76129	TGCGTATCCGGATCAACATGAGGGTGAATTGGCGCTG	JUJW01000004.1.109	JUJW01000004.1.109	75908	80833	+	AutoIPR: IPR001599:Alpha-2-macroglobulin;IPR002890:Alpha-2-macroglobulin, N-terminal;IPR008930:Terpenoid cyclases/protein prenyltransferasealpha-alpha toroid; IPR011625:Alpha-2-macroglobulin,N-terminal 2; IPR021868:Alpha-2-macroglobulin MG1 domain;IPR026284:Alpha-2-macroglobulin domain protein,bacteria;
long-mer1797	JUJW01000004.1	76865	76907	GTTCTCGACGCCAAAGGTGAGGCCGTGTTGCAGGGCGCCACCG	JUJW01000004.1.109	JUJW01000004.1.109	75908	80833	+	AutoIPR: IPR001599:Alpha-2-macroglobulin;IPR002890:Alpha-2-macroglobulin, N-terminal;IPR008930:Terpenoid cyclases/protein prenyltransferasealpha-alpha toroid; IPR011625:Alpha-2-macroglobulin,N-terminal 2; IPR021868:Alpha-2-macroglobulin MG1 domain;IPR026284:Alpha-2-macroglobulin domain protein,bacteria;
long-mer1798	JUJW01000004.1	83168	83195	TCTGCGTTACTCAGTGGCTGTTGGTCGG	NA
long-mer1799	JUJW01000004.1	84596	84636	GAGCAGCGGCAGGGCGCGTTGACGTTAGAGCCGTTGTTGAG	NA
long-mer1800	JUJW01000004.1	89249	89285	GAGTTACGTCTCGGTAATTGGCGATGGCCTGGACCTG	JUJW01000004.1.118	JUJW01000004.1.118	89181	89618	+	AutoIPR: IPR009659:Protein of unknown functionDUF1249;
long-mer1801	JUJW01000004.1	89291	89333	GGATGTGATCGAGCGTCACCGTTATACGGTCGATCTGCGTTTA	JUJW01000004.1.118	JUJW01000004.1.118	89181	89618	+	AutoIPR: IPR009659:Protein of unknown functionDUF1249;
long-mer1802	JUJW01000004.1	89363	89405	TGAGCCGGACCCCTCGGCTTATGTGCGCTTGTATTGTGATGCC	JUJW01000004.1.118	JUJW01000004.1.118	89181	89618	+	AutoIPR: IPR009659:Protein of unknown functionDUF1249;
long-mer1803	JUJW01000004.1	89456	89498	GATTGGTTTGTCTCCTCTTCCAGGGGAGTTGATGCATTATCGA	JUJW01000004.1.118	JUJW01000004.1.118	89181	89618	+	AutoIPR: IPR009659:Protein of unknown functionDUF1249;
long-mer1804	JUJW01000004.1	89538	89592	TTGGCTGAACGCGGTCACGGCGTGGCGACATTGTGTGCTATTGGCCGCTCACATC	JUJW01000004.1.118	JUJW01000004.1.118	89181	89618	+	AutoIPR: IPR009659:Protein of unknown functionDUF1249;
long-mer1805	JUJW01000004.1	89704	89746	ATTGCCACGCTCGGTTATGTGTTGTCACCGGACCAATGCCGTG	JUJW01000004.1.119	JUJW01000004.1.119	89686	90174	+	AutoIPR: IPR003562:Mutator MutX protein;
long-mer1806	JUJW01000004.1	89761	89827	CGTAATGCGCGTTCTGGAGATTTGCACCTGGGCAAGTACAACGGTTTAGGTGGCAAGGTCGAACCGG	JUJW01000004.1.119	JUJW01000004.1.119	89686	90174	+	AutoIPR: IPR003562:Mutator MutX protein;
long-mer1807	JUJW01000004.1	89832	89856	GGACGTTCTGGCTGGCATGCGCCGT	JUJW01000004.1.119	JUJW01000004.1.119	89686	90174	+	AutoIPR: IPR003562:Mutator MutX protein;
long-mer1808	JUJW01000004.1	89916	89958	TTGGCCGGGCTTTGGCAAACAAGGGGATGATTGGTTTGGTTTT	JUJW01000004.1.119	JUJW01000004.1.119	89686	90174	+	AutoIPR: IPR003562:Mutator MutX protein;
long-mer1809	JUJW01000004.1	90090	90132	GTTTGACGATGATCCGCGTCCGTTCCATGGGGTGATGCCGTAT	JUJW01000004.1.119	JUJW01000004.1.119	89686	90174	+	AutoIPR: IPR003562:Mutator MutX protein;
long-mer1810	JUJW01000004.1	90360	90421	TGCCACTGGTGATGAGTGGTGGACGGCAAAAAACGGCACTCCTTATGATTCAGCCTCAGGCT	NA
long-mer1811	JUJW01000004.1	90440	90482	GAGATAAGGGGCACAGTGTCTTAGTGCTGTTGTGCGTTGTTAT	NA
long-mer1812	JUJW01000004.1	91106	91129	CCGCGGCCTTTCATACGACTGGTG	JUJW01000004.1.120	JUJW01000004.1.120	90652	92373	-	AutoIPR: IPR005546:Autotransporterbeta-domain;
long-mer1813	JUJW01000004.1	91374	91416	CGGCGACTTTATCTCGGTTGCGGTCTATGGAGCTGATCGCAGT	JUJW01000004.1.120	JUJW01000004.1.120	90652	92373	-	AutoIPR: IPR005546:Autotransporterbeta-domain;
long-mer1814	JUJW01000004.1	91441	91468	CGCCGCGTCTATCTGACAGTGCTGTTGC	JUJW01000004.1.120	JUJW01000004.1.120	90652	92373	-	AutoIPR: IPR005546:Autotransporterbeta-domain;
long-mer1815	JUJW01000004.1	91605	91719	TGTCTGATGCGCTTGTTGATTGTGCGGGATACGTGATTTTCCAGACGGTGGCATGTTCATTGCCTGCATCAGTAGCAGCAGTTCCTACGGCGATGCTGCCATCAGCGGAGAGGGC	JUJW01000004.1.120	JUJW01000004.1.120	90652	92373	-	AutoIPR: IPR005546:Autotransporterbeta-domain;
long-mer1816	JUJW01000004.1	91730	91772	GATTCCCCAGAATTATCGCTTCTGAGTGTTCCCAGATCCGTTT	JUJW01000004.1.120	JUJW01000004.1.120	90652	92373	-	AutoIPR: IPR005546:Autotransporterbeta-domain;
long-mer1817	JUJW01000004.1	91856	91918	TCGGCAGAGAGTGCATTCACTCTGGCCCATCCAGTGTTATCGCTTTTGAGTGATCCTAAGTTT	JUJW01000004.1.120	JUJW01000004.1.120	90652	92373	-	AutoIPR: IPR005546:Autotransporterbeta-domain;
long-mer1818	JUJW01000004.1	91937	92331	TCGCCTGACCAGATGGTTGCTGGGCTATTATCATTAGCTATCTCAATATCAGATGATCCTCCGACAATTTTCCCATCGGCAGAGATCGCGTATGCAAAGGAAGTCCCTAAGTTATCCGTTCTTAAGGTGCCGAGGTCAGTTTTTGTTGCCCAGTTGTCGCCTGACCAAATGATTGCGCGAACAGTACTATTGATCATTGAATAGCCAGTAGCGATTTTCCCATCGGCAGAGAGTGCGTAAACGACAGAGAAAGAATCCCCTAAAATATCTCTTTTTATTAGGCTAAGCTCGGTTTTTGTTGCCCAATTATCACCGGATAACCGGATAACCGGATAACCGGAATGCACGATTAAATGCACGATTATTGCTGGTGCTGCTGGATGTTGCGATGGTTT	JUJW01000004.1.120	JUJW01000004.1.120	90652	92373	-	AutoIPR: IPR005546:Autotransporterbeta-domain;
long-mer1819	JUJW01000004.1	92455	92524	GCACGGAGATGAGTGTGGCTATGTTGTTTTTTTATGATTCTTTCTTTCAATAAAATGTCCTTGAATTTTT	NA
long-mer1820	JUJW01000004.1	92648	92676	ATAATGACGTGTTAGCGGACTTGGTGGTG	NA
long-mer1821	JUJW01000004.1	92756	92779	GGTGTCACGTCATGTTCTTGTAAT	NA
long-mer1822	JUJW01000004.1	92976	93018	TCGGAGGCTGAGTGTGAGGCGATGTTGGGGTGTTTGGTTCGCT	NA
long-mer1823	JUJW01000004.1	93422	93498	GTAGCCAGTATGCCAATCGCTATCCACGGTGATACTAAAAGTAATAAGGTTTTTAGCCGGAGCTGGAGCTGGAGCTG	JUJW01000004.1.121	JUJW01000004.1.121	93218	95137	-	AutoIPR: IPR008965:Carbohydrate-binding domain;IPR016288:1, 4-beta cellobiohydrolase;
long-mer1824	JUJW01000004.1	93667	93688	GAGCTGGAGCTGGAGCTGGAGT	JUJW01000004.1.121	JUJW01000004.1.121	93218	95137	-	AutoIPR: IPR008965:Carbohydrate-binding domain;IPR016288:1, 4-beta cellobiohydrolase;
long-mer1825	JUJW01000004.1	93781	93817	GAGCTGGAGCTGGAGCTGGAGTGCGACTGATATCGGG	JUJW01000004.1.121	JUJW01000004.1.121	93218	95137	-	AutoIPR: IPR008965:Carbohydrate-binding domain;IPR016288:1, 4-beta cellobiohydrolase;
long-mer1826	JUJW01000004.1	94415	94463	ACCTGCTGTAGTACTTTGAATTAGTTTTGTGTACAAAGAGATTGCTGGT	JUJW01000004.1.121	JUJW01000004.1.121	93218	95137	-	AutoIPR: IPR008965:Carbohydrate-binding domain;IPR016288:1, 4-beta cellobiohydrolase;
long-mer1827	JUJW01000004.1	94483	94529	CCAACCAGGCAGAGTGAGCCACATCTATGTAGTTGTATACATTTGGA	JUJW01000004.1.121	JUJW01000004.1.121	93218	95137	-	AutoIPR: IPR008965:Carbohydrate-binding domain;IPR016288:1, 4-beta cellobiohydrolase;
long-mer1828	JUJW01000004.1	95266	95367	CTTTTGTTGTATGAAAATGGAGGTCGTGTTGAATTTTGTTTCAGCAAGAAATAATGGGGCGTAATGAATTTTTGAGTTTATTTATTTATTAATATCCTCAAT	NA
long-mer1829	JUJW01000004.1	95480	95521	TGAGTTTCAATATCAAAAAAATAATAAACCATAATAAATATA	NA
long-mer1830	JUJW01000004.1	96232	96257	TTCATAAAATGGAAAGGGTAAGACCT	NA
long-mer1831	JUJW01000004.1	97658	97685	CGAAACAAAACTGCCGCGCTAGCTCAGC	JUJW01000004.1.123	JUJW01000004.1.123	97623	98312	-	AutoIPR: IPR000544:Octanoyltransferase;
long-mer1832	JUJW01000004.1	97821	97863	ACCGTGGAAACTGCAACCATGACGCACCCGAATACCCAGCGCG	JUJW01000004.1.123	JUJW01000004.1.123	97623	98312	-	AutoIPR: IPR000544:Octanoyltransferase;
long-mer1833	JUJW01000004.1	98913	98955	AAAAAAGCGGACTCTCCAGTAAAAAACGGTGCTGACCATCAAG	JUJW01000004.1.125	JUJW01000004.1.125	98743	99546	-	AutoIPR: IPR008984:SMAD/FHA domain;
long-mer1834	JUJW01000004.1	107093	107135	GCGGTGGGAGTATCAGAAGTTACTGGAGGCCATGTCTTCATGT	NA
long-mer1835	JUJW01000004.1	107398	107440	GCTCTCCATAGAGTGAGCGTCCGGGTTTGAAGATGCTTGGGTA	NA
long-mer1836	JUJW01000004.1	108272	108314	GCAATCCTGAGAGATTGTCTTCGCCAGGGTCGCAGCCGATTGC	JUJW01000004.1.132	JUJW01000004.1.132	107820	109709	-	AutoIPR: IPR001241:DNA topoisomerase, type IIA;IPR011557:DNA gyrase, subunit B; IPR014721:Ribosomalprotein S5 domain 2-type fold, subgroup;
long-mer1837	JUJW01000004.1	108768	108810	ACGATCCCAAACATCTTCCGGTGCTAGTTTGATTCCGCGTGGC	JUJW01000004.1.132	JUJW01000004.1.132	107820	109709	-	AutoIPR: IPR001241:DNA topoisomerase, type IIA;IPR011557:DNA gyrase, subunit B; IPR014721:Ribosomalprotein S5 domain 2-type fold, subgroup;
long-mer1838	JUJW01000004.1	113288	113330	TCCAAATCAACGGAGCCAGGGCGGTGGTCTTCAGTGATATGAT	NA
long-mer1839	JUJW01000004.1	116658	116700	ATTCACCAGATTTTTCAGTACAGGGGTGCCGCCGTTGGATTGC	JUJW01000004.1.140	JUJW01000004.1.140	116559	117101	-	AutoIPR: IPR002625:Smr protein/MutS2C-terminal;
long-mer1840	JUJW01000004.1	119686	119728	GTATGTAAAATTTTGCCTGGATAGCTATGTTTTTCTGGGACGT	JUJW01000004.1.142	JUJW01000004.1.142	118758	120404	-	AutoIPR: IPR007859:Electron transferflavoprotein-ubiquinone oxidoreductase; IPR017896:4Fe-4Sferredoxin-type, iron-sulphur binding domain;
long-mer1841	JUJW01000004.1	120645	120687	TTGGCCGTGAGGTGAACTCGCTGCGATTGTCATGTTGGGTGGG	JUJW01000004.1.143	JUJW01000004.1.143	120512	121096	+	AutoIPR: IPR005123:Oxoglutarate/iron-dependentdioxygenase; IPR027450:Alpha-ketoglutarate-dependentdioxygenase AlkB-like;
long-mer1842	JUJW01000004.1	122789	122831	TTAGCAGTGCCAGCCCAGTCAAAATGGTAAAGGAACCGATCAG	JUJW01000004.1.145	JUJW01000004.1.145	121929	122855	-	AutoIPR: IPR003399:Mammalian cellentry-related;
long-mer1843	JUJW01000004.1	125678	125702	GCTTACAGTCGGGGCTTTGATTGCA	JUJW01000004.1.148	JUJW01000004.1.148	124923	126185	+	AutoIPR: IPR024528:Domain of unknown functionDUF3815;
long-mer1844	JUJW01000004.1	126945	126979	TGGATGTTTGAGTCAAGTTTTTACGGGTGTCAACA	JUJW01000004.1.151	JUJW01000004.1.151	126904	127086	+	
long-mer1845	JUJW01000004.1	127608	127689	TTTCGGGAGGTAAAGATCTGATTGGACATCAATTGGGATGGGCGCAGGTGCTTTTGTGGGAGTCAATGTTTCTTGGTGCATT	JUJW01000004.1.152	JUJW01000004.1.152	127574	127792	+	
long-mer1846	JUJW01000004.1	127808	127842	TAATGATGAATATGGATGAATATGGATGAATGGAT	NA
long-mer1847	JUJW01000004.1	128250	128292	CGGATAAAAATTGTTTCATTTGTTGTTTCTATTCTTATTTTTT	JUJW01000004.1.153	JUJW01000004.1.153	128157	128453	+	
long-mer1848	JUJW01000004.1	128570	128612	CAATCCCCTTATCTGAGGCGTAGCTTTTTCTTTTTTATTATCA	NA
long-mer1849	JUJW01000004.1	129040	129077	AAGTTGTCTGGGCGATGTGTCGCGGACTGCCGGGTGGT	NA
long-mer1850	JUJW01000004.1	137229	137271	GTGTGCTGGAGTCCCTTACTACGGGGAATGAATGAAACTGCCA	NA
long-mer1851	JUJW01000004.1	137306	137329	TGCGCAGTAGGTTTAACCCAAGGC	NA
long-mer1852	JUJW01000004.1	137524	137566	TGAAGCTGGGCAGCAGGTGGCATGGCCGGTGTTGCTAGATATG	JUJW01000004.1.160	JUJW01000004.1.160	137408	139564	+	AutoIPR: IPR004811:RelA/SpoT family;IPR012675:Beta-grasp domain;
long-mer1853	JUJW01000004.1	138377	138419	GTAGAAGTACAAATCCGCACGAACGAAATGCACGCGCACGCTG	JUJW01000004.1.160	JUJW01000004.1.160	137408	139564	+	AutoIPR: IPR004811:RelA/SpoT family;IPR012675:Beta-grasp domain;
long-mer1854	JUJW01000004.1	138895	138921	GGAGTCGCTGGACCGTGAGCTCAAACG	JUJW01000004.1.160	JUJW01000004.1.160	137408	139564	+	AutoIPR: IPR004811:RelA/SpoT family;IPR012675:Beta-grasp domain;
long-mer1855	JUJW01000004.1	140529	140565	TGGCGCATGCTGGGCACCAGGCGGCTGAATTCCATTT	JUJW01000004.1.161	JUJW01000004.1.161	139622	141145	+	AutoIPR: IPR011990:Tetratricopeptide-likehelical domain;
long-mer1856	JUJW01000004.1	144040	144082	TGTTCACATTCGACATGATTTACTTCTCCGCCTAGTTGGGTGT	JUJW01000004.1.166	JUJW01000004.1.166	144071	144649	-	AutoIPR: IPR016181:Acyl-CoA N-acyltransferase;IPR016890:Uncharacterised conserved protein UCP028520;
long-mer1856	JUJW01000004.1	144040	144082	TGTTCACATTCGACATGATTTACTTCTCCGCCTAGTTGGGTGT	JUJW01000004.1.165	JUJW01000004.1.165	143339	144055	-	AutoIPR: IPR013033:Septum formation inhibitorMinC;
long-mer1857	JUJW01000004.1	144533	144575	GTAGAAACGATAAAGCGCAGAAAGATCTAGTGGTAAGATCGCT	JUJW01000004.1.166	JUJW01000004.1.166	144071	144649	-	AutoIPR: IPR016181:Acyl-CoA N-acyltransferase;IPR016890:Uncharacterised conserved protein UCP028520;
long-mer1858	JUJW01000004.1	144599	144641	CAGTACGGCATCGAGTTCAGATTCACGCACGTCGCGGATGAGG	JUJW01000004.1.166	JUJW01000004.1.166	144071	144649	-	AutoIPR: IPR016181:Acyl-CoA N-acyltransferase;IPR016890:Uncharacterised conserved protein UCP028520;
long-mer1859	JUJW01000004.1	148555	148597	TTTGGGAGCGCCGGCATACAGGCGCCAAAGCAGACGTAATACC	JUJW01000004.1.172	JUJW01000004.1.172	148216	148782	-	AutoIPR: IPR016174:Di-haem cytochrome,transmembrane;
long-mer1860	JUJW01000004.1	149220	149262	CTTGCGCCAAAGTGGCTTTGTCCCACTTGGCATCGCCCAGGTC	JUJW01000004.1.173	JUJW01000004.1.173	148795	149499	-	AutoIPR:IPR007372:Lipid/polyisoprenoid-binding, YceI-like;
long-mer1861	JUJW01000004.1	152445	152487	GTTGTATTACAGGTCGCGCCTTGGCAGGAACAAGCCTGCCTTG	JUJW01000004.1.174	JUJW01000004.1.174	149601	153212	+	AutoIPR: IPR005467:Signal transductionhistidine kinase, core; IPR009082:Signal transductionhistidine kinase, homodimeric domain; IPR011006:CheY-likesuperfamily; IPR011042:Six-bladed beta-propeller,TolB-like; IPR011123:Two component regulator three Y;IPR014285:Nitrogen fixation negative regulator NifL;
long-mer1862	JUJW01000004.1	153262	153304	GATGATGAAGTCGCCATTGTTGATTTTTTGGCCAAAAGTTCCA	JUJW01000004.1.175	JUJW01000004.1.175	153118	153498	-	AutoIPR: IPR004919:Domain of unknown functionDUF262;
long-mer1863	JUJW01000004.1	153365	153491	TCTGCGTTTAAACCCTCTTCCCCGAACTTGATAACAGTCCTTCCTTCCTTTTTTCTTTTCCATGGCGTGTCGTTCTGATGCTCTCGCAGTGGGGGCATACGATACGTCATCTCTAGTGTGACCAGTC	JUJW01000004.1.175	JUJW01000004.1.175	153118	153498	-	AutoIPR: IPR004919:Domain of unknown functionDUF262;
long-mer1864	JUJW01000004.1	153551	153586	TGATCGAGTGATAGTTTCGAGCATGGTGACTTGCTT	NA
long-mer1865	JUJW01000004.1	153607	153649	CTTGCGCATGCTTTGGTAAACCTTGTTTCCTCTATTCAGAGGT	NA
long-mer1866	JUJW01000004.1	153692	153789	CCCCTGTGGCAGGCCTTGCGTTTGAGTGATTTCCGATCAGTTCATTCCACTTCCACCCCGTCATCGGAGCCATCCCCGACGCTATCTCAACGGTGTGT	NA
long-mer1867	JUJW01000004.1	153829	153871	GCCAGTTGCCAGCGATGCCTAAGGTGTGCCGTTTTTTTGAATA	NA
long-mer1868	JUJW01000004.1	154319	154361	TGCAATCCGCGTTAAGTAGGGTAGCGAGAATGTTCGGTACATC	JUJW01000004.1.176	JUJW01000004.1.176	153941	155005	-	AutoIPR: IPR006361:Uroporphyrinogendecarboxylase HemE;
long-mer1869	JUJW01000004.1	154373	154415	GATGCCTCCCCAGGTATCGAAAACCTGTAGTGCTTGTGCGCCA	JUJW01000004.1.176	JUJW01000004.1.176	153941	155005	-	AutoIPR: IPR006361:Uroporphyrinogendecarboxylase HemE;
long-mer1870	JUJW01000004.1	156068	156110	GTCCACGGCGGTTTTGCCGCCTACGGAAGAGTCGACCATCGCC	JUJW01000004.1.177	JUJW01000004.1.177	155342	156526	-	AutoIPR: IPR030960:3-dehydroquinate synthasedomain; IPR030963:3-dehydroquinate synthase family;
long-mer1871	JUJW01000004.1	157739	157781	CGTTTGGCGGAGGTGAAAGCGGCGTTTGAGGGACGTGATGTGC	JUJW01000004.1.179	JUJW01000004.1.179	157325	157924	+	AutoIPR: IPR000659:Pyridoxamine 5'-phosphateoxidase; IPR021198:Pyridoxamine 5'-phosphate oxidase,plant;
long-mer1872	JUJW01000004.1	157971	158000	CGGGTGCTGTGTGTGTGTGTGTGCGGTGTC	NA
long-mer1873	JUJW01000004.1	160234	160276	GGGTAAGAGGGGTGCTTTTTTACTGGGATTACAGTGACGTTGC	NA
long-mer1874	JUJW01000004.1	160368	160408	TTGGTATGCAGCTGTGGGTGTATCTGTACGGAAGTATTCGG	JUJW01000004.1.181	JUJW01000004.1.181	160373	160579	+	
long-mer1875	JUJW01000004.1	161181	161213	GGGTGTGTCTGTAGGGAATGTCCTGGAGTTGCG	JUJW01000004.1.182	JUJW01000004.1.182	160576	161379	+	AutoIPR: IPR005627:Copper homeostasis proteinCutC; IPR023648:Copper homeostasis CutC domain;
long-mer1876	JUJW01000004.1	161577	161619	ATTACATCTTTGTTGCTTAATAAATTAGATTCATTTTCAGGTG	NA
long-mer1877	JUJW01000004.1	163866	163908	TAATGTTGTTGTTGTCATTCATGGTGTTGTTAATGGTCAACGC	JUJW01000004.1.185	JUJW01000004.1.185	163094	163954	+	AutoIPR: IPR000515:ABC transporter type 1,transmembrane domain MetI-like; IPR005667:Sulphate ABCtransporter permease protein 2;
long-mer1878	JUJW01000004.1	167322	167383	AAGCTAATTAGTGATGGTTTGAGTTGGGAGTGGTCTTTAAGGTAAGTGTCTATTTTTCAATT	NA
long-mer1879	JUJW01000004.1	169369	169459	ACTGAATCAAAGCTGGTCATGATCTTTCCCATACGTGCTTAATCACGTGTAGGGTAAATGTGATCTGGTGCGATGTTGATGCGGCACTGCC	JUJW01000004.1.189	JUJW01000004.1.189	167517	169373	+	AutoIPR: IPR007127:RNA polymerase sigma factor70, region 1.1; IPR007631:RNA polymerase sigma factor 70,non-essential domain; IPR012760:RNA polymerase sigmafactor RpoD, C-terminal; IPR014284:RNA polymerasesigma-70 like domain; IPR016262:RNA polymerase sigmafactor, SigB/C/D/F, plastid; IPR028630:RNA polymerasesigma factor RpoD;
long-mer1880	JUJW01000004.1	169970	170012	GGCAGTAGGTGGCCGCGGCTAGCGCGTGTATCAAGGTAAGCCT	JUJW01000004.1.190	JUJW01000004.1.190	169930	172179	-	AutoIPR: IPR005742:DNA topoisomerase IV,subunit A, Gram-negative; IPR024946:Arginine repressorC-terminal-like domain;
long-mer1881	JUJW01000004.1	170057	170142	AGCAGTAGGGTGTGACTCGAACCGACTGCGATGACAGCGACTAGGCGTTCAGTGGCCAGTTTGGCTTTTGGAATATCAATCAGTTT	JUJW01000004.1.190	JUJW01000004.1.190	169930	172179	-	AutoIPR: IPR005742:DNA topoisomerase IV,subunit A, Gram-negative; IPR024946:Arginine repressorC-terminal-like domain;
long-mer1882	JUJW01000004.1	170149	170191	CTTGCCTTTATCTAGTTCCGGCAGTTCGCTTGCTGCGATGGCT	JUJW01000004.1.190	JUJW01000004.1.190	169930	172179	-	AutoIPR: IPR005742:DNA topoisomerase IV,subunit A, Gram-negative; IPR024946:Arginine repressorC-terminal-like domain;
long-mer1883	JUJW01000004.1	170233	170283	TTGCACGTCGGTCAGCGGAGCCAGTCCCAGGACCTGGGCGCCAGGTGTGAG	JUJW01000004.1.190	JUJW01000004.1.190	169930	172179	-	AutoIPR: IPR005742:DNA topoisomerase IV,subunit A, Gram-negative; IPR024946:Arginine repressorC-terminal-like domain;
long-mer1884	JUJW01000004.1	170464	170506	TGCCGAGGGTAGGGTATGCACTAGTGTTGAATAGGCACGTCCT	JUJW01000004.1.190	JUJW01000004.1.190	169930	172179	-	AutoIPR: IPR005742:DNA topoisomerase IV,subunit A, Gram-negative; IPR024946:Arginine repressorC-terminal-like domain;
long-mer1885	JUJW01000004.1	170596	170623	ATCGACTTCGTGGCCTTTGGCCGCTCGA	JUJW01000004.1.190	JUJW01000004.1.190	169930	172179	-	AutoIPR: IPR005742:DNA topoisomerase IV,subunit A, Gram-negative; IPR024946:Arginine repressorC-terminal-like domain;
long-mer1886	JUJW01000004.1	170626	170688	CCAGCCTTTCTCCGAGAGCACAACGGTCATTGGTTCGCTAGTGACCAGTTCGCTTTCATCAAT	JUJW01000004.1.190	JUJW01000004.1.190	169930	172179	-	AutoIPR: IPR005742:DNA topoisomerase IV,subunit A, Gram-negative; IPR024946:Arginine repressorC-terminal-like domain;
long-mer1887	JUJW01000004.1	170809	170851	ATTGATCTCGTCACGTTCTTTGGTCAGTGCGTCTTGTTCACTG	JUJW01000004.1.190	JUJW01000004.1.190	169930	172179	-	AutoIPR: IPR005742:DNA topoisomerase IV,subunit A, Gram-negative; IPR024946:Arginine repressorC-terminal-like domain;
long-mer1888	JUJW01000004.1	171195	171237	CGGTGGTTGCGAATAGGTGGCACATGAGTTGTTCCACATCAAT	JUJW01000004.1.190	JUJW01000004.1.190	169930	172179	-	AutoIPR: IPR005742:DNA topoisomerase IV,subunit A, Gram-negative; IPR024946:Arginine repressorC-terminal-like domain;
long-mer1889	JUJW01000004.1	171253	171292	GAACAGCACGATACGCACTGGGTTTTTGTGGTCGGATTCA	JUJW01000004.1.190	JUJW01000004.1.190	169930	172179	-	AutoIPR: IPR005742:DNA topoisomerase IV,subunit A, Gram-negative; IPR024946:Arginine repressorC-terminal-like domain;
long-mer1890	JUJW01000004.1	172962	173004	CCATGATTTTTATCCGTTTCCTATTACTTGCAGTGTGTCCTTA	JUJW01000004.1.191	JUJW01000004.1.191	172530	172967	+	AutoIPR: IPR011991:Winged helix-turn-helixDNA-binding domain;
long-mer1891	JUJW01000004.1	173417	173459	GTTGACTCAAGCGCCTTGTTGAGGAACCTAGACTCTTTATCTG	NA
long-mer1892	JUJW01000004.1	174157	174199	GGTGAATATGCTCACTTCAACAGCGTGTGGCCAATCTTCACGC	JUJW01000004.1.193	JUJW01000004.1.193	173755	174522	-	AutoIPR: IPR010076:Pimeloyl-[acyl-carrierprotein] methyl ester esterase; IPR029058:Alpha/Betahydrolase fold;
long-mer1893	JUJW01000004.1	176143	176169	GGGGTGGCGCGACATTTTGCCGCAGTT	JUJW01000004.1.195	JUJW01000004.1.195	175925	176233	+	
long-mer1894	JUJW01000004.1	176913	176955	TGCTGTGCTGACTTTGGCAGTGGTGATTTTCCAAGCATTGTTG	JUJW01000004.1.197	JUJW01000004.1.197	176431	177594	+	AutoIPR: IPR003780:COX15/CtaA family;
long-mer1895	JUJW01000004.1	177395	177437	CGTGGCGTTTATCTCGTGAGCAGGGGATGCTGACTTGGGCGGT	JUJW01000004.1.197	JUJW01000004.1.197	176431	177594	+	AutoIPR: IPR003780:COX15/CtaA family;
long-mer1896	JUJW01000004.1	178775	178810	ATTTTCTCTGATATAATTTTATTTTTGAAACTATTT	NA
long-mer1897	JUJW01000004.1	179364	179406	TGACACGTGGCGCAACTCTATTCCGGGATATCTGCCACGCTGG	JUJW01000004.1.199	JUJW01000004.1.199	179176	180015	+	AutoIPR: IPR001279:Beta-lactamase-like;
long-mer1898	JUJW01000004.1	179977	180019	GGCCCAGCACGTTTGGTTGTTTGTCAAACATTCATTTGACCAA	JUJW01000004.1.199	JUJW01000004.1.199	179176	180015	+	AutoIPR: IPR001279:Beta-lactamase-like;
long-mer1899	JUJW01000004.1	180023	180058	ATGCAGGCTCACATGTGGTGTATTAGTTTGTTGTAT	NA
long-mer1900	JUJW01000004.1	180198	180239	CAGACTTATACCCTGCGTATCCTAAGCTTCCTGGCTCGCTGA	NA
long-mer1901	JUJW01000004.1	182511	182553	GCAGAGTGAATAGGGTTGTTGTAGATGGTCTGCTGCAAGGAAG	JUJW01000004.1.201	JUJW01000004.1.201	181716	183665	-	AutoIPR: IPR008258:Lytic transglycosylase-likeSLT domain; IPR016026:Lytic transglycosylase,superhelical U-shaped and linker domain;IPR023346:Lysozyme-like domain;
long-mer1902	JUJW01000004.1	185245	185287	GAAGATAGGTCAGGGTGGTGATGAAATTCACAGAGTGGTTTCC	JUJW01000004.1.203	JUJW01000004.1.203	184394	185275	-	AutoIPR: IPR003817:Phosphatidylserinedecarboxylase-related;
long-mer1902	JUJW01000004.1	185245	185287	GAAGATAGGTCAGGGTGGTGATGAAATTCACAGAGTGGTTTCC	JUJW01000004.1.204	JUJW01000004.1.204	185272	185805	-	AutoIPR: IPR003782:Copper chaperone SCO1/SenC;IPR012336:Thioredoxin-like fold;
long-mer1903	JUJW01000004.1	189877	189919	CGATTTGCAGTTTCAATTCTCGAAGGATCGTCGCGGTCGCGCG	JUJW01000004.1.208	JUJW01000004.1.208	189521	191428	+	AutoIPR: IPR020011:Motility protein FimV,C-terminal; IPR020012:Motility protein FimV, N-terminal;
long-mer1904	JUJW01000004.1	192891	192933	GGAGTGGCCTGATGGGGATACTGCAGTGCCATGTGTCACCATT	JUJW01000004.1.210	JUJW01000004.1.210	192240	192902	+	AutoIPR: IPR001240:N-(5'phosphoribosyl)anthranilate isomerase (PRAI); IPR013785:Aldolase-typeTIM barrel;
long-mer1905	JUJW01000004.1	193023	193065	ATCTTGCGATCGTTGCTGCCACTCTAAGGCAGCGTCTCTTGGT	NA
long-mer1906	JUJW01000004.1	193083	193146	CCGTGAATTCGATGCACTTATGCAGCGTGGCCCGGGCTAGCCGTTCATGGCTGCTTGATCGGCA	NA
long-mer1907	JUJW01000004.1	193225	193267	CGACGTTGGTATGTAGTCGCTCGTCTGTCAATGGAGCACTGCG	NA
long-mer1908	JUJW01000004.1	193284	193418	TGCACGACGGGTTCAGTAAGGTACTCTGTGCTTCTCTGAAGCCGATCAGCGTAGAGAATATCGATTCTTTGGGTGCTGGGGTGCGTTACAGTGGCGACCTGTTTTTGTTGGTGCCCGTCATGTCTGATGTTACTG	JUJW01000004.1.211	JUJW01000004.1.211	193271	194620	+	AutoIPR: IPR023026:Tryptophan synthase betachain/beta chain-like;
long-mer1909	JUJW01000004.1	193429	193492	TCATGCTTTTCCTGATGCTCGTGGCCATTTTGGGCGTTACGGCGGTCGTTTTGTTGCTGAAACG	JUJW01000004.1.211	JUJW01000004.1.211	193271	194620	+	AutoIPR: IPR023026:Tryptophan synthase betachain/beta chain-like;
long-mer1910	JUJW01000004.1	193499	193541	GGGCCGTTGCAGGAGCTTGCAGAGGCCTATGATGCGGCGCGCC	JUJW01000004.1.211	JUJW01000004.1.211	193271	194620	+	AutoIPR: IPR023026:Tryptophan synthase betachain/beta chain-like;
long-mer1911	JUJW01000004.1	193547	193589	CCCGATTTCATCGCCGCTTATGACAAGGATCTCAAGGATTATG	JUJW01000004.1.211	JUJW01000004.1.211	193271	194620	+	AutoIPR: IPR023026:Tryptophan synthase betachain/beta chain-like;
long-mer1912	JUJW01000004.1	193645	193711	CGCTCAGATTCTGTTGAAGCGTGAGGATCTGAATCACACGGGTGCACACAAAATCAATAACACCATT	JUJW01000004.1.211	JUJW01000004.1.211	193271	194620	+	AutoIPR: IPR023026:Tryptophan synthase betachain/beta chain-like;
long-mer1913	JUJW01000004.1	193894	193936	TGCGACGGTGGTGCCAGTGACCTCCGGTTCAGCCACACTCAAG	JUJW01000004.1.211	JUJW01000004.1.211	193271	194620	+	AutoIPR: IPR023026:Tryptophan synthase betachain/beta chain-like;
long-mer1914	JUJW01000004.1	194194	194236	TGGTGCTGAGGCGGCTGGAGATGGCATTGCGACGGGCCGTCAC	JUJW01000004.1.211	JUJW01000004.1.211	193271	194620	+	AutoIPR: IPR023026:Tryptophan synthase betachain/beta chain-like;
long-mer1915	JUJW01000004.1	194878	194920	GCGGATGTGATTGAGTTGGGTATGCCGTTTTCGGACCCGATGG	JUJW01000004.1.212	JUJW01000004.1.212	194746	195552	+	AutoIPR: IPR002028:Tryptophan synthase, alphachain; IPR013785:Aldolase-type TIM barrel;
long-mer1916	JUJW01000004.1	195218	195258	CCTCTACCTCCCGTCTGGCGACGTTGAGTGGGGTTGCCCAG	JUJW01000004.1.212	JUJW01000004.1.212	194746	195552	+	AutoIPR: IPR002028:Tryptophan synthase, alphachain; IPR013785:Aldolase-type TIM barrel;
long-mer1917	JUJW01000004.1	195312	195354	TGCGCAGTCAGCCGGTGATCGTTTGCGTGGATTACGTGCGCAG	JUJW01000004.1.212	JUJW01000004.1.212	194746	195552	+	AutoIPR: IPR002028:Tryptophan synthase, alphachain; IPR013785:Aldolase-type TIM barrel;
long-mer1918	JUJW01000004.1	196522	196564	TGTGCCGGTTTCTTTGGCGTAACGCACTAGCTGTGCGGCGCTT	JUJW01000004.1.214	JUJW01000004.1.214	195784	197175	-	AutoIPR: IPR004504:DNA repair protein RadA;IPR020588:DNA recombination and repair protein RecA-like,ATP-binding domain; IPR027417:P-loop containingnucleoside triphosphate hydrolase;
long-mer1919	JUJW01000004.1	200230	200272	GGCGTAGACAATGCCTGCGGTTTTGCGATGGCGGCTGAGGAAT	JUJW01000004.1.217	JUJW01000004.1.217	199138	200940	-	AutoIPR: IPR004589:DNA helicase, ATP-dependent,RecQ type; IPR011991:Winged helix-turn-helix DNA-bindingdomain; IPR027417:P-loop containing nucleosidetriphosphate hydrolase;
long-mer1920	JUJW01000004.1	200539	200581	GATCTGGCTACGTTCCAGCAGTGATAAGAAGTGTGCAGTGAGT	JUJW01000004.1.217	JUJW01000004.1.217	199138	200940	-	AutoIPR: IPR004589:DNA helicase, ATP-dependent,RecQ type; IPR011991:Winged helix-turn-helix DNA-bindingdomain; IPR027417:P-loop containing nucleosidetriphosphate hydrolase;
long-mer1921	JUJW01000004.1	200749	200791	GACGACGCCGATGCCTTTGCGTAGCAGCGCAGGCACTTGGTAG	JUJW01000004.1.217	JUJW01000004.1.217	199138	200940	-	AutoIPR: IPR004589:DNA helicase, ATP-dependent,RecQ type; IPR011991:Winged helix-turn-helix DNA-bindingdomain; IPR027417:P-loop containing nucleosidetriphosphate hydrolase;
long-mer1922	JUJW01000004.1	201060	201102	GCATGGAGTGTGGCATTGCTGTAATGCAAGGCCAGCCGCCTTG	NA
long-mer1923	JUJW01000004.1	201198	201228	GTCGTCACTGCCATCTTCAGCAGTGTCCAGT	JUJW01000004.1.218	JUJW01000004.1.218	201120	201662	-	AutoIPR: IPR002177:DNA-binding protein Dps;IPR008331:Ferritin/DPS protein domain;IPR009078:Ferritin-like superfamily;IPR023188:DNA-binding protein Dps, conserved site;
long-mer1924	JUJW01000004.1	202007	202049	GCGCATTGTCGCGCTGATCCGTGCGCATCCTGTGGTAATCATT	JUJW01000004.1.219	JUJW01000004.1.219	201756	206156	+	AutoIPR: IPR010222:RNA helicase HrpA;IPR011545:DEAD/DEAH box helicase domain; IPR024590:RNAhelicase HrpA, C-terminal; IPR027417:P-loop containingnucleoside triphosphate hydrolase;
long-mer1925	JUJW01000004.1	205445	205469	TGAGGCCGCACAGGTGCATCCACAT	JUJW01000004.1.219	JUJW01000004.1.219	201756	206156	+	AutoIPR: IPR010222:RNA helicase HrpA;IPR011545:DEAD/DEAH box helicase domain; IPR024590:RNAhelicase HrpA, C-terminal; IPR027417:P-loop containingnucleoside triphosphate hydrolase;
long-mer1926	JUJW01000004.1	205901	205943	TCTGAAAGCGATGATGATGCGTAGCGAGCGCGCTAAGCGCGAC	JUJW01000004.1.219	JUJW01000004.1.219	201756	206156	+	AutoIPR: IPR010222:RNA helicase HrpA;IPR011545:DEAD/DEAH box helicase domain; IPR024590:RNAhelicase HrpA, C-terminal; IPR027417:P-loop containingnucleoside triphosphate hydrolase;
long-mer1927	JUJW01000004.1	206185	206245	AGGGTGCTGCAGGCAGTACTGTTTGACGGAGGGGCCGTATCGGGATACTGCTGCTGACCGA	JUJW01000004.1.220	JUJW01000004.1.220	206169	207644	-	AutoIPR: IPR009199:PhoPQ-activatedpathogenicity-related protein, PqaA type;IPR029058:Alpha/Beta hydrolase fold;
long-mer1928	JUJW01000004.1	206253	206295	TGCTTTGCTGGTAGCGATGAATCCATCGGGGTAGCTGGTCTCG	JUJW01000004.1.220	JUJW01000004.1.220	206169	207644	-	AutoIPR: IPR009199:PhoPQ-activatedpathogenicity-related protein, PqaA type;IPR029058:Alpha/Beta hydrolase fold;
long-mer1929	JUJW01000004.1	206300	206342	AGTAGGTATTCCAACCCTGGGCTGGAATGGTGAGGTTCACACG	JUJW01000004.1.220	JUJW01000004.1.220	206169	207644	-	AutoIPR: IPR009199:PhoPQ-activatedpathogenicity-related protein, PqaA type;IPR029058:Alpha/Beta hydrolase fold;
long-mer1930	JUJW01000004.1	206406	206448	ATCGCGTGCTTGCGTGTTTTGAGCTGTCCACAGGGTCCAGCGT	JUJW01000004.1.220	JUJW01000004.1.220	206169	207644	-	AutoIPR: IPR009199:PhoPQ-activatedpathogenicity-related protein, PqaA type;IPR029058:Alpha/Beta hydrolase fold;
long-mer1931	JUJW01000004.1	206473	206589	TACAGGACCGCCTCTTTACGGTTTTGTTGCAGATGTTCGTTTAACACGGGCAACGGACGCCCTTGTTGCAGACGTCCTAGGAAGTTGATCAGGCTGTCGCGGATTGTAGCGGGAGAG	JUJW01000004.1.220	JUJW01000004.1.220	206169	207644	-	AutoIPR: IPR009199:PhoPQ-activatedpathogenicity-related protein, PqaA type;IPR029058:Alpha/Beta hydrolase fold;
long-mer1932	JUJW01000004.1	207250	207292	TCGGAAAGATCATTGGGTGGGTGCACCGCCATACCGTTGCCTG	JUJW01000004.1.220	JUJW01000004.1.220	206169	207644	-	AutoIPR: IPR009199:PhoPQ-activatedpathogenicity-related protein, PqaA type;IPR029058:Alpha/Beta hydrolase fold;
long-mer1933	JUJW01000004.1	207362	207404	CGACGTTGTGTTGCCATGGTGTTGGTGTCACCAGTTGTTCTGG	JUJW01000004.1.220	JUJW01000004.1.220	206169	207644	-	AutoIPR: IPR009199:PhoPQ-activatedpathogenicity-related protein, PqaA type;IPR029058:Alpha/Beta hydrolase fold;
long-mer1934	JUJW01000004.1	207506	207548	CGTGATAGCAAACCAGTGCGTTAGTGGCTGCAGTATGGTGCGC	JUJW01000004.1.220	JUJW01000004.1.220	206169	207644	-	AutoIPR: IPR009199:PhoPQ-activatedpathogenicity-related protein, PqaA type;IPR029058:Alpha/Beta hydrolase fold;
long-mer1935	JUJW01000004.1	207557	207599	AGATGGTTGGATAAGAGAGAGGAGGTGTCGCTGTTGCAGTGCC	JUJW01000004.1.220	JUJW01000004.1.220	206169	207644	-	AutoIPR: IPR009199:PhoPQ-activatedpathogenicity-related protein, PqaA type;IPR029058:Alpha/Beta hydrolase fold;
long-mer1936	JUJW01000004.1	207602	207835	CTAGTAGAAGGGTGAGAGCAAAAGCGTAGGTTTGGTGTCGCATGGCAGGTACCAAGGATTGTCCAGCAGTGGGGGGGGGGGATTCAGTCTTCCATAAAGGTATGGGATCGGTTTGTGATGACTCATCCATTTCAGTGGAGTGTTTCGAGGGATCCAAAACGGCTCAGTTTAATCCTAATTCGGGTGCGTGGCTGAAGCTATAATCACCTCGCTAGGTTCGTCATTGCTCAGCTT	JUJW01000004.1.221	JUJW01000004.1.221	207825	208058	+	
long-mer1936	JUJW01000004.1	207602	207835	CTAGTAGAAGGGTGAGAGCAAAAGCGTAGGTTTGGTGTCGCATGGCAGGTACCAAGGATTGTCCAGCAGTGGGGGGGGGGGATTCAGTCTTCCATAAAGGTATGGGATCGGTTTGTGATGACTCATCCATTTCAGTGGAGTGTTTCGAGGGATCCAAAACGGCTCAGTTTAATCCTAATTCGGGTGCGTGGCTGAAGCTATAATCACCTCGCTAGGTTCGTCATTGCTCAGCTT	JUJW01000004.1.220	JUJW01000004.1.220	206169	207644	-	AutoIPR: IPR009199:PhoPQ-activatedpathogenicity-related protein, PqaA type;IPR029058:Alpha/Beta hydrolase fold;
long-mer1937	JUJW01000004.1	207895	207939	AGAAGCAGGCGGGTTGGCGCTTGTTTGGTTTTTCAAACGCTCAGG	JUJW01000004.1.221	JUJW01000004.1.221	207825	208058	+	
long-mer1938	JUJW01000004.1	208116	208159	GCCATATCGGCCCTAATGATGCCGAGATCGCGCAGATGTTGCGT	JUJW01000004.1.222	JUJW01000004.1.222	208055	211000	+	AutoIPR: IPR020581:Glycine cleavage system Pprotein;
long-mer1939	JUJW01000004.1	210596	210677	CCGACATTGAGTTTTCCCGTGCCGGGTACGCTGATGGTGGAGCCGACCGAGAGTGAATCGAAGCAAGAGTTGGATCGTTTTG	JUJW01000004.1.222	JUJW01000004.1.222	208055	211000	+	AutoIPR: IPR020581:Glycine cleavage system Pprotein;
long-mer1940	JUJW01000004.1	210930	210964	TAGAGGCCTACAAAGAGAAAGAGGATTCTGAAATC	JUJW01000004.1.222	JUJW01000004.1.222	208055	211000	+	AutoIPR: IPR020581:Glycine cleavage system Pprotein;
long-mer1941	JUJW01000004.1	211262	211302	TCAGCATTGGATCAGCTAAGTGAGCATTAAAAAGGCCCCAG	NA
long-mer1942	JUJW01000004.1	211492	211534	GCATTTGCACCGCTGCCAACGTTGAAACCAGGGCTACGGTGGT	JUJW01000004.1.223	JUJW01000004.1.223	211340	211681	-	AutoIPR: IPR005171:Cytochrome C oxidase subunitIV, prokaryotes;
long-mer1943	JUJW01000004.1	211607	211649	GATGAGGTATGATTTCAGGTGGGTGCTTTGGCTGGGTGCGGTA	JUJW01000004.1.223	JUJW01000004.1.223	211340	211681	-	AutoIPR: IPR005171:Cytochrome C oxidase subunitIV, prokaryotes;
long-mer1944	JUJW01000004.1	211753	211795	GCTTAAACAGGCCAAGCGGGTTCTGTTGCGTGGGGTCAGGCCG	JUJW01000004.1.224	JUJW01000004.1.224	211681	212289	-	AutoIPR: IPR000298:Cytochrome c oxidase subunitIII domain; IPR024791:Cytochrome c oxidase subunit III;
long-mer1945	JUJW01000004.1	211888	211930	TAGAAACGCGCTGCGTCCTGGACCTGCTCCTTCTTGGATCAGA	JUJW01000004.1.224	JUJW01000004.1.224	211681	212289	-	AutoIPR: IPR000298:Cytochrome c oxidase subunitIII domain; IPR024791:Cytochrome c oxidase subunit III;
long-mer1946	JUJW01000004.1	212152	212194	TGCATAGGTGGCGAACAGGCCGGCAAAGATGAGACAGTCGCTC	JUJW01000004.1.224	JUJW01000004.1.224	211681	212289	-	AutoIPR: IPR000298:Cytochrome c oxidase subunitIII domain; IPR024791:Cytochrome c oxidase subunit III;
long-mer1947	JUJW01000004.1	212343	212385	GAAGCGTTCGTTCTCGATACGTGCCACTTCCTCGGCAGGGACC	JUJW01000004.1.225	JUJW01000004.1.225	212295	214292	-	AutoIPR: IPR000883:Cytochrome c oxidase subunitI; IPR023615:Cytochrome c oxidase, subunit I,copper-binding site; IPR023616:Cytochrome c oxidase,subunit I domain;
long-mer1948	JUJW01000004.1	212901	212943	GAAGAAACCGACGATCCAGCAAGCAAAAGAGGCTTTGCCCAGT	JUJW01000004.1.225	JUJW01000004.1.225	212295	214292	-	AutoIPR: IPR000883:Cytochrome c oxidase subunitI; IPR023615:Cytochrome c oxidase, subunit I,copper-binding site; IPR023616:Cytochrome c oxidase,subunit I domain;
long-mer1949	JUJW01000004.1	213209	213251	TCTTTACGCCGGTTGGAATCGCGATGATCATCGTCGTGATGCC	JUJW01000004.1.225	JUJW01000004.1.225	212295	214292	-	AutoIPR: IPR000883:Cytochrome c oxidase subunitI; IPR023615:Cytochrome c oxidase, subunit I,copper-binding site; IPR023616:Cytochrome c oxidase,subunit I domain;
long-mer1950	JUJW01000004.1	213306	213348	AACAATAAACGACAGGACGCCTATGCATGAGGTTGCGTAGACC	JUJW01000004.1.225	JUJW01000004.1.225	212295	214292	-	AutoIPR: IPR000883:Cytochrome c oxidase subunitI; IPR023615:Cytochrome c oxidase, subunit I,copper-binding site; IPR023616:Cytochrome c oxidase,subunit I domain;
long-mer1951	JUJW01000004.1	214438	214616	AGTAGTAGGTGACCGGATAATTTGTTTTGTCGTTGCGATCATCTGCCAACGCTTGATATTCATCCTGTTGTAGTTTTAGCGGCGAGGTTTTGACCTTGGCGACCCAGGCGTCGAATGCGGCCTGGTTGGGGAGTACATGGACCACAAAGTTCATTTTAGAGAAGCCATGGCCGCTGTAG	JUJW01000004.1.226	JUJW01000004.1.226	214286	215245	-	AutoIPR: IPR006333:Cytochrome o ubiquinoloxidase subunit II; IPR008972:Cupredoxin;IPR011759:Cytochrome C oxidase subunit II, transmembranedomain;
long-mer1952	JUJW01000004.1	214676	214757	CATGCCGGCCATTGCGTAAATCTGTGAGCCTAGTTGCGGGATGAAAAATGAGTTCATCACGGTATCGGAAGTGATCTTGAAA	JUJW01000004.1.226	JUJW01000004.1.226	214286	215245	-	AutoIPR: IPR006333:Cytochrome o ubiquinoloxidase subunit II; IPR008972:Cupredoxin;IPR011759:Cytochrome C oxidase subunit II, transmembranedomain;
long-mer1953	JUJW01000004.1	227411	227453	CTGGCGGTTTCATGGGGGACGTCGTTCTAGCAGGTTGCTGTGC	JUJW01000004.1.239	JUJW01000004.1.239	227420	228370	-	AutoIPR: IPR003755:HPr(Ser)kinase/phosphorylase; IPR027417:P-loop containingnucleoside triphosphate hydrolase; IPR028979:HPr(Ser)kinase/phosphorylase, N-terminal domain-like;
long-mer1953	JUJW01000004.1	227411	227453	CTGGCGGTTTCATGGGGGACGTCGTTCTAGCAGGTTGCTGTGC	JUJW01000004.1.238	JUJW01000004.1.238	226551	227423	-	AutoIPR: IPR005337:ATPase, P-loop-containing;IPR027417:P-loop containing nucleoside triphosphatehydrolase;
long-mer1954	JUJW01000004.1	232771	232813	ACGTTGAATGACATCGGCAGGTAGGGTATTTAATGGGGAATAA	JUJW01000004.1.245	JUJW01000004.1.245	232270	232818	-	AutoIPR: IPR010023:3-deoxy-D-manno-octulosonate8-phosphate phosphatase; IPR023214:HAD-like domain;
long-mer1955	JUJW01000004.1	233259	233301	AAAATCTTCAGCAGTAAAGCCCCGTGCATCCAATAGTGCGACT	JUJW01000004.1.246	JUJW01000004.1.246	232836	233873	-	AutoIPR: IPR004800:Phosphosugar isomerase,KdsD/KpsF-type;
long-mer1956	JUJW01000004.1	233319	233361	CACGAGCGAAGTGGTTGTGCTAGAGGTGGGTGCTAGATCCAGT	JUJW01000004.1.246	JUJW01000004.1.246	232836	233873	-	AutoIPR: IPR004800:Phosphosugar isomerase,KdsD/KpsF-type;
long-mer1957	JUJW01000004.1	235995	236037	GCCTGTAGGCTAGCGGCATCCAGTAGGTGGAACTCAAAGTCCC	NA
[truncated: 356,577 more chars]
