# Supplementary material for: Identification of genetic relationships and subspecies signatures in Xylella fastidiosa
Source: BMC Genomics. 2019 Mar 25;20:239. doi: 10.1186/s12864-019-5565-9 (PMC6434890; doi:10.1186/s12864-019-5565-9)
Supplement: Supplementary file 6 — Raw data of the k-mers identified to be specific of the different X. fastidiosa subspecies or combinations of several subspecies. (ZIP 3012 kb) [file 12864_2019_5565_MOESM6_ESM.zip › Additional-File-6/Denancé_etal_AddFile6S_LongMer_PAU-CFBP8072.txt]

long-mer1	Xyfp-LSV41.03-G1001	30	209	TTGACTGATATTGTCACGGGTATCAACACAGTGGTTACTTGGTTTACAACCGGTCTACAATCATTATTTTCTAGTATTTTTGGTACTACTACTACAGGTTGAATTGGTTTATTAAGGGTTGTAAGAAATAACCTTAAAAAATTAAGGTTATAAAATAATTTTTCTAATCTTGAAGTTGCA	NA
long-mer2	Xyfp-LSV41.03-G1001	261	613	TCTTTTGTATATACATTACAGCGGTTGCATTGTGTGAGGTTTACTTCAACATAGTTTGTGGTTTGAGTGGTATAGCAGCTGGTTAGTATCGTAATGCCTTGCTGTGTGGTCATCTTCTTGATGTTTACGGATTGACACCTATTATTTGATTGCGCTTTAATTTAACCGAGGATTAAAGCCGCCTTGTTTTTTGATGAATCTCATTGTTTTGCGAATGGATGTTTGAATCGCTATTTTTTTAGGTAGGAATGCAAATAATATGGCAATGTATTTTATGGATTTTGGTCGGAAATTACCGGGGATGTTCCCGGTCTCAAGGCGCCAGGGGATGCGTTAATCATTAAGACAATGCG	NA
long-mer3	Xyfp-LSV41.03-G1001	653	684	TAACGCTCTGACTGACTGGACATCAATTGGGA	NA
long-mer4	Xyfp-LSV41.03-G1001	699	771	TTTGTGGGAGTTATGGGCGGTTTTACTTCACCAATGTTTCTTGGTGTATTTTCCGGCGCAGGGGGATTGATTG	NA
long-mer5	Xyfp-LSV41.03-G1001	1074	1142	ATTGGAACATTGATTCGTGAGGGAATTATATATCCTTATTCTAGGATGTATTAATTTTTCTCTGTGAAT	Xyfp-LSV41.03-G1001.1	Xyfp-LSV41.03-G1001.1	869	1093	+	
long-mer6	Xyfp-LSV41.03-G1001	1182	1224	ATTTAAGGGTGATAAAATGAATAAGTTTAAAGCGATAATGATT	Xyfp-LSV41.03-G1001.2	Xyfp-LSV41.03-G1001.2	1198	1494	+	
long-mer7	Xyfp-LSV41.03-G1001	1277	1319	GGTGCAGTAGGCTCCGGATAAGAATTGTTTCATTTATTGTTTC	Xyfp-LSV41.03-G1001.2	Xyfp-LSV41.03-G1001.2	1198	1494	+	
long-mer8	Xyfp-LSV41.03-G1001	1360	1445	GTTTTTTCATTCGGTGTTGGAAGGTGGGTGATACCTGGGAGCATTTATTCAGCAGTTTTACTCTTCATAAATCATTATTTTGATAG	Xyfp-LSV41.03-G1001.2	Xyfp-LSV41.03-G1001.2	1198	1494	+	
long-mer9	Xyfp-LSV41.03-G1001	1933	1975	GCGTTACTGAACTGTTGTTGGCATTCCGTAAAAATTGGAGCGC	NA
long-mer10	Xyfp-LSV41.03-G1001	2203	2245	GAGGGTTGCTCAAGGGCAGGGAGCCTGCCTGCCGTCATCGCTG	Xyfp-LSV41.03-G1001.3	Xyfp-LSV41.03-G1001.3	2129	2515	+	
long-mer11	Xyfp-LSV41.03-G1001	2249	2353	GCGCTGATGATTTGTCTCTCAATCTATGATGATTATGCAGTTGTTTGGCACATCTGGTTTCGAGGGGATGCCCTAGCTGCATCCGCCGAATGTGCGATGTCTGTA	Xyfp-LSV41.03-G1001.3	Xyfp-LSV41.03-G1001.3	2129	2515	+	
long-mer12	Xyfp-LSV41.03-G1001	2866	2908	CGGTACTCGTTCGGTCGCTGCTGTGGGTGTCGAAGCCAAGCAG	Xyfp-LSV41.03-G1001.4	Xyfp-LSV41.03-G1001.4	2687	3766	+	AutoIPR: IPR004000:Actin family; IPR004753:Cellshape determining protein MreB/Mrl;
long-mer13	Xyfp-LSV41.03-G1001	3019	3061	CCACAAGGCGCGTTTCTTGCGTCCCAGTCCACGTGTGCTGGTG	Xyfp-LSV41.03-G1001.4	Xyfp-LSV41.03-G1001.4	2687	3766	+	AutoIPR: IPR004000:Actin family; IPR004753:Cellshape determining protein MreB/Mrl;
long-mer14	Xyfp-LSV41.03-G1001	4459	4482	GGGCAGGTGATTGAGGTGACGCCG	Xyfp-LSV41.03-G1001.5	Xyfp-LSV41.03-G1001.5	3964	4914	+	AutoIPR: IPR007221:Rod shape-determiningprotein MreC;
long-mer15	Xyfp-LSV41.03-G1001	6012	6054	GGGCCTGGAGCGCTACTACGAACAGGTGTTGCGTGGCAAGATC	Xyfp-LSV41.03-G1001.7	Xyfp-LSV41.03-G1001.7	5380	7464	+	AutoIPR:IPR012338:Beta-lactamase/transpeptidase-like;IPR017790:Penicillin-binding protein 2;
long-mer16	Xyfp-LSV41.03-G1001	13284	13326	CTTGTCTGAATTGTTGCGCCAGGCGTGCGTTGATTTGGAACGT	Xyfp-LSV41.03-G1001.11	Xyfp-LSV41.03-G1001.11	12712	14187	+	AutoIPR: IPR011990:Tetratricopeptide-likehelical domain;
long-mer17	Xyfp-LSV41.03-G1001	20230	20272	GGCACCTTACCGCACCTATGCTGGGTTATATCTATGGCGGATT	Xyfp-LSV41.03-G1001.19	Xyfp-LSV41.03-G1001.19	19649	20329	+	AutoIPR: IPR011257:DNA glycosylase;IPR023170:Helix-turn-helix, base-excision DNA repair,C-terminal;
long-mer18	Xyfp-LSV41.03-G1001	22834	22876	TGATGGGCTGGCGCGCTATGATGGCACCGCATTCAAGGTGTGG	Xyfp-LSV41.03-G1001.24	Xyfp-LSV41.03-G1001.24	22643	26254	+	AutoIPR: IPR004358:Signal transductionhistidine kinase-related protein, C-terminal;IPR005467:Signal transduction histidine kinase, core;IPR011006:CheY-like superfamily; IPR011042:Six-bladedbeta-propeller, TolB-like; IPR011123:Two componentregulator three Y; IPR022510:Sortase system, histidinekinase;
long-mer19	Xyfp-LSV41.03-G1001	23608	23650	TGGTCGTGGTCTAGGCTATTTACGCCAGGATTGGAAGCGAATG	Xyfp-LSV41.03-G1001.24	Xyfp-LSV41.03-G1001.24	22643	26254	+	AutoIPR: IPR004358:Signal transductionhistidine kinase-related protein, C-terminal;IPR005467:Signal transduction histidine kinase, core;IPR011006:CheY-like superfamily; IPR011042:Six-bladedbeta-propeller, TolB-like; IPR011123:Two componentregulator three Y; IPR022510:Sortase system, histidinekinase;
long-mer20	Xyfp-LSV41.03-G1001	25320	25362	AACAGGTGGTGGCAATGATCCAGCCGATGGCGGAGCGTAAAGG	Xyfp-LSV41.03-G1001.24	Xyfp-LSV41.03-G1001.24	22643	26254	+	AutoIPR: IPR004358:Signal transductionhistidine kinase-related protein, C-terminal;IPR005467:Signal transduction histidine kinase, core;IPR011006:CheY-like superfamily; IPR011042:Six-bladedbeta-propeller, TolB-like; IPR011123:Two componentregulator three Y; IPR022510:Sortase system, histidinekinase;
long-mer21	Xyfp-LSV41.03-G1001	26737	26779	TAGGCCCGTGGCATTTCTGCCTCTGTGGCAGGCCTTGCGTCTG	NA
long-mer22	Xyfp-LSV41.03-G1001	26923	26965	TTGAATAGCATCCGGGCTGACGGCGGTCCACGTTTGTTAGACA	NA
long-mer23	Xyfp-LSV41.03-G1001	30785	30827	GAGTTTCAGGCCCGTTTGGCGAAGGTGAAAGCGACGTTTGAGG	Xyfp-LSV41.03-G1001.28	Xyfp-LSV41.03-G1001.28	30383	30982	+	AutoIPR: IPR000659:Pyridoxamine 5'-phosphateoxidase;
long-mer24	Xyfp-LSV41.03-G1001	32875	32917	GTGTGCCGTGGGCTAAGTCTTGTCTGATGATCTGCCGGATAAA	Xyfp-LSV41.03-G1001.29	Xyfp-LSV41.03-G1001.29	31226	32968	-	AutoIPR: IPR000924:Glutamyl/glutaminyl-tRNAsynthetase;
long-mer25	Xyfp-LSV41.03-G1001	33262	33298	AGTAGTCGCTGGGTGGTGGGGTTGGGTAAGAGGGGTG	NA
long-mer26	Xyfp-LSV41.03-G1001	33346	33388	GGTGTTCAGTGGCATCAAGCAACTGTGTGGTTGTTGGGGTAGT	NA
long-mer27	Xyfp-LSV41.03-G1001	33417	33459	CATTGGTATGCAGCTGTGGGTATATCTGTACGGAAGTATTCGG	Xyfp-LSV41.03-G1001.30	Xyfp-LSV41.03-G1001.30	33424	33573	+	
long-mer28	Xyfp-LSV41.03-G1001	33473	33515	TGCAGTGTGTTGAGGTTGGGGAAGTCGTTGCAGTTCAGGGTTA	Xyfp-LSV41.03-G1001.30	Xyfp-LSV41.03-G1001.30	33424	33573	+	
long-mer29	Xyfp-LSV41.03-G1001	33531	33569	AAGTGGGTATGGGATGGGTTTATTGGGCATTGGGTGGCT	Xyfp-LSV41.03-G1001.30	Xyfp-LSV41.03-G1001.30	33424	33573	+	
long-mer30	Xyfp-LSV41.03-G1001	33671	33723	GGATCATGGGAGGCGGGTATGAGTGTGTCGGTTGGACTGGAGGTGGCTGCTGG	Xyfp-LSV41.03-G1001.31	Xyfp-LSV41.03-G1001.31	33689	34429	+	AutoIPR: IPR005627:Copper homeostasis proteinCutC; IPR023648:Copper homeostasis CutC domain;
long-mer31	Xyfp-LSV41.03-G1001	33958	33988	TGATGGGGTGGTTCTTGGTGCATTGGATCCG	Xyfp-LSV41.03-G1001.31	Xyfp-LSV41.03-G1001.31	33689	34429	+	AutoIPR: IPR005627:Copper homeostasis proteinCutC; IPR023648:Copper homeostasis CutC domain;
long-mer32	Xyfp-LSV41.03-G1001	34147	34189	GCGTTCGAGCGCGCTGGAGGGCGCTGAGACTATTGCGGCGTTG	Xyfp-LSV41.03-G1001.31	Xyfp-LSV41.03-G1001.31	33689	34429	+	AutoIPR: IPR005627:Copper homeostasis proteinCutC; IPR023648:Copper homeostasis CutC domain;
long-mer33	Xyfp-LSV41.03-G1001	34546	34588	GAATGTGGGGGTAACCGTGCAATGGGTTCGTGGTGATGATTGT	NA
long-mer34	Xyfp-LSV41.03-G1001	34654	34696	AATTAGATTCATTTTCAGGTGTATAAGGTCAAGATGTCTCAAT	NA
long-mer35	Xyfp-LSV41.03-G1001	34796	34838	TTGTGTTGCCGCAGGTGTCTGCGAATGTGGCGAGGTATCGGTT	Xyfp-LSV41.03-G1001.32	Xyfp-LSV41.03-G1001.32	34720	34995	+	
long-mer36	Xyfp-LSV41.03-G1001	34931	34972	GTATGCCAACATCGCAACGGCCATCGCAACGGCATATAACTC	Xyfp-LSV41.03-G1001.32	Xyfp-LSV41.03-G1001.32	34720	34995	+	
long-mer37	Xyfp-LSV41.03-G1001	35599	35635	GAAAACCAGTGGGGGCGCGCGCTGGAATTATTTGGCC	Xyfp-LSV41.03-G1001.33	Xyfp-LSV41.03-G1001.33	35054	36157	+	AutoIPR: IPR005669:Thiosulphate/Sulfate-bindingprotein;
long-mer38	Xyfp-LSV41.03-G1001	35956	35998	GTATTCGCCGAGTGGGCAGAGATTGGCCGCGAAGCATTTTTAC	Xyfp-LSV41.03-G1001.33	Xyfp-LSV41.03-G1001.33	35054	36157	+	AutoIPR: IPR005669:Thiosulphate/Sulfate-bindingprotein;
long-mer39	Xyfp-LSV41.03-G1001	38723	38765	GGCTGTGTTGGTGCTGATGGGCTGGAGGTGGCTGGGATCGTAC	Xyfp-LSV41.03-G1001.36	Xyfp-LSV41.03-G1001.36	37991	39037	+	AutoIPR: IPR005666:Sulphate transport systempermease protein 1; IPR014769:ABC transporter,sulphate/thiosulphate import, ATP-binding protein CysA,C-terminal; IPR027417:P-loop containing nucleosidetriphosphate hydrolase;
long-mer40	Xyfp-LSV41.03-G1001	39885	39927	GGGCTGCACTGTACAAATCTATGCCGTGGTATTCACGTAGTCG	Xyfp-LSV41.03-G1001.37	Xyfp-LSV41.03-G1001.37	39259	40209	-	AutoIPR: IPR004960:Bacterial lipid Abiosynthesis acyltransferase;
long-mer41	Xyfp-LSV41.03-G1001	40235	40339	CTTCACGAGTTGGAGATTAGGCTGCGATCAGTCATATCGTTCGGTGGTGTGCTGGTGTGTGATTCATGTCTTCTGTTAATAGGGGCAGGCAACCAAGTTTCAACA	NA
long-mer42	Xyfp-LSV41.03-G1001	40406	40444	TTTGTGTTGGGAGTGGTCTTTAAGTAAGTGTCTATTTTT	NA
long-mer43	Xyfp-LSV41.03-G1001	42567	42606	ATTCCCCTTTAAAGAGGGGGGGGGGCTGATCTTTGGTAGT	Xyfp-LSV41.03-G1001.39	Xyfp-LSV41.03-G1001.39	42511	42762	+	
long-mer44	Xyfp-LSV41.03-G1001	43044	43073	GGCAGTAGGTGGCCGCGGCTACCACGTGTA	Xyfp-LSV41.03-G1001.41	Xyfp-LSV41.03-G1001.41	43004	45253	-	AutoIPR: IPR005742:DNA topoisomerase IV,subunit A, Gram-negative; IPR024946:Arginine repressorC-terminal-like domain;
long-mer44	Xyfp-LSV41.03-G1001	43044	43073	GGCAGTAGGTGGCCGCGGCTACCACGTGTA	Xyfp-LSV41.03-G1001.40	Xyfp-LSV41.03-G1001.40	42893	43051	+	
long-mer45	Xyfp-LSV41.03-G1001	44381	44423	GCCGTCCAACCAGGGTAGCTTCTTGGAACGGATTTGCTGGGCG	Xyfp-LSV41.03-G1001.41	Xyfp-LSV41.03-G1001.41	43004	45253	-	AutoIPR: IPR005742:DNA topoisomerase IV,subunit A, Gram-negative; IPR024946:Arginine repressorC-terminal-like domain;
long-mer46	Xyfp-LSV41.03-G1001	44789	44831	GTCGAAGTTGGTGATCCAATTAACTGTACCTTCGCTTAGTTCA	Xyfp-LSV41.03-G1001.41	Xyfp-LSV41.03-G1001.41	43004	45253	-	AutoIPR: IPR005742:DNA topoisomerase IV,subunit A, Gram-negative; IPR024946:Arginine repressorC-terminal-like domain;
long-mer47	Xyfp-LSV41.03-G1001	45211	45253	TCTGTTCGAAGCCATGGAAGGTGGGACGAGTCAGATCGGTCAT	Xyfp-LSV41.03-G1001.41	Xyfp-LSV41.03-G1001.41	43004	45253	-	AutoIPR: IPR005742:DNA topoisomerase IV,subunit A, Gram-negative; IPR024946:Arginine repressorC-terminal-like domain;
long-mer48	Xyfp-LSV41.03-G1001	45303	45344	CACTCATTCAGATTCAAGTACCGATTATCCGTATGTGGCCCA	NA
long-mer49	Xyfp-LSV41.03-G1001	45358	45542	CGTCAGGCGCTGTGGGTCAGGCGGCAGTTTGGTGAGATGTTGCTAAAGGGCGACGAAGTGCCCTGAGCAATACGTGTAAATGCGTGTAATCCAGTGTTTCTGGAGGTGATTGGTACGGTATTTGCTATTTATTCAAATGCTTTGATTGATCATGGTTGCAATTTATCCAGAGTGTCGTTGCTTTC	NA
long-mer50	Xyfp-LSV41.03-G1001	45859	45901	GCATGCCCAGGATCGGCGTGCCTTGCACATCGTTATGACGGAG	Xyfp-LSV41.03-G1001.42	Xyfp-LSV41.03-G1001.42	45605	46042	+	AutoIPR: IPR011991:Winged helix-turn-helixDNA-binding domain;
long-mer51	Xyfp-LSV41.03-G1001	45931	45973	ACAGCATGGTGAGTGTGCTACTACCTATGCTTTACGTGAATTG	Xyfp-LSV41.03-G1001.42	Xyfp-LSV41.03-G1001.42	45605	46042	+	AutoIPR: IPR011991:Winged helix-turn-helixDNA-binding domain;
long-mer52	Xyfp-LSV41.03-G1001	45997	46130	GATTCACTTGCTGACGCGTATCCGCAATTCGTTAGATTTGTCATGATTTTTGTCTGTTTCCCATTGCTTGCAGTGTGTCCTTAATACGTTCTGTTAAAGAAAAATTATTGAAATACATATAAATGGTAAGCCAA	Xyfp-LSV41.03-G1001.43	Xyfp-LSV41.03-G1001.43	46119	46418	+	
long-mer52	Xyfp-LSV41.03-G1001	45997	46130	GATTCACTTGCTGACGCGTATCCGCAATTCGTTAGATTTGTCATGATTTTTGTCTGTTTCCCATTGCTTGCAGTGTGTCCTTAATACGTTCTGTTAAAGAAAAATTATTGAAATACATATAAATGGTAAGCCAA	Xyfp-LSV41.03-G1001.42	Xyfp-LSV41.03-G1001.42	45605	46042	+	AutoIPR: IPR011991:Winged helix-turn-helixDNA-binding domain;
long-mer53	Xyfp-LSV41.03-G1001	46211	46254	GGCACACATTTTGACTTTGCCGTGGAAGCATAACCGCTCGTATA	Xyfp-LSV41.03-G1001.43	Xyfp-LSV41.03-G1001.43	46119	46418	+	
long-mer54	Xyfp-LSV41.03-G1001	46300	46342	GATACAGTTTTACTTTGATTTTCAGCGGCCCGATTTTTCACAA	Xyfp-LSV41.03-G1001.43	Xyfp-LSV41.03-G1001.43	46119	46418	+	
long-mer55	Xyfp-LSV41.03-G1001	46352	46414	TCCTCTGACCGGGAGTGCCGGTGCATTTTTAACGGGGATCACTCCCAGAAAAGCTGTCGCCTG	Xyfp-LSV41.03-G1001.43	Xyfp-LSV41.03-G1001.43	46119	46418	+	
long-mer56	Xyfp-LSV41.03-G1001	46420	46462	CAGTTTTGAACAAAAATGGCTCTGCAGATAAGCCGCATATTCA	NA
long-mer57	Xyfp-LSV41.03-G1001	46483	46525	AATGATTGGTTGACTCAAGCGTCTTGTTGGGGAACCTAGACTC	NA
long-mer58	Xyfp-LSV41.03-G1001	46565	46607	TATTGCGCTTTCTAGCATCTTTGTGATCGCGTTCGTGGTGTTG	Xyfp-LSV41.03-G1001.44	Xyfp-LSV41.03-G1001.44	46587	46856	+	
long-mer59	Xyfp-LSV41.03-G1001	46613	46669	CTGGTCGTTGACCGATAAGGAGCCAGTAATCAATCTAAAGTGGTTTATCACCGTCAC	Xyfp-LSV41.03-G1001.44	Xyfp-LSV41.03-G1001.44	46587	46856	+	
long-mer60	Xyfp-LSV41.03-G1001	46683	46914	CGCTTGTTGATGCTTGCCTATTTGGTGCAGGGGTTGGAGTATTTCCATATGTTGTTTGGTGGCTCTTTGGGGACGCGGGACGATGGTACGAGTCTAGTTCATGCAGGTTGGAGGGGCGTGAGTGTAGGTTGGAATCGAGGTGGTTTAGGGGAGGGTGGCAATGAAGTGCCGTAATGCTGCCGTCATTTGATTGGCATGACTGAGGAACGGAGCGTGGCCACCGCCGGTGATG	Xyfp-LSV41.03-G1001.45	Xyfp-LSV41.03-G1001.45	46827	47594	-	AutoIPR: IPR010076:Pimeloyl-[acyl-carrierprotein] methyl ester esterase; IPR029058:Alpha/Betahydrolase fold;
long-mer60	Xyfp-LSV41.03-G1001	46683	46914	CGCTTGTTGATGCTTGCCTATTTGGTGCAGGGGTTGGAGTATTTCCATATGTTGTTTGGTGGCTCTTTGGGGACGCGGGACGATGGTACGAGTCTAGTTCATGCAGGTTGGAGGGGCGTGAGTGTAGGTTGGAATCGAGGTGGTTTAGGGGAGGGTGGCAATGAAGTGCCGTAATGCTGCCGTCATTTGATTGGCATGACTGAGGAACGGAGCGTGGCCACCGCCGGTGATG	Xyfp-LSV41.03-G1001.44	Xyfp-LSV41.03-G1001.44	46587	46856	+	
long-mer61	Xyfp-LSV41.03-G1001	47052	47082	ATGTGCGAGCAGCTCCAGGCCTGCTTGGAGT	Xyfp-LSV41.03-G1001.45	Xyfp-LSV41.03-G1001.45	46827	47594	-	AutoIPR: IPR010076:Pimeloyl-[acyl-carrierprotein] methyl ester esterase; IPR029058:Alpha/Betahydrolase fold;
long-mer62	Xyfp-LSV41.03-G1001	48937	48979	CGGGTCACGCCGGCATCCCTAGGTGAGCGTTGAGTCCGTTAGC	Xyfp-LSV41.03-G1001.46	Xyfp-LSV41.03-G1001.46	47739	48944	-	AutoIPR: IPR004723:8-amino-7-oxononanoatesynthase,  Archaea/Proteobacteria type;IPR015424:Pyridoxal phosphate-dependent transferase;
long-mer63	Xyfp-LSV41.03-G1001	48988	49093	TCAGCTGCCATGTCGCCCAGTTAGTGGGTGTTCCGGAGTCTGTCAGGCTCGGTGGTCTGTGGGTGTGAGTGGTGCGTTATTTCGAGGGTGAATCACTCTGGGAGTG	NA
long-mer64	Xyfp-LSV41.03-G1001	49148	49190	TCCAGAGTACAACGGGTACGGCGTAACTCGAGTCAGGTGAGCG	NA
long-mer65	Xyfp-LSV41.03-G1001	49194	49241	CTGCGCATTGTTGTGATGCGGTGTGGAGCGACATTTTGCCGCAGTTTC	NA
long-mer66	Xyfp-LSV41.03-G1001	49350	49389	GCATGGACGGCCGTGGTCTTCTTCATAGCTGCCAGATATT	Xyfp-LSV41.03-G1001.47	Xyfp-LSV41.03-G1001.47	49334	49504	+	
long-mer67	Xyfp-LSV41.03-G1001	49394	49436	CTGATCATTGCATCAGCTTTGCAAGGAGCTTGGCTGAGGGAGG	Xyfp-LSV41.03-G1001.47	Xyfp-LSV41.03-G1001.47	49334	49504	+	
long-mer68	Xyfp-LSV41.03-G1001	50358	50400	GATTGGTGTGGATTATGAGGGGGGTGTACTTGATGGCGCATCG	Xyfp-LSV41.03-G1001.48	Xyfp-LSV41.03-G1001.48	49504	50667	+	AutoIPR: IPR003780:COX15/CtaA family;
long-mer69	Xyfp-LSV41.03-G1001	50581	50628	GTGGTGGGAGTGATGCACAACAGCGGCGCGGTGGCATTGGTCTTTGTA	Xyfp-LSV41.03-G1001.48	Xyfp-LSV41.03-G1001.48	49504	50667	+	AutoIPR: IPR003780:COX15/CtaA family;
long-mer70	Xyfp-LSV41.03-G1001	50661	50703	GGAGTGAGTATGGCGGCTCGGGTGCGGGATTATTGGGATCTGA	Xyfp-LSV41.03-G1001.48	Xyfp-LSV41.03-G1001.48	49504	50667	+	AutoIPR: IPR003780:COX15/CtaA family;
long-mer70	Xyfp-LSV41.03-G1001	50661	50703	GGAGTGAGTATGGCGGCTCGGGTGCGGGATTATTGGGATCTGA	Xyfp-LSV41.03-G1001.49	Xyfp-LSV41.03-G1001.49	50670	51575	+	AutoIPR: IPR000537:UbiA prenyltransferasefamily; IPR030470:UbiA prenyltransferase conserved site;
long-mer71	Xyfp-LSV41.03-G1001	50946	50988	GTTTTTGCGGGGGTGTTGATCGCGCTGTCGATGACGATTTTGA	Xyfp-LSV41.03-G1001.49	Xyfp-LSV41.03-G1001.49	50670	51575	+	AutoIPR: IPR000537:UbiA prenyltransferasefamily; IPR030470:UbiA prenyltransferase conserved site;
long-mer72	Xyfp-LSV41.03-G1001	51092	51134	TGTGATTGGTGGTTTGGCCGGTGCGATGCCGCCTATGCTGGGC	Xyfp-LSV41.03-G1001.49	Xyfp-LSV41.03-G1001.49	50670	51575	+	AutoIPR: IPR000537:UbiA prenyltransferasefamily; IPR030470:UbiA prenyltransferase conserved site;
long-mer73	Xyfp-LSV41.03-G1001	51848	51890	ATTTTCTCTGATATAATTTTACTTTTGAAACTATTTCCTTTCC	NA
long-mer74	Xyfp-LSV41.03-G1001	52193	52259	TCACTCTTTATAATAATAGATTAAGCTTCCTGGCTCGCTGATGAGAGGTTATTTGCGATGGCAAGCC	NA
long-mer75	Xyfp-LSV41.03-G1001	55860	55902	GAATGCTCTACAACATCAGTTATTTTGACTTTAAGACAATAGT	Xyfp-LSV41.03-G1001.52	Xyfp-LSV41.03-G1001.52	55862	56083	+	
long-mer76	Xyfp-LSV41.03-G1001	56034	56076	TGCAGGGTACAGGTTGTACGGCGCCGCAGATTCCGGAATCTGT	Xyfp-LSV41.03-G1001.52	Xyfp-LSV41.03-G1001.52	55862	56083	+	
long-mer77	Xyfp-LSV41.03-G1001	57078	57120	AAAGGCATTAAAGCTTGGGTAAGCATGGGCATCCGGCTCCGCC	Xyfp-LSV41.03-G1001.53	Xyfp-LSV41.03-G1001.53	56388	57269	-	AutoIPR: IPR003817:Phosphatidylserinedecarboxylase-related;
long-mer78	Xyfp-LSV41.03-G1001	57368	57410	TACAACGATTGCTGTGGAGTGATCCATCGTATCGTCGAGAGGG	Xyfp-LSV41.03-G1001.54	Xyfp-LSV41.03-G1001.54	57266	57799	-	AutoIPR: IPR003782:Copper chaperone SCO1/SenC;IPR012336:Thioredoxin-like fold;
long-mer79	Xyfp-LSV41.03-G1001	57513	57555	TTGTGGAAGGCGCGAGCATATACACTCAGTCGTAATGGTGAAT	Xyfp-LSV41.03-G1001.54	Xyfp-LSV41.03-G1001.54	57266	57799	-	AutoIPR: IPR003782:Copper chaperone SCO1/SenC;IPR012336:Thioredoxin-like fold;
long-mer80	Xyfp-LSV41.03-G1001	61369	61397	ACGCGGCTTGAACCTGTGGGTAGTTGCCG	Xyfp-LSV41.03-G1001.57	Xyfp-LSV41.03-G1001.57	60368	61468	+	AutoIPR: IPR012080:Aspartate-semialdehydedehydrogenase; IPR016040:NAD(P)-binding domain;
long-mer81	Xyfp-LSV41.03-G1001	62110	62251	CAGCTCCCAGCGTTCCTGTGCTCCCTCCCCCTCCTGCCGTTCCCGTTCCTGCGCCGCCCCCCTCCATGCCGAGTGTGGACGAGGCGATGGATACAGCGTCGACCGATGTGGGTGATGCAATAGAAACAGAAGGTGTAGGGAC	Xyfp-LSV41.03-G1001.58	Xyfp-LSV41.03-G1001.58	61515	63422	+	AutoIPR: IPR020011:Motility protein FimV,C-terminal; IPR020012:Motility protein FimV, N-terminal;
long-mer82	Xyfp-LSV41.03-G1001	62852	62894	GGCAGCGGCGCAACAGCATTTACCAAAAACCCAGGGACATAGC	Xyfp-LSV41.03-G1001.58	Xyfp-LSV41.03-G1001.58	61515	63422	+	AutoIPR: IPR020011:Motility protein FimV,C-terminal; IPR020012:Motility protein FimV, N-terminal;
long-mer83	Xyfp-LSV41.03-G1001	64069	64111	ATCGTTGCTTATGGTGGGTACTGGTGAACGTCCGATGGAATGG	Xyfp-LSV41.03-G1001.59	Xyfp-LSV41.03-G1001.59	63467	64237	+	AutoIPR: IPR001406:Pseudouridine synthase I,TruA; IPR020103:Pseudouridine synthase, catalyticdomain;
long-mer84	Xyfp-LSV41.03-G1001	64449	64491	TGAGATCCACACGGTGGTGCGTACGGTACGTCCGACGTTGCTC	Xyfp-LSV41.03-G1001.60	Xyfp-LSV41.03-G1001.60	64234	64896	+	AutoIPR: IPR001240:N-(5'phosphoribosyl)anthranilate isomerase (PRAI); IPR013785:Aldolase-typeTIM barrel;
long-mer85	Xyfp-LSV41.03-G1001	64924	64961	CATTGCGTTATCTTGCGTCATGGGATGACACTGTCTTG	Xyfp-LSV41.03-G1001.61	Xyfp-LSV41.03-G1001.61	64896	65000	+	
long-mer86	Xyfp-LSV41.03-G1001	64992	65074	GCTAAGTAGCGTTGCTGGTTAGGAGCATCTTGCGATCGTTGCTGCCAATCTAAGGCAGCGTTTCTTGGTGTGAAAGAAGTACA	Xyfp-LSV41.03-G1001.61	Xyfp-LSV41.03-G1001.61	64896	65000	+	
long-mer87	Xyfp-LSV41.03-G1001	65136	65178	GGCGGCACATCTTGTCTTCATTTTCGATTAGCCAACCCATCCT	NA
long-mer88	Xyfp-LSV41.03-G1001	65289	65331	GGTTCAGTAAGGTACTGTGTGTTTCTCTGAAGTCGATCAGCGT	Xyfp-LSV41.03-G1001.62	Xyfp-LSV41.03-G1001.62	65276	66616	+	AutoIPR: IPR023026:Tryptophan synthase betachain/beta chain-like;
long-mer89	Xyfp-LSV41.03-G1001	65373	65415	ACGGCGTGTTTTTGCTGGTGCTCGTCATGTCTGATATTACTGT	Xyfp-LSV41.03-G1001.62	Xyfp-LSV41.03-G1001.62	65276	66616	+	AutoIPR: IPR023026:Tryptophan synthase betachain/beta chain-like;
long-mer90	Xyfp-LSV41.03-G1001	66918	66960	GGATGGTCCGGTGATTCAGCATAGTTCCGAGCGCGCGTTGCAG	Xyfp-LSV41.03-G1001.63	Xyfp-LSV41.03-G1001.63	66742	67548	+	AutoIPR: IPR002028:Tryptophan synthase, alphachain; IPR013785:Aldolase-type TIM barrel;
long-mer91	Xyfp-LSV41.03-G1001	67050	67117	CAATCCTTTGGAAATCTATGGTATTGCGCGTTTTACACAGCAGGCAGTGGCTTCTGGAGTGGATGGGG	Xyfp-LSV41.03-G1001.63	Xyfp-LSV41.03-G1001.63	66742	67548	+	AutoIPR: IPR002028:Tryptophan synthase, alphachain; IPR013785:Aldolase-type TIM barrel;
long-mer92	Xyfp-LSV41.03-G1001	67214	67240	CCTCTACCTCCCGTCTGGCGAGGTTGA	Xyfp-LSV41.03-G1001.63	Xyfp-LSV41.03-G1001.63	66742	67548	+	AutoIPR: IPR002028:Tryptophan synthase, alphachain; IPR013785:Aldolase-type TIM barrel;
long-mer93	Xyfp-LSV41.03-G1001	67263	67305	GTATTACGTGAGTTTTTCTGGGGTGACTGGTGCTGATCGGCTT	Xyfp-LSV41.03-G1001.63	Xyfp-LSV41.03-G1001.63	66742	67548	+	AutoIPR: IPR002028:Tryptophan synthase, alphachain; IPR013785:Aldolase-type TIM barrel;
long-mer94	Xyfp-LSV41.03-G1001	68011	68053	CCGGACCGCCAGTAGTACAGGGAGATCTGCGGCTGTCTCTTGA	Xyfp-LSV41.03-G1001.65	Xyfp-LSV41.03-G1001.65	67780	69171	-	AutoIPR: IPR004504:DNA repair protein RadA;IPR014721:Ribosomal protein S5 domain 2-type fold,subgroup; IPR020588:DNA recombination and repair proteinRecA-like, ATP-binding domain; IPR027417:P-loopcontaining nucleoside triphosphate hydrolase;
long-mer95	Xyfp-LSV41.03-G1001	68996	69038	CAATTGCCGTGCTTCATGGTTAGGTTTTTGACAGATCCTGCAT	Xyfp-LSV41.03-G1001.65	Xyfp-LSV41.03-G1001.65	67780	69171	-	AutoIPR: IPR004504:DNA repair protein RadA;IPR014721:Ribosomal protein S5 domain 2-type fold,subgroup; IPR020588:DNA recombination and repair proteinRecA-like, ATP-binding domain; IPR027417:P-loopcontaining nucleoside triphosphate hydrolase;
long-mer96	Xyfp-LSV41.03-G1001	69269	69312	AAGAAAATTAATTAAAATATGGAACATTTTTCTCTTGATTTATC	NA
long-mer97	Xyfp-LSV41.03-G1001	69316	69358	AGATGTGGGTTCCTACTCGCTCTGGTTACTGAGTCACTTAAGG	NA
long-mer98	Xyfp-LSV41.03-G1001	70650	70692	GTTTTGCAGGTGTTGAGGTTGACTGCTTGCCAATGACTGTTGC	Xyfp-LSV41.03-G1001.67	Xyfp-LSV41.03-G1001.67	70535	71107	-	
long-mer99	Xyfp-LSV41.03-G1001	71209	71234	TTTGCTCAGTGCATTGAGGTTGGTAG	Xyfp-LSV41.03-G1001.68	Xyfp-LSV41.03-G1001.68	71134	72936	-	AutoIPR: IPR004589:DNA helicase, ATP-dependent,RecQ type; IPR011991:Winged helix-turn-helix DNA-bindingdomain; IPR027417:P-loop containing nucleosidetriphosphate hydrolase;
long-mer100	Xyfp-LSV41.03-G1001	72247	72282	GTTGCGATGGCGGCCGAGGAATTCTTGTAGTTGGCG	Xyfp-LSV41.03-G1001.68	Xyfp-LSV41.03-G1001.68	71134	72936	-	AutoIPR: IPR004589:DNA helicase, ATP-dependent,RecQ type; IPR011991:Winged helix-turn-helix DNA-bindingdomain; IPR027417:P-loop containing nucleosidetriphosphate hydrolase;
long-mer101	Xyfp-LSV41.03-G1001	73182	73224	ATCGGCGGTTGGGTCGTCACTACCATCTTCAGCAGTGTCCAGT	Xyfp-LSV41.03-G1001.69	Xyfp-LSV41.03-G1001.69	73116	73658	-	AutoIPR: IPR002177:DNA-binding protein Dps;IPR008331:Ferritin/DPS protein domain;IPR009078:Ferritin-like superfamily;IPR023188:DNA-binding protein Dps, conserved site;
long-mer102	Xyfp-LSV41.03-G1001	74007	74049	ATTGTCGCGCTGATCCGGGCGAATCCTGTGGTAATCATTGCTG	Xyfp-LSV41.03-G1001.70	Xyfp-LSV41.03-G1001.70	73752	78152	+	AutoIPR: IPR010222:RNA helicase HrpA;IPR011545:DEAD/DEAH box helicase domain; IPR024590:RNAhelicase HrpA, C-terminal; IPR027417:P-loop containingnucleoside triphosphate hydrolase;
long-mer103	Xyfp-LSV41.03-G1001	75410	75452	GTTGCCGGTGGACGTGAAGTTAGCGCGCATGCTGGTTGCTGCG	Xyfp-LSV41.03-G1001.70	Xyfp-LSV41.03-G1001.70	73752	78152	+	AutoIPR: IPR010222:RNA helicase HrpA;IPR011545:DEAD/DEAH box helicase domain; IPR024590:RNAhelicase HrpA, C-terminal; IPR027417:P-loop containingnucleoside triphosphate hydrolase;
long-mer104	Xyfp-LSV41.03-G1001	75713	75755	GTTGCAGCTGCAATTGTCGCTATTGTGTGCGGGGGAGCAGGCG	Xyfp-LSV41.03-G1001.70	Xyfp-LSV41.03-G1001.70	73752	78152	+	AutoIPR: IPR010222:RNA helicase HrpA;IPR011545:DEAD/DEAH box helicase domain; IPR024590:RNAhelicase HrpA, C-terminal; IPR027417:P-loop containingnucleoside triphosphate hydrolase;
long-mer105	Xyfp-LSV41.03-G1001	77693	77735	GCTTTTTTCTGAGGCGATGGCCCGACTCAGTTTGGCCGAGGAG	Xyfp-LSV41.03-G1001.70	Xyfp-LSV41.03-G1001.70	73752	78152	+	AutoIPR: IPR010222:RNA helicase HrpA;IPR011545:DEAD/DEAH box helicase domain; IPR024590:RNAhelicase HrpA, C-terminal; IPR027417:P-loop containingnucleoside triphosphate hydrolase;
long-mer106	Xyfp-LSV41.03-G1001	77935	77977	GCGACCCGTCGCGCGATCAGGTGCGTATGCTGGAACTCAAGCC	Xyfp-LSV41.03-G1001.70	Xyfp-LSV41.03-G1001.70	73752	78152	+	AutoIPR: IPR010222:RNA helicase HrpA;IPR011545:DEAD/DEAH box helicase domain; IPR024590:RNAhelicase HrpA, C-terminal; IPR027417:P-loop containingnucleoside triphosphate hydrolase;
long-mer107	Xyfp-LSV41.03-G1001	78006	78048	GCACAGGGTGTCTCCGACACATCGGGGTGGGAGACATTGCGTT	Xyfp-LSV41.03-G1001.70	Xyfp-LSV41.03-G1001.70	73752	78152	+	AutoIPR: IPR010222:RNA helicase HrpA;IPR011545:DEAD/DEAH box helicase domain; IPR024590:RNAhelicase HrpA, C-terminal; IPR027417:P-loop containingnucleoside triphosphate hydrolase;
long-mer108	Xyfp-LSV41.03-G1001	78110	78177	TTCGGTCAAGAAATTGGCGCATCGGTTATCCACGCTGCGCTGATGGGGAAGGTGCTCACTGATGTTCA	Xyfp-LSV41.03-G1001.70	Xyfp-LSV41.03-G1001.70	73752	78152	+	AutoIPR: IPR010222:RNA helicase HrpA;IPR011545:DEAD/DEAH box helicase domain; IPR024590:RNAhelicase HrpA, C-terminal; IPR027417:P-loop containingnucleoside triphosphate hydrolase;
long-mer109	Xyfp-LSV41.03-G1001	78303	78381	ATTCCAACCCTGGGTTGGAATGGTGAGGTTCACACGCAACGATCGACCCTGCTCCTGGAGTGATGTGGGTACATAACGG	NA
long-mer110	Xyfp-LSV41.03-G1001	78383	78425	TGCCGCAGGCGTAGCGGAAATTGCGTGCTTGCGTGTTTTGGGC	NA
long-mer111	Xyfp-LSV41.03-G1001	78467	78556	GGTACAGGACCGCCTCTTTACAGCGTTGTTGCAGACTGCAGACGTCCTAGGAAGCTGATCAGGCTCTCTCGGATTGTAGCGGGAGAGATG	Xyfp-LSV41.03-G1001.71	Xyfp-LSV41.03-G1001.71	78484	79245	-	AutoIPR: IPR009199:PhoPQ-activatedpathogenicity-related protein, PqaA type;IPR029058:Alpha/Beta hydrolase fold;
long-mer112	Xyfp-LSV41.03-G1001	78649	78707	GCCGCTAGCATTCAAAATATACTTGGTTAACGTTAGGTGGCGGAAATAGCGCGTTTTTA	Xyfp-LSV41.03-G1001.71	Xyfp-LSV41.03-G1001.71	78484	79245	-	AutoIPR: IPR009199:PhoPQ-activatedpathogenicity-related protein, PqaA type;IPR029058:Alpha/Beta hydrolase fold;
long-mer113	Xyfp-LSV41.03-G1001	78750	78792	GTGGAGTATTCAAGCGATTGAAGACGTTCTCAGCGTAGTAGGG	Xyfp-LSV41.03-G1001.71	Xyfp-LSV41.03-G1001.71	78484	79245	-	AutoIPR: IPR009199:PhoPQ-activatedpathogenicity-related protein, PqaA type;IPR029058:Alpha/Beta hydrolase fold;
long-mer114	Xyfp-LSV41.03-G1001	78877	78909	AGGAATGATTGCATTTACGCGCTGGTCTGCAAT	Xyfp-LSV41.03-G1001.71	Xyfp-LSV41.03-G1001.71	78484	79245	-	AutoIPR: IPR009199:PhoPQ-activatedpathogenicity-related protein, PqaA type;IPR029058:Alpha/Beta hydrolase fold;
long-mer115	Xyfp-LSV41.03-G1001	79213	79255	CTCGGAAAGATCATCGGGTGGGCGCACCGCCATACCGTTGCCT	Xyfp-LSV41.03-G1001.71	Xyfp-LSV41.03-G1001.71	78484	79245	-	AutoIPR: IPR009199:PhoPQ-activatedpathogenicity-related protein, PqaA type;IPR029058:Alpha/Beta hydrolase fold;
long-mer116	Xyfp-LSV41.03-G1001	79326	79409	CGACGTTGTGTTGCCATGGTGCTGGTGTCACCAGTTGTTCTGGTTGCTAGGTCAGTTGGTAGTGCTTTTGAGTGATGCCCGCAA	Xyfp-LSV41.03-G1001.72	Xyfp-LSV41.03-G1001.72	79372	79599	-	
long-mer117	Xyfp-LSV41.03-G1001	80157	80199	TTGAGATCGCGCAGATGTTGCATGTCGTTGGCTACGATTCGTT	Xyfp-LSV41.03-G1001.74	Xyfp-LSV41.03-G1001.74	80075	83020	+	AutoIPR: IPR020581:Glycine cleavage system Pprotein;
long-mer118	Xyfp-LSV41.03-G1001	80517	80559	ATGCGTCTTTGTTGGATGAGGTGACTGCTGCGGCCGAAGCGAT	Xyfp-LSV41.03-G1001.74	Xyfp-LSV41.03-G1001.74	80075	83020	+	AutoIPR: IPR020581:Glycine cleavage system Pprotein;
long-mer119	Xyfp-LSV41.03-G1001	82220	82262	GTAGGTCCCTGTGCTGTGAAAACGCATTTGGCTCCTTTTTTGC	Xyfp-LSV41.03-G1001.74	Xyfp-LSV41.03-G1001.74	80075	83020	+	AutoIPR: IPR020581:Glycine cleavage system Pprotein;
long-mer120	Xyfp-LSV41.03-G1001	84428	84470	GACCCAGTAATCAATGTCGTTGTCGAAACTGCGGGCAATGAAG	Xyfp-LSV41.03-G1001.77	Xyfp-LSV41.03-G1001.77	84341	86338	-	AutoIPR: IPR000883:Cytochrome c oxidase subunitI; IPR023615:Cytochrome c oxidase, subunit I,copper-binding site; IPR023616:Cytochrome c oxidase,subunit I domain;
long-mer121	Xyfp-LSV41.03-G1001	85136	85166	GGCTAGCATCACACCTGTCATTCCGCCGATG	Xyfp-LSV41.03-G1001.77	Xyfp-LSV41.03-G1001.77	84341	86338	-	AutoIPR: IPR000883:Cytochrome c oxidase subunitI; IPR023615:Cytochrome c oxidase, subunit I,copper-binding site; IPR023616:Cytochrome c oxidase,subunit I domain;
long-mer122	Xyfp-LSV41.03-G1001	85418	85454	CTTGCGGCAGTAGGTTGCGACCAATTCGGAGTAGATG	Xyfp-LSV41.03-G1001.77	Xyfp-LSV41.03-G1001.77	84341	86338	-	AutoIPR: IPR000883:Cytochrome c oxidase subunitI; IPR023615:Cytochrome c oxidase, subunit I,copper-binding site; IPR023616:Cytochrome c oxidase,subunit I domain;
long-mer123	Xyfp-LSV41.03-G1001	85532	85574	GCCGCCGCCGTCGTTGGTAAAAAAGTGTGTACCTAGGTAGCGG	Xyfp-LSV41.03-G1001.77	Xyfp-LSV41.03-G1001.77	84341	86338	-	AutoIPR: IPR000883:Cytochrome c oxidase subunitI; IPR023615:Cytochrome c oxidase, subunit I,copper-binding site; IPR023616:Cytochrome c oxidase,subunit I domain;
long-mer124	Xyfp-LSV41.03-G1001	85658	85700	AAAGACCGGCATACGCATCAGCGTCATGCCGGGCGCACGCATC	Xyfp-LSV41.03-G1001.77	Xyfp-LSV41.03-G1001.77	84341	86338	-	AutoIPR: IPR000883:Cytochrome c oxidase subunitI; IPR023615:Cytochrome c oxidase, subunit I,copper-binding site; IPR023616:Cytochrome c oxidase,subunit I domain;
long-mer125	Xyfp-LSV41.03-G1001	85766	85811	CCAGAGGTAGTAGTCCACGCCAACGCCAGGGCTGTATTCCAATTCT	Xyfp-LSV41.03-G1001.77	Xyfp-LSV41.03-G1001.77	84341	86338	-	AutoIPR: IPR000883:Cytochrome c oxidase subunitI; IPR023615:Cytochrome c oxidase, subunit I,copper-binding site; IPR023616:Cytochrome c oxidase,subunit I domain;
long-mer126	Xyfp-LSV41.03-G1001	85864	85904	GTGAGATGTTGATCAGTGCAGCGCCGCCCACAAACAGCCAG	Xyfp-LSV41.03-G1001.77	Xyfp-LSV41.03-G1001.77	84341	86338	-	AutoIPR: IPR000883:Cytochrome c oxidase subunitI; IPR023615:Cytochrome c oxidase, subunit I,copper-binding site; IPR023616:Cytochrome c oxidase,subunit I domain;
long-mer127	Xyfp-LSV41.03-G1001	85949	85979	AATTTGCAGGGGTACGATCAGATTGAGTAGG	Xyfp-LSV41.03-G1001.77	Xyfp-LSV41.03-G1001.77	84341	86338	-	AutoIPR: IPR000883:Cytochrome c oxidase subunitI; IPR023615:Cytochrome c oxidase, subunit I,copper-binding site; IPR023616:Cytochrome c oxidase,subunit I domain;
long-mer128	Xyfp-LSV41.03-G1001	86120	86171	GGCAAAGCCGCGTAACAACATTACTAGCGCGACCACGATATACATCACACCG	Xyfp-LSV41.03-G1001.77	Xyfp-LSV41.03-G1001.77	84341	86338	-	AutoIPR: IPR000883:Cytochrome c oxidase subunitI; IPR023615:Cytochrome c oxidase, subunit I,copper-binding site; IPR023616:Cytochrome c oxidase,subunit I domain;
long-mer129	Xyfp-LSV41.03-G1001	86809	86851	CGGGGTGTTGATTGGGATAGCAATCTCGTTGACTGTGGCCATA	Xyfp-LSV41.03-G1001.78	Xyfp-LSV41.03-G1001.78	86332	87291	-	AutoIPR: IPR006332:Quinol oxidase subunit II;IPR006333:Cytochrome o ubiquinol oxidase subunit II;IPR008972:Cupredoxin;
long-mer130	Xyfp-LSV41.03-G1001	90971	91013	TGTCCAGTCCAAGATGGTTTTGGCGTTATAGTGAATCTGTTTT	NA
long-mer131	Xyfp-LSV41.03-G1001	92641	92683	TACGTGGGTTTGACGTGGCAGATCGCTGGCCTGTTGGCGCTAG	Xyfp-LSV41.03-G1001.82	Xyfp-LSV41.03-G1001.82	92332	93528	+	AutoIPR: IPR006153:Cation/H+ exchanger;
long-mer132	Xyfp-LSV41.03-G1001	93579	93621	TCTATTGATGGGTGAGCAAGGCGCAGGGGATTAAGTGAGCAGG	NA
long-mer133	Xyfp-LSV41.03-G1001	94309	94350	GGGGCTTCTTTTGAAGTTGTTTAAGCCGAGAAAGCTTAGGAA	NA
long-mer134	Xyfp-LSV41.03-G1001	97401	97443	GACCCAGGCGCGCCCCAGTGCTGCGCCTCGTGCTGCGCCGTGG	Xyfp-LSV41.03-G1001.86	Xyfp-LSV41.03-G1001.86	95736	97508	-	AutoIPR:IPR006318:Phosphoenolpyruvate-utilising enzyme;IPR015813:Pyruvate/Phosphoenolpyruvate kinase-likedomain; IPR023151:PEP-utilising enzyme, conserved site;
long-mer135	Xyfp-LSV41.03-G1001	97823	97865	GCGGCTGCCGTGGCAGGCAGGGCTTGCAGGTTTTGTTCTGGGT	Xyfp-LSV41.03-G1001.88	Xyfp-LSV41.03-G1001.88	97786	98178	-	AutoIPR: IPR004701:Phosphotransferase system,mannose-type IIA component;
long-mer136	Xyfp-LSV41.03-G1001	98226	98273	TGTATGTGCTGATCTGTGGGGAGAGGCGCTACGCCCAGAGGCGCGTGC	NA
long-mer137	Xyfp-LSV41.03-G1001	98582	98624	AGACCACCCTTTTTCGCGTGCATGTCTGGCCATTTGCTCGGCT	Xyfp-LSV41.03-G1001.90	Xyfp-LSV41.03-G1001.90	98549	99421	-	AutoIPR: IPR005337:ATPase, P-loop-containing;IPR027417:P-loop containing nucleoside triphosphatehydrolase;
long-mer138	Xyfp-LSV41.03-G1001	102146	102188	AGCAGGGTTGTTGTCGTCATTCTCGTTGCTTTTACTGCCGTTG	Xyfp-LSV41.03-G1001.93	Xyfp-LSV41.03-G1001.93	101042	102382	-	AutoIPR: IPR000394:RNA polymerase sigma factor54;
long-mer139	Xyfp-LSV41.03-G1001	104769	104811	ACGTTGAATGACATCGGCAGGGAGGGTATTTAATGGGGAATAA	Xyfp-LSV41.03-G1001.97	Xyfp-LSV41.03-G1001.97	104268	104816	-	AutoIPR: IPR010023:3-deoxy-D-manno-octulosonate8-phosphate phosphatase; IPR023214:HAD-like domain;
long-mer140	Xyfp-LSV41.03-G1001	105261	105287	TCTTCAGCAGTAAAGCCGCGTGCATCC	Xyfp-LSV41.03-G1001.98	Xyfp-LSV41.03-G1001.98	104834	105871	-	AutoIPR: IPR004800:Phosphosugar isomerase,KdsD/KpsF-type;
long-mer141	Xyfp-LSV41.03-G1001	108963	109005	CGGTACGCATTGGTAAGCAGGGGATGATTGATCATGGTGCCAG	Xyfp-LSV41.03-G1001.103	Xyfp-LSV41.03-G1001.103	108752	109636	+	AutoIPR: IPR011004:Trimeric LpxA-like;
long-mer142	Xyfp-LSV41.03-G1001	110194	110236	GAGTTGGAGTGTTGTCAGGCTTCCATTGAATGATCGCATTGCT	NA
long-mer143	Xyfp-LSV41.03-G1001	115696	115738	TGTGTTGATAAACAAGGGGACATCTCCGTCCGAGTCGGCGGGA	Xyfp-LSV41.03-G1001.107	Xyfp-LSV41.03-G1001.107	115438	116412	-	AutoIPR: IPR011932:Tyrosine recombinase XerD;IPR020876:Tyrosine recombinase XerD-like;IPR023009:Tyrosine recombinase XerC/XerD;IPR023109:Integrase/recombinase, N-terminal;
long-mer144	Xyfp-LSV41.03-G1001	115826	115858	CGTTCTTTACCTCCTTTGCCGATGATGCGTAGG	Xyfp-LSV41.03-G1001.107	Xyfp-LSV41.03-G1001.107	115438	116412	-	AutoIPR: IPR011932:Tyrosine recombinase XerD;IPR020876:Tyrosine recombinase XerD-like;IPR023009:Tyrosine recombinase XerC/XerD;IPR023109:Integrase/recombinase, N-terminal;
long-mer145	Xyfp-LSV41.03-G1001	115951	115993	GTTACGTAGTCCTTCTGGGGTATCTATTGATGGTGCGGCTAAG	Xyfp-LSV41.03-G1001.107	Xyfp-LSV41.03-G1001.107	115438	116412	-	AutoIPR: IPR011932:Tyrosine recombinase XerD;IPR020876:Tyrosine recombinase XerD-like;IPR023009:Tyrosine recombinase XerC/XerD;IPR023109:Integrase/recombinase, N-terminal;
long-mer146	Xyfp-LSV41.03-G1001	116011	116053	TTCGGTGAGTGCTTTCGGTAACGGATGAGGTAAGACGGGGTGG	Xyfp-LSV41.03-G1001.107	Xyfp-LSV41.03-G1001.107	115438	116412	-	AutoIPR: IPR011932:Tyrosine recombinase XerD;IPR020876:Tyrosine recombinase XerD-like;IPR023009:Tyrosine recombinase XerC/XerD;IPR023109:Integrase/recombinase, N-terminal;
long-mer147	Xyfp-LSV41.03-G1001	116308	116350	CCAGAGTGCATCAAGGCAGTGCGCAATGGTTGTTGCATCTTCG	Xyfp-LSV41.03-G1001.107	Xyfp-LSV41.03-G1001.107	115438	116412	-	AutoIPR: IPR011932:Tyrosine recombinase XerD;IPR020876:Tyrosine recombinase XerD-like;IPR023009:Tyrosine recombinase XerC/XerD;IPR023109:Integrase/recombinase, N-terminal;
long-mer148	Xyfp-LSV41.03-G1001	116474	116499	TCGGCGGTGTTGTTTGCAGGACCCAC	NA
long-mer149	Xyfp-LSV41.03-G1001	116506	116537	TGAGGTTGGAGGGTCATGATTGGAGGTGCATT	NA
long-mer150	Xyfp-LSV41.03-G1001	118559	118590	GCGTCAGTCGGCCGCGCTACGCGCTGGGTTGG	Xyfp-LSV41.03-G1001.109	Xyfp-LSV41.03-G1001.109	117621	118856	+	AutoIPR: IPR005814:Aminotransferase class-III;IPR015424:Pyridoxal phosphate-dependent transferase;IPR022278:Phosphoserine aminotransferase;
long-mer151	Xyfp-LSV41.03-G1001	119582	119624	CTGCAGGAAGTCGCGAAAGCTTTGCCCGCTGGCGTCATGGTAG	Xyfp-LSV41.03-G1001.111	Xyfp-LSV41.03-G1001.111	119072	120436	-	AutoIPR: IPR006336:Glutamate--cysteine ligase,GCS2;
long-mer152	Xyfp-LSV41.03-G1001	119741	119783	GTCCGTCCAAATGTGTGAGCGATAGCTCAAGTAACCGTTGGGT	Xyfp-LSV41.03-G1001.111	Xyfp-LSV41.03-G1001.111	119072	120436	-	AutoIPR: IPR006336:Glutamate--cysteine ligase,GCS2;
long-mer153	Xyfp-LSV41.03-G1001	121957	121980	GAAGTGGTTTATAGAATCCGCATC	NA
long-mer154	Xyfp-LSV41.03-G1001	122025	122120	ATTATTTTTATTTACTGCTAACAATCCCATTAGCGACAAACACTAGGAATCGCCCCTCCTGTTCGGAGGGACGACCCAAATGAGCCACATTCTTAC	NA
long-mer155	Xyfp-LSV41.03-G1001	122683	122721	GATTGGACACAATGAGCAGCAGTAGCAACAACACTTTTT	Xyfp-LSV41.03-G1001.114	Xyfp-LSV41.03-G1001.114	122142	123077	-	AutoIPR: IPR009003:Trypsin-like cysteine/serinepeptidase domain;
long-mer156	Xyfp-LSV41.03-G1001	122772	122814	TCGAAAAAATAGTAGTCCTGCAGTCAATATCTCAGTAGCCGCT	Xyfp-LSV41.03-G1001.114	Xyfp-LSV41.03-G1001.114	122142	123077	-	AutoIPR: IPR009003:Trypsin-like cysteine/serinepeptidase domain;
long-mer157	Xyfp-LSV41.03-G1001	122822	122846	TGATGTGTTTAGATTCGGAAACATT	Xyfp-LSV41.03-G1001.114	Xyfp-LSV41.03-G1001.114	122142	123077	-	AutoIPR: IPR009003:Trypsin-like cysteine/serinepeptidase domain;
long-mer158	Xyfp-LSV41.03-G1001	122954	122996	AAATAGATTGCACCACCACATGGTTATCGCTTGGTTCCGCTTG	Xyfp-LSV41.03-G1001.114	Xyfp-LSV41.03-G1001.114	122142	123077	-	AutoIPR: IPR009003:Trypsin-like cysteine/serinepeptidase domain;
long-mer159	Xyfp-LSV41.03-G1001	123147	123250	TGAACTAGAATTTTTTTGTTTTGAATCACACATCAAATGCAACAATGAAAAAATATTGAATATTGAGATGTCTGCGTCAAACTTTAAGTTTTGATGTATTTGCA	NA
long-mer160	Xyfp-LSV41.03-G1001	123569	123654	CAACTACTATTGCTAACTATTCTTACGAGGGGCTTCACAAGAAGGTCGTGCGTTAACACCTATGCAGGTGCTTAAGCTTGTCTACA	Xyfp-LSV41.03-G1001.115	Xyfp-LSV41.03-G1001.115	123630	123788	+	
long-mer161	Xyfp-LSV41.03-G1001	123711	123753	TTGAATTTTTTGGGTTGGGAATGTCACGTCGTTGGACTGCTGT	Xyfp-LSV41.03-G1001.115	Xyfp-LSV41.03-G1001.115	123630	123788	+	
long-mer162	Xyfp-LSV41.03-G1001	123780	123822	TATCTATAAGCTATAGCCAAGGATTTAATTTCTGCTTAGTTCC	Xyfp-LSV41.03-G1001.115	Xyfp-LSV41.03-G1001.115	123630	123788	+	
long-mer163	Xyfp-LSV41.03-G1001	123905	123947	TTGTGCTGCTGTGAATCACCTACCGGTTGTTGGTGAGGATTAT	Xyfp-LSV41.03-G1001.116	Xyfp-LSV41.03-G1001.116	123849	124496	+	AutoIPR: IPR012336:Thioredoxin-like fold;IPR023205:Thiol:disulphide interchange proteinDsbA/DsbL;
long-mer164	Xyfp-LSV41.03-G1001	124044	124086	GATTCCAAGTTGCAGGCATGGAGTGCGCGTCAGGCGAAGGACG	Xyfp-LSV41.03-G1001.116	Xyfp-LSV41.03-G1001.116	123849	124496	+	AutoIPR: IPR012336:Thioredoxin-like fold;IPR023205:Thiol:disulphide interchange proteinDsbA/DsbL;
long-mer165	Xyfp-LSV41.03-G1001	126078	126120	TGCAAGACGGAAGCGGTTCCGACTGCGTTTTCCGATCATTTGG	Xyfp-LSV41.03-G1001.118	Xyfp-LSV41.03-G1001.118	125397	126164	+	AutoIPR:IPR005135:Endonuclease/exonuclease/phosphatase;
long-mer166	Xyfp-LSV41.03-G1001	128606	128648	GTTGATCGTCCAATCCGATATATTCTCCGCCGTATAATTTTTC	NA
long-mer167	Xyfp-LSV41.03-G1001	131476	131518	TAAAATGCGAATTTATCTGGGAGCGGGCATAAACCGAAATGTC	NA
long-mer168	Xyfp-LSV41.03-G1001	133200	133233	CAAGGCGGGTGCGTTGCCGTAATGGTGAAAGGTG	Xyfp-LSV41.03-G1001.126	Xyfp-LSV41.03-G1001.126	132792	133928	-	AutoIPR: IPR007434:Protein of unknown functionDUF482;
long-mer169	Xyfp-LSV41.03-G1001	139839	139881	CAGCGTGGATTGGTATCGCGATGGGCAGACAATCACGGCCATG	Xyfp-LSV41.03-G1001.129	Xyfp-LSV41.03-G1001.129	138130	140037	+	AutoIPR: IPR002931:Transglutaminase-like; 
long-mer170	Xyfp-LSV41.03-G1001	140241	140283	TGGTTCTATTGTGGGGTGTTGTTGATACGTTACAGGCATGGCC	NA
long-mer171	Xyfp-LSV41.03-G1001	143516	143558	CGACGCACTTTCATTGCGCGACGCAGGTCAGAAAGGGCAACGT	NA
long-mer172	Xyfp-LSV41.03-G1001	145741	145783	ATGGTGCATACCGCTATGCCGTTGTCAGATTTGCATGCATGGT	Xyfp-LSV41.03-G1001.135	Xyfp-LSV41.03-G1001.135	145525	146091	+	AutoIPR:IPR000550:7,8-Dihydro-6-hydroxymethylpterin-pyrophosphokinase, HPPK;
long-mer173	Xyfp-LSV41.03-G1001	146832	146871	TCTGACATGTGGGGTTTTACCTGGAGAAATTGATCTTATT	Xyfp-LSV41.03-G1001.136	Xyfp-LSV41.03-G1001.136	146102	146839	-	AutoIPR: IPR002347:Glucose/ribitoldehydrogenase;
long-mer174	Xyfp-LSV41.03-G1001	146917	146994	ACATGTGTACTGATGCCCTTGTCCCCCTGCCTGAAGCGCTTGCCCACAGCGAGCAATTGGCAGCCTATATACGCCAAC	Xyfp-LSV41.03-G1001.137	Xyfp-LSV41.03-G1001.137	146919	148103	+	AutoIPR: IPR003788:PutativeS-adenosyl-L-methionine-dependent methyltransferase MidA;IPR029063:S-adenosyl-L-methionine-dependentmethyltransferase;
long-mer175	Xyfp-LSV41.03-G1001	147101	147143	GGCTGGCGATTTTATCACTGCCCCTGAATTGGGATCGCTATTC	Xyfp-LSV41.03-G1001.137	Xyfp-LSV41.03-G1001.137	146919	148103	+	AutoIPR: IPR003788:PutativeS-adenosyl-L-methionine-dependent methyltransferase MidA;IPR029063:S-adenosyl-L-methionine-dependentmethyltransferase;
long-mer176	Xyfp-LSV41.03-G1001	147342	147384	AAACGCACATTGCCTCCATCCATTTTCGCCTTGGTTGAATGGG	Xyfp-LSV41.03-G1001.137	Xyfp-LSV41.03-G1001.137	146919	148103	+	AutoIPR: IPR003788:PutativeS-adenosyl-L-methionine-dependent methyltransferase MidA;IPR029063:S-adenosyl-L-methionine-dependentmethyltransferase;
long-mer177	Xyfp-LSV41.03-G1001	147480	147501	CAAGTGTACGAGGCAACAGTGG	Xyfp-LSV41.03-G1001.137	Xyfp-LSV41.03-G1001.137	146919	148103	+	AutoIPR: IPR003788:PutativeS-adenosyl-L-methionine-dependent methyltransferase MidA;IPR029063:S-adenosyl-L-methionine-dependentmethyltransferase;
long-mer178	Xyfp-LSV41.03-G1001	147539	147581	GCCAGCCGATGCACTGTTGCAGCAGGCAGTGCGTCATATTGAG	Xyfp-LSV41.03-G1001.137	Xyfp-LSV41.03-G1001.137	146919	148103	+	AutoIPR: IPR003788:PutativeS-adenosyl-L-methionine-dependent methyltransferase MidA;IPR029063:S-adenosyl-L-methionine-dependentmethyltransferase;
long-mer179	Xyfp-LSV41.03-G1001	147609	147651	GGTTATTGCTCAGAGGTGTTATCGCAACTGCCGTATTGGGTGC	Xyfp-LSV41.03-G1001.137	Xyfp-LSV41.03-G1001.137	146919	148103	+	AutoIPR: IPR003788:PutativeS-adenosyl-L-methionine-dependent methyltransferase MidA;IPR029063:S-adenosyl-L-methionine-dependentmethyltransferase;
long-mer180	Xyfp-LSV41.03-G1001	147929	147974	GCTTGCTCACGCTGAAGAGGGGGTTGATGAGGTGGCTAAGCTGCGG	Xyfp-LSV41.03-G1001.137	Xyfp-LSV41.03-G1001.137	146919	148103	+	AutoIPR: IPR003788:PutativeS-adenosyl-L-methionine-dependent methyltransferase MidA;IPR029063:S-adenosyl-L-methionine-dependentmethyltransferase;
long-mer181	Xyfp-LSV41.03-G1001	148069	148141	CGTTCTTGAAGGGAGACCTGACATGGCGGCTATGAGCGTTTTATTGAGACCACGTTGGCGACCGCTACTGTGG	Xyfp-LSV41.03-G1001.138	Xyfp-LSV41.03-G1001.138	148091	148507	+	AutoIPR: IPR006976:VanZ-like;
long-mer181	Xyfp-LSV41.03-G1001	148069	148141	CGTTCTTGAAGGGAGACCTGACATGGCGGCTATGAGCGTTTTATTGAGACCACGTTGGCGACCGCTACTGTGG	Xyfp-LSV41.03-G1001.137	Xyfp-LSV41.03-G1001.137	146919	148103	+	AutoIPR: IPR003788:PutativeS-adenosyl-L-methionine-dependent methyltransferase MidA;IPR029063:S-adenosyl-L-methionine-dependentmethyltransferase;
long-mer182	Xyfp-LSV41.03-G1001	148169	148207	GTCGTGATCATTGCCAGCTTGCTGCCACAGAAGGATCTG	Xyfp-LSV41.03-G1001.138	Xyfp-LSV41.03-G1001.138	148091	148507	+	AutoIPR: IPR006976:VanZ-like;
long-mer183	Xyfp-LSV41.03-G1001	148335	148377	TGGGCATTGGGATGGAGGTTGTTCAGGGGATGTTTACTGTGGA	Xyfp-LSV41.03-G1001.138	Xyfp-LSV41.03-G1001.138	148091	148507	+	AutoIPR: IPR006976:VanZ-like;
long-mer184	Xyfp-LSV41.03-G1001	148674	148716	CGGCTCACGCAGCTGTGGCAGTATTCCTCCGGCCAGATAGACA	Xyfp-LSV41.03-G1001.139	Xyfp-LSV41.03-G1001.139	148527	149531	-	AutoIPR: IPR003836:Glucokinase;
long-mer185	Xyfp-LSV41.03-G1001	149545	149587	AATCTTAGGGAAAAGCGCAGCACGGCGACGAAATATTGATTTT	NA
long-mer186	Xyfp-LSV41.03-G1001	149901	149930	TCCCACTCGGTTTTATCTGGTGAATCGTCA	Xyfp-LSV41.03-G1001.140	Xyfp-LSV41.03-G1001.140	149872	150135	+	
long-mer187	Xyfp-LSV41.03-G1001	150349	150391	TGATCTGAATGAGGTCGATGCTTTCTTGGTGCTGATGGTGTTC	Xyfp-LSV41.03-G1001.141	Xyfp-LSV41.03-G1001.141	150227	151516	+	AutoIPR: IPR011701:Major facilitatorsuperfamily; IPR020846:Major facilitator superfamilydomain;
long-mer188	Xyfp-LSV41.03-G1001	150680	150728	ATCTTGGCGCCGTTGGTCATTAGTTCCTTGGTGCTGCATGGTGTTGGCG	Xyfp-LSV41.03-G1001.141	Xyfp-LSV41.03-G1001.141	150227	151516	+	AutoIPR: IPR011701:Major facilitatorsuperfamily; IPR020846:Major facilitator superfamilydomain;
long-mer189	Xyfp-LSV41.03-G1001	151357	151399	GATCATCCCGCAGCTTTTCGCGTCTCTGAAACAGTGCCTTGAC	Xyfp-LSV41.03-G1001.141	Xyfp-LSV41.03-G1001.141	150227	151516	+	AutoIPR: IPR011701:Major facilitatorsuperfamily; IPR020846:Major facilitator superfamilydomain;
long-mer190	Xyfp-LSV41.03-G1001	152482	152524	CATGCCGTTACAAAATCGCGGTTTTGTGCCGCAGTTAGTGGTA	Xyfp-LSV41.03-G1001.142	Xyfp-LSV41.03-G1001.142	151520	152590	+	AutoIPR: IPR010982:Lambda repressor-like,DNA-binding domain; IPR028082:Periplasmic bindingprotein-like I;
long-mer191	Xyfp-LSV41.03-G1001	152904	152997	GTCAGGGAAGAGTCCGGATTTGTTGCGCAATGTGGAAGCGGCTAAGGCAGCCGGCGCACGTGTGGTGGCTTTTGTCAACGTCGAAGACTCGCCC	Xyfp-LSV41.03-G1001.143	Xyfp-LSV41.03-G1001.143	152587	153627	+	AutoIPR: IPR001347:Sugar isomerase (SIS);
long-mer192	Xyfp-LSV41.03-G1001	159336	159411	GTGTGAATGCCGTTGAGCACGTGCCAAGGGCCATGCATGTTGATGTGATAGACCTGCAGCCCTGCGTTACGTGCCA	Xyfp-LSV41.03-G1001.148	Xyfp-LSV41.03-G1001.148	158417	159562	-	AutoIPR: IPR001296:Glycosyl transferase, family1; IPR028098:Glycosyltransferase subfamily 4, N-terminaldomain;
long-mer193	Xyfp-LSV41.03-G1001	161125	161167	CGCTTGGGAACCGTCGACGACAGTCGTAATGCTGCGTTGCCGT	Xyfp-LSV41.03-G1001.151	Xyfp-LSV41.03-G1001.151	160516	161766	-	AutoIPR: IPR015424:Pyridoxalphosphate-dependent transferase; IPR016454:Cysteinedesulfurase;
long-mer194	Xyfp-LSV41.03-G1001	163165	163207	GTTCAGGGCCGCCGGTTTCTATGATGCGACCTTCGGCAAGTAC	Xyfp-LSV41.03-G1001.153	Xyfp-LSV41.03-G1001.153	163022	163858	-	AutoIPR: IPR010230:FeS cluster assembly SUFsystem, ATPase SufC; IPR027417:P-loop containingnucleoside triphosphate hydrolase;
long-mer195	Xyfp-LSV41.03-G1001	167332	167374	CCATTGAAACTTCAGGGATGATAATCAAACTTCCCTTCTTATT	Xyfp-LSV41.03-G1001.157	Xyfp-LSV41.03-G1001.157	167211	169502	+	AutoIPR: IPR002470:Peptidase S9A, prolyloligopeptidase; IPR023302:Peptidase S9A, N-terminaldomain; IPR029058:Alpha/Beta hydrolase fold;
long-mer196	Xyfp-LSV41.03-G1001	176707	176749	ATAATCGCGGTCAATATGAGTAAATCTTCCGAGAAAACCGGCA	Xyfp-LSV41.03-G1001.164	Xyfp-LSV41.03-G1001.164	176722	177483	+	AutoIPR: IPR004033:UbiE/COQ5 methyltransferase;IPR023576:UbiE/COQ5 methyltransferase, conserved site;IPR029063:S-adenosyl-L-methionine-dependentmethyltransferase;
long-mer197	Xyfp-LSV41.03-G1001	183899	183941	CGTGCTGTAGACGTGATTGGTTGTCATCTTTGCAGCACTATAT	NA
long-mer198	Xyfp-LSV41.03-G1001	184485	184527	GAAGCATCGTAATGAGTGGTGCGCGCGCTGTTGGGGGGTGTAG	Xyfp-LSV41.03-G1001.169	Xyfp-LSV41.03-G1001.169	184496	184750	+	
long-mer199	Xyfp-LSV41.03-G1001	184839	184881	TTCTTGATGCACGTTTCCGTGTGTTTGGAGTTTTTATTGTTGA	NA
long-mer200	Xyfp-LSV41.03-G1001	184919	184961	TTTAACGTATCAGTTTCAATGTGTTTGGATGCGTTCATTGCTT	Xyfp-LSV41.03-G1001.170	Xyfp-LSV41.03-G1001.170	184934	185779	-	AutoIPR: IPR011990:Tetratricopeptide-likehelical domain;
long-mer201	Xyfp-LSV41.03-G1001	185650	185692	CGTAGAGGTTAGCGTCCAGGTTTGGATATTCGTCACGAGCGAT	Xyfp-LSV41.03-G1001.170	Xyfp-LSV41.03-G1001.170	184934	185779	-	AutoIPR: IPR011990:Tetratricopeptide-likehelical domain;
long-mer202	Xyfp-LSV41.03-G1001	185978	186020	ATTACTTGGGTAGGGTGGGCAGGCTTCACCTGCTGGGCACGGC	Xyfp-LSV41.03-G1001.171	Xyfp-LSV41.03-G1001.171	185873	186319	-	AutoIPR: IPR003795:Protein of unknown functionDUF192;
long-mer203	Xyfp-LSV41.03-G1001	186470	186512	TTAAAAGAGTTGTTGTGGCGATCTGTTTTAGGGTGTGAGTAGA	NA
long-mer204	Xyfp-LSV41.03-G1001	190204	190246	GAAGTCCGGCAGATAACGTTCAGCTTCGGCCATCGCTAGACCG	Xyfp-LSV41.03-G1001.174	Xyfp-LSV41.03-G1001.174	189835	191541	-	AutoIPR: IPR011786:Sulphite reductase (NADPH)hemoprotein, beta subunit;
long-mer205	Xyfp-LSV41.03-G1001	190333	190375	CAGTGCGTCGATTGCGGCGCGTTGTCCGGGAGAGATGCCAGCA	Xyfp-LSV41.03-G1001.174	Xyfp-LSV41.03-G1001.174	189835	191541	-	AutoIPR: IPR011786:Sulphite reductase (NADPH)hemoprotein, beta subunit;
long-mer206	Xyfp-LSV41.03-G1001	190420	190501	GAGTTGTGCGATTGCTCGGAACCCACTCAGCAGGGGGCTGCCTTCGGTATCGGCGATGCGTCCAGCTGGTAGCGATAAGGTC	Xyfp-LSV41.03-G1001.174	Xyfp-LSV41.03-G1001.174	189835	191541	-	AutoIPR: IPR011786:Sulphite reductase (NADPH)hemoprotein, beta subunit;
long-mer207	Xyfp-LSV41.03-G1001	190505	190547	TGCCAGTGCCCGTCCTCACCTCCAATCCACCCGTAACGGTCCC	Xyfp-LSV41.03-G1001.174	Xyfp-LSV41.03-G1001.174	189835	191541	-	AutoIPR: IPR011786:Sulphite reductase (NADPH)hemoprotein, beta subunit;
long-mer208	Xyfp-LSV41.03-G1001	190566	190608	ACGGTCGTGCTGGTTGCAGTGCGATGCCGGCGCGCTGCTGGAT	Xyfp-LSV41.03-G1001.174	Xyfp-LSV41.03-G1001.174	189835	191541	-	AutoIPR: IPR011786:Sulphite reductase (NADPH)hemoprotein, beta subunit;
long-mer209	Xyfp-LSV41.03-G1001	190693	190720	GCGTTGCGTGGTCACGATGGCTGTGCTG	Xyfp-LSV41.03-G1001.174	Xyfp-LSV41.03-G1001.174	189835	191541	-	AutoIPR: IPR011786:Sulphite reductase (NADPH)hemoprotein, beta subunit;
long-mer210	Xyfp-LSV41.03-G1001	190836	190878	GCAAAGTGTTGTCAACGATGATTGCGATAAACCCCAGGTCGTT	Xyfp-LSV41.03-G1001.174	Xyfp-LSV41.03-G1001.174	189835	191541	-	AutoIPR: IPR011786:Sulphite reductase (NADPH)hemoprotein, beta subunit;
long-mer211	Xyfp-LSV41.03-G1001	190926	190999	TGAATTTACGCGGTAGATAGTACGGGCCGTAGATCGCTTCCTCTTCCTCACCTGCACCAGCGACCTTTTTTTCA	Xyfp-LSV41.03-G1001.174	Xyfp-LSV41.03-G1001.174	189835	191541	-	AutoIPR: IPR011786:Sulphite reductase (NADPH)hemoprotein, beta subunit;
long-mer212	Xyfp-LSV41.03-G1001	191023	191065	GCGGGTGTTGGGTAGCAGATGTTCAGACAGGTGCGCTGCGTCG	Xyfp-LSV41.03-G1001.174	Xyfp-LSV41.03-G1001.174	189835	191541	-	AutoIPR: IPR011786:Sulphite reductase (NADPH)hemoprotein, beta subunit;
long-mer213	Xyfp-LSV41.03-G1001	191248	191290	TGAGTGGTTGGCGTAGCGCGTCGCGATGGCATCCAACTGCAGC	Xyfp-LSV41.03-G1001.174	Xyfp-LSV41.03-G1001.174	189835	191541	-	AutoIPR: IPR011786:Sulphite reductase (NADPH)hemoprotein, beta subunit;
long-mer214	Xyfp-LSV41.03-G1001	191461	191503	TGGGTTTGCGAGACTCTCCAATAGGGAACCCCGCAGGCGGTGG	Xyfp-LSV41.03-G1001.174	Xyfp-LSV41.03-G1001.174	189835	191541	-	AutoIPR: IPR011786:Sulphite reductase (NADPH)hemoprotein, beta subunit;
long-mer215	Xyfp-LSV41.03-G1001	191558	191600	GGATGGAGGAGGATGGACAAGAATGTTTGGGGCGACATGGTCG	NA
long-mer216	Xyfp-LSV41.03-G1001	191613	191655	GGGATCGTAGCGATGCATGGCTACGATCCGAGTCAGGCTGTTG	NA
long-mer217	Xyfp-LSV41.03-G1001	191706	191787	CAATCAACGTCTCTGCGGCGGTTTCTTTGGTGAGGTTGCCATGTGTGACGAGGATTTGTAACAGTGTTGTATGGATGTCTTT	Xyfp-LSV41.03-G1001.175	Xyfp-LSV41.03-G1001.175	191665	193503	-	AutoIPR: IPR001094:Flavodoxin;IPR023173:NADPH-cytochrome p450 reductase, FAD-binding,alpha-helical domain-3; IPR029039:Flavoprotein-like;
long-mer218	Xyfp-LSV41.03-G1001	191803	191899	GCCGCAGACATACAGATATGCACCATTTTGGAGCCAGGTGTACACCTCTTGCCCCTGCGCTAGTAAGCGGTGCTGCACGTAGATTTTTTCAGCGTGG	Xyfp-LSV41.03-G1001.175	Xyfp-LSV41.03-G1001.175	191665	193503	-	AutoIPR: IPR001094:Flavodoxin;IPR023173:NADPH-cytochrome p450 reductase, FAD-binding,alpha-helical domain-3; IPR029039:Flavoprotein-like;
long-mer219	Xyfp-LSV41.03-G1001	191918	191960	TCCAATGCGTGCAGTTCACCGTGTTGTAAGGCTTGTTGCCATT	Xyfp-LSV41.03-G1001.175	Xyfp-LSV41.03-G1001.175	191665	193503	-	AutoIPR: IPR001094:Flavodoxin;IPR023173:NADPH-cytochrome p450 reductase, FAD-binding,alpha-helical domain-3; IPR029039:Flavoprotein-like;
long-mer220	Xyfp-LSV41.03-G1001	192136	192193	ATTGGGTTGGATGTAGACAGGCAGGGTATCTCCTTCGGTCAAACCAGCCAGGAAGCTG	Xyfp-LSV41.03-G1001.175	Xyfp-LSV41.03-G1001.175	191665	193503	-	AutoIPR: IPR001094:Flavodoxin;IPR023173:NADPH-cytochrome p450 reductase, FAD-binding,alpha-helical domain-3; IPR029039:Flavoprotein-like;
long-mer221	Xyfp-LSV41.03-G1001	192316	192348	GCGTAATGCTGCAACCAGTGCAGTATGGTCCCA	Xyfp-LSV41.03-G1001.175	Xyfp-LSV41.03-G1001.175	191665	193503	-	AutoIPR: IPR001094:Flavodoxin;IPR023173:NADPH-cytochrome p450 reductase, FAD-binding,alpha-helical domain-3; IPR029039:Flavoprotein-like;
long-mer222	Xyfp-LSV41.03-G1001	192511	192553	TCGGGTGGCGAGCCACTCGGATAGCGGCAAGGTTTCCTTATCT	Xyfp-LSV41.03-G1001.175	Xyfp-LSV41.03-G1001.175	191665	193503	-	AutoIPR: IPR001094:Flavodoxin;IPR023173:NADPH-cytochrome p450 reductase, FAD-binding,alpha-helical domain-3; IPR029039:Flavoprotein-like;
long-mer223	Xyfp-LSV41.03-G1001	192731	192773	GCTGGACCTTTAAAGTCGCGTGCGCTGATCAGTTGGTTTTTGA	Xyfp-LSV41.03-G1001.175	Xyfp-LSV41.03-G1001.175	191665	193503	-	AutoIPR: IPR001094:Flavodoxin;IPR023173:NADPH-cytochrome p450 reductase, FAD-binding,alpha-helical domain-3; IPR029039:Flavoprotein-like;
long-mer224	Xyfp-LSV41.03-G1001	192784	192822	TTGGAACGTCTGACTGGGTCCACGGAGAGCTGAATTGCC	Xyfp-LSV41.03-G1001.175	Xyfp-LSV41.03-G1001.175	191665	193503	-	AutoIPR: IPR001094:Flavodoxin;IPR023173:NADPH-cytochrome p450 reductase, FAD-binding,alpha-helical domain-3; IPR029039:Flavoprotein-like;
long-mer225	Xyfp-LSV41.03-G1001	192826	192868	TAACGGTGTGACATTGGTGAGCGGGGCAGTGGTGTCTTTAAGC	Xyfp-LSV41.03-G1001.175	Xyfp-LSV41.03-G1001.175	191665	193503	-	AutoIPR: IPR001094:Flavodoxin;IPR023173:NADPH-cytochrome p450 reductase, FAD-binding,alpha-helical domain-3; IPR029039:Flavoprotein-like;
long-mer226	Xyfp-LSV41.03-G1001	192892	192934	TTGTTTCAGCCATGGTGTGGCAACTGTATTGATATCCACATCG	Xyfp-LSV41.03-G1001.175	Xyfp-LSV41.03-G1001.175	191665	193503	-	AutoIPR: IPR001094:Flavodoxin;IPR023173:NADPH-cytochrome p450 reductase, FAD-binding,alpha-helical domain-3; IPR029039:Flavoprotein-like;
long-mer227	Xyfp-LSV41.03-G1001	192955	192997	CCGTTGTGCACCGAGTGCTTGTAATCGTGCGTCCAGACGGCGG	Xyfp-LSV41.03-G1001.175	Xyfp-LSV41.03-G1001.175	191665	193503	-	AutoIPR: IPR001094:Flavodoxin;IPR023173:NADPH-cytochrome p450 reductase, FAD-binding,alpha-helical domain-3; IPR029039:Flavoprotein-like;
long-mer228	Xyfp-LSV41.03-G1001	193068	193110	TGGGTGCGCGTCGCTCATTCAAAAATTCCACAAAGCCGATGGA	Xyfp-LSV41.03-G1001.175	Xyfp-LSV41.03-G1001.175	191665	193503	-	AutoIPR: IPR001094:Flavodoxin;IPR023173:NADPH-cytochrome p450 reductase, FAD-binding,alpha-helical domain-3; IPR029039:Flavoprotein-like;
long-mer229	Xyfp-LSV41.03-G1001	193172	193239	GCCAGTTCACGAGGGGTGTAGCGATCGGCCCGAATGAGGCGTCTTGGCAGTCCTGCGGCTTCGGCTTC	Xyfp-LSV41.03-G1001.175	Xyfp-LSV41.03-G1001.175	191665	193503	-	AutoIPR: IPR001094:Flavodoxin;IPR023173:NADPH-cytochrome p450 reductase, FAD-binding,alpha-helical domain-3; IPR029039:Flavoprotein-like;
long-mer230	Xyfp-LSV41.03-G1001	193318	193360	GGTCCCTGAATCTTCTTCTGGGACGGCTGTTAATGTGGATGTG	Xyfp-LSV41.03-G1001.175	Xyfp-LSV41.03-G1001.175	191665	193503	-	AutoIPR: IPR001094:Flavodoxin;IPR023173:NADPH-cytochrome p450 reductase, FAD-binding,alpha-helical domain-3; IPR029039:Flavoprotein-like;
long-mer231	Xyfp-LSV41.03-G1001	193455	193497	GGTCCTCGGGGAGGGGGCTTGTGGTAAGGGAATAGGTGGGGGC	Xyfp-LSV41.03-G1001.175	Xyfp-LSV41.03-G1001.175	191665	193503	-	AutoIPR: IPR001094:Flavodoxin;IPR023173:NADPH-cytochrome p450 reductase, FAD-binding,alpha-helical domain-3; IPR029039:Flavoprotein-like;
long-mer232	Xyfp-LSV41.03-G1001	193524	193546	AGCGAATAGATGTTAGGGAGGCG	NA
long-mer233	Xyfp-LSV41.03-G1001	193550	193592	AATGGTGCAGAAAGGAAGGAATGTTATCCCCTTATGCTTCGTG	NA
long-mer234	Xyfp-LSV41.03-G1001	193668	193710	CATCACTCCAATTCTCTGAGTGGCTACCTCTGATGGATTCATC	Xyfp-LSV41.03-G1001.176	Xyfp-LSV41.03-G1001.176	193700	194614	+	AutoIPR: IPR011784:Sulphateadenylyltransferase, small subunit;
long-mer235	Xyfp-LSV41.03-G1001	193932	193974	GTGATCGCCGTGTTGCTGAGATGGGGGTACAGTTGCGTGTCCA	Xyfp-LSV41.03-G1001.176	Xyfp-LSV41.03-G1001.176	193700	194614	+	AutoIPR: IPR011784:Sulphateadenylyltransferase, small subunit;
long-mer236	Xyfp-LSV41.03-G1001	194005	194047	TAATCCGATCACTCACGGTGCTGCTGTGCATACGGACGTGATG	Xyfp-LSV41.03-G1001.176	Xyfp-LSV41.03-G1001.176	193700	194614	+	AutoIPR: IPR011784:Sulphateadenylyltransferase, small subunit;
long-mer237	Xyfp-LSV41.03-G1001	194167	194209	GCATCATCGATGGGATCCAAAGAACCAACGTCCTGAATTGTGG	Xyfp-LSV41.03-G1001.176	Xyfp-LSV41.03-G1001.176	193700	194614	+	AutoIPR: IPR011784:Sulphateadenylyltransferase, small subunit;
long-mer238	Xyfp-LSV41.03-G1001	194329	194441	ATATTTTGCTGCGCCGCGCCCGGTGGTTGAGCGCGACGGTATGTTGATTCTGGTTGACGATGACCGTTTGCCCCTGCATCCAGGCGAAGTGCCGAAGTTGCGTTGGGTGCGCT	Xyfp-LSV41.03-G1001.176	Xyfp-LSV41.03-G1001.176	193700	194614	+	AutoIPR: IPR011784:Sulphateadenylyltransferase, small subunit;
long-mer239	Xyfp-LSV41.03-G1001	194556	194598	TGATCGATTATGTCCCTGGTGTCTCAATGGAAAGCAAAAAGAT	Xyfp-LSV41.03-G1001.176	Xyfp-LSV41.03-G1001.176	193700	194614	+	AutoIPR: IPR011784:Sulphateadenylyltransferase, small subunit;
long-mer240	Xyfp-LSV41.03-G1001	196478	196520	GGATTGATTCCCCTTATGAGCTGCCGCCGCACCCAGAACTGCA	Xyfp-LSV41.03-G1001.177	Xyfp-LSV41.03-G1001.177	194614	196596	+	AutoIPR: IPR002891:Adenylyl-sulfate kinase;IPR011779:Sulphate adenylyltransferase, large subunit;IPR022424:Translation initiation factor 2, gamma subunit;IPR027417:P-loop containing nucleoside triphosphatehydrolase; IPR031157:Tr-type G domain, conserved site;
long-mer241	Xyfp-LSV41.03-G1001	199865	199907	GATCAAGGCGCGTCACGCGTGTCTGATGACTGGTTTCCCAGCC	Xyfp-LSV41.03-G1001.182	Xyfp-LSV41.03-G1001.182	199710	200312	+	AutoIPR: IPR020922:Non-canonical purine NTPpyrophosphatase; IPR029001:Inosine triphosphatepyrophosphatase-like;
long-mer242	Xyfp-LSV41.03-G1001	199938	199988	GCCTTGGGTGGTGCGCCCGGGTTGTACAGTGCACGATATGCTGGTACCCCG	Xyfp-LSV41.03-G1001.182	Xyfp-LSV41.03-G1001.182	199710	200312	+	AutoIPR: IPR020922:Non-canonical purine NTPpyrophosphatase; IPR029001:Inosine triphosphatepyrophosphatase-like;
long-mer243	Xyfp-LSV41.03-G1001	200156	200198	GTGCGGCAGTGGGGGCTTTGGGTATAACCCGATCTTCTTCGAT	Xyfp-LSV41.03-G1001.182	Xyfp-LSV41.03-G1001.182	199710	200312	+	AutoIPR: IPR020922:Non-canonical purine NTPpyrophosphatase; IPR029001:Inosine triphosphatepyrophosphatase-like;
long-mer244	Xyfp-LSV41.03-G1001	200397	200514	TGCGATGGAGTGAACAAGCACACGCCCGTCGATGGTGTTCCTGTCACTCGGTGTTGCGCGCTGTGAACATGATTAAACCTTTAGCCCGCTTTTTTGAGGTGTTTGTTTCGTTTCCTTA	NA
long-mer245	Xyfp-LSV41.03-G1001	201314	201356	CTACCTTGGTATCGGTGCCGGAGCACATGGCAAGATCACTTCC	Xyfp-LSV41.03-G1001.183	Xyfp-LSV41.03-G1001.183	200535	201686	+	AutoIPR: IPR004559:Coproporphyrinogen IIIoxidase, oxygen-independent related; IPR007197:RadicalSAM; IPR023404:Radical SAM, alpha/beta horseshoe;
long-mer246	Xyfp-LSV41.03-G1001	201560	201628	ATCACTCCATGCAGCATTGAGAGAGGCTGTTGCACGCGGTTGGTTACTATGTGAACTTGAACGCGTCAT	Xyfp-LSV41.03-G1001.183	Xyfp-LSV41.03-G1001.183	200535	201686	+	AutoIPR: IPR004559:Coproporphyrinogen IIIoxidase, oxygen-independent related; IPR007197:RadicalSAM; IPR023404:Radical SAM, alpha/beta horseshoe;
long-mer247	Xyfp-LSV41.03-G1001	201763	201907	GATGTTTGCGGAACCGCTCGGAAAAACTTCCAGCTTACCTGCCAATATGGCCTTGTCTCCCCGCGCTAGTGTGCTGTTGCAGGGAGTGCTGGACTGTTGCCTGGATAGTTTGGGTCCAGCACTCATGGACACCTTAGCCGCGTTG	Xyfp-LSV41.03-G1001.184	Xyfp-LSV41.03-G1001.184	201764	204259	+	AutoIPR: IPR012434:Protein of unknown functionDUF1631;
long-mer248	Xyfp-LSV41.03-G1001	201913	201961	GGAATTGTTTCAGCTTGCCGCCTGCGCACCCAGCACTCAACAGCAGGTT	Xyfp-LSV41.03-G1001.184	Xyfp-LSV41.03-G1001.184	201764	204259	+	AutoIPR: IPR012434:Protein of unknown functionDUF1631;
long-mer249	Xyfp-LSV41.03-G1001	203659	203701	ATTGACCGAGCGCATCTGTGCAATCACTTCCACCCTAGCCGGT	Xyfp-LSV41.03-G1001.184	Xyfp-LSV41.03-G1001.184	201764	204259	+	AutoIPR: IPR012434:Protein of unknown functionDUF1631;
long-mer250	Xyfp-LSV41.03-G1001	207940	207981	TGCATTTGCACTGTTTAATGCGCAGCAAATTGCTATTGCCGT	Xyfp-LSV41.03-G1001.190	Xyfp-LSV41.03-G1001.190	207614	208525	+	AutoIPR: IPR004776:Auxin efflux carrier;
long-mer251	Xyfp-LSV41.03-G1001	208113	208138	GAATGACGTTTAAAAAGTGGGACATT	Xyfp-LSV41.03-G1001.190	Xyfp-LSV41.03-G1001.190	207614	208525	+	AutoIPR: IPR004776:Auxin efflux carrier;
long-mer252	Xyfp-LSV41.03-G1001	208280	208322	TGGAAGCATCTGATCTACCCTTCTGTTGGAGTATTGATTTTTT	Xyfp-LSV41.03-G1001.190	Xyfp-LSV41.03-G1001.190	207614	208525	+	AutoIPR: IPR004776:Auxin efflux carrier;
long-mer253	Xyfp-LSV41.03-G1001	208419	208495	TCAATGTCTATCCTGAGAAGGCTGCTTTTTCTGTGATGTTAAGTACGTTTCTAGCCGTTGTGACAGTTCCTTTAGCA	Xyfp-LSV41.03-G1001.190	Xyfp-LSV41.03-G1001.190	207614	208525	+	AutoIPR: IPR004776:Auxin efflux carrier;
long-mer254	Xyfp-LSV41.03-G1001	208516	208542	GTCTCATTGATGTTTAGAGTTTATGAG	Xyfp-LSV41.03-G1001.190	Xyfp-LSV41.03-G1001.190	207614	208525	+	AutoIPR: IPR004776:Auxin efflux carrier;
long-mer255	Xyfp-LSV41.03-G1001	208795	208837	GTAATTAATCTTGGTGGTTTTTATTTTTATGCTGCTTGTCATG	NA
long-mer256	Xyfp-LSV41.03-G1001	208892	208934	TTTCATCAATATTAAAATGATATAAATCACAATATTGGTTGTG	NA
long-mer257	Xyfp-LSV41.03-G1001	209034	209084	TGCGTCAGAATTTTAGGTGCCTTCATATATAGATGTGAAAGTGGAAAGTGT	NA
long-mer258	Xyfp-LSV41.03-G1001	209116	209158	TAAAGAATTTTTAGTCATTCTCGTTTCCAGGTATCTCTCATAA	NA
long-mer259	Xyfp-LSV41.03-G1001	209327	209369	AGCTTGGTGCTGGCAATCGGTTTTGCGCTTACAAGTGTTACTC	Xyfp-LSV41.03-G1001.191	Xyfp-LSV41.03-G1001.191	209198	211693	+	AutoIPR: IPR005594:YadA-like, C-terminal;IPR008635:Coiled stalk of trimeric autotransporteradhesin; IPR011049:Serralysin-like metalloprotease,C-terminal;
long-mer260	Xyfp-LSV41.03-G1001	210025	210067	GGATGGTCATGCTTTTGGCGCTAACAGTACCGCGTTGGGAGGT	Xyfp-LSV41.03-G1001.191	Xyfp-LSV41.03-G1001.191	209198	211693	+	AutoIPR: IPR005594:YadA-like, C-terminal;IPR008635:Coiled stalk of trimeric autotransporteradhesin; IPR011049:Serralysin-like metalloprotease,C-terminal;
long-mer261	Xyfp-LSV41.03-G1001	210259	210301	TCCAGCGGTGCGGCGCATTGTAAATGTGGGTGATGGTATTGGT	Xyfp-LSV41.03-G1001.191	Xyfp-LSV41.03-G1001.191	209198	211693	+	AutoIPR: IPR005594:YadA-like, C-terminal;IPR008635:Coiled stalk of trimeric autotransporteradhesin; IPR011049:Serralysin-like metalloprotease,C-terminal;
long-mer262	Xyfp-LSV41.03-G1001	210319	210391	TAAGTCGCAGTTGGATGGTGTAACGGCATCGGTGAATGATGTGGCGGCATCAGTGAAAAAGATTGTTGGGACG	Xyfp-LSV41.03-G1001.191	Xyfp-LSV41.03-G1001.191	209198	211693	+	AutoIPR: IPR005594:YadA-like, C-terminal;IPR008635:Coiled stalk of trimeric autotransporteradhesin; IPR011049:Serralysin-like metalloprotease,C-terminal;
long-mer263	Xyfp-LSV41.03-G1001	210583	210625	GAGCAATGCGATCGGTGATGGTAGTGTGTCTCTGGGGTTCAAT	Xyfp-LSV41.03-G1001.191	Xyfp-LSV41.03-G1001.191	209198	211693	+	AutoIPR: IPR005594:YadA-like, C-terminal;IPR008635:Coiled stalk of trimeric autotransporteradhesin; IPR011049:Serralysin-like metalloprotease,C-terminal;
long-mer264	Xyfp-LSV41.03-G1001	210679	210721	TGTTTCTGGAAAAGATTCCATTGCGCTGGGTTATGGTTCGCGT	Xyfp-LSV41.03-G1001.191	Xyfp-LSV41.03-G1001.191	209198	211693	+	AutoIPR: IPR005594:YadA-like, C-terminal;IPR008635:Coiled stalk of trimeric autotransporteradhesin; IPR011049:Serralysin-like metalloprotease,C-terminal;
long-mer265	Xyfp-LSV41.03-G1001	210733	210775	CAATGTGCTGTCAATTGGTAGTGGTAACGGCCGTGGTGGTCCG	Xyfp-LSV41.03-G1001.191	Xyfp-LSV41.03-G1001.191	209198	211693	+	AutoIPR: IPR005594:YadA-like, C-terminal;IPR008635:Coiled stalk of trimeric autotransporteradhesin; IPR011049:Serralysin-like metalloprotease,C-terminal;
long-mer266	Xyfp-LSV41.03-G1001	210877	210919	CAGTATTTTAGGCGGTGGTGCAGCAGTAGGTGCGCAAGGGGTG	Xyfp-LSV41.03-G1001.191	Xyfp-LSV41.03-G1001.191	209198	211693	+	AutoIPR: IPR005594:YadA-like, C-terminal;IPR008635:Coiled stalk of trimeric autotransporteradhesin; IPR011049:Serralysin-like metalloprotease,C-terminal;
long-mer267	Xyfp-LSV41.03-G1001	211064	211106	CTCAGTGCTTCCAAGCCGGGGTCAACGTCCAGTACGGAGGTTG	Xyfp-LSV41.03-G1001.191	Xyfp-LSV41.03-G1001.191	209198	211693	+	AutoIPR: IPR005594:YadA-like, C-terminal;IPR008635:Coiled stalk of trimeric autotransporteradhesin; IPR011049:Serralysin-like metalloprotease,C-terminal;
long-mer268	Xyfp-LSV41.03-G1001	211193	211219	GTCAGTATTTCGGCGACGGGGAGTAGC	Xyfp-LSV41.03-G1001.191	Xyfp-LSV41.03-G1001.191	209198	211693	+	AutoIPR: IPR005594:YadA-like, C-terminal;IPR008635:Coiled stalk of trimeric autotransporteradhesin; IPR011049:Serralysin-like metalloprotease,C-terminal;
long-mer269	Xyfp-LSV41.03-G1001	211663	211696	GGTAGGCATTGGTGCGGGTTTCGGCTGGTAATGT	Xyfp-LSV41.03-G1001.191	Xyfp-LSV41.03-G1001.191	209198	211693	+	AutoIPR: IPR005594:YadA-like, C-terminal;IPR008635:Coiled stalk of trimeric autotransporteradhesin; IPR011049:Serralysin-like metalloprotease,C-terminal;
long-mer270	Xyfp-LSV41.03-G1001	211806	211831	TTTTGGGGAGTGAACGAGGTTATCTG	NA
long-mer271	Xyfp-LSV41.03-G1001	216136	216178	TGTGGCGTTTGCCATTTTGGCCTTGGCGCTGAGTTTGCTGCTC	Xyfp-LSV41.03-G1001.196	Xyfp-LSV41.03-G1001.196	216098	216496	+	
long-mer272	Xyfp-LSV41.03-G1001	216618	216660	GCTGGCTTCCCGCAATGAGCGGATGAGAGCAGTGGAGTTGTTT	Xyfp-LSV41.03-G1001.197	Xyfp-LSV41.03-G1001.197	216493	217119	+	
long-mer273	Xyfp-LSV41.03-G1001	216812	216876	ATATCAACGTGGTTCAGAGTGACGCACAGCACCAGCTGCGTATTGCACTGACCATGTTGCAGTCT	Xyfp-LSV41.03-G1001.197	Xyfp-LSV41.03-G1001.197	216493	217119	+	
long-mer274	Xyfp-LSV41.03-G1001	217093	217135	CAGTCCAACTCCGATGGAGGGTACTAGTGAGGCGCGCGCGTGG	Xyfp-LSV41.03-G1001.198	Xyfp-LSV41.03-G1001.198	217119	217964	+	AutoIPR: IPR005628:General secretion pathwayprotein K;
long-mer274	Xyfp-LSV41.03-G1001	217093	217135	CAGTCCAACTCCGATGGAGGGTACTAGTGAGGCGCGCGCGTGG	Xyfp-LSV41.03-G1001.197	Xyfp-LSV41.03-G1001.197	216493	217119	+	
long-mer275	Xyfp-LSV41.03-G1001	217552	217594	AAGATTCAGATTACGCCGCAGTTGGTTTGCCCTATGGTGCGAA	Xyfp-LSV41.03-G1001.198	Xyfp-LSV41.03-G1001.198	217119	217964	+	AutoIPR: IPR005628:General secretion pathwayprotein K;
long-mer276	Xyfp-LSV41.03-G1001	217883	217925	GGTCGTCCGCATGGGAGGGGGTCGTATCCCAGGAGCGACTTAC	Xyfp-LSV41.03-G1001.198	Xyfp-LSV41.03-G1001.198	217119	217964	+	AutoIPR: IPR005628:General secretion pathwayprotein K;
long-mer277	Xyfp-LSV41.03-G1001	218143	218185	GCGTCAGTGCGGTGATGTTTTGGAACCGCTGGTACAGCTGCCG	Xyfp-LSV41.03-G1001.199	Xyfp-LSV41.03-G1001.199	217955	219091	+	AutoIPR: IPR007813:Fimbrial assembly PilN;
long-mer278	Xyfp-LSV41.03-G1001	218614	218711	AGCTGCGGTCGCGCTTTTGTTAGTGGCCACTGCTGGAGCGCTGTTGTTGAATAATCGCATCCGTGTGGCTGAGCAGATGCGCTTGCAAGTGCAGGCGC	Xyfp-LSV41.03-G1001.199	Xyfp-LSV41.03-G1001.199	217955	219091	+	AutoIPR: IPR007813:Fimbrial assembly PilN;
long-mer279	Xyfp-LSV41.03-G1001	218758	218800	CACGCTGATTGAAGGTGTTCGCTTCCTTGATGAGCGCCGCACT	Xyfp-LSV41.03-G1001.199	Xyfp-LSV41.03-G1001.199	217955	219091	+	AutoIPR: IPR007813:Fimbrial assembly PilN;
long-mer280	Xyfp-LSV41.03-G1001	218978	219020	AGCAGCGTGCTACAGAGTAATCTGGGAAGCAGTGTGAACCGTT	Xyfp-LSV41.03-G1001.199	Xyfp-LSV41.03-G1001.199	217955	219091	+	AutoIPR: IPR007813:Fimbrial assembly PilN;
long-mer281	Xyfp-LSV41.03-G1001	219329	219407	GGTTGAGCTTGCATCGGCTGGTTTGGTAAAGCGATTGGAGGGGGTCGTGAACGATGCTAGCCCTGGTAACCGCAGTTGC	Xyfp-LSV41.03-G1001.200	Xyfp-LSV41.03-G1001.200	219072	219704	+	AutoIPR: IPR007690:Type II secretion system,protein M;
long-mer282	Xyfp-LSV41.03-G1001	219464	219491	GGCGGTTCAGGTCCGTTTGCGCTGCGGC	Xyfp-LSV41.03-G1001.200	Xyfp-LSV41.03-G1001.200	219072	219704	+	AutoIPR: IPR007690:Type II secretion system,protein M;
long-mer283	Xyfp-LSV41.03-G1001	219884	219926	CCCGTTATGGTGAGATTGCTGGGCGTCCAGTGTTTTCCGAGGA	Xyfp-LSV41.03-G1001.201	Xyfp-LSV41.03-G1001.201	219694	220461	+	
long-mer284	Xyfp-LSV41.03-G1001	220065	220113	CCGTTTGGGTGGAGATGCAGTTAATGGATGGCGCCTGATTAGTTTACAG	Xyfp-LSV41.03-G1001.201	Xyfp-LSV41.03-G1001.201	219694	220461	+	
long-mer285	Xyfp-LSV41.03-G1001	220163	220243	TACAGCCCTTTAATGGTCAGGTCAATAAAAATGCGAACAATTCTCCTGAAAATAAGGTGTCAACGATGGTTGAGCATCCTG	Xyfp-LSV41.03-G1001.201	Xyfp-LSV41.03-G1001.201	219694	220461	+	
long-mer286	Xyfp-LSV41.03-G1001	220652	220765	TGTGGAGACGGCCACTGTGCCTCTGCCTGATACTACGGAGACGCCGAATGCGCTGCTTTCTGACGCTGGTGGTCCGCTCCCGGTGATTCGTCATGGTAATGGGAAAGTGATTAA	Xyfp-LSV41.03-G1001.202	Xyfp-LSV41.03-G1001.202	220506	222830	+	AutoIPR: IPR004846:Type II/III secretionsystem; IPR013356:Type II secretion system GspD;
long-mer287	Xyfp-LSV41.03-G1001	221026	221068	GACGTTACAGCATTGTCCAGGGCGACCAGGCGCTAGCTGGTAC	Xyfp-LSV41.03-G1001.202	Xyfp-LSV41.03-G1001.202	220506	222830	+	AutoIPR: IPR004846:Type II/III secretionsystem; IPR013356:Type II secretion system GspD;
long-mer288	Xyfp-LSV41.03-G1001	221537	221579	TTACGCGCTGAAGTACATCAAAGCCAATGATTTAGCTAATCGT	Xyfp-LSV41.03-G1001.202	Xyfp-LSV41.03-G1001.202	220506	222830	+	AutoIPR: IPR004846:Type II/III secretionsystem; IPR013356:Type II secretion system GspD;
long-mer289	Xyfp-LSV41.03-G1001	221681	221716	TAACCTGCCAAGTGCTGGTGGCGGTAGCCTTTCTGC	Xyfp-LSV41.03-G1001.202	Xyfp-LSV41.03-G1001.202	220506	222830	+	AutoIPR: IPR004846:Type II/III secretionsystem; IPR013356:Type II secretion system GspD;
long-mer290	Xyfp-LSV41.03-G1001	221825	221867	TCATGTGCAGGGCGATACCGTTGGTGTGTCGGCGGTGGAGGAA	Xyfp-LSV41.03-G1001.202	Xyfp-LSV41.03-G1001.202	220506	222830	+	AutoIPR: IPR004846:Type II/III secretionsystem; IPR013356:Type II secretion system GspD;
long-mer291	Xyfp-LSV41.03-G1001	222094	222136	TAGGTGCGGGCCTGCCTAGTGTCGCTGGGCGTTCGGGGTGGAA	Xyfp-LSV41.03-G1001.202	Xyfp-LSV41.03-G1001.202	220506	222830	+	AutoIPR: IPR004846:Type II/III secretionsystem; IPR013356:Type II secretion system GspD;
long-mer292	Xyfp-LSV41.03-G1001	222161	222203	CAATGGGTTGGCTTGGACGTTTCTTGGAAAGAACGCCGCAGCG	Xyfp-LSV41.03-G1001.202	Xyfp-LSV41.03-G1001.202	220506	222830	+	AutoIPR: IPR004846:Type II/III secretionsystem; IPR013356:Type II secretion system GspD;
long-mer293	Xyfp-LSV41.03-G1001	222401	222443	GCGTCCGCGCGTGACTAAGGATGGAATGGTGTTTTTGGACATC	Xyfp-LSV41.03-G1001.202	Xyfp-LSV41.03-G1001.202	220506	222830	+	AutoIPR: IPR004846:Type II/III secretionsystem; IPR013356:Type II secretion system GspD;
long-mer294	Xyfp-LSV41.03-G1001	222686	222728	GGCGCAGAATAATAATCGCAGAGAAATCATTGTGTTACTGACC	Xyfp-LSV41.03-G1001.202	Xyfp-LSV41.03-G1001.202	220506	222830	+	AutoIPR: IPR004846:Type II/III secretionsystem; IPR013356:Type II secretion system GspD;
long-mer295	Xyfp-LSV41.03-G1001	222810	222852	CCAGGATTGAATACAAAATGACCTTGATGTTGGGAAACTGCTG	Xyfp-LSV41.03-G1001.202	Xyfp-LSV41.03-G1001.202	220506	222830	+	AutoIPR: IPR004846:Type II/III secretionsystem; IPR013356:Type II secretion system GspD;
long-mer296	Xyfp-LSV41.03-G1001	222902	222944	TACTCATGTGGCATGAGTGTACGGCTTGGCGGCAATATCATGT	NA
long-mer297	Xyfp-LSV41.03-G1001	222955	222991	TCTTTTTATGGTTATATTTTTAATCGATTTATATTTA	NA
long-mer298	Xyfp-LSV41.03-G1001	223067	223104	TTATGATGTTATTAATGAATTGCAGTCATTGATCTATT	NA
long-mer299	Xyfp-LSV41.03-G1001	223134	223282	TGTTTTGAAAGTTAAGGAGAGCTTTTATGCAAGTTAATATTACGTTTTTTGCTATTCCTTTAGTTAAACTCATGGGGTATTGGTACATTATGTGATTTGGATCATTCAACGGAATGGTAATGATATTATGCATTTTATGATTACTTCGT	NA
long-mer300	Xyfp-LSV41.03-G1001	223430	223472	ATACGTGGGTGCTGATGCTGCCACTAAAAATTTTCTTCTTTAT	NA
long-mer301	Xyfp-LSV41.03-G1001	223542	223625	AGAACTTTTTCATCAAGTCAAGAATATATAACCGATCAGTTATTTCTTGATTTAGGCAATCTAGGTCGAGTACTGGAGGGTGGA	Xyfp-LSV41.03-G1001.203	Xyfp-LSV41.03-G1001.203	223491	223640	+	
long-mer302	Xyfp-LSV41.03-G1001	223759	223820	CACGGATGGGGGATGCCAAAGAATAATTGATAACGGGAGCACATCAGGTGTTGAGCGGACTG	NA
long-mer303	Xyfp-LSV41.03-G1001	223829	223855	CAGTGTAATGAAGATCCGTGGACTGTG	NA
long-mer304	Xyfp-LSV41.03-G1001	223859	223903	GGTTACGCTCGTTTCTTCGGTTCTCCTGGAGCAACTGTTGACCAG	NA
long-mer305	Xyfp-LSV41.03-G1001	224131	224173	TGCAATTGGTGCGAAGGCGTCTGCCGATGGTGTCGATACAGTG	NA
long-mer306	Xyfp-LSV41.03-G1001	224185	224227	TGGAGCAACGGCGGGTACGGGGGCTTCTTCGGTTGCTATTGGT	NA
long-mer307	Xyfp-LSV41.03-G1001	224263	224293	TGGTGGGGGTGCGCTGGTTACGGTACCAGAT	NA
long-mer308	Xyfp-LSV41.03-G1001	224756	224830	GTCTCGTTGAGCACGACGGGTCTGACGATTACCAATGGTCCTGCGGTGACTGCCTCGGGTATAGATGCGGGCAGC	NA
long-mer309	Xyfp-LSV41.03-G1002	857	899	ACCGTTATCGGACATAAAACGATAATTAAGTGATAGGAAACAC	NA
long-mer310	Xyfp-LSV41.03-G1002	1290	1332	AGCGTAGTGCGGCCATACGATGGATCGGCCTGGTACCACAAGA	Xyfp-LSV41.03-G1002.2	Xyfp-LSV41.03-G1002.2	1058	1990	+	AutoIPR: IPR003439:ABC transporter-like;IPR027417:P-loop containing nucleoside triphosphatehydrolase;
long-mer311	Xyfp-LSV41.03-G1002	13819	13861	GCCCTTCCGCCTGTAATGCAGTCTGCACCCCGGGATCAGCCTC	Xyfp-LSV41.03-G1002.15	Xyfp-LSV41.03-G1002.15	13811	14428	-	AutoIPR: IPR003083:S-crystallin;
long-mer312	Xyfp-LSV41.03-G1002	16188	16230	GCCAAGTTCCTTCCATCCAAAGCCTACAAAGAACTTTCCTCAG	Xyfp-LSV41.03-G1002.16	Xyfp-LSV41.03-G1002.16	14800	16203	-	AutoIPR: IPR001736:PhospholipaseD/Transphosphatidylase; IPR022924:Cardiolipin synthase;IPR025202:Phospholipase D-like domain;
long-mer313	Xyfp-LSV41.03-G1002	21519	21561	GGGCATGACGTTATCAGTAGTTTCGGTGTACAGCGTCTGGATA	Xyfp-LSV41.03-G1002.25	Xyfp-LSV41.03-G1002.25	21408	22448	-	AutoIPR: IPR000358:Ribonucleotide reductasesmall subunit; IPR009078:Ferritin-like superfamily;
long-mer314	Xyfp-LSV41.03-G1002	21945	21987	ACGCATGAAGTCGTCATAGGCTTGCATGATTGGGGCGTTGCGC	Xyfp-LSV41.03-G1002.25	Xyfp-LSV41.03-G1002.25	21408	22448	-	AutoIPR: IPR000358:Ribonucleotide reductasesmall subunit; IPR009078:Ferritin-like superfamily;
long-mer315	Xyfp-LSV41.03-G1002	27664	27706	AATTCACGAGATAATTAGCGCTTGCACACCTGATGTAAAGCAA	NA
long-mer316	Xyfp-LSV41.03-G1002	32828	32870	CGAACCTCAGCTTCGTCACGCCCCCCCCCCAAAGACATCCGTA	Xyfp-LSV41.03-G1002.31	Xyfp-LSV41.03-G1002.31	31534	34005	-	AutoIPR: IPR003959:ATPase, AAA-type, core;IPR014721:Ribosomal protein S5 domain 2-type fold,subgroup; IPR015947:PUA-like domain; IPR027065:Lonprotease; IPR027417:P-loop containing nucleosidetriphosphate hydrolase;
long-mer317	Xyfp-LSV41.03-G1002	36048	36090	TGGCCATGTAGTCGTCAATAGAGCCAACCAGAAAGATGAGCCG	Xyfp-LSV41.03-G1002.33	Xyfp-LSV41.03-G1002.33	35566	36192	-	
long-mer318	Xyfp-LSV41.03-G1002	37314	37355	GACAAAATTAAGCCTCCCCTCATTAAGCCTCCCCTCGTTGGC	Xyfp-LSV41.03-G1002.34	Xyfp-LSV41.03-G1002.34	36327	37637	-	AutoIPR: IPR005215:Trigger factor;IPR027304:Trigger factor/SurA domain;
long-mer319	Xyfp-LSV41.03-G1002	37531	37573	GCAATTTCACGCAAACGTTCACCAACATGAGATTCCAAACGGT	Xyfp-LSV41.03-G1002.34	Xyfp-LSV41.03-G1002.34	36327	37637	-	AutoIPR: IPR005215:Trigger factor;IPR027304:Trigger factor/SurA domain;
long-mer320	Xyfp-LSV41.03-G1002	37769	37793	GCATCCCCAACAGACACCACACTAA	NA
long-mer321	Xyfp-LSV41.03-G1002	38011	38053	TACTTTAAGTTGAATGATTCGACTATACTTGGTTGCTTAAAAA	NA
long-mer322	Xyfp-LSV41.03-G1002	40421	40463	CAGAAATACTGAATTCATCGCAAATATCATTGACTTATAACAG	NA
long-mer323	Xyfp-LSV41.03-G1002	42542	42584	AATCAGGCACCCTATAACACCCAAATTGCCCGGGTGGCGAAAT	NA
long-mer324	Xyfp-LSV41.03-G1002	42728	42770	TTCAAGAAAAAGTCCGTTGCGTTAAGTGAACGTGAAATATGCA	NA
long-mer325	Xyfp-LSV41.03-G1002	43075	43117	TCGCTGCCGCAGGTTTTCGACATGTACATCATACTCTTTGGGT	Xyfp-LSV41.03-G1002.39	Xyfp-LSV41.03-G1002.39	43024	43548	-	AutoIPR: IPR004961:Lipase chaperone;
long-mer326	Xyfp-LSV41.03-G1002	43227	43258	GACCAAGCAAACCCACAACTTGCAGGCGTATC	Xyfp-LSV41.03-G1002.39	Xyfp-LSV41.03-G1002.39	43024	43548	-	AutoIPR: IPR004961:Lipase chaperone;
long-mer327	Xyfp-LSV41.03-G1002	44182	44217	CAGAACATGGAGCTACACGTAGAGACCATCCCATCA	Xyfp-LSV41.03-G1002.40	Xyfp-LSV41.03-G1002.40	44163	44351	-	
long-mer328	Xyfp-LSV41.03-G1002	44229	44336	GCCGCGATTGATCATCACTCCCCCTAATTGATACAACCCCTTACATGAAGCAAATTTACTGAGGTCAACACTTGGATAATCCTCGTTAAATATCACTGCTGGCGATGC	Xyfp-LSV41.03-G1002.40	Xyfp-LSV41.03-G1002.40	44163	44351	-	
long-mer329	Xyfp-LSV41.03-G1002	44772	44838	ACTGTGTTCATCACGCACGCACGCAAGCAAGCAAGCAAGCAAGCAAGCAAGCAAGCATTCTCTTTTT	NA
long-mer330	Xyfp-LSV41.03-G1002	44938	44980	CATAAATTTTAAATCTAATAAGAACTGGAACTCATAAAAATAA	NA
long-mer331	Xyfp-LSV41.03-G1002	45322	45364	TGAGATAAAAACAACAAAAGTATTCAAGATTAAAATTTGATGA	NA
long-mer332	Xyfp-LSV41.03-G1002	45809	45851	AGGCACTTAATACTTATTACGATGCATTCCATCTATACGACAC	NA
long-mer333	Xyfp-LSV41.03-G1002	46472	46514	ACATTACAGACTTACCAAAACCACATCCAACGAATGATATATA	NA
long-mer334	Xyfp-LSV41.03-G1002	46701	46743	GAATTCACGTTTATTAAGACTTTATAAGAGCAAACGGCATAGT	NA
long-mer335	Xyfp-LSV41.03-G1002	47756	47798	AATTGCATCCACACCACATTGGCAACGTCCACTCGAATCACCT	Xyfp-LSV41.03-G1002.42	Xyfp-LSV41.03-G1002.42	47339	48859	-	AutoIPR: IPR001208:Mini-chromosome maintenance,DNA-dependent ATPase; IPR004482:Mg chelatase-relatedprotein; IPR014721:Ribosomal protein S5 domain 2-typefold, subgroup; IPR025158:Mg chelatase-related protein,C-terminal domain; IPR027417:P-loop containing nucleosidetriphosphate hydrolase;
long-mer336	Xyfp-LSV41.03-G1002	50607	50649	ATCACCATCATCTCATTAGTCGATTGACTAATAAATTAGTTTC	NA
long-mer337	Xyfp-LSV41.03-G1002	55029	55071	AGAACCAATACCCCGACCAACTCGAGCACGGCAAGAACTAGCA	Xyfp-LSV41.03-G1002.50	Xyfp-LSV41.03-G1002.50	54666	55115	-	AutoIPR: IPR021131:Ribosomal protein L18e/L15P;IPR030878:Ribosomal protein L15;
long-mer338	Xyfp-LSV41.03-G1002	55205	55247	TCCTCAATCCCAAAGCGCGGATTGACAAACGATGTCGAGAAGG	Xyfp-LSV41.03-G1002.51	Xyfp-LSV41.03-G1002.51	55116	55307	-	AutoIPR: IPR005996:Ribosomal protein L30,bacterial-type; IPR016082:Ribosomal protein L30,ferredoxin-like fold domain;
long-mer339	Xyfp-LSV41.03-G1002	55381	55423	TAATGTAGCACGCACTAGATTGATCGGATTACGGGAACCAATA	Xyfp-LSV41.03-G1002.52	Xyfp-LSV41.03-G1002.52	55297	55836	-	AutoIPR: IPR000851:Ribosomal protein S5;IPR014720:Double-stranded RNA-binding domain;IPR014721:Ribosomal protein S5 domain 2-type fold,subgroup;
long-mer340	Xyfp-LSV41.03-G1002	57601	57643	TGCCTCCCTGAGTTTATTACGGCCTAAACCAAATTTACAGTAG	Xyfp-LSV41.03-G1002.56	Xyfp-LSV41.03-G1002.56	57556	57861	-	AutoIPR: IPR001209:Ribosomal protein S14;
long-mer341	Xyfp-LSV41.03-G1002	58849	58891	AATGGGTTCTTGCTTATTATTTAATAACACCGCCGCGTTACCG	Xyfp-LSV41.03-G1002.59	Xyfp-LSV41.03-G1002.59	58762	59130	-	AutoIPR: IPR000218:Ribosomal protein L14b/L23e;IPR023571:Ribosomal protein L14 domain;
long-mer342	Xyfp-LSV41.03-G1002	64770	64812	CAAAACGCCATTACCAAGTCAAAGTTATGTTCGAGTATGCTCG	NA
long-mer343	Xyfp-LSV41.03-G1002	65967	66009	CTTGACACGCTGATAATGGCTATCTTGATGGGGTTGGTAATGG	Xyfp-LSV41.03-G1002.72	Xyfp-LSV41.03-G1002.72	65868	66665	+	AutoIPR: IPR000568:ATPase, F0 complex, subunitA;
long-mer344	Xyfp-LSV41.03-G1002	66204	66246	CCTGCTGACTTCATCGCTATCTCATTTAGCTGGGCAGGTGTAC	Xyfp-LSV41.03-G1002.72	Xyfp-LSV41.03-G1002.72	65868	66665	+	AutoIPR: IPR000568:ATPase, F0 complex, subunitA;
long-mer345	Xyfp-LSV41.03-G1002	73410	73452	GTCCATCTGAGATTGCCCGTGTCACCGAAGCCTATGCGCGACA	Xyfp-LSV41.03-G1002.80	Xyfp-LSV41.03-G1002.80	72941	73516	+	AutoIPR: IPR008240:Chorismate mutase,periplasmic;
long-mer346	Xyfp-LSV41.03-G1002	77790	77831	GCTCCAGATCGCTGGACAACAAACACGGTCGGCTCCAAGACG	Xyfp-LSV41.03-G1002.84	Xyfp-LSV41.03-G1002.84	77784	78476	-	AutoIPR: IPR002085:Alcohol dehydrogenasesuperfamily, zinc-type; IPR011032:GroES (chaperonin10)-like; IPR016040:NAD(P)-binding domain;IPR029752:D-isomer specific 2-hydroxyacid dehydrogenase,NAD-binding domain conserved site 1;
long-mer346	Xyfp-LSV41.03-G1002	77790	77831	GCTCCAGATCGCTGGACAACAAACACGGTCGGCTCCAAGACG	Xyfp-LSV41.03-G1002.83	Xyfp-LSV41.03-G1002.83	77419	77811	-	AutoIPR: IPR002085:Alcohol dehydrogenasesuperfamily, zinc-type; IPR016040:NAD(P)-binding domain;
long-mer347	Xyfp-LSV41.03-G1002	82124	82166	TGTAATAAAGAAACCGGCGAACTCCTTGGCCCCAGCCGCAGCC	Xyfp-LSV41.03-G1002.89	Xyfp-LSV41.03-G1002.89	82097	82654	+	AutoIPR: IPR006839:Ribosome-associated, YjgA;IPR023153:PSPTO4464-like domain;
long-mer348	Xyfp-LSV41.03-G1002	84336	84377	AGAAATAGCACGCACCCCGACCCCTGCTCAATCGAGTGCGTT	Xyfp-LSV41.03-G1002.90	Xyfp-LSV41.03-G1002.90	83103	84350	-	AutoIPR: IPR002510:TldD/PmbA;
long-mer349	Xyfp-LSV41.03-G1002	84661	84703	AATACACCGATCAACCAGCCCTCCCCCTATTCTCCGACTTACT	Xyfp-LSV41.03-G1002.91	Xyfp-LSV41.03-G1002.91	84671	88546	-	AutoIPR: IPR011836:Conserved hypotheticalprotein CHP02099; 
long-mer350	Xyfp-LSV41.03-G1002	86840	86882	CGCCTCAAAATAACCGTCATGTTTATTAAACGGCCAATCCTTC	Xyfp-LSV41.03-G1002.91	Xyfp-LSV41.03-G1002.91	84671	88546	-	AutoIPR: IPR011836:Conserved hypotheticalprotein CHP02099; 
long-mer351	Xyfp-LSV41.03-G1002	86941	86983	TCAGCCAATCAATCAACTCACAACTCATCTTAGAACGAACCCA	Xyfp-LSV41.03-G1002.91	Xyfp-LSV41.03-G1002.91	84671	88546	-	AutoIPR: IPR011836:Conserved hypotheticalprotein CHP02099; 
long-mer352	Xyfp-LSV41.03-G1002	87255	87313	CCCTGCGCATCCCCCTCCAACATACCGCGGACCCCACCCAGACCAGGAGCATCAGCCAC	Xyfp-LSV41.03-G1002.91	Xyfp-LSV41.03-G1002.91	84671	88546	-	AutoIPR: IPR011836:Conserved hypotheticalprotein CHP02099; 
long-mer353	Xyfp-LSV41.03-G1002	87485	87536	ATCTACAGCATTTGGTGCACTAAGCGTATAAAACGAACCTCCTTCGACCACC	Xyfp-LSV41.03-G1002.91	Xyfp-LSV41.03-G1002.91	84671	88546	-	AutoIPR: IPR011836:Conserved hypotheticalprotein CHP02099; 
long-mer354	Xyfp-LSV41.03-G1002	87551	87593	TTGCAGCCTCCCCGATTCCCCTATCCGCAACCGAGGCGCCACA	Xyfp-LSV41.03-G1002.91	Xyfp-LSV41.03-G1002.91	84671	88546	-	AutoIPR: IPR011836:Conserved hypotheticalprotein CHP02099; 
long-mer355	Xyfp-LSV41.03-G1002	87653	87695	CACCCTTGGCACCACTGTCTGCCCAGCAAGACGCACCCCCTCG	Xyfp-LSV41.03-G1002.91	Xyfp-LSV41.03-G1002.91	84671	88546	-	AutoIPR: IPR011836:Conserved hypotheticalprotein CHP02099; 
long-mer356	Xyfp-LSV41.03-G1002	87999	88041	AACGTCGTACTCACCCCTGACAACGGAGCATCCACACTGAGCC	Xyfp-LSV41.03-G1002.91	Xyfp-LSV41.03-G1002.91	84671	88546	-	AutoIPR: IPR011836:Conserved hypotheticalprotein CHP02099; 
long-mer357	Xyfp-LSV41.03-G1002	88466	88538	CGCCGCGTAACGGAAAACACGAGGAAAGCGCAACAAAGAAGACACCTTAAAAAATAGCAAGCTTGAAAAAATC	Xyfp-LSV41.03-G1002.92	Xyfp-LSV41.03-G1002.92	88512	88655	-	
long-mer357	Xyfp-LSV41.03-G1002	88466	88538	CGCCGCGTAACGGAAAACACGAGGAAAGCGCAACAAAGAAGACACCTTAAAAAATAGCAAGCTTGAAAAAATC	Xyfp-LSV41.03-G1002.91	Xyfp-LSV41.03-G1002.91	84671	88546	-	AutoIPR: IPR011836:Conserved hypotheticalprotein CHP02099; 
long-mer358	Xyfp-LSV41.03-G1002	88950	88992	TTGCGCGTCATCTCAACCAAATCCAGCGGCGAAAAATCGTACA	Xyfp-LSV41.03-G1002.93	Xyfp-LSV41.03-G1002.93	88652	90145	-	AutoIPR: IPR012162:Polyribonucleotidenucleotidyltransferase; IPR019307:RNA-binding proteinAU-1/Ribonuclease E/G;
long-mer359	Xyfp-LSV41.03-G1002	90313	90355	TCTGTCCCTGACTCAACAACGAAAAACTCACCTCCGAAACCAC	Xyfp-LSV41.03-G1002.94	Xyfp-LSV41.03-G1002.94	90146	90715	-	AutoIPR: IPR029001:Inosine triphosphatepyrophosphatase-like;
long-mer360	Xyfp-LSV41.03-G1002	92242	92284	GCCGCACCGCATCTGTCATGTATCGGCGGCAGTCGCCAAGAAA	Xyfp-LSV41.03-G1002.96	Xyfp-LSV41.03-G1002.96	92053	92880	+	AutoIPR: IPR003171:Methylenetetrahydrofolatereductase; IPR029041:FAD-linked oxidoreductase-like;
long-mer361	Xyfp-LSV41.03-G1002	95042	95071	CACCCCCCCCTGCGCACCCAATGCCGTGCG	Xyfp-LSV41.03-G1002.101	Xyfp-LSV41.03-G1002.101	94910	96316	-	AutoIPR: IPR001645:Folylpolyglutamatesynthetase;IPR005762:UDP-N-acetylmuramoylalanine-D-glutamateligase;
long-mer362	Xyfp-LSV41.03-G1002	96791	96825	GACGCAATAAGGAATAGTAACGCAGGTCAGCAGCA	Xyfp-LSV41.03-G1002.102	Xyfp-LSV41.03-G1002.102	96297	97748	-	
long-mer363	Xyfp-LSV41.03-G1002	97690	97732	TCCATGCAACAGGATGCACAATCTGCATCATTGTCGTTACAAC	Xyfp-LSV41.03-G1002.102	Xyfp-LSV41.03-G1002.102	96297	97748	-	
long-mer364	Xyfp-LSV41.03-G1002	97759	97801	AGCACGACCTCGGCCGGCAGGTCGCGCAGATTGTAGGTGCTGG	Xyfp-LSV41.03-G1002.103	Xyfp-LSV41.03-G1002.103	97749	100373	-	AutoIPR: IPR000183:Ornithine/DAP/Argdecarboxylase; IPR011246:Bifunctional diaminopimelatedecarboxylase/aspartate kinase; IPR029066:PLP-bindingbarrel;
long-mer365	Xyfp-LSV41.03-G1002	102574	102680	ACCAACATCAGCCTGCTCGAATATGTCGAACAGCCGAGCCCGCATTCCCAATGGCACCCCAATGCCAGTATCTGCAATTTCAAAATGCAACACCACACTGCGCTGTC	Xyfp-LSV41.03-G1002.105	Xyfp-LSV41.03-G1002.105	101536	103689	-	AutoIPR: IPR005467:Signal transductionhistidine kinase, core; IPR011006:CheY-like superfamily;IPR014302:Signal transduction histidine kinase, TMAOsensor TorS; IPR022510:Sortase system, histidine kinase;
long-mer366	Xyfp-LSV41.03-G1002	102727	102769	GGTAAACTTGACCGCATTGCCTACAATGTTCAATAACACCTGA	Xyfp-LSV41.03-G1002.105	Xyfp-LSV41.03-G1002.105	101536	103689	-	AutoIPR: IPR005467:Signal transductionhistidine kinase, core; IPR011006:CheY-like superfamily;IPR014302:Signal transduction histidine kinase, TMAOsensor TorS; IPR022510:Sortase system, histidine kinase;
long-mer367	Xyfp-LSV41.03-G1002	102868	102934	CAGACCGACACTGTCAATCACATCCTGCAAGGAGAAAATATCGTGAAGGATACGGATCTTACCTGCC	Xyfp-LSV41.03-G1002.105	Xyfp-LSV41.03-G1002.105	101536	103689	-	AutoIPR: IPR005467:Signal transductionhistidine kinase, core; IPR011006:CheY-like superfamily;IPR014302:Signal transduction histidine kinase, TMAOsensor TorS; IPR022510:Sortase system, histidine kinase;
long-mer368	Xyfp-LSV41.03-G1002	102985	103045	TACCGATGCCTGGATCGCTTTTAAGCATTCCCTTTGCTCAGCATCCAAACGCGTTGTGGCC	Xyfp-LSV41.03-G1002.105	Xyfp-LSV41.03-G1002.105	101536	103689	-	AutoIPR: IPR005467:Signal transductionhistidine kinase, core; IPR011006:CheY-like superfamily;IPR014302:Signal transduction histidine kinase, TMAOsensor TorS; IPR022510:Sortase system, histidine kinase;
long-mer369	Xyfp-LSV41.03-G1002	103048	103192	CACCTCCGTGATACCCGACAAGCCATTCAGTGGTGTACGGAATTCATGACTCATGTTGGCCAGGAAGCGACTCTTGGCCTCGTTAGCCTGACGTGCATCCTTAAGAGCGTGGATCAATGCCTTAAGCAGCGACTGAAAATACCAA	Xyfp-LSV41.03-G1002.105	Xyfp-LSV41.03-G1002.105	101536	103689	-	AutoIPR: IPR005467:Signal transductionhistidine kinase, core; IPR011006:CheY-like superfamily;IPR014302:Signal transduction histidine kinase, TMAOsensor TorS; IPR022510:Sortase system, histidine kinase;
long-mer370	Xyfp-LSV41.03-G1002	103383	103425	CCTCGCCCATCAGCAACATCATCACTGTCAGTGATGTGTAGTC	Xyfp-LSV41.03-G1002.105	Xyfp-LSV41.03-G1002.105	101536	103689	-	AutoIPR: IPR005467:Signal transductionhistidine kinase, core; IPR011006:CheY-like superfamily;IPR014302:Signal transduction histidine kinase, TMAOsensor TorS; IPR022510:Sortase system, histidine kinase;
long-mer371	Xyfp-LSV41.03-G1002	103476	103530	CAATCGCAAGCATCAGCGCCAACGATACGCTCAAATCGGAGAGCAGCACCGACCA	Xyfp-LSV41.03-G1002.105	Xyfp-LSV41.03-G1002.105	101536	103689	-	AutoIPR: IPR005467:Signal transductionhistidine kinase, core; IPR011006:CheY-like superfamily;IPR014302:Signal transduction histidine kinase, TMAOsensor TorS; IPR022510:Sortase system, histidine kinase;
long-mer372	Xyfp-LSV41.03-G1002	103577	103684	CGCAGGTAGATGATGAAGAGCGAGACGATGACAAGCCTAATCAGGTTTTGGATATGCTCACTATCCGGTCGCTGCGATAGGCGACCCCATATCCATTTAGCTTTCTTT	Xyfp-LSV41.03-G1002.105	Xyfp-LSV41.03-G1002.105	101536	103689	-	AutoIPR: IPR005467:Signal transductionhistidine kinase, core; IPR011006:CheY-like superfamily;IPR014302:Signal transduction histidine kinase, TMAOsensor TorS; IPR022510:Sortase system, histidine kinase;
long-mer372	Xyfp-LSV41.03-G1002	103577	103684	CGCAGGTAGATGATGAAGAGCGAGACGATGACAAGCCTAATCAGGTTTTGGATATGCTCACTATCCGGTCGCTGCGATAGGCGACCCCATATCCATTTAGCTTTCTTT	Xyfp-LSV41.03-G1002.106	Xyfp-LSV41.03-G1002.106	103673	104827	-	AutoIPR: IPR003607:HD/PDEase domain;IPR011006:CheY-like superfamily;
long-mer373	Xyfp-LSV41.03-G1002	103721	103781	GAACTTAACGCAGATGCGTTGCAGCTGATCGCGACCGCGAATGAGAGCGTCGACACAATGT	Xyfp-LSV41.03-G1002.106	Xyfp-LSV41.03-G1002.106	103673	104827	-	AutoIPR: IPR003607:HD/PDEase domain;IPR011006:CheY-like superfamily;
long-mer374	Xyfp-LSV41.03-G1002	103796	103838	CCCACGCTGCGCGTACAAATAAGTGATGGCCGCCTCCATAGTC	Xyfp-LSV41.03-G1002.106	Xyfp-LSV41.03-G1002.106	103673	104827	-	AutoIPR: IPR003607:HD/PDEase domain;IPR011006:CheY-like superfamily;
long-mer375	Xyfp-LSV41.03-G1002	103871	103912	TGCGTCAAATACATCAGCCACAGCAACAATACGCGCCTCCAA	Xyfp-LSV41.03-G1002.106	Xyfp-LSV41.03-G1002.106	103673	104827	-	AutoIPR: IPR003607:HD/PDEase domain;IPR011006:CheY-like superfamily;
long-mer376	Xyfp-LSV41.03-G1002	104526	104568	CGATTGGGCAGCTGATGGAGGAGCAGCGCGAATTCCAGACCAT	Xyfp-LSV41.03-G1002.106	Xyfp-LSV41.03-G1002.106	103673	104827	-	AutoIPR: IPR003607:HD/PDEase domain;IPR011006:CheY-like superfamily;
long-mer377	Xyfp-LSV41.03-G1002	104611	104683	GGCTAACCTCACACCAAGCCATCGCTTCTGATGGATCACCGAAGTCAAAAATTTGCAAATGAGGCGCAATGTC	Xyfp-LSV41.03-G1002.106	Xyfp-LSV41.03-G1002.106	103673	104827	-	AutoIPR: IPR003607:HD/PDEase domain;IPR011006:CheY-like superfamily;
long-mer378	Xyfp-LSV41.03-G1002	104937	105013	TTCCCGTCACATTTTGATTGGGTATCAATTAACGTTCTGGACGCATATAAGGGAACAACAGCACATCGCGGATCGAG	Xyfp-LSV41.03-G1002.107	Xyfp-LSV41.03-G1002.107	104965	106485	-	AutoIPR: IPR002313:Lysine-tRNA ligase, classII; IPR018150:Aminoacyl-tRNA synthetase, class II(D/K/N)-like;
long-mer379	Xyfp-LSV41.03-G1002	105507	105549	GCCGGAATATCGGACCCAGATTAATCTGAGCACCGTCCCAAAT	Xyfp-LSV41.03-G1002.107	Xyfp-LSV41.03-G1002.107	104965	106485	-	AutoIPR: IPR002313:Lysine-tRNA ligase, classII; IPR018150:Aminoacyl-tRNA synthetase, class II(D/K/N)-like;
long-mer380	Xyfp-LSV41.03-G1002	105616	105658	CTCATGGTAGGTGGAATAGGCTTCGTATAACTCAAGCATCGTA	Xyfp-LSV41.03-G1002.107	Xyfp-LSV41.03-G1002.107	104965	106485	-	AutoIPR: IPR002313:Lysine-tRNA ligase, classII; IPR018150:Aminoacyl-tRNA synthetase, class II(D/K/N)-like;
long-mer381	Xyfp-LSV41.03-G1002	105774	105816	GCAGATATAACTCTAAATCCAGGGCATTGTGGTAGGTCACAAA	Xyfp-LSV41.03-G1002.107	Xyfp-LSV41.03-G1002.107	104965	106485	-	AutoIPR: IPR002313:Lysine-tRNA ligase, classII; IPR018150:Aminoacyl-tRNA synthetase, class II(D/K/N)-like;
long-mer382	Xyfp-LSV41.03-G1002	106486	106528	GAAGATGATCTATCGTTAAAGAACACAGGACGTTCCAGATTCG	NA
long-mer383	Xyfp-LSV41.03-G1002	106546	106579	AAAGAAACTCGGGTGCCTTTTTAAATCGGATAAC	NA
long-mer384	Xyfp-LSV41.03-G1002	107520	107562	TTGTTCTATTTCAGCCAGATCTAAAAATTCGCTGGCTTCAGCG	Xyfp-LSV41.03-G1002.108	Xyfp-LSV41.03-G1002.108	106668	107684	-	AutoIPR: IPR004373:Peptide chain release factor1; IPR004374:Peptide chain release factor 2;IPR014720:Double-stranded RNA-binding domain;
long-mer385	Xyfp-LSV41.03-G1002	109587	109622	CTGAGAAATAGAACGGTGAATGCGCGTTTCTTGACC	Xyfp-LSV41.03-G1002.110	Xyfp-LSV41.03-G1002.110	108450	110258	-	AutoIPR: IPR004610:Bacterial RecJ exonuclease;
long-mer386	Xyfp-LSV41.03-G1002	109665	109707	CGCAAGTAGTACATAAAAAATCACCCCGACACCCGCCAGGGCT	Xyfp-LSV41.03-G1002.110	Xyfp-LSV41.03-G1002.110	108450	110258	-	AutoIPR: IPR004610:Bacterial RecJ exonuclease;
long-mer387	Xyfp-LSV41.03-G1002	111794	111836	CCGACGGATTGAGAAAGAGTCAGCAATCGCCGCACGCCCTTCC	Xyfp-LSV41.03-G1002.113	Xyfp-LSV41.03-G1002.113	111662	114904	-	AutoIPR: IPR005479:Carbamoyl-phosphatesynthetase large subunit-like, ATP-binding domain;IPR006275:Carbamoyl-phosphate synthase, large subunit;IPR006284:Glutathione synthetase, prokaryotic;IPR011607:Methylglyoxal synthase-like domain;
long-mer388	Xyfp-LSV41.03-G1002	115930	115972	ATCTGACAACGAAATCTGACTACGCCAATTGCTTGGACGACGC	Xyfp-LSV41.03-G1002.115	Xyfp-LSV41.03-G1002.115	115105	116229	-	AutoIPR: IPR006274:Carbamoyl-phosphatesynthase, small subunit; IPR029062:Class I glutamineamidotransferase-like;
long-mer389	Xyfp-LSV41.03-G1002	116303	116345	ACGGCGTTGAGACCGGTCCGACGCTAGATTCGGGCAGACTGGG	NA
long-mer390	Xyfp-LSV41.03-G1002	116897	116939	ACAATGCCAGCAACGACGAAACCCCCTGCGGCAAACTGAAATC	Xyfp-LSV41.03-G1002.116	Xyfp-LSV41.03-G1002.116	116427	117095	-	AutoIPR: IPR000846:Dihydrodipicolinatereductase, N-terminal; IPR011859:Dihydrodipicolinatereductase, plant-type; IPR022664:Dihydrodipicolinatereductase, conserved site; IPR023940:Dihydrodipicolinatereductase;
long-mer391	Xyfp-LSV41.03-G1002	118551	118575	ATTGGGATCTGAGGAAGACAAACGC	Xyfp-LSV41.03-G1002.118	Xyfp-LSV41.03-G1002.118	117783	120554	-	AutoIPR: IPR002298:DNA polymerase A;IPR029060:PIN domain-like;
long-mer392	Xyfp-LSV41.03-G1002	118668	118710	CAGCTTGGCCAAGCTGCGATACTCCAGAATGACACGCGGCAAC	Xyfp-LSV41.03-G1002.118	Xyfp-LSV41.03-G1002.118	117783	120554	-	AutoIPR: IPR002298:DNA polymerase A;IPR029060:PIN domain-like;
long-mer393	Xyfp-LSV41.03-G1002	118764	118806	CTTGGGCGTCTTCACCACGACGGGCAACTTCAGCTCATCAAAC	Xyfp-LSV41.03-G1002.118	Xyfp-LSV41.03-G1002.118	117783	120554	-	AutoIPR: IPR002298:DNA polymerase A;IPR029060:PIN domain-like;
long-mer394	Xyfp-LSV41.03-G1002	118950	119064	GGCCTCAATGCGCTCCAGCACCGCAACCAGTGGCATTTCGATTTCACGGTAGACCTTCTCCAAACTTGGCTCCGCCAACAACTTGGGCGCCAGTACACAGTGCAAGCGCAACGTG	Xyfp-LSV41.03-G1002.118	Xyfp-LSV41.03-G1002.118	117783	120554	-	AutoIPR: IPR002298:DNA polymerase A;IPR029060:PIN domain-like;
long-mer395	Xyfp-LSV41.03-G1002	119256	119298	ATCGGCATAACCAGCGAGCACAATGCCGTAACGACGCAGCACA	Xyfp-LSV41.03-G1002.118	Xyfp-LSV41.03-G1002.118	117783	120554	-	AutoIPR: IPR002298:DNA polymerase A;IPR029060:PIN domain-like;
long-mer396	Xyfp-LSV41.03-G1002	119445	119474	TACTTCTGCCGCAAAACTCAGGCCAATGAG	Xyfp-LSV41.03-G1002.118	Xyfp-LSV41.03-G1002.118	117783	120554	-	AutoIPR: IPR002298:DNA polymerase A;IPR029060:PIN domain-like;
long-mer397	Xyfp-LSV41.03-G1002	119690	119732	CCACAGTGACTGCAACGCTACGACCATCAAGTTCCTTCAATGC	Xyfp-LSV41.03-G1002.118	Xyfp-LSV41.03-G1002.118	117783	120554	-	AutoIPR: IPR002298:DNA polymerase A;IPR029060:PIN domain-like;
long-mer398	Xyfp-LSV41.03-G1002	120069	120111	ATTGATCACTGCCATAGCCGAATCCATCCGACTACCAGTCATT	Xyfp-LSV41.03-G1002.118	Xyfp-LSV41.03-G1002.118	117783	120554	-	AutoIPR: IPR002298:DNA polymerase A;IPR029060:PIN domain-like;
long-mer399	Xyfp-LSV41.03-G1002	120535	120579	ATTAAAACTAATTTACTCATCCGTGCATTCTACGCTGCACACCAC	Xyfp-LSV41.03-G1002.118	Xyfp-LSV41.03-G1002.118	117783	120554	-	AutoIPR: IPR002298:DNA polymerase A;IPR029060:PIN domain-like;
long-mer400	Xyfp-LSV41.03-G1002	120858	120887	CGTAATGGCGATGGCCACCTCGACGGCGAC	Xyfp-LSV41.03-G1002.119	Xyfp-LSV41.03-G1002.119	120639	120932	+	AutoIPR: IPR021357:Protein of unknown functionDUF2782;
long-mer401	Xyfp-LSV41.03-G1002	121401	121440	TATAAACCAATGCCGAACCATCCAATACCACGCTCAGCTT	NA
long-mer402	Xyfp-LSV41.03-G1002	121567	121604	TGCAGTTCCTGCTCGCCCCCCCCAACAACACATTCACT	NA
long-mer403	Xyfp-LSV41.03-G1002	121710	121752	TGCAACGCGAAAAGATGAAAAAAATCATGCAAATTACACAAAG	NA
long-mer404	Xyfp-LSV41.03-G1002	121765	121807	ACCCAATGCATCGTTTCCACACTTATTCCAGAATATCGAGTAA	NA
long-mer405	Xyfp-LSV41.03-G1002	122086	122128	TGACCAAAATTTATTAATACATATCATGCAAAGATGATGCCCC	NA
long-mer406	Xyfp-LSV41.03-G1002	123323	123395	TCCATCACTGAATACCAGCACTTTGGTACGTGGATCGATACGATGCGACTCAAGATGCATAATGATGCGCTCT	Xyfp-LSV41.03-G1002.122	Xyfp-LSV41.03-G1002.122	123077	124261	-	AutoIPR: IPR002638:Quinolinate phosphoribosyltransferase, C-terminal; IPR007229:Nicotinatephosphoribosyltransferase family;
long-mer407	Xyfp-LSV41.03-G1002	124671	124713	GACCACTACGAGAGGAAGTACCTAAATACTGCCCCACAGACAC	NA
long-mer408	Xyfp-LSV41.03-G1002	124779	124821	AATGTACACGACGCATTGCCTACTCAATACTCTTCACTCTCTA	NA
long-mer409	Xyfp-LSV41.03-G1002	128210	128252	CACGAGCCATCACCTGCTAAGTAACACCACAGACAGGACCACA	NA
long-mer410	Xyfp-LSV41.03-G1002	128348	128390	ATAAACCGCAGACAACCACACACACGATTGAAACGAATTAAAC	NA
long-mer411	Xyfp-LSV41.03-G1002	129792	129816	CCCAATGGAAACCGGATTTGCGTTG	Xyfp-LSV41.03-G1002.129	Xyfp-LSV41.03-G1002.129	128826	130784	-	AutoIPR: IPR001736:PhospholipaseD/Transphosphatidylase; IPR025202:Phospholipase D-likedomain;
long-mer412	Xyfp-LSV41.03-G1002	129860	129903	CTTTGTTCACAGCCAAGGCAGCCTCGACAAAGGTGCGCTTGACA	Xyfp-LSV41.03-G1002.129	Xyfp-LSV41.03-G1002.129	128826	130784	-	AutoIPR: IPR001736:PhospholipaseD/Transphosphatidylase; IPR025202:Phospholipase D-likedomain;
long-mer413	Xyfp-LSV41.03-G1002	129942	129984	CCGTTCCAGTGGATGGAAGACGGCTGATGGCAGCATCGGCACC	Xyfp-LSV41.03-G1002.129	Xyfp-LSV41.03-G1002.129	128826	130784	-	AutoIPR: IPR001736:PhospholipaseD/Transphosphatidylase; IPR025202:Phospholipase D-likedomain;
long-mer414	Xyfp-LSV41.03-G1002	135650	135692	TCGCGAGCAATGCTACGCGCGACGCGACCCATCGACATATCAG	Xyfp-LSV41.03-G1002.134	Xyfp-LSV41.03-G1002.134	134188	135957	-	AutoIPR: IPR000388:Sulphonylurea receptor;IPR011917:ABC transporter, lipid A export, MsbA;IPR027417:P-loop containing nucleoside triphosphatehydrolase;
long-mer415	Xyfp-LSV41.03-G1002	141821	141894	AACATTGGGACCCAACTGATAAGAAGCCGCTATGGTGCCATTGACGGCACCTCGGACGAAAGCTGACGCGCTTG	Xyfp-LSV41.03-G1002.139	Xyfp-LSV41.03-G1002.139	140584	141825	-	AutoIPR: IPR011925:Lipoprotein-releasing systemtransmembrane protein LolC/E; IPR025857:MacB-likeperiplasmic core domain;
long-mer415	Xyfp-LSV41.03-G1002	141821	141894	AACATTGGGACCCAACTGATAAGAAGCCGCTATGGTGCCATTGACGGCACCTCGGACGAAAGCTGACGCGCTTG	Xyfp-LSV41.03-G1002.140	Xyfp-LSV41.03-G1002.140	141850	142302	-	
long-mer416	Xyfp-LSV41.03-G1002	141950	142172	AACAGATACATACGGCAGTTACCCGGAACACGCCAAGAGACTGTCACCAACGGGCCGTACCAGGAGACGTGCAGTTCTGTAACCGGCATCTGGTTGACCAAGGGTGGCCCATCACCAGAAGGAATCAGCAAGACACAACAAGGCTGGCAAACAACACGGCGCAGCTCCCAAGCACCACCACAGGCAGCCAATAGGACACCGATCCAACGCAAGGTAACATTTA	Xyfp-LSV41.03-G1002.140	Xyfp-LSV41.03-G1002.140	141850	142302	-	
long-mer417	Xyfp-LSV41.03-G1002	142217	142254	AACAACGCAACCAACAGCCATTGAGACGGTGACCACTC	Xyfp-LSV41.03-G1002.140	Xyfp-LSV41.03-G1002.140	141850	142302	-	
long-mer417	Xyfp-LSV41.03-G1002	142217	142254	AACAACGCAACCAACAGCCATTGAGACGGTGACCACTC	Xyfp-LSV41.03-G1002.141	Xyfp-LSV41.03-G1002.141	142253	142501	-	AutoIPR: IPR005631:Flavinator of succinatedehydrogenase;
long-mer418	Xyfp-LSV41.03-G1002	142421	142718	GCGATCAAACAGGTGATCCAACTCACGCATCCCACGTCGGCTACGCCAACGTAGTTTGTTCCATTCAGCCGCTTCATCCATCTTCGGTTCCTCAGCAATAGCACACTGGCGACCGTAATAGTGCAAGCAACAGACGCTTCAACTCACCAACGCCAGTAATCCCATGGTTTGATGGCTACTGCATCCTATTGGCATTGCTTGGACTCAAGTACGACGCAGCAGCATCAGTTTTTTGATCTCACCAATGGCCTGGGCGGGATTCAATCCCTTCGGACAAGTTCGCGTGCAATTCATGATG	Xyfp-LSV41.03-G1002.142	Xyfp-LSV41.03-G1002.142	142625	143410	-	AutoIPR: IPR004489:Succinatedehydrogenase/fumarate reductase iron-sulphur protein;IPR009051:Alpha-helical ferredoxin; IPR012675:Beta-graspdomain; IPR017896:4Fe-4S ferredoxin-type, iron-sulphurbinding domain;
long-mer418	Xyfp-LSV41.03-G1002	142421	142718	GCGATCAAACAGGTGATCCAACTCACGCATCCCACGTCGGCTACGCCAACGTAGTTTGTTCCATTCAGCCGCTTCATCCATCTTCGGTTCCTCAGCAATAGCACACTGGCGACCGTAATAGTGCAAGCAACAGACGCTTCAACTCACCAACGCCAGTAATCCCATGGTTTGATGGCTACTGCATCCTATTGGCATTGCTTGGACTCAAGTACGACGCAGCAGCATCAGTTTTTTGATCTCACCAATGGCCTGGGCGGGATTCAATCCCTTCGGACAAGTTCGCGTGCAATTCATGATG	Xyfp-LSV41.03-G1002.141	Xyfp-LSV41.03-G1002.141	142253	142501	-	AutoIPR: IPR005631:Flavinator of succinatedehydrogenase;
long-mer419	Xyfp-LSV41.03-G1002	142909	142951	CGTCAAGCTTCTTGCGGTCCAAAGGAGACTGCAATCGCTCACG	Xyfp-LSV41.03-G1002.142	Xyfp-LSV41.03-G1002.142	142625	143410	-	AutoIPR: IPR004489:Succinatedehydrogenase/fumarate reductase iron-sulphur protein;IPR009051:Alpha-helical ferredoxin; IPR012675:Beta-graspdomain; IPR017896:4Fe-4S ferredoxin-type, iron-sulphurbinding domain;
long-mer420	Xyfp-LSV41.03-G1002	143831	143854	TCGCGAATCACCGCTGTCGGCGTG	Xyfp-LSV41.03-G1002.143	Xyfp-LSV41.03-G1002.143	143431	145221	-	AutoIPR: IPR014006:Succinatedehydrogenase/fumarate reductase, flavoprotein subunit;IPR015939:Fumarate reductase/succinate dehydrogenaseflavoprotein-like, C-terminal; IPR027477:Succinatedehydrogenase/fumarate reductase flavoprotein, catalyticdomain;
long-mer421	Xyfp-LSV41.03-G1002	145479	145521	AAAAATGCCAAAAACCATACTGCCAGCAATACTAATGCAATCG	Xyfp-LSV41.03-G1002.144	Xyfp-LSV41.03-G1002.144	145229	145612	-	AutoIPR: IPR000701:Succinatedehydrogenase/Fumarate reductase, transmembrane subunit;
long-mer422	Xyfp-LSV41.03-G1002	145532	145574	CTGCAACACAAAATGCCCAGTGCCCGCCTTAGCAGCACCTAGA	Xyfp-LSV41.03-G1002.144	Xyfp-LSV41.03-G1002.144	145229	145612	-	AutoIPR: IPR000701:Succinatedehydrogenase/Fumarate reductase, transmembrane subunit;
long-mer423	Xyfp-LSV41.03-G1002	147656	147698	GTGAGTGCCAAGGCACCACAGTGCAGATGTAAAAAAACCTCAT	Xyfp-LSV41.03-G1002.148	Xyfp-LSV41.03-G1002.148	147538	148632	-	AutoIPR: IPR003439:ABC transporter-like;IPR008995:Molybdate/tungstate binding, C-terminal;IPR012340:Nucleic acid-binding, OB-fold; IPR027417:P-loopcontaining nucleoside triphosphate hydrolase;
long-mer424	Xyfp-LSV41.03-G1002	148824	148866	TCCCTCCTCCACCAACCCAGCACTAGCACATACACCACCAAGC	NA
long-mer425	Xyfp-LSV41.03-G1002	148934	148976	GTTAACATCCGAATCCGAGACTAGGTCCATGCACAACACCCTC	Xyfp-LSV41.03-G1002.150	Xyfp-LSV41.03-G1002.150	148962	150395	+	AutoIPR: IPR001282:Glucose-6-phosphatedehydrogenase;
long-mer426	Xyfp-LSV41.03-G1002	149777	149819	CAGCGTGCGCGGACGCTACAGTGCGGGCACCATTAACAGCCAA	Xyfp-LSV41.03-G1002.150	Xyfp-LSV41.03-G1002.150	148962	150395	+	AutoIPR: IPR001282:Glucose-6-phosphatedehydrogenase;
long-mer427	Xyfp-LSV41.03-G1002	150120	150146	CTGCAGCCGCTGGAATTGGAGTTATCC	Xyfp-LSV41.03-G1002.150	Xyfp-LSV41.03-G1002.150	148962	150395	+	AutoIPR: IPR001282:Glucose-6-phosphatedehydrogenase;
long-mer428	Xyfp-LSV41.03-G1002	150445	150487	CCGCTTTGCGCTCGCCAACCCTACCCTAACCTCAGCACCACTG	Xyfp-LSV41.03-G1002.151	Xyfp-LSV41.03-G1002.151	150392	151405	+	AutoIPR: IPR003836:Glucokinase;
long-mer429	Xyfp-LSV41.03-G1002	150695	150737	CTGCACCTCATCAACGATTTTATTGCCCAAGCGATGGCCATCA	Xyfp-LSV41.03-G1002.151	Xyfp-LSV41.03-G1002.151	150392	151405	+	AutoIPR: IPR003836:Glucokinase;
long-mer430	Xyfp-LSV41.03-G1002	150845	150887	CTAGGCGTCGGCGGCCTGGTGCTTCGCAACGGCCGCTGCTATC	Xyfp-LSV41.03-G1002.151	Xyfp-LSV41.03-G1002.151	150392	151405	+	AutoIPR: IPR003836:Glucokinase;
long-mer431	Xyfp-LSV41.03-G1002	151180	151222	CCAAGGGGCTTGGGATGGCGTATTTCTGACAGGCGGCCTCGTT	Xyfp-LSV41.03-G1002.151	Xyfp-LSV41.03-G1002.151	150392	151405	+	AutoIPR: IPR003836:Glucokinase;
long-mer432	Xyfp-LSV41.03-G1002	151597	151635	TGGTCCAAGATCGACATCGGCTTAGTCGACGAACGCTGG	Xyfp-LSV41.03-G1002.152	Xyfp-LSV41.03-G1002.152	151402	152121	+	AutoIPR:IPR006148:Glucosamine/galactosamine-6-phosphateisomerase;
long-mer433	Xyfp-LSV41.03-G1002	151856	151924	TGGATCTCCCAAAAGCAATAAACACTCCCCAACCCTACGTAGCGCTCAATGCCACCGGCTGCCCCGGCG	Xyfp-LSV41.03-G1002.152	Xyfp-LSV41.03-G1002.152	151402	152121	+	AutoIPR:IPR006148:Glucosamine/galactosamine-6-phosphateisomerase;
long-mer434	Xyfp-LSV41.03-G1002	152236	152318	CTGCTCCATTCATAACCCACCACCCATGCGCCTACATCCCAACATTCAATCCGTCACCGACAATATCCGCCAACGCAGCGCCA	Xyfp-LSV41.03-G1002.153	Xyfp-LSV41.03-G1002.153	152261	154153	+	AutoIPR:IPR000581:Dihydroxy-acid/6-phosphogluconate dehydratase;IPR015928:Aconitase/3-isopropylmalate dehydratase,swivel;
long-mer435	Xyfp-LSV41.03-G1002	152402	152467	GCCCACGGCTTCGCCGCCTGCAGCACGACTGATAAAGAACGTCTGCGGGAAGCAATCACCCCGAAC	Xyfp-LSV41.03-G1002.153	Xyfp-LSV41.03-G1002.153	152261	154153	+	AutoIPR:IPR000581:Dihydroxy-acid/6-phosphogluconate dehydratase;IPR015928:Aconitase/3-isopropylmalate dehydratase,swivel;
long-mer436	Xyfp-LSV41.03-G1002	152510	152552	CAACCGTTTGAACATTACCCAAACATCATCCGTAACACCGCAC	Xyfp-LSV41.03-G1002.153	Xyfp-LSV41.03-G1002.153	152261	154153	+	AutoIPR:IPR000581:Dihydroxy-acid/6-phosphogluconate dehydratase;IPR015928:Aconitase/3-isopropylmalate dehydratase,swivel;
long-mer437	Xyfp-LSV41.03-G1002	152704	152771	CGCAGCGATCTACTTGGGCGTCTGCGACAAAATCGTCCCCGGCCTGTTGATCGGCGCATTGGCATTTG	Xyfp-LSV41.03-G1002.153	Xyfp-LSV41.03-G1002.153	152261	154153	+	AutoIPR:IPR000581:Dihydroxy-acid/6-phosphogluconate dehydratase;IPR015928:Aconitase/3-isopropylmalate dehydratase,swivel;
long-mer438	Xyfp-LSV41.03-G1002	152869	152911	GGCAACACGTGCTGAACTGCTTGCAGTCGAGGCAGCCTCCTAC	Xyfp-LSV41.03-G1002.153	Xyfp-LSV41.03-G1002.153	152261	154153	+	AutoIPR:IPR000581:Dihydroxy-acid/6-phosphogluconate dehydratase;IPR015928:Aconitase/3-isopropylmalate dehydratase,swivel;
long-mer439	Xyfp-LSV41.03-G1002	153226	153268	GGACGATATGGATCGCATCTCTCAAACCGTACCACTCCTGGCA	Xyfp-LSV41.03-G1002.153	Xyfp-LSV41.03-G1002.153	152261	154153	+	AutoIPR:IPR000581:Dihydroxy-acid/6-phosphogluconate dehydratase;IPR015928:Aconitase/3-isopropylmalate dehydratase,swivel;
long-mer440	Xyfp-LSV41.03-G1002	153550	153589	CCGTGCGCTCATCAAACTGTCCGCGGTTAAACCGGAATAC	Xyfp-LSV41.03-G1002.153	Xyfp-LSV41.03-G1002.153	152261	154153	+	AutoIPR:IPR000581:Dihydroxy-acid/6-phosphogluconate dehydratase;IPR015928:Aconitase/3-isopropylmalate dehydratase,swivel;
long-mer441	Xyfp-LSV41.03-G1002	153751	153793	ATTGCTGCAAAACCAAGGCCGACGGATCGCCCTGGTCACCGAT	Xyfp-LSV41.03-G1002.153	Xyfp-LSV41.03-G1002.153	152261	154153	+	AutoIPR:IPR000581:Dihydroxy-acid/6-phosphogluconate dehydratase;IPR015928:Aconitase/3-isopropylmalate dehydratase,swivel;
long-mer442	Xyfp-LSV41.03-G1002	153963	154005	CCCCAGCCCCAAACACAGCAAGCACAAGCAACGACCTGGGGCG	Xyfp-LSV41.03-G1002.153	Xyfp-LSV41.03-G1002.153	152261	154153	+	AutoIPR:IPR000581:Dihydroxy-acid/6-phosphogluconate dehydratase;IPR015928:Aconitase/3-isopropylmalate dehydratase,swivel;
long-mer443	Xyfp-LSV41.03-G1002	154048	154090	CCAAGGCGGACTCTCGATCTCGTGTGGTCCGAAACCTCCGGAC	Xyfp-LSV41.03-G1002.153	Xyfp-LSV41.03-G1002.153	152261	154153	+	AutoIPR:IPR000581:Dihydroxy-acid/6-phosphogluconate dehydratase;IPR015928:Aconitase/3-isopropylmalate dehydratase,swivel;
long-mer444	Xyfp-LSV41.03-G1002	154115	154157	AACGACACGCCAGAAGATCACACCACCCTAGCCCCCTGACAGA	Xyfp-LSV41.03-G1002.153	Xyfp-LSV41.03-G1002.153	152261	154153	+	AutoIPR:IPR000581:Dihydroxy-acid/6-phosphogluconate dehydratase;IPR015928:Aconitase/3-isopropylmalate dehydratase,swivel;
long-mer445	Xyfp-LSV41.03-G1002	155237	155279	CCGGCTGGCTCCACCAACGCATGCTCAACCAAAAACCAGGAAG	NA
long-mer446	Xyfp-LSV41.03-G1002	155372	155407	GGGGACGCCATATTCCCCCCCCTATGCAGGGGGTCA	NA
long-mer447	Xyfp-LSV41.03-G1002	156149	156191	TATAACAAATCAAGCATGGTCACTACATACCGATACTCTGCCC	NA
long-mer448	Xyfp-LSV41.03-G1002	157108	157150	GCTCAAATAGAAGGGAAGCAGTACTCTGGCCCGATACAACATA	Xyfp-LSV41.03-G1002.159	Xyfp-LSV41.03-G1002.159	157084	157293	+	
long-mer449	Xyfp-LSV41.03-G1002	157790	157832	CGATTATCACACAGCACCTAATACTATGTCTGCCAAGAAAAGA	NA
long-mer450	Xyfp-LSV41.03-G1002	158174	158214	GAAGCTACATTGATCAGTTAAGTTAATGTAAGAAAAAATAT	NA
long-mer451	Xyfp-LSV41.03-G1002	160915	160957	ACTTGCAATTTCAATCAACCATAAGTTCTAAGTAATGCGTATA	Xyfp-LSV41.03-G1002.164	Xyfp-LSV41.03-G1002.164	159602	160945	+	AutoIPR: IPR005017:Membrane protein, aromatichydrocarbon degradation;
long-mer452	Xyfp-LSV41.03-G1002	161754	161796	AAAGAGCATTGACGCTCTACGTAACTCCCTGGCATCTGTCCGT	Xyfp-LSV41.03-G1002.165	Xyfp-LSV41.03-G1002.165	161698	162270	+	AutoIPR: IPR002661:Ribosome recycling factor;IPR023584:Ribosome recycling factor domain;
long-mer453	Xyfp-LSV41.03-G1002	169556	169598	GTTGATCTCCAAAGTACGCTTGGGTAAACGGGTACGCATCCAC	Xyfp-LSV41.03-G1002.171	Xyfp-LSV41.03-G1002.171	169080	170096	+	AutoIPR: IPR007691:UDP-3-O-[3-hydroxymyristoyl]glucosamine N-acyltransferase LpxD;
long-mer454	Xyfp-LSV41.03-G1002	170974	171246	CTGCCACGTCGGTCACCACTGCATATTCTCTAACAACAGCACGCTGGGCGGACACGTCACGGTCGGTGATTGGGTGATCCTCGGTGGATTCGCTGCCATACACCAATTTTGCAGAATCGGAATGCACGCATTCATCAGCATGGGAGCGCTGATTAACGGCGATGTACCGCCATTCACCATCGCTGGTAGCGATGCATTCGCTCGTCCAAGAGGCATCAACAATGAAGGATTGAAACGACGCAACTTCGCTCCCGAACGCATCACCGCCATCAA	Xyfp-LSV41.03-G1002.173	Xyfp-LSV41.03-G1002.173	170597	171388	+	AutoIPR:IPR010137:Acyl-[acyl-carrier-protein]--UDP-N-acetylglucosamine O-acyltransferase; IPR029098:UdpN-acetylglucosamine O-acyltransferase, C-terminal;
long-mer455	Xyfp-LSV41.03-G1002	171251	171361	GCCTATCGCACCTTATACGTGACCGGACTACCACTGGCTGAAGCAAAACAGCAACTGATTGAACAAGCCAAAGACAACGACGACATCAAGGAACTCCTCCAATTCATCGAG	Xyfp-LSV41.03-G1002.173	Xyfp-LSV41.03-G1002.173	170597	171388	+	AutoIPR:IPR010137:Acyl-[acyl-carrier-protein]--UDP-N-acetylglucosamine O-acyltransferase; IPR029098:UdpN-acetylglucosamine O-acyltransferase, C-terminal;
long-mer456	Xyfp-LSV41.03-G1002	171371	171509	AGGCCGCTACTACGATGAACTTACCCTCAAAGCAGAAGATACCCACCGACTCCCCGTTACCGCACACCGAACTTACTCACCACGGTACCTTGACATGACCCAAGCGCCCCGCATCGCCCTCATCGCGGGTGAAGCATCA	Xyfp-LSV41.03-G1002.174	Xyfp-LSV41.03-G1002.174	171465	172622	+	AutoIPR: IPR003835:Glycosyl transferase, family19;
long-mer456	Xyfp-LSV41.03-G1002	171371	171509	AGGCCGCTACTACGATGAACTTACCCTCAAAGCAGAAGATACCCACCGACTCCCCGTTACCGCACACCGAACTTACTCACCACGGTACCTTGACATGACCCAAGCGCCCCGCATCGCCCTCATCGCGGGTGAAGCATCA	Xyfp-LSV41.03-G1002.173	Xyfp-LSV41.03-G1002.173	170597	171388	+	AutoIPR:IPR010137:Acyl-[acyl-carrier-protein]--UDP-N-acetylglucosamine O-acyltransferase; IPR029098:UdpN-acetylglucosamine O-acyltransferase, C-terminal;
long-mer457	Xyfp-LSV41.03-G1002	171552	171627	CACTTCCCTACCGCAGAATTCGTCGGCATCGGCGGGGACATGATGCGCTCGGCGGGCTGCCAAACTTGGTTTGACA	Xyfp-LSV41.03-G1002.174	Xyfp-LSV41.03-G1002.174	171465	172622	+	AutoIPR: IPR003835:Glycosyl transferase, family19;
long-mer458	Xyfp-LSV41.03-G1002	171641	171683	GGTTATGGGCCTGACCGAAGTGCTACGGCATCTGCCACGTCTT	Xyfp-LSV41.03-G1002.174	Xyfp-LSV41.03-G1002.174	171465	172622	+	AutoIPR: IPR003835:Glycosyl transferase, family19;
long-mer459	Xyfp-LSV41.03-G1002	171700	171756	AATTCTGCAAACGTGCACTGGATTGGCATCCCGACCTATTGATCGGTATTGACGCAC	Xyfp-LSV41.03-G1002.174	Xyfp-LSV41.03-G1002.174	171465	172622	+	AutoIPR: IPR003835:Glycosyl transferase, family19;
long-mer460	Xyfp-LSV41.03-G1002	171810	171852	GTTCATTACGTCAGTCCCTCGGTATGGGCTTGGCGTGAGAAAC	Xyfp-LSV41.03-G1002.174	Xyfp-LSV41.03-G1002.174	171465	172622	+	AutoIPR: IPR003835:Glycosyl transferase, family19;
long-mer461	Xyfp-LSV41.03-G1002	172121	172154	ACATCTACCAGGGCTGCATGTTGTCATCCCAGCT	Xyfp-LSV41.03-G1002.174	Xyfp-LSV41.03-G1002.174	171465	172622	+	AutoIPR: IPR003835:Glycosyl transferase, family19;
long-mer462	Xyfp-LSV41.03-G1002	173260	173302	CTTCGCTCCAGTACGCAAGATACTGACCCTTGAAGCCATCCAC	Xyfp-LSV41.03-G1002.175	Xyfp-LSV41.03-G1002.175	172679	173383	+	AutoIPR: IPR001352:Ribonuclease HII/HIII;IPR012337:Ribonuclease H-like domain;
long-mer463	Xyfp-LSV41.03-G1002	174675	174717	TTCAGTAGAACCAAATACCTCTCGTAATTCACAGCCAAAGCAA	Xyfp-LSV41.03-G1002.176	Xyfp-LSV41.03-G1002.176	174180	175532	-	AutoIPR: IPR000873:AMP-dependentsynthetase/ligase;
long-mer464	Xyfp-LSV41.03-G1002	175143	175185	CGGTATTGCACCATCTAATTCTGGAAAGATCTCGGGCAAGTGC	Xyfp-LSV41.03-G1002.176	Xyfp-LSV41.03-G1002.176	174180	175532	-	AutoIPR: IPR000873:AMP-dependentsynthetase/ligase;
long-mer465	Xyfp-LSV41.03-G1002	175634	175676	GCACAATACATTCTGAGCACCATTTCGATACATACAGCACACA	NA
long-mer466	Xyfp-LSV41.03-G1002	175833	175893	AACCGCAACAATAACGATATGGATCACTCTGAAAAATAACCCGGATAATTGTTTCAATGCA	NA
long-mer467	Xyfp-LSV41.03-G1002	175895	176207	GCTGAAATAGAACTGAACGAAGCACGTCCAGCAGCAAAGACATTCACCGAGTCAATATAAGAGTGATACCACTGAATCGATCACTGAAAACATAAAACATCACGCAACGAAAAAAATACCGTTATATTCCTTTTGAATTAAGCATTCCTTCTTAATTTTCTATAAATAATGACTCGGCAAACAACATACAGTCATTGGTGAACCACATAGAACATTCTAAAAATTCATTCATAACTTCCTGATTCGAAAAATAACGAGCAACTGTAAAATTCAAAAAAATAATTCCAATTACAAACCACTGAATCACTGCATA	Xyfp-LSV41.03-G1002.177	Xyfp-LSV41.03-G1002.177	176046	176327	-	
long-mer468	Xyfp-LSV41.03-G1002	176221	176263	CTCATTTCGCAGCCACACTCCCAAACTGGGTATCCAAGAAAAA	Xyfp-LSV41.03-G1002.177	Xyfp-LSV41.03-G1002.177	176046	176327	-	
long-mer469	Xyfp-LSV41.03-G1002	176584	176630	TATCTGCCTATAACTGATATCTCGCTATGAACACCCATCCCCAAACA	Xyfp-LSV41.03-G1002.178	Xyfp-LSV41.03-G1002.178	176610	178052	+	AutoIPR: IPR000043:Adenosylhomocysteinase;IPR016040:NAD(P)-binding domain;
long-mer470	Xyfp-LSV41.03-G1002	177131	177173	GATTAAACGCCTGCTCAAACGTATCGCCATTGAGCGCCCCGGC	Xyfp-LSV41.03-G1002.178	Xyfp-LSV41.03-G1002.178	176610	178052	+	AutoIPR: IPR000043:Adenosylhomocysteinase;IPR016040:NAD(P)-binding domain;
long-mer471	Xyfp-LSV41.03-G1002	177191	177233	CAACGACTGGAAGGGCGTGTCCGAAGAAACCACCACAGGTGTA	Xyfp-LSV41.03-G1002.178	Xyfp-LSV41.03-G1002.178	176610	178052	+	AutoIPR: IPR000043:Adenosylhomocysteinase;IPR016040:NAD(P)-binding domain;
long-mer472	Xyfp-LSV41.03-G1002	177237	177286	CGCCTGTACCAAATCGCTGCAGCCGGCACGCTGCTCGTACCTGCAATCAA	Xyfp-LSV41.03-G1002.178	Xyfp-LSV41.03-G1002.178	176610	178052	+	AutoIPR: IPR000043:Adenosylhomocysteinase;IPR016040:NAD(P)-binding domain;
long-mer473	Xyfp-LSV41.03-G1002	179353	179395	GACAGTAATCGATTCGCCCACTGGTGACCTGGATTCTCCGGAT	Xyfp-LSV41.03-G1002.179	Xyfp-LSV41.03-G1002.179	178158	181184	-	AutoIPR: IPR000531:TonB-dependent receptor,beta-barrel; IPR013784:Carbohydrate-binding-like fold;
long-mer474	Xyfp-LSV41.03-G1002	181631	181673	CCATAAATCTTATGGAACTCGAATTACCGCAGCCAATCGTTCT	NA
long-mer475	Xyfp-LSV41.03-G1002	182419	182459	GGATGGCGACTATTCTGGCCATCGACTGGCTCCGCCCCCAA	Xyfp-LSV41.03-G1002.182	Xyfp-LSV41.03-G1002.182	182253	182525	+	
long-mer476	Xyfp-LSV41.03-G1002	184542	184584	AATCGCACTCAACGACGTACTTGCCGAACTAGCCCCAGAATGG	Xyfp-LSV41.03-G1002.183	Xyfp-LSV41.03-G1002.183	183007	185598	+	AutoIPR: IPR022284:Glycerol-3-phosphateO-acyltransferase/Dihydroxyacetone phosphateacyltransferase;
long-mer477	Xyfp-LSV41.03-G1002	189120	189164	ATGTAGTCGCACATCACCCAAGGAGCTTCGCCATACGAGCACAAG	NA
long-mer478	Xyfp-LSV41.03-G1002	189323	189364	CGTGATTGACGACGTAATAAATGGCCCTACCTATGGATAAGC	NA
long-mer479	Xyfp-LSV41.03-G1002	190024	190060	ACCAAGCTGCCCCAAAACATATAAGGGCCCCTGGGTG	NA
long-mer480	Xyfp-LSV41.03-G1002	190119	190154	TACCGGAGGGGCTGCTATCGGTCTGACCAAAAGCAA	NA
long-mer481	Xyfp-LSV41.03-G1003	30	87	CCGCAAATCCAGAACCAATCCCCAGCAGACACANNNNAGTCAAGTCGGAACCCTTGAG	NA
long-mer482	Xyfp-LSV41.03-G1003	496	538	GTCATTAACAAGCCCGATGCCACACTGTGAAGTTAACAGTCCA	Xyfp-LSV41.03-G1003.2	Xyfp-LSV41.03-G1003.2	331	525	+	
long-mer483	Xyfp-LSV41.03-G1003	1276	1318	GCGTTCAACCTGCGCGAATTGAGCTACAGCGATCCGCATAAGC	NA
long-mer484	Xyfp-LSV41.03-G1003	5769	5811	GGCCAAAAGTGGAATGACGACCAGCACATATGGACCTGCCGCC	Xyfp-LSV41.03-G1003.7	Xyfp-LSV41.03-G1003.7	5493	6116	-	AutoIPR: IPR001977:Dephospho-CoA kinase;IPR027417:P-loop containing nucleoside triphosphatehydrolase;
long-mer485	Xyfp-LSV41.03-G1003	7130	7172	TTCCTGTTCATAGTACTCAGCAACTTTAAACAGCATCGCGTCC	Xyfp-LSV41.03-G1003.9	Xyfp-LSV41.03-G1003.9	6998	8389	-	AutoIPR: IPR003004:GspF/PilC family;
long-mer486	Xyfp-LSV41.03-G1003	7949	7991	ATCCAACGCCCCGACAATGGGAACACCGGCTTTCATCATCGTC	Xyfp-LSV41.03-G1003.9	Xyfp-LSV41.03-G1003.9	6998	8389	-	AutoIPR: IPR003004:GspF/PilC family;
long-mer487	Xyfp-LSV41.03-G1003	8469	8511	AAAGTTTATTCATTCGGGCATGATAATTTCTCTATGAAGCTTC	NA
long-mer488	Xyfp-LSV41.03-G1003	8556	8593	GGCAGCGTAGCAATAAACCCCACCCATGAATTCTCTTC	NA
long-mer489	Xyfp-LSV41.03-G1003	8734	8925	AATTATGTCGCCAGATCCCAAGTCACTGCGGCATTAGCCGACATCACCCCGGGCAAGGTGCAAGCCGAGTCTCTGATTGCTGATTCGAAGACTACAGACAAGCCAGCCGATATCGGACTGCGCCCCGACACCACTCGTTGTGGGATTACCGTTAAAGTCGATACCACCGGCCTTGCCAACATCACATGTACG	Xyfp-LSV41.03-G1003.10	Xyfp-LSV41.03-G1003.10	8641	9090	+	AutoIPR: IPR001082:Fimbrial protein pilin;
long-mer490	Xyfp-LSV41.03-G1003	9013	9177	GGAGGTCAGTGGACATGCAACTCCACTGTGTCATCCGATGCATTGAGGCCCTCAGGCTGCCTTGCCTCTACTAAATAATTAGTACACACAGCAACACGATCAATGCTGAGTAACCACGTTCAGCCTGATGTGATTGATCCCGACGAGAAGCCCGCCTTGATGGCG	Xyfp-LSV41.03-G1003.10	Xyfp-LSV41.03-G1003.10	8641	9090	+	AutoIPR: IPR001082:Fimbrial protein pilin;
long-mer491	Xyfp-LSV41.03-G1003	9195	9270	ATTCAATACATAGCTTTTATATTCAGTTGACATTTCAAAACCTCATTAATTATATTTTTTTACAGCTTAACATTAT	NA
long-mer492	Xyfp-LSV41.03-G1003	9342	9384	AACGCAATGCATTTCACTTTATTTCACCCGAAAATTTAATCAT	NA
long-mer493	Xyfp-LSV41.03-G1003	9492	9516	TTGGCGATGACTCTATCGACACCGC	NA
long-mer494	Xyfp-LSV41.03-G1003	9609	9639	GGAACACTTAATCTTGCTGAGTGCGGCATCT	NA
long-mer495	Xyfp-LSV41.03-G1003	9721	9763	CAATCACATGCACACGTTGTTATGCCCGGAAACCAAGATATCG	NA
long-mer496	Xyfp-LSV41.03-G1003	9872	9924	ACAACAGGACGTTGCCAAAGCTCACAGCACCACAGTGGATCCATGTTGCGTGC	NA
long-mer497	Xyfp-LSV41.03-G1003	10041	10090	ACGCAAGCAGTTATCAGCATCTCTAACCAATCCCCTGGATTGGCGATAGG	Xyfp-LSV41.03-G1003.11	Xyfp-LSV41.03-G1003.11	9945	10124	-	
long-mer498	Xyfp-LSV41.03-G1003	10110	10309	TGACGCTGCCATCATCAAGCTGCGTTCTCCTCCCATGCCGCAGCCATGCTTTGTATTGCGCCTCTTCAATATTGCGATGCATAACGCATAACGGCAGGGCCTGACTCAATACGGCATTTTTAACACGCCCATTCTCCAAAAGAGAAAGAGTGATAAAAATCAATCCTATTAATTGATATAAATCACATTATTGGCACACC	Xyfp-LSV41.03-G1003.11	Xyfp-LSV41.03-G1003.11	9945	10124	-	
long-mer499	Xyfp-LSV41.03-G1003	10478	10514	GTACCAAAATTATGTGGCCAGGTCTCAAGTCGCAGCG	Xyfp-LSV41.03-G1003.12	Xyfp-LSV41.03-G1003.12	10392	10832	+	AutoIPR: IPR001082:Fimbrial protein pilin;
long-mer500	Xyfp-LSV41.03-G1003	10629	10724	CTCGTTGTGGTGGACATCACAGCTGCTGGCGGCACAATCATATGTACGATGGTTGGTAATGGTCAGGTCAACAACCAAACTATCACCTTGACCCGC	Xyfp-LSV41.03-G1003.12	Xyfp-LSV41.03-G1003.12	10392	10832	+	AutoIPR: IPR001082:Fimbrial protein pilin;
long-mer501	Xyfp-LSV41.03-G1003	10833	10875	TTAACACCAGCAACAACCCGACTCACGGGTAAATGCCCACATT	NA
long-mer502	Xyfp-LSV41.03-G1003	11003	11045	AGTTCCTCAGCACCACACCACATGTTGAACGCTCTCTCTCTTG	NA
long-mer503	Xyfp-LSV41.03-G1003	11103	11149	CACATCTGGGCTGGCCATCGCCGACAGCAACATCCCTCACTCAAGCA	NA
long-mer504	Xyfp-LSV41.03-G1003	11221	11257	CTAAGGTTTAAAGAATAAAAATCAGCTGGACTCTCCC	NA
long-mer505	Xyfp-LSV41.03-G1003	11330	11397	CGACTCTGGAAAATATCCAGGGCGAAGGACCCTTGACCGGGATGCTTCTATAAGAACAGCCGCAGGTT	NA
long-mer506	Xyfp-LSV41.03-G1003	11459	11501	CACACGTTAACAACACGCAGGGCAGTAGAATCATCTTCACAAT	NA
long-mer507	Xyfp-LSV41.03-G1003	12123	12165	AGGAGCGGCGCGCTCAGCTCCACATTGGAGGAAGAGGATAACG	Xyfp-LSV41.03-G1003.13	Xyfp-LSV41.03-G1003.13	11673	13406	+	AutoIPR: IPR013374:ATPase, type IV, pilusassembly, PilB; IPR027417:P-loop containing nucleosidetriphosphate hydrolase;
long-mer508	Xyfp-LSV41.03-G1003	12192	12234	GGAGACGACGACGGGGCCAGTAGCGATACAGGGATTGATGCCA	Xyfp-LSV41.03-G1003.13	Xyfp-LSV41.03-G1003.13	11673	13406	+	AutoIPR: IPR013374:ATPase, type IV, pilusassembly, PilB; IPR027417:P-loop containing nucleosidetriphosphate hydrolase;
long-mer509	Xyfp-LSV41.03-G1003	12506	12548	AGTCGATTTCCGCGTCAGCACATTGCCAACGCTGTTCGGCGAG	Xyfp-LSV41.03-G1003.13	Xyfp-LSV41.03-G1003.13	11673	13406	+	AutoIPR: IPR013374:ATPase, type IV, pilusassembly, PilB; IPR027417:P-loop containing nucleosidetriphosphate hydrolase;
long-mer510	Xyfp-LSV41.03-G1003	12662	12704	AATGGTATTGGTCACTGGTCCAACCGGTTCGGGCAAGACAGTG	Xyfp-LSV41.03-G1003.13	Xyfp-LSV41.03-G1003.13	11673	13406	+	AutoIPR: IPR013374:ATPase, type IV, pilusassembly, PilB; IPR027417:P-loop containing nucleosidetriphosphate hydrolase;
long-mer511	Xyfp-LSV41.03-G1003	13064	13106	GGCACGGAGATTGTGCAATAAATGCAAGCGCCCGGTTCAATTG	Xyfp-LSV41.03-G1003.13	Xyfp-LSV41.03-G1003.13	11673	13406	+	AutoIPR: IPR013374:ATPase, type IV, pilusassembly, PilB; IPR027417:P-loop containing nucleosidetriphosphate hydrolase;
long-mer512	Xyfp-LSV41.03-G1003	13142	13184	AGAACAAATTGATGCGGGGCTAGAATTATACGAGCCTGTCGGT	Xyfp-LSV41.03-G1003.13	Xyfp-LSV41.03-G1003.13	11673	13406	+	AutoIPR: IPR013374:ATPase, type IV, pilusassembly, PilB; IPR027417:P-loop containing nucleosidetriphosphate hydrolase;
long-mer513	Xyfp-LSV41.03-G1003	13604	13656	TTTGAATGGCAGCACGTTCCAACTGCTCCATATACGACGGTAAGGCAGCCGGC	Xyfp-LSV41.03-G1003.14	Xyfp-LSV41.03-G1003.14	13500	14912	-	AutoIPR: IPR010114:Signal transduction responseregulator, nitrogen regulation NR(I); IPR011006:CheY-likesuperfamily; IPR025662:Sigma-54 interaction domain,ATP-binding site 1; IPR025944:Sigma-54 interactiondomain, conserved site; IPR027417:P-loop containingnucleoside triphosphate hydrolase;
long-mer514	Xyfp-LSV41.03-G1003	14967	14993	CGCACAGCAACGCATCGAAGATGCCAA	NA
long-mer515	Xyfp-LSV41.03-G1003	15059	15101	CTCTAAATGCGAAAGAATGTGCATGAAATACCGGGGCACTCAC	Xyfp-LSV41.03-G1003.15	Xyfp-LSV41.03-G1003.15	15098	16708	-	AutoIPR: IPR004358:Signal transductionhistidine kinase-related protein, C-terminal;IPR005467:Signal transduction histidine kinase, core;IPR022510:Sortase system, histidine kinase;
long-mer516	Xyfp-LSV41.03-G1003	18703	18745	CGGGCTGAACTTCGTTGATGCACTAAAACTATTCAATAACGAC	Xyfp-LSV41.03-G1003.17	Xyfp-LSV41.03-G1003.17	18149	19021	+	AutoIPR: IPR005810:Succinyl-CoA ligase, alphasubunit; IPR016040:NAD(P)-binding domain;IPR016102:Succinyl-CoA synthetase-like;
long-mer517	Xyfp-LSV41.03-G1003	19357	19384	TCACCGGCACCGGCACCGGCACCGGCAT	Xyfp-LSV41.03-G1003.18	Xyfp-LSV41.03-G1003.18	19288	19911	+	
long-mer518	Xyfp-LSV41.03-G1003	25239	25281	ATAGGACTTCGTCGGTGGCACGTAATAGGACGGCAGCAACCAG	Xyfp-LSV41.03-G1003.21	Xyfp-LSV41.03-G1003.21	25048	27729	-	AutoIPR: IPR005743:DNA gyrase, subunit A;IPR024946:Arginine repressor C-terminal-like domain;
long-mer519	Xyfp-LSV41.03-G1003	28156	28197	GGCAACCACCATGAATTTAAGTCCATGATAGCGAGCGGTAAT	Xyfp-LSV41.03-G1003.22	Xyfp-LSV41.03-G1003.22	27922	28986	-	AutoIPR: IPR000649:Initiation factor2B-related; IPR005251:Methylthioribose-1-phosphateisomerase; IPR027363:Methylthioribose-1-phosphateisomerase-like, N-terminal domain;
long-mer520	Xyfp-LSV41.03-G1003	28873	28915	CTCGACCACAAACGGCAATTTACGCTGGTCAAGTAATTTCAGG	Xyfp-LSV41.03-G1003.22	Xyfp-LSV41.03-G1003.22	27922	28986	-	AutoIPR: IPR000649:Initiation factor2B-related; IPR005251:Methylthioribose-1-phosphateisomerase; IPR027363:Methylthioribose-1-phosphateisomerase-like, N-terminal domain;
long-mer521	Xyfp-LSV41.03-G1003	30136	30178	GGTTCGTCAAGAGGCATCTGCAGCAATCCGCGTGCGGCACGGA	Xyfp-LSV41.03-G1003.24	Xyfp-LSV41.03-G1003.24	30006	30956	-	AutoIPR: IPR004364:Aminoacyl-tRNA synthetase,class II (D/K/N); IPR004525:Elongation factorP--(R)-beta-lysine ligase; IPR018150:Aminoacyl-tRNAsynthetase, class II (D/K/N)-like;
long-mer522	Xyfp-LSV41.03-G1003	30297	30339	ATCGGAACGGATACGCGCCAAAGCACACTGTGTGGCTGGCCAG	Xyfp-LSV41.03-G1003.24	Xyfp-LSV41.03-G1003.24	30006	30956	-	AutoIPR: IPR004364:Aminoacyl-tRNA synthetase,class II (D/K/N); IPR004525:Elongation factorP--(R)-beta-lysine ligase; IPR018150:Aminoacyl-tRNAsynthetase, class II (D/K/N)-like;
long-mer523	Xyfp-LSV41.03-G1003	31007	31049	GTAGCCTAATGCTAGGTAGAAACGCTTGGCGGCGTTGTTATGG	Xyfp-LSV41.03-G1003.25	Xyfp-LSV41.03-G1003.25	30953	31447	-	AutoIPR: IPR016181:Acyl-CoA N-acyltransferase;
long-mer524	Xyfp-LSV41.03-G1003	31615	31657	GCGGCTTCACGGGTCAATGACACTAATTTGCCTGTCAGTACGA	Xyfp-LSV41.03-G1003.26	Xyfp-LSV41.03-G1003.26	31437	33932	-	AutoIPR: IPR001679:NAD-dependent DNA ligase;IPR020923:DNA ligase B;
long-mer525	Xyfp-LSV41.03-G1003	34308	34350	TGCAACATCAGTGCGATGTGGTGGCATGCGGCGGAAGGACTCT	Xyfp-LSV41.03-G1003.27	Xyfp-LSV41.03-G1003.27	34218	34436	+	
long-mer526	Xyfp-LSV41.03-G1003	34433	34462	GTGATGTGATCAGCAAGCAGTGGGATTGGA	Xyfp-LSV41.03-G1003.27	Xyfp-LSV41.03-G1003.27	34218	34436	+	
long-mer527	Xyfp-LSV41.03-G1003	35131	35153	GATTGGTGGGCCGCTTGCCTAAC	Xyfp-LSV41.03-G1003.28	Xyfp-LSV41.03-G1003.28	34679	35410	-	AutoIPR: IPR011919:Cell division protein ZipA;
long-mer528	Xyfp-LSV41.03-G1003	37434	37464	CATGGCGGCGCCTTGTTCCTGGCCAAGGGCA	Xyfp-LSV41.03-G1003.29	Xyfp-LSV41.03-G1003.29	35469	38972	-	AutoIPR: IPR003395:RecF/RecN/SMC, N-terminal;IPR024704:Structural maintenance of chromosomes protein;IPR027417:P-loop containing nucleoside triphosphatehydrolase;
long-mer529	Xyfp-LSV41.03-G1003	38148	38175	GGAGGTCTCGATCCGCATCTCGGCTTCA	Xyfp-LSV41.03-G1003.29	Xyfp-LSV41.03-G1003.29	35469	38972	-	AutoIPR: IPR003395:RecF/RecN/SMC, N-terminal;IPR024704:Structural maintenance of chromosomes protein;IPR027417:P-loop containing nucleoside triphosphatehydrolase;
long-mer530	Xyfp-LSV41.03-G1003	39377	39419	TTACCTTCGGTGGAGGCATGCTCAGACACCGTCACACTGGCGC	Xyfp-LSV41.03-G1003.30	Xyfp-LSV41.03-G1003.30	39190	39639	-	AutoIPR: IPR000244:Ribosomal protein L9;
long-mer531	Xyfp-LSV41.03-G1003	44497	44539	GAATAGCGTCTATTTCCCTTCTTCAGGCCAAGCACTGATCGAA	Xyfp-LSV41.03-G1003.36	Xyfp-LSV41.03-G1003.36	44261	45001	+	AutoIPR: IPR003439:ABC transporter-like;IPR027417:P-loop containing nucleoside triphosphatehydrolase;
long-mer532	Xyfp-LSV41.03-G1003	46675	46717	CAATACCACCGTGACGCGCCCACTCCTAAGACAACATCGGCTG	Xyfp-LSV41.03-G1003.39	Xyfp-LSV41.03-G1003.39	45941	46996	+	AutoIPR: IPR005720:Dihydroorotate dehydrogenasedomain; IPR012135:Dihydroorotate dehydrogenase, class 1/2; IPR013785:Aldolase-type TIM barrel;
long-mer533	Xyfp-LSV41.03-G1003	47922	47964	GGTTAACTACGGCGAAGCAACAGGCGCCGAGCTGCTGGCGCTG	Xyfp-LSV41.03-G1003.40	Xyfp-LSV41.03-G1003.40	46993	48048	+	AutoIPR:IPR003170:UDP-N-acetylenolpyruvoylglucosamine reductase;IPR016166:FAD-binding, type 2;
long-mer534	Xyfp-LSV41.03-G1003	48040	48082	CAATGGTGACTCAGGGACAGCGGCCGCTACGTGCAGCAATGCT	Xyfp-LSV41.03-G1003.40	Xyfp-LSV41.03-G1003.40	46993	48048	+	AutoIPR:IPR003170:UDP-N-acetylenolpyruvoylglucosamine reductase;IPR016166:FAD-binding, type 2;
long-mer534	Xyfp-LSV41.03-G1003	48040	48082	CAATGGTGACTCAGGGACAGCGGCCGCTACGTGCAGCAATGCT	Xyfp-LSV41.03-G1003.41	Xyfp-LSV41.03-G1003.41	48042	48977	+	AutoIPR: IPR000620:EamA domain;
long-mer535	Xyfp-LSV41.03-G1003	48350	48392	CTACTCCACCCCGCTGTTTGCAACCATTCTAGCCTCCCTATGG	Xyfp-LSV41.03-G1003.41	Xyfp-LSV41.03-G1003.41	48042	48977	+	AutoIPR: IPR000620:EamA domain;
long-mer536	Xyfp-LSV41.03-G1003	48536	48581	TACAATCCAAATGAAGCAACTGTCACACCTTGATCCACCAGATACC	Xyfp-LSV41.03-G1003.41	Xyfp-LSV41.03-G1003.41	48042	48977	+	AutoIPR: IPR000620:EamA domain;
long-mer537	Xyfp-LSV41.03-G1003	48679	48741	TCGCCACCGGCATATTCGGCATGATAGGGCAGCTCCTGTGGGTCCGCGCATTACGCCTGGGAG	Xyfp-LSV41.03-G1003.41	Xyfp-LSV41.03-G1003.41	48042	48977	+	AutoIPR: IPR000620:EamA domain;
long-mer538	Xyfp-LSV41.03-G1003	48882	48933	CATCGAGAAGCAGTGCTGGCAAGACGCACCACGGCCGAAACGATACAAAAAG	Xyfp-LSV41.03-G1003.41	Xyfp-LSV41.03-G1003.41	48042	48977	+	AutoIPR: IPR000620:EamA domain;
long-mer539	Xyfp-LSV41.03-G1003	48946	48988	ACGGAATCAATCGCGCTCAGGATCCGTCCTAGAGCGCAATGCT	Xyfp-LSV41.03-G1003.42	Xyfp-LSV41.03-G1003.42	48952	49659	-	AutoIPR: IPR000326:Phosphatidic acidphosphatase type 2/haloperoxidase;
long-mer539	Xyfp-LSV41.03-G1003	48946	48988	ACGGAATCAATCGCGCTCAGGATCCGTCCTAGAGCGCAATGCT	Xyfp-LSV41.03-G1003.41	Xyfp-LSV41.03-G1003.41	48042	48977	+	AutoIPR: IPR000620:EamA domain;
long-mer540	Xyfp-LSV41.03-G1003	49048	49117	CGCACTCCAGCCGCCAAGAATATCGGAAGGGTAATGCACACCGAGATAGAGACGTGAAGCACTCAACAGC	Xyfp-LSV41.03-G1003.42	Xyfp-LSV41.03-G1003.42	48952	49659	-	AutoIPR: IPR000326:Phosphatidic acidphosphatase type 2/haloperoxidase;
long-mer541	Xyfp-LSV41.03-G1003	49339	49381	AGCAAACCCAGCGACATACCAGCGCCGCTGCCCCAACAGGATC	Xyfp-LSV41.03-G1003.42	Xyfp-LSV41.03-G1003.42	48952	49659	-	AutoIPR: IPR000326:Phosphatidic acidphosphatase type 2/haloperoxidase;
long-mer542	Xyfp-LSV41.03-G1003	49450	49498	GGCATCAAGATTCGGCGAGGCAAGGGTTCGTATCCAATACAACAACGGC	Xyfp-LSV41.03-G1003.42	Xyfp-LSV41.03-G1003.42	48952	49659	-	AutoIPR: IPR000326:Phosphatidic acidphosphatase type 2/haloperoxidase;
long-mer543	Xyfp-LSV41.03-G1003	53122	53164	CACACAGCAGGGGTGTACCACAGCTCCTCAAACAAACACACGA	NA
long-mer544	Xyfp-LSV41.03-G1003	55080	55122	TCGCTATGCACACACGGTTCTACGGGCTTCTTACCTTAAAGAA	NA
long-mer545	Xyfp-LSV41.03-G1003	55284	55309	GGAATTCTAGCTGCTGAACCACGCCT	NA
long-mer546	Xyfp-LSV41.03-G1003	56113	56155	CTTCAAACAAATGATTGACCATGGTTTTTCCAGCGAAGGGCAA	Xyfp-LSV41.03-G1003.49	Xyfp-LSV41.03-G1003.49	55964	57724	+	AutoIPR: IPR011918:ABC transporter,ATP-binding/permease protein; IPR022514:NHPM bacteriocinsystem ABC transporter, peptidase/ATP-binding protein;IPR027417:P-loop containing nucleoside triphosphatehydrolase;
long-mer547	Xyfp-LSV41.03-G1003	56596	56638	ACTGCGTGCTTTACGTACAGTACAAGCCTATGCACGTGAACAT	Xyfp-LSV41.03-G1003.49	Xyfp-LSV41.03-G1003.49	55964	57724	+	AutoIPR: IPR011918:ABC transporter,ATP-binding/permease protein; IPR022514:NHPM bacteriocinsystem ABC transporter, peptidase/ATP-binding protein;IPR027417:P-loop containing nucleoside triphosphatehydrolase;
long-mer548	Xyfp-LSV41.03-G1003	57867	57909	TACAACTGAATCACAACATGCTTCACCGTAAATAGCATCAACA	NA
long-mer549	Xyfp-LSV41.03-G1003	58008	58067	TTTGTCGATCAAAACAGAAGTACTACTGAATTTGAGCCTCACCCCGCCCAGCGAAAATAA	NA
long-mer550	Xyfp-LSV41.03-G1003	58183	58225	GACAGCAATATTCGGAAAATAACAAGACAAAGCGCCGCTGCAT	NA
long-mer551	Xyfp-LSV41.03-G1003	58314	58383	CGCAAAATACAGATTTACCACCCCCCCTAACCCGATCGTCCTCCCCCCCCCCCCCGAGTCATCAAGACTT	NA
long-mer552	Xyfp-LSV41.03-G1003	58584	58644	CATGCAACACATCGCACATCAGCGAATGGACCTGTACAGATTCCTGCATTACTGACACCTA	NA
long-mer553	Xyfp-LSV41.03-G1003	58646	58688	CAACGACACCAACTACGCATCAATCACCACCTGTCACCTGCTG	NA
long-mer554	Xyfp-LSV41.03-G1003	58721	58763	CCATGTACTGCGCTCGCGGATTAATTGCCACCTTGAATAAGGA	NA
long-mer555	Xyfp-LSV41.03-G1003	59675	59717	TTGGCCTAGGCAGTAACGTACGCATTGAGCAAGCCGACGCTTT	Xyfp-LSV41.03-G1003.50	Xyfp-LSV41.03-G1003.50	59305	59961	+	AutoIPR:IPR000682:Protein-L-isoaspartate(D-aspartate)O-methyltransferase;IPR029063:S-adenosyl-L-methionine-dependentmethyltransferase;
long-mer556	Xyfp-LSV41.03-G1003	60191	60233	GCACGTAGCCGCACTGAATACAACGGTATCAGCGGATCAGCCA	Xyfp-LSV41.03-G1003.51	Xyfp-LSV41.03-G1003.51	59984	61342	+	AutoIPR: IPR003423:Outer membrane effluxprotein;
long-mer557	Xyfp-LSV41.03-G1003	62756	62798	AGAGCAGGATTACATGTAAAATCTGACGCAATCACTGAAATAT	NA
long-mer558	Xyfp-LSV41.03-G1003	69223	69265	CTCGCGCGCATCACTGGCCTGTAAGGATTCAAATTCACCCTTA	Xyfp-LSV41.03-G1003.57	Xyfp-LSV41.03-G1003.57	68638	69438	-	AutoIPR: IPR011006:CheY-like superfamily;IPR011879:Signal transduction response regulator,phosphate regulon transcriptional regulatory proteinPhoB;
long-mer559	Xyfp-LSV41.03-G1003	70197	70239	TCCCGGGACATTAGGTCAACCCCCCCCCCCGTGAGTCCCTTTT	Xyfp-LSV41.03-G1003.58	Xyfp-LSV41.03-G1003.58	69416	71122	-	AutoIPR: IPR001915:Peptidase M48;IPR011990:Tetratricopeptide-like helical domain;
long-mer560	Xyfp-LSV41.03-G1003	71008	71050	CGAGAGCAGTGGCAATAGCAAATGATAGTCGGCGCAAAGTGAA	Xyfp-LSV41.03-G1003.58	Xyfp-LSV41.03-G1003.58	69416	71122	-	AutoIPR: IPR001915:Peptidase M48;IPR011990:Tetratricopeptide-like helical domain;
long-mer561	Xyfp-LSV41.03-G1003	71727	71785	GCCCTCCCCAACGCCTTCTGGGACGATGCCAACCCAGTCTGCGCACGAGTTAAACGGCA	NA
long-mer562	Xyfp-LSV41.03-G1003	75047	75089	ACTTGGAGTTATGCGCAATTAACTGCTCACATTGGGCGACCAA	Xyfp-LSV41.03-G1003.64	Xyfp-LSV41.03-G1003.64	74759	75277	+	AutoIPR: IPR008332:Methylguanine DNAmethyltransferase, ribonuclease-like domain;IPR011991:Winged helix-turn-helix DNA-binding domain;
long-mer563	Xyfp-LSV41.03-G1003	76945	76986	AAAAGGAAAGGCGATGCACTGAAAAGTACCTTTCAAGTACGC	NA
long-mer564	Xyfp-LSV41.03-G1003	77090	77141	GCTTGTCGGGCAACCACTCGCCGACTCAGACAACTGATCTAGAATTGCACGC	NA
long-mer565	Xyfp-LSV41.03-G1003	77359	77401	CAATGCATTGCACTTAACGCCCAGCTTGCCAAAGCATGGCCAG	Xyfp-LSV41.03-G1003.66	Xyfp-LSV41.03-G1003.66	77161	77484	+	AutoIPR: IPR000813:7Fe ferredoxin;IPR017896:4Fe-4S ferredoxin-type, iron-sulphur bindingdomain; IPR022569:Ferredoxin, C-terminal;
long-mer566	Xyfp-LSV41.03-G1003	77663	77737	ACCACACAATGGATCTTGATGCGGGTGCCTGGAATGGGGATTTCGATCTTCTTAATACCACGACTCACCCATTGC	Xyfp-LSV41.03-G1003.67	Xyfp-LSV41.03-G1003.67	77530	79023	-	
long-mer567	Xyfp-LSV41.03-G1003	77851	77875	ATCCGATTCACTCCCAGGTGCGCCG	Xyfp-LSV41.03-G1003.67	Xyfp-LSV41.03-G1003.67	77530	79023	-	
long-mer568	Xyfp-LSV41.03-G1003	77953	77995	CCCCTGACGCTGGTGATCACCTAAGCCCCAATCATCGTTACGC	Xyfp-LSV41.03-G1003.67	Xyfp-LSV41.03-G1003.67	77530	79023	-	
long-mer569	Xyfp-LSV41.03-G1003	78045	78190	GCTTCCGATCTCCTGAAGGCGCTTGTACTGAGGTGGATGCAACCGTCACTGGGACTGACGAAGGCATGTCAACAGAAGGTTGCGCCGGTACAGCCACGGCGGGCAACTCACGCTGATGAACCTGCACTTCACGCAGTTCTTTGGGA	Xyfp-LSV41.03-G1003.67	Xyfp-LSV41.03-G1003.67	77530	79023	-	
long-mer570	Xyfp-LSV41.03-G1003	78247	78289	AATCACAACATCACGCTCACGTACGCTCGGAATAGGCACACGC	Xyfp-LSV41.03-G1003.67	Xyfp-LSV41.03-G1003.67	77530	79023	-	
long-mer571	Xyfp-LSV41.03-G1003	78349	78400	GATCTGCACCTCACGTTGCCGTACTTGCGGTAGCAAATGCTCACGTATCCGG	Xyfp-LSV41.03-G1003.67	Xyfp-LSV41.03-G1003.67	77530	79023	-	
long-mer572	Xyfp-LSV41.03-G1003	78750	78771	CCTCATCACTTGAAGGCGGCAG	Xyfp-LSV41.03-G1003.67	Xyfp-LSV41.03-G1003.67	77530	79023	-	
long-mer573	Xyfp-LSV41.03-G1003	78837	78879	TAAACACCGCAACCCAATGCAATAGCCACTCATCACGCGGACG	Xyfp-LSV41.03-G1003.67	Xyfp-LSV41.03-G1003.67	77530	79023	-	
long-mer574	Xyfp-LSV41.03-G1003	78901	78943	CAAGCTTCGAAACGCCCGAAAATATCCTAACGCCAGCTCGTCT	Xyfp-LSV41.03-G1003.67	Xyfp-LSV41.03-G1003.67	77530	79023	-	
long-mer575	Xyfp-LSV41.03-G1003	79164	79206	GTATGGAGCCGCACCTGTGCTATGGTCGGTCGCATCACGCACT	Xyfp-LSV41.03-G1003.68	Xyfp-LSV41.03-G1003.68	79140	79739	-	AutoIPR: IPR017726:Fe/S biogenesis proteinNfuA;
long-mer576	Xyfp-LSV41.03-G1003	79317	79383	TCCTTCTGCAGAAACCTCCTGCACCTCCACTCGTCCACCATGTGAGGCTAATTGCGGGTTAATCTCG	Xyfp-LSV41.03-G1003.68	Xyfp-LSV41.03-G1003.68	79140	79739	-	AutoIPR: IPR017726:Fe/S biogenesis proteinNfuA;
long-mer577	Xyfp-LSV41.03-G1003	79620	79725	TGCGTCGGCACGCGCGGTGCCGGGATCCACCGCACTCAAACGCACCCCCATACCAGGCACACCCTCACGTTGGATCAATTTAAGGAAGTGGGCCTTGGCCCTGTCA	Xyfp-LSV41.03-G1003.68	Xyfp-LSV41.03-G1003.68	79140	79739	-	AutoIPR: IPR017726:Fe/S biogenesis proteinNfuA;
long-mer578	Xyfp-LSV41.03-G1003	79733	79765	GGATCATGTGGGTTATTCTAACTTCACTTAGTA	Xyfp-LSV41.03-G1003.68	Xyfp-LSV41.03-G1003.68	79140	79739	-	AutoIPR: IPR017726:Fe/S biogenesis proteinNfuA;
long-mer579	Xyfp-LSV41.03-G1003	79781	79823	CCTAGTATGCACATACTAATGCCACCAGCATGTGCACCAGGAT	NA
long-mer580	Xyfp-LSV41.03-G1003	79870	79897	GCGAGAAAAAAAAGAACACAAGCTCGGC	Xyfp-LSV41.03-G1003.69	Xyfp-LSV41.03-G1003.69	79829	80179	+	AutoIPR: IPR001533:Transcriptionalcoactivator/pterin dehydratase;
long-mer581	Xyfp-LSV41.03-G1003	80172	80250	GAATCTGACATCGCCATGAAACTGCTGCATTTTGCTGCCCTGGCGGCACTATTGCTGACACTTGATGCCTGTAACAAGC	Xyfp-LSV41.03-G1003.70	Xyfp-LSV41.03-G1003.70	80127	80600	+	AutoIPR: IPR006260:TonB, C-terminal;
long-mer581	Xyfp-LSV41.03-G1003	80172	80250	GAATCTGACATCGCCATGAAACTGCTGCATTTTGCTGCCCTGGCGGCACTATTGCTGACACTTGATGCCTGTAACAAGC	Xyfp-LSV41.03-G1003.69	Xyfp-LSV41.03-G1003.69	79829	80179	+	AutoIPR: IPR001533:Transcriptionalcoactivator/pterin dehydratase;
long-mer582	Xyfp-LSV41.03-G1003	80309	80351	CCCCAAGTATCCGGAGCAACTGGCCTGCGCCGGTATCGGCGGA	Xyfp-LSV41.03-G1003.70	Xyfp-LSV41.03-G1003.70	80127	80600	+	AutoIPR: IPR006260:TonB, C-terminal;
long-mer583	Xyfp-LSV41.03-G1003	80617	80639	GACCTCACAGCAGCGTTCTAACC	NA
long-mer584	Xyfp-LSV41.03-G1003	85417	85459	AGCGATACGGCAGCTCGCCCAGCAGCCACTGATGTGCTGGTTG	Xyfp-LSV41.03-G1003.73	Xyfp-LSV41.03-G1003.73	82405	85803	+	AutoIPR: IPR012340:Nucleic acid-binding,OB-fold; IPR019307:RNA-binding protein AU-1/RibonucleaseE/G;
long-mer585	Xyfp-LSV41.03-G1003	88998	89044	ACGAGAGAACTCCCTCTATAAACATAGTACCCAAGTCTCATTAATGA	Xyfp-LSV41.03-G1003.76	Xyfp-LSV41.03-G1003.76	88643	89041	+	AutoIPR: IPR011006:CheY-like superfamily;
long-mer586	Xyfp-LSV41.03-G1003	89050	89123	AGTGGAATTTAAAATTAAAAATCGAAAATATTTAAATAAATTCAATGGTGCACCAGAAATCAAAAGATCCCTAA	NA
long-mer587	Xyfp-LSV41.03-G1003	89254	89296	TTATAATTTTCTCAACTCCATCACATTAAAAAAGACCCACCCA	NA
long-mer588	Xyfp-LSV41.03-G1003	89370	89412	CGAGAAACTCAAGATATAAACAATGTTCCAGGAAAGCAAGAAA	NA
long-mer589	Xyfp-LSV41.03-G1003	89720	89754	CATGTAAATACTGAAAAAAAAATCCTTCAGTACAT	NA
long-mer590	Xyfp-LSV41.03-G1003	89921	89964	GTACCCTTACCGCGTACGCAAGAATTCGACACCATTAAAAATAA	NA
long-mer591	Xyfp-LSV41.03-G1003	92904	92946	ACGCGCCTTGATCCCTTGCCGTATCCACACCTCTTCCTGAGCC	Xyfp-LSV41.03-G1003.80	Xyfp-LSV41.03-G1003.80	91848	93719	-	AutoIPR: IPR003439:ABC transporter-like;IPR027417:P-loop containing nucleoside triphosphatehydrolase;
long-mer592	Xyfp-LSV41.03-G1003	93801	93843	AAGCAACTCAATACAACCCACGCCACCATACAATTGCCGAGAC	NA
long-mer593	Xyfp-LSV41.03-G1003	95347	95389	AACACCTCGACGAAACGTGGAATCACCAGTTCCTCTGCATCGA	Xyfp-LSV41.03-G1003.81	Xyfp-LSV41.03-G1003.81	93999	95576	-	AutoIPR: IPR003846:Uncharacterised proteinfamily UPF0061;
long-mer594	Xyfp-LSV41.03-G1003	96457	96498	CTCTCACCATCGCTACCACATTAAGAGCACTCTGTAGAGCAA	NA
long-mer595	Xyfp-LSV41.03-G1003	97331	97357	GCAGCATGGCTAGCCCCCCCCTCTTAG	NA
long-mer596	Xyfp-LSV41.03-G1003	98351	98393	ATAAATTCGATGCGTGTCACGCAAATGGCAACATATTTCCAGC	Xyfp-LSV41.03-G1003.83	Xyfp-LSV41.03-G1003.83	97699	99771	+	AutoIPR: IPR000014:PAS domain; IPR001633:EALdomain; IPR011006:CheY-like superfamily;IPR029787:Nucleotide cyclase;
long-mer597	Xyfp-LSV41.03-G1003	98971	99013	GGCAACACTGCCATCATCTACAATCCAGCGGCAGCGGATCGCG	Xyfp-LSV41.03-G1003.83	Xyfp-LSV41.03-G1003.83	97699	99771	+	AutoIPR: IPR000014:PAS domain; IPR001633:EALdomain; IPR011006:CheY-like superfamily;IPR029787:Nucleotide cyclase;
long-mer598	Xyfp-LSV41.03-G1003	102143	102185	ATTATTTCTGCTAAAAATTAGCGAGGGGCGAAAAACAGAAAAT	NA
long-mer599	Xyfp-LSV41.03-G1004	179	209	CACGGGGGGTGATGGGCTGGTCATCGGGAAG	NA
long-mer600	Xyfp-LSV41.03-G1004	260	290	TGGCGTGGCGGATCACCGAGGGCAGCTCACG	NA
long-mer601	Xyfp-LSV41.03-G1004	297	341	CACACGCAGGGCCTGAGCGGTAAAGGCAGCAGGTCCGTGGGGAAA	NA
long-mer602	Xyfp-LSV41.03-G1004	392	439	GGCAGGGGCTGGGCTGGGCTGGGCTGTGCTGGGGGTGGTAGTCCACCA	NA
long-mer603	Xyfp-LSV41.03-G1004	1208	1250	GCCCTTCGGCCTGGCAGTGAAACACGCTTCGATACGATAAGCC	Xyfp-LSV41.03-G1004.3	Xyfp-LSV41.03-G1004.3	992	1300	+	AutoIPR: IPR010982:Lambda repressor-like,DNA-binding domain; IPR014057:Addiction module antidoteprotein, HI1420;
long-mer604	Xyfp-LSV41.03-G1004	2128	2168	GGTGCCCGCTGCAATGAGGATTGCCGATGCCATCACGCAGC	Xyfp-LSV41.03-G1004.4	Xyfp-LSV41.03-G1004.4	1366	2160	-	
long-mer605	Xyfp-LSV41.03-G1004	4458	4500	CTGCCTAGAAGGCCTAGAAGCCATCTGAAAGTTGCCGGTGCGA	NA
long-mer606	Xyfp-LSV41.03-G1004	5342	5384	CTTGAATCCGATCCACCCCGGAACCAATGGCGAACCGATACGT	Xyfp-LSV41.03-G1004.10	Xyfp-LSV41.03-G1004.10	5253	6359	-	AutoIPR: IPR011049:Serralysin-likemetalloprotease, C-terminal;
long-mer607	Xyfp-LSV41.03-G1004	7283	7365	TGCTGTTTCACCATATTCCCGCGTCATCGCTCCACTGGCGTAGGCATGACGAAAAGCATCCGATTCACCATTATGTGCAGTGC	Xyfp-LSV41.03-G1004.11	Xyfp-LSV41.03-G1004.11	6356	7444	-	
long-mer608	Xyfp-LSV41.03-G1004	7960	8062	TTATTTCCTATGAATTTACAGCATTTCATTTTGTTTATTATTGATTTGGACTCATATCTAAGAATATGTATGTTGTGAATTTGTAATCTCACTCCAATACATA	Xyfp-LSV41.03-G1004.13	Xyfp-LSV41.03-G1004.13	8017	8178	-	
long-mer609	Xyfp-LSV41.03-G1004	8093	8173	CTAGTTTCTCCATAATTTCCGATTATATGAGATGATGTTCCGTCTTGTGCTGGAAGCACTCTATTCATGATGTCATTAAAT	Xyfp-LSV41.03-G1004.13	Xyfp-LSV41.03-G1004.13	8017	8178	-	
long-mer610	Xyfp-LSV41.03-G1004	8918	8960	TGATGCGCGTTGCATGCTAATACCGCGATTCCGTCCATGCAAT	NA
long-mer611	Xyfp-LSV41.03-G1004	9916	9958	CATGGGCTGCTCACGGAGTCGTTGCGCTTGGATCACCGCATCC	Xyfp-LSV41.03-G1004.16	Xyfp-LSV41.03-G1004.16	9868	10071	+	
long-mer612	Xyfp-LSV41.03-G1004	10065	10107	CTGTTGATTCCGGGGGCGCAGTGCCAACACAGATCGCAGCGCC	Xyfp-LSV41.03-G1004.17	Xyfp-LSV41.03-G1004.17	10085	11401	+	
long-mer612	Xyfp-LSV41.03-G1004	10065	10107	CTGTTGATTCCGGGGGCGCAGTGCCAACACAGATCGCAGCGCC	Xyfp-LSV41.03-G1004.16	Xyfp-LSV41.03-G1004.16	9868	10071	+	
long-mer613	Xyfp-LSV41.03-G1004	10267	10315	CCATAAAGAATGTGATCAAATACGCGGCATTGCCGCGTTGCTGCGGCTC	Xyfp-LSV41.03-G1004.17	Xyfp-LSV41.03-G1004.17	10085	11401	+	
long-mer614	Xyfp-LSV41.03-G1004	10738	10831	CATTGCCGCAGTGGCTGCCGCAGAAAGCACCGCCACCAAGCCCACCACGCAGGCCAATGGCAAAGTGACGCATGAACATGCACTCTACCCGCTG	Xyfp-LSV41.03-G1004.17	Xyfp-LSV41.03-G1004.17	10085	11401	+	
long-mer615	Xyfp-LSV41.03-G1004	10927	10969	GTTGTACCCCGATGTGGTCGGGATGCAGGATTTGGGTGTGGAG	Xyfp-LSV41.03-G1004.17	Xyfp-LSV41.03-G1004.17	10085	11401	+	
long-mer616	Xyfp-LSV41.03-G1004	11065	11098	TGTGCGTGAATGTTTCTTCCAGACAGTCTCCAAT	Xyfp-LSV41.03-G1004.17	Xyfp-LSV41.03-G1004.17	10085	11401	+	
long-mer617	Xyfp-LSV41.03-G1004	11346	11388	ATCAAACCGGCGAAGCTAAATTAGCGGATTGGGATATCCCAGA	Xyfp-LSV41.03-G1004.17	Xyfp-LSV41.03-G1004.17	10085	11401	+	
long-mer618	Xyfp-LSV41.03-G1004	11436	11687	CTGCCCACACTGACTGAAACATCTCAACATCTCAACATCTCATGCCATGCTGCAGACCATCCATGCCCGCTACATGAGTCACCCCAAACTTGCCGACCGCCTGACCTGAGTGACATTGCACTTCTCGAAACGGACCCCTGCTTTGCCCCCGGCGCTGCTCGCTGACGTCGGGTACCCGACGAACTGAGCACCATGCAAACGCAGGGGTAACAGCACACTCAGAGTGCTGGAGCACACCTGGCCGGCGATAGC	NA
long-mer619	Xyfp-LSV41.03-G1004	11781	11844	ATTGACCCCAACGTAAGGAGATACTGTTATGAAATTGCGAATTCCACTGTGTGTATCAATCTGT	Xyfp-LSV41.03-G1004.18	Xyfp-LSV41.03-G1004.18	11809	12702	+	AutoIPR: IPR008487:Protein of unknown functionDUF769;
long-mer620	Xyfp-LSV41.03-G1004	11890	11927	GACCCGGATACCGGCAAGCCGGTCATGATGGCCGGACC	Xyfp-LSV41.03-G1004.18	Xyfp-LSV41.03-G1004.18	11809	12702	+	AutoIPR: IPR008487:Protein of unknown functionDUF769;
long-mer621	Xyfp-LSV41.03-G1004	12444	12486	ATCCAAGGTTACTTTTCTGGATGCCCCGCAGACCGAGACGCGC	Xyfp-LSV41.03-G1004.18	Xyfp-LSV41.03-G1004.18	11809	12702	+	AutoIPR: IPR008487:Protein of unknown functionDUF769;
long-mer622	Xyfp-LSV41.03-G1004	12501	12534	GACCTGGTACCGGGCGTATCTTCCGACCCCGCTG	Xyfp-LSV41.03-G1004.18	Xyfp-LSV41.03-G1004.18	11809	12702	+	AutoIPR: IPR008487:Protein of unknown functionDUF769;
long-mer623	Xyfp-LSV41.03-G1004	12558	12628	GACCCCGATCGGCGATACCGGCTACTACATCACGGTGGATTTCAAATTTCTTAAGTCAGAACGCGACAGCA	Xyfp-LSV41.03-G1004.18	Xyfp-LSV41.03-G1004.18	11809	12702	+	AutoIPR: IPR008487:Protein of unknown functionDUF769;
long-mer624	Xyfp-LSV41.03-G1004	13293	13370	CATCAATGCTGCGGTAGCGGAATGGTCGGTGACCTGTTCTTGCACACCTTCCCCCCCCATTGCACCGGCCACGCCGTG	NA
long-mer625	Xyfp-LSV41.03-G1004	13469	13662	CGCGTCACCGACACACGTCACCCTATTTCCCTCCAGCGACGCGGCAAGAGGCAGCGACGGCGCGGCAACGGAGTCCTCCAAACCTGATGCCAGTGACCCAATACGTCTGGCTGTAGTGGCTGCGGTCCTTGCCCACCAACTTCCGGTGAGCGGCGATTGGACGGCGCAGCAGTGCACTGTCCGCGCGTATGTTG	NA
long-mer626	Xyfp-LSV41.03-G1004	13679	13719	TTTTTCACAGCCAACGTGTGCGTGTGCAGTGGCTAGCGCTG	NA
long-mer627	Xyfp-LSV41.03-G1004	13777	13879	TTCACTCATGGCCCAGCGGATGGAGTGGTGCCGCAACCTCCCTCATCTCACGGAACACCGCTGACTCCCCGCGTCAGTGATGCTACGGCGCACGCTGAAATGC	NA
long-mer628	Xyfp-LSV41.03-G1004	13929	13990	GATGTTAAAACCGCCGTTTGATTGATTTCCGACAGGCTGCGCTCATTGTGACGCTGCCCAGG	NA
long-mer629	Xyfp-LSV41.03-G1004	14034	14076	ATGCACCCCAATAAAAGCAGGAGGCCCTTCAAACAACGCCGCC	NA
long-mer630	Xyfp-LSV41.03-G1004	14082	14124	AGCAATCAAGAACGCAAATCACTATGGCCCATCGCAAGACAAC	Xyfp-LSV41.03-G1004.20	Xyfp-LSV41.03-G1004.20	14105	15664	+	AutoIPR: IPR002052:DNA methylase, N-6adenine-specific, conserved site; IPR004546:Restrictionendonuclease, type I, HsdM;IPR029063:S-adenosyl-L-methionine-dependentmethyltransferase;
long-mer631	Xyfp-LSV41.03-G1004	14608	14685	CTTGGCCCAATTCGCCGGGGCTGAAGGCAAGCGTGGCGGCGAGTTCTACACCCCGTATTCTGTGGTGCGCGTTCTTGT	Xyfp-LSV41.03-G1004.20	Xyfp-LSV41.03-G1004.20	14105	15664	+	AutoIPR: IPR002052:DNA methylase, N-6adenine-specific, conserved site; IPR004546:Restrictionendonuclease, type I, HsdM;IPR029063:S-adenosyl-L-methionine-dependentmethyltransferase;
long-mer632	Xyfp-LSV41.03-G1004	14731	14773	CGGCTCCGGTGGGATGTTCGTGCAGTCGGAAAAGTTCGTCCTG	Xyfp-LSV41.03-G1004.20	Xyfp-LSV41.03-G1004.20	14105	15664	+	AutoIPR: IPR002052:DNA methylase, N-6adenine-specific, conserved site; IPR004546:Restrictionendonuclease, type I, HsdM;IPR029063:S-adenosyl-L-methionine-dependentmethyltransferase;
long-mer633	Xyfp-LSV41.03-G1004	14845	14884	CAAGATGAATCTAGCGGTACGTGGTATCGACTCTGATATC	Xyfp-LSV41.03-G1004.20	Xyfp-LSV41.03-G1004.20	14105	15664	+	AutoIPR: IPR002052:DNA methylase, N-6adenine-specific, conserved site; IPR004546:Restrictionendonuclease, type I, HsdM;IPR029063:S-adenosyl-L-methionine-dependentmethyltransferase;
long-mer634	Xyfp-LSV41.03-G1004	15106	15148	GCTCGCCAACGGCTCAATGAGTTCCAACCACTCTGGTGAGGGG	Xyfp-LSV41.03-G1004.20	Xyfp-LSV41.03-G1004.20	14105	15664	+	AutoIPR: IPR002052:DNA methylase, N-6adenine-specific, conserved site; IPR004546:Restrictionendonuclease, type I, HsdM;IPR029063:S-adenosyl-L-methionine-dependentmethyltransferase;
long-mer635	Xyfp-LSV41.03-G1004	15205	15235	GGGGCAGCTCTTTTACTCCACGCAGATTCCG	Xyfp-LSV41.03-G1004.20	Xyfp-LSV41.03-G1004.20	14105	15664	+	AutoIPR: IPR002052:DNA methylase, N-6adenine-specific, conserved site; IPR004546:Restrictionendonuclease, type I, HsdM;IPR029063:S-adenosyl-L-methionine-dependentmethyltransferase;
long-mer636	Xyfp-LSV41.03-G1004	15352	15382	GCGTGAACTGACGGATGAGCACATTCAGCAG	Xyfp-LSV41.03-G1004.20	Xyfp-LSV41.03-G1004.20	14105	15664	+	AutoIPR: IPR002052:DNA methylase, N-6adenine-specific, conserved site; IPR004546:Restrictionendonuclease, type I, HsdM;IPR029063:S-adenosyl-L-methionine-dependentmethyltransferase;
long-mer637	Xyfp-LSV41.03-G1004	15436	15478	CGACGTGGCAGGTTTTTGCAAGTCCGCCACCTTGGAGGACATC	Xyfp-LSV41.03-G1004.20	Xyfp-LSV41.03-G1004.20	14105	15664	+	AutoIPR: IPR002052:DNA methylase, N-6adenine-specific, conserved site; IPR004546:Restrictionendonuclease, type I, HsdM;IPR029063:S-adenosyl-L-methionine-dependentmethyltransferase;
long-mer638	Xyfp-LSV41.03-G1004	15529	15592	ACGGGAAGATGACGGCGAGCCTTTCCAGCAAAAGATGCAGCGGCTCTCCGCACAGTGGCGCGCG	Xyfp-LSV41.03-G1004.20	Xyfp-LSV41.03-G1004.20	14105	15664	+	AutoIPR: IPR002052:DNA methylase, N-6adenine-specific, conserved site; IPR004546:Restrictionendonuclease, type I, HsdM;IPR029063:S-adenosyl-L-methionine-dependentmethyltransferase;
long-mer639	Xyfp-LSV41.03-G1004	15830	15872	AGAGCGGGGAAGCAGACTTGCACGAAAAGGCGAGGTTCTTATG	Xyfp-LSV41.03-G1004.21	Xyfp-LSV41.03-G1004.21	15654	17021	+	AutoIPR: IPR000055:Restriction endonuclease,type I, HsdS;
long-mer640	Xyfp-LSV41.03-G1004	16173	16215	CGACGTACAAATGAAACCCTGCAAGCAATGGCCCGCGCCTTGT	Xyfp-LSV41.03-G1004.21	Xyfp-LSV41.03-G1004.21	15654	17021	+	AutoIPR: IPR000055:Restriction endonuclease,type I, HsdS;
long-mer641	Xyfp-LSV41.03-G1004	16351	16958	GGGAGATTCCGGAGGGGTGGGAATACGTTTCGTTTGGCTCATTATTGGAAAGCACAATTGGAGGAGACTGGGGAAAGGAGTTCCCAGAGGGCGATCACAGTGAAGCTGTTTCAATCATTCGAGGGACTGACTTTCCTGATGTTTCGTCTGGTGGTGTTGGTAAGGCACCAATTCGATACACAACCGCAAAAAAGCTCGCATCTCGTCAATTGCAAGCTGGTGACATTGTTGTGGAGATTTCCGGAGGTAGTCCAATCCAGCCGACAGGGCGTTCTATCTTTATTATGGAGGCAACCCTTGAGCGATTTAGCAATGCTGTTGTTTGCGCAAGTTTTTGTAGGCGTTTCCGACCGAAGAGTACTGAGCTAGGTGTACTTATCTTCATGCACCTACAACATATTTATGCTTCAGGTAGCACTTGGGAGTATCAACATCAAAGTACGGGAATCGCAAACTTTCAAACTACATATTTCCTTGATGTTGAAATGGTTGCCATACCATCAGCGCAACTACTAGGTAGATTCGCGTCAAAAACTCAAGCATTGCTTGAAAAAATATCGAGTAATGAAAATGTTGAGTTGGTAAAGCTCCGCGACACCCTGCTACCC	Xyfp-LSV41.03-G1004.21	Xyfp-LSV41.03-G1004.21	15654	17021	+	AutoIPR: IPR000055:Restriction endonuclease,type I, HsdS;
long-mer642	Xyfp-LSV41.03-G1004	19233	19275	CCGCAGATTGATGCTGAAGTCGACGCACTGACCGAAGCCGATT	Xyfp-LSV41.03-G1004.23	Xyfp-LSV41.03-G1004.23	17751	20885	+	AutoIPR: IPR004473:Restriction endonuclease,type I, HsdR; IPR006935:Helicase/UvrB domain;IPR027417:P-loop containing nucleoside triphosphatehydrolase;
long-mer643	Xyfp-LSV41.03-G1004	19403	19445	GGACGGGAAGGCGATGGTGGTGTGTATGAGCCGTCGTATCTGT	Xyfp-LSV41.03-G1004.23	Xyfp-LSV41.03-G1004.23	17751	20885	+	AutoIPR: IPR004473:Restriction endonuclease,type I, HsdR; IPR006935:Helicase/UvrB domain;IPR027417:P-loop containing nucleoside triphosphatehydrolase;
long-mer644	Xyfp-LSV41.03-G1004	20081	20123	AGATGCTGTGTTGGCGTTGTCCAAGGCGTTCGCCCTGGCATCG	Xyfp-LSV41.03-G1004.23	Xyfp-LSV41.03-G1004.23	17751	20885	+	AutoIPR: IPR004473:Restriction endonuclease,type I, HsdR; IPR006935:Helicase/UvrB domain;IPR027417:P-loop containing nucleoside triphosphatehydrolase;
long-mer645	Xyfp-LSV41.03-G1004	20319	20361	GATATTTCCATCCTGTCCGACACATTTCTCGCTGAAATTCAGC	Xyfp-LSV41.03-G1004.23	Xyfp-LSV41.03-G1004.23	17751	20885	+	AutoIPR: IPR004473:Restriction endonuclease,type I, HsdR; IPR006935:Helicase/UvrB domain;IPR027417:P-loop containing nucleoside triphosphatehydrolase;
long-mer646	Xyfp-LSV41.03-G1004	20456	20498	GGCCTTCTCCGAGCGCCTGGAGGGTGCTGTGGCGCGCTACCAC	Xyfp-LSV41.03-G1004.23	Xyfp-LSV41.03-G1004.23	17751	20885	+	AutoIPR: IPR004473:Restriction endonuclease,type I, HsdR; IPR006935:Helicase/UvrB domain;IPR027417:P-loop containing nucleoside triphosphatehydrolase;
long-mer647	Xyfp-LSV41.03-G1004	21228	21270	GCGCCGGCAGCATCGCGACCAACAGGCAGACCATGAACAGTGC	Xyfp-LSV41.03-G1004.24	Xyfp-LSV41.03-G1004.24	21071	21331	-	
long-mer648	Xyfp-LSV41.03-G1004	21360	21403	CAACTAAAATCGTGCCCAGAGCACCCAGAGGTCGTCCACCGAAC	Xyfp-LSV41.03-G1004.25	Xyfp-LSV41.03-G1004.25	21307	21642	-	
long-mer649	Xyfp-LSV41.03-G1004	21483	21564	TTGGAATCGCGCGGCACAGGCCTGCGCTGTTGACTTGGGAAGTCATGGTGAATGCACTCGCGATTGCGATGCCGTCGCGCGA	Xyfp-LSV41.03-G1004.25	Xyfp-LSV41.03-G1004.25	21307	21642	-	
long-mer650	Xyfp-LSV41.03-G1004	21579	21640	ACCACAGCGGCGCAGCGGCCAACAAGTCGACCGCGTCCCGTGGCCGGTGAGACGGCGCAAAC	Xyfp-LSV41.03-G1004.25	Xyfp-LSV41.03-G1004.25	21307	21642	-	
long-mer651	Xyfp-LSV41.03-G1004	21745	21830	CGGTGTTGACGCAACGTCCCTACGATTGATCTGCCCCCTTCTTCTTGACGACCTTGAGCACGAGGTTGTCTAAAGCATCCAGATGC	Xyfp-LSV41.03-G1004.26	Xyfp-LSV41.03-G1004.26	21764	22741	-	
long-mer652	Xyfp-LSV41.03-G1004	21841	22223	CTTTATCTCTGGGGACAATCTGGCCCCAGGCATAGACCCGCAGGTAGTGGTCGTGCCGGTGGTCGGGGTGCGTGGCTTGCTCAATGCGATCGAGCAGCAGGGCACCCCGCCGCGTCTCCTTTAGGCGTTTGAGCGGTAGGGAAATCGTGAGTGACGTTTCTCCCGATACCTCGGCGAAGCGGTTACAGCCATCAAAGAAGTTCACGAAGTAGTGGCTCGGCGAATCGGCGGGCCAGGCCTTGACGCGTGCGCCACCATACACAACCCGCGTTCCATTCTCGGCCTCGCTGAGGGTGGTGACTTGAACACAGAGTTGTTGGTAGTTGAGGGTGCGCTTGCTAATGGTGATGTGATGGTGACGGCGCTCATCAGGCTCCATCTGT	Xyfp-LSV41.03-G1004.26	Xyfp-LSV41.03-G1004.26	21764	22741	-	
long-mer653	Xyfp-LSV41.03-G1004	22235	22303	AATCACCTTTTCCAGACGTGATGTGGTTGTCCTGGCGGTGTGAGCGTCTCTCTGAGCACCGTCTTTCCG	Xyfp-LSV41.03-G1004.26	Xyfp-LSV41.03-G1004.26	21764	22741	-	
long-mer654	Xyfp-LSV41.03-G1004	22321	22410	AGATTGCTGCTGGACGAACGTATGTAGCAGCAGCAGTCAGCAAGGTGTCCGTGAGGCGTGGCTCAAAGGCATCAACGACATTCGTTGCCT	Xyfp-LSV41.03-G1004.26	Xyfp-LSV41.03-G1004.26	21764	22741	-	
long-mer655	Xyfp-LSV41.03-G1004	22421	22463	AGAGCGAACATCGCGCGCATCTCCGCCTAGACTTGCTTCGCGT	Xyfp-LSV41.03-G1004.26	Xyfp-LSV41.03-G1004.26	21764	22741	-	
long-mer656	Xyfp-LSV41.03-G1004	22595	22707	ATTCTTTGCCGCGCGGCACGCAGCGTCTGAGCAACGGAATGAGAAACGGTGTCGCTTTGTAACTGGTGTGGCGAAATATTCTTCCTGGGCTGCGTAGATTTCGATGACACGCC	Xyfp-LSV41.03-G1004.26	Xyfp-LSV41.03-G1004.26	21764	22741	-	
long-mer657	Xyfp-LSV41.03-G1004	22736	22764	CTCCATTGTGTGCTTCCTTTATGTATGAA	Xyfp-LSV41.03-G1004.26	Xyfp-LSV41.03-G1004.26	21764	22741	-	
long-mer658	Xyfp-LSV41.03-G1004	22844	22919	CGACCGATCCCATGCACGCGGTGCGGCATTGTCGAGCAGCAGCAGTGTTCCCGGCAATGCTTGCCGGATTGCTATT	NA
long-mer659	Xyfp-LSV41.03-G1004	23126	23163	AAAGGACCCCAAAACCGAGAACGGGGGTGGGGGTGTTG	NA
long-mer660	Xyfp-LSV41.03-G1004	24186	24228	TTCCATTCCCGCCATTGGATCTGAATCTGCGGGGTGCCAACGA	Xyfp-LSV41.03-G1004.27	Xyfp-LSV41.03-G1004.27	23210	24415	-	AutoIPR: IPR014544:Uncharacterised conservedprotein UCP028408; IPR024537:Domain of unknown functionDUF3322;
long-mer661	Xyfp-LSV41.03-G1004	24267	24309	GACAGATCCGCATACTTGGGCTTCTGCAGCGTCAGGCGGTGCG	Xyfp-LSV41.03-G1004.27	Xyfp-LSV41.03-G1004.27	23210	24415	-	AutoIPR: IPR014544:Uncharacterised conservedprotein UCP028408; IPR024537:Domain of unknown functionDUF3322;
long-mer662	Xyfp-LSV41.03-G1004	24385	24438	CGCACAGGCTGGCTGGTGTGGTCCAACTCATCGGGTGCCGCCTCCCGGCCCGCT	Xyfp-LSV41.03-G1004.28	Xyfp-LSV41.03-G1004.28	24412	27843	-	AutoIPR: IPR027417:P-loop containing nucleosidetriphosphate hydrolase;
long-mer662	Xyfp-LSV41.03-G1004	24385	24438	CGCACAGGCTGGCTGGTGTGGTCCAACTCATCGGGTGCCGCCTCCCGGCCCGCT	Xyfp-LSV41.03-G1004.27	Xyfp-LSV41.03-G1004.27	23210	24415	-	AutoIPR: IPR014544:Uncharacterised conservedprotein UCP028408; IPR024537:Domain of unknown functionDUF3322;
long-mer663	Xyfp-LSV41.03-G1004	24952	24994	GGCGTCCGAATACTGTTCATCCTCCGAACCGGTCAACGTGCCT	Xyfp-LSV41.03-G1004.28	Xyfp-LSV41.03-G1004.28	24412	27843	-	AutoIPR: IPR027417:P-loop containing nucleosidetriphosphate hydrolase;
long-mer664	Xyfp-LSV41.03-G1004	25030	25104	GATCTCAGCGTCCGGGCTGGGGTGTGCCAGCAGCGTGATGTAGCGTCCCTTTTTGGAGTCAATGCCGTGCAGTGA	Xyfp-LSV41.03-G1004.28	Xyfp-LSV41.03-G1004.28	24412	27843	-	AutoIPR: IPR027417:P-loop containing nucleosidetriphosphate hydrolase;
long-mer665	Xyfp-LSV41.03-G1004	25281	25323	CGTCCTCCTGCAAGCCGTTGAACATCCGTTCATACTCTGGCAG	Xyfp-LSV41.03-G1004.28	Xyfp-LSV41.03-G1004.28	24412	27843	-	AutoIPR: IPR027417:P-loop containing nucleosidetriphosphate hydrolase;
long-mer666	Xyfp-LSV41.03-G1004	25381	25473	GTGCATGGCGCCTGTAATACGATCATTCAGCTGCCTCAGGTGAGCGTTCTCCGCATCAATACGTTTTTGCATCCATTGGCGAACTTGCTGCTC	Xyfp-LSV41.03-G1004.28	Xyfp-LSV41.03-G1004.28	24412	27843	-	AutoIPR: IPR027417:P-loop containing nucleosidetriphosphate hydrolase;
long-mer667	Xyfp-LSV41.03-G1004	25486	25609	AGATTCGACAGATAGCACGTGTTCCCCCAGCGCTTGCTGGCGCCAGTCAGCCAATGGCGCCAGCTGCGCTTGGCTCAGCGGCGCATCATCCCAAACGCGACGCGCCTGATTCCACATCTGCTGC	Xyfp-LSV41.03-G1004.28	Xyfp-LSV41.03-G1004.28	24412	27843	-	AutoIPR: IPR027417:P-loop containing nucleosidetriphosphate hydrolase;
long-mer668	Xyfp-LSV41.03-G1004	25621	25644	TTGGCTCTTGACCTCGCCCTGTTC	Xyfp-LSV41.03-G1004.28	Xyfp-LSV41.03-G1004.28	24412	27843	-	AutoIPR: IPR027417:P-loop containing nucleosidetriphosphate hydrolase;
long-mer669	Xyfp-LSV41.03-G1004	25679	25734	TTGACTTGCGTCTTCGCCTCTATGAGTTGCTGTTCCAGGATTTGCAAAATGTTAGA	Xyfp-LSV41.03-G1004.28	Xyfp-LSV41.03-G1004.28	24412	27843	-	AutoIPR: IPR027417:P-loop containing nucleosidetriphosphate hydrolase;
long-mer670	Xyfp-LSV41.03-G1004	25763	25805	TTGCGTCCGGCAATCTGGCGGGCCAGGCTCATCCAGTCGATGT	Xyfp-LSV41.03-G1004.28	Xyfp-LSV41.03-G1004.28	24412	27843	-	AutoIPR: IPR027417:P-loop containing nucleosidetriphosphate hydrolase;
long-mer671	Xyfp-LSV41.03-G1004	25810	25852	AAAGTCCGGGTACTCCCCCAGTTTGTTGAGTGCATCCAGCCGT	Xyfp-LSV41.03-G1004.28	Xyfp-LSV41.03-G1004.28	24412	27843	-	AutoIPR: IPR027417:P-loop containing nucleosidetriphosphate hydrolase;
long-mer672	Xyfp-LSV41.03-G1004	26166	26214	GTTTGATGATGAGTTTGTGTATCAGCGCCTGCGCATGTAACGCTGCCTC	Xyfp-LSV41.03-G1004.28	Xyfp-LSV41.03-G1004.28	24412	27843	-	AutoIPR: IPR027417:P-loop containing nucleosidetriphosphate hydrolase;
long-mer673	Xyfp-LSV41.03-G1004	26253	26317	GTCGGCCCTGCAACTGCTGGCGGTTCACCTGCGCGGTGACAGCTTTGTAGTGCGCGTCCGGAACC	Xyfp-LSV41.03-G1004.28	Xyfp-LSV41.03-G1004.28	24412	27843	-	AutoIPR: IPR027417:P-loop containing nucleosidetriphosphate hydrolase;
long-mer674	Xyfp-LSV41.03-G1004	26597	26623	GCTGCCTTTAATTCCTCGGTATGTTGC	Xyfp-LSV41.03-G1004.28	Xyfp-LSV41.03-G1004.28	24412	27843	-	AutoIPR: IPR027417:P-loop containing nucleosidetriphosphate hydrolase;
long-mer675	Xyfp-LSV41.03-G1004	26686	26782	GGTCAGTAACGTTTGGTAGCGTTCGGATTTCTTGTGGCGTTGTGCCTTGGCTTGCTCCAGCTGCTCAATCTCTTTTGCCAGCGCTTCCAGGCGGTCG	Xyfp-LSV41.03-G1004.28	Xyfp-LSV41.03-G1004.28	24412	27843	-	AutoIPR: IPR027417:P-loop containing nucleosidetriphosphate hydrolase;
long-mer676	Xyfp-LSV41.03-G1004	26814	26843	GGGTGACTGCACTGTCTGCGGCCTTGCGCT	Xyfp-LSV41.03-G1004.28	Xyfp-LSV41.03-G1004.28	24412	27843	-	AutoIPR: IPR027417:P-loop containing nucleosidetriphosphate hydrolase;
long-mer677	Xyfp-LSV41.03-G1004	27849	27891	GACTCCCGTTCTGCTTCAGGTATGGTGTCAGGTTCGTCTTGAT	Xyfp-LSV41.03-G1004.29	Xyfp-LSV41.03-G1004.29	27836	28549	-	AutoIPR: IPR025449:Protein of unknown functionDUF4194;
long-mer678	Xyfp-LSV41.03-G1004	27999	28025	TTGTCATGGTTTGGTGTGCTGTTGGAG	Xyfp-LSV41.03-G1004.29	Xyfp-LSV41.03-G1004.29	27836	28549	-	AutoIPR: IPR025449:Protein of unknown functionDUF4194;
long-mer679	Xyfp-LSV41.03-G1004	28423	28456	GTTCTTCTTGGTTGCGGTACAACACCCCTTTGAG	Xyfp-LSV41.03-G1004.29	Xyfp-LSV41.03-G1004.29	27836	28549	-	AutoIPR: IPR025449:Protein of unknown functionDUF4194;
long-mer680	Xyfp-LSV41.03-G1004	29545	29578	GGTGCATCCCCTGCCAGGACGCGGGCGATTTCGA	Xyfp-LSV41.03-G1004.30	Xyfp-LSV41.03-G1004.30	28530	30062	-	AutoIPR: IPR021804:Protein of unknown functionDUF3375;
long-mer681	Xyfp-LSV41.03-G1004	29970	30021	CAGAAAGCTTGCGACCAGCGGCGCATGCTGCGAGGTCAGTAACCGCCAGGCG	Xyfp-LSV41.03-G1004.30	Xyfp-LSV41.03-G1004.30	28530	30062	-	AutoIPR: IPR021804:Protein of unknown functionDUF3375;
long-mer682	Xyfp-LSV41.03-G1004	30058	30100	TCCATCTCGGTCACGCGTGGATGCCAGGGAATCTGTTGCAGTG	Xyfp-LSV41.03-G1004.30	Xyfp-LSV41.03-G1004.30	28530	30062	-	AutoIPR: IPR021804:Protein of unknown functionDUF3375;
long-mer683	Xyfp-LSV41.03-G1004	30133	30175	GTCGGGTGCTGTCAGCGCAATACGGTTGCCAGCGCTTGTGGTG	NA
long-mer684	Xyfp-LSV41.03-G1004	30248	30303	AGTGCCGCAGGCCGGATGCATTGTGGTGTTGTCTGCGTTGCGATGCAGTATCGGGA	NA
long-mer685	Xyfp-LSV41.03-G1004	30515	30557	GCCCAGGGGTTGGGCGACCTGTGCGATGCAAATGCACGGTGTT	NA
long-mer686	Xyfp-LSV41.03-G1004	30853	30895	TCAGGCAGGTCTTGATTGCATGTTGAGGAACGTTTTTGTCTTG	NA
long-mer687	Xyfp-LSV41.03-G1004	30923	30965	TGAAATGCACACAGTGCGGTGTCCTTCTGGAGAAGGGGGACTG	NA
long-mer688	Xyfp-LSV41.03-G1004	31123	31165	CTGCCAGAAGAGCGACAGAGACGTTCACCAAGAGGCCGCTCGT	Xyfp-LSV41.03-G1004.31	Xyfp-LSV41.03-G1004.31	31022	31282	-	AutoIPR: IPR001123:Lysine-type exporter protein(LYSE/YGGA);
long-mer689	Xyfp-LSV41.03-G1004	31363	31404	GGTAGGCGATGTAAAGCAGATGGCCGCACCTATCCCTTGCAG	Xyfp-LSV41.03-G1004.32	Xyfp-LSV41.03-G1004.32	31276	31623	-	AutoIPR: IPR001123:Lysine-type exporter protein(LYSE/YGGA);
long-mer690	Xyfp-LSV41.03-G1004	31769	31809	ACGATATGCAAAGGGGGGGGGTGCACGTTGTATTGGTGGTG	NA
long-mer691	Xyfp-LSV41.03-G1004	33445	33487	GCACCAAGAACAAGCTGAGCATGGCGCATCAGAAAAAAATCCT	Xyfp-LSV41.03-G1004.33	Xyfp-LSV41.03-G1004.33	32145	33722	+	AutoIPR: IPR002052:DNA methylase, N-6adenine-specific, conserved site; IPR004546:Restrictionendonuclease, type I, HsdM;IPR029063:S-adenosyl-L-methionine-dependentmethyltransferase;
long-mer692	Xyfp-LSV41.03-G1004	33515	33557	TGAGCATTTTGCGCGTTTGGTCGACAACAGCGATATTGCCGCT	Xyfp-LSV41.03-G1004.33	Xyfp-LSV41.03-G1004.33	32145	33722	+	AutoIPR: IPR002052:DNA methylase, N-6adenine-specific, conserved site; IPR004546:Restrictionendonuclease, type I, HsdM;IPR029063:S-adenosyl-L-methionine-dependentmethyltransferase;
long-mer693	Xyfp-LSV41.03-G1004	33713	33748	GGAGCCATGATGAGTGGCCAACGCCGCGGCGGCATG	Xyfp-LSV41.03-G1004.33	Xyfp-LSV41.03-G1004.33	32145	33722	+	AutoIPR: IPR002052:DNA methylase, N-6adenine-specific, conserved site; IPR004546:Restrictionendonuclease, type I, HsdM;IPR029063:S-adenosyl-L-methionine-dependentmethyltransferase;
long-mer693	Xyfp-LSV41.03-G1004	33713	33748	GGAGCCATGATGAGTGGCCAACGCCGCGGCGGCATG	Xyfp-LSV41.03-G1004.34	Xyfp-LSV41.03-G1004.34	33688	33849	+	
long-mer694	Xyfp-LSV41.03-G1004	33755	33917	CCGGGGCGTTCTTCTTTGGGGCATTGATCGTGAGCATGTCCGGCAACGGGAAAGACAACGCTTTGCAACGTGCACGCGGCGCGCAGTTTCAGTGATCAGCAAGGGGGTGCTCATACCGCAGCGGGATACGCAAAAGACGCTGCGCAACGCTGCGGCCAGCAGC	Xyfp-LSV41.03-G1004.34	Xyfp-LSV41.03-G1004.34	33688	33849	+	
long-mer695	Xyfp-LSV41.03-G1004	34035	34071	TGATTTCAAAACAATTGGAGAGATTGCTGAATGCTAT	Xyfp-LSV41.03-G1004.35	Xyfp-LSV41.03-G1004.35	34065	34175	+	
long-mer696	Xyfp-LSV41.03-G1004	34367	34409	ATTTTCTTTCAACTCAGTATCTGCAACTTCGTAGCGTATCGTC	NA
long-mer697	Xyfp-LSV41.03-G1004	34572	34596	TCGCCGGCAGTATCAGTACTACCGG	Xyfp-LSV41.03-G1004.36	Xyfp-LSV41.03-G1004.36	34444	35193	+	AutoIPR: IPR000055:Restriction endonuclease,type I, HsdS;
long-mer698	Xyfp-LSV41.03-G1004	35149	35191	GCGTACTACCGCGACAGGTTGTTCACGTTCAAGGAGGCTGTAT	Xyfp-LSV41.03-G1004.36	Xyfp-LSV41.03-G1004.36	34444	35193	+	AutoIPR: IPR000055:Restriction endonuclease,type I, HsdS;
long-mer698	Xyfp-LSV41.03-G1004	35149	35191	GCGTACTACCGCGACAGGTTGTTCACGTTCAAGGAGGCTGTAT	Xyfp-LSV41.03-G1004.37	Xyfp-LSV41.03-G1004.37	35190	38213	+	AutoIPR: IPR004473:Restriction endonuclease,type I, HsdR; IPR006935:Helicase/UvrB domain;IPR022625:Type I restriction and modification enzyme,subunit R, C-terminal; IPR027417:P-loop containingnucleoside triphosphate hydrolase;
long-mer699	Xyfp-LSV41.03-G1004	36858	36891	CGTCACGAGGGTAAGCGACTGCAGGGGTTTAATG	Xyfp-LSV41.03-G1004.37	Xyfp-LSV41.03-G1004.37	35190	38213	+	AutoIPR: IPR004473:Restriction endonuclease,type I, HsdR; IPR006935:Helicase/UvrB domain;IPR022625:Type I restriction and modification enzyme,subunit R, C-terminal; IPR027417:P-loop containingnucleoside triphosphate hydrolase;
long-mer700	Xyfp-LSV41.03-G1004	37330	37352	GTATTCTCAATTCGGTCAAGAGC	Xyfp-LSV41.03-G1004.37	Xyfp-LSV41.03-G1004.37	35190	38213	+	AutoIPR: IPR004473:Restriction endonuclease,type I, HsdR; IPR006935:Helicase/UvrB domain;IPR022625:Type I restriction and modification enzyme,subunit R, C-terminal; IPR027417:P-loop containingnucleoside triphosphate hydrolase;
long-mer701	Xyfp-LSV41.03-G1004	38258	38282	ACAGGGGCGTGTTGATTGGTGTGCT	Xyfp-LSV41.03-G1004.38	Xyfp-LSV41.03-G1004.38	38224	38925	+	AutoIPR: IPR011089:Domain of unknown functionDUF1524;
long-mer702	Xyfp-LSV41.03-G1004	38486	38528	ATGGAGAGGGTTACGAGGATCTGCCCAAGGCGCAGATGGCGCT	Xyfp-LSV41.03-G1004.38	Xyfp-LSV41.03-G1004.38	38224	38925	+	AutoIPR: IPR011089:Domain of unknown functionDUF1524;
long-mer703	Xyfp-LSV41.03-G1004	38936	39053	GATGCAGAAGACCCAACAAGATCAAAGCCAGATCAAATGGATTTCCGATTTCATCTGGAACATTGCTGATAACCGCCTGCGTGATGTCTATGTGCGTGGCAAGTACCGCGACGTGATT	Xyfp-LSV41.03-G1004.39	Xyfp-LSV41.03-G1004.39	38937	41330	+	AutoIPR: IPR004546:Restriction endonuclease,type I, HsdM; IPR029063:S-adenosyl-L-methionine-dependentmethyltransferase;
long-mer704	Xyfp-LSV41.03-G1004	39059	39122	TTTCACCGTGTTGCGACGGCTTGATGCCGTGCTGGAAGGCACCAAGGAGGCGGTGCTGGAACGC	Xyfp-LSV41.03-G1004.39	Xyfp-LSV41.03-G1004.39	38937	41330	+	AutoIPR: IPR004546:Restriction endonuclease,type I, HsdM; IPR029063:S-adenosyl-L-methionine-dependentmethyltransferase;
long-mer705	Xyfp-LSV41.03-G1004	39426	39452	GATGCCGACGGCCGCATCAAGCTGCCC	Xyfp-LSV41.03-G1004.39	Xyfp-LSV41.03-G1004.39	38937	41330	+	AutoIPR: IPR004546:Restriction endonuclease,type I, HsdM; IPR029063:S-adenosyl-L-methionine-dependentmethyltransferase;
long-mer706	Xyfp-LSV41.03-G1004	39632	39689	CGGTAGTTGCGGCACCGGCGGTATGCTGACCGTGGCCGAGGAAGCGCTGCACGCGCTG	Xyfp-LSV41.03-G1004.39	Xyfp-LSV41.03-G1004.39	38937	41330	+	AutoIPR: IPR004546:Restriction endonuclease,type I, HsdM; IPR029063:S-adenosyl-L-methionine-dependentmethyltransferase;
long-mer707	Xyfp-LSV41.03-G1004	39758	39794	CATCTGCAAGGCCGACCTGCTGTTGAAGGGCGAAGGT	Xyfp-LSV41.03-G1004.39	Xyfp-LSV41.03-G1004.39	38937	41330	+	AutoIPR: IPR004546:Restriction endonuclease,type I, HsdM; IPR029063:S-adenosyl-L-methionine-dependentmethyltransferase;
long-mer708	Xyfp-LSV41.03-G1004	40538	40601	GGCACTGCGCGCCGAGATCTATGCTACCCACGGCGAGGCGCTATATACCGAGTTTGCCAAGCGC	Xyfp-LSV41.03-G1004.39	Xyfp-LSV41.03-G1004.39	38937	41330	+	AutoIPR: IPR004546:Restriction endonuclease,type I, HsdM; IPR029063:S-adenosyl-L-methionine-dependentmethyltransferase;
long-mer709	Xyfp-LSV41.03-G1004	40628	40683	AGGCGAGGACGAGAACGAGGACGACGACGACGAGAACGACAACGAAGATAGCGACA	Xyfp-LSV41.03-G1004.39	Xyfp-LSV41.03-G1004.39	38937	41330	+	AutoIPR: IPR004546:Restriction endonuclease,type I, HsdM; IPR029063:S-adenosyl-L-methionine-dependentmethyltransferase;
long-mer710	Xyfp-LSV41.03-G1004	40865	40890	TGCAATGTGCAAGGCGCAGGACGCAC	Xyfp-LSV41.03-G1004.39	Xyfp-LSV41.03-G1004.39	38937	41330	+	AutoIPR: IPR004546:Restriction endonuclease,type I, HsdM; IPR029063:S-adenosyl-L-methionine-dependentmethyltransferase;
long-mer711	Xyfp-LSV41.03-G1004	41218	41260	GCTATTTCTACAAGCCCGTGCTGTTGCGGACGCTGGCCGACAT	Xyfp-LSV41.03-G1004.39	Xyfp-LSV41.03-G1004.39	38937	41330	+	AutoIPR: IPR004546:Restriction endonuclease,type I, HsdM; IPR029063:S-adenosyl-L-methionine-dependentmethyltransferase;
long-mer712	Xyfp-LSV41.03-G1004	41302	41361	TGTTGCATAAGATTGTGGGGGGGGCGTGATGACGGTGGGGAGCGTGTACCCGAACTACCG	Xyfp-LSV41.03-G1004.40	Xyfp-LSV41.03-G1004.40	41330	42733	+	AutoIPR: IPR000055:Restriction endonuclease,type I, HsdS;
long-mer712	Xyfp-LSV41.03-G1004	41302	41361	TGTTGCATAAGATTGTGGGGGGGGCGTGATGACGGTGGGGAGCGTGTACCCGAACTACCG	Xyfp-LSV41.03-G1004.39	Xyfp-LSV41.03-G1004.39	38937	41330	+	AutoIPR: IPR004546:Restriction endonuclease,type I, HsdM; IPR029063:S-adenosyl-L-methionine-dependentmethyltransferase;
long-mer713	Xyfp-LSV41.03-G1004	41589	41631	ACACGCTGTGGGCGTGGATGGGGGCGCTTGGTGCGAGCAGGCA	Xyfp-LSV41.03-G1004.40	Xyfp-LSV41.03-G1004.40	41330	42733	+	AutoIPR: IPR000055:Restriction endonuclease,type I, HsdS;
long-mer714	Xyfp-LSV41.03-G1004	41657	41704	GGCGTGTACCGCCCGCACCACACCGATAGCTTCAACCCAGCGTATCTC	Xyfp-LSV41.03-G1004.40	Xyfp-LSV41.03-G1004.40	41330	42733	+	AutoIPR: IPR000055:Restriction endonuclease,type I, HsdS;
long-mer715	Xyfp-LSV41.03-G1004	41737	41887	CGAATACATCGGGCGCTCGACTGGCATCCGATCCTCTCGTTTGCGTCTGTACCCGAACCAGTTCCTCGACGTTGCGCTGATCCAGCCCCCGCGCCCCGAGCAAGACCAGATCGTCGCCTACCTGCGCGCACAGGACGTGCACATCGCCCGC	Xyfp-LSV41.03-G1004.40	Xyfp-LSV41.03-G1004.40	41330	42733	+	AutoIPR: IPR000055:Restriction endonuclease,type I, HsdS;
long-mer716	Xyfp-LSV41.03-G1004	42019	42118	TGTGCCGGTGCATTGGGAGGTCATGTCGCTAAAACGTGCGTGCGTGCGTTCCGCTCTCTACGGAGCAAATATCCCAGCAACACACTACACGGATATCGGA	Xyfp-LSV41.03-G1004.40	Xyfp-LSV41.03-G1004.40	41330	42733	+	AutoIPR: IPR000055:Restriction endonuclease,type I, HsdS;
long-mer717	Xyfp-LSV41.03-G1004	42134	42211	ACAACCGATATTTTAGAAAGCGGTCGATTGAAACACGGTGGTGTATTATTGCCCGGCAAGATGGTTAGCGACTATCTT	Xyfp-LSV41.03-G1004.40	Xyfp-LSV41.03-G1004.40	41330	42733	+	AutoIPR: IPR000055:Restriction endonuclease,type I, HsdS;
long-mer718	Xyfp-LSV41.03-G1004	42307	42349	GTATCTTGTACGCTTCAGCCCGGCAAAATTTTTGTTTCCTGAT	Xyfp-LSV41.03-G1004.40	Xyfp-LSV41.03-G1004.40	41330	42733	+	AutoIPR: IPR000055:Restriction endonuclease,type I, HsdS;
long-mer719	Xyfp-LSV41.03-G1004	42361	42403	CTACACAAAAACCCGTGCATTTGCTGACTTCATCAAACTCAAT	Xyfp-LSV41.03-G1004.40	Xyfp-LSV41.03-G1004.40	41330	42733	+	AutoIPR: IPR000055:Restriction endonuclease,type I, HsdS;
long-mer720	Xyfp-LSV41.03-G1004	42445	42526	CGCCAAGATGGCAGTTCCAGTACCGCCACTGGATGAACAAAGAAACATCTGCCGCTGGATTGCCGACGAATGCCAGCCGCTA	Xyfp-LSV41.03-G1004.40	Xyfp-LSV41.03-G1004.40	41330	42733	+	AutoIPR: IPR000055:Restriction endonuclease,type I, HsdS;
long-mer721	Xyfp-LSV41.03-G1004	42620	42689	GTGCGCGGCTGGCAGCCCGGCGTGGAGGATGTGGTGGACGACGCCGTGTTGGCCGCGCTGGGCGATGACC	Xyfp-LSV41.03-G1004.40	Xyfp-LSV41.03-G1004.40	41330	42733	+	AutoIPR: IPR000055:Restriction endonuclease,type I, HsdS;
long-mer722	Xyfp-LSV41.03-G1004	42702	42748	CCGAACAGGAGGATGACGATGGCGAAGACTGATACCAGCGAGCGCTG	Xyfp-LSV41.03-G1004.40	Xyfp-LSV41.03-G1004.40	41330	42733	+	AutoIPR: IPR000055:Restriction endonuclease,type I, HsdS;
long-mer722	Xyfp-LSV41.03-G1004	42702	42748	CCGAACAGGAGGATGACGATGGCGAAGACTGATACCAGCGAGCGCTG	Xyfp-LSV41.03-G1004.41	Xyfp-LSV41.03-G1004.41	42720	45794	+	AutoIPR: IPR004473:Restriction endonuclease,type I, HsdR; IPR014001:Helicase superfamily 1/2,ATP-binding domain; IPR027417:P-loop containingnucleoside triphosphate hydrolase;
long-mer723	Xyfp-LSV41.03-G1004	42836	42866	CCACAACGGGTATGTGCAGGGCAAGCCCACT	Xyfp-LSV41.03-G1004.41	Xyfp-LSV41.03-G1004.41	42720	45794	+	AutoIPR: IPR004473:Restriction endonuclease,type I, HsdR; IPR014001:Helicase superfamily 1/2,ATP-binding domain; IPR027417:P-loop containingnucleoside triphosphate hydrolase;
long-mer724	Xyfp-LSV41.03-G1004	43104	43146	GCCGCGGCGGCGGATGCCTTCAGCAAGAACATGTTCAGTGTCA	Xyfp-LSV41.03-G1004.41	Xyfp-LSV41.03-G1004.41	42720	45794	+	AutoIPR: IPR004473:Restriction endonuclease,type I, HsdR; IPR014001:Helicase superfamily 1/2,ATP-binding domain; IPR027417:P-loop containingnucleoside triphosphate hydrolase;
long-mer725	Xyfp-LSV41.03-G1004	43164	43229	AGCAACGATTCCGGCAATGAATTGGACTTGGTGATTTTCATCAATGGCCTGCCGGTGTTGACCTTT	Xyfp-LSV41.03-G1004.41	Xyfp-LSV41.03-G1004.41	42720	45794	+	AutoIPR: IPR004473:Restriction endonuclease,type I, HsdR; IPR014001:Helicase superfamily 1/2,ATP-binding domain; IPR027417:P-loop containingnucleoside triphosphate hydrolase;
long-mer726	Xyfp-LSV41.03-G1004	43412	43599	CAATCAGGGCTGGAACAGCGGCGCAGGCAATCCGCCCAACCCGAATGGTCTGAAGACCGACTATCTGTGGAAGCAGGTGCTGACCCGCGAGTCGCTGGCCAACCTTATTGAAAGCTACGCGCAGGTGGTGGTGGAGGAAGAAGAAGTGCTCTCCAGCGGCAAGAAATGCAAGACGCGCAAGCAGATCT	Xyfp-LSV41.03-G1004.41	Xyfp-LSV41.03-G1004.41	42720	45794	+	AutoIPR: IPR004473:Restriction endonuclease,type I, HsdR; IPR014001:Helicase superfamily 1/2,ATP-binding domain; IPR027417:P-loop containingnucleoside triphosphate hydrolase;
long-mer727	Xyfp-LSV41.03-G1004	43688	43730	TTCGGCGGGCAGCGGCAAGAGTAACACCATTGCCTGGCTGGCG	Xyfp-LSV41.03-G1004.41	Xyfp-LSV41.03-G1004.41	42720	45794	+	AutoIPR: IPR004473:Restriction endonuclease,type I, HsdR; IPR014001:Helicase superfamily 1/2,ATP-binding domain; IPR027417:P-loop containingnucleoside triphosphate hydrolase;
long-mer728	Xyfp-LSV41.03-G1004	43813	43874	CGCTGGACACGCAGATCGCCGGCACCATCAAGGGGTACGATCACGTGGCGGCGATTTTCGGC	Xyfp-LSV41.03-G1004.41	Xyfp-LSV41.03-G1004.41	42720	45794	+	AutoIPR: IPR004473:Restriction endonuclease,type I, HsdR; IPR014001:Helicase superfamily 1/2,ATP-binding domain; IPR027417:P-loop containingnucleoside triphosphate hydrolase;
long-mer729	Xyfp-LSV41.03-G1004	43893	43985	GAGCTGCGCGAGTATCTGCGCTGGGACAAGAAGATCATTGTCACCACGGTGCAGAAGTTCCCGTTCATTCTCGATGAGCTGGGCGATCTCTCC	Xyfp-LSV41.03-G1004.41	Xyfp-LSV41.03-G1004.41	42720	45794	+	AutoIPR: IPR004473:Restriction endonuclease,type I, HsdR; IPR014001:Helicase superfamily 1/2,ATP-binding domain; IPR027417:P-loop containingnucleoside triphosphate hydrolase;
long-mer730	Xyfp-LSV41.03-G1004	44048	44110	GCGGATGCACGAAGCCCTCGGCGGGAAGGTGGCCGAGGAGGGGTTCGAGGAGGACAGGACGCA	Xyfp-LSV41.03-G1004.41	Xyfp-LSV41.03-G1004.41	42720	45794	+	AutoIPR: IPR004473:Restriction endonuclease,type I, HsdR; IPR014001:Helicase superfamily 1/2,ATP-binding domain; IPR027417:P-loop containingnucleoside triphosphate hydrolase;
long-mer731	Xyfp-LSV41.03-G1004	44186	44232	CACGGCCACGCCCAAGAACAAAACGTTGGAGTTGTTCGGTGAGAAGA	Xyfp-LSV41.03-G1004.41	Xyfp-LSV41.03-G1004.41	42720	45794	+	AutoIPR: IPR004473:Restriction endonuclease,type I, HsdR; IPR014001:Helicase superfamily 1/2,ATP-binding domain; IPR027417:P-loop containingnucleoside triphosphate hydrolase;
long-mer732	Xyfp-LSV41.03-G1004	45205	45247	TTTTGAGTTACGGTCATCCTGTGTGGGAAAAGCTGTCGATTTT	Xyfp-LSV41.03-G1004.41	Xyfp-LSV41.03-G1004.41	42720	45794	+	AutoIPR: IPR004473:Restriction endonuclease,type I, HsdR; IPR014001:Helicase superfamily 1/2,ATP-binding domain; IPR027417:P-loop containingnucleoside triphosphate hydrolase;
long-mer733	Xyfp-LSV41.03-G1004	45272	45338	GCCTGCGCCCAAGGAGGAGGATTTCTCCAAGGGGGTGCTGGAGACCATCGACATGGACAGCTACCGG	Xyfp-LSV41.03-G1004.41	Xyfp-LSV41.03-G1004.41	42720	45794	+	AutoIPR: IPR004473:Restriction endonuclease,type I, HsdR; IPR014001:Helicase superfamily 1/2,ATP-binding domain; IPR027417:P-loop containingnucleoside triphosphate hydrolase;
long-mer734	Xyfp-LSV41.03-G1004	45357	45426	CTGAAGATGGCGATGGACGACACAGATGCTTCTGTCGAGCCAGTGCCTGCGGGAGGCGGTGGCGGCAAGG	Xyfp-LSV41.03-G1004.41	Xyfp-LSV41.03-G1004.41	42720	45794	+	AutoIPR: IPR004473:Restriction endonuclease,type I, HsdR; IPR014001:Helicase superfamily 1/2,ATP-binding domain; IPR027417:P-loop containingnucleoside triphosphate hydrolase;
long-mer735	Xyfp-LSV41.03-G1004	47921	47963	GAGGCATCAGCAATTTTGTCAATAACATTGGGGCAAAGACGTT	Xyfp-LSV41.03-G1004.47	Xyfp-LSV41.03-G1004.47	47415	48305	-	AutoIPR: IPR002347:Glucose/ribitoldehydrogenase;
long-mer736	Xyfp-LSV41.03-G1004	49055	49097	GCTATGGATGACACTTCGTAAACGTCGAGAACATTTTCCTCCT	Xyfp-LSV41.03-G1004.49	Xyfp-LSV41.03-G1004.49	48946	49155	-	
long-mer737	Xyfp-LSV41.03-G1004	49282	49324	CAAGCTAGGAAGCCGCGCCAATACAAGGGGAGCAGGCAAAAAA	NA
long-mer738	Xyfp-LSV41.03-G1004	49740	49782	CCGGATGTCTTGTTGGACAGACGTTGGCCGGAAGCGAGTGTGG	NA
long-mer739	Xyfp-LSV41.03-G1004	50167	50209	TGATGGAGTGGATCACGGTTTTGCCATTTGTTGGCCAGCCTAA	Xyfp-LSV41.03-G1004.51	Xyfp-LSV41.03-G1004.51	50015	51769	-	AutoIPR: IPR000933:Glycoside hydrolase, family29; IPR006046:Alpha amylase;
long-mer740	Xyfp-LSV41.03-G1004	50974	51016	CTGCTAAGCGTCTCTGCGCTGAGCCGTATAAGTCGGCGTAGTG	Xyfp-LSV41.03-G1004.51	Xyfp-LSV41.03-G1004.51	50015	51769	-	AutoIPR: IPR000933:Glycoside hydrolase, family29; IPR006046:Alpha amylase;
long-mer741	Xyfp-LSV41.03-G1004	52143	52207	GGTGTTTTTGGAGAGGTAGGGCAGGTTCAGGCCATCATTAGAGCTGGATTGCGCATAGGTGTAGT	Xyfp-LSV41.03-G1004.52	Xyfp-LSV41.03-G1004.52	51849	54455	-	AutoIPR: IPR010104:Bacterial TonB-dependentreceptor;
long-mer742	Xyfp-LSV41.03-G1004	52269	52329	TTTGGCGCCGGTGGCATTCATTGGGCGGGTGACGGTGTAAGGTTTGTTGAAGATATTGTTT	Xyfp-LSV41.03-G1004.52	Xyfp-LSV41.03-G1004.52	51849	54455	-	AutoIPR: IPR010104:Bacterial TonB-dependentreceptor;
long-mer743	Xyfp-LSV41.03-G1004	52344	52386	GGTTTCGGTTGTGGTCGTGGTAACGATGTAGGAGCTGATGTCA	Xyfp-LSV41.03-G1004.52	Xyfp-LSV41.03-G1004.52	51849	54455	-	AutoIPR: IPR010104:Bacterial TonB-dependentreceptor;
long-mer744	Xyfp-LSV41.03-G1004	52563	52631	GATGACGCGAGCGGCGGAGAATCGCAGGACGCTGTTGTCGGTCAGGTAATAGGCAATGTTGAGGCTCGG	Xyfp-LSV41.03-G1004.52	Xyfp-LSV41.03-G1004.52	51849	54455	-	AutoIPR: IPR010104:Bacterial TonB-dependentreceptor;
long-mer745	Xyfp-LSV41.03-G1004	52826	52868	GGTTGTATTTGGTTTCGAAGGTCGCTTCAGGCAATGCGTTGAG	Xyfp-LSV41.03-G1004.52	Xyfp-LSV41.03-G1004.52	51849	54455	-	AutoIPR: IPR010104:Bacterial TonB-dependentreceptor;
long-mer746	Xyfp-LSV41.03-G1004	53127	53184	GTTGGTCCGAGTGTATTCAAGCCCGCCCGCTTGTTCACCGCTCTTTAGGGCCCAGTTG	Xyfp-LSV41.03-G1004.52	Xyfp-LSV41.03-G1004.52	51849	54455	-	AutoIPR: IPR010104:Bacterial TonB-dependentreceptor;
long-mer747	Xyfp-LSV41.03-G1004	53390	53495	CACGGTAATTCGCATCAAGCTGTGCGTAAGGTTGTCCTGCTGCCCCATCGGAGACAGTCGCTGTGGTGATGTAGCCGTTTTGTATGTTGGCCGCAGAGACTTTGTT	Xyfp-LSV41.03-G1004.52	Xyfp-LSV41.03-G1004.52	51849	54455	-	AutoIPR: IPR010104:Bacterial TonB-dependentreceptor;
long-mer748	Xyfp-LSV41.03-G1004	53895	53937	GTAGCCGATCGAGCCGCGTATTGTGTTTTTCGGCAGGTCTAAC	Xyfp-LSV41.03-G1004.52	Xyfp-LSV41.03-G1004.52	51849	54455	-	AutoIPR: IPR010104:Bacterial TonB-dependentreceptor;
long-mer749	Xyfp-LSV41.03-G1004	54051	54093	ATTGAAGGTGCGCCCACTGGTATCGGTTGGGTTGCCGCCCCAG	Xyfp-LSV41.03-G1004.52	Xyfp-LSV41.03-G1004.52	51849	54455	-	AutoIPR: IPR010104:Bacterial TonB-dependentreceptor;
long-mer750	Xyfp-LSV41.03-G1004	54107	54149	TGGTTTGGCCGTTGAGCAAGATGCGGTTCAGGGCAGGGTCGGT	Xyfp-LSV41.03-G1004.52	Xyfp-LSV41.03-G1004.52	51849	54455	-	AutoIPR: IPR010104:Bacterial TonB-dependentreceptor;
long-mer751	Xyfp-LSV41.03-G1004	54168	54210	TTCGCCTTCACCGAATTGGCGATCCACGCTGATTCCAGGGAGA	Xyfp-LSV41.03-G1004.52	Xyfp-LSV41.03-G1004.52	51849	54455	-	AutoIPR: IPR010104:Bacterial TonB-dependentreceptor;
long-mer752	Xyfp-LSV41.03-G1004	54234	54276	GCTGTCGGGGAATTTGCCGATATCTTCGGCACTGATCGCATCC	Xyfp-LSV41.03-G1004.52	Xyfp-LSV41.03-G1004.52	51849	54455	-	AutoIPR: IPR010104:Bacterial TonB-dependentreceptor;
long-mer753	Xyfp-LSV41.03-G1004	54320	54354	GTGAGGCGCGGTAGCCAGTGACGGTGACGGTATCC	Xyfp-LSV41.03-G1004.52	Xyfp-LSV41.03-G1004.52	51849	54455	-	AutoIPR: IPR010104:Bacterial TonB-dependentreceptor;
long-mer754	Xyfp-LSV41.03-G1004	54378	54420	GGGGGCTGCCGTTGCTGAAGTAGAGAAATAAAGTACGGATGAG	Xyfp-LSV41.03-G1004.52	Xyfp-LSV41.03-G1004.52	51849	54455	-	AutoIPR: IPR010104:Bacterial TonB-dependentreceptor;
long-mer755	Xyfp-LSV41.03-G1004	54451	54542	TACATTGCTTAATACTCATTGTGTAAATGTAGTGCTTGGGTACGGTGAGCGTTGCCCAACGTAGGAGCTTTTGCCTAAAACCGTGTCGTTGC	Xyfp-LSV41.03-G1004.52	Xyfp-LSV41.03-G1004.52	51849	54455	-	AutoIPR: IPR010104:Bacterial TonB-dependentreceptor;
long-mer756	Xyfp-LSV41.03-G1004	54610	54654	CGGTAGTGGCCGGTCTCAATCCCCCGTTTTCCTAAAAACAGGGTA	NA
long-mer757	Xyfp-LSV41.03-G1004	54668	54749	AATTAACGGGGCCGCCAGGTTTAAATTGAGTCTTGATACTGTTGGTTGTGTTGTCAATAATAATTTTACAGAATCTTTATTG	NA
long-mer758	Xyfp-LSV41.03-G1004	54794	54836	TTGTGGTTTGACTGGATGTGTGGCTTGGCTGAATCGGTTTATT	Xyfp-LSV41.03-G1004.53	Xyfp-LSV41.03-G1004.53	54780	54995	+	
long-mer759	Xyfp-LSV41.03-G1004	54842	54912	GGTTCTTAAGGGTTCAGCAGCGTTTCTAATTTGCATTGCATGTGATGTATTGCCGCAGTGGGTTAAGCCAT	Xyfp-LSV41.03-G1004.53	Xyfp-LSV41.03-G1004.53	54780	54995	+	
long-mer760	Xyfp-LSV41.03-G1004	54947	54968	TTTTTTTCCGTTTTTCTCAATG	Xyfp-LSV41.03-G1004.53	Xyfp-LSV41.03-G1004.53	54780	54995	+	
long-mer761	Xyfp-LSV41.03-G1004	55118	55152	TGTTGGTGCGTTGCTGTGTCTGAATCGGCGGTGTT	Xyfp-LSV41.03-G1004.54	Xyfp-LSV41.03-G1004.54	54970	55140	+	
long-mer762	Xyfp-LSV41.03-G1004	55572	55652	TTCTTCAGCGAGGGTGCGTTGCGTGCCCGTGGTGTGTGAGGTGGCGAATAGTCCGGTCATGCCGGCACCTAGCAGGGCTGG	Xyfp-LSV41.03-G1004.55	Xyfp-LSV41.03-G1004.55	55188	55982	-	AutoIPR: IPR000304:Pyrroline-5-carboxylatereductase; IPR017476:UDP-glucose/GDP-mannosedehydrogenase; IPR029036:Pyrroline-5-carboxylatereductase, dimerisation domain;
long-mer763	Xyfp-LSV41.03-G1004	55755	55797	GGGTTGCACTGGAAGTGGCAGTGTGGCACACACGTCAGGCATC	Xyfp-LSV41.03-G1004.55	Xyfp-LSV41.03-G1004.55	55188	55982	-	AutoIPR: IPR000304:Pyrroline-5-carboxylatereductase; IPR017476:UDP-glucose/GDP-mannosedehydrogenase; IPR029036:Pyrroline-5-carboxylatereductase, dimerisation domain;
long-mer764	Xyfp-LSV41.03-G1004	57016	57058	TGGCGCGTCGCCGTGCTGAGCAGCAGTTGTGTGATTATCATGA	Xyfp-LSV41.03-G1004.56	Xyfp-LSV41.03-G1004.56	56541	60974	+	AutoIPR: IPR012220:Glutamate synthase,eukaryotic; IPR029055:Nucleophile aminohydrolases,N-terminal;
long-mer765	Xyfp-LSV41.03-G1004	58103	58127	CATTGCGATGTCCCTCACGACGCAG	Xyfp-LSV41.03-G1004.56	Xyfp-LSV41.03-G1004.56	56541	60974	+	AutoIPR: IPR012220:Glutamate synthase,eukaryotic; IPR029055:Nucleophile aminohydrolases,N-terminal;
long-mer766	Xyfp-LSV41.03-G1004	58991	59033	TTATATGGATGCTGTACACACACGTCCACCATCGGCATTGCGT	Xyfp-LSV41.03-G1004.56	Xyfp-LSV41.03-G1004.56	56541	60974	+	AutoIPR: IPR012220:Glutamate synthase,eukaryotic; IPR029055:Nucleophile aminohydrolases,N-terminal;
long-mer767	Xyfp-LSV41.03-G1004	59060	59111	GATTCCAACCCCGTTGGATCACGTTGCTCCGGCAACCGATGTCCTGTGCCGT	Xyfp-LSV41.03-G1004.56	Xyfp-LSV41.03-G1004.56	56541	60974	+	AutoIPR: IPR012220:Glutamate synthase,eukaryotic; IPR029055:Nucleophile aminohydrolases,N-terminal;
long-mer768	Xyfp-LSV41.03-G1004	59558	59600	GGGCACGATCGCCGCTGGTGTAGTCAAGGCGGGTGCTGATCTG	Xyfp-LSV41.03-G1004.56	Xyfp-LSV41.03-G1004.56	56541	60974	+	AutoIPR: IPR012220:Glutamate synthase,eukaryotic; IPR029055:Nucleophile aminohydrolases,N-terminal;
long-mer769	Xyfp-LSV41.03-G1004	59666	59708	TGTGCCGTGGGAGTTGGGGGTCGCCGAGGTACATCAAGCGCTG	Xyfp-LSV41.03-G1004.56	Xyfp-LSV41.03-G1004.56	56541	60974	+	AutoIPR: IPR012220:Glutamate synthase,eukaryotic; IPR029055:Nucleophile aminohydrolases,N-terminal;
long-mer770	Xyfp-LSV41.03-G1004	60017	60059	GGATGACATCATTGGACGTACTGATTTGTTGCAGCAGTTGGAG	Xyfp-LSV41.03-G1004.56	Xyfp-LSV41.03-G1004.56	56541	60974	+	AutoIPR: IPR012220:Glutamate synthase,eukaryotic; IPR029055:Nucleophile aminohydrolases,N-terminal;
long-mer771	Xyfp-LSV41.03-G1004	60077	60155	GGTCCGTGTGAATCTGTCACGACTGTTGACGAATGCCTGCTACGAAGGGACTCACTGCGCTGCGCAGCGTCTCTATGAG	Xyfp-LSV41.03-G1004.56	Xyfp-LSV41.03-G1004.56	56541	60974	+	AutoIPR: IPR012220:Glutamate synthase,eukaryotic; IPR029055:Nucleophile aminohydrolases,N-terminal;
long-mer772	Xyfp-LSV41.03-G1004	60297	60339	CATGGCAACCACGGGATGGAGAATGCGCCGTTGCACTTGCGTT	Xyfp-LSV41.03-G1004.56	Xyfp-LSV41.03-G1004.56	56541	60974	+	AutoIPR: IPR012220:Glutamate synthase,eukaryotic; IPR029055:Nucleophile aminohydrolases,N-terminal;
long-mer773	Xyfp-LSV41.03-G1004	60425	60467	TGGTAAGGGGATGGCCGGTGGTTGTCTGGTGGTACGCCCGCCG	Xyfp-LSV41.03-G1004.56	Xyfp-LSV41.03-G1004.56	56541	60974	+	AutoIPR: IPR012220:Glutamate synthase,eukaryotic; IPR029055:Nucleophile aminohydrolases,N-terminal;
long-mer774	Xyfp-LSV41.03-G1004	60638	60680	TATGACTGATGGTGTTGTCCTAGTGCTTGGCAAAGTCGGCTTG	Xyfp-LSV41.03-G1004.56	Xyfp-LSV41.03-G1004.56	56541	60974	+	AutoIPR: IPR012220:Glutamate synthase,eukaryotic; IPR029055:Nucleophile aminohydrolases,N-terminal;
long-mer775	Xyfp-LSV41.03-G1004	60934	60976	GTATCGAATCGTTAGCCGAGTTGCTACGCAGTGCCGCTTAATG	Xyfp-LSV41.03-G1004.56	Xyfp-LSV41.03-G1004.56	56541	60974	+	AutoIPR: IPR012220:Glutamate synthase,eukaryotic; IPR029055:Nucleophile aminohydrolases,N-terminal;
long-mer776	Xyfp-LSV41.03-G1004	61002	61087	GAGAGAAGCAGGAAGGGACTGGGTTTTTCTCTCTGCTATCGCTCTTTCTCAGAGTATGTGTTCCAGCTGGATGGTGAGTGCGTGGA	Xyfp-LSV41.03-G1004.57	Xyfp-LSV41.03-G1004.57	61072	62598	+	AutoIPR: IPR006006:Glutamate synthase,NADH/NADPH, small subunit 2; IPR009051:Alpha-helicalferredoxin; IPR017701:Putative selenate reductase YgfK;IPR023753:Pyridine nucleotide-disulphide oxidoreductase,FAD/NAD(P)-binding domain; IPR028261:Dihydroprymidinedehydrogenase domain II;
long-mer777	Xyfp-LSV41.03-G1004	61161	61203	GCCGCAACGCATCCCGGTGGACCTGCGTACTTCCGGGGATTGG	Xyfp-LSV41.03-G1004.57	Xyfp-LSV41.03-G1004.57	61072	62598	+	AutoIPR: IPR006006:Glutamate synthase,NADH/NADPH, small subunit 2; IPR009051:Alpha-helicalferredoxin; IPR017701:Putative selenate reductase YgfK;IPR023753:Pyridine nucleotide-disulphide oxidoreductase,FAD/NAD(P)-binding domain; IPR028261:Dihydroprymidinedehydrogenase domain II;
long-mer778	Xyfp-LSV41.03-G1004	61545	61587	ACCGACGGGTTGGCGTGTGGCCGTGGTCGGTGCAGGGCCTGCC	Xyfp-LSV41.03-G1004.57	Xyfp-LSV41.03-G1004.57	61072	62598	+	AutoIPR: IPR006006:Glutamate synthase,NADH/NADPH, small subunit 2; IPR009051:Alpha-helicalferredoxin; IPR017701:Putative selenate reductase YgfK;IPR023753:Pyridine nucleotide-disulphide oxidoreductase,FAD/NAD(P)-binding domain; IPR028261:Dihydroprymidinedehydrogenase domain II;
long-mer779	Xyfp-LSV41.03-G1004	61718	61760	CGCGCCGCCAAGTGCTTGAGGACATGGGCGTAGAGTTTCGATT	Xyfp-LSV41.03-G1004.57	Xyfp-LSV41.03-G1004.57	61072	62598	+	AutoIPR: IPR006006:Glutamate synthase,NADH/NADPH, small subunit 2; IPR009051:Alpha-helicalferredoxin; IPR017701:Putative selenate reductase YgfK;IPR023753:Pyridine nucleotide-disulphide oxidoreductase,FAD/NAD(P)-binding domain; IPR028261:Dihydroprymidinedehydrogenase domain II;
long-mer780	Xyfp-LSV41.03-G1004	62016	62058	ACTCGGTGGCGGTGATACCGGTATGGATTGTGTACGGAGTGCG	Xyfp-LSV41.03-G1004.57	Xyfp-LSV41.03-G1004.57	61072	62598	+	AutoIPR: IPR006006:Glutamate synthase,NADH/NADPH, small subunit 2; IPR009051:Alpha-helicalferredoxin; IPR017701:Putative selenate reductase YgfK;IPR023753:Pyridine nucleotide-disulphide oxidoreductase,FAD/NAD(P)-binding domain; IPR028261:Dihydroprymidinedehydrogenase domain II;
long-mer781	Xyfp-LSV41.03-G1004	62543	62585	GCATTGTGCGGTGGTTGCGTGTGACTGCACAGGTGATGGATGT	Xyfp-LSV41.03-G1004.58	Xyfp-LSV41.03-G1004.58	62507	62752	-	
long-mer781	Xyfp-LSV41.03-G1004	62543	62585	GCATTGTGCGGTGGTTGCGTGTGACTGCACAGGTGATGGATGT	Xyfp-LSV41.03-G1004.57	Xyfp-LSV41.03-G1004.57	61072	62598	+	AutoIPR: IPR006006:Glutamate synthase,NADH/NADPH, small subunit 2; IPR009051:Alpha-helicalferredoxin; IPR017701:Putative selenate reductase YgfK;IPR023753:Pyridine nucleotide-disulphide oxidoreductase,FAD/NAD(P)-binding domain; IPR028261:Dihydroprymidinedehydrogenase domain II;
long-mer782	Xyfp-LSV41.03-G1004	62594	62641	TCTGAGCGGGATGCTAACGCATTGCATCAAGCCTAGTGGGCTTCGCTG	Xyfp-LSV41.03-G1004.58	Xyfp-LSV41.03-G1004.58	62507	62752	-	
long-mer782	Xyfp-LSV41.03-G1004	62594	62641	TCTGAGCGGGATGCTAACGCATTGCATCAAGCCTAGTGGGCTTCGCTG	Xyfp-LSV41.03-G1004.57	Xyfp-LSV41.03-G1004.57	61072	62598	+	AutoIPR: IPR006006:Glutamate synthase,NADH/NADPH, small subunit 2; IPR009051:Alpha-helicalferredoxin; IPR017701:Putative selenate reductase YgfK;IPR023753:Pyridine nucleotide-disulphide oxidoreductase,FAD/NAD(P)-binding domain; IPR028261:Dihydroprymidinedehydrogenase domain II;
long-mer783	Xyfp-LSV41.03-G1004	62685	62727	TGCTGATCGTGGCATCTGTACCGTTCTTTATGTTGTAGATGAA	Xyfp-LSV41.03-G1004.58	Xyfp-LSV41.03-G1004.58	62507	62752	-	
long-mer784	Xyfp-LSV41.03-G1004	62731	62808	GTATCTCAGAGGTGGCTCCCATGCTTAGGTGTGGTTTCTGGCGACTGTCCGGGGGGGTGTTGTATAGCCCTCTTTGAG	Xyfp-LSV41.03-G1004.58	Xyfp-LSV41.03-G1004.58	62507	62752	-	
long-mer785	Xyfp-LSV41.03-G1004	62817	62906	TTGGTCGAAGCTGCTGCTCTGCATTATTTTTATGTGTTGTCAATTAATGCTGCATTGCTGAGGATTGCTGATGGCCGCCTATTACTGTGC	NA
long-mer786	Xyfp-LSV41.03-G1004	62934	62970	TCAAAAAGAATGTTCGCTTTTTAAGTGTTTTTTCCTG	NA
long-mer787	Xyfp-LSV41.03-G1004	63072	63114	CTGTACCGAGCTGAAATGTGCACTTTGAGTTGCCTCGTGACGG	NA
long-mer788	Xyfp-LSV41.03-G1004	63302	63344	TTGAGAGTGGTTGTTGATCGGCAGGATTCAGAGTTATTCATTC	NA
long-mer789	Xyfp-LSV41.03-G1004	63626	63668	CTTGTCGTTGCCGTCACTGTTGGGATGCAGGTTGAATGGATAA	Xyfp-LSV41.03-G1004.59	Xyfp-LSV41.03-G1004.59	63569	64405	-	AutoIPR: IPR017853:Glycoside hydrolasesuperfamily;
long-mer790	Xyfp-LSV41.03-G1004	63806	63848	ACCGGTTTTGTGGTAGGTGCGTAGCCAGTTGGTGAATGCTTCT	Xyfp-LSV41.03-G1004.59	Xyfp-LSV41.03-G1004.59	63569	64405	-	AutoIPR: IPR017853:Glycoside hydrolasesuperfamily;
long-mer791	Xyfp-LSV41.03-G1004	64085	64120	TGCTTGAGCAGCCTTAGCCCAGGCGGTTGAGCTGAT	Xyfp-LSV41.03-G1004.59	Xyfp-LSV41.03-G1004.59	63569	64405	-	AutoIPR: IPR017853:Glycoside hydrolasesuperfamily;
long-mer792	Xyfp-LSV41.03-G1004	64334	64376	CGTGGCGTCCAATGCATCATTTAGTGTGGGCTGAACGCGTTCC	Xyfp-LSV41.03-G1004.59	Xyfp-LSV41.03-G1004.59	63569	64405	-	AutoIPR: IPR017853:Glycoside hydrolasesuperfamily;
long-mer793	Xyfp-LSV41.03-G1004	64393	64435	GCACGATGTTCATGCCCTTTTGGGCCACGTAAGCGTAGTCAGA	Xyfp-LSV41.03-G1004.59	Xyfp-LSV41.03-G1004.59	63569	64405	-	AutoIPR: IPR017853:Glycoside hydrolasesuperfamily;
long-mer794	Xyfp-LSV41.03-G1004	64505	64547	AAGATTGATACCAGCGTACGTTAGTATGTTTGTGGTATGGCTT	Xyfp-LSV41.03-G1004.60	Xyfp-LSV41.03-G1004.60	64530	64811	+	
long-mer795	Xyfp-LSV41.03-G1004	64671	64705	TGTTCAGCCGTGAGTGGTATCACAGTCTCTGAGAG	Xyfp-LSV41.03-G1004.60	Xyfp-LSV41.03-G1004.60	64530	64811	+	
long-mer796	Xyfp-LSV41.03-G1004	64729	64766	GTATATTTTCAGTGGGGAGCGAGTTATCCGTCGATGAT	Xyfp-LSV41.03-G1004.60	Xyfp-LSV41.03-G1004.60	64530	64811	+	
long-mer797	Xyfp-LSV41.03-G1004	65255	65276	GTGTGCCCACCAGTGACGGTGT	Xyfp-LSV41.03-G1004.62	Xyfp-LSV41.03-G1004.62	65023	66744	-	AutoIPR: IPR003137:Protease-associated domain,PA; IPR007484:Peptidase M28;
long-mer798	Xyfp-LSV41.03-G1004	65982	66024	GGCGCGATTCTGAATCGTCGGTATTGGGCAGGTCATATCGCGG	Xyfp-LSV41.03-G1004.62	Xyfp-LSV41.03-G1004.62	65023	66744	-	AutoIPR: IPR003137:Protease-associated domain,PA; IPR007484:Peptidase M28;
long-mer799	Xyfp-LSV41.03-G1004	70682	70724	TGCTGGTGTGTGTGGGGGGCTATGTGTGAGAATGTAAACGTGG	NA
long-mer800	Xyfp-LSV41.03-G1004	78591	78633	AGGCTGCACACTCACGATTGGTTGTCTGGGTTGGTTACCATAT	Xyfp-LSV41.03-G1004.71	Xyfp-LSV41.03-G1004.71	78572	79510	+	AutoIPR: IPR004513:Cell division protein FtsX;
long-mer801	Xyfp-LSV41.03-G1004	78909	78951	TGGCTGAGTTACGCGAAGGTGTGAAGCTGGGTGAGGCGATAGA	Xyfp-LSV41.03-G1004.71	Xyfp-LSV41.03-G1004.71	78572	79510	+	AutoIPR: IPR004513:Cell division protein FtsX;
long-mer802	Xyfp-LSV41.03-G1004	79520	79562	CTACATGCTAGTTTCTGAAATTAAGAATAGGCATCTGATCAGT	Xyfp-LSV41.03-G1004.72	Xyfp-LSV41.03-G1004.72	79524	80372	+	AutoIPR: IPR011006:CheY-like superfamily;
long-mer803	Xyfp-LSV41.03-G1004	82700	82723	GGAACTCGTTTTGGAACATATCTT	NA
long-mer804	Xyfp-LSV41.03-G1004	87754	87796	GGCACAGACATCGACCGAGCGCGATGCATGGTTGCGGACACGG	Xyfp-LSV41.03-G1004.77	Xyfp-LSV41.03-G1004.77	87239	87808	+	AutoIPR: IPR021455:Protein of unknown functionDUF3106;
long-mer805	Xyfp-LSV41.03-G1004	89739	89781	CAGCTCGATGATCGCACGACTTTATTGATTGGGCCGCAAGGCA	Xyfp-LSV41.03-G1004.80	Xyfp-LSV41.03-G1004.80	89574	91475	+	AutoIPR: IPR004634:Peptidase S49, protease IV;IPR004635:Peptidase S49, SppA;IPR029045:ClpP/crotonase-like domain;
long-mer806	Xyfp-LSV41.03-G1004	91551	91593	TTTGAGGAGTGGCGTGTAAGACGCTGATTTCATTCAATGGCTT	Xyfp-LSV41.03-G1004.81	Xyfp-LSV41.03-G1004.81	91587	91763	+	
long-mer807	Xyfp-LSV41.03-G1004	95042	95084	GCTGGCCTGTCACCTGAACAATCACTTGCTGCTGCACGTACCA	Xyfp-LSV41.03-G1004.84	Xyfp-LSV41.03-G1004.84	94616	96592	+	AutoIPR: IPR000212:DNA helicase, UvrD/REP type;IPR027417:P-loop containing nucleoside triphosphatehydrolase;
long-mer808	Xyfp-LSV41.03-G1004	97373	97415	AGTTGCCGCTCCTTTACTTGTAATGACGGTCTCATCTGCGCAT	Xyfp-LSV41.03-G1004.85	Xyfp-LSV41.03-G1004.85	96834	98192	+	AutoIPR: IPR011225:Type IV secretory pathway,VirJ component; IPR029058:Alpha/Beta hydrolase fold;
long-mer809	Xyfp-LSV41.03-G1005	1	23	CAAATGTTGCCGCAGGTACTGCG	NA
long-mer810	Xyfp-LSV41.03-G1005	30	68	GATGCCGTCAACTTTAGCCAGCTGCAAGCGGTGAGCGAT	NA
long-mer811	Xyfp-LSV41.03-G1005	246	288	GGCGACACGGTGATGACGACCGATGGTGTGACAGTGGGGAGTG	NA
long-mer812	Xyfp-LSV41.03-G1005	398	440	AGACACGGATGCTGTTAATCTCAGCCAACTTAATACTGCAATG	NA
long-mer813	Xyfp-LSV41.03-G1005	650	692	CAGCGCTGATGGCAGCGTGGCATTGGGCGATGGTGCAAAGGAT	NA
long-mer814	Xyfp-LSV41.03-G1005	1889	1923	GATAGTGATAACTGTTTTTTTACAGGATTTCTCTG	NA
long-mer815	Xyfp-LSV41.03-G1005	2082	2145	CATCGTGCCTGCCGCTCCTGCAATATGCCTGCGTAGTGCACGACTGGCTGAATGTGCAGACAGC	NA
long-mer816	Xyfp-LSV41.03-G1005	4015	4057	ATAACGTTCGGTACGAGTGAGAATAAAGACCAGCGTACTGAGC	Xyfp-LSV41.03-G1005.3	Xyfp-LSV41.03-G1005.3	3277	5499	-	AutoIPR: IPR010020:Integral membrane protein,YccS/YhfK;
long-mer817	Xyfp-LSV41.03-G1005	13224	13245	ACACAACTACACACTGTGCTAC	Xyfp-LSV41.03-G1005.11	Xyfp-LSV41.03-G1005.11	12667	14271	+	AutoIPR: IPR002295:N6 adenine-specific DNAmethyltransferase, D21 class; IPR002941:DNA methylaseN-4/N-6; IPR029063:S-adenosyl-L-methionine-dependentmethyltransferase;
long-mer818	Xyfp-LSV41.03-G1005	13293	13368	CGATAAATTCAATAACACTGACGGTGACCAGAGAGGCCCTTGGGTTGCCGATCCCTTCGATGCGCCCAATATCAGG	Xyfp-LSV41.03-G1005.11	Xyfp-LSV41.03-G1005.11	12667	14271	+	AutoIPR: IPR002295:N6 adenine-specific DNAmethyltransferase, D21 class; IPR002941:DNA methylaseN-4/N-6; IPR029063:S-adenosyl-L-methionine-dependentmethyltransferase;
long-mer819	Xyfp-LSV41.03-G1005	13564	13606	ATTTTCACGATTTGGAATGATATCGGAACGGCCACAGAGGCAA	Xyfp-LSV41.03-G1005.11	Xyfp-LSV41.03-G1005.11	12667	14271	+	AutoIPR: IPR002295:N6 adenine-specific DNAmethyltransferase, D21 class; IPR002941:DNA methylaseN-4/N-6; IPR029063:S-adenosyl-L-methionine-dependentmethyltransferase;
long-mer820	Xyfp-LSV41.03-G1005	15651	15673	GTTGGATTACGGATACGTCTTTT	Xyfp-LSV41.03-G1005.13	Xyfp-LSV41.03-G1005.13	14470	16992	+	AutoIPR: IPR014001:Helicase superfamily 1/2,ATP-binding domain; IPR027417:P-loop containingnucleoside triphosphate hydrolase;
long-mer821	Xyfp-LSV41.03-G1005	17536	17578	GGGTGGAAACACGGTTGCCGCCTGCGGTGCGCCGTGCCTATTT	Xyfp-LSV41.03-G1005.14	Xyfp-LSV41.03-G1005.14	16989	17894	+	AutoIPR: IPR000639:Epoxide hydrolase-like;IPR029058:Alpha/Beta hydrolase fold;
long-mer822	Xyfp-LSV41.03-G1005	18092	18134	TGTGGTGCGGTGCTGGGAAGGCCGTCGCCGTATGGGTGCTTGC	NA
long-mer823	Xyfp-LSV41.03-G1005	18164	18204	TTGGTGTTGCTTGTATCGTGAAAGCAGGCACATGGGAGGGG	NA
long-mer824	Xyfp-LSV41.03-G1005	18305	18347	GGCTTCGGTCAGCAGGTGTAGCCCGTGTGCTCGCCGTGATGTG	Xyfp-LSV41.03-G1005.15	Xyfp-LSV41.03-G1005.15	18254	18637	-	AutoIPR: IPR005358:Putative zinc- oriron-chelating domain containing protein;
long-mer825	Xyfp-LSV41.03-G1005	18371	18413	GAATTCCAGGGAAGCAGGGACAGCAGCACATACAGATGGACGC	Xyfp-LSV41.03-G1005.15	Xyfp-LSV41.03-G1005.15	18254	18637	-	AutoIPR: IPR005358:Putative zinc- oriron-chelating domain containing protein;
long-mer826	Xyfp-LSV41.03-G1005	19681	19712	TGTTGCGTCCCGGTTTCCTAGCGCATTGTCAG	Xyfp-LSV41.03-G1005.17	Xyfp-LSV41.03-G1005.17	19509	21146	+	AutoIPR: IPR000132:Nitrilase/cyanide hydratase,conserved site; IPR003694:NAD(+) synthetase;
long-mer827	Xyfp-LSV41.03-G1005	19921	19957	TGTTCAAAGTAAAAGAGGTGCCGGTTGGGGTGTTGAT	Xyfp-LSV41.03-G1005.17	Xyfp-LSV41.03-G1005.17	19509	21146	+	AutoIPR: IPR000132:Nitrilase/cyanide hydratase,conserved site; IPR003694:NAD(+) synthetase;
long-mer828	Xyfp-LSV41.03-G1005	22102	22144	AGAGCGCTTACAATTTCGAGTGCGCAAATGTGACTGAGTTACT	Xyfp-LSV41.03-G1005.18	Xyfp-LSV41.03-G1005.18	21462	22385	+	AutoIPR: IPR006194:Glycine-tRNA synthetase,heterodimeric;
long-mer829	Xyfp-LSV41.03-G1005	22728	22767	TGATGCCGAAGCTAAGCCCACCAAGGCGTTGGAGGGGTTT	Xyfp-LSV41.03-G1005.19	Xyfp-LSV41.03-G1005.19	22477	24645	+	AutoIPR: IPR006194:Glycine-tRNA synthetase,heterodimeric; IPR009080:Aminoacyl-tRNA synthetase, class1a, anticodon-binding;
long-mer830	Xyfp-LSV41.03-G1005	24800	24842	CCTGGCTTGGTAACTATTTAAATTGTAAAACGGATGGTTATGG	Xyfp-LSV41.03-G1005.20	Xyfp-LSV41.03-G1005.20	24837	25700	-	
long-mer831	Xyfp-LSV41.03-G1005	24863	24905	TTAGTTGAATTGCACAATACCGATTTTTTGTGGTGTTGATTAA	Xyfp-LSV41.03-G1005.20	Xyfp-LSV41.03-G1005.20	24837	25700	-	
long-mer832	Xyfp-LSV41.03-G1005	24933	25016	CATCAAAATAATCAGGGCTTTTTGCTGCCCGTTGATACTTTTCTGGAGTGACTTTTTTATGGGTGCACTATTCCATATGCCGCA	Xyfp-LSV41.03-G1005.20	Xyfp-LSV41.03-G1005.20	24837	25700	-	
long-mer833	Xyfp-LSV41.03-G1005	25024	25066	TGATGGTCTCTGTTATTGAGTATTTTTTCTGTAACGATCTCTT	Xyfp-LSV41.03-G1005.20	Xyfp-LSV41.03-G1005.20	24837	25700	-	
long-mer834	Xyfp-LSV41.03-G1005	25116	25158	AAAAAAAGAAGATCCGATTTTTGCTTCATTCTCAGATAATAAA	Xyfp-LSV41.03-G1005.20	Xyfp-LSV41.03-G1005.20	24837	25700	-	
long-mer835	Xyfp-LSV41.03-G1005	25164	25242	AGTGCCTGTTTCATTTAGTTGGCCGACAAGACGATTGCTTGTTGCGAATACTCCAGATATGAATGCTGCAAAGATTAAA	Xyfp-LSV41.03-G1005.20	Xyfp-LSV41.03-G1005.20	24837	25700	-	
long-mer836	Xyfp-LSV41.03-G1005	25566	25608	ATAGATAGCAGAAAAAACGAGCAATATAAAAATTAGTATCGTT	Xyfp-LSV41.03-G1005.20	Xyfp-LSV41.03-G1005.20	24837	25700	-	
long-mer837	Xyfp-LSV41.03-G1005	25661	25703	ATGAAAAATTAGCATTGGCCTTTATGCCTATGCCATTCAAACT	Xyfp-LSV41.03-G1005.20	Xyfp-LSV41.03-G1005.20	24837	25700	-	
long-mer838	Xyfp-LSV41.03-G1005	25752	25794	TTGAAAGAATAGAATCCATTTAAATCATATCAATGCTGGTTAT	NA
long-mer839	Xyfp-LSV41.03-G1005	25814	25859	AAATCTTTGGAAAACTTCATTGTTTTACGGGCCCTGGAACGCTGTC	NA
long-mer840	Xyfp-LSV41.03-G1005	25899	25954	GTCAAGCATCGTAATGAATTTTTGATAAATAAATACGCATGGATGCGTGTCATGTC	Xyfp-LSV41.03-G1005.21	Xyfp-LSV41.03-G1005.21	25953	26852	-	AutoIPR: IPR006260:TonB, C-terminal;
long-mer841	Xyfp-LSV41.03-G1005	28693	28735	AGGTAGTCTATTACCTGTGATCGATCTTAAACAGTTTTTGGAA	Xyfp-LSV41.03-G1005.24	Xyfp-LSV41.03-G1005.24	28463	28993	+	AutoIPR: IPR002545:CheW-like protein;
long-mer842	Xyfp-LSV41.03-G1005	33122	33164	CTGATTTAGAAGCAACTCAGGTGCTGATTGATTTGGTTGCATC	Xyfp-LSV41.03-G1005.26	Xyfp-LSV41.03-G1005.26	31072	36360	+	AutoIPR: IPR002545:CheW-like protein;IPR003594:Histidine kinase-like ATPase, C-terminaldomain; IPR004105:Histidine kinase  CheA-like,homodimeric domain; IPR005467:Signal transductionhistidine kinase, core; IPR011006:CheY-like superfamily;IPR014302:Signal transduction histidine kinase, TMAOsensor TorS;
long-mer843	Xyfp-LSV41.03-G1005	39871	39913	GAGGATACCACACATGATTGATAGTTCTCCGCTGCAGCTTCTT	Xyfp-LSV41.03-G1005.29	Xyfp-LSV41.03-G1005.29	38428	39885	-	AutoIPR:IPR005854:Amidophosphoribosyltransferase;IPR029055:Nucleophile aminohydrolases, N-terminal;IPR029057:Phosphoribosyltransferase-like;
long-mer844	Xyfp-LSV41.03-G1005	42043	42085	CAGCGCAGCATAGACTGCATGAGTAACGTTACCTTCTATCGGT	Xyfp-LSV41.03-G1005.32	Xyfp-LSV41.03-G1005.32	41743	43041	-	AutoIPR: IPR001645:Folylpolyglutamatesynthetase; IPR005757:Murein peptide ligase;
long-mer845	Xyfp-LSV41.03-G1005	45549	45591	GTCAGGCGCTGCACGATTTGGAGGGTATCGTTAGCGTCGCCTT	Xyfp-LSV41.03-G1005.34	Xyfp-LSV41.03-G1005.34	44288	46240	-	AutoIPR: IPR001567:Peptidase M3A/M3B;IPR024077:Neurolysin/Thimet oligopeptidase, domain 2;IPR024079:Metallopeptidase, catalytic domain;IPR024080:Neurolysin/Thimet oligopeptidase, N-terminal;
long-mer846	Xyfp-LSV41.03-G1005	45788	45830	CACAATGGCACTTGCCGCTGTAGCGGCGACCAGCTTAGCGTGA	Xyfp-LSV41.03-G1005.34	Xyfp-LSV41.03-G1005.34	44288	46240	-	AutoIPR: IPR001567:Peptidase M3A/M3B;IPR024077:Neurolysin/Thimet oligopeptidase, domain 2;IPR024079:Metallopeptidase, catalytic domain;IPR024080:Neurolysin/Thimet oligopeptidase, N-terminal;
long-mer847	Xyfp-LSV41.03-G1005	46570	46612	ATGATTGATGCCGGGACTGACCTATCATGCCTGAAATAGCATT	NA
long-mer848	Xyfp-LSV41.03-G1005	48204	48246	TCTATCACTTTCATTCTTTGCGTTCCCGGTTTTTGCAGGCAAC	Xyfp-LSV41.03-G1005.37	Xyfp-LSV41.03-G1005.37	48071	48217	-	
long-mer849	Xyfp-LSV41.03-G1005	49301	49343	ACTGCAATTACGACAGAGATATTCCATCCGGCACCGCCTTTCT	Xyfp-LSV41.03-G1005.39	Xyfp-LSV41.03-G1005.39	48797	49447	+	AutoIPR: IPR002569:Peptide methioninesulphoxide reductase MsrA; IPR028427:Peptide methioninesulfoxide reductase;
long-mer850	Xyfp-LSV41.03-G1005	49577	49617	AAACATTAAAAAACCCAAAAATTAGCGCGACTTCATAGTGC	NA
long-mer851	Xyfp-LSV41.03-G1005	51349	51391	AATCAGTGGGCCTTGATCTGAAATCGTGTCACTGTGGGACAAT	NA
long-mer852	Xyfp-LSV41.03-G1005	51474	51516	CAACGCAATCCGTTTCCTTGCTGCTGATGCAGTACAAGCTGCT	Xyfp-LSV41.03-G1005.42	Xyfp-LSV41.03-G1005.42	51445	53445	+	AutoIPR: IPR005478:Transketolase,bacterial-like; IPR009014:Transketolase,C-terminal/Pyruvate-ferredoxin oxidoreductase, domain II;IPR029061:Thiamin diphosphate-binding fold;
long-mer853	Xyfp-LSV41.03-G1005	51531	51567	GGGCATGCCGATGGGCATGGCAGATATCGCTGAAGTT	Xyfp-LSV41.03-G1005.42	Xyfp-LSV41.03-G1005.42	51445	53445	+	AutoIPR: IPR005478:Transketolase,bacterial-like; IPR009014:Transketolase,C-terminal/Pyruvate-ferredoxin oxidoreductase, domain II;IPR029061:Thiamin diphosphate-binding fold;
long-mer854	Xyfp-LSV41.03-G1005	52068	52110	AGCCTATGGTTGGCATGTAATTCGCGATATTGATGGCCATGAT	Xyfp-LSV41.03-G1005.42	Xyfp-LSV41.03-G1005.42	51445	53445	+	AutoIPR: IPR005478:Transketolase,bacterial-like; IPR009014:Transketolase,C-terminal/Pyruvate-ferredoxin oxidoreductase, domain II;IPR029061:Thiamin diphosphate-binding fold;
long-mer855	Xyfp-LSV41.03-G1005	53945	53987	ATCGAGCAAGTGACGGACTACTATCTCCCGTGGATCACGGATC	Xyfp-LSV41.03-G1005.43	Xyfp-LSV41.03-G1005.43	53495	54160	-	AutoIPR: IPR003682:rRNA small subunitmethyltransferase G;IPR029063:S-adenosyl-L-methionine-dependentmethyltransferase;
long-mer856	Xyfp-LSV41.03-G1005	54692	54734	CAAATCCACGCCCAGACATCCACCATGCCCCAAGCCCAATAGC	Xyfp-LSV41.03-G1005.44	Xyfp-LSV41.03-G1005.44	54359	54916	-	AutoIPR: IPR008278:4'-phosphopantetheinyltransferase superfamily;
long-mer857	Xyfp-LSV41.03-G1005	54877	54913	GCTCCCCCCGCTCACCACGCGTCCGCCCGCGCAGCCA	Xyfp-LSV41.03-G1005.44	Xyfp-LSV41.03-G1005.44	54359	54916	-	AutoIPR: IPR008278:4'-phosphopantetheinyltransferase superfamily;
long-mer858	Xyfp-LSV41.03-G1005	55578	55620	TCGCTGCACATCCTCGAACTCAGGGATACCGACTTGCACATCC	Xyfp-LSV41.03-G1005.45	Xyfp-LSV41.03-G1005.45	55053	55847	-	AutoIPR: IPR004808:AP endonuclease 1;IPR005135:Endonuclease/exonuclease/phosphatase;
long-mer859	Xyfp-LSV41.03-G1005	56088	56170	AGACTGGATACCGGTGATTGCGCAACAGCCTCCATTTTCCCTACAACTTTTCAAAATGCTTGCTTGTGGCAAGCCTGCCACAC	Xyfp-LSV41.03-G1005.46	Xyfp-LSV41.03-G1005.46	56019	56444	+	
long-mer860	Xyfp-LSV41.03-G1005	56173	56215	CGCGCTCCCTTCAATCAGAGGTAAACCACGCGATGCACTGCGA	Xyfp-LSV41.03-G1005.46	Xyfp-LSV41.03-G1005.46	56019	56444	+	
long-mer861	Xyfp-LSV41.03-G1005	56342	56384	ACGCTTTATTCAACAGGGGCAATTCAATGAATACATCGACGGT	Xyfp-LSV41.03-G1005.46	Xyfp-LSV41.03-G1005.46	56019	56444	+	
long-mer862	Xyfp-LSV41.03-G1005	56435	56477	AGTGGTCTAAACTTGCCAGCGACGATCTTGGCGCTGTTGCGCC	Xyfp-LSV41.03-G1005.46	Xyfp-LSV41.03-G1005.46	56019	56444	+	
long-mer863	Xyfp-LSV41.03-G1005	56512	56554	CGCAGCTCCACGTTTTGCAGCTAGTCCAGGATGAACAGCGTGC	NA
long-mer864	Xyfp-LSV41.03-G1005	56582	56650	CCACGGCCAGGCCGTTCTGACTCGGGTATCGGAGATGTAGGTATAGACAACATCCGCCCTGGGCTGCTG	NA
long-mer865	Xyfp-LSV41.03-G1005	56816	56858	TGTGCCAAGCTTGCAGCCAAGTCAGTTTGGCGTAGATGGTGTC	Xyfp-LSV41.03-G1005.47	Xyfp-LSV41.03-G1005.47	56757	57047	+	
long-mer866	Xyfp-LSV41.03-G1005	56860	56902	GGGCAGGATTCTGCCATCTTGTTCTAGCCCAGCTTGATCACAT	Xyfp-LSV41.03-G1005.47	Xyfp-LSV41.03-G1005.47	56757	57047	+	
long-mer867	Xyfp-LSV41.03-G1005	56941	56985	GCCTGGTCGCCCGATTTCAGGGGGGCGAAGTGAGGAGTGTGGCCA	Xyfp-LSV41.03-G1005.47	Xyfp-LSV41.03-G1005.47	56757	57047	+	
long-mer868	Xyfp-LSV41.03-G1005	57020	57062	GGTGAATGTCGCGGGCGGCACAGGGTAGTCCTCAAAGTCATTG	Xyfp-LSV41.03-G1005.47	Xyfp-LSV41.03-G1005.47	56757	57047	+	
long-mer869	Xyfp-LSV41.03-G1005	57072	57111	GAGCCTTGCACCCAGATGTTGTTGCCGCAGCGCAGCGAAT	NA
long-mer870	Xyfp-LSV41.03-G1005	57239	57339	GCTGTTCATACCGCGCAGCACGTCGATGACGTCGAGCACATCCTTGGCGGCAGGTGGTAGCCCACAGCTTGAGCACGTCTAGGAATTCCGGCGCGTAGCGT	NA
long-mer871	Xyfp-LSV41.03-G1005	57469	57511	TGCTTGCTTAACATTGATCCGTGCCTGGTCAATGCGGCCGCAC	Xyfp-LSV41.03-G1005.48	Xyfp-LSV41.03-G1005.48	57433	57792	+	
long-mer872	Xyfp-LSV41.03-G1005	57795	57837	CGTTCGATGTGTTCCAGCATGCGCCGCGAGGCCAGGCCATCTT	Xyfp-LSV41.03-G1005.49	Xyfp-LSV41.03-G1005.49	57724	58164	-	
long-mer873	Xyfp-LSV41.03-G1005	57887	57929	TCCGCCAGCGGTTCGGCCAATTTTTCGTAGATGCGCCGGTTCG	Xyfp-LSV41.03-G1005.49	Xyfp-LSV41.03-G1005.49	57724	58164	-	
long-mer874	Xyfp-LSV41.03-G1005	58433	58475	CCGGGGCATTGATGGAGAGAATAAAGAATTTGGTTGAGTGATT	NA
long-mer875	Xyfp-LSV41.03-G1005	60062	60104	GCGAAGTACGCCAAGGCACTGGGAGACAATCGGCCGGATCAGT	Xyfp-LSV41.03-G1005.52	Xyfp-LSV41.03-G1005.52	59807	61345	-	AutoIPR: IPR005288:L-aspartate oxidase;IPR015939:Fumarate reductase/succinate dehydrogenaseflavoprotein-like, C-terminal; IPR027477:Succinatedehydrogenase/fumarate reductase flavoprotein, catalyticdomain;
long-mer876	Xyfp-LSV41.03-G1005	60452	60494	ATCGAGAAATACTTGGCCGCCACGGGTTATTTCGGCGCTGATT	Xyfp-LSV41.03-G1005.52	Xyfp-LSV41.03-G1005.52	59807	61345	-	AutoIPR: IPR005288:L-aspartate oxidase;IPR015939:Fumarate reductase/succinate dehydrogenaseflavoprotein-like, C-terminal; IPR027477:Succinatedehydrogenase/fumarate reductase flavoprotein, catalyticdomain;
long-mer877	Xyfp-LSV41.03-G1005	60716	60758	AAAGTTGCTCACCGGGTTGGTAGTCGCGTCATAAAGCCCACCA	Xyfp-LSV41.03-G1005.52	Xyfp-LSV41.03-G1005.52	59807	61345	-	AutoIPR: IPR005288:L-aspartate oxidase;IPR015939:Fumarate reductase/succinate dehydrogenaseflavoprotein-like, C-terminal; IPR027477:Succinatedehydrogenase/fumarate reductase flavoprotein, catalyticdomain;
long-mer878	Xyfp-LSV41.03-G1005	60767	60794	TGTTGCCAGAAGAATTCTTGACGAAGGC	Xyfp-LSV41.03-G1005.52	Xyfp-LSV41.03-G1005.52	59807	61345	-	AutoIPR: IPR005288:L-aspartate oxidase;IPR015939:Fumarate reductase/succinate dehydrogenaseflavoprotein-like, C-terminal; IPR027477:Succinatedehydrogenase/fumarate reductase flavoprotein, catalyticdomain;
long-mer879	Xyfp-LSV41.03-G1005	60797	60839	CACAATCTCGGATGTCGGGTTAGCAAGCAGCAAGCCACAGACC	Xyfp-LSV41.03-G1005.52	Xyfp-LSV41.03-G1005.52	59807	61345	-	AutoIPR: IPR005288:L-aspartate oxidase;IPR015939:Fumarate reductase/succinate dehydrogenaseflavoprotein-like, C-terminal; IPR027477:Succinatedehydrogenase/fumarate reductase flavoprotein, catalyticdomain;
long-mer880	Xyfp-LSV41.03-G1005	60908	60950	AACACAGGCAGTCAATGCTTGGACAATCGCTGTGCCCGATCTA	Xyfp-LSV41.03-G1005.52	Xyfp-LSV41.03-G1005.52	59807	61345	-	AutoIPR: IPR005288:L-aspartate oxidase;IPR015939:Fumarate reductase/succinate dehydrogenaseflavoprotein-like, C-terminal; IPR027477:Succinatedehydrogenase/fumarate reductase flavoprotein, catalyticdomain;
long-mer881	Xyfp-LSV41.03-G1005	63140	63182	TGCCGATGGTTTCCCTCCCTTACCAACCGGAGCCATCATCTTC	Xyfp-LSV41.03-G1005.54	Xyfp-LSV41.03-G1005.54	62780	63520	-	AutoIPR: IPR001189:Manganese/iron superoxidedismutase;
long-mer882	Xyfp-LSV41.03-G1005	64519	64545	ATGGTCTTCCCATTGGACGAAGATACC	Xyfp-LSV41.03-G1005.57	Xyfp-LSV41.03-G1005.57	64475	64846	-	AutoIPR: IPR029039:Flavoprotein-like;
long-mer883	Xyfp-LSV41.03-G1005	64712	64738	TAACTTTATACGTTTTTCTGCAAGAAA	Xyfp-LSV41.03-G1005.57	Xyfp-LSV41.03-G1005.57	64475	64846	-	AutoIPR: IPR029039:Flavoprotein-like;
long-mer884	Xyfp-LSV41.03-G1005	64843	64885	TCATTTTGTGTACCTTGAGGAATTTGTATGCCGCTCACCTAGC	Xyfp-LSV41.03-G1005.57	Xyfp-LSV41.03-G1005.57	64475	64846	-	AutoIPR: IPR029039:Flavoprotein-like;
long-mer885	Xyfp-LSV41.03-G1005	65067	65109	CATTAACTTCATCAGAGTGTTCAGAATCAATTTCTGAATGTGC	Xyfp-LSV41.03-G1005.58	Xyfp-LSV41.03-G1005.58	64912	65607	-	AutoIPR: IPR016084:Haem oxygenase-like,multi-helical;
long-mer886	Xyfp-LSV41.03-G1005	65566	65610	ACGAGAAACTGAATTCTCAAGATTTTTTTTAAAATTCGACATATT	Xyfp-LSV41.03-G1005.58	Xyfp-LSV41.03-G1005.58	64912	65607	-	AutoIPR: IPR016084:Haem oxygenase-like,multi-helical;
long-mer886	Xyfp-LSV41.03-G1005	65566	65610	ACGAGAAACTGAATTCTCAAGATTTTTTTTAAAATTCGACATATT	Xyfp-LSV41.03-G1005.59	Xyfp-LSV41.03-G1005.59	65609	66127	-	AutoIPR: IPR016181:Acyl-CoA N-acyltransferase;
long-mer887	Xyfp-LSV41.03-G1005	66562	66604	ATTAGCTACACTCTTAATTGAAACAATATCACCAGTGCGATAA	Xyfp-LSV41.03-G1005.61	Xyfp-LSV41.03-G1005.61	66400	67071	-	AutoIPR: IPR000873:AMP-dependentsynthetase/ligase;
long-mer888	Xyfp-LSV41.03-G1005	69283	69325	AGAAAAGTTTTTCTCAAATTCTTTTAGGAATTGCCATACCATC	Xyfp-LSV41.03-G1005.64	Xyfp-LSV41.03-G1005.64	68152	69324	-	AutoIPR: IPR005801:ADC synthase;IPR019999:Anthranilate synthase component I-like;
long-mer888	Xyfp-LSV41.03-G1005	69283	69325	AGAAAAGTTTTTCTCAAATTCTTTTAGGAATTGCCATACCATC	Xyfp-LSV41.03-G1005.65	Xyfp-LSV41.03-G1005.65	69306	69590	-	AutoIPR: IPR005801:ADC synthase;
long-mer889	Xyfp-LSV41.03-G1005	69601	69649	TAAATTGATCATAATGATATTATGTAACGGTACATCAGTACGGCATGTT	NA
long-mer890	Xyfp-LSV41.03-G1005	70969	71011	GCGGGATAACTTGGAACGCTTAGGTAACTGTGCCTTCAGAAAG	Xyfp-LSV41.03-G1005.68	Xyfp-LSV41.03-G1005.68	70963	71523	-	AutoIPR: IPR003615:HNH nuclease;
long-mer891	Xyfp-LSV41.03-G1005	72247	72289	CGACCCACATCCGGCCAGGAGCAGTGCGCACAGCATACTTACG	Xyfp-LSV41.03-G1005.69	Xyfp-LSV41.03-G1005.69	71839	72312	-	
long-mer892	Xyfp-LSV41.03-G1005	72418	72460	AGGTTTATTGTGGTAAGGGTTCTTGAGGCTCGACTCTGCCAGT	NA
long-mer893	Xyfp-LSV41.03-G1005	73295	73337	GACTAATGCCCTAGTTGACGGGTTGCGTAAACGTATGAAAGCA	Xyfp-LSV41.03-G1005.70	Xyfp-LSV41.03-G1005.70	72879	74072	+	AutoIPR: IPR004390:Signal-recognition particlereceptor FtsY; IPR027417:P-loop containing nucleosidetriphosphate hydrolase;
long-mer894	Xyfp-LSV41.03-G1005	76535	76577	GACTGTCTGACTGACAATCGGTTGCGTACTGTCTCCGATGTGC	Xyfp-LSV41.03-G1005.74	Xyfp-LSV41.03-G1005.74	76247	76981	+	AutoIPR: IPR002876:Transcriptional regulatorTACO1-like; IPR026563:Transcriptional regulatorTACO1-like, domain 2; IPR026564:Transcriptional regulatorTACO1-like, domain 3; IPR029072:YebC-like;
long-mer895	Xyfp-LSV41.03-G1005	78632	78714	ACTGCACTGACTCAGCGTACGCTGCCATTTGGTAGCCGTTCGATCTACATTGTGGGTATTTGGGGCATCTTTGGTACTTCATT	Xyfp-LSV41.03-G1005.77	Xyfp-LSV41.03-G1005.77	78347	80251	+	AutoIPR: IPR003855:Potassium transporter;
long-mer896	Xyfp-LSV41.03-G1005	83077	83119	CCGCGAAGGGGTTGTGTTGCCTGCGCTGATGGCCCTATTGCTA	Xyfp-LSV41.03-G1005.82	Xyfp-LSV41.03-G1005.82	83042	84082	+	AutoIPR: IPR006260:TonB, C-terminal;IPR014161:Tol-Pal system, TolA;
long-mer897	Xyfp-LSV41.03-G1005	86124	86166	GTATTCATTACAGGCGAATGGCGCTTCGTCGGGACAGTTGAAC	Xyfp-LSV41.03-G1005.84	Xyfp-LSV41.03-G1005.84	85729	86265	+	AutoIPR: IPR006664:Outer membrane protein,bacterial; IPR014169:Peptidoglycan-associatedlipoprotein;
long-mer898	Xyfp-LSV41.03-G1005	86517	86559	GTATCTGGATTTAGACAGTCGTTTGAAGCCTATTGAAAGTGGT	Xyfp-LSV41.03-G1005.85	Xyfp-LSV41.03-G1005.85	86269	87084	+	AutoIPR: IPR014162:Tol-Pal system, YbgF;
long-mer899	Xyfp-LSV41.03-G1005	91458	91500	GTAACTCAACCAGGATGCACATACATGTAAGCCATGCTTTTGC	NA
long-mer900	Xyfp-LSV41.03-G1005	93946	93988	CGCAGAATCCATTCTCGAGTACCATAGATGTCACGACCAGTAG	Xyfp-LSV41.03-G1005.92	Xyfp-LSV41.03-G1005.92	92949	94838	-	AutoIPR: IPR002817:Phosphomethylpyrimidinesynthase; IPR025747:ThiC-associated domain;
long-mer901	Xyfp-LSV41.03-G1005	95042	95074	CCCTTAGTGAATATTGAGCATCAAACTTTAATG	NA
long-mer902	Xyfp-LSV41.03-G1005	96033	96075	CACTGGACTTATCCGGTGATTCGCCAGCATTTCAAGAATCTCA	Xyfp-LSV41.03-G1005.94	Xyfp-LSV41.03-G1005.94	95172	97322	+	AutoIPR: IPR019500:Peptidase S46;
long-mer903	Xyfp-LSV41.03-G1005	98048	98090	GTCCACCTGATGGACATAATAAGCATTATGTGAACTTCACTAT	NA
long-mer904	Xyfp-LSV41.03-G1006	30	84	CAGCGTGGTGGGATGGGGAGGGGTTTGATGCGGNCTTGTTGTGTTGTTGTTTGAC	NA
long-mer905	Xyfp-LSV41.03-G1006	704	746	GATGTAGATGCCGATGTCTTGAGGCAGGAGTGTTTCAGCGTTG	Xyfp-LSV41.03-G1006.1	Xyfp-LSV41.03-G1006.1	401	1414	-	AutoIPR: IPR002523:Mg2+ transporter protein,CorA-like/Zinc transport protein ZntB;
long-mer906	Xyfp-LSV41.03-G1006	752	794	GAGGTGTGCGAGGACGTCTTGAAGGGGGGCAACGACAAGACGC	Xyfp-LSV41.03-G1006.1	Xyfp-LSV41.03-G1006.1	401	1414	-	AutoIPR: IPR002523:Mg2+ transporter protein,CorA-like/Zinc transport protein ZntB;
long-mer907	Xyfp-LSV41.03-G1006	1479	1522	GAAGGAGCAGGCCGATCCATGACAGGTTGTGTTGGGTGTAGGCG	Xyfp-LSV41.03-G1006.2	Xyfp-LSV41.03-G1006.2	1411	2634	-	AutoIPR: IPR025178:Domain of unknown functionDUF4105;
long-mer908	Xyfp-LSV41.03-G1006	1611	1653	ATAACCAGGCGATACCGCCGATGATCAGGAGCAGGCTCAGTGG	Xyfp-LSV41.03-G1006.2	Xyfp-LSV41.03-G1006.2	1411	2634	-	AutoIPR: IPR025178:Domain of unknown functionDUF4105;
long-mer909	Xyfp-LSV41.03-G1006	1665	1707	GGAGGTTGCGGTTGGCCCAGGTGGCCTGGTGGGTGGTGAAGCC	Xyfp-LSV41.03-G1006.2	Xyfp-LSV41.03-G1006.2	1411	2634	-	AutoIPR: IPR025178:Domain of unknown functionDUF4105;
long-mer910	Xyfp-LSV41.03-G1006	1717	1739	GATGAGGAGGAGTCCGCCGAGTG	Xyfp-LSV41.03-G1006.2	Xyfp-LSV41.03-G1006.2	1411	2634	-	AutoIPR: IPR025178:Domain of unknown functionDUF4105;
long-mer911	Xyfp-LSV41.03-G1006	1847	1949	CAGGGGCGGGGGAGGGGGTGTTCGGATGGTGTGGCGGTGTGGTTGGGTTGGATGATTTGGGTGTGTTGTACTAGGGGGCGTTCGGCGCTGTTGTGCACTTGGG	Xyfp-LSV41.03-G1006.2	Xyfp-LSV41.03-G1006.2	1411	2634	-	AutoIPR: IPR025178:Domain of unknown functionDUF4105;
long-mer912	Xyfp-LSV41.03-G1006	1951	2005	CAGGTGTTGGGCCAGGCGCATCGGTATGAAGGACTCTTCCCAGGGGGTGAGTGGT	Xyfp-LSV41.03-G1006.2	Xyfp-LSV41.03-G1006.2	1411	2634	-	AutoIPR: IPR025178:Domain of unknown functionDUF4105;
long-mer913	Xyfp-LSV41.03-G1006	2175	2249	CGCAGTTGGCGGTGAAGTAGTTGTAGCGGTAGCGTGCATGTTCTGGGCGGCTGTGGATGGCTAATGTCTGTGCAA	Xyfp-LSV41.03-G1006.2	Xyfp-LSV41.03-G1006.2	1411	2634	-	AutoIPR: IPR025178:Domain of unknown functionDUF4105;
long-mer914	Xyfp-LSV41.03-G1006	2278	2351	TAGCCATTGGATGGTGATGCTACGCCCTGTGGTGCGGTATTCGTCGAGGTCCCTTTCTAAGGGAAGTGAGATGA	Xyfp-LSV41.03-G1006.2	Xyfp-LSV41.03-G1006.2	1411	2634	-	AutoIPR: IPR025178:Domain of unknown functionDUF4105;
long-mer915	Xyfp-LSV41.03-G1006	2437	2479	TTGGCCGCTGATTGGGTCGGCAACGATGATTGCATCGTGGCCG	Xyfp-LSV41.03-G1006.2	Xyfp-LSV41.03-G1006.2	1411	2634	-	AutoIPR: IPR025178:Domain of unknown functionDUF4105;
long-mer916	Xyfp-LSV41.03-G1006	2798	2840	AGTCGTCGTCGGGAAATTCAGTGTTGAAGCGTTCGTTGAAGTC	Xyfp-LSV41.03-G1006.3	Xyfp-LSV41.03-G1006.3	2631	3602	-	AutoIPR: IPR016166:FAD-binding, type 2;IPR019862:Gliding motility-associated protein GldE;
long-mer917	Xyfp-LSV41.03-G1006	2904	2946	TTGGTCTTCGGTTTCGTCGTGCTCGTCGTCAATGTCACCGACG	Xyfp-LSV41.03-G1006.3	Xyfp-LSV41.03-G1006.3	2631	3602	-	AutoIPR: IPR016166:FAD-binding, type 2;IPR019862:Gliding motility-associated protein GldE;
long-mer918	Xyfp-LSV41.03-G1006	3724	3766	TGGTGGTGTTAGTGCTGGTGATTTCGCGTCCGAATATGGTTTT	Xyfp-LSV41.03-G1006.4	Xyfp-LSV41.03-G1006.4	3611	4135	-	
long-mer919	Xyfp-LSV41.03-G1006	3949	3991	GGTGCCAACCCAGTGTGGTGGTTTTGGGTGGGTCTTCAAGGAG	Xyfp-LSV41.03-G1006.4	Xyfp-LSV41.03-G1006.4	3611	4135	-	
long-mer920	Xyfp-LSV41.03-G1006	4692	4734	CATGCTGGTTTGGTGGTGCTGTGATGTGTGTTGTGTTTGTCGT	Xyfp-LSV41.03-G1006.6	Xyfp-LSV41.03-G1006.6	4691	5674	-	AutoIPR: IPR003714:PhoH-like protein;IPR027417:P-loop containing nucleoside triphosphatehydrolase;
long-mer921	Xyfp-LSV41.03-G1006	4799	4841	GCTGATGCCTTCAATGTCGTGTAGTACTTCGATGGCGTCGTCC	Xyfp-LSV41.03-G1006.6	Xyfp-LSV41.03-G1006.6	4691	5674	-	AutoIPR: IPR003714:PhoH-like protein;IPR027417:P-loop containing nucleoside triphosphatehydrolase;
long-mer922	Xyfp-LSV41.03-G1006	5961	6003	TGAAAAAAATGTCAGAAGGGACGTTGGCGGTCATGTTTTCGTT	NA
long-mer923	Xyfp-LSV41.03-G1006	8564	8605	ATGGGTACAGGTGTGGTGTAGGACGGTCATTTTTCGCGATGC	NA
long-mer924	Xyfp-LSV41.03-G1006	15877	15919	GAGGGGCTTTCTTGGGTTGCTGTTTGCCTGTATCAGCTTACTT	NA
long-mer925	Xyfp-LSV41.03-G1006	16140	16182	ACGGGTAATGTGTGTGGCGATCCAGGTTATAGCCGTAGTATGT	Xyfp-LSV41.03-G1006.20	Xyfp-LSV41.03-G1006.20	16166	16729	-	AutoIPR: IPR017945:DHBP synthase RibB-likealpha/beta domain; IPR023535:Threonylcarbamoyl-AMPsynthase;
long-mer926	Xyfp-LSV41.03-G1006	21855	21897	GCCGTGGTAATCCAGTAGTTGACGCCGCGGTGCGCTTCTGCCT	Xyfp-LSV41.03-G1006.24	Xyfp-LSV41.03-G1006.24	20817	21962	-	AutoIPR: IPR003488:DNA recombination-mediatorprotein A; IPR011991:Winged helix-turn-helix DNA-bindingdomain;
long-mer927	Xyfp-LSV41.03-G1006	24358	24400	TTTGTCTGATGCAGATGGAAGTGGGTCTTGATACTGGCCCTGT	Xyfp-LSV41.03-G1006.27	Xyfp-LSV41.03-G1006.27	23964	24887	+	AutoIPR: IPR011034:Formyl transferase,C-terminal-like; IPR015518:Methionine tRNAFormyltransferase-like;
long-mer928	Xyfp-LSV41.03-G1006	24800	24842	TTTGTGCAGGTTACAGAGGGAGGGTGGGAAGGCGATCACCGCG	Xyfp-LSV41.03-G1006.27	Xyfp-LSV41.03-G1006.27	23964	24887	+	AutoIPR: IPR011034:Formyl transferase,C-terminal-like; IPR015518:Methionine tRNAFormyltransferase-like;
long-mer929	Xyfp-LSV41.03-G1006	26785	26827	GCGGCGGCTTCATTGGCAGGGGGGCCGCGGGTCAGGGTGCACG	Xyfp-LSV41.03-G1006.29	Xyfp-LSV41.03-G1006.29	26212	27927	+	
long-mer930	Xyfp-LSV41.03-G1006	27070	27112	TGGGCCTTGCCGGCCTGGTGGTGCAGGTTGCGTCGCCGTGATC	Xyfp-LSV41.03-G1006.29	Xyfp-LSV41.03-G1006.29	26212	27927	+	
long-mer931	Xyfp-LSV41.03-G1006	28414	28456	CGTAAGGGTGAGTGGCGTGCTTTTGAGTAGATGAGCAAAGTTC	NA
long-mer932	Xyfp-LSV41.03-G1006	28524	28545	GTGCTTGCTTGCTTGCTTGCTG	NA
long-mer933	Xyfp-LSV41.03-G1006	29062	29104	CATCCGAGTGGTGCCGATGGATACGGTCAATGAGTAAGCATGT	Xyfp-LSV41.03-G1006.30	Xyfp-LSV41.03-G1006.30	28862	29098	+	AutoIPR: IPR007167:Ferrous iron transporterFeoA domain;
long-mer933	Xyfp-LSV41.03-G1006	29062	29104	CATCCGAGTGGTGCCGATGGATACGGTCAATGAGTAAGCATGT	Xyfp-LSV41.03-G1006.31	Xyfp-LSV41.03-G1006.31	29091	30944	+	AutoIPR: IPR003373:Ferrous iron transportprotein B; IPR011642:Nucleoside recognition Gate;IPR027417:P-loop containing nucleoside triphosphatehydrolase;
long-mer934	Xyfp-LSV41.03-G1006	33864	33906	CGGTGACCAGTGTGGCTGGGGGGGTCTTGGCGATTTTGACTGC	Xyfp-LSV41.03-G1006.35	Xyfp-LSV41.03-G1006.35	33554	34336	+	AutoIPR: IPR003730:Multi-copper polyphenoloxidoreductase, laccase;
long-mer935	Xyfp-LSV41.03-G1006	34733	34775	GCTGGTTGCTGTAATCGGTACATTGGTTCTACGGTTGGGGGGG	NA
long-mer936	Xyfp-LSV41.03-G1006	35458	35484	ATTTCCGAGTTGGCGTTGTAGATGGTG	Xyfp-LSV41.03-G1006.37	Xyfp-LSV41.03-G1006.37	35445	37133	-	AutoIPR:IPR006231:Malate:quinone-oxidoreductase;
long-mer937	Xyfp-LSV41.03-G1006	39576	39615	TTTTTGCCCGAATGTTTCCGCCTGGATATTTTCACTGTGT	NA
long-mer938	Xyfp-LSV41.03-G1006	39764	39806	TGTTAATCGTTTAATCCTATGCAGCTTTTTTCATCGTGGTTGG	NA
long-mer939	Xyfp-LSV41.03-G1006	40155	40197	GCAGGTGCAGGGGAGTCAACTAACTAATAAGTATGCTGAAGGG	Xyfp-LSV41.03-G1006.39	Xyfp-LSV41.03-G1006.39	40024	41277	+	AutoIPR: IPR001085:Serinehydroxymethyltransferase; IPR015424:Pyridoxalphosphate-dependent transferase;
long-mer940	Xyfp-LSV41.03-G1006	40470	40512	TCAAGGGTTGATTGATTACGAAGCTGTTGAATCGCTTGCGTTA	Xyfp-LSV41.03-G1006.39	Xyfp-LSV41.03-G1006.39	40024	41277	+	AutoIPR: IPR001085:Serinehydroxymethyltransferase; IPR015424:Pyridoxalphosphate-dependent transferase;
long-mer941	Xyfp-LSV41.03-G1006	44312	44354	GGCGCATGAGGTTGCGAGGTGTCGTGTTGCGTTGTGCGACGCA	NA
long-mer942	Xyfp-LSV41.03-G1006	45637	45679	AATGTTGGCTGGCCTGGAACCAGCTGGGGTGCTTGTGGAGATT	Xyfp-LSV41.03-G1006.45	Xyfp-LSV41.03-G1006.45	45182	46315	+	AutoIPR: IPR000422:3,4-dihydroxy-2-butanone4-phosphate synthase, RibB; IPR000926:GTP cyclohydrolaseII, RibA; IPR016299:Riboflavin biosynthesis proteinRibBA;
long-mer943	Xyfp-LSV41.03-G1006	45961	46003	GGCTGATATGTTGCACTGGCGTCGTGAAGACTTTGGTGTGGCT	Xyfp-LSV41.03-G1006.45	Xyfp-LSV41.03-G1006.45	45182	46315	+	AutoIPR: IPR000422:3,4-dihydroxy-2-butanone4-phosphate synthase, RibB; IPR000926:GTP cyclohydrolaseII, RibA; IPR016299:Riboflavin biosynthesis proteinRibBA;
long-mer944	Xyfp-LSV41.03-G1006	46019	46055	CGCATGATCGCTGCGGCTGAGTGTGGTGTGATGGTGA	Xyfp-LSV41.03-G1006.45	Xyfp-LSV41.03-G1006.45	45182	46315	+	AutoIPR: IPR000422:3,4-dihydroxy-2-butanone4-phosphate synthase, RibB; IPR000926:GTP cyclohydrolaseII, RibA; IPR016299:Riboflavin biosynthesis proteinRibBA;
long-mer945	Xyfp-LSV41.03-G1006	46252	46312	GGAAGTGCTAGAGTATGTGGAGTGCCGCGGCGGGGTCCCAGTCGCCCCCCAGGGTGTCGAT	Xyfp-LSV41.03-G1006.45	Xyfp-LSV41.03-G1006.45	45182	46315	+	AutoIPR: IPR000422:3,4-dihydroxy-2-butanone4-phosphate synthase, RibB; IPR000926:GTP cyclohydrolaseII, RibA; IPR016299:Riboflavin biosynthesis proteinRibBA;
long-mer946	Xyfp-LSV41.03-G1006	46465	46507	CAATGGTGTACCAGATGACGCGGTGGATGTGGTGCGTGTGCCG	Xyfp-LSV41.03-G1006.46	Xyfp-LSV41.03-G1006.46	46346	46810	+	AutoIPR:IPR002180:6,7-dimethyl-8-ribityllumazine synthase;
long-mer947	Xyfp-LSV41.03-G1006	46759	46801	AACTGCCTTGGCGGCTTTGGAGATGGTGAGTTTGTTGGAGAAG	Xyfp-LSV41.03-G1006.46	Xyfp-LSV41.03-G1006.46	46346	46810	+	AutoIPR:IPR002180:6,7-dimethyl-8-ribityllumazine synthase;
long-mer948	Xyfp-LSV41.03-G1006	47283	47314	TCTGCCGTTCTTTACGTCGGCGCATAGCTAGC	NA
long-mer949	Xyfp-LSV41.03-G1006	47982	48024	GCGGGGATTGGTGCATGCTGCAGTGGATCTTTCCGATGGCCTT	Xyfp-LSV41.03-G1006.48	Xyfp-LSV41.03-G1006.48	47371	48345	+	AutoIPR: IPR006283:Thiamine-monophosphatekinase; IPR016188:PurM, N-terminal-like;
long-mer950	Xyfp-LSV41.03-G1006	48498	48540	GTCAGCATTTATCACGTAAATTGCGTGATTCTGTAGGCGCTGA	NA
long-mer951	Xyfp-LSV41.03-G1006	49472	49527	GTAGGGTCACGCACGGTACCCGAGCGGACGATGGGATCACAGCAGTTTTTAGCTTT	Xyfp-LSV41.03-G1006.51	Xyfp-LSV41.03-G1006.51	49502	49672	+	
long-mer952	Xyfp-LSV41.03-G1006	49563	49605	TGGGGGGATTGTCAATGTGTGCTGGGTTGTTGGCCGGTGGTGA	Xyfp-LSV41.03-G1006.51	Xyfp-LSV41.03-G1006.51	49502	49672	+	
long-mer953	Xyfp-LSV41.03-G1006	49656	49698	AGACTTCCGATGCGTAGTCAGTCAGGCGCGAACGTTCGCCACG	Xyfp-LSV41.03-G1006.51	Xyfp-LSV41.03-G1006.51	49502	49672	+	
long-mer953	Xyfp-LSV41.03-G1006	49656	49698	AGACTTCCGATGCGTAGTCAGTCAGGCGCGAACGTTCGCCACG	Xyfp-LSV41.03-G1006.52	Xyfp-LSV41.03-G1006.52	49651	49938	-	AutoIPR: IPR003714:PhoH-like protein;IPR027417:P-loop containing nucleoside triphosphatehydrolase;
long-mer954	Xyfp-LSV41.03-G1006	49821	49912	TTTTGGTGCCTGGGCCTGCTCTGGTGATGAGGGTTTTCATCTGCTTGGGGGTGAGGTTCTGTGCTTCGTCCAGAATGAGGTAGCGCGATAAA	Xyfp-LSV41.03-G1006.52	Xyfp-LSV41.03-G1006.52	49651	49938	-	AutoIPR: IPR003714:PhoH-like protein;IPR027417:P-loop containing nucleoside triphosphatehydrolase;
long-mer955	Xyfp-LSV41.03-G1006	49922	49986	CCGCGCATGAAGTTCATGGAGTGGATCTTGATGCGACTGGTGAGAGGTCGTTGGTTGCTGCGCGG	Xyfp-LSV41.03-G1006.53	Xyfp-LSV41.03-G1006.53	49935	50246	-	AutoIPR: IPR003714:PhoH-like protein;IPR027417:P-loop containing nucleoside triphosphatehydrolase;
long-mer955	Xyfp-LSV41.03-G1006	49922	49986	CCGCGCATGAAGTTCATGGAGTGGATCTTGATGCGACTGGTGAGAGGTCGTTGGTTGCTGCGCGG	Xyfp-LSV41.03-G1006.52	Xyfp-LSV41.03-G1006.52	49651	49938	-	AutoIPR: IPR003714:PhoH-like protein;IPR027417:P-loop containing nucleoside triphosphatehydrolase;
long-mer956	Xyfp-LSV41.03-G1006	50068	50110	TCTTCGGTGCCTGGTAGAAAGACGATGTCCTCGCCGACGTTGA	Xyfp-LSV41.03-G1006.53	Xyfp-LSV41.03-G1006.53	49935	50246	-	AutoIPR: IPR003714:PhoH-like protein;IPR027417:P-loop containing nucleoside triphosphatehydrolase;
long-mer957	Xyfp-LSV41.03-G1006	54541	54583	TGATGAGGTAGGTTGTGGCTTTCGACTCGAATCGCGATAGGTG	Xyfp-LSV41.03-G1006.59	Xyfp-LSV41.03-G1006.59	54283	54795	-	AutoIPR: IPR022346:General secretion pathway,GspH;
long-mer958	Xyfp-LSV41.03-G1006	54854	54896	ACAATAGTTTAGGGCCGAAGTGTGGTTTAAATGATCAGTTTAG	NA
long-mer959	Xyfp-LSV41.03-G1006	57206	57275	CAATCTTTGATTTTATTGACTAACACGCAAGCGCCCCATGTACGCATCGATAGCCCGAACAGCATCGGCC	Xyfp-LSV41.03-G1006.62	Xyfp-LSV41.03-G1006.62	57218	57802	-	AutoIPR: IPR011010:DNA breaking-rejoiningenzyme, catalytic core;
long-mer960	Xyfp-LSV41.03-G1006	57292	57344	ACTTGGCGTAAACATCCGTAGCCCCACCATAGGCACGGTGCCCAAGCATCCCT	Xyfp-LSV41.03-G1006.62	Xyfp-LSV41.03-G1006.62	57218	57802	-	AutoIPR: IPR011010:DNA breaking-rejoiningenzyme, catalytic core;
long-mer961	Xyfp-LSV41.03-G1006	57353	57382	TTGTGCAGCCACGCCCGCCGAGCGTAGCTC	Xyfp-LSV41.03-G1006.62	Xyfp-LSV41.03-G1006.62	57218	57802	-	AutoIPR: IPR011010:DNA breaking-rejoiningenzyme, catalytic core;
long-mer962	Xyfp-LSV41.03-G1006	57477	57519	ATAGGTTTGCCGTGCCAGTGCGCCAGAGGACCGCTGTCTACTG	Xyfp-LSV41.03-G1006.62	Xyfp-LSV41.03-G1006.62	57218	57802	-	AutoIPR: IPR011010:DNA breaking-rejoiningenzyme, catalytic core;
long-mer963	Xyfp-LSV41.03-G1006	58129	58156	AATGTATTCCTCAATGATTTGATTGCTG	Xyfp-LSV41.03-G1006.63	Xyfp-LSV41.03-G1006.63	57976	58374	-	
long-mer964	Xyfp-LSV41.03-G1006	58159	58201	CCTGTAAATCCGGGTACTGATGCGAATGGGGTGTATCCAGCCT	Xyfp-LSV41.03-G1006.63	Xyfp-LSV41.03-G1006.63	57976	58374	-	
long-mer965	Xyfp-LSV41.03-G1006	59002	59044	GCGGGGCATCATGGGTTTTTTTGGGTGATGCAGGTCGTTGCAT	NA
long-mer966	Xyfp-LSV41.03-G1006	62281	62323	CTCGACAATATCCGGTGTGGTGCGTGTGCCAAGGCGAGTAGCG	Xyfp-LSV41.03-G1006.69	Xyfp-LSV41.03-G1006.69	62257	63426	-	AutoIPR: IPR010870:Phosphate-selective porinO/P; IPR023614:Porin domain;
long-mer967	Xyfp-LSV41.03-G1006	66207	66249	CTACTTGTTCCGTGGTGCGTTAGATGTGGGTGCGACCACGATC	Xyfp-LSV41.03-G1006.71	Xyfp-LSV41.03-G1006.71	65236	67530	+	AutoIPR: IPR001891:Malic oxidoreductase;IPR012188:Malic enzyme, phosphate acetyl/butaryltransferase;
long-mer968	Xyfp-LSV41.03-G1006	69114	69156	ATTTTCTTTCAGGTGGAGCACTACGCGGGTGCCGCGTTGCGGT	Xyfp-LSV41.03-G1006.72	Xyfp-LSV41.03-G1006.72	67761	69815	-	AutoIPR: IPR001404:Heat shock protein Hsp90family;
long-mer969	Xyfp-LSV41.03-G1006	71327	71369	TTCTTCGGCGTCGGCCAAGATAGCCGATTTGGTTGTGGCTGCG	Xyfp-LSV41.03-G1006.75	Xyfp-LSV41.03-G1006.75	71016	71501	+	
long-mer970	Xyfp-LSV41.03-G1006	74714	74756	CTGATGCTGGAACGTTTGGATAACGACCCGCCAGCACACGAGG	Xyfp-LSV41.03-G1006.78	Xyfp-LSV41.03-G1006.78	74633	76297	+	AutoIPR: IPR011622:7TM-DISM receptor,extracellular domain, type 2; IPR011623:7TM-DISMreceptor, extracellular domain, type 1;IPR029787:Nucleotide cyclase;
long-mer971	Xyfp-LSV41.03-G1006	76234	76276	TGCCGATAACGGGTTGTATGCGAGCAAGGCGGCTGGACGTGAT	Xyfp-LSV41.03-G1006.78	Xyfp-LSV41.03-G1006.78	74633	76297	+	AutoIPR: IPR011622:7TM-DISM receptor,extracellular domain, type 2; IPR011623:7TM-DISMreceptor, extracellular domain, type 1;IPR029787:Nucleotide cyclase;
long-mer972	Xyfp-LSV41.03-G1006	76359	76436	TGTGCTGTTGTGGAGTGGTTGCGTCAGGTCGCGAATGTCTAGCGGGTGCGTTCGAGCATTAACAATGGATCAATACGC	Xyfp-LSV41.03-G1006.79	Xyfp-LSV41.03-G1006.79	76397	77254	-	AutoIPR: IPR011055:Duplicated hybrid motif;IPR016047:Peptidase M23;
long-mer973	Xyfp-LSV41.03-G1006	76592	76634	GTCTAACAACACTGTGCCGCCCGTCAGGTACAAATCTGGTGCG	Xyfp-LSV41.03-G1006.79	Xyfp-LSV41.03-G1006.79	76397	77254	-	AutoIPR: IPR011055:Duplicated hybrid motif;IPR016047:Peptidase M23;
long-mer974	Xyfp-LSV41.03-G1006	76665	76707	TTTACCGGCGTCCCGGTTGCTATGGCGATGTCCATCCCTGAGT	Xyfp-LSV41.03-G1006.79	Xyfp-LSV41.03-G1006.79	76397	77254	-	AutoIPR: IPR011055:Duplicated hybrid motif;IPR016047:Peptidase M23;
long-mer975	Xyfp-LSV41.03-G1006	76775	76817	TACAGGCCAGATAAAGGCTTGAGCGAAATCCGAGCGAGCGTCG	Xyfp-LSV41.03-G1006.79	Xyfp-LSV41.03-G1006.79	76397	77254	-	AutoIPR: IPR011055:Duplicated hybrid motif;IPR016047:Peptidase M23;
long-mer976	Xyfp-LSV41.03-G1006	76954	76996	TGACTTGTTTGACAGTCCCTTGTGGGGTTTGGATACGTAGTAT	Xyfp-LSV41.03-G1006.79	Xyfp-LSV41.03-G1006.79	76397	77254	-	AutoIPR: IPR011055:Duplicated hybrid motif;IPR016047:Peptidase M23;
long-mer977	Xyfp-LSV41.03-G1006	77081	77123	TCGGCTGCCTGCTGGGACGGTGCCGATCACCAGTGCGCCTTGG	Xyfp-LSV41.03-G1006.79	Xyfp-LSV41.03-G1006.79	76397	77254	-	AutoIPR: IPR011055:Duplicated hybrid motif;IPR016047:Peptidase M23;
long-mer978	Xyfp-LSV41.03-G1006	77142	77184	TCAGAGCGGGTTTCTTGTGTGCTTGTCTTGTTCTGGGCATATG	Xyfp-LSV41.03-G1006.79	Xyfp-LSV41.03-G1006.79	76397	77254	-	AutoIPR: IPR011055:Duplicated hybrid motif;IPR016047:Peptidase M23;
long-mer979	Xyfp-LSV41.03-G1006	77268	77311	CCAGACGTTGGCCGTTCGGTATACCAACAAGGCGGTTGCCGTCC	Xyfp-LSV41.03-G1006.80	Xyfp-LSV41.03-G1006.80	77254	78603	-	AutoIPR: IPR011059:Metal-dependent hydrolase,composite domain;
long-mer980	Xyfp-LSV41.03-G1006	77356	77398	AAATGTGGTGCCTTCGAATGGTGACCAGCCACATTTAGAAAGT	Xyfp-LSV41.03-G1006.80	Xyfp-LSV41.03-G1006.80	77254	78603	-	AutoIPR: IPR011059:Metal-dependent hydrolase,composite domain;
long-mer981	Xyfp-LSV41.03-G1006	77425	77488	TGTGTCTTCGACCAGTACCAAATCCGCCCAGTAGCCCTCGCGTAGGAAACCACGTTCAGTCACG	Xyfp-LSV41.03-G1006.80	Xyfp-LSV41.03-G1006.80	77254	78603	-	AutoIPR: IPR011059:Metal-dependent hydrolase,composite domain;
long-mer982	Xyfp-LSV41.03-G1006	77509	77551	ATGGGCAAACTTGCGCACGATGTCAGTTACCGATAACCGACCG	Xyfp-LSV41.03-G1006.80	Xyfp-LSV41.03-G1006.80	77254	78603	-	AutoIPR: IPR011059:Metal-dependent hydrolase,composite domain;
long-mer983	Xyfp-LSV41.03-G1006	77632	77674	TTTCTCTTCCCAGGTGTGCGGCGCATGATCGGTGGCGAGGACG	Xyfp-LSV41.03-G1006.80	Xyfp-LSV41.03-G1006.80	77254	78603	-	AutoIPR: IPR011059:Metal-dependent hydrolase,composite domain;
long-mer984	Xyfp-LSV41.03-G1006	77791	77833	TAGGAAATGGATACAGGTTTCCGCGGTGATTTGCTTGCGTCGT	Xyfp-LSV41.03-G1006.80	Xyfp-LSV41.03-G1006.80	77254	78603	-	AutoIPR: IPR011059:Metal-dependent hydrolase,composite domain;
long-mer985	Xyfp-LSV41.03-G1006	77932	77974	CAGCGATACGGCTAGTTGCGAAGATTTCAAGCAGGCTTGGCGC	Xyfp-LSV41.03-G1006.80	Xyfp-LSV41.03-G1006.80	77254	78603	-	AutoIPR: IPR011059:Metal-dependent hydrolase,composite domain;
long-mer986	Xyfp-LSV41.03-G1006	78090	78132	GTGCATCGCGGAAAATCCCTTTCAGCGTGGCTTCATTGTCCAC	Xyfp-LSV41.03-G1006.80	Xyfp-LSV41.03-G1006.80	77254	78603	-	AutoIPR: IPR011059:Metal-dependent hydrolase,composite domain;
long-mer987	Xyfp-LSV41.03-G1006	78265	78346	GCTTGCAGCGTCGTACTTGGCTTGCAATGCAGCAACGTCTAATGTCGGCGGATTGGTGTTCGGCATATCCATAAAGCTCGTC	Xyfp-LSV41.03-G1006.80	Xyfp-LSV41.03-G1006.80	77254	78603	-	AutoIPR: IPR011059:Metal-dependent hydrolase,composite domain;
long-mer988	Xyfp-LSV41.03-G1006	78535	78577	CCTCAAATCGCTGTCGAATTCACGGCCTTCATTGACCAAGCGG	Xyfp-LSV41.03-G1006.80	Xyfp-LSV41.03-G1006.80	77254	78603	-	AutoIPR: IPR011059:Metal-dependent hydrolase,composite domain;
long-mer989	Xyfp-LSV41.03-G1006	79901	79943	CAGCAGGGCGATTAAACACAGATTGTTTCCAGTGTCTGGTTTG	Xyfp-LSV41.03-G1006.82	Xyfp-LSV41.03-G1006.82	78971	79915	+	AutoIPR: IPR012784:RNA polymerase-bindingtranscription factor DksA;
long-mer990	Xyfp-LSV41.03-G1006	80816	80858	GGATGCAGCCGTCCGTGTATGTGCAGGTACGGGTGCCGGTGTT	Xyfp-LSV41.03-G1006.83	Xyfp-LSV41.03-G1006.83	80080	81126	+	AutoIPR: IPR029058:Alpha/Beta hydrolase fold;
long-mer991	Xyfp-LSV41.03-G1006	81067	81109	CATGGCGGCCTACGCTTCGCTTCCACCATCTCAGACTGTGAAC	Xyfp-LSV41.03-G1006.83	Xyfp-LSV41.03-G1006.83	80080	81126	+	AutoIPR: IPR029058:Alpha/Beta hydrolase fold;
long-mer992	Xyfp-LSV41.03-G1006	81382	81412	CATACAGCCACCCAGAACCACAGCGTGTACC	Xyfp-LSV41.03-G1006.84	Xyfp-LSV41.03-G1006.84	81310	82566	-	AutoIPR: IPR010290:Transmembrane secretioneffector; IPR020846:Major facilitator superfamilydomain;
long-mer993	Xyfp-LSV41.03-G1006	81424	81466	ACGTGCCATCACTCCGTCATAAAATGCGCCCAGTTCATTAGAC	Xyfp-LSV41.03-G1006.84	Xyfp-LSV41.03-G1006.84	81310	82566	-	AutoIPR: IPR010290:Transmembrane secretioneffector; IPR020846:Major facilitator superfamilydomain;
long-mer994	Xyfp-LSV41.03-G1006	81601	81637	CACCCAAAAGTGTTGGGACAGGCCGAACGCGATCGTA	Xyfp-LSV41.03-G1006.84	Xyfp-LSV41.03-G1006.84	81310	82566	-	AutoIPR: IPR010290:Transmembrane secretioneffector; IPR020846:Major facilitator superfamilydomain;
long-mer995	Xyfp-LSV41.03-G1006	86159	86201	GGCCAATTCCGCACTGACCATTGCGACTCGCTTGGGCATGGAT	Xyfp-LSV41.03-G1006.89	Xyfp-LSV41.03-G1006.89	85596	86606	+	AutoIPR: IPR006130:Aspartate/ornithinecarbamoyltransferase;
long-mer996	Xyfp-LSV41.03-G1006	87588	87630	CATGACCCCTTGAAGACCGACTTAGAGACCTTCTTAAAATCCT	Xyfp-LSV41.03-G1006.90	Xyfp-LSV41.03-G1006.90	86637	87842	+	AutoIPR: IPR001518:Argininosuccinate synthase;IPR024074:Argininosuccinate synthetase,catalytic/multimerisation domain body;
long-mer997	Xyfp-LSV41.03-G1006	87698	87740	GCGCTCACCGCACATCCTCACCAGCAAAGGCGTCACCTACGCC	Xyfp-LSV41.03-G1006.90	Xyfp-LSV41.03-G1006.90	86637	87842	+	AutoIPR: IPR001518:Argininosuccinate synthase;IPR024074:Argininosuccinate synthetase,catalytic/multimerisation domain body;
long-mer998	Xyfp-LSV41.03-G1006	88122	88164	CCACCTAGATACCGTCCCCGATTCCCCCACATGGAGCGCTGAC	Xyfp-LSV41.03-G1006.91	Xyfp-LSV41.03-G1006.91	87913	89007	+	AutoIPR: IPR002933:Peptidase M20;
long-mer999	Xyfp-LSV41.03-G1006	89158	89200	GCGATTCTCCCAATTGGATGCTAAACGCTTTGCTGTCGTCAAA	Xyfp-LSV41.03-G1006.92	Xyfp-LSV41.03-G1006.92	89123	90388	+	AutoIPR: IPR004662:Acetylglutamate kinase;IPR011242:Acetylglutamate kinase argB;
long-mer1000	Xyfp-LSV41.03-G1006	89812	89854	CAAGATCGAACAGATCAAACATCTCCTGGACCGACTGCCCCTA	Xyfp-LSV41.03-G1006.92	Xyfp-LSV41.03-G1006.92	89123	90388	+	AutoIPR: IPR004662:Acetylglutamate kinase;IPR011242:Acetylglutamate kinase argB;
long-mer1001	Xyfp-LSV41.03-G1006	91904	91946	ATCGGCCGGCATGTGGTGGGCTGGCTGGGCTGAATCCTTCATC	Xyfp-LSV41.03-G1006.94	Xyfp-LSV41.03-G1006.94	91374	92732	+	AutoIPR: IPR000362:Fumarate lyase family;IPR008948:L-Aspartase-like; IPR024083:Fumarase/histidase,N-terminal;
long-mer1002	Xyfp-LSV41.03-G1006	91954	91977	CCCTACGCGCCGCCGATACCCACG	Xyfp-LSV41.03-G1006.94	Xyfp-LSV41.03-G1006.94	91374	92732	+	AutoIPR: IPR000362:Fumarate lyase family;IPR008948:L-Aspartase-like; IPR024083:Fumarase/histidase,N-terminal;
long-mer1003	Xyfp-LSV41.03-G1006	91988	92030	CTGCAACCCCCTCGGCACCGCTGCCGGCTATGGCGTCAACCTC	Xyfp-LSV41.03-G1006.94	Xyfp-LSV41.03-G1006.94	91374	92732	+	AutoIPR: IPR000362:Fumarate lyase family;IPR008948:L-Aspartase-like; IPR024083:Fumarase/histidase,N-terminal;
long-mer1004	Xyfp-LSV41.03-G1006	92766	92855	ACACACACCAACCCATCCCCTTCCTGACCCCCCACAGCGACTGCCCATTCCCCTGCCCATGCCTCCCGCCCATCCCTGCAACTGCAACTG	NA
long-mer1005	Xyfp-LSV41.03-G1006	92860	92940	CGTCTCCCCATGACCGGCACCTCTCCCCCCTCCCGCTTCCCCGAACAACCCATCCCCCCATGGCGCCGCGCCGTCCTCAAA	Xyfp-LSV41.03-G1006.95	Xyfp-LSV41.03-G1006.95	92869	94023	+	AutoIPR:IPR001048:Aspartate/glutamate/uridylate kinase;IPR001057:Glutamate/acetylglutamate kinase;IPR015947:PUA-like domain;
long-mer1006	Xyfp-LSV41.03-G1006	94339	94381	ACCTTGCCCAACAATGCCGCGCCGCCGCCCGCAGCCTGGCGAC	Xyfp-LSV41.03-G1006.96	Xyfp-LSV41.03-G1006.96	94323	95570	+	AutoIPR: IPR012134:Glutamate-5-semialdehydedehydrogenase; IPR016161:Aldehyde/histidinoldehydrogenase;
long-mer1007	Xyfp-LSV41.03-G1006	95058	95100	GACGGAAAAACCACCCGTCCGTCTGCCTGCAACGCCCTAGAAA	Xyfp-LSV41.03-G1006.96	Xyfp-LSV41.03-G1006.96	94323	95570	+	AutoIPR: IPR012134:Glutamate-5-semialdehydedehydrogenase; IPR016161:Aldehyde/histidinoldehydrogenase;
long-mer1008	Xyfp-LSV41.03-G1006	95189	95231	CCACGCCACCTGCACCTTGCTCCCTGATGTGCTCCTGGCCACG	Xyfp-LSV41.03-G1006.96	Xyfp-LSV41.03-G1006.96	94323	95570	+	AutoIPR: IPR012134:Glutamate-5-semialdehydedehydrogenase; IPR016161:Aldehyde/histidinoldehydrogenase;
long-mer1009	Xyfp-LSV41.03-G1006	95324	95372	CGGCTCCGATCACACCGAAGTTATCGTTACCGCCGACCCCACACATGCC	Xyfp-LSV41.03-G1006.96	Xyfp-LSV41.03-G1006.96	94323	95570	+	AutoIPR: IPR012134:Glutamate-5-semialdehydedehydrogenase; IPR016161:Aldehyde/histidinoldehydrogenase;
long-mer1010	Xyfp-LSV41.03-G1006	96274	96316	GAATCAATTTATCGTCATTTTAAAAGAAGCATTAACTGTGCGT	Xyfp-LSV41.03-G1006.97	Xyfp-LSV41.03-G1006.97	95873	96376	+	
long-mer1011	Xyfp-LSV41.03-G1006	96363	96384	ATTTTGGATTTTAAATGAAAGG	Xyfp-LSV41.03-G1006.97	Xyfp-LSV41.03-G1006.97	95873	96376	+	
long-mer1012	Xyfp-LSV41.03-G1006	96392	96416	AAAAAGAGATGACACTCACTGCAGA	Xyfp-LSV41.03-G1006.98	Xyfp-LSV41.03-G1006.98	96400	96873	+	
long-mer1013	Xyfp-LSV41.03-G1006	96501	96553	CAGTATCACGGTTTTATATAGTGGTGATACCACGAATGGGGTCAGCAATTCGC	Xyfp-LSV41.03-G1006.98	Xyfp-LSV41.03-G1006.98	96400	96873	+	
long-mer1014	Xyfp-LSV41.03-G1006	96698	96726	TGCATGGCTATGATGGGGATTTAACTGCA	Xyfp-LSV41.03-G1006.98	Xyfp-LSV41.03-G1006.98	96400	96873	+	
long-mer1015	Xyfp-LSV41.03-G1006	96830	96872	ATTTTATTTACTCAATAACATTATCTATGTATTTCACACCTTA	Xyfp-LSV41.03-G1006.98	Xyfp-LSV41.03-G1006.98	96400	96873	+	
long-mer1016	Xyfp-LSV41.03-G1006	96904	96931	CCCCAGTGCCGAAGATATCGAGAAATAT	Xyfp-LSV41.03-G1006.99	Xyfp-LSV41.03-G1006.99	96884	97393	+	
long-mer1017	Xyfp-LSV41.03-G1006	96953	96995	GATGTGAATCTCCCTATGCGCTTGCGTAGTCAATGGACGGTGG	Xyfp-LSV41.03-G1006.99	Xyfp-LSV41.03-G1006.99	96884	97393	+	
long-mer1018	Xyfp-LSV41.03-G1006	97315	97348	AGAAGCCGTGACTGTGCATGGTGCGGGAGATTCT	Xyfp-LSV41.03-G1006.99	Xyfp-LSV41.03-G1006.99	96884	97393	+	
long-mer1019	Xyfp-LSV41.03-G1006	97436	97479	ACGCATTACTGGGCAGCATCAATACCAAGGAGCAATTGCGGGAT	Xyfp-LSV41.03-G1006.100	Xyfp-LSV41.03-G1006.100	97411	97665	+	
long-mer1020	Xyfp-LSV41.03-G1006	97545	97625	GAATGGGGTCAGCAATTCGCAAATTCTTCAGGGGATGCTCTATAACGGCGACGCTATCCAGGTGATTGATACCACCGAGGC	Xyfp-LSV41.03-G1006.100	Xyfp-LSV41.03-G1006.100	97411	97665	+	
long-mer1021	Xyfp-LSV41.03-G1006	97627	97668	GCCAAGTTTTTGAATATAGAAGAGGGGAGCATGCAGTAAGCA	Xyfp-LSV41.03-G1006.100	Xyfp-LSV41.03-G1006.100	97411	97665	+	
long-mer1022	Xyfp-LSV41.03-G1006	97710	97757	CTTAAAGGAGCGTCTATGCCGNNNNNGGCTGGGTTGGTTTGCGGCCGG	NA
long-mer1023	Xyfp-LSV41.03-G1007	151	265	AATTACTTCGCGAAGGTACCATTAAACACGGAGTTCACAAATCCAGTGGTGTAGGTGTAGGTCAGCTCTTTATCAATGATGAAACCGCCGATGACACCGCCGATGGCACCAGCAA	Xyfp-LSV41.03-G1007.1	Xyfp-LSV41.03-G1007.1	153	461	-	
long-mer1024	Xyfp-LSV41.03-G1007	297	329	GATTGATCCAATACCTAAAACGCCACCGCCATC	Xyfp-LSV41.03-G1007.1	Xyfp-LSV41.03-G1007.1	153	461	-	
long-mer1025	Xyfp-LSV41.03-G1007	357	453	GCCAGCAAAAAAAGCAGCAACACCTCCGAGAATGCTGGCTTCAAGACGCGAAGCCAAATCACCACCTGACACGTTACCAATTTCGATTAATGTTAAT	Xyfp-LSV41.03-G1007.1	Xyfp-LSV41.03-G1007.1	153	461	-	
long-mer1026	Xyfp-LSV41.03-G1007	483	530	CAAAAATGAATATATATCACCTATATGAAGTGATATATATCACAATAT	NA
long-mer1027	Xyfp-LSV41.03-G1007	609	651	AATCATCATCACTTATTTATTAATACCGGAAGACACTTAGTGA	NA
long-mer1028	Xyfp-LSV41.03-G1007	750	792	TCGGGATGTTCTTCTAATAACTTTGGAGCAAAGAGAAATTATG	Xyfp-LSV41.03-G1007.2	Xyfp-LSV41.03-G1007.2	745	1098	+	
long-mer1029	Xyfp-LSV41.03-G1007	885	927	TTTTGCTGGCTCCATCTGGGGCGGAACCCGTGGTGGTGATGGC	Xyfp-LSV41.03-G1007.2	Xyfp-LSV41.03-G1007.2	745	1098	+	
long-mer1030	Xyfp-LSV41.03-G1007	948	1113	GTCAATCGGCCAAGGCGTCGGTATGGTATACGGCGGCATTGCTGGTGCCATCGGCGGTGCTATTGGCGGCTTCGTCCTCGACAAAGATGTCACATACTCCTACACCAATGGATTTATGTCCTCCATCTTTAACGGCCTTTTCGCCAAGTAATCTGCTTAAGCCGCA	Xyfp-LSV41.03-G1007.2	Xyfp-LSV41.03-G1007.2	745	1098	+	
long-mer1031	Xyfp-LSV41.03-G1007	1188	1230	ACCACCCGCCTAAGTGAACAGTTTACTGATGGCCAGCACATTC	NA
long-mer1032	Xyfp-LSV41.03-G1007	1870	1894	CCTGCGTGCCAGCGGCCGCGAGGTG	Xyfp-LSV41.03-G1007.4	Xyfp-LSV41.03-G1007.4	1688	3037	+	AutoIPR: IPR005841:Alpha-D-phosphohexomutasesuperfamily; IPR005852:Phosphoglucomutase,alpha-D-glucose specific;
long-mer1033	Xyfp-LSV41.03-G1007	2176	2218	CAACGCCCTTAAACCACTGAAACTGGTCGTCAATGCCGGCAAC	Xyfp-LSV41.03-G1007.4	Xyfp-LSV41.03-G1007.4	1688	3037	+	AutoIPR: IPR005841:Alpha-D-phosphohexomutasesuperfamily; IPR005852:Phosphoglucomutase,alpha-D-glucose specific;
long-mer1034	Xyfp-LSV41.03-G1007	2251	2350	CCCACATCTACCGTTCGAATTTGTGCGTGTATTCCACGAACCAGACGGCCACTTTCCAAACGGCATTCCAAACCCACTACTGCCTGAAAACCGCGATGCC	Xyfp-LSV41.03-G1007.4	Xyfp-LSV41.03-G1007.4	1688	3037	+	AutoIPR: IPR005841:Alpha-D-phosphohexomutasesuperfamily; IPR005852:Phosphoglucomutase,alpha-D-glucose specific;
long-mer1035	Xyfp-LSV41.03-G1007	5023	5065	TCCGCCACCACCCGCAAACACCCGGATGTCGCACCCAAACGCA	Xyfp-LSV41.03-G1007.6	Xyfp-LSV41.03-G1007.6	4671	5579	-	AutoIPR: IPR005913:dTDP-4-dehydrorhamnosereductase family; IPR029903:RmlD-like substrate bindingdomain;
long-mer1036	Xyfp-LSV41.03-G1007	5298	5331	CGCGATCACACCGGGTGCCTGGGCATTGATACGG	Xyfp-LSV41.03-G1007.6	Xyfp-LSV41.03-G1007.6	4671	5579	-	AutoIPR: IPR005913:dTDP-4-dehydrorhamnosereductase family; IPR029903:RmlD-like substrate bindingdomain;
long-mer1037	Xyfp-LSV41.03-G1007	6091	6133	CAATCACCAAACAGCCTGGCAACGCCGTATCAATCACCTTCAC	Xyfp-LSV41.03-G1007.7	Xyfp-LSV41.03-G1007.7	5576	6133	-	AutoIPR: IPR000888:dTDP-4-dehydrorhamnose3,5-epimerase-related;
long-mer1037	Xyfp-LSV41.03-G1007	6091	6133	CAATCACCAAACAGCCTGGCAACGCCGTATCAATCACCTTCAC	Xyfp-LSV41.03-G1007.8	Xyfp-LSV41.03-G1007.8	6130	7017	-	AutoIPR: IPR005907:Glucose-1-phosphatethymidylyltransferase, short form;IPR029044:Nucleotide-diphospho-sugar transferases;
long-mer1038	Xyfp-LSV41.03-G1007	6196	6238	TGCCGCCAAGCGCTCTAAATGTGTCGCATCAATCCATCCTTTC	Xyfp-LSV41.03-G1007.8	Xyfp-LSV41.03-G1007.8	6130	7017	-	AutoIPR: IPR005907:Glucose-1-phosphatethymidylyltransferase, short form;IPR029044:Nucleotide-diphospho-sugar transferases;
long-mer1039	Xyfp-LSV41.03-G1007	12051	12093	GCAACTACAAATGCGTCGGATAGACACAACCGAAACAACCGCA	Xyfp-LSV41.03-G1007.13	Xyfp-LSV41.03-G1007.13	10369	12195	+	AutoIPR: IPR004589:DNA helicase, ATP-dependent,RecQ type; IPR005580:DbpA, RNA-binding domain;IPR014014:RNA helicase, DEAD-box type, Q motif;IPR027417:P-loop containing nucleoside triphosphatehydrolase; IPR028618:ATP-dependent RNA helicase DeaD;
long-mer1040	Xyfp-LSV41.03-G1007	12099	12141	ACGGGAATTTAAGTCAAAACCAGGTGGCGCTGGCAAATTCCCG	Xyfp-LSV41.03-G1007.13	Xyfp-LSV41.03-G1007.13	10369	12195	+	AutoIPR: IPR004589:DNA helicase, ATP-dependent,RecQ type; IPR005580:DbpA, RNA-binding domain;IPR014014:RNA helicase, DEAD-box type, Q motif;IPR027417:P-loop containing nucleoside triphosphatehydrolase; IPR028618:ATP-dependent RNA helicase DeaD;
long-mer1041	Xyfp-LSV41.03-G1007	12829	12885	TGCAACGTCGGAAACACCAGCAACAACAGCAGCATGAATCCTGTCAGTGTCAAAATG	Xyfp-LSV41.03-G1007.14	Xyfp-LSV41.03-G1007.14	12531	13445	-	AutoIPR: IPR000620:EamA domain;
long-mer1042	Xyfp-LSV41.03-G1007	13365	13407	AAAGATCGCAGTAAATCCCCATAGCAAGACGCAGACATGGATT	Xyfp-LSV41.03-G1007.14	Xyfp-LSV41.03-G1007.14	12531	13445	-	AutoIPR: IPR000620:EamA domain;
long-mer1043	Xyfp-LSV41.03-G1007	13645	13666	ACCGAAACGCATGAACAATGCC	Xyfp-LSV41.03-G1007.15	Xyfp-LSV41.03-G1007.15	13484	13966	+	
long-mer1044	Xyfp-LSV41.03-G1007	13706	13748	CAACACAAGGGATTCAACAACGATCACGGCCAACAACAACTGA	Xyfp-LSV41.03-G1007.15	Xyfp-LSV41.03-G1007.15	13484	13966	+	
long-mer1045	Xyfp-LSV41.03-G1007	14121	14161	AGATCTCATGCGACCTTGGAGACATGCTGGTCGTGGTCCTG	NA
long-mer1046	Xyfp-LSV41.03-G1007	14200	14225	TCAGCACACATAGATATTCGGCCGTT	NA
long-mer1047	Xyfp-LSV41.03-G1007	14366	14408	CACGTAGATCCTACTGGTCGTTATCGTCATTGTGTCTGTCTGC	NA
long-mer1048	Xyfp-LSV41.03-G1007	14435	14477	AGGGTGAGAACCATCGCCAAGTAATCGCCATTGGCACGCCGAC	NA
long-mer1049	Xyfp-LSV41.03-G1007	14597	14622	TCATACACCACCAACGCTGCCGATTC	NA
long-mer1050	Xyfp-LSV41.03-G1007	14627	14669	CAACATGCTGTCTGCTCATTTTACACCTGCCCCAAGTGCGTGC	NA
long-mer1051	Xyfp-LSV41.03-G1007	14951	14993	AAATATGATCAGCTCATTCAGTAACCGCAATAATTGCCGCGTT	NA
long-mer1052	Xyfp-LSV41.03-G1007	15141	15183	GGTTTAGTATCGACAACATCGTCGGCAGCCGAATCCCAGTGCA	NA
long-mer1053	Xyfp-LSV41.03-G1007	15282	15304	GACTCTGTCGATGTGCATCACGC	Xyfp-LSV41.03-G1007.17	Xyfp-LSV41.03-G1007.17	15265	16374	+	AutoIPR: IPR006143:RND efflux pump, membranefusion protein;
long-mer1054	Xyfp-LSV41.03-G1007	15340	15405	ACATCACCGCAAACAACGCCGGTGCGCACGGTCAAACTCGAGACGGCTGGAGCTGAAACTCTCGCC	Xyfp-LSV41.03-G1007.17	Xyfp-LSV41.03-G1007.17	15265	16374	+	AutoIPR: IPR006143:RND efflux pump, membranefusion protein;
long-mer1055	Xyfp-LSV41.03-G1007	15531	15562	CCGCCTGGACCGGGAGCCAGTGCGGCTAAAAC	Xyfp-LSV41.03-G1007.17	Xyfp-LSV41.03-G1007.17	15265	16374	+	AutoIPR: IPR006143:RND efflux pump, membranefusion protein;
long-mer1056	Xyfp-LSV41.03-G1007	16622	16664	ACGGCCAGGGAGTGTGCTCATACAGTTGACCGCCTATGACAAT	Xyfp-LSV41.03-G1007.18	Xyfp-LSV41.03-G1007.18	16371	19454	+	AutoIPR: IPR001036:Acriflavin resistanceprotein; IPR027463:Multidrug efflux transporter AcrB TolCdocking domain, DN/DC subdomains;
long-mer1057	Xyfp-LSV41.03-G1007	16925	16967	TGCGTTTGACCGCGCCAGACTCGTCGAGGCCGGGTTAACTCCG	Xyfp-LSV41.03-G1007.18	Xyfp-LSV41.03-G1007.18	16371	19454	+	AutoIPR: IPR001036:Acriflavin resistanceprotein; IPR027463:Multidrug efflux transporter AcrB TolCdocking domain, DN/DC subdomains;
long-mer1058	Xyfp-LSV41.03-G1007	19494	19536	GCTGGTCACGTGTCTGGCTGACATGAACATCTGAAAGTTTGTG	NA
long-mer1059	Xyfp-LSV41.03-G1007	24177	24219	AATCAACGTTTCTTTTTCGGTTGCACGGCCTTCACGCTTAAAG	Xyfp-LSV41.03-G1007.24	Xyfp-LSV41.03-G1007.24	22344	24446	-	AutoIPR: IPR012162:Polyribonucleotidenucleotidyltransferase; IPR027408:PNPase/RNase PHdomain;
long-mer1060	Xyfp-LSV41.03-G1007	30930	30972	CCAGTCAGGGACAATCCGAGCTTTATCAATGTTGTTAAAATCC	Xyfp-LSV41.03-G1007.30	Xyfp-LSV41.03-G1007.30	30807	31406	-	AutoIPR: IPR003728:Ribosome maturation factorRimP; IPR028989:Ribosome maturation factor RimP,N-terminal; IPR028998:Ribosome maturation factor RimP,C-terminal;
long-mer1061	Xyfp-LSV41.03-G1007	31829	31871	CAGGGCAACTCTTGAGCTGAGTAATGGATGACACTAAACTAAT	NA
long-mer1062	Xyfp-LSV41.03-G1007	32195	32237	GAATCGCGAAGAAAACAACCTGAGCGAGAAAGTACCCAAAACA	NA
long-mer1063	Xyfp-LSV41.03-G1007	43319	43361	CTGCGCCCACCGCAGACTCAATTCCATTGAGTCACGTGCCACA	Xyfp-LSV41.03-G1007.44	Xyfp-LSV41.03-G1007.44	42674	43828	-	AutoIPR: IPR002616:tRNA-guanine(15)transglycosylase-like;
long-mer1064	Xyfp-LSV41.03-G1007	44365	44407	GTAGCGGTACCGAACCCAGCCACAACACGGCATCATGGAAATG	Xyfp-LSV41.03-G1007.45	Xyfp-LSV41.03-G1007.45	44282	46078	-	AutoIPR: IPR010281:Protein of unknown functionDUF885;
long-mer1065	Xyfp-LSV41.03-G1007	46681	46723	CGGCTTGCTCCCTTGCGGAGTACCCTGCAAATATTCGGCACCG	Xyfp-LSV41.03-G1007.46	Xyfp-LSV41.03-G1007.46	46075	47901	-	AutoIPR: IPR010281:Protein of unknown functionDUF885;
long-mer1066	Xyfp-LSV41.03-G1007	50183	50225	CAAAAAAAGAGACGCCTACTATCTCATAAAAACACTAAACAGA	NA
long-mer1067	Xyfp-LSV41.03-G1007	52403	52435	TACGCGCACCAGAAATGAGCGTCCCGTCAATCA	NA
long-mer1068	Xyfp-LSV41.03-G1007	52473	52515	CGACGAGAAACGATTGGATACAGTTTTGCCACCATCGCCGCAT	NA
long-mer1069	Xyfp-LSV41.03-G1007	52599	52641	ACAGTGTGCAACCAACCTGCTGCAATTGTGCTGCTGCGATCTC	NA
long-mer1070	Xyfp-LSV41.03-G1007	52662	52741	GACATCTCAACACAACGAATAGTTGCCTCACCCTAATCGCAAGCGCCTCCACGGCGAGAACATCCCCAGTGAATGATTGA	Xyfp-LSV41.03-G1007.51	Xyfp-LSV41.03-G1007.51	52694	53416	-	AutoIPR: IPR023214:HAD-like domain;
long-mer1071	Xyfp-LSV41.03-G1007	52791	52833	GGATTCACCACCACGGGTACCCTTGCTGCCATAAGTAACGGTA	Xyfp-LSV41.03-G1007.51	Xyfp-LSV41.03-G1007.51	52694	53416	-	AutoIPR: IPR023214:HAD-like domain;
long-mer1072	Xyfp-LSV41.03-G1007	52943	52985	CAAACGCGGCACGATAGAACTTCCAATCACAGGCACCACCTCC	Xyfp-LSV41.03-G1007.51	Xyfp-LSV41.03-G1007.51	52694	53416	-	AutoIPR: IPR023214:HAD-like domain;
long-mer1073	Xyfp-LSV41.03-G1007	53002	53050	AAGCCAGGATTTCCCTTACCAATTCAGGGGGAGCACCAGTGGCCACCAC	Xyfp-LSV41.03-G1007.51	Xyfp-LSV41.03-G1007.51	52694	53416	-	AutoIPR: IPR023214:HAD-like domain;
long-mer1074	Xyfp-LSV41.03-G1007	53057	53099	ATCTCCAGCAATGCGATGGGAAGCAAATACTTCCAACGCCTTC	Xyfp-LSV41.03-G1007.51	Xyfp-LSV41.03-G1007.51	52694	53416	-	AutoIPR: IPR023214:HAD-like domain;
long-mer1075	Xyfp-LSV41.03-G1007	53162	53193	GAACTCATGCGTATAGCGCATACCAAAGGTAG	Xyfp-LSV41.03-G1007.51	Xyfp-LSV41.03-G1007.51	52694	53416	-	AutoIPR: IPR023214:HAD-like domain;
long-mer1076	Xyfp-LSV41.03-G1007	53231	53273	CGCCAGCATTGCGACCAACGGACCCAGTAAAGGCGTCACTAGA	Xyfp-LSV41.03-G1007.51	Xyfp-LSV41.03-G1007.51	52694	53416	-	AutoIPR: IPR023214:HAD-like domain;
long-mer1077	Xyfp-LSV41.03-G1007	53917	53959	CACGTCCGTCAGCACTGATAGGCAGCTAGCACCACCAAGCTCA	Xyfp-LSV41.03-G1007.52	Xyfp-LSV41.03-G1007.52	53413	54207	-	AutoIPR: IPR013785:Aldolase-type TIM barrel;
long-mer1078	Xyfp-LSV41.03-G1007	54148	54205	AAGGCGCTCGGCAATCTCCTCAACCTTCAGCGCAAGGATCTTAGTGAGGATGTTGCTC	Xyfp-LSV41.03-G1007.52	Xyfp-LSV41.03-G1007.52	53413	54207	-	AutoIPR: IPR013785:Aldolase-type TIM barrel;
long-mer1079	Xyfp-LSV41.03-G1007	54256	54298	CAGTTTACAGCGTGTTTAATCCGGCAGTATTCAAACATAGCGT	Xyfp-LSV41.03-G1007.53	Xyfp-LSV41.03-G1007.53	54286	55320	-	AutoIPR:IPR000053:Thymidine/pyrimidine-nucleoside phosphorylase;IPR005940:Anthranilate phosphoribosyl transferase;
long-mer1080	Xyfp-LSV41.03-G1007	54491	54533	TCCCGTGACTCAGCGGGGCTTCCAACCTGTAGGTTCGAAATTG	Xyfp-LSV41.03-G1007.53	Xyfp-LSV41.03-G1007.53	54286	55320	-	AutoIPR:IPR000053:Thymidine/pyrimidine-nucleoside phosphorylase;IPR005940:Anthranilate phosphoribosyl transferase;
long-mer1081	Xyfp-LSV41.03-G1007	54557	54635	TCCGGAGACACCTCATACTCGTGAACCCTACCGCCACGCAGCTCACCAACCAAGGTAATGGTGCCGAGTGAGAGTTCAT	Xyfp-LSV41.03-G1007.53	Xyfp-LSV41.03-G1007.53	54286	55320	-	AutoIPR:IPR000053:Thymidine/pyrimidine-nucleoside phosphorylase;IPR005940:Anthranilate phosphoribosyl transferase;
long-mer1082	Xyfp-LSV41.03-G1007	54985	55027	CTTAGCCACTTTAGCGCCGGCTGCCGCCGCCACAAACATCGCA	Xyfp-LSV41.03-G1007.53	Xyfp-LSV41.03-G1007.53	54286	55320	-	AutoIPR:IPR000053:Thymidine/pyrimidine-nucleoside phosphorylase;IPR005940:Anthranilate phosphoribosyl transferase;
long-mer1083	Xyfp-LSV41.03-G1007	56039	56069	ATAACGGAAGAATGAAGCACCCACAGCATCC	NA
long-mer1084	Xyfp-LSV41.03-G1007	56078	56155	GCCGTAGTCACTGCCGCTATTTTGGCCCCATACACTTTTGACACTCTCCATCACAATCCTCTGGCCGCCTGCGCCACA	Xyfp-LSV41.03-G1007.55	Xyfp-LSV41.03-G1007.55	56128	57633	-	AutoIPR: IPR019999:Anthranilate synthasecomponent I-like;
long-mer1085	Xyfp-LSV41.03-G1007	56599	56641	TTCAGCACGCTCTTTTGGATCAGCTAACAACTCCATTTCCAAC	Xyfp-LSV41.03-G1007.55	Xyfp-LSV41.03-G1007.55	56128	57633	-	AutoIPR: IPR019999:Anthranilate synthasecomponent I-like;
long-mer1086	Xyfp-LSV41.03-G1007	56680	56722	GCCGGCAATCGGACGCACCGTAACCACATCCCCCTGCAATCGC	Xyfp-LSV41.03-G1007.55	Xyfp-LSV41.03-G1007.55	56128	57633	-	AutoIPR: IPR019999:Anthranilate synthasecomponent I-like;
long-mer1087	Xyfp-LSV41.03-G1007	56913	56955	GCACCACAGCGTGATACTGCTGACGCGTCAAAGAAGAGTGAAA	Xyfp-LSV41.03-G1007.55	Xyfp-LSV41.03-G1007.55	56128	57633	-	AutoIPR: IPR019999:Anthranilate synthasecomponent I-like;
long-mer1088	Xyfp-LSV41.03-G1007	57655	57712	AACATCGCCATAAAAAATGAGGAGTCATATAAAAACTACAGACTGATCAAGTGAAAAC	NA
long-mer1089	Xyfp-LSV41.03-G1007	58064	58105	TCCTTATTAAGCCTCTACTTGTACTTGCACCAATCACCGATA	Xyfp-LSV41.03-G1007.56	Xyfp-LSV41.03-G1007.56	58078	58203	-	
long-mer1090	Xyfp-LSV41.03-G1007	58108	58150	GACACATCCCCACACTCCCCCGCCTTTACCCGGAAGCACATCG	Xyfp-LSV41.03-G1007.56	Xyfp-LSV41.03-G1007.56	58078	58203	-	
long-mer1091	Xyfp-LSV41.03-G1007	58354	58379	GAAAATATGGAAATCACATCAGCCCT	NA
long-mer1092	Xyfp-LSV41.03-G1007	58409	58452	CCCTACAAATACAGCATTAGTTAAGTGTGCAAATGCACTCATTG	NA
long-mer1093	Xyfp-LSV41.03-G1007	58539	58565	CGCATGTGAGCGATCACATCAGCATAA	Xyfp-LSV41.03-G1007.57	Xyfp-LSV41.03-G1007.57	58514	59233	-	AutoIPR: IPR000056:Ribulose-phosphate3-epimerase-like; IPR013785:Aldolase-type TIM barrel;
long-mer1094	Xyfp-LSV41.03-G1007	59152	59194	AAAGAATGGATGGAGCAATCAAACAATTGGACATGAAACGCTC	Xyfp-LSV41.03-G1007.57	Xyfp-LSV41.03-G1007.57	58514	59233	-	AutoIPR: IPR000056:Ribulose-phosphate3-epimerase-like; IPR013785:Aldolase-type TIM barrel;
long-mer1095	Xyfp-LSV41.03-G1007	59457	59499	CCGCGTGACCGATCAACACACAGATCAACACACCAAATACCGG	Xyfp-LSV41.03-G1007.58	Xyfp-LSV41.03-G1007.58	59230	59559	-	AutoIPR: IPR001623:DnaJ domain;
long-mer1096	Xyfp-LSV41.03-G1007	59574	59616	CAACAAGGGAATTAAGGGGAGGTATTCTAGCCAAGCCGCGTCA	NA
long-mer1097	Xyfp-LSV41.03-G1007	61564	61606	TCATCGCCGAACCAGAGCACAACCCGTGGGGAATGACATTGCT	Xyfp-LSV41.03-G1007.60	Xyfp-LSV41.03-G1007.60	61311	64892	+	AutoIPR: IPR004805:DNA polymerase III, alphasubunit; IPR012340:Nucleic acid-binding, OB-fold;IPR016195:Polymerase/histidinol phosphatase-like;IPR029460:DNA polymerase, helix-hairpin-helix motif;
long-mer1098	Xyfp-LSV41.03-G1007	62501	62543	GTTTGAACGCTTTCTTAATCCAGAACGCGTATCAATGCCGGAT	Xyfp-LSV41.03-G1007.60	Xyfp-LSV41.03-G1007.60	61311	64892	+	AutoIPR: IPR004805:DNA polymerase III, alphasubunit; IPR012340:Nucleic acid-binding, OB-fold;IPR016195:Polymerase/histidinol phosphatase-like;IPR029460:DNA polymerase, helix-hairpin-helix motif;
long-mer1099	Xyfp-LSV41.03-G1007	64763	64805	CGTCGCCGGCACGCTCGATTTCAGTGGCGGCCAGTCTGTACGT	Xyfp-LSV41.03-G1007.60	Xyfp-LSV41.03-G1007.60	61311	64892	+	AutoIPR: IPR004805:DNA polymerase III, alphasubunit; IPR012340:Nucleic acid-binding, OB-fold;IPR016195:Polymerase/histidinol phosphatase-like;IPR029460:DNA polymerase, helix-hairpin-helix motif;
long-mer1100	Xyfp-LSV41.03-G1007	68930	68972	ATCCAGAGAACAACTGCACCAGAATTTTTGGCTACTCAACGAA	NA
long-mer1101	Xyfp-LSV41.03-G1007	69173	69215	AGGATAATCCATATACACTGGGAGAATCGGCACATCAGCATAC	Xyfp-LSV41.03-G1007.65	Xyfp-LSV41.03-G1007.65	69056	69718	-	AutoIPR: IPR002123:Phospholipid/glycerolacyltransferase;
long-mer1102	Xyfp-LSV41.03-G1007	70813	70855	CGTAAAGCTGGGACACTGGGTTGGCATATACTCAATCTTCGAT	NA
long-mer1103	Xyfp-LSV41.03-G1007	71204	71246	AACAACGAAACAACATTGTGGTATCGCCATAGATGGGCAACAT	Xyfp-LSV41.03-G1007.67	Xyfp-LSV41.03-G1007.67	71194	71331	-	
long-mer1104	Xyfp-LSV41.03-G1007	73343	73385	CGGGTCGGTGTCAGCACCAAACCACGCGGCTTACCGGCACCAA	Xyfp-LSV41.03-G1007.69	Xyfp-LSV41.03-G1007.69	72253	73593	-	AutoIPR: IPR010222:RNA helicase HrpA;IPR014014:RNA helicase, DEAD-box type, Q motif;IPR027417:P-loop containing nucleoside triphosphatehydrolase;
long-mer1105	Xyfp-LSV41.03-G1007	75855	75897	ATCAGGGGCACATTGACATGAGAACGACTCAAACGCATGCGAT	Xyfp-LSV41.03-G1007.71	Xyfp-LSV41.03-G1007.71	75883	77343	-	AutoIPR: IPR005814:Aminotransferase class-III;IPR015424:Pyridoxal phosphate-dependent transferase;
long-mer1105	Xyfp-LSV41.03-G1007	75855	75897	ATCAGGGGCACATTGACATGAGAACGACTCAAACGCATGCGAT	Xyfp-LSV41.03-G1007.70	Xyfp-LSV41.03-G1007.70	75158	75892	-	AutoIPR: IPR006700:Ribosomal RNA small subunitmethyltransferase E; IPR029028:Alpha/beta knotmethyltransferases;
long-mer1106	Xyfp-LSV41.03-G1007	76119	76161	TCTGGCGCACGTCAGCAACGTACGGATGCCCAGACAGTGACGC	Xyfp-LSV41.03-G1007.71	Xyfp-LSV41.03-G1007.71	75883	77343	-	AutoIPR: IPR005814:Aminotransferase class-III;IPR015424:Pyridoxal phosphate-dependent transferase;
long-mer1107	Xyfp-LSV41.03-G1007	76172	76214	GTCATACGTGCTGCAGTGACTCGGTTGCGTTCGATGATGCAAT	Xyfp-LSV41.03-G1007.71	Xyfp-LSV41.03-G1007.71	75883	77343	-	AutoIPR: IPR005814:Aminotransferase class-III;IPR015424:Pyridoxal phosphate-dependent transferase;
long-mer1108	Xyfp-LSV41.03-G1007	76455	76497	AAGCCTGCTCGCAAGCGAAGACCGTGCCAGTGCGTCCGAACCC	Xyfp-LSV41.03-G1007.71	Xyfp-LSV41.03-G1007.71	75883	77343	-	AutoIPR: IPR005814:Aminotransferase class-III;IPR015424:Pyridoxal phosphate-dependent transferase;
long-mer1109	Xyfp-LSV41.03-G1007	76637	76696	CCCGAGTAACGTTTGAACAGCACTTCCAACGCTTCGGCAGCCTGTAATGCATATTCTGCG	Xyfp-LSV41.03-G1007.71	Xyfp-LSV41.03-G1007.71	75883	77343	-	AutoIPR: IPR005814:Aminotransferase class-III;IPR015424:Pyridoxal phosphate-dependent transferase;
long-mer1110	Xyfp-LSV41.03-G1007	77534	77582	ACTACTGGATCCGCAGACTGTGCTGCTCGTACGTGAATATGCTGCTGGC	Xyfp-LSV41.03-G1007.72	Xyfp-LSV41.03-G1007.72	77202	77930	+	AutoIPR: IPR015797:NUDIX hydrolasedomain-like;
long-mer1111	Xyfp-LSV41.03-G1007	77597	77639	GCTGGGTCTTGTCAAGGGACGGATTGATGCCAACGAAACACCG	Xyfp-LSV41.03-G1007.72	Xyfp-LSV41.03-G1007.72	77202	77930	+	AutoIPR: IPR015797:NUDIX hydrolasedomain-like;
long-mer1112	Xyfp-LSV41.03-G1007	78274	78316	CGTGTATGGAATGATCCTGGCACCGGTGGAAGGGACCATCTGG	Xyfp-LSV41.03-G1007.73	Xyfp-LSV41.03-G1007.73	77927	78727	+	AutoIPR: IPR000760:Inositol monophosphatase;
long-mer1113	Xyfp-LSV41.03-G1007	78601	78634	GGGCGGTACGCTGCTGAACATCGAGACTGGAAAA	Xyfp-LSV41.03-G1007.73	Xyfp-LSV41.03-G1007.73	77927	78727	+	AutoIPR: IPR000760:Inositol monophosphatase;
long-mer1114	Xyfp-LSV41.03-G1007	79285	79325	CGTCGAGATGCAGAAGACACTCAATTTGAAAAACAGTTCCG	Xyfp-LSV41.03-G1007.74	Xyfp-LSV41.03-G1007.74	78761	79474	+	AutoIPR: IPR004518:NTP pyrophosphohydrolaseMazG, putative catalytic core;
long-mer1115	Xyfp-LSV41.03-G1007	81020	81062	CATCATCCTTGATCACGCTATAGTTGACGGCAACGCTCGAATC	Xyfp-LSV41.03-G1007.76	Xyfp-LSV41.03-G1007.76	80736	81170	+	AutoIPR: IPR002810:NfeD-like, C-terminaldomain; IPR012340:Nucleic acid-binding, OB-fold;
long-mer1116	Xyfp-LSV41.03-G1007	81152	81190	CAAGGTACACCCCACTTAAAGTCACACCATGGCATCCAT	Xyfp-LSV41.03-G1007.76	Xyfp-LSV41.03-G1007.76	80736	81170	+	AutoIPR: IPR002810:NfeD-like, C-terminaldomain; IPR012340:Nucleic acid-binding, OB-fold;
long-mer1117	Xyfp-LSV41.03-G1007	81406	81448	ATGAGCATCATCACGTCAGGCATAACGCCGGCATATTCGACGT	Xyfp-LSV41.03-G1007.77	Xyfp-LSV41.03-G1007.77	81303	82409	+	AutoIPR: IPR006223:Glycine cleavage system Tprotein; IPR027266:GTP-binding protein TrmE/Glycinecleavage system T protein, domain 1;IPR028896:Aminomethyltransferase/Dimethylsulfonioproprionate demethylase DmdA;IPR029043:Glycine cleavage T-protein/YgfZ, C-terminaldomain;
long-mer1118	Xyfp-LSV41.03-G1007	85285	85327	ATGAGCATTTAAACGAAAACTATCCTTAACGTGCCTGCGTTAA	NA
long-mer1119	Xyfp-LSV41.03-G1007	90013	90055	CGTGAATCAAGAGAGGAATGGACATTCGCATTCATGAGGGTAG	Xyfp-LSV41.03-G1007.84	Xyfp-LSV41.03-G1007.84	89403	90047	-	AutoIPR:IPR004254:AdipoR/Haemolysin-III-related;
long-mer1120	Xyfp-LSV41.03-G1007	91132	91174	GTCCTGGCGAGTGAAATTACGCCCAGGCTCGTACAGATGAACC	Xyfp-LSV41.03-G1007.85	Xyfp-LSV41.03-G1007.85	90130	91734	-	AutoIPR: IPR004548:Peptide chain release factor3; IPR009000:Translation protein, beta-barrel domain;IPR027417:P-loop containing nucleoside triphosphatehydrolase; IPR031157:Tr-type G domain, conserved site;
long-mer1121	Xyfp-LSV41.03-G1007	92192	92234	TAATCGTAGATCGTCTGCTTGTCTCCCTGCAGTTCAGTTTACG	NA
long-mer1122	Xyfp-LSV41.03-G1008	30	86	ACCGGCGATTCCGGCAATCGGGATCTGTTCTCCNNNGGGACGGCAACCGCTTCACCA	NA
long-mer1123	Xyfp-LSV41.03-G1008	104	146	ACATCGCGCCTGGCGTACTCCGCAAACTGTGCCCAGTCCACGG	NA
long-mer1124	Xyfp-LSV41.03-G1008	174	249	CGAACGCATTGGCCCCACACGGCAGGCGCAAGCCGGACATGATCGCCCTGTTTTTATTCACCACATTGTGGCGGCG	NA
long-mer1125	Xyfp-LSV41.03-G1008	253	295	ACGGTGGATGAGCTGGTGATGACCCGCCGTGAATCCAAACGCG	NA
long-mer1126	Xyfp-LSV41.03-G1008	324	430	GAAACGCAGAGACACATGTAAACCACTCACATCACAAGGAGACATGAGGCGATGAGCGACACCTACAATTACCGATGTGTTGATAGCACGCAATCGGACGAAACGGC	Xyfp-LSV41.03-G1008.1	Xyfp-LSV41.03-G1008.1	375	671	+	AutoIPR: IPR025319:Domain of unknown functionDUF4224;
long-mer1127	Xyfp-LSV41.03-G1008	434	476	GAGAGAATCAGAATTTTTAACTGCTAATGAAGTGTGCGAGCTA	Xyfp-LSV41.03-G1008.1	Xyfp-LSV41.03-G1008.1	375	671	+	AutoIPR: IPR025319:Domain of unknown functionDUF4224;
long-mer1128	Xyfp-LSV41.03-G1008	511	560	GGTTAGACAGCGAAGGCTGGTACTATGTAACCAACGCATCTGGACGCCCG	Xyfp-LSV41.03-G1008.1	Xyfp-LSV41.03-G1008.1	375	671	+	AutoIPR: IPR025319:Domain of unknown functionDUF4224;
long-mer1129	Xyfp-LSV41.03-G1008	572	614	CTGGTATGCACGTTTGCGCGTTGCCGGTGAGTCGCTGCACATG	Xyfp-LSV41.03-G1008.1	Xyfp-LSV41.03-G1008.1	375	671	+	AutoIPR: IPR025319:Domain of unknown functionDUF4224;
long-mer1130	Xyfp-LSV41.03-G1008	982	1007	CACGCTACGTAAAGTATTCGGTGACG	Xyfp-LSV41.03-G1008.2	Xyfp-LSV41.03-G1008.2	683	1423	+	AutoIPR: IPR011010:DNA breaking-rejoiningenzyme, catalytic core; IPR023109:Integrase/recombinase,N-terminal;
long-mer1131	Xyfp-LSV41.03-G1008	1210	1258	TGCTGCTGTATGGAACGCTGTTTATGCTAAGGCGTGTGAAGAACTCAAA	Xyfp-LSV41.03-G1008.2	Xyfp-LSV41.03-G1008.2	683	1423	+	AutoIPR: IPR011010:DNA breaking-rejoiningenzyme, catalytic core; IPR023109:Integrase/recombinase,N-terminal;
long-mer1132	Xyfp-LSV41.03-G1008	1349	1378	GTACAACAAAACAAAACAAAACAAAAAAGA	Xyfp-LSV41.03-G1008.2	Xyfp-LSV41.03-G1008.2	683	1423	+	AutoIPR: IPR011010:DNA breaking-rejoiningenzyme, catalytic core; IPR023109:Integrase/recombinase,N-terminal;
long-mer1133	Xyfp-LSV41.03-G1008	1416	1440	AGAATTAGGGAAAGTGATTGACCGT	Xyfp-LSV41.03-G1008.3	Xyfp-LSV41.03-G1008.3	1393	1749	+	AutoIPR: IPR013762:Integrase-like, catalyticcore;
long-mer1133	Xyfp-LSV41.03-G1008	1416	1440	AGAATTAGGGAAAGTGATTGACCGT	Xyfp-LSV41.03-G1008.2	Xyfp-LSV41.03-G1008.2	683	1423	+	AutoIPR: IPR011010:DNA breaking-rejoiningenzyme, catalytic core; IPR023109:Integrase/recombinase,N-terminal;
long-mer1134	Xyfp-LSV41.03-G1008	1719	1776	CGTTGGGGAAGTAGTGAAGCCGACCAAGTGAGCGCCAACGGGGGTAGTCCGCAAGTTG	Xyfp-LSV41.03-G1008.3	Xyfp-LSV41.03-G1008.3	1393	1749	+	AutoIPR: IPR013762:Integrase-like, catalyticcore;
long-mer1135	Xyfp-LSV41.03-G1008	3996	4073	TGGCCGTGCGATGATTGCGGTAATGGAGAACTATCAGAATGCTGATGGTTCGATTATGGTGCCGGAGGTGCTGCGTCC	Xyfp-LSV41.03-G1008.6	Xyfp-LSV41.03-G1008.6	2824	4104	+	AutoIPR: IPR002317:Serine-tRNA ligase, type1;
long-mer1136	Xyfp-LSV41.03-G1008	6838	6880	GAGCATCGTTGGTTATGACGGTGCCTCGCGTGGTAGCGTGGCT	Xyfp-LSV41.03-G1008.8	Xyfp-LSV41.03-G1008.8	6134	6955	+	AutoIPR: IPR002586:CobQ/CobB/MinD/ParAnucleotide binding domain; IPR027417:P-loop containingnucleoside triphosphate hydrolase;
long-mer1137	Xyfp-LSV41.03-G1008	7737	7779	CTCCTTGGAAACGGAGTTGTCGGAGCATTTGGGTACCAAAGTG	Xyfp-LSV41.03-G1008.9	Xyfp-LSV41.03-G1008.9	6955	7887	+	AutoIPR: IPR004437:ParB/RepB/Spo0J partitionprotein family; IPR010982:Lambda repressor-like,DNA-binding domain;
long-mer1138	Xyfp-LSV41.03-G1008	7956	7998	TTGTTATCTGGACTGCGTCCAAGAACGCTACCTGATTGTGGTG	NA
long-mer1139	Xyfp-LSV41.03-G1008	9903	9945	TCTTAATCGTGCTTTAGTCGGTATCCGTGACTTGTATGGCGTG	Xyfp-LSV41.03-G1008.11	Xyfp-LSV41.03-G1008.11	9271	9993	+	AutoIPR: IPR029044:Nucleotide-diphospho-sugartransferases;
long-mer1140	Xyfp-LSV41.03-G1008	10103	10179	ACGTTGGGTGGTCCAATTTTTGGCTTCCAAGCGTGCCGGTAGGCCAGTGATTCCAAGGCTGTTTTGGTACATGAGTG	Xyfp-LSV41.03-G1008.12	Xyfp-LSV41.03-G1008.12	10011	10319	+	AutoIPR: IPR014546:Uncharacterised conservedprotein, lipid A biosynthesis;
long-mer1141	Xyfp-LSV41.03-G1008	10285	10327	TGCATTTGGACATCAAACATCAAGGTTGGAAGTAACGGGGTTG	Xyfp-LSV41.03-G1008.12	Xyfp-LSV41.03-G1008.12	10011	10319	+	AutoIPR: IPR014546:Uncharacterised conservedprotein, lipid A biosynthesis;
long-mer1142	Xyfp-LSV41.03-G1008	10372	10414	ATCAACAGATCAAGCAGATGCTAGTGCATCTACGCGTGAGCGC	NA
long-mer1143	Xyfp-LSV41.03-G1008	10443	10509	TTCAAGCGTGGGTGATAACAGCTTCCTCGTGGTCATGATCACAACCTTATTGCTGTGATGGTAGCGG	NA
long-mer1144	Xyfp-LSV41.03-G1008	13672	13717	AAGTTGTAGAGGTTGGCGAGTCGGGATGGGGGAGGTCATACAGGGT	Xyfp-LSV41.03-G1008.15	Xyfp-LSV41.03-G1008.15	13000	13710	-	AutoIPR: IPR003828:Protein of unknown functionDUF208;
long-mer1145	Xyfp-LSV41.03-G1008	15093	15132	ATAAGTGATCCTTATCAACGCGGCCTTGCGCGTAGCGCGC	Xyfp-LSV41.03-G1008.16	Xyfp-LSV41.03-G1008.16	13777	16053	-	AutoIPR: IPR006276:Cobalamin-independentmethionine synthase;
long-mer1146	Xyfp-LSV41.03-G1008	15881	15932	GGCAGGTCCACGCCCGTATCATGTTGTAGTCGCCAGTGCCGTGCGCGCAGTT	Xyfp-LSV41.03-G1008.16	Xyfp-LSV41.03-G1008.16	13777	16053	-	AutoIPR: IPR006276:Cobalamin-independentmethionine synthase;
long-mer1147	Xyfp-LSV41.03-G1008	16119	16144	CGATTCCAGGGTATTGGCCTTGTGCT	NA
long-mer1148	Xyfp-LSV41.03-G1008	17721	17763	GTCATTTTAGGAGCGGTTTTGAGGATGGTTACGAAGTGAGAGT	NA
long-mer1149	Xyfp-LSV41.03-G1008	18263	18305	CTGGATTGGTTGGCGGCGCATGCGGTGCCGGCTTCCACCTGCT	Xyfp-LSV41.03-G1008.18	Xyfp-LSV41.03-G1008.18	17837	18604	+	AutoIPR: IPR002347:Glucose/ribitoldehydrogenase;
long-mer1150	Xyfp-LSV41.03-G1008	18466	18548	TGATGCGAGCAAGATGAAGCGTCCTTCTTATGCGGATGAGGTTGCTGAGGCGGTGATCTTTTTGGCCTGTGATGCGGCCCGCT	Xyfp-LSV41.03-G1008.18	Xyfp-LSV41.03-G1008.18	17837	18604	+	AutoIPR: IPR002347:Glucose/ribitoldehydrogenase;
long-mer1151	Xyfp-LSV41.03-G1008	18609	18736	GTTGTCGATGATCCGTCCGGGCAGCGGTTATCTTGGGATACTGTGTTTCTCGCTTGGCCTCGCTTGGTCATTGACGTGATGTTTATGTTGCGGCGATGTGATCGTCTGGGCCTGGTGTGGCTCGGGCG	NA
long-mer1152	Xyfp-LSV41.03-G1008	18774	18814	TGGTCTGAGAAAAGGGATGCGCGTGTTGGTGATGTCGCTGC	NA
long-mer1153	Xyfp-LSV41.03-G1008	18835	18888	ACCTAATGTGGCTTCGACGGCTTGTTTCCAGCATGCGTATAGGTGCTCGCGTTG	Xyfp-LSV41.03-G1008.19	Xyfp-LSV41.03-G1008.19	18820	20319	-	AutoIPR: IPR000577:Carbohydrate kinase, FGGY;
long-mer1154	Xyfp-LSV41.03-G1008	18946	18988	TTCGCGGCTGGACCAAAATCCTGTCGCAAGTCCAGCCAGGTAG	Xyfp-LSV41.03-G1008.19	Xyfp-LSV41.03-G1008.19	18820	20319	-	AutoIPR: IPR000577:Carbohydrate kinase, FGGY;
long-mer1155	Xyfp-LSV41.03-G1008	19213	19255	GCGTGTCAGTCCGAACACTGCACCACGGACATCGCTGCGCCAG	Xyfp-LSV41.03-G1008.19	Xyfp-LSV41.03-G1008.19	18820	20319	-	AutoIPR: IPR000577:Carbohydrate kinase, FGGY;
long-mer1156	Xyfp-LSV41.03-G1008	20899	20930	CACCGATGAAGGCGCCGATGATTTGCGCTGCC	Xyfp-LSV41.03-G1008.20	Xyfp-LSV41.03-G1008.20	20375	21202	-	AutoIPR: IPR000425:Major intrinsic protein;IPR023271:Aquaporin-like;
long-mer1157	Xyfp-LSV41.03-G1008	23104	23127	TGGGGGGTGTCCTTCGTTTATCCA	Xyfp-LSV41.03-G1008.22	Xyfp-LSV41.03-G1008.22	23002	23199	+	
long-mer1158	Xyfp-LSV41.03-G1008	23346	23388	CGCTGCACCATTGATTCCAACGTGGCGTTGGTGTGGTTGTTGT	Xyfp-LSV41.03-G1008.23	Xyfp-LSV41.03-G1008.23	23211	23396	+	
long-mer1159	Xyfp-LSV41.03-G1008	23603	23645	TACCTTCCGTGCTGTGGTGCTTGCGGTTGTGTTGGCGGTTGTG	Xyfp-LSV41.03-G1008.24	Xyfp-LSV41.03-G1008.24	23574	25535	+	AutoIPR: IPR004813:Oligopeptide transporter,OPT superfamily;
long-mer1160	Xyfp-LSV41.03-G1008	23687	23711	GACTATTGCGACAGCAATCCCTGCG	Xyfp-LSV41.03-G1008.24	Xyfp-LSV41.03-G1008.24	23574	25535	+	AutoIPR: IPR004813:Oligopeptide transporter,OPT superfamily;
long-mer1161	Xyfp-LSV41.03-G1008	23834	23876	GGCGTTGGTCATCATGGGGTATTGGCCGGACTTTAAATACTGG	Xyfp-LSV41.03-G1008.24	Xyfp-LSV41.03-G1008.24	23574	25535	+	AutoIPR: IPR004813:Oligopeptide transporter,OPT superfamily;
long-mer1162	Xyfp-LSV41.03-G1008	23969	24011	GTTCCCTGAAGGCAAGGCCGCTGCCGAGGTGTTGAAGGCGGGT	Xyfp-LSV41.03-G1008.24	Xyfp-LSV41.03-G1008.24	23574	25535	+	AutoIPR: IPR004813:Oligopeptide transporter,OPT superfamily;
long-mer1163	Xyfp-LSV41.03-G1008	24221	24263	GATTGTGGTGTTGTCAGGTTCCATTCTGTCCTGGCATGTGGCC	Xyfp-LSV41.03-G1008.24	Xyfp-LSV41.03-G1008.24	23574	25535	+	AutoIPR: IPR004813:Oligopeptide transporter,OPT superfamily;
long-mer1164	Xyfp-LSV41.03-G1008	24350	24401	TAGTGTCTGGGGGGAAAAGATTCGTTATCTTGGTGTGGGTACGATGCTGATT	Xyfp-LSV41.03-G1008.24	Xyfp-LSV41.03-G1008.24	23574	25535	+	AutoIPR: IPR004813:Oligopeptide transporter,OPT superfamily;
long-mer1165	Xyfp-LSV41.03-G1008	24526	24568	CGTGGATGTTGGTGGCGCTGGTGGTGTTTACGTTGCCGTTGCT	Xyfp-LSV41.03-G1008.24	Xyfp-LSV41.03-G1008.24	23574	25535	+	AutoIPR: IPR004813:Oligopeptide transporter,OPT superfamily;
long-mer1166	Xyfp-LSV41.03-G1008	24734	24833	TGCTTCAGCGGTATTGGTCTTACTGCTGGGCCGCAATGGCTTGGTGCCGATCGGGAGTGGTGGTGCGCCGTTGGGTGCTGTGGCTGCGATTATGATTGGT	Xyfp-LSV41.03-G1008.24	Xyfp-LSV41.03-G1008.24	23574	25535	+	AutoIPR: IPR004813:Oligopeptide transporter,OPT superfamily;
long-mer1167	Xyfp-LSV41.03-G1008	24971	25013	ACCGGTGCTGAATTTGTTGGCTCATGCGTATGGGATTGGTCCA	Xyfp-LSV41.03-G1008.24	Xyfp-LSV41.03-G1008.24	23574	25535	+	AutoIPR: IPR004813:Oligopeptide transporter,OPT superfamily;
long-mer1168	Xyfp-LSV41.03-G1008	25017	25059	ACACCGCAGCATCCGAATGCGTTGAGTGCTCCGCAGGCAACGT	Xyfp-LSV41.03-G1008.24	Xyfp-LSV41.03-G1008.24	23574	25535	+	AutoIPR: IPR004813:Oligopeptide transporter,OPT superfamily;
long-mer1169	Xyfp-LSV41.03-G1008	25121	25163	GGGTGTGTTGATTGGCGCTTTGATCATTGGGATTGATGAGTGG	Xyfp-LSV41.03-G1008.24	Xyfp-LSV41.03-G1008.24	23574	25535	+	AutoIPR: IPR004813:Oligopeptide transporter,OPT superfamily;
long-mer1170	Xyfp-LSV41.03-G1008	25482	25582	GTATTGGCGTTTGTGGGATGGTTGTTGTATCGGGTGAGTAAGCGTTGTGTGTAGGTGCAGTGCTCTGTTGGTTGTGATGCTTGAAGTATTCAGGTGTGTGC	Xyfp-LSV41.03-G1008.24	Xyfp-LSV41.03-G1008.24	23574	25535	+	AutoIPR: IPR004813:Oligopeptide transporter,OPT superfamily;
long-mer1171	Xyfp-LSV41.03-G1008	25598	25673	GCTTTTGTTGAAATACAACCGTGTTCTGTATTGCACTACTGCTGCGTATTTCATCGGGAGTTTTCTGCATCAGTCA	NA
long-mer1172	Xyfp-LSV41.03-G1008	25700	25805	TGAATGGCGTTGCTGCATGGAATGAAATAGGGATCACGCTCTGTCGTTCTTTCGGGCTTTTGTAGGGATGTTTGCAGTTTTGTGGGGGCATGCTGCTGTTGTTTTG	NA
long-mer1173	Xyfp-LSV41.03-G1008	26188	26230	TGAGTGCACCGGCTTTTTCCCATGATGGGAAGGCTGTGTATTT	Xyfp-LSV41.03-G1008.25	Xyfp-LSV41.03-G1008.25	25845	27992	+	AutoIPR: IPR029058:Alpha/Beta hydrolase fold;
long-mer1174	Xyfp-LSV41.03-G1008	26498	26669	TGGGCGCCGTAACACGCTGTTTATCGCGTCGTTGCCGACCGCTGGTGCGAAGCCGGTAAGCAGTGTGTCGGCGGTGAGTGCAATGCTTGATGGGGATGTTCCGTCGAAGCCGTTCGGTGGTGCCGATCACTTTGTGTGGTCACCGGATGGGCACAGTGTGGTGGCAAGTATC	Xyfp-LSV41.03-G1008.25	Xyfp-LSV41.03-G1008.25	25845	27992	+	AutoIPR: IPR029058:Alpha/Beta hydrolase fold;
long-mer1175	Xyfp-LSV41.03-G1008	26843	26903	TTTTGAGGCGGATCGTTTCGGACTGATGGAAATGGAGGTTCAGAGCGGTAAGGTGCGTGAG	Xyfp-LSV41.03-G1008.25	Xyfp-LSV41.03-G1008.25	25845	27992	+	AutoIPR: IPR029058:Alpha/Beta hydrolase fold;
long-mer1176	Xyfp-LSV41.03-G1008	27246	27288	GATGAGACGGTGTATGGTTATATGGTCAAACCGTATGATTATC	Xyfp-LSV41.03-G1008.25	Xyfp-LSV41.03-G1008.25	25845	27992	+	AutoIPR: IPR029058:Alpha/Beta hydrolase fold;
long-mer1177	Xyfp-LSV41.03-G1008	27535	27577	CATTTCTTAACGGTGATAAGGTCTGTGCATTAGGTGCCAGTTA	Xyfp-LSV41.03-G1008.25	Xyfp-LSV41.03-G1008.25	25845	27992	+	AutoIPR: IPR029058:Alpha/Beta hydrolase fold;
long-mer1178	Xyfp-LSV41.03-G1008	27642	27684	CATGATGGTGTGTTTGATAACAGGATGATGGGCTATGCCACAG	Xyfp-LSV41.03-G1008.25	Xyfp-LSV41.03-G1008.25	25845	27992	+	AutoIPR: IPR029058:Alpha/Beta hydrolase fold;
long-mer1179	Xyfp-LSV41.03-G1008	28065	28143	ATCAGCAGTGTGGGCGGCTCCATCATGGTCAGCTTGCTTTTTCTTGAGGTGATCAGCAGGTAGGCGGCCAATGTTGTAG	NA
long-mer1180	Xyfp-LSV41.03-G1008	28316	28380	GAGTCACTGTTACCGTAGTTAAGTTGTCAGGCTAACGAGTAGTTTTAGCGCCGTAACGGCTATCA	Xyfp-LSV41.03-G1008.26	Xyfp-LSV41.03-G1008.26	28334	28564	-	
long-mer1181	Xyfp-LSV41.03-G1008	28472	28497	CGCCGCCGCCACCACCACCACTAGGG	Xyfp-LSV41.03-G1008.26	Xyfp-LSV41.03-G1008.26	28334	28564	-	
long-mer1182	Xyfp-LSV41.03-G1008	28596	28637	TTCCGAGATGTGATTGATCAGGAGTGTTGCTGGTTGTGCTGG	Xyfp-LSV41.03-G1008.27	Xyfp-LSV41.03-G1008.27	28613	29269	-	AutoIPR: IPR011047:Quinonprotein alcoholdehydrogenase-like superfamily;
long-mer1183	Xyfp-LSV41.03-G1008	29303	29345	CAATGGCGATGCTTGGCCGCTATTGCTTGTTAGGGCATAGAGA	NA
long-mer1184	Xyfp-LSV41.03-G1008	29564	29606	CAGTGTCCCGGAGGTTTTGTTTAATGCAAGTAAAGTGCCGCTG	NA
long-mer1185	Xyfp-LSV41.03-G1008	29615	29656	GCCGACGACGATACTTTGGGGGCAATCGCTGTGCTTTTAAGT	NA
long-mer1186	Xyfp-LSV41.03-G1008	29788	29830	GGATGCAGGGAGTCCGCCCTGCGTGGACAGGCTCCATTGCATT	NA
long-mer1187	Xyfp-LSV41.03-G1008	30156	30198	GATTCCTCTCCCTCCCCACGGGGTCCATAAATTCAAGATAAAC	NA
long-mer1188	Xyfp-LSV41.03-G1008	30275	30317	ATAATACGTGTGTGCGATCACATTTTATCGTTTATTTATTGAT	NA
long-mer1189	Xyfp-LSV41.03-G1008	30415	30457	TGTCGCGATGCTAGTTTGAAAATCTCATGTATTTTTAATTTAT	NA
long-mer1190	Xyfp-LSV41.03-G1008	30512	30554	AGATTTATTTTGTGTAGGGTGATTTGTTTTGAGTGAATTTCAA	NA
long-mer1191	Xyfp-LSV41.03-G1008	30557	30637	AATACCCATGAAATTTTAGTTTTTATTGGCTAGCTTCCATGGGTTAATTAAAAGGTCGTCCATTTTCGTAATGATGTATTG	Xyfp-LSV41.03-G1008.28	Xyfp-LSV41.03-G1008.28	30600	31067	-	
long-mer1192	Xyfp-LSV41.03-G1008	30702	30744	ATTGCTGTGTGAATAATCATTATTTACTAATAATATTTTAGCT	Xyfp-LSV41.03-G1008.28	Xyfp-LSV41.03-G1008.28	30600	31067	-	
long-mer1193	Xyfp-LSV41.03-G1008	30750	30792	TTCGCATTTTATTTTTTCTTCAGAATGGGTGCATTTATTAAAA	Xyfp-LSV41.03-G1008.28	Xyfp-LSV41.03-G1008.28	30600	31067	-	
long-mer1194	Xyfp-LSV41.03-G1008	31094	31182	GGAAATATTCACTTCAAGCAACTCTAATGTTCCGTAATTAAAATTCATCTTGAGATGATGATCTCTGTTTAATGATTCTCTATTGATTG	NA
long-mer1195	Xyfp-LSV41.03-G1008	31336	31378	AATGAATTTCTTTGCAATTAAGAATAATTAAATAAATTGAATT	NA
long-mer1196	Xyfp-LSV41.03-G1008	31381	31484	TAAGCTTGAGTAATATTGGTGAGGTATATCTTTAGATTGGTATGGTTTTTTATGTATTGAATACTAATCTTAACCAGTGTTGTTTAGATGTTCGTACAGGATGG	Xyfp-LSV41.03-G1008.29	Xyfp-LSV41.03-G1008.29	31450	31998	-	AutoIPR: IPR003810:Domain of unknown functionDUF204;
long-mer1197	Xyfp-LSV41.03-G1008	31642	31684	CGCCAGACTGATTCCAATTGCTGCTGCATCAATGCTGGTTGCT	Xyfp-LSV41.03-G1008.29	Xyfp-LSV41.03-G1008.29	31450	31998	-	AutoIPR: IPR003810:Domain of unknown functionDUF204;
long-mer1198	Xyfp-LSV41.03-G1008	31737	31779	CATTGTCTTTGCAGGTGTTGCTATTGTTTTTGAGTCCGTTAAC	Xyfp-LSV41.03-G1008.29	Xyfp-LSV41.03-G1008.29	31450	31998	-	AutoIPR: IPR003810:Domain of unknown functionDUF204;
long-mer1199	Xyfp-LSV41.03-G1008	32278	32320	TTATATATAGCTGGGGCTATGTGTTTTGATGTGAGAGAGGGTT	NA
long-mer1200	Xyfp-LSV41.03-G1008	32509	32547	TGTGATGCTGTGATGCTGTGGGGATGCAAAGATAATGAG	Xyfp-LSV41.03-G1008.30	Xyfp-LSV41.03-G1008.30	32521	32658	+	
long-mer1201	Xyfp-LSV41.03-G1008	32986	33067	GGCGGTGCCGATGCGATGGCCAGAGATGTTGATGATGTCGTCCACACGTCCAGTGATCCAATAGTAGCCGTCGGCATCGCGG	Xyfp-LSV41.03-G1008.31	Xyfp-LSV41.03-G1008.31	32629	34572	-	AutoIPR: IPR011904:Acetate-CoA ligase;IPR025110:AMP-binding enzyme C-terminal domain;
long-mer1202	Xyfp-LSV41.03-G1008	33160	33202	ACCCGGCCAGGAATCGAGCAGAACTAGGTTACCTGCTGCGGGG	Xyfp-LSV41.03-G1008.31	Xyfp-LSV41.03-G1008.31	32629	34572	-	AutoIPR: IPR011904:Acetate-CoA ligase;IPR025110:AMP-binding enzyme C-terminal domain;
long-mer1203	Xyfp-LSV41.03-G1008	33591	33658	GCAAGACGGTGGTGCCATTGGTTAGGGGGCCGTAAACGATGTAGCTATGACCAGTAATCCAGCCGATG	Xyfp-LSV41.03-G1008.31	Xyfp-LSV41.03-G1008.31	32629	34572	-	AutoIPR: IPR011904:Acetate-CoA ligase;IPR025110:AMP-binding enzyme C-terminal domain;
long-mer1204	Xyfp-LSV41.03-G1008	33922	33964	GAGTACGGTTTCGACGGACTGAGTTCCGTGGATTTTTAATGCG	Xyfp-LSV41.03-G1008.31	Xyfp-LSV41.03-G1008.31	32629	34572	-	AutoIPR: IPR011904:Acetate-CoA ligase;IPR025110:AMP-binding enzyme C-terminal domain;
long-mer1205	Xyfp-LSV41.03-G1008	33988	34030	AATTTTTCTGCCACCACGCAGACCTTCATCTGCGGTGATGATG	Xyfp-LSV41.03-G1008.31	Xyfp-LSV41.03-G1008.31	32629	34572	-	AutoIPR: IPR011904:Acetate-CoA ligase;IPR025110:AMP-binding enzyme C-terminal domain;
long-mer1206	Xyfp-LSV41.03-G1008	34036	34078	GCTACCGCAGTCATTCACTCGCTCGGCAATGGAGTTTGCTGCA	Xyfp-LSV41.03-G1008.31	Xyfp-LSV41.03-G1008.31	32629	34572	-	AutoIPR: IPR011904:Acetate-CoA ligase;IPR025110:AMP-binding enzyme C-terminal domain;
long-mer1207	Xyfp-LSV41.03-G1008	34174	34216	GCGGTCGCCCTTTTCGATGCCAAGGTGGCGCAGTGCGTTACCG	Xyfp-LSV41.03-G1008.31	Xyfp-LSV41.03-G1008.31	32629	34572	-	AutoIPR: IPR011904:Acetate-CoA ligase;IPR025110:AMP-binding enzyme C-terminal domain;
long-mer1208	Xyfp-LSV41.03-G1008	34246	34288	GTAGGTGATGCGTGAGGATGGTGCGTCTGGGGCGTCAGGTTCA	Xyfp-LSV41.03-G1008.31	Xyfp-LSV41.03-G1008.31	32629	34572	-	AutoIPR: IPR011904:Acetate-CoA ligase;IPR025110:AMP-binding enzyme C-terminal domain;
long-mer1209	Xyfp-LSV41.03-G1008	34365	34407	CTTCGAACCAACGGATGTGAATATCTTCCAGTTGGTAGCTGAC	Xyfp-LSV41.03-G1008.31	Xyfp-LSV41.03-G1008.31	32629	34572	-	AutoIPR: IPR011904:Acetate-CoA ligase;IPR025110:AMP-binding enzyme C-terminal domain;
long-mer1210	Xyfp-LSV41.03-G1008	34451	34493	GCGACTTTGCTCCAGAATGCTACTGGTTGTTCGATGGATTCGT	Xyfp-LSV41.03-G1008.31	Xyfp-LSV41.03-G1008.31	32629	34572	-	AutoIPR: IPR011904:Acetate-CoA ligase;IPR025110:AMP-binding enzyme C-terminal domain;
long-mer1211	Xyfp-LSV41.03-G1008	34605	34651	AATGGGCTGGCGTTCTGGTGCTGGCTTACAGGTGTGCCGTATCGCTT	NA
long-mer1212	Xyfp-LSV41.03-G1008	34915	34980	TTGAATGGATGATTGGTAGTATGAAATAGAAATGGCCAGTGGGGTGATGGTGTGTGTGTAATACGT	NA
long-mer1213	Xyfp-LSV41.03-G1008	35777	35819	TTTTCTAGTCGCTGAGCGACTACGTAATCTTGGCAAATATACT	Xyfp-LSV41.03-G1008.33	Xyfp-LSV41.03-G1008.33	35415	37148	+	AutoIPR: IPR001734:Sodium/solute symporter;
long-mer1214	Xyfp-LSV41.03-G1008	36690	36732	TTGGTCTCGCGTGTGACCACGACAGTATTGGGTGTGGTTGCGG	Xyfp-LSV41.03-G1008.33	Xyfp-LSV41.03-G1008.33	35415	37148	+	AutoIPR: IPR001734:Sodium/solute symporter;
long-mer1215	Xyfp-LSV41.03-G1008	39555	39597	TGGCTGAGGCGGGTATTGATGTGGCTGGTGTGTATGCTGCGCT	Xyfp-LSV41.03-G1008.34	Xyfp-LSV41.03-G1008.34	37748	39655	+	AutoIPR: IPR005477:Deoxyxylulose-5-phosphatesynthase; IPR009014:Transketolase,C-terminal/Pyruvate-ferredoxin oxidoreductase, domain II;IPR029061:Thiamin diphosphate-binding fold;
long-mer1216	Xyfp-LSV41.03-G1008	42354	42379	TGCGGAGGATTTCAAAGTTGATCTTC	Xyfp-LSV41.03-G1008.38	Xyfp-LSV41.03-G1008.38	42280	42693	-	
long-mer1217	Xyfp-LSV41.03-G1008	42652	42694	TTTCACTAGATTTTCCTTGGTGATAACCAATCTTTCATTCAAC	Xyfp-LSV41.03-G1008.39	Xyfp-LSV41.03-G1008.39	42690	43484	-	AutoIPR: IPR000223:Peptidase S26A, signalpeptidase I; IPR006200:LexA repressor;IPR028360:Peptidase S24/S26, beta-ribbon domain;
long-mer1217	Xyfp-LSV41.03-G1008	42652	42694	TTTCACTAGATTTTCCTTGGTGATAACCAATCTTTCATTCAAC	Xyfp-LSV41.03-G1008.38	Xyfp-LSV41.03-G1008.38	42280	42693	-	
long-mer1218	Xyfp-LSV41.03-G1008	43044	43086	GTACAGGGTGTCACCATGGAATCCGATGCGATCTCCTGGTAGA	Xyfp-LSV41.03-G1008.39	Xyfp-LSV41.03-G1008.39	42690	43484	-	AutoIPR: IPR000223:Peptidase S26A, signalpeptidase I; IPR006200:LexA repressor;IPR028360:Peptidase S24/S26, beta-ribbon domain;
long-mer1219	Xyfp-LSV41.03-G1008	44671	44713	GCCGACGGCGTCCACTTGGTGACTGCGTCCTGTGGACATCACT	Xyfp-LSV41.03-G1008.40	Xyfp-LSV41.03-G1008.40	43591	45384	-	AutoIPR: IPR004543:Translation elongationfactor EFG/EF2, archaeal; IPR006297:Elongation factor 4;IPR027417:P-loop containing nucleoside triphosphatehydrolase; IPR031157:Tr-type G domain, conserved site;
long-mer1220	Xyfp-LSV41.03-G1008	46347	46377	TGATACCAACCACTTCACCTCGGGTATTCAG	Xyfp-LSV41.03-G1008.41	Xyfp-LSV41.03-G1008.41	45583	47127	-	AutoIPR: IPR001940:Peptidase S1C;IPR009003:Trypsin-like cysteine/serine peptidase domain;
long-mer1221	Xyfp-LSV41.03-G1008	48103	48145	TTCCATCTCGCACAGAGTAAAAGCGGTTCTAAATTCTTCAGGC	Xyfp-LSV41.03-G1008.43	Xyfp-LSV41.03-G1008.43	47953	48573	-	AutoIPR: IPR011991:Winged helix-turn-helixDNA-binding domain; IPR014286:RNA polymerase sigma-70RpoE type;
long-mer1222	Xyfp-LSV41.03-G1008	48525	48567	GCCGAACCAATTCGATATCTAAGGACTGAGGTTGTTTTGTTTC	Xyfp-LSV41.03-G1008.43	Xyfp-LSV41.03-G1008.43	47953	48573	-	AutoIPR: IPR011991:Winged helix-turn-helixDNA-binding domain; IPR014286:RNA polymerase sigma-70RpoE type;
long-mer1223	Xyfp-LSV41.03-G1008	48647	48689	CGCTTTTTGTTAGTAAATAACGGCACTACGTTAACGTATCACC	NA
long-mer1224	Xyfp-LSV41.03-G1008	48798	48959	CAGGGTTTGATGGTGTGCGTTTACTCATTACGCGGGTATAACCGCGTAATGATGGGTAGATAAACGTATTAACAGATCACACCTCAAGCGCTTCATGGTCATTATCCCGCGCTATACGTCGTGATGAGATGAGGCGCTGGCAACGTTGATGCGTTGTTGATG	NA
long-mer1225	Xyfp-LSV41.03-G1008	49202	49242	GGTTGTGATCTTCGTTGGTGGGTTACTACCGATATTTTGGA	Xyfp-LSV41.03-G1008.44	Xyfp-LSV41.03-G1008.44	49158	49337	+	
long-mer1226	Xyfp-LSV41.03-G1008	50653	50695	ATTGCCAGCCTGTGTGTTGCTATCGGCAGTACGGGTGTAGCTT	Xyfp-LSV41.03-G1008.45	Xyfp-LSV41.03-G1008.45	49399	52275	-	AutoIPR: IPR010100:TonB-dependent copperreceptor;
long-mer1227	Xyfp-LSV41.03-G1008	50911	50944	GCAGCCCAATAACGCGTCGTGCACCCGTGTGGTT	Xyfp-LSV41.03-G1008.45	Xyfp-LSV41.03-G1008.45	49399	52275	-	AutoIPR: IPR010100:TonB-dependent copperreceptor;
long-mer1228	Xyfp-LSV41.03-G1008	51867	51909	TGATATCTGGAGTCTCTAGGACTCCCTTAGGAATGCGTCTGCC	Xyfp-LSV41.03-G1008.45	Xyfp-LSV41.03-G1008.45	49399	52275	-	AutoIPR: IPR010100:TonB-dependent copperreceptor;
long-mer1229	Xyfp-LSV41.03-G1008	52066	52108	TTCTTCAGCATTAATCTCGGCCACTGGACTTGAAGCGGTCATT	Xyfp-LSV41.03-G1008.45	Xyfp-LSV41.03-G1008.45	49399	52275	-	AutoIPR: IPR010100:TonB-dependent copperreceptor;
long-mer1230	Xyfp-LSV41.03-G1008	52440	52482	AAATAAAGAAGCAAGGAGAATACAGGGTAATCGGAGAAAACGT	NA
long-mer1231	Xyfp-LSV41.03-G1008	54681	54723	GGGTATGGCAGGGGCACGTTCTATACTGCGATGCGTCCGTCCG	Xyfp-LSV41.03-G1008.48	Xyfp-LSV41.03-G1008.48	53187	55541	+	AutoIPR: IPR011815:Penicillin-binding protein1C; IPR012338:Beta-lactamase/transpeptidase-like;IPR023346:Lysozyme-like domain;
long-mer1232	Xyfp-LSV41.03-G1008	55132	55174	GGCCTGATTGTCGTCTGCCGCCTCTGATCAGGGAGCAGCAGAT	Xyfp-LSV41.03-G1008.48	Xyfp-LSV41.03-G1008.48	53187	55541	+	AutoIPR: IPR011815:Penicillin-binding protein1C; IPR012338:Beta-lactamase/transpeptidase-like;IPR023346:Lysozyme-like domain;
long-mer1233	Xyfp-LSV41.03-G1008	57398	57440	TTAACGATCATTGGAGAATAGCTCCCTTGATAGTCATTTTCCG	NA
long-mer1234	Xyfp-LSV41.03-G1008	57449	57479	TCACGCAGTAAATACTTGTTTCAGGATTTTC	NA
long-mer1235	Xyfp-LSV41.03-G1008	57696	57748	GCAATGAATGGCGATTGGGTATGGTATAAGACTCATAGTGAATAACTATCGTA	NA
long-mer1236	Xyfp-LSV41.03-G1008	57816	57840	AAGGTTGTCCTTATATGCGTGCATC	Xyfp-LSV41.03-G1008.52	Xyfp-LSV41.03-G1008.52	57830	60094	+	AutoIPR: IPR010255:Haem peroxidase;
long-mer1237	Xyfp-LSV41.03-G1008	58001	58043	GAGTTCCAGAAGCTCGATTACTCTGCGTTGAAGCGTGATTTAC	Xyfp-LSV41.03-G1008.52	Xyfp-LSV41.03-G1008.52	57830	60094	+	AutoIPR: IPR010255:Haem peroxidase;
long-mer1238	Xyfp-LSV41.03-G1008	62946	62995	TCCCGATGGCATTGTGCTTGGGTTTGATATCGGCACACGTCGGATTGGCG	Xyfp-LSV41.03-G1008.55	Xyfp-LSV41.03-G1008.55	62923	63390	+	AutoIPR: IPR005227:Putative transcriptionantitermination factor YqgF; IPR012337:RibonucleaseH-like domain;
long-mer1239	Xyfp-LSV41.03-G1008	64925	64967	CGGAGGAACTTCGGTTGCCGACGCGGATTGCTATCGCCATGTG	Xyfp-LSV41.03-G1008.57	Xyfp-LSV41.03-G1008.57	64851	67358	+	AutoIPR: IPR011147:Bifunctionalaspartokinase/homoserine dehydrogenase I;IPR011182:L-aspartate dehydrogenase; IPR027795:GATS-likeACT domain;
long-mer1240	Xyfp-LSV41.03-G1008	65033	65100	GACTGATACGTTGATCGCACTAGCCGAACAGGCAGCCAATCATTCTTCCGACTGGCAGGCGTTGTGGC	Xyfp-LSV41.03-G1008.57	Xyfp-LSV41.03-G1008.57	64851	67358	+	AutoIPR: IPR011147:Bifunctionalaspartokinase/homoserine dehydrogenase I;IPR011182:L-aspartate dehydrogenase; IPR027795:GATS-likeACT domain;
long-mer1241	Xyfp-LSV41.03-G1008	65137	65179	CCTTGCTTGGAGAGCATGCCGCTACGCTGCAAAACTGGTTGAA	Xyfp-LSV41.03-G1008.57	Xyfp-LSV41.03-G1008.57	64851	67358	+	AutoIPR: IPR011147:Bifunctionalaspartokinase/homoserine dehydrogenase I;IPR011182:L-aspartate dehydrogenase; IPR027795:GATS-likeACT domain;
long-mer1242	Xyfp-LSV41.03-G1008	65847	65889	CTGAACCTGGAAGGCACGGGGTTGATCGGAGTCCCTGGTACCG	Xyfp-LSV41.03-G1008.57	Xyfp-LSV41.03-G1008.57	64851	67358	+	AutoIPR: IPR011147:Bifunctionalaspartokinase/homoserine dehydrogenase I;IPR011182:L-aspartate dehydrogenase; IPR027795:GATS-likeACT domain;
long-mer1243	Xyfp-LSV41.03-G1008	66614	66656	TGTCGTGACACCGAATAAACATGCTGGCTCCGGCCCCCTGCAT	Xyfp-LSV41.03-G1008.57	Xyfp-LSV41.03-G1008.57	64851	67358	+	AutoIPR: IPR011147:Bifunctionalaspartokinase/homoserine dehydrogenase I;IPR011182:L-aspartate dehydrogenase; IPR027795:GATS-likeACT domain;
long-mer1244	Xyfp-LSV41.03-G1008	68460	68502	GTCCCCGAGTGCTTGCCATCCTTTGGTGACTTGGACCACAGCG	Xyfp-LSV41.03-G1008.59	Xyfp-LSV41.03-G1008.59	68370	69662	+	AutoIPR: IPR001926:Tryptophan synthase betasubunit-like PLP-dependent enzyme; IPR004450:Threoninesynthase-like; IPR029144:Threonine synthase, N-terminal;
long-mer1245	Xyfp-LSV41.03-G1008	69176	69218	GTTGGCGACAAACGCCAACCATGTACTCCCTGATTACTTTTCC	Xyfp-LSV41.03-G1008.59	Xyfp-LSV41.03-G1008.59	68370	69662	+	AutoIPR: IPR001926:Tryptophan synthase betasubunit-like PLP-dependent enzyme; IPR004450:Threoninesynthase-like; IPR029144:Threonine synthase, N-terminal;
long-mer1246	Xyfp-LSV41.03-G1008	69816	69847	GCCCAGGCGTACTTCAGGTGATAGAGACTGGC	NA
long-mer1247	Xyfp-LSV41.03-G1008	69889	69931	AGGTTTTCCGCGGATGCCATGTCACCGGAAGCGATTGCAGCCG	NA
long-mer1248	Xyfp-LSV41.03-G1008	70749	70791	GGGCCAGAGGCACACGAGATGTTGCGCCAAGGTGTCGCCGAAT	Xyfp-LSV41.03-G1008.60	Xyfp-LSV41.03-G1008.60	69978	71378	+	AutoIPR: IPR004516:Histidine-tRNA ligase/ATPphosphoribosyltransferase regulatory subunit;
long-mer1249	Xyfp-LSV41.03-G1008	70874	70916	GGATTACTACACCGGGACAGTTTATGAAACCTCGCTGATCAAT	Xyfp-LSV41.03-G1008.60	Xyfp-LSV41.03-G1008.60	69978	71378	+	AutoIPR: IPR004516:Histidine-tRNA ligase/ATPphosphoribosyltransferase regulatory subunit;
long-mer1250	Xyfp-LSV41.03-G1008	70925	70955	GATTGGTTCCATCTGCTCCGGCGGTCGCTAC	Xyfp-LSV41.03-G1008.60	Xyfp-LSV41.03-G1008.60	69978	71378	+	AutoIPR: IPR004516:Histidine-tRNA ligase/ATPphosphoribosyltransferase regulatory subunit;
long-mer1251	Xyfp-LSV41.03-G1008	71267	71309	GCGTGGCGTGGTTGCCGTCAAGGACCTGACCCGTGAACAGCAA	Xyfp-LSV41.03-G1008.60	Xyfp-LSV41.03-G1008.60	69978	71378	+	AutoIPR: IPR004516:Histidine-tRNA ligase/ATPphosphoribosyltransferase regulatory subunit;
long-mer1252	Xyfp-LSV41.03-G1008	71315	71360	GATCCCACGAGAAGAGTTAGCCAGTACCTTGCAAGTCGAACTGGAG	Xyfp-LSV41.03-G1008.60	Xyfp-LSV41.03-G1008.60	69978	71378	+	AutoIPR: IPR004516:Histidine-tRNA ligase/ATPphosphoribosyltransferase regulatory subunit;
long-mer1253	Xyfp-LSV41.03-G1008	71379	71459	CCGCCGCCGTGCTGCGGCAATTGCGTCTCCCATGCCCCAGAGAACACCCGCCCCTCTTTGAGCTGCAGCAGGCCTGCCACC	NA
long-mer1254	Xyfp-LSV41.03-G1008	75131	75173	AGCACCGTATCCCTTGCCCACTCCCTGCGTGAGCCTGGCTGAG	Xyfp-LSV41.03-G1008.65	Xyfp-LSV41.03-G1008.65	74394	75491	+	AutoIPR: IPR005861:Histidinol-phosphateaminotransferase family; IPR015424:Pyridoxalphosphate-dependent transferase;
long-mer1255	Xyfp-LSV41.03-G1008	75874	75991	CCCCACAGATCTGCAATTTGCTGAGAACCTCAACATTCGCGGATTCCAATTGCGTACCCCGCAATTTGGCGGTGACTGGGATTGGGACGGCATTGCCCACACCTTGGCCGATGCGCCG	Xyfp-LSV41.03-G1008.66	Xyfp-LSV41.03-G1008.66	75488	76615	+	AutoIPR: IPR000807:Imidazoleglycerol-phosphatedehydratase; IPR006543:Histidinol-phosphate phosphatase;IPR020566:Histidine biosynthesis bifunctional proteinHisB; IPR023214:HAD-like domain;
long-mer1256	Xyfp-LSV41.03-G1008	76453	76486	CCGCTCCCTGTGCGATGCCTCTGGGATGAACTTG	Xyfp-LSV41.03-G1008.66	Xyfp-LSV41.03-G1008.66	75488	76615	+	AutoIPR: IPR000807:Imidazoleglycerol-phosphatedehydratase; IPR006543:Histidinol-phosphate phosphatase;IPR020566:Histidine biosynthesis bifunctional proteinHisB; IPR023214:HAD-like domain;
long-mer1257	Xyfp-LSV41.03-G1008	76888	76930	GTGCCCTGCTTGGGATTGCTGTCTGGCCGCGTCCGCCGCCTGA	Xyfp-LSV41.03-G1008.67	Xyfp-LSV41.03-G1008.67	76612	77214	+	AutoIPR: IPR010139:Imidazole glycerol phosphatesynthase, subunit H; IPR029062:Class I glutamineamidotransferase-like;
long-mer1258	Xyfp-LSV41.03-G1008	77034	77076	TTTTGTGCATAGCTATGCAGTACCCTTGACCACGGCAGCGGTG	Xyfp-LSV41.03-G1008.67	Xyfp-LSV41.03-G1008.67	76612	77214	+	AutoIPR: IPR010139:Imidazole glycerol phosphatesynthase, subunit H; IPR029062:Class I glutamineamidotransferase-like;
long-mer1259	Xyfp-LSV41.03-G1008	77369	77411	TCTGGATGCCGCCAAAGCGGGTGGGTATACCTTGGCACCCTTG	Xyfp-LSV41.03-G1008.68	Xyfp-LSV41.03-G1008.68	77211	78008	+	AutoIPR: IPR006062:Histidine biosynthesis;IPR013785:Aldolase-type TIM barrel;IPR023016:Phosphoribosylformimino-5-aminoimidazolecarboxamide ribotide isomerase;
long-mer1260	Xyfp-LSV41.03-G1008	77519	77655	GATCGGTTCACTGGCGGTGCGTGAGTCGGCGCGTGTCATTGAGTGGTTGCATGCCTTCGGCCCTGAACGGATCACCGTCGCATTGGATACGCGTCAAGATGCCGGTGGCGTGTGGTGCTTGCCGGTTCATGGCTGGA	Xyfp-LSV41.03-G1008.68	Xyfp-LSV41.03-G1008.68	77211	78008	+	AutoIPR: IPR006062:Histidine biosynthesis;IPR013785:Aldolase-type TIM barrel;IPR023016:Phosphoribosylformimino-5-aminoimidazolecarboxamide ribotide isomerase;
long-mer1261	Xyfp-LSV41.03-G1008	78738	78780	CTTGGTGGCTTCTGGCGGCGCGGGGGACATGCAGCACTTTGCG	Xyfp-LSV41.03-G1008.69	Xyfp-LSV41.03-G1008.69	78133	78906	+	AutoIPR: IPR006062:Histidine biosynthesis;IPR013785:Aldolase-type TIM barrel;
long-mer1262	Xyfp-LSV41.03-G1008	78915	78957	CGACGAGCGATGTTGCATTGCTTGATCTGGATTGGGCCAAGGG	Xyfp-LSV41.03-G1008.70	Xyfp-LSV41.03-G1008.70	78899	79519	+	AutoIPR: IPR002496:Phosphoribosyl-AMPcyclohydrolase domain; IPR021130:Phosphoribosyl-ATPpyrophosphohydrolase-like; IPR023019:Histidinebiosynthesis bifunctional protein HisIE;
long-mer1263	Xyfp-LSV41.03-G1008	79156	79198	CGATGCCGATACGTTATTAGTCCAGGCCCGACCCCGTGGACCC	Xyfp-LSV41.03-G1008.70	Xyfp-LSV41.03-G1008.70	78899	79519	+	AutoIPR: IPR002496:Phosphoribosyl-AMPcyclohydrolase domain; IPR021130:Phosphoribosyl-ATPpyrophosphohydrolase-like; IPR023019:Histidinebiosynthesis bifunctional protein HisIE;
long-mer1264	Xyfp-LSV41.03-G1008	79530	79572	GTGTTGCCCGCAGCGCGGAGTATTGCCGTGGCTGAGTGCTTGA	NA
long-mer1265	Xyfp-LSV41.03-G1008	79846	79888	GGGCGGTCGTTGCGGATTGAGATGCCGGGATGACGGTAATAAC	NA
long-mer1266	Xyfp-LSV41.03-G1008	80443	80485	ATCTAACCAAGGCATCACGTCTGGGTGTTCACGGTGTTCGCGG	Xyfp-LSV41.03-G1008.71	Xyfp-LSV41.03-G1008.71	79897	80595	-	AutoIPR: IPR006439:HAD hydrolase, subfamily IA;IPR023214:HAD-like domain;
long-mer1267	Xyfp-LSV41.03-G1008	80545	80587	ACTGCTTGTGGTTCCTTCAATGTCCGTGAGAATTGCTTGAGGC	Xyfp-LSV41.03-G1008.71	Xyfp-LSV41.03-G1008.71	79897	80595	-	AutoIPR: IPR006439:HAD hydrolase, subfamily IA;IPR023214:HAD-like domain;
long-mer1268	Xyfp-LSV41.03-G1008	80664	80709	GAAATGGCCCACCCAGCCATCGGGCTCGGTAAAAAAGCGGATAGCG	Xyfp-LSV41.03-G1008.72	Xyfp-LSV41.03-G1008.72	80598	81164	-	AutoIPR: IPR004313:Acireductone dioxygenase ARDfamily;
long-mer1269	Xyfp-LSV41.03-G1008	80802	80844	TTTGTTGCCGCTGTGCACGGTAAATAATCCAGAACCAGCAACG	Xyfp-LSV41.03-G1008.72	Xyfp-LSV41.03-G1008.72	80598	81164	-	AutoIPR: IPR004313:Acireductone dioxygenase ARDfamily;
long-mer1270	Xyfp-LSV41.03-G1008	82388	82430	GTGACGACTGGCTCGTCTGTGTCCAGTTGCGTGTAAGGGACTA	Xyfp-LSV41.03-G1008.74	Xyfp-LSV41.03-G1008.74	81862	83295	-	AutoIPR: IPR002293:Amino acid/polyaminetransporter I;
long-mer1271	Xyfp-LSV41.03-G1008	82602	82644	CATCCCATCCGTATTTGCCCGACCCTTGATTGGGAGGGATGAA	Xyfp-LSV41.03-G1008.74	Xyfp-LSV41.03-G1008.74	81862	83295	-	AutoIPR: IPR002293:Amino acid/polyaminetransporter I;
long-mer1272	Xyfp-LSV41.03-G1008	83478	83520	CCAGAACAGGTACAGACAGGCAGCCGCACCTGCAGGGGCGATC	Xyfp-LSV41.03-G1008.75	Xyfp-LSV41.03-G1008.75	83370	84821	-	AutoIPR: IPR002293:Amino acid/polyaminetransporter I;
long-mer1273	Xyfp-LSV41.03-G1008	88686	88728	CCATAGATAGCCCCCTACAATTCCCTGACAACATCACCCACAC	NA
long-mer1274	Xyfp-LSV41.03-G1008	89178	89220	ACTCATCAATGCCCCTTTACTTAGTCGATGACCAAATCTATTG	Xyfp-LSV41.03-G1008.80	Xyfp-LSV41.03-G1008.80	89215	89322	-	
long-mer1274	Xyfp-LSV41.03-G1008	89178	89220	ACTCATCAATGCCCCTTTACTTAGTCGATGACCAAATCTATTG	Xyfp-LSV41.03-G1008.79	Xyfp-LSV41.03-G1008.79	88734	89183	-	
long-mer1275	Xyfp-LSV41.03-G1008	91747	91774	AGTTGACCTGGGAGGAGCAGGCATTTGG	Xyfp-LSV41.03-G1008.85	Xyfp-LSV41.03-G1008.85	91475	91876	+	AutoIPR: IPR023138:NMB0513-like domain;
long-mer1276	Xyfp-LSV41.03-G1008	92182	92216	AGATTGCTTGCCCTGCCTGCCTCCCCATTCCCCCG	NA
long-mer1277	Xyfp-LSV41.03-G1009	30	88	GACTGGGCCTGTTGTGGGGCGGGTTTTCCTCATNNNNCCATAAAAATCTCCCTAATCTT	NA
long-mer1278	Xyfp-LSV41.03-G1009	96	222	GTGTTGTTATCGATTCAATCATATTAGTAGAATAAATAAATTAGACATTACTAATGTAATTATGCTACCAACATATTGAACGAGAAAGCTAGCACATAAAAAGAGTGAGGAGTCGCTTATCCGCGCA	NA
long-mer1279	Xyfp-LSV41.03-G1009	252	293	AAAAATGAATTAGACATCACTTTAGACATCACTAAAGCACTT	NA
long-mer1280	Xyfp-LSV41.03-G1009	1866	1908	TCACGGTAGGGGGGGGATGCACCCTCTGAATAAGGAAGTTGTG	Xyfp-LSV41.03-G1009.3	Xyfp-LSV41.03-G1009.3	1516	2184	+	AutoIPR: IPR016892:Uncharacterised conservedprotein UCP028583;
long-mer1281	Xyfp-LSV41.03-G1009	2037	2058	GAATACCGCCATTAGTAAAGGG	Xyfp-LSV41.03-G1009.3	Xyfp-LSV41.03-G1009.3	1516	2184	+	AutoIPR: IPR016892:Uncharacterised conservedprotein UCP028583;
long-mer1282	Xyfp-LSV41.03-G1009	2424	2478	GGCATCTGGCGCGGCAGCAATTCAGATGTTGCTGGGGCCGCAGGCATATTGCGGC	Xyfp-LSV41.03-G1009.4	Xyfp-LSV41.03-G1009.4	2358	2597	+	
long-mer1283	Xyfp-LSV41.03-G1009	2612	2654	TTGGTGGTGGCTGTTGGTATGGAAGGGTGTCCGTCGTTGGTGT	NA
long-mer1284	Xyfp-LSV41.03-G1009	2997	3039	GGGGTGTAGTTCGATGCAGTCTACTGGGCACGCGGGCACGCAG	Xyfp-LSV41.03-G1009.6	Xyfp-LSV41.03-G1009.6	2991	3302	-	AutoIPR: IPR010207:Electron transport complex,RnfB/RsxB; IPR017896:4Fe-4S ferredoxin-type, iron-sulphurbinding domain;
long-mer1285	Xyfp-LSV41.03-G1009	3041	3083	GTTCACAGCCGGTGCAAAGTGTAGCGATCACTGTATGCATGTG	Xyfp-LSV41.03-G1009.6	Xyfp-LSV41.03-G1009.6	2991	3302	-	AutoIPR: IPR010207:Electron transport complex,RnfB/RsxB; IPR017896:4Fe-4S ferredoxin-type, iron-sulphurbinding domain;
long-mer1286	Xyfp-LSV41.03-G1009	4153	4189	TGTTGGGGGCTGGGCTTTTTTTAACGCACCGGCATGC	Xyfp-LSV41.03-G1009.9	Xyfp-LSV41.03-G1009.9	4173	6245	-	AutoIPR: IPR012340:Nucleic acid-binding,OB-fold; IPR015413:Methionyl/Leucyl tRNA synthetase;IPR020791:Leucine-tRNA ligase, archaeal;IPR023458:Methionine-tRNA ligase, type 1;IPR029038:Methionyl-tRNA synthetase, Zn-domain;
long-mer1287	Xyfp-LSV41.03-G1009	4230	4255	ACCGCTGTCGAAGCCGGCTGAAAGGA	Xyfp-LSV41.03-G1009.9	Xyfp-LSV41.03-G1009.9	4173	6245	-	AutoIPR: IPR012340:Nucleic acid-binding,OB-fold; IPR015413:Methionyl/Leucyl tRNA synthetase;IPR020791:Leucine-tRNA ligase, archaeal;IPR023458:Methionine-tRNA ligase, type 1;IPR029038:Methionyl-tRNA synthetase, Zn-domain;
long-mer1288	Xyfp-LSV41.03-G1009	5352	5394	GTGGAAATTGACGATGTCTTTTCCGATAAAGTGATGCAATTCT	Xyfp-LSV41.03-G1009.9	Xyfp-LSV41.03-G1009.9	4173	6245	-	AutoIPR: IPR012340:Nucleic acid-binding,OB-fold; IPR015413:Methionyl/Leucyl tRNA synthetase;IPR020791:Leucine-tRNA ligase, archaeal;IPR023458:Methionine-tRNA ligase, type 1;IPR029038:Methionyl-tRNA synthetase, Zn-domain;
long-mer1289	Xyfp-LSV41.03-G1009	5625	5667	GGCGACATCGCCGCTCAGCCAGTGGCGTAGGAAGGTGTCGAAG	Xyfp-LSV41.03-G1009.9	Xyfp-LSV41.03-G1009.9	4173	6245	-	AutoIPR: IPR012340:Nucleic acid-binding,OB-fold; IPR015413:Methionyl/Leucyl tRNA synthetase;IPR020791:Leucine-tRNA ligase, archaeal;IPR023458:Methionine-tRNA ligase, type 1;IPR029038:Methionyl-tRNA synthetase, Zn-domain;
long-mer1290	Xyfp-LSV41.03-G1009	5985	6053	GGCGACGTTGAAGGCCGCAAAATCGCGTTCATGGCTGGCTTGGGTGGGGGCGATAAAGGCTTCCGGCGG	Xyfp-LSV41.03-G1009.9	Xyfp-LSV41.03-G1009.9	4173	6245	-	AutoIPR: IPR012340:Nucleic acid-binding,OB-fold; IPR015413:Methionyl/Leucyl tRNA synthetase;IPR020791:Leucine-tRNA ligase, archaeal;IPR023458:Methionine-tRNA ligase, type 1;IPR029038:Methionyl-tRNA synthetase, Zn-domain;
long-mer1291	Xyfp-LSV41.03-G1009	6374	6395	ACAAGCCGGCCCCTGTGTCGCC	NA
long-mer1292	Xyfp-LSV41.03-G1009	6474	6516	AATGCCACCATCTTGTCAGTCACGTTCAGGATTGCCAGGTTGA	Xyfp-LSV41.03-G1009.10	Xyfp-LSV41.03-G1009.10	6410	9043	-	AutoIPR: IPR010100:TonB-dependent copperreceptor;
long-mer1293	Xyfp-LSV41.03-G1009	6569	6611	GCTTGGGATGCCCAGGTAGTCGCGTGTCTCTACTGTATTGGTC	Xyfp-LSV41.03-G1009.10	Xyfp-LSV41.03-G1009.10	6410	9043	-	AutoIPR: IPR010100:TonB-dependent copperreceptor;
long-mer1294	Xyfp-LSV41.03-G1009	7058	7118	CTTGATGTCATACCAGTCTGCTGCCACGCGCAGGCCTTTGGCCCACTCTGGTTGGAAGACG	Xyfp-LSV41.03-G1009.10	Xyfp-LSV41.03-G1009.10	6410	9043	-	AutoIPR: IPR010100:TonB-dependent copperreceptor;
long-mer1295	Xyfp-LSV41.03-G1009	7478	7520	GCGGAGTTTGGCGGTTAGATCCAGGCGATGCAGGCCGGGGAGA	Xyfp-LSV41.03-G1009.10	Xyfp-LSV41.03-G1009.10	6410	9043	-	AutoIPR: IPR010100:TonB-dependent copperreceptor;
long-mer1296	Xyfp-LSV41.03-G1009	7595	7637	GGTGGTCGGTACCGTCCGGCCTAAACCCAGACGCTGATACTCG	Xyfp-LSV41.03-G1009.10	Xyfp-LSV41.03-G1009.10	6410	9043	-	AutoIPR: IPR010100:TonB-dependent copperreceptor;
long-mer1297	Xyfp-LSV41.03-G1009	7819	7861	CGCCAAAGAGGTTGAGTGGCAAGCAGTTCGGGTCCACGGTGGT	Xyfp-LSV41.03-G1009.10	Xyfp-LSV41.03-G1009.10	6410	9043	-	AutoIPR: IPR010100:TonB-dependent copperreceptor;
long-mer1298	Xyfp-LSV41.03-G1009	8255	8297	AATGCTCTGATCGGTCAACTCAAGTGCTTTTGAAGTGTAGTAG	Xyfp-LSV41.03-G1009.10	Xyfp-LSV41.03-G1009.10	6410	9043	-	AutoIPR: IPR010100:TonB-dependent copperreceptor;
long-mer1299	Xyfp-LSV41.03-G1009	8333	8365	GTCGTAGTTGCTGAGCATGAACACCGATTTGCG	Xyfp-LSV41.03-G1009.10	Xyfp-LSV41.03-G1009.10	6410	9043	-	AutoIPR: IPR010100:TonB-dependent copperreceptor;
long-mer1300	Xyfp-LSV41.03-G1009	8660	8723	AGTGGGGTTCACCCGTCCGTCTGTCGCGTATTGGCGTCCAGGCTGAAACTGTGCGATCGCCGCA	Xyfp-LSV41.03-G1009.10	Xyfp-LSV41.03-G1009.10	6410	9043	-	AutoIPR: IPR010100:TonB-dependent copperreceptor;
long-mer1301	Xyfp-LSV41.03-G1009	8772	8800	GCCTCATTGAGTACGCCTGCGCTATCGTC	Xyfp-LSV41.03-G1009.10	Xyfp-LSV41.03-G1009.10	6410	9043	-	AutoIPR: IPR010100:TonB-dependent copperreceptor;
long-mer1302	Xyfp-LSV41.03-G1009	8857	8899	GTGCTGAGTAGTTGTAGCGCGTGTTGTCGCCGCGTTCGGTCAG	Xyfp-LSV41.03-G1009.10	Xyfp-LSV41.03-G1009.10	6410	9043	-	AutoIPR: IPR010100:TonB-dependent copperreceptor;
long-mer1303	Xyfp-LSV41.03-G1009	9262	9303	TGAAGCCGAAACTGTCAATGTTATTGTCGGTTGACGACCGTG	Xyfp-LSV41.03-G1009.11	Xyfp-LSV41.03-G1009.11	9282	9536	-	AutoIPR: IPR012910:TonB-dependent receptor,plug;
long-mer1304	Xyfp-LSV41.03-G1009	9351	9393	AATCACAACGCGGTCCAGTTCAGTGGTTTTGCTCTCGTGGGGT	Xyfp-LSV41.03-G1009.11	Xyfp-LSV41.03-G1009.11	9282	9536	-	AutoIPR: IPR012910:TonB-dependent receptor,plug;
long-mer1305	Xyfp-LSV41.03-G1009	9433	9475	GCTGCCGTTGCGTTGGCTGTAAAGGTCGCGATCAGGAGCAATG	Xyfp-LSV41.03-G1009.11	Xyfp-LSV41.03-G1009.11	9282	9536	-	AutoIPR: IPR012910:TonB-dependent receptor,plug;
long-mer1306	Xyfp-LSV41.03-G1009	9480	9612	CGCTAGCGCCAGCGCTAAATGGTTCAACGCTGGCGTGTATCTACTGAGTGTCTTCATTTTTGTGTTCACCTAATAAAAAAGTGTTGTATGGATGCGTATCTAAGGTGATTGTTGCAATTTGCATCATAACGAA	Xyfp-LSV41.03-G1009.11	Xyfp-LSV41.03-G1009.11	9282	9536	-	AutoIPR: IPR012910:TonB-dependent receptor,plug;
long-mer1307	Xyfp-LSV41.03-G1009	9718	9741	CCGCTTAAGAGTTTTTTGGGGAGA	NA
long-mer1308	Xyfp-LSV41.03-G1009	12344	12386	AATTGGTGTTGGGAACGGGGAGGCCTGAGGAAGATACGTTGCT	Xyfp-LSV41.03-G1009.13	Xyfp-LSV41.03-G1009.13	10957	12687	+	AutoIPR: IPR007443:Penicillin-binding proteinactivator LpoA; IPR028082:Periplasmic bindingprotein-like I;
long-mer1309	Xyfp-LSV41.03-G1009	13202	13230	TTCCTGGCGAAAGGTGTTGGAGATTGTTC	NA
long-mer1310	Xyfp-LSV41.03-G1009	13475	13517	CCGTCCGGCACGGGTGATTGAACAGCATCGGTCCGGTTATGTG	Xyfp-LSV41.03-G1009.15	Xyfp-LSV41.03-G1009.15	13365	14390	+	AutoIPR: IPR004881:Ribosome biogenesis GTPaseRsgA, putative; IPR027417:P-loop containing nucleosidetriphosphate hydrolase;
long-mer1311	Xyfp-LSV41.03-G1009	13851	13893	GCTGATGTCGGGGCGGCGGTGACGGTGTTGCGTGAGCATTCTT	Xyfp-LSV41.03-G1009.15	Xyfp-LSV41.03-G1009.15	13365	14390	+	AutoIPR: IPR004881:Ribosome biogenesis GTPaseRsgA, putative; IPR027417:P-loop containing nucleosidetriphosphate hydrolase;
long-mer1312	Xyfp-LSV41.03-G1009	15795	15887	AGGGTTTGTGGATTGTAAGAATAGTGGGCGTGTATGGTTGGGACGAGTAGGCGTGTTGCTGTGAGTAATGCAGGAACCATCCGTTTCAATATG	NA
long-mer1313	Xyfp-LSV41.03-G1009	16653	16688	CGGTGGCGCGTCAGGTGTTGCAGCGCTTTGTGCATC	Xyfp-LSV41.03-G1009.17	Xyfp-LSV41.03-G1009.17	15986	16708	+	AutoIPR: IPR029062:Class I glutamineamidotransferase-like;
long-mer1314	Xyfp-LSV41.03-G1009	17317	17359	GCTCTGATTGTTACATTTCTGATGATTCGCTATAGCGCTTTGC	Xyfp-LSV41.03-G1009.18	Xyfp-LSV41.03-G1009.18	16981	17877	+	
long-mer1315	Xyfp-LSV41.03-G1009	18718	18751	GCTTGTACTTGGGGGGGGGGGGGGCACATGGACG	Xyfp-LSV41.03-G1009.20	Xyfp-LSV41.03-G1009.20	18682	19104	-	AutoIPR: IPR003369:Sec-independent proteintranslocase protein TatA/B/E; IPR003998:Twin-argininetranslocation protein TatB-like;
long-mer1316	Xyfp-LSV41.03-G1009	21726	21768	GAGGGTATTAGCAAAGGGGAAAAGTGTGTTTTGAAGGGGGTGT	NA
long-mer1317	Xyfp-LSV41.03-G1009	22047	22089	TTTAGGCGTACCCGGGTCGGTAGACGTGGCAGGCCTGGTAGGT	Xyfp-LSV41.03-G1009.24	Xyfp-LSV41.03-G1009.24	21788	22552	-	AutoIPR: IPR002725:Protein of unknown functionDUF45;
long-mer1318	Xyfp-LSV41.03-G1009	23169	23229	TTTAACGAAAGCGCGCGGTAGTAGTTCGTGGATTAAATCATCTTTGATGCGTTTGCGTTCA	Xyfp-LSV41.03-G1009.25	Xyfp-LSV41.03-G1009.25	22620	23528	-	AutoIPR: IPR007476:Putative exonuclease, RdgC;
long-mer1319	Xyfp-LSV41.03-G1009	23351	23409	CGCCTTGACGTTGGTTGAGTATTTCCTGCTCTTCACGGCCAAAGGGGGAGATAAATCCA	Xyfp-LSV41.03-G1009.25	Xyfp-LSV41.03-G1009.25	22620	23528	-	AutoIPR: IPR007476:Putative exonuclease, RdgC;
long-mer1320	Xyfp-LSV41.03-G1009	23562	23621	GCGCTCTATGGAGCCGTGTCGCTGGCGAGGTCCCCTGCTAGCCAAGCGTGTGCATTAGGC	Xyfp-LSV41.03-G1009.26	Xyfp-LSV41.03-G1009.26	23567	24505	-	AutoIPR: IPR012089:2-thiocytidine tRNAbiosynthesis protein, TtcA;
long-mer1321	Xyfp-LSV41.03-G1009	23633	23705	GCTATGTCGACCCAATGCCAGAAAGTCGAATAGGGATTGGTCGGCTAATTGCGAGGGGCGAATATTGCCCAGT	Xyfp-LSV41.03-G1009.26	Xyfp-LSV41.03-G1009.26	23567	24505	-	AutoIPR: IPR012089:2-thiocytidine tRNAbiosynthesis protein, TtcA;
long-mer1322	Xyfp-LSV41.03-G1009	24206	24245	GTCCAAATTGACTGCGGTCAGCTCGAACGGCACCGGGGCT	Xyfp-LSV41.03-G1009.26	Xyfp-LSV41.03-G1009.26	23567	24505	-	AutoIPR: IPR012089:2-thiocytidine tRNAbiosynthesis protein, TtcA;
long-mer1323	Xyfp-LSV41.03-G1009	24254	24296	CAGTTGCAACAACATGTCCAGTAGGGTGTAGCTATCTTTGCCG	Xyfp-LSV41.03-G1009.26	Xyfp-LSV41.03-G1009.26	23567	24505	-	AutoIPR: IPR012089:2-thiocytidine tRNAbiosynthesis protein, TtcA;
long-mer1324	Xyfp-LSV41.03-G1009	25350	25392	ATTTGGCCCACGCCATCTGTGTGTGGCGTCGTTTGATAGTTTA	NA
long-mer1325	Xyfp-LSV41.03-G1009	25446	25553	GGGAATATGCCGCCCGAGGAGGAGGAGGGGCGGCAATTCGATTTCCATCCAGGTGCTACAACGGGGTGTCCTAAAAAGATTCTGTGCTGTTGAACATACCTACGCGTA	Xyfp-LSV41.03-G1009.29	Xyfp-LSV41.03-G1009.29	25516	26034	-	AutoIPR:IPR010083:Beta-hydroxyacyl-(acyl-carrier-protein)dehydratase FabA; IPR029069:HotDog domain;
long-mer1326	Xyfp-LSV41.03-G1009	25786	25874	CAGGCCGAGACAGCCTGGCATGACTGGGTCACCGAGGAAATGACAACCGAAAAACCATAGGTCTGGTTGAATATCAAGTTCCGCATTGA	Xyfp-LSV41.03-G1009.29	Xyfp-LSV41.03-G1009.29	25516	26034	-	AutoIPR:IPR010083:Beta-hydroxyacyl-(acyl-carrier-protein)dehydratase FabA; IPR029069:HotDog domain;
long-mer1327	Xyfp-LSV41.03-G1009	26037	26079	AAATTCCTGCGTCTAGCCCATCAAGGGCAGTAAGCGTACCTGA	NA
long-mer1328	Xyfp-LSV41.03-G1009	26095	26136	TCAAACATGACGATGTGTATTGATGTGTATTTCAGCTGTGAT	NA
long-mer1329	Xyfp-LSV41.03-G1009	26212	26256	GCAGTGGATTTGGCATTTAATACCGTGGTGTCACGTTGTGAATGA	NA
long-mer1330	Xyfp-LSV41.03-G1009	26269	26347	AATGAGGTGTTCTTGCAGATGCGTTGTATTTGGCAACGCATAGATGGCACTACAGGATGGGGCGATGCAGTGTGTTTTG	NA
long-mer1331	Xyfp-LSV41.03-G1009	27076	27098	TAAAAAAACCGGGATGGTGTATG	Xyfp-LSV41.03-G1009.31	Xyfp-LSV41.03-G1009.31	26865	27125	+	
long-mer1332	Xyfp-LSV41.03-G1009	27949	27991	ACATTGCCTAGATAACCGTCGTGGCTGGTGTGGAGGTTATCCC	Xyfp-LSV41.03-G1009.32	Xyfp-LSV41.03-G1009.32	27237	29051	-	AutoIPR: IPR000718:Peptidase M13;IPR024079:Metallopeptidase, catalytic domain;
long-mer1333	Xyfp-LSV41.03-G1009	28514	28548	TGACTGGGTTGTAGTGCAGCGCTGTGTCACGTGCG	Xyfp-LSV41.03-G1009.32	Xyfp-LSV41.03-G1009.32	27237	29051	-	AutoIPR: IPR000718:Peptidase M13;IPR024079:Metallopeptidase, catalytic domain;
long-mer1334	Xyfp-LSV41.03-G1009	32177	32219	GTAACTCAGATCGCCGACTTGTAACGGTTCCGTGGTATCGGCC	Xyfp-LSV41.03-G1009.38	Xyfp-LSV41.03-G1009.38	32027	32884	-	AutoIPR: IPR021457:Protein of unknown functionDUF3108;
long-mer1335	Xyfp-LSV41.03-G1009	33735	33777	CAATGGCTTGAGGCAACTCAGTTGCGTTGATGCAGGGGAACGC	NA
long-mer1336	Xyfp-LSV41.03-G1009	35984	36026	CCGTAGTGCTGACGATTACTTACGTGTGTCTGCTGCATTGCAG	Xyfp-LSV41.03-G1009.41	Xyfp-LSV41.03-G1009.41	35058	36221	+	AutoIPR: IPR018642:Protein of unknown functionDUF2066;
long-mer1337	Xyfp-LSV41.03-G1009	37665	37707	GTTGGATGGTTTGCAGGCGATAGTTGGGATGCGTGAGGACGAG	Xyfp-LSV41.03-G1009.43	Xyfp-LSV41.03-G1009.43	37372	38073	+	AutoIPR: IPR002611:IstB-like ATP-bindingprotein; IPR017788:DnaA regulatory inactivator Hda;IPR027417:P-loop containing nucleoside triphosphatehydrolase;
long-mer1338	Xyfp-LSV41.03-G1009	38200	38226	AGTATTGGAGTGATCCATACACTTTAG	NA
long-mer1339	Xyfp-LSV41.03-G1009	40079	40121	TTTCATTGAATACTTGCGGAAATATTCAAAAGTGGGACAGCGT	Xyfp-LSV41.03-G1009.45	Xyfp-LSV41.03-G1009.45	38978	40084	-	AutoIPR: IPR011009:Protein kinase-like domain;
long-mer1340	Xyfp-LSV41.03-G1009	41098	41151	AGATGGATGCTTTCCATTCGTAGGTTGTCCAAAGTGTGGAGACAGATACCATCG	NA
long-mer1341	Xyfp-LSV41.03-G1009	41229	41271	TGAGAAGCCAAGATCAATGAGTGATCCTCAGATGGGACTACAA	NA
long-mer1342	Xyfp-LSV41.03-G1009	41563	41604	CCATAGCCAGTATGTGACTCTTCCAGCCCGATTCATGCTGTT	Xyfp-LSV41.03-G1009.48	Xyfp-LSV41.03-G1009.48	41595	41768	-	AutoIPR: IPR003374:ApbE-like domain;
long-mer1343	Xyfp-LSV41.03-G1009	41724	41786	GCGGCCTAGCGCGTTTAGAGCAGTTGCCCAGGCATCGGCGTACATTGCACTGCTTGCGATCAT	Xyfp-LSV41.03-G1009.48	Xyfp-LSV41.03-G1009.48	41595	41768	-	AutoIPR: IPR003374:ApbE-like domain;
long-mer1344	Xyfp-LSV41.03-G1009	41803	41877	GCGTCAGGGATAGGGGTGCCTCGGTGAGGGTCGATAGTGTGTGTGTAGCGTTGGCCTTCGTGTTCGAAGTGGTGC	Xyfp-LSV41.03-G1009.49	Xyfp-LSV41.03-G1009.49	41792	42634	-	AutoIPR: IPR003374:ApbE-like domain;IPR024932:Flavin transferase ApbE;
long-mer1345	Xyfp-LSV41.03-G1009	41948	41988	CTTGGTGTGTGAGATCCATTTTTCTACCAGGACACTCCAAG	Xyfp-LSV41.03-G1009.49	Xyfp-LSV41.03-G1009.49	41792	42634	-	AutoIPR: IPR003374:ApbE-like domain;IPR024932:Flavin transferase ApbE;
long-mer1346	Xyfp-LSV41.03-G1009	42139	42181	GTTGCAGCCAATGTCCGTCAGGGGTGCGCTCCAGGTGTTGCCA	Xyfp-LSV41.03-G1009.49	Xyfp-LSV41.03-G1009.49	41792	42634	-	AutoIPR: IPR003374:ApbE-like domain;IPR024932:Flavin transferase ApbE;
long-mer1347	Xyfp-LSV41.03-G1009	44123	44165	GAACACCAGGCAGGCGACTGCTAGCAGGTCAATGAACCAGGCC	Xyfp-LSV41.03-G1009.52	Xyfp-LSV41.03-G1009.52	44006	44680	-	AutoIPR: IPR005625:PepSY-associated TM helix;
long-mer1348	Xyfp-LSV41.03-G1009	51408	51450	CTTTGCGCTATAGTGGCTCGCCGGCTGCCTGAGTTTTAGTTTT	NA
long-mer1349	Xyfp-LSV41.03-G1009	54315	54357	CATTTTCACCGGTTATATTTCTGACCATGATTTGGTTGCTCTC	Xyfp-LSV41.03-G1009.61	Xyfp-LSV41.03-G1009.61	53458	56001	+	AutoIPR: IPR001296:Glycosyl transferase, family1;
long-mer1350	Xyfp-LSV41.03-G1009	59577	59618	CGCAGGCTTGTTGCAATGCAGTGCAGGAGTTGTGGATTCACG	Xyfp-LSV41.03-G1009.65	Xyfp-LSV41.03-G1009.65	59073	59621	+	AutoIPR: IPR029044:Nucleotide-diphospho-sugartransferases;
long-mer1350	Xyfp-LSV41.03-G1009	59577	59618	CGCAGGCTTGTTGCAATGCAGTGCAGGAGTTGTGGATTCACG	Xyfp-LSV41.03-G1009.66	Xyfp-LSV41.03-G1009.66	59597	60031	+	
long-mer1351	Xyfp-LSV41.03-G1009	69039	69081	TTGTCGAAGCGATCAATCACATTGTTGCCTTCGTTTAAATGTC	Xyfp-LSV41.03-G1009.76	Xyfp-LSV41.03-G1009.76	68810	69619	-	AutoIPR: IPR004399:Hydroxymethylpyrimidinekinase/phosphomethylpyrimidine kinase;IPR029056:Ribokinase-like;
long-mer1352	Xyfp-LSV41.03-G1009	70135	70177	CATTAGTCTCTGCGGCGGGCGGGGTCTAAGGCTTGTGATGAAG	NA
long-mer1353	Xyfp-LSV41.03-G1009	73182	73224	TTTAATCCTTTCGCTTTGAGCTGGTCTTTTTCTCAACAGAGTT	Xyfp-LSV41.03-G1009.81	Xyfp-LSV41.03-G1009.81	73214	73525	-	
long-mer1354	Xyfp-LSV41.03-G1009	75084	75216	ACTGGGAGCAGAGCGCTTCCCGCAATTCATGGTTCTAGTCTGCGGCAGTCGTTGCGACGTGTCCATTGGGGCAGATTTGTGCGGCTCGATACGTGCCCATTGCGCTCCCTTCGCTATTGTAATGGCGGTGGGT	Xyfp-LSV41.03-G1009.84	Xyfp-LSV41.03-G1009.84	74707	75108	-	AutoIPR: IPR016891:Protein of unknown functionDUF2321;
long-mer1355	Xyfp-LSV41.03-G1009	75298	75340	ATTTTGTGATGTGTTAATAATTTGTTTAGCTGCATGAATGCTG	NA
long-mer1356	Xyfp-LSV41.03-G1009	76799	76841	ATTTTTCCCTTTTCGGACGTGGTGTCCTGGGCGAATGCATTGC	Xyfp-LSV41.03-G1009.87	Xyfp-LSV41.03-G1009.87	76192	76890	-	AutoIPR: IPR000774:Peptidyl-prolyl cis-transisomerase, FKBP-type, N-terminal;IPR001179:Peptidyl-prolyl cis-trans isomerase, FKBP-type,domain; IPR023566:Peptidyl-prolyl cis-trans isomerase,FKBP-type;
long-mer1357	Xyfp-LSV41.03-G1009	77896	77938	AACCCGTGATGCGTCGTGGTATCACAATGACCCGTGCGGAGAT	Xyfp-LSV41.03-G1009.89	Xyfp-LSV41.03-G1009.89	77874	78560	+	AutoIPR: IPR005759:Endonuclease III;IPR011257:DNA glycosylase; IPR023170:Helix-turn-helix,base-excision DNA repair, C-terminal;
long-mer1358	Xyfp-LSV41.03-G1009	77985	78008	ACAGAGCTGAAATACACCACTGCA	Xyfp-LSV41.03-G1009.89	Xyfp-LSV41.03-G1009.89	77874	78560	+	AutoIPR: IPR005759:Endonuclease III;IPR011257:DNA glycosylase; IPR023170:Helix-turn-helix,base-excision DNA repair, C-terminal;
long-mer1359	Xyfp-LSV41.03-G1009	78086	78137	TTCGCTTGCCAACACGCCACAAGCAATCTTTGACTTGGGCGAGGATGCCTTG	Xyfp-LSV41.03-G1009.89	Xyfp-LSV41.03-G1009.89	77874	78560	+	AutoIPR: IPR005759:Endonuclease III;IPR011257:DNA glycosylase; IPR023170:Helix-turn-helix,base-excision DNA repair, C-terminal;
long-mer1360	Xyfp-LSV41.03-G1009	78597	78642	AGACACATAAGGAATACACCAACAGTGTTTATTATCCTGGCTTGCC	NA
long-mer1361	Xyfp-LSV41.03-G1009	78658	78769	TGAAGTGTTGTTGATTTGGGATTCTGTGTTGCGCATGAGCGATTCAAATAAGCCAATTGATAATCTGTTTGTGTCCGATTGCATGGCGCCGTGCTTTGCTTGCTCATCGGCA	NA
long-mer1362	Xyfp-LSV41.03-G1009	78778	78820	TGTCACTCCACATAGCAGCGGGTGATGGCACGTGTGCAGTGAT	NA
long-mer1363	Xyfp-LSV41.03-G1009	78834	78876	CCCCACTGCAACGTACTTTATGTTCTGGCCATTGATGGTCAGG	Xyfp-LSV41.03-G1009.90	Xyfp-LSV41.03-G1009.90	78872	79534	-	AutoIPR: IPR002610:Peptidase S54, rhomboid;
long-mer1364	Xyfp-LSV41.03-G1009	79602	79644	GTTTCAGATGTCAGCGGATGCTTGATCGTGTGTCAGACGGCGT	NA
long-mer1365	Xyfp-LSV41.03-G1009	79753	79793	TGGCTCCTATGGTTCCTGGCGCGTCTTAGCTTATGCAGATT	NA
long-mer1366	Xyfp-LSV41.03-G1009	79935	79977	CACATGAACAGCGGCAGCCCCAGTGCGATCTCCTTGCCTGCTG	NA
long-mer1367	Xyfp-LSV41.03-G1009	80767	80809	AGGTATTAGATACAACAACACTCCGGTGAGTGGCAGCGCTGCG	Xyfp-LSV41.03-G1009.91	Xyfp-LSV41.03-G1009.91	79993	81285	-	AutoIPR: IPR007349:Domain of unknown functionDUF418;
long-mer1368	Xyfp-LSV41.03-G1009	82760	82818	ACTGCTACTGTTGCTGCTACTTCCCCTCGCAACCGTATTGATGCGGCTACCACTGTTGC	Xyfp-LSV41.03-G1009.94	Xyfp-LSV41.03-G1009.94	82505	83347	+	AutoIPR: IPR000064:Endopeptidase, NLPC/P60domain;
long-mer1369	Xyfp-LSV41.03-G1009	84017	84049	TGTATATATATGGAGCACCGCTCGCGTCGCCAT	NA
long-mer1370	Xyfp-LSV41.03-G1009	84899	84941	GAGCCACGTCCGGCCGCCAACCTCGTTTCCCCCGTGCTATTAC	Xyfp-LSV41.03-G1009.96	Xyfp-LSV41.03-G1009.96	84073	85386	-	AutoIPR: IPR001991:Sodium:dicarboxylatesymporter;
long-mer1371	Xyfp-LSV41.03-G1009	85706	85748	ACGGTGCCATGGCTGGCAAAGTCAAGAACGTCATCCTATTTCT	Xyfp-LSV41.03-G1009.97	Xyfp-LSV41.03-G1009.97	85534	87228	+	AutoIPR: IPR001952:Alkaline phosphatase;
long-mer1372	Xyfp-LSV41.03-G1009	86247	86288	TCGCGCCCAATTCATGCCTGCACACCAACATGACCCGGAATA	Xyfp-LSV41.03-G1009.97	Xyfp-LSV41.03-G1009.97	85534	87228	+	AutoIPR: IPR001952:Alkaline phosphatase;
long-mer1373	Xyfp-LSV41.03-G1009	88097	88139	CCGGGCGCAATTATTGGACTATGCACAACAGCAGCACCTGGAT	Xyfp-LSV41.03-G1009.98	Xyfp-LSV41.03-G1009.98	87624	88931	+	AutoIPR:IPR011063:tRNA(Ile)-lysidine/2-thiocytidine synthase;IPR012094:tRNA(Ile)-lysidine synthase;IPR020825:Phenylalanyl-tRNA synthetase, B3/B4;
long-mer1374	Xyfp-LSV41.03-G1009	88493	88535	ATGCTTCACCTGGTCTCATACTGAGATCCGGCGCTGGCGCCTG	Xyfp-LSV41.03-G1009.98	Xyfp-LSV41.03-G1009.98	87624	88931	+	AutoIPR:IPR011063:tRNA(Ile)-lysidine/2-thiocytidine synthase;IPR012094:tRNA(Ile)-lysidine synthase;IPR020825:Phenylalanyl-tRNA synthetase, B3/B4;
long-mer1375	Xyfp-LSV41.03-G1009	88543	88585	ACCTGCATCGTCCACAACCGCTATGGCCCCCTGACTGGCAGCC	Xyfp-LSV41.03-G1009.98	Xyfp-LSV41.03-G1009.98	87624	88931	+	AutoIPR:IPR011063:tRNA(Ile)-lysidine/2-thiocytidine synthase;IPR012094:tRNA(Ile)-lysidine synthase;IPR020825:Phenylalanyl-tRNA synthetase, B3/B4;
long-mer1376	Xyfp-LSV41.03-G1009	88801	88843	TGCCCTTACTGTGCGACGGTGGACAAATTCTCGCCGCTGGCGA	Xyfp-LSV41.03-G1009.98	Xyfp-LSV41.03-G1009.98	87624	88931	+	AutoIPR:IPR011063:tRNA(Ile)-lysidine/2-thiocytidine synthase;IPR012094:tRNA(Ile)-lysidine synthase;IPR020825:Phenylalanyl-tRNA synthetase, B3/B4;
long-mer1377	Xyfp-LSV41.03-G1009	89369	89411	CTTACTGGTTTACGCTGCCGGGCACCTGTTTCATGTCGATGAA	Xyfp-LSV41.03-G1009.100	Xyfp-LSV41.03-G1009.100	89226	90101	+	AutoIPR: IPR008949:Isoprenoid synthase domain;IPR017446:Polyprenyl synthetase-related;
long-mer1378	Xyfp-LSV41.03-G1009	89459	89501	TTCCCTGGTGCATGATGACCTGCCCGCCATGGATGACGACCTC	Xyfp-LSV41.03-G1009.100	Xyfp-LSV41.03-G1009.100	89226	90101	+	AutoIPR: IPR008949:Isoprenoid synthase domain;IPR017446:Polyprenyl synthetase-related;
long-mer1379	Xyfp-LSV41.03-G1009	89891	89933	TATCGAGTCTAGTTCCGAACACCTTGGGAAAACGGCCGGCAAA	Xyfp-LSV41.03-G1009.100	Xyfp-LSV41.03-G1009.100	89226	90101	+	AutoIPR: IPR008949:Isoprenoid synthase domain;IPR017446:Polyprenyl synthetase-related;
long-mer1380	Xyfp-LSV41.03-G1009	90259	90300	GTGATAAATATCTAAATATAAGCCGATAAGGAACTGAGTCAC	NA
long-mer1381	Xyfp-LSV41.03-G1009	90378	90420	TGTGTCGTTGCAGCGGCTTGGGCGATCACCTGCACTACCGCAT	NA
long-mer1382	Xyfp-LSV41.03-G1009	90470	90545	AAACCAGCGCTTTGAGGAGTGTCTAGGTCACTGCCTAGGTCATTCCGAAGGAATGTATTTATATGTTTATTGACAG	NA
long-mer1383	Xyfp-LSV41.03-G1009	90569	90641	GATTCTTTCATGATGAACCTTCCATCTTTGGAGCGTGTTTTGAACATTAAATTCAAAGAATATAAAGAATATA	NA
long-mer1384	Xyfp-LSV41.03-G1010	141	183	TTCGCCACAATGAGCAAAGAATCTCACCCCTTCCACTTACCAA	Xyfp-LSV41.03-G1010.2	Xyfp-LSV41.03-G1010.2	164	1168	-	AutoIPR: IPR000741:Fructose-bisphosphatealdolase, class-I; IPR013785:Aldolase-type TIM barrel;IPR029768:Fructose-bisphosphate aldolase class-I activesite;
long-mer1385	Xyfp-LSV41.03-G1010	383	430	ACCAGATAAGAACACAATACCAGGCAAGATCGCAGGCACTGTCGATTT	Xyfp-LSV41.03-G1010.2	Xyfp-LSV41.03-G1010.2	164	1168	-	AutoIPR: IPR000741:Fructose-bisphosphatealdolase, class-I; IPR013785:Aldolase-type TIM barrel;IPR029768:Fructose-bisphosphate aldolase class-I activesite;
long-mer1386	Xyfp-LSV41.03-G1010	674	716	CGCCGCATAACGCGCTAGCGCATGTACATTGGCATCGATGCAC	Xyfp-LSV41.03-G1010.2	Xyfp-LSV41.03-G1010.2	164	1168	-	AutoIPR: IPR000741:Fructose-bisphosphatealdolase, class-I; IPR013785:Aldolase-type TIM barrel;IPR029768:Fructose-bisphosphate aldolase class-I activesite;
long-mer1387	Xyfp-LSV41.03-G1010	3242	3284	CAGCCTCACCACATTAACTCCTGCCTTAAACAGCGCATCAAGC	Xyfp-LSV41.03-G1010.5	Xyfp-LSV41.03-G1010.5	1886	3352	-	AutoIPR: IPR001697:Pyruvate kinase;IPR015793:Pyruvate kinase, barrel;
long-mer1388	Xyfp-LSV41.03-G1010	3548	3590	CCTCTACTCCACCACCGGGCATCCTCCACACTCCCATCACCTC	Xyfp-LSV41.03-G1010.6	Xyfp-LSV41.03-G1010.6	3465	3569	-	
long-mer1389	Xyfp-LSV41.03-G1010	4097	4139	TAAGATCATCCGCAACGATTGTATCCACCGTCTTCACCGTTGC	Xyfp-LSV41.03-G1010.7	Xyfp-LSV41.03-G1010.7	3783	5273	-	AutoIPR: IPR001576:Phosphoglycerate kinase;
long-mer1390	Xyfp-LSV41.03-G1010	5368	5413	CAAAATCTACCTATTGGCCGCCGGTTTTTTCAGCCACCAGGTGCCT	NA
long-mer1391	Xyfp-LSV41.03-G1010	5468	5510	CAGCGTTGCAATGCTGAAAACACAATACGCCAGGACGCAGCAC	Xyfp-LSV41.03-G1010.8	Xyfp-LSV41.03-G1010.8	5460	5600	-	
long-mer1392	Xyfp-LSV41.03-G1010	6165	6213	CGACGACCACATCAACAATACACCACGACAAATCAACCTCTATCACGCC	Xyfp-LSV41.03-G1010.10	Xyfp-LSV41.03-G1010.10	5887	6969	+	AutoIPR: IPR000924:Glutamyl/glutaminyl-tRNAsynthetase;
long-mer1392	Xyfp-LSV41.03-G1010	6165	6213	CGACGACCACATCAACAATACACCACGACAAATCAACCTCTATCACGCC	Xyfp-LSV41.03-G1010.9	Xyfp-LSV41.03-G1010.9	5677	6210	-	
long-mer1393	Xyfp-LSV41.03-G1010	7554	7596	ACCCGCACCTCCAAGAATCAGTTCCAGACATAGAACACCTGTT	NA
long-mer1394	Xyfp-LSV41.03-G1010	8517	8541	TGATTGGGCTTTGATCTTCAATGTA	Xyfp-LSV41.03-G1010.12	Xyfp-LSV41.03-G1010.12	7674	9317	-	AutoIPR: IPR003137:Protease-associated domain,PA; IPR007484:Peptidase M28;
long-mer1395	Xyfp-LSV41.03-G1010	8766	8802	CCAACGACCGTAGTAAGTCATGCCCTTGCCGTCAAAA	Xyfp-LSV41.03-G1010.12	Xyfp-LSV41.03-G1010.12	7674	9317	-	AutoIPR: IPR003137:Protease-associated domain,PA; IPR007484:Peptidase M28;
long-mer1396	Xyfp-LSV41.03-G1010	8919	8951	GACAAACACCAACGGCACCGCCTGCAAGGCAAC	Xyfp-LSV41.03-G1010.12	Xyfp-LSV41.03-G1010.12	7674	9317	-	AutoIPR: IPR003137:Protease-associated domain,PA; IPR007484:Peptidase M28;
long-mer1397	Xyfp-LSV41.03-G1010	9115	9157	TCCCCAGCGGGCTGCAACCCAACGGCGGCAAATTGCTCACTCA	Xyfp-LSV41.03-G1010.12	Xyfp-LSV41.03-G1010.12	7674	9317	-	AutoIPR: IPR003137:Protease-associated domain,PA; IPR007484:Peptidase M28;
long-mer1398	Xyfp-LSV41.03-G1010	9409	9488	CACGCAATCGAGACTTGGAGTACCATGAGCGATACCCGACGGAATTTAAGTGATTTAAACCTCGTAAATAGAGTGATAAA	NA
long-mer1399	Xyfp-LSV41.03-G1010	9548	9587	GCGTTTGAATCACTAACGACCACCATATCGACGACGGAGG	NA
long-mer1400	Xyfp-LSV41.03-G1010	9609	9651	GCCCTCCCTATTAAGGATACTCAATGTCGTTTTCCAAACACTT	NA
long-mer1401	Xyfp-LSV41.03-G1010	9823	9865	TAATTGGAAAGAATTCATCACGCAGCTACAGGGCATGGGATTC	NA
long-mer1402	Xyfp-LSV41.03-G1010	9915	9957	CACCAAGCAGCATTGATTACAACCGCAATCCGGACTTGCAAGG	NA
long-mer1403	Xyfp-LSV41.03-G1010	10018	10060	TGTGCTGCTAGATCACCATCGACCGGACTGCTCAGCAATCTCT	NA
long-mer1404	Xyfp-LSV41.03-G1010	10079	10121	TCATACAGCGAAAAACAGTGGGTTGATGATCTACGCTTCGTCG	NA
long-mer1405	Xyfp-LSV41.03-G1010	10164	10192	TAAAGAACGAACCACATGGCAGAGCCACT	NA
long-mer1406	Xyfp-LSV41.03-G1010	10297	10339	TGGAGAGAATCCCATCTGCTCAAGCACCATTGGGCATTTTTGG	NA
long-mer1407	Xyfp-LSV41.03-G1010	10733	10787	CTGTGGAATGCCGGTGGTGGTTCCGGCAGTGGTACTGGTGGCGGTTCCGGCGGCG	Xyfp-LSV41.03-G1010.13	Xyfp-LSV41.03-G1010.13	10746	11210	+	
long-mer1408	Xyfp-LSV41.03-G1010	10798	10970	TGGTTCCGGCAGTGGTGCTGGTGCTGGTTCCGGCAGTGGTGCTGGTGCTGGTTCCGGCAGTGGTGCTGGTGCTGGTTCCGGCAGTGGTGCTGGTGGCGGTTCCGGCAGTGGTGCTGGTGCTGGTTCCGGCAGTGGTGCTGGCGGCGGTTCCGGCAGTGGTGCTGGCGGCGGTT	Xyfp-LSV41.03-G1010.13	Xyfp-LSV41.03-G1010.13	10746	11210	+	
long-mer1409	Xyfp-LSV41.03-G1010	10990	11012	TGGTTCCGGCAGTGGTGCTGGTG	Xyfp-LSV41.03-G1010.13	Xyfp-LSV41.03-G1010.13	10746	11210	+	
long-mer1410	Xyfp-LSV41.03-G1010	11089	11131	TTCCGGCAGTGGTGCTGGCGGGGGCTCCGGTGGTGGTGCCGAT	Xyfp-LSV41.03-G1010.13	Xyfp-LSV41.03-G1010.13	10746	11210	+	
long-mer1411	Xyfp-LSV41.03-G1010	11177	11371	TGGCATACTGGTTACTGCGAAAGGATCCAGGTGACTAATATCAGCAACAGTCCCACTACCTGGACGGTGACGGTTCCGATCAAGGGGAAGATCCAGACCCTATGGAGTGCGCGTTGGTCAGTGAAAGGTACCGTGCTCACCGCTTCTGGGATGGACTGGAATAAGACGCTTGACCCGAAAGGCACGACTGAATTC	Xyfp-LSV41.03-G1010.13	Xyfp-LSV41.03-G1010.13	10746	11210	+	
long-mer1412	Xyfp-LSV41.03-G1010	11430	11472	GTGGTAACGATGGCATGACAGTATCTCCCAAAAACAATCATTA	NA
long-mer1413	Xyfp-LSV41.03-G1010	11659	11763	ACGGCTGTGCAGTGGCTCCCCCTGAAGTAGCCACAGTGACATCACTCGCCAGCAACGTCTTATCAGCACATCCGGTCACTGGGCAATCACTCGGCAGCAATACTC	Xyfp-LSV41.03-G1010.14	Xyfp-LSV41.03-G1010.14	11601	11870	+	
long-mer1414	Xyfp-LSV41.03-G1010	11799	11868	CCGCGTCATGGCTTCATTCACCCGATAGAAAGAACATTTGCGAAAGACACCGCTACCTCCTACGCTCGGT	Xyfp-LSV41.03-G1010.14	Xyfp-LSV41.03-G1010.14	11601	11870	+	
long-mer1415	Xyfp-LSV41.03-G1010	11930	12040	TCTCGGTCTCGGAACCGCCACCTTCATTCCACAGGTCAACGCGACATCGGGGACCCTGACGATTTCCAGCAAAGCCATTCCAAAACAAGCCATTCCAGAGATCGCCTACGA	Xyfp-LSV41.03-G1010.15	Xyfp-LSV41.03-G1010.15	11895	14777	+	AutoIPR: IPR011249:Metalloenzyme, LuxS/M16peptidase-like;
long-mer1416	Xyfp-LSV41.03-G1010	12050	12089	CCTGCCCAATGGGTTGACCGTGATCGTCCATGAGGACCAC	Xyfp-LSV41.03-G1010.15	Xyfp-LSV41.03-G1010.15	11895	14777	+	AutoIPR: IPR011249:Metalloenzyme, LuxS/M16peptidase-like;
long-mer1417	Xyfp-LSV41.03-G1010	12785	12827	GGAACTGGGAAGCGATACTGTAGTGCAACTGGACTTGGCGACA	Xyfp-LSV41.03-G1010.15	Xyfp-LSV41.03-G1010.15	11895	14777	+	AutoIPR: IPR011249:Metalloenzyme, LuxS/M16peptidase-like;
long-mer1418	Xyfp-LSV41.03-G1010	13302	13346	AAGGTCACTGCGCGCCCTGCCAAGCCAGGCAAACCAGCAGCCATG	Xyfp-LSV41.03-G1010.15	Xyfp-LSV41.03-G1010.15	11895	14777	+	AutoIPR: IPR011249:Metalloenzyme, LuxS/M16peptidase-like;
long-mer1419	Xyfp-LSV41.03-G1010	13383	13425	CAGGTGGACCGCCGCTCTGGGATACCGGAAGTCACACAGTTCC	Xyfp-LSV41.03-G1010.15	Xyfp-LSV41.03-G1010.15	11895	14777	+	AutoIPR: IPR011249:Metalloenzyme, LuxS/M16peptidase-like;
long-mer1420	Xyfp-LSV41.03-G1010	13550	13583	CGACCAAGACGCTAAACCGGGGACAGCAAACTTC	Xyfp-LSV41.03-G1010.15	Xyfp-LSV41.03-G1010.15	11895	14777	+	AutoIPR: IPR011249:Metalloenzyme, LuxS/M16peptidase-like;
long-mer1421	Xyfp-LSV41.03-G1010	13818	13860	GCCATTGCGCAAGAGAAAACCAAGCCGCAGGGACTGGCTCTAC	Xyfp-LSV41.03-G1010.15	Xyfp-LSV41.03-G1010.15	11895	14777	+	AutoIPR: IPR011249:Metalloenzyme, LuxS/M16peptidase-like;
long-mer1422	Xyfp-LSV41.03-G1010	13957	13999	CAGACTTGAAAGATTTCCAGCGACGCTGGCTACGCCCGGACAA	Xyfp-LSV41.03-G1010.15	Xyfp-LSV41.03-G1010.15	11895	14777	+	AutoIPR: IPR011249:Metalloenzyme, LuxS/M16peptidase-like;
long-mer1423	Xyfp-LSV41.03-G1010	15075	15107	AAACCCCGGTGCAGAAATAGGACACGGATAATC	NA
long-mer1424	Xyfp-LSV41.03-G1010	15660	15702	TCCCCCGCTTTGGCCTTGGTGTCCACCGAACATGTGTTCCAAG	Xyfp-LSV41.03-G1010.16	Xyfp-LSV41.03-G1010.16	15507	16202	-	AutoIPR: IPR018648:Protein of unknown functionDUF2076;
long-mer1425	Xyfp-LSV41.03-G1010	15837	15879	CGGAGGTGCTGCGGGAGGAGGAGGGGGAGCGACTGTGGGTGGG	Xyfp-LSV41.03-G1010.16	Xyfp-LSV41.03-G1010.16	15507	16202	-	AutoIPR: IPR018648:Protein of unknown functionDUF2076;
long-mer1426	Xyfp-LSV41.03-G1010	16218	16361	ATGGAAACGATTCAGCTGATCGAAATCGTTTCCGCCGCGACAGGTATATTATCTATTCATCCTTGGTGTCGCTGGTGTCAAGACGCAAATCAACCACACACAACGGAACTGCGTATGCGATGGATGAGGATGGCACAGCCAATG	NA
long-mer1427	Xyfp-LSV41.03-G1010	16848	16890	CAAAGTGGCTCTGGTCAGGCCGCAAGGGAAGACGGTGTTGGAC	Xyfp-LSV41.03-G1010.17	Xyfp-LSV41.03-G1010.17	16489	17337	+	AutoIPR:IPR029063:S-adenosyl-L-methionine-dependentmethyltransferase;
long-mer1428	Xyfp-LSV41.03-G1010	16991	17034	CGCTCAATCCTTGGTCTCCAAGCCCTCAGGCGATACAGGCTAAT	Xyfp-LSV41.03-G1010.17	Xyfp-LSV41.03-G1010.17	16489	17337	+	AutoIPR:IPR029063:S-adenosyl-L-methionine-dependentmethyltransferase;
long-mer1429	Xyfp-LSV41.03-G1010	17211	17268	CTACACCGGCACACCAACTCAGCTGAGTCATGGCCGCGATGTGCCGCGTGAGATCGCA	Xyfp-LSV41.03-G1010.17	Xyfp-LSV41.03-G1010.17	16489	17337	+	AutoIPR:IPR029063:S-adenosyl-L-methionine-dependentmethyltransferase;
long-mer1430	Xyfp-LSV41.03-G1010	17352	17508	AAATGATGAGACGGGACTAGTAATTCACAGCAGTGGGTCAGGGGGATGAGGAGAATACTCGGCACACTCTCATTGGCTTTCGGTATGCCATTGCTGCGACCATCGGGGGAATCTGCTCTTCAGCAATCAGGAGCGCTAGTGTGTCGTTAGGCAACTG	NA
long-mer1431	Xyfp-LSV41.03-G1010	17528	17620	TGTGCTTAAAGCAGTTTTAGAAACGTCATTAAGCTGTTCAGGGGATCACCTCTCAGGTAGGAGAACCAGGCGGAGCCAGTCACGGTCTTATTC	Xyfp-LSV41.03-G1010.18	Xyfp-LSV41.03-G1010.18	17615	19369	-	AutoIPR: IPR001547:Glycoside hydrolase, family5; IPR002963:Expansin; IPR014733:Barwin-likeendoglucanase; IPR017853:Glycoside hydrolasesuperfamily;
long-mer1432	Xyfp-LSV41.03-G1010	17648	17708	ATATGCTTTTGAGGAAGCCTTTTTGGGCAAGGCGGGAAGCGTATCAATCAGGGTCTGACCA	Xyfp-LSV41.03-G1010.18	Xyfp-LSV41.03-G1010.18	17615	19369	-	AutoIPR: IPR001547:Glycoside hydrolase, family5; IPR002963:Expansin; IPR014733:Barwin-likeendoglucanase; IPR017853:Glycoside hydrolasesuperfamily;
long-mer1433	Xyfp-LSV41.03-G1010	17728	17756	TTGACAAGGGTTGGTTACCCAATCGGGTA	Xyfp-LSV41.03-G1010.18	Xyfp-LSV41.03-G1010.18	17615	19369	-	AutoIPR: IPR001547:Glycoside hydrolase, family5; IPR002963:Expansin; IPR014733:Barwin-likeendoglucanase; IPR017853:Glycoside hydrolasesuperfamily;
long-mer1434	Xyfp-LSV41.03-G1010	17872	17914	CCGAGCTTCCCTTTTTTACCCAATAGATCAGGTTGCCACTCAC	Xyfp-LSV41.03-G1010.18	Xyfp-LSV41.03-G1010.18	17615	19369	-	AutoIPR: IPR001547:Glycoside hydrolase, family5; IPR002963:Expansin; IPR014733:Barwin-likeendoglucanase; IPR017853:Glycoside hydrolasesuperfamily;
long-mer1435	Xyfp-LSV41.03-G1010	17984	18026	ATTCGGCGAAAGATCTAATCCTCCGGAAGATCCGGTGGGATAG	Xyfp-LSV41.03-G1010.18	Xyfp-LSV41.03-G1010.18	17615	19369	-	AutoIPR: IPR001547:Glycoside hydrolase, family5; IPR002963:Expansin; IPR014733:Barwin-likeendoglucanase; IPR017853:Glycoside hydrolasesuperfamily;
long-mer1436	Xyfp-LSV41.03-G1010	18074	18152	CAGGTAAGCACCAGCCATCGCGGCGGGAATCCCTCCCAAATTGAGTTGAATGGGATTCAGTGCAGTGATCTGCGCATGG	Xyfp-LSV41.03-G1010.18	Xyfp-LSV41.03-G1010.18	17615	19369	-	AutoIPR: IPR001547:Glycoside hydrolase, family5; IPR002963:Expansin; IPR014733:Barwin-likeendoglucanase; IPR017853:Glycoside hydrolasesuperfamily;
long-mer1437	Xyfp-LSV41.03-G1010	18179	18221	GCCGCCTTTGTAACCCGTATAAGTATAGGTGGCGACACCACTG	Xyfp-LSV41.03-G1010.18	Xyfp-LSV41.03-G1010.18	17615	19369	-	AutoIPR: IPR001547:Glycoside hydrolase, family5; IPR002963:Expansin; IPR014733:Barwin-likeendoglucanase; IPR017853:Glycoside hydrolasesuperfamily;
long-mer1438	Xyfp-LSV41.03-G1010	18244	18276	GGGGCACGCTGCTATCACCAGCAACACATCCAT	Xyfp-LSV41.03-G1010.18	Xyfp-LSV41.03-G1010.18	17615	19369	-	AutoIPR: IPR001547:Glycoside hydrolase, family5; IPR002963:Expansin; IPR014733:Barwin-likeendoglucanase; IPR017853:Glycoside hydrolasesuperfamily;
long-mer1439	Xyfp-LSV41.03-G1010	18385	18422	TACGGCCGTCGTTATCGAGCATGCCAAATGGCATCTGT	Xyfp-LSV41.03-G1010.18	Xyfp-LSV41.03-G1010.18	17615	19369	-	AutoIPR: IPR001547:Glycoside hydrolase, family5; IPR002963:Expansin; IPR014733:Barwin-likeendoglucanase; IPR017853:Glycoside hydrolasesuperfamily;
long-mer1440	Xyfp-LSV41.03-G1010	18662	18695	GTCATCGGAGATAGGAGCGGAGGCATCCAAGCAG	Xyfp-LSV41.03-G1010.18	Xyfp-LSV41.03-G1010.18	17615	19369	-	AutoIPR: IPR001547:Glycoside hydrolase, family5; IPR002963:Expansin; IPR014733:Barwin-likeendoglucanase; IPR017853:Glycoside hydrolasesuperfamily;
long-mer1441	Xyfp-LSV41.03-G1010	18759	18782	GCAGCGGCACGCTCGACGACAGGA	Xyfp-LSV41.03-G1010.18	Xyfp-LSV41.03-G1010.18	17615	19369	-	AutoIPR: IPR001547:Glycoside hydrolase, family5; IPR002963:Expansin; IPR014733:Barwin-likeendoglucanase; IPR017853:Glycoside hydrolasesuperfamily;
long-mer1442	Xyfp-LSV41.03-G1010	18929	18971	ATCTACGCTGCGCAATAATGGATTTCTGTCGGTAGGACACTCC	Xyfp-LSV41.03-G1010.18	Xyfp-LSV41.03-G1010.18	17615	19369	-	AutoIPR: IPR001547:Glycoside hydrolase, family5; IPR002963:Expansin; IPR014733:Barwin-likeendoglucanase; IPR017853:Glycoside hydrolasesuperfamily;
long-mer1443	Xyfp-LSV41.03-G1010	19426	19468	GGGGGAATTGCGATCAACCACAGCGATCATATCCGTACCTAGG	NA
long-mer1444	Xyfp-LSV41.03-G1010	19494	19536	AATTAAAGTTAAAAGAGATGGACTGCTCAAATGGACGCATCAC	Xyfp-LSV41.03-G1010.19	Xyfp-LSV41.03-G1010.19	19477	19611	-	
long-mer1445	Xyfp-LSV41.03-G1010	20722	20764	TCTTTCAGCGCAATGTTTATCTACTGCATCTTGAACCAGAAAA	Xyfp-LSV41.03-G1010.20	Xyfp-LSV41.03-G1010.20	20218	22962	-	AutoIPR: IPR000185:Protein translocase subunitSecA; IPR027417:P-loop containing nucleoside triphosphatehydrolase;
long-mer1446	Xyfp-LSV41.03-G1010	20799	20841	TGAGCATCTCTATCAGCGGCAAGTGTAAGCCCCATTCACTCTG	Xyfp-LSV41.03-G1010.20	Xyfp-LSV41.03-G1010.20	20218	22962	-	AutoIPR: IPR000185:Protein translocase subunitSecA; IPR027417:P-loop containing nucleoside triphosphatehydrolase;
long-mer1447	Xyfp-LSV41.03-G1010	21805	21847	CATACCGGACAGTTTTTTGTATATACGGAACAGGTTCTGGAAG	Xyfp-LSV41.03-G1010.20	Xyfp-LSV41.03-G1010.20	20218	22962	-	AutoIPR: IPR000185:Protein translocase subunitSecA; IPR027417:P-loop containing nucleoside triphosphatehydrolase;
long-mer1448	Xyfp-LSV41.03-G1010	23755	23797	TGCACCAAGTGCGTTAAGGCGATTAGCCTGAGCCTGTAACTCC	Xyfp-LSV41.03-G1010.21	Xyfp-LSV41.03-G1010.21	23110	24174	-	AutoIPR: IPR011055:Duplicated hybrid motif;IPR016047:Peptidase M23;
long-mer1449	Xyfp-LSV41.03-G1010	27331	27374	GCTATTACCCTTGCGAAAAAACTGGCTCTTTCCATCAACCGATT	Xyfp-LSV41.03-G1010.25	Xyfp-LSV41.03-G1010.25	27373	28608	-	AutoIPR: IPR020823:Cell division protein FtsA;
long-mer1450	Xyfp-LSV41.03-G1010	27532	27574	AGTGACATGCTGTGGAATGCCCACGCGCACCGGCATTTGCAAC	Xyfp-LSV41.03-G1010.25	Xyfp-LSV41.03-G1010.25	27373	28608	-	AutoIPR: IPR020823:Cell division protein FtsA;
long-mer1451	Xyfp-LSV41.03-G1010	27958	28000	CGTGGTACCAGCGCCAATATCGACCAATACCACACCCAACTCA	Xyfp-LSV41.03-G1010.25	Xyfp-LSV41.03-G1010.25	27373	28608	-	AutoIPR: IPR020823:Cell division protein FtsA;
long-mer1452	Xyfp-LSV41.03-G1010	28096	28132	GTTGGCCGCAGCGGACTGCGCACACACCACCAAATGC	Xyfp-LSV41.03-G1010.25	Xyfp-LSV41.03-G1010.25	27373	28608	-	AutoIPR: IPR020823:Cell division protein FtsA;
long-mer1453	Xyfp-LSV41.03-G1010	28336	28378	TTTACATTGCACATGATTCCCGGAAATTGAAGCGTATACCGAT	Xyfp-LSV41.03-G1010.25	Xyfp-LSV41.03-G1010.25	27373	28608	-	AutoIPR: IPR020823:Cell division protein FtsA;
long-mer1454	Xyfp-LSV41.03-G1010	29052	29088	ACTCTTAAGTCCTCCTGGCACCGGAAACAACCGCCCC	Xyfp-LSV41.03-G1010.26	Xyfp-LSV41.03-G1010.26	28605	29441	-	AutoIPR: IPR005548:Cell division proteinFtsQ/DivIB; IPR013685:Polypeptide-transport-associated,FtsQ-type;
long-mer1455	Xyfp-LSV41.03-G1010	29468	29510	CCAAAACACACCCACTACCGCGCTTCCAGCACCAAATGCACAG	Xyfp-LSV41.03-G1010.27	Xyfp-LSV41.03-G1010.27	29438	29551	-	
long-mer1456	Xyfp-LSV41.03-G1010	30050	30092	GGAAAACCCAGCATCTCAACCACCTGACGCACCTCAACAGCAG	Xyfp-LSV41.03-G1010.28	Xyfp-LSV41.03-G1010.28	29548	30510	-	AutoIPR: IPR005905:D-alanine--D-alanine ligase;IPR006284:Glutathione synthetase, prokaryotic;IPR013815:ATP-grasp fold, subdomain 1;
long-mer1457	Xyfp-LSV41.03-G1010	30451	30499	ACGACCAAACACCGCCGGATCTGTATAACGTGGAGACAATGAAAATATG	Xyfp-LSV41.03-G1010.28	Xyfp-LSV41.03-G1010.28	29548	30510	-	AutoIPR: IPR005905:D-alanine--D-alanine ligase;IPR006284:Glutathione synthetase, prokaryotic;IPR013815:ATP-grasp fold, subdomain 1;
long-mer1458	Xyfp-LSV41.03-G1010	30516	30558	AACGTCTCCAAAGACAAAACCTTCATGAGCAATCCGCTGCGCG	Xyfp-LSV41.03-G1010.29	Xyfp-LSV41.03-G1010.29	30513	31946	-	AutoIPR: IPR005757:Murein peptide ligase;IPR005758:UDP-N-acetylmuramate--L-alanine ligase;IPR016040:NAD(P)-binding domain;
long-mer1459	Xyfp-LSV41.03-G1010	30660	30702	AGGCTCACTGCGCCCCCGCGCACGGATCGCACGCGCCAGCGCC	Xyfp-LSV41.03-G1010.29	Xyfp-LSV41.03-G1010.29	30513	31946	-	AutoIPR: IPR005757:Murein peptide ligase;IPR005758:UDP-N-acetylmuramate--L-alanine ligase;IPR016040:NAD(P)-binding domain;
long-mer1460	Xyfp-LSV41.03-G1010	30763	30805	GCATCAACACTGCTCAACACCTCAGAAAACGCATCAAACTGAT	Xyfp-LSV41.03-G1010.29	Xyfp-LSV41.03-G1010.29	30513	31946	-	AutoIPR: IPR005757:Murein peptide ligase;IPR005758:UDP-N-acetylmuramate--L-alanine ligase;IPR016040:NAD(P)-binding domain;
long-mer1461	Xyfp-LSV41.03-G1010	31010	31052	CACGCCCAATCACCTCTGGCGACACACCCAACTGCCACCCGAC	Xyfp-LSV41.03-G1010.29	Xyfp-LSV41.03-G1010.29	30513	31946	-	AutoIPR: IPR005757:Murein peptide ligase;IPR005758:UDP-N-acetylmuramate--L-alanine ligase;IPR016040:NAD(P)-binding domain;
long-mer1462	Xyfp-LSV41.03-G1010	32371	32413	CACACCTGCGTATGCATAGGCGCCCTCCGTTTCAGCACGCAAC	Xyfp-LSV41.03-G1010.30	Xyfp-LSV41.03-G1010.30	32002	33105	-	AutoIPR:IPR006009:N-acetylglucosaminyltransferase, MurG;
long-mer1463	Xyfp-LSV41.03-G1010	32803	32845	ATACCGACGTAATACCCGCATAGCAGCAAAAATCGCAGGTAAC	Xyfp-LSV41.03-G1010.30	Xyfp-LSV41.03-G1010.30	32002	33105	-	AutoIPR:IPR006009:N-acetylglucosaminyltransferase, MurG;
long-mer1464	Xyfp-LSV41.03-G1010	35928	35970	CTGCGGCAACGGAATACCGGCGACCAACGCCATTGCTGCCGCT	Xyfp-LSV41.03-G1010.33	Xyfp-LSV41.03-G1010.33	35448	36854	-	AutoIPR:IPR005758:UDP-N-acetylmuramate--L-alanine ligase;IPR005863:UDP-N-acetylmuramoyl-tripeptide--D-alanyl-D-alanine ligase;
long-mer1465	Xyfp-LSV41.03-G1010	36451	36493	TAGACCACCGTACTACTCTGTACCGCAGCATGCTCCAAAATGG	Xyfp-LSV41.03-G1010.33	Xyfp-LSV41.03-G1010.33	35448	36854	-	AutoIPR:IPR005758:UDP-N-acetylmuramate--L-alanine ligase;IPR005863:UDP-N-acetylmuramoyl-tripeptide--D-alanyl-D-alanine ligase;
long-mer1466	Xyfp-LSV41.03-G1010	38340	38400	GGCGATCTCTCTGAATCGCAGGCGGCGATGGTGTCACCGCCGTAGGAATACCAGCGGCCAC	Xyfp-LSV41.03-G1010.35	Xyfp-LSV41.03-G1010.35	38335	40176	-	AutoIPR: IPR011927:Stage V sporulation proteinD; IPR012338:Beta-lactamase/transpeptidase-like;
long-mer1467	Xyfp-LSV41.03-G1010	39227	39269	GTATCAGGGGTCACCACACCCACTTGCAGCGCGGTCGCAACCG	Xyfp-LSV41.03-G1010.35	Xyfp-LSV41.03-G1010.35	38335	40176	-	AutoIPR: IPR011927:Stage V sporulation proteinD; IPR012338:Beta-lactamase/transpeptidase-like;
long-mer1468	Xyfp-LSV41.03-G1010	42169	42211	ATCTCATTTAAAGAAAAATTTGAGTAGGACTGACCCATTAGAT	Xyfp-LSV41.03-G1010.39	Xyfp-LSV41.03-G1010.39	42172	42396	-	
long-mer1469	Xyfp-LSV41.03-G1010	42636	42687	TGACACCACACAATGCGAAAATACTTTTAAATAGAGCGTTATCTATCCCTTA	NA
long-mer1470	Xyfp-LSV41.03-G1010	42739	42781	ATAGCATTCACCGCACATACCTCTTATATAAAATTAATCCTAA	NA
long-mer1471	Xyfp-LSV41.03-G1010	42912	42954	CGCGGTATTCCAATAGATGGAAACTTCATCTTCCTGCTTAAAA	Xyfp-LSV41.03-G1010.40	Xyfp-LSV41.03-G1010.40	42795	42962	-	
long-mer1472	Xyfp-LSV41.03-G1010	45144	45186	GTCTGAACTCGCCAATCGGGGAAAGGCACTTGGCCACGCAGGC	Xyfp-LSV41.03-G1010.43	Xyfp-LSV41.03-G1010.43	45077	45811	-	AutoIPR: IPR003358:tRNA (guanine-N-7)methyltransferase, Trmb type;IPR029063:S-adenosyl-L-methionine-dependentmethyltransferase;
long-mer1473	Xyfp-LSV41.03-G1010	48091	48123	AGCGGCCAAATTGTGTCCGGCGGCTTTATCGGC	Xyfp-LSV41.03-G1010.46	Xyfp-LSV41.03-G1010.46	46993	48786	+	AutoIPR: IPR017186:Lipase, autotransporterEstA;
long-mer1474	Xyfp-LSV41.03-G1010	49190	49232	GACTCCTACTGGGGGTCGCTCAAGGGTCAGGGTTTGACCGTAT	Xyfp-LSV41.03-G1010.48	Xyfp-LSV41.03-G1010.48	49209	49427	-	
long-mer1475	Xyfp-LSV41.03-G1010	49566	49602	ATGTCCGAAGATTACAGGGGGATAGTTCAATTTGGTG	NA
long-mer1476	Xyfp-LSV41.03-G1010	51112	51154	TCCTCGCTGGTCCTCATGCTTCGGTAAATCGACAAATCCTATC	Xyfp-LSV41.03-G1010.49	Xyfp-LSV41.03-G1010.49	50238	52331	+	AutoIPR: IPR002656:Acyltransferase 3;IPR013830:SGNH hydrolase-type esterase domain;
long-mer1477	Xyfp-LSV41.03-G1010	51367	51409	CATTCCTAAGCACACTAGGGGGAGTGGTTGGTTATGTTGGTTA	Xyfp-LSV41.03-G1010.49	Xyfp-LSV41.03-G1010.49	50238	52331	+	AutoIPR: IPR002656:Acyltransferase 3;IPR013830:SGNH hydrolase-type esterase domain;
long-mer1478	Xyfp-LSV41.03-G1010	51632	51674	AGGCATGCGTAATTTCCTCTCTGGAAGTACGGAGAATGTCATG	Xyfp-LSV41.03-G1010.49	Xyfp-LSV41.03-G1010.49	50238	52331	+	AutoIPR: IPR002656:Acyltransferase 3;IPR013830:SGNH hydrolase-type esterase domain;
long-mer1479	Xyfp-LSV41.03-G1010	52028	52070	GTTGGGTTTCGATCCAAAATCCTGTGTTGATTCTAGACCGGTA	Xyfp-LSV41.03-G1010.49	Xyfp-LSV41.03-G1010.49	50238	52331	+	AutoIPR: IPR002656:Acyltransferase 3;IPR013830:SGNH hydrolase-type esterase domain;
long-mer1480	Xyfp-LSV41.03-G1010	52109	52151	TAAGCATGATTTTGATGAGCGGAATAAAGAGTATCGTGAATTG	Xyfp-LSV41.03-G1010.49	Xyfp-LSV41.03-G1010.49	50238	52331	+	AutoIPR: IPR002656:Acyltransferase 3;IPR013830:SGNH hydrolase-type esterase domain;
long-mer1481	Xyfp-LSV41.03-G1010	52358	52400	ATGGTCCTCAACGTCTCGGAAAATGTCAGGGACCATTGAGAAC	NA
long-mer1482	Xyfp-LSV41.03-G1010	52434	52469	CGACATCAGGAGGTTGCTTCCCAAGCTACCGACGTG	NA
long-mer1483	Xyfp-LSV41.03-G1010	52584	52633	GCGCACCACATGCCCTGCCCTAGTCACCGCGCAGAACCTCCCCGTTGTAC	NA
long-mer1484	Xyfp-LSV41.03-G1010	53123	53214	GAGCATCACTCCTAGCAATCCTCTCCAACACCGGAACACGCGAGATCAACAACGCGAGAATAAAGTTAAGTAGCACCCCCAGAGCCACCGTA	Xyfp-LSV41.03-G1010.51	Xyfp-LSV41.03-G1010.51	53106	55472	-	AutoIPR: IPR004869:Membrane transport protein,MMPL domain;
long-mer1485	Xyfp-LSV41.03-G1010	53247	53292	GACAGCCAACAAAGCGAACACTACTAACGTCATCACACTGCACACC	Xyfp-LSV41.03-G1010.51	Xyfp-LSV41.03-G1010.51	53106	55472	-	AutoIPR: IPR004869:Membrane transport protein,MMPL domain;
long-mer1486	Xyfp-LSV41.03-G1010	53316	53358	TTGCTCGGCGCGATGATCACCAGCGTGTTCAAAGAACAACGCA	Xyfp-LSV41.03-G1010.51	Xyfp-LSV41.03-G1010.51	53106	55472	-	AutoIPR: IPR004869:Membrane transport protein,MMPL domain;
long-mer1487	Xyfp-LSV41.03-G1010	53369	53403	CCAACCCAGCCGCGAGAATCAACGCAATCAGGTGA	Xyfp-LSV41.03-G1010.51	Xyfp-LSV41.03-G1010.51	53106	55472	-	AutoIPR: IPR004869:Membrane transport protein,MMPL domain;
long-mer1488	Xyfp-LSV41.03-G1010	57024	57078	GCTCAGATAACACACAGAAGCACGACGTTCAGCCCCACGCACCACAAGAAAGTAC	Xyfp-LSV41.03-G1010.54	Xyfp-LSV41.03-G1010.54	56220	57200	-	AutoIPR: IPR014548:Predicted acyltransferase;
long-mer1489	Xyfp-LSV41.03-G1010	57362	57396	CCTGCCTTCGCGTCCCTGCAAAGCATGTAACACCT	Xyfp-LSV41.03-G1010.55	Xyfp-LSV41.03-G1010.55	57197	57484	-	AutoIPR: IPR029069:HotDog domain;
long-mer1490	Xyfp-LSV41.03-G1010	57531	57563	CACTCACACCATCCCCCCACATATCCAAGATGT	Xyfp-LSV41.03-G1010.56	Xyfp-LSV41.03-G1010.56	57534	57725	-	
long-mer1491	Xyfp-LSV41.03-G1010	57589	57631	CCAAACTCAAGATAAAGCGCCATTGGCAACACAATGCCGCGTC	Xyfp-LSV41.03-G1010.56	Xyfp-LSV41.03-G1010.56	57534	57725	-	
long-mer1492	Xyfp-LSV41.03-G1010	58122	58202	ACGACGCAAACTACCCCCGAACAACCAAGCAACCCCTCCCATGGATACCAGCGACGGCAGCGCCAACAGCAGCAACGCATG	Xyfp-LSV41.03-G1010.57	Xyfp-LSV41.03-G1010.57	57726	58466	-	
long-mer1493	Xyfp-LSV41.03-G1010	58229	58286	CCACCAACAGCAGCAACGCGAGACCACACGCCCAGAGGCGGCCACGTGCGATTGGCTT	Xyfp-LSV41.03-G1010.57	Xyfp-LSV41.03-G1010.57	57726	58466	-	
long-mer1494	Xyfp-LSV41.03-G1010	58314	58338	AACCGCCAGGACCGCCAGCCATGAC	Xyfp-LSV41.03-G1010.57	Xyfp-LSV41.03-G1010.57	57726	58466	-	
long-mer1495	Xyfp-LSV41.03-G1010	58349	58383	TATTGGCCCAGTGGGCCAACACCACATAAGCCAAC	Xyfp-LSV41.03-G1010.57	Xyfp-LSV41.03-G1010.57	57726	58466	-	
long-mer1496	Xyfp-LSV41.03-G1010	58406	58448	GCACCCACGTCGGGACAGATGCCTCTGAAACTGACTCAGGTTC	Xyfp-LSV41.03-G1010.57	Xyfp-LSV41.03-G1010.57	57726	58466	-	
long-mer1496	Xyfp-LSV41.03-G1010	58406	58448	GCACCCACGTCGGGACAGATGCCTCTGAAACTGACTCAGGTTC	Xyfp-LSV41.03-G1010.58	Xyfp-LSV41.03-G1010.58	58441	58710	-	AutoIPR: IPR009081:Acyl carrier protein-like;
long-mer1497	Xyfp-LSV41.03-G1010	58543	58585	CTTGGTAATCACCAGAGCCAACTCCAACGCGTCAATCGAATCC	Xyfp-LSV41.03-G1010.58	Xyfp-LSV41.03-G1010.58	58441	58710	-	AutoIPR: IPR009081:Acyl carrier protein-like;
long-mer1498	Xyfp-LSV41.03-G1010	58623	58665	CAATCTCCCCAGACTGGACATTCTCAAGATTGAGACTTTCCAC	Xyfp-LSV41.03-G1010.58	Xyfp-LSV41.03-G1010.58	58441	58710	-	AutoIPR: IPR009081:Acyl carrier protein-like;
long-mer1499	Xyfp-LSV41.03-G1010	58764	58806	CACGCGCAACTCCCCCGACCGTTTTTCCAAAGGGAGCATTCAG	NA
long-mer1500	Xyfp-LSV41.03-G1010	58847	58876	GCACACCATCACACCTTGTATGTACGCTGT	NA
long-mer1501	Xyfp-LSV41.03-G1010	59253	59295	AGTATGGCGCAGCAACACACCTACACACGTCGGGTGCAAAGAT	Xyfp-LSV41.03-G1010.59	Xyfp-LSV41.03-G1010.59	59134	60054	+	AutoIPR: IPR013813:EndoribonucleaseL-PSP/chorismate mutase-like;
long-mer1502	Xyfp-LSV41.03-G1010	59347	59389	GAGGAGAACACACAGCCCATCAATATCTGTAGTGAAGAACTCT	Xyfp-LSV41.03-G1010.59	Xyfp-LSV41.03-G1010.59	59134	60054	+	AutoIPR: IPR013813:EndoribonucleaseL-PSP/chorismate mutase-like;
long-mer1503	Xyfp-LSV41.03-G1010	59407	59449	TTCGTTGCTGGCAGCAGCACTGCCCATTTATTACGGATCTGGA	Xyfp-LSV41.03-G1010.59	Xyfp-LSV41.03-G1010.59	59134	60054	+	AutoIPR: IPR013813:EndoribonucleaseL-PSP/chorismate mutase-like;
long-mer1504	Xyfp-LSV41.03-G1010	62288	62330	TGTTCGCAGTGATCTTTGACCACTTTCCGTCTGTGACGGTGGC	Xyfp-LSV41.03-G1010.62	Xyfp-LSV41.03-G1010.62	62110	62772	+	AutoIPR: IPR025598:Domain of unknown functionDUF4341;
long-mer1505	Xyfp-LSV41.03-G1010	62364	62438	TTTGGTCGGTTTGGGCACTCGTATGGGCGCAGGTTGCACATCTTCGTCGGCATTGCCCGGCATTCGCCCCGTTCC	Xyfp-LSV41.03-G1010.62	Xyfp-LSV41.03-G1010.62	62110	62772	+	AutoIPR: IPR025598:Domain of unknown functionDUF4341;
long-mer1506	Xyfp-LSV41.03-G1010	63959	64001	TCTCAAGCTCACTCCCTTAAGTAAGGATAAGCAGCACATCCCC	NA
long-mer1507	Xyfp-LSV41.03-G1010	66071	66113	CAACAATATCAATACTGCCCCATATTGGTATTCACGCCGCATC	Xyfp-LSV41.03-G1010.66	Xyfp-LSV41.03-G1010.66	65150	66112	-	AutoIPR: IPR012467:Protein of unknown functionDUF1684;
long-mer1507	Xyfp-LSV41.03-G1010	66071	66113	CAACAATATCAATACTGCCCCATATTGGTATTCACGCCGCATC	Xyfp-LSV41.03-G1010.67	Xyfp-LSV41.03-G1010.67	66112	67971	-	AutoIPR: IPR002099:DNA mismatch repair proteinfamily;
long-mer1508	Xyfp-LSV41.03-G1010	67798	67840	GTCACGGATGCGGATCAAGCGTCCCCCTGCTGCTTCCAACTCA	Xyfp-LSV41.03-G1010.67	Xyfp-LSV41.03-G1010.67	66112	67971	-	AutoIPR: IPR002099:DNA mismatch repair proteinfamily;
long-mer1509	Xyfp-LSV41.03-G1010	68004	68032	AGCCATCCGATCTAAAACGATCAAACACT	NA
long-mer1510	Xyfp-LSV41.03-G1010	68078	68120	TAAGAATCGACAAATCACCATTAAGCAACTTAACGCGTGCTGG	Xyfp-LSV41.03-G1010.68	Xyfp-LSV41.03-G1010.68	68107	69729	-	AutoIPR: IPR002508:Cell wallhydrolase/autolysin, catalytic; IPR021731:AMIN domain;
long-mer1511	Xyfp-LSV41.03-G1010	68185	68227	AGGCGGCTGATTGGTGAAAAAAGTGATTACTCCCTCCAACACT	Xyfp-LSV41.03-G1010.68	Xyfp-LSV41.03-G1010.68	68107	69729	-	AutoIPR: IPR002508:Cell wallhydrolase/autolysin, catalytic; IPR021731:AMIN domain;
long-mer1512	Xyfp-LSV41.03-G1010	68536	68578	CGCCAACCAACGCGCACGCTGCGAGGAAGCACCCCTCGTCGAC	Xyfp-LSV41.03-G1010.68	Xyfp-LSV41.03-G1010.68	68107	69729	-	AutoIPR: IPR002508:Cell wallhydrolase/autolysin, catalytic; IPR021731:AMIN domain;
long-mer1513	Xyfp-LSV41.03-G1010	68635	68656	CGAAATAAAAATATCAGCCTTA	Xyfp-LSV41.03-G1010.68	Xyfp-LSV41.03-G1010.68	68107	69729	-	AutoIPR: IPR002508:Cell wallhydrolase/autolysin, catalytic; IPR021731:AMIN domain;
long-mer1514	Xyfp-LSV41.03-G1010	68913	68982	CGGGAGCCGTCGTCACCAATGGGGTGTCTTCTGCCGGGGTAGTTTTCAAATCCGCAACCGGCGAAACGGT	Xyfp-LSV41.03-G1010.68	Xyfp-LSV41.03-G1010.68	68107	69729	-	AutoIPR: IPR002508:Cell wallhydrolase/autolysin, catalytic; IPR021731:AMIN domain;
long-mer1515	Xyfp-LSV41.03-G1010	69003	69045	CAGCTCCCGTCGCAGCAGAGGGTGCAAGCGCAGACACAGGTGT	Xyfp-LSV41.03-G1010.68	Xyfp-LSV41.03-G1010.68	68107	69729	-	AutoIPR: IPR002508:Cell wallhydrolase/autolysin, catalytic; IPR021731:AMIN domain;
long-mer1516	Xyfp-LSV41.03-G1010	69119	69161	ACCCCATGCGTGGTCAACTCGGCCAATCCAAGAGCAACCGGCA	Xyfp-LSV41.03-G1010.68	Xyfp-LSV41.03-G1010.68	68107	69729	-	AutoIPR: IPR002508:Cell wallhydrolase/autolysin, catalytic; IPR021731:AMIN domain;
long-mer1517	Xyfp-LSV41.03-G1010	71577	71619	CATTGTTGCCAGTACCGCATGTCACCAGCACCTGACGGGCATC	Xyfp-LSV41.03-G1010.71	Xyfp-LSV41.03-G1010.71	70273	71763	-	AutoIPR: IPR000631:ATP-dependent(S)-NAD(P)H-hydrate dehydratase; IPR004443:YjeFN-terminal domain; IPR029056:Ribokinase-like;
long-mer1518	Xyfp-LSV41.03-G1010	72000	72042	GATGCTTAGAAGTGAAGACATATACACCCGAGCTGCTGGGACA	NA
long-mer1519	Xyfp-LSV41.03-G1010	72668	72710	GTGACATTTTCAGCGTGCTGACGCGGCGCTTTCCACTGGTCGA	Xyfp-LSV41.03-G1010.72	Xyfp-LSV41.03-G1010.72	72214	73548	+	AutoIPR: IPR003753:Exonuclease VII, largesubunit; IPR025824:OB-fold nucleic acid binding domain;
long-mer1520	Xyfp-LSV41.03-G1010	72755	72797	CACAAATCACCCATTTGCTGCACTGCGCAGACAGCAGCGGCCG	Xyfp-LSV41.03-G1010.72	Xyfp-LSV41.03-G1010.72	72214	73548	+	AutoIPR: IPR003753:Exonuclease VII, largesubunit; IPR025824:OB-fold nucleic acid binding domain;
long-mer1521	Xyfp-LSV41.03-G1010	72810	72840	TTTGATCGCACGCGGCGGCGGGTCACTTGAG	Xyfp-LSV41.03-G1010.72	Xyfp-LSV41.03-G1010.72	72214	73548	+	AutoIPR: IPR003753:Exonuclease VII, largesubunit; IPR025824:OB-fold nucleic acid binding domain;
long-mer1522	Xyfp-LSV41.03-G1010	72970	73052	ACGCCATCTGTTGCGGCTGAATTGCTGGTCCCTGACCAACGCGCACTGCGCCAGCACTTAGACCAGTTGCAGCAGCGCTTGCT	Xyfp-LSV41.03-G1010.72	Xyfp-LSV41.03-G1010.72	72214	73548	+	AutoIPR: IPR003753:Exonuclease VII, largesubunit; IPR025824:OB-fold nucleic acid binding domain;
long-mer1523	Xyfp-LSV41.03-G1010	73062	73104	GCAACACCGTCTGGACCAAGCGATCCAACGGGCCGACCAACTG	Xyfp-LSV41.03-G1010.72	Xyfp-LSV41.03-G1010.72	72214	73548	+	AutoIPR: IPR003753:Exonuclease VII, largesubunit; IPR025824:OB-fold nucleic acid binding domain;
long-mer1524	Xyfp-LSV41.03-G1010	73119	73161	GGCACGCAATCCTGAGATGCAGTTGCGTCTGTTGGCGCAACGC	Xyfp-LSV41.03-G1010.72	Xyfp-LSV41.03-G1010.72	72214	73548	+	AutoIPR: IPR003753:Exonuclease VII, largesubunit; IPR025824:OB-fold nucleic acid binding domain;
long-mer1525	Xyfp-LSV41.03-G1010	75414	75449	CATTTGGGGACCTCGAGTACCATCTTGCATCGCATC	Xyfp-LSV41.03-G1010.74	Xyfp-LSV41.03-G1010.74	74598	76463	-	AutoIPR: IPR016187:C-type lectin fold;
long-mer1526	Xyfp-LSV41.03-G1010	76367	76391	GGGGCGTCGGGGCGCATCCTGGCGA	Xyfp-LSV41.03-G1010.74	Xyfp-LSV41.03-G1010.74	74598	76463	-	AutoIPR: IPR016187:C-type lectin fold;
long-mer1527	Xyfp-LSV41.03-G1010	86028	86066	CATACTCACTCAACTCTAAAAACGCAATGTGGGAAGGAC	NA
long-mer1528	Xyfp-LSV41.03-G1010	86114	86147	ATAACCCGAGTAAAACAGATGCGATGTTATTTAT	NA
long-mer1529	Xyfp-LSV41.03-G1010	86221	86260	CATGCGTTATGCCGCAAGTATGCTTTTCGCCTTTTCAGCA	Xyfp-LSV41.03-G1010.84	Xyfp-LSV41.03-G1010.84	86227	86586	-	AutoIPR: IPR005813:Ribosomal protein L20;
long-mer1530	Xyfp-LSV41.03-G1010	86353	86388	ACGGCTGTAACTCAGCCCATTCATACGAGCCGCCGC	Xyfp-LSV41.03-G1010.84	Xyfp-LSV41.03-G1010.84	86227	86586	-	AutoIPR: IPR005813:Ribosomal protein L20;
long-mer1531	Xyfp-LSV41.03-G1010	86461	86503	CGCTTTGATAACAGCCTGCTTTGCAACGCGAAACACCTTGCGG	Xyfp-LSV41.03-G1010.84	Xyfp-LSV41.03-G1010.84	86227	86586	-	AutoIPR: IPR005813:Ribosomal protein L20;
long-mer1532	Xyfp-LSV41.03-G1010	86654	86696	CTGTTGCCGGAGGTTACGTTTTCGCTTAGTCGCTTTCTTAGTA	Xyfp-LSV41.03-G1010.85	Xyfp-LSV41.03-G1010.85	86597	86794	-	AutoIPR: IPR021137:Ribosomal protein L35;
long-mer1533	Xyfp-LSV41.03-G1010	86902	86997	TTAAAAGCCAAGGAGGGTTCCTAACTTCACCACATAGAAACCAGCTCCAAGAAGCTGATCTGCAAGAATGCCAGAAGATAAAACCTTTTGTAAATA	NA
long-mer1534	Xyfp-LSV41.03-G1010	87250	87292	CTTGATCTGGTAGTCACCCTCATCCGTGACCGGGCGGAACTTA	Xyfp-LSV41.03-G1010.86	Xyfp-LSV41.03-G1010.86	87040	87519	-	AutoIPR: IPR001288:Translation initiationfactor 3;
long-mer1535	Xyfp-LSV41.03-G1010	87550	87592	GTTGTCAGAGGTACTGATATTACAATCTCCAAGGAAATCAAAT	NA
long-mer1536	Xyfp-LSV41.03-G1010	90174	90220	ACCTTCCATTGTTATCCGGCCNNNNCCCGGCCGACCAGCCGCATTCA	NA
long-mer1537	Xyfp-LSV41.03-G1011	30	159	CGGGGACCGCCCACTATGAGGGGGAGGNTGTTGTGTTGCCAGGCCCCGCAGTTGCGGGGCCTGGTGTATGGCGCGATGGCGATACCAGCAGATGAATGTGGCTGATGACGTTGGCTACGGGATGGGGTTG	NA
long-mer1538	Xyfp-LSV41.03-G1011	186	223	ATGCAGTAGCGGCATTATTTTGATGTAAATCACATTTT	NA
long-mer1539	Xyfp-LSV41.03-G1011	253	276	GGCGGGCTGTGGTGTTGCAGGTGT	Xyfp-LSV41.03-G1011.2	Xyfp-LSV41.03-G1011.2	240	365	+	
long-mer1540	Xyfp-LSV41.03-G1011	281	390	AGAGGCTGGCACCGCGCTGTGTTGCCATGCCAAGGTGCTGCTCGCAACAGGCAGTGCCATCCCTCCATATCTAGTCAAGGATTAATGAAACGATGCAAGCACGCTCTTCT	Xyfp-LSV41.03-G1011.2	Xyfp-LSV41.03-G1011.2	240	365	+	
long-mer1540	Xyfp-LSV41.03-G1011	281	390	AGAGGCTGGCACCGCGCTGTGTTGCCATGCCAAGGTGCTGCTCGCAACAGGCAGTGCCATCCCTCCATATCTAGTCAAGGATTAATGAAACGATGCAAGCACGCTCTTCT	Xyfp-LSV41.03-G1011.3	Xyfp-LSV41.03-G1011.3	373	3960	+	AutoIPR: IPR016834:Uncharacterised conservedprotein UCP026306; IPR025202:Phospholipase D-like domain;IPR027417:P-loop containing nucleoside triphosphatehydrolase;
long-mer1541	Xyfp-LSV41.03-G1011	461	592	CTGATCCTTCAGAATTCCGGACGCTATCCAAGGCGCAGTTGGCAAGTGGCTATGTGGGCCGTGACATCATCGCTGCCTGTTTCAATAAAGAAGCCGAACAGGTCCAAACGATCGAAGTGGTGATCCGCCTCA	Xyfp-LSV41.03-G1011.3	Xyfp-LSV41.03-G1011.3	373	3960	+	AutoIPR: IPR016834:Uncharacterised conservedprotein UCP026306; IPR025202:Phospholipase D-like domain;IPR027417:P-loop containing nucleoside triphosphatehydrolase;
long-mer1542	Xyfp-LSV41.03-G1011	723	747	CTGTCGTGACATTTTGGAGCCGTTG	Xyfp-LSV41.03-G1011.3	Xyfp-LSV41.03-G1011.3	373	3960	+	AutoIPR: IPR016834:Uncharacterised conservedprotein UCP026306; IPR025202:Phospholipase D-like domain;IPR027417:P-loop containing nucleoside triphosphatehydrolase;
long-mer1543	Xyfp-LSV41.03-G1011	753	824	GGGACATTTCGCGATTGGCACAGTGTCGGATCAGGATGCGTTTCTGACAACGCAGCCGGTGCCTGGCATTGT	Xyfp-LSV41.03-G1011.3	Xyfp-LSV41.03-G1011.3	373	3960	+	AutoIPR: IPR016834:Uncharacterised conservedprotein UCP026306; IPR025202:Phospholipase D-like domain;IPR027417:P-loop containing nucleoside triphosphatehydrolase;
long-mer1544	Xyfp-LSV41.03-G1011	839	869	AAAATAATGCGGACTCATTGGAGGAGTCCAA	Xyfp-LSV41.03-G1011.3	Xyfp-LSV41.03-G1011.3	373	3960	+	AutoIPR: IPR016834:Uncharacterised conservedprotein UCP026306; IPR025202:Phospholipase D-like domain;IPR027417:P-loop containing nucleoside triphosphatehydrolase;
long-mer1545	Xyfp-LSV41.03-G1011	901	954	TTTCTAGCGGGTTGTGATCGGTTATTAGCGGAAGTCGGTGGTGGCTGGCCTGGC	Xyfp-LSV41.03-G1011.3	Xyfp-LSV41.03-G1011.3	373	3960	+	AutoIPR: IPR016834:Uncharacterised conservedprotein UCP026306; IPR025202:Phospholipase D-like domain;IPR027417:P-loop containing nucleoside triphosphatehydrolase;
long-mer1546	Xyfp-LSV41.03-G1011	1041	1083	CCATCTTTTGCTCGAAACAACACCACAGGTGCCGTTGTTTGAG	Xyfp-LSV41.03-G1011.3	Xyfp-LSV41.03-G1011.3	373	3960	+	AutoIPR: IPR016834:Uncharacterised conservedprotein UCP026306; IPR025202:Phospholipase D-like domain;IPR027417:P-loop containing nucleoside triphosphatehydrolase;
long-mer1547	Xyfp-LSV41.03-G1011	1260	1341	GGGCACTGGAAAAACCACACTCGTGTTATCGGTGGTAGCGTCGTTATGGGCGCATGCGGCACTGGCAGAGGGGGAGCCGCCG	Xyfp-LSV41.03-G1011.3	Xyfp-LSV41.03-G1011.3	373	3960	+	AutoIPR: IPR016834:Uncharacterised conservedprotein UCP026306; IPR025202:Phospholipase D-like domain;IPR027417:P-loop containing nucleoside triphosphatehydrolase;
long-mer1548	Xyfp-LSV41.03-G1011	1383	1491	TATCATTGATGCGTTTGGGGAAAGTTTTGCAAAGGGAGAGGGTCCTTTTGCAGGGCGTTGGCTGCCCAAGATCAAGAGTTTTGGTGCGTTATTAGGCTCAGCCGACAAA	Xyfp-LSV41.03-G1011.3	Xyfp-LSV41.03-G1011.3	373	3960	+	AutoIPR: IPR016834:Uncharacterised conservedprotein UCP026306; IPR025202:Phospholipase D-like domain;IPR027417:P-loop containing nucleoside triphosphatehydrolase;
long-mer1549	Xyfp-LSV41.03-G1011	1532	1574	TTAATGCGGTGGAATCAGCCGACTACATCGCTGAGGCAGAACA	Xyfp-LSV41.03-G1011.3	Xyfp-LSV41.03-G1011.3	373	3960	+	AutoIPR: IPR016834:Uncharacterised conservedprotein UCP026306; IPR025202:Phospholipase D-like domain;IPR027417:P-loop containing nucleoside triphosphatehydrolase;
long-mer1550	Xyfp-LSV41.03-G1011	1593	1635	GGCGGCGGCATTTCCAGAAATGCCGCAGGCGTCGTTCAATGTC	Xyfp-LSV41.03-G1011.3	Xyfp-LSV41.03-G1011.3	373	3960	+	AutoIPR: IPR016834:Uncharacterised conservedprotein UCP026306; IPR025202:Phospholipase D-like domain;IPR027417:P-loop containing nucleoside triphosphatehydrolase;
long-mer1551	Xyfp-LSV41.03-G1011	1637	1660	AGGGTGTCACCGCGGCATTGCTGG	Xyfp-LSV41.03-G1011.3	Xyfp-LSV41.03-G1011.3	373	3960	+	AutoIPR: IPR016834:Uncharacterised conservedprotein UCP026306; IPR025202:Phospholipase D-like domain;IPR027417:P-loop containing nucleoside triphosphatehydrolase;
long-mer1552	Xyfp-LSV41.03-G1011	1672	1728	AAGGAGGCGGCAACACTGGCCACCATTGAGCAGGCATGGTCAGGCTTGAATGATGCG	Xyfp-LSV41.03-G1011.3	Xyfp-LSV41.03-G1011.3	373	3960	+	AutoIPR: IPR016834:Uncharacterised conservedprotein UCP026306; IPR025202:Phospholipase D-like domain;IPR027417:P-loop containing nucleoside triphosphatehydrolase;
long-mer1553	Xyfp-LSV41.03-G1011	1748	1863	AGTTGGGGGAGAGGCCCGCTGCGACGATGGCGCAACGCCGCACCCAACAGGACGCAGCGCAGGCGGAGAAGCAGCTCATTGAGACGCTCATCACACAGTGGGAGCGCTATGGTGCG	Xyfp-LSV41.03-G1011.3	Xyfp-LSV41.03-G1011.3	373	3960	+	AutoIPR: IPR016834:Uncharacterised conservedprotein UCP026306; IPR025202:Phospholipase D-like domain;IPR027417:P-loop containing nucleoside triphosphatehydrolase;
long-mer1554	Xyfp-LSV41.03-G1011	1914	1951	AAAGCGGATGCGGTTGATCCGGGTGTTTTTGAACTCCA	Xyfp-LSV41.03-G1011.3	Xyfp-LSV41.03-G1011.3	373	3960	+	AutoIPR: IPR016834:Uncharacterised conservedprotein UCP026306; IPR025202:Phospholipase D-like domain;IPR027417:P-loop containing nucleoside triphosphatehydrolase;
long-mer1555	Xyfp-LSV41.03-G1011	1963	1984	CATTACCCAACACAGACGTGGA	Xyfp-LSV41.03-G1011.3	Xyfp-LSV41.03-G1011.3	373	3960	+	AutoIPR: IPR016834:Uncharacterised conservedprotein UCP026306; IPR025202:Phospholipase D-like domain;IPR027417:P-loop containing nucleoside triphosphatehydrolase;
long-mer1556	Xyfp-LSV41.03-G1011	2068	2101	AAACGCGGTGAAGAGGTGCTGGATGCGGAGCAGT	Xyfp-LSV41.03-G1011.3	Xyfp-LSV41.03-G1011.3	373	3960	+	AutoIPR: IPR016834:Uncharacterised conservedprotein UCP026306; IPR025202:Phospholipase D-like domain;IPR027417:P-loop containing nucleoside triphosphatehydrolase;
long-mer1557	Xyfp-LSV41.03-G1011	2606	2648	ATATTGGTAACCTGCATGCTGTTGAGCTGCTGGGGAAGGAGGA	Xyfp-LSV41.03-G1011.3	Xyfp-LSV41.03-G1011.3	373	3960	+	AutoIPR: IPR016834:Uncharacterised conservedprotein UCP026306; IPR025202:Phospholipase D-like domain;IPR027417:P-loop containing nucleoside triphosphatehydrolase;
long-mer1558	Xyfp-LSV41.03-G1011	2650	2686	GATGCCTACGAGCGGGTTTGTCAGTCTGGAAGATCCG	Xyfp-LSV41.03-G1011.3	Xyfp-LSV41.03-G1011.3	373	3960	+	AutoIPR: IPR016834:Uncharacterised conservedprotein UCP026306; IPR025202:Phospholipase D-like domain;IPR027417:P-loop containing nucleoside triphosphatehydrolase;
long-mer1559	Xyfp-LSV41.03-G1011	2930	2962	GATATCTGCACATCGACGGTCTCTGCCAGAAAA	Xyfp-LSV41.03-G1011.3	Xyfp-LSV41.03-G1011.3	373	3960	+	AutoIPR: IPR016834:Uncharacterised conservedprotein UCP026306; IPR025202:Phospholipase D-like domain;IPR027417:P-loop containing nucleoside triphosphatehydrolase;
long-mer1560	Xyfp-LSV41.03-G1011	3249	3275	TGGCGATTTTATCGACCAGCGTACAAG	Xyfp-LSV41.03-G1011.3	Xyfp-LSV41.03-G1011.3	373	3960	+	AutoIPR: IPR016834:Uncharacterised conservedprotein UCP026306; IPR025202:Phospholipase D-like domain;IPR027417:P-loop containing nucleoside triphosphatehydrolase;
long-mer1561	Xyfp-LSV41.03-G1011	3360	3382	CGCGCCGCGTGGCCTGTTGGCGC	Xyfp-LSV41.03-G1011.3	Xyfp-LSV41.03-G1011.3	373	3960	+	AutoIPR: IPR016834:Uncharacterised conservedprotein UCP026306; IPR025202:Phospholipase D-like domain;IPR027417:P-loop containing nucleoside triphosphatehydrolase;
long-mer1562	Xyfp-LSV41.03-G1011	3445	3487	CAACAGGTCAGCACGGAGGTGGAGGTACTGCAGGACGCCAACG	Xyfp-LSV41.03-G1011.3	Xyfp-LSV41.03-G1011.3	373	3960	+	AutoIPR: IPR016834:Uncharacterised conservedprotein UCP026306; IPR025202:Phospholipase D-like domain;IPR027417:P-loop containing nucleoside triphosphatehydrolase;
long-mer1563	Xyfp-LSV41.03-G1011	3652	3694	TTGAACACCGACGATAAGAAACACACAAAGAAGATAGTTAAAG	Xyfp-LSV41.03-G1011.3	Xyfp-LSV41.03-G1011.3	373	3960	+	AutoIPR: IPR016834:Uncharacterised conservedprotein UCP026306; IPR025202:Phospholipase D-like domain;IPR027417:P-loop containing nucleoside triphosphatehydrolase;
long-mer1564	Xyfp-LSV41.03-G1011	3877	3924	GGGCTTGCAGATGAGAGGCAAGCCAGACTTGACAGTTTACGGCAGCGA	Xyfp-LSV41.03-G1011.3	Xyfp-LSV41.03-G1011.3	373	3960	+	AutoIPR: IPR016834:Uncharacterised conservedprotein UCP026306; IPR025202:Phospholipase D-like domain;IPR027417:P-loop containing nucleoside triphosphatehydrolase;
long-mer1565	Xyfp-LSV41.03-G1011	3943	7024	CAAGTCGGCCAGGCATGATGAAGTGGTATTGCGGAATCATTAGATTTCGTGGGTTACTGAACGACTCCTCTCCTGATCACTCGTAACCTTGCGCCCACAGTCTGACACGCCGTGGGCGTTTTCTTCTGCGGCCATCGGTCAGCCGCCCTCCCTCCCCCTGGGCAATGTAGCCATTCAGCACCACGGCGCCGGCCTTTCCCTCCACCCATCGGCTGGTGCTTCCGCCTACTTGCTCAAGTCGTCCATGCAAGAGCAGATCTGCGGCGAATTGATGCAGGTGAATGCGGGGCCGCCATCTTAACGATACTAGGCGAGCGTCCCGCAACAAAGTCAGGCGCAGAAACGCGGCCACCTCCTAGGCGGTGGCGAGCGCCTTTTCATAGAGCATCAACTCAGATACCAACACTTCGATCTTGCCCAGGTGAGCCATGGAGACTTTGTCTAGGCCAGGGTTGTTTAGCCCCACCAGGGTCGACGCACCCGGACACGGTACGGGCCACCTGCTGAGACCAGGCGTGGTTGCGACCGGAGTGACAACTCGGCTCGCCATTGGTGCGGAAACCATTCTGGAAAACATTCTGTCAAATAGGCGCGAAATGAACGCCAAAATTACCCTCTACGATGCGTAGCACCCTCGCATTGGCGCCCCAATTTCCTAGGCAGAAAATACAGCGTCAGTGTGCTGTAGCTCCGATATAAGCAAGAAAATCGAGAGCCGCAGCTTTATCTTCAAACGAGGCCTCGACGCGGTCGCTGTTCGAGTAACGCACGATAATTTCGTATTTCCTGAACTCTCTCCTTTCCGCTTTATTTTGATCATGCTCGGCAAGGAATTGCTTAGCAGCATCAACGGATTCGAACGAGTTTTCTGCGCCATGCAGGGGAACAACGATAATGCGCAACACCACCCTGTCAATGGCCTTTTTTAAATTGTCGAAAAACCCTTGAAGCTGAGTTGCGTTGCTCTTTATCAAGCGCTCTTTAAGCGCATCCCGCTCGCTATCCTTCAATTCTTCGATCTGCTTTACCGCTTGATCGAATTCCTCGTCGGGGGTGTTTTCATCGAAACGTGCATCGACCCCAGCGAAGGAGAATGCCTCAATGATGGATTCATATGGCATGAGGATAGTTTCAAAGCCGCAGCTTCGCATCTGCGCCAAAGAGTCTCTCGTAAAAACGCCAGCGAGGATTGCACCAAGGAACGGTTTATCCCAGTGATGCTTTTCCGCAATTGGCATCACTGCACCTTGAATTTCCTGAGCTTTGGCGCGGGAGTGCTTCGTATAGCGGCGCCATGCTGCTTCAATGAACGCCACAGGGCGACCAATAACATTGTCGGTACCACCCGATTCAATGACAAAGTCTAGATCGTGATAATTGTCGTAACGGTCCTGCCAACTAACTTTTGATCCTGTACGGGCAACCCGCTTTCCCTTCTTGTCTAAATACAGGCCACGGTCGTCACAGTATTTTTGGAGCTCTGGGAGAACAATTTCTTCGAGAAGGTCCCCAATGATTTGCCCAAATCGATGGGCAGGAGATTTCGCCACGATTAACCCTCAATCCACAAATGACCTTCATGCAAAGGCACAGTGTGCTTTCGATTCTTCCACTTCGTGTTTCGATCACGAAGTTTTTCAAAAGAGTAGGATTTGAACCCAGAAGCAACCGCAAGCCGTCCTAACCAGTCGTCCACCGGCACATGAACGCCATAGGGCGCAGAGTCACCTACGACGAAGCACATCCGCGCACCATCACAGCAGGCTTTGCGAAGCGCAGCGAACGTAGCAGCCATGTCGTAGAAATAAGCGGCGACCATCGTGTGATATGTTTTTTTGCCACCTTTGCCCAAACGCACCTCTGCCAACTCATTGCACACATCAGCAATTTCCCCTTGAATTGCAGAGAGACTCGAGTGCGCAAGTAGTTTCACAAAGTCAACGCGATCGGCTGCTGCATGTTGGGAGCAGGAGCGAACGATGTGTTGGCGAACAACGCGTTGCAGGTCACTCCAACCCGTAATCTCCCCCCAAAACATCATCTCTAGACGAGTGGCGTCCGCATAGTCATAGTTGTTCACATAAGGCGGAGACGTGACGACTAGATTAACGGAGCCTAGTGCGATCGGGATTTTTTCGCTGCGTGAGTCATGAGCAAAAATACGCGCAGAGCCATTCCATTTTTTTTCTTGGGCGACACGCATGTCGGTCACCACTTGCTCAACCTTCGCATCAAAAGCTACCAATGGCTCTAGAACCTTAGCTTTAGATTTATTAGGGAGAACGTACTGCCATTGAGCAGTTCCGACACCACTGCAGGCACGAAGAATGCCCGTAATTACGAGCCATACGAGACGAATTGAAGCGGGGTCAAGCAATTTTCTTGATTCCAATGTGAACCCATTCCTCAGTGCAAAAAGCTGAGCGAGGGCATCAGATGAATAGCATTTTTGAAGGAGCTCAGGCGCATTCCTCGCTTCTGCAGTGAGTGTTTCCCATTCTTGATGGTACTTGCGCACCGCCTGAGTAGCTGCAAAAAAAGCATCAACATCAGTGGACCAAGCCAGCTTGGCTTCGGCAATACGCTGAACAAACGGGTGACTCTCAAAGCCATACGCCATTGCGCCGCAGCTCTCCGCTGCAAGTAGGGTTGTGCCTGATCCCGCGAAGGGGTCGAGTACTGTGCAGCTTTTACCGCCGTGGCCCTTAACCAACGCTTCAACACATTCGGCGGAGAATCCTGCGGAGTAGCGAAACCAGCGGTGAATTGGCAGCCGCATGTTGTCAGTAAAAGTGCCTGATCGGGCAGCTTGCAGATCCCTGGCCTTCGGCTTTACAGGGGACTTGGAGGGAGTAGTTGTAGTATCAAGTAGCAAAAGAGGCCTCAGAGATCGCGAGCTGATAGATAGTAGCTTGGATTCGCCCACCTAGCAGAGAATCAAGCTCCGCCTCTACAGCTGGCTGACATAGCAATAAGAGGGCGCAAAGCGTGGGACTATGGCCTCGTTCTAGTGGTGAAAACGCAGAAAGCCACCCTTTTGGAACGGCCTTCTGCGTTGAAATGGTGCCGGAGATAGGAGTCG	Xyfp-LSV41.03-G1011.4	Xyfp-LSV41.03-G1011.4	4371	4571	+	
long-mer1565	Xyfp-LSV41.03-G1011	3943	7024	CAAGTCGGCCAGGCATGATGAAGTGGTATTGCGGAATCATTAGATTTCGTGGGTTACTGAACGACTCCTCTCCTGATCACTCGTAACCTTGCGCCCACAGTCTGACACGCCGTGGGCGTTTTCTTCTGCGGCCATCGGTCAGCCGCCCTCCCTCCCCCTGGGCAATGTAGCCATTCAGCACCACGGCGCCGGCCTTTCCCTCCACCCATCGGCTGGTGCTTCCGCCTACTTGCTCAAGTCGTCCATGCAAGAGCAGATCTGCGGCGAATTGATGCAGGTGAATGCGGGGCCGCCATCTTAACGATACTAGGCGAGCGTCCCGCAACAAAGTCAGGCGCAGAAACGCGGCCACCTCCTAGGCGGTGGCGAGCGCCTTTTCATAGAGCATCAACTCAGATACCAACACTTCGATCTTGCCCAGGTGAGCCATGGAGACTTTGTCTAGGCCAGGGTTGTTTAGCCCCACCAGGGTCGACGCACCCGGACACGGTACGGGCCACCTGCTGAGACCAGGCGTGGTTGCGACCGGAGTGACAACTCGGCTCGCCATTGGTGCGGAAACCATTCTGGAAAACATTCTGTCAAATAGGCGCGAAATGAACGCCAAAATTACCCTCTACGATGCGTAGCACCCTCGCATTGGCGCCCCAATTTCCTAGGCAGAAAATACAGCGTCAGTGTGCTGTAGCTCCGATATAAGCAAGAAAATCGAGAGCCGCAGCTTTATCTTCAAACGAGGCCTCGACGCGGTCGCTGTTCGAGTAACGCACGATAATTTCGTATTTCCTGAACTCTCTCCTTTCCGCTTTATTTTGATCATGCTCGGCAAGGAATTGCTTAGCAGCATCAACGGATTCGAACGAGTTTTCTGCGCCATGCAGGGGAACAACGATAATGCGCAACACCACCCTGTCAATGGCCTTTTTTAAATTGTCGAAAAACCCTTGAAGCTGAGTTGCGTTGCTCTTTATCAAGCGCTCTTTAAGCGCATCCCGCTCGCTATCCTTCAATTCTTCGATCTGCTTTACCGCTTGATCGAATTCCTCGTCGGGGGTGTTTTCATCGAAACGTGCATCGACCCCAGCGAAGGAGAATGCCTCAATGATGGATTCATATGGCATGAGGATAGTTTCAAAGCCGCAGCTTCGCATCTGCGCCAAAGAGTCTCTCGTAAAAACGCCAGCGAGGATTGCACCAAGGAACGGTTTATCCCAGTGATGCTTTTCCGCAATTGGCATCACTGCACCTTGAATTTCCTGAGCTTTGGCGCGGGAGTGCTTCGTATAGCGGCGCCATGCTGCTTCAATGAACGCCACAGGGCGACCAATAACATTGTCGGTACCACCCGATTCAATGACAAAGTCTAGATCGTGATAATTGTCGTAACGGTCCTGCCAACTAACTTTTGATCCTGTACGGGCAACCCGCTTTCCCTTCTTGTCTAAATACAGGCCACGGTCGTCACAGTATTTTTGGAGCTCTGGGAGAACAATTTCTTCGAGAAGGTCCCCAATGATTTGCCCAAATCGATGGGCAGGAGATTTCGCCACGATTAACCCTCAATCCACAAATGACCTTCATGCAAAGGCACAGTGTGCTTTCGATTCTTCCACTTCGTGTTTCGATCACGAAGTTTTTCAAAAGAGTAGGATTTGAACCCAGAAGCAACCGCAAGCCGTCCTAACCAGTCGTCCACCGGCACATGAACGCCATAGGGCGCAGAGTCACCTACGACGAAGCACATCCGCGCACCATCACAGCAGGCTTTGCGAAGCGCAGCGAACGTAGCAGCCATGTCGTAGAAATAAGCGGCGACCATCGTGTGATATGTTTTTTTGCCACCTTTGCCCAAACGCACCTCTGCCAACTCATTGCACACATCAGCAATTTCCCCTTGAATTGCAGAGAGACTCGAGTGCGCAAGTAGTTTCACAAAGTCAACGCGATCGGCTGCTGCATGTTGGGAGCAGGAGCGAACGATGTGTTGGCGAACAACGCGTTGCAGGTCACTCCAACCCGTAATCTCCCCCCAAAACATCATCTCTAGACGAGTGGCGTCCGCATAGTCATAGTTGTTCACATAAGGCGGAGACGTGACGACTAGATTAACGGAGCCTAGTGCGATCGGGATTTTTTCGCTGCGTGAGTCATGAGCAAAAATACGCGCAGAGCCATTCCATTTTTTTTCTTGGGCGACACGCATGTCGGTCACCACTTGCTCAACCTTCGCATCAAAAGCTACCAATGGCTCTAGAACCTTAGCTTTAGATTTATTAGGGAGAACGTACTGCCATTGAGCAGTTCCGACACCACTGCAGGCACGAAGAATGCCCGTAATTACGAGCCATACGAGACGAATTGAAGCGGGGTCAAGCAATTTTCTTGATTCCAATGTGAACCCATTCCTCAGTGCAAAAAGCTGAGCGAGGGCATCAGATGAATAGCATTTTTGAAGGAGCTCAGGCGCATTCCTCGCTTCTGCAGTGAGTGTTTCCCATTCTTGATGGTACTTGCGCACCGCCTGAGTAGCTGCAAAAAAAGCATCAACATCAGTGGACCAAGCCAGCTTGGCTTCGGCAATACGCTGAACAAACGGGTGACTCTCAAAGCCATACGCCATTGCGCCGCAGCTCTCCGCTGCAAGTAGGGTTGTGCCTGATCCCGCGAAGGGGTCGAGTACTGTGCAGCTTTTACCGCCGTGGCCCTTAACCAACGCTTCAACACATTCGGCGGAGAATCCTGCGGAGTAGCGAAACCAGCGGTGAATTGGCAGCCGCATGTTGTCAGTAAAAGTGCCTGATCGGGCAGCTTGCAGATCCCTGGCCTTCGGCTTTACAGGGGACTTGGAGGGAGTAGTTGTAGTATCAAGTAGCAAAAGAGGCCTCAGAGATCGCGAGCTGATAGATAGTAGCTTGGATTCGCCCACCTAGCAGAGAATCAAGCTCCGCCTCTACAGCTGGCTGACATAGCAATAAGAGGGCGCAAAGCGTGGGACTATGGCCTCGTTCTAGTGGTGAAAACGCAGAAAGCCACCCTTTTGGAACGGCCTTCTGCGTTGAAATGGTGCCGGAGATAGGAGTCG	Xyfp-LSV41.03-G1011.5	Xyfp-LSV41.03-G1011.5	4617	5492	-	
long-mer1565	Xyfp-LSV41.03-G1011	3943	7024	CAAGTCGGCCAGGCATGATGAAGTGGTATTGCGGAATCATTAGATTTCGTGGGTTACTGAACGACTCCTCTCCTGATCACTCGTAACCTTGCGCCCACAGTCTGACACGCCGTGGGCGTTTTCTTCTGCGGCCATCGGTCAGCCGCCCTCCCTCCCCCTGGGCAATGTAGCCATTCAGCACCACGGCGCCGGCCTTTCCCTCCACCCATCGGCTGGTGCTTCCGCCTACTTGCTCAAGTCGTCCATGCAAGAGCAGATCTGCGGCGAATTGATGCAGGTGAATGCGGGGCCGCCATCTTAACGATACTAGGCGAGCGTCCCGCAACAAAGTCAGGCGCAGAAACGCGGCCACCTCCTAGGCGGTGGCGAGCGCCTTTTCATAGAGCATCAACTCAGATACCAACACTTCGATCTTGCCCAGGTGAGCCATGGAGACTTTGTCTAGGCCAGGGTTGTTTAGCCCCACCAGGGTCGACGCACCCGGACACGGTACGGGCCACCTGCTGAGACCAGGCGTGGTTGCGACCGGAGTGACAACTCGGCTCGCCATTGGTGCGGAAACCATTCTGGAAAACATTCTGTCAAATAGGCGCGAAATGAACGCCAAAATTACCCTCTACGATGCGTAGCACCCTCGCATTGGCGCCCCAATTTCCTAGGCAGAAAATACAGCGTCAGTGTGCTGTAGCTCCGATATAAGCAAGAAAATCGAGAGCCGCAGCTTTATCTTCAAACGAGGCCTCGACGCGGTCGCTGTTCGAGTAACGCACGATAATTTCGTATTTCCTGAACTCTCTCCTTTCCGCTTTATTTTGATCATGCTCGGCAAGGAATTGCTTAGCAGCATCAACGGATTCGAACGAGTTTTCTGCGCCATGCAGGGGAACAACGATAATGCGCAACACCACCCTGTCAATGGCCTTTTTTAAATTGTCGAAAAACCCTTGAAGCTGAGTTGCGTTGCTCTTTATCAAGCGCTCTTTAAGCGCATCCCGCTCGCTATCCTTCAATTCTTCGATCTGCTTTACCGCTTGATCGAATTCCTCGTCGGGGGTGTTTTCATCGAAACGTGCATCGACCCCAGCGAAGGAGAATGCCTCAATGATGGATTCATATGGCATGAGGATAGTTTCAAAGCCGCAGCTTCGCATCTGCGCCAAAGAGTCTCTCGTAAAAACGCCAGCGAGGATTGCACCAAGGAACGGTTTATCCCAGTGATGCTTTTCCGCAATTGGCATCACTGCACCTTGAATTTCCTGAGCTTTGGCGCGGGAGTGCTTCGTATAGCGGCGCCATGCTGCTTCAATGAACGCCACAGGGCGACCAATAACATTGTCGGTACCACCCGATTCAATGACAAAGTCTAGATCGTGATAATTGTCGTAACGGTCCTGCCAACTAACTTTTGATCCTGTACGGGCAACCCGCTTTCCCTTCTTGTCTAAATACAGGCCACGGTCGTCACAGTATTTTTGGAGCTCTGGGAGAACAATTTCTTCGAGAAGGTCCCCAATGATTTGCCCAAATCGATGGGCAGGAGATTTCGCCACGATTAACCCTCAATCCACAAATGACCTTCATGCAAAGGCACAGTGTGCTTTCGATTCTTCCACTTCGTGTTTCGATCACGAAGTTTTTCAAAAGAGTAGGATTTGAACCCAGAAGCAACCGCAAGCCGTCCTAACCAGTCGTCCACCGGCACATGAACGCCATAGGGCGCAGAGTCACCTACGACGAAGCACATCCGCGCACCATCACAGCAGGCTTTGCGAAGCGCAGCGAACGTAGCAGCCATGTCGTAGAAATAAGCGGCGACCATCGTGTGATATGTTTTTTTGCCACCTTTGCCCAAACGCACCTCTGCCAACTCATTGCACACATCAGCAATTTCCCCTTGAATTGCAGAGAGACTCGAGTGCGCAAGTAGTTTCACAAAGTCAACGCGATCGGCTGCTGCATGTTGGGAGCAGGAGCGAACGATGTGTTGGCGAACAACGCGTTGCAGGTCACTCCAACCCGTAATCTCCCCCCAAAACATCATCTCTAGACGAGTGGCGTCCGCATAGTCATAGTTGTTCACATAAGGCGGAGACGTGACGACTAGATTAACGGAGCCTAGTGCGATCGGGATTTTTTCGCTGCGTGAGTCATGAGCAAAAATACGCGCAGAGCCATTCCATTTTTTTTCTTGGGCGACACGCATGTCGGTCACCACTTGCTCAACCTTCGCATCAAAAGCTACCAATGGCTCTAGAACCTTAGCTTTAGATTTATTAGGGAGAACGTACTGCCATTGAGCAGTTCCGACACCACTGCAGGCACGAAGAATGCCCGTAATTACGAGCCATACGAGACGAATTGAAGCGGGGTCAAGCAATTTTCTTGATTCCAATGTGAACCCATTCCTCAGTGCAAAAAGCTGAGCGAGGGCATCAGATGAATAGCATTTTTGAAGGAGCTCAGGCGCATTCCTCGCTTCTGCAGTGAGTGTTTCCCATTCTTGATGGTACTTGCGCACCGCCTGAGTAGCTGCAAAAAAAGCATCAACATCAGTGGACCAAGCCAGCTTGGCTTCGGCAATACGCTGAACAAACGGGTGACTCTCAAAGCCATACGCCATTGCGCCGCAGCTCTCCGCTGCAAGTAGGGTTGTGCCTGATCCCGCGAAGGGGTCGAGTACTGTGCAGCTTTTACCGCCGTGGCCCTTAACCAACGCTTCAACACATTCGGCGGAGAATCCTGCGGAGTAGCGAAACCAGCGGTGAATTGGCAGCCGCATGTTGTCAGTAAAAGTGCCTGATCGGGCAGCTTGCAGATCCCTGGCCTTCGGCTTTACAGGGGACTTGGAGGGAGTAGTTGTAGTATCAAGTAGCAAAAGAGGCCTCAGAGATCGCGAGCTGATAGATAGTAGCTTGGATTCGCCCACCTAGCAGAGAATCAAGCTCCGCCTCTACAGCTGGCTGACATAGCAATAAGAGGGCGCAAAGCGTGGGACTATGGCCTCGTTCTAGTGGTGAAAACGCAGAAAGCCACCCTTTTGGAACGGCCTTCTGCGTTGAAATGGTGCCGGAGATAGGAGTCG	Xyfp-LSV41.03-G1011.3	Xyfp-LSV41.03-G1011.3	373	3960	+	AutoIPR: IPR016834:Uncharacterised conservedprotein UCP026306; IPR025202:Phospholipase D-like domain;IPR027417:P-loop containing nucleoside triphosphatehydrolase;
long-mer1565	Xyfp-LSV41.03-G1011	3943	7024	CAAGTCGGCCAGGCATGATGAAGTGGTATTGCGGAATCATTAGATTTCGTGGGTTACTGAACGACTCCTCTCCTGATCACTCGTAACCTTGCGCCCACAGTCTGACACGCCGTGGGCGTTTTCTTCTGCGGCCATCGGTCAGCCGCCCTCCCTCCCCCTGGGCAATGTAGCCATTCAGCACCACGGCGCCGGCCTTTCCCTCCACCCATCGGCTGGTGCTTCCGCCTACTTGCTCAAGTCGTCCATGCAAGAGCAGATCTGCGGCGAATTGATGCAGGTGAATGCGGGGCCGCCATCTTAACGATACTAGGCGAGCGTCCCGCAACAAAGTCAGGCGCAGAAACGCGGCCACCTCCTAGGCGGTGGCGAGCGCCTTTTCATAGAGCATCAACTCAGATACCAACACTTCGATCTTGCCCAGGTGAGCCATGGAGACTTTGTCTAGGCCAGGGTTGTTTAGCCCCACCAGGGTCGACGCACCCGGACACGGTACGGGCCACCTGCTGAGACCAGGCGTGGTTGCGACCGGAGTGACAACTCGGCTCGCCATTGGTGCGGAAACCATTCTGGAAAACATTCTGTCAAATAGGCGCGAAATGAACGCCAAAATTACCCTCTACGATGCGTAGCACCCTCGCATTGGCGCCCCAATTTCCTAGGCAGAAAATACAGCGTCAGTGTGCTGTAGCTCCGATATAAGCAAGAAAATCGAGAGCCGCAGCTTTATCTTCAAACGAGGCCTCGACGCGGTCGCTGTTCGAGTAACGCACGATAATTTCGTATTTCCTGAACTCTCTCCTTTCCGCTTTATTTTGATCATGCTCGGCAAGGAATTGCTTAGCAGCATCAACGGATTCGAACGAGTTTTCTGCGCCATGCAGGGGAACAACGATAATGCGCAACACCACCCTGTCAATGGCCTTTTTTAAATTGTCGAAAAACCCTTGAAGCTGAGTTGCGTTGCTCTTTATCAAGCGCTCTTTAAGCGCATCCCGCTCGCTATCCTTCAATTCTTCGATCTGCTTTACCGCTTGATCGAATTCCTCGTCGGGGGTGTTTTCATCGAAACGTGCATCGACCCCAGCGAAGGAGAATGCCTCAATGATGGATTCATATGGCATGAGGATAGTTTCAAAGCCGCAGCTTCGCATCTGCGCCAAAGAGTCTCTCGTAAAAACGCCAGCGAGGATTGCACCAAGGAACGGTTTATCCCAGTGATGCTTTTCCGCAATTGGCATCACTGCACCTTGAATTTCCTGAGCTTTGGCGCGGGAGTGCTTCGTATAGCGGCGCCATGCTGCTTCAATGAACGCCACAGGGCGACCAATAACATTGTCGGTACCACCCGATTCAATGACAAAGTCTAGATCGTGATAATTGTCGTAACGGTCCTGCCAACTAACTTTTGATCCTGTACGGGCAACCCGCTTTCCCTTCTTGTCTAAATACAGGCCACGGTCGTCACAGTATTTTTGGAGCTCTGGGAGAACAATTTCTTCGAGAAGGTCCCCAATGATTTGCCCAAATCGATGGGCAGGAGATTTCGCCACGATTAACCCTCAATCCACAAATGACCTTCATGCAAAGGCACAGTGTGCTTTCGATTCTTCCACTTCGTGTTTCGATCACGAAGTTTTTCAAAAGAGTAGGATTTGAACCCAGAAGCAACCGCAAGCCGTCCTAACCAGTCGTCCACCGGCACATGAACGCCATAGGGCGCAGAGTCACCTACGACGAAGCACATCCGCGCACCATCACAGCAGGCTTTGCGAAGCGCAGCGAACGTAGCAGCCATGTCGTAGAAATAAGCGGCGACCATCGTGTGATATGTTTTTTTGCCACCTTTGCCCAAACGCACCTCTGCCAACTCATTGCACACATCAGCAATTTCCCCTTGAATTGCAGAGAGACTCGAGTGCGCAAGTAGTTTCACAAAGTCAACGCGATCGGCTGCTGCATGTTGGGAGCAGGAGCGAACGATGTGTTGGCGAACAACGCGTTGCAGGTCACTCCAACCCGTAATCTCCCCCCAAAACATCATCTCTAGACGAGTGGCGTCCGCATAGTCATAGTTGTTCACATAAGGCGGAGACGTGACGACTAGATTAACGGAGCCTAGTGCGATCGGGATTTTTTCGCTGCGTGAGTCATGAGCAAAAATACGCGCAGAGCCATTCCATTTTTTTTCTTGGGCGACACGCATGTCGGTCACCACTTGCTCAACCTTCGCATCAAAAGCTACCAATGGCTCTAGAACCTTAGCTTTAGATTTATTAGGGAGAACGTACTGCCATTGAGCAGTTCCGACACCACTGCAGGCACGAAGAATGCCCGTAATTACGAGCCATACGAGACGAATTGAAGCGGGGTCAAGCAATTTTCTTGATTCCAATGTGAACCCATTCCTCAGTGCAAAAAGCTGAGCGAGGGCATCAGATGAATAGCATTTTTGAAGGAGCTCAGGCGCATTCCTCGCTTCTGCAGTGAGTGTTTCCCATTCTTGATGGTACTTGCGCACCGCCTGAGTAGCTGCAAAAAAAGCATCAACATCAGTGGACCAAGCCAGCTTGGCTTCGGCAATACGCTGAACAAACGGGTGACTCTCAAAGCCATACGCCATTGCGCCGCAGCTCTCCGCTGCAAGTAGGGTTGTGCCTGATCCCGCGAAGGGGTCGAGTACTGTGCAGCTTTTACCGCCGTGGCCCTTAACCAACGCTTCAACACATTCGGCGGAGAATCCTGCGGAGTAGCGAAACCAGCGGTGAATTGGCAGCCGCATGTTGTCAGTAAAAGTGCCTGATCGGGCAGCTTGCAGATCCCTGGCCTTCGGCTTTACAGGGGACTTGGAGGGAGTAGTTGTAGTATCAAGTAGCAAAAGAGGCCTCAGAGATCGCGAGCTGATAGATAGTAGCTTGGATTCGCCCACCTAGCAGAGAATCAAGCTCCGCCTCTACAGCTGGCTGACATAGCAATAAGAGGGCGCAAAGCGTGGGACTATGGCCTCGTTCTAGTGGTGAAAACGCAGAAAGCCACCCTTTTGGAACGGCCTTCTGCGTTGAAATGGTGCCGGAGATAGGAGTCG	Xyfp-LSV41.03-G1011.6	Xyfp-LSV41.03-G1011.6	5495	6817	-	AutoIPR: IPR017985:DNA methylase, N-4cytosine-specific, conserved site;IPR029063:S-adenosyl-L-methionine-dependentmethyltransferase;
long-mer1566	Xyfp-LSV41.03-G1011	7351	7395	CGCATCTGGGTTGGCGGGGGGGGGTCGGAAACACGTGTTGTACCC	NA
long-mer1567	Xyfp-LSV41.03-G1011	7546	7578	CTCTATCGGCAGGTGTTCAATTCAGTGTGTTTA	Xyfp-LSV41.03-G1011.8	Xyfp-LSV41.03-G1011.8	7576	8526	-	AutoIPR: IPR003451:4-hydroxy-3-methylbut-2-enyldiphosphate reductase;
long-mer1568	Xyfp-LSV41.03-G1011	7756	7798	CCAGGCGGGGTCAATTTCGGCAGCGCTGTCGATGAGATAGGAG	Xyfp-LSV41.03-G1011.8	Xyfp-LSV41.03-G1011.8	7576	8526	-	AutoIPR: IPR003451:4-hydroxy-3-methylbut-2-enyldiphosphate reductase;
long-mer1569	Xyfp-LSV41.03-G1011	7980	8022	AGGCGTCAATGATGTTGCGGGGGTCGTCAACGGAGAGGGTGGT	Xyfp-LSV41.03-G1011.8	Xyfp-LSV41.03-G1011.8	7576	8526	-	AutoIPR: IPR003451:4-hydroxy-3-methylbut-2-enyldiphosphate reductase;
long-mer1570	Xyfp-LSV41.03-G1011	8040	8082	GATGGTGGGGTTGGGCAACATAGAGGGTGGCGACATCGTCGAT	Xyfp-LSV41.03-G1011.8	Xyfp-LSV41.03-G1011.8	7576	8526	-	AutoIPR: IPR003451:4-hydroxy-3-methylbut-2-enyldiphosphate reductase;
long-mer1571	Xyfp-LSV41.03-G1011	8574	8606	ATGGCGGAAATCATGGGGTTTTGGGGGAGTGTT	Xyfp-LSV41.03-G1011.9	Xyfp-LSV41.03-G1011.9	8584	9231	-	AutoIPR: IPR001872:Peptidase A8, signalpeptidase II;
long-mer1572	Xyfp-LSV41.03-G1011	10257	10299	GGCGTTGTCCATGGCGACGCCCGTGAGGAGGGAGGATTGGAAC	Xyfp-LSV41.03-G1011.10	Xyfp-LSV41.03-G1011.10	9222	12053	-	AutoIPR: IPR002301:Isoleucine-tRNA ligase;IPR010663:Zinc finger, DNA glycosylase/AP lyase/isoleucyltRNA synthetase; IPR020791:Leucine-tRNA ligase,archaeal;
long-mer1573	Xyfp-LSV41.03-G1011	10710	10752	CAGGGCCGCTTGTTCCATAGAAATGAACCACTGGGGGGTGGCG	Xyfp-LSV41.03-G1011.10	Xyfp-LSV41.03-G1011.10	9222	12053	-	AutoIPR: IPR002301:Isoleucine-tRNA ligase;IPR010663:Zinc finger, DNA glycosylase/AP lyase/isoleucyltRNA synthetase; IPR020791:Leucine-tRNA ligase,archaeal;
long-mer1574	Xyfp-LSV41.03-G1011	10814	10856	CGGCAAGGAGGACGCCACGGAAGCGCAAGGCGTCGACAATCAG	Xyfp-LSV41.03-G1011.10	Xyfp-LSV41.03-G1011.10	9222	12053	-	AutoIPR: IPR002301:Isoleucine-tRNA ligase;IPR010663:Zinc finger, DNA glycosylase/AP lyase/isoleucyltRNA synthetase; IPR020791:Leucine-tRNA ligase,archaeal;
long-mer1575	Xyfp-LSV41.03-G1011	11276	11318	TTGGTCCAACAGAGATGGCCAAGGAGGCGGGGAGTGTCCACGG	Xyfp-LSV41.03-G1011.10	Xyfp-LSV41.03-G1011.10	9222	12053	-	AutoIPR: IPR002301:Isoleucine-tRNA ligase;IPR010663:Zinc finger, DNA glycosylase/AP lyase/isoleucyltRNA synthetase; IPR020791:Leucine-tRNA ligase,archaeal;
long-mer1576	Xyfp-LSV41.03-G1011	11378	11427	CGGCTGCCAGGGCGCTGGGGTGCAGAGCGGGATAGGCAACGTCCACCATT	Xyfp-LSV41.03-G1011.10	Xyfp-LSV41.03-G1011.10	9222	12053	-	AutoIPR: IPR002301:Isoleucine-tRNA ligase;IPR010663:Zinc finger, DNA glycosylase/AP lyase/isoleucyltRNA synthetase; IPR020791:Leucine-tRNA ligase,archaeal;
long-mer1577	Xyfp-LSV41.03-G1011	12433	12475	AAGGTCGGCCCAGTAGGTCGGTCGCATGAGCAAAGTCGCCCGC	Xyfp-LSV41.03-G1011.11	Xyfp-LSV41.03-G1011.11	12050	12997	-	AutoIPR: IPR014729:Rossmann-likealpha/beta/alpha sandwich fold; IPR023465:Riboflavinkinase domain; IPR023468:Riboflavin kinase;
long-mer1578	Xyfp-LSV41.03-G1011	15462	15504	CGCGGTTTATCCAGCAATGCTTGATCATGGCGTTCGAGTTCGA	Xyfp-LSV41.03-G1011.14	Xyfp-LSV41.03-G1011.14	15251	16324	-	AutoIPR: IPR014100:GTP-binding proteinObg/CgtA; IPR027417:P-loop containing nucleosidetriphosphate hydrolase;
long-mer1579	Xyfp-LSV41.03-G1011	15518	15557	AACCTGCTCAATGGGTAATAGACCTACCCCCACTTTTTCG	Xyfp-LSV41.03-G1011.14	Xyfp-LSV41.03-G1011.14	15251	16324	-	AutoIPR: IPR014100:GTP-binding proteinObg/CgtA; IPR027417:P-loop containing nucleosidetriphosphate hydrolase;
long-mer1580	Xyfp-LSV41.03-G1011	15632	15660	GAACTGCGTGCCAAGCCCTACACCATCAG	Xyfp-LSV41.03-G1011.14	Xyfp-LSV41.03-G1011.14	15251	16324	-	AutoIPR: IPR014100:GTP-binding proteinObg/CgtA; IPR027417:P-loop containing nucleosidetriphosphate hydrolase;
long-mer1581	Xyfp-LSV41.03-G1011	16980	17022	ACAGGACGCTGTTAAAAGTCAGATCGCTCCCAGTTTCGACATC	Xyfp-LSV41.03-G1011.16	Xyfp-LSV41.03-G1011.16	16777	17097	-	AutoIPR: IPR001787:Ribosomal protein L21;IPR028909:Ribosomal protein L21-like;
long-mer1582	Xyfp-LSV41.03-G1011	17728	17767	CACCGTCGGTACGATCACTGAGATCTACGATTATTTGCGT	Xyfp-LSV41.03-G1011.17	Xyfp-LSV41.03-G1011.17	17438	20335	+	AutoIPR: IPR004602:UvrABC system subunit A;IPR013815:ATP-grasp fold, subdomain 1; IPR027417:P-loopcontaining nucleoside triphosphate hydrolase;
long-mer1583	Xyfp-LSV41.03-G1011	21272	21314	ACGCAACAAATGAGCCAATGAGACAGTCCGATCAATGGCCGCA	Xyfp-LSV41.03-G1011.18	Xyfp-LSV41.03-G1011.18	20459	21394	-	
long-mer1584	Xyfp-LSV41.03-G1011	23041	23077	GGAAATATCGTAGACGACGCGGGACACGCCGCGTAGT	Xyfp-LSV41.03-G1011.21	Xyfp-LSV41.03-G1011.21	23008	24576	-	AutoIPR: IPR001674:GMP synthase, C-terminal;IPR004739:GMP synthase, N-terminal; IPR022955:GMPsynthase; IPR025777:GMP synthetase ATP pyrophosphatasedomain; IPR029062:Class I glutamineamidotransferase-like;
long-mer1585	Xyfp-LSV41.03-G1011	23239	23266	TGCAAAGGCTTGGCTAACCTTATCGTAC	Xyfp-LSV41.03-G1011.21	Xyfp-LSV41.03-G1011.21	23008	24576	-	AutoIPR: IPR001674:GMP synthase, C-terminal;IPR004739:GMP synthase, N-terminal; IPR022955:GMPsynthase; IPR025777:GMP synthetase ATP pyrophosphatasedomain; IPR029062:Class I glutamineamidotransferase-like;
long-mer1586	Xyfp-LSV41.03-G1011	34650	34692	CGAGACAGAATGGTTTCGCCAGAGCCATTCTCAATGGCATCAA	Xyfp-LSV41.03-G1011.30	Xyfp-LSV41.03-G1011.30	33233	34909	-	AutoIPR: IPR000110:Ribosomal protein S1;
long-mer1587	Xyfp-LSV41.03-G1011	35211	35253	ATCATCAGCTGGTTTTAACGGCGCCACAGATCGGCAAGCATCA	Xyfp-LSV41.03-G1011.31	Xyfp-LSV41.03-G1011.31	35136	35807	-	AutoIPR: IPR003136:Cytidylate kinase;IPR027417:P-loop containing nucleoside triphosphatehydrolase;
long-mer1588	Xyfp-LSV41.03-G1011	35896	35932	AAGACAGATAGGATTCATAGGATTACGTTCACGATCA	NA
long-mer1589	Xyfp-LSV41.03-G1011	38701	38743	CGTCGCATCGACGCCTACGGCAACTTACTCAAACGTTACATTG	Xyfp-LSV41.03-G1011.34	Xyfp-LSV41.03-G1011.34	37861	38748	+	AutoIPR: IPR003010:Carbon-nitrogen hydrolase;
long-mer1590	Xyfp-LSV41.03-G1011	39437	39476	CTTCGCCAGCGAAAGCCCGGAACTATACCAAACCATCATC	Xyfp-LSV41.03-G1011.35	Xyfp-LSV41.03-G1011.35	38871	40088	+	AutoIPR: IPR002816:Pheromone shutdown, TraB;
long-mer1591	Xyfp-LSV41.03-G1011	41383	41425	TGGTGATGGATCACTACCACGATGATCCACACAACAGGGCACC	Xyfp-LSV41.03-G1011.36	Xyfp-LSV41.03-G1011.36	40240	43410	-	AutoIPR: IPR008979:Galactose-bindingdomain-like; IPR010401:Glycogen debranching enzyme;
long-mer1592	Xyfp-LSV41.03-G1011	41617	41689	GACATCCACCACTGACCGACCCTCAGCAGGCACATCAATCTTCACCAAATCAAGTTTGTCGCGCCACATCTGC	Xyfp-LSV41.03-G1011.36	Xyfp-LSV41.03-G1011.36	40240	43410	-	AutoIPR: IPR008979:Galactose-bindingdomain-like; IPR010401:Glycogen debranching enzyme;
long-mer1593	Xyfp-LSV41.03-G1011	42076	42118	CGTGAAATCACGCGCCTGCTTACCCACATTACGCAACTGATAG	Xyfp-LSV41.03-G1011.36	Xyfp-LSV41.03-G1011.36	40240	43410	-	AutoIPR: IPR008979:Galactose-bindingdomain-like; IPR010401:Glycogen debranching enzyme;
long-mer1594	Xyfp-LSV41.03-G1011	42226	42268	TTGTAGACTCTGCTGGCTGCTAACGTCAGACCAACGTAACAAA	Xyfp-LSV41.03-G1011.36	Xyfp-LSV41.03-G1011.36	40240	43410	-	AutoIPR: IPR008979:Galactose-bindingdomain-like; IPR010401:Glycogen debranching enzyme;
long-mer1595	Xyfp-LSV41.03-G1011	42292	42343	AGGCTCAATACTGAAACCGGATTTAGTCGCTTCAATTGCACCATCTGTATTG	Xyfp-LSV41.03-G1011.36	Xyfp-LSV41.03-G1011.36	40240	43410	-	AutoIPR: IPR008979:Galactose-bindingdomain-like; IPR010401:Glycogen debranching enzyme;
long-mer1596	Xyfp-LSV41.03-G1011	42439	42481	CGACGCTAAAGATTTAATAAACTCGTTCGGCGTCGCAGCGAAC	Xyfp-LSV41.03-G1011.36	Xyfp-LSV41.03-G1011.36	40240	43410	-	AutoIPR: IPR008979:Galactose-bindingdomain-like; IPR010401:Glycogen debranching enzyme;
long-mer1597	Xyfp-LSV41.03-G1011	42763	42847	GCTTAACCAAAAAGTCTCGGGTCTTCCATCCACCAAACGATGCACAAGCGCCGGTGCAGTGTCTGTAATTGCCTTAGCAGTCAAC	Xyfp-LSV41.03-G1011.36	Xyfp-LSV41.03-G1011.36	40240	43410	-	AutoIPR: IPR008979:Galactose-bindingdomain-like; IPR010401:Glycogen debranching enzyme;
long-mer1598	Xyfp-LSV41.03-G1011	46386	46447	AAACAAGGCATTTACCGGAATACACTCACTACTCCGGTTTTTTACCTAAAGAAGATGGGACC	Xyfp-LSV41.03-G1011.40	Xyfp-LSV41.03-G1011.40	46414	47907	-	AutoIPR: IPR016883:Uncharacterised conservedprotein UCP028431;
long-mer1598	Xyfp-LSV41.03-G1011	46386	46447	AAACAAGGCATTTACCGGAATACACTCACTACTCCGGTTTTTTACCTAAAGAAGATGGGACC	Xyfp-LSV41.03-G1011.39	Xyfp-LSV41.03-G1011.39	45118	46410	-	AutoIPR: IPR006059:Solute-binding family 1;
long-mer1599	Xyfp-LSV41.03-G1011	48191	48232	CGGATGCTGACACTTTAGATACCCCCCTCCTTGACCATCAAT	NA
long-mer1600	Xyfp-LSV41.03-G1011	48606	48648	ACCACTCAGACATTTTGGACAACACCAACGACAATCGTTTATT	Xyfp-LSV41.03-G1011.41	Xyfp-LSV41.03-G1011.41	48644	48934	-	AutoIPR: IPR002634:BolA protein;
long-mer1601	Xyfp-LSV41.03-G1011	48969	49005	CCGCACAAGCCACAGCCCCCCCGCCCACGAAAAACAA	NA
long-mer1602	Xyfp-LSV41.03-G1011	49340	49382	AAATAGAAAGGCATCCCACTCGTGATCAGCACGCTATGCGATG	NA
long-mer1603	Xyfp-LSV41.03-G1011	49384	49426	TGGCAATGCAATACCTCAGGATATCCTGTTTTGACCTCAAGTC	NA
long-mer1604	Xyfp-LSV41.03-G1011	49662	49704	AGTGCTACAGATCCCTCAGGATCTGTATATCCCCCCAGATGCA	Xyfp-LSV41.03-G1011.42	Xyfp-LSV41.03-G1011.42	49567	50475	+	AutoIPR: IPR003768:Prokaryotic chromosomesegregation/condensation protein ScpA;
long-mer1605	Xyfp-LSV41.03-G1011	49848	49890	GCGCTTTGAACTGGCCGCTGAATATCTTGTCATGGCAGCTATC	Xyfp-LSV41.03-G1011.42	Xyfp-LSV41.03-G1011.42	49567	50475	+	AutoIPR: IPR003768:Prokaryotic chromosomesegregation/condensation protein ScpA;
long-mer1606	Xyfp-LSV41.03-G1011	50214	50285	CATGGGCGATATACTGGCCCACCTGGAAGACGGCAAGTTTCACCCATTTATAACACTGTTCACCGCTGAAGA	Xyfp-LSV41.03-G1011.42	Xyfp-LSV41.03-G1011.42	49567	50475	+	AutoIPR: IPR003768:Prokaryotic chromosomesegregation/condensation protein ScpA;
long-mer1607	Xyfp-LSV41.03-G1011	51467	51509	CACACTTTCACTCAAACGCGAAACAGCCACAGAAGCACCCAAA	Xyfp-LSV41.03-G1011.44	Xyfp-LSV41.03-G1011.44	51438	52868	+	AutoIPR: IPR000748:Pseudouridine synthase,RsuA/RluB/E/F; IPR006225:Pseudouridine synthase,RluC/RluD;
long-mer1608	Xyfp-LSV41.03-G1011	52642	52684	GTGCCCACCCCAACAAAAAAAACCCAAACCCAAACACCCGTAA	Xyfp-LSV41.03-G1011.44	Xyfp-LSV41.03-G1011.44	51438	52868	+	AutoIPR: IPR000748:Pseudouridine synthase,RsuA/RluB/E/F; IPR006225:Pseudouridine synthase,RluC/RluD;
long-mer1609	Xyfp-LSV41.03-G1011	55372	55414	TGACGTAATCGCCGCACCCACTCGCTCCCAATCCACCGTAAAA	Xyfp-LSV41.03-G1011.48	Xyfp-LSV41.03-G1011.48	54694	55842	-	AutoIPR: IPR015424:Pyridoxalphosphate-dependent transferase;
long-mer1610	Xyfp-LSV41.03-G1011	56285	56327	TTGCCTACCTGAGTCACCTCCTTGGACTGAAACAAGACCTCTC	Xyfp-LSV41.03-G1011.49	Xyfp-LSV41.03-G1011.49	55891	56679	+	AutoIPR: IPR005895:ABC transporter, haemexport, CcmA; IPR027417:P-loop containing nucleosidetriphosphate hydrolase;
long-mer1611	Xyfp-LSV41.03-G1011	57355	57397	GCATTTCACTCAGTTAAAACATCCTTGTTTATCCAAACACCCG	Xyfp-LSV41.03-G1011.50	Xyfp-LSV41.03-G1011.50	56676	57371	+	AutoIPR: IPR003544:Cytochrome c-type biogenesisprotein CcmB;
long-mer1612	Xyfp-LSV41.03-G1011	60301	60343	CGCTTCCTCTGGTGGCACTGGTGCACCACCGGATCCCGTCCCA	Xyfp-LSV41.03-G1011.54	Xyfp-LSV41.03-G1011.54	58891	60831	+	AutoIPR: IPR002541:Cytochrome c assemblyprotein; IPR003567:Cytochrome c-type biogenesis protein;
long-mer1613	Xyfp-LSV41.03-G1011	61034	61076	GGTGCCCCCTACCTGCTGCATATCTGGGGCAGCTGGTGTGCCG	Xyfp-LSV41.03-G1011.55	Xyfp-LSV41.03-G1011.55	60824	61417	+	AutoIPR: IPR004799:Periplasmic proteinthiol:disulphide oxidoreductase DsbE;IPR012336:Thioredoxin-like fold;
long-mer1614	Xyfp-LSV41.03-G1011	61342	61384	ACACAAACTATTACCGATCCTAGCCGATATCGAACACTCCCCC	Xyfp-LSV41.03-G1011.55	Xyfp-LSV41.03-G1011.55	60824	61417	+	AutoIPR: IPR004799:Periplasmic proteinthiol:disulphide oxidoreductase DsbE;IPR012336:Thioredoxin-like fold;
long-mer1615	Xyfp-LSV41.03-G1011	62536	62585	CCCCACAACCGGACACTCCCCAGCTTCGACACCAACACATTGCCTCACAC	NA
long-mer1616	Xyfp-LSV41.03-G1011	62607	62648	TAGAGGAACGACCACTGCATCCTGCGCGTTGCTGACAGCACC	NA
long-mer1617	Xyfp-LSV41.03-G1011	62750	62794	CTATGCTCTGGCACGCTTTGAGCCACAAGCAAACAAGCCGATTGC	NA
long-mer1618	Xyfp-LSV41.03-G1011	62836	62878	CATTCCCGCTCTGGACATGCTACTGACTCACACTGCGTCCCCC	NA
long-mer1619	Xyfp-LSV41.03-G1011	63631	63673	TGGAAGCAGGGACACTACGACAACACCCACTACCCGGAATCGG	Xyfp-LSV41.03-G1011.58	Xyfp-LSV41.03-G1011.58	63037	64149	+	AutoIPR: IPR008220:Homoserineacetyltransferase; IPR029058:Alpha/Beta hydrolase fold;
long-mer1620	Xyfp-LSV41.03-G1011	65246	65288	GCCGGCGTCACAACATCCGGCATGGTACCGGGCGGACAGTGGT	Xyfp-LSV41.03-G1011.59	Xyfp-LSV41.03-G1011.59	64468	66111	-	AutoIPR: IPR000743:Glycoside hydrolase, family28; IPR011050:Pectin lyase fold/virulence factor;
long-mer1621	Xyfp-LSV41.03-G1011	66596	66635	GTCGGCTGGTGTGATCCTGGGGGGCTGCCAGTGCAACGGA	NA
long-mer1622	Xyfp-LSV41.03-G1011	66648	66876	GCAGGTTTGGAACTGATGCGAGCGTCTCGGTGCGATGCCGGAGCAGATGGAGATAACATCGCCGGAGGCTGTGAGTCCTCGAAACAGTGCAGTATCACCTTTCTGTGGCAAGGCCAACAAACCAGACAACACCGAAGCAGCACGGGTCACTGTGTCCACTGTAAGTCAGCAGTGGCTTCACGTTCTCTCTGATCGGTGTGCGGTCACGCCATCCATCCATCCATCCATC	NA
long-mer1623	Xyfp-LSV41.03-G1011	66907	66982	AAAATAGCTGGCTTGATGCGGTATTCGGCAGCCCTTGCGTCAGTATCGTCCACCGTGTGGGGCACAGGTCAGGAGC	NA
long-mer1624	Xyfp-LSV41.03-G1011	67215	67257	CTCGCCCATCGCGCGGTGACGCGCATCCAACCATTGCACTGCA	Xyfp-LSV41.03-G1011.60	Xyfp-LSV41.03-G1011.60	67005	67694	-	
long-mer1625	Xyfp-LSV41.03-G1011	67506	67548	AAGCTTGGCATCGGCTGGCAGGGGGTCGCCTGCGACATTCATG	Xyfp-LSV41.03-G1011.60	Xyfp-LSV41.03-G1011.60	67005	67694	-	
long-mer1626	Xyfp-LSV41.03-G1011	67753	67795	CGACTCAACAGGTGGGGTTGTGCAACCAGGGTATCGGCCTGCC	Xyfp-LSV41.03-G1011.61	Xyfp-LSV41.03-G1011.61	67728	68417	-	AutoIPR: IPR006439:HAD hydrolase, subfamily IA;IPR023198:Phosphoglycolate phosphatase, domain 2;IPR023214:HAD-like domain;
long-mer1627	Xyfp-LSV41.03-G1011	67815	67893	ATGGGAGCGATATCCCCACAGCGCAACCACCGAGGGCATGCCCGCCGCACGTGCTGCATGGATGTCGCTGACATCGTCT	Xyfp-LSV41.03-G1011.61	Xyfp-LSV41.03-G1011.61	67728	68417	-	AutoIPR: IPR006439:HAD hydrolase, subfamily IA;IPR023198:Phosphoglycolate phosphatase, domain 2;IPR023214:HAD-like domain;
long-mer1628	Xyfp-LSV41.03-G1011	67914	67956	AGGCATGACGCCAATACGCTCGGCGGCCGTCAACAGTGGTAGG	Xyfp-LSV41.03-G1011.61	Xyfp-LSV41.03-G1011.61	67728	68417	-	AutoIPR: IPR006439:HAD hydrolase, subfamily IA;IPR023198:Phosphoglycolate phosphatase, domain 2;IPR023214:HAD-like domain;
long-mer1629	Xyfp-LSV41.03-G1011	67992	68045	GATCAGCACGGCGCAACGGGAGGTCCATCCCAACAACGGTAAGATCAGCCGCGC	Xyfp-LSV41.03-G1011.61	Xyfp-LSV41.03-G1011.61	67728	68417	-	AutoIPR: IPR006439:HAD hydrolase, subfamily IA;IPR023198:Phosphoglycolate phosphatase, domain 2;IPR023214:HAD-like domain;
long-mer1630	Xyfp-LSV41.03-G1011	68052	68155	CTCCGGTTTGTTGGTAACAATACCCCACACGGTGCCAGCGCACTCCAAGGCATCCAGCATCATTTCAACGCCATGGAATGGACTGGAGACGCTACCAATCAGTG	Xyfp-LSV41.03-G1011.61	Xyfp-LSV41.03-G1011.61	67728	68417	-	AutoIPR: IPR006439:HAD hydrolase, subfamily IA;IPR023198:Phosphoglycolate phosphatase, domain 2;IPR023214:HAD-like domain;
long-mer1631	Xyfp-LSV41.03-G1011	68168	68210	GGAGAAACTCCGGTATCAGTCTCTGGATGGCTGCGGCATCCAG	Xyfp-LSV41.03-G1011.61	Xyfp-LSV41.03-G1011.61	67728	68417	-	AutoIPR: IPR006439:HAD hydrolase, subfamily IA;IPR023198:Phosphoglycolate phosphatase, domain 2;IPR023214:HAD-like domain;
long-mer1632	Xyfp-LSV41.03-G1011	68301	68322	GGCCAACATGGCGTTGGCAGTG	Xyfp-LSV41.03-G1011.61	Xyfp-LSV41.03-G1011.61	67728	68417	-	AutoIPR: IPR006439:HAD hydrolase, subfamily IA;IPR023198:Phosphoglycolate phosphatase, domain 2;IPR023214:HAD-like domain;
long-mer1633	Xyfp-LSV41.03-G1011	68517	68590	CATCTTCCAGATGCAGTCCTGAGTGACGCAACCAAGCGGCTAGTTCAGCCGGCCTGATGAAGTCTTTGTACTGA	Xyfp-LSV41.03-G1011.62	Xyfp-LSV41.03-G1011.62	68404	69144	-	AutoIPR: IPR010233:Ubiquinone biosynthesisO-methyltransferase;IPR029063:S-adenosyl-L-methionine-dependentmethyltransferase;
long-mer1634	Xyfp-LSV41.03-G1011	69032	69074	TGTAAGGGTTTCTGGGGGCCGCGTGGATCCCACCAACCACTGG	Xyfp-LSV41.03-G1011.62	Xyfp-LSV41.03-G1011.62	68404	69144	-	AutoIPR: IPR010233:Ubiquinone biosynthesisO-methyltransferase;IPR029063:S-adenosyl-L-methionine-dependentmethyltransferase;
long-mer1635	Xyfp-LSV41.03-G1011	69126	69168	GGTCATAAGCGGAGGACATGGTGAATCTCCTTGAAGCGGTGCG	Xyfp-LSV41.03-G1011.62	Xyfp-LSV41.03-G1011.62	68404	69144	-	AutoIPR: IPR010233:Ubiquinone biosynthesisO-methyltransferase;IPR029063:S-adenosyl-L-methionine-dependentmethyltransferase;
long-mer1636	Xyfp-LSV41.03-G1011	69231	69273	CAGCGGTATCGATGTCGATAAACTCACGCTGGATCAATTTTGG	Xyfp-LSV41.03-G1011.63	Xyfp-LSV41.03-G1011.63	69175	70518	-	AutoIPR: IPR017593:Allantoinase;
long-mer1637	Xyfp-LSV41.03-G1011	69535	69568	GCGGTTTTCACTCAACATGTCTAGGTCGTTGTTG	Xyfp-LSV41.03-G1011.63	Xyfp-LSV41.03-G1011.63	69175	70518	-	AutoIPR: IPR017593:Allantoinase;
long-mer1638	Xyfp-LSV41.03-G1011	69694	69757	GGCGCACAATTGGATCTCGGCCTCTGTTAATTGCGTCATATGCACCGCAATCAGGCGGTCATTG	Xyfp-LSV41.03-G1011.63	Xyfp-LSV41.03-G1011.63	69175	70518	-	AutoIPR: IPR017593:Allantoinase;
long-mer1639	Xyfp-LSV41.03-G1011	69802	69844	GTGTTTGATGGAGTCAGCAATCTCCTGGGCGGTCTCGTGGGTA	Xyfp-LSV41.03-G1011.63	Xyfp-LSV41.03-G1011.63	69175	70518	-	AutoIPR: IPR017593:Allantoinase;
long-mer1640	Xyfp-LSV41.03-G1011	70327	70379	AGGGCGGCTGACCGTGAGCGACGGAGCAAAGTGCAGGCGGGCCTCGGCAATTG	Xyfp-LSV41.03-G1011.63	Xyfp-LSV41.03-G1011.63	69175	70518	-	AutoIPR: IPR017593:Allantoinase;
long-mer1641	Xyfp-LSV41.03-G1011	70393	70470	GATGACACTCTCACGGACCGCGACGGCATGTTGTTCTAGCACGACGCCATGGGGTTCGATGGGGACAACGTAGCCAGC	Xyfp-LSV41.03-G1011.63	Xyfp-LSV41.03-G1011.63	69175	70518	-	AutoIPR: IPR017593:Allantoinase;
long-mer1642	Xyfp-LSV41.03-G1011	70507	70549	TTCATTGGTCATGACAAGTGGTGCCAGAAGGTGATGTAGGAGG	Xyfp-LSV41.03-G1011.63	Xyfp-LSV41.03-G1011.63	69175	70518	-	AutoIPR: IPR017593:Allantoinase;
long-mer1643	Xyfp-LSV41.03-G1011	70584	70634	TGTCGTTGCTATGTTGGCTGGTATCGCGCTCTCAATAGAGGCTTGCATACG	NA
long-mer1644	Xyfp-LSV41.03-G1011	70776	70837	GCCGCCAGAGGTGTCACCGCGCAAACCAGGATCGGTTTCGATGATTTTCAGCTCGACGAAGT	Xyfp-LSV41.03-G1011.64	Xyfp-LSV41.03-G1011.64	70656	71222	-	AutoIPR: IPR020599:Translation elongationfactor P/YeiP;
long-mer1645	Xyfp-LSV41.03-G1011	71100	71142	GACGCGGGTAAAGGCTTGGCCTTTACCAGGCTTGACATATTCA	Xyfp-LSV41.03-G1011.64	Xyfp-LSV41.03-G1011.64	70656	71222	-	AutoIPR: IPR020599:Translation elongationfactor P/YeiP;
long-mer1646	Xyfp-LSV41.03-G1011	71468	71492	TATAAGTGAGGCGGCGGCGGCACAG	Xyfp-LSV41.03-G1011.65	Xyfp-LSV41.03-G1011.65	71325	72353	+	AutoIPR:IPR003739:Lysine-2,3-aminomutase/glutamate2,3-aminomutase; IPR013785:Aldolase-type TIM barrel;
long-mer1647	Xyfp-LSV41.03-G1011	73623	73650	TAACTACTTGCGTGGTTTCCCGCATTAC	Xyfp-LSV41.03-G1011.67	Xyfp-LSV41.03-G1011.67	73357	74184	+	AutoIPR: IPR000760:Inositol monophosphatase;
long-mer1648	Xyfp-LSV41.03-G1011	73656	73686	TTCAATCGCGTTGGTCGAAAACGGTGAACCA	Xyfp-LSV41.03-G1011.67	Xyfp-LSV41.03-G1011.67	73357	74184	+	AutoIPR: IPR000760:Inositol monophosphatase;
long-mer1649	Xyfp-LSV41.03-G1011	74182	74224	TGAGTCGGCCTTGTTCTCTTGAAACGTTCGTAAGGTTGGGATG	Xyfp-LSV41.03-G1011.67	Xyfp-LSV41.03-G1011.67	73357	74184	+	AutoIPR: IPR000760:Inositol monophosphatase;
long-mer1650	Xyfp-LSV41.03-G1011	75198	75252	CCAAGACATTCAAGGGATGCTTGGGCACCGTGCATATGGTGGAACTACGGATGTT	Xyfp-LSV41.03-G1011.69	Xyfp-LSV41.03-G1011.69	75115	75441	+	AutoIPR: IPR002104:Integrase, catalytic;IPR011010:DNA breaking-rejoining enzyme, catalytic core;
long-mer1651	Xyfp-LSV41.03-G1011	75272	75314	ACTATATGGCCGATGCTGTTCACGCTATTGATGCGTACATGGG	Xyfp-LSV41.03-G1011.69	Xyfp-LSV41.03-G1011.69	75115	75441	+	AutoIPR: IPR002104:Integrase, catalytic;IPR011010:DNA breaking-rejoining enzyme, catalytic core;
long-mer1652	Xyfp-LSV41.03-G1011	75328	75359	AGTTGCGTGTTAGCCAATAAATCACAGATTGC	Xyfp-LSV41.03-G1011.69	Xyfp-LSV41.03-G1011.69	75115	75441	+	AutoIPR: IPR002104:Integrase, catalytic;IPR011010:DNA breaking-rejoining enzyme, catalytic core;
long-mer1653	Xyfp-LSV41.03-G1011	75536	75578	TGAGTTGAACATGCCGGCAAGTAACGTCTCAATGCGATTGCGC	Xyfp-LSV41.03-G1011.71	Xyfp-LSV41.03-G1011.71	75512	75865	-	AutoIPR: IPR009875:PilZ domain;
long-mer1654	Xyfp-LSV41.03-G1011	75978	76040	TGACTGCGTCGAACCAAGTCGTCAGCTTGTGCAAACGTGACAGATCGGTCAAGACAGACGTAG	Xyfp-LSV41.03-G1011.72	Xyfp-LSV41.03-G1011.72	75865	76857	-	AutoIPR: IPR027417:P-loop containing nucleosidetriphosphate hydrolase;
long-mer1655	Xyfp-LSV41.03-G1011	76240	76282	AAGTGCTTCCACGGCAACCTCTTCAGTGATGCCCTGTGCCACT	Xyfp-LSV41.03-G1011.72	Xyfp-LSV41.03-G1011.72	75865	76857	-	AutoIPR: IPR027417:P-loop containing nucleosidetriphosphate hydrolase;
long-mer1656	Xyfp-LSV41.03-G1011	76552	76594	GGTACGCAGCTTATCTGCCGTCTTCGTCGGGATAAAAGAGACC	Xyfp-LSV41.03-G1011.72	Xyfp-LSV41.03-G1011.72	75865	76857	-	AutoIPR: IPR027417:P-loop containing nucleosidetriphosphate hydrolase;
long-mer1657	Xyfp-LSV41.03-G1011	76603	76645	ATCAGGATGGGTACCGGCAGTAATCAATTGACGACAACGCTGG	Xyfp-LSV41.03-G1011.72	Xyfp-LSV41.03-G1011.72	75865	76857	-	AutoIPR: IPR027417:P-loop containing nucleosidetriphosphate hydrolase;
long-mer1658	Xyfp-LSV41.03-G1011	76734	76776	GTAATAAGCCATGCCCAAGGTAGCCGGCATCCAACGCCGCTAC	Xyfp-LSV41.03-G1011.72	Xyfp-LSV41.03-G1011.72	75865	76857	-	AutoIPR: IPR027417:P-loop containing nucleosidetriphosphate hydrolase;
long-mer1659	Xyfp-LSV41.03-G1011	77686	77728	TGCCACTCCCAGTCGCTACCGTTTTGAACCCCAGCCTTACGTA	Xyfp-LSV41.03-G1011.73	Xyfp-LSV41.03-G1011.73	76854	77948	-	AutoIPR: IPR003770:Uncharacterised proteinfamily UPF0755, YceG-like; IPR013087:Zinc fingerC2H2-type/integrase DNA-binding domain;
long-mer1660	Xyfp-LSV41.03-G1011	77940	77982	GCGTCCCACCAAGTCCACCTCATCAAGCCTTCAAGGCCAGACA	Xyfp-LSV41.03-G1011.73	Xyfp-LSV41.03-G1011.73	76854	77948	-	AutoIPR: IPR003770:Uncharacterised proteinfamily UPF0755, YceG-like; IPR013087:Zinc fingerC2H2-type/integrase DNA-binding domain;
long-mer1661	Xyfp-LSV41.03-G1011	78026	78068	GACATGCAGGGCGCGCAGTACTCCAGTCGCCTTGGCACGGGTC	Xyfp-LSV41.03-G1011.74	Xyfp-LSV41.03-G1011.74	78020	79378	-	AutoIPR: IPR019999:Anthranilate synthasecomponent I-like;
long-mer1662	Xyfp-LSV41.03-G1011	78260	78317	GCAACGCACCTTCGGACAACCCGTGATGGTCCCCCCGGGAAACACGGCACGAATGATC	Xyfp-LSV41.03-G1011.74	Xyfp-LSV41.03-G1011.74	78020	79378	-	AutoIPR: IPR019999:Anthranilate synthasecomponent I-like;
long-mer1663	Xyfp-LSV41.03-G1011	78620	78662	GCTCACCACAGCTCGGCCATGGGCCACAAACAATCCCGAGAAA	Xyfp-LSV41.03-G1011.74	Xyfp-LSV41.03-G1011.74	78020	79378	-	AutoIPR: IPR019999:Anthranilate synthasecomponent I-like;
long-mer1664	Xyfp-LSV41.03-G1011	82557	82590	ATCACGCATCAGCGGCGTATGCGACGGCACACTC	Xyfp-LSV41.03-G1011.78	Xyfp-LSV41.03-G1011.78	82239	83192	-	AutoIPR: IPR014043:Acyl transferase;IPR016035:Acyl transferase/acylhydrolase/lysophospholipase; IPR024925:Malonyl CoA-acylcarrier protein transacylase;
long-mer1665	Xyfp-LSV41.03-G1011	82719	82761	GCTTCCCGCAACCTGCGCACACACCTCAGCCACCAAAGCATCC	Xyfp-LSV41.03-G1011.78	Xyfp-LSV41.03-G1011.78	82239	83192	-	AutoIPR: IPR014043:Acyl transferase;IPR016035:Acyl transferase/acylhydrolase/lysophospholipase; IPR024925:Malonyl CoA-acylcarrier protein transacylase;
long-mer1666	Xyfp-LSV41.03-G1011	82811	82853	CCTGCATTAACTGACCGCGCACCCTTACCAAATAAGCACCATC	Xyfp-LSV41.03-G1011.78	Xyfp-LSV41.03-G1011.78	82239	83192	-	AutoIPR: IPR014043:Acyl transferase;IPR016035:Acyl transferase/acylhydrolase/lysophospholipase; IPR024925:Malonyl CoA-acylcarrier protein transacylase;
long-mer1667	Xyfp-LSV41.03-G1011	83163	83205	AGCGAAAATAGACTCTGTCACAGGCATCATGGATCAAAAGTAA	Xyfp-LSV41.03-G1011.78	Xyfp-LSV41.03-G1011.78	82239	83192	-	AutoIPR: IPR014043:Acyl transferase;IPR016035:Acyl transferase/acylhydrolase/lysophospholipase; IPR024925:Malonyl CoA-acylcarrier protein transacylase;
long-mer1668	Xyfp-LSV41.03-G1011	83264	83319	TCAACCGGATAAAACACGAAAGCCATTCATCACTCACACACCCAACACATGATCCA	NA
long-mer1669	Xyfp-LSV41.03-G1011	83413	83455	AGCACGATGCAACATCTCAAGGACACGCATAGCGATAGTTTCG	NA
long-mer1670	Xyfp-LSV41.03-G1011	83554	83596	ACAAATGTACTACCCCAGATATAGACGCAATCGCGATGTAGCC	NA
long-mer1671	Xyfp-LSV41.03-G1011	84138	84180	TGCACGCGCCTTCCTCGAAGGTCGGATCAGCGAAAGCCAACTC	Xyfp-LSV41.03-G1011.79	Xyfp-LSV41.03-G1011.79	83686	86376	+	AutoIPR: IPR004660:2-oxo-acid dehydrogenase E1component homodimeric type; IPR005474:Transketolase,N-terminal; IPR009014:Transketolase,C-terminal/Pyruvate-ferredoxin oxidoreductase, domain II;IPR029061:Thiamin diphosphate-binding fold;
long-mer1672	Xyfp-LSV41.03-G1011	85623	85665	ACACGAAGATGGCCACAGCCACCTGATGGCCGGTGCCATCCCC	Xyfp-LSV41.03-G1011.79	Xyfp-LSV41.03-G1011.79	83686	86376	+	AutoIPR: IPR004660:2-oxo-acid dehydrogenase E1component homodimeric type; IPR005474:Transketolase,N-terminal; IPR009014:Transketolase,C-terminal/Pyruvate-ferredoxin oxidoreductase, domain II;IPR029061:Thiamin diphosphate-binding fold;
long-mer1673	Xyfp-LSV41.03-G1011	87039	87092	ATGCAACCCCTCACCAAACACGAGTTTGTCAGTACCGCCTTGCTCAATGATGGT	Xyfp-LSV41.03-G1011.81	Xyfp-LSV41.03-G1011.81	86775	87293	-	AutoIPR: IPR011049:Serralysin-likemetalloprotease, C-terminal;
long-mer1674	Xyfp-LSV41.03-G1011	87147	87180	CAACGTGTCATCACCGGTACCGCCGATCAGTACG	Xyfp-LSV41.03-G1011.81	Xyfp-LSV41.03-G1011.81	86775	87293	-	AutoIPR: IPR011049:Serralysin-likemetalloprotease, C-terminal;
long-mer1675	Xyfp-LSV41.03-G1011	87213	87239	ATCATTACCAGCGCCGCCTTCCAGGCG	Xyfp-LSV41.03-G1011.81	Xyfp-LSV41.03-G1011.81	86775	87293	-	AutoIPR: IPR011049:Serralysin-likemetalloprotease, C-terminal;
long-mer1676	Xyfp-LSV41.03-G1011	87246	87303	GCCTTCGCCGCCGTCTAGGACNNNACGGCGACCACCGCCAGACAGCACATCCGTCTAG	Xyfp-LSV41.03-G1011.81	Xyfp-LSV41.03-G1011.81	86775	87293	-	AutoIPR: IPR011049:Serralysin-likemetalloprotease, C-terminal;
long-mer1677	Xyfp-LSV41.03-G1012	1190	1262	CATGGTGGTCAGTGCTGATGTTTATCGTCCGGCTGCAATCGAGCAACTTAGAATCCTTTCTGAACAGGTGAAT	Xyfp-LSV41.03-G1012.2	Xyfp-LSV41.03-G1012.2	795	2162	+	AutoIPR: IPR004125:Signal recognition particle,SRP54 subunit, M-domain; IPR022941:Signal recognitionparticle, SRP54 subunit; IPR027417:P-loop containingnucleoside triphosphate hydrolase;
long-mer1678	Xyfp-LSV41.03-G1012	1946	1988	TCAGAAGGAGCGTCGTAATCCAGCTCTACTTAACGGCTCGCGC	Xyfp-LSV41.03-G1012.2	Xyfp-LSV41.03-G1012.2	795	2162	+	AutoIPR: IPR004125:Signal recognition particle,SRP54 subunit, M-domain; IPR022941:Signal recognitionparticle, SRP54 subunit; IPR027417:P-loop containingnucleoside triphosphate hydrolase;
long-mer1679	Xyfp-LSV41.03-G1012	2159	2376	TTGATGAAGCCGTGCTGATTCGGGTTCCTTTTATACCATTTTCGTACTTGATTGGATGCAGGGGTTGCGATTCACGTGTTCCTGATCCAGTGATAGGAGGGAGAGGCGGCTATGCTTCTTAAGTCGAATCTGGCTTGTCACCATACTGGTGCTGATACCTCTAAGGATAATATTTTCGATGAACACGAATTTATTATAATGCGATCAGCTCTCGTAGC	Xyfp-LSV41.03-G1012.2	Xyfp-LSV41.03-G1012.2	795	2162	+	AutoIPR: IPR004125:Signal recognition particle,SRP54 subunit, M-domain; IPR022941:Signal recognitionparticle, SRP54 subunit; IPR027417:P-loop containingnucleoside triphosphate hydrolase;
long-mer1679	Xyfp-LSV41.03-G1012	2159	2376	TTGATGAAGCCGTGCTGATTCGGGTTCCTTTTATACCATTTTCGTACTTGATTGGATGCAGGGGTTGCGATTCACGTGTTCCTGATCCAGTGATAGGAGGGAGAGGCGGCTATGCTTCTTAAGTCGAATCTGGCTTGTCACCATACTGGTGCTGATACCTCTAAGGATAATATTTTCGATGAACACGAATTTATTATAATGCGATCAGCTCTCGTAGC	Xyfp-LSV41.03-G1012.3	Xyfp-LSV41.03-G1012.3	2270	2395	+	
long-mer1680	Xyfp-LSV41.03-G1012	2433	2464	CAGTTGAGATGTCCGACATCAATACACCAGCG	Xyfp-LSV41.03-G1012.4	Xyfp-LSV41.03-G1012.4	2414	2851	+	
long-mer1681	Xyfp-LSV41.03-G1012	2574	2616	TATCTGTGTCTATCATGGCTATCGTGCTGTTGTTCCTTGCAGG	Xyfp-LSV41.03-G1012.4	Xyfp-LSV41.03-G1012.4	2414	2851	+	
long-mer1682	Xyfp-LSV41.03-G1012	2628	2670	TGGCTGTGTCTTCCCAAAGTGACATTGTTGATCGCCTGGATCG	Xyfp-LSV41.03-G1012.4	Xyfp-LSV41.03-G1012.4	2414	2851	+	
long-mer1683	Xyfp-LSV41.03-G1012	2723	2812	GTACTACCCTTAGGGTCTGTAATCGGTGCAATGTGGTTCCATCACGGAGATAGCCCGGCACATATACCTCTTGAATCCTTGGCCATGAGT	Xyfp-LSV41.03-G1012.4	Xyfp-LSV41.03-G1012.4	2414	2851	+	
long-mer1684	Xyfp-LSV41.03-G1012	2841	2906	TTGCTGAGTAAACCGAGGCAGTGCAGATGGGATGATGTCAGGGGACTGTTACGATGAAATTAATTT	Xyfp-LSV41.03-G1012.5	Xyfp-LSV41.03-G1012.5	2894	3691	+	AutoIPR: IPR001544:Aminotransferase, class IV;
long-mer1684	Xyfp-LSV41.03-G1012	2841	2906	TTGCTGAGTAAACCGAGGCAGTGCAGATGGGATGATGTCAGGGGACTGTTACGATGAAATTAATTT	Xyfp-LSV41.03-G1012.4	Xyfp-LSV41.03-G1012.4	2414	2851	+	
long-mer1685	Xyfp-LSV41.03-G1012	2974	3058	CACGACACTGCAAGTACGCGGCGCTGCTGTTCGTGGTCTGAAACTGCATTTATGCCGACTTGAGCGAGCTACTCAGCGCTTGTTT	Xyfp-LSV41.03-G1012.5	Xyfp-LSV41.03-G1012.5	2894	3691	+	AutoIPR: IPR001544:Aminotransferase, class IV;
long-mer1686	Xyfp-LSV41.03-G1012	3334	3403	TGCACTGGCGGCTGGGTTTGACGATGCACTATTTGTCCATGATGATGGACGCCTGCTGGAGGGCACCTTT	Xyfp-LSV41.03-G1012.5	Xyfp-LSV41.03-G1012.5	2894	3691	+	AutoIPR: IPR001544:Aminotransferase, class IV;
long-mer1687	Xyfp-LSV41.03-G1012	3478	3514	ATTATTACGTGTCGGTCTGGAGCAACTGGGTGTGCCG	Xyfp-LSV41.03-G1012.5	Xyfp-LSV41.03-G1012.5	2894	3691	+	AutoIPR: IPR001544:Aminotransferase, class IV;
long-mer1688	Xyfp-LSV41.03-G1012	3692	3734	GGCAGACACACTCAGCGGTATGGCGTAAATCGATTTCTCACGA	NA
long-mer1689	Xyfp-LSV41.03-G1012	3791	3830	GGATGGCCCAATCACAACACCTTGATTCCGACACTACTCA	NA
long-mer1690	Xyfp-LSV41.03-G1012	3847	3939	TCAATGAATATGTAACCTTGCCGTTAAGCATTTTAGTATTCATGCTGTTTTTATGAATCGGTTTGCTTGGTAATTTTCTTTACAGCTTAATGT	NA
long-mer1691	Xyfp-LSV41.03-G1012	3963	3997	TCATCTTGTAAATTTTGAAAATGCTTTGAATGCGC	NA
long-mer1692	Xyfp-LSV41.03-G1012	4038	4080	GGCTGCACCTGGGCCTACTTTCCCTGTTTGCGTTTGGATATAT	Xyfp-LSV41.03-G1012.6	Xyfp-LSV41.03-G1012.6	4002	5072	-	AutoIPR: IPR008966:Adhesion domain;
long-mer1693	Xyfp-LSV41.03-G1012	4109	4151	TGCTAGCGTTGATAGTGGTCCTGCCTAGTGTGATAGCTTGCCC	Xyfp-LSV41.03-G1012.6	Xyfp-LSV41.03-G1012.6	4002	5072	-	AutoIPR: IPR008966:Adhesion domain;
long-mer1694	Xyfp-LSV41.03-G1012	4292	4333	TTTGTGCCTGATCGGCTTCGGCCACATTGCCACCCTGGCATA	Xyfp-LSV41.03-G1012.6	Xyfp-LSV41.03-G1012.6	4002	5072	-	AutoIPR: IPR008966:Adhesion domain;
long-mer1695	Xyfp-LSV41.03-G1012	4392	4473	ACTGGATACCGAGCCGAAATTAACAGCGATGTTTTTTGATCCAGCATCGACCTGACATGTCGAGGTAACAATGGTAATACCG	Xyfp-LSV41.03-G1012.6	Xyfp-LSV41.03-G1012.6	4002	5072	-	AutoIPR: IPR008966:Adhesion domain;
long-mer1696	Xyfp-LSV41.03-G1012	4617	4721	GTTGAGGTTGAGATTAGTCTTCTCCCCGGCGCGAGTATTAACATCCAATACGTGAGGGTAGAAATTGGATACTTTCTCTGCGCGCGCTTCCCGGTAGAGTCTGAT	Xyfp-LSV41.03-G1012.6	Xyfp-LSV41.03-G1012.6	4002	5072	-	AutoIPR: IPR008966:Adhesion domain;
long-mer1697	Xyfp-LSV41.03-G1012	4740	4782	GGTTGCATAAACTTTGTTCATACCGCTGACGGGGGTCATTGAA	Xyfp-LSV41.03-G1012.6	Xyfp-LSV41.03-G1012.6	4002	5072	-	AutoIPR: IPR008966:Adhesion domain;
long-mer1698	Xyfp-LSV41.03-G1012	4792	4854	GCGCCGTACATGGTCCCATTATTGACGCATGTTGCGTAGTTCTCGACGCGATTAATATTATGG	Xyfp-LSV41.03-G1012.6	Xyfp-LSV41.03-G1012.6	4002	5072	-	AutoIPR: IPR008966:Adhesion domain;
long-mer1699	Xyfp-LSV41.03-G1012	4996	5057	CACGCTGCTATTATTTTTAAATTCCGTTGCTGATATGTAGCGATGTGCGCGACACCAATCGT	Xyfp-LSV41.03-G1012.6	Xyfp-LSV41.03-G1012.6	4002	5072	-	AutoIPR: IPR008966:Adhesion domain;
long-mer1700	Xyfp-LSV41.03-G1012	5068	5110	GACATATGGTTTCCAAAGTTGCGAAATTTCTAGGCTTAAAGCG	Xyfp-LSV41.03-G1012.6	Xyfp-LSV41.03-G1012.6	4002	5072	-	AutoIPR: IPR008966:Adhesion domain;
long-mer1701	Xyfp-LSV41.03-G1012	5148	5175	GCCATTGTTTTGTCGGTTGGTCATGCCA	NA
long-mer1702	Xyfp-LSV41.03-G1012	5364	5406	GAGGGAGTATTGAAATTGACTAAATTCAACGTCCTTTATCTAT	NA
long-mer1703	Xyfp-LSV41.03-G1012	6118	6164	GGTGTACCTCGGACGTCCGGGACCACTCCCATCTGTATAGTTAGTAG	Xyfp-LSV41.03-G1012.7	Xyfp-LSV41.03-G1012.7	5638	6564	-	AutoIPR: IPR008966:Adhesion domain;
long-mer1704	Xyfp-LSV41.03-G1012	6247	6303	CTGGTATACGTAGGTAAGGCGATTATTGTAATCCCTTTGAGAAGGGATGTAGATTAC	Xyfp-LSV41.03-G1012.7	Xyfp-LSV41.03-G1012.7	5638	6564	-	AutoIPR: IPR008966:Adhesion domain;
long-mer1705	Xyfp-LSV41.03-G1012	6383	6433	GCTGTCATTGAACGAGCAAAATGAGTATACGTGCTACCCCAAAAATTGCAG	Xyfp-LSV41.03-G1012.7	Xyfp-LSV41.03-G1012.7	5638	6564	-	AutoIPR: IPR008966:Adhesion domain;
long-mer1706	Xyfp-LSV41.03-G1012	6585	6609	TGGATACGAGCAGCATCGCCAGACA	NA
long-mer1707	Xyfp-LSV41.03-G1012	6704	6746	AACTGCTTGGGCGAGTCGAAGTTTCGTTGGCAGGAAGTTGATA	Xyfp-LSV41.03-G1012.8	Xyfp-LSV41.03-G1012.8	6675	9380	-	AutoIPR: IPR000015:Outer membrane usherprotein; IPR025885:PapC, N-terminal domain;IPR025949:PapC-like, C-terminal domain;
long-mer1708	Xyfp-LSV41.03-G1012	7392	7434	AGCTCCCACTAGGCTTACGCGACTGTTGTCGTAGCGTCCATCG	Xyfp-LSV41.03-G1012.8	Xyfp-LSV41.03-G1012.8	6675	9380	-	AutoIPR: IPR000015:Outer membrane usherprotein; IPR025885:PapC, N-terminal domain;IPR025949:PapC-like, C-terminal domain;
long-mer1709	Xyfp-LSV41.03-G1012	7839	7881	CAGTAGCTTGCTGTAGCTTAATCGTACACTCGTACCGCTAAAT	Xyfp-LSV41.03-G1012.8	Xyfp-LSV41.03-G1012.8	6675	9380	-	AutoIPR: IPR000015:Outer membrane usherprotein; IPR025885:PapC, N-terminal domain;IPR025949:PapC-like, C-terminal domain;
long-mer1710	Xyfp-LSV41.03-G1012	8196	8223	CTGTAAATCACCTCCATAGCCGGTGGGA	Xyfp-LSV41.03-G1012.8	Xyfp-LSV41.03-G1012.8	6675	9380	-	AutoIPR: IPR000015:Outer membrane usherprotein; IPR025885:PapC, N-terminal domain;IPR025949:PapC-like, C-terminal domain;
long-mer1711	Xyfp-LSV41.03-G1012	8394	8436	ACGGAAACCGATAGAATCAAACAATTCGCCGTTGGTGTAGGCG	Xyfp-LSV41.03-G1012.8	Xyfp-LSV41.03-G1012.8	6675	9380	-	AutoIPR: IPR000015:Outer membrane usherprotein; IPR025885:PapC, N-terminal domain;IPR025949:PapC-like, C-terminal domain;
long-mer1712	Xyfp-LSV41.03-G1012	8631	8673	TGCATTGCGGCCACCATACCAATTGAAGGTATAGCCGATGAAT	Xyfp-LSV41.03-G1012.8	Xyfp-LSV41.03-G1012.8	6675	9380	-	AutoIPR: IPR000015:Outer membrane usherprotein; IPR025885:PapC, N-terminal domain;IPR025949:PapC-like, C-terminal domain;
long-mer1713	Xyfp-LSV41.03-G1012	8796	8838	ATCCGGCAGCCATTGGTCGATCGTTTTGCATGCCTGCATATCA	Xyfp-LSV41.03-G1012.8	Xyfp-LSV41.03-G1012.8	6675	9380	-	AutoIPR: IPR000015:Outer membrane usherprotein; IPR025885:PapC, N-terminal domain;IPR025949:PapC-like, C-terminal domain;
long-mer1714	Xyfp-LSV41.03-G1012	8862	8904	TGTATCAATGCCGAGTTCATCTAGCATGGCGAGTGTCATGCAA	Xyfp-LSV41.03-G1012.8	Xyfp-LSV41.03-G1012.8	6675	9380	-	AutoIPR: IPR000015:Outer membrane usherprotein; IPR025885:PapC, N-terminal domain;IPR025949:PapC-like, C-terminal domain;
long-mer1715	Xyfp-LSV41.03-G1012	8961	9030	CCATTGGCCGTTTACATAAAGATCAGCACGGTAGAGGCCTGCAATAACGGGATTGCCTCGGGAAAACATT	Xyfp-LSV41.03-G1012.8	Xyfp-LSV41.03-G1012.8	6675	9380	-	AutoIPR: IPR000015:Outer membrane usherprotein; IPR025885:PapC, N-terminal domain;IPR025949:PapC-like, C-terminal domain;
long-mer1716	Xyfp-LSV41.03-G1012	9089	9131	GCGCTACACGTTGTGGCGCGGCGTTATCCGCTTTAGCCACCAG	Xyfp-LSV41.03-G1012.8	Xyfp-LSV41.03-G1012.8	6675	9380	-	AutoIPR: IPR000015:Outer membrane usherprotein; IPR025885:PapC, N-terminal domain;IPR025949:PapC-like, C-terminal domain;
long-mer1717	Xyfp-LSV41.03-G1012	9138	9180	CTGTCCAAGATTATCAGGCTCTGTTTCCGCGCAAGCCAATCTT	Xyfp-LSV41.03-G1012.8	Xyfp-LSV41.03-G1012.8	6675	9380	-	AutoIPR: IPR000015:Outer membrane usherprotein; IPR025885:PapC, N-terminal domain;IPR025949:PapC-like, C-terminal domain;
long-mer1718	Xyfp-LSV41.03-G1012	9189	9231	TAGTGTGCAAGTCGAAGCGATCGCAGCGACCAACACGCGTTGC	Xyfp-LSV41.03-G1012.8	Xyfp-LSV41.03-G1012.8	6675	9380	-	AutoIPR: IPR000015:Outer membrane usherprotein; IPR025885:PapC, N-terminal domain;IPR025949:PapC-like, C-terminal domain;
long-mer1719	Xyfp-LSV41.03-G1012	9313	9355	ACGAATTTCACGCGACTGAGCCGAAGGGAGCCAACCTTCCTCC	Xyfp-LSV41.03-G1012.8	Xyfp-LSV41.03-G1012.8	6675	9380	-	AutoIPR: IPR000015:Outer membrane usherprotein; IPR025885:PapC, N-terminal domain;IPR025949:PapC-like, C-terminal domain;
long-mer1720	Xyfp-LSV41.03-G1012	9399	9441	TAGCGCTGTTAAGGCATTGATTCCAAATTACTGCTGAGCGTTT	Xyfp-LSV41.03-G1012.9	Xyfp-LSV41.03-G1012.9	9407	10207	-	AutoIPR: IPR001829:Pili assembly chaperone,bacterial;
long-mer1721	Xyfp-LSV41.03-G1012	9929	9959	AGGTTCGACACGACTGATAGGAGGCGTCACC	Xyfp-LSV41.03-G1012.9	Xyfp-LSV41.03-G1012.9	9407	10207	-	AutoIPR: IPR001829:Pili assembly chaperone,bacterial;
long-mer1722	Xyfp-LSV41.03-G1012	10079	10121	TGCGGGATAGACAACCCTGGTTCCAGCGATGATGATGCCGGCG	Xyfp-LSV41.03-G1012.9	Xyfp-LSV41.03-G1012.9	9407	10207	-	AutoIPR: IPR001829:Pili assembly chaperone,bacterial;
long-mer1723	Xyfp-LSV41.03-G1012	10430	10458	CCAACAGCCTTGATGGGGATCTGCAAACC	Xyfp-LSV41.03-G1012.10	Xyfp-LSV41.03-G1012.10	10279	10545	-	AutoIPR: IPR008966:Adhesion domain;
long-mer1724	Xyfp-LSV41.03-G1012	10468	10567	CAGCAATTGGACCTGTACATTAGTGGCCGCACTGGCTGTCGGGGCTTGATTGATTAGCCTGGAAGTATTGATATCCACGGCTGGGCCTGGCTCAAAATAG	Xyfp-LSV41.03-G1012.10	Xyfp-LSV41.03-G1012.10	10279	10545	-	AutoIPR: IPR008966:Adhesion domain;
long-mer1725	Xyfp-LSV41.03-G1012	10615	10675	CGGTGTACGAGCTGAAGTCTTTCCTGCCTCATTCAAAGAGCTGAACGATACTGTCGGCAGT	Xyfp-LSV41.03-G1012.11	Xyfp-LSV41.03-G1012.11	10577	10870	+	
long-mer1726	Xyfp-LSV41.03-G1012	11082	11124	ATTTGATTGATGAAGGAGTGGCAATAATCACTTGGTCGTCTTG	NA
long-mer1727	Xyfp-LSV41.03-G1012	11205	11283	TGTGCTTAAGATCAAAGCTTTTCGCTAAAAGCTATAAATAAGTTGGTATATGAGCTTTATGACCTCTTAACGATCATGT	NA
long-mer1728	Xyfp-LSV41.03-G1012	11472	11514	TGTTGGTCGTTTCCTTAGAATATGTACTCCAGTGTGGCATTCC	Xyfp-LSV41.03-G1012.12	Xyfp-LSV41.03-G1012.12	11493	11669	+	
long-mer1729	Xyfp-LSV41.03-G1012	11644	11666	CTGATGGTCTCTGCGCTTTGAAT	Xyfp-LSV41.03-G1012.12	Xyfp-LSV41.03-G1012.12	11493	11669	+	
long-mer1730	Xyfp-LSV41.03-G1012	11714	11756	CAAGGTGATGTGTGCTGATTATTCATAGCGCTGGGTAATGCTC	NA
long-mer1731	Xyfp-LSV41.03-G1012	14917	14959	TGTGTAAGCAGAGGCGCCGGTTAGTGCATTAAACAGAGTCGAT	Xyfp-LSV41.03-G1012.15	Xyfp-LSV41.03-G1012.15	14239	15591	-	AutoIPR: IPR016496:GTPase HflX;IPR025121:GTPase HflX N-terminal domain; IPR027417:P-loopcontaining nucleoside triphosphate hydrolase;
long-mer1732	Xyfp-LSV41.03-G1012	16399	16441	ATCACTCATTGATCGTCCGCTTACTCGATAGACTTCCAATGCA	Xyfp-LSV41.03-G1012.17	Xyfp-LSV41.03-G1012.17	15988	16941	-	AutoIPR: IPR018022:tRNAdimethylallyltransferase; IPR027417:P-loop containingnucleoside triphosphate hydrolase;
long-mer1733	Xyfp-LSV41.03-G1012	20029	20071	CGACGGCGACGACCACCCACAATAACACATTTTTGGTTAAGTC	Xyfp-LSV41.03-G1012.19	Xyfp-LSV41.03-G1012.19	18146	20077	-	AutoIPR: IPR003959:ATPase, AAA-type, core;IPR005936:Peptidase, FtsH; IPR011546:Peptidase M41, FtsHextracellular; IPR027417:P-loop containing nucleosidetriphosphate hydrolase;
long-mer1734	Xyfp-LSV41.03-G1012	20253	20295	ACGGATGTAGTCATCTGATCCAACTCCATGGAACAGTTTGATT	Xyfp-LSV41.03-G1012.20	Xyfp-LSV41.03-G1012.20	20130	20771	-	AutoIPR: IPR015507:Ribosomal RNA large subunitmethyltransferase E;IPR029063:S-adenosyl-L-methionine-dependentmethyltransferase;
long-mer1735	Xyfp-LSV41.03-G1012	22337	22379	CGGATGAGGCCAATAGCACCAGCTGCTGCGGCCTCGGGTGAAG	Xyfp-LSV41.03-G1012.23	Xyfp-LSV41.03-G1012.23	22123	23955	-	AutoIPR:IPR000581:Dihydroxy-acid/6-phosphogluconate dehydratase;IPR015928:Aconitase/3-isopropylmalate dehydratase,swivel;
long-mer1736	Xyfp-LSV41.03-G1012	22570	22612	TCCTTTGACCGCTGCCTCCTGACTTTCGTACACCAGGGCCGAA	Xyfp-LSV41.03-G1012.23	Xyfp-LSV41.03-G1012.23	22123	23955	-	AutoIPR:IPR000581:Dihydroxy-acid/6-phosphogluconate dehydratase;IPR015928:Aconitase/3-isopropylmalate dehydratase,swivel;
long-mer1737	Xyfp-LSV41.03-G1012	23151	23193	GGGTTATCGCGTTTTCGAACGTAGCAAATGTAGCAATGCCTCG	Xyfp-LSV41.03-G1012.23	Xyfp-LSV41.03-G1012.23	22123	23955	-	AutoIPR:IPR000581:Dihydroxy-acid/6-phosphogluconate dehydratase;IPR015928:Aconitase/3-isopropylmalate dehydratase,swivel;
long-mer1738	Xyfp-LSV41.03-G1012	24166	24208	TCAATCATTCAATGTGGCAATAGTTCTGTACAAAATACGCTAC	NA
long-mer1739	Xyfp-LSV41.03-G1012	24453	24517	GTGTTGGTATTGCACTGCCTCTTCTCATGAGCCTTGGTATTGCTTGAGATGTGACTGCCCTTCGC	NA
long-mer1740	Xyfp-LSV41.03-G1012	24748	24790	TGCAACATCTTTTGCCAACATTGTTCGTGGTTATTGTAGATAC	NA
long-mer1741	Xyfp-LSV41.03-G1012	25369	25411	GTTTGCCCAGTTACGCCCGGATATTGTGCATGCACGTTCGCGG	Xyfp-LSV41.03-G1012.25	Xyfp-LSV41.03-G1012.25	25121	26251	+	AutoIPR: IPR001296:Glycosyl transferase, family1; IPR028098:Glycosyltransferase subfamily 4, N-terminaldomain;
long-mer1742	Xyfp-LSV41.03-G1012	25459	25501	CCCAAAGCCGCGATTCGTCACCACGGTTCATGGTCTCAATGCG	Xyfp-LSV41.03-G1012.25	Xyfp-LSV41.03-G1012.25	25121	26251	+	AutoIPR: IPR001296:Glycosyl transferase, family1; IPR028098:Glycosyltransferase subfamily 4, N-terminaldomain;
long-mer1743	Xyfp-LSV41.03-G1012	25654	25696	CCGACCGTATCCGGATCGCTCTGCGCGTCGTTGGGTCAGGAAA	Xyfp-LSV41.03-G1012.25	Xyfp-LSV41.03-G1012.25	25121	26251	+	AutoIPR: IPR001296:Glycosyl transferase, family1; IPR028098:Glycosyltransferase subfamily 4, N-terminaldomain;
long-mer1744	Xyfp-LSV41.03-G1012	26197	26239	GTTGCAGACAATGCAATCGGCTACGTTGCAGGTGTATGACGAA	Xyfp-LSV41.03-G1012.25	Xyfp-LSV41.03-G1012.25	25121	26251	+	AutoIPR: IPR001296:Glycosyl transferase, family1; IPR028098:Glycosyltransferase subfamily 4, N-terminaldomain;
long-mer1744	Xyfp-LSV41.03-G1012	26197	26239	GTTGCAGACAATGCAATCGGCTACGTTGCAGGTGTATGACGAA	Xyfp-LSV41.03-G1012.26	Xyfp-LSV41.03-G1012.26	26232	27563	+	
long-mer1745	Xyfp-LSV41.03-G1012	26878	26920	CGCTGTGGTTACTGGTTGTGGCGGTGCTTGGCATCGTGCTGTT	Xyfp-LSV41.03-G1012.26	Xyfp-LSV41.03-G1012.26	26232	27563	+	
long-mer1746	Xyfp-LSV41.03-G1012	26963	27005	CCTGATGCTGTCAGGATGGAGAGTGCTTGGGATACGGCGCTTA	Xyfp-LSV41.03-G1012.26	Xyfp-LSV41.03-G1012.26	26232	27563	+	
long-mer1747	Xyfp-LSV41.03-G1012	27428	27470	TTCATTACTCGCGACCGTGTTTCCCTTCAATACGCACTTGGCG	Xyfp-LSV41.03-G1012.26	Xyfp-LSV41.03-G1012.26	26232	27563	+	
long-mer1748	Xyfp-LSV41.03-G1012	27648	27725	TCACCGTGTCGTAGTGAATATTGGTGATGCGTCAGCCTGCTCAAGGGATCGGCAAGAAATAGATGTTGATCCATGCTC	NA
long-mer1749	Xyfp-LSV41.03-G1012	27767	27809	GCGTCCCTCTGGTTGTCGCTTGAAACGGCGATGAATCCATAAG	Xyfp-LSV41.03-G1012.27	Xyfp-LSV41.03-G1012.27	27749	28609	-	AutoIPR: IPR004960:Bacterial lipid Abiosynthesis acyltransferase;
long-mer1750	Xyfp-LSV41.03-G1012	28081	28123	GGAAGCCACCACATTTCAGGTACTTGATCGTTGCACGCAACTC	Xyfp-LSV41.03-G1012.27	Xyfp-LSV41.03-G1012.27	27749	28609	-	AutoIPR: IPR004960:Bacterial lipid Abiosynthesis acyltransferase;
long-mer1751	Xyfp-LSV41.03-G1012	28831	28873	CTTGGTCTGGCGCGGTTTCCGAGTCCGTCAATATTTCAACCGA	Xyfp-LSV41.03-G1012.28	Xyfp-LSV41.03-G1012.28	28712	30058	+	AutoIPR:IPR007507:3-deoxy-D-manno-octulosonic-acid transferase,N-terminal;
long-mer1752	Xyfp-LSV41.03-G1012	28899	28941	CAGCAGCGTATGCCCGTCCTCGGGTGTGGTTACATGCTGTTTC	Xyfp-LSV41.03-G1012.28	Xyfp-LSV41.03-G1012.28	28712	30058	+	AutoIPR:IPR007507:3-deoxy-D-manno-octulosonic-acid transferase,N-terminal;
long-mer1753	Xyfp-LSV41.03-G1012	29074	29116	GGAGCATGTGTATTTGCCATATGATGTGCCCGGCAGTGTGGAA	Xyfp-LSV41.03-G1012.28	Xyfp-LSV41.03-G1012.28	28712	30058	+	AutoIPR:IPR007507:3-deoxy-D-manno-octulosonic-acid transferase,N-terminal;
long-mer1754	Xyfp-LSV41.03-G1012	29228	29270	GCACGGCTGTCGGTACGTTCGCTGCGTGGTTATCGTTTGCTCA	Xyfp-LSV41.03-G1012.28	Xyfp-LSV41.03-G1012.28	28712	30058	+	AutoIPR:IPR007507:3-deoxy-D-manno-octulosonic-acid transferase,N-terminal;
long-mer1755	Xyfp-LSV41.03-G1012	29351	29393	CTGGGTGCGCGTCCCGATCAACTGGTTGCATTAGGTAATTTGA	Xyfp-LSV41.03-G1012.28	Xyfp-LSV41.03-G1012.28	28712	30058	+	AutoIPR:IPR007507:3-deoxy-D-manno-octulosonic-acid transferase,N-terminal;
long-mer1756	Xyfp-LSV41.03-G1012	29516	29540	ATCGACATCCACACGCGCTTATTAC	Xyfp-LSV41.03-G1012.28	Xyfp-LSV41.03-G1012.28	28712	30058	+	AutoIPR:IPR007507:3-deoxy-D-manno-octulosonic-acid transferase,N-terminal;
long-mer1757	Xyfp-LSV41.03-G1012	30074	30103	TGTGTTCAAAAATGTTAACTCGTGCGTATT	NA
long-mer1758	Xyfp-LSV41.03-G1012	30381	30423	GTGAAACGCTATATTTTAGGAACTTTTGTGATTAATCACTGCC	NA
long-mer1759	Xyfp-LSV41.03-G1012	30490	30532	TGTTTGGCTGCTTTGATATGTTCAGTTGCGATTGCCCAAAACG	Xyfp-LSV41.03-G1012.29	Xyfp-LSV41.03-G1012.29	30442	31824	+	AutoIPR: IPR000933:Glycoside hydrolase, family29; IPR008979:Galactose-binding domain-like;IPR017853:Glycoside hydrolase superfamily;
long-mer1760	Xyfp-LSV41.03-G1012	32237	32279	ACTGACGGACAAGGTGCGTAGTTTGCTTAAGGAAGTCAGCAAA	Xyfp-LSV41.03-G1012.30	Xyfp-LSV41.03-G1012.30	32040	32300	+	AutoIPR: IPR000307:Ribosomal protein S16;IPR023803:Ribosomal protein S16 domain;
long-mer1761	Xyfp-LSV41.03-G1012	32841	32883	GGATCCTGAGTTCTGATCGTGTATGCGTGATGGCGTCCATGAT	Xyfp-LSV41.03-G1012.31	Xyfp-LSV41.03-G1012.31	32344	32856	+	AutoIPR: IPR009000:Translation protein,beta-barrel domain; IPR011033:PRC-barrel-like;IPR011961:16S rRNA processing protein RimM;
long-mer1762	Xyfp-LSV41.03-G1012	32887	32929	GCCAGTTCTGTCCCGTCTTGCTGGATACTGCTTCACCACAGCA	NA
long-mer1763	Xyfp-LSV41.03-G1012	33476	33499	TTTGAAGCAGCCGATAGCCTGCTT	Xyfp-LSV41.03-G1012.32	Xyfp-LSV41.03-G1012.32	32966	33751	+	AutoIPR: IPR002649:tRNA(guanine-N1-)-methyltransferase, bacteria; IPR016009:tRNAmethyltransferase TRMD/TRM10-type domain; IPR023148:tRNA(guanine-N1-)-methyltransferase, C-terminal;IPR029028:Alpha/beta knot methyltransferases;
long-mer1764	Xyfp-LSV41.03-G1012	33787	33829	TCGCGTTTTTTGTTTTCATTGTTCTGCGAGCTGATGTAATCAT	NA
long-mer1765	Xyfp-LSV41.03-G1012	34596	34638	TATCGCACTCAATGACACATCCCCACGTCGATATAAGCGATTT	Xyfp-LSV41.03-G1012.34	Xyfp-LSV41.03-G1012.34	34347	34610	+	
long-mer1766	Xyfp-LSV41.03-G1012	37945	37987	CATTCGTCATTGCCGCCGAGCATTTCCTGGCTGCGTATCCCCA	Xyfp-LSV41.03-G1012.38	Xyfp-LSV41.03-G1012.38	37677	38762	+	AutoIPR: IPR002933:Peptidase M20;
long-mer1767	Xyfp-LSV41.03-G1012	38238	38271	ATTCACCTCGCCTTACCTGCGCTCGCTGCATTGA	Xyfp-LSV41.03-G1012.38	Xyfp-LSV41.03-G1012.38	37677	38762	+	AutoIPR: IPR002933:Peptidase M20;
long-mer1768	Xyfp-LSV41.03-G1012	39359	39401	TTCTCCGAGGATGGCACCCTGACGTTGGCGGTCAACGGCGAAA	Xyfp-LSV41.03-G1012.39	Xyfp-LSV41.03-G1012.39	39164	40855	+	AutoIPR: IPR006426:Asparagine synthase,glutamine-hydrolyzing; IPR017932:Glutamineamidotransferase type 2 domain; IPR029055:Nucleophileaminohydrolases, N-terminal;
long-mer1769	Xyfp-LSV41.03-G1012	40058	40100	CATGGTTTCGAGTACACCTTCGAGGAGGGGCTGGATGTTTTAC	Xyfp-LSV41.03-G1012.39	Xyfp-LSV41.03-G1012.39	39164	40855	+	AutoIPR: IPR006426:Asparagine synthase,glutamine-hydrolyzing; IPR017932:Glutamineamidotransferase type 2 domain; IPR029055:Nucleophileaminohydrolases, N-terminal;
long-mer1770	Xyfp-LSV41.03-G1012	41539	41606	CTGGCATGAATTCGTGTTCGATATTGGTCGTGCCGATCAAGTGCATGCGTTCGATCACTACATCGCCA	Xyfp-LSV41.03-G1012.40	Xyfp-LSV41.03-G1012.40	40913	41941	-	AutoIPR: IPR011050:Pectin lyase fold/virulencefactor;
long-mer1771	Xyfp-LSV41.03-G1012	41801	41843	TAACGTATCAATGGCTTGCTGCAGATCTTGGCCAGGTGCAACC	Xyfp-LSV41.03-G1012.40	Xyfp-LSV41.03-G1012.40	40913	41941	-	AutoIPR: IPR011050:Pectin lyase fold/virulencefactor;
long-mer1772	Xyfp-LSV41.03-G1012	42385	42427	CATGCATATAGGGTGTTGGAATCATTGCTACTAAGGGTGTCAT	NA
long-mer1773	Xyfp-LSV41.03-G1012	44048	44090	CGTTTATCAATGGATCGTATGCCGGAGGCATTCACTGATGTGC	NA
long-mer1774	Xyfp-LSV41.03-G1012	44109	44151	CCGCTGATCCTGCGTGATGAAACTTAGATCGATAACGATGCTT	NA
long-mer1775	Xyfp-LSV41.03-G1012	44774	44816	ATATCGGTGAGGATCGCGTGGGGTTGTTGGATCGGGTGTTCTT	Xyfp-LSV41.03-G1012.43	Xyfp-LSV41.03-G1012.43	44467	45102	+	AutoIPR: IPR006197:Peptidase S24, LexA-like;IPR006200:LexA repressor; IPR011991:Wingedhelix-turn-helix DNA-binding domain; IPR028360:PeptidaseS24/S26, beta-ribbon domain;
long-mer1776	Xyfp-LSV41.03-G1012	46378	46414	CCGATGTCAGTGCAAAATGCGACGACGCGGAGCATGA	Xyfp-LSV41.03-G1012.45	Xyfp-LSV41.03-G1012.45	46384	46608	-	
long-mer1777	Xyfp-LSV41.03-G1012	46428	46470	ATCGTGCATGAGGGAGGATGACGATTCGGCTATTCCGTGTCGT	Xyfp-LSV41.03-G1012.45	Xyfp-LSV41.03-G1012.45	46384	46608	-	
long-mer1778	Xyfp-LSV41.03-G1012	46509	46598	CACGCTGTGGCGCATGATTGCTCTCTTTTCTCTCCTGGGGGGCTATAAGGAGACGAATTGCAACATGCTGTGCATCTGATGTGGCCCCCG	Xyfp-LSV41.03-G1012.45	Xyfp-LSV41.03-G1012.45	46384	46608	-	
long-mer1779	Xyfp-LSV41.03-G1012	47539	47581	CTTGGAGCGTTTGGCGGCGATTCTGCAGCATGTACACACTAAC	Xyfp-LSV41.03-G1012.46	Xyfp-LSV41.03-G1012.46	46814	49468	+	AutoIPR: IPR002318:Alanine-tRNA ligase, classIIc; IPR009000:Translation protein, beta-barrel domain;
long-mer1780	Xyfp-LSV41.03-G1012	47600	47642	CAGACCCTGATCCTCAAGGCCACCGAATTAACTGCTGTTGCAG	Xyfp-LSV41.03-G1012.46	Xyfp-LSV41.03-G1012.46	46814	49468	+	AutoIPR: IPR002318:Alanine-tRNA ligase, classIIc; IPR009000:Translation protein, beta-barrel domain;
long-mer1781	Xyfp-LSV41.03-G1012	47955	47997	ACGAGGTGGCTGCCAAGGTTAGCAATGGTGTGATCCCGGGTAG	Xyfp-LSV41.03-G1012.46	Xyfp-LSV41.03-G1012.46	46814	49468	+	AutoIPR: IPR002318:Alanine-tRNA ligase, classIIc; IPR009000:Translation protein, beta-barrel domain;
long-mer1782	Xyfp-LSV41.03-G1012	48204	48246	TGGGCTATGAGCAGCTTCAGGTCGATGGCCTGAGAGTGGTTGC	Xyfp-LSV41.03-G1012.46	Xyfp-LSV41.03-G1012.46	46814	49468	+	AutoIPR: IPR002318:Alanine-tRNA ligase, classIIc; IPR009000:Translation protein, beta-barrel domain;
long-mer1783	Xyfp-LSV41.03-G1012	48448	48488	TGTGCAAGGTGGGGTGAAGGTTGGCGATGTGTTGTCCGGTA	Xyfp-LSV41.03-G1012.46	Xyfp-LSV41.03-G1012.46	46814	49468	+	AutoIPR: IPR002318:Alanine-tRNA ligase, classIIc; IPR009000:Translation protein, beta-barrel domain;
long-mer1784	Xyfp-LSV41.03-G1012	48826	48868	ACTTTGCGGTGGTACCCATATTACCCGTACGGGTGACATTGGT	Xyfp-LSV41.03-G1012.46	Xyfp-LSV41.03-G1012.46	46814	49468	+	AutoIPR: IPR002318:Alanine-tRNA ligase, classIIc; IPR009000:Translation protein, beta-barrel domain;
long-mer1785	Xyfp-LSV41.03-G1012	50438	50477	AAGCATATGCTAGTGAGTTGGCATTTTATTGAATATTTAA	NA
long-mer1786	Xyfp-LSV41.03-G1012	51049	51091	GAAAGCGCGCCCCTATTTCGGAAAATTGATCCGGAGCCTCTTC	Xyfp-LSV41.03-G1012.49	Xyfp-LSV41.03-G1012.49	50933	52957	-	AutoIPR: IPR001567:Peptidase M3A/M3B;IPR024077:Neurolysin/Thimet oligopeptidase, domain 2;IPR024079:Metallopeptidase, catalytic domain;IPR024080:Neurolysin/Thimet oligopeptidase, N-terminal;
long-mer1787	Xyfp-LSV41.03-G1012	51145	51187	ATCCCGCTGCATAACCACCAGAAAAAATATGTCTGAACTGGTG	Xyfp-LSV41.03-G1012.49	Xyfp-LSV41.03-G1012.49	50933	52957	-	AutoIPR: IPR001567:Peptidase M3A/M3B;IPR024077:Neurolysin/Thimet oligopeptidase, domain 2;IPR024079:Metallopeptidase, catalytic domain;IPR024080:Neurolysin/Thimet oligopeptidase, N-terminal;
long-mer1788	Xyfp-LSV41.03-G1012	51260	51302	GCTGTCCTGTGCTGGATCGAATTCACTATGTAGCAGCATGTCG	Xyfp-LSV41.03-G1012.49	Xyfp-LSV41.03-G1012.49	50933	52957	-	AutoIPR: IPR001567:Peptidase M3A/M3B;IPR024077:Neurolysin/Thimet oligopeptidase, domain 2;IPR024079:Metallopeptidase, catalytic domain;IPR024080:Neurolysin/Thimet oligopeptidase, N-terminal;
long-mer1789	Xyfp-LSV41.03-G1012	51605	51626	GAGCACACCGTCGTTACCACGA	Xyfp-LSV41.03-G1012.49	Xyfp-LSV41.03-G1012.49	50933	52957	-	AutoIPR: IPR001567:Peptidase M3A/M3B;IPR024077:Neurolysin/Thimet oligopeptidase, domain 2;IPR024079:Metallopeptidase, catalytic domain;IPR024080:Neurolysin/Thimet oligopeptidase, N-terminal;
long-mer1790	Xyfp-LSV41.03-G1012	51854	51896	GCGGATCACCTCGAACAACCCGGCCAGGACCTTGGGTTCGGTG	Xyfp-LSV41.03-G1012.49	Xyfp-LSV41.03-G1012.49	50933	52957	-	AutoIPR: IPR001567:Peptidase M3A/M3B;IPR024077:Neurolysin/Thimet oligopeptidase, domain 2;IPR024079:Metallopeptidase, catalytic domain;IPR024080:Neurolysin/Thimet oligopeptidase, N-terminal;
long-mer1791	Xyfp-LSV41.03-G1012	52054	52096	CACGTCCTGCCAAGTCATGCAAGAAGCTGAGTACCTCAGCTGG	Xyfp-LSV41.03-G1012.49	Xyfp-LSV41.03-G1012.49	50933	52957	-	AutoIPR: IPR001567:Peptidase M3A/M3B;IPR024077:Neurolysin/Thimet oligopeptidase, domain 2;IPR024079:Metallopeptidase, catalytic domain;IPR024080:Neurolysin/Thimet oligopeptidase, N-terminal;
long-mer1792	Xyfp-LSV41.03-G1012	52338	52380	GATACCCCCTTCTTTTCTGCGACCGCCCGCGCGGTAGCGACAG	Xyfp-LSV41.03-G1012.49	Xyfp-LSV41.03-G1012.49	50933	52957	-	AutoIPR: IPR001567:Peptidase M3A/M3B;IPR024077:Neurolysin/Thimet oligopeptidase, domain 2;IPR024079:Metallopeptidase, catalytic domain;IPR024080:Neurolysin/Thimet oligopeptidase, N-terminal;
long-mer1793	Xyfp-LSV41.03-G1012	52676	52718	TCGAGTGACTTTCGGCAGAGTAACGTTATACGCCTCACGCAGC	Xyfp-LSV41.03-G1012.49	Xyfp-LSV41.03-G1012.49	50933	52957	-	AutoIPR: IPR001567:Peptidase M3A/M3B;IPR024077:Neurolysin/Thimet oligopeptidase, domain 2;IPR024079:Metallopeptidase, catalytic domain;IPR024080:Neurolysin/Thimet oligopeptidase, N-terminal;
long-mer1794	Xyfp-LSV41.03-G1012	52877	52910	CTCAATGGCCGGGCCAACGTGCTCAGGGAGGATC	Xyfp-LSV41.03-G1012.49	Xyfp-LSV41.03-G1012.49	50933	52957	-	AutoIPR: IPR001567:Peptidase M3A/M3B;IPR024077:Neurolysin/Thimet oligopeptidase, domain 2;IPR024079:Metallopeptidase, catalytic domain;IPR024080:Neurolysin/Thimet oligopeptidase, N-terminal;
long-mer1795	Xyfp-LSV41.03-G1012	53173	53215	GGTGACGATCGAACCCTTCATACCTTCAGCCCGCATGCGTGCT	Xyfp-LSV41.03-G1012.50	Xyfp-LSV41.03-G1012.50	53017	54189	-	AutoIPR: IPR001926:Tryptophan synthase betasubunit-like PLP-dependent enzyme;
long-mer1796	Xyfp-LSV41.03-G1012	53548	53590	GCCTCCCGTCCCCGGACTGCATACAATCCAGGTGGGGATTGGG	Xyfp-LSV41.03-G1012.50	Xyfp-LSV41.03-G1012.50	53017	54189	-	AutoIPR: IPR001926:Tryptophan synthase betasubunit-like PLP-dependent enzyme;
long-mer1797	Xyfp-LSV41.03-G1012	53686	53728	GAAATGGCCCCCTGTCTCACGTGCCAACTGATGTGCAGCATCA	Xyfp-LSV41.03-G1012.50	Xyfp-LSV41.03-G1012.50	53017	54189	-	AutoIPR: IPR001926:Tryptophan synthase betasubunit-like PLP-dependent enzyme;
long-mer1798	Xyfp-LSV41.03-G1012	53845	53887	CCTCGCGAAGTAAGCCTCTGAAACAGCCGTTGAACCGCTGGAT	Xyfp-LSV41.03-G1012.50	Xyfp-LSV41.03-G1012.50	53017	54189	-	AutoIPR: IPR001926:Tryptophan synthase betasubunit-like PLP-dependent enzyme;
long-mer1799	Xyfp-LSV41.03-G1012	53929	53971	CAGAGCGTACAAGAACAACGAGCGTGCCAATCGATGCTTAAGG	Xyfp-LSV41.03-G1012.50	Xyfp-LSV41.03-G1012.50	53017	54189	-	AutoIPR: IPR001926:Tryptophan synthase betasubunit-like PLP-dependent enzyme;
long-mer1800	Xyfp-LSV41.03-G1012	54155	54197	CTCCCATAGCCACCTTGCACCTTCTGAGCACCCATTGAGTGTT	Xyfp-LSV41.03-G1012.50	Xyfp-LSV41.03-G1012.50	53017	54189	-	AutoIPR: IPR001926:Tryptophan synthase betasubunit-like PLP-dependent enzyme;
long-mer1801	Xyfp-LSV41.03-G1012	54482	54524	CCTCCGATGGCAGCACCTCTTTATTGAACAGGCCCCACGCGTC	NA
long-mer1802	Xyfp-LSV41.03-G1012	55463	55505	CTCCAACATGGATGGCGTACCAGGCATGAGTTTCGACGGCATT	Xyfp-LSV41.03-G1012.52	Xyfp-LSV41.03-G1012.52	55119	56942	+	AutoIPR: IPR006376:Copper-resistance proteinCopA; IPR019546:Twin-arginine translocation pathway,signal sequence, bacterial/archaeal;
long-mer1803	Xyfp-LSV41.03-G1012	56245	56287	AGGACATGGGACACGGGATGATGCATGGTCAGCATGGGAGTCG	Xyfp-LSV41.03-G1012.52	Xyfp-LSV41.03-G1012.52	55119	56942	+	AutoIPR: IPR006376:Copper-resistance proteinCopA; IPR019546:Twin-arginine translocation pathway,signal sequence, bacterial/archaeal;
long-mer1804	Xyfp-LSV41.03-G1012	57807	57849	ATGGTTATGGGGAGAGTGGGCACCAGGCACGCGCGCGTGGTAC	Xyfp-LSV41.03-G1012.53	Xyfp-LSV41.03-G1012.53	56939	57898	+	AutoIPR: IPR007939:Copper resistance Bprecursor;
long-mer1805	Xyfp-LSV41.03-G1012	58374	58449	CAGGAGTTTTAAGCTGCCAACAATGGCTGTCGCCGATGGTGGTGCGGCGGTATCTGCGCTCAGCCAGTCGATGTGT	Xyfp-LSV41.03-G1012.54	Xyfp-LSV41.03-G1012.54	58155	61127	-	AutoIPR: IPR002303:Valine-tRNA ligase;IPR010978:tRNA-binding arm; IPR020791:Leucine-tRNAligase, archaeal;
long-mer1806	Xyfp-LSV41.03-G1012	58469	58537	GCAGTGCAGCGGTGAAATGCGCGATACGGCGCTGGTCAACCTCCTGGCCTCCTTGGAGCAGGAGGGACA	Xyfp-LSV41.03-G1012.54	Xyfp-LSV41.03-G1012.54	58155	61127	-	AutoIPR: IPR002303:Valine-tRNA ligase;IPR010978:tRNA-binding arm; IPR020791:Leucine-tRNAligase, archaeal;
[truncated: 517,209 more chars]
