# Supplementary material for: Identification of genetic relationships and subspecies signatures in Xylella fastidiosa
Source: BMC Genomics. 2019 Mar 25;20:239. doi: 10.1186/s12864-019-5565-9 (PMC6434890; doi:10.1186/s12864-019-5565-9)
Supplement: Supplementary file 6 — Raw data of the k-mers identified to be specific of the different X. fastidiosa subspecies or combinations of several subspecies. (ZIP 3012 kb) [file 12864_2019_5565_MOESM6_ESM.zip › Additional-File-6/Denancé_etal_AddFile6T_LongMer_PAU-Hib4.txt]

long-mer1	CP009885	332	374	TTCTCAGGAATACGTGAAGTAATCCTTGCAATTGGCTCACGAC	XFHB_00005	XFHB_00005	143	1462	+	chromosomal replication initiator protein DnaA
long-mer2	CP009885	1664	1706	GAGCACTTCTCCACAAAAAAAGTTTCCACCACCACCACCACCA	NA
long-mer3	CP009885	3024	3049	AACGCTATGTTATTATTTTTTATATT	NA
long-mer4	CP009885	12785	12823	ATTGCAGTGGATTTACCGCAGAGAGTGCTGAATCCGCCA	XFHB_00060	XFHB_00060	12662	13072	+	biopolymer transporter ExbD
long-mer5	CP009885	13354	13396	TTGTCACCTGAAACATATCTTACAATAACAAAAATAAAAGAAA	NA
long-mer6	CP009885	14000	14042	GAAATTTACCGCCAACCGTTGTGCAGCAATACCTCCCAGGTTG	XFHB_00065	XFHB_00065	13790	16177	+	peptidase S9
long-mer7	CP009885	16252	16294	TCGTACCTTCGTGAAAGTCATTGCTTTCATGTCCCTTGGTTTA	NA
long-mer8	CP009885	16305	16347	GCTTGTTGACCAGTCTGCTGTTGATCGTCCACCTCGAATTGTT	NA
long-mer9	CP009885	16499	16541	CAGCGTGAATGGGCGCGACGTAGAATCATGGCGCTGCTGCTGT	NA
long-mer10	CP009885	16817	16859	AATTGAACTGTTCTCTCAAACGGCGCCGCCGCTGTACTGTGAT	NA
long-mer11	CP009885	17665	17707	TGATCGCGAGCGCGCGTTTCAACTGTATCGACGTGGTCGCTAC	XFHB_00075	XFHB_00075	16991	17908	+	coproporphyrinogen III oxidase
long-mer12	CP009885	18290	18332	TGGCGGTTGCAGTCATTCCACAGGCCATCTTTCTATGCAACAT	NA
long-mer13	CP009885	20324	20366	GAAGAGGGGCGCTGGAATGGGAGTGTGCTGCAATCAGATCATT	NA
long-mer14	CP009885	20907	20942	CTATAGGCCCTTAATTTTTTTTAGGGGCGTCATAGT	NA
long-mer15	CP009885	21670	21712	GAAAGCTGGAAAAAAATGCGCTTGATACGCGCTGTTATTGGGT	XFHB_00095	XFHB_00095	21704	22798	-	phospho-2-dehydro-3-deoxyheptonate aldolase
long-mer16	CP009885	22375	22417	CACCAGCGGGTAAGCCGAGATAATTGATATCGCGTAGCAGGTT	XFHB_00095	XFHB_00095	21704	22798	-	phospho-2-dehydro-3-deoxyheptonate aldolase
long-mer17	CP009885	22842	22884	GACAATAAAAAAGCCGCCAAATACATTGGCGGCTTTCGAGGAT	XFHB_00100	XFHB_00100	22789	22977	+	hypothetical protein
long-mer18	CP009885	26614	26656	GCGGCGATATTGATCGGCACATTCGCAGGTATCAGCGGTGTGG	XFHB_00130	XFHB_00130	26575	30219	+	hypothetical protein
long-mer19	CP009885	26835	26877	ATACCACTACAGCTCTCGGGAACTGGATCGTTACTTCTATCCC	XFHB_00130	XFHB_00130	26575	30219	+	hypothetical protein
long-mer20	CP009885	28077	28098	ATACAACTCAGCCTACATTGCT	XFHB_00130	XFHB_00130	26575	30219	+	hypothetical protein
long-mer21	CP009885	28398	28428	AAAGATGGTGGCCAGCCTCAAGCATGCTTTC	XFHB_00130	XFHB_00130	26575	30219	+	hypothetical protein
long-mer22	CP009885	29581	29613	GCCATTGAGCGTTCCACGGGGCGCATGTGGATC	XFHB_00130	XFHB_00130	26575	30219	+	hypothetical protein
long-mer23	CP009885	30205	30248	TTGAGGACTGAGTAACGATGTCAGTGAATGATGTAACTTCCATG	XFHB_00135	XFHB_00135	30222	30641	+	PilE protein
long-mer23	CP009885	30205	30248	TTGAGGACTGAGTAACGATGTCAGTGAATGATGTAACTTCCATG	XFHB_00130	XFHB_00130	26575	30219	+	hypothetical protein
long-mer24	CP009885	30294	30353	ATTGTGGTGGTGATCGTGGCTGTCTTGGCAGCGATTGCCATGACCAGCTACCAAGGGAGC	XFHB_00135	XFHB_00135	30222	30641	+	PilE protein
long-mer25	CP009885	30365	30407	CCGTCGCTCAGCGGCTCAAGCGTGCTTACAACAACAAGCGCAA	XFHB_00135	XFHB_00135	30222	30641	+	PilE protein
long-mer26	CP009885	32015	32057	CAATAAATAAATACGTGATCAATGTGATTGAACAGCATTTTTT	NA
long-mer27	CP009885	32275	32317	TCGAATGCTGGTGTCTATGCGTTGCAATCATCAGCAAAATCAT	NA
long-mer28	CP009885	32502	32544	CTCGCCAATAAGGTGATGTCAATGGTGCCAATGTATCGTGGAA	NA
long-mer29	CP009885	33825	33853	TGGTCGCGGGTGTGCTCAACAGTCATGAG	XFHB_00145	XFHB_00145	32939	34141	+	aromatic amino acid aminotransferase
long-mer30	CP009885	33943	33985	GGGTGCGCCGGAGTTTGATTTTATACAACGTCAAGCAGGCATG	XFHB_00145	XFHB_00145	32939	34141	+	aromatic amino acid aminotransferase
long-mer31	CP009885	35769	35811	ACGGTTATCAGTGTAGTAGGCTCGCTGATAGTTCTTGATTTTC	NA
long-mer32	CP009885	35897	35939	GGACCCAGGTATTTAAGAATGCCCGCTCGTTTAGTTCCTTTAG	NA
long-mer33	CP009885	35957	35999	CTGCAAGACATCGACGGAACATTGTTTGGGTGCCGATGTGCTC	NA
long-mer34	CP009885	36591	36633	GCGATGTGTGTCACGGATGGGACGCAGGCAGCGATTCAATACA	XFHB_00165	XFHB_00165	36411	37670	+	membrane protein
long-mer35	CP009885	38963	38996	TATGTTTTTTGCAGGGGGGAGTGAAATACGCTTT	NA
long-mer36	CP009885	44864	44906	GCGGTATCCCTAAAGATGATGAGGCGCTTCCGGAGGGGCATGT	XFHB_00195	XFHB_00195	44647	45132	+	acetyl-CoA carboxylase
long-mer37	CP009885	44922	44964	GGTCGGCACGTTTTATACCTCGCCGGCGCCGGATAAGCCGGTG	XFHB_00195	XFHB_00195	44647	45132	+	acetyl-CoA carboxylase
long-mer38	CP009885	45333	45375	GGTGTGCATTGGCTCTGCACCTTCTGCGGAGAGTTATCTCAAT	XFHB_00200	XFHB_00200	45190	46557	+	acetyl-CoA carboxylase
long-mer39	CP009885	45654	45696	GGTCATCATTAAGGCTGCCGGTGGCGGCGGTGGACGTGGGATG	XFHB_00200	XFHB_00200	45190	46557	+	acetyl-CoA carboxylase
long-mer40	CP009885	48253	48295	AATTCGTCGATCAGGATCTCATGGAAGCGCGAACGGTAGTGTG	XFHB_00205	uvrD	46734	48920	-	DNA-dependent helicase II
long-mer41	CP009885	49013	49055	ACTGATACGCAGGACATCTCCTTAGGTGTGAAGAGGGGGAGTG	NA
long-mer42	CP009885	49369	49411	TGTGTGAGTGTGTGAGTGTGTAAGTGGTGATGTCCGAATACAA	NA
long-mer43	CP009885	49999	50041	AGTATCGAGGTGTATACACCTTACGGGGCTGCTTGGGTGTCTG	NA
long-mer44	CP009885	51058	51100	GGAGCAGATCGCTGAAGCGCACCCTGATGCGCAGGTATGGTAT	XFHB_00215	XFHB_00215	50216	51409	+	dihydropteridine reductase
long-mer45	CP009885	51464	51506	TATTTCTATTAATGAATGCGCTGAAAAAATTCCATTGTTGTCG	NA
long-mer46	CP009885	51606	51648	TAATATCGCAGCGTGTAAAACGCATGTTGGATTGGTTCTGAGT	XFHB_00220	XFHB_00220	51529	51792	-	hypothetical protein
long-mer47	CP009885	52392	52434	TGGAGTATCAATGTGCGCACTTTGTTGTAAGGTTTTATGTCAA	NA
long-mer48	CP009885	52525	52567	GCGTTATAAAATATGATCGAATACGGATCAAGCTCATGAGTGT	NA
long-mer49	CP009885	52589	52629	TGGGGTAGCGATAAGGGGGTAGGGGGTAAGAGAGACAGTCT	NA
long-mer50	CP009885	54275	54317	GGCATGTCAGTAGGTGTGACGTTGCAGGCGGGTATTCATCATG	NA
long-mer51	CP009885	54933	54975	AGGCAACGGTGGCCGGTTTCTGTTGATTGGAGATGTTTTGTAG	XFHB_00235	XFHB_00235	54718	55752	-	plasmid partitioning protein ParB
long-mer52	CP009885	57622	57664	GGTTACCGTCAGGAAACGTTGGTGTCCTCTATCATCCGCTACG	XFHB_00245	XFHB_00245	57643	58668	+	biotin synthase
long-mer53	CP009885	58854	58896	TTTCCCCGCTGTTTCCCCGCTATTTCCGGTGGATACCGTGTGC	NA
long-mer54	CP009885	59843	59885	CGCTAATATCGTGATCCACCCAAAGGTGCTGGACATTGGTTCG	XFHB_00250	XFHB_00250	59085	60125	+	Patatin
long-mer55	CP009885	62401	62443	GCAGGGTGAACTTCTAGGGGGTGCATCTACACGGTGATCTGGT	NA
long-mer56	CP009885	63843	63885	CGTGTATCCGATGGTTTCTTGAGGCGCTCATCCATCGCAGGTA	NA
long-mer57	CP009885	64466	64496	TAATTATAAAACTTTCATAATATCCGATATT	NA
long-mer58	CP009885	64933	64975	TAATTTATTGGGTCGTCTCCTGAATGTCAGTATTGTTATCTTT	NA
long-mer59	CP009885	65173	65215	AATGTATTCTAATTCCATCTAATTTGTTATTATATAATGAGAT	NA
long-mer60	CP009885	65566	65616	ACCATGTAATAGCATTAAAATGTTTCGCTTGCTTGACTTCGTATCATTTTT	NA
long-mer61	CP009885	68489	68531	GCACGTGAAACCTTGTCTGAAGATGGGGGGTCCATCCTCCAAG	NA
long-mer62	CP009885	69139	69181	GAAAGGCATAGACAGCCAGGAAGTTGGCTTAGAAGCAGCCATC	NA
long-mer63	CP009885	69256	69298	GAAGCTTGGGGTGCATATTTTGATATGCGCGGTAGAGGAGCGT	NA
long-mer64	CP009885	69584	69626	GGTCCTTAGGAAAATCCGGGGATCCTTTTAAAGCCGAGCACCG	NA
long-mer65	CP009885	71043	71154	TTTTGATAAGCATGAATGCTTTGCTACGTCATCATTTCCTATGCGAGAAGGTGCATCTTCCGTTTTTTAATGGTTGATTGCACTCTCCAATCGTCTCCCTGGTGATATTAGC	NA
long-mer66	CP009885	71265	71296	CAAACCCTCATCCTTAGTTGGCTGAGGGTTTG	NA
long-mer67	CP009885	71534	71578	GTCTCCCAGGGCATCGCATCATTGCTGTGTGTCGTCGGGCCAAAT	XFHB_00290	XFHB_00290	71404	72219	+	5-hydroxymethyluracil DNA glycosylase
long-mer68	CP009885	76118	76202	GGTTTCTGAGGCACCGATGGCCCTACTTGAATGTGCCTTGGCTACGCAGTCGTGGCAATCGCTTTAAGGCAGACACACTCAGCGG	XFHB_00310	XFHB_00310	75387	76184	+	hypothetical protein
long-mer69	CP009885	76632	76710	TGTGATAGCTTGCCCAAACACTACCTGACGTTCACTTCCAGTTAGGAGGTCTACTAACTCAATGCCTACATTGCTGGCT	XFHB_00315	XFHB_00315	76497	77483	-	fimbrial protein
long-mer70	CP009885	76731	76758	GGCAAGTACCCCAGATTGCCCTGAGCTA	XFHB_00315	XFHB_00315	76497	77483	-	fimbrial protein
long-mer71	CP009885	76863	76905	GGAGCCGAGTCCTTTAAAGGTATTACTGGATACCGAGCCGAAA	XFHB_00315	XFHB_00315	76497	77483	-	fimbrial protein
long-mer72	CP009885	76956	76998	AATGGTAATACCGATCCCACTCAGTGAGGATGTCAGTATCGGG	XFHB_00315	XFHB_00315	76497	77483	-	fimbrial protein
long-mer73	CP009885	77089	77211	AGTTCAACTTGGAAATATCCTCCGTTGAGGCTGAGATAAGTGATTTTACCGGGGGGAATTGAAGGATTAAATGTGTAAGGGTAGAAATCGGATTGTTTGCCCGTGCCCGCTTCCCGGTAGAGT	XFHB_00315	XFHB_00315	76497	77483	-	fimbrial protein
long-mer74	CP009885	77243	77351	AAACTTTGTTCATGCCGCTGATCGGGGTCATTGAACGAGTGAAAACGCCGTACAGGTTCCCATTAGTGACGCATGTTCCGTAGTCTTGGACGCGATTAATATTATGGGT	XFHB_00315	XFHB_00315	76497	77483	-	fimbrial protein
long-mer75	CP009885	77433	77475	TATGCCTTCCTTGATGGTGCACGTTGCCTGAACGTGAGGTGCG	XFHB_00315	XFHB_00315	76497	77483	-	fimbrial protein
long-mer76	CP009885	77512	77554	GTCCGTTGCTGGTATGTAGAGGTGTGCGCGACACCAATCGTGT	NA
long-mer77	CP009885	78508	78555	TCCGGCGAAGGTGGTACTGGGCACCGCACCGAAATTGACGGCAATGTT	XFHB_00320	XFHB_00320	78133	79095	-	fimbrial protein
long-mer78	CP009885	78617	78655	TACCTCGGACGTCCGGGGCCACTCCCATCCGTATAGTTA	XFHB_00320	XFHB_00320	78133	79095	-	fimbrial protein
long-mer79	CP009885	78755	78797	GTAAGGGGATTATTGTAATCCAATTGAGAAGGGATGTAGATTA	XFHB_00320	XFHB_00320	78133	79095	-	fimbrial protein
long-mer80	CP009885	78817	78849	GTACATCCGAATTCCCACCCCGGGGACATCGGT	XFHB_00320	XFHB_00320	78133	79095	-	fimbrial protein
long-mer81	CP009885	78895	78939	AAAACGAGTATACGTGCTACCGCTAAAATTGCAGATGGCGAACAC	XFHB_00320	XFHB_00320	78133	79095	-	fimbrial protein
long-mer82	CP009885	79051	79087	GGCATTCATATAGCATGCTGCTTGGACGTTGGGTACG	XFHB_00320	XFHB_00320	78133	79095	-	fimbrial protein
long-mer83	CP009885	81267	81318	GGCTACATCGAAACGTGCATAAGCATCCGGTAGCCATTGGTCGATGGTTTTG	XFHB_00325	XFHB_00325	79170	81875	-	fimbrial protein
long-mer84	CP009885	81569	81611	TGAAATTTGCCGTTTGCGCTATACGTTGTGGCGCGGTGTTATC	XFHB_00325	XFHB_00325	79170	81875	-	fimbrial protein
long-mer85	CP009885	81739	81781	CCTCTGATTTGTGTTAAATCCGGCTCGGGTGCCATCAGCTTAC	XFHB_00325	XFHB_00325	79170	81875	-	fimbrial protein
long-mer86	CP009885	81906	81948	GGCATTGAGCCCAAATTACTGTTGAGCGTTTTTATTCCGCCAT	XFHB_00330	XFHB_00330	81902	82702	-	pilus assembly protein PapD
long-mer87	CP009885	82088	82155	CAACGCTTCGGTTCGGGTGAGGGTGACGTGATAAGGTGTGGGATTGTTCACGAGCAATTGCCCGTTGG	XFHB_00330	XFHB_00330	81902	82702	-	pilus assembly protein PapD
long-mer88	CP009885	82160	82207	CACCTTCCAACTGAGCGAGGCAGGTGCCTCGTTTGCTGTTCCTTTGAG	XFHB_00330	XFHB_00330	81902	82702	-	pilus assembly protein PapD
long-mer89	CP009885	82418	82466	TGAGCCAGGCTCGACACGACTAATAGGCGGCGTCACCAGAAAGGGGGCT	XFHB_00330	XFHB_00330	81902	82702	-	pilus assembly protein PapD
long-mer90	CP009885	82925	82967	CCAACAGCCTTGATGGGGATCCGCAAACCATTGCTGCCCAGCA	XFHB_00335	XFHB_00335	82774	83328	-	ferrous iron transporter B
long-mer91	CP009885	83148	83170	AACTGAACGATACTGTCGGCATT	XFHB_00335	XFHB_00335	82774	83328	-	ferrous iron transporter B
long-mer92	CP009885	83262	83304	CCGAGCTGCAGAACAGCATAGTGGCGGATGCGATGCTTGAGAG	XFHB_00335	XFHB_00335	82774	83328	-	ferrous iron transporter B
long-mer93	CP009885	83339	83385	GAAATTTCAATTTTGATTGTGAATTAGAAAGGGAATTACAACTCCAA	NA
long-mer94	CP009885	83794	83836	TTGGAAGATGGATATCTCAGCTGAAGTCAGAAAACAACCGTAG	NA
long-mer95	CP009885	84020	84062	CGTATTTTCAGTGAAACTCTAGAAGAAAGCATTGAGATGATGG	NA
long-mer96	CP009885	86135	86177	CCAGCACCACCAGAGTCAACATTGCCAGCAACTGGCCGCCGAT	XFHB_00345	XFHB_00345	85377	86684	-	alpha-ketoglutarate permease
long-mer97	CP009885	89361	89403	AATGGCCAGTTGGCTTTTGCCACTTGCGGTTGGTCCCATGAGT	XFHB_00360	XFHB_00360	88482	89435	-	tRNA dimethylallyltransferase
long-mer98	CP009885	90558	90600	ATTTATTGCGTTTCAAAGACATAACCGGCCCAGGATGACTCTA	NA
long-mer99	CP009885	92861	92903	CGGTTGGTCCATTGCGTCCATCCCACTCTTATTGGGGGCCATA	XFHB_00375	XFHB_00375	92624	93265	-	23S rRNA methyltransferase
long-mer100	CP009885	95949	95991	CACCATTGCGTCAACTAGGTCTAGTTTGTGATCAGTCAGTTTC	XFHB_00390	XFHB_00390	94617	96449	-	dihydroxy-acid dehydratase
long-mer101	CP009885	96727	96769	GAGAAGAGATACGTTGAGCGTTCTTGCGTTCGCTTGCCCACAA	NA
long-mer102	CP009885	96772	96799	GCACCTTGCTGTAGCTGTAGCCTGCCGA	NA
long-mer103	CP009885	98409	98439	GCTGGGGGTGACCGATCGCGTGGTATTTACT	XFHB_00400	XFHB_00400	97633	98763	+	glycosyl transferase
long-mer104	CP009885	98619	98661	CGTCCCCCCATTCGATATAGCTGCACTGCAGCGGCGTGCTGCA	XFHB_00400	XFHB_00400	97633	98763	+	glycosyl transferase
long-mer105	CP009885	100518	100539	GGCTGCAGGCATCCCAAAGAAC	XFHB_00410	XFHB_00410	100260	101180	-	lipid A biosynthesis lauroyl acyltransferase
long-mer106	CP009885	100563	100647	CCGCATGTCTTGGTCTGGTGCGTACCACAGGAAGCCACCACGTTTCAGGTGCTTGATCGTTGCGCGCAACTCCTCGTTGGCAAAC	XFHB_00410	XFHB_00410	100260	101180	-	lipid A biosynthesis lauroyl acyltransferase
long-mer107	CP009885	102878	102920	CATCAGTGAGACATTTGAAAGGGTATAGTCTAGGGGCTTTTGT	NA
long-mer108	CP009885	103228	103270	AGCCAAGTATCTGATCTTGGTTGCTAAGCACCACGATGGTTTT	XFHB_00420	XFHB_00420	102953	104335	+	alpha-L-fucosidase
long-mer109	CP009885	103309	103351	GAATAGCCCGTGGATGGGAGGTAAAGGCGATGTGGTGAAGTTG	XFHB_00420	XFHB_00420	102953	104335	+	alpha-L-fucosidase
long-mer110	CP009885	104550	104592	TATGGTCAAGATTCGTCTGACGCGTGGTGGTGCCAAGAAGCGC	XFHB_00425	rpsP	104551	104811	+	30S ribosomal protein S16
long-mer111	CP009885	106115	106157	GTCGCTGCTGCGCACTTGGTTACGGCGACCAGACCTGATAGAT	XFHB_00435	XFHB_00435	105477	106262	+	tRNA (guanine-N1)-methyltransferase
long-mer112	CP009885	108032	108074	CCTCCTGCTGTTCCACGTGCCTGCGTTTGTGGCATCAGGTGAT	NA
long-mer113	CP009885	108099	108180	CAAGAGTCGGCTGAGATTGATGTCCAGTGCGCGTGCCGTTTTGACCAAGACAGTATTGATCGTCTACCACTGCCACTTGTGT	NA
long-mer114	CP009885	108263	108305	CCACTGGTTGCTAAACCAGCATCAAGGGGTATGTTTGAGATGC	NA
long-mer115	CP009885	108434	108476	TGCCGAGGCATCGCGATCCCTACACGTGGAAAAGATAATGCAA	NA
long-mer116	CP009885	109011	109053	CGTTGATGCTCAACCCGCTCCTTTCTGGGACAAAGTTGAATCA	XFHB_00450	XFHB_00450	108718	109617	+	2,3,4,5-tetrahydropyridine-2,6-carboxylateN-succinyltransferase
long-mer117	CP009885	109637	109658	TACATTGTATGGATTGAAAAAT	XFHB_00455	XFHB_00455	109632	109988	+	arsenate reductase
long-mer118	CP009885	114697	114739	TGTCTAATTACTTAGGCAGTGTCTGATGCTGCGTCGCACATAG	NA
long-mer119	CP009885	115536	115578	CGAGGCGCTTGCGACTGAGATTGCTGTGTTACGAGCGAGTGGC	XFHB_00475	XFHB_00475	115393	116424	+	2-nitropropane dioxygenase
long-mer120	CP009885	115683	115725	GCTTTGTCTCGATCCGCTACCAGTGATGGGTGATGATGATGGC	XFHB_00475	XFHB_00475	115393	116424	+	2-nitropropane dioxygenase
long-mer121	CP009885	116511	116553	ACTGATGTGCCACGTTATCGGTGTTTTCCCGCTGATCCTGCGT	NA
long-mer122	CP009885	116999	117041	GGCTTCAAAGGGGTTCGCGCGATGCAGCATCACCTTGATGTGT	XFHB_00480	XFHB_00480	116897	117532	+	LexA family transcriptional regulator
long-mer123	CP009885	117439	117481	GCGTAATCCTGACTTTGCACCAATTGAGGTGAGGTCAGATCAG	XFHB_00480	XFHB_00480	116897	117532	+	LexA family transcriptional regulator
long-mer124	CP009885	117588	117630	TCGTGATACCTGGCCTGCCTTAGCAGTTTAAGCTGATGAGCCC	NA
long-mer125	CP009885	119882	119924	TTTCATTGAGATATGGAATTTAGTATTCATGCAGTTTGATCGT	NA
long-mer126	CP009885	121212	121254	TTTGGAGAGAAATATGGAGAGGATGTGCGCGTAGTAACGATGG	NA
long-mer127	CP009885	122711	122753	TCTATCAGCACTCTTGAAATCTCGTTTCGTAGGCTGACTTGAT	NA
long-mer128	CP009885	123272	123343	CGCCTGTGTATACATGAAAACAAAGTATTAATGCTTTTAACGCGTTATGCTGCAGCACATAGGGCTGCGGCT	NA
long-mer129	CP009885	126227	126269	GCCACCTTCTCCGGTGAGGTCAAGGTTGGGATCACCGCGATAA	XFHB_00510	XFHB_00510	125458	126564	-	cysteine synthase
long-mer130	CP009885	127163	127205	GATGCCCCCAAGGATTGCTCGACCTTCTATGCCTGTCGCCGTG	NA
long-mer131	CP009885	127454	127533	TGCCTGAGTCCCTGAGGGATGCCTGTCCCTCATAGCGCACCTCCTCCGTATTCCCCTTCCTTGCTATCGTTCCGTCGCCA	XFHB_00515	XFHB_00515	127284	127493	-	hypothetical protein
long-mer132	CP009885	127938	127980	GGCATTGCACCAGGCGAACACCATCTATACCGCTTTCAGTTAC	XFHB_00520	XFHB_00520	127557	129380	+	copper oxidase
long-mer133	CP009885	129476	129505	TTGAGTGAGCACACCGAGATGAACCACACC	XFHB_00525	XFHB_00525	129377	130261	+	copper resistance protein CopB
long-mer134	CP009885	129537	129600	TCCACGGTGCAACAACGCAATCCGCTGGAGATGACTCCTTACTCCCTCCCAGCGCGGCGGCGTT	XFHB_00525	XFHB_00525	129377	130261	+	copper resistance protein CopB
long-mer135	CP009885	129681	129723	AAACGTGGAATGCTGATCCCGAGCGCGGCCACGCTTGGGCAAC	XFHB_00525	XFHB_00525	129377	130261	+	copper resistance protein CopB
long-mer136	CP009885	130423	130465	TTCCCGCTCTGCTTAAAGCGCCTCTTGGGGTGAGAACACGGCA	NA
long-mer137	CP009885	133196	133225	TTTCTCCGCGGCCTTCGAGCACCACATTCC	XFHB_00530	XFHB_00530	130518	133502	-	valyl-tRNA synthetase
long-mer138	CP009885	134053	134095	CCCACAGTAGGTCATCCAGTGATTCGGCCTGGGCCTGGTCGCG	XFHB_00540	XFHB_00540	133790	134215	-	DNA polymerase III subunit chi
long-mer139	CP009885	134230	134326	GAGCATGGCACGCAGCCGTTCGGTGGCTTTCTGAGGATCCAATTTAATGTTCAGTTTTCGCCGTAGTTCACTCAGTATCCCAGAGCAAATGCCTAGG	XFHB_00545	XFHB_00545	134215	134694	-	hypothetical protein
long-mer140	CP009885	134491	134527	TTGGGAGGTGATGCTCTCGATCTCATCCAGTGCTTTC	XFHB_00545	XFHB_00545	134215	134694	-	hypothetical protein
long-mer141	CP009885	134549	134591	GCTTTTCTGAAAGTTAGCCAATCCAGGATGCGACTCCTGAAAA	XFHB_00545	XFHB_00545	134215	134694	-	hypothetical protein
long-mer142	CP009885	134624	134676	CTCAAGATGAAGCCTCCTGCACCGTAAATATGCATCCATGCCTGGTCGCTTAG	XFHB_00550	XFHB_00550	134673	136148	-	cytosol aminopeptidase
long-mer142	CP009885	134624	134676	CTCAAGATGAAGCCTCCTGCACCGTAAATATGCATCCATGCCTGGTCGCTTAG	XFHB_00545	XFHB_00545	134215	134694	-	hypothetical protein
long-mer143	CP009885	136398	136440	GCTGCTGTTGTCCCAGCTTGGACTGCGGTTCATTAGTTATCTT	XFHB_00555	XFHB_00555	136258	137343	+	membrane protein
long-mer144	CP009885	136584	136658	TGTGGTCGTGCTGATCGGTGTATGTTCGTTGTGGTTGGCGCCTTGGGCCAATCACACCGCCAATGATTTGCTGGA	XFHB_00555	XFHB_00555	136258	137343	+	membrane protein
long-mer145	CP009885	139091	139133	CAGCGCAGGTCGGTTGCAGTGATGGTTGGTCCGGTGATGTTTG	NA
long-mer146	CP009885	140052	140094	CAATGCGGAACAGTGTCCAGTAGAACGTCCATTGCATCTGTCG	XFHB_00565	XFHB_00565	139387	141216	+	glucosamine--fructose-6-phosphateaminotransferase
long-mer147	CP009885	140213	140255	TTCCACCCATGTTGTTCGGTGTGCAGGCTGAGTCGGTGTTCCG	XFHB_00565	XFHB_00565	139387	141216	+	glucosamine--fructose-6-phosphateaminotransferase
long-mer148	CP009885	140292	140334	CAGTTACTACGCTGGTTTGACGGCGCGTTATTGGATTGAGGCG	XFHB_00565	XFHB_00565	139387	141216	+	glucosamine--fructose-6-phosphateaminotransferase
long-mer149	CP009885	140583	140641	GGCTTCGACAAAGGCATTCACCACTCAACTAGTGGTGTTGTTCCAGTTGGCTGTGGTAT	XFHB_00565	XFHB_00565	139387	141216	+	glucosamine--fructose-6-phosphateaminotransferase
long-mer150	CP009885	140670	140691	CGAGCATGAAGCGGCGTATTTG	XFHB_00565	XFHB_00565	139387	141216	+	glucosamine--fructose-6-phosphateaminotransferase
long-mer151	CP009885	141977	142019	TCTATTATTTTTGGGAATAGTTCTCTTATTCCTCCTCTTTGGA	XFHB_00570	XFHB_00570	141506	142648	+	acyltransferase
long-mer152	CP009885	142901	142924	GGATTGCCCGCTGATGGCTCGCAG	NA
long-mer153	CP009885	143873	143915	AGGTATCAACGTGGCCGTGATTTGTTTGGGATGGGATGGAGTC	NA
long-mer154	CP009885	145160	145202	AGATTTACGGGGAGTTGGATGTGCGTCCGGCAATAGAGTTGTT	XFHB_00580	XFHB_00580	144037	145923	+	arginine decarboxylase
long-mer155	CP009885	145596	145631	GCGTCATGGCGAGGTTTACAGGATTGGCTTTTTCCT	XFHB_00580	XFHB_00580	144037	145923	+	arginine decarboxylase
long-mer156	CP009885	146304	146325	GGAGCTGATGTTGATGATCGTT	XFHB_00585	XFHB_00585	145950	146711	-	malonic semialdehyde reductase
long-mer157	CP009885	146756	146792	GACGCTGTGCATGGTTGGGGGAGTGAAAACAAAAACG	NA
long-mer158	CP009885	147226	147268	GGGCGGTGTGTTGCTGGGCACCGTGTTTGCTTTCTCTATTCGG	XFHB_00590	XFHB_00590	146845	147591	-	sporulation protein
long-mer159	CP009885	149026	149068	CTGGTACGCGACTGGATGCAGATGGAAGTTGATGAAGCCTGGG	XFHB_00595	argS	147631	149319	-	arginine--tRNA ligase
long-mer160	CP009885	149329	149371	TGGGTGTGTGGCGATAGATAGTGTAATTTTATCTGACCGTTTG	NA
long-mer161	CP009885	149922	149961	ATCACCTGGAGGTCGGTCTAGCAGTTCTCGTAGTGGACCA	XFHB_00600	XFHB_00600	149448	150122	-	hypothetical protein
long-mer162	CP009885	153248	153290	CCTTATCCAGTGAGGCGATGACCGATTTGTATCAATGCATCAC	XFHB_00615	XFHB_00615	151927	154290	+	phosphomannomutase
long-mer163	CP009885	153672	153714	GATGTTGTTTGCGACGGATGTTCTACAGCGGAATCCGGGTGCT	XFHB_00615	XFHB_00615	151927	154290	+	phosphomannomutase
long-mer164	CP009885	154090	154132	TTCGATGGTGCTCGTTTGTTCACCTTTGATGGTTTGCGTGCTG	XFHB_00615	XFHB_00615	151927	154290	+	phosphomannomutase
long-mer165	CP009885	154164	154206	TTCTGACACTGCATCTGCACTAGTGTTGCGTTTTGAGGCTGAC	XFHB_00615	XFHB_00615	151927	154290	+	phosphomannomutase
long-mer166	CP009885	154679	154721	TTCTTGGGCGTCTTGGTCTGCACGCCGTTGTGCTTCTTCTGAC	XFHB_00620	XFHB_00620	154304	154984	-	hypothetical protein
long-mer167	CP009885	155069	155111	CCAAACTGGCGTTCTCTTCGATAAATGCTAACAGGTCGCTCAG	XFHB_00625	pyrE	155007	155666	-	orotate phosphoribosyltransferase
long-mer168	CP009885	155400	155466	CTCACGCCGTGCGTATTCGCAGGTCAGTGCTGTAGCGAGCGGAATGCCTTTGTAGGCTGGACCAAAC	XFHB_00625	pyrE	155007	155666	-	orotate phosphoribosyltransferase
long-mer169	CP009885	155562	155604	GAAGAAATAGGGACTGATGCGACCGGATTTGAGCGTGAATTCG	XFHB_00625	pyrE	155007	155666	-	orotate phosphoribosyltransferase
long-mer170	CP009885	155657	155732	AGTGAGACATAGAGGGGTCACCAAGTCATGTGGAGAGGATAAAGACTGTAAGCATATCCTAAATGAAAGATCAGAG	XFHB_00625	pyrE	155007	155666	-	orotate phosphoribosyltransferase
long-mer171	CP009885	156168	156209	TCACGAATTTCTAAATCATGAAGGTTGGTGTAGCGAGCGAGT	NA
long-mer172	CP009885	157917	157959	TGTGTCCTGTCGACTACAGGTAATGGTGTTTGCTACGGGAATG	NA
long-mer173	CP009885	158059	158124	ATGACGGATGGGTAGGAGCAGTTGAGGTGTTGTGAAGCGAATCTGGCATGTCCAGGAAATGCGTTG	NA
long-mer174	CP009885	158135	158173	CAAAAGGTCGTGAAATTGTCGGTGCGTGCGGCACCTGTG	NA
long-mer175	CP009885	158242	158265	TAATATTATCCAGGTTAATGAATT	NA
long-mer176	CP009885	158417	158445	TAATCTTAATTATGCGAATTTAGGCCCAG	NA
long-mer177	CP009885	158495	158537	TGGGGTGCAGGGATTTGCAAATGGTCCGGACGGTGGGTGCGAT	NA
long-mer178	CP009885	159018	159059	GCCGTGATACGGGTGCCCTATTAAAGAGAAAAATGAACTTAA	NA
long-mer179	CP009885	159649	159674	ATCAACATCAGGTATTCAGTCCGGTG	NA
long-mer180	CP009885	160722	160748	GCTTGGGTTTTTAACGAATCGGGGTGT	NA
long-mer181	CP009885	161243	161285	TGATTCGGCAATATGCGAGTTCCGGGATTCAGTCAGTGATGAC	NA
long-mer182	CP009885	161310	161335	GCGGTGTGTTAAGGATCTTCCGGTTT	NA
long-mer183	CP009885	161514	161556	TTGTTGATGTGGTTCTGAAGTGTCAGATCCGAAGCAATGTAAT	NA
long-mer184	CP009885	161578	161630	AATGTCCGATGCGATATTGGTAGATGTCTAAAGTGGTAATCATGATGTGCTGT	NA
long-mer185	CP009885	161808	161852	TGCAGTCTGAGTATGGTGTGAAAGCAGCACGAATGGAAAAGAAAA	NA
long-mer186	CP009885	162082	162261	CCAGTCAGTGGTGTCGATAGACTGTATTCAGTCTGCCGGTAAGTTATCAGTGTGATGATGATGTGGGTTGCTGTAAAAGTAGTCATGCATTTGTGATGTCTTACTATTGAATGGAAAAAATATGAATTTCGGTGATTTTTGAGAATTTCCAGTTTTAACGCCAATGGGTTGCGATCCGCT	XFHB_00645	XFHB_00645	162220	163020	+	DNA-(apurinic or apyrimidinic site) lyase
long-mer187	CP009885	162339	162399	GCAGCAGTTAGTTGGACCGGGGTTTTTTCCGGCTGGCTACCATGTGTGTTTTCGGGATGCG	XFHB_00645	XFHB_00645	162220	163020	+	DNA-(apurinic or apyrimidinic site) lyase
long-mer188	CP009885	162460	162502	CGCACTACGCTGGGTTGGGCCAAGTTTGACGAAGAGGGCCGTT	XFHB_00645	XFHB_00645	162220	163020	+	DNA-(apurinic or apyrimidinic site) lyase
long-mer189	CP009885	163244	163387	TCGATTCGATGTGCCGTGGTTAGGACGTCGGCGTGGGTGGATTGTGTTTATACAGTGGATGCTTGGTGGTGCTCTGTTTTTTATGGGGAGTGTGTCGCCGGTTCACGCGTTGCCGTTGTTTGTGGTTGTTGCGGTGTGTGTTGC	XFHB_00650	XFHB_00650	163017	164546	+	beta-lactamase
long-mer190	CP009885	163601	163643	GCTTTCGTTACTGTTAATGCCTCGTCTTTCGGGGCGTTTCGTG	XFHB_00650	XFHB_00650	163017	164546	+	beta-lactamase
long-mer191	CP009885	163778	163820	CCGTTTTCTGTTTGTAATGGGGGAGATTGCTGTTGGGGTGCTG	XFHB_00650	XFHB_00650	163017	164546	+	beta-lactamase
long-mer192	CP009885	164282	164324	TTCTGGAGGTATGGGTACGGCAGCCTTTGTGGCGTTGTTGAGT	XFHB_00650	XFHB_00650	163017	164546	+	beta-lactamase
long-mer193	CP009885	167419	167444	TTCGTATTGACCTCATTCGTATTGAC	NA
long-mer194	CP009885	171749	171791	GCACGTGAAACCTTGTCTGAAGATGGGGGGTCCATCCTCCAAG	NA
long-mer195	CP009885	172399	172441	GAAAGGCATAGACAGCCAGGAAGTTGGCTTAGAAGCAGCCATC	NA
long-mer196	CP009885	172516	172558	GAAGCTTGGGGTGCATATTTTGATATGCGCGGTAGAGGAGCGT	NA
long-mer197	CP009885	172844	172886	GGTCCTTAGGAAAATCCGGGGATCCTTTTAAAGCCGAGCACCG	NA
long-mer198	CP009885	174303	174414	TTTTGATAAGCATGAATGCTTTGCTACGTCATCATTTCCTATGCGAGAAGGTGCATCTTCCGTTTTTTAATGGTTGATTGCACTCTCCAATCGTCTCCCTGGTGATATTAGC	NA
long-mer199	CP009885	174525	174556	CAAACCCTCATCCTTAGTTGGCTGAGGGTTTG	NA
long-mer200	CP009885	174794	174838	GTCTCCCAGGGCATCGCATCATTGCTGTGTGTCGTCGGGCCAAAT	XFHB_00695	XFHB_00695	174664	175479	+	5-hydroxymethyluracil DNA glycosylase
long-mer201	CP009885	176504	176546	AAAGCAAACATTAAAGAGTTTACATCTCATTGTCAGAATGAAG	NA
long-mer202	CP009885	176609	176651	TAATTTCTTTAGGGGAATAATCGTTTGATGAACTTTAAATCCA	NA
long-mer203	CP009885	177574	177616	TGGATTCTATTATCAAGCCAATTGCGGAAGAAACGTTGTTCTG	XFHB_00705	XFHB_00705	176910	178817	+	hypothetical protein
long-mer204	CP009885	177971	178013	GAATAACGAGTATTTTACCTTCGGTAGTGAGAAAGAGATGCTT	XFHB_00705	XFHB_00705	176910	178817	+	hypothetical protein
long-mer205	CP009885	178664	178706	CGATCTACGGGAGTTCCATGCCGAAATACTGAAAGATGGTTCA	XFHB_00705	XFHB_00705	176910	178817	+	hypothetical protein
long-mer206	CP009885	178811	178845	ATCGTAGTCTTACATTACATTACATTGATTGTTAT	XFHB_00705	XFHB_00705	176910	178817	+	hypothetical protein
long-mer207	CP009885	184095	184137	GTATGGTACGGGTGCAATACGACCGTCAGCTACTGCTGGTGAG	NA
long-mer208	CP009885	187443	187485	CTCTTTATTGCCTTTTCTGCATCGATCTTCTTTATCGCTGGCT	XFHB_00740	XFHB_00740	187106	187558	-	hypothetical protein
long-mer209	CP009885	189465	189517	GATGAGCATATTTTCCTGGATAGCTTATAGGTTAGGTGTTGCTGTGAGATGTT	NA
long-mer210	CP009885	189648	189690	AAGTAGTCGGTTGCGCCTTGTCCCTGTCCATCAAGCCAGTGAA	NA
long-mer211	CP009885	189697	189739	GTTGATAAGCGTACCCAGCATTGACACAGGTCAAAAAAGATAG	NA
long-mer212	CP009885	190479	190539	CTCGGCCAATAGGTTGGTGACTTGCGCGCGCGCGGCAGGTCCCTGTACGGCGAGCATTGCC	XFHB_00750	gcvT	189858	190964	-	glycine cleavage system protein T
long-mer213	CP009885	190653	190698	TAGGTAATAGACGATCAAATCATCAATTACACCGCCTTGCGGATTC	XFHB_00750	gcvT	189858	190964	-	glycine cleavage system protein T
long-mer214	CP009885	191052	191118	GGGGCGCCAGTCACACCAAATAGCAATGGATGCCATGGTGTGACTCCATACGTATTTTGTGTCTTTA	XFHB_00755	XFHB_00755	191116	191547	-	membrane protein
long-mer215	CP009885	191580	191622	TCGCACTATGATCCGATTTACTTAATGCTTCTCTGGTCAAGTC	XFHB_00760	XFHB_00760	191551	192507	-	membrane protein
long-mer216	CP009885	192120	192162	CGTCGAAGTCTATCGAGCCAATGACGGTGCGGATGTTGGTCTG	XFHB_00760	XFHB_00760	191551	192507	-	membrane protein
long-mer217	CP009885	192476	192504	ACAATGAACGCCAATACATTATTTGGTAA	XFHB_00760	XFHB_00760	191551	192507	-	membrane protein
long-mer218	CP009885	192875	192901	AACAGCGTTCCACAGGGTCTGCTGTTC	XFHB_00765	XFHB_00765	192842	193675	-	nucleoside triphosphate hydrolase
long-mer219	CP009885	192906	192948	AGTGACATTTGTGCCAGCGTAACGCCTGCAGCCTGCGCGGTTT	XFHB_00765	XFHB_00765	192842	193675	-	nucleoside triphosphate hydrolase
long-mer220	CP009885	193081	193123	CTTTGTTGTGTGTCACGGTGTTCATTAGAAACGTTTGGCGGAT	XFHB_00765	XFHB_00765	192842	193675	-	nucleoside triphosphate hydrolase
long-mer221	CP009885	193145	193187	CTCGACGATGGCAGGGATTGGCGCTGCTTGCTTGAAACCAGCG	XFHB_00765	XFHB_00765	192842	193675	-	nucleoside triphosphate hydrolase
long-mer222	CP009885	193668	193710	TCGGACATACGGAAAGCGCCAAAATGGGGAATACGATGGAGTC	XFHB_00770	XFHB_00770	193709	194509	-	3'-5'-bisphosphate nucleotidase
long-mer222	CP009885	193668	193710	TCGGACATACGGAAAGCGCCAAAATGGGGAATACGATGGAGTC	XFHB_00765	XFHB_00765	192842	193675	-	nucleoside triphosphate hydrolase
long-mer223	CP009885	194258	194300	GCTCGTCCAGTGACGGCGTTCATCCCAAGTGATTCCTGTCGAC	XFHB_00770	XFHB_00770	193709	194509	-	3'-5'-bisphosphate nucleotidase
long-mer224	CP009885	194303	194345	TTCCGACAACACGGGCAGACTTGGGGTCAGTTGCTTGAGTCCA	XFHB_00770	XFHB_00770	193709	194509	-	3'-5'-bisphosphate nucleotidase
long-mer225	CP009885	194473	194515	TGACCGATTCGCGAAGATCGCCGGGAATAGTGATCACTGCTGA	XFHB_00770	XFHB_00770	193709	194509	-	3'-5'-bisphosphate nucleotidase
long-mer225	CP009885	194473	194515	TGACCGATTCGCGAAGATCGCCGGGAATAGTGATCACTGCTGA	XFHB_00775	XFHB_00775	194506	195054	-	ADP-ribose diphosphatase
long-mer226	CP009885	194560	194602	CCCTTCGGAGAAATCCTCACGTAGCATCAAATCGTGCAACTTT	XFHB_00775	XFHB_00775	194506	195054	-	ADP-ribose diphosphatase
long-mer227	CP009885	195429	195471	CTGGCCGAGGCCTTGTTGCGGTTCGCGCCGCGCCAGGACGGGC	XFHB_00780	XFHB_00780	195096	196553	+	adenosylmethionine-8-amino-7-oxononanoateaminotransferase
long-mer228	CP009885	198562	198604	CTGGTAAGTTCATATCACCACCATAGCAACGACTCCTGTAGAC	NA
long-mer229	CP009885	203521	203563	CTTTGTTTGCTTGTGGTGATAAAGCTTCTTCTTGCTTGGCTTA	NA
long-mer230	CP009885	205205	205247	TGCTCCAATGCTGTTGTATGTTCGGCGACCACAGGTGACAACC	XFHB_00815	XFHB_00815	205198	205797	-	methyltransferase
long-mer231	CP009885	207349	207391	GACAGATGGACCCGCGCTGGCAGTGCGCAGCTCCTGAATCTTG	XFHB_00825	XFHB_00825	206482	207441	-	acetyl-CoA carboxyl transferase
long-mer232	CP009885	207589	207631	CTTTTTGCAGTTTATCCAATAATGATTGTTCGATACGTACAGA	XFHB_00830	XFHB_00830	207536	211117	-	DNA polymerase III subunit alpha
long-mer233	CP009885	207838	207880	GGATCCGTAGGCTGTAGCCGCTGTTGAATTCATCTTCCCGCAG	XFHB_00830	XFHB_00830	207536	211117	-	DNA polymerase III subunit alpha
long-mer234	CP009885	208955	209000	GTCAGCGCTGCCCAGCGAGTAGCCACCGACAATCTGGGCCATTTGC	XFHB_00830	XFHB_00830	207536	211117	-	DNA polymerase III subunit alpha
long-mer235	CP009885	209990	210032	GGCACCAGAGCCGCGTCCCGGACCGATGGGGATGCCTTGTTGT	XFHB_00830	XFHB_00830	207536	211117	-	DNA polymerase III subunit alpha
long-mer236	CP009885	210292	210334	CCAAGGTGCGGGTGTTGTCCAGGGCGTCTGGGATGTCAGCAAA	XFHB_00830	XFHB_00830	207536	211117	-	DNA polymerase III subunit alpha
long-mer237	CP009885	210656	210698	TAGCTGTCCGGCCAGGCTGTGTCGTCCGATTAGGGCAAATAGA	XFHB_00830	XFHB_00830	207536	211117	-	DNA polymerase III subunit alpha
long-mer238	CP009885	211335	211377	ACGTCAGCGGTGTGTCATGGTATGGCTTCTCGTGTGGTAGGGG	NA
long-mer239	CP009885	211690	211732	GGATGCCGCATTCGGCTGCGTGCTTGGCGGCGAAGTGGTAAAT	XFHB_00835	XFHB_00835	211406	212332	-	phosphoribosylaminoimidazole-succinocarboxamidesynthase
long-mer240	CP009885	212523	212593	ACTTCAAAATGCGTTTTTTCTCTTTGCGATGATATTTACAGAGCATAGATGTGTCGTCGCGACGGGGTCCA	NA
long-mer241	CP009885	212611	212653	CGTGCAAAGGGTGGTGTTTCGATCAATGGATACGATGTGTTTG	NA
long-mer242	CP009885	214271	214323	CATCCTTACGATGTGCTTCCGTGGAAAGGTGAGGGAGTGTGGGGATGTGTCTG	NA
long-mer243	CP009885	214763	214831	TTGATCCGTTGCCGTTGTCTTTCATGTTATCTGTGTCAGGAAGGAAAATTGCTTTGATCACTGCAATGC	XFHB_00850	XFHB_00850	214816	216291	+	anthranilate synthase component I
long-mer244	CP009885	215038	215080	CATACCCTGGTGGTGAGTGAGCTCGGTAAGGTGTTGGAAACGC	XFHB_00850	XFHB_00850	214816	216291	+	anthranilate synthase component I
long-mer245	CP009885	215144	215186	TAGAAGGGTTGCCAGGTTTTATAGGCGGCTTAGTGGGGTGGTT	XFHB_00850	XFHB_00850	214816	216291	+	anthranilate synthase component I
long-mer246	CP009885	218497	218539	GATGTGCATTTCTTCAAGGGTTACGACGATTATTTGAGTCAGG	XFHB_00865	trpC	218212	219006	+	indole-3-glycerol-phosphate synthase
long-mer247	CP009885	219059	219101	CGATCATACGTTGTACGATGGTGATTCTGGCAGTGATTTGTTC	XFHB_00870	XFHB_00870	219003	219725	+	haloacid dehalogenase
long-mer248	CP009885	221344	221386	GAGTATGGAAGTAGGGCGAATACGTTTGGTCTTTTGTCGCAAC	NA
long-mer249	CP009885	225487	225529	CGGTTACAAGGACTTGGCTAGTTTCCGCAAGGCGGTGGCGAGT	XFHB_00890	XFHB_00890	224513	226339	+	hypothetical protein
long-mer250	CP009885	227805	227847	CCATCACAAGGGGTGGACGCGTGTCCAGGCGCAAGCATTCTTA	XFHB_00895	XFHB_00895	226378	228132	+	hypothetical protein
long-mer251	CP009885	228609	228651	TCAGGCGACCGATGGTGCTGCTCGTCGTGGTCAATTGAGTTTC	XFHB_00900	tgt	228586	229740	+	queuine tRNA-ribosyltransferase
long-mer252	CP009885	228744	228768	TGCGGAAATCATCCTTGGTAATACG	XFHB_00900	tgt	228586	229740	+	queuine tRNA-ribosyltransferase
long-mer253	CP009885	230886	230928	GTATCCGGAAATACCTTGATTTCTCGTGTTTCTGAGAATGAGT	XFHB_00910	secD	230280	232124	+	preprotein translocase subunit SecD
long-mer254	CP009885	233494	233536	AATGCGTTGCGGGTGTTGTACAGCCTGCGTGAGGCAGGTTTCG	XFHB_00925	XFHB_00925	233437	234702	+	polynucleotide adenylyltransferase
long-mer255	CP009885	234414	234456	GCGTGTCGCTTTGCCGCGCCGTTTTTCTTTGCCGATGCAAGAG	XFHB_00925	XFHB_00925	233437	234702	+	polynucleotide adenylyltransferase
long-mer256	CP009885	234942	234984	TTGTTGGATGCATTGTTGGAGATGGAATGTCTCCATGGGAGAG	XFHB_00930	XFHB_00930	234723	235220	+	2-amino-4-hydroxy-6-hydroxymethyldihydropteridine pyrophosphokinase
long-mer257	CP009885	239326	239368	CGTCTGAATGACGTTATATAGATGATTTTTCTTTGGCTAAGTT	NA
long-mer258	CP009885	239612	239652	CGTGTGCATGCAACAACATGCATGCTATCCGATGGATTAGA	NA
long-mer259	CP009885	239744	239786	TTGTCGTAGAAGCAGTTTAGGACATGTGGTTATACATAAGAAC	NA
long-mer260	CP009885	240001	240043	CTTTTGGGGGTGAGCGGTATGTTTGGTATGACTTACGCAGTAA	NA
long-mer261	CP009885	240380	240422	GTTGATGTGATCCTTACATTCTTTCGGGTATTTCTTTGTATTT	NA
long-mer262	CP009885	240618	240657	CTTTAGGATGCTCTGTTTAGGATGGAGTTTGTTGGTTGAT	NA
long-mer263	CP009885	241750	241792	CACTATCGATCAAAAGAGCGGTAACTATGAGACTTACCGCCGT	XFHB_00970	nusA	241607	243118	+	transcription elongation factor NusA
long-mer264	CP009885	242957	242999	GCGCTTGCTGCTCATGGAGTGTGTACTAGCGAGGACCTTTCAG	XFHB_00970	nusA	241607	243118	+	transcription elongation factor NusA
long-mer265	CP009885	247143	247185	GCAGGGAGAGATCCTGATTCTTTGTTATTGCCATTGGTTGAAG	XFHB_00985	truB	246474	247376	+	tRNA pseudouridine synthase B
long-mer266	CP009885	249164	249206	GCGCCGTGAGATCGGTCACGGTCGTCTTGCTAGGCGCGGGGTA	XFHB_00995	XFHB_00995	247971	250073	+	polynucleotide phosphorylase/polyadenylase
long-mer267	CP009885	250625	250661	GGCTGAGGAAGCGATAGAAGCGATAGAAGCAAACATG	XFHB_01000	XFHB_01000	250223	250648	-	transcriptional regulator
long-mer268	CP009885	251907	251949	CATTGTTTGATTCAGTCTGCGACCAAATATCACTGCCTGCTTA	NA
long-mer269	CP009885	255654	255696	GCCAAAGTCGTCATTGAGAAATGGACCCAGCGTGCCGGCGGGT	XFHB_01015	XFHB_01015	252972	256055	-	acriflavin resistance protein
long-mer270	CP009885	257037	257112	CCAGCAGTCTCGAGTTTGACCATGCGCACCAGCGTTGTTTGCGGTGATCTGTCGTTGCCGCAACTGCTTAAAGTGA	XFHB_01020	XFHB_01020	256052	257161	-	hemolysin D
long-mer271	CP009885	257257	257299	GCTGCTGGCGATGTTGTCGATGCTAAACGTTCCGGTAAATTCC	NA
long-mer272	CP009885	257330	257372	TGTGCGTGTGACATTCGGAGTAATCATACATACGGATCAGCAA	NA
long-mer273	CP009885	257416	257458	AGTTCCTCCAAAAGGTAAACGTGGCAATTATTGCGGTTGCTGA	NA
long-mer274	CP009885	258216	258260	TGATGCGGCTTGCAGCGATGTGACGGATGCCAACACCAATCACTG	NA
long-mer275	CP009885	258275	258311	AGTGGGTTGGGAGTGAGACCACTTGCATCTGTGCTTG	NA
long-mer276	CP009885	266809	266890	GCGCAGTGGACGGTTGCCGAAGTGGGGGGGGGGGTGCAGGCGGATTTTAGTCAGCCCGAGGCGCTGCGCGCATTGCTTGATG	NA
long-mer277	CP009885	267010	267367	TGTGCGGAGCATGGGGTGCCGTTGGTGCATTATTCCACTGATTATGTGTTTGATGGACGGAGTACGTCTCCGTACCGTGTGGATGCTCCTGTCGCGCCGTTGAGTATCTATGGCTCCAGTAAGTTGGCTGGGGAGCGTGCGGTCCAGGCGGCGGGCGGGTGTTCTCTGATTTTGCGTACTGCTTGGGTGTACGCGGCGCATGGGCACAATTTTTTACGCACTATGTTGCGTTTGGGTGCGGCATCGGAGCGCTTGCGTGTGGTGGCGGATCAGATTGGTACGCCGACTTCTGCGGGGTTGATTGCTGATGTGACTGCGCAGTTGCTGGCGTGGGGACTGCAAAGTCGGCATGCGGGTA	NA
long-mer278	CP009885	267436	267480	CAGGCATGCGGTTTGATAATGAGAGTCCCGCAGGTACAGGCCATT	NA
long-mer279	CP009885	267661	267703	CGGGGCGAGGGTGTGTCTTGGCGTGCTTGGCTATGCCAGTACG	NA
long-mer280	CP009885	267864	267945	TACTTCAATCAATTCGAGCGGTAGTTTCCCTGGGTTACGTAGGCGGTGGGTGACGCCGAGAGGGATGTACGTGCTCTGATTT	XFHB_01075	cpsB	267798	269201	-	mannose-1-phosphate guanyltransferase
long-mer281	CP009885	273234	273294	GCGTTGGATAAAGCGCTGTTGTATACATCCAATCTGAAGCCAACTTCATTATTAATAAATA	NA
long-mer282	CP009885	273583	273608	ATGTTAGTTCCGCGAACGTTGGTCGC	NA
long-mer283	CP009885	274357	274399	TTTAATCAATGGTGACATGGTAAGGGTGCGGTTAACTAGACCC	NA
long-mer284	CP009885	275291	275312	GCCGACACCGACACCGACACCA	XFHB_01110	XFHB_01110	275028	278045	+	serine protease
long-mer285	CP009885	275846	275888	CTTCGTGCTGAATAACAATGGTTTAGTGATCTTCGCCAGTGGT	XFHB_01110	XFHB_01110	275028	278045	+	serine protease
long-mer286	CP009885	275933	275990	CTTGCCCACGGTGGAGGGGGGTGCATCGCCCGCCGACCTGGAAAGGGGCTGGTTAGTG	XFHB_01110	XFHB_01110	275028	278045	+	serine protease
long-mer287	CP009885	278176	278230	TTTTACTGTTTATTACGTCGTTAATCACGTCGTCCCCTTGTGCGTGCTGTTCCTA	NA
long-mer288	CP009885	278291	278332	AGGAGTAAGTTCAACAGAAACCAATGTGATTTCCAGCAGTGC	NA
long-mer289	CP009885	278365	278407	TCAATGGTGATGCATTCCATGTGCATCATTAGGGCGGCCAGAT	NA
long-mer290	CP009885	278505	278542	TTCTAGACGTTGACTGCTTTTATCGAGACAATATTGAC	NA
long-mer291	CP009885	280802	280844	ATGTGCTGGTTTGAAATGCTCTAGGGTGGGTTGATCAAGGAAG	XFHB_01120	XFHB_01120	280598	281173	-	hypothetical protein
long-mer292	CP009885	282101	282143	TGCCTTCGCTGGCGACCACCATGCACCAACCGACTCCGTCGAC	XFHB_01125	XFHB_01125	281583	282836	-	6-phosphofructokinase
long-mer293	CP009885	283551	283593	ACGTGACTTTAGGATGTGGGGCAAGAGGTGCGGCATCAATGAA	NA
long-mer294	CP009885	283598	283640	GGTCATGATGCCACTTGGGTTAAGAGGTCCTCTTTACTTATCT	NA
long-mer295	CP009885	285433	285475	TGCGTGGTTTCTACTGCCGCCTGGCTGAGGGGCGGCGCGGTGA	NA
long-mer296	CP009885	289461	289503	CCCGATGATGCTTTCGAATGTGCCGCCGTGTCTCTGGGCCAAG	XFHB_01150	XFHB_01150	288639	290006	-	cytochrome C oxidase subunit II
long-mer297	CP009885	289608	289650	TGTTGGTGTAACGGCCAATTCTGCCGGTGCGCGGTCTGGGAGA	XFHB_01150	XFHB_01150	288639	290006	-	cytochrome C oxidase subunit II
long-mer298	CP009885	290616	290658	GAAACGTTGTTGATGATGGTTGGGGAGCAGTGCAATCGCTTTG	XFHB_01155	XFHB_01155	290130	291245	-	transporter
long-mer299	CP009885	291505	291547	TTTTAAAGTAATGCTGGGCTTGACGCGTCCTGCAATGAATCCC	XFHB_01160	XFHB_01160	291319	291699	-	hypothetical protein
long-mer300	CP009885	291656	291698	CGTTCGGCACGTTCCACACGGCGGCATAGTATACGGAAGCTCA	XFHB_01165	XFHB_01165	291696	292172	-	hypothetical protein
long-mer300	CP009885	291656	291698	CGTTCGGCACGTTCCACACGGCGGCATAGTATACGGAAGCTCA	XFHB_01160	XFHB_01160	291319	291699	-	hypothetical protein
long-mer301	CP009885	294291	294363	TGCTGGATAAACCAACCCATATTAGAGTGTCTCCACTTCATTTAACTTATGGTGAAAGTATATTTAGTGTTGC	NA
long-mer302	CP009885	295475	295517	TTTAAAGTGCCTATCTTTTTCTGCAGTATTGCAGGGTAATCTT	NA
long-mer303	CP009885	295993	296035	AACGCCGTTATGAGGGTTTTTAGGCAGATGGCGTGCTACCAGC	NA
long-mer304	CP009885	298146	298188	AAGTGATTGCTCATGGCAATCCTTTTTTTATGTGGGTGCGTTT	NA
long-mer305	CP009885	302399	302441	GTTGAAGGTCGAATTGGAGGGAGGACGTATCATCCTGCGTAAG	XFHB_01195	XFHB_01195	302316	302534	+	AbrB family transcriptional regulator
long-mer306	CP009885	307377	307419	TCAGCCACAAATCCAACCTTTACGGCGTAGGCGTTACGCACAG	NA
long-mer307	CP009885	307449	307491	GTCGTGATGTGGTCACATAGCACGGGATCGGGCGAAAGAATTT	NA
long-mer308	CP009885	307619	307647	GTCCTGCGTGGCCTGTGCAATGCGCTTCA	NA
long-mer309	CP009885	308000	308042	CGGACGATCCACCACGTCAGCAGCGTTCTCGGTGTAGACCGCT	NA
long-mer310	CP009885	308208	308240	AGGAAGGTGCGCAGCCCTACCGCGCGGTCCAGT	NA
long-mer311	CP009885	308346	308388	ATGTATTTGATCGGTAGCGTGTTCTGGTCGGCGATGCTCTCAG	NA
long-mer312	CP009885	308406	308448	AGGTAACCCAGCGCATCCTGCATGCCGAAGGTCTTGAACGTGC	NA
long-mer313	CP009885	309206	309248	GTAGCGACGCAGTTGCTTGATAGCACGCTCAATGGCGTCGCCG	XFHB_01230	XFHB_01230	308663	309304	-	restriction endonuclease subunit R
long-mer314	CP009885	309579	309621	CGTCACGGAAGAAGGTGCCGGTTTCGCCGCCGCGCTTGGTGTG	NA
long-mer315	CP009885	309925	309967	GGTGTTGCGAATAGAAGGTCATGAACCATCTCCAAATTGAGGT	XFHB_01240	XFHB_01240	309717	311015	-	restriction endonuclease subunit S
long-mer316	CP009885	310579	310621	CGCCAGTCCAGATTGCGAATATCCGTTGTTGCGCGTTGGAGGG	XFHB_01240	XFHB_01240	309717	311015	-	restriction endonuclease subunit S
long-mer317	CP009885	311827	311894	TGCCTGGAGTTCCTGGCCAGATAGCTTCACTGGGATGCGGCTGGTGCGGTCAAGTTCGTGGGCGACGA	NA
long-mer318	CP009885	313112	313154	GCTTTACCGGGTTGCCTGTGTTTGCGCGGTGAAGAGGAGCGGC	XFHB_01255	XFHB_01255	312966	313172	+	hypothetical protein
long-mer319	CP009885	313818	313860	AATGATTGTCGCGGTAAGGGGTGTTGGATGGCGATTGTGGTGA	NA
long-mer320	CP009885	318241	318283	GCTGCAGCGGGCGAATCTACTAATTCGGAGACGGTTTAAGTGA	XFHB_01295	XFHB_01295	317530	318279	+	NADH dehydrogenase
long-mer320	CP009885	318241	318283	GCTGCAGCGGGCGAATCTACTAATTCGGAGACGGTTTAAGTGA	XFHB_01300	XFHB_01300	318280	319587	+	NADH dehydrogenase
long-mer321	CP009885	323038	323080	TTGCCGACACGGCGACCGCGCATCAGGCACTGCATGGTGCCAA	XFHB_01315	XFHB_01315	321447	323681	+	NADH dehydrogenase
long-mer322	CP009885	324484	324526	GATTTCGATTTTTTTCCTGGGTGGTTGGTTGAGTCCAATCCAG	XFHB_01320	XFHB_01320	323678	324769	+	NADH:ubiquinone oxidoreductase subunit H
long-mer323	CP009885	325655	325697	TGCTGATACGTCCAATTTAACTTGGTTGGCCCATAGTTTGTTC	XFHB_01330	XFHB_01330	325266	325934	+	NADH:ubiquinone oxidoreductase subunit J
long-mer324	CP009885	328439	328481	TTGGCTGCCGATCATTGGTGGTCTCTTGATTCTGGGGTTGCGC	XFHB_01345	XFHB_01345	328407	329912	+	NADH:ubiquinone oxidoreductase subunit M
long-mer325	CP009885	330722	330764	TGGCTTATCGGCTACTGGAAGCGGGTGTCGGTCCATTGTCGCC	XFHB_01350	XFHB_01350	329947	331404	+	NADH:ubiquinone oxidoreductase subunit N
long-mer326	CP009885	331872	331914	TAACGGAGGCAGTGAGTACTGTCTTGCAATGCGTTATTTGCAG	NA
long-mer327	CP009885	332949	332991	CCATTTCAGAGCAAAACGTTGATGGTCACCGAAATCCACTTTG	XFHB_01360	XFHB_01360	332880	334211	-	citrate transporter
long-mer328	CP009885	337846	337888	ATGGTGTGGGCGCATCCTGGTAAGGTGCGACATTTTTCAACCC	XFHB_01380	XFHB_01380	337801	338841	+	ABC transporter substrate-binding protein
long-mer329	CP009885	341216	341258	TAGTTAACTCTTTCAATCTTACTTTATTAGATACAGCTTGCCG	NA
long-mer330	CP009885	341314	341349	ACAACAAAAAGTCTCCCCCCCCATATTGATATTGCA	NA
long-mer331	CP009885	343152	343194	CACACTGTGCACTCTGGCGATTGTACAGCCAAATTAGATGGTT	NA
long-mer332	CP009885	343511	343553	CATTTTCATTGCCTGCCACTAGGACATCGGAGGTAGGCTGTGA	NA
long-mer333	CP009885	343819	343861	CAGCATGCTCGTTGATTATCGGAGTATATAATCACATATCATG	NA
long-mer334	CP009885	343888	343930	TATTTGAGTTTAATTTTCTGGAGCTTGGTCATTATTTTTTATA	NA
long-mer335	CP009885	346987	347029	GGGCAGTTGCTTGGGGTCAAGACTAAATACGTCAATCTCAACG	XFHB_01430	XFHB_01430	344794	347577	+	TonB-dependent receptor
long-mer336	CP009885	352909	352951	TGCGGCTCCATCCATGGCCACTTCAAGGTCGATCAGCCCCTCA	XFHB_01455	XFHB_01455	352468	353853	-	dimethylmenaquinone methyltransferase
long-mer337	CP009885	357993	358035	TTGAACGTAGCTGGCAATGCCTCATTGTCGGTGCTGCCGCGAG	XFHB_01470	XFHB_01470	357963	360119	+	ATP-dependent DNA helicase RecG
long-mer338	CP009885	359013	359055	TGGCTGGAGCCATTGGGCGTGTGTGTGCATTGGTTGGCTGCCA	XFHB_01470	XFHB_01470	357963	360119	+	ATP-dependent DNA helicase RecG
long-mer339	CP009885	359200	359242	TTGGTGTCCATCAGCGCTTGTCGCTTCGTGACAAAGGGGCCAC	XFHB_01470	XFHB_01470	357963	360119	+	ATP-dependent DNA helicase RecG
long-mer340	CP009885	359277	359300	GCCACACCGATTCCACGCACCTTA	XFHB_01470	XFHB_01470	357963	360119	+	ATP-dependent DNA helicase RecG
long-mer341	CP009885	359357	359423	CCGTACCCCGGTGCAAACGAACGTATTGAGTGCTGAGCGTCGCCCTGAACTGGTGGAACGTATCCGT	XFHB_01470	XFHB_01470	357963	360119	+	ATP-dependent DNA helicase RecG
long-mer342	CP009885	359465	359489	GCTCATCGACGAAAGCCAAACGGAA	XFHB_01470	XFHB_01470	357963	360119	+	ATP-dependent DNA helicase RecG
long-mer343	CP009885	359504	359546	CCCCAGCAGTAACGATATTGGACATCGCAGCGAAGTACAGGCG	XFHB_01470	XFHB_01470	357963	360119	+	ATP-dependent DNA helicase RecG
long-mer344	CP009885	359594	359636	TGTCGGACTCGTGCATGGGCGTATGAAGGCAGCGGAAAAACAG	XFHB_01470	XFHB_01470	357963	360119	+	ATP-dependent DNA helicase RecG
long-mer345	CP009885	361022	361053	AATCAATGCGTCCTCTTGCGATCGATACGGCG	XFHB_01475	XFHB_01475	360703	361902	+	cytochrome P450
long-mer346	CP009885	361156	361198	GATATCAGCGACGCTATCAGTTTAAGTGTGGCGGTGAGCAACA	XFHB_01475	XFHB_01475	360703	361902	+	cytochrome P450
long-mer347	CP009885	361337	361362	TGTTACTGCGTGCTGAGGAGGGGGGC	XFHB_01475	XFHB_01475	360703	361902	+	cytochrome P450
long-mer348	CP009885	361556	361598	TACAGTTCACGATGCGCGCGGTGATGGATGATGTGAGCATTGA	XFHB_01475	XFHB_01475	360703	361902	+	cytochrome P450
long-mer349	CP009885	361662	361692	GGCGCAATTTACGGATCCGGACCATTTGGAG	XFHB_01475	XFHB_01475	360703	361902	+	cytochrome P450
long-mer350	CP009885	361855	361897	CGGGGTAACTTGCGGGGTGTCCATGCATTGATTGCGGATTTGC	XFHB_01475	XFHB_01475	360703	361902	+	cytochrome P450
long-mer351	CP009885	361956	361984	GCTCTCACGGTGAATTACGGCGTTTGGAT	NA
long-mer352	CP009885	362113	362155	CTGATGTTGCATCTCATCCTGCCCATGCGTGCAGATCGCTGGG	NA
long-mer353	CP009885	362866	362908	ATTATTTCTGCCAAGGGCGATAATCCGTTGGTCACGCGTTTAG	XFHB_01480	XFHB_01480	362497	363759	+	lipase
long-mer354	CP009885	362923	362965	GTGGTTGTCAGCACCGATTATATTGGATTGGGTGGATCTAATT	XFHB_01480	XFHB_01480	362497	363759	+	lipase
long-mer355	CP009885	363000	363024	AGCCTCTGCGCTGATTGATGCGTTA	XFHB_01480	XFHB_01480	362497	363759	+	lipase
long-mer356	CP009885	363149	363191	CAAATGAATTTAATCTTGTTGGCAGCGGGCTTATCTCTGGCCC	XFHB_01480	XFHB_01480	362497	363759	+	lipase
long-mer357	CP009885	363886	363928	TATTGTTAATACTTTGATCCTACCTTGGTATTGATCGTTTCCA	NA
long-mer358	CP009885	367805	367847	ATATACGGTGTATTGCAATGACCAGGATGCCAGTGTCATGGAT	NA
long-mer359	CP009885	367866	367905	GCTCTGCTGTAGACATTAAAGCCAGCGATCCAGATTAAAA	NA
long-mer360	CP009885	367931	367973	GATGGGCAAAGCAGTGTTGTGGTGGTGATATCTTCTTTTTCGC	NA
long-mer361	CP009885	370346	370388	CTGGGGCACTTCGGAGTGGTCGGCGGCACAGATTGCCGAAGCA	XFHB_01505	XFHB_01505	369894	370859	+	alcohol dehydrogenase
long-mer362	CP009885	374975	375017	CACATTGGTGGGTATCCTCGTATCGGCACTTGTGTGGTTCTAT	XFHB_01520	XFHB_01520	374892	375554	+	fimbrial protein
long-mer363	CP009885	384092	384127	CATGCTCTCCATGTATTTTTTCCCATGTTCCGGTTG	NA
long-mer364	CP009885	390609	390651	CTGACGTTGGACCGCCGCCCATAGATTCACGTCATTTCAAAAC	XFHB_01580	XFHB_01580	390521	392566	+	ligand-gated channel
long-mer365	CP009885	390714	390756	GTGATAGTTATAGTGATTTGAATCGTCCGGTTGCACTGTTGGC	XFHB_01580	XFHB_01580	390521	392566	+	ligand-gated channel
long-mer366	CP009885	391773	391815	GCGTTACTCGGAATTATCACCTAGGAAGTTTGGCATTTAGTGG	XFHB_01580	XFHB_01580	390521	392566	+	ligand-gated channel
long-mer367	CP009885	394058	394100	CTTGGGTTGCGTCTGTGCTGTTCTTGGTAGTGCCGCTTCACCT	NA
long-mer368	CP009885	395114	395136	GTATGGTTGGAGCAAGGGTTGGC	XFHB_01585	XFHB_01585	394286	395308	+	tRNA-dihydrouridine synthase A
long-mer369	CP009885	395280	395322	ATCAAGAAACATATGCTGCGGGAGTTTGATTAGAGCTTCTCCT	XFHB_01585	XFHB_01585	394286	395308	+	tRNA-dihydrouridine synthase A
long-mer370	CP009885	395326	395359	ATAATATATACAATTTTTGGCGATATGAATTGTC	NA
long-mer371	CP009885	398107	398149	TGAGGTGGTATTGCCTCCAGGATTATAACAGTTTTTGTAACAT	XFHB_01600	XFHB_01600	396686	398134	+	ATPase
long-mer372	CP009885	398485	398527	ATTGAAAATTCGATGAGGGGTAAAAGATTTTAAAATAGTAGGC	NA
long-mer373	CP009885	400327	400369	GTGCGTGAGGAAATTCTCAAGTCTGTGTTGCCTTCCAAGTGGT	XFHB_01605	XFHB_01605	399715	400926	+	S-adenosylmethionine synthetase
long-mer374	CP009885	401064	401106	ACTTGGCTACGGGGCAATAGGTTGGGGGATTATCCTGGAATTA	NA
long-mer375	CP009885	401432	401474	ACAAGGCGGCATGCATTCTGAGGAAACTCCAGTTGAAGCTATG	XFHB_01620	XFHB_01620	401325	401897	+	RNA pyrophosphohydrolase
long-mer376	CP009885	401889	401931	CGGTATTGATGTAAGCGGATAAGATATTAGTAACGATTAATTT	XFHB_01620	XFHB_01620	401325	401897	+	RNA pyrophosphohydrolase
long-mer377	CP009885	404146	404188	CGTTGCAATTCTATTCCGATTTGCCCACTCATTTTGCCAAGCC	NA
long-mer378	CP009885	407259	407301	AGTCTTTATCTTCAACGCATGCCTCATCATCCGTAATATATAA	NA
long-mer379	CP009885	413819	413861	ACCTTGCTACGCGCTCATCACGCAGTGGTATCAATGCATGACA	NA
long-mer380	CP009885	413876	413918	CCTTATTGTTTGAGGGTGCAGTGTGGATGCAGTCAAAGTCAAC	NA
long-mer381	CP009885	414018	414060	ACTGTCCTGTTGACCTGTTTTTCTTGTTTGGCCTATTGTGCTC	NA
long-mer382	CP009885	414088	414123	GCACCCTTCTCGTCGATTTCGGTGCAGCGCATGACC	NA
long-mer383	CP009885	414193	414232	CCTTTTTGCTTTAATACGTTTTCCTCTGTGTTGATCGCTT	NA
long-mer384	CP009885	414381	414423	TGTTTTTCCCGTCCATGGAAACCAGGAGGTTCTGCATGGCGTT	XFHB_01675	XFHB_01675	414416	416170	+	sulfonate ABC transporter permease
long-mer385	CP009885	416105	416147	GTGTTTAACCGTACCTTGTGGTGTCGCTTATTTGTCTTTGCTG	XFHB_01675	XFHB_01675	414416	416170	+	sulfonate ABC transporter permease
long-mer386	CP009885	416317	416359	TGTCGACCTGAGCTTATATTCCGGGGAAATTGTCGGTTTACTC	XFHB_01680	XFHB_01680	416213	417514	+	nitrate ABC transporter ATP-binding protein
long-mer387	CP009885	418108	418150	GCCTCACTTGGCGAAGACGCGTGGAAGGGACGTCAAGAAGCAA	XFHB_01685	XFHB_01685	417856	419226	+	recombinase RmuC
long-mer388	CP009885	427166	427269	CTGGCGCGGTACCGCCCCCCCACAGTCCCAGTGCCTTGAAGTGATGATCGACGGCATCCGTCTCCACGCACACATTCAGGACATCTACCCCCACGGAATCGCCC	NA
long-mer389	CP009885	427433	427458	GCATGCCGCACTGACCCTACTCCTCC	NA
long-mer390	CP009885	427469	427511	GGCTGGCCTGCGCCAGCCCCTCCCCTTTGCCCCCTACAGCGCC	NA
long-mer391	CP009885	427878	427920	TCGAACGAGGCTGGCGCATCGACCACATTCTTGCAGTGACCTT	XFHB_01730	XFHB_01730	427760	431488	+	exodeoxyribonuclease V subunit beta
long-mer392	CP009885	427948	427984	CACCCGGATCCGCGAGCGCCTCATACTCGCCGCCCGT	XFHB_01730	XFHB_01730	427760	431488	+	exodeoxyribonuclease V subunit beta
long-mer393	CP009885	428005	428047	ACTGCCGGTGCCCCTTCCCTCCGCACAACCACAAATACCGCAT	XFHB_01730	XFHB_01730	427760	431488	+	exodeoxyribonuclease V subunit beta
long-mer394	CP009885	428868	428910	GTCGCCTGCATCGCTTGCGTGTCGCAGCCCGCCTCCGCCTTAC	XFHB_01730	XFHB_01730	427760	431488	+	exodeoxyribonuclease V subunit beta
long-mer395	CP009885	429822	429864	TTGACCATGACAGCGTTGCCTTCCGTCACTGGCAGCGCCAGGC	XFHB_01730	XFHB_01730	427760	431488	+	exodeoxyribonuclease V subunit beta
long-mer396	CP009885	430237	430269	CGTACACGATGCGCAGCAAGGACGCTGCCTGCA	XFHB_01730	XFHB_01730	427760	431488	+	exodeoxyribonuclease V subunit beta
long-mer397	CP009885	430423	430465	ACGCACCGCCTTATGGCCACTACTGGGTGATCCCCAGGCAGTG	XFHB_01730	XFHB_01730	427760	431488	+	exodeoxyribonuclease V subunit beta
long-mer398	CP009885	431201	431243	TACAAAAGCAATCGCCTGCCGAATTACACGCCAGCGCATCTTT	XFHB_01730	XFHB_01730	427760	431488	+	exodeoxyribonuclease V subunit beta
long-mer399	CP009885	431306	431348	CGCTGGTTGCGCTTCCGTTTGTGTGATGCGTATGACTACGCAC	XFHB_01730	XFHB_01730	427760	431488	+	exodeoxyribonuclease V subunit beta
long-mer400	CP009885	431505	431547	CTTCCAGCGTGGTGTGTTGCGCCATCGCTGGTGCTGCTGGTTG	XFHB_01735	XFHB_01735	431485	431721	+	hypothetical protein
long-mer401	CP009885	431670	431712	TCCTGCCTTGATCGCTGCGGTTGCTGTGATGTTCAGCGGAGCC	XFHB_01735	XFHB_01735	431485	431721	+	hypothetical protein
long-mer402	CP009885	432408	432457	GCGGCGGGGGGGGATGCGGCGGGGGGGGATGCGGCGGGGGGGGATGCGGC	XFHB_01740	XFHB_01740	431718	433667	+	exodeoxyribonuclease V subunit alpha
long-mer403	CP009885	437354	437396	GTGCGTGTTTTTGCTGGGTTTTGCGGGGGATTTCCATTCCGGC	XFHB_01750	XFHB_01750	435936	437669	-	DNA primase
long-mer404	CP009885	439068	439109	ACCAGTGCAGAGACTTGTCCCTGTCGGCTTGGCCGGCAAGTT	NA
long-mer405	CP009885	440012	440054	AAGCCTTAGGGATGTGTGTGTTGTGCAATCTAGGCAAAAATAA	NA
long-mer406	CP009885	441807	441849	GCATTGCGATTACCTGGACCCGTTTGCATGATGTCTTGGCACC	XFHB_01780	XFHB_01780	441755	443089	+	mechanosensitive ion channel protein MscS
long-mer407	CP009885	445846	445869	CAGGGGAGTGCTTGATGTGTGGTT	NA
long-mer408	CP009885	446353	446394	ATGACGATTAAGTATGAGGGCGCTTGGCTTGGTGTTGCAGGT	NA
long-mer409	CP009885	451027	451068	TTTTCAGGATTTTGAATCTTTGATTATTCGCTTATTTAGGTG	NA
long-mer410	CP009885	454408	454450	CGCGAACTATAACTTCTCCTGAAGTTAACAACTCCAGGGCAAC	XFHB_01830	XFHB_01830	453530	454534	-	quinone oxidoreductase
long-mer411	CP009885	459021	459063	CTTAGCTTATTTAGCTGCAATAACCTTGGCGATTTCTAAGCAC	XFHB_01855	XFHB_01855	459027	460031	-	glyceraldehyde-3-phosphate dehydrogenase
long-mer412	CP009885	460192	460234	TTGCAAGACGAAGGACTGTGTGTGCTTCCCTTTTTTCTTCATT	NA
long-mer413	CP009885	461148	461190	TATTTCTGTTAAGGGTATATTTTTCAGCCTCTGCTAAGTGGAG	NA
long-mer414	CP009885	461447	461489	TTACGACCAGCTAGAATTCATAGCTTTAAAATAAGCTAAGCCC	NA
long-mer415	CP009885	462206	462248	AATGACCGATGTTGGCAAAGCCTTGCGTGCTAGGTTGCAGGCT	XFHB_01865	XFHB_01865	461997	463217	+	50S rRNA methyltransferase
long-mer416	CP009885	463242	463266	TGCGTTGCTGATTTTATCTGGTTGC	XFHB_01870	XFHB_01870	463204	464013	+	fimbrial protein
long-mer417	CP009885	467410	467452	TTTTGTTGGTCGACCGAATGTTGGTAAATCGACATTAGTGAAC	XFHB_01890	XFHB_01890	466865	468262	+	GTPase Der
long-mer418	CP009885	467795	467837	GAGGACTTGCTCTCGCGTAAATTCGGCTTTGTCAATTGGGCTG	XFHB_01890	XFHB_01890	466865	468262	+	GTPase Der
long-mer419	CP009885	468296	468321	TGGGATCGTGTCGATGCTTCAGTACC	NA
long-mer420	CP009885	469335	469377	CTTGCGCCACGCATCGGTTCCTCCAGCAACCGAGTACAACTGC	XFHB_01895	XFHB_01895	468489	469628	-	molybdopterin biosynthesis protein MoeB
long-mer421	CP009885	469432	469474	TGACAGATCAGAACGATCTCCACGTTTGTATCGGGTAAATAAG	XFHB_01895	XFHB_01895	468489	469628	-	molybdopterin biosynthesis protein MoeB
long-mer422	CP009885	469613	469655	TTTCAGTCATGCTCATCGTGGTATTGTCGAATAATCCACATAC	XFHB_01895	XFHB_01895	468489	469628	-	molybdopterin biosynthesis protein MoeB
long-mer423	CP009885	473218	473260	TATCGCTCACGCCAAGCAGCGCCGCCACGATAAGCGTTATATC	XFHB_01910	XFHB_01910	472616	473986	+	LOG family protein
long-mer424	CP009885	473481	473523	TGACAGGTCCGGCGAGCGCTGTACCGTATTTTGAGCAGATTGA	XFHB_01910	XFHB_01910	472616	473986	+	LOG family protein
long-mer425	CP009885	473544	473586	TGGGCAACCAGGCCGCGTCATACTATGAGATCGTGATTGGGGA	XFHB_01910	XFHB_01910	472616	473986	+	LOG family protein
long-mer426	CP009885	474048	474090	TCAGACAGTGTTTGCGCTGTAGTGTACTGACAGTGTCTGCTTT	NA
long-mer427	CP009885	476197	476239	ATTGGTACGGTGCAGATCGGGTTGTTGGTGCGTGGTGCTGGGC	XFHB_01925	XFHB_01925	475120	476376	+	pilus assembly protein PilW
long-mer428	CP009885	478330	478372	TGCGCAATTTGGATGTTTCCGTGGAGGCTGATCGGATCTGGGA	XFHB_01935	XFHB_01935	476874	481439	+	fimbrial protein
long-mer429	CP009885	478863	478918	GATGCAATCGTGCTTTACACGATTTATGTCAATGTCAAGAATCAACTGGTGGTGAC	XFHB_01935	XFHB_01935	476874	481439	+	fimbrial protein
long-mer430	CP009885	481043	481085	TGTCTTCTTTTCGACCTACGTACCGGGAGTGAGAGTGAATTGT	XFHB_01935	XFHB_01935	476874	481439	+	fimbrial protein
long-mer431	CP009885	483103	483148	GTGTTGCTGTTCAATGATGGCATGTAGGTCAGATAAGCGTGCTCCG	XFHB_01950	XFHB_01950	482128	483300	-	integrase
long-mer432	CP009885	483235	483295	CTTTGGGATTTTGGATTGGTCAATGTGTGGCGGAATCGAAGGGTGATACTTGCGTGGCCGA	XFHB_01950	XFHB_01950	482128	483300	-	integrase
long-mer433	CP009885	483313	483342	TCTGGTCGGTATGGTGCGTCGGCTAAGTCT	XFHB_01955	XFHB_01955	483300	483572	-	hypothetical protein
long-mer434	CP009885	483426	483519	TCGGCGTGCCCATTCTTCGACACGCGCACGTTTAACTTTTTTCCCTCTGCCACAAAGCAACTGCAAATCGTGGAACGTGTAGATATCCGGCAGG	XFHB_01955	XFHB_01955	483300	483572	-	hypothetical protein
long-mer435	CP009885	483602	483644	GTGGGTCGTCATCGTGGAAGTTGTCGCCTGCATACGCATAGGC	XFHB_01960	XFHB_01960	483594	484040	-	single-stranded DNA-binding protein
long-mer436	CP009885	483686	483738	TGATGCCGCTGGAGCCTTCACTACGCCCGCCGAGCATTTGCATTTGGTCAGCA	XFHB_01960	XFHB_01960	483594	484040	-	single-stranded DNA-binding protein
long-mer437	CP009885	483788	483830	CGTAACGGATGGTGCCCTCTACGTAGCACTGCGATCCCTTATG	XFHB_01960	XFHB_01960	483594	484040	-	single-stranded DNA-binding protein
long-mer438	CP009885	483881	483934	GCCATTCGGTCCGTTCCTGGGTATCGCCCTGCTTGTCCTTGCGTTTGCTGCTGG	XFHB_01960	XFHB_01960	483594	484040	-	single-stranded DNA-binding protein
long-mer439	CP009885	483949	483991	CTGGTAATCGTCATGCCGCTTGGGGTGTATTTGATCTCCGGCT	XFHB_01960	XFHB_01960	483594	484040	-	single-stranded DNA-binding protein
long-mer440	CP009885	484226	484268	TTGTCGAACACATCACAGCGTAAGCCGCATAACACAGGTTGTC	NA
long-mer441	CP009885	484292	484355	GTTGTCTGCAGATTTTCATCAGTAAGCCCGGGGTATTGACTCTTGATCATTTCCCATACAGTGA	NA
long-mer442	CP009885	485075	485147	TACCGTTCGCGTACCCACAGCTGATCACCTTGTTTTCCGAAAGGGCATGGGAGGTTGGTCTTTTTTGCAATAC	XFHB_01970	XFHB_01970	484690	485223	-	hypothetical protein
long-mer443	CP009885	485206	485255	AATGGGGCGCTCTTTCATGTCTCCCCACGTGCTGCGATTACATCATTATT	XFHB_01970	XFHB_01970	484690	485223	-	hypothetical protein
long-mer444	CP009885	485274	485316	GATGTGTACATAACACTCAATTATGGCGCGCTCGCCGATGGAG	NA
long-mer445	CP009885	485353	485456	GCTTCCGCGCCGATAGTGACGTGCTCGCCAATGAGAACGGTATCTCGGATACGAGTATTCTTTCCAAGGGCGGCATTGTTAGCAATCTTGACAAAGTCCCCGAT	NA
long-mer446	CP009885	485995	486037	TTGCAGATTTGTGTCGCTTCATCAATAGAGACGTTTTTGCCAA	NA
long-mer447	CP009885	486142	486184	CCAATGATTGAGTGGGGGCGTACTTCCACGTCTTTTCCTATCA	NA
long-mer448	CP009885	486216	486261	AACAATCCCGCCTTCACTGCCGTCGGGATTAATCCAATGTCTCGCG	NA
long-mer449	CP009885	486330	486372	GGTTGTTTTCCTCCTTTTTCCCTTTCTTTTCTTTAATCTCCTT	NA
long-mer450	CP009885	486485	486516	ATTAATTAGTGGCTGTGTATTCAAATTTATTA	NA
long-mer451	CP009885	487029	487071	TGATATATCGGCAGTGTGATCACTGTTAAGACGGCGATAATGA	XFHB_01985	XFHB_01985	486584	487123	-	ferrous iron transporter B
long-mer452	CP009885	487175	487211	AGCGGCTCGGTTTCCTTTTTTTTCGCTCGTGATCGCA	NA
long-mer453	CP009885	487223	487260	AGCATCCAGCGCGCGGAGGCGGGCGGTGGTGTTATTCA	XFHB_01990	XFHB_01990	487254	487520	-	hypothetical protein
long-mer454	CP009885	487754	487778	GTGGTGCGCCCAAGCCAGCACTTCA	XFHB_01995	XFHB_01995	487517	487795	-	hypothetical protein
long-mer455	CP009885	488012	488049	ATGTTGGTTTTCCCCCTCCGCGGGTTTCCACGCGTACG	XFHB_02000	XFHB_02000	487792	488013	-	hypothetical protein
long-mer455	CP009885	488012	488049	ATGTTGGTTTTCCCCCTCCGCGGGTTTCCACGCGTACG	XFHB_02005	XFHB_02005	488010	488459	-	hypothetical protein
long-mer456	CP009885	488277	488319	TATCCCTGTGCTGAAATCGCGAGAGGTTCGCGGTTCTTCTTTG	XFHB_02005	XFHB_02005	488010	488459	-	hypothetical protein
long-mer457	CP009885	488328	488370	CATGGTGAATTCCTTTTGTTCTCTTGGTGATGCCTGACGCAGT	XFHB_02005	XFHB_02005	488010	488459	-	hypothetical protein
long-mer458	CP009885	488480	488504	AGCAGTGGCGTCAGTGCGCATACGC	XFHB_02010	XFHB_02010	488456	488920	-	hypothetical protein
long-mer459	CP009885	488779	488806	ACAAGAGGCCGACAAACCCAGCCAGCCA	XFHB_02010	XFHB_02010	488456	488920	-	hypothetical protein
long-mer460	CP009885	488861	488899	GATTTTGGTGAACCTAGTGCCCCCTGGGGTGGGGGCGTT	XFHB_02010	XFHB_02010	488456	488920	-	hypothetical protein
long-mer461	CP009885	489022	489052	GAAGGGGTGGACGTGGATGCGGTCACACTTG	XFHB_02015	XFHB_02015	488917	489315	-	hypothetical protein
long-mer462	CP009885	489244	489324	CGCTTGTTCGATCACGCGGGCCGCTTCTTTGGCTTTGTACTCTGCTGTTTTCTTGATGAAGCTTGATGTCATTTTGGTATC	XFHB_02015	XFHB_02015	488917	489315	-	hypothetical protein
long-mer463	CP009885	489341	489375	CGGTTGCGGGTGTTGTGGGGCTACGGAGGAATTTA	NA
long-mer464	CP009885	490080	490122	TCCAGCTCAGGCATTGCAGCCGCCGCCGCAGGCGAAATGATCC	NA
long-mer465	CP009885	490678	490720	GAAGACTTTGCTGCTATTCCGTGTACGGTGCGATTCCTTTTGC	XFHB_02030	XFHB_02030	490423	491580	+	hypothetical protein
long-mer466	CP009885	490789	490816	ATCTCCACCGACCTCAAGTTCCCTCCTA	XFHB_02030	XFHB_02030	490423	491580	+	hypothetical protein
long-mer467	CP009885	491004	491046	CGATGACGAGTTTCCGATCATATATATCAACAATAGTTCGACG	XFHB_02030	XFHB_02030	490423	491580	+	hypothetical protein
long-mer468	CP009885	491972	492002	CAACATCTGCGAGCACTTTAAGATCCCATGC	XFHB_02035	XFHB_02035	491577	492047	+	hypothetical protein
long-mer469	CP009885	493704	493740	ATCCGGCGCCTGCATCACAGATCACGGACCGGAGGTG	XFHB_02050	XFHB_02050	493462	493755	+	hypothetical protein
long-mer470	CP009885	493747	494058	GCGGCCTGATTTCTGGCTGTTTCGAATCCCAAAGGCAGTGCGTCTTTGGTGGTTTCGATCACGCCAACAACCACACTGTGCGGAATGTGCAAAACGGTTGGATGGAGTCGAATTTCTCCGGGCGGGAGTAAGTCTTCTAGAACTACTGAAAGGTAGTGGCTTTCCATGTCCACGTAAGTGCAAACCCAATACGGATGGCTGCCAAAATTGCCGTCTGGGAGGCGATATTTCCGAATGACAAATTTTGCCATGACTGAGCTTGTATCCAGTACTAACAAGAAGACTTTTCCTTTTCCCATGCCGATCTCCGGT	XFHB_02050	XFHB_02050	493462	493755	+	hypothetical protein
long-mer470	CP009885	493747	494058	GCGGCCTGATTTCTGGCTGTTTCGAATCCCAAAGGCAGTGCGTCTTTGGTGGTTTCGATCACGCCAACAACCACACTGTGCGGAATGTGCAAAACGGTTGGATGGAGTCGAATTTCTCCGGGCGGGAGTAAGTCTTCTAGAACTACTGAAAGGTAGTGGCTTTCCATGTCCACGTAAGTGCAAACCCAATACGGATGGCTGCCAAAATTGCCGTCTGGGAGGCGATATTTCCGAATGACAAATTTTGCCATGACTGAGCTTGTATCCAGTACTAACAAGAAGACTTTTCCTTTTCCCATGCCGATCTCCGGT	XFHB_02055	XFHB_02055	493981	494172	+	hypothetical protein
long-mer471	CP009885	494105	494147	CCAGCCTGATTGCCATTGGCTTTGTGCTGATGGATATGAAGCC	XFHB_02055	XFHB_02055	493981	494172	+	hypothetical protein
long-mer472	CP009885	494197	494254	TCACCCCGTGCATTCCCTGATGGAACGCGCCCGTATCACTGCATCTACCAGCACGTGC	NA
long-mer473	CP009885	494298	494321	ATGACGGACAGGGTGCCCCTGTCA	XFHB_02060	XFHB_02060	494289	494906	+	hypothetical protein
long-mer474	CP009885	494369	494405	AAGCGTGATCTATGGCTATACACGGCGCATGTTGGAC	XFHB_02060	XFHB_02060	494289	494906	+	hypothetical protein
long-mer475	CP009885	494642	494699	GCGCGACTTGGCGCGGCGGCGGGGCGTGTTGCCGGTGCGGCTGCCCGCTGCTAACCCT	XFHB_02060	XFHB_02060	494289	494906	+	hypothetical protein
long-mer476	CP009885	494971	495007	GTGCGCCGGATTACGCGCGGCACTGGAGGCGTTGTAC	XFHB_02065	XFHB_02065	494941	495342	-	hypothetical protein
long-mer477	CP009885	495060	495091	TGCGGGTAGACGCCGAAGCATTACGGTGCAGG	XFHB_02065	XFHB_02065	494941	495342	-	hypothetical protein
long-mer478	CP009885	495180	495209	GCAGTGGAGGGCGTACATCCAGACGCTGCC	XFHB_02065	XFHB_02065	494941	495342	-	hypothetical protein
long-mer479	CP009885	495577	495620	TGAGGCGGTGCGTCAGCTTGACCTCGCGGTGCCTTGCCGCAGGC	NA
long-mer480	CP009885	495738	495760	GCTATGGAATCCCAAGCGGGGTA	NA
long-mer481	CP009885	495849	495886	GGATCGGGACACGGGGGCGCTGAAAAAGTGGACGCCGA	NA
long-mer482	CP009885	496113	496155	ACCGCTGGCCGGGCGCGATGTCGTGCTGTGGCCGGATGCGGAT	NA
long-mer483	CP009885	497027	497069	CAGCGAACTGTTCGGCACCTATTGGTTTGTAGAAACGGCTGAG	XFHB_02075	XFHB_02075	496395	497861	+	virulence factor
long-mer484	CP009885	498002	498025	ATCCCTCTAGGTCTGGACGGTCTG	NA
long-mer485	CP009885	498246	498308	GGGGTGGTTCCGATGGGTTCCACGGTGACCATGACCACGGCGGAATACGCCAAGCACCGCGGC	XFHB_02080	XFHB_02080	498258	498866	+	hypothetical protein
long-mer486	CP009885	498422	498464	CGTGCAGGGTGGCAAGCGCGGTATGACCGACCCTCCTGCCTCC	XFHB_02080	XFHB_02080	498258	498866	+	hypothetical protein
long-mer487	CP009885	498821	498863	TGCCAACGACACCCTCGAATTGGAGGAAGAAGGAGTATCCGGA	XFHB_02080	XFHB_02080	498258	498866	+	hypothetical protein
long-mer488	CP009885	498973	499015	GGCCGATGCCTACCGCAAGATTGCCCGCGGCTCAGGCGCTGAA	NA
long-mer489	CP009885	499038	499077	GTCACCCCCCGCTGCGCGAAAATCATGAATTGCCTCAGCG	NA
long-mer490	CP009885	499499	499541	CTGCACCCCCACCGTTGCCGGCGGCAGCGCGATTGAAGCAAGC	NA
long-mer491	CP009885	499577	499622	CTGCCCCCATTGCGGCAGCGAGCAGGTCCTGGACCTGGAACACCTC	NA
long-mer492	CP009885	499871	499907	CTTCACCAACCTGATCCTGGGTCTGCCCTTCCAAGGC	NA
long-mer493	CP009885	500545	500615	TTCCAGGCGGACGTGGCGACGCCATCCCTGACCCCTTGCACCCTGATCCAGGCGCACTGCCAGAACACTAC	NA
long-mer494	CP009885	503751	503814	CCCCCAAGACACCATCACCACCGCCTTGCGCCGCCACATCCAAGCGACCGTCACCCCCTCTGCC	XFHB_02100	XFHB_02100	503041	505350	+	peptidase S14
long-mer495	CP009885	504196	504222	GGGGCCGGGCCATTGGCCGCCACACCG	XFHB_02100	XFHB_02100	503041	505350	+	peptidase S14
long-mer496	CP009885	504817	504881	GACGTCTACGCACTGCTGGCAGTGAACGCGGGCCGCGGCCCAAACATGAGCGACGGCAAACCCCT	XFHB_02100	XFHB_02100	503041	505350	+	peptidase S14
long-mer497	CP009885	504988	505052	GACTTCCTGGACATTGTCCCCACCCTCTGGCTTGGCCCCCTGAGCCTGGGCAGCAAAGCACGCGA	XFHB_02100	XFHB_02100	503041	505350	+	peptidase S14
long-mer498	CP009885	505185	505207	CACCCTGGAACCGGTCATTGAGG	XFHB_02100	XFHB_02100	503041	505350	+	peptidase S14
long-mer499	CP009885	506048	506241	GAAACGGCAACGGAGCACTGATCATGCCTAGAACGCGTTCATCACTGCGCGTCCTGAGAAGGCTGATGGGCAAAGGCCTCAAAGGCACCCCACTGGTGTTGGCGATGACCACGCCCTCTGGATTGCGCACCATTGGATCTTTGGTGGGCAAAGGCCTCAAAGGCGCAACGCTGGTCTTAGCGATTGCCACGCCC	XFHB_02115	XFHB_02115	506188	506652	+	endolysin
long-mer499	CP009885	506048	506241	GAAACGGCAACGGAGCACTGATCATGCCTAGAACGCGTTCATCACTGCGCGTCCTGAGAAGGCTGATGGGCAAAGGCCTCAAAGGCACCCCACTGGTGTTGGCGATGACCACGCCCTCTGGATTGCGCACCATTGGATCTTTGGTGGGCAAAGGCCTCAAAGGCGCAACGCTGGTCTTAGCGATTGCCACGCCC	XFHB_02110	XFHB_02110	505854	506078	+	hypothetical protein
long-mer500	CP009885	508057	508152	CGTCATCACCCCAGTGCAGGTCCTGGTAGATCACGGCGTTCTCCAGTTTGGTGATGACCAGGTGCCGGTCTCTGTATACAGCACCTTCATCACCTT	XFHB_02130	XFHB_02130	507956	508276	+	hypothetical protein
long-mer501	CP009885	508184	508241	GCCACCCTCACCCTGGCCCAGGCCACCTACACCCTGACACAGCGCGTGGACAGCAGCG	XFHB_02130	XFHB_02130	507956	508276	+	hypothetical protein
long-mer502	CP009885	509507	509536	CTGGACCTGCTGGACCCACCGCCGCATCTG	XFHB_02145	XFHB_02145	509489	509935	+	hypothetical protein
long-mer503	CP009885	509977	510019	AGTCACGCCGCAGGGCGCGCCTCCGTACGTCGGCAGCGCGATG	NA
long-mer504	CP009885	510197	510240	AAGTCAAAGAGGCCGCCTCTCATGCGGCACCGCAGACCGCCAGC	XFHB_02150	XFHB_02150	510100	512613	+	hypothetical protein
long-mer505	CP009885	510714	510756	TGGCGACCAGGCTGAAGCCACTGGCAATGTCATGAGTACGCAC	XFHB_02150	XFHB_02150	510100	512613	+	hypothetical protein
long-mer506	CP009885	510789	510900	ACTGGGACTCCTCAAGTCCCAAGCGACCGGCATGTTCAACATCGCCGCCCAGCAGCTGCTCCCCGTGCTGACCACCATCGTTAAAACACTTAATGACTCCGGGGAAGCAGCC	XFHB_02150	XFHB_02150	510100	512613	+	hypothetical protein
long-mer507	CP009885	511216	511258	TTCGCTGCAGCAAAACAGGGCATCTTTGAATCTGCGCGCGACA	XFHB_02150	XFHB_02150	510100	512613	+	hypothetical protein
long-mer508	CP009885	512211	512250	CAACATCATGGCCTCCCTGGGCGGTGGTTCCCGTATCGGC	XFHB_02150	XFHB_02150	510100	512613	+	hypothetical protein
long-mer509	CP009885	512730	512772	CGCGGGCCACACTGCGCTTCTGGGCACTGGAATCAGGGGCCTC	XFHB_02155	XFHB_02155	512606	513793	+	hypothetical protein
long-mer510	CP009885	512823	512865	GGGTGCCGATTGCGATCGATGTACGCGCCTTGGCCGTGACGGC	XFHB_02155	XFHB_02155	512606	513793	+	hypothetical protein
long-mer511	CP009885	512870	512912	GCGGGCGCGACAACGTTGGTTATCGCGGTGCAGGGCGCTCGCT	XFHB_02155	XFHB_02155	512606	513793	+	hypothetical protein
long-mer512	CP009885	514179	514222	GAACTCACCTGCGCACCCCACGCCAGCATTGCGTTGGCACGCAA	XFHB_02160	XFHB_02160	513783	515225	+	hypothetical protein
long-mer513	CP009885	514309	514351	GCGTCACGGGTCGCGTTGCCAAACTCGAACAACTCCCCACCGA	XFHB_02160	XFHB_02160	513783	515225	+	hypothetical protein
long-mer514	CP009885	514403	514425	GTCGCTGGCCGGTCAAGTCGCTA	XFHB_02160	XFHB_02160	513783	515225	+	hypothetical protein
long-mer515	CP009885	514473	514515	GTTCTTAAATTCCATGTCAGGTTCAACAACGTCACCGCCATTG	XFHB_02160	XFHB_02160	513783	515225	+	hypothetical protein
long-mer516	CP009885	514595	514634	AGCGGTGCTCAACACGACCGAGGGAATCACCGCTGGTAGC	XFHB_02160	XFHB_02160	513783	515225	+	hypothetical protein
long-mer517	CP009885	514691	514763	CTATGACGCCTATGACTGGGTATCACAGGCTGCCGGTGGTTCCTCCTCCGGTTTCAGTTGGGACGACGCCAGC	XFHB_02160	XFHB_02160	513783	515225	+	hypothetical protein
long-mer518	CP009885	514805	514838	CTACACCACACGTTCAGCGTTGGTACTCAGTGAT	XFHB_02160	XFHB_02160	513783	515225	+	hypothetical protein
long-mer519	CP009885	515362	515383	TGTGTGCGTGGCCGCGGCGCTA	NA
long-mer520	CP009885	515960	515992	GAATTTCGTGGCGGGGAGCGTGCTGCCTGGTCG	XFHB_02175	XFHB_02175	515867	518692	+	von Willebrand factor, type A
long-mer521	CP009885	516049	516100	AGAGAAAGATCAAGGCGGGATCGTCGGTGAGATGGACGTGCTGTTTGGTAAG	XFHB_02175	XFHB_02175	515867	518692	+	von Willebrand factor, type A
long-mer522	CP009885	516478	516514	GGCTGGGTTCGGTGATGCCCCAGATCAACGCCAAACA	XFHB_02175	XFHB_02175	515867	518692	+	von Willebrand factor, type A
long-mer523	CP009885	516574	516607	ACGCCAGGCGCTGTATGGCACCCACTTTCCCGCC	XFHB_02175	XFHB_02175	515867	518692	+	von Willebrand factor, type A
long-mer524	CP009885	516764	516793	GGCATCACGATCGATCTGGCCAACACCACG	XFHB_02175	XFHB_02175	515867	518692	+	von Willebrand factor, type A
long-mer525	CP009885	517768	517802	GGACGCCGGTTATCTGCTCGCTGTCGCACAAGATC	XFHB_02175	XFHB_02175	515867	518692	+	von Willebrand factor, type A
long-mer526	CP009885	518227	518263	ACTCCCCCTGACATTCGTAGGGCGCGCCGCGCGGCCT	XFHB_02175	XFHB_02175	515867	518692	+	von Willebrand factor, type A
long-mer527	CP009885	518272	518314	TGGGAAGGTGACCATTGCCGCTGCGCAGTGGCCTGAGACAGTG	XFHB_02175	XFHB_02175	515867	518692	+	von Willebrand factor, type A
long-mer528	CP009885	518756	518781	GCGGTTGCTCGGCGGCGAATTCGGTT	XFHB_02180	XFHB_02180	518685	519197	+	hypothetical protein
long-mer529	CP009885	519385	519437	TCTATGTGCAGATGGCCGGTAGCAGCGTGGAGGTTCTGGTGGGCAGCGTCAGT	NA
long-mer530	CP009885	522090	522132	GGCGTCGGGAAAATAATTCTTCAGAATCCTTTCTGCATCAAGG	NA
long-mer531	CP009885	523111	523157	TGGCTGGACGTTGGTTTGTTATCGGGATCACCGTGGACGTGCCCGAT	XFHB_02205	XFHB_02205	522777	523823	+	transposase
long-mer532	CP009885	524422	524464	GCGGGCCTTTTATGGGGGGATACGTGCCGCCCCGAGGATCGCG	XFHB_02215	XFHB_02215	524321	524881	-	fimbrial protein
long-mer533	CP009885	525677	525712	TGACTAACATATCAGAAAAAAGGAGAGGTGAGTCGC	NA
long-mer534	CP009885	526726	526768	TTGATTGGTATGTCATTGTCGTTGGGATGTTGCAAGAGGCAGG	NA
long-mer535	CP009885	526917	526959	GGGAGATCCTGCGCCAATATCATTTGACTCCGGTTATGTACAC	XFHB_02230	XFHB_02230	526880	527548	+	hypothetical protein
long-mer536	CP009885	527293	527335	GATGTGTTGGGGAGCTTTCATCCATCCAGGGTCGTTATTTTCT	XFHB_02230	XFHB_02230	526880	527548	+	hypothetical protein
long-mer537	CP009885	527401	527422	GAATACCGCCATTAGTAAAGGA	XFHB_02230	XFHB_02230	526880	527548	+	hypothetical protein
long-mer538	CP009885	527964	528006	AAGCATCCATCGTGGTTGGTGATGGCTATTGGTATGGAAGGGT	NA
long-mer539	CP009885	528711	528753	GCATTGTGTTTGTGGCAGCAACCGATCAATGCGTTCGACGAGG	NA
long-mer540	CP009885	528876	528911	AGGTGCGCAGGGTAGTGTTGTTGAGGTTGTGGGAGT	NA
long-mer541	CP009885	529949	529991	AACTTGCGCAGCGGCTGGCTAAGTTGACGAGTTTACCGACTAG	XFHB_02245	XFHB_02245	529065	531137	-	methionyl-tRNA synthetase
long-mer542	CP009885	531634	531751	ATCGAGAGCGGCTGTGTACTTCAGGTTTTTCGGGAAGTAGCCATAGAAGCCCAGGTCCAGGACCCCACCCCAGCGCAGCTCTTTCAGATCGAAGCGATAGTTGACCTCTGCGGTCCAG	XFHB_02250	XFHB_02250	531301	534423	-	TonB-dependent receptor
long-mer543	CP009885	531895	531937	CCCTGAAGTGATATCTTCGGACTCTAACAGGGTGATCACATTG	XFHB_02250	XFHB_02250	531301	534423	-	TonB-dependent receptor
long-mer544	CP009885	532072	532097	AGTGGTTGGGGCCTCCTGGAAGGTGC	XFHB_02250	XFHB_02250	531301	534423	-	TonB-dependent receptor
long-mer545	CP009885	532463	532505	AATGTCCCGTGTGAGCCGGTGATCGGTACCGTCCGGCCCAAAC	XFHB_02250	XFHB_02250	531301	534423	-	TonB-dependent receptor
long-mer546	CP009885	532717	532759	GAGTGGCACGCAGTTCGGGTCTACGGTGGTCCCTGCTGCGCTT	XFHB_02250	XFHB_02250	531301	534423	-	TonB-dependent receptor
long-mer547	CP009885	532873	532915	GCTGGTTTCCCAGGTGAACGGATGTCCGCCTGCATCGAAGTGG	XFHB_02250	XFHB_02250	531301	534423	-	TonB-dependent receptor
long-mer548	CP009885	533105	533147	TTGACATTGCCGGTTCCGAAAGTGGCTGCGTTGTACATGCTCT	XFHB_02250	XFHB_02250	531301	534423	-	TonB-dependent receptor
long-mer549	CP009885	533320	533362	GCCGAAGTTAACCCCAGGGTTATAGGAGACCAGGTTGCCGTGT	XFHB_02250	XFHB_02250	531301	534423	-	TonB-dependent receptor
long-mer550	CP009885	533439	533481	CGGTGCTTGGGTAAAGCAGACTGCCCCATGTCATGTTGTTAAT	XFHB_02250	XFHB_02250	531301	534423	-	TonB-dependent receptor
long-mer551	CP009885	534284	534326	GCTTTGCTGTCTTCGTTCGTGTTGTGCTCGGATTCGGCTGCCG	XFHB_02250	XFHB_02250	531301	534423	-	TonB-dependent receptor
long-mer552	CP009885	535724	535766	GGGGGTTGCGACGATATGGAGTGTGCCTGGTGTGGACATCGGC	XFHB_02255	XFHB_02255	534941	535762	-	tetrapyrrole methylase
long-mer553	CP009885	536497	536539	GACGCTCCCGCGGCCTTTGGATGGGAGCGTGCAGGGGAGTGTG	XFHB_02260	XFHB_02260	535844	537574	+	lppc lipoprotein
long-mer554	CP009885	536678	536720	GAAACCCGGCGGCGTCCGGATTTGGATTTCTTCGATACAGCTA	XFHB_02260	XFHB_02260	535844	537574	+	lppc lipoprotein
long-mer555	CP009885	536884	536926	GTTGCCGTCAGGGAGCGCCAGCTTTTCGTTGGCGCCCGAGGAT	XFHB_02260	XFHB_02260	535844	537574	+	lppc lipoprotein
long-mer556	CP009885	536935	536977	GATTGCTGCTGACTATTTGTTAGCTCAGGGGCAGCGCAATGTG	XFHB_02260	XFHB_02260	535844	537574	+	lppc lipoprotein
long-mer557	CP009885	536989	537164	GAGTAATGATGATGTTGGTCGCCGTGGTGTGCAGGCATTTATGGATCGCTTCCGTGCGCGTGGTGGCCAAGTGCTGGTGGCGCTGAGTGTTGCTGATGTCCCCGGCGATCTTGGACCCCGGCTGCGTGACGCTGATCGTGCTGATGCGGTGTTTTTAGCGGTACGTGGTCCCACTG	XFHB_02260	XFHB_02260	535844	537574	+	lppc lipoprotein
long-mer558	CP009885	537277	537319	TGGGATTGTTTATCCCACTGAGCCGTGGAGTGTGCAGGGGGTG	XFHB_02260	XFHB_02260	535844	537574	+	lppc lipoprotein
long-mer559	CP009885	537435	537496	GGCTGTCTGCTGGTGGTGCGGTTGGAGGGTTGCGTGGTGCGACAGGAACGTTACGTTTGGAT	XFHB_02260	XFHB_02260	535844	537574	+	lppc lipoprotein
long-mer560	CP009885	538229	538271	CGTGCCTACGTTGGAATGGGTACATGATTGAGCCTGTTGTTGG	XFHB_02270	XFHB_02270	538252	539277	+	GTPase RsgA
long-mer561	CP009885	540185	540227	TGCGAATACGTTAGATGGCAGATAGGTTGTTGGATGATGCAAG	NA
long-mer562	CP009885	540243	540285	CAGGCCTGCTTGACAGGATGGTGGTCAAGGTTTGATGTCAGTG	NA
long-mer563	CP009885	541838	541880	TTCTGGCACGGTATTAGGAGTTGTAAGTCAATGAGTGAAATCC	NA
long-mer564	CP009885	541942	541982	TGCGCCGTTGCGTTTGGGGGGTTGTGGGGCGTGTTTTCCTC	NA
long-mer565	CP009885	543947	543989	ATCAGGAGTAGTTCGCTAAAATCGATATCGAACAAGGTAAATA	XFHB_02300	XFHB_02300	543559	543981	-	preprotein translocase subunit TatB
long-mer566	CP009885	546791	546833	GTTAGCTTGGATCAGGTGGCATAATTCATGCACTACCACATAT	XFHB_02320	XFHB_02320	546665	547465	-	hypothetical protein
long-mer567	CP009885	548928	548970	CGGCGCATCCGCGAGCAGAGCTCGCATAGGGTTTTACCTTCGG	XFHB_02330	XFHB_02330	548444	549343	-	tRNA 2-thiocytidine biosynthesis protein TtcA
long-mer568	CP009885	554073	554115	ATCAATGTCGTTGGTGTTTGTTTTGGGTGTTGGATTGGGTGTA	XFHB_02355	XFHB_02355	552108	554210	-	peptidase
long-mer569	CP009885	556856	556898	GATAGCAGCCAGGGTGCATAGAATCCGGGGGAGTGTCATGGTT	XFHB_02365	XFHB_02365	556211	556894	-	hypothetical protein
long-mer570	CP009885	557260	557302	GTGCGGTGCCAGCATTCCAGTTGTAGACTCCTTTCACTTTTTT	XFHB_02370	XFHB_02370	556898	557755	-	hypothetical protein
long-mer571	CP009885	557450	557492	CACGTTGTTGCTTTTGTTGTGAATGACTTTCATGGCTGCGTCG	XFHB_02370	XFHB_02370	556898	557755	-	hypothetical protein
long-mer572	CP009885	559053	559095	AACCCAGGTTGGGTGGAATCATGCGGATGATGTTCTCGGTCAA	XFHB_02380	XFHB_02380	558814	559869	-	phosphoribosylaminoimidazole synthetase
long-mer573	CP009885	559324	559366	TTCGCGTACTTGGCTGCCATCTAGGAGTTGCGATTTTTCGACA	XFHB_02380	XFHB_02380	558814	559869	-	phosphoribosylaminoimidazole synthetase
long-mer574	CP009885	560471	560519	GCAGTCCAGGGCGGTACGCAGCGTGCTTGATCGCGCAATTGAGCGTGGC	XFHB_02385	XFHB_02385	559929	561092	+	hypothetical protein
long-mer575	CP009885	560522	560646	CAGGTTAGGTTTGCCGGCTGGCAAGCCGGAGGAGCAAACCTTGGTGGCTGCCATTTGGCGGCGCGATGTCAATGCGGTGGTGAGCGCTTCGGCCCGCTACACACCTGCGATGCAGCTGGTCGGTA	XFHB_02385	XFHB_02385	559929	561092	+	hypothetical protein
long-mer576	CP009885	560901	560943	GTTCCTGTGGTACGCAGCATTCTTCCTGTGAAGGCGAGTGCTG	XFHB_02385	XFHB_02385	559929	561092	+	hypothetical protein
long-mer577	CP009885	561205	561382	TGTGCTGTCGGTTTTCCTGGGATGGTTGGGAGATCCGTTGGTAGAAAGGATTGAGAAGTTGGGTGTTTCGCGTGCTATGGCTGTCTCCTTCGTATTTTTTCTGGTGCTGCTGGTACTGATACTGGTGCTGATGATTTTTGTGCCTTTAATTGAGCGCCAAGTGGTGACGTTGATTAAC	XFHB_02390	XFHB_02390	561089	562246	+	membrane protein
long-mer578	CP009885	561397	561483	GCATGATTGGGTGGTGAATACTGTGATTCCCTGGGTTGAGAAAAAAACCGGCTCACAGTTGAGGAGCTGGTTAGATCCAGAGCAAAT	XFHB_02390	XFHB_02390	561089	562246	+	membrane protein
long-mer579	CP009885	561496	561544	GCACAGTAATTGGGAGCAGGCTGGGGGTGTGGCCAGGGGGCTTTTCGGT	XFHB_02390	XFHB_02390	561089	562246	+	membrane protein
long-mer580	CP009885	561737	561779	CGTGGTCAGTTCCTGGTCATGTTGGCTTTAGGCGCGATTTATG	XFHB_02390	XFHB_02390	561089	562246	+	membrane protein
long-mer581	CP009885	562093	562135	GGCGCTGCCTGTCGCTGCTGTAGTGAATGTGCTGTTGCGTTAT	XFHB_02390	XFHB_02390	561089	562246	+	membrane protein
long-mer582	CP009885	563163	563205	ATCTAGTGCGTGCAGACGCTGTGGCGTACCAACGTCGGTCCAT	XFHB_02400	XFHB_02400	563130	563852	-	mannose-1-phosphate guanylyltransferase
long-mer583	CP009885	564836	564906	CGCACGTGTGGTATCAGAGAAATCGGATGAGGTCATACGCAGCGTGAAAGAATGGCCGACGGGTAATGAGT	XFHB_02405	XFHB_02405	563849	564871	-	aminoglycoside phosphotransferase
long-mer584	CP009885	565046	565088	GATCATCAATGAGGTGTGTTGAGGGTGTGCATGTTATCCGCCC	NA
long-mer585	CP009885	566781	566827	CATCCAGTTGTAGGATGCATGATGGTAGTGCATTGTCATCTTGGTGT	XFHB_02415	XFHB_02415	566467	567447	-	thiamine biosynthesis protein ApbE
long-mer586	CP009885	567255	567297	CGCGGTTGAAACGACTAATGTCACTGTTCGGCTCCCATGTGCT	XFHB_02415	XFHB_02415	566467	567447	-	thiamine biosynthesis protein ApbE
long-mer587	CP009885	568030	568068	TAGGTGCCCTGTTGACTCAGTATGACATCGAATATGCTA	XFHB_02420	XFHB_02420	567513	568316	-	ABC transporter permease
long-mer588	CP009885	568110	568152	ACCGTTTGGTGTGGTGATGATTAGGGTGTCCAGGGATAGCGGC	XFHB_02420	XFHB_02420	567513	568316	-	ABC transporter permease
long-mer589	CP009885	568757	568799	GGTGATATTCGGCAACGCTGAATGTGGGTATTTCGATGGTGAT	XFHB_02425	XFHB_02425	568341	568868	-	hypothetical protein
long-mer590	CP009885	569039	569095	TCAATGAACCAGGCCCAAGCTAGACCTGTGTTACGACCTTTGTGGAGGTCATTGAAG	XFHB_02430	XFHB_02430	568894	569538	-	membrane protein
long-mer591	CP009885	569311	569353	GAGTGCTGCGTGCAGTGTCGGTGGTAGTGTTGTGGTGCGATGT	XFHB_02430	XFHB_02430	568894	569538	-	membrane protein
long-mer592	CP009885	569499	569530	GACGCTTGGTTGCGTCGGCGGAGGAGGATGTG	XFHB_02430	XFHB_02430	568894	569538	-	membrane protein
long-mer593	CP009885	571976	572018	TTGCGAAGCTGTGCCATAGGAAATGCTTGCAGTGTTGGCATTG	XFHB_02440	XFHB_02440	570284	572563	-	catecholate siderophore receptor Fiu
long-mer594	CP009885	572696	572724	ACTTTATTTTAAAAGAGAATGATTTTCAA	NA
long-mer595	CP009885	575863	575901	ATAACGGTTTTTTGAAAGGGCCACATTACGGTGATTTGC	XFHB_02460	XFHB_02460	574908	576278	+	cystathionine beta-synthase
long-mer596	CP009885	583027	583059	GTGCTAGTCACCGGGGGGGGGCTGGCTTTCTGG	NA
long-mer597	CP009885	583702	583744	GTCCCAAGGATTTTAATGGACTGGTAAACATCGGTAACCCCAC	NA
long-mer598	CP009885	586118	586160	GGGTGAGTGGCGGTAATGAATTACTATTGAATCCTGGATTTTT	NA
long-mer599	CP009885	588223	588265	TGATAAATACAACAACCGTCACTTTATTTTCTTAGAAATCCAT	XFHB_02510	groEL	588254	589897	-	molecular chaperone GroEL
long-mer600	CP009885	594118	594160	CGTCCAATGCGCTGTCTTCAATGAGTGTGCTGCCGCTGGTAGC	XFHB_02530	XFHB_02530	593687	594496	-	phosphomethylpyrimidine kinase
long-mer601	CP009885	594302	594355	TGTTGCGATAAATTCCAGTGGTGGTATATGCATTGCATTCACCCCGCGGGTGTG	XFHB_02530	XFHB_02530	593687	594496	-	phosphomethylpyrimidine kinase
long-mer602	CP009885	594843	594885	CCATTATTTATTACCTTTAGTTTTTTTATTGATTTATCTAAAG	NA
long-mer603	CP009885	595010	595052	TAGCCATTAGTCTCTGCGGCGTGCGTGGTCTAAGGCTTGTGAT	NA
long-mer604	CP009885	595122	595207	TCAAATCACATTGCTAACGTGTTGCTTATAGCGTTTATGAGTAATGTCTATTGTGCGGTGGAGGAAAAAAAAGGCCGCCATGGGGC	NA
long-mer605	CP009885	595240	595282	GATTTTAATCTATTTAAAAATCAGTGGATGTCAATTGCATCAC	NA
long-mer606	CP009885	595345	595387	GAGTTTAGTTTCATGCAGTCACTTTGATTGAACTTCATTGGCG	NA
long-mer607	CP009885	595568	595610	GTTGTCGGTGCAATGCCAGGTACAGGGTTTGTAAGAGAAGAGC	XFHB_02535	XFHB_02535	595505	595798	+	hypothetical protein
long-mer608	CP009885	595695	595737	TGCCAAGTCATGGGCAATGCTCCGGAAATATTCTCAGGCAGGC	XFHB_02535	XFHB_02535	595505	595798	+	hypothetical protein
long-mer609	CP009885	595895	595924	TGCCAAGTCGTTTGCAGGATGCGTTATTGG	NA
long-mer610	CP009885	596031	596073	GACACGGAGTACACTCGTTTCCAGCGTCAGTCGGGGACATTGG	NA
long-mer611	CP009885	596127	596169	GAGCGTTGTATGCCTGTGTCCTGTTTTGCTGTGTTTGGTCATC	XFHB_02540	XFHB_02540	596136	596984	+	shikimate dehydrogenase
long-mer612	CP009885	596207	596249	GTTTGGCCGTCAGATGGGTGTTGCGCTGAACTATCTTGCATTT	XFHB_02540	XFHB_02540	596136	596984	+	shikimate dehydrogenase
long-mer613	CP009885	596276	596308	TTCGCTGGAGCGTTTTGTTGCCGAGGGTGGATG	XFHB_02540	XFHB_02540	596136	596984	+	shikimate dehydrogenase
long-mer614	CP009885	596627	596669	GCTTGGTGAACCTGGCAGAGTTAGTGCACGCTACTGGGGTGAC	XFHB_02540	XFHB_02540	596136	596984	+	shikimate dehydrogenase
long-mer615	CP009885	597320	597363	GAGCAGGGGTATAGTGCCGCGGTTTTTTTTGCATAGTGGAAAAG	NA
long-mer616	CP009885	598007	598049	ATACGGGTGAAGGCATCTTTGATATTGACCAATGTAAGGATCT	NA
long-mer617	CP009885	599073	599118	CGCACGGAACTTCTTTTCGTTTTCCTGGCAGGCACGGAAACCCTCG	XFHB_02555	XFHB_02555	598854	599249	-	hypothetical protein
long-mer618	CP009885	599343	599382	GGGTACTGCCGCAACATGAGCGGGCTGCACGCCAAGACAC	NA
long-mer619	CP009885	599450	599492	CCTCATTCTGTAGGCGAAGCTACGTTCCCTTGCCATTCGATAG	NA
long-mer620	CP009885	599666	599708	CACCTTCTTGAAGCGAAGGCATGCAACTTGGGTCTTGGGACTG	XFHB_02560	XFHB_02560	599579	600055	-	hypothetical protein
long-mer621	CP009885	599966	600055	GAACGCTTCCCACAATTCATGGTTCTGGTCTGCGGCAGTCGTTGCGACATGCCCATTGGGGCAGATCTTTGCGACTCGATACGTGCCCAT	XFHB_02560	XFHB_02560	599579	600055	-	hypothetical protein
long-mer622	CP009885	600155	600218	ACACTTCCTTCCGCCACTTTAGTAAGCCATGCGCCCCTTTATGGGTCAATGGGTTGCGTTCGCT	NA
long-mer623	CP009885	601230	601272	CGACCCCAAGAACAGCAATCCCGTCTGGATTCCTCTGTCGTCG	NA
long-mer624	CP009885	601373	601414	TTTGGAAGAAGGTCAGCGAGAATTGCAGGGGTACATCTGTCG	NA
long-mer625	CP009885	601777	601850	AGTCTGGAAACAGGCTTGATCGCTCACCGACTGCCCATTTTCATTTGTGGCGCGGTGGGCAGTCTGAGGACTCC	NA
long-mer626	CP009885	602136	602178	ACTTGCCGACCCCGCACACCCACCGATAAGCCCTGCATAACTC	NA
long-mer627	CP009885	605698	605740	ACTGGAAGCGCGCCTTATCGCACTGGAGGAGAAACAAGCATGA	XFHB_02595	XFHB_02595	605737	605949	+	hypothetical protein
long-mer627	CP009885	605698	605740	ACTGGAAGCGCGCCTTATCGCACTGGAGGAGAAACAAGCATGA	XFHB_02590	XFHB_02590	605273	605740	+	hypothetical protein
long-mer628	CP009885	606879	606921	GCGGGCAAGGAACAACAAACATGGAGTTATTCGGGCTTGCCCG	NA
long-mer629	CP009885	608893	608935	GATTTGTGGTGACGACTGGCTACTGTCGCTTACGGTCTGCTTA	XFHB_02620	XFHB_02620	607837	608979	-	DNA methyltransferase
long-mer630	CP009885	611249	611291	TTTTGGGGGCTGGTCAATGTGATTTAAGAATTAAAGTTGCCTG	NA
long-mer631	CP009885	611379	611421	ATCTATTTGAGACTGCGATGATCGATCATCCTGCCATCCTCTT	XFHB_02635	XFHB_02635	611396	611761	+	hypothetical protein
long-mer632	CP009885	613145	613175	AAAGCGCTTTTCACCCCAGGTATGCTCCAGT	XFHB_02645	XFHB_02645	612764	613426	-	membrane protein
long-mer633	CP009885	616109	616151	GCACTTCCTACGAGCTGGCCGTAGTGCAGGGTCCCAAGATTGA	XFHB_02660	XFHB_02660	615802	616341	+	glycoside hydrolase
long-mer634	CP009885	617270	617312	ACAGTGTCATCGGATTGAAGAAGAGAGAGTATCTTGAATGCAC	NA
long-mer635	CP009885	619782	619852	ATTCAGCAAAACCTACAACACTGATGCCCAGACCGCAGACTCAGCCGGTGCCATGACCGCGATCACCTCTG	XFHB_02680	XFHB_02680	619453	621147	+	alkaline phosphatase
long-mer636	CP009885	619857	619902	AAAGACCCACATGGGCGCGATTGGTGTCAGTGCAGGCCAGCGCAAC	XFHB_02680	XFHB_02680	619453	621147	+	alkaline phosphatase
long-mer637	CP009885	620259	620301	GAAACGTGCACATCCCAATGGGGCTTATGTGTGGAACACCCAC	XFHB_02680	XFHB_02680	619453	621147	+	alkaline phosphatase
long-mer638	CP009885	620508	620550	CGGTAACGCCTACAGAGCCTTAGATGAAACCATCGCCCTCTCA	XFHB_02680	XFHB_02680	619453	621147	+	alkaline phosphatase
long-mer639	CP009885	621129	621169	AGGCCAGAGGAGGGAGTGAACACTCCCACGATGTCTCCCTG	XFHB_02680	XFHB_02680	619453	621147	+	alkaline phosphatase
long-mer640	CP009885	622447	622484	GATCCGGCGCTGGCGCCTGCGTCTATACCTGCATCGTC	XFHB_02685	XFHB_02685	621554	622861	+	tRNA(Ile)-lysidine synthetase
long-mer641	CP009885	622573	622615	GAGCACCGATCACGAGACCGTACCCGGTTTTCCACACCCCCTG	XFHB_02685	XFHB_02685	621554	622861	+	tRNA(Ile)-lysidine synthetase
long-mer642	CP009885	622723	622765	CGCATCAATGCCCTTATTGTGTGACGGTGAACAGATCCTCGCC	XFHB_02685	XFHB_02685	621554	622861	+	tRNA(Ile)-lysidine synthetase
long-mer643	CP009885	622780	622851	ACTGGCCGCACCACTGGTCACTTGGTTGCACGCTCATCGCCTCAAACTACACTGGCAGTCCCACAACAACAC	XFHB_02685	XFHB_02685	621554	622861	+	tRNA(Ile)-lysidine synthetase
long-mer644	CP009885	622882	622909	ACACTTGCCCGATGCCAAAACACTCCCC	XFHB_02690	XFHB_02690	622893	623159	+	exodeoxyribonuclease VII small subunit
long-mer645	CP009885	623252	623294	GCCGCGATGCGATACACCGTATTGAGTCGCGGCAAACGCATCC	XFHB_02695	XFHB_02695	623156	624031	+	geranyl transferase
long-mer646	CP009885	623827	623869	GTCCAGTTCCGAACAACTTGGTAAAACGGCCGGCAAAGATGCC	XFHB_02695	XFHB_02695	623156	624031	+	geranyl transferase
long-mer647	CP009885	624015	624058	TAGAACGTGCTCACTGAGGCATGGCCTAACGGCCCATTAATCCA	XFHB_02695	XFHB_02695	623156	624031	+	geranyl transferase
long-mer648	CP009885	624116	624178	CTCAAAAGCTCAAAATGATTCTAGCCTGCTCATAGCAGAGGAGCTGATCCGCGATAAAGTGTG	NA
long-mer649	CP009885	625145	625187	CATTGATGTAAGAAGTCCATAGGTAAAATGTGCTATCTATGAA	NA
long-mer650	CP009885	625729	625805	AGGCAACCAGGCTCCTGCACGGTAGGCGATGAGGTGAGATAAAAATCCCCCAATGATTGGGCACAAGCAAAAAAGTG	NA
long-mer651	CP009885	626033	626077	TGCCTAGGTCACTGCCTATGTTATTCCGAAGGAATCTATTTATAT	NA
long-mer652	CP009885	626186	626228	ATTGCTGCGCATCAGTATTATTTTATTGGAGTATTTATCTTCT	XFHB_02710	XFHB_02710	626123	626689	+	hypothetical protein
long-mer653	CP009885	626292	626334	CATGGGAAATATCTTATCGGATGGCATTCGGCGGTGCCGAAGG	XFHB_02710	XFHB_02710	626123	626689	+	hypothetical protein
long-mer654	CP009885	626372	626411	CCTCTTGCGTTTTTGTGGGTATATTCACAAGCGAATTACC	XFHB_02710	XFHB_02710	626123	626689	+	hypothetical protein
long-mer655	CP009885	626434	626476	GATTATTCTGCTTCCTGCAGCCTGGTTTCTGTCAATTATTTGT	XFHB_02710	XFHB_02710	626123	626689	+	hypothetical protein
long-mer656	CP009885	626479	626560	AGGTGGCATGATTGAAAATATATCTGTTGACTATCTTGCTAAGGCATCAGCTTATACTGTAGGAAGACGATTTTCAGGTCAA	XFHB_02710	XFHB_02710	626123	626689	+	hypothetical protein
long-mer657	CP009885	626816	626870	AGAATATGAAAGGCACTATTCTATACTGATTCGAAATATGGACCAGCAAGCAGCC	XFHB_02715	XFHB_02715	626706	630470	+	hemolysin
long-mer658	CP009885	626925	626967	TATTCTAATAGAGCCGATCGTTTTGGAAATGCTCTCTTGAGGG	XFHB_02715	XFHB_02715	626706	630470	+	hemolysin
long-mer659	CP009885	627138	627162	CCTGTAGCTGATGTGGCGAGTGTCG	XFHB_02715	XFHB_02715	626706	630470	+	hemolysin
long-mer660	CP009885	627215	627257	GATTGCTATTGGATTAACTGCTGGGTATTTCTTCGGGGCTTTG	XFHB_02715	XFHB_02715	626706	630470	+	hemolysin
long-mer661	CP009885	627324	627351	GGCGATGAATACATACCTCAGGAATGGT	XFHB_02715	XFHB_02715	626706	630470	+	hemolysin
long-mer662	CP009885	627392	627433	TCTCTTTGATCAAATCCGCCGCTTCATCCCGCGTCGCGACCC	XFHB_02715	XFHB_02715	626706	630470	+	hemolysin
long-mer663	CP009885	627458	627500	CGGCATCGAAACCGTGGCCGCAGGTAAACATATCCTGTTTGAT	XFHB_02715	XFHB_02715	626706	630470	+	hemolysin
long-mer664	CP009885	627595	627650	ACGGGAGTGAACTATTCGGTGTCGGTACCATCCTGGCCAACGGTGACAAAGCCACC	XFHB_02715	XFHB_02715	626706	630470	+	hemolysin
long-mer665	CP009885	627675	627717	CTAGATAGTAACGGTGATGGCTTCTTCGATGCCGCCGACGCCC	XFHB_02715	XFHB_02715	626706	630470	+	hemolysin
long-mer666	CP009885	628262	628328	GGGGAAGGAGGCAGTGCAAGCTTGGATACAGCAGCAGCACGCTCGTCTTGGGCCGATCATCGCCATC	XFHB_02715	XFHB_02715	626706	630470	+	hemolysin
long-mer667	CP009885	628495	628537	ACGCCAGCCTGAAAGAATCTGTCTATGCCGGACTGGTCCTCGG	XFHB_02715	XFHB_02715	626706	630470	+	hemolysin
long-mer668	CP009885	628605	628637	GCGTCCGCCCTAGAGGCCAAGTTAGATCAGACC	XFHB_02715	XFHB_02715	626706	630470	+	hemolysin
long-mer669	CP009885	629508	629534	CGTCTGGAGGGCGGCGCCGGTGACGAT	XFHB_02715	XFHB_02715	626706	630470	+	hemolysin
long-mer670	CP009885	630145	630206	GCCACGACACGATTGTGGAACGTGGTGGTACTGACACGCTGGTGTTTGGTGAGGGGCTGTAT	XFHB_02715	XFHB_02715	626706	630470	+	hemolysin
long-mer671	CP009885	630394	630436	CTGCGGTGACGACGACGCAAGTCAGTGTGGGTGATACCAAGGA	XFHB_02715	XFHB_02715	626706	630470	+	hemolysin
long-mer672	CP009885	632000	632039	GGGGCCGAGTGCTTTGTCACGTAGGGTGATGTTGAGGCTT	XFHB_02720	aceE	630869	633559	-	pyruvate dehydrogenase
long-mer673	CP009885	632696	632774	ACCGCCGCGGAAGACGCCTTCTAGTTCTTGGATAATTTTGCCGTTACCACGGACAGGACCATCTAGCCGTTGCAGGTTG	XFHB_02720	aceE	630869	633559	-	pyruvate dehydrogenase
long-mer674	CP009885	633019	633061	GGTAAGAGGAGATGCCTTTGCTATCGACTTCCATACGGAAGTG	XFHB_02720	aceE	630869	633559	-	pyruvate dehydrogenase
long-mer675	CP009885	633697	633739	ATGTTGCAATGGGGGCAAGGCATGAGGGCTTTGTCTGGTTGTT	NA
long-mer676	CP009885	636527	636568	TGCTTCTAAGTTATCCACGCATAAGTTATCCACGCAGATTGC	XFHB_02740	XFHB_02740	636405	637655	+	3-oxoacyl-ACP synthase
long-mer677	CP009885	637742	637784	ATCGCTGTTTTGGTGACGTTGTAGCGGCGCTTTTCCGATGGCA	NA
long-mer678	CP009885	640255	640297	CGACGCGCTGTATTTTGTTGCTCTTGGCGATGGGAGTGGCGGA	XFHB_02750	XFHB_02750	639293	640396	+	aminodeoxychorismate lyase
long-mer679	CP009885	641271	641313	CAACCGTACCCGTGATTTGCTACGTACCACAGTACGTGCCGAT	XFHB_02755	XFHB_02755	640426	641385	+	DNA polymerase III subunit delta'
long-mer680	CP009885	642483	642525	AGGTGGCTTGATCAATGGTGGAGTTTAGCGGTGTAGCCCAGCC	XFHB_02775	XFHB_02775	642205	642885	-	dethiobiotin synthetase
long-mer681	CP009885	642661	642703	GGGATTGATCAGATCGTAGGCGGGCGTCGGATCGCTGGCGGCT	XFHB_02775	XFHB_02775	642205	642885	-	dethiobiotin synthetase
long-mer682	CP009885	643070	643112	GAACTCCCGCCCGTAACCACTACTGACAATGACTTGTTGCAGC	XFHB_02780	XFHB_02780	643055	643882	-	inositol monophosphatase
long-mer683	CP009885	644626	644647	TGCCCCGGAATCGGCAATGCGT	XFHB_02785	XFHB_02785	644006	644764	+	RNA methyltransferase
long-mer684	CP009885	645469	645511	TCATGCGAAGCCGTGTCTTCAACGTACGGAAAGTGCCGTCTGA	XFHB_02790	XFHB_02790	644886	645914	-	lysine 2,3-aminomutase
long-mer685	CP009885	645874	645916	GCGGGGGATGGCTGTAAGGGAGCAGGGGCTGCGGTTATCATGC	XFHB_02790	XFHB_02790	644886	645914	-	lysine 2,3-aminomutase
long-mer686	CP009885	646910	646952	CCCTGAAGCCGCCTTATTACCGGGATTGGTCAACGCCCATACC	XFHB_02800	XFHB_02800	646722	648065	+	N-ethylammeline chlorohydrolase
long-mer687	CP009885	647222	647264	GGCTAACAGCGATGATGAGTATTTTGCCCGTGCGATTGAATTG	XFHB_02800	XFHB_02800	646722	648065	+	N-ethylammeline chlorohydrolase
long-mer688	CP009885	647867	647924	CCTGAGTGCGCTCGAAACACAGCCCTTGTACCACGTGCTCTCGCAACTGGTTTACGCT	XFHB_02800	XFHB_02800	646722	648065	+	N-ethylammeline chlorohydrolase
long-mer689	CP009885	648212	648245	CTTGAATCCGGTCCGTTTGGACTACATCAGCAAG	XFHB_02805	XFHB_02805	648096	648836	+	3-demethylubiquinone-9 3-methyltransferase
long-mer690	CP009885	649648	649690	CTGGCGATGGCATGGTTCACCTTGCTTCAAGAATTTGAAGATG	XFHB_02815	XFHB_02815	649546	650235	+	phytoene synthase
long-mer691	CP009885	649993	650035	TGGTTGGATGCTCGTCACCGCACGATGGGCGAGGCGGCGGCGC	XFHB_02815	XFHB_02815	649546	650235	+	phytoene synthase
long-mer692	CP009885	650252	650294	ATGCTCGCTCCTGACCTGTGCTCCACACGGTGGACGATACTGA	NA
long-mer693	CP009885	650462	650504	GGCAGCCTCCCAGGATCACACTAGCCGACCAACCATCGGTGGC	NA
long-mer694	CP009885	650525	650567	CCGATGTCGCTTGTCGCCAGTCACGCCCAACACCAACAGGCCC	NA
long-mer695	CP009885	651304	651343	CGCGGTCAAACTAGTGATGGACAGTCATCGCAAATCCGGC	XFHB_02820	XFHB_02820	650993	652636	+	polygalacturonase
long-mer696	CP009885	651442	651486	AGGCAATGGTACGTGCGGTACCGGAACGTCAACCTATGAGTTCAG	XFHB_02820	XFHB_02820	650993	652636	+	polygalacturonase
long-mer697	CP009885	651500	651559	ATCTCCGCGATCAACACCACCAGTAGCGGTATCGTGGGCGGGGGTGTGATTGATGGGCGT	XFHB_02820	XFHB_02820	650993	652636	+	polygalacturonase
long-mer698	CP009885	652653	652695	CGCAGTTGTACAGCGGCCATGCGGATGTTGAAGCAGCAGTGGC	NA
long-mer699	CP009885	652934	652962	GCGTCTTCCGGTTCCGGGGGGCTCACAGT	XFHB_02825	XFHB_02825	652956	654068	-	homoserine acetyltransferase
long-mer700	CP009885	658152	658174	GTGGCGCTGGGCGCCAATCAGTG	XFHB_02850	XFHB_02850	656310	658244	-	cytochrome C biogenesis protein
long-mer701	CP009885	660348	660382	AAAATGGGGTGTATGGCGGCGCCACAGTAGGCGCA	NA
long-mer702	CP009885	661412	661454	GAGGCGTTGGAGTCTGCGGTATGCGAGGGACACAATCAGTACC	XFHB_02875	XFHB_02875	661280	662428	+	aminotransferase
long-mer703	CP009885	663525	663565	TCCAGTCACGATTAGCGCCAAAGGGGGGGGGCTGACGTTTG	XFHB_02885	XFHB_02885	663349	663858	+	hypothetical protein
long-mer704	CP009885	664311	664353	GCCTGCCCCTGTTTTCTGCCCGGGGTTGCCATAGGGGTTGAAG	XFHB_02890	XFHB_02890	664254	665684	-	pseudouridine synthase
long-mer705	CP009885	669055	669097	TTTTTTATGTGATATGTAGGCATTACGTATTGGTGGATTCGAT	XFHB_02910	XFHB_02910	669096	670697	+	hypothetical protein
long-mer706	CP009885	669304	669346	CGAATGAGGTGAATGGCCTGATTCCGGATCGTTATCCATCAAG	XFHB_02910	XFHB_02910	669096	670697	+	hypothetical protein
long-mer707	CP009885	669962	670004	GGATTTTCGAGATATTCAAGATCAATACATGCGTGAGCGCGGT	XFHB_02910	XFHB_02910	669096	670697	+	hypothetical protein
long-mer708	CP009885	674498	674565	TGTGGTTGCTGGTACTTACTTTACTCATTGGCTGGCGTTACCGGATGCTGAGGCGCGTTATGTGCGCT	XFHB_02930	XFHB_02930	673710	676871	+	coagulation factor 5/8 type domain-containingprotein
long-mer709	CP009885	676122	676164	ATCAATTTTTTACCTGGGTCGATCGAGTATGGTGATTTTGATG	XFHB_02930	XFHB_02930	673710	676871	+	coagulation factor 5/8 type domain-containingprotein
long-mer710	CP009885	677458	677500	TTTTTTCTGTTGTACTTTTTCTAGTAGGGCGCGCAGTTCGGTA	XFHB_02935	XFHB_02935	677023	678240	-	TraB family protein
long-mer711	CP009885	681209	681251	CGCGTAAAGAAACAGGCGCAGTTACAATCTCTTGTTTTCTTAG	NA
long-mer712	CP009885	681617	681659	TCAGCAGATGTTTCGGCGCACGCCGGGATTAGTTGCAGATGGC	XFHB_02955	XFHB_02955	681267	681938	+	cytidylate kinase
long-mer713	CP009885	685480	685522	CCTGTTTTGGCAATGACCCAATTGATTGAATCGCAGGAAGGAC	XFHB_02975	XFHB_02975	684616	685794	+	tetratricopeptide repeat protein
long-mer714	CP009885	687725	687767	CATTGAGATTGATGAGTTGGCCTTGCTGACGATTGATTCTGAC	XFHB_02985	XFHB_02985	686784	688691	+	multidrug MFS transporter
long-mer715	CP009885	689585	689627	TCAGTGTTTGCTTCGGTTTGCCTAAAGATGCTTAGCGTACGTC	NA
long-mer716	CP009885	690935	690990	CCTTTCAGCGGCGATGGACACGGTCACAGAAGCTTGTTTGGCGATCGTCATGGCGC	XFHB_03000	XFHB_03000	690804	692261	+	inosine-5-monophosphate dehydrogenase
long-mer717	CP009885	690995	691022	TGGCGGCATTGGCATCATCCACAAAAAC	XFHB_03000	XFHB_03000	690804	692261	+	inosine-5-monophosphate dehydrogenase
long-mer718	CP009885	693624	693678	GTTCAAAGATGAAGTGCGCCGTCTTGGCGTTGCGCTGGGCCTGCCCCATGCCATG	XFHB_03005	guaA	692497	694065	+	GMP synthase
long-mer719	CP009885	693719	693795	GTATCCTCGGTGAAGTCAAGCTGGAGTATGCCGAGTTACTGGCCAAGGCTGACGCCATTTTTATTGATGAACTTCAT	XFHB_03005	guaA	692497	694065	+	GMP synthase
long-mer720	CP009885	693966	694008	GAGTACCGTCTCCAACCGCATTATCAATGAACTACGCGGCGTG	XFHB_03005	guaA	692497	694065	+	GMP synthase
long-mer721	CP009885	694011	694038	CCGCGTTGTCTACGATATTTCAGGAAAA	XFHB_03005	guaA	692497	694065	+	GMP synthase
long-mer722	CP009885	694070	694102	GTGTCCCTTCTTTCCCTTCTTTCCCTTCTTGTT	NA
long-mer723	CP009885	694526	694561	TTCCCTACGTCGTGATGATGATGAAGTCGCTGATGG	NA
long-mer724	CP009885	695531	695573	GAAGACAGCAATAAAAAGACAGATTGCATCACCAGGTGATGGC	NA
long-mer725	CP009885	695776	695833	AGTGGATGCGGCCATTGATCGAACTGTGTCATTGGCCCATTTGTTGCGTTTGGCGTTG	XFHB_03015	XFHB_03015	695738	696637	+	hypothetical protein
long-mer726	CP009885	696700	696742	CTGGCAGCGCTAACCAAGTAAGTCACGTTTGGAGGCAGGCAAC	NA
long-mer727	CP009885	698634	698676	TCAGGGAGCGATTCCCATGATACGTCAATGTCGAACGTATAGT	XFHB_03020	XFHB_03020	696761	699658	-	excinuclease ABC subunit A
long-mer728	CP009885	700619	700661	TCGACGTGTAGAACTGGTCACTGCTAAAGAGGCCCCGCTATAG	NA
long-mer729	CP009885	702873	702915	ACCACGACTGCAAGTGCCCATTCTGGCCCTGGGGTGGGCCGTA	XFHB_03045	XFHB_03045	702328	703938	+	membrane protein
long-mer730	CP009885	704197	704239	TGCCCTTGTACGTCATGCCTTGCAACGTGCAACGGCATTGCAC	XFHB_03050	XFHB_03050	704099	705046	+	riboflavin kinase
long-mer731	CP009885	704729	704771	AATCTGCGTTTCCCCCATCCCGTCGCACTGTCCGGCATTTATG	XFHB_03050	XFHB_03050	704099	705046	+	riboflavin kinase
long-mer732	CP009885	705890	705932	CACTCGCCGCCAAAGCACTGGTACGCTACGGCATCGCCGAACT	XFHB_03055	XFHB_03055	705043	707874	+	isoleucine--tRNA ligase
long-mer733	CP009885	707118	707160	GCCCCTGAGCGACATGATCGCTCTGGATCGCTGGATCGTTCAC	XFHB_03055	XFHB_03055	705043	707874	+	isoleucine--tRNA ligase
long-mer734	CP009885	707235	707277	ATTGAACTTCTGCAGCGTCGATCTCGGCTCACTCTACCTCGAC	XFHB_03055	XFHB_03055	705043	707874	+	isoleucine--tRNA ligase
long-mer735	CP009885	707457	707499	CACCTGGTACGACGGCCTCGCTCCCTTACCACCCAACGCCCCC	XFHB_03055	XFHB_03055	705043	707874	+	isoleucine--tRNA ligase
long-mer736	CP009885	707526	707568	CCTCACCTTGCGTGACCACGTTACCAAAGTACTGGAACCCATG	XFHB_03055	XFHB_03055	705043	707874	+	isoleucine--tRNA ligase
long-mer737	CP009885	707610	707652	CACCGTCGCTGCCGATGCCGAGACCGCCGCCCGCTGGCAACCA	XFHB_03055	XFHB_03055	705043	707874	+	isoleucine--tRNA ligase
long-mer738	CP009885	707698	707740	GTTACCCCGGCCAACACCGATTGCTTCTTTGTCAGCGCCCAAC	XFHB_03055	XFHB_03055	705043	707874	+	isoleucine--tRNA ligase
long-mer739	CP009885	707776	707818	TACCGTGCCGACATAGGCGCTTACCCAACCCATCCCGAACTCT	XFHB_03055	XFHB_03055	705043	707874	+	isoleucine--tRNA ligase
long-mer740	CP009885	707981	708028	GCAACACACCACCACACCCCAACCCCGCAACGACCGACCACCATGACC	XFHB_03060	XFHB_03060	708023	708526	+	peptidase A8
long-mer741	CP009885	708054	708096	TCTGGTTACTGCTTTCCATTGTCATCATTGCACTGGACCAAGC	XFHB_03060	XFHB_03060	708023	708526	+	peptidase A8
long-mer742	CP009885	708196	708232	CTTCAGCTTCCTCAGCGACGCTGGCGGCTGGCAAATG	XFHB_03060	XFHB_03060	708023	708526	+	peptidase A8
long-mer743	CP009885	708322	708364	GCCCTATGCACTGATTATTGGTGGAGGCATCGGTAACGTCATT	XFHB_03060	XFHB_03060	708023	708526	+	peptidase A8
long-mer744	CP009885	708367	708418	CCGCTTCCTCCATGGCCACGTTGTCGACTTCATCCAATGGTACGTCGGTTCC	XFHB_03060	XFHB_03060	708023	708526	+	peptidase A8
long-mer745	CP009885	708519	708561	CCCCATAATTTCCGTTCCTACTCCCTTCCTGACACCGCGCCCC	XFHB_03060	XFHB_03060	708023	708526	+	peptidase A8
long-mer746	CP009885	708580	708613	CGCAATGAAAGTTCTGCTCGCCAATCCGCGCGGC	XFHB_03065	ispH	708584	709534	+	4-hydroxy-3-methylbut-2-enyl diphosphatereductase
long-mer747	CP009885	708616	708658	CTGTGCAGGCGTTGACCGCGCTATCGAAATCGTGAAACGGACC	XFHB_03065	ispH	708584	709534	+	4-hydroxy-3-methylbut-2-enyl diphosphatereductase
long-mer748	CP009885	709006	709027	CCGTATCTACCTAGTGGAAAAT	XFHB_03065	ispH	708584	709534	+	4-hydroxy-3-methylbut-2-enyl diphosphatereductase
long-mer749	CP009885	709366	709396	ACACCACATAGGCGTGACCGCTGGCGCCTCC	XFHB_03065	ispH	708584	709534	+	4-hydroxy-3-methylbut-2-enyl diphosphatereductase
long-mer750	CP009885	709432	709474	CCTCTACGAACTCGGCGCAACAAGCGTCTCCGAACACAGCGGC	XFHB_03065	ispH	708584	709534	+	4-hydroxy-3-methylbut-2-enyl diphosphatereductase
long-mer751	CP009885	709645	709745	CATAGGCGTGACCGCGCCTCCCCTCCGCCCCCAGCGATGGAGTGATGGTGTTATGAGCAATTCTATGCCTGCTGAGCGCCACCCCCGTCCCCGCATCCAGA	NA
long-mer752	CP009885	709788	709830	CTGCAACGGCTACATAGAGATCGCCCGTGCCCCGCGCCGTTGA	NA
long-mer753	CP009885	709850	709949	CTAAAATCCCACCTTTGCGCCGCTGGCGCACACTTGTTACAGTCCGCCCCCCAGCCCTGATCCTGATGTGCCGCGCCTTGCCCCTGAGGCCCACACCAAA	NA
long-mer754	CP009885	710091	710171	AAAATGACCAAGGCAGCCCCACCGGCTGCCCTGATGGCTTTGCGGTTTGCCCCCGAAGGGGCATGACGCCGCCGACACCGA	XFHB_03075	XFHB_03075	710137	711921	+	hypothetical protein
long-mer755	CP009885	710187	710250	CGTGACAACCGAACACTGCTTTATCGGTGTCTGCTTCATCCCTCTGGATGGCAGCGGCCAGACA	XFHB_03075	XFHB_03075	710137	711921	+	hypothetical protein
long-mer756	CP009885	710301	710343	CTGGACGATTGCCGATGTCCGTTACCGCTTCCGCATCCAAGTG	XFHB_03075	XFHB_03075	710137	711921	+	hypothetical protein
long-mer757	CP009885	710346	710388	TCCCCTCCCACTGCTGCGCATCAGCTTTTACGTCGTCGCTGCC	XFHB_03075	XFHB_03075	710137	711921	+	hypothetical protein
long-mer758	CP009885	710412	710454	TGATCTATGGCGTGCCGAACAATGGCTGGTGCCGCGCGGCATC	XFHB_03075	XFHB_03075	710137	711921	+	hypothetical protein
long-mer759	CP009885	710502	710544	GCTGACCATCCTGACCTGGGCTTGGTTAGGCTTCATCCGGCCA	XFHB_03075	XFHB_03075	710137	711921	+	hypothetical protein
long-mer760	CP009885	710549	710639	CCTACGGTCAGTACAACGCCGAACGTTTTAAGCAGACCCTGTTTGGCATCATCTCCAATGGCTCCCCGATAGAACTCGCAGTGATCGCCGA	XFHB_03075	XFHB_03075	710137	711921	+	hypothetical protein
long-mer761	CP009885	710689	710778	TACAGCCTGCAGAACGGTGAGAGTATTGAGTGTGAAGCAGAGGAGCAGCAGGACCTCCCGCAGGTGAACAGATACGCCAACGTCATACTG	XFHB_03075	XFHB_03075	710137	711921	+	hypothetical protein
long-mer762	CP009885	710856	710935	AATCGCCAACACCAGGAAATACGGCATCCCGATACGGGTCTTTGCCCAGAACATCTTCAATGAGGCACTGGCTAACAAGG	XFHB_03075	XFHB_03075	710137	711921	+	hypothetical protein
long-mer763	CP009885	711021	711063	CAACTATGAAATGGTCGCGACTATCGGAACTTCCTTTACCCCC	XFHB_03075	XFHB_03075	710137	711921	+	hypothetical protein
long-mer764	CP009885	711150	711268	ACAAGGGTATCGAGGCTATTCGTCCGTATTGTTTCCCGCCATGCGCGACATCGCATGTCTTGCCCCCGCCGTCTCCGCGTTGCACGAACGCAGCAGCGCTGATGACAGCGATGTGTTAC	XFHB_03075	XFHB_03075	710137	711921	+	hypothetical protein
long-mer765	CP009885	711282	711324	TGTGATCTGGTTCATCGTAGTTGCGGTCAAGAGTCTTGATGAG	XFHB_03075	XFHB_03075	710137	711921	+	hypothetical protein
long-mer766	CP009885	711399	711502	CATCGCCAACATGATTTTCACGGTGATCTCCTGCGCTTCGGTAGTCAAATCGTCACAGCTGGCCCGGGACATTCAATACACCCTAGTGGGGGCTAGGTTGTTCT	XFHB_03075	XFHB_03075	710137	711921	+	hypothetical protein
long-mer767	CP009885	711534	711601	GGTGGTGGCGTTCAAGCTGCGCCGCCTTCTATACAAGCAGATTGCTTACATGCGGCGTTTCCCGGACT	XFHB_03075	XFHB_03075	710137	711921	+	hypothetical protein
long-mer768	CP009885	711705	711796	GGCCTGGACGAAAAAGCACTTTGTCTGGCTACATAGCCGCCACCCTAACATTGCCCTAGCGTGCTTGGGGGACCACATCACCTACGACGCAG	XFHB_03075	XFHB_03075	710137	711921	+	hypothetical protein
long-mer769	CP009885	711873	711895	ACCCCCACCCCCGGAGCCAGTCG	XFHB_03075	XFHB_03075	710137	711921	+	hypothetical protein
long-mer770	CP009885	712026	712096	GCACCGCCGTCTGTACAACCAAAGGGCTGACATGCAGCACTTCCCGAACATCCCAGGAGCAAAGCCTCTTG	NA
long-mer771	CP009885	712112	712154	GCTGGCACTGACTGCCACACCACAGTAACGACACCAAGAACAA	NA
long-mer772	CP009885	712190	712232	TTCTGGCCCAAGCAACACTGATCCGGCCACAGACGCATCCCCG	NA
long-mer773	CP009885	712314	712400	CGTGTATCCGCGTAGGCACATTCCCACCTACCAAGCCTCTCTCTCGGCTCTGCCCGTCCGGCGGATAGCGGGATCAATTCCCGCTCG	NA
long-mer774	CP009885	712434	712501	TGCTTCGACAGTGCGGCAGACGTCGACATCATGTGATCCCGTGAACAGTTGCCTGCTCGCCTCCGCTG	NA
long-mer775	CP009885	712568	712623	ATCATCTCCCTGTCCTCACCTCGGCACCTCGGTCCCCTAGGCGATAGCAAATGATC	NA
long-mer776	CP009885	712635	712677	GCAAACCAATGCCTGACCGTCCCCGTGACAGCGCTACCAAGCA	NA
long-mer777	CP009885	712736	712786	AATGCGCACCTGCCGAAGCGTTATGTGAAAGTTGTAAGTTCGATTCCTATC	NA
long-mer778	CP009885	712802	712828	TAGCAGAAAAGTGCCCTTGAAGCCGCC	NA
long-mer779	CP009885	713027	713091	GACCGTTGCGAATATTCTTCGTGCCGTGACGCATGGCAAAGACAAAAGACGAGGTGCTTCAGAAG	XFHB_03085	XFHB_03085	713080	715059	+	hypothetical protein
long-mer779	CP009885	713027	713091	GACCGTTGCGAATATTCTTCGTGCCGTGACGCATGGCAAAGACAAAAGACGAGGTGCTTCAGAAG	XFHB_03080	XFHB_03080	712905	713111	+	hypothetical protein
long-mer780	CP009885	713161	713289	AACGTCGCTCTGCATCACGGCGATTGGACCGGCACACTGCCGGACATTCTCATTTTTGATGCTACCTTTGTTGACGACAACGTCTACTCCGGCCAGGAGGTGAATGCTGAGCATCGCCAGAAATGTCTC	XFHB_03085	XFHB_03085	713080	715059	+	hypothetical protein
long-mer781	CP009885	713328	713422	GGAGATAGACAAGCTGACAAAGGAAATTAAGGACGAACACCGCAATATCGAACAGATAGAGCAGCGGATTCGGCCCTATAGTAAAAACATGCCTA	XFHB_03085	XFHB_03085	713080	715059	+	hypothetical protein
long-mer782	CP009885	713700	713751	ATTCAACCCGGAACAGGGGTGTCCGTTCTGTGGTCAAGAGGTGACAGCCACA	XFHB_03085	XFHB_03085	713080	715059	+	hypothetical protein
long-mer783	CP009885	713769	713839	TGAGACCTACTTCAACACCGCTTTCAAGGTGTTCATGAAGAACGTTGCCGCGCTCGGTCCCGGGGTGGAAA	XFHB_03085	XFHB_03085	713080	715059	+	hypothetical protein
long-mer784	CP009885	713847	713875	TCCAGAAGCCTGCTTGGAAAAGATAGCTG	XFHB_03085	XFHB_03085	713080	715059	+	hypothetical protein
long-mer785	CP009885	713928	713970	CCTATCGAGTCCCTTCTTCGATAACCCGCGTGCCACAGCGACA	XFHB_03085	XFHB_03085	713080	715059	+	hypothetical protein
long-mer786	CP009885	713977	714019	CGTCTGCGGACAGTGGCCCTTACGCTTGCCCAGAGCAAACAGC	XFHB_03085	XFHB_03085	713080	715059	+	hypothetical protein
long-mer787	CP009885	714070	714280	CGGCTTCTGGAGGAATTGAGAGCACAGATGGATGCCTATAACGCTGCTGTGGCCGAGATCAACAGGCGCATCACTGACTTCAAACAGACACTGGCAAAAAACACGCCCGCAGCACTTGATGCCTCTATTGCCACGCTTGAAGCCAGCATCGTCCGTCAATCTACGGAGGTTGTCCAAGCAATCACCGAGCATCAAGCGGCCAAGGCCAAGA	XFHB_03085	XFHB_03085	713080	715059	+	hypothetical protein
long-mer788	CP009885	714288	714330	GCTTGAGCGTGAAAAGAAAAAAGTGCGTGCCGCACTTGATGCG	XFHB_03085	XFHB_03085	713080	715059	+	hypothetical protein
long-mer789	CP009885	714337	714370	CCGGACCTTTTGCGTGAGTACGCATCCAAAATCA	XFHB_03085	XFHB_03085	713080	715059	+	hypothetical protein
long-mer790	CP009885	714387	714429	TTTTGGCGCAGCTTTCTTAATTGATGAATTGAAGCGGGGAATG	XFHB_03085	XFHB_03085	713080	715059	+	hypothetical protein
long-mer791	CP009885	714434	714475	GTGGCGTGATGCGAGCCAACTTGTGTAGTTTCGATATGACAA	XFHB_03085	XFHB_03085	713080	715059	+	hypothetical protein
long-mer792	CP009885	714485	714528	GGACGATGGAGTCCATCGCAGATCTTGTAAACCAAGGCGTTCAA	XFHB_03085	XFHB_03085	713080	715059	+	hypothetical protein
long-mer793	CP009885	714695	714737	ACTACATGCGCAGATATGCTCTGGTGGTCGCTTTTGTGTCTGG	XFHB_03085	XFHB_03085	713080	715059	+	hypothetical protein
long-mer794	CP009885	714810	714852	CTTTGCGCCACCGTTGCTGCGACAAAATCTGTCACTTGGTCAA	XFHB_03085	XFHB_03085	713080	715059	+	hypothetical protein
long-mer795	CP009885	714859	714892	AGCGCCATCCGCGAGGCGACCCATGATTCCCCGT	XFHB_03085	XFHB_03085	713080	715059	+	hypothetical protein
long-mer796	CP009885	714917	715018	ACACGCTTGAAGAATTCAACGACTTCGCAGTGCAACCGCATCACGATGACCTATCATCCCTTTTCCCAATGAATGATGGGGAGCTCAGACAGTATGCCCGGA	XFHB_03085	XFHB_03085	713080	715059	+	hypothetical protein
long-mer797	CP009885	715023	715066	ATTAGAACTCATCTACGGGGGGGCTCTTCCTCACTGACTGACGG	XFHB_03085	XFHB_03085	713080	715059	+	hypothetical protein
long-mer798	CP009885	715104	715129	GCGTAACCATGACAGACAGGCTTGTT	NA
long-mer799	CP009885	715219	715260	GGTGCCCCACCAGAACAAAACCCAGAACAAAACAGTGTGAGC	NA
long-mer800	CP009885	715318	715353	TACCTTAGTGCAATGGTGCAATGGTGCAAACATCAG	NA
long-mer801	CP009885	715517	715544	CCCAACCACCCAACTACCCAATTACCCA	NA
long-mer802	CP009885	715606	715644	CACGCAACGCAACGGCAGGGCAGGGCTGACCATATCGCG	NA
long-mer803	CP009885	715747	715813	TTCGCTGCCGTAAAACCTTCAACTCGGTTTGTATCTCGTCTACAACCCCGCGACCACGATAAACCAA	XFHB_03090	XFHB_03090	715718	719293	-	phospholipase
long-mer804	CP009885	715827	715926	TTGGCGTACATTGCGCTTCTGCTGGCACTGAACCAATTGAACGACCCAATACAAAACACCTCATCGTCCCCAATCACCGTTTTGCTGTGGACTCTGTCGA	XFHB_03090	XFHB_03090	715718	719293	-	phospholipase
long-mer805	CP009885	715931	715981	ATGCACCTCAATCCCCACACCCCGCAACGTCCTGGCGGCTTGCAGCACTTC	XFHB_03090	XFHB_03090	715718	719293	-	phospholipase
long-mer806	CP009885	716063	716105	CGCCTCCTGCATTGCTTTGAAAGCACCGATCTCTTGAATGCGC	XFHB_03090	XFHB_03090	715718	719293	-	phospholipase
long-mer807	CP009885	716153	716243	GTTGAGCGCCTTCAACAAAAATTTGTCATGTTCGGCGGCGTCCTGCAGTACCTCCACCGCTGTGCTGACTTGTTGCAGATCTTTGCGGACT	XFHB_03090	XFHB_03090	715718	719293	-	phospholipase
long-mer808	CP009885	716250	716381	TGAAAATACAGCGCGTTGCTTTGATCTTTGAAAAGATAATGCGCCAACAGGCCACGCGGCCTGTTCTTTGATGCCACCGTGAAGACATCCATATCCCCAAACACTAAAAAGGTGTTTTTGGCACGCGATACC	XFHB_03090	XFHB_03090	715718	719293	-	phospholipase
long-mer809	CP009885	716523	716588	CCCACCTCAATTCCCACGTCATTGCATGCCTGTGAAATGGCACGCACCTGCGCCCCAAACGGCGTC	XFHB_03090	XFHB_03090	715718	719293	-	phospholipase
long-mer810	CP009885	716591	716625	GATGCCCACAATGCGATGCAGTGGCTTCCCATACT	XFHB_03090	XFHB_03090	715718	719293	-	phospholipase
long-mer811	CP009885	716951	717005	TCGTTGTGCGATCTGCATCACACTGCCTGATGCTGCGGATCTTCCAGACTCACAA	XFHB_03090	XFHB_03090	715718	719293	-	phospholipase
long-mer812	CP009885	717205	717293	CAAAGTCATACAGGTAGTCAGTGCTGAAGTTTTTCCCATCATGCCTGGCAACCTGCATCTTTTTAGGGAGCATGAAGAACGTCGACACA	XFHB_03090	XFHB_03090	715718	719293	-	phospholipase
long-mer813	CP009885	717342	717384	GTACGCCCCGTCTTTTTCTTCCCCTCATCCAGATCCCCTGGCA	XFHB_03090	XFHB_03090	715718	719293	-	phospholipase
long-mer814	CP009885	717413	717594	CCCCTCCCAATAGTGCGTGGTGAGCAGAAAGATCCGAAAGCGGATGGATGTATCGGCGTGTGCGTCACAGTCCGCAAGAGACACCTGGCCTACCGCCTCCGCCTCCGTCAGCCTTAGAAGTGCTAACGCCTTCTGCCATGCGGTGATGTGGCATTGCTCATCATCCAGCACCTTTTCACCGC	XFHB_03090	XFHB_03090	715718	719293	-	phospholipase
long-mer815	CP009885	717684	717718	CACGTCTGTGTTGGGTAATGCGCTGGCCAGATGGA	XFHB_03090	XFHB_03090	715718	719293	-	phospholipase
long-mer816	CP009885	717780	717875	AACCCATACACCAGCGACTCGCCCGCACCATGGCGCTCCCACTGCGTGATGAGCGTCTCAATGACCTGTTTCTCTGCCTGCGCTGCGTCCCGTTGG	XFHB_03090	XFHB_03090	715718	719293	-	phospholipase
long-mer817	CP009885	717885	718029	TGCGTCATCGTCACAGCGGGCCTCTCCCCCAACTCGGCACGCAGCGCATCACGCGCATCATTCAAGTCTGACCATGCCTGCTCAATGTCGGCCAGTGTTTTCGCCTCCTTCCGAATCGCCGCCTGCAATGCCGCGGTGACACTCT	XFHB_03090	XFHB_03090	715718	719293	-	phospholipase
long-mer818	CP009885	718052	718094	GATCTCTGGAAATGCCGCCGCTGCCGCACGCAAATAATGCTGT	XFHB_03090	XFHB_03090	715718	719293	-	phospholipase
long-mer819	CP009885	718157	718217	GTCTGCTGTTTTGCTCTCTTTATCGGCCGAGCCTAATAAGGCACCAAAACTCTTGATCTTG	XFHB_03090	XFHB_03090	715718	719293	-	phospholipase
long-mer820	CP009885	718328	718370	CGGCTCCCCCCCTGCCAGCGCTGCCTGCGCCCATAACGACGCC	XFHB_03090	XFHB_03090	715718	719293	-	phospholipase
long-mer821	CP009885	718472	718514	TTGCGTCCGGGTCAAAGCACGTTGATTGCTGCCATGCGCCAGC	XFHB_03090	XFHB_03090	715718	719293	-	phospholipase
long-mer822	CP009885	718673	718715	GAGATACCCATAGTCGGCCTCTAGATAATCCCCCTGAGCGCCG	XFHB_03090	XFHB_03090	715718	719293	-	phospholipase
long-mer823	CP009885	718725	718771	CCACCGACCTCCGCTAATAGCTGATTACAGCCCGCTAGAAATTCCTT	XFHB_03090	XFHB_03090	715718	719293	-	phospholipase
long-mer824	CP009885	718787	718909	GTCGGCAGCGTTCAATGACGCAGCCTCAGTTGACTCCGCATGAGTCCCCGTAAAAGCAATGCCAGGCACTGGCTGCGTTGTTAGGAACGCATCCTGATCCGACACCGTGCCAATCGCGAAATG	XFHB_03090	XFHB_03090	715718	719293	-	phospholipase
long-mer825	CP009885	718919	718961	CAACGGCTCCAAAATGTCACGGCAGATCATCGTCTTCGCCAAC	XFHB_03090	XFHB_03090	715718	719293	-	phospholipase
long-mer826	CP009885	719003	719045	CAGCGGCGTGACGATCTTGGGATTTCCCGCGCGCTGCGGCGTG	XFHB_03090	XFHB_03090	715718	719293	-	phospholipase
long-mer827	CP009885	719416	719570	TGCCTGTACATGATAGCGGTCTGATAAAAGATGTGATTTACGTAAAAAATAATGCCGCTGCTGCATCCCCCCACATCGTGCGGCGTGCAGGGCAACCTCATCCCGTAGCCAACGTCATCAGCCACATTGATCTGCTGGCATCGCCATCGCGCCAT	XFHB_03095	XFHB_03095	719301	719540	-	hypothetical protein
long-mer828	CP009885	719578	719601	CGCAACACACCAGGCCCCGCAGTT	NA
long-mer829	CP009885	719634	719659	ACTTTAGACAATCGAACTGGCGACCA	XFHB_03100	XFHB_03100	719637	723779	-	hemolysin
long-mer830	CP009885	719898	719933	CCGAGACAGCCCCTGACCAAAGACGAGTGTGTCATC	XFHB_03100	XFHB_03100	719637	723779	-	hemolysin
long-mer831	CP009885	719990	720034	CCGCGTAAGCGCTGCCATACACCATGTCATCGCCGGTACCACCGA	XFHB_03100	XFHB_03100	719637	723779	-	hemolysin
long-mer832	CP009885	720144	720165	ACCCAGCAGCAGATCATTGCCT	XFHB_03100	XFHB_03100	719637	723779	-	hemolysin
long-mer833	CP009885	720180	720222	GGTGTCATTGCCGGAGGTGCCTAGCGTGGTGAGGCCCATGCTG	XFHB_03100	XFHB_03100	719637	723779	-	hemolysin
long-mer834	CP009885	720488	720532	CCGCGTAAGCGCTGCCATACACCATGTCATCGCCGGTACCACCGA	XFHB_03100	XFHB_03100	719637	723779	-	hemolysin
long-mer835	CP009885	720602	720639	TGCTGCCCATGCCGCCGTCCAGCACGTCATCGCCATCT	XFHB_03100	XFHB_03100	719637	723779	-	hemolysin
long-mer836	CP009885	720986	721030	CCGCGTAACCGCTGCCATACACCATGTCATCGCCGGTACCGCCGA	XFHB_03100	XFHB_03100	719637	723779	-	hemolysin
long-mer837	CP009885	721167	721209	ACCGTAGAGAGTGTCGTTACCAGCATCACCGTGGAGGATGTCG	XFHB_03100	XFHB_03100	719637	723779	-	hemolysin
long-mer838	CP009885	721384	721413	CCATCGGGCGTTGCCGCAGTCTTATCAATC	XFHB_03100	XFHB_03100	719637	723779	-	hemolysin
long-mer839	CP009885	721458	721503	AGCATCGCTGCTGTAGCGGTACAGATCCATCACATCCTGTAGCGCC	XFHB_03100	XFHB_03100	719637	723779	-	hemolysin
long-mer840	CP009885	721740	721782	GACATTGATGTCCGTGCTCACCGCATCGTTGTTATATCTGACC	XFHB_03100	XFHB_03100	719637	723779	-	hemolysin
long-mer841	CP009885	721792	721829	CCGTTGAATTTCTCCAGAATGCCGATGATTGGCCCAAG	XFHB_03100	XFHB_03100	719637	723779	-	hemolysin
long-mer842	CP009885	722156	722187	TCACCTGCTCCTGGGCGCCGCGGTAATCGCGG	XFHB_03100	XFHB_03100	719637	723779	-	hemolysin
long-mer843	CP009885	722455	722508	CTATCTAAATCACGCAGCGCGGCAAAGCCGGAAGCGGCGGTGTGACCGTTGCTG	XFHB_03100	XFHB_03100	719637	723779	-	hemolysin
long-mer844	CP009885	722628	722670	GCCGTCGTGATCAAAGAGGATGTGTTTACCCGCGGCCACGGTT	XFHB_03100	XFHB_03100	719637	723779	-	hemolysin
long-mer845	CP009885	722682	722731	GCCGTCCAGGTCCAGCGCCAGCGGGTCGTAGGGCGTCACGTAATCACGGC	XFHB_03100	XFHB_03100	719637	723779	-	hemolysin
long-mer846	CP009885	722756	722798	GATCTGTGAAGGACTCGCTGTTTTTGTGCAACTTCTCGCCCAG	XFHB_03100	XFHB_03100	719637	723779	-	hemolysin
long-mer847	CP009885	722946	722991	GGAGAGAACATCGTCTGCCCCCCCGTAGAGGGTCTGATACAGCTCT	XFHB_03100	XFHB_03100	719637	723779	-	hemolysin
long-mer848	CP009885	723078	723111	TAATTCACCGATGATTTTAAGAGTCTCTATTCTG	XFHB_03100	XFHB_03100	719637	723779	-	hemolysin
long-mer849	CP009885	723372	723548	CCATTTATCCATCGGTAGCCCCAATCCGCCTGATTCTGCTGGTCCTACGGCTGCCATCACATCTCTTGAAATGACTTCGTCAAAAGAAAGTCTTCTATTTTTCAATGCATCATCAATTACCCTTCCTGCAAGCAGATTGGAGACGCGTTGAAACAGTGCCGCATCAATATTCGTGCC	XFHB_03100	XFHB_03100	719637	723779	-	hemolysin
long-mer850	CP009885	723553	723596	TCGCGGCCAGCTTCATACATCGTTCCACGTACAAACTGGGCGTA	XFHB_03100	XFHB_03100	719637	723779	-	hemolysin
long-mer851	CP009885	723644	723666	CTAATCTGGCATCGCCGCCACTG	XFHB_03100	XFHB_03100	719637	723779	-	hemolysin
long-mer852	CP009885	723678	723791	ATCGGACAATGTCTGGTACATGCCCGGATAATTGCCCGCATTTCTGTAACTATTGGCAAGATCCAACGTTGTCTGATCAAAATAAAAATATGAATTTGTCATCATGATTCTCCT	XFHB_03105	XFHB_03105	723779	724402	-	hypothetical protein
long-mer852	CP009885	723678	723791	ATCGGACAATGTCTGGTACATGCCCGGATAATTGCCCGCATTTCTGTAACTATTGGCAAGATCCAACGTTGTCTGATCAAAATAAAAATATGAATTTGTCATCATGATTCTCCT	XFHB_03100	XFHB_03100	719637	723779	-	hemolysin
long-mer853	CP009885	723796	723917	AGGGGATGGTATGGGCTGCAATAAAATCAATAATTAACTGTAATTCATGGATCCACTCCTGTTTATTTCTTGGTTGGCCATCACCAATGTCATATTCGATGATGAATAGTCCATCCTTATCA	XFHB_03105	XFHB_03105	723779	724402	-	hypothetical protein
long-mer854	CP009885	723964	724006	TATATTCCCATGAAATTTTTACATCTCCATTTCTGTAAGCTTG	XFHB_03105	XFHB_03105	723779	724402	-	hypothetical protein
long-mer855	CP009885	724034	724076	TACTGATTTGTCATGAAAAAATGCTGCGGTGACCATTGACATT	XFHB_03105	XFHB_03105	723779	724402	-	hypothetical protein
long-mer856	CP009885	724235	724268	CAGAACTTTACTAACCTCCTTAATGTCCTGTGTA	XFHB_03105	XFHB_03105	723779	724402	-	hypothetical protein
long-mer857	CP009885	724562	724604	GCTTTAACGGCATCGGATAATATCTGGTACATCGCCCAGTAAT	XFHB_03110	XFHB_03110	724405	724677	-	RTX toxin Ca2+-binding protein
long-mer858	CP009885	724621	724663	GGTGTTGGCAAGATCCAACGTAGCTTGATCAAAATAAAAATAT	XFHB_03110	XFHB_03110	724405	724677	-	RTX toxin Ca2+-binding protein
long-mer859	CP009885	725139	725175	CATCAGAATTTTACTAACCTCCTTAATGTCCTGTGCA	XFHB_03115	XFHB_03115	724674	725309	-	hypothetical protein
long-mer860	CP009885	725223	725265	GAGAATAGCGCCGCATACCATGAGCACGGCAAGCGCAAGCAGT	XFHB_03115	XFHB_03115	724674	725309	-	hypothetical protein
long-mer861	CP009885	725281	725409	AAGCGTTTCAATAGTCTTGGACTATTCATGATTAAACTGCCGCAGGATGATGTTGTGTGTTTATTTTATTTTCTTCGCGGTCGGCCTGATCCATCGCTGCACGGATAGACGGTGCGTTGCGGCGTTGTG	XFHB_03120	XFHB_03120	725312	725584	-	RTX toxin Ca2+-binding protein
long-mer861	CP009885	725281	725409	AAGCGTTTCAATAGTCTTGGACTATTCATGATTAAACTGCCGCAGGATGATGTTGTGTGTTTATTTTATTTTCTTCGCGGTCGGCCTGATCCATCGCTGCACGGATAGACGGTGCGTTGCGGCGTTGTG	XFHB_03115	XFHB_03115	724674	725309	-	hypothetical protein
long-mer862	CP009885	725495	725561	GTACATCGCCCAGTAATTCCTAGCATTGCTGTAGGTGTTGGCAAGATCCAACGTGGCTTGGTCAAAA	XFHB_03120	XFHB_03120	725312	725584	-	RTX toxin Ca2+-binding protein
long-mer863	CP009885	725658	725721	CTTTATTTCTTTTTCGGCCAGTTTTATATGCAATATTGAACAGCCCCGTTTTATCAATCGCAGA	XFHB_03125	XFHB_03125	725581	726198	-	hypothetical protein
long-mer864	CP009885	725760	725817	TATATTCCCCTATGATTTCCAGGCGCTCATTGCCGAAAGCACGTGGAACAGAGCGGAT	XFHB_03125	XFHB_03125	725581	726198	-	hypothetical protein
long-mer865	CP009885	725831	725977	CATGGTTGATCAGGAAAAAATGCTACTGTCACTGTCGATGTTTCGGGTTCACCGAGATTACCTGGATACGTCTCAATCCCAGAAAGATACCCAATATTTTTAAAACGAAATATCATCATATCAGGCCCAAATTGGCTCGGCCACACT	XFHB_03125	XFHB_03125	725581	726198	-	hypothetical protein
long-mer866	CP009885	726007	726049	GCTGTGATCATCCGATTGAAGAATCATCATTTTACTGACCTCT	XFHB_03125	XFHB_03125	725581	726198	-	hypothetical protein
long-mer867	CP009885	726120	726142	CACCGAATACCATCAGCACGGCA	XFHB_03125	XFHB_03125	725581	726198	-	hypothetical protein
long-mer868	CP009885	726170	726193	AACCGTTTCAATACTCTTGGACTA	XFHB_03125	XFHB_03125	725581	726198	-	hypothetical protein
long-mer869	CP009885	726358	726423	GCTTTAACGGCATCGGATAATATCTGGTACATCCCCGGGTAATTTCCAGAACTTCTGTAAGCCTCA	XFHB_03130	XFHB_03130	726201	726473	-	RTX toxin Ca2+-binding protein
long-mer870	CP009885	726480	726556	CCTTGACAGGGGATGGTATGGATATTAACAAAATCAACAATTAACTTTAAGTCACGGATTAACTCCTCTTTATTTCT	XFHB_03135	XFHB_03135	726470	727087	-	hypothetical protein
long-mer871	CP009885	726568	726610	GTTGATATTCAATATTGAACAGCCCCGTTTTATCAATCGCAGA	XFHB_03135	XFHB_03135	726470	727087	-	hypothetical protein
long-mer872	CP009885	726720	726800	CATGGTTGATCAGGAAAAAATGCTACTGTCACTATCGATGTTCCGGGTTCACCGAGATTACCTGGAGATGTCTCGACTCCA	XFHB_03135	XFHB_03135	726470	727087	-	hypothetical protein
long-mer873	CP009885	726833	726866	TCCCTTGCTAGGTGAAAATTGGAACGGCATTACT	XFHB_03135	XFHB_03135	726470	727087	-	hypothetical protein
long-mer874	CP009885	726874	726899	GAAATTTGAAACATCTTTTGTGAGTC	XFHB_03135	XFHB_03135	726470	727087	-	hypothetical protein
long-mer875	CP009885	726912	726953	TCAAACACCATCATTTTACTGACCTCCTTGATGTCCTGTGCA	XFHB_03135	XFHB_03135	726470	727087	-	hypothetical protein
long-mer876	CP009885	727059	727082	AACCGTTTCAATACTCTTGGACTA	XFHB_03135	XFHB_03135	726470	727087	-	hypothetical protein
long-mer877	CP009885	727155	727187	CTGCACGGATAGACGGTGCGTTGCGGCGTTGTG	XFHB_03140	XFHB_03140	727090	727362	-	RTX toxin Ca2+-binding protein
long-mer878	CP009885	727222	727317	CGCCAATCTGGCATCGCCACCGCCGGCGCTGACGGCATCGGACAATATCTGGTACATCGCCGCATAATTCCCGGTATTTCTATAGGTGTTGGCACG	XFHB_03140	XFHB_03140	727090	727362	-	RTX toxin Ca2+-binding protein
long-mer879	CP009885	727551	727586	GATTTCTACTTGCTCATTGCTACCAGCAGGTAAATG	XFHB_03145	XFHB_03145	727359	727976	-	hypothetical protein
long-mer880	CP009885	727608	727650	TCTTGAGTAGTTAGGAAAAAAAATGAGAGCGACTATCGAGGTT	XFHB_03145	XFHB_03145	727359	727976	-	hypothetical protein
long-mer881	CP009885	727948	727982	AAGCGTTTCAATAGTCTTGGACTATTCATGATTAA	XFHB_03145	XFHB_03145	727359	727976	-	hypothetical protein
long-mer881	CP009885	727948	727982	AAGCGTTTCAATAGTCTTGGACTATTCATGATTAA	XFHB_03150	XFHB_03150	727979	728248	-	RTX toxin Ca2+-binding protein
long-mer882	CP009885	728019	728042	TCGCGGTCGGCCTGATCCATCGCT	XFHB_03150	XFHB_03150	727979	728248	-	RTX toxin Ca2+-binding protein
long-mer883	CP009885	728078	728131	ATGGATGTCCCCGGCATTCTTTAACCAATTGGTTAATCTGGCATCGCCACCACC	XFHB_03150	XFHB_03150	727979	728248	-	RTX toxin Ca2+-binding protein
long-mer884	CP009885	728151	728198	AATATCTGGTACATCCCCGGGTAATTTCCAGAACTTCTGTAAGCCTCA	XFHB_03150	XFHB_03150	727979	728248	-	RTX toxin Ca2+-binding protein
long-mer885	CP009885	728365	728407	GAAAATCTCATTCTTATCCGTCGCTGAGTAAAAAGAATTAGCG	XFHB_03155	XFHB_03155	728245	728868	-	hypothetical protein
long-mer886	CP009885	728527	728593	GGTGACCGTTGAGCTCCGTGGTCCATGGGGTTTTGATGGGGATTTTTCGACCCCTGAAATATACAAA	XFHB_03155	XFHB_03155	728245	728868	-	hypothetical protein
long-mer887	CP009885	728611	728653	GATGATAATTCCATGCAGAAGCCCTGTTGCATACAATTCTTTG	XFHB_03155	XFHB_03155	728245	728868	-	hypothetical protein
long-mer888	CP009885	729434	729476	GTTTATTGGCATTGGGGGAAAAGATGGCGGCGCATGGGAGGGC	NA
long-mer889	CP009885	729534	729558	AGGACTCAGTAAGTAATCAATAACG	XFHB_03160	XFHB_03160	729495	730916	-	hemolysin secretion protein D
long-mer890	CP009885	729747	729789	GTAGGGGAAGCTTTCAATTTTTACGGTGACGCGTTGTTCGGGA	XFHB_03160	XFHB_03160	729495	730916	-	hemolysin secretion protein D
long-mer891	CP009885	729954	729978	TCGATTACGTTGTTTGGCTTTGGCG	XFHB_03160	XFHB_03160	729495	730916	-	hemolysin secretion protein D
long-mer892	CP009885	734375	734417	AATGGGCCAGATACGATCACTTCGTTATGTTCGCCTGGTGGTC	XFHB_03170	XFHB_03170	733490	734764	+	aminotransferase
long-mer893	CP009885	734672	734714	GAAGTGTTTTCTCGTATTGACAGGGCCTTGTCGCGCCGTGCTG	XFHB_03170	XFHB_03170	733490	734764	+	aminotransferase
long-mer894	CP009885	734757	734799	CCGCTTGATAGGAGTGCACGCTGCTCCCTCTGGGTGGGGACTA	XFHB_03170	XFHB_03170	733490	734764	+	aminotransferase
long-mer895	CP009885	735048	735090	TACGCGCTTTTAAGCCGCGTGAATCCAGGGCTTGCAGCACTTG	XFHB_03175	XFHB_03175	735037	735813	-	acetyl xylan esterase
long-mer896	CP009885	735585	735627	CGAGGGGGGGCGTGCTGTCCAGCTGGACAACGACGGGCGCATA	XFHB_03175	XFHB_03175	735037	735813	-	acetyl xylan esterase
long-mer897	CP009885	736875	736917	ATTGTTGGTGCTGGAACGATGGCATAAGGTTCGGTAAAGCAAG	NA
long-mer898	CP009885	737126	737168	TCTTGATCTTGCCATGTAAGTTGTCATCGTATTCGAGCGCATG	XFHB_03185	XFHB_03185	737001	737276	-	hypothetical protein
long-mer899	CP009885	737511	737553	GCAACGGAAGGTGCGACATTTTAGGATCCCAACTATGCGAGGT	NA
long-mer900	CP009885	737570	737612	ATCCGCGGGTATGACATTAGGAGCTTATCATTATTTCCGTGCA	NA
long-mer901	CP009885	738813	738855	TCACTGAAAAATACTTATATAGTAAGGAGATATCCTAATGTTT	XFHB_03200	XFHB_03200	738850	739899	+	zinc-binding dehydrogenase
long-mer902	CP009885	738888	738984	ACCCTTGGAGTCCATGCAGATCGCCCGTCGTGCTACTGGTGCGCATGATGTGCAAATCGACATTTATTACTGTGGTGTGTGCCATTCTGATATTCAT	XFHB_03200	XFHB_03200	738850	739899	+	zinc-binding dehydrogenase
long-mer903	CP009885	739455	739527	TGCATTCACCACGTCCGAATCCAAGTGTGAAGATGCCAGGGCGCTGGGAGCCGATGAGGTGGTGGTGTCACGT	XFHB_03200	XFHB_03200	738850	739899	+	zinc-binding dehydrogenase
long-mer904	CP009885	739660	739683	GCGACGCCGCATCCTTCACCGGAA	XFHB_03200	XFHB_03200	738850	739899	+	zinc-binding dehydrogenase
long-mer905	CP009885	739761	739899	GGATTTCTGTGCGGAGAATGGTATCGTCGCGGATATTGAGTTGATTCGTGCTGATCGGATCAATGATGCTTACGAACGGATGCTGAAAGGTGATGTCAAGTACCGTTTTGTGATTGATAACGCCACTTTGGCTGCTTGA	XFHB_03200	XFHB_03200	738850	739899	+	zinc-binding dehydrogenase
long-mer906	CP009885	740943	740985	TGCCGACTCCGATCGTACAGCTTGTTTTCTGAAGCGAATCACC	NA
long-mer907	CP009885	741951	741993	ATGACAATATTTTGGTACAGCCCCGCGGTATCCATGTCGCTGC	XFHB_03210	XFHB_03210	740990	744094	-	acriflavin resistance protein
long-mer908	CP009885	742029	742059	TCTTGCAATTTTGGTAACCATTCCTCCAGTT	XFHB_03210	XFHB_03210	740990	744094	-	acriflavin resistance protein
long-mer909	CP009885	742511	743069	TGCGTGACGTAACGAGAAGTCCAACGCCGCTGTATACAGGCGCAGGGTGTGCGTATATATACGTTCCAGCCACGCTCCGAGGCCGTTGGATTTTTCCGGTGCGGTATGCGCGGACAGGAAGCGGCTGCAGAGTGTCGGAGTGAGCGTTAGGGAGACGAGCATTGAGACAATGATCGCAACGGCCAGGGTGATCGCGAACTCACGGAATAATGTGCCGACCATGCTGTGATCAAACAGTATGGGAGTGAACACGACTACCAATGACACGGTGATCGAGATAATGGTGGAGCCGATTTCGCGGGCGCCAGTGAGTGCGGCTTCCAGGCGTGACATGCCAGCATCAATATGGCGTGAGATGTTTTCAATCATCACGATGGCATCGTCAACCACGAAGCCAATCGCGATGACCAGTGCGAGTAGAGTCAGATTATTTAGAGTGAAGTCCAACGCATACATGACGATTGCCGAGCCAGCGAGTGATAAGGGAACTGTGACTACGGCGATGACGGTGGGTGCTAGTCGGCGCAAAAACAGTGCGATGGTGAGCATCACCATCGCC	XFHB_03210	XFHB_03210	740990	744094	-	acriflavin resistance protein
long-mer910	CP009885	743084	743141	GGTAGTTTGGATTTCGTACAGGGAGGCACGGATCGTCGGGGTATGGTCGAAGTAAGGC	XFHB_03210	XFHB_03210	740990	744094	-	acriflavin resistance protein
long-mer911	CP009885	743168	743210	GGTATGTAATGTAGGCAGCTCGGCTTTTACCCGGTCTACGGTT	XFHB_03210	XFHB_03210	740990	744094	-	acriflavin resistance protein
long-mer912	CP009885	743217	743390	ACGTTGGCTCCGGTACGAAGGGAAACGTACATCACCACGGCCCGTTTGCGATTGAACCAGGCTGCTTGGTAGGCGTCTTGCTGGCCGTCGTAAACCTGGGCGATGTCGCTCAGGCGGACGATACGTCCGTTAGGTTGGGTCGCGATCACCAGATGGGCGAAGTCGGCGGCTTTG	XFHB_03210	XFHB_03210	740990	744094	-	acriflavin resistance protein
long-mer913	CP009885	743426	743465	GGTGTCGTTAGAAAGCAAGCCTGTGGGGGAGGTGACATTG	XFHB_03210	XFHB_03210	740990	744094	-	acriflavin resistance protein
long-mer914	CP009885	743519	743566	TGCATGCATATCCACATCCACGCGTATCGCCGGTGTCGATGCGCCGAC	XFHB_03210	XFHB_03210	740990	744094	-	acriflavin resistance protein
long-mer915	CP009885	743579	743690	GCTGATGCCCTGAATCTGGCGTAGATGCTGCGCTAGCAGCGAGTCCGCGACGTTGTAGAGGGCATCCATTGACTGTGTATCGGAGGTGAGCGCCAGGGCGATGATCGGGTCG	XFHB_03210	XFHB_03210	740990	744094	-	acriflavin resistance protein
long-mer916	CP009885	743693	743767	GTTTGGGTTGGCTTTTTCGTATGATGGGGAGAGTAGTCCGGAGGGCAGATCCGTTTGCGCTGCGTTGATCGCGGC	XFHB_03210	XFHB_03210	740990	744094	-	acriflavin resistance protein
long-mer917	CP009885	743855	744032	CATGCGTTTGATGCCGGGAATTTGCCCAAGATAACGTTCCAATGGGGCGGTGACTGTGGAGGCCATTGTGCTGGCGTTAGCGCCGGCTTGGTTGGCTTTGACAGCAATCACCGGGATCTGAAACGTCGGCAATGGCGCGACGCTCAGTCGCAAGTAACAGATCAGGCCGAGGACAAAC	XFHB_03210	XFHB_03210	740990	744094	-	acriflavin resistance protein
long-mer918	CP009885	744035	744259	GCCGATGGCCAACAATGAAGTACCAATTGGACGTTTGATAAACCCGGCAGAGAGATTCATACAGTTGGTTCCCAGAAGCCGGAGGGACGCGTCCGGCTTGCACACGTTGATGTACTGGCAGCAGTTGCCAGTAGGTGGAGGGGAGGGCGACTCATGTGCGCTGTGGCGTGGTCTGGACCGAGGTGCGGCGTGTGCGCCAGAGGTGTAGGCGCTCGGATAACCGTT	XFHB_03210	XFHB_03210	740990	744094	-	acriflavin resistance protein
long-mer918	CP009885	744035	744259	GCCGATGGCCAACAATGAAGTACCAATTGGACGTTTGATAAACCCGGCAGAGAGATTCATACAGTTGGTTCCCAGAAGCCGGAGGGACGCGTCCGGCTTGCACACGTTGATGTACTGGCAGCAGTTGCCAGTAGGTGGAGGGGAGGGCGACTCATGTGCGCTGTGGCGTGGTCTGGACCGAGGTGCGGCGTGTGCGCCAGAGGTGTAGGCGCTCGGATAACCGTT	XFHB_03215	XFHB_03215	744186	747401	-	acriflavine resistance protein B
long-mer919	CP009885	744462	744504	ATCGTGGGCGCTGCTCCCGGTACTGCGTGCTTCGATGGCGAAG	XFHB_03215	XFHB_03215	744186	747401	-	acriflavine resistance protein B
long-mer920	CP009885	745367	745409	AGGTAGCCAGTTCCGTTGCGTTGACGTTCGAGAGTGAGTATTG	XFHB_03215	XFHB_03215	744186	747401	-	acriflavine resistance protein B
long-mer921	CP009885	746024	746066	CGTGGAACAGTCGACCGGTGATGCCAGGCATCAACAGCAGGGG	XFHB_03215	XFHB_03215	744186	747401	-	acriflavine resistance protein B
long-mer922	CP009885	746698	746740	TCTTTCAGCTGATCGTTGGTATCGATGCTGTAAGACTGGCTCT	XFHB_03215	XFHB_03215	744186	747401	-	acriflavine resistance protein B
long-mer923	CP009885	746889	746931	ACCGACGCCTGATATTTGTGAAAGGCGTTGCGCCAAGATAGCG	XFHB_03215	XFHB_03215	744186	747401	-	acriflavine resistance protein B
long-mer924	CP009885	748106	748148	ATCTACGCCGCGGATCCCGGCAACGCCGTCGATCGGTGCGACA	XFHB_03220	XFHB_03220	747467	748702	-	membrane protein
long-mer925	CP009885	748777	748819	CATTTTCAGGAGCTGGTGAACAGAATATGAATTGGAGAGGTGT	NA
long-mer926	CP009885	748832	748874	TATTTCGACCCTAAATATAGTTCTCTTCAATCTTCACAGCAGC	NA
long-mer927	CP009885	751460	751502	CCCTGTTACTCTTTCGACAGCTCTGTTCCAGGGGGTCATATTA	NA
long-mer928	CP009885	752251	752293	ATCAGTCGCCGATTGTTGTAAACACATTAGGAATTGCTGCTAT	XFHB_03240	XFHB_03240	752292	753716	+	isopropylmalate isomerase
long-mer929	CP009885	752318	752360	ATTGTGGGACATTCATGAGGTAGCCCGTCGCGACGATGGGTCT	XFHB_03240	XFHB_03240	752292	753716	+	isopropylmalate isomerase
long-mer930	CP009885	752421	752463	GGGTTGCGTTTAGCTGGACGGTCGTTGTGGCGGGTCAATGCCA	XFHB_03240	XFHB_03240	752292	753716	+	isopropylmalate isomerase
long-mer931	CP009885	755802	755844	GTGACCCTCTCGCATATGTATATGGATAACGCAGCAATGCAAT	XFHB_03250	XFHB_03250	755157	756230	+	3-isopropylmalate dehydrogenase
long-mer932	CP009885	756232	756274	TCGTATTAATCAGTGTGGTTTAATAAACGCTAGTTTTCTTCTA	NA
long-mer933	CP009885	756399	756441	GCCGTGATTGTTGCGATCTTTTTCATTGAGAAAGGCGTGTATT	NA
long-mer934	CP009885	758573	758606	GCAAATCAATGCTGAGGTATTCAATATTAGGCAA	XFHB_03260	XFHB_03260	757584	758987	+	polysaccharide biosynthesis protein GumC
long-mer935	CP009885	758909	758945	CTTTTTGGGTTTGACAGTTGCGATGGTGCGTTATTCC	XFHB_03260	XFHB_03260	757584	758987	+	polysaccharide biosynthesis protein GumC
long-mer936	CP009885	764672	764713	TTCTGAGGTGAATGGTGTCTTAGTATGTCGAAGCGATTGAAT	XFHB_03280	XFHB_03280	763540	764682	+	glycosyl transferase family 1
long-mer937	CP009885	766758	766800	TGCCAGTATTCATTTCATTACTGATGAATTGGCTAAGCGTGGT	XFHB_03295	XFHB_03295	766693	767826	+	glycosyl transferase family 1
long-mer938	CP009885	767437	767479	ATGGGGCGGCATCCTGATTATTCTGATAATGTCGTGGTTTACG	XFHB_03295	XFHB_03295	766693	767826	+	glycosyl transferase family 1
long-mer939	CP009885	768504	768546	TTGTTGGTTGCTTTGGGTAATTCTGTGCAGGAGCGTTGGATTC	XFHB_03300	XFHB_03300	767997	768770	+	polysaccharide biosynthesis protein GumM
long-mer940	CP009885	770541	770583	TGAGTGAGGCGGATCGTTTGGTGCTGATTGAGTTTGGGAAGGA	XFHB_03310	XFHB_03310	769895	771226	+	23S rRNA methyltransferase
long-mer941	CP009885	771891	771931	GGGCATGGTGTCTGATGTGTGCGCGGTTATCTTTGTTGCAA	NA
long-mer942	CP009885	772108	772148	GGCTGCGCTGCGTGAAGCTACGCCGCGGCCGCTGTTGTTGG	XFHB_03320	XFHB_03320	771977	772984	+	beta-hexosaminidase
long-mer943	CP009885	772393	772435	GCACGTGGTGGCCGCGTTTGCTCGGGCCTATGTGCAGGGGATG	XFHB_03320	XFHB_03320	771977	772984	+	beta-hexosaminidase
long-mer944	CP009885	773961	774003	GTTGTTTGTTGCGTGCAGCACATGATGTGGATGTAAGTTTGGT	XFHB_03330	XFHB_03330	773540	774286	+	5'-methylthioadenosine phosphorylase
long-mer945	CP009885	779082	779124	GATAGGGTTGAATTGTTGCGTTCTTTGTTGATTGATCCTAAGG	XFHB_03355	XFHB_03355	778902	779156	+	hypothetical protein
long-mer946	CP009885	782807	782857	TGAGTTGTTTGAGATATTTGCCAGCAAGAAGGAGATCCTGCAATTACTTGA	XFHB_03375	XFHB_03375	782037	783086	+	HrcA family transcriptional regulator
long-mer947	CP009885	782994	783036	CCCAAGCGGATGGCATATGACAGGGTCATCCCCTTGGTGCAGG	XFHB_03375	XFHB_03375	782037	783086	+	HrcA family transcriptional regulator
long-mer948	CP009885	783313	783355	GTCGATTAAGGCGGATGTATTACGTGAGCGTGCTGAGCTGGAG	XFHB_03380	XFHB_03380	783209	783727	+	heat shock protein GrpE
long-mer949	CP009885	783553	783595	GATGCTTCTGGATCCAGTGGGTCAGCTATTTAATCCCGAACAC	XFHB_03380	XFHB_03380	783209	783727	+	heat shock protein GrpE
long-mer950	CP009885	783743	783788	ATTGTTCATGCAGTACAACGTGTTTACAGCCGCTTGAGCAGGCGTC	NA
long-mer951	CP009885	785051	785093	GTTATCCCTTGGTATTGAAACCATGGGTGGGGTGTTTACAAAG	XFHB_03385	dnaK	783861	785777	+	molecular chaperone DnaK
long-mer952	CP009885	785818	785895	AGCAAACGCTTTGCCCTTCGCCGTTTTACCGTGACATTGTCGCTCTCTGCATGTTTAGATTGAGTGCCGTTTCTTTAA	NA
long-mer953	CP009885	786103	786176	ACGAAAGTTATACGATACGCAAGGTCATGCCGCTTTCGAACATGGCGTGGGGGGCGGAAATACCCCCGACATGA	XFHB_03390	XFHB_03390	785918	787024	+	molecular chaperone DnaJ
long-mer954	CP009885	786320	786362	GTTGAATGTACCCACTGCCATCGGAGTGGATCAGAAGACGGTC	XFHB_03390	XFHB_03390	785918	787024	+	molecular chaperone DnaJ
long-mer955	CP009885	786367	786409	CGAGACGTGCGGTACGTGCCGTGGTAGCGGTCAAGTGAGGATT	XFHB_03390	XFHB_03390	785918	787024	+	molecular chaperone DnaJ
long-mer956	CP009885	786493	786535	CAATGGTGCTGGGCGTGTTGACGATCATAAGACGCTGTCAGTG	XFHB_03390	XFHB_03390	785918	787024	+	molecular chaperone DnaJ
long-mer957	CP009885	786887	786929	AACTTGACTGCTGAGCAGCGTGAGCTGTTAGAGCAATTTGAAA	XFHB_03390	XFHB_03390	785918	787024	+	molecular chaperone DnaJ
long-mer958	CP009885	787033	787102	ATGCCCGCGTTGCGTTTGGGCAATCATTGCTTTCGGCTGGTGAGGTAAGCGGATGTTGGTGTGAGTGCGT	XFHB_03395	XFHB_03395	787093	788214	+	prephenate dehydrogenase
long-mer959	CP009885	787104	787146	TCCCGTTGTTGGTATTGTCGGTAGTGCTGGTGCCTATGGACAC	XFHB_03395	XFHB_03395	787093	788214	+	prephenate dehydrogenase
long-mer960	CP009885	787297	787354	GGTGAATATGTGGCGATGGCTAATGGCACTGACGCTCGGCAGCTTTGGATTGATGTGA	XFHB_03395	XFHB_03395	787093	788214	+	prephenate dehydrogenase
long-mer961	CP009885	787531	787573	GAGGCCGAATGTGTGGCTGCGCCGCCCGAGCACCATGACCGGC	XFHB_03395	XFHB_03395	787093	788214	+	prephenate dehydrogenase
long-mer962	CP009885	787890	787968	CCACCAAGTTTTTCCAGAAGCATCGTTAGTTGCAGGTAACTATAATTACGAGCGCATTGGTTATTTGTTGGCTGATTTG	XFHB_03395	XFHB_03395	787093	788214	+	prephenate dehydrogenase
long-mer963	CP009885	788007	788085	TCGCCCTGGTTCATTGCAAAGACTGCTGCTCGTGTTCGAGCAACATGGGATTAATTTATCCTCGATCCATTCATCGCGT	XFHB_03395	XFHB_03395	787093	788214	+	prephenate dehydrogenase
long-mer964	CP009885	789448	789518	TTGGTGCCAAAAGAAATTAAGCATCCCTACTAGACGTTGGCGATGCTTGGGCTGAATAGTCGGTGCATCTG	NA
long-mer965	CP009885	789548	789590	TGCTTCTTTTTGACAGGGATTGCGAATAGATTCCATCGGAATA	NA
long-mer966	CP009885	790342	790371	GTTCTACGGGATGATGGGTGTGGTGTTGGG	XFHB_03410	XFHB_03410	790169	791074	+	prolipoprotein diacylglyceryl transferase
long-mer967	CP009885	790381	790402	GGGTTACATGCTGTTCTATGCA	XFHB_03410	XFHB_03410	790169	791074	+	prolipoprotein diacylglyceryl transferase
long-mer968	CP009885	790469	790513	GGTGGTTTGATTGGTGTCCTGCTCGCAGTTGCTTGGTGGAGTCGG	XFHB_03410	XFHB_03410	790169	791074	+	prolipoprotein diacylglyceryl transferase
long-mer969	CP009885	790546	790579	TTTCGGCGCACCACTGGTCCCAGTGGGCTTGGGT	XFHB_03410	XFHB_03410	790169	791074	+	prolipoprotein diacylglyceryl transferase
long-mer970	CP009885	791262	791358	GGGGGAAACCAATATTGCTTACCTTAATAAGCATCAGGTACACATTTGGGACGAGTGGGCCGATGCCACGGGTGATTTGGGACCTGTTTACGGCAAG	XFHB_03415	XFHB_03415	791071	791865	+	thymidylate synthase
long-mer971	CP009885	791800	791941	TACGATGACATCGTGATTGAAAGTTACGATCCATATCCGGCTATTAAGGCACCGGTGGCTGTGTGATCTGCGGCATCAGTTGGCGATTTCATAGATGCTCAGACCAGTCGGCGTAATAAGCGGAGACGCATCTCAAGAAAGC	XFHB_03415	XFHB_03415	791071	791865	+	thymidylate synthase
long-mer972	CP009885	792773	792815	AGCCTCATCAGCTGCAACATTCCAACCTGTGGTCCGCTCCTAC	XFHB_03425	XFHB_03425	792684	794225	+	peptidase S33
long-mer973	CP009885	797269	797311	TTGGAACAAGCCACTAGCATCCCTAGTAAAAGCAATATTGGTG	XFHB_03440	XFHB_03440	796236	797351	-	energy transducer TonB
long-mer974	CP009885	798672	798714	CGTGCTGATATTTTTACTTACACCTCGCATGCCGAACGTGATT	XFHB_03445	XFHB_03445	798012	799100	+	MFS transporter
long-mer975	CP009885	800515	800596	TGGCACGTCACGTATTGATGGTTTTCTTGAGGCTCAGGATACGCGTTCTACAGCAGAGATTTTGGCCCGATTGGGTGTGCGT	XFHB_03455	XFHB_03455	800393	801721	+	3-phosphoshikimate 1-carboxyvinyltransferase
long-mer976	CP009885	800603	800645	ACTCCCTCATCCACGCAGCGCCTCGTCCATGGTGTTGGTGTGG	XFHB_03455	XFHB_03455	800393	801721	+	3-phosphoshikimate 1-carboxyvinyltransferase
long-mer977	CP009885	801269	801311	GGTGAGCCGGTTGCTGACCTATGTGTGCGTTATGCGCCACTCC	XFHB_03455	XFHB_03455	800393	801721	+	3-phosphoshikimate 1-carboxyvinyltransferase
long-mer978	CP009885	801788	801830	CCAGCAGTTCTCTCGTGTTTGCTTCACTTGGTCTGGGTGGTTT	NA
long-mer979	CP009885	802042	802113	GCTGCCGGTAGAGGAGCTCTCTCAGGGCCACGGGGTTGGGTGGCCATCATCGCCCCGTGTCCGGCAGGGTTA	NA
long-mer980	CP009885	802243	802321	GCATTTTGAACGCCGCTGTGATTCCTGCGCACTCATCACCTTTTGCATGGCTGAATCGATATGCTCGCCAAATGAGCAA	NA
long-mer981	CP009885	802350	802392	ATTTAATTAAGAAATTCAGATCGGGCTAAAACCTATTCGTTAT	NA
long-mer982	CP009885	802460	802508	TAGGGAGGATATAAATACTACAGCAATGTATTTTATGGATATGGATAGA	NA
long-mer983	CP009885	802559	802599	ATGAGTCATAATGATGAATATCGGCCCGATTAATGGTTTCG	NA
long-mer984	CP009885	802700	802742	TGCTGGATTAGGTTGGGGGATCGGGAGATACATTAGTCAGAGA	NA
long-mer985	CP009885	802862	802904	GATAACAATGAATAAATTTCATACGATGATAATTGCATTTTAT	NA
long-mer986	CP009885	802942	802984	GACTTGTAGCGAAGATTTCTGGAACTATTACTTTTCTTTTCGT	NA
long-mer987	CP009885	803240	803282	ATTAATTTATCGAAATACTCCACAATGAATGTAATAAGCATGT	NA
long-mer988	CP009885	803343	803385	GTAGCTTATCCGCTGCAATCGTTCGGCGCGCAATGCGGCCATC	XFHB_03465	XFHB_03465	803304	803576	-	hypothetical protein
long-mer989	CP009885	803396	803438	TGCTGGCACCGATGGGGAGCGCATCCACGGCAAAGGGCGTGCG	XFHB_03465	XFHB_03465	803304	803576	-	hypothetical protein
long-mer990	CP009885	803445	803496	TATCGGTATCTTGCACGGCACTATCACTGGTGTACTGGCTTCTATCGGAGTT	XFHB_03465	XFHB_03465	803304	803576	-	hypothetical protein
long-mer991	CP009885	803665	803725	GCACCCTAACGGCGCGGTTCTGACTTTGCATGGTGATCTTTCGCGCTTACTGCATGGTTGC	XFHB_03470	XFHB_03470	803576	803806	+	hypothetical protein
long-mer992	CP009885	804040	804082	ACCATTCCATCGGTCAGCTGCATTACCGGAGGGGAGTAAGACA	NA
long-mer993	CP009885	804426	804456	GTTGTCGTCAAAATCTTGATAGGCCGCCTCG	NA
long-mer994	CP009885	804542	804584	TCTGGTGTGTAGTGTCGGCGGTCAGTGAACTGTAGGCGGTGCC	NA
long-mer995	CP009885	804627	804669	CACATGCAACGTCGCCGGTGCTGTCGGAACACACGCCAGGCCA	NA
long-mer996	CP009885	804752	804794	CCGTTTCCAGTGGGATAGCACTGGCGTAGACGGTTTGACGATC	NA
long-mer997	CP009885	804842	804884	GTTGAGTGAATGGGGATGGGCAGCTACGTTGCTAATTGCTGAT	XFHB_03480	XFHB_03480	804873	805457	-	hypothetical protein
long-mer998	CP009885	805174	805216	GGCTCAAGGATGCGCGGAGCGTGGCCTGTCAGTGCAGTTAACA	XFHB_03480	XFHB_03480	804873	805457	-	hypothetical protein
long-mer999	CP009885	805684	805780	CGGCGTGCCCAGTGGCAACGAGCCCAGTGGCAACGAATTAATATAGTTTTTCAAGGCCGTTCCCACTAACGAGACCGTCGCCGCGTGGTCGTAGCCT	XFHB_03485	XFHB_03485	805537	805986	-	hypothetical protein
long-mer1000	CP009885	805808	805850	TCTGCTAGCACCACGGACGGATGGAACACGCCGAAGGTGCTGG	XFHB_03485	XFHB_03485	805537	805986	-	hypothetical protein
long-mer1001	CP009885	806003	806052	CTCAATCAACACGCGGGACACGGCCAGCTTCTGCTTAGCGTCCAGTGCAC	NA
long-mer1002	CP009885	806081	806123	CATCGCCAGGCCCACATAAAATGCCTCCTTCCACCAGGCAGGC	NA
long-mer1003	CP009885	806430	806466	CACCGCCGGTTCAAATTCTTTGGCTAATCGAGCACGT	XFHB_03490	XFHB_03490	806136	806636	-	peptidase
long-mer1004	CP009885	806532	806556	GCCATAGCCAATCGTCAACACCCCC	XFHB_03490	XFHB_03490	806136	806636	-	peptidase
long-mer1005	CP009885	806577	806619	CAGCTTGCAACCCTCAAAAAATTTGATGAGTGCAATGCCTTCT	XFHB_03490	XFHB_03490	806136	806636	-	peptidase
long-mer1006	CP009885	806629	806659	GTCTGCATGAGGGGACTCCAGAACGCAAAAA	XFHB_03490	XFHB_03490	806136	806636	-	peptidase
long-mer1007	CP009885	806669	806731	AGGCGGTCTGAGCCAAAAAAATCCCGCTCAACAGCGGGGATGAGAACGCGCTTTTACTCAGCG	NA
long-mer1008	CP009885	806763	806805	TCGCTATATCGCAGTAGCACGATGCAATCTCCATCCCAATAAA	NA
long-mer1009	CP009885	806902	806923	ATCCATCAGCGCTAACGGCTTC	NA
long-mer1010	CP009885	807312	807354	TTTCGTGGGCTGGAAGCGATCAGACATCCGCATCGCACCCGAA	NA
long-mer1011	CP009885	807394	807436	CTGTCTATATCGCAAAGCAGCTGCAGTGCGTCGCCTTCGTGCA	NA
long-mer1012	CP009885	807478	807520	TGCCTAAAATAGGTGTACTGATACCGCATCAGTACACCTGACA	NA
long-mer1013	CP009885	807547	807582	TTATAATGGAATTATCATAAGGAAACTACGATCATT	NA
long-mer1014	CP009885	807604	807679	ATTTAGTAATTTTACTAAATCGTTTCCGCACTGGCGAAAACGGACGCAAAAAAATCGCCTTTAGGCGGTTTTCATG	NA
long-mer1015	CP009885	807695	807728	AAAAGGCCCCGCCCTGCGTTAAGGGGCAGAAGGG	NA
long-mer1016	CP009885	807828	807868	GCGTGCGGGCTTTGCTGGGTGTGGCGGGGAAAACACGCACT	NA
long-mer1017	CP009885	809358	809400	GTCACACGATGGGCGAGGCCATGGTTGCCTCCTGTGTGGTGTT	XFHB_03505	uvrC	808157	810022	+	excinuclease ABC subunit C
long-mer1018	CP009885	811136	811178	AAGCCCCCCTAAAATCGCTTCTGCTTGCGGTTTTTCGAATGCA	NA
long-mer1019	CP009885	814925	814966	CCCTTGTTTAATAAAATCACTACTAAATGGCGAACAGTACTT	NA
long-mer1020	CP009885	817584	817652	GCTGAAAATGCCATGACTAAAGAAAGTAAAACGCACTTCAGCAACACACCAAGAAAGTGCGCCTCTTGC	XFHB_03550	XFHB_03550	816265	817599	+	glutamate-1-semialdehyde aminotransferase
long-mer1021	CP009885	818694	818737	ATATAACAGTAATGAACCTCTATTGCACCACTCAGCATCAACAT	NA
long-mer1022	CP009885	820495	820527	GTACTTAAAACACGACATCTCCATCCCAATAAA	XFHB_03565	XFHB_03565	820038	820502	+	phosphotyrosine protein phosphatase
long-mer1022	CP009885	820495	820527	GTACTTAAAACACGACATCTCCATCCCAATAAA	XFHB_03570	XFHB_03570	820489	821190	-	DNA methyltransferase
long-mer1023	CP009885	820781	820823	AGCTGAGGACGACATGCGGGCATTTTATCCCATACCACAATGC	XFHB_03570	XFHB_03570	820489	821190	-	DNA methyltransferase
long-mer1024	CP009885	821333	821375	TTCGTGCTCCGCGCTACGCAAACGCTACGCAATTCGGCAAGAC	NA
long-mer1025	CP009885	821716	821758	CTTACGCTCACTGATAGGAACTGTGCCACTGCCGCCGCACACG	XFHB_03575	XFHB_03575	821572	822984	-	hypothetical protein
long-mer1026	CP009885	822997	823039	TGCAGCACTTCAGGATGGTGAAGAGGCGCGCTGCTATACTCGC	NA
long-mer1027	CP009885	823119	823195	GGCAGGGGTTCCTGCGGCCCACGCGGAAGCCGAGGCCGAAGCCTTGGCGGAAGTGTTAGAAACGAATTTGCAAGACC	XFHB_03580	XFHB_03580	823069	823353	+	hypothetical protein
long-mer1028	CP009885	823197	823239	TGCGACAAAGCAAGATTTGCGTGAGCTTGAATTAAAGCTCGAA	XFHB_03580	XFHB_03580	823069	823353	+	hypothetical protein
long-mer1029	CP009885	823248	823290	AGATAAAGGGTTCGCTGAAGTTAAAGGCGAAATGCTCCTGCTC	XFHB_03580	XFHB_03580	823069	823353	+	hypothetical protein
long-mer1030	CP009885	823396	823444	CGACCACGTGCTGGCCCATGCCGCGCAGGCGCGCATGCTCACGGACTTG	XFHB_03585	XFHB_03585	823355	823633	-	hypothetical protein
long-mer1031	CP009885	823514	823541	GATGCGATCCGGCGCACCGTGACGCCCG	XFHB_03585	XFHB_03585	823355	823633	-	hypothetical protein
long-mer1032	CP009885	823565	823628	ACCGCCCTTGGCCCTGACCTGTGCGACTAAATAGCGTTCGATCGTCCGCTCACGGGGAATGGTC	XFHB_03585	XFHB_03585	823355	823633	-	hypothetical protein
long-mer1033	CP009885	823675	823708	GGGCAACCCCTGGGCCCAGGGCGGCGGGGTCGCC	XFHB_03590	XFHB_03590	823630	825810	-	DNA polymerase
long-mer1034	CP009885	823843	823885	GCTGACGGCTTGGGTGATGTTTTCGACCAGCTTGCCGCCGTAG	XFHB_03590	XFHB_03590	823630	825810	-	DNA polymerase
long-mer1035	CP009885	823980	824022	CCCGCCCCGACGGCAGACGCAAACGCAGCCAGGCACGGCGGTA	XFHB_03590	XFHB_03590	823630	825810	-	DNA polymerase
long-mer1036	CP009885	824073	824115	CATCCGTCACCGCGAACTGCATCGCCTGCCAAAACGCCGCAAT	XFHB_03590	XFHB_03590	823630	825810	-	DNA polymerase
long-mer1037	CP009885	824583	824638	GCTTGGGGGTTTCACCGGCCAACCACGCCAACACACGGCCTTCAATGTTGGACAAA	XFHB_03590	XFHB_03590	823630	825810	-	DNA polymerase
long-mer1038	CP009885	825303	825417	TGGCGTACGCCACAAACTGCGTCCACTCCGTCGGGTGGGTGTCACGTGTGGCGCGAGACAGCGTGCAATGGGCGGGGCGTGGTTTGCAAAACAATGCAACGAGCCGTTTGCCGTC	XFHB_03590	XFHB_03590	823630	825810	-	DNA polymerase
long-mer1039	CP009885	825441	825463	GGACGCGCAGCAGCTCGCATAAC	XFHB_03590	XFHB_03590	823630	825810	-	DNA polymerase
long-mer1040	CP009885	825547	825589	ATGGCGTAGTACGGTCCGGTCGAAATGGGAGTTGTGGAAATAC	XFHB_03590	XFHB_03590	823630	825810	-	DNA polymerase
long-mer1041	CP009885	825684	825720	AGGCGTAAGCAAACAACAACACCTCGGCGTGCTCGGC	XFHB_03590	XFHB_03590	823630	825810	-	DNA polymerase
long-mer1042	CP009885	825766	825816	TAAATCCCCCCATAGGATCGGGGCGGGTGGCTGCACGGTGGCCATCTCAGG	XFHB_03590	XFHB_03590	823630	825810	-	DNA polymerase
long-mer1042	CP009885	825766	825816	TAAATCCCCCCATAGGATCGGGGCGGGTGGCTGCACGGTGGCCATCTCAGG	XFHB_03595	XFHB_03595	825812	827050	-	BRO, N-terminal
long-mer1043	CP009885	825965	826028	ACTGGAGGCTAGTAATTGGTTTGCCGCCTTGGCTGAGCAATGCAGCTGTTTGCCTAGTTGCGTG	XFHB_03595	XFHB_03595	825812	827050	-	BRO, N-terminal
long-mer1044	CP009885	826064	826088	CAATGCACGGCGTATCTCTTCCGTT	XFHB_03595	XFHB_03595	825812	827050	-	BRO, N-terminal
long-mer1045	CP009885	826118	826291	CAAGGTCGCGGCGGCGGCAATGCCTGGTTTCACACCAGGCACCGTGGAGATAAATTGGCTCATTAACAAAATGGCAGCAACGCGATCCTGCGTCGGCCCAGGCAAGGTGGGCAGTGCTCCTGGGGTGGAGTACGTGCCTGTCTTGCGCAGGGCGGGCAGGACTTCCTCAAACAC	XFHB_03595	XFHB_03595	825812	827050	-	BRO, N-terminal
long-mer1046	CP009885	826298	826322	CTCAAACCGCTCTGCGGCAGGGAGT	XFHB_03595	XFHB_03595	825812	827050	-	BRO, N-terminal
long-mer1047	CP009885	826391	826416	TGTCTGAAGGGGGAGGCGTTTCGCCC	XFHB_03595	XFHB_03595	825812	827050	-	BRO, N-terminal
long-mer1048	CP009885	826442	826493	TTTACGGTGATCGGCGTAGCCTAATACCGTAGCAACGTCTTTGCCGACAAAC	XFHB_03595	XFHB_03595	825812	827050	-	BRO, N-terminal
long-mer1049	CP009885	826845	826895	GGATTTAACAACGCCAACGCTGCGCAAACATCATTGGCGTTAAACCACGGT	XFHB_03595	XFHB_03595	825812	827050	-	BRO, N-terminal
long-mer1050	CP009885	826937	826961	AAACTGGAGAGTGAACTCAGACGAT	XFHB_03595	XFHB_03595	825812	827050	-	BRO, N-terminal
long-mer1051	CP009885	827051	827093	GGCATGTCTCCTTCAACATCCACCAGCTCAGCAATGGCGCTCA	XFHB_03600	XFHB_03600	827041	827607	-	hypothetical protein
long-mer1052	CP009885	827751	827775	TGTGGCCCTATGAATGAGCGGCTGG	XFHB_03605	XFHB_03605	827607	828884	-	hypothetical protein
long-mer1053	CP009885	827977	828001	GAACGCAATTCCGCTGCTGCCCTGT	XFHB_03605	XFHB_03605	827607	828884	-	hypothetical protein
long-mer1054	CP009885	828031	828063	AACGCTGTTGCACCAAACAGGCAGGCCAGCGTG	XFHB_03605	XFHB_03605	827607	828884	-	hypothetical protein
long-mer1055	CP009885	828270	828295	AGCCCTACACCGCGCCGCGCTGCGCT	XFHB_03605	XFHB_03605	827607	828884	-	hypothetical protein
long-mer1056	CP009885	828375	828418	CACTAGCCGCACGTGCTGGAACGCTTCCACCCATCCAAATTCAC	XFHB_03605	XFHB_03605	827607	828884	-	hypothetical protein
long-mer1057	CP009885	828606	828669	CCCCGCAATGGCGCGTACGTAGTCCACATACTCCTGCACGGATGCGGCCATCTCTGCGGTCACT	XFHB_03605	XFHB_03605	827607	828884	-	hypothetical protein
long-mer1058	CP009885	828920	829019	ACCGTTTTCGTGGGCGATGTACCATCCGTTGATGCGCTCCAGCACTTCCGGAAAAAGCTCCTCCGGTATCTTGGACAATACTTTGACGCCGAATGACGCC	XFHB_03610	XFHB_03610	828881	829327	-	hypothetical protein
long-mer1059	CP009885	829115	829157	TGTGCTCTGAGCAGCAGCGGGGTTGGCAGCGCGCTGCGTCTTA	XFHB_03610	XFHB_03610	828881	829327	-	hypothetical protein
long-mer1060	CP009885	829182	829271	GTTGGTTTTTCAGGGGCGCTAGCGCTGCGCGGTGTATCGTCAAGCACAGGCTGCGCGGAGACGCTAGCGCTGCTGGGCGGCTTAAGCACC	XFHB_03610	XFHB_03610	828881	829327	-	hypothetical protein
long-mer1061	CP009885	829337	829421	CTCTCGTGTGTGTGTTATCTGCTGCGGATGCGTTATCCGTTGGCATCACTGCGCATCGTCGTAGTGCTCCAGTGCGTCACGCACC	XFHB_03615	XFHB_03615	829382	829576	-	hypothetical protein
long-mer1062	CP009885	829550	829571	CATTTCTGTCGGCATGGGAGGT	XFHB_03615	XFHB_03615	829382	829576	-	hypothetical protein
long-mer1063	CP009885	829626	829668	TGCAGAAAGCGTTTTAGCGGCCTCGTAGTGCGCGCGGCGCACG	XFHB_03620	XFHB_03620	829608	829799	-	hypothetical protein
long-mer1064	CP009885	829716	829769	CAAAATAAAGTGGGCTAACCATGGGGGTGTGTCGTCATTGCAACGTGCAGCGTG	XFHB_03620	XFHB_03620	829608	829799	-	hypothetical protein
long-mer1065	CP009885	829865	829886	TGATGTGCGGTGAATGGCTGTG	XFHB_03625	XFHB_03625	829823	830014	-	hypothetical protein
long-mer1066	CP009885	829898	829971	GGCTGGGAATCCGAAGCGCCGACGTGTGTCAAAGTTGGCCTTGGTGGTACTTGGGAACAGGCCGGTGTACGTGT	XFHB_03625	XFHB_03625	829823	830014	-	hypothetical protein
long-mer1067	CP009885	830174	830214	GGGGCCAGCCATGACTGAGAAACAGATTGCGGATGAACAGG	XFHB_03630	XFHB_03630	830011	830289	-	hypothetical protein
long-mer1068	CP009885	830255	830297	GCAGCTTCCCCCAGCACCCATACCCCAGCCACCACCGTCAGAA	XFHB_03630	XFHB_03630	830011	830289	-	hypothetical protein
long-mer1069	CP009885	830319	830344	CACAGCAGCGCCAGAAGCACGTACTA	XFHB_03635	XFHB_03635	830314	830796	+	hypothetical protein
long-mer1070	CP009885	830619	830661	GTCGGTATTGACGTTGGAGGAACTTGATAGCCAGATGCGGAAA	XFHB_03635	XFHB_03635	830314	830796	+	hypothetical protein
long-mer1071	CP009885	830821	830849	CGGATCGCTATAACTGCTATATCCAATGC	NA
long-mer1072	CP009885	830861	831112	CACCTGCCTTTGGCGTAGCAGCTGCGTCAGTGCGCATCTGCCCACGGACAGCACGGACGTAGAGCCAGCTAAGGCGGTCTGTTGTGCTTTTATTGCCATTACCGAACTCAAAAGCCCATGTTTTGTTTTCCGGTTCTTGTTCGCATGGGGTGCAGGTCCAGAACCACCTTTCATTAGCAGGCCAACAGGTATCTATGATGCCAATAGACAGCCCCTCTTTAAGCGTAGGGGGCCGCCAATCTGTGTGCCCAC	XFHB_03640	XFHB_03640	830856	831326	-	hypothetical protein
long-mer1073	CP009885	831121	831272	AACTCGCGGCAAACCTTTTCCACTGTTGATCTTCTAAGCAGGTTCCCGAATCCTTCGGCGTGGTGGTAGCCATCAATGACGTGTGCTGTCCACTCAAGCTCCGTATGCGCATCACGGGTGATGATATGGTCGCCGTATTTGTCGTAGATTTT	XFHB_03640	XFHB_03640	830856	831326	-	hypothetical protein
long-mer1074	CP009885	831274	831351	GTGAACCTAGCGCCCCCTGTGTTCGGGGCGTTTTCGAGGGTCGCGGTGCTCATGCGACCACCTCTTTACTAGCGTCCT	XFHB_03640	XFHB_03640	830856	831326	-	hypothetical protein
long-mer1074	CP009885	831274	831351	GTGAACCTAGCGCCCCCTGTGTTCGGGGCGTTTTCGAGGGTCGCGGTGCTCATGCGACCACCTCTTTACTAGCGTCCT	XFHB_03645	XFHB_03645	831323	831748	-	hypothetical protein
long-mer1075	CP009885	831356	831382	CCCTTTTTTTGCAGCTTCAGCCCTAGC	XFHB_03645	XFHB_03645	831323	831748	-	hypothetical protein
long-mer1076	CP009885	831424	831466	TGTTTACTGTGTATACAGTACCTACGTGCCAATACAACGGGTG	XFHB_03645	XFHB_03645	831323	831748	-	hypothetical protein
long-mer1077	CP009885	831490	831535	CCCGCCCCCCACCGAAACTAAATCCTATTTCGCTGTCTGGCCTGCC	XFHB_03645	XFHB_03645	831323	831748	-	hypothetical protein
long-mer1078	CP009885	831558	831631	GGGCTAAAACGTTTGTCTTTAGACGAAAGGATTTCTAAAGTATCTTCGAGCCTCTTTGCTTCCTTGATATGGAA	XFHB_03645	XFHB_03645	831323	831748	-	hypothetical protein
long-mer1079	CP009885	831725	831767	TGTTTTTTCGTTGGTGTTAGTCATGGTGCTCATGCGGCCACCC	XFHB_03650	XFHB_03650	831754	832314	-	hypothetical protein
long-mer1079	CP009885	831725	831767	TGTTTTTTCGTTGGTGTTAGTCATGGTGCTCATGCGGCCACCC	XFHB_03645	XFHB_03645	831323	831748	-	hypothetical protein
long-mer1080	CP009885	831953	832028	GCGAGCTGCGCCGCAGATCGACTACGCACCGCCTCAAGGGCAGCTTTCGCTTGCTGATACAGTGGATGCGTTGTGG	XFHB_03650	XFHB_03650	831754	832314	-	hypothetical protein
long-mer1081	CP009885	832117	832148	GCGTGTGTAACGCGTGGCGATGACCCTAATTG	XFHB_03650	XFHB_03650	831754	832314	-	hypothetical protein
long-mer1082	CP009885	832204	832249	CCCGCCTTTCGCATCCCGAATACCATTCCAATAAAACAACGGCGCT	XFHB_03650	XFHB_03650	831754	832314	-	hypothetical protein
long-mer1083	CP009885	832290	832332	CTTGCTCGCTAATACTCAATGGCATTTCGATATCTCCTTGCCC	XFHB_03650	XFHB_03650	831754	832314	-	hypothetical protein
long-mer1084	CP009885	832366	832411	AGTTATAATAGTGCCGCTTATCATCAATGTCAATAGCGGCACTAAT	NA
long-mer1085	CP009885	832469	832602	AATGCTTTTTCAGTAAAGCATCAAAGTGAACTCGCCGTATTTTAGTGAGCAACCAAAATCTAAAGAGATTACTTAGCTGCTTGCGGCGGCGGCTGCAATGCTTGAGCAGGAAGTTGGATGATGATGGGGGCGGA	XFHB_03655	XFHB_03655	832537	832881	-	hypothetical protein
long-mer1086	CP009885	832783	832825	ACCTGCCGACTTGTTTAAGTCGGCCCGCAAACTTTCAACATCG	XFHB_03655	XFHB_03655	832537	832881	-	hypothetical protein
long-mer1087	CP009885	833172	833214	TCGCTATGGATACGGGCCATCCGTGCCGTTCCAGCCACCAGGT	XFHB_03660	XFHB_03660	832919	833437	-	hypothetical protein
long-mer1088	CP009885	833301	833343	GAAGCGCCCAATAGACTGATAGAAGAACTCAGCGTGTTACAGC	XFHB_03660	XFHB_03660	832919	833437	-	hypothetical protein
long-mer1089	CP009885	833411	833492	TCGCTTGGTATGCAATTCAGTATCCATAACAATAGCTTAGCACTATCGTGCTGGAGAAGGTGGCGGTGGAGGTGGCTGCAAT	XFHB_03660	XFHB_03660	832919	833437	-	hypothetical protein
long-mer1090	CP009885	833524	833545	GGCCAATAATCTTAATTGGGTA	NA
long-mer1091	CP009885	833662	833693	CAGCGGCTGCGCCTGGGGTGACAATCACATAG	NA
long-mer1092	CP009885	833972	834029	TTCTGGAAGGTCCGTTCTAATCACTTCCGGGGCGATGTTAAGTGCCTTGGAGAAGAGA	NA
long-mer1093	CP009885	834041	834104	ATAGTTCAGAGGAATTCTCTGCGTAAGGTACTGGCTGACTAACCCTTGGGTGCCGCCAAGGATG	NA
long-mer1094	CP009885	834199	834275	GCTTGGCTTTTCTAGTCCTAGATGTATTCATATTAAAAACGCTAATTGTTTCTGCACTCATCACCAATTAGCGCCAC	NA
long-mer1095	CP009885	834287	834329	TTGATAAGTGGCGCTATTGTTCGCTGATGGACATCATCAAAAC	XFHB_03675	XFHB_03675	834313	834561	+	hypothetical protein
long-mer1096	CP009885	834366	834411	AGCGCGCCTGCTTACTGAGGGTGGTTGCCCGACTACGCAAGCGCTC	XFHB_03675	XFHB_03675	834313	834561	+	hypothetical protein
long-mer1097	CP009885	834509	834565	TCTTCGGCGCTTCCCCCACAGACCACCTGCCGGAGGTGTCCGATGCGGCGTGATGGC	XFHB_03675	XFHB_03675	834313	834561	+	hypothetical protein
long-mer1098	CP009885	834595	834616	TTCTATGGACGAACTCCGCGTT	NA
long-mer1099	CP009885	834668	834710	GACGATCCCTTACTTAAAGAGAGTCTTTTGGCGCAGTCCAGCC	NA
long-mer1100	CP009885	834883	834925	GATGCCGAGCACGATTTGATTCATGCGTTGGCTCAATACAACG	XFHB_03685	XFHB_03685	834829	835017	+	hypothetical protein
long-mer1101	CP009885	834936	834961	GGCGGCGTTAGTTCGTGCACTAGCGT	XFHB_03685	XFHB_03685	834829	835017	+	hypothetical protein
long-mer1102	CP009885	834964	835006	TCGGTAGCCACTGCTGCGATAGAGAATGATAAGCGGCAAGCAG	XFHB_03685	XFHB_03685	834829	835017	+	hypothetical protein
long-mer1103	CP009885	836103	836145	CCCACATTCACCGCTGCGGTAACGTCGCTGGTAAGGAGCTTAA	NA
long-mer1104	CP009885	836311	836362	GAACGTCTCCCTGTGGTCATCTCATAAATCGGGAGACGTTTTATGACGCAGT	NA
long-mer1105	CP009885	836424	836589	TCACTTGACGGCTGCCGATCTGGCCCGAGCTTTAGGCTACAAAGACACTAGCGCTGTCTTGCGCATCTACTCACGCCATACCGACGAGTTCACCTACCAAATGACCTTGGTGGTCAATTTGACCGTCAAGGGGTTTGGGAGCGGAAACTCTGAAAAACCTGTCCGA	NA
long-mer1106	CP009885	836593	836635	TTCAGCCCCCGCGGCTGCCACATGGTGGCGATGTTCGCCCGTA	NA
long-mer1107	CP009885	836673	836707	TGTGTTGGAATTCATGCCCTCGATCCGCAAGACGG	NA
long-mer1108	CP009885	836997	837030	TCTTACTAGCGACGAAGTAGCAGATTGGGTCAGA	NA
long-mer1109	CP009885	837091	837163	AGTAAAGCGTTCTCAGAAAAATCCATCGGTCCGCACATGGAACAGGCCGCCAAAAAGGTCAGGGGGGTTACCT	NA
long-mer1110	CP009885	837231	837273	CTCGAATCACTAAACCACCCCAGCAGTTAAAAAAGGGCGGGCT	NA
long-mer1111	CP009885	837276	837304	GGGGGTGGCCTCAACTCGCCCTGAATAAA	NA
long-mer1112	CP009885	837342	837375	AAAACACCCCGTAAATACCCTTGCCAAAACATGG	XFHB_03710	XFHB_03710	837316	839850	+	DNA primase
long-mer1113	CP009885	837530	837572	TTAAAGCCGCTGCGCTGGATATTGAGTTCCAGAAAGGAAAAGC	XFHB_03710	XFHB_03710	837316	839850	+	DNA primase
long-mer1114	CP009885	837606	837648	GCATCACTGGATGCTCGTTGAAATCGATAACTTCGAGCCACTG	XFHB_03710	XFHB_03710	837316	839850	+	DNA primase
long-mer1115	CP009885	837845	837875	GGGCCGCTGTCTGCGCTCCAGCCCTGGACGC	XFHB_03710	XFHB_03710	837316	839850	+	DNA primase
long-mer1116	CP009885	838131	838161	CGGTAAGGCCGGTGAACTCTTCATCGAATGC	XFHB_03710	XFHB_03710	837316	839850	+	DNA primase
long-mer1117	CP009885	838200	838221	CGCCACGGTGTACTACCCCGCG	XFHB_03710	XFHB_03710	837316	839850	+	DNA primase
long-mer1118	CP009885	838629	838692	CGCAAAGATCGCCGCTGCGCTAGATGCATGGGGCAAGAAGTCAGAAATGCGCAGCACTGTTGAG	XFHB_03710	XFHB_03710	837316	839850	+	DNA primase
long-mer1119	CP009885	838752	838803	CCCCTGGCTATTGAACTGTGCTAATGGCACTGTGGACCTGCGCACGGGGACG	XFHB_03710	XFHB_03710	837316	839850	+	DNA primase
long-mer1120	CP009885	838953	838995	ACGCTGGTTCGGCTACTGCGCGACCGGCTCGGTGCGTGAGCAT	XFHB_03710	XFHB_03710	837316	839850	+	DNA primase
long-mer1121	CP009885	839010	839079	GTACGGGATGGGCCGTAACGGTAAAAGCACGTTGCTGGACCTAATCTCAGGGATTCTTGGCGCTTACGCA	XFHB_03710	XFHB_03710	837316	839850	+	DNA primase
long-mer1122	CP009885	839175	839211	TGAAACCAGCGAAGGTGGCGTCTTGCGTGAAGGCTTC	XFHB_03710	XFHB_03710	837316	839850	+	DNA primase
long-mer1123	CP009885	839864	840057	CCCCTCTGCACCTCGCTAACACCTATTTGCGGGGGTGCAGAGGGCTCTGGCGTGCGTGTCTGGCGGGGGTCACTGCGCTAAACTTAAGCGTTTCTACGTTTTCAGCTTTTCACAGTGTCGGGTATGTCTGGCTGAAAACGGCATTTATTACCAGACAAAGCGTTTTTGACGGGTTCGGCAACCTCCTCATCTGT	NA
long-mer1124	CP009885	840130	840261	ATATAGAGAGAAATAGGAAAATAGGTTGATTAAGCAGACATACCTGACACACGTAGTCACGCCCGTACATCTAGCCACTGCCCCTCCGACGGAAGAAACCGCCTCCGTCTTGCTTAACAAGCTGACCCCCGC	NA
long-mer1125	CP009885	840327	840379	TGAAAATAACTTTTAAATCAATAACTTGAGATTTTTATGGGCGAATTGACTGG	NA
long-mer1126	CP009885	840394	840438	TAGCCCAGCTTGTTCGGCTGGTGCTCGGACGCGGCTCGAAGGACC	NA
long-mer1127	CP009885	840452	840509	GGACCGCATTGCCCCGCCCGCCCGTACATCTAGCCGTTGCCACACAGACGGAAGCAAG	NA
long-mer1128	CP009885	840568	840589	TTTTTTTGTGATGGGTGAGTGG	NA
long-mer1129	CP009885	840638	840724	CTGGCGCGTTTGTCCTTGGGTTGGAAGCCCTGCGTTGCGAGATGGGGGGATGCGGTAGGGGTTGGGGTGAGGCCCACCGTCGCTACC	XFHB_03715	XFHB_03715	840593	841210	+	hypothetical protein
long-mer1130	CP009885	841257	841281	TGGAGTGTTGACGATTGGCTATGGC	XFHB_03720	XFHB_03720	841177	841665	+	peptidase
long-mer1131	CP009885	841369	841423	TTTGAACCGGCGGTGCGGCGCGATGTGCGTGTGTCACTGAAGCAACAGCAGTTTG	XFHB_03720	XFHB_03720	841177	841665	+	peptidase
long-mer1132	CP009885	841435	841485	TCGCTGAGCTTCAACATAGGTGCGGGGGCATTTCACCGCTCGACGCTGTTA	XFHB_03720	XFHB_03720	841177	841665	+	peptidase
long-mer1133	CP009885	841512	841554	TGGTGCGGCGGAGCAATTTCACGTGTGGAAGTTTTCAAGCGGT	XFHB_03720	XFHB_03720	841177	841665	+	peptidase
long-mer1134	CP009885	841658	841683	AGGCCTAAGGTGATTGATCCCTCAAC	XFHB_03720	XFHB_03720	841177	841665	+	peptidase
long-mer1135	CP009885	841702	841760	AGAAGCGTTTTACACGTGCCTGGCGATGGTGGCAGGGATACTCGGCTACTTAATGCGCA	XFHB_03725	XFHB_03725	841685	841996	+	hypothetical protein
long-mer1136	CP009885	841762	841804	GCTCGACAACGGCGAGAAACCCACGTGGGCGCGTGTGCTGATC	XFHB_03725	XFHB_03725	841685	841996	+	hypothetical protein
long-mer1137	CP009885	841897	841957	GGTGTTTGGTTGGCTTGGAGCGTCTGCCAGTTTGGACCTGATTCAAAGCTTCATAGTCCCC	XFHB_03725	XFHB_03725	841685	841996	+	hypothetical protein
long-mer1138	CP009885	842302	842344	GTGCATTGCGGCAGCGCATCATACATTTGGAGCAACACAGCGA	XFHB_03730	XFHB_03730	841986	842447	+	hypothetical protein
long-mer1139	CP009885	842532	842574	CCAGACGTTGGGATGGCGTTTCGCCTATGAACAGTGTGCGGCA	XFHB_03735	XFHB_03735	842449	842673	+	hypothetical protein
long-mer1140	CP009885	842791	842820	CGGGGTTTGCATTGTGCGTGGCATTTTGAT	XFHB_03740	XFHB_03740	842804	843385	+	DNA-packaging protein
long-mer1141	CP009885	842996	843028	ACGGCTGTAGTGGCCCGCTGGCTACGTGACAAA	XFHB_03740	XFHB_03740	842804	843385	+	DNA-packaging protein
long-mer1142	CP009885	843788	843812	CCTGATTGCAAAACCGCGTGGTCGC	XFHB_03745	XFHB_03745	843378	845330	+	terminase
long-mer1143	CP009885	843884	843947	AAAGACCATGCGCGGGCGCTCGGCTCCGCTGATTGTGTGCGATGAAATCGACGGCTACGAACGC	XFHB_03745	XFHB_03745	843378	845330	+	terminase
long-mer1144	CP009885	843983	844022	GCGCGCCGCGACCTTTGGGGACGAACGGTTTCTTCTGGAG	XFHB_03745	XFHB_03745	843378	845330	+	terminase
long-mer1145	CP009885	844058	844100	TGATGACGCCTACCGGGCCGGTGACCAGAGGCGATTTTATGTA	XFHB_03745	XFHB_03745	843378	845330	+	terminase
long-mer1146	CP009885	844523	844544	CATGGGCGGTGTCTTTCTCACG	XFHB_03745	XFHB_03745	843378	845330	+	terminase
long-mer1147	CP009885	844608	844650	GAATCCTGGTCCATTCATACCACCGTTCTCTACGGCGATCCCC	XFHB_03745	XFHB_03745	843378	845330	+	terminase
long-mer1148	CP009885	844724	844856	ATCCATCCAGGCCGCCTGCTTGGATACTGGAGGCACCTCCGGCTACACCCAAGCCGCTTACGAATACCTGCGCACCAGGACAGGCAGGCGCTTATTTGGCATTAAAGGTGTCGGCGGCTGGGGCCGTCCCATC	XFHB_03745	XFHB_03745	843378	845330	+	terminase
long-mer1149	CP009885	844881	844923	TCCGGACGCAACGCACCCAGAGTCAACCTCTTTACCGTTGGCG	XFHB_03745	XFHB_03745	843378	845330	+	terminase
long-mer1150	CP009885	844949	844979	GCGCCGCCTCGCCATCACCCACCCAGGCCCA	XFHB_03745	XFHB_03745	843378	845330	+	terminase
long-mer1151	CP009885	845003	845033	CCGTTCCCCTGACTGGTTTGCACAACTGACG	XFHB_03745	XFHB_03745	843378	845330	+	terminase
long-mer1152	CP009885	845064	845123	GGCCAGCCCATACGCCAATGGGTCAAACCCGACAAAACGCCCAACGAAGCATTGGATTGC	XFHB_03745	XFHB_03745	843378	845330	+	terminase
long-mer1153	CP009885	845132	845229	CGCCTACGCCGCCCTCAAAATTATCAACCCGCATTTACCCCATGACGCCAAGCGTATTAAAGATGCCGCCGCCTTATTACCCAAGGAAAAACCGCCAC	XFHB_03745	XFHB_03745	843378	845330	+	terminase
long-mer1154	CP009885	845269	845311	TCCGCCCCCAACGCCCCCGGCCCCCCTTAAAAAGCCGGAGAAC	XFHB_03745	XFHB_03745	843378	845330	+	terminase
long-mer1155	CP009885	845338	845420	CATTCCGGCACACCTGCCCAATATTCCCTGCCAAGATCAATGCGGGATGCTCATTACAGATAGCCTTTGCACTCAAAGACTAC	XFHB_03750	XFHB_03750	845334	845885	+	hypothetical protein
long-mer1156	CP009885	845495	845642	CACCACCCACCGCTTCGACATTCCCGCTACCGACACCGCACAGTGGATCCCCGGCGATTACGTCTACCAACTACGTGCAGCACACAGCCCCCATACCATCGAACTAAAACGTGGGAAACTCCGTGTCGAACCGGACTTTGCATCGCTG	XFHB_03750	XFHB_03750	845334	845885	+	hypothetical protein
long-mer1157	CP009885	845753	845795	CGAACTGTGGCGCACCCCCATTGCCGAATTACTGAAACTGCGC	XFHB_03750	XFHB_03750	845334	845885	+	hypothetical protein
long-mer1158	CP009885	845826	845868	ACACCCACCGATACCCCCCGCAGCTGGGGGAACGTCGTTCCTG	XFHB_03750	XFHB_03750	845334	845885	+	hypothetical protein
long-mer1159	CP009885	845962	846085	CCACACCCCGCGGCGCTGGTACCAGAGCCTGCTGCCCTTAGGCGGCATGTTCAAAGCCGGACAGGTGGATGCCAATGACCTGTGGAGCAGCATCCCTGTTTCACCGGACGAATACATCACCCAA	XFHB_03755	XFHB_03755	845882	847483	+	portal protein
long-mer1160	CP009885	846157	846202	CCTATGCCGCCGTAACATTGTCGGCCCTCGCGGCATCGTCATGCAG	XFHB_03755	XFHB_03755	845882	847483	+	portal protein
long-mer1161	CP009885	846508	846554	CGAATTTAACCGATTCGGAAAGCCAGTGGCCTATCACTTCAGCTCCA	XFHB_03755	XFHB_03755	845882	847483	+	portal protein
long-mer1162	CP009885	846592	846631	ACGAGGCTACGTCCGCGTGCCTGCCGACGAAGTGATCCAC	XFHB_03755	XFHB_03755	845882	847483	+	portal protein
long-mer1163	CP009885	846751	846850	CGCGAGCAAAATGGGCTTTGTTGGATACCGAGAAGATTATGGACCGCCACGAGCCGACGAACATGAAAACGTGGCCCAGACGATCCAGATGAACGCCGGA	XFHB_03755	XFHB_03755	845882	847483	+	portal protein
long-mer1164	CP009885	846869	846921	CTCCCCCAAGGCGCAGAATTTAAAGACTGGACCCCCCAATACCCCTCAGGGGA	XFHB_03755	XFHB_03755	845882	847483	+	portal protein
long-mer1165	CP009885	846937	846979	CAAAGCCGCCAAACAAAGCTTAGCCGCGGGCATGGATGTCTCC	XFHB_03755	XFHB_03755	845882	847483	+	portal protein
long-mer1166	CP009885	846982	847012	CCACGCCCTCTCCGGCGATCTAGCGGACGTC	XFHB_03755	XFHB_03755	845882	847483	+	portal protein
long-mer1167	CP009885	847060	847102	GAAAGAAGACCAGCAATTTTTCATTGAATCCCTCCACACCCCT	XFHB_03755	XFHB_03755	845882	847483	+	portal protein
long-mer1168	CP009885	847430	847472	GCCAACGCCACACCGACCGAGGAGGAACCCACCCCCCATGAAC	XFHB_03760	XFHB_03760	847467	849347	+	peptidase U35
long-mer1168	CP009885	847430	847472	GCCAACGCCACACCGACCGAGGAGGAACCCACCCCCCATGAAC	XFHB_03755	XFHB_03755	845882	847483	+	portal protein
long-mer1169	CP009885	847533	847575	GTCCTGTCGATAGACGCACCCACCCGAACCCTTGAACTTGCAT	XFHB_03760	XFHB_03760	847467	849347	+	peptidase U35
long-mer1170	CP009885	847578	847608	AGCAGCGAAGCAGCAGAAGTAAAGACATGGT	XFHB_03760	XFHB_03760	847467	849347	+	peptidase U35
long-mer1171	CP009885	847682	847724	CCTGGACCACAACCCGCGCGAGCAGATTGGCGTTGTCGAATCG	XFHB_03760	XFHB_03760	847467	849347	+	peptidase U35
long-mer1172	CP009885	848383	848425	ATGCCAGCCAGACCGACCGCACCGCGGCGGCCTTCGAGATTGC	XFHB_03760	XFHB_03760	847467	849347	+	peptidase U35
long-mer1173	CP009885	848943	848981	TTTGCACAAAAAGGGCAGCCCACATTTGCTGAACTTGTC	XFHB_03760	XFHB_03760	847467	849347	+	peptidase U35
long-mer1174	CP009885	849347	849391	ACCCTTAAGGAACACACCATGCCAACGACGACAAACACCCTCAAA	XFHB_03765	XFHB_03765	849365	849625	+	hypothetical protein
long-mer1175	CP009885	849571	849659	GTTGACCCGTACAGAAACCAACGAGAAGCCATCCCAACGCGGCGGTCGCCGTTGATGAGTCATCCCTCCTGGGACGATCTAGACGCCTT	XFHB_03765	XFHB_03765	849365	849625	+	hypothetical protein
long-mer1175	CP009885	849571	849659	GTTGACCCGTACAGAAACCAACGAGAAGCCATCCCAACGCGGCGGTCGCCGTTGATGAGTCATCCCTCCTGGGACGATCTAGACGCCTT	XFHB_03770	XFHB_03770	849625	849948	+	hypothetical protein
long-mer1176	CP009885	849690	849732	CCAGTTGCACTCGGAGAAAACAGGGCGCGTCCATGAATGCACC	XFHB_03770	XFHB_03770	849625	849948	+	hypothetical protein
long-mer1177	CP009885	849825	849875	TATGGACTTCAAAAAACATGATTACGCCCGCATTGAAGGCCGCCACTACCG	XFHB_03770	XFHB_03770	849625	849948	+	hypothetical protein
long-mer1178	CP009885	849929	849971	CCCCGATGGTGCCCCCATGATCGGCGTCCACATCCACACCCAT	XFHB_03770	XFHB_03770	849625	849948	+	hypothetical protein
long-mer1178	CP009885	849929	849971	CCCCGATGGTGCCCCCATGATCGGCGTCCACATCCACACCCAT	XFHB_03775	XFHB_03775	849945	850466	+	hypothetical protein
long-mer1179	CP009885	850022	850063	GCAGGCCCTACGTTCGGCCAGAATCAAAATGGCGGCGTGGCT	XFHB_03775	XFHB_03775	849945	850466	+	hypothetical protein
long-mer1180	CP009885	850070	850112	CCGCTCCGTGCGTGGACTGAGTGATGCATTGCAACTCCAACAA	XFHB_03775	XFHB_03775	849945	850466	+	hypothetical protein
long-mer1181	CP009885	850381	850419	GCCTTCTTGACACAGCCTCCTGTGAAGCACGCTTTTACA	XFHB_03775	XFHB_03775	849945	850466	+	hypothetical protein
long-mer1182	CP009885	850552	850600	TGAAGACCACCAATTGCCCATACCCGCTTGTTTACTGACCCTGAGCGAG	XFHB_03780	XFHB_03780	850442	850984	+	hypothetical protein
long-mer1183	CP009885	850627	850672	AGGCACCGGACAATTCCCCGCACTTCTGCGTTTTCAGGCACGGCTT	XFHB_03780	XFHB_03780	850442	850984	+	hypothetical protein
long-mer1184	CP009885	850721	850782	GCCGCCGCCCTGGGCACCTGGTTGTACCAACGCCGCTGGCATGGCGTACCGACCGATCCGTG	XFHB_03780	XFHB_03780	850442	850984	+	hypothetical protein
long-mer1185	CP009885	850802	850846	CCAGACGAATTTAACGCCGAACTGGATCAATACGTCGTCTGGACC	XFHB_03780	XFHB_03780	850442	850984	+	hypothetical protein
long-mer1186	CP009885	851460	851499	GGGCACCATTCACGCACACGGCGACATCACCGCCGCAGGC	XFHB_03785	XFHB_03785	850981	851568	+	baseplate assembly protein
long-mer1187	CP009885	851544	851586	ACCCACCACCCCAGCGCAGGGATAGGCGGTTACACATGAAGGC	XFHB_03785	XFHB_03785	850981	851568	+	baseplate assembly protein
long-mer1187	CP009885	851544	851586	ACCCACCACCCCAGCGCAGGGATAGGCGGTTACACATGAAGGC	XFHB_03790	XFHB_03790	851573	851848	-	XRE family transcriptional regulator
long-mer1188	CP009885	851609	851651	CTGACTGGCAACCCACAGGTCGTACTTGAACTGCATGGCTACC	XFHB_03790	XFHB_03790	851573	851848	-	XRE family transcriptional regulator
long-mer1189	CP009885	852125	852177	GGAAACTTTTGATCACAAAGCGGACTGTATATCGTAAATGATCGGTATACAAA	XFHB_03795	XFHB_03795	851859	852140	-	peptidase
long-mer1190	CP009885	852262	852323	CATAGTGCTGTTCCAAATTCAACCAGCTTTGCGGATCGGTGCCGAAGTAGCGCGCCAGACGC	XFHB_03800	XFHB_03800	852197	852490	-	DNA-binding protein
long-mer1191	CP009885	852401	852458	AGCCAGCGCATTGCTGGACAGGCCTAGAGGGACCATAAACTCCTCCCGGAGAATTTCG	XFHB_03800	XFHB_03800	852197	852490	-	DNA-binding protein
long-mer1192	CP009885	852479	852808	TGTCTTAGACATACTCATCTCCTAGTGATAATCAACAATTTCAACTTGATAGACATCGCCATTTCTCCAAATGAAACAGATGCGGTATTGATTATTGATACGGATGCTGTGCTGCCCCTGCCGATCTCCTTTTAAGTTTTCAAGCCTATTCCCAGGTGGCGCACTGAGAAAGCTCAATGTTGCTGCCACATGCAATTGAATCAGTTTCCGGCGTGCAACTGCTTCTATGTGGATAAAGCGACGAACCCTTGAGCCGTTGAACAAACATTCCGTGTCTGGGTCCGCAAAGGTTCTAATCATCCCTTATTGTATATCGGTAACCGATAAAAG	XFHB_03800	XFHB_03800	852197	852490	-	DNA-binding protein
long-mer1193	CP009885	853722	853755	CAACGGACAGCCTTCACAAGATGTGCTTGACGCC	XFHB_03810	XFHB_03810	853207	854100	+	baseplate assembly protein
long-mer1194	CP009885	853830	853872	TGACTACCAAGTCCACGCACGCTTGCACACCTACGCCGGACCG	XFHB_03810	XFHB_03810	853207	854100	+	baseplate assembly protein
long-mer1195	CP009885	853908	853983	CATCACCGCCTACACCACAGAGGCATTCCGCTTAGGGCGAGATATTGCCCTGAGCGGCCTGTATGCCGGACTGCAT	XFHB_03810	XFHB_03810	853207	854100	+	baseplate assembly protein
long-mer1196	CP009885	853989	854016	AGGCATCCAACGCGTAGAACTGCTCACA	XFHB_03810	XFHB_03810	853207	854100	+	baseplate assembly protein
long-mer1197	CP009885	854083	854106	GGAGGTGTGGATGAATGACCCCCT	XFHB_03810	XFHB_03810	853207	854100	+	baseplate assembly protein
long-mer1197	CP009885	854083	854106	GGAGGTGTGGATGAATGACCCCCT	XFHB_03815	XFHB_03815	854093	854650	+	tail protein
long-mer1198	CP009885	854395	854437	CATCACCGAGTGGTGGCAACACAACCCACCCGCTGCGCCGCAC	XFHB_03815	XFHB_03815	854093	854650	+	tail protein
long-mer1199	CP009885	854459	854506	TTATCGGGGCAGGGCGGTAGCCAGACCACTGCCGAATTTGTTGCAGAT	XFHB_03815	XFHB_03815	854093	854650	+	tail protein
long-mer1200	CP009885	854658	854700	ATGACCCCACTCCAGATCACCCTCACCCCACAGGGCCGCGCCG	XFHB_03820	XFHB_03820	854658	856250	+	hypothetical protein
long-mer1201	CP009885	854777	854819	CCCCGCCGCAGCAACGATGCCGGATGAATCCAAACGCCTGACC	XFHB_03820	XFHB_03820	854658	856250	+	hypothetical protein
long-mer1202	CP009885	855008	855055	TCGGTTTGTGGATACCAATGCAACTCATCTTTCCTTCGGTGACACCTC	XFHB_03820	XFHB_03820	854658	856250	+	hypothetical protein
long-mer1203	CP009885	855435	855477	CTGGCCTCACAACTAGATACTTTGGTGAAAAAAACGGGGAGCC	XFHB_03820	XFHB_03820	854658	856250	+	hypothetical protein
long-mer1204	CP009885	855818	855860	GAGACGCAGCGACAGCGGCGGTAGCGGCAGTACCAATGAAGCG	XFHB_03820	XFHB_03820	854658	856250	+	hypothetical protein
long-mer1205	CP009885	855941	855974	CTCCCGAAAACTCAAAGACATCGAAGGCCCCCTG	XFHB_03820	XFHB_03820	854658	856250	+	hypothetical protein
long-mer1206	CP009885	856091	856130	AATGCCGGAAACGGTCAATCCTGAAGGTGTTCACTTCCAG	XFHB_03820	XFHB_03820	854658	856250	+	hypothetical protein
long-mer1207	CP009885	856213	856255	ACGCACTGACCGGCGCGCCACACCACGCGGAAAAATAGCCACA	XFHB_03820	XFHB_03820	854658	856250	+	hypothetical protein
long-mer1208	CP009885	856446	856467	CCTCAACACCCCCGTGCTGATT	XFHB_03825	XFHB_03825	856315	857493	+	tail protein
long-mer1209	CP009885	856874	856935	GTGTGTTCCTGGTCGATCCGCGGATCACCACACTGGGTACCGATGGCACCACCACCACCGCC	XFHB_03825	XFHB_03825	856315	857493	+	tail protein
long-mer1210	CP009885	857163	857205	CGATCCCAAGTGGACCTACCTGTGCGTGGTCCGCATCGCCGAT	XFHB_03825	XFHB_03825	856315	857493	+	tail protein
long-mer1211	CP009885	857457	857481	TCGACTCACCAGTGATTATCTTGTG	XFHB_03825	XFHB_03825	856315	857493	+	tail protein
long-mer1212	CP009885	857855	857881	ATCCACCCTAAAACTGGCGTTAGCACT	XFHB_03830	XFHB_03830	857493	858002	+	major tail tube protein
long-mer1213	CP009885	857963	858046	TGATCTGCTCGCCCCCGCTCGTAACGCACTAGGACTCTAACCATGACCGGACCGACCACTGAAAAACCGTACCTCCGCGAAGCA	XFHB_03830	XFHB_03830	857493	858002	+	major tail tube protein
long-mer1213	CP009885	857963	858046	TGATCTGCTCGCCCCCGCTCGTAACGCACTAGGACTCTAACCATGACCGGACCGACCACTGAAAAACCGTACCTCCGCGAAGCA	XFHB_03835	XFHB_03835	858005	858292	+	hypothetical protein
long-mer1214	CP009885	858166	858208	CAACGAAGGCGAACGCGAATTACGCATCTTCTCCAACCTTCTG	XFHB_03835	XFHB_03835	858005	858292	+	hypothetical protein
long-mer1215	CP009885	858609	858634	ATGGACTGCGCACCCGGTATGACGCA	XFHB_03840	XFHB_03840	858419	860638	+	phage tail protein
long-mer1216	CP009885	858694	858736	GGCCCTTGAAGGACACCGCGCTCACCTTTCGCAGACGCGCGGA	XFHB_03840	XFHB_03840	858419	860638	+	phage tail protein
long-mer1217	CP009885	859750	859792	CGACCTGTTAGCGTCCTCGGCGCCGGTCATTGAGCGATTTGCA	XFHB_03840	XFHB_03840	858419	860638	+	phage tail protein
long-mer1218	CP009885	859840	859871	CGCCCTGGCCCTGGCCGGTTTTAGAGTCGCCG	XFHB_03840	XFHB_03840	858419	860638	+	phage tail protein
long-mer1219	CP009885	859879	859926	CCTGCGCTTTGCCTTTGCCGCGCTTCACTACCCCCTGTTGCTCGGACT	XFHB_03840	XFHB_03840	858419	860638	+	phage tail protein
long-mer1220	CP009885	859937	859979	GCCTCATGGCGGGCGGTGGGCGCCTTGGCGTCTATGGCCCAAG	XFHB_03840	XFHB_03840	858419	860638	+	phage tail protein
long-mer1221	CP009885	859991	860071	GCGCTGGCCGTGGGGCGTGTGCTAGGTCGCGTCGTCCCCGTGGCATGCATGGTGGCTGGTCGTGCCGCACTGTGGTTGGGT	XFHB_03840	XFHB_03840	858419	860638	+	phage tail protein
long-mer1222	CP009885	860077	860114	CTTACTCATGAATCCGGTGGGGTTGGCCGTCACCGCGA	XFHB_03840	XFHB_03840	858419	860638	+	phage tail protein
long-mer1223	CP009885	860197	860254	GATCTTCAGTGGTGCCTGGGGTGTGATTACAGGCCTCTTCACCGGCAACTTCGACCGT	XFHB_03840	XFHB_03840	858419	860638	+	phage tail protein
long-mer1224	CP009885	860299	860323	CGCTACAGCCTTCTTCGACAAGCTC	XFHB_03840	XFHB_03840	858419	860638	+	phage tail protein
long-mer1225	CP009885	860440	860508	AGCAACGGTGCGTATGCCGCCGTTGGCGCAACAGCATAGGACAAATAGCGCTGATTACCGTAGCTACGC	XFHB_03840	XFHB_03840	858419	860638	+	phage tail protein
long-mer1226	CP009885	860608	860650	CCTGTACGACGATGCCAGAGGTCAAGAATGATCCGTCACACCC	XFHB_03845	XFHB_03845	860635	861117	+	tail protein
long-mer1226	CP009885	860608	860650	CCTGTACGACGATGCCAGAGGTCAAGAATGATCCGTCACACCC	XFHB_03840	XFHB_03840	858419	860638	+	phage tail protein
long-mer1227	CP009885	860657	860699	ACACTGTCGCCGCACCCCTTCGAAACGCATTCCAAACCAACAC	XFHB_03845	XFHB_03845	860635	861117	+	tail protein
long-mer1228	CP009885	861048	861075	ACGGCGCATTGAATTTACACTCGCCTTA	XFHB_03845	XFHB_03845	860635	861117	+	tail protein
long-mer1229	CP009885	861110	861152	CCCCATGAGCCTGCACATCTACCGCACACGCCACGGTGACACC	XFHB_03845	XFHB_03845	860635	861117	+	tail protein
long-mer1229	CP009885	861110	861152	CCCCATGAGCCTGCACATCTACCGCACACGCCACGGTGACACC	XFHB_03850	XFHB_03850	861114	861332	+	tail protein
long-mer1230	CP009885	861191	861247	TGCCGCCATCATCTCGGCGATCTATGAAGCAAACCGCGGCTTAGCCGCCTGGGGTCC	XFHB_03850	XFHB_03850	861114	861332	+	tail protein
long-mer1231	CP009885	861424	861466	AAGTCATGCTGATACCTTGGACGTGGTCCTGGCTGATCATCTG	XFHB_03855	XFHB_03855	861323	862405	+	phage tail protein
long-mer1232	CP009885	861551	861616	GTTTTCGTGTGTAGCGAAATCGCATTGTCCGGATGGCCCGCCACAATGACCCTGCGTGCCCACGCT	XFHB_03855	XFHB_03855	861323	862405	+	phage tail protein
long-mer1233	CP009885	861733	861775	CATGACCTCCGCGATCTCCCCATCGCTCACAGACGTCGCGTTA	XFHB_03855	XFHB_03855	861323	862405	+	phage tail protein
long-mer1234	CP009885	861802	861844	AGATATCAACGTCCTGCTACGACTAGCACAGCGTTACGATGCG	XFHB_03855	XFHB_03855	861323	862405	+	phage tail protein
long-mer1235	CP009885	861858	861936	CCGGAGGGCGACTGATTTTTGTCAAACGCGGTGAGTCTAAAAGCGTCACAGGCATTGCTATGCCGCGCATCACCTTGAC	XFHB_03855	XFHB_03855	861323	862405	+	phage tail protein
long-mer1236	CP009885	862001	862043	GCCTTCTACCGTCTGGCACGCTGCGCTGAACTGCATCAAGTCA	XFHB_03855	XFHB_03855	861323	862405	+	phage tail protein
long-mer1237	CP009885	862273	862387	AGACAAAAACGGCTACCGATGCAGCGTCGAAGCCGAGCGGCCCAACAACCATCCTGAGGTTGCTGCCGCCATCAACACGCAAGTACGCGATCAAGTCCTACGCCCCTCCAGCACC	XFHB_03855	XFHB_03855	861323	862405	+	phage tail protein
long-mer1238	CP009885	862392	862501	ACCCAAAAACATAGGGACCTACTATCAGTTCCACACTCTCTGATACGTCAATGCGGCATTCCCTGATACCGCCACCCCCACCGCGTCCAGCATCTTAACCCTGCCGGACG	XFHB_03855	XFHB_03855	861323	862405	+	phage tail protein
long-mer1239	CP009885	862538	862714	GGGCAGCGCCTCTACCGGCACTTTGATTTAACCGCTAAAAATCGTTTCCGTATACTATTTAAAAAAATCAATAAAATCAAATAGTTAATCTAGTTAATGTAATTCACGTTATGGAAACGTATTTGGCGTAAATTATTGATCCAATTACGTTTATGCAATGCTTTCAATACATCATGT	XFHB_03860	XFHB_03860	862701	863042	-	cytochrome C oxidase
long-mer1240	CP009885	863587	863629	TGTCTCCAGTGTCGTGATGTGTGTGATCGCTGTTATGCATATC	XFHB_03865	XFHB_03865	863042	863650	-	cytochrome o ubiquinol oxidase subunit III
long-mer1241	CP009885	864223	864265	GCCCATGAAGCCGAGTGCATATAGCGGCATAAATGCGACGAAG	XFHB_03870	XFHB_03870	863656	865653	-	cytochrome o ubiquinol oxidase subunit I
long-mer1242	CP009885	870967	871009	GGTGATTGGCCGCATGTGCCCCTGGGAGATGAATGAGGACACG	XFHB_03890	XFHB_03890	870503	871336	+	methyltransferase
long-mer1243	CP009885	872209	872255	TGTTTGTTACTTTGGATCGCTTGGTAGTGCCGCAAGCGCCAGGCTCG	NA
long-mer1244	CP009885	872597	872639	TCGCTCCAGTTTGAGGGTGTCCTTGACTTTGGTGCCGACACTG	NA
long-mer1245	CP009885	872762	872792	GTTGTCGGCTGGGGGGGGGGGCCTTCACGGT	NA
long-mer1246	CP009885	873088	873130	GTTTTTCATGCGGCCATCGGTCAGGCGTTTTTGATAAGGCACT	XFHB_03900	XFHB_03900	873022	873513	-	lactoylglutathione lyase
long-mer1247	CP009885	874518	874560	GCAGGCGCAATTGGCCTAGGAGCATGTCGACATTGACATCGGC	XFHB_03910	XFHB_03910	874087	874839	-	hypothetical protein
long-mer1248	CP009885	874562	874613	TGTACCGTGATTGTGTCGGGGTTCATCAGGTGTCCGACGCTGTCCTCAGGAT	XFHB_03910	XFHB_03910	874087	874839	-	hypothetical protein
long-mer1249	CP009885	874747	874774	GATCTCGTCCATGTCCATTGTCGCAAGC	XFHB_03910	XFHB_03910	874087	874839	-	hypothetical protein
long-mer1250	CP009885	876224	876266	CAACGATCAGTGGCAGGTGCAGGCTATGCGCCAGGATGGCGCT	XFHB_03915	XFHB_03915	875103	876830	-	phosphoenolpyruvate-protein phosphotransferase
long-mer1251	CP009885	878917	878959	CACTGGCAAAGTAATTAATGGGACATCCAAGTCTAGTACGTGG	XFHB_03935	XFHB_03935	878785	879735	-	serine kinase
long-mer1252	CP009885	880001	880043	TCATTCTAGGTGATCGCGTACTTCCTTGGCGTGGTGGTCGCAT	XFHB_03940	XFHB_03940	880001	880318	-	ribosome hibernation promoting factor HPF
long-mer1253	CP009885	881494	881536	TCCCGGTGGTCAGACGTTCAGTAGGGTTGTTGTCGTCATTTTC	XFHB_03945	XFHB_03945	880409	881791	-	RNA polymerase sigma54 factor
long-mer1254	CP009885	883569	883611	GCCACGCTGACCAGCCGCTGATAATCGCAGCGAGCAATAGCAT	XFHB_03960	XFHB_03960	883069	883638	-	hypothetical protein
long-mer1255	CP009885	885899	885941	CGCTGAAGTTGCACTTCCTGGAGGGTGTGCGATTGGTTCACGT	XFHB_03980	XFHB_03980	885561	886838	+	UDP-N-acetylglucosamine1-carboxyvinyltransferase
long-mer1256	CP009885	886166	886208	AGCCGAGTGTTTGATCGCTCTTGGTGCGCGTGTTGAGGGTGCT	XFHB_03980	XFHB_03980	885561	886838	+	UDP-N-acetylglucosamine1-carboxyvinyltransferase
long-mer1257	CP009885	886239	886281	GAAAGGTTAAAGGGCGGGCAGCATGCCGTGTTACCTGACCGCA	XFHB_03980	XFHB_03980	885561	886838	+	UDP-N-acetylglucosamine1-carboxyvinyltransferase
long-mer1258	CP009885	887489	887523	AGGGCGTGGATGCGGTGCTGGTAAGACTCAGAAAA	XFHB_03995	XFHB_03995	887516	887845	-	hypothetical protein
long-mer1259	CP009885	889082	889123	CGAAACAGAATTTCTGACCGCCGCCCGATTGTGGGCCGCTGG	NA
long-mer1260	CP009885	889244	889268	CTAGCAGAAAAAAGAAAAAGAGCTT	NA
long-mer1261	CP009885	889361	889412	TTTATTACAACGGGCGTACTGCTGAAGGACGCCGCATTGACATTCCGCTGGC	XFHB_04010	XFHB_04010	889365	889604	-	hypothetical protein
long-mer1262	CP009885	889475	889590	ATGATCGCATTGCTTTAGGAATATGGATTGTTTTCTTGGTGTATTTGCTTTTTTGCTGATCGCCTGCAGTTTGTAAAACGAGGGTGATTGTCAGTGCCTTGGCGGTGGCGTGATAC	XFHB_04010	XFHB_04010	889365	889604	-	hypothetical protein
long-mer1263	CP009885	890355	890397	CACTTTGGGCCGGATGCCGGTTGAGATGAACGGCATGGCCACA	NA
long-mer1264	CP009885	892746	892788	GCTTCATGGCGGTATTCGCCGCTGATGGGGTCTGGGCGGTAAC	XFHB_04020	XFHB_04020	891623	893572	-	hypothetical protein
long-mer1265	CP009885	892896	892938	GGTTGCTCTTTGTCATCGATGCTCCAAGTAGCATTGAATATTT	XFHB_04020	XFHB_04020	891623	893572	-	hypothetical protein
long-mer1266	CP009885	894986	895030	GGGAATGGGTTTGTCGGCCGCTAAGGATGGCCGTGCCTGTTCTAA	XFHB_04030	XFHB_04030	894689	895663	-	recombinase XerD
long-mer1267	CP009885	895502	895571	GCCTTCCAGGTCGCGTCGGTAACTGTTGATGGTCTGCCGTGATAGTCCATGTTTGATCCAGAGTGCATCA	XFHB_04030	XFHB_04030	894689	895663	-	recombinase XerD
long-mer1268	CP009885	895586	895640	GGTTGTTGCATCTTCGGGTAACAGGTGAGGCTGCTGTTTGGCCAGTTGGCGGCGT	XFHB_04030	XFHB_04030	894689	895663	-	recombinase XerD
long-mer1269	CP009885	895670	895693	AGCGTGGCGGGGCGGTACATTGTT	NA
long-mer1270	CP009885	897466	897508	GAGGGTGGGGTGATGCCGGTGCTGCCAGGGTATTTGGCACAGG	XFHB_04040	XFHB_04040	896872	898107	+	acetylornithine aminotransferase
long-mer1271	CP009885	899769	899798	ATGTCTCTGGAAGGATTGATGCCGGTGATC	NA
long-mer1272	CP009885	899807	899884	TTCTATAGGGGTGTCGCATGGATGTTTATCTGTGTGTGAGCATGGTGCCGATTTCAAGGAGTGACTCAGTAGCCAATG	NA
long-mer1273	CP009885	900598	900668	GCTGTGCTGTGCGTTTGGTGGTATGACGACAGTTTTAATGGATGGTCTGGGGGTCAAACAAACAAGAAGTT	NA
long-mer1274	CP009885	900840	900933	GTTGCGCTATGTTTGCAGGGTCACCGTTTTGGCATGTCACTTACCATTATGTAGTGATCAGGGGAGCCAAGTTTTGGTCTCTGTCCCCAGAGTC	NA
long-mer1275	CP009885	900984	901026	GATGGGTGAACATGTAATTTTTATTTTTATAAATCAATTACTT	NA
long-mer1276	CP009885	901046	901073	ACTTCGCAATAAGTAAAGTTATTAATGA	NA
long-mer1277	CP009885	901104	901146	CGGATTGCGGAGCGTAAATTGAGGTTTTGTGTGAATCATTTTT	NA
long-mer1278	CP009885	901155	901196	TTCGGACCTTTTACTCAAAGCTCGGACCTTTTACTCAAAGCG	NA
long-mer1279	CP009885	901300	901385	AGGAATTAACTAAAGAGTTGGATTGCTGCTTGTTCGGGAGGCTTGTGATGGCACCTTTAATTGAGGTGGTTTATAGAATCCGCATC	NA
long-mer1280	CP009885	901407	901443	AGGCATTGACGGTAACTAAGGGAATTATTTTTATTTA	NA
long-mer1281	CP009885	902003	902057	TTCTCACAGGGAATCGCCCATGCCAGCGCCCGTTATTGTAATTAAGCAAGAAAAC	XFHB_04060	XFHB_04060	901554	902489	-	peptidase
long-mer1282	CP009885	902216	902244	CAGTAGCCGCTGGCGTACTGACGTGTTTA	XFHB_04060	XFHB_04060	901554	902489	-	peptidase
long-mer1283	CP009885	902501	902543	AGATCAATGGAAATAACAGAGACCGATAAATCGCTAGCCAAGC	NA
long-mer1284	CP009885	902804	902888	GCGTACCGCGAGTTGAGCGGCTATCATGGTCCGCGTCCGGGATGGTTAATATGCTAGATGGCAGCAGGTAGGAAATATTAGGGAA	NA
long-mer1285	CP009885	903239	903281	AGGGCCTGTATTCCGGAGTGTTTATGTCTCTGTTTGGACGTTT	XFHB_04065	XFHB_04065	903262	903909	+	dihydroneopterin aldolase
long-mer1286	CP009885	903934	903976	GCTCGTGTCATGATCACCGGCCTGCTGGCTGTGGTCGGCTCCG	NA
long-mer1287	CP009885	904108	904150	CTGCCATTCCAGCGCCTAGCGTGCCGCCCAGCCCCTCCACGGC	XFHB_04070	XFHB_04070	904017	904799	+	thiol:disulfide interchange protein
long-mer1288	CP009885	906352	906394	CTAACGGTGCGTCTGTGGTGGTGATCACTGCGCCACCTAGGCA	XFHB_04085	XFHB_04085	906302	907441	-	tRNA 2-thiouridylase
long-mer1289	CP009885	911731	911773	TCCAAGTGCCACGCCATAAATGCCACCAACGAGCATGGTGCCG	XFHB_04110	XFHB_04110	911467	912198	-	leucyl/phenylalanyl-tRNA--protein transferase
long-mer1290	CP009885	919233	919275	TTTTCGCAATCGTGCCGGGGAATACAGCGTGGATTGGTATCGC	XFHB_04130	XFHB_04130	917545	919455	+	transglutaminase
long-mer1291	CP009885	922444	922486	CTGCTGATATGGTTGGATAAATGGGGATCGGCGGGTTGGTCTT	XFHB_04145	XFHB_04145	922276	922707	+	camphor resistance protein CrcB
long-mer1292	CP009885	923504	923546	CGTGAGGCGTTGTATCTTTTCACGCCCGATATTGTGCTTTCCG	XFHB_04150	XFHB_04150	923360	924856	+	histidine kinase
long-mer1293	CP009885	923854	923896	TTTGCAGCCCTTGCTCATTGTACCGGACCTGCTGGCGGGACGG	XFHB_04150	XFHB_04150	923360	924856	+	histidine kinase
long-mer1294	CP009885	925623	925665	TGCTAATGGGGTGCGTGCCAGTAGCGCCTGCTTCGCTGCTTCC	XFHB_04160	XFHB_04160	925512	926249	-	pteridine reductase
long-mer1295	CP009885	927465	927507	GTGAGGTAGAGTTCGATGATGGGTTCTTGACGGGAGACCTGAC	XFHB_04165	XFHB_04165	926336	927520	+	hypothetical protein
long-mer1296	CP009885	927601	927643	AGCGTGTTGCCACAGAAGGATATGCCACAGGTGCCTGCTGGAG	XFHB_04170	XFHB_04170	927508	927924	+	antibiotic resistance protein VanZ
long-mer1297	CP009885	927846	927888	GGGCATGTTGATGCGTCTAACACCCTTGGATGGCGTGCTGGTG	XFHB_04170	XFHB_04170	927508	927924	+	antibiotic resistance protein VanZ
long-mer1298	CP009885	928216	928258	ACAGCATGTCTGTTCCTGCTGTCGCAGCGTGACTGATCGCATC	XFHB_04175	XFHB_04175	927944	928948	-	glucokinase
long-mer1299	CP009885	928350	928392	GGCACATGTGTGCGGTTGTTCTGCATGTGTCGTACCAGTTGCA	XFHB_04175	XFHB_04175	927944	928948	-	glucokinase
long-mer1300	CP009885	929290	929332	TGAATGAACTGCTGCTTGATAATGCTGCTCCCACTCTGTTTTA	NA
long-mer1301	CP009885	929510	929552	GTATGCGCGTGATGGCACTGCAATCACACTGACAGAGACTTAA	XFHB_04180	XFHB_04180	929367	929552	+	hypothetical protein
long-mer1302	CP009885	930615	930657	GGCGCTGACGCATGGGTATGTCTCGGTGGCTTTTGTTGCTGCA	XFHB_04185	XFHB_04185	929644	930933	+	major facilitator transporter
long-mer1303	CP009885	932777	932810	TTCGGGGTTCCCGGTGCTGGTATTTGCTCAGTCG	XFHB_04195	XFHB_04195	932004	933044	+	iron dicitrate transport regulator FecR
long-mer1304	CP009885	932985	933059	TGCCGAGGGTATAACCCTGATTTGCCGCCACATTTGAAAAAAGTCACGGAAACAGTGTGATGGGTGCTTGTTCTG	XFHB_04200	XFHB_04200	933044	934201	+	N-acetylglucosamine 6-phosphate deacetylase
long-mer1304	CP009885	932985	933059	TGCCGAGGGTATAACCCTGATTTGCCGCCACATTTGAAAAAAGTCACGGAAACAGTGTGATGGGTGCTTGTTCTG	XFHB_04195	XFHB_04195	932004	933044	+	iron dicitrate transport regulator FecR
long-mer1305	CP009885	933516	933558	TGCATGAGCTGATGCGGTGCAGGGCATTGGATAACGGGGTGAC	XFHB_04200	XFHB_04200	933044	934201	+	N-acetylglucosamine 6-phosphate deacetylase
long-mer1306	CP009885	933603	933645	GTGTTTTTGTCGAGCGTGGTGTGATCGTCTTTGCCGGGCATAC	XFHB_04200	XFHB_04200	933044	934201	+	N-acetylglucosamine 6-phosphate deacetylase
long-mer1307	CP009885	933785	933827	TGCGGGATCATCGTTGATGGCATACACGTACATCCGGCGAGTC	XFHB_04200	XFHB_04200	933044	934201	+	N-acetylglucosamine 6-phosphate deacetylase
long-mer1308	CP009885	933850	933892	GCCGCGCGGTAAGGTGCTGCTAGTGACCGATGCGATGCCACCA	XFHB_04200	XFHB_04200	933044	934201	+	N-acetylglucosamine 6-phosphate deacetylase
long-mer1309	CP009885	934087	934129	CATTGGGTTAGGGGATCGTCTAGGGAGGATTGCGCCTGGTTAT	XFHB_04200	XFHB_04200	933044	934201	+	N-acetylglucosamine 6-phosphate deacetylase
long-mer1310	CP009885	934408	934432	GAGTGAGCGGTTGAGTCAATTTAAT	NA
long-mer1311	CP009885	934450	934492	TGCGCAGGTAGGTTCTTAAGTGTTGTAAAGGGTGTCAGCATTG	NA
long-mer1312	CP009885	934712	934754	TATCGTTGTTGAACATGTGGAAGGGCTGACAGTTTTAAGTAGC	NA
long-mer1313	CP009885	934828	934851	GTGACCCCTCTGTGGCCTCGTGGC	NA
long-mer1314	CP009885	939546	939588	GCGCGTTCTTTTTCTAGTGTTTTTGTGTGTCCTGTGTGGGCGA	XFHB_04225	XFHB_04225	939370	939627	+	hypothetical protein
long-mer1315	CP009885	939637	939679	TGCTGTGAATCATGCGTATCAACGTGTGGTGTGATCGACAGCG	NA
long-mer1316	CP009885	940782	940824	TTGGCGGCAGATGTCGTGTATTGGGTTAACGGTGCCGAGGACG	XFHB_04235	XFHB_04235	940128	941369	-	cysteine sulfinate desulfinase
long-mer1317	CP009885	941195	941256	TGTGGCGGCGGTAGAAGGTGTTGGTGGCAGTGATCACTGCTTGGGGTTTTTGTGCGGTGTTT	XFHB_04235	XFHB_04235	940128	941369	-	cysteine sulfinate desulfinase
long-mer1318	CP009885	941323	941403	AGGCGTTCCCAATCGGGGGATATGGGCAGGAGTCCGGAGGTGTTCATACGGTCCATGTGGTGTTCAGTGCGTGATTCAGTG	XFHB_04240	XFHB_04240	941366	942634	-	ABC transporter permease
long-mer1318	CP009885	941323	941403	AGGCGTTCCCAATCGGGGGATATGGGCAGGAGTCCGGAGGTGTTCATACGGTCCATGTGGTGTTCAGTGCGTGATTCAGTG	XFHB_04235	XFHB_04235	940128	941369	-	cysteine sulfinate desulfinase
long-mer1319	CP009885	941446	941488	GTGGTTCGTGGCAGAACGCTGTGCTGAGGAGCTGTTGTGCGGT	XFHB_04240	XFHB_04240	941366	942634	-	ABC transporter permease
long-mer1320	CP009885	941503	941545	CGCGGGTGCGTAGGTAGAACATGGCGTGTGGGTCGAGTTGGCC	XFHB_04240	XFHB_04240	941366	942634	-	ABC transporter permease
long-mer1321	CP009885	941787	941829	GTGTCTAGATGGCGTGTGAGGCGGCCTAACAGGATACCGTTGG	XFHB_04240	XFHB_04240	941366	942634	-	ABC transporter permease
long-mer1322	CP009885	942269	942311	ATGTTTGAAGTGGGGGGGAGTACGGTGTAGTCCTTTGTCTTGT	XFHB_04240	XFHB_04240	941366	942634	-	ABC transporter permease
long-mer1323	CP009885	948606	948648	CGCAGGGGTATGCCGCCAAGGCGCGTGTGGCTGCGGCCGGTGG	XFHB_04265	XFHB_04265	946943	949096	+	peptidase
long-mer1324	CP009885	950293	950335	ATCTGTGCATACGACGTGGCTTCTTGGCTGCGTCGGCATCCCA	XFHB_04275	XFHB_04275	950272	950943	+	hypothetical protein
long-mer1325	CP009885	950366	950408	TGACGTTGGTGGTGCCTCGTGGAAATGCCTCTACGGCCTCGTT	XFHB_04275	XFHB_04275	950272	950943	+	hypothetical protein
long-mer1326	CP009885	951395	951437	CTTGCGCTTGAGTGAGTTGTGTGGGTTGCGTTGGGGGGGGGTG	XFHB_04280	XFHB_04280	950967	951851	+	recombinase XerC
long-mer1327	CP009885	951960	951996	TTCAATGCGCGTATGACTGGGATATGTGTGATACAAC	NA
long-mer1328	CP009885	954875	954917	CGGCGGTGGTCATTTTTCCGGTTGTATTGAGCGTTTCTGGCGC	XFHB_04295	XFHB_04295	954648	956003	-	hypothetical protein
long-mer1329	CP009885	955541	955583	TGATCGCTTTTTCGATGTCGGTATCGTTCAGTCCGTTGTCACG	XFHB_04295	XFHB_04295	954648	956003	-	hypothetical protein
long-mer1330	CP009885	957263	957304	GTTTTATTTGTTGTGAATGCGTCGGTGTTGTTCATGTGTCTT	XFHB_04305	XFHB_04305	957296	959251	+	aminopeptidase
long-mer1331	CP009885	962108	962143	AATGCTTCGTTTAGTTTTTTTTCCAAATTTTTCATA	NA
long-mer1332	CP009885	963314	963336	GCCCTTAAAGGGTTTTTAAATTT	NA
long-mer1333	CP009885	966315	966355	ACGTACGTTGTTAGTGATTGAGACTGCTAACGTACGTTGTT	NA
long-mer1334	CP009885	967892	967934	GCCGTGGTCTTGGGCTAATGCACGCTTGGTGTACTGGCAGCAG	XFHB_04335	XFHB_04335	966411	968462	+	TonB-dependent receptor
long-mer1335	CP009885	973253	973295	TCCAATTCTCTGAGTTGCTACTTCTGATGGATTCATCCTCTTT	XFHB_04355	XFHB_04355	973279	974193	+	sulfate adenylyltransferase
long-mer1336	CP009885	973434	973515	GTTTTCGCCGGCACCACCACCAATTCCGCTGCTGCATGTCGATACACGTTGGAAGTTTCGTGAGATGATCACCTTTCGTGAT	XFHB_04355	XFHB_04355	973279	974193	+	sulfate adenylyltransferase
long-mer1337	CP009885	975344	975386	GGGCGCGCGGATGGTCGCTGCTAGCGTCAGTGACATCAAGCAC	XFHB_04360	XFHB_04360	974193	976175	+	adenylyltransferase
long-mer1338	CP009885	979079	979159	GTTGCAGGGGACCGCTGAGCAACAGGCATTCCGCCGTGGTGAACTGGACATGTTATTGGGGTTGGCTGAGCGCGGCACCGC	NA
long-mer1339	CP009885	979172	979220	CATCCAGCGTGAAGCGTTGGCTCGCTATAATCGCAGATCTGTTGGGCGC	NA
long-mer1340	CP009885	979244	979310	ACGATGGAGCCATCCACGGGTCATGCATCAATATGATTGGAACCGGAGATGATGAAACAACTAGTTC	XFHB_04385	XFHB_04385	979295	979894	+	nucleoside-triphosphate diphosphatase
long-mer1341	CP009885	979341	979383	AATTACGCGCCATGCTTGCCGAAGTGGCATTGCAGATCACCGC	XFHB_04385	XFHB_04385	979295	979894	+	nucleoside-triphosphate diphosphatase
long-mer1342	CP009885	979913	979948	GCGGCGTTATTAGCAGATCACCCCTTCATTGCATAC	NA
long-mer1343	CP009885	980043	980119	GAACATGATTAAACCTTTAGCGCGCTTTTTTGGGGTGTTTGTTTCGTTTCCTTATTGCCATCCTATTGTTGCCCATG	XFHB_04390	XFHB_04390	980111	981268	+	coproporphyrinogen III oxidase
long-mer1344	CP009885	980227	980276	TGCTTATGTCAACGCATTACTACGTGACTTGGAGTACGACTTACCTTTGG	XFHB_04390	XFHB_04390	980111	981268	+	coproporphyrinogen III oxidase
long-mer1345	CP009885	980356	980398	TTTGCAGATCGCTGCGGCGCGACTGCGTCTTGCTCCGGATGCT	XFHB_04390	XFHB_04390	980111	981268	+	coproporphyrinogen III oxidase
long-mer1346	CP009885	980753	980795	CCCGATGACGATGCCGCGTGGCAGATGCAGGAGCATACCCAAC	XFHB_04390	XFHB_04390	980111	981268	+	coproporphyrinogen III oxidase
long-mer1347	CP009885	984260	984302	CAGACGAAGGAATCCGTTGCATAGACCAACGCATCAATGTTTT	XFHB_04405	XFHB_04405	984259	985200	-	proline iminopeptidase
long-mer1348	CP009885	985195	985235	ACGCATAGACGATACCTGGTTTAGGAAATAGTAAACAGCGA	XFHB_04405	XFHB_04405	984259	985200	-	proline iminopeptidase
long-mer1349	CP009885	986216	986278	GAGCGCTTGGAAGCTCTCCGTGGCTGCCGCTGCCATGGGGACGTCCCCATGGGTGAACAGCCA	XFHB_04410	XFHB_04410	985550	986377	-	SAM-dependent methyltransferase
long-mer1350	CP009885	986305	986425	ACAGCAAGGCTTCTGCATCGATTCGCTCAATGCGTTTAGTGGCGGCGGCAAGCAAAGCGATCGATGATGGCATTGAAAGGCTGGATTGTGGAGCAAAGCGGGGGTGCTGATTATCCGCCCT	XFHB_04410	XFHB_04410	985550	986377	-	SAM-dependent methyltransferase
long-mer1351	CP009885	986573	986639	CGAACGTTGTTTACGTGGAGTTATCTACGTGCTGAGTTTGAATCCCTTCACCTATCAGGAAGAAAAA	NA
long-mer1352	CP009885	986722	986764	TCCGCCCGCATACTTTATTAGGTAAGGTAGATGGTATGTATGA	NA
long-mer1353	CP009885	986852	986942	GTCGATCATTAAACGGTGGCATCCAGCAGACTTGCTTATCTTTAGTAACCTGCGTTGTATGCATGGGCGTGGCGAGATACAAGGGCAACGC	NA
long-mer1354	CP009885	986996	987026	ATTGAGTCAACCCTTATTATTCCAAGGTGAT	NA
long-mer1355	CP009885	987070	987112	TACGGCCGCGCTTGGGTGGGGTGCCGGATATATCCTGAAATTA	XFHB_04420	XFHB_04420	987029	987940	+	transporter
long-mer1356	CP009885	987173	987200	TCCATACTGCAATCTCCTGCGGATTGGA	XFHB_04420	XFHB_04420	987029	987940	+	transporter
long-mer1357	CP009885	987253	987295	TCTTGCATACGGTCTGGCGCGGATGATATGGAGCGATGGAAGA	XFHB_04420	XFHB_04420	987029	987940	+	transporter
long-mer1358	CP009885	987328	987396	AAATACAGGATATTTTGCATTGCCACTTGCATTTGCACTATTTAATGAGCAGCAAATTGCTATTGCCGT	XFHB_04420	XFHB_04420	987029	987940	+	transporter
long-mer1359	CP009885	987433	987507	TGTTGGATATTTTATTGCCGCAAAGGGCGCATTCAAAACGACAGAAAGTGTGCGGAAAATAGTTCGGCTCCCAAT	XFHB_04420	XFHB_04420	987029	987940	+	transporter
long-mer1360	CP009885	987793	987820	AACACCGATGGCTGCTAATACCGTTGTG	XFHB_04420	XFHB_04420	987029	987940	+	transporter
long-mer1361	CP009885	987842	987898	TATCCTGAGAAGGTTGCTTTTGCTGTCATGGTCAGTACGTTTCTAGCTGTTGTGACA	XFHB_04420	XFHB_04420	987029	987940	+	transporter
long-mer1362	CP009885	988007	988079	GGAGGGCATCCAGCTTTGCCGTCCTGGGATTTTTGTATATCACGCGTGCTAATGATGTGTACAAGAAGCTTTC	NA
long-mer1363	CP009885	988167	988188	CATTGAGCTGCTGGATTCACGC	NA
long-mer1364	CP009885	988324	988418	ATATTGATTTTCATCAATATTTAAATGATGTAAATCACAATATTGATTGTGGTGATATTAGGTGATACCAATCGCAATATCTAAAAAAATAATTT	NA
long-mer1365	CP009885	988456	988498	AATACTTGGCAGTCTAAATGGTTCAGGGTTTTAGGTGCCTTCT	NA
long-mer1366	CP009885	988678	988747	CTCTCTTTGGGTTCGTGGAGTCTGGCCTCGCATATGATTAATGATGGACGTTGCAGTGATGTTGTTTTAC	XFHB_04425	XFHB_04425	988642	991635	+	membrane protein
long-mer1367	CP009885	988831	988873	AGTCCTGCGATGGTCACGGCGCGTAAGGTCATGGTGGCTCATG	XFHB_04425	XFHB_04425	988642	991635	+	membrane protein
long-mer1368	CP009885	989412	989454	TATCGCTAACGCTGTTGGTGCTAGTGCGTTAGGTTTTGATAGC	XFHB_04425	XFHB_04425	988642	991635	+	membrane protein
long-mer1369	CP009885	989753	989795	CGCAGTTGGATGGTGTGACGGTATCGGTGAATGATGTGGCGGC	XFHB_04425	XFHB_04425	988642	991635	+	membrane protein
long-mer1370	CP009885	990283	990325	ACGGCATCGGTGAATGATGTGACGGCATCGGTGAAAAAGATTG	XFHB_04425	XFHB_04425	988642	991635	+	membrane protein
long-mer1371	CP009885	990700	990742	AACGGCCGTGGTGGTCCGGCGGCACGCCGTATTGTTAATGTCA	XFHB_04425	XFHB_04425	988642	991635	+	membrane protein
long-mer1372	CP009885	991059	991097	CAAGGTTGTTTCCGGTGCGGCTGTGTCTGATTCGAGTGT	XFHB_04425	XFHB_04425	988642	991635	+	membrane protein
long-mer1373	CP009885	991618	991660	GCGGGTTTCGGCTGGTAATGTATATGCGCGGGCAGCCGTTGTG	XFHB_04425	XFHB_04425	988642	991635	+	membrane protein
long-mer1374	CP009885	992127	992169	GGTGCGTGAATTGCCGGATACACCGCCAGAATTCTCGGCGGAG	XFHB_04430	XFHB_04430	991927	993627	+	general secretion pathway protein GspE
long-mer1375	CP009885	995328	995386	ACGTTGAACGATTTAGTGAATTCGCCTGGTGGCGTGATTAATTGGCTTGGTCCCTATGC	XFHB_04440	XFHB_04440	995097	995531	+	general secretion pathway protein GspG
long-mer1376	CP009885	998610	998650	TCGCATCCGTGTGGCTGAGGAGCTGCGCTTGCAAGTGCAGG	XFHB_04465	XFHB_04465	997903	999033	+	general secretion pathway protein GspL
long-mer1377	CP009885	999097	999139	GGTTTATCCTTGGTTTACTCGACCGATGTTGAGCGTACAGCAA	XFHB_04470	XFHB_04470	999014	999646	+	general secretion pathway protein GspM
long-mer1378	CP009885	999574	999608	GGCTGGCTTTTTACGCCCCGGGGGTGATCATGTGT	XFHB_04470	XFHB_04470	999014	999646	+	general secretion pathway protein GspM
long-mer1379	CP009885	1002864	1002906	GGTATGGCTTGGCGGCAATATTATGTTATGAAATTGTCTTTTT	NA
long-mer1380	CP009885	1002974	1003016	ACATATCAAAGAATATTGATTTATATCGCTAGTATCACGATTA	NA
long-mer1381	CP009885	1003136	1003178	CCCTTTGGGTAAACTCATAGGATGTTGGCGTATTATGTCATTT	NA
long-mer1382	CP009885	1003369	1003411	CTAATACGTGGGTGCTGATGCGGCTACTACAAATTTTCTTCTT	NA
long-mer1383	CP009885	1003565	1003786	GGATCATGGTATTTATAGCTCGATATAGTACTAAAGCGCATGGGAAGGAACCGCTGCGTACTATTTTATTTACGGCGCTTGCGGTATCACTGCCATATGCTCAAAAAGCTAATGCGCAGGTTTATATTAATGATGGTGTTGATGGGCAATGTCAGAGGATCGTTGATTTTGGAGGATCGACGATTGAGTCGAAAACTTCAGCCCTATGCAATGAAGATCCGT	XFHB_04485	XFHB_04485	1003570	1007739	+	hypothetical protein
long-mer1384	CP009885	1003807	1003888	CGTTTCTTCGGTCCCTCTGGAGCGTCTGCTGATCAGGGGAACGCATCAAGAAATCTTGCGTTGGGCGGGTCTTTGTATGTCA	XFHB_04485	XFHB_04485	1003570	1007739	+	hypothetical protein
long-mer1385	CP009885	1003938	1003980	CCGTATGGGCAGTGTGATAACAATGAACACTGTGGCGGGAACC	XFHB_04485	XFHB_04485	1003570	1007739	+	hypothetical protein
long-mer1386	CP009885	1003988	1004030	TTGCGATTGGTTCGGCGCAGAATAGTGCGGCTGATGCACTGAA	XFHB_04485	XFHB_04485	1003570	1007739	+	hypothetical protein
long-mer1387	CP009885	1004070	1004094	TGCGATTGGTGCGAAGGCGTCTGCC	XFHB_04485	XFHB_04485	1003570	1007739	+	hypothetical protein
long-mer1388	CP009885	1004205	1004333	TGGGGGAGCGCTGGTTACGGTTCCAGATGGAGCTGTGGCATTGGGGTTGAGCTCGGTTGCCTCTACTGGCAAGGGTATCTCAGGGTACGACCCAAAAACAAAAACGGCTTCGACGGACGCTTCAGCGGC	XFHB_04485	XFHB_04485	1003570	1007739	+	hypothetical protein
long-mer1389	CP009885	1004360	1004434	GCATCGGTGATGTATCTAGTAGCAATCTTAAGACGCGCCAGCTTTCAGGTCTGTCGGCAGGCACATCAAATACCG	XFHB_04485	XFHB_04485	1003570	1007739	+	hypothetical protein
long-mer1390	CP009885	1004440	1004517	GTGAATGTTGCTCAGCTTAAGATCGTTGACGAGATTGCCAGTAAAGGCTGGAACCTCACGGCGTCCGGGGCCAACAGT	XFHB_04485	XFHB_04485	1003570	1007739	+	hypothetical protein
long-mer1391	CP009885	1004550	1004772	GAAAAACACCGACAAAAATCTAACGATTACAAAAGCCATTGGTAGTAATGATGTCGAATTCAATCTGAACAAATATGTCAAGGTTACAACACTGGCCGTTGGTAATGCTTTGCTGAATACCGATGGGATCGCGTTAGGCAGTGATGTCTCGTTGAGCACGAGCGGTCTGGAAATTGCCAATGGTCCTGCGGTGACTGCCTCTGGTATTGATGCAGGCAGCAAG	XFHB_04485	XFHB_04485	1003570	1007739	+	hypothetical protein
long-mer1392	CP009885	1004787	1004830	GGCGGCGGGTGCGGTGTCGGATGCGTCGACAGATGCGGTGAACG	XFHB_04485	XFHB_04485	1003570	1007739	+	hypothetical protein
long-mer1393	CP009885	1004853	1005040	AGTGCAAGCCAGTCAGCCGGTGACGTTTACTGGGAATGCAGGTGCGTTGAAACGCGGCCTGGGTCAGTCGGTCGTGATCAGTGGGGACAGCAGTACTGCGGGGACGTATTCAGGTGGCAATCTGAAGAGTGTGGTGGATGATGCAGCGGGAACGATCCATTTGCAGGTGGCGGATTCTCCGAAGTTTG	XFHB_04485	XFHB_04485	1003570	1007739	+	hypothetical protein
long-mer1394	CP009885	1005042	1005093	CAATGTGGTGATCAACAATGGTGGCAAGATCAGCGGGCTGACGGCAGGGACA	XFHB_04485	XFHB_04485	1003570	1007739	+	hypothetical protein
long-mer1395	CP009885	1005285	1005334	GTCCAAGGATTTCAAAGTGGAGGGGATGGCCTCGGGCACCACGGTGGTGA	XFHB_04485	XFHB_04485	1003570	1007739	+	hypothetical protein
long-mer1396	CP009885	1005347	1005417	TGAAGGTCGGTAGCGATGTTGTGTTGAGCAAGACGGGTTTGACGATTACAAATGGTCCTGCGGTGACTGCA	XFHB_04485	XFHB_04485	1003570	1007739	+	hypothetical protein
long-mer1397	CP009885	1005446	1005477	TTAGCCATGTTGCGGCGGGTGTGGTGTCGGAG	XFHB_04485	XFHB_04485	1003570	1007739	+	hypothetical protein
long-mer1398	CP009885	1005480	1005507	GTCGACAGATGCGGTGAACGGCTCGCAG	XFHB_04485	XFHB_04485	1003570	1007739	+	hypothetical protein
long-mer1399	CP009885	1005511	1005634	AATGCAGTGCAAGCGCAAGCCGCTCAACCGGTGACGTTTAGTGGAAATGAAGGCTCAGTGAAACGGAGCCTGGGTCAGGCAGTGGTGATCAGTGGGGACGGTGGTACTGCGGGGACGTATTCAG	XFHB_04485	XFHB_04485	1003570	1007739	+	hypothetical protein
long-mer1400	CP009885	1005651	1005693	TGTGGTGGATGAAGCAGCGGGTACGATCCATTTACAGCTGGCG	XFHB_04485	XFHB_04485	1003570	1007739	+	hypothetical protein
long-mer1401	CP009885	1005741	1005762	CAGCGGGCTGACGGCAGGGACA	XFHB_04485	XFHB_04485	1003570	1007739	+	hypothetical protein
long-mer1402	CP009885	1005966	1006008	TAAAGAGAACAGTGTGACTGTAGGTAACACTCAGGTGAACAGG	XFHB_04485	XFHB_04485	1003570	1007739	+	hypothetical protein
long-mer1403	CP009885	1006047	1006107	TAAGGAGTTAGTGATTACGAGTCATTCATCCACTTCATCTGTCAAGACTTTGGCAAATGGA	XFHB_04485	XFHB_04485	1003570	1007739	+	hypothetical protein
long-mer1404	CP009885	1006182	1006224	TGGGTTATCAATTGTCGGTGGTGCGTCGGTTACGTTGAGTGGT	XFHB_04485	XFHB_04485	1003570	1007739	+	hypothetical protein
long-mer1405	CP009885	1006269	1006311	GGAGGATACGGATGCGGTCAATTTTAGTCAGTTGAAGTCGGTC	XFHB_04485	XFHB_04485	1003570	1007739	+	hypothetical protein
long-mer1406	CP009885	1006396	1006422	AAGAATACGGATGGGAATCTGGCGATC	XFHB_04485	XFHB_04485	1003570	1007739	+	hypothetical protein
long-mer1407	CP009885	1006566	1006608	CATCGCTAATGGACCTTCGGTAACGGCTTCGGGGTTCAATGCG	XFHB_04485	XFHB_04485	1003570	1007739	+	hypothetical protein
long-mer1408	CP009885	1006788	1006848	TGTCGCGGCCGGTGTTGGTACCCGGGCATCTGGTGAAGGTGCGACAGCGGTGGGATCTGGT	XFHB_04485	XFHB_04485	1003570	1007739	+	hypothetical protein
long-mer1409	CP009885	1007097	1007139	CCAGCTTGATGCTGTGGCCCAAAAGTCAAATCTTCAAACGGAT	XFHB_04485	XFHB_04485	1003570	1007739	+	hypothetical protein
long-mer1410	CP009885	1007250	1007292	TGCTGCAGTTTCGGGTACAGACAGTGTTGCGTTGGGTAAGAAT	XFHB_04485	XFHB_04485	1003570	1007739	+	hypothetical protein
long-mer1411	CP009885	1007451	1007493	TCAAGGCTTGATCACTGCCAACCAGTACACGGATGGGATGGTA	XFHB_04485	XFHB_04485	1003570	1007739	+	hypothetical protein
long-mer1412	CP009885	1008985	1009027	CCACAAGTCGCGTGAGATGCTTGATTTACTCGAAAACATTGTG	XFHB_04495	XFHB_04495	1008896	1010491	+	alkyl hydroperoxide reductase
long-mer1413	CP009885	1009944	1009986	GCCCGTTGTTCAAGGGTAAGCATGTCGCGGTGATTGGCGGTGG	XFHB_04495	XFHB_04495	1008896	1010491	+	alkyl hydroperoxide reductase
long-mer1414	CP009885	1014532	1014573	CCTCAAACAACGTGAGGTGCTCAACTCATTCCATGAGCTATT	NA
long-mer1415	CP009885	1014922	1014964	ATTGACACTAATATTCCCTGATCCTTTACGTAGAAATATGCGG	XFHB_04520	XFHB_04520	1014622	1015014	-	30S ribosomal protein S9
long-mer1416	CP009885	1015370	1015412	GCCGAGGGTTTTGCCTTCGGCATCAACAAGATACCAGTCGCGC	XFHB_04525	XFHB_04525	1015019	1015447	-	50S ribosomal protein L13
long-mer1417	CP009885	1018368	1018410	TTCGAGCATCATCTGACCGTGAGGGTAATTCCGCGCATCGGTA	NA
long-mer1418	CP009885	1018718	1018743	ATTAGTCTCACTTTTGAAAAAATAGT	NA
long-mer1419	CP009885	1018749	1018791	AAATACCTCTCTCCAAGAAGCGGCTGCGTTTAGTCAATGATCG	XFHB_04545	XFHB_04545	1018785	1019060	+	hypothetical protein
long-mer1420	CP009885	1018840	1018873	GCACACGGTCGGTGTGCATCTTAATGTCAAGGAG	XFHB_04545	XFHB_04545	1018785	1019060	+	hypothetical protein
long-mer1421	CP009885	1018919	1018961	TGGTCAGGGTGGCGCTGCTGCTGCGTTCCTGGAAGGAGCTGGA	XFHB_04545	XFHB_04545	1018785	1019060	+	hypothetical protein
long-mer1422	CP009885	1019256	1019292	TGATGGGGCATTATCTTTTTTAAATTCGGATTGATCT	XFHB_04550	XFHB_04550	1019078	1019278	+	hypothetical protein
long-mer1423	CP009885	1019465	1019563	GTAGTGTTTATTGCCATTCTGCTCACGATAGCCAGGATTGCCGATGTTTCCAGACGCAGGCAGGAAAAAATCCATCCACCTGAGCACTAGTCTGTTGGC	NA
long-mer1424	CP009885	1019584	1019614	GACAAGGCGTGTCAATATTGCTTCATGTCGT	NA
long-mer1425	CP009885	1019717	1019975	GTGGCGTTGCAGCGCTTTTCTGTAACACCTGCTCTATACCCCCTGCATGGGGGGCTGAATCAATATAAGTTTCCCGCTGTACATGCTGAACTTGGAATTGAATTACGTTGAGAGACTCGGCGCGCAAGACCTAGATTTTTATTGGAACGGGATACTCTGTTTCGTAATCACGGGATGGTGCGTGACTTCGTTCTTATACATAGCTGGCGTCATCTTGAGACTGAATGTGAACCCTTATTTATCTTTTCTTTGGTGTGAG	XFHB_04555	XFHB_04555	1019955	1020752	-	thiamine biosynthesis protein ThiF
long-mer1426	CP009885	1021091	1021133	TGCCTATGGGGTGATGTAAAGGGGATGGCTTACTAAAAGCAAT	NA
long-mer1427	CP009885	1025149	1025191	ATTGGCGCAATCACAATGTGGTCGTTCTCAGCAATGGGGCGCT	XFHB_04575	XFHB_04575	1025031	1026206	-	dihydrolipoamide succinyltransferase
long-mer1428	CP009885	1028137	1028179	CTTGCTTGCCATCGCCGACGGTGATGTCAGCCGAGAAGCCCAT	XFHB_04580	sucA	1026248	1029076	-	2-oxoglutarate dehydrogenase
long-mer1429	CP009885	1028336	1028378	ATCATTGTTGCCGGCTTGACGTACCAAGGTGTCCATCAACGGA	XFHB_04580	sucA	1026248	1029076	-	2-oxoglutarate dehydrogenase
long-mer1430	CP009885	1029729	1029771	CATCCGAGCAAGAGAGTCTAGCTATTACATCACTTGTAGTACG	NA
long-mer1431	CP009885	1030857	1030899	ACGCATGCCCAACGAGTAAGTTAAACATGGATCATCGGCGACC	XFHB_04585	XFHB_04585	1030272	1031540	-	transcriptional regulator
long-mer1432	CP009885	1031780	1031822	TTTGGCTTCGGTTGGCAGATCTAGCGTTTCGATGAAAGCGCGC	XFHB_04590	XFHB_04590	1031711	1033078	-	adenylosuccinate lyase
long-mer1433	CP009885	1035183	1035224	TGGAGGCTTTGTGTCATCACAGAAGTTACTCCGCAATTCACC	XFHB_04605	XFHB_04605	1035220	1036239	-	integrase
long-mer1434	CP009885	1035313	1035355	GCGCATATCGCCCGCCAAATCAGCCTTATCGGTCGCCGCTTTG	XFHB_04605	XFHB_04605	1035220	1036239	-	integrase
long-mer1435	CP009885	1035383	1035412	TCCTTGGCAATCCCTGCGGCAGCGCGTACT	XFHB_04605	XFHB_04605	1035220	1036239	-	integrase
long-mer1436	CP009885	1035507	1035549	GATCAAAAATACGCTTTATTAGAACTGCCAATTCACCCGTAAT	XFHB_04605	XFHB_04605	1035220	1036239	-	integrase
long-mer1437	CP009885	1035646	1035688	CTGCCCCGTCAGGTAGGCGAGATCCATTGCATCCCTGAGCGTT	XFHB_04605	XFHB_04605	1035220	1036239	-	integrase
long-mer1438	CP009885	1035712	1035734	GCGGTACGTTGTATCGTCTATGT	XFHB_04605	XFHB_04605	1035220	1036239	-	integrase
long-mer1439	CP009885	1035889	1035922	GCGGATATTCACCGGTTTAATTGACTCAAACGGC	XFHB_04605	XFHB_04605	1035220	1036239	-	integrase
long-mer1440	CP009885	1036242	1036263	GGCGACCTTATTAGATTTCCAC	XFHB_04610	XFHB_04610	1036239	1036472	-	hypothetical protein
long-mer1441	CP009885	1036410	1036434	AGCCACCTCAGTTCTGGAAAGGGAT	XFHB_04610	XFHB_04610	1036239	1036472	-	hypothetical protein
long-mer1442	CP009885	1036650	1036692	CGGGTGCGGGGGCCGCTATGTTCGGAGTTGTTACGCTCCTTAC	NA
long-mer1443	CP009885	1037163	1037205	GATGATGATTATGGGTGGGCTGGGTAATGCTTGATAACTACCT	NA
long-mer1444	CP009885	1037422	1037464	GCCTGGGGTGATGATCACGTAAATGTGCTTGTGATGGGGGGTT	NA
long-mer1445	CP009885	1037627	1037689	TCTGGTCCCGTAGTGCCTAGGGCCATCTGTTGCGAATAAGTGCGCACATCAGCCCATGAGTTT	NA
long-mer1446	CP009885	1037695	1037792	ACTCGTAGAGGATTCCATTACTTCCTGTTTTGGGAAAGCGCCTCTGATGATTTCTGGAGCGTGGGTTAATCCAGAAAAAAAGGCGCGTTCATCCCATT	NA
long-mer1447	CP009885	1038152	1038194	TGCGGCGATGAGCAAAGCTGCCTACATCAGAAGATAGCCCTGC	NA
long-mer1448	CP009885	1038319	1038361	CGTCGCAGGGTGGCTCCTCGTTACGTCTTAACGATTGAGTCTG	NA
long-mer1449	CP009885	1038558	1038690	GCTTCACCAAAGACCTGTCTAGATTGCAGGCTCAATTCCATAGTGGCCTGCTGGGCGGCGCAGAACGTGTCTCCTTCTTCGTGCATCTGAAGCAGCAGGGCATCACGCCGCTACGTCGCTGCGTGCCGGGCGA	NA
long-mer1450	CP009885	1038708	1038784	GCACATGTGGGGCGATCGACGCCAGCACCTGCACGTGCCTGGGATTACGCCGCGACGTCCGCGCGTGGGGGGAAGTG	NA
long-mer1451	CP009885	1038793	1038835	ACTGCATCTACCAGCACGTGCGGCGCTATTTTCTTGATGGCCA	NA
long-mer1452	CP009885	1038857	1038880	ATGACGGACAGGGTGCCCCTGTCA	XFHB_04625	XFHB_04625	1038848	1039471	+	hypothetical protein
long-mer1453	CP009885	1039201	1039258	GCGCGACTTGGCACGGCGGCGGGGCGTGTTGCCGGTGCGGCTGCCCGCTGCTAACCCT	XFHB_04625	XFHB_04625	1038848	1039471	+	hypothetical protein
long-mer1454	CP009885	1039468	1039552	GTAAGGCGTGTTGTGCCGCAGCTCATCACGGTAAGGGACGCACCACCGTTGCTGGTGGGGGGGACGCATGATGGCCCGTCACCGT	XFHB_04625	XFHB_04625	1038848	1039471	+	hypothetical protein
long-mer1455	CP009885	1039701	1039739	ACGCCGAAGCATCACGGTGCAAGCAAGGGGTGTTGCTGT	XFHB_04630	XFHB_04630	1039573	1039974	-	hypothetical protein
long-mer1456	CP009885	1039761	1039803	GTCGCGGTGTTTGGGTCAGGCGGTCGAGGCGCTCCGGGATCAG	XFHB_04630	XFHB_04630	1039573	1039974	-	hypothetical protein
long-mer1457	CP009885	1039938	1040020	TGAGCAGGCGCAGCAGCGTCAAGCGGGGCGGCGGCATGGTTAGGGTGGATACGGAGGCATTGCGCGCGCGGATTGATCTGGTC	XFHB_04630	XFHB_04630	1039573	1039974	-	hypothetical protein
long-mer1457	CP009885	1039938	1040020	TGAGCAGGCGCAGCAGCGTCAAGCGGGGCGGCGGCATGGTTAGGGTGGATACGGAGGCATTGCGCGCGCGGATTGATCTGGTC	XFHB_04635	XFHB_04635	1039973	1041028	+	DNA primase (bacterial type) DnaG
long-mer1458	CP009885	1040368	1040390	GCTATGGAATCCCAAGCGGGGGA	XFHB_04635	XFHB_04635	1039973	1041028	+	DNA primase (bacterial type) DnaG
long-mer1459	CP009885	1040477	1040519	AAGGATCGGGACACAGGGGCGTTAAAAAAGTGGACGCCGACGC	XFHB_04635	XFHB_04635	1039973	1041028	+	DNA primase (bacterial type) DnaG
long-mer1460	CP009885	1040620	1040644	AGGGGCGCCGGTGTTGATTGTCGAA	XFHB_04635	XFHB_04635	1039973	1041028	+	DNA primase (bacterial type) DnaG
long-mer1461	CP009885	1040671	1040713	GCGCGCGTGGCCGCAGTATGCCGTGGTTGCTTGGCCCGGGGGC	XFHB_04635	XFHB_04635	1039973	1041028	+	DNA primase (bacterial type) DnaG
long-mer1462	CP009885	1041072	1041096	GCATGGCGGCGGCGGTGGTCAGGGC	XFHB_04640	XFHB_04640	1041025	1042530	+	virulence factor
long-mer1463	CP009885	1041642	1041666	CAAATCCACCTCACTCAGCGAGTTG	XFHB_04640	XFHB_04640	1041025	1042530	+	virulence factor
long-mer1464	CP009885	1042128	1042191	CGCCGGTCAATTTCGCAAAACCGCGGATGGGAAGGAGATTGCCCCACAGCGGTTGCAGGGTACT	XFHB_04640	XFHB_04640	1041025	1042530	+	virulence factor
long-mer1465	CP009885	1042287	1042312	TATTACCAACATCATGAAACGTCTCG	XFHB_04640	XFHB_04640	1041025	1042530	+	virulence factor
long-mer1466	CP009885	1042448	1042507	ATCCACGGGCCGACAGAGGGCGGCAAGCGCCTGTACCCCATCCACAGGATGACAACGGGA	XFHB_04640	XFHB_04640	1041025	1042530	+	virulence factor
long-mer1467	CP009885	1042542	1042574	AGCTGTCCCAAGCTGTCCCAAGCTGTCCCAAGC	NA
long-mer1468	CP009885	1042641	1042728	TTGCGCGCGCACGTATCACAGGGCGCTTTCCATCCATCCCCTTGTCTATCCATCTAGGTTGGGACACTTGGGACACTTGGGACAGTTG	NA
long-mer1469	CP009885	1042742	1042791	ACGGCGCGGGTTTCGCTGTCCCAACCTGCCTCGAGAGCTTGGGACAGTTG	NA
long-mer1470	CP009885	1043091	1043165	ACCCTGCTGGATGGCATGACCAATCCCGTGCAGGGCGGCAAGCGCGGCAGGACTGACCCTCCTGCCTCCGGCGTG	XFHB_04645	XFHB_04645	1042953	1043588	+	hypothetical protein
long-mer1471	CP009885	1043508	1043547	GCCGCCGATGCCAACGACACCAACGACACCAACGACACCA	XFHB_04645	XFHB_04645	1042953	1043588	+	hypothetical protein
long-mer1472	CP009885	1043949	1043991	CCGTGGCCAAATTTGACCCAGACGTCCTGGACATGCCCCCCCT	XFHB_04650	XFHB_04650	1043585	1045675	+	terminase
long-mer1473	CP009885	1044592	1044652	CTTCACCAACCTGATTCTGGGTCTGCCCTTCCAAGGCGAACGCGACGCTCACGAAGTGGCC	XFHB_04650	XFHB_04650	1043585	1045675	+	terminase
long-mer1474	CP009885	1044709	1044751	TGCGGCAGGCGTGGACCTTGCACACGACCGCGCTGAAGTCCAC	XFHB_04650	XFHB_04650	1043585	1045675	+	terminase
long-mer1475	CP009885	1044973	1045012	CGGCCAATCCCGCATCCTAGACACCCCCCAAGGCTTCCTG	XFHB_04650	XFHB_04650	1043585	1045675	+	terminase
long-mer1476	CP009885	1045052	1045096	AAATCAGACCGCGCCGTCTACAGGCCCTCAAAAACCACCGTGGAC	XFHB_04650	XFHB_04650	1043585	1045675	+	terminase
long-mer1477	CP009885	1045102	1045144	CGGCAAAACACTCGCCCGTGAAGTTGGCGTCTGGGGCGTCGGC	XFHB_04650	XFHB_04650	1043585	1045675	+	terminase
long-mer1478	CP009885	1045172	1045207	GGCTGGCTAGGTGCCGCCCTGACCGCCAAAGACAAC	XFHB_04650	XFHB_04650	1043585	1045675	+	terminase
long-mer1479	CP009885	1045257	1045327	TTCCAGGCGGACGTGGCGACGCCATCCCCGACCCCTTGCACCCTGATCCAGGCGCACTGCCAGAACACTAC	XFHB_04650	XFHB_04650	1043585	1045675	+	terminase
long-mer1480	CP009885	1045744	1045786	AGACACACATGAGCCTTGCTATCGACCAAGTTGCACTCCTAAA	NA
long-mer1481	CP009885	1045905	1045947	GTCGACTACATCCCCTGGCTTACCGATGGGCTTCCAAACCAAC	NA
long-mer1482	CP009885	1046202	1046244	CGCATCCCCGCGCCTGCATCGTCTCGTTGCTGCCTTCGACCGC	NA
long-mer1483	CP009885	1046325	1046367	TGAAGCGGCGGAAAAAACCCATCTGCGCCAAGCCTCGCGCGAC	NA
long-mer1484	CP009885	1046382	1046412	CACCATCGTCACCATGACCGGCGTGGCCCTG	NA
long-mer1485	CP009885	1046424	1046481	ACGCCACCTGGACCGCAACCAAGCACGCCACCTGGACCGCAACCAAGCACGCCACCTG	NA
long-mer1486	CP009885	1046551	1046593	ATCAACATCGTCCCCACCCCCTGCGACGTCGACGGCAACCTCG	NA
long-mer1487	CP009885	1047100	1047142	ACAAATACAACGCCCAGGCCGTCTGCCGTGCCCAAGTGCACGC	XFHB_04665	XFHB_04665	1046985	1047233	-	hypothetical protein
long-mer1488	CP009885	1047174	1047235	CACAGTGCTCCCAACGTGCCCGCGCACCTGGGATGCCTGTACAGCGCGGGGCAACACCATTC	XFHB_04665	XFHB_04665	1046985	1047233	-	hypothetical protein
long-mer1489	CP009885	1048035	1048067	GAATTTCGTGGCGGGGAGCGTGCTGCCTGGTCG	XFHB_04680	XFHB_04680	1047942	1050767	+	von Willebrand factor, type A
long-mer1490	CP009885	1048124	1048175	AGAGAAAGATCAAGGCGGGATCGTCGGTGAGATGGACGTGCTGTTTGGTAAG	XFHB_04680	XFHB_04680	1047942	1050767	+	von Willebrand factor, type A
long-mer1491	CP009885	1048623	1048649	GCGGAGCTGAAATCATGGGTGAGCGCA	XFHB_04680	XFHB_04680	1047942	1050767	+	von Willebrand factor, type A
long-mer1492	CP009885	1048764	1048807	CCGGACCCGCCATCAGCCACCCTCGCCCAGGCCGCGCGTGCTGA	XFHB_04680	XFHB_04680	1047942	1050767	+	von Willebrand factor, type A
long-mer1493	CP009885	1049519	1049540	TTTCGCGCTGAAAACCACACGC	XFHB_04680	XFHB_04680	1047942	1050767	+	von Willebrand factor, type A
long-mer1494	CP009885	1049864	1049900	CGTCGCACACGATCCCGCCACTAGCCGCAATTACACG	XFHB_04680	XFHB_04680	1047942	1050767	+	von Willebrand factor, type A
long-mer1495	CP009885	1049918	1049969	CACCGGTGTGTATCGGGTGGCGGGTGATGGCGAGTGGTGCCCCTGCGCACGG	XFHB_04680	XFHB_04680	1047942	1050767	+	von Willebrand factor, type A
long-mer1496	CP009885	1049989	1050011	CGCGCACTGCGACCGAATTTAGC	XFHB_04680	XFHB_04680	1047942	1050767	+	von Willebrand factor, type A
long-mer1497	CP009885	1050035	1050062	CCAGGTCGCCATTGGCAGCGCCGCACTG	XFHB_04680	XFHB_04680	1047942	1050767	+	von Willebrand factor, type A
long-mer1498	CP009885	1050275	1050308	GCAGCTGTCGCTCGCCGCTGCTGCCGCACTCCAG	XFHB_04680	XFHB_04680	1047942	1050767	+	von Willebrand factor, type A
long-mer1499	CP009885	1050365	1050405	CGCCGCGCAGTGGCCTGAGGCAGTGTCTGGGGAGTTCGTGG	XFHB_04680	XFHB_04680	1047942	1050767	+	von Willebrand factor, type A
long-mer1500	CP009885	1051796	1051837	TTCTGATGTGGATTATTTCCCAATCTCCTCCAAAAATAAGTG	XFHB_04695	XFHB_04695	1051608	1052009	-	hypothetical protein
long-mer1501	CP009885	1051844	1052001	TGAAGAGACCGGCAACAATTATTAAACTCAAGAACACGGGTGCTCCTGTAGCCATATCCAATCCAAGGAATGTGGAAAATTTCCAAATCACTAGTCCGATAACGGCGACGATAGCGCAGATTAAAAGAAATATTCCACTATCATTGCTATTTCTATTA	XFHB_04695	XFHB_04695	1051608	1052009	-	hypothetical protein
long-mer1502	CP009885	1052037	1052079	CGTATGATTAGAAGTCGATGAGCTTACTCAGAGGCATCCTTCT	XFHB_04700	XFHB_04700	1052060	1052359	-	hypothetical protein
long-mer1503	CP009885	1053629	1053655	TTAACCTCAAATCCCACGGGTGGAATC	NA
long-mer1504	CP009885	1054253	1054295	CGCCGCGATTAGCCGCGATGAAGCTGCCTACCGCATGACGTGG	NA
long-mer1505	CP009885	1062070	1062109	GAATGGGGCGGCGGGCTGCTGCGTCGTAGATATGTATCTT	NA
long-mer1506	CP009885	1062352	1062393	CAATATGCGGCAAGCTTCATGAGGGACGCAAGCAGGGCGTAA	NA
long-mer1507	CP009885	1062991	1063047	TTTTATAACATATTTCAAGCGACGTTTTGTTCTTTCATTTCTTGTCACCGATTGAAT	NA
long-mer1508	CP009885	1064434	1064476	GCCGTGTACGATCGGTGAGCGAGTGTTCATTGGCTTCAACAGT	XFHB_04760	XFHB_04760	1064150	1064710	+	carbonate dehydratase
long-mer1509	CP009885	1066555	1066597	TTTGTAAATCGCTCCAGCGGCTCCCGGTTGCATCGCAGAAGGG	XFHB_04765	XFHB_04765	1064791	1067958	-	multidrug transporter
long-mer1510	CP009885	1073969	1073996	GTGTTGCTGTCGTACTCCAAACTGGTTG	XFHB_04780	XFHB_04780	1069976	1074967	+	glutamate dehydrogenase
long-mer1511	CP009885	1075666	1075750	TAAGCGTCCCGTCAGTGTGACTGCCGACTCCCATGAAATTCGCGATGTTGTTGAAGTCACGATTCGTGAATCGACCGAGCAGCGC	XFHB_04785	ppnK	1075052	1075819	+	inorganic polyphosphate kinase
long-mer1512	CP009885	1076984	1077046	TAATCATAGTGAGAGCTTGGTTTTGCCGTAACGACGCATAAATCACGTGGTGACAGACGATAA	NA
long-mer1513	CP009885	1077357	1077384	GCACGCGGGCCACGAAACAGCAATCTAC	XFHB_04795	XFHB_04795	1077178	1077597	+	cupin
long-mer1514	CP009885	1077621	1077663	GCGAAGGCCCTTCCCAATAAGAGCTGATCGTGTCTCTACTCAC	NA
long-mer1515	CP009885	1078640	1078682	CCGAGTTCATGAGCTACATTGATCTGTTGGTGGCCATCTACGA	NA
long-mer1516	CP009885	1079431	1079473	CTGTCTCTGCGCATGTAAAATATTTAGTGGCCATTATCTAACT	XFHB_04800	XFHB_04800	1078871	1079464	-	hypothetical protein
long-mer1517	CP009885	1080071	1080113	CCTTGGTCAGCTTCAGGGCTGACAAGCTCAACACCTCGGCGCG	NA
long-mer1518	CP009885	1080852	1080894	ACGACATTGCGGCAACCTCGACCAGCGAGTCTTGGCCGTCAGT	XFHB_04810	XFHB_04810	1080503	1081120	+	AcrR family transcriptional regulator
long-mer1519	CP009885	1081756	1081795	AACCTGGGCAAGTGGTGAGCGCCGGCCAGCCAGTCGTGCG	XFHB_04815	XFHB_04815	1081203	1082309	+	hemolysin secretion protein D
long-mer1520	CP009885	1081802	1081844	ACGCACGGGGGAGCGTGAGGCAATCGTGTATCTGCCTGAGACA	XFHB_04815	XFHB_04815	1081203	1082309	+	hemolysin secretion protein D
long-mer1521	CP009885	1081974	1082016	GTGCTCGAAGGTGCCTTGCTCTATGCGCCACTGGGAGCCACCG	XFHB_04815	XFHB_04815	1081203	1082309	+	hemolysin secretion protein D
long-mer1522	CP009885	1082843	1082869	GTCAATATCATCGGCGAGCAGTCTGAA	XFHB_04820	XFHB_04820	1082306	1085368	+	multidrug transporter
long-mer1523	CP009885	1084811	1084853	CTCATCAAGAAGCTTCCTTCGAGCTATCGGATCGAACAGGCTG	XFHB_04820	XFHB_04820	1082306	1085368	+	multidrug transporter
long-mer1524	CP009885	1084903	1084945	CCCGATCATGATCGCGCTGACTCTGCTCGTCATCATTTTGCAG	XFHB_04820	XFHB_04820	1082306	1085368	+	multidrug transporter
long-mer1525	CP009885	1086037	1086079	GAAGAATGTCCAGAAAGCGCCGGATCCTGAAGGCGTAGCCAGC	XFHB_04825	XFHB_04825	1085414	1086220	+	short-chain dehydrogenase
long-mer1526	CP009885	1086175	1086217	TGGAGCGATCGAGAAAGGCCTAAGAAAAACATTTGGGTTAGGT	XFHB_04825	XFHB_04825	1085414	1086220	+	short-chain dehydrogenase
long-mer1527	CP009885	1087300	1087336	TTGCAACATGTTTTGATACTGCTGAATCTGCTTCTCG	NA
long-mer1528	CP009885	1089081	1089123	GCGGGCTTGGGTGCGGAACTCTGAGCGGAGATCAACCACCAAG	NA
long-mer1529	CP009885	1089352	1089394	ATTTACCGGCGATGCTGATGCTAATCAGGCATGGACGGAGCTG	XFHB_04855	XFHB_04855	1089248	1089499	+	antitoxin
long-mer1530	CP009885	1089866	1089909	GCCTGAATTACTGGAGGTTGAGGTTCAAGATTTTCGCGTGCGCG	NA
long-mer1531	CP009885	1089914	1089964	AAACTACGAAATCAGATCACAATGCGCTTGAATGCGCTTTAGTTACATACA	NA
long-mer1532	CP009885	1090007	1090174	ATAACGATGAATTTAACGATGACGATAAATTAACCGCCCCGGCGAAGTATTGGATCAATCAAAACGGGAGTGAAGGCGGTATTGTTGCTCTTAGCGCCGCTATACATCCCAGCGCGGTGATAGAGAAAGAAGCCGTGATATCCCCCGACACAATCATTGGGGAGAAAG	NA
long-mer1533	CP009885	1090181	1090293	TTAAGGAAGGAGCCACGATTAATGAAGGGTCGACCATTGGCAAAAACGCAGTGATCGGTAAAAAAGTCTTCATTGGAGAAGAAGTCCACATAGGTAATAACGTCTCTATTGGT	NA
long-mer1534	CP009885	1090356	1090398	TTTTATTTGGATTGATTGCAATATAGGTAATAATGCCAATATT	NA
long-mer1535	CP009885	1090455	1090489	TAATAATATTAAGCTTCCTGACAACGCGATCGTTA	NA
long-mer1536	CP009885	1090639	1090707	TGCCCTCATGCAATCATAGGTGAAAGAGTATATATCGGACAAAAAACCACCATTGAGCAACGCGCAATA	NA
long-mer1537	CP009885	1090730	1090841	CAGGTGGTTGCACTATTGGCGCGGGAGCATCCATTGGCGAACGATCAAATAAATGATGCGGTTTCCATAGGGGATTCTGTGTTCATCGGGAACTTTGTCTACATTGGTAACA	NA
long-mer1538	CP009885	1090845	1090879	CCGTCCTTGGAAAGAATGCTCATATCCGAGATTCT	NA
long-mer1539	CP009885	1090890	1090932	GCAAGCGCGTCACTATCGGCGTGGAAGCCATCGTCAACTATCA	NA
long-mer1540	CP009885	1090970	1091012	GCCGTGATTGAGGGTTTTGCACACATCCCTGCTAGCCAATGTA	NA
long-mer1541	CP009885	1091025	1091112	GCCCGACCTCGCAGTATTAGCGAAACTCGCAAAAATGTGTTGGCAATAGATACACACTAAGTTTAAGATGTATATCTACTGTAAATAC	NA
long-mer1542	CP009885	1091606	1091648	GAGGCCACGCGTGCTATCCGAGGTAATATGCCTGATCCAGTGC	XFHB_04880	XFHB_04880	1091396	1091881	+	GCN5 family acetyltransferase
long-mer1543	CP009885	1091679	1091721	ATACTCGCGCTCAAGGCATCAGACTCGGTGCGGCCTTGCTTAA	XFHB_04880	XFHB_04880	1091396	1091881	+	GCN5 family acetyltransferase
long-mer1544	CP009885	1091761	1091803	CGGCGTCAGGGCATTGGTAGTGCATGCGTTGAACGAGCGCGCA	XFHB_04880	XFHB_04880	1091396	1091881	+	GCN5 family acetyltransferase
long-mer1545	CP009885	1091873	1092105	AAATTCTAGCCACATGTCTTAATTGGCGAAGCTCGGCTGCAAGTTCATGCCGATTGCATTGATACATAATTGCATAAATAATTAAACGCATAATTACATAAATAAGTAAATATCGGCGATATACGATAGTCCAGAAGGTGATCGAAGGACCTGAAAAAGCCTTCATCACCGTCGGTTTGCTAATGTAGCCAACAGGCTAGAAGCACTACCGTAAATGCCCCACAATGGAGGCA	XFHB_04880	XFHB_04880	1091396	1091881	+	GCN5 family acetyltransferase
long-mer1546	CP009885	1092109	1092173	TTAGACTCGACTATGAGGGGCGTAGAATGGCTAAGTCACTGCTCGATGAAATCGGTCTGGAACGC	XFHB_04885	XFHB_04885	1092135	1092320	+	hypothetical protein
long-mer1547	CP009885	1092187	1092271	TGCGTGAAGCCACGCACAAGGTCATCGCCGACGCGCACGGTCTGTCGGTCACGGCGGACGTGGACGGCGTGCTCTCCGAAATCTT	XFHB_04885	XFHB_04885	1092135	1092320	+	hypothetical protein
long-mer1548	CP009885	1092299	1092341	GTATTCAGCACATCCGGAATAAGAATCGGGACGTTCAGTATGT	XFHB_04885	XFHB_04885	1092135	1092320	+	hypothetical protein
long-mer1548	CP009885	1092299	1092341	GTATTCAGCACATCCGGAATAAGAATCGGGACGTTCAGTATGT	XFHB_04890	XFHB_04890	1092333	1092680	-	hypothetical protein
long-mer1549	CP009885	1092416	1092468	AAAGAAAAGCCTTAAATGCAAGATCAAAAAGTAAAGTATGACTTTGAATCAGC	XFHB_04890	XFHB_04890	1092333	1092680	-	hypothetical protein
long-mer1550	CP009885	1092500	1092572	CATGGAAGTTCCTTAAAAAAAACTCGTTTTGGGGGCCGATGAGCAAGCCACCTACAAGCGCCCAAGAAAATAA	XFHB_04890	XFHB_04890	1092333	1092680	-	hypothetical protein
long-mer1551	CP009885	1092587	1092629	AGAAATATTTAGAGGAATAGAAAAATACATCCCACAGAAATTT	XFHB_04890	XFHB_04890	1092333	1092680	-	hypothetical protein
long-mer1552	CP009885	1092647	1092689	CACCTTCCCCTGTAAAGTACTTACGAAGAATCATTTTTGTTTC	XFHB_04890	XFHB_04890	1092333	1092680	-	hypothetical protein
long-mer1553	CP009885	1092798	1092830	AATTGCTGGTTGCTGTTGTTTTTATATGTATTT	XFHB_04895	XFHB_04895	1092770	1092979	+	hypothetical protein
long-mer1554	CP009885	1092839	1092880	GCCACACCCGCTTGGGCAAATTCCTTGCAAAGGGTATGCCAT	XFHB_04895	XFHB_04895	1092770	1092979	+	hypothetical protein
long-mer1555	CP009885	1092983	1093018	AAAATAAAACCTTATTTTTTTTATGGATTACATAAG	NA
long-mer1556	CP009885	1093116	1093225	ACAGTGTGCTACATGCACCAGCCCGGCCCGCCAGTTCATGCCGCAGCATTTGTATACAAAAAACTATTGACTTTACATCGTAATCAATGTATAATAATCCCATACAGTGA	NA
long-mer1557	CP009885	1093242	1093318	AGACAAAGCCCCGCACGGCGGCAACCGTAACAGGGCTTCTAACCAATACCCTAACTTAAGAGGAGTTAGATAATGGC	XFHB_04900	XFHB_04900	1093314	1093907	+	hypothetical protein
long-mer1558	CP009885	1093347	1093391	GCTAAGCTACTTCGCAAAGCTTTAAAAGAAACGTTTCCAGATATC	XFHB_04900	XFHB_04900	1093314	1093907	+	hypothetical protein
long-mer1559	CP009885	1093488	1093515	AAACGTTTCGAGTCTTCCTATGTTGATA	XFHB_04900	XFHB_04900	1093314	1093907	+	hypothetical protein
long-mer1560	CP009885	1093574	1093616	GGGTTCCGATTTCGTATTTCATACACGCGAACACTCAGATACG	XFHB_04900	XFHB_04900	1093314	1093907	+	hypothetical protein
long-mer1561	CP009885	1093679	1093704	GGTGCCCAAGCCAAGTCTTTACGATT	XFHB_04900	XFHB_04900	1093314	1093907	+	hypothetical protein
long-mer1562	CP009885	1093939	1093981	GCAGGGCGCGCCAAGGCAAAAGATATTGGAATTAAAATGAAAC	XFHB_04905	XFHB_04905	1093975	1094289	+	hypothetical protein
long-mer1563	CP009885	1094283	1094383	TTCATGATCTGTAGATAAATCATTATCCTCAAATCTTATTTTTTACACAAAAAAGTATTGATTCTACATATAGATCAATGTATAATAATCCCATACAGTGA	XFHB_04905	XFHB_04905	1093975	1094289	+	hypothetical protein
long-mer1564	CP009885	1094389	1094431	TGATCCTGTAAAGACAAAGCCGCCGCACGGCGGTAACCGTAAC	NA
long-mer1565	CP009885	1094456	1094560	TAAGAGGAGTTAGATAATGGCCACTGCATTGATACCATATCATTTTCTATGATATCATTGATAGCATAGAAATCAGGAGCTACTGCAATGGCAAACGTACATGTA	XFHB_04910	XFHB_04910	1094543	1094797	+	hypothetical protein
long-mer1566	CP009885	1094656	1094698	CGCTGTGCGACCGCCCGAGCGTGTCAAGTTGGGTTCGCTTCTG	XFHB_04910	XFHB_04910	1094543	1094797	+	hypothetical protein
long-mer1567	CP009885	1094907	1094949	GACTGTAGCTGAGTTGCGCTCCGGCGTGGCGCTACTACCAATT	XFHB_04915	XFHB_04915	1094794	1095219	+	plasmid stability protein StbB
long-mer1568	CP009885	1095060	1095163	ACTAGCGAAGGTTCGCAAGGCGGGCAGAAGTATCCAGACTGCTGACGCTTGCATTGCAGCAATCGCATTAGCCAACGGATTTACTGTTGCCACACGCGACACAA	XFHB_04915	XFHB_04915	1094794	1095219	+	plasmid stability protein StbB
long-mer1569	CP009885	1095211	1095287	TCCCACTAGAGATGTAGGAATTTAAGGTGCTTGCATGGCGTATGCAATCAGCAATTAAAAACGACAAAAATTCTTTT	XFHB_04915	XFHB_04915	1094794	1095219	+	plasmid stability protein StbB
long-mer1570	CP009885	1095294	1095397	TGTAATGCATAGTCTTTAATCTTTTATGGAATAATCCTTCTGTCCAAATACTGCCTCAAGAGCATCTGCTGCTGCTGCTGCTGCTGCTGCTGCTGCATTGTAAT	NA
long-mer1571	CP009885	1095405	1095447	GGGCATTGAGGTATTCACGACAGAAGACCTTGGCATCTCAACC	NA
long-mer1572	CP009885	1095468	1095507	AGCTGCCATAACCGGCTTACTGCGCGGCCAACAGGCTACG	NA
long-mer1573	CP009885	1095519	1095631	GCTGGTTGTTTTGCGCACTCGTAAACTGATTCGCAGCCTGAATCGCTTGCATTTGGCTTGTAGAGCAACCTCCCCCGTTAAAGCACGGCAATGTTTTGTAATAGCTCACGTCG	NA
long-mer1574	CP009885	1096355	1096396	GTAGCAAAGCCGTAATCTTTAACCTAAGTTTCTTTCCCCATT	XFHB_04930	XFHB_04930	1096373	1097002	-	hypothetical protein
long-mer1575	CP009885	1097166	1097208	CGGGTTACAAAGTACGCTAAGTCTGCGCGGAGGCACGTACCCA	NA
long-mer1576	CP009885	1097239	1097291	CCAGCCGCCATCTTGGCGCAAGCACGGCCTGCCGGTCACGGCGGACGTGGGCG	NA
long-mer1577	CP009885	1097310	1097464	TTCCTGACGGCCATGTGGAACGCGTGAAGCCGACGCCGACAATCGCTAGAAAGGCTCCGTGGAGCACATGTTCGGACTGAACTAAGAACAACATTAAATCATCAGGTTGGTTGCTATGGCCTTGTAAATGTTAATATAGGTGTATAAACACCGAT	NA
long-mer1578	CP009885	1097471	1097524	AAACACTGATTGGAGAGTTTCTTGACAACTGTGCGCTGGAACATTGCTGTATCG	XFHB_04935	XFHB_04935	1097492	1097731	+	methionine repressor-like protein
long-mer1579	CP009885	1097539	1097581	TTCAGTAAGAATGTTTATCGCCGCTCAAGGTGGTGGTCGAAAA	XFHB_04935	XFHB_04935	1097492	1097731	+	methionine repressor-like protein
long-mer1580	CP009885	1097620	1097694	TTACTTATTTGAGCGTGCGGTAGAGCAAGCTAAATCCGCTACGGCGCATATGGGCGAGGTTGAACTGAATCACCT	XFHB_04935	XFHB_04935	1097492	1097731	+	methionine repressor-like protein
long-mer1581	CP009885	1097715	1097764	GGGCTTATGAGCACTGATGCGCGTCGTTATGGACACCAATGTGCTGTTAG	XFHB_04935	XFHB_04935	1097492	1097731	+	methionine repressor-like protein
long-mer1581	CP009885	1097715	1097764	GGGCTTATGAGCACTGATGCGCGTCGTTATGGACACCAATGTGCTGTTAG	XFHB_04940	XFHB_04940	1097731	1098150	+	twitching motility protein PilT
long-mer1582	CP009885	1097836	1097878	GTGACAGCGGAGGCACAGCTTAATGAGCTGCGTCGCGTGAGCC	XFHB_04940	XFHB_04940	1097731	1098150	+	twitching motility protein PilT
long-mer1583	CP009885	1097935	1098007	AATATGCAGCGTGCCATTGTGTTGGGTCCGTTACATGATCTACCGGACAGCCTAAAAGTTAATGATCCGAACG	XFHB_04940	XFHB_04940	1097731	1098150	+	twitching motility protein PilT
long-mer1584	CP009885	1098060	1098118	TGGTGACCGGCGCGCTGGGCTTTTGCAACTCGGAAGCATCGGTCGCACGCGCATTGTTA	XFHB_04940	XFHB_04940	1097731	1098150	+	twitching motility protein PilT
long-mer1585	CP009885	1098138	1098208	CGAGGTACTTTAATCCCGTACTCTATAAAGCCAAACAGCAGGCCATAACGACCGAGGACGGTAAGAAAATC	XFHB_04940	XFHB_04940	1097731	1098150	+	twitching motility protein PilT
long-mer1586	CP009885	1098239	1098306	CTGGAGAAGTGAGCATGAGAGCCAAAAGGCGAACGACCGCAGCTGAGTTTGAGGCCGTTCGACCGTTT	XFHB_04945	XFHB_04945	1098253	1098519	+	hypothetical protein
long-mer1587	CP009885	1098326	1098450	GCATCAAGGCCGCAAGAGCGGTCCTTGTCGAAGGTCAGACGCTTCAAGCCATTGGCGACCGCTTCGGATGGTCGAGGCAAGCAGTCGACCAAGCTGTAAGGGTGGTTTGGAACACCTTGGACAAA	XFHB_04945	XFHB_04945	1098253	1098519	+	hypothetical protein
long-mer1588	CP009885	1098473	1098512	TGGCCAACACTGGTGCGTTATGCTTACCCAATTGCGCGAG	XFHB_04950	XFHB_04950	1098492	1098857	+	antirestriction protein
long-mer1588	CP009885	1098473	1098512	TGGCCAACACTGGTGCGTTATGCTTACCCAATTGCGCGAG	XFHB_04945	XFHB_04945	1098253	1098519	+	hypothetical protein
long-mer1589	CP009885	1098535	1098577	GTCTGATTTGTATTTGGATGCTCCGACTCTGCAAACACTACAG	XFHB_04950	XFHB_04950	1098492	1098857	+	antirestriction protein
long-mer1590	CP009885	1098794	1098968	GTTACTGTACGAATTCGCGATAGGCTACCCCGAGGCCACCGCGATTTTCGATGCTATTGACTGATGAAAGGCAGCCCCGACTTAGGCCGGGGCTGCACCAAAAGAAATCTGGTCAAGGCGGGGGGCAGGGCTGCCCAACACTAAGGGAAAGGCGGCTAGATAGAGTGGAGTTCGT	XFHB_04950	XFHB_04950	1098492	1098857	+	antirestriction protein
long-mer1591	CP009885	1099255	1099297	GGGCCTGGGAGAGAAGGGAGGTCGCACCGTGCGGCGTTGGATT	XFHB_04955	XFHB_04955	1099124	1099381	+	transcriptional regulator
long-mer1592	CP009885	1099994	1100036	GACCCTTGTAGATCAGTTGCGACAAAATGCGCTTGTTGACGTT	XFHB_04960	XFHB_04960	1099659	1100588	-	hypothetical protein
long-mer1593	CP009885	1100495	1100541	AGTAGGGGCATTGCTTGTCCGTCGCGGCGGTCACTGCCGCCGGAGAG	XFHB_04960	XFHB_04960	1099659	1100588	-	hypothetical protein
long-mer1594	CP009885	1100909	1100951	CCCGCGCGGCAAAAGCGCTTCGGGAATGTCTGTCCAGTTTCCG	NA
long-mer1595	CP009885	1101110	1101152	CAGCACGGGCAAATCGCCAATCGCATCCTTGACCGTGACGTGT	NA
long-mer1596	CP009885	1101260	1101322	CTTCGGATCGACTCCGCAACGACTGCCAAGGATTATCGTGCGCAGCGGGTTTGCGGCACGCCG	NA
long-mer1597	CP009885	1101825	1101864	TTTTCTCTTGAAGGCATTAAAGGCATTAAAAGTACCTCGG	NA
long-mer1598	CP009885	1102180	1102235	GCCAAATTGGCCACCCAATCGCACTCTAAGCGTGTGCTGACCCTGGAAGCCAGCGA	XFHB_04975	XFHB_04975	1102205	1102762	-	DNA invertase
long-mer1599	CP009885	1102307	1102328	TTTGGCCGACTCGATCTTGCTA	XFHB_04975	XFHB_04975	1102205	1102762	-	DNA invertase
long-mer1600	CP009885	1102538	1102565	ATCGACCAGTTGTTTGACCGACCGGCCC	XFHB_04975	XFHB_04975	1102205	1102762	-	DNA invertase
long-mer1601	CP009885	1102915	1102953	GCGTGATTTTCACAAACGAACCATTCGTATCAGAGAAGT	NA
long-mer1602	CP009885	1103852	1103893	ACATAATTACATACATACTTAATATATGTAAGTTAATTCTTC	NA
long-mer1603	CP009885	1104163	1104205	TGGAAATCCAGCCACGGCCATAAATGCGCTGCGCGACGTGGGC	XFHB_04985	XFHB_04985	1103999	1104454	+	hypothetical protein
long-mer1604	CP009885	1104242	1104284	CCGACCGAGCGTGAGCTGGTGAAGCGTTCCAGCGACAACCGCG	XFHB_04985	XFHB_04985	1103999	1104454	+	hypothetical protein
long-mer1605	CP009885	1104421	1104463	ACATCACAAGGCGGCAGGAGCTAAGCGCGCATGAAGGAGCAAC	XFHB_04990	XFHB_04990	1104451	1104723	+	hypothetical protein
long-mer1605	CP009885	1104421	1104463	ACATCACAAGGCGGCAGGAGCTAAGCGCGCATGAAGGAGCAAC	XFHB_04985	XFHB_04985	1103999	1104454	+	hypothetical protein
long-mer1606	CP009885	1105188	1105215	CGTAATCACCGCCGTTTCAGTGGTGATC	XFHB_05000	XFHB_05000	1105144	1105413	+	hypothetical protein
long-mer1607	CP009885	1105315	1105357	ACACGTTTAGGTGAGCCAGGTTCGCATCAAGAACGAACATGGC	XFHB_05000	XFHB_05000	1105144	1105413	+	hypothetical protein
long-mer1608	CP009885	1106428	1106470	GCGTACTTCTTCGCCGGTCGGTTGCTCCCCCACCTCTTGGCTG	XFHB_05015	XFHB_05015	1106251	1106460	-	transcriptional regulator
long-mer1609	CP009885	1106664	1106725	ATTATCAGCCTGTTCACCTGGGGCGAAGATTGGGAAGAACACGGTACCGTCTACAGCACGCG	XFHB_05020	XFHB_05020	1106475	1110593	-	topoisomerase
long-mer1610	CP009885	1107067	1107109	GCTGGAATGTAGGTCTTCTGGGCATCACTGTCAGTGTATATAC	XFHB_05020	XFHB_05020	1106475	1110593	-	topoisomerase
long-mer1611	CP009885	1107176	1107218	CCATCTGCTTTACGACACGTTCCGCGACAGCCTCTTGTTCTTG	XFHB_05020	XFHB_05020	1106475	1110593	-	topoisomerase
long-mer1612	CP009885	1107305	1107347	TGCTTTTCCACTTCAATTCGAGGCCAGTACGGTTGTTCTTGAT	XFHB_05020	XFHB_05020	1106475	1110593	-	topoisomerase
long-mer1613	CP009885	1108482	1108524	CCCGAACGCTTCCTCAGAAACAACCCTAAGCGTTTCTTGGTGA	XFHB_05020	XFHB_05020	1106475	1110593	-	topoisomerase
long-mer1614	CP009885	1109142	1109166	TAGAACCCTGATCCACGATCCAACA	XFHB_05020	XFHB_05020	1106475	1110593	-	topoisomerase
long-mer1615	CP009885	1109286	1109328	GTCCCGATCAAGCCGCAGCGAATGGCCAGTCCAATGTCCTAGT	XFHB_05020	XFHB_05020	1106475	1110593	-	topoisomerase
long-mer1616	CP009885	1109571	1109652	AAAGAACACCCGTGGCCGCTCCAGCCTCACCTCTTCCATGACAGGTTGCCCCTTTACATCAAGAACCGGACGGCCCTGATCG	XFHB_05020	XFHB_05020	1106475	1110593	-	topoisomerase
long-mer1617	CP009885	1109912	1109956	ATCGCTCGGCAACAACTTGATCCNGAAATGGCTTCTTCGGTTCCA	XFHB_05020	XFHB_05020	1106475	1110593	-	topoisomerase
long-mer1618	CP009885	1110567	1110609	ACGCGCTTGGAGGACAGTGACACCCATAGCAACTACTCTCCTT	XFHB_05020	XFHB_05020	1106475	1110593	-	topoisomerase
long-mer1618	CP009885	1110567	1110609	ACGCGCTTGGAGGACAGTGACACCCATAGCAACTACTCTCCTT	XFHB_05025	XFHB_05025	1110599	1110961	-	conjugal transfer protein
long-mer1619	CP009885	1110961	1111003	TACTCATGTCTCCTTACGTTGAATGGTGTAGTTAGGTTTTCCC	NA
long-mer1620	CP009885	1111065	1111107	CAGTCTTTTTGCCGAGGCGACAGACAAGCCCTTTACCGCAGAC	NA
long-mer1621	CP009885	1111132	1111174	CTTCGGTGCTTCCTTCGCACCCTTAAGCTTCAATGCGCCATCA	NA
long-mer1622	CP009885	1111870	1111912	GTGATGAGCGGTAATTTTGCTATCATCCCAAGTCTTGGACTTA	NA
long-mer1623	CP009885	1111961	1112044	TGCTTGATGGCTTCGAGCACGCGTGGGGCATCGGCATGTTGTGATTCCGGCAGGTACCCACTTCAATCGGTTCTTGGGTAGCTC	NA
long-mer1624	CP009885	1112188	1112252	CTCGATGACCTGACCTATATGGCCGGTGATGGATTCGACCAACCTGTTCGCGATGACCGTGTCGA	NA
long-mer1625	CP009885	1112424	1112466	CACGCCCTATCGTCAGCAATGTACGCGAACCTCCGCGCTGTGC	NA
long-mer1626	CP009885	1112650	1112692	GTATTCCAGCACTTCATCAACAAGTAACTGCCCCTCACGGTCT	NA
long-mer1627	CP009885	1113086	1113128	CACTTGTTCGCGGCTGATGATCCCGTAGTAACGAGCATCGAAT	XFHB_05035	XFHB_05035	1113053	1113589	-	conjugal transfer protein TraF
long-mer1628	CP009885	1113278	1113320	TGGCGTCACAGAAACCGTGTCACCTTTAGCGGCTAAAATTTTC	XFHB_05035	XFHB_05035	1113053	1113589	-	conjugal transfer protein TraF
long-mer1629	CP009885	1113338	1113380	GCCACCAGGACAGAATCCTGGGCCGATATAGCCACGCTTTCTT	XFHB_05035	XFHB_05035	1113053	1113589	-	conjugal transfer protein TraF
long-mer1630	CP009885	1113640	1113682	GCTGGTCTTCGGCTCAGGCACAGCTGCGCGTGCGATGAAAATC	XFHB_05040	XFHB_05040	1113586	1115520	-	conjugal transfer protein TraG
long-mer1631	CP009885	1114360	1114447	AGTCACGATATACAAACTCACAGGATCATCATGGTTCATCAAGTCTTTGATGCAAAAATCGGACTTGCTGACGTTTCTCGCGACGACC	XFHB_05040	XFHB_05040	1113586	1115520	-	conjugal transfer protein TraG
long-mer1632	CP009885	1114519	1114780	CATCATGTCTCGACCCGCTGAGCCGACAGCCGGATGATTCTCACCGTTGATATGGCCGTACTGGGTCATCTCCACCCACAAATTGGCCACGCCATGATCAGGGTCTGACATGATGTGATCCACGTATGACAACGTCGCTGGCAGACCTTCGTTCTTCCTCTTGTAGAGAACGTGCAAGATCACGCCGACAAGCAGGGCTTGTGACGTTTTCTGCCAGTGCGATTCGAGGCCTTTCCCATTGGGATCAACGATGAGGGTTGCG	XFHB_05040	XFHB_05040	1113586	1115520	-	conjugal transfer protein TraG
long-mer1633	CP009885	1114891	1114933	CTTGGCGTGCTTCTGACGCCAACCAGCAGTCATCGCCCATAGC	XFHB_05040	XFHB_05040	1113586	1115520	-	conjugal transfer protein TraG
long-mer1634	CP009885	1114972	1115014	CGACAGCAATGTGGGGACAACAAGACCGACCCCTTTACCAGAA	XFHB_05040	XFHB_05040	1113586	1115520	-	conjugal transfer protein TraG
long-mer1635	CP009885	1115134	1115176	CTGCTCAATGTCCTTCTTACTTGCCCAGCAGGCCGATCCATGA	XFHB_05040	XFHB_05040	1113586	1115520	-	conjugal transfer protein TraG
long-mer1636	CP009885	1115275	1115317	GGCAAAAAAATAGTTATGAAATTGATCGCCCCACTTGGCATAC	XFHB_05040	XFHB_05040	1113586	1115520	-	conjugal transfer protein TraG
long-mer1637	CP009885	1115587	1115629	CGTTTCATCCTGCGAGCCGTAACTACATCTATGGCCAACACAA	NA
long-mer1638	CP009885	1116276	1116321	CGCCTGAGCCTGCGTAAATTGAGCTGTTTTATCGGACAACATGGCA	NA
long-mer1639	CP009885	1116351	1116399	ACTGACAAGCTGCTTCCGACGTTTATCAAGCACCTCATCGTCAAACGAA	NA
long-mer1640	CP009885	1116601	1116643	CCGGCTTTGGTGATGTTGTCTAGTTTTAAACCAGGTACTGGAC	NA
long-mer1641	CP009885	1116723	1116765	TGCCTCGGCATTGCCTTGAGTAGCCTGAACCTGCAACCAGTCG	NA
long-mer1642	CP009885	1116843	1116885	CTCCTTCAAAGACTTTCTAGCAAGGGCATATAAGAGCTTCTTA	NA
long-mer1643	CP009885	1117094	1117164	TAATACCGCTATTGACATGCAGCACACCAACAGAAGATAGACTTGGCGTTCGCCCCTTACTGCGCGGTGGC	NA
long-mer1644	CP009885	1117285	1117328	TTTGAGAAGTCGCGTGCAACACCGAGCTTGCCTTGACGCTTCGT	NA
long-mer1645	CP009885	1117355	1117448	ATTACCACGCTCTCTAATTTCAAGGCCGTTGCGCTGCATGACTTCATGCAATTCGCTCCAGCTCTGCGCCTGATTGATCTGGTCGGTACATTCG	NA
long-mer1646	CP009885	1117565	1117607	TTCGAGCTTTTTACATATTTCCCCAAGTGTCTTGTAATCGTTG	NA
long-mer1647	CP009885	1117613	1117655	GGTGTGGATCGTGTACCTCTTAGGGTGAATCTTGTTAATTGCG	NA
long-mer1648	CP009885	1117845	1117887	GTTGCCTGCACTTCCAGCGCGACATCCAGTACGTTGTTTTGGA	NA
long-mer1649	CP009885	1118494	1118574	CACCGGATTTCCGGTGGGCCTCCTTCACATATCCTGCCCCGTTTGAACCACGTTTCGACGCATAAAGTAGCATTTCACTGA	NA
long-mer1650	CP009885	1118759	1118801	GGAAACACTCCATGAGGAAGGTAAGGTTACTTTTAGTTACCAG	XFHB_05055	XFHB_05055	1118613	1119002	+	hypothetical protein
long-mer1651	CP009885	1119253	1119322	GATTATCGACAACGGAGCCAGTTCATTTGTCCCGCTATCGCATTACCTGATCAGCAACCAAGTTCCGACT	XFHB_05060	XFHB_05060	1119002	1119727	+	conjugal transfer protein TraL
long-mer1652	CP009885	1119370	1119412	GGGAGGGCAGACGCTCCTGGACACTATGAGCGGCTTCGCGGAG	XFHB_05060	XFHB_05060	1119002	1119727	+	conjugal transfer protein TraL
long-mer1653	CP009885	1119586	1119628	AGATTTAACAGAAATGTTACAGGAACGACTAACGTTCGATGAG	XFHB_05060	XFHB_05060	1119002	1119727	+	conjugal transfer protein TraL
long-mer1654	CP009885	1119774	1119972	CGCTGTAAAGCACGGCATTGCTGTGAGTCGTGACGATCCCATCCTTATTTTGCAAACCATCAATAACCGTTTGATGCTCGATAGCAAACGAGCGCAGGAAGCGATGCTTGAACATTACAAGGAAGAACTCGAAGGCATAGCAACCCGCTGGAGTAACGACGCAAAGGCCAAAGCAGAACGGATTCTTAATGCAGCGATG	XFHB_05065	XFHB_05065	1119727	1120179	+	conjugal transfer protein TraM
long-mer1655	CP009885	1120157	1120199	CATGGGTGCTACTCTGGAATTAACTCGGTGAGTCTTATCTTGG	XFHB_05065	XFHB_05065	1119727	1120179	+	conjugal transfer protein TraM
long-mer1656	CP009885	1120730	1120758	CTCTGCAAGTTTGTACATGGAATCTGCTA	XFHB_05070	XFHB_05070	1120241	1120837	-	hypothetical protein
long-mer1657	CP009885	1120806	1120848	CAAGGTGGTTTGAAATTAGTGGATACACTCATGCGACAACTCT	XFHB_05070	XFHB_05070	1120241	1120837	-	hypothetical protein
long-mer1658	CP009885	1120871	1120931	AGAACGTTTCTTTGCTAGTTTTTCAGAAGCAACATCTACCTGTGCACGACCAGTAGATTGA	XFHB_05075	XFHB_05075	1120865	1121218	-	conjugal transfer protein TraO
long-mer1659	CP009885	1121257	1121316	CTGATTTTAGCTAGATAGATTCAATTTATCATTTAGTTGTTATGGCGCGCTTAACGTCAT	NA
long-mer1660	CP009885	1121448	1121513	TCCGTAGTACTCAACCTGCACAATGGCCTTCTTGAGTTTATTAGGGTCTGCCTCCTTGGTTGCCTT	XFHB_05080	XFHB_05080	1121316	1122347	-	plasmid stablization protein ParB
long-mer1661	CP009885	1121556	1121598	CTTCTCATCGTTACCTTCTGGTTCTGCATCTATTGTTTCCTTC	XFHB_05080	XFHB_05080	1121316	1122347	-	plasmid stablization protein ParB
long-mer1662	CP009885	1121601	1121643	ATCCATCTTTTCTTCAAGGAATTCACGCAGCAACTTCACTGAC	XFHB_05080	XFHB_05080	1121316	1122347	-	plasmid stablization protein ParB
long-mer1663	CP009885	1122294	1122336	CTTGCGGATTTCCTCGGGTTTGGGAGTGGATTTCCTAAACATA	XFHB_05080	XFHB_05080	1121316	1122347	-	plasmid stablization protein ParB
long-mer1664	CP009885	1122495	1122551	GTAACAAGTTGTGGGTAAGCACTCCGAATATCTGTAAGGTTGCCAACATGACGGGGC	XFHB_05085	XFHB_05085	1122344	1123108	-	plasmid partitioning protein ParA
long-mer1665	CP009885	1122632	1122674	AACCATCTTCTTAATGCCTTGGAGACTGTAAGCCTCCATTTCC	XFHB_05085	XFHB_05085	1122344	1123108	-	plasmid partitioning protein ParA
long-mer1666	CP009885	1124180	1124222	ATTTACAGGATTTATTTATAGATAAAGGTTATAGGTAAAGGTT	NA
long-mer1667	CP009885	1124230	1124254	TTAGGGGGGGGGGGATTTAACGCCA	NA
long-mer1668	CP009885	1124418	1124442	ATTGGATGATGAAGTGGGGGGTGAT	NA
long-mer1669	CP009885	1124465	1124489	ATTGGATGATGAAGTGGGGGGTGAT	NA
long-mer1670	CP009885	1124917	1124958	CAGGCCATATTGTCCGTTGATGTTCTTCACTCTTGTTTATCC	XFHB_05100	XFHB_05100	1124561	1125472	-	replication protein
long-mer1671	CP009885	1124975	1125029	GACTGGTTGGCCGTTGAACGTCCGCCCTTTGAATCCAAGTTGTAGCCGACAGGCA	XFHB_05100	XFHB_05100	1124561	1125472	-	replication protein
long-mer1672	CP009885	1125071	1125113	ACCCTGCTTATCCATGCCCATTAGTCGCAGGAACTCGGAGGCA	XFHB_05100	XFHB_05100	1124561	1125472	-	replication protein
long-mer1673	CP009885	1125615	1125657	TCCAAAGACTGTCACCATATCTTCTGCAATACGGCGATCTACG	XFHB_05105	XFHB_05105	1125516	1125824	-	hypothetical protein
long-mer1674	CP009885	1125763	1125805	ACTATTAGTTGCCGTAATGCAACGATTTCTTTGTCTGTCGGTG	XFHB_05105	XFHB_05105	1125516	1125824	-	hypothetical protein
long-mer1675	CP009885	1126747	1126768	AAAGAGTTACCTTTGTTAGTTG	NA
long-mer1676	CP009885	1127708	1127785	CTCTGCTCTTACCCGTTTGAAATCACTCATTAGCCGTAATGAATCTGCTCCAGACGTTATCGAACCCCTTATCGGCGA	XFHB_05120	XFHB_05120	1126938	1127897	+	conjugal transfer protein TrbB
long-mer1677	CP009885	1128075	1128117	GGTCCGTTTGCATTTACCGTATCGATTGTTGGCATCGTTGCTG	XFHB_05125	XFHB_05125	1127910	1128302	+	conjugal transfer protein
long-mer1678	CP009885	1129657	1129699	GAAGACGCGGTTTCGATGGTGTCCGATGCCTCATCAGCGATTG	XFHB_05135	XFHB_05135	1128613	1131177	+	conjugal transfer protein TrbE
long-mer1679	CP009885	1129707	1129740	GAACAGTGGCCTCGTTTCGCAAGGCTACTACACC	XFHB_05135	XFHB_05135	1128613	1131177	+	conjugal transfer protein TrbE
long-mer1680	CP009885	1129851	1129888	CACGATGGACGCCTATGTTGGTTCTCTTCCAGGGCATG	XFHB_05135	XFHB_05135	1128613	1131177	+	conjugal transfer protein TrbE
long-mer1681	CP009885	1129891	1129933	GTCGAGAACGTGCGTCGTCCTCTGTTGAATACGATGAATCTTG	XFHB_05135	XFHB_05135	1128613	1131177	+	conjugal transfer protein TrbE
long-mer1682	CP009885	1131185	1131218	TCTAAGAAATCCTTTCGGGAATAAGGAAAAGCCA	XFHB_05140	XFHB_05140	1131174	1131890	+	conjugal transfer protein TrbF
long-mer1683	CP009885	1131598	1131621	AAGCAAACGAATATCTGAACGGTA	XFHB_05140	XFHB_05140	1131174	1131890	+	conjugal transfer protein TrbF
long-mer1684	CP009885	1132767	1132809	ACAGAAGGTAACGATCACGAGAGGGAACTAACCATGCGTAAGT	XFHB_05150	XFHB_05150	1132800	1133276	+	conjugal transfer protein TrbH
long-mer1684	CP009885	1132767	1132809	ACAGAAGGTAACGATCACGAGAGGGAACTAACCATGCGTAAGT	XFHB_05145	XFHB_05145	1131907	1132797	+	conjugal transfer protein TrbG
long-mer1685	CP009885	1133023	1133065	GAAAGAAAGGTTATTCCGTATCGGAGTACAACCCGCAGCCGCA	XFHB_05150	XFHB_05150	1132800	1133276	+	conjugal transfer protein TrbH
long-mer1686	CP009885	1133100	1133132	CTTGTCACAGCGAATCCAACACCAGGCTTACCC	XFHB_05150	XFHB_05150	1132800	1133276	+	conjugal transfer protein TrbH
long-mer1687	CP009885	1133309	1133351	GACGCCTCGCCAAACTCCAAGTCGAGAAGCGGCGTTCGTCGGG	XFHB_05155	XFHB_05155	1133282	1134682	+	conjugal transfer protein TrbI
long-mer1688	CP009885	1133414	1133444	AAGGTGGCTGTCAAGCGTATGAATAATGTCG	XFHB_05155	XFHB_05155	1133282	1134682	+	conjugal transfer protein TrbI
long-mer1689	CP009885	1133617	1133659	TGACGCACCACCGATGCCACCACATCAGCCGGATAGCTTGTCG	XFHB_05155	XFHB_05155	1133282	1134682	+	conjugal transfer protein TrbI
long-mer1690	CP009885	1133668	1133710	CAATCCTGATGAACAACAGCTGCGTATGGCGAAGCTCCAGCAG	XFHB_05155	XFHB_05155	1133282	1134682	+	conjugal transfer protein TrbI
long-mer1691	CP009885	1133723	1133752	ATTAAGGCTAACTCCAAGATCGCATTACCC	XFHB_05155	XFHB_05155	1133282	1134682	+	conjugal transfer protein TrbI
long-mer1692	CP009885	1133848	1133890	TGCGAACGTGCGACGGCAAATTGACGAGAACGCAGCAGGTGGC	XFHB_05155	XFHB_05155	1133282	1134682	+	conjugal transfer protein TrbI
long-mer1693	CP009885	1135054	1135110	CGACGTGAGCTATTACAAAACATTGCCGTGCTTTAACGGGGGAGGTTGCTCTACAAG	XFHB_05160	XFHB_05160	1134701	1135486	+	conjugal transfer protein TrbJ
long-mer1694	CP009885	1135141	1135183	TAACGGTTCGACGGCTCAAAAAAGTGCGAATGATGCCGTATTG	XFHB_05160	XFHB_05160	1134701	1135486	+	conjugal transfer protein TrbJ
long-mer1695	CP009885	1135417	1135560	AGCCAGCCGTCAGATTCGTAGCGGCAATAATATTTTTTTTTCGCCAGCAAGAAACTGGTTATTCAAATAAGGAGATTTTTTAATGAAGAAATTTATGCTTATTGGTTGTATGTGTTTAGGGATTATCTTGCTTGCGTCGTGTAG	XFHB_05160	XFHB_05160	1134701	1135486	+	conjugal transfer protein TrbJ
long-mer1696	CP009885	1135577	1135629	ATTGAATACTACAAACAGCACAAAGACGAGCGGAAAGTGATGCTCGAAAAATG	NA
long-mer1697	CP009885	1135657	1135791	TGACGAGAATTGCCGTAGTGCTTCTAGTGCGGAGGCTCGGTCTGGAGAGAACATTTTTTTCTCGCCGCCAAAAAACTGGACTTTCGGTGAAGCAAGTAAAAATACACCGGAAAGACCGACTGAGGACGCTGCGCC	NA
long-mer1698	CP009885	1135830	1135974	GTTACTTCGTAGACTACATGCTGCTTTTGCTGGAGTTGTAGGGTTGATGATGTTGCTGTACTCGACCGCCGCTTTCAGCGCACCTAGGATTGATGGAAATATCTTTGATTCGGTGTTGGATAAATATCAGGCGGCAGCAACGTCT	XFHB_05170	XFHB_05170	1135825	1137219	+	conjugal transfer protein
long-mer1699	CP009885	1136019	1136052	CTTGGTACTGCTAAGTATGGTCTGGACCTACGGA	XFHB_05170	XFHB_05170	1135825	1137219	+	conjugal transfer protein
long-mer1700	CP009885	1136067	1136135	TAAGGCTGACATTCAGGAGTTCCTTGCCGAGACGATCAGGTTCTTTGCGGTAACGGGCTTCTTCTGGTG	XFHB_05170	XFHB_05170	1135825	1137219	+	conjugal transfer protein
long-mer1701	CP009885	1136194	1136301	GGTGCAAGAGCGATTGGGCAGCAAGATTATACCCCGGCGGGGATCGTACAAATAGGTTTCAATATTTTATTTAAGGTACTTGAATATACCTCGGTATGGTCGCCAGTC	XFHB_05170	XFHB_05170	1135825	1137219	+	conjugal transfer protein
long-mer1702	CP009885	1136320	1136601	ATCATTGCGATTGTGGTTCTTGTCGTACTCACATTGGTGAGCGTGAACCTGTTGTTGCTCTTCATCTCGGCGTGGGTGCTCGTCTATGGTGGGGTATTTTTTCTCGGCTTCGGCGGTGGTCGGTGGACGCAGGACATTGCGATCAACTATTACAAAACGGTACTTGGACTTGGTGCGCAGATTATGGCGATGCTCCTGATTATCGGCATCGGCAAGACATTCGTTGACCAGTATTACGCCAGTATGAGCACTGGAATCGATTTAAAAGAGCTTGCCGTGATG	XFHB_05170	XFHB_05170	1135825	1137219	+	conjugal transfer protein
long-mer1703	CP009885	1136649	1136680	ACTCATCGGCGGCATCGTAGGTGGTGGTGGCG	XFHB_05170	XFHB_05170	1135825	1137219	+	conjugal transfer protein
long-mer1704	CP009885	1136873	1136915	GTTCAGGTGGAAATTCTGCTGCAGTATCCTCTGGCGGCAGTAG	XFHB_05170	XFHB_05170	1135825	1137219	+	conjugal transfer protein
long-mer1705	CP009885	1137575	1137626	ATATAATGCTGTTTATCGCACGTCTCTCATTAAGCGCGCCGGTAAGTGGGAA	XFHB_05175	XFHB_05175	1137225	1137830	+	conjugal transfer protein TrbN
long-mer1706	CP009885	1137713	1137781	GGTTGAGATGCCAAGGTCTTCTGTCGTGAATACCTCAATGCCCGTTGTGCATTACAATGCAGCAGCAGC	XFHB_05175	XFHB_05175	1137225	1137830	+	conjugal transfer protein TrbN
long-mer1707	CP009885	1137808	1137850	AGAAAGATTTAAGGAGAGAATAAAATAAAGATAATTAAAGAAA	XFHB_05175	XFHB_05175	1137225	1137830	+	conjugal transfer protein TrbN
long-mer1708	CP009885	1137861	1137931	CCCTAATAATTTTTATATTTCTTGTATTTAATGAATGATTAAAATATTTTATTTTTTTATAAAAAATAATT	NA
long-mer1709	CP009885	1138044	1138086	GGCATATAAAAAACAACCCGAGTGGCAGGCTGATGCAGACTCG	NA
long-mer1710	CP009885	1138515	1138608	TTTTCCGATGCTACACAAGCTTGCCCGTGAACAGTACGGTGTTGAGGTTATGCTTGGTGATGCTGAACAGAGCTGGGCGTACACTACGTTAATG	NA
long-mer1711	CP009885	1138614	1138770	CGGCGCATCGGTGGCATCAATGAGAACAGGCCCTGGTTATTGCGTCCTGAACTTTCATAAATCCAATGTGCTTAATGGTTTCAAACCTTCTAGCCAGGTTGATTCGGTGACGTGGGTTCAGGGTGTGATGATGCACGAATTCGCACATTGCCTTGAT	NA
long-mer1712	CP009885	1138817	1138924	GCTCAGTTGCACCGAGTGATGCCCCTAATGTCAAAGACATTCAGAGCTTGGTTGAGGCAGGCACTCGGCCAACAACGCAGCTCTGGGGTGAATCCGTTGCCGACATAA	NA
long-mer1713	CP009885	1138936	1138978	TTTTGGAAACTTGCCGCACCACATGCAGCGCATGAACTTGCAG	NA
long-mer1714	CP009885	1139001	1139025	GGATGCCAAACATGACACTACGCAC	NA
long-mer1715	CP009885	1139744	1139786	CAGGCTAGAAGCCCTGGAACGTGGCGGCGATCTGCGCCCGTGA	NA
long-mer1716	CP009885	1140013	1140055	TACGCGGGCGCCTATTCGGCTTATCGTTCTCCGAGGCCGACCA	XFHB_05190	XFHB_05190	1139913	1140281	+	hypothetical protein
long-mer1717	CP009885	1140150	1140192	GAAGCGGCGGCAGACTCCGACACCCTCCGACCGCGCCTACCTG	XFHB_05190	XFHB_05190	1139913	1140281	+	hypothetical protein
long-mer1718	CP009885	1140249	1140291	TCGCCATCGGCGCCGGCGAAGCCTGCTCGATGAGCGCCATGAA	XFHB_05190	XFHB_05190	1139913	1140281	+	hypothetical protein
long-mer1718	CP009885	1140249	1140291	TCGCCATCGGCGCCGGCGAAGCCTGCTCGATGAGCGCCATGAA	XFHB_05195	XFHB_05195	1140278	1140505	+	hypothetical protein
long-mer1719	CP009885	1140307	1140349	CCTGCGCGCCGTCGTAGGCATTGCCGACAAGATGCAGGACCTC	XFHB_05195	XFHB_05195	1140278	1140505	+	hypothetical protein
long-mer1720	CP009885	1140629	1140672	CAGCAGTCTGGATACTTCTGCCCGCCTTGCGAACCTTCGCTAGT	NA
long-mer1721	CP009885	1140783	1140825	AATTGGTAGTAGCGCCACGCCGGAGCGCAACTCAGCTACAGTC	NA
long-mer1722	CP009885	1141034	1141076	CAGAAGCGAACCCAACTTGACACGCTCGGGCGGTCGCACAGCG	XFHB_05205	XFHB_05205	1140935	1141189	-	hypothetical protein
long-mer1723	CP009885	1141172	1141276	TACATGTACGTTTGCCATTGCAGTAGCTCCTGATTTCTATGCTATCAATGATATCATAGAAAATGATATGGTATCAATGCAGTGGCCATTATCTAACTCCTCTTA	XFHB_05205	XFHB_05205	1140935	1141189	-	hypothetical protein
long-mer1724	CP009885	1141301	1141343	GTTACGGTTACCGCCGTGCGGCGGCTTTGTCTTTACAGGATCA	NA
long-mer1725	CP009885	1141349	1141449	TCACTGTATGGGATTATTATACATTGATCTATATGTAGAATCAATACTTTTTTGTGTAAAAAATAAGATTTGAGGATAATGATTTATCTACAGATCATGAA	XFHB_05210	XFHB_05210	1141443	1141757	-	hypothetical protein
long-mer1726	CP009885	1141751	1141793	GTTTCATTTTAATTCCAATATCTTTTGCCTTGGCGCGCCCTGC	XFHB_05210	XFHB_05210	1141443	1141757	-	hypothetical protein
long-mer1727	CP009885	1142028	1142053	AATCGTAAAGACTTGGCTTGGGCACC	XFHB_05215	XFHB_05215	1141825	1142418	-	hypothetical protein
long-mer1728	CP009885	1142116	1142158	CGTATCTGAGTGTTCGCGTGTATGAAATACGAAATCGGAACCC	XFHB_05215	XFHB_05215	1141825	1142418	-	hypothetical protein
long-mer1729	CP009885	1142217	1142244	TATCAACATAGGAAGACTCGAAACGTTT	XFHB_05215	XFHB_05215	1141825	1142418	-	hypothetical protein
long-mer1730	CP009885	1142341	1142385	GATATCTGGAAACGTTTCTTTTAAAGCTTTGCGAAGTAGCTTAGC	XFHB_05215	XFHB_05215	1141825	1142418	-	hypothetical protein
long-mer1731	CP009885	1142414	1142490	GCCATTATCTAACTCCTCTTAAGTTAGGGTATTGGTTAGAAGCCCTGTTACGGTTGCCGCCGTGCGGGGCTTTGTCT	XFHB_05215	XFHB_05215	1141825	1142418	-	hypothetical protein
long-mer1732	CP009885	1142507	1142616	TCACTGTATGGGATTATTATACATTGATTACGATGTAAAGTCAATAGTTTTTTGTATACAAATGCTGCGGCATGAACTGGCGGGCCGGGCTGGTGCATGTAGCACACTGT	NA
long-mer1733	CP009885	1142626	1142663	ACGACCTCAACTAAAGGAAAACATATAAAGCTCTTCAT	NA
long-mer1734	CP009885	1142711	1142762	ACCTTATGTAATCCATAAAAATAAGGTTTTATTTTAATTAACTGTGTACCGG	NA
long-mer1735	CP009885	1142784	1142820	TGATCTGATTTCGTAGTTTTTCGCGCACGCGAAAATC	NA
long-mer1736	CP009885	1142845	1142928	ATGGCATACCCTTTGCAAGGAATTTGCCCAAGCGGGTGTGGCAATACCCGAAAATACATATAAAAACAACAGCAACCAGCAATT	NA
long-mer1737	CP009885	1143037	1143079	GAAACAAAAATGATTCTTCGTAAGTACTTTACAGGGGAAGGTG	NA
long-mer1738	CP009885	1143097	1143139	AAATTTCTGTGGGATGTATTTTTCTATTCCTCTAAATATTTCT	NA
long-mer1739	CP009885	1143154	1143226	TTATTTTCTTGGGCGCTTGTAGGTGGCTTGCTCATCGGCCCCCAAAACGTAGTTTTTTAAGGAACTTCCATGC	NA
long-mer1740	CP009885	1143257	1143326	GCTGATTCAAAGTCATACTTTACTTTTGATCTTGCATTTAAGGCTTTTCTTTTAGCATCTTGTTGTCTGT	NA
long-mer1741	CP009885	1143382	1143424	ACATACTGAACGTCCCGATTCTTATTCCGGATGTGCTGAATAC	XFHB_05220	XFHB_05220	1143403	1143588	-	hypothetical protein
long-mer1742	CP009885	1143452	1143536	AAGATTTCGGAGAGCACGCCGTCCACGTCCGCCGTGACCGACAGACCGTGCGCGTCGGCGATGACCTTGTGCGTGGCTTCACGCA	XFHB_05220	XFHB_05220	1143403	1143588	-	hypothetical protein
long-mer1743	CP009885	1143550	1143615	GCGTTCCAGACCGATTTCATCGAGCAGTGACTTAGCCATTCTACGCCCTCATAGTCGAGTCTAAAT	XFHB_05220	XFHB_05220	1143403	1143588	-	hypothetical protein
long-mer1744	CP009885	1143617	1143847	TGCCTCCATTGTGGGGCATTTACGGTAGTGCTTCTAGCCTGTTGGCTACATTAGCAAACCGACGGTGATGAAGGCTTTCAGGTCCTTCGATCACCTTCTGGACTATCGTATATCGCCGATATTTACTTATTTATGTAATTATGCGTTTAATTATTTATGCAATTATGTATCAATGCAATCGGCATGAACTTGCAGCCGAGCTTCGCCAATTAAGACATGTGGCTAGAATTT	XFHB_05225	XFHB_05225	1143839	1144324	-	GCN5 family acetyltransferase
long-mer1745	CP009885	1143917	1143959	TGCGCGCTCGTTCAACGCATGCACTACCAATGCCCTGACGCCG	XFHB_05225	XFHB_05225	1143839	1144324	-	GCN5 family acetyltransferase
long-mer1746	CP009885	1143999	1144041	TTAAGCAAGGCCGCACCGAGTCTGATGCCTTGAGCGCGAGTAT	XFHB_05225	XFHB_05225	1143839	1144324	-	GCN5 family acetyltransferase
long-mer1747	CP009885	1144072	1144114	GCACTGGATCAGGCATATTACCTCGGATAGCACGCGTGGCCTC	XFHB_05225	XFHB_05225	1143839	1144324	-	GCN5 family acetyltransferase
long-mer1748	CP009885	1144979	1145021	CTTAAGAATCGCTGATAAGCTTTGAATCTCAGGATTTCCTTTG	XFHB_05235	XFHB_05235	1144907	1145233	-	addiction module antidote protein
long-mer1749	CP009885	1145582	1145624	TCTGTCTATAGCAATCCTCACTTTGATGTCCTTCACCTTGTCA	XFHB_05240	XFHB_05240	1145363	1145683	-	addiction module protein
long-mer1750	CP009885	1145735	1145777	TGTTATAAACGAAAATTTTCGTGGCAAACACACTCTTTGTTCA	NA
long-mer1751	CP009885	1145784	1145856	TTTGCACGCTTCTCAAAAACGCTTGTTTGTGAAAATCAGGCCAAGGCAACCAGCATGACATGTGGAATCAAGG	NA
long-mer1752	CP009885	1146029	1146119	ATCGTGACCGAACCATTGCAGACGAGGCAAATAAAACGTATAAATACATATGTGTTTATGTGTATAAATACTTGAATAGAGGTCATCATGA	XFHB_05245	XFHB_05245	1146116	1146355	+	methionine repressor-like protein
long-mer1753	CP009885	1146129	1146194	GCTGGAATCTTGCCGTGTCCCTGGACACGGATCAGTCCGTTCGCGTGTTCCTTGCGTCGCAAGGCG	XFHB_05245	XFHB_05245	1146116	1146355	+	methionine repressor-like protein
long-mer1754	CP009885	1146693	1146735	TCGTGCCGGGCTGCTGCAACGAGGCAGCTTCGGTCGTACGCGC	XFHB_05250	XFHB_05250	1146355	1146774	+	twitching motility protein PilT
long-mer1755	CP009885	1146905	1146948	TCGACCTGGAGGAAGCACACAATTGAATAAAAAATCACACATGA	XFHB_05255	XFHB_05255	1146945	1147229	+	hypothetical protein
long-mer1756	CP009885	1147255	1147276	GAATATCCATCAGTACAGCGCT	NA
long-mer1757	CP009885	1147385	1147427	ACAAGGTGAGCGGCACACGGGTAGACCGGCCAGGCTTGGCCAA	XFHB_05260	XFHB_05260	1147288	1147845	+	DNA invertase
long-mer1758	CP009885	1147485	1147512	GGGCCGGTCGGTCAAACAACTGGTCGAT	XFHB_05260	XFHB_05260	1147288	1147845	+	DNA invertase
long-mer1759	CP009885	1147587	1147629	TGGGCGCTTTTTCTTTCACGTGATGGCTAGTCTCGCCGAAATG	XFHB_05260	XFHB_05260	1147288	1147845	+	DNA invertase
long-mer1760	CP009885	1147647	1147680	CGAGCGCACCCGCGCTGGGCTGGAAGTCGCCAAG	XFHB_05260	XFHB_05260	1147288	1147845	+	DNA invertase
long-mer1761	CP009885	1147747	1147778	CTGTTGGCCAGTGGAGTCCCTTCAAAGGACGT	XFHB_05260	XFHB_05260	1147288	1147845	+	DNA invertase
long-mer1762	CP009885	1147812	1147901	GTATCGCTGGCTTCCAGCGTCGGCGCAGGCTTAGAGTACGATAGCGATCACCACAAGGGCCAGGCTGGAGGCTTTCATCGGGTTAACTCC	XFHB_05260	XFHB_05260	1147288	1147845	+	DNA invertase
long-mer1763	CP009885	1147928	1148040	TTCGACTTCTTCCTTGATCTTAATTTGCGGAATGTGGCCGCGCTCGATGCTGTTTATGACGTTTTGGCGGACGCGAGCCGCAACAATAGCGAGTTGTTCCGGCGTCAAGCCGT	NA
long-mer1764	CP009885	1148157	1148221	TAGTGGCTGTCCGGCTTTTCTACTTCTTTCCAGATCAACCCCAATCCAGCCATTTCGCAGAGAAG	NA
long-mer1765	CP009885	1148228	1148270	GTTGGCATAGGAAATACCACTATCTTCTGAAATCCAACGCCGC	NA
long-mer1766	CP009885	1148330	1148387	ACCAGCCAAACGCAGCACCTCACGCACTTCTTCGCCAGTCGGCTGCTCCCACCTCTTG	NA
long-mer1767	CP009885	1148447	1148494	CTGGCCGGTAAGTACGGTGTGTGCCCACACACATGAGCGGTGTTATGG	NA
long-mer1768	CP009885	1148585	1148626	AGGAACGAACTCCACTCTATCCTAGCTGCCTTTCCCTTAGTG	XFHB_05270	XFHB_05270	1148495	1148680	+	hypothetical protein
long-mer1769	CP009885	1148654	1148716	ATTTCTTTTGGTGCAGCCCCGGCCTAAGTCGGGGCTGCCTTTCATCAGTCAATAGCATCGAAA	XFHB_05275	XFHB_05275	1148698	1149123	-	antirestriction protein
long-mer1769	CP009885	1148654	1148716	ATTTCTTTTGGTGCAGCCCCGGCCTAAGTCGGGGCTGCCTTTCATCAGTCAATAGCATCGAAA	XFHB_05270	XFHB_05270	1148495	1148680	+	hypothetical protein
long-mer1770	CP009885	1148719	1148761	CGCGGTGGCCTCGGGGTGGCCTATCGCGAATTCGTACAGTAAC	XFHB_05275	XFHB_05275	1148698	1149123	-	antirestriction protein
long-mer1771	CP009885	1148978	1149020	CTGTAGTGTTTGCAGAGTCGGAGCATCCAAATACAAATCAGAC	XFHB_05275	XFHB_05275	1148698	1149123	-	antirestriction protein
long-mer1772	CP009885	1149068	1149095	CCGAGGTCCCCCTCGGGGACCATGGAAA	XFHB_05275	XFHB_05275	1148698	1149123	-	antirestriction protein
long-mer1773	CP009885	1149211	1149466	AGCTGAAATTTTCACCTTAAAATTCGCCAGAAACGCGGCAAGCCGCAAATCAGGCCGGATATGGACACGGCTGATGGAACTGGAAGTCTAGTTTATTTAATTTTGAAATAGGTGACGCTGATGAAGCCGGTAGTTCTTTTGGGGGGGGATGATGGATCGCTGCCTAATCGTTTTTGATCTGGATACAAAGCTGCTTGAGAAGCACTATCACAATTCAAGCTGGCGCAATGGATACGCTGACATTCAGCGCGTCCTG	XFHB_05280	XFHB_05280	1149362	1149814	+	virulence factor
long-mer1774	CP009885	1149487	1149538	CATTCAAGGAACGGTTTACCTCAGTGAGCGAGGTGTCAGGCAAGCACATGGA	XFHB_05280	XFHB_05280	1149362	1149814	+	virulence factor
long-mer1775	CP009885	1149544	1149586	TGCATTGCAAGAGGTTGCTATTCGTTTCCAGTGGTTTGACAAG	XFHB_05280	XFHB_05280	1149362	1149814	+	virulence factor
long-mer1776	CP009885	1149634	1149673	TCAGTTCATTATTGATGGCGTAACCCAAGCCAGAGAAGCT	XFHB_05280	XFHB_05280	1149362	1149814	+	virulence factor
long-mer1777	CP009885	1149741	1149906	AAGAAATCATTGGCCAACAAACATTCTCTCTAGAAAATGTGACGCAAACTGCATTGCCAAATCCTGATGCTTAATGCTTAGCGGTACATCTCCTGGGCAGGCTACCGCGAATGTCACGCCAAGCCTGACTTGCTGCTGATGTACAGCAAGTCGGATGCCGACACAC	XFHB_05280	XFHB_05280	1149362	1149814	+	virulence factor
long-mer1778	CP009885	1149960	1150015	GTTGGAGTACGCCATCATCATTTTCCATCACTAATTCCTTCAGGAATAATAAGGTT	NA
long-mer1779	CP009885	1150243	1150304	ATTATCAGCCTGTTCACCTGGGGCGAAGATTGGGAAGAACACGGTACCGTCTACAGCACGCG	XFHB_05285	XFHB_05285	1150054	1151025	-	DNA primase
long-mer1780	CP009885	1150646	1150688	GCTGGAATGTAGGTCTTCTGGGCATCACTGTCAGTGTATATAC	XFHB_05285	XFHB_05285	1150054	1151025	-	DNA primase
long-mer1781	CP009885	1150755	1150797	CCATCTGCTTTACGACACGTTCCGCGACAGCCTCTTGTTCTTG	XFHB_05285	XFHB_05285	1150054	1151025	-	DNA primase
long-mer1782	CP009885	1150884	1150926	TGCTTTTCCACTTCAATTCGAGGCCAGTACGGTTGTTCTTGAT	XFHB_05285	XFHB_05285	1150054	1151025	-	DNA primase
long-mer1783	CP009885	1151585	1151627	GAAGCCGCCCCACAGTGCCATCCGCCTGTCTCGTAAGCCGCGT	XFHB_05290	XFHB_05290	1151213	1152211	-	membrane protein
long-mer1784	CP009885	1151921	1151963	TGGGCTGACCCGTTCGGACCACACGGGGTCAACGAGTAGGTTG	XFHB_05290	XFHB_05290	1151213	1152211	-	membrane protein
long-mer1785	CP009885	1152627	1152669	TTGGCGGATACGGCGTTGTGTTTCTGATGCTGGTTGCCATATT	XFHB_05295	XFHB_05295	1152342	1153028	-	hypothetical protein
long-mer1786	CP009885	1152731	1152773	CGCGCCTACGGGCATGGAACAAGCGTGCACCTTGCCAGGTTTT	XFHB_05295	XFHB_05295	1152342	1153028	-	hypothetical protein
long-mer1787	CP009885	1153110	1153152	CGTAATTCCGCAATTTGGGCGCGGTATTGGTCGAAGGTGAGTT	XFHB_05300	sbcB	1153025	1154461	-	exonuclease I
long-mer1788	CP009885	1153383	1153425	GAAGCATCAGCGTCGTTGGCGCTGTTGTAGGTATGGCTGAAGA	XFHB_05300	sbcB	1153025	1154461	-	exonuclease I
long-mer1789	CP009885	1153439	1153481	TTCGGCCAAATCCGGTCCGCAGGCGCGCAGTTGTGCCGCTTTG	XFHB_05300	sbcB	1153025	1154461	-	exonuclease I
long-mer1790	CP009885	1153664	1153706	CAGCAGTGTGTCTATGTCGCCATTCAAGTCGAAAACAATGATG	XFHB_05300	sbcB	1153025	1154461	-	exonuclease I
long-mer1791	CP009885	1153925	1153967	TGATAATGCTTCGTGTGCTGCACCTTCGCGTGCATGGTTCGCA	XFHB_05300	sbcB	1153025	1154461	-	exonuclease I
long-mer1792	CP009885	1154420	1154462	ACCGAAGGTTTCTAAGTCGTAAAACAGAAAGTTGGGGGGCATC	XFHB_05300	sbcB	1153025	1154461	-	exonuclease I
long-mer1793	CP009885	1154593	1154635	CTTAGTTATTTTTCAGAATCATTGACTGGAAAGTGCACAATCC	NA
long-mer1794	CP009885	1154757	1154817	CTTATTTTGTCGGAGGAGACTTCAGATGTTAGTTCTAGTGCAGTCTCTCGAGATGGGAAAA	XFHB_05305	XFHB_05305	1154649	1155983	+	hypothetical protein
long-mer1795	CP009885	1154822	1154903	GACGTTGAATTATGATGTTCCACCAATGCAGCAAGGTGTTTACGTTAACCCTTTGGAATTCAACTCGACAATTATCTCAGGG	XFHB_05305	XFHB_05305	1154649	1155983	+	hypothetical protein
long-mer1796	CP009885	1155351	1155415	GCTGGAAATGCTGACTCTGATCTTAAAAAAACTGTAAATGATTATGATCGTTCATCAATAACATC	XFHB_05305	XFHB_05305	1154649	1155983	+	hypothetical protein
long-mer1797	CP009885	1155433	1155529	GGTCAGGCGACAATTGGGGGGGGAGAATAGATCCCGGATCTTTAAGAAGCGATAACTTAGGGAAGACTTCGATTAGTGCACTTTCTGACGATGGGAA	XFHB_05305	XFHB_05305	1154649	1155983	+	hypothetical protein
long-mer1798	CP009885	1155552	1155837	ATTGAACCTGTTATCACAGCAGTTTACCAACAAGCAGTCATCTGGTCAGGCGAGAACTGGGCTACAAAAACGCGCTTGGGATCATTAAGAAGCGATAGTTTAGGTAACTCTAAAGTGGTCGCACTCTCAGCTGATGGGAGGATCGCCGCCGGATATTCCGAAACTGACTCTAAAACTATTCATGCAATCATTTGGTCAGGGGAGAATTGGGCAACCAAAACGGACTTGGGAACGTTCACAAGCGATAATTCAGGATTATCAATGGTTGAGGCGCTCTCCGCTGATG	XFHB_05305	XFHB_05305	1154649	1155983	+	hypothetical protein
long-mer1799	CP009885	1155942	1156007	AACTCCGCTCACATTCAGCCGTTGATGCAGCCAACACAGTAAGCACGTTATTGGGCTTGAGTGGAT	XFHB_05305	XFHB_05305	1154649	1155983	+	hypothetical protein
long-mer1800	CP009885	1156114	1156156	TCAGGCGGGACGATGGATTGATCGGAATCCTGACTGTGTGCCT	NA
long-mer1801	CP009885	1156208	1156280	TAGTGGTCATACTGGGTGCCAGCCATTGATGCGCAATGGAGTGTTTCTTTGCCTGGGTGTAGTGGGAAGTGAG	NA
long-mer1802	CP009885	1156289	1156359	TTCTGTCAGTCGTGGTTCAGGCACCTTGCATCTGGCGTGCGTTTGGTGATGAGTCTGGCGTCGTTGTTCGT	XFHB_05310	XFHB_05310	1156294	1156590	-	hypothetical protein
long-mer1803	CP009885	1156422	1156464	CAAGCTTGTAAGCAGGGATGGAGAATGGGTATGTCATGAACTT	XFHB_05310	XFHB_05310	1156294	1156590	-	hypothetical protein
long-mer1804	CP009885	1156505	1156547	TCGTGGGCTGCTTCAGCGGTGAGCTGGTCGAAGATGTGATCAG	XFHB_05310	XFHB_05310	1156294	1156590	-	hypothetical protein
long-mer1805	CP009885	1156605	1156647	TGCTTACCTGAGACAGGTATACGCATCAATTGATGTGAGTCAC	NA
long-mer1806	CP009885	1156970	1157027	TCTTGCGATGTTGCTAGTCGTTGCAGCCAGTGGTTATCTGGTACGTATTATTCCATTT	XFHB_05315	XFHB_05315	1156950	1158587	+	sodium:proton antiporter
long-mer1807	CP009885	1157246	1157288	CGGTTTTCTGATTCATTGGATAATTCCGACAATGCCGCTGCCG	XFHB_05315	XFHB_05315	1156950	1158587	+	sodium:proton antiporter
long-mer1808	CP009885	1159136	1159161	CTGGACAGTGATTGTGTTCAGGCTTG	XFHB_05320	XFHB_05320	1158962	1159510	+	hypothetical protein
long-mer1809	CP009885	1160148	1160190	ATACTGGTTGACCGTCGGTACATGCCATGATTTGCCTTGCAAC	XFHB_05325	XFHB_05325	1159963	1160610	-	ribose 5-phosphate isomerase
long-mer1810	CP009885	1164866	1164907	GGCTGGGGCATTCGCAAAACTTAATGTTTGAGGTATATGCGC	NA
long-mer1811	CP009885	1165183	1165225	ACGCTCGCTGCTGGCTCCGGAAGATACTGGGCCAATGAGCAAT	XFHB_05360	XFHB_05360	1164976	1165527	-	DNA mismatch repair protein MutT
long-mer1812	CP009885	1166570	1166612	CTGCAAATATTTCAGGATGCCTACTAGATGTCGACTGAGTTGA	XFHB_05370	XFHB_05370	1166597	1167934	+	hypothetical protein
long-mer1813	CP009885	1169342	1169384	ATGCCGTACAGCTGGCGATTATCGTGCTGTATGACACATTGCA	XFHB_05380	XFHB_05380	1169191	1169418	+	hypothetical protein
long-mer1814	CP009885	1170304	1170346	AGCGGGGAGCTATGGTTACATTACTCAGGCATTGGGTGGTAGC	XFHB_05390	XFHB_05390	1170218	1170769	+	FeS assembly SUF system protein SufT
long-mer1815	CP009885	1174504	1174546	TGCAGAAGGTTGGGTGAATGCTATTGTGCTTGCCGACGTCACT	XFHB_05415	XFHB_05415	1174082	1175311	+	polymerase
long-mer1816	CP009885	1178142	1178184	CGGGGACTGCACTGCTTAGGTTGGGTTGACCGATCAAGATCGC	XFHB_05430	XFHB_05430	1177600	1178796	-	GTP cyclohydrolase
long-mer1817	CP009885	1184654	1184696	CGGTGATCTGTTGAGGTTTTGTGAGCGAAGCGGTTGTATGTGA	XFHB_05445	XFHB_05445	1182149	1184659	+	exoribonuclease R
long-mer1818	CP009885	1185026	1185067	GTAAAGGCCGTTAGATGCGCCCTGTTGTTGGTCCTAGTGGAG	XFHB_05450	XFHB_05450	1184808	1185029	+	hypothetical protein
long-mer1819	CP009885	1186396	1186438	TTGCGACGAGGGGCGTTGTTTTATTGCTCATGAATGCGGATGC	NA
long-mer1820	CP009885	1187273	1187315	CTTTCATACGGTTGTCTGTTGTACAGCTGTGCTGTTGTCATGG	NA
long-mer1821	CP009885	1188713	1188755	GAGAAGGCTTCATCCCGATTTTAGGAGAAGTGATCTAAGTAAG	NA
long-mer1822	CP009885	1190419	1190493	TCTTAATCACCAAAACAACCGGCAGCAATGATGTGACTTTTAAGAACTTTTAAGTTTGGCCACTGCTTTAAAAGT	NA
long-mer1823	CP009885	1190805	1190847	TCTTAATCACCAAAACAACCGGCAGCAATGATGTGACTTTTAA	NA
long-mer1824	CP009885	1192526	1192568	AACGCTTAGGACGGGGGGAGTCCCCCCGTCCTATTTTTTTGGT	NA
long-mer1825	CP009885	1192882	1192924	AAAGAGATCGCAAGATTGATTCATAGTGATAACTGTTTTTTTT	NA
long-mer1826	CP009885	1193265	1193343	CTTAGGACATCTGATTCCCGTACAGGTAGCAGCATTGCGTTCTTTCGACTGGTTCGGTCGCTGGCTGGCTTGGATTGGT	XFHB_05480	XFHB_05480	1193227	1194120	+	membrane protein
long-mer1827	CP009885	1193866	1193908	GATACTGTGTTTCGTGCTTGGAGTGAAGCAGGCGGCAACCGTT	XFHB_05480	XFHB_05480	1193227	1194120	+	membrane protein
long-mer1828	CP009885	1194919	1194961	CGCACAGCCGATCAGGGTATCTAACAGGCGCGGCCAGATCATT	XFHB_05485	XFHB_05485	1194292	1196394	-	YccS/YhfK family integral membrane protein
long-mer1829	CP009885	1195078	1195120	AAACAGCAGATGTAATGTGATACTGGAGAACAACTGCATCAAC	XFHB_05485	XFHB_05485	1194292	1196394	-	YccS/YhfK family integral membrane protein
long-mer1830	CP009885	1196451	1196493	GTGTCCACAGATGATTGAACCTGAACTTAAGGTTACTTATCCA	NA
long-mer1831	CP009885	1196533	1196575	TTGGATTCAAATCGCATAGAGTGGGTAAGAAAACCAGAAAAAG	NA
long-mer1832	CP009885	1196577	1196619	GAAAACGCGTGTTTCCCTGAGGTGTTGACTCTGAAAACGAACG	NA
long-mer1833	CP009885	1197287	1197329	TGATCTCCCCAGTGATAGGCGTTTCAGGATACGGGCGTGCCGC	XFHB_05495	XFHB_05495	1197024	1198337	-	phosphoribosylamine--glycine ligase
long-mer1834	CP009885	1197525	1197567	GTAAAGAAATCCCATGAACGGTGTACCGTCAGCGATCATCCCC	XFHB_05495	XFHB_05495	1197024	1198337	-	phosphoribosylamine--glycine ligase
long-mer1835	CP009885	1197593	1197635	GCATCACCCGCGCATGGATCTTGTCCGTGATGATTGGTGCCGG	XFHB_05495	XFHB_05495	1197024	1198337	-	phosphoribosylamine--glycine ligase
long-mer1836	CP009885	1198452	1198494	TGCATTGCAGCACTTGTGTCACATGCAGCTATTCAAGCCAAAA	NA
long-mer1837	CP009885	1198541	1198581	AATGCCGTATCCCTGTGAAGAGCATGGCAATGCCGTGTTCA	XFHB_05500	purH	1198530	1200113	-	phosphoribosylaminoimidazolecarboxamideformyltransferase
long-mer1838	CP009885	1198972	1199014	CCGATCCGTTTGAAATCATAGAGATTCATCGCGCCAGTGCTGG	XFHB_05500	purH	1198530	1200113	-	phosphoribosylaminoimidazolecarboxamideformyltransferase
long-mer1839	CP009885	1199091	1199133	CACCTCGACAAATTGACGATCCAGAATGCTCTGCATGGTCGCC	XFHB_05500	purH	1198530	1200113	-	phosphoribosylaminoimidazolecarboxamideformyltransferase
long-mer1840	CP009885	1199208	1199245	AGCATCACTGCACGCCATCCCGACTGCGACGCCACAAG	XFHB_05500	purH	1198530	1200113	-	phosphoribosylaminoimidazolecarboxamideformyltransferase
long-mer1841	CP009885	1199304	1199381	TGCGGCGTCGGCATCGACGAGATTGTTGTAGCTAAGTGTCTTGCCTTGGAGTTGCTCGAAGGTGGCCAGCGTCCCGGG	XFHB_05500	purH	1198530	1200113	-	phosphoribosylaminoimidazolecarboxamideformyltransferase
long-mer1842	CP009885	1200602	1200665	CGAGGGCATCAGGCTACTCACTGCAGATGTGAGTGTCGACAAAGTCGTAGCAATCTACTTCTTA	NA
long-mer1843	CP009885	1200696	1200738	ACAGTCTGTGTCCGCAATTTGTGTTTTCCTGTTTTTACCTTGA	XFHB_05505	XFHB_05505	1200730	1201236	-	hypothetical protein
long-mer1844	CP009885	1200787	1200823	TTCCCCTGAAAATGGTGCAATCCCCCCGGAGGGTATT	XFHB_05505	XFHB_05505	1200730	1201236	-	hypothetical protein
long-mer1845	CP009885	1200952	1200986	CCATTTATTCAGACAGATTTCTTTATTCGCATTGA	XFHB_05505	XFHB_05505	1200730	1201236	-	hypothetical protein
long-mer1846	CP009885	1200993	1201035	CTATCTGCGCCTGTGAGCTTTCATATAAGAACGCAGACTTGAA	XFHB_05505	XFHB_05505	1200730	1201236	-	hypothetical protein
long-mer1847	CP009885	1201221	1201281	CGTTTTCTGATTTCATTATTATTCTCTAATATATTTTTTGTAGGGAAATTTTACTGCAAAT	XFHB_05505	XFHB_05505	1200730	1201236	-	hypothetical protein
long-mer1848	CP009885	1201326	1201368	TTAATAAAAGCACCTCTTAGCGTCACTGGCTTAACGTGGTGTT	NA
long-mer1849	CP009885	1201372	1201413	CATGAGCAAGATCAGCACAATTATTGTCATTGTCATTGAAAG	XFHB_05510	XFHB_05510	1201404	1201871	-	rRNA methylase
long-mer1850	CP009885	1201509	1201568	AGATTCCGGGATGGTATGCAATACAGTGTCTGGCAAACTGCGGGTTTCCGGACCGAAAAT	XFHB_05510	XFHB_05510	1201404	1201871	-	rRNA methylase
long-mer1851	CP009885	1201907	1201929	GTTTTAATTTGTTCGGCGCATCT	NA
long-mer1852	CP009885	1201949	1201989	TCAATGATGGTGACGCTCTTAAGGTTTGAGCTTGAATTCTC	NA
long-mer1853	CP009885	1202424	1202466	CACTAGTCTGGAACACTATAAGGGTGCATTAAAAGCGTTTAAT	NA
long-mer1854	CP009885	1204329	1204371	GACGCACCGCGGTGCGATCCGTTGTATCTATATCGATCCCCCC	XFHB_05525	XFHB_05525	1204093	1205721	+	methyltransferase
long-mer1855	CP009885	1205076	1205118	TGAGTCTTCGAGTGATGTTTTTTCTACGCCAAAGCCAGTACAA	XFHB_05525	XFHB_05525	1204093	1205721	+	methyltransferase
long-mer1856	CP009885	1205753	1205803	TCCCTGCATCGTTGCTGATGGACGCATTGCACTGAGCGACATGGTGAAACA	NA
long-mer1857	CP009885	1205997	1206039	GTACGAACAGCTTGCCGGTGCACCACCGGAGCAATGGACGCAG	XFHB_05530	XFHB_05530	1205920	1208442	+	helicase SNF2
long-mer1858	CP009885	1206066	1206192	GCTGTGCGCCCCCACCGGTGCCGGTAAAACGCTGATCGCGGTGGAGATGATGCGCCGTGTGTCCGCCGCAGGTGAGCGTGTCTTGTGGTTTTGGTTTGCGCCGTTCTCCGGACTGGTGGAGCAGTCG	XFHB_05530	XFHB_05530	1205920	1208442	+	helicase SNF2
long-mer1859	CP009885	1206195	1206256	TCAGGTCATTGCGGCGCAGGCACCGGAACTGGATGTATTCAATCTACAGTCCGACCGTTGTT	XFHB_05530	XFHB_05530	1205920	1208442	+	helicase SNF2
long-mer1860	CP009885	1206441	1206483	GCTGTCTGGCCATCAAGCGCGCCTCTTTTTTCAGTCTGTTCTG	XFHB_05530	XFHB_05530	1205920	1208442	+	helicase SNF2
long-mer1861	CP009885	1207333	1207361	ATGGCGCGGGATGCGGTCGGTAACCCACT	XFHB_05530	XFHB_05530	1205920	1208442	+	helicase SNF2
long-mer1862	CP009885	1207620	1207650	CACTGTACTGGCGAGCCGTTTGCGTGTCCGT	XFHB_05530	XFHB_05530	1205920	1208442	+	helicase SNF2
long-mer1863	CP009885	1208881	1208922	CGTCTAAGAAGATGCCGTGGCCAGATTGCCTTGGGGCGTGAT	NA
long-mer1864	CP009885	1208946	1208988	GCGTGGGTTGAATGTTTTTGCGCTGGGTGCGGCCTGGTTGGGG	NA
long-mer1865	CP009885	1209054	1209092	TCGGATTTCGATCATCCGTTTATGCAGGATATTCCGTGT	NA
long-mer1866	CP009885	1209122	1209179	AGAGGCTACCGGCAAGGCACTNCGACGGGNTGTAACGTTTGCTGATCGTCCGGTGTTC	NA
long-mer1867	CP009885	1209533	1209575	TATTGCGTTGCTGGGTGTTGTAGTGCAGTGCTGGGAAGGTCGC	NA
long-mer1868	CP009885	1210829	1210871	CCATTGATGTAGATGGAGCGATGTTGCCTGGGCTTCTGAAATA	NA
long-mer1869	CP009885	1211021	1211103	GCAGTTTGATTTTCCTGTGGGGGCTGTGGCGCAAAATGCTGAGCGCATCATCGCGTTGATCCAGCAGGCGCGGGATGAGCACG	XFHB_05545	XFHB_05545	1210992	1212629	+	NAD synthetase
long-mer1870	CP009885	1211164	1211206	TGTTGCGTCCCGGTTTCCTAGTGCATTGTCAGGTGGCGATTGA	XFHB_05545	XFHB_05545	1210992	1212629	+	NAD synthetase
long-mer1871	CP009885	1211404	1211446	TGTTCAAAGTAAAAGAGGTGCTGGTTGGGGTGTTGATCTGTGA	XFHB_05545	XFHB_05545	1210992	1212629	+	NAD synthetase
long-mer1872	CP009885	1211633	1211675	GGTTTTTGATGGTGCTTCGGTCGTGGTTGATGGTCATGGCCGG	XFHB_05545	XFHB_05545	1210992	1212629	+	NAD synthetase
long-mer1873	CP009885	1211712	1211754	CTCGTGGTGGACTATATGCGTCCCGAGCGCCGTTTCGTCCCGT	XFHB_05545	XFHB_05545	1210992	1212629	+	NAD synthetase
long-mer1874	CP009885	1211774	1211812	GGAGGTGAGCATCAATGCGCTTGTGTGGCGCGCGGTGGT	XFHB_05545	XFHB_05545	1210992	1212629	+	NAD synthetase
long-mer1875	CP009885	1211912	1211933	CGATGCGCTCGGTGCCGATCAG	XFHB_05545	XFHB_05545	1210992	1212629	+	NAD synthetase
long-mer1876	CP009885	1212063	1212105	GCCGCATTGGGGCCGTTGTTTTCGGGAATGGCTCCAGATGCCA	XFHB_05545	XFHB_05545	1210992	1212629	+	NAD synthetase
long-mer1877	CP009885	1214115	1214157	GACTCCGCGTCGGCTTGCTGTATTACTCACGGCTGTGGCAGTG	XFHB_05555	XFHB_05555	1213960	1216128	+	glycyl-tRNA synthetase subunit beta
long-mer1878	CP009885	1215306	1215360	GTTGGGTAAGGTGCTCGCACTTGCCGAGCGTCTAGATACGCTGGCGTGTGGTTTT	XFHB_05555	XFHB_05555	1213960	1216128	+	glycyl-tRNA synthetase subunit beta
long-mer1879	CP009885	1215492	1215534	CTGGGTCGCGTTTGCGACGACAATTGAGCAGGAGCGTCATGCA	XFHB_05555	XFHB_05555	1213960	1216128	+	glycyl-tRNA synthetase subunit beta
long-mer1880	CP009885	1215579	1215631	TTCGGTGCCCCAGGTCAGTGACGAGAAATCTACAAGAATTGAAGAGCTTTACG	XFHB_05555	XFHB_05555	1213960	1216128	+	glycyl-tRNA synthetase subunit beta
long-mer1881	CP009885	1215650	1215762	TGCGTGGTTACTATGCGGATAGGGGCATTCCAACAACGCACTTTAATGCAGTCGCTGAGCTGAAACCTGTCTCTTTATACGATTTTCATCGTCGTCTTGATGCGATCGGCAGA	XFHB_05555	XFHB_05555	1213960	1216128	+	glycyl-tRNA synthetase subunit beta
long-mer1882	CP009885	1215777	1215819	AGAGGCAGAGGCGCTGGCAGTCGCCAACAAGCGTATCCGTAAT	XFHB_05555	XFHB_05555	1213960	1216128	+	glycyl-tRNA synthetase subunit beta
long-mer1883	CP009885	1216055	1216134	ACCGCTTAGCGTTACTGCAACACTTAGGGGAGTATCTGTGTTGTGTTGCGGCCATTGAGCACTTGTCTAATTGATTGAGA	XFHB_05555	XFHB_05555	1213960	1216128	+	glycyl-tRNA synthetase subunit beta
long-mer1884	CP009885	1216208	1216349	AGCGACAGTGCAACGGGAAGGTGGGGGCGTTGATGCGGGGCTTCTTAGGCGCTCTTCAATGAAAGTTTGACTGGCTTGGCAACGATTTAAGTTGTAAAACGAATGGTTATGATTTATTGCCCAACATGGAATTTAGTTGGAT	XFHB_05560	XFHB_05560	1216314	1217123	-	hypothetical protein
long-mer1885	CP009885	1216371	1216504	GGTGTTGATTAAGTCTATAAATAACCAAAGGAGTGCTATCATCAAAATAATGAAGGCTTTCTGCTGGTTGTTGATACTTTTCTGAAGTGGCTTTTTTATGGATGCACTATTCAATATGCCGCAAATGATTTGAT	XFHB_05560	XFHB_05560	1216314	1217123	-	hypothetical protein
long-mer1886	CP009885	1216670	1216712	GACGATTGCTTGTTGCGAATAGTCCAGACATGAATGCTGCAAA	XFHB_05560	XFHB_05560	1216314	1217123	-	hypothetical protein
long-mer1887	CP009885	1216786	1216828	CACGTATTCAGGTCAAATGCTTCACCCGCTTTCCCAATGAGAT	XFHB_05560	XFHB_05560	1216314	1217123	-	hypothetical protein
long-mer1888	CP009885	1216872	1216914	TGCATCACGCAAGGTGCGAGATTGAATACCAAAAGCCATACGA	XFHB_05560	XFHB_05560	1216314	1217123	-	hypothetical protein
long-mer1889	CP009885	1216979	1217084	TGCTGATAAATAAGCGTAGTAGGCGCATATGAATAGGGTAGAAAGAGCTTACTCGCCAGGAGATATGGATAGCAGCAAAAACGATTAAACATATAAAGATTAGTAT	XFHB_05560	XFHB_05560	1216314	1217123	-	hypothetical protein
long-mer1890	CP009885	1217141	1217219	ATGAAAAATTAGCATTGGCGTATATGCCTATGCCATTCAAACTATTGGATTCAACGTAGTAATTTTATTTTATGGGGGT	NA
long-mer1891	CP009885	1217304	1217370	TGGAAAACTTCATTTTTTACGGGCCCTGAAACGCTGTCAGAGGCTACAAAGGTCCCAGGTTTTATAA	NA
long-mer1892	CP009885	1217978	1218020	TGGTGCGCGTGCTTGTGTTGCACGTTGTGTTTGTGGGGCGATT	XFHB_05565	XFHB_05565	1217435	1218310	-	energy transducer TonB
long-mer1893	CP009885	1218023	1218065	CACTTGCTCTTGGGGTATCACACCAGGTTGGCTGTCGCGCGGG	XFHB_05565	XFHB_05565	1217435	1218310	-	energy transducer TonB
long-mer1894	CP009885	1218170	1218191	CAGGGTGGGGACTAAGGGAGCG	XFHB_05565	XFHB_05565	1217435	1218310	-	energy transducer TonB
long-mer1895	CP009885	1218405	1218447	GTTTATCTCAGTCAAGTAGTCACCGATCACGTCGATTCCGACA	XFHB_05570	XFHB_05570	1218312	1219256	-	glutathione synthetase
long-mer1896	CP009885	1219820	1219862	GCGCGGTCGTGTGGTTGGTTCAGAACAATATCTGACCAAACCT	XFHB_05575	XFHB_05575	1219512	1219928	+	pilus assembly protein PilG
long-mer1897	CP009885	1220715	1220757	GCGCGAAGCGGTCGCTGGAGACTCAAAAGCGTTTTCCAATTTT	XFHB_05585	XFHB_05585	1220515	1222557	+	chemotaxis protein
long-mer1898	CP009885	1226828	1226870	AGAGTTGGATGGACTTATTTTTACCTCTGGGTTCACTACTTAT	XFHB_05590	XFHB_05590	1222665	1227842	+	chemotaxis protein
long-mer1899	CP009885	1227888	1227930	GGCGAGAAAGCGCTTGCGTGAGGTGTTAATACAAGCAGGTGTT	XFHB_05595	XFHB_05595	1227829	1229028	+	glutamate methyltransferase
long-mer1900	CP009885	1229387	1229429	TACTTGCGGATGCATCTGAGGGGATATTACCGCAGGGAGTACA	XFHB_05600	XFHB_05600	1229050	1229520	+	chemotaxis protein CheW
long-mer1901	CP009885	1229699	1229784	AAGTATATGTATTTTGATTTCTCTAGGATTCATGGATCTTCAATTATTAATATAGCGATATAGCGTAGCGTTTTAGAAACATAGTT	NA
long-mer1902	CP009885	1229897	1229939	ATATTAATTGTATTATTTTCGATTTACCTCATCGGAGCGTAGT	XFHB_05605	XFHB_05605	1229909	1231366	-	amidophosphoribosyltransferase
long-mer1903	CP009885	1231313	1231355	ATAGAGTTGGCCAGCAACGTTCTGATTGCCAACGATACCGAGG	XFHB_05605	XFHB_05605	1229909	1231366	-	amidophosphoribosyltransferase
long-mer1904	CP009885	1231549	1231581	TACTAGACAAAGGGGGGGGGGGTAAATACACGG	NA
long-mer1905	CP009885	1231673	1231715	ATGGAGAGGAACGCTGCGGCAGCTTAGCACGCATCCATGAGAC	NA
long-mer1906	CP009885	1231961	1232003	TTTCAGTAGTCGATGGAACGCTATGGCTTGCTAGCCAATGACT	NA
long-mer1907	CP009885	1232278	1232320	GTTGATAGGCAGCTTCCCGTTCAGGCACTGGTCCAACTCTGAC	XFHB_05615	XFHB_05615	1232219	1233187	-	sporulation protein
long-mer1908	CP009885	1232933	1232975	TTCTTTTACTACGTTTGGGGGTGGTTGCAGTGGTGCATTACCT	XFHB_05615	XFHB_05615	1232219	1233187	-	sporulation protein
long-mer1909	CP009885	1235885	1235927	GAATATATCGCCATTCTTACGATCTAGGCCACCGTGCTGCTTA	XFHB_05630	XFHB_05630	1235771	1237939	-	dipeptidyl carboxypeptidase II
long-mer1910	CP009885	1236973	1237004	AGTTATAAGCAGCATAGTTCGGGAAACCGAGT	XFHB_05630	XFHB_05630	1235771	1237939	-	dipeptidyl carboxypeptidase II
long-mer1911	CP009885	1239156	1239204	GAATAGCACCATCAATACCATTCATTGAACATAACTCAGCAGCATTGCC	NA
long-mer1912	CP009885	1241130	1241168	TATCTGCAACATAGCGATCATTAAAAAACCCAAAAAAGA	NA
long-mer1913	CP009885	1241747	1241789	GCAACATGCCACCCATTATCTTACCACGCCGTTTTCCAAGTTA	XFHB_05650	XFHB_05650	1241670	1242917	+	sodium:dicarboxylate symporter
long-mer1914	CP009885	1241945	1241987	GCTGGTGCTTGTCAACGTACTGAAGCCAGGGGTGGGGGTCGAT	XFHB_05650	XFHB_05650	1241670	1242917	+	sodium:dicarboxylate symporter
long-mer1915	CP009885	1242830	1242872	GTGCCGCACTGCATTAAATGTAACTGGCGATCTAGCATTGACT	XFHB_05650	XFHB_05650	1241670	1242917	+	sodium:dicarboxylate symporter
long-mer1916	CP009885	1243347	1243386	CCCAGGGATTGAGACGACCACTGGGCCACTTGGTCAGGGG	XFHB_05655	XFHB_05655	1243024	1245024	+	transketolase
long-mer1917	CP009885	1243716	1243776	AGCCGCCGTTGCTCAAGAGAATAAGCCCTCATTGCTATGTTGCCGTACCGTGATCGGATTT	XFHB_05655	XFHB_05655	1243024	1245024	+	transketolase
long-mer1918	CP009885	1243801	1243827	GAATCTTCGCATGGTGCCCCATTAGGA	XFHB_05655	XFHB_05655	1243024	1245024	+	transketolase
long-mer1919	CP009885	1245151	1245193	CCCAATGGGGCGGCAACATGGTGATCTCCTCATGAGGATAGGC	XFHB_05660	XFHB_05660	1245074	1245712	-	ribosomal RNA small subunit methyltransferase G
long-mer1920	CP009885	1245737	1245779	CATGCCCCAGTAAAAACATTGTGATCCTATATCGAGCACACGG	NA
long-mer1921	CP009885	1245837	1245879	CTGAAATACAGCTGGCTTCTCACGATCGCATGTTATCCCGCAC	NA
long-mer1922	CP009885	1246006	1246055	CTATCCTCCACGCCATGGCTGCACCCAAGGCCGCATCACACTCCACCAAC	XFHB_05665	XFHB_05665	1245938	1246531	-	4-phosphopantetheinyl transferase
long-mer1923	CP009885	1246082	1246139	ATGTAAGCGGTGCAAACCAAATGCAATACCAGCACCATGAGCCTTCAGAATGGCTTCT	XFHB_05665	XFHB_05665	1245938	1246531	-	4-phosphopantetheinyl transferase
long-mer1924	CP009885	1246330	1246414	GACTCCAACTGATATCCCAGATTGACAAAGGTCCAGCAAACCGAGGACGGCCACGCACATCCCGGCCTAACGGCAGTGCCTCTGG	XFHB_05665	XFHB_05665	1245938	1246531	-	4-phosphopantetheinyl transferase
long-mer1925	CP009885	1246501	1246543	CATTGCCCCATTGCCAGTGACACTCACACACCGTACTTACCGC	XFHB_05665	XFHB_05665	1245938	1246531	-	4-phosphopantetheinyl transferase
long-mer1926	CP009885	1247795	1247837	AAGCCACCTACACCACAGATTAGATACCGGTGATTGCGCAACA	NA
long-mer1927	CP009885	1247911	1247953	CAGAGGCAAACCACGCGATGCGCTGCGAGCATCGGACCAAGTC	NA
long-mer1928	CP009885	1248697	1248739	AAACCCGGTCAACCCATCGGTTGACATCTTGCGCGCGTTGTCG	NA
long-mer1929	CP009885	1248773	1248815	AGCACATCCTTGGCGGCAGGCGCAGCCCACAGCTGAGCACGTC	NA
long-mer1930	CP009885	1249011	1249049	ACGCACCTTGGCGTTGGCGGCCGCTCAATGCCAGTCGGC	NA
long-mer1931	CP009885	1249054	1249096	CGAGTGTCTGCCACGCCTTGAAGCGTTCGATGTGTTCCAGCAT	NA
long-mer1932	CP009885	1249106	1249177	ATTCGGCTTGGCAGTGACTGGTGCAGCCAGGTCATCTTGCCGTTGTCACGACGTTTGAGTAGATCGTCGAGG	NA
long-mer1933	CP009885	1249235	1249277	TTTACCCGCTCAACTGCCGCCACAAGTGTTCGATCAAGGTGCT	NA
long-mer1934	CP009885	1249636	1249710	AGCTTTTCCCGCTAGGCGGCGTACAAGATGGAATGACAAGGCATAGCTATCCAGCTCTCGAGTATTGATAATGCC	NA
long-mer1935	CP009885	1249736	1249783	GCACGCTCGAATTCGGCAAACACGCCCATCACCGACAGCATGAAATTC	NA
long-mer1936	CP009885	1249791	1249833	GCGAGTCTTCATCGGTGCAGGCCAAACTTTCCTTGACGAACTC	NA
long-mer1937	CP009885	1250735	1250777	TGCCCAATAGCGGCTCAGTGCTGGACCATCCGCGCTCAGCGGC	NA
long-mer1938	CP009885	1250788	1250828	AGTCACCAACCACGGCACCTAGCGGGCGCGTCATAATGAAC	NA
long-mer1939	CP009885	1251235	1251308	ACCGGTTTCACCGAGCGTCGTAGCGGCGATCTTGATGAGCCAGAAACCCAACATGACTTCGGGCACCTTGGCCA	NA
long-mer1940	CP009885	1251902	1251943	GCCACCATAGGTCTTGGCCTGATGGGCGGGTCAGGATATGTA	NA
long-mer1941	CP009885	1252119	1252161	GGCTGCGCGTCACGATGTCATGGATGGACAGAGTGCGTTCGAC	NA
long-mer1942	CP009885	1252210	1252252	GGTGCTGATGTACAAGCTGACACCTAAGCCATCGGTCAGCAGG	NA
long-mer1943	CP009885	1252387	1252425	GAAAGCAATTGCCTAGCACAGTGTCAGGTAATCGCTTGG	NA
long-mer1944	CP009885	1252599	1252641	TTGAGCGAGAGAAAAAGAATTGGGTTGAGTGATTCCATTTCCA	NA
long-mer1945	CP009885	1252908	1252950	ACGACACGAAGATGACCGATGTGTTCGTATCAATGTTGCCTTC	NA
long-mer1946	CP009885	1254739	1254760	ACTGACGAGCGCCAGCGGGCGA	XFHB_05705	XFHB_05705	1253944	1255482	-	L-aspartate oxidase
long-mer1947	CP009885	1255017	1255059	CAAGCACCGTGATTGAGGGATTGTTGAGAACACAGGCAGTCAA	XFHB_05705	XFHB_05705	1253944	1255482	-	L-aspartate oxidase
long-mer1948	CP009885	1256556	1256661	CGTGAGGCTACTGCTAAGCAGTAGTACTTTAGAGCACCTAGACATGGGAACGCTCCATTGCTGCTTGTCTATTCATTTTGGCTGAGCACTGATTAAGCCGGTATTT	NA
long-mer1949	CP009885	1256940	1256982	TTGTTCAGTGTTAATGCTGGGTATTAATGATTCAGGTTATGTT	XFHB_05720	XFHB_05720	1256963	1257691	-	superoxide dismutase
long-mer1950	CP009885	1257383	1257434	GGCGTTGTTTCGTACCACTGGTGGCAACGTTGATGCGATGGCCAGAAGTTGC	XFHB_05720	XFHB_05720	1256963	1257691	-	superoxide dismutase
long-mer1951	CP009885	1257440	1257569	CGTTTTTCCGGAGAGTGTCGGCACATCCTTGATTGCAGCATTGAGGTTATCTACGTAGGCTTTGTGATGGAAGTCGTGATGTAACGTCATGGTCTGCGTGTCAATCGCTGGCTCCAGCGCGCTGACAGCG	XFHB_05720	XFHB_05720	1256963	1257691	-	superoxide dismutase
long-mer1952	CP009885	1259144	1259186	GTCAAATAGAGCGTAGTCACATCAGTGTTGATAATTTCCTCTT	XFHB_05735	XFHB_05735	1259068	1259640	-	hypothetical protein
long-mer1953	CP009885	1261385	1261427	CGCCCGTAGTTCCTGTAGTTTTGTAGTAGTATAGGCCATCATT	NA
long-mer1954	CP009885	1261612	1261654	TGAAGAGTTTTTTCTGTCAGCCTTAGGTCACGATAAGCTGTAG	NA
long-mer1955	CP009885	1261700	1261742	TAGTGTAGTTCTTCATATTTGGATCCTTTCTTATTAAAAGTAT	NA
long-mer1956	CP009885	1263976	1264009	AGCAGAAAGCACCGAAAGCATGCCGTACAATGCT	NA
long-mer1957	CP009885	1264214	1264256	ATATGCCACTGCGGGGGTACACCCGCACTGTGCTGCTGAATAT	XFHB_05760	XFHB_05760	1264041	1264847	+	preprotein translocase subunit TatD
long-mer1958	CP009885	1264284	1264326	ATGTTGCATGCACATAAGGAAATAGTGGCAGTTGGCGAGTGCG	XFHB_05760	XFHB_05760	1264041	1264847	+	preprotein translocase subunit TatD
long-mer1959	CP009885	1264544	1264586	AGATCATGATTGGTACATTGGGATTACTGGCTGGCTATGCGAT	XFHB_05760	XFHB_05760	1264041	1264847	+	preprotein translocase subunit TatD
long-mer1960	CP009885	1264982	1265024	GTTGCGGGATAATTTGGAACGTTTGGGTAACTGTGCCTTCAGA	XFHB_05765	XFHB_05765	1264979	1265539	-	HNH endonuclease
long-mer1961	CP009885	1266897	1266939	GTTAAGCTTTCTACGCCGCAAAAAGCCCACCAATACCATCAGC	XFHB_05775	XFHB_05775	1266895	1268088	+	cell division protein FtsY
long-mer1962	CP009885	1267397	1267439	ATGAATTAATCGCGATACTGCATCCTGTTTCTAAACCACTGAT	XFHB_05775	XFHB_05775	1266895	1268088	+	cell division protein FtsY
long-mer1963	CP009885	1271254	1271296	GGCTGAAGCAGTTGTTGTTGGATCTGAGCGCAGTGATTGAGGA	XFHB_05795	XFHB_05795	1271118	1271639	+	crossover junction endodeoxyribonuclease RuvC
long-mer1964	CP009885	1273174	1273216	CTTGGGCAAGGTGCATTGGTATTGAGCAATCCCACAGCGATCG	XFHB_05805	XFHB_05805	1272364	1274268	+	potassium transporter Kup
long-mer1965	CP009885	1273467	1273509	TGGCGACTCGACCTCAATGGCAAGTGCCTACGGTGTTGCAGTC	XFHB_05805	XFHB_05805	1272364	1274268	+	potassium transporter Kup
long-mer1966	CP009885	1274651	1274693	TTTATTGATGAGATTCATCGGTTATCACCAGTGGTTGAGGAGG	XFHB_05810	ruvB	1274330	1275361	+	ATP-dependent DNA helicase RuvB
long-mer1967	CP009885	1276139	1276181	ACACATGGTCAGTGGATTGGAGGCCATCTTTGAAGGCGGCTTC	XFHB_05820	XFHB_05820	1275828	1276601	+	colicin transporter
long-mer1968	CP009885	1278690	1278732	TGATGCCAGGCAAGGGACTTATCGTGTCGAGTATGAACTATTC	XFHB_05835	XFHB_05835	1278361	1279680	+	translocation protein TolB
long-mer1969	CP009885	1278915	1278939	ACTTATGGTTGCTGACTCAGACGGC	XFHB_05835	XFHB_05835	1278361	1279680	+	translocation protein TolB
long-mer1970	CP009885	1279554	1279611	GGCGCGTGAAGGGGGTCGTGGGGTACTTTATGCAGTTTCTGCGGATGCGCGTGTGCGC	XFHB_05835	XFHB_05835	1278361	1279680	+	translocation protein TolB
long-mer1971	CP009885	1280802	1280844	CTCTACCCGAACGGAGTCTACGCTCCTAATGCTCTCTATTGGC	XFHB_05845	XFHB_05845	1280286	1281101	+	tol-pal system protein YbgF
long-mer1972	CP009885	1286205	1286263	AATGATTGGTAAACCAAGCGTTTTTTGCATCGCGCCATTTTCAATCAGGTGGGTTAAGC	XFHB_05875	XFHB_05875	1286055	1286834	-	ferredoxin-NADP reductase
long-mer1973	CP009885	1286360	1286402	TTTCGAAGTAGTCACGGTAAGTAAGATCCTTACTGTAGCGCAC	XFHB_05875	XFHB_05875	1286055	1286834	-	ferredoxin-NADP reductase
long-mer1974	CP009885	1286493	1286535	CAGTAAATACAGATGACGTCCTGGATGTAAATCGTGAATCAAT	XFHB_05875	XFHB_05875	1286055	1286834	-	ferredoxin-NADP reductase
long-mer1975	CP009885	1286643	1286682	TTGCTCCTCCCAGTTGGCACTGGCAATGGAGTAAGCACGT	XFHB_05875	XFHB_05875	1286055	1286834	-	ferredoxin-NADP reductase
long-mer1976	CP009885	1287323	1287365	GGGAGTCACGTAACATAGCATTGCCGTCCCATACCAGCCGATC	NA
long-mer1977	CP009885	1287463	1287505	CTAATTGCTTATCCATATTGGGCTTGATTAGCTGCATTGGGAC	NA
long-mer1978	CP009885	1287563	1287605	CTTGCCAAGAATCTCCAATTCGGCAAATTGAGCTGCATCATTC	NA
long-mer1979	CP009885	1287704	1287728	GAAATTTTCGCTGCGGTGTGCCTGA	NA
long-mer1980	CP009885	1287872	1287941	AAACACGGCCCAACTCAGAGCGTCAACATGTCCGCCGACTTTCTCCAAGGCTTGATAAATTGGAACCGTC	NA
long-mer1981	CP009885	1287977	1288009	TCGAGTAGCATGGATGTCACGACCAGTAGACAG	NA
long-mer1982	CP009885	1288063	1288105	CTTCGGCAATGCTGGAAGACAAGGCTGATGTTCCAATATTGGC	NA
long-mer1983	CP009885	1288304	1288369	TTGTTGTTCACGGATAGCGACGAACTCCATTTCTGGAGTAACAATGCCACGTCGTGCATATTCCAG	NA
long-mer1984	CP009885	1288658	1288700	ACGTATATCTTGGCGTGATCCAGTGATGTAAATTTTGCGTGCG	NA
long-mer1985	CP009885	1289100	1289159	CCCTTAGTGAATATTGAGCATTAAACTTTAATGATCAGGTCAGCCCACTTTTTCACATTT	NA
long-mer1986	CP009885	1289228	1289270	TGATGCGTTTTAACCTGTTGTTGCTTTCCGTTTTAGCTACATT	XFHB_05885	XFHB_05885	1289230	1291380	+	dipeptidyl-peptidase 7
long-mer1987	CP009885	1289593	1289635	ATTTACGTGCTTGAGCAGATTGCCGATGTCACCGCTCAAGCTA	XFHB_05885	XFHB_05885	1289230	1291380	+	dipeptidyl-peptidase 7
long-mer1988	CP009885	1289672	1289714	AGCGTACGACGGCATTGGAGATATTCAGCAAACAAGAAATCGC	XFHB_05885	XFHB_05885	1289230	1291380	+	dipeptidyl-peptidase 7
long-mer1989	CP009885	1289910	1289952	TGCCTACGTCGGTAAAGACGGCAAACCAGCGAGCTTCTCTAAA	XFHB_05885	XFHB_05885	1289230	1291380	+	dipeptidyl-peptidase 7
long-mer1990	CP009885	1290615	1290657	CAACAAGCTTCCTGTCAAACAACGTGTGGCTGCAATTGATGTT	XFHB_05885	XFHB_05885	1289230	1291380	+	dipeptidyl-peptidase 7
long-mer1991	CP009885	1290844	1290886	CGTACTGGAGAACTACTTAAATCGCGTCCGATCTACTTGCAAG	XFHB_05885	XFHB_05885	1289230	1291380	+	dipeptidyl-peptidase 7
long-mer1992	CP009885	1291603	1291645	TCCCTTGGTACGGGCCCAATATACTGCGCAACTGGCCTTGGGT	XFHB_05890	XFHB_05890	1291445	1292089	+	phosphoglycerate mutase
long-mer1993	CP009885	1292108	1292134	TAATAGGCATTATGTGAATTTCACTAT	XFHB_05895	XFHB_05895	1292070	1292483	-	hypothetical protein
long-mer1994	CP009885	1292165	1292216	ATGGGGTGGGGCAGGTAATGCTTGCGCCTACTAGTAACGTTGCCGCTGTTGC	XFHB_05895	XFHB_05895	1292070	1292483	-	hypothetical protein
long-mer1995	CP009885	1292224	1292418	CGTTCTAGCATTGATTTCCAGGCTGCGCGTTCTGTCGGTGATTCTGCTCGTTCTGCGTGTATTTTTGCTATCCATCTAGGGGCGTCTAGTTTTCCTATCGCACATAGTTGTGCGATCCGCTCGTCTGCTATAGGCGCTGTTCCTTGTCTCCATTGGTGGATTGTTTGCCTTTTGATGCCTATTTTTTCCGCTAGG	XFHB_05895	XFHB_05895	1292070	1292483	-	hypothetical protein
long-mer1996	CP009885	1292429	1292568	AGCTGATTTTTGTTTTTTCTCTTACTTGATCTATTAACTCGTTCACGCTTTTCATGTCACATGATTTCTTGACTTGTCATGTATCTATGTTACGTTCTTGTTGTCACATTTTTATGTGACACCACCTCTCCATTCATCCT	XFHB_05895	XFHB_05895	1292070	1292483	-	hypothetical protein
long-mer1997	CP009885	1292616	1292651	TGTTGAGATGATGAGAGTAGAGACGCGTAATCCACA	XFHB_05900	XFHB_05900	1292623	1292958	+	hypothetical protein
long-mer1998	CP009885	1292823	1292956	TCTTGGTGATTTAGACATTGAGATTTTTAAATATGGAGATAGTGTTAATTCAGCTCTTTTAGACGCTTATTGTGATTTGACCCTTCTTTTAGATCATGTACAGCATATGCGTCAGGCGGCGGTGTCAGATGTCT	XFHB_05905	XFHB_05905	1292951	1293217	+	hypothetical protein
long-mer1998	CP009885	1292823	1292956	TCTTGGTGATTTAGACATTGAGATTTTTAAATATGGAGATAGTGTTAATTCAGCTCTTTTAGACGCTTATTGTGATTTGACCCTTCTTTTAGATCATGTACAGCATATGCGTCAGGCGGCGGTGTCAGATGTCT	XFHB_05900	XFHB_05900	1292623	1292958	+	hypothetical protein
long-mer1999	CP009885	1293008	1293062	TGTATGAATATATCTGTTTCAGATCTTGAAGCTACTGTTGAAAAAGTTCAGGGCG	XFHB_05905	XFHB_05905	1292951	1293217	+	hypothetical protein
long-mer2000	CP009885	1293142	1293185	TTCGATGGATATTGTTTCTGAGCTTGAGGAAGTAAAGAAACATT	XFHB_05905	XFHB_05905	1292951	1293217	+	hypothetical protein
long-mer2001	CP009885	1293198	1293233	CTTCGGTATATACGAGGTGAACTATGCGTATTACCG	XFHB_05905	XFHB_05905	1292951	1293217	+	hypothetical protein
long-mer2001	CP009885	1293198	1293233	CTTCGGTATATACGAGGTGAACTATGCGTATTACCG	XFHB_05910	XFHB_05910	1293221	1293403	+	hypothetical protein
long-mer2002	CP009885	1293289	1293310	ATTGGATTTTTGGCCAGATAGT	XFHB_05910	XFHB_05910	1293221	1293403	+	hypothetical protein
long-mer2003	CP009885	1293408	1293499	TGTCTTTACTCTTTTCTTAGTGGTTACTGCCGGTATTTTTAATCTTTATGCTACACGCTTTGTGACTAGAGAGTGTGTCCTTTTGTTTTTAT	NA
long-mer2004	CP009885	1293807	1293840	TAACTTTCTGTTCTTTTTTTTACATAGGTGTTTT	NA
long-mer2005	CP009885	1293950	1293992	ATCGTGTGAATCCGTCTTATGTGTTTCCCGCTCCGTCCGGTGA	XFHB_05920	XFHB_05920	1293841	1295016	+	Replication initiation factor
long-mer2006	CP009885	1294542	1294581	GTGTACGTTGTATGTGGGGCAGCGTGGGCATAAGCAATTG	XFHB_05920	XFHB_05920	1293841	1295016	+	Replication initiation factor
long-mer2007	CP009885	1294620	1294647	GTCTCCCTGGGTACGTTATGAGGTGCGT	XFHB_05920	XFHB_05920	1293841	1295016	+	Replication initiation factor
long-mer2008	CP009885	1294931	1294973	GATTTCGGCGTCTTTGTCGGGCAGGGGATTTACCTGCGTATTT	XFHB_05920	XFHB_05920	1293841	1295016	+	Replication initiation factor
long-mer2009	CP009885	1295027	1295057	ATTTCTTTTAATTTAATGATTAGGTGATTTA	NA
long-mer2010	CP009885	1295784	1295820	TGGACTTGATGTTAAAGCGGCGGCGGCGGCTCTCATT	XFHB_05930	XFHB_05930	1295767	1295895	+	capsid protein
long-mer2011	CP009885	1295876	1295924	TCGCGGGTTTCTTCGGTTGAACTATCTTGAGCGACACTTTTAGTGTCGC	XFHB_05930	XFHB_05930	1295767	1295895	+	capsid protein
long-mer2012	CP009885	1295961	1296003	TACTTTATTCTCTTGTTTTCTGGGGGCTTTGTGTGGCTGGGCC	NA
long-mer2013	CP009885	1296037	1296079	TTCGCATACTCGTTTTTTTGTAATTCTTTTTATTTCTCGTTTT	NA
long-mer2014	CP009885	1296281	1296360	GCGCCTGGTCATCCTTCTTCTAATAGTTGTGATAGTAGTTTGGTCTATTTTCAGAGGGGCTATCCTGAGGGGAAAACGTG	NA
long-mer2015	CP009885	1296658	1296700	GAGGCAGGACGGTAAGTATTGCGCTACTTCATCGACGGGGCAT	NA
long-mer2016	CP009885	1296823	1296856	GGATTGGCGTGTCGATGGTAAAGGGACATCTACT	NA
long-mer2017	CP009885	1296883	1296965	TTATAATACAACTACATTTGCGTCTACTGGTTCTTCTGGTGGTTCTGCTGGTGGTTCTAGTGGTGGCTCTGGTGGTTCTAAAG	NA
long-mer2018	CP009885	1296979	1297069	CGGTTCTGGTGGTGATAAATCGGGCGGTGATAAATCGGGGGGTGATAAGGATACCCCCGGTAGCGGTTCGCCTTCAGGGACTGGTGTTCTT	NA
long-mer2019	CP009885	1297075	1297114	ACGTAATGGTAAGACATTGGACGCCGTCGTATCAGGGTAT	NA
long-mer2020	CP009885	1297147	1297186	TGGTATTTCTTCCTTTTTGACTATTTCTGCATCTGGGGAA	NA
long-mer2021	CP009885	1297297	1297335	TGCGATTGCTTCTTATTATGCTGTTCGTATTGCGACCTT	NA
long-mer2022	CP009885	1297400	1297468	CTTTGGGACTTAATCACTAAGGTGTTTCTTGCTTTAGCTGATTTTGTTTCTGATATTTTTGTTTCGTTT	XFHB_05940	XFHB_05940	1297355	1297684	+	minor coat protein
long-mer2023	CP009885	1297486	1297528	ATTGATTTTATTTGTTGTGGGGGTATTGCCTTGGCCCGATTTT	XFHB_05940	XFHB_05940	1297355	1297684	+	minor coat protein
long-mer2024	CP009885	1297585	1297627	GTTTGCTGACGTATTTCAGTTGTCTAATTCTATGCGGGTGATT	XFHB_05940	XFHB_05940	1297355	1297684	+	minor coat protein
long-mer2025	CP009885	1297674	1297716	GAATTTGGTGATGTTGGTCTTCAATGAGGGTGTGCCTCGTTCT	XFHB_05945	XFHB_05945	1297684	1299012	+	Zonular occludens toxin
long-mer2025	CP009885	1297674	1297716	GAATTTGGTGATGTTGGTCTTCAATGAGGGTGTGCCTCGTTCT	XFHB_05940	XFHB_05940	1297355	1297684	+	minor coat protein
long-mer2026	CP009885	1297953	1297995	TGTGTTGATTGTTATTGATGAAGTGCATGAGTTTTATGTTGAG	XFHB_05945	XFHB_05945	1297684	1299012	+	Zonular occludens toxin
long-mer2027	CP009885	1298190	1298232	TACTGTGGCGGCAGGTAAGTTCGAGAAGGTGGGGAGTCAGACG	XFHB_05945	XFHB_05945	1297684	1299012	+	Zonular occludens toxin
long-mer2028	CP009885	1298353	1298395	TTTTTCTTGGCAATCGGTGTTCTGGGGTTTCATTTTTATTCTC	XFHB_05945	XFHB_05945	1297684	1299012	+	Zonular occludens toxin
long-mer2029	CP009885	1298408	1298432	GTGCTGGTCTTTCTACTCATGATGT	XFHB_05945	XFHB_05945	1297684	1299012	+	Zonular occludens toxin
long-mer2030	CP009885	1298517	1298631	GCCTGCGGTGCCTCCTGTCGACCCTTTGTCAGATTTGGGGCCGGAACAGCGTTATATTTTTGATCTTAATACGAAGGGGCGGTTGCGTTTAGCAGCACTTGCGCAAGTTGGGAAT	XFHB_05945	XFHB_05945	1297684	1299012	+	Zonular occludens toxin
long-mer2031	CP009885	1298661	1298718	TACGGAAAATGTGGTGATTGAACAGCTTGACTTGGGTCAGTTGCGTGCTTTGGGTTTT	XFHB_05945	XFHB_05945	1297684	1299012	+	Zonular occludens toxin
long-mer2032	CP009885	1298728	1298764	GTGCATTCTTATGGCATTCGACTGTCTGTCCTTAACC	XFHB_05945	XFHB_05945	1297684	1299012	+	Zonular occludens toxin
long-mer2033	CP009885	1298892	1298922	TGATGCTTTGGTTCAGGGGGACATCATAGGA	XFHB_05945	XFHB_05945	1297684	1299012	+	Zonular occludens toxin
long-mer2034	CP009885	1298940	1298973	GGGGACGTTTCCGGAATCACCAGGCTATGAGCAT	XFHB_05945	XFHB_05945	1297684	1299012	+	Zonular occludens toxin
long-mer2035	CP009885	1299030	1299077	TTATTTTTCATTCATATTTTTTTTATCTTTGTCAATAATGCAATTTTC	NA
long-mer2036	CP009885	1299089	1299122	GATTGGTTCATAATCTATTTAGTTTATGTTCATA	NA
long-mer2037	CP009885	1299127	1299183	TATCTGAAGGGGAGGGGAGTCCTTATTTTTCTTGAAATAGTTCTCAGTTAGTGGAAT	XFHB_05950	XFHB_05950	1299174	1299401	-	hypothetical protein
long-mer2038	CP009885	1299213	1299267	TCCTGCCGCAATGAGGCTACTACCGACTACTACCGGATACCATTTTGATTCTGCT	XFHB_05950	XFHB_05950	1299174	1299401	-	hypothetical protein
long-mer2039	CP009885	1299285	1299327	TGCATTTATCTCGTGAATTTCCGCTTGAATCTTGGCTGTTTCT	XFHB_05950	XFHB_05950	1299174	1299401	-	hypothetical protein
long-mer2040	CP009885	1299469	1299511	GAGACGCTTTACGCTTTTGTTCGCGTTGTGTCAGTACATGCCT	NA
long-mer2041	CP009885	1299513	1299556	AGTACGATGATCGACGCGGTTTCCACTGGCTGCGTGTCTTCTTT	NA
long-mer2042	CP009885	1299577	1299602	GGTGCGTCAGTGATGCGCTGCCGATC	NA
long-mer2043	CP009885	1299660	1299720	CCATTCCCTGGCAAGTGTGCATGTGAGCGATAACCATCTCAGCTGCCATTCTTCAATGGTT	NA
long-mer2044	CP009885	1299745	1299787	CCGTTGATGAATGCGAATCCTCTCCAGTTACCTGTGAGTCTTT	NA
long-mer2045	CP009885	1299853	1299891	GACTACTGGCTAGTTCTCGTACCCACCTTCTCCACGTGG	NA
long-mer2046	CP009885	1299895	1299921	TAATAGGCATTATGTGAATTTCACTAT	NA
long-mer2047	CP009885	1299952	1300003	ATGGGGTGGGGCAGGTAATGCTTGCGCCTACTAGTAACGTTGCCGCTGTTGC	NA
long-mer2048	CP009885	1300011	1300353	CGTTCTAGCATTGATTTCCAGGCTGCGCGTTCTGTCGGTGATTCTGCTCGTTCTGCGTGTATTTTTGCTATCCATCTAGGGGCGTCTAGTTTTCCTATCGCACATAGTTGTGCGATCCGCTCGTCTGCTATAGGCGCTGTTCCTTGTCTCCATTGGTGGATTGTTTGCCTTTTGATGCCTATTTTTTCCGCTAGGCGGTTGTCTGAGCTGATTTTGTTTTTCTCTTACTTGATCTATTAACTCGTTCACGCTTTTCATGTCACATGATTTCTTGACTTGTCATGTATCTATGTTACGTTCTTGTTGTCACATTTTTATGTGACACCACCTCTCCATTCATCCT	NA
long-mer2049	CP009885	1300401	1300436	TGTTGAGATGATGAGAGTAGAGACGCGTAATCCACA	XFHB_05960	XFHB_05960	1300408	1300743	+	hypothetical protein
long-mer2050	CP009885	1300608	1300741	TCTTGGTGATTTAGACATTGAGATTTTTAAATATGGAGATAGTGTTAATTCAGCTCTTTTAGACGCTTATTGTGATTTGACCCTTCTTTTAGATCATGTACAGCATATGCGTCAGGCGGCGGTGTCAGATGTCT	XFHB_05960	XFHB_05960	1300408	1300743	+	hypothetical protein
long-mer2050	CP009885	1300608	1300741	TCTTGGTGATTTAGACATTGAGATTTTTAAATATGGAGATAGTGTTAATTCAGCTCTTTTAGACGCTTATTGTGATTTGACCCTTCTTTTAGATCATGTACAGCATATGCGTCAGGCGGCGGTGTCAGATGTCT	XFHB_05965	XFHB_05965	1300736	1301002	+	hypothetical protein
long-mer2051	CP009885	1300793	1300847	TGTATGAATATATCTGTTTCAGATCTTGAAGCTACTGTTGAAAAAGTTCAGGGCG	XFHB_05965	XFHB_05965	1300736	1301002	+	hypothetical protein
long-mer2052	CP009885	1300927	1300970	TTCGATGGATATTGTTTCTGAGCTTGAGGAAGTAAAGAAACATT	XFHB_05965	XFHB_05965	1300736	1301002	+	hypothetical protein
long-mer2053	CP009885	1300983	1301018	CTTCGGTATATACGAGGTGAACTATGCGTATTACCG	XFHB_05965	XFHB_05965	1300736	1301002	+	hypothetical protein
long-mer2053	CP009885	1300983	1301018	CTTCGGTATATACGAGGTGAACTATGCGTATTACCG	XFHB_05970	XFHB_05970	1301006	1301188	+	hypothetical protein
long-mer2054	CP009885	1301074	1301095	ATTGGATTTTTGGCCAGATAGT	XFHB_05970	XFHB_05970	1301006	1301188	+	hypothetical protein
long-mer2055	CP009885	1301193	1301284	TGTCTTTACTCTTTTCTTAGTGGTTACTGCCGGTATTTTTAATCTTTATGCTACACGCTTTGTGACTAGAGAGTGTGTCCTTTTGTTTTTAT	NA
long-mer2056	CP009885	1301592	1301625	TAACTTTCTGTTCTTTTTTTTACATAGGTGTTTT	NA
long-mer2057	CP009885	1301735	1301777	ATCGTGTGAATCCGTCTTATGTGTTTCCCGCTCCGTCCGGTGA	XFHB_05980	XFHB_05980	1301626	1302801	+	Replication initiation factor
long-mer2058	CP009885	1302327	1302366	GTGTACGTTGTATGTGGGGCAGCGTGGGCATAAGCAATTG	XFHB_05980	XFHB_05980	1301626	1302801	+	Replication initiation factor
long-mer2059	CP009885	1302405	1302432	GTCTCCCTGGGTACGTTATGAGGTGCGT	XFHB_05980	XFHB_05980	1301626	1302801	+	Replication initiation factor
long-mer2060	CP009885	1302716	1302758	GATTTCGGCGTCTTTGTCGGGCAGGGGATTTACCTGCGTATTT	XFHB_05980	XFHB_05980	1301626	1302801	+	Replication initiation factor
long-mer2061	CP009885	1302812	1302842	ATTTCTTTTAATTTAATGATTAGGTGATTTA	NA
long-mer2062	CP009885	1303569	1303605	TGGACTTGATGTTAAAGCGGCGGCGGCGGCTCTCATT	XFHB_05990	XFHB_05990	1303552	1303680	+	capsid protein
long-mer2063	CP009885	1303661	1303709	TCGCGGGTTTCTTCGGTTGAACTATCTTGAGCGACACTTTTAGTGTCGC	XFHB_05990	XFHB_05990	1303552	1303680	+	capsid protein
long-mer2064	CP009885	1303746	1303788	TACTTTATTCTCTTGTTTTCTGGGGGCTTTGTGTGGCTGGGCC	NA
long-mer2065	CP009885	1303822	1303864	TTCGCATACTCGTTTTTTTGTAATTCTTTTTATTTCTCGTTTT	NA
long-mer2066	CP009885	1304066	1304145	GCGCCTGGTCATCCTTCTTCTAATAGTTGTGATAGTAGTTTGGTCTATTTTCAGAGGGGCTATCCTGAGGGGAAAACGTG	NA
long-mer2067	CP009885	1304443	1304485	GAGGCAGGACGGTAAGTATTGCGCTACTTCATCGACGGGGCAT	NA
long-mer2068	CP009885	1304608	1304641	GGATTGGCGTGTCGATGGTAAAGGGACATCTACT	NA
long-mer2069	CP009885	1304668	1304750	TTATAATACAACTACATTTGCGTCTACTGGTTCTTCTGGTGGTTCTGCTGGTGGTTCTAGTGGTGGCTCTGGTGGTTCTAAAG	NA
long-mer2070	CP009885	1304764	1304854	CGGTTCTGGTGGTGATAAATCGGGCGGTGATAAATCGGGGGGTGATAAGGATACCCCCGGTAGCGGTTCGCCTTCAGGGACTGGTGTTCTT	NA
long-mer2071	CP009885	1304860	1304899	ACGTAATGGTAAGACATTGGACGCCGTCGTATCAGGGTAT	NA
long-mer2072	CP009885	1304932	1304971	TGGTATTTCTTCCTTTTTGACTATTTCTGCATCTGGGGAA	NA
long-mer2073	CP009885	1305082	1305120	TGCGATTGCTTCTTATTATGCTGTTCGTATTGCGACCTT	NA
long-mer2074	CP009885	1305185	1305253	CTTTGGGACTTAATCACTAAGGTGTTTCTTGCTTTAGCTGATTTTGTTTCTGATATTTTTGTTTCGTTT	XFHB_06000	XFHB_06000	1305140	1305469	+	minor coat protein
long-mer2075	CP009885	1305271	1305313	ATTGATTTTATTTGTTGTGGGGGTATTGCCTTGGCCCGATTTT	XFHB_06000	XFHB_06000	1305140	1305469	+	minor coat protein
long-mer2076	CP009885	1305370	1305412	GTTTGCTGACGTATTTCAGTTGTCTAATTCTATGCGGGTGATT	XFHB_06000	XFHB_06000	1305140	1305469	+	minor coat protein
long-mer2077	CP009885	1305459	1305501	GAATTTGGTGATGTTGGTCTTCAATGAGGGTGTGCCTCGTTCT	XFHB_06005	XFHB_06005	1305469	1306797	+	Zonular occludens toxin
long-mer2077	CP009885	1305459	1305501	GAATTTGGTGATGTTGGTCTTCAATGAGGGTGTGCCTCGTTCT	XFHB_06000	XFHB_06000	1305140	1305469	+	minor coat protein
long-mer2078	CP009885	1305738	1305780	TGTGTTGATTGTTATTGATGAAGTGCATGAGTTTTATGTTGAG	XFHB_06005	XFHB_06005	1305469	1306797	+	Zonular occludens toxin
long-mer2079	CP009885	1305975	1306017	TACTGTGGCGGCAGGTAAGTTCGAGAAGGTGGGGAGTCAGACG	XFHB_06005	XFHB_06005	1305469	1306797	+	Zonular occludens toxin
long-mer2080	CP009885	1306138	1306180	TTTTTCTTGGCAATCGGTGTTCTGGGGTTTCATTTTTATTCTC	XFHB_06005	XFHB_06005	1305469	1306797	+	Zonular occludens toxin
long-mer2081	CP009885	1306193	1306217	GTGCTGGTCTTTCTACTCATGATGT	XFHB_06005	XFHB_06005	1305469	1306797	+	Zonular occludens toxin
long-mer2082	CP009885	1306302	1306416	GCCTGCGGTGCCTCCTGTCGACCCTTTGTCAGATTTGGGGCCGGAACAGCGTTATATTTTTGATCTTAATACGAAGGGGCGGTTGCGTTTAGCAGCACTTGCGCAAGTTGGGAAT	XFHB_06005	XFHB_06005	1305469	1306797	+	Zonular occludens toxin
long-mer2083	CP009885	1306460	1306503	TGATTGAGCAGCTTGACTTGGGTCAGTTGCGTGCTTTGGGTTTT	XFHB_06005	XFHB_06005	1305469	1306797	+	Zonular occludens toxin
long-mer2084	CP009885	1306513	1306549	GTGCATTCTTATGGCATTCGACTGTCTGTCCTTAACC	XFHB_06005	XFHB_06005	1305469	1306797	+	Zonular occludens toxin
long-mer2085	CP009885	1306677	1306707	TGATGCTTTGGTTCAGGGGGACATCATAGGA	XFHB_06005	XFHB_06005	1305469	1306797	+	Zonular occludens toxin
long-mer2086	CP009885	1306725	1306758	GGGGACGTTTCCGGAATCACCAGGCTATGAGCAT	XFHB_06005	XFHB_06005	1305469	1306797	+	Zonular occludens toxin
long-mer2087	CP009885	1306815	1306862	TTATTTTTCATTCATATTTTTTTTATCTTTGTCAATAATGCAATTTTC	NA
long-mer2088	CP009885	1306936	1306979	ATTTTTATTGATATGGTTCTCGTTTAGTGGAATAGCTTGATAAA	XFHB_06010	XFHB_06010	1306959	1307270	-	hypothetical protein
long-mer2089	CP009885	1307034	1307106	ATACCATTTTGATTCTTTGGATACTTTTAAGGTTTCTTCTATTAGTTTTTGGGTGCGTGCATTCATTTCTTGG	XFHB_06010	XFHB_06010	1306959	1307270	-	hypothetical protein
long-mer2090	CP009885	1307166	1307344	GTGAATTTCAGCTTGTATTTTGGCCGTTTCTGAAATCAGTTTTGCAATTTGTATTTTTTGCTCATCCATGATTTCGGTTTTGTCTTCTTTGAGTGTCATTGTTATTTCCCCTAGTGTTTTCTTTGCATAGTGTAGAACAGTACAAGGGGGTGTAGGGGGGGGGCTAGCCCCCTACGGAG	XFHB_06010	XFHB_06010	1306959	1307270	-	hypothetical protein
long-mer2090	CP009885	1307166	1307344	GTGAATTTCAGCTTGTATTTTGGCCGTTTCTGAAATCAGTTTTGCAATTTGTATTTTTTGCTCATCCATGATTTCGGTTTTGTCTTCTTTGAGTGTCATTGTTATTTCCCCTAGTGTTTTCTTTGCATAGTGTAGAACAGTACAAGGGGGTGTAGGGGGGGGGCTAGCCCCCTACGGAG	XFHB_06015	XFHB_06015	1307337	1307687	-	hypothetical protein
long-mer2091	CP009885	1307441	1307483	TTTTTTGAAGTGCGTCAGTGAGGCGCTGCGGATCGGACGCGGC	XFHB_06015	XFHB_06015	1307337	1307687	-	hypothetical protein
long-mer2092	CP009885	1307592	1307622	TCTTCTTTCCGGTGTGACTAGCTTTCCGTTG	XFHB_06015	XFHB_06015	1307337	1307687	-	hypothetical protein
long-mer2093	CP009885	1307679	1307730	ACTTGTCATGCGTGGACTAGTAGCCTGTTTTTTAGTCTCTTTTCTAGTCTAT	XFHB_06015	XFHB_06015	1307337	1307687	-	hypothetical protein
long-mer2094	CP009885	1307792	1307834	AGAAGGAAAAAAAGCAAAACGTACTTCTAAAAAAGTCTTGTAT	XFHB_06020	XFHB_06020	1307775	1308122	-	hypothetical protein
long-mer2095	CP009885	1307909	1307958	CCCATTCATGATGGTGTCCACATTGCGCATGAAGCACTTGCAACGCATGA	XFHB_06020	XFHB_06020	1307775	1308122	-	hypothetical protein
long-mer2096	CP009885	1308067	1308108	GCCTGACGTAACCCCGTCGCCCCCAAAACGACCTGGAACAAG	XFHB_06020	XFHB_06020	1307775	1308122	-	hypothetical protein
long-mer2097	CP009885	1308123	1308217	CCCAGAACTTAACTGCTCCTATCGAATAACCTTGCTGCAATCCATCTACAATGACTTCTATCTCCATCCTCATTTTTTCTGATTCCAACTCAGCA	NA
long-mer2098	CP009885	1308238	1308265	TTGTGTACCTTGTTTCGTAGTCACAGTG	NA
long-mer2099	CP009885	1308284	1308325	TTAATCGTTACTTTTGGCATTCTCATTCATTGATTAATTCAT	NA
long-mer2100	CP009885	1308338	1308408	CGTCGTCTTTCGTCTTTCGTCATCTCATCTTTCTTCGTCGTTTCATCAACTTTGGTCGCTACTGTGGGGTC	NA
long-mer2101	CP009885	1308441	1308483	AGACAAGGAAGAACTTGCTTTAAACCCACAGTGCGGGGCTTGC	NA
long-mer2102	CP009885	1308643	1308685	ACGTACTTAGAGACATAACCGATAATATCCATCTGACTACGCG	XFHB_06025	XFHB_06025	1308525	1309112	-	hypothetical protein
long-mer2103	CP009885	1308810	1308875	ACGGTGCCACTCCTGCCCTCTTGCCCATTGAATACCGCGATGAGAACGCTGCGACCACATACGACC	XFHB_06025	XFHB_06025	1308525	1309112	-	hypothetical protein
long-mer2104	CP009885	1309345	1309412	ACGTAATAGACAAAAGTAACGAATGATATGGGAATTAATACCCAGCTAAAGGCAGAAAAGCAAAACCA	XFHB_06030	XFHB_06030	1309372	1309551	+	hypothetical protein
long-mer2105	CP009885	1309424	1309468	ACATGAAAAAGCATGAAAAAAACCCAGCAAGAATAAAAACAACTG	XFHB_06030	XFHB_06030	1309372	1309551	+	hypothetical protein
long-mer2106	CP009885	1309543	1309706	AAAACCTAAGAACAAGAAGAGAAGTAGCTAAAACAAGGGAATAGAGTGTAGAAAAGAAAATAATAACATGAGATCTACGATTCTTTCCCCAAAGACATACAGAAAGAAAATTAAGAAAACCCGCAATAATTACCAAGGAAAGAATGATTGAATCGTTCACAATA	XFHB_06035	XFHB_06035	1309699	1309881	-	hypothetical protein
long-mer2106	CP009885	1309543	1309706	AAAACCTAAGAACAAGAAGAGAAGTAGCTAAAACAAGGGAATAGAGTGTAGAAAAGAAAATAATAACATGAGATCTACGATTCTTTCCCCAAAGACATACAGAAAGAAAATTAAGAAAACCCGCAATAATTACCAAGGAAAGAATGATTGAATCGTTCACAATA	XFHB_06030	XFHB_06030	1309372	1309551	+	hypothetical protein
long-mer2107	CP009885	1309708	1309745	TGATTGCCTCAATAAAGCACATTCATCTAATTGATCTA	XFHB_06035	XFHB_06035	1309699	1309881	-	hypothetical protein
long-mer2108	CP009885	1309765	1309816	CGACCAGAAATCAAACTGCTGAGGTAACGTATCTTCCCAGAAATCCAATTGA	XFHB_06035	XFHB_06035	1309699	1309881	-	hypothetical protein
long-mer2109	CP009885	1309852	1309935	TGCGCCTCGTTCAGTATCAGTGATACGCATAATTCACCGCGCATGTACCCAAGAAAGACAAAGTAAACGAGCTTCTAAAGAAAA	XFHB_06035	XFHB_06035	1309699	1309881	-	hypothetical protein
long-mer2110	CP009885	1309946	1310287	ATAATGTCAGCTAAAGACAGAGATATAGATTGAACTATCTCTAATGTAATTTCATCAGAAGCATCAGAAGCATCAGAAGCATCAGAAGCATCTCCTCAAACATTTGAATATCAAAAGCCTTAAAATATTCAGATAAATTCCGTTGATAATCAAAAGCATCTTTCAAGGTCTCATTTAACACTTCAAGAGCACAAAGAAACGTGTAAACACTCTTAGACTGAACACAAGAATCAGCCTGATGAGTCGAAGAAGCCTCAGAAGCCGCAGATAGCTCACCTAAGGATTTAAAAGACATACTGTCATGTGGGTTACGCGTTTCTACTTTTAACATCTCAACACTCC	XFHB_06040	XFHB_06040	1309986	1310276	-	hypothetical protein
long-mer2111	CP009885	1310306	1310348	CTTAGAACACCTCCCCATCCAAGATAGGATGAATGGAGAGGTG	NA
long-mer2112	CP009885	1310353	1310395	GACCTGATTAGTTCACATAAGCTATTGTAACCTATTTACGGGA	NA
long-mer2113	CP009885	1310425	1310467	CGAAAATATTCTACTTGACAAGGTAAAAGAAATATGCTCAATC	NA
long-mer2114	CP009885	1310954	1310996	CACCAGCATCCGCGAATCCGGTCGCACGCAGTTTGCAAGCGTC	XFHB_06050	XFHB_06050	1310901	1311593	-	7-cyano-7-deazaguanine synthase
long-mer2115	CP009885	1311854	1311896	CTTACAACGGGAGCAACACCATATAGCAAATGACCGGATGCCA	NA
long-mer2116	CP009885	1313396	1313438	CCTAATCACCGCAGACTGGCGTCCATTGTGGGTCACCGACTTT	XFHB_06055	XFHB_06055	1312143	1313912	+	aspartyl-tRNA synthetase
long-mer2117	CP009885	1313887	1313929	TAATAACGAAGAAACCCACACAGTGAGGCAAAAAAGCACACGG	XFHB_06055	XFHB_06055	1312143	1313912	+	aspartyl-tRNA synthetase
long-mer2118	CP009885	1315208	1315292	AGAAACAACCTTGACGTTAACCACTGCTGGCGTATTGTCCCTCGTATTACGGCGCTTGCCGGCGGGATCAGCAAGCACAGACGCA	XFHB_06060	XFHB_06060	1314107	1315624	-	fumarate hydratase
long-mer2119	CP009885	1315385	1315427	CATCCCGATGCTAAGGAACACAGTGACAATCCCTGTATCTTGG	XFHB_06060	XFHB_06060	1314107	1315624	-	fumarate hydratase
long-mer2120	CP009885	1315493	1315535	AGCGGCGGGCGATTCCTCGCGTTCATACGCCAAAACCAGAGTC	XFHB_06060	XFHB_06060	1314107	1315624	-	fumarate hydratase
long-mer2121	CP009885	1315550	1315592	CGGATGGTAGTAACTGATGTACTGCAGCGCATCAGCGATGGAC	XFHB_06060	XFHB_06060	1314107	1315624	-	fumarate hydratase
long-mer2122	CP009885	1315995	1316037	TCACGCCATACCACTCAAGCGACTTCCCTGCTGGATCTAGTAA	XFHB_06065	XFHB_06065	1315891	1317489	-	peptidase S41
long-mer2123	CP009885	1316042	1316084	GCATGTGGAATTTGTATATAAAAGCCATCAGTCAGTTTATAAA	XFHB_06065	XFHB_06065	1315891	1317489	-	peptidase S41
long-mer2124	CP009885	1316158	1316200	TGCCGTCACTTCAGCCCCACTAGCAGAAACTAGACCAATTAAC	XFHB_06065	XFHB_06065	1315891	1317489	-	peptidase S41
long-mer2125	CP009885	1316221	1316256	CGGTGTATATCCGGTAGGGACGTTTATTTCATTGGT	XFHB_06065	XFHB_06065	1315891	1317489	-	peptidase S41
long-mer2126	CP009885	1316299	1316373	TAAAAATCCAGCCAATAACTTTGGTACTGCGATGGCTGAACCTCCTGTGTTGTCGCGCAAATCGAGCACGATCGC	XFHB_06065	XFHB_06065	1315891	1317489	-	peptidase S41
long-mer2127	CP009885	1316464	1316485	GAGCTGTGCGGAACGGATTCCT	XFHB_06065	XFHB_06065	1315891	1317489	-	peptidase S41
long-mer2128	CP009885	1316786	1316830	TGTTTAAGCGCTTGTATCTCGCCATGATCAAAGCGTGCGATGTGC	XFHB_06065	XFHB_06065	1315891	1317489	-	peptidase S41
long-mer2129	CP009885	1317001	1317043	GTCACCCACACGGACGCCATGAATATACAGTGGGGACCAAGTC	XFHB_06065	XFHB_06065	1315891	1317489	-	peptidase S41
long-mer2130	CP009885	1317259	1317283	CCGCGGCAGATGCTTTTTATAGGTC	XFHB_06065	XFHB_06065	1315891	1317489	-	peptidase S41
long-mer2131	CP009885	1317407	1317484	GCAACGAGTGACACCAGCACTGTAGAAAGCATCAGGATCAGTGCTTTTTTTATTCCTGTTTTTATTCGCAGATGCCCC	XFHB_06065	XFHB_06065	1315891	1317489	-	peptidase S41
long-mer2132	CP009885	1317533	1317581	TGCGGATATTACATATCGCTGCATTGACTGAGATCACAGCTGGGTATGG	NA
long-mer2133	CP009885	1317808	1317850	GTACCTGTCCCGAAGATTGGGTACCGTAAATACGCGCACGGTG	XFHB_06070	XFHB_06070	1317602	1319212	-	peptidase S41
long-mer2134	CP009885	1318042	1318084	TGCCTGAACCTCCTGTGTTGTCGCGCAAATCGAGCACGATCGC	XFHB_06070	XFHB_06070	1317602	1319212	-	peptidase S41
long-mer2135	CP009885	1318103	1318145	GATCTGTTGCAATGCCCATTGTGTGTTTTCATCGCTCATCTCA	XFHB_06070	XFHB_06070	1317602	1319212	-	peptidase S41
long-mer2136	CP009885	1318154	1318196	GATGACCAGTGTTTTGCCGATAAGCTGTGCGGAACGGATTCCC	XFHB_06070	XFHB_06070	1317602	1319212	-	peptidase S41
long-mer2137	CP009885	1318337	1318372	TCCATTTCCTATGAAGGATCCAATTTCAACACCTGC	XFHB_06070	XFHB_06070	1317602	1319212	-	peptidase S41
long-mer2138	CP009885	1318454	1318496	AATATAATGCAGCTGGGTGATCGATGAATTGCGATCTTCACTC	XFHB_06070	XFHB_06070	1317602	1319212	-	peptidase S41
long-mer2139	CP009885	1318861	1318884	TCTTTTTTTCTTCTGGAACCAAAA	XFHB_06070	XFHB_06070	1317602	1319212	-	peptidase S41
long-mer2140	CP009885	1320284	1320326	TCTGTCACGCATTACTAAATACCGCCGATGCACGGCACTCCCG	NA
long-mer2141	CP009885	1320348	1320370	ATTAGAAACTCAGCTGATAACGC	XFHB_06075	XFHB_06075	1320349	1323324	-	serine protease
long-mer2142	CP009885	1322082	1322124	ATACTTCGTCCACGCCAGGAGTACCAAGATCAGTGGCCGTCCC	XFHB_06075	XFHB_06075	1320349	1323324	-	serine protease
long-mer2143	CP009885	1322167	1322203	TGCCTCCCACACTAAAGCCGCCGCCCCAGACACTAAC	XFHB_06075	XFHB_06075	1320349	1323324	-	serine protease
long-mer2144	CP009885	1322590	1322632	AATGTTCCATGAGTTATTTTGAATGTCCACTCTTGCATTCATC	XFHB_06075	XFHB_06075	1320349	1323324	-	serine protease
long-mer2145	CP009885	1323376	1323449	TTCGCACATTTTTATGTGATATAAATCACATTATAATTATGCCAAATTTCTGCTTTTTATCAATCTAAATATTT	NA
long-mer2146	CP009885	1323477	1323519	GAACTCAAGCCAAATAGCCATTAGGAGCGGCACATGTGTTGCT	NA
long-mer2147	CP009885	1323807	1323849	GAAATCACTGAACCGGTTCACTCCTCCAAACTTAATGGAGAGA	NA
long-mer2148	CP009885	1323885	1323927	GATGGCACCATCTACCTTCCGATGAACAGTTTTAAATCTAGAC	NA
long-mer2149	CP009885	1323955	1323997	ACTACCTTCACAAGGTTACAATGACTATCAGCAAAAACCCCAC	NA
long-mer2150	CP009885	1324216	1324257	TACATTTTCGAGCAAGTGGGAAACCCAAGCACAGCAACCTCT	NA
long-mer2151	CP009885	1326954	1326980	TGCGCTACAGGTCATCGCCAGTCAGAT	NA
long-mer2152	CP009885	1327500	1327540	CACGGTCATCGCGAACACGTTATAGGTAAGGTCATCGAGTA	NA
long-mer2153	CP009885	1327780	1327822	CGTGGCACGGTAACAGTACCATGGCAATAAGGTTTTAGTGTGA	XFHB_06100	XFHB_06100	1327593	1327817	+	hypothetical protein
long-mer2154	CP009885	1328621	1328663	CATGTGTGCCAGTGGCAGGTAACCGAAGGAAAACCAAATGAAA	XFHB_06105	XFHB_06105	1327835	1329289	-	ammonia channel protein
long-mer2155	CP009885	1328840	1328882	ATTGAATGTACCGATAAACATATCACCATCAGCAAAAGCAAGA	XFHB_06105	XFHB_06105	1327835	1329289	-	ammonia channel protein
long-mer2156	CP009885	1329032	1329074	GGTGAGCATCCAAGCAACATCGCCCTTGTCTACCACGGGGGGT	XFHB_06105	XFHB_06105	1327835	1329289	-	ammonia channel protein
long-mer2157	CP009885	1329133	1329175	CGGTGGTGACTTGCTCGCTAGACAAAGGATTGGTTTGTACCTG	XFHB_06105	XFHB_06105	1327835	1329289	-	ammonia channel protein
long-mer2158	CP009885	1329318	1329360	TACAACCTGTTCGATTTTAGTTACAAAAATTTTACCGTCACCG	XFHB_06110	XFHB_06110	1329279	1329617	-	nitrogen regulatory protein P-II 1
long-mer2159	CP009885	1329400	1329442	ACTGAATCCAAGCGCTCATCAATAACCACCGTTTCGATCTTGA	XFHB_06110	XFHB_06110	1329279	1329617	-	nitrogen regulatory protein P-II 1
long-mer2160	CP009885	1329644	1329686	CTAGCAGACAGTAATATCGGACTAATCAGAAACCAGAGCAGCG	NA
long-mer2161	CP009885	1333922	1333964	GTCGTTCAAATTTTGGACCCGAGCTTACCAGCACGTCACTGGG	XFHB_06130	XFHB_06130	1333631	1334590	+	nucleoside-diphosphate sugar epimerase
long-mer2162	CP009885	1335519	1335561	CATTCGGAATGATTTTTTCGAATCCCTCTGCGCATGCCAGTGA	XFHB_06140	XFHB_06140	1335476	1336030	+	hypothetical protein
long-mer2163	CP009885	1335638	1335680	ATGCCTCTCATGTCTGTTGGGAGTTTCATTGAAGGTGCATCAA	XFHB_06140	XFHB_06140	1335476	1336030	+	hypothetical protein
long-mer2164	CP009885	1335706	1335748	ACATGGCAGTTCCCACAAACAATATCAGGCCAACAACAAGCTG	XFHB_06140	XFHB_06140	1335476	1336030	+	hypothetical protein
long-mer2165	CP009885	1338473	1338538	CCACACTGGGATTCTTCCCAGAGACCAACAGCGTGCTACCTGCAATCCGACGTCATTAGCTTCGCC	XFHB_06155	XFHB_06155	1338528	1340186	-	ubiquinone biosynthesis protein UbiB
long-mer2166	CP009885	1338665	1338707	TACCCACAATCGCATTGACCATACGGCGCTGCAAGCCTTGCAA	XFHB_06155	XFHB_06155	1338528	1340186	-	ubiquinone biosynthesis protein UbiB
long-mer2167	CP009885	1338863	1338888	GCGGGCTGTAACGGGCACGTAGAATG	XFHB_06155	XFHB_06155	1338528	1340186	-	ubiquinone biosynthesis protein UbiB
long-mer2168	CP009885	1338891	1338933	CTCGAGCACTGGGCGCGCTACAACCCAGATATCCAATTCAGGA	XFHB_06155	XFHB_06155	1338528	1340186	-	ubiquinone biosynthesis protein UbiB
long-mer2169	CP009885	1339149	1339202	GCCTGCTTCCACATGCAACTCGGCGATGCGCCTGTAGTCTTTATGGAAGATGGC	XFHB_06155	XFHB_06155	1338528	1340186	-	ubiquinone biosynthesis protein UbiB
long-mer2170	CP009885	1339353	1339395	ATCGCGGAACACCTGGGTATAGAACACGCGGATTCCCTTGCTC	XFHB_06155	XFHB_06155	1338528	1340186	-	ubiquinone biosynthesis protein UbiB
long-mer2171	CP009885	1339875	1339917	GCGTGCAGTCTGCCCCTCGAAGGGCTCTACTCGGTCTTGTAGC	XFHB_06155	XFHB_06155	1338528	1340186	-	ubiquinone biosynthesis protein UbiB
long-mer2172	CP009885	1339949	1339973	CCAGGTCCCTGCGAGTGGACAGAAT	XFHB_06155	XFHB_06155	1338528	1340186	-	ubiquinone biosynthesis protein UbiB
long-mer2173	CP009885	1340201	1340243	ACACAATTTCATCAGTCGAGCTGCCAAGCGCTCGACATCATCA	XFHB_06160	XFHB_06160	1340183	1340830	-	sterol-binding protein
long-mer2174	CP009885	1340825	1340867	AGGCATTACTCCATTCTATCCCGGCTCGTATCATTATCATTAC	XFHB_06160	XFHB_06160	1340183	1340830	-	sterol-binding protein
long-mer2175	CP009885	1340942	1340984	CATCCGATTCCAGTAGGGTTCTATTAGCACCATAAAAATGCGT	XFHB_06165	XFHB_06165	1340979	1341830	+	formyltetrahydrofolate deformylase
long-mer2176	CP009885	1341215	1341255	GTTGCACGATGCGCGCCGACGCTCGCGTCTGCTGGTAATGG	XFHB_06165	XFHB_06165	1340979	1341830	+	formyltetrahydrofolate deformylase
long-mer2177	CP009885	1341369	1341411	GCCTCATACGGCGTCCCATTCAAGCACTTACCCGTGAATGCAG	XFHB_06165	XFHB_06165	1340979	1341830	+	formyltetrahydrofolate deformylase
long-mer2178	CP009885	1346175	1346217	TCGGTCGGCGCAGAGTATGTCGGATGGTAAACAGGTTGCTATT	NA
long-mer2179	CP009885	1347139	1347163	CGCGCCACCGGTGACTCAATCACTG	XFHB_06190	XFHB_06190	1346387	1347385	+	3-beta hydroxysteroid dehydrogenase
long-mer2180	CP009885	1354488	1354530	TGGTTTCATTACCCGCCATCTTTGTGCCAACTTGTTAGACGAT	XFHB_06215	XFHB_06215	1353754	1354806	+	threonine dehydratase
long-mer2181	CP009885	1356584	1356625	GCATCAATGTCGTTGTACTGAGATAGCAGGCCCCGTGATCCA	XFHB_06225	XFHB_06225	1356490	1356834	-	hypothetical protein
long-mer2182	CP009885	1361287	1361329	CTCAGCCTGGGTTACCCCAACACCGAGGCGGAACGCACTCTAC	XFHB_06250	XFHB_06250	1360750	1361703	+	ATPase
long-mer2183	CP009885	1362102	1362144	TCGCTGCTTCCAGGGGTCCCTTTCGAAGTCGATTTGAAGATCA	XFHB_06255	XFHB_06255	1361706	1362665	+	membrane protein
long-mer2184	CP009885	1363029	1363071	ACCAACAACGATGGTACTCGCTCTGCTCGTTGTGCCTGCCACG	XFHB_06260	XFHB_06260	1362658	1364703	+	membrane protein
long-mer2185	CP009885	1363426	1363450	GCCGCTTTAATACCACCGACAGGAT	XFHB_06260	XFHB_06260	1362658	1364703	+	membrane protein
long-mer2186	CP009885	1364241	1364283	GTTGCACTCATTTGGCATCGATCATCTGCATGTATCGCAACTG	XFHB_06260	XFHB_06260	1362658	1364703	+	membrane protein
long-mer2187	CP009885	1364569	1364607	CAACATCGCCCGCATACCGCATCCAACATTGAGAACACG	XFHB_06260	XFHB_06260	1362658	1364703	+	membrane protein
long-mer2187	CP009885	1364569	1364607	CAACATCGCCCGCATACCGCATCCAACATTGAGAACACG	XFHB_06265	XFHB_06265	1364597	1365118	+	membrane protein
long-mer2188	CP009885	1369008	1369048	GTGGCCAAGAAGGCGAAACACGTTTTTGGTACGCCCACCAA	NA
long-mer2189	CP009885	1370652	1370715	CTGTCGCATCAGAAGTGATTTTTCTAACCAACCTCCTTTCCGGAACTTCGTCTTACCGCGAAGC	NA
long-mer2190	CP009885	1370785	1370827	GATTGGGTAAACCACCCTCCTTCATTGAAACGCACTGCGCTCT	NA
long-mer2191	CP009885	1371010	1371047	AGCGTATCGCCCAATACATACATACCGTTTGGTGACCC	NA
long-mer2192	CP009885	1375050	1375092	CCCCTGCCATAAGTCCGGCAATCCAGAGACAAGCCACCATTGT	XFHB_06325	XFHB_06325	1375044	1375481	-	hypothetical protein
long-mer2193	CP009885	1376178	1376220	AGTGATTGCAACAAGCAAACGACTAGAAGATCTAGCATGCGCG	XFHB_06330	XFHB_06330	1375534	1376316	+	uroporphyrinogen-III synthase
long-mer2194	CP009885	1376588	1376630	TCTGCGCGACTTGGACGATACAAACCGCGTGTTGCGCGATGAA	XFHB_06335	XFHB_06335	1376364	1377344	+	uroporphyrin-III methyltransferase
long-mer2195	CP009885	1377305	1377347	GCAATTACAAAGCATCCGCCAAGGAAGCCACCACCAATGAATA	XFHB_06335	XFHB_06335	1376364	1377344	+	uroporphyrin-III methyltransferase
long-mer2195	CP009885	1377305	1377347	GCAATTACAAAGCATCCGCCAAGGAAGCCACCACCAATGAATA	XFHB_06340	XFHB_06340	1377341	1378510	+	porphyrin biosynthesis protein
long-mer2196	CP009885	1377595	1377637	TACGCACTTAATCGAAGGCCTTCGCAATGTCGATCATGGGTAT	XFHB_06340	XFHB_06340	1377341	1378510	+	porphyrin biosynthesis protein
long-mer2197	CP009885	1381347	1381389	TTAAATTCCATGTGTGTTCAATCAAGAGACATGCATGTAAAAA	NA
long-mer2198	CP009885	1381467	1381507	CATATAAATCAATACCTTAATTAATATGATGCCAAAAGCAT	NA
long-mer2199	CP009885	1381641	1381698	GGTGATCCCTCGGTGCTTGAGACGGTGCAGCGAGAATCGTTCTTCTTCTGTGATAACA	NA
long-mer2200	CP009885	1381745	1381773	GCCTTCCAGTTTGTGATGGGCATCGATGA	NA
long-mer2201	CP009885	1382034	1382059	ATCTGGGCGTCATCACCGCTGATGGC	XFHB_06365	XFHB_06365	1381973	1383367	+	hypothetical protein
long-mer2202	CP009885	1382185	1382266	CTGGTTGATTGCCAATAAAGAACAACTGCGTGATGGCATCGGCAAAGTAGTCAACGTCTTGATTGCAGCGGGCACCGCCGTA	XFHB_06365	XFHB_06365	1381973	1383367	+	hypothetical protein
long-mer2203	CP009885	1382293	1382346	CGCGGTGAACCAGACCATCGGTTGGAAAGCGGTGCTGCTGGCTGTGGGCGCGGT	XFHB_06365	XFHB_06365	1381973	1383367	+	hypothetical protein
long-mer2204	CP009885	1382407	1382431	CGTGGCGTTGGTCGATGACTTGATG	XFHB_06365	XFHB_06365	1381973	1383367	+	hypothetical protein
long-mer2205	CP009885	1382479	1382510	GCTGATCGCGGACGCCAAGCGTGCCAAGGCGG	XFHB_06365	XFHB_06365	1381973	1383367	+	hypothetical protein
long-mer2206	CP009885	1382711	1382734	GTCGTGATTGGCAGCGTGGCCCTG	XFHB_06365	XFHB_06365	1381973	1383367	+	hypothetical protein
long-mer2207	CP009885	1382951	1383003	CGCTTGCGGGCCGTGTTTAGCACCATGGGCACCCGTATCAGCGCCGCCCTGAC	XFHB_06365	XFHB_06365	1381973	1383367	+	hypothetical protein
long-mer2208	CP009885	1383268	1383310	CACCGCCGACCCGATCCTGGCTGGTCGCCAAGCCGCCGCCGAC	XFHB_06365	XFHB_06365	1381973	1383367	+	hypothetical protein
long-mer2209	CP009885	1384548	1384569	GGTGCTGACAGTGCGAGAACTG	XFHB_06380	XFHB_06380	1383967	1384737	+	hypothetical protein
long-mer2210	CP009885	1384689	1384757	CACCGAGAAAAACCGCTCCTTGCTGCGTCAGATGTCTGGACTGTTCTAATGCGACAGATTCCCGTGGAT	XFHB_06385	XFHB_06385	1384737	1385030	+	hypothetical protein
long-mer2210	CP009885	1384689	1384757	CACCGAGAAAAACCGCTCCTTGCTGCGTCAGATGTCTGGACTGTTCTAATGCGACAGATTCCCGTGGAT	XFHB_06380	XFHB_06380	1383967	1384737	+	hypothetical protein
long-mer2211	CP009885	1384779	1384901	TCCTTTCAGATGGCCGGGGACACCCTACGCTTGCTCCTGTGGTCGCTGGACGTGTACACCGCAACCCTAGATCAGCCCGTGGCGCAAGGCGTCCCCCTGGTCGTGGGCGTCCCCCTGCTGTGG	XFHB_06385	XFHB_06385	1384737	1385030	+	hypothetical protein
long-mer2212	CP009885	1386102	1386150	CGTCGCTGCTGGGGATGAATGTGAACTGATCTTCCAAGATCGCTGCATC	XFHB_06395	XFHB_06395	1385854	1386495	+	hypothetical protein
long-mer2213	CP009885	1386828	1386865	GTTAGTACCACGCTGTGAGGGCGAGAGATGTGCCGCCA	XFHB_06400	XFHB_06400	1386492	1386845	+	hypothetical protein
long-mer2214	CP009885	1389189	1389210	TGTCAGCACCTTCAATATTCCC	XFHB_06415	XFHB_06415	1388644	1389807	+	tail protein
long-mer2215	CP009885	1390471	1390508	TTTCGGAATCCAAGGTGCCAACCATGAGCAATATAGAC	NA
long-mer2216	CP009885	1390592	1390712	AGTACGGCATGTCCGTCACTCTGCAATTTATGGGTACTAAAGGTCAAAAAGTGCTTGATAGAATAAGGCATCATTAAACGCTTAATGCTTAAAAGATAGTATTAAATCCTGAATATGGAAG	NA
long-mer2217	CP009885	1390721	1390752	AAGTTGTCGGCATGTCCTAGCGATACTGTCAG	NA
long-mer2218	CP009885	1391320	1391362	CGCGCACTACAAAAGGTGATGGGTGGATAGGTTAACCTTAAAC	XFHB_06430	XFHB_06430	1391006	1391338	+	transcriptional regulator
long-mer2219	CP009885	1392326	1392368	ATCAGCTTAACAGATTATGTTAGTGTGTTTTGCGAATGAGGCG	NA
long-mer2220	CP009885	1394915	1394957	GAAGGCACTTGGCCATCACTCCCGTGGTGGGCATCTGCGTGGC	XFHB_06455	XFHB_06455	1394586	1395332	+	peptidoglycan transglycosylase
long-mer2221	CP009885	1398665	1398707	ATCAAACCGCGTACCCGAAGCCCTGGATATGCGGAGAGTGCCT	XFHB_06465	XFHB_06465	1398424	1399209	-	hypothetical protein
long-mer2222	CP009885	1398895	1398937	GGTTTGCAGGTGCCCAATGACAGACCAGTGTAGATCAGTGAGA	XFHB_06465	XFHB_06465	1398424	1399209	-	hypothetical protein
long-mer2223	CP009885	1399160	1399202	TGCAAGCCGCGTATTGGATCGACAGCATGTTTCACAGATAAGG	XFHB_06465	XFHB_06465	1398424	1399209	-	hypothetical protein
long-mer2224	CP009885	1399211	1399253	TGATTCCCCCTCACAGAATTTCTCCGACATAGTGCGCGTTTAT	NA
long-mer2225	CP009885	1399285	1399326	AGGATATTCTGTATGTGCTTACTCAATATTCAATTCTTTCTG	NA
long-mer2226	CP009885	1399527	1399554	GAGCCTCGTTTCCCGCTCCAGATAGTGA	NA
long-mer2227	CP009885	1399698	1399740	CTACCGGATAGTTGCTGGGGCCGAGCGGGAACCATGACGAGCA	NA
long-mer2228	CP009885	1399985	1400027	CCAAGCCCTGCTCGCCAGGGGAATCGATCCCCAAATCGAACGC	XFHB_06475	XFHB_06475	1399773	1401725	+	integrase
long-mer2229	CP009885	1400150	1400192	CCTGCGCATTTTCAACAAGGATGTGCTGCCTACTCTGGGGAAG	XFHB_06475	XFHB_06475	1399773	1401725	+	integrase
long-mer2230	CP009885	1400219	1400261	CCAACTCGTGGGCGTCGTGGCAGCAATCGAGAAGCGCAAGGCG	XFHB_06475	XFHB_06475	1399773	1401725	+	integrase
long-mer2231	CP009885	1400288	1400330	CTGGTTCAACCAGATGTTCCGCTATGCCCTGGTCATCGCCGAG	XFHB_06475	XFHB_06475	1399773	1401725	+	integrase
long-mer2232	CP009885	1400463	1400636	GGCTGGCAGACCCAGCTTGGCGTCCGGCTGCTGTTCCTGACGGGGGTGCGCACCGGCGAGCTGCGGCTGGCCGAACCCGAGCAGTTCGATCTCGACCGGGGCTTGTGGATCATCCCGCCGCAGGTCGTCAAGCAGCTTCAGGACGAAATGCGCAAGGCCGGGAAGCGCCCGCAG	XFHB_06475	XFHB_06475	1399773	1401725	+	integrase
long-mer2233	CP009885	1400705	1400750	GATGCGGCCGGCGCAGAAGTATCTGCTGTCGCACCGCAGCGAACTC	XFHB_06475	XFHB_06475	1399773	1401725	+	integrase
long-mer2234	CP009885	1400754	1400831	AAGCGCATCAGCGAGAACACCCTCAACAAGGCCTTGCAGCTCATGGGCTACGAGGGGCGCCTGACCGGCCATGGCATC	XFHB_06475	XFHB_06475	1399773	1401725	+	integrase
long-mer2235	CP009885	1400873	1400933	GAAGATTTGGGTGGACGCACAGCTATCGCATTCCGACCCAAATAAGGTCAGCTCGGCCTAC	XFHB_06475	XFHB_06475	1399773	1401725	+	integrase
long-mer2236	CP009885	1400990	1401032	CCTCGACCTGCTCGAACAGGGCCAAGTGGAAGCCGCGAGCGCG	XFHB_06475	XFHB_06475	1399773	1401725	+	integrase
long-mer2237	CP009885	1401104	1401155	CGCCCCCACGGTGGCCGAGCCTGCTGTCCCCGGCGTGCCGCCCGTTGTCGCA	XFHB_06475	XFHB_06475	1399773	1401725	+	integrase
long-mer2238	CP009885	1401197	1401239	CCAGCGGCTGTCGCAGGTGCCGCCGCCGCCGGTGCATGCCCCG	XFHB_06475	XFHB_06475	1399773	1401725	+	integrase
long-mer2239	CP009885	1401254	1401296	CGCGATCCAGCGCGAGCGCGAAGAAATGCTGGCCATCTACGAG	XFHB_06475	XFHB_06475	1399773	1401725	+	integrase
long-mer2240	CP009885	1401392	1401434	CATCAGCCTGGGCAACCGGGGACAGCGGGTTCCCGACTGGCAA	XFHB_06475	XFHB_06475	1399773	1401725	+	integrase
long-mer2241	CP009885	1401509	1401551	CCGCATGCTGACCCAGCCCCACCCCGACCTGGGTGATCGCGCG	XFHB_06475	XFHB_06475	1399773	1401725	+	integrase
long-mer2242	CP009885	1401632	1401683	GCCCGAGGTCGTTGCTCCGCGGTCCGTCCCCGATGATGTGCGGCTGAGCGTT	XFHB_06475	XFHB_06475	1399773	1401725	+	integrase
long-mer2243	CP009885	1401712	1401754	TTGAGGGGGCCTAACCCACGGGTCCGCCTATGGCCGGGATGAC	XFHB_06475	XFHB_06475	1399773	1401725	+	integrase
long-mer2244	CP009885	1401765	1401828	ATAGGCCCATCACCTTGCACCTGCACCAGCACCAGAAATTTGTAGCGCTCTACGCTCGAAGCGC	XFHB_06480	XFHB_06480	1401774	1402421	-	LysR family transcriptional regulator
long-mer2245	CP009885	1401840	1401918	ACTGGCTTGCCCGTGTGGCCGTTGCAGGTACGTCACAATCTCGTAAGGGCCATCAGCGAGCGGCCGCATGATGATCCCC	XFHB_06480	XFHB_06480	1401774	1402421	-	LysR family transcriptional regulator
long-mer2246	CP009885	1401959	1402086	CGACGCCGTAGCCGGCCGCAACCCAAAGCGCCATCATCTCGAATGAAGACACCTGCTGGATGTTCTCCTGGTCCAGCGGCATGAGGGAAGCCAGCTTCTCATCCAGTAAGGGGCAAGCCTCGGCCTGC	XFHB_06480	XFHB_06480	1401774	1402421	-	LysR family transcriptional regulator
long-mer2247	CP009885	1402121	1402163	TGGTGAGCTTCGCGCGGTCAAGTAAATGGAACCGCGGCGGCAT	XFHB_06480	XFHB_06480	1401774	1402421	-	LysR family transcriptional regulator
long-mer2248	CP009885	1402169	1402211	CCGCCAGGTTCTCGGTCCACAGAGGTTGCGTCTTGAGTGCCGG	XFHB_06480	XFHB_06480	1401774	1402421	-	LysR family transcriptional regulator
long-mer2249	CP009885	1402329	1402371	TTGTCGCGCGAGAAGCGCCGAAAGGTGAGATGACGGTACGCCC	XFHB_06480	XFHB_06480	1401774	1402421	-	LysR family transcriptional regulator
long-mer2250	CP009885	1402615	1402693	CGCGTTTCGTATGGACCAGGGTGTCGCTCAGGAGGAACTGGCTTCGATGGCCGGCATCGAGCGCTCGCACATGGGCAAG	XFHB_06485	XFHB_06485	1402526	1402816	+	transcriptional regulator
long-mer2251	CP009885	1402792	1402834	CAATCTTCATGCCGATGCAGGCTAACGCCAAATAGACTTCTAT	XFHB_06490	XFHB_06490	1402831	1403721	-	D-alanyl-D-alanine endopeptidase
long-mer2251	CP009885	1402792	1402834	CAATCTTCATGCCGATGCAGGCTAACGCCAAATAGACTTCTAT	XFHB_06485	XFHB_06485	1402526	1402816	+	transcriptional regulator
long-mer2252	CP009885	1402846	1402975	CGAGCGCAGGCGGGTAATGAAACGCTCCAATGCAGGGCACGGTGCGTCACTACGGGGCCGAAGCAGGTAGGTGGTGATCACGGCTGAATCCGCGACCAAAGGGCGGGCAATGACATCCGCGCGTTGGCTG	XFHB_06490	XFHB_06490	1402831	1403721	-	D-alanyl-D-alanine endopeptidase
long-mer2253	CP009885	1402978	1403038	CGCAAGCCTGGCCGCGGTCGTAAAGCCGAGACCGTATCCAGCCCCGACCAACGTGAGCATC	XFHB_06490	XFHB_06490	1402831	1403721	-	D-alanyl-D-alanine endopeptidase
long-mer2254	CP009885	1403233	1403369	GTCATGCCATATCGGCTCCGCGATGACTTCCTCGCCAACCTCTGCGGTATGGGCGAACCCGATGGTGAAGTCGCCTGATCGCAGTCCACGCAATTGCTCGGACAGAGGAACTTCGGTCAGTCGAATTTCAATCTCAG	XFHB_06490	XFHB_06490	1402831	1403721	-	D-alanyl-D-alanine endopeptidase
long-mer2255	CP009885	1403482	1403524	CTCCCGGCCCTGCTCCAGAGCGGCGAACACCCTTCGCACGTCT	XFHB_06490	XFHB_06490	1402831	1403721	-	D-alanyl-D-alanine endopeptidase
long-mer2256	CP009885	1403533	1403617	TGCCGATCCGGCTGGGGTCAGGCGGGTTCCTCTCCGGTCCCTGTCGAAGAGTGTTGCGCCCAGTTCATCCTCCAGTTCCTTGATG	XFHB_06490	XFHB_06490	1402831	1403721	-	D-alanyl-D-alanine endopeptidase
long-mer2257	CP009885	1403641	1403683	GATGTGCAGGCGCTCAGCCGCCCTCGTGAAGTGCAACTCCTCG	XFHB_06490	XFHB_06490	1402831	1403721	-	D-alanyl-D-alanine endopeptidase
long-mer2258	CP009885	1403731	1404178	TCCTATTGAACTCTCGAAAGTTTTCTGCGTATGGCAATCTCTCTACGCAATAGCGCCTCCCACCGCCATATGACGTGATGGGTAGGTTGCCAAATCACGCCGTGCTGCAAGGACGACTGGTTTCGCCCTGGAGCTGACGCCTGGGCGGAAACGCAGGCGTTACCAGGCATAGGCCTTCGGTGCCTCGCCACCTGGGCCGGGCCATATTTCGTCCAGCTTCGCCAGCGTCTCGCTGGAAAGATTCAGCGACAGCGCCTTAAGGTTCTCCCGCAACTGCTCAGCGGTGCGCGGGCCGCTGATGGCGGCGGTCACGACCGGGTTGTGGATCACCCAGGCGAGCGCCACGACAGCGGGCGGTTGGCCCAGCTCGCGGCACAGCGCCTCGTAGGCTTCCAGTTGCGGGCGGAACTTCTGGATCTGCGCCTGCAGGCCCGGCGTCGCACGACGC	XFHB_06495	XFHB_06495	1403890	1404888	-	oxidoreductase
long-mer2259	CP009885	1404278	1404320	TCCAGCTCGATGGTGCGCTGGGTCAGGTTGTAGAGGCTCTGTT	XFHB_06495	XFHB_06495	1403890	1404888	-	oxidoreductase
long-mer2260	CP009885	1404343	1404385	GCGCGATTCAGCCACGCCTTGCGCCCTGGCGATGTCCCATGCC	XFHB_06495	XFHB_06495	1403890	1404888	-	oxidoreductase
long-mer2261	CP009885	1404463	1404601	GGGCGTCGAGCGATCGACGTGATGCATCTGGTAGAGGTCGATGTGATCGGTCTTCAGGCGCTTGAGGCTGGCCTCGCAGGCGCGGCGGATGTGGTACGCCGACAGGTACTTGTCGTTCGGCCCCGTGCCCATCGGCTGG	XFHB_06495	XFHB_06495	1403890	1404888	-	oxidoreductase
long-mer2262	CP009885	1404658	1404700	GCGGCCGATGTATTCCTCGGAGGTGCCGAAGCCTTTCTCCATG	XFHB_06495	XFHB_06495	1403890	1404888	-	oxidoreductase
long-mer2263	CP009885	1404724	1404766	GACATCGGCGGTGTCGAAGAGATTGACGCCCGAGTCCAGCGCC	XFHB_06495	XFHB_06495	1403890	1404888	-	oxidoreductase
long-mer2264	CP009885	1404861	1404903	CCAGGTGCTTGTAGTTGCCCGTTCCGATGGCGCGGGCGGCTGC	XFHB_06495	XFHB_06495	1403890	1404888	-	oxidoreductase
long-mer2265	CP009885	1405227	1405329	CTGGGGAGCTTCGCCGCCAGGACCCGGCCAGATTTCGTCCAGCTTCGCCAGGGTCTCGTCGGAGAGCTTGACCGACAGTGCATTGAGGTTCTGCTGCAACTGC	XFHB_06500	XFHB_06500	1405212	1406201	-	oxidoreductase
long-mer2266	CP009885	1405347	1405389	GCTGATGGCAGCGGTCACGACTGGGTTGTGGAGCAGCCAGGCA	XFHB_06500	XFHB_06500	1405212	1406201	-	oxidoreductase
long-mer2267	CP009885	1405416	1405476	AAGTTCATCGCATAGCGCCTCGTAGGCTTCGAGCTGCGGGCGCAGCTTGTCGATCTGCGCC	XFHB_06500	XFHB_06500	1405212	1406201	-	oxidoreductase
long-mer2268	CP009885	1405577	1405619	AGTGGCGCAGCGCCGGAATGACCTCCAGCTCGATGGTGCGCTG	XFHB_06500	XFHB_06500	1405212	1406201	-	oxidoreductase
long-mer2269	CP009885	1405896	1405950	GTCGTTGGGGCCGGTCTCCATCGGCTGATAGACCTTGGTCGCCAGCACGATCTTG	XFHB_06500	XFHB_06500	1405212	1406201	-	oxidoreductase
long-mer2270	CP009885	1405971	1406016	TGCCAGCCAGTTGCCGATGTATTCCTCGGACGTGCCGAAGCCCTTG	XFHB_06500	XFHB_06500	1405212	1406201	-	oxidoreductase
long-mer2271	CP009885	1406043	1406085	ATAGACGTCAGCGGTATCGAAAAAATTGATGCCGGCGTCCAGC	XFHB_06500	XFHB_06500	1405212	1406201	-	oxidoreductase
long-mer2272	CP009885	1406254	1406315	GGTGATGATTGGGGGTTATTCGTCCGGCGGCGAGGCGAGCGGGCCGTAGCCCGGGCGCTTGA	XFHB_06505	XFHB_06505	1406269	1406517	-	4-oxalocrotonate tautomerase
long-mer2273	CP009885	1406327	1406369	CCTGCCGTCTCGATGTCGGGGGCATAGACCTGCTGCATCCAGT	XFHB_06505	XFHB_06505	1406269	1406517	-	4-oxalocrotonate tautomerase
long-mer2274	CP009885	1406398	1406477	GGACACGGCGCTGGAATCGAGGCCCAGCACGTCCATCATGGTGGCGGCCAGCCGGTCGACCAGCTCCTGCTTCAAGGGCT	XFHB_06505	XFHB_06505	1406269	1406517	-	4-oxalocrotonate tautomerase
long-mer2275	CP009885	1406880	1406922	TGACGCCGCTGCCCTGGCGCTCCATCTGCTGCAACTCGTACTT	XFHB_06510	XFHB_06510	1406533	1407300	-	oxidoreductase
long-mer2276	CP009885	1407022	1407064	GTTGTTGAAGGCGAAGTCCAGACGGCCATATTCGGCGACGGTC	XFHB_06510	XFHB_06510	1406533	1407300	-	oxidoreductase
long-mer2277	CP009885	1407088	1407226	CGCCTCGTCGCTGACGTCGCACGCCAGACCGATGGCGGTGCCGCCTTCGGCGACGATCGCCGCCGCTTCCTTGGCGGCGCGCTCACCGTCGCGGTCGGCCAGCACCACCGATGCGCCGCCCTGAGCGAAGCCACGTGCG	XFHB_06510	XFHB_06510	1406533	1407300	-	oxidoreductase
long-mer2278	CP009885	1407235	1407280	GCCCATGCCGGCGGCTGCACCTGTCACCAGGGCCACCTGGCCTTTG	XFHB_06510	XFHB_06510	1406533	1407300	-	oxidoreductase
long-mer2279	CP009885	1407368	1407410	CTTGTGGCAATACTGCTTATCTACCGAGTGTTGCAAAAACCTG	NA
long-mer2280	CP009885	1407412	1407475	TCGGCTGACTACCTGATGAATGCTTAATGCGCCTATTAGTTCCGCTAATTAATTAGGCATTTCT	NA
long-mer2281	CP009885	1407603	1407667	GCCCGCATTCGAGCATCGCCAGCAATCGCTCGATCCAGTCTCGACCGTCCTGCACGTGAACGCCG	XFHB_06515	XFHB_06515	1407484	1408545	-	hypothetical protein
long-mer2282	CP009885	1407790	1407872	GGTGAATACCTCGCTCGCCGTGCCGCCGCTGGCGATGAGCACGCTATCGACGGGCTGGCCCCCGGTCAGGGCCATGACCTTCT	XFHB_06515	XFHB_06515	1407484	1408545	-	hypothetical protein
long-mer2283	CP009885	1407909	1407964	TCACGCCATAGGCCCGAGCCAGTTCAACCGTGTTGGGACGGGAATCCACGCCGATG	XFHB_06515	XFHB_06515	1407484	1408545	-	hypothetical protein
long-mer2284	CP009885	1408033	1408075	CAGCACGGTTTCGCCGAACTGGATGCCAAGGCGCTCGACGCCG	XFHB_06515	XFHB_06515	1407484	1408545	-	hypothetical protein
long-mer2285	CP009885	1408099	1408153	CGGCAGCATTACCGCCTGCAGATCGGACACCTTGTCCGGGATGCGCGCGAGGTTG	XFHB_06515	XFHB_06515	1407484	1408545	-	hypothetical protein
long-mer2286	CP009885	1408234	1408279	CTGGTAGTACTTGGCTTCGCCGCGTTGGGCGCGGGGATGGCGCCAG	XFHB_06515	XFHB_06515	1407484	1408545	-	hypothetical protein
long-mer2287	CP009885	1408282	1408351	CGAATTGCCGCACGGCAGGACCACGCGGTCGCCGGGCTTGAAGGCCTTGACGTTCTCGCCGACCTTCTCG	XFHB_06515	XFHB_06515	1407484	1408545	-	hypothetical protein
long-mer2288	CP009885	1408363	1408405	CGCTTCATGCCCGATGACCTTGCCCACGGTCTTGGGAAGCGCG	XFHB_06515	XFHB_06515	1407484	1408545	-	hypothetical protein
long-mer2289	CP009885	1408435	1408498	GCAGGTCGCCACTGCCGTGGGTCGCACCAGCGCATCGTTCGGTCCCAGCACGGGCATTGGCACG	XFHB_06515	XFHB_06515	1407484	1408545	-	hypothetical protein
long-mer2290	CP009885	1408509	1408551	TGGCCGTGCCTTTGGCTTCTAAAACATAACCTCTCATGTGATC	XFHB_06515	XFHB_06515	1407484	1408545	-	hypothetical protein
long-mer2291	CP009885	1408708	1408929	CAGCGCGCCCAGTGCGCCCCCGGCAGCGATGCCGGCGTTCCATACCGTGGTGAGCATCGCTCCCACGATGTCCACGCCCTCACCAGCGGCGTCGGATGCGGCCGTCTGGATCGAGGTCGCAGCGCCGCCAAAGCTCGCTCCCCACAACATCATTGCGGGAACGGCGAACAGCGCGGCCGAGGCCGGGCTGGCGAAGACCAGGGTCACCGCGACGAACAGCAC	XFHB_06520	XFHB_06520	1408588	1409769	-	MFS transporter
long-mer2292	CP009885	1408972	1409014	GACGCCGGCGAGCCAGATGCCAACGATGGCGGCCACGCCGAAC	XFHB_06520	XFHB_06520	1408588	1409769	-	MFS transporter
long-mer2293	CP009885	1409038	1409080	TGCGCTTCGGCCCAGCGTGCCCGCGAAAACGGCGATGTAGGTG	XFHB_06520	XFHB_06520	1408588	1409769	-	MFS transporter
long-mer2294	CP009885	1409119	1409161	GAACAGGATCGAGCGCACGCCCGCGGAGCCGAGCACGCTTCCA	XFHB_06520	XFHB_06520	1408588	1409769	-	MFS transporter
long-mer2295	CP009885	1409185	1409233	CTGGCCCGGCACGTCGGGCATGCGCCACGCCATCGCGACGAGCAGCAGC	XFHB_06520	XFHB_06520	1408588	1409769	-	MFS transporter
long-mer2296	CP009885	1409485	1409653	CACGAGATTGAAGAAGAGAAAGCCCGCGAGCGCCAACATCAGCACCGGCTTGCGTCGCCGGGTCTGCGTCAGGCTGACCAGCGGAATGGCAGCAAGCAGCGATCCCGCTGCATAGACGGTCACCATCTGTCCGGCGGCCGTTGTCGGGATGGCAAGGTCTTGGGCGATC	XFHB_06520	XFHB_06520	1408588	1409769	-	MFS transporter
long-mer2297	CP009885	1409655	1409731	GCGGGAGCAGCCCGGCCGGCAGCGTTTCGGTGACGATGGCGATGAAGCCTGTCATCGCCAGCATGAGCAAGGCTGCG	XFHB_06520	XFHB_06520	1408588	1409769	-	MFS transporter
long-mer2298	CP009885	1409868	1409973	TAAAAAGCGCACGCCTGCTCCAGCTGCGGCAGCCGGCAGGCCGTGCGCATGGGTTCAACCGCGCGGGGCGGCGGCATCGAGTTCCGCGAATTCCTCGTCGCTCAGC	XFHB_06525	XFHB_06525	1409922	1410797	-	oxidoreductase
long-mer2299	CP009885	1410051	1410150	GCGCTTCAACAGCCAGGCCAGGGCGATCTGGCCGGCCGTGGCGCCCTTCGCCTTGGCGAGCGCGTCCACCGCGCCACCAGGCTTGGCGAGATCGCCCGCC	XFHB_06525	XFHB_06525	1409922	1410797	-	oxidoreductase
long-mer2300	CP009885	1410225	1410309	GGCCAGGTTGTAGCGGTTCTGCACTGTCGCCACCGGGAAGACCTTGCGCGCCTCTTCGATGTCTTCGACCGACACCTGGCTCAAG	XFHB_06525	XFHB_06525	1409922	1410797	-	oxidoreductase
long-mer2301	CP009885	1410339	1410438	GAATTCGCGGATGGCGCCGAATTGCTCGGCGCGCGGCACCTTCGGGTCGATGCGGTGCAGTTGCCACAGGTCGATCTGCTCCAGCTTCAGGCGCCGCAGG	XFHB_06525	XFHB_06525	1409922	1410797	-	oxidoreductase
long-mer2302	CP009885	1410440	1410489	TCATGTAAACGCACTGGCGCAAATAGGCTGGGTCGCCGATCACCGGCCAG	XFHB_06525	XFHB_06525	1409922	1410797	-	oxidoreductase
long-mer2303	CP009885	1410579	1410668	GAGCTGTTCGCTGACGAACGGTCCATAGCTGTCGGCCGTGTCGATCAGATCGACGCCGATCTCCGGCAGGCGCTTCAGGACGCGGATCGC	XFHB_06525	XFHB_06525	1409922	1410797	-	oxidoreductase
long-mer2304	CP009885	1410679	1410755	TCTTCCGGTTCGCCCCACACGCCGGGGCCGGTGATGCGCATCGCGCCGAAACCCAAGCGGTTGACCGTCAGGTCGCC	XFHB_06525	XFHB_06525	1409922	1410797	-	oxidoreductase
long-mer2305	CP009885	1410799	1410998	TTGGTACTCCCGTAGGTTGTTTCCCGTGACAAAGACAGGAAAACGCAGCGGTCGCTGCTTAACGCATCGAGTGTGGCAAGAATCGGCTCAGGCGACTAGCTGATGAATGCTTAAAGCGCCTAGTAGCCGGGCTAATCAATCTGCGTGCGAGCCACGACCCAGCGCCGCTTGCAGGAAAGCGACAAAGGCCCGCACCTTGG	XFHB_06530	XFHB_06530	1410934	1411851	-	hypothetical protein
long-mer2306	CP009885	1411003	1411087	CACATGGCTGCGGCTGGGATAAACCGCCCAGGCGGTCTTCGGCGAATGGGCTGTACGCACGACATGACCGGGAAACAGTGCCTCC	XFHB_06530	XFHB_06530	1410934	1411851	-	hypothetical protein
long-mer2307	CP009885	1411132	1411229	CAGCGTGGGGCCGAGCCCCGAGAGTGCGCCATCGCGCAGCATCAGCGCATTGGTGGATACCAGGCGCGGCCGCACGGGCACCTCGATCTCGGCGCCCC	XFHB_06530	XFHB_06530	1410934	1411851	-	hypothetical protein
long-mer2308	CP009885	1411251	1411336	AGCGGTCCCGGAACCCGGCCAGTGCGAAGCTCAGGCACCGGATGGCCTGCAAATCCTGCGGCTCGCGCAGCGGCGCGGTCTGCGCC	XFHB_06530	XFHB_06530	1410934	1411851	-	hypothetical protein
long-mer2309	CP009885	1411390	1411432	GGCGATCAGGCTGGAATCGCGTAGGTTGCCCAGTCGGATGGCG	XFHB_06530	XFHB_06530	1410934	1411851	-	hypothetical protein
long-mer2310	CP009885	1411540	1411582	GCGCATGGCGAAGGCATTGGAAACCGTGACGCGCAGCCGCCCG	XFHB_06530	XFHB_06530	1410934	1411851	-	hypothetical protein
long-mer2311	CP009885	1411645	1411710	CGGCAGCCGTTCCGTGAACACCGAGCCCGCCTCGGTCAGCGCCAGGTGCCGGGTGTTGCGGGCGAA	XFHB_06530	XFHB_06530	1410934	1411851	-	hypothetical protein
long-mer2312	CP009885	1411729	1411798	GGCCTCCAGCGCGGCGACGGCGCGCGAGACCGACGAGGGATCGACGTTCTGCTCGCGGGCCGCCGCGGCA	XFHB_06530	XFHB_06530	1410934	1411851	-	hypothetical protein
long-mer2313	CP009885	1411915	1412022	ATGTTCGCTGCGCTGCATTGGTTTGCCCGTGCATCCACAGTTCCGCGCTGGAAGGTTTTCGTCGCAGGGTCGATGAAGATCGGGTATTTCTGACGCGCATACGTTCGA	NA
long-mer2314	CP009885	1412063	1412116	ATGCCGTCCATCGTCGGCTTGATGGAGCCCACCACCTTCGGGGCCATTCCTCTG	XFHB_06535	XFHB_06535	1412084	1413151	+	1,2-oxophytodienoate reductase
long-mer2315	CP009885	1412285	1412342	ATCGCCACGGAAGAGCAGGCTCGCGGCTGGCGGAAGGTGACCGATGCCGTGCATCTGG	XFHB_06535	XFHB_06535	1412084	1413151	+	1,2-oxophytodienoate reductase
long-mer2316	CP009885	1412382	1412424	GAACCGCACATCCGGGCGTCAGCGGTGGTCGCCGCGTCATCGC	XFHB_06535	XFHB_06535	1412084	1413151	+	1,2-oxophytodienoate reductase
long-mer2317	CP009885	1412472	1412539	AAGAAGCCTTCACGACGCCCGTCCCCATGACGGAAGCGGACATCCGAGACGTGATCGCGGAGCATGTC	XFHB_06535	XFHB_06535	1412084	1413151	+	1,2-oxophytodienoate reductase
long-mer2318	CP009885	1412701	1412761	CCAGGCGGTTGCCGAGGCGGTTGGCCCGGGTCGAGTGGGGCTGAGGATCTCCCCTGAGCAC	XFHB_06535	XFHB_06535	1412084	1413151	+	1,2-oxophytodienoate reductase
long-mer2319	CP009885	1412860	1412935	CGTGTTGCACCAAGAGCCGACCGGAGCCCTGGTGGAAGAGCTTGCCCGCCGTTTCGCAGGCAAGGTCGCCGCCAAC	XFHB_06535	XFHB_06535	1412084	1413151	+	1,2-oxophytodienoate reductase
long-mer2320	CP009885	1413042	1413115	TCATCGAGCGATGGAAAAGCGGGCAGCCCCTCACCGAACCTCGATACGACCTGTTCTATACGCACGACGCGGCG	XFHB_06535	XFHB_06535	1412084	1413151	+	1,2-oxophytodienoate reductase
long-mer2321	CP009885	1413160	1413308	AAACCGGAGAGCGCCCGCGGCGGGCATTCCATTCATGCGTATTCCGCACGTCTAAAGTGCAAGGTGGCCGGTGTATTGATGCGGAAATAGGCTCTATCGTGGAGGCATCAACCTCTTCCAGGAGCCTCCCATGCTGATTTCCATCGTCT	XFHB_06540	XFHB_06540	1413290	1413868	+	NADPH-dependent FMN reductase
long-mer2322	CP009885	1413355	1413451	CGAAGGCGTCGCCAAGGTGCCGGGCGCGCAGGCCAAACTGATCGCCGTGGGCCAGGGCGAGATGGACTGGGGCGCACTGGAAGCCAGCGACGCCATC	XFHB_06540	XFHB_06540	1413290	1413868	+	NADPH-dependent FMN reductase
long-mer2323	CP009885	1413550	1413616	CAACAAGATCGCCGCGGGCTTCACCAATTCCGGCGCGCAGCACGGCGACAAGCTCAATACGCTGATC	XFHB_06540	XFHB_06540	1413290	1413868	+	NADPH-dependent FMN reductase
long-mer2324	CP009885	1413703	1413757	CGAAGACCTGAACCGGCACGGCGCCTGGCTGGGCGCGATGGCGCAGTCCAACATG	XFHB_06540	XFHB_06540	1413290	1413868	+	NADPH-dependent FMN reductase
long-mer2325	CP009885	1413772	1413839	CGTGTCGCCGCCCGCCAGCGACCTCAAGACCGCCGCCTACCTCGGCGAGCGCGTGGCCGAAACCACCC	XFHB_06540	XFHB_06540	1413290	1413868	+	NADPH-dependent FMN reductase
long-mer2326	CP009885	1413933	1414072	CTTCAGCTTCGAGCGGCGCGCGCTGCGCCCCGATGACGTCGCGATCGAGATTCTGTACTGCGGCGTCTGCCACACCGATCTGCACTTCGCGCGCGGCCACAAGGGCGGAACCTTTCCGATGGTGCCCGGCCACGAGATCG	XFHB_06545	XFHB_06545	1413883	1414929	+	hydroxyacid dehydrogenase
long-mer2327	CP009885	1414080	1414146	CGTGACCGGCGTCGGCAGCGACGTCACCCGCTTCCAGGTCGGCCAAGTCGTCGGCGTCGGCTGCATG	XFHB_06545	XFHB_06545	1413883	1414929	+	hydroxyacid dehydrogenase
long-mer2328	CP009885	1414161	1414203	CCACTGCGCGGCGTGCGATGGTGGCCACGAGCAGCATTGCCTG	XFHB_06545	XFHB_06545	1413883	1414929	+	hydroxyacid dehydrogenase
long-mer2329	CP009885	1414222	1414470	TACAACGGCACCGACCGGCATAACGGCAGCACCACCTACGGCGGCTATTCGGATCGCATCGTGGTGCCCGAGCATTTCGTGCTGAACGTCCCCGACAAGCTCGACCTGGCCGGTGTGGCGCCGCTGCTGTGCGCGGGCATCACCACCTGGTCGCCGCTGCGCCGCTGGAACGTAGGTCCAGGCAGCCGCGTGGCCGTGGTCGGCCTGGGCGGGCTCGGCCACATGGCACTGAAGCTGGCGAAGGCCATG	XFHB_06545	XFHB_06545	1413883	1414929	+	hydroxyacid dehydrogenase
long-mer2330	CP009885	1414512	1414613	AGCCGATGCGCGCCGCCTGGGTGCCGATCATGTGGTGATCTCCACCGACGCCGAGCAGATGGCCGCGATCACGGGGAAGTTCGACCTGATCGTGGACACGGT	XFHB_06545	XFHB_06545	1413883	1414929	+	hydroxyacid dehydrogenase
long-mer2331	CP009885	1414731	1414773	CGGCGGCCGAGCGGTCGCCGGCTCCTTCATCGGCGGCATCCCC	XFHB_06545	XFHB_06545	1413883	1414929	+	hydroxyacid dehydrogenase
long-mer2332	CP009885	1419426	1419474	GACCACCACGTCGTCGCTCGCGTCCAGTGCCTTCAGGTCGGTCTTGGTC	XFHB_06570	XFHB_06570	1418592	1419749	-	beta-lactamase
long-mer2333	CP009885	1419546	1419588	CTGGTCGGTCGTCAGCAGCGGCGTGTCGGTCTGGTTGTGGAAG	XFHB_06570	XFHB_06570	1418592	1419749	-	beta-lactamase
long-mer2334	CP009885	1419806	1419848	CAGCACCATGACCGCGCCGTCGCGGGCGACATCGACATCCCGG	XFHB_06575	XFHB_06575	1419752	1420969	-	glucose dehydrogenase
long-mer2335	CP009885	1419935	1420016	GCCGCCGATCAGCAGATCACCTTGCCATCCGGGAAACAGGCCACCTCGGTAGAACGCCATTCCGCTGGGCGCGATCACCGGG	XFHB_06575	XFHB_06575	1419752	1420969	-	glucose dehydrogenase
long-mer2336	CP009885	1420031	1420076	CGGCTGCTCCATGCCGCTGCGCGCTGTCAGGCCGTCGCCGATGGCG	XFHB_06575	XFHB_06575	1419752	1420969	-	glucose dehydrogenase
long-mer2337	CP009885	1420103	1420145	GATGACCGGCCAGCCGTAGTTGCGCCCGGCTTGCGGCTGGTTC	XFHB_06575	XFHB_06575	1419752	1420969	-	glucose dehydrogenase
long-mer2338	CP009885	1420178	1420226	CGTCCAGAGCTTGCCGTCCGGTGCCAGCGCGGCCGACTGCACATTGCGA	XFHB_06575	XFHB_06575	1419752	1420969	-	glucose dehydrogenase
long-mer2339	CP009885	1420259	1420301	CGGAATCGCCGGATTGCCCGCGGCAGCGCCGCCTTGCGGATCG	XFHB_06575	XFHB_06575	1419752	1420969	-	glucose dehydrogenase
long-mer2340	CP009885	1420374	1420436	GTCACGAACAGCATGCCGGCGCGGTCGAAGACCAGGCGCGAGCCGAAGTGGGCCGAGGAATTC	XFHB_06575	XFHB_06575	1419752	1420969	-	glucose dehydrogenase
long-mer2341	CP009885	1420447	1420626	TCTGCCGGAAGATCACCTTGACTTGGGTGATCCTGCGATCGTCCCCCGACAGCACACCCGTTGCCACGGCCGTTGCGTTGGCACCGCCCTCGCGCGGCTCGGCATAGCTCCACCACAGGCGGCGCGTCCGCGCGAAGTCGTCGCGGACCACCACGTCGAGCAGCCCGCCCTGGCCCCGGG	XFHB_06575	XFHB_06575	1419752	1420969	-	glucose dehydrogenase
long-mer2342	CP009885	1420655	1420697	CTCGGACACCTTGCCGTCGGCAGTGATCAGCCGCAGCCGGCCC	XFHB_06575	XFHB_06575	1419752	1420969	-	glucose dehydrogenase
long-mer2343	CP009885	1420753	1420826	GCTCCAGGCCGTCGGCGACGACCTGCGAATTCAGCCGCACGTTCGCATCGAGGACCGGCGCACGGGTCTGGCCT	XFHB_06575	XFHB_06575	1419752	1420969	-	glucose dehydrogenase
long-mer2344	CP009885	1420846	1420888	CCGGGGCATTCGGCGCGCGGGCGTTGAAGTCCTGCGCCTGCGC	XFHB_06575	XFHB_06575	1419752	1420969	-	glucose dehydrogenase
long-mer2345	CP009885	1420892	1420934	CCCTGCGGCACAGGCCAGCAGGGCGATGGCCGCCACAAGATGC	XFHB_06575	XFHB_06575	1419752	1420969	-	glucose dehydrogenase
long-mer2346	CP009885	1420963	1421190	TCTTCATGGGCACCTCTCATCGGGTTCGGACATGGCCTGCCCCTGGGGGCATGGCTGTTCTGCGGGTGGTCACGGCCCCGCCAGCCTGGTGCCCGTGGCGCGTGCGAGTTCGGCCAGCAGCAGATCCTGGAACCGGGTGTCGTTGACGGCGGGGTGCGGCTCCTGGTGCTGCTGGTGGTGCCAGTAGCCGCCGCTGGTCAGCGCCTTGGGGTCGTCGCTGGTCGCCAG	XFHB_06580	XFHB_06580	1421032	1421799	-	hypothetical protein
long-mer2346	CP009885	1420963	1421190	TCTTCATGGGCACCTCTCATCGGGTTCGGACATGGCCTGCCCCTGGGGGCATGGCTGTTCTGCGGGTGGTCACGGCCCCGCCAGCCTGGTGCCCGTGGCGCGTGCGAGTTCGGCCAGCAGCAGATCCTGGAACCGGGTGTCGTTGACGGCGGGGTGCGGCTCCTGGTGCTGCTGGTGGTGCCAGTAGCCGCCGCTGGTCAGCGCCTTGGGGTCGTCGCTGGTCGCCAG	XFHB_06575	XFHB_06575	1419752	1420969	-	glucose dehydrogenase
long-mer2347	CP009885	1421284	1421425	GTACACCTCGGGCCACAGCCGCGCGACGGCGGCGGCCAGCGTGGTGACGAACAGCTTGCTGTCCGAGTAGCTGCCGGTGGCCGTGCGGCCCGTCCAGTCCATGCCGGACAGGCTGGCGCGTCCGCCCTTGTGCATGCTGCTG	XFHB_06580	XFHB_06580	1421032	1421799	-	hypothetical protein
long-mer2348	CP009885	1421446	1421493	CGGGCGCTGGATCAGGGCCGTCAGCAGGTAGGGGGCGACGACGTTGAC	XFHB_06580	XFHB_06580	1421032	1421799	-	hypothetical protein
long-mer2349	CP009885	1421527	1421569	GTTGTGGATGACGGCATCCATGCGGCCGAGGTCGTTGACCTGG	XFHB_06580	XFHB_06580	1421032	1421799	-	hypothetical protein
long-mer2350	CP009885	1421581	1421623	GCGCACCTGCGCGAGGTCCGATAGGTCGCCGACCGTGGCGGTC	XFHB_06580	XFHB_06580	1421032	1421799	-	hypothetical protein
long-mer2351	CP009885	1421641	1421754	TTCCTTCACGGCGGACATGCGCGCCTGGGAGCGGACATGCACGACGACCTCGTGGCCCTGCGACAGCAGCGTCTTGGCCGCGGCATGGCCCAACCCGTCGGCCGAGCCGGTGAT	XFHB_06580	XFHB_06580	1421032	1421799	-	hypothetical protein
long-mer2352	CP009885	1421759	1421827	ACGCGAGCCTTGCGGCCCGCGTCATGTTGCGCGTTGGGCATGGGAGTTTCCTTTCGGGCGGGTGTCTGC	XFHB_06580	XFHB_06580	1421032	1421799	-	hypothetical protein
long-mer2353	CP009885	1421829	1422478	CCCAGGACGGCGTGGCGGCCAAGAACGATCCGACGACCAGGGCTGATCCCAGCTCGGTGCCGGTGGCGAGGAATCTTCGACGGTCCATGGGCATGCTCTCCGGTCAGGCCACCAGGGCGTACGCGGCCTCCAGCGGCATGCTGCTGTGGCAGCGAATCATTGGGGTCGAACAGGCGGCAGGCCCTTGCTGAACACCTTGGCGCGGAACACCGTCGCGCCCTGGCCGCCATCGCCATCGTTGGAGACGGCATAGAGATCGTTGCGGTTCGGGTCGATCGCCAGGCTGGTCGAGGCCAGGTTGTGGCCGCTGTCGCGTCCAGGCAGCAGCACCTGGCCGATGGGGATGCCATTGCGGTTGAACGCCATCACACGGCCTTGCCCATAGAGCGCCACGTACACGTTGCCGTCGGCATCCACCCGCATCGAGTCGGGTGCCGGGCCGACAAAGCGGTAGGCGATGGCCGAGCCGATCGGCGCGATGGTGGTCGCGTCGGCCAGTTGGACGCGGTGCAGCAGGTTGCGGCCGAATTCGGTGGCCCACAGCGACTTGCCATCGGGGCTGAGCGCGACGCCGTTGGCCTGTGCCAGGTGGGGCAGCACGGGCTTGATCGTCTGGAAGTCCGGCGAGACGTAGTACACGCCGCCCTTGG	XFHB_06585	XFHB_06585	1421985	1423025	-	lactonase
long-mer2354	CP009885	1422495	1422537	CTTGAAGTCGGTGAAGTAGAAACCGCCCGCGGCGTCGAACACC	XFHB_06585	XFHB_06585	1421985	1423025	-	lactonase
long-mer2355	CP009885	1422609	1422777	CAGGATGGCGCCGCTGTCGAAGGTGCCGGTCAACGCCGCGATGAACAGGCGTCCGTCCTTGTGGATGGCCAGCCCGCCCGGAAACAGCCCATCCAGGTGAACGACGGTGGACAACTGCTTGTCCGGTGTCAGCCGCAGCACGCGGCCCCCGCTCACGTCGCAGAACAGC	XFHB_06585	XFHB_06585	1421985	1423025	-	lactonase
long-mer2356	CP009885	1422831	1422873	GACCTTGAACCAGGGGTCGGCTACGGTGGACTGCAAGGCGCGC	XFHB_06585	XFHB_06585	1421985	1423025	-	lactonase
long-mer2357	CP009885	1422927	1423025	TGCGGCGGCGGGCTGCTGGGCAGCGGCACCGAGGGCGAAGCTCGCGCCGACCACGAGGCATGTGATCCCGGCGAAGGTGCGGGCCTTGGCCGCGAGCAG	XFHB_06585	XFHB_06585	1421985	1423025	-	lactonase
long-mer2358	CP009885	1423042	1423084	TTCTGTGGCTGCATGGAATGGTTCCTTTGGGTCAGCGTTGGCG	NA
long-mer2359	CP009885	1423174	1423216	GTGCGACAGCCCCTCGAACACCATCAGGTCGGCCGGCACGCCG	XFHB_06590	XFHB_06590	1423087	1424148	-	esterase
long-mer2360	CP009885	1423234	1423276	GTGCATGCGCGCGGTATTGCTTAGGAACAGATCCCGCGTGCCC	XFHB_06590	XFHB_06590	1423087	1424148	-	esterase
long-mer2361	CP009885	1423280	1423322	GTCAGCAGCGTCGGCGGAAAGCCGCGCACGTCGCCGTACACGG	XFHB_06590	XFHB_06590	1423087	1424148	-	esterase
long-mer2362	CP009885	1423327	1423399	GAGCATCGGGTCCTTCAGGTCATGGCCGGCGGCGTACAGCCTGGCGGCATCGCCCAGCCAGCCGTCGTAGCTC	XFHB_06590	XFHB_06590	1423087	1424148	-	esterase
long-mer2363	CP009885	1423444	1423564	GGTCTTGGTCAGGTCGGTCCAGGGCGTGCCCGGCGCGATCGCGGCGGGCAGCGGCAGGCCTTCGGCCTTGGCGCGCAGCACCAGGGCCAGCGTCATGCCGCCCCCGGTGGAGGTGCCGAAC	XFHB_06590	XFHB_06590	1423087	1424148	-	esterase
long-mer2364	CP009885	1423615	1423669	GAGCGCGTCGTCCATCGCCGCTGGATACGGATGGTCGGGCGGCATCCGGTAGTTG	XFHB_06590	XFHB_06590	1423087	1424148	-	esterase
long-mer2365	CP009885	1423687	1423729	GCCGCCGATCCCGGCCATGAAAATGGCCTCCAGCGTGCCCGAT	XFHB_06590	XFHB_06590	1423087	1424148	-	esterase
long-mer2366	CP009885	1425684	1425796	AGCATAGAGGTTCGCGCTCTGTTCCTTGACGGCACCCATCGGGTGCCCCACGACGATGGCCGCGTGCTTCTGGCTCCGGTTCAGGTCGTTGCGAACGAACACGTTGCCCACGA	XFHB_06600	XFHB_06600	1424928	1425944	-	membrane protein
long-mer2367	CP009885	1426126	1426156	GTTGTGCTCGGCGCAGAAGTCCAGCATCTCC	XFHB_06605	XFHB_06605	1426009	1427058	-	zinc-binding dehydrogenase
long-mer2368	CP009885	1426261	1426385	CAGCGTCATCGTGCCGTCGCGCTTGAGCAGCGTCATGAAGGCGTCGAGGTCGTGCGGCGCGGCGACCGTGTTCAGGATGAAGTCGAAGCTCTGGCCGTGGGCGCCCATCTCGCCAGGATTGCGCG	XFHB_06605	XFHB_06605	1426009	1427058	-	zinc-binding dehydrogenase
long-mer2369	CP009885	1426450	1426525	CGCGACCACGTGCGCGCCCATCGCGTGCGCCAGCTTGATGCCCATGTGGCCCAGACCGCCGATGCCGACCACGCCG	XFHB_06605	XFHB_06605	1426009	1427058	-	zinc-binding dehydrogenase
long-mer2370	CP009885	1427213	1427255	CCTTGAAGGTCTCGCCCTTGCCGGTCAGCTCGACCTCTTCGGT	XFHB_06610	XFHB_06610	1427079	1427720	-	NmrA-like family protein
long-mer2371	CP009885	1427415	1427457	GCTGATGGCGATGATGCGGCGCACGCCCAGTTCTTCCATCACC	XFHB_06610	XFHB_06610	1427079	1427720	-	NmrA-like family protein
long-mer2372	CP009885	1427578	1427620	TGGACGCGCTCGCCGTGGAAGTCGCTCAGGCGCTTGGCGTTGC	XFHB_06610	XFHB_06610	1427079	1427720	-	NmrA-like family protein
long-mer2373	CP009885	1427708	1427751	TGACTTTCTTCATGAGGTCTGTTCTCCGTTGACCTTGTAGCGCG	XFHB_06615	XFHB_06615	1427717	1428448	-	5-amino-6-(5-phosphoribosylamino)uracilreductase
long-mer2373	CP009885	1427708	1427751	TGACTTTCTTCATGAGGTCTGTTCTCCGTTGACCTTGTAGCGCG	XFHB_06610	XFHB_06610	1427079	1427720	-	NmrA-like family protein
long-mer2374	CP009885	1427828	1427870	CTTGGCCGTGAACAGGCTCGGCGCGTCCGGCGACCCATCCGCG	XFHB_06615	XFHB_06615	1427717	1428448	-	5-amino-6-(5-phosphoribosylamino)uracilreductase
long-mer2375	CP009885	1427873	1427915	CGGCGCCATGAGCAGGCTCAGCTCGTCCACCAGACCGTCCTGC	XFHB_06615	XFHB_06615	1427717	1428448	-	5-amino-6-(5-phosphoribosylamino)uracilreductase
long-mer2376	CP009885	1427973	1428015	AGCGTGGCGAGCTTGTGCAGGACCAGGGCGTTGTCCAGCCGAT	XFHB_06615	XFHB_06615	1427717	1428448	-	5-amino-6-(5-phosphoribosylamino)uracilreductase
long-mer2377	CP009885	1428071	1428113	GTTGCTCGCCTGCTCGGTGAGCACCGAGATCACATGCGACTGG	XFHB_06615	XFHB_06615	1427717	1428448	-	5-amino-6-(5-phosphoribosylamino)uracilreductase
long-mer2378	CP009885	1428125	1428173	ATCGACGACGTTCTCCTGCCACCCGAGCCGGCCGCTGGCGTCGATCGCC	XFHB_06615	XFHB_06615	1427717	1428448	-	5-amino-6-(5-phosphoribosylamino)uracilreductase
long-mer2379	CP009885	1428280	1428322	TGGTGACGCGGCCATTGATGTAGCCCTGGATGTCGAACACCTG	XFHB_06615	XFHB_06615	1427717	1428448	-	5-amino-6-(5-phosphoribosylamino)uracilreductase
long-mer2380	CP009885	1428335	1428389	CAGCACCAGTTGCTCGTACTGCAGCGCCGCGAGGTCGAACTCGGGAAGGTCGATC	XFHB_06615	XFHB_06615	1427717	1428448	-	5-amino-6-(5-phosphoribosylamino)uracilreductase
long-mer2381	CP009885	1428415	1428457	TCAGCGTGTGGATGATGACGTAGGGTTTCTTCATGCCTTCCTC	XFHB_06615	XFHB_06615	1427717	1428448	-	5-amino-6-(5-phosphoribosylamino)uracilreductase
long-mer2382	CP009885	1428488	1428530	GGCGCGCGGTCACGACGGTCAACACGGCGCAGATCGCCAGCAG	XFHB_06620	XFHB_06620	1428468	1429697	-	transcriptional regulator
long-mer2383	CP009885	1428684	1428726	CCACCAGCCCACCGGCGCCGAGGTGCCGGTCAGGCCCCACAGC	XFHB_06620	XFHB_06620	1428468	1429697	-	transcriptional regulator
long-mer2384	CP009885	1428732	1428774	CAGCACGAGGACGATGGCGACCGAGCTGCCGAAGGCGATCAGG	XFHB_06620	XFHB_06620	1428468	1429697	-	transcriptional regulator
long-mer2385	CP009885	1428794	1428864	TCAGTACGGGGATGACGATCAGCGTCTGGTAGAAGCTGCGTTGCAGGACGCGGCCGATGAGCACCGTGCCG	XFHB_06620	XFHB_06620	1428468	1429697	-	transcriptional regulator
long-mer2386	CP009885	1428882	1428924	CAGCACGAGCAGGAACAGCGAGATCGTCGCGCCATGCACGTTC	XFHB_06620	XFHB_06620	1428468	1429697	-	transcriptional regulator
long-mer2387	CP009885	1429362	1429401	TGCCAGCGCCACGATGGCGCCCGAGACGCCCATCGCCAGC	XFHB_06620	XFHB_06620	1428468	1429697	-	transcriptional regulator
long-mer2388	CP009885	1429551	1429638	CAGGCTGACGGGCAGGAACTCGGAGGCGATCAGCGCGAAGGCGCAGACCGACATGGCGAAGACGCCACTCCAGGACGCCACTTGCGCT	XFHB_06620	XFHB_06620	1428468	1429697	-	transcriptional regulator
long-mer2389	CP009885	1429764	1429841	GATGCAAAACGAGGGGCGCGCGGCGCGCGCCCCGGCGGCCGTCGGCTTTACGCCGACGCGGCCAGGTTCTTCTGGAAG	XFHB_06625	XFHB_06625	1429811	1430929	-	membrane protein
long-mer2390	CP009885	1430002	1430044	TCGGCCGCGGCGAAATCTCCTTGATGTAGGTGAGGATCGGCAT	XFHB_06625	XFHB_06625	1429811	1430929	-	membrane protein
long-mer2391	CP009885	1430072	1430117	CGTCCAGGCGTTGCCGGAGTTCACGGCACGCGCGTGGTAGCCGCGC	XFHB_06625	XFHB_06625	1429811	1430929	-	membrane protein
long-mer2392	CP009885	1430309	1430381	CATGTCGTACATGGTGCTGGCAACGACAGCCTTGATGCGCTTGTCCACGGCCGCGGCGCTCAGCGCCATGCCA	XFHB_06625	XFHB_06625	1429811	1430929	-	membrane protein
long-mer2393	CP009885	1430417	1430479	GCGGTCCACGTTCGGCAGCAGGCCCAGGCAATCCACCGCCGTGCTGAAGTCCTCGACGCTGAT	XFHB_06625	XFHB_06625	1429811	1430929	-	membrane protein
long-mer2394	CP009885	1430513	1430537	GCTCTCGCCGGTGTAGGACGGATCG	XFHB_06625	XFHB_06625	1429811	1430929	-	membrane protein
long-mer2395	CP009885	1430540	1430576	GGCCAGCGTGATGAAGCCGCGCTCGGCCATGGTCTGC	XFHB_06625	XFHB_06625	1429811	1430929	-	membrane protein
long-mer2396	CP009885	1430611	1430653	CGAACGGGCCGCTGACGGCCAACGCCGCGAGCTTGCCGCTGGC	XFHB_06625	XFHB_06625	1429811	1430929	-	membrane protein
long-mer2397	CP009885	1430915	1430957	AATGGTCTTGGTCATGATGGGCATTCCTTTCATGCAGGCCGCT	XFHB_06625	XFHB_06625	1429811	1430929	-	membrane protein
long-mer2398	CP009885	1431015	1431036	CTGGGACACGATGGCGAGGCCA	XFHB_06630	XFHB_06630	1430973	1431476	-	hypothetical protein
long-mer2399	CP009885	1431174	1431216	CAGCTTGCGCGGCAGGTCGGATACGCGCTCGATGGTGTCGTAG	XFHB_06630	XFHB_06630	1430973	1431476	-	hypothetical protein
long-mer2400	CP009885	1431276	1431318	GTACAGGGTGGCGGTGGCGACTTGCTCACCGACGATCAGGCGA	XFHB_06630	XFHB_06630	1430973	1431476	-	hypothetical protein
long-mer2401	CP009885	1431470	1431513	TTTTCATGCCTCGTATCTTCCTCGTTGCGAGGCGCTTTGACTAG	XFHB_06630	XFHB_06630	1430973	1431476	-	hypothetical protein
long-mer2402	CP009885	1431563	1431605	AAATACGTGGGAGACTGGGCGTCATGGCCAGACGCAACCTCAA	XFHB_06635	XFHB_06635	1431586	1432551	+	LysR family transcriptional regulator
long-mer2403	CP009885	1431705	1431747	CGGCCTGGAGGCCCGGCTGCAAATCCGCCTGCTGACCCGCACC	XFHB_06635	XFHB_06635	1431586	1432551	+	LysR family transcriptional regulator
long-mer2404	CP009885	1431837	1431879	ACTGACCGAGCTGCGGGACAAACCCGCGGGGACGGTGCGCATC	XFHB_06635	XFHB_06635	1431586	1432551	+	LysR family transcriptional regulator
long-mer2405	CP009885	1432101	1432143	CGAGTACTTCGCATCGCACCCCGTCCCCAAGAAGCCGCACGAT	XFHB_06635	XFHB_06635	1431586	1432551	+	LysR family transcriptional regulator
long-mer2406	CP009885	1432563	1432618	TTGCAGCGCGCACCGGGAATGCGGCGCCGCGTTTCTTGTCACTTCTCTTGCACCAG	XFHB_06640	XFHB_06640	1432601	1434451	-	relaxase
long-mer2407	CP009885	1432916	1432958	CTTGGCGTCGTTGATGATGAGGCGCCGCGAGGCGACGCCCTGT	XFHB_06640	XFHB_06640	1432601	1434451	-	relaxase
long-mer2408	CP009885	1432990	1433032	GCTGTGCGGCCATGGGTGCTGGTGACGGAGGCAGAGGGTTGGC	XFHB_06640	XFHB_06640	1432601	1434451	-	relaxase
long-mer2409	CP009885	1433037	1433129	GGCGGTGCAGGAGTTCCGGGGCTTGCGGCAGGCGCTTCGACCGAGGTGGCTTCCGCATCCTGCCGGACGACGGGCAAATCACCCATTCCCACC	XFHB_06640	XFHB_06640	1432601	1434451	-	relaxase
long-mer2410	CP009885	1433144	1433369	TTCCATGACATCGGGCACGGCTTGAGCGGCGGGCGGGGGAACCGAGGCAGCGGCGCCATCGGCGGCGTGCCAGGGAGCGGGCTGCTGAACTTCGACAGGTGGCATTGCCGTGATCGCCGGCGTTTGCACCGAGGCATCGGCATCTTTGTCGGTCGGTGTCGCGTCGATCGCCACCGTCCCCGCGAACGGCGCCGGCCGCTCGCCGGGCTCCCAAATCAGCGCAGGT	XFHB_06640	XFHB_06640	1432601	1434451	-	relaxase
long-mer2411	CP009885	1433521	1433563	CGCCCTGGGACAGCAGGTGTGTGCGGAGCTTGTCGGAAACGGT	XFHB_06640	XFHB_06640	1432601	1434451	-	relaxase
long-mer2412	CP009885	1433597	1433639	CCAGCCATCGGAGGCTTCGGGTTGGTTCAGTTTCAGCTCTTCC	XFHB_06640	XFHB_06640	1432601	1434451	-	relaxase
long-mer2413	CP009885	1433839	1433881	CGCTGAGCCAGTCCAGCAGATTGCGGTCGAGCAGTTGCCGGTA	XFHB_06640	XFHB_06640	1432601	1434451	-	relaxase
long-mer2414	CP009885	1434565	1434607	CGGTATAGCGGGGCCTGGGCTTCGGCTCCAGCGTCAATGTGGA	NA
long-mer2415	CP009885	1434627	1434712	ACGGCGACCTGGCGCTGGCCCCGGCCTATGCTGCCGGGACGCTACACCGCCAGGTAGGCTCCCAATCGGGCGACTAAGTTGACAAA	NA
long-mer2416	CP009885	1434716	1434775	GACAAAGGCGACTAGAGTGAATCCTGTCTCAAACCTACTTGGGAGCTGACCATGCCCACT	XFHB_06645	XFHB_06645	1434767	1435393	+	integrase
long-mer2417	CP009885	1434853	1434895	CCGGGATGCCCCGGCTTTCGCCGCCGAGTTGCAGGCGTTCATC	XFHB_06645	XFHB_06645	1434767	1435393	+	integrase
long-mer2418	CP009885	1435030	1435072	CCGCGCCGTGCTGCTGGAAGCTTTCAACCAGCCGGACAACCTG	XFHB_06645	XFHB_06645	1434767	1435393	+	integrase
long-mer2419	CP009885	1435397	1435439	GAGATCGCCATGAGCCACGAGTTGCCTTCGTTCCTGATCGATG	XFHB_06650	XFHB_06650	1435406	1436038	+	hypothetical protein
long-mer2420	CP009885	1435451	1435524	CTCCAGCATGTGAGCCGCGTCGTCTATCGGGGCAGCCCGCTGTACTATGGCCACAGCAGCACGAATCGCTACGA	XFHB_06650	XFHB_06650	1435406	1436038	+	hypothetical protein
long-mer2421	CP009885	1436143	1436185	CAGCACCGCAGAACGCCTCGGGCGCGCCTTTGGCCGCGGATGG	XFHB_06655	XFHB_06655	1436123	1436494	+	hypothetical protein
long-mer2422	CP009885	1436207	1470354	CGGCGGGCGTCGAACTGGTTGGTGTCCAAGGGCATGCCGCGAGCTGGCGCTACCGCGCTCGTGTGGGTAGCCAAGCTGGCCGTGCTCGGGGGATTGCTCTACGTAGCTTTCTGGTTCGCACTCGTGCTGCTGGGCGTGGTGGTGGCAGGATGGGCTATGAATCAGCACCACCCCGATGAAGAAGGGTTTGAACTGCAGTACCCAACCATTGAGGAACTGCGGGCCACGCCTGGCTACGATCCCAACCTGTACAACGATACATCCCACGAGATGTACCAGGACGACTGACGCCGAAGGTCATTCGATCATTTGAGCTTGCCGCCTGAGACAGCCCCCGCTCCTTTGCCGCCAGCGCTTCCTGCATCCTTTGTCGCCGTGGCGAAGGTGTTGGCGATCGCGCCGGCACGTACACCGACCCAGGTGAGTGCGCCAATCCAGAACGTAGGCAGAACGATGAACATGGTGCCCATGACGAACATCAGAAGCATGTCGCCAAAGGCATTGTTCAATCCCACCAGCGGGTCGAAGTTGGTGTGCGGCCGATTCCACCCGAAGCCCCAGCCGTAAAGCGCATCGAGGATGGTGCTGTCGATCCAGCGGGCGAGCTGGAACCAGAAGTCCACGAAGAACAGCGCGAATTGCACGACGCTGACGGTGACGACCGTCTTCAGGTCATAGGTGCCGATGACCAGCACGAGCGGAATGCAGATGACCAGCGCCATCTTGAGCAAGGCGAGCACCATGGGCAGGGATTGGCGCACGACATCCATGGCAGGAAACGCGGCAATCGCGCCCACTGCCATCCCGACGTCGCCCGTGGCGCGCGTCACGATGTTCGGCAGGGTCTTGTCGATCTGGCCGCCGTAGTCCGTATAGACGCTGCCCTGGTTTAGTTTCTGCTGCCGCGGTGACGCGATGGCGCGGATCACCGAATCGTCCACCTCGGCCCGGCTCAGGAACCCGGCCCAGCCCGCCAGGCGATTCAGCAGGCTCGGGTCCACCTGACCCAGCAGGCGTGCCCGCAGGCCGTTGCTGCCGTCCGACCACCACTGCCTGCAAGTCGGATAGCCGCCACCATTGGCAACCTGCGCGAGGCCAGCATCGCGGGTGTCGTCGTAGGGCCAGGCCTCGCGCGCCGTGCTGGAGCGATAGCTGTCGTAGTAGCCACCCGTGTCCGTGAAAAAGCGCGAACCGATCCAGGTCACGTCGTGCATCTGCTGCTCATCGAGATCCGGGCGCTGCATGAACAGTTTGGCCCGCGCAGGCCCATAGCAATCCCGCGAGAAGTCCGCGACCTCCTGAGCCAGCACTGGGTCGTCAATGCGGGTCGCATCGATCTCCATCCTCATCTGCCGCAGGTCCGTACCGCACGGGATCGCCGCTACCGAGGCGCTCGTGACGGCGCGCGAGAGCGCGTGCATGAAGGCCCACCAGACCGGCACCTTCGCCGACTGGTTGTTGATGGTGCTGAAAGACTGCGACCAGCCGGTTTCCGTGGGCTGCGGCACGCTGACTTGGCACTGCGCCGAGCGCGAGCTGTCGTACTGGATGGTGCTGAGGTCCACGTCGATGAACGGAATGCCCGCGAACATCACCACGACGATCGCGACGAACACCCGGTTCTCGATACGGGCGGCACTCAGGACGCCTTTGTTGCCCTCGTCAGCGCCTTCCGCACGGGCCTTCAGCCACTCCTGCACGACGATGGCGACGAAAGGCAGCGCAAACACCCCGCTGGACACCAGCACGGCCCAAATGCCGTTGTTGACGATCCAGGACACGAGGGTGAGGTAGTACTCCAGATAGTCGGTCGTGAAGAGCGTCATGGCCCCGATCTCCCCTCAAGCGGCCTGCATCAACAGGCTGGTTTCCAGCGCGACGATGGCGACGACGCCGGCGACCTCGGTGCGGATCAGCCGGCGCCGCGCCTGCCCATCTGTCCCGCTTTGGTCTTCGCGGGCCAGCACCCGGCGGCGCATCCACAACCATCCATAGGCCGTTGCCGCGTACACGCACAGCCGCCAGATGAAGAAATACCCTGCGGATGCCGCCAGCCACCGTTCCCAGCCTGCAACGCTGCCGACCAGGTAGATGCCCGCGACGTTTGCCCCCACGGCGGCGGCAACGATCAGTACCAGCCACAGCAGCGTCTTCGCCGCGCGCCGGCTGAACAACCAGCGCAGCGGCCGCGAGGCCATGCGCGCCGGGCTCATGGCTGACTCCCCGGATTGCCCTTCTGGAGCTGGTCGAGACGGTCCGGCACCGGATCGCCCTCGTAGATGCCGCGCGAGCCGGCCGCGCGCGTGCCGTGGCGCTGGATGATCGCCATGGGCGAGTTGTTCGCCAGCTCGCGCCGCAGTTCCAGTTCGGTCTTGAGGTTGCGAATCTCGCGGTCGAGCGTGTCGCTCTCGTGGTTCACCGCCTCCACGGCAAGTTCGTTCGCCGCGACGTTGGGCTCCTTCTTGCCCGTGAGCAGCGTGCGCTGCAGCAGCAGCGCTTTCTCCAGCACGGATGCCAGCGCGACCTCGGACGCCAGGCGCTGCGACAGCAGGTGCTGGTCGGGCTCGTCGCGCAGCGCCTCGATCACGCCGCGCGTGATCGGCAGCGACGCGCTGCCAGCTTCGCGCAGGTTCTCCGGCGTCGTGTTCTTGGCCTTGGTCACTAGGTCCTGGAGCGCCTGCAGCTTCGCGTCGTACTCCTCCTGGATCAGCGGCGTGAGCCCGACGCCGGGCGTCGTTTCGGTCTTGGTGCAGGCATCGCACGTGCGCTGCTCCTTCTCGCCGAGCACGCGCGTAGCCCACTCGACGGCCGCCTGCGGCGAGGTCCAGGTCTGGCACGAGAGGCTGGCACAACTGGCCGGGGCGATCGAAGACGTGTCAGTCACGCCGCGGCCGTTGACCAGGTTGTAGCCGGCGCGGGTGACATCGCCGACGACCCTGATCGCGGGCTGGCCGGAGCCGCCCGCGTTGCTGCCCCCGACCCACGGCACGCCGTCATTGCCGCGGCGCGTCTCGGCCTGCTCGATGGCCGAGACCGCATCCGTGCTCGACACGGCATCGCGCAGCGCCAGCCCTTCGGCCATCTGGCTCCAGCCGAGTTGGCCGCCCGCCGTTTCGGCCATCTTCTCGGCCATGGCACGGCACGTCAGCTTGCTGCGGTCGAAATCCAGCCGCGCCTGCAGCACGCCATTGGTGAGCAGGTTGTACAGACCGGGATCGGCCCGCTGGATGATCAGCGCGGGCAACGATGCCACCGCACTGGTGGCACTCTGGATCACCGACGACATGATTTGCTGGAAGCCGTTGGTGATGCCGTTGAGTTGATTCCTCAAGGTGGTCTGGATGCTCATGTCACCGCAGATCAAGTTGCTGTTCCAGCCCACGCCGACGCCGAGGGAGCGCATGCCGGCCGCACGTCCCATCGACACGGCGTTGCCGCCGCCGATCGAGTACATGACGTCATCGCCGATGACGCTGCCGCTGGTCTGGTAGCCCAGTTGACCCCAGGCCACGCCGCTGCCCAGCGCGAGCGCGCCGGCCAGCGCCAGGACGATCTCCGTGCGACGTGCCCGGCGGGAGAACGGATTGAATGCAGGACGGAACTTCATGGCACCACCTCAGAGGAAATCGACGCTGCCCAGGAACACCTGGCCCCGGCGTTCGCAGCAGGCATACGGCCGCCACAGCGCCCATGCGTAGTCGCCTTGTTGCGCCTGGGTAAGGAAGCCGCTGCGCGGGAAGACCGTGCAGGACGACGACAGGACGGGCGTGAGTTCTTGCCACTTGCCGGTGGAGGCATCGCCCTCCATCAGCGCGCCGGCCGGCCAGTAGCCGTCGCGGGAGTTGGCAAGCAACGGCTGATAGACGTGGATCTGCCCCCGGCGCGTGACTACATCGCCTGCACGCTGGGCCACCACTGCGCCGGCCTTGAAGTCGTCGGTCTGGTACAGGAAGCCGCCACGGGGATACACGTTGCCCCACAGGTTCATCGTGGTGCGTGCGCCGACCTCACGCCGGCCCGGAATCAGTGCTTCCGGGTAGGCCATCTCGGGCACGTTGTAGCGCCAGGCCAGCGTATCCAGGGTGCTGAGCAAGTACGGCATGAATGCCGTGCCCGCGCCCTCGCAGAAGTAGCCCGACGACGAGACGAACTGGTTGAACACCTCGGCGCCGGGGTGGCCGATGACGTCCGCGTTCTTGAATTTGGCGAGGTTGTTTTCGTGATCCTCGTTCGTGGTTCCGTCGCCGCCCGCCTGGGCTGAGGGGTTGGGCGTGCTCATCGCCCGGACTTCGACCCAGGGGTTTTCGCCGGTATTCGAGTACGACGACACCACTGCATCGGGGATGTAGTGGCGCACCTTGATCGACGTGCGCACCGTGCAGCCCGTCCAGGTGCAATAGAGCCAGTAGCAGATGCCGACGACGCGGTATTCGAGGCAGTCGGGTGACGCCACCGAGCCGACGATGGTGGCGGTGTTGAGGGCGTAGCTTCCAGTGGCGCTCACCAGCAGCAGCGAGGCTACGGCTGCACGCATACGGCGGAGCAAGTCGAACGGGCGGGTCATGGCTGTGCCCCCCGGTGCTGCTCGATCCGGGCCACGGCACGCGCCACGTCCGGCTCGCCATAGACGACGTAGCGTTGGTCCACCACAACGGCCGGGACACTGGTGATGCCCAGGCTCCATGCATCTGTGACGCCCTGGTATGCGATGGCGATGCGGCGCTGGAGATCGGCGCCGCCCTTGCTCAGGCGGTCCCGCGCCAAGTTCTCCGCACGCGCTGGATCGGCGGGCAGGCCCGACGCAAGTTCGGCCTCGATGCGCGCGGGCGCGTCCAGCAGGATCAGCCGATCGGCGCGACCGGCGACTGGGTGCGCCTGATCGGTGATGACCCAGGTTTCAGCGTGGAGCGCACCGGCTGCAAATAGCGCAGCCAGCCCAGCGGCCTTCAGCCATGGGCGCCTGGTAGCAGGGAACGAAGGAAAACGGCGCATGGCATGCCACCCCGGAGTTCACGATTCCGGTAGTGCAGCGCAATGCCAGTGCTAGGGCGACAAGAAATAGGAATTGAGCCTTACCCGGTTTTTTCAGCCGGGTTGACTTCTGGGGGCTGCGACACTTGAGCTACGGGCGCGATACAGGCAGATTGAACCGGCCGCGCCCGCGACATTCGCAAGCTGATCTGGTGTCTTAGAGTCCGACGGCGTGGTGTACCAGATCCACCACGTCCCTATGCACGCCCTTCAGGCTTTTGCCGGCGAGCACCATGTCGTCCATCACGCCAAGCATGCCTTTCTGGATGAAAATCGCCGTCCGAAAGAGGTCCTTGACGTTCCAGCAGCCCCGGGCGTTGCCGTCTTTGAGCAAGGCGACAAGTTCCTTGATGTGCGACTGCTCGCGTGGCGTCCACCTGAACCCTGCGCTGGCGTAACCAATATCCTGCCGCCGGATGATCATGGCGTAGGCCTCGCAGGTAGCGCGAACCCAAGTATCCAGGCGAACCACTGGATCATCGGAGGAGGCCTGCTTCGCCATCTCGCTCTCGATATGGCCGTCGAAGTCTTCGGTGACCGATTCCCTGATCGCTAGCAGCAAGGCCGCCTTCGACTCATAGTGATGGTAGAACGTGCCTTTGGCGATGCCGGCTTGGGCGGCGATGTCGTCGATCGTCGTCTCGTCGATGCCCTTGCTAATGAATAGCTCCGTGGCGACATCTAGCAGCTCGCGGGCGCGCTTCATCCCACGCTGCTGCGACCGCCTTCCCGGGGATTCGCCCGATGATTCCGCTGGCTTTCTCGTTGTGTTCAAAACCTGTCCTCTGGATAGGGGGAAGCGCTTTCCGAGCAAGTACGGTGCTGTGGCTCGATGCTTCGCTTCTCAGTTTAGTGCTGCCCGTGCATGCACGAGATGCGTCACCTGTTCTTTGGCTGGGTGCCGCCAGGTCCGGCCAGCACCCGTTCTAGACGTCTCAACGCCTGGCGCTTGCGTCGCAACAGCCCTTGATAGGCCTGCAACGTCGTTGTGGGGGGTGTCTCGTTCAGGTTGTCGTTCAGCCCGACGACTTCCCGAATTTCGGCCAAGGTGCAGCCCAGTTCACGAGACGCCACAATCAATTCCAGGCGTCGGATGTCTTGCTCATCATAAAGACGATGCCCTGCCTGGCACCGTCTTGCGGGTTGGAGCAATCCCATCTTCTCGTAGAAGTGAATGGCGCTCGGCCGCAGGTTGAAACGCTCGGCCAGATGACCGATTGGAACCATCGTGGTGTCATTCGGCGTCACTGATCTGTCCCAGCGAAGAACTTGTTTGAGAGCGCCACCTTCGCAGGCGGCGCAGGCCGGTATCGGCTTTCAGTGCAATGCCGGTCAACGAGGCGATCAAGCGAAGTTGTTCTCGGCAAACCGCCAGTTCACCAGCTTTTCCAGGAACGTCTCAACGAACTTGGGGCGCAGGTTGCGGTAGTCGATGTAGTAGGCGTGCTCCCACACGTCCACCGTCAGTAGGGCCTTGTCCTCGGTGGTCAGCGGCGTGCCGGCGGCGCCGGTGTTGACGATGTCCACGGTGCCGTCGGCCTTCTTCACTAGCCAGGTCCAGCCGGAGCCGAAGTTGCCCACGGCGCTCTTGACGAAGGCTTCCTTGAAGGTGGCGTAGCTGCCCCACTTCTTGTTGATGGCATCGGCCAGCGTGCCCGTGGGCTCACCCCCACCGTTGGGGGCCATGCAGTTCCAGAAAAAGGTGTGGTTCCAGATTTGCGCGGCGTTGTTGTAGATACCGCCACTCGATTTTTTGACGATCTCTTCGAGCGCCATGCTCTCGAACTCCGTGCCCTTTTGCAGGTTGTTCAGGTTTACCACGTAGGCGTTGTGGTGCTTGCCGTGGTGGTACTCCAGCGTTTCCTGGCTGTAATGGGGGGCCAGGGCGTCAATGGCATAGGGCAGCGGGGGAAGGGTATGTTCCATGGTGGGGTCCTTTCAGTGGGGTTGTGAAACTTCAATGTCGGCAGCGGGAGCGGCCTGCCAGCCCCCGCCCAACGAGCGGAACAAGGTTGCGAGCGCGATCTGGCGCTGGGTCTGCGTCTGCACCAGCGCCATCTGGCTGGCGAAGTCGCTGCGTTGCGCGTCCAGGTAGCGGAGGTGGTCGTCCGCGCCGCTGCGGTAGCGCGCCTCGGACAGCCGCAGCGCCGCCGCGCTCGTCTGCGCCAGTGCTTGCTGGGCCTGCTCTTCTCGCAAAAGGGTGTCTGTGGTCGCGAGCGCGTCGGAGACTTCGCGAAAGGCCACCTGGATGGCTTGCTCGTAGGCTGCGACCGCGATGTCCTTGCGGACCTGGGCCAAGTCGAGGTTGGCGCTGTTGCGCCCGCCGTCGAAGATCGGCAACGTGATCTGCGGTGCGAAGGACCATGCCCGCTGGCCCGACTCGAACAGGTTGGACAGCTCCGTGCTGGAGGTGCCGAACAGCCCGGTCAGCGAAATGCGTGGGAAGAATGCCGCGCGTGCTGCGCCGATGCTCGCATTGCGACCTTGCAGACGGTGCTCGGCGGCGCGGATGTCCGGGCGCAGTTCTAGGAGTTCCGAGGGCGTGCCAGGGGCGAGGTCCTGCACCAGCAGCGTGCCAGTGCTCGGGTACGCAGACAGCAGCGAACGCACATCGGCGACACCCACCAGCAGCGACAGTGCGTTGCTCGCCTGGCGAAACTCGCGGTCTATTCGCTCCAAGTCCACACGCACCTGCTGGGTCAGGCCCAAGGCTTCCTGATAGTCGAGGTCGGTGGCTGCGCCCAAGGTGCGGCGCTGCTCGACCAGCTTGAGCGACGCCTCGCGCGCCTCCAGGGTCTTGGTGGCAAGCAGGTAGCGTTGCTGCGCACCGTCTCGGGTCAGGTAGGCCTGGATGACTTCGGCCACCAGGCTGATCTGCGCGCTGCGTGCGGCTTCCTCCGTGGCCAGATACTCCTGCAGAGCCGCCTGGGAGAGGTTGCGCACACGCCCGAACAGGTCGATCTCGAAGGACGCGAGTCCCACACCGGCCTGGTAGTTGCTCTGCACGGCGGGCATGCCTGGCGCGCGCAGATCCTCCGGCACGCGCTGGCGCGCGCCGGTGCCTTCGGCCTGGATTCCAGGCAGGCGGTCGGCACGCTGCACGCGGTACTGCGCACGTGCAGCTTCGACGTTGAGCAGGGTCTGGCGCAGATCGCGGTTGTTGGCGAGCGACAGGTCGATCAGCTTGCGTAGCGTCTCGTCGGTGACGAATGCCTGCCAGTCGAGGGTAGTCGCGGCGGATGCGGCCGGACTGTCGGCAGCGCCGCGCCGTGAGGTCTCGGCACCGTCGGTCCAGTGCCCAGGAATAGGCGCATCGGGCCGCTGATAGGTCGGCGCCAATGAGCAGCCTGCGATCAGAAGCGCGGCCGCCAGTGCGCCCAGCGCGGGCCGGGCCTGGGATAGCATGAATGGATTACGCATGGTTCGGAACCTCCTCGGCCAGTTCGCGCTCGCGCACGGACGCAGCCACCGCGCGGTGGTCGCGGGCCAGCAGGGTGTAGATGGTGGGAAGCACGAACAGCGTGAACAGCGTGCCGATCAGCAGTCCGGCGACTACCACGATGCCGATGGAGTAGCGGCTGGCCGCGCCTGCGCCGCCGGCGAACAGCAGCGGAATCAGCCCGGCCACCATCGCCGCAGTGGTCATCAGCACCGGCCGCATGCGGATCATGGCTGACTTGAGCATGGCGTCGGTCGGGCTCAGGCCCTCGTGCTTCTGGATGTCGTTGGCGAAGGACACCATCAGGATGCCGTGCTTGGAGATCAGGCCGATCAGCGTCACCAGTCCGATCTGGGTGTAGATGTTCATGGTGGCGAAGCCCAGCCACAGCGGCAGCAGCGCACCGCAGATGGCCAGTGGCACCGTCACCAAGATCACCAGCGGATCGCGGAAGCTCTCGTACTGGGCGGCCAGCACCAGGAAGATCACGATCAGCGCGAAACCGAACGAGACGACAAGGCGGTTGCCTTCCTTGACGAACTGGCGGCTGTCCGACAGCCAGTCGATCTGCGCGCCTGGGGGCAGCGGTTGGGCCCGCAGGAAGTCCACTGCTTGGCCCATCGTGACACCGGGCATCAGCACCGCCGACAGCGTGACCGAGTTCATCTGGTTGAACTGCGGCAGGCGGTTGGGCTGGGGCTGCACCTCGACATCGACCACCGTGGACAGCGGCACGAGGCGACCGGACTCGGCACGCACGTAGTACCCGGTCAGATCGCCCGGCGCGCGGCGCTTGTCCTGCGGAACCTGGGCAATGACGTCGTAGGAACGATCGAACCAATTGAAGCGATTGATGTAGTTCTCGCCGACCAGGATCGCGAGCGTGTCGGCCACCGCGCTCATGGTCACACCCATCTCGCCGGCCTTGCCGGCATTGATGGTCAGGCGCGCCTGCGGGCTGTCGAAGGCGAGATCGCTATCGACGAAGGCGAACAGGCCGCTGCCCCATGCTGCACCCTTGATGGCCTCCAGTGCGCCGTAGAGTTCACTGAACTCGGCCGGCGAGCGCAGCACCATCTGCACCGGCAGGCCGTCGCTACCGGCAGGCAGCGCGGCGGGCTGGAACGCTGTGACAAAGGAGCCCGTGATGTTGGCGCTGCGGGCGTTGAGCGCCCCCTCAACCTGGCCTGCGGACATCTGGCGTTCCGCCCAGGGCTTGAGCACGATGCCGCCGAAGCCAGTGTTCTGGCCGTTGTAACCGTTGACCATGAAGCTGCTTTGGTAGTCGGGGAACTGCCGGAACACCTGCTCGACCGCAAGGCCGGTGCGCTCGGTGTAATCGACATTGGCGTACTGCGGCGCCTTGGTCTGCACGAACACATAGCCCTGGTCCTCGCCTGGTGCCAGCTCGCGCTGCACGCCGAGGAACAGCACCACGATGCCGGCCAGCACGACGCCGCAAACGATCAGCACGGCGGCCCGCGCATGCAGCACGTGGGAAAGGAGCCGACCGTAGCCGGTCGAGAGCTTGTGCATGGTGCGCTCGACGGCCTTGGCGAACCGGCCTTCGTTCATCTGAGCATTGAGCAGGTAGCTGCTCATCATCGGCGAGAGGGTGAGCGCCACCACCCCCGAGACGATCACCGAGCAGGCCAGGGTGAATGCGAATTCCTTGAACAGCGCGCCGGTGATGCCGCCCATCATGCCGATGGGCGCATAGACGGCGGCCAGCGTGATGGTCATGCCGATGACCGGCCAGACGATCTCGCGCGCCCCCACGATGGCCGCCTTGGCCGGCGACAGCCCTTCCTCGATGTGCCGGTGGATGTTCTCCACCACCACGATGGCGTCGTCCACCACCAGGCCGATCGCCAGCACCATCGCCAGCAGGGTCAGCAGGTTGATCGAGAAGCCGAAGGCCAGCATCAGTGCGGCCGCACCCACCAGCGACAGCGGGATGGTGACGATGGGGATGATCACCGCGCGGAAGGTGCCCAGGAACAGGAAGATCACCACCACCACGATGACCACGGCTTCCAGCAGGGTTTTCATCACCTCATCGATGGAGGCGTTGACGAAGCGCGCCATGTCGAAGACGTTGATCACCTTAATGCCCGGCGGCGCTGCACGTTGCAGCTCGGGCAGCAGCGCGTTGACGCCCGCGACGATCTCCAGCGGATTGCCGTCGGGCGTGGGCGAGATCGACAGCGCGACGCTGCGCGCACCGCTGCTCAGGAAGCCGCTGTCGTAGTTCTGCCCGCCCAGCTCGACGGTGGCGACGTCGCCCAGGCGCACGACGCTGCCGGTGGCGCGCTTGATCACCAGGTCGCGGAAGTCCTGGATGCTGCGCATGTCGGTGGCGGCGGTGATCGGGATCAGATTATCCTGCCCGCGCAGTGCACCGGGTGCGGCCTGCACGTTGTTGGCGCGCAGTGCGCTGGCGAGGTCGGTCGCGGTCAGGCCGCGCGCGGCCAGCTTGATCGGATCGACCCACAGGCGCATCGCGAACGTCTGACCGCCGCCGGTATCCGCCGAAGCCACGCCGGACACCGAAGTGATCTGTGGCTGAGCTACACGGGTGATGAAGTCGGTAATTTCGGGAATGGTCTGCTTGTCGCTGACGAAGGCCAGGTACTGCACGGCCGATACGCCGTCGGTGATCTTGTTGATCTGCGGATCGAACGCGCCTTCGGGTAGCCGGTATTTGACCTGCTGCACCTTAGCCAGGACCTCGGTCATGGCACGGTCGGCATCGGCGTTCAGCACCAGCTTGGCCTTGATTTCGCTCTTGCCAAGCGTCGAGGTCGAGGTCAGGTATTCGATGCCGTTGGCGCTGGCGATGGCCTGAGCGATCGGCGTGGTGACAAAGCCCTGCATCACCTCCTGCGAGGCACCGGGAAAGTTGGTCGTGACCACGATGGTCGCGCTCTCCATCGCCGGGTACTGGCGCGTGGGCAGCGAGAACAGCGCGGCGAGGCCTGTCAGCAGGATCAGCGTACTGAGCGTGATGGAGAGAATCGGTCGTTTGATGAACAGGTCGGTGAAGGTCATGGCTTACCTCCCACCAGTGGGCGCGCTGTTCGTGGCGGATTTGTCCACCACACGCACGTCAGCACCAGGGCGCACGCGCAACTGGCCTTCCGTAATCACGACATCGCCGGACTTCAGGCCACGCGCGACGACGACCTGATTGCCAACTCGCCGCCCCACGACGATGGGCACGATCTCGGCCTTGCCGGTCTTCTCGGGGGAAAGATCGCGCACGACTGCAGCGGCATCGCCAGAGGCCGAGGTCATGACGGCCGAGACGGGTAGCGTCAGTGCGTCGGTCTCGGCTGGCAGGACCACGACCACTGTCGCGTACATACCTGGTTGCAGCGTGCGATTCTTGTTCTCCAGCTCGGCCTGAATGGAGGCGTTGCGGGTGTCGCGACCTACTTGGGGTTCTATCGCGCTGATCGAGGCCTGCACCGGCTCGATGCCAGCCGTATCAATGCGGACATGCACCGGCTGACCGACCTTGACTCGTGCCAGTTCCTGCTGTGGCACGTCGAAGTTGGCGTACAGCTTGTCCAGATCAGTCAGCGTTACGGCGGGTTCACCGGGGTTGAGGTACTGGCCCAGGTCAATGCGACGCAACCCCAGTTCACCGTCGAAAGGCGCGCGGATGCGCTTCTGGCGTATGCGCGCCTCCAACTGCTGCACCTGCGCGGCGGTCTGGTCGCGCTCGGCCTGCCGCTGCTGCAGGATCTCGCGCGACTGGGCGCCGGTCGCCGCTAATTCACTGGCTCGCGCGAATTGCTGCTGAGCGAACGCTGCCGCGGCCTTGGCGGCGGCCAGGTCGGCCTGCTCGGGACCATCGTCGAGCTGCACCAGCACCGTGCCTGCCTTGACGCGCTGCCCCGGTTTGAAGGAAATCGCGGAGACCCGGCCCGCGACCTCGGCCGAGAGCGTTACCTGGCGGACCGCGCGCAGCTCGCCCAGGGCCTCCAGGCTGACCGGGGCGGCTTCGGCTTTGAGCGTGGTGGTCACCACGTCGATCGGACCGCCGCCGGCCCAACCTCCGCCGTCGGACAACCTGGCCGTGCGCCAGTACCAGAGGCCGCCACCGATCAAAGAGACGACCACGACGGAGACCACGATCGCCTTCCATGGCGACGCTTTGCGAGCAGACGCGGATGGCTGCTCGGCCGAATTTTGACTGACGCTCATTGGCACGCTTCCTCTAGACAAAACCGACTCAAAGTCGGGAAAATGGAATTATTCGACTGACAGTCGGTTTTTGTCAATAAAATCCCATGGCGCAGGCAAGGACGCGGCTTGCACCCCACACAGATCAAGCCATCAGGAGGGTCTTCTCTTGGCGCATTCACTCACTCGCCGTCTTCTCGTCGCCGGCGCCACCAGTCCGCTTGGCCACCGGGTCGTGGAATTGCTGTTGCGCTCGTCCGAGGTGTCCGTGACGGCAACCAGTCGTACACCGGAGCGGCTCATTGATCTCGCCGCGCGTGGCGCGCGCGTACGCAAGGCCGATTACGACGATCCGGGTTCGCTGGACGCCGCGTATGCGGGCGTCGAGCGGCTGCTACTGGTGCACAGCAACCTGCCCGGAGTACCTGCTTTGCGGTTGCGGCATCACCGCTTCGTAGTCGATGCGGCCGTCCGTGCAGGGGTACAGCACATCACTTGCACATCGATCATTCGTGCTGATCCCGGCTCACCATCGGGCCAAGTGCATCTAGCAACGGAGAAATTGATCGAGGACTGCGGGATTCCTTTCACCATCCTGCGCCTTGCGCCGTTCACCGAATGGCTCTTTGACAGGATTTCCTTGGCATTGCGATCCGGTAGATGGCCGAGTTCGGCCGGTATGGGCAGGACGGCCTTTGTGGCGAGCGACGATGCCGCGAGGGTCGCCACAGCGACCATGCTTGGACAAATTCCTGCCGATCAACTCTTGGAGGTCACCGGCCCGGTAGCGCTCGCGCCAGCGGAGGTCGTCGCAGTGTGCGATGGTGTATTCGGCGCGAGCATTGATCTTGTGCCGGTAAATCAGGAAGCCTTGGCTACCGCGCTGACCGACGCTGGAATGGCCGCGCCTGCTATTGAGCGGGCAATAGCGATGGACCGGAATGCGCTGGAAGGACGCGCGGATGTCGTCCGTGATGTCGTGGAACGCCTGACCGGCAGAGCGCCGCTGGACCTAGGCGCCGTGCTGATTCCGCACCGCTTAGATCTTCTGCTTGCAAGCAAGCAAACATAGTGCATTGCTGCTTAGTCGGCGTGTGTAGCTACTGAGGCTCGTTATCAACGGGGCTGTCTGGCATTGCGGCAGTCGTGGCCATGTTCCCGGCCGCCAGCAGGTCCATGGCCGAGAGCAAGGCATCACCCTCGATCGGCCCCTGCAGCAGGATGGCCTGGCCCGTCTGGCGATCGAGCAGTCGCAGCGACGGCGTGGCGGTCACGCCGCTCTTGGTGGCTTCCGCGGCCTGCGCGCGGATGGCCACGTTGGGGCGCTCGCTCGCCATGCACTGTTCGATGGCTGACGTTGTTTCGGGGTAACGCAAGCCATCGGGCAAGCCCTGGCCGTCGCTGCGCGTGTGGGCATAGACCCATTCGACCGCCTGCCAGAACGCCGCATGCCCGCCCGCTTCGGCGGCGCACTCAGCCAGACGTGCCTCGGCCGAAGCGGCAGGTTCATGCGCGGCCAGCGGCTGGTGGTGCCATTGCAGCGCCACGTCGGTGTTGTTGCCGACCCAGCGCTTGAGCTGCGGGAAATATTCCCGGCAGAACGGGCATTCCAGGTCGGCATAGAGCGTCAGCGTGAAACGGCCTTCCGGGTTGCCCATCTGCCAGGGTGGCCCAGCGACCTGCGCCGTGCTGACCGGCGCGCGCGACGGCGCTGAGGACTCGCCGGGCGTCCGGGACACCAGCCAGATCAGCAGCAGCGCGACCAGCGCAGCAGCCAATACCCAGGGCCAGCGAGGCCGCCAGCGGCGACGGCGGAACGCCTGGACCTGCATCGGAATGGAAGGACGTTTCTGTTCCATGACGTTCTCCGGTTTACGACAGTTCCAGGGCCGGCGACTCGATGCCGCGGGCCTGGTCGATCTTCTCGGCCACCTTGAAAGCCGCTTCCAGTTCGGTGCAGCCGTACTGCTGCATGAGCTGGTAGCGTTCGGCCTTCTCCTCGGGTTCTGTCTGCGCGAGGGCGAGGTACAGGGACGGCGGCACGGCGCGGAACAGCACTTCCATGCTCTTGGAGAGGATGACGCCTTCGGTGAATTTCCCCGCTTCCTTGCGCGCCGAAAGCATCAGCGCCTTCTGCGCGGGCGAGAGTTCGCGGAACCGCGCGATCTTCTCGACTTCATCGGGCGGCATGCTGAGACAGATCCACCACTCGATCATGTTGAGCATGGGCTCCGCGGCGCGCGGCAGGTCGTCGATGTTCTGCGTCGCGAGCCAGAACCAGGCCCCCAACTTTCTCCACATCTTTGTAATTTTCACGACATAGGGCGCGAGCAGCGGGTTCTTCGTGATGATGTGGCCTTCGTCGGTGACGTTGATGATCGGGCGGCCCAGGTACTGGTCGCGCTCGGCGATGTTGTTCACCGTGCTGATCAGGCTGATGTAGGCGATGGAGAGCTGGGCGTTGTAGCCCTCGCGGGCGTAGGTCGCCAGATCGACCAGGGTGATGTCGGCTTCGGGCCACGGCGTGCCGTCGCGGTCGAACATCTCGCCGTCCGTGCCTTGGCAGAACATATCCATCGCGTCCGCCATCTCCAGCAGCCGCACGCGCCGCATTTCGGGCAGCGTCGGGTCCTGGCCGCGGGTGCGCAGCGCGTTGCGCACGTCGCGCGTGAGAACGGTGCGCTTCTCGGCCACGCAGTGCTCGGCGGCGTCGAGGATGCACTGCCGGATCAACGAGCGATCGGCCCGCGTCATCCGGGCTTCCTCCTTGTCCTCGCCGCCCGTGATCATCAGCCGCGCCGTGATCTCCAGTTCGCCCAGCACGTCGCGCTGCTCGTCCGCCTCCATGGCCGAGGCATCCGGTGGCAGGTCCTCGTCCAGCGCGTCGGCATCGAGGGTCTGCACGTCGCTCGGCGTTTCGATCAGCCGGCGCGCATCGGCGAACGGCGCGAGGCTGATGCCCGAGCCAGGGGCCAGCTTGACCCGGTTCACGGTCAGGCCCAGGCGCTTGGCGAAATCGCTGAACAGGCCGAAGCTGTTGCCGGCCTCCACGATGAACAGCCGCGGGCGGTATATCGCCGTGACCTGGTTCAAGAGGTTGTTGAGCGTCGCTGACTTGCCCGAGCCGGTGGGACCGAACAGGAAGAGGTGGGCGTTCATCTGCCGGTCCAACCTGTTCAAGGGGTCAAACGTAATCGGGCCGCCGCCGCGGTTGAACATCGTGATGCCGGGGTGCCCCGTGCCCTGGGCGCGGCCCCACACCGGCGACACGTTCGCGATGTGCTGCGCGAACATCAGTTGGGTGTACCACCTGCGCCGATCCTGGCCGGGGTTGTAGCAGCACGGCAGCCAGCGCAAGTAGCTGTTGAGCGGTGCCACCTCGTCGTCCTCGCGCACCGGCTGCAAGCCGGCGTTGAGCATCACGTTCGCCAGGTCGAGGCCGCGCCGGTCCAGTTCCGCTTCGTCGCGTCCGCGCAGGTAGAACGCCAGCGTCCCCCGGTAGAGCTTGTGCGCGCTGCCGATGAGGGAGCGGGCTTCCTGCACGTCCTTCAACGTCTGCTCCGACGCCAGCGTCTCGCCCACCGCCTTCTTCGCCAGGTGGTTGAGATCCGCTTCCAGGACATCCTGCGGCGTGGCGACCATCGTGAGACAAAGCAAGGTGTCTTCCGGCATCTGGTCGAACAGCGTGTTGATGGCATCCCCTTTGCGGGTCTCGCCGGTCAGGTGTCCGGTGCCGGGCGGCATGCGCAGGCGGTCGGTGATCAGCACGCGGTGCGGCATGCCGTCGAAGTACCAAGTGCCATGCTCCACGTCGGAGCGTGGCTGGCCGAAGAACAACCGCTGGCTGAAATCCCGCCCGCTCGCCAGCTCGATTTCGCCGTCCTCGGCCTCGTCGGGGTAGCGCGCCAGCGCGTAGAAGCGCTCCCGGTCCTCTGCGTTCGGCCCGAGCATCGCGGGGCGCGGATTGAACCACCGCAGCAGCCAGTCGTGGACGTCGGCTGCGACCATGCGCCGTGCCTGGATGCCGGCGTTCGCCAGGCCGCCGCACAGGCGGTCGCAGACGATGTTCAGCATCTGCTCGGGCGTCTGGCCGCGGCGGCTTGCCTGCCCGGTGGCACGGCGATAGATCACCATGCGCACCCGCCGCGTCTGGCCGCGCCAGCGCAGCCGCGTGACCACCGTGTCCTCGAACAGGCCGCCCGGCTTGGCGACCGCGCGCAGGTGGTGGCCGAAGAAGCGCAGGTAGAACTCGGAGAACGCGGTATCGCGGGCGCGCGGCTGCACGTAGTCGCGCAGGGTCTGCATGTACTGGTCGAAGCTGGGCTCGTCCTGGGCGTAGAGCTGGAGCACCCAGGGGCTTTCGTCCAGCTCATCGAACGAGTCCTGGAGCGCGTTCTCCAAGGCATCGCGGGCATGCGCGAGCCAGCCGGGTTCCCGGCCCTCGGTGCCCAGCGGCACCAGCTCGTAGAAGGCAGCGACCGACTGCCCATCCTCCAGCAGCATGGACTTCGACTGCGGCAGGAACTCCACCCAAGGCAGCAGTTCCGCGAACGACGGTGCGACGTCGTACAGCGCCTGCTCGTCGGCTACCGTCGCCGGCCTGCGGCCCTGGACCGCTGCGCCGGGTTCGGGGATGCCGGCCTGGCGCAAGGCATCGACGTGGCGCTGCCAACCGTCCGGCTGCTCGTCGTCGCTGGCGCTGGATGCGGCCAGCTTCGGCCAGGGAAGTTTCCAGCGCATCAGTAGTCCTCCACGCGCTCGCCCGGCATGGCGTACTGCACGCGCTGATAGAGGGGGAAGACCGTCGTGTAGCCCGGCACAGGTACAGGGTCCGAGCCCGCCAGGTGCGGATACACGTACATGACGAGATCGGGATTCGGCAGCCGGTGGAACTGGCGATAGACCTCGTTGCGCGCGGTGCGCGTGTAGCGCATCTGCTCGGCAGGCGCGGCCTGCACGTCGGCCTCGGTCAACGGCCGGCGCAGGCTCTGGCGGGCATCGAGCAACTGCCGGCGTGCCGCCTGGCCGGCGCTCCCACCGCCGTCGCCGGCGTTCTGCTGCCAGATGTCCATCATCGTGCTGTCGCCGTGGGGCAGCAGCTTTTCCTTGCTGGTGGCGCAGCCGCCGAGCACCGCGACGGCGAGGGCCAGCGCCAGGCCCCTATTCAAGTTCGAGAGCATGGCTTTCTCCTGCGCGGTGATCGACCTTGCGGCCTTCGGGATCGAAGTCGATGGCGAGCGGCTTTTCGAGGTGGACGGCGACCTTCGCGCCGGGCTGGACATAGACGGCCGCGAACGCCTGCCCGTACAGCTTGTTCACCCAGTCCGCCATGTCGCGCACGCCACCGGCCAGGATGCGGCCCACGGCCTCGTTGCCCGAGATGCCGACGCTGCCGATGGAACCGTCGGCGCCGACGTAGGACATCTGGCCGCTGTCGCTGTCGATCAGCGAGGCCACGCCGGCACCGGCCGCGGTGATCAGGGCCTGCGAGCCGAGGTACTGCTGGGCGTTGCTGCGCCGCTCGCCGCTGACGCAAGGGATGCCATATGGATCGCTGATCCAGCCCAGGCCGTCGCGCTGCTGGTTGTTCTGCTGGTTCCCTTCGCGGTCTTCGGGAATCGTGCGGATCGTGCCGTCGTTGAAGACGAACGTGATGCTGCGCACTTGGCCGCGCACGCATGAGAGCGTCCAGTCGCCCGATGCTGTGCCGGAGAACACGGCGCCGGCCACGTCCGGGATGTCAATCCCGTTCGCGGTCAGGTTGTCTGGGCCGACCAGGATTTTGAACGGATACGGGTCGTTCACCGTCCCGTCGATCGGCACGCGGCCGATCAGCGCCGTCATCGCGACCGACCCCATCAGCGTCGAGTTGGTTGGCACGGTATAGACCGGCTTGGCGCTCTTGACGCCTGCCGCACGTGCGCCGGCGTTCGCCACGGTTTCCGCGGTCGTTTCCAGCGTGCTTTGCGCTGGGCCGAAGCTCGTCGGGAAGCTCATGCCGCTGCCCGCGCCACGACTGCCGTTGCGTCCCTCGGCCTTCTTCGCGTCGTCCGGTTCGACCCAGCGCATGCCGCCTTCCATGCCGGCCTCGTCGCCGTCGCGCAGCCCCAGGCCCACGGGCAGATCGGCATGGCCGCCGCCGCGCCCGCCGATGCTGTCCAGACGCCGCTGCAGGTCGGCGAGCAGCCCTTCGGTCTGCTGGCGCGCACTGGCCGCCTGTTCCTGGTCGCGGCGCAGGTTCGAGCGTTCGGATTCGAGGGCCGAATTGATGCGCTGGTCGATGGAGTTCTCGCGCTGGCGCAGGCGCTGGTTTTCCTCGCGCTGCGACTTGTTGTCGGTCAGCGCGGTCTGAAGCTCGGTGCGCAACTGCTTCACCTGGGCGACGAGCGTTGCCACGGTATCGCGCGGGGTATCGCCTTCGATGCCCAACGCCTTCATTTCCTCGGGCGTGAGCTTGGAACCGGCATCCGCAGCGGGCGGTGCCGACGTGCTTCCGCCGGAGAACAGCCGGATGGCAACGAACAGCACCAGCAAGGCGACCGGGATCATCAGCCACTTGAGCAAGCCGTTACTGCGCATGGCGGGCCTCCTTGCCGTCCTCGGCTTCCGCTTCCGGCTGCGGCAGGTGCGCAGCCGGGTCGAAGCGGTGGATCGCCGGCAGCAGCGATTGCGCGAGGCCGCGTCCGCGTGTCACCAGGTACAGGACGGTCGTGTCCTCGGGCGTCCCGCGGGGGCCGAGCGCTTCGTGCTGGAAGGTGGCGGTGAGGAAATCGCCTTGCAGCACGCGCGGGTCGAGCGTGACCCAGCCGCTGCTGCTGTTGGTCAGACGCACGGCGGTGACCCACTGGTCTTCCAGACGCCACGACGCGAGCGCGACCGCGCGCACGGGCAGCGTCGGCATCAGCGTGCCGAGGTCGAGGCCACGGCGCAGGTTCACTCGCATGACGCCCGGCAGCGGCTCCACGGTGCGCAGCGGCGCGTAGAGGTTCTGCGCGGCAAAGCGCGTCAGGACGACCGGAACGGGTGTCTCGCGCCGCGCTGCCCGCGTACCTGCCTGATCCTGGGCGCGTGCCGGGGCCTCGTCGGCACCGCCTGGCTGATCGCCATAGCGCGCCGGGGTGCTGCTGCCCTCGACGATGCGCACCGGCTCCAGCTCGGCTTCGCCGTCCTTGGGCGGCTCGGCCGCGATGTCGAGCAGGATCAGCGCGCCCGTGTCGGCGTCCTGCAATTGCAGCCGCGTGGGCTCGATCGGCTCGCTGGCGCGCAAGTAAACCGCGCCACCCGCGCTCTGCACGCGAAGGCGTTCGCCCACACCCGCAGGCACGCCCACGCGGACGTTCCGATCGATGAACACGATGCGCTCCTGGCCGACCTTCAGTGGCACCGCCAGCGGCATGCGCTCCCAGCGCAGAATCTCCACAGCATGGGAGACGGGCGCCGCGGCCGCGGCCAGCAGCCCCAGCAGCACGAGTACAGGATGCTTCATGGGGTGTTTCCTCCTTGGGGCGCTTGCGGAGACAGGCCGCCAGGCGCCGGGCGCGTCGGCTCCGGGGCGCTGATGCGCTGGGGCGCACCGTCGTAGCAGTCCAGCGCCAGGCCGAACGGGTTGCGGGCGGGATCGACGTCCACCCGCGTGACTTTCACCGGGTAGCGCACGAGCGCGCGCTTGACCTGCTCGGCGCCGTAGTACTCGTCGGCGGTGATGTCGAGCGTCACCACCCAGTCGCGGTCGGAGACCACGCGCACGCGCGCCGTGGGGTCGTCGCCGTAGCCGCGGCCGGGGATTTCGTAGATGCCGCGCACGCGCTGGCGCAGCTCGCCCGTGCTGCGGCGGTAGTCGTAGTCCGCGCGCAGGAAGGCCTGGCAGGACGGGGTGAGGTACGGCGAGAGCGTGTGGAGGTTGCGCGCGTAGTCCTCTTCGCCGTTCGTCGGCCAGCGGTTGAGGGTCTGGAACACGTAGAACGTGAACGCATAGACCGATTCGGGCGGCACTTCCCACCACTTGCGGGTACTGCCGGAGCGCAGGTCGGGCGGGACGTGGATGGTCAGGTCGCGCGGCGCGCTCCACCAGCCACCGCCCATGACCAGGGCGACGATGACCAGCGCGCCAGCACCCAGGCGAAGCGTCTTGATGTGCGCCTGCAGGTGGGTGATCTCGTTCTTGAAGCGGCTCATCGTGCGTTCCTTCGGGTGGACCAGAAGCCGGAGCGCGAGATCAGCACGTGCCCGCCTACCCAGCCCGCCATCAGCGGATGGCGCGTGGCGATGCGCCATTGCAGTTGCCGGTACAGCCAGGTATCGGGACGCCCGCGCTTGAGCCGGCGCAGGATGCCGCCGCCGATGAAGACGCCCAGGGCCACGCCCAGGACGACGAACGTCGGCGCGATGGCGATCGTGCGGAACACCCAGGACAGCGGCGCGCCGACCAGCAGGCCGGCGGCACCGGACAGGCCGCAGCAGATCCACAGTTCGTCGGCGGTCAGGCCCCGCACGACAACGGGATGGCGGTTGAGCCGGTGCGGAAGGAACGTGACCGTCCCGTCCGCACGGACGTGCTGCTGCTCGGACATACCGGCCTCGCCTTACAGGATGCCGGTGGCTTCGGTGAGCAGCCAGATGCCGATCACCAGCAGCACGGCGCCGATCGCGACGGTGAGGCCGAACTGGCCCCAGGTCTTGCGGCCGGTGTGGATTTCCGCGTAGGTGCCGTAGGCGTGGTAGCAGACGCCGATAAACATCGACGCCACGACCAGGAGGGCTACGAGCATGATGATGTCGTAGCCATAGTTCCTGATCGTTTCCATGATGCCGTTGCCGGTGCCGCGGGTTGGGTTCTCCAACTGCGGCAAGCCTTGCGCGAACGACAGCGCGGGCAGCGCGGCGGCGCCCAGGGCCACAGCGGCGCGCTGGGCAAGACGGGAATGGAGGATGCGGTTTTGCATGGTCGTGCCTTTCAGGTCAGGAGAGGAGGAAGAAGCTCAGGACGAGGTACATCGCGACGAAGCGGATGCAGACGCCGAGGAACTGGCGCTGGTTGAGGCGGCTCTCGGACCACCCCACGTAGGCCGTTCGGATGGCCCAGACGCCCCACACGAGCAGGACCGCGAACACGACGCCGACCAGGACGGTCGCCATCGCCGAAGGCGCAATGCCGCTGTTGGCTTGAAATGCCGAGACCTGGGCGCCGTTCATTGCTTGGCTTCCGTAGTCGTCGGCGATGGCGAAGCGGACCGCTCGGTGCGGTAGTCGCCGGCCAGTTCGGAGGGGTCGCGCGGCTGGGCACGCGACGGTGTGAGATGGGCCTGGATGCCGGCGCGCACGCGCGCCAGGTCAGCCAGCAGCCGCGGGTAATCGAAGTGGTAGCGCTCGCCCGGCTGGATGGGGGCACGCGCGGCGCTGTCGGCGACGGTGCGCTCCAGCGCGTCGAGCTGGCGCAGCGCGGCGACCAGCTCCTGGCGCTGTGCGGGGGACTCGGCCAACGCCGTCAGGGACTGACCCAGCAGCAGGGCCGTCACGAGAAAAATGGGCACGCCGCGATGCGCGGCGCGCTGCCAGATCGGAGCCAACATCGCGCCATTCCTGTGTGATCAGCAATGGCTTGATCGTGGGCAGCGAGGGGCTTTTAGGCCGCAAACAATAGGAACTCGCGCATGCCCGGATTGATGGCCTAGAGGTACTTCTTGAAGCTGCCTGCGGTCAGGCTCACGGCCAGCCCCAGCAAGGCGGCGCTGGGCAGCAGGATCAGCAGTGGATGCACCGAGATCGGCAAGGCCAGGTACGTGACCCACGGCAGCACGGCCAGCGGCATCAGGCTCGCCTTCGCGCGGTGGTAGATGAAGCCGGATTCCCGGCCTGCGCCGAACCGGCGCACGTCCCGGCGCACCAGGCCGTCGATCAGGCCAACGAACGCGGCGGTGAAGATCAGCGGCAACGTGAGCACCAGAACCAGCAGGCGCACCAGGAACGTGAGGGTGGTGAAGGCCGCAGCGATCAGGTAGTTCTCGGCCCAGACATAGACCTGGCTGATGTAGTAGCGGAAGTTGCGCGTCTGCCCGTGGCTGGGTGCGCGGGCGCGCTCGGCGGTCTGGCTCATGCGCTCCAGCAGCCCGGAGCGAACGAATACCCATTCGTAGCCGGTATCCACCAGTTCGTGCGCGGTGCGCCCCGGCTCCTGCACGACCACGCTGCGCGTGAAGTGGCTGGACAGGTGCCCCAGTTCGTACTGCAACATCTGCTGCGAGTGCCGCCAGCCCTGGTCCTTCCAGAACAGGTGCATGCCGATGCACTCCACGACGATCGAGAACAGCAGCGAGCCGATCAGCACCCCGAGCAGCCGGAACGGCAAGGTGATGGTGCCGACGATCAGGCCCTGGCGCTGGTTCTGCTCCCGTTGCGCAGTCGAGGCGGCGTCCTTCATGGCGAGGCCTCGTTGCCGGTGTCCTCTTCGGTGGCGGTGACCACCGCGGTAGGTTCGGCCGCAGCGGCGTCATCCAGCAGGTCGTCGGGCAGGCCCGTGTCCTGCAAGGCGGGGGAACTGGTGAACTCCCACCACTGCGTCGCTTCGCTGTAGCTCTGGCGCATGTACCCGGCCAGTTGCTGCAAGTCTGCCGGCATCACTTCGTCCGGGTCCGGCGCCGGCAGCGGCATGCGCACTTTCCAAAGCTGGCCGCCCTGCAGCAGCGCGAAGCACTGGCCTTTCGGCAGGCCGACGACGTGCGACGGCTCGATCATCGGCACGCTGGACATGCTGATGCGGTCCTGGGTGTTCGACGTGAAATCCGTCGCCCCGCGAATGTCCGAGCTGTCGGTCGCACCGCTGACGATGGTGGTCGTATAGACCTCGACCTTCGGCAATTGCCGCGTCAGCAGTTCGGCGGTCGCGGTCTCGCGCACGCGCAGCATGAACAGGTTGTTGAAATTCCCGATGACCTGACCGGCCTTGGCGCGGTTGCCGATGCGGGCCTCGATGTCGGAGAGGGTCTGCGTGTAGGCGGTGACTTGCAGGCCGGCACCGCCGCCTTTGTTGATGAGCGGGATGAACTCGTCGCCCATCAACTCGTTGAACTCGTCGGCGTGGACATTGATCGGCACGCGCGCACCGGCCGATGCGCCCGGTAGGCCATCGTCGATCCCGTGCTTGTAGATGTGCCCGGCGACTGACACGAGATCGCTGAACATCGAATTGCCCACCGCTGCGGCGACCTCGGCGTCGGAGAGCGCATCCAGGCCCACATAGACGATGGCCCTCTTACGGATGATCTGCATCCAGTCGAAGATCGGGCGCGGGTCGGCTAGGTCGGAGTAGTTCGGGGCCAGGAGCTGCGCGATCTTGCCGCTGGTGAGCTTCTCTAGCAGCGGAAGCAGCGATGCGACGATCTTGTCGAAGTACGTCTTGTCGTAGCGAACCGCCGAGCGCAGGCCATCCAGCACCGGGTCGTAGTTGCGCGCCTGCGAGAGGTACTGCTCCAGCGCCACCACGCGCTTCTCGCGCCCGATCATGTTGCGCGGGATGTTCTTCTCGTTGAGCTTGGCCTCGATCTGGACGATCACCTCCCAGGCCTTGGGCTCCGTCTTGGCGAAGTAGTGCTGGGCGTACTCGATGAACAGCGCGTCGATGTTGATGACGTGCCGCTGGATCAGCATGTAGTCGGGCCGCTGTCCCAGCTCCACCAGGGCGCGGGCGATGATGTTGACGAATCGCCACGCAAACTCTCGGAAGGCGGCTGAGTTGCCTTCGCCGGAAAGCTGCCCCGCGACGCGGGTGGCTACCTCGCTGATGCGGCCGAAGCGGCCCACGGCGTTGTAGCGTGCGGAGATGTCCGGCCAACCCAGGTGGAACACATAGAACTCGCCTTCGCGGCCGGCACGCAGGGCTTCGACGTACATCCGCTTCAGGAGATCGGCATCGCCCTTGGGGTCAATGACGATCACCACCTCGTGCTCGCCCGCGGCGTTCACGCGCCGGATGTCCTGCGTCACGAACAGTTCGGCCAGCCTGGTCTTGCCGACGCGCGTGGTGCCCAGTACCAGTGAGTGGCCGACGCGCTCGCCCAGCGGCAGGCTGACGTCCACCTCCTCGGGTTCGATGCCGTGCAGGCGCGGCAGGCCACCCACAGGCGGCAGCGGCCGCACCGGGTTGAAAGGCACGTCCCAGCCGGTGAGTTTCGACAGCCGGGACAGCGGGAACGGCGCGAACTCCAGCCGTTCTTCCAGCCGTCGCGCCAGTCGGTAGGCCGGTGTGGGCTCGACGTAGCGGCGGAACTCCGGCCGGTACGTTTGCATGAGCCTATGGGTGTGCTTCTGCTCCCACAGAAACCCGCGCCCCACGAACAGCCGCTGCTGGCTGACCGGCACGTCCTTGCTGGTCATCACGTAGCGCGGCAGCCTGCGGATGTTGCGCCGGTAGCGCAGGATGACGCGGGCATCGCGGTAGCGGATGGCGCCGTAGGCGCCGAACGCCAGCGCACCGCCGACGCCCATGGCGGGGCTCAGCGCGAGCGACCAGGGTGCCACCAGGGACAGAAACGCGGCGCCTGCACACGCCGCGACGGTATATAGCTCCACCGCTGGGCGAAGCAGCACCTCGACCGGCTGTTTCCCCGACATGGCTTCATTGCTCGATGCCGGTGGCCGTGACCAGCACCGGGTAGTGCCGCAGGCCCAGGCGCTCGGCCAGGTCGTCGCCGGACACGGGCGCGAGGGGTACGCCGGGCACCAGAGCGCGCAGCCGCGCCAAGCCCTGCACGGTCTCGACGTTGACCACCAGGCCGACCGCGCCGCGCTCGCGCAGCGCTGCCGCCTGGCGGCGCAGCCAGGCCCGGGAAGTTTCGTCGTCGCCGACGACCACGAAAGGCCGCAGACCCGGAGCCTCGATGACCCGCCGCGCGACGGTGCCGGGCGTGAGCTTGGCGCTGCGCACCGGCAGCATCGCGGCCTCGTCTGTCGGCGTGGCGGGAACCTGGGGCGTCGGGATCGGCGGCCGCGCCGGCGCGTTGGCGCGCGGCTGGAGGTTCAGCGCTTCGTAGTACGGCAGCGCCGACGTGCCGCCGCGGTCTTCGACCACGATCAGCGGCTCGCCGGCAAGCGAGGCCAGCGGCAGACCCGCCAGCAGTACGAGCAGGCCCCGCAAGGCCAGATGGGATGTCGTCATGGGGATGTCTCCTGGCGTGCGGCGAGAACCGCGGCGGTTGCGCGCGCGCCCTGTACGCGGGCAAGGTGGCGCGACACGCTGCGGCGATAGCGGGCGGCGGGCTCACCGCCCGCAGGACGGTGGTAGCGGCCGATCGCCAGCAACCAGTCCTCGCCGGGGGTGTGCTGCTCGCGCAGGATCTCGGCGGCGATGGCGAGGTTGTGGTACGGGTCCAGCAGGTCGCACGCGCTGGCGTAGCGCTGCTGGTGGTAGCCGAGGTTGATCTGGCCCAGGCCCGCGTCGATGCGCGTGTGCGGTGTGGAGCGCATCACCTGCTGCAAGCCCGCGCAGGCATCGGCGCGGGTCGCATAGCGGCGTGACTGGCCGGCGACATTGAGCGACCACGGCCACGGGACGATGCGCCCGTTGCGGCGGATGCCGCTTTCCTGCAAGGCCACGGCGTAGAGCACCGTCGAGGGGATGCCTGCGCGCTGCGCGGCGAGCTGGTACGCCGGTGGCGGAACCTCCTGGGCCTGGGCGAAGCAGGCGAAGAAGCCAGCGACGAGCACCAGTGCGCGCAGGAGAGCGGCTACGGCTGGCGCTGCCATTGGCCGTTCACCTCGCGCACGACCGCCGGCAGGTCGCCGGGCACCCCCAAGGTCAACCAGCGGCCGCCGTCGTGGTTGAGCGTGATGCTGCCGCTGCGCACGCGCGCCGGATCGACGTTCGCGCGCTTGGCCCAGTCGCGGATGCGCGCGTCGTCCTGGCGGCTGCCGACCATGTACAGGTCGAATTCGGCGCCCGCCGATTGCAGGCGCTGCACGAGCTGGCCGCAGGCCACGCAGCCGTCCTTGACGAACACCGCCGTGCGGCCGGAGCCGCGCGTGGCTCCGGCGACCGGCTTGTCGTCCGGCAGGTTCACCCGCTGCATGCCGGGGTTCAGACGCTGCCAGGCCTCGTCGTAGGCCCTCTGGTAAGCCAGCAGCTTCTCCACGCGGCGCGCTTCGACCTGCACCTGCAGTTCTGCGTAGCGGCGCCGTTCCTCGTCGGTGCGGGCCTCGATGCCCAGGGCCGACAGCGGGTCCAGGTTGGGTGAGTAGATGCCCAGCGGCCCGTCCATCAGTTCGCGGTAGCGCGCCCATTCCTGCGGTTGCAGGCCCCAGTCGCTCGCCACCCGGTCGTCCAGGATGCGGGCGGCCAGCGGGCGCTCCTGGCTTTGCGCATTGCGGGCTGGGGCCGTGGCGGGCTGCTGCGCCCAGGCGGGCCACTGGGTGGACGCCAGCAGGAGCGCGGAAAGGATGATCGATGGCTTCATGCGATCTGCTCCGGTCAGGGAATCGCCACGCGGCGGGTCTGGTCGCCGGCCTGGAACACCGCGGTGTTGCCCTCGACGGCCTGCAAGCGCCACGGGCCGACCGCATCGCCGGGTAGCAGCACCTGAAGCTGGTCGGGCGTGAAGTCGCCATTGCTCGGCGCGACGGACACGCTGCGCTCGCCGGCACGCAGTTCGGCACCGACGATGCGGAACGGGAGCGGCGGCGGTTCGGGCTTGGCGGTGGGCTTGTTCCTGGTGCGCGGCTGGGCGGGTGCAGCGGCGCGCGCAGCGGTCTGCCGCGCCTTGATTTGCTCGACTTCGGCGCGCAGTGCCTGAAGGTCGTCGGCGGCGGCATAGGCGCTCAGCGATTTCTCGACCTGGGCCGCGCGTGCTTCCAGGATTTGGCGGGTGTCTTTGAGGTCTGCCGCCGTGGCGACGGCCGGACGCTGCTGGATGGCCTCGACGGTCTCGGCCAGGCCTGTTGCCTGCGCTTCGAGGCGTTGCAGGCGGGAATCGAGACGCTCCTGGTCGGCCTGGTCGTTCATCGCCTGGTAGCCGAGGGCAACGAGGACACTGAGGCCGATCAGCCAGAGCCACATCAGGCTCTGCACCACCACGGCGGACGTTGAACGATGGGCGGGCTGCGGAGCGTTCATGGCTGGCCTCCCGATGCCGCGGGCGCCAGCGGGAACGTCTGCGCCGCCTCGGTGGCGGGCGGCGCGGGTGCGTGGTCGGCGGTCATGCTGTCGCCGGGCCGCTGGAAGCAGATTTGCCGTGCGCGGTCATCCGCGTGCAGTTCCCAGGCCGGGCCAGCCAAGGTGAGCAGCGCATCGCGCAAAGTCATGGGGCCAAGGTGCAGGTGCGCCGCTGGCAGCGGCAGTGCGTACAGCTCGATCACCGCGTGCGCGGTCTCGCAGAGCTGATAGCCGCTGCGCTTGAGGACATGCCGCAGCCCGTCGCCGACCGTGGAGCGCGCGTCCTCGGGCATGGCGATGTCGATGGTCTGCAAAAGCAGGTCGCGCTGCGCCGCCGTGGGCGCCAGTTCCACGAGGGTGTAGCGGCCGTAGCGCACGACGGGGATGTACTCGGGCGCCTCGGGTGCGGGCGCGGCCGAGACTTCCTCGATGGTGTCGGGCGCGACCGGCGCGCTCGTCGTCGCGCAGCCGCCAGCCAGCACCGACCAAAGCAGGCCGAGAAAACCCGCCAGCAGGCGGCGTTCGGGATGGTGAAACCAAGGTGGAGAGGGGCACATGGCGCGTCGTCCTGAAACATCGAGCCCTCACCATCGCCGCTCGGGCCACGAGCGGCAGCAAACAATGCGAACCAGGCAGCGCCCGATTTCCCGGCAGCCTCGCTCCAAAGAAAAAGGCCCCCGAAGGGGCCAGTGAAAACGCATCGGGCTTCGCCCGATCAATCCCGCGCCAGCTTCAGGCCGGGATCGACCTGTGCCAGTTGGGTGTGCGACCAGCAGCGCACGAACTGCCCGTTCTCGCCGACCGGCCGGTTCGCCACCGCCGCCGAATACTCTTCGGTGTCGCTGGTGTCGTAGCAGATGACCTTGATCTCGCCGCCGTCGCAGCGGATGGAGTGGATCTGGCCGTCGGTCATATCGACCACGACGACCTGCGGAACGAGGCCCAGTTCGCGGGCGGCCGACAGGATGGGGCCATATTCTGCAGCGTCGAAGCAGATGAACGGCCCTTCGTACCGGGCCTCTTCGGCCAGGTCCCTGGCCTTGTCGTAGTGGATACCCAGGTCGTATTCCTCCTGGGTGATCCTGACCTTGAAGACCGGCACGTCGGGGCTGCCGGAGGCACCGATGCAGACGACCGCGACTTGCATCTCGATCTCGCTGCCGTCGGCAGGTTCGGCCGAGGGGATGACGGCTTGGCCCGTGGGGGCGTCGTCGTCCATGCCCATGCGCTCGCGCATCTCGTCGGCGAATGCCTCGGGAGCCATCAGGCCATAGCGTGCCAGGCGCAAGGGAATGTCCTCTGCACTGAGGTTGCCGTCCTCGATGCGCTGCTGCATGAAGGCGGCGATCTCGGCTTCGAGCGTTTCGCGGTCGGCCGCCGAGGGCACCTCGGACACATCGATCGACCAGGTGTCCACTTCCGCGGCGGTCTCGCCGGTCAGCAGACCCTCGCCGATGGCGAGTTCGCACATGCGTTCCAGCCGTGCCAGCAATTCCGGTGCGGCCTCGCCGTTGAGCAGATAGGTCACGTCCAGCGTCAGGCGCGCATTGACGGTTTCGGGCGTGGCTTGGGTAGTAGCGTTCATGGAAATCTCCTTGGGGTGAAAAATGCGCAGCCACGTCCACGGAGACCGTGGGCGTGGCTGCAAGGTGGGAACAACGGAAAGCCGGCGGCGCTAGGCCGGCGTTGGCGTGGGGATCAGGCGGCGACCAGTTGCCGGGCCAGCGCGACCTCGACGGAATCACCGTCCTGGTTGAGCACATCCAGGCCCGATTCGGGCACGTCGCCCGAGGTGGACTGCGAGACCATGATCTTCTTGGCCATCAGCTCCAGGCAGGTCATCTGCGAGGAACCGGCGTAGCCGAGGTAGATCACGCGCACCGGCTGTTTCTGTCCGATGCGCCAGGAGCGGCGTGCCGCCTGCTGGAGCGAGTACACGTTGTAGCCCGACTGCATGAAAACGATCGTCGGGAAGTCCAACAGGTCCAGCCCCGTCTTGACCAGCTCGGGGTTGGTGATGAGCACGTCGATGCCACGGTCCAGTTGCTCGGCGATCCAGTCCTCGCGGCGGCTGGCGTCCACGCTCGCGCGCAGCACCGCCACCCGAAAACCTTCTTGCTCCAGCAATACCTTCAAGCGCGACGTGGTGTCGCGCGTGCCGGTATAGACCGTGTAGGCCAGGACCTTGCGGCCCTGCGCCTTCTCCTCTTTGCAGATGTCGATCAGCTCGCGCTCTTTCGGCGTCACCTCGAACTCGTTGAACTGAGCCGGGACGAACGCCAAGGTGTTGCGCGTGCGCGGATGCACCACGGTTTCCGACCGGAAGCAGCAGTCCGGCCAGGCCAGCAGCACGTTGAGCACCACACCCAGCAGCGTCGTATCGCGTCGCGCCAGAGCCTGTTTCAGCTCCGCGGTCAGCCGACCCGCCAGGTCGCGGTAGGCCGCGGCTTGCGCCGTGTCCATTGCGACTTCACGGAACTCCTCGTCATACGGCGGCAGGACGTTGCCGCCGATGTCCTTGAGCTTGAGGAAGATCGTGAACGGCAGGATGCACCGCAAGACCCCCTTCGGCCCGAAGCCGGGAGCCTTGACCGTGCGCACCGATACCTTGGTGCCCCTGGCCGTCTTGTGCGCCGTGCCGGTGCTTTCGGAGTAGATGTCCTTGAGGACCCCGTGGTCCCTCATGAACGCCATGGCCGCCGAGGTCATGCTGCCGCTCGTGGTCGGGCGGTAGCCGTCTTCGATCATCCGCCCAGGCAGGGCTCGGAACAGCAGGTAGAACAGGTCGTCCCCGTAGCCGCCCATCAGCGTGCCTGTCAGCAGCAAGGTCTTGCGAGCCTTCGCCGCCAGCACGCCCATGGCCTGGCCCTGGGCACTGCCACCGTTCTTGTACTCGTGTGCCTCGTCCGCGATGCACAGGTCGAACGTGCCTTGCGGCAGGTAGCGCTTGATGAACTCGGACGGCTGGTAGCCGCCCTCGCCAAAGCCGAACTCCATGTTGGCCATCGCACGCTCCATGCGCGTGGCCTGACGGTCGGAAAACACCAGTTCGCCGTTGCCGTCCATGAGGTTGATGAACTCGTGGATGTTGTCCCCGAGCATGGACGCGAGGAAACCGTCGCCGAACTTCTGCATCAGCTTCTGCGCGGTGACTTCCCCGATCGTCGGGATGCGCTTCAAGGCTTTCAGCACGGCCGAGGACTGGTCGCTGCCGGACAGGCTGCGCGGGCGGATCAGTGTCCACAGGGGGGCGGCGCAATGGCTGCACTTCCTGCGGTATTCCTCGGCTTGGAGCGCGACCGGGTTGACTGGCTCGCCGTCGAGGTCGGTGATGACCGTGCCGCAGTCCGGGCACGCCGCCACGTTGCCGTGACGGGTGCGCCGCTGGGTGAAGACGGGCTTCCAGTGGAACCCCATCCGCATCCTGACCCGACCCAAGACAAAGAACTCCTGGCCCGTGGGCTGGACATTCAACTGCTCGCGCAGCTTGATGAGCTTGACGAGCGTGTCCGGCCCGTTGAGCACCCACACCTTGGCGCCTGCCACCGTCTCCTGGATCTCGCGCCGCCACTTGTAAACAAGGTGCGGCGGCGAAAGAACCAGGGTGCGGCGGTAGCCTTCGGCGTTGAGCACGGCGGCCGTGGCGATGCCGACGGTCGTCTTGCCGCAGCCCATTTCGCCATTGACGATCGCGGCGCGTTCGCCACGGTCGATCAGCAGCTCGGCGGCGGCGTGGACGACTTCGGCCTGGGCCGGGAACAGCTTGCGCTTGAGGCTGGCGACGACGAGTTGCCGGTGCGCCTGCGGCTGGCCGTTATAGACCGGCGGGTTGGCGCTGTTGAGGGCGTCGAGCAGTTCGTCGCCGAACTCGCCGACGAAATCCTGAAGGCTCAGGGTCAGAGGGGAAGATTCCGCATCGAGCAGTTCGCCCTGTACGGGCGCGGCTTCAACGGCAGTGGTTTCGAGATCGAGGGACATGGTGATGCTCCAATGAAAAATGGGGCATGCACCACCCCCAGCGGGGCAATGGCATGCCCCGCGGCGGGAAGGAAATCGGCGCTTGGCCGAGGTGGTCGAAGTTGCCGGCCGTGGCGGCCTGCTGGTGAATCGTGCTCAGTCTTCGGACGGCAGCACGATGACGGTGGCGCTGCGCTGCGCATCGGTGACGATGCGGATGGCCAGCCCCGGATGGATCACGTAGCGGGATTCCAGCGATGCACCGGATTGCAGTGCAGTGCTGTTGGCCTGCCATTGCTGGAGGTTGACGTCGCCCCAGTCGCCACGGCTGTGGCGCCTGAAGTACGGGATCGGGTCGAGGCGACCCGTGCGGACCAGGCGATCGATGCCCCTGCTGAAGATGAGCGCACCGATTGGAAACGCCAGCCTGTGGCAATAGGTTTCAATGCGATGTGATGCCATGGGCTCCTCCTTGATGAGTCATTGAGCCACGACACCCCTGGCGGAGTGAAGTGGCTCCGACAGGTGGATGAAGACGACGATGGTGCTGTCAGATCATGTCCCGTTCTTCGGGAAGCTGGATCACCGTGGTCTGGTGGTCCTCGCTGGTCTTGACGATCAACACCAGTTCGGGCGTGATCCTGAAGTGGGAGATCATCGGATCGTCCCCACGGATTGCGACATCGTTGGCTTGACGGGTGGCCTCATCGGTCTCGCCCCAGTCACCGCGCACATGGCGCTGGATAAGAGCCAAGGGGTCGATCAGGCCTTTGCGGGCCAGCCAATGCACCTTCTCGCTCAACTGCAACGTACCTGGTGCGAACAACGGTTGCTTCTGCGGCGCGGGCCGCTTGAACAGGCTTGAGAACATGGGTGTTTCTCCTTCGAGGTGGTACAGCAGGACGGCAGGGCGTCCGGTGGATTAACGGATCGTCAGGACCTCGCCCCGTGTAGCGGAGCCGGGCGTCATGTCCCACGCGCGGATGACGGGCACGAACTTGTCGGTAAGGATGCGGGTCTCGGCGATGGAGCCGTCTTCGCGTTCGGTGAATTCGCGCTGGAGCGTCTTGTCCTTGTGGGTGTCACCTTTGACGACGAGCACGCGCCCGGTCTTGGAGCGCACAACCCCCGAGATCGCGCCCGCGGCCAGGGCCAGGGCGAGATGCCAGTGGGACAAGGCACGCGCCGGCGGACGCAGCGACTGCTGCGCGGCCCCCAGGTGCGTGTCCTGCGACGGCCAGAGGCCTTGCAGCCGGCCGACTTCATCGGCGAACTGCTCCGGCTCCATCGTCACGCGGAAAAAATGCTCCGGCTCGGCCGGACTGGCGGGGACGATGTACGGCAGGAACGGCCATTCGCTCGGCAGCTCCTCGGCTTCGACTTCTCCGAGCCCGACCTGCAGCAGCAGATTGCGCACGGCCTTGAGACCATCGGGTGCCAGCTCGCGCTGACGCACCCTGCGGCCAAAGATCACCACTTGCTTGAACTGCGTCTCCACCGCTCGGTAGATCCGCAGGTCCGTGTAGTGGCGCGTCAGCCAGCCGACCAGCTCGGCGTCGAGCACGTAGCCGGGGACGATGAAGACCAGCACACCGCCGTACTGCAACAGCGACAGGCTGCGCTGGTAGAACAGTTTCTCGAAGCGGGGACGGCCCTGGCCCTGATAGCCGATGTTGCCGTTGACGTCCTTGGACAGATCGCCATACGGCGGGTTGAGCCAGAGCAGCCCGAACGACTGCTTGGAGATCATCGTGTCCATCAGGTCCGCGTGCAGGCAGTGATCGACCAGGCCGCGGGCATGGCGTGCCCGCTCCGCGTCGAACTCGACGGCGAACGCCTTGGCCTGCTCGCGCCCGAGGGCATGAGCGGCTTCAGCGATCGCCACGCCTTCGCCGGCGCAGGGATCGAGGATGCACATCGGCCCATCGCTGGGCATCAGTGCGTTGAGGGATCTTTCGAGCGTGGGTTCGTCGGTCGGGTAATACCCGTTCTTGGCGAAATTGCGGGCGAGCCGCGGGAACATGAGGGCCATGGAAGTCTCCTGGTTGGCGGGGATGAAGGGCGAAAGCACGCCTTGGCGTGCTCTCGCGGGTGGGTCAAGCCGCTACCGCTTCCGGCGTCCAAATCTTGGCCGGATACGGATAGGCGGTGAGCACGTCACTGCGGATCAGGGAGCCCAGCGCCAGGGTCAGCGCCGGCACGTCGATGGCGAGCCGATGGCCTTCCAGCGGCCCGAGGGCGAACGGAAGGCGGGCCAGCATCTCGCGGGTCTGTAGCAGCTCCAGCACGGTTTCGCGCCAGTGGTCGAGCAGCGGTAGTGGGCAGGTGTCCCGTACCAGCATCCACAGGCGGTCAAGCCGGTGGGCGCTGCCCTTGGGCAGCAATGCCAGT	XFHB_06800	XFHB_06800	1463964	1464563	-	integrating conjugative element protein pill,pfgi-1
[truncated: 2,472,923 more chars]
