# Supplementary material for: Identification of genetic relationships and subspecies signatures in Xylella fastidiosa
Source: BMC Genomics. 2019 Mar 25;20:239. doi: 10.1186/s12864-019-5565-9 (PMC6434890; doi:10.1186/s12864-019-5565-9)
Supplement: Supplementary file 6 — Raw data of the k-mers identified to be specific of the different X. fastidiosa subspecies or combinations of several subspecies. (ZIP 3012 kb) [file 12864_2019_5565_MOESM6_ESM.zip › Additional-File-6/Denancé_etal_AddFile6U_LongMer_PAU-Sub1-Sub2-Hib4.txt]

long-mer1	NC_002488	263	305	CCGAATCCCTTTATCATTGAATTAGTAGAAGAGCGATACTTAG	NC_002488.1	NC_002488.1	131	1462	+	AutoIPR: IPR020591:Chromosomal replicationcontrol, initiator DnaA-like; IPR024633:DnaA N-terminaldomain; IPR027417:P-loop containing nucleosidetriphosphate hydrolase;
long-mer2	NC_002488	313	352	TCGGGAATTGTTATCCTATTTCTCAGGAATACGTGAAGTA	NC_002488.1	NC_002488.1	131	1462	+	AutoIPR: IPR020591:Chromosomal replicationcontrol, initiator DnaA-like; IPR024633:DnaA N-terminaldomain; IPR027417:P-loop containing nucleosidetriphosphate hydrolase;
long-mer3	NC_002488	393	435	CCGTACCAGTAGACACTACAGGACGTTTGTCTTCAACAGTCCC	NC_002488.1	NC_002488.1	131	1462	+	AutoIPR: IPR020591:Chromosomal replicationcontrol, initiator DnaA-like; IPR024633:DnaA N-terminaldomain; IPR027417:P-loop containing nucleosidetriphosphate hydrolase;
long-mer4	NC_002488	3093	3122	TATATTCTCATCATTCTTCCTGATTTCATT	NA
long-mer5	NC_002488	5506	5548	TTCGAATGTAATTTCGGTTACTGGTGAGCACAACGGCATTGTT	NC_002488.5	NC_002488.5	4763	7207	+	AutoIPR: IPR001241:DNA topoisomerase, type IIA;IPR011557:DNA gyrase, subunit B; IPR014721:Ribosomalprotein S5 domain 2-type fold, subgroup;
long-mer6	NC_002488	7473	7515	GATCGGTCAGCCTGGTGTATTCGTACAAATGTTGGTGGCATTG	NC_002488.6	NC_002488.6	7252	8082	+	AutoIPR: IPR003675:CAAX amino terminalprotease;
long-mer7	NC_002488	7570	7612	GTTGATGAACGGCATCATGCGTGCTTGGCGTTACGCCGAATGT	NC_002488.6	NC_002488.6	7252	8082	+	AutoIPR: IPR003675:CAAX amino terminalprotease;
long-mer8	NC_002488	8371	8413	ACTGCCGTCACAGTGGCGCCAAGTGAAGTGGGAAACTATGCTG	NC_002488.7	NC_002488.7	8147	8962	+	AutoIPR: IPR001915:Peptidase M48;
long-mer9	NC_002488	8964	8988	AGACCAATTGTCTTCTAGTGGAAAT	NA
long-mer10	NC_002488	9538	9580	GTAAATATTCTGAGGGTTTGGAAACACTTGATAAATACTTGGC	NC_002488.8	NC_002488.8	9066	10259	+	AutoIPR: IPR021183:N-terminal acetyltransferaseA, auxiliary subunit;
long-mer11	NC_002488	9759	9801	GAAGCTATTGCCATGGCTGAGACATTGGCCGCTAAAGCACCGA	NC_002488.8	NC_002488.8	9066	10259	+	AutoIPR: IPR021183:N-terminal acetyltransferaseA, auxiliary subunit;
long-mer12	NC_002488	10019	10061	CGATTATCAAACCTATCTTGCTTTGGCGCAGTCTTATTACTAT	NC_002488.8	NC_002488.8	9066	10259	+	AutoIPR: IPR021183:N-terminal acetyltransferaseA, auxiliary subunit;
long-mer13	NC_002488	12719	12756	TAGTAGCGGTAGCAACCGTGGCCCAATGGCGGATATCA	NC_002488.12	NC_002488.12	12711	13121	+	AutoIPR: IPR003400:Biopolymer transport proteinExbD/TolR;
long-mer14	NC_002488	14681	14723	CCGCAACATACCGGCACCCCAGACACTCTGGTTAATTGATCTA	NC_002488.13	NC_002488.13	13839	16226	+	AutoIPR: IPR002469:Peptidase S9B,dipeptidylpeptidase IV N-terminal; IPR029058:Alpha/Betahydrolase fold;
long-mer15	NC_002488	16787	16826	CTTTCGGGCACCGGAGATGCGCGCTCAGTTCCATTGAGTC	NC_002488.14	NC_002488.14	16281	16823	+	
long-mer16	NC_002488	16914	16956	ATCCATGTGTTCGCTTGCAGCGTGGGCGAAATGACTGGTGTGA	NA
long-mer17	NC_002488	17809	17851	TGGCGGGCGTGCTGAAAGCATCTTGATCAGTCTGCCGCCGTTG	NC_002488.15	NC_002488.15	17042	17959	+	AutoIPR: IPR001260:Coproporphyrinogen IIIoxidase, aerobic;
long-mer18	NC_002488	17956	17998	ATGATGTCTGGACTCTGTCCATTCCCCTGAGAATGATCGTGAT	NC_002488.15	NC_002488.15	17042	17959	+	AutoIPR: IPR001260:Coproporphyrinogen IIIoxidase, aerobic;
long-mer19	NC_002488	20576	20618	TTTGTAACAGATGGTTGTGCCTAGGTCTCATTTCCAGGCAATG	NA
long-mer20	NC_002488	20643	20685	TTGAGGCAACAGTGAGGTTTAAAAATGGCAAGGCATTGCCTTT	NA
long-mer21	NC_002488	20689	20731	TGTTGAGTGCGATGCGCTTGGCTTGAAGTATCCAGTGTCAGTC	NA
long-mer22	NC_002488	20781	20840	AAAGGCGTTCTGACGATGATGATGATCGGGTCTAGTGATAGTAGTTACACAGACTATTTG	NC_002488.20	NC_002488.20	20796	20912	+	
long-mer23	NC_002488	24574	24616	GTCCATCGCAAGTAAAAAAGCCATTGCCGGCATTAGTTTGATC	NC_002488.27	NC_002488.27	24572	25048	+	AutoIPR: IPR013362:Pilus modification type IV,PilV;
long-mer24	NC_002488	28595	28627	GCCTATCACGTGGATAAAGTGACCGGCGCGCTC	NC_002488.30	NC_002488.30	26603	30295	+	AutoIPR: IPR008707:PilC beta-propeller domain;IPR011047:Quinonprotein alcohol dehydrogenase-likesuperfamily;
long-mer25	NC_002488	31917	31959	CTCTGCATCATAAAACCGATCTTGCCCGGTTGCTGTTGGTGTG	NA
long-mer26	NC_002488	34509	34555	GCGAACACATCAAAGTGATTGCCCCCTTTCTCGATGAACCAAGGGCA	NA
long-mer27	NC_002488	34620	34641	ACTGCCAAGCGGTGACAGGATG	NA
long-mer28	NC_002488	34795	34823	GCTGCCGCATGCTTCCAGTCAATGGCATC	NA
long-mer29	NC_002488	34866	34892	TGTAATCCGCGAAGATGTGGCCGCGCA	NA
long-mer30	NC_002488	36116	36141	TGGATTCCGCTGTATCGATGGCAAGC	NA
long-mer31	NC_002488	41047	41085	CGCGCATTGAGGTTTGGTCGGTCGAACATGCGCATATCG	NC_002488.38	NC_002488.38	40005	43586	+	AutoIPR: IPR004576:Transcription-repaircoupling factor; IPR014001:Helicase superfamily 1/2,ATP-binding domain; IPR027417:P-loop containingnucleoside triphosphate hydrolase;
long-mer32	NC_002488	42194	42218	GCTGTCGCGCTTCAAAAGCACTAAA	NC_002488.38	NC_002488.38	40005	43586	+	AutoIPR: IPR004576:Transcription-repaircoupling factor; IPR014001:Helicase superfamily 1/2,ATP-binding domain; IPR027417:P-loop containingnucleoside triphosphate hydrolase;
long-mer33	NC_002488	44040	44082	TTGTTCCGAAGATTCAGTGAGAGATGTATCGTTAGAGGACAGC	NA
long-mer34	NC_002488	45114	45146	GAGGCCGATGTCGCCGGCACGATCGTGGCGATT	NC_002488.40	NC_002488.40	44718	45203	+	AutoIPR: IPR000089:Biotin/lipoyl attachment;IPR001249:Acetyl-CoA biotin carboxyl carrier;
long-mer35	NC_002488	46055	46097	TCGTATCGGTTACCGCGGTGCCGGGACGTTTGAATTTCTGTTC	NC_002488.41	NC_002488.41	45261	46628	+	AutoIPR: IPR004549:Acetyl-CoA carboxylase,biotin carboxylase; IPR006284:Glutathione synthetase,prokaryotic;
long-mer36	NC_002488	46271	46322	CCGTATCAATGCTGAGGATGCTGAGACGTTTTTGCCCAATCCGGGTTTGATT	NC_002488.41	NC_002488.41	45261	46628	+	AutoIPR: IPR004549:Acetyl-CoA carboxylase,biotin carboxylase; IPR006284:Glutathione synthetase,prokaryotic;
long-mer37	NC_002488	46534	46576	TGTGCGATAAGGGTTTCCAGTTCGGTGGACAGAACATCCATTA	NC_002488.41	NC_002488.41	45261	46628	+	AutoIPR: IPR004549:Acetyl-CoA carboxylase,biotin carboxylase; IPR006284:Glutathione synthetase,prokaryotic;
long-mer38	NC_002488	47040	47225	CGTACTTCATGCAATAGATCCCGCGGGATCTCGCGTAAAAAGCGTGAGGGGATGTTGTAGTTATCTTTACCGTGGATACGCCGTGCTTCGGCATAGCTGAGGATGAGTTTGTGACGGGCACGGGTGATACCGACATACGCTAAGCGGCGTTCTTCCTCCAGTCGACCGTGTTCATCCAGGGAACGC	NC_002488.42	NC_002488.42	46805	48991	-	AutoIPR: IPR000212:DNA helicase, UvrD/REP type;IPR027417:P-loop containing nucleoside triphosphatehydrolase;
long-mer39	NC_002488	47255	47288	CACCAAGAAGACCAGGGGGAATTCCAAGCCTTTG	NC_002488.42	NC_002488.42	46805	48991	-	AutoIPR: IPR000212:DNA helicase, UvrD/REP type;IPR027417:P-loop containing nucleoside triphosphatehydrolase;
long-mer40	NC_002488	49761	49803	TTAGTGATTGAAATGGTAGGCATGCTTTGTTTCGTGTTTCCGA	NC_002488.43	NC_002488.43	49433	49921	-	
long-mer41	NC_002488	50356	50378	ACGGGGCTGCTTGGGTGTCTGAT	NA
long-mer42	NC_002488	53236	53265	ACATCAATATGATTGATTGATATGCGATGC	NA
long-mer43	NC_002488	59950	59991	TCCAATCGAAAAGCTGAACAAGCCATTCGGGGCGATCGCCAC	NC_002488.52	NC_002488.52	59534	60574	+	AutoIPR: IPR016035:Acyl transferase/acylhydrolase/lysophospholipase;
long-mer44	NC_002488	61890	61915	CCCCACGACGCTAAGTAATACGGTAA	NC_002488.53	NC_002488.53	61395	62396	-	AutoIPR: IPR000537:UbiA prenyltransferasefamily; IPR030470:UbiA prenyltransferase conserved site;
long-mer45	NC_002488	62196	62224	AACAGGGCGGTCGCCGCGTGCTAGCTTCC	NC_002488.53	NC_002488.53	61395	62396	-	AutoIPR: IPR000537:UbiA prenyltransferasefamily; IPR030470:UbiA prenyltransferase conserved site;
long-mer46	NC_002488	62986	63014	TTCGCATCGTCTGTCGCCTTTGTTCAGTA	NC_002488.56	NC_002488.56	62924	63217	+	
long-mer47	NC_002488	63079	63108	ATCGGGTAGTGTGTATTTGCAGGCCGTTTT	NC_002488.56	NC_002488.56	62924	63217	+	
long-mer48	NC_002488	64748	64784	ATATTTTGAGGATGCTAGGTATCTCGAGCTTTATCAT	NA
long-mer49	NC_002488	64903	64935	ATTAAAAATAAATAATTATAAAACTTTCATAAT	NA
long-mer50	NC_002488	65289	65331	GGCGAGAAAATAATTCACAATGGTCAATTTGATATTTAAATCC	NA
long-mer51	NC_002488	65581	65623	TAGAAATTTTTTTGTGGAGTTACGATCATCCGCCGTCGATTTA	NA
long-mer52	NC_002488	71448	71490	ATATAACCTTAAGTTGCTTTTTTGGTATGTCAGTGTTTTATTT	NA
long-mer53	NC_002488	73844	73866	GATTGAGCGTATCAAAATACGAG	NC_002488.63	NC_002488.63	73692	75059	+	AutoIPR: IPR022941:Signal recognition particle,SRP54 subunit; IPR027417:P-loop containing nucleosidetriphosphate hydrolase;
long-mer54	NC_002488	74168	74210	CTTCCCATCGAGTGTGGAGCAAAATCCAGTTGATATCGTGCAT	NC_002488.63	NC_002488.63	73692	75059	+	AutoIPR: IPR022941:Signal recognition particle,SRP54 subunit; IPR027417:P-loop containing nucleosidetriphosphate hydrolase;
long-mer55	NC_002488	74984	75058	TGGTGGTGGTATGAAAGGATTAATGCGGGGAATGATGAGTGCCATGGGTGGTCATGGAAGGCTACCGTTTCGTTG	NC_002488.63	NC_002488.63	73692	75059	+	AutoIPR: IPR022941:Signal recognition particle,SRP54 subunit; IPR027417:P-loop containing nucleosidetriphosphate hydrolase;
long-mer56	NC_002488	75098	75140	CGTACTTGATTGGATGCAGGGATTGCAATTCACGTGTTCCTGA	NA
long-mer57	NC_002488	75318	75360	GGCATTCGCAGTTGAGATGTCAGACATCAGTACACCAGCGATG	NC_002488.65	NC_002488.65	75307	75627	+	
long-mer58	NC_002488	75398	75440	TCACTACAGATGTGGTCAAGCGCCAAGTGATCAGTTTGTACGT	NC_002488.65	NC_002488.65	75307	75627	+	
long-mer59	NC_002488	75533	75561	CCCAAAGCGGCATTGTTGATCGCCTGGAT	NC_002488.65	NC_002488.65	75307	75627	+	
long-mer60	NC_002488	76135	76168	TGCTGTACGAGTGCGTAGCGTCCCGTTCGTGCGC	NC_002488.66	NC_002488.66	75785	76582	+	AutoIPR: IPR001544:Aminotransferase, class IV;
long-mer61	NC_002488	80224	80248	GGTGTACCTCGGACGTCCGGGGCCA	NC_002488.70	NC_002488.70	79744	80790	-	AutoIPR: IPR008966:Adhesion domain;
long-mer62	NC_002488	83428	83453	ACGCGACTGAGCTGAAGGGAGCCAAC	NC_002488.71	NC_002488.71	80781	83486	-	AutoIPR: IPR000015:Outer membrane usherprotein; IPR025885:PapC, N-terminal domain;IPR025949:PapC-like, C-terminal domain;
long-mer63	NC_002488	85355	85397	GGTATATGACCTTGATGACCTTTTAACGATCATGTTTCATGAT	NA
long-mer64	NC_002488	88129	88171	GGATTCAGGGAAAAACTGGGAGGAGAAATACAGCGTGGTGAAT	NC_002488.76	NC_002488.76	86989	88296	-	AutoIPR: IPR005828:General substratetransporter; IPR011701:Major facilitator superfamily;IPR020846:Major facilitator superfamily domain;
long-mer65	NC_002488	91947	92019	AAACTTCCTTTCCTGGTGCTGGGGTGGTGGATGAGCGTTGTAAGGTAACCATCATGGTATGGCTGATCGTTAA	NA
long-mer66	NC_002488	97083	97146	AGCGCGGTGCACATCCTCAATGTGGTATTTCTGCGTGTTGGGGGCAACTTTGCATAATTGCGGC	NC_002488.85	NC_002488.85	96231	98063	-	AutoIPR:IPR000581:Dihydroxy-acid/6-phosphogluconate dehydratase;IPR015928:Aconitase/3-isopropylmalate dehydratase,swivel;
long-mer67	NC_002488	97166	97220	CAATGTCTTGCATCGTAAAAGGCACTTCCGCCTCCTGTGCGGCTGCAAGCAGGTG	NC_002488.85	NC_002488.85	96231	98063	-	AutoIPR:IPR000581:Dihydroxy-acid/6-phosphogluconate dehydratase;IPR015928:Aconitase/3-isopropylmalate dehydratase,swivel;
long-mer68	NC_002488	97263	97304	TATCGCGTTTTCGAACGCAGCGAATGTAGCAATGCCTCGAGG	NC_002488.85	NC_002488.85	96231	98063	-	AutoIPR:IPR000581:Dihydroxy-acid/6-phosphogluconate dehydratase;IPR015928:Aconitase/3-isopropylmalate dehydratase,swivel;
long-mer69	NC_002488	97306	97346	AATGCGGTGGCATCTTCGTTCCCATACCAGCGGTGACATAA	NC_002488.85	NC_002488.85	96231	98063	-	AutoIPR:IPR000581:Dihydroxy-acid/6-phosphogluconate dehydratase;IPR015928:Aconitase/3-isopropylmalate dehydratase,swivel;
long-mer70	NC_002488	97377	97434	CAGTTGTTTACGGTCAGAATGTGTCGCAACGACAGTTCCGTTACCTGGCAAGGATAAA	NC_002488.85	NC_002488.85	96231	98063	-	AutoIPR:IPR000581:Dihydroxy-acid/6-phosphogluconate dehydratase;IPR015928:Aconitase/3-isopropylmalate dehydratase,swivel;
long-mer71	NC_002488	97502	97544	GGCAGGCACTGCGTTCCACGGCAGCAACTTCCTCGTCACTCGC	NC_002488.85	NC_002488.85	96231	98063	-	AutoIPR:IPR000581:Dihydroxy-acid/6-phosphogluconate dehydratase;IPR015928:Aconitase/3-isopropylmalate dehydratase,swivel;
long-mer72	NC_002488	97585	97624	AGTTTGTGATCAGTCAGTTTCGTTTTTCCGGCTTCCATCG	NC_002488.85	NC_002488.85	96231	98063	-	AutoIPR:IPR000581:Dihydroxy-acid/6-phosphogluconate dehydratase;IPR015928:Aconitase/3-isopropylmalate dehydratase,swivel;
long-mer73	NC_002488	97758	97800	GTCGGCGATGATTTCACGACTGGGTAGCGAATACAGCATTCCG	NC_002488.85	NC_002488.85	96231	98063	-	AutoIPR:IPR000581:Dihydroxy-acid/6-phosphogluconate dehydratase;IPR015928:Aconitase/3-isopropylmalate dehydratase,swivel;
long-mer74	NC_002488	97818	97875	ACCGTCATCTACCGCAATCGTATTGAATTCTTTGGCCACACCACCGAGACGCTCAATT	NC_002488.85	NC_002488.85	96231	98063	-	AutoIPR:IPR000581:Dihydroxy-acid/6-phosphogluconate dehydratase;IPR015928:Aconitase/3-isopropylmalate dehydratase,swivel;
long-mer75	NC_002488	97989	98031	GGTAGCGCGCCATAACGCACGTGCACCAGCCATATTGCGGCCG	NC_002488.85	NC_002488.85	96231	98063	-	AutoIPR:IPR000581:Dihydroxy-acid/6-phosphogluconate dehydratase;IPR015928:Aconitase/3-isopropylmalate dehydratase,swivel;
long-mer76	NC_002488	98189	98296	CTTCCACTTATATTTATGAGGTCCCCTCCCTATTGCAGCGCCGGTTATCTCTTTATTCTGGTTCTGGATCGAGAAACGGCGCACTGTCATCCATTTAATCATTTAATG	NA
long-mer77	NC_002488	98363	98406	CTTGCGTTCGCTTGCCCACAAAGGCACCTTGCTGTAGCTGTAGC	NC_002488.86	NC_002488.86	98321	98464	-	
long-mer78	NC_002488	98423	98450	GCTGTAGCTGTAGCCTGCCGAACAACCC	NC_002488.86	NC_002488.86	98321	98464	-	
long-mer79	NC_002488	98456	98497	CCCTCCCATTGCACGTGTCCTGACGGTTCCTCGGCACTTGCC	NC_002488.86	NC_002488.86	98321	98464	-	
long-mer80	NC_002488	98648	98692	TGCCTGAGATGTGACTGCCTTCCCCGTGGAATAAACGGTTGCTTG	NA
long-mer81	NC_002488	98734	98776	ATGCAATCAGCGAGAGTTGGCGTCTACGTTGAATTGATGCGTA	NA
long-mer82	NC_002488	100048	100073	CGCGAGCTGGGGGTGACCGATCGCGT	NC_002488.88	NC_002488.88	99277	100407	+	AutoIPR: IPR001296:Glycosyl transferase, family1; IPR028098:Glycosyltransferase subfamily 4, N-terminaldomain;
long-mer83	NC_002488	100394	100437	AACTCTGCACCTGACCTTGCGTACATCTCTAAGCCAGCATTGCT	NC_002488.89	NC_002488.89	100388	101719	+	
long-mer83	NC_002488	100394	100437	AACTCTGCACCTGACCTTGCGTACATCTCTAAGCCAGCATTGCT	NC_002488.88	NC_002488.88	99277	100407	+	AutoIPR: IPR001296:Glycosyl transferase, family1; IPR028098:Glycosyltransferase subfamily 4, N-terminaldomain;
long-mer84	NC_002488	102448	102519	CGGCCTTCGCGTTGCAGTTGGTGTAGGTGTTCTAGCCCTTCCACATGTATCCCTGCACGGATCACGTCGATG	NC_002488.90	NC_002488.90	101904	102764	-	AutoIPR: IPR004960:Bacterial lipid Abiosynthesis acyltransferase;
long-mer85	NC_002488	102633	102675	ATTAACCTCCGCGGCACACCGCCGCGTCCCGACAAGGCGCAGT	NC_002488.90	NC_002488.90	101904	102764	-	AutoIPR: IPR004960:Bacterial lipid Abiosynthesis acyltransferase;
long-mer86	NC_002488	102825	102867	AGCGTAATTCTATGGGATCGGTTTGAGTATGTTCCCTGATAGA	NA
long-mer87	NC_002488	103583	103619	TTTCATGGCTGCGTTTCGCAGTTGTGTTCCGATGGCG	NC_002488.91	NC_002488.91	102867	104213	+	AutoIPR:IPR007507:3-deoxy-D-manno-octulosonic-acid transferase,N-terminal;
long-mer88	NC_002488	106451	106493	CCTAATGAATGGGATTGGGTCACCTGATCCAACCCGGATACCG	NC_002488.93	NC_002488.93	106195	106455	+	AutoIPR: IPR000307:Ribosomal protein S16;IPR023803:Ribosomal protein S16 domain;
long-mer89	NC_002488	106885	106906	TGCCAATGATGTGATAGTCATC	NC_002488.94	NC_002488.94	106499	107011	+	AutoIPR: IPR009000:Translation protein,beta-barrel domain; IPR011033:PRC-barrel-like;IPR011961:16S rRNA processing protein RimM;
long-mer90	NC_002488	107318	107360	ACTGCGTGCCTGCCTTGAAGCGGTACGGGCAGCAGATCCTCAA	NC_002488.95	NC_002488.95	107025	107906	+	AutoIPR: IPR002649:tRNA(guanine-N1-)-methyltransferase, bacteria; IPR016009:tRNAmethyltransferase TRMD/TRM10-type domain; IPR023148:tRNA(guanine-N1-)-methyltransferase, C-terminal;IPR029028:Alpha/beta knot methyltransferases;
long-mer91	NC_002488	107420	107555	GAAGCTGGCGATGCTGCCGCGGATGATATTGCTATGTGGGCGATACGAAGGGATTGACGAGCGTTTTATCACCCACGAAGTAAACATGGAGTTGTCAATTGGCGACTATGTGTTATCTGGCGGTGAATTGGGAGCG	NC_002488.95	NC_002488.95	107025	107906	+	AutoIPR: IPR002649:tRNA(guanine-N1-)-methyltransferase, bacteria; IPR016009:tRNAmethyltransferase TRMD/TRM10-type domain; IPR023148:tRNA(guanine-N1-)-methyltransferase, C-terminal;IPR029028:Alpha/beta knot methyltransferases;
long-mer92	NC_002488	107557	107610	CTGTGGTTGTCGACGCAGTCATCCGGTTACAGGAGGGGGTATTGAACGACGCCG	NC_002488.95	NC_002488.95	107025	107906	+	AutoIPR: IPR002649:tRNA(guanine-N1-)-methyltransferase, bacteria; IPR016009:tRNAmethyltransferase TRMD/TRM10-type domain; IPR023148:tRNA(guanine-N1-)-methyltransferase, C-terminal;IPR029028:Alpha/beta knot methyltransferases;
long-mer93	NC_002488	109292	109333	CACTTACGAGGCAATGTGGCGCGGCATCCGTGCCGTTAAACC	NC_002488.98	NC_002488.98	108906	109685	+	AutoIPR: IPR000994:Peptidase M24, structuraldomain; IPR001714:Peptidase M24, methionineaminopeptidase;
long-mer94	NC_002488	109351	109393	ACATTGGCCACGCCATTCAAATCTATGCCGAAAACGAACGCTT	NC_002488.98	NC_002488.98	108906	109685	+	AutoIPR: IPR000994:Peptidase M24, structuraldomain; IPR001714:Peptidase M24, methionineaminopeptidase;
long-mer95	NC_002488	109493	109535	GGAATCAGGAATGACCTTTACAATCGAGCCAATGATCAATGAA	NC_002488.98	NC_002488.98	108906	109685	+	AutoIPR: IPR000994:Peptidase M24, structuraldomain; IPR001714:Peptidase M24, methionineaminopeptidase;
long-mer96	NC_002488	109900	109932	GCGGAATGCGGCACCTCCACTGGTTGCTAAACC	NA
long-mer97	NC_002488	112820	112855	ATTGAGCGGTTGCTTGCTGACCATTGATCCTCAAAT	NC_002488.101	NC_002488.101	111713	112846	+	AutoIPR: IPR002933:Peptidase M20;
long-mer98	NC_002488	113140	113182	ATTTGATGTTGTTTTTGTGATTTAGAGTTTCTCAGTTCCACCA	NA
long-mer99	NC_002488	113437	113479	ACTGCTCTCCGAGGATGGCACGCTGGCGTTGGCGGTCAACGGC	NC_002488.102	NC_002488.102	113246	114937	+	AutoIPR: IPR006426:Asparagine synthase,glutamine-hydrolyzing; IPR017932:Glutamineamidotransferase type 2 domain; IPR029055:Nucleophileaminohydrolases, N-terminal;
long-mer100	NC_002488	115223	115265	GCGGATTGAGCAGGTGAGCAATACACCGGATTTTTTATTGCTG	NC_002488.103	NC_002488.103	114995	116023	-	AutoIPR: IPR011050:Pectin lyase fold/virulencefactor;
long-mer101	NC_002488	116181	116207	TTTTTTATAGCCAAAAATAACGGATGT	NA
long-mer102	NC_002488	116509	116551	TTACACCGGGTTCACAGCGCCGCTCAATACGTTGAGATAGTCA	NA
long-mer103	NC_002488	118806	118842	GCGCTTGCCAGTGCTCGGCCGTGTTGCGGCTGGTCAG	NC_002488.106	NC_002488.106	118549	119184	+	AutoIPR: IPR006197:Peptidase S24, LexA-like;IPR028360:Peptidase S24/S26, beta-ribbon domain;
long-mer104	NC_002488	119848	119905	GTTGCCCGGTCTTCAGGCGCGCTTGATGAGCCAGGCACTGCGTAAATTGACCGGCAAT	NC_002488.107	NC_002488.107	119366	120409	+	AutoIPR: IPR011938:DNA recombination/repairprotein RadA; IPR013765:DNA recombination and repairprotein RecA; IPR023400:DNA recombination and repairprotein RecA, C-terminal; IPR027417:P-loop containingnucleoside triphosphate hydrolase;
long-mer105	NC_002488	121497	121539	GCGGTCCTCCTGGTTCCCCGGATGAAGATGGAGATCGTTTCAT	NC_002488.108	NC_002488.108	120908	123562	+	AutoIPR: IPR002318:Alanine-tRNA ligase, classIIc; IPR009000:Translation protein, beta-barrel domain;
long-mer106	NC_002488	121556	121579	GTATTCATGCAGTTTGATCGTCAG	NC_002488.108	NC_002488.108	120908	123562	+	AutoIPR: IPR002318:Alanine-tRNA ligase, classIIc; IPR009000:Translation protein, beta-barrel domain;
long-mer107	NC_002488	121586	121648	GGTACGTTGGTGCCTCTGCCGGCACCCTGTGTGGATACAGGGATGGGCTTGGAGCGTTTGGCG	NC_002488.108	NC_002488.108	120908	123562	+	AutoIPR: IPR002318:Alanine-tRNA ligase, classIIc; IPR009000:Translation protein, beta-barrel domain;
long-mer108	NC_002488	121654	121696	CCTGCAGCATGTACACACTAATTATGAGATTGATTTATTTCAG	NC_002488.108	NC_002488.108	120908	123562	+	AutoIPR: IPR002318:Alanine-tRNA ligase, classIIc; IPR009000:Translation protein, beta-barrel domain;
long-mer109	NC_002488	121717	121807	CGAATTAACTGCTGTTGCGGATGTGCAGAATAAATCGTTGCGCGTGATTGCTGATCATAGTCGTGCGTGCGCATTTTTGATCGTCGATGGG	NC_002488.108	NC_002488.108	120908	123562	+	AutoIPR: IPR002318:Alanine-tRNA ligase, classIIc; IPR009000:Translation protein, beta-barrel domain;
long-mer110	NC_002488	121867	121909	GCGTCATGGTTGGATGTTGGGTGTACGTCAACCGTTCTTCAAC	NC_002488.108	NC_002488.108	120908	123562	+	AutoIPR: IPR002318:Alanine-tRNA ligase, classIIc; IPR009000:Translation protein, beta-barrel domain;
long-mer111	NC_002488	121916	121942	GTGCCCACCTTGGTTGCGGTGATGGGC	NC_002488.108	NC_002488.108	120908	123562	+	AutoIPR: IPR002318:Alanine-tRNA ligase, classIIc; IPR009000:Translation protein, beta-barrel domain;
long-mer112	NC_002488	122002	122110	GGAAGAGCGTTTTGCCGAGACCTTGGATGTCGGGATGAAGATCTTTAACGAAGTGGCTGCCAAGGTTGCCAATGGTGTGATCCCGGGCAGCGATGCGTTCCGTTTATAC	NC_002488.108	NC_002488.108	120908	123562	+	AutoIPR: IPR002318:Alanine-tRNA ligase, classIIc; IPR009000:Translation protein, beta-barrel domain;
long-mer113	NC_002488	122114	122215	ACCTATGGTTTTCCTGTTGATCTGACCGCTGATATTGCGCGTGAGCGTGGTATGAGCGTGGACATGGTCGGTTTCGAAGCCGCAATGACGCAACAGCGCAAG	NC_002488.108	NC_002488.108	120908	123562	+	AutoIPR: IPR002318:Alanine-tRNA ligase, classIIc; IPR009000:Translation protein, beta-barrel domain;
long-mer114	NC_002488	122239	122293	TGGGCGCGGCGTGCAATTGTCGGCTGAACGGGCTGCGATGTTGTCACCCACGGTG	NC_002488.108	NC_002488.108	120908	123562	+	AutoIPR: IPR002318:Alanine-tRNA ligase, classIIc; IPR009000:Translation protein, beta-barrel domain;
long-mer115	NC_002488	122458	122500	GTTGATGGCATCCGACGGAGTGCGTCTGGAGGTGACTGATACG	NC_002488.108	NC_002488.108	120908	123562	+	AutoIPR: IPR002318:Alanine-tRNA ligase, classIIc; IPR009000:Translation protein, beta-barrel domain;
long-mer116	NC_002488	122723	122765	TTTTCACATTTTGAGCCTATCGCGGCTGCACAAATGACATTAA	NC_002488.108	NC_002488.108	120908	123562	+	AutoIPR: IPR002318:Alanine-tRNA ligase, classIIc; IPR009000:Translation protein, beta-barrel domain;
long-mer117	NC_002488	122922	122965	TCTGCGGTGGTACCCATATCAATCGTACGGGTGACATTGGTTTG	NC_002488.108	NC_002488.108	120908	123562	+	AutoIPR: IPR002318:Alanine-tRNA ligase, classIIc; IPR009000:Translation protein, beta-barrel domain;
long-mer118	NC_002488	123038	123100	TTAAATCATGTGTTGGCCGAAGAGCATCGTTTGTACGAAGTCGCTGGCCTTATTGGTAGTAAC	NC_002488.108	NC_002488.108	120908	123562	+	AutoIPR: IPR002318:Alanine-tRNA ligase, classIIc; IPR009000:Translation protein, beta-barrel domain;
long-mer119	NC_002488	123106	123130	CGACGTGGTCAATCATATTCGCCAA	NC_002488.108	NC_002488.108	120908	123562	+	AutoIPR: IPR002318:Alanine-tRNA ligase, classIIc; IPR009000:Translation protein, beta-barrel domain;
long-mer120	NC_002488	123310	123411	ATTGCAGCTGAGTGATGCCGTCATAGTCCTTGCGGGAGTGACTGGCGGCAAGGTGGCTTTGGTGACTGCCGTCAATGGTCGTCGCGCAATGGGTAAGGTGAA	NC_002488.108	NC_002488.108	120908	123562	+	AutoIPR: IPR002318:Alanine-tRNA ligase, classIIc; IPR009000:Translation protein, beta-barrel domain;
long-mer121	NC_002488	123439	123464	TACTCAAATCAACGGCAGGGGGGGGG	NC_002488.108	NC_002488.108	120908	123562	+	AutoIPR: IPR002318:Alanine-tRNA ligase, classIIc; IPR009000:Translation protein, beta-barrel domain;
long-mer122	NC_002488	123595	123637	GAGGGACCCGTTACCATCTTCGCTCGATCAAGATTAGTGTAGG	NA
long-mer123	NC_002488	123757	123862	CGTAACGGTGCTTGGTGTAAAAGGTAACCAAGTGCGTGTTGGTATCAATGCTCCTAAGCATGTCGCAGTGCATCGTGAAGAGATTTATCATCGTATCCAGCGTGGT	NC_002488.109	NC_002488.109	123701	123916	+	AutoIPR: IPR003751:Carbon storage regulator;
long-mer124	NC_002488	128578	128611	TCCGATGGCAGCACCTCCTGATTGAACAGGCCCC	NA
long-mer125	NC_002488	129633	129663	GTTACACCAATCTGGGACCTACTGGTACCAC	NC_002488.113	NC_002488.113	129214	131037	+	AutoIPR: IPR006376:Copper-resistance proteinCopA; IPR017760:L-ascorbate oxidase, plants;IPR019546:Twin-arginine translocation pathway, signalsequence, bacterial/archaeal;
long-mer126	NC_002488	131540	131571	ATGCCAATCCGTCGCAGTGGAGATGCTGTATG	NC_002488.114	NC_002488.114	131034	132008	+	AutoIPR: IPR007939:Copper resistance Bprecursor;
long-mer127	NC_002488	132063	132105	GGATTGCATCATGGAACGTGCTCATCTCAGCGGCGTGAAGCCT	NA
long-mer128	NC_002488	132440	132482	CGCACGCGCTCGGCATCCACATCGATCAACCCTTCCAGCGGCA	NC_002488.115	NC_002488.115	132265	135249	-	AutoIPR: IPR002303:Valine-tRNA ligase;IPR010978:tRNA-binding arm; IPR020791:Leucine-tRNAligase, archaeal;
long-mer129	NC_002488	137867	137905	TGGAATTGGAGGGCCATGAGATTCAGATTCCTGTTGCGA	NC_002488.119	NC_002488.119	136408	137883	-	AutoIPR: IPR011356:Leucineaminopeptidase/peptidase B;
long-mer130	NC_002488	138691	138723	GTTGTTGCCTGCGCTGTCCGTGGTGTATGACAG	NC_002488.120	NC_002488.120	137993	139078	+	AutoIPR: IPR005495:Permease LptG/LptF-related;
long-mer131	NC_002488	151567	151612	TGCGCCGCGTTGCAGGGCGGCGGCTAGGTGGCGGGTGCTTAATTCC	NC_002488.130	NC_002488.130	151195	151893	-	AutoIPR: IPR001405:RadC protein; IPR010994:RuvAdomain 2-like; IPR025657:RadC-like JAB domain;
long-mer132	NC_002488	157031	157073	GGTGATGACATCGTCGATAATCAATATCTTCCGTCCGTTCAGT	NC_002488.135	NC_002488.135	156755	157414	-	AutoIPR: IPR004467:Orotate phosphoribosyltransferase domain; IPR023031:Orotatephosphoribosyltransferase;IPR029057:Phosphoribosyltransferase-like;
long-mer133	NC_002488	160344	160386	GATCATGCTTGGCTGAGCTTGATGTAGGTATTGCAGTTAAATT	NA
long-mer134	NC_002488	160589	160612	GGGTCCCTGGAGTGAATGCGAGGG	NC_002488.139	NC_002488.139	160398	160634	-	
long-mer135	NC_002488	163407	163449	GCAGGAAGGTCAGATCCTGTTTTGCCCGGATGAGGCGCAGGTG	NC_002488.143	NC_002488.143	162532	164328	+	AutoIPR: IPR027417:P-loop containing nucleosidetriphosphate hydrolase;
long-mer136	NC_002488	164245	164268	CCGGTTTTTAGTGCTGATGAAATT	NC_002488.143	NC_002488.143	162532	164328	+	AutoIPR: IPR027417:P-loop containing nucleosidetriphosphate hydrolase;
long-mer137	NC_002488	164380	164419	GTGATGCAGTAAGGCAGGGTTCTAGTCGCGTTTTGGTTAT	NA
long-mer138	NC_002488	164526	164553	GTGGTAATCATGATGTGCTGTTGGTCGC	NA
long-mer139	NC_002488	164602	164739	GGATACGGTAGTGATGATGGAGGATAGTCTTTGCAACGTTGTAACGATTTGCAATCAGTGATGGGAAATGTTGGGTTCTTTTCTGGGTCTTATGGTTGGTGATGATTCATGCGACATATTAAATGCAGTCTGAGTATG	NA
long-mer140	NC_002488	164929	164971	GTGGGTGTTGAAAATATAGGGCGTCCATGTGTGTTGGGACGTG	NA
long-mer141	NC_002488	165300	165324	TGTGTTTTCGGGATGCGACGACTAA	NC_002488.144	NC_002488.144	165224	165937	+	AutoIPR: IPR004808:AP endonuclease 1;IPR005135:Endonuclease/exonuclease/phosphatase;
long-mer142	NC_002488	165731	165752	GTTGATACTTACCGTGTGTTGT	NC_002488.144	NC_002488.144	165224	165937	+	AutoIPR: IPR004808:AP endonuclease 1;IPR005135:Endonuclease/exonuclease/phosphatase;
long-mer143	NC_002488	165862	165904	TGTGTCGCGTTGTGCGATTTACCGTGAGCAACGTTTTTCAGAT	NC_002488.144	NC_002488.144	165224	165937	+	AutoIPR: IPR004808:AP endonuclease 1;IPR005135:Endonuclease/exonuclease/phosphatase;
long-mer144	NC_002488	165945	165987	TTCGGAAAAGTTCGATGTGCATGCTGTTCTGCAAAATGGACGG	NC_002488.145	NC_002488.145	165934	167463	+	AutoIPR: IPR020846:Major facilitatorsuperfamily domain;
long-mer145	NC_002488	165999	166041	TGTCTTGTTGCTTGGTTTTGCTTCGGGATTGCCGCTTGCGTTG	NC_002488.145	NC_002488.145	165934	167463	+	AutoIPR: IPR020846:Major facilitatorsuperfamily domain;
long-mer146	NC_002488	166213	166239	CAGTGGATGCTTGGTGGTGCTCTGTTT	NC_002488.145	NC_002488.145	165934	167463	+	AutoIPR: IPR020846:Major facilitatorsuperfamily domain;
long-mer147	NC_002488	166287	166329	TGTTGCGGTGTGTGTTGCGGCTTTGTCTGCAACGTTGGATGTG	NC_002488.145	NC_002488.145	165934	167463	+	AutoIPR: IPR020846:Major facilitatorsuperfamily domain;
long-mer148	NC_002488	166342	166404	TATCGGACAGATTTGCTTGAGTCTCATCAGCGGGGATTGGGTGGCTCTCTGGCTGTGCTCGGC	NC_002488.145	NC_002488.145	165934	167463	+	AutoIPR: IPR020846:Major facilitatorsuperfamily domain;
long-mer149	NC_002488	166569	166652	GACTCATGGTGGACGCGAGTTATTGGGGTTCTTGGCTTTGCTGGTTGGTGTGGTGGTGGGTGTGCTGTTGACGCGTTATCTTTT	NC_002488.145	NC_002488.145	165934	167463	+	AutoIPR: IPR020846:Major facilitatorsuperfamily domain;
long-mer150	NC_002488	166670	166715	ATCCGGAGAGTAAAGAAAGTTGGGTCCGTTTTCTGTTTGTAATGGG	NC_002488.145	NC_002488.145	165934	167463	+	AutoIPR: IPR020846:Major facilitatorsuperfamily domain;
long-mer151	NC_002488	166744	166786	TTGTTGTGTATCCGTTTTGTGTGTTTCGAGACATTAAATCGTT	NC_002488.145	NC_002488.145	165934	167463	+	AutoIPR: IPR020846:Major facilitatorsuperfamily domain;
long-mer152	NC_002488	167070	167115	ATTAGCACGTGTTGGTGCAGGGTTTTGGGGGAGTTTGGTGATTCCG	NC_002488.145	NC_002488.145	165934	167463	+	AutoIPR: IPR020846:Major facilitatorsuperfamily domain;
long-mer153	NC_002488	167342	167384	CTGATGCTTGTGGGTGGCAAGTTTTCTTCCTTGTATCTTTATT	NC_002488.145	NC_002488.145	165934	167463	+	AutoIPR: IPR020846:Major facilitatorsuperfamily domain;
long-mer154	NC_002488	167451	167533	TTTTTCAGGGTGAGCGAGGTTGGGGGGCGTCTGTTTGTCGATACATTTACCGATAAATATGTCTTCAGAATTTAAGTAATGAG	NC_002488.145	NC_002488.145	165934	167463	+	AutoIPR: IPR020846:Major facilitatorsuperfamily domain;
long-mer155	NC_002488	167566	167609	CTTGATATATGTGTGTTGCTTATTGTGTGAGACGGCTGGATGGG	NA
long-mer156	NC_002488	170892	170934	ATGACTTCGCCAAGCGCTTTGTTTCTCAACAGCCGATTGTAAT	NC_002488.148	NC_002488.148	170444	171700	+	AutoIPR: IPR002305:Aminoacyl-tRNA synthetase,class Ic; IPR002307:Tyrosine-tRNA ligase;
long-mer157	NC_002488	177164	177206	ATATAACCTTAAGTTGCTTTTTTGGTATGTCAGTGTTTTATTT	NA
long-mer158	NC_002488	179559	179587	TACTTTAGTATAAAAACTCAGAATTTAGA	NA
long-mer159	NC_002488	182372	182396	AACTGCCGTAACAGATGATATACAG	NC_002488.156	NC_002488.156	182075	182815	-	AutoIPR: IPR002347:Glucose/ribitoldehydrogenase;
long-mer160	NC_002488	184921	184963	AGAGATACACTTCTTCGCTACACGCGAGCACGCCTACGCTGTA	NC_002488.157	NC_002488.157	183329	184975	+	AutoIPR: IPR004548:Peptide chain release factor3; IPR009000:Translation protein, beta-barrel domain;IPR027417:P-loop containing nucleoside triphosphatehydrolase; IPR031157:Tr-type G domain, conserved site;
long-mer161	NC_002488	185787	185818	CTCGCTGTTTGGTCATCGACTGTTCTACTTTG	NA
long-mer162	NC_002488	187232	187269	TCCAAACAACTGCTCCGTATTTGCGCGAGTCACTTTGG	NC_002488.160	NC_002488.160	187211	187993	-	AutoIPR: IPR001130:TatD family;
long-mer163	NC_002488	189711	189753	TCGTGGATAGGATTCCTTGGGTAGAGTTTCTCTATTCGTAAAG	NA
long-mer164	NC_002488	190789	190831	GCAATCCTTCGCTGTCGGTATATGAGACTCTGTGTCACAGTTC	NA
long-mer165	NC_002488	191484	191526	TAGATAGAAGCCGTTCCATCTCACCCCCGCTTACTTCTCGGAT	NA
long-mer166	NC_002488	200261	200297	TGGGAATCAGTGATTCTCGGCCATAAAGTCATTACAG	NA
long-mer167	NC_002488	204229	204263	ATTGGCGGCACACCCTAGGAGCGAGGTAGGACTCT	NA
long-mer168	NC_002488	204441	204483	ACGTTGTTATCGTTGATGTCGACAGATCCTTTGACTTATATCT	NA
long-mer169	NC_002488	204488	204520	ACTCTGATGAGGAACGCTGCTTCTCGGTTATAC	NA
long-mer170	NC_002488	204574	204616	CATCAGATCATCCGTTAACGGTGCCATCTTTTTCTGGATTGCG	NC_002488.177	NC_002488.177	204523	205047	-	AutoIPR: IPR018637:Domain of unknown functionDUF2059;
long-mer171	NC_002488	204808	204871	CACCATTTTTGCTTTTTCTTCAGTGCTTAGAGTGTGTTTTGCGGCCATCTGGTCAAATTGTTTC	NC_002488.177	NC_002488.177	204523	205047	-	AutoIPR: IPR018637:Domain of unknown functionDUF2059;
long-mer172	NC_002488	204979	205051	GACTAGAGGCATGGCAATAGTTATGGCAATGAACAAAGCAAGGCAGCGGAGTCGCTGTAATGTGGTCATCGAT	NC_002488.177	NC_002488.177	204523	205047	-	AutoIPR: IPR018637:Domain of unknown functionDUF2059;
long-mer173	NC_002488	205154	205194	ATATGACTTGTCAGGATGGTTCCTGACGAGGGGATTGCTCA	NA
long-mer174	NC_002488	205298	205397	TGTGCTGTGTGCATATCTTGGGCACTTGTAATGATCGACTCTTGATATTGGGCGAAGGTGCATTGATTATCTAATGTTAATTGCTTCCGTTCTTAGAGCC	NA
long-mer175	NC_002488	207572	207614	TATTGCTCATGATCAGGATGTCCTGATGATTTAGATTCCGGAA	NA
long-mer176	NC_002488	209839	209878	GTCACGTCCTTTTTGATGACCGATAAGCATCACTGGACGG	NC_002488.182	NC_002488.182	209239	210198	-	AutoIPR: IPR001095:Acetyl-CoA carboxylase,alpha subunit; IPR011763:Acetyl-coenzyme Acarboxyltransferase, C-terminal;IPR029045:ClpP/crotonase-like domain;
long-mer177	NC_002488	211328	211370	GCCGTACTGGATTGTGTCGGCGTGAGTCGCCTCGAACATGTAG	NC_002488.183	NC_002488.183	210293	213874	-	AutoIPR: IPR004805:DNA polymerase III, alphasubunit; IPR006308:DNA polymerase III, alpha subunit,Gram-positive type; IPR012340:Nucleic acid-binding,OB-fold; IPR016195:Polymerase/histidinolphosphatase-like; IPR029460:DNA polymerase,helix-hairpin-helix motif;
long-mer178	NC_002488	216127	216169	CGTACCGAATTTGACCTTTGGCCCGATGGTGTGCAAGGCGTTG	NC_002488.186	NC_002488.186	215954	216673	+	AutoIPR: IPR000056:Ribulose-phosphate3-epimerase-like; IPR013785:Aldolase-type TIM barrel;
long-mer179	NC_002488	216901	216939	TGTGACATTGAACTTGTCTGGCTTTGTTGGAATGGTTGC	NA
long-mer180	NC_002488	220790	220822	TCATGGAGTTGCGTTGGCGCGTGAGGTGCTTTT	NC_002488.189	NC_002488.189	219855	220889	+	AutoIPR: IPR005940:Anthranilate phosphoribosyltransferase;
long-mer181	NC_002488	220939	220962	AGGATTCTTTCTTGCGATGAGCAG	NA
long-mer182	NC_002488	221619	221648	CTCGTAAGCGAGAGCGGTATCCTTACCTCT	NC_002488.190	NC_002488.190	220968	221762	+	AutoIPR: IPR013785:Aldolase-type TIM barrel;IPR013798:Indole-3-glycerol phosphate synthase;
long-mer183	NC_002488	223359	223395	ATTCATTTATTAATAGTTTTTCCTATTATTCATAATA	NA
long-mer184	NC_002488	224955	224997	TGTTTTTATGAGGTAGTAGGCCTCTCTTTTTTTGAAGATTATA	NA
long-mer185	NC_002488	227074	227116	TTATCTGATGGTCAAGAGACTTTGCTTCATCCAATTTCTCTGG	NC_002488.195	NC_002488.195	225879	227081	+	AutoIPR: IPR000587:Creatinase, N-terminal;IPR000994:Peptidase M24, structural domain;IPR029149:Creatinase/Aminopeptidase P/Spt16, N-terminal;
long-mer186	NC_002488	230713	230755	AGTTGCGTCATAAGGCTGAAGTTGCGCTGGGGACGAAATTCGA	NC_002488.197	NC_002488.197	229092	230888	+	AutoIPR: IPR010281:Protein of unknown functionDUF885;
long-mer187	NC_002488	230829	230871	CGTTTCATTGCCGAGGATGGCAGATCTCCGTATCCAGAGACTA	NC_002488.197	NC_002488.197	229092	230888	+	AutoIPR: IPR010281:Protein of unknown functionDUF885;
long-mer188	NC_002488	230888	230930	GGGCTGATCTGCGGTCAAGTCGATTGTGTGTGGATGTTGGTGA	NA
long-mer189	NC_002488	231504	231542	GAAATCATCCTTGGTAATACGTTCCACTTGTTTTTGCGC	NC_002488.198	NC_002488.198	231342	232496	+	AutoIPR: IPR002616:tRNA-guanine(15)transglycosylase-like;
long-mer190	NC_002488	238289	238364	TCAGGCTGATGCGTCGCCGGAGCGTGCGCTAGAGGCTGCCACTCCATTACTGCGGGTGGGGGCACAGATGATCAAA	NC_002488.205	NC_002488.205	238011	238829	+	AutoIPR: IPR003700:Ketopantoatehydroxymethyltransferase;
long-mer191	NC_002488	238538	238571	GGTGGAGGCTGGTGCTACTCTCTTGCTATTGGAG	NC_002488.205	NC_002488.205	238011	238829	+	AutoIPR: IPR003700:Ketopantoatehydroxymethyltransferase;
long-mer192	NC_002488	238667	238718	GGTGCTGCATGATCTCCTTGGCCTAGACAGTGGTCACCCTCGACCGAAATTC	NC_002488.205	NC_002488.205	238011	238829	+	AutoIPR: IPR003700:Ketopantoatehydroxymethyltransferase;
long-mer193	NC_002488	238835	238879	ACCGTTACTGATCTGTCCAGGTTGCGGGGGATTGTTGCTGACTGG	NC_002488.206	NC_002488.206	238826	239671	+	AutoIPR: IPR003721:Pantoate-beta-alanineligase;
long-mer194	NC_002488	243276	243311	AAATAAAGTTCACGGAATGAACTTGATTAGTTTAGT	NA
long-mer195	NC_002488	243827	243852	TCGAGCTGCTTGGTGCTGAGTATCTT	NC_002488.211	NC_002488.211	243766	244365	+	AutoIPR: IPR003728:Ribosome maturation factorRimP; IPR028989:Ribosome maturation factor RimP,N-terminal; IPR028998:Ribosome maturation factor RimP,C-terminal;
long-mer196	NC_002488	254823	254865	ATTGCGCACCGTCACTTTGTTCCCCTTGAATCCTGAGTGCACG	NC_002488.220	NC_002488.220	254718	255050	-	
long-mer197	NC_002488	259590	259632	TGCCTGTTGCAGTTTTAGCCGTACTGGCTCCCGGTCCAGGCGG	NC_002488.222	NC_002488.222	258789	259898	-	AutoIPR: IPR006143:RND efflux pump, membranefusion protein;
long-mer198	NC_002488	259662	259696	GCCAACGTCGACGCTGATTGCGGCAATCCGCCCGC	NC_002488.222	NC_002488.222	258789	259898	-	AutoIPR: IPR006143:RND efflux pump, membranefusion protein;
long-mer199	NC_002488	259758	259794	GGCGAGAGTTTCAGCTCCAGCAGTCTCGAGTTTGACC	NC_002488.222	NC_002488.222	258789	259898	-	AutoIPR: IPR006143:RND efflux pump, membranefusion protein;
long-mer200	NC_002488	259805	259827	GCGTTGTTTGCGGTGATCTGTCG	NC_002488.222	NC_002488.222	258789	259898	-	AutoIPR: IPR006143:RND efflux pump, membranefusion protein;
long-mer201	NC_002488	259859	259898	GCGTGATGCACATCGACAGAGACAGGATATTATTCTTCAC	NC_002488.222	NC_002488.222	258789	259898	-	AutoIPR: IPR006143:RND efflux pump, membranefusion protein;
long-mer202	NC_002488	259919	259961	TGCCGACCCATTCATTTAAGGGATGTAGTGAGTCAAGCAGCGA	NA
long-mer203	NC_002488	259991	260014	TCGGCTGCTGGCGATGTTGTCGAT	NA
long-mer204	NC_002488	260016	260043	CTAAACGTTCCGGTAAATTCCAAAGTGC	NA
long-mer205	NC_002488	261431	261466	CACATGTCGTTTCCCGTCTAGTGCCCCTGCAATGAT	NA
long-mer206	NC_002488	261684	261711	GTTGATCACTTTGGAAGCGTTGCCGCTG	NC_002488.225	NC_002488.225	261598	262512	+	AutoIPR: IPR000620:EamA domain;
long-mer207	NC_002488	265251	265293	GCACCGACTGCCGCACCGAGTATGTCAGCGAGTGTATAGATCA	NC_002488.228	NC_002488.228	264992	265942	-	AutoIPR: IPR001308:Electron transferflavoprotein, alpha subunit; IPR029035:DHS-likeNAD/FAD-binding domain;
long-mer208	NC_002488	265460	265505	CGCGGCTTCTGGCCATGATGCAGTTCGTATGGTGGCAACGACGATC	NC_002488.228	NC_002488.228	264992	265942	-	AutoIPR: IPR001308:Electron transferflavoprotein, alpha subunit; IPR029035:DHS-likeNAD/FAD-binding domain;
long-mer209	NC_002488	265948	265990	GGCTCCTTGGTTCTTGAGGAGAGTCACCAGTTCGGTGACGTTT	NC_002488.229	NC_002488.229	265939	266688	-	AutoIPR: IPR012255:Electron transferflavoprotein, beta subunit; IPR014730:Electron transferflavoprotein, alpha/beta-subunit, N-terminal;
long-mer210	NC_002488	266473	266515	AAGGTGTGCGGTCACGTCGTTTGGGGCGAGTGTGGCGATGACG	NC_002488.229	NC_002488.229	265939	266688	-	AutoIPR: IPR012255:Electron transferflavoprotein, beta subunit; IPR014730:Electron transferflavoprotein, alpha/beta-subunit, N-terminal;
long-mer211	NC_002488	267956	267981	TGCGGTGTAAGGCCGAGGTTCGGTAA	NC_002488.230	NC_002488.230	266904	267965	+	AutoIPR: IPR001509:NAD-dependentepimerase/dehydratase, N-terminal domain;IPR005888:dTDP-glucose 4,6-dehydratase;
long-mer212	NC_002488	268475	268531	GTTCGATGGGGACGGACGAGTCATCAATATTGAGGAAAAGCCAGCACAGCCACGTTC	NC_002488.231	NC_002488.231	268026	268913	+	AutoIPR: IPR005907:Glucose-1-phosphatethymidylyltransferase, short form;IPR029044:Nucleotide-diphospho-sugar transferases;
long-mer213	NC_002488	268934	268964	CCAGGTTGTCTGGTGATTGAGCCGAGGGTGT	NC_002488.232	NC_002488.232	268910	269467	+	AutoIPR: IPR000888:dTDP-4-dehydrorhamnose3,5-epimerase-related;
long-mer214	NC_002488	270337	270378	GGTGTGTTGGACGACATCGTCAACAGGTCGCGTTAAAGGTGC	NC_002488.233	NC_002488.233	269464	270372	+	AutoIPR: IPR005913:dTDP-4-dehydrorhamnosereductase family; IPR029903:RmlD-like substrate bindingdomain;
long-mer215	NC_002488	270466	270488	ACCAGCCGTGTTGTAGGTATTGG	NA
long-mer216	NC_002488	271928	271953	GAAGGATATCGTTCATAGGCGGGGCT	NC_002488.234	NC_002488.234	270540	271943	-	AutoIPR: IPR006375:Mannose-1-phosphateguanylyltransferase/mannose-6-phosphate isomerase;IPR029044:Nucleotide-diphospho-sugar transferases;
long-mer217	NC_002488	273702	273758	CCTATGGGAACGCACAGATAGCGCGCAAAATTTTGAGTTGAACTAAGGTTGGCGCGT	NC_002488.236	NC_002488.236	273547	273747	+	
long-mer218	NC_002488	273775	273827	GGGCGATACACCGTAGTCAAATTGGAATGTGTTGGCCATCAGTAAGCTGTTCA	NA
long-mer219	NC_002488	288058	288100	GTCTTGTGACGGGACACAGGCTGTACTCGTCATGTGGAGATCT	NA
long-mer220	NC_002488	288150	288171	CGGTGATTGATCAATGGGACGG	NA
long-mer221	NC_002488	288217	288259	CGGTTCCTGAGGGATAATGGGCGCACCGGGTGGGGCTGTGGGT	NC_002488.247	NC_002488.247	288196	290250	-	AutoIPR: IPR000326:Phosphatidic acidphosphatase type 2/haloperoxidase; IPR025902:LssY-likeC-terminal domain;
long-mer222	NC_002488	288612	288654	GCAATGCTTCCTTCCAGCCGGTTTGCGGCTGGCGTCGCCATCC	NC_002488.247	NC_002488.247	288196	290250	-	AutoIPR: IPR000326:Phosphatidic acidphosphatase type 2/haloperoxidase; IPR025902:LssY-likeC-terminal domain;
long-mer223	NC_002488	289174	289216	AAAGCCGCTGCTGGCGGCTGGTGGCTGCACGACATGCATGGTC	NC_002488.247	NC_002488.247	288196	290250	-	AutoIPR: IPR000326:Phosphatidic acidphosphatase type 2/haloperoxidase; IPR025902:LssY-likeC-terminal domain;
long-mer224	NC_002488	293346	293388	CCCAAAAACCATGAAGAAGAATGTCAATAGGATCACTCCCAAG	NC_002488.251	NC_002488.251	292803	293918	-	AutoIPR: IPR002549:Uncharacterised proteinfamily UPF0118;
long-mer225	NC_002488	293611	293653	GCGAGTTCTACACTTAGCACCGCTGTCCCGCTGATTCCCAAGC	NC_002488.251	NC_002488.251	292803	293918	-	AutoIPR: IPR002549:Uncharacterised proteinfamily UPF0118;
long-mer226	NC_002488	293856	293913	GCGTCGACGCTTGATTGCATCTGCATCGTTGTTGGAATTGTTGTGTGTCGGCTGATCG	NC_002488.251	NC_002488.251	292803	293918	-	AutoIPR: IPR002549:Uncharacterised proteinfamily UPF0118;
long-mer227	NC_002488	295269	295303	TCGATGAATAGAATTGTAAGTCGTGCATCAAGTTT	NA
long-mer228	NC_002488	295939	295977	AGCGGAATTGGGTAATACGCGCGTCACTAATGCGCCGTG	NC_002488.255	NC_002488.255	295471	296916	-	AutoIPR: IPR001940:Peptidase S1C;IPR009003:Trypsin-like cysteine/serine peptidase domain;
long-mer229	NC_002488	295979	296021	GGATTACTCAGGCCTAAGCTTCGTGCCATTCGTGCATCAATAT	NC_002488.255	NC_002488.255	295471	296916	-	AutoIPR: IPR001940:Peptidase S1C;IPR009003:Trypsin-like cysteine/serine peptidase domain;
long-mer230	NC_002488	297210	297252	ATGCAGCGTTGATGTCGGTGTACTTGAAACGATAGCCTTCTTC	NC_002488.256	NC_002488.256	297184	298080	-	AutoIPR: IPR010099:Epimerase family proteinSDR39U1; IPR021168:Bifunctional polymyxin resistanceprotein, ArnA;
long-mer231	NC_002488	297559	297619	GCCCAATGCACCGCCGTCGCGCTCAAGTACGATGCCGATCCGTATCAGACTCACCTGTGAA	NC_002488.256	NC_002488.256	297184	298080	-	AutoIPR: IPR010099:Epimerase family proteinSDR39U1; IPR021168:Bifunctional polymyxin resistanceprotein, ArnA;
long-mer232	NC_002488	297787	297829	AGTGGCAATCCAGTCATATAACCGGCGTGTCGTTTGTAACCGC	NC_002488.256	NC_002488.256	297184	298080	-	AutoIPR: IPR010099:Epimerase family proteinSDR39U1; IPR021168:Bifunctional polymyxin resistanceprotein, ArnA;
long-mer233	NC_002488	299278	299320	GCCTATAGGTAATGCGGTGTTAGTGTCATCTTTAATACAGACA	NC_002488.257	NC_002488.257	298786	300495	-	AutoIPR: IPR000873:AMP-dependentsynthetase/ligase; IPR025110:AMP-binding enzymeC-terminal domain;
long-mer234	NC_002488	299944	299983	GCGAGGCAGTTGGTATTCCGGTACTAATTTTTTGATGTGC	NC_002488.257	NC_002488.257	298786	300495	-	AutoIPR: IPR000873:AMP-dependentsynthetase/ligase; IPR025110:AMP-binding enzymeC-terminal domain;
long-mer235	NC_002488	306396	306438	GAAGTCCGCGACTAACTCGGTACTGTGGTGGACGGGCAAGGAC	NC_002488.263	NC_002488.263	305653	308256	+	AutoIPR: IPR015937:Aconitase/isopropylmalatedehydratase;
long-mer236	NC_002488	306768	306810	CGTCAATCCACCGGAAACTGGTCGCGGATTTTCGTTGGCGCAG	NC_002488.263	NC_002488.263	305653	308256	+	AutoIPR: IPR015937:Aconitase/isopropylmalatedehydratase;
long-mer237	NC_002488	307435	307477	AAGGTAGAACAGGCATTCGAGTTGTCTGATGCTTCGGCGGAAC	NC_002488.263	NC_002488.263	305653	308256	+	AutoIPR: IPR015937:Aconitase/isopropylmalatedehydratase;
long-mer238	NC_002488	307821	307863	CTTCCGCGCTGCGGCCAAGCTATTGGAAGGCAAACGTGATATC	NC_002488.263	NC_002488.263	305653	308256	+	AutoIPR: IPR015937:Aconitase/isopropylmalatedehydratase;
long-mer239	NC_002488	308124	308166	GAAAATTCCGACCAAGGATGAGTACATGGCAGACATTGGTGTG	NC_002488.263	NC_002488.263	305653	308256	+	AutoIPR: IPR015937:Aconitase/isopropylmalatedehydratase;
long-mer240	NC_002488	308360	308400	CAGCCACGACAACCTAGGAGGCATCGGTGATAGCAGTGACC	NA
long-mer241	NC_002488	308638	308680	TGAAGGGCCGGGTAGCTCAGTTGGTAGAGCAGGGGACTGAAAA	NA
long-mer242	NC_002488	308765	308794	GTCCGCGACACAACGCGAACGACATGGCAT	NC_002488.265	NC_002488.265	308686	309246	+	
long-mer243	NC_002488	308815	308839	ATAGCGGCAGCGCCTATGAGCACGC	NC_002488.265	NC_002488.265	308686	309246	+	
long-mer244	NC_002488	308953	308998	GCAAACAAGAAGAGCCAGCACTGCTGCGGTATCAGAGGCCCCATTT	NC_002488.265	NC_002488.265	308686	309246	+	
long-mer245	NC_002488	310008	310039	TCGGCGTTTTTCTCAATCAGGCGGCGTGTTTT	NC_002488.267	NC_002488.267	309452	311305	-	AutoIPR: IPR027417:P-loop containing nucleosidetriphosphate hydrolase;
long-mer246	NC_002488	310871	310901	ATCTGCCGTCAGGAAGGTGCGCAGCCCTACC	NC_002488.267	NC_002488.267	309452	311305	-	AutoIPR: IPR027417:P-loop containing nucleosidetriphosphate hydrolase;
long-mer247	NC_002488	311110	311139	TCTTGAACGTGCTTTCGCCTTGTGAGGTGT	NC_002488.267	NC_002488.267	309452	311305	-	AutoIPR: IPR027417:P-loop containing nucleosidetriphosphate hydrolase;
long-mer248	NC_002488	313455	313477	GCTTTGGGCCGCCACCAGAGCGT	NC_002488.269	NC_002488.269	312391	313689	-	AutoIPR: IPR000055:Restriction endonuclease,type I, HsdS;
long-mer249	NC_002488	315197	315237	GTCCTTCTCGCCGCGGATCGAACAGGCGGCATCCCACAGCA	NC_002488.271	NC_002488.271	314270	315247	-	AutoIPR: IPR004546:Restriction endonuclease,type I, HsdM; IPR029063:S-adenosyl-L-methionine-dependentmethyltransferase;
long-mer250	NC_002488	315304	315346	TCACTTGCGCGGCGGCTTCGGTTGGCGGGGGGCTTTCGGTACC	NA
long-mer251	NC_002488	315585	315627	GCCAGGGTGGTGGGCGAGCTTGGAAGGGGCAGGCCGATGAGCA	NA
long-mer252	NC_002488	318903	318928	GCTGACCAAGCGGCATCCCCAGTGCT	NC_002488.277	NC_002488.277	318612	319010	+	AutoIPR: IPR004692:Preprotein translocase SecGsubunit;
long-mer253	NC_002488	328415	328457	GGCAGTGATTTTGACGGTGGCTGTGATCGCTGCCGTGATGCTG	NC_002488.288	NC_002488.288	327957	328622	+	AutoIPR:IPR001457:NADH:ubiquinone/plastoquinone oxidoreductase,chain 6;
long-mer254	NC_002488	329780	329822	GGCCACGATGGTGACGGCAGGGATTTTTATGGTTGCACGCATG	NC_002488.290	NC_002488.290	328932	331073	+	AutoIPR: IPR003945:NADH-plastoquinoneoxidoreductase, chain 5; IPR010217:NAD(P)H dehydrogenase,subunit NdhF3;
long-mer255	NC_002488	329876	329918	TGCCACGACCGCATTTTTCACCGGGTTGATCGGCATTGTGCAG	NC_002488.290	NC_002488.290	328932	331073	+	AutoIPR: IPR003945:NADH-plastoquinoneoxidoreductase, chain 5; IPR010217:NAD(P)H dehydrogenase,subunit NdhF3;
long-mer256	NC_002488	330104	330146	CAAGATGGGCGGGCTACGTAAATACATGCCAATAACCTATATC	NC_002488.290	NC_002488.290	328932	331073	+	AutoIPR: IPR003945:NADH-plastoquinoneoxidoreductase, chain 5; IPR010217:NAD(P)H dehydrogenase,subunit NdhF3;
long-mer257	NC_002488	330281	330323	GGCGGTGCTCGGCGGTGTGCTTGTGACGAGTTTCTACAGCTTC	NC_002488.290	NC_002488.290	328932	331073	+	AutoIPR: IPR003945:NADH-plastoquinoneoxidoreductase, chain 5; IPR010217:NAD(P)H dehydrogenase,subunit NdhF3;
long-mer258	NC_002488	330355	330380	AGCGTTTCCGCCGTGTTGGAGACGGA	NC_002488.290	NC_002488.290	328932	331073	+	AutoIPR: IPR003945:NADH-plastoquinoneoxidoreductase, chain 5; IPR010217:NAD(P)H dehydrogenase,subunit NdhF3;
long-mer259	NC_002488	330383	330440	TGATGCTGCTGACCATGTAAACACACACACGTCAAACGATGACCATGCGCATGGTGTG	NC_002488.290	NC_002488.290	328932	331073	+	AutoIPR: IPR003945:NADH-plastoquinoneoxidoreductase, chain 5; IPR010217:NAD(P)H dehydrogenase,subunit NdhF3;
long-mer260	NC_002488	330459	330536	CCATGGGTGGTGACATTGCCGCTAATTTTGCTGGCAATTCCTTCTATTGCGTTGGGTTTCTTCACGATTGGTCCGATG	NC_002488.290	NC_002488.290	328932	331073	+	AutoIPR: IPR003945:NADH-plastoquinoneoxidoreductase, chain 5; IPR010217:NAD(P)H dehydrogenase,subunit NdhF3;
long-mer261	NC_002488	330556	330595	CAGGCCATCATGCCGTTGAGGCGATTTGGGGTCAGACTGT	NC_002488.290	NC_002488.290	328932	331073	+	AutoIPR: IPR003945:NADH-plastoquinoneoxidoreductase, chain 5; IPR010217:NAD(P)H dehydrogenase,subunit NdhF3;
long-mer262	NC_002488	330614	330728	CATTGATTTTTATGATCCGGCTCAGGATACAGTTGCTGTTTTGGGTGAGGAATTCCGAGGTCCGGTGGCTTTTGCGCTGCATGGGATGATGTCCGCACCATTCTTTTTAACAGTT	NC_002488.290	NC_002488.290	328932	331073	+	AutoIPR: IPR003945:NADH-plastoquinoneoxidoreductase, chain 5; IPR010217:NAD(P)H dehydrogenase,subunit NdhF3;
long-mer263	NC_002488	330891	330933	GTTTCGCGCGCCATTGATACCTATGTGGTGGATGGTGTTTTGG	NC_002488.290	NC_002488.290	328932	331073	+	AutoIPR: IPR003945:NADH-plastoquinoneoxidoreductase, chain 5; IPR010217:NAD(P)H dehydrogenase,subunit NdhF3;
long-mer264	NC_002488	331212	331254	GCTACCTTTGGATTCAGTCTGTACTTGTTGGGTGGTTACGATA	NC_002488.291	NC_002488.291	331095	332600	+	AutoIPR: IPR003918:NADH:ubiquinoneoxidoreductase;
long-mer265	NC_002488	331343	331385	GGTCGCGCTGGTGCTGTTGACGACGTTGGTGACCGTATTGGTA	NC_002488.291	NC_002488.291	331095	332600	+	AutoIPR: IPR003918:NADH:ubiquinoneoxidoreductase;
long-mer266	NC_002488	331468	331499	GTATCTTCGCGGCGACGGACGCAATGCTTTTC	NC_002488.291	NC_002488.291	331095	332600	+	AutoIPR: IPR003918:NADH:ubiquinoneoxidoreductase;
long-mer267	NC_002488	331547	331589	TGTCTGGGGTGGTCCACGTCGCATCTATGCAGCGATCAAGTTT	NC_002488.291	NC_002488.291	331095	332600	+	AutoIPR: IPR003918:NADH:ubiquinoneoxidoreductase;
long-mer268	NC_002488	331637	331689	CTACCTGTATTTGAAGGGGGGTAGTTTTCAGTTGGCTGACTTGTATGCAATGC	NC_002488.291	NC_002488.291	331095	332600	+	AutoIPR: IPR003918:NADH:ubiquinoneoxidoreductase;
long-mer269	NC_002488	332050	332080	TCACCTTGGTACGTGATTTTGGTAATACAGA	NC_002488.291	NC_002488.291	331095	332600	+	AutoIPR: IPR003918:NADH:ubiquinoneoxidoreductase;
long-mer270	NC_002488	332438	332460	GCATGTCGCTGCATTGAAAGACA	NC_002488.291	NC_002488.291	331095	332600	+	AutoIPR: IPR003918:NADH:ubiquinoneoxidoreductase;
long-mer271	NC_002488	336987	337029	CTGAAAGTCAGTATTTCGACGGAGGTGTCGGCGCGGCGCGGCA	NA
long-mer272	NC_002488	337498	337540	GCGAAATGTGCCAGCGTAATGTCACTGTTGTCGGACAGGTGCC	NC_002488.296	NC_002488.296	337032	338228	-	AutoIPR: IPR010870:Phosphate-selective porinO/P; IPR023614:Porin domain;
long-mer273	NC_002488	338008	338154	AAAATCTTACCCGTCACATCAAGCCAGAATCTGCGGATCTCGTTATCGCTACGATTTGGAGTCCCGCGAGCGTCGTTGTCGAATAGTGCAAAATCCCATTCAAACCGCCCCCCCAATTTGGCGGTTACATTGCGGTCACTGTGATCG	NC_002488.296	NC_002488.296	337032	338228	-	AutoIPR: IPR010870:Phosphate-selective porinO/P; IPR023614:Porin domain;
long-mer274	NC_002488	338156	338187	CCGCCTGAGTTGCCGAGGCGGCTAAGCCTAGC	NC_002488.296	NC_002488.296	337032	338228	-	AutoIPR: IPR010870:Phosphate-selective porinO/P; IPR023614:Porin domain;
long-mer275	NC_002488	338217	338247	TCGTATCGCCACATACCCTCCGATGTGTTGT	NC_002488.296	NC_002488.296	337032	338228	-	AutoIPR: IPR010870:Phosphate-selective porinO/P; IPR023614:Porin domain;
long-mer276	NC_002488	338249	338306	TGGTGTGTGAAACTTAAGCAGAACCTCAAGTGAATAGCTTCAGCTTAGGTGGGCAAAG	NA
long-mer277	NC_002488	338314	338344	TGACCTGTCAATGACGCCAAGGCACGGACAG	NA
long-mer278	NC_002488	338436	338478	ATTGTTGATTGAGGACAATGCGGATCTTGCCGATGCGATCATC	NC_002488.297	NC_002488.297	338428	339123	+	AutoIPR: IPR011991:Winged helix-turn-helixDNA-binding domain; IPR022305:Sortase system responseregulator;
long-mer279	NC_002488	339595	339637	GCATGAAATAGTGGTGAACGCTTTGTTGGTGATTGCTGTGTTG	NC_002488.298	NC_002488.298	339107	340489	+	AutoIPR: IPR004358:Signal transductionhistidine kinase-related protein, C-terminal;IPR005467:Signal transduction histidine kinase, core;IPR008358:Signal transduction histidinekinase/phosphatase, lantibiotic regulatory protein MprB;IPR009082:Signal transduction histidine kinase,homodimeric domain; IPR013727:Two-component sensor kinaseN-terminal;
long-mer280	NC_002488	340325	340367	TTTGAGCGTTTTGTGCGTGGTACGCATGCATCCCCAGGGGGGG	NC_002488.298	NC_002488.298	339107	340489	+	AutoIPR: IPR004358:Signal transductionhistidine kinase-related protein, C-terminal;IPR005467:Signal transduction histidine kinase, core;IPR008358:Signal transduction histidinekinase/phosphatase, lantibiotic regulatory protein MprB;IPR009082:Signal transduction histidine kinase,homodimeric domain; IPR013727:Two-component sensor kinaseN-terminal;
long-mer281	NC_002488	349575	349602	GATTGCTCAGATCGGCACAGTCGATGCG	NC_002488.309	NC_002488.309	347467	350250	+	AutoIPR: IPR010104:Bacterial TonB-dependentreceptor;
long-mer282	NC_002488	350202	350232	TGCGGTTGGTCGCTTCTTCACGGTTGGTGCT	NC_002488.309	NC_002488.309	347467	350250	+	AutoIPR: IPR010104:Bacterial TonB-dependentreceptor;
long-mer283	NC_002488	350343	350385	TGGTAGGAGACACTTAGATGAGTGTATTTCAGTGGACTGTAGG	NA
long-mer284	NC_002488	351156	351185	AAAGTATCGTGGATACATGGGGTATTGTTC	NA
long-mer285	NC_002488	352623	352665	CAAATGGGATCACGACACCAACTGAAGCCAAGGTATCACCAAA	NC_002488.312	NC_002488.312	352099	353226	-	AutoIPR: IPR006664:Outer membrane protein,bacterial; IPR011250:Outer membrane protein/outermembrane enzyme PagP,  beta-barrel; IPR030201:Outermembrane porin F;
long-mer286	NC_002488	353431	353459	GGTTCATAATATGTATGAGTTGGATATCG	NA
long-mer287	NC_002488	356413	356455	CTGCGAGTCGTCTTCGCTGTATTGGCGGCGACTGATGGCATCA	NC_002488.314	NC_002488.314	355141	356526	-	AutoIPR: IPR016164:FAD-linked oxidase-like,C-terminal; IPR016166:FAD-binding, type 2;
long-mer288	NC_002488	358516	358558	GAAACATATTCTCAACCAACCTGTGGTGCGCCGTGAGGCGATG	NC_002488.315	NC_002488.315	357860	360031	+	AutoIPR: IPR003607:HD/PDEase domain;IPR004811:RelA/SpoT family; IPR012675:Beta-grasp domain;
long-mer289	NC_002488	359605	359647	GATCAATGGTAGCGAGCGTGGTGTTATCAGCTTTGCAAACTGC	NC_002488.315	NC_002488.315	357860	360031	+	AutoIPR: IPR003607:HD/PDEase domain;IPR004811:RelA/SpoT family; IPR012675:Beta-grasp domain;
long-mer290	NC_002488	360032	360074	CCTCCATCCTTAGATAACAGCCTCTTCACTAGGGTGTTAATAG	NC_002488.316	NC_002488.316	360065	360628	+	AutoIPR: IPR006175:YjgF/YER057c/UK114 family;IPR013813:Endoribonuclease L-PSP/chorismate mutase-like;
long-mer291	NC_002488	360081	360122	CCTGCACCTCATGCGCTCTTTCTCTATTGGCTTTCATTGGCT	NC_002488.316	NC_002488.316	360065	360628	+	AutoIPR: IPR006175:YjgF/YER057c/UK114 family;IPR013813:Endoribonuclease L-PSP/chorismate mutase-like;
long-mer292	NC_002488	360996	361018	AGGGTGCGTGCGTATGGCGTGCC	NC_002488.317	NC_002488.317	360636	362792	+	AutoIPR: IPR004609:ATP-dependent DNA helicaseRecG; IPR012340:Nucleic acid-binding, OB-fold;IPR017575:CRISPR-associated helicase, CYANO-type;IPR027417:P-loop containing nucleoside triphosphatehydrolase;
long-mer293	NC_002488	361051	361112	ATCCCAGCTACCGCATCCTTGCCCCTGGGGAAGATGTCCGGCTCAATGACTGCTTGGACCCG	NC_002488.317	NC_002488.317	360636	362792	+	AutoIPR: IPR004609:ATP-dependent DNA helicaseRecG; IPR012340:Nucleic acid-binding, OB-fold;IPR017575:CRISPR-associated helicase, CYANO-type;IPR027417:P-loop containing nucleoside triphosphatehydrolase;
long-mer294	NC_002488	362097	362119	CTGGCTTGCGCTCAGGGGCGCCA	NC_002488.317	NC_002488.317	360636	362792	+	AutoIPR: IPR004609:ATP-dependent DNA helicaseRecG; IPR012340:Nucleic acid-binding, OB-fold;IPR017575:CRISPR-associated helicase, CYANO-type;IPR027417:P-loop containing nucleoside triphosphatehydrolase;
long-mer295	NC_002488	363150	363175	CGGGAGAAGAATATTTTCGATCTGCA	NA
long-mer296	NC_002488	368395	368437	TGGTTCTGACAACGATACCGTGGTGCCTTTTTTGAAGAACACT	NC_002488.321	NC_002488.321	367337	368599	+	AutoIPR: IPR005152:Lipase, secreted;IPR029058:Alpha/Beta hydrolase fold;
long-mer297	NC_002488	368557	368599	TATTCTTAAGGTTCGCCAGCAATTGCTGGATAAGCAACGTTAG	NC_002488.321	NC_002488.321	367337	368599	+	AutoIPR: IPR005152:Lipase, secreted;IPR029058:Alpha/Beta hydrolase fold;
long-mer298	NC_002488	368901	368949	GATATGAATGGCTGCGACTCTTTGCGTTGCAGGGGTTGTATCCGCGCGT	NA
long-mer299	NC_002488	369076	369117	AGATCACAAGTGTTGTAACGGAGCGGTTTTGTCTGTCTTGTT	NA
long-mer300	NC_002488	370766	370796	ACTCTTGGTTGCGCGTTGCTACGGGTGCAAT	NA
long-mer301	NC_002488	382713	382755	TGAGGGCCGCATCGTGATCGCTACCGATAGCTTCGCGCGTGAT	NC_002488.334	NC_002488.334	381583	383496	+	AutoIPR: IPR004846:Type II/III secretionsystem; IPR013355:Type IV pilus secretin PilQ;
long-mer302	NC_002488	383503	383545	TCAATGCACTGCTTTATATCTTTGAAGTAAACTCTTGTTCCAG	NA
long-mer303	NC_002488	387135	387170	AGTCACGTCAGATAGACTTGAGCTGTGTGCACCAAC	NC_002488.336	NC_002488.336	385628	387286	+	AutoIPR: IPR017850:Alkaline-phosphatase-like,core domain;
long-mer304	NC_002488	387403	387440	TCGGTATTTCATGCGCGTTATATCGTGTCATGAATTGA	NA
long-mer305	NC_002488	387591	387633	AAATGATTTAGAGGTTTTCATATGCCTCTTCTGCAAGAGGCTC	NA
long-mer306	NC_002488	387809	387889	TCGTTTAATAAAGTTGCAATGGCATGATCCTAGCGGGTGGTGGCAGTTTAATAAGGTCTCATGATGTGCATCACTTTTGTA	NA
long-mer307	NC_002488	388431	388470	ATCATGGGTTAGTTTCTCGCCGTCTTCCTCAGCACGCAGA	NC_002488.337	NC_002488.337	387900	389108	-	AutoIPR: IPR001128:Cytochrome P450;
long-mer308	NC_002488	388605	388647	CTTGGCAATTTTGCTCACCGCTATACCCAGGGTGACGGCATCT	NC_002488.337	NC_002488.337	387900	389108	-	AutoIPR: IPR001128:Cytochrome P450;
long-mer309	NC_002488	388725	388800	TGGTTTCTGTTCAAAGTTGTCGATCAATTGGTGCGCCGTATCGATCGCAAGGGGACGCATTGATTCACTCTCTCGC	NC_002488.337	NC_002488.337	387900	389108	-	AutoIPR: IPR001128:Cytochrome P450;
long-mer310	NC_002488	388920	388979	TACTCGCATGCTCTCCATGTATTTTTTTCCCATGTTCCGGTTGTGGAGCAGGGAGTCGAC	NC_002488.337	NC_002488.337	387900	389108	-	AutoIPR: IPR001128:Cytochrome P450;
long-mer311	NC_002488	389063	389163	AGGGATTTTCTAAGAACGCAGGATTGGAGAGGTCGGTGAGTTTCACGTGATCGTGTGTGGAGGGAGCGTGGATTATGAGTTTCTAAGGGATGCAAGCGTGT	NC_002488.337	NC_002488.337	387900	389108	-	AutoIPR: IPR001128:Cytochrome P450;
long-mer312	NC_002488	389221	389290	TTTATTGCGTCATTGGGTTGTCTCTCTATCCAAATGGTTGCTATTTGCTAACTATCTTGGAGGCGTTGTT	NA
long-mer313	NC_002488	389445	389504	ATCACAGCGGTTTACTGTGTGAAAATAGAACGCTCTTTACGTTTAGGCAACGTGGCAACG	NA
long-mer314	NC_002488	389526	389587	TGCTGACCGTCATGCGTTATCCCGCTGTGTACGATTGTTACTGATGTGATTTGACTCAAGCG	NA
long-mer315	NC_002488	389617	389645	GCATGAACCAAGTAGGTGAAGCGGGTACT	NA
long-mer316	NC_002488	389647	389681	GTTTGCGCCTTATTTGTGCTTCATTCTCGTCGTGA	NA
long-mer317	NC_002488	389795	389837	GGGTACTAGAAGTTCGGTGTCGTGTTTATCGCTTTTATTTGTT	NA
long-mer318	NC_002488	389874	389916	AGGATTGGGATCTGGGTTTGTTAGTGAGGCGAGGGTGTGTTGG	NA
long-mer319	NC_002488	389999	390067	GAATTGGGATTGATATGCTTTAAGTGCAGTGACTGGGTTTTTTGCAGAGTAGATTCCGCTGATTACTGC	NC_002488.338	NC_002488.338	389990	390604	-	AutoIPR: IPR003733:Thiamine phosphatesynthase;
long-mer320	NC_002488	390199	390241	TGGTATGACTCGGATAGAACGTACCGAAGCCTACGTAGCTGGC	NC_002488.338	NC_002488.338	389990	390604	-	AutoIPR: IPR003733:Thiamine phosphatesynthase;
long-mer321	NC_002488	390704	390746	GCGTACCTGGAGGTGTACCGTGTGCGGCTTTTTGTACCGTGAG	NC_002488.339	NC_002488.339	390678	390869	+	AutoIPR: IPR004039:Rubredoxin-type fold;IPR018527:Rubredoxin, iron-binding site;IPR024935:Rubredoxin domain;
long-mer322	NC_002488	390892	390934	AATCAACGATGTTTGTTCAGTGGTTAATAGGAAATCCTTGAGC	NA
long-mer323	NC_002488	390986	391040	TAGTGTCTTTGGCTGCTTTAAATGTATGTAAATATTTTATATCTCGGGTTCATGT	NA
long-mer324	NC_002488	391047	391156	TTTGATGTGACAATTTAATCTCTTTTTGTGATTTTTTGTTTTTTGGATGTACTGAGGGTTTTTGTGTCATTAGTTTGCTCTGTTTAAAATCAATGAATACATTGTGTTTC	NA
long-mer325	NC_002488	391192	391234	TCAGTTTTGTGTATTTGGGGTAGGTTGTGTATCTCTGTTCGAT	NA
long-mer326	NC_002488	392063	392141	TCTGCTCTCGCTGGATTTGGGAGCGTTGATTGCTGGGGCCAAGTTTCGTGGTGAGTTTGAGGAGCGCTTGAAGGGGGTG	NC_002488.340	NC_002488.340	391356	393941	+	AutoIPR: IPR001270:ClpA/B family;IPR023150:Double Clp-N motif; IPR027417:P-loop containingnucleoside triphosphate hydrolase; IPR028299:ClpA/B,conserved site 2;
long-mer327	NC_002488	394576	394603	CGGCGCCTTGCTTATACTATGCGGACGC	NC_002488.341	NC_002488.341	394483	394665	-	AutoIPR: IPR030826:30S ribosomal protein;
long-mer328	NC_002488	395020	395062	GAGCAAGTAAGGTCACCGATACCACGATCACCTGTTCAACCCC	NC_002488.342	NC_002488.342	394790	395200	-	AutoIPR: IPR004891:MerC mercury resistanceprotein;
long-mer329	NC_002488	395249	395289	TACCTTACTATTACTGGGCAAGTATTACATCTCTAAAACCA	NA
long-mer330	NC_002488	398357	398398	CTTTTCGTCACGTAGCAGGGAGACGCTCTTGTCGCTGCCCAG	NA
long-mer331	NC_002488	398735	398873	ATTGCTCTATGGAAATTTTCCTGGGTTAACCGATCAATGTGCCTGGCTATGTACGGCCAGTCTACAGCGCAGCGAGATCTGCCTTATTGATAGTACGCCCCCATTGATCCTCTGGGTTGGGGGCATGCCTTCCAGCATC	NA
long-mer332	NC_002488	398915	398942	CTTGGTAGTGCCGCTTCACCTTTGGTGA	NA
long-mer333	NC_002488	398982	399016	TTGCGATCCGTCAGAGTGCGCAGTGCGCCGCAGAC	NA
long-mer334	NC_002488	399225	399276	TCGAGTGTTGGCGCCGTCGGCTCGTTTGTATACAGAGATGGTGCATGCCAAA	NC_002488.345	NC_002488.345	399121	400143	+	AutoIPR: IPR001269:tRNA-dihydrouridinesynthase; IPR013785:Aldolase-type TIM barrel;
long-mer335	NC_002488	399451	399493	CAGGCTGGGTCCTTTGGTGCCCGTCTGATGCGTGAGCCTGCGT	NC_002488.345	NC_002488.345	399121	400143	+	AutoIPR: IPR001269:tRNA-dihydrouridinesynthase; IPR013785:Aldolase-type TIM barrel;
long-mer336	NC_002488	399816	399858	GGTCGATGGTGTGATGCTTGGTCGAGCCGCTTATCAAGATCCT	NC_002488.345	NC_002488.345	399121	400143	+	AutoIPR: IPR001269:tRNA-dihydrouridinesynthase; IPR013785:Aldolase-type TIM barrel;
long-mer337	NC_002488	399976	400018	AGGCACATTGTTCGCCATCTGTTTGGCCTATTTCATGGCCAGC	NC_002488.345	NC_002488.345	399121	400143	+	AutoIPR: IPR001269:tRNA-dihydrouridinesynthase; IPR013785:Aldolase-type TIM barrel;
long-mer338	NC_002488	400149	400171	GCTTCTCCTCCAATAATATATAC	NA
long-mer339	NC_002488	400174	400203	TTTTTGGCGATATGAATTGTCTTTAGGTCC	NA
long-mer340	NC_002488	403698	403729	AACTGAGGGGAATATTAATCCCGTTAAGTTGT	NA
long-mer341	NC_002488	409884	409926	TAAACAATAGATAACGACGGTTGTTACGATTGCAGTGCCTGTG	NC_002488.358	NC_002488.358	409578	409973	-	
long-mer342	NC_002488	415324	415366	ATCCGGATATAGATTTTTGCCTGCGCGGCGAAGGTATTGTTCG	NA
long-mer343	NC_002488	415373	415440	GCCAAAGTGCCGTTACAGCGCGCCCGCTGTTGATGGGATGTGCCCGGCGACGGTGACTAACGTGTAGG	NA
long-mer344	NC_002488	415492	415534	ACCGAGCCGAACAACTACAATGCGCCAATGTCTAGAGATCTCC	NC_002488.364	NC_002488.364	415519	416688	+	AutoIPR: IPR015947:PUA-like domain;IPR019614:S-adenosylmethionine-dependentmethyltransferase;IPR029063:S-adenosyl-L-methionine-dependentmethyltransferase;
long-mer345	NC_002488	415558	415596	TGGCGTTCCAGCCACCCGTGGCTGTTCCAAAAGCTCCTG	NC_002488.364	NC_002488.364	415519	416688	+	AutoIPR: IPR015947:PUA-like domain;IPR019614:S-adenosylmethionine-dependentmethyltransferase;IPR029063:S-adenosyl-L-methionine-dependentmethyltransferase;
long-mer346	NC_002488	416214	416286	TGCTGCTTTACGTGGTGCGGCGGATGTAGTGGGTGTGGACATTGACCAAGACGTCATTCAGATCGCCAAAGCC	NC_002488.364	NC_002488.364	415519	416688	+	AutoIPR: IPR015947:PUA-like domain;IPR019614:S-adenosylmethionine-dependentmethyltransferase;IPR029063:S-adenosyl-L-methionine-dependentmethyltransferase;
long-mer347	NC_002488	417258	417300	ACGCACGCGCTGTGGTTCACGCACCCGCAGCACCAGCAGGCAT	NC_002488.365	NC_002488.365	417063	418505	-	AutoIPR: IPR002293:Amino acid/polyaminetransporter I;
long-mer348	NC_002488	418098	418129	GAGAAACCCACTCATGTACCCGGACCATCCCA	NC_002488.365	NC_002488.365	417063	418505	-	AutoIPR: IPR002293:Amino acid/polyaminetransporter I;
long-mer349	NC_002488	418395	418416	CAATGCGATCAGATGTGGCCAG	NC_002488.365	NC_002488.365	417063	418505	-	AutoIPR: IPR002293:Amino acid/polyaminetransporter I;
long-mer350	NC_002488	420236	420264	GACAGTGGTGCCTGTGTCGCCCCGGGCGG	NC_002488.367	NC_002488.367	419259	421013	+	AutoIPR: IPR000515:ABC transporter type 1,transmembrane domain MetI-like;
long-mer351	NC_002488	420530	420621	CCCGGCCAACGTACTATTCCCATTTGCTGTGGTCGCGATTGTAACCACGGGTGCGAATCCGAATATTTGGCTGTCGCCACTCATGGTGCTGG	NC_002488.367	NC_002488.367	419259	421013	+	AutoIPR: IPR000515:ABC transporter type 1,transmembrane domain MetI-like;
long-mer352	NC_002488	420671	420728	TCCGACTGACCTGAAAGAGGCAGCCCAGGTGTATCGGTTGCGTTCGTGGACCTGGTGG	NC_002488.367	NC_002488.367	419259	421013	+	AutoIPR: IPR000515:ABC transporter type 1,transmembrane domain MetI-like;
long-mer353	NC_002488	420761	420803	TTATCTGACCGGCGCGTTGACCGCTTCAGGTGGCTCTTGGAAC	NC_002488.367	NC_002488.367	419259	421013	+	AutoIPR: IPR000515:ABC transporter type 1,transmembrane domain MetI-like;
long-mer354	NC_002488	421508	421541	CTTGGCACGTGCATTGGTGGTGCATCCTAAGTTG	NC_002488.368	NC_002488.368	421059	422360	+	AutoIPR: IPR003439:ABC transporter-like;IPR018632:C-terminal AAA-associated domain;IPR027417:P-loop containing nucleoside triphosphatehydrolase;
long-mer355	NC_002488	421733	421775	CGGTGAGATTGCGGTGGCGTTACCACAACCACGTAACCGCTTG	NC_002488.368	NC_002488.368	421059	422360	+	AutoIPR: IPR003439:ABC transporter-like;IPR018632:C-terminal AAA-associated domain;IPR027417:P-loop containing nucleoside triphosphatehydrolase;
long-mer356	NC_002488	422189	422231	CCGCGTGAGTCATCAAGCACCATTGAGCCGTTTTAGCGATGAG	NC_002488.368	NC_002488.368	421059	422360	+	AutoIPR: IPR003439:ABC transporter-like;IPR018632:C-terminal AAA-associated domain;IPR027417:P-loop containing nucleoside triphosphatehydrolase;
long-mer357	NC_002488	422366	422422	GAGAGTATGCGGCGCTCGTAGTCGCGCTTGTACTGTCATTTGTGCATTGAATCAATT	NA
long-mer358	NC_002488	422432	422499	TGGCTGCCACGTACTGTTTTGTTTGCTGTACGTACATAGCCTATGGGTTTGATTTGGCGCTACATAGT	NA
long-mer359	NC_002488	422564	422606	ACGCGCATCAGGGTGCGGTGACGCATCCTTCAAACATCCTTCA	NA
long-mer360	NC_002488	422941	422963	GGATCAGCTGACTGCCTCACTTG	NC_002488.369	NC_002488.369	422702	424072	+	AutoIPR: IPR003798:DNA recombination RmuC;
long-mer361	NC_002488	423131	423173	CAACAGCTCGAGCAGATACGTGCGATCGTTGATGAGAAGCTCC	NC_002488.369	NC_002488.369	422702	424072	+	AutoIPR: IPR003798:DNA recombination RmuC;
long-mer362	NC_002488	423268	423292	GGCGACTGGCGTCGGTGATCTCAAG	NC_002488.369	NC_002488.369	422702	424072	+	AutoIPR: IPR003798:DNA recombination RmuC;
long-mer363	NC_002488	424600	424679	CAAAATATTATCGGCGTTGCGCTCTCTGCTGACCAACATCAGATTGACAGTGGAGTCAACGTTTTTTGCAACCAGTGGCA	NA
long-mer364	NC_002488	424928	424970	GAGTGCGTAATCGTCTACAGCACCGTCGCGCATGTTGTCAAAC	NC_002488.370	NC_002488.370	424760	425815	-	AutoIPR: IPR007428:VacJ-like lipoprotein;
long-mer365	NC_002488	424996	425027	CCAATTGCAGACCCTGTAGACTGTAACGCCAT	NC_002488.370	NC_002488.370	424760	425815	-	AutoIPR: IPR007428:VacJ-like lipoprotein;
long-mer366	NC_002488	425391	425433	GCCAGTGGCCGCGCGAGATTGCGGTCTATAACGACGTTGAATT	NC_002488.370	NC_002488.370	424760	425815	-	AutoIPR: IPR007428:VacJ-like lipoprotein;
long-mer367	NC_002488	425480	425522	AGTGTCGTTTGGCTTGGGTATGTTGTTTGTACCGGAATGACCA	NC_002488.370	NC_002488.370	424760	425815	-	AutoIPR: IPR007428:VacJ-like lipoprotein;
long-mer368	NC_002488	425540	425582	TCCGTAAAGCGCAGCGTAGTCGTCTTCCGCTTGGGTCGGAGTA	NC_002488.370	NC_002488.370	424760	425815	-	AutoIPR: IPR007428:VacJ-like lipoprotein;
long-mer369	NC_002488	425629	425665	AGGAGGCGTCCTGCGTCGTGACTGTCGTCGTTTGAGG	NC_002488.370	NC_002488.370	424760	425815	-	AutoIPR: IPR007428:VacJ-like lipoprotein;
long-mer370	NC_002488	427813	427855	AGCGATGGGGTCGATGGCCATTAGCTCCAGTGCCTTGATCTGA	NC_002488.374	NC_002488.374	427456	428205	-	AutoIPR: IPR030802:ABC transporter permeaseMalE-type;
long-mer371	NC_002488	431212	431254	CCCCTTCCGCGTCATTTGTTTATTAGGCATGAACGACGGCGAC	NC_002488.376	NC_002488.376	429245	432610	+	AutoIPR: IPR006697:RecBCD enzyme subunit RecC;IPR011335:Restriction endonuclease  type II-like;IPR013986:DExx box DNA helicase domain; IPR027417:P-loopcontaining nucleoside triphosphate hydrolase;
long-mer372	NC_002488	431342	431384	CGTGATGACGACTGCCTCCTATTTCTACAGCTATTCAGCGCCG	NC_002488.376	NC_002488.376	429245	432610	+	AutoIPR: IPR006697:RecBCD enzyme subunit RecC;IPR011335:Restriction endonuclease  type II-like;IPR013986:DExx box DNA helicase domain; IPR027417:P-loopcontaining nucleoside triphosphate hydrolase;
long-mer373	NC_002488	431734	431761	TAGCGCCCCTGCAGAACAGTTTCTACAA	NC_002488.376	NC_002488.376	429245	432610	+	AutoIPR: IPR006697:RecBCD enzyme subunit RecC;IPR011335:Restriction endonuclease  type II-like;IPR013986:DExx box DNA helicase domain; IPR027417:P-loopcontaining nucleoside triphosphate hydrolase;
long-mer374	NC_002488	435314	435360	CGGCACAGCCGGGCATCGTCTTTGATACAGCTGTACCACCGGCAATT	NC_002488.377	NC_002488.377	432607	436335	+	AutoIPR: IPR000212:DNA helicase, UvrD/REP type;IPR011335:Restriction endonuclease  type II-like;IPR027417:P-loop containing nucleoside triphosphatehydrolase;
long-mer375	NC_002488	435660	435683	CCTAGCCTGGAGCACTTGGCGCGC	NC_002488.377	NC_002488.377	432607	436335	+	AutoIPR: IPR000212:DNA helicase, UvrD/REP type;IPR011335:Restriction endonuclease  type II-like;IPR027417:P-loop containing nucleoside triphosphatehydrolase;
long-mer376	NC_002488	436762	436792	CGACTGGCCCTCCGCTGCGGACTGGGTGCAT	NC_002488.379	NC_002488.379	436565	438484	+	AutoIPR: IPR006344:RecBCD enzyme subunit RecD;IPR027417:P-loop containing nucleoside triphosphatehydrolase; IPR027785:UvrD-like helicase C-terminaldomain;
long-mer377	NC_002488	436906	436948	GTATGAGCGGCGTTTAGCGATTGGTTTGCGTCGGATTGCCGCT	NC_002488.379	NC_002488.379	436565	438484	+	AutoIPR: IPR006344:RecBCD enzyme subunit RecD;IPR027417:P-loop containing nucleoside triphosphatehydrolase; IPR027785:UvrD-like helicase C-terminaldomain;
long-mer378	NC_002488	436966	437008	TGAATCGGCCGCGGTGGCGACCGTGTTTGCGGCGTTGTTTCCA	NC_002488.379	NC_002488.379	436565	438484	+	AutoIPR: IPR006344:RecBCD enzyme subunit RecD;IPR027417:P-loop containing nucleoside triphosphatehydrolase; IPR027785:UvrD-like helicase C-terminaldomain;
long-mer379	NC_002488	437077	437119	GGTCACGGGGGGGCCTGGGACCGGCAAGACAACGACGATTGCG	NC_002488.379	NC_002488.379	436565	438484	+	AutoIPR: IPR006344:RecBCD enzyme subunit RecD;IPR027417:P-loop containing nucleoside triphosphatehydrolase; IPR027785:UvrD-like helicase C-terminaldomain;
long-mer380	NC_002488	437225	437266	AGTTTGCGTGCGGCGGCAGGGTATGTGTCTGCGGCGGGGGGG	NC_002488.379	NC_002488.379	436565	438484	+	AutoIPR: IPR006344:RecBCD enzyme subunit RecD;IPR027417:P-loop containing nucleoside triphosphatehydrolase; IPR027785:UvrD-like helicase C-terminaldomain;
long-mer381	NC_002488	437521	437601	TGCGGGGATTCTTGCCGCTGCAGGTTCCGGTGAGGTGTTAGATGCCGCCGATGCGCAGGCATTGGCGCCCTTGTTAGGCGC	NC_002488.379	NC_002488.379	436565	438484	+	AutoIPR: IPR006344:RecBCD enzyme subunit RecD;IPR027417:P-loop containing nucleoside triphosphatehydrolase; IPR027785:UvrD-like helicase C-terminaldomain;
long-mer382	NC_002488	437668	437710	TCTGCAACACAGTCACCGTCAAGGTGAGGATTTAGCGTTGGCG	NC_002488.379	NC_002488.379	436565	438484	+	AutoIPR: IPR006344:RecBCD enzyme subunit RecD;IPR027417:P-loop containing nucleoside triphosphatehydrolase; IPR027785:UvrD-like helicase C-terminaldomain;
long-mer383	NC_002488	437879	437921	GTGCAGGCATTGGCGGTGGCGAGGCGTTTACGTTTGTTGACGG	NC_002488.379	NC_002488.379	436565	438484	+	AutoIPR: IPR006344:RecBCD enzyme subunit RecD;IPR027417:P-loop containing nucleoside triphosphatehydrolase; IPR027785:UvrD-like helicase C-terminaldomain;
long-mer384	NC_002488	438752	438833	CGGTCGATGTGTGTTGCGCTGCTGCCATCTTTAGATGATGGTGCGGTGTATCGGTGATGTTGAGGGGGCGCAGTATGGGTGC	NC_002488.380	NC_002488.380	438587	438808	+	
long-mer384	NC_002488	438752	438833	CGGTCGATGTGTGTTGCGCTGCTGCCATCTTTAGATGATGGTGCGGTGTATCGGTGATGTTGAGGGGGCGCAGTATGGGTGC	NC_002488.381	NC_002488.381	438786	438968	+	
long-mer385	NC_002488	438965	439069	TTGAGACGCTGAGCGCGCTGGGAGCTAGATGAGCTTGTTCCGGTGTCGATCGTGGGTGCGTGATGTGGGTGGACGTGGGGATGCCGGTGTTCTGGGATGGGCTGG	NC_002488.381	NC_002488.381	438786	438968	+	
long-mer385	NC_002488	438965	439069	TTGAGACGCTGAGCGCGCTGGGAGCTAGATGAGCTTGTTCCGGTGTCGATCGTGGGTGCGTGATGTGGGTGGACGTGGGGATGCCGGTGTTCTGGGATGGGCTGG	NC_002488.382	NC_002488.382	439045	439158	+	
long-mer386	NC_002488	439403	439445	GAGTGATGTGCCGGAAATCACGGAGTTGATGTGGTTGCTGACT	NC_002488.383	NC_002488.383	439155	440447	+	AutoIPR: IPR002305:Aminoacyl-tRNA synthetase,class Ic;
long-mer387	NC_002488	444263	444305	GTTGTCCAGGGGGATACGTTCATCGATTTCTTTCTGCTTGATA	NC_002488.386	NC_002488.386	443954	444400	-	AutoIPR: IPR003789:Aspartyl/glutamyl-tRNAamidotransferase subunit B-related;IPR023168:Aspartyl/glutamyl-tRNA(Asn/Gln)amidotransferase subunit B, C-terminal;
long-mer388	NC_002488	444840	444882	TTGGTTTGCGAGTAAGCTCGCGCAACTCATGTCCGCCGCGCCA	NA
long-mer389	NC_002488	445926	445968	CAGGCGGGTCAGCAGAGTGATATTGCGGTGCGTGTAACGCCGC	NC_002488.388	NC_002488.388	444975	446021	+	AutoIPR: IPR000905:Gcp-like domain;IPR017861:Kae1/TsaD family;
long-mer390	NC_002488	446525	446561	CTATTTATGGGTGATGTTCTCGTCTCCTTGTGTTGGC	NA
long-mer391	NC_002488	446681	446723	GGGCTGTGATTTTGGAGTGATAATGTTCAATGCCAGCATTGCG	NC_002488.390	NC_002488.390	446703	447998	+	AutoIPR: IPR006685:Mechanosensitive ion channelMscS; IPR010920:Like-Sm (LSM) domain;
long-mer392	NC_002488	446882	446924	TGCTGGCGAGGAGGGCGGCTATGGCATGCGTTTGGGTGTCATC	NC_002488.390	NC_002488.390	446703	447998	+	AutoIPR: IPR006685:Mechanosensitive ion channelMscS; IPR010920:Like-Sm (LSM) domain;
long-mer393	NC_002488	450942	450969	CATCGTGCAGTTACTCAATCACCATTGA	NA
long-mer394	NC_002488	453603	453635	TTGCACCGCCACACCGTCACATTGAGTATTTCT	NC_002488.397	NC_002488.397	453250	453627	+	AutoIPR: IPR025392:Domain of unknown functionDUF4124;
long-mer395	NC_002488	455127	455160	AGCGGTTTGTGTGATTAATCCCAAAAAAGATCCG	NC_002488.398	NC_002488.398	453712	455406	+	AutoIPR: IPR002316:Proline-tRNA ligase, classIIa;
long-mer396	NC_002488	458290	458320	TTTTTCGACGATTCTCTGGATACTGAGTAAT	NC_002488.402	NC_002488.402	457972	458358	-	AutoIPR: IPR011006:CheY-like superfamily;
long-mer397	NC_002488	462930	462954	GGGTATTGCTAAGGCTTATGCCACT	NC_002488.407	NC_002488.407	462139	463431	+	AutoIPR: IPR001114:Adenylosuccinate synthetase;IPR027417:P-loop containing nucleoside triphosphatehydrolase;
long-mer398	NC_002488	465410	465452	ACCCGTTACACATCCGCATGAATAGATCTTATGTGTTGCGGAG	NA
long-mer399	NC_002488	465906	465936	CCCCACCTTGGGGAAGGACGTCGCCGATGAT	NA
long-mer400	NC_002488	466401	466443	AGCTAAGCCCGCGTTCAGACGTGGGTTTTTTCATGTAGACTTC	NA
long-mer401	NC_002488	474169	474191	GTCCGATGTGAGGCAGACGCAAG	NC_002488.417	NC_002488.417	473417	474556	-	AutoIPR: IPR000594:UBA/THIF-type NAD/FADbinding fold; IPR001763:Rhodanese-like domain;IPR016040:NAD(P)-binding domain;
long-mer402	NC_002488	474199	474230	CGTAACGCTCTATGAAGTCCTGCTCGTCAGTG	NC_002488.417	NC_002488.417	473417	474556	-	AutoIPR: IPR000594:UBA/THIF-type NAD/FADbinding fold; IPR001763:Rhodanese-like domain;IPR016040:NAD(P)-binding domain;
long-mer403	NC_002488	474359	474380	CTGACAGATCAGAACGATCTCC	NC_002488.417	NC_002488.417	473417	474556	-	AutoIPR: IPR000594:UBA/THIF-type NAD/FADbinding fold; IPR001763:Rhodanese-like domain;IPR016040:NAD(P)-binding domain;
long-mer404	NC_002488	475114	475136	TTAACAATGGAGGAGTATATGTG	NA
long-mer405	NC_002488	475153	475181	TATATCAACGATTAGCACACTTTGGAACT	NA
long-mer406	NC_002488	475753	475795	ATCACAGAACTTGACTATGCCTCGACACAGAAACTGAGCTGTA	NC_002488.419	NC_002488.419	475570	477048	+	AutoIPR: IPR001633:EAL domain;IPR024744:Putative cyclic diguanylate phosphodiesterase,CSS motif-containing domain;
long-mer407	NC_002488	475816	475843	GGTGCACTCAAGCAGACGTTGACCAGCG	NC_002488.419	NC_002488.419	475570	477048	+	AutoIPR: IPR001633:EAL domain;IPR024744:Putative cyclic diguanylate phosphodiesterase,CSS motif-containing domain;
long-mer408	NC_002488	476247	476305	AGCCATCCTGTATTTGCGCCGACGGCGCGCTCCGTTGACCCGGTTGCGTCAGGCGATCC	NC_002488.419	NC_002488.419	475570	477048	+	AutoIPR: IPR001633:EAL domain;IPR024744:Putative cyclic diguanylate phosphodiesterase,CSS motif-containing domain;
long-mer409	NC_002488	477064	477112	TGGCATGGCTTCTTGGACGAAAGTGTGTGACTTTTTGAAGTTGCTGTAT	NA
long-mer410	NC_002488	477353	477385	CTTGTCGTTCCATGTTCTTTAGCTGGTTAATGA	NA
long-mer411	NC_002488	478495	478528	CTATGAGATCGTGATTGGGGATCCGGTTGCTGTA	NC_002488.420	NC_002488.420	477566	478915	+	AutoIPR: IPR027820:Domain of unknown functionDUF4478; IPR031100:LOG family;
long-mer412	NC_002488	479147	479189	CAATTTCCGTCAAGTGATTCGTTCGAATCGAGTGTCATCTAGG	NC_002488.421	NC_002488.421	479061	479573	+	AutoIPR: IPR002416:Type II secretion systemprotein H;
long-mer413	NC_002488	479333	479375	CGGCAATAGCATCTTCGACAAGGGGGAAGCGGTGTTGCGTTAC	NC_002488.421	NC_002488.421	479061	479573	+	AutoIPR: IPR002416:Type II secretion systemprotein H;
long-mer414	NC_002488	479399	479441	CGTGTCAGTGAAGGATCCCTTGCCTATTGTTTTTGATGCGCAT	NC_002488.421	NC_002488.421	479061	479573	+	AutoIPR: IPR002416:Type II secretion systemprotein H;
long-mer415	NC_002488	479475	479584	ACGCTCCGTCCGGATGACTGCAGCGGCCAGCCATTACAGCGTACCGTCACGATCACTGCTACGGGTCTGGCGAAGGTGGATAAGGGTGTGTGTCAATGAAAAAGCGTTCC	NC_002488.421	NC_002488.421	479061	479573	+	AutoIPR: IPR002416:Type II secretion systemprotein H;
long-mer415	NC_002488	479475	479584	ACGCTCCGTCCGGATGACTGCAGCGGCCAGCCATTACAGCGTACCGTCACGATCACTGCTACGGGTCTGGCGAAGGTGGATAAGGGTGTGTGTCAATGAAAAAGCGTTCC	NC_002488.422	NC_002488.422	479570	480052	+	AutoIPR: IPR013362:Pilus modification type IV,PilV;
long-mer416	NC_002488	479779	479813	CCAGCGCAGTACGCTGGGTTACTACGGTGCGATCA	NC_002488.422	NC_002488.422	479570	480052	+	AutoIPR: IPR013362:Pilus modification type IV,PilV;
long-mer417	NC_002488	480762	480804	CAGTATGAATGTCAGTGCTGGTGGTCTGAATAAGACGGCGCTT	NC_002488.423	NC_002488.423	480049	481305	+	
long-mer418	NC_002488	488532	488555	TGGGTCGTCATCGTGGAAGTCGTC	NC_002488.430	NC_002488.430	488523	488969	-	AutoIPR: IPR000424:Primosome PriB/single-strandDNA-binding;
long-mer419	NC_002488	488926	488957	CCCAGGTTGCCGACGAGGATCACCTTGTTAAT	NC_002488.430	NC_002488.430	488523	488969	-	AutoIPR: IPR000424:Primosome PriB/single-strandDNA-binding;
long-mer419	NC_002488	488926	488957	CCCAGGTTGCCGACGAGGATCACCTTGTTAAT	NC_002488.431	NC_002488.431	488953	489423	-	AutoIPR: IPR011101:Three-Cys-motif familyprotein;
long-mer420	NC_002488	499523	499552	ACCGCCGTCAAGGCAGGGGCACGATGACGC	NC_002488.453	NC_002488.453	499492	499713	+	
long-mer421	NC_002488	499881	499902	ATACAGGTCAACCGTGAGCGGG	NC_002488.454	NC_002488.454	499710	499919	+	
long-mer422	NC_002488	499992	500034	TACAGGCGCTGAGTACACGGGCTTATGTCCGTTCCATGACGAG	NC_002488.455	NC_002488.455	499912	500964	+	AutoIPR: IPR002694:Zinc finger, CHC2-type;
long-mer423	NC_002488	500757	500796	CACGGATGCCGGTGATGTCACGCCGGGTGTGGCGCACTAC	NC_002488.455	NC_002488.455	499912	500964	+	AutoIPR: IPR002694:Zinc finger, CHC2-type;
long-mer424	NC_002488	501891	501914	GCGGATGGCAACGTGGATGTCTCG	NC_002488.456	NC_002488.456	500964	502430	+	AutoIPR: IPR007936:Virulence-associated E;
long-mer425	NC_002488	511155	511181	CCTTCCTGCTCATCGTTGCATTACTGC	NC_002488.467	NC_002488.467	511142	511543	+	
long-mer426	NC_002488	519670	519699	TCGTCCGCTCCACACGCCCGACGGGGTATC	NC_002488.478	NC_002488.478	518273	519715	+	AutoIPR: IPR011928:Bacteriophage phiJL001,Gp84;
long-mer427	NC_002488	519735	519779	GTATCACCTCTGGAGATGGCGCCTGCGCTACTGGTGGTACGACAC	NC_002488.479	NC_002488.479	519706	520134	+	
long-mer428	NC_002488	520014	520043	CGTTCAAGACGGCCAAGCGGTGAAACATCA	NC_002488.479	NC_002488.479	519706	520134	+	
long-mer429	NC_002488	520086	520121	GAAGATGCAGGGGACGATTCCCATCAAAACAAAGGG	NC_002488.479	NC_002488.479	519706	520134	+	
long-mer430	NC_002488	520369	520391	TCGAAAAAGGCCACCGTCGGCTA	NC_002488.481	NC_002488.481	520357	523182	+	AutoIPR: IPR002035:von Willebrand factor, typeA;
long-mer431	NC_002488	520867	520911	AATGGCCGGTCGCGGCTGGAGAATATGAAAACCGCGCTCAACGCG	NC_002488.481	NC_002488.481	520357	523182	+	AutoIPR: IPR002035:von Willebrand factor, typeA;
long-mer432	NC_002488	521142	521172	TGCGGTCCGCGTGGCATTTTTTGTGACCGAT	NC_002488.481	NC_002488.481	520357	523182	+	AutoIPR: IPR002035:von Willebrand factor, typeA;
long-mer433	NC_002488	521191	521219	TCAGCCACCAACGCCCAGGCCGCGCGTGC	NC_002488.481	NC_002488.481	520357	523182	+	AutoIPR: IPR002035:von Willebrand factor, typeA;
long-mer434	NC_002488	521819	521845	TACAGACCTATGGTGTCATTCACCAGA	NC_002488.481	NC_002488.481	520357	523182	+	AutoIPR: IPR002035:von Willebrand factor, typeA;
long-mer435	NC_002488	521854	521882	TCTCCGGAAATTCCAACCGCATCACTGGC	NC_002488.481	NC_002488.481	520357	523182	+	AutoIPR: IPR002035:von Willebrand factor, typeA;
long-mer436	NC_002488	521899	521921	CGGGAACTGCGTGCCAGCACCAC	NC_002488.481	NC_002488.481	520357	523182	+	AutoIPR: IPR002035:von Willebrand factor, typeA;
long-mer437	NC_002488	522015	522038	TGCTGACATGGTGTGCATTGTCGG	NC_002488.481	NC_002488.481	520357	523182	+	AutoIPR: IPR002035:von Willebrand factor, typeA;
long-mer438	NC_002488	522046	522081	CAAAGCGGCTCGCTGAAAAGCGGTGCCATCACGCTG	NC_002488.481	NC_002488.481	520357	523182	+	AutoIPR: IPR002035:von Willebrand factor, typeA;
long-mer439	NC_002488	522173	522197	CGATCACCTCACAGCACGTCTTTGA	NC_002488.481	NC_002488.481	520357	523182	+	AutoIPR: IPR002035:von Willebrand factor, typeA;
long-mer440	NC_002488	522301	522340	AGCCGCAATTACACGCTGCACGTTGACCCTGGCACCGGTG	NC_002488.481	NC_002488.481	520357	523182	+	AutoIPR: IPR002035:von Willebrand factor, typeA;
long-mer441	NC_002488	522365	522404	AGTGGTGCCCCTGCGCACGGATCGTTGCCGGTGATGTCAC	NC_002488.481	NC_002488.481	520357	523182	+	AutoIPR: IPR002035:von Willebrand factor, typeA;
long-mer442	NC_002488	522537	522579	CACCCTGGGGCGCGGCTGTGGTGACACGGTTGCTGCAATCCAT	NC_002488.481	NC_002488.481	520357	523182	+	AutoIPR: IPR002035:von Willebrand factor, typeA;
long-mer443	NC_002488	522762	522798	TGGGAAGGTGACCATTGCCGCCGCGCAGTGGCCTGAG	NC_002488.481	NC_002488.481	520357	523182	+	AutoIPR: IPR002035:von Willebrand factor, typeA;
long-mer444	NC_002488	523246	523287	GCGGCTGCTCGGCGGCGAATTCGGTTTAGAAACCGACACGGG	NC_002488.482	NC_002488.482	523175	523687	+	
long-mer445	NC_002488	523363	523396	GGCCAATGCCGGTCGCGGCGTCACGATTGATGTG	NC_002488.482	NC_002488.482	523175	523687	+	
long-mer446	NC_002488	523481	523510	ACACGCGCTGGCATTGTGCTCGCCGGTGTG	NC_002488.482	NC_002488.482	523175	523687	+	
long-mer447	NC_002488	523563	523594	TGGTCAGCGAGGACGGGCTGATTTACGTGTAC	NC_002488.482	NC_002488.482	523175	523687	+	
long-mer448	NC_002488	523618	523666	GGGGGACGGGATCGCCCTCCGAGGCGGTGGGGGTGGCAACGATGACTAC	NC_002488.482	NC_002488.482	523175	523687	+	
long-mer449	NC_002488	523878	523911	ATGTGCAGATCGCCGGTACCCACGTAGACGTTCT	NC_002488.483	NC_002488.483	523691	524110	+	
long-mer450	NC_002488	530687	530731	CCAGAGCGGTTCGGGCACGTCGGTCACGCAGAACCAACGCCCACC	NC_002488.492	NC_002488.492	530636	531196	-	AutoIPR: IPR001082:Fimbrial protein pilin;
long-mer451	NC_002488	531087	531116	GCTTTGGCAACGTAATGCTGATATAGCGGC	NC_002488.492	NC_002488.492	530636	531196	-	AutoIPR: IPR001082:Fimbrial protein pilin;
long-mer452	NC_002488	531149	531191	GATGACGACCATAAGCTCGGCCAGTGTGAAACCTTTTGGGGCT	NC_002488.492	NC_002488.492	530636	531196	-	AutoIPR: IPR001082:Fimbrial protein pilin;
long-mer453	NC_002488	531309	531332	GACTCGTCCTTCTTTTTGTCTAAA	NC_002488.493	NC_002488.493	531197	531760	-	AutoIPR: IPR001082:Fimbrial protein pilin;
long-mer454	NC_002488	531434	531469	GGCATTACCGTTCATAATGCAAGTGATTGAGCTTTC	NC_002488.493	NC_002488.493	531197	531760	-	AutoIPR: IPR001082:Fimbrial protein pilin;
long-mer455	NC_002488	531602	531626	GCCGATCTTGCCTGGAGTGATATCC	NC_002488.493	NC_002488.493	531197	531760	-	AutoIPR: IPR001082:Fimbrial protein pilin;
long-mer456	NC_002488	533888	533922	GTTGTTCTGGCCGTAGGTCGCAGAGGTGCTCTTGA	NA
long-mer457	NC_002488	534209	534239	CAGTGTCACTTTAAGGTGTGTCTTGGTCAGT	NA
long-mer458	NC_002488	534353	534395	CCGGATGGATGTGAGCGATAAGGGTATCCATGTTTTCATCAAT	NC_002488.496	NC_002488.496	534357	534557	+	
long-mer459	NC_002488	534399	534423	ATTCTTGATAAGGTTCAATGGATGG	NC_002488.496	NC_002488.496	534357	534557	+	
long-mer460	NC_002488	535443	535475	TCAGCATCTAGCAGTGCCAGCGTACCGCTGTCG	NC_002488.498	NC_002488.498	535409	537481	-	AutoIPR: IPR002547:tRNA-binding domain;IPR012340:Nucleic acid-binding, OB-fold;IPR015413:Methionyl/Leucyl tRNA synthetase;IPR020791:Leucine-tRNA ligase, archaeal;IPR023458:Methionine-tRNA ligase, type 1;IPR029038:Methionyl-tRNA synthetase, Zn-domain;
long-mer461	NC_002488	537611	537649	CAAGCCGGCCCCTGTGTCGCACTATGCGGTGATGATTAA	NC_002488.499	NC_002488.499	537646	540771	-	AutoIPR: IPR010101:TonB-dependent vitamin B12transporter BtuB;
long-mer462	NC_002488	539993	540024	CGGTAGTAGCGGCGTGCCTCAGCGAGTACGCC	NC_002488.499	NC_002488.499	537646	540771	-	AutoIPR: IPR010101:TonB-dependent vitamin B12transporter BtuB;
long-mer463	NC_002488	540956	540985	CTTAAGAGTTTTTTGGGGGGAATGGGATAT	NA
long-mer464	NC_002488	541026	541064	GAGTGGTTTTTACTGCTGCTTCTTTTTGAGAAGTCTTAA	NA
long-mer465	NC_002488	541165	541207	AGAATTTTAGGGCGCGCTGTCCGTTCATGGGTTTACCTTTCTG	NA
long-mer466	NC_002488	541366	541402	GTTCTTTAAGCAGTGCGTAGACACGGCGTCCTTCGGT	NC_002488.500	NC_002488.500	541289	542110	-	AutoIPR: IPR000878:Tetrapyrrole methylase;IPR004551:Diphthine synthase; IPR008189:rRNA smallsubunit methyltransferase I;
long-mer467	NC_002488	541555	541582	CTGCTGCACGCATGCTGCCGAAGATGGT	NC_002488.500	NC_002488.500	541289	542110	-	AutoIPR: IPR000878:Tetrapyrrole methylase;IPR004551:Diphthine synthase; IPR008189:rRNA smallsubunit methyltransferase I;
long-mer468	NC_002488	542272	542314	CGTGTTCTTACCCCACAAAAGTGCCGGATTAGTCTTGTTGGAG	NC_002488.501	NC_002488.501	542192	543922	+	AutoIPR: IPR007443:Penicillin-binding proteinactivator LpoA; IPR028082:Periplasmic bindingprotein-like I;
long-mer469	NC_002488	542825	542865	GTCTTACTGAGCCGTGGTGAGACGCTCCCGCGGCCTTTGGA	NC_002488.501	NC_002488.501	542192	543922	+	AutoIPR: IPR007443:Penicillin-binding proteinactivator LpoA; IPR028082:Periplasmic bindingprotein-like I;
long-mer470	NC_002488	543088	543135	AGCGGCATACGCCAAGGCGGTCGCAGCTGGTGCCGATTTTGTGGTGGG	NC_002488.501	NC_002488.501	542192	543922	+	AutoIPR: IPR007443:Penicillin-binding proteinactivator LpoA; IPR028082:Periplasmic bindingprotein-like I;
long-mer471	NC_002488	543206	543242	AACCGTTCAACTGGAAATCGCGTGTCGTTGCCGTCAG	NC_002488.501	NC_002488.501	542192	543922	+	AutoIPR: IPR007443:Penicillin-binding proteinactivator LpoA; IPR028082:Periplasmic bindingprotein-like I;
long-mer472	NC_002488	545086	545108	GCTGATGTCGGGGCGGCGGTGGC	NC_002488.503	NC_002488.503	544600	545625	+	AutoIPR: IPR004881:Ribosome biogenesis GTPaseRsgA, putative; IPR027417:P-loop containing nucleosidetriphosphate hydrolase;
long-mer473	NC_002488	546257	546299	CGCATAGCAGGATGGCGGGTAGGACGGTGTTGCGTCGCAGTTT	NC_002488.504	NC_002488.504	545847	546302	-	AutoIPR: IPR008972:Cupredoxin;IPR014068:Azurin, proteobacteria;
long-mer474	NC_002488	547079	547102	GGCGTGTTGCCGTGAGTCATGCGG	NC_002488.505	NC_002488.505	547063	547251	+	
long-mer475	NC_002488	548619	548661	ATATCAATGCTGTAGATGCACAGGTTGATTCGGAGGCAATCCA	NC_002488.507	NC_002488.507	548009	549112	+	
long-mer476	NC_002488	549252	549284	TGCGAGCATGAGTTGCGAGACGACATCCGGTGG	NC_002488.508	NC_002488.508	549180	549920	-	AutoIPR: IPR002033:Sec-independent periplasmicprotein translocase TatC;
long-mer477	NC_002488	550289	550325	CAGGGCGACTACAGCGATCAGGAGTAGTTCGCTAAAA	NC_002488.509	NC_002488.509	549917	550339	-	AutoIPR: IPR003369:Sec-independent proteintranslocase protein TatA/B/E; IPR003998:Twin-argininetranslocation protein TatB-like;
long-mer478	NC_002488	550384	550408	TCCGGAAGCGGTGCTCTGGGAGGTG	NC_002488.510	NC_002488.510	550357	550572	-	AutoIPR: IPR003369:Sec-independent proteintranslocase protein TatA/B/E;
long-mer479	NC_002488	550711	550732	ACTGGGATTGCGGCGGTTGCCT	NC_002488.511	NC_002488.511	550647	551552	-	AutoIPR: IPR007461:Ysc84 actin-binding domain;
long-mer480	NC_002488	559847	559879	GCATCGGCGGCCGCCATTCCGGATAATTCCAAT	NC_002488.520	NC_002488.520	558463	560565	-	AutoIPR: IPR000718:Peptidase M13;IPR024079:Metallopeptidase, catalytic domain;
long-mer481	NC_002488	560558	560581	TGGGGCATTTCGAGAGTTCCAATG	NC_002488.520	NC_002488.520	558463	560565	-	AutoIPR: IPR000718:Peptidase M13;IPR024079:Metallopeptidase, catalytic domain;
long-mer482	NC_002488	561264	561286	AGGTGTGCGACTCATGGGATGGT	NC_002488.522	NC_002488.522	561121	561330	+	
long-mer483	NC_002488	566969	566992	CTGCGATGCAGCTGGTCGGTAAAT	NC_002488.529	NC_002488.529	566329	567435	+	AutoIPR: IPR018642:Protein of unknown functionDUF2066;
long-mer484	NC_002488	572753	572795	CGACTGTTGAAGGTTGGATGCCAGCCATAGCCAGTATGTGACT	NA
long-mer485	NC_002488	573791	573838	GCGGGTGTGACAGCAGGTGCTAAGACGGTTGTTATAGAAGCGATGGGT	NA
long-mer486	NC_002488	574161	574194	CCAGACCGTGGCCGCTGGGTTCGAGTGCGGTCCG	NC_002488.536	NC_002488.536	573856	574659	-	AutoIPR: IPR019613:Protein of unknown functionDUF4198;
long-mer487	NC_002488	574391	574428	AGTATGACATCGAATATGCTACGGTACTTGCTGCTGGT	NC_002488.536	NC_002488.536	573856	574659	-	AutoIPR: IPR019613:Protein of unknown functionDUF4198;
long-mer488	NC_002488	574443	574473	GCTCATGGCTACCGTTTGGTGTGGTGATGAT	NC_002488.536	NC_002488.536	573856	574659	-	AutoIPR: IPR019613:Protein of unknown functionDUF4198;
long-mer489	NC_002488	576107	576145	CAAGCTGGTGGATGGGTAAATAATCAGGTCGCCGGCTGG	NC_002488.539	NC_002488.539	575900	576592	-	AutoIPR: IPR005123:Oxoglutarate/iron-dependentdioxygenase; IPR023550:PKHD-type hydroxylase;
long-mer490	NC_002488	576831	576873	CCCGATCGCGGTTTTACTGTCACGTTTCATTTCTCCGACGTAG	NC_002488.540	NC_002488.540	576636	578915	-	AutoIPR: IPR010105:TonB-dependent siderophorereceptor;
long-mer491	NC_002488	576948	577032	GTAGGCAAGTGTATGTGAACCATCGGCCGAGACGGCGGGTCCCTGTTTGACTTTGGCGTCCATTGTAGTGAACCCTGCCGACATC	NC_002488.540	NC_002488.540	576636	578915	-	AutoIPR: IPR010105:TonB-dependent siderophorereceptor;
long-mer492	NC_002488	578776	578801	TCAATTTTGTCGAGCGTGGTGGTTTG	NC_002488.540	NC_002488.540	576636	578915	-	AutoIPR: IPR010105:TonB-dependent siderophorereceptor;
long-mer493	NC_002488	578926	578968	AGTGAGCCATGATCGGTGCTGATTGAGTTGTGGCAGCACATGA	NA
long-mer494	NC_002488	579013	579052	GGGGGACAGGGGGATGTAATGTCACCTTCACAGTGACTTT	NA
long-mer495	NC_002488	579088	579128	ACTCTTTAACTCTATGAAGAGAGAGACTAAATAAATGAATA	NA
long-mer496	NC_002488	579131	579173	AATTTCTTTGAATGATGTCAGGTAATCAAAATGGTTAAAAAAA	NA
long-mer497	NC_002488	588943	588985	AAATCGTCGCGCATTTTTGCCGTCGCTCCCAGCATATCGAACT	NC_002488.548	NC_002488.548	588390	589307	+	AutoIPR: IPR021168:Bifunctional polymyxinresistance protein, ArnA;
long-mer498	NC_002488	589113	589166	CTGCGTGATGTGATTGATTTTTGCAGAGATATTACTGGACATGCCATTGCGGTT	NC_002488.548	NC_002488.548	588390	589307	+	AutoIPR: IPR021168:Bifunctional polymyxinresistance protein, ArnA;
long-mer499	NC_002488	589400	589422	CAGAGTGCTAGTCACCGGGGGGG	NC_002488.549	NC_002488.549	589383	590327	+	AutoIPR: IPR021168:Bifunctional polymyxinresistance protein, ArnA;
long-mer500	NC_002488	590419	590447	AAATCAGGGGACTGATACCTATATCGTTG	NC_002488.550	NC_002488.550	590330	591283	+	AutoIPR: IPR029044:Nucleotide-diphospho-sugartransferases;
long-mer501	NC_002488	590698	590740	GGTTGCCACTCGTAAGAGTCGGGTGGAAACTCTCAAGTTCCGC	NC_002488.550	NC_002488.550	590330	591283	+	AutoIPR: IPR029044:Nucleotide-diphospho-sugartransferases;
long-mer502	NC_002488	591528	591570	TTGACGTATTTTTGCATCGCTCTAATACATACGTGCATCTTGT	NC_002488.551	NC_002488.551	591267	591680	+	AutoIPR: IPR007267:GtrA-like protein;
long-mer503	NC_002488	592543	592573	ATGCCTGGTGCCCTTGCTTTTAGCGATAATC	NC_002488.553	NC_002488.553	592300	594354	+	
long-mer504	NC_002488	601847	601922	TTCAGCACAGGCAGAATGCTGCGGGATATTGGAGATGACAGTGTTGGCTTTTGTGGCTATTGGCACTGAAGGAAAA	NC_002488.559	NC_002488.559	601881	602171	+	
long-mer505	NC_002488	605660	605874	GTTCTAGCCTATTGCGAACAGCGCGCTGCGCGTGACCTATAGGTCAAGCATATGAACCTGGTAACCCTGAGCTGTCATTTCCTTTGCCAGAGTTGTTCCTGCATCTTTTTGCAGGTCGTCCTTGAAGTAGATATACAGCAGTCCATCTATGTCAGAAGGCTTCTCCATGTTGTTCGGTTCCTTCATGAGAATGACAACGTTCTTGCGACCGAGCA	NC_002488.564	NC_002488.564	605696	606400	-	AutoIPR: IPR014571:Uncharacterised conservedprotein UCP032620;
long-mer506	NC_002488	606776	606798	TGGAGGATGGTCGCTTCACCAGA	NC_002488.565	NC_002488.565	606421	606897	-	AutoIPR: IPR016891:Protein of unknown functionDUF2321;
long-mer507	NC_002488	606960	607017	CCCTTGCTAGTTTTCAAGTTTTCCGGTCTCAGACTTTACACTTCCTTCCGCCACTTTA	NA
long-mer508	NC_002488	607040	607117	GGTCAATGGGTTGCGTTCGCTTTTTGTTTTGTGGAACTTGTCGTAACTTTATACGGCGCGCTTACGAACTGCTTATGA	NA
long-mer509	NC_002488	607148	607245	CCAACAGTCCCGACCGCGTGGTCAACTCCCTTATGTACGAAGGAAGCCAACGTGACGATAGTAACCACAACAGCACCAGTCAGCGAGGTGCGCCGTGC	NC_002488.566	NC_002488.566	607242	608483	+	AutoIPR: IPR011010:DNA breaking-rejoiningenzyme, catalytic core; IPR023109:Integrase/recombinase,N-terminal; 
long-mer510	NC_002488	607259	607307	GAACTACATCGACAAGATCACAGCGCCTGCTGACAAGGAGGCGTTCCAC	NC_002488.566	NC_002488.566	607242	608483	+	AutoIPR: IPR011010:DNA breaking-rejoiningenzyme, catalytic core; IPR023109:Integrase/recombinase,N-terminal; 
long-mer511	NC_002488	607310	607454	GGATGACTCGCTCAAGGGGTTTGGCCTCCGGGTCACCCCTACCGGCAAGATCACCTATATCGTGCAGGGGCGCGTCAATGGCAGCTCGCCCCGCATCAGCATCGGCCCGCATGGGGTCTTCACCGTCGATCAAGCCCGTGATGTT	NC_002488.566	NC_002488.566	607242	608483	+	AutoIPR: IPR011010:DNA breaking-rejoiningenzyme, catalytic core; IPR023109:Integrase/recombinase,N-terminal; 
long-mer512	NC_002488	607493	607995	CCCGCGCGCCGTCGCCAAGAAAGAAGCCGCCCAGCGCGTCACCCTCCGCGATGTGGCCGACGGGTACAAGCGCGACCGCCCGCTGAAGGACAGCAGCAAGGCCGAGATTGAACGGCATGTGACCACAACCTTCGAGGCATGGTTGAAGAAGCCACTCAGGGACATCACGCGCGAAATGGTGACGAAGCGCTTCAACGAGATAAAGAATCACGGTTTGCGAGGTAACGGCCCAGCACCAGCGCAGGCGAATCAAGCCTTCGCCGTCCTCCGCGCCTTGTTCAATTACGCCATCCGCGAATACCGCGAGCCGGACGGTTCGCCCGTGATCCGAGATAACCCCGTCGATGTGCTCTACAAGAAGTGGGTGCCGCTCAAACCTCGCACGAGCCGCGTGCCGGATAACAAGGTTGGCGAGGTGTGGTCATTCCTGGTCGAAGCTCGGAAGAACGCATACAACCGCGATACGTGGGCAAGCATCGACGTAATCATGTTCATGATGCTCA	NC_002488.566	NC_002488.566	607242	608483	+	AutoIPR: IPR011010:DNA breaking-rejoiningenzyme, catalytic core; IPR023109:Integrase/recombinase,N-terminal; 
long-mer513	NC_002488	607997	608092	CGGGTTGCGCATTGGCGAGGCGTCCGCGCTCACGTGGGACAGGGTCAATCTTGAGGAGGAATGGTTTCACCTACCCGACCCCAAGAACAGCAATCC	NC_002488.566	NC_002488.566	607242	608483	+	AutoIPR: IPR011010:DNA breaking-rejoiningenzyme, catalytic core; IPR023109:Integrase/recombinase,N-terminal; 
long-mer514	NC_002488	608094	608414	GTCTGGATTCCTCTGTCGTCGCAAGCACTCGAACTGCTGAAGACTAGGCCGCGCGTAAAGGGCAACCCGCACGTCTTCCCATCATGGGGCAAGTCGGGTCATATCAAAGATCCGCGCGACTTTTGGAAGAAGGTCAGCGAGATTGCAGGGGTACATCTGTCGAATCACGCTATGAGGCGCACCTTTACGCAGATCGGGACGGCGCAATGCGTCATTGAGAAGTTCCGAATCGACCTGCTCACGAACCACAAGACCAAGGATGTGACAGTCAAGCACTACCTCGACACACAGCACCTCGAATGGCTCAAGCCAGAGACGCAG	NC_002488.566	NC_002488.566	607242	608483	+	AutoIPR: IPR011010:DNA breaking-rejoiningenzyme, catalytic core; IPR023109:Integrase/recombinase,N-terminal; 
long-mer515	NC_002488	608416	608638	GCATATCCGATTGGATTGAGCAGCAGGCCGCGGCATTGAACAACCGTTTAGAAGATTCAACGGTTTAATTTATCCAACATTGCCGCGTAAAGCCGTGTTAGGGTAGCGCCAACTAACTCGCATCCCAGTTCAAGCGTGATGCTGTCCCCGCCCTGGTCGGGTTGAACTGGCGAGAAGCTGCATGGGCAGCGGCGGGCATCAAAGTCTGGAAACAGGCTTGATC	NC_002488.566	NC_002488.566	607242	608483	+	AutoIPR: IPR011010:DNA breaking-rejoiningenzyme, catalytic core; IPR023109:Integrase/recombinase,N-terminal; 
long-mer516	NC_002488	608640	608669	CTCACCGACTGCCCATTTTCATTTGTGGCG	NA
long-mer517	NC_002488	608671	608923	GGTGGGCAGTCTGAGGACTCCGCCCATGACCACACTCTCAGCGCTCAGCCCCGACCTGCTGACGAACGAAGAAGCTGCTGCACTGCTCGGCATCAAACCCAACACCCTTGAAATCTGGCGCACGAAGGGCAAAGGCCCGGAATTCGTGAAGCTCGGGCACACCAAGTCCGCGCCCATCCGCTACCTGCGCACCAAGATTTTCGAGTGGCTGGAGCTGCAATCATTCAGCAGCACCAGCGCCTACGCGCCGAAC	NC_002488.567	NC_002488.567	608696	608941	+	AutoIPR: IPR010906:Bacteriophage lambda, Nu1,terminase small subunit;
long-mer518	NC_002488	609159	609290	GCAGGCCAAGGGGGTAGCACTGGCGCGGTGCCGATCGCCGCCCCAGCCGCCCCGCAGCCCGATTGGTTCGACCGCGTGCTGCAACAGGCAGCGCAACCCCACAGCGACAAGAGCGCGCTCGTGACGATCACG	NC_002488.568	NC_002488.568	609069	610427	+	AutoIPR: IPR027417:P-loop containing nucleosidetriphosphate hydrolase;
long-mer519	NC_002488	609296	609338	GTTCATCAACGCAATCGAGCAGCAAGCGCAGCAGGTGCAGGCC	NC_002488.568	NC_002488.568	609069	610427	+	AutoIPR: IPR027417:P-loop containing nucleosidetriphosphate hydrolase;
long-mer520	NC_002488	609433	609491	ATGTGGGCGTCTTCGTTGCTCTGGGTGGCACTGGCAAAACGACGCTCCTGCTGTTCCAA	NC_002488.568	NC_002488.568	609069	610427	+	AutoIPR: IPR027417:P-loop containing nucleosidetriphosphate hydrolase;
long-mer521	NC_002488	609500	609542	CCTTGTGCTGGGTCTTGAGCTGTTCGGCTACGAGGTAATCAAC	NC_002488.568	NC_002488.568	609069	610427	+	AutoIPR: IPR027417:P-loop containing nucleosidetriphosphate hydrolase;
long-mer522	NC_002488	609578	609620	CCGCGAAACGCTGGTCGCGCGTCTCCGCTACATGTGCGCCCAG	NC_002488.568	NC_002488.568	609069	610427	+	AutoIPR: IPR027417:P-loop containing nucleosidetriphosphate hydrolase;
long-mer523	NC_002488	609809	609851	GTTTGGCGTTGGCGAGAGCCGCATCAACGATTCCGAGCAGGCC	NC_002488.568	NC_002488.568	609069	610427	+	AutoIPR: IPR027417:P-loop containing nucleosidetriphosphate hydrolase;
long-mer524	NC_002488	609989	610031	TGCGCGCATGGTGCATGTGCTACAGCGGCTCGACCCCGAGGCA	NC_002488.568	NC_002488.568	609069	610427	+	AutoIPR: IPR027417:P-loop containing nucleosidetriphosphate hydrolase;
long-mer525	NC_002488	610058	610100	TGAAGGTGAAGAGTCCGGCTTTGTTCTGGCGCGCCCGAAAATG	NC_002488.568	NC_002488.568	609069	610427	+	AutoIPR: IPR027417:P-loop containing nucleosidetriphosphate hydrolase;
long-mer526	NC_002488	610166	610208	CCCTGTTGAATCGACGGAAGGTGCTGGGCTGGTAATCGACAGG	NC_002488.568	NC_002488.568	609069	610427	+	AutoIPR: IPR027417:P-loop containing nucleosidetriphosphate hydrolase;
long-mer527	NC_002488	610336	610378	AGGCTGACAACCGGCTAATTGTCGAGAGGATAACCACAGGTGG	NC_002488.568	NC_002488.568	609069	610427	+	AutoIPR: IPR027417:P-loop containing nucleosidetriphosphate hydrolase;
long-mer528	NC_002488	610457	610499	TTTTTGGTGTGTTATTGCTGTGCTAACACGGCAAGGGGAAGGG	NA
long-mer529	NC_002488	610614	610675	CTTTGGTGTGTTAGCGCGCGTCACTGCTGGTCTGCCTGCTGATCCCGTTGAACTTGCGCCAA	NC_002488.569	NC_002488.569	610624	611109	-	
long-mer530	NC_002488	610722	610782	GTGCCGCCACCTTCGCGTCCTTGATCGTTGCGCCCGGGTTCGCGTCCAGCCACGCCCAGAC	NC_002488.569	NC_002488.569	610624	611109	-	
long-mer531	NC_002488	610816	611044	CACGCCGTTCTGCTCGATGCGCTCCACCTTCGGGGCGGCTGCCTTCTTCGCCTTGCTTGTGGTCACCCCCTGCACGGCGACAGCGGGCGCTACAGGCTCGCATTCGGTAGCTGTCGCCGTTGGGGTATTGGCCGCACCCTGCGCAGCGTTTGCGGGCGGCTGCTTCGCCTTCCAGCCGAAGCGTACTTCGTCACCGTTCTTATGCACGGTGATTTCCACCAGTTCGGCG	NC_002488.569	NC_002488.569	610624	611109	-	
long-mer532	NC_002488	611082	611146	CGCGTTTCGTGTAGGTCTTGGTTTCCATCGTCGTTGCTCCTGTGCGGGTTGTAGATGGGGCAACG	NC_002488.569	NC_002488.569	610624	611109	-	
long-mer533	NC_002488	611180	611902	TTTGGATGCACCCGACAGCGCATGTGATGCCGAACGAATAACGCTGAATTACCTGTTCTTCGTTTGTTCTAGAACTGTAATGCGTTGTTTTAAATAAATATTCCTTGCGGACCTCTCGGATAATTTCCCAGCATGTAAGCAATGCGTACCCGCTACGCGCCTTTTATCAAGGAGTTTGCACATGCCTACCCCCATAGATGCCCGTATCACGCCCTCGCTGCATTCCGAGAATGTTCGCCAGCTTGACGGCTACAGCGACGACAGCGCGCCGTATCTCGGCCCCGTGATGGAAACGCTGGACGATGCCTATATCACGTTGGGCAAGATTCACGATGCGCGCGACCACGCCAGCCGCAATCAGGCATGGACGCCGGAGCAGGCAGTGATTGCCGTATCCGATGCCGCCTACAAGCAACAGCAGCGCTTGCTGTCGAAGTTCGACAAGTTGTCCAAGACCCTCGATCAGCAGATCAAGTCGATGGACGAGATGCTGACCGGCCCCCTGCAACAGAAGGCGGGCATGGGCACGCTGAACACCGAGATTCGGAACCACGTCCGCGCAATGCCGACCGAGGAGCGCCAGAAGTTCTTGGAGGATGCGCTGGCCCGCAAGGACTTGACGAGTCTGACGGCGATTCTCGGTGGGCCGGGTTATCTGTCCGGGTTGATGGATGCGGAGGTTACGCACTACACGCGCAAGCTCCACGAGATTCAGCATCCCGA	NC_002488.570	NC_002488.570	611361	612077	+	
long-mer534	NC_002488	611904	612050	GTTGTTGGCCGTCTTACCGCCCTTCGCAGTGCCAAGGCTCACGTTGAGAAAGTCGGCCCGCTGGTGATGGGGCAGGTTGAAAAAGCGATGGGCAGTGATTGGGGTCGCGTCACCGCACTTCGTGAAAACAACAGCAAGGCGCTTGCC	NC_002488.570	NC_002488.570	611361	612077	+	
long-mer535	NC_002488	612052	612080	CGCTCAAGTTTGGCGACGGCCTGTAAATC	NC_002488.570	NC_002488.570	611361	612077	+	
long-mer536	NC_002488	612082	612190	CTGTAATCAACAGGATGTCGAGGTAATCAAACATGGCGGAAACCGAAACGCCGGAATGGCTGAAAGCGCATCAAGAAGCCAACGCTTCGTCGGCAGGTCAGCGAGGCTG	NC_002488.571	NC_002488.571	612114	612581	+	
long-mer537	NC_002488	612192	612548	GCACCCGGCCAGTCCGGGAACCCGCGCGGCAGGCCCGCAGGATCACGCAACCGAAAGAACGTCATCGCTGATGAGTTTGCGAAGGACGGCAGCGCGGTGGCTCGTGTGGTCATGGATGCCGCGCTGGGTGGAGACATGCAAGCGTGCAACATGGTCTTGCAGAGGCTCTCTCCGCCGCTTCGTGCCCGCGCTGAAAAGGTGGCGTTTGAACTGACCCCGGACGCACCGCTGCACCAGCAGGCGAACCAAGTGCTCGCGTCGGTAGCAGAAGGCGTGATTGACCCGGAGACCGGCAAATTGCTCATCGACTGCATCCAGTCGGTTGCGGGCATCCGTGCCGTTGATGAACTGGAAGCG	NC_002488.571	NC_002488.571	612114	612581	+	
long-mer538	NC_002488	612561	612733	CTGGAGGAGAAACAAGCATGAGCATCTATGACACCGACAGCATTCCGCTGAATGGCTGGGCGCGGCCAAAGATCGAGCGTCCGATAGACACACCGCAGGGGCAAGCCGATCTCAAGCTGATCGTCGAGACCTGTTACTCCGCCATTCTTAACTGCGACGACCCTGCCGTGCGC	NC_002488.571	NC_002488.571	612114	612581	+	
long-mer538	NC_002488	612561	612733	CTGGAGGAGAAACAAGCATGAGCATCTATGACACCGACAGCATTCCGCTGAATGGCTGGGCGCGGCCAAAGATCGAGCGTCCGATAGACACACCGCAGGGGCAAGCCGATCTCAAGCTGATCGTCGAGACCTGTTACTCCGCCATTCTTAACTGCGACGACCCTGCCGTGCGC	NC_002488.572	NC_002488.572	612578	612790	+	
long-mer539	NC_002488	612748	613012	CCTGTTGCAAGCAATCGGCCCATTGAAAGGAACCCTGCAATGAAGAATGACAACCTCGACCACGAAAACCGCCCGGTCAAGTACGGCATCACGCCCGACGAACTTCGGCAGATTCAACAGCGCCGTATTGAGGCGCATGCAGCCCGCGAGACCAGTGACGCGCTGAACCTACTCCGGGCGGTCAAGCTGGGCGCGGCATTGCGCGAGTCTCAGGACTAACCACATGAGCATCAGCAGCGCCAAAGGCATGCTCGCCCGCCTCAAG	NC_002488.574	NC_002488.574	612971	613198	+	
long-mer539	NC_002488	612748	613012	CCTGTTGCAAGCAATCGGCCCATTGAAAGGAACCCTGCAATGAAGAATGACAACCTCGACCACGAAAACCGCCCGGTCAAGTACGGCATCACGCCCGACGAACTTCGGCAGATTCAACAGCGCCGTATTGAGGCGCATGCAGCCCGCGAGACCAGTGACGCGCTGAACCTACTCCGGGCGGTCAAGCTGGGCGCGGCATTGCGCGAGTCTCAGGACTAACCACATGAGCATCAGCAGCGCCAAAGGCATGCTCGCCCGCCTCAAG	NC_002488.573	NC_002488.573	612787	612966	+	
long-mer539	NC_002488	612748	613012	CCTGTTGCAAGCAATCGGCCCATTGAAAGGAACCCTGCAATGAAGAATGACAACCTCGACCACGAAAACCGCCCGGTCAAGTACGGCATCACGCCCGACGAACTTCGGCAGATTCAACAGCGCCGTATTGAGGCGCATGCAGCCCGCGAGACCAGTGACGCGCTGAACCTACTCCGGGCGGTCAAGCTGGGCGCGGCATTGCGCGAGTCTCAGGACTAACCACATGAGCATCAGCAGCGCCAAAGGCATGCTCGCCCGCCTCAAG	NC_002488.572	NC_002488.572	612578	612790	+	
long-mer540	NC_002488	613084	613132	TGCTGACGGTCGCATGTGCCCAGTCGACGGCCCTGTGGTGCGGCATTGC	NC_002488.574	NC_002488.574	612971	613198	+	
long-mer541	NC_002488	613197	613392	GAAGCCGAATTTCCAAGGCTTCGTAGAGCCGCGCATGTGGCCGCAGGACGGCGGGGAGCGACGTGAGCCTGTGATGGACATGGACGCCAAGCCACCCCGCGCCGTTCGCTATGTCGGCTGGAAGAAGTGCATGCGGAGTGGTCAGCTCTTTTGGTCGGAGGACGTGTTGCGCTTGCGTCTCTGCACGCCGCAACCG	NC_002488.574	NC_002488.574	612971	613198	+	
long-mer541	NC_002488	613197	613392	GAAGCCGAATTTCCAAGGCTTCGTAGAGCCGCGCATGTGGCCGCAGGACGGCGGGGAGCGACGTGAGCCTGTGATGGACATGGACGCCAAGCCACCCCGCGCCGTTCGCTATGTCGGCTGGAAGAAGTGCATGCGGAGTGGTCAGCTCTTTTGGTCGGAGGACGTGTTGCGCTTGCGTCTCTGCACGCCGCAACCG	NC_002488.575	NC_002488.575	613195	613437	+	
long-mer542	NC_002488	613420	613488	GACGACGACGGCATCTGAAAAACCCTGTACCGCCCTTTTCGTCGTCAGCGGTGTAGTGGCGCGCAGTCC	NC_002488.575	NC_002488.575	613195	613437	+	
long-mer543	NC_002488	613490	613550	GGAGAAACTGCGCCGTCCCATCGGGAACCGTTGGACGTTAATCAAACGGACTCAGCTAGGA	NA
long-mer544	NC_002488	613552	613740	CGGGGTCACTCCTGCCCCGCGCGACCTGGCCTTCGACACCGCCGCTTGGCGGTGTTGTCGTCTATGGGCTGCGCGAGCGTAGCGGGCGGCTGGGGCGACGATCACCACACTAGCCGCCGCTAGGGTACTGGCGAGCACTGCACGCGGCCTGTAGCGGCAAGCATGCCAGCGGGCAAGGAACAACAAACA	NA
long-mer545	NC_002488	613742	613770	GGAGTTATTCGGGCTTGCCCGCTAACCGA	NA
long-mer546	NC_002488	613773	613825	GCTGCCCTTGCGGTTAGCTCGGCTCCCGGCGCTGCGAATAAGCCCAGCGTAAA	NA
long-mer547	NC_002488	613857	613941	CGAAATCTTGGCCTGTAGCGTAGCGATGATCTGCTCTAGCTCGATACGAGCCTCAGCTTGCAGTCCAAGGCACGTTGCGATGCCG	NC_002488.576	NC_002488.576	613830	614681	-	AutoIPR: IPR022009:Restriction endonuclease,type II, NotI;
long-mer548	NC_002488	614007	614061	CCGGTAGGAGTGGAGGTGCATTGAGTCACCGACTGCCGCTGGATTCTTCATGTGG	NC_002488.576	NC_002488.576	613830	614681	-	AutoIPR: IPR022009:Restriction endonuclease,type II, NotI;
long-mer549	NC_002488	614220	614262	CTCTTCGCCGTTGTCCCCGCGCGCGACGCCCAGCTCTTTGAGC	NC_002488.576	NC_002488.576	613830	614681	-	AutoIPR: IPR022009:Restriction endonuclease,type II, NotI;
long-mer550	NC_002488	614292	614334	CGTCGTATCGAGCGTTTGCAGCTCGATACCCACAAAGTCCCGA	NC_002488.576	NC_002488.576	613830	614681	-	AutoIPR: IPR022009:Restriction endonuclease,type II, NotI;
long-mer551	NC_002488	614367	614472	GTCGATGCTTCCACCGGGCACGGTGACCTCGGACACTAGATGAAGCTCGTTCCCCGGCTCGTGGCTGGTCAGCAGATGCAAACAGTCGGTGAAGATCTGCCCGCGC	NC_002488.576	NC_002488.576	613830	614681	-	AutoIPR: IPR022009:Restriction endonuclease,type II, NotI;
long-mer552	NC_002488	614478	614520	AAGGCGCGTGGGGCAAATGATGATCGGCTCCGGCTCGCGCCCA	NC_002488.576	NC_002488.576	613830	614681	-	AutoIPR: IPR022009:Restriction endonuclease,type II, NotI;
long-mer553	NC_002488	614756	614798	AAGATTACCGGCGGCGAGCAGTGTTGTGCCAGTCCCGCAAAAT	NC_002488.577	NC_002488.577	614678	615820	-	AutoIPR: IPR001091:Restriction/modificationDNA-methylase; IPR002941:DNA methylase N-4/N-6;IPR029063:S-adenosyl-L-methionine-dependentmethyltransferase;
long-mer554	NC_002488	614831	615011	GGCAAGCAACGGTCGCCGACAGAGGTCTAAGGGATACGGGGCGAAGTGCGCGCCGCGTCGTTGGGTATCCTCAGGAATGATGTCCCACACGTCACCGGGCTTGCTTCCATTGGGATGGTACTTGAGGAAGTAGAAGCCTTTGTCTCGAAGCTCTTTTGCGCGGCCTGAAACCTTCTCACTA	NC_002488.577	NC_002488.577	614678	615820	-	AutoIPR: IPR001091:Restriction/modificationDNA-methylase; IPR002941:DNA methylase N-4/N-6;IPR029063:S-adenosyl-L-methionine-dependentmethyltransferase;
long-mer555	NC_002488	615033	615059	TGACCGCGAATAATCATGCGGAAGTCA	NC_002488.577	NC_002488.577	614678	615820	-	AutoIPR: IPR001091:Restriction/modificationDNA-methylase; IPR002941:DNA methylase N-4/N-6;IPR029063:S-adenosyl-L-methionine-dependentmethyltransferase;
long-mer556	NC_002488	615071	615175	AGCGCCCACGTCGGCAAGCATGCGGTCAAGGGCAGCGAATGCAGCCTTCTTCTCGTTCTCGTCGAGTGCCGTGGAAAGCTCAAGCTGCCTCTTGTAGCGGACGCC	NC_002488.577	NC_002488.577	614678	615820	-	AutoIPR: IPR001091:Restriction/modificationDNA-methylase; IPR002941:DNA methylase N-4/N-6;IPR029063:S-adenosyl-L-methionine-dependentmethyltransferase;
long-mer557	NC_002488	615182	615389	GCCTGTGGCAGAAACAACTGCGCCATTGACGACTTTCGCTTCTCGCGGTTTCGACCGAATAGCGTCGGCGTTGTAGTAGTAGCCCTTCGGCTGCTTCACGAAGTGAAAGAGATTCTCATGGACGTTGGCTAGGCGATCTTTGCTGTTATCCATGCCGCCCTTCAACTTGTTCCAGACGACGCTGTTGCGCATCGTCCAGCCTTGAACG	NC_002488.577	NC_002488.577	614678	615820	-	AutoIPR: IPR001091:Restriction/modificationDNA-methylase; IPR002941:DNA methylase N-4/N-6;IPR029063:S-adenosyl-L-methionine-dependentmethyltransferase;
long-mer558	NC_002488	615428	615470	CAAGCCCTTGCCGTTGTAGGTATCGCCGATGTTGAGCCAGAAC	NC_002488.577	NC_002488.577	614678	615820	-	AutoIPR: IPR001091:Restriction/modificationDNA-methylase; IPR002941:DNA methylase N-4/N-6;IPR029063:S-adenosyl-L-methionine-dependentmethyltransferase;
long-mer559	NC_002488	615521	615605	GTCCTTAACGAAGTCTCTGTAATCAGCCTCAAGGCCTATGCCTCCGTTCTCATACTCCCGCTTTCCCCAATACGGCGGGGAAGTC	NC_002488.577	NC_002488.577	614678	615820	-	AutoIPR: IPR001091:Restriction/modificationDNA-methylase; IPR002941:DNA methylase N-4/N-6;IPR029063:S-adenosyl-L-methionine-dependentmethyltransferase;
long-mer560	NC_002488	615607	615637	TAGCGAAGTCGATGCATTCGTCGGGTAGCGA	NC_002488.577	NC_002488.577	614678	615820	-	AutoIPR: IPR001091:Restriction/modificationDNA-methylase; IPR002941:DNA methylase N-4/N-6;IPR029063:S-adenosyl-L-methionine-dependentmethyltransferase;
long-mer561	NC_002488	615639	615674	TTGAGAACGGCGAGTGCATCACCGTTGAGCAGCAGC	NC_002488.577	NC_002488.577	614678	615820	-	AutoIPR: IPR001091:Restriction/modificationDNA-methylase; IPR002941:DNA methylase N-4/N-6;IPR029063:S-adenosyl-L-methionine-dependentmethyltransferase;
long-mer562	NC_002488	615683	615754	CGAGGTTTCCCGCTGGTAGGCAGCGAACGCATGCCCGAAGTCTGCCGAGACGATTTGTGGTGACGACTGGCT	NC_002488.577	NC_002488.577	614678	615820	-	AutoIPR: IPR001091:Restriction/modificationDNA-methylase; IPR002941:DNA methylase N-4/N-6;IPR029063:S-adenosyl-L-methionine-dependentmethyltransferase;
long-mer563	NC_002488	615756	615803	CTGTCGCTTACGGTCTGCTTACGGCGAGTTGTGCCGCTCACTACCTCG	NC_002488.577	NC_002488.577	614678	615820	-	AutoIPR: IPR001091:Restriction/modificationDNA-methylase; IPR002941:DNA methylase N-4/N-6;IPR029063:S-adenosyl-L-methionine-dependentmethyltransferase;
long-mer564	NC_002488	615828	615854	CTCTCATTTTCAAGCACTGTTTAGCGA	NA
long-mer565	NC_002488	615856	615886	GCAGATTTTCGCGTAAGTGCTTGTTTTTATT	NA
long-mer566	NC_002488	615955	615990	ACCACTCTGCCACGCTTCCTACAACTGTTTTCAAGA	NA
long-mer567	NC_002488	616010	616087	TGCCAACCCACCTAATTTCGTGATGTGTTAATAATCTGTTTAGCTGCATGAACGCTTCCATCAGCTGAAGTTTTCTAA	NA
long-mer568	NC_002488	617881	617917	TGATGGTGTTCGATGCTTTTTATTTGTTGCACTGCAT	NA
long-mer569	NC_002488	618710	618740	ACAGAGCTGAAATACACCACTCCATTTGAGC	NC_002488.581	NC_002488.581	618599	619285	+	AutoIPR: IPR005759:Endonuclease III;IPR011257:DNA glycosylase; IPR023170:Helix-turn-helix,base-excision DNA repair, C-terminal;
long-mer570	NC_002488	619098	619140	CAATCGGCAGCAATGTACGAGTCGTTGAGGATGCACTTCTCAA	NC_002488.581	NC_002488.581	618599	619285	+	AutoIPR: IPR005759:Endonuclease III;IPR011257:DNA glycosylase; IPR023170:Helix-turn-helix,base-excision DNA repair, C-terminal;
long-mer571	NC_002488	619285	619307	GGAGTTGCTATTACATTTTTTAA	NA
long-mer572	NC_002488	619317	619359	AGGAAGACACATGAAGACACACAAGGAATACACCAGGGATGTT	NA
long-mer573	NC_002488	619362	619436	TTATCCTGGCTTGCCCTTTATCAATCCGTTGAAGTGTTGCTGATTGGGGACTCTGTGTTGCGCATGGGCGATTCA	NA
long-mer574	NC_002488	619468	619551	ATTGCATGGCACCATGCTTTGCTTCCTTATCAGCATGACGCCATGTTACTCCACGTGGCAGCCGGTGATGACACGTGTGCAGTG	NA
long-mer575	NC_002488	619589	619631	TTCTGGCCATTGATGGTCAGGACACCATACGGATGTAAGGTGG	NC_002488.582	NC_002488.582	619605	620267	-	AutoIPR: IPR002610:Peptidase S54, rhomboid;
long-mer576	NC_002488	620335	620363	GTTTCAGATGTCAGCGGATGCGTGATCGT	NA
long-mer577	NC_002488	620483	620559	TGATGGCTCCTATGGTTCCTGCCGTCTTGTCTTATGCAGATTGCATCCTTAGTACCGCCGATCTTCCCGTTCCAGCA	NC_002488.583	NC_002488.583	620516	620770	+	
long-mer578	NC_002488	620667	620709	CACATGAACAGCGGCAGCCCCGGTGCGATCTCCTTGCCTGCTG	NC_002488.583	NC_002488.583	620516	620770	+	
long-mer579	NC_002488	621048	621154	ACAACCCGGCGATCATACTCAACGCAAACGCACTGAATGCCCGCGGGTCGACCCGAGTCACATCCTGCCAAGAAGCCAGATGAACACTGAGCAGCATGGCCGTTAAC	NC_002488.584	NC_002488.584	620725	622017	-	AutoIPR: IPR007349:Domain of unknown functionDUF418;
long-mer580	NC_002488	621157	621218	TAACGGCCATGCACCCCAACGTAGCCAAGCGAACAAACGCCTATAGCGTTCTGGTTGCAGAA	NC_002488.584	NC_002488.584	620725	622017	-	AutoIPR: IPR007349:Domain of unknown functionDUF418;
long-mer581	NC_002488	621229	621287	GCGCACAAACCACGTTCCCAAAAAAAACATGCCTAACACATGTACACCGTTGATGATGA	NC_002488.584	NC_002488.584	620725	622017	-	AutoIPR: IPR007349:Domain of unknown functionDUF418;
long-mer582	NC_002488	621413	621437	ACTGCTTGCCAGCTTTTGATGTTCG	NC_002488.584	NC_002488.584	620725	622017	-	AutoIPR: IPR007349:Domain of unknown functionDUF418;
long-mer583	NC_002488	621507	621575	GATACAACAACACCCCGGTGAATGGCAGCGCTGCGGTGGATAACCTACGTGATGTTAACAGCGGCAATG	NC_002488.584	NC_002488.584	620725	622017	-	AutoIPR: IPR007349:Domain of unknown functionDUF418;
long-mer584	NC_002488	626253	626282	AATGAATGCGTTTCTCAATTTATCGACCAT	NA
long-mer585	NC_002488	627022	627049	GCCTGCGCACCAACATGACCCGGAATAT	NC_002488.589	NC_002488.589	626294	627988	+	AutoIPR: IPR001952:Alkaline phosphatase;
long-mer586	NC_002488	628450	628474	TTTCCCCGCATTCCAGATCCCGGCG	NC_002488.590	NC_002488.590	628438	629745	+	AutoIPR:IPR011063:tRNA(Ile)-lysidine/2-thiocytidine synthase;IPR012094:tRNA(Ile)-lysidine synthase;IPR020825:Phenylalanyl-tRNA synthetase, B3/B4;
long-mer587	NC_002488	629932	629974	ATGCCATCAAGCCCTGGAACAGGCGCAATTGCGCGTCCGGCTA	NC_002488.591	NC_002488.591	629777	630043	+	AutoIPR: IPR003761:Exonuclease VII, smallsubunit;
long-mer588	NC_002488	630409	630450	TTAGCCGATGCCCCATCCGACACCTCCCTGCGTATCGCGTGG	NC_002488.592	NC_002488.592	630040	630915	+	AutoIPR: IPR008949:Isoprenoid synthase domain;IPR017446:Polyprenyl synthetase-related;
long-mer589	NC_002488	636382	636415	CGTACTGATCGGCGGTACCGGCGATGACACGTTG	NC_002488.599	NC_002488.599	634160	637783	+	AutoIPR: IPR011049:Serralysin-likemetalloprotease, C-terminal;
long-mer590	NC_002488	636880	636913	CGTACTGATCGGCGGTACCGGCGATGACACGTTG	NC_002488.599	NC_002488.599	634160	637783	+	AutoIPR: IPR011049:Serralysin-likemetalloprotease, C-terminal;
long-mer591	NC_002488	637123	637145	CACCCGCAACCATAGCGCCGACA	NC_002488.599	NC_002488.599	634160	637783	+	AutoIPR: IPR011049:Serralysin-likemetalloprotease, C-terminal;
long-mer592	NC_002488	637378	637411	CGTACTGATCGGCGGTACCGGCGATGACACGTTG	NC_002488.599	NC_002488.599	634160	637783	+	AutoIPR: IPR011049:Serralysin-likemetalloprotease, C-terminal;
long-mer593	NC_002488	637944	637965	CAGCCATGTGCTCGGTCCGTCA	NC_002488.600	NC_002488.600	637887	638285	+	
long-mer594	NC_002488	640975	641017	CATCGCGATTGCGTCTGTATCCGGGGTAGTACATTTGTGTGTG	NC_002488.601	NC_002488.601	638190	641147	-	AutoIPR: IPR004660:2-oxo-acid dehydrogenase E1component homodimeric type; IPR005474:Transketolase,N-terminal; IPR009014:Transketolase,C-terminal/Pyruvate-ferredoxin oxidoreductase, domain II;IPR029061:Thiamin diphosphate-binding fold;
long-mer595	NC_002488	642256	642284	TGGATGTCCGTTCGTTGGCGACTCCAACG	NC_002488.602	NC_002488.602	641367	642320	+	AutoIPR: IPR016035:Acyl transferase/acylhydrolase/lysophospholipase; IPR020801:Polyketidesynthase, acyl transferase domain; IPR024925:MalonylCoA-acyl carrier protein transacylase;
long-mer596	NC_002488	642336	642421	AAATGGTTGGTGTGGTTTTAGGGCTTGTTCTTAAGTTCTTTGCTGCCGTTATGCGGTGTTATCCACTCATTGAGGAATTGAAACAA	NA
long-mer597	NC_002488	642513	642583	GGCTACCGTGATTGGTACGGCGACGTCTGTTTCTGGTGCGCAGTTGATTGGTGATCGTTTGGCTCTGCTGG	NC_002488.603	NC_002488.603	642421	643164	+	AutoIPR: IPR002347:Glucose/ribitoldehydrogenase; IPR013968:Polyketide synthase,ketoreductase domain;
long-mer598	NC_002488	642585	642656	TGGTCATGGTCGCGCCCTGGATGTGAACGATACTGCTGCAGTTGGTGCATTGGTTGGGGAGATTGCCGAACA	NC_002488.603	NC_002488.603	642421	643164	+	AutoIPR: IPR002347:Glucose/ribitoldehydrogenase; IPR013968:Polyketide synthase,ketoreductase domain;
long-mer599	NC_002488	646245	646287	TCGTGCCGTGTTTCCGGGGGGGACCATTACTGGTTGTCCGAAG	NC_002488.606	NC_002488.606	645178	646536	+	AutoIPR: IPR005801:ADC synthase;IPR019999:Anthranilate synthase component I-like;
long-mer600	NC_002488	649481	649504	AGGTTTGCCGTGCCAGTGCACCAG	NC_002488.611	NC_002488.611	649115	650278	-	AutoIPR: IPR011010:DNA breaking-rejoiningenzyme, catalytic core;
long-mer601	NC_002488	650732	650766	GCCTCTAGCAGCAAGTCCTGTACTTCGCGTTTGGA	NC_002488.613	NC_002488.613	650674	652092	-	AutoIPR: IPR000330:SNF2-related;IPR027417:P-loop containing nucleoside triphosphatehydrolase;
long-mer602	NC_002488	650881	650927	GATTTGTTGGTACTGCTCCAGGTCCCACCAGTGCCCGAAGAACGCCA	NC_002488.613	NC_002488.613	650674	652092	-	AutoIPR: IPR000330:SNF2-related;IPR027417:P-loop containing nucleoside triphosphatehydrolase;
long-mer603	NC_002488	650938	650973	GCCGTCTTGCAGATTTAAGCCGTGACCGGCACTGGC	NC_002488.613	NC_002488.613	650674	652092	-	AutoIPR: IPR000330:SNF2-related;IPR027417:P-loop containing nucleoside triphosphatehydrolase;
long-mer604	NC_002488	651125	651153	GCCTCTTCGATAATCTCGTGCAGCGCCTC	NC_002488.613	NC_002488.613	650674	652092	-	AutoIPR: IPR000330:SNF2-related;IPR027417:P-loop containing nucleoside triphosphatehydrolase;
long-mer605	NC_002488	651434	651455	ATCTCTTTCGATGCATTGGGCG	NC_002488.613	NC_002488.613	650674	652092	-	AutoIPR: IPR000330:SNF2-related;IPR027417:P-loop containing nucleoside triphosphatehydrolase;
long-mer606	NC_002488	651530	651552	AAATGCGTCCCCAGCCGTGCCCC	NC_002488.613	NC_002488.613	650674	652092	-	AutoIPR: IPR000330:SNF2-related;IPR027417:P-loop containing nucleoside triphosphatehydrolase;
long-mer607	NC_002488	651830	651857	CGTGCCGCCGCACTGCCCACGACCACGG	NC_002488.613	NC_002488.613	650674	652092	-	AutoIPR: IPR000330:SNF2-related;IPR027417:P-loop containing nucleoside triphosphatehydrolase;
long-mer608	NC_002488	652042	652084	GTGCGTCAGGATGAAATCAACCATGGTGTGTTGGTAGGGGCGT	NC_002488.613	NC_002488.613	650674	652092	-	AutoIPR: IPR000330:SNF2-related;IPR027417:P-loop containing nucleoside triphosphatehydrolase;
long-mer609	NC_002488	653503	653528	CATCGCCTCCAAATCAATGTGGTACA	NC_002488.616	NC_002488.616	652861	655041	-	AutoIPR: IPR002297:DNA-directed DNA-polymerase,family A, mitochondria;
long-mer610	NC_002488	653767	653794	TGTACCATCCACCCCTTGGCACGTATCA	NC_002488.616	NC_002488.616	652861	655041	-	AutoIPR: IPR002297:DNA-directed DNA-polymerase,family A, mitochondria;
long-mer611	NC_002488	653948	654006	TCAAAGACTAAATCCACACAACCGGCTTTCATGGCATCGATGCCGACCGCGATCACTTC	NC_002488.616	NC_002488.616	652861	655041	-	AutoIPR: IPR002297:DNA-directed DNA-polymerase,family A, mitochondria;
long-mer612	NC_002488	654140	654177	TGGTACTTAGCGGTGCTGGTGCTGCTGGCTTGTCGGCG	NC_002488.616	NC_002488.616	652861	655041	-	AutoIPR: IPR002297:DNA-directed DNA-polymerase,family A, mitochondria;
long-mer613	NC_002488	654187	654256	CAGTTCGCGCACCGTCTCTGGGAGTGCCGGATCGTCAACGCACCGCGCGACCGTGTGTTGCTGCATGTCC	NC_002488.616	NC_002488.616	652861	655041	-	AutoIPR: IPR002297:DNA-directed DNA-polymerase,family A, mitochondria;
long-mer614	NC_002488	654260	654384	AACGCCACGCCGTGCGCGGTGTTCAGGTGCTGCAACAGTGCATCGCGCTGCGTCGCGGCCTGCACCGCGCCGCCGGTCAACGCCTCGGTACGCTGGGCTAACGTTTGCTTGGCGCGTTCCACAGC	NC_002488.616	NC_002488.616	652861	655041	-	AutoIPR: IPR002297:DNA-directed DNA-polymerase,family A, mitochondria;
long-mer615	NC_002488	654407	654450	TCCGTATCGATGAGGACCCCGCGATCATTGATGGTTTGGTCCAG	NC_002488.616	NC_002488.616	652861	655041	-	AutoIPR: IPR002297:DNA-directed DNA-polymerase,family A, mitochondria;
long-mer616	NC_002488	654901	654924	CGGCCCCTCACCCAAGGCGTAGGC	NC_002488.616	NC_002488.616	652861	655041	-	AutoIPR: IPR002297:DNA-directed DNA-polymerase,family A, mitochondria;
long-mer617	NC_002488	654926	654964	AACAGCAACAGCTCGGCGTGCTCGGCATACGCATGCACG	NC_002488.616	NC_002488.616	652861	655041	-	AutoIPR: IPR002297:DNA-directed DNA-polymerase,family A, mitochondria;
long-mer618	NC_002488	655418	655453	GAGTGCGGCAATGCGATCCTGCGTCGGCCCAGGCAA	NC_002488.617	NC_002488.617	655043	656554	-	AutoIPR: IPR003497:BRO N-terminal domain;
long-mer619	NC_002488	656658	656679	GCCAGCTCAGCAATGGCGCTCA	NC_002488.618	NC_002488.618	656627	657193	-	AutoIPR: IPR012340:Nucleic acid-binding,OB-fold; 
long-mer620	NC_002488	657276	657313	TCGCGTCCTGAAGGGCGAGCGGGGGGCGTTGATCCGAC	NC_002488.619	NC_002488.619	657193	658470	-	AutoIPR: IPR021229:Protein of unknown functionDUF2800;
long-mer621	NC_002488	657694	657726	CACGGGCTGGGTGAGATCAACAAAATCATCCGC	NC_002488.619	NC_002488.619	657193	658470	-	AutoIPR: IPR021229:Protein of unknown functionDUF2800;
long-mer622	NC_002488	657728	657753	ACCGTGGTCAGTACGTGCGTGGCCAA	NC_002488.619	NC_002488.619	657193	658470	-	AutoIPR: IPR021229:Protein of unknown functionDUF2800;
long-mer623	NC_002488	658046	658072	TCGGCGAAGACTTTGACGCCTTTGCCG	NC_002488.619	NC_002488.619	657193	658470	-	AutoIPR: IPR021229:Protein of unknown functionDUF2800;
long-mer624	NC_002488	658135	658176	AGCGCCTTGCTCCCCCGTGATGGAGGCAATGTGTAAGGGCTG	NC_002488.619	NC_002488.619	657193	658470	-	AutoIPR: IPR021229:Protein of unknown functionDUF2800;
long-mer625	NC_002488	658217	658325	ACATACTCCTGCACGGACGCGGCCATCTCTGCGGTCACTTCCCAAGTGCGACCGTTGATCTCATGGCGTTCTCCTACGTACGCGCTGGCATCGGACCCGGTGCGTAATG	NC_002488.619	NC_002488.619	657193	658470	-	AutoIPR: IPR021229:Protein of unknown functionDUF2800;
long-mer626	NC_002488	658430	658451	CGATGCGCACTGCTTGGGGATA	NC_002488.619	NC_002488.619	657193	658470	-	AutoIPR: IPR021229:Protein of unknown functionDUF2800;
long-mer627	NC_002488	658605	658633	CAAAACGTCGTAGGCGTACTTTTCGCCAA	NC_002488.620	NC_002488.620	658467	658910	-	
long-mer628	NC_002488	658776	658799	TTCAGGGGCGCTATCGCTGCGCGG	NC_002488.620	NC_002488.620	658467	658910	-	
long-mer629	NC_002488	660002	660028	GGTTGTAAACGCGGATCGCTATAACTG	NC_002488.624	NC_002488.624	659647	660048	-	
long-mer630	NC_002488	664136	664170	TAAAGGACGCTTATCTGTTACGGGCCAAGAATGGG	NC_002488.635	NC_002488.635	664027	664242	+	
long-mer631	NC_002488	664338	664381	AGGCAGCCTCGTTGGCGAGGGCAACAAGCGCCTTATTATCGATA	NC_002488.636	NC_002488.636	664303	664566	+	
long-mer632	NC_002488	665222	665243	CCGCCACGGGAACGCTGGTGAA	NC_002488.638	NC_002488.638	664858	665490	+	AutoIPR: IPR003497:BRO N-terminal domain;
long-mer633	NC_002488	666140	666180	GCACAGCTCAAAGCCTGGGCCACTGCCTGCGCTCCAGCCCT	NC_002488.639	NC_002488.639	665627	668161	+	AutoIPR: IPR006500:DNA primase, phage/plasmid;IPR014818:Bacteriophage/plasmid primase, P4, C-terminal;IPR027417:P-loop containing nucleoside triphosphatehydrolase;
long-mer634	NC_002488	666544	666565	CTATGCCAATGGCGCGTTTGTA	NC_002488.639	NC_002488.639	665627	668161	+	AutoIPR: IPR006500:DNA primase, phage/plasmid;IPR014818:Bacteriophage/plasmid primase, P4, C-terminal;IPR027417:P-loop containing nucleoside triphosphatehydrolase;
long-mer635	NC_002488	666896	666927	TGGCGCACCAAACGCGCCGACACAGAGAAGGA	NC_002488.639	NC_002488.639	665627	668161	+	AutoIPR: IPR006500:DNA primase, phage/plasmid;IPR014818:Bacteriophage/plasmid primase, P4, C-terminal;IPR027417:P-loop containing nucleoside triphosphatehydrolase;
long-mer636	NC_002488	667061	667092	GACCCCTGGCTATTGAACTGTGCCAATGGCAC	NC_002488.639	NC_002488.639	665627	668161	+	AutoIPR: IPR006500:DNA primase, phage/plasmid;IPR014818:Bacteriophage/plasmid primase, P4, C-terminal;IPR027417:P-loop containing nucleoside triphosphatehydrolase;
long-mer637	NC_002488	667151	667196	GTCGTTCCCGTTAACTACACGCCGGATGCCGCTGCACCTGTGTTTA	NC_002488.639	NC_002488.639	665627	668161	+	AutoIPR: IPR006500:DNA primase, phage/plasmid;IPR014818:Bacteriophage/plasmid primase, P4, C-terminal;IPR027417:P-loop containing nucleoside triphosphatehydrolase;
long-mer638	NC_002488	667225	667249	AGAGGGGCAGGCCCAGCAGCCACTC	NC_002488.639	NC_002488.639	665627	668161	+	AutoIPR: IPR006500:DNA primase, phage/plasmid;IPR014818:Bacteriophage/plasmid primase, P4, C-terminal;IPR027417:P-loop containing nucleoside triphosphatehydrolase;
long-mer639	NC_002488	667634	667660	ATCAAAGGGCAGGACGTGGGCATCTGG	NC_002488.639	NC_002488.639	665627	668161	+	AutoIPR: IPR006500:DNA primase, phage/plasmid;IPR014818:Bacteriophage/plasmid primase, P4, C-terminal;IPR027417:P-loop containing nucleoside triphosphatehydrolase;
long-mer640	NC_002488	669220	669246	GCTACCAGGTTGCCTGCCAGTGTGCAG	NC_002488.642	NC_002488.642	669094	669711	+	
long-mer641	NC_002488	669737	669760	GAACCCGTACACCTGTCCTGGTGG	NC_002488.643	NC_002488.643	669678	670172	+	AutoIPR: IPR002196:Glycoside hydrolase, family24; IPR023346:Lysozyme-like domain;
long-mer642	NC_002488	669863	669887	CAAAGAGTTTGAACCGGCGGTGCGG	NC_002488.643	NC_002488.643	669678	670172	+	AutoIPR: IPR002196:Glycoside hydrolase, family24; IPR023346:Lysozyme-like domain;
long-mer643	NC_002488	669896	669922	GCGTGTGCCACTGAAGCAACAGCAGTT	NC_002488.643	NC_002488.643	669678	670172	+	AutoIPR: IPR002196:Glycoside hydrolase, family24; IPR023346:Lysozyme-like domain;
long-mer644	NC_002488	670318	670344	GGGCTGGTGGGGCTGTTTGCGATGTGG	NC_002488.644	NC_002488.644	670165	670494	+	AutoIPR: IPR006481:Bacteriophage lambda, GpS,holin;
long-mer645	NC_002488	670359	670410	GGAGTTAAGCCAGCAACTGACAGCCGTCACTGTGGGGGTGTTTGGTTGGCTT	NC_002488.644	NC_002488.644	670165	670494	+	AutoIPR: IPR006481:Bacteriophage lambda, GpS,holin;
long-mer646	NC_002488	670450	670538	GTCCCCAAAGTGGGGGGTGGGAGAAGGAGTTCGGATGATCGTTAATACACTGCGTCGCGTCGCAACACGTTTGCCCAGTGTGCGGCTGT	NC_002488.644	NC_002488.644	670165	670494	+	AutoIPR: IPR006481:Bacteriophage lambda, GpS,holin;
long-mer646	NC_002488	670450	670538	GTCCCCAAAGTGGGGGGTGGGAGAAGGAGTTCGGATGATCGTTAATACACTGCGTCGCGTCGCAACACGTTTGCCCAGTGTGCGGCTGT	NC_002488.645	NC_002488.645	670484	670945	+	
long-mer647	NC_002488	670686	670710	CGATCAACATGGAGCAAGACGCTGC	NC_002488.645	NC_002488.645	670484	670945	+	
long-mer648	NC_002488	670712	670796	ATTGGACGGTTACGCACTTTACGGGAGATTGACAGCCGCGCGATGTCGGGTTTGCAGTCTGATCTGAATCGGATCACGTTGCGCG	NC_002488.645	NC_002488.645	670484	670945	+	
long-mer649	NC_002488	670822	670843	ACATTTGGAGCAACACAGCGAT	NC_002488.645	NC_002488.645	670484	670945	+	
long-mer650	NC_002488	670909	670945	CTGTCAAGCCAGTCACCCTCACGCAAAGCCGCGTTGA	NC_002488.645	NC_002488.645	670484	670945	+	
long-mer651	NC_002488	670966	670987	TGTTGTTGCAGCCGTGTGAGGC	NA
long-mer652	NC_002488	671001	671035	CGTGTAGAGACCGTCCGCGATGTGTTGAACCAGAC	NA
long-mer653	NC_002488	671037	671071	TTGGGATGGCGTTTTGCCTATGAACAGTGTGCGGC	NA
long-mer654	NC_002488	671100	671131	CAGGCGGCACGGAGGGGGCAGCCGTGGTTCTC	NA
long-mer655	NC_002488	671841	671880	GGACGCCGACGAAGACGAGGACGAGGAAACAGGCGATGTC	NC_002488.646	NC_002488.646	671344	671883	+	AutoIPR: IPR010906:Bacteriophage lambda, Nu1,terminase small subunit;
long-mer655	NC_002488	671841	671880	GGACGCCGACGAAGACGAGGACGAGGAAACAGGCGATGTC	NC_002488.647	NC_002488.647	671876	673828	+	AutoIPR: IPR008866:Bacteriophage lambda, GpA;
long-mer656	NC_002488	672041	672067	CGCCTCGACAACGCCCCCTACCAACGC	NC_002488.647	NC_002488.647	671876	673828	+	AutoIPR: IPR008866:Bacteriophage lambda, GpA;
long-mer657	NC_002488	673310	673334	CGCCTCTTTGGCATTAAAGGCGTTG	NC_002488.647	NC_002488.647	671876	673828	+	AutoIPR: IPR008866:Bacteriophage lambda, GpA;
long-mer658	NC_002488	673475	673509	CCAGGCTACTCCCATTTCCCCGCAGACCGTTCCCC	NC_002488.647	NC_002488.647	671876	673828	+	AutoIPR: IPR008866:Bacteriophage lambda, GpA;
long-mer659	NC_002488	673688	673711	AAGGACGCCGCCGCCTTATTGCCC	NC_002488.647	NC_002488.647	671876	673828	+	AutoIPR: IPR008866:Bacteriophage lambda, GpA;
long-mer660	NC_002488	673788	673820	ACCCCTTAAAAAGCCGGAGAACATGGGCTAACG	NC_002488.647	NC_002488.647	671876	673828	+	AutoIPR: IPR008866:Bacteriophage lambda, GpA;
long-mer661	NC_002488	673956	674020	GTCCGGCATCACTGGACCTCATCGCCCAGGGTGAAAACACCACCCACCGCTTCGACATCCCCGCT	NC_002488.648	NC_002488.648	673832	674380	+	
long-mer662	NC_002488	674081	674106	CCCCACACCATCGAACTAAAACGTGG	NC_002488.648	NC_002488.648	673832	674380	+	
long-mer663	NC_002488	674786	674810	GCCATTGTGACGTCACCGGAAAATT	NC_002488.649	NC_002488.649	674377	675975	+	AutoIPR: IPR006429:Phage portal protein, lambdafamily;
long-mer664	NC_002488	675006	675048	ATTTAACCGATTCGGAAAACCACTGGCCTATCACTTCAGCTCC	NC_002488.649	NC_002488.649	674377	675975	+	AutoIPR: IPR006429:Phage portal protein, lambdafamily;
long-mer665	NC_002488	675921	675942	CGCCAACGCCACACCGACCGAG	NC_002488.649	NC_002488.649	674377	675975	+	AutoIPR: IPR006429:Phage portal protein, lambdafamily;
long-mer666	NC_002488	676003	676045	CACCCAGTACCGCCATGCCGACGTCCTGTCGATAGACGCACCC	NC_002488.650	NC_002488.650	675959	677839	+	AutoIPR: IPR006433:Prohead protease;IPR024455:Phage capsid;
long-mer667	NC_002488	676080	676101	CAGCAGAAGTAAAGACATGGTC	NC_002488.650	NC_002488.650	675959	677839	+	AutoIPR: IPR006433:Prohead protease;IPR024455:Phage capsid;
long-mer668	NC_002488	676134	676163	AAGTGCGCCTGCACCGTCTTGACAACGGTG	NC_002488.650	NC_002488.650	675959	677839	+	AutoIPR: IPR006433:Prohead protease;IPR024455:Phage capsid;
long-mer669	NC_002488	676321	676363	CGTCTCAGTGGGCTATTTGGTGCATCAAGTCGAAGTGATCGGC	NC_002488.650	NC_002488.650	675959	677839	+	AutoIPR: IPR006433:Prohead protease;IPR024455:Phage capsid;
long-mer670	NC_002488	676535	676578	ATGACGGAACCATCACCCCCCACCCATGCCGACACCACCAGCAC	NC_002488.650	NC_002488.650	675959	677839	+	AutoIPR: IPR006433:Prohead protease;IPR024455:Phage capsid;
long-mer671	NC_002488	676585	676606	GCCGACATCCAACGATACCGGC	NC_002488.650	NC_002488.650	675959	677839	+	AutoIPR: IPR006433:Prohead protease;IPR024455:Phage capsid;
long-mer672	NC_002488	676619	676653	GTCGATGCCGAGCGGACCCGTGTCAGACACATTGC	NC_002488.650	NC_002488.650	675959	677839	+	AutoIPR: IPR006433:Prohead protease;IPR024455:Phage capsid;
long-mer673	NC_002488	676680	676714	TGGAACTAGCGCATGACTACATTACCCAAGGCCAC	NC_002488.650	NC_002488.650	675959	677839	+	AutoIPR: IPR006433:Prohead protease;IPR024455:Phage capsid;
long-mer674	NC_002488	676718	676760	CCGGAAGCATTCCAGCGCGCCTTACTGACAAAACTGACGGACA	NC_002488.650	NC_002488.650	675959	677839	+	AutoIPR: IPR006433:Prohead protease;IPR024455:Phage capsid;
long-mer675	NC_002488	676775	676808	CAATCCGAACCACAGACCGACACTGACACCGGCA	NC_002488.650	NC_002488.650	675959	677839	+	AutoIPR: IPR006433:Prohead protease;IPR024455:Phage capsid;
long-mer676	NC_002488	676835	676857	CACTACAGCATCGTCCGCGCGGT	NC_002488.650	NC_002488.650	675959	677839	+	AutoIPR: IPR006433:Prohead protease;IPR024455:Phage capsid;
long-mer677	NC_002488	676945	676987	CGGCAAACAGGCGCGCGGCCTGCTGATCCCCTCGGACGTCCTG	NC_002488.650	NC_002488.650	675959	677839	+	AutoIPR: IPR006433:Prohead protease;IPR024455:Phage capsid;
long-mer678	NC_002488	676995	677017	CCTTCTCCACCACCACCCCGACG	NC_002488.650	NC_002488.650	675959	677839	+	AutoIPR: IPR006433:Prohead protease;IPR024455:Phage capsid;
long-mer679	NC_002488	677555	677577	GCCAAAACGGCCTTGAAGTTTCC	NC_002488.650	NC_002488.650	675959	677839	+	AutoIPR: IPR006433:Prohead protease;IPR024455:Phage capsid;
long-mer680	NC_002488	677765	677806	CGGATTGTCGTGTTCCAAGACGTCGACTTTAACATCCGTCGT	NC_002488.650	NC_002488.650	675959	677839	+	AutoIPR: IPR006433:Prohead protease;IPR024455:Phage capsid;
long-mer681	NC_002488	678023	678119	TCATCGACCCACCCAGCGGCGAAACGCCCACGCCCAACACGTTGACCCGTACAGAAACCAATGAGAAGCCATCCCAACGCGGCGGTCGCCGTTGATG	NC_002488.652	NC_002488.652	678117	678440	+	AutoIPR: IPR008018:Bacteriophage tailattachment protein FII;
long-mer681	NC_002488	678023	678119	TCATCGACCCACCCAGCGGCGAAACGCCCACGCCCAACACGTTGACCCGTACAGAAACCAATGAGAAGCCATCCCAACGCGGCGGTCGCCGTTGATG	NC_002488.651	NC_002488.651	677857	678117	+	
long-mer682	NC_002488	678123	678157	CACCCCTGCTGGGACGATCTAGACGCCTTCCTAGA	NC_002488.652	NC_002488.652	678117	678440	+	AutoIPR: IPR008018:Bacteriophage tailattachment protein FII;
long-mer683	NC_002488	678195	678216	GAGAAAACGGGGCGCGTCCATG	NC_002488.652	NC_002488.652	678117	678440	+	AutoIPR: IPR008018:Bacteriophage tailattachment protein FII;
long-mer684	NC_002488	678288	678338	CCCTCCTTTACCTGCAAAGAGACCGATGTTATGGGCTTCAAAAAACATGAC	NC_002488.652	NC_002488.652	678117	678440	+	AutoIPR: IPR008018:Bacteriophage tailattachment protein FII;
long-mer685	NC_002488	678485	678556	GCACTCAACGCCACGGAAACCCAGATGCAACAGGCCCTACGTTCGGCCAGCATCAAAATGGCGGCCTGGCTG	NC_002488.653	NC_002488.653	678437	678958	+	
long-mer686	NC_002488	679036	679064	CAGGACGATGAAGACCACCAATTGCCCAT	NC_002488.654	NC_002488.654	678934	679476	+	
long-mer687	NC_002488	679399	679424	CCCACCCACCTATGGCTGTCCTTCAC	NC_002488.654	NC_002488.654	678934	679476	+	
long-mer688	NC_002488	679460	679489	ACCAGATCGCCCCGTGAGACAGACACTCAA	NC_002488.655	NC_002488.655	679473	680060	+	AutoIPR: IPR013046:Bacteriophage Mu/P2,baseplate assembly;
long-mer688	NC_002488	679460	679489	ACCAGATCGCCCCGTGAGACAGACACTCAA	NC_002488.654	NC_002488.654	678934	679476	+	
long-mer689	NC_002488	680905	680950	GCAGAACATCTTGAGCACCCCCTTGGGGAGCCGGATCATGCGCCGT	NC_002488.658	NC_002488.658	680942	681178	+	AutoIPR: IPR007048:GpW/Gp25/anti-adapterprotein IraD; IPR015801:Copper amine oxidase,N2/N3-terminal;
long-mer690	NC_002488	681085	681194	CGCCACCGCATCGGGCACGGTCATCCTGGACCTGATCGCCCAGTACCTGCCTGCGGGCAAAACCGTCACCCTGGACGGCATCCAGGTGCGCTGATGGATAACACCCTGAC	NC_002488.659	NC_002488.659	681178	682071	+	AutoIPR: IPR006949:Baseplate protein J-like;IPR014507:Baseplate assembly protein J, predicted;
long-mer690	NC_002488	681085	681194	CGCCACCGCATCGGGCACGGTCATCCTGGACCTGATCGCCCAGTACCTGCCTGCGGGCAAAACCGTCACCCTGGACGGCATCCAGGTGCGCTGATGGATAACACCCTGAC	NC_002488.658	NC_002488.658	680942	681178	+	AutoIPR: IPR007048:GpW/Gp25/anti-adapterprotein IraD; IPR015801:Copper amine oxidase,N2/N3-terminal;
long-mer691	NC_002488	681204	681230	TATCTCCAAGCTGCCCATGCCGGATGT	NC_002488.659	NC_002488.659	681178	682071	+	AutoIPR: IPR006949:Baseplate protein J-like;IPR014507:Baseplate assembly protein J, predicted;
long-mer692	NC_002488	681473	681503	TGCTGGATGCAGGTGACCCCTCTAAGGGCAT	NC_002488.659	NC_002488.659	681178	682071	+	AutoIPR: IPR006949:Baseplate protein J-like;IPR014507:Baseplate assembly protein J, predicted;
long-mer693	NC_002488	681620	681647	CCGACGTGCGTGACGTCAGTGCCACCAG	NC_002488.659	NC_002488.659	681178	682071	+	AutoIPR: IPR006949:Baseplate protein J-like;IPR014507:Baseplate assembly protein J, predicted;
long-mer694	NC_002488	681718	681755	CTTGACGCCGTGATGGCGGCGGTTAACCAAGAATCAGT	NC_002488.659	NC_002488.659	681178	682071	+	AutoIPR: IPR006949:Baseplate protein J-like;IPR014507:Baseplate assembly protein J, predicted;
long-mer695	NC_002488	683987	684023	GGACGCTACAAACCGGCCTACACCCCCGACGGACGCC	NC_002488.662	NC_002488.662	683072	684220	+	AutoIPR: IPR030392:Intramolecular chaperoneauto-processing domain;
long-mer696	NC_002488	684770	684793	CATCATCATTGCTGACGGCCCGGG	NC_002488.663	NC_002488.663	684285	685463	+	AutoIPR: IPR007067:Tail sheath protein;
long-mer697	NC_002488	685083	685125	ATCATTCGTCATGACGGCTACCGATTATGGGGAAACCGCACCT	NC_002488.663	NC_002488.663	684285	685463	+	AutoIPR: IPR007067:Tail sheath protein;
long-mer698	NC_002488	685852	685894	GAGCTACTACAAAGAAGTACACAACGCCACCGTCATTCATGAA	NC_002488.664	NC_002488.664	685463	685972	+	AutoIPR: IPR006498:Tail tube protein;
long-mer699	NC_002488	686680	686705	CGCGCCCACCTTTCGCAGACGCGCGG	NC_002488.666	NC_002488.666	686389	688608	+	AutoIPR: IPR010090:Phage tail tape measureprotein;
long-mer700	NC_002488	686854	686883	GTGTATGAGGACATGGGCAACGCCATCCAG	NC_002488.666	NC_002488.666	686389	688608	+	AutoIPR: IPR010090:Phage tail tape measureprotein;
long-mer701	NC_002488	686955	686997	CATTGCCGAAGGCATGAACCCGGAACAGGCAAGAAAAACACTG	NC_002488.666	NC_002488.666	686389	688608	+	AutoIPR: IPR010090:Phage tail tape measureprotein;
long-mer702	NC_002488	687032	687057	CCGCCTTTGAGATGCCTGCTGATGAA	NC_002488.666	NC_002488.666	686389	688608	+	AutoIPR: IPR010090:Phage tail tape measureprotein;
long-mer703	NC_002488	687210	687270	GGCCTCCACCATGGGCTTATCCGCCAAAAATGCGGCGGCGCTGGCGTCTACCTTCCTCACC	NC_002488.666	NC_002488.666	686389	688608	+	AutoIPR: IPR010090:Phage tail tape measureprotein;
long-mer704	NC_002488	689046	689078	CAACGCGTCAACGACGACCAGGCCGTAGAGGCC	NC_002488.667	NC_002488.667	688605	689087	+	AutoIPR: IPR009734:Myoviridae, GpU;
long-mer705	NC_002488	689409	689453	CTTGGAAGTGGTCCTGGCTGATCATCTGCCTAACGCCCCGCTCAA	NC_002488.669	NC_002488.669	689293	690375	+	
long-mer706	NC_002488	689690	689723	CTGCCGAACATGGCATGACCTCCGCGATCTCCCC	NC_002488.669	NC_002488.669	689293	690375	+	
long-mer707	NC_002488	689814	689835	GATTGCTAAACCTGCCGGAGGC	NC_002488.669	NC_002488.669	689293	690375	+	
long-mer708	NC_002488	689845	689880	TTTGCCAAACGCGGTGAGTCTAAAAGCGTCACAGGC	NC_002488.669	NC_002488.669	689293	690375	+	
long-mer709	NC_002488	689900	689924	CCTTGACACCTGATGAGATTGCCTC	NC_002488.669	NC_002488.669	689293	690375	+	
long-mer710	NC_002488	689953	690001	AGCCCCGGCACAGTGGTTGCCTTCTACCGTCTGGCACGCCGCGCTGAAC	NC_002488.669	NC_002488.669	689293	690375	+	
long-mer711	NC_002488	690016	690042	GTCGGCGACGGGCATCCCGTTCACCGC	NC_002488.669	NC_002488.669	689293	690375	+	
long-mer712	NC_002488	690208	690231	GGCGATTGGCTCGTCACCCGTGTG	NC_002488.669	NC_002488.669	689293	690375	+	
long-mer713	NC_002488	695259	695281	GCGTCCGGGATCTTATCTCGGTG	NC_002488.675	NC_002488.675	695069	696070	+	AutoIPR: IPR004529:Phenylalanyl-tRNAsynthetase, class IIc, alpha subunit;IPR010978:tRNA-binding arm;
long-mer714	NC_002488	704870	704896	ATTGCGTGCCCGCAGTGACGGTCGTGA	NC_002488.684	NC_002488.684	704559	706424	+	AutoIPR: IPR011990:Tetratricopeptide-likehelical domain; IPR016187:C-type lectin fold;
long-mer715	NC_002488	705584	705608	AGACGGTACTCGAGGTCCCCAAATG	NC_002488.684	NC_002488.684	704559	706424	+	AutoIPR: IPR011990:Tetratricopeptide-likehelical domain; IPR016187:C-type lectin fold;
long-mer716	NC_002488	705636	705706	ATGGGCGCAACCGATACCGAAATAGGTGCCTCAGCGGCGGAACGACCGCAACACGATGTCCGTTTTGAACG	NC_002488.684	NC_002488.684	704559	706424	+	AutoIPR: IPR011990:Tetratricopeptide-likehelical domain; IPR016187:C-type lectin fold;
long-mer717	NC_002488	708028	708051	CAGTTCAGCCGCAACAGATGGCGT	NC_002488.686	NC_002488.686	707473	708807	-	AutoIPR: IPR003753:Exonuclease VII, largesubunit; IPR025824:OB-fold nucleic acid binding domain;
long-mer718	NC_002488	708061	708103	GATATCTGCGGCAAAATCCGCGAGAGTGAAATCAGTTTCATGA	NC_002488.686	NC_002488.686	707473	708807	-	AutoIPR: IPR003753:Exonuclease VII, largesubunit; IPR025824:OB-fold nucleic acid binding domain;
long-mer719	NC_002488	708121	708204	CGGCGTGTGTGCGGCAGCGATCGTACGTGCCAGCTGCTCGTTATTAAATGCCCAAAGGTCTTCAAGTGAGCCGCCGCCGCGTGC	NC_002488.686	NC_002488.686	707473	708807	-	AutoIPR: IPR003753:Exonuclease VII, largesubunit; IPR025824:OB-fold nucleic acid binding domain;
long-mer720	NC_002488	708315	708357	CCAGTGGAAAGCGCCGCATCAACACGCTGAAAATGTCACGTAT	NC_002488.686	NC_002488.686	707473	708807	-	AutoIPR: IPR003753:Exonuclease VII, largesubunit; IPR025824:OB-fold nucleic acid binding domain;
long-mer721	NC_002488	708415	708457	CTGTTTGCGTGCAGGATCGAATAGGCCTTCGGCTTCGAGCCGG	NC_002488.686	NC_002488.686	707473	708807	-	AutoIPR: IPR003753:Exonuclease VII, largesubunit; IPR025824:OB-fold nucleic acid binding domain;
long-mer722	NC_002488	711933	712004	GACGATGCTCGATCTAGGCCGGCATCTGCTGCTGTCGCTGCGCCTGCGTCGACGTTTGCATCCTCTGCTGCG	NC_002488.689	NC_002488.689	711291	712910	+	AutoIPR: IPR002508:Cell wallhydrolase/autolysin, catalytic; IPR021731:AMIN domain;
long-mer723	NC_002488	712006	712062	AGGGAGCTGTTAACACGTTGCCTAGCGGGACCGTTTCGCCGCTTGCTGATGTGGAAG	NC_002488.689	NC_002488.689	711291	712910	+	AutoIPR: IPR002508:Cell wallhydrolase/autolysin, catalytic; IPR021731:AMIN domain;
long-mer724	NC_002488	712085	712113	ATTAGTGCCGACGGCTCCCGTAGTGCCTG	NC_002488.689	NC_002488.689	711291	712910	+	AutoIPR: IPR002508:Cell wallhydrolase/autolysin, catalytic; IPR021731:AMIN domain;
long-mer725	NC_002488	712119	712161	CTGTCGCGTATGCAGATGGCATCTGGTATGCGCTCCTTGGTCG	NC_002488.689	NC_002488.689	711291	712910	+	AutoIPR: IPR002508:Cell wallhydrolase/autolysin, catalytic; IPR021731:AMIN domain;
long-mer726	NC_002488	712182	712211	GGCGGTCAAGATTCTGGTGCGGTTGGGCCT	NC_002488.689	NC_002488.689	711291	712910	+	AutoIPR: IPR002508:Cell wallhydrolase/autolysin, catalytic; IPR021731:AMIN domain;
long-mer727	NC_002488	712307	712349	TGATAGCGATGTGTTTATCCCGCTGCCCATGCGGGCGCAAAGA	NC_002488.689	NC_002488.689	711291	712910	+	AutoIPR: IPR002508:Cell wallhydrolase/autolysin, catalytic; IPR021731:AMIN domain;
long-mer728	NC_002488	713297	713326	TGATTTGGAAGCGGTCGCCACGCTGGGTTT	NC_002488.690	NC_002488.690	713046	714905	+	AutoIPR: IPR002099:DNA mismatch repair proteinfamily;
long-mer729	NC_002488	713558	713600	GGAATGGGCACGTTCCCTGGCACTGGCGCATCCAGATTTAGAA	NC_002488.690	NC_002488.690	713046	714905	+	AutoIPR: IPR002099:DNA mismatch repair proteinfamily;
long-mer730	NC_002488	713796	713855	TATTTGTACGTCAATGGACGTGCAGTCCGTGATCGTAGCGTTGCTCACGCCGTCAAACAG	NC_002488.690	NC_002488.690	713046	714905	+	AutoIPR: IPR002099:DNA mismatch repair proteinfamily;
long-mer731	NC_002488	715537	715561	GACTGCCAATGTGCCTAATGCAGGT	NC_002488.691	NC_002488.691	714905	715867	+	AutoIPR: IPR012467:Protein of unknown functionDUF1684;
long-mer732	NC_002488	716600	716634	TGACGATGCGTTGTCCTGTGGCGTTTTGTTTGATT	NC_002488.694	NC_002488.694	716136	716711	-	AutoIPR: IPR008180:Deoxyuridine triphosphatenucleotidohydrolase/Deoxycytidine triphosphate deaminase;IPR029054:dUTPase-like;
long-mer733	NC_002488	716671	716693	TGGGCCATATGCCGGATCCAGCG	NC_002488.694	NC_002488.694	716136	716711	-	AutoIPR: IPR008180:Deoxyuridine triphosphatenucleotidohydrolase/Deoxycytidine triphosphate deaminase;IPR029054:dUTPase-like;
long-mer734	NC_002488	716719	716761	CCTTGGAAACAGTGGGCGTTTAGCCGTGCATTCTAACCGTGGT	NA
long-mer735	NC_002488	716844	716886	TCTTGACCGAAGTGTTAGTACGCTGATTTGACGCCGTGAACAC	NA
long-mer736	NC_002488	717002	717055	ATGTTCTGGTGAGAGGGGATGCGCTGCTTATCTTTCTTAAGGGAGTGAGCTTGA	NA
long-mer737	NC_002488	717135	717177	CTAGCACTGGGGGATATGCACTGTGAGTTGAGTGCATGGATCA	NA
long-mer738	NC_002488	717194	717236	GATGGTGCTCCCTGGGCATCTCTGACATGAATACTCACGAAAG	NA
long-mer739	NC_002488	717259	717303	CTGGTAGCCCAGGGGGGATATTGGGTCAAGCTACGAGAGAAGCCC	NC_002488.695	NC_002488.695	717284	718069	-	AutoIPR: IPR002781:Transmembrane proteinTauE-like;
long-mer740	NC_002488	717344	717384	CAACCCGAAAACCCGATTGAGTAGGTGTTTGCTTGCTGAAA	NC_002488.695	NC_002488.695	717284	718069	-	AutoIPR: IPR002781:Transmembrane proteinTauE-like;
long-mer741	NC_002488	717389	717431	GGTTGCTAGGAGTGTGCCTAGTCCTCCTCCTGTAATACCGCCT	NC_002488.695	NC_002488.695	717284	718069	-	AutoIPR: IPR002781:Transmembrane proteinTauE-like;
long-mer742	NC_002488	717893	717935	AGCGTTGGCGGACACCGCGACAGCGCTTGTTCCGATGGCGATA	NC_002488.695	NC_002488.695	717284	718069	-	AutoIPR: IPR002781:Transmembrane proteinTauE-like;
long-mer743	NC_002488	718056	718086	GATTGAATCGTCATGAGAGGCACCTCACGAC	NC_002488.696	NC_002488.696	718066	718506	-	AutoIPR: IPR007272:Sulphur transport domain;
long-mer743	NC_002488	718056	718086	GATTGAATCGTCATGAGAGGCACCTCACGAC	NC_002488.695	NC_002488.695	717284	718069	-	AutoIPR: IPR002781:Transmembrane proteinTauE-like;
long-mer744	NC_002488	721008	721050	GCATATGGTGCCGTGCAACAGCAGGTGCGGAATGGCGCCCAGG	NC_002488.700	NC_002488.700	720966	721886	-	AutoIPR: IPR013813:EndoribonucleaseL-PSP/chorismate mutase-like;
long-mer745	NC_002488	722636	722679	CGTTGGCTTATGTGGTGTTGGATCACTGGGCCAATACGACGCAT	NC_002488.702	NC_002488.702	722554	723294	+	
long-mer746	NC_002488	725347	725377	GCTATGTCACGGCCGTTCCACGTGAGTGTTG	NC_002488.706	NC_002488.706	725350	725574	+	
long-mer746	NC_002488	725347	725377	GCTATGTCACGGCCGTTCCACGTGAGTGTTG	NC_002488.705	NC_002488.705	724748	725371	+	
long-mer747	NC_002488	725417	725453	GTATTGGTACACGTTGGGGGGGCGTTTCTGTCAGTTC	NC_002488.706	NC_002488.706	725350	725574	+	
long-mer748	NC_002488	728401	728443	CCCAGGTACAACGGGGGGATTCTTCGGTGACCAGGGCAGGGCC	NA
long-mer749	NC_002488	730265	730307	AAATGACGCCAAGCACAATTACACCAGTCAAGACATTCAGTCT	NC_002488.709	NC_002488.709	728706	730883	-	AutoIPR: IPR002656:Acyltransferase 3;IPR013830:SGNH hydrolase-type esterase domain;
long-mer750	NC_002488	733261	733330	TGGGGTTGCACAGTGGCAGTGTCAGGGTGCAGGCCGTGTTGGTGGTGTCGCTGAAGCCGTAGGTTGCCGG	NC_002488.713	NC_002488.713	732248	734041	-	AutoIPR: IPR017186:Lipase, autotransporterEstA;
long-mer751	NC_002488	733480	733539	CCAAACCAAGATCAGGGATTGTCGCGACTACGATGTAACGTGCGCCAGCATTTTTCAATG	NC_002488.713	NC_002488.713	732248	734041	-	AutoIPR: IPR017186:Lipase, autotransporterEstA;
long-mer752	NC_002488	734096	734138	TTGAGTAGTGTATGTGGTTATCGTTCATAATTGTATTTGATGG	NC_002488.714	NC_002488.714	734126	734383	+	AutoIPR: IPR003749:ThiamineS/Molybdopterinconverting factor subunit 1; IPR012675:Beta-graspdomain;
long-mer753	NC_002488	734151	734193	CAGTAATGAAATTAATGTCACATTTTTTACCTATGAATATCCA	NC_002488.714	NC_002488.714	734126	734383	+	AutoIPR: IPR003749:ThiamineS/Molybdopterinconverting factor subunit 1; IPR012675:Beta-graspdomain;
long-mer754	NC_002488	734454	734496	ATCCGCTTGTTATTGCTGGTATTGTTTACTCATCGCGGTTGCT	NC_002488.715	NC_002488.715	734399	735226	+	AutoIPR: IPR008867:Thiazole biosynthesis;IPR013785:Aldolase-type TIM barrel;
long-mer755	NC_002488	734791	734833	GGTGCAAACGTTGAAAGCCGCCGAACAGTTGGTTGCCGAGGAC	NC_002488.715	NC_002488.715	734399	735226	+	AutoIPR: IPR008867:Thiazole biosynthesis;IPR013785:Aldolase-type TIM barrel;
long-mer756	NC_002488	735255	735297	AGTGTTGCCTAGACCCTTCACTCTCAATGAAAGACGCCGTGAA	NC_002488.716	NC_002488.716	735223	735957	+	AutoIPR: IPR003358:tRNA (guanine-N-7)methyltransferase, Trmb type;IPR029063:S-adenosyl-L-methionine-dependentmethyltransferase;
long-mer757	NC_002488	736119	736161	GACAACGGGGTTGATCCCTCCAGAAGAGCTTTTCGGCGGTTTC	NC_002488.717	NC_002488.717	735988	737850	+	AutoIPR: IPR004680:Citrate transporter-likedomain; IPR006037:Regulator of K+ conductance,C-terminal;
long-mer758	NC_002488	736206	736248	TGCGGGGCTGGAACGTACCGGCGCGTTGAATCGCTTAGCGGCT	NC_002488.717	NC_002488.717	735988	737850	+	AutoIPR: IPR004680:Citrate transporter-likedomain; IPR006037:Regulator of K+ conductance,C-terminal;
long-mer759	NC_002488	736275	736356	TGAACGGCGGTTGTTGTTGATTACGTTGGGGGTTGCCGGACTCAACTCCCCATTTATGCAAAATACGTCGGTGATGGCGTTA	NC_002488.717	NC_002488.717	735988	737850	+	AutoIPR: IPR004680:Citrate transporter-likedomain; IPR006037:Regulator of K+ conductance,C-terminal;
long-mer760	NC_002488	736680	736722	CCACGAGAGTTATTTTGCGCGCACTTACGGCATTGATGCCGAT	NC_002488.717	NC_002488.717	735988	737850	+	AutoIPR: IPR004680:Citrate transporter-likedomain; IPR006037:Regulator of K+ conductance,C-terminal;
long-mer761	NC_002488	740334	740364	ACTCGCCGCGTTGCGCCCGGGCGGGCGGTTG	NC_002488.719	NC_002488.719	739564	740601	+	AutoIPR: IPR002903:Ribosomal RNA small subunitmethyltransferase H;IPR023397:S-adenosyl-L-methionine-dependentmethyltransferase, MraW, recognition domain;IPR029063:S-adenosyl-L-methionine-dependentmethyltransferase;
long-mer762	NC_002488	740542	740580	GCGCGCAGTGCGGTGCTGCGGGTGGCTGAAAAGTTGGAT	NC_002488.719	NC_002488.719	739564	740601	+	AutoIPR: IPR002903:Ribosomal RNA small subunitmethyltransferase H;IPR023397:S-adenosyl-L-methionine-dependentmethyltransferase, MraW, recognition domain;IPR029063:S-adenosyl-L-methionine-dependentmethyltransferase;
long-mer763	NC_002488	743733	743755	TGTGGTGGTGGTTGATTACGCAC	NC_002488.722	NC_002488.722	742708	744183	+	AutoIPR:IPR005761:UDP-N-acetylmuramoylalanyl-D-glutamate-2,6-diaminopimelate ligase;
long-mer764	NC_002488	744359	744385	TGGTGCGGCGGGGGTATTGGTCGATCA	NC_002488.723	NC_002488.723	744180	745586	+	AutoIPR: IPR000713:Mur ligase, N-terminal;IPR001645:Folylpolyglutamate synthetase;IPR005863:UDP-N-acetylmuramoyl-tripeptide--D-alanyl-D-alanine ligase;
long-mer765	NC_002488	750356	750383	GCGGGGACGCAGTGAGCCTGTGGTGGTG	NC_002488.727	NC_002488.727	749088	750521	+	AutoIPR:IPR005758:UDP-N-acetylmuramate--L-alanine ligase;IPR005761:UDP-N-acetylmuramoylalanyl-D-glutamate-2,6-diaminopimelate ligase; IPR016040:NAD(P)-binding domain;
long-mer766	NC_002488	750529	750565	TATGAGCATATTTTCTCTGTCTCCACGGTATACGGAT	NC_002488.728	NC_002488.728	750524	751486	+	AutoIPR: IPR005905:D-alanine--D-alanine ligase;IPR006284:Glutathione synthetase, prokaryotic;
long-mer767	NC_002488	750583	750625	TGTTGCAGTGTTATTAGGGGGCACGTCTGCTGAGCGTGAGGTG	NC_002488.728	NC_002488.728	750524	751486	+	AutoIPR: IPR005905:D-alanine--D-alanine ligase;IPR006284:Glutathione synthetase, prokaryotic;
long-mer768	NC_002488	750703	750745	GGCACTCGCTCAGGCGCTGGTCGAACGGCGTTTTGATCGTGTG	NC_002488.728	NC_002488.728	750524	751486	+	AutoIPR: IPR005905:D-alanine--D-alanine ligase;IPR006284:Glutathione synthetase, prokaryotic;
long-mer769	NC_002488	750944	750984	GCTGTTGAGGTGCGTCAGGCGGTTGAGATGCTGGGTTTTCC	NC_002488.728	NC_002488.728	750524	751486	+	AutoIPR: IPR005905:D-alanine--D-alanine ligase;IPR006284:Glutathione synthetase, prokaryotic;
long-mer770	NC_002488	756657	756699	TACCTGAGTGGCCATGAGTCCTATGGATTTGGCCGCGTCTAGA	NA
long-mer771	NC_002488	759188	759218	CTTCCAGAACCTGTTCCGTATCTACAAAAAA	NC_002488.736	NC_002488.736	758073	760817	+	AutoIPR: IPR000185:Protein translocase subunitSecA; IPR027417:P-loop containing nucleoside triphosphatehydrolase;
long-mer772	NC_002488	759953	759995	GCAGCGTAAGGTTGAAGCTCATAATTTTGACATCCGTAAGAAT	NC_002488.736	NC_002488.736	758073	760817	+	AutoIPR: IPR000185:Protein translocase subunitSecA; IPR027417:P-loop containing nucleoside triphosphatehydrolase;
long-mer773	NC_002488	761982	762010	GCAGATTGCCGACGCAATCATTGATGAAG	NC_002488.737	NC_002488.737	761656	763410	+	AutoIPR: IPR005795:Major pollen allergen LolpI; IPR009009:RlpA-like double-psi beta-barrel domain;IPR017853:Glycoside hydrolase superfamily;
long-mer774	NC_002488	763536	763578	ACTCCCCCTCCTGATTGCTGAAGAGCAGGTTCCCCTTGTGGTC	NA
long-mer775	NC_002488	764692	764718	GCATACGCAGTGCCGGTATATGTGGTT	NC_002488.739	NC_002488.739	764535	764837	-	
long-mer776	NC_002488	764978	765020	CATCCTGATGCAGCCTATCTCTTGGTGCAGCGCGCGTTATTGC	NC_002488.740	NC_002488.740	764864	765520	+	AutoIPR: IPR018648:Protein of unknown functionDUF2076;
long-mer777	NC_002488	766540	766561	AATCTGTTGCTTGATCTTGTCG	NC_002488.741	NC_002488.741	766252	769134	-	AutoIPR: IPR011249:Metalloenzyme, LuxS/M16peptidase-like;
long-mer778	NC_002488	767272	767314	CAGATCGGCGAACAGGTGCAGTGATGGGATAAGTTGATCGTTG	NC_002488.741	NC_002488.741	766252	769134	-	AutoIPR: IPR011249:Metalloenzyme, LuxS/M16peptidase-like;
long-mer779	NC_002488	767446	767487	GAAGTTTGCTGTCCCCGGTTTGGCGCCTTGGTCGGCTGCGTA	NC_002488.741	NC_002488.741	766252	769134	-	AutoIPR: IPR011249:Metalloenzyme, LuxS/M16peptidase-like;
long-mer780	NC_002488	767492	767529	GCGTCAAATAGCAGCGTGATTTGGGTTACCGGAATCGT	NC_002488.741	NC_002488.741	766252	769134	-	AutoIPR: IPR011249:Metalloenzyme, LuxS/M16peptidase-like;
long-mer781	NC_002488	767610	767647	GTGTGACTTCCGGTACACCAGAGCGGCGGTCCACCTGC	NC_002488.741	NC_002488.741	766252	769134	-	AutoIPR: IPR011249:Metalloenzyme, LuxS/M16peptidase-like;
long-mer782	NC_002488	767691	767851	CTGGTTTGCCTGGTTCGGCGGAGCGCGCAGTGACCTTTGCATCCTCGGTTGCTGGATCAATAGTGGGGCCTACTGGTAAGACGGTTAGCAGATAATCTCCCTTGCTGAACCATGTTGCCGCTGCCTGTTTGACACTGTTCGGCGTGGCCTGTGCAGCACGT	NC_002488.741	NC_002488.741	766252	769134	-	AutoIPR: IPR011249:Metalloenzyme, LuxS/M16peptidase-like;
long-mer783	NC_002488	768099	768141	CCAGCGCAAATGGAGAAATACCGGCCGATATGCTGTCAGCCAG	NC_002488.741	NC_002488.741	766252	769134	-	AutoIPR: IPR011249:Metalloenzyme, LuxS/M16peptidase-like;
long-mer784	NC_002488	768190	768244	ACCAAGAATAGTTGTCGCCAAATCCAGTTGCACCACAGTATCGCTTCCCAGTTCC	NC_002488.741	NC_002488.741	766252	769134	-	AutoIPR: IPR011249:Metalloenzyme, LuxS/M16peptidase-like;
long-mer785	NC_002488	768755	768797	AACCACGTGGTGCCATTCATCTCGGTTGCACCGATTTTCTCGA	NC_002488.741	NC_002488.741	766252	769134	-	AutoIPR: IPR011249:Metalloenzyme, LuxS/M16peptidase-like;
long-mer786	NC_002488	768838	768892	GAACATCAAATGCTCAAACAGGTGTGCGAACCCGGTTTTCCCGGCAGGCTCGTCT	NC_002488.741	NC_002488.741	766252	769134	-	AutoIPR: IPR011249:Metalloenzyme, LuxS/M16peptidase-like;
long-mer787	NC_002488	768934	769081	TGCTTTGTGGTCCTCATGGACAATTACGGTCAACCCATTGGGCAGGGTGAAGCGCTCGTAGGCGATGTCTGGAATCGCTTGTTTTGGAATGGCCTTGCTGGAAATCGTCAGAGTCCCCGATGTCGCGTTGACCTGGGGTGTGAAAGTG	NC_002488.741	NC_002488.741	766252	769134	-	AutoIPR: IPR011249:Metalloenzyme, LuxS/M16peptidase-like;
long-mer788	NC_002488	769092	769177	GACCGAGAATACCGATGATGAACAGGGACAGCGGACGTAACATGTATAACTCCATGAATAGGATCCATTGCCGAGCGTAGGAGGTA	NC_002488.741	NC_002488.741	766252	769134	-	AutoIPR: IPR011249:Metalloenzyme, LuxS/M16peptidase-like;
long-mer789	NC_002488	769331	769435	TGCAGCTGTGTGGACTTCAGGAGAAGCCACTGCACAGCCGTGTTCCCATACAGTGATTGCCTGCCGTATCGACATCACCATGATGAGGACGGATGCGCATCGCGA	NA
long-mer790	NC_002488	769479	769557	CAGCCCTGCATCATCCGTCTGCATCCGCGTGATTGATATTGATTGCCACGCCGCAAAGATATCGGCGTGGTTGCACAGG	NA
long-mer791	NC_002488	771158	771200	TGGGCAGAACGGTAGACGCACTGCGTTCAATCCCATGCTCTGT	NC_002488.742	NC_002488.742	769640	771418	-	AutoIPR: IPR001919:Cellulose-binding domain,family II, bacterial-type; IPR008965:Carbohydrate-bindingdomain; IPR017853:Glycoside hydrolase superfamily;
long-mer792	NC_002488	771585	771666	TGAATCACTTAAATTCCGGCGGATATCGCTCATGGCACCCCAAGTCTCGATTGTGTGTCATGGTCCCTAACGGTGATTGAGG	NA
long-mer793	NC_002488	772790	772817	CTCGGGGGCCGCAGCCGCAGCGTTCGGT	NC_002488.743	NC_002488.743	771718	773376	+	AutoIPR: IPR003137:Protease-associated domain,PA; IPR007484:Peptidase M28;
long-mer794	NC_002488	773724	773765	AGGAAGGGTGCTGAATGCCTGCTGCTGTTTGGATGGTGGCAC	NC_002488.744	NC_002488.744	773555	774064	-	AutoIPR: IPR002481:Ferric-uptake regulator;IPR011991:Winged helix-turn-helix DNA-binding domain;
long-mer795	NC_002488	775663	775689	CGGCCAATAGGTAGATTTGGGGAGGGC	NA
long-mer796	NC_002488	778078	778120	GGCCTCATGCAATTGCAGGTGGTGCAAGTGCAGGGCGCACGGA	NC_002488.747	NC_002488.747	777685	779151	+	AutoIPR: IPR001697:Pyruvate kinase;IPR015793:Pyruvate kinase, barrel;
long-mer797	NC_002488	778545	778587	GGTTGAAAGTCCGATGCCGACTCGTGCTGAGGTGCTGGATGTG	NC_002488.747	NC_002488.747	777685	779151	+	AutoIPR: IPR001697:Pyruvate kinase;IPR015793:Pyruvate kinase, barrel;
long-mer798	NC_002488	780701	780743	ATTGGATCCCTTGCCGTGGCCATTGAGCTTCTCTTATGGCCGT	NC_002488.748	NC_002488.748	779868	780872	+	AutoIPR: IPR000741:Fructose-bisphosphatealdolase, class-I; IPR013785:Aldolase-type TIM barrel;IPR029768:Fructose-bisphosphate aldolase class-I activesite;
long-mer799	NC_002488	782015	782057	GCTGCCCTGATGTTAGCTGCATATGCTTCAGGTGTGCCAATGA	NC_002488.750	NC_002488.750	781982	782629	+	
long-mer800	NC_002488	782616	782658	GACTTGAGAAATAGCGAACTGGTTACAGCAGTTTCTTAACAAA	NC_002488.750	NC_002488.750	781982	782629	+	
long-mer801	NC_002488	782983	783019	CTGCATCCATCCCGGGTGATGCGCTGGCCAGATGGGC	NA
long-mer802	NC_002488	783664	783706	TACGAAATCGGGTGTCCATCCTTGAATCTTGTGGGGTTGCCAT	NC_002488.751	NC_002488.751	783385	784344	-	AutoIPR: IPR005856:Cysteine synthase;
long-mer803	NC_002488	784543	784564	CGCGAGTGTTTTCAGCGTTCCG	NC_002488.752	NC_002488.752	784408	785838	-	AutoIPR: IPR012409:Sirohaem synthase;
long-mer804	NC_002488	784813	784918	GGCGGCACAGGCCAGGGCGGCAGTGATTCCGGGGATGACCTCATAGGGGATGTTGTGGGTACGTAAAAATTCCAGTTCTTCGCCGCCACGACCGAAGACGAATGGA	NC_002488.752	NC_002488.752	784408	785838	-	AutoIPR: IPR012409:Sirohaem synthase;
long-mer805	NC_002488	784955	785029	CGGGCGTGTTGCAGCATCAGGCTGTGAATGTCTTCTTGGCGCACACTGTGGCCTGTCGCGGATTTGCCTACTTCG	NC_002488.752	NC_002488.752	784408	785838	-	AutoIPR: IPR012409:Sirohaem synthase;
long-mer806	NC_002488	785834	785881	GTCACGATAGTGAGTTGAGGTTGGGGATCATGACCGTAGTGCCTGGTT	NC_002488.752	NC_002488.752	784408	785838	-	AutoIPR: IPR012409:Sirohaem synthase;
long-mer807	NC_002488	786130	786172	GTTGTTTGTGCGCCGGGGCCGCAGTTTGGAGTCAGTGACGCCT	NC_002488.753	NC_002488.753	785942	786973	+	AutoIPR: IPR020890:Transcription regulator HTH,HdfR;
long-mer808	NC_002488	786239	786262	GCCGCCAATCAGCGCCGTGAGCAC	NC_002488.753	NC_002488.753	785942	786973	+	AutoIPR: IPR020890:Transcription regulator HTH,HdfR;
long-mer809	NC_002488	787867	787906	CAGGCGTGCTTCGAGTCGGCGACCGTCCTCCAAGCGTAAA	NC_002488.754	NC_002488.754	787165	788346	-	AutoIPR: IPR002938:Monooxygenase, FAD-binding;IPR010971:Ubiquinone biosynthesis hydroxylase UbiH/COQ6;
long-mer810	NC_002488	794393	794483	CGCAACCCCTCGCATTGCCGTGCTTGGATTAAATCCGCATGCGGGTGAGGGTGGTTATCTTGGTCGCGAGGAACTGGATGTTGTCATCCCC	NC_002488.759	NC_002488.759	793815	794807	+	AutoIPR:IPR005255:4-hydroxythreonine-4-phosphate dehydrogenasePdxA; IPR024084:Isopropylmalate dehydrogenase-likedomain;
long-mer811	NC_002488	794651	794702	CACCTTGGGCCTTCCCTATCCCCGTGTGGCCGTGGACCACGGCACCGCCCTT	NC_002488.759	NC_002488.759	793815	794807	+	AutoIPR:IPR005255:4-hydroxythreonine-4-phosphate dehydrogenasePdxA; IPR024084:Isopropylmalate dehydrogenase-likedomain;
long-mer812	NC_002488	794750	794797	CACTGCGCTATGTGCCCGGCTGGCGGTGTCGCGCGCCTTGCTGTCCGT	NC_002488.760	NC_002488.760	794757	795191	-	
long-mer812	NC_002488	794750	794797	CACTGCGCTATGTGCCCGGCTGGCGGTGTCGCGCGCCTTGCTGTCCGT	NC_002488.759	NC_002488.759	793815	794807	+	AutoIPR:IPR005255:4-hydroxythreonine-4-phosphate dehydrogenasePdxA; IPR024084:Isopropylmalate dehydrogenase-likedomain;
long-mer813	NC_002488	795128	795150	TGTCATGAGAGCGTGCAAGCAGA	NC_002488.760	NC_002488.760	794757	795191	-	
long-mer814	NC_002488	795283	795317	TGTTCTCCCCTTGACGCTGCCACGCCCCCGGGAAG	NC_002488.761	NC_002488.761	795191	797029	-	AutoIPR: IPR001944:Glycoside hydrolase, family35; IPR017853:Glycoside hydrolase superfamily;
long-mer815	NC_002488	796971	797024	ACTCCAATGGGCAGCGCGATTACGAATATCAGTGGCAACGTGAGCAGGTGACGC	NC_002488.761	NC_002488.761	795191	797029	-	AutoIPR: IPR001944:Glycoside hydrolase, family35; IPR017853:Glycoside hydrolase superfamily;
long-mer816	NC_002488	797312	797354	ATGGGTGCCGAAAGCGAGATTTGGTTGCGCACCCATCTCAAAT	NC_002488.762	NC_002488.762	797255	799627	-	AutoIPR: IPR005887:Alpha-1,2-mannosidase,putative; IPR006311:Twin-arginine translocation pathway,signal sequence; IPR008928:Six-hairpin glycosidase-like;IPR014718:Glycoside hydrolase-type carbohydrate-binding,subgroup;
long-mer817	NC_002488	797787	797808	GCCCCTGGCGGCAATTCCGAGG	NC_002488.762	NC_002488.762	797255	799627	-	AutoIPR: IPR005887:Alpha-1,2-mannosidase,putative; IPR006311:Twin-arginine translocation pathway,signal sequence; IPR008928:Six-hairpin glycosidase-like;IPR014718:Glycoside hydrolase-type carbohydrate-binding,subgroup;
long-mer818	NC_002488	797831	797874	TTTGGCGGCAAAGTGATCAGCACCGCCGAACAGCGCCATATAAC	NC_002488.762	NC_002488.762	797255	799627	-	AutoIPR: IPR005887:Alpha-1,2-mannosidase,putative; IPR006311:Twin-arginine translocation pathway,signal sequence; IPR008928:Six-hairpin glycosidase-like;IPR014718:Glycoside hydrolase-type carbohydrate-binding,subgroup;
long-mer819	NC_002488	800480	800515	GCGTTGTTGTTCGCCGAAGGTGCGCAGCACGATGTG	NC_002488.763	NC_002488.763	799685	801208	-	AutoIPR: IPR008313:Uncharacterised conservedprotein UCP028846; IPR008928:Six-hairpinglycosidase-like;
long-mer820	NC_002488	802612	802654	ATGATTTGGCGATCGTCGATGGACAGGCGTACCGGGTCGTGGC	NC_002488.765	NC_002488.765	801585	804233	-	AutoIPR: IPR002772:Glycoside hydrolase family 3C-terminal domain; IPR017853:Glycoside hydrolasesuperfamily; IPR026891:Fibronectin type III-like domain;IPR026892:Glycoside hydrolase family 3;
long-mer821	NC_002488	802927	802985	GCCAGGGAGGCGCCCTGTGCATAGTGGATTTTGGCGGCGCCGAAACGGGTCCGTAGGCC	NC_002488.765	NC_002488.765	801585	804233	-	AutoIPR: IPR002772:Glycoside hydrolase family 3C-terminal domain; IPR017853:Glycoside hydrolasesuperfamily; IPR026891:Fibronectin type III-like domain;IPR026892:Glycoside hydrolase family 3;
long-mer822	NC_002488	803058	803089	CGGGCCGAGGACGGCTAATGTGGTCCCGGGGG	NC_002488.765	NC_002488.765	801585	804233	-	AutoIPR: IPR002772:Glycoside hydrolase family 3C-terminal domain; IPR017853:Glycoside hydrolasesuperfamily; IPR026891:Fibronectin type III-like domain;IPR026892:Glycoside hydrolase family 3;
long-mer823	NC_002488	803490	803532	GAGTAGCCAGTCGGAGGCACACGCGGGTGTGCCATGTAGGGCG	NC_002488.765	NC_002488.765	801585	804233	-	AutoIPR: IPR002772:Glycoside hydrolase family 3C-terminal domain; IPR017853:Glycoside hydrolasesuperfamily; IPR026891:Fibronectin type III-like domain;IPR026892:Glycoside hydrolase family 3;
long-mer824	NC_002488	803595	803628	GTAGGTCGCTTCTAGGTCGTAGGCGGAGACATCC	NC_002488.765	NC_002488.765	801585	804233	-	AutoIPR: IPR002772:Glycoside hydrolase family 3C-terminal domain; IPR017853:Glycoside hydrolasesuperfamily; IPR026891:Fibronectin type III-like domain;IPR026892:Glycoside hydrolase family 3;
long-mer825	NC_002488	804519	804554	GGTCGGGCTGGTCAGGGTGAGGAGAAACATGCCGTG	NC_002488.766	NC_002488.766	804318	806993	-	AutoIPR: IPR001944:Glycoside hydrolase, family35; IPR006101:Glycoside hydrolase, family 2;IPR013812:Glycoside hydrolase, family 2/20,immunoglobulin-like beta-sandwich domain;IPR017853:Glycoside hydrolase superfamily; IPR028369:Betamannosidase;
long-mer826	NC_002488	804777	804848	GTGTGGTGTGCCGTCCATGTCCAGGACGCGCAGGCGCCAATGGACGTGCAGGGGTGTGGTGCGGTCGGAAAC	NC_002488.766	NC_002488.766	804318	806993	-	AutoIPR: IPR001944:Glycoside hydrolase, family35; IPR006101:Glycoside hydrolase, family 2;IPR013812:Glycoside hydrolase, family 2/20,immunoglobulin-like beta-sandwich domain;IPR017853:Glycoside hydrolase superfamily; IPR028369:Betamannosidase;
long-mer827	NC_002488	806007	806033	GCGGACGGTGGCTTTAAAGGTATAGCG	NC_002488.766	NC_002488.766	804318	806993	-	AutoIPR: IPR001944:Glycoside hydrolase, family35; IPR006101:Glycoside hydrolase, family 2;IPR013812:Glycoside hydrolase, family 2/20,immunoglobulin-like beta-sandwich domain;IPR017853:Glycoside hydrolase superfamily; IPR028369:Betamannosidase;
long-mer828	NC_002488	806087	806124	CGGGGAGGTGGATGTGGTTGGGGCCGGTGTCGAGGGTG	NC_002488.766	NC_002488.766	804318	806993	-	AutoIPR: IPR001944:Glycoside hydrolase, family35; IPR006101:Glycoside hydrolase, family 2;IPR013812:Glycoside hydrolase, family 2/20,immunoglobulin-like beta-sandwich domain;IPR017853:Glycoside hydrolase superfamily; IPR028369:Betamannosidase;
long-mer829	NC_002488	807118	807152	GGACGCCGATGGTTGGTGGTAATGGGGCGTCGAGG	NC_002488.767	NC_002488.767	807008	809437	-	AutoIPR: IPR015883:Glycoside hydrolase family20, catalytic core; IPR017853:Glycoside hydrolasesuperfamily; IPR025705:Beta-hexosaminidase;IPR029018:Chitobiase/beta-hexosaminidase domain 2-like;
long-mer830	NC_002488	810438	810465	GTGGGCCAGGAAGGAGTTGGTCGATTTC	NC_002488.768	NC_002488.768	809508	810563	-	AutoIPR: IPR011583:Chitinase II;IPR017853:Glycoside hydrolase superfamily;
long-mer831	NC_002488	810906	810948	ACGTGCGCAGAGGATTTCGGTACGGATCATGCCGTGGCTGGTG	NC_002488.769	NC_002488.769	810894	811184	+	
long-mer832	NC_002488	811500	811546	TTTTGGGGTGGGTTTCAGTAATAAAAGCATGTGTAGCAGCTTATAGG	NA
long-mer833	NC_002488	811785	811827	TGTTCCGTTGAAGGCTGTGAGATGGTTGTTTGAGCGGCATGCG	NC_002488.770	NC_002488.770	811609	812916	+	AutoIPR: IPR016040:NAD(P)-binding domain;IPR023080:D-amino acid dehydrogenase DadA;
long-mer834	NC_002488	814681	814708	GGAAGTGATGCGTGTTGGAGCACCGGAG	NC_002488.772	NC_002488.772	814295	815959	+	AutoIPR: IPR005467:Signal transductionhistidine kinase, core; IPR014310:Signal transductionhistidine kinase, phosphate regulon sensor PhoR;IPR017181:Signal transduction histidine kinase,CHASE2/PAS sensor domain-containing, predicted;IPR022510:Sortase system, histidine kinase;
long-mer835	NC_002488	815724	815752	TTCGTCAAGCTGATGGTACGACGACCCGT	NC_002488.772	NC_002488.772	814295	815959	+	AutoIPR: IPR005467:Signal transductionhistidine kinase, core; IPR014310:Signal transductionhistidine kinase, phosphate regulon sensor PhoR;IPR017181:Signal transduction histidine kinase,CHASE2/PAS sensor domain-containing, predicted;IPR022510:Sortase system, histidine kinase;
long-mer836	NC_002488	820084	820126	GCCACAGGATTTAGAGCGAGCTGGTGTTTTTTCTACCGGATGG	NA
long-mer837	NC_002488	822307	822344	AGGTGGTGGGTGAGGCGGTCCTTGGCCACAGTGTGGTG	NC_002488.781	NC_002488.781	821561	822433	-	AutoIPR: IPR011055:Duplicated hybrid motif;IPR016047:Peptidase M23;
long-mer838	NC_002488	822404	822446	AGCAGACAGAGGGAGCAGATGGGATGGCATGGTGTTGAGTGTG	NC_002488.781	NC_002488.781	821561	822433	-	AutoIPR: IPR011055:Duplicated hybrid motif;IPR016047:Peptidase M23;
long-mer839	NC_002488	823889	823931	GATTGTGCTTTCATCCAACTTTTCGTTTGAACGTTTCGGTCAT	NC_002488.783	NC_002488.783	823788	825005	+	AutoIPR: IPR000277:Cys/Met metabolism,pyridoxal phosphate-dependent enzyme; IPR015424:Pyridoxalphosphate-dependent transferase;
long-mer840	NC_002488	823949	823984	CACACGTAGTGCTAATCCAACCCGGGATCTGCTCGG	NC_002488.783	NC_002488.783	823788	825005	+	AutoIPR: IPR000277:Cys/Met metabolism,pyridoxal phosphate-dependent enzyme; IPR015424:Pyridoxalphosphate-dependent transferase;
long-mer841	NC_002488	823993	824035	TTGCGGAGTTGGAGGGTGGTGTCGGTGGTGTGGTCACGGCGAC	NC_002488.783	NC_002488.783	823788	825005	+	AutoIPR: IPR000277:Cys/Met metabolism,pyridoxal phosphate-dependent enzyme; IPR015424:Pyridoxalphosphate-dependent transferase;
long-mer842	NC_002488	824121	824163	AGTTGGCGTTTGTTCAATGCGCTGGCTCAAAAGGGACATTTTG	NC_002488.783	NC_002488.783	823788	825005	+	AutoIPR: IPR000277:Cys/Met metabolism,pyridoxal phosphate-dependent enzyme; IPR015424:Pyridoxalphosphate-dependent transferase;
long-mer843	NC_002488	824178	824220	GATTTGACGGATGCACGATCAGTGGTTGAGGCATTGGCACTAC	NC_002488.783	NC_002488.783	823788	825005	+	AutoIPR: IPR000277:Cys/Met metabolism,pyridoxal phosphate-dependent enzyme; IPR015424:Pyridoxalphosphate-dependent transferase;
long-mer844	NC_002488	829479	829521	TGCCGGTTCCGTTCTTGTTGGGTGCGGCATTCTCTTTATTGAT	NC_002488.788	NC_002488.788	828949	830604	-	AutoIPR: IPR006256:Dihydrolipoamideacetyltransferase pyruvate dehydrogenase complex;IPR015761:Lipoamide Acyltransferase;IPR023213:Chloramphenicol acetyltransferase-like domain;
long-mer845	NC_002488	829869	829891	CTGCGGGGCTGGCATAGGGGATC	NC_002488.788	NC_002488.788	828949	830604	-	AutoIPR: IPR006256:Dihydrolipoamideacetyltransferase pyruvate dehydrogenase complex;IPR015761:Lipoamide Acyltransferase;IPR023213:Chloramphenicol acetyltransferase-like domain;
long-mer846	NC_002488	830187	830231	TGGAGACGGTATCGCCAACAGTCACCAGGACTTCGATCACTGGGA	NC_002488.788	NC_002488.788	828949	830604	-	AutoIPR: IPR006256:Dihydrolipoamideacetyltransferase pyruvate dehydrogenase complex;IPR015761:Lipoamide Acyltransferase;IPR023213:Chloramphenicol acetyltransferase-like domain;
long-mer847	NC_002488	830798	830840	GGCTGATTTAACTCAGGTTTGTGTTGGGTGCTGTATCGAGGCG	NA
long-mer848	NC_002488	830978	831020	GGGTGGCTCGTTCGTAGGTGGTGTCATAGGAATGATGTTGATT	NA
long-mer849	NC_002488	831035	831077	GATAAGTGTGCGGTTGGGCTGCATTCGGTTTTTGTCTGAAATC	NA
long-mer850	NC_002488	831852	831894	CAAAACGTGTTCCGTCCGTTTTTTGGTGTTGGTTATTCTCAAG	NC_002488.789	NC_002488.789	831594	832139	+	AutoIPR: IPR005618:Outer membrane protein,OmpW; IPR011250:Outer membrane protein/outer membraneenzyme PagP,  beta-barrel;
long-mer851	NC_002488	837876	837909	GGCCGCGATGGCAGCAGCAGCGCCGAGTTTTGTA	NC_002488.795	NC_002488.795	836896	838008	+	AutoIPR: IPR001296:Glycosyl transferase, family1; IPR028098:Glycosyltransferase subfamily 4, N-terminaldomain;
long-mer852	NC_002488	838833	838864	TATGAATGTATATAGCTCCAATGAAGACACGC	NC_002488.797	NC_002488.797	838807	839442	+	AutoIPR: IPR009045:Hedgehogsignalling/DD-peptidase zinc-binding domain;
long-mer853	NC_002488	838960	838985	ATTGATGCGGATAGATACGCCCGTAC	NC_002488.797	NC_002488.797	838807	839442	+	AutoIPR: IPR009045:Hedgehogsignalling/DD-peptidase zinc-binding domain;
long-mer854	NC_002488	839485	839527	TGGATCAGGCGACTGCATCGTGTGAGCGATTGTGTGGAGCGAT	NC_002488.798	NC_002488.798	839408	839509	+	
long-mer855	NC_002488	839988	840030	TTCCAAACGCGCTTCGAAGACTGGATCGTCCGGTGCGGTAAAC	NC_002488.799	NC_002488.799	839676	841703	-	AutoIPR: IPR006310:DnaQ exonuclease/DinGhelicase, predicted; IPR027417:P-loop containingnucleoside triphosphate hydrolase;
long-mer856	NC_002488	840033	840085	TAACTTGTCAATCACGACCACGCTCAACGCCCCCCCTGCCACATCCACACCTT	NC_002488.799	NC_002488.799	839676	841703	-	AutoIPR: IPR006310:DnaQ exonuclease/DinGhelicase, predicted; IPR027417:P-loop containingnucleoside triphosphate hydrolase;
long-mer857	NC_002488	840708	840738	CAGTGGAACCAGCAGGGAGTGCAGCGAGGTC	NC_002488.799	NC_002488.799	839676	841703	-	AutoIPR: IPR006310:DnaQ exonuclease/DinGhelicase, predicted; IPR027417:P-loop containingnucleoside triphosphate hydrolase;
long-mer858	NC_002488	840758	840788	CAAATCCCTCACAGACCTCTGGTTTAGCGAG	NC_002488.799	NC_002488.799	839676	841703	-	AutoIPR: IPR006310:DnaQ exonuclease/DinGhelicase, predicted; IPR027417:P-loop containingnucleoside triphosphate hydrolase;
long-mer859	NC_002488	842095	842117	CGGCCGCAGCCAAGTTGCCTGCT	NC_002488.800	NC_002488.800	841823	842380	-	AutoIPR: IPR011990:Tetratricopeptide-likehelical domain;
long-mer860	NC_002488	842216	842255	CACCGCAGCCAAACGCTGCGCCGGGGATAGGGTGTCTACA	NC_002488.800	NC_002488.800	841823	842380	-	AutoIPR: IPR011990:Tetratricopeptide-likehelical domain;
long-mer861	NC_002488	842321	842363	AGCCACGGGCATCATGACGGTCACGGTGAATGTGCGGAACGGA	NC_002488.800	NC_002488.800	841823	842380	-	AutoIPR: IPR011990:Tetratricopeptide-likehelical domain;
long-mer862	NC_002488	842731	842773	GACCCAAATGACAGCCAAGTGATTCCCGGTGTAGCCCGCGTAC	NC_002488.801	NC_002488.801	842377	844755	-	AutoIPR: IPR011813:Penicillin-binding protein1B; IPR012338:Beta-lactamase/transpeptidase-like;IPR023346:Lysozyme-like domain; IPR028166:Bifunctionaltransglycosylase second domain;
long-mer863	NC_002488	845371	845404	GCCCTTACTACGCGCCTTCGTGCCTGACAGCCTT	NC_002488.802	NC_002488.802	844850	846181	+	
long-mer864	NC_002488	845785	845824	TGCCGGACTGGCTGAAGCGATGCAGAGTCAGCAGATGATA	NC_002488.802	NC_002488.802	844850	846181	+	
long-mer865	NC_002488	847069	847094	CGCGGGAACTTACTCGCGCGTTTTTC	NC_002488.804	NC_002488.804	846430	849012	+	AutoIPR: IPR001296:Glycosyl transferase, family1;
long-mer866	NC_002488	847194	847272	GCAACGCCACCAGTTGGTTGTGCTGGGTGATGATCGTGAGGTACACCGACCCATGATGGCATTGTGTCGCCAGCTGGGG	NC_002488.804	NC_002488.804	846430	849012	+	AutoIPR: IPR001296:Glycosyl transferase, family1;
long-mer867	NC_002488	856627	856655	GGCTTCAACAGCGCCCTGACCAGCACCGC	NC_002488.814	NC_002488.814	855844	856896	-	
long-mer867	NC_002488	856627	856655	GGCTTCAACAGCGCCCTGACCAGCACCGC	NC_002488.805	NC_002488.805	849238	859086	+	AutoIPR: IPR011050:Pectin lyase fold/virulencefactor; IPR024973:ESPR domain;
long-mer868	NC_002488	857005	857033	GCCCAGTTCAGCAGCACTAACCTCACCCT	NC_002488.815	NC_002488.815	856897	857613	-	
long-mer868	NC_002488	857005	857033	GCCCAGTTCAGCAGCACTAACCTCACCCT	NC_002488.805	NC_002488.805	849238	859086	+	AutoIPR: IPR011050:Pectin lyase fold/virulencefactor; IPR024973:ESPR domain;
long-mer869	NC_002488	857694	857715	CAAAAACAACCCCAACGGCAAA	NC_002488.805	NC_002488.805	849238	859086	+	AutoIPR: IPR011050:Pectin lyase fold/virulencefactor; IPR024973:ESPR domain;
long-mer870	NC_002488	859718	859758	CAACAAATACCAGCCCGATGGCCGGACCGTGCTACGCAACC	NC_002488.819	NC_002488.819	859344	860192	+	AutoIPR: IPR008487:Protein of unknown functionDUF769;
long-mer871	NC_002488	860127	860149	GATTACCAACGCGCCCGTCAGCT	NC_002488.820	NC_002488.820	860095	860397	-	
long-mer871	NC_002488	860127	860149	GATTACCAACGCGCCCGTCAGCT	NC_002488.819	NC_002488.819	859344	860192	+	AutoIPR: IPR008487:Protein of unknown functionDUF769;
long-mer872	NC_002488	860172	860228	GTGGTGATCCAGAAGCAGTGAGCCTCACGCCCGTTGGGGTGACGCAGAGAACCCGGT	NC_002488.820	NC_002488.820	860095	860397	-	
long-mer872	NC_002488	860172	860228	GTGGTGATCCAGAAGCAGTGAGCCTCACGCCCGTTGGGGTGACGCAGAGAACCCGGT	NC_002488.819	NC_002488.819	859344	860192	+	AutoIPR: IPR008487:Protein of unknown functionDUF769;
long-mer873	NC_002488	860786	860826	CAACAAATACCAGCCCGATGGCCGGACCGTGCTACGCAACC	NC_002488.821	NC_002488.821	860514	861260	+	AutoIPR: IPR008487:Protein of unknown functionDUF769;
long-mer874	NC_002488	861240	861296	GTGGTGATCCAGAAGCAGTGAGCCTCACGCCCGTTGGGGTGACGCAGAGAACCCGGT	NC_002488.822	NC_002488.822	861163	861465	-	
long-mer874	NC_002488	861240	861296	GTGGTGATCCAGAAGCAGTGAGCCTCACGCCCGTTGGGGTGACGCAGAGAACCCGGT	NC_002488.821	NC_002488.821	860514	861260	+	AutoIPR: IPR008487:Protein of unknown functionDUF769;
long-mer875	NC_002488	861855	861878	CAACAAATACCAGCCCGATGGCCG	NC_002488.823	NC_002488.823	861481	862329	+	AutoIPR: IPR008487:Protein of unknown functionDUF769;
long-mer876	NC_002488	862257	862287	CACCGAAGATTACCAACGCGCCCGTCAGCTG	NC_002488.823	NC_002488.823	861481	862329	+	AutoIPR: IPR008487:Protein of unknown functionDUF769;
long-mer877	NC_002488	862309	862344	GTGGTGATCCAGAAGCAGTGAGCCTCACGCCCGTTG	NC_002488.823	NC_002488.823	861481	862329	+	AutoIPR: IPR008487:Protein of unknown functionDUF769;
long-mer878	NC_002488	863212	863234	AACCCCGATGGCACCCCGCAACA	NC_002488.825	NC_002488.825	862801	863649	+	AutoIPR: IPR008487:Protein of unknown functionDUF769;
long-mer879	NC_002488	863577	863607	CACCGAAGATTACCAACGCGCCCGTCAGCTG	NC_002488.825	NC_002488.825	862801	863649	+	AutoIPR: IPR008487:Protein of unknown functionDUF769;
long-mer880	NC_002488	863629	863685	GTGGTGATCCAGAAGCAGTGAGCCTCACGCCCGTTGGGGTGACGCAGAGAACCCGGT	NC_002488.825	NC_002488.825	862801	863649	+	AutoIPR: IPR008487:Protein of unknown functionDUF769;
long-mer881	NC_002488	864284	864306	AACCCCGATGGCACCCCGCAACA	NC_002488.826	NC_002488.826	863870	864721	+	AutoIPR: IPR008487:Protein of unknown functionDUF769;
long-mer882	NC_002488	864649	864679	CACCGAAGATTACCAACGCGCCCGTCAGCTG	NC_002488.827	NC_002488.827	864624	864926	-	
long-mer882	NC_002488	864649	864679	CACCGAAGATTACCAACGCGCCCGTCAGCTG	NC_002488.826	NC_002488.826	863870	864721	+	AutoIPR: IPR008487:Protein of unknown functionDUF769;
long-mer883	NC_002488	864713	864757	AAGCAGTGAGCCTCACGCCCGTTGGGGTGACGCAGAGAACCCGGT	NC_002488.827	NC_002488.827	864624	864926	-	
long-mer883	NC_002488	864713	864757	AAGCAGTGAGCCTCACGCCCGTTGGGGTGACGCAGAGAACCCGGT	NC_002488.826	NC_002488.826	863870	864721	+	AutoIPR: IPR008487:Protein of unknown functionDUF769;
long-mer884	NC_002488	865319	865359	CAACAAATACCAGCCCGATGGCCGGACCGTGCTACGCAACC	NC_002488.828	NC_002488.828	864942	865793	+	AutoIPR: IPR008487:Protein of unknown functionDUF769;
long-mer885	NC_002488	865721	865751	CACCGAAGATTACCAACGCGCCCGTCAGCTG	NC_002488.828	NC_002488.828	864942	865793	+	AutoIPR: IPR008487:Protein of unknown functionDUF769;
long-mer886	NC_002488	867210	867245	TTTTTCATTGTCTACTCCTCTCCTTGTTGATGAGTT	NC_002488.831	NC_002488.831	867221	867409	-	
long-mer886	NC_002488	867210	867245	TTTTTCATTGTCTACTCCTCTCCTTGTTGATGAGTT	NC_002488.830	NC_002488.830	866864	867217	-	
long-mer887	NC_002488	867361	867383	GCGTTGCTGTTGTAACAGCGAGT	NC_002488.831	NC_002488.831	867221	867409	-	
long-mer888	NC_002488	868795	868852	GGGGCTGGGGTGTGGTCATTTGGGGTGGTGTGTTGCGGTGGTGAGGCGGCGATGCAGT	NC_002488.833	NC_002488.833	868810	869910	-	AutoIPR: IPR025178:Domain of unknown functionDUF4105;
long-mer888	NC_002488	868795	868852	GGGGCTGGGGTGTGGTCATTTGGGGTGGTGTGTTGCGGTGGTGAGGCGGCGATGCAGT	NC_002488.832	NC_002488.832	867800	868813	-	AutoIPR: IPR002523:Mg2+ transporter protein,CorA-like/Zinc transport protein ZntB;
long-mer889	NC_002488	869096	869138	GTGGTGAAGCCCCACAGGTAGGTGAGGAGGAGTCCGCCGAGTG	NC_002488.833	NC_002488.833	868810	869910	-	AutoIPR: IPR025178:Domain of unknown functionDUF4105;
long-mer890	NC_002488	869631	869665	TTTCCAGTGCCTGTGCGAGTGCGATGGCTTGTTCA	NC_002488.833	NC_002488.833	868810	869910	-	AutoIPR: IPR025178:Domain of unknown functionDUF4105;
long-mer891	NC_002488	869690	869732	GTGATGCTGCGCCCGGTGTTGCGGTATTCGTCGAGGTCTTCTT	NC_002488.833	NC_002488.833	868810	869910	-	AutoIPR: IPR025178:Domain of unknown functionDUF4105;
long-mer892	NC_002488	869763	869805	TTTCGCCGCGGATGACACGACCGAGGAAGTCAGGTTCCAGGGG	NC_002488.833	NC_002488.833	868810	869910	-	AutoIPR: IPR025178:Domain of unknown functionDUF4105;
long-mer893	NC_002488	870743	870813	GCAGGGTGTCTGTGGCGATGAGCCCGTGGTGTTCGGCGCTACGCAGGATAACCAGCAGGTCGTCAAGGGTG	NC_002488.834	NC_002488.834	870030	871001	-	AutoIPR: IPR016166:FAD-binding, type 2;IPR019862:Gliding motility-associated protein GldE;
long-mer894	NC_002488	870905	870965	CTGACATCAATGAAGGTGTGGCTGCAGTACCCGGTGGACCGGGCGTTGTTGCAAGTTTAGC	NC_002488.834	NC_002488.834	870030	871001	-	AutoIPR: IPR016166:FAD-binding, type 2;IPR019862:Gliding motility-associated protein GldE;
long-mer895	NC_002488	871545	871567	CAAGGTAGGGGTCGCTGATGCCG	NC_002488.836	NC_002488.836	871534	872019	-	AutoIPR: IPR002036:Endoribonuclease YbeY;IPR023091:Metalloprotease catalytic domain, predicted;
long-mer896	NC_002488	874357	874399	ATTTTTCGATTTCCGGGAAGCGGATGTCGACCTGTGGTCGGTT	NC_002488.838	NC_002488.838	873404	874897	-	AutoIPR:IPR006463:tRNA-2-methylthio-N(6)-dimethylallyladenosinesynthase MiaB; IPR007197:Radical SAM; IPR023404:RadicalSAM, alpha/beta horseshoe;IPR023970:Methylthiotransferase/radical SAM-typeprotein;
long-mer897	NC_002488	880907	880948	TTACGGCACTTTTGCGCTTATTTATATATTTAGAATTATAGT	NA
long-mer898	NC_002488	881799	881820	ACGCATGATCCCTGGTGGAGTT	NC_002488.847	NC_002488.847	881619	881918	+	
long-mer899	NC_002488	882030	882066	CGGCCTGCTTGCTGTGAAATTCGTAAATATAAATGCG	NC_002488.848	NC_002488.848	882010	882204	+	
long-mer900	NC_002488	882346	882368	CGGTTTTCGGCGAGGATATAACG	NC_002488.849	NC_002488.849	882252	882563	+	AutoIPR: IPR011004:Trimeric LpxA-like;
long-mer901	NC_002488	882377	882411	CAATGTCTGTATTAGTTCTGGCGTCAGAGTTGGTT	NC_002488.849	NC_002488.849	882252	882563	+	AutoIPR: IPR011004:Trimeric LpxA-like;
long-mer902	NC_002488	882970	883012	GGTCAGCATTGGCCATAAGGTACACCTAGGCGAGTCGGTCAGT	NC_002488.850	NC_002488.850	882560	883204	+	AutoIPR: IPR011004:Trimeric LpxA-like;
long-mer903	NC_002488	886901	886943	GCGCGAGAGGCAGGCAGATACTCTTAGGGAAGCAGGAGTAATG	NC_002488.853	NC_002488.853	886941	887117	+	
long-mer904	NC_002488	886967	887009	AGGGGCACTTAACACGCCGTGTCCAACTGTCATTGTAGAGGAG	NC_002488.853	NC_002488.853	886941	887117	+	
long-mer905	NC_002488	887151	887202	GATGATGAGGGTGTCAAGTAGCTGGCTATGCGTTGCTAGCATCCCGCTTAGG	NA
long-mer906	NC_002488	887286	887345	TGAGGATGTCAGAGGGCATTACATTAGTGGTGCTAAGGTTGCCGCGTTCAATCAGTACAG	NA
long-mer907	NC_002488	889783	889817	GACACGCAGGTCCGCATCTTTCACCTCGGTGGCCG	NC_002488.856	NC_002488.856	889456	890610	-	AutoIPR: IPR018392:LysM domain;
long-mer908	NC_002488	893243	893285	CTGCTCAGCGACTGGAGTGGTGCGCCGCCAACCGGACGTGCTG	NC_002488.859	NC_002488.859	892287	893576	+	AutoIPR: IPR006027:NusB/RsmB/TIM44;IPR023267:RNA (C5-cytosine) methyltransferase;IPR029063:S-adenosyl-L-methionine-dependentmethyltransferase;
long-mer909	NC_002488	902177	902219	TCGTTTCGATGCTGTGTTGGCAGAGCTTTTTCCGGAATTCTCG	NC_002488.868	NC_002488.868	902115	903098	+	AutoIPR: IPR006225:Pseudouridine synthase,RluC/RluD;
long-mer910	NC_002488	902884	902926	GGTCGTTGAAGCTGCCAAAGGTCGGCACGGATGCCTTGGTGGT	NC_002488.868	NC_002488.868	902115	903098	+	AutoIPR: IPR006225:Pseudouridine synthase,RluC/RluD;
long-mer911	NC_002488	902975	903017	GTTTCTGCATCCTGTAGGGGCACTGCCTGTGCGTATTGTTGCG	NC_002488.868	NC_002488.868	902115	903098	+	AutoIPR: IPR006225:Pseudouridine synthase,RluC/RluD;
long-mer912	NC_002488	903031	903071	ATTTATGTCAGCTTCTTGCGGTGCTGCGTGAGGACAGTGCG	NC_002488.868	NC_002488.868	902115	903098	+	AutoIPR: IPR006225:Pseudouridine synthase,RluC/RluD;
long-mer913	NC_002488	903347	903399	TGTTGCGTGTCGATGCGCTTCTGCAGTCGATTGCTCGTGTGGTTGAGCCGACG	NC_002488.869	NC_002488.869	903100	903882	+	AutoIPR: IPR003730:Multi-copper polyphenoloxidoreductase, laccase;
long-mer914	NC_002488	903404	903446	ATGCTGCGGTGACCAGTGTGGTTGGGGCGGTCTTGGCGATTTT	NC_002488.869	NC_002488.869	903100	903882	+	AutoIPR: IPR003730:Multi-copper polyphenoloxidoreductase, laccase;
long-mer915	NC_002488	903522	903602	TGGTTTGGCTGATGATGTGTTAGGGCGCACGGTGGCTGCGTTGCGGACGTCGCCAGAGTATTTGCAGGCGTGGCTTGGGCC	NC_002488.869	NC_002488.869	903100	903882	+	AutoIPR: IPR003730:Multi-copper polyphenoloxidoreductase, laccase;
long-mer916	NC_002488	903801	903843	CTCCGATCCGCAGCGATTTTTTTCGCACCGCCGTGATCGGCGC	NC_002488.869	NC_002488.869	903100	903882	+	AutoIPR: IPR003730:Multi-copper polyphenoloxidoreductase, laccase;
long-mer917	NC_002488	903846	903888	CGGACGTTTTGCCACGTTGGCATGGATTGGGTGTTAATGCGTG	NC_002488.869	NC_002488.869	903100	903882	+	AutoIPR: IPR003730:Multi-copper polyphenoloxidoreductase, laccase;
long-mer918	NC_002488	903966	903994	AGGGGGCATGCTTCAAGGACGGGCATTGC	NA
long-mer919	NC_002488	904067	904095	CTTGCCACTTGGTAGGTTGGTGCCGCTTT	NA
long-mer920	NC_002488	904204	904339	TATTTGTGTGTGTTATAGGCGAGTGTCGTGGTGGTCTGTTGGTGCGTGATTCGAGTATGAGGTCTGGGCTGGTTGCTGTAATCGGTACGTTGGTTCTAGGTTGGGGGGGGGGGGGATGGTGAGTCGGTTAAGGATG	NC_002488.870	NC_002488.870	904161	904325	+	
long-mer921	NC_002488	904355	904397	GGGTTGCTGTGTCGGTGCCGAAGGTGGAACCGTTGATCTGCGA	NC_002488.871	NC_002488.871	904369	904821	+	AutoIPR: IPR007263:Protein of unknown functionDUF393;
long-mer922	NC_002488	904468	904510	AGTGGTTGGGTGCGTTTCTTGTTACGCCGTGATCGAAAAAAAC	NC_002488.871	NC_002488.871	904369	904821	+	AutoIPR: IPR007263:Protein of unknown functionDUF393;
long-mer923	NC_002488	904524	904569	CGCGATGCAGGGAGAGCATGGTGGGGCGTTGTTACGTGCATATGGG	NC_002488.871	NC_002488.871	904369	904821	+	AutoIPR: IPR007263:Protein of unknown functionDUF393;
long-mer924	NC_002488	904582	904621	GACCCGCTTTCGTTCTTGTTGGTTGAGGATGGAAAGGGGT	NC_002488.871	NC_002488.871	904369	904821	+	AutoIPR: IPR007263:Protein of unknown functionDUF393;
long-mer925	NC_002488	904720	904762	GCTGGTTATCGTTGGTTGGCGGGTAATCGCTATCGTTGGTTTG	NC_002488.871	NC_002488.871	904369	904821	+	AutoIPR: IPR007263:Protein of unknown functionDUF393;
long-mer926	NC_002488	904856	904898	GTGCTTTGGTGCGGGTATACGTAGCTGATGCTTTATCGTGGCA	NA
long-mer927	NC_002488	904902	904942	AAATGTTGTTGCAAGAAATAAATCGGGTGCTTGGAAGGCTC	NA
long-mer928	NC_002488	904964	905081	GGAGATTCCAGCGGGCCGTTTGTCAAAGCGCTTGCATTTCCGAGTTGGCGTTGTGGGTGGGGGAATGCTGATGCTTCGGGGCAATGGTTGGGTCAGGAGGGGTGGCGGATTTGTCCGG	NC_002488.872	NC_002488.872	904986	906674	-	AutoIPR:IPR006231:Malate:quinone-oxidoreductase;
long-mer929	NC_002488	905142	905184	TGCCGGGCTGTCGTTGATGTGTTGTCCATAGGAAGGAATGATC	NC_002488.872	NC_002488.872	904986	906674	-	AutoIPR:IPR006231:Malate:quinone-oxidoreductase;
long-mer930	NC_002488	905217	905289	TTGTTGCGGAAATGCTTTGGCCAGCAGATCCAGCATAATTGAGGGGGAGGTTGATGCGCCGGGAGAGGCTCCT	NC_002488.872	NC_002488.872	904986	906674	-	AutoIPR:IPR006231:Malate:quinone-oxidoreductase;
long-mer931	NC_002488	905436	905478	GTATTTCAAAAGTTCGGCATGGCGGTCTGCATCGGTGAGTGTG	NC_002488.872	NC_002488.872	904986	906674	-	AutoIPR:IPR006231:Malate:quinone-oxidoreductase;
long-mer932	NC_002488	905559	905585	TGATGAGTAGAGGTCGAACCAAGAGCC	NC_002488.872	NC_002488.872	904986	906674	-	AutoIPR:IPR006231:Malate:quinone-oxidoreductase;
long-mer933	NC_002488	905879	905921	GTTCTTGGCCATTGTTGAGGTTTTTGACAGTCACGTTCCATGT	NC_002488.872	NC_002488.872	904986	906674	-	AutoIPR:IPR006231:Malate:quinone-oxidoreductase;
long-mer934	NC_002488	905966	906008	GCAGTGCAAAGTTTTGGCTGTATTGCAGATGCTTGGCAAGATC	NC_002488.872	NC_002488.872	904986	906674	-	AutoIPR:IPR006231:Malate:quinone-oxidoreductase;
long-mer935	NC_002488	906044	906086	GCGGCATGTAGGTTGCAGCGATTTTCTGATCCTGTGTCCGACC	NC_002488.872	NC_002488.872	904986	906674	-	AutoIPR:IPR006231:Malate:quinone-oxidoreductase;
long-mer936	NC_002488	908284	908313	TTGTTCCAGCCACTCCACAGACTCAGCATC	NC_002488.873	NC_002488.873	907231	908895	-	AutoIPR: IPR022374:ABC transporter, ATP-bindingprotein, ChvD; IPR027417:P-loop containing nucleosidetriphosphate hydrolase;
long-mer937	NC_002488	908410	908452	GCTGATGGCGGCGTCCCATGGAGGTAAACGCAGCGCGTCTGCT	NC_002488.873	NC_002488.873	907231	908895	-	AutoIPR: IPR022374:ABC transporter, ATP-bindingprotein, ChvD; IPR027417:P-loop containing nucleosidetriphosphate hydrolase;
long-mer938	NC_002488	908707	908785	CTCGCCTTCGAAGTCGGTGTCAACACCGGCCATGATTTTTAATACGGTGGATTTCCCTGCGCCGTTCAGGCCGAGCAGG	NC_002488.873	NC_002488.873	907231	908895	-	AutoIPR: IPR022374:ABC transporter, ATP-bindingprotein, ChvD; IPR027417:P-loop containing nucleosidetriphosphate hydrolase;
long-mer939	NC_002488	909232	909261	GATTCTTGAGGCTGTTGTTTGGGATTGTTG	NA
long-mer940	NC_002488	909729	909753	GACCAATAAGTATGCTGAAGGGTAT	NC_002488.874	NC_002488.874	909577	910830	+	AutoIPR: IPR001085:Serinehydroxymethyltransferase; IPR015424:Pyridoxalphosphate-dependent transferase;
long-mer941	NC_002488	909903	909945	GTTGCAGCCGGGCGATACGATTCTCGGGATGAGCTTGGCGCAT	NC_002488.874	NC_002488.874	909577	910830	+	AutoIPR: IPR001085:Serinehydroxymethyltransferase; IPR015424:Pyridoxalphosphate-dependent transferase;
long-mer942	NC_002488	910362	910404	TGGTCCATTGATGCATGTGATTGCGGCTAAAGCGGTTGCTTTT	NC_002488.874	NC_002488.874	909577	910830	+	AutoIPR: IPR001085:Serinehydroxymethyltransferase; IPR015424:Pyridoxalphosphate-dependent transferase;
long-mer943	NC_002488	910547	910581	TCGGCAGGGATGTTTCCGGGAAGGATGCTGAGGGT	NC_002488.874	NC_002488.874	909577	910830	+	AutoIPR: IPR001085:Serinehydroxymethyltransferase; IPR015424:Pyridoxalphosphate-dependent transferase;
long-mer944	NC_002488	915514	915538	GGCTGATATGTTGCACTGGCGCCGT	NC_002488.879	NC_002488.879	914735	915868	+	AutoIPR: IPR000422:3,4-dihydroxy-2-butanone4-phosphate synthase, RibB; IPR000926:GTP cyclohydrolaseII, RibA; IPR016299:Riboflavin biosynthesis proteinRibBA;
long-mer945	NC_002488	916346	916388	TGGAGAAGTTGCCATGAGCAATGCTTCCGGTGGCGGACCGCGT	NC_002488.880	NC_002488.880	915898	916362	+	AutoIPR:IPR002180:6,7-dimethyl-8-ribityllumazine synthase;
long-mer945	NC_002488	916346	916388	TGGAGAAGTTGCCATGAGCAATGCTTCCGGTGGCGGACCGCGT	NC_002488.881	NC_002488.881	916359	916832	+	AutoIPR: IPR011605:NusB antiterminationfactor;
long-mer946	NC_002488	918489	918518	TTAAATCGTTCGAAATGAAGGATGGCGACA	NC_002488.883	NC_002488.883	918311	918610	+	
long-mer947	NC_002488	918813	918841	CCTCGCTGAGGACCAGTAGTGAATGGTGA	NC_002488.884	NC_002488.884	918607	918831	+	
long-mer948	NC_002488	918843	918878	CTTGTCTCTTTAAATGCCTCTAAACACGGTTGGATT	NA
long-mer949	NC_002488	918885	918927	GGCATTGTGTCTTGGAGGCTGAAGAGCGCACGTTGTGATGGAC	NA
long-mer950	NC_002488	918972	919064	TTCTAGGGTATCCGGATGATGTGGGTTGCTCGCATGTTGGTTGCTGTTGTTGCAGTAGGGTTACGGTACCCGAGCGGACGATGGCATCACAGC	NC_002488.885	NC_002488.885	919052	919222	+	
long-mer951	NC_002488	919572	919614	CTTCAAGGTTGTCGGTAAGTGTGCCCATCCACGGTGTCATTTT	NC_002488.886	NC_002488.886	919201	919797	-	AutoIPR: IPR003714:PhoH-like protein;IPR027417:P-loop containing nucleoside triphosphatehydrolase;
long-mer952	NC_002488	923594	923720	AGTCGAACGAGGTTGTTATGACAGTTTTAGGATGTTGATTTAGTGTGGCGAATTATTGATTAGCAAAGGTTTTATAAAATGATCCACGATTAAATTAATCGAATTTTTTAGTGTATTTTTTCTTGAT	NA
long-mer953	NC_002488	924375	924402	CATACCGATAGTCTCGACAATAGTTTAG	NC_002488.892	NC_002488.892	923820	924377	-	AutoIPR: IPR016824:Tfp pilus assembly proteinFimT;
long-mer954	NC_002488	926706	926751	ACCCTGTACCGCCCACCAATAGAATCAATAGGTTGCACAATCTGTG	NA
long-mer955	NC_002488	927015	927038	AGGTTTGCCGTGCCAGTGCACCAG	NC_002488.895	NC_002488.895	926826	927659	-	AutoIPR: IPR002104:Integrase, catalytic;IPR011010:DNA breaking-rejoining enzyme, catalytic core;
long-mer956	NC_002488	929231	929273	GTGCTATAGCCGTACCCAGGCCGCGGTATTGGTGAAGTCGCTT	NC_002488.897	NC_002488.897	928656	929288	+	AutoIPR: IPR011006:CheY-like superfamily;IPR011991:Winged helix-turn-helix DNA-binding domain;
long-mer957	NC_002488	929303	929344	ACGCGGCTGGTGAAGGATGTTTTCAGTCTTGGCGTAGCAGTG	NC_002488.898	NC_002488.898	929325	930962	-	AutoIPR: IPR005467:Signal transductionhistidine kinase, core; IPR011006:CheY-like superfamily;IPR014409:Signal transduction histidine kinase,hybrid-type, aerobic respiration control ArcB;IPR022510:Sortase system, histidine kinase;
long-mer958	NC_002488	929477	929519	CCCAGTGTGTCATCAGCAGTGATATTAGAGGGGTGTCGCCGTG	NC_002488.898	NC_002488.898	929325	930962	-	AutoIPR: IPR005467:Signal transductionhistidine kinase, core; IPR011006:CheY-like superfamily;IPR014409:Signal transduction histidine kinase,hybrid-type, aerobic respiration control ArcB;IPR022510:Sortase system, histidine kinase;
long-mer959	NC_002488	929652	929682	GCAGACGCTCGGGTCGTTGTCGATGCACCAG	NC_002488.898	NC_002488.898	929325	930962	-	AutoIPR: IPR005467:Signal transductionhistidine kinase, core; IPR011006:CheY-like superfamily;IPR014409:Signal transduction histidine kinase,hybrid-type, aerobic respiration control ArcB;IPR022510:Sortase system, histidine kinase;
long-mer960	NC_002488	929793	929835	AAACGTGCTGCCGTGTCCAAGAGTGGAGCGTAGTCCGATACGG	NC_002488.898	NC_002488.898	929325	930962	-	AutoIPR: IPR005467:Signal transductionhistidine kinase, core; IPR011006:CheY-like superfamily;IPR014409:Signal transduction histidine kinase,hybrid-type, aerobic respiration control ArcB;IPR022510:Sortase system, histidine kinase;
long-mer961	NC_002488	930875	930917	AATGAAGGGTGGTATTGCTGTTTTGGGTGGTTTGTAGGATCGC	NC_002488.898	NC_002488.898	929325	930962	-	AutoIPR: IPR005467:Signal transductionhistidine kinase, core; IPR011006:CheY-like superfamily;IPR014409:Signal transduction histidine kinase,hybrid-type, aerobic respiration control ArcB;IPR022510:Sortase system, histidine kinase;
long-mer962	NC_002488	931049	931090	AATGTGGTTGGTGCTGAGTGCGGGGGGATGCCTGGTGCGATG	NA
long-mer963	NC_002488	931220	931474	GATGTTAGGGGAGTCCCCGCTGTCTATGTTCAGTACGTTCTGTGTACGTAGGGACGGAAGTGTCGGTTGCTGTCAGCGTTATTGTTCTGCTCGTTCTATTTGCTTGCGGTCAGTGTCATGCCGCGGTGGTCAATGGGGGCATGGTTGCGGTATGGGGAGTGCGTTGCGTGCGTTCCAGTGTCGGGCTGTTTGGGATGGTTTTGATTTTTCTATTCGTTGAGCTGTGTCCCGTTCCTGCTCCTCCAGCCAATGCGA	NA
long-mer964	NC_002488	931531	931571	GTGAGTGCCGTAGGTTGCATCATCGTTTGTATCGGGTGCGC	NA
long-mer965	NC_002488	931652	931694	TGTCATGATGATTTAGGGTTGATACCTGGAAATGTGCCAAATG	NA
long-mer966	NC_002488	932122	932190	ATCCATAGTTGCTCCAGGCCGTTGCGTTGGATTTGGTCGACGTCAACCAGTGTGCCCGAGTCGATGAGG	NC_002488.899	NC_002488.899	931734	932903	-	AutoIPR: IPR010870:Phosphate-selective porinO/P; IPR023614:Porin domain;
long-mer967	NC_002488	932373	932408	GTTGTCGCCTTGTAGATCTTTGCCGCCGTAGGCACC	NC_002488.899	NC_002488.899	931734	932903	-	AutoIPR: IPR010870:Phosphate-selective porinO/P; IPR023614:Porin domain;
long-mer968	NC_002488	933740	933810	TGCTGGGGAACGTGGTAAGCCGGTGCTCAATTTACTGGATGCGTTGACCTTACCAGTATTCAAGCTTGTCC	NC_002488.900	NC_002488.900	933201	934550	+	AutoIPR: IPR001991:Sodium:dicarboxylatesymporter;
long-mer969	NC_002488	933839	933881	TGCATTCGGAGCGATTGCGTTTACGATTGGTAAGTATGGAGTT	NC_002488.900	NC_002488.900	933201	934550	+	AutoIPR: IPR001991:Sodium:dicarboxylatesymporter;
long-mer970	NC_002488	934331	934394	AGTGCCGATTGCGGGCATGGCGCTAATCCTGGGGGTAGATCGTTTTATGAGTGAGTGCCGTTCA	NC_002488.900	NC_002488.900	933201	934550	+	AutoIPR: IPR001991:Sodium:dicarboxylatesymporter;
long-mer971	NC_002488	934521	934560	AAGGATGCTGAGCCGTCTGTGTCGCGTTGAGTCTTTAGTG	NC_002488.900	NC_002488.900	933201	934550	+	AutoIPR: IPR001991:Sodium:dicarboxylatesymporter;
long-mer972	NC_002488	934671	934696	GTAGGTAGAGTGGGCTCTTCCTACGC	NA
long-mer973	NC_002488	935299	935366	CGGCATGGGAGCGGCGGGTGTTTCCTGCGTCAATATGCTGGTTTCGCTGGGGCTGAACCCGGATAACA	NC_002488.901	NC_002488.901	934718	937012	+	AutoIPR: IPR012188:Malic enzyme, phosphateacetyl/butaryl transferase; IPR016040:NAD(P)-bindingdomain;
long-mer974	NC_002488	935467	935499	GGAGATTGTGGAGGGTGCGGACATTTTTCTTGG	NC_002488.901	NC_002488.901	934718	937012	+	AutoIPR: IPR012188:Malic enzyme, phosphateacetyl/butaryl transferase; IPR016040:NAD(P)-bindingdomain;
long-mer975	NC_002488	935773	935824	GTTAGCACGGTGTGAGGCTTCTGATCTGGGGGCTGCTTATGGTGGTGAGACG	NC_002488.901	NC_002488.901	934718	937012	+	AutoIPR: IPR012188:Malic enzyme, phosphateacetyl/butaryl transferase; IPR016040:NAD(P)-bindingdomain;
long-mer976	NC_002488	936001	936032	GATGAAGCCGGTTTACGATCGCGCGCGCGCTG	NC_002488.901	NC_002488.901	934718	937012	+	AutoIPR: IPR012188:Malic enzyme, phosphateacetyl/butaryl transferase; IPR016040:NAD(P)-bindingdomain;
long-mer977	NC_002488	940712	940752	CTGATCCTGATTTCAAAGGCAAGTATGATCGCCAGTTAGAG	NC_002488.905	NC_002488.905	940492	940983	+	
long-mer978	NC_002488	949415	949467	TGTCTGGTTTGCCACGCGCTATGACATCAATCACTACATTTGGTTCAGCGCGT	NA
long-mer979	NC_002488	950549	950591	CATGGCGGCCTACGCTTCGCTCCCACCATCTCAGACTGTGAAC	NC_002488.913	NC_002488.913	949562	950608	+	AutoIPR: IPR029058:Alpha/Beta hydrolase fold;
long-mer980	NC_002488	950719	950741	GAATATCGACCAACTGCCCGATC	NA
long-mer981	NC_002488	950962	950992	TGCTATTGATTGACGAGACCCTTCCGCGCAT	NC_002488.914	NC_002488.914	950792	952048	-	AutoIPR: IPR010290:Transmembrane secretioneffector; IPR020846:Major facilitator superfamilydomain;
long-mer982	NC_002488	952452	952494	CGGTGGATTCCAGTGGAAATGAATCATCGGTCATGGTCTTGAA	NC_002488.915	NC_002488.915	952045	952485	-	AutoIPR: IPR003808:Fe-S metabolism associateddomain, SufE-like;
long-mer983	NC_002488	953021	953062	TTGAGAGTGCGTACCGACTGCGCGATGAGTGCCTCTGACCAG	NC_002488.916	NC_002488.916	952570	953973	-	AutoIPR: IPR009080:Aminoacyl-tRNA synthetase,class 1a, anticodon-binding; IPR024909:Cysteinyl-tRNAsynthetase/mycothiol ligase;
long-mer984	NC_002488	955428	955468	CCAGGACATCGTACTCAACGGCTTTGCCAAATATTCCCCAG	NC_002488.919	NC_002488.919	955057	956067	+	AutoIPR: IPR006130:Aspartate/ornithinecarbamoyltransferase;
long-mer985	NC_002488	957899	957964	GGCCGCGCCGGTCATGCCTCCACCGAACAACAACCCCAAGCCAACGCCCTCCACCAAGCGATGCGC	NC_002488.921	NC_002488.921	957374	958468	+	AutoIPR: IPR002933:Peptidase M20;
long-mer986	NC_002488	958012	958039	CTTCGGTGGACTGACCGGACTGCGTTTC	NC_002488.921	NC_002488.921	957374	958468	+	AutoIPR: IPR002933:Peptidase M20;
long-mer987	NC_002488	958069	958111	AGCCAACATCATTGCACCGACTGCCGAACTACGCTTTGGCCTC	NC_002488.921	NC_002488.921	957374	958468	+	AutoIPR: IPR002933:Peptidase M20;
long-mer988	NC_002488	958339	958402	CTGCGGCTACACTGCGCTCGTTTACGGACCGGGCGACATTGCCCAAGCCCACACCGCTGACGAA	NC_002488.921	NC_002488.921	957374	958468	+	AutoIPR: IPR002933:Peptidase M20;
long-mer989	NC_002488	958450	958492	CATCATCAATGCCACCTAACCCCCGGCATCGCTAATTATTTGG	NC_002488.921	NC_002488.921	957374	958468	+	AutoIPR: IPR002933:Peptidase M20;
long-mer990	NC_002488	960682	960757	CGGCAACAAACGCGTGGTGGTGGTTGCCACCTTAGATAACCTCCTCAAAGGAGCGGCCACCCAAGCCCTACAGAAC	NC_002488.923	NC_002488.923	959852	960853	+	AutoIPR:IPR000706:N-acetyl-gamma-glutamyl-phosphate reductase,type 1; IPR016040:NAD(P)-binding domain;
long-mer991	NC_002488	960784	960807	ACTGACCGCCATTCCCTACCACCC	NC_002488.923	NC_002488.923	959852	960853	+	AutoIPR:IPR000706:N-acetyl-gamma-glutamyl-phosphate reductase,type 1; IPR016040:NAD(P)-binding domain;
long-mer992	NC_002488	960881	960953	CCCCCATGCCCTCCCTGCTCTGGCACAAACCCGGCGTGGCGATCGACGCCAACATCCAAACCTTCCTGGCAGC	NC_002488.924	NC_002488.924	960850	962208	+	AutoIPR: IPR000362:Fumarate lyase family;IPR008948:L-Aspartase-like; IPR024083:Fumarase/histidase,N-terminal;
long-mer993	NC_002488	961164	961190	CTTGACCGAACGCCTCGGAGAGACCGG	NC_002488.924	NC_002488.924	960850	962208	+	AutoIPR: IPR000362:Fumarate lyase family;IPR008948:L-Aspartase-like; IPR024083:Fumarase/histidase,N-terminal;
long-mer994	NC_002488	961432	961453	GTACGCGCCGCCGATACCCACG	NC_002488.924	NC_002488.924	960850	962208	+	AutoIPR: IPR000362:Fumarate lyase family;IPR008948:L-Aspartase-like; IPR024083:Fumarase/histidase,N-terminal;
long-mer995	NC_002488	961510	961593	CTGGATCGCCCCCACACCACCGCTGCACTGGGCTTTGCACGCCTCCAGGTCAACCCCATCTGCGCCCAACTTTCCCGCGGCAAA	NC_002488.924	NC_002488.924	960850	962208	+	AutoIPR: IPR000362:Fumarate lyase family;IPR008948:L-Aspartase-like; IPR024083:Fumarase/histidase,N-terminal;
long-mer996	NC_002488	961878	961911	CCGCGGCTTCAAACGCGGCCTGGCCGCCTTAGAA	NC_002488.924	NC_002488.924	960850	962208	+	AutoIPR: IPR000362:Fumarate lyase family;IPR008948:L-Aspartase-like; IPR024083:Fumarase/histidase,N-terminal;
long-mer997	NC_002488	962061	962103	CGCTGACACCGCCGCCCAAGGTCGCACCCCAGAAACCAGCCTC	NC_002488.924	NC_002488.924	960850	962208	+	AutoIPR: IPR000362:Fumarate lyase family;IPR008948:L-Aspartase-like; IPR024083:Fumarase/histidase,N-terminal;
long-mer998	NC_002488	965054	965107	CCGCGACGTTAGCGTAGCGAATATGCGGCCCATCACCTCCCAGCGCCTGCCCCC	NC_002488.928	NC_002488.928	964986	965243	-	
long-mer999	NC_002488	969029	969055	TACATCGGCGCTTTTCTGGATAAGGTG	NC_002488.934	NC_002488.934	967865	972775	+	AutoIPR: IPR003995:RTX toxin determinant A;IPR010566:Haemolysin-type calcium binding-related;
long-mer1000	NC_002488	970295	970320	GAGGCCTACGCCAAGCTTAAAGAATC	NC_002488.934	NC_002488.934	967865	972775	+	AutoIPR: IPR003995:RTX toxin determinant A;IPR010566:Haemolysin-type calcium binding-related;
long-mer1001	NC_002488	970386	970419	ACAACAACGGCGTGATGGCATGGGATGCCTCCGG	NC_002488.934	NC_002488.934	967865	972775	+	AutoIPR: IPR003995:RTX toxin determinant A;IPR010566:Haemolysin-type calcium binding-related;
long-mer1002	NC_002488	970473	970497	AGGATGTGATGGACCTATACCGCTA	NC_002488.934	NC_002488.934	967865	972775	+	AutoIPR: IPR003995:RTX toxin determinant A;IPR010566:Haemolysin-type calcium binding-related;
long-mer1003	NC_002488	970876	970909	CGTACTGATCGGCGGTACCGGCGATGACACGTTG	NC_002488.934	NC_002488.934	967865	972775	+	AutoIPR: IPR003995:RTX toxin determinant A;IPR010566:Haemolysin-type calcium binding-related;
long-mer1004	NC_002488	971119	971141	CACCCGCAACCATAGCGCCGACA	NC_002488.934	NC_002488.934	967865	972775	+	AutoIPR: IPR003995:RTX toxin determinant A;IPR010566:Haemolysin-type calcium binding-related;
long-mer1005	NC_002488	971872	971905	CGTACTGATCGGCGGTACCGGCGATGACACGTTG	NC_002488.934	NC_002488.934	967865	972775	+	AutoIPR: IPR003995:RTX toxin determinant A;IPR010566:Haemolysin-type calcium binding-related;
long-mer1006	NC_002488	971920	971956	TGCGGACACATACCTATTTAACAAAGGAGACGGCCAC	NC_002488.934	NC_002488.934	967865	972775	+	AutoIPR: IPR003995:RTX toxin determinant A;IPR010566:Haemolysin-type calcium binding-related;
long-mer1007	NC_002488	972115	972137	CACCCGCAACCATAGCGCCGACA	NC_002488.934	NC_002488.934	967865	972775	+	AutoIPR: IPR003995:RTX toxin determinant A;IPR010566:Haemolysin-type calcium binding-related;
long-mer1008	NC_002488	972418	972454	TGCGGACACATACCTATTTAACAAAGGAGACGGCCAC	NC_002488.934	NC_002488.934	967865	972775	+	AutoIPR: IPR003995:RTX toxin determinant A;IPR010566:Haemolysin-type calcium binding-related;
long-mer1009	NC_002488	974609	974651	CAATTTGTTGTTAGGGGTTCCCATCATTTGGGGGGTTGTGATC	NC_002488.938	NC_002488.938	974064	975545	+	AutoIPR: IPR001046:NRAMP family;
long-mer1010	NC_002488	975655	975676	TTTGCATGGTTGTTGATGGTGG	NA
long-mer1011	NC_002488	978753	978795	GTTTATTTTGGAATGGCGGGGAGATTGTTTCTCTGCTGATCAA	NA
long-mer1012	NC_002488	979574	979598	GGTTGCAGCGGCATCAGCTGCGGTG	NC_002488.944	NC_002488.944	979490	979807	-	
long-mer1013	NC_002488	980163	980205	GGGTTTGTGCGTCACGGTTGTTGTGTGTGACATCCATTGTGCT	NA
long-mer1014	NC_002488	980364	980385	CCCTATGCCTATGAAGGTGACG	NA
long-mer1015	NC_002488	980671	980698	ACAGCGGTTGTGCGTGTTGAGCCGAACG	NA
long-mer1016	NC_002488	986136	986178	GTCGTTGTGTACGTCGCGTGGCTCCATCGCGGCATAACTATGG	NC_002488.949	NC_002488.949	985119	987110	-	AutoIPR: IPR005674:CocE/Serine esterase;IPR008979:Galactose-binding domain-like;IPR029058:Alpha/Beta hydrolase fold;
long-mer1017	NC_002488	986784	986816	GATGTAGTCGCCGGTTGCGAATACGTCATCTCC	NC_002488.949	NC_002488.949	985119	987110	-	AutoIPR: IPR005674:CocE/Serine esterase;IPR008979:Galactose-binding domain-like;IPR029058:Alpha/Beta hydrolase fold;
long-mer1018	NC_002488	987337	987358	GGGGGGCGGGAATGTTGATGGT	NA
long-mer1019	NC_002488	987372	987418	GCAGCGGTTCTTGTGATGTATCCACGCATGGTTGTCAGGTTCTGGCT	NA
long-mer1020	NC_002488	987437	987486	ATCTTCTTATTTGATGTTTGTGTCAGGCGTGTGCGGTGTATTTGATGCTG	NA
long-mer1021	NC_002488	987503	987544	CGAGATCAATTATTTTGATGCGATGCATCAAGTGGAGCCAAG	NA
long-mer1022	NC_002488	992268	992310	CAGCCAGTTGCTGCAGATATGGCGTTTGCTGTGTTACGCATTA	NC_002488.952	NC_002488.952	992251	995277	+	AutoIPR: IPR000531:TonB-dependent receptor,beta-barrel; IPR013784:Carbohydrate-binding-like fold;
long-mer1023	NC_002488	992784	992811	ACTCCGTGCCGGTGCGTCTAATAGCAGC	NC_002488.952	NC_002488.952	992251	995277	+	AutoIPR: IPR000531:TonB-dependent receptor,beta-barrel; IPR013784:Carbohydrate-binding-like fold;
long-mer1024	NC_002488	995013	995055	CGGAAAGTTCCTGGTGGGAGGTAACATTTGGGGGTATCGCACG	NC_002488.952	NC_002488.952	992251	995277	+	AutoIPR: IPR000531:TonB-dependent receptor,beta-barrel; IPR013784:Carbohydrate-binding-like fold;
long-mer1025	NC_002488	995140	995178	TTCAAGAATTACGCATCCTATGTCTATAACAGCTTTGGG	NC_002488.952	NC_002488.952	992251	995277	+	AutoIPR: IPR000531:TonB-dependent receptor,beta-barrel; IPR013784:Carbohydrate-binding-like fold;
long-mer1026	NC_002488	995238	995280	TCCACGTACCGTCACATTCGAACTTGGGATGAAGTTCTGAAGT	NC_002488.952	NC_002488.952	992251	995277	+	AutoIPR: IPR000531:TonB-dependent receptor,beta-barrel; IPR013784:Carbohydrate-binding-like fold;
long-mer1027	NC_002488	995303	995376	GTGTTAGCCGACGGGCATGTTATCTATAGCATTTCTATTGTCGGTGTATTCTGAATACTTCTGGTGTTTTCGGG	NA
long-mer1028	NC_002488	995470	995506	CACGCCGATTTTCTCTAGATGAAGGCGTGCGACTTCT	NC_002488.953	NC_002488.953	995383	996825	-	AutoIPR: IPR000043:Adenosylhomocysteinase;IPR016040:NAD(P)-binding domain;
long-mer1029	NC_002488	996002	996064	GAACCCTTGCCAACATCGCCATAGCCGCATACCACAGCTAACTTACCGGCCAACATCACGTCC	NC_002488.953	NC_002488.953	995383	996825	-	AutoIPR: IPR000043:Adenosylhomocysteinase;IPR016040:NAD(P)-binding domain;
long-mer1030	NC_002488	1002794	1002836	TACGTCTGGGGCTAACGTGGCGGATGGAGCGATCACTGCGGTT	NC_002488.959	NC_002488.959	1002074	1002865	-	AutoIPR:IPR010137:Acyl-[acyl-carrier-protein]--UDP-N-acetylglucosamine O-acyltransferase; IPR029098:UdpN-acetylglucosamine O-acyltransferase, C-terminal;
long-mer1031	NC_002488	1003864	1003906	GTGGATGCGTACCCGTTTACCTAAGCGTACTTTGGAGATCAAC	NC_002488.961	NC_002488.961	1003366	1004382	-	AutoIPR: IPR007691:UDP-3-O-[3-hydroxymyristoyl]glucosamine N-acyltransferase LpxD;
long-mer1032	NC_002488	1004295	1004337	TGGCGACACCGTGGATACGGAGGTTGCCGTCCCCAAACAGTTG	NC_002488.961	NC_002488.961	1003366	1004382	-	AutoIPR: IPR007691:UDP-3-O-[3-hydroxymyristoyl]glucosamine N-acyltransferase LpxD;
long-mer1033	NC_002488	1004435	1004727	GCGGCAGTGAATCAGACGGAACGCTGCCCCCCGTGCGCATTGTAGTGCTTGGGGGGAGAAAACCCTGTGTTTTTAAAGCGGCTGGATGCTTGGCCGGAGGTATTAGGAGTACAAGAAGGTCCGGTCCCCGCTATTTCTGTAGTTAGAATTGGCCGCCGAAGGTGAATTGCAGTCGCTCGATTTCGTCGTTGTTTTCCTTCTTTATAGGAAATGCATAGCTGATCGAGATCGGACCAATGGGGGCACGCCATAGCAGCGCTACGCCGCTGGAAGCACGTAATTCGTTTGCCTTG	NC_002488.962	NC_002488.962	1004577	1006931	-	AutoIPR: IPR000184:Bacterial surface antigen(D15); IPR023707:Outer membrane protein assembly factorBamA;
long-mer1034	NC_002488	1015216	1015258	GTCGTTTATCTGATTACGGTGCGCAATATTTTTTCTTACATTA	NA
long-mer1035	NC_002488	1019966	1020008	GTGCTGGTGGTCGGTGAGGGGTTGTAGCCGAGTGTGCCGTGAT	NC_002488.979	NC_002488.979	1019284	1021176	-	AutoIPR:IPR000581:Dihydroxy-acid/6-phosphogluconate dehydratase;IPR015928:Aconitase/3-isopropylmalate dehydratase,swivel;
long-mer1036	NC_002488	1021798	1021840	ATAGCCAGCGTTCGTCGACTAGGCCGATGTCGATCTTGGACCA	NC_002488.980	NC_002488.980	1021316	1022035	-	AutoIPR:IPR006148:Glucosamine/galactosamine-6-phosphateisomerase;
long-mer1037	NC_002488	1022403	1022445	GTGCGCGGTGAATGTTGACTAGCCCTGGACCGGAGATCAGCCG	NC_002488.981	NC_002488.981	1022032	1023045	-	AutoIPR: IPR003836:Glucokinase;
long-mer1038	NC_002488	1027718	1027756	GGTTTTGCTATCAGCAGCTTTGTTCGTTCCAGTTGGGCT	NC_002488.986	NC_002488.986	1027433	1027828	+	AutoIPR: IPR000701:Succinatedehydrogenase/Fumarate reductase, transmembrane subunit;
long-mer1039	NC_002488	1028085	1028121	ACTTGAGGATTACATCCACAATTCTTTTCTGGCTTTG	NC_002488.987	NC_002488.987	1027825	1028208	+	AutoIPR: IPR000701:Succinatedehydrogenase/Fumarate reductase, transmembrane subunit;
long-mer1040	NC_002488	1035891	1035932	ACATCCTGCACCGCATTCGACGTATTTAGGTAACGAGTCCAG	NC_002488.994	NC_002488.994	1033888	1036392	+	AutoIPR: IPR004797:Competence proteinComEC/Rec2; 
long-mer1041	NC_002488	1038502	1038533	CCAGAGGATTCATCGAGTTCCGCGGGATCACC	NC_002488.997	NC_002488.997	1037478	1039247	+	AutoIPR: IPR011917:ABC transporter, lipid Aexport, MsbA; IPR022514:NHPM bacteriocin system ABCtransporter, peptidase/ATP-binding protein;IPR027417:P-loop containing nucleoside triphosphatehydrolase;
long-mer1042	NC_002488	1038873	1038902	TTTGTGAACCAACTTCCAGAGGGATTACAG	NC_002488.997	NC_002488.997	1037478	1039247	+	AutoIPR: IPR011917:ABC transporter, lipid Aexport, MsbA; IPR022514:NHPM bacteriocin system ABCtransporter, peptidase/ATP-binding protein;IPR027417:P-loop containing nucleoside triphosphatehydrolase;
long-mer1043	NC_002488	1039591	1039617	ACCAGCAATGATCGCTTGGAAAACCGG	NC_002488.998	NC_002488.998	1039244	1040263	+	AutoIPR: IPR003758:Tetraacyldisaccharide4'-kinase; IPR027417:P-loop containing nucleosidetriphosphate hydrolase;
long-mer1044	NC_002488	1039891	1039923	CGGTGACTGGCAGATGCGTTTGCACATTGATCA	NC_002488.998	NC_002488.998	1039244	1040263	+	AutoIPR: IPR003758:Tetraacyldisaccharide4'-kinase; IPR027417:P-loop containing nucleosidetriphosphate hydrolase;
long-mer1045	NC_002488	1039945	1039987	CCGACGGCGGTCGCTGGATGCCTTTTCTGGACAACGTGTGCAT	NC_002488.998	NC_002488.998	1039244	1040263	+	AutoIPR: IPR003758:Tetraacyldisaccharide4'-kinase; IPR027417:P-loop containing nucleosidetriphosphate hydrolase;
long-mer1046	NC_002488	1045083	1045125	ATGCTGTTCCAATAGCACAGCGGTGCGTCTTTGATGTCACGAG	NA
long-mer1047	NC_002488	1045189	1045223	GTGTTGCTTAGCATGTGATGGCTCGTGCGGTGAAA	NA
long-mer1048	NC_002488	1045654	1045712	AATTTCCCTTTTTCTTTCTTCGCTCGATAATTCATATTTCTGCGCTAAATAAGCCGCGC	NC_002488.1003	NC_002488.1003	1045600	1045971	-	AutoIPR: IPR010982:Lambda repressor-like,DNA-binding domain;
long-mer1049	NC_002488	1045729	1045761	AAGTACATACGCTGCTGGTATAGTCCCGTAAAA	NC_002488.1003	NC_002488.1003	1045600	1045971	-	AutoIPR: IPR010982:Lambda repressor-like,DNA-binding domain;
long-mer1050	NC_002488	1045952	1045997	TCTCTGTTCTTTGTAGGCATGGCGTGAAGTGTATGCGAACAACGGC	NC_002488.1003	NC_002488.1003	1045600	1045971	-	AutoIPR: IPR010982:Lambda repressor-like,DNA-binding domain;
long-mer1051	NC_002488	1046001	1046032	ACGTGTACATCTCGCTTTAATAGCGAACGTAT	NA
long-mer1052	NC_002488	1046377	1046405	GATGTCGCAACGCTGTTATCTCAATTAGA	NC_002488.1004	NC_002488.1004	1046293	1046508	+	
long-mer1053	NC_002488	1046657	1046683	CAACAGGGTTGGTGGCATTGGCTATTT	NA
long-mer1054	NC_002488	1048325	1048367	AGTGTGCCGTTGGCCCAGTCGATGCCTAGCGAGTCAAGGAAAT	NC_002488.1008	NC_002488.1008	1048033	1048632	-	AutoIPR: IPR010089:Flavoprotein WrbA;IPR029039:Flavoprotein-like;
long-mer1055	NC_002488	1049367	1049409	GATTGATGGGCTATGTGCGCTACGTTTTTCTAAGGAGGAACTG	NC_002488.1009	NC_002488.1009	1049206	1050390	+	AutoIPR: IPR002638:Quinolinate phosphoribosyltransferase, C-terminal; IPR007229:Nicotinatephosphoribosyltransferase family;
long-mer1056	NC_002488	1049494	1049536	TTGCGTGCTTCGACCCAGGTGTCGGGCGAGATTGAATTGGATA	NC_002488.1009	NC_002488.1009	1049206	1050390	+	AutoIPR: IPR002638:Quinolinate phosphoribosyltransferase, C-terminal; IPR007229:Nicotinatephosphoribosyltransferase family;
long-mer1057	NC_002488	1049700	1049742	CAGCATCGCTGACTATGGCACTCGCCGCCGTTACTCGCGGCAG	NC_002488.1009	NC_002488.1009	1049206	1050390	+	AutoIPR: IPR002638:Quinolinate phosphoribosyltransferase, C-terminal; IPR007229:Nicotinatephosphoribosyltransferase family;
long-mer1058	NC_002488	1052313	1052341	AGGCTCTGCATTTATTTGGAGCGGGACGA	NA
long-mer1059	NC_002488	1054355	1054422	TGGGGGTTCAGGAGGCGACTCGGTACGCTGCTGAGGATGCGGATATTACGTTGCGCTTGCACTGTGTG	NC_002488.1013	NC_002488.1013	1052911	1055682	+	AutoIPR: IPR002298:DNA polymerase A;IPR029060:PIN domain-like;
long-mer1060	NC_002488	1055022	1055064	GAGGATCATGGCGCATCTTTCCGGGGATGCGGGGCTTGTTGAT	NC_002488.1013	NC_002488.1013	1052911	1055682	+	AutoIPR: IPR002298:DNA polymerase A;IPR029060:PIN domain-like;
long-mer1061	NC_002488	1055120	1055162	GTGGAATTGATGAGGTGACGCTGAATGAGCGTCGTGCGGCGAA	NC_002488.1013	NC_002488.1013	1052911	1055682	+	AutoIPR: IPR002298:DNA polymerase A;IPR029060:PIN domain-like;
long-mer1062	NC_002488	1055949	1055991	TGTTTTTCTCTGAATTTTTAGAAATGCAGTGGTTTTACGGCAT	NA
long-mer1063	NC_002488	1055999	1056050	GTGATAGGTCACTGTCCTTGAGGTGTTTCGTGTTTGATGGTGTTGTGTGCAT	NA
long-mer1064	NC_002488	1056059	1056096	GCGTCATCATTACTTTGATGTTGCTGTGTTGTCAGTTT	NA
long-mer1065	NC_002488	1056122	1056164	AAGCTATGTTGATGTGATTTTCCTGTCGGTTTGGCGGATGCTA	NA
long-mer1066	NC_002488	1057120	1057161	CCCAGTCTGCCCGAATCTAGCTTCGGACCGGTCTCAACGCCG	NA
long-mer1067	NC_002488	1057876	1057918	TGGTGCCTGCGCAGACTCCGGTTGACGAGGTGTTGGCGCTGTG	NC_002488.1016	NC_002488.1016	1057161	1058360	+	AutoIPR: IPR006274:Carbamoyl-phosphatesynthase, small subunit; IPR029062:Class I glutamineamidotransferase-like;
long-mer1068	NC_002488	1058774	1058797	CGGACGGTTGAGAAGATCATCGCC	NC_002488.1018	NC_002488.1018	1058561	1061803	+	AutoIPR: IPR006275:Carbamoyl-phosphatesynthase, large subunit; IPR006284:Glutathionesynthetase, prokaryotic; IPR011607:Methylglyoxalsynthase-like domain;
long-mer1069	NC_002488	1059848	1059890	AAAGCACCGGGGGCTGAGCGGTTGTTTTATGTAGCCGATGCAT	NC_002488.1018	NC_002488.1018	1058561	1061803	+	AutoIPR: IPR006275:Carbamoyl-phosphatesynthase, large subunit; IPR006284:Glutathionesynthetase, prokaryotic; IPR011607:Methylglyoxalsynthase-like domain;
long-mer1070	NC_002488	1060654	1060696	TGAGGAGGCATTGGTATTGGCGCGTGAGATTGGTTATCCCCTG	NC_002488.1018	NC_002488.1018	1058561	1061803	+	AutoIPR: IPR006275:Carbamoyl-phosphatesynthase, large subunit; IPR006284:Glutathionesynthetase, prokaryotic; IPR011607:Methylglyoxalsynthase-like domain;
long-mer1071	NC_002488	1060727	1060769	CGTGCGATGGAGATTGTCTACGGTGAGGCCGATTTGGCGCGTT	NC_002488.1018	NC_002488.1018	1058561	1061803	+	AutoIPR: IPR006275:Carbamoyl-phosphatesynthase, large subunit; IPR006284:Glutathionesynthetase, prokaryotic; IPR011607:Methylglyoxalsynthase-like domain;
long-mer1072	NC_002488	1062286	1062328	GTCCAGTGCCACGCTGTTGTTACCGGAGCGTCATTGCTTGTTA	NC_002488.1020	NC_002488.1020	1062254	1063204	+	AutoIPR: IPR016631:Regulatory, RpfE;
long-mer1073	NC_002488	1062336	1062359	TGCGGGGTGATGCGGTTGCGCGGG	NC_002488.1020	NC_002488.1020	1062254	1063204	+	AutoIPR: IPR016631:Regulatory, RpfE;
long-mer1074	NC_002488	1062370	1062412	TGCTGACCGTATCACTGGGGGTTGTGGTGAGCGTGCTCAATTG	NC_002488.1020	NC_002488.1020	1062254	1063204	+	AutoIPR: IPR016631:Regulatory, RpfE;
long-mer1075	NC_002488	1062533	1062575	GATATGGGTGCGGCACGGTTGTTGGCCTGTGGTGAGATGTTGG	NC_002488.1020	NC_002488.1020	1062254	1063204	+	AutoIPR: IPR016631:Regulatory, RpfE;
long-mer1076	NC_002488	1063356	1063414	GCTGAGCAACATCCAGGCAGCCACTGTATTGCTGACCCAGGTCATCAAGGCCAATGGGC	NC_002488.1021	NC_002488.1021	1063201	1065015	+	AutoIPR: IPR004610:Bacterial RecJ exonuclease;
long-mer1077	NC_002488	1063578	1063674	GTTGCAGCCAGCGTTGCTTGTCACGGTGGATCACGGCATTGCTTGTCATGCCGGCGTTGCTGCTGCTAAGGCTCGCGGTTGGCAGGTGTTGGTGACT	NC_002488.1021	NC_002488.1021	1063201	1065015	+	AutoIPR: IPR004610:Bacterial RecJ exonuclease;
long-mer1078	NC_002488	1063711	1063753	GATGTCATTGTTAATCCGAATTTGCCTGGCGATTTGTTTCCGA	NC_002488.1021	NC_002488.1021	1063201	1065015	+	AutoIPR: IPR004610:Bacterial RecJ exonuclease;
long-mer1079	NC_002488	1063776	1063878	GGTGATCTTTTATGTACTGCTCGCGCTGCGTGCGCGTCTTTATCCTGTTGCTCATGCGGAGTACGAAGGTCAAGAAACGCTTATTCACCGTTCTATTTCTCAG	NC_002488.1021	NC_002488.1021	1063201	1065015	+	AutoIPR: IPR004610:Bacterial RecJ exonuclease;
long-mer1080	NC_002488	1063881	1063923	AAACCGTCCTGATTTGACGTCTTTACTGGATTTAGTTGCGGTC	NC_002488.1021	NC_002488.1021	1063201	1065015	+	AutoIPR: IPR004610:Bacterial RecJ exonuclease;
long-mer1081	NC_002488	1065036	1065108	GCGATGAGCACGTTCAAACTTGTTGAGGGTGGGAAGCTGCTTGAAGAGATGTAGTCGTGGTGGCACTCACGAT	NA
long-mer1082	NC_002488	1065112	1065154	CCACACATTGCAATGGCATTGCGCTACATCGTTGCTGAGGATC	NA
long-mer1083	NC_002488	1065307	1065349	GTTTCAATGGCTTGCTAACAGCAGCATCTGCCTTGTGTAGACA	NA
long-mer1084	NC_002488	1065364	1065392	CTGGGGATGGGCAGGTTTGGGGAGCGAAT	NA
long-mer1085	NC_002488	1065396	1065432	AGTCTCCGATCTCAGTCTTGGGGTTGGGCGTGTTGTG	NA
long-mer1086	NC_002488	1065521	1065603	TTGTTGTCACGCTGCTGCTCCTTTGGGCACGTTGCAAGAGGTGGTTGGTGACGACATAAAGTCGCTTAGATAGAAAGCCGCGT	NA
long-mer1087	NC_002488	1066566	1066618	GGAGATCCAGAAGCGGAATGCTGAGAAAGACGTACTGGAGGCCTCTAAGTCCG	NC_002488.1022	NC_002488.1022	1065781	1066797	+	AutoIPR: IPR004374:Peptide chain release factor2; IPR014720:Double-stranded RNA-binding domain;
long-mer1088	NC_002488	1066659	1066710	TCAGAGTCGGATTAAAGATCTGCGTACTGGTGTTGAGCGCAGCGATACTCAG	NC_002488.1022	NC_002488.1022	1065781	1066797	+	AutoIPR: IPR004374:Peptide chain release factor2; IPR014720:Double-stranded RNA-binding domain;
long-mer1089	NC_002488	1067286	1067322	GAGTAACGTGCTTGGCGAGGACAGCTATGCCGCATTC	NC_002488.1023	NC_002488.1023	1066981	1068501	+	AutoIPR: IPR002313:Lysine-tRNA ligase, classII; IPR018150:Aminoacyl-tRNA synthetase, class II(D/K/N)-like;
long-mer1090	NC_002488	1067442	1067484	GCCTGACAAGTGGCACGGGCTAACTGATGTGGAGCAGCGCTAC	NC_002488.1023	NC_002488.1023	1066981	1068501	+	AutoIPR: IPR002313:Lysine-tRNA ligase, classII; IPR018150:Aminoacyl-tRNA synthetase, class II(D/K/N)-like;
long-mer1091	NC_002488	1067523	1067553	GCGTGAGATTTTCATCAAACGCTCCAAGATC	NC_002488.1023	NC_002488.1023	1066981	1068501	+	AutoIPR: IPR002313:Lysine-tRNA ligase, classII; IPR018150:Aminoacyl-tRNA synthetase, class II(D/K/N)-like;
long-mer1092	NC_002488	1067994	1068036	TCCTGAGATCAGCGTTGCCGAATGTACCGATCGTGATGCATTG	NC_002488.1023	NC_002488.1023	1066981	1068501	+	AutoIPR: IPR002313:Lysine-tRNA ligase, classII; IPR018150:Aminoacyl-tRNA synthetase, class II(D/K/N)-like;
long-mer1093	NC_002488	1068908	1068939	ATTCGCGCGGCGCCTCCATCGACTGCCCAACC	NC_002488.1024	NC_002488.1024	1068639	1069793	+	AutoIPR: IPR003607:HD/PDEase domain;IPR011006:CheY-like superfamily;
long-mer1094	NC_002488	1069137	1069179	TTGTGTGCTGTGATGACTGAGGTCGAAGAACGGGAGCGCGAAA	NC_002488.1024	NC_002488.1024	1068639	1069793	+	AutoIPR: IPR003607:HD/PDEase domain;IPR011006:CheY-like superfamily;
long-mer1095	NC_002488	1069571	1069613	TGCCGTGGCTGATGTATTTGACGCATTGATCTCATTACGCCCT	NC_002488.1024	NC_002488.1024	1068639	1069793	+	AutoIPR: IPR003607:HD/PDEase domain;IPR011006:CheY-like superfamily;
long-mer1096	NC_002488	1070789	1070853	AGCGCAGTGTGGTGTTGCGTTTTGAAGTTGCAGATACTGGCATTGGCGTGCCATTGGGAATGCGG	NC_002488.1025	NC_002488.1025	1069777	1071930	+	AutoIPR: IPR005467:Signal transductionhistidine kinase, core; IPR008358:Signal transductionhistidine kinase/phosphatase, lantibiotic regulatoryprotein MprB; IPR009082:Signal transduction histidinekinase, homodimeric domain; IPR011006:CheY-likesuperfamily; IPR014302:Signal transduction histidinekinase, TMAO sensor TorS;
long-mer1097	NC_002488	1070855	1070949	CTCGGCTGTTCGACATGTTCGAGCAGGCTGATGTTGGTTTGGATCGTCGTTATCAAGGAAGCGGACTGGGTACCGCGATTGCTAAGGGTTTGATT	NC_002488.1025	NC_002488.1025	1069777	1071930	+	AutoIPR: IPR005467:Signal transductionhistidine kinase, core; IPR008358:Signal transductionhistidine kinase/phosphatase, lantibiotic regulatoryprotein MprB; IPR009082:Signal transduction histidinekinase, homodimeric domain; IPR011006:CheY-likesuperfamily; IPR014302:Signal transduction histidinekinase, TMAO sensor TorS;
long-mer1098	NC_002488	1071144	1071176	CCTGCGCGTGCTGGTCGCTGATGACCATGAAAC	NC_002488.1025	NC_002488.1025	1069777	1071930	+	AutoIPR: IPR005467:Signal transductionhistidine kinase, core; IPR008358:Signal transductionhistidine kinase/phosphatase, lantibiotic regulatoryprotein MprB; IPR009082:Signal transduction histidinekinase, homodimeric domain; IPR011006:CheY-likesuperfamily; IPR014302:Signal transduction histidinekinase, TMAO sensor TorS;
long-mer1099	NC_002488	1071216	1071258	ACACAAGCTGTTATGCGTGGACGGTGCGGAAGCAGTGTTGGAT	NC_002488.1025	NC_002488.1025	1069777	1071930	+	AutoIPR: IPR005467:Signal transductionhistidine kinase, core; IPR008358:Signal transductionhistidine kinase/phosphatase, lantibiotic regulatoryprotein MprB; IPR009082:Signal transduction histidinekinase, homodimeric domain; IPR011006:CheY-likesuperfamily; IPR014302:Signal transduction histidinekinase, TMAO sensor TorS;
long-mer1100	NC_002488	1071276	1071318	ATTCGATGTTGTGATCATCGATCTGCACATGCCTGGAATGAGC	NC_002488.1025	NC_002488.1025	1069777	1071930	+	AutoIPR: IPR005467:Signal transductionhistidine kinase, core; IPR008358:Signal transductionhistidine kinase/phosphatase, lantibiotic regulatoryprotein MprB; IPR009082:Signal transduction histidinekinase, homodimeric domain; IPR011006:CheY-likesuperfamily; IPR014302:Signal transduction histidinekinase, TMAO sensor TorS;
long-mer1101	NC_002488	1071355	1071379	AGTGCTGGTCTGCCTTATACACCGG	NC_002488.1025	NC_002488.1025	1069777	1071930	+	AutoIPR: IPR005467:Signal transductionhistidine kinase, core; IPR008358:Signal transductionhistidine kinase/phosphatase, lantibiotic regulatoryprotein MprB; IPR009082:Signal transduction histidinekinase, homodimeric domain; IPR011006:CheY-likesuperfamily; IPR014302:Signal transduction histidinekinase, TMAO sensor TorS;
long-mer1102	NC_002488	1071382	1071424	CTGGTGCTGAGTGCCGATGCGGCGTCCGATTCGATCCGCTGTT	NC_002488.1025	NC_002488.1025	1069777	1071930	+	AutoIPR: IPR005467:Signal transductionhistidine kinase, core; IPR008358:Signal transductionhistidine kinase/phosphatase, lantibiotic regulatoryprotein MprB; IPR009082:Signal transduction histidinekinase, homodimeric domain; IPR011006:CheY-likesuperfamily; IPR014302:Signal transduction histidinekinase, TMAO sensor TorS;
long-mer1103	NC_002488	1071453	1071495	GTCCAAACCCGTGCTTGCTACCAAGCTGCTGGATGTACTTGCC	NC_002488.1025	NC_002488.1025	1069777	1071930	+	AutoIPR: IPR005467:Signal transductionhistidine kinase, core; IPR008358:Signal transductionhistidine kinase/phosphatase, lantibiotic regulatoryprotein MprB; IPR009082:Signal transduction histidinekinase, homodimeric domain; IPR011006:CheY-likesuperfamily; IPR014302:Signal transduction histidinekinase, TMAO sensor TorS;
long-mer1104	NC_002488	1071698	1071720	CTAACCAGTGGCAGGAGGTGCGG	NC_002488.1025	NC_002488.1025	1069777	1071930	+	AutoIPR: IPR005467:Signal transductionhistidine kinase, core; IPR008358:Signal transductionhistidine kinase/phosphatase, lantibiotic regulatoryprotein MprB; IPR009082:Signal transduction histidinekinase, homodimeric domain; IPR011006:CheY-likesuperfamily; IPR014302:Signal transduction histidinekinase, TMAO sensor TorS;
long-mer1105	NC_002488	1072015	1072043	GGAGTGATTTGCTGCCGAGTTGCAATGCG	NC_002488.1026	NC_002488.1026	1071953	1072825	-	AutoIPR: IPR001753:Crotonase superfamily;IPR029045:ClpP/crotonase-like domain;
long-mer1106	NC_002488	1075751	1075786	TTGTGCATCCTGTTGCATGGAGACTGTTGACCTGTC	NC_002488.1028	NC_002488.1028	1075713	1077164	+	
long-mer1107	NC_002488	1076367	1076408	CCGATGCTCAACGTTGGACGCACCTTAGCGCCAGAATTATTC	NC_002488.1028	NC_002488.1028	1075713	1077164	+	
long-mer1108	NC_002488	1076736	1076778	AGTTGCAATCGCAATTTTCACCTCTTGGGCGAACGCCCCGCGC	NC_002488.1028	NC_002488.1028	1075713	1077164	+	
long-mer1109	NC_002488	1077068	1077114	TGCACAGTTACAGTTAGACCCTTTGTTGACGTTGTCCGATGAGCATC	NC_002488.1028	NC_002488.1028	1075713	1077164	+	
long-mer1110	NC_002488	1077180	1077219	GTTGTGGGGCTGGGGGCGCGAGAGCCGTGCCGCTTACCGC	NC_002488.1029	NC_002488.1029	1077145	1078551	+	AutoIPR:IPR005762:UDP-N-acetylmuramoylalanine-D-glutamateligase;
long-mer1111	NC_002488	1077465	1077537	CGCAGATACGGATGGCGTGGTGCCTGGTGCCGTGTGTGTCACTGGGACCAAGGGCAAGAGCACGACAACAGCA	NC_002488.1029	NC_002488.1029	1077145	1078551	+	AutoIPR:IPR005762:UDP-N-acetylmuramoylalanine-D-glutamateligase;
long-mer1112	NC_002488	1077585	1077619	CGGCAACATTGGCATGCCGTTACTGGAGTTGCTGA	NC_002488.1029	NC_002488.1029	1077145	1078551	+	AutoIPR:IPR005762:UDP-N-acetylmuramoylalanine-D-glutamateligase;
long-mer1113	NC_002488	1077744	1077830	TTGGCATGGCAGCGAGCAGCGTTATATCAACGACAAGCTCAGCCTAGTCACTGTGACGCGTCCCCGCATCGCCTTGCTCAATGCCGC	NC_002488.1029	NC_002488.1029	1077145	1078551	+	AutoIPR:IPR005762:UDP-N-acetylmuramoylalanine-D-glutamateligase;
long-mer1114	NC_002488	1077833	1077993	ATCCGCGGTTGGCGTCGCTGGCATTGCCACAGAGTGATCTGCGTTGGTTCAACCGGCGCGATGGCTGGCACGTGCGCGGTCAGGTGGTGTATCGCGGTGACCGGGCTGTGCTGGATACCGCATTAATTCCGTTGCCTGGGGCGCACAATGGCAGCAATGTC	NC_002488.1029	NC_002488.1029	1077145	1078551	+	AutoIPR:IPR005762:UDP-N-acetylmuramoylalanine-D-glutamateligase;
long-mer1115	NC_002488	1078227	1078253	GGATTGGGAATGCTTTGCTGCCCGGAT	NC_002488.1029	NC_002488.1029	1077145	1078551	+	AutoIPR:IPR005762:UDP-N-acetylmuramoylalanine-D-glutamateligase;
long-mer1116	NC_002488	1078262	1078290	AAGTACCCCTGGACATTGTCACGATGGGA	NC_002488.1029	NC_002488.1029	1077145	1078551	+	AutoIPR:IPR005762:UDP-N-acetylmuramoylalanine-D-glutamateligase;
long-mer1117	NC_002488	1078293	1078395	CAACGGGCCACATATCCAGGCGCTGCTGGCGCCATTGGCAGCAGGCCGATTTGGATTACATGCGGCGGTGGATCTCCCGCAGGCGGTGGCGTTGGCACGCACG	NC_002488.1029	NC_002488.1029	1077145	1078551	+	AutoIPR:IPR005762:UDP-N-acetylmuramoylalanine-D-glutamateligase;
long-mer1118	NC_002488	1078451	1078496	GTGCTTATCAGGACTACGTGGCACGAGGTCGCCACTTTGCCATTTT	NC_002488.1029	NC_002488.1029	1077145	1078551	+	AutoIPR:IPR005762:UDP-N-acetylmuramoylalanine-D-glutamateligase;
long-mer1119	NC_002488	1078521	1078563	CAGCAGCATTTCTGGTCTTGGTATTGCTTGAGCTGAGGTCAGA	NC_002488.1029	NC_002488.1029	1077145	1078551	+	AutoIPR:IPR005762:UDP-N-acetylmuramoylalanine-D-glutamateligase;
long-mer1120	NC_002488	1078647	1078689	TGCTGGGAGCTGGCCATGACATGCTGTGCACTCATGTTCTTAC	NA
long-mer1121	NC_002488	1078706	1078751	GTGATGAGCAGCATGGTATGGGAGGTTTCAGGTACAGCTGTCAATA	NA
long-mer1122	NC_002488	1078899	1078941	TTCCGCCACCTGGGCTTTTCAGGGGGTTGGATTATGAAAAGCC	NA
long-mer1123	NC_002488	1078944	1079003	CTAAGCCCTGTCAAGCGAGCGGCCGTGCTGAGTCCGGTCTGTGCAATGCGGTGTTGATGT	NA
long-mer1124	NC_002488	1079084	1079116	ACCTATGCCATGGATGCGTGTAGAAGCGATTGG	NA
long-mer1125	NC_002488	1079155	1079213	CGGTTCGATCTCCTGTTGTGCCAGAGCATGTTTGCACATTATTTACACATTCTCTAAAT	NA
long-mer1126	NC_002488	1079319	1079358	CTAGATGACGATCCGATCCAGCTCCAGGTGGCCTTTGTTC	NA
long-mer1127	NC_002488	1079422	1079463	ATTGCGTGGTGACCGCGTTCTTGGTCAATGAATGGGGAGATG	NA
long-mer1128	NC_002488	1079626	1079647	CTGAGTAGGCGTACCGAGAACC	NC_002488.1031	NC_002488.1031	1079557	1080519	+	AutoIPR: IPR003733:Thiamine phosphate synthase;IPR015797:NUDIX hydrolase domain-like;
long-mer1129	NC_002488	1080246	1080288	GGTCGGTGCGTCGTGTCATTGTCTGGCCGATTTGCGCCATGCG	NC_002488.1031	NC_002488.1031	1079557	1080519	+	AutoIPR: IPR003733:Thiamine phosphate synthase;IPR015797:NUDIX hydrolase domain-like;
long-mer1130	NC_002488	1084759	1084801	TCAGGCTGATCCACACTATTTACAGGAGCAGTATGAGGTGGTG	NC_002488.1035	NC_002488.1035	1083317	1084810	+	AutoIPR: IPR000110:Ribosomal protein S1;IPR019307:RNA-binding protein AU-1/Ribonuclease E/G;IPR022967:RNA-binding domain, S1;
long-mer1131	NC_002488	1095396	1095438	GTCGTGCGTGATAAGTTCGTGTTGTCGTTGCCTGATGGTCTCG	NC_002488.1044	NC_002488.1044	1094994	1096052	+	AutoIPR: IPR002085:Alcohol dehydrogenasesuperfamily, zinc-type; IPR016040:NAD(P)-binding domain;IPR029752:D-isomer specific 2-hydroxyacid dehydrogenase,NAD-binding domain conserved site 1;
long-mer1132	NC_002488	1100474	1100516	GTGTACCCGAAAAGGCTCAGGTTAATGATGAATGCAGCAAGAT	NC_002488.1047	NC_002488.1047	1099975	1100550	-	AutoIPR: IPR008240:Chorismate mutase,periplasmic;
long-mer1133	NC_002488	1108666	1108708	GTTAGTAAGTCACTCGAGCATGCTCGAACATAACTGTGACTTG	NA
long-mer1134	NC_002488	1109080	1109112	GGTTTTTCTATATGGTTATTGAGCGGCTCTTGG	NA
long-mer1135	NC_002488	1109141	1109183	GGTATATACTCCCGTTTCTTGCAATTTGCATGGAACTGAAGAT	NA
long-mer1136	NC_002488	1117520	1117562	GTTGGAGCGGGGTTTTTTCTTGTGCTGCCTGTTCTTGGGGTTT	NA
long-mer1137	NC_002488	1118277	1118311	CTTTGGGATTGAGGAAGGTTAGTGATATGCGTAAA	NC_002488.1076	NC_002488.1076	1118189	1118380	+	AutoIPR: IPR005996:Ribosomal protein L30,bacterial-type; IPR016082:Ribosomal protein L30,ferredoxin-like fold domain;
long-mer1138	NC_002488	1120232	1120274	AACTTGATATAAGTTTTGGTAGAATATTTCTTCTACTGGATTC	NA
long-mer1139	NC_002488	1122837	1122879	CCATCTCTTAGAAACTAATTTGTTAGTCAATGGACTAATGAGA	NA
long-mer1140	NC_002488	1123304	1123334	TTACTTAGTGATTCTTCACCTTTCTTTCAAG	NC_002488.1083	NC_002488.1083	1122931	1123311	+	AutoIPR: IPR000456:Ribosomal protein L17;
long-mer1141	NC_002488	1123537	1123579	TTAAGTGATTTCTGTTATCTACTTTTTATTTAATATCTATTGT	NA
long-mer1142	NC_002488	1123696	1123738	AATGATTCCTCCTTTTAATTCGTATGTTATTTATTATAAGTAG	NA
long-mer1143	NC_002488	1128173	1128259	CATCAAAAGTCAGCTATTTTTTCTATGAATCATTATTAATGCCTTATTGTTTGTTTACCTAACGAATCGGAGCTGCTTTTTTACTCT	NA
long-mer1144	NC_002488	1128261	1128284	TTTTATTCATTTATATGAATGGGG	NA
long-mer1145	NC_002488	1128365	1128416	AATCGATCAAAATGACATTGAGCTTCTCTTAACTTTGAAGTAAATGTTGCGA	NA
long-mer1146	NC_002488	1128427	1128470	GGTTGCGAAATAGCTTTCTAAGTCTTAATGATAGTAATGGCTTC	NA
long-mer1147	NC_002488	1128473	1128579	TTTCCAAGGGTTTAAGTCTGATTTCTGAGTGCTTCTATAGTGATTATTTTTGTGATTTCAAGCTTCTAGTAAATTTAAGATTTATGGAAGTTTGTGCGTAATTTTTG	NA
long-mer1148	NC_002488	1128581	1128610	AATTTTGTGGATTTATTGGATCGTCATTTT	NA
long-mer1149	NC_002488	1128612	1128653	ATAGGAAGGAGGTCTACATATCTTATTTTTTATTATTTAATT	NA
long-mer1150	NC_002488	1128691	1128719	TCCTTAGAATTTTCTGATCTAAATTTTTC	NC_002488.1086	NC_002488.1086	1128679	1129812	+	AutoIPR: IPR029058:Alpha/Beta hydrolase fold;
long-mer1151	NC_002488	1128879	1128973	AAAATATCCGATCATTTTCGAGCCTGGTTTTGGGGGAGTCGATAGGCTATTTGTTTTGATTGATTATTTTTACCGCATTCCCGAGGATTTGCGGG	NC_002488.1086	NC_002488.1086	1128679	1129812	+	AutoIPR: IPR029058:Alpha/Beta hydrolase fold;
long-mer1152	NC_002488	1129137	1129369	CCGTTACGTAGCGGCTGTTGCACCCAGTCTCGTTGCTTCAGTGACGACTATGGGTACGCCTCATCATGGTTCGGAATTGGCAGATTACCTTGATGAGACCTTTAATCAAGGTCTAACTGGGCTGCTGTCACCGGTGTGGGCCGGGCTTAATAATGCGTTTGCCTCCATGACAACTGGCAATCCGAACCAGGATATGCTTGCTGCATTTAAGAGTCTAATGACTTCGCAAGTGG	NC_002488.1086	NC_002488.1086	1128679	1129812	+	AutoIPR: IPR029058:Alpha/Beta hydrolase fold;
long-mer1153	NC_002488	1129371	1129643	GCTCTTCAATAAGAATTATCCAAGTGCTGGCCTCGGTAAACGTGGTTCATGCCAGAGTGGGGCAGAATTTGAAACTGTCGGGGGAGAGCGTCAATACCTATACTCATGGGGCGGTGCAGCGATAAAGGAAAAAAAATCACTCTTTGGTACCAAAGTTATTGATACAAGCGTGTTTCCTTTTATTGATGCCGCAAATTTTATCGATCCGACTACAAAAATTTTGTATCACTTAGGTAGTGTGATGATCAATCACGACTCTGGTACCAATGATGG	NC_002488.1086	NC_002488.1086	1128679	1129812	+	AutoIPR: IPR029058:Alpha/Beta hydrolase fold;
long-mer1154	NC_002488	1129931	1129973	CAGTCGATTTATCTCTACCGCGAATGTCAAATAATCTATTAAA	NC_002488.1087	NC_002488.1087	1129813	1130865	+	AutoIPR: IPR004961:Lipase chaperone;
long-mer1155	NC_002488	1130287	1130329	CAGCTGGTGAAGCTGCCAGACTTGGGTATGGTACTTGGCGACA	NC_002488.1087	NC_002488.1087	1129813	1130865	+	AutoIPR: IPR004961:Lipase chaperone;
long-mer1156	NC_002488	1130726	1130768	AGCATTACGCAGCGCAGCGCGTGCAAATCGAAGCACAGCAACT	NC_002488.1087	NC_002488.1087	1129813	1130865	+	AutoIPR: IPR004961:Lipase chaperone;
long-mer1157	NC_002488	1143271	1143304	GCCTGCCTGCCTGCCTGCCTGCCTGCCTGCCTGC	NA
long-mer1158	NC_002488	1147587	1147629	TGTCCCTGAGGTAATTACTGGACTGATGGGCGTGGCTTTAATC	NC_002488.1100	NC_002488.1100	1146652	1147677	+	AutoIPR: IPR007427:Protein of unknown functionDUF475;
long-mer1159	NC_002488	1154382	1154418	GATGCTGTTTTCACACGGGAGCCGATGACGGTGAGTG	NC_002488.1106	NC_002488.1106	1154406	1155086	+	AutoIPR: IPR006439:HAD hydrolase, subfamily IA;IPR023214:HAD-like domain;
long-mer1159	NC_002488	1154382	1154418	GATGCTGTTTTCACACGGGAGCCGATGACGGTGAGTG	NC_002488.1105	NC_002488.1105	1153699	1154409	+	AutoIPR: IPR000748:Pseudouridine synthase,RsuA/RluB/E/F; IPR006225:Pseudouridine synthase,RluC/RluD;
long-mer1160	NC_002488	1155979	1156021	GTGGCCGAGACATTTGAGTGTGTGGATATTGCGCTGCACGATG	NC_002488.1108	NC_002488.1108	1155937	1156494	-	AutoIPR: IPR009858:Protein of unknown functionDUF1415;
long-mer1161	NC_002488	1156334	1156366	TGTTCCAGTAGTGTTTCAGGTTTGGTTGCGTCA	NC_002488.1108	NC_002488.1108	1155937	1156494	-	AutoIPR: IPR009858:Protein of unknown functionDUF1415;
long-mer1162	NC_002488	1156384	1156426	CTGTTGTTTGATGTAAACGGCTTTGGCGAATGGGCACAGGTTC	NC_002488.1108	NC_002488.1108	1155937	1156494	-	AutoIPR: IPR009858:Protein of unknown functionDUF1415;
long-mer1163	NC_002488	1156443	1156477	GTTCGATCCATTGGCGTGTCAATGCAAGTGGGTCG	NC_002488.1108	NC_002488.1108	1155937	1156494	-	AutoIPR: IPR009858:Protein of unknown functionDUF1415;
long-mer1164	NC_002488	1158849	1158871	TAAGTGTGGATGATGATATTGCG	NC_002488.1111	NC_002488.1111	1157684	1159087	+	AutoIPR: IPR001736:PhospholipaseD/Transphosphatidylase; IPR022924:Cardiolipin synthase;IPR025202:Phospholipase D-like domain;
long-mer1165	NC_002488	1159824	1159866	TGCACGCAGTCAGGACAACGCCCGCCAGAAATTGCGTGTGTTG	NC_002488.1112	NC_002488.1112	1159459	1160076	+	AutoIPR: IPR003083:S-crystallin;
long-mer1166	NC_002488	1160316	1160358	TTTGCTGAAGGTGTCAATGGGAAGATCTTTGACGATGCTGTAT	NC_002488.1113	NC_002488.1113	1160247	1161233	-	AutoIPR: IPR001557:L-lactate/malatedehydrogenase;
long-mer1167	NC_002488	1160509	1160551	GCTGCTGAAGACAAGCCACGTACTTCGATGATTGCGGCACCAC	NC_002488.1113	NC_002488.1113	1160247	1161233	-	AutoIPR: IPR001557:L-lactate/malatedehydrogenase;
long-mer1168	NC_002488	1160592	1160634	TTGGTCGTTAATCGCCTCAATAATTGGAGTGCCATCGGCTGTG	NC_002488.1113	NC_002488.1113	1160247	1161233	-	AutoIPR: IPR001557:L-lactate/malatedehydrogenase;
long-mer1169	NC_002488	1162687	1162722	CAACCGCCGCAAGTGGACCTGCATGGCCCATTTCAG	NC_002488.1115	NC_002488.1115	1162102	1163931	+	AutoIPR: IPR006297:Elongation factor 4;IPR006298:GTP-binding protein TypA; IPR027417:P-loopcontaining nucleoside triphosphate hydrolase;IPR031157:Tr-type G domain, conserved site;
long-mer1170	NC_002488	1163944	1163980	AGCAAGTGTGACTGACAAACCATGTAATCCGGATTCC	NC_002488.1116	NC_002488.1116	1163900	1164436	+	AutoIPR: IPR021125:Protein of unknown functionDUF2127;
long-mer1171	NC_002488	1164052	1164094	TACTGGACTAGAACTACTTGGCCCTTTGCCGCTTCAGAATATC	NC_002488.1116	NC_002488.1116	1163900	1164436	+	AutoIPR: IPR021125:Protein of unknown functionDUF2127;
long-mer1172	NC_002488	1166643	1166687	TCTTTGGGTGGTTTGATTAGAGCCCCTATGCTGACGTTTTTTGGA	NC_002488.1118	NC_002488.1118	1166556	1166810	+	
long-mer1173	NC_002488	1167263	1167305	TAACATCACTTCGTCTGAAGCAATAATTTAGCCAATTTTAGAA	NC_002488.1119	NC_002488.1119	1166975	1167265	+	
long-mer1174	NC_002488	1171878	1171920	GCTTGCAGCGATGTTGCGGTTTTACGTGCTGGTCAAACGTATA	NC_002488.1125	NC_002488.1125	1171899	1172831	-	AutoIPR: IPR003439:ABC transporter-like;IPR027417:P-loop containing nucleoside triphosphatehydrolase;
long-mer1175	NC_002488	1172557	1172580	TCTTGTGGTACCAGGCCGATCAAT	NC_002488.1125	NC_002488.1125	1171899	1172831	-	AutoIPR: IPR003439:ABC transporter-like;IPR027417:P-loop containing nucleoside triphosphatehydrolase;
long-mer1176	NC_002488	1175712	1175744	GCCTATCACGTGGATAAAGTGACCGGCGCGCTC	NC_002488.1126	NC_002488.1126	1173720	1177373	+	AutoIPR: IPR008707:PilC beta-propeller domain;IPR011047:Quinonprotein alcohol dehydrogenase-likesuperfamily;
long-mer1177	NC_002488	1176015	1176057	GCGAGCTTCACCGGGGCGAGCTCCTATGCCGCGTTCGTCGCCC	NC_002488.1126	NC_002488.1126	1173720	1177373	+	AutoIPR: IPR008707:PilC beta-propeller domain;IPR011047:Quinonprotein alcohol dehydrogenase-likesuperfamily;
long-mer1178	NC_002488	1178092	1178132	GTATGCCCAATGGGGTTTTTGGGGGATTGTAGAACATCTTG	NC_002488.1127	NC_002488.1127	1177772	1178263	-	
long-mer1179	NC_002488	1179650	1179692	ATCTCTTTGGATGATGCTCAGCCAAGTATGTTCCGTAGCGGTG	NA
long-mer1180	NC_002488	1181329	1181383	GGCCCAGCCTGGGGCGAGGCGACCGGCACGCCCGGCGCGCTGGTCAGCCGAAGCT	NC_002488.1129	NC_002488.1129	1179829	1182330	-	AutoIPR: IPR010225:RNA helicase, ATP-dependentDEAH box, HrpB-type; IPR022307:DEAD/DEAH-box helicase,putative, actinobacteria; IPR027417:P-loop containingnucleoside triphosphate hydrolase;
long-mer1181	NC_002488	1182292	1182324	TGGTAGTAGCGGATCAATTGGCAGAGCGTGGTG	NC_002488.1129	NC_002488.1129	1179829	1182330	-	AutoIPR: IPR010225:RNA helicase, ATP-dependentDEAH box, HrpB-type; IPR022307:DEAD/DEAH-box helicase,putative, actinobacteria; IPR027417:P-loop containingnucleoside triphosphate hydrolase;
long-mer1182	NC_002488	1182459	1182522	TCAGTATTGCTGTTTCTGTTTGTCACCAATATTGGGATTTCCGCATCTCCATAACACCGATAGT	NA
long-mer1183	NC_002488	1183128	1183170	GAAGCCGACCCAATTCAGCCCTGGCAGACTATGAAAGATGAGT	NC_002488.1130	NC_002488.1130	1182810	1183292	-	AutoIPR: IPR029016:GAF domain-like;
long-mer1184	NC_002488	1183341	1183434	TTTACGCATGTCAATCTTCATGCGCTATAAAGCCCGAAGCAACGATTCAGATATCGATCCTAATAAATTTAACGAGAGGTGTGAAGCCAATAAT	NA
long-mer1185	NC_002488	1183464	1183543	AAGCTTGGAGACCCCTTAGGGCTGCTGTTTCCTCCATCAACCTTCGCTGCTACTTTCGTTGTGTAAAGAAAGTACGTTGT	NA
long-mer1186	NC_002488	1183571	1183662	GATGCTTCACCTGCAGGATTTTGAAGTCATTGAGATGCTTCTGGAATGTGAGATTTATCACTCTATCCATGCTGCCTCGGTATACTGCGCAA	NC_002488.1131	NC_002488.1131	1183639	1185444	+	AutoIPR: IPR000184:Bacterial surface antigen(D15);
long-mer1187	NC_002488	1185807	1185849	CAGAGCGAGGAACCGTTCAATTTCCCGAGTTGGCCCGATGTGT	NC_002488.1132	NC_002488.1132	1185441	1189262	+	AutoIPR: IPR007452:Protein of unknown functionDUF490;
long-mer1188	NC_002488	1187742	1187784	CTCACACTCGATGGTCACCTGAGACCGCATGGCGATGCCTGGG	NC_002488.1132	NC_002488.1132	1185441	1189262	+	AutoIPR: IPR007452:Protein of unknown functionDUF490;
long-mer1189	NC_002488	1188251	1188293	GATTCTAGCCTCTGTCAGATCAGGGGATGGCACATTGAATATT	NC_002488.1132	NC_002488.1132	1185441	1189262	+	AutoIPR: IPR007452:Protein of unknown functionDUF490;
long-mer1190	NC_002488	1188332	1188371	GCAGCTCAATATTCGAGGCCGCAACGTCCTTGCCTACAAC	NC_002488.1132	NC_002488.1132	1185441	1189262	+	AutoIPR: IPR007452:Protein of unknown functionDUF490;
long-mer1191	NC_002488	1188383	1188428	ACGTATCGTGTCTGACCCGGATTTGCGATTTGGCTTGATTAATAAC	NC_002488.1132	NC_002488.1132	1185441	1189262	+	AutoIPR: IPR007452:Protein of unknown functionDUF490;
long-mer1192	NC_002488	1188503	1188540	GGTGTCTGAGGATGTCGTCGTGCTCGATCCGGTAGACC	NC_002488.1132	NC_002488.1132	1185441	1189262	+	AutoIPR: IPR007452:Protein of unknown functionDUF490;
long-mer1193	NC_002488	1188698	1188740	TGTGCGCGGCCGCTACAAAGCTTACGGCCAGGACTTGACCATT	NC_002488.1132	NC_002488.1132	1185441	1189262	+	AutoIPR: IPR007452:Protein of unknown functionDUF490;
long-mer1194	NC_002488	1188830	1188908	AGGGATTGATGTCAGTGGCCGTGCCCAATCGCCACGTGTTCAGGTCTGGTCGGATCCAGTGATGTCGCAATCCGAAGCG	NC_002488.1132	NC_002488.1132	1185441	1189262	+	AutoIPR: IPR007452:Protein of unknown functionDUF490;
long-mer1195	NC_002488	1189049	1189091	TGCCGGTATCAGCCAATCCAGCACTCTGGGTGGCTCTGTCCTG	NC_002488.1132	NC_002488.1132	1185441	1189262	+	AutoIPR: IPR007452:Protein of unknown functionDUF490;
long-mer1196	NC_002488	1189136	1189168	TGTTTCGATGGTTGGCAGTGGCTCCGTGCTAAC	NC_002488.1132	NC_002488.1132	1185441	1189262	+	AutoIPR: IPR007452:Protein of unknown functionDUF490;
long-mer1197	NC_002488	1189172	1189250	CAAATACTTATTAAGCCGTGGCTTTGATCTTGAGGTGGAATCTAGCACCGTCGAGACCAAAGGCTCAGTGAATTGGCGT	NC_002488.1132	NC_002488.1132	1185441	1189262	+	AutoIPR: IPR007452:Protein of unknown functionDUF490;
long-mer1198	NC_002488	1189276	1189364	TTTGCGCGGGATCTCTTGCCGAGCAGTGCGTTTTTCAACGGCTGATGCAGTCTCCTCATTATTAAAGCCCAACAGACAGGCGAACATAT	NA
long-mer1199	NC_002488	1191790	1191922	AAAACGTTGTCGCTGAAAACCCCTGAAAAATGGCTTTGGTGTGCTACCTCTGGCAGGCAGTGGTACAACTGGCGTTGCCGCGTTACGCGCAGGGCACCGTTTTATAGGCATGGAGTTGTCTCTGGGGTATAGC	NA
long-mer1200	NC_002488	1191941	1192014	TTGCCCGATAGGGTTTGTGGGTTTATTCGTGATGTGTATCTGTGAAGGTCTGTAGCTGAGCCAGTCATTCACCG	NA
long-mer1201	NC_002488	1192106	1192177	AAAGTGATCATGATCAGAAAAACGTTGCGTCGTATCGCGGCCTATCTTGCCTATCTTCCTAACATGCGACTG	NC_002488.1135	NC_002488.1135	1192115	1192426	+	
long-mer1202	NC_002488	1192198	1192266	CACGGCGTTAGTAGCGCTAGCCGCTCATGCGGTGCTATCGTGGGTTAATCACGAAAAATTAACACAACG	NC_002488.1135	NC_002488.1135	1192115	1192426	+	
long-mer1203	NC_002488	1192338	1192423	AACAAGATGCCGCAATCGCGCCATTACTTTTGTTACGCAACAGCGACTGCCGCCCCGTGGCAGTACCGAGGTGCACCCGTGAGCTT	NC_002488.1136	NC_002488.1136	1192416	1192754	+	
long-mer1203	NC_002488	1192338	1192423	AACAAGATGCCGCAATCGCGCCATTACTTTTGTTACGCAACAGCGACTGCCGCCCCGTGGCAGTACCGAGGTGCACCCGTGAGCTT	NC_002488.1135	NC_002488.1135	1192115	1192426	+	
long-mer1204	NC_002488	1192432	1192529	AAGTAGAGATTGACCCATACGTCGAAGCGCACGAGCCGTATCCGTTTATTCTTGCTGAAAACGTACAAATCGATTGTTACATAAGGCTGCGCGTACCG	NC_002488.1136	NC_002488.1136	1192416	1192754	+	
long-mer1205	NC_002488	1192538	1192572	AGACGCATGTTTGTCTTCCCTTGAGTTAACAGGGA	NC_002488.1136	NC_002488.1136	1192416	1192754	+	
long-mer1206	NC_002488	1192604	1192646	AAAACCACAAGGTAACCGGCCTCTTACGTTCGGCTTTGTGCTT	NC_002488.1136	NC_002488.1136	1192416	1192754	+	
long-mer1207	NC_002488	1193424	1193482	CGCCATTGTTCTGGCGTGCGTCGTTCCGTCTCGCTCACATCTTTCGAACAGGGAGGTGA	NC_002488.1138	NC_002488.1138	1193439	1193846	+	AutoIPR: IPR004921:Terminase, large subunit;
long-mer1208	NC_002488	1193697	1193727	CACTATTTGGTCGAAGACTGCGCGCGTATCA	NC_002488.1138	NC_002488.1138	1193439	1193846	+	AutoIPR: IPR004921:Terminase, large subunit;
long-mer1209	NC_002488	1193789	1193850	CGGTCGCGTATTCCCCATCGCGGGAGAAAAAATCGGCGTTGCCCGGAAAAAAATTTGAAGAA	NC_002488.1138	NC_002488.1138	1193439	1193846	+	AutoIPR: IPR004921:Terminase, large subunit;
long-mer1210	NC_002488	1193863	1193942	GCTCCGAATCGCCTTATCGGCTAAACCATCAACGCATCAGATGCTGCACAGCGTGACATGTCTCTACGCGCACGCATTGA	NA
long-mer1211	NC_002488	1193960	1194024	TTTGTTAGGCTCAAAACGGCAGGTGTCCCAGCCGCACACGCTGCGGCTGAAGCCGAAGCGTGTGC	NA
long-mer1212	NC_002488	1194062	1194139	TCCGCATCCAGAAACGACAAGTGACTGGCGCGTCTTGGGGCGAACATCGTGAAAGGTTTCGCAGAGGTAGAACAACGT	NA
long-mer1213	NC_002488	1194151	1194237	AGAACAACGCTATCACACAGACACACAGATAGAAAAAGGCTTCGTACAGGCAGATCAACGTTTCACTGAAATACAAAGGTGAAATGC	NA
long-mer1214	NC_002488	1194239	1194302	GTTACTTCAATGGATGCTTGGTGTGAGTGTTGTCTGCATCGCTGCGCTCATCATCAAAGCGTTG	NA
long-mer1215	NC_002488	1194308	1194424	AGAGTCATGCCGGCACCTCATCCACGCTCTGCAAGACGTGTCGGTGCCGCCGTGTACGCTAGCGGTGCCGTTCTAATGAACGACCGCAGACGCGCTGCAGTGATTGGCCACGACGTA	NA
long-mer1216	NC_002488	1194438	1194522	AGGTGCGGCGTGGCTTGTATGTGTGGCGGTTGTAAAAGATGCCTACTGCGGCACACCAAGCCGTAATGGAGCTGAAAAATGCGCT	NA
long-mer1217	NC_002488	1194531	1194608	ACGTTGCATCATGTTCGTTTGTCTGCTCAGGGTGCTTGCTGTGTACAGCATCGGGTCATGTGCGCAACGCTCTCATCA	NA
long-mer1218	NC_002488	1195489	1195531	GCTGACAGCGTTTTTACGCCAAGCGCGTGTGGTGGGTGCGTCT	NC_002488.1140	NC_002488.1140	1195334	1197340	+	AutoIPR: IPR015937:Aconitase/isopropylmalatedehydratase;
long-mer1219	NC_002488	1197831	1197902	CGGCAGCCCAGATCCCTATGGGAAGCAGATCGACGGAATGGGAGGCGGCAGCTCAAGTACCAGTAAAGTGGT	NC_002488.1141	NC_002488.1141	1197688	1198884	+	AutoIPR: IPR007400:PrpF protein;
long-mer1220	NC_002488	1199061	1199103	TGCAGTGTCTCCAGGTCAACCTTGACGTTCCATCACCTGAGGC	NA
long-mer1221	NC_002488	1199194	1199251	GTGTGATTCAGTGTCCCCCGGGGTATTTCAGTCAAGCGCCGAGCAAAACGCAGCTGTG	NA
long-mer1222	NC_002488	1199332	1199392	CTACCGTAGAGCGCTCACGGCCTCCGCTGTGAAACATACCGCTAGAGACAATGCAGGCAAG	NC_002488.1142	NC_002488.1142	1199255	1199494	-	
long-mer1223	NC_002488	1199524	1199566	CAGGTCTCTGTGGAAGCGATTACAAAGGGGCTTGGCCAATTCA	NA
long-mer1224	NC_002488	1199598	1199641	GTTTGATATACCCCGTAAAAGTTAGGAGTGTTTGTTGAGTGGCC	NA
long-mer1225	NC_002488	1200076	1200130	CATGTGATGAGCAGTGGTTTTAAGGTGTCTAACCTGGGGAAGTGCTGGTGTGGGG	NA
long-mer1226	NC_002488	1200697	1200751	CATGTGATGAGCAGTGGTTTTAAGGTGTCTAACCTGGGGAAGTGCTGGTGTGGGG	NA
long-mer1227	NC_002488	1209612	1209654	TGTAGCGTGTGACGACGACGTCCACCCCGGCTCCGTCGAGTTT	NC_002488.1150	NC_002488.1150	1209505	1210518	-	AutoIPR: IPR002168:Lipase, GDXG, active site;IPR029058:Alpha/Beta hydrolase fold;
long-mer1228	NC_002488	1210139	1210162	GATACCAGATCACGTACAAGGCGT	NC_002488.1150	NC_002488.1150	1209505	1210518	-	AutoIPR: IPR002168:Lipase, GDXG, active site;IPR029058:Alpha/Beta hydrolase fold;
long-mer1229	NC_002488	1210357	1210399	GTTAGCAGGCGACAGGGTTTCAATCGGTGCTCCCCCTCCCTTC	NC_002488.1150	NC_002488.1150	1209505	1210518	-	AutoIPR: IPR002168:Lipase, GDXG, active site;IPR029058:Alpha/Beta hydrolase fold;
long-mer1230	NC_002488	1210432	1210474	TTCGACACCGGGGCTGCCGGCAGCTTGGCATGAGGTGGATGCC	NC_002488.1150	NC_002488.1150	1209505	1210518	-	AutoIPR: IPR002168:Lipase, GDXG, active site;IPR029058:Alpha/Beta hydrolase fold;
long-mer1231	NC_002488	1210653	1210680	TGATGTGAGGGGTTTGGTTGGATTCCTT	NA
long-mer1232	NC_002488	1210826	1210868	CCATTCGGGTGCCTTGTGCGGCATCGCGGATTTTTCCGTTCCG	NC_002488.1151	NC_002488.1151	1210746	1211600	+	AutoIPR: IPR009057:Homeodomain-like;
long-mer1233	NC_002488	1211099	1211122	ACCCTTGGAGAACATTGATGGTGC	NC_002488.1151	NC_002488.1151	1210746	1211600	+	AutoIPR: IPR009057:Homeodomain-like;
long-mer1234	NC_002488	1211366	1211408	GATGTCTCGCAGTGTATTGGCTGGCACTTTTCGTCGTGTTGTC	NC_002488.1151	NC_002488.1151	1210746	1211600	+	AutoIPR: IPR009057:Homeodomain-like;
long-mer1235	NC_002488	1212390	1212415	CCGATCCGCTGTTTGCATCGGGTTTA	NC_002488.1153	NC_002488.1153	1212119	1212421	+	
long-mer1236	NC_002488	1212419	1212442	TGAATGATTGGGCATATCATATTT	NC_002488.1153	NC_002488.1153	1212119	1212421	+	
long-mer1237	NC_002488	1212479	1212571	GGATGGTGATATGGCTTCAGAACTCCCCGTAGTCGAAAGCGACAGGCGGTTGATTTGGATCGATTTGGAAATGACGGGGCTGGATACCCATCG	NC_002488.1154	NC_002488.1154	1212489	1213070	+	AutoIPR: IPR006055:Exonuclease;IPR012337:Ribonuclease H-like domain;IPR022894:Oligoribonuclease;
long-mer1238	NC_002488	1212649	1212718	TCAGTCATCCTTTGCAGATGTTGGAAGCAATGGATGAGTGGAACCGCAATCAGCACCGCCATTCCGGGTT	NC_002488.1154	NC_002488.1154	1212489	1213070	+	AutoIPR: IPR006055:Exonuclease;IPR012337:Ribonuclease H-like domain;IPR022894:Oligoribonuclease;
long-mer1239	NC_002488	1217545	1217589	GTTTTGATGTCACTTATACGCCGACATACCAGATCGTGATTGCTG	NC_002488.1157	NC_002488.1157	1216730	1217551	+	AutoIPR: IPR005177:Bifunctionalkinase-pyrophosphorylase;
long-mer1240	NC_002488	1217902	1217955	TGCGCTTGTATCGTGATGCGTTACAGGTGGAAGCCACGCATTGCTATGTTGGGC	NC_002488.1158	NC_002488.1158	1217637	1218134	+	AutoIPR: IPR009659:Protein of unknown functionDUF1249;
long-mer1241	NC_002488	1217988	1218030	CTTCCGGGGGAGTTGATGCATCATCGGATGCGCATGAATATTT	NC_002488.1158	NC_002488.1158	1217637	1218134	+	AutoIPR: IPR009659:Protein of unknown functionDUF1249;
long-mer1242	NC_002488	1218080	1218108	GACATTGTGTGCTATTGGCCGGTCACATC	NC_002488.1158	NC_002488.1158	1217637	1218134	+	AutoIPR: IPR009659:Protein of unknown functionDUF1249;
long-mer1243	NC_002488	1218226	1218262	ACGCTCGGTTATGTGCTGTCACCGGACCAATGCCGTG	NC_002488.1159	NC_002488.1159	1218202	1218690	+	AutoIPR: IPR003562:Mutator MutX protein;
long-mer1244	NC_002488	1218278	1218305	GTAATGCGCGTTCTGGAGATGTGCACCT	NC_002488.1159	NC_002488.1159	1218202	1218690	+	AutoIPR: IPR003562:Mutator MutX protein;
long-mer1245	NC_002488	1218365	1218426	TGCGTCGTGAGTTATATGAGGAAGCAGGCATTGATTGCCTCTCAATCCGTTTGCGAGGCACG	NC_002488.1159	NC_002488.1159	1218202	1218690	+	AutoIPR: IPR003562:Mutator MutX protein;
long-mer1246	NC_002488	1218528	1218569	TGTTTTGGAATGGGTCGAGCGGCAACGTTTATTCGAATTGCC	NC_002488.1159	NC_002488.1159	1218202	1218690	+	AutoIPR: IPR003562:Mutator MutX protein;
long-mer1247	NC_002488	1218877	1218938	TGCCACTGGTGATGAGTGGTGAACGGCAAAAAACGGCACTGCTTATGATTCAGCCTCAGGCT	NA
long-mer1248	NC_002488	1218997	1219039	TATTTTCCAGATGCTTAACAGCGCTATTGGGCGATTGAAGCTA	NA
long-mer1249	NC_002488	1219053	1219094	TGATTGCTGTGAGGCGATGCATAAAAAACATGAATACATGAA	NA
long-mer1250	NC_002488	1219099	1219128	AAAAGAGAGCCGCATGCGCGGCTCTCACGT	NA
long-mer1251	NC_002488	1219270	1219299	GGTGTATTGCAATCCGCTTGACAGTGTCGC	NC_002488.1160	NC_002488.1160	1219168	1220016	-	AutoIPR: IPR005546:Autotransporterbeta-domain;
long-mer1252	NC_002488	1219464	1219500	AAGTGCGTTTGAAGCTCGCCTCGCCGTAAGTGGTTGG	NC_002488.1160	NC_002488.1160	1219168	1220016	-	AutoIPR: IPR005546:Autotransporterbeta-domain;
long-mer1253	NC_002488	1222117	1222163	CCCCATCAGCAGCGCGCTTTAATAGTGTTGGATGTTGCTGAGTGATT	NA
long-mer1254	NC_002488	1222170	1222203	GAGTGTTTCTAACTCTGTTTTTGTTACCTAGTGT	NA
long-mer1255	NC_002488	1222220	1222294	GGATGTGTAGGTATGGTGCTTCGTTTTTATTTAGAGGATGAAAGTCCAAGCTTACAACCACTCCGGCGGCGATGT	NA
long-mer1256	NC_002488	1223071	1223113	TACAAATTGAGCATGGAACCAGTCACCAGAGAGTGGAGCGTCA	NC_002488.1163	NC_002488.1163	1222318	1224411	-	AutoIPR: IPR001919:Cellulose-binding domain,family II, bacterial-type; IPR008965:Carbohydrate-bindingdomain; IPR016288:1, 4-beta cellobiohydrolase;
long-mer1257	NC_002488	1224710	1224731	TTGAGTTTCAATATCAAAAAAC	NA
long-mer1258	NC_002488	1225461	1225503	TTCATAAAATGGAAAGGGTAATACCTCAAAGTTACTGAAACCT	NA
long-mer1259	NC_002488	1226887	1226929	CGAAACAAAACTGCCGCGCTAACTCAGCGAGCAATGCAGCCGC	NC_002488.1165	NC_002488.1165	1226852	1227541	-	AutoIPR: IPR000544:Octanoyltransferase;
long-mer1260	NC_002488	1227050	1227090	ACCGTGGAAACTGCAACCATGGCGCACCCGAATACCCAGCG	NC_002488.1165	NC_002488.1165	1226852	1227541	-	AutoIPR: IPR000544:Octanoyltransferase;
long-mer1261	NC_002488	1227611	1227633	CTAATCCGCACCGACACATACTT	NC_002488.1166	NC_002488.1166	1227529	1227807	-	AutoIPR: IPR007454:Uncharacterised proteinfamily UPF0250; IPR027471:YbeD-like domain;
long-mer1262	NC_002488	1227872	1227914	CCCGACCTAGCTCACACTCAGAGTAAGTGATAAGCAATATTGA	NA
long-mer1263	NC_002488	1227946	1227969	CGAAATCTTTACGATGATTCGGGA	NA
long-mer1264	NC_002488	1228079	1228102	ACAGCAGCCGGTGGTAGCGGGACA	NC_002488.1167	NC_002488.1167	1227973	1228776	-	AutoIPR: IPR008984:SMAD/FHA domain;
long-mer1265	NC_002488	1228342	1228384	ATCAACCCCCGCCTCTTGCCCAACGATACGCGGTGTTTCCAGA	NC_002488.1167	NC_002488.1167	1227973	1228776	-	AutoIPR: IPR008984:SMAD/FHA domain;
long-mer1266	NC_002488	1228933	1228975	GCCCCTCATCTGCCTCACCATGACCACATTGACGACCAAACCC	NC_002488.1168	NC_002488.1168	1228784	1229011	-	
long-mer1267	NC_002488	1230165	1230210	CTAAACAGACAAAGAGGCACGCATAATGTCTAAAGGAGTGACTGAC	NA
long-mer1268	NC_002488	1230236	1230287	GAGCGACAAAACGCTATTTGACTGACAATCAGGCTTTATATAGCAAGCATCG	NA
long-mer1269	NC_002488	1236305	1236347	ATGAGAGCAGTCGCGGTGAGCAGTGGGGGTATCAGAAGTTGCT	NA
long-mer1270	NC_002488	1236471	1236513	GTCTGCGTCGGTGACACGGATGTTCAGGTCTATTGATTGATCC	NA
long-mer1271	NC_002488	1236634	1236704	TGTTCTATTGGCGCTCTCCATGGAGTGAGCGTCTGGGTTTGAAGATGCCCGGGTATATCGCACAGCAGGAT	NA
long-mer1272	NC_002488	1236833	1236870	GCTGTGCATTGATGGCTGATGTATGTCGTTGTGCGGTG	NA
long-mer1273	NC_002488	1236899	1236938	AGAGGTGATTGGCACTTTGATCTGTTTTGATGGTTGATCC	NA
long-mer1274	NC_002488	1236940	1236973	GATGCCGGATGCCGGCGTTGGATCTTGGGGCTAT	NA
long-mer1275	NC_002488	1237277	1237319	TGGTCTTTTCTTCATCGTCCAATGCATAAAACACTTGCTTGCC	NC_002488.1173	NC_002488.1173	1237020	1238909	-	AutoIPR: IPR001241:DNA topoisomerase, type IIA;IPR020667:DNA mismatch repair protein, MutL;
long-mer1276	NC_002488	1239432	1239457	CTTTAGTTTTGTGCCCCAATAGCCCC	NA
long-mer1277	NC_002488	1239779	1239827	ACGCACGCGGTTGTCGCGTAACAATTCAGTCACTACTGGCAGGATTTAC	NC_002488.1175	NC_002488.1175	1239543	1241207	+	AutoIPR: IPR004468:CTP synthase;IPR027417:P-loop containing nucleoside triphosphatehydrolase; IPR029062:Class I glutamineamidotransferase-like;
long-mer1278	NC_002488	1239975	1240007	GGGGATATCGAGTCGCTGCCTTTCTTGGAGGCG	NC_002488.1175	NC_002488.1175	1239543	1241207	+	AutoIPR: IPR004468:CTP synthase;IPR027417:P-loop containing nucleoside triphosphatehydrolase; IPR029062:Class I glutamineamidotransferase-like;
long-mer1279	NC_002488	1240235	1240256	ACGGGCAGTGATTGGCTGTCCC	NC_002488.1175	NC_002488.1175	1239543	1241207	+	AutoIPR: IPR004468:CTP synthase;IPR027417:P-loop containing nucleoside triphosphatehydrolase; IPR029062:Class I glutamineamidotransferase-like;
long-mer1280	NC_002488	1243473	1243515	CTGGGTTACGCAGTACCCAATTATCAGTATTGAGGATGGTTTA	NC_002488.1177	NC_002488.1177	1242646	1243938	+	AutoIPR: IPR000941:Enolase; IPR029017:EnolaseN-terminal domain-like; IPR029065:Enolase C-terminaldomain-like;
long-mer1281	NC_002488	1244209	1244281	GTGGTTGAGGATATTCCTACACCGCTCCCGAACGATACATCTGCAGATCATGGAGTTGATCTGGCGCAACCTC	NC_002488.1178	NC_002488.1178	1244041	1244298	+	AutoIPR: IPR007060:Septum formation initiatorFtsL/DivIC;
long-mer1282	NC_002488	1246144	1246171	GCTTTTCGCCTCGTCTTGGTGGTGTTGG	NC_002488.1181	NC_002488.1181	1245760	1246386	-	AutoIPR: IPR002625:Smr protein/MutS2C-terminal;
long-mer1283	NC_002488	1252005	1252032	CAGTCAGAATGGTAAAGGAACCGATCAG	NC_002488.1187	NC_002488.1187	1251130	1252056	-	AutoIPR: IPR003399:Mammalian cellentry-related;
long-mer1284	NC_002488	1256139	1256161	TTTCTGGTGGATGTTTGAGTGAA	NC_002488.1193	NC_002488.1193	1256105	1256302	+	
long-mer1285	NC_002488	1262411	1262432	ACGCAGCGGGGAAATTCTGGGG	NC_002488.1199	NC_002488.1199	1261569	1263653	+	AutoIPR:IPR012338:Beta-lactamase/transpeptidase-like;IPR017790:Penicillin-binding protein 2;
long-mer1286	NC_002488	1262831	1262852	GGTCGATTTGACCGGAGAGATC	NC_002488.1199	NC_002488.1199	1261569	1263653	+	AutoIPR:IPR012338:Beta-lactamase/transpeptidase-like;IPR017790:Penicillin-binding protein 2;
long-mer1287	NC_002488	1270699	1270741	GTTATCTGTGCGGTGTTCAGGCGTGCAATACCTGCCTAAGTGC	NA
long-mer1288	NC_002488	1275439	1275481	GAAGCTACGACCTGTATTGGGTGGTTAAGTGATTCCTTTCAAC	NC_002488.1211	NC_002488.1211	1274283	1275470	+	AutoIPR: IPR011256:Regulatory factor, effectorbinding domain;
long-mer1289	NC_002488	1279726	1279768	CATGCATCACGGTGTGTCCACCGTCTCGTCCTTGTGGCGTGAT	NC_002488.1217	NC_002488.1217	1278833	1282444	+	AutoIPR: IPR005467:Signal transductionhistidine kinase, core; IPR008358:Signal transductionhistidine kinase/phosphatase, lantibiotic regulatoryprotein MprB; IPR009082:Signal transduction histidinekinase, homodimeric domain; IPR011006:CheY-likesuperfamily; IPR011042:Six-bladed beta-propeller,TolB-like; IPR011123:Two component regulator three Y;IPR014409:Signal transduction histidine kinase,hybrid-type, aerobic respiration control ArcB;
long-mer1290	NC_002488	1284195	1284237	GTACGGTCCACGGTGTCGCGTTGTAGGGCGCGCAGTAGGCGAT	NC_002488.1219	NC_002488.1219	1283186	1284250	-	AutoIPR: IPR006361:Uroporphyrinogendecarboxylase HemE;
long-mer1291	NC_002488	1284431	1284458	AACGTTCCAATAGATCAGGTTACGCAGG	NA
long-mer1292	NC_002488	1284470	1284512	AATGGGATCGTTTGGTGTCGGTAAAGGGGTGTTGCAAGGGTGT	NA
long-mer1293	NC_002488	1284600	1284637	GGTTTGGTGGCTTGGTGGTCGCATGCTGATGGGGGCTG	NC_002488.1220	NC_002488.1220	1284586	1285770	-	AutoIPR: IPR030960:3-dehydroquinate synthasedomain; IPR030963:3-dehydroquinate synthase family;
long-mer1294	NC_002488	1285636	1285672	GAGAATAAGTGCATGTCGACCGCGGATGGTGGCGGCC	NC_002488.1220	NC_002488.1220	1284586	1285770	-	AutoIPR: IPR030960:3-dehydroquinate synthasedomain; IPR030963:3-dehydroquinate synthase family;
long-mer1295	NC_002488	1285729	1285771	GTTGTTGACGGTGACGCTGCGTAGTGGTGTGAGAGTGGTCATG	NC_002488.1220	NC_002488.1220	1284586	1285770	-	AutoIPR: IPR030960:3-dehydroquinate synthasedomain; IPR030963:3-dehydroquinate synthase family;
long-mer1295	NC_002488	1285729	1285771	GTTGTTGACGGTGACGCTGCGTAGTGGTGTGAGAGTGGTCATG	NC_002488.1221	NC_002488.1221	1285767	1286309	-	AutoIPR: IPR000623:Shikimate kinase/Threoninesynthase-like 1; IPR027417:P-loop containing nucleosidetriphosphate hydrolase;
long-mer1296	NC_002488	1286121	1286194	CTCCAGGCGCCGAAATTCTGGCTCGCCGGAATATTTGAAGATAGCGGAGATGTTCGTGCCGGCGCGTTCAACGA	NC_002488.1221	NC_002488.1221	1285767	1286309	-	AutoIPR: IPR000623:Shikimate kinase/Threoninesynthase-like 1; IPR027417:P-loop containing nucleosidetriphosphate hydrolase;
long-mer1297	NC_002488	1286249	1286289	CGATGGAGCTTTTTCCGGCACCCATCGGGCCGATCATCACA	NC_002488.1221	NC_002488.1221	1285767	1286309	-	AutoIPR: IPR000623:Shikimate kinase/Threoninesynthase-like 1; IPR027417:P-loop containing nucleosidetriphosphate hydrolase;
long-mer1298	NC_002488	1286339	1286381	TCGCGCGTTCGATCACGTGCGCGGTGATATTGGAGGTGAGATT	NA
long-mer1299	NC_002488	1286459	1286501	TTGCGAGTGGTTGCAGTGTGTAGGTTTGAATGGCTGTCTTGAT	NA
long-mer1300	NC_002488	1286984	1287013	GTTTGGCGGAGGTGAAAGCGACGTTTGAGG	NC_002488.1222	NC_002488.1222	1286569	1287168	+	AutoIPR: IPR000659:Pyridoxamine 5'-phosphateoxidase; IPR021198:Pyridoxamine 5'-phosphate oxidase,plant;
long-mer1301	NC_002488	1287966	1288004	GTCTTTGGGATGGTTGGGGAAAATCAGCTGTTCTTCATG	NC_002488.1223	NC_002488.1223	1287414	1289156	-	AutoIPR: IPR000924:Glutamyl/glutaminyl-tRNAsynthetase;
long-mer1302	NC_002488	1288146	1288239	CCGCTCTACGAATAGGCGCATGGCCGCTGGGGTGTAGCCGCGGCGGCGTAGGCCTTGCAGAGTGTACATGCGAGGGTCGTCCCACCCTTCGACG	NC_002488.1223	NC_002488.1223	1287414	1289156	-	AutoIPR: IPR000924:Glutamyl/glutaminyl-tRNAsynthetase;
long-mer1303	NC_002488	1288314	1288428	GATTTGCCGAGGTTGGCTGGGTTCTTGAGGAAAGCCTTTGTCCAGTAACGGTTTGAGTAGGTGTGAGTTGTTCGGTAGGTCGACGTGGTTGACGCACCAGTCGTACAGGGGGCGG	NC_002488.1223	NC_002488.1223	1287414	1289156	-	AutoIPR: IPR000924:Glutamyl/glutaminyl-tRNAsynthetase;
long-mer1304	NC_002488	1288596	1288638	GCTAGCCATGTCGATTTTGGCTCGCAGGGTACGTGTTCCGTCT	NC_002488.1223	NC_002488.1223	1287414	1289156	-	AutoIPR: IPR000924:Glutamyl/glutaminyl-tRNAsynthetase;
long-mer1305	NC_002488	1289374	1289402	GTTCATTCTGTTGTATGTCTGTATGTCTG	NA
long-mer1306	NC_002488	1289436	1289469	GGTCCATAGGGCTGTGGTGTTGGAGTAGTCGCTG	NA
long-mer1307	NC_002488	1289478	1289531	GGGTTGGGTAAGAGGGGTGCTGTTTTGCTGGGGTTACAGTGATGTTGCGGTGCT	NA
long-mer1308	NC_002488	1289593	1289659	TTTACGGTAAGCGGTGAGTTTCCATTGGTATGCAGCTGTGGGTGTGTCTGTGTTTATTTGGCGATCT	NC_002488.1224	NC_002488.1224	1289617	1289856	+	
long-mer1309	NC_002488	1289662	1289686	GTGTATCTGTACGGAAGTGTTTGGG	NC_002488.1224	NC_002488.1224	1289617	1289856	+	
long-mer1310	NC_002488	1289688	1289723	TGTGTTGATGGTGCGGTGTGTTGAGGTTGGGGGAGT	NC_002488.1224	NC_002488.1224	1289617	1289856	+	
long-mer1311	NC_002488	1289731	1289809	GTTCAGGGTTATTTGTCTGTCGGGTCAAGTGGGTATGGGATGGGTTTTATTGGGCATCGGGTGGCTTTGATTGGTTGGG	NC_002488.1224	NC_002488.1224	1289617	1289856	+	
long-mer1312	NC_002488	1290320	1290362	TACGTTGGAGGATGTGATTGCGCTGGGCTGTGAGCGGGTGTTG	NC_002488.1225	NC_002488.1225	1289853	1290656	+	AutoIPR: IPR005627:Copper homeostasis proteinCutC; IPR023648:Copper homeostasis CutC domain;
long-mer1313	NC_002488	1290458	1290490	GGGTGTGTCTGCAGGGAATGTCCTGGAGTTGCG	NC_002488.1225	NC_002488.1225	1289853	1290656	+	AutoIPR: IPR005627:Copper homeostasis proteinCutC; IPR023648:Copper homeostasis CutC domain;
long-mer1314	NC_002488	1290721	1290747	ATGGGTGGGGCAGGGGGAAGGGTGTTG	NA
long-mer1315	NC_002488	1295385	1295427	TGATCTTCCGCTCAGTTTGTGTAATCAAGTCGTTTCAAACGCT	NA
long-mer1316	NC_002488	1296249	1296291	GTTCTGGATAGGTCAGTTCCAGATTGCGCTGTGTCACACGACT	NC_002488.1231	NC_002488.1231	1295470	1296420	-	AutoIPR: IPR004960:Bacterial lipid Abiosynthesis acyltransferase;
long-mer1317	NC_002488	1296437	1296514	GGACGCTATCTTCACGAGTTGAAGATTAGGTTGCGATCAGTCATATCGTTCTGTGGCGTGCTGGTGTGTGATTCATGT	NA
long-mer1318	NC_002488	1296582	1296656	GAGAATTCAGATAAACCGAAGTTAATAGTGATGGTTTGGGTTGGAAGTGGTCTTTAAGTGTCTATTTTTCAATTG	NA
long-mer1319	NC_002488	1296733	1296775	TTGAACTGTTATAATGCTTTTTCTTGCTATAGTCTTTGAGAAT	NA
long-mer1320	NC_002488	1297583	1297624	GTCGTTGCCATTGACCGATTTACTTGTTCAGCAGCTACAAAA	NC_002488.1232	NC_002488.1232	1296789	1298645	+	AutoIPR: IPR007127:RNA polymerase sigma factor70, region 1.1; IPR012760:RNA polymerase sigma factorRpoD, C-terminal; IPR014284:RNA polymerase sigma-70 likedomain; IPR016262:RNA polymerase sigma factor,SigB/C/D/F, plastid; IPR028630:RNA polymerase sigmafactor RpoD;
long-mer1321	NC_002488	1298876	1298918	GCAATGCGTTTTATTTCAGTGTTACAGTGGCGTTGTTAAAGAT	NA
long-mer1322	NC_002488	1299078	1299114	GTCGGTTCAGAACTATCCTGTCTAGCTTGTTATGTTT	NA
long-mer1323	NC_002488	1299144	1299175	TGGTGGTTTATGGGGTAGTTTAGCCTCATCTA	NA
long-mer1324	NC_002488	1299301	1299343	CTCCAAATCTTTAAATGAAAGACGCATTGTGCGTTCGCCGCTA	NC_002488.1233	NC_002488.1233	1299220	1301469	-	AutoIPR: IPR005742:DNA topoisomerase IV,subunit A, Gram-negative; IPR024946:Arginine repressorC-terminal-like domain;
long-mer1325	NC_002488	1299570	1299606	TGAGATGAATCATGGTTTTGCCGGCTTTGTTTCGTCC	NC_002488.1233	NC_002488.1233	1299220	1301469	-	AutoIPR: IPR005742:DNA topoisomerase IV,subunit A, Gram-negative; IPR024946:Arginine repressorC-terminal-like domain;
long-mer1326	NC_002488	1299715	1299754	GGGCGAAAAGCGTCCCGTTAGTGGTTCACCGTTGCCGCGT	NC_002488.1233	NC_002488.1233	1299220	1301469	-	AutoIPR: IPR005742:DNA topoisomerase IV,subunit A, Gram-negative; IPR024946:Arginine repressorC-terminal-like domain;
long-mer1327	NC_002488	1299784	1299826	ATAGGCACGTCCTTCGGAGTCCAGGAAGGAGACTTGATGGGTG	NC_002488.1233	NC_002488.1233	1299220	1301469	-	AutoIPR: IPR005742:DNA topoisomerase IV,subunit A, Gram-negative; IPR024946:Arginine repressorC-terminal-like domain;
long-mer1328	NC_002488	1300310	1300351	CCTTCCAGCAGGTGTAGGCGGCTCTCAACTTTTTGTAGTCGA	NC_002488.1233	NC_002488.1233	1299220	1301469	-	AutoIPR: IPR005742:DNA topoisomerase IV,subunit A, Gram-negative; IPR024946:Arginine repressorC-terminal-like domain;
long-mer1329	NC_002488	1301997	1302039	GCATTGGATCAAACGCCTAGCTCTGTGACCCGTCTCCTGGATA	NC_002488.1234	NC_002488.1234	1301820	1302257	+	AutoIPR: IPR011991:Winged helix-turn-helixDNA-binding domain;
long-mer1330	NC_002488	1302264	1302294	TCCGTTTCCCATTACTTGCAGTGTGTCCTTA	NA
long-mer1331	NC_002488	1305455	1305542	CAGTTTCTTGGTTTGAGGGCGGTCTTACAGTATTTATGCTGTTTAGAGTCTGTTGCGCACGTATTCCAGGATGATCGGTATTTATCGC	NC_002488.1238	NC_002488.1238	1305215	1305694	+	
long-mer1332	NC_002488	1308079	1308131	ATATGATTTTATTTTTGAAACTATTTCCTTTCCATTTATGGAATTATGGATAT	NA
long-mer1333	NC_002488	1308134	1308168	TAAAAATCCTTTTTAATTCTCGAGATAATGAAAAA	NA
long-mer1334	NC_002488	1309262	1309304	TGATGGCCCAGCACGTTTGGTGGTTCGTCAAACATTCATTTGA	NC_002488.1241	NC_002488.1241	1308465	1309304	+	AutoIPR: IPR001279:Beta-lactamase-like;
long-mer1335	NC_002488	1309625	1309666	AATATGCCGTTTTGATTTTATACTTCGTAGCAAACGTCAGAA	NC_002488.1242	NC_002488.1242	1309661	1310911	-	AutoIPR: IPR006674:HD domain; IPR012006:tRNAnucleotidyltransferase, proteobacteria;
long-mer1336	NC_002488	1310195	1310216	CATATCGCTGACCAATTCTTGG	NC_002488.1242	NC_002488.1242	1309661	1310911	-	AutoIPR: IPR006674:HD domain; IPR012006:tRNAnucleotidyltransferase, proteobacteria;
long-mer1337	NC_002488	1311448	1311475	TTCTGCGCGGATTTCGGCAGTGATCCAG	NC_002488.1243	NC_002488.1243	1311004	1312953	-	AutoIPR: IPR008258:Lytic transglycosylase-likeSLT domain; IPR016026:Lytic transglycosylase,superhelical U-shaped and linker domain;IPR023346:Lysozyme-like domain;
long-mer1338	NC_002488	1319031	1319052	TTCAATTCTCCAAGGATCGTCG	NC_002488.1252	NC_002488.1252	1318664	1320571	+	AutoIPR: IPR020011:Motility protein FimV,C-terminal; IPR020012:Motility protein FimV, N-terminal;
long-mer1339	NC_002488	1324914	1324944	ATAGACGTGATGTTCAATAGCTTGCTTCCAG	NC_002488.1257	NC_002488.1257	1324793	1324933	+	
long-mer1339	NC_002488	1324914	1324944	ATAGACGTGATGTTCAATAGCTTGCTTCCAG	NC_002488.1258	NC_002488.1258	1324927	1326318	-	AutoIPR: IPR004504:DNA repair protein RadA;IPR014721:Ribosomal protein S5 domain 2-type fold,subgroup; IPR020588:DNA recombination and repair proteinRecA-like, ATP-binding domain; IPR027417:P-loopcontaining nucleoside triphosphate hydrolase;
long-mer1340	NC_002488	1326863	1326893	TGGCTCATCGGTGGATGAGGCGGCTGCGGTT	NC_002488.1259	NC_002488.1259	1326516	1327481	+	AutoIPR: IPR011251:Luciferase-like domain;
long-mer1341	NC_002488	1328515	1328587	TAGTCCGTGACGTTGGCCGGTGCGGTCGCGTTCACGGATGAACTGATCCCGTCGCATCATGACTTGGCGTTCG	NC_002488.1261	NC_002488.1261	1328281	1330083	-	AutoIPR: IPR004589:DNA helicase, ATP-dependent,RecQ type; IPR011991:Winged helix-turn-helix DNA-bindingdomain; IPR027417:P-loop containing nucleosidetriphosphate hydrolase;
long-mer1342	NC_002488	1328694	1328736	AGCTGCGTTCATCCACGTCACTGCCGATGCCGTAGGTGCTGAG	NC_002488.1261	NC_002488.1261	1328281	1330083	-	AutoIPR: IPR004589:DNA helicase, ATP-dependent,RecQ type; IPR011991:Winged helix-turn-helix DNA-bindingdomain; IPR027417:P-loop containing nucleosidetriphosphate hydrolase;
long-mer1343	NC_002488	1328866	1328962	ATCCCAGGCGGTGGCTGGGGTTAGGCAGTTGTCACAGTTGCCACAGGGGTTTGGATAGGTTTCGCCGAAGCTGGATAGTAAGAGTTGGCGGCGGCAT	NC_002488.1261	NC_002488.1261	1328281	1330083	-	AutoIPR: IPR004589:DNA helicase, ATP-dependent,RecQ type; IPR011991:Winged helix-turn-helix DNA-bindingdomain; IPR027417:P-loop containing nucleosidetriphosphate hydrolase;
long-mer1344	NC_002488	1329250	1329308	ACGCAGAAAGCAGCGTTGGTGTTTGGCACGTGTTTCGACTGGTAGGCCGGCATGGTAAG	NC_002488.1261	NC_002488.1261	1328281	1330083	-	AutoIPR: IPR004589:DNA helicase, ATP-dependent,RecQ type; IPR011991:Winged helix-turn-helix DNA-bindingdomain; IPR027417:P-loop containing nucleosidetriphosphate hydrolase;
long-mer1345	NC_002488	1329405	1329436	GGCCGAGGAACTCTTGTAGTTGGCGCCGCATA	NC_002488.1261	NC_002488.1261	1328281	1330083	-	AutoIPR: IPR004589:DNA helicase, ATP-dependent,RecQ type; IPR011991:Winged helix-turn-helix DNA-bindingdomain; IPR027417:P-loop containing nucleosidetriphosphate hydrolase;
long-mer1346	NC_002488	1330128	1330170	CCCTGGTGCCGGGAAGCTCAATACAGCAGAGTGTGCGGTTGTG	NA
long-mer1347	NC_002488	1330320	1330419	GGTCAATAAATCGGCGGTTGGATCGTCACTGCCATCTTCAGCAGTGTCGAGTACCTTGCGTGCGGTACGACAGACCGCCTCGTTACCGATGACCAATTGG	NC_002488.1262	NC_002488.1262	1330263	1330805	-	AutoIPR: IPR002177:DNA-binding protein Dps;IPR008331:Ferritin/DPS protein domain;IPR009078:Ferritin-like superfamily;IPR023188:DNA-binding protein Dps, conserved site;
long-mer1348	NC_002488	1330570	1330612	GTGTATTGCGTTTCGAACATGGTATGTAGCGAGTTGAACATAG	NC_002488.1262	NC_002488.1262	1330263	1330805	-	AutoIPR: IPR002177:DNA-binding protein Dps;IPR008331:Ferritin/DPS protein domain;IPR009078:Ferritin-like superfamily;IPR023188:DNA-binding protein Dps, conserved site;
long-mer1349	NC_002488	1330644	1330734	CTTCAAGTACAGTGTGAAAGCATCCGCCATATAGTGGGACAGCCCTTCGGCGATGGCCTTGCGGTCGCTGTTCTTGATCCCGATATTGACG	NC_002488.1262	NC_002488.1262	1330263	1330805	-	AutoIPR: IPR002177:DNA-binding protein Dps;IPR008331:Ferritin/DPS protein domain;IPR009078:Ferritin-like superfamily;IPR023188:DNA-binding protein Dps, conserved site;
long-mer1350	NC_002488	1330736	1330849	CTGGCATTGAGATGGCAGATGTCAATTCAGTTTTGTTCTCGGATTTACTGTTTTGTTGTTTTTTCGACATGGAAATATCTTCCTTAGATAAGCGGTGGCGCATTGTCGCAATAA	NC_002488.1262	NC_002488.1262	1330263	1330805	-	AutoIPR: IPR002177:DNA-binding protein Dps;IPR008331:Ferritin/DPS protein domain;IPR009078:Ferritin-like superfamily;IPR023188:DNA-binding protein Dps, conserved site;
long-mer1351	NC_002488	1330897	1330939	GATGAGCGTTATCGAACAGAACATTTTGGGCCAATTGCGTCAG	NC_002488.1263	NC_002488.1263	1330898	1335298	+	AutoIPR: IPR010222:RNA helicase HrpA;IPR011545:DEAD/DEAH box helicase domain; IPR024590:RNAhelicase HrpA, C-terminal; IPR027417:P-loop containingnucleoside triphosphate hydrolase;
long-mer1352	NC_002488	1331001	1331043	CGCGTTGGCAGAGTCAGCCGCGTGATCATGAGGCGCGTGCTAA	NC_002488.1263	NC_002488.1263	1330898	1335298	+	AutoIPR: IPR010222:RNA helicase HrpA;IPR011545:DEAD/DEAH box helicase domain; IPR024590:RNAhelicase HrpA, C-terminal; IPR027417:P-loop containingnucleoside triphosphate hydrolase;
long-mer1353	NC_002488	1332976	1333021	AGGGGCCGAGGCAGGGAAGGTCAACGAGTTACCTTCAAGTGCGACT	NC_002488.1263	NC_002488.1263	1330898	1335298	+	AutoIPR: IPR010222:RNA helicase HrpA;IPR011545:DEAD/DEAH box helicase domain; IPR024590:RNAhelicase HrpA, C-terminal; IPR027417:P-loop containingnucleoside triphosphate hydrolase;
long-mer1354	NC_002488	1333058	1333100	ACTCAGAGTGAACATCGTGGTCATACACCGAGTCGTGGTCAGC	NC_002488.1263	NC_002488.1263	1330898	1335298	+	AutoIPR: IPR010222:RNA helicase HrpA;IPR011545:DEAD/DEAH box helicase domain; IPR024590:RNAhelicase HrpA, C-terminal; IPR027417:P-loop containingnucleoside triphosphate hydrolase;
long-mer1355	NC_002488	1333122	1333171	CGCGCGAGCGTAGCGCGGTTCCCAAGGTGACTCAGAACACCCAGAGTGTG	NC_002488.1263	NC_002488.1263	1330898	1335298	+	AutoIPR: IPR010222:RNA helicase HrpA;IPR011545:DEAD/DEAH box helicase domain; IPR024590:RNAhelicase HrpA, C-terminal; IPR027417:P-loop containingnucleoside triphosphate hydrolase;
long-mer1356	NC_002488	1333210	1333250	GCAGGCGCAGTTTGCGGTGCCGCCTAATGATGCACCGCATA	NC_002488.1263	NC_002488.1263	1330898	1335298	+	AutoIPR: IPR010222:RNA helicase HrpA;IPR011545:DEAD/DEAH box helicase domain; IPR024590:RNAhelicase HrpA, C-terminal; IPR027417:P-loop containingnucleoside triphosphate hydrolase;
long-mer1357	NC_002488	1337657	1337699	CAACTTTCAGACCATGTGCGCTGATCTAACAGGGATGGAGATC	NC_002488.1266	NC_002488.1266	1337262	1340207	+	AutoIPR: IPR020581:Glycine cleavage system Pprotein;
long-mer1358	NC_002488	1338134	1338176	TCGCGATATATATAAGCGCTCGATACCAGGGCGTTTGATTGGT	NC_002488.1266	NC_002488.1266	1337262	1340207	+	AutoIPR: IPR020581:Glycine cleavage system Pprotein;
long-mer1359	NC_002488	1340154	1340196	AAAGAGGATTCTGAAATCCAGCATCTGATTGAGGAGGATGCAT	NC_002488.1266	NC_002488.1266	1337262	1340207	+	AutoIPR: IPR020581:Glycine cleavage system Pprotein;
long-mer1360	NC_002488	1340317	1340382	CACTCTGTAGCGTGACATTGGTGGTCTGCGGATCAATGTTTGAAAGCAGCCGATCAAGCAACGGGT	NA
long-mer1361	NC_002488	1340397	1340439	CATATCCGCTACTACGCCTTGTAATTTTTCATGCTCTTTGGTC	NA
long-mer1362	NC_002488	1341253	1341285	TTTGTGCGCCGCAATCATGGCGAAGCCGAAGGT	NC_002488.1269	NC_002488.1269	1340914	1341522	-	AutoIPR: IPR000298:Cytochrome c oxidase subunitIII domain; IPR024791:Cytochrome c oxidase subunit III;
long-mer1363	NC_002488	1341380	1341405	AGGACTGCGTAGGTGGCGAACAGGCC	NC_002488.1269	NC_002488.1269	1340914	1341522	-	AutoIPR: IPR000298:Cytochrome c oxidase subunitIII domain; IPR024791:Cytochrome c oxidase subunit III;
long-mer1364	NC_002488	1341526	1341568	GGTTATACAGCCTTCGCAGCAGGTGCTGTTTGTCCTTTTTCTA	NC_002488.1270	NC_002488.1270	1341528	1343525	-	AutoIPR: IPR000883:Cytochrome c oxidase subunitI; IPR023615:Cytochrome c oxidase, subunit I,copper-binding site; IPR023616:Cytochrome c oxidase,subunit I domain;
long-mer1365	NC_002488	1341894	1341936	TGAGGAGGTCGACCACTCCAGTGTGCGTCCGTCCCAGGGGTCG	NC_002488.1270	NC_002488.1270	1341528	1343525	-	AutoIPR: IPR000883:Cytochrome c oxidase subunitI; IPR023615:Cytochrome c oxidase, subunit I,copper-binding site; IPR023616:Cytochrome c oxidase,subunit I domain;
long-mer1366	NC_002488	1342008	1342040	GATCCCAATAATGACGGCACCGCCAGCTGCAAC	NC_002488.1270	NC_002488.1270	1341528	1343525	-	AutoIPR: IPR000883:Cytochrome c oxidase subunitI; IPR023615:Cytochrome c oxidase, subunit I,copper-binding site; IPR023616:Cytochrome c oxidase,subunit I domain;
long-mer1367	NC_002488	1342758	1342793	GCGGTCAGCACCCAACAATGCGAGTGTGACGGTCAA	NC_002488.1270	NC_002488.1270	1341528	1343525	-	AutoIPR: IPR000883:Cytochrome c oxidase subunitI; IPR023615:Cytochrome c oxidase, subunit I,copper-binding site; IPR023616:Cytochrome c oxidase,subunit I domain;
long-mer1368	NC_002488	1351584	1351620	GAAGCCGGTGACATTGGTCAGGGTAGTGAGAATAACG	NA
long-mer1369	NC_002488	1352604	1352636	GACTGCGGCGATGATCTCGTCCATGTCCATTGT	NC_002488.1278	NC_002488.1278	1351956	1352789	-	AutoIPR: IPR006669:Magnesium transporter MgtE;
long-mer1370	NC_002488	1354056	1354098	CCGTTGGTGATCTTTTGTAGCTGCAGGTCTCCTGCACCAACGA	NC_002488.1279	NC_002488.1279	1352972	1354744	-	AutoIPR:IPR006318:Phosphoenolpyruvate-utilising enzyme;IPR015813:Pyruvate/Phosphoenolpyruvate kinase-likedomain; IPR023151:PEP-utilising enzyme, conserved site;
long-mer1371	NC_002488	1354688	1354730	GCGCACATTCATCTGTGTGTGTAGTGTGGGGGTGGGGCGATGA	NC_002488.1279	NC_002488.1279	1352972	1354744	-	AutoIPR:IPR006318:Phosphoenolpyruvate-utilising enzyme;IPR015813:Pyruvate/Phosphoenolpyruvate kinase-likedomain; IPR023151:PEP-utilising enzyme, conserved site;
long-mer1372	NC_002488	1361558	1361600	CACATCGCAAACTTCCCGGGCAGCCCCCTCGCCTCCTCGGGCG	NC_002488.1290	NC_002488.1290	1361504	1362052	-	AutoIPR: IPR010023:3-deoxy-D-manno-octulosonate8-phosphate phosphatase; IPR023214:HAD-like domain;
long-mer1373	NC_002488	1362026	1362058	CAGGGTATTTAATGGGGAATAGGGCATTGGTAT	NC_002488.1290	NC_002488.1290	1361504	1362052	-	AutoIPR: IPR010023:3-deoxy-D-manno-octulosonate8-phosphate phosphatase; IPR023214:HAD-like domain;
long-mer1374	NC_002488	1362497	1362539	TCTTCAGCAGTAAAGCCGCGTACATCCAATAGTGCGACTGCGA	NC_002488.1291	NC_002488.1291	1362070	1363107	-	AutoIPR: IPR004800:Phosphosugar isomerase,KdsD/KpsF-type;
long-mer1375	NC_002488	1363591	1363639	CAATTTACTTCGTGAATTGGGAGCGGGCGTCACCATGAATGAAGGCATT	NC_002488.1293	NC_002488.1293	1363430	1364707	+	AutoIPR: IPR005750:UDP-N-acetylglucosamine1-carboxyvinyltransferase; IPR013792:RNA 3'-terminalphosphate cyclase/enolpyruvate transferase, alpha/beta;
long-mer1376	NC_002488	1367788	1367818	GCGAAGCGCGACGTGTGCAGCGGCTTGATCT	NC_002488.1299	NC_002488.1299	1367563	1371567	-	AutoIPR:IPR010073:Phosphoribosylformylglycinamidine synthase;IPR016188:PurM, N-terminal-like; IPR029062:Class Iglutamine amidotransferase-like;
long-mer1377	NC_002488	1372355	1372397	TGGGTCCAGAGTGTTGAGGGCGGCAGTCACGCGTTGCTGCACG	NC_002488.1300	NC_002488.1300	1371728	1372516	-	AutoIPR: IPR012336:Thioredoxin-like fold;IPR018950:Disulphide bond isomerase, DsbC/G, N-terminal;
long-mer1378	NC_002488	1379272	1379307	CCTCCTGTGTCCTGTGTGGAGGGACGAGCCAAATGA	NA
long-mer1379	NC_002488	1380747	1380789	TTGATGCATATGCCGTACTCGTCAACTACTATTGCTAACTATT	NA
long-mer1380	NC_002488	1380819	1380849	GCGTTAACACCTATGTAGGTGTTTAAGCTTG	NA
long-mer1381	NC_002488	1380993	1381023	ATAGCCAAGCATTTAATTTCTGCTTAGTTCC	NA
long-mer1382	NC_002488	1381175	1381217	TGCGCCGCTGGCTGGAAAGATTGAGGTGGTCGAAATTTTCGGT	NC_002488.1310	NC_002488.1310	1381050	1381697	+	AutoIPR: IPR012336:Thioredoxin-like fold;IPR023205:Thiol:disulphide interchange proteinDsbA/DsbL;
long-mer1383	NC_002488	1381265	1381287	GGGTGCGCGTCAGGCGAAGGACG	NC_002488.1310	NC_002488.1310	1381050	1381697	+	AutoIPR: IPR012336:Thioredoxin-like fold;IPR023205:Thiol:disulphide interchange proteinDsbA/DsbL;
long-mer1384	NC_002488	1381744	1381779	TGCTGGCTGTGGTCGGCTCCGCTTCACTTTCACTTT	NA
long-mer1385	NC_002488	1383443	1383469	AGTCAACGTCAGGAAGTTGTTGCGCAT	NA
long-mer1386	NC_002488	1387700	1387742	CAGGAGCCAGCGATTGAGATGTTGTCGTCGGCAATTAAGTTGG	NC_002488.1317	NC_002488.1317	1386311	1388587	+	AutoIPR: IPR001270:ClpA/B family;IPR017729:Type VI secretion system, ATPase ClpV1;IPR023150:Double Clp-N motif; IPR027417:P-loop containingnucleoside triphosphate hydrolase;
long-mer1387	NC_002488	1388989	1389028	GCCGGTTAGGATGCGAATGTAATTTTTGCGCATGCGTCCG	NC_002488.1318	NC_002488.1318	1388920	1389138	-	AutoIPR: IPR004368:Translation initiationfactor IF-1; IPR012340:Nucleic acid-binding, OB-fold;
long-mer1388	NC_002488	1389888	1389927	GCCGATTGCAAGGAGCCCATTTGGTTCGCGCAGGGCGTAT	NC_002488.1319	NC_002488.1319	1389255	1389986	-	AutoIPR:IPR004616:Leucyl/phenylalanyl-tRNA-protein transferase;IPR016181:Acyl-CoA N-acyltransferase;
long-mer1389	NC_002488	1395214	1395256	CCCGTTAAATCAGGTGCTTGTCTCACGCTTCGCGAGATTTTTT	NA
long-mer1390	NC_002488	1397584	1397626	GCAGTCAGTGAACTGATGTGGCGGCGTCTATGTGTTACTCATC	NA
long-mer1391	NC_002488	1402164	1402206	TGGTGGCTTGATTCAGGTCTGTAGTGAGTTGGGAGTCGGTACG	NC_002488.1328	NC_002488.1328	1401148	1402644	+	AutoIPR: IPR005467:Signal transductionhistidine kinase, core; IPR011006:CheY-like superfamily;IPR014302:Signal transduction histidine kinase, TMAOsensor TorS; IPR022510:Sortase system, histidine kinase;
long-mer1392	NC_002488	1402392	1402434	GGCACTAAAACTATTGCGTCATCATGCAGAGCCGGATTTAGTC	NC_002488.1328	NC_002488.1328	1401148	1402644	+	AutoIPR: IPR005467:Signal transductionhistidine kinase, core; IPR011006:CheY-like superfamily;IPR014302:Signal transduction histidine kinase, TMAOsensor TorS; IPR022510:Sortase system, histidine kinase;
long-mer1393	NC_002488	1403705	1403747	TAAATCATCCCATTGTGCTGGGGTCACTTCGCCCAGTGGGGTT	NC_002488.1330	NC_002488.1330	1403300	1404037	-	AutoIPR: IPR002347:Glucose/ribitoldehydrogenase;
long-mer1394	NC_002488	1403799	1403864	CCAGCACAGCGTGCGATCAGCATTTCTGGGACTGCGTTTTCGTGTAGGTCTCCGAGCAATGCGAGT	NC_002488.1330	NC_002488.1330	1403300	1404037	-	AutoIPR: IPR002347:Glucose/ribitoldehydrogenase;
long-mer1395	NC_002488	1406587	1406647	GCAGCGGTAAGTGCGCACATCCAACAGTTGCGGTGGACTGGCACACGTGGGCGCGGCTGCA	NC_002488.1333	NC_002488.1333	1405732	1406736	-	AutoIPR: IPR003836:Glucokinase;
long-mer1396	NC_002488	1409711	1409737	CATGCCGTTACAAAATCGCGGCTTTGT	NC_002488.1336	NC_002488.1336	1408749	1409819	+	AutoIPR: IPR010982:Lambda repressor-like,DNA-binding domain; IPR028082:Periplasmic bindingprotein-like I;
long-mer1397	NC_002488	1412849	1412879	CTGCTCAAGCAAAAACCGTTGGTGGCTGCCG	NC_002488.1339	NC_002488.1339	1412516	1413391	+	AutoIPR: IPR000438:Acetyl-CoA carboxylasecarboxyl transferase, beta subunit;IPR029045:ClpP/crotonase-like domain;
long-mer1398	NC_002488	1413359	1413383	GATAGCGCATCACAGGCGATGCGGG	NC_002488.1339	NC_002488.1339	1412516	1413391	+	AutoIPR: IPR000438:Acetyl-CoA carboxylasecarboxyl transferase, beta subunit;IPR029045:ClpP/crotonase-like domain;
long-mer1399	NC_002488	1413468	1413501	GCGCCTGGGTAACGCGCTTGGTCGAGTGCTTGCT	NC_002488.1340	NC_002488.1340	1413388	1414734	+	AutoIPR: IPR005841:Alpha-D-phosphohexomutasesuperfamily; IPR005852:Phosphoglucomutase,alpha-D-glucose specific;
long-mer1400	NC_002488	1414593	1414635	GGCGGTGCAGGGCCGGGGACGGGTGTTTTTGCGTCCTTCCGGC	NC_002488.1340	NC_002488.1340	1413388	1414734	+	AutoIPR: IPR005841:Alpha-D-phosphohexomutasesuperfamily; IPR005852:Phosphoglucomutase,alpha-D-glucose specific;
long-mer1401	NC_002488	1415274	1415301	GGTGCGCCCCTCATGCAGGATTGCTGTT	NC_002488.1341	NC_002488.1341	1414818	1415672	-	AutoIPR: IPR011330:Glycosidehydrolase/deacetylase, beta/alpha-barrel;
long-mer1402	NC_002488	1418052	1418079	TGTTTCGCGTGTTTCGATCTGCTCGATT	NC_002488.1344	NC_002488.1344	1417749	1418999	-	AutoIPR: IPR015424:Pyridoxalphosphate-dependent transferase; IPR016454:Cysteinedesulfurase;
long-mer1403	NC_002488	1418088	1418132	ACGCACGTAATCTACGGCGGCACGGAGGCCGATGAAGCCGGCAAT	NC_002488.1344	NC_002488.1344	1417749	1418999	-	AutoIPR: IPR015424:Pyridoxalphosphate-dependent transferase; IPR016454:Cysteinedesulfurase;
long-mer1404	NC_002488	1423317	1423344	AAAGGCAGGTATTGATGTCCCGTAGGAT	NC_002488.1349	NC_002488.1349	1423331	1423798	+	AutoIPR: IPR001214:SET domain;
long-mer1405	NC_002488	1425745	1425776	GCTGCGGATGAACCGGCGTACTCAATGGGTCT	NC_002488.1350	NC_002488.1350	1424434	1426725	+	AutoIPR: IPR002470:Peptidase S9A, prolyloligopeptidase; IPR023302:Peptidase S9A, N-terminaldomain; IPR029058:Alpha/Beta hydrolase fold;
long-mer1406	NC_002488	1433912	1433954	ATGGCGGTGCAATAATCGCGGCCAATATGAGTGAATCTTCCGA	NC_002488.1358	NC_002488.1358	1433938	1434699	+	AutoIPR: IPR004033:UbiE/COQ5 methyltransferase;IPR023576:UbiE/COQ5 methyltransferase, conserved site;IPR029063:S-adenosyl-L-methionine-dependentmethyltransferase;
long-mer1407	NC_002488	1436382	1436408	GCGATTACTGCCGAGGAATTGTATAGT	NC_002488.1359	NC_002488.1359	1434906	1436921	+	AutoIPR: IPR001930:Peptidase M1, alanineaminopeptidase/leukotriene A4 hydrolase;IPR016024:Armadillo-type fold;
long-mer1408	NC_002488	1437293	1437333	AATTTTCCTATAAAGGGATGATATTTATTTTTTAGAAATGA	NA
long-mer1409	NC_002488	1442483	1442525	TCACCACCTAGATGTGGGCGGACACGCTCCCGTAACTCTTCTG	NC_002488.1365	NC_002488.1365	1442152	1442997	-	AutoIPR: IPR001237:43kDa postsynaptic protein;
long-mer1410	NC_002488	1447932	1447958	CGTGCTGATTGCGATCAGATCCGCGCG	NC_002488.1369	NC_002488.1369	1447053	1448759	-	AutoIPR: IPR011786:Sulphite reductase (NADPH)hemoprotein, beta subunit;
long-mer1411	NC_002488	1448490	1448532	GATGGCATCCAACTGCAGCCATTGCTGCGGCGTGATGACGCCG	NC_002488.1369	NC_002488.1369	1447053	1448759	-	AutoIPR: IPR011786:Sulphite reductase (NADPH)hemoprotein, beta subunit;
long-mer1412	NC_002488	1448641	1448683	ATCAGCGTTTGGTCGCTTTCGTGGAGCGCGCCGGTGGTTGGGT	NC_002488.1369	NC_002488.1369	1447053	1448759	-	AutoIPR: IPR011786:Sulphite reductase (NADPH)hemoprotein, beta subunit;
long-mer1413	NC_002488	1448978	1449005	TTTGTAGCAGTGTTGTATGGATGTCTTT	NC_002488.1370	NC_002488.1370	1448883	1450721	-	AutoIPR: IPR001094:Flavodoxin;IPR001709:Flavoprotein pyridine nucleotide cytochromereductase; IPR023173:NADPH-cytochrome p450 reductase,FAD-binding, alpha-helical domain-3;IPR029039:Flavoprotein-like;
long-mer1414	NC_002488	1449016	1449058	ATTGCGCCGCAGACATACAGAGATGCGCCATTTTGGAGCCAGG	NC_002488.1370	NC_002488.1370	1448883	1450721	-	AutoIPR: IPR001094:Flavodoxin;IPR001709:Flavoprotein pyridine nucleotide cytochromereductase; IPR023173:NADPH-cytochrome p450 reductase,FAD-binding, alpha-helical domain-3;IPR029039:Flavoprotein-like;
long-mer1415	NC_002488	1449093	1449135	CTGCACGTAGATTTTTTCAGCCTGGTCACGGGAGAATGCAAGA	NC_002488.1370	NC_002488.1370	1448883	1450721	-	AutoIPR: IPR001094:Flavodoxin;IPR001709:Flavoprotein pyridine nucleotide cytochromereductase; IPR023173:NADPH-cytochrome p450 reductase,FAD-binding, alpha-helical domain-3;IPR029039:Flavoprotein-like;
long-mer1416	NC_002488	1449364	1449430	ATGTAGACAGGGAGGGTATCTCCTTCTGTCAAACCAGCCAGGAAGTTGCTTGCTGCACCAATGTGTT	NC_002488.1370	NC_002488.1370	1448883	1450721	-	AutoIPR: IPR001094:Flavodoxin;IPR001709:Flavoprotein pyridine nucleotide cytochromereductase; IPR023173:NADPH-cytochrome p450 reductase,FAD-binding, alpha-helical domain-3;IPR029039:Flavoprotein-like;
long-mer1417	NC_002488	1449892	1449999	TCCAGCGACAGCTCTAGGTGGCGGACCCGTTTCGAGGCCTGGCCATGTGTTCGGAACGTCTGGCCTTTAAAGTCACGTCCGCTGATTAGTTGGTTTTTGAACAGTTCA	NC_002488.1370	NC_002488.1370	1448883	1450721	-	AutoIPR: IPR001094:Flavodoxin;IPR001709:Flavoprotein pyridine nucleotide cytochromereductase; IPR023173:NADPH-cytochrome p450 reductase,FAD-binding, alpha-helical domain-3;IPR029039:Flavoprotein-like;
long-mer1418	NC_002488	1450002	1450044	TTGGAACGTCTGACTGGGTCCCCGGAGAGCTGAATTGCCGCGT	NC_002488.1370	NC_002488.1370	1448883	1450721	-	AutoIPR: IPR001094:Flavodoxin;IPR001709:Flavoprotein pyridine nucleotide cytochromereductase; IPR023173:NADPH-cytochrome p450 reductase,FAD-binding, alpha-helical domain-3;IPR029039:Flavoprotein-like;
long-mer1419	NC_002488	1450052	1450086	TGACATTGGTGAGTGGGGCAGTGGTGTCTTTAAGC	NC_002488.1370	NC_002488.1370	1448883	1450721	-	AutoIPR: IPR001094:Flavodoxin;IPR001709:Flavoprotein pyridine nucleotide cytochromereductase; IPR023173:NADPH-cytochrome p450 reductase,FAD-binding, alpha-helical domain-3;IPR029039:Flavoprotein-like;
long-mer1420	NC_002488	1450118	1450161	GCCATGGTGTGGCGACTGTATCAATATCCACATCGGCTTCGCCT	NC_002488.1370	NC_002488.1370	1448883	1450721	-	AutoIPR: IPR001094:Flavodoxin;IPR001709:Flavoprotein pyridine nucleotide cytochromereductase; IPR023173:NADPH-cytochrome p450 reductase,FAD-binding, alpha-helical domain-3;IPR029039:Flavoprotein-like;
long-mer1421	NC_002488	1450168	1450223	TGCAGCCGTTGCGCACCGAGTGCTTGCAATCGTGTGTCCAGACGGCGGGCGATGCC	NC_002488.1370	NC_002488.1370	1448883	1450721	-	AutoIPR: IPR001094:Flavodoxin;IPR001709:Flavoprotein pyridine nucleotide cytochromereductase; IPR023173:NADPH-cytochrome p450 reductase,FAD-binding, alpha-helical domain-3;IPR029039:Flavoprotein-like;
long-mer1422	NC_002488	1450256	1450318	CAAGGACGGCGTATTTCAGTTTGGGTAATTTGGGTGCGCGTGGCTCATTCAGAAATTCCACAA	NC_002488.1370	NC_002488.1370	1448883	1450721	-	AutoIPR: IPR001094:Flavodoxin;IPR001709:Flavoprotein pyridine nucleotide cytochromereductase; IPR023173:NADPH-cytochrome p450 reductase,FAD-binding, alpha-helical domain-3;IPR029039:Flavoprotein-like;
long-mer1423	NC_002488	1450377	1450453	CAGCCGTTCTGCAGCCAGTTCGCGGGGGGGGTAGCGATCGGCCCTAACTAGGCGTATTGCCAGTCCTGCGGCTTCGG	NC_002488.1370	NC_002488.1370	1448883	1450721	-	AutoIPR: IPR001094:Flavodoxin;IPR001709:Flavoprotein pyridine nucleotide cytochromereductase; IPR023173:NADPH-cytochrome p450 reductase,FAD-binding, alpha-helical domain-3;IPR029039:Flavoprotein-like;
long-mer1424	NC_002488	1450886	1450912	CATCACTCCAATTCTCTGAGTTGCTAC	NA
long-mer1425	NC_002488	1450954	1450980	CGGCTTGAGGCTGAAAGTATCCACATC	NC_002488.1371	NC_002488.1371	1450918	1451832	+	AutoIPR: IPR011784:Sulphateadenylyltransferase, small subunit;
long-mer1426	NC_002488	1451056	1451093	CACCTGTTACTTAAGGCGTTTTCGCCGGCACCACCACC	NC_002488.1371	NC_002488.1371	1450918	1451832	+	AutoIPR: IPR011784:Sulphateadenylyltransferase, small subunit;
long-mer1427	NC_002488	1451097	1451124	TCCGCTGCTGCATGTCGATACACGTTGG	NC_002488.1371	NC_002488.1371	1450918	1451832	+	AutoIPR: IPR011784:Sulphateadenylyltransferase, small subunit;
long-mer1428	NC_002488	1451180	1451265	AGTTGCGTGTCCACATCAATCCTGAGGGTGTGGCGCAGGAGATTAATCCGATTACCCACGGTGCCGCTGTGCATACGGACGTGATG	NC_002488.1371	NC_002488.1371	1450918	1451832	+	AutoIPR: IPR011784:Sulphateadenylyltransferase, small subunit;
long-mer1429	NC_002488	1451385	1451406	GCATCATCGATGGGATCCAAAA	NC_002488.1371	NC_002488.1371	1450918	1451832	+	AutoIPR: IPR011784:Sulphateadenylyltransferase, small subunit;
long-mer1430	NC_002488	1451506	1451580	TGGTTGTACATCTATCGTGAGAAGATTCCGGTGGTGCCGTTATATTTTGCTGCGCCGCGCCCAGTGGTTGAGCGC	NC_002488.1371	NC_002488.1371	1450918	1451832	+	AutoIPR: IPR011784:Sulphateadenylyltransferase, small subunit;
long-mer1431	NC_002488	1452473	1452508	GGCGCTGGCTGCCAAACTGGGCATCAATCAGGTGCA	NC_002488.1372	NC_002488.1372	1451832	1453814	+	AutoIPR: IPR002891:Adenylyl-sulfate kinase;IPR004540:Translation elongation factor EFG/EF2;IPR011779:Sulphate adenylyltransferase, large subunit;IPR027417:P-loop containing nucleoside triphosphatehydrolase; IPR031157:Tr-type G domain, conserved site;
long-mer1432	NC_002488	1452536	1452560	CGATAATCTTTCCAAGCGTTCGGCA	NC_002488.1372	NC_002488.1372	1451832	1453814	+	AutoIPR: IPR002891:Adenylyl-sulfate kinase;IPR004540:Translation elongation factor EFG/EF2;IPR011779:Sulphate adenylyltransferase, large subunit;IPR027417:P-loop containing nucleoside triphosphatehydrolase; IPR031157:Tr-type G domain, conserved site;
long-mer1433	NC_002488	1452613	1452653	AGCCAGCTGATGTCGATCTCGCGGCTGCAATGTGCTTGCCG	NC_002488.1372	NC_002488.1372	1451832	1453814	+	AutoIPR: IPR002891:Adenylyl-sulfate kinase;IPR004540:Translation elongation factor EFG/EF2;IPR011779:Sulphate adenylyltransferase, large subunit;IPR027417:P-loop containing nucleoside triphosphatehydrolase; IPR031157:Tr-type G domain, conserved site;
long-mer1434	NC_002488	1453005	1453031	AGCGTCAGTGACATCAAGCACCGGGTT	NC_002488.1372	NC_002488.1372	1451832	1453814	+	AutoIPR: IPR002891:Adenylyl-sulfate kinase;IPR004540:Translation elongation factor EFG/EF2;IPR011779:Sulphate adenylyltransferase, large subunit;IPR027417:P-loop containing nucleoside triphosphatehydrolase; IPR031157:Tr-type G domain, conserved site;
long-mer1435	NC_002488	1453062	1453103	CAGCGTTTACAGCTGAATGAGGTGGGTTACTGCCAACTGTCG	NC_002488.1372	NC_002488.1372	1451832	1453814	+	AutoIPR: IPR002891:Adenylyl-sulfate kinase;IPR004540:Translation elongation factor EFG/EF2;IPR011779:Sulphate adenylyltransferase, large subunit;IPR027417:P-loop containing nucleoside triphosphatehydrolase; IPR031157:Tr-type G domain, conserved site;
long-mer1436	NC_002488	1453566	1453640	GCCCGCGAGCGCTTCGCCGCTAATGAGTTTGTAGAAGTGTTTGTTGATGTGCCTTTGGCGGTGGCTGAGGCGCGC	NC_002488.1372	NC_002488.1372	1451832	1453814	+	AutoIPR: IPR002891:Adenylyl-sulfate kinase;IPR004540:Translation elongation factor EFG/EF2;IPR011779:Sulphate adenylyltransferase, large subunit;IPR027417:P-loop containing nucleoside triphosphatehydrolase; IPR031157:Tr-type G domain, conserved site;
long-mer1437	NC_002488	1453795	1453832	TAGGGGTGGAAGCGAACTGATTGGGGCCTGTGTTGCAG	NC_002488.1372	NC_002488.1372	1451832	1453814	+	AutoIPR: IPR002891:Adenylyl-sulfate kinase;IPR004540:Translation elongation factor EFG/EF2;IPR011779:Sulphate adenylyltransferase, large subunit;IPR027417:P-loop containing nucleoside triphosphatehydrolase; IPR031157:Tr-type G domain, conserved site;
long-mer1438	NC_002488	1454410	1454452	CCAGTATGCAGGCCACATGCACGTTAAGGAAAAACCCCAACAT	NA
long-mer1439	NC_002488	1454507	1454549	TTGGCGCCGCAGCCGACTCGCTGTGAAGATAGCGCTCATTTCT	NC_002488.1374	NC_002488.1374	1454456	1455070	-	AutoIPR: IPR008144:Guanylate kinase-like;IPR008145:Guanylate kinase/L-type calcium channel betasubunit; IPR017665:Guanylate kinase; IPR027417:P-loopcontaining nucleoside triphosphate hydrolase;
long-mer1440	NC_002488	1454576	1454603	AATAATCGTGTAGTCGAATTCGTCGTAG	NC_002488.1374	NC_002488.1374	1454456	1455070	-	AutoIPR: IPR008144:Guanylate kinase-like;IPR008145:Guanylate kinase/L-type calcium channel betasubunit; IPR017665:Guanylate kinase; IPR027417:P-loopcontaining nucleoside triphosphate hydrolase;
long-mer1441	NC_002488	1454734	1454763	GGATCTTGTTGCGTACTTGGCGTGCACCCT	NC_002488.1374	NC_002488.1374	1454456	1455070	-	AutoIPR: IPR008144:Guanylate kinase-like;IPR008145:Guanylate kinase/L-type calcium channel betasubunit; IPR017665:Guanylate kinase; IPR027417:P-loopcontaining nucleoside triphosphate hydrolase;
long-mer1442	NC_002488	1454776	1454801	CTAACAGCACATCGTGACCGGCAGCC	NC_002488.1374	NC_002488.1374	1454456	1455070	-	AutoIPR: IPR008144:Guanylate kinase-like;IPR008145:Guanylate kinase/L-type calcium channel betasubunit; IPR017665:Guanylate kinase; IPR027417:P-loopcontaining nucleoside triphosphate hydrolase;
long-mer1443	NC_002488	1454845	1454882	CATGGACCAATGCGTACTCAAAAAAGTCACCTGCCTCA	NC_002488.1374	NC_002488.1374	1454456	1455070	-	AutoIPR: IPR008144:Guanylate kinase-like;IPR008145:Guanylate kinase/L-type calcium channel betasubunit; IPR017665:Guanylate kinase; IPR027417:P-loopcontaining nucleoside triphosphate hydrolase;
long-mer1444	NC_002488	1456520	1456562	TTATGTTGCCTTGGTCGATGCAGTGCGTTGTTTAGAGCAGCGT	NC_002488.1376	NC_002488.1376	1456113	1456838	+	AutoIPR: IPR002381:Ribonuclease phosphorolytic,bacterial-type; IPR014069:Guanosine pentaphosphatesynthetase I/polyribonucleotide nucleotidyltransferase;IPR027408:PNPase/RNase PH domain;
long-mer1445	NC_002488	1456574	1456616	GAAGTCACCACTGATTGGTGCCGTAGCGGCTGTCTCGGTTGGC	NC_002488.1376	NC_002488.1376	1456113	1456838	+	AutoIPR: IPR002381:Ribonuclease phosphorolytic,bacterial-type; IPR014069:Guanosine pentaphosphatesynthetase I/polyribonucleotide nucleotidyltransferase;IPR027408:PNPase/RNase PH domain;
long-mer1446	NC_002488	1456687	1456709	TCGTCATGAACGATGAGGGGGGG	NC_002488.1376	NC_002488.1376	1456113	1456838	+	AutoIPR: IPR002381:Ribonuclease phosphorolytic,bacterial-type; IPR014069:Guanosine pentaphosphatesynthetase I/polyribonucleotide nucleotidyltransferase;IPR027408:PNPase/RNase PH domain;
long-mer1447	NC_002488	1457006	1457048	GCATTGCAGATCACCGCACAGAGTGAATTTGGTGTGCAAGATG	NC_002488.1377	NC_002488.1377	1456931	1457533	+	AutoIPR: IPR020922:Non-canonical purine NTPpyrophosphatase; IPR029001:Inosine triphosphatepyrophosphatase-like;
long-mer1448	NC_002488	1457567	1457606	GATCACCCCTTCATTGCATACTGGATTTGATATGTGCCGC	NA
long-mer1449	NC_002488	1459627	1459669	ATCTTGCCCAGGTTGGTTTCTTTGCCCGAGGTGGCGCGTTCAG	NC_002488.1379	NC_002488.1379	1458985	1461480	+	AutoIPR: IPR012434:Protein of unknown functionDUF1631;
long-mer1450	NC_002488	1460248	1460275	CGTCAGCACGTGCTGGTTAACCTACGTG	NC_002488.1379	NC_002488.1379	1458985	1461480	+	AutoIPR: IPR012434:Protein of unknown functionDUF1631;
long-mer1451	NC_002488	1460355	1460394	AGAACGCGAGGTCCGTGGCAGCAGCCTCGTGGCGGACTTA	NC_002488.1379	NC_002488.1379	1458985	1461480	+	AutoIPR: IPR012434:Protein of unknown functionDUF1631;
long-mer1452	NC_002488	1464177	1464219	AGTTTCCCTCCCCCTGAATACCAGCCATCGTTCCGAACGTTGT	NA
long-mer1453	NC_002488	1464355	1464379	CATCTCCGCCCGCATACTTTATTAG	NC_002488.1383	NC_002488.1383	1464238	1464669	+	
long-mer1454	NC_002488	1464692	1464727	ATTTTTCTTAATATGTACGGCCGCGCTTGGGTGGGG	NC_002488.1384	NC_002488.1384	1464666	1465577	+	AutoIPR: IPR004776:Auxin efflux carrier;
long-mer1455	NC_002488	1464729	1464762	GCCGGATATATCCTGAAATTAAGTTCAAAAGAGA	NC_002488.1384	NC_002488.1384	1464666	1465577	+	AutoIPR: IPR004776:Auxin efflux carrier;
long-mer1456	NC_002488	1465381	1465412	TAACTCCAGTATCCATCGACACACTTGCAGTG	NC_002488.1384	NC_002488.1384	1464666	1465577	+	AutoIPR: IPR004776:Auxin efflux carrier;
long-mer1457	NC_002488	1465568	1465627	GTCTCATTGATGTTTAGAGTTGATGAGGTGGTTGGATTTTGGGTGATCCATGATGTTTCT	NC_002488.1384	NC_002488.1384	1464666	1465577	+	AutoIPR: IPR004776:Auxin efflux carrier;
long-mer1457	NC_002488	1465568	1465627	GTCTCATTGATGTTTAGAGTTGATGAGGTGGTTGGATTTTGGGTGATCCATGATGTTTCT	NC_002488.1385	NC_002488.1385	1465617	1465811	+	
long-mer1458	NC_002488	1465636	1465664	CGTATCGGGGAGGGCATCCAGCTTTGCCG	NC_002488.1385	NC_002488.1385	1465617	1465811	+	
long-mer1459	NC_002488	1465785	1465826	CTAATGGTGCGTTCTAAAGCGCATTGAGCTGCTGGATTCACG	NC_002488.1385	NC_002488.1385	1465617	1465811	+	
long-mer1460	NC_002488	1466503	1466528	GGTGGCTCATGTGGATAGTCAAGTAA	NC_002488.1386	NC_002488.1386	1466282	1469296	+	AutoIPR: IPR005594:YadA-like, C-terminal;IPR008635:Coiled stalk of trimeric autotransporteradhesin; IPR011049:Serralysin-like metalloprotease,C-terminal;
long-mer1461	NC_002488	1467233	1467271	CTTGGGAGTAACAGCCTCGTATTGTTACAAGGCGTCGAC	NC_002488.1386	NC_002488.1386	1466282	1469296	+	AutoIPR: IPR005594:YadA-like, C-terminal;IPR008635:Coiled stalk of trimeric autotransporteradhesin; IPR011049:Serralysin-like metalloprotease,C-terminal;
long-mer1462	NC_002488	1467505	1467542	TGCCAGTGTCAGTGGTCAGGACAGTACTGCGGCCGGTG	NC_002488.1386	NC_002488.1386	1466282	1469296	+	AutoIPR: IPR005594:YadA-like, C-terminal;IPR008635:Coiled stalk of trimeric autotransporteradhesin; IPR011049:Serralysin-like metalloprotease,C-terminal;
long-mer1463	NC_002488	1471590	1471618	TTCCATCCTGACGGATCTTCCAGATAACG	NC_002488.1388	NC_002488.1388	1471324	1472541	+	AutoIPR: IPR003004:GspF/PilC family;
long-mer1464	NC_002488	1471644	1471686	CGTTTGCGACATTGTGCGTGGTGGTACTCCGTTGTCTATTGCC	NC_002488.1388	NC_002488.1388	1471324	1472541	+	AutoIPR: IPR003004:GspF/PilC family;
long-mer1465	NC_002488	1472313	1472355	TTTCCCCCGCTTGGCGGTGCAAATGATTCAGGTTGGTGAGGAG	NC_002488.1388	NC_002488.1388	1471324	1472541	+	AutoIPR: IPR003004:GspF/PilC family;
long-mer1466	NC_002488	1472376	1472400	GCTGCTCAAGGCGGCTAGCTCATTC	NC_002488.1388	NC_002488.1388	1471324	1472541	+	AutoIPR: IPR003004:GspF/PilC family;
long-mer1467	NC_002488	1475303	1475345	GCAGCCAGAAGTACGTTATGCACCGGTCCCGGTGTTGACTGCA	NC_002488.1393	NC_002488.1393	1474722	1475567	+	AutoIPR: IPR005628:General secretion pathwayprotein K;
long-mer1468	NC_002488	1476565	1476607	GCGCACGCCGTCATTAAGCAGTGTGCTACAGAGTAATGTGGGA	NC_002488.1394	NC_002488.1394	1475558	1476694	+	AutoIPR: IPR007813:Fimbrial assembly PilN;
long-mer1469	NC_002488	1476616	1476682	GAACCGTTTCGTCATCACTGCGGAATTGGCTGGAGTGGTTCCGATAAAGGAGGCTGCTGATGGCAAG	NC_002488.1394	NC_002488.1394	1475558	1476694	+	AutoIPR: IPR007813:Fimbrial assembly PilN;
long-mer1469	NC_002488	1476616	1476682	GAACCGTTTCGTCATCACTGCGGAATTGGCTGGAGTGGTTCCGATAAAGGAGGCTGCTGATGGCAAG	NC_002488.1395	NC_002488.1395	1476675	1477307	+	AutoIPR: IPR007690:Type II secretion system,protein M;
long-mer1470	NC_002488	1476719	1476778	TTTGTTGTTTATAAAGTTGTCCGTGCTCTACCTGTTGCTGGTTTATCCTTGGTTTACTCG	NC_002488.1395	NC_002488.1395	1476675	1477307	+	AutoIPR: IPR007690:Type II secretion system,protein M;
long-mer1471	NC_002488	1476818	1476878	TGATCGAGAATTGAGGATCAATGCGCAGTTGCAACAGGGTCCGAACTTGGCTGAGCAATTG	NC_002488.1395	NC_002488.1395	1476675	1477307	+	AutoIPR: IPR007690:Type II secretion system,protein M;
long-mer1472	NC_002488	1476955	1476981	TGGTACAGCGATTGGAGGGGGTCGTGA	NC_002488.1395	NC_002488.1395	1476675	1477307	+	AutoIPR: IPR007690:Type II secretion system,protein M;
long-mer1473	NC_002488	1476998	1477055	TAACCGCAGTTGCGCCATTATTAACCGCTCGCCACTACAGCCAGATATGCATGATCGT	NC_002488.1395	NC_002488.1395	1476675	1477307	+	AutoIPR: IPR007690:Type II secretion system,protein M;
long-mer1474	NC_002488	1477070	1477112	GGTTCAGGTCCGTTTGCGTTGTGGCACACCGGAGCTGGCGTTG	NC_002488.1395	NC_002488.1395	1476675	1477307	+	AutoIPR: IPR007690:Type II secretion system,protein M;
long-mer1475	NC_002488	1477121	1477190	TAGCTTGGAAAGTGGTAGCCCACGATTGTTCGTGAACAATCTTAATGTGATGGCGCAGCGCTATCCGCTT	NC_002488.1395	NC_002488.1395	1476675	1477307	+	AutoIPR: IPR007690:Type II secretion system,protein M;
long-mer1476	NC_002488	1477271	1477332	CTCTTCCTTGCCGCAAAGGAGCAGCAATGCGAATTGATGCTTTTTCGGTATGGACTTGGTTG	NC_002488.1396	NC_002488.1396	1477297	1478064	+	
long-mer1476	NC_002488	1477271	1477332	CTCTTCCTTGCCGCAAAGGAGCAGCAATGCGAATTGATGCTTTTTCGGTATGGACTTGGTTG	NC_002488.1395	NC_002488.1395	1476675	1477307	+	AutoIPR: IPR007690:Type II secretion system,protein M;
long-mer1477	NC_002488	1477344	1477371	TGCAGGCTGGGCTGCCTTGGTGTGTCTA	NC_002488.1396	NC_002488.1396	1477297	1478064	+	
long-mer1478	NC_002488	1478264	1478300	GGCCACTGTGCCGCTCCCTGACACTACGGAGACGCCG	NC_002488.1397	NC_002488.1397	1478109	1480436	+	AutoIPR: IPR004846:Type II/III secretionsystem; IPR005644:NolW-like;
long-mer1479	NC_002488	1480613	1480654	TTAATCACGTTTTTGTGATCAACATATCAAAGAATATTGATT	NA
long-mer1480	NC_002488	1482009	1482043	ACTGGCAGCAGTCAGCATCGGTGATGTATCTAGTA	NC_002488.1399	NC_002488.1399	1481230	1487409	+	AutoIPR: IPR005594:YadA-like, C-terminal;IPR008635:Coiled stalk of trimeric autotransporteradhesin; IPR011049:Serralysin-like metalloprotease,C-terminal;
long-mer1481	NC_002488	1482045	1482070	CAATCTTAAGACGCGCCAGCTTTCAG	NC_002488.1399	NC_002488.1399	1481230	1487409	+	AutoIPR: IPR005594:YadA-like, C-terminal;IPR008635:Coiled stalk of trimeric autotransporteradhesin; IPR011049:Serralysin-like metalloprotease,C-terminal;
long-mer1482	NC_002488	1482170	1482206	GGGCCAACAGTGGCAACGTAGCCCCAGGAAGTTCGGT	NC_002488.1399	NC_002488.1399	1481230	1487409	+	AutoIPR: IPR005594:YadA-like, C-terminal;IPR008635:Coiled stalk of trimeric autotransporteradhesin; IPR011049:Serralysin-like metalloprotease,C-terminal;
long-mer1483	NC_002488	1495159	1495201	CGGGCTCATTCCACCGGATGCGCTCGAAGGAACTCTGCCGCGC	NC_002488.1408	NC_002488.1408	1495151	1495285	+	
long-mer1484	NC_002488	1504204	1504246	TTCCAATTGATTTTTGATGTCTACCAAGAATTGAACCGAATCT	NC_002488.1417	NC_002488.1417	1504174	1505349	-	AutoIPR: IPR006255:Dihydrolipoamidesuccinyltransferase;IPR006257:Dihydrolipoyllysine-residue acetyltransferasecomponent of pyruvate dehydrogenase complex;IPR023213:Chloramphenicol acetyltransferase-like domain;
long-mer1485	NC_002488	1506796	1506838	CATCACTGGTTGCGTTGCAGCTGGTTCATCTGCCTCATTGTGT	NC_002488.1418	NC_002488.1418	1505392	1508220	-	AutoIPR: IPR011603:2-oxoglutarate dehydrogenaseE1 component; IPR029061:Thiamin diphosphate-bindingfold;
long-mer1486	NC_002488	1510944	1510967	AGCGTTTCGATGAAAGCGCGCATC	NC_002488.1420	NC_002488.1420	1510853	1512265	-	AutoIPR: IPR000362:Fumarate lyase family;IPR008948:L-Aspartase-like; IPR024083:Fumarase/histidase,N-terminal;
long-mer1487	NC_002488	1515494	1515539	AATGCCGTTCTTCCTAAGAAACGCAGCTTGGCGAGCGCGTTGCGGG	NC_002488.1425	NC_002488.1425	1515383	1515631	-	AutoIPR: IPR025319:Domain of unknown functionDUF4224;
long-mer1488	NC_002488	1515627	1515649	ACCATTGTCTGATCCCTGCTCGG	NC_002488.1425	NC_002488.1425	1515383	1515631	-	AutoIPR: IPR025319:Domain of unknown functionDUF4224;
long-mer1489	NC_002488	1515659	1515682	TGGGTCGTCATCGTGGAAGTCGTC	NC_002488.1426	NC_002488.1426	1515650	1515889	-	AutoIPR: IPR000424:Primosome PriB/single-strandDNA-binding;
long-mer1490	NC_002488	1517132	1517160	TGACGGAGTGCTCCAGTAACACCGCCTGC	NC_002488.1428	NC_002488.1428	1516263	1517150	+	AutoIPR: IPR010781:Protein of unknown functionDUF1376;
long-mer1491	NC_002488	1518172	1518199	TTGAGGATGACAGGCGCACGGGTGGAGA	NC_002488.1430	NC_002488.1430	1517817	1518230	+	AutoIPR: IPR008822:Crossover junctionendodeoxyribonuclease, RusA-like;
long-mer1492	NC_002488	1518711	1518741	CTGTCATGGCCGGGGGGAACGGCGTGTAGGG	NC_002488.1431	NC_002488.1431	1518250	1518948	+	AutoIPR: IPR001305:Heat shock protein DnaJ,cysteine-rich domain;
long-mer1493	NC_002488	1519694	1519736	TCAGTTCATCGCCGAGCATCCACTCAACCAATAAGTATCTGTA	NC_002488.1433	NC_002488.1433	1519389	1519727	+	AutoIPR: IPR025528:Protein of unknown functionDUF4415;
long-mer1494	NC_002488	1519990	1520013	GAACCCGTACACCTGTCCTGGTGG	NC_002488.1434	NC_002488.1434	1519931	1520428	+	AutoIPR: IPR002196:Glycoside hydrolase, family24; IPR023346:Lysozyme-like domain;
long-mer1495	NC_002488	1520116	1520140	CAAAGAGTTTGAACCGGCGGTGCGG	NC_002488.1434	NC_002488.1434	1519931	1520428	+	AutoIPR: IPR002196:Glycoside hydrolase, family24; IPR023346:Lysozyme-like domain;
long-mer1496	NC_002488	1520149	1520182	GCGTGTGCCACTGAAGCAACAGCAGTTTGATGCG	NC_002488.1434	NC_002488.1434	1519931	1520428	+	AutoIPR: IPR002196:Glycoside hydrolase, family24; IPR023346:Lysozyme-like domain;
long-mer1497	NC_002488	1520731	1520756	GGAATACAGATGATCGTTAATACACT	NC_002488.1435	NC_002488.1435	1520421	1520750	+	AutoIPR: IPR006481:Bacteriophage lambda, GpS,holin;
long-mer1497	NC_002488	1520731	1520756	GGAATACAGATGATCGTTAATACACT	NC_002488.1436	NC_002488.1436	1520740	1521201	+	
long-mer1498	NC_002488	1520773	1520794	CGTTTGCCCAGTGTGCGGCTGT	NC_002488.1436	NC_002488.1436	1520740	1521201	+	
long-mer1499	NC_002488	1521067	1521103	CAGCGCATCACGCATCTGGAGCACTTTCATGATGAGG	NC_002488.1436	NC_002488.1436	1520740	1521201	+	
long-mer1500	NC_002488	1521136	1521199	GTGCTTGGGTGCTTGCTCGACAGGGACGGCTGTCAAGCCGGTCACGGTGAGGCAGACCCGCGTT	NC_002488.1436	NC_002488.1436	1520740	1521201	+	
long-mer1500	NC_002488	1521136	1521199	GTGCTTGGGTGCTTGCTCGACAGGGACGGCTGTCAAGCCGGTCACGGTGAGGCAGACCCGCGTT	NC_002488.1437	NC_002488.1437	1521182	1521415	+	AutoIPR: IPR020247:Uncharacterised proteinfamily XF1567;
long-mer1501	NC_002488	1521219	1521278	AGGGGGTGTTGCAGCCGTGTGAGGCCCCGGAATTAGGGCGTGTGGACACGGTGCGTGACT	NC_002488.1437	NC_002488.1437	1521182	1521415	+	AutoIPR: IPR020247:Uncharacterised proteinfamily XF1567;
long-mer1502	NC_002488	1521293	1521315	TTGGGATGGCGTTTTGCCTATGA	NC_002488.1437	NC_002488.1437	1521182	1521415	+	AutoIPR: IPR020247:Uncharacterised proteinfamily XF1567;
long-mer1503	NC_002488	1521921	1521955	GCGGTGATCAAGGCCCGGTGCGAAGCAGATCATTT	NC_002488.1439	NC_002488.1439	1521855	1522838	+	AutoIPR: IPR004921:Terminase, large subunit;
long-mer1504	NC_002488	1522044	1522066	GATGTGATTGCAGGGCGGCGGAA	NC_002488.1439	NC_002488.1439	1521855	1522838	+	AutoIPR: IPR004921:Terminase, large subunit;
long-mer1505	NC_002488	1523145	1523180	TCCGGTCAGGGGCGGATTCCGGTGACTGGGATTGCA	NC_002488.1440	NC_002488.1440	1522854	1523405	+	AutoIPR: IPR004921:Terminase, large subunit;IPR006517:Archaeophage PsiM2, terminase large subunit;
long-mer1506	NC_002488	1523223	1523272	TACATTGAGGCGGGGTGGGTGGTGATTCCAGCGCAGGCGGGGTGGGTGAA	NC_002488.1440	NC_002488.1440	1522854	1523405	+	AutoIPR: IPR004921:Terminase, large subunit;IPR006517:Archaeophage PsiM2, terminase large subunit;
long-mer1507	NC_002488	1523365	1523402	TGCTGGCCAATCCGTCCAGTGATTGGAGTCGCTGGGTG	NC_002488.1440	NC_002488.1440	1522854	1523405	+	AutoIPR: IPR004921:Terminase, large subunit;IPR006517:Archaeophage PsiM2, terminase large subunit;
long-mer1508	NC_002488	1523477	1523519	TTGCAGAACCTGGTGGCCGGACTGGGCGATCAGCGCGACAAGA	NC_002488.1441	NC_002488.1441	1523402	1524790	+	AutoIPR: IPR024459:Protein of unknown functionDUF1073;
long-mer1509	NC_002488	1523660	1523689	TGCATGCAGGCCGATGCGCTGGAGCCGATG	NC_002488.1441	NC_002488.1441	1523402	1524790	+	AutoIPR: IPR024459:Protein of unknown functionDUF1073;
long-mer1510	NC_002488	1524305	1524328	GAGGTGATTGAGCAATTCATGATG	NC_002488.1441	NC_002488.1441	1523402	1524790	+	AutoIPR: IPR024459:Protein of unknown functionDUF1073;
long-mer1511	NC_002488	1524382	1524404	CAAAGGCATGAACGCCACCGGTG	NC_002488.1441	NC_002488.1441	1523402	1524790	+	AutoIPR: IPR024459:Protein of unknown functionDUF1073;
long-mer1512	NC_002488	1524686	1524726	CTCACCGAACGCGATGTGAGGCTGGCGGCGGAACTGTCTCA	NC_002488.1441	NC_002488.1441	1523402	1524790	+	AutoIPR: IPR024459:Protein of unknown functionDUF1073;
long-mer1513	NC_002488	1525761	1525790	CTCCCAGTTCATGCAGGCCATGGAAGCGGC	NC_002488.1444	NC_002488.1444	1525528	1526373	+	AutoIPR: IPR006528:Phage head morphogenesisdomain;
long-mer1514	NC_002488	1525911	1525936	CGCCTTCGGGATCGACATCACGTCAT	NC_002488.1444	NC_002488.1444	1525528	1526373	+	AutoIPR: IPR006528:Phage head morphogenesisdomain;
long-mer1515	NC_002488	1526434	1526476	TGCCTGCCCGATTTGCGCGCATCGGCATCCAGCACTATGCCGC	NC_002488.1445	NC_002488.1445	1526373	1527563	+	AutoIPR: IPR016913:Uncharacterised conservedprotein UCP029215;
long-mer1516	NC_002488	1527368	1527398	GGTCCGGGTGGCCGATGCCGCCCAGACGGCG	NC_002488.1445	NC_002488.1445	1526373	1527563	+	AutoIPR: IPR016913:Uncharacterised conservedprotein UCP029215;
long-mer1517	NC_002488	1527543	1527564	CAGCTCACCCATACCACCTAGA	NC_002488.1445	NC_002488.1445	1526373	1527563	+	AutoIPR: IPR016913:Uncharacterised conservedprotein UCP029215;
long-mer1518	NC_002488	1527577	1527604	CCGAAGGAACACGTATGTCCGGAATTGA	NC_002488.1446	NC_002488.1446	1527591	1528073	+	
long-mer1519	NC_002488	1527914	1527946	CCGCCCGGATGATCCGGTGTTGATCCGCATTGC	NC_002488.1446	NC_002488.1446	1527591	1528073	+	
long-mer1520	NC_002488	1528049	1528091	GGGCGTGATCCGCATTCTTAACTAAGGGACCTGCATGAACATG	NC_002488.1446	NC_002488.1446	1527591	1528073	+	
long-mer1520	NC_002488	1528049	1528091	GGGCGTGATCCGCATTCTTAACTAAGGGACCTGCATGAACATG	NC_002488.1447	NC_002488.1447	1528083	1529066	+	AutoIPR: IPR020049:Protein of unknown functionDUF2184;
long-mer1521	NC_002488	1528128	1528150	ACCCCGATGTTGCTGACCGATGC	NC_002488.1447	NC_002488.1447	1528083	1529066	+	AutoIPR: IPR020049:Protein of unknown functionDUF2184;
long-mer1522	NC_002488	1529372	1529432	AGAAGAGGCCCCGCATGACGCTGCACCGGGTAAACCAGGCAAATCCAGAAGGACCTGATCA	NC_002488.1448	NC_002488.1448	1529130	1529429	+	
long-mer1523	NC_002488	1529647	1529677	AGGCGCGGTGGTGTCCGAGCGGGCCGGTGAT	NC_002488.1449	NC_002488.1449	1529432	1529806	+	AutoIPR: IPR025127:Protein of unknown functionDUF4054;
long-mer1524	NC_002488	1529756	1529796	TACCTGGCGCTGCGTCGGATGGTCGGCCTGGGGGCCTTGGT	NC_002488.1449	NC_002488.1449	1529432	1529806	+	AutoIPR: IPR025127:Protein of unknown functionDUF4054;
long-mer1525	NC_002488	1529985	1530021	GCGGGGCATTCCGGAGCGCTCGGTGGTGCGGCGTTCC	NC_002488.1450	NC_002488.1450	1529803	1530276	+	
long-mer1526	NC_002488	1530139	1530170	GATGTCAAGGCGACGATTCGCCACGCGGATCT	NC_002488.1450	NC_002488.1450	1529803	1530276	+	
long-mer1527	NC_002488	1530693	1530716	ACGGTGAAGCGCCTGCGTTCTACC	NC_002488.1452	NC_002488.1452	1530591	1531094	+	
long-mer1528	NC_002488	1530892	1530938	GCCTGGTGTCCGTCACGGCTGTCCAAGACCTCTCGGCCATTGTCGGC	NC_002488.1452	NC_002488.1452	1530591	1531094	+	
long-mer1529	NC_002488	1530983	1531025	CCACCACCGTGTGGTGACCACGCTGGCGGCTGTGGACAGCGCA	NC_002488.1452	NC_002488.1452	1530591	1531094	+	
long-mer1530	NC_002488	1531161	1531189	CGTGACTTTGGGAGGCTGGCCTTGTTCAC	NC_002488.1453	NC_002488.1453	1531095	1532591	+	AutoIPR: IPR021808:Bacteriophage rv5, Orf53;
long-mer1531	NC_002488	1531221	1531246	AAAACACGGTTCATGGATGCCAGCAC	NC_002488.1453	NC_002488.1453	1531095	1532591	+	AutoIPR: IPR021808:Bacteriophage rv5, Orf53;
long-mer1532	NC_002488	1532784	1532833	AAAATCAAACAGCACAGCGCTGACAACACCTTTCTGAGCAGGCGACTGGC	NC_002488.1454	NC_002488.1454	1532601	1533038	+	AutoIPR: IPR021695:Bacteriophage rv5, Orf52;
long-mer1533	NC_002488	1533182	1533204	GCCTCCGTGGCCCTAGGGACGCT	NC_002488.1455	NC_002488.1455	1533035	1533457	+	AutoIPR: IPR020351:Bacteriophage Aaphi23,15.3kDa;
long-mer1534	NC_002488	1533413	1533439	GCCTTCCAGGACCTGATTCCCATGCCG	NC_002488.1456	NC_002488.1456	1533379	1533585	-	
long-mer1534	NC_002488	1533413	1533439	GCCTTCCAGGACCTGATTCCCATGCCG	NC_002488.1455	NC_002488.1455	1533035	1533457	+	AutoIPR: IPR020351:Bacteriophage Aaphi23,15.3kDa;
long-mer1535	NC_002488	1533824	1533847	TTCCTCCAGGAGCTGGGCTATGCG	NC_002488.1457	NC_002488.1457	1533605	1535494	+	
long-mer1536	NC_002488	1533971	1533996	CAGGCCCGACAGGCCAATGGCTCCGT	NC_002488.1457	NC_002488.1457	1533605	1535494	+	
long-mer1537	NC_002488	1534138	1534164	CGGCGTCTTCCAAGAGGCACAGGATCT	NC_002488.1457	NC_002488.1457	1533605	1535494	+	
long-mer1538	NC_002488	1534181	1534207	GATGGCGCCGATACCGCGCTGGAGTAT	NC_002488.1457	NC_002488.1457	1533605	1535494	+	
long-mer1539	NC_002488	1534585	1534612	GCTCGGTGCCTTCTGGGGTCCGCTGATC	NC_002488.1457	NC_002488.1457	1533605	1535494	+	
long-mer1540	NC_002488	1534726	1534756	CCTCGTGGGTGCAGGCCGCACTCTGGCGCTG	NC_002488.1457	NC_002488.1457	1533605	1535494	+	
long-mer1541	NC_002488	1534981	1535004	GGTTGCCGCCGCCGCCAAGACCAC	NC_002488.1457	NC_002488.1457	1533605	1535494	+	
long-mer1542	NC_002488	1535165	1535188	CGCACCGTCGGGCGTATCGCCCAG	NC_002488.1457	NC_002488.1457	1533605	1535494	+	
long-mer1543	NC_002488	1535191	1535221	GGCCGAGCGGATCAAAGGCTTGTTCCGAGCG	NC_002488.1457	NC_002488.1457	1533605	1535494	+	
long-mer1544	NC_002488	1535309	1535330	GGCCGCCACGCCGCTGCTCAGG	NC_002488.1457	NC_002488.1457	1533605	1535494	+	
long-mer1545	NC_002488	1535341	1535376	CGCCCGTTCCCAGGCCAACGTCCATTCCCAACAGGA	NC_002488.1457	NC_002488.1457	1533605	1535494	+	
long-mer1546	NC_002488	1535452	1535488	CCAGATGGCACTGCGCAATACCGGCAGTGCTGTGGCG	NC_002488.1457	NC_002488.1457	1533605	1535494	+	
long-mer1547	NC_002488	1537655	1537676	GTGATGACGCTGCCACCACAGG	NC_002488.1462	NC_002488.1462	1537240	1538010	+	
long-mer1548	NC_002488	1537758	1537784	GTATCAAGACATGTTGATTCTTTCCAT	NC_002488.1462	NC_002488.1462	1537240	1538010	+	
long-mer1549	NC_002488	1537934	1537973	GCGGCCAGACCCACCCTAAGCAGGCCGACACCGAGAAAAA	NC_002488.1462	NC_002488.1462	1537240	1538010	+	
long-mer1550	NC_002488	1538219	1538247	CTTTTGGCTGACAGATGAAAGTGGTTTGG	NC_002488.1463	NC_002488.1463	1538010	1538327	+	
long-mer1551	NC_002488	1539498	1539531	GCATGACCTGTCGGATGCCGTTGCCTGCGTGGGA	NC_002488.1465	NC_002488.1465	1539151	1539792	+	
long-mer1552	NC_002488	1539702	1539726	TGGCGACGTCGTATCAAACGGTATC	NC_002488.1465	NC_002488.1465	1539151	1539792	+	
long-mer1553	NC_002488	1540083	1540104	ATCCACGTCACCTTGCTGGATG	NC_002488.1466	NC_002488.1466	1539789	1540142	+	
long-mer1554	NC_002488	1540528	1540570	GTCTTGATGTCACGCGCTTGTAATCCTTTGTCACCGCCGCAAA	NC_002488.1468	NC_002488.1468	1540494	1540790	-	AutoIPR: IPR009241:Addiction module killerprotein;
long-mer1555	NC_002488	1543560	1543602	GCGTTCTAAGAAACCTTCGCATTTAGTACGGTCAAAGCGTGGA	NC_002488.1472	NC_002488.1472	1543053	1543928	-	AutoIPR: IPR003439:ABC transporter-like;IPR027417:P-loop containing nucleoside triphosphatehydrolase;
long-mer1556	NC_002488	1551913	1551946	TTTAGCCAATACGCTCGCTGCGGATGCGAATGCG	NC_002488.1479	NC_002488.1479	1551281	1552297	+	AutoIPR: IPR029056:Ribokinase-like;
long-mer1557	NC_002488	1553242	1553284	TGGGTGCAGGCTGAGTCGTTAACTGCTGCTGCGTTGCTGGCTA	NC_002488.1480	NC_002488.1480	1552294	1553499	+	AutoIPR: IPR008928:Six-hairpinglycosidase-like;
long-mer1558	NC_002488	1554205	1554247	ATAAGATTATACCTTGACAAGTCAGAACCATCGACCTGAACTA	NC_002488.1481	NC_002488.1481	1553877	1555376	-	AutoIPR: IPR000667:Peptidase S13, D-Ala-D-Alacarboxypeptidase C;
long-mer1559	NC_002488	1555104	1555125	ATTGGAGGCTGGAAATGTTCGA	NC_002488.1481	NC_002488.1481	1553877	1555376	-	AutoIPR: IPR000667:Peptidase S13, D-Ala-D-Alacarboxypeptidase C;
long-mer1560	NC_002488	1557182	1557224	GCGCTGTGCTGGATCCAACGTTGATTCGTCAAAGCGGTAGTAA	NC_002488.1483	NC_002488.1483	1556498	1557427	-	AutoIPR: IPR011991:Winged helix-turn-helixDNA-binding domain;IPR029063:S-adenosyl-L-methionine-dependentmethyltransferase;
long-mer1561	NC_002488	1557583	1557625	ATTGATGATGTCTTGTGGCGTGGGATGCTTGTGTCATGGATGG	NC_002488.1484	NC_002488.1484	1557618	1557800	+	
long-mer1562	NC_002488	1558046	1558087	GCTGTCATGACCCGCTTTTTTGTAGTAAGAGAAGAGATGGGT	NC_002488.1485	NC_002488.1485	1557944	1558099	+	
long-mer1563	NC_002488	1558300	1558399	CACGATCGGTCACCGGACGTATTATTGTAGATTGCATGAGGTTTGATTTGATGAGTGACGTGTCGGTTGCTTACCTAATGTTTGTACAGGTCGCTTAAAG	NA
long-mer1564	NC_002488	1558416	1558458	TGAGTGTGTGTAATGCGATGTTTCTCGGATTGTCTACGTCTGC	NA
long-mer1565	NC_002488	1558865	1558902	CGCGTGTGTTGGCTTTTGGGGCGAATGGGAAGGGAGAA	NC_002488.1486	NC_002488.1486	1558615	1559469	+	
long-mer1566	NC_002488	1558992	1559034	TGCTGCAGTGGCTGAAGTTCTCGAAGAGGTATTGCTGACGCAA	NC_002488.1486	NC_002488.1486	1558615	1559469	+	
long-mer1567	NC_002488	1559513	1559666	TGAAATATGGTCTAAAAAGTTTGATAGGTTCAGATCATTATTGGATGTTTTTCGAACGGATGTGGCAAGAAAAGAAAGGGAAACTAATGTAGTTGTGTTGAATGTGGTGGTGGTGACGGTTTGTTTTCTAAATTGCTCTGGGAATTCGATTCGT	NC_002488.1487	NC_002488.1487	1559596	1560963	-	AutoIPR:IPR012338:Beta-lactamase/transpeptidase-like;
long-mer1568	NC_002488	1559875	1559917	GCCGGCATGGAATACGAGTGTATGTCCATTGTAGTTGAACAGG	NC_002488.1487	NC_002488.1487	1559596	1560963	-	AutoIPR:IPR012338:Beta-lactamase/transpeptidase-like;
long-mer1569	NC_002488	1560006	1560065	GTAACGTGACGAGCAATGGTGCGGGTAGCACTTCCGGCTTATGTCCGGTTTGTGCCAGTA	NC_002488.1487	NC_002488.1487	1559596	1560963	-	AutoIPR:IPR012338:Beta-lactamase/transpeptidase-like;
long-mer1570	NC_002488	1560106	1560141	GGCTGGTGCTAAGTGGTAATATGTTTGCTTGACGAC	NC_002488.1487	NC_002488.1487	1559596	1560963	-	AutoIPR:IPR012338:Beta-lactamase/transpeptidase-like;
long-mer1571	NC_002488	1560181	1560223	TGCCCAACTTTGACTGGATCGTATGCCAGCTAGACCAAGGCTG	NC_002488.1487	NC_002488.1487	1559596	1560963	-	AutoIPR:IPR012338:Beta-lactamase/transpeptidase-like;
long-mer1572	NC_002488	1560724	1560766	CCCCGGGACTTTTTGGCCATAAGTCAGTTGCTCGGCCATCGAT	NC_002488.1487	NC_002488.1487	1559596	1560963	-	AutoIPR:IPR012338:Beta-lactamase/transpeptidase-like;
long-mer1573	NC_002488	1560971	1561016	CTCCAGAGTAATCAATGACCTGTGACTGGCCGGATTCTACCGTCGC	NA
long-mer1574	NC_002488	1561180	1561210	AGCGCTATACCTCTATACCTACAGTACTGAC	NA
long-mer1575	NC_002488	1561326	1561354	GCTAAGGCTGTCGTTATGAATAATGAGCA	NA
long-mer1576	NC_002488	1561529	1561605	GAAGGCAGCAGGATCAATCTAATGTCTTATTCATCCAAACTACGGACATCATTCTTACTTCAAATGTCTTATTCGGA	NA
long-mer1577	NC_002488	1561699	1561786	TTGATAGATTGGGAGGGAGTCTTAGCGGTTGCGCTGTTCTTCGGTAGCAAGCGGTGCTGCTGGAATTGGAATGTATCGTTGCCACATC	NA
long-mer1578	NC_002488	1561823	1561865	AGGGAGTCAAGCGGGTTATTGGGCCATTGTCGATTTATTAGTT	NA
long-mer1579	NC_002488	1561899	1561932	CTATACAATCTAGAAATTCAGGGTGTGACGGTAG	NA
long-mer1580	NC_002488	1562005	1562047	GCGTGTCAATTGACCGTTCCCCGACTGTAGAAAAGATCGATTT	NA
long-mer1581	NC_002488	1562104	1562146	GATATGTTCGCTCCAGCTTTTTGGTGCGTGATGGAAGGTATGG	NA
long-mer1582	NC_002488	1562191	1562233	AACCGTAGAGGCGTTGTCGCTATTATTTTTGGTATAGCCTTGT	NA
long-mer1583	NC_002488	1562290	1562332	AGCATACTATGGTATAGGGTCTGTGGAGACTATTTGCGGTTGA	NA
long-mer1584	NC_002488	1562343	1562413	TGCATCGGAATATAGCCATGGCGTGGTGGGCATGCAGTATGCAGTGGGTATGCGTGGTTTCACGGCAAGTA	NA
long-mer1585	NC_002488	1562523	1562565	AGAGTCTCCGTTACCGATGCCGGAGCAGTCGTTACGTAAGGGG	NC_002488.1488	NC_002488.1488	1562455	1564359	+	AutoIPR: IPR023725:Glucan biosynthesisglucosyltransferase H;IPR029044:Nucleotide-diphospho-sugar transferases;
long-mer1586	NC_002488	1562719	1562761	TTGCTAGTACTGTTCATGTTCCTGTTTGCTTGGGTCACCATGT	NC_002488.1488	NC_002488.1488	1562455	1564359	+	AutoIPR: IPR023725:Glucan biosynthesisglucosyltransferase H;IPR029044:Nucleotide-diphospho-sugar transferases;
long-mer1587	NC_002488	1563081	1563123	CCGCGCAGATAACGCTGGACGTAAGGCAGGTAACATCGCCGAT	NC_002488.1488	NC_002488.1488	1562455	1564359	+	AutoIPR: IPR023725:Glucan biosynthesisglucosyltransferase H;IPR029044:Nucleotide-diphospho-sugar transferases;
long-mer1588	NC_002488	1564800	1564842	TGTCTACGTATCTACCGGATCTTAACGCTGTCACTACCGCTAC	NC_002488.1489	NC_002488.1489	1564388	1565062	+	AutoIPR: IPR029058:Alpha/Beta hydrolase fold;
long-mer1589	NC_002488	1565579	1565621	CCCCCATTTTCTTTTTAATAGTATGAATCTGATTGCTTGCTTG	NC_002488.1490	NC_002488.1490	1565076	1566116	+	AutoIPR: IPR003594:Histidine kinase-likeATPase, C-terminal domain; IPR010559:Signal transductionhistidine kinase, internal region;
long-mer1590	NC_002488	1565645	1565687	CGAGCAGGCAGTATTAGATTTATGCGATCTGTTCCGTGCTGCG	NC_002488.1490	NC_002488.1490	1565076	1566116	+	AutoIPR: IPR003594:Histidine kinase-likeATPase, C-terminal domain; IPR010559:Signal transductionhistidine kinase, internal region;
long-mer1591	NC_002488	1565762	1565804	ATTACGTTTGGGTGACCGATTACAGGTACGTTGGAAACGTTTT	NC_002488.1490	NC_002488.1490	1565076	1566116	+	AutoIPR: IPR003594:Histidine kinase-likeATPase, C-terminal domain; IPR010559:Signal transductionhistidine kinase, internal region;
long-mer1592	NC_002488	1566980	1567022	GCTGCGCGTTTACGTATGCTGCGCCCTGATTTAGATGTGGTGT	NC_002488.1492	NC_002488.1492	1566917	1567834	+	AutoIPR: IPR000860:Porphobilinogen deaminase;
long-mer1593	NC_002488	1567531	1567573	CGAGGATGCTCGGATCGGTACATTGTTGGCTGGTCTTGACGAT	NC_002488.1492	NC_002488.1492	1566917	1567834	+	AutoIPR: IPR000860:Porphobilinogen deaminase;
long-mer1594	NC_002488	1567759	1567801	CGATATGCTCGGCAGGGCAGTTGCACAGTGCTTGTTGGATGCT	NC_002488.1492	NC_002488.1492	1566917	1567834	+	AutoIPR: IPR000860:Porphobilinogen deaminase;
long-mer1595	NC_002488	1568132	1568174	ATTGGTCCGATTTCTGTCCGTACCAGATAGGCGTTGTGAGCGC	NC_002488.1493	NC_002488.1493	1567888	1568697	-	AutoIPR: IPR007433:Protein of unknown functionDUF481;
long-mer1596	NC_002488	1568236	1568278	TCCATAGCCGATGCCGAAGGTGGTCAAACGGTCGTAGGTTGCG	NC_002488.1493	NC_002488.1493	1567888	1568697	-	AutoIPR: IPR007433:Protein of unknown functionDUF481;
long-mer1597	NC_002488	1568898	1568940	CCAGTGTAAGCGGTGGCTGATATTCATGGCTGCGGTTGTCAGC	NA
long-mer1598	NC_002488	1569614	1569642	GCTTTCAGGATGAATTGGGTTTCTCTGCT	NC_002488.1494	NC_002488.1494	1569541	1570554	+	AutoIPR: IPR026881:WYL domain;
long-mer1599	NC_002488	1570510	1570552	TGTAAGTGTGCCAGTACAGGGTGCTGTCCGCGTTCGAGGTGCT	NC_002488.1494	NC_002488.1494	1569541	1570554	+	AutoIPR: IPR026881:WYL domain;
long-mer1600	NC_002488	1572727	1572769	AAATACCAAGTGGCCAGTTTCAGCTGCAGTCAGTGCTAGACGG	NC_002488.1496	NC_002488.1496	1572367	1573470	-	AutoIPR: IPR006321:Pilus retraction proteinPilT; IPR027417:P-loop containing nucleoside triphosphatehydrolase;
long-mer1601	NC_002488	1573466	1573499	CGCATCACAGTGGTGGTGTGCCGTTATCAAGTGC	NC_002488.1496	NC_002488.1496	1572367	1573470	-	AutoIPR: IPR006321:Pilus retraction proteinPilT; IPR027417:P-loop containing nucleoside triphosphatehydrolase;
long-mer1602	NC_002488	1573537	1573583	GTTGGTGCTGAATGTTCTAAGGAGGTGCAGCAATTTGGAAGATAGAT	NA
long-mer1603	NC_002488	1573612	1573771	TCGATACAGATTTTCTCTAAACAAGTGGCAGGAAAAAATTGCACCACTGCAAGCACTCAGTTTTAGTGCCCTGTTATTGGATGCGCGTTGTTGAATACATCCATTCTGATAGGGCTTATCAAGCGATCCACAATCAGATCGGCGGCCTGAGTCGCTTAGC	NA
long-mer1604	NC_002488	1574054	1574096	CAAGGTAAAGAGCATTTCTGGTAAGGCCAGGGGCGAGCAGGGA	NA
long-mer1605	NC_002488	1574107	1574135	TCAACCACTGTGCGTTCTTTGTCTCCAGA	NA
long-mer1606	NC_002488	1574430	1574466	TTCATGCAACAATATCTGATGCGGGTTATACGATATT	NA
long-mer1607	NC_002488	1575170	1575212	GTCGCGTTTGCTGTTTGAGCGCCTTGGTGGCTGGGATGTGGGG	NC_002488.1497	NC_002488.1497	1574607	1575491	+	AutoIPR: IPR029044:Nucleotide-diphospho-sugartransferases;
long-mer1608	NC_002488	1579953	1579995	GCTGCCTTGTTGGCACCGGCGATGCACGTGCTGTTGCAACGTG	NC_002488.1503	NC_002488.1503	1579398	1582703	+	AutoIPR: IPR020683:Ankyrin repeat-containingdomain;
long-mer1609	NC_002488	1583097	1583148	TGCTGCAAAAAGGTGCATACCTCCAGGTGCGGCTAAGTAGCGGGGACACCAA	NC_002488.1504	NC_002488.1504	1583028	1585619	-	AutoIPR: IPR016181:Acyl-CoA N-acyltransferase;IPR022791:Lysylphosphatidylglycerolsynthetase/glycosyltransferase AglD; 
long-mer1610	NC_002488	1586817	1586855	AGGAGTGATCTGCGCATGTTCCAGCTCAGCCCACCGCTT	NC_002488.1505	NC_002488.1505	1585980	1586999	-	AutoIPR: IPR002104:Integrase, catalytic;IPR011010:DNA breaking-rejoining enzyme, catalytic core;
long-mer1611	NC_002488	1588034	1588055	TTCACCAGCGTTCCCGTGGCGG	NC_002488.1508	NC_002488.1508	1587790	1588422	-	AutoIPR: IPR003497:BRO N-terminal domain;
long-mer1612	NC_002488	1589700	1589731	GCAATCAGTGCGTTGATCTCTCCCAGCTTGAG	NC_002488.1511	NC_002488.1511	1589531	1591174	-	AutoIPR: IPR016889:Uncharacterised conservedprotein UCP028503;
long-mer1613	NC_002488	1590677	1590719	ACGTTCTTCTATGAGCTGTTCCCCGTTCCAGGCCGAGGCCATG	NC_002488.1511	NC_002488.1511	1589531	1591174	-	AutoIPR: IPR016889:Uncharacterised conservedprotein UCP028503;
long-mer1614	NC_002488	1591096	1591138	GTGCGTCGCTGGCATTGAGATGCTGGGCGCGGTGGGTGTGCCA	NC_002488.1511	NC_002488.1511	1589531	1591174	-	AutoIPR: IPR016889:Uncharacterised conservedprotein UCP028503;
long-mer1615	NC_002488	1593550	1593573	TTCTCCTGTGTCAGATCACGCCGC	NC_002488.1516	NC_002488.1516	1593565	1593756	-	
long-mer1616	NC_002488	1593862	1593884	AGCCGTGCGAGTCCTTGCACTTC	NC_002488.1517	NC_002488.1517	1593753	1594154	-	
long-mer1617	NC_002488	1597997	1598022	GTAACTCATTCAAACGGTGTGCCGTT	NC_002488.1526	NC_002488.1526	1597801	1598025	+	
long-mer1618	NC_002488	1598124	1598166	CGTTTTAACGATGCCGAGCGCAAATTGATCTTTGCGTTGGCTC	NC_002488.1527	NC_002488.1527	1598079	1598267	+	
long-mer1619	NC_002488	1601580	1601608	TGACGGAGTGCTCCAGTAACACCGCCTGC	NC_002488.1532	NC_002488.1532	1600510	1601598	+	AutoIPR: IPR010781:Protein of unknown functionDUF1376;
long-mer1620	NC_002488	1602620	1602647	TTGAGGATGACAGGCGCACGGGTGGAGA	NC_002488.1534	NC_002488.1534	1602265	1602678	+	AutoIPR: IPR008822:Crossover junctionendodeoxyribonuclease, RusA-like;
long-mer1621	NC_002488	1604356	1604379	GAACCCGTACACCTGTCCTGGTGG	NC_002488.1538	NC_002488.1538	1604297	1604794	+	AutoIPR: IPR002196:Glycoside hydrolase, family24; IPR023346:Lysozyme-like domain;
long-mer1622	NC_002488	1604482	1604506	CAAAGAGTTTGAACCGGCGGTGCGG	NC_002488.1538	NC_002488.1538	1604297	1604794	+	AutoIPR: IPR002196:Glycoside hydrolase, family24; IPR023346:Lysozyme-like domain;
long-mer1623	NC_002488	1604515	1604548	GCGTGTGCCACTGAAGCAACAGCAGTTTGATGCG	NC_002488.1538	NC_002488.1538	1604297	1604794	+	AutoIPR: IPR002196:Glycoside hydrolase, family24; IPR023346:Lysozyme-like domain;
long-mer1624	NC_002488	1605097	1605122	GGAATACAGATGATCGTTAATACACT	NC_002488.1539	NC_002488.1539	1604787	1605116	+	AutoIPR: IPR006481:Bacteriophage lambda, GpS,holin;
long-mer1624	NC_002488	1605097	1605122	GGAATACAGATGATCGTTAATACACT	NC_002488.1540	NC_002488.1540	1605106	1605567	+	
long-mer1625	NC_002488	1605139	1605160	CGTTTGCCCAGTGTGCGGCTGT	NC_002488.1540	NC_002488.1540	1605106	1605567	+	
long-mer1626	NC_002488	1605433	1605469	CAGCGCATCACGCATCTGGAGCACTTTCATGATGAGG	NC_002488.1540	NC_002488.1540	1605106	1605567	+	
long-mer1627	NC_002488	1605502	1605565	GTGCTTGGGTGCTTGCTCGACAGGGACGGCTGTCAAGCCGGTCACGGTGAGGCAGACCCGCGTT	NC_002488.1541	NC_002488.1541	1605548	1605781	+	AutoIPR: IPR020247:Uncharacterised proteinfamily XF1567;
long-mer1627	NC_002488	1605502	1605565	GTGCTTGGGTGCTTGCTCGACAGGGACGGCTGTCAAGCCGGTCACGGTGAGGCAGACCCGCGTT	NC_002488.1540	NC_002488.1540	1605106	1605567	+	
long-mer1628	NC_002488	1605585	1605644	AGGGGGTGTTGCAGCCGTGTGAGGCCCCGGAATTAGGGCGTGTGGACACGGTGCGTGACT	NC_002488.1541	NC_002488.1541	1605548	1605781	+	AutoIPR: IPR020247:Uncharacterised proteinfamily XF1567;
long-mer1629	NC_002488	1605659	1605681	TTGGGATGGCGTTTTGCCTATGA	NC_002488.1541	NC_002488.1541	1605548	1605781	+	AutoIPR: IPR020247:Uncharacterised proteinfamily XF1567;
long-mer1630	NC_002488	1606287	1606321	GCGGTGATCAAGGCCCGGTGCGAAGCAGATCATTT	NC_002488.1543	NC_002488.1543	1606221	1607204	+	AutoIPR: IPR004921:Terminase, large subunit;
long-mer1631	NC_002488	1606410	1606432	GATGTGATTGCAGGGCGGCGGAA	NC_002488.1543	NC_002488.1543	1606221	1607204	+	AutoIPR: IPR004921:Terminase, large subunit;
long-mer1632	NC_002488	1607511	1607546	TCCGGTCAGGGGCGGATTCCGGTGACTGGGATTGCA	NC_002488.1544	NC_002488.1544	1607220	1607771	+	AutoIPR: IPR004921:Terminase, large subunit;IPR006517:Archaeophage PsiM2, terminase large subunit;
long-mer1633	NC_002488	1607589	1607638	TACATTGAGGCGGGGTGGGTGGTGATTCCAGCGCAGGCGGGGTGGGTGAA	NC_002488.1544	NC_002488.1544	1607220	1607771	+	AutoIPR: IPR004921:Terminase, large subunit;IPR006517:Archaeophage PsiM2, terminase large subunit;
long-mer1634	NC_002488	1607731	1607768	TGCTGGCCAATCCGTCCAGTGATTGGAGTCGCTGGGTG	NC_002488.1544	NC_002488.1544	1607220	1607771	+	AutoIPR: IPR004921:Terminase, large subunit;IPR006517:Archaeophage PsiM2, terminase large subunit;
long-mer1635	NC_002488	1607843	1607885	TTGCAGAACCTGGTGGCCGGACTGGGCGATCAGCGCGACAAGA	NC_002488.1545	NC_002488.1545	1607768	1609156	+	AutoIPR: IPR024459:Protein of unknown functionDUF1073;
long-mer1636	NC_002488	1608026	1608055	TGCATGCAGGCCGATGCGCTGGAGCCGATG	NC_002488.1545	NC_002488.1545	1607768	1609156	+	AutoIPR: IPR024459:Protein of unknown functionDUF1073;
long-mer1637	NC_002488	1608671	1608694	GAGGTGATTGAGCAATTCATGATG	NC_002488.1545	NC_002488.1545	1607768	1609156	+	AutoIPR: IPR024459:Protein of unknown functionDUF1073;
long-mer1638	NC_002488	1608748	1608770	CAAAGGCATGAACGCCACCGGTG	NC_002488.1545	NC_002488.1545	1607768	1609156	+	AutoIPR: IPR024459:Protein of unknown functionDUF1073;
long-mer1639	NC_002488	1609052	1609092	CTCACCGAACGCGATGTGAGGCTGGCGGCGGAACTGTCTCA	NC_002488.1545	NC_002488.1545	1607768	1609156	+	AutoIPR: IPR024459:Protein of unknown functionDUF1073;
long-mer1640	NC_002488	1610127	1610156	CTCCCAGTTCATGCAGGCCATGGAAGCGGC	NC_002488.1548	NC_002488.1548	1609894	1610739	+	AutoIPR: IPR006528:Phage head morphogenesisdomain;
long-mer1641	NC_002488	1610277	1610302	CGCCTTCGGGATCGACATCACGTCAT	NC_002488.1548	NC_002488.1548	1609894	1610739	+	AutoIPR: IPR006528:Phage head morphogenesisdomain;
long-mer1642	NC_002488	1610800	1610842	TGCCTGCCCGATTTGCGCGCATCGGCATCCAGCACTATGCCGC	NC_002488.1549	NC_002488.1549	1610739	1611929	+	AutoIPR: IPR016913:Uncharacterised conservedprotein UCP029215;
long-mer1643	NC_002488	1611734	1611764	GGTCCGGGTGGCCGATGCCGCCCAGACGGCG	NC_002488.1549	NC_002488.1549	1610739	1611929	+	AutoIPR: IPR016913:Uncharacterised conservedprotein UCP029215;
long-mer1644	NC_002488	1611909	1611930	CAGCTCACCCATACCACCTAGA	NC_002488.1549	NC_002488.1549	1610739	1611929	+	AutoIPR: IPR016913:Uncharacterised conservedprotein UCP029215;
long-mer1645	NC_002488	1611943	1611970	CCGAAGGAACACGTATGTCCGGAATTGA	NC_002488.1550	NC_002488.1550	1611957	1612439	+	
long-mer1646	NC_002488	1612280	1612312	CCGCCCGGATGATCCGGTGTTGATCCGCATTGC	NC_002488.1550	NC_002488.1550	1611957	1612439	+	
long-mer1647	NC_002488	1612415	1612457	GGGCGTGATCCGCATTCTTAACTAAGGGACCTGCATGAACATG	NC_002488.1550	NC_002488.1550	1611957	1612439	+	
long-mer1647	NC_002488	1612415	1612457	GGGCGTGATCCGCATTCTTAACTAAGGGACCTGCATGAACATG	NC_002488.1551	NC_002488.1551	1612449	1613432	+	AutoIPR: IPR020049:Protein of unknown functionDUF2184;
long-mer1648	NC_002488	1612494	1612516	ACCCCGATGTTGCTGACCGATGC	NC_002488.1551	NC_002488.1551	1612449	1613432	+	AutoIPR: IPR020049:Protein of unknown functionDUF2184;
long-mer1649	NC_002488	1613738	1613798	AGAAGAGGCCCCGCATGACGCTGCACCGGGTAAACCAGGCAAATCCAGAAGGACCTGATCA	NC_002488.1552	NC_002488.1552	1613496	1613795	+	
long-mer1650	NC_002488	1614013	1614043	AGGCGCGGTGGTGTCCGAGCGGGCCGGTGAT	NC_002488.1553	NC_002488.1553	1613798	1614172	+	AutoIPR: IPR025127:Protein of unknown functionDUF4054;
long-mer1651	NC_002488	1614122	1614162	TACCTGGCGCTGCGTCGGATGGTCGGCCTGGGGGCCTTGGT	NC_002488.1553	NC_002488.1553	1613798	1614172	+	AutoIPR: IPR025127:Protein of unknown functionDUF4054;
long-mer1652	NC_002488	1614351	1614387	GCGGGGCATTCCGGAGCGCTCGGTGGTGCGGCGTTCC	NC_002488.1554	NC_002488.1554	1614169	1614642	+	
long-mer1653	NC_002488	1614505	1614536	GATGTCAAGGCGACGATTCGCCACGCGGATCT	NC_002488.1554	NC_002488.1554	1614169	1614642	+	
long-mer1654	NC_002488	1615059	1615082	ACGGTGAAGCGCCTGCGTTCTACC	NC_002488.1556	NC_002488.1556	1614957	1615460	+	
long-mer1655	NC_002488	1615258	1615304	GCCTGGTGTCCGTCACGGCTGTCCAAGACCTCTCGGCCATTGTCGGC	NC_002488.1556	NC_002488.1556	1614957	1615460	+	
long-mer1656	NC_002488	1615349	1615391	CCACCACCGTGTGGTGACCACGCTGGCGGCTGTGGACAGCGCA	NC_002488.1556	NC_002488.1556	1614957	1615460	+	
long-mer1657	NC_002488	1615527	1615555	CGTGACTTTGGGAGGCTGGCCTTGTTCAC	NC_002488.1557	NC_002488.1557	1615461	1616957	+	AutoIPR: IPR021808:Bacteriophage rv5, Orf53;
long-mer1658	NC_002488	1615587	1615612	AAAACACGGTTCATGGATGCCAGCAC	NC_002488.1557	NC_002488.1557	1615461	1616957	+	AutoIPR: IPR021808:Bacteriophage rv5, Orf53;
long-mer1659	NC_002488	1617150	1617199	AAAATCAAACAGCACAGCGCTGACAACACCTTTCTGAGCAGGCGACTGGC	NC_002488.1558	NC_002488.1558	1616967	1617404	+	AutoIPR: IPR021695:Bacteriophage rv5, Orf52;
long-mer1660	NC_002488	1617548	1617570	GCCTCCGTGGCCCTAGGGACGCT	NC_002488.1559	NC_002488.1559	1617401	1617823	+	AutoIPR: IPR020351:Bacteriophage Aaphi23,15.3kDa;
long-mer1661	NC_002488	1617779	1617805	GCCTTCCAGGACCTGATTCCCATGCCG	NC_002488.1560	NC_002488.1560	1617745	1617951	-	
long-mer1661	NC_002488	1617779	1617805	GCCTTCCAGGACCTGATTCCCATGCCG	NC_002488.1559	NC_002488.1559	1617401	1617823	+	AutoIPR: IPR020351:Bacteriophage Aaphi23,15.3kDa;
long-mer1662	NC_002488	1618190	1618213	TTCCTCCAGGAGCTGGGCTATGCG	NC_002488.1561	NC_002488.1561	1617971	1619860	+	
long-mer1663	NC_002488	1618337	1618362	CAGGCCCGACAGGCCAATGGCTCCGT	NC_002488.1561	NC_002488.1561	1617971	1619860	+	
long-mer1664	NC_002488	1618509	1618530	TCTTCCAAGAGGCACAGGATCT	NC_002488.1561	NC_002488.1561	1617971	1619860	+	
long-mer1665	NC_002488	1618951	1618978	GCTCGGTGCCTTCTGGGGTCCGCTGATC	NC_002488.1561	NC_002488.1561	1617971	1619860	+	
long-mer1666	NC_002488	1619097	1619122	TGGGTGCAGGCCGCACTCTGGCGCTG	NC_002488.1561	NC_002488.1561	1617971	1619860	+	
long-mer1667	NC_002488	1619531	1619554	CGCACCGTCGGGCGTATCGCCCAG	NC_002488.1561	NC_002488.1561	1617971	1619860	+	
long-mer1668	NC_002488	1619557	1619587	GGCCGAGCGGATCAAAGGCTTGTTCCGAGCG	NC_002488.1561	NC_002488.1561	1617971	1619860	+	
long-mer1669	NC_002488	1621828	1621849	GTGATGACGCTGCCACCACAGG	NC_002488.1567	NC_002488.1567	1621413	1622183	+	
long-mer1670	NC_002488	1622058	1622084	GCCCCCAAACGCGGTAGAGCCTCCGCC	NC_002488.1567	NC_002488.1567	1621413	1622183	+	
long-mer1671	NC_002488	1622392	1622420	CTTTTGGCTGACAGATGAAAGTGGTTTGG	NC_002488.1568	NC_002488.1568	1622183	1622500	+	
long-mer1672	NC_002488	1623803	1623833	CGTGATCACACTGCGTGGAACCAAGCTGGTT	NC_002488.1570	NC_002488.1570	1623324	1623965	+	
long-mer1673	NC_002488	1624256	1624277	ATCCACGTCACCTTGCTGGATG	NC_002488.1571	NC_002488.1571	1623962	1624315	+	
long-mer1674	NC_002488	1625331	1625384	CGGCACACCCGATGCCCCGATCCCGGCAGGTTATGTTGTTTCCGATCCCAATCG	NC_002488.1574	NC_002488.1574	1625029	1626174	+	AutoIPR: IPR006949:Baseplate protein J-like;
long-mer1675	NC_002488	1625469	1625511	TGTTGACGTCCCCGCACACACGGCCCTGACCATTGAAACCGTG	NC_002488.1574	NC_002488.1574	1625029	1626174	+	AutoIPR: IPR006949:Baseplate protein J-like;
long-mer1676	NC_002488	1625785	1625832	GTGATCTATCACCATAAAACGCTCGGGACAAACATGCGTGGCGCGGTG	NC_002488.1574	NC_002488.1574	1625029	1626174	+	AutoIPR: IPR006949:Baseplate protein J-like;
long-mer1677	NC_002488	1626379	1626401	CCCCCGTGCGGCACGATCTGAGC	NC_002488.1575	NC_002488.1575	1626171	1626731	+	AutoIPR: IPR021283:Protein of unknown functionDUF2612;
long-mer1678	NC_002488	1626686	1626715	CCGTAACTACACACACGCCGCCTTTGGCGA	NC_002488.1575	NC_002488.1575	1626171	1626731	+	AutoIPR: IPR021283:Protein of unknown functionDUF2612;
long-mer1679	NC_002488	1627489	1627513	ATCATCTACACCAGGCATGGACCGA	NC_002488.1576	NC_002488.1576	1626735	1627898	+	AutoIPR: IPR011083:Phage tail collar domain;
long-mer1680	NC_002488	1627730	1627755	CGCAGGGCTTCATGTGCATGACATTG	NC_002488.1576	NC_002488.1576	1626735	1627898	+	AutoIPR: IPR011083:Phage tail collar domain;
long-mer1681	NC_002488	1635631	1635742	ATCCGGCTTCGGTATCGAAAACAATCCACAAGCCACTGCGGCGGCGGGTGCACTCCTTGGCTACATTGAGGAAACACAGAAGCAGCGTCTACCGCACCTGACTTCAATTACG	NC_002488.1587	NC_002488.1587	1634909	1637560	+	AutoIPR: IPR005748:DNA mismatch repair proteinMutS, type 1; IPR007695:DNA mismatch repair proteinMutS-like, N-terminal; IPR027417:P-loop containingnucleoside triphosphate hydrolase;
long-mer1682	NC_002488	1635814	1635856	GGATGGGGAGAGCCGCCACACTCTGCTTGGGGTGCTCGATAGT	NC_002488.1587	NC_002488.1587	1634909	1637560	+	AutoIPR: IPR005748:DNA mismatch repair proteinMutS, type 1; IPR007695:DNA mismatch repair proteinMutS-like, N-terminal; IPR027417:P-loop containingnucleoside triphosphate hydrolase;
long-mer1683	NC_002488	1636229	1636271	ACTGATGGCGGTGTGATCGCCTCAGAATACGATGTCGAATTGG	NC_002488.1587	NC_002488.1587	1634909	1637560	+	AutoIPR: IPR005748:DNA mismatch repair proteinMutS, type 1; IPR007695:DNA mismatch repair proteinMutS-like, N-terminal; IPR027417:P-loop containingnucleoside triphosphate hydrolase;
long-mer1684	NC_002488	1636276	1636297	ACTGCGTAAGCTCTCCAACAAT	NC_002488.1587	NC_002488.1587	1634909	1637560	+	AutoIPR: IPR005748:DNA mismatch repair proteinMutS, type 1; IPR007695:DNA mismatch repair proteinMutS-like, N-terminal; IPR027417:P-loop containingnucleoside triphosphate hydrolase;
long-mer1685	NC_002488	1636627	1636669	AGATGTACTGGTCTGCTTTGCTGAGCGTGCACAGACATTGGAT	NC_002488.1587	NC_002488.1587	1634909	1637560	+	AutoIPR: IPR005748:DNA mismatch repair proteinMutS, type 1; IPR007695:DNA mismatch repair proteinMutS-like, N-terminal; IPR027417:P-loop containingnucleoside triphosphate hydrolase;
long-mer1686	NC_002488	1637789	1637831	AAAGCATTGCCGCACCCGCGATGTGTCACCAGAGAGCAGCGCC	NC_002488.1588	NC_002488.1588	1637597	1638382	-	AutoIPR: IPR011078:Uncharacterised proteinfamily UPF0001; IPR029066:PLP-binding barrel;
long-mer1687	NC_002488	1638707	1638891	GTTTCCCGCTCCAGATAGTGATCTACAGACTTCTACTGACGTCTGTAAGTCGTTGAAAAGAGGGGCTTCGGCCCCTTTTTTCATTCCAGCGAGCGCCACGGAAATCCACCCACAGCTACCGTTTTTGAGTGACCAATTGAGGCACAAGAATACGGTTGGGACGGCTACCGGATAGTTGCTGGGGC	NA
long-mer1688	NC_002488	1638893	1639178	GAGCGGGAACCATGACGAGCATTAGGCCTAAGTCATAACTTAGGAGCCTCGAAATGGCACTCTCTGATCTGACAGTCCGGCAGGCAAGAACCACCGGCAAGCGCTACACCCTCTCCGATAACGACTGCCTGGGCCTGATGGTCTCTGCCGCAGGCGGCAAGTCGTGGATCTTCCGCTACTACTGGCTGGGCAAGCAAAAGCGCATGTCCCTGGGCGGCTATCCCGCCCTCAGTCTGCGCGAGGCCCGCGCCGAGCGGGACAAGGCCCAAGCCCTGCTCGCCAGGGG	NC_002488.1590	NC_002488.1590	1638946	1640907	+	AutoIPR: IPR002104:Integrase, catalytic;IPR011010:DNA breaking-rejoining enzyme, catalytic core;IPR023109:Integrase/recombinase, N-terminal; 
long-mer1689	NC_002488	1639180	1639343	ATCGATCCCCAAATCGAACGCGACCAGCGCCGGCACGCGGCCAAGCTGGCGGGCGAATACACCTTCAAGAACGTCTTCGATGCCTGGGTCGAGCATCGCCGCAAGGAACTCAAGGAAGGCCGCCAGAGCACGCTGTCGCAGATCCTGCGCATTTTCAACAAGGA	NC_002488.1590	NC_002488.1590	1638946	1640907	+	AutoIPR: IPR002104:Integrase, catalytic;IPR011010:DNA breaking-rejoining enzyme, catalytic core;IPR023109:Integrase/recombinase, N-terminal; 
long-mer1690	NC_002488	1639345	1639412	GTGCTGCCTACTCTGGGGAAGATGTCGATCTACGACATTCGTCGCCCCCAACTCGTGGGCGTCGTGGC	NC_002488.1590	NC_002488.1590	1638946	1640907	+	AutoIPR: IPR002104:Integrase, catalytic;IPR011010:DNA breaking-rejoining enzyme, catalytic core;IPR023109:Integrase/recombinase, N-terminal; 
long-mer1691	NC_002488	1639414	1639481	GCAATCGAGAAGCGCAAGGCGTTCACCACCGCCGAGAAAGTCCGCACCTGGTTCAACCAGATGTTCCG	NC_002488.1590	NC_002488.1590	1638946	1640907	+	AutoIPR: IPR002104:Integrase, catalytic;IPR011010:DNA breaking-rejoining enzyme, catalytic core;IPR023109:Integrase/recombinase, N-terminal; 
long-mer1692	NC_002488	1639483	1639656	TATGCCCTGGTCATCGCCGAGGGGCTGGAAGTCAACCCGGCCGCGGACCTGGACGTGGTGGCTGAGCCCAAGCCCCCGGTGGCTCACAACCCCTACTTGCACCTGCCCGAGCTGCCCGAGTTCCTTCAGAAGCTCCGGCTCTACAACCCCCGCGGCTGGCAGACCCAGCTTGGC	NC_002488.1590	NC_002488.1590	1638946	1640907	+	AutoIPR: IPR002104:Integrase, catalytic;IPR011010:DNA breaking-rejoining enzyme, catalytic core;IPR023109:Integrase/recombinase, N-terminal; 
long-mer1693	NC_002488	1639658	1639681	TCCGGCTGCTGTTCCTGACGGGGG	NC_002488.1590	NC_002488.1590	1638946	1640907	+	AutoIPR: IPR002104:Integrase, catalytic;IPR011010:DNA breaking-rejoining enzyme, catalytic core;IPR023109:Integrase/recombinase, N-terminal; 
long-mer1694	NC_002488	1639684	1639724	CGCACCGGCGAGCTGCGGCTGGCCGAACCCGAGCAGTTCGA	NC_002488.1590	NC_002488.1590	1638946	1640907	+	AutoIPR: IPR002104:Integrase, catalytic;IPR011010:DNA breaking-rejoining enzyme, catalytic core;IPR023109:Integrase/recombinase, N-terminal; 
long-mer1695	NC_002488	1639726	1639751	CTCGACCGGGGCTTGTGGATCATCCC	NC_002488.1590	NC_002488.1590	1638946	1640907	+	AutoIPR: IPR002104:Integrase, catalytic;IPR011010:DNA breaking-rejoining enzyme, catalytic core;IPR023109:Integrase/recombinase, N-terminal; 
long-mer1696	NC_002488	1639753	1639787	CCGCAGGTCGTCAAGCAGCTTCAGGACGAAATGCG	NC_002488.1590	NC_002488.1590	1638946	1640907	+	AutoIPR: IPR002104:Integrase, catalytic;IPR011010:DNA breaking-rejoining enzyme, catalytic core;IPR023109:Integrase/recombinase, N-terminal; 
long-mer1697	NC_002488	1639789	1639898	AAGGCCGGGAAGCGCCCGCAGGACGTGCCGCCCTACATCGTGCCCCTGTCCCTGCAGGCCATCGAGATCGTGCGCTATCTCCTGGGCGTGATGCGGCCGGCGCAGAAGTA	NC_002488.1590	NC_002488.1590	1638946	1640907	+	AutoIPR: IPR002104:Integrase, catalytic;IPR011010:DNA breaking-rejoining enzyme, catalytic core;IPR023109:Integrase/recombinase, N-terminal; 
long-mer1698	NC_002488	1639903	1639947	CTGTCGCACCGCAGCGAACTCAAGAAGCGCATCAGCGAGAACACC	NC_002488.1590	NC_002488.1590	1638946	1640907	+	AutoIPR: IPR002104:Integrase, catalytic;IPR011010:DNA breaking-rejoining enzyme, catalytic core;IPR023109:Integrase/recombinase, N-terminal; 
long-mer1699	NC_002488	1639949	1639982	TCAACAAGGCCTTGCAGCTCATGGGCTACGAGGG	NC_002488.1590	NC_002488.1590	1638946	1640907	+	AutoIPR: IPR002104:Integrase, catalytic;IPR011010:DNA breaking-rejoining enzyme, catalytic core;IPR023109:Integrase/recombinase, N-terminal; 
long-mer1700	NC_002488	1639984	1640057	CGCCTGACCGGCCATGGCATCCGCGGCACCATCTCGACGGCGCTCAACGAGATCGGCTACCCGAAGATTTGGGT	NC_002488.1590	NC_002488.1590	1638946	1640907	+	AutoIPR: IPR002104:Integrase, catalytic;IPR011010:DNA breaking-rejoining enzyme, catalytic core;IPR023109:Integrase/recombinase, N-terminal; 
long-mer1701	NC_002488	1640086	1640183	AATAAGGTCAGCTCGGCCTACAACCACGCCAAATACGTGGAGCCGAGGCGCCGGATGATGCAGGACTGGGCCGATCGCCTCGACCTGCTCGAACAGGG	NC_002488.1590	NC_002488.1590	1638946	1640907	+	AutoIPR: IPR002104:Integrase, catalytic;IPR011010:DNA breaking-rejoining enzyme, catalytic core;IPR023109:Integrase/recombinase, N-terminal; 
long-mer1702	NC_002488	1640185	1640306	CAAGTGGAAGCCGCGAGCGCGCACCTGACCATCCGCATCGACGGCGTGCCGGCGATGGCTGAAGTGGAGGAAGCGGTGGGCGCGGTGGACGCGGTGGACGCCGCCCCCACGGTGGCCGAGCC	NC_002488.1590	NC_002488.1590	1638946	1640907	+	AutoIPR: IPR002104:Integrase, catalytic;IPR011010:DNA breaking-rejoining enzyme, catalytic core;IPR023109:Integrase/recombinase, N-terminal; 
long-mer1703	NC_002488	1640317	1640399	GGCGTGCCGCCCGTTGTCGCAACGCCCATCGTCGTGACGCCGAACAGCGGCGGGATCACGTTCCAGCGGCTGTCGCAGGTGCC	NC_002488.1590	NC_002488.1590	1638946	1640907	+	AutoIPR: IPR002104:Integrase, catalytic;IPR011010:DNA breaking-rejoining enzyme, catalytic core;IPR023109:Integrase/recombinase, N-terminal; 
long-mer1704	NC_002488	1640401	1640456	CCGCCGCCGGTGCATGCCCCGGAGCCGGAAGTCTCCGCGATCCAGCGCGAGCGCGA	NC_002488.1590	NC_002488.1590	1638946	1640907	+	AutoIPR: IPR002104:Integrase, catalytic;IPR011010:DNA breaking-rejoining enzyme, catalytic core;IPR023109:Integrase/recombinase, N-terminal; 
long-mer1705	NC_002488	1640458	1640594	GAAATGCTGGCCATCTACGAGTCGCCGAACAATCTGCCGGTTCCGCTGTTCGGCAAGCTGGCCGGGAAGTCCAAGGATCAGATCAACCGCGAGCTGAAGGCGGGCAAGCTGCTGTCCATCAGCCTGGGCAACCGGGG	NC_002488.1590	NC_002488.1590	1638946	1640907	+	AutoIPR: IPR002104:Integrase, catalytic;IPR011010:DNA breaking-rejoining enzyme, catalytic core;IPR023109:Integrase/recombinase, N-terminal; 
long-mer1706	NC_002488	1640596	1640711	CAGCGGGTTCCCGACTGGCAACTGGTGCCGCTCAAGCACAGGCTGGTCCAAGTGCTCATGAACCAGTGCCCGCACGCGGATTCGTGGGACCTGTACCGCATGCTGACCCAGCCCCA	NC_002488.1590	NC_002488.1590	1638946	1640907	+	AutoIPR: IPR002104:Integrase, catalytic;IPR011010:DNA breaking-rejoining enzyme, catalytic core;IPR023109:Integrase/recombinase, N-terminal; 
long-mer1707	NC_002488	1640734	1640834	GCCATTGACGCGGTGACGCCGGCCAACGTGCCCGCGATCATCCGGGTCATCATGGGCGACTATCAGCAACGCGAGGATGTGCCCGAGGTCGTTGCTCCGCG	NC_002488.1590	NC_002488.1590	1638946	1640907	+	AutoIPR: IPR002104:Integrase, catalytic;IPR011010:DNA breaking-rejoining enzyme, catalytic core;IPR023109:Integrase/recombinase, N-terminal; 
long-mer1708	NC_002488	1640845	1640914	GATGATGTGCGGCTGAGCGTTCGTCGGCTGGTGGATAGCGCCGTGGTGCTTGAGGGGGCCTAACCCACGG	NC_002488.1590	NC_002488.1590	1638946	1640907	+	AutoIPR: IPR002104:Integrase, catalytic;IPR011010:DNA breaking-rejoining enzyme, catalytic core;IPR023109:Integrase/recombinase, N-terminal; 
long-mer1709	NC_002488	1640916	1640967	TCCGCCTATGGCCGGGATGACGCTGCCGGCCATAGGCCCATCACCTTGCACC	NC_002488.1591	NC_002488.1591	1640956	1641609	-	AutoIPR: IPR005119:LysR, substrate-binding;
long-mer1710	NC_002488	1640996	1641048	AGCGCTCTACGCTCGAAGCGCTCAACAACGGAACTGGCTTGCCCGTGTGGCCG	NC_002488.1591	NC_002488.1591	1640956	1641609	-	AutoIPR: IPR005119:LysR, substrate-binding;
long-mer1711	NC_002488	1641050	1641084	TGCAGGTACGTCACAATCTCGTAAGGGCCATCAGC	NC_002488.1591	NC_002488.1591	1640956	1641609	-	AutoIPR: IPR005119:LysR, substrate-binding;
long-mer1712	NC_002488	1641086	1641167	AGCGGCCGCATGATGATCCCCCATCCATGGCCATGCTCGATGCGCGGTTGCGCGGATACCCCGACGCCGTAGCCGGCCGCAA	NC_002488.1591	NC_002488.1591	1640956	1641609	-	AutoIPR: IPR005119:LysR, substrate-binding;
long-mer1713	NC_002488	1641173	1641213	AGCGCCATCATCTCGAATGAAGACACCTGCTGGATGTTCTC	NC_002488.1591	NC_002488.1591	1640956	1641609	-	AutoIPR: IPR005119:LysR, substrate-binding;
long-mer1714	NC_002488	1641215	1641252	TGGTCCAGCGGCATGAGGGAAGCCAGCTTCTCATCCAG	NC_002488.1591	NC_002488.1591	1640956	1641609	-	AutoIPR: IPR005119:LysR, substrate-binding;
long-mer1715	NC_002488	1641254	1641329	AAGGGGCAAGCCTCGGCCTGCCAGCGGTAGATGGGGTAGTCCTGGAGGTCGGCGATGGTGAGCTTCGCGCGGTCAA	NC_002488.1591	NC_002488.1591	1640956	1641609	-	AutoIPR: IPR005119:LysR, substrate-binding;
long-mer1716	NC_002488	1641331	1641377	TAAATGGAACCGCGGCGGCATGGCAACCGCCAGGTTCTCGGTCCACA	NC_002488.1591	NC_002488.1591	1640956	1641609	-	AutoIPR: IPR005119:LysR, substrate-binding;
long-mer1717	NC_002488	1641379	1641537	AGGTTGCGTCTTGAGTGCCGGGTCGCTGGCCCCTTGAAGCGATAGCCCTGCGTCGTAGCGGCCTTCACGAAGTCCCTGAAGCAGGACGTCACCTGCAACCTCGAAAAACGCGAGCGCGACGTCAGGTTCTTCCGCGCGTTGTCGCGCGAGAAGCGCCGA	NC_002488.1591	NC_002488.1591	1640956	1641609	-	AutoIPR: IPR005119:LysR, substrate-binding;
long-mer1718	NC_002488	1641539	1641692	AGGTGAGATGACGGTACGCCCGGTGCTACGGCAAGTCTGATACGGGGGGACCGACTGGCGGCGTCGTGCATAAGAGCCCCCAAGAAGAGAATTGGTTAAGAAAATAACTCGACATGATACCCATGAGTTAAATTTAACGTGGTTAAATTCTAGT	NC_002488.1591	NC_002488.1591	1640956	1641609	-	AutoIPR: IPR005119:LysR, substrate-binding;
long-mer1719	NC_002488	1641694	1641823	ACTGCTCGACGCTTCTGCTAATGCAGAAGCGTACTGTTCAACGAGGCCGTCCCCCAGGCACAACCCGATATGAAGCCGAGCCAGCCCTGGCTTTCGGGAAGGCCGTGCGCGCGTTTCGTATGGACCAGGG	NC_002488.1592	NC_002488.1592	1641714	1642004	+	AutoIPR: IPR010982:Lambda repressor-like,DNA-binding domain;
long-mer1720	NC_002488	1641828	1641856	GCTCAGGAGGAACTGGCTTCGATGGCCGG	NC_002488.1592	NC_002488.1592	1641714	1642004	+	AutoIPR: IPR010982:Lambda repressor-like,DNA-binding domain;
long-mer1721	NC_002488	1641861	1642000	GAGCGCTCGCACATGGGCAAGATCGAGCGAGGGGAGCATTTGCCCTCGCTGGCCGTGATCTTGAAAGTTGCCGCAGCGCTCAAAATGAGTGGCACCGAGCTGATGGCTGCAACGGAACGCAATCTTCATGCCGATGCAGG	NC_002488.1592	NC_002488.1592	1641714	1642004	+	AutoIPR: IPR010982:Lambda repressor-like,DNA-binding domain;
long-mer1722	NC_002488	1642002	1642054	TAACGCCAAATAGACTTCTATCCGTCTGCCTGCGAGCGCAGGCGGGTAATGAA	NC_002488.1593	NC_002488.1593	1642019	1642369	-	AutoIPR: IPR005119:LysR, substrate-binding;
long-mer1722	NC_002488	1642002	1642054	TAACGCCAAATAGACTTCTATCCGTCTGCCTGCGAGCGCAGGCGGGTAATGAA	NC_002488.1592	NC_002488.1592	1641714	1642004	+	AutoIPR: IPR010982:Lambda repressor-like,DNA-binding domain;
long-mer1723	NC_002488	1642056	1642084	CGCTCCAATGCAGGGCACGGTGCGTCACT	NC_002488.1593	NC_002488.1593	1642019	1642369	-	AutoIPR: IPR005119:LysR, substrate-binding;
long-mer1724	NC_002488	1642101	1642131	TAGGTGGTGATCACGGCTGAATCCGCGACCA	NC_002488.1593	NC_002488.1593	1642019	1642369	-	AutoIPR: IPR005119:LysR, substrate-binding;
long-mer1725	NC_002488	1642143	1642186	ATGACATCCGCGCGTTGGCTGACCGCAAGCCTGGCCGCGGTCGT	NC_002488.1593	NC_002488.1593	1642019	1642369	-	AutoIPR: IPR005119:LysR, substrate-binding;
long-mer1726	NC_002488	1642206	1642595	GCCCCGACCAACGTGAGCATCATGTCCAGCGAGGATGCGTGCTCGACCACATTCGGTTCTCGCTCCAACGGCCGCAGCAGCCTTGTCAGTTCGCGGCAATAGCCTTCGCATACCTGCGGGTCGCACAGCACGAGCGGATAGGAAGCAAGCTCTGGAAGCGGCACTTCCTTGTGAGCAAGAAGCGGATGTCGCGCGGGTACTGCCAAGATCAGCGGGTCATGCCATATCGGCTCCGCTCAGTCGAATTTCAATCTCAGGTTCCTCCTCGCGGCAGTGGGCGAGGAAGGCGGACAGGCGCTGGTCAACGGTGCCATCGGATATGGCGATGCGCAGGCTGCCCTGCAAACCTGCGGCGATAGCCTTGACGTTCTCCCGGCCCTGCTCCAGAGC	NC_002488.1593	NC_002488.1593	1642019	1642369	-	AutoIPR: IPR005119:LysR, substrate-binding;
long-mer1726	NC_002488	1642206	1642595	GCCCCGACCAACGTGAGCATCATGTCCAGCGAGGATGCGTGCTCGACCACATTCGGTTCTCGCTCCAACGGCCGCAGCAGCCTTGTCAGTTCGCGGCAATAGCCTTCGCATACCTGCGGGTCGCACAGCACGAGCGGATAGGAAGCAAGCTCTGGAAGCGGCACTTCCTTGTGAGCAAGAAGCGGATGTCGCGCGGGTACTGCCAAGATCAGCGGGTCATGCCATATCGGCTCCGCTCAGTCGAATTTCAATCTCAGGTTCCTCCTCGCGGCAGTGGGCGAGGAAGGCGGACAGGCGCTGGTCAACGGTGCCATCGGATATGGCGATGCGCAGGCTGCCCTGCAAACCTGCGGCGATAGCCTTGACGTTCTCCCGGCCCTGCTCCAGAGC	NC_002488.1594	NC_002488.1594	1642422	1642814	-	AutoIPR: IPR011991:Winged helix-turn-helixDNA-binding domain;
long-mer1727	NC_002488	1642597	1642646	GCGAACACCCTTCGCACGTCTTGCAGGAATGCCGATCCGGCTGGGGTCAG	NC_002488.1594	NC_002488.1594	1642422	1642814	-	AutoIPR: IPR011991:Winged helix-turn-helixDNA-binding domain;
long-mer1728	NC_002488	1642648	1642685	CGGGTTCCTCTCCGGTCCCTGTCGAAGAGTGTTGCGCC	NC_002488.1594	NC_002488.1594	1642422	1642814	-	AutoIPR: IPR011991:Winged helix-turn-helixDNA-binding domain;
long-mer1729	NC_002488	1642690	1642754	TCATCCTCCAGTTCCTTGATGGCTCGGGAAAGCGGCGGCTGCTCGATGTGCAGGCGCTCAGCCGC	NC_002488.1594	NC_002488.1594	1642422	1642814	-	AutoIPR: IPR011991:Winged helix-turn-helixDNA-binding domain;
long-mer1730	NC_002488	1642756	1642844	CTCGTGAAGTGCAACTCCTCGGCCAAGACAACAAAGCATCGAAGATGTCGCAATTCCATGAGCCGCGCTCCTATTGAACTCTCGAAAGT	NC_002488.1594	NC_002488.1594	1642422	1642814	-	AutoIPR: IPR011991:Winged helix-turn-helixDNA-binding domain;
long-mer1731	NC_002488	1643140	1643168	GGGTTGTGGATCACCCAGGCGAGCGCCAC	NC_002488.1595	NC_002488.1595	1642983	1644161	-	AutoIPR: IPR001395:Aldo/keto reductase;IPR006311:Twin-arginine translocation pathway, signalsequence; IPR023210:NADP-dependent oxidoreductasedomain;
long-mer1732	NC_002488	1643227	1643249	CGGAACTTCTGGATCTGCGCCTG	NC_002488.1595	NC_002488.1595	1642983	1644161	-	AutoIPR: IPR001395:Aldo/keto reductase;IPR006311:Twin-arginine translocation pathway, signalsequence; IPR023210:NADP-dependent oxidoreductasedomain;
long-mer1733	NC_002488	1643251	1643391	AGGCCCGGCGTCGCACGACGCCCCTCGGTGATCTTGCCCAGCACACCACCCAACAGCCCCATGCCGATCGGGCTCCACGGGATCAGGCCGATGCCGAGTTCGCGCACGGCGGGAATCACTTCCAGCTCGATGGTGCGCTGG	NC_002488.1595	NC_002488.1595	1642983	1644161	-	AutoIPR: IPR001395:Aldo/keto reductase;IPR006311:Twin-arginine translocation pathway, signalsequence; IPR023210:NADP-dependent oxidoreductasedomain;
long-mer1734	NC_002488	1643393	1643456	TCAGGTTGTAGAGGCTCTGTTCCGAGACCAGGCCCAGGAAGTTGCGCGATTCAGCCACGCCTTG	NC_002488.1595	NC_002488.1595	1642983	1644161	-	AutoIPR: IPR001395:Aldo/keto reductase;IPR006311:Twin-arginine translocation pathway, signalsequence; IPR023210:NADP-dependent oxidoreductasedomain;
long-mer1735	NC_002488	1643458	1643576	GCCCTGGCGATGTCCCATGCCGCGAAGTTGCTGCTGCCAACGTAGGTGATCTTGCCTTCGCGGACCAATTGCTCCATCGCCTGCCAGATTTCCTGCCAGGGCGTCGAGCGATCGACGTG	NC_002488.1595	NC_002488.1595	1642983	1644161	-	AutoIPR: IPR001395:Aldo/keto reductase;IPR006311:Twin-arginine translocation pathway, signalsequence; IPR023210:NADP-dependent oxidoreductasedomain;
long-mer1736	NC_002488	1643578	1643633	TGCATCTGGTAGAGGTCGATGTGGTCGGTCTTCAGGCGCTTGAGGCTGGCCTCGCA	NC_002488.1595	NC_002488.1595	1642983	1644161	-	AutoIPR: IPR001395:Aldo/keto reductase;IPR006311:Twin-arginine translocation pathway, signalsequence; IPR023210:NADP-dependent oxidoreductasedomain;
long-mer1737	NC_002488	1643674	1643771	GGCCCCGTGCCCATCGGCTGGTACACCTTGGTCGCCAGCACGATCCTGTCGCGGCGGGACTTGTCCTGGGCCAGCCAGCGGCCGATGTATTCCTCGGA	NC_002488.1595	NC_002488.1595	1642983	1644161	-	AutoIPR: IPR001395:Aldo/keto reductase;IPR006311:Twin-arginine translocation pathway, signalsequence; IPR023210:NADP-dependent oxidoreductasedomain;
long-mer1738	NC_002488	1643773	1643837	GTGCCGAAGCCTTTCTCCATGTCCGGCGTCTGCGGGCCGCCATAGACATCGGCGGTGTCGAAGAG	NC_002488.1595	NC_002488.1595	1642983	1644161	-	AutoIPR: IPR001395:Aldo/keto reductase;IPR006311:Twin-arginine translocation pathway, signalsequence; IPR023210:NADP-dependent oxidoreductasedomain;
long-mer1739	NC_002488	1643839	1643974	TTGACGCCCGAGTCCAGCGCCTCGCTCATGATCCTGAAGCTGTTCGGCTCGTCGGTGAGTTCGCCGAAGTTCATGCAGCCGAGCGCGATGCGGCTGACCTTGAGGCCTGTGCGGCCCAGGTGCTTGTAGTTGCCCG	NC_002488.1595	NC_002488.1595	1642983	1644161	-	AutoIPR: IPR001395:Aldo/keto reductase;IPR006311:Twin-arginine translocation pathway, signalsequence; IPR023210:NADP-dependent oxidoreductasedomain;
long-mer1740	NC_002488	1643992	1644340	GCTGCTGCGGACTGAGCCCGCGCGGTGCCCGCAGACAGGGCGCCGATCAGCGGTGCGGCCGCGAGGCTGGCCATGCCCATGCCGGCGAGCTTCAGCAATCGCCGCCGTCCCAGTTCCGGGGTCGCAGGATTGAAACGAATGGGATCGGCATCGCCGTTGGTATTGAGCATGTCGCACCTTCTTGTTGACAGGGGGCAAAGAGAGAGGCCCGCGGCCCCGCGCGAAGGCCCCGCCGGCCCTTCGCATAACCAAGCAAAAGGGCGTGCCGGGGAGATGAGCGCGTCGCCCGTCTCCCCGGCAAGCCATTGGCTTCTTACCAGGCGTAGGCCTGGGGAGCTTCGCCGCCAGG	NC_002488.1596	NC_002488.1596	1644305	1645294	-	AutoIPR: IPR001395:Aldo/keto reductase;IPR023210:NADP-dependent oxidoreductase domain;
long-mer1740	NC_002488	1643992	1644340	GCTGCTGCGGACTGAGCCCGCGCGGTGCCCGCAGACAGGGCGCCGATCAGCGGTGCGGCCGCGAGGCTGGCCATGCCCATGCCGGCGAGCTTCAGCAATCGCCGCCGTCCCAGTTCCGGGGTCGCAGGATTGAAACGAATGGGATCGGCATCGCCGTTGGTATTGAGCATGTCGCACCTTCTTGTTGACAGGGGGCAAAGAGAGAGGCCCGCGGCCCCGCGCGAAGGCCCCGCCGGCCCTTCGCATAACCAAGCAAAAGGGCGTGCCGGGGAGATGAGCGCGTCGCCCGTCTCCCCGGCAAGCCATTGGCTTCTTACCAGGCGTAGGCCTGGGGAGCTTCGCCGCCAGG	NC_002488.1595	NC_002488.1595	1642983	1644161	-	AutoIPR: IPR001395:Aldo/keto reductase;IPR006311:Twin-arginine translocation pathway, signalsequence; IPR023210:NADP-dependent oxidoreductasedomain;
long-mer1741	NC_002488	1644342	1644367	CCCGGCCAGATTTCGTCCAGCTTCGC	NC_002488.1596	NC_002488.1596	1644305	1645294	-	AutoIPR: IPR001395:Aldo/keto reductase;IPR023210:NADP-dependent oxidoreductase domain;
long-mer1742	NC_002488	1644369	1644400	AGGGTCTCGTCGGAGAGCTTGACCGACAGTGC	NC_002488.1596	NC_002488.1596	1644305	1645294	-	AutoIPR: IPR001395:Aldo/keto reductase;IPR023210:NADP-dependent oxidoreductase domain;
long-mer1743	NC_002488	1644402	1644529	TTGAGGTTCTGCTGCAACTGCTCGACGGTGCGCGGGCCGCTGATGGCAGCGGTCACGACCGGGTTGTGGAGCAGCCAGGCAAGCGCCACGTCGGCGGGCGTCTGGCCAAGTTCATCGCATAGCGCCTC	NC_002488.1596	NC_002488.1596	1644305	1645294	-	AutoIPR: IPR001395:Aldo/keto reductase;IPR023210:NADP-dependent oxidoreductase domain;
long-mer1744	NC_002488	1644549	1644690	CGCAGCTTGTCGATCTGCGCCTGCAGGCCAGGCGTTGCGCGGCGGCCGCTGGCGATCTTCTTGAGCACACCACCCAACAGCCCCATGCCGATCGGGCTCCAGGGAATCAGGCCGATGCCGAAGTGGCGCAGCGCCGGAATGA	NC_002488.1596	NC_002488.1596	1644305	1645294	-	AutoIPR: IPR001395:Aldo/keto reductase;IPR023210:NADP-dependent oxidoreductase domain;
long-mer1745	NC_002488	1644692	1645009	CTCCAGCTCGATGGTGCGCTGAGTCAGGTTGTAGAGGCTCTGCTCCGATGCCAGCCCCAGCAGGTTGCGCGAAGCCGCCGTGCATTGCGCCAAGGCGATGTCCCAGCCGGCGAAGTTGCTGGAGCCGACATAGGTGATCTTGCCTTCGCGGATGAGTTGCTCGAAGGCCTGCCAGATTTCTTCCCAGGGCGTGGCCCGGTCGATATGGTGCATCTGGTACAGGTCGATGTGGTCGGTCTTCAGGCGCTTCAGGCTCGCCTCGCAGGCGCGACGAATGTGGTAGGCCGACAGGTACTTGTCGTTGGGGCCGGTCTCCAT	NC_002488.1596	NC_002488.1596	1644305	1645294	-	AutoIPR: IPR001395:Aldo/keto reductase;IPR023210:NADP-dependent oxidoreductase domain;
long-mer1746	NC_002488	1645023	1645084	TTGGTCGCCAGCACGATCTTGTCGCGACGGGACTTGTCCTGTGCCAGCCAGTTGCCGATGTA	NC_002488.1596	NC_002488.1596	1644305	1645294	-	AutoIPR: IPR001395:Aldo/keto reductase;IPR023210:NADP-dependent oxidoreductase domain;
long-mer1747	NC_002488	1645089	1645156	TCGGACGTGCCGAAGCCCTTGGGCATGTCGGGCGTCTGCGGGCCACCATAGACGTCAGCGGTATCGAA	NC_002488.1596	NC_002488.1596	1644305	1645294	-	AutoIPR: IPR001395:Aldo/keto reductase;IPR023210:NADP-dependent oxidoreductase domain;
long-mer1748	NC_002488	1645158	1645269	AAATTGATGCCGGCGTCCAGCGCCGTATCCATGATCTTGAAGCTGGTCGCTTCATCGGTCAGCTCGCCGAAGTTCATGGTGCCCAGTGCGATGCGGCTGACTTTTAGGCCGG	NC_002488.1596	NC_002488.1596	1644305	1645294	-	AutoIPR: IPR001395:Aldo/keto reductase;IPR023210:NADP-dependent oxidoreductase domain;
long-mer1749	NC_002488	1645459	1645511	CAGTCCTGCATCGGCACGTCCTCCACCGCGACGGACACGGCGCTGGAATCGAG	NC_002488.1597	NC_002488.1597	1645362	1645610	-	AutoIPR: IPR014347:Tautomerase/MIF superfamily;IPR017284:Tautomerase PptA;
long-mer1750	NC_002488	1645513	1645548	CCCAGCACGTCCATCATGGTGGCGGCCAGCCGGTCG	NC_002488.1597	NC_002488.1597	1645362	1645610	-	AutoIPR: IPR014347:Tautomerase/MIF superfamily;IPR017284:Tautomerase PptA;
long-mer1751	NC_002488	1645550	1645680	CCAGCTCCTGCTTCAAGGGCTGGCTTCGGCCTTCGGCGATCTTGACGATGATGTGCGGCATGGCCTGGCTGCCCGATTACGGAACGACGTAGCCGCCATCGACGGTGAGGCCTTCACCGATGACGTAGCTG	NC_002488.1598	NC_002488.1598	1645626	1646393	-	AutoIPR: IPR002347:Glucose/ribitoldehydrogenase;
long-mer1751	NC_002488	1645550	1645680	CCAGCTCCTGCTTCAAGGGCTGGCTTCGGCCTTCGGCGATCTTGACGATGATGTGCGGCATGGCCTGGCTGCCCGATTACGGAACGACGTAGCCGCCATCGACGGTGAGGCCTTCACCGATGACGTAGCTG	NC_002488.1597	NC_002488.1597	1645362	1645610	-	AutoIPR: IPR014347:Tautomerase/MIF superfamily;IPR017284:Tautomerase PptA;
long-mer1752	NC_002488	1645682	1645993	CACCCGGGCTGCACAGCCACAGCACGGCCGAAGCGATTTCCTCGGGACGGCCGGCGCGGCCGATCGGCGCGCTCGCGCCCAGCTTGGCAAAGGCTTCGTCGCTGCCGCCCACCACGTCGCGGGCGATCTGCGTGTCGATGGTGCCGGGGTTGACCGCGTTCACGCGGATGCCCTTCTTGCAGTACTCCAGCGCAGCGGCGCGGGTCAGGCCGAGGACGCCATGCTTGGAAGCGATGTAGGCGCCGATGCCGACGTTGCCGGTCAGCGCGCCGACCGAGGCGTTGTTGACGATGACGCCGCTGCCCTGGCGCT	NC_002488.1598	NC_002488.1598	1645626	1646393	-	AutoIPR: IPR002347:Glucose/ribitoldehydrogenase;
long-mer1753	NC_002488	1645995	1646050	CATCTGCTGCAACTCGTACTTCATGCACAGCCACACGCCGCGCAGGTTGATGCCGA	NC_002488.1598	NC_002488.1598	1645626	1646393	-	AutoIPR: IPR002347:Glucose/ribitoldehydrogenase;
long-mer1754	NC_002488	1646082	1646135	GGCGAACGGGGCGATCTTGGCCATGACGCCGGCGTTGTTGAAGGCGAAGTCCAG	NC_002488.1598	NC_002488.1598	1645626	1646393	-	AutoIPR: IPR002347:Glucose/ribitoldehydrogenase;
long-mer1755	NC_002488	1646137	1646201	CGGCCATATTCGGCGACGGTCTTCTCGACCAGTGCGGCGACCTGCGCCTCGTCGCTGACGTCGCA	NC_002488.1598	NC_002488.1598	1645626	1646393	-	AutoIPR: IPR002347:Glucose/ribitoldehydrogenase;
long-mer1756	NC_002488	1646224	1646251	CCTTCGGCGACGATCGCCGCCGCTTCCT	NC_002488.1598	NC_002488.1598	1645626	1646393	-	AutoIPR: IPR002347:Glucose/ribitoldehydrogenase;
long-mer1757	NC_002488	1646266	1646297	CCGTCGCGGTCGGCCAGCACCACCGATGCGCC	NC_002488.1598	NC_002488.1598	1645626	1646393	-	AutoIPR: IPR002347:Glucose/ribitoldehydrogenase;
long-mer1758	NC_002488	1646299	1646348	CCCTGAGCGAAGCCACGTGCGGTCGCCAGGCCCATGCCGGCGGCTGCACC	NC_002488.1598	NC_002488.1598	1645626	1646393	-	AutoIPR: IPR002347:Glucose/ribitoldehydrogenase;
long-mer1759	NC_002488	1646353	1646474	ACCAGGGCCACCTGGCCTTTGAAGTCATAAGTTGGATTCATGTTTCAGTTCTCCAATATCGTTGATAACCTGATGCAGCAGAGTGCCCGACGGGTTGCAAGGCAAGCGCTTGTGGCAATACT	NC_002488.1598	NC_002488.1598	1645626	1646393	-	AutoIPR: IPR002347:Glucose/ribitoldehydrogenase;
long-mer1760	NC_002488	1646483	1646525	ACCGAGTGTTGCAAAAACCTGGTCGGCTGACTACCTGATGAAT	NA
long-mer1761	NC_002488	1646548	1646716	GCTAATTAATTAGGCATTTCTGGTAGTGTTCAAATGACGATCACGGGCTTGATCACCGCGGGGTCGCGGCTGCGCATCAGCTCGATCCCCTGTTCGAGAGAATCCCATCCATGCAGGACGTGGCTGACCAGCGGCCGCGTGTCGAATCGCCCGCATTCGAGCATCGCCA	NC_002488.1599	NC_002488.1599	1646577	1647638	-	AutoIPR: IPR002085:Alcohol dehydrogenasesuperfamily, zinc-type; IPR014187:Alcohol dehydrogenase,zinc-binding type 2; IPR016040:NAD(P)-binding domain;IPR020843:Polyketide synthase, enoylreductase domain;
long-mer1762	NC_002488	1646740	1646903	CCGTCCTGCACGTGAACGCCGGTCAGGAATTTCTCCATGAACCCGTAGTTCCACACCTCCAGCGGGATGGTGACGGATTCGTCGTGCAGGAAGCCGGAAACGCAGGCCACGCGACCGCCGAACTTGACGGCCTTCAGCGCCGTGGTGAATACCTCGCTCGCCGT	NC_002488.1599	NC_002488.1599	1646577	1647638	-	AutoIPR: IPR002085:Alcohol dehydrogenasesuperfamily, zinc-type; IPR014187:Alcohol dehydrogenase,zinc-binding type 2; IPR016040:NAD(P)-binding domain;IPR020843:Polyketide synthase, enoylreductase domain;
long-mer1763	NC_002488	1646905	1646943	CCGCCGCTGGCGATGAGCACGCTATCGACGGGCTGGCCC	NC_002488.1599	NC_002488.1599	1646577	1647638	-	AutoIPR: IPR002085:Alcohol dehydrogenasesuperfamily, zinc-type; IPR014187:Alcohol dehydrogenase,zinc-binding type 2; IPR016040:NAD(P)-binding domain;IPR020843:Polyketide synthase, enoylreductase domain;
long-mer1764	NC_002488	1646945	1647022	CGGTCAGGGCCATGACCTTCTCCAGGGTCTGGCCGCCCGTGAAGTCCACGATGTCGGTCACGCCATAGGCCCGAGCCA	NC_002488.1599	NC_002488.1599	1646577	1647638	-	AutoIPR: IPR002085:Alcohol dehydrogenasesuperfamily, zinc-type; IPR014187:Alcohol dehydrogenase,zinc-binding type 2; IPR016040:NAD(P)-binding domain;IPR020843:Polyketide synthase, enoylreductase domain;
long-mer1765	NC_002488	1647037	1647146	GGACGGGAATCCACGCCGATGATCCGGCCGGCACCGCGAAGGGCTGCACCGGCGACGGCCATCAGCCCGACCGGCCCGAGTCCCATCACCAGCACGGTTTCGCCGAACTG	NC_002488.1599	NC_002488.1599	1646577	1647638	-	AutoIPR: IPR002085:Alcohol dehydrogenasesuperfamily, zinc-type; IPR014187:Alcohol dehydrogenase,zinc-binding type 2; IPR016040:NAD(P)-binding domain;IPR020843:Polyketide synthase, enoylreductase domain;
long-mer1766	NC_002488	1647148	1647212	ATGCCAAGGCGCTCGACGCCGGTGAAGCCGGTCGCGGCCATGTCCGGCAGCATTACCGCCTGCAG	NC_002488.1599	NC_002488.1599	1646577	1647638	-	AutoIPR: IPR002085:Alcohol dehydrogenasesuperfamily, zinc-type; IPR014187:Alcohol dehydrogenase,zinc-binding type 2; IPR016040:NAD(P)-binding domain;IPR020843:Polyketide synthase, enoylreductase domain;
long-mer1767	NC_002488	1647226	1647347	TCCGGGATGCGCGCGAGGTTGAGGTCGGCGTCGAGCGTGCGCACGTACTCGGAGAACACGCCGCCGATCGAAGGATCGTCGGAGTAGTACGGGCTGTTGGTCTGGTAGTACTTGGCTTCGCC	NC_002488.1599	NC_002488.1599	1646577	1647638	-	AutoIPR: IPR002085:Alcohol dehydrogenasesuperfamily, zinc-type; IPR014187:Alcohol dehydrogenase,zinc-binding type 2; IPR016040:NAD(P)-binding domain;IPR020843:Polyketide synthase, enoylreductase domain;
long-mer1768	NC_002488	1647352	1647395	TGGGCGCGGGGATGGCGCCAGTCCGAATTGCCGCACGGCAGGAC	NC_002488.1599	NC_002488.1599	1646577	1647638	-	AutoIPR: IPR002085:Alcohol dehydrogenasesuperfamily, zinc-type; IPR014187:Alcohol dehydrogenase,zinc-binding type 2; IPR016040:NAD(P)-binding domain;IPR020843:Polyketide synthase, enoylreductase domain;
long-mer1769	NC_002488	1647424	1647476	ACGTTCTCGCCGACCTTCTCGACCACGCCGACCGCTTCATGCCCGATGACCTT	NC_002488.1599	NC_002488.1599	1646577	1647638	-	AutoIPR: IPR002085:Alcohol dehydrogenasesuperfamily, zinc-type; IPR014187:Alcohol dehydrogenase,zinc-binding type 2; IPR016040:NAD(P)-binding domain;IPR020843:Polyketide synthase, enoylreductase domain;
long-mer1770	NC_002488	1647478	1647548	CCCACGGTCTTGGGAAGCGCGGCGGTCGCGATCATGTGGACGTCGGTGGTGCAGGTCGCCACTGCCGTGGG	NC_002488.1599	NC_002488.1599	1646577	1647638	-	AutoIPR: IPR002085:Alcohol dehydrogenasesuperfamily, zinc-type; IPR014187:Alcohol dehydrogenase,zinc-binding type 2; IPR016040:NAD(P)-binding domain;IPR020843:Polyketide synthase, enoylreductase domain;
long-mer1771	NC_002488	1647571	1647622	CCCAGCACGGGCATTGGCACGTCTTTCCACTTGGCCGTGCCTTTGGCTTCTA	NC_002488.1599	NC_002488.1599	1646577	1647638	-	AutoIPR: IPR002085:Alcohol dehydrogenasesuperfamily, zinc-type; IPR014187:Alcohol dehydrogenase,zinc-binding type 2; IPR016040:NAD(P)-binding domain;IPR020843:Polyketide synthase, enoylreductase domain;
long-mer1772	NC_002488	1647624	1647821	AACATAACCTCTCATGTGATCTCCTAACTCGTATGTGCGGGATGTGAAGCAGCCTGGTCAGGCGCGCGCTCCGGCCTTGAAGCCGTGTCTGCGGCAGGCCAGCGCCGTCGCCAGGGCGACGAGGATCAGCGGCAGCATGGAAGCCGGCAGGACGCTCGCACCGCCGCGCGCAAGAACCAGCGCGCCCAGTGCGCCCCC	NC_002488.1599	NC_002488.1599	1646577	1647638	-	AutoIPR: IPR002085:Alcohol dehydrogenasesuperfamily, zinc-type; IPR014187:Alcohol dehydrogenase,zinc-binding type 2; IPR016040:NAD(P)-binding domain;IPR020843:Polyketide synthase, enoylreductase domain;
long-mer1772	NC_002488	1647624	1647821	AACATAACCTCTCATGTGATCTCCTAACTCGTATGTGCGGGATGTGAAGCAGCCTGGTCAGGCGCGCGCTCCGGCCTTGAAGCCGTGTCTGCGGCAGGCCAGCGCCGTCGCCAGGGCGACGAGGATCAGCGGCAGCATGGAAGCCGGCAGGACGCTCGCACCGCCGCGCGCAAGAACCAGCGCGCCCAGTGCGCCCCC	NC_002488.1600	NC_002488.1600	1647681	1648880	-	AutoIPR: IPR011701:Major facilitatorsuperfamily; IPR020846:Major facilitator superfamilydomain;
long-mer1773	NC_002488	1647835	1647860	GCGTTCCATACCGTGGTGAGCATCGC	NC_002488.1600	NC_002488.1600	1647681	1648880	-	AutoIPR: IPR011701:Major facilitatorsuperfamily; IPR020846:Major facilitator superfamilydomain;
long-mer1774	NC_002488	1647862	1647887	CCCACGATGTCCACGCCCTCACCAGC	NC_002488.1600	NC_002488.1600	1647681	1648880	-	AutoIPR: IPR011701:Major facilitatorsuperfamily; IPR020846:Major facilitator superfamilydomain;
long-mer1775	NC_002488	1647892	1647929	TCGGATGCGGCCGTCTGGATCGAGGTCGCAGCGCCGCC	NC_002488.1600	NC_002488.1600	1647681	1648880	-	AutoIPR: IPR011701:Major facilitatorsuperfamily; IPR020846:Major facilitator superfamilydomain;
long-mer1776	NC_002488	1648002	1648085	GGTCACCGCGACGAACAGCACCAGGCTGCCGATCACGTGCAGGCGCAGGTGGCGATCGACCATGACGCCGGCGAGCCAGATGCC	NC_002488.1600	NC_002488.1600	1647681	1648880	-	AutoIPR: IPR011701:Major facilitatorsuperfamily; IPR020846:Major facilitator superfamilydomain;
long-mer1777	NC_002488	1648087	1648151	ACGATGGCGGCCACGCCGAACGCGAGCAGCAGCAGGTCCACGTCTGCGCTTCGGCCCAGCGTGCC	NC_002488.1600	NC_002488.1600	1647681	1648880	-	AutoIPR: IPR011701:Major facilitatorsuperfamily; IPR020846:Major facilitator superfamilydomain;
long-mer1778	NC_002488	1648153	1648232	GCGAAAACGGCGATGTAGGTGTAGAGCATGTACTGCGCCGTGACCCAGGCCAGGGCCGTGAACAGGATCGAGCGCACGCC	NC_002488.1600	NC_002488.1600	1647681	1648880	-	AutoIPR: IPR011701:Major facilitatorsuperfamily; IPR020846:Major facilitator superfamilydomain;
long-mer1779	NC_002488	1648234	1648298	GCGGAGCCGAGCACGCTTCCAATGGAAATGCGCCGCTCGGGTGGCTGGCCCGGCACGTCGGGCAT	NC_002488.1600	NC_002488.1600	1647681	1648880	-	AutoIPR: IPR011701:Major facilitatorsuperfamily; IPR020846:Major facilitator superfamilydomain;
long-mer1780	NC_002488	1648306	1648598	GCCATCGCGACGAGCAGCAGCGCGGCCACCACGCTCAGGGAGACAAAGGCGCCGCGCCAGCCGATGATGCCGCCCGTGAACGTGCCCAGCGGGACGCCGATCGACAGCGCCAGGGGTGTGCCGACCATGGCCACCGCGAGCGCGCGGCCCTTGAGGCGGTCCACCACCATGCGTCGCGCGTAGCCGCCGAGCAGTCCCCAGGACAGCCCTGCCGAGACGCCGGCCAGGAACCGCGCAACCAAGGTCAGGGCGAACCACGGCGAGAACGCGGTCACGAGATTGAAGAAGAGAAA	NC_002488.1600	NC_002488.1600	1647681	1648880	-	AutoIPR: IPR011701:Major facilitatorsuperfamily; IPR020846:Major facilitator superfamilydomain;
long-mer1781	NC_002488	1648614	1648640	CATCAGCACCGGCTTGCGTCGCCGGGT	NC_002488.1600	NC_002488.1600	1647681	1648880	-	AutoIPR: IPR011701:Major facilitatorsuperfamily; IPR020846:Major facilitator superfamilydomain;
long-mer1782	NC_002488	1648642	1648667	TGCGTCAGGCTGACCAGCGGAATGGC	NC_002488.1600	NC_002488.1600	1647681	1648880	-	AutoIPR: IPR011701:Major facilitatorsuperfamily; IPR020846:Major facilitator superfamilydomain;
long-mer1783	NC_002488	1648687	1648712	GCATAGACGGTCACCATCTGTCCGGC	NC_002488.1600	NC_002488.1600	1647681	1648880	-	AutoIPR: IPR011701:Major facilitatorsuperfamily; IPR020846:Major facilitator superfamilydomain;
long-mer1784	NC_002488	1648726	1648768	ATGGCAAGGTCTTGGGCGATCTGCGGGAGCAGCCCGGCCGGCA	NC_002488.1600	NC_002488.1600	1647681	1648880	-	AutoIPR: IPR011701:Major facilitatorsuperfamily; IPR020846:Major facilitator superfamilydomain;
long-mer1785	NC_002488	1648772	1648796	TTTCGGTGACGATGGCGATGAAGCC	NC_002488.1600	NC_002488.1600	1647681	1648880	-	AutoIPR: IPR011701:Major facilitatorsuperfamily; IPR020846:Major facilitator superfamilydomain;
long-mer1786	NC_002488	1648804	1648981	GCCAGCATGAGCAAGGCTGCGGTCGGCAGCGTGTCGGCCTCAGCAGATGAGGCCGGTATGGGGGTGCGATGGGTCAACGTGGATACCGCCTGGCCGTGGCCCCGGCGAGCGATCTGGCGGCAGATCCAGGCCCGAGGGCTCAACCGGGGGGTCAAAGTAAAAAGCGCACGCCTGCTCC	NC_002488.1600	NC_002488.1600	1647681	1648880	-	AutoIPR: IPR011701:Major facilitatorsuperfamily; IPR020846:Major facilitator superfamilydomain;
long-mer1787	NC_002488	1648995	1649029	GCAGCCGGCAGGCCGTGCGCATGGGTTCAACCGCG	NC_002488.1601	NC_002488.1601	1649021	1649896	-	AutoIPR: IPR001395:Aldo/keto reductase;IPR023210:NADP-dependent oxidoreductase domain;
long-mer1788	NC_002488	1649052	1649092	GCGAATTCCTCGTCGCTCAGCGTGATCGCCGCGGCGGCCAC	NC_002488.1601	NC_002488.1601	1649021	1649896	-	AutoIPR: IPR001395:Aldo/keto reductase;IPR023210:NADP-dependent oxidoreductase domain;
long-mer1789	NC_002488	1649094	1649170	TTTTCCTCCAGGTGCGCGACCTTGCTGGTGCCGGGAATCGGCAGGATCACGGGGCTGCGCTTCAACAGCCAGGCCAG	NC_002488.1601	NC_002488.1601	1649021	1649896	-	AutoIPR: IPR001395:Aldo/keto reductase;IPR023210:NADP-dependent oxidoreductase domain;
long-mer1790	NC_002488	1649400	1649458	TGGCTCAAGCCGGCATGCCGGATCAGGCCTTCATCGATGAATTCGCGGATGGCGCCGAA	NC_002488.1601	NC_002488.1601	1649021	1649896	-	AutoIPR: IPR001395:Aldo/keto reductase;IPR023210:NADP-dependent oxidoreductase domain;
long-mer1791	NC_002488	1649517	1649559	TCCAGCTTCAGGCGCCGCAGGCTCATGTAAACGCACTGGCGCA	NC_002488.1601	NC_002488.1601	1649021	1649896	-	AutoIPR: IPR001395:Aldo/keto reductase;IPR023210:NADP-dependent oxidoreductase domain;
long-mer1792	NC_002488	1649568	1649698	GGGTCGCCGATCACCGGCCAGGACGGGTTGGTCGAGTTGCCGGGGTAGCGCACGAGACTGCCCTTGGTCGCGATCTTGATCCCGCCGTAGGGATGCAGTGCGTCGGCGATGAGCTGTTCGCTGACGAACGG	NC_002488.1601	NC_002488.1601	1649021	1649896	-	AutoIPR: IPR001395:Aldo/keto reductase;IPR023210:NADP-dependent oxidoreductase domain;
long-mer1793	NC_002488	1649715	1649745	GTGTCGATCAGATCGACGCCGATCTCCGGCA	NC_002488.1601	NC_002488.1601	1649021	1649896	-	AutoIPR: IPR001395:Aldo/keto reductase;IPR023210:NADP-dependent oxidoreductase domain;
long-mer1794	NC_002488	1649747	1649798	GCGCTTCAGGACGCGGATCGCCTCGTCGTGGTCTTCCGGTTCGCCCCACACG	NC_002488.1601	NC_002488.1601	1649021	1649896	-	AutoIPR: IPR001395:Aldo/keto reductase;IPR023210:NADP-dependent oxidoreductase domain;
long-mer1795	NC_002488	1649800	1649832	CGGGGCCGGTGATGCGCATCGCGCCGAAACCCA	NC_002488.1601	NC_002488.1601	1649021	1649896	-	AutoIPR: IPR001395:Aldo/keto reductase;IPR023210:NADP-dependent oxidoreductase domain;
long-mer1796	NC_002488	1649834	1649918	GCGGTTGACCGTCAGGTCGCCGCCGATGGCAAACTGGCCGGAAAGGCTGGCATCAAGTTTCATCTTGGTACTCCCGTAGGTTGTT	NC_002488.1601	NC_002488.1601	1649021	1649896	-	AutoIPR: IPR001395:Aldo/keto reductase;IPR023210:NADP-dependent oxidoreductase domain;
long-mer1797	NC_002488	1649959	1649984	ACGCATCGAGTGTGGCAAGAATCGGC	NA
long-mer1798	NC_002488	1649988	1650023	GGCGACTAGCTGATGAATGCTTAAAGCGCCTAGTAG	NA
long-mer1799	NC_002488	1650040	1650075	GCGTGCGAGCCACGACCCAGCGCCGCTTGCAGGAAA	NC_002488.1602	NC_002488.1602	1650033	1650950	-	AutoIPR: IPR020890:Transcription regulator HTH,HdfR;
long-mer1800	NC_002488	1650077	1650122	CGACAAAGGCCCGCACCTTGGCGGGCACATGGCTGCGGCTGGGATA	NC_002488.1602	NC_002488.1602	1650033	1650950	-	AutoIPR: IPR020890:Transcription regulator HTH,HdfR;
long-mer1801	NC_002488	1650166	1650251	TGACCGGGAAACAGTGCCTCCAGCGCGCCGCTGGCCAGGTCGTCCCCGATCACCCAGTCGGCCAGCAGCGTGGGGCCGAGCCCCGA	NC_002488.1602	NC_002488.1602	1650033	1650950	-	AutoIPR: IPR020890:Transcription regulator HTH,HdfR;
long-mer1802	NC_002488	1650262	1650287	TCGCGCAGCATCAGCGCATTGGTGGA	NC_002488.1602	NC_002488.1602	1650033	1650950	-	AutoIPR: IPR020890:Transcription regulator HTH,HdfR;
long-mer1803	NC_002488	1650308	1650370	GCACCTCGATCTCGGCGCCCCCATCGGCGGGCGCGAACAGCCAGCGGTCCCGGAACCCGGCCA	NC_002488.1602	NC_002488.1602	1650033	1650950	-	AutoIPR: IPR020890:Transcription regulator HTH,HdfR;
long-mer1804	NC_002488	1650372	1650413	TGCGAAGCTCAGGCACCGGATGGCCTGCAAATCCTGCGGCTC	NC_002488.1602	NC_002488.1602	1650033	1650950	-	AutoIPR: IPR020890:Transcription regulator HTH,HdfR;
long-mer1805	NC_002488	1650415	1650509	CGCAGCGGCGCGGTCTGCGCCCGCACCCACGCGGGGCTGGCGGCGACGTGGTAGCGGATCGGCATCAGCGGCACGGCGATCAGGCTGGAATCGCG	NC_002488.1602	NC_002488.1602	1650033	1650950	-	AutoIPR: IPR020890:Transcription regulator HTH,HdfR;
long-mer1806	NC_002488	1650511	1650659	AGGTTGCCCAGTCGGATGGCGACGTCCACGCGCTCGGACACCAGGTCCACCGGCGATTCCGTCAGCAACAGGTCCAGCTCGATCGCCGGATGTGCCTCGTAGAAGGCCGGCAGCAAGGGCGAGAGGTGGCGCATGGCGAAGGCATTGGA	NC_002488.1602	NC_002488.1602	1650033	1650950	-	AutoIPR: IPR020890:Transcription regulator HTH,HdfR;
long-mer1807	NC_002488	1650661	1650764	ACCGTGACGCGCAGCCGCCCGCGCACTTCGCCGGTGGTGTCCACCGCGGCGTCCCGTGCCTGGGACAGCTCCTCCAGCAGCAGCGGCAGCCGTTCCGTGAACAC	NC_002488.1602	NC_002488.1602	1650033	1650950	-	AutoIPR: IPR020890:Transcription regulator HTH,HdfR;
long-mer1808	NC_002488	1650766	1650787	GAGCCCGCCTCGGTCAGCGCCA	NC_002488.1602	NC_002488.1602	1650033	1650950	-	AutoIPR: IPR020890:Transcription regulator HTH,HdfR;
long-mer1809	NC_002488	1650789	1650848	GTGCCGGGTGTTGCGGGCGAACAGGCGCGTGCCCAGCTCGGCCTCCAGCGCGGCGACGGC	NC_002488.1602	NC_002488.1602	1650033	1650950	-	AutoIPR: IPR020890:Transcription regulator HTH,HdfR;
long-mer1810	NC_002488	1650850	1650875	CGCGAGACCGACGAGGGATCGACGTT	NC_002488.1602	NC_002488.1602	1650033	1650950	-	AutoIPR: IPR020890:Transcription regulator HTH,HdfR;
long-mer1811	NC_002488	1650877	1651034	TGCTCGCGGGCCGCCGCGGCAAAGCTGCCGAGGTGGACGACCTGCATCAGGGTTTCGAGGTCTCTGATATTCATTCATGCAAATATTACATTAGTAAAATGCAATACGCCCGGTCGATTAATGCGATGAATGCTTATATGTTCGCTGCGCTGCATTGG	NC_002488.1602	NC_002488.1602	1650033	1650950	-	AutoIPR: IPR020890:Transcription regulator HTH,HdfR;
long-mer1812	NC_002488	1651036	1651067	TTGCCCGTGCATCCACAGTTCCGCGCTGGAAG	NA
long-mer1813	NC_002488	1651069	1651098	TTTCGTCGCAGGGTCGATGAAGATCGGGTA	NA
long-mer1814	NC_002488	1651100	1651181	TTCTGACGCGCATACGTTCGACCTTCACTAAGGAGCCTGTTTCATGGCTGACACGTCATCCATGCCGTCCATCGTCGGCTTG	NC_002488.1603	NC_002488.1603	1651143	1652249	+	AutoIPR: IPR013785:Aldolase-type TIM barrel;
long-mer1815	NC_002488	1651194	1651339	ACCTTCGGGGCCATTCCTCTGAACAATCGAGTGGTCATGGCGCCAATGACCCGCCTGCGGGCGCAGGCCGATGGTGCGCCGGGCGACCTGATGGTGGAGTACTACCGTCAAAGGGCCGGCATGGGGTTGATCGTGACCGAGGGGAC	NC_002488.1603	NC_002488.1603	1651143	1652249	+	AutoIPR: IPR013785:Aldolase-type TIM barrel;
long-mer1816	NC_002488	1651343	1651403	CCCCAGCCTGGAGTCCCAGACGGGTGTGGGCCAGCCTGGGATCGCCACGGAAGAGCAGGCT	NC_002488.1603	NC_002488.1603	1651143	1652249	+	AutoIPR: IPR013785:Aldolase-type TIM barrel;
long-mer1817	NC_002488	1651420	1651500	TGACCGATGCCGTGCATCTGGCGGGAGGCCACATCGTGCTTCAGATCATGCACGGTGGCCGAACCGCACATCCGGGCGTCA	NC_002488.1603	NC_002488.1603	1651143	1652249	+	AutoIPR: IPR013785:Aldolase-type TIM barrel;
long-mer1818	NC_002488	1651502	1651590	CGGTGGTCGCCGCGTCATCGCGCCCAGCGCCGTGACGCTCGGCGGTGAGGTGTACACGGCGAATGGGAAAGAAGCCTTCACGACGCCCG	NC_002488.1603	NC_002488.1603	1651143	1652249	+	AutoIPR: IPR013785:Aldolase-type TIM barrel;
long-mer1819	NC_002488	1651617	1651664	GACGTGATCGCGGAGCATGTCGCCGCCGCGCAGCGTGCCGTCGCCGCC	NC_002488.1603	NC_002488.1603	1651143	1652249	+	AutoIPR: IPR013785:Aldolase-type TIM barrel;
long-mer1820	NC_002488	1651666	1651819	GGTTCGATGGCGTGGAAATACATGGCGCGAACGGCTACCTGGGGCAACAGTTCCTGTCGCCGGCGTCGAACCAGCGGACTGACCAGTATGGTGGCTCCCCGGAGAACCGCGCCCGCTTCGTGGTGGAACTGGTCCAGGCGGTTGCCGAGGCGGT	NC_002488.1603	NC_002488.1603	1651143	1652249	+	AutoIPR: IPR013785:Aldolase-type TIM barrel;
long-mer1821	NC_002488	1651839	1651978	CTGAGGATCTCCCCTGAGCACAACTATCAGGAGACCTTCGAGCCCGACCGCAGCGACGTACTTGCCACCTACGGGGCACTGCTGGACGCCTTGCGCCCGCTCGGCCTGGCGTATCTGTCCGTGTTGCACCAAGAGCCGAC	NC_002488.1603	NC_002488.1603	1651143	1652249	+	AutoIPR: IPR013785:Aldolase-type TIM barrel;
long-mer1822	NC_002488	1651980	1652011	GGAGCCCTGGTGGAAGAGCTTGCCCGCCGTTT	NC_002488.1603	NC_002488.1603	1651143	1652249	+	AutoIPR: IPR013785:Aldolase-type TIM barrel;
long-mer1823	NC_002488	1652013	1652160	GCAGGCAAGGTCGCCGCCAACAGCGGATTCGCGACCTTCACCTCGCTCGAAGAGGCTGAACAGATCGTCGCGGCACCGTTCATCGATGCGGTCGTCGTAGGCCGGGCCGCACTCGCCAATCCCGATCTCATCGAGCGATGGAAAAGCG	NC_002488.1603	NC_002488.1603	1651143	1652249	+	AutoIPR: IPR013785:Aldolase-type TIM barrel;
long-mer1824	NC_002488	1652193	1652266	TTCTATACGCACGACGCGGCGGGCTACACCGACTACCCGACTTTGGCCGGGCGCTGAAAGCAGGAAAACCGGAG	NC_002488.1603	NC_002488.1603	1651143	1652249	+	AutoIPR: IPR013785:Aldolase-type TIM barrel;
long-mer1825	NC_002488	1652323	1652345	GGCCGGTGTATTGATGCGGAAAT	NA
long-mer1826	NC_002488	1652389	1652473	TGCTGATTTCCATCGTCTATGACAGCGGCTACGGCCATACCGAAAGACAAGCCCGCGCCGTGGCCGAAGGCGTCGCCAAGGTGCC	NC_002488.1604	NC_002488.1604	1652388	1652966	+	AutoIPR: IPR029039:Flavoprotein-like;
long-mer1827	NC_002488	1652497	1652522	CCGTGGGCCAGGGCGAGATGGACTGG	NC_002488.1604	NC_002488.1604	1652388	1652966	+	AutoIPR: IPR029039:Flavoprotein-like;
long-mer1828	NC_002488	1652529	1652668	CTGGAAGCCAGCGACGCCATCGTCTTCGGCTCGCCCACCTACAACGGCTCGCTCAGCGCCAAGCTCAAGCAGTTCTTCGAGGACTCCACCAAGGCCGCGTGGAGCGAGCAGAAGTGGCGCAACAAGATCGCCGCGGGCTT	NC_002488.1604	NC_002488.1604	1652388	1652966	+	AutoIPR: IPR029039:Flavoprotein-like;
long-mer1829	NC_002488	1652694	1652773	GACAAGCTCAATACGCTGATCGGCATGGCGCTGTTCGCCGCGCAGCACGGCATGATCTGGGTCGGCCTGGACCTGATGCC	NC_002488.1604	NC_002488.1604	1652388	1652966	+	AutoIPR: IPR029039:Flavoprotein-like;
long-mer1830	NC_002488	1652775	1652821	GGCAACAGCAGCAGCACGGGCAGCGTCGAAGACCTGAACCGGCACGG	NC_002488.1604	NC_002488.1604	1652388	1652966	+	AutoIPR: IPR029039:Flavoprotein-like;
long-mer1831	NC_002488	1652835	1652890	GCGATGGCGCAGTCCAACATGGATGAAGGCCCGGACGTGTCGCCGCCCGCCAGCGA	NC_002488.1604	NC_002488.1604	1652388	1652966	+	AutoIPR: IPR029039:Flavoprotein-like;
long-mer1832	NC_002488	1652892	1652915	CTCAAGACCGCCGCCTACCTCGGC	NC_002488.1604	NC_002488.1604	1652388	1652966	+	AutoIPR: IPR029039:Flavoprotein-like;
long-mer1833	NC_002488	1652917	1653051	AGCGCGTGGCCGAAACCACCCAACGCTTCGCGCGCGGCGCGAGCGCCTGAACCGGGAGAACGCCATGAACGCCTCCGGCTACGCCGCCTATTCGCCCACCGAGCCGCTGCGGCCCTTCAGCTTCGAGCGGCGCGC	NC_002488.1605	NC_002488.1605	1652981	1654027	+	AutoIPR: IPR002085:Alcohol dehydrogenasesuperfamily, zinc-type; IPR016040:NAD(P)-binding domain;IPR020843:Polyketide synthase, enoylreductase domain;IPR029752:D-isomer specific 2-hydroxyacid dehydrogenase,NAD-binding domain conserved site 1;
long-mer1833	NC_002488	1652917	1653051	AGCGCGTGGCCGAAACCACCCAACGCTTCGCGCGCGGCGCGAGCGCCTGAACCGGGAGAACGCCATGAACGCCTCCGGCTACGCCGCCTATTCGCCCACCGAGCCGCTGCGGCCCTTCAGCTTCGAGCGGCGCGC	NC_002488.1604	NC_002488.1604	1652388	1652966	+	AutoIPR: IPR029039:Flavoprotein-like;
long-mer1834	NC_002488	1653055	1653081	GCGCCCCGATGACGTCGCGATCGAGAT	NC_002488.1605	NC_002488.1605	1652981	1654027	+	AutoIPR: IPR002085:Alcohol dehydrogenasesuperfamily, zinc-type; IPR016040:NAD(P)-binding domain;IPR020843:Polyketide synthase, enoylreductase domain;IPR029752:D-isomer specific 2-hydroxyacid dehydrogenase,NAD-binding domain conserved site 1;
long-mer1835	NC_002488	1653083	1653112	CTGTACTGCGGCGTCTGCCACACCGATCTG	NC_002488.1605	NC_002488.1605	1652981	1654027	+	AutoIPR: IPR002085:Alcohol dehydrogenasesuperfamily, zinc-type; IPR016040:NAD(P)-binding domain;IPR020843:Polyketide synthase, enoylreductase domain;IPR029752:D-isomer specific 2-hydroxyacid dehydrogenase,NAD-binding domain conserved site 1;
long-mer1836	NC_002488	1653150	1653198	TGGTGCCCGGCCACGAGATCGTCGGCCGCGTGACCGGCGTCGGCAGCGA	NC_002488.1605	NC_002488.1605	1652981	1654027	+	AutoIPR: IPR002085:Alcohol dehydrogenasesuperfamily, zinc-type; IPR016040:NAD(P)-binding domain;IPR020843:Polyketide synthase, enoylreductase domain;IPR029752:D-isomer specific 2-hydroxyacid dehydrogenase,NAD-binding domain conserved site 1;
long-mer1837	NC_002488	1653224	1653279	GTCGTCGGCGTCGGCTGCATGGTGGATTCCTGCGGCCACTGCGCGGCGTGCGATGG	NC_002488.1605	NC_002488.1605	1652981	1654027	+	AutoIPR: IPR002085:Alcohol dehydrogenasesuperfamily, zinc-type; IPR016040:NAD(P)-binding domain;IPR020843:Polyketide synthase, enoylreductase domain;IPR029752:D-isomer specific 2-hydroxyacid dehydrogenase,NAD-binding domain conserved site 1;
long-mer1838	NC_002488	1653281	1653340	GGCCACGAGCAGCATTGCCTGCAGGGGATGACGCCCACCTACAACGGCACCGACCGGCAT	NC_002488.1605	NC_002488.1605	1652981	1654027	+	AutoIPR: IPR002085:Alcohol dehydrogenasesuperfamily, zinc-type; IPR016040:NAD(P)-binding domain;IPR020843:Polyketide synthase, enoylreductase domain;IPR029752:D-isomer specific 2-hydroxyacid dehydrogenase,NAD-binding domain conserved site 1;
long-mer1839	NC_002488	1653342	1653372	ACGGCAGCACCACCTACGGCGGCTATTCGGA	NC_002488.1605	NC_002488.1605	1652981	1654027	+	AutoIPR: IPR002085:Alcohol dehydrogenasesuperfamily, zinc-type; IPR016040:NAD(P)-binding domain;IPR020843:Polyketide synthase, enoylreductase domain;IPR029752:D-isomer specific 2-hydroxyacid dehydrogenase,NAD-binding domain conserved site 1;
long-mer1840	NC_002488	1653374	1653415	CGCATCGTGGTGCCCGAGCATTTCGTGCTGAACGTCCCCGAC	NC_002488.1605	NC_002488.1605	1652981	1654027	+	AutoIPR: IPR002085:Alcohol dehydrogenasesuperfamily, zinc-type; IPR016040:NAD(P)-binding domain;IPR020843:Polyketide synthase, enoylreductase domain;IPR029752:D-isomer specific 2-hydroxyacid dehydrogenase,NAD-binding domain conserved site 1;
long-mer1841	NC_002488	1653455	1653489	GGCATCACCACCTGGTCGCCGCTGCGCCGCTGGAA	NC_002488.1605	NC_002488.1605	1652981	1654027	+	AutoIPR: IPR002085:Alcohol dehydrogenasesuperfamily, zinc-type; IPR016040:NAD(P)-binding domain;IPR020843:Polyketide synthase, enoylreductase domain;IPR029752:D-isomer specific 2-hydroxyacid dehydrogenase,NAD-binding domain conserved site 1;
long-mer1842	NC_002488	1653548	1653630	CTGAAGCTGGCGAAGGCCATGGGCGCCGAGGTGACGCTGTTCTCGCGCTCGCCGGGCAAGGAAGCCGATGCGCGCCGCCTGGG	NC_002488.1605	NC_002488.1605	1652981	1654027	+	AutoIPR: IPR002085:Alcohol dehydrogenasesuperfamily, zinc-type; IPR016040:NAD(P)-binding domain;IPR020843:Polyketide synthase, enoylreductase domain;IPR029752:D-isomer specific 2-hydroxyacid dehydrogenase,NAD-binding domain conserved site 1;
long-mer1843	NC_002488	1653641	1653680	GTGGTGATCTCCACCGACGCCGAGCAGATGGCCGCGATCA	NC_002488.1605	NC_002488.1605	1652981	1654027	+	AutoIPR: IPR002085:Alcohol dehydrogenasesuperfamily, zinc-type; IPR016040:NAD(P)-binding domain;IPR020843:Polyketide synthase, enoylreductase domain;IPR029752:D-isomer specific 2-hydroxyacid dehydrogenase,NAD-binding domain conserved site 1;
long-mer1844	NC_002488	1653691	1653849	CGACCTGATCGTGGACACGGTGCCCTACGACCACGACCTGAATCCCTACGTGCCCACGCTGTCCTTCCACGGCACGCTGGTGCTGGTCGGCTACATGGGACCGCTGGACGACAAGCTCAACACGCTGCCGGTCGTGTTCGGCGGCCGAGCGGTCGCCGG	NC_002488.1605	NC_002488.1605	1652981	1654027	+	AutoIPR: IPR002085:Alcohol dehydrogenasesuperfamily, zinc-type; IPR016040:NAD(P)-binding domain;IPR020843:Polyketide synthase, enoylreductase domain;IPR029752:D-isomer specific 2-hydroxyacid dehydrogenase,NAD-binding domain conserved site 1;
long-mer1845	NC_002488	1653851	1653882	TCCTTCATCGGCGGCATCCCCGAGACGCAGGC	NC_002488.1605	NC_002488.1605	1652981	1654027	+	AutoIPR: IPR002085:Alcohol dehydrogenasesuperfamily, zinc-type; IPR016040:NAD(P)-binding domain;IPR020843:Polyketide synthase, enoylreductase domain;IPR029752:D-isomer specific 2-hydroxyacid dehydrogenase,NAD-binding domain conserved site 1;
long-mer1846	NC_002488	1653884	1653915	ATGCTGGATTTCTGCGGCGAGCACGGCATCGT	NC_002488.1605	NC_002488.1605	1652981	1654027	+	AutoIPR: IPR002085:Alcohol dehydrogenasesuperfamily, zinc-type; IPR016040:NAD(P)-binding domain;IPR020843:Polyketide synthase, enoylreductase domain;IPR029752:D-isomer specific 2-hydroxyacid dehydrogenase,NAD-binding domain conserved site 1;
long-mer1847	NC_002488	1653917	1654011	TCCGATGTCGAGCTGATCCGCATGCAGGAGATCGAGGACGCCTACGAGCGCATGCTCAGGAGCGACGTGAAGTACCGCTTCGTCATCGACATGGC	NC_002488.1605	NC_002488.1605	1652981	1654027	+	AutoIPR: IPR002085:Alcohol dehydrogenasesuperfamily, zinc-type; IPR016040:NAD(P)-binding domain;IPR020843:Polyketide synthase, enoylreductase domain;IPR029752:D-isomer specific 2-hydroxyacid dehydrogenase,NAD-binding domain conserved site 1;
long-mer1848	NC_002488	1654048	1654117	CAGGGAGACGTGAAATGAAGCCCATGCTCATCGCCTTGACCCTCCAGGCGCTTCTACTCGCCGGCGCGGC	NC_002488.1606	NC_002488.1606	1654062	1655135	+	AutoIPR: IPR011042:Six-bladed beta-propeller,TolB-like;
long-mer1849	NC_002488	1654119	1654147	CCTACCGCGCTGGCGCAGGCAGCGCCGGA	NC_002488.1606	NC_002488.1606	1654062	1655135	+	AutoIPR: IPR011042:Six-bladed beta-propeller,TolB-like;
long-mer1850	NC_002488	1654150	1654220	CCGTGCGCATCCAGAACACCACGCCGCGCGACTGGTCGATGCAGGTGGTGAGCAGCGACCTCGACTATCCC	NC_002488.1606	NC_002488.1606	1654062	1655135	+	AutoIPR: IPR011042:Six-bladed beta-propeller,TolB-like;
long-mer1851	NC_002488	1654222	1654267	GGGACATCGCCCGCGATGGCGACCGGCTCCTGCTGACCGAGAAGGC	NC_002488.1606	NC_002488.1606	1654062	1655135	+	AutoIPR: IPR011042:Six-bladed beta-propeller,TolB-like;
long-mer1852	NC_002488	1654276	1654319	TCGTCGTCATCGAGGGTGGCCGCCAGCAGCGCTATCCGCTCCAG	NC_002488.1606	NC_002488.1606	1654062	1655135	+	AutoIPR: IPR011042:Six-bladed beta-propeller,TolB-like;
long-mer1853	NC_002488	1654321	1654366	CTTCGGACGCCATCGCCAGCGAAGGCGGCGCGGGGCTGCTCGGCAT	NC_002488.1606	NC_002488.1606	1654062	1655135	+	AutoIPR: IPR011042:Six-bladed beta-propeller,TolB-like;
long-mer1854	NC_002488	1654368	1654426	GCGCTGTCGCGCGACTTCGCGCAAAGCGGCATCGCCTACCTCTACCACTCCTACCGTGC	NC_002488.1606	NC_002488.1606	1654062	1655135	+	AutoIPR: IPR011042:Six-bladed beta-propeller,TolB-like;
long-mer1855	NC_002488	1654483	1654507	GCGAGACCCGCGTGCTGGTGTCCGG	NC_002488.1606	NC_002488.1606	1654062	1655135	+	AutoIPR: IPR011042:Six-bladed beta-propeller,TolB-like;
long-mer1856	NC_002488	1654518	1654552	CACCGGCTCTACAACGGCGGCAGCATCGCCATTGG	NC_002488.1606	NC_002488.1606	1654062	1655135	+	AutoIPR: IPR011042:Six-bladed beta-propeller,TolB-like;
long-mer1857	NC_002488	1654554	1654579	CCGGACGGGCACCTGTACGCCACCAC	NC_002488.1606	NC_002488.1606	1654062	1655135	+	AutoIPR: IPR011042:Six-bladed beta-propeller,TolB-like;
long-mer1858	NC_002488	1654581	1654657	GGCTGGACCGCGAACCGCGAGCGGCCGCAGGACGTGGGCAGCCTGGCGGGAAAGGTCCTGCGCATGACGCTGGACGG	NC_002488.1606	NC_002488.1606	1654062	1655135	+	AutoIPR: IPR011042:Six-bladed beta-propeller,TolB-like;
long-mer1859	NC_002488	1654659	1654738	CAGGCGCCGAAGGACAACCCGTTCCCCGGCTCGCTCGTCTATTCCCTGGGCCATCGCAACCCGCAGGGCCTGGCCTGGAA	NC_002488.1606	NC_002488.1606	1654062	1655135	+	AutoIPR: IPR011042:Six-bladed beta-propeller,TolB-like;
long-mer1860	NC_002488	1654740	1654774	CCGGCCGGCCAGTTGTTCGTGGTCGAGCACGGCGA	NC_002488.1606	NC_002488.1606	1654062	1655135	+	AutoIPR: IPR011042:Six-bladed beta-propeller,TolB-like;
long-mer1861	NC_002488	1654862	1654894	GGAGCCGGCCTGGATCGAATCCGGCCGCAGCAC	NC_002488.1606	NC_002488.1606	1654062	1655135	+	AutoIPR: IPR011042:Six-bladed beta-propeller,TolB-like;
long-mer1862	NC_002488	1654896	1654918	TGGGCACCGGCCGGTGCCGCTTT	NC_002488.1606	NC_002488.1606	1654062	1655135	+	AutoIPR: IPR011042:Six-bladed beta-propeller,TolB-like;
long-mer1863	NC_002488	1654948	1655083	TCGGCGCGCGTGCGCTGCTGGTGGTGGACGAACGCGCCAAGGCGCTCAAGCCGATCTTCGACGCGGGCGACCGCATCCGGGACGTGCTGCCCGCCGGGCGCGACCTGTACGTGATCACCACGAATCGGTCGCCCCG	NC_002488.1606	NC_002488.1606	1654062	1655135	+	AutoIPR: IPR011042:Six-bladed beta-propeller,TolB-like;
long-mer1864	NC_002488	1655085	1655152	GCGGAAGGGCCGTCCAAGGATCGGCTGCTGAAGCTGACGCTCGCCCGGTAGTTCCCGCGAGCAAGCTG	NC_002488.1606	NC_002488.1606	1654062	1655135	+	AutoIPR: IPR011042:Six-bladed beta-propeller,TolB-like;
long-mer1865	NC_002488	1655154	1655225	ACCAAGACCTCGGAATCGAATCGCTGAAACAGGGTGTCCATGCCAAGGGACGCCCTCACTTGGGAGAATCAA	NA
long-mer1866	NC_002488	1655227	1655346	CATGTGGAATCAAGACCAGCTCGACCGCATCGTGGCGGCGGACGACTTGCGGATTTCGCCGTTCCGCGAGGACGGCAAGACCTATGGCACCCCGACGTGGATCTGGTGCGTGCAGGTGGA	NC_002488.1607	NC_002488.1607	1655228	1655608	+	AutoIPR: IPR016888:Uncharacterised conservedprotein UCP028498;
long-mer1867	NC_002488	1655366	1655430	GGCTACAGCGGCACGGCTTCGCGCTGGTATCAGGCGGCGGTGAAGCAGCGCGCCGGCCGCATCAC	NC_002488.1607	NC_002488.1607	1655228	1655608	+	AutoIPR: IPR016888:Uncharacterised conservedprotein UCP028498;
long-mer1868	NC_002488	1655489	1655517	GCCATCGACGCGGCCTACAAGGCGAAGTA	NC_002488.1607	NC_002488.1607	1655228	1655608	+	AutoIPR: IPR016888:Uncharacterised conservedprotein UCP028498;
long-mer1869	NC_002488	1655534	1655613	CTGCGCCCGATGATCAGCGAGCGTGCGCGCGCCGCGACGGTGAAGATCGTCCCGGCGAGTGGCCCGACAGCTTAGCTCTC	NC_002488.1607	NC_002488.1607	1655228	1655608	+	AutoIPR: IPR016888:Uncharacterised conservedprotein UCP028498;
long-mer1870	NC_002488	1655615	1655699	CTTTCCGAGGTTAGCTGGCTGCAGGCAGGCCGAGACGTCGGCGCAACTCCGGCGCGGTCAGGTGGGCGCGGAAACCCGGCCCGCC	NC_002488.1608	NC_002488.1608	1655625	1656353	-	AutoIPR: IPR006311:Twin-arginine translocationpathway, signal sequence; IPR016040:NAD(P)-bindingdomain;
long-mer1871	NC_002488	1655728	1655750	TTGCCGACGATGACCGGATCGCA	NC_002488.1608	NC_002488.1608	1655625	1656353	-	AutoIPR: IPR006311:Twin-arginine translocationpathway, signal sequence; IPR016040:NAD(P)-bindingdomain;
long-mer1872	NC_002488	1655797	1655837	TCGTCGCTGGCCAGCGGCATCCCGATGCGCCCGCCACGCCG	NC_002488.1608	NC_002488.1608	1655625	1656353	-	AutoIPR: IPR006311:Twin-arginine translocationpathway, signal sequence; IPR016040:NAD(P)-bindingdomain;
long-mer1873	NC_002488	1655839	1655882	GAGGCTGAGGTCTCCACCACGGTGGCATCGACGGCGCTGAATGC	NC_002488.1608	NC_002488.1608	1655625	1656353	-	AutoIPR: IPR006311:Twin-arginine translocationpathway, signal sequence; IPR016040:NAD(P)-bindingdomain;
long-mer1874	NC_002488	1655884	1655967	CGCACCAGGCGCGCGCCGGGCATGTACTTCACGACGGTCTGGGCGACGCCCAGCTCGCGTGCCTCGCGGTACACGTCGGCGCTG	NC_002488.1608	NC_002488.1608	1655625	1656353	-	AutoIPR: IPR006311:Twin-arginine translocationpathway, signal sequence; IPR016040:NAD(P)-bindingdomain;
long-mer1875	NC_002488	1655969	1656005	TCGCTCCCCAGGGATTGGTGGAGTCCAGCACGATCTT	NC_002488.1608	NC_002488.1608	1655625	1656353	-	AutoIPR: IPR006311:Twin-arginine translocationpathway, signal sequence; IPR016040:NAD(P)-bindingdomain;
long-mer1876	NC_002488	1656148	1656173	TCCAGCTTGTCGGGGTTGCGCGAGGA	NC_002488.1608	NC_002488.1608	1655625	1656353	-	AutoIPR: IPR006311:Twin-arginine translocationpathway, signal sequence; IPR016040:NAD(P)-bindingdomain;
long-mer1877	NC_002488	1656175	1656266	AACATCACCTCGTGCCCGGCCTTCACCCACAGGCGGCCCACGGTGCCGCCCAGCGAGCCGGCGCCGATCACGCCGATGCGCATCGGCGCGGC	NC_002488.1608	NC_002488.1608	1655625	1656353	-	AutoIPR: IPR006311:Twin-arginine translocationpathway, signal sequence; IPR016040:NAD(P)-bindingdomain;
long-mer1878	NC_002488	1656268	1656328	GCGAACGCGCGGCTCGCCGGCAGGAGCCACGGCATGGCGGCCAGCAGGCCCATGGATTTCA	NC_002488.1608	NC_002488.1608	1655625	1656353	-	AutoIPR: IPR006311:Twin-arginine translocationpathway, signal sequence; IPR016040:NAD(P)-bindingdomain;
long-mer1879	NC_002488	1656344	1656639	AAGGCTTCATGGTCGTGTCCTCAGTGGATGGATGGCGCGGTGGCGGCGTCCTGCCGCTCCTGCGCCTGGTGGGTGCGCCCCAGCCAGACGCTCAGGCCCAGCCAGACGGCCGACAGCGGCACCGCGATCATGGGAATCTGCGCGAGGGTCAGGCCCAGGCCCATCAGGCCCGCATAGCCCCAACTGGCGATCTGGTCGCCGCCCCGGTACACCACGGTGTCGATGAAGTTCTTGGCCTTGTAGCGGTCTTCTCGGGCGCTGGAGGTGAACAGGATTTCGCGGGCAGGCCGGGCCAG	NC_002488.1609	NC_002488.1609	1656364	1657689	-	AutoIPR: IPR004667:ADP/ATP carrier protein;IPR020846:Major facilitator superfamily domain;
long-mer1879	NC_002488	1656344	1656639	AAGGCTTCATGGTCGTGTCCTCAGTGGATGGATGGCGCGGTGGCGGCGTCCTGCCGCTCCTGCGCCTGGTGGGTGCGCCCCAGCCAGACGCTCAGGCCCAGCCAGACGGCCGACAGCGGCACCGCGATCATGGGAATCTGCGCGAGGGTCAGGCCCAGGCCCATCAGGCCCGCATAGCCCCAACTGGCGATCTGGTCGCCGCCCCGGTACACCACGGTGTCGATGAAGTTCTTGGCCTTGTAGCGGTCTTCTCGGGCGCTGGAGGTGAACAGGATTTCGCGGGCAGGCCGGGCCAG	NC_002488.1608	NC_002488.1608	1655625	1656353	-	AutoIPR: IPR006311:Twin-arginine translocationpathway, signal sequence; IPR016040:NAD(P)-bindingdomain;
long-mer1880	NC_002488	1656650	1656786	GCCACGCGCCGGGCCACCTGCGCGGCCACGATGACGGCGACGCTGGGGCTGGCGGCCAGGGCCGCGAAGCCCAGCAGGCTCACCAGGGGCAGCACGCACAGGGTCGCCACGATGCCCACGGTCGCCATCATCCGGCC	NC_002488.1609	NC_002488.1609	1656364	1657689	-	AutoIPR: IPR004667:ADP/ATP carrier protein;IPR020846:Major facilitator superfamily domain;
long-mer1881	NC_002488	1656788	1656828	GTGACGAAGAGCTGGAACACCAGCGTCACCGCGTTGACGAT	NC_002488.1609	NC_002488.1609	1656364	1657689	-	AutoIPR: IPR004667:ADP/ATP carrier protein;IPR020846:Major facilitator superfamily domain;
long-mer1882	NC_002488	1656830	1657092	AGGTCGATGTTGGCGAAGAACGCCGTGCGGGCCGCCCGGTCGGGGAACGAGGCCTGCGCGATGCTGGCCTGCTGGAAGTACAGGAAGGTCGAGGTGACCGAGTACAGCAGGATGAAGATCGCCAGCCCGCCCAGGTAGGGCGAGCGCAGCGTGTGGACCATGCCCGCGAAGATGCCGCCTCCCAGCGGCTGATCCGGGTTGTCGCGGCGCGCGGCGTGCTGGAACGCCGGCGCGATGCGCGACAGCCGGCGCGAGGCGAGCAC	NC_002488.1609	NC_002488.1609	1656364	1657689	-	AutoIPR: IPR004667:ADP/ATP carrier protein;IPR020846:Major facilitator superfamily domain;
long-mer1883	NC_002488	1657099	1657125	TTCCAGGAACACGATGGCGATCGCCAT	NC_002488.1609	NC_002488.1609	1656364	1657689	-	AutoIPR: IPR004667:ADP/ATP carrier protein;IPR020846:Major facilitator superfamily domain;
long-mer1884	NC_002488	1657127	1657155	AGCCAGGAGCGGTCCAGGTGCTCGATCAG	NC_002488.1609	NC_002488.1609	1656364	1657689	-	AutoIPR: IPR004667:ADP/ATP carrier protein;IPR020846:Major facilitator superfamily domain;
long-mer1885	NC_002488	1657157	1657182	CCGGACGTGATGGCCGAGCCCAGCAG	NC_002488.1609	NC_002488.1609	1656364	1657689	-	AutoIPR: IPR004667:ADP/ATP carrier protein;IPR020846:Major facilitator superfamily domain;
long-mer1886	NC_002488	1657184	1657212	CCGCCCGCCGTGGCGCCGGCAGCGAACAG	NC_002488.1609	NC_002488.1609	1656364	1657689	-	AutoIPR: IPR004667:ADP/ATP carrier protein;IPR020846:Major facilitator superfamily domain;
long-mer1887	NC_002488	1657250	1657344	TCCACCATGAAGGACCAGAACACCGACACGACGAACAGGTTGAAGACCGAGACCCAGATGAAGAAGGCCCGGCCCACCCACACCTGCCACTGCGG	NC_002488.1609	NC_002488.1609	1656364	1657689	-	AutoIPR: IPR004667:ADP/ATP carrier protein;IPR020846:Major facilitator superfamily domain;
long-mer1888	NC_002488	1657346	1657377	TCGGCGAAGTGCAGCAGCAGCGCGAACAGCAC	NC_002488.1609	NC_002488.1609	1656364	1657689	-	AutoIPR: IPR004667:ADP/ATP carrier protein;IPR020846:Major facilitator superfamily domain;
long-mer1889	NC_002488	1657406	1657432	AAGGCGATGAACTGCCGGCGCGGCAGG	NC_002488.1609	NC_002488.1609	1656364	1657689	-	AutoIPR: IPR004667:ADP/ATP carrier protein;IPR020846:Major facilitator superfamily domain;
long-mer1890	NC_002488	1657447	1657491	CGCGAACAAGGGGCTGGCCACCAGCATCGCCAGCAGCGTGCCGGT	NC_002488.1609	NC_002488.1609	1656364	1657689	-	AutoIPR: IPR004667:ADP/ATP carrier protein;IPR020846:Major facilitator superfamily domain;
long-mer1891	NC_002488	1657493	1657515	AACAGCCACGGCAGGTTCTGCAC	NC_002488.1609	NC_002488.1609	1656364	1657689	-	AutoIPR: IPR004667:ADP/ATP carrier protein;IPR020846:Major facilitator superfamily domain;
long-mer1892	NC_002488	1657520	1657572	CCAGCCACGCCCAGCTCGTCGCGGATCGGGCGCAGCACGTAGTACGCCAGGAA	NC_002488.1609	NC_002488.1609	1656364	1657689	-	AutoIPR: IPR004667:ADP/ATP carrier protein;IPR020846:Major facilitator superfamily domain;
long-mer1893	NC_002488	1657574	1657635	AGCGCGACGACGTAGAGCATCGACCACAGGACGGCCGGCGCTTCCTCCGGGCGCACGCCCGC	NC_002488.1609	NC_002488.1609	1656364	1657689	-	AutoIPR: IPR004667:ADP/ATP carrier protein;IPR020846:Major facilitator superfamily domain;
long-mer1894	NC_002488	1657639	1657770	GCGCTGCAACAGGGGCTGTCGGGACGGTGAAGTCGGTGCGGCGCCCGGCAATTACTGCTCCTTGGCGCCAGCGGCGAGCTGGGGCGCGTTGGCTGCACCGTTCGTCCACCACGCCACGAAGGTCTGCGCGCG	NC_002488.1609	NC_002488.1609	1656364	1657689	-	AutoIPR: IPR004667:ADP/ATP carrier protein;IPR020846:Major facilitator superfamily domain;
long-mer1894	NC_002488	1657639	1657770	GCGCTGCAACAGGGGCTGTCGGGACGGTGAAGTCGGTGCGGCGCCCGGCAATTACTGCTCCTTGGCGCCAGCGGCGAGCTGGGGCGCGTTGGCTGCACCGTTCGTCCACCACGCCACGAAGGTCTGCGCGCG	NC_002488.1610	NC_002488.1610	1657690	1658847	-	AutoIPR: IPR001279:Beta-lactamase-like;
long-mer1895	NC_002488	1657772	1657815	CCGTCCAGGTGGACGGGGCGGCCGATCTCCGGCGTCCACAGCGC	NC_002488.1610	NC_002488.1610	1657690	1658847	-	AutoIPR: IPR001279:Beta-lactamase-like;
long-mer1896	NC_002488	1657841	1657896	GTGATGCGCTTGAACGGGTCATCCCAGTCGTGCGGAGAGATCGAGAAGCGCCCGGC	NC_002488.1610	NC_002488.1610	1657690	1658847	-	AutoIPR: IPR001279:Beta-lactamase-like;
long-mer1897	NC_002488	1657898	1658019	TGCGCGGGCGTGAGCACCTTCGCGTGCAGTTCCTCGGCCGCCTGCGCGGCCTGCTCGGGGTTCATGTGGACGTTGGCCCAGCGCGGGTCGTACTGGCCCATGTCGAGCGCCACCCAGTCGAA	NC_002488.1610	NC_002488.1610	1657690	1658847	-	AutoIPR: IPR001279:Beta-lactamase-like;
long-mer1898	NC_002488	1658021	1658108	GGGCCGAGGCGCTGCCCGATCTCGGCGAAGTGCGGCCCGTAGCCCGTGTCGCCGCTGAAGAACAGCCGCCGCTCGGGCGTGACCAGGG	NC_002488.1610	NC_002488.1610	1657690	1658847	-	AutoIPR: IPR001279:Beta-lactamase-like;
long-mer1899	NC_002488	1658132	1658166	TTCTTGGTGAAGGTGCGCCCCGAGAAATGCCGCGC	NC_002488.1610	NC_002488.1610	1657690	1658847	-	AutoIPR: IPR001279:Beta-lactamase-like;
long-mer1900	NC_002488	1658168	1658199	GGCGTGGCGGTGAGTTGCAGCGTGGGCGACAG	NC_002488.1610	NC_002488.1610	1657690	1658847	-	AutoIPR: IPR001279:Beta-lactamase-like;
long-mer1901	NC_002488	1658209	1658308	GTCGTACCAATCGACCTCCTGCACGCGCTGCATGTCGTAGCCCCAGCGCTCGAAATGCGCGCCCACGCCCAGCGGCACCATGACCTTGCCGACCTTCTGT	NC_002488.1610	NC_002488.1610	1657690	1658847	-	AutoIPR: IPR001279:Beta-lactamase-like;
long-mer1902	NC_002488	1658310	1658389	GCAGCGCCTGGATGCTCGGGTAGTCCAGGTGGTCGTAGTGGTCGTGGGTGATGACCAGAAGGTCGATCGCGGGCACGTCG	NC_002488.1610	NC_002488.1610	1657690	1658847	-	AutoIPR: IPR001279:Beta-lactamase-like;
long-mer1903	NC_002488	1658420	1658469	GCCACGTTCGTGCCCGGCACGGGGGACGCATTGACGCTGAACACCGGGTC	NC_002488.1610	NC_002488.1610	1657690	1658847	-	AutoIPR: IPR001279:Beta-lactamase-like;
long-mer1904	NC_002488	1658471	1658544	ATCAGCAGGCGCTGCCCGCCCAGTTGCACGTAGTAGGACGAGTGGCCCAGCCAGACCACCACGTCGTCGCTCGC	NC_002488.1610	NC_002488.1610	1657690	1658847	-	AutoIPR: IPR001279:Beta-lactamase-like;
long-mer1905	NC_002488	1658552	1658664	GCCTTCAGGTCGGTCTTGGTCGCCGGCAGCGGCATCGGCGGGCGCGTGGTGCCCTTGTTGCGCATGTTGTCCAGCATGATCGACACCTGCGTCTGGTCGGTCGTCAGCAGCGG	NC_002488.1610	NC_002488.1610	1657690	1658847	-	AutoIPR: IPR001279:Beta-lactamase-like;
long-mer1906	NC_002488	1658666	1658924	GTGTCGGTCTGGTTGTGGAAGGCGCCATCGGCGTAGTTGGGCGAGCGCTCGATGCGCGCCTGGCGCTCGCCGCTGGGCAGCTCGCCGAACAGGGGATGCTGCAGGTAGGCGGCCACGCCGACGCCGCCCAGGACGGCGACGCCGACACCCACCTTGATGACGCGGGACCAGAGTTTTTTCATGCTTATGTACCTTGTGCGGGTGTCACGCGAATCAGGGCGCCGTTCGGTGCGTCGGTCAGCACCATGACCGCGCCGTC	NC_002488.1610	NC_002488.1610	1657690	1658847	-	AutoIPR: IPR001279:Beta-lactamase-like;
long-mer1906	NC_002488	1658666	1658924	GTGTCGGTCTGGTTGTGGAAGGCGCCATCGGCGTAGTTGGGCGAGCGCTCGATGCGCGCCTGGCGCTCGCCGCTGGGCAGCTCGCCGAACAGGGGATGCTGCAGGTAGGCGGCCACGCCGACGCCGCCCAGGACGGCGACGCCGACACCCACCTTGATGACGCGGGACCAGAGTTTTTTCATGCTTATGTACCTTGTGCGGGTGTCACGCGAATCAGGGCGCCGTTCGGTGCGTCGGTCAGCACCATGACCGCGCCGTC	NC_002488.1611	NC_002488.1611	1658850	1660067	-	AutoIPR: IPR011042:Six-bladed beta-propeller,TolB-like;
long-mer1907	NC_002488	1658926	1659053	CGGGCGACATCGACATCCCGGATGCGGCCCTGGCCTTGCAGGTAGCGGGCCTCGCCCGTGACGCGCCCGCCCTCCAGGGTCAGCCGCACCAGCGCCTGGCCGGCCAGGCCGCCGATCAGCAGATCACC	NC_002488.1611	NC_002488.1611	1658850	1660067	-	AutoIPR: IPR011042:Six-bladed beta-propeller,TolB-like;
long-mer1908	NC_002488	1659094	1659149	CCGCTGGGCGCGATCACCGGGTCCCAGTAGTAGATCGGCTGCTCCATGCCGCTGCG	NC_002488.1611	NC_002488.1611	1658850	1660067	-	AutoIPR: IPR011042:Six-bladed beta-propeller,TolB-like;
long-mer1909	NC_002488	1659154	1659221	GTCAGGCCGTCGCCGATGGCGCGGCCGCTGTAGTCGAGGCCGTAGGTGATGACCGGCCAGCCGTAGTT	NC_002488.1611	NC_002488.1611	1658850	1660067	-	AutoIPR: IPR011042:Six-bladed beta-propeller,TolB-like;
long-mer1910	NC_002488	1659235	1659296	GGCTGGTTCAACTCGTCGCCGCCCCGCGCGCCGTGCTCGACCGTCCAGAGCTTGCCGTCCGG	NC_002488.1611	NC_002488.1611	1658850	1660067	-	AutoIPR: IPR011042:Six-bladed beta-propeller,TolB-like;
long-mer1911	NC_002488	1659304	1659377	GCGGCCGACTGCACATTGCGATGCCCGTAGGACCAGACTTCGGGCTGGCCGCCCGGAATCGCCGGATTGCCCGC	NC_002488.1611	NC_002488.1611	1658850	1660067	-	AutoIPR: IPR011042:Six-bladed beta-propeller,TolB-like;
long-mer1912	NC_002488	1659379	1659492	GCAGCGCCGCCTTGCGGATCGATGCGCAGCACCTTGCCGATGTGCGTGCCCGGGTCCTGCGCCAGCGTGCGCGCCTCGTAGCGATCCCCGGTCGTCACGAACAGCATGCCGGCG	NC_002488.1611	NC_002488.1611	1658850	1660067	-	AutoIPR: IPR011042:Six-bladed beta-propeller,TolB-like;
long-mer1913	NC_002488	1659514	1659565	CCGAAGTGGGCCGAGGAATTCCTGGCCGGGTTCTGCCGGAAGATCACCTTGA	NC_002488.1611	NC_002488.1611	1658850	1660067	-	AutoIPR: IPR011042:Six-bladed beta-propeller,TolB-like;
long-mer1914	NC_002488	1659567	1659599	TTGGGTGATCCTGCGATCGTCCCCCGACAGCAC	NC_002488.1611	NC_002488.1611	1658850	1660067	-	AutoIPR: IPR011042:Six-bladed beta-propeller,TolB-like;
long-mer1915	NC_002488	1659628	1659662	CCGCCCTCGCGCGGCTCGGCATAGCTCCACCACAG	NC_002488.1611	NC_002488.1611	1658850	1660067	-	AutoIPR: IPR011042:Six-bladed beta-propeller,TolB-like;
long-mer1916	NC_002488	1659704	1659773	GCAGCCCGCCCTGGCCCCGGGCGTCCACGGCCGGCAGGCCGGCGATCGGCTCGGACACCTTGCCGTCGGC	NC_002488.1611	NC_002488.1611	1658850	1660067	-	AutoIPR: IPR011042:Six-bladed beta-propeller,TolB-like;
long-mer1917	NC_002488	1659775	1659871	GTGATCAGCCGCAGCCGGCCCGGGCGCTCGGTCACGAGCCAGCGGCCATCGGGCAACTGGGCCATGCCCCAGGGATGCTCCAGGCCGTCGGCGACGA	NC_002488.1611	NC_002488.1611	1658850	1660067	-	AutoIPR: IPR011042:Six-bladed beta-propeller,TolB-like;
long-mer1918	NC_002488	1659873	1659902	CTGCGAATTCAGCCGCACGTTCGCATCGAG	NC_002488.1611	NC_002488.1611	1658850	1660067	-	AutoIPR: IPR011042:Six-bladed beta-propeller,TolB-like;
long-mer1919	NC_002488	1659904	1659964	ACCGGCGCACGGGTCTGGCCTTCAAAGGCGGGGCGCTGGTCCGGGGCATTCGGCGCGCGGG	NC_002488.1611	NC_002488.1611	1658850	1660067	-	AutoIPR: IPR011042:Six-bladed beta-propeller,TolB-like;
long-mer1920	NC_002488	1659966	1660010	GTTGAAGTCCTGCGCCTGCGCAGCCCCTGCGGCACAGGCCAGCAG	NC_002488.1611	NC_002488.1611	1658850	1660067	-	AutoIPR: IPR011042:Six-bladed beta-propeller,TolB-like;
long-mer1921	NC_002488	1660012	1660034	GCGATGGCCGCCACAAGATGCCC	NC_002488.1611	NC_002488.1611	1658850	1660067	-	AutoIPR: IPR011042:Six-bladed beta-propeller,TolB-like;
long-mer1922	NC_002488	1660036	1660081	GTCAGGGCGGAACGTCGTGCTTGCTTCTTCATGGGCACCTCTCATC	NC_002488.1611	NC_002488.1611	1658850	1660067	-	AutoIPR: IPR011042:Six-bladed beta-propeller,TolB-like;
long-mer1923	NC_002488	1660106	1660134	GGGGCATGGCTGTTCTGCGGGTGGTCACG	NC_002488.1612	NC_002488.1612	1660130	1660897	-	AutoIPR: IPR002347:Glucose/ribitoldehydrogenase;
long-mer1924	NC_002488	1660147	1660183	TGGTGCCCGTGGCGCGTGCGAGTTCGGCCAGCAGCAG	NC_002488.1612	NC_002488.1612	1660130	1660897	-	AutoIPR: IPR002347:Glucose/ribitoldehydrogenase;
long-mer1925	NC_002488	1660185	1660212	TCCTGGAACCGGGTGTCGTTGACGGCGG	NC_002488.1612	NC_002488.1612	1660130	1660897	-	AutoIPR: IPR002347:Glucose/ribitoldehydrogenase;
long-mer1926	NC_002488	1660268	1660402	GGGGTCGTCGCTGGTCGCCAGCCACTCCTGCGTCAGGTGCCCCAGGCGCAGGTCGTCCGGCGCCCCGGCGCCGCCCATCTTGGTCGGCACCCAGCCGGGATCGACCGCGTTGCTGTACACCTCGGGCCACAGCCG	NC_002488.1612	NC_002488.1612	1660130	1660897	-	AutoIPR: IPR002347:Glucose/ribitoldehydrogenase;
long-mer1927	NC_002488	1660410	1660441	GCGGCGGCCAGCGTGGTGACGAACAGCTTGCT	NC_002488.1612	NC_002488.1612	1660130	1660897	-	AutoIPR: IPR002347:Glucose/ribitoldehydrogenase;
long-mer1928	NC_002488	1660443	1660471	TCCGAGTAGCTGCCGGTGGCCGTGCGGCC	NC_002488.1612	NC_002488.1612	1660130	1660897	-	AutoIPR: IPR002347:Glucose/ribitoldehydrogenase;
long-mer1929	NC_002488	1660503	1660564	CCGCCCTTGTGCATGCTGCTGCTCAGGTAGATCAGGCGCTGCGGGCGCTGGATCAGGGCCGT	NC_002488.1612	NC_002488.1612	1660130	1660897	-	AutoIPR: IPR002347:Glucose/ribitoldehydrogenase;
long-mer1930	NC_002488	1660571	1660645	GTAGGGGGCGACGACGTTGACCACCAGCACCTGGTTGCCGGAGAGGATGCCGGCGTTGTGGATGACGGCATCCAT	NC_002488.1612	NC_002488.1612	1660130	1660897	-	AutoIPR: IPR002347:Glucose/ribitoldehydrogenase;
long-mer1931	NC_002488	1660647	1660699	CGGCCGAGGTCGTTGACCTGGCGCGCGAGGTCGCGCACCTGCGCGAGGTCCGA	NC_002488.1612	NC_002488.1612	1660130	1660897	-	AutoIPR: IPR002347:Glucose/ribitoldehydrogenase;
long-mer1932	NC_002488	1660701	1660759	AGGTCGCCGACCGTGGCGGTCGCGCCCTGGTCCACGAGTTCCTTCACGGCGGACATGCG	NC_002488.1612	NC_002488.1612	1660130	1660897	-	AutoIPR: IPR002347:Glucose/ribitoldehydrogenase;
long-mer1933	NC_002488	1660761	1660789	GCCTGGGAGCGGACATGCACGACGACCTC	NC_002488.1612	NC_002488.1612	1660130	1660897	-	AutoIPR: IPR002347:Glucose/ribitoldehydrogenase;
long-mer1934	NC_002488	1660800	1660830	GACAGCAGCGTCTTGGCCGCGGCATGGCCCA	NC_002488.1612	NC_002488.1612	1660130	1660897	-	AutoIPR: IPR002347:Glucose/ribitoldehydrogenase;
long-mer1935	NC_002488	1660832	1660877	CCCGTCGGCCGAGCCGGTGATGAACACGCGAGCCTTGCGGCCCGCG	NC_002488.1612	NC_002488.1612	1660130	1660897	-	AutoIPR: IPR002347:Glucose/ribitoldehydrogenase;
long-mer1936	NC_002488	1660905	1660942	TCCTTTCGGGCGGGTGTCTGCGCCCAGGACGGCGTGGC	NA
long-mer1937	NC_002488	1660985	1661021	GCCGGTGGCGAGGAATCTTCGACGGTCCATGGGCATG	NA
long-mer1938	NC_002488	1661099	1661128	GGCGGCAGGCCCTTGCTGAACACCTTGGCG	NC_002488.1613	NC_002488.1613	1661083	1662153	-	AutoIPR: IPR011042:Six-bladed beta-propeller,TolB-like;
long-mer1939	NC_002488	1661130	1661160	GGAACACCGTCGCGCCCTGGCCGCCATCGCC	NC_002488.1613	NC_002488.1613	1661083	1662153	-	AutoIPR: IPR011042:Six-bladed beta-propeller,TolB-like;
long-mer1940	NC_002488	1661183	1661205	TCGTTGCGGTTCGGGTCGATCGC	NC_002488.1613	NC_002488.1613	1661083	1662153	-	AutoIPR: IPR011042:Six-bladed beta-propeller,TolB-like;
long-mer1941	NC_002488	1661207	1661242	AGGCTGGTCGAGGCCAGGTTGTGGCCGCTGTCGCGT	NC_002488.1613	NC_002488.1613	1661083	1662153	-	AutoIPR: IPR011042:Six-bladed beta-propeller,TolB-like;
long-mer1942	NC_002488	1661309	1661337	TAGAGCGCCACGTACACGTTGCCGTCGGC	NC_002488.1613	NC_002488.1613	1661083	1662153	-	AutoIPR: IPR011042:Six-bladed beta-propeller,TolB-like;
long-mer1943	NC_002488	1661384	1661420	ATGGCCGAGCCGATCGGCGCGATGGTGGTCGCGTCGG	NC_002488.1613	NC_002488.1613	1661083	1662153	-	AutoIPR: IPR011042:Six-bladed beta-propeller,TolB-like;
long-mer1944	NC_002488	1661422	1661454	CAGTTGGACGCGGTGCAGCAGGTTGCGGCCGAA	NC_002488.1613	NC_002488.1613	1661083	1662153	-	AutoIPR: IPR011042:Six-bladed beta-propeller,TolB-like;
long-mer1945	NC_002488	1661456	1661478	TCGGTGGCCCACAGCGACTTGCC	NC_002488.1613	NC_002488.1613	1661083	1662153	-	AutoIPR: IPR011042:Six-bladed beta-propeller,TolB-like;
long-mer1946	NC_002488	1661524	1661554	CACGGGCTTGATCGTCTGGAAGTCCGGCGAG	NC_002488.1613	NC_002488.1613	1661083	1662153	-	AutoIPR: IPR011042:Six-bladed beta-propeller,TolB-like;
long-mer1947	NC_002488	1661556	1661613	CGTAGTACACGCCGCCCTTGGGCTCGGTGGACGTGCCCTTGAAGTCGGTGAAGTAGAA	NC_002488.1613	NC_002488.1613	1661083	1662153	-	AutoIPR: IPR011042:Six-bladed beta-propeller,TolB-like;
long-mer1948	NC_002488	1661615	1661727	CCGCCCGCGGCGTCGAACACCAGGTCGTTGGGCGCGTACCCGGCCACGACCGGGATGATCGTCTGCAGGCCCGAGCCGTCCAGGTTCACGGCCAGGATGGCGCCGCTGTCGAA	NC_002488.1613	NC_002488.1613	1661083	1662153	-	AutoIPR: IPR011042:Six-bladed beta-propeller,TolB-like;
long-mer1949	NC_002488	1661729	1661757	GTGCCGGTCAACGCCGCGATGAACAGGCG	NC_002488.1613	NC_002488.1613	1661083	1662153	-	AutoIPR: IPR011042:Six-bladed beta-propeller,TolB-like;
long-mer1950	NC_002488	1661800	1661832	CAGGTGAACGACGGTGGACAACTGCTTGTCCGG	NC_002488.1613	NC_002488.1613	1661083	1662153	-	AutoIPR: IPR011042:Six-bladed beta-propeller,TolB-like;
long-mer1951	NC_002488	1661863	1661949	GTCGCAGAACAGCAGGTTGCCGCTGCGGTCGAAGATCGCGCCTTCGAGGATCATGCGGTCCTTGGAGACCTTGAACCAGGGGTCGGC	NC_002488.1613	NC_002488.1613	1661083	1662153	-	AutoIPR: IPR011042:Six-bladed beta-propeller,TolB-like;
long-mer1952	NC_002488	1661951	1662045	ACGGTGGACTGCAAGGCGCGCTCGGACGGCGGAATCGGCACCACGCTTTGCGTCTGCGCGTCGTAGGCCAGGCCTGCGGCGGCGGGCTGCTGGGC	NC_002488.1613	NC_002488.1613	1661083	1662153	-	AutoIPR: IPR011042:Six-bladed beta-propeller,TolB-like;
long-mer1953	NC_002488	1662053	1662089	CCGAGGGCGAAGCTCGCGCCGACCACGAGGCATGTGA	NC_002488.1613	NC_002488.1613	1661083	1662153	-	AutoIPR: IPR011042:Six-bladed beta-propeller,TolB-like;
long-mer1954	NC_002488	1662103	1662160	GCGGGCCTTGGCCGCGAGCAGGCGGCCGATGTTCTGGTTCTGTGGCTGCATGGAATGG	NC_002488.1613	NC_002488.1613	1661083	1662153	-	AutoIPR: IPR011042:Six-bladed beta-propeller,TolB-like;
long-mer1955	NC_002488	1662162	1662292	TCCTTTGGGTCAGCGTTGGCGGCTCACTTCAGATGGCGGTCGAAGAACCGGGCGAGTTCCTGGAAGTGGGTCCGGGTCTCCGGGGCGTTCGCGTCCATGTGGTACTGGGCGTGCGACAGCCCCTCGAACAC	NC_002488.1614	NC_002488.1614	1662185	1663240	-	AutoIPR: IPR029058:Alpha/Beta hydrolase fold;
long-mer1956	NC_002488	1662294	1662352	ATCAGGTCGGCCGGCACGCCGGCCTCGCGCAGCTTCAGGTGCATGCGCGCGGTATTGCT	NC_002488.1614	NC_002488.1614	1662185	1663240	-	AutoIPR: IPR029058:Alpha/Beta hydrolase fold;
long-mer1957	NC_002488	1662354	1662393	AGGAACAGATCCCGCGTGCCCGTGGTCAGCAGCGTCGGCG	NC_002488.1614	NC_002488.1614	1662185	1663240	-	AutoIPR: IPR029058:Alpha/Beta hydrolase fold;
long-mer1958	NC_002488	1662400	1662445	CGCGCACGTCGCCGTACACGGGCGAGAGCATCGGGTCCTTCAGGTC	NC_002488.1614	NC_002488.1614	1662185	1663240	-	AutoIPR: IPR029058:Alpha/Beta hydrolase fold;
long-mer1959	NC_002488	1662477	1662562	CCCAGCCAGCCGTCGTAGCTCACCAGGATGTTGTCCACGCCTTCGTTGGTGAAATAGCTGTCGCCGGTCTTGGTCAGGTCGGTCCA	NC_002488.1614	NC_002488.1614	1662185	1663240	-	AutoIPR: IPR029058:Alpha/Beta hydrolase fold;
long-mer1960	NC_002488	1662564	1662586	GGCGTGCCCGGCGCGATCGCGGC	NC_002488.1614	NC_002488.1614	1662185	1663240	-	AutoIPR: IPR029058:Alpha/Beta hydrolase fold;
long-mer1961	NC_002488	1662610	1662631	TGGCGCGCAGCACCAGGGCCAG	NC_002488.1614	NC_002488.1614	1662185	1663240	-	AutoIPR: IPR029058:Alpha/Beta hydrolase fold;
long-mer1962	NC_002488	1662642	1662733	CCCCCGGTGGAGGTGCCGAACACGCCGATGTTCTGCGCGGGCGTGGTCTTGAGCAGTTCCCGGTACACCGCGAGCGCGTCGTCCATCGCCGC	NC_002488.1614	NC_002488.1614	1662185	1663240	-	AutoIPR: IPR029058:Alpha/Beta hydrolase fold;
long-mer1963	NC_002488	1662747	1662805	TCGGGCGGCATCCGGTAGTTGACCGAGACGATCCTGTAGCCGCCGATCCCGGCCATGAA	NC_002488.1614	NC_002488.1614	1662185	1663240	-	AutoIPR: IPR029058:Alpha/Beta hydrolase fold;
long-mer1964	NC_002488	1662807	1662853	ATGGCCTCCAGCGTGCCCGATTCGCCCGCGCCCAGGACGTAGCCGCC	NC_002488.1614	NC_002488.1614	1662185	1663240	-	AutoIPR: IPR029058:Alpha/Beta hydrolase fold;
long-mer1965	NC_002488	1662882	1662977	CCGTGGGCGGCCGGAAGTTCCTTGGGGGCGAGCGTGAACACCGGCACGCCGGCCATCCTGCCGGCGGTCGAGGTGACGCCCAGCTTCTCCCGCAGC	NC_002488.1614	NC_002488.1614	1662185	1663240	-	AutoIPR: IPR029058:Alpha/Beta hydrolase fold;
long-mer1966	NC_002488	1662979	1663015	GCGGCAGCAGCTTCTCGACGCCGGCGTCGAAGTTGCC	NC_002488.1614	NC_002488.1614	1662185	1663240	-	AutoIPR: IPR029058:Alpha/Beta hydrolase fold;
long-mer1967	NC_002488	1663017	1663038	GCCCAGGTCTTCCACGCCTGCG	NC_002488.1614	NC_002488.1614	1662185	1663240	-	AutoIPR: IPR029058:Alpha/Beta hydrolase fold;
long-mer1968	NC_002488	1663056	1663117	TTCCACATCGGAGGCGGCGGCGCGGCGATCAGCGCCTGCAGCTCGGGGCTGACCGTCTTGGG	NC_002488.1614	NC_002488.1614	1662185	1663240	-	AutoIPR: IPR029058:Alpha/Beta hydrolase fold;
long-mer1969	NC_002488	1663149	1663171	TGGGCGAGCGACACCGCCAGGCA	NC_002488.1614	NC_002488.1614	1662185	1663240	-	AutoIPR: IPR029058:Alpha/Beta hydrolase fold;
long-mer1970	NC_002488	1663236	1663544	GGCATGCGATCACCAGGGCTGGTTCGCCGGGCCGACCGTGAACTCGTTGACCGTCGTGTCCTCGGGCTGGTCGATGGCGAAGGCGACGATGCTGGCGATGCGGTCGGGCGAGATGCCGTACTTGTCGTAGGTGCTCTCCATCTGCTCGCGCGAAGTCTTGTCGCTGATGGTGGTCAGCAGCTCGGTGTTGATGGCGGCCGGGTAGATCGTCGCGGTGCGGATGTTGGTGCCTTCCATCGCCGATTCCATGCGCAGCACTTCCATGAAGTCGCGCACGAACCACTTGGTGCCGCCATACACGGCGCCGCC	NC_002488.1614	NC_002488.1614	1662185	1663240	-	AutoIPR: IPR029058:Alpha/Beta hydrolase fold;
long-mer1970	NC_002488	1663236	1663544	GGCATGCGATCACCAGGGCTGGTTCGCCGGGCCGACCGTGAACTCGTTGACCGTCGTGTCCTCGGGCTGGTCGATGGCGAAGGCGACGATGCTGGCGATGCGGTCGGGCGAGATGCCGTACTTGTCGTAGGTGCTCTCCATCTGCTCGCGCGAAGTCTTGTCGCTGATGGTGGTCAGCAGCTCGGTGTTGATGGCGGCCGGGTAGATCGTCGCGGTGCGGATGTTGGTGCCTTCCATCGCCGATTCCATGCGCAGCACTTCCATGAAGTCGCGCACGAACCACTTGGTGCCGCCATACACGGCGCCGCC	NC_002488.1615	NC_002488.1615	1663245	1663988	-	AutoIPR: IPR002347:Glucose/ribitoldehydrogenase; IPR013968:Polyketide synthase,ketoreductase domain;
long-mer1971	NC_002488	1663546	1663619	GGGTAGGCCTTCAGGCCGGCCACCGACGAGGTGGTGATGACGTGGCCCGACTTCTGCGCGGTGAAGGCCGGCAG	NC_002488.1615	NC_002488.1615	1663245	1663988	-	AutoIPR: IPR002347:Glucose/ribitoldehydrogenase; IPR013968:Polyketide synthase,ketoreductase domain;
long-mer1972	NC_002488	1663630	1663765	ACGCCGTTGAGCACGCCCTTGACGTTGACATCGACCATCTGGTGCCAGTCGTCGGTCTTGAGCGCCGACAGCGGCGAGTTGGGCATCAGGCCGGCGTTGAGGAAGATGACATCCACGCGGCCGAAGGTGTCCTGGG	NC_002488.1615	NC_002488.1615	1663245	1663988	-	AutoIPR: IPR002347:Glucose/ribitoldehydrogenase; IPR013968:Polyketide synthase,ketoreductase domain;
long-mer1973	NC_002488	1663767	1663790	CAGCTTGACGATGCGGTCGTTGTC	NC_002488.1615	NC_002488.1615	1663245	1663988	-	AutoIPR: IPR002347:Glucose/ribitoldehydrogenase; IPR013968:Polyketide synthase,ketoreductase domain;
long-mer1974	NC_002488	1663885	1663909	GCGCCGAGCACGACCTTGGCGCCCT	NC_002488.1615	NC_002488.1615	1663245	1663988	-	AutoIPR: IPR002347:Glucose/ribitoldehydrogenase; IPR013968:Polyketide synthase,ketoreductase domain;
long-mer1975	NC_002488	1663948	1663989	GACGATGCGCCGGTGATGATGACGACTTTGTCTTTGATCATG	NC_002488.1615	NC_002488.1615	1663245	1663988	-	AutoIPR: IPR002347:Glucose/ribitoldehydrogenase; IPR013968:Polyketide synthase,ketoreductase domain;
long-mer1976	NC_002488	1664014	1664307	TGAGAATTACTTGAGGCTGGATTGGAAGAAGTTCGCCAGCTTGTCGAAGGGGATGAGATCCACCCGGTCGTACAGGTCCACGTGGCCCGCTCCCTTGACCCAGTACAGTTCCTTGGGCTCGCCGGCGAGCTTGTAGGCCTGTTCGCTGAAGCCACGCGAGATGGCCTGGTCGCCGGCGATGAAAAGCATGGGACGTGGTGAGATCGTCTCGATGTCGTTGAACGGGTAGAAGTTCAGGAACTTCACGTCGCTCGCCAGCGTCGGGTGCGTGGTCGTTTCCCGCGTGGCGCCCGC	NC_002488.1616	NC_002488.1616	1664020	1665036	-	AutoIPR: IPR029058:Alpha/Beta hydrolase fold;
long-mer1977	NC_002488	1664309	1664343	GGCGTGTACTCGCCGCGCGGCGTGCGGTAGAAGTC	NC_002488.1616	NC_002488.1616	1664020	1665036	-	AutoIPR: IPR029058:Alpha/Beta hydrolase fold;
long-mer1978	NC_002488	1664345	1664502	TAGAACTCGCGCTGCATCGGGGGCGTGTCGTCGTGCAGCGCATGCACGGTGCCGCCGGTGTATTCGACCTTCCCGCCATCGAACTCGGCCTGGCGCTGTGCCGCAGCGGCCGCGGTGATCTGCTTGCGCTGCTCGACGGACACCATGCCTCTTGCCGC	NC_002488.1616	NC_002488.1616	1664020	1665036	-	AutoIPR: IPR029058:Alpha/Beta hydrolase fold;
long-mer1979	NC_002488	1664534	1664559	ATGGCCTTCATGCGCGGGTCGAGCTT	NC_002488.1616	NC_002488.1616	1664020	1665036	-	AutoIPR: IPR029058:Alpha/Beta hydrolase fold;
long-mer1980	NC_002488	1664579	1664727	CCGCCACCGGCGCAAATGCCCAGCACGCCGATGCGCTCCCGATCAACGAATGGCTGGGTGCTCAGGAAGTCCACCGCCGCGCTGAAATCGTCGGCATACACATCCGGGAGCACGGCGTTGCGCGGCTGGCCCTCGCTCTCTCCCCAGTA	NC_002488.1616	NC_002488.1616	1664020	1665036	-	AutoIPR: IPR029058:Alpha/Beta hydrolase fold;
long-mer1981	NC_002488	1664729	1664796	GACAGGTCGAAAGTCAGCGTGACGAAGCCTCGCTCGGCCAGCTTCTGAGCATAGAGGTTCGCGCTCTG	NC_002488.1616	NC_002488.1616	1664020	1665036	-	AutoIPR: IPR029058:Alpha/Beta hydrolase fold;
long-mer1982	NC_002488	1664798	1664826	TCCTTGACGGCACCCATCGGGTGCCCCAC	NC_002488.1616	NC_002488.1616	1664020	1665036	-	AutoIPR: IPR029058:Alpha/Beta hydrolase fold;
long-mer1983	NC_002488	1664829	1664866	CGATGGCCGCGTGCTTCTGGCTCCGGTTCAGGTCGTTG	NC_002488.1616	NC_002488.1616	1664020	1665036	-	AutoIPR: IPR029058:Alpha/Beta hydrolase fold;
long-mer1984	NC_002488	1664868	1664967	GAACGAACACGTTGCCCACGACCTTCATCTTGTACTGGTTGTCGAAGGTGACCTTCTGTACGGTCACCTTGTCGCTCTTGTAGAAGTTGTCTGCACCGTT	NC_002488.1616	NC_002488.1616	1664020	1665036	-	AutoIPR: IPR029058:Alpha/Beta hydrolase fold;
long-mer1985	NC_002488	1664988	1665062	CTGAAAACGACATCAGGAAAAAGCAAAGCAACAGAATCGGCTTTCTCATTGGGGCGCTCCTTCCGTTCTGACCTG	NC_002488.1616	NC_002488.1616	1664020	1665036	-	AutoIPR: IPR029058:Alpha/Beta hydrolase fold;
long-mer1986	NC_002488	1665064	1665226	GGGGTGGATGGCATCTGCTTGCGCGAGGCTGTTTCGATCACGCCGCCAAGGAGGCGTTGTCGATGACGAAGCGGTACTTCACGTCGCCCTTGAGCATGCGCTCATAGGCGTCGTTGATTTCCTCTGCGCGGATCAGCTCGATGTCCGCGACGATGTTGTGCTC	NC_002488.1617	NC_002488.1617	1665101	1666150	-	AutoIPR: IPR002085:Alcohol dehydrogenasesuperfamily, zinc-type; IPR004627:L-threonine3-dehydrogenase; IPR016040:NAD(P)-binding domain;IPR020843:Polyketide synthase, enoylreductase domain;IPR029752:D-isomer specific 2-hydroxyacid dehydrogenase,NAD-binding domain conserved site 1;
long-mer1987	NC_002488	1665240	1665353	AGCATCTCCTGCGTCTCGGGGATGCCGCCGATTGCCGAACCGGCCAGGCTGCGGCGCTTGAGGATGAAGTTGAAGACTTCCGGCGAGGGGTGCGGCGACGCCGGGGCGCCGACC	NC_002488.1617	NC_002488.1617	1665101	1666150	-	AutoIPR: IPR002085:Alcohol dehydrogenasesuperfamily, zinc-type; IPR004627:L-threonine3-dehydrogenase; IPR016040:NAD(P)-binding domain;IPR020843:Polyketide synthase, enoylreductase domain;IPR029752:D-isomer specific 2-hydroxyacid dehydrogenase,NAD-binding domain conserved site 1;
long-mer1988	NC_002488	1665375	1665396	TTGAGCAGCGTCATGAAGGCGT	NC_002488.1617	NC_002488.1617	1665101	1666150	-	AutoIPR: IPR002085:Alcohol dehydrogenasesuperfamily, zinc-type; IPR004627:L-threonine3-dehydrogenase; IPR016040:NAD(P)-binding domain;IPR020843:Polyketide synthase, enoylreductase domain;IPR029752:D-isomer specific 2-hydroxyacid dehydrogenase,NAD-binding domain conserved site 1;
long-mer1989	NC_002488	1665417	1665455	ACCGTGTTCAGGATGAAGTCGAAGCTCTGGCCGTGGGCG	NC_002488.1617	NC_002488.1617	1665101	1666150	-	AutoIPR: IPR002085:Alcohol dehydrogenasesuperfamily, zinc-type; IPR004627:L-threonine3-dehydrogenase; IPR016040:NAD(P)-binding domain;IPR020843:Polyketide synthase, enoylreductase domain;IPR029752:D-isomer specific 2-hydroxyacid dehydrogenase,NAD-binding domain conserved site 1;
long-mer1990	NC_002488	1665457	1665528	CCATCTCGCCAGGATTGCGCGAGACCACCACCTCGTCGGCACCCAGGGCCATGGCGGCGTCGCGCTTGGATT	NC_002488.1617	NC_002488.1617	1665101	1666150	-	AutoIPR: IPR002085:Alcohol dehydrogenasesuperfamily, zinc-type; IPR004627:L-threonine3-dehydrogenase; IPR016040:NAD(P)-binding domain;IPR020843:Polyketide synthase, enoylreductase domain;IPR029752:D-isomer specific 2-hydroxyacid dehydrogenase,NAD-binding domain conserved site 1;
long-mer1991	NC_002488	1665530	1665562	CGAGGTGGTGAACGCGACCACGTGCGCGCCCAT	NC_002488.1617	NC_002488.1617	1665101	1666150	-	AutoIPR: IPR002085:Alcohol dehydrogenasesuperfamily, zinc-type; IPR004627:L-threonine3-dehydrogenase; IPR016040:NAD(P)-binding domain;IPR020843:Polyketide synthase, enoylreductase domain;IPR029752:D-isomer specific 2-hydroxyacid dehydrogenase,NAD-binding domain conserved site 1;
long-mer1992	NC_002488	1665573	1665595	AGCTTGATGCCCATGTGGCCCAG	NC_002488.1617	NC_002488.1617	1665101	1666150	-	AutoIPR: IPR002085:Alcohol dehydrogenasesuperfamily, zinc-type; IPR004627:L-threonine3-dehydrogenase; IPR016040:NAD(P)-binding domain;IPR020843:Polyketide synthase, enoylreductase domain;IPR029752:D-isomer specific 2-hydroxyacid dehydrogenase,NAD-binding domain conserved site 1;
long-mer1993	NC_002488	1665597	1666325	CCGCCGATGCCGACCACGCCGACCTTCTTGCCCGGCCCGGCGTTCCAGTGGCGCAGCGGCGAGTAGGTGGTGATGCCCGCGCACAGCAGCGGCGCGACAGCGGCCAGTTGTGATTCGTCGTGGCGGATGCGCAGCACGTAGCGCTCATGCACCACGATCTGCTGGGAGTAGCCGCCCAGCGTGTGGCCGGGTGCGTCCGGCGTCGGGCCGTTGTAGGTGCCGACCATCTCGTCGCAGTAGTTCTCCAGCCCCTCGGCGCAGTCGTCGCAGTGCTTGCAGCTATCGACGATGCAGCCGATGCCGACCAGATCGCCCGGTTGGAAGCCCGAGACGTGCGCACCCACCGCCGAGACGCGGCCGACGATTTCGTGGCCCGGCACGCAGGGGAATTGCGTGCCCGCCCATTCGGCACGCACCTGGTGCAGGTCGGAGTGGCACACGCCGCAGTAGGCAATGTCGATCTGCACGTCGTGCGCGCCCGGCGCGCGGCGGGTAATGTCCAGCGATTCGAGAGGCTTGTCGGCGGCATAGGCGCCGTAGGCTTTGACGGTCATGTGCGTTCTCCAGTGGATGGCTATCGGTAGGCGGCGGGCCGGTCGCCGTCGGTGTGGGGCTGGCTGATGCCCAGGTCCTCGTTGACGTGGCGCCCGGGGTGCTTGACCAGATCGGCGATGAATCGCCCCAGGCTGGCGCGCGAGGTCTCCGTGCCCTTGAAGGTCTCGCCCTTGC	NC_002488.1618	NC_002488.1618	1666171	1666812	-	AutoIPR: IPR016040:NAD(P)-binding domain;
long-mer1993	NC_002488	1665597	1666325	CCGCCGATGCCGACCACGCCGACCTTCTTGCCCGGCCCGGCGTTCCAGTGGCGCAGCGGCGAGTAGGTGGTGATGCCCGCGCACAGCAGCGGCGCGACAGCGGCCAGTTGTGATTCGTCGTGGCGGATGCGCAGCACGTAGCGCTCATGCACCACGATCTGCTGGGAGTAGCCGCCCAGCGTGTGGCCGGGTGCGTCCGGCGTCGGGCCGTTGTAGGTGCCGACCATCTCGTCGCAGTAGTTCTCCAGCCCCTCGGCGCAGTCGTCGCAGTGCTTGCAGCTATCGACGATGCAGCCGATGCCGACCAGATCGCCCGGTTGGAAGCCCGAGACGTGCGCACCCACCGCCGAGACGCGGCCGACGATTTCGTGGCCCGGCACGCAGGGGAATTGCGTGCCCGCCCATTCGGCACGCACCTGGTGCAGGTCGGAGTGGCACACGCCGCAGTAGGCAATGTCGATCTGCACGTCGTGCGCGCCCGGCGCGCGGCGGGTAATGTCCAGCGATTCGAGAGGCTTGTCGGCGGCATAGGCGCCGTAGGCTTTGACGGTCATGTGCGTTCTCCAGTGGATGGCTATCGGTAGGCGGCGGGCCGGTCGCCGTCGGTGTGGGGCTGGCTGATGCCCAGGTCCTCGTTGACGTGGCGCCCGGGGTGCTTGACCAGATCGGCGATGAATCGCCCCAGGCTGGCGCGCGAGGTCTCCGTGCCCTTGAAGGTCTCGCCCTTGC	NC_002488.1617	NC_002488.1617	1665101	1666150	-	AutoIPR: IPR002085:Alcohol dehydrogenasesuperfamily, zinc-type; IPR004627:L-threonine3-dehydrogenase; IPR016040:NAD(P)-binding domain;IPR020843:Polyketide synthase, enoylreductase domain;IPR029752:D-isomer specific 2-hydroxyacid dehydrogenase,NAD-binding domain conserved site 1;
long-mer1994	NC_002488	1666327	1666527	GGTCAGCTCGACCTCTTCGGTGGGCTTGTTGGTCAGCCAGACGGGGCGCAGCAGGGTGTAGTCCAGCGAGGGCTTCTCGATCACCTCGGCGGTCTTGCGGTTGGTCGGCCGGGTGTAGCCCACCATGTCCTTGTCCCAGGCGTTGAACGGCTCGGGCAGCTCGTCGTAGATGCCGCCCGCGCTGATGGCGATGATGCGGCG	NC_002488.1618	NC_002488.1618	1666171	1666812	-	AutoIPR: IPR016040:NAD(P)-binding domain;
long-mer1995	NC_002488	1666529	1666690	ACGCCCAGTTCTTCCATCACCTGGACGACGCCCTCGGTGAGGTTGCCCAGGTCCATGCCGCCCATGGCGTTGATCACCACGTCCTGGCCCCGGATGGCGGCCTTGAGGTCATCGAGGTTGCGGGCATCGCCCTCGACCACATGGACGCGCTCGCCGTGGAAG	NC_002488.1618	NC_002488.1618	1666171	1666812	-	AutoIPR: IPR016040:NAD(P)-binding domain;
long-mer1996	NC_002488	1666692	1666820	CGCTCAGGCGCTTGGCGTTGCGCGCGAACAGGGTCAGTTCCACGTCGTCCTGCTCCAGCAGGCGGGTGATGATTTCGCGGGCGGTGTGGCCGGTGGCGCCCAGCACAATGACTTTCTTCATGAGGTCTG	NC_002488.1618	NC_002488.1618	1666171	1666812	-	AutoIPR: IPR016040:NAD(P)-binding domain;
long-mer1996	NC_002488	1666692	1666820	CGCTCAGGCGCTTGGCGTTGCGCGCGAACAGGGTCAGTTCCACGTCGTCCTGCTCCAGCAGGCGGGTGATGATTTCGCGGGCGGTGTGGCCGGTGGCGCCCAGCACAATGACTTTCTTCATGAGGTCTG	NC_002488.1619	NC_002488.1619	1666809	1667522	-	AutoIPR: IPR024072:Dihydrofolate reductase-likedomain;
[truncated: 294,852 more chars]
