# Supplementary material for: Identification of genetic relationships and subspecies signatures in Xylella fastidiosa
Source: BMC Genomics. 2019 Mar 25;20:239. doi: 10.1186/s12864-019-5565-9 (PMC6434890; doi:10.1186/s12864-019-5565-9)
Supplement: Supplementary file 7 — Raw data of the gene ontologies enrichments tests with Blast2GO. (ZIP 22422 kb) [file 12864_2019_5565_MOESM7_ESM.zip]

Archive with 100 entries (84 files):
- Additional-File-7/
- Additional-File-7/Group_FAS/
- Additional-File-7/Group_FAS2/
- Additional-File-7/Group_FAS2/blast2go_FAS2_enriched_bp.png
- Additional-File-7/Group_FAS2/blast2go_FAS2_enriched_mf.png
- Additional-File-7/Group_FAS2/blast2go_go_table_FAS2.txt
- Additional-File-7/Group_FAS2/blast2go_statistics_FAS2.png
- Additional-File-7/Group_FAS2/liste_FAS2.txt
- Additional-File-7/Group_FAS/blast2go_FAS_enriched_bp.png
- Additional-File-7/Group_FAS/blast2go_FAS_enriched_mf.png
- Additional-File-7/Group_FAS/blast2go_go_table_FAS.txt
- Additional-File-7/Group_FAS/blast2go_statistics_FAS.png
- Additional-File-7/Group_FAS/liste_FAS.txt
- Additional-File-7/Group_MOR/
- Additional-File-7/Group_MOR-FAS2/
- Additional-File-7/Group_MOR-FAS2/blast2go_go_table_MOR-FAS2.txt
- Additional-File-7/Group_MOR-FAS2/blast2go_MOR-FAS2_enriched_bp.png
- Additional-File-7/Group_MOR-FAS2/blast2go_MOR-FAS2_enriched_cc.png
- Additional-File-7/Group_MOR-FAS2/blast2go_MOR-FAS2_enriched_mf.png
- Additional-File-7/Group_MOR-FAS2/blast2go_statistics_MOR-FAS2.png
- Additional-File-7/Group_MOR-FAS2/liste_MOR-FAS2.txt
- Additional-File-7/Group_MOR-MUL/
- Additional-File-7/Group_MOR-MUL/blast2go_go_table_MOR-MUL.txt
- Additional-File-7/Group_MOR-MUL/blast2go_MOR-MUL_enriched_bp.png
- Additional-File-7/Group_MOR-MUL/blast2go_MOR-MUL_enriched_mf.png
- Additional-File-7/Group_MOR-MUL/blast2go_statistics_MOR-MUL.png
- Additional-File-7/Group_MOR-MUL/liste_MOR-MUL.txt
- Additional-File-7/Group_MOR-SAN-SAN2-FAS2/
- Additional-File-7/Group_MOR-SAN-SAN2-FAS2/blast2go_go_table_MOR-FAS2-SAN-SAN2.txt
- Additional-File-7/Group_MOR-SAN-SAN2-FAS2/blast2go_MOR-FAS2-SAN-SAN2_enriched_bp.png
- Additional-File-7/Group_MOR-SAN-SAN2-FAS2/blast2go_MOR-FAS2-SAN-SAN2_enriched_cc.png
- Additional-File-7/Group_MOR-SAN-SAN2-FAS2/blast2go_MOR-FAS2-SAN-SAN2_enriched_mf.png
- Additional-File-7/Group_MOR-SAN-SAN2-FAS2/blast2go_statistics_MOR-FAS2-SAN-SAN2.png
- Additional-File-7/Group_MOR-SAN-SAN2-FAS2/liste_MOR-FAS2-SAN-SAN2.txt
- Additional-File-7/Group_MOR/blast2go_go_table_MOR.txt
- Additional-File-7/Group_MOR/blast2go_MOR_enriched_bp.png
- Additional-File-7/Group_MOR/blast2go_statistics_MOR.png
- Additional-File-7/Group_MOR/liste_MOR.txt
- Additional-File-7/Group_MUL/
- Additional-File-7/Group_MUL/blast2go_go_table_MUL.txt
- Additional-File-7/Group_MUL/blast2go_MUL_enriched_bp.png
- Additional-File-7/Group_MUL/blast2go_MUL_enriched_cc.png
- Additional-File-7/Group_MUL/blast2go_MUL_enriched_mf.png
- Additional-File-7/Group_MUL/blast2go_statistics_MUL.png
- Additional-File-7/Group_MUL/liste_MUL.txt
- Additional-File-7/Group_PAU/
- Additional-File-7/Group_PAU-CFBP8072/
- Additional-File-7/Group_PAU-CFBP8072/blast2go_8072_enriched_bp.png
- Additional-File-7/Group_PAU-CFBP8072/blast2go_8072_enriched_cc.png
- Additional-File-7/Group_PAU-CFBP8072/blast2go_8072_enriched_mf.png
- Additional-File-7/Group_PAU-CFBP8072/blast2go_go_table_8072.txt
- Additional-File-7/Group_PAU-CFBP8072/blast2go_statistics_8072.png
- Additional-File-7/Group_PAU-CFBP8072/liste_8072.txt
- Additional-File-7/Group_PAU-Hib4/
- Additional-File-7/Group_PAU-Hib4/blast2go_go_table_hib4.txt
- Additional-File-7/Group_PAU-Hib4/blast2go_hib4_enriched_bp.png
- Additional-File-7/Group_PAU-Hib4/blast2go_hib4_enriched_cc.png
- Additional-File-7/Group_PAU-Hib4/blast2go_hib4_enriched_mf.png
- Additional-File-7/Group_PAU-Hib4/blast2go_statistics_hib4.png
- Additional-File-7/Group_PAU-Hib4/liste_HIB.txt
- Additional-File-7/Group_PAU/blast2go_go_table_PAU.txt
- Additional-File-7/Group_PAU/blast2go_PAU_enriched_bp.png
- Additional-File-7/Group_PAU/blast2go_PAU_enriched_cc.png
- Additional-File-7/Group_PAU/blast2go_PAU_enriched_mf.png
- Additional-File-7/Group_PAU/blast2go_statistics_PAU.png
- Additional-File-7/Group_PAU/liste_PAU.txt
- Additional-File-7/Group_PAU_subclade-1/
- Additional-File-7/Group_PAU_subclade-1/blast2go_go_table_PAU_Subclade-1.txt
- Additional-File-7/Group_PAU_subclade-1/blast2go_PAU_Subclade-1_enriched_mf.png
- Additional-File-7/Group_PAU_subclade-1/blast2go_statistics_PAU_Subclade-1.png
- Additional-File-7/Group_PAU_subclade-1/liste_PAU_Subclade-1.txt
- Additional-File-7/Group_PAU_subclade-2/
- Additional-File-7/Group_PAU_subclade-2/blast2go_go_table_PAU_Subclade-2.txt
- Additional-File-7/Group_PAU_subclade-2/blast2go_PAU_Subclade-2_enriched_bp.png
- Additional-File-7/Group_PAU_subclade-2/blast2go_PAU_Subclade-2_enriched_cc.png
- Additional-File-7/Group_PAU_subclade-2/blast2go_PAU_Subclade-2_enriched_mf.png
- Additional-File-7/Group_PAU_subclade-2/blast2go_statistics_PAU_Subclade-2.png
- Additional-File-7/Group_PAU_subclade-2/liste_PAU_Subclade-2.txt
- Additional-File-7/Group_PAU_subclade-3/
- Additional-File-7/Group_PAU_subclade-3/blast2go_go_table_PAU_Subclade-3.txt
- Additional-File-7/Group_PAU_subclade-3/blast2go_PAU_Subclade-3_enriched_bp.png
- Additional-File-7/Group_PAU_subclade-3/blast2go_PAU_Subclade-3_enriched_cc.png
- Additional-File-7/Group_PAU_subclade-3/blast2go_PAU_Subclade-3_enriched_mf.png
- Additional-File-7/Group_PAU_subclade-3/blast2go_statistics_PAU_Subclade-3.png
- Additional-File-7/Group_PAU_subclade-3/liste_PAU_Subclade-3.txt
- Additional-File-7/Group_SAN/
- Additional-File-7/Group_SAN2/
- Additional-File-7/Group_SAN2/blast2go_go_table_SAN2.txt
- Additional-File-7/Group_SAN2/blast2go_SAN2_enriched_bp.png
- Additional-File-7/Group_SAN2/blast2go_SAN2_enriched_cc.png
- Additional-File-7/Group_SAN2/blast2go_SAN2_enriched_mf.png
- Additional-File-7/Group_SAN2/blast2go_statistics_SAN2.png
- Additional-File-7/Group_SAN2/liste_SAN2.txt
- Additional-File-7/Group_SAN/blast2go_go_table_SAN.txt
- Additional-File-7/Group_SAN/blast2go_SAN_enriched_cc.png
- Additional-File-7/Group_SAN/blast2go_SAN_enriched_mf.png
- Additional-File-7/Group_SAN/blast2go_statistics_SAN.png
- Additional-File-7/Group_SAN/liste_SAN.txt
- Additional-File-7/README_Additional-File-7.xlsx
- Additional-File-7/~$README_Supplemental-File-3.xlsx
