# Supplementary material for: Identification of genetic relationships and subspecies signatures in Xylella fastidiosa
Source: BMC Genomics. 2019 Mar 25;20:239. doi: 10.1186/s12864-019-5565-9 (PMC6434890; doi:10.1186/s12864-019-5565-9)
Supplement: Supplementary file 7 — Raw data of the gene ontologies enrichments tests with Blast2GO. (ZIP 22422 kb) [file 12864_2019_5565_MOESM7_ESM.zip › Additional-File-7/Group_FAS2/blast2go_go_table_FAS2.txt]

Tags	GO ID	GO Name	GO Category	FDR	P-Value	Nr Test	Nr Reference	Non Annot Test	Non Annot Reference
[OVER]	GO:0008152	metabolic process	BIOLOGICAL_PROCESS	4.7935169628573436E-5	4.3756430514444034E-8	355	521	456	1090
[OVER]	GO:0003824	catalytic activity	MOLECULAR_FUNCTION	4.7935169628573436E-5	4.2063831255322314E-8	343	498	468	1113
[OVER]	GO:0071704	organic substance metabolic process	BIOLOGICAL_PROCESS	2.4297290739962957E-4	4.4358358265564503E-7	304	440	507	1171
[OVER]	GO:0009987	cellular process	BIOLOGICAL_PROCESS	2.4297290739962957E-4	4.382832977640504E-7	322	473	489	1138
[OVER]	GO:0044238	primary metabolic process	BIOLOGICAL_PROCESS	9.324284275653245E-4	2.1278604006511285E-6	272	391	539	1220
[OVER]	GO:0005488	binding	MOLECULAR_FUNCTION	0.002019142458270258	5.529372318403262E-6	247	353	564	1258
[OVER]	GO:0006807	nitrogen compound metabolic process	BIOLOGICAL_PROCESS	0.0022888476453802142	7.312612285559789E-6	255	369	556	1242
[OVER]	GO:0044237	cellular metabolic process	BIOLOGICAL_PROCESS	0.003461009335881071	1.2637186073504594E-5	274	406	537	1205
[OVER]	GO:0032555	purine ribonucleotide binding	MOLECULAR_FUNCTION	0.0060244154267771605	2.6430165831008057E-5	87	94	724	1517
[OVER]	GO:0097367	carbohydrate derivative binding	MOLECULAR_FUNCTION	0.0060244154267771605	2.7496190902679873E-5	94	104	717	1507
[OVER]	GO:0017076	purine nucleotide binding	MOLECULAR_FUNCTION	0.0077972448027211335	3.91463682473448E-5	87	95	724	1516
[OVER]	GO:0035639	purine ribonucleoside triphosphate binding	MOLECULAR_FUNCTION	0.008629233059517589	4.7261888048476064E-5	85	93	726	1518
[OVER]	GO:0032553	ribonucleotide binding	MOLECULAR_FUNCTION	0.008633937948620735	5.1228294537685784E-5	89	99	722	1512
[OVER]	GO:1901265	nucleoside phosphate binding	MOLECULAR_FUNCTION	0.011548369647305734	7.906232072550709E-5	106	128	705	1483
[OVER]	GO:0000166	nucleotide binding	MOLECULAR_FUNCTION	0.011548369647305734	7.906232072550709E-5	106	128	705	1483
[OVER]	GO:0036094	small molecule binding	MOLECULAR_FUNCTION	0.014213279807468048	1.1087649600517E-4	114	142	697	1469
[OVER]	GO:0034641	cellular nitrogen compound metabolic process	BIOLOGICAL_PROCESS	0.014213279807468048	1.1693593982241543E-4	195	280	616	1331
[OVER]	GO:0044281	small molecule metabolic process	BIOLOGICAL_PROCESS	0.014213279807468048	1.0534109776641837E-4	117	147	694	1464
[OVER]	GO:0016787	hydrolase activity	MOLECULAR_FUNCTION	0.014213279807468048	1.23255279024141E-4	119	151	692	1460
[OVER]	GO:0009058	biosynthetic process	BIOLOGICAL_PROCESS	0.017476977960307227	1.5953425796720426E-4	179	253	632	1358
[OVER]	GO:0043168	anion binding	MOLECULAR_FUNCTION	0.02062727538400149	2.071200631894262E-4	102	125	709	1486
[OVER]	GO:0006139	nucleobase-containing compound metabolic process	BIOLOGICAL_PROCESS	0.02062727538400149	2.0414889974676656E-4	145	197	666	1414
[OVER]	GO:0046483	heterocycle metabolic process	BIOLOGICAL_PROCESS	0.02421260679873873	2.5417159122363795E-4	166	234	645	1377
[OVER]	GO:0044249	cellular biosynthetic process	BIOLOGICAL_PROCESS	0.0252728691398617	2.768365400988958E-4	168	238	643	1373
[OVER]	GO:1901360	organic cyclic compound metabolic process	BIOLOGICAL_PROCESS	0.03150701781953962	3.5950499565882727E-4	168	240	643	1371
[OVER]	GO:0019752	carboxylic acid metabolic process	BIOLOGICAL_PROCESS	0.03683776320661342	4.4197923776486076E-4	77	89	734	1522
[OVER]	GO:0006082	organic acid metabolic process	BIOLOGICAL_PROCESS	0.03683776320661342	4.707701368257306E-4	77	90	734	1521
[OVER]	GO:0043436	oxoacid metabolic process	BIOLOGICAL_PROCESS	0.03683776320661342	4.707701368257306E-4	77	90	734	1521
[OVER]	GO:0043167	ion binding	MOLECULAR_FUNCTION	0.04118152994966298	5.482006308280922E-4	128	174	683	1437
[OVER]	GO:1901576	organic substance biosynthetic process	BIOLOGICAL_PROCESS	0.04118152994966298	5.75185386398067E-4	168	243	643	1368
[OVER]	GO:0097159	organic cyclic compound binding	MOLECULAR_FUNCTION	0.04118152994966298	6.014646090320472E-4	183	269	628	1342
[OVER]	GO:1901363	heterocyclic compound binding	MOLECULAR_FUNCTION	0.04118152994966298	6.014646090320472E-4	183	269	628	1342
[OVER]	GO:0006725	cellular aromatic compound metabolic process	BIOLOGICAL_PROCESS	0.04531304075757224	6.824876061158759E-4	161	231	650	1380
[OVER]	GO:1901564	organonitrogen compound metabolic process	BIOLOGICAL_PROCESS	0.04999263891347809	7.757871853301027E-4	158	227	653	1384
