# Supplementary material for: Identification of genetic relationships and subspecies signatures in Xylella fastidiosa
Source: BMC Genomics. 2019 Mar 25;20:239. doi: 10.1186/s12864-019-5565-9 (PMC6434890; doi:10.1186/s12864-019-5565-9)
Supplement: Supplementary file 7 — Raw data of the gene ontologies enrichments tests with Blast2GO. (ZIP 22422 kb) [file 12864_2019_5565_MOESM7_ESM.zip › Additional-File-7/Group_FAS2/liste_FAS2.txt]

NC_004556.2
NC_004556.7
NC_004556.8
NC_004556.12
NC_004556.20
NC_004556.22
NC_004556.23
NC_004556.24
NC_004556.28
NC_004556.34
NC_004556.36
NC_004556.37
NC_004556.38
NC_004556.43
NC_004556.54
NC_004556.57
NC_004556.58
NC_004556.59
NC_004556.60
NC_004556.64
NC_004556.69
NC_004556.70
NC_004556.72
NC_004556.73
NC_004556.78
NC_004556.84
NC_004556.94
NC_004556.100
NC_004556.102
NC_004556.107
NC_004556.109
NC_004556.112
NC_004556.113
NC_004556.119
NC_004556.120
NC_004556.121
NC_004556.124
NC_004556.126
NC_004556.127
NC_004556.128
NC_004556.134
NC_004556.135
NC_004556.136
NC_004556.137
NC_004556.138
NC_004556.146
NC_004556.148
NC_004556.149
NC_004556.150
NC_004556.152
NC_004556.154
NC_004556.157
NC_004556.160
NC_004556.163
NC_004556.164
NC_004556.165
NC_004556.168
NC_004556.170
NC_004556.172
NC_004556.174
NC_004556.177
NC_004556.178
NC_004556.182
NC_004556.183
NC_004556.185
NC_004556.188
NC_004556.195
NC_004556.196
NC_004556.197
NC_004556.198
NC_004556.199
NC_004556.202
NC_004556.203
NC_004556.204
NC_004556.205
NC_004556.206
NC_004556.207
NC_004556.209
NC_004556.210
NC_004556.211
NC_004556.212
NC_004556.213
NC_004556.216
NC_004556.217
NC_004556.221
NC_004556.223
NC_004556.224
NC_004556.229
NC_004556.230
NC_004556.231
NC_004556.239
NC_004556.243
NC_004556.244
NC_004556.247
NC_004556.250
NC_004556.256
NC_004556.257
NC_004556.258
NC_004556.260
NC_004556.263
NC_004556.268
NC_004556.269
NC_004556.270
NC_004556.271
NC_004556.283
NC_004556.284
NC_004556.285
NC_004556.289
NC_004556.292
NC_004556.295
NC_004556.297
NC_004556.298
NC_004556.299
NC_004556.301
NC_004556.303
NC_004556.304
NC_004556.312
NC_004556.313
NC_004556.314
NC_004556.320
NC_004556.323
NC_004556.325
NC_004556.326
NC_004556.331
NC_004556.332
NC_004556.343
NC_004556.346
NC_004556.354
NC_004556.355
NC_004556.356
NC_004556.357
NC_004556.360
NC_004556.361
NC_004556.362
NC_004556.363
NC_004556.365
NC_004556.366
NC_004556.367
NC_004556.377
NC_004556.378
NC_004556.379
NC_004556.380
NC_004556.381
NC_004556.384
NC_004556.385
NC_004556.387
NC_004556.388
NC_004556.431
NC_004556.440
NC_004556.443
NC_004556.448
NC_004556.453
NC_004556.455
NC_004556.456
NC_004556.457
NC_004556.458
NC_004556.463
NC_004556.464
NC_004556.468
NC_004556.471
NC_004556.477
NC_004556.478
NC_004556.479
NC_004556.480
NC_004556.504
NC_004556.509
NC_004556.510
NC_004556.511
NC_004556.512
NC_004556.513
NC_004556.514
NC_004556.515
NC_004556.516
NC_004556.518
NC_004556.520
NC_004556.521
NC_004556.523
NC_004556.524
NC_004556.525
NC_004556.528
NC_004556.529
NC_004556.531
NC_004556.534
NC_004556.541
NC_004556.542
NC_004556.543
NC_004556.545
NC_004556.555
NC_004556.556
NC_004556.563
NC_004556.564
NC_004556.565
NC_004556.566
NC_004556.569
NC_004556.570
NC_004556.571
NC_004556.573
NC_004556.576
NC_004556.577
NC_004556.582
NC_004556.584
NC_004556.587
NC_004556.589
NC_004556.592
NC_004556.593
NC_004556.594
NC_004556.595
NC_004556.596
NC_004556.599
NC_004556.601
NC_004556.602
NC_004556.606
NC_004556.607
NC_004556.612
NC_004556.613
NC_004556.614
NC_004556.616
NC_004556.618
NC_004556.619
NC_004556.623
NC_004556.624
NC_004556.625
NC_004556.626
NC_004556.634
NC_004556.636
NC_004556.637
NC_004556.644
NC_004556.645
NC_004556.646
NC_004556.650
NC_004556.652
NC_004556.655
NC_004556.656
NC_004556.657
NC_004556.660
NC_004556.664
NC_004556.665
NC_004556.667
NC_004556.671
NC_004556.672
NC_004556.675
NC_004556.678
NC_004556.692
NC_004556.701
NC_004556.706
NC_004556.708
NC_004556.714
NC_004556.718
NC_004556.720
NC_004556.722
NC_004556.726
NC_004556.732
NC_004556.736
NC_004556.741
NC_004556.743
NC_004556.744
NC_004556.750
NC_004556.751
NC_004556.756
NC_004556.763
NC_004556.764
NC_004556.768
NC_004556.769
NC_004556.770
NC_004556.771
NC_004556.772
NC_004556.773
NC_004556.778
NC_004556.780
NC_004556.783
NC_004556.784
NC_004556.785
NC_004556.786
NC_004556.787
NC_004556.792
NC_004556.795
NC_004556.797
NC_004556.800
NC_004556.804
NC_004556.807
NC_004556.808
NC_004556.809
NC_004556.813
NC_004556.814
NC_004556.815
NC_004556.819
NC_004556.821
NC_004556.826
NC_004556.827
NC_004556.828
NC_004556.829
NC_004556.830
NC_004556.835
NC_004556.836
NC_004556.841
NC_004556.847
NC_004556.848
NC_004556.853
NC_004556.854
NC_004556.855
NC_004556.862
NC_004556.867
NC_004556.884
NC_004556.886
NC_004556.887
NC_004556.896
NC_004556.898
NC_004556.899
NC_004556.903
NC_004556.904
NC_004556.905
NC_004556.908
NC_004556.911
NC_004556.914
NC_004556.915
NC_004556.920
NC_004556.923
NC_004556.928
NC_004556.933
NC_004556.938
NC_004556.939
NC_004556.941
NC_004556.945
NC_004556.947
NC_004556.950
NC_004556.953
NC_004556.954
NC_004556.955
NC_004556.958
NC_004556.959
NC_004556.960
NC_004556.962
NC_004556.963
NC_004556.964
NC_004556.965
NC_004556.966
NC_004556.980
NC_004556.982
NC_004556.984
NC_004556.1001
NC_004556.1002
NC_004556.1008
NC_004556.1010
NC_004556.1011
NC_004556.1012
NC_004556.1013
NC_004556.1015
NC_004556.1016
NC_004556.1020
NC_004556.1025
NC_004556.1030
NC_004556.1035
NC_004556.1050
NC_004556.1065
NC_004556.1070
NC_004556.1074
NC_004556.1077
NC_004556.1078
NC_004556.1080
NC_004556.1081
NC_004556.1082
NC_004556.1084
NC_004556.1088
NC_004556.1115
NC_004556.1132
NC_004556.1135
NC_004556.1153
NC_004556.1159
NC_004556.1167
NC_004556.1182
NC_004556.1189
NC_004556.1190
NC_004556.1193
NC_004556.1195
NC_004556.1200
NC_004556.1204
NC_004556.1205
NC_004556.1206
NC_004556.1207
NC_004556.1208
NC_004556.1212
NC_004556.1213
NC_004556.1217
NC_004556.1229
NC_004556.1230
NC_004556.1232
NC_004556.1234
NC_004556.1236
NC_004556.1238
NC_004556.1239
NC_004556.1241
NC_004556.1245
NC_004556.1248
NC_004556.1249
NC_004556.1251
NC_004556.1253
NC_004556.1254
NC_004556.1256
NC_004556.1257
NC_004556.1260
NC_004556.1313
NC_004556.1321
NC_004556.1322
NC_004556.1324
NC_004556.1325
NC_004556.1329
NC_004556.1338
NC_004556.1339
NC_004556.1340
NC_004556.1351
NC_004556.1355
NC_004556.1358
NC_004556.1359
NC_004556.1360
NC_004556.1373
NC_004556.1377
NC_004556.1379
NC_004556.1380
NC_004556.1381
NC_004556.1388
NC_004556.1408
NC_004556.1410
NC_004556.1411
NC_004556.1414
NC_004556.1415
NC_004556.1416
NC_004556.1417
NC_004556.1418
NC_004556.1419
NC_004556.1423
NC_004556.1429
NC_004556.1433
NC_004556.1445
NC_004556.1440
NC_004556.1450
NC_004556.1447
NC_004556.1461
NC_004556.1462
NC_004556.1463
NC_004556.1466
NC_004556.1468
NC_004556.1471
NC_004556.1472
NC_004556.1473
NC_004556.1475
NC_004556.1476
NC_004556.1491
NC_004556.1501
NC_004556.1502
NC_004556.1511
NC_004556.1512
NC_004556.1513
NC_004556.1514
NC_004556.1516
NC_004556.1517
NC_004556.1518
NC_004556.1522
NC_004556.1524
NC_004556.1532
NC_004556.1536
NC_004556.1537
NC_004556.1542
NC_004556.1545
NC_004556.1549
NC_004556.1551
NC_004556.1553
NC_004556.1554
NC_004556.1560
NC_004556.1565
NC_004556.1568
NC_004556.1571
NC_004556.1572
NC_004556.1573
NC_004556.1574
NC_004556.1575
NC_004556.1577
NC_004556.1580
NC_004556.1581
NC_004556.1582
NC_004556.1583
NC_004556.1584
NC_004556.1585
NC_004556.1587
NC_004556.1593
NC_004556.1596
NC_004556.1597
NC_004556.1598
NC_004556.1599
NC_004556.1602
NC_004556.1603
NC_004556.1607
NC_004556.1609
NC_004556.1610
NC_004556.1611
NC_004556.1614
NC_004556.1617
NC_004556.1619
NC_004556.1627
NC_004556.1628
NC_004556.1629
NC_004556.1630
NC_004556.1631
NC_004556.1632
NC_004556.1634
NC_004556.1638
NC_004556.1639
NC_004556.1640
NC_004556.1641
NC_004556.1656
NC_004556.1658
NC_004556.1659
NC_004556.1660
NC_004556.1662
NC_004556.1669
NC_004556.1670
NC_004556.1673
NC_004556.1674
NC_004556.1676
NC_004556.1677
NC_004556.1678
NC_004556.1679
NC_004556.1682
NC_004556.1683
NC_004556.1684
NC_004556.1688
NC_004556.1689
NC_004556.1692
NC_004556.1693
NC_004556.1695
NC_004556.1709
NC_004556.1715
NC_004556.1716
NC_004556.1717
NC_004556.1719
NC_004556.1720
NC_004556.1723
NC_004556.1724
NC_004556.1731
NC_004556.1732
NC_004556.1744
NC_004556.1748
NC_004556.1757
NC_004556.1759
NC_004556.1760
NC_004556.1765
NC_004556.1769
NC_004556.1770
NC_004556.1776
NC_004556.1780
NC_004556.1781
NC_004556.1785
NC_004556.1786
NC_004556.1787
NC_004556.1788
NC_004556.1789
NC_004556.1793
NC_004556.1795
NC_004556.1797
NC_004556.1798
NC_004556.1801
NC_004556.1802
NC_004556.1803
NC_004556.1804
NC_004556.1805
NC_004556.1807
NC_004556.1810
NC_004556.1813
NC_004556.1814
NC_004556.1816
NC_004556.1818
NC_004556.1819
NC_004556.1820
NC_004556.1829
NC_004556.1831
NC_004556.1832
NC_004556.1833
NC_004556.1834
NC_004556.1840
NC_004556.1841
NC_004556.1853
NC_004556.1863
NC_004556.1864
NC_004556.1866
NC_004556.1873
NC_004556.1877
NC_004556.1878
NC_004556.1880
NC_004556.1881
NC_004556.1885
NC_004556.1886
NC_004556.1891
NC_004556.1892
NC_004556.1908
NC_004556.1912
NC_004556.1913
NC_004556.1914
NC_004556.1916
NC_004556.1921
NC_004556.1924
NC_004556.1925
NC_004556.1926
NC_004556.1927
NC_004556.1928
NC_004556.1929
NC_004556.1931
NC_004556.1932
NC_004556.1933
NC_004556.1935
NC_004556.1940
NC_004556.1943
NC_004556.1946
NC_004556.1953
NC_004556.1952
NC_004556.1954
NC_004556.1956
NC_004556.1957
NC_004556.1958
NC_004556.1959
NC_004556.1960
NC_004556.1968
NC_004556.1970
NC_004556.1972
NC_004556.1976
NC_004556.1979
NC_004556.1980
NC_004556.1996
NC_004556.2013
NC_004556.2019
NC_004556.2020
NC_004556.2026
NC_004556.2027
NC_004556.2029
NC_004556.2030
NC_004556.2032
NC_004556.2033
NC_004556.2035
NC_004556.2036
NC_004556.2037
NC_004556.2042
NC_004556.2043
NC_004556.2049
NC_004556.2050
NC_004556.2051
NC_004556.2052
NC_004556.2053
NC_004556.2054
NC_004556.2055
NC_004556.2060
NC_004556.2063
NC_004556.2068
NC_004556.2088
NC_004556.2091
NC_004556.2092
NC_004556.2104
NC_004556.2108
NC_004556.2118
NC_004556.2119
NC_004556.2121
NC_004556.2122
NC_004556.2125
NC_004556.2123
NC_004556.2129
NC_004556.2130
NC_004556.2132
NC_004556.2133
NC_004556.2134
NC_004556.2135
NC_004556.2138
NC_004556.2139
NC_004556.2140
NC_004556.2143
NC_004556.2145
NC_004556.2146
NC_004556.2155
NC_004556.2162
NC_004556.2163
NC_004556.2164
NC_004556.2165
NC_004556.2168
NC_004556.2169
NC_004556.2172
NC_004556.2176
NC_004556.2181
NC_004556.2183
NC_004556.2184
NC_004556.2185
NC_004556.2187
NC_004556.2194
NC_004556.2198
NC_004556.2200
NC_004556.2201
NC_004556.2202
NC_004556.2203
NC_004556.2204
NC_004556.2207
NC_004556.2208
NC_004556.2209
NC_004556.2210
NC_004556.2214
NC_004556.2215
NC_004556.2219
NC_004556.2220
NC_004556.2221
NC_004556.2224
NC_004556.2225
NC_004556.2229
NC_004556.2230
NC_004556.2231
NC_004556.2232
NC_004556.2234
NC_004556.2235
NC_004556.2236
NC_004556.2238
NC_004556.2241
NC_004556.2242
NC_004556.2243
NC_004556.2248
NC_004556.2250
NC_004556.2251
NC_004556.2252
NC_004556.2253
NC_004556.2254
NC_004556.2255
NC_004556.2256
NC_004556.2257
NC_004556.2258
NC_004556.2259
NC_004556.2262
NC_004556.2266
NC_004556.2268
NC_004556.2269
NC_004556.2272
NC_004556.2273
NC_004556.2275
NC_004556.2276
NC_004556.2286
NC_004556.2287
NC_004556.2288
NC_004556.2289
NC_004556.2291
NC_004556.2302
NC_004556.2304
NC_004556.2314
NC_004556.2315
NC_004556.2316
NC_004556.2317
NC_004556.2318
NC_004556.2320
NC_004556.2321
NC_004556.2322
NC_004556.2324
NC_004556.2327
NC_004556.2331
NC_004556.2335
NC_004556.2336
NC_004556.2342
NC_004556.2344
NC_004556.2345
NC_004556.2346
NC_004556.2349
NC_004556.2352
NC_004556.2353
NC_004556.2354
NC_004556.2359
NC_004556.2361
NC_004556.2362
NC_004556.2363
NC_004556.2365
NC_004556.2366
NC_004556.2367
NC_004556.2368
NC_004556.2375
NC_004556.2379
NC_004556.2388
NC_004556.2392
NC_004556.2393
NC_004556.2397
NC_004556.2400
NC_004556.2402
NC_004556.2404
NC_004556.2405
NC_004556.2407
NC_004556.2410
NC_004556.2411
NC_004556.2412
NC_004556.2413
NC_004556.2414
NC_004556.2416
NC_004556.2417
NC_004556.2418
NC_004556.2419
NC_004556.2420
NC_004556.2421
NC_004556.2422
NC_004556.2423
NC_004556.2424
NC_004556.2430
NC_004556.2432
NC_004556.2433
NC_004556.2437
NC_004556.2438
NC_004556.2439
NC_004556.2447
NC_004556.2448
NC_004556.2450
NC_004556.2451
NC_004556.2456
NC_004556.2459
NC_004556.2471
NC_004556.2472
NC_004556.2473
