# Supplementary material for: Identification of genetic relationships and subspecies signatures in Xylella fastidiosa
Source: BMC Genomics. 2019 Mar 25;20:239. doi: 10.1186/s12864-019-5565-9 (PMC6434890; doi:10.1186/s12864-019-5565-9)
Supplement: Supplementary file 7 — Raw data of the gene ontologies enrichments tests with Blast2GO. (ZIP 22422 kb) [file 12864_2019_5565_MOESM7_ESM.zip › Additional-File-7/Group_FAS/blast2go_go_table_FAS.txt]

Tags	GO ID	GO Name	GO Category	FDR	P-Value	Nr Test	Nr Reference	Non Annot Test	Non Annot Reference
[OVER]	GO:0003824	catalytic activity	MOLECULAR_FUNCTION	1.6400368250856872E-7	7.485334664927828E-11	473	368	669	912
[OVER]	GO:0043167	ion binding	MOLECULAR_FUNCTION	2.1374069259062615E-4	1.9510788917446478E-7	185	117	957	1163
[OVER]	GO:0043168	anion binding	MOLECULAR_FUNCTION	0.0030915361944962817	4.980330579625951E-6	140	87	1002	1193
[OVER]	GO:0006304	DNA modification	BIOLOGICAL_PROCESS	0.0030915361944962817	5.644064252845791E-6	16	0	1126	1280
[OVER]	GO:0008152	metabolic process	BIOLOGICAL_PROCESS	0.005534305479099697	1.262963368119511E-5	465	411	677	869
[OVER]	GO:0036094	small molecule binding	MOLECULAR_FUNCTION	0.007737081099450029	2.1187807666225545E-5	153	103	989	1177
[OVER]	GO:0044281	small molecule metabolic process	BIOLOGICAL_PROCESS	0.008459845283663725	2.7028259692216376E-5	157	107	985	1173
[OVER]	GO:0071704	organic substance metabolic process	BIOLOGICAL_PROCESS	0.013408413215195729	4.895814957625095E-5	397	347	745	933
[OVER]	GO:0016787	hydrolase activity	MOLECULAR_FUNCTION	0.0187346702113652	7.695665536389174E-5	158	112	984	1168
[OVER]	GO:0008144	drug binding	MOLECULAR_FUNCTION	0.0218264619584604	9.961872185513646E-5	110	70	1032	1210
[OVER]	GO:1901265	nucleoside phosphate binding	MOLECULAR_FUNCTION	0.024626772196458063	1.4611959769692142E-4	138	96	1004	1184
[OVER]	GO:0000166	nucleotide binding	MOLECULAR_FUNCTION	0.024626772196458063	1.4611959769692142E-4	138	96	1004	1184
[OVER]	GO:0032553	ribonucleotide binding	MOLECULAR_FUNCTION	0.024626772196458063	1.3318784987047366E-4	114	74	1028	1206
[OVER]	GO:0005488	binding	MOLECULAR_FUNCTION	0.025322453238536442	1.6180481302579197E-4	323	277	819	1003
[OVER]	GO:0006732	coenzyme metabolic process	BIOLOGICAL_PROCESS	0.04447373778638142	3.0447561241246976E-4	37	14	1105	1266
[OVER]	GO:0140096	catalytic activity, acting on a protein	MOLECULAR_FUNCTION	0.04559763775125105	3.329813802008292E-4	62	33	1080	1247
[OVER]	GO:0006305	DNA alkylation	BIOLOGICAL_PROCESS	0.046923811311495554	5.319103556411331E-4	10	0	1132	1280
[OVER]	GO:0006306	DNA methylation	BIOLOGICAL_PROCESS	0.046923811311495554	5.319103556411331E-4	10	0	1132	1280
[OVER]	GO:0032555	purine ribonucleotide binding	MOLECULAR_FUNCTION	0.046923811311495554	4.808892883377559E-4	108	73	1034	1207
[OVER]	GO:0042364	water-soluble vitamin biosynthetic process	BIOLOGICAL_PROCESS	0.046923811311495554	5.568320831122247E-4	18	3	1124	1277
[OVER]	GO:0044728	DNA methylation or demethylation	BIOLOGICAL_PROCESS	0.046923811311495554	5.319103556411331E-4	10	0	1132	1280
[OVER]	GO:0017076	purine nucleotide binding	MOLECULAR_FUNCTION	0.046923811311495554	3.6912828168764313E-4	109	73	1033	1207
[OVER]	GO:0044283	small molecule biosynthetic process	BIOLOGICAL_PROCESS	0.046923811311495554	3.9493103864006506E-4	67	37	1075	1243
[OVER]	GO:0016740	transferase activity	MOLECULAR_FUNCTION	0.046923811311495554	4.434227023303219E-4	153	114	989	1166
[OVER]	GO:0097367	carbohydrate derivative binding	MOLECULAR_FUNCTION	0.046923811311495554	4.6842504515597815E-4	117	81	1025	1199
[OVER]	GO:0009110	vitamin biosynthetic process	BIOLOGICAL_PROCESS	0.046923811311495554	5.568320831122247E-4	18	3	1124	1277
