# Supplementary material for: Identification of genetic relationships and subspecies signatures in Xylella fastidiosa
Source: BMC Genomics. 2019 Mar 25;20:239. doi: 10.1186/s12864-019-5565-9 (PMC6434890; doi:10.1186/s12864-019-5565-9)
Supplement: Supplementary file 7 — Raw data of the gene ontologies enrichments tests with Blast2GO. (ZIP 22422 kb) [file 12864_2019_5565_MOESM7_ESM.zip › Additional-File-7/Group_FAS/liste_FAS.txt]

NC_004556.2
NC_004556.4
NC_004556.5
NC_004556.6
NC_004556.7
NC_004556.8
NC_004556.12
NC_004556.13
NC_004556.15
NC_004556.16
NC_004556.17
NC_004556.20
NC_004556.22
NC_004556.24
NC_004556.25
NC_004556.26
NC_004556.28
NC_004556.29
NC_004556.30
NC_004556.31
NC_004556.32
NC_004556.34
NC_004556.35
NC_004556.36
NC_004556.37
NC_004556.39
NC_004556.41
NC_004556.42
NC_004556.44
NC_004556.47
NC_004556.49
NC_004556.55
NC_004556.56
NC_004556.59
NC_004556.60
NC_004556.61
NC_004556.62
NC_004556.64
NC_004556.65
NC_004556.66
NC_004556.68
NC_004556.67
NC_004556.70
NC_004556.73
NC_004556.74
NC_004556.75
NC_004556.77
NC_004556.78
NC_004556.81
NC_004556.82
NC_004556.83
NC_004556.85
NC_004556.88
NC_004556.92
NC_004556.93
NC_004556.94
NC_004556.96
NC_004556.100
NC_004556.101
NC_004556.102
NC_004556.105
NC_004556.106
NC_004556.107
NC_004556.108
NC_004556.113
NC_004556.114
NC_004556.116
NC_004556.118
NC_004556.120
NC_004556.121
NC_004556.122
NC_004556.127
NC_004556.132
NC_004556.134
NC_004556.138
NC_004556.139
NC_004556.140
NC_004556.141
NC_004556.147
NC_004556.148
NC_004556.150
NC_004556.153
NC_004556.154
NC_004556.160
NC_004556.163
NC_004556.168
NC_004556.171
NC_004556.174
NC_004556.178
NC_004556.180
NC_004556.182
NC_004556.185
NC_004556.187
NC_004556.189
NC_004556.193
NC_004556.194
NC_004556.195
NC_004556.196
NC_004556.197
NC_004556.198
NC_004556.201
NC_004556.202
NC_004556.203
NC_004556.204
NC_004556.206
NC_004556.215
NC_004556.217
NC_004556.218
NC_004556.219
NC_004556.220
NC_004556.222
NC_004556.231
NC_004556.234
NC_004556.235
NC_004556.237
NC_004556.238
NC_004556.239
NC_004556.240
NC_004556.242
NC_004556.243
NC_004556.244
NC_004556.246
NC_004556.247
NC_004556.250
NC_004556.255
NC_004556.260
NC_004556.265
NC_004556.266
NC_004556.267
NC_004556.268
NC_004556.269
NC_004556.270
NC_004556.271
NC_004556.273
NC_004556.274
NC_004556.275
NC_004556.280
NC_004556.281
NC_004556.282
NC_004556.283
NC_004556.284
NC_004556.285
NC_004556.289
NC_004556.290
NC_004556.291
NC_004556.294
NC_004556.295
NC_004556.297
NC_004556.300
NC_004556.302
NC_004556.303
NC_004556.311
NC_004556.312
NC_004556.313
NC_004556.316
NC_004556.317
NC_004556.320
NC_004556.321
NC_004556.322
NC_004556.324
NC_004556.323
NC_004556.327
NC_004556.328
NC_004556.329
NC_004556.331
NC_004556.333
NC_004556.334
NC_004556.335
NC_004556.336
NC_004556.343
NC_004556.344
NC_004556.345
NC_004556.347
NC_004556.348
NC_004556.349
NC_004556.354
NC_004556.355
NC_004556.357
NC_004556.362
NC_004556.363
NC_004556.364
NC_004556.366
NC_004556.373
NC_004556.377
NC_004556.380
NC_004556.381
NC_004556.385
NC_004556.387
NC_004556.386
NC_004556.388
NC_004556.393
NC_004556.395
NC_004556.398
NC_004556.399
NC_004556.400
NC_004556.401
NC_004556.405
NC_004556.407
NC_004556.411
NC_004556.413
NC_004556.415
NC_004556.428
NC_004556.429
NC_004556.431
NC_004556.432
NC_004556.434
NC_004556.436
NC_004556.437
NC_004556.438
NC_004556.439
NC_004556.443
NC_004556.451
NC_004556.458
NC_004556.459
NC_004556.466
NC_004556.467
NC_004556.468
NC_004556.469
NC_004556.470
NC_004556.471
NC_004556.472
NC_004556.473
NC_004556.474
NC_004556.475
NC_004556.476
NC_004556.477
NC_004556.493
NC_004556.494
NC_004556.495
NC_004556.498
NC_004556.497
NC_004556.501
NC_004556.503
NC_004556.504
NC_004556.505
NC_004556.506
NC_004556.516
NC_004556.528
NC_004556.530
NC_004556.538
NC_004556.540
NC_004556.543
NC_004556.553
NC_004556.559
NC_004556.561
NC_004556.562
NC_004556.564
NC_004556.565
NC_004556.568
NC_004556.569
NC_004556.570
NC_004556.573
NC_004556.574
NC_004556.576
NC_004556.577
NC_004556.578
NC_004556.579
NC_004556.580
NC_004556.584
NC_004556.586
NC_004556.587
NC_004556.590
NC_004556.592
NC_004556.593
NC_004556.596
NC_004556.597
NC_004556.598
NC_004556.600
NC_004556.602
NC_004556.604
NC_004556.605
NC_004556.607
NC_004556.608
NC_004556.610
NC_004556.611
NC_004556.612
NC_004556.613
NC_004556.614
NC_004556.616
NC_004556.618
NC_004556.619
NC_004556.620
NC_004556.622
NC_004556.623
NC_004556.625
NC_004556.626
NC_004556.630
NC_004556.632
NC_004556.637
NC_004556.638
NC_004556.639
NC_004556.640
NC_004556.641
NC_004556.642
NC_004556.644
NC_004556.646
NC_004556.649
NC_004556.651
NC_004556.652
NC_004556.654
NC_004556.655
NC_004556.657
NC_004556.659
NC_004556.660
NC_004556.661
NC_004556.662
NC_004556.665
NC_004556.666
NC_004556.669
NC_004556.672
NC_004556.674
NC_004556.675
NC_004556.677
NC_004556.678
NC_004556.679
NC_004556.680
NC_004556.682
NC_004556.684
NC_004556.685
NC_004556.688
NC_004556.689
NC_004556.692
NC_004556.699
NC_004556.701
NC_004556.702
NC_004556.706
NC_004556.711
NC_004556.712
NC_004556.719
NC_004556.722
NC_004556.723
NC_004556.725
NC_004556.726
NC_004556.729
NC_004556.733
NC_004556.734
NC_004556.736
NC_004556.737
NC_004556.738
NC_004556.739
NC_004556.741
NC_004556.743
NC_004556.745
NC_004556.746
NC_004556.747
NC_004556.748
NC_004556.751
NC_004556.753
NC_004556.754
NC_004556.755
NC_004556.756
NC_004556.757
NC_004556.758
NC_004556.759
NC_004556.760
NC_004556.761
NC_004556.762
NC_004556.763
NC_004556.766
NC_004556.768
NC_004556.769
NC_004556.770
NC_004556.772
NC_004556.773
NC_004556.779
NC_004556.783
NC_004556.784
NC_004556.785
NC_004556.787
NC_004556.788
NC_004556.792
NC_004556.793
NC_004556.794
NC_004556.805
NC_004556.807
NC_004556.809
NC_004556.813
NC_004556.814
NC_004556.815
NC_004556.817
NC_004556.819
NC_004556.820
NC_004556.822
NC_004556.826
NC_004556.828
NC_004556.829
NC_004556.830
NC_004556.833
NC_004556.834
NC_004556.835
NC_004556.836
NC_004556.841
NC_004556.844
NC_004556.845
NC_004556.850
NC_004556.852
NC_004556.853
NC_004556.855
NC_004556.856
NC_004556.864
NC_004556.865
NC_004556.867
NC_004556.869
NC_004556.870
NC_004556.871
NC_004556.872
NC_004556.877
NC_004556.878
NC_004556.884
NC_004556.885
NC_004556.886
NC_004556.887
NC_004556.889
NC_004556.891
NC_004556.892
NC_004556.894
NC_004556.897
NC_004556.898
NC_004556.903
NC_004556.905
NC_004556.908
NC_004556.909
NC_004556.910
NC_004556.915
NC_004556.917
NC_004556.921
NC_004556.922
NC_004556.923
NC_004556.924
NC_004556.925
NC_004556.926
NC_004556.927
NC_004556.928
NC_004556.929
NC_004556.931
NC_004556.932
NC_004556.933
NC_004556.934
NC_004556.935
NC_004556.936
NC_004556.938
NC_004556.939
NC_004556.941
NC_004556.944
NC_004556.945
NC_004556.946
NC_004556.947
NC_004556.948
NC_004556.950
NC_004556.951
NC_004556.952
NC_004556.954
NC_004556.955
NC_004556.958
NC_004556.959
NC_004556.963
NC_004556.967
NC_004556.984
NC_004556.987
NC_004556.988
NC_004556.989
NC_004556.991
NC_004556.992
NC_004556.994
NC_004556.995
NC_004556.996
NC_004556.999
NC_004556.1000
NC_004556.1002
NC_004556.1007
NC_004556.1008
NC_004556.1009
NC_004556.1011
NC_004556.1016
NC_004556.1017
NC_004556.1018
NC_004556.1019
NC_004556.1022
NC_004556.1023
NC_004556.1025
NC_004556.1029
NC_004556.1030
NC_004556.1031
NC_004556.1032
NC_004556.1033
NC_004556.1058
NC_004556.1059
NC_004556.1060
NC_004556.1061
NC_004556.1062
NC_004556.1063
NC_004556.1064
NC_004556.1065
NC_004556.1066
NC_004556.1070
NC_004556.1068
NC_004556.1069
NC_004556.1071
NC_004556.1072
NC_004556.1073
NC_004556.1074
NC_004556.1076
NC_004556.1077
NC_004556.1078
NC_004556.1079
NC_004556.1080
NC_004556.1081
NC_004556.1083
NC_004556.1084
NC_004556.1085
NC_004556.1088
NC_004556.1089
NC_004556.1090
NC_004556.1097
NC_004556.1098
NC_004556.1099
NC_004556.1101
NC_004556.1113
NC_004556.1115
NC_004556.1116
NC_004556.1119
NC_004556.1132
NC_004556.1136
NC_004556.1139
NC_004556.1150
NC_004556.1151
NC_004556.1153
NC_004556.1154
NC_004556.1158
NC_004556.1162
NC_004556.1161
NC_004556.1163
NC_004556.1164
NC_004556.1168
NC_004556.1169
NC_004556.1170
NC_004556.1171
NC_004556.1173
NC_004556.1176
NC_004556.1177
NC_004556.1180
NC_004556.1181
NC_004556.1182
NC_004556.1183
NC_004556.1185
NC_004556.1189
NC_004556.1190
NC_004556.1193
NC_004556.1194
NC_004556.1197
NC_004556.1198
NC_004556.1199
NC_004556.1201
NC_004556.1202
NC_004556.1203
NC_004556.1204
NC_004556.1207
NC_004556.1208
NC_004556.1209
NC_004556.1212
NC_004556.1213
NC_004556.1214
NC_004556.1217
NC_004556.1218
NC_004556.1227
NC_004556.1229
NC_004556.1230
NC_004556.1235
NC_004556.1241
NC_004556.1243
NC_004556.1244
NC_004556.1247
NC_004556.1249
NC_004556.1250
NC_004556.1253
NC_004556.1254
NC_004556.1264
NC_004556.1267
NC_004556.1268
NC_004556.1311
NC_004556.1312
NC_004556.1313
NC_004556.1321
NC_004556.1322
NC_004556.1323
NC_004556.1324
NC_004556.1328
NC_004556.1329
NC_004556.1330
NC_004556.1337
NC_004556.1338
NC_004556.1343
NC_004556.1347
NC_004556.1348
NC_004556.1349
NC_004556.1351
NC_004556.1357
NC_004556.1359
NC_004556.1360
NC_004556.1361
NC_004556.1366
NC_004556.1367
NC_004556.1368
NC_004556.1370
NC_004556.1376
NC_004556.1377
NC_004556.1387
NC_004556.1388
NC_004556.1399
NC_004556.1402
NC_004556.1404
NC_004556.1405
NC_004556.1406
NC_004556.1408
NC_004556.1411
NC_004556.1416
NC_004556.1421
NC_004556.1422
NC_004556.1423
NC_004556.1425
NC_004556.1426
NC_004556.1429
NC_004556.1433
NC_004556.1434
NC_004556.1436
NC_004556.1437
NC_004556.1440
NC_004556.1444
NC_004556.1451
NC_004556.1447
NC_004556.1454
NC_004556.1463
NC_004556.1464
NC_004556.1465
NC_004556.1466
NC_004556.1469
NC_004556.1470
NC_004556.1471
NC_004556.1472
NC_004556.1473
NC_004556.1478
NC_004556.1481
NC_004556.1482
NC_004556.1483
NC_004556.1484
NC_004556.1490
NC_004556.1502
NC_004556.1503
NC_004556.1504
NC_004556.1508
NC_004556.1509
NC_004556.1514
NC_004556.1517
NC_004556.1518
NC_004556.1519
NC_004556.1520
NC_004556.1522
NC_004556.1523
NC_004556.1524
NC_004556.1525
NC_004556.1526
NC_004556.1529
NC_004556.1530
NC_004556.1534
NC_004556.1536
NC_004556.1539
NC_004556.1540
NC_004556.1541
NC_004556.1542
NC_004556.1543
NC_004556.1544
NC_004556.1545
NC_004556.1546
NC_004556.1548
NC_004556.1554
NC_004556.1556
NC_004556.1557
NC_004556.1560
NC_004556.1565
NC_004556.1567
NC_004556.1573
NC_004556.1574
NC_004556.1575
NC_004556.1577
NC_004556.1580
NC_004556.1581
NC_004556.1582
NC_004556.1584
NC_004556.1587
NC_004556.1592
NC_004556.1594
NC_004556.1596
NC_004556.1601
NC_004556.1603
NC_004556.1605
NC_004556.1607
NC_004556.1611
NC_004556.1614
NC_004556.1615
NC_004556.1616
NC_004556.1618
NC_004556.1621
NC_004556.1623
NC_004556.1625
NC_004556.1627
NC_004556.1628
NC_004556.1629
NC_004556.1630
NC_004556.1633
NC_004556.1634
NC_004556.1635
NC_004556.1637
NC_004556.1639
NC_004556.1640
NC_004556.1641
NC_004556.1642
NC_004556.1643
NC_004556.1644
NC_004556.1656
NC_004556.1658
NC_004556.1659
NC_004556.1660
NC_004556.1661
NC_004556.1662
NC_004556.1663
NC_004556.1665
NC_004556.1666
NC_004556.1667
NC_004556.1669
NC_004556.1670
NC_004556.1671
NC_004556.1673
NC_004556.1675
NC_004556.1676
NC_004556.1678
NC_004556.1679
NC_004556.1680
NC_004556.1683
NC_004556.1690
NC_004556.1689
NC_004556.1691
NC_004556.1692
NC_004556.1693
NC_004556.1694
NC_004556.1695
NC_004556.1696
NC_004556.1697
NC_004556.1698
NC_004556.1699
NC_004556.1706
NC_004556.1709
NC_004556.1710
NC_004556.1712
NC_004556.1713
NC_004556.1715
NC_004556.1716
NC_004556.1717
NC_004556.1718
NC_004556.1719
NC_004556.1720
NC_004556.1721
NC_004556.1722
NC_004556.1723
NC_004556.1729
NC_004556.1744
NC_004556.1746
NC_004556.1747
NC_004556.1748
NC_004556.1749
NC_004556.1750
NC_004556.1752
NC_004556.1753
NC_004556.1754
NC_004556.1755
NC_004556.1756
NC_004556.1757
NC_004556.1758
NC_004556.1760
NC_004556.1762
NC_004556.1763
NC_004556.1764
NC_004556.1765
NC_004556.1766
NC_004556.1770
NC_004556.1771
NC_004556.1773
NC_004556.1774
NC_004556.1775
NC_004556.1776
NC_004556.1780
NC_004556.1781
NC_004556.1782
NC_004556.1783
NC_004556.1785
NC_004556.1786
NC_004556.1788
NC_004556.1790
NC_004556.1793
NC_004556.1794
NC_004556.1795
NC_004556.1796
NC_004556.1797
NC_004556.1798
NC_004556.1806
NC_004556.1807
NC_004556.1808
NC_004556.1811
NC_004556.1812
NC_004556.1813
NC_004556.1814
NC_004556.1815
NC_004556.1816
NC_004556.1818
NC_004556.1820
NC_004556.1822
NC_004556.1823
NC_004556.1824
NC_004556.1825
NC_004556.1826
NC_004556.1829
NC_004556.1831
NC_004556.1833
NC_004556.1834
NC_004556.1835
NC_004556.1836
NC_004556.1837
NC_004556.1838
NC_004556.1839
NC_004556.1840
NC_004556.1841
NC_004556.1842
NC_004556.1843
NC_004556.1844
NC_004556.1845
NC_004556.1846
NC_004556.1852
NC_004556.1863
NC_004556.1864
NC_004556.1866
NC_004556.1869
NC_004556.1870
NC_004556.1871
NC_004556.1872
NC_004556.1874
NC_004556.1876
NC_004556.1877
NC_004556.1886
NC_004556.1888
NC_004556.1899
NC_004556.1900
NC_004556.1903
NC_004556.1904
NC_004556.1905
NC_004556.1907
NC_004556.1908
NC_004556.1910
NC_004556.1911
NC_004556.1913
NC_004556.1914
NC_004556.1915
NC_004556.1918
NC_004556.1924
NC_004556.1926
NC_004556.1934
NC_004556.1939
NC_004556.1940
NC_004556.1945
NC_004556.1950
NC_004556.1951
NC_004556.1952
NC_004556.1953
NC_004556.1956
NC_004556.1958
NC_004556.1959
NC_004556.1960
NC_004556.1961
NC_004556.1966
NC_004556.1968
NC_004556.1970
NC_004556.1971
NC_004556.1973
NC_004556.1976
NC_004556.1977
NC_004556.1981
NC_004556.1982
NC_004556.1984
NC_004556.1985
NC_004556.1986
NC_004556.1994
NC_004556.1995
NC_004556.1996
NC_004556.2003
NC_004556.2005
NC_004556.2007
NC_004556.2008
NC_004556.2011
NC_004556.2012
NC_004556.2013
NC_004556.2015
NC_004556.2016
NC_004556.2017
NC_004556.2018
NC_004556.2019
NC_004556.2021
NC_004556.2023
NC_004556.2024
NC_004556.2025
NC_004556.2027
NC_004556.2030
NC_004556.2032
NC_004556.2033
NC_004556.2035
NC_004556.2039
NC_004556.2040
NC_004556.2042
NC_004556.2043
NC_004556.2044
NC_004556.2046
NC_004556.2047
NC_004556.2055
NC_004556.2056
NC_004556.2058
NC_004556.2059
NC_004556.2060
NC_004556.2068
NC_004556.2079
NC_004556.2082
NC_004556.2089
NC_004556.2088
NC_004556.2090
NC_004556.2091
NC_004556.2092
NC_004556.2095
NC_004556.2096
NC_004556.2098
NC_004556.2099
NC_004556.2103
NC_004556.2104
NC_004556.2105
NC_004556.2108
NC_004556.2109
NC_004556.2110
NC_004556.2111
NC_004556.2113
NC_004556.2115
NC_004556.2117
NC_004556.2118
NC_004556.2119
NC_004556.2121
NC_004556.2122
NC_004556.2125
NC_004556.2123
NC_004556.2126
NC_004556.2127
NC_004556.2128
NC_004556.2129
NC_004556.2131
NC_004556.2132
NC_004556.2133
NC_004556.2134
NC_004556.2135
NC_004556.2136
NC_004556.2137
NC_004556.2138
NC_004556.2140
NC_004556.2141
NC_004556.2142
NC_004556.2143
NC_004556.2144
NC_004556.2145
NC_004556.2146
NC_004556.2147
NC_004556.2148
NC_004556.2150
NC_004556.2151
NC_004556.2153
NC_004556.2154
NC_004556.2155
NC_004556.2157
NC_004556.2158
NC_004556.2159
NC_004556.2160
NC_004556.2161
NC_004556.2162
NC_004556.2163
NC_004556.2164
NC_004556.2165
NC_004556.2167
NC_004556.2170
NC_004556.2171
NC_004556.2172
NC_004556.2174
NC_004556.2175
NC_004556.2176
NC_004556.2177
NC_004556.2179
NC_004556.2178
NC_004556.2180
NC_004556.2183
NC_004556.2185
NC_004556.2186
NC_004556.2187
NC_004556.2189
NC_004556.2190
NC_004556.2191
NC_004556.2194
NC_004556.2196
NC_004556.2200
NC_004556.2199
NC_004556.2201
NC_004556.2202
NC_004556.2204
NC_004556.2205
NC_004556.2207
NC_004556.2208
NC_004556.2209
NC_004556.2210
NC_004556.2211
NC_004556.2212
NC_004556.2213
NC_004556.2214
NC_004556.2219
NC_004556.2223
NC_004556.2225
NC_004556.2230
NC_004556.2231
NC_004556.2233
NC_004556.2234
NC_004556.2237
NC_004556.2238
NC_004556.2239
NC_004556.2240
NC_004556.2241
NC_004556.2243
NC_004556.2246
NC_004556.2248
NC_004556.2249
NC_004556.2250
NC_004556.2251
NC_004556.2252
NC_004556.2255
NC_004556.2256
NC_004556.2258
NC_004556.2262
NC_004556.2263
NC_004556.2269
NC_004556.2271
NC_004556.2272
NC_004556.2273
NC_004556.2274
NC_004556.2281
NC_004556.2284
NC_004556.2291
NC_004556.2293
NC_004556.2294
NC_004556.2298
NC_004556.2299
NC_004556.2302
NC_004556.2304
NC_004556.2305
NC_004556.2306
NC_004556.2309
NC_004556.2310
NC_004556.2316
NC_004556.2317
NC_004556.2321
NC_004556.2327
NC_004556.2331
NC_004556.2338
NC_004556.2340
NC_004556.2341
NC_004556.2342
NC_004556.2344
NC_004556.2348
NC_004556.2349
NC_004556.2351
NC_004556.2352
NC_004556.2359
NC_004556.2361
NC_004556.2363
NC_004556.2364
NC_004556.2365
NC_004556.2366
NC_004556.2367
NC_004556.2368
NC_004556.2369
NC_004556.2370
NC_004556.2371
NC_004556.2372
NC_004556.2373
NC_004556.2374
NC_004556.2377
NC_004556.2378
NC_004556.2379
NC_004556.2382
NC_004556.2388
NC_004556.2389
NC_004556.2390
NC_004556.2391
NC_004556.2392
NC_004556.2393
NC_004556.2398
NC_004556.2399
NC_004556.2400
NC_004556.2401
NC_004556.2402
NC_004556.2404
NC_004556.2405
NC_004556.2407
NC_004556.2406
NC_004556.2408
NC_004556.2409
NC_004556.2410
NC_004556.2411
NC_004556.2412
NC_004556.2413
NC_004556.2414
NC_004556.2417
NC_004556.2420
NC_004556.2421
NC_004556.2422
NC_004556.2423
NC_004556.2424
NC_004556.2425
NC_004556.2426
NC_004556.2427
NC_004556.2429
NC_004556.2428
NC_004556.2431
NC_004556.2432
NC_004556.2438
NC_004556.2440
NC_004556.2441
NC_004556.2442
NC_004556.2455
NC_004556.2451
NC_004556.2460
NC_004556.2463
NC_004556.2470
NC_004556.2471
NC_004556.2472
NC_004556.2473
