# Supplementary material for: Identification of genetic relationships and subspecies signatures in Xylella fastidiosa
Source: BMC Genomics. 2019 Mar 25;20:239. doi: 10.1186/s12864-019-5565-9 (PMC6434890; doi:10.1186/s12864-019-5565-9)
Supplement: Supplementary file 7 — Raw data of the gene ontologies enrichments tests with Blast2GO. (ZIP 22422 kb) [file 12864_2019_5565_MOESM7_ESM.zip › Additional-File-7/Group_MOR-FAS2/blast2go_go_table_MOR-FAS2.txt]

Tags	GO ID	GO Name	GO Category	FDR	P-Value	Nr Test	Nr Reference	Non Annot Test	Non Annot Reference
[OVER]	GO:0009987	cellular process	BIOLOGICAL_PROCESS	9.894744648330611E-9	4.075265505902229E-12	197	621	233	1565
[OVER]	GO:0008152	metabolic process	BIOLOGICAL_PROCESS	1.3333691028252788E-7	1.0983271028214818E-10	204	678	226	1508
[OVER]	GO:0071704	organic substance metabolic process	BIOLOGICAL_PROCESS	1.0467224843967603E-6	1.2933144370635422E-9	180	586	250	1600
[OVER]	GO:0044238	primary metabolic process	BIOLOGICAL_PROCESS	1.4753349125512381E-6	2.430535276031694E-9	165	525	265	1661
[OVER]	GO:0036094	small molecule binding	MOLECULAR_FUNCTION	2.6694301823592934E-6	6.596614948169588E-9	87	213	343	1973
[OVER]	GO:0019538	protein metabolic process	BIOLOGICAL_PROCESS	2.6694301823592934E-6	6.075647229551214E-9	64	133	366	2053
[OVER]	GO:0043170	macromolecule metabolic process	BIOLOGICAL_PROCESS	2.671302609344174E-6	9.09701501887702E-9	119	339	311	1847
[OVER]	GO:0097159	organic cyclic compound binding	MOLECULAR_FUNCTION	2.671302609344174E-6	9.901863049463577E-9	131	389	299	1797
[OVER]	GO:1901363	heterocyclic compound binding	MOLECULAR_FUNCTION	2.671302609344174E-6	9.901863049463577E-9	131	389	299	1797
[OVER]	GO:0006807	nitrogen compound metabolic process	BIOLOGICAL_PROCESS	3.1167531032791556E-6	1.2836709651067361E-8	157	502	273	1684
[OVER]	GO:0005488	binding	MOLECULAR_FUNCTION	3.893078114151549E-6	1.763750381205397E-8	160	518	270	1668
[OVER]	GO:0043168	anion binding	MOLECULAR_FUNCTION	6.155348508101442E-6	3.042182129209938E-8	79	192	351	1994
[OVER]	GO:1901265	nucleoside phosphate binding	MOLECULAR_FUNCTION	6.201101628900845E-6	3.6300113480452E-8	79	194	351	1992
[OVER]	GO:0000166	nucleotide binding	MOLECULAR_FUNCTION	6.201101628900845E-6	3.6300113480452E-8	79	194	351	1992
[OVER]	GO:0044237	cellular metabolic process	BIOLOGICAL_PROCESS	6.201101628900845E-6	3.8309935928135365E-8	164	542	266	1644
[OVER]	GO:0003824	catalytic activity	MOLECULAR_FUNCTION	1.2593576463130861E-5	8.298897175045048E-8	184	641	246	1545
[OVER]	GO:1901564	organonitrogen compound metabolic process	BIOLOGICAL_PROCESS	1.4701530867043825E-5	1.0293493605426073E-7	109	317	321	1869
[OVER]	GO:0035639	purine ribonucleoside triphosphate binding	MOLECULAR_FUNCTION	1.6197323239014644E-5	1.2007900259566047E-7	65	149	365	2037
[OVER]	GO:0032555	purine ribonucleotide binding	MOLECULAR_FUNCTION	1.8997425772808603E-5	1.486618985516324E-7	65	151	365	2035
[OVER]	GO:0097367	carbohydrate derivative binding	MOLECULAR_FUNCTION	2.322666986820118E-5	1.9132347502636885E-7	68	162	362	2024
[OVER]	GO:0017076	purine nucleotide binding	MOLECULAR_FUNCTION	2.7939704315449426E-5	2.5151863399431804E-7	65	152	365	2034
[OVER]	GO:0006518	peptide metabolic process	BIOLOGICAL_PROCESS	2.7939704315449426E-5	2.531604180147806E-7	37	62	393	2124
[OVER]	GO:0032553	ribonucleotide binding	MOLECULAR_FUNCTION	4.0366932918399114E-5	3.82388573773962E-7	66	158	364	2028
[OVER]	GO:0044260	cellular macromolecule metabolic process	BIOLOGICAL_PROCESS	4.373906389435447E-5	4.6562402580472646E-7	93	263	337	1923
[OVER]	GO:0044267	cellular protein metabolic process	BIOLOGICAL_PROCESS	4.373906389435447E-5	4.683754782756245E-7	47	94	383	2092
[OVER]	GO:0043043	peptide biosynthetic process	BIOLOGICAL_PROCESS	4.373906389435447E-5	4.5123707185832233E-7	36	61	394	2125
[OVER]	GO:0009059	macromolecule biosynthetic process	BIOLOGICAL_PROCESS	4.4923014713184084E-5	4.995557649324424E-7	66	161	364	2025
[OVER]	GO:0043603	cellular amide metabolic process	BIOLOGICAL_PROCESS	5.4182993983484216E-5	6.471609660300833E-7	41	77	389	2109
[OVER]	GO:0005623	cell	CELLULAR_COMPONENT	5.4182993983484216E-5	6.429733123784997E-7	122	383	308	1803
[OVER]	GO:0034645	cellular macromolecule biosynthetic process	BIOLOGICAL_PROCESS	8.632424895744436E-5	1.0666093363769897E-6	64	158	366	2028
[OVER]	GO:0034641	cellular nitrogen compound metabolic process	BIOLOGICAL_PROCESS	9.466067207456708E-5	1.2086000141316224E-6	117	367	313	1819
[OVER]	GO:0044464	cell part	CELLULAR_COMPONENT	1.058591329421207E-4	1.3951780288912118E-6	118	373	312	1813
[OVER]	GO:0043167	ion binding	MOLECULAR_FUNCTION	1.3126395071915098E-4	1.7840652280609483E-6	104	316	326	1870
[OVER]	GO:0043604	amide biosynthetic process	BIOLOGICAL_PROCESS	1.3147982189389557E-4	1.8411507184482905E-6	39	75	391	2111
[OVER]	GO:0016787	hydrolase activity	MOLECULAR_FUNCTION	1.6421327369399544E-4	2.3671600408936742E-6	74	198	356	1988
[OVER]	GO:0006412	translation	BIOLOGICAL_PROCESS	2.0269516998771569E-4	3.0053649586316987E-6	34	61	396	2125
[OVER]	GO:0003723	RNA binding	MOLECULAR_FUNCTION	4.134531302533052E-4	6.3005625285717835E-6	33	61	397	2125
[OVER]	GO:0032559	adenyl ribonucleotide binding	MOLECULAR_FUNCTION	4.3391796732924456E-4	6.969852028764637E-6	56	138	374	2048
[OVER]	GO:0005524	ATP binding	MOLECULAR_FUNCTION	4.3391796732924456E-4	6.969852028764637E-6	56	138	374	2048
[OVER]	GO:0030554	adenyl nucleotide binding	MOLECULAR_FUNCTION	4.475837441255988E-4	7.500232106102787E-6	56	139	374	2047
[OVER]	GO:0008144	drug binding	MOLECULAR_FUNCTION	4.475837441255988E-4	7.558045102615136E-6	60	154	370	2032
[OVER]	GO:0009058	biosynthetic process	BIOLOGICAL_PROCESS	9.13966766360006E-4	1.5867818073497472E-5	108	352	322	1834
[OVER]	GO:0005622	intracellular	CELLULAR_COMPONENT	9.13966766360006E-4	1.6186396603575065E-5	86	260	344	1926
[OVER]	GO:1901576	organic substance biosynthetic process	BIOLOGICAL_PROCESS	9.33332386996861E-4	1.691376648593982E-5	105	340	325	1846
[OVER]	GO:0044249	cellular biosynthetic process	BIOLOGICAL_PROCESS	0.001188803843716093	2.203302016772001E-5	104	338	326	1848
[OVER]	GO:0140096	catalytic activity, acting on a protein	MOLECULAR_FUNCTION	0.0012231660238461656	2.3173656135471015E-5	32	62	398	2124
[OVER]	GO:0017111	nucleoside-triphosphatase activity	MOLECULAR_FUNCTION	0.0017834802155624989	3.452371092728066E-5	29	55	401	2131
[OVER]	GO:0005737	cytoplasm	CELLULAR_COMPONENT	0.0019515985420915421	3.858184926704861E-5	72	210	358	1976
[OVER]	GO:0010467	gene expression	BIOLOGICAL_PROCESS	0.0024450539899231317	4.9344170307344914E-5	56	150	374	2036
[OVER]	GO:0044271	cellular nitrogen compound biosynthetic process	BIOLOGICAL_PROCESS	0.003459127700895262	7.123409598219238E-5	73	218	357	1968
[OVER]	GO:0044424	intracellular part	CELLULAR_COMPONENT	0.00503294388101329	1.057166960179892E-4	75	231	355	1955
[OVER]	GO:0032549	ribonucleoside binding	MOLECULAR_FUNCTION	0.00623332107643062	1.3606508115767004E-4	12	12	418	2174
[OVER]	GO:0001882	nucleoside binding	MOLECULAR_FUNCTION	0.00623332107643062	1.3606508115767004E-4	12	12	418	2174
[OVER]	GO:1901566	organonitrogen compound biosynthetic process	BIOLOGICAL_PROCESS	0.00653316713655584	1.4530108129078064E-4	69	208	361	1978
[OVER]	GO:0016462	pyrophosphatase activity	MOLECULAR_FUNCTION	0.010270638932567223	2.326545062978572E-4	29	62	401	2124
[OVER]	GO:0016817	hydrolase activity, acting on acid anhydrides	MOLECULAR_FUNCTION	0.011120780856035307	2.61072697196875E-4	29	63	401	2123
[OVER]	GO:0016818	hydrolase activity, acting on acid anhydrides, in phosphorus-containing anhydrides	MOLECULAR_FUNCTION	0.011120780856035307	2.61072697196875E-4	29	63	401	2123
[OVER]	GO:0006457	protein folding	BIOLOGICAL_PROCESS	0.012339481353877713	2.9476520532327325E-4	10	9	420	2177
[OVER]	GO:0032550	purine ribonucleoside binding	MOLECULAR_FUNCTION	0.017047579604281413	4.2829586320476367E-4	11	12	419	2174
[OVER]	GO:0001883	purine nucleoside binding	MOLECULAR_FUNCTION	0.017047579604281413	4.2829586320476367E-4	11	12	419	2174
[OVER]	GO:0005525	GTP binding	MOLECULAR_FUNCTION	0.017047579604281413	4.2829586320476367E-4	11	12	419	2174
[OVER]	GO:0065007	biological regulation	BIOLOGICAL_PROCESS	0.02253285453781019	5.753859066491893E-4	41	109	389	2077
[OVER]	GO:0015399	primary active transmembrane transporter activity	MOLECULAR_FUNCTION	0.025629363405147015	6.755680633976149E-4	11	13	419	2173
[OVER]	GO:0015405	P-P-bond-hydrolysis-driven transmembrane transporter activity	MOLECULAR_FUNCTION	0.025629363405147015	6.755680633976149E-4	11	13	419	2173
[OVER]	GO:0044444	cytoplasmic part	CELLULAR_COMPONENT	0.02635840877706836	7.056410916430986E-4	22	45	408	2141
[OVER]	GO:0019001	guanyl nucleotide binding	MOLECULAR_FUNCTION	0.03736003757201133	0.001030940081270494	11	14	419	2172
[OVER]	GO:0032561	guanyl ribonucleotide binding	MOLECULAR_FUNCTION	0.03736003757201133	0.001030940081270494	11	14	419	2172
[OVER]	GO:0050789	regulation of biological process	BIOLOGICAL_PROCESS	0.040231864488416924	0.001126757325046273	37	98	393	2088
[OVER]	GO:0051082	unfolded protein binding	MOLECULAR_FUNCTION	0.04051265068332392	0.001151306794542566	7	5	423	2181
[OVER]	GO:0003676	nucleic acid binding	MOLECULAR_FUNCTION	0.04241570892790073	0.0012228581651371711	67	218	363	1968
[OVER]	GO:0042623	ATPase activity, coupled	MOLECULAR_FUNCTION	0.04573527198946028	0.0013373988102354528	14	23	416	2163
[OVER]	GO:0016887	ATPase activity	MOLECULAR_FUNCTION	0.047556672823240595	0.001410247299535965	19	37	411	2149
