# Supplementary material for: Identification of genetic relationships and subspecies signatures in Xylella fastidiosa
Source: BMC Genomics. 2019 Mar 25;20:239. doi: 10.1186/s12864-019-5565-9 (PMC6434890; doi:10.1186/s12864-019-5565-9)
Supplement: Supplementary file 7 — Raw data of the gene ontologies enrichments tests with Blast2GO. (ZIP 22422 kb) [file 12864_2019_5565_MOESM7_ESM.zip › Additional-File-7/Group_MOR-FAS2/liste_MOR-FAS2.txt]

CP006740.1.11
CP006740.1.12
CP006740.1.15
CP006740.1.17
CP006740.1.22
CP006740.1.23
CP006740.1.25
CP006740.1.27
CP006740.1.28
CP006740.1.38
CP006740.1.69
CP006740.1.76
CP006740.1.79
CP006740.1.85
CP006740.1.87
CP006740.1.105
CP006740.1.106
CP006740.1.107
CP006740.1.110
CP006740.1.178
CP006740.1.179
CP006740.1.185
CP006740.1.190
CP006740.1.192
CP006740.1.193
CP006740.1.206
CP006740.1.207
CP006740.1.209
CP006740.1.211
CP006740.1.217
CP006740.1.218
CP006740.1.219
CP006740.1.220
CP006740.1.225
CP006740.1.228
CP006740.1.229
CP006740.1.234
CP006740.1.235
CP006740.1.281
CP006740.1.283
CP006740.1.284
CP006740.1.285
CP006740.1.286
CP006740.1.290
CP006740.1.291
CP006740.1.296
CP006740.1.308
CP006740.1.309
CP006740.1.332
CP006740.1.333
CP006740.1.334
CP006740.1.336
CP006740.1.337
CP006740.1.338
CP006740.1.340
CP006740.1.341
CP006740.1.343
CP006740.1.344
CP006740.1.345
CP006740.1.346
CP006740.1.353
CP006740.1.354
CP006740.1.356
CP006740.1.357
CP006740.1.358
CP006740.1.359
CP006740.1.360
CP006740.1.362
CP006740.1.363
CP006740.1.366
CP006740.1.368
CP006740.1.380
CP006740.1.381
CP006740.1.382
CP006740.1.383
CP006740.1.388
CP006740.1.390
CP006740.1.393
CP006740.1.394
CP006740.1.395
CP006740.1.399
CP006740.1.402
CP006740.1.404
CP006740.1.405
CP006740.1.418
CP006740.1.427
CP006740.1.431
CP006740.1.432
CP006740.1.440
CP006740.1.441
CP006740.1.443
CP006740.1.442
CP006740.1.453
CP006740.1.457
CP006740.1.458
CP006740.1.459
CP006740.1.460
CP006740.1.461
CP006740.1.462
CP006740.1.464
CP006740.1.472
CP006740.1.481
CP006740.1.485
CP006740.1.490
CP006740.1.520
CP006740.1.521
CP006740.1.532
CP006740.1.627
CP006740.1.635
CP006740.1.637
CP006740.1.638
CP006740.1.641
CP006740.1.646
CP006740.1.648
CP006740.1.651
CP006740.1.652
CP006740.1.683
CP006740.1.685
CP006740.1.686
CP006740.1.688
CP006740.1.689
CP006740.1.693
CP006740.1.694
CP006740.1.698
CP006740.1.700
CP006740.1.701
CP006740.1.715
CP006740.1.718
CP006740.1.722
CP006740.1.723
CP006740.1.724
CP006740.1.728
CP006740.1.729
CP006740.1.730
CP006740.1.731
CP006740.1.732
CP006740.1.734
CP006740.1.735
CP006740.1.736
CP006740.1.742
CP006740.1.744
CP006740.1.752
CP006740.1.758
CP006740.1.774
CP006740.1.775
CP006740.1.777
CP006740.1.778
CP006740.1.816
CP006740.1.817
CP006740.1.819
CP006740.1.821
CP006740.1.822
CP006740.1.824
CP006740.1.825
CP006740.1.829
CP006740.1.831
CP006740.1.833
CP006740.1.842
CP006740.1.859
CP006740.1.881
CP006740.1.884
CP006740.1.885
CP006740.1.886
CP006740.1.887
CP006740.1.889
CP006740.1.890
CP006740.1.893
CP006740.1.926
CP006740.1.927
CP006740.1.931
CP006740.1.932
CP006740.1.933
CP006740.1.935
CP006740.1.943
CP006740.1.944
CP006740.1.950
CP006740.1.952
CP006740.1.1014
CP006740.1.1013
CP006740.1.1015
CP006740.1.1016
CP006740.1.1027
CP006740.1.1028
CP006740.1.1032
CP006740.1.1081
CP006740.1.1084
CP006740.1.1085
CP006740.1.1095
CP006740.1.1096
CP006740.1.1097
CP006740.1.1098
CP006740.1.1103
CP006740.1.1104
CP006740.1.1111
CP006740.1.1115
CP006740.1.1119
CP006740.1.1140
CP006740.1.1142
CP006740.1.1173
CP006740.1.1174
CP006740.1.1178
CP006740.1.1179
CP006740.1.1185
CP006740.1.1186
CP006740.1.1189
CP006740.1.1191
CP006740.1.1232
CP006740.1.1237
CP006740.1.1250
CP006740.1.1251
CP006740.1.1259
CP006740.1.1267
CP006740.1.1271
CP006740.1.1272
CP006740.1.1289
CP006740.1.1291
CP006740.1.1293
CP006740.1.1297
CP006740.1.1298
CP006740.1.1299
CP006740.1.1306
CP006740.1.1307
CP006740.1.1308
CP006740.1.1309
CP006740.1.1310
CP006740.1.1311
CP006740.1.1314
CP006740.1.1318
CP006740.1.1323
CP006740.1.1331
CP006740.1.1332
CP006740.1.1333
CP006740.1.1339
CP006740.1.1340
CP006740.1.1342
CP006740.1.1343
CP006740.1.1345
CP006740.1.1349
CP006740.1.1350
CP006740.1.1352
CP006740.1.1353
CP006740.1.1359
CP006740.1.1360
CP006740.1.1365
CP006740.1.1366
CP006740.1.1370
CP006740.1.1377
CP006740.1.1380
CP006740.1.1381
CP006740.1.1388
CP006740.1.1394
CP006740.1.1395
CP006740.1.1430
CP006740.1.1435
CP006740.1.1437
CP006740.1.1444
CP006740.1.1445
CP006740.1.1446
CP006740.1.1447
CP006740.1.1456
CP006740.1.1475
CP006740.1.1513
CP006740.1.1514
CP006740.1.1520
CP006740.1.1522
CP006740.1.1523
CP006740.1.1524
CP006740.1.1535
CP006740.1.1537
CP006740.1.1539
CP006740.1.1546
CP006740.1.1564
CP006740.1.1584
CP006740.1.1585
CP006740.1.1586
CP006740.1.1607
CP006740.1.1658
CP006740.1.1661
CP006740.1.1673
CP006740.1.1674
CP006740.1.1679
CP006740.1.1682
CP006740.1.1681
CP006740.1.1683
CP006740.1.1716
CP006740.1.1717
CP006740.1.1721
CP006740.1.1723
CP006740.1.1739
CP006740.1.1745
CP006740.1.1746
CP006740.1.1751
CP006740.1.1752
CP006740.1.1755
CP006740.1.1762
CP006740.1.1764
CP006740.1.1765
CP006740.1.1766
CP006740.1.1768
CP006740.1.1797
CP006740.1.1849
CP006740.1.1850
CP006740.1.1851
CP006740.1.1852
CP006740.1.1854
CP006740.1.1860
CP006740.1.1861
CP006740.1.1874
CP006740.1.1876
CP006740.1.1877
CP006740.1.1878
CP006740.1.1879
CP006740.1.1881
CP006740.1.1882
CP006740.1.1883
CP006740.1.1884
CP006740.1.1885
CP006740.1.1886
CP006740.1.1890
CP006740.1.1891
CP006740.1.1892
CP006740.1.1894
CP006740.1.1900
CP006740.1.1949
CP006740.1.1978
CP006740.1.2051
CP006740.1.2052
CP006740.1.2053
CP006740.1.2060
CP006740.1.2061
CP006740.1.2074
CP006740.1.2080
CP006740.1.2081
CP006740.1.2084
CP006740.1.2111
CP006740.1.2140
CP006740.1.2141
CP006740.1.2180
CP006740.1.2186
CP006740.1.2191
CP006740.1.2193
CP006740.1.2194
CP006740.1.2207
CP006740.1.2208
CP006740.1.2218
CP006740.1.2219
CP006740.1.2221
CP006740.1.2223
CP006740.1.2224
CP006740.1.2238
CP006740.1.2249
CP006740.1.2265
CP006740.1.2266
CP006740.1.2271
CP006740.1.2277
CP006740.1.2282
CP006740.1.2283
CP006740.1.2286
CP006740.1.2287
CP006740.1.2288
CP006740.1.2289
CP006740.1.2290
CP006740.1.2295
CP006740.1.2296
CP006740.1.2297
CP006740.1.2308
CP006740.1.2316
CP006740.1.2317
CP006740.1.2318
CP006740.1.2325
CP006740.1.2327
CP006740.1.2334
CP006740.1.2343
CP006740.1.2356
CP006740.1.2360
CP006740.1.2372
CP006740.1.2374
CP006740.1.2375
CP006740.1.2376
CP006740.1.2378
CP006740.1.2379
CP006740.1.2380
CP006740.1.2389
CP006740.1.2390
CP006740.1.2419
CP006740.1.2429
CP006740.1.2431
CP006740.1.2432
CP006740.1.2433
CP006740.1.2435
CP006740.1.2436
CP006740.1.2437
CP006740.1.2439
CP006740.1.2472
CP006740.1.2481
CP006740.1.2482
CP006740.1.2509
CP006740.1.2510
CP006740.1.2511
CP006740.1.2512
CP006740.1.2514
CP006740.1.2515
CP006740.1.2521
CP006740.1.2522
CP006740.1.2523
CP006740.1.2525
CP006740.1.2528
CP006740.1.2552
CP006740.1.2553
CP006740.1.2554
CP006740.1.2555
CP006740.1.2557
CP006740.1.2559
CP006740.1.2562
CP006740.1.2564
CP006740.1.2566
CP006740.1.2567
CP006740.1.2569
CP006740.1.2570
CP006740.1.2571
CP006740.1.2572
CP006740.1.2573
CP006740.1.2574
CP006740.1.2583
CP006740.1.2585
CP006740.1.2602
CP006740.1.2607
CP006740.1.2627
CP006740.1.2631
CP006740.1.2633
