# Supplementary material for: Identification of genetic relationships and subspecies signatures in Xylella fastidiosa
Source: BMC Genomics. 2019 Mar 25;20:239. doi: 10.1186/s12864-019-5565-9 (PMC6434890; doi:10.1186/s12864-019-5565-9)
Supplement: Supplementary file 7 — Raw data of the gene ontologies enrichments tests with Blast2GO. (ZIP 22422 kb) [file 12864_2019_5565_MOESM7_ESM.zip › Additional-File-7/Group_MOR-MUL/blast2go_go_table_MOR-MUL.txt]

Tags	GO ID	GO Name	GO Category	FDR	P-Value	Nr Test	Nr Reference	Non Annot Test	Non Annot Reference
[OVER]	GO:0003824	catalytic activity	MOLECULAR_FUNCTION	1.444028385799944E-7	5.947398623558254E-11	246	579	326	1465
[OVER]	GO:0008152	metabolic process	BIOLOGICAL_PROCESS	2.192279838228777E-4	1.8058318272065708E-7	246	636	326	1408
[OVER]	GO:0043167	ion binding	MOLECULAR_FUNCTION	2.5176443806406286E-4	3.110763238023841E-7	133	287	439	1757
[OVER]	GO:0071704	organic substance metabolic process	BIOLOGICAL_PROCESS	4.514449062701826E-4	7.437313118124919E-7	216	550	356	1494
[OVER]	GO:0044281	small molecule metabolic process	BIOLOGICAL_PROCESS	9.140725662513844E-4	2.2588284174251673E-6	93	184	479	1860
[OVER]	GO:0044238	primary metabolic process	BIOLOGICAL_PROCESS	9.140725662513844E-4	2.1796101280018107E-6	196	494	376	1550
[OVER]	GO:0006082	organic acid metabolic process	BIOLOGICAL_PROCESS	0.0014619312764654736	4.8169070064760255E-6	64	112	508	1932
[OVER]	GO:0043436	oxoacid metabolic process	BIOLOGICAL_PROCESS	0.0014619312764654736	4.8169070064760255E-6	64	112	508	1932
[OVER]	GO:0019752	carboxylic acid metabolic process	BIOLOGICAL_PROCESS	0.0028288462801678727	1.048583876503742E-5	63	112	509	1932
[OVER]	GO:0006520	cellular amino acid metabolic process	BIOLOGICAL_PROCESS	0.005384826174871565	2.217803202171155E-5	43	65	529	1979
[OVER]	GO:0044283	small molecule biosynthetic process	BIOLOGICAL_PROCESS	0.006735001431354719	3.0512774194770147E-5	47	77	525	1967
[OVER]	GO:0043169	cation binding	MOLECULAR_FUNCTION	0.012644865660932812	6.770315222080994E-5	69	137	503	1907
[OVER]	GO:0046872	metal ion binding	MOLECULAR_FUNCTION	0.012644865660932812	6.770315222080994E-5	69	137	503	1907
[OVER]	GO:0016053	organic acid biosynthetic process	BIOLOGICAL_PROCESS	0.039063202875215565	2.574181408580927E-4	37	61	535	1983
[OVER]	GO:1901607	alpha-amino acid biosynthetic process	BIOLOGICAL_PROCESS	0.039063202875215565	2.3048897700822808E-4	26	35	546	2009
[OVER]	GO:0046394	carboxylic acid biosynthetic process	BIOLOGICAL_PROCESS	0.039063202875215565	2.574181408580927E-4	37	61	535	1983
[OVER]	GO:0044237	cellular metabolic process	BIOLOGICAL_PROCESS	0.0408930727006049	2.863188780520113E-4	189	517	383	1527
[OVER]	GO:1901605	alpha-amino acid metabolic process	BIOLOGICAL_PROCESS	0.042594547285685305	3.1577506224972633E-4	30	45	542	1999
[OVER]	GO:0043168	anion binding	MOLECULAR_FUNCTION	0.0443575949461003	3.4711462272483766E-4	83	188	489	1856
