# Supplementary material for: Identification of genetic relationships and subspecies signatures in Xylella fastidiosa
Source: BMC Genomics. 2019 Mar 25;20:239. doi: 10.1186/s12864-019-5565-9 (PMC6434890; doi:10.1186/s12864-019-5565-9)
Supplement: Supplementary file 7 — Raw data of the gene ontologies enrichments tests with Blast2GO. (ZIP 22422 kb) [file 12864_2019_5565_MOESM7_ESM.zip › Additional-File-7/Group_MOR-MUL/liste_MOR-MUL.txt]

CP006740.1.2
CP006740.1.3
CP006740.1.4
CP006740.1.5
CP006740.1.6
CP006740.1.9
CP006740.1.10
CP006740.1.22
CP006740.1.29
CP006740.1.31
CP006740.1.32
CP006740.1.33
CP006740.1.35
CP006740.1.37
CP006740.1.46
CP006740.1.48
CP006740.1.47
CP006740.1.52
CP006740.1.54
CP006740.1.70
CP006740.1.80
CP006740.1.81
CP006740.1.85
CP006740.1.96
CP006740.1.97
CP006740.1.98
CP006740.1.99
CP006740.1.104
CP006740.1.103
CP006740.1.110
CP006740.1.109
CP006740.1.111
CP006740.1.112
CP006740.1.113
CP006740.1.114
CP006740.1.115
CP006740.1.116
CP006740.1.117
CP006740.1.119
CP006740.1.120
CP006740.1.121
CP006740.1.122
CP006740.1.123
CP006740.1.124
CP006740.1.125
CP006740.1.148
CP006740.1.149
CP006740.1.150
CP006740.1.151
CP006740.1.155
CP006740.1.157
CP006740.1.158
CP006740.1.160
CP006740.1.173
CP006740.1.176
CP006740.1.186
CP006740.1.187
CP006740.1.188
CP006740.1.189
CP006740.1.194
CP006740.1.195
CP006740.1.197
CP006740.1.198
CP006740.1.199
CP006740.1.214
CP006740.1.215
CP006740.1.237
CP006740.1.265
CP006740.1.266
CP006740.1.276
CP006740.1.279
CP006740.1.280
CP006740.1.286
CP006740.1.287
CP006740.1.288
CP006740.1.296
CP006740.1.297
CP006740.1.298
CP006740.1.299
CP006740.1.305
CP006740.1.306
CP006740.1.307
CP006740.1.308
CP006740.1.350
CP006740.1.366
CP006740.1.368
CP006740.1.369
CP006740.1.371
CP006740.1.372
CP006740.1.373
CP006740.1.374
CP006740.1.377
CP006740.1.379
CP006740.1.385
CP006740.1.397
CP006740.1.398
CP006740.1.399
CP006740.1.400
CP006740.1.402
CP006740.1.403
CP006740.1.410
CP006740.1.411
CP006740.1.412
CP006740.1.419
CP006740.1.420
CP006740.1.421
CP006740.1.422
CP006740.1.423
CP006740.1.424
CP006740.1.425
CP006740.1.438
CP006740.1.444
CP006740.1.450
CP006740.1.451
CP006740.1.452
CP006740.1.453
CP006740.1.467
CP006740.1.468
CP006740.1.473
CP006740.1.474
CP006740.1.475
CP006740.1.476
CP006740.1.479
CP006740.1.480
CP006740.1.481
CP006740.1.496
CP006740.1.499
CP006740.1.501
CP006740.1.506
CP006740.1.508
CP006740.1.521
CP006740.1.522
CP006740.1.527
CP006740.1.529
CP006740.1.533
CP006740.1.539
CP006740.1.583
CP006740.1.599
CP006740.1.607
CP006740.1.610
CP006740.1.611
CP006740.1.612
CP006740.1.613
CP006740.1.614
CP006740.1.628
CP006740.1.630
CP006740.1.631
CP006740.1.646
CP006740.1.657
CP006740.1.658
CP006740.1.659
CP006740.1.660
CP006740.1.661
CP006740.1.663
CP006740.1.672
CP006740.1.673
CP006740.1.674
CP006740.1.675
CP006740.1.680
CP006740.1.701
CP006740.1.704
CP006740.1.705
CP006740.1.706
CP006740.1.707
CP006740.1.708
CP006740.1.709
CP006740.1.716
CP006740.1.717
CP006740.1.719
CP006740.1.722
CP006740.1.724
CP006740.1.725
CP006740.1.726
CP006740.1.741
CP006740.1.754
CP006740.1.757
CP006740.1.758
CP006740.1.759
CP006740.1.760
CP006740.1.814
CP006740.1.824
CP006740.1.833
CP006740.1.840
CP006740.1.862
CP006740.1.863
CP006740.1.868
CP006740.1.870
CP006740.1.871
CP006740.1.872
CP006740.1.873
CP006740.1.875
CP006740.1.876
CP006740.1.877
CP006740.1.878
CP006740.1.904
CP006740.1.907
CP006740.1.908
CP006740.1.909
CP006740.1.910
CP006740.1.911
CP006740.1.912
CP006740.1.913
CP006740.1.914
CP006740.1.915
CP006740.1.916
CP006740.1.917
CP006740.1.922
CP006740.1.923
CP006740.1.928
CP006740.1.929
CP006740.1.939
CP006740.1.950
CP006740.1.952
CP006740.1.963
CP006740.1.976
CP006740.1.996
CP006740.1.1001
CP006740.1.1017
CP006740.1.1074
CP006740.1.1081
CP006740.1.1084
CP006740.1.1086
CP006740.1.1099
CP006740.1.1104
CP006740.1.1112
CP006740.1.1113
CP006740.1.1115
CP006740.1.1122
CP006740.1.1166
CP006740.1.1167
CP006740.1.1169
CP006740.1.1170
CP006740.1.1172
CP006740.1.1176
CP006740.1.1177
CP006740.1.1178
CP006740.1.1195
CP006740.1.1199
CP006740.1.1200
CP006740.1.1209
CP006740.1.1207
CP006740.1.1218
CP006740.1.1219
CP006740.1.1221
CP006740.1.1222
CP006740.1.1223
CP006740.1.1224
CP006740.1.1225
CP006740.1.1226
CP006740.1.1227
CP006740.1.1235
CP006740.1.1236
CP006740.1.1243
CP006740.1.1245
CP006740.1.1246
CP006740.1.1247
CP006740.1.1249
CP006740.1.1259
CP006740.1.1274
CP006740.1.1275
CP006740.1.1278
CP006740.1.1279
CP006740.1.1280
CP006740.1.1281
CP006740.1.1282
CP006740.1.1283
CP006740.1.1286
CP006740.1.1289
CP006740.1.1313
CP006740.1.1371
CP006740.1.1372
CP006740.1.1373
CP006740.1.1376
CP006740.1.1383
CP006740.1.1384
CP006740.1.1385
CP006740.1.1386
CP006740.1.1390
CP006740.1.1405
CP006740.1.1411
CP006740.1.1412
CP006740.1.1416
CP006740.1.1418
CP006740.1.1419
CP006740.1.1422
CP006740.1.1423
CP006740.1.1424
CP006740.1.1425
CP006740.1.1426
CP006740.1.1428
CP006740.1.1429
CP006740.1.1430
CP006740.1.1432
CP006740.1.1446
CP006740.1.1452
CP006740.1.1453
CP006740.1.1454
CP006740.1.1455
CP006740.1.1457
CP006740.1.1458
CP006740.1.1459
CP006740.1.1460
CP006740.1.1461
CP006740.1.1462
CP006740.1.1463
CP006740.1.1464
CP006740.1.1466
CP006740.1.1473
CP006740.1.1488
CP006740.1.1489
CP006740.1.1490
CP006740.1.1491
CP006740.1.1495
CP006740.1.1496
CP006740.1.1497
CP006740.1.1498
CP006740.1.1499
CP006740.1.1500
CP006740.1.1501
CP006740.1.1502
CP006740.1.1503
CP006740.1.1505
CP006740.1.1506
CP006740.1.1507
CP006740.1.1508
CP006740.1.1509
CP006740.1.1510
CP006740.1.1513
CP006740.1.1520
CP006740.1.1545
CP006740.1.1547
CP006740.1.1548
CP006740.1.1549
CP006740.1.1551
CP006740.1.1556
CP006740.1.1557
CP006740.1.1558
CP006740.1.1559
CP006740.1.1560
CP006740.1.1572
CP006740.1.1573
CP006740.1.1575
CP006740.1.1576
CP006740.1.1578
CP006740.1.1579
CP006740.1.1618
CP006740.1.1679
CP006740.1.1685
CP006740.1.1686
CP006740.1.1687
CP006740.1.1696
CP006740.1.1697
CP006740.1.1699
CP006740.1.1700
CP006740.1.1706
CP006740.1.1707
CP006740.1.1708
CP006740.1.1709
CP006740.1.1710
CP006740.1.1722
CP006740.1.1723
CP006740.1.1724
CP006740.1.1725
CP006740.1.1726
CP006740.1.1727
CP006740.1.1739
CP006740.1.1740
CP006740.1.1742
CP006740.1.1750
CP006740.1.1751
CP006740.1.1752
CP006740.1.1753
CP006740.1.1774
CP006740.1.1836
CP006740.1.1844
CP006740.1.1845
CP006740.1.1846
CP006740.1.1847
CP006740.1.1856
CP006740.1.1859
CP006740.1.1860
CP006740.1.1867
CP006740.1.1872
CP006740.1.1897
CP006740.1.1943
CP006740.1.1955
CP006740.1.2012
CP006740.1.2035
CP006740.1.2036
CP006740.1.2038
CP006740.1.2039
CP006740.1.2040
CP006740.1.2041
CP006740.1.2049
CP006740.1.2050
CP006740.1.2059
CP006740.1.2060
CP006740.1.2062
CP006740.1.2063
CP006740.1.2064
CP006740.1.2065
CP006740.1.2066
CP006740.1.2067
CP006740.1.2068
CP006740.1.2069
CP006740.1.2072
CP006740.1.2073
CP006740.1.2076
CP006740.1.2078
CP006740.1.2079
CP006740.1.2097
CP006740.1.2099
CP006740.1.2111
CP006740.1.2114
CP006740.1.2115
CP006740.1.2116
CP006740.1.2117
CP006740.1.2118
CP006740.1.2119
CP006740.1.2126
CP006740.1.2133
CP006740.1.2134
CP006740.1.2135
CP006740.1.2139
CP006740.1.2142
CP006740.1.2146
CP006740.1.2147
CP006740.1.2148
CP006740.1.2152
CP006740.1.2155
CP006740.1.2156
CP006740.1.2157
CP006740.1.2158
CP006740.1.2159
CP006740.1.2161
CP006740.1.2162
CP006740.1.2163
CP006740.1.2164
CP006740.1.2167
CP006740.1.2173
CP006740.1.2174
CP006740.1.2175
CP006740.1.2195
CP006740.1.2198
CP006740.1.2200
CP006740.1.2199
CP006740.1.2202
CP006740.1.2208
CP006740.1.2210
CP006740.1.2209
CP006740.1.2211
CP006740.1.2213
CP006740.1.2214
CP006740.1.2215
CP006740.1.2216
CP006740.1.2217
CP006740.1.2228
CP006740.1.2229
CP006740.1.2230
CP006740.1.2231
CP006740.1.2232
CP006740.1.2233
CP006740.1.2234
CP006740.1.2235
CP006740.1.2237
CP006740.1.2238
CP006740.1.2239
CP006740.1.2240
CP006740.1.2241
CP006740.1.2242
CP006740.1.2243
CP006740.1.2250
CP006740.1.2251
CP006740.1.2252
CP006740.1.2253
CP006740.1.2254
CP006740.1.2255
CP006740.1.2259
CP006740.1.2261
CP006740.1.2274
CP006740.1.2275
CP006740.1.2276
CP006740.1.2277
CP006740.1.2298
CP006740.1.2303
CP006740.1.2302
CP006740.1.2305
CP006740.1.2308
CP006740.1.2309
CP006740.1.2310
CP006740.1.2312
CP006740.1.2313
CP006740.1.2315
CP006740.1.2314
CP006740.1.2317
CP006740.1.2318
CP006740.1.2319
CP006740.1.2320
CP006740.1.2321
CP006740.1.2322
CP006740.1.2323
CP006740.1.2324
CP006740.1.2325
CP006740.1.2330
CP006740.1.2331
CP006740.1.2334
CP006740.1.2340
CP006740.1.2341
CP006740.1.2342
CP006740.1.2346
CP006740.1.2363
CP006740.1.2377
CP006740.1.2396
CP006740.1.2397
CP006740.1.2401
CP006740.1.2406
CP006740.1.2407
CP006740.1.2408
CP006740.1.2409
CP006740.1.2411
CP006740.1.2412
CP006740.1.2413
CP006740.1.2414
CP006740.1.2415
CP006740.1.2418
CP006740.1.2421
CP006740.1.2438
CP006740.1.2443
CP006740.1.2452
CP006740.1.2468
CP006740.1.2476
CP006740.1.2477
CP006740.1.2482
CP006740.1.2483
CP006740.1.2484
CP006740.1.2485
CP006740.1.2487
CP006740.1.2488
CP006740.1.2496
CP006740.1.2497
CP006740.1.2500
CP006740.1.2501
CP006740.1.2518
CP006740.1.2519
CP006740.1.2520
CP006740.1.2521
CP006740.1.2525
CP006740.1.2526
CP006740.1.2527
CP006740.1.2534
CP006740.1.2536
CP006740.1.2541
CP006740.1.2542
CP006740.1.2557
CP006740.1.2571
CP006740.1.2572
CP006740.1.2573
CP006740.1.2576
CP006740.1.2577
CP006740.1.2578
CP006740.1.2585
CP006740.1.2602
CP006740.1.2604
CP006740.1.2607
CP006740.1.2609
CP006740.1.2610
CP006740.1.2611
CP006740.1.2627
CP006740.1.2629
CP006740.1.2635
CP006740.1.2639
CP006740.1.2640
