# Supplementary material for: Identification of genetic relationships and subspecies signatures in Xylella fastidiosa
Source: BMC Genomics. 2019 Mar 25;20:239. doi: 10.1186/s12864-019-5565-9 (PMC6434890; doi:10.1186/s12864-019-5565-9)
Supplement: Supplementary file 7 — Raw data of the gene ontologies enrichments tests with Blast2GO. (ZIP 22422 kb) [file 12864_2019_5565_MOESM7_ESM.zip › Additional-File-7/Group_MOR-SAN-SAN2-FAS2/blast2go_go_table_MOR-FAS2-SAN-SAN2.txt]

Tags	GO ID	GO Name	GO Category	FDR	P-Value	Nr Test	Nr Reference	Non Annot Test	Non Annot Reference
[OVER]	GO:0009987	cellular process	BIOLOGICAL_PROCESS	4.479282729267141E-20	1.844844616666862E-23	363	455	443	1355
[OVER]	GO:0071704	organic substance metabolic process	BIOLOGICAL_PROCESS	1.729887784258882E-16	1.5480680367497721E-19	335	431	471	1379
[OVER]	GO:0005623	cell	CELLULAR_COMPONENT	1.729887784258882E-16	2.1374231271732477E-19	242	263	564	1547
[OVER]	GO:0008152	metabolic process	BIOLOGICAL_PROCESS	2.0032808589363664E-16	3.300297955414113E-19	373	509	433	1301
[OVER]	GO:0044464	cell part	CELLULAR_COMPONENT	1.4065709274564414E-15	2.8965628654374823E-18	234	257	572	1553
[OVER]	GO:0044238	primary metabolic process	BIOLOGICAL_PROCESS	2.959175918697915E-15	7.312625828742788E-18	304	386	502	1424
[OVER]	GO:0044237	cellular metabolic process	BIOLOGICAL_PROCESS	4.360487481833046E-15	1.2571421899848157E-17	309	397	497	1413
[OVER]	GO:0044267	cellular protein metabolic process	BIOLOGICAL_PROCESS	6.966683287102599E-13	2.295447541055222E-15	88	53	718	1757
[OVER]	GO:0005622	intracellular	CELLULAR_COMPONENT	1.0343042654841898E-12	3.833912021975992E-15	172	174	634	1636
[OVER]	GO:0044424	intracellular part	CELLULAR_COMPONENT	3.117971619182503E-12	1.4125901075373779E-14	155	151	651	1659
[OVER]	GO:0043168	anion binding	MOLECULAR_FUNCTION	3.117971619182503E-12	1.4008585663465296E-14	141	130	665	1680
[OVER]	GO:0006807	nitrogen compound metabolic process	BIOLOGICAL_PROCESS	4.0821206568374E-12	2.017522565158517E-14	283	376	523	1434
[OVER]	GO:0005737	cytoplasm	CELLULAR_COMPONENT	4.170217032864258E-12	2.271343370678199E-14	145	137	661	1673
[OVER]	GO:0097367	carbohydrate derivative binding	MOLECULAR_FUNCTION	4.170217032864258E-12	2.404573247944795E-14	124	106	682	1704
[OVER]	GO:1901564	organonitrogen compound metabolic process	BIOLOGICAL_PROCESS	8.289134874752597E-12	5.120964708455064E-14	199	227	607	1583
[OVER]	GO:0036094	small molecule binding	MOLECULAR_FUNCTION	1.0631706721714883E-11	7.006067032431554E-14	151	149	655	1661
[OVER]	GO:0043603	cellular amide metabolic process	BIOLOGICAL_PROCESS	1.1063686966006201E-11	7.746403559394787E-14	75	43	731	1767
[OVER]	GO:0006412	translation	BIOLOGICAL_PROCESS	1.329009956611466E-11	9.852627355439205E-14	64	31	742	1779
[OVER]	GO:0035639	purine ribonucleoside triphosphate binding	MOLECULAR_FUNCTION	1.5516897915833802E-11	1.2142547792456436E-13	116	98	690	1712
[OVER]	GO:0044260	cellular macromolecule metabolic process	BIOLOGICAL_PROCESS	3.253126668981742E-11	2.6796760041035766E-13	171	185	635	1625
[OVER]	GO:0032555	purine ribonucleotide binding	MOLECULAR_FUNCTION	3.386269412963756E-11	2.928816213848389E-13	116	100	690	1710
[OVER]	GO:0043604	amide biosynthetic process	BIOLOGICAL_PROCESS	4.230526148921351E-11	3.932749822724645E-13	72	42	734	1768
[OVER]	GO:0032553	ribonucleotide binding	MOLECULAR_FUNCTION	4.230526148921351E-11	4.094761129210077E-13	119	105	687	1705
[OVER]	GO:0006518	peptide metabolic process	BIOLOGICAL_PROCESS	4.230526148921351E-11	4.181739191685025E-13	65	34	741	1776
[OVER]	GO:1901576	organic substance biosynthetic process	BIOLOGICAL_PROCESS	4.5305927423611675E-11	5.332965669858091E-13	203	242	603	1568
[OVER]	GO:0005488	binding	MOLECULAR_FUNCTION	4.5305927423611675E-11	4.838999987369939E-13	285	393	521	1417
[OVER]	GO:0097159	organic cyclic compound binding	MOLECULAR_FUNCTION	4.5305927423611675E-11	5.492041427083377E-13	230	290	576	1520
[OVER]	GO:0017076	purine nucleotide binding	MOLECULAR_FUNCTION	4.5305927423611675E-11	5.597931724498971E-13	116	101	690	1709
[OVER]	GO:1901363	heterocyclic compound binding	MOLECULAR_FUNCTION	4.5305927423611675E-11	5.492041427083377E-13	230	290	576	1520
[OVER]	GO:0043043	peptide biosynthetic process	BIOLOGICAL_PROCESS	4.5305927423611675E-11	5.249817996642026E-13	64	33	742	1777
[OVER]	GO:0009058	biosynthetic process	BIOLOGICAL_PROCESS	5.700890824343789E-11	7.278732106863981E-13	208	252	598	1558
[OVER]	GO:0019538	protein metabolic process	BIOLOGICAL_PROCESS	7.94802919194422E-11	1.0475162032216435E-12	107	90	699	1720
[OVER]	GO:1901265	nucleoside phosphate binding	MOLECULAR_FUNCTION	1.478421720644724E-10	2.0702775330280323E-12	137	136	669	1674
[OVER]	GO:0000166	nucleotide binding	MOLECULAR_FUNCTION	1.478421720644724E-10	2.0702775330280323E-12	137	136	669	1674
[OVER]	GO:0043170	macromolecule metabolic process	BIOLOGICAL_PROCESS	1.5494830218664016E-10	2.233604026578421E-12	206	252	600	1558
[OVER]	GO:0008144	drug binding	MOLECULAR_FUNCTION	1.8298653053438978E-10	2.713144604299025E-12	113	101	693	1709
[OVER]	GO:0034641	cellular nitrogen compound metabolic process	BIOLOGICAL_PROCESS	3.1710690882098674E-10	4.832354047107293E-12	214	270	592	1540
[OVER]	GO:0044249	cellular biosynthetic process	BIOLOGICAL_PROCESS	3.541211972531663E-10	5.542259265082504E-12	199	243	607	1567
[OVER]	GO:0032559	adenyl ribonucleotide binding	MOLECULAR_FUNCTION	4.683838270147092E-10	7.716372767952375E-12	104	90	702	1720
[OVER]	GO:0005524	ATP binding	MOLECULAR_FUNCTION	4.683838270147092E-10	7.716372767952375E-12	104	90	702	1720
[OVER]	GO:0003824	catalytic activity	MOLECULAR_FUNCTION	5.704380098566127E-10	9.632602308122372E-12	330	495	476	1315
[OVER]	GO:0009059	macromolecule biosynthetic process	BIOLOGICAL_PROCESS	5.902159991335655E-10	1.0209667200827738E-11	117	110	689	1700
[OVER]	GO:0034645	cellular macromolecule biosynthetic process	BIOLOGICAL_PROCESS	5.921918230377108E-10	1.0487746454127498E-11	115	107	691	1703
[OVER]	GO:0030554	adenyl nucleotide binding	MOLECULAR_FUNCTION	8.35725880889909E-10	1.5144950065550248E-11	104	91	702	1719
[OVER]	GO:0043167	ion binding	MOLECULAR_FUNCTION	2.7932173317576586E-9	5.17688549955085E-11	188	232	618	1578
[OVER]	GO:1901566	organonitrogen compound biosynthetic process	BIOLOGICAL_PROCESS	5.14497367012728E-9	9.747478946699131E-11	134	143	672	1667
[OVER]	GO:0044271	cellular nitrogen compound biosynthetic process	BIOLOGICAL_PROCESS	1.9535403283071686E-8	3.781564885932328E-10	138	153	668	1657
[OVER]	GO:0010467	gene expression	BIOLOGICAL_PROCESS	3.031180764796868E-7	5.992449617390843E-9	102	104	704	1706
[OVER]	GO:0044444	cytoplasmic part	CELLULAR_COMPONENT	9.270563203113933E-7	1.8709126727865843E-8	43	24	763	1786
[OVER]	GO:0003735	structural constituent of ribosome	MOLECULAR_FUNCTION	1.1493626217377778E-6	2.3668917251601682E-8	33	14	773	1796
[OVER]	GO:0003723	RNA binding	MOLECULAR_FUNCTION	3.418080900265577E-6	7.179659222139392E-8	54	40	752	1770
[OVER]	GO:0043229	intracellular organelle	CELLULAR_COMPONENT	5.422669637033249E-6	1.2283642093773833E-7	39	22	767	1788
[OVER]	GO:0043226	organelle	CELLULAR_COMPONENT	5.422669637033249E-6	1.2283642093773833E-7	39	22	767	1788
[OVER]	GO:0043228	non-membrane-bounded organelle	CELLULAR_COMPONENT	5.422669637033249E-6	1.2283642093773833E-7	39	22	767	1788
[OVER]	GO:0043232	intracellular non-membrane-bounded organelle	CELLULAR_COMPONENT	5.422669637033249E-6	1.2283642093773833E-7	39	22	767	1788
[OVER]	GO:0019843	rRNA binding	MOLECULAR_FUNCTION	1.3333437903589482E-5	3.07525750659395E-7	25	9	781	1801
[OVER]	GO:1990904	ribonucleoprotein complex	CELLULAR_COMPONENT	1.3362442762188006E-5	3.192016804806031E-7	34	18	772	1792
[OVER]	GO:0030529	intracellular ribonucleoprotein complex	CELLULAR_COMPONENT	1.3362442762188006E-5	3.192016804806031E-7	34	18	772	1792
[OVER]	GO:0005840	ribosome	CELLULAR_COMPONENT	1.8028876629295705E-5	4.3809873193099116E-7	33	17	773	1793
[OVER]	GO:0044281	small molecule metabolic process	BIOLOGICAL_PROCESS	1.8033772436871825E-5	4.456451178798639E-7	123	154	683	1656
[OVER]	GO:0006082	organic acid metabolic process	BIOLOGICAL_PROCESS	4.545146768209667E-5	1.1606223213714965E-6	84	92	722	1718
[OVER]	GO:0043436	oxoacid metabolic process	BIOLOGICAL_PROCESS	4.545146768209667E-5	1.1606223213714965E-6	84	92	722	1718
[OVER]	GO:1901360	organic cyclic compound metabolic process	BIOLOGICAL_PROCESS	4.774410348793803E-5	1.238829703352593E-6	173	249	633	1561
[OVER]	GO:0016874	ligase activity	MOLECULAR_FUNCTION	8.692800413510006E-5	2.291347720200331E-6	40	29	766	1781
[OVER]	GO:0019752	carboxylic acid metabolic process	BIOLOGICAL_PROCESS	9.17219902858405E-5	2.4554898552634397E-6	83	92	723	1718
[OVER]	GO:0005198	structural molecule activity	MOLECULAR_FUNCTION	9.629804489778565E-5	2.617656904140796E-6	33	20	773	1790
[OVER]	GO:0046483	heterocycle metabolic process	BIOLOGICAL_PROCESS	1.1144652411905078E-4	3.075336538705273E-6	168	244	638	1566
[OVER]	GO:0032991	macromolecular complex	CELLULAR_COMPONENT	1.3661624503765916E-4	3.826155132850421E-6	59	56	747	1754
[OVER]	GO:0017111	nucleoside-triphosphatase activity	MOLECULAR_FUNCTION	1.9189925961073987E-4	5.453479783007022E-6	46	38	760	1772
[OVER]	GO:0065007	biological regulation	BIOLOGICAL_PROCESS	2.232221741384936E-4	6.435565152262996E-6	72	78	734	1732
[OVER]	GO:0006725	cellular aromatic compound metabolic process	BIOLOGICAL_PROCESS	3.7725796306010924E-4	1.1031843236106983E-5	164	243	642	1567
[OVER]	GO:0050789	regulation of biological process	BIOLOGICAL_PROCESS	6.869025248885011E-4	2.036943236901651E-5	65	70	741	1740
[OVER]	GO:0006793	phosphorus metabolic process	BIOLOGICAL_PROCESS	8.228084033742087E-4	2.4738473412815994E-5	76	89	730	1721
[OVER]	GO:0016462	pyrophosphatase activity	MOLECULAR_FUNCTION	8.340974054304533E-4	2.542142009961019E-5	47	44	759	1766
[OVER]	GO:0003676	nucleic acid binding	MOLECULAR_FUNCTION	0.001359732329242578	4.2001616430475024E-5	119	166	687	1644
[OVER]	GO:0016817	hydrolase activity, acting on acid anhydrides	MOLECULAR_FUNCTION	0.0013844472555314985	4.390545250244044E-5	47	45	759	1765
[OVER]	GO:0016818	hydrolase activity, acting on acid anhydrides, in phosphorus-containing anhydrides	MOLECULAR_FUNCTION	0.0013844472555314985	4.390545250244044E-5	47	45	759	1765
[OVER]	GO:0016310	phosphorylation	BIOLOGICAL_PROCESS	0.0014673529113584567	4.7139014450559974E-5	37	31	769	1779
[OVER]	GO:0006139	nucleobase-containing compound metabolic process	BIOLOGICAL_PROCESS	0.0022750211720625776	7.402251754239854E-5	142	213	664	1597
[OVER]	GO:0050794	regulation of cellular process	BIOLOGICAL_PROCESS	0.0025620312444268175	8.441618597781935E-5	61	69	745	1741
[OVER]	GO:0006796	phosphate-containing compound metabolic process	BIOLOGICAL_PROCESS	0.0033418812486593757	1.1148780112908131E-4	71	86	735	1724
[OVER]	GO:0016875	ligase activity, forming carbon-oxygen bonds	MOLECULAR_FUNCTION	0.004028073823526391	1.4267477299146196E-4	15	6	791	1804
[OVER]	GO:0004812	aminoacyl-tRNA ligase activity	MOLECULAR_FUNCTION	0.004028073823526391	1.4267477299146196E-4	15	6	791	1804
[OVER]	GO:0006418	tRNA aminoacylation for protein translation	BIOLOGICAL_PROCESS	0.004028073823526391	1.4267477299146196E-4	15	6	791	1804
[OVER]	GO:0043039	tRNA aminoacylation	BIOLOGICAL_PROCESS	0.004028073823526391	1.4267477299146196E-4	15	6	791	1804
[OVER]	GO:0043038	amino acid activation	BIOLOGICAL_PROCESS	0.004028073823526391	1.4267477299146196E-4	15	6	791	1804
[OVER]	GO:0016887	ATPase activity	MOLECULAR_FUNCTION	0.005054292208345261	1.8110519856920829E-4	31	25	775	1785
[OVER]	GO:0016859	cis-trans isomerase activity	MOLECULAR_FUNCTION	0.006615299133350646	2.5883583923736055E-4	7	0	799	1810
[OVER]	GO:0016043	cellular component organization	BIOLOGICAL_PROCESS	0.006615299133350646	2.571202478507154E-4	42	42	764	1768
[OVER]	GO:0018208	peptidyl-proline modification	BIOLOGICAL_PROCESS	0.006615299133350646	2.5883583923736055E-4	7	0	799	1810
[OVER]	GO:0000413	protein peptidyl-prolyl isomerization	BIOLOGICAL_PROCESS	0.006615299133350646	2.5883583923736055E-4	7	0	799	1810
[OVER]	GO:0003755	peptidyl-prolyl cis-trans isomerase activity	MOLECULAR_FUNCTION	0.006615299133350646	2.5883583923736055E-4	7	0	799	1810
[OVER]	GO:0009135	purine nucleoside diphosphate metabolic process	BIOLOGICAL_PROCESS	0.006615299133350646	2.55617138043859E-4	10	2	796	1808
[OVER]	GO:0009179	purine ribonucleoside diphosphate metabolic process	BIOLOGICAL_PROCESS	0.006615299133350646	2.55617138043859E-4	10	2	796	1808
[OVER]	GO:0009185	ribonucleoside diphosphate metabolic process	BIOLOGICAL_PROCESS	0.006615299133350646	2.55617138043859E-4	10	2	796	1808
[OVER]	GO:0016052	carbohydrate catabolic process	BIOLOGICAL_PROCESS	0.007812675965537655	3.089031683243883E-4	11	3	795	1807
[OVER]	GO:0006090	pyruvate metabolic process	BIOLOGICAL_PROCESS	0.008631981993811426	3.4485265790762284E-4	13	5	793	1805
[OVER]	GO:0019693	ribose phosphate metabolic process	BIOLOGICAL_PROCESS	0.009494371011093542	3.832159633802171E-4	32	29	774	1781
[OVER]	GO:0006732	coenzyme metabolic process	BIOLOGICAL_PROCESS	0.009575775798772675	3.904455535743389E-4	34	32	772	1778
[OVER]	GO:0051186	cofactor metabolic process	BIOLOGICAL_PROCESS	0.010349851390081051	4.2627065033282744E-4	43	46	763	1764
[OVER]	GO:0016773	phosphotransferase activity, alcohol group as acceptor	MOLECULAR_FUNCTION	0.01036541885428788	4.311809325712833E-4	20	13	786	1797
[OVER]	GO:0006163	purine nucleotide metabolic process	BIOLOGICAL_PROCESS	0.01040262883896458	4.4558212489798863E-4	27	22	779	1788
[OVER]	GO:0009126	purine nucleoside monophosphate metabolic process	BIOLOGICAL_PROCESS	0.01040262883896458	4.4484592567274015E-4	23	17	783	1793
[OVER]	GO:0009167	purine ribonucleoside monophosphate metabolic process	BIOLOGICAL_PROCESS	0.01040262883896458	4.4484592567274015E-4	23	17	783	1793
[OVER]	GO:0005975	carbohydrate metabolic process	BIOLOGICAL_PROCESS	0.011432401485812246	4.943995700207108E-4	37	37	769	1773
[OVER]	GO:0140101	catalytic activity, acting on a tRNA	MOLECULAR_FUNCTION	0.01283154197680031	5.601908770761255E-4	19	12	787	1798
[OVER]	GO:0006733	oxidoreduction coenzyme metabolic process	BIOLOGICAL_PROCESS	0.012988519461402857	5.743222951404703E-4	17	10	789	1800
[OVER]	GO:0009056	catabolic process	BIOLOGICAL_PROCESS	0.012988519461402857	5.830925128883491E-4	27	23	779	1787
[OVER]	GO:0032787	monocarboxylic acid metabolic process	BIOLOGICAL_PROCESS	0.012988519461402857	5.830925128883491E-4	27	23	779	1787
[OVER]	GO:0071840	cellular component organization or biogenesis	BIOLOGICAL_PROCESS	0.01327193663261895	6.01282137392127E-4	50	58	756	1752
[OVER]	GO:0009150	purine ribonucleotide metabolic process	BIOLOGICAL_PROCESS	0.013346857782650896	6.101734818262972E-4	26	21	780	1789
[OVER]	GO:0006757	ATP generation from ADP	BIOLOGICAL_PROCESS	0.014947866261240776	7.018355658078453E-4	9	2	797	1808
[OVER]	GO:0046031	ADP metabolic process	BIOLOGICAL_PROCESS	0.014947866261240776	7.018355658078453E-4	9	2	797	1808
[OVER]	GO:0006096	glycolytic process	BIOLOGICAL_PROCESS	0.014947866261240776	7.018355658078453E-4	9	2	797	1808
[OVER]	GO:0050896	response to stimulus	BIOLOGICAL_PROCESS	0.015528711685933222	7.355032305940365E-4	46	52	760	1758
[OVER]	GO:0006457	protein folding	BIOLOGICAL_PROCESS	0.016451862485995825	7.86003314816934E-4	13	6	793	1804
[OVER]	GO:0016301	kinase activity	MOLECULAR_FUNCTION	0.016656759479229805	8.026527426152748E-4	28	25	778	1785
[OVER]	GO:0000049	tRNA binding	MOLECULAR_FUNCTION	0.01680597766522654	8.367719653732158E-4	11	4	795	1806
[OVER]	GO:0032984	macromolecular complex disassembly	BIOLOGICAL_PROCESS	0.01680597766522654	8.444519255179728E-4	6	0	800	1810
[OVER]	GO:0043241	protein complex disassembly	BIOLOGICAL_PROCESS	0.01680597766522654	8.444519255179728E-4	6	0	800	1810
[OVER]	GO:0022411	cellular component disassembly	BIOLOGICAL_PROCESS	0.01680597766522654	8.444519255179728E-4	6	0	800	1810
[OVER]	GO:0009132	nucleoside diphosphate metabolic process	BIOLOGICAL_PROCESS	0.01680597766522654	8.367719653732158E-4	11	4	795	1806
[OVER]	GO:0051716	cellular response to stimulus	BIOLOGICAL_PROCESS	0.017773876922422445	9.004064503533612E-4	39	42	767	1768
[OVER]	GO:0072521	purine-containing compound metabolic process	BIOLOGICAL_PROCESS	0.018498463364343916	9.447320663832971E-4	29	26	777	1784
[OVER]	GO:0016740	transferase activity	MOLECULAR_FUNCTION	0.019877768939865165	0.0010233612510227124	107	162	699	1648
[OVER]	GO:0006091	generation of precursor metabolites and energy	BIOLOGICAL_PROCESS	0.020242706260125778	0.0010504864039439243	20	14	786	1796
[OVER]	GO:1901135	carbohydrate derivative metabolic process	BIOLOGICAL_PROCESS	0.025128941243959757	0.0013144050815415522	58	74	748	1736
[OVER]	GO:0032549	ribonucleoside binding	MOLECULAR_FUNCTION	0.026526332169414153	0.0014093479612250516	15	9	791	1801
[OVER]	GO:0001882	nucleoside binding	MOLECULAR_FUNCTION	0.026526332169414153	0.0014093479612250516	15	9	791	1801
[OVER]	GO:1901575	organic substance catabolic process	BIOLOGICAL_PROCESS	0.02716384160921546	0.0014544066759464619	26	23	780	1787
[OVER]	GO:0007154	cell communication	BIOLOGICAL_PROCESS	0.02877432982494501	0.0015524864938499983	22	18	784	1792
[OVER]	GO:0019637	organophosphate metabolic process	BIOLOGICAL_PROCESS	0.030088437306601226	0.0016357799524181886	50	62	756	1748
[OVER]	GO:0065008	regulation of biological quality	BIOLOGICAL_PROCESS	0.03178917584554982	0.0017413345912101013	26	24	780	1786
[OVER]	GO:0044264	cellular polysaccharide metabolic process	BIOLOGICAL_PROCESS	0.034311485317024396	0.0018936322209560418	8	2	798	1808
[OVER]	GO:0006165	nucleoside diphosphate phosphorylation	BIOLOGICAL_PROCESS	0.035900810011709146	0.0020404908491004374	9	3	797	1807
[OVER]	GO:0042440	pigment metabolic process	BIOLOGICAL_PROCESS	0.035900810011709146	0.0020404908491004374	9	3	797	1807
[OVER]	GO:0005976	polysaccharide metabolic process	BIOLOGICAL_PROCESS	0.035900810011709146	0.0020344240350761104	10	4	796	1806
[OVER]	GO:0044391	ribosomal subunit	CELLULAR_COMPONENT	0.035900810011709146	0.0020404908491004374	9	3	797	1807
[OVER]	GO:0042221	response to chemical	BIOLOGICAL_PROCESS	0.03839488584806948	0.0022296865340106246	13	7	793	1803
[OVER]	GO:0046496	nicotinamide nucleotide metabolic process	BIOLOGICAL_PROCESS	0.03839488584806948	0.0022296865340106246	13	7	793	1803
[OVER]	GO:0019362	pyridine nucleotide metabolic process	BIOLOGICAL_PROCESS	0.03839488584806948	0.0022296865340106246	13	7	793	1803
[OVER]	GO:0006753	nucleoside phosphate metabolic process	BIOLOGICAL_PROCESS	0.0392013615103923	0.002292666117988347	36	40	770	1770
[OVER]	GO:0009161	ribonucleoside monophosphate metabolic process	BIOLOGICAL_PROCESS	0.03940004677430358	0.002320513463231224	25	23	781	1787
[OVER]	GO:0071944	cell periphery	CELLULAR_COMPONENT	0.03987582470726664	0.0023649583022431614	59	79	747	1731
[OVER]	GO:0042330	taxis	BIOLOGICAL_PROCESS	0.04546535994508953	0.0027526391729522904	5	0	801	1810
[OVER]	GO:0006935	chemotaxis	BIOLOGICAL_PROCESS	0.04546535994508953	0.0027526391729522904	5	0	801	1810
[OVER]	GO:0040011	locomotion	BIOLOGICAL_PROCESS	0.04546535994508953	0.0027526391729522904	5	0	801	1810
[OVER]	GO:0016787	hydrolase activity	MOLECULAR_FUNCTION	0.04576664693273867	0.002789729714186706	106	166	700	1644
[OVER]	GO:0032550	purine ribonucleoside binding	MOLECULAR_FUNCTION	0.0458761694503024	0.002853089615731327	14	9	792	1801
[OVER]	GO:0001883	purine nucleoside binding	MOLECULAR_FUNCTION	0.0458761694503024	0.002853089615731327	14	9	792	1801
[OVER]	GO:0005525	GTP binding	MOLECULAR_FUNCTION	0.0458761694503024	0.002853089615731327	14	9	792	1801
[OVER]	GO:0009259	ribonucleotide metabolic process	BIOLOGICAL_PROCESS	0.048202457804874616	0.00301761679832823	28	28	778	1782
[OVER]	GO:0007165	signal transduction	BIOLOGICAL_PROCESS	0.04968278103612892	0.003151214283181159	18	14	788	1796
[OVER]	GO:0023052	signaling	BIOLOGICAL_PROCESS	0.04968278103612892	0.003151214283181159	18	14	788	1796
[OVER]	GO:0006399	tRNA metabolic process	BIOLOGICAL_PROCESS	0.04970420106085195	0.003173044136916002	24	22	782	1788
