# Supplementary material for: Identification of genetic relationships and subspecies signatures in Xylella fastidiosa
Source: BMC Genomics. 2019 Mar 25;20:239. doi: 10.1186/s12864-019-5565-9 (PMC6434890; doi:10.1186/s12864-019-5565-9)
Supplement: Supplementary file 7 — Raw data of the gene ontologies enrichments tests with Blast2GO. (ZIP 22422 kb) [file 12864_2019_5565_MOESM7_ESM.zip › Additional-File-7/Group_MOR-SAN-SAN2-FAS2/liste_MOR-FAS2-SAN-SAN2.txt]

CP006740.1.11
CP006740.1.12
CP006740.1.13
CP006740.1.14
CP006740.1.15
CP006740.1.16
CP006740.1.17
CP006740.1.21
CP006740.1.22
CP006740.1.23
CP006740.1.24
CP006740.1.25
CP006740.1.28
CP006740.1.38
CP006740.1.45
CP006740.1.46
CP006740.1.53
CP006740.1.67
CP006740.1.69
CP006740.1.70
CP006740.1.75
CP006740.1.76
CP006740.1.77
CP006740.1.78
CP006740.1.79
CP006740.1.80
CP006740.1.82
CP006740.1.87
CP006740.1.93
CP006740.1.94
CP006740.1.95
CP006740.1.105
CP006740.1.106
CP006740.1.113
CP006740.1.126
CP006740.1.128
CP006740.1.129
CP006740.1.130
CP006740.1.138
CP006740.1.139
CP006740.1.142
CP006740.1.145
CP006740.1.146
CP006740.1.154
CP006740.1.178
CP006740.1.179
CP006740.1.182
CP006740.1.185
CP006740.1.186
CP006740.1.189
CP006740.1.190
CP006740.1.192
CP006740.1.193
CP006740.1.194
CP006740.1.204
CP006740.1.205
CP006740.1.206
CP006740.1.207
CP006740.1.209
CP006740.1.214
CP006740.1.215
CP006740.1.216
CP006740.1.217
CP006740.1.218
CP006740.1.219
CP006740.1.220
CP006740.1.221
CP006740.1.222
CP006740.1.223
CP006740.1.225
CP006740.1.226
CP006740.1.229
CP006740.1.231
CP006740.1.233
CP006740.1.234
CP006740.1.235
CP006740.1.256
CP006740.1.257
CP006740.1.258
CP006740.1.281
CP006740.1.282
CP006740.1.283
CP006740.1.284
CP006740.1.285
CP006740.1.286
CP006740.1.288
CP006740.1.290
CP006740.1.291
CP006740.1.294
CP006740.1.296
CP006740.1.309
CP006740.1.310
CP006740.1.315
CP006740.1.322
CP006740.1.323
CP006740.1.324
CP006740.1.325
CP006740.1.326
CP006740.1.327
CP006740.1.328
CP006740.1.329
CP006740.1.330
CP006740.1.331
CP006740.1.332
CP006740.1.333
CP006740.1.334
CP006740.1.335
CP006740.1.336
CP006740.1.337
CP006740.1.338
CP006740.1.339
CP006740.1.340
CP006740.1.341
CP006740.1.342
CP006740.1.343
CP006740.1.344
CP006740.1.345
CP006740.1.346
CP006740.1.349
CP006740.1.350
CP006740.1.352
CP006740.1.353
CP006740.1.354
CP006740.1.356
CP006740.1.357
CP006740.1.358
CP006740.1.359
CP006740.1.360
CP006740.1.363
CP006740.1.364
CP006740.1.365
CP006740.1.366
CP006740.1.367
CP006740.1.368
CP006740.1.379
CP006740.1.380
CP006740.1.381
CP006740.1.382
CP006740.1.383
CP006740.1.388
CP006740.1.389
CP006740.1.390
CP006740.1.392
CP006740.1.393
CP006740.1.394
CP006740.1.395
CP006740.1.396
CP006740.1.402
CP006740.1.403
CP006740.1.404
CP006740.1.405
CP006740.1.412
CP006740.1.419
CP006740.1.426
CP006740.1.428
CP006740.1.429
CP006740.1.430
CP006740.1.431
CP006740.1.432
CP006740.1.433
CP006740.1.436
CP006740.1.438
CP006740.1.440
CP006740.1.441
CP006740.1.442
CP006740.1.443
CP006740.1.444
CP006740.1.450
CP006740.1.449
CP006740.1.451
CP006740.1.453
CP006740.1.459
CP006740.1.460
CP006740.1.461
CP006740.1.462
CP006740.1.463
CP006740.1.464
CP006740.1.465
CP006740.1.468
CP006740.1.469
CP006740.1.471
CP006740.1.472
CP006740.1.473
CP006740.1.481
CP006740.1.482
CP006740.1.483
CP006740.1.484
CP006740.1.485
CP006740.1.486
CP006740.1.487
CP006740.1.488
CP006740.1.490
CP006740.1.498
CP006740.1.499
CP006740.1.504
CP006740.1.505
CP006740.1.506
CP006740.1.507
CP006740.1.508
CP006740.1.509
CP006740.1.511
CP006740.1.512
CP006740.1.513
CP006740.1.519
CP006740.1.596
CP006740.1.597
CP006740.1.598
CP006740.1.599
CP006740.1.601
CP006740.1.602
CP006740.1.615
CP006740.1.616
CP006740.1.617
CP006740.1.618
CP006740.1.621
CP006740.1.633
CP006740.1.634
CP006740.1.635
CP006740.1.637
CP006740.1.638
CP006740.1.639
CP006740.1.640
CP006740.1.641
CP006740.1.642
CP006740.1.643
CP006740.1.644
CP006740.1.645
CP006740.1.646
CP006740.1.647
CP006740.1.648
CP006740.1.650
CP006740.1.651
CP006740.1.653
CP006740.1.655
CP006740.1.663
CP006740.1.665
CP006740.1.677
CP006740.1.678
CP006740.1.679
CP006740.1.680
CP006740.1.681
CP006740.1.682
CP006740.1.683
CP006740.1.684
CP006740.1.686
CP006740.1.687
CP006740.1.688
CP006740.1.692
CP006740.1.693
CP006740.1.694
CP006740.1.695
CP006740.1.696
CP006740.1.697
CP006740.1.698
CP006740.1.701
CP006740.1.711
CP006740.1.712
CP006740.1.722
CP006740.1.724
CP006740.1.727
CP006740.1.728
CP006740.1.729
CP006740.1.730
CP006740.1.731
CP006740.1.733
CP006740.1.734
CP006740.1.735
CP006740.1.737
CP006740.1.742
CP006740.1.743
CP006740.1.745
CP006740.1.752
CP006740.1.758
CP006740.1.759
CP006740.1.760
CP006740.1.762
CP006740.1.774
CP006740.1.775
CP006740.1.778
CP006740.1.817
CP006740.1.819
CP006740.1.820
CP006740.1.821
CP006740.1.823
CP006740.1.825
CP006740.1.827
CP006740.1.828
CP006740.1.829
CP006740.1.830
CP006740.1.840
CP006740.1.841
CP006740.1.842
CP006740.1.850
CP006740.1.858
CP006740.1.859
CP006740.1.861
CP006740.1.862
CP006740.1.878
CP006740.1.882
CP006740.1.883
CP006740.1.884
CP006740.1.885
CP006740.1.886
CP006740.1.887
CP006740.1.888
CP006740.1.889
CP006740.1.890
CP006740.1.891
CP006740.1.892
CP006740.1.893
CP006740.1.926
CP006740.1.927
CP006740.1.930
CP006740.1.931
CP006740.1.932
CP006740.1.933
CP006740.1.934
CP006740.1.935
CP006740.1.936
CP006740.1.937
CP006740.1.938
CP006740.1.940
CP006740.1.941
CP006740.1.942
CP006740.1.943
CP006740.1.944
CP006740.1.945
CP006740.1.946
CP006740.1.950
CP006740.1.953
CP006740.1.957
CP006740.1.971
CP006740.1.1007
CP006740.1.1012
CP006740.1.1013
CP006740.1.1016
CP006740.1.1025
CP006740.1.1029
CP006740.1.1030
CP006740.1.1031
CP006740.1.1033
CP006740.1.1082
CP006740.1.1085
CP006740.1.1087
CP006740.1.1088
CP006740.1.1091
CP006740.1.1092
CP006740.1.1093
CP006740.1.1094
CP006740.1.1095
CP006740.1.1096
CP006740.1.1097
CP006740.1.1098
CP006740.1.1099
CP006740.1.1103
CP006740.1.1106
CP006740.1.1107
CP006740.1.1110
CP006740.1.1115
CP006740.1.1116
CP006740.1.1117
CP006740.1.1118
CP006740.1.1119
CP006740.1.1120
CP006740.1.1140
CP006740.1.1142
CP006740.1.1150
CP006740.1.1165
CP006740.1.1178
CP006740.1.1179
CP006740.1.1180
CP006740.1.1181
CP006740.1.1184
CP006740.1.1185
CP006740.1.1186
CP006740.1.1187
CP006740.1.1188
CP006740.1.1189
CP006740.1.1190
CP006740.1.1191
CP006740.1.1192
CP006740.1.1209
CP006740.1.1207
CP006740.1.1228
CP006740.1.1229
CP006740.1.1237
CP006740.1.1246
CP006740.1.1249
CP006740.1.1250
CP006740.1.1252
CP006740.1.1266
CP006740.1.1267
CP006740.1.1271
CP006740.1.1289
CP006740.1.1291
CP006740.1.1293
CP006740.1.1294
CP006740.1.1301
CP006740.1.1302
CP006740.1.1303
CP006740.1.1304
CP006740.1.1306
CP006740.1.1307
CP006740.1.1308
CP006740.1.1309
CP006740.1.1310
CP006740.1.1311
CP006740.1.1312
CP006740.1.1313
CP006740.1.1314
CP006740.1.1315
CP006740.1.1316
CP006740.1.1317
CP006740.1.1319
CP006740.1.1321
CP006740.1.1326
CP006740.1.1327
CP006740.1.1331
CP006740.1.1332
CP006740.1.1333
CP006740.1.1335
CP006740.1.1339
CP006740.1.1340
CP006740.1.1341
CP006740.1.1342
CP006740.1.1343
CP006740.1.1349
CP006740.1.1350
CP006740.1.1352
CP006740.1.1353
CP006740.1.1356
CP006740.1.1357
CP006740.1.1358
CP006740.1.1359
CP006740.1.1364
CP006740.1.1366
CP006740.1.1367
CP006740.1.1369
CP006740.1.1370
CP006740.1.1374
CP006740.1.1375
CP006740.1.1376
CP006740.1.1377
CP006740.1.1378
CP006740.1.1385
CP006740.1.1387
CP006740.1.1388
CP006740.1.1392
CP006740.1.1393
CP006740.1.1394
CP006740.1.1395
CP006740.1.1404
CP006740.1.1405
CP006740.1.1406
CP006740.1.1407
CP006740.1.1408
CP006740.1.1409
CP006740.1.1410
CP006740.1.1418
CP006740.1.1426
CP006740.1.1427
CP006740.1.1430
CP006740.1.1431
CP006740.1.1434
CP006740.1.1435
CP006740.1.1436
CP006740.1.1437
CP006740.1.1444
CP006740.1.1445
CP006740.1.1446
CP006740.1.1447
CP006740.1.1448
CP006740.1.1449
CP006740.1.1450
CP006740.1.1451
CP006740.1.1452
CP006740.1.1465
CP006740.1.1473
CP006740.1.1474
CP006740.1.1475
CP006740.1.1477
CP006740.1.1504
CP006740.1.1511
CP006740.1.1513
CP006740.1.1514
CP006740.1.1515
CP006740.1.1516
CP006740.1.1517
CP006740.1.1519
CP006740.1.1520
CP006740.1.1521
CP006740.1.1523
CP006740.1.1524
CP006740.1.1533
CP006740.1.1535
CP006740.1.1536
CP006740.1.1537
CP006740.1.1538
CP006740.1.1539
CP006740.1.1541
CP006740.1.1542
CP006740.1.1546
CP006740.1.1549
CP006740.1.1561
CP006740.1.1575
CP006740.1.1586
CP006740.1.1603
CP006740.1.1654
CP006740.1.1670
CP006740.1.1673
CP006740.1.1674
CP006740.1.1679
CP006740.1.1681
CP006740.1.1682
CP006740.1.1684
CP006740.1.1687
CP006740.1.1692
CP006740.1.1693
CP006740.1.1694
CP006740.1.1697
CP006740.1.1698
CP006740.1.1699
CP006740.1.1710
CP006740.1.1711
CP006740.1.1712
CP006740.1.1713
CP006740.1.1714
CP006740.1.1715
CP006740.1.1716
CP006740.1.1717
CP006740.1.1718
CP006740.1.1721
CP006740.1.1746
CP006740.1.1747
CP006740.1.1750
CP006740.1.1752
CP006740.1.1753
CP006740.1.1754
CP006740.1.1756
CP006740.1.1757
CP006740.1.1762
CP006740.1.1763
CP006740.1.1765
CP006740.1.1766
CP006740.1.1767
CP006740.1.1768
CP006740.1.1769
CP006740.1.1772
CP006740.1.1801
CP006740.1.1805
CP006740.1.1810
CP006740.1.1842
CP006740.1.1843
CP006740.1.1847
CP006740.1.1848
CP006740.1.1849
CP006740.1.1850
CP006740.1.1851
CP006740.1.1852
CP006740.1.1853
CP006740.1.1854
CP006740.1.1860
CP006740.1.1861
CP006740.1.1874
CP006740.1.1875
CP006740.1.1876
CP006740.1.1877
CP006740.1.1878
CP006740.1.1879
CP006740.1.1880
CP006740.1.1883
CP006740.1.1884
CP006740.1.1885
CP006740.1.1886
CP006740.1.1887
CP006740.1.1889
CP006740.1.1890
CP006740.1.1891
CP006740.1.1892
CP006740.1.1896
CP006740.1.1897
CP006740.1.1898
CP006740.1.1899
CP006740.1.1900
CP006740.1.1902
CP006740.1.1948
CP006740.1.1949
CP006740.1.1982
CP006740.1.1986
CP006740.1.1996
CP006740.1.1997
CP006740.1.2017
CP006740.1.2018
CP006740.1.2025
CP006740.1.2026
CP006740.1.2036
CP006740.1.2038
CP006740.1.2039
CP006740.1.2040
CP006740.1.2051
CP006740.1.2053
CP006740.1.2060
CP006740.1.2062
CP006740.1.2074
CP006740.1.2075
CP006740.1.2076
CP006740.1.2077
CP006740.1.2082
CP006740.1.2083
CP006740.1.2084
CP006740.1.2085
CP006740.1.2097
CP006740.1.2099
CP006740.1.2109
CP006740.1.2113
CP006740.1.2115
CP006740.1.2134
CP006740.1.2135
CP006740.1.2137
CP006740.1.2138
CP006740.1.2140
CP006740.1.2141
CP006740.1.2175
CP006740.1.2178
CP006740.1.2179
CP006740.1.2180
CP006740.1.2182
CP006740.1.2190
CP006740.1.2191
CP006740.1.2193
CP006740.1.2194
CP006740.1.2201
CP006740.1.2207
CP006740.1.2208
CP006740.1.2215
CP006740.1.2219
CP006740.1.2220
CP006740.1.2221
CP006740.1.2222
CP006740.1.2223
CP006740.1.2224
CP006740.1.2225
CP006740.1.2226
CP006740.1.2228
CP006740.1.2229
CP006740.1.2230
CP006740.1.2244
CP006740.1.2246
CP006740.1.2247
CP006740.1.2249
CP006740.1.2252
CP006740.1.2259
CP006740.1.2263
CP006740.1.2265
CP006740.1.2266
CP006740.1.2270
CP006740.1.2271
CP006740.1.2272
CP006740.1.2273
CP006740.1.2274
CP006740.1.2278
CP006740.1.2279
CP006740.1.2280
CP006740.1.2281
CP006740.1.2282
CP006740.1.2283
CP006740.1.2284
CP006740.1.2285
CP006740.1.2286
CP006740.1.2287
CP006740.1.2289
CP006740.1.2290
CP006740.1.2295
CP006740.1.2296
CP006740.1.2297
CP006740.1.2307
CP006740.1.2308
CP006740.1.2310
CP006740.1.2313
CP006740.1.2314
CP006740.1.2315
CP006740.1.2316
CP006740.1.2317
CP006740.1.2318
CP006740.1.2329
CP006740.1.2334
CP006740.1.2341
CP006740.1.2349
CP006740.1.2351
CP006740.1.2353
CP006740.1.2355
CP006740.1.2356
CP006740.1.2360
CP006740.1.2361
CP006740.1.2372
CP006740.1.2374
CP006740.1.2378
CP006740.1.2379
CP006740.1.2380
CP006740.1.2385
CP006740.1.2386
CP006740.1.2388
CP006740.1.2389
CP006740.1.2390
CP006740.1.2392
CP006740.1.2395
CP006740.1.2397
CP006740.1.2398
CP006740.1.2399
CP006740.1.2404
CP006740.1.2410
CP006740.1.2418
CP006740.1.2419
CP006740.1.2420
CP006740.1.2422
CP006740.1.2424
CP006740.1.2428
CP006740.1.2429
CP006740.1.2430
CP006740.1.2431
CP006740.1.2432
CP006740.1.2433
CP006740.1.2434
CP006740.1.2435
CP006740.1.2436
CP006740.1.2437
CP006740.1.2439
CP006740.1.2440
CP006740.1.2441
CP006740.1.2442
CP006740.1.2452
CP006740.1.2443
CP006740.1.2471
CP006740.1.2472
CP006740.1.2486
CP006740.1.2490
CP006740.1.2496
CP006740.1.2499
CP006740.1.2507
CP006740.1.2508
CP006740.1.2509
CP006740.1.2510
CP006740.1.2511
CP006740.1.2512
CP006740.1.2513
CP006740.1.2514
CP006740.1.2516
CP006740.1.2517
CP006740.1.2521
CP006740.1.2522
CP006740.1.2523
CP006740.1.2524
CP006740.1.2525
CP006740.1.2528
CP006740.1.2529
CP006740.1.2530
CP006740.1.2531
CP006740.1.2543
CP006740.1.2544
CP006740.1.2545
CP006740.1.2546
CP006740.1.2547
CP006740.1.2548
CP006740.1.2549
CP006740.1.2551
CP006740.1.2552
CP006740.1.2553
CP006740.1.2554
CP006740.1.2555
CP006740.1.2557
CP006740.1.2559
CP006740.1.2560
CP006740.1.2561
CP006740.1.2562
CP006740.1.2563
CP006740.1.2564
CP006740.1.2565
CP006740.1.2566
CP006740.1.2567
CP006740.1.2568
CP006740.1.2569
CP006740.1.2570
CP006740.1.2571
CP006740.1.2574
CP006740.1.2575
CP006740.1.2576
CP006740.1.2583
CP006740.1.2584
CP006740.1.2585
CP006740.1.2586
CP006740.1.2602
CP006740.1.2605
CP006740.1.2607
CP006740.1.2613
CP006740.1.2614
CP006740.1.2620
CP006740.1.2622
CP006740.1.2626
CP006740.1.2627
CP006740.1.2631
CP006740.1.2633
CP006740.1.2634
CP006740.1.2638
CP006740.1.2639
CP006740.1.2640
CP006740.1.2641
