# Supplementary material for: Identification of genetic relationships and subspecies signatures in Xylella fastidiosa
Source: BMC Genomics. 2019 Mar 25;20:239. doi: 10.1186/s12864-019-5565-9 (PMC6434890; doi:10.1186/s12864-019-5565-9)
Supplement: Supplementary file 7 — Raw data of the gene ontologies enrichments tests with Blast2GO. (ZIP 22422 kb) [file 12864_2019_5565_MOESM7_ESM.zip › Additional-File-7/Group_MOR/liste_MOR.txt]

CP006739.1.16
CP006739.1.18
CP006739.1.21
CP006739.1.23
CP006739.1.22
CP006739.1.25
CP006739.1.26
CP006739.1.31
CP006739.1.32
CP006739.1.33
CP006739.1.34
CP006740.1.4
CP006740.1.8
CP006740.1.11
CP006740.1.13
CP006740.1.14
CP006740.1.15
CP006740.1.17
CP006740.1.22
CP006740.1.23
CP006740.1.25
CP006740.1.27
CP006740.1.29
CP006740.1.32
CP006740.1.33
CP006740.1.38
CP006740.1.43
CP006740.1.50
CP006740.1.65
CP006740.1.66
CP006740.1.69
CP006740.1.74
CP006740.1.73
CP006740.1.79
CP006740.1.80
CP006740.1.82
CP006740.1.85
CP006740.1.86
CP006740.1.87
CP006740.1.88
CP006740.1.92
CP006740.1.93
CP006740.1.94
CP006740.1.105
CP006740.1.108
CP006740.1.110
CP006740.1.111
CP006740.1.113
CP006740.1.123
CP006740.1.126
CP006740.1.128
CP006740.1.134
CP006740.1.138
CP006740.1.139
CP006740.1.146
CP006740.1.147
CP006740.1.148
CP006740.1.155
CP006740.1.170
CP006740.1.173
CP006740.1.176
CP006740.1.178
CP006740.1.179
CP006740.1.182
CP006740.1.183
CP006740.1.186
CP006740.1.188
CP006740.1.189
CP006740.1.193
CP006740.1.194
CP006740.1.201
CP006740.1.205
CP006740.1.210
CP006740.1.211
CP006740.1.214
CP006740.1.215
CP006740.1.217
CP006740.1.219
CP006740.1.220
CP006740.1.228
CP006740.1.231
CP006740.1.235
CP006740.1.236
CP006740.1.237
CP006740.1.239
CP006740.1.238
CP006740.1.242
CP006740.1.243
CP006740.1.250
CP006740.1.251
CP006740.1.252
CP006740.1.253
CP006740.1.254
CP006740.1.257
CP006740.1.258
CP006740.1.271
CP006740.1.276
CP006740.1.278
CP006740.1.281
CP006740.1.282
CP006740.1.283
CP006740.1.284
CP006740.1.285
CP006740.1.286
CP006740.1.288
CP006740.1.290
CP006740.1.291
CP006740.1.294
CP006740.1.295
CP006740.1.296
CP006740.1.297
CP006740.1.306
CP006740.1.311
CP006740.1.312
CP006740.1.313
CP006740.1.314
CP006740.1.319
CP006740.1.321
CP006740.1.324
CP006740.1.333
CP006740.1.336
CP006740.1.337
CP006740.1.338
CP006740.1.339
CP006740.1.341
CP006740.1.343
CP006740.1.344
CP006740.1.345
CP006740.1.346
CP006740.1.347
CP006740.1.348
CP006740.1.349
CP006740.1.352
CP006740.1.356
CP006740.1.357
CP006740.1.358
CP006740.1.359
CP006740.1.362
CP006740.1.363
CP006740.1.364
CP006740.1.365
CP006740.1.366
CP006740.1.367
CP006740.1.377
CP006740.1.383
CP006740.1.389
CP006740.1.390
CP006740.1.391
CP006740.1.394
CP006740.1.402
CP006740.1.403
CP006740.1.404
CP006740.1.405
CP006740.1.406
CP006740.1.412
CP006740.1.417
CP006740.1.418
CP006740.1.420
CP006740.1.421
CP006740.1.422
CP006740.1.429
CP006740.1.430
CP006740.1.432
CP006740.1.433
CP006740.1.440
CP006740.1.442
CP006740.1.443
CP006740.1.444
CP006740.1.447
CP006740.1.448
CP006740.1.450
CP006740.1.452
CP006740.1.453
CP006740.1.457
CP006740.1.462
CP006740.1.464
CP006740.1.466
CP006740.1.468
CP006740.1.471
CP006740.1.470
CP006740.1.472
CP006740.1.473
CP006740.1.481
CP006740.1.483
CP006740.1.484
CP006740.1.485
CP006740.1.487
CP006740.1.489
CP006740.1.498
CP006740.1.501
CP006740.1.500
CP006740.1.505
CP006740.1.506
CP006740.1.507
CP006740.1.508
CP006740.1.509
CP006740.1.510
CP006740.1.512
CP006740.1.513
CP006740.1.514
CP006740.1.519
CP006740.1.521
CP006740.1.522
CP006740.1.527
CP006740.1.529
CP006740.1.530
CP006740.1.531
CP006740.1.532
CP006740.1.537
CP006740.1.539
CP006740.1.542
CP006740.1.563
CP006740.1.564
CP006740.1.569
CP006740.1.570
CP006740.1.575
CP006740.1.576
CP006740.1.577
CP006740.1.582
CP006740.1.581
CP006740.1.595
CP006740.1.598
CP006740.1.599
CP006740.1.602
CP006740.1.616
CP006740.1.619
CP006740.1.621
CP006740.1.622
CP006740.1.627
CP006740.1.630
CP006740.1.633
CP006740.1.634
CP006740.1.635
CP006740.1.636
CP006740.1.637
CP006740.1.638
CP006740.1.640
CP006740.1.644
CP006740.1.648
CP006740.1.651
CP006740.1.653
CP006740.1.657
CP006740.1.661
CP006740.1.662
CP006740.1.663
CP006740.1.665
CP006740.1.666
CP006740.1.678
CP006740.1.679
CP006740.1.680
CP006740.1.681
CP006740.1.683
CP006740.1.687
CP006740.1.688
CP006740.1.692
CP006740.1.693
CP006740.1.694
CP006740.1.697
CP006740.1.700
CP006740.1.701
CP006740.1.711
CP006740.1.718
CP006740.1.722
CP006740.1.724
CP006740.1.729
CP006740.1.730
CP006740.1.733
CP006740.1.738
CP006740.1.741
CP006740.1.742
CP006740.1.743
CP006740.1.745
CP006740.1.746
CP006740.1.749
CP006740.1.750
CP006740.1.753
CP006740.1.754
CP006740.1.756
CP006740.1.759
CP006740.1.763
CP006740.1.765
CP006740.1.767
CP006740.1.768
CP006740.1.769
CP006740.1.770
CP006740.1.771
CP006740.1.772
CP006740.1.773
CP006740.1.774
CP006740.1.775
CP006740.1.776
CP006740.1.777
CP006740.1.778
CP006740.1.779
CP006740.1.780
CP006740.1.781
CP006740.1.782
CP006740.1.783
CP006740.1.785
CP006740.1.787
CP006740.1.788
CP006740.1.789
CP006740.1.797
CP006740.1.798
CP006740.1.812
CP006740.1.813
CP006740.1.815
CP006740.1.817
CP006740.1.819
CP006740.1.821
CP006740.1.823
CP006740.1.824
CP006740.1.827
CP006740.1.828
CP006740.1.829
CP006740.1.830
CP006740.1.831
CP006740.1.840
CP006740.1.846
CP006740.1.847
CP006740.1.855
CP006740.1.856
CP006740.1.859
CP006740.1.861
CP006740.1.862
CP006740.1.868
CP006740.1.876
CP006740.1.878
CP006740.1.879
CP006740.1.885
CP006740.1.886
CP006740.1.888
CP006740.1.889
CP006740.1.890
CP006740.1.891
CP006740.1.893
CP006740.1.894
CP006740.1.900
CP006740.1.901
CP006740.1.902
CP006740.1.907
CP006740.1.908
CP006740.1.909
CP006740.1.911
CP006740.1.919
CP006740.1.920
CP006740.1.921
CP006740.1.922
CP006740.1.924
CP006740.1.925
CP006740.1.926
CP006740.1.928
CP006740.1.929
CP006740.1.931
CP006740.1.932
CP006740.1.935
CP006740.1.936
CP006740.1.937
CP006740.1.938
CP006740.1.939
CP006740.1.941
CP006740.1.943
CP006740.1.946
CP006740.1.950
CP006740.1.952
CP006740.1.953
CP006740.1.955
CP006740.1.956
CP006740.1.957
CP006740.1.958
CP006740.1.959
CP006740.1.960
CP006740.1.961
CP006740.1.962
CP006740.1.963
CP006740.1.964
CP006740.1.965
CP006740.1.966
CP006740.1.968
CP006740.1.967
CP006740.1.969
CP006740.1.970
CP006740.1.971
CP006740.1.972
CP006740.1.973
CP006740.1.974
CP006740.1.975
CP006740.1.976
CP006740.1.977
CP006740.1.978
CP006740.1.985
CP006740.1.986
CP006740.1.987
CP006740.1.988
CP006740.1.989
CP006740.1.991
CP006740.1.992
CP006740.1.994
CP006740.1.995
CP006740.1.996
CP006740.1.999
CP006740.1.1000
CP006740.1.1001
CP006740.1.1002
CP006740.1.1003
CP006740.1.1004
CP006740.1.1005
CP006740.1.1006
CP006740.1.1007
CP006740.1.1008
CP006740.1.1009
CP006740.1.1013
CP006740.1.1014
CP006740.1.1016
CP006740.1.1017
CP006740.1.1025
CP006740.1.1026
CP006740.1.1027
CP006740.1.1029
CP006740.1.1030
CP006740.1.1031
CP006740.1.1032
CP006740.1.1033
CP006740.1.1034
CP006740.1.1035
CP006740.1.1036
CP006740.1.1038
CP006740.1.1040
CP006740.1.1041
CP006740.1.1042
CP006740.1.1043
CP006740.1.1044
CP006740.1.1045
CP006740.1.1046
CP006740.1.1047
CP006740.1.1048
CP006740.1.1049
CP006740.1.1050
CP006740.1.1051
CP006740.1.1052
CP006740.1.1053
CP006740.1.1054
CP006740.1.1055
CP006740.1.1056
CP006740.1.1057
CP006740.1.1064
CP006740.1.1065
CP006740.1.1071
CP006740.1.1073
CP006740.1.1074
CP006740.1.1077
CP006740.1.1079
CP006740.1.1081
CP006740.1.1082
CP006740.1.1085
CP006740.1.1086
CP006740.1.1093
CP006740.1.1094
CP006740.1.1096
CP006740.1.1097
CP006740.1.1098
CP006740.1.1099
CP006740.1.1104
CP006740.1.1105
CP006740.1.1106
CP006740.1.1107
CP006740.1.1108
CP006740.1.1109
CP006740.1.1111
CP006740.1.1113
CP006740.1.1116
CP006740.1.1118
CP006740.1.1119
CP006740.1.1120
CP006740.1.1122
CP006740.1.1127
CP006740.1.1132
CP006740.1.1133
CP006740.1.1136
CP006740.1.1139
CP006740.1.1140
CP006740.1.1142
CP006740.1.1143
CP006740.1.1145
CP006740.1.1146
CP006740.1.1148
CP006740.1.1151
CP006740.1.1152
CP006740.1.1153
CP006740.1.1155
CP006740.1.1158
CP006740.1.1164
CP006740.1.1166
CP006740.1.1170
CP006740.1.1172
CP006740.1.1173
CP006740.1.1174
CP006740.1.1178
CP006740.1.1179
CP006740.1.1180
CP006740.1.1181
CP006740.1.1184
CP006740.1.1186
CP006740.1.1187
CP006740.1.1189
CP006740.1.1190
CP006740.1.1192
CP006740.1.1198
CP006740.1.1200
CP006740.1.1199
CP006740.1.1204
CP006740.1.1207
CP006740.1.1206
CP006740.1.1208
CP006740.1.1209
CP006740.1.1215
CP006740.1.1228
CP006740.1.1229
CP006740.1.1230
CP006740.1.1236
CP006740.1.1249
CP006740.1.1254
CP006740.1.1259
CP006740.1.1262
CP006740.1.1267
CP006740.1.1271
CP006740.1.1273
CP006740.1.1274
CP006740.1.1281
CP006740.1.1283
CP006740.1.1288
CP006740.1.1289
CP006740.1.1291
CP006740.1.1293
CP006740.1.1294
CP006740.1.1298
CP006740.1.1299
CP006740.1.1300
CP006740.1.1301
CP006740.1.1302
CP006740.1.1306
CP006740.1.1309
CP006740.1.1310
CP006740.1.1312
CP006740.1.1313
CP006740.1.1314
CP006740.1.1316
CP006740.1.1317
CP006740.1.1318
CP006740.1.1320
CP006740.1.1321
CP006740.1.1322
CP006740.1.1323
CP006740.1.1325
CP006740.1.1326
CP006740.1.1327
CP006740.1.1332
CP006740.1.1333
CP006740.1.1334
CP006740.1.1335
CP006740.1.1338
CP006740.1.1339
CP006740.1.1340
CP006740.1.1342
CP006740.1.1343
CP006740.1.1344
CP006740.1.1345
CP006740.1.1350
CP006740.1.1351
CP006740.1.1355
CP006740.1.1358
CP006740.1.1359
CP006740.1.1360
CP006740.1.1361
CP006740.1.1362
CP006740.1.1363
CP006740.1.1365
CP006740.1.1366
CP006740.1.1369
CP006740.1.1374
CP006740.1.1375
CP006740.1.1376
CP006740.1.1378
CP006740.1.1380
CP006740.1.1381
CP006740.1.1382
CP006740.1.1383
CP006740.1.1384
CP006740.1.1385
CP006740.1.1387
CP006740.1.1388
CP006740.1.1392
CP006740.1.1393
CP006740.1.1394
CP006740.1.1395
CP006740.1.1397
CP006740.1.1398
CP006740.1.1399
CP006740.1.1400
CP006740.1.1401
CP006740.1.1402
CP006740.1.1403
CP006740.1.1404
CP006740.1.1405
CP006740.1.1406
CP006740.1.1407
CP006740.1.1408
CP006740.1.1409
CP006740.1.1410
CP006740.1.1417
CP006740.1.1426
CP006740.1.1427
CP006740.1.1428
CP006740.1.1435
CP006740.1.1443
CP006740.1.1444
CP006740.1.1445
CP006740.1.1447
CP006740.1.1448
CP006740.1.1449
CP006740.1.1450
CP006740.1.1452
CP006740.1.1456
CP006740.1.1457
CP006740.1.1465
CP006740.1.1467
CP006740.1.1476
CP006740.1.1484
CP006740.1.1490
CP006740.1.1491
CP006740.1.1513
CP006740.1.1514
CP006740.1.1517
CP006740.1.1519
CP006740.1.1520
CP006740.1.1523
CP006740.1.1533
CP006740.1.1537
CP006740.1.1539
CP006740.1.1540
CP006740.1.1541
CP006740.1.1542
CP006740.1.1545
CP006740.1.1549
CP006740.1.1550
CP006740.1.1554
CP006740.1.1560
CP006740.1.1564
CP006740.1.1575
CP006740.1.1578
CP006740.1.1583
CP006740.1.1584
CP006740.1.1585
CP006740.1.1587
CP006740.1.1590
CP006740.1.1592
CP006740.1.1593
CP006740.1.1598
CP006740.1.1601
CP006740.1.1602
CP006740.1.1603
CP006740.1.1605
CP006740.1.1606
CP006740.1.1641
CP006740.1.1643
CP006740.1.1644
CP006740.1.1649
CP006740.1.1652
CP006740.1.1653
CP006740.1.1654
CP006740.1.1656
CP006740.1.1657
CP006740.1.1666
CP006740.1.1670
CP006740.1.1674
CP006740.1.1675
CP006740.1.1679
CP006740.1.1682
CP006740.1.1683
CP006740.1.1686
CP006740.1.1687
CP006740.1.1690
CP006740.1.1692
CP006740.1.1693
CP006740.1.1694
CP006740.1.1695
CP006740.1.1697
CP006740.1.1698
CP006740.1.1699
CP006740.1.1700
CP006740.1.1705
CP006740.1.1707
CP006740.1.1711
CP006740.1.1713
CP006740.1.1714
CP006740.1.1716
CP006740.1.1717
CP006740.1.1718
CP006740.1.1720
CP006740.1.1721
CP006740.1.1722
CP006740.1.1746
CP006740.1.1752
CP006740.1.1753
CP006740.1.1755
CP006740.1.1756
CP006740.1.1757
CP006740.1.1758
CP006740.1.1759
CP006740.1.1760
CP006740.1.1763
CP006740.1.1764
CP006740.1.1765
CP006740.1.1766
CP006740.1.1770
CP006740.1.1772
CP006740.1.1774
CP006740.1.1777
CP006740.1.1778
CP006740.1.1779
CP006740.1.1789
CP006740.1.1797
CP006740.1.1799
CP006740.1.1801
CP006740.1.1802
CP006740.1.1803
CP006740.1.1804
CP006740.1.1805
CP006740.1.1808
CP006740.1.1809
CP006740.1.1810
CP006740.1.1815
CP006740.1.1816
CP006740.1.1817
CP006740.1.1818
CP006740.1.1819
CP006740.1.1820
CP006740.1.1821
CP006740.1.1822
CP006740.1.1823
CP006740.1.1824
CP006740.1.1825
CP006740.1.1826
CP006740.1.1827
CP006740.1.1828
CP006740.1.1833
CP006740.1.1835
CP006740.1.1836
CP006740.1.1839
CP006740.1.1841
CP006740.1.1842
CP006740.1.1843
CP006740.1.1844
CP006740.1.1845
CP006740.1.1847
CP006740.1.1848
CP006740.1.1849
CP006740.1.1850
CP006740.1.1851
CP006740.1.1853
CP006740.1.1854
CP006740.1.1860
CP006740.1.1862
CP006740.1.1863
CP006740.1.1864
CP006740.1.1865
CP006740.1.1867
CP006740.1.1869
CP006740.1.1870
CP006740.1.1872
CP006740.1.1876
CP006740.1.1877
CP006740.1.1880
CP006740.1.1881
CP006740.1.1882
CP006740.1.1883
CP006740.1.1884
CP006740.1.1885
CP006740.1.1886
CP006740.1.1887
CP006740.1.1889
CP006740.1.1890
CP006740.1.1891
CP006740.1.1892
CP006740.1.1893
CP006740.1.1894
CP006740.1.1896
CP006740.1.1897
CP006740.1.1903
CP006740.1.1904
CP006740.1.1905
CP006740.1.1907
CP006740.1.1909
CP006740.1.1910
CP006740.1.1911
CP006740.1.1912
CP006740.1.1913
CP006740.1.1914
CP006740.1.1915
CP006740.1.1916
CP006740.1.1917
CP006740.1.1918
CP006740.1.1919
CP006740.1.1920
CP006740.1.1921
CP006740.1.1922
CP006740.1.1923
CP006740.1.1924
CP006740.1.1925
CP006740.1.1926
CP006740.1.1928
CP006740.1.1929
CP006740.1.1930
CP006740.1.1931
CP006740.1.1932
CP006740.1.1933
CP006740.1.1934
CP006740.1.1940
CP006740.1.1943
CP006740.1.1946
CP006740.1.1947
CP006740.1.1948
CP006740.1.1949
CP006740.1.1952
CP006740.1.1955
CP006740.1.1960
CP006740.1.1970
CP006740.1.1978
CP006740.1.1980
CP006740.1.1982
CP006740.1.1983
CP006740.1.1984
CP006740.1.1985
CP006740.1.1986
CP006740.1.1989
CP006740.1.1990
CP006740.1.1995
CP006740.1.1996
CP006740.1.1997
CP006740.1.1999
CP006740.1.2000
CP006740.1.2001
CP006740.1.2003
CP006740.1.2004
CP006740.1.2012
CP006740.1.2015
CP006740.1.2017
CP006740.1.2018
CP006740.1.2019
CP006740.1.2020
CP006740.1.2025
CP006740.1.2026
CP006740.1.2027
CP006740.1.2030
CP006740.1.2032
CP006740.1.2039
CP006740.1.2052
CP006740.1.2053
CP006740.1.2055
CP006740.1.2056
CP006740.1.2058
CP006740.1.2059
CP006740.1.2074
CP006740.1.2075
CP006740.1.2076
CP006740.1.2078
CP006740.1.2080
CP006740.1.2082
CP006740.1.2084
CP006740.1.2085
CP006740.1.2086
CP006740.1.2087
CP006740.1.2088
CP006740.1.2090
CP006740.1.2089
CP006740.1.2091
CP006740.1.2093
CP006740.1.2097
CP006740.1.2096
CP006740.1.2098
CP006740.1.2099
CP006740.1.2105
CP006740.1.2108
CP006740.1.2111
CP006740.1.2112
CP006740.1.2113
CP006740.1.2114
CP006740.1.2115
CP006740.1.2125
CP006740.1.2126
CP006740.1.2127
CP006740.1.2133
CP006740.1.2134
CP006740.1.2135
CP006740.1.2138
CP006740.1.2139
CP006740.1.2140
CP006740.1.2142
CP006740.1.2149
CP006740.1.2150
CP006740.1.2151
CP006740.1.2164
CP006740.1.2165
CP006740.1.2166
CP006740.1.2167
CP006740.1.2170
CP006740.1.2172
CP006740.1.2174
CP006740.1.2176
CP006740.1.2186
CP006740.1.2190
CP006740.1.2191
CP006740.1.2192
CP006740.1.2193
CP006740.1.2199
CP006740.1.2202
CP006740.1.2205
CP006740.1.2204
CP006740.1.2206
CP006740.1.2207
CP006740.1.2208
CP006740.1.2215
CP006740.1.2219
CP006740.1.2220
CP006740.1.2221
CP006740.1.2223
CP006740.1.2224
CP006740.1.2225
CP006740.1.2226
CP006740.1.2235
CP006740.1.2237
CP006740.1.2238
CP006740.1.2240
CP006740.1.2243
CP006740.1.2244
CP006740.1.2250
CP006740.1.2252
CP006740.1.2254
CP006740.1.2255
CP006740.1.2259
CP006740.1.2262
CP006740.1.2263
CP006740.1.2264
CP006740.1.2267
CP006740.1.2268
CP006740.1.2270
CP006740.1.2271
CP006740.1.2272
CP006740.1.2273
CP006740.1.2274
CP006740.1.2275
CP006740.1.2280
CP006740.1.2282
CP006740.1.2283
CP006740.1.2284
CP006740.1.2286
CP006740.1.2288
CP006740.1.2296
CP006740.1.2297
CP006740.1.2298
CP006740.1.2300
CP006740.1.2301
CP006740.1.2304
CP006740.1.2310
CP006740.1.2313
CP006740.1.2315
CP006740.1.2316
CP006740.1.2317
CP006740.1.2318
CP006740.1.2319
CP006740.1.2328
CP006740.1.2329
CP006740.1.2331
CP006740.1.2333
CP006740.1.2334
CP006740.1.2340
CP006740.1.2339
CP006740.1.2341
CP006740.1.2342
CP006740.1.2343
CP006740.1.2345
CP006740.1.2346
CP006740.1.2347
CP006740.1.2349
CP006740.1.2353
CP006740.1.2355
CP006740.1.2357
CP006740.1.2356
CP006740.1.2359
CP006740.1.2360
CP006740.1.2361
CP006740.1.2366
CP006740.1.2372
CP006740.1.2373
CP006740.1.2374
CP006740.1.2375
CP006740.1.2377
CP006740.1.2378
CP006740.1.2385
CP006740.1.2386
CP006740.1.2388
CP006740.1.2390
CP006740.1.2395
CP006740.1.2396
CP006740.1.2397
CP006740.1.2398
CP006740.1.2399
CP006740.1.2409
CP006740.1.2410
CP006740.1.2411
CP006740.1.2418
CP006740.1.2419
CP006740.1.2421
CP006740.1.2423
CP006740.1.2424
CP006740.1.2426
CP006740.1.2428
CP006740.1.2429
CP006740.1.2430
CP006740.1.2431
CP006740.1.2432
CP006740.1.2433
CP006740.1.2434
CP006740.1.2436
CP006740.1.2439
CP006740.1.2440
CP006740.1.2442
CP006740.1.2446
CP006740.1.2443
CP006740.1.2452
CP006740.1.2453
CP006740.1.2454
CP006740.1.2455
CP006740.1.2457
CP006740.1.2460
CP006740.1.2461
CP006740.1.2462
CP006740.1.2463
CP006740.1.2466
CP006740.1.2467
CP006740.1.2468
CP006740.1.2471
CP006740.1.2480
CP006740.1.2481
CP006740.1.2482
CP006740.1.2483
CP006740.1.2484
CP006740.1.2485
CP006740.1.2486
CP006740.1.2487
CP006740.1.2497
CP006740.1.2500
CP006740.1.2507
CP006740.1.2509
CP006740.1.2510
CP006740.1.2512
CP006740.1.2514
CP006740.1.2515
CP006740.1.2517
CP006740.1.2521
CP006740.1.2522
CP006740.1.2523
CP006740.1.2524
CP006740.1.2525
CP006740.1.2526
CP006740.1.2528
CP006740.1.2531
CP006740.1.2535
CP006740.1.2536
CP006740.1.2537
CP006740.1.2543
CP006740.1.2545
CP006740.1.2546
CP006740.1.2548
CP006740.1.2549
CP006740.1.2553
CP006740.1.2554
CP006740.1.2555
CP006740.1.2557
CP006740.1.2560
CP006740.1.2564
CP006740.1.2570
CP006740.1.2571
CP006740.1.2572
CP006740.1.2573
CP006740.1.2574
CP006740.1.2575
CP006740.1.2577
CP006740.1.2578
CP006740.1.2579
CP006740.1.2583
CP006740.1.2584
CP006740.1.2585
CP006740.1.2599
CP006740.1.2601
CP006740.1.2602
CP006740.1.2605
CP006740.1.2606
CP006740.1.2607
CP006740.1.2612
CP006740.1.2613
CP006740.1.2614
CP006740.1.2622
CP006740.1.2623
CP006740.1.2624
CP006740.1.2625
CP006740.1.2627
CP006740.1.2629
CP006740.1.2631
CP006740.1.2633
CP006740.1.2635
CP006740.1.2636
CP006740.1.2638
CP006740.1.2639
CP006740.1.2640
