# Supplementary material for: Identification of genetic relationships and subspecies signatures in Xylella fastidiosa
Source: BMC Genomics. 2019 Mar 25;20:239. doi: 10.1186/s12864-019-5565-9 (PMC6434890; doi:10.1186/s12864-019-5565-9)
Supplement: Supplementary file 7 — Raw data of the gene ontologies enrichments tests with Blast2GO. (ZIP 22422 kb) [file 12864_2019_5565_MOESM7_ESM.zip › Additional-File-7/Group_MUL/blast2go_go_table_MUL.txt]

Tags	GO ID	GO Name	GO Category	FDR	P-Value	Nr Test	Nr Reference	Non Annot Test	Non Annot Reference
[OVER]	GO:0044238	primary metabolic process	BIOLOGICAL_PROCESS	6.990532230170678E-5	3.0459835425580296E-8	330	244	789	999
[OVER]	GO:0071704	organic substance metabolic process	BIOLOGICAL_PROCESS	1.3284565544539474E-4	1.1576963437507166E-7	359	278	760	965
[OVER]	GO:0043170	macromolecule metabolic process	BIOLOGICAL_PROCESS	1.478340772659106E-4	1.9324715982471975E-7	224	151	895	1092
[OVER]	GO:0044267	cellular protein metabolic process	BIOLOGICAL_PROCESS	1.6879175628079637E-4	2.941904248902769E-7	87	38	1032	1205
[OVER]	GO:0009987	cellular process	BIOLOGICAL_PROCESS	2.069766503144193E-4	4.509295213821771E-7	381	305	738	938
[OVER]	GO:0044260	cellular macromolecule metabolic process	BIOLOGICAL_PROCESS	2.124361706563922E-4	5.553886814546202E-7	180	115	939	1128
[OVER]	GO:0019538	protein metabolic process	BIOLOGICAL_PROCESS	2.4401268290501018E-4	7.442652637625584E-7	110	57	1009	1186
[OVER]	GO:0006807	nitrogen compound metabolic process	BIOLOGICAL_PROCESS	3.253943635942932E-4	1.134272291396229E-6	314	242	805	1001
[OVER]	GO:0044237	cellular metabolic process	BIOLOGICAL_PROCESS	3.4483162043602724E-4	1.3522808644550087E-6	336	265	783	978
[OVER]	GO:0034641	cellular nitrogen compound metabolic process	BIOLOGICAL_PROCESS	4.434673721861507E-4	1.9323197045148178E-6	243	176	876	1067
[OVER]	GO:0097367	carbohydrate derivative binding	MOLECULAR_FUNCTION	5.436713742738806E-4	2.6058322949946345E-6	126	73	993	1170
[OVER]	GO:0043043	peptide biosynthetic process	BIOLOGICAL_PROCESS	5.4593805883888E-4	2.854578085432052E-6	65	26	1054	1217
[OVER]	GO:0008152	metabolic process	BIOLOGICAL_PROCESS	5.946428704891696E-4	3.440046528676881E-6	397	331	722	912
[OVER]	GO:0006518	peptide metabolic process	BIOLOGICAL_PROCESS	5.946428704891696E-4	3.6274510618075708E-6	66	27	1053	1216
[OVER]	GO:0006412	translation	BIOLOGICAL_PROCESS	6.692477664601729E-4	4.374168408236424E-6	64	26	1055	1217
[OVER]	GO:0036094	small molecule binding	MOLECULAR_FUNCTION	8.424684986443043E-4	5.873418726931969E-6	155	100	964	1143
[OVER]	GO:1901265	nucleoside phosphate binding	MOLECULAR_FUNCTION	9.991993417695587E-4	8.707619536118159E-6	143	90	976	1153
[OVER]	GO:0043604	amide biosynthetic process	BIOLOGICAL_PROCESS	9.991993417695587E-4	8.676555601068225E-6	72	33	1047	1210
[OVER]	GO:0043603	cellular amide metabolic process	BIOLOGICAL_PROCESS	9.991993417695587E-4	8.42709738652031E-6	75	35	1044	1208
[OVER]	GO:0000166	nucleotide binding	MOLECULAR_FUNCTION	9.991993417695587E-4	8.707619536118159E-6	143	90	976	1153
[OVER]	GO:0043168	anion binding	MOLECULAR_FUNCTION	0.00108055025523711	9.887387956418E-6	140	88	979	1155
[OVER]	GO:0032553	ribonucleotide binding	MOLECULAR_FUNCTION	0.0011698018837839673	1.1213787121240646E-5	121	72	998	1171
[OVER]	GO:0017076	purine nucleotide binding	MOLECULAR_FUNCTION	0.001253753496069205	1.256484985167395E-5	118	70	1001	1173
[OVER]	GO:0035639	purine ribonucleoside triphosphate binding	MOLECULAR_FUNCTION	0.001487374581764366	1.5554243992307096E-5	116	69	1003	1174
[OVER]	GO:0032555	purine ribonucleotide binding	MOLECULAR_FUNCTION	0.0015668530771065518	1.706811630835024E-5	117	70	1002	1173
[OVER]	GO:0140097	catalytic activity, acting on DNA	MOLECULAR_FUNCTION	0.001865233515603672	2.1131185797688658E-5	33	8	1086	1235
[OVER]	GO:0006259	DNA metabolic process	BIOLOGICAL_PROCESS	0.002145527130154197	2.52414956488729E-5	53	21	1066	1222
[OVER]	GO:1901564	organonitrogen compound metabolic process	BIOLOGICAL_PROCESS	0.004545205498688076	5.545348756569331E-5	211	159	908	1084
[OVER]	GO:0097159	organic cyclic compound binding	MOLECULAR_FUNCTION	0.006006525966839199	7.851667930508757E-5	235	183	884	1060
[OVER]	GO:1901363	heterocyclic compound binding	MOLECULAR_FUNCTION	0.006006525966839199	7.851667930508757E-5	235	183	884	1060
[OVER]	GO:0005488	binding	MOLECULAR_FUNCTION	0.0078183642452623	1.0602866339435787E-4	296	245	823	998
[OVER]	GO:0030554	adenyl nucleotide binding	MOLECULAR_FUNCTION	0.0078183642452623	1.0901422912784034E-4	104	64	1015	1179
[OVER]	GO:0003824	catalytic activity	MOLECULAR_FUNCTION	0.008210022982600207	1.1805261805046049E-4	358	308	761	935
[OVER]	GO:0032559	adenyl ribonucleotide binding	MOLECULAR_FUNCTION	0.009555193536872945	1.4572190579109068E-4	103	64	1016	1179
[OVER]	GO:0005524	ATP binding	MOLECULAR_FUNCTION	0.009555193536872945	1.4572190579109068E-4	103	64	1016	1179
[OVER]	GO:0044444	cytoplasmic part	CELLULAR_COMPONENT	0.01269812817978771	1.9918632438882682E-4	45	19	1074	1224
[OVER]	GO:0009059	macromolecule biosynthetic process	BIOLOGICAL_PROCESS	0.016538025045354114	2.666261118423104E-4	119	80	1000	1163
[OVER]	GO:0008144	drug binding	MOLECULAR_FUNCTION	0.018450168200809504	3.054929811027282E-4	112	74	1007	1169
[OVER]	GO:0034645	cellular macromolecule biosynthetic process	BIOLOGICAL_PROCESS	0.019206758165923505	3.2638935445360206E-4	117	79	1002	1164
[OVER]	GO:0006996	organelle organization	BIOLOGICAL_PROCESS	0.02566299114618112	4.472852487351829E-4	16	2	1103	1241
[OVER]	GO:0071103	DNA conformation change	BIOLOGICAL_PROCESS	0.03249353432822733	5.804945130532987E-4	13	1	1106	1242
[OVER]	GO:0044464	cell part	CELLULAR_COMPONENT	0.036361029288198975	6.65430601352661E-4	239	197	880	1046
[OVER]	GO:0005623	cell	CELLULAR_COMPONENT	0.03950760109223187	7.402295629481353E-4	243	202	876	1041
[OVER]	GO:0006725	cellular aromatic compound metabolic process	BIOLOGICAL_PROCESS	0.047118378991231544	9.033589000497552E-4	193	154	926	1089
[OVER]	GO:0017111	nucleoside-triphosphatase activity	MOLECULAR_FUNCTION	0.04905785647069357	9.61918754327325E-4	44	21	1075	1222
