# Supplementary material for: Identification of genetic relationships and subspecies signatures in Xylella fastidiosa
Source: BMC Genomics. 2019 Mar 25;20:239. doi: 10.1186/s12864-019-5565-9 (PMC6434890; doi:10.1186/s12864-019-5565-9)
Supplement: Supplementary file 7 — Raw data of the gene ontologies enrichments tests with Blast2GO. (ZIP 22422 kb) [file 12864_2019_5565_MOESM7_ESM.zip › Additional-File-7/Group_MUL/liste_MUL.txt]

NC_010513.1
NC_010513.2
NC_010513.3
NC_010513.4
NC_010513.5
NC_010513.6
NC_010513.7
NC_010513.8
NC_010513.9
NC_010513.13
NC_010513.14
NC_010513.15
NC_010513.16
NC_010513.17
NC_010513.25
NC_010513.26
NC_010513.31
NC_010513.35
NC_010513.36
NC_010513.37
NC_010513.38
NC_010513.39
NC_010513.40
NC_010513.44
NC_010513.46
NC_010513.47
NC_010513.48
NC_010513.49
NC_010513.50
NC_010513.51
NC_010513.53
NC_010513.58
NC_010513.59
NC_010513.60
NC_010513.61
NC_010513.63
NC_010513.65
NC_010513.75
NC_010513.76
NC_010513.77
NC_010513.78
NC_010513.80
NC_010513.81
NC_010513.82
NC_010513.84
NC_010513.85
NC_010513.86
NC_010513.87
NC_010513.88
NC_010513.89
NC_010513.90
NC_010513.91
NC_010513.92
NC_010513.93
NC_010513.94
NC_010513.95
NC_010513.96
NC_010513.101
NC_010513.104
NC_010513.106
NC_010513.110
NC_010513.117
NC_010513.118
NC_010513.119
NC_010513.120
NC_010513.122
NC_010513.121
NC_010513.124
NC_010513.125
NC_010513.127
NC_010513.131
NC_010513.139
NC_010513.140
NC_010513.141
NC_010513.146
NC_010513.147
NC_010513.148
NC_010513.149
NC_010513.150
NC_010513.151
NC_010513.152
NC_010513.153
NC_010513.154
NC_010513.155
NC_010513.156
NC_010513.157
NC_010513.159
NC_010513.158
NC_010513.160
NC_010513.161
NC_010513.162
NC_010513.164
NC_010513.165
NC_010513.166
NC_010513.167
NC_010513.168
NC_010513.169
NC_010513.170
NC_010513.171
NC_010513.172
NC_010513.173
NC_010513.174
NC_010513.176
NC_010513.179
NC_010513.181
NC_010513.183
NC_010513.186
NC_010513.189
NC_010513.190
NC_010513.192
NC_010513.193
NC_010513.195
NC_010513.196
NC_010513.198
NC_010513.206
NC_010513.207
NC_010513.208
NC_010513.210
NC_010513.211
NC_010513.212
NC_010513.213
NC_010513.214
NC_010513.215
NC_010513.216
NC_010513.217
NC_010513.218
NC_010513.221
NC_010513.227
NC_010513.228
NC_010513.229
NC_010513.233
NC_010513.236
NC_010513.241
NC_010513.242
NC_010513.243
NC_010513.244
NC_010513.252
NC_010513.255
NC_010513.256
NC_010513.260
NC_010513.264
NC_010513.268
NC_010513.269
NC_010513.270
NC_010513.271
NC_010513.284
NC_010513.285
NC_010513.286
NC_010513.294
NC_010513.295
NC_010513.297
NC_010513.298
NC_010513.299
NC_010513.300
NC_010513.301
NC_010513.302
NC_010513.307
NC_010513.308
NC_010513.319
NC_010513.328
NC_010513.348
NC_010513.349
NC_010513.351
NC_010513.352
NC_010513.353
NC_010513.355
NC_010513.356
NC_010513.357
NC_010513.359
NC_010513.360
NC_010513.361
NC_010513.363
NC_010513.364
NC_010513.365
NC_010513.372
NC_010513.375
NC_010513.376
NC_010513.377
NC_010513.378
NC_010513.379
NC_010513.381
NC_010513.382
NC_010513.383
NC_010513.386
NC_010513.387
NC_010513.388
NC_010513.389
NC_010513.390
NC_010513.391
NC_010513.392
NC_010513.393
NC_010513.394
NC_010513.395
NC_010513.397
NC_010513.398
NC_010513.399
NC_010513.400
NC_010513.401
NC_010513.403
NC_010513.406
NC_010513.407
NC_010513.442
NC_010513.448
NC_010513.449
NC_010513.450
NC_010513.453
NC_010513.465
NC_010513.468
NC_010513.469
NC_010513.470
NC_010513.471
NC_010513.472
NC_010513.473
NC_010513.475
NC_010513.476
NC_010513.478
NC_010513.479
NC_010513.482
NC_010513.484
NC_010513.493
NC_010513.496
NC_010513.497
NC_010513.502
NC_010513.509
NC_010513.510
NC_010513.511
NC_010513.512
NC_010513.514
NC_010513.513
NC_010513.515
NC_010513.516
NC_010513.517
NC_010513.518
NC_010513.519
NC_010513.520
NC_010513.521
NC_010513.522
NC_010513.523
NC_010513.524
NC_010513.525
NC_010513.526
NC_010513.527
NC_010513.528
NC_010513.529
NC_010513.530
NC_010513.531
NC_010513.532
NC_010513.533
NC_010513.534
NC_010513.536
NC_010513.537
NC_010513.538
NC_010513.539
NC_010513.541
NC_010513.542
NC_010513.543
NC_010513.544
NC_010513.547
NC_010513.548
NC_010513.549
NC_010513.550
NC_010513.551
NC_010513.552
NC_010513.562
NC_010513.563
NC_010513.564
NC_010513.565
NC_010513.566
NC_010513.571
NC_010513.572
NC_010513.573
NC_010513.574
NC_010513.575
NC_010513.576
NC_010513.577
NC_010513.578
NC_010513.579
NC_010513.580
NC_010513.586
NC_010513.587
NC_010513.588
NC_010513.589
NC_010513.590
NC_010513.591
NC_010513.592
NC_010513.596
NC_010513.602
NC_010513.603
NC_010513.607
NC_010513.610
NC_010513.612
NC_010513.613
NC_010513.614
NC_010513.615
NC_010513.616
NC_010513.617
NC_010513.620
NC_010513.621
NC_010513.622
NC_010513.623
NC_010513.624
NC_010513.625
NC_010513.626
NC_010513.627
NC_010513.628
NC_010513.629
NC_010513.633
NC_010513.632
NC_010513.634
NC_010513.636
NC_010513.640
NC_010513.641
NC_010513.642
NC_010513.643
NC_010513.647
NC_010513.648
NC_010513.651
NC_010513.650
NC_010513.652
NC_010513.657
NC_010513.658
NC_010513.661
NC_010513.662
NC_010513.666
NC_010513.668
NC_010513.676
NC_010513.677
NC_010513.678
NC_010513.679
NC_010513.680
NC_010513.681
NC_010513.682
NC_010513.683
NC_010513.684
NC_010513.687
NC_010513.688
NC_010513.689
NC_010513.690
NC_010513.691
NC_010513.692
NC_010513.700
NC_010513.701
NC_010513.702
NC_010513.703
NC_010513.705
NC_010513.706
NC_010513.714
NC_010513.715
NC_010513.716
NC_010513.717
NC_010513.720
NC_010513.721
NC_010513.722
NC_010513.723
NC_010513.724
NC_010513.725
NC_010513.727
NC_010513.728
NC_010513.729
NC_010513.731
NC_010513.733
NC_010513.737
NC_010513.736
NC_010513.738
NC_010513.744
NC_010513.746
NC_010513.747
NC_010513.753
NC_010513.754
NC_010513.755
NC_010513.756
NC_010513.757
NC_010513.762
NC_010513.774
NC_010513.775
NC_010513.776
NC_010513.778
NC_010513.779
NC_010513.781
NC_010513.782
NC_010513.786
NC_010513.793
NC_010513.794
NC_010513.795
NC_010513.797
NC_010513.798
NC_010513.799
NC_010513.800
NC_010513.801
NC_010513.802
NC_010513.803
NC_010513.804
NC_010513.805
NC_010513.806
NC_010513.807
NC_010513.808
NC_010513.809
NC_010513.811
NC_010513.812
NC_010513.813
NC_010513.814
NC_010513.816
NC_010513.817
NC_010513.818
NC_010513.827
NC_010513.839
NC_010513.840
NC_010513.841
NC_010513.842
NC_010513.843
NC_010513.844
NC_010513.845
NC_010513.847
NC_010513.848
NC_010513.849
NC_010513.852
NC_010513.853
NC_010513.854
NC_010513.855
NC_010513.856
NC_010513.857
NC_010513.858
NC_010513.859
NC_010513.860
NC_010513.861
NC_010513.862
NC_010513.871
NC_010513.872
NC_010513.873
NC_010513.876
NC_010513.882
NC_010513.883
NC_010513.884
NC_010513.887
NC_010513.888
NC_010513.889
NC_010513.890
NC_010513.891
NC_010513.893
NC_010513.894
NC_010513.895
NC_010513.896
NC_010513.898
NC_010513.899
NC_010513.901
NC_010513.902
NC_010513.903
NC_010513.904
NC_010513.905
NC_010513.906
NC_010513.907
NC_010513.913
NC_010513.918
NC_010513.919
NC_010513.920
NC_010513.923
NC_010513.922
NC_010513.925
NC_010513.926
NC_010513.927
NC_010513.928
NC_010513.929
NC_010513.930
NC_010513.931
NC_010513.932
NC_010513.933
NC_010513.936
NC_010513.937
NC_010513.941
NC_010513.942
NC_010513.943
NC_010513.944
NC_010513.945
NC_010513.946
NC_010513.947
NC_010513.948
NC_010513.949
NC_010513.952
NC_010513.953
NC_010513.956
NC_010513.957
NC_010513.958
NC_010513.960
NC_010513.961
NC_010513.962
NC_010513.963
NC_010513.964
NC_010513.965
NC_010513.966
NC_010513.967
NC_010513.968
NC_010513.969
NC_010513.970
NC_010513.971
NC_010513.972
NC_010513.973
NC_010513.974
NC_010513.975
NC_010513.976
NC_010513.977
NC_010513.978
NC_010513.979
NC_010513.980
NC_010513.981
NC_010513.982
NC_010513.983
NC_010513.985
NC_010513.986
NC_010513.987
NC_010513.988
NC_010513.989
NC_010513.993
NC_010513.998
NC_010513.999
NC_010513.1003
NC_010513.1006
NC_010513.1012
NC_010513.1013
NC_010513.1014
NC_010513.1015
NC_010513.1016
NC_010513.1021
NC_010513.1025
NC_010513.1031
NC_010513.1032
NC_010513.1034
NC_010513.1035
NC_010513.1037
NC_010513.1038
NC_010513.1039
NC_010513.1040
NC_010513.1041
NC_010513.1042
NC_010513.1043
NC_010513.1044
NC_010513.1045
NC_010513.1046
NC_010513.1047
NC_010513.1068
NC_010513.1070
NC_010513.1073
NC_010513.1074
NC_010513.1076
NC_010513.1077
NC_010513.1078
NC_010513.1079
NC_010513.1081
NC_010513.1082
NC_010513.1083
NC_010513.1084
NC_010513.1085
NC_010513.1086
NC_010513.1087
NC_010513.1088
NC_010513.1089
NC_010513.1090
NC_010513.1091
NC_010513.1092
NC_010513.1093
NC_010513.1094
NC_010513.1095
NC_010513.1096
NC_010513.1097
NC_010513.1098
NC_010513.1102
NC_010513.1104
NC_010513.1105
NC_010513.1138
NC_010513.1139
NC_010513.1140
NC_010513.1141
NC_010513.1143
NC_010513.1149
NC_010513.1153
NC_010513.1155
NC_010513.1156
NC_010513.1157
NC_010513.1158
NC_010513.1159
NC_010513.1204
NC_010513.1209
NC_010513.1218
NC_010513.1223
NC_010513.1224
NC_010513.1225
NC_010513.1226
NC_010513.1227
NC_010513.1228
NC_010513.1230
NC_010513.1236
NC_010513.1237
NC_010513.1248
NC_010513.1250
NC_010513.1251
NC_010513.1252
NC_010513.1253
NC_010513.1254
NC_010513.1258
NC_010513.1259
NC_010513.1260
NC_010513.1261
NC_010513.1262
NC_010513.1263
NC_010513.1265
NC_010513.1266
NC_010513.1267
NC_010513.1268
NC_010513.1270
NC_010513.1271
NC_010513.1272
NC_010513.1273
NC_010513.1274
NC_010513.1275
NC_010513.1277
NC_010513.1278
NC_010513.1279
NC_010513.1281
NC_010513.1282
NC_010513.1285
NC_010513.1286
NC_010513.1289
NC_010513.1290
NC_010513.1291
NC_010513.1293
NC_010513.1294
NC_010513.1295
NC_010513.1296
NC_010513.1302
NC_010513.1303
NC_010513.1304
NC_010513.1305
NC_010513.1306
NC_010513.1307
NC_010513.1308
NC_010513.1313
NC_010513.1314
NC_010513.1315
NC_010513.1317
NC_010513.1318
NC_010513.1319
NC_010513.1320
NC_010513.1323
NC_010513.1330
NC_010513.1352
NC_010513.1353
NC_010513.1355
NC_010513.1356
NC_010513.1357
NC_010513.1358
NC_010513.1359
NC_010513.1360
NC_010513.1361
NC_010513.1363
NC_010513.1364
NC_010513.1365
NC_010513.1366
NC_010513.1367
NC_010513.1368
NC_010513.1371
NC_010513.1378
NC_010513.1394
NC_010513.1395
NC_010513.1400
NC_010513.1402
NC_010513.1403
NC_010513.1406
NC_010513.1407
NC_010513.1408
NC_010513.1409
NC_010513.1411
NC_010513.1412
NC_010513.1413
NC_010513.1414
NC_010513.1415
NC_010513.1417
NC_010513.1418
NC_010513.1419
NC_010513.1420
NC_010513.1436
NC_010513.1440
NC_010513.1456
NC_010513.1457
NC_010513.1458
NC_010513.1459
NC_010513.1467
NC_010513.1472
NC_010513.1476
NC_010513.1479
NC_010513.1481
NC_010513.1482
NC_010513.1496
NC_010513.1497
NC_010513.1498
NC_010513.1503
NC_010513.1504
NC_010513.1505
NC_010513.1508
NC_010513.1515
NC_010513.1516
NC_010513.1518
NC_010513.1520
NC_010513.1521
NC_010513.1522
NC_010513.1523
NC_010513.1524
NC_010513.1525
NC_010513.1531
NC_010513.1537
NC_010513.1538
NC_010513.1539
NC_010513.1540
NC_010513.1543
NC_010513.1544
NC_010513.1548
NC_010513.1549
NC_010513.1550
NC_010513.1551
NC_010513.1552
NC_010513.1553
NC_010513.1554
NC_010513.1555
NC_010513.1556
NC_010513.1558
NC_010513.1559
NC_010513.1560
NC_010513.1561
NC_010513.1562
NC_010513.1563
NC_010513.1566
NC_010513.1567
NC_010513.1568
NC_010513.1569
NC_010513.1570
NC_010513.1572
NC_010513.1573
NC_010513.1574
NC_010513.1575
NC_010513.1576
NC_010513.1577
NC_010513.1578
NC_010513.1579
NC_010513.1580
NC_010513.1581
NC_010513.1582
NC_010513.1586
NC_010513.1587
NC_010513.1588
NC_010513.1589
NC_010513.1590
NC_010513.1592
NC_010513.1593
NC_010513.1594
NC_010513.1597
NC_010513.1599
NC_010513.1604
NC_010513.1605
NC_010513.1606
NC_010513.1608
NC_010513.1609
NC_010513.1614
NC_010513.1616
NC_010513.1617
NC_010513.1618
NC_010513.1620
NC_010513.1621
NC_010513.1622
NC_010513.1623
NC_010513.1624
NC_010513.1628
NC_010513.1630
NC_010513.1631
NC_010513.1639
NC_010513.1642
NC_010513.1643
NC_010513.1646
NC_010513.1647
NC_010513.1648
NC_010513.1654
NC_010513.1655
NC_010513.1656
NC_010513.1657
NC_010513.1658
NC_010513.1659
NC_010513.1660
NC_010513.1661
NC_010513.1662
NC_010513.1663
NC_010513.1664
NC_010513.1677
NC_010513.1682
NC_010513.1684
NC_010513.1685
NC_010513.1686
NC_010513.1687
NC_010513.1689
NC_010513.1702
NC_010513.1712
NC_010513.1718
NC_010513.1719
NC_010513.1720
NC_010513.1722
NC_010513.1723
NC_010513.1724
NC_010513.1725
NC_010513.1727
NC_010513.1726
NC_010513.1728
NC_010513.1729
NC_010513.1730
NC_010513.1731
NC_010513.1732
NC_010513.1733
NC_010513.1734
NC_010513.1735
NC_010513.1736
NC_010513.1737
NC_010513.1738
NC_010513.1739
NC_010513.1740
NC_010513.1742
NC_010513.1743
NC_010513.1744
NC_010513.1745
NC_010513.1746
NC_010513.1747
NC_010513.1748
NC_010513.1761
NC_010513.1763
NC_010513.1764
NC_010513.1765
NC_010513.1766
NC_010513.1767
NC_010513.1768
NC_010513.1769
NC_010513.1771
NC_010513.1775
NC_010513.1787
NC_010513.1803
NC_010513.1806
NC_010513.1807
NC_010513.1808
NC_010513.1809
NC_010513.1810
NC_010513.1811
NC_010513.1813
NC_010513.1812
NC_010513.1814
NC_010513.1815
NC_010513.1816
NC_010513.1826
NC_010513.1827
NC_010513.1830
NC_010513.1831
NC_010513.1836
NC_010513.1837
NC_010513.1838
NC_010513.1839
NC_010513.1840
NC_010513.1841
NC_010513.1850
NC_010513.1851
NC_010513.1852
NC_010513.1854
NC_010513.1855
NC_010513.1856
NC_010513.1863
NC_010513.1866
NC_010513.1867
NC_010513.1868
NC_010513.1869
NC_010513.1870
NC_010513.1871
NC_010513.1872
NC_010513.1873
NC_010513.1874
NC_010513.1876
NC_010513.1879
NC_010513.1893
NC_010513.1894
NC_010513.1895
NC_010513.1903
NC_010513.1904
NC_010513.1906
NC_010513.1907
NC_010513.1910
NC_010513.1913
NC_010513.1917
NC_010513.1920
NC_010513.1921
NC_010513.1922
NC_010513.1923
NC_010513.1924
NC_010513.1925
NC_010513.1926
NC_010513.1927
NC_010513.1928
NC_010513.1931
NC_010513.1934
NC_010513.1935
NC_010513.1936
NC_010513.1937
NC_010513.1938
NC_010513.1940
NC_010513.1941
NC_010513.1942
NC_010513.1943
NC_010513.1944
NC_010513.1945
NC_010513.1946
NC_010513.1947
NC_010513.1956
NC_010513.1958
NC_010513.1959
NC_010513.1960
NC_010513.1972
NC_010513.1973
NC_010513.1974
NC_010513.1976
NC_010513.1979
NC_010513.1981
NC_010513.1983
NC_010513.1984
NC_010513.1986
NC_010513.1994
NC_010513.1998
NC_010513.1999
NC_010513.2000
NC_010513.2001
NC_010513.2003
NC_010513.2005
NC_010513.2006
NC_010513.2007
NC_010513.2026
NC_010513.2022
NC_010513.2033
NC_010513.2035
NC_010513.2036
NC_010513.2037
NC_010513.2040
NC_010513.2041
NC_010513.2042
NC_010513.2045
NC_010513.2047
NC_010513.2048
NC_010513.2057
NC_010513.2058
NC_010513.2059
NC_010513.2061
NC_010513.2064
NC_010513.2074
NC_010513.2079
NC_010513.2081
NC_010513.2080
NC_010513.2083
NC_010513.2084
NC_010513.2095
NC_010513.2096
NC_010513.2097
NC_010513.2098
NC_010513.2101
NC_010513.2103
NC_010513.2104
NC_010513.2105
NC_010513.2109
NC_010513.2111
NC_010513.2112
NC_010513.2113
NC_010513.2114
NC_010513.2115
NC_010513.2116
NC_010513.2121
NC_010513.2122
NC_010513.2144
NC_010513.2146
NC_010513.2153
NC_010513.2157
NC_010513.2158
NC_010513.2159
NC_010513.2160
NC_010513.2162
NC_010513.2163
NC_010513.2164
NC_010513.2165
NC_010513.2167
NC_010513.2168
NC_010513.2169
NC_010513.2170
NC_010513.2171
NC_010513.2174
NC_010513.2175
NC_010513.2176
NC_010513.2177
NC_010513.2178
NC_010513.2179
NC_010513.2180
NC_010513.2181
NC_010513.2182
NC_010513.2191
NC_010513.2192
NC_010513.2193
NC_010513.2194
NC_010513.2195
NC_010513.2196
NC_010513.2197
NC_010513.2198
NC_010513.2199
NC_010513.2201
NC_010513.2205
NC_010513.2206
NC_010513.2207
NC_010513.2208
NC_010513.2209
NC_010513.2210
NC_010513.2211
NC_010513.2213
NC_010513.2219
NC_010513.2220
NC_010513.2225
NC_010513.2227
NC_010513.2228
NC_010513.2231
NC_010513.2248
NC_010513.2249
NC_010513.2250
NC_010513.2251
NC_010513.2252
NC_010513.2253
NC_010513.2254
NC_010513.2255
NC_010513.2256
NC_010513.2257
NC_010513.2260
NC_010513.2261
NC_010513.2263
NC_010513.2264
NC_010513.2266
NC_010513.2267
NC_010513.2268
NC_010513.2269
NC_010513.2270
NC_010513.2272
NC_010513.2273
NC_010513.2274
NC_010513.2275
NC_010513.2277
NC_010513.2279
NC_010513.2280
NC_010513.2281
NC_010513.2282
NC_010513.2284
NC_010513.2285
NC_010513.2286
NC_010513.2287
NC_010513.2288
NC_010513.2289
NC_010513.2290
NC_010513.2295
NC_010513.2299
NC_010513.2300
NC_010513.2301
NC_010513.2302
NC_010513.2303
NC_010513.2305
NC_010513.2306
NC_010513.2307
NC_010513.2308
NC_010513.2309
NC_010513.2310
NC_010513.2311
NC_010513.2315
NC_010513.2316
NC_010513.2317
NC_010513.2318
NC_010513.2319
NC_010513.2320
NC_010513.2321
NC_010513.2322
NC_010513.2323
NC_010513.2324
NC_010513.2325
NC_010513.2332
NC_010513.2333
NC_010513.2335
NC_010513.2338
NC_010513.2343
NC_010513.2347
NC_010513.2348
NC_010513.2349
NC_010513.2350
NC_010513.2351
NC_010513.2352
NC_010513.2353
NC_010513.2354
NC_010513.2355
NC_010513.2357
NC_010513.2356
NC_010513.2358
NC_010513.2359
NC_010513.2360
NC_010513.2361
NC_010513.2362
NC_010513.2363
NC_010513.2365
NC_010513.2366
NC_010513.2368
NC_010513.2369
NC_010513.2381
NC_010513.2382
NC_010513.2383
NC_010513.2384
NC_010513.2398
NC_010513.2402
NC_010513.2408
NC_010513.2409
NC_010513.2410
NC_010513.2411
NC_010513.2413
NC_010513.2414
NC_010513.2415
