# Supplementary material for: Identification of genetic relationships and subspecies signatures in Xylella fastidiosa
Source: BMC Genomics. 2019 Mar 25;20:239. doi: 10.1186/s12864-019-5565-9 (PMC6434890; doi:10.1186/s12864-019-5565-9)
Supplement: Supplementary file 7 — Raw data of the gene ontologies enrichments tests with Blast2GO. (ZIP 22422 kb) [file 12864_2019_5565_MOESM7_ESM.zip › Additional-File-7/Group_PAU-CFBP8072/blast2go_go_table_8072.txt]

Tags	GO ID	GO Name	GO Category	FDR	P-Value	Nr Test	Nr Reference	Non Annot Test	Non Annot Reference
[UNDER]	GO:0008152	metabolic process	BIOLOGICAL_PROCESS	2.811954877960203E-17	1.766303315301635E-20	115	248	1090	784
[UNDER]	GO:0009987	cellular process	BIOLOGICAL_PROCESS	2.3676423024415847E-16	2.9744250030673175E-19	108	234	1097	798
[UNDER]	GO:0044464	cell part	CELLULAR_COMPONENT	6.076848660283025E-15	1.7999129319887338E-17	68	173	1137	859
[UNDER]	GO:0071704	organic substance metabolic process	BIOLOGICAL_PROCESS	6.076848660283025E-15	1.9085579963200455E-17	99	214	1106	818
[UNDER]	GO:0005623	cell	CELLULAR_COMPONENT	6.076848660283025E-15	1.8227826333172723E-17	70	176	1135	856
[UNDER]	GO:0044238	primary metabolic process	BIOLOGICAL_PROCESS	8.171072462211077E-15	3.079549922943873E-17	88	199	1117	833
[UNDER]	GO:0005622	intracellular	CELLULAR_COMPONENT	1.7581030502813775E-14	7.730352608021132E-17	44	136	1161	896
[UNDER]	GO:0044237	cellular metabolic process	BIOLOGICAL_PROCESS	1.9554214446690936E-13	9.82623841542258E-16	94	199	1111	833
[UNDER]	GO:0006807	nitrogen compound metabolic process	BIOLOGICAL_PROCESS	3.0140314244766103E-13	1.7039122374553703E-15	90	193	1115	839
[UNDER]	GO:0009058	biosynthetic process	BIOLOGICAL_PROCESS	3.479537905252187E-13	2.185639387721223E-15	59	152	1146	880
[UNDER]	GO:0044424	intracellular part	CELLULAR_COMPONENT	1.0641773587589619E-12	7.352984262781772E-15	38	119	1167	913
[UNDER]	GO:1901576	organic substance biosynthetic process	BIOLOGICAL_PROCESS	4.92078092327295E-12	3.7091313492007163E-14	59	146	1146	886
[UNDER]	GO:0044249	cellular biosynthetic process	BIOLOGICAL_PROCESS	5.633839095919668E-12	4.6004967491806334E-14	58	144	1147	888
[UNDER]	GO:0005737	cytoplasm	CELLULAR_COMPONENT	8.534218347066627E-11	7.504965883098793E-13	38	110	1167	922
[UNDER]	GO:0034641	cellular nitrogen compound metabolic process	BIOLOGICAL_PROCESS	2.9907714455726684E-10	2.817937919823494E-12	68	149	1137	883
[UNDER]	GO:0043170	macromolecule metabolic process	BIOLOGICAL_PROCESS	6.874778113711525E-10	6.909324737398518E-12	66	144	1139	888
[UNDER]	GO:0005488	binding	MOLECULAR_FUNCTION	7.814128387012261E-10	8.344232574070882E-12	93	177	1112	855
[UNDER]	GO:0044271	cellular nitrogen compound biosynthetic process	BIOLOGICAL_PROCESS	1.9298486327419476E-9	2.1819896601353678E-11	41	108	1164	924
[UNDER]	GO:1901564	organonitrogen compound metabolic process	BIOLOGICAL_PROCESS	2.8076050991993426E-9	3.3507849802002206E-11	55	126	1150	906
[UNDER]	GO:0003824	catalytic activity	MOLECULAR_FUNCTION	6.089416178874067E-9	7.650020325218678E-11	104	185	1101	847
[UNDER]	GO:0044260	cellular macromolecule metabolic process	BIOLOGICAL_PROCESS	1.1503538994312322E-7	1.517426626134163E-9	55	118	1150	914
[UNDER]	GO:0010467	gene expression	BIOLOGICAL_PROCESS	2.872456648463314E-7	3.969475267976942E-9	33	86	1172	946
[UNDER]	GO:1901566	organonitrogen compound biosynthetic process	BIOLOGICAL_PROCESS	4.79416631755123E-7	6.926245308019992E-9	35	88	1170	944
[UNDER]	GO:0009059	macromolecule biosynthetic process	BIOLOGICAL_PROCESS	9.434627617366652E-7	1.4223056709597968E-8	36	88	1169	944
[UNDER]	GO:0034645	cellular macromolecule biosynthetic process	BIOLOGICAL_PROCESS	2.1757176497505755E-6	3.416642037924899E-8	36	86	1169	946
[UNDER]	GO:0097159	organic cyclic compound binding	MOLECULAR_FUNCTION	2.3091272134006495E-6	3.9162333393101467E-8	70	129	1135	903
[UNDER]	GO:1901363	heterocyclic compound binding	MOLECULAR_FUNCTION	2.3091272134006495E-6	3.9162333393101467E-8	70	129	1135	903
[UNDER]	GO:0032991	macromolecular complex	CELLULAR_COMPONENT	2.471349044511543E-6	4.346593796879599E-8	17	57	1188	975
[UNDER]	GO:0044425	membrane part	CELLULAR_COMPONENT	2.671847643830109E-6	4.8670591501930375E-8	54	109	1151	923
[UNDER]	GO:1901360	organic cyclic compound metabolic process	BIOLOGICAL_PROCESS	4.183022392568983E-6	7.882579885494314E-8	57	111	1148	921
[UNDER]	GO:0016020	membrane	CELLULAR_COMPONENT	4.732464507808324E-6	9.215226114450882E-8	63	118	1142	914
[UNDER]	GO:0044444	cytoplasmic part	CELLULAR_COMPONENT	4.816239969379725E-6	9.78855274209031E-8	9	42	1196	990
[UNDER]	GO:0006725	cellular aromatic compound metabolic process	BIOLOGICAL_PROCESS	4.816239969379725E-6	9.983411996829831E-8	56	109	1149	923
[UNDER]	GO:1901362	organic cyclic compound biosynthetic process	BIOLOGICAL_PROCESS	7.448508747703627E-6	1.590761918479418E-7	28	71	1177	961
[UNDER]	GO:0016021	integral component of membrane	CELLULAR_COMPONENT	8.43365922565419E-6	1.907108870122807E-7	53	104	1152	928
[UNDER]	GO:0031224	intrinsic component of membrane	CELLULAR_COMPONENT	8.43365922565419E-6	1.907108870122807E-7	53	104	1152	928
[UNDER]	GO:0019538	protein metabolic process	BIOLOGICAL_PROCESS	8.767049727036366E-6	2.037568089826291E-7	29	72	1176	960
[UNDER]	GO:0019438	aromatic compound biosynthetic process	BIOLOGICAL_PROCESS	1.2158794804359876E-5	2.9022248904879105E-7	27	69	1178	963
[UNDER]	GO:0006139	nucleobase-containing compound metabolic process	BIOLOGICAL_PROCESS	1.282751459950808E-5	3.1424187775176834E-7	49	98	1156	934
[UNDER]	GO:0034654	nucleobase-containing compound biosynthetic process	BIOLOGICAL_PROCESS	1.3948277008864658E-5	3.524284043305837E-7	20	58	1185	974
[UNDER]	GO:0046483	heterocycle metabolic process	BIOLOGICAL_PROCESS	1.3948277008864658E-5	3.592207018614642E-7	57	107	1148	925
[UNDER]	GO:0043603	cellular amide metabolic process	BIOLOGICAL_PROCESS	1.4991536777113554E-5	3.955053672354078E-7	15	50	1190	982
[UNDER]	GO:0005198	structural molecule activity	MOLECULAR_FUNCTION	1.8020807959686067E-5	4.867429285593598E-7	7	36	1198	996
[UNDER]	GO:0043229	intracellular organelle	CELLULAR_COMPONENT	1.85463365106009E-5	5.475363165818105E-7	8	38	1197	994
[UNDER]	GO:0043226	organelle	CELLULAR_COMPONENT	1.85463365106009E-5	5.475363165818105E-7	8	38	1197	994
[UNDER]	GO:0043228	non-membrane-bounded organelle	CELLULAR_COMPONENT	1.85463365106009E-5	5.475363165818105E-7	8	38	1197	994
[UNDER]	GO:0043232	intracellular non-membrane-bounded organelle	CELLULAR_COMPONENT	1.85463365106009E-5	5.475363165818105E-7	8	38	1197	994
[UNDER]	GO:0043604	amide biosynthetic process	BIOLOGICAL_PROCESS	2.204506791574959E-5	6.646754145452138E-7	15	49	1190	983
[UNDER]	GO:0018130	heterocycle biosynthetic process	BIOLOGICAL_PROCESS	4.632642666831228E-5	1.4258761977055913E-6	28	67	1177	965
[UNDER]	GO:0003735	structural constituent of ribosome	MOLECULAR_FUNCTION	5.029221161323225E-5	1.5795292592095558E-6	7	34	1198	998
[UNDER]	GO:0005840	ribosome	CELLULAR_COMPONENT	5.094871875721218E-5	1.6961570943041746E-6	8	36	1197	996
[UNDER]	GO:1990904	ribonucleoprotein complex	CELLULAR_COMPONENT	5.094871875721218E-5	1.6961570943041746E-6	8	36	1197	996
[UNDER]	GO:0030529	intracellular ribonucleoprotein complex	CELLULAR_COMPONENT	5.094871875721218E-5	1.6961570943041746E-6	8	36	1197	996
[UNDER]	GO:0003676	nucleic acid binding	MOLECULAR_FUNCTION	5.300089544617975E-5	1.7977690666417755E-6	41	83	1164	949
[UNDER]	GO:0051234	establishment of localization	BIOLOGICAL_PROCESS	5.7324590443948124E-5	2.0524507885081927E-6	18	52	1187	980
[UNDER]	GO:0051179	localization	BIOLOGICAL_PROCESS	5.7324590443948124E-5	2.0524507885081927E-6	18	52	1187	980
[UNDER]	GO:0006810	transport	BIOLOGICAL_PROCESS	5.7324590443948124E-5	2.0524507885081927E-6	18	52	1187	980
[UNDER]	GO:0006518	peptide metabolic process	BIOLOGICAL_PROCESS	6.3699911212643E-5	2.3207254085008132E-6	13	44	1192	988
[UNDER]	GO:0044267	cellular protein metabolic process	BIOLOGICAL_PROCESS	8.675402224902424E-5	3.2151302215404716E-6	21	55	1184	977
[UNDER]	GO:0006412	translation	BIOLOGICAL_PROCESS	1.0057466010070186E-4	3.853677302853526E-6	13	43	1192	989
[UNDER]	GO:0043043	peptide biosynthetic process	BIOLOGICAL_PROCESS	1.0057466010070186E-4	3.853677302853526E-6	13	43	1192	989
[UNDER]	GO:0003723	RNA binding	MOLECULAR_FUNCTION	4.434625792439082E-4	1.7270527583619542E-5	13	40	1192	992
[UNDER]	GO:0032774	RNA biosynthetic process	BIOLOGICAL_PROCESS	9.392593764308796E-4	3.716918386629737E-5	11	35	1194	997
[UNDER]	GO:0016070	RNA metabolic process	BIOLOGICAL_PROCESS	9.592307588038863E-4	3.85620405549301E-5	22	51	1183	981
[UNDER]	GO:0019843	rRNA binding	MOLECULAR_FUNCTION	0.0012275944330929348	5.0121632004422595E-5	5	25	1200	1007
[UNDER]	GO:0016787	hydrolase activity	MOLECULAR_FUNCTION	0.0013707361461903734	5.682700103553055E-5	32	63	1173	969
[UNDER]	GO:0097659	nucleic acid-templated transcription	BIOLOGICAL_PROCESS	0.001473088556599946	6.199556111318869E-5	11	34	1194	998
[UNDER]	GO:0090304	nucleic acid metabolic process	BIOLOGICAL_PROCESS	0.0016784978516299156	7.169463185353912E-5	36	68	1169	964
[UNDER]	GO:0043167	ion binding	MOLECULAR_FUNCTION	0.001940936685053496	8.412351210344927E-5	57	92	1148	940
[UNDER]	GO:1901135	carbohydrate derivative metabolic process	BIOLOGICAL_PROCESS	0.0020240792554040545	8.899845972254008E-5	15	40	1190	992
[UNDER]	GO:0006351	transcription, DNA-templated	BIOLOGICAL_PROCESS	0.0023048750198133064	1.0279279296906079E-4	11	33	1194	999
[UNDER]	GO:0051252	regulation of RNA metabolic process	BIOLOGICAL_PROCESS	0.0024654187551785534	1.1459861047940514E-4	10	32	1195	1000
[UNDER]	GO:2001141	regulation of RNA biosynthetic process	BIOLOGICAL_PROCESS	0.0024654187551785534	1.1459861047940514E-4	10	32	1195	1000
[UNDER]	GO:1903506	regulation of nucleic acid-templated transcription	BIOLOGICAL_PROCESS	0.0024654187551785534	1.1459861047940514E-4	10	32	1195	1000
[UNDER]	GO:0050789	regulation of biological process	BIOLOGICAL_PROCESS	0.002806821499786825	1.3399399119585345E-4	24	51	1181	981
[UNDER]	GO:0065007	biological regulation	BIOLOGICAL_PROCESS	0.002806821499786825	1.3334985521072548E-4	26	54	1179	978
[UNDER]	GO:0050794	regulation of cellular process	BIOLOGICAL_PROCESS	0.003424630757213663	1.6563854793056034E-4	23	49	1182	983
[UNDER]	GO:0019219	regulation of nucleobase-containing compound metabolic process	BIOLOGICAL_PROCESS	0.003456839694828794	1.6936777399286805E-4	11	32	1194	1000
[UNDER]	GO:0006355	regulation of transcription, DNA-templated	BIOLOGICAL_PROCESS	0.0037777907347152596	1.874657462578552E-4	10	31	1195	1001
[UNDER]	GO:0042886	amide transport	BIOLOGICAL_PROCESS	0.0041304099088153275	2.101527654610814E-4	2	16	1203	1016
[UNDER]	GO:0015833	peptide transport	BIOLOGICAL_PROCESS	0.0041304099088153275	2.101527654610814E-4	2	16	1203	1016
[UNDER]	GO:0044281	small molecule metabolic process	BIOLOGICAL_PROCESS	0.004421207516457617	2.2772551278236469E-4	34	62	1171	970
[UNDER]	GO:0080090	regulation of primary metabolic process	BIOLOGICAL_PROCESS	0.004928614650907221	2.569566683576001E-4	14	36	1191	996
[UNDER]	GO:1901137	carbohydrate derivative biosynthetic process	BIOLOGICAL_PROCESS	0.006496285380136812	3.427688265901333E-4	9	28	1196	1004
[UNDER]	GO:0090407	organophosphate biosynthetic process	BIOLOGICAL_PROCESS	0.007267244160372996	3.88012408060116E-4	8	26	1197	1006
[UNDER]	GO:0045184	establishment of protein localization	BIOLOGICAL_PROCESS	0.00740219046390721	4.091663070501473E-4	2	15	1203	1017
[UNDER]	GO:0008104	protein localization	BIOLOGICAL_PROCESS	0.00740219046390721	4.091663070501473E-4	2	15	1203	1017
[UNDER]	GO:0015031	protein transport	BIOLOGICAL_PROCESS	0.00740219046390721	4.091663070501473E-4	2	15	1203	1017
[UNDER]	GO:0019222	regulation of metabolic process	BIOLOGICAL_PROCESS	0.00934903554528174	5.226533690515546E-4	15	36	1190	996
[UNDER]	GO:0051171	regulation of nitrogen compound metabolic process	BIOLOGICAL_PROCESS	0.010983407269724545	6.278203904176719E-4	14	34	1191	998
[UNDER]	GO:0009889	regulation of biosynthetic process	BIOLOGICAL_PROCESS	0.010983407269724545	6.278203904176719E-4	14	34	1191	998
[UNDER]	GO:0072330	monocarboxylic acid biosynthetic process	BIOLOGICAL_PROCESS	0.015899736362959223	9.288162573839246E-4	0	9	1205	1023
[UNDER]	GO:0055085	transmembrane transport	BIOLOGICAL_PROCESS	0.015899736362959223	9.198282821895087E-4	9	26	1196	1006
[UNDER]	GO:0031326	regulation of cellular biosynthetic process	BIOLOGICAL_PROCESS	0.016118661004856552	9.719795580818021E-4	14	33	1191	999
[UNDER]	GO:0031323	regulation of cellular metabolic process	BIOLOGICAL_PROCESS	0.016118661004856552	9.719795580818021E-4	14	33	1191	999
[UNDER]	GO:0010556	regulation of macromolecule biosynthetic process	BIOLOGICAL_PROCESS	0.016118661004856552	9.719795580818021E-4	14	33	1191	999
[UNDER]	GO:0005886	plasma membrane	CELLULAR_COMPONENT	0.01693997606874588	0.0010321467830831346	18	38	1187	994
[UNDER]	GO:0071944	cell periphery	CELLULAR_COMPONENT	0.019314364260191015	0.0011889495587303514	21	42	1184	990
[UNDER]	GO:0060255	regulation of macromolecule metabolic process	BIOLOGICAL_PROCESS	0.019680771570224614	0.0012238670762890935	15	34	1190	998
[UNDER]	GO:0071702	organic substance transport	BIOLOGICAL_PROCESS	0.02181452013490567	0.0013702588024438235	6	21	1199	1011
[UNDER]	GO:2000112	regulation of cellular macromolecule biosynthetic process	BIOLOGICAL_PROCESS	0.02316041216363536	0.0014944121249661165	14	32	1191	1000
[UNDER]	GO:0071705	nitrogen compound transport	BIOLOGICAL_PROCESS	0.02316041216363536	0.0015129917493832145	4	17	1201	1015
[UNDER]	GO:0033036	macromolecule localization	BIOLOGICAL_PROCESS	0.02316041216363536	0.0015129917493832145	4	17	1201	1015
[UNDER]	GO:0010468	regulation of gene expression	BIOLOGICAL_PROCESS	0.02316041216363536	0.0014944121249661165	14	32	1191	1000
[UNDER]	GO:0016740	transferase activity	MOLECULAR_FUNCTION	0.028334196370068086	0.0018687755143575058	38	61	1167	971
[UNDER]	GO:0009142	nucleoside triphosphate biosynthetic process	BIOLOGICAL_PROCESS	0.030365267991101688	0.0020218080446336552	0	8	1205	1024
[UNDER]	GO:0043168	anion binding	MOLECULAR_FUNCTION	0.0313725021549372	0.0021085789764938947	30	51	1175	981
[UNDER]	GO:0005215	transporter activity	MOLECULAR_FUNCTION	0.033111682464979496	0.002246269915965946	12	29	1193	1003
[UNDER]	GO:0043169	cation binding	MOLECULAR_FUNCTION	0.033925378840122596	0.002344090246490883	31	52	1174	980
[UNDER]	GO:0046872	metal ion binding	MOLECULAR_FUNCTION	0.033925378840122596	0.002344090246490883	31	52	1174	980
[UNDER]	GO:0036094	small molecule binding	MOLECULAR_FUNCTION	0.03671829960057696	0.0026062612153675857	35	57	1170	975
[UNDER]	GO:1901265	nucleoside phosphate binding	MOLECULAR_FUNCTION	0.03671829960057696	0.0026025550503294614	32	53	1173	979
[UNDER]	GO:0000166	nucleotide binding	MOLECULAR_FUNCTION	0.03671829960057696	0.0026025550503294614	32	53	1173	979
[UNDER]	GO:0072522	purine-containing compound biosynthetic process	BIOLOGICAL_PROCESS	0.03748115048793476	0.0026839517309199513	2	13	1203	1019
[UNDER]	GO:0008610	lipid biosynthetic process	BIOLOGICAL_PROCESS	0.03914877133814618	0.002827957728572117	3	14	1202	1018
[UNDER]	GO:0046914	transition metal ion binding	MOLECULAR_FUNCTION	0.03956311036724528	0.0028827391976133498	8	22	1197	1010
[UNDER]	GO:0071840	cellular component organization or biogenesis	BIOLOGICAL_PROCESS	0.046600966349812895	0.003454091726933368	14	30	1191	1002
[UNDER]	GO:0055086	nucleobase-containing small molecule metabolic process	BIOLOGICAL_PROCESS	0.046600966349812895	0.003454091726933368	14	30	1191	1002
