# Supplementary material for: Identification of genetic relationships and subspecies signatures in Xylella fastidiosa
Source: BMC Genomics. 2019 Mar 25;20:239. doi: 10.1186/s12864-019-5565-9 (PMC6434890; doi:10.1186/s12864-019-5565-9)
Supplement: Supplementary file 7 — Raw data of the gene ontologies enrichments tests with Blast2GO. (ZIP 22422 kb) [file 12864_2019_5565_MOESM7_ESM.zip › Additional-File-7/Group_PAU-CFBP8072/liste_8072.txt]

Xyfp-LSV41.03-G1001.1
Xyfp-LSV41.03-G1001.2
Xyfp-LSV41.03-G1001.3
Xyfp-LSV41.03-G1001.4
Xyfp-LSV41.03-G1001.5
Xyfp-LSV41.03-G1001.7
Xyfp-LSV41.03-G1001.11
Xyfp-LSV41.03-G1001.19
Xyfp-LSV41.03-G1001.24
Xyfp-LSV41.03-G1001.28
Xyfp-LSV41.03-G1001.29
Xyfp-LSV41.03-G1001.30
Xyfp-LSV41.03-G1001.31
Xyfp-LSV41.03-G1001.32
Xyfp-LSV41.03-G1001.33
Xyfp-LSV41.03-G1001.36
Xyfp-LSV41.03-G1001.37
Xyfp-LSV41.03-G1001.39
Xyfp-LSV41.03-G1001.41
Xyfp-LSV41.03-G1001.40
Xyfp-LSV41.03-G1001.42
Xyfp-LSV41.03-G1001.43
Xyfp-LSV41.03-G1001.44
Xyfp-LSV41.03-G1001.45
Xyfp-LSV41.03-G1001.46
Xyfp-LSV41.03-G1001.47
Xyfp-LSV41.03-G1001.48
Xyfp-LSV41.03-G1001.49
Xyfp-LSV41.03-G1001.52
Xyfp-LSV41.03-G1001.53
Xyfp-LSV41.03-G1001.54
Xyfp-LSV41.03-G1001.57
Xyfp-LSV41.03-G1001.58
Xyfp-LSV41.03-G1001.59
Xyfp-LSV41.03-G1001.60
Xyfp-LSV41.03-G1001.61
Xyfp-LSV41.03-G1001.62
Xyfp-LSV41.03-G1001.63
Xyfp-LSV41.03-G1001.65
Xyfp-LSV41.03-G1001.67
Xyfp-LSV41.03-G1001.68
Xyfp-LSV41.03-G1001.69
Xyfp-LSV41.03-G1001.70
Xyfp-LSV41.03-G1001.71
Xyfp-LSV41.03-G1001.72
Xyfp-LSV41.03-G1001.74
Xyfp-LSV41.03-G1001.77
Xyfp-LSV41.03-G1001.78
Xyfp-LSV41.03-G1001.82
Xyfp-LSV41.03-G1001.86
Xyfp-LSV41.03-G1001.88
Xyfp-LSV41.03-G1001.90
Xyfp-LSV41.03-G1001.93
Xyfp-LSV41.03-G1001.97
Xyfp-LSV41.03-G1001.98
Xyfp-LSV41.03-G1001.103
Xyfp-LSV41.03-G1001.107
Xyfp-LSV41.03-G1001.109
Xyfp-LSV41.03-G1001.111
Xyfp-LSV41.03-G1001.114
Xyfp-LSV41.03-G1001.115
Xyfp-LSV41.03-G1001.116
Xyfp-LSV41.03-G1001.118
Xyfp-LSV41.03-G1001.126
Xyfp-LSV41.03-G1001.129
Xyfp-LSV41.03-G1001.135
Xyfp-LSV41.03-G1001.136
Xyfp-LSV41.03-G1001.137
Xyfp-LSV41.03-G1001.138
Xyfp-LSV41.03-G1001.139
Xyfp-LSV41.03-G1001.140
Xyfp-LSV41.03-G1001.141
Xyfp-LSV41.03-G1001.142
Xyfp-LSV41.03-G1001.143
Xyfp-LSV41.03-G1001.148
Xyfp-LSV41.03-G1001.151
Xyfp-LSV41.03-G1001.153
Xyfp-LSV41.03-G1001.157
Xyfp-LSV41.03-G1001.164
Xyfp-LSV41.03-G1001.169
Xyfp-LSV41.03-G1001.170
Xyfp-LSV41.03-G1001.171
Xyfp-LSV41.03-G1001.174
Xyfp-LSV41.03-G1001.175
Xyfp-LSV41.03-G1001.176
Xyfp-LSV41.03-G1001.177
Xyfp-LSV41.03-G1001.182
Xyfp-LSV41.03-G1001.183
Xyfp-LSV41.03-G1001.184
Xyfp-LSV41.03-G1001.190
Xyfp-LSV41.03-G1001.191
Xyfp-LSV41.03-G1001.196
Xyfp-LSV41.03-G1001.197
Xyfp-LSV41.03-G1001.198
Xyfp-LSV41.03-G1001.199
Xyfp-LSV41.03-G1001.200
Xyfp-LSV41.03-G1001.201
Xyfp-LSV41.03-G1001.202
Xyfp-LSV41.03-G1001.203
Xyfp-LSV41.03-G1002.2
Xyfp-LSV41.03-G1002.15
Xyfp-LSV41.03-G1002.16
Xyfp-LSV41.03-G1002.25
Xyfp-LSV41.03-G1002.31
Xyfp-LSV41.03-G1002.33
Xyfp-LSV41.03-G1002.34
Xyfp-LSV41.03-G1002.39
Xyfp-LSV41.03-G1002.40
Xyfp-LSV41.03-G1002.42
Xyfp-LSV41.03-G1002.50
Xyfp-LSV41.03-G1002.51
Xyfp-LSV41.03-G1002.52
Xyfp-LSV41.03-G1002.56
Xyfp-LSV41.03-G1002.59
Xyfp-LSV41.03-G1002.72
Xyfp-LSV41.03-G1002.80
Xyfp-LSV41.03-G1002.84
Xyfp-LSV41.03-G1002.83
Xyfp-LSV41.03-G1002.89
Xyfp-LSV41.03-G1002.90
Xyfp-LSV41.03-G1002.91
Xyfp-LSV41.03-G1002.92
Xyfp-LSV41.03-G1002.93
Xyfp-LSV41.03-G1002.94
Xyfp-LSV41.03-G1002.96
Xyfp-LSV41.03-G1002.101
Xyfp-LSV41.03-G1002.102
Xyfp-LSV41.03-G1002.103
Xyfp-LSV41.03-G1002.105
Xyfp-LSV41.03-G1002.106
Xyfp-LSV41.03-G1002.107
Xyfp-LSV41.03-G1002.108
Xyfp-LSV41.03-G1002.110
Xyfp-LSV41.03-G1002.113
Xyfp-LSV41.03-G1002.115
Xyfp-LSV41.03-G1002.116
Xyfp-LSV41.03-G1002.118
Xyfp-LSV41.03-G1002.119
Xyfp-LSV41.03-G1002.122
Xyfp-LSV41.03-G1002.129
Xyfp-LSV41.03-G1002.134
Xyfp-LSV41.03-G1002.139
Xyfp-LSV41.03-G1002.140
Xyfp-LSV41.03-G1002.141
Xyfp-LSV41.03-G1002.142
Xyfp-LSV41.03-G1002.143
Xyfp-LSV41.03-G1002.144
Xyfp-LSV41.03-G1002.148
Xyfp-LSV41.03-G1002.150
Xyfp-LSV41.03-G1002.151
Xyfp-LSV41.03-G1002.152
Xyfp-LSV41.03-G1002.153
Xyfp-LSV41.03-G1002.159
Xyfp-LSV41.03-G1002.164
Xyfp-LSV41.03-G1002.165
Xyfp-LSV41.03-G1002.171
Xyfp-LSV41.03-G1002.173
Xyfp-LSV41.03-G1002.174
Xyfp-LSV41.03-G1002.175
Xyfp-LSV41.03-G1002.176
Xyfp-LSV41.03-G1002.177
Xyfp-LSV41.03-G1002.178
Xyfp-LSV41.03-G1002.179
Xyfp-LSV41.03-G1002.182
Xyfp-LSV41.03-G1002.183
Xyfp-LSV41.03-G1003.2
Xyfp-LSV41.03-G1003.7
Xyfp-LSV41.03-G1003.9
Xyfp-LSV41.03-G1003.10
Xyfp-LSV41.03-G1003.11
Xyfp-LSV41.03-G1003.12
Xyfp-LSV41.03-G1003.13
Xyfp-LSV41.03-G1003.14
Xyfp-LSV41.03-G1003.15
Xyfp-LSV41.03-G1003.17
Xyfp-LSV41.03-G1003.18
Xyfp-LSV41.03-G1003.21
Xyfp-LSV41.03-G1003.22
Xyfp-LSV41.03-G1003.24
Xyfp-LSV41.03-G1003.25
Xyfp-LSV41.03-G1003.26
Xyfp-LSV41.03-G1003.27
Xyfp-LSV41.03-G1003.28
Xyfp-LSV41.03-G1003.29
Xyfp-LSV41.03-G1003.30
Xyfp-LSV41.03-G1003.36
Xyfp-LSV41.03-G1003.39
Xyfp-LSV41.03-G1003.40
Xyfp-LSV41.03-G1003.41
Xyfp-LSV41.03-G1003.42
Xyfp-LSV41.03-G1003.49
Xyfp-LSV41.03-G1003.50
Xyfp-LSV41.03-G1003.51
Xyfp-LSV41.03-G1003.57
Xyfp-LSV41.03-G1003.58
Xyfp-LSV41.03-G1003.64
Xyfp-LSV41.03-G1003.66
Xyfp-LSV41.03-G1003.67
Xyfp-LSV41.03-G1003.68
Xyfp-LSV41.03-G1003.69
Xyfp-LSV41.03-G1003.70
Xyfp-LSV41.03-G1003.73
Xyfp-LSV41.03-G1003.76
Xyfp-LSV41.03-G1003.80
Xyfp-LSV41.03-G1003.81
Xyfp-LSV41.03-G1003.83
Xyfp-LSV41.03-G1004.3
Xyfp-LSV41.03-G1004.4
Xyfp-LSV41.03-G1004.10
Xyfp-LSV41.03-G1004.11
Xyfp-LSV41.03-G1004.13
Xyfp-LSV41.03-G1004.16
Xyfp-LSV41.03-G1004.17
Xyfp-LSV41.03-G1004.18
Xyfp-LSV41.03-G1004.20
Xyfp-LSV41.03-G1004.21
Xyfp-LSV41.03-G1004.23
Xyfp-LSV41.03-G1004.24
Xyfp-LSV41.03-G1004.25
Xyfp-LSV41.03-G1004.26
Xyfp-LSV41.03-G1004.27
Xyfp-LSV41.03-G1004.28
Xyfp-LSV41.03-G1004.29
Xyfp-LSV41.03-G1004.30
Xyfp-LSV41.03-G1004.31
Xyfp-LSV41.03-G1004.32
Xyfp-LSV41.03-G1004.33
Xyfp-LSV41.03-G1004.34
Xyfp-LSV41.03-G1004.35
Xyfp-LSV41.03-G1004.36
Xyfp-LSV41.03-G1004.37
Xyfp-LSV41.03-G1004.38
Xyfp-LSV41.03-G1004.39
Xyfp-LSV41.03-G1004.40
Xyfp-LSV41.03-G1004.41
Xyfp-LSV41.03-G1004.47
Xyfp-LSV41.03-G1004.49
Xyfp-LSV41.03-G1004.51
Xyfp-LSV41.03-G1004.52
Xyfp-LSV41.03-G1004.53
Xyfp-LSV41.03-G1004.54
Xyfp-LSV41.03-G1004.55
Xyfp-LSV41.03-G1004.56
Xyfp-LSV41.03-G1004.57
Xyfp-LSV41.03-G1004.58
Xyfp-LSV41.03-G1004.59
Xyfp-LSV41.03-G1004.60
Xyfp-LSV41.03-G1004.62
Xyfp-LSV41.03-G1004.71
Xyfp-LSV41.03-G1004.72
Xyfp-LSV41.03-G1004.77
Xyfp-LSV41.03-G1004.80
Xyfp-LSV41.03-G1004.81
Xyfp-LSV41.03-G1004.84
Xyfp-LSV41.03-G1004.85
Xyfp-LSV41.03-G1005.3
Xyfp-LSV41.03-G1005.11
Xyfp-LSV41.03-G1005.13
Xyfp-LSV41.03-G1005.14
Xyfp-LSV41.03-G1005.15
Xyfp-LSV41.03-G1005.17
Xyfp-LSV41.03-G1005.18
Xyfp-LSV41.03-G1005.19
Xyfp-LSV41.03-G1005.20
Xyfp-LSV41.03-G1005.21
Xyfp-LSV41.03-G1005.24
Xyfp-LSV41.03-G1005.26
Xyfp-LSV41.03-G1005.29
Xyfp-LSV41.03-G1005.32
Xyfp-LSV41.03-G1005.34
Xyfp-LSV41.03-G1005.37
Xyfp-LSV41.03-G1005.39
Xyfp-LSV41.03-G1005.42
Xyfp-LSV41.03-G1005.43
Xyfp-LSV41.03-G1005.44
Xyfp-LSV41.03-G1005.45
Xyfp-LSV41.03-G1005.46
Xyfp-LSV41.03-G1005.47
Xyfp-LSV41.03-G1005.48
Xyfp-LSV41.03-G1005.49
Xyfp-LSV41.03-G1005.52
Xyfp-LSV41.03-G1005.54
Xyfp-LSV41.03-G1005.57
Xyfp-LSV41.03-G1005.58
Xyfp-LSV41.03-G1005.59
Xyfp-LSV41.03-G1005.61
Xyfp-LSV41.03-G1005.64
Xyfp-LSV41.03-G1005.65
Xyfp-LSV41.03-G1005.68
Xyfp-LSV41.03-G1005.69
Xyfp-LSV41.03-G1005.70
Xyfp-LSV41.03-G1005.74
Xyfp-LSV41.03-G1005.77
Xyfp-LSV41.03-G1005.82
Xyfp-LSV41.03-G1005.84
Xyfp-LSV41.03-G1005.85
Xyfp-LSV41.03-G1005.92
Xyfp-LSV41.03-G1005.94
Xyfp-LSV41.03-G1006.1
Xyfp-LSV41.03-G1006.2
Xyfp-LSV41.03-G1006.3
Xyfp-LSV41.03-G1006.4
Xyfp-LSV41.03-G1006.6
Xyfp-LSV41.03-G1006.20
Xyfp-LSV41.03-G1006.24
Xyfp-LSV41.03-G1006.27
Xyfp-LSV41.03-G1006.29
Xyfp-LSV41.03-G1006.30
Xyfp-LSV41.03-G1006.31
Xyfp-LSV41.03-G1006.35
Xyfp-LSV41.03-G1006.37
Xyfp-LSV41.03-G1006.39
Xyfp-LSV41.03-G1006.45
Xyfp-LSV41.03-G1006.46
Xyfp-LSV41.03-G1006.48
Xyfp-LSV41.03-G1006.51
Xyfp-LSV41.03-G1006.52
Xyfp-LSV41.03-G1006.53
Xyfp-LSV41.03-G1006.59
Xyfp-LSV41.03-G1006.62
Xyfp-LSV41.03-G1006.63
Xyfp-LSV41.03-G1006.69
Xyfp-LSV41.03-G1006.71
Xyfp-LSV41.03-G1006.72
Xyfp-LSV41.03-G1006.75
Xyfp-LSV41.03-G1006.78
Xyfp-LSV41.03-G1006.79
Xyfp-LSV41.03-G1006.80
Xyfp-LSV41.03-G1006.82
Xyfp-LSV41.03-G1006.83
Xyfp-LSV41.03-G1006.84
Xyfp-LSV41.03-G1006.89
Xyfp-LSV41.03-G1006.90
Xyfp-LSV41.03-G1006.91
Xyfp-LSV41.03-G1006.92
Xyfp-LSV41.03-G1006.94
Xyfp-LSV41.03-G1006.95
Xyfp-LSV41.03-G1006.96
Xyfp-LSV41.03-G1006.97
Xyfp-LSV41.03-G1006.98
Xyfp-LSV41.03-G1006.99
Xyfp-LSV41.03-G1006.100
Xyfp-LSV41.03-G1007.1
Xyfp-LSV41.03-G1007.2
Xyfp-LSV41.03-G1007.4
Xyfp-LSV41.03-G1007.6
Xyfp-LSV41.03-G1007.7
Xyfp-LSV41.03-G1007.8
Xyfp-LSV41.03-G1007.13
Xyfp-LSV41.03-G1007.14
Xyfp-LSV41.03-G1007.15
Xyfp-LSV41.03-G1007.17
Xyfp-LSV41.03-G1007.18
Xyfp-LSV41.03-G1007.24
Xyfp-LSV41.03-G1007.30
Xyfp-LSV41.03-G1007.44
Xyfp-LSV41.03-G1007.45
Xyfp-LSV41.03-G1007.46
Xyfp-LSV41.03-G1007.51
Xyfp-LSV41.03-G1007.52
Xyfp-LSV41.03-G1007.53
Xyfp-LSV41.03-G1007.55
Xyfp-LSV41.03-G1007.56
Xyfp-LSV41.03-G1007.57
Xyfp-LSV41.03-G1007.58
Xyfp-LSV41.03-G1007.60
Xyfp-LSV41.03-G1007.65
Xyfp-LSV41.03-G1007.67
Xyfp-LSV41.03-G1007.69
Xyfp-LSV41.03-G1007.71
Xyfp-LSV41.03-G1007.70
Xyfp-LSV41.03-G1007.72
Xyfp-LSV41.03-G1007.73
Xyfp-LSV41.03-G1007.74
Xyfp-LSV41.03-G1007.76
Xyfp-LSV41.03-G1007.77
Xyfp-LSV41.03-G1007.84
Xyfp-LSV41.03-G1007.85
Xyfp-LSV41.03-G1008.1
Xyfp-LSV41.03-G1008.2
Xyfp-LSV41.03-G1008.3
Xyfp-LSV41.03-G1008.6
Xyfp-LSV41.03-G1008.8
Xyfp-LSV41.03-G1008.9
Xyfp-LSV41.03-G1008.11
Xyfp-LSV41.03-G1008.12
Xyfp-LSV41.03-G1008.15
Xyfp-LSV41.03-G1008.16
Xyfp-LSV41.03-G1008.18
Xyfp-LSV41.03-G1008.19
Xyfp-LSV41.03-G1008.20
Xyfp-LSV41.03-G1008.22
Xyfp-LSV41.03-G1008.23
Xyfp-LSV41.03-G1008.24
Xyfp-LSV41.03-G1008.25
Xyfp-LSV41.03-G1008.26
Xyfp-LSV41.03-G1008.27
Xyfp-LSV41.03-G1008.28
Xyfp-LSV41.03-G1008.29
Xyfp-LSV41.03-G1008.30
Xyfp-LSV41.03-G1008.31
Xyfp-LSV41.03-G1008.33
Xyfp-LSV41.03-G1008.34
Xyfp-LSV41.03-G1008.38
Xyfp-LSV41.03-G1008.39
Xyfp-LSV41.03-G1008.40
Xyfp-LSV41.03-G1008.41
Xyfp-LSV41.03-G1008.43
Xyfp-LSV41.03-G1008.44
Xyfp-LSV41.03-G1008.45
Xyfp-LSV41.03-G1008.48
Xyfp-LSV41.03-G1008.52
Xyfp-LSV41.03-G1008.55
Xyfp-LSV41.03-G1008.57
Xyfp-LSV41.03-G1008.59
Xyfp-LSV41.03-G1008.60
Xyfp-LSV41.03-G1008.65
Xyfp-LSV41.03-G1008.66
Xyfp-LSV41.03-G1008.67
Xyfp-LSV41.03-G1008.68
Xyfp-LSV41.03-G1008.69
Xyfp-LSV41.03-G1008.70
Xyfp-LSV41.03-G1008.71
Xyfp-LSV41.03-G1008.72
Xyfp-LSV41.03-G1008.74
Xyfp-LSV41.03-G1008.75
Xyfp-LSV41.03-G1008.80
Xyfp-LSV41.03-G1008.79
Xyfp-LSV41.03-G1008.85
Xyfp-LSV41.03-G1009.3
Xyfp-LSV41.03-G1009.4
Xyfp-LSV41.03-G1009.6
Xyfp-LSV41.03-G1009.9
Xyfp-LSV41.03-G1009.10
Xyfp-LSV41.03-G1009.11
Xyfp-LSV41.03-G1009.13
Xyfp-LSV41.03-G1009.15
Xyfp-LSV41.03-G1009.17
Xyfp-LSV41.03-G1009.18
Xyfp-LSV41.03-G1009.20
Xyfp-LSV41.03-G1009.24
Xyfp-LSV41.03-G1009.25
Xyfp-LSV41.03-G1009.26
Xyfp-LSV41.03-G1009.29
Xyfp-LSV41.03-G1009.31
Xyfp-LSV41.03-G1009.32
Xyfp-LSV41.03-G1009.38
Xyfp-LSV41.03-G1009.41
Xyfp-LSV41.03-G1009.43
Xyfp-LSV41.03-G1009.45
Xyfp-LSV41.03-G1009.48
Xyfp-LSV41.03-G1009.49
Xyfp-LSV41.03-G1009.52
Xyfp-LSV41.03-G1009.61
Xyfp-LSV41.03-G1009.65
Xyfp-LSV41.03-G1009.66
Xyfp-LSV41.03-G1009.76
Xyfp-LSV41.03-G1009.81
Xyfp-LSV41.03-G1009.84
Xyfp-LSV41.03-G1009.87
Xyfp-LSV41.03-G1009.89
Xyfp-LSV41.03-G1009.90
Xyfp-LSV41.03-G1009.91
Xyfp-LSV41.03-G1009.94
Xyfp-LSV41.03-G1009.96
Xyfp-LSV41.03-G1009.97
Xyfp-LSV41.03-G1009.98
Xyfp-LSV41.03-G1009.100
Xyfp-LSV41.03-G1010.2
Xyfp-LSV41.03-G1010.5
Xyfp-LSV41.03-G1010.6
Xyfp-LSV41.03-G1010.7
Xyfp-LSV41.03-G1010.8
Xyfp-LSV41.03-G1010.10
Xyfp-LSV41.03-G1010.9
Xyfp-LSV41.03-G1010.12
Xyfp-LSV41.03-G1010.13
Xyfp-LSV41.03-G1010.14
Xyfp-LSV41.03-G1010.15
Xyfp-LSV41.03-G1010.16
Xyfp-LSV41.03-G1010.17
Xyfp-LSV41.03-G1010.18
Xyfp-LSV41.03-G1010.19
Xyfp-LSV41.03-G1010.20
Xyfp-LSV41.03-G1010.21
Xyfp-LSV41.03-G1010.25
Xyfp-LSV41.03-G1010.26
Xyfp-LSV41.03-G1010.27
Xyfp-LSV41.03-G1010.28
Xyfp-LSV41.03-G1010.29
Xyfp-LSV41.03-G1010.30
Xyfp-LSV41.03-G1010.33
Xyfp-LSV41.03-G1010.35
Xyfp-LSV41.03-G1010.39
Xyfp-LSV41.03-G1010.40
Xyfp-LSV41.03-G1010.43
Xyfp-LSV41.03-G1010.46
Xyfp-LSV41.03-G1010.48
Xyfp-LSV41.03-G1010.49
Xyfp-LSV41.03-G1010.51
Xyfp-LSV41.03-G1010.54
Xyfp-LSV41.03-G1010.55
Xyfp-LSV41.03-G1010.56
Xyfp-LSV41.03-G1010.57
Xyfp-LSV41.03-G1010.58
Xyfp-LSV41.03-G1010.59
Xyfp-LSV41.03-G1010.62
Xyfp-LSV41.03-G1010.66
Xyfp-LSV41.03-G1010.67
Xyfp-LSV41.03-G1010.68
Xyfp-LSV41.03-G1010.71
Xyfp-LSV41.03-G1010.72
Xyfp-LSV41.03-G1010.74
Xyfp-LSV41.03-G1010.84
Xyfp-LSV41.03-G1010.85
Xyfp-LSV41.03-G1010.86
Xyfp-LSV41.03-G1011.2
Xyfp-LSV41.03-G1011.3
Xyfp-LSV41.03-G1011.4
Xyfp-LSV41.03-G1011.5
Xyfp-LSV41.03-G1011.6
Xyfp-LSV41.03-G1011.8
Xyfp-LSV41.03-G1011.9
Xyfp-LSV41.03-G1011.10
Xyfp-LSV41.03-G1011.11
Xyfp-LSV41.03-G1011.14
Xyfp-LSV41.03-G1011.16
Xyfp-LSV41.03-G1011.17
Xyfp-LSV41.03-G1011.18
Xyfp-LSV41.03-G1011.21
Xyfp-LSV41.03-G1011.30
Xyfp-LSV41.03-G1011.31
Xyfp-LSV41.03-G1011.34
Xyfp-LSV41.03-G1011.35
Xyfp-LSV41.03-G1011.36
Xyfp-LSV41.03-G1011.40
Xyfp-LSV41.03-G1011.39
Xyfp-LSV41.03-G1011.41
Xyfp-LSV41.03-G1011.42
Xyfp-LSV41.03-G1011.44
Xyfp-LSV41.03-G1011.48
Xyfp-LSV41.03-G1011.49
Xyfp-LSV41.03-G1011.50
Xyfp-LSV41.03-G1011.54
Xyfp-LSV41.03-G1011.55
Xyfp-LSV41.03-G1011.58
Xyfp-LSV41.03-G1011.59
Xyfp-LSV41.03-G1011.60
Xyfp-LSV41.03-G1011.61
Xyfp-LSV41.03-G1011.62
Xyfp-LSV41.03-G1011.63
Xyfp-LSV41.03-G1011.64
Xyfp-LSV41.03-G1011.65
Xyfp-LSV41.03-G1011.67
Xyfp-LSV41.03-G1011.69
Xyfp-LSV41.03-G1011.71
Xyfp-LSV41.03-G1011.72
Xyfp-LSV41.03-G1011.73
Xyfp-LSV41.03-G1011.74
Xyfp-LSV41.03-G1011.78
Xyfp-LSV41.03-G1011.79
Xyfp-LSV41.03-G1011.81
Xyfp-LSV41.03-G1012.2
Xyfp-LSV41.03-G1012.3
Xyfp-LSV41.03-G1012.4
Xyfp-LSV41.03-G1012.5
Xyfp-LSV41.03-G1012.6
Xyfp-LSV41.03-G1012.7
Xyfp-LSV41.03-G1012.8
Xyfp-LSV41.03-G1012.9
Xyfp-LSV41.03-G1012.10
Xyfp-LSV41.03-G1012.11
Xyfp-LSV41.03-G1012.12
Xyfp-LSV41.03-G1012.15
Xyfp-LSV41.03-G1012.17
Xyfp-LSV41.03-G1012.19
Xyfp-LSV41.03-G1012.20
Xyfp-LSV41.03-G1012.23
Xyfp-LSV41.03-G1012.25
Xyfp-LSV41.03-G1012.26
Xyfp-LSV41.03-G1012.27
Xyfp-LSV41.03-G1012.28
Xyfp-LSV41.03-G1012.29
Xyfp-LSV41.03-G1012.30
Xyfp-LSV41.03-G1012.31
Xyfp-LSV41.03-G1012.32
Xyfp-LSV41.03-G1012.34
Xyfp-LSV41.03-G1012.38
Xyfp-LSV41.03-G1012.39
Xyfp-LSV41.03-G1012.40
Xyfp-LSV41.03-G1012.43
Xyfp-LSV41.03-G1012.45
Xyfp-LSV41.03-G1012.46
Xyfp-LSV41.03-G1012.49
Xyfp-LSV41.03-G1012.50
Xyfp-LSV41.03-G1012.52
Xyfp-LSV41.03-G1012.53
Xyfp-LSV41.03-G1012.54
Xyfp-LSV41.03-G1012.56
Xyfp-LSV41.03-G1012.57
Xyfp-LSV41.03-G1012.58
Xyfp-LSV41.03-G1012.59
Xyfp-LSV41.03-G1012.61
Xyfp-LSV41.03-G1012.62
Xyfp-LSV41.03-G1012.67
Xyfp-LSV41.03-G1012.68
Xyfp-LSV41.03-G1012.70
Xyfp-LSV41.03-G1012.71
Xyfp-LSV41.03-G1012.73
Xyfp-LSV41.03-G1012.74
Xyfp-LSV41.03-G1012.76
Xyfp-LSV41.03-G1012.78
Xyfp-LSV41.03-G1013.10
Xyfp-LSV41.03-G1013.25
Xyfp-LSV41.03-G1013.27
Xyfp-LSV41.03-G1013.28
Xyfp-LSV41.03-G1013.29
Xyfp-LSV41.03-G1013.30
Xyfp-LSV41.03-G1013.32
Xyfp-LSV41.03-G1013.33
Xyfp-LSV41.03-G1013.34
Xyfp-LSV41.03-G1013.35
Xyfp-LSV41.03-G1013.36
Xyfp-LSV41.03-G1013.38
Xyfp-LSV41.03-G1013.41
Xyfp-LSV41.03-G1013.45
Xyfp-LSV41.03-G1013.52
Xyfp-LSV41.03-G1013.55
Xyfp-LSV41.03-G1013.56
Xyfp-LSV41.03-G1013.57
Xyfp-LSV41.03-G1013.58
Xyfp-LSV41.03-G1013.59
Xyfp-LSV41.03-G1013.62
Xyfp-LSV41.03-G1013.64
Xyfp-LSV41.03-G1013.66
Xyfp-LSV41.03-G1013.69
Xyfp-LSV41.03-G1013.71
Xyfp-LSV41.03-G1013.72
Xyfp-LSV41.03-G1013.75
Xyfp-LSV41.03-G1014.2
Xyfp-LSV41.03-G1014.3
Xyfp-LSV41.03-G1014.4
Xyfp-LSV41.03-G1014.5
Xyfp-LSV41.03-G1014.6
Xyfp-LSV41.03-G1014.7
Xyfp-LSV41.03-G1014.8
Xyfp-LSV41.03-G1014.12
Xyfp-LSV41.03-G1014.14
Xyfp-LSV41.03-G1014.15
Xyfp-LSV41.03-G1014.16
Xyfp-LSV41.03-G1014.19
Xyfp-LSV41.03-G1014.20
Xyfp-LSV41.03-G1014.21
Xyfp-LSV41.03-G1014.22
Xyfp-LSV41.03-G1014.24
Xyfp-LSV41.03-G1014.26
Xyfp-LSV41.03-G1014.27
Xyfp-LSV41.03-G1014.29
Xyfp-LSV41.03-G1014.31
Xyfp-LSV41.03-G1014.33
Xyfp-LSV41.03-G1014.34
Xyfp-LSV41.03-G1014.35
Xyfp-LSV41.03-G1014.36
Xyfp-LSV41.03-G1014.37
Xyfp-LSV41.03-G1014.42
Xyfp-LSV41.03-G1014.43
Xyfp-LSV41.03-G1014.44
Xyfp-LSV41.03-G1014.45
Xyfp-LSV41.03-G1014.46
Xyfp-LSV41.03-G1014.47
Xyfp-LSV41.03-G1014.49
Xyfp-LSV41.03-G1014.48
Xyfp-LSV41.03-G1014.55
Xyfp-LSV41.03-G1014.56
Xyfp-LSV41.03-G1014.57
Xyfp-LSV41.03-G1014.58
Xyfp-LSV41.03-G1014.59
Xyfp-LSV41.03-G1014.60
Xyfp-LSV41.03-G1014.62
Xyfp-LSV41.03-G1015.2
Xyfp-LSV41.03-G1015.3
Xyfp-LSV41.03-G1015.8
Xyfp-LSV41.03-G1015.18
Xyfp-LSV41.03-G1015.20
Xyfp-LSV41.03-G1015.21
Xyfp-LSV41.03-G1015.22
Xyfp-LSV41.03-G1015.26
Xyfp-LSV41.03-G1015.34
Xyfp-LSV41.03-G1015.35
Xyfp-LSV41.03-G1015.36
Xyfp-LSV41.03-G1015.40
Xyfp-LSV41.03-G1015.43
Xyfp-LSV41.03-G1015.44
Xyfp-LSV41.03-G1015.45
Xyfp-LSV41.03-G1015.54
Xyfp-LSV41.03-G1015.55
Xyfp-LSV41.03-G1015.56
Xyfp-LSV41.03-G1015.57
Xyfp-LSV41.03-G1015.59
Xyfp-LSV41.03-G1015.62
Xyfp-LSV41.03-G1016.1
Xyfp-LSV41.03-G1016.7
Xyfp-LSV41.03-G1016.8
Xyfp-LSV41.03-G1016.11
Xyfp-LSV41.03-G1016.12
Xyfp-LSV41.03-G1016.13
Xyfp-LSV41.03-G1016.15
Xyfp-LSV41.03-G1016.16
Xyfp-LSV41.03-G1016.17
Xyfp-LSV41.03-G1016.18
Xyfp-LSV41.03-G1016.19
Xyfp-LSV41.03-G1016.20
Xyfp-LSV41.03-G1016.23
Xyfp-LSV41.03-G1016.24
Xyfp-LSV41.03-G1016.25
Xyfp-LSV41.03-G1016.26
Xyfp-LSV41.03-G1016.27
Xyfp-LSV41.03-G1016.28
Xyfp-LSV41.03-G1016.29
Xyfp-LSV41.03-G1016.30
Xyfp-LSV41.03-G1016.31
Xyfp-LSV41.03-G1016.32
Xyfp-LSV41.03-G1016.34
Xyfp-LSV41.03-G1016.48
Xyfp-LSV41.03-G1016.49
Xyfp-LSV41.03-G1016.58
Xyfp-LSV41.03-G1016.59
Xyfp-LSV41.03-G1016.60
Xyfp-LSV41.03-G1016.61
Xyfp-LSV41.03-G1016.62
Xyfp-LSV41.03-G1017.2
Xyfp-LSV41.03-G1017.4
Xyfp-LSV41.03-G1017.6
Xyfp-LSV41.03-G1017.7
Xyfp-LSV41.03-G1017.10
Xyfp-LSV41.03-G1017.11
Xyfp-LSV41.03-G1017.13
Xyfp-LSV41.03-G1017.16
Xyfp-LSV41.03-G1017.17
Xyfp-LSV41.03-G1017.18
Xyfp-LSV41.03-G1017.20
Xyfp-LSV41.03-G1017.21
Xyfp-LSV41.03-G1017.23
Xyfp-LSV41.03-G1017.24
Xyfp-LSV41.03-G1017.25
Xyfp-LSV41.03-G1017.26
Xyfp-LSV41.03-G1017.27
Xyfp-LSV41.03-G1017.28
Xyfp-LSV41.03-G1017.31
Xyfp-LSV41.03-G1017.32
Xyfp-LSV41.03-G1017.36
Xyfp-LSV41.03-G1017.37
Xyfp-LSV41.03-G1017.38
Xyfp-LSV41.03-G1017.39
Xyfp-LSV41.03-G1017.42
Xyfp-LSV41.03-G1017.45
Xyfp-LSV41.03-G1017.46
Xyfp-LSV41.03-G1017.52
Xyfp-LSV41.03-G1017.53
Xyfp-LSV41.03-G1017.54
Xyfp-LSV41.03-G1018.5
Xyfp-LSV41.03-G1018.6
Xyfp-LSV41.03-G1018.7
Xyfp-LSV41.03-G1018.8
Xyfp-LSV41.03-G1018.13
Xyfp-LSV41.03-G1018.17
Xyfp-LSV41.03-G1018.19
Xyfp-LSV41.03-G1018.24
Xyfp-LSV41.03-G1018.25
Xyfp-LSV41.03-G1018.27
Xyfp-LSV41.03-G1018.28
Xyfp-LSV41.03-G1018.33
Xyfp-LSV41.03-G1018.34
Xyfp-LSV41.03-G1018.35
Xyfp-LSV41.03-G1018.36
Xyfp-LSV41.03-G1018.38
Xyfp-LSV41.03-G1018.39
Xyfp-LSV41.03-G1018.40
Xyfp-LSV41.03-G1018.41
Xyfp-LSV41.03-G1018.42
Xyfp-LSV41.03-G1018.43
Xyfp-LSV41.03-G1018.51
Xyfp-LSV41.03-G1019.1
Xyfp-LSV41.03-G1019.2
Xyfp-LSV41.03-G1019.3
Xyfp-LSV41.03-G1019.4
Xyfp-LSV41.03-G1019.7
Xyfp-LSV41.03-G1019.8
Xyfp-LSV41.03-G1019.9
Xyfp-LSV41.03-G1019.10
Xyfp-LSV41.03-G1019.11
Xyfp-LSV41.03-G1019.13
Xyfp-LSV41.03-G1019.19
Xyfp-LSV41.03-G1019.18
Xyfp-LSV41.03-G1019.20
Xyfp-LSV41.03-G1019.26
Xyfp-LSV41.03-G1019.27
Xyfp-LSV41.03-G1019.29
Xyfp-LSV41.03-G1019.34
Xyfp-LSV41.03-G1019.33
Xyfp-LSV41.03-G1019.39
Xyfp-LSV41.03-G1019.43
Xyfp-LSV41.03-G1019.46
Xyfp-LSV41.03-G1019.48
Xyfp-LSV41.03-G1020.2
Xyfp-LSV41.03-G1020.3
Xyfp-LSV41.03-G1020.4
Xyfp-LSV41.03-G1020.5
Xyfp-LSV41.03-G1020.6
Xyfp-LSV41.03-G1020.7
Xyfp-LSV41.03-G1020.8
Xyfp-LSV41.03-G1020.9
Xyfp-LSV41.03-G1020.13
Xyfp-LSV41.03-G1020.14
Xyfp-LSV41.03-G1020.17
Xyfp-LSV41.03-G1020.18
Xyfp-LSV41.03-G1020.19
Xyfp-LSV41.03-G1020.20
Xyfp-LSV41.03-G1020.21
Xyfp-LSV41.03-G1020.22
Xyfp-LSV41.03-G1020.23
Xyfp-LSV41.03-G1020.24
Xyfp-LSV41.03-G1020.25
Xyfp-LSV41.03-G1020.28
Xyfp-LSV41.03-G1020.32
Xyfp-LSV41.03-G1020.43
Xyfp-LSV41.03-G1020.46
Xyfp-LSV41.03-G1021.2
Xyfp-LSV41.03-G1021.3
Xyfp-LSV41.03-G1021.6
Xyfp-LSV41.03-G1021.8
Xyfp-LSV41.03-G1021.9
Xyfp-LSV41.03-G1021.10
Xyfp-LSV41.03-G1021.13
Xyfp-LSV41.03-G1021.14
Xyfp-LSV41.03-G1021.17
Xyfp-LSV41.03-G1021.20
Xyfp-LSV41.03-G1021.21
Xyfp-LSV41.03-G1021.22
Xyfp-LSV41.03-G1021.23
Xyfp-LSV41.03-G1021.24
Xyfp-LSV41.03-G1021.25
Xyfp-LSV41.03-G1021.26
Xyfp-LSV41.03-G1021.28
Xyfp-LSV41.03-G1021.30
Xyfp-LSV41.03-G1021.35
Xyfp-LSV41.03-G1021.37
Xyfp-LSV41.03-G1022.1
Xyfp-LSV41.03-G1022.4
Xyfp-LSV41.03-G1022.7
Xyfp-LSV41.03-G1022.8
Xyfp-LSV41.03-G1022.11
Xyfp-LSV41.03-G1022.12
Xyfp-LSV41.03-G1022.13
Xyfp-LSV41.03-G1022.14
Xyfp-LSV41.03-G1022.15
Xyfp-LSV41.03-G1022.24
Xyfp-LSV41.03-G1022.25
Xyfp-LSV41.03-G1022.26
Xyfp-LSV41.03-G1022.34
Xyfp-LSV41.03-G1022.35
Xyfp-LSV41.03-G1022.37
Xyfp-LSV41.03-G1022.38
Xyfp-LSV41.03-G1022.39
Xyfp-LSV41.03-G1022.40
Xyfp-LSV41.03-G1022.41
Xyfp-LSV41.03-G1023.1
Xyfp-LSV41.03-G1023.2
Xyfp-LSV41.03-G1023.3
Xyfp-LSV41.03-G1023.9
Xyfp-LSV41.03-G1023.10
Xyfp-LSV41.03-G1023.11
Xyfp-LSV41.03-G1023.12
Xyfp-LSV41.03-G1023.13
Xyfp-LSV41.03-G1023.14
Xyfp-LSV41.03-G1023.15
Xyfp-LSV41.03-G1023.17
Xyfp-LSV41.03-G1023.18
Xyfp-LSV41.03-G1023.19
Xyfp-LSV41.03-G1023.20
Xyfp-LSV41.03-G1023.26
Xyfp-LSV41.03-G1023.27
Xyfp-LSV41.03-G1023.28
Xyfp-LSV41.03-G1023.30
Xyfp-LSV41.03-G1024.1
Xyfp-LSV41.03-G1024.2
Xyfp-LSV41.03-G1024.3
Xyfp-LSV41.03-G1024.5
Xyfp-LSV41.03-G1024.7
Xyfp-LSV41.03-G1024.8
Xyfp-LSV41.03-G1024.12
Xyfp-LSV41.03-G1024.13
Xyfp-LSV41.03-G1024.14
Xyfp-LSV41.03-G1024.15
Xyfp-LSV41.03-G1024.19
Xyfp-LSV41.03-G1024.20
Xyfp-LSV41.03-G1024.24
Xyfp-LSV41.03-G1024.27
Xyfp-LSV41.03-G1024.31
Xyfp-LSV41.03-G1024.32
Xyfp-LSV41.03-G1024.33
Xyfp-LSV41.03-G1025.8
Xyfp-LSV41.03-G1025.17
Xyfp-LSV41.03-G1025.18
Xyfp-LSV41.03-G1025.21
Xyfp-LSV41.03-G1025.22
Xyfp-LSV41.03-G1026.6
Xyfp-LSV41.03-G1026.7
Xyfp-LSV41.03-G1026.12
Xyfp-LSV41.03-G1026.13
Xyfp-LSV41.03-G1026.14
Xyfp-LSV41.03-G1026.15
Xyfp-LSV41.03-G1026.16
Xyfp-LSV41.03-G1026.17
Xyfp-LSV41.03-G1026.18
Xyfp-LSV41.03-G1026.21
Xyfp-LSV41.03-G1026.22
Xyfp-LSV41.03-G1026.23
Xyfp-LSV41.03-G1026.24
Xyfp-LSV41.03-G1026.25
Xyfp-LSV41.03-G1026.26
Xyfp-LSV41.03-G1026.27
Xyfp-LSV41.03-G1026.28
Xyfp-LSV41.03-G1026.29
Xyfp-LSV41.03-G1026.30
Xyfp-LSV41.03-G1027.1
Xyfp-LSV41.03-G1027.3
Xyfp-LSV41.03-G1027.4
Xyfp-LSV41.03-G1027.5
Xyfp-LSV41.03-G1027.7
Xyfp-LSV41.03-G1027.8
Xyfp-LSV41.03-G1027.9
Xyfp-LSV41.03-G1027.11
Xyfp-LSV41.03-G1027.14
Xyfp-LSV41.03-G1027.18
Xyfp-LSV41.03-G1027.19
Xyfp-LSV41.03-G1027.20
Xyfp-LSV41.03-G1027.21
Xyfp-LSV41.03-G1027.22
Xyfp-LSV41.03-G1027.23
Xyfp-LSV41.03-G1027.24
Xyfp-LSV41.03-G1027.25
Xyfp-LSV41.03-G1028.1
Xyfp-LSV41.03-G1028.2
Xyfp-LSV41.03-G1028.5
Xyfp-LSV41.03-G1028.8
Xyfp-LSV41.03-G1028.9
Xyfp-LSV41.03-G1028.10
Xyfp-LSV41.03-G1028.11
Xyfp-LSV41.03-G1028.12
Xyfp-LSV41.03-G1028.13
Xyfp-LSV41.03-G1028.14
Xyfp-LSV41.03-G1028.15
Xyfp-LSV41.03-G1028.18
Xyfp-LSV41.03-G1028.19
Xyfp-LSV41.03-G1028.20
Xyfp-LSV41.03-G1028.22
Xyfp-LSV41.03-G1028.23
Xyfp-LSV41.03-G1029.1
Xyfp-LSV41.03-G1029.2
Xyfp-LSV41.03-G1029.3
Xyfp-LSV41.03-G1029.4
Xyfp-LSV41.03-G1029.5
Xyfp-LSV41.03-G1029.6
Xyfp-LSV41.03-G1029.7
Xyfp-LSV41.03-G1029.8
Xyfp-LSV41.03-G1029.9
Xyfp-LSV41.03-G1029.10
Xyfp-LSV41.03-G1029.11
Xyfp-LSV41.03-G1029.12
Xyfp-LSV41.03-G1029.13
Xyfp-LSV41.03-G1029.14
Xyfp-LSV41.03-G1029.15
Xyfp-LSV41.03-G1029.16
Xyfp-LSV41.03-G1029.17
Xyfp-LSV41.03-G1029.18
Xyfp-LSV41.03-G1029.19
Xyfp-LSV41.03-G1029.20
Xyfp-LSV41.03-G1029.21
Xyfp-LSV41.03-G1029.22
Xyfp-LSV41.03-G1029.23
Xyfp-LSV41.03-G1029.24
Xyfp-LSV41.03-G1029.25
Xyfp-LSV41.03-G1029.26
Xyfp-LSV41.03-G1030.4
Xyfp-LSV41.03-G1030.8
Xyfp-LSV41.03-G1030.12
Xyfp-LSV41.03-G1031.1
Xyfp-LSV41.03-G1031.3
Xyfp-LSV41.03-G1031.4
Xyfp-LSV41.03-G1031.5
Xyfp-LSV41.03-G1031.7
Xyfp-LSV41.03-G1031.8
Xyfp-LSV41.03-G1031.11
Xyfp-LSV41.03-G1031.12
Xyfp-LSV41.03-G1031.13
Xyfp-LSV41.03-G1031.14
Xyfp-LSV41.03-G1031.15
Xyfp-LSV41.03-G1032.2
Xyfp-LSV41.03-G1032.4
Xyfp-LSV41.03-G1032.7
Xyfp-LSV41.03-G1032.10
Xyfp-LSV41.03-G1032.11
Xyfp-LSV41.03-G1032.12
Xyfp-LSV41.03-G1033.2
Xyfp-LSV41.03-G1033.3
Xyfp-LSV41.03-G1033.4
Xyfp-LSV41.03-G1033.7
Xyfp-LSV41.03-G1033.15
Xyfp-LSV41.03-G1033.16
Xyfp-LSV41.03-G1033.17
Xyfp-LSV41.03-G1034.4
Xyfp-LSV41.03-G1034.5
Xyfp-LSV41.03-G1034.6
Xyfp-LSV41.03-G1034.7
Xyfp-LSV41.03-G1034.8
Xyfp-LSV41.03-G1034.9
Xyfp-LSV41.03-G1034.10
Xyfp-LSV41.03-G1034.11
Xyfp-LSV41.03-G1034.12
Xyfp-LSV41.03-G1034.13
Xyfp-LSV41.03-G1034.14
Xyfp-LSV41.03-G1034.15
Xyfp-LSV41.03-G1034.16
Xyfp-LSV41.03-G1034.17
Xyfp-LSV41.03-G1035.2
Xyfp-LSV41.03-G1035.6
Xyfp-LSV41.03-G1035.7
Xyfp-LSV41.03-G1035.9
Xyfp-LSV41.03-G1035.10
Xyfp-LSV41.03-G1035.11
Xyfp-LSV41.03-G1035.12
Xyfp-LSV41.03-G1036.2
Xyfp-LSV41.03-G1036.4
Xyfp-LSV41.03-G1036.5
Xyfp-LSV41.03-G1036.6
Xyfp-LSV41.03-G1036.7
Xyfp-LSV41.03-G1037.2
Xyfp-LSV41.03-G1037.5
Xyfp-LSV41.03-G1037.6
Xyfp-LSV41.03-G1037.7
Xyfp-LSV41.03-G1037.8
Xyfp-LSV41.03-G1037.9
Xyfp-LSV41.03-G1037.10
Xyfp-LSV41.03-G1037.11
Xyfp-LSV41.03-G1037.12
Xyfp-LSV41.03-G1037.13
Xyfp-LSV41.03-G1037.15
Xyfp-LSV41.03-G1037.16
Xyfp-LSV41.03-G1037.17
Xyfp-LSV41.03-G1038.2
Xyfp-LSV41.03-G1038.3
Xyfp-LSV41.03-G1038.6
Xyfp-LSV41.03-G1038.7
Xyfp-LSV41.03-G1038.8
Xyfp-LSV41.03-G1039.6
Xyfp-LSV41.03-G1039.7
Xyfp-LSV41.03-G1039.11
Xyfp-LSV41.03-G1040.1
Xyfp-LSV41.03-G1040.2
Xyfp-LSV41.03-G1040.3
Xyfp-LSV41.03-G1040.5
Xyfp-LSV41.03-G1040.6
Xyfp-LSV41.03-G1040.7
Xyfp-LSV41.03-G1040.8
Xyfp-LSV41.03-G1041.1
Xyfp-LSV41.03-G1041.2
Xyfp-LSV41.03-G1041.4
Xyfp-LSV41.03-G1041.7
Xyfp-LSV41.03-G1041.9
Xyfp-LSV41.03-G1041.10
Xyfp-LSV41.03-G1041.11
Xyfp-LSV41.03-G1042.1
Xyfp-LSV41.03-G1042.2
Xyfp-LSV41.03-G1042.3
Xyfp-LSV41.03-G1042.4
Xyfp-LSV41.03-G1042.5
Xyfp-LSV41.03-G1042.6
Xyfp-LSV41.03-G1042.7
Xyfp-LSV41.03-G1042.8
Xyfp-LSV41.03-G1042.9
Xyfp-LSV41.03-G1042.10
Xyfp-LSV41.03-G1043.3
Xyfp-LSV41.03-G1043.2
Xyfp-LSV41.03-G1043.4
Xyfp-LSV41.03-G1043.6
Xyfp-LSV41.03-G1043.7
Xyfp-LSV41.03-G1043.8
Xyfp-LSV41.03-G1043.9
Xyfp-LSV41.03-G1043.10
Xyfp-LSV41.03-G1044.1
Xyfp-LSV41.03-G1044.2
Xyfp-LSV41.03-G1044.3
Xyfp-LSV41.03-G1044.4
Xyfp-LSV41.03-G1044.5
Xyfp-LSV41.03-G1044.6
Xyfp-LSV41.03-G1045.2
Xyfp-LSV41.03-G1045.3
Xyfp-LSV41.03-G1045.4
Xyfp-LSV41.03-G1045.6
Xyfp-LSV41.03-G1045.5
Xyfp-LSV41.03-G1045.7
Xyfp-LSV41.03-G1045.8
Xyfp-LSV41.03-G1045.9
Xyfp-LSV41.03-G1046.1
Xyfp-LSV41.03-G1047.3
Xyfp-LSV41.03-G1047.4
Xyfp-LSV41.03-G1047.5
Xyfp-LSV41.03-G1047.6
Xyfp-LSV41.03-G1047.7
Xyfp-LSV41.03-G1047.8
Xyfp-LSV41.03-G1048.2
Xyfp-LSV41.03-G1049.2
Xyfp-LSV41.03-G1049.3
Xyfp-LSV41.03-G1049.4
Xyfp-LSV41.03-G1049.5
Xyfp-LSV41.03-G1050.2
Xyfp-LSV41.03-G1050.4
Xyfp-LSV41.03-G1052.2
Xyfp-LSV41.03-G1052.3
Xyfp-LSV41.03-G1053.1
Xyfp-LSV41.03-G1053.2
Xyfp-LSV41.03-G1053.3
Xyfp-LSV41.03-G1055.1
Xyfp-LSV41.03-G1055.2
Xyfp-LSV41.03-G1055.3
Xyfp-LSV41.03-G1055.4
Xyfp-LSV41.03-G1055.5
Xyfp-LSV41.03-G1057.2
Xyfp-LSV41.03-G1060.1
Xyfp-LSV41.03-G1060.2
Xyfp-LSV41.03-G1060.3
Xyfp-LSV41.03-G1060.4
Xyfp-LSV41.03-G1060.5
Xyfp-LSV41.03-G1062.2
Xyfp-LSV41.03-G1062.3
Xyfp-LSV41.03-G1063.2
Xyfp-LSV41.03-G1063.3
Xyfp-LSV41.03-G1064.1
Xyfp-LSV41.03-G1066.2
Xyfp-LSV41.03-G1066.3
Xyfp-LSV41.03-G1066.4
Xyfp-LSV41.03-G1067.2
Xyfp-LSV41.03-G1067.3
Xyfp-LSV41.03-G1067.4
Xyfp-LSV41.03-G1070.2
Xyfp-LSV41.03-G1073.2
Xyfp-LSV41.03-G1073.3
Xyfp-LSV41.03-G1074.2
Xyfp-LSV41.03-G1076.2
Xyfp-LSV41.03-G1078.3
Xyfp-LSV41.03-G1078.2
Xyfp-LSV41.03-G1079.2
Xyfp-LSV41.03-G1081.1
Xyfp-LSV41.03-G1091.2
Xyfp-LSV41.03-G1093.1
Xyfp-LSV41.03-G1094.1
Xyfp-LSV41.03-G1098.1
Xyfp-LSV41.03-G1100.1
Xyfp-LSV41.03-G1102.2
Xyfp-LSV41.03-G1103.2
Xyfp-LSV41.03-G1104.1
Xyfp-LSV41.03-G1104.2
Xyfp-LSV41.03-G1106.2
Xyfp-LSV41.03-G1110.2
Xyfp-LSV41.03-G1111.2
Xyfp-LSV41.03-G1111.3
Xyfp-LSV41.03-G1112.2
Xyfp-LSV41.03-G1113.1
Xyfp-LSV41.03-G1113.2
Xyfp-LSV41.03-G1114.2
Xyfp-LSV41.03-G1115.2
Xyfp-LSV41.03-G1117.1
Xyfp-LSV41.03-G1117.2
Xyfp-LSV41.03-G1119.2
Xyfp-LSV41.03-G1121.1
Xyfp-LSV41.03-G1124.2
Xyfp-LSV41.03-G1127.1
Xyfp-LSV41.03-G1129.2
Xyfp-LSV41.03-G1131.2
Xyfp-LSV41.03-G1133.1
Xyfp-LSV41.03-G1133.2
Xyfp-LSV41.03-G1135.2
Xyfp-LSV41.03-G1135.3
Xyfp-LSV41.03-G1139.1
Xyfp-LSV41.03-G1139.2
Xyfp-LSV41.03-G1141.1
Xyfp-LSV41.03-G1142.1
Xyfp-LSV41.03-G1145.1
Xyfp-LSV41.03-G1146.1
Xyfp-LSV41.03-G1146.2
Xyfp-LSV41.03-G1150.1
Xyfp-LSV41.03-G1155.1
Xyfp-LSV41.03-G1155.2
Xyfp-LSV41.03-G1155.3
Xyfp-LSV41.03-G1156.2
Xyfp-LSV41.03-G1157.1
Xyfp-LSV41.03-G1159.1
Xyfp-LSV41.03-G1159.2
Xyfp-LSV41.03-G1170.2
Xyfp-LSV41.03-G1172.1
Xyfp-LSV41.03-G1179.1
Xyfp-LSV41.03-G1182.1
Xyfp-LSV41.03-G1184.1
Xyfp-LSV41.03-G1190.1
