# Supplementary material for: Identification of genetic relationships and subspecies signatures in Xylella fastidiosa
Source: BMC Genomics. 2019 Mar 25;20:239. doi: 10.1186/s12864-019-5565-9 (PMC6434890; doi:10.1186/s12864-019-5565-9)
Supplement: Supplementary file 7 — Raw data of the gene ontologies enrichments tests with Blast2GO. (ZIP 22422 kb) [file 12864_2019_5565_MOESM7_ESM.zip › Additional-File-7/Group_PAU-Hib4/blast2go_go_table_hib4.txt]

Tags	GO ID	GO Name	GO Category	FDR	P-Value	Nr Test	Nr Reference	Non Annot Test	Non Annot Reference
[UNDER]	GO:0009987	cellular process	BIOLOGICAL_PROCESS	1.0659030323179854E-41	6.595934605928127E-45	74	274	1250	790
[UNDER]	GO:0008152	metabolic process	BIOLOGICAL_PROCESS	3.5027373343277657E-39	4.335070958326443E-42	82	277	1242	787
[UNDER]	GO:0071704	organic substance metabolic process	BIOLOGICAL_PROCESS	1.2180142641517322E-35	2.2611650943410873E-38	69	245	1255	819
[UNDER]	GO:0044237	cellular metabolic process	BIOLOGICAL_PROCESS	5.2255018469716466E-34	1.2934410512306056E-36	63	230	1261	834
[UNDER]	GO:0044238	primary metabolic process	BIOLOGICAL_PROCESS	1.122987308006609E-33	3.4745894430897554E-36	60	224	1264	840
[UNDER]	GO:0006807	nitrogen compound metabolic process	BIOLOGICAL_PROCESS	9.126841177321968E-33	3.3886786549462754E-35	57	216	1267	848
[UNDER]	GO:0005488	binding	MOLECULAR_FUNCTION	3.423834259690196E-30	1.4830965233806543E-32	59	210	1265	854
[UNDER]	GO:0005623	cell	CELLULAR_COMPONENT	1.4773233947418635E-26	7.313482152187443E-29	59	197	1265	867
[UNDER]	GO:0009058	biosynthetic process	BIOLOGICAL_PROCESS	2.1265094821351317E-26	1.184318399703972E-28	42	170	1282	894
[UNDER]	GO:1901576	organic substance biosynthetic process	BIOLOGICAL_PROCESS	3.258227672791198E-26	2.2178529950930183E-28	40	166	1284	898
[UNDER]	GO:0044249	cellular biosynthetic process	BIOLOGICAL_PROCESS	3.258227672791198E-26	2.2178529950930183E-28	40	166	1284	898
[UNDER]	GO:0044464	cell part	CELLULAR_COMPONENT	3.209760593226431E-25	2.383485589029528E-27	59	192	1265	872
[UNDER]	GO:0034641	cellular nitrogen compound metabolic process	BIOLOGICAL_PROCESS	1.9717371107663344E-24	1.5861746559382642E-26	42	163	1282	901
[UNDER]	GO:0003824	catalytic activity	MOLECULAR_FUNCTION	6.3928396412522765E-24	5.53835117435222E-26	84	221	1240	843
[UNDER]	GO:0043170	macromolecule metabolic process	BIOLOGICAL_PROCESS	5.590448387838966E-23	5.189153825345575E-25	45	162	1279	902
[UNDER]	GO:1901564	organonitrogen compound metabolic process	BIOLOGICAL_PROCESS	3.1606804047695585E-22	3.1293865393758005E-24	36	145	1288	919
[UNDER]	GO:0044271	cellular nitrogen compound biosynthetic process	BIOLOGICAL_PROCESS	1.9401814485106318E-20	2.0410324643985605E-22	23	117	1301	947
[UNDER]	GO:0005622	intracellular	CELLULAR_COMPONENT	2.51456017450409E-20	2.8008714815020807E-22	41	146	1283	918
[UNDER]	GO:0097159	organic cyclic compound binding	MOLECULAR_FUNCTION	4.917011425754521E-20	6.085410180389259E-22	49	157	1275	907
[UNDER]	GO:1901363	heterocyclic compound binding	MOLECULAR_FUNCTION	4.917011425754521E-20	6.085410180389259E-22	49	157	1275	907
[UNDER]	GO:0044260	cellular macromolecule metabolic process	BIOLOGICAL_PROCESS	2.363600852516225E-18	3.071511008839154E-20	35	129	1289	935
[UNDER]	GO:0044424	intracellular part	CELLULAR_COMPONENT	6.435817151039955E-18	8.761632260079147E-20	36	129	1288	935
[UNDER]	GO:0034645	cellular macromolecule biosynthetic process	BIOLOGICAL_PROCESS	1.2799898876209521E-17	1.8217677855991274E-19	20	101	1304	963
[UNDER]	GO:0009059	macromolecule biosynthetic process	BIOLOGICAL_PROCESS	4.611295688597266E-17	6.848458943461286E-19	21	101	1303	963
[UNDER]	GO:0016020	membrane	CELLULAR_COMPONENT	1.2310332496227989E-16	1.904445002510518E-18	44	136	1280	928
[UNDER]	GO:0005737	cytoplasm	CELLULAR_COMPONENT	1.8563240880086832E-16	2.986660042588228E-18	35	122	1289	942
[UNDER]	GO:0006139	nucleobase-containing compound metabolic process	BIOLOGICAL_PROCESS	1.0080698271187986E-15	1.6842750824385867E-17	26	105	1298	959
[UNDER]	GO:0006725	cellular aromatic compound metabolic process	BIOLOGICAL_PROCESS	1.733060624176292E-15	3.002827814166843E-17	35	118	1289	946
[UNDER]	GO:1901360	organic cyclic compound metabolic process	BIOLOGICAL_PROCESS	2.3621238019456847E-15	4.238959793095597E-17	37	121	1287	943
[UNDER]	GO:0046483	heterocycle metabolic process	BIOLOGICAL_PROCESS	2.4952684355169345E-15	4.632305263954705E-17	36	119	1288	945
[UNDER]	GO:0010467	gene expression	BIOLOGICAL_PROCESS	3.340750598560589E-15	6.408618103674397E-17	24	99	1300	965
[UNDER]	GO:0003676	nucleic acid binding	MOLECULAR_FUNCTION	9.899388030615362E-15	1.9602748575475964E-16	25	99	1299	965
[UNDER]	GO:0044425	membrane part	CELLULAR_COMPONENT	1.0899365110457633E-14	2.225736687160284E-16	41	124	1283	940
[UNDER]	GO:0016021	integral component of membrane	CELLULAR_COMPONENT	1.1786309241144323E-14	2.5527278678221E-16	40	122	1284	942
[UNDER]	GO:0031224	intrinsic component of membrane	CELLULAR_COMPONENT	1.1786309241144323E-14	2.5527278678221E-16	40	122	1284	942
[UNDER]	GO:1901566	organonitrogen compound biosynthetic process	BIOLOGICAL_PROCESS	4.8236318646212745E-14	1.074571454989888E-15	26	98	1298	966
[UNDER]	GO:0019538	protein metabolic process	BIOLOGICAL_PROCESS	1.8096435634289483E-13	4.143367069732122E-15	19	84	1305	980
[UNDER]	GO:0034654	nucleobase-containing compound biosynthetic process	BIOLOGICAL_PROCESS	9.337197284785158E-13	2.1956280743925497E-14	7	59	1317	1005
[UNDER]	GO:0043167	ion binding	MOLECULAR_FUNCTION	1.2788136858109668E-12	3.0862459001626056E-14	37	109	1287	955
[UNDER]	GO:0019438	aromatic compound biosynthetic process	BIOLOGICAL_PROCESS	2.5057019820248027E-12	6.202232628774264E-14	14	71	1310	993
[UNDER]	GO:0044281	small molecule metabolic process	BIOLOGICAL_PROCESS	3.014148403734317E-12	7.647282459969492E-14	18	78	1306	986
[UNDER]	GO:0018130	heterocycle biosynthetic process	BIOLOGICAL_PROCESS	4.6725523720953634E-12	1.2144009877970624E-13	15	72	1309	992
[UNDER]	GO:1901362	organic cyclic compound biosynthetic process	BIOLOGICAL_PROCESS	5.039047825123254E-12	1.3408357455464103E-13	16	74	1308	990
[UNDER]	GO:0044267	cellular protein metabolic process	BIOLOGICAL_PROCESS	9.728325153901183E-11	2.648801403289926E-12	14	66	1310	998
[UNDER]	GO:0032991	macromolecular complex	CELLULAR_COMPONENT	1.310504575246416E-10	3.649301106812421E-12	11	60	1313	1004
[UNDER]	GO:0043603	cellular amide metabolic process	BIOLOGICAL_PROCESS	4.3606201279918886E-10	1.2412656304927406E-11	11	58	1313	1006
[UNDER]	GO:0043604	amide biosynthetic process	BIOLOGICAL_PROCESS	1.4604015207072043E-9	4.247454917898428E-11	11	56	1313	1008
[UNDER]	GO:0090304	nucleic acid metabolic process	BIOLOGICAL_PROCESS	3.6407119541409118E-9	1.0813995903388847E-10	23	74	1301	990
[UNDER]	GO:0044444	cytoplasmic part	CELLULAR_COMPONENT	9.51755025627985E-9	2.8858908574115883E-10	7	45	1317	1019
[UNDER]	GO:0006412	translation	BIOLOGICAL_PROCESS	1.3665824511885065E-8	4.2282872870931515E-10	9	49	1315	1015
[UNDER]	GO:0006518	peptide metabolic process	BIOLOGICAL_PROCESS	1.5540292694110637E-8	4.904424055690857E-10	10	50	1314	1014
[UNDER]	GO:0043043	peptide biosynthetic process	BIOLOGICAL_PROCESS	2.8861723075132552E-8	9.287188118235722E-10	10	49	1314	1015
[UNDER]	GO:0005198	structural molecule activity	MOLECULAR_FUNCTION	1.3107092536244226E-7	4.298737032307822E-9	5	37	1319	1027
[UNDER]	GO:0055086	nucleobase-containing small molecule metabolic process	BIOLOGICAL_PROCESS	1.935584935640803E-7	6.467919958205653E-9	3	32	1321	1032
[UNDER]	GO:0043229	intracellular organelle	CELLULAR_COMPONENT	2.1391814485370478E-7	7.677755198957225E-9	7	41	1317	1023
[UNDER]	GO:0043226	organelle	CELLULAR_COMPONENT	2.1391814485370478E-7	7.677755198957225E-9	7	41	1317	1023
[UNDER]	GO:0043228	non-membrane-bounded organelle	CELLULAR_COMPONENT	2.1391814485370478E-7	7.677755198957225E-9	7	41	1317	1023
[UNDER]	GO:0043232	intracellular non-membrane-bounded organelle	CELLULAR_COMPONENT	2.1391814485370478E-7	7.677755198957225E-9	7	41	1317	1023
[UNDER]	GO:0003735	structural constituent of ribosome	MOLECULAR_FUNCTION	2.3457264056969084E-7	8.564223882185494E-9	5	36	1319	1028
[UNDER]	GO:0003677	DNA binding	MOLECULAR_FUNCTION	2.7331572623522504E-7	1.0434114269390568E-8	13	51	1311	1013
[UNDER]	GO:0005840	ribosome	CELLULAR_COMPONENT	2.7331572623522504E-7	1.0655254178724738E-8	6	38	1318	1026
[UNDER]	GO:1990904	ribonucleoprotein complex	CELLULAR_COMPONENT	2.7331572623522504E-7	1.0655254178724738E-8	6	38	1318	1026
[UNDER]	GO:0030529	intracellular ribonucleoprotein complex	CELLULAR_COMPONENT	2.7331572623522504E-7	1.0655254178724738E-8	6	38	1318	1026
[UNDER]	GO:0016070	RNA metabolic process	BIOLOGICAL_PROCESS	3.7246658802225347E-7	1.4751152000881326E-8	17	57	1307	1007
[UNDER]	GO:0016491	oxidoreductase activity	MOLECULAR_FUNCTION	3.9471936767971346E-7	1.6120964274047704E-8	8	41	1316	1023
[UNDER]	GO:0055114	oxidation-reduction process	BIOLOGICAL_PROCESS	3.9471936767971346E-7	1.6120964274047704E-8	8	41	1316	1023
[UNDER]	GO:0051171	regulation of nitrogen compound metabolic process	BIOLOGICAL_PROCESS	4.106552392578419E-7	1.7025928855368446E-8	5	35	1319	1029
[UNDER]	GO:0016787	hydrolase activity	MOLECULAR_FUNCTION	5.631018692510685E-7	2.3694880636802384E-8	28	72	1296	992
[UNDER]	GO:0065007	biological regulation	BIOLOGICAL_PROCESS	5.840923499812311E-7	2.493958672568375E-8	17	56	1307	1008
[UNDER]	GO:2000112	regulation of cellular macromolecule biosynthetic process	BIOLOGICAL_PROCESS	7.373392023576795E-7	3.376429515746799E-8	5	34	1319	1030
[UNDER]	GO:0009889	regulation of biosynthetic process	BIOLOGICAL_PROCESS	7.373392023576795E-7	3.376429515746799E-8	5	34	1319	1030
[UNDER]	GO:0031326	regulation of cellular biosynthetic process	BIOLOGICAL_PROCESS	7.373392023576795E-7	3.376429515746799E-8	5	34	1319	1030
[UNDER]	GO:0031323	regulation of cellular metabolic process	BIOLOGICAL_PROCESS	7.373392023576795E-7	3.376429515746799E-8	5	34	1319	1030
[UNDER]	GO:0010556	regulation of macromolecule biosynthetic process	BIOLOGICAL_PROCESS	7.373392023576795E-7	3.376429515746799E-8	5	34	1319	1030
[UNDER]	GO:0043169	cation binding	MOLECULAR_FUNCTION	8.104315503265102E-7	3.961886910630836E-8	18	56	1306	1008
[UNDER]	GO:0060255	regulation of macromolecule metabolic process	BIOLOGICAL_PROCESS	8.104315503265102E-7	3.928020588368655E-8	6	36	1318	1028
[UNDER]	GO:0046872	metal ion binding	MOLECULAR_FUNCTION	8.104315503265102E-7	3.961886910630836E-8	18	56	1306	1008
[UNDER]	GO:0080090	regulation of primary metabolic process	BIOLOGICAL_PROCESS	8.104315503265102E-7	3.928020588368655E-8	6	36	1318	1028
[UNDER]	GO:0032774	RNA biosynthetic process	BIOLOGICAL_PROCESS	8.104315503265102E-7	3.928020588368655E-8	6	36	1318	1028
[UNDER]	GO:0048037	cofactor binding	MOLECULAR_FUNCTION	8.849574187003391E-7	4.380977320298709E-8	4	32	1320	1032
[UNDER]	GO:0050789	regulation of biological process	BIOLOGICAL_PROCESS	9.091248925239201E-7	4.5568760083191545E-8	16	53	1308	1011
[UNDER]	GO:0050794	regulation of cellular process	BIOLOGICAL_PROCESS	1.0149204786734272E-6	5.149967775446846E-8	15	51	1309	1013
[UNDER]	GO:0006796	phosphate-containing compound metabolic process	BIOLOGICAL_PROCESS	1.09504918773579E-6	5.624324417207336E-8	13	48	1311	1016
[UNDER]	GO:0019752	carboxylic acid metabolic process	BIOLOGICAL_PROCESS	1.1193761169175853E-6	5.9570758697346734E-8	12	46	1312	1018
[UNDER]	GO:0006082	organic acid metabolic process	BIOLOGICAL_PROCESS	1.1193761169175853E-6	5.9570758697346734E-8	12	46	1312	1018
[UNDER]	GO:0043436	oxoacid metabolic process	BIOLOGICAL_PROCESS	1.1193761169175853E-6	5.9570758697346734E-8	12	46	1312	1018
[UNDER]	GO:0043168	anion binding	MOLECULAR_FUNCTION	1.3766850461468614E-6	7.411608849924315E-8	24	64	1300	1000
[UNDER]	GO:0010468	regulation of gene expression	BIOLOGICAL_PROCESS	1.3827333677199305E-6	7.529736160851107E-8	6	35	1318	1029
[UNDER]	GO:1901265	nucleoside phosphate binding	MOLECULAR_FUNCTION	1.605779633066117E-6	8.943079639600899E-8	26	66	1298	998
[UNDER]	GO:0000166	nucleotide binding	MOLECULAR_FUNCTION	1.605779633066117E-6	8.943079639600899E-8	26	66	1298	998
[UNDER]	GO:0006793	phosphorus metabolic process	BIOLOGICAL_PROCESS	1.6939926112061091E-6	9.539191065578956E-8	14	49	1310	1015
[UNDER]	GO:0003723	RNA binding	MOLECULAR_FUNCTION	1.869327033423698E-6	1.064220835860026E-7	12	45	1312	1019
[UNDER]	GO:0051252	regulation of RNA metabolic process	BIOLOGICAL_PROCESS	2.1928276489979034E-6	1.316239368519781E-7	5	32	1319	1032
[UNDER]	GO:0006355	regulation of transcription, DNA-templated	BIOLOGICAL_PROCESS	2.1928276489979034E-6	1.316239368519781E-7	5	32	1319	1032
[UNDER]	GO:0019219	regulation of nucleobase-containing compound metabolic process	BIOLOGICAL_PROCESS	2.1928276489979034E-6	1.316239368519781E-7	5	32	1319	1032
[UNDER]	GO:2001141	regulation of RNA biosynthetic process	BIOLOGICAL_PROCESS	2.1928276489979034E-6	1.316239368519781E-7	5	32	1319	1032
[UNDER]	GO:1903506	regulation of nucleic acid-templated transcription	BIOLOGICAL_PROCESS	2.1928276489979034E-6	1.316239368519781E-7	5	32	1319	1032
[UNDER]	GO:0006351	transcription, DNA-templated	BIOLOGICAL_PROCESS	2.352048545332649E-6	1.4409208291332442E-7	6	34	1318	1030
[UNDER]	GO:0097659	nucleic acid-templated transcription	BIOLOGICAL_PROCESS	2.352048545332649E-6	1.4409208291332442E-7	6	34	1318	1030
[UNDER]	GO:0036094	small molecule binding	MOLECULAR_FUNCTION	2.4923323072764324E-6	1.5422848436116538E-7	28	68	1296	996
[UNDER]	GO:0019222	regulation of metabolic process	BIOLOGICAL_PROCESS	2.6325061303180136E-6	1.6453163314487585E-7	7	36	1317	1028
[UNDER]	GO:1901135	carbohydrate derivative metabolic process	BIOLOGICAL_PROCESS	3.003757389468204E-6	1.8959359760257227E-7	12	44	1312	1020
[UNDER]	GO:0006753	nucleoside phosphate metabolic process	BIOLOGICAL_PROCESS	4.306909534226715E-6	2.745121794711334E-7	2	25	1322	1039
[UNDER]	GO:0097367	carbohydrate derivative binding	MOLECULAR_FUNCTION	6.051489257036613E-6	3.8945227891819784E-7	23	59	1301	1005
[UNDER]	GO:0009117	nucleotide metabolic process	BIOLOGICAL_PROCESS	8.428482412534673E-6	5.476427310124632E-7	2	24	1322	1040
[UNDER]	GO:0016740	transferase activity	MOLECULAR_FUNCTION	1.3530181210420248E-5	8.874995100894469E-7	35	73	1289	991
[UNDER]	GO:0019843	rRNA binding	MOLECULAR_FUNCTION	1.4480414182569969E-5	9.587898004548185E-7	3	25	1321	1039
[UNDER]	GO:0019637	organophosphate metabolic process	BIOLOGICAL_PROCESS	1.7338256213487403E-5	1.1694739648948806E-6	9	36	1315	1028
[UNDER]	GO:0032553	ribonucleotide binding	MOLECULAR_FUNCTION	1.7338256213487403E-5	1.1602172968124841E-6	22	56	1302	1008
[UNDER]	GO:0032555	purine ribonucleotide binding	MOLECULAR_FUNCTION	2.724227968174887E-5	1.8543630971487473E-6	22	55	1302	1009
[UNDER]	GO:0016772	transferase activity, transferring phosphorus-containing groups	MOLECULAR_FUNCTION	2.7593942263358652E-5	1.8953759846737688E-6	7	32	1317	1032
[UNDER]	GO:0071944	cell periphery	CELLULAR_COMPONENT	3.2070904221754936E-5	2.222735936161233E-6	18	49	1306	1015
[UNDER]	GO:0005886	plasma membrane	CELLULAR_COMPONENT	4.923256902270661E-5	3.4426239477511433E-6	15	44	1309	1020
[UNDER]	GO:0017076	purine nucleotide binding	MOLECULAR_FUNCTION	5.5950003069819895E-5	3.946968038341255E-6	23	55	1301	1009
[UNDER]	GO:0035639	purine ribonucleoside triphosphate binding	MOLECULAR_FUNCTION	6.604028140071254E-5	4.699648738293281E-6	22	53	1302	1011
[UNDER]	GO:0050896	response to stimulus	BIOLOGICAL_PROCESS	8.837183464560759E-5	6.343522783966881E-6	7	30	1317	1034
[UNDER]	GO:0051234	establishment of localization	BIOLOGICAL_PROCESS	1.1006255083609288E-4	8.036745667486979E-6	19	48	1305	1016
[UNDER]	GO:0051179	localization	BIOLOGICAL_PROCESS	1.1006255083609288E-4	8.036745667486979E-6	19	48	1305	1016
[UNDER]	GO:0009259	ribonucleotide metabolic process	BIOLOGICAL_PROCESS	1.190095068496819E-4	8.837339617550637E-6	2	20	1322	1044
[UNDER]	GO:0019693	ribose phosphate metabolic process	BIOLOGICAL_PROCESS	1.190095068496819E-4	8.837339617550637E-6	2	20	1322	1044
[UNDER]	GO:0044283	small molecule biosynthetic process	BIOLOGICAL_PROCESS	1.2239604275063548E-4	9.164555181204761E-6	11	36	1313	1028
[UNDER]	GO:0006950	response to stress	BIOLOGICAL_PROCESS	1.3912251562149641E-4	1.0503061204098121E-5	1	17	1323	1047
[UNDER]	GO:0006810	transport	BIOLOGICAL_PROCESS	1.6857871065062527E-4	1.2831176615115661E-5	19	47	1305	1017
[UNDER]	GO:0005215	transporter activity	MOLECULAR_FUNCTION	2.5525575813522454E-4	1.958645668859396E-5	8	30	1316	1034
[UNDER]	GO:1901293	nucleoside phosphate biosynthetic process	BIOLOGICAL_PROCESS	2.8855300700109376E-4	2.2498563664689238E-5	1	16	1323	1048
[UNDER]	GO:0009165	nucleotide biosynthetic process	BIOLOGICAL_PROCESS	2.8855300700109376E-4	2.2498563664689238E-5	1	16	1323	1048
[UNDER]	GO:0006163	purine nucleotide metabolic process	BIOLOGICAL_PROCESS	4.485945388908043E-4	3.553224070422212E-5	2	18	1322	1046
[UNDER]	GO:0009150	purine ribonucleotide metabolic process	BIOLOGICAL_PROCESS	4.485945388908043E-4	3.553224070422212E-5	2	18	1322	1046
[UNDER]	GO:0008144	drug binding	MOLECULAR_FUNCTION	4.5242228191901554E-4	3.611539255417884E-5	23	50	1301	1014
[UNDER]	GO:0090407	organophosphate biosynthetic process	BIOLOGICAL_PROCESS	4.6856838602063526E-4	3.769423897443229E-5	7	27	1317	1037
[UNDER]	GO:0072521	purine-containing compound metabolic process	BIOLOGICAL_PROCESS	6.558405655833383E-4	5.316529337340181E-5	3	20	1321	1044
[UNDER]	GO:0016053	organic acid biosynthetic process	BIOLOGICAL_PROCESS	7.321248103893794E-4	6.0255321647145704E-5	8	28	1316	1036
[UNDER]	GO:0046394	carboxylic acid biosynthetic process	BIOLOGICAL_PROCESS	7.321248103893794E-4	6.0255321647145704E-5	8	28	1316	1036
[UNDER]	GO:0016310	phosphorylation	BIOLOGICAL_PROCESS	7.659802347406589E-4	6.351568778171306E-5	5	23	1319	1041
[UNDER]	GO:1901137	carbohydrate derivative biosynthetic process	BIOLOGICAL_PROCESS	0.0011317740226119892	9.454795362166989E-5	9	29	1315	1035
[UNDER]	GO:0009260	ribonucleotide biosynthetic process	BIOLOGICAL_PROCESS	0.0012038592254662928	1.0205984770351615E-4	1	14	1323	1050
[UNDER]	GO:0046390	ribose phosphate biosynthetic process	BIOLOGICAL_PROCESS	0.0012038592254662928	1.0205984770351615E-4	1	14	1323	1050
[UNDER]	GO:0051716	cellular response to stimulus	BIOLOGICAL_PROCESS	0.001379765982007275	1.1782655044369057E-4	6	24	1318	1040
[UNDER]	GO:0032559	adenyl ribonucleotide binding	MOLECULAR_FUNCTION	0.001860285363938408	1.6116333598476307E-4	22	46	1302	1018
[UNDER]	GO:0005524	ATP binding	MOLECULAR_FUNCTION	0.001860285363938408	1.6116333598476307E-4	22	46	1302	1018
[UNDER]	GO:0016301	kinase activity	MOLECULAR_FUNCTION	0.0021407195855860472	1.8678308265323803E-4	3	18	1321	1046
[UNDER]	GO:0030554	adenyl nucleotide binding	MOLECULAR_FUNCTION	0.002250498323292431	1.9775418434871608E-4	23	46	1301	1018
[UNDER]	GO:0006732	coenzyme metabolic process	BIOLOGICAL_PROCESS	0.002323853999700147	2.0707609898318143E-4	6	23	1318	1041
[UNDER]	GO:0071840	cellular component organization or biogenesis	BIOLOGICAL_PROCESS	0.002323853999700147	2.0607320319037246E-4	14	35	1310	1029
[UNDER]	GO:0072522	purine-containing compound biosynthetic process	BIOLOGICAL_PROCESS	0.0023902058537941502	2.1594681599872894E-4	1	13	1323	1051
[UNDER]	GO:0022607	cellular component assembly	BIOLOGICAL_PROCESS	0.0023902058537941502	2.1594681599872894E-4	1	13	1323	1051
[UNDER]	GO:0071705	nitrogen compound transport	BIOLOGICAL_PROCESS	0.0024335034656359222	2.2136448604485184E-4	4	19	1320	1045
[UNDER]	GO:0140096	catalytic activity, acting on a protein	MOLECULAR_FUNCTION	0.0029438822852472708	2.6961298156967577E-4	9	27	1315	1037
[UNDER]	GO:0009123	nucleoside monophosphate metabolic process	BIOLOGICAL_PROCESS	0.0030543471192002957	2.816198767084431E-4	2	15	1322	1049
[UNDER]	GO:0071702	organic substance transport	BIOLOGICAL_PROCESS	0.00390431430969585	3.6240541240988705E-4	6	22	1318	1042
[UNDER]	GO:0016853	isomerase activity	MOLECULAR_FUNCTION	0.004093780278899891	3.8252526120908636E-4	5	20	1319	1044
[UNDER]	GO:0044085	cellular component biogenesis	BIOLOGICAL_PROCESS	0.004182204370656809	3.933756586261355E-4	10	28	1314	1036
[UNDER]	GO:0042886	amide transport	BIOLOGICAL_PROCESS	0.00428855284033538	4.1399396230960345E-4	4	18	1320	1046
[UNDER]	GO:0045184	establishment of protein localization	BIOLOGICAL_PROCESS	0.00428855284033538	4.1399396230960345E-4	4	18	1320	1046
[UNDER]	GO:0008104	protein localization	BIOLOGICAL_PROCESS	0.00428855284033538	4.1399396230960345E-4	4	18	1320	1046
[UNDER]	GO:0015833	peptide transport	BIOLOGICAL_PROCESS	0.00428855284033538	4.1399396230960345E-4	4	18	1320	1046
[UNDER]	GO:0016043	cellular component organization	BIOLOGICAL_PROCESS	0.004620265008252477	4.516447581738245E-4	9	26	1315	1038
[UNDER]	GO:0006164	purine nucleotide biosynthetic process	BIOLOGICAL_PROCESS	0.004620265008252477	4.545929061337524E-4	1	12	1323	1052
[UNDER]	GO:0009152	purine ribonucleotide biosynthetic process	BIOLOGICAL_PROCESS	0.004620265008252477	4.545929061337524E-4	1	12	1323	1052
[UNDER]	GO:0051536	iron-sulfur cluster binding	MOLECULAR_FUNCTION	0.005555501489826538	5.569252731137989E-4	2	14	1322	1050
[UNDER]	GO:0051540	metal cluster binding	MOLECULAR_FUNCTION	0.005555501489826538	5.569252731137989E-4	2	14	1322	1050
[UNDER]	GO:0009161	ribonucleoside monophosphate metabolic process	BIOLOGICAL_PROCESS	0.005555501489826538	5.569252731137989E-4	2	14	1322	1050
[UNDER]	GO:0006259	DNA metabolic process	BIOLOGICAL_PROCESS	0.006653859797672539	6.876204122594765E-4	5	19	1319	1045
[UNDER]	GO:0033036	macromolecule localization	BIOLOGICAL_PROCESS	0.006653859797672539	6.876204122594765E-4	5	19	1319	1045
[UNDER]	GO:0022857	transmembrane transporter activity	MOLECULAR_FUNCTION	0.006653859797672539	6.876204122594765E-4	5	19	1319	1045
[UNDER]	GO:0043933	macromolecular complex subunit organization	BIOLOGICAL_PROCESS	0.006653859797672539	6.791836530109781E-4	0	9	1324	1055
[UNDER]	GO:0032787	monocarboxylic acid metabolic process	BIOLOGICAL_PROCESS	0.006653859797672539	6.876204122594765E-4	5	19	1319	1045
[UNDER]	GO:0017111	nucleoside-triphosphatase activity	MOLECULAR_FUNCTION	0.010016470019404658	0.0010413161901361278	10	26	1314	1038
[UNDER]	GO:0022804	active transmembrane transporter activity	MOLECULAR_FUNCTION	0.010228498383940654	0.0010950063245183993	2	13	1322	1051
[UNDER]	GO:0050662	coenzyme binding	MOLECULAR_FUNCTION	0.010228498383940654	0.0010950063245183993	2	13	1322	1051
[UNDER]	GO:0009126	purine nucleoside monophosphate metabolic process	BIOLOGICAL_PROCESS	0.010228498383940654	0.0010950063245183993	2	13	1322	1051
[UNDER]	GO:0009167	purine ribonucleoside monophosphate metabolic process	BIOLOGICAL_PROCESS	0.010228498383940654	0.0010950063245183993	2	13	1322	1051
[UNDER]	GO:0009141	nucleoside triphosphate metabolic process	BIOLOGICAL_PROCESS	0.010228498383940654	0.0010950063245183993	2	13	1322	1051
[UNDER]	GO:0016462	pyrophosphatase activity	MOLECULAR_FUNCTION	0.01097058178145919	0.0012070629342732441	12	28	1312	1036
[UNDER]	GO:0051186	cofactor metabolic process	BIOLOGICAL_PROCESS	0.01097058178145919	0.0012070629342732441	12	28	1312	1036
[UNDER]	GO:0016817	hydrolase activity, acting on acid anhydrides	MOLECULAR_FUNCTION	0.01097058178145919	0.0012070629342732441	12	28	1312	1036
[UNDER]	GO:0016818	hydrolase activity, acting on acid anhydrides, in phosphorus-containing anhydrides	MOLECULAR_FUNCTION	0.01097058178145919	0.0012070629342732441	12	28	1312	1036
[UNDER]	GO:0043234	protein complex	CELLULAR_COMPONENT	0.01097058178145919	0.00120839329028449	3	15	1321	1049
[UNDER]	GO:0006508	proteolysis	BIOLOGICAL_PROCESS	0.011074809589842484	0.0012267270523402256	5	18	1319	1046
[UNDER]	GO:0015031	protein transport	BIOLOGICAL_PROCESS	0.011641586962040719	0.00131111932369518	4	17	1320	1047
[UNDER]	GO:0008233	peptidase activity	MOLECULAR_FUNCTION	0.011641586962040719	0.00131111932369518	4	17	1320	1047
[UNDER]	GO:0009108	coenzyme biosynthetic process	BIOLOGICAL_PROCESS	0.011641586962040719	0.00131111932369518	4	17	1320	1047
[UNDER]	GO:0016667	oxidoreductase activity, acting on a sulfur group of donors	MOLECULAR_FUNCTION	0.01351731797569969	0.001530735884624408	0	8	1324	1056
[UNDER]	GO:0015197	peptide transporter activity	MOLECULAR_FUNCTION	0.015353175693132782	0.0017766360486484096	1	11	1323	1053
[UNDER]	GO:0015399	primary active transmembrane transporter activity	MOLECULAR_FUNCTION	0.015353175693132782	0.0017766360486484096	1	11	1323	1053
[UNDER]	GO:0033554	cellular response to stress	BIOLOGICAL_PROCESS	0.015353175693132782	0.0017766360486484096	1	11	1323	1053
[UNDER]	GO:0015405	P-P-bond-hydrolysis-driven transmembrane transporter activity	MOLECULAR_FUNCTION	0.015353175693132782	0.0017766360486484096	1	11	1323	1053
[UNDER]	GO:0006520	cellular amino acid metabolic process	BIOLOGICAL_PROCESS	0.016137551505917617	0.0018773884177676434	6	19	1318	1045
[UNDER]	GO:0043412	macromolecule modification	BIOLOGICAL_PROCESS	0.016392909070022686	0.0019172399840558711	12	27	1312	1037
[UNDER]	GO:0055085	transmembrane transport	BIOLOGICAL_PROCESS	0.017334995775120998	0.002038149255738236	9	23	1315	1041
[UNDER]	GO:0042623	ATPase activity, coupled	MOLECULAR_FUNCTION	0.018088998299899076	0.002137994229752923	2	12	1322	1052
[UNDER]	GO:0046914	transition metal ion binding	MOLECULAR_FUNCTION	0.01816758982572469	0.002169767844285189	5	17	1319	1047
[UNDER]	GO:0008610	lipid biosynthetic process	BIOLOGICAL_PROCESS	0.01816758982572469	0.002169767844285189	5	17	1319	1047
[UNDER]	GO:0017144	drug metabolic process	BIOLOGICAL_PROCESS	0.02309041877942304	0.00277199334356935	7	20	1317	1044
[UNDER]	GO:0006260	DNA replication	BIOLOGICAL_PROCESS	0.027914499549115505	0.003472038619661025	1	10	1323	1054
[UNDER]	GO:0008565	protein transporter activity	MOLECULAR_FUNCTION	0.027914499549115505	0.003472038619661025	1	10	1323	1054
[UNDER]	GO:0071822	protein complex subunit organization	BIOLOGICAL_PROCESS	0.027914499549115505	0.0034481382604564354	0	7	1324	1057
[UNDER]	GO:0009055	electron transfer activity	MOLECULAR_FUNCTION	0.027914499549115505	0.0034481382604564354	0	7	1324	1057
[UNDER]	GO:0051539	4 iron, 4 sulfur cluster binding	MOLECULAR_FUNCTION	0.027914499549115505	0.003472038619661025	1	10	1323	1054
[UNDER]	GO:0006979	response to oxidative stress	BIOLOGICAL_PROCESS	0.027914499549115505	0.0034481382604564354	0	7	1324	1057
[UNDER]	GO:0006091	generation of precursor metabolites and energy	BIOLOGICAL_PROCESS	0.027914499549115505	0.003472038619661025	1	10	1323	1054
[UNDER]	GO:0051188	cofactor biosynthetic process	BIOLOGICAL_PROCESS	0.03167972375163403	0.003959965468954254	8	21	1316	1043
[UNDER]	GO:0140110	transcription regulator activity	MOLECULAR_FUNCTION	0.03279366901073413	0.0041397948503649525	2	11	1322	1053
[UNDER]	GO:0003700	DNA binding transcription factor activity	MOLECULAR_FUNCTION	0.03279366901073413	0.0041397948503649525	2	11	1322	1053
