# Supplementary material for: Identification of genetic relationships and subspecies signatures in Xylella fastidiosa
Source: BMC Genomics. 2019 Mar 25;20:239. doi: 10.1186/s12864-019-5565-9 (PMC6434890; doi:10.1186/s12864-019-5565-9)
Supplement: Supplementary file 7 — Raw data of the gene ontologies enrichments tests with Blast2GO. (ZIP 22422 kb) [file 12864_2019_5565_MOESM7_ESM.zip › Additional-File-7/Group_PAU-Hib4/liste_HIB.txt]

XFHB_00005
XFHB_00060
XFHB_00065
XFHB_00075
XFHB_00095
XFHB_00100
XFHB_00130
XFHB_00135
XFHB_00145
XFHB_00165
XFHB_00195
XFHB_00200
XFHB_00205
XFHB_00215
XFHB_00220
XFHB_00235
XFHB_00245
XFHB_00250
XFHB_00290
XFHB_00310
XFHB_00315
XFHB_00320
XFHB_00325
XFHB_00330
XFHB_00335
XFHB_00345
XFHB_00360
XFHB_00375
XFHB_00390
XFHB_00400
XFHB_00410
XFHB_00420
XFHB_00425
XFHB_00435
XFHB_00450
XFHB_00455
XFHB_00475
XFHB_00480
XFHB_00510
XFHB_00515
XFHB_00520
XFHB_00525
XFHB_00530
XFHB_00540
XFHB_00545
XFHB_00550
XFHB_00555
XFHB_00565
XFHB_00570
XFHB_00580
XFHB_00585
XFHB_00590
XFHB_00595
XFHB_00600
XFHB_00615
XFHB_00620
XFHB_00625
XFHB_00645
XFHB_00650
XFHB_00695
XFHB_00705
XFHB_00740
XFHB_00750
XFHB_00755
XFHB_00760
XFHB_00765
XFHB_00770
XFHB_00775
XFHB_00780
XFHB_00815
XFHB_00825
XFHB_00830
XFHB_00835
XFHB_00850
XFHB_00865
XFHB_00870
XFHB_00890
XFHB_00895
XFHB_00900
XFHB_00910
XFHB_00925
XFHB_00930
XFHB_00970
XFHB_00985
XFHB_00995
XFHB_01000
XFHB_01015
XFHB_01020
XFHB_01075
XFHB_01110
XFHB_01120
XFHB_01125
XFHB_01150
XFHB_01155
XFHB_01160
XFHB_01165
XFHB_01195
XFHB_01230
XFHB_01240
XFHB_01255
XFHB_01295
XFHB_01300
XFHB_01315
XFHB_01320
XFHB_01330
XFHB_01345
XFHB_01350
XFHB_01360
XFHB_01380
XFHB_01430
XFHB_01455
XFHB_01470
XFHB_01475
XFHB_01480
XFHB_01505
XFHB_01520
XFHB_01580
XFHB_01585
XFHB_01600
XFHB_01605
XFHB_01620
XFHB_01675
XFHB_01680
XFHB_01685
XFHB_01730
XFHB_01735
XFHB_01740
XFHB_01750
XFHB_01780
XFHB_01830
XFHB_01855
XFHB_01865
XFHB_01870
XFHB_01890
XFHB_01895
XFHB_01910
XFHB_01925
XFHB_01935
XFHB_01950
XFHB_01955
XFHB_01960
XFHB_01970
XFHB_01985
XFHB_01990
XFHB_01995
XFHB_02000
XFHB_02005
XFHB_02010
XFHB_02015
XFHB_02030
XFHB_02035
XFHB_02050
XFHB_02055
XFHB_02060
XFHB_02065
XFHB_02075
XFHB_02080
XFHB_02100
XFHB_02115
XFHB_02110
XFHB_02130
XFHB_02145
XFHB_02150
XFHB_02155
XFHB_02160
XFHB_02175
XFHB_02180
XFHB_02205
XFHB_02215
XFHB_02230
XFHB_02245
XFHB_02250
XFHB_02255
XFHB_02260
XFHB_02270
XFHB_02300
XFHB_02320
XFHB_02330
XFHB_02355
XFHB_02365
XFHB_02370
XFHB_02380
XFHB_02385
XFHB_02390
XFHB_02400
XFHB_02405
XFHB_02415
XFHB_02420
XFHB_02425
XFHB_02430
XFHB_02440
XFHB_02460
XFHB_02510
XFHB_02530
XFHB_02535
XFHB_02540
XFHB_02555
XFHB_02560
XFHB_02595
XFHB_02590
XFHB_02620
XFHB_02635
XFHB_02645
XFHB_02660
XFHB_02680
XFHB_02685
XFHB_02690
XFHB_02695
XFHB_02710
XFHB_02715
XFHB_02720
XFHB_02740
XFHB_02750
XFHB_02755
XFHB_02775
XFHB_02780
XFHB_02785
XFHB_02790
XFHB_02800
XFHB_02805
XFHB_02815
XFHB_02820
XFHB_02825
XFHB_02850
XFHB_02875
XFHB_02885
XFHB_02890
XFHB_02910
XFHB_02930
XFHB_02935
XFHB_02955
XFHB_02975
XFHB_02985
XFHB_03000
XFHB_03005
XFHB_03015
XFHB_03020
XFHB_03045
XFHB_03050
XFHB_03055
XFHB_03060
XFHB_03065
XFHB_03075
XFHB_03085
XFHB_03080
XFHB_03090
XFHB_03095
XFHB_03100
XFHB_03105
XFHB_03110
XFHB_03115
XFHB_03120
XFHB_03125
XFHB_03130
XFHB_03135
XFHB_03140
XFHB_03145
XFHB_03150
XFHB_03155
XFHB_03160
XFHB_03170
XFHB_03175
XFHB_03185
XFHB_03200
XFHB_03210
XFHB_03215
XFHB_03220
XFHB_03240
XFHB_03250
XFHB_03260
XFHB_03280
XFHB_03295
XFHB_03300
XFHB_03310
XFHB_03320
XFHB_03330
XFHB_03355
XFHB_03375
XFHB_03380
XFHB_03385
XFHB_03390
XFHB_03395
XFHB_03410
XFHB_03415
XFHB_03425
XFHB_03440
XFHB_03445
XFHB_03455
XFHB_03465
XFHB_03470
XFHB_03480
XFHB_03485
XFHB_03490
XFHB_03505
XFHB_03550
XFHB_03565
XFHB_03570
XFHB_03575
XFHB_03580
XFHB_03585
XFHB_03590
XFHB_03595
XFHB_03600
XFHB_03605
XFHB_03610
XFHB_03615
XFHB_03620
XFHB_03625
XFHB_03630
XFHB_03635
XFHB_03640
XFHB_03645
XFHB_03650
XFHB_03655
XFHB_03660
XFHB_03675
XFHB_03685
XFHB_03710
XFHB_03715
XFHB_03720
XFHB_03725
XFHB_03730
XFHB_03735
XFHB_03740
XFHB_03745
XFHB_03750
XFHB_03755
XFHB_03760
XFHB_03765
XFHB_03770
XFHB_03775
XFHB_03780
XFHB_03785
XFHB_03790
XFHB_03795
XFHB_03800
XFHB_03810
XFHB_03815
XFHB_03820
XFHB_03825
XFHB_03830
XFHB_03835
XFHB_03840
XFHB_03845
XFHB_03850
XFHB_03855
XFHB_03860
XFHB_03865
XFHB_03870
XFHB_03890
XFHB_03900
XFHB_03910
XFHB_03915
XFHB_03935
XFHB_03940
XFHB_03945
XFHB_03960
XFHB_03980
XFHB_03995
XFHB_04010
XFHB_04020
XFHB_04030
XFHB_04040
XFHB_04060
XFHB_04065
XFHB_04070
XFHB_04085
XFHB_04110
XFHB_04130
XFHB_04145
XFHB_04150
XFHB_04160
XFHB_04165
XFHB_04170
XFHB_04175
XFHB_04180
XFHB_04185
XFHB_04195
XFHB_04200
XFHB_04225
XFHB_04235
XFHB_04240
XFHB_04265
XFHB_04275
XFHB_04280
XFHB_04295
XFHB_04305
XFHB_04335
XFHB_04355
XFHB_04360
XFHB_04385
XFHB_04390
XFHB_04405
XFHB_04410
XFHB_04420
XFHB_04425
XFHB_04430
XFHB_04440
XFHB_04465
XFHB_04470
XFHB_04485
XFHB_04495
XFHB_04520
XFHB_04525
XFHB_04545
XFHB_04550
XFHB_04555
XFHB_04575
XFHB_04580
XFHB_04585
XFHB_04590
XFHB_04605
XFHB_04610
XFHB_04625
XFHB_04630
XFHB_04635
XFHB_04640
XFHB_04645
XFHB_04650
XFHB_04665
XFHB_04680
XFHB_04695
XFHB_04700
XFHB_04760
XFHB_04765
XFHB_04780
XFHB_04785
XFHB_04795
XFHB_04800
XFHB_04810
XFHB_04815
XFHB_04820
XFHB_04825
XFHB_04855
XFHB_04880
XFHB_04885
XFHB_04890
XFHB_04895
XFHB_04900
XFHB_04905
XFHB_04910
XFHB_04915
XFHB_04930
XFHB_04935
XFHB_04940
XFHB_04945
XFHB_04950
XFHB_04955
XFHB_04960
XFHB_04975
XFHB_04985
XFHB_04990
XFHB_05000
XFHB_05015
XFHB_05020
XFHB_05025
XFHB_05035
XFHB_05040
XFHB_05055
XFHB_05060
XFHB_05065
XFHB_05070
XFHB_05075
XFHB_05080
XFHB_05085
XFHB_05100
XFHB_05105
XFHB_05120
XFHB_05125
XFHB_05135
XFHB_05140
XFHB_05150
XFHB_05145
XFHB_05155
XFHB_05160
XFHB_05170
XFHB_05175
XFHB_05190
XFHB_05195
XFHB_05205
XFHB_05210
XFHB_05215
XFHB_05220
XFHB_05225
XFHB_05235
XFHB_05240
XFHB_05245
XFHB_05250
XFHB_05255
XFHB_05260
XFHB_05270
XFHB_05275
XFHB_05280
XFHB_05285
XFHB_05290
XFHB_05295
XFHB_05300
XFHB_05305
XFHB_05310
XFHB_05315
XFHB_05320
XFHB_05325
XFHB_05360
XFHB_05370
XFHB_05380
XFHB_05390
XFHB_05415
XFHB_05430
XFHB_05445
XFHB_05450
XFHB_05480
XFHB_05485
XFHB_05495
XFHB_05500
XFHB_05505
XFHB_05510
XFHB_05525
XFHB_05530
XFHB_05545
XFHB_05555
XFHB_05560
XFHB_05565
XFHB_05570
XFHB_05575
XFHB_05585
XFHB_05590
XFHB_05595
XFHB_05600
XFHB_05605
XFHB_05615
XFHB_05630
XFHB_05650
XFHB_05655
XFHB_05660
XFHB_05665
XFHB_05705
XFHB_05720
XFHB_05735
XFHB_05760
XFHB_05765
XFHB_05775
XFHB_05795
XFHB_05805
XFHB_05810
XFHB_05820
XFHB_05835
XFHB_05845
XFHB_05875
XFHB_05885
XFHB_05890
XFHB_05895
XFHB_05900
XFHB_05905
XFHB_05910
XFHB_05920
XFHB_05930
XFHB_05940
XFHB_05945
XFHB_05950
XFHB_05960
XFHB_05965
XFHB_05970
XFHB_05980
XFHB_05990
XFHB_06000
XFHB_06005
XFHB_06010
XFHB_06015
XFHB_06020
XFHB_06025
XFHB_06030
XFHB_06035
XFHB_06040
XFHB_06050
XFHB_06055
XFHB_06060
XFHB_06065
XFHB_06070
XFHB_06075
XFHB_06100
XFHB_06105
XFHB_06110
XFHB_06130
XFHB_06140
XFHB_06155
XFHB_06160
XFHB_06165
XFHB_06190
XFHB_06215
XFHB_06225
XFHB_06250
XFHB_06255
XFHB_06260
XFHB_06265
XFHB_06325
XFHB_06330
XFHB_06335
XFHB_06340
XFHB_06365
XFHB_06380
XFHB_06385
XFHB_06395
XFHB_06400
XFHB_06415
XFHB_06430
XFHB_06455
XFHB_06465
XFHB_06475
XFHB_06480
XFHB_06485
XFHB_06490
XFHB_06495
XFHB_06500
XFHB_06505
XFHB_06510
XFHB_06515
XFHB_06520
XFHB_06525
XFHB_06530
XFHB_06535
XFHB_06540
XFHB_06545
XFHB_06570
XFHB_06575
XFHB_06580
XFHB_06585
XFHB_06590
XFHB_06600
XFHB_06605
XFHB_06610
XFHB_06615
XFHB_06620
XFHB_06625
XFHB_06630
XFHB_06635
XFHB_06640
XFHB_06645
XFHB_06650
XFHB_06655
XFHB_06800
XFHB_06820
XFHB_06730
XFHB_06680
XFHB_06700
XFHB_06765
XFHB_06810
XFHB_06705
XFHB_06665
XFHB_06815
XFHB_06670
XFHB_06725
XFHB_06750
XFHB_06675
XFHB_06695
XFHB_06755
XFHB_06775
XFHB_06780
XFHB_06805
XFHB_06760
XFHB_06660
XFHB_06745
XFHB_06740
XFHB_06830
XFHB_06735
XFHB_06710
XFHB_06795
XFHB_06790
XFHB_06715
XFHB_06825
XFHB_06720
XFHB_06785
XFHB_06770
XFHB_06835
XFHB_06840
XFHB_06845
XFHB_06850
XFHB_06855
XFHB_06860
XFHB_06865
XFHB_06870
XFHB_06875
XFHB_06880
XFHB_06885
XFHB_06890
XFHB_06895
XFHB_06900
XFHB_06905
XFHB_06910
XFHB_06915
XFHB_06920
XFHB_06925
XFHB_06930
XFHB_06935
XFHB_06940
XFHB_06945
XFHB_06950
XFHB_06955
XFHB_06960
XFHB_06965
XFHB_06970
XFHB_06975
XFHB_06980
XFHB_06990
XFHB_06995
XFHB_07010
XFHB_07035
XFHB_07040
XFHB_07045
XFHB_07050
XFHB_07055
XFHB_07075
XFHB_07085
XFHB_07090
XFHB_07100
XFHB_07105
XFHB_07110
XFHB_07125
XFHB_07130
XFHB_07135
XFHB_07140
XFHB_07145
XFHB_07160
XFHB_07165
XFHB_07170
XFHB_07175
XFHB_07195
XFHB_07200
XFHB_07205
XFHB_07210
XFHB_07220
XFHB_07235
XFHB_07240
XFHB_07245
XFHB_07260
XFHB_07265
XFHB_07285
XFHB_07290
XFHB_07310
XFHB_07315
XFHB_07325
XFHB_07330
XFHB_07335
XFHB_07350
XFHB_07360
XFHB_07375
XFHB_07410
XFHB_07425
XFHB_07440
XFHB_07445
XFHB_07455
XFHB_07460
XFHB_07475
XFHB_07480
XFHB_07485
XFHB_07490
XFHB_07495
XFHB_07500
XFHB_07520
XFHB_07525
XFHB_07530
XFHB_07535
XFHB_07545
XFHB_07550
XFHB_07560
XFHB_07575
XFHB_07580
XFHB_07610
XFHB_07620
XFHB_07625
XFHB_07635
XFHB_07640
XFHB_07645
XFHB_07660
XFHB_07665
XFHB_07670
XFHB_07675
XFHB_07680
XFHB_07695
XFHB_07700
XFHB_07705
XFHB_07710
XFHB_07730
XFHB_07735
XFHB_07740
XFHB_07745
XFHB_07755
XFHB_07770
XFHB_07775
XFHB_07780
XFHB_07795
XFHB_07800
XFHB_07820
XFHB_07825
XFHB_07845
XFHB_07850
XFHB_07860
XFHB_07865
XFHB_07870
XFHB_07885
XFHB_07895
XFHB_07910
XFHB_07945
XFHB_07960
XFHB_07975
XFHB_07980
XFHB_07990
XFHB_07995
XFHB_08010
XFHB_08015
XFHB_08020
XFHB_08025
XFHB_08030
XFHB_08035
XFHB_08055
XFHB_08060
XFHB_08065
XFHB_08070
XFHB_08075
XFHB_08080
XFHB_08085
XFHB_08090
XFHB_08095
XFHB_08105
XFHB_08115
XFHB_08130
XFHB_08135
XFHB_08140
XFHB_08175
XFHB_08185
XFHB_08190
XFHB_08195
XFHB_08210
XFHB_08225
XFHB_08235
XFHB_08240
XFHB_08245
XFHB_08265
XFHB_08270
XFHB_08275
XFHB_08285
XFHB_08290
XFHB_08295
XFHB_08300
XFHB_08305
XFHB_08340
XFHB_08360
XFHB_08370
XFHB_08380
XFHB_08385
XFHB_08400
XFHB_08405
XFHB_08410
XFHB_08420
XFHB_08430
XFHB_08435
XFHB_08440
XFHB_08480
XFHB_08485
XFHB_08505
XFHB_08535
XFHB_08550
XFHB_08555
XFHB_08565
XFHB_08580
XFHB_08585
XFHB_08610
XFHB_08625
XFHB_08630
XFHB_08635
XFHB_08650
XFHB_08655
XFHB_08685
XFHB_08690
XFHB_08695
XFHB_08700
XFHB_08705
XFHB_08710
XFHB_08725
XFHB_08730
XFHB_08740
XFHB_08750
XFHB_08755
XFHB_08760
XFHB_08780
XFHB_08790
XFHB_08795
XFHB_08825
XFHB_08830
XFHB_08840
XFHB_08845
XFHB_08850
XFHB_08855
XFHB_08860
XFHB_08870
XFHB_08875
XFHB_08885
XFHB_08890
XFHB_08895
XFHB_08900
XFHB_08905
XFHB_08910
XFHB_08920
XFHB_08925
XFHB_08980
XFHB_08985
XFHB_08990
XFHB_09000
XFHB_09005
XFHB_09010
XFHB_09035
XFHB_09045
XFHB_09050
XFHB_09070
XFHB_09090
XFHB_09110
XFHB_09145
XFHB_09195
XFHB_09200
XFHB_09205
XFHB_09220
XFHB_09225
XFHB_09265
XFHB_09270
XFHB_09275
XFHB_09280
XFHB_09290
XFHB_09295
XFHB_09300
XFHB_09315
XFHB_09335
XFHB_09340
XFHB_09355
XFHB_09360
XFHB_09370
XFHB_09380
XFHB_09390
XFHB_09395
XFHB_09400
XFHB_09405
XFHB_09445
XFHB_09450
XFHB_09455
XFHB_09465
XFHB_09470
XFHB_09475
XFHB_09480
XFHB_09485
XFHB_09490
XFHB_09505
XFHB_09510
XFHB_09520
XFHB_09525
XFHB_09530
XFHB_09535
XFHB_09545
XFHB_09565
XFHB_09585
XFHB_09590
XFHB_09650
XFHB_09655
XFHB_09720
XFHB_09760
XFHB_09830
XFHB_09840
XFHB_09835
XFHB_09855
XFHB_09870
XFHB_09880
XFHB_09885
XFHB_09890
XFHB_09905
XFHB_09910
XFHB_09915
XFHB_09920
XFHB_09935
XFHB_09940
XFHB_09955
XFHB_09950
XFHB_09980
XFHB_09985
XFHB_09990
XFHB_09995
XFHB_10000
XFHB_10005
XFHB_10015
XFHB_10020
XFHB_10030
XFHB_10035
XFHB_10040
XFHB_10055
XFHB_10065
XFHB_10075
XFHB_10085
XFHB_10090
XFHB_10095
XFHB_10105
XFHB_10110
XFHB_10125
XFHB_10130
XFHB_10135
XFHB_10140
XFHB_10150
XFHB_10155
XFHB_10175
XFHB_10200
XFHB_10230
XFHB_10240
XFHB_10245
XFHB_10250
XFHB_10270
XFHB_10275
XFHB_10290
XFHB_10295
XFHB_10300
XFHB_10305
XFHB_10310
XFHB_10320
XFHB_10325
XFHB_10335
XFHB_10345
XFHB_10350
XFHB_10365
XFHB_10370
XFHB_10380
XFHB_10385
XFHB_10390
XFHB_10395
XFHB_10405
XFHB_10410
XFHB_10415
XFHB_10420
XFHB_10425
XFHB_10430
XFHB_10440
XFHB_10445
XFHB_10450
XFHB_10455
XFHB_10460
XFHB_10470
XFHB_10490
XFHB_10500
XFHB_10515
XFHB_10535
XFHB_10610
XFHB_10615
XFHB_10645
XFHB_10650
XFHB_10665
XFHB_10670
XFHB_10680
XFHB_10715
XFHB_10730
XFHB_10735
XFHB_10740
XFHB_10745
XFHB_10755
XFHB_10770
XFHB_10780
XFHB_10785
XFHB_10800
XFHB_10825
XFHB_10835
XFHB_10840
XFHB_10865
XFHB_10875
XFHB_10880
XFHB_10900
XFHB_10905
XFHB_10910
XFHB_10915
XFHB_10920
XFHB_10925
XFHB_10935
XFHB_10945
XFHB_10950
XFHB_10955
XFHB_10960
XFHB_10970
XFHB_10975
XFHB_10985
XFHB_11000
XFHB_11010
XFHB_11015
XFHB_11035
XFHB_11040
XFHB_11045
XFHB_11070
XFHB_11075
XFHB_11100
XFHB_11105
XFHB_11115
XFHB_11120
XFHB_11125
XFHB_11135
XFHB_11140
XFHB_11145
XFHB_11155
XFHB_11185
XFHB_11190
XFHB_11200
XFHB_11205
XFHB_11210
XFHB_11215
XFHB_11220
XFHB_11225
XFHB_11240
XFHB_11265
XFHB_11285
XFHB_11290
XFHB_11305
XFHB_11310
XFHB_11320
XFHB_11330
XFHB_11345
XFHB_11370
XFHB_11375
XFHB_11420
XFHB_11425
XFHB_11430
XFHB_11445
XFHB_11450
XFHB_11490
XFHB_11515
XFHB_11535
XFHB_11575
XFHB_11580
XFHB_11585
XFHB_11590
XFHB_11595
XFHB_11600
XFHB_11605
XFHB_11610
XFHB_11615
XFHB_11620
XFHB_11635
XFHB_11640
XFHB_11645
XFHB_11650
XFHB_11655
XFHB_11660
XFHB_11665
XFHB_11670
XFHB_11675
XFHB_11680
XFHB_11685
XFHB_11690
XFHB_11695
XFHB_11700
XFHB_11705
XFHB_11710
XFHB_11715
XFHB_11720
XFHB_11725
XFHB_11730
XFHB_11735
XFHB_11745
XFHB_11750
XFHB_11760
XFHB_11765
XFHB_11770
XFHB_11775
XFHB_11780
XFHB_11785
XFHB_11795
XFHB_11800
XFHB_11805
XFHB_11810
XFHB_11815
XFHB_11820
XFHB_11825
XFHB_11835
XFHB_11840
XFHB_11875
XFHB_11890
XFHB_11895
XFHB_11900
XFHB_11905
XFHB_11910
XFHB_11930
XFHB_11935
XFHB_11940
XFHB_11945
XFHB_11950
XFHB_11960
XFHB_11970
XFHB_12000
XFHB_12005
XFHB_12010
XFHB_12035
XFHB_12075
XFHB_12080
XFHB_12085
XFHB_12090
XFHB_12095
XFHB_12100
XFHB_12105
XFHB_12110
XFHB_12115
XFHB_12125
XFHB_12130
XFHB_12150
XFHB_12165
XFHB_12175
XFHB_12205
XFHB_12225
XFHB_12245
XFHB_12255
XFHB_12260
XFHB_12265
XFHB_12280
XFHB_12335
XFHB_12370
XFHB_12375
XFHB_12380
XFHB_12390
XFHB_12400
XFHB_12440
XFHB_12445
XFHB_12450
XFHB_12455
XFHB_12460
XFHB_12465
XFHB_12470
XFHB_12485
XFHB_12490
XFHB_12510
XFHB_12520
XFHB_12540
XFHB_12545
XFHB_12550
XFHB_12555
XFHB_12560
XFHB_12570
XFHB_12580
XFHB_12585
XFHB_12590
XFHB_12595
XFHB_12605
XFHB_12610
XFHB_12625
XFHB_12630
XFHB_12640
XFHB_12645
XFHB_12660
XFHB_12665
XFHB_12685
XFHB_12695
XFHB_12700
XFHB_12705
XFHB_12715
XFHB_12720
XFHB_12730
XFHB_12735
XFHB_12740
XFHB_12745
XFHB_12750
XFHB_12755
XFHB_12760
XFHB_12765
XFHB_12770
XFHB_12805
XFHB_12820
XFHB_12825
XFHB_12835
XFHB_12850
XFHB_12855
XFHB_12860
XFHB_12870
XFHB_12875
XFHB_12885
XFHB_12880
XFHB_12895
XFHB_12900
XFHB_12935
XFHB_12940
XFHB_12965
XFHB_12980
XFHB_13025
XFHB_13065
XFHB_13070
XFHB_13005
XFHB_13015
XFHB_13040
XFHB_13050
XFHB_12955
XFHB_13075
XFHB_13080
XFHB_13060
XFHB_12960
XFHB_12950
XFHB_13010
XFHB_13055
XFHB_12975
XFHB_12995
XFHB_12985
XFHB_13000
XFHB_13035
XFHB_13045
XFHB_12970
XFHB_13095
XFHB_13100
XFHB_13105
XFHB_13115
XFHB_13120
XFHB_13125
XFHB_13130
XFHB_13140
XFHB_13145
XFHB_13150
XFHB_13155
XFHB_13160
XFHB_13200
XFHB_13205
XFHB_13190
XFHB_13195
XFHB_13220
XFHB_13170
XFHB_13215
XFHB_13180
XFHB_13210
XFHB_13185
XFHB_13175
XFHB_13225
XFHB_13165
