# Supplementary material for: Identification of genetic relationships and subspecies signatures in Xylella fastidiosa
Source: BMC Genomics. 2019 Mar 25;20:239. doi: 10.1186/s12864-019-5565-9 (PMC6434890; doi:10.1186/s12864-019-5565-9)
Supplement: Supplementary file 7 — Raw data of the gene ontologies enrichments tests with Blast2GO. (ZIP 22422 kb) [file 12864_2019_5565_MOESM7_ESM.zip › Additional-File-7/Group_PAU/blast2go_go_table_PAU.txt]

Tags	GO ID	GO Name	GO Category	FDR	P-Value	Nr Test	Nr Reference	Non Annot Test	Non Annot Reference
[OVER]	GO:0071704	organic substance metabolic process	BIOLOGICAL_PROCESS	5.058269240217482E-39	2.0637573399500132E-42	644	126	1067	813
[OVER]	GO:0003824	catalytic activity	MOLECULAR_FUNCTION	4.354059744265337E-37	3.5528843282458893E-40	672	143	1039	796
[OVER]	GO:0008152	metabolic process	BIOLOGICAL_PROCESS	4.40083095120369E-36	5.386573991681383E-39	723	168	988	771
[OVER]	GO:0009987	cellular process	BIOLOGICAL_PROCESS	9.24709344411618E-36	1.5091135771711433E-38	683	152	1028	787
[OVER]	GO:0044237	cellular metabolic process	BIOLOGICAL_PROCESS	5.133731991336737E-31	1.04727294804911E-33	592	127	1119	812
[OVER]	GO:0044238	primary metabolic process	BIOLOGICAL_PROCESS	1.3572799293254463E-30	3.3225946862312024E-33	574	121	1137	818
[OVER]	GO:0006807	nitrogen compound metabolic process	BIOLOGICAL_PROCESS	2.1984794109863624E-30	6.278806967321312E-33	557	115	1154	824
[OVER]	GO:1901564	organonitrogen compound metabolic process	BIOLOGICAL_PROCESS	3.297621637742859E-30	1.0763350918785341E-32	378	51	1333	888
[OVER]	GO:0005623	cell	CELLULAR_COMPONENT	7.058389690456605E-26	2.5918199597759872E-28	440	82	1271	857
[OVER]	GO:0044464	cell part	CELLULAR_COMPONENT	1.010607635054111E-24	4.123246165051453E-27	432	82	1279	857
[OVER]	GO:0036094	small molecule binding	MOLECULAR_FUNCTION	1.4905910020798048E-21	6.689718899582967E-24	266	33	1445	906
[OVER]	GO:0043168	anion binding	MOLECULAR_FUNCTION	4.3265778783920364E-21	2.1182755830560766E-23	242	27	1469	912
[OVER]	GO:0005622	intracellular	CELLULAR_COMPONENT	7.576481559428574E-21	4.018533670851549E-23	312	49	1399	890
[OVER]	GO:0005488	binding	MOLECULAR_FUNCTION	1.1452920768278762E-20	6.541856007992764E-23	547	140	1164	799
[OVER]	GO:0043167	ion binding	MOLECULAR_FUNCTION	1.3319633759595873E-19	8.151550648467487E-22	349	65	1362	874
[OVER]	GO:0008144	drug binding	MOLECULAR_FUNCTION	1.344835131909185E-19	9.32770185330728E-22	199	18	1512	921
[OVER]	GO:0009058	biosynthetic process	BIOLOGICAL_PROCESS	1.344835131909185E-19	9.098199322807502E-22	389	80	1322	859
[OVER]	GO:1901576	organic substance biosynthetic process	BIOLOGICAL_PROCESS	4.866889641615751E-19	3.574215159081335E-21	377	77	1334	862
[OVER]	GO:0032555	purine ribonucleotide binding	MOLECULAR_FUNCTION	1.0769032049602472E-18	8.348086860156955E-21	197	19	1514	920
[OVER]	GO:0044249	cellular biosynthetic process	BIOLOGICAL_PROCESS	1.9614014283436127E-18	1.6004907616022952E-20	375	78	1336	861
[OVER]	GO:1901265	nucleoside phosphate binding	MOLECULAR_FUNCTION	2.4000713194695787E-18	2.1890246689450887E-20	240	32	1471	907
[OVER]	GO:0000166	nucleotide binding	MOLECULAR_FUNCTION	2.4000713194695787E-18	2.1890246689450887E-20	240	32	1471	907
[OVER]	GO:0035639	purine ribonucleoside triphosphate binding	MOLECULAR_FUNCTION	2.4000713194695787E-18	2.3501310349763315E-20	195	19	1516	920
[OVER]	GO:0097367	carbohydrate derivative binding	MOLECULAR_FUNCTION	2.4000713194695787E-18	2.313961946550511E-20	209	23	1502	916
[OVER]	GO:0044424	intracellular part	CELLULAR_COMPONENT	3.3836279689916486E-18	3.451272918188136E-20	277	44	1434	895
[OVER]	GO:0043170	macromolecule metabolic process	BIOLOGICAL_PROCESS	3.923184661388371E-18	4.161680995352821E-20	388	84	1323	855
[OVER]	GO:0017076	purine nucleotide binding	MOLECULAR_FUNCTION	4.0484629430708775E-18	4.459751100078078E-20	197	20	1514	919
[OVER]	GO:0005737	cytoplasm	CELLULAR_COMPONENT	6.4155860425890286E-18	7.329106862198808E-20	259	39	1452	900
[OVER]	GO:0032553	ribonucleotide binding	MOLECULAR_FUNCTION	2.2576887999051963E-17	2.6712760178396854E-19	203	23	1508	916
[OVER]	GO:0032559	adenyl ribonucleotide binding	MOLECULAR_FUNCTION	6.98400147265403E-17	8.833294396257648E-19	178	17	1533	922
[OVER]	GO:0005524	ATP binding	MOLECULAR_FUNCTION	6.98400147265403E-17	8.833294396257648E-19	178	17	1533	922
[OVER]	GO:0044281	small molecule metabolic process	BIOLOGICAL_PROCESS	1.0072675231705466E-16	1.3150779576278046E-18	238	35	1473	904
[OVER]	GO:1901566	organonitrogen compound biosynthetic process	BIOLOGICAL_PROCESS	1.8881140125767737E-16	2.6891236926501686E-18	248	39	1463	900
[OVER]	GO:0030554	adenyl nucleotide binding	MOLECULAR_FUNCTION	1.8881140125767737E-16	2.6568829859830098E-18	178	18	1533	921
[OVER]	GO:0097159	organic cyclic compound binding	MOLECULAR_FUNCTION	1.8881140125767737E-16	2.7732396757553593E-18	424	104	1287	835
[OVER]	GO:1901363	heterocyclic compound binding	MOLECULAR_FUNCTION	1.8881140125767737E-16	2.7732396757553593E-18	424	104	1287	835
[OVER]	GO:0019538	protein metabolic process	BIOLOGICAL_PROCESS	1.0854703827623376E-14	1.6386129809141775E-16	175	20	1536	919
[OVER]	GO:0034641	cellular nitrogen compound metabolic process	BIOLOGICAL_PROCESS	5.181435586135898E-14	8.033233466877361E-16	399	102	1312	837
[OVER]	GO:0016740	transferase activity	MOLECULAR_FUNCTION	1.4222661527949978E-13	2.2630917975930196E-15	234	41	1477	898
[OVER]	GO:1901135	carbohydrate derivative metabolic process	BIOLOGICAL_PROCESS	9.31533592632949E-13	1.5202506611716835E-14	124	10	1587	929
[OVER]	GO:0044260	cellular macromolecule metabolic process	BIOLOGICAL_PROCESS	3.2301882557079027E-12	5.403415686822685E-14	305	71	1406	868
[OVER]	GO:0006793	phosphorus metabolic process	BIOLOGICAL_PROCESS	8.312158152125513E-12	1.4243600260680195E-13	148	18	1563	921
[OVER]	GO:0016787	hydrolase activity	MOLECULAR_FUNCTION	1.0586325248625794E-11	1.8572500436185602E-13	222	42	1489	897
[OVER]	GO:0044271	cellular nitrogen compound biosynthetic process	BIOLOGICAL_PROCESS	6.358536271078316E-11	1.1414752995815827E-12	244	52	1467	887
[OVER]	GO:0006796	phosphate-containing compound metabolic process	BIOLOGICAL_PROCESS	1.1877189440226495E-10	2.1806345361492952E-12	140	18	1571	921
[OVER]	GO:0006082	organic acid metabolic process	BIOLOGICAL_PROCESS	1.9019937315194816E-10	3.6472340016897445E-12	152	22	1559	917
[OVER]	GO:0043436	oxoacid metabolic process	BIOLOGICAL_PROCESS	1.9019937315194816E-10	3.6472340016897445E-12	152	22	1559	917
[OVER]	GO:0019752	carboxylic acid metabolic process	BIOLOGICAL_PROCESS	2.863871151451447E-10	5.608560394519358E-12	151	22	1560	917
[OVER]	GO:0032991	macromolecular complex	CELLULAR_COMPONENT	4.3511129975050264E-10	8.698675515207926E-12	108	10	1603	929
[OVER]	GO:1901360	organic cyclic compound metabolic process	BIOLOGICAL_PROCESS	1.5167384032066556E-9	3.0941215895688605E-11	338	94	1373	845
[OVER]	GO:0016817	hydrolase activity, acting on acid anhydrides	MOLECULAR_FUNCTION	1.6292775548428189E-9	3.456647607173667E-11	83	5	1628	934
[OVER]	GO:0016818	hydrolase activity, acting on acid anhydrides, in phosphorus-containing anhydrides	MOLECULAR_FUNCTION	1.6292775548428189E-9	3.456647607173667E-11	83	5	1628	934
[OVER]	GO:0016887	ATPase activity	MOLECULAR_FUNCTION	1.6713378938151907E-9	3.614072149008776E-11	55	0	1656	939
[OVER]	GO:0044267	cellular protein metabolic process	BIOLOGICAL_PROCESS	2.0118614097473104E-9	4.432497597974491E-11	125	16	1586	923
[OVER]	GO:0016462	pyrophosphatase activity	MOLECULAR_FUNCTION	2.578620745984294E-9	5.7863786629594515E-11	82	5	1629	934
[OVER]	GO:0046483	heterocycle metabolic process	BIOLOGICAL_PROCESS	3.141227209662854E-9	7.177018512489588E-11	331	93	1380	846
[OVER]	GO:0006725	cellular aromatic compound metabolic process	BIOLOGICAL_PROCESS	4.509981358473076E-9	1.0488328740635061E-10	325	91	1386	848
[OVER]	GO:0010467	gene expression	BIOLOGICAL_PROCESS	4.514401272035552E-9	1.0682793707795267E-10	178	34	1533	905
[OVER]	GO:0017111	nucleoside-triphosphatase activity	MOLECULAR_FUNCTION	7.095209967025624E-9	1.7079452797001707E-10	74	4	1637	935
[OVER]	GO:0003723	RNA binding	MOLECULAR_FUNCTION	1.2783066317067614E-8	3.1292696002613495E-10	86	7	1625	932
[OVER]	GO:0043603	cellular amide metabolic process	BIOLOGICAL_PROCESS	1.3983842323401274E-8	3.480270835281427E-10	109	13	1602	926
[OVER]	GO:0140096	catalytic activity, acting on a protein	MOLECULAR_FUNCTION	3.423326914112058E-8	8.65957848530998E-10	84	7	1627	932
[OVER]	GO:0043604	amide biosynthetic process	BIOLOGICAL_PROCESS	5.110554730085105E-8	1.3136064789692436E-9	104	13	1607	926
[OVER]	GO:1901137	carbohydrate derivative biosynthetic process	BIOLOGICAL_PROCESS	6.511255343961786E-8	1.7002053937721514E-9	78	6	1633	933
[OVER]	GO:0016772	transferase activity, transferring phosphorus-containing groups	MOLECULAR_FUNCTION	2.2524321542968E-7	5.973402285976826E-9	89	10	1622	929
[OVER]	GO:0009059	macromolecule biosynthetic process	BIOLOGICAL_PROCESS	2.287855947729213E-7	6.160689210531541E-9	189	43	1522	896
[OVER]	GO:0071840	cellular component organization or biogenesis	BIOLOGICAL_PROCESS	2.75577155784547E-7	7.533116865591452E-9	99	13	1612	926
[OVER]	GO:0006139	nucleobase-containing compound metabolic process	BIOLOGICAL_PROCESS	2.99859576791859E-7	8.319237544612978E-9	282	81	1429	858
[OVER]	GO:0034645	cellular macromolecule biosynthetic process	BIOLOGICAL_PROCESS	4.3749694372709564E-7	1.2316315429281762E-8	185	43	1526	896
[OVER]	GO:0006412	translation	BIOLOGICAL_PROCESS	5.073032939292748E-7	1.4488466166890756E-8	87	10	1624	929
[OVER]	GO:0006518	peptide metabolic process	BIOLOGICAL_PROCESS	5.491104130495488E-7	1.5906503193193784E-8	90	11	1621	928
[OVER]	GO:0043043	peptide biosynthetic process	BIOLOGICAL_PROCESS	1.3330646047286E-6	3.915979255016696E-8	88	11	1623	928
[OVER]	GO:0051301	cell division	BIOLOGICAL_PROCESS	3.126667904335434E-6	9.439960217087805E-8	37	0	1674	939
[OVER]	GO:0019843	rRNA binding	MOLECULAR_FUNCTION	3.126667904335434E-6	9.439960217087805E-8	37	0	1674	939
[OVER]	GO:0009259	ribonucleotide metabolic process	BIOLOGICAL_PROCESS	4.0709418992629215E-6	1.2456982555884093E-7	53	3	1658	936
[OVER]	GO:0019693	ribose phosphate metabolic process	BIOLOGICAL_PROCESS	6.049464818747616E-6	1.8758030445729044E-7	57	4	1654	935
[OVER]	GO:0016310	phosphorylation	BIOLOGICAL_PROCESS	6.36425028041088E-6	1.9993768730788973E-7	65	6	1646	933
[OVER]	GO:0009161	ribonucleoside monophosphate metabolic process	BIOLOGICAL_PROCESS	6.401661883551233E-6	2.0372485798327056E-7	47	2	1664	937
[OVER]	GO:0019637	organophosphate metabolic process	BIOLOGICAL_PROCESS	7.1854515329313305E-6	2.3159962101247456E-7	96	15	1615	924
[OVER]	GO:0017144	drug metabolic process	BIOLOGICAL_PROCESS	8.333470020093341E-6	2.7200228543756317E-7	71	8	1640	931
[OVER]	GO:0044444	cytoplasmic part	CELLULAR_COMPONENT	9.967882364621916E-6	3.310390903146776E-7	64	6	1647	933
[OVER]	GO:0006520	cellular amino acid metabolic process	BIOLOGICAL_PROCESS	9.967882364621916E-6	3.3754966799821256E-7	94	15	1617	924
[OVER]	GO:0005215	transporter activity	MOLECULAR_FUNCTION	9.967882364621916E-6	3.36835893105337E-7	81	11	1630	928
[OVER]	GO:0016874	ligase activity	MOLECULAR_FUNCTION	1.185488700769113E-5	4.062874372280926E-7	59	5	1652	934
[OVER]	GO:0042623	ATPase activity, coupled	MOLECULAR_FUNCTION	1.3666356235764631E-5	4.739454426927758E-7	34	0	1677	939
[OVER]	GO:0065007	biological regulation	BIOLOGICAL_PROCESS	1.4514219805610303E-5	5.092708703722913E-7	122	25	1589	914
[OVER]	GO:0003735	structural constituent of ribosome	MOLECULAR_FUNCTION	1.5904359628800507E-5	5.710255599079741E-7	49	3	1662	936
[OVER]	GO:0009123	nucleoside monophosphate metabolic process	BIOLOGICAL_PROCESS	1.5904359628800507E-5	5.710255599079741E-7	49	3	1662	936
[OVER]	GO:0005975	carbohydrate metabolic process	BIOLOGICAL_PROCESS	1.6985358467905544E-5	6.167674025473657E-7	66	7	1645	932
[OVER]	GO:0044085	cellular component biogenesis	BIOLOGICAL_PROCESS	1.8316476547813857E-5	6.72575638230619E-7	69	8	1642	931
[OVER]	GO:0044283	small molecule biosynthetic process	BIOLOGICAL_PROCESS	2.9375933443597817E-5	1.0906609316064468E-6	108	21	1603	918
[OVER]	GO:0071944	cell periphery	CELLULAR_COMPONENT	3.13328572400028E-5	1.1761007205549808E-6	117	24	1594	915
[OVER]	GO:0034660	ncRNA metabolic process	BIOLOGICAL_PROCESS	3.404166090339875E-5	1.2916664479869782E-6	59	6	1652	933
[OVER]	GO:0043169	cation binding	MOLECULAR_FUNCTION	5.125813815651229E-5	1.9867495409500886E-6	162	42	1549	897
[OVER]	GO:0046872	metal ion binding	MOLECULAR_FUNCTION	5.125813815651229E-5	1.9867495409500886E-6	162	42	1549	897
[OVER]	GO:0072521	purine-containing compound metabolic process	BIOLOGICAL_PROCESS	5.3862407517032774E-5	2.109665900299937E-6	50	4	1661	935
[OVER]	GO:0007049	cell cycle	BIOLOGICAL_PROCESS	6.261899769063118E-5	2.478189627087403E-6	30	0	1681	939
[OVER]	GO:0055086	nucleobase-containing small molecule metabolic process	BIOLOGICAL_PROCESS	6.547372138161085E-5	2.6178803326796666E-6	84	14	1627	925
[OVER]	GO:0016043	cellular component organization	BIOLOGICAL_PROCESS	7.020666021214437E-5	2.83576473317107E-6	74	11	1637	928
[OVER]	GO:0050789	regulation of biological process	BIOLOGICAL_PROCESS	9.525899333951447E-5	3.894253715986039E-6	110	23	1601	916
[OVER]	GO:0016020	membrane	CELLULAR_COMPONENT	9.525899333951447E-5	3.925401194325158E-6	341	121	1370	818
[OVER]	GO:0065008	regulation of biological quality	BIOLOGICAL_PROCESS	9.750163125984886E-5	4.097375773057704E-6	44	3	1667	936
[OVER]	GO:0009150	purine ribonucleotide metabolic process	BIOLOGICAL_PROCESS	9.750163125984886E-5	4.097375773057704E-6	44	3	1667	936
[OVER]	GO:0006163	purine nucleotide metabolic process	BIOLOGICAL_PROCESS	9.931807963605341E-5	4.295273945908471E-6	45	3	1666	936
[OVER]	GO:0006508	proteolysis	BIOLOGICAL_PROCESS	9.931807963605341E-5	4.276541727623144E-6	52	5	1659	934
[OVER]	GO:0016301	kinase activity	MOLECULAR_FUNCTION	9.931807963605341E-5	4.276541727623144E-6	52	5	1659	934
[OVER]	GO:1901362	organic cyclic compound biosynthetic process	BIOLOGICAL_PROCESS	1.1171454247669476E-4	4.876971050594182E-6	169	46	1542	893
[OVER]	GO:0051234	establishment of localization	BIOLOGICAL_PROCESS	1.722491080309825E-4	7.805978991948325E-6	134	33	1577	906
[OVER]	GO:0051179	localization	BIOLOGICAL_PROCESS	1.722491080309825E-4	7.805978991948325E-6	134	33	1577	906
[OVER]	GO:0006022	aminoglycan metabolic process	BIOLOGICAL_PROCESS	1.722491080309825E-4	7.871032272325598E-6	28	0	1683	939
[OVER]	GO:0009126	purine nucleoside monophosphate metabolic process	BIOLOGICAL_PROCESS	1.722491080309825E-4	7.666863758416379E-6	39	2	1672	937
[OVER]	GO:0009167	purine ribonucleoside monophosphate metabolic process	BIOLOGICAL_PROCESS	1.722491080309825E-4	7.666863758416379E-6	39	2	1672	937
[OVER]	GO:0018130	heterocycle biosynthetic process	BIOLOGICAL_PROCESS	2.24961379033085E-4	1.0371536446649778E-5	162	45	1549	894
[OVER]	GO:0005840	ribosome	CELLULAR_COMPONENT	2.2587094998016713E-4	1.0782089411537965E-5	50	5	1661	934
[OVER]	GO:1990904	ribonucleoprotein complex	CELLULAR_COMPONENT	2.2587094998016713E-4	1.0782089411537965E-5	50	5	1661	934
[OVER]	GO:0030529	intracellular ribonucleoprotein complex	CELLULAR_COMPONENT	2.2587094998016713E-4	1.0782089411537965E-5	50	5	1661	934
[OVER]	GO:0006810	transport	BIOLOGICAL_PROCESS	2.2587094998016713E-4	1.063430939682996E-5	132	33	1579	906
[OVER]	GO:0050794	regulation of cellular process	BIOLOGICAL_PROCESS	2.2823393589471467E-4	1.0988006705661499E-5	105	23	1606	916
[OVER]	GO:0019438	aromatic compound biosynthetic process	BIOLOGICAL_PROCESS	2.555815388796586E-4	1.2408895604520349E-5	154	42	1557	897
[OVER]	GO:0090407	organophosphate biosynthetic process	BIOLOGICAL_PROCESS	2.926118256301061E-4	1.4385692876829149E-5	69	11	1642	928
[OVER]	GO:0000270	peptidoglycan metabolic process	BIOLOGICAL_PROCESS	2.926118256301061E-4	1.468431438290618E-5	27	0	1684	939
[OVER]	GO:0051128	regulation of cellular component organization	BIOLOGICAL_PROCESS	2.926118256301061E-4	1.468431438290618E-5	27	0	1684	939
[OVER]	GO:0030203	glycosaminoglycan metabolic process	BIOLOGICAL_PROCESS	2.926118256301061E-4	1.468431438290618E-5	27	0	1684	939
[OVER]	GO:0008233	peptidase activity	MOLECULAR_FUNCTION	3.4638503387930935E-4	1.7524171440650495E-5	49	5	1662	934
[OVER]	GO:0046390	ribose phosphate biosynthetic process	BIOLOGICAL_PROCESS	3.875625153559637E-4	1.992365440018418E-5	36	2	1675	937
[OVER]	GO:1902494	catalytic complex	CELLULAR_COMPONENT	3.875625153559637E-4	1.992365440018418E-5	36	2	1675	937
[OVER]	GO:0000902	cell morphogenesis	BIOLOGICAL_PROCESS	4.2199738923944457E-4	2.2726909579602893E-5	25	0	1686	939
[OVER]	GO:0032989	cellular component morphogenesis	BIOLOGICAL_PROCESS	4.2199738923944457E-4	2.2726909579602893E-5	25	0	1686	939
[OVER]	GO:0032502	developmental process	BIOLOGICAL_PROCESS	4.2199738923944457E-4	2.2726909579602893E-5	25	0	1686	939
[OVER]	GO:0009653	anatomical structure morphogenesis	BIOLOGICAL_PROCESS	4.2199738923944457E-4	2.2726909579602893E-5	25	0	1686	939
[OVER]	GO:0048856	anatomical structure development	BIOLOGICAL_PROCESS	4.2199738923944457E-4	2.2726909579602893E-5	25	0	1686	939
[OVER]	GO:0048869	cellular developmental process	BIOLOGICAL_PROCESS	4.2199738923944457E-4	2.2726909579602893E-5	25	0	1686	939
[OVER]	GO:0009156	ribonucleoside monophosphate biosynthetic process	BIOLOGICAL_PROCESS	6.004033146373562E-4	3.25800248252829E-5	30	1	1681	938
[OVER]	GO:0009260	ribonucleotide biosynthetic process	BIOLOGICAL_PROCESS	6.158085603197742E-4	3.366721627207252E-5	35	2	1676	937
[OVER]	GO:0009056	catabolic process	BIOLOGICAL_PROCESS	7.632382816194724E-4	4.203882824097461E-5	46	5	1665	934
[OVER]	GO:0006753	nucleoside phosphate metabolic process	BIOLOGICAL_PROCESS	8.598382537266584E-4	4.77103233401981E-5	65	11	1646	928
[OVER]	GO:0022857	transmembrane transporter activity	MOLECULAR_FUNCTION	8.86828205893532E-4	4.9569752838602154E-5	52	7	1659	932
[OVER]	GO:0016053	organic acid biosynthetic process	BIOLOGICAL_PROCESS	9.83252594018969E-4	5.5761775017803627E-5	85	18	1626	921
[OVER]	GO:0046394	carboxylic acid biosynthetic process	BIOLOGICAL_PROCESS	9.83252594018969E-4	5.5761775017803627E-5	85	18	1626	921
[OVER]	GO:0006399	tRNA metabolic process	BIOLOGICAL_PROCESS	0.0010643347200745324	6.079431285615444E-5	42	4	1669	935
[OVER]	GO:1901575	organic substance catabolic process	BIOLOGICAL_PROCESS	0.0011667697546837276	6.712139347629767E-5	45	5	1666	934
[OVER]	GO:0050793	regulation of developmental process	BIOLOGICAL_PROCESS	0.0012000196797416313	7.197180453774778E-5	23	0	1688	939
[OVER]	GO:0008360	regulation of cell shape	BIOLOGICAL_PROCESS	0.0012000196797416313	7.197180453774778E-5	23	0	1688	939
[OVER]	GO:0044036	cell wall macromolecule metabolic process	BIOLOGICAL_PROCESS	0.0012000196797416313	7.197180453774778E-5	23	0	1688	939
[OVER]	GO:0022604	regulation of cell morphogenesis	BIOLOGICAL_PROCESS	0.0012000196797416313	7.197180453774778E-5	23	0	1688	939
[OVER]	GO:0022603	regulation of anatomical structure morphogenesis	BIOLOGICAL_PROCESS	0.0012000196797416313	7.197180453774778E-5	23	0	1688	939
[OVER]	GO:0009117	nucleotide metabolic process	BIOLOGICAL_PROCESS	0.0012000196797416313	7.005129067504276E-5	64	11	1647	928
[OVER]	GO:0043229	intracellular organelle	CELLULAR_COMPONENT	0.0012400584211795897	7.639690803676787E-5	58	9	1653	930
[OVER]	GO:0043226	organelle	CELLULAR_COMPONENT	0.0012400584211795897	7.639690803676787E-5	58	9	1653	930
[OVER]	GO:0043228	non-membrane-bounded organelle	CELLULAR_COMPONENT	0.0012400584211795897	7.639690803676787E-5	58	9	1653	930
[OVER]	GO:0043232	intracellular non-membrane-bounded organelle	CELLULAR_COMPONENT	0.0012400584211795897	7.639690803676787E-5	58	9	1653	930
[OVER]	GO:0044425	membrane part	CELLULAR_COMPONENT	0.001422904385823324	8.824213245415963E-5	302	112	1409	827
[OVER]	GO:0009124	nucleoside monophosphate biosynthetic process	BIOLOGICAL_PROCESS	0.0014244184374268207	8.891718520045025E-5	32	2	1679	937
[OVER]	GO:0016070	RNA metabolic process	BIOLOGICAL_PROCESS	0.0014791069355650833	9.293450349939731E-5	118	31	1593	908
[OVER]	GO:0051186	cofactor metabolic process	BIOLOGICAL_PROCESS	0.001573169009097289	9.94864122440146E-5	77	16	1634	923
[OVER]	GO:0006732	coenzyme metabolic process	BIOLOGICAL_PROCESS	0.001736615510553308	1.1053121976593881E-4	59	10	1652	929
[OVER]	GO:0043412	macromolecule modification	BIOLOGICAL_PROCESS	0.0017403185818487957	1.1147695526326435E-4	75	15	1636	924
[OVER]	GO:0005886	plasma membrane	CELLULAR_COMPONENT	0.0017889193700018886	1.1531997570799609E-4	96	23	1615	916
[OVER]	GO:0050896	response to stimulus	BIOLOGICAL_PROCESS	0.0019476240246153365	1.263452549628064E-4	79	17	1632	922
[OVER]	GO:0009199	ribonucleoside triphosphate metabolic process	BIOLOGICAL_PROCESS	0.0023685277589741015	1.555826067706366E-4	26	1	1685	938
[OVER]	GO:0045229	external encapsulating structure organization	BIOLOGICAL_PROCESS	0.0023685277589741015	1.555826067706366E-4	26	1	1685	938
[OVER]	GO:0016829	lyase activity	MOLECULAR_FUNCTION	0.002690025192244348	1.7779848271872066E-4	49	7	1662	932
[OVER]	GO:0090304	nucleic acid metabolic process	BIOLOGICAL_PROCESS	0.002913306614139063	1.9374499310675938E-4	199	67	1512	872
[OVER]	GO:0009273	peptidoglycan-based cell wall biogenesis	BIOLOGICAL_PROCESS	0.0029909952919211754	2.0815169837005092E-4	20	0	1691	939
[OVER]	GO:0044038	cell wall macromolecule biosynthetic process	BIOLOGICAL_PROCESS	0.0029909952919211754	2.0815169837005092E-4	20	0	1691	939
[OVER]	GO:0009252	peptidoglycan biosynthetic process	BIOLOGICAL_PROCESS	0.0029909952919211754	2.0815169837005092E-4	20	0	1691	939
[OVER]	GO:0003676	nucleic acid binding	MOLECULAR_FUNCTION	0.0029909952919211754	2.086740901340355E-4	217	75	1494	864
[OVER]	GO:0042546	cell wall biogenesis	BIOLOGICAL_PROCESS	0.0029909952919211754	2.0815169837005092E-4	20	0	1691	939
[OVER]	GO:0070589	cellular component macromolecule biosynthetic process	BIOLOGICAL_PROCESS	0.0029909952919211754	2.0815169837005092E-4	20	0	1691	939
[OVER]	GO:0006024	glycosaminoglycan biosynthetic process	BIOLOGICAL_PROCESS	0.0029909952919211754	2.0815169837005092E-4	20	0	1691	939
[OVER]	GO:0006023	aminoglycan biosynthetic process	BIOLOGICAL_PROCESS	0.0029909952919211754	2.0815169837005092E-4	20	0	1691	939
[OVER]	GO:0072522	purine-containing compound biosynthetic process	BIOLOGICAL_PROCESS	0.003441776306403619	2.457408623503196E-4	29	2	1682	937
[OVER]	GO:0022804	active transmembrane transporter activity	MOLECULAR_FUNCTION	0.003441776306403619	2.457408623503196E-4	29	2	1682	937
[OVER]	GO:0044248	cellular catabolic process	BIOLOGICAL_PROCESS	0.003441776306403619	2.457408623503196E-4	29	2	1682	937
[OVER]	GO:0009141	nucleoside triphosphate metabolic process	BIOLOGICAL_PROCESS	0.003441776306403619	2.457408623503196E-4	29	2	1682	937
[OVER]	GO:0140101	catalytic activity, acting on a tRNA	MOLECULAR_FUNCTION	0.0034504061629882675	2.4776478363359246E-4	30	2	1681	937
[OVER]	GO:0140098	catalytic activity, acting on RNA	MOLECULAR_FUNCTION	0.0034944264755937655	2.52351483549611E-4	54	9	1657	930
[OVER]	GO:0009205	purine ribonucleoside triphosphate metabolic process	BIOLOGICAL_PROCESS	0.0035900955075969733	2.621897575927614E-4	25	1	1686	938
[OVER]	GO:0009144	purine nucleoside triphosphate metabolic process	BIOLOGICAL_PROCESS	0.0035900955075969733	2.621897575927614E-4	25	1	1686	938
[OVER]	GO:0016773	phosphotransferase activity, alcohol group as acceptor	MOLECULAR_FUNCTION	0.004192910017642463	3.079248482968761E-4	33	3	1678	936
[OVER]	GO:0031224	intrinsic component of membrane	CELLULAR_COMPONENT	0.004984671219006051	3.6810505534071614E-4	293	112	1418	827
[OVER]	GO:0034470	ncRNA processing	BIOLOGICAL_PROCESS	0.005368379752855372	3.986312178782855E-4	40	5	1671	934
[OVER]	GO:0016021	integral component of membrane	CELLULAR_COMPONENT	0.006015264532110355	4.4919432219632527E-4	292	112	1419	827
[OVER]	GO:0046034	ATP metabolic process	BIOLOGICAL_PROCESS	0.006015264532110355	4.515743263599777E-4	24	1	1687	938
[OVER]	GO:0016879	ligase activity, forming carbon-nitrogen bonds	MOLECULAR_FUNCTION	0.006623944154470366	5.026738526036263E-4	31	3	1680	936
[OVER]	GO:1901605	alpha-amino acid metabolic process	BIOLOGICAL_PROCESS	0.006623944154470366	5.024429255793412E-4	66	14	1645	925
[OVER]	GO:0043234	protein complex	CELLULAR_COMPONENT	0.007310208544363101	5.577352092190534E-4	35	4	1676	935
[OVER]	GO:0000287	magnesium ion binding	MOLECULAR_FUNCTION	0.007533120682687495	5.778158663179311E-4	48	8	1663	931
[OVER]	GO:0070011	peptidase activity, acting on L-amino acid peptides	MOLECULAR_FUNCTION	0.007679847511585882	5.922036636841011E-4	38	5	1673	934
[OVER]	GO:0044255	cellular lipid metabolic process	BIOLOGICAL_PROCESS	0.007846309724974314	6.082410639514972E-4	41	6	1670	933
[OVER]	GO:0006164	purine nucleotide biosynthetic process	BIOLOGICAL_PROCESS	0.007936576328957912	6.34667058537638E-4	27	2	1684	937
[OVER]	GO:0042254	ribosome biogenesis	BIOLOGICAL_PROCESS	0.007936576328957912	6.34667058537638E-4	27	2	1684	937
[OVER]	GO:0022613	ribonucleoprotein complex biogenesis	BIOLOGICAL_PROCESS	0.007936576328957912	6.34667058537638E-4	27	2	1684	937
[OVER]	GO:0071702	organic substance transport	BIOLOGICAL_PROCESS	0.007936576328957912	6.231832706148467E-4	59	12	1652	927
[OVER]	GO:0006396	RNA processing	BIOLOGICAL_PROCESS	0.007936576328957912	6.267834051699875E-4	42	6	1669	933
[OVER]	GO:0032787	monocarboxylic acid metabolic process	BIOLOGICAL_PROCESS	0.007936576328957912	6.267834051699875E-4	42	6	1669	933
[OVER]	GO:0042626	ATPase activity, coupled to transmembrane movement of substances	MOLECULAR_FUNCTION	0.008157545086668166	6.589938503305985E-4	18	0	1693	939
[OVER]	GO:0043492	ATPase activity, coupled to movement of substances	MOLECULAR_FUNCTION	0.008157545086668166	6.589938503305985E-4	18	0	1693	939
[OVER]	GO:0034654	nucleobase-containing compound biosynthetic process	BIOLOGICAL_PROCESS	0.008561924385446344	6.951542034695318E-4	114	33	1597	906
[OVER]	GO:0051716	cellular response to stimulus	BIOLOGICAL_PROCESS	0.00878694135140626	7.170086782053251E-4	64	14	1647	925
[OVER]	GO:0030312	external encapsulating structure	CELLULAR_COMPONENT	0.008896006046039658	7.404264518123582E-4	22	1	1689	938
[OVER]	GO:0009057	macromolecule catabolic process	BIOLOGICAL_PROCESS	0.008896006046039658	7.404264518123582E-4	22	1	1689	938
[OVER]	GO:0009127	purine nucleoside monophosphate biosynthetic process	BIOLOGICAL_PROCESS	0.008896006046039658	7.404264518123582E-4	22	1	1689	938
[OVER]	GO:0009168	purine ribonucleoside monophosphate biosynthetic process	BIOLOGICAL_PROCESS	0.008896006046039658	7.404264518123582E-4	22	1	1689	938
[OVER]	GO:0071554	cell wall organization or biogenesis	BIOLOGICAL_PROCESS	0.009487393065347068	7.935192078319661E-4	23	1	1688	938
[OVER]	GO:1901293	nucleoside phosphate biosynthetic process	BIOLOGICAL_PROCESS	0.010611686040421517	8.962133865227475E-4	43	7	1668	932
[OVER]	GO:0009165	nucleotide biosynthetic process	BIOLOGICAL_PROCESS	0.010611686040421517	8.962133865227475E-4	43	7	1668	932
[OVER]	GO:0050662	coenzyme binding	MOLECULAR_FUNCTION	0.011579695496706939	9.826914171012007E-4	55	11	1656	928
[OVER]	GO:0009152	purine ribonucleotide biosynthetic process	BIOLOGICAL_PROCESS	0.012268127914570957	0.0010461194345758181	26	2	1685	937
[OVER]	GO:0004672	protein kinase activity	MOLECULAR_FUNCTION	0.013807150303103782	0.0012224200798749574	17	0	1694	939
[OVER]	GO:0015399	primary active transmembrane transporter activity	MOLECULAR_FUNCTION	0.013807150303103782	0.0012212439202869438	21	1	1690	938
[OVER]	GO:0006468	protein phosphorylation	BIOLOGICAL_PROCESS	0.013807150303103782	0.0012224200798749574	17	0	1694	939
[OVER]	GO:0015405	P-P-bond-hydrolysis-driven transmembrane transporter activity	MOLECULAR_FUNCTION	0.013807150303103782	0.0012212439202869438	21	1	1690	938
[OVER]	GO:0060089	molecular transducer activity	MOLECULAR_FUNCTION	0.013807150303103782	0.0012212439202869438	21	1	1690	938
[OVER]	GO:0005198	structural molecule activity	MOLECULAR_FUNCTION	0.013807150303103782	0.0011971374813481391	49	9	1662	930
[OVER]	GO:0008236	serine-type peptidase activity	MOLECULAR_FUNCTION	0.013807150303103782	0.0012224200798749574	17	0	1694	939
[OVER]	GO:0017171	serine hydrolase activity	MOLECULAR_FUNCTION	0.013807150303103782	0.0012224200798749574	17	0	1694	939
[OVER]	GO:0007154	cell communication	BIOLOGICAL_PROCESS	0.0159752889060157	0.001420894729298826	36	5	1675	934
[OVER]	GO:0016835	carbon-oxygen lyase activity	MOLECULAR_FUNCTION	0.01959118691171741	0.0017504977289539425	25	2	1686	937
[OVER]	GO:0051188	cofactor biosynthetic process	BIOLOGICAL_PROCESS	0.020094038264384963	0.0018036264455996295	55	12	1656	927
[OVER]	GO:0048037	cofactor binding	MOLECULAR_FUNCTION	0.020232669499142892	0.0018243247488007258	89	25	1622	914
[UNDER]	GO:0016032	viral process	BIOLOGICAL_PROCESS	0.02133373304614872	0.0019589668500271905	0	6	1711	933
[UNDER]	GO:0044403	symbiont process	BIOLOGICAL_PROCESS	0.02133373304614872	0.0019589668500271905	0	6	1711	933
[UNDER]	GO:0019068	virion assembly	BIOLOGICAL_PROCESS	0.02133373304614872	0.0019589668500271905	0	6	1711	933
[UNDER]	GO:0019058	viral life cycle	BIOLOGICAL_PROCESS	0.02133373304614872	0.0019589668500271905	0	6	1711	933
[OVER]	GO:0009451	RNA modification	BIOLOGICAL_PROCESS	0.02133373304614872	0.0019671251197183235	28	3	1683	936
[OVER]	GO:0016875	ligase activity, forming carbon-oxygen bonds	MOLECULAR_FUNCTION	0.02171108877515092	0.002055068378553657	20	1	1691	938
[OVER]	GO:0004812	aminoacyl-tRNA ligase activity	MOLECULAR_FUNCTION	0.02171108877515092	0.002055068378553657	20	1	1691	938
[OVER]	GO:0004872	receptor activity	MOLECULAR_FUNCTION	0.02171108877515092	0.002055068378553657	20	1	1691	938
[OVER]	GO:0006418	tRNA aminoacylation for protein translation	BIOLOGICAL_PROCESS	0.02171108877515092	0.002055068378553657	20	1	1691	938
[OVER]	GO:0043039	tRNA aminoacylation	BIOLOGICAL_PROCESS	0.02171108877515092	0.002055068378553657	20	1	1691	938
[OVER]	GO:0043038	amino acid activation	BIOLOGICAL_PROCESS	0.02171108877515092	0.002055068378553657	20	1	1691	938
[OVER]	GO:0008610	lipid biosynthetic process	BIOLOGICAL_PROCESS	0.021754449354069397	0.0020857999176688326	37	6	1674	933
[OVER]	GO:0006464	cellular protein modification process	BIOLOGICAL_PROCESS	0.021754449354069397	0.0020857999176688326	37	6	1674	933
[OVER]	GO:0036211	protein modification process	BIOLOGICAL_PROCESS	0.021754449354069397	0.0020857999176688326	37	6	1674	933
[OVER]	GO:0006811	ion transport	BIOLOGICAL_PROCESS	0.02201412681539714	0.002119679285366677	38	6	1673	933
[OVER]	GO:0008652	cellular amino acid biosynthetic process	BIOLOGICAL_PROCESS	0.023651323796961884	0.0022869701101101455	58	13	1653	926
[OVER]	GO:0006629	lipid metabolic process	BIOLOGICAL_PROCESS	0.02810178299061991	0.002728773705331513	43	8	1668	931
[OVER]	GO:0009108	coenzyme biosynthetic process	BIOLOGICAL_PROCESS	0.03069648063684368	0.00299325127384971	40	7	1671	932
[OVER]	GO:0015318	inorganic molecular entity transmembrane transporter activity	MOLECULAR_FUNCTION	0.0314860201854968	0.0030830864318723917	26	3	1685	936
[OVER]	GO:0006091	generation of precursor metabolites and energy	BIOLOGICAL_PROCESS	0.03231316822391166	0.0031772637870104902	27	3	1684	936
[OVER]	GO:0016779	nucleotidyltransferase activity	MOLECULAR_FUNCTION	0.03239385720324131	0.0031984142975048538	33	5	1678	934
[OVER]	GO:0009084	glutamine family amino acid biosynthetic process	BIOLOGICAL_PROCESS	0.03373131359619026	0.0033579928671849954	14	0	1697	939
[OVER]	GO:0044391	ribosomal subunit	CELLULAR_COMPONENT	0.03373131359619026	0.0033579928671849954	14	0	1697	939
[OVER]	GO:0072528	pyrimidine-containing compound biosynthetic process	BIOLOGICAL_PROCESS	0.03466598531295008	0.0034793277792679396	18	1	1693	938
[OVER]	GO:1901565	organonitrogen compound catabolic process	BIOLOGICAL_PROCESS	0.03466598531295008	0.0034793277792679396	18	1	1693	938
[OVER]	GO:0044462	external encapsulating structure part	CELLULAR_COMPONENT	0.0346833256728466	0.003523520233593963	19	1	1692	938
[OVER]	GO:0009279	cell outer membrane	CELLULAR_COMPONENT	0.0346833256728466	0.003523520233593963	19	1	1692	938
[OVER]	GO:0071555	cell wall organization	BIOLOGICAL_PROCESS	0.0346833256728466	0.003523520233593963	19	1	1692	938
[OVER]	GO:0016853	isomerase activity	MOLECULAR_FUNCTION	0.035101284893253495	0.0035803024166925226	44	9	1667	930
[OVER]	GO:0006790	sulfur compound metabolic process	BIOLOGICAL_PROCESS	0.041632978968092905	0.004263516002036442	38	7	1673	932
[OVER]	GO:0019001	guanyl nucleotide binding	MOLECULAR_FUNCTION	0.04176855891956451	0.004328524669754951	22	2	1689	937
[OVER]	GO:0016836	hydro-lyase activity	MOLECULAR_FUNCTION	0.04176855891956451	0.004328524669754951	22	2	1689	937
[OVER]	GO:0032561	guanyl ribonucleotide binding	MOLECULAR_FUNCTION	0.04176855891956451	0.004328524669754951	22	2	1689	937
[OVER]	GO:0019867	outer membrane	CELLULAR_COMPONENT	0.045833615796096634	0.004768491239495978	25	3	1686	936
[OVER]	GO:0044272	sulfur compound biosynthetic process	BIOLOGICAL_PROCESS	0.0467114165787333	0.0048788750078154735	32	5	1679	934
