# Supplementary material for: Identification of genetic relationships and subspecies signatures in Xylella fastidiosa
Source: BMC Genomics. 2019 Mar 25;20:239. doi: 10.1186/s12864-019-5565-9 (PMC6434890; doi:10.1186/s12864-019-5565-9)
Supplement: Supplementary file 7 — Raw data of the gene ontologies enrichments tests with Blast2GO. (ZIP 22422 kb) [file 12864_2019_5565_MOESM7_ESM.zip › Additional-File-7/Group_PAU/liste_PAU.txt]

NC_002488.1
NC_002488.2
NC_002488.3
NC_002488.4
NC_002488.5
NC_002488.7
NC_002488.8
NC_002488.9
NC_002488.10
NC_002488.11
NC_002488.12
NC_002488.13
NC_002488.14
NC_002488.15
NC_002488.16
NC_002488.17
NC_002488.18
NC_002488.19
NC_002488.20
NC_002488.22
NC_002488.23
NC_002488.24
NC_002488.25
NC_002488.26
NC_002488.27
NC_002488.28
NC_002488.30
NC_002488.31
NC_002488.32
NC_002488.33
NC_002488.35
NC_002488.36
NC_002488.37
NC_002488.38
NC_002488.39
NC_002488.40
NC_002488.41
NC_002488.42
NC_002488.43
NC_002488.44
NC_002488.45
NC_002488.46
NC_002488.47
NC_002488.48
NC_002488.49
NC_002488.50
NC_002488.51
NC_002488.52
NC_002488.53
NC_002488.55
NC_002488.56
NC_002488.61
NC_002488.62
NC_002488.63
NC_002488.65
NC_002488.66
NC_002488.71
NC_002488.76
NC_002488.77
NC_002488.78
NC_002488.79
NC_002488.80
NC_002488.81
NC_002488.82
NC_002488.83
NC_002488.84
NC_002488.85
NC_002488.88
NC_002488.89
NC_002488.92
NC_002488.103
NC_002488.104
NC_002488.106
NC_002488.107
NC_002488.108
NC_002488.109
NC_002488.111
NC_002488.112
NC_002488.113
NC_002488.114
NC_002488.115
NC_002488.122
NC_002488.123
NC_002488.124
NC_002488.125
NC_002488.126
NC_002488.127
NC_002488.128
NC_002488.129
NC_002488.130
NC_002488.131
NC_002488.132
NC_002488.133
NC_002488.134
NC_002488.135
NC_002488.137
NC_002488.138
NC_002488.139
NC_002488.140
NC_002488.141
NC_002488.142
NC_002488.143
NC_002488.144
NC_002488.145
NC_002488.146
NC_002488.147
NC_002488.148
NC_002488.153
NC_002488.154
NC_002488.155
NC_002488.156
NC_002488.157
NC_002488.158
NC_002488.159
NC_002488.160
NC_002488.161
NC_002488.162
NC_002488.164
NC_002488.163
NC_002488.165
NC_002488.168
NC_002488.169
NC_002488.171
NC_002488.172
NC_002488.178
NC_002488.179
NC_002488.180
NC_002488.181
NC_002488.182
NC_002488.183
NC_002488.184
NC_002488.187
NC_002488.188
NC_002488.189
NC_002488.191
NC_002488.192
NC_002488.193
NC_002488.195
NC_002488.196
NC_002488.197
NC_002488.198
NC_002488.199
NC_002488.200
NC_002488.201
NC_002488.203
NC_002488.204
NC_002488.205
NC_002488.206
NC_002488.207
NC_002488.208
NC_002488.209
NC_002488.211
NC_002488.212
NC_002488.213
NC_002488.214
NC_002488.215
NC_002488.216
NC_002488.217
NC_002488.218
NC_002488.219
NC_002488.220
NC_002488.221
NC_002488.223
NC_002488.224
NC_002488.226
NC_002488.227
NC_002488.229
NC_002488.230
NC_002488.231
NC_002488.234
NC_002488.235
NC_002488.236
NC_002488.242
NC_002488.243
NC_002488.244
NC_002488.245
NC_002488.246
NC_002488.247
NC_002488.248
NC_002488.249
NC_002488.250
NC_002488.251
NC_002488.252
NC_002488.253
NC_002488.254
NC_002488.255
NC_002488.256
NC_002488.257
NC_002488.258
NC_002488.260
NC_002488.262
NC_002488.270
NC_002488.271
NC_002488.272
NC_002488.273
NC_002488.274
NC_002488.284
NC_002488.285
NC_002488.287
NC_002488.288
NC_002488.289
NC_002488.290
NC_002488.291
NC_002488.292
NC_002488.293
NC_002488.294
NC_002488.295
NC_002488.296
NC_002488.297
NC_002488.298
NC_002488.299
NC_002488.300
NC_002488.302
NC_002488.303
NC_002488.304
NC_002488.305
NC_002488.306
NC_002488.307
NC_002488.308
NC_002488.309
NC_002488.310
NC_002488.311
NC_002488.312
NC_002488.313
NC_002488.314
NC_002488.315
NC_002488.316
NC_002488.317
NC_002488.323
NC_002488.324
NC_002488.325
NC_002488.326
NC_002488.327
NC_002488.328
NC_002488.329
NC_002488.330
NC_002488.331
NC_002488.332
NC_002488.333
NC_002488.334
NC_002488.335
NC_002488.336
NC_002488.338
NC_002488.340
NC_002488.341
NC_002488.342
NC_002488.343
NC_002488.344
NC_002488.345
NC_002488.346
NC_002488.347
NC_002488.348
NC_002488.349
NC_002488.351
NC_002488.352
NC_002488.353
NC_002488.354
NC_002488.355
NC_002488.356
NC_002488.357
NC_002488.358
NC_002488.359
NC_002488.360
NC_002488.361
NC_002488.363
NC_002488.364
NC_002488.365
NC_002488.366
NC_002488.367
NC_002488.368
NC_002488.369
NC_002488.370
NC_002488.371
NC_002488.372
NC_002488.373
NC_002488.374
NC_002488.375
NC_002488.376
NC_002488.377
NC_002488.378
NC_002488.379
NC_002488.380
NC_002488.383
NC_002488.384
NC_002488.385
NC_002488.386
NC_002488.387
NC_002488.388
NC_002488.389
NC_002488.390
NC_002488.391
NC_002488.392
NC_002488.393
NC_002488.394
NC_002488.395
NC_002488.396
NC_002488.397
NC_002488.398
NC_002488.399
NC_002488.400
NC_002488.401
NC_002488.402
NC_002488.403
NC_002488.404
NC_002488.405
NC_002488.406
NC_002488.407
NC_002488.408
NC_002488.409
NC_002488.410
NC_002488.411
NC_002488.412
NC_002488.414
NC_002488.415
NC_002488.416
NC_002488.417
NC_002488.419
NC_002488.420
NC_002488.421
NC_002488.422
NC_002488.423
NC_002488.424
NC_002488.425
NC_002488.426
NC_002488.452
NC_002488.456
NC_002488.490
NC_002488.491
NC_002488.492
NC_002488.494
NC_002488.500
NC_002488.501
NC_002488.503
NC_002488.504
NC_002488.506
NC_002488.507
NC_002488.508
NC_002488.510
NC_002488.511
NC_002488.512
NC_002488.513
NC_002488.514
NC_002488.515
NC_002488.516
NC_002488.517
NC_002488.518
NC_002488.519
NC_002488.520
NC_002488.521
NC_002488.522
NC_002488.523
NC_002488.524
NC_002488.525
NC_002488.526
NC_002488.528
NC_002488.529
NC_002488.530
NC_002488.531
NC_002488.532
NC_002488.533
NC_002488.535
NC_002488.536
NC_002488.537
NC_002488.538
NC_002488.539
NC_002488.540
NC_002488.542
NC_002488.544
NC_002488.545
NC_002488.546
NC_002488.547
NC_002488.548
NC_002488.553
NC_002488.556
NC_002488.557
NC_002488.558
NC_002488.559
NC_002488.560
NC_002488.561
NC_002488.562
NC_002488.563
NC_002488.564
NC_002488.565
NC_002488.579
NC_002488.580
NC_002488.581
NC_002488.582
NC_002488.583
NC_002488.584
NC_002488.585
NC_002488.586
NC_002488.587
NC_002488.588
NC_002488.589
NC_002488.590
NC_002488.591
NC_002488.592
NC_002488.599
NC_002488.600
NC_002488.601
NC_002488.602
NC_002488.603
NC_002488.604
NC_002488.606
NC_002488.607
NC_002488.608
NC_002488.609
NC_002488.611
NC_002488.613
NC_002488.614
NC_002488.616
NC_002488.620
NC_002488.643
NC_002488.670
NC_002488.671
NC_002488.672
NC_002488.673
NC_002488.674
NC_002488.675
NC_002488.676
NC_002488.677
NC_002488.678
NC_002488.680
NC_002488.681
NC_002488.682
NC_002488.683
NC_002488.684
NC_002488.685
NC_002488.686
NC_002488.687
NC_002488.688
NC_002488.689
NC_002488.690
NC_002488.691
NC_002488.692
NC_002488.693
NC_002488.694
NC_002488.695
NC_002488.697
NC_002488.698
NC_002488.699
NC_002488.700
NC_002488.702
NC_002488.703
NC_002488.704
NC_002488.705
NC_002488.706
NC_002488.707
NC_002488.708
NC_002488.709
NC_002488.710
NC_002488.711
NC_002488.713
NC_002488.714
NC_002488.715
NC_002488.716
NC_002488.717
NC_002488.718
NC_002488.719
NC_002488.720
NC_002488.721
NC_002488.722
NC_002488.723
NC_002488.724
NC_002488.725
NC_002488.726
NC_002488.727
NC_002488.728
NC_002488.729
NC_002488.730
NC_002488.731
NC_002488.732
NC_002488.734
NC_002488.735
NC_002488.736
NC_002488.737
NC_002488.738
NC_002488.739
NC_002488.742
NC_002488.743
NC_002488.744
NC_002488.745
NC_002488.746
NC_002488.747
NC_002488.748
NC_002488.749
NC_002488.750
NC_002488.751
NC_002488.752
NC_002488.753
NC_002488.754
NC_002488.755
NC_002488.756
NC_002488.757
NC_002488.758
NC_002488.759
NC_002488.760
NC_002488.762
NC_002488.763
NC_002488.764
NC_002488.765
NC_002488.766
NC_002488.767
NC_002488.768
NC_002488.769
NC_002488.770
NC_002488.771
NC_002488.772
NC_002488.773
NC_002488.775
NC_002488.777
NC_002488.776
NC_002488.779
NC_002488.781
NC_002488.782
NC_002488.783
NC_002488.784
NC_002488.785
NC_002488.786
NC_002488.787
NC_002488.788
NC_002488.789
NC_002488.790
NC_002488.791
NC_002488.792
NC_002488.793
NC_002488.794
NC_002488.795
NC_002488.796
NC_002488.797
NC_002488.798
NC_002488.799
NC_002488.800
NC_002488.801
NC_002488.802
NC_002488.803
NC_002488.804
NC_002488.815
NC_002488.805
NC_002488.822
NC_002488.821
NC_002488.823
NC_002488.825
NC_002488.827
NC_002488.826
NC_002488.828
NC_002488.829
NC_002488.830
NC_002488.831
NC_002488.832
NC_002488.837
NC_002488.838
NC_002488.839
NC_002488.840
NC_002488.841
NC_002488.842
NC_002488.843
NC_002488.844
NC_002488.845
NC_002488.846
NC_002488.847
NC_002488.848
NC_002488.849
NC_002488.850
NC_002488.851
NC_002488.852
NC_002488.853
NC_002488.854
NC_002488.855
NC_002488.856
NC_002488.858
NC_002488.859
NC_002488.860
NC_002488.861
NC_002488.863
NC_002488.864
NC_002488.867
NC_002488.868
NC_002488.869
NC_002488.870
NC_002488.871
NC_002488.872
NC_002488.873
NC_002488.874
NC_002488.875
NC_002488.876
NC_002488.878
NC_002488.879
NC_002488.880
NC_002488.881
NC_002488.882
NC_002488.883
NC_002488.884
NC_002488.886
NC_002488.887
NC_002488.888
NC_002488.889
NC_002488.890
NC_002488.892
NC_002488.893
NC_002488.895
NC_002488.896
NC_002488.897
NC_002488.898
NC_002488.899
NC_002488.900
NC_002488.901
NC_002488.902
NC_002488.903
NC_002488.904
NC_002488.905
NC_002488.906
NC_002488.907
NC_002488.908
NC_002488.909
NC_002488.910
NC_002488.912
NC_002488.913
NC_002488.914
NC_002488.915
NC_002488.916
NC_002488.917
NC_002488.918
NC_002488.919
NC_002488.920
NC_002488.921
NC_002488.922
NC_002488.923
NC_002488.924
NC_002488.925
NC_002488.927
NC_002488.928
NC_002488.930
NC_002488.934
NC_002488.935
NC_002488.936
NC_002488.937
NC_002488.938
NC_002488.939
NC_002488.940
NC_002488.941
NC_002488.942
NC_002488.943
NC_002488.949
NC_002488.950
NC_002488.951
NC_002488.952
NC_002488.953
NC_002488.955
NC_002488.956
NC_002488.957
NC_002488.958
NC_002488.959
NC_002488.960
NC_002488.961
NC_002488.962
NC_002488.963
NC_002488.964
NC_002488.965
NC_002488.966
NC_002488.967
NC_002488.968
NC_002488.969
NC_002488.970
NC_002488.972
NC_002488.973
NC_002488.978
NC_002488.979
NC_002488.980
NC_002488.981
NC_002488.982
NC_002488.983
NC_002488.984
NC_002488.985
NC_002488.986
NC_002488.987
NC_002488.988
NC_002488.989
NC_002488.992
NC_002488.993
NC_002488.994
NC_002488.995
NC_002488.997
NC_002488.998
NC_002488.999
NC_002488.1000
NC_002488.1001
NC_002488.1002
NC_002488.1003
NC_002488.1005
NC_002488.1006
NC_002488.1008
NC_002488.1009
NC_002488.1010
NC_002488.1011
NC_002488.1012
NC_002488.1013
NC_002488.1015
NC_002488.1016
NC_002488.1017
NC_002488.1018
NC_002488.1020
NC_002488.1021
NC_002488.1022
NC_002488.1023
NC_002488.1025
NC_002488.1026
NC_002488.1027
NC_002488.1028
NC_002488.1029
NC_002488.1031
NC_002488.1032
NC_002488.1033
NC_002488.1036
NC_002488.1037
NC_002488.1038
NC_002488.1039
NC_002488.1040
NC_002488.1044
NC_002488.1045
NC_002488.1046
NC_002488.1047
NC_002488.1048
NC_002488.1049
NC_002488.1050
NC_002488.1051
NC_002488.1052
NC_002488.1053
NC_002488.1054
NC_002488.1055
NC_002488.1056
NC_002488.1057
NC_002488.1058
NC_002488.1059
NC_002488.1060
NC_002488.1061
NC_002488.1062
NC_002488.1063
NC_002488.1064
NC_002488.1065
NC_002488.1066
NC_002488.1067
NC_002488.1068
NC_002488.1069
NC_002488.1070
NC_002488.1071
NC_002488.1072
NC_002488.1073
NC_002488.1074
NC_002488.1075
NC_002488.1076
NC_002488.1077
NC_002488.1078
NC_002488.1079
NC_002488.1080
NC_002488.1081
NC_002488.1082
NC_002488.1083
NC_002488.1084
NC_002488.1085
NC_002488.1089
NC_002488.1090
NC_002488.1092
NC_002488.1093
NC_002488.1094
NC_002488.1095
NC_002488.1099
NC_002488.1100
NC_002488.1101
NC_002488.1102
NC_002488.1103
NC_002488.1104
NC_002488.1105
NC_002488.1106
NC_002488.1107
NC_002488.1108
NC_002488.1109
NC_002488.1110
NC_002488.1111
NC_002488.1113
NC_002488.1114
NC_002488.1115
NC_002488.1116
NC_002488.1117
NC_002488.1118
NC_002488.1119
NC_002488.1120
NC_002488.1121
NC_002488.1122
NC_002488.1124
NC_002488.1125
NC_002488.1126
NC_002488.1127
NC_002488.1128
NC_002488.1129
NC_002488.1130
NC_002488.1131
NC_002488.1132
NC_002488.1133
NC_002488.1135
NC_002488.1136
NC_002488.1137
NC_002488.1138
NC_002488.1139
NC_002488.1140
NC_002488.1141
NC_002488.1142
NC_002488.1149
NC_002488.1150
NC_002488.1151
NC_002488.1153
NC_002488.1154
NC_002488.1155
NC_002488.1156
NC_002488.1157
NC_002488.1158
NC_002488.1159
NC_002488.1160
NC_002488.1163
NC_002488.1165
NC_002488.1167
NC_002488.1168
NC_002488.1169
NC_002488.1170
NC_002488.1171
NC_002488.1172
NC_002488.1173
NC_002488.1175
NC_002488.1176
NC_002488.1177
NC_002488.1178
NC_002488.1179
NC_002488.1180
NC_002488.1181
NC_002488.1182
NC_002488.1183
NC_002488.1184
NC_002488.1185
NC_002488.1186
NC_002488.1187
NC_002488.1188
NC_002488.1189
NC_002488.1190
NC_002488.1195
NC_002488.1196
NC_002488.1197
NC_002488.1198
NC_002488.1199
NC_002488.1200
NC_002488.1201
NC_002488.1202
NC_002488.1203
NC_002488.1204
NC_002488.1205
NC_002488.1206
NC_002488.1207
NC_002488.1208
NC_002488.1209
NC_002488.1210
NC_002488.1211
NC_002488.1212
NC_002488.1214
NC_002488.1215
NC_002488.1216
NC_002488.1217
NC_002488.1218
NC_002488.1219
NC_002488.1220
NC_002488.1221
NC_002488.1222
NC_002488.1223
NC_002488.1227
NC_002488.1228
NC_002488.1229
NC_002488.1230
NC_002488.1231
NC_002488.1232
NC_002488.1233
NC_002488.1234
NC_002488.1235
NC_002488.1236
NC_002488.1237
NC_002488.1238
NC_002488.1239
NC_002488.1240
NC_002488.1242
NC_002488.1243
NC_002488.1244
NC_002488.1245
NC_002488.1246
NC_002488.1247
NC_002488.1248
NC_002488.1249
NC_002488.1250
NC_002488.1251
NC_002488.1254
NC_002488.1258
NC_002488.1259
NC_002488.1260
NC_002488.1261
NC_002488.1262
NC_002488.1263
NC_002488.1266
NC_002488.1274
NC_002488.1275
NC_002488.1276
NC_002488.1277
NC_002488.1278
NC_002488.1279
NC_002488.1280
NC_002488.1281
NC_002488.1282
NC_002488.1283
NC_002488.1284
NC_002488.1286
NC_002488.1287
NC_002488.1288
NC_002488.1289
NC_002488.1290
NC_002488.1291
NC_002488.1292
NC_002488.1293
NC_002488.1294
NC_002488.1295
NC_002488.1296
NC_002488.1297
NC_002488.1298
NC_002488.1299
NC_002488.1300
NC_002488.1301
NC_002488.1302
NC_002488.1303
NC_002488.1305
NC_002488.1306
NC_002488.1307
NC_002488.1308
NC_002488.1309
NC_002488.1310
NC_002488.1311
NC_002488.1312
NC_002488.1313
NC_002488.1314
NC_002488.1315
NC_002488.1316
NC_002488.1317
NC_002488.1318
NC_002488.1319
NC_002488.1320
NC_002488.1321
NC_002488.1322
NC_002488.1323
NC_002488.1324
NC_002488.1325
NC_002488.1326
NC_002488.1327
NC_002488.1328
NC_002488.1329
NC_002488.1330
NC_002488.1331
NC_002488.1332
NC_002488.1333
NC_002488.1334
NC_002488.1335
NC_002488.1336
NC_002488.1338
NC_002488.1339
NC_002488.1340
NC_002488.1341
NC_002488.1342
NC_002488.1343
NC_002488.1344
NC_002488.1345
NC_002488.1346
NC_002488.1347
NC_002488.1348
NC_002488.1349
NC_002488.1350
NC_002488.1351
NC_002488.1352
NC_002488.1353
NC_002488.1354
NC_002488.1355
NC_002488.1356
NC_002488.1357
NC_002488.1358
NC_002488.1359
NC_002488.1360
NC_002488.1361
NC_002488.1362
NC_002488.1363
NC_002488.1364
NC_002488.1365
NC_002488.1367
NC_002488.1368
NC_002488.1370
NC_002488.1371
NC_002488.1372
NC_002488.1373
NC_002488.1374
NC_002488.1375
NC_002488.1376
NC_002488.1378
NC_002488.1379
NC_002488.1380
NC_002488.1381
NC_002488.1382
NC_002488.1383
NC_002488.1384
NC_002488.1386
NC_002488.1387
NC_002488.1388
NC_002488.1389
NC_002488.1391
NC_002488.1392
NC_002488.1395
NC_002488.1397
NC_002488.1399
NC_002488.1400
NC_002488.1401
NC_002488.1402
NC_002488.1403
NC_002488.1405
NC_002488.1406
NC_002488.1407
NC_002488.1408
NC_002488.1409
NC_002488.1410
NC_002488.1411
NC_002488.1412
NC_002488.1415
NC_002488.1416
NC_002488.1417
NC_002488.1418
NC_002488.1419
NC_002488.1420
NC_002488.1421
NC_002488.1423
NC_002488.1425
NC_002488.1431
NC_002488.1432
NC_002488.1433
NC_002488.1434
NC_002488.1435
NC_002488.1436
NC_002488.1440
NC_002488.1444
NC_002488.1445
NC_002488.1446
NC_002488.1456
NC_002488.1457
NC_002488.1462
NC_002488.1465
NC_002488.1466
NC_002488.1467
NC_002488.1468
NC_002488.1469
NC_002488.1470
NC_002488.1471
NC_002488.1472
NC_002488.1473
NC_002488.1474
NC_002488.1475
NC_002488.1476
NC_002488.1477
NC_002488.1478
NC_002488.1479
NC_002488.1480
NC_002488.1481
NC_002488.1482
NC_002488.1483
NC_002488.1484
NC_002488.1485
NC_002488.1486
NC_002488.1487
NC_002488.1488
NC_002488.1489
NC_002488.1490
NC_002488.1491
NC_002488.1492
NC_002488.1493
NC_002488.1494
NC_002488.1495
NC_002488.1497
NC_002488.1498
NC_002488.1499
NC_002488.1500
NC_002488.1501
NC_002488.1502
NC_002488.1503
NC_002488.1504
NC_002488.1505
NC_002488.1535
NC_002488.1538
NC_002488.1539
NC_002488.1540
NC_002488.1544
NC_002488.1548
NC_002488.1549
NC_002488.1550
NC_002488.1560
NC_002488.1561
NC_002488.1567
NC_002488.1571
NC_002488.1570
NC_002488.1576
NC_002488.1581
NC_002488.1583
NC_002488.1584
NC_002488.1585
NC_002488.1586
NC_002488.1587
NC_002488.1588
NC_002488.1675
NC_002488.1676
NC_002488.1679
NC_002488.1681
NC_002488.1682
NC_002488.1683
NC_002488.1684
NC_002488.1685
NC_002488.1686
NC_002488.1690
NC_002488.1691
NC_002488.1692
NC_002488.1693
NC_002488.1694
NC_002488.1696
NC_002488.1697
NC_002488.1702
NC_002488.1704
NC_002488.1705
NC_002488.1706
NC_002488.1707
NC_002488.1708
NC_002488.1709
NC_002488.1710
NC_002488.1712
NC_002488.1711
NC_002488.1713
NC_002488.1714
NC_002488.1715
NC_002488.1716
NC_002488.1717
NC_002488.1718
NC_002488.1719
NC_002488.1720
NC_002488.1721
NC_002488.1722
NC_002488.1723
NC_002488.1724
NC_002488.1725
NC_002488.1726
NC_002488.1727
NC_002488.1728
NC_002488.1730
NC_002488.1731
NC_002488.1733
NC_002488.1734
NC_002488.1735
NC_002488.1736
NC_002488.1737
NC_002488.1738
NC_002488.1739
NC_002488.1740
NC_002488.1742
NC_002488.1743
NC_002488.1745
NC_002488.1746
NC_002488.1747
NC_002488.1761
NC_002488.1763
NC_002488.1780
NC_002488.1781
NC_002488.1783
NC_002488.1784
NC_002488.1785
NC_002488.1786
NC_002488.1787
NC_002488.1788
NC_002488.1789
NC_002488.1790
NC_002488.1791
NC_002488.1792
NC_002488.1793
NC_002488.1794
NC_002488.1795
NC_002488.1796
NC_002488.1797
NC_002488.1798
NC_002488.1799
NC_002488.1800
NC_002488.1801
NC_002488.1802
NC_002488.1803
NC_002488.1804
NC_002488.1805
NC_002488.1806
NC_002488.1807
NC_002488.1819
NC_002488.1829
NC_002488.1831
NC_002488.1832
NC_002488.1833
NC_002488.1834
NC_002488.1835
NC_002488.1836
NC_002488.1837
NC_002488.1838
NC_002488.1839
NC_002488.1840
NC_002488.1841
NC_002488.1842
NC_002488.1843
NC_002488.1844
NC_002488.1845
NC_002488.1847
NC_002488.1848
NC_002488.1849
NC_002488.1850
NC_002488.1855
NC_002488.1856
NC_002488.1857
NC_002488.1859
NC_002488.1860
NC_002488.1861
NC_002488.1862
NC_002488.1864
NC_002488.1865
NC_002488.1866
NC_002488.1867
NC_002488.1868
NC_002488.1869
NC_002488.1870
NC_002488.1871
NC_002488.1872
NC_002488.1873
NC_002488.1874
NC_002488.1875
NC_002488.1876
NC_002488.1877
NC_002488.1878
NC_002488.1879
NC_002488.1880
NC_002488.1881
NC_002488.1882
NC_002488.1883
NC_002488.1884
NC_002488.1885
NC_002488.1886
NC_002488.1887
NC_002488.1888
NC_002488.1889
NC_002488.1890
NC_002488.1891
NC_002488.1892
NC_002488.1893
NC_002488.1894
NC_002488.1895
NC_002488.1896
NC_002488.1897
NC_002488.1899
NC_002488.1900
NC_002488.1901
NC_002488.1902
NC_002488.1903
NC_002488.1905
NC_002488.1906
NC_002488.1907
NC_002488.1908
NC_002488.1909
NC_002488.1911
NC_002488.1914
NC_002488.1954
NC_002488.1955
NC_002488.1962
NC_002488.1963
NC_002488.2003
NC_002488.2004
NC_002488.2011
NC_002488.2012
NC_002488.2016
NC_002488.2020
NC_002488.2022
NC_002488.2023
NC_002488.2025
NC_002488.2026
NC_002488.2027
NC_002488.2028
NC_002488.2029
NC_002488.2030
NC_002488.2031
NC_002488.2032
NC_002488.2033
NC_002488.2034
NC_002488.2035
NC_002488.2036
NC_002488.2037
NC_002488.2038
NC_002488.2039
NC_002488.2040
NC_002488.2041
NC_002488.2042
NC_002488.2045
NC_002488.2046
NC_002488.2047
NC_002488.2049
NC_002488.2050
NC_002488.2053
NC_002488.2056
NC_002488.2058
NC_002488.2059
NC_002488.2060
NC_002488.2061
NC_002488.2062
NC_002488.2063
NC_002488.2064
NC_002488.2065
NC_002488.2066
NC_002488.2067
NC_002488.2068
NC_002488.2069
NC_002488.2070
NC_002488.2071
NC_002488.2072
NC_002488.2073
NC_002488.2074
NC_002488.2075
NC_002488.2076
NC_002488.2077
NC_002488.2078
NC_002488.2081
NC_002488.2086
NC_002488.2088
NC_002488.2089
NC_002488.2101
NC_002488.2102
NC_002488.2103
NC_002488.2104
NC_002488.2106
NC_002488.2107
NC_002488.2108
NC_002488.2109
NC_002488.2110
NC_002488.2111
NC_002488.2112
NC_002488.2113
NC_002488.2117
NC_002488.2119
NC_002488.2120
NC_002488.2121
NC_002488.2122
NC_002488.2123
NC_002488.2124
NC_002488.2125
NC_002488.2126
NC_002488.2127
NC_002488.2128
NC_002488.2129
NC_002488.2130
NC_002488.2131
NC_002488.2132
NC_002488.2133
NC_002488.2134
NC_002488.2135
NC_002488.2137
NC_002488.2139
NC_002488.2140
NC_002488.2141
NC_002488.2142
NC_002488.2143
NC_002488.2144
NC_002488.2145
NC_002488.2146
NC_002488.2147
NC_002488.2148
NC_002488.2149
NC_002488.2150
NC_002488.2151
NC_002488.2155
NC_002488.2158
NC_002488.2159
NC_002488.2160
NC_002488.2161
NC_002488.2163
NC_002488.2164
NC_002488.2165
NC_002488.2166
NC_002488.2167
NC_002488.2168
NC_002488.2171
NC_002488.2172
NC_002488.2173
NC_002488.2174
NC_002488.2175
NC_002488.2176
NC_002488.2177
NC_002488.2178
NC_002488.2180
NC_002488.2183
NC_002488.2185
NC_002488.2186
NC_002488.2187
NC_002488.2188
NC_002488.2189
NC_002488.2190
NC_002488.2194
NC_002488.2196
NC_002488.2198
NC_002488.2199
NC_002488.2200
NC_002488.2201
NC_002488.2202
NC_002488.2203
NC_002488.2204
NC_002488.2205
NC_002488.2207
NC_002488.2209
NC_002488.2210
NC_002488.2211
NC_002488.2213
NC_002488.2214
NC_002488.2215
NC_002488.2216
NC_002488.2217
NC_002488.2224
NC_002488.2226
NC_002488.2227
NC_002488.2228
NC_002488.2229
NC_002488.2230
NC_002488.2231
NC_002488.2232
NC_002488.2233
NC_002488.2234
NC_002488.2235
NC_002488.2236
NC_002488.2237
NC_002488.2239
NC_002488.2240
NC_002488.2241
NC_002488.2242
NC_002488.2243
NC_002488.2244
NC_002488.2245
NC_002488.2246
NC_002488.2247
NC_002488.2248
NC_002488.2249
NC_002488.2250
NC_002488.2251
NC_002488.2252
NC_002488.2253
NC_002488.2254
NC_002488.2259
NC_002488.2260
NC_002488.2261
NC_002488.2262
NC_002488.2263
NC_002488.2264
NC_002488.2265
NC_002488.2266
NC_002488.2267
NC_002488.2268
NC_002488.2269
NC_002488.2270
NC_002488.2271
NC_002488.2279
NC_002488.2281
NC_002488.2288
NC_002488.2289
NC_002488.2290
NC_002488.2291
NC_002488.2292
NC_002488.2293
NC_002488.2294
NC_002488.2295
NC_002488.2296
NC_002488.2297
NC_002488.2298
NC_002488.2299
NC_002488.2300
NC_002488.2301
NC_002488.2302
NC_002488.2303
NC_002488.2304
NC_002488.2305
NC_002488.2307
NC_002488.2309
NC_002488.2310
NC_002488.2312
NC_002488.2313
NC_002488.2314
NC_002488.2315
NC_002488.2316
NC_002488.2317
NC_002488.2318
NC_002488.2319
NC_002488.2320
NC_002488.2321
NC_002488.2322
NC_002488.2323
NC_002488.2324
NC_002488.2325
NC_002488.2326
NC_002488.2329
NC_002488.2331
NC_002488.2332
NC_002488.2333
NC_002488.2334
NC_002488.2335
NC_002488.2336
NC_002488.2337
NC_002488.2338
NC_002488.2339
NC_002488.2340
NC_002488.2341
NC_002488.2342
NC_002488.2343
NC_002488.2344
NC_002488.2345
NC_002488.2372
NC_002488.2393
NC_002488.2397
NC_002488.2399
NC_002488.2400
NC_002488.2402
NC_002488.2403
NC_002488.2404
NC_002488.2405
NC_002488.2406
NC_002488.2407
NC_002488.2408
NC_002488.2410
NC_002488.2411
NC_002488.2412
NC_002488.2413
NC_002488.2418
NC_002488.2419
NC_002488.2420
NC_002488.2421
NC_002488.2422
NC_002488.2423
NC_002488.2424
NC_002488.2425
NC_002488.2426
NC_002488.2427
NC_002488.2428
NC_002488.2429
NC_002488.2430
NC_002488.2431
NC_002488.2432
NC_002488.2433
NC_002488.2434
NC_002488.2435
NC_002488.2437
NC_002488.2438
NC_002488.2439
NC_002488.2440
NC_002488.2441
NC_002488.2442
NC_002488.2444
NC_002488.2445
NC_002488.2446
NC_002488.2447
NC_002488.2448
NC_002488.2449
NC_002488.2450
NC_002488.2452
NC_002488.2454
NC_002488.2455
NC_002488.2456
NC_002488.2457
NC_002488.2458
NC_002488.2459
NC_002488.2460
NC_002488.2461
NC_002488.2462
NC_002488.2463
NC_002488.2464
NC_002488.2465
NC_002488.2466
NC_002488.2467
NC_002488.2468
NC_002488.2469
NC_002488.2470
NC_002488.2471
NC_002488.2472
NC_002488.2473
NC_002488.2474
NC_002488.2475
NC_002488.2476
NC_002488.2477
NC_002488.2478
NC_002488.2479
NC_002488.2480
NC_002488.2484
NC_002488.2485
NC_002488.2486
NC_002488.2487
NC_002488.2489
NC_002488.2491
NC_002488.2492
NC_002488.2493
NC_002488.2494
NC_002488.2495
NC_002488.2496
NC_002488.2497
NC_002488.2498
NC_002488.2499
NC_002488.2500
NC_002488.2501
NC_002488.2502
NC_002488.2506
NC_002488.2507
NC_002488.2508
NC_002488.2509
NC_002488.2511
NC_002488.2512
NC_002488.2513
NC_002488.2514
NC_002488.2515
NC_002488.2516
NC_002488.2517
NC_002488.2518
NC_002488.2519
NC_002488.2521
NC_002488.2522
NC_002488.2523
NC_002488.2525
NC_002488.2526
NC_002488.2527
NC_002488.2528
NC_002488.2529
NC_002488.2530
NC_002488.2531
NC_002488.2532
NC_002488.2533
NC_002488.2534
NC_002488.2535
NC_002488.2536
NC_002488.2537
NC_002488.2538
NC_002488.2539
NC_002488.2540
NC_002488.2541
NC_002488.2542
NC_002488.2543
NC_002488.2544
NC_002488.2545
NC_002488.2546
NC_002488.2547
NC_002488.2548
NC_002488.2549
NC_002488.2550
NC_002488.2551
NC_002488.2552
NC_002488.2553
NC_002488.2554
NC_002488.2557
NC_002488.2558
NC_002488.2559
NC_002488.2560
NC_002488.2561
NC_002488.2562
NC_002488.2566
NC_002488.2567
NC_002488.2568
NC_002488.2569
NC_002488.2570
NC_002488.2571
NC_002488.2575
NC_002488.2576
NC_002488.2579
NC_002488.2580
NC_002488.2581
NC_002488.2582
NC_002488.2583
NC_002488.2584
NC_002488.2585
NC_002488.2586
NC_002488.2587
NC_002488.2588
NC_002488.2590
NC_002488.2591
NC_002488.2592
NC_002488.2593
NC_002488.2594
NC_002488.2595
NC_002488.2598
NC_002488.2599
NC_002488.2608
NC_002488.2609
NC_002488.2613
NC_002488.2614
NC_002488.2615
NC_002488.2616
NC_002488.2617
NC_002488.2618
NC_002488.2624
NC_002488.2626
NC_002488.2628
NC_002488.2629
NC_002488.2642
NC_002488.2643
NC_002488.2644
NC_002488.2646
NC_002488.2647
NC_002488.2648
NC_002490.23
NC_002490.40
NC_002490.39
