# Supplementary material for: Identification of genetic relationships and subspecies signatures in Xylella fastidiosa
Source: BMC Genomics. 2019 Mar 25;20:239. doi: 10.1186/s12864-019-5565-9 (PMC6434890; doi:10.1186/s12864-019-5565-9)
Supplement: Supplementary file 7 — Raw data of the gene ontologies enrichments tests with Blast2GO. (ZIP 22422 kb) [file 12864_2019_5565_MOESM7_ESM.zip › Additional-File-7/Group_PAU_subclade-1/liste_PAU_Subclade-1.txt]

NC_002488.2
NC_002488.6
NC_002488.7
NC_002488.8
NC_002488.13
NC_002488.14
NC_002488.30
NC_002488.62
NC_002488.70
NC_002488.73
NC_002488.85
NC_002488.102
NC_002488.108
NC_002488.113
NC_002488.114
NC_002488.115
NC_002488.119
NC_002488.120
NC_002488.121
NC_002488.124
NC_002488.125
NC_002488.126
NC_002488.128
NC_002488.129
NC_002488.130
NC_002488.143
NC_002488.144
NC_002488.145
NC_002488.154
NC_002488.161
NC_002488.167
NC_002488.168
NC_002488.171
NC_002488.172
NC_002488.176
NC_002488.178
NC_002488.179
NC_002488.180
NC_002488.181
NC_002488.182
NC_002488.183
NC_002488.195
NC_002488.196
NC_002488.197
NC_002488.198
NC_002488.200
NC_002488.203
NC_002488.204
NC_002488.209
NC_002488.218
NC_002488.219
NC_002488.232
NC_002488.238
NC_002488.239
NC_002488.245
NC_002488.260
NC_002488.262
NC_002488.263
NC_002488.267
NC_002488.291
NC_002488.292
NC_002488.296
NC_002488.299
NC_002488.302
NC_002488.309
NC_002488.317
NC_002488.318
NC_002488.319
NC_002488.320
NC_002488.325
NC_002488.326
NC_002488.335
NC_002488.367
NC_002488.417
NC_002488.419
NC_002488.423
NC_002488.424
NC_002488.425
NC_002488.428
NC_002488.455
NC_002488.498
NC_002488.503
NC_002488.505
NC_002488.512
NC_002488.524
NC_002488.525
NC_002488.544
NC_002488.545
NC_002488.549
NC_002488.561
NC_002488.563
NC_002488.565
NC_002488.577
NC_002488.579
NC_002488.584
NC_002488.590
NC_002488.608
NC_002488.616
NC_002488.625
NC_002488.643
NC_002488.644
NC_002488.668
NC_002488.683
NC_002488.686
NC_002488.695
NC_002488.696
NC_002488.699
NC_002488.706
NC_002488.708
NC_002488.709
NC_002488.711
NC_002488.713
NC_002488.714
NC_002488.715
NC_002488.717
NC_002488.718
NC_002488.719
NC_002488.721
NC_002488.729
NC_002488.730
NC_002488.734
NC_002488.735
NC_002488.736
NC_002488.737
NC_002488.738
NC_002488.739
NC_002488.740
NC_002488.741
NC_002488.743
NC_002488.745
NC_002488.746
NC_002488.747
NC_002488.749
NC_002488.750
NC_002488.751
NC_002488.752
NC_002488.753
NC_002488.754
NC_002488.755
NC_002488.758
NC_002488.759
NC_002488.762
NC_002488.765
NC_002488.766
NC_002488.767
NC_002488.779
NC_002488.780
NC_002488.782
NC_002488.783
NC_002488.802
NC_002488.809
NC_002488.805
NC_002488.812
NC_002488.816
NC_002488.821
NC_002488.822
NC_002488.824
NC_002488.829
NC_002488.828
NC_002488.835
NC_002488.836
NC_002488.838
NC_002488.848
NC_002488.854
NC_002488.856
NC_002488.857
NC_002488.858
NC_002488.865
NC_002488.866
NC_002488.872
NC_002488.874
NC_002488.879
NC_002488.908
NC_002488.909
NC_002488.913
NC_002488.917
NC_002488.923
NC_002488.924
NC_002488.932
NC_002488.934
NC_002488.946
NC_002488.953
NC_002488.958
NC_002488.959
NC_002488.965
NC_002488.966
NC_002488.988
NC_002488.989
NC_002488.1006
NC_002488.1008
NC_002488.1009
NC_002488.1010
NC_002488.1013
NC_002488.1020
NC_002488.1021
NC_002488.1024
NC_002488.1025
NC_002488.1080
NC_002488.1086
NC_002488.1087
NC_002488.1089
NC_002488.1092
NC_002488.1094
NC_002488.1120
NC_002488.1123
NC_002488.1124
NC_002488.1125
NC_002488.1126
NC_002488.1129
NC_002488.1132
NC_002488.1136
NC_002488.1140
NC_002488.1144
NC_002488.1145
NC_002488.1150
NC_002488.1157
NC_002488.1158
NC_002488.1159
NC_002488.1160
NC_002488.1164
NC_002488.1170
NC_002488.1171
NC_002488.1172
NC_002488.1173
NC_002488.1189
NC_002488.1199
NC_002488.1203
NC_002488.1225
NC_002488.1227
NC_002488.1233
NC_002488.1236
NC_002488.1237
NC_002488.1238
NC_002488.1239
NC_002488.1240
NC_002488.1241
NC_002488.1243
NC_002488.1245
NC_002488.1246
NC_002488.1247
NC_002488.1248
NC_002488.1249
NC_002488.1250
NC_002488.1251
NC_002488.1252
NC_002488.1255
NC_002488.1256
NC_002488.1257
NC_002488.1258
NC_002488.1259
NC_002488.1263
NC_002488.1264
NC_002488.1266
NC_002488.1270
NC_002488.1275
NC_002488.1277
NC_002488.1281
NC_002488.1280
NC_002488.1287
NC_002488.1301
NC_002488.1317
NC_002488.1342
NC_002488.1356
NC_002488.1371
NC_002488.1381
NC_002488.1382
NC_002488.1389
NC_002488.1399
NC_002488.1405
NC_002488.1415
NC_002488.1418
NC_002488.1431
NC_002488.1439
NC_002488.1440
NC_002488.1441
NC_002488.1444
NC_002488.1457
NC_002488.1467
NC_002488.1471
NC_002488.1475
NC_002488.1476
NC_002488.1478
NC_002488.1484
NC_002488.1488
NC_002488.1490
NC_002488.1504
NC_002488.1528
NC_002488.1543
NC_002488.1544
NC_002488.1545
NC_002488.1548
NC_002488.1561
NC_002488.1575
NC_002488.1590
NC_002488.1611
NC_002488.1613
NC_002488.1617
NC_002488.1620
NC_002488.1624
NC_002488.1636
NC_002488.1659
NC_002488.1664
NC_002488.1666
NC_002488.1668
NC_002488.1697
NC_002488.1698
NC_002488.1702
NC_002488.1703
NC_002488.1705
NC_002488.1706
NC_002488.1707
NC_002488.1710
NC_002488.1712
NC_002488.1713
NC_002488.1714
NC_002488.1715
NC_002488.1717
NC_002488.1718
NC_002488.1719
NC_002488.1721
NC_002488.1725
NC_002488.1724
NC_002488.1726
NC_002488.1803
NC_002488.1804
NC_002488.1805
NC_002488.1807
NC_002488.1808
NC_002488.1814
NC_002488.1815
NC_002488.1816
NC_002488.1819
NC_002488.1831
NC_002488.1832
NC_002488.1833
NC_002488.1836
NC_002488.1840
NC_002488.1849
NC_002488.1850
NC_002488.1853
NC_002488.1856
NC_002488.1857
NC_002488.1858
NC_002488.1878
NC_002488.1879
NC_002488.1880
NC_002488.1881
NC_002488.1885
NC_002488.1905
NC_002488.1911
NC_002488.1912
NC_002488.1939
NC_002488.1940
NC_002488.1941
NC_002488.1942
NC_002488.1943
NC_002488.1952
NC_002488.1953
NC_002488.1954
NC_002488.1955
NC_002488.1956
NC_002488.2009
NC_002488.2017
NC_002488.2025
NC_002488.2031
NC_002488.2058
NC_002488.2059
NC_002488.2069
NC_002488.2079
NC_002488.2080
NC_002488.2081
NC_002488.2086
NC_002488.2094
NC_002488.2097
NC_002488.2102
NC_002488.2117
NC_002488.2133
NC_002488.2148
NC_002488.2180
NC_002488.2185
NC_002488.2199
NC_002488.2211
NC_002488.2212
NC_002488.2213
NC_002488.2214
NC_002488.2226
NC_002488.2227
NC_002488.2231
NC_002488.2233
NC_002488.2254
NC_002488.2260
NC_002488.2264
NC_002488.2265
NC_002488.2270
NC_002488.2271
NC_002488.2272
NC_002488.2273
NC_002488.2274
NC_002488.2275
NC_002488.2276
NC_002488.2277
NC_002488.2278
NC_002488.2279
NC_002488.2280
NC_002488.2281
NC_002488.2283
NC_002488.2284
NC_002488.2286
NC_002488.2287
NC_002488.2288
NC_002488.2290
NC_002488.2292
NC_002488.2295
NC_002488.2296
NC_002488.2298
NC_002488.2307
NC_002488.2328
NC_002488.2329
NC_002488.2335
NC_002488.2338
NC_002488.2339
NC_002488.2347
NC_002488.2371
NC_002488.2372
NC_002488.2374
NC_002488.2375
NC_002488.2378
NC_002488.2379
NC_002488.2380
NC_002488.2381
NC_002488.2382
NC_002488.2383
NC_002488.2384
NC_002488.2385
NC_002488.2387
NC_002488.2388
NC_002488.2397
NC_002488.2399
NC_002488.2400
NC_002488.2403
NC_002488.2422
NC_002488.2425
NC_002488.2432
NC_002488.2442
NC_002488.2448
NC_002488.2450
NC_002488.2452
NC_002488.2457
NC_002488.2459
NC_002488.2484
NC_002488.2485
NC_002488.2533
NC_002488.2551
NC_002488.2554
NC_002488.2556
NC_002488.2557
NC_002488.2558
NC_002488.2559
NC_002488.2561
NC_002488.2563
NC_002488.2568
NC_002488.2572
NC_002488.2573
NC_002488.2584
NC_002488.2585
NC_002488.2586
NC_002488.2587
NC_002488.2590
NC_002488.2591
NC_002488.2601
NC_002488.2602
NC_002488.2603
NC_002488.2604
NC_002488.2605
NC_002488.2608
NC_002488.2613
NC_002488.2614
NC_002488.2634
NC_002488.2626
NC_002488.2637
NC_002488.2643
NC_002488.2644
NC_002490.41
NC_002490.42
NC_002490.43
NC_002490.44
