# Supplementary material for: Identification of genetic relationships and subspecies signatures in Xylella fastidiosa
Source: BMC Genomics. 2019 Mar 25;20:239. doi: 10.1186/s12864-019-5565-9 (PMC6434890; doi:10.1186/s12864-019-5565-9)
Supplement: Supplementary file 7 — Raw data of the gene ontologies enrichments tests with Blast2GO. (ZIP 22422 kb) [file 12864_2019_5565_MOESM7_ESM.zip › Additional-File-7/Group_PAU_subclade-2/blast2go_go_table_PAU_Subclade-2.txt]

Tags	GO ID	GO Name	GO Category	FDR	P-Value	Nr Test	Nr Reference	Non Annot Test	Non Annot Reference
[UNDER]	GO:0008152	metabolic process	BIOLOGICAL_PROCESS	1.2772709458688295E-26	6.428137623899494E-30	66	450	650	1063
[UNDER]	GO:0009987	cellular process	BIOLOGICAL_PROCESS	1.3769376444613578E-22	1.3859462953813366E-25	65	417	651	1096
[UNDER]	GO:0071704	organic substance metabolic process	BIOLOGICAL_PROCESS	3.7346180714957956E-20	5.638577863355504E-23	60	383	656	1130
[UNDER]	GO:0044237	cellular metabolic process	BIOLOGICAL_PROCESS	4.4448227475687947E-20	8.947806235669441E-23	54	362	662	1151
[UNDER]	GO:0006807	nitrogen compound metabolic process	BIOLOGICAL_PROCESS	1.1099172479210547E-18	2.792947277103812E-21	49	335	667	1178
[UNDER]	GO:0005488	binding	MOLECULAR_FUNCTION	1.0124119997176149E-16	3.057107195926366E-19	54	335	662	1178
[UNDER]	GO:0044238	primary metabolic process	BIOLOGICAL_PROCESS	1.3199902257070987E-16	4.650192038223298E-19	57	343	659	1170
[UNDER]	GO:0044464	cell part	CELLULAR_COMPONENT	4.2657404962875073E-16	1.9321421472867422E-18	38	276	678	1237
[UNDER]	GO:0005623	cell	CELLULAR_COMPONENT	4.2657404962875073E-16	1.7753549537423527E-18	39	280	677	1233
[UNDER]	GO:0003824	catalytic activity	MOLECULAR_FUNCTION	6.076235709079981E-16	3.0579948208756823E-18	70	377	646	1136
[UNDER]	GO:0034641	cellular nitrogen compound metabolic process	BIOLOGICAL_PROCESS	2.5674163772864606E-15	1.550528260062281E-17	34	255	682	1258
[UNDER]	GO:0009058	biosynthetic process	BIOLOGICAL_PROCESS	2.5674163772864606E-15	1.4347217141157667E-17	35	259	681	1254
[UNDER]	GO:0044249	cellular biosynthetic process	BIOLOGICAL_PROCESS	5.841147155861481E-15	3.821585960050289E-17	34	252	682	1261
[UNDER]	GO:1901576	organic substance biosynthetic process	BIOLOGICAL_PROCESS	1.2768473100244387E-14	8.996407821007621E-17	34	250	682	1263
[UNDER]	GO:1901360	organic cyclic compound metabolic process	BIOLOGICAL_PROCESS	5.713882520819351E-13	4.313449311136903E-15	26	209	690	1304
[UNDER]	GO:0046483	heterocycle metabolic process	BIOLOGICAL_PROCESS	1.873376298190287E-12	1.6027879753012017E-14	26	204	690	1309
[UNDER]	GO:0005622	intracellular	CELLULAR_COMPONENT	1.873376298190287E-12	1.515837729424909E-14	28	212	688	1301
[UNDER]	GO:1901564	organonitrogen compound metabolic process	BIOLOGICAL_PROCESS	3.1896447928197052E-12	2.889461815337428E-14	32	224	684	1289
[UNDER]	GO:0006725	cellular aromatic compound metabolic process	BIOLOGICAL_PROCESS	6.183901352138893E-12	5.913141705618468E-14	26	200	690	1313
[UNDER]	GO:0097159	organic cyclic compound binding	MOLECULAR_FUNCTION	7.109022083884148E-12	7.513309701135737E-14	43	257	673	1256
[UNDER]	GO:1901363	heterocyclic compound binding	MOLECULAR_FUNCTION	7.109022083884148E-12	7.513309701135737E-14	43	257	673	1256
[UNDER]	GO:0044424	intracellular part	CELLULAR_COMPONENT	3.079530103507952E-11	3.4699342677138227E-13	25	190	691	1323
[UNDER]	GO:0044271	cellular nitrogen compound biosynthetic process	BIOLOGICAL_PROCESS	3.079530103507952E-11	3.5646297121632056E-13	21	176	695	1337
[UNDER]	GO:1901566	organonitrogen compound biosynthetic process	BIOLOGICAL_PROCESS	6.608039881855958E-11	7.981527788854706E-13	18	161	698	1352
[UNDER]	GO:0043170	macromolecule metabolic process	BIOLOGICAL_PROCESS	1.8044231893335607E-10	2.2702858446572227E-12	38	228	678	1285
[UNDER]	GO:0006139	nucleobase-containing compound metabolic process	BIOLOGICAL_PROCESS	8.066472197017606E-10	1.0555021495845886E-11	24	175	692	1338
[UNDER]	GO:0016020	membrane	CELLULAR_COMPONENT	8.116684611657186E-10	1.1029214117500956E-11	30	196	686	1317
[UNDER]	GO:0005737	cytoplasm	CELLULAR_COMPONENT	1.132278261382206E-9	1.5955607105536875E-11	24	174	692	1339
[UNDER]	GO:1901362	organic cyclic compound biosynthetic process	BIOLOGICAL_PROCESS	1.2703636561365212E-8	1.8540788136869205E-10	13	125	703	1388
[UNDER]	GO:0044281	small molecule metabolic process	BIOLOGICAL_PROCESS	2.261460385934423E-8	3.4143840753916804E-10	18	142	698	1371
[UNDER]	GO:0034645	cellular macromolecule biosynthetic process	BIOLOGICAL_PROCESS	3.2300844442491556E-8	5.201947771312178E-10	17	136	699	1377
[UNDER]	GO:0009059	macromolecule biosynthetic process	BIOLOGICAL_PROCESS	3.2300844442491556E-8	5.201947771312178E-10	17	136	699	1377
[UNDER]	GO:0018130	heterocycle biosynthetic process	BIOLOGICAL_PROCESS	4.072413907213777E-8	6.763445341623284E-10	13	120	703	1393
[UNDER]	GO:0003676	nucleic acid binding	MOLECULAR_FUNCTION	2.1464056666273585E-7	3.6727625901021736E-9	21	144	695	1369
[UNDER]	GO:0044425	membrane part	CELLULAR_COMPONENT	2.4280521222953575E-7	4.27689100555297E-9	29	171	687	1342
[UNDER]	GO:0044260	cellular macromolecule metabolic process	BIOLOGICAL_PROCESS	2.779992150677721E-7	5.036724580996374E-9	31	177	685	1336
[UNDER]	GO:0016021	integral component of membrane	CELLULAR_COMPONENT	2.841345766040042E-7	5.290880389707174E-9	27	164	689	1349
[UNDER]	GO:0019438	aromatic compound biosynthetic process	BIOLOGICAL_PROCESS	3.0775228262921E-7	5.885549441323593E-9	13	113	703	1400
[UNDER]	GO:0043167	ion binding	MOLECULAR_FUNCTION	3.5999027327181374E-7	7.065737623352157E-9	37	194	679	1319
[UNDER]	GO:0010467	gene expression	BIOLOGICAL_PROCESS	4.436133607574484E-7	8.93031425782483E-9	19	134	697	1379
[UNDER]	GO:0031224	intrinsic component of membrane	CELLULAR_COMPONENT	4.840408186774635E-7	9.987757204718674E-9	28	164	688	1349
[UNDER]	GO:0055114	oxidation-reduction process	BIOLOGICAL_PROCESS	3.8689951721788506E-6	8.178047168168682E-8	8	85	708	1428
[UNDER]	GO:1901265	nucleoside phosphate binding	MOLECULAR_FUNCTION	7.5125309175893756E-6	1.6635700069146077E-7	22	133	694	1380
[UNDER]	GO:0000166	nucleotide binding	MOLECULAR_FUNCTION	7.5125309175893756E-6	1.6635700069146077E-7	22	133	694	1380
[UNDER]	GO:0036094	small molecule binding	MOLECULAR_FUNCTION	1.1581062273295005E-5	2.6227871278222204E-7	25	141	691	1372
[UNDER]	GO:1901135	carbohydrate derivative metabolic process	BIOLOGICAL_PROCESS	1.3560239754299886E-5	3.139260335670834E-7	8	81	708	1432
[UNDER]	GO:0090304	nucleic acid metabolic process	BIOLOGICAL_PROCESS	1.3694142083099341E-5	3.239178046832758E-7	18	117	698	1396
[UNDER]	GO:0016491	oxidoreductase activity	MOLECULAR_FUNCTION	1.3719000731200108E-5	3.314101837431329E-7	9	84	707	1429
[UNDER]	GO:0034654	nucleobase-containing compound biosynthetic process	BIOLOGICAL_PROCESS	1.5237653512145564E-5	3.757649834399258E-7	11	91	705	1422
[UNDER]	GO:0019752	carboxylic acid metabolic process	BIOLOGICAL_PROCESS	2.0825285511731744E-5	5.449999228032464E-7	10	86	706	1427
[UNDER]	GO:0006082	organic acid metabolic process	BIOLOGICAL_PROCESS	2.0825285511731744E-5	5.449999228032464E-7	10	86	706	1427
[UNDER]	GO:0043436	oxoacid metabolic process	BIOLOGICAL_PROCESS	2.0825285511731744E-5	5.449999228032464E-7	10	86	706	1427
[UNDER]	GO:0065007	biological regulation	BIOLOGICAL_PROCESS	4.780481609917477E-5	1.275115879847138E-6	10	84	706	1429
[UNDER]	GO:0043604	amide biosynthetic process	BIOLOGICAL_PROCESS	9.612644999986907E-5	2.6123947156481777E-6	8	73	708	1440
[UNDER]	GO:0050794	regulation of cellular process	BIOLOGICAL_PROCESS	1.5132940756888596E-4	4.264945558056173E-6	9	76	707	1437
[UNDER]	GO:0043603	cellular amide metabolic process	BIOLOGICAL_PROCESS	1.5132940756888596E-4	4.263938627700732E-6	9	75	707	1438
[UNDER]	GO:0050789	regulation of biological process	BIOLOGICAL_PROCESS	2.2625889663976852E-4	6.490567241301864E-6	10	78	706	1435
[UNDER]	GO:0016070	RNA metabolic process	BIOLOGICAL_PROCESS	2.2626702913730815E-4	6.604674227460429E-6	12	86	704	1427
[UNDER]	GO:0043169	cation binding	MOLECULAR_FUNCTION	2.527822237899264E-4	7.633081745040554E-6	16	98	700	1415
[UNDER]	GO:0046872	metal ion binding	MOLECULAR_FUNCTION	2.527822237899264E-4	7.633081745040554E-6	16	98	700	1415
[UNDER]	GO:0032991	macromolecular complex	CELLULAR_COMPONENT	4.717322921415316E-4	1.4481967700369112E-5	10	75	706	1438
[UNDER]	GO:0055086	nucleobase-containing small molecule metabolic process	BIOLOGICAL_PROCESS	6.011387045589218E-4	1.875722178291553E-5	6	59	710	1454
[UNDER]	GO:0097367	carbohydrate derivative binding	MOLECULAR_FUNCTION	6.142423281593173E-4	1.947522228185052E-5	21	111	695	1402
[UNDER]	GO:0032553	ribonucleotide binding	MOLECULAR_FUNCTION	6.688605340047758E-4	2.1855445662641888E-5	20	107	696	1406
[UNDER]	GO:0071944	cell periphery	CELLULAR_COMPONENT	6.688605340047758E-4	2.1880188580931267E-5	10	73	706	1440
[UNDER]	GO:0043168	anion binding	MOLECULAR_FUNCTION	7.082483043165558E-4	2.352510723950311E-5	25	122	691	1391
[UNDER]	GO:0016053	organic acid biosynthetic process	BIOLOGICAL_PROCESS	7.628817603814454E-4	2.6107679771483788E-5	5	53	711	1460
[UNDER]	GO:0046394	carboxylic acid biosynthetic process	BIOLOGICAL_PROCESS	7.628817603814454E-4	2.6107679771483788E-5	5	53	711	1460
[UNDER]	GO:0043229	intracellular organelle	CELLULAR_COMPONENT	9.433073301139876E-4	3.41812419568229E-5	4	48	712	1465
[UNDER]	GO:0043226	organelle	CELLULAR_COMPONENT	9.433073301139876E-4	3.41812419568229E-5	4	48	712	1465
[UNDER]	GO:0043228	non-membrane-bounded organelle	CELLULAR_COMPONENT	9.433073301139876E-4	3.41812419568229E-5	4	48	712	1465
[UNDER]	GO:0043232	intracellular non-membrane-bounded organelle	CELLULAR_COMPONENT	9.433073301139876E-4	3.41812419568229E-5	4	48	712	1465
[UNDER]	GO:0044267	cellular protein metabolic process	BIOLOGICAL_PROCESS	0.0011883314980068974	4.3657875870409416E-5	12	78	704	1435
[UNDER]	GO:0044283	small molecule biosynthetic process	BIOLOGICAL_PROCESS	0.001329932856257092	4.952945715300695E-5	8	64	708	1449
[UNDER]	GO:0006793	phosphorus metabolic process	BIOLOGICAL_PROCESS	0.0013674569326707056	5.161513334187364E-5	15	87	701	1426
[UNDER]	GO:0006796	phosphate-containing compound metabolic process	BIOLOGICAL_PROCESS	0.0014468324502526196	5.533933881187674E-5	14	84	702	1429
[UNDER]	GO:1901137	carbohydrate derivative biosynthetic process	BIOLOGICAL_PROCESS	0.0017658660555223938	6.843064231264435E-5	6	55	710	1458
[UNDER]	GO:0003723	RNA binding	MOLECULAR_FUNCTION	0.0018539546565761271	7.277728395215798E-5	9	65	707	1448
[UNDER]	GO:0019538	protein metabolic process	BIOLOGICAL_PROCESS	0.002144076361570241	8.52451094937338E-5	20	101	696	1412
[UNDER]	GO:0003677	DNA binding	MOLECULAR_FUNCTION	0.0024661930363714213	9.929312677891984E-5	11	72	705	1441
[UNDER]	GO:0016740	transferase activity	MOLECULAR_FUNCTION	0.0025084825708953334	1.022582225679527E-4	28	125	688	1388
[UNDER]	GO:0006412	translation	BIOLOGICAL_PROCESS	0.002586184737234024	1.0858724989135068E-4	8	60	708	1453
[UNDER]	GO:0071840	cellular component organization or biogenesis	BIOLOGICAL_PROCESS	0.002586184737234024	1.0933040660677303E-4	8	61	708	1452
[UNDER]	GO:0043043	peptide biosynthetic process	BIOLOGICAL_PROCESS	0.002586184737234024	1.0933040660677303E-4	8	61	708	1452
[UNDER]	GO:0032555	purine ribonucleotide binding	MOLECULAR_FUNCTION	0.002721275825577648	1.1778043331639543E-4	20	100	696	1413
[UNDER]	GO:0017076	purine nucleotide binding	MOLECULAR_FUNCTION	0.002721275825577648	1.1778043331639543E-4	20	100	696	1413
[UNDER]	GO:0072521	purine-containing compound metabolic process	BIOLOGICAL_PROCESS	0.0031150321608612317	1.3639043683690344E-4	2	36	714	1477
[UNDER]	GO:0044444	cytoplasmic part	CELLULAR_COMPONENT	0.003508584756993033	1.5643526644112493E-4	6	52	710	1461
[UNDER]	GO:0005886	plasma membrane	CELLULAR_COMPONENT	0.003508584756993033	1.5715351956335175E-4	9	63	707	1450
[UNDER]	GO:0035639	purine ribonucleoside triphosphate binding	MOLECULAR_FUNCTION	0.003645812299974317	1.6513493054740237E-4	20	98	696	1415
[UNDER]	GO:0005840	ribosome	CELLULAR_COMPONENT	0.004300698992828248	2.012908939773664E-4	4	43	712	1470
[UNDER]	GO:1990904	ribonucleoprotein complex	CELLULAR_COMPONENT	0.004300698992828248	2.012908939773664E-4	4	43	712	1470
[UNDER]	GO:0030529	intracellular ribonucleoprotein complex	CELLULAR_COMPONENT	0.004300698992828248	2.012908939773664E-4	4	43	712	1470
[UNDER]	GO:2000112	regulation of cellular macromolecule biosynthetic process	BIOLOGICAL_PROCESS	0.0045387040280218515	2.261357316427596E-4	5	46	711	1467
[UNDER]	GO:0051171	regulation of nitrogen compound metabolic process	BIOLOGICAL_PROCESS	0.0045387040280218515	2.2606652344136648E-4	5	47	711	1466
[UNDER]	GO:0009889	regulation of biosynthetic process	BIOLOGICAL_PROCESS	0.0045387040280218515	2.261357316427596E-4	5	46	711	1467
[UNDER]	GO:0031326	regulation of cellular biosynthetic process	BIOLOGICAL_PROCESS	0.0045387040280218515	2.261357316427596E-4	5	46	711	1467
[UNDER]	GO:0031323	regulation of cellular metabolic process	BIOLOGICAL_PROCESS	0.0045387040280218515	2.2606652344136648E-4	5	47	711	1466
[UNDER]	GO:0010556	regulation of macromolecule biosynthetic process	BIOLOGICAL_PROCESS	0.0045387040280218515	2.261357316427596E-4	5	46	711	1467
[UNDER]	GO:0048037	cofactor binding	MOLECULAR_FUNCTION	0.004541776928715928	2.3086032702582222E-4	9	61	707	1452
[UNDER]	GO:0006518	peptide metabolic process	BIOLOGICAL_PROCESS	0.004541776928715928	2.3086032702582222E-4	9	61	707	1452
[UNDER]	GO:0005198	structural molecule activity	MOLECULAR_FUNCTION	0.0061137989803494	3.138437322574931E-4	4	41	712	1472
[UNDER]	GO:0017144	drug metabolic process	BIOLOGICAL_PROCESS	0.006175666721374616	3.201276659796605E-4	4	42	712	1471
[UNDER]	GO:0009150	purine ribonucleotide metabolic process	BIOLOGICAL_PROCESS	0.006418176391013714	3.359287089408285E-4	2	32	714	1481
[UNDER]	GO:0006163	purine nucleotide metabolic process	BIOLOGICAL_PROCESS	0.006441487888038016	3.4039065336889364E-4	2	33	714	1480
[UNDER]	GO:0008144	drug binding	MOLECULAR_FUNCTION	0.008026140879317563	4.281685622585112E-4	20	94	696	1419
[UNDER]	GO:0019637	organophosphate metabolic process	BIOLOGICAL_PROCESS	0.008590384175129168	4.6259240399538045E-4	10	62	706	1451
[UNDER]	GO:0003735	structural constituent of ribosome	MOLECULAR_FUNCTION	0.008823497434596584	4.7958617158350836E-4	4	40	712	1473
[UNDER]	GO:0019219	regulation of nucleobase-containing compound metabolic process	BIOLOGICAL_PROCESS	0.009469443410545349	5.194611634370624E-4	5	44	711	1469
[UNDER]	GO:0060255	regulation of macromolecule metabolic process	BIOLOGICAL_PROCESS	0.009615079962112081	5.435676215703604E-4	6	48	710	1465
[UNDER]	GO:0032559	adenyl ribonucleotide binding	MOLECULAR_FUNCTION	0.009615079962112081	5.564842454166529E-4	18	87	698	1426
[UNDER]	GO:0005524	ATP binding	MOLECULAR_FUNCTION	0.009615079962112081	5.564842454166529E-4	18	87	698	1426
[UNDER]	GO:0030554	adenyl nucleotide binding	MOLECULAR_FUNCTION	0.009615079962112081	5.564842454166529E-4	18	87	698	1426
[UNDER]	GO:0080090	regulation of primary metabolic process	BIOLOGICAL_PROCESS	0.009615079962112081	5.435676215703604E-4	6	48	710	1465
[UNDER]	GO:0032774	RNA biosynthetic process	BIOLOGICAL_PROCESS	0.009615079962112081	5.435676215703604E-4	6	48	710	1465
[UNDER]	GO:0009259	ribonucleotide metabolic process	BIOLOGICAL_PROCESS	0.011145399453419401	6.562716336437191E-4	3	35	713	1478
[UNDER]	GO:0050662	coenzyme binding	MOLECULAR_FUNCTION	0.011145399453419401	6.562716336437191E-4	3	35	713	1478
[UNDER]	GO:0051252	regulation of RNA metabolic process	BIOLOGICAL_PROCESS	0.012897529777996665	7.854056885443364E-4	5	42	711	1471
[UNDER]	GO:0006355	regulation of transcription, DNA-templated	BIOLOGICAL_PROCESS	0.012897529777996665	7.854056885443364E-4	5	42	711	1471
[UNDER]	GO:2001141	regulation of RNA biosynthetic process	BIOLOGICAL_PROCESS	0.012897529777996665	7.854056885443364E-4	5	42	711	1471
[UNDER]	GO:1903506	regulation of nucleic acid-templated transcription	BIOLOGICAL_PROCESS	0.012897529777996665	7.854056885443364E-4	5	42	711	1471
[UNDER]	GO:0016043	cellular component organization	BIOLOGICAL_PROCESS	0.012942600250971431	7.946639308598463E-4	6	46	710	1467
[UNDER]	GO:0009205	purine ribonucleoside triphosphate metabolic process	BIOLOGICAL_PROCESS	0.01341090812869015	8.436655843413531E-4	0	19	716	1494
[UNDER]	GO:0009144	purine nucleoside triphosphate metabolic process	BIOLOGICAL_PROCESS	0.01341090812869015	8.436655843413531E-4	0	19	716	1494
[UNDER]	GO:0009199	ribonucleoside triphosphate metabolic process	BIOLOGICAL_PROCESS	0.01341090812869015	8.436655843413531E-4	0	19	716	1494
[UNDER]	GO:0051234	establishment of localization	BIOLOGICAL_PROCESS	0.013651247555405931	8.725256364049086E-4	17	82	699	1431
[UNDER]	GO:0051179	localization	BIOLOGICAL_PROCESS	0.013651247555405931	8.725256364049086E-4	17	82	699	1431
[UNDER]	GO:0006351	transcription, DNA-templated	BIOLOGICAL_PROCESS	0.017963437063893372	0.0012023840611463607	6	44	710	1469
[UNDER]	GO:0097659	nucleic acid-templated transcription	BIOLOGICAL_PROCESS	0.017963437063893372	0.0012023840611463607	6	44	710	1469
[UNDER]	GO:0019222	regulation of metabolic process	BIOLOGICAL_PROCESS	0.017963437063893372	0.0011915529872927938	7	49	709	1464
[UNDER]	GO:0010468	regulation of gene expression	BIOLOGICAL_PROCESS	0.017963437063893372	0.0011980824715302212	6	45	710	1468
[UNDER]	GO:0006810	transport	BIOLOGICAL_PROCESS	0.017963437063893372	0.0012018582892894475	17	80	699	1433
[UNDER]	GO:0016772	transferase activity, transferring phosphorus-containing groups	MOLECULAR_FUNCTION	0.017963437063893372	0.0011915529872927938	7	49	709	1464
[UNDER]	GO:0046034	ATP metabolic process	BIOLOGICAL_PROCESS	0.02147495684200375	0.0014482356400747371	0	18	716	1495
[UNDER]	GO:0032787	monocarboxylic acid metabolic process	BIOLOGICAL_PROCESS	0.02339194587396915	0.001589286710108624	3	32	713	1481
[UNDER]	GO:0044085	cellular component biogenesis	BIOLOGICAL_PROCESS	0.025300319214373906	0.001757143458270558	6	43	710	1470
[UNDER]	GO:0006753	nucleoside phosphate metabolic process	BIOLOGICAL_PROCESS	0.025300319214373906	0.001757143458270558	6	43	710	1470
[UNDER]	GO:0019693	ribose phosphate metabolic process	BIOLOGICAL_PROCESS	0.025300319214373906	0.0017335171636222247	4	36	712	1477
[UNDER]	GO:0016829	lyase activity	MOLECULAR_FUNCTION	0.03003827569701576	0.002131553534614606	2	27	714	1486
[UNDER]	GO:0009126	purine nucleoside monophosphate metabolic process	BIOLOGICAL_PROCESS	0.03003827569701576	0.002131553534614606	2	27	714	1486
[UNDER]	GO:0009167	purine ribonucleoside monophosphate metabolic process	BIOLOGICAL_PROCESS	0.03003827569701576	0.002131553534614606	2	27	714	1486
[UNDER]	GO:0008652	cellular amino acid biosynthetic process	BIOLOGICAL_PROCESS	0.03458918214976967	0.002489307019334204	3	31	713	1482
[UNDER]	GO:0009123	nucleoside monophosphate metabolic process	BIOLOGICAL_PROCESS	0.03458918214976967	0.002489307019334204	3	31	713	1482
[UNDER]	GO:0009117	nucleotide metabolic process	BIOLOGICAL_PROCESS	0.0358503826930601	0.002606125240108182	6	42	710	1471
[UNDER]	GO:0009141	nucleoside triphosphate metabolic process	BIOLOGICAL_PROCESS	0.0358503826930601	0.0026161577707567766	1	22	715	1491
[UNDER]	GO:0072522	purine-containing compound biosynthetic process	BIOLOGICAL_PROCESS	0.04665721545948111	0.0034282604212804435	2	25	714	1488
