# Supplementary material for: Identification of genetic relationships and subspecies signatures in Xylella fastidiosa
Source: BMC Genomics. 2019 Mar 25;20:239. doi: 10.1186/s12864-019-5565-9 (PMC6434890; doi:10.1186/s12864-019-5565-9)
Supplement: Supplementary file 7 — Raw data of the gene ontologies enrichments tests with Blast2GO. (ZIP 22422 kb) [file 12864_2019_5565_MOESM7_ESM.zip › Additional-File-7/Group_PAU_subclade-2/liste_PAU_Subclade-2.txt]

XFPR_00025
XFPR_00030
XFPR_00050
XFPR_00065
XFPR_00145
XFPR_00220
XFPR_00255
XFPR_00260
XFPR_00330
XFPR_00335
XFPR_00340
XFPR_00345
XFPR_00350
XFPR_00360
XFPR_00385
XFPR_00410
XFPR_00415
XFPR_00460
XFPR_00485
XFPR_00505
XFPR_00515
XFPR_00530
XFPR_00545
XFPR_00555
XFPR_00565
XFPR_00570
XFPR_00590
XFPR_00620
XFPR_00640
XFPR_00650
XFPR_00675
XFPR_00680
XFPR_00730
XFPR_00765
XFPR_00790
XFPR_00795
XFPR_00855
XFPR_00890
XFPR_00925
XFPR_00955
XFPR_00985
XFPR_01005
XFPR_01025
XFPR_01030
XFPR_01035
XFPR_01050
XFPR_01055
XFPR_01075
XFPR_01085
XFPR_01090
XFPR_01095
XFPR_01100
XFPR_01175
XFPR_01185
XFPR_01195
XFPR_01220
XFPR_01235
XFPR_01305
XFPR_01345
XFPR_01375
XFPR_01395
XFPR_01410
XFPR_01420
XFPR_01425
XFPR_01445
XFPR_01450
XFPR_01480
XFPR_01490
XFPR_01495
XFPR_01500
XFPR_01530
XFPR_01535
XFPR_01550
XFPR_01555
XFPR_01570
XFPR_01580
XFPR_01585
XFPR_01715
XFPR_01730
XFPR_01795
XFPR_01805
XFPR_01810
XFPR_01820
XFPR_01830
XFPR_01840
XFPR_01845
XFPR_01850
XFPR_01855
XFPR_01860
XFPR_01885
XFPR_01900
XFPR_01920
XFPR_01930
XFPR_01950
XFPR_01960
XFPR_01965
XFPR_02005
XFPR_02010
XFPR_02020
XFPR_02060
XFPR_02180
XFPR_02190
XFPR_02215
XFPR_02220
XFPR_02240
XFPR_02245
XFPR_02250
XFPR_02265
XFPR_02275
XFPR_02285
XFPR_02290
XFPR_02315
XFPR_02320
XFPR_02325
XFPR_02330
XFPR_02335
XFPR_02340
XFPR_02345
XFPR_02360
XFPR_02375
XFPR_02385
XFPR_02390
XFPR_02410
XFPR_02445
XFPR_02480
XFPR_02485
XFPR_02490
XFPR_02495
XFPR_02520
XFPR_02540
XFPR_02555
XFPR_02590
XFPR_02600
XFPR_02605
XFPR_02610
XFPR_02665
XFPR_02670
XFPR_02675
XFPR_02700
XFPR_02705
XFPR_02710
XFPR_02720
XFPR_02725
XFPR_02730
XFPR_02755
XFPR_02760
XFPR_02825
XFPR_02830
XFPR_02835
XFPR_02840
XFPR_02855
XFPR_02860
XFPR_02945
XFPR_02950
XFPR_02965
XFPR_02975
XFPR_02980
XFPR_03040
XFPR_03050
XFPR_03055
XFPR_03085
XFPR_03095
XFPR_03115
XFPR_03120
XFPR_03125
XFPR_03130
XFPR_03135
XFPR_03140
XFPR_03145
XFPR_03150
XFPR_03155
XFPR_03160
XFPR_03165
XFPR_03170
XFPR_03175
XFPR_03200
XFPR_03210
XFPR_03220
XFPR_03240
XFPR_03250
XFPR_03280
XFPR_03285
XFPR_03295
XFPR_03305
XFPR_03350
XFPR_03380
XFPR_03385
XFPR_03390
XFPR_03395
XFPR_03450
XFPR_03505
XFPR_03510
XFPR_03535
XFPR_03590
XFPR_03595
XFPR_03600
XFPR_03640
XFPR_03655
XFPR_03665
XFPR_03680
XFPR_03745
XFPR_03750
XFPR_03755
XFPR_03760
XFPR_03795
XFPR_03800
XFPR_03850
XFPR_03855
XFPR_03865
XFPR_03910
XFPR_03915
XFPR_03930
XFPR_03935
XFPR_03940
XFPR_03955
XFPR_03965
XFPR_03970
XFPR_03975
XFPR_04000
XFPR_04005
XFPR_04010
XFPR_04015
XFPR_04030
XFPR_04050
XFPR_04055
XFPR_04060
XFPR_04065
XFPR_04095
XFPR_04135
XFPR_04250
XFPR_04270
XFPR_04275
XFPR_04280
XFPR_04295
XFPR_04300
XFPR_04305
XFPR_04310
XFPR_04315
XFPR_04320
XFPR_04325
XFPR_04340
XFPR_04350
XFPR_04450
XFPR_04465
XFPR_04475
XFPR_04480
XFPR_04485
XFPR_04490
XFPR_04585
XFPR_04590
XFPR_04600
XFPR_04605
XFPR_04615
XFPR_04625
XFPR_04630
XFPR_04650
XFPR_04665
XFPR_04670
XFPR_04745
XFPR_04750
XFPR_04755
XFPR_04830
XFPR_04835
XFPR_04840
XFPR_04855
XFPR_04860
XFPR_04875
XFPR_04920
XFPR_04930
XFPR_04940
XFPR_04945
XFPR_04955
XFPR_04970
XFPR_04975
XFPR_04985
XFPR_05020
XFPR_05025
XFPR_05050
XFPR_05055
XFPR_05080
XFPR_05095
XFPR_05100
XFPR_05150
XFPR_05215
XFPR_05230
XFPR_05240
XFPR_05250
XFPR_05255
XFPR_05260
XFPR_05265
XFPR_05350
XFPR_05415
XFPR_05410
XFPR_05435
XFPR_05440
XFPR_05455
XFPR_05465
XFPR_05470
XFPR_05475
XFPR_05495
XFPR_05505
XFPR_05645
XFPR_05660
XFPR_05680
XFPR_05765
XFPR_05820
XFPR_05835
XFPR_05855
XFPR_05860
XFPR_05950
XFPR_05985
XFPR_06070
XFPR_06110
XFPR_06115
XFPR_06125
XFPR_06165
XFPR_06170
XFPR_06175
XFPR_06190
XFPR_06195
XFPR_06220
XFPR_06225
XFPR_06235
XFPR_06240
XFPR_06250
XFPR_06255
XFPR_06265
XFPR_06270
XFPR_06280
XFPR_06285
XFPR_06310
XFPR_06325
XFPR_06340
XFPR_06345
XFPR_06365
XFPR_06380
XFPR_06400
XFPR_06410
XFPR_06415
XFPR_06420
XFPR_06440
XFPR_06515
XFPR_06565
XFPR_06610
XFPR_06630
XFPR_06635
XFPR_06655
XFPR_06685
XFPR_06705
XFPR_06735
XFPR_06740
XFPR_06750
XFPR_06755
XFPR_06760
XFPR_06770
XFPR_06775
XFPR_06780
XFPR_06785
XFPR_06790
XFPR_06795
XFPR_06800
XFPR_06805
XFPR_06815
XFPR_06850
XFPR_06855
XFPR_06860
XFPR_06870
XFPR_06875
XFPR_06880
XFPR_06885
XFPR_06900
XFPR_06915
XFPR_06920
XFPR_06925
XFPR_06960
XFPR_06995
XFPR_07025
XFPR_07030
XFPR_07040
XFPR_07045
XFPR_07050
XFPR_07060
XFPR_07065
XFPR_07070
XFPR_07075
XFPR_07080
XFPR_07085
XFPR_07090
XFPR_07095
XFPR_07105
XFPR_07140
XFPR_07145
XFPR_07150
XFPR_07160
XFPR_07165
XFPR_07170
XFPR_07175
XFPR_07190
XFPR_07205
XFPR_07210
XFPR_07215
XFPR_07250
XFPR_07285
XFPR_07295
XFPR_07300
XFPR_07305
XFPR_07310
XFPR_07320
XFPR_07370
XFPR_07375
XFPR_07380
XFPR_07430
XFPR_07480
XFPR_07495
XFPR_07515
XFPR_07520
XFPR_07530
XFPR_07540
XFPR_07545
XFPR_07550
XFPR_07560
XFPR_07575
XFPR_07570
XFPR_07595
XFPR_07610
XFPR_07620
XFPR_07630
XFPR_07640
XFPR_07645
XFPR_07655
XFPR_07650
XFPR_07660
XFPR_07675
XFPR_07685
XFPR_07720
XFPR_07735
XFPR_07745
XFPR_07750
XFPR_07755
XFPR_07760
XFPR_07765
XFPR_07770
XFPR_07785
XFPR_07800
XFPR_07825
XFPR_07840
XFPR_07870
XFPR_07880
XFPR_07890
XFPR_07895
XFPR_07910
XFPR_07955
XFPR_07960
XFPR_08010
XFPR_08040
XFPR_08060
XFPR_08065
XFPR_08080
XFPR_08085
XFPR_08100
XFPR_08115
XFPR_08135
XFPR_08150
XFPR_08195
XFPR_08200
XFPR_08205
XFPR_08210
XFPR_08220
XFPR_08230
XFPR_08255
XFPR_08260
XFPR_08275
XFPR_08290
XFPR_08295
XFPR_08310
XFPR_08330
XFPR_08340
XFPR_08345
XFPR_08350
XFPR_08365
XFPR_08370
XFPR_08375
XFPR_08380
XFPR_08410
XFPR_08425
XFPR_08430
XFPR_08480
XFPR_08605
XFPR_08610
XFPR_08625
XFPR_08630
XFPR_08730
XFPR_08800
XFPR_08830
XFPR_08895
XFPR_08915
XFPR_08950
XFPR_09000
XFPR_09005
XFPR_09010
XFPR_09020
XFPR_09025
XFPR_09035
XFPR_09040
XFPR_09050
XFPR_09070
XFPR_09075
XFPR_09095
XFPR_09100
XFPR_09120
XFPR_09195
XFPR_09225
XFPR_09230
XFPR_09235
XFPR_09240
XFPR_09245
XFPR_09275
XFPR_09280
XFPR_09290
XFPR_09300
XFPR_09305
XFPR_09310
XFPR_09315
XFPR_09320
XFPR_09330
XFPR_09350
XFPR_09360
XFPR_09405
XFPR_09410
XFPR_09425
XFPR_09430
XFPR_09465
XFPR_09525
XFPR_09530
XFPR_09545
XFPR_09550
XFPR_09575
XFPR_09595
XFPR_09600
XFPR_09610
XFPR_09615
XFPR_09620
XFPR_09630
XFPR_09635
XFPR_09640
XFPR_09655
XFPR_09680
XFPR_09735
XFPR_09810
XFPR_09840
XFPR_09925
XFPR_09935
XFPR_09980
XFPR_09975
XFPR_10005
XFPR_10010
XFPR_10015
XFPR_10020
XFPR_10090
XFPR_10110
XFPR_10115
XFPR_10140
XFPR_10145
XFPR_10150
XFPR_10165
XFPR_10170
XFPR_10175
XFPR_10180
XFPR_10185
XFPR_10190
XFPR_10205
XFPR_10265
XFPR_10280
XFPR_10285
XFPR_10290
XFPR_10350
XFPR_10355
XFPR_10360
XFPR_10365
XFPR_10370
XFPR_10375
XFPR_10385
XFPR_10395
XFPR_10405
XFPR_10430
XFPR_10450
XFPR_10460
XFPR_10465
XFPR_10470
XFPR_10485
XFPR_10495
XFPR_10520
XFPR_10575
XFPR_10585
XFPR_10595
XFPR_10605
XFPR_10635
XFPR_10630
XFPR_10695
XFPR_10715
XFPR_10720
XFPR_10740
XFPR_10810
XFPR_10860
XFPR_10865
XFPR_10880
XFPR_10900
XFPR_10915
XFPR_10920
XFPR_10925
XFPR_10935
XFPR_10955
XFPR_10960
XFPR_10965
XFPR_10970
XFPR_10975
XFPR_10980
XFPR_11005
XFPR_11025
XFPR_11055
XFPR_11070
XFPR_11080
XFPR_11085
XFPR_11095
XFPR_11155
XFPR_11185
XFPR_11190
XFPR_11205
XFPR_11350
XFPR_11380
XFPR_11425
XFPR_11430
XFPR_11440
XFPR_11530
XFPR_11545
XFPR_11555
XFPR_11560
XFPR_11595
XFPR_11600
XFPR_11610
XFPR_11615
XFPR_11620
XFPR_11630
XFPR_11635
XFPR_11645
XFPR_11655
XFPR_11660
XFPR_11665
XFPR_11670
XFPR_11680
XFPR_11685
XFPR_11690
XFPR_11695
XFPR_11700
XFPR_11705
XFPR_11715
XFPR_11720
XFPR_11725
XFPR_11735
XFPR_11740
XFPR_11745
XFPR_11760
XFPR_11765
XFPR_11770
XFPR_11780
XFPR_11810
XFPR_11830
XFPR_11840
XFPR_11850
XFPR_11855
XFPR_11860
XFPR_11865
XFPR_11870
XFPR_11875
XFPR_11880
XFPR_11885
XFPR_11895
XFPR_11905
XFPR_11910
XFPR_11915
XFPR_11920
XFPR_11925
XFPR_11930
XFPR_11935
XFPR_11960
XFPR_11965
XFPR_11970
XFPR_11975
XFPR_11980
XFPR_11990
XFPR_11995
XFPR_12000
XFPR_12010
XFPR_12015
XFPR_12025
XFPR_12035
XFPR_12040
XFPR_12045
XFPR_12055
XFPR_12050
XFPR_12060
XFPR_12065
XFPR_12075
XFPR_12080
XFPR_12110
XFPR_12120
XFPR_12145
XFPR_12140
XFPR_12170
XFPR_12175
XFPR_12180
XFPR_12185
XFPR_12190
XFPR_12205
XFPR_12220
XFPR_12225
