# Supplementary material for: Identification of genetic relationships and subspecies signatures in Xylella fastidiosa
Source: BMC Genomics. 2019 Mar 25;20:239. doi: 10.1186/s12864-019-5565-9 (PMC6434890; doi:10.1186/s12864-019-5565-9)
Supplement: Supplementary file 7 — Raw data of the gene ontologies enrichments tests with Blast2GO. (ZIP 22422 kb) [file 12864_2019_5565_MOESM7_ESM.zip › Additional-File-7/Group_PAU_subclade-3/blast2go_go_table_PAU_Subclade-3.txt]

Tags	GO ID	GO Name	GO Category	FDR	P-Value	Nr Test	Nr Reference	Non Annot Test	Non Annot Reference
[UNDER]	GO:0009987	cellular process	BIOLOGICAL_PROCESS	1.1805805869663452E-18	1.0712420747203674E-21	84	267	1063	1026
[UNDER]	GO:0008152	metabolic process	BIOLOGICAL_PROCESS	1.1805805869663452E-18	1.4638320979123933E-21	89	275	1058	1018
[UNDER]	GO:0044238	primary metabolic process	BIOLOGICAL_PROCESS	1.2781875665577348E-16	2.3772862366231896E-19	68	227	1079	1066
[UNDER]	GO:0009058	biosynthetic process	BIOLOGICAL_PROCESS	3.604238652033455E-16	8.937975578508259E-19	43	177	1104	1116
[UNDER]	GO:0044237	cellular metabolic process	BIOLOGICAL_PROCESS	5.243421436979026E-16	1.6253631236760774E-18	70	226	1077	1067
[UNDER]	GO:1901576	organic substance biosynthetic process	BIOLOGICAL_PROCESS	1.1330285148628124E-15	4.214613198497753E-18	42	172	1105	1121
[UNDER]	GO:0071704	organic substance metabolic process	BIOLOGICAL_PROCESS	1.1872925571517003E-15	5.152540545605643E-18	80	241	1067	1052
[UNDER]	GO:0006807	nitrogen compound metabolic process	BIOLOGICAL_PROCESS	4.651000595560021E-15	2.306757889924375E-17	68	216	1079	1077
[UNDER]	GO:0044464	cell part	CELLULAR_COMPONENT	5.386823343597783E-15	3.0056670857024204E-17	56	194	1091	1099
[UNDER]	GO:0044249	cellular biosynthetic process	BIOLOGICAL_PROCESS	1.1293177950150924E-14	7.001350248078687E-17	43	168	1104	1125
[UNDER]	GO:0034641	cellular nitrogen compound metabolic process	BIOLOGICAL_PROCESS	1.6352740132559533E-14	1.1151899656426216E-16	47	175	1100	1118
[UNDER]	GO:0005623	cell	CELLULAR_COMPONENT	2.3607457621533378E-14	1.756289469673903E-16	59	196	1088	1097
[UNDER]	GO:0044260	cellular macromolecule metabolic process	BIOLOGICAL_PROCESS	3.412752716846372E-14	2.7505136589586383E-16	34	147	1113	1146
[UNDER]	GO:0009059	macromolecule biosynthetic process	BIOLOGICAL_PROCESS	7.010110152304617E-14	6.084410547567553E-16	20	115	1127	1178
[UNDER]	GO:0044271	cellular nitrogen compound biosynthetic process	BIOLOGICAL_PROCESS	7.237095406076769E-14	6.730094921956077E-16	26	129	1121	1164
[UNDER]	GO:0034645	cellular macromolecule biosynthetic process	BIOLOGICAL_PROCESS	1.0394623083832876E-13	1.0310847448315314E-15	20	114	1127	1179
[UNDER]	GO:0005622	intracellular	CELLULAR_COMPONENT	1.6071645659323956E-13	1.6938498215034548E-15	36	147	1111	1146
[UNDER]	GO:0005488	binding	MOLECULAR_FUNCTION	7.554015798291849E-13	8.429775844343043E-15	73	211	1074	1082
[UNDER]	GO:0043170	macromolecule metabolic process	BIOLOGICAL_PROCESS	9.594479804744099E-13	1.1301619112841779E-14	50	170	1097	1123
[UNDER]	GO:0044424	intracellular part	CELLULAR_COMPONENT	2.3422852833258817E-11	2.904259495754348E-13	32	128	1115	1165
[UNDER]	GO:0005737	cytoplasm	CELLULAR_COMPONENT	4.670551130203684E-10	6.080692729961399E-12	30	118	1117	1175
[UNDER]	GO:0097159	organic cyclic compound binding	MOLECULAR_FUNCTION	2.085696106090177E-9	2.974024205832243E-11	56	161	1091	1132
[UNDER]	GO:1901363	heterocyclic compound binding	MOLECULAR_FUNCTION	2.085696106090177E-9	2.974024205832243E-11	56	161	1091	1132
[UNDER]	GO:0010467	gene expression	BIOLOGICAL_PROCESS	6.598235641951968E-9	9.817585580089724E-11	25	101	1122	1192
[UNDER]	GO:0003676	nucleic acid binding	MOLECULAR_FUNCTION	9.460352872614568E-9	1.466266719252103E-10	30	110	1117	1183
[UNDER]	GO:0006518	peptide metabolic process	BIOLOGICAL_PROCESS	1.2495888879287943E-8	2.014216434355155E-10	6	56	1141	1237
[UNDER]	GO:0006139	nucleobase-containing compound metabolic process	BIOLOGICAL_PROCESS	1.4711793964541434E-8	2.46260655327104E-10	33	115	1114	1178
[UNDER]	GO:0006412	translation	BIOLOGICAL_PROCESS	1.974280300532662E-8	3.5495430077772594E-10	6	55	1141	1238
[UNDER]	GO:0043043	peptide biosynthetic process	BIOLOGICAL_PROCESS	1.974280300532662E-8	3.5495430077772594E-10	6	55	1141	1238
[UNDER]	GO:0044425	membrane part	CELLULAR_COMPONENT	2.2013951264540968E-8	4.225028121221831E-10	48	140	1099	1153
[UNDER]	GO:0003824	catalytic activity	MOLECULAR_FUNCTION	2.2013951264540968E-8	4.2308275833897707E-10	90	208	1057	1085
[UNDER]	GO:0016020	membrane	CELLULAR_COMPONENT	2.287095453579714E-8	4.609018928332914E-10	54	150	1093	1143
[UNDER]	GO:0044267	cellular protein metabolic process	BIOLOGICAL_PROCESS	2.287095453579714E-8	4.679116551031033E-10	10	65	1137	1228
[UNDER]	GO:1901564	organonitrogen compound metabolic process	BIOLOGICAL_PROCESS	4.0902430001946835E-8	8.621714941513903E-10	44	131	1103	1162
[UNDER]	GO:0006725	cellular aromatic compound metabolic process	BIOLOGICAL_PROCESS	5.0907192086723894E-8	1.1046197910944428E-9	40	124	1107	1169
[UNDER]	GO:0043603	cellular amide metabolic process	BIOLOGICAL_PROCESS	5.169566484244772E-8	1.1708451870757954E-9	9	61	1138	1232
[UNDER]	GO:1901360	organic cyclic compound metabolic process	BIOLOGICAL_PROCESS	5.169566484244772E-8	1.1858274018416401E-9	42	127	1105	1166
[UNDER]	GO:0043604	amide biosynthetic process	BIOLOGICAL_PROCESS	8.550507063416668E-8	2.0143786014248817E-9	9	60	1138	1233
[UNDER]	GO:0046483	heterocycle metabolic process	BIOLOGICAL_PROCESS	8.727433718471571E-8	2.110166863114639E-9	41	124	1106	1169
[UNDER]	GO:1901566	organonitrogen compound biosynthetic process	BIOLOGICAL_PROCESS	8.80543478083796E-8	2.1836168086392953E-9	26	96	1121	1197
[UNDER]	GO:0016021	integral component of membrane	CELLULAR_COMPONENT	9.447565949162482E-8	2.4599985732475155E-9	47	134	1100	1159
[UNDER]	GO:0031224	intrinsic component of membrane	CELLULAR_COMPONENT	9.447565949162482E-8	2.4599985732475155E-9	47	134	1100	1159
[UNDER]	GO:0032991	macromolecular complex	CELLULAR_COMPONENT	1.7268304486934418E-7	4.710510833385706E-9	13	68	1134	1225
[UNDER]	GO:0034654	nucleobase-containing compound biosynthetic process	BIOLOGICAL_PROCESS	1.7268304486934418E-7	4.710510833385706E-9	13	68	1134	1225
[UNDER]	GO:0019538	protein metabolic process	BIOLOGICAL_PROCESS	2.1562953626106682E-7	6.015703119496595E-9	20	82	1127	1211
[UNDER]	GO:0090304	nucleic acid metabolic process	BIOLOGICAL_PROCESS	1.4025036937730487E-6	3.999700552607578E-8	24	86	1123	1207
[UNDER]	GO:0044444	cytoplasmic part	CELLULAR_COMPONENT	1.8835309930037339E-6	5.4882800168118714E-8	6	46	1141	1247
[UNDER]	GO:0019438	aromatic compound biosynthetic process	BIOLOGICAL_PROCESS	2.024871256829582E-6	6.025655321005577E-8	20	77	1127	1216
[UNDER]	GO:1901362	organic cyclic compound biosynthetic process	BIOLOGICAL_PROCESS	2.5124821982947324E-6	7.632462970641159E-8	22	80	1125	1213
[UNDER]	GO:0018130	heterocycle biosynthetic process	BIOLOGICAL_PROCESS	4.271556305334528E-6	1.3241030084731954E-7	21	77	1126	1216
[UNDER]	GO:0005840	ribosome	CELLULAR_COMPONENT	7.069303521301051E-6	2.3666608192824351E-7	5	41	1142	1252
[UNDER]	GO:1990904	ribonucleoprotein complex	CELLULAR_COMPONENT	7.069303521301051E-6	2.3666608192824351E-7	5	41	1142	1252
[UNDER]	GO:0030529	intracellular ribonucleoprotein complex	CELLULAR_COMPONENT	7.069303521301051E-6	2.3666608192824351E-7	5	41	1142	1252
[UNDER]	GO:0005198	structural molecule activity	MOLECULAR_FUNCTION	7.069303521301051E-6	2.3666608192824351E-7	5	41	1142	1252
[UNDER]	GO:0043229	intracellular organelle	CELLULAR_COMPONENT	9.306208584252167E-6	3.3463118281873884E-7	7	45	1140	1248
[UNDER]	GO:0043226	organelle	CELLULAR_COMPONENT	9.306208584252167E-6	3.3463118281873884E-7	7	45	1140	1248
[UNDER]	GO:0043228	non-membrane-bounded organelle	CELLULAR_COMPONENT	9.306208584252167E-6	3.3463118281873884E-7	7	45	1140	1248
[UNDER]	GO:0043232	intracellular non-membrane-bounded organelle	CELLULAR_COMPONENT	9.306208584252167E-6	3.3463118281873884E-7	7	45	1140	1248
[UNDER]	GO:0003735	structural constituent of ribosome	MOLECULAR_FUNCTION	2.003037492538336E-5	7.326671547412388E-7	5	39	1142	1254
[UNDER]	GO:0043167	ion binding	MOLECULAR_FUNCTION	5.1955602154113464E-5	1.9326324421864896E-6	45	112	1102	1181
[UNDER]	GO:0032774	RNA biosynthetic process	BIOLOGICAL_PROCESS	7.246546478932159E-5	2.740479449565169E-6	7	41	1140	1252
[UNDER]	GO:0050789	regulation of biological process	BIOLOGICAL_PROCESS	8.427133753899798E-5	3.2391958632472876E-6	16	60	1131	1233
[UNDER]	GO:0065007	biological regulation	BIOLOGICAL_PROCESS	8.981586574542177E-5	3.507997236182003E-6	19	65	1128	1228
[UNDER]	GO:0006351	transcription, DNA-templated	BIOLOGICAL_PROCESS	1.0668630260882682E-4	4.299200043133133E-6	6	38	1141	1255
[UNDER]	GO:0097659	nucleic acid-templated transcription	BIOLOGICAL_PROCESS	1.0668630260882682E-4	4.299200043133133E-6	6	38	1141	1255
[UNDER]	GO:0050794	regulation of cellular process	BIOLOGICAL_PROCESS	1.3795137843028492E-4	5.644631727463611E-6	15	56	1132	1237
[UNDER]	GO:0003677	DNA binding	MOLECULAR_FUNCTION	2.553584504285787E-4	1.0606953613586342E-5	17	59	1130	1234
[UNDER]	GO:0003723	RNA binding	MOLECULAR_FUNCTION	2.671015542662526E-4	1.126032590831071E-5	12	49	1135	1244
[UNDER]	GO:0051234	establishment of localization	BIOLOGICAL_PROCESS	2.860566168050822E-4	1.3478179093109887E-5	15	54	1132	1239
[UNDER]	GO:0051171	regulation of nitrogen compound metabolic process	BIOLOGICAL_PROCESS	2.860566168050822E-4	1.310462849061297E-5	8	40	1139	1253
[UNDER]	GO:0051179	localization	BIOLOGICAL_PROCESS	2.860566168050822E-4	1.3478179093109887E-5	15	54	1132	1239
[UNDER]	GO:0060255	regulation of macromolecule metabolic process	BIOLOGICAL_PROCESS	2.860566168050822E-4	1.31382570014115E-5	9	42	1138	1251
[UNDER]	GO:0009889	regulation of biosynthetic process	BIOLOGICAL_PROCESS	2.860566168050822E-4	1.310462849061297E-5	8	40	1139	1253
[UNDER]	GO:0010468	regulation of gene expression	BIOLOGICAL_PROCESS	2.860566168050822E-4	1.310462849061297E-5	8	40	1139	1253
[UNDER]	GO:0006810	transport	BIOLOGICAL_PROCESS	2.860566168050822E-4	1.3478179093109887E-5	15	54	1132	1239
[UNDER]	GO:0080090	regulation of primary metabolic process	BIOLOGICAL_PROCESS	2.860566168050822E-4	1.31382570014115E-5	9	42	1138	1251
[UNDER]	GO:2000112	regulation of cellular macromolecule biosynthetic process	BIOLOGICAL_PROCESS	4.0270151507056074E-4	2.147075653817001E-5	8	39	1139	1254
[UNDER]	GO:0051252	regulation of RNA metabolic process	BIOLOGICAL_PROCESS	4.0270151507056074E-4	2.1089497175673495E-5	6	35	1141	1258
[UNDER]	GO:0006355	regulation of transcription, DNA-templated	BIOLOGICAL_PROCESS	4.0270151507056074E-4	2.1089497175673495E-5	6	35	1141	1258
[UNDER]	GO:0019222	regulation of metabolic process	BIOLOGICAL_PROCESS	4.0270151507056074E-4	2.0754173702791254E-5	10	43	1137	1250
[UNDER]	GO:0031326	regulation of cellular biosynthetic process	BIOLOGICAL_PROCESS	4.0270151507056074E-4	2.147075653817001E-5	8	39	1139	1254
[UNDER]	GO:0031323	regulation of cellular metabolic process	BIOLOGICAL_PROCESS	4.0270151507056074E-4	2.147075653817001E-5	8	39	1139	1254
[UNDER]	GO:0016740	transferase activity	MOLECULAR_FUNCTION	4.0270151507056074E-4	2.0142640777860197E-5	26	73	1121	1220
[UNDER]	GO:2001141	regulation of RNA biosynthetic process	BIOLOGICAL_PROCESS	4.0270151507056074E-4	2.1089497175673495E-5	6	35	1141	1258
[UNDER]	GO:1903506	regulation of nucleic acid-templated transcription	BIOLOGICAL_PROCESS	4.0270151507056074E-4	2.1089497175673495E-5	6	35	1141	1258
[UNDER]	GO:0010556	regulation of macromolecule biosynthetic process	BIOLOGICAL_PROCESS	4.0270151507056074E-4	2.147075653817001E-5	8	39	1139	1254
[UNDER]	GO:0019843	rRNA binding	MOLECULAR_FUNCTION	5.162650538642508E-4	2.784566626546176E-5	4	29	1143	1264
[UNDER]	GO:0019219	regulation of nucleobase-containing compound metabolic process	BIOLOGICAL_PROCESS	6.515949521598165E-4	3.55488876565802E-5	7	36	1140	1257
[UNDER]	GO:0016070	RNA metabolic process	BIOLOGICAL_PROCESS	8.849015565971373E-4	4.882593833672983E-5	18	57	1129	1236
[UNDER]	GO:0055085	transmembrane transport	BIOLOGICAL_PROCESS	9.861815520539592E-4	5.502562906686692E-5	5	30	1142	1263
[UNDER]	GO:0006259	DNA metabolic process	BIOLOGICAL_PROCESS	0.0017711543678120732	9.992253407991237E-5	6	32	1141	1261
[UNDER]	GO:0044281	small molecule metabolic process	BIOLOGICAL_PROCESS	0.0026301433369200398	1.5001437507541454E-4	27	69	1120	1224
[UNDER]	GO:0005886	plasma membrane	CELLULAR_COMPONENT	0.0029134335868591537	1.679785019081843E-4	15	48	1132	1245
[UNDER]	GO:0071944	cell periphery	CELLULAR_COMPONENT	0.0041315726028170125	2.407736048758829E-4	18	53	1129	1240
[UNDER]	GO:0016772	transferase activity, transferring phosphorus-containing groups	MOLECULAR_FUNCTION	0.004480039170238963	2.638584756185378E-4	6	29	1141	1264
[UNDER]	GO:0044391	ribosomal subunit	CELLULAR_COMPONENT	0.00513018139284227	3.053300766973701E-4	0	13	1147	1280
[UNDER]	GO:0043168	anion binding	MOLECULAR_FUNCTION	0.006007706621989162	3.612817993384679E-4	26	65	1121	1228
[UNDER]	GO:0097367	carbohydrate derivative binding	MOLECULAR_FUNCTION	0.006098687580881742	3.705340253728523E-4	24	61	1123	1232
[UNDER]	GO:0005215	transporter activity	MOLECULAR_FUNCTION	0.008868342052634913	5.443061768201217E-4	9	34	1138	1259
[UNDER]	GO:0034220	ion transmembrane transport	BIOLOGICAL_PROCESS	0.008977628271011832	5.565795580292519E-4	2	19	1145	1274
[UNDER]	GO:0036094	small molecule binding	MOLECULAR_FUNCTION	0.009016521044683602	5.645806729777085E-4	29	68	1118	1225
[UNDER]	GO:0006310	DNA recombination	BIOLOGICAL_PROCESS	0.009355255627014208	5.915908704001544E-4	0	12	1147	1281
[UNDER]	GO:0006811	ion transport	BIOLOGICAL_PROCESS	0.009974513091854502	6.369341899944289E-4	3	21	1144	1272
[UNDER]	GO:0016779	nucleotidyltransferase activity	MOLECULAR_FUNCTION	0.010324107532835409	6.720590768429745E-4	1	15	1146	1278
[UNDER]	GO:0098660	inorganic ion transmembrane transport	BIOLOGICAL_PROCESS	0.010324107532835409	6.720590768429745E-4	1	15	1146	1278
[UNDER]	GO:0032553	ribonucleotide binding	MOLECULAR_FUNCTION	0.011188685195581563	7.352762744771517E-4	24	59	1123	1234
[UNDER]	GO:0043169	cation binding	MOLECULAR_FUNCTION	0.012895683997481946	8.634431938797583E-4	25	60	1122	1233
[UNDER]	GO:0046872	metal ion binding	MOLECULAR_FUNCTION	0.012895683997481946	8.634431938797583E-4	25	60	1122	1233
[UNDER]	GO:0042886	amide transport	BIOLOGICAL_PROCESS	0.014201581313419047	9.949030926325805E-4	2	18	1145	1275
[UNDER]	GO:0045184	establishment of protein localization	BIOLOGICAL_PROCESS	0.014201581313419047	9.7902772785585E-4	2	17	1145	1276
[UNDER]	GO:0008104	protein localization	BIOLOGICAL_PROCESS	0.014201581313419047	9.7902772785585E-4	2	17	1145	1276
[UNDER]	GO:0015031	protein transport	BIOLOGICAL_PROCESS	0.014201581313419047	9.7902772785585E-4	2	17	1145	1276
[UNDER]	GO:0015833	peptide transport	BIOLOGICAL_PROCESS	0.014201581313419047	9.949030926325805E-4	2	18	1145	1275
[UNDER]	GO:1901137	carbohydrate derivative biosynthetic process	BIOLOGICAL_PROCESS	0.01483257152615901	0.0010574988998811445	7	28	1140	1265
[UNDER]	GO:0016787	hydrolase activity	MOLECULAR_FUNCTION	0.01483257152615901	0.0010561266842262775	34	74	1113	1219
[UNDER]	GO:0044446	intracellular organelle part	CELLULAR_COMPONENT	0.016724659049130796	0.0012235026458756566	1	14	1146	1279
[UNDER]	GO:0044422	organelle part	CELLULAR_COMPONENT	0.016724659049130796	0.0012235026458756566	1	14	1146	1279
[UNDER]	GO:0098655	cation transmembrane transport	BIOLOGICAL_PROCESS	0.016724659049130796	0.0012235026458756566	1	14	1146	1279
[UNDER]	GO:0032555	purine ribonucleotide binding	MOLECULAR_FUNCTION	0.01926082189649069	0.0014329191739484706	24	57	1123	1236
[UNDER]	GO:0017076	purine nucleotide binding	MOLECULAR_FUNCTION	0.01926082189649069	0.0014329191739484706	24	57	1123	1236
[UNDER]	GO:1901265	nucleoside phosphate binding	MOLECULAR_FUNCTION	0.01939286581629641	0.001466788363042878	29	65	1118	1228
[UNDER]	GO:0000166	nucleotide binding	MOLECULAR_FUNCTION	0.01939286581629641	0.001466788363042878	29	65	1118	1228
[UNDER]	GO:0022857	transmembrane transporter activity	MOLECULAR_FUNCTION	0.023215645159187944	0.0017721005281620837	6	25	1141	1268
[UNDER]	GO:0008144	drug binding	MOLECULAR_FUNCTION	0.023215645159187944	0.001784711717135341	21	52	1126	1241
[UNDER]	GO:0006629	lipid metabolic process	BIOLOGICAL_PROCESS	0.024356282129122442	0.0018874986150900837	3	19	1144	1274
[UNDER]	GO:0008324	cation transmembrane transporter activity	MOLECULAR_FUNCTION	0.028227468601154954	0.002222497527803273	1	13	1146	1280
[UNDER]	GO:0015672	monovalent inorganic cation transport	BIOLOGICAL_PROCESS	0.028227468601154954	0.002222497527803273	1	13	1146	1280
[UNDER]	GO:0035639	purine ribonucleoside triphosphate binding	MOLECULAR_FUNCTION	0.034514535199831095	0.002738909178907861	24	55	1123	1238
[UNDER]	GO:0006812	cation transport	BIOLOGICAL_PROCESS	0.03687579742196605	0.0029491493288491136	2	15	1145	1278
[UNDER]	GO:1901135	carbohydrate derivative metabolic process	BIOLOGICAL_PROCESS	0.0382679211125698	0.003107934076718316	14	39	1133	1254
[UNDER]	GO:0055086	nucleobase-containing small molecule metabolic process	BIOLOGICAL_PROCESS	0.0382679211125698	0.003098146564198295	9	30	1138	1263
[UNDER]	GO:0140097	catalytic activity, acting on DNA	MOLECULAR_FUNCTION	0.03934556203282068	0.00321984760590969	3	18	1144	1275
[UNDER]	GO:0098662	inorganic cation transmembrane transport	BIOLOGICAL_PROCESS	0.048835338322193285	0.004026720394824369	1	12	1146	1281
