# Supplementary material for: Identification of genetic relationships and subspecies signatures in Xylella fastidiosa
Source: BMC Genomics. 2019 Mar 25;20:239. doi: 10.1186/s12864-019-5565-9 (PMC6434890; doi:10.1186/s12864-019-5565-9)
Supplement: Supplementary file 7 — Raw data of the gene ontologies enrichments tests with Blast2GO. (ZIP 22422 kb) [file 12864_2019_5565_MOESM7_ESM.zip › Additional-File-7/Group_PAU_subclade-3/liste_PAU_Subclade-3.txt]

JUJW01000001.1.3
JUJW01000001.1.4
JUJW01000001.1.6
JUJW01000001.1.8
JUJW01000001.1.14
JUJW01000001.1.15
JUJW01000001.1.35
JUJW01000001.1.36
JUJW01000001.1.37
JUJW01000001.1.40
JUJW01000001.1.43
JUJW01000001.1.44
JUJW01000001.1.45
JUJW01000001.1.46
JUJW01000001.1.47
JUJW01000001.1.50
JUJW01000001.1.52
JUJW01000001.1.58
JUJW01000001.1.59
JUJW01000001.1.61
JUJW01000001.1.69
JUJW01000001.1.70
JUJW01000001.1.72
JUJW01000001.1.73
JUJW01000001.1.74
JUJW01000001.1.75
JUJW01000001.1.76
JUJW01000001.1.77
JUJW01000001.1.78
JUJW01000001.1.80
JUJW01000001.1.81
JUJW01000001.1.82
JUJW01000001.1.83
JUJW01000001.1.84
JUJW01000001.1.87
JUJW01000001.1.88
JUJW01000001.1.89
JUJW01000001.1.90
JUJW01000001.1.92
JUJW01000001.1.94
JUJW01000001.1.96
JUJW01000001.1.97
JUJW01000001.1.98
JUJW01000001.1.100
JUJW01000001.1.101
JUJW01000001.1.103
JUJW01000001.1.104
JUJW01000001.1.105
JUJW01000001.1.106
JUJW01000001.1.107
JUJW01000001.1.108
JUJW01000001.1.113
JUJW01000001.1.116
JUJW01000001.1.117
JUJW01000001.1.118
JUJW01000001.1.119
JUJW01000001.1.120
JUJW01000001.1.121
JUJW01000001.1.124
JUJW01000001.1.125
JUJW01000001.1.126
JUJW01000001.1.131
JUJW01000001.1.132
JUJW01000001.1.136
JUJW01000001.1.137
JUJW01000001.1.143
JUJW01000001.1.146
JUJW01000001.1.147
JUJW01000001.1.148
JUJW01000001.1.149
JUJW01000001.1.150
JUJW01000001.1.158
JUJW01000001.1.161
JUJW01000001.1.171
JUJW01000001.1.172
JUJW01000001.1.175
JUJW01000001.1.178
JUJW01000001.1.179
JUJW01000001.1.180
JUJW01000001.1.187
JUJW01000001.1.190
JUJW01000001.1.192
JUJW01000001.1.194
JUJW01000001.1.195
JUJW01000001.1.196
JUJW01000001.1.205
JUJW01000001.1.209
JUJW01000001.1.221
JUJW01000001.1.222
JUJW01000001.1.224
JUJW01000001.1.229
JUJW01000001.1.232
JUJW01000001.1.238
JUJW01000001.1.239
JUJW01000001.1.241
JUJW01000001.1.242
JUJW01000001.1.245
JUJW01000001.1.248
JUJW01000001.1.249
JUJW01000001.1.250
JUJW01000001.1.251
JUJW01000001.1.256
JUJW01000001.1.262
JUJW01000001.1.266
JUJW01000001.1.268
JUJW01000001.1.271
JUJW01000001.1.273
JUJW01000001.1.274
JUJW01000001.1.275
JUJW01000001.1.276
JUJW01000001.1.277
JUJW01000001.1.279
JUJW01000001.1.280
JUJW01000001.1.281
JUJW01000001.1.282
JUJW01000001.1.283
JUJW01000001.1.284
JUJW01000001.1.285
JUJW01000001.1.286
JUJW01000001.1.287
JUJW01000001.1.288
JUJW01000001.1.289
JUJW01000001.1.292
JUJW01000001.1.294
JUJW01000001.1.296
JUJW01000001.1.298
JUJW01000001.1.307
JUJW01000001.1.308
JUJW01000001.1.313
JUJW01000001.1.315
JUJW01000001.1.321
JUJW01000001.1.327
JUJW01000001.1.330
JUJW01000001.1.331
JUJW01000001.1.332
JUJW01000001.1.333
JUJW01000001.1.344
JUJW01000001.1.346
JUJW01000001.1.347
JUJW01000001.1.349
JUJW01000001.1.365
JUJW01000001.1.366
JUJW01000001.1.378
JUJW01000001.1.384
JUJW01000001.1.385
JUJW01000001.1.386
JUJW01000001.1.387
JUJW01000001.1.389
JUJW01000001.1.391
JUJW01000001.1.390
JUJW01000001.1.392
JUJW01000001.1.395
JUJW01000001.1.396
JUJW01000001.1.397
JUJW01000001.1.399
JUJW01000001.1.400
JUJW01000001.1.406
JUJW01000001.1.416
JUJW01000001.1.420
JUJW01000001.1.422
JUJW01000001.1.424
JUJW01000001.1.426
JUJW01000001.1.430
JUJW01000001.1.432
JUJW01000001.1.433
JUJW01000001.1.436
JUJW01000001.1.439
JUJW01000001.1.440
JUJW01000001.1.441
JUJW01000001.1.443
JUJW01000001.1.444
JUJW01000001.1.445
JUJW01000001.1.446
JUJW01000001.1.447
JUJW01000001.1.448
JUJW01000001.1.450
JUJW01000001.1.451
JUJW01000001.1.453
JUJW01000001.1.454
JUJW01000001.1.455
JUJW01000001.1.456
JUJW01000001.1.462
JUJW01000001.1.474
JUJW01000001.1.484
JUJW01000001.1.488
JUJW01000001.1.489
JUJW01000001.1.491
JUJW01000001.1.492
JUJW01000001.1.495
JUJW01000001.1.497
JUJW01000001.1.507
JUJW01000001.1.509
JUJW01000001.1.513
JUJW01000001.1.514
JUJW01000001.1.516
JUJW01000001.1.517
JUJW01000001.1.518
JUJW01000001.1.519
JUJW01000001.1.520
JUJW01000001.1.521
JUJW01000001.1.524
JUJW01000001.1.525
JUJW01000001.1.526
JUJW01000001.1.528
JUJW01000001.1.531
JUJW01000001.1.532
JUJW01000001.1.534
JUJW01000001.1.539
JUJW01000001.1.544
JUJW01000001.1.545
JUJW01000001.1.547
JUJW01000001.1.551
JUJW01000001.1.552
JUJW01000001.1.553
JUJW01000001.1.555
JUJW01000001.1.556
JUJW01000001.1.557
JUJW01000001.1.562
JUJW01000001.1.569
JUJW01000001.1.570
JUJW01000001.1.571
JUJW01000001.1.573
JUJW01000001.1.575
JUJW01000001.1.577
JUJW01000001.1.578
JUJW01000001.1.588
JUJW01000001.1.591
JUJW01000001.1.592
JUJW01000001.1.593
JUJW01000001.1.597
JUJW01000001.1.598
JUJW01000001.1.599
JUJW01000001.1.600
JUJW01000001.1.601
JUJW01000001.1.602
JUJW01000001.1.603
JUJW01000001.1.604
JUJW01000001.1.605
JUJW01000001.1.606
JUJW01000001.1.607
JUJW01000001.1.609
JUJW01000001.1.610
JUJW01000001.1.611
JUJW01000001.1.612
JUJW01000001.1.613
JUJW01000001.1.614
JUJW01000001.1.615
JUJW01000002.1.5
JUJW01000002.1.19
JUJW01000002.1.20
JUJW01000002.1.21
JUJW01000002.1.28
JUJW01000002.1.30
JUJW01000002.1.33
JUJW01000002.1.34
JUJW01000002.1.35
JUJW01000002.1.36
JUJW01000002.1.38
JUJW01000002.1.40
JUJW01000002.1.41
JUJW01000002.1.42
JUJW01000002.1.43
JUJW01000002.1.44
JUJW01000002.1.45
JUJW01000002.1.47
JUJW01000002.1.55
JUJW01000002.1.56
JUJW01000002.1.57
JUJW01000002.1.58
JUJW01000002.1.59
JUJW01000002.1.60
JUJW01000002.1.62
JUJW01000002.1.63
JUJW01000002.1.64
JUJW01000002.1.71
JUJW01000002.1.72
JUJW01000002.1.73
JUJW01000002.1.74
JUJW01000002.1.75
JUJW01000002.1.76
JUJW01000002.1.77
JUJW01000002.1.78
JUJW01000002.1.91
JUJW01000002.1.92
JUJW01000002.1.93
JUJW01000002.1.101
JUJW01000002.1.102
JUJW01000002.1.103
JUJW01000002.1.105
JUJW01000002.1.107
JUJW01000002.1.108
JUJW01000002.1.113
JUJW01000002.1.118
JUJW01000002.1.119
JUJW01000002.1.120
JUJW01000002.1.121
JUJW01000002.1.122
JUJW01000002.1.126
JUJW01000002.1.127
JUJW01000002.1.128
JUJW01000002.1.132
JUJW01000002.1.135
JUJW01000002.1.140
JUJW01000002.1.143
JUJW01000002.1.144
JUJW01000002.1.145
JUJW01000002.1.146
JUJW01000002.1.147
JUJW01000002.1.149
JUJW01000002.1.151
JUJW01000002.1.155
JUJW01000002.1.156
JUJW01000002.1.157
JUJW01000002.1.158
JUJW01000002.1.160
JUJW01000002.1.161
JUJW01000002.1.162
JUJW01000002.1.164
JUJW01000002.1.165
JUJW01000002.1.168
JUJW01000002.1.169
JUJW01000002.1.170
JUJW01000002.1.171
JUJW01000002.1.172
JUJW01000002.1.173
JUJW01000002.1.174
JUJW01000002.1.175
JUJW01000002.1.177
JUJW01000002.1.180
JUJW01000002.1.181
JUJW01000002.1.182
JUJW01000002.1.185
JUJW01000002.1.186
JUJW01000002.1.188
JUJW01000002.1.189
JUJW01000002.1.191
JUJW01000002.1.192
JUJW01000002.1.197
JUJW01000002.1.201
JUJW01000002.1.203
JUJW01000002.1.205
JUJW01000002.1.212
JUJW01000002.1.215
JUJW01000002.1.216
JUJW01000002.1.217
JUJW01000002.1.218
JUJW01000002.1.219
JUJW01000002.1.221
JUJW01000002.1.222
JUJW01000002.1.224
JUJW01000002.1.225
JUJW01000002.1.226
JUJW01000002.1.229
JUJW01000002.1.233
JUJW01000002.1.232
JUJW01000002.1.235
JUJW01000002.1.236
JUJW01000002.1.237
JUJW01000002.1.238
JUJW01000002.1.239
JUJW01000002.1.240
JUJW01000002.1.241
JUJW01000002.1.243
JUJW01000002.1.242
JUJW01000002.1.244
JUJW01000002.1.245
JUJW01000002.1.246
JUJW01000002.1.247
JUJW01000002.1.248
JUJW01000002.1.249
JUJW01000002.1.250
JUJW01000002.1.251
JUJW01000002.1.252
JUJW01000002.1.253
JUJW01000002.1.254
JUJW01000002.1.255
JUJW01000002.1.256
JUJW01000002.1.257
JUJW01000002.1.259
JUJW01000002.1.260
JUJW01000002.1.261
JUJW01000002.1.263
JUJW01000002.1.265
JUJW01000002.1.276
JUJW01000002.1.279
JUJW01000002.1.281
JUJW01000002.1.285
JUJW01000002.1.294
JUJW01000002.1.296
JUJW01000002.1.297
JUJW01000002.1.298
JUJW01000002.1.299
JUJW01000002.1.300
JUJW01000002.1.301
JUJW01000002.1.302
JUJW01000002.1.303
JUJW01000002.1.304
JUJW01000002.1.305
JUJW01000002.1.306
JUJW01000002.1.307
JUJW01000002.1.309
JUJW01000002.1.313
JUJW01000002.1.314
JUJW01000002.1.315
JUJW01000002.1.316
JUJW01000002.1.324
JUJW01000002.1.329
JUJW01000002.1.334
JUJW01000002.1.336
JUJW01000002.1.344
JUJW01000002.1.345
JUJW01000002.1.351
JUJW01000002.1.353
JUJW01000002.1.355
JUJW01000002.1.359
JUJW01000002.1.360
JUJW01000002.1.361
JUJW01000002.1.362
JUJW01000002.1.363
JUJW01000003.1.1
JUJW01000003.1.5
JUJW01000003.1.7
JUJW01000003.1.8
JUJW01000003.1.9
JUJW01000003.1.12
JUJW01000003.1.13
JUJW01000003.1.14
JUJW01000003.1.21
JUJW01000003.1.22
JUJW01000003.1.27
JUJW01000003.1.28
JUJW01000003.1.29
JUJW01000003.1.30
JUJW01000003.1.37
JUJW01000003.1.49
JUJW01000003.1.50
JUJW01000003.1.51
JUJW01000003.1.52
JUJW01000003.1.55
JUJW01000003.1.57
JUJW01000003.1.58
JUJW01000003.1.60
JUJW01000003.1.61
JUJW01000003.1.64
JUJW01000003.1.67
JUJW01000003.1.68
JUJW01000003.1.75
JUJW01000003.1.78
JUJW01000003.1.79
JUJW01000003.1.80
JUJW01000003.1.84
JUJW01000003.1.86
JUJW01000003.1.87
JUJW01000003.1.89
JUJW01000003.1.92
JUJW01000003.1.94
JUJW01000003.1.95
JUJW01000003.1.96
JUJW01000003.1.97
JUJW01000003.1.100
JUJW01000003.1.101
JUJW01000003.1.106
JUJW01000003.1.109
JUJW01000003.1.111
JUJW01000003.1.118
JUJW01000003.1.122
JUJW01000003.1.160
JUJW01000003.1.162
JUJW01000003.1.163
JUJW01000003.1.165
JUJW01000003.1.169
JUJW01000003.1.170
JUJW01000003.1.176
JUJW01000003.1.177
JUJW01000003.1.180
JUJW01000003.1.191
JUJW01000003.1.197
JUJW01000003.1.198
JUJW01000003.1.200
JUJW01000003.1.201
JUJW01000003.1.205
JUJW01000003.1.206
JUJW01000003.1.208
JUJW01000003.1.211
JUJW01000003.1.212
JUJW01000003.1.213
JUJW01000003.1.214
JUJW01000004.1.2
JUJW01000004.1.3
JUJW01000004.1.4
JUJW01000004.1.5
JUJW01000004.1.6
JUJW01000004.1.8
JUJW01000004.1.9
JUJW01000004.1.10
JUJW01000004.1.11
JUJW01000004.1.12
JUJW01000004.1.13
JUJW01000004.1.14
JUJW01000004.1.15
JUJW01000004.1.17
JUJW01000004.1.19
JUJW01000004.1.20
JUJW01000004.1.22
JUJW01000004.1.23
JUJW01000004.1.24
JUJW01000004.1.25
JUJW01000004.1.26
JUJW01000004.1.27
JUJW01000004.1.28
JUJW01000004.1.30
JUJW01000004.1.31
JUJW01000004.1.32
JUJW01000004.1.33
JUJW01000004.1.34
JUJW01000004.1.35
JUJW01000004.1.36
JUJW01000004.1.37
JUJW01000004.1.38
JUJW01000004.1.39
JUJW01000004.1.40
JUJW01000004.1.41
JUJW01000004.1.42
JUJW01000004.1.43
JUJW01000004.1.46
JUJW01000004.1.47
JUJW01000004.1.48
JUJW01000004.1.49
JUJW01000004.1.50
JUJW01000004.1.51
JUJW01000004.1.52
JUJW01000004.1.54
JUJW01000004.1.57
JUJW01000004.1.58
JUJW01000004.1.60
JUJW01000004.1.62
JUJW01000004.1.63
JUJW01000004.1.65
JUJW01000004.1.66
JUJW01000004.1.67
JUJW01000004.1.68
JUJW01000004.1.69
JUJW01000004.1.70
JUJW01000004.1.71
JUJW01000004.1.72
JUJW01000004.1.73
JUJW01000004.1.74
JUJW01000004.1.75
JUJW01000004.1.77
JUJW01000004.1.78
JUJW01000004.1.79
JUJW01000004.1.80
JUJW01000004.1.81
JUJW01000004.1.82
JUJW01000004.1.84
JUJW01000004.1.85
JUJW01000004.1.86
JUJW01000004.1.87
JUJW01000004.1.88
JUJW01000004.1.89
JUJW01000004.1.90
JUJW01000004.1.91
JUJW01000004.1.92
JUJW01000004.1.97
JUJW01000004.1.100
JUJW01000004.1.101
JUJW01000004.1.103
JUJW01000004.1.104
JUJW01000004.1.105
JUJW01000004.1.106
JUJW01000004.1.109
JUJW01000004.1.118
JUJW01000004.1.119
JUJW01000004.1.120
JUJW01000004.1.121
JUJW01000004.1.123
JUJW01000004.1.125
JUJW01000004.1.132
JUJW01000004.1.140
JUJW01000004.1.142
JUJW01000004.1.143
JUJW01000004.1.145
JUJW01000004.1.148
JUJW01000004.1.151
JUJW01000004.1.152
JUJW01000004.1.153
JUJW01000004.1.160
JUJW01000004.1.161
JUJW01000004.1.166
JUJW01000004.1.165
JUJW01000004.1.172
JUJW01000004.1.173
JUJW01000004.1.174
JUJW01000004.1.175
JUJW01000004.1.176
JUJW01000004.1.177
JUJW01000004.1.179
JUJW01000004.1.181
JUJW01000004.1.182
JUJW01000004.1.185
JUJW01000004.1.189
JUJW01000004.1.190
JUJW01000004.1.191
JUJW01000004.1.193
JUJW01000004.1.195
JUJW01000004.1.197
JUJW01000004.1.199
JUJW01000004.1.201
JUJW01000004.1.203
JUJW01000004.1.204
JUJW01000004.1.208
JUJW01000004.1.210
JUJW01000004.1.211
JUJW01000004.1.212
JUJW01000004.1.214
JUJW01000004.1.217
JUJW01000004.1.218
JUJW01000004.1.219
JUJW01000004.1.220
JUJW01000004.1.221
JUJW01000004.1.222
JUJW01000004.1.223
JUJW01000004.1.224
JUJW01000004.1.225
JUJW01000004.1.226
JUJW01000004.1.239
JUJW01000004.1.238
JUJW01000004.1.245
JUJW01000004.1.246
JUJW01000004.1.262
JUJW01000004.1.263
JUJW01000004.1.264
JUJW01000004.1.266
JUJW01000004.1.268
JUJW01000004.1.269
JUJW01000004.1.271
JUJW01000004.1.274
JUJW01000004.1.275
JUJW01000004.1.277
JUJW01000004.1.279
JUJW01000004.1.282
JUJW01000004.1.285
JUJW01000004.1.288
JUJW01000004.1.290
JUJW01000004.1.299
JUJW01000004.1.300
JUJW01000004.1.304
JUJW01000004.1.305
JUJW01000004.1.308
JUJW01000004.1.311
JUJW01000004.1.313
JUJW01000004.1.314
JUJW01000004.1.323
JUJW01000004.1.324
JUJW01000004.1.325
JUJW01000004.1.326
JUJW01000004.1.330
JUJW01000004.1.331
JUJW01000004.1.332
JUJW01000004.1.339
JUJW01000004.1.340
JUJW01000004.1.341
JUJW01000004.1.347
JUJW01000004.1.348
JUJW01000004.1.349
JUJW01000004.1.350
JUJW01000004.1.351
JUJW01000004.1.352
JUJW01000004.1.353
JUJW01000004.1.356
JUJW01000004.1.357
JUJW01000004.1.367
JUJW01000004.1.368
JUJW01000004.1.371
JUJW01000004.1.373
JUJW01000004.1.374
JUJW01000004.1.376
JUJW01000004.1.377
JUJW01000004.1.378
JUJW01000004.1.379
JUJW01000004.1.380
JUJW01000004.1.381
JUJW01000004.1.382
JUJW01000004.1.383
JUJW01000004.1.384
JUJW01000004.1.387
JUJW01000004.1.388
JUJW01000004.1.389
JUJW01000004.1.391
JUJW01000004.1.390
JUJW01000004.1.392
JUJW01000004.1.394
JUJW01000004.1.395
JUJW01000004.1.396
JUJW01000004.1.397
JUJW01000004.1.398
JUJW01000004.1.399
JUJW01000004.1.400
JUJW01000004.1.401
JUJW01000004.1.402
JUJW01000004.1.403
JUJW01000004.1.404
JUJW01000004.1.405
JUJW01000004.1.406
JUJW01000004.1.407
JUJW01000004.1.408
JUJW01000004.1.409
JUJW01000004.1.410
JUJW01000004.1.411
JUJW01000004.1.413
JUJW01000004.1.414
JUJW01000004.1.427
JUJW01000004.1.428
JUJW01000004.1.430
JUJW01000004.1.436
JUJW01000004.1.438
JUJW01000004.1.440
JUJW01000004.1.443
JUJW01000004.1.448
JUJW01000004.1.456
JUJW01000004.1.457
JUJW01000004.1.459
JUJW01000004.1.460
JUJW01000004.1.461
JUJW01000004.1.462
JUJW01000004.1.463
JUJW01000004.1.464
JUJW01000004.1.465
JUJW01000004.1.466
JUJW01000004.1.467
JUJW01000004.1.468
JUJW01000004.1.469
JUJW01000004.1.470
JUJW01000004.1.472
JUJW01000004.1.473
JUJW01000004.1.474
JUJW01000004.1.475
JUJW01000004.1.476
JUJW01000004.1.477
JUJW01000004.1.478
JUJW01000004.1.479
JUJW01000004.1.480
JUJW01000004.1.482
JUJW01000004.1.483
JUJW01000004.1.484
JUJW01000004.1.485
JUJW01000004.1.486
JUJW01000004.1.487
JUJW01000004.1.488
JUJW01000005.1.2
JUJW01000005.1.3
JUJW01000005.1.6
JUJW01000005.1.7
JUJW01000005.1.8
JUJW01000005.1.9
JUJW01000005.1.10
JUJW01000005.1.11
JUJW01000005.1.13
JUJW01000005.1.14
JUJW01000005.1.15
JUJW01000005.1.16
JUJW01000005.1.17
JUJW01000005.1.18
JUJW01000005.1.19
JUJW01000005.1.20
JUJW01000005.1.21
JUJW01000005.1.22
JUJW01000005.1.23
JUJW01000005.1.25
JUJW01000005.1.24
JUJW01000005.1.26
JUJW01000005.1.27
JUJW01000005.1.28
JUJW01000005.1.29
JUJW01000005.1.30
JUJW01000005.1.32
JUJW01000005.1.33
JUJW01000005.1.34
JUJW01000005.1.35
JUJW01000005.1.36
JUJW01000005.1.37
JUJW01000005.1.38
JUJW01000005.1.39
JUJW01000005.1.40
JUJW01000005.1.41
JUJW01000005.1.42
JUJW01000005.1.43
JUJW01000005.1.45
JUJW01000005.1.46
JUJW01000005.1.48
JUJW01000005.1.49
JUJW01000005.1.53
JUJW01000005.1.54
JUJW01000005.1.55
JUJW01000005.1.60
JUJW01000005.1.61
JUJW01000005.1.63
JUJW01000005.1.66
JUJW01000005.1.73
JUJW01000005.1.74
JUJW01000005.1.78
JUJW01000005.1.79
JUJW01000005.1.90
JUJW01000005.1.91
JUJW01000005.1.92
JUJW01000005.1.95
JUJW01000005.1.97
JUJW01000005.1.99
JUJW01000005.1.102
JUJW01000005.1.105
JUJW01000005.1.106
JUJW01000005.1.107
JUJW01000005.1.111
JUJW01000005.1.112
JUJW01000005.1.114
JUJW01000005.1.116
JUJW01000005.1.117
JUJW01000006.1.2
JUJW01000006.1.3
JUJW01000006.1.4
JUJW01000007.1.2
JUJW01000007.1.3
JUJW01000007.1.4
JUJW01000007.1.5
JUJW01000007.1.6
JUJW01000007.1.10
JUJW01000007.1.20
JUJW01000007.1.28
JUJW01000007.1.29
JUJW01000007.1.35
JUJW01000007.1.36
JUJW01000007.1.38
JUJW01000007.1.39
JUJW01000007.1.40
JUJW01000007.1.41
JUJW01000007.1.42
JUJW01000007.1.44
JUJW01000007.1.46
JUJW01000007.1.47
JUJW01000007.1.48
JUJW01000007.1.49
JUJW01000007.1.50
JUJW01000007.1.51
JUJW01000007.1.52
JUJW01000007.1.53
JUJW01000007.1.54
JUJW01000007.1.55
JUJW01000007.1.56
JUJW01000007.1.57
JUJW01000007.1.58
JUJW01000007.1.62
JUJW01000007.1.63
JUJW01000007.1.65
JUJW01000007.1.69
JUJW01000007.1.71
JUJW01000007.1.78
JUJW01000007.1.81
JUJW01000007.1.83
JUJW01000007.1.84
JUJW01000007.1.86
JUJW01000007.1.89
JUJW01000007.1.96
JUJW01000007.1.101
JUJW01000007.1.106
JUJW01000007.1.107
JUJW01000007.1.110
JUJW01000007.1.122
JUJW01000007.1.123
JUJW01000007.1.132
JUJW01000007.1.133
JUJW01000007.1.137
JUJW01000007.1.138
JUJW01000007.1.140
JUJW01000007.1.141
JUJW01000007.1.142
JUJW01000007.1.144
JUJW01000007.1.146
JUJW01000007.1.147
JUJW01000007.1.148
JUJW01000007.1.151
JUJW01000007.1.150
JUJW01000007.1.158
JUJW01000007.1.160
JUJW01000007.1.161
JUJW01000007.1.167
JUJW01000007.1.169
JUJW01000007.1.171
JUJW01000007.1.173
JUJW01000007.1.176
JUJW01000007.1.177
JUJW01000007.1.179
JUJW01000007.1.181
JUJW01000007.1.182
JUJW01000007.1.184
JUJW01000007.1.190
JUJW01000007.1.191
JUJW01000007.1.192
JUJW01000007.1.193
JUJW01000007.1.195
JUJW01000007.1.196
JUJW01000007.1.197
JUJW01000007.1.198
JUJW01000007.1.199
JUJW01000007.1.200
JUJW01000007.1.202
JUJW01000007.1.203
JUJW01000007.1.204
JUJW01000007.1.205
JUJW01000007.1.208
JUJW01000007.1.209
JUJW01000007.1.210
JUJW01000007.1.211
JUJW01000007.1.212
JUJW01000007.1.213
JUJW01000007.1.214
JUJW01000007.1.215
JUJW01000007.1.227
JUJW01000007.1.230
JUJW01000007.1.232
JUJW01000007.1.235
JUJW01000007.1.243
JUJW01000007.1.244
JUJW01000007.1.246
JUJW01000007.1.249
JUJW01000007.1.251
JUJW01000007.1.252
JUJW01000007.1.260
JUJW01000007.1.262
JUJW01000007.1.261
JUJW01000007.1.263
JUJW01000007.1.264
JUJW01000007.1.265
JUJW01000007.1.266
JUJW01000007.1.267
JUJW01000007.1.268
JUJW01000007.1.269
JUJW01000007.1.271
JUJW01000007.1.272
JUJW01000007.1.273
JUJW01000007.1.274
JUJW01000007.1.275
JUJW01000007.1.276
JUJW01000007.1.277
JUJW01000007.1.278
JUJW01000007.1.279
JUJW01000007.1.280
JUJW01000007.1.281
JUJW01000007.1.282
JUJW01000007.1.283
JUJW01000007.1.284
JUJW01000007.1.285
JUJW01000007.1.286
JUJW01000007.1.287
JUJW01000007.1.289
JUJW01000008.1.3
JUJW01000008.1.10
JUJW01000008.1.22
JUJW01000008.1.23
JUJW01000008.1.25
JUJW01000010.1.2
JUJW01000010.1.3
JUJW01000010.1.4
JUJW01000010.1.5
JUJW01000010.1.6
JUJW01000010.1.7
JUJW01000010.1.8
JUJW01000010.1.9
JUJW01000010.1.10
JUJW01000010.1.11
JUJW01000010.1.12
JUJW01000010.1.13
JUJW01000010.1.14
JUJW01000010.1.15
JUJW01000010.1.16
JUJW01000010.1.18
JUJW01000010.1.19
JUJW01000010.1.21
JUJW01000010.1.24
JUJW01000010.1.30
JUJW01000010.1.31
JUJW01000010.1.32
JUJW01000010.1.34
JUJW01000010.1.35
JUJW01000010.1.36
JUJW01000010.1.37
JUJW01000010.1.38
JUJW01000010.1.41
JUJW01000010.1.44
JUJW01000010.1.45
JUJW01000010.1.47
JUJW01000010.1.52
JUJW01000010.1.57
JUJW01000010.1.58
JUJW01000010.1.59
JUJW01000010.1.60
JUJW01000010.1.62
JUJW01000010.1.68
JUJW01000010.1.69
JUJW01000010.1.70
JUJW01000010.1.71
JUJW01000010.1.73
JUJW01000010.1.74
JUJW01000010.1.75
JUJW01000010.1.76
JUJW01000010.1.77
JUJW01000010.1.78
JUJW01000010.1.79
JUJW01000010.1.80
JUJW01000010.1.81
JUJW01000010.1.82
JUJW01000010.1.83
JUJW01000010.1.84
JUJW01000010.1.89
JUJW01000010.1.95
JUJW01000010.1.96
JUJW01000010.1.97
JUJW01000010.1.98
JUJW01000010.1.99
JUJW01000010.1.100
JUJW01000010.1.101
JUJW01000010.1.102
JUJW01000010.1.103
JUJW01000010.1.104
JUJW01000010.1.105
JUJW01000010.1.106
JUJW01000010.1.107
JUJW01000010.1.108
JUJW01000010.1.109
JUJW01000010.1.110
JUJW01000010.1.111
JUJW01000010.1.112
JUJW01000010.1.114
JUJW01000010.1.115
JUJW01000010.1.116
JUJW01000010.1.117
JUJW01000010.1.118
JUJW01000010.1.120
JUJW01000010.1.121
JUJW01000010.1.122
JUJW01000010.1.123
JUJW01000010.1.125
JUJW01000010.1.126
JUJW01000010.1.127
JUJW01000010.1.128
JUJW01000010.1.130
JUJW01000010.1.132
JUJW01000010.1.133
JUJW01000010.1.134
JUJW01000010.1.135
JUJW01000010.1.136
JUJW01000010.1.137
JUJW01000010.1.138
JUJW01000010.1.139
JUJW01000010.1.140
JUJW01000010.1.143
JUJW01000010.1.149
JUJW01000010.1.151
JUJW01000010.1.153
JUJW01000010.1.155
JUJW01000010.1.158
JUJW01000010.1.161
JUJW01000010.1.162
JUJW01000010.1.163
JUJW01000010.1.164
JUJW01000010.1.165
JUJW01000010.1.166
JUJW01000010.1.169
JUJW01000010.1.170
JUJW01000010.1.171
JUJW01000010.1.176
JUJW01000010.1.181
JUJW01000010.1.184
JUJW01000010.1.190
JUJW01000010.1.196
JUJW01000010.1.198
JUJW01000010.1.200
JUJW01000011.1.5
JUJW01000011.1.26
JUJW01000011.1.27
JUJW01000011.1.29
JUJW01000011.1.30
JUJW01000011.1.31
JUJW01000011.1.32
JUJW01000011.1.34
JUJW01000011.1.35
JUJW01000011.1.36
JUJW01000011.1.37
JUJW01000011.1.39
JUJW01000011.1.40
JUJW01000011.1.42
JUJW01000011.1.43
JUJW01000011.1.44
JUJW01000011.1.45
JUJW01000011.1.46
JUJW01000011.1.51
JUJW01000011.1.54
JUJW01000011.1.58
JUJW01000011.1.59
JUJW01000011.1.66
JUJW01000011.1.69
JUJW01000011.1.73
JUJW01000011.1.74
JUJW01000011.1.77
JUJW01000011.1.88
JUJW01000011.1.89
JUJW01000011.1.90
JUJW01000011.1.91
JUJW01000011.1.92
JUJW01000011.1.93
JUJW01000011.1.94
JUJW01000011.1.95
JUJW01000011.1.96
JUJW01000011.1.97
JUJW01000011.1.98
JUJW01000011.1.99
JUJW01000011.1.100
JUJW01000011.1.101
JUJW01000011.1.102
JUJW01000011.1.103
JUJW01000011.1.104
JUJW01000011.1.106
JUJW01000011.1.107
JUJW01000011.1.108
JUJW01000011.1.109
JUJW01000011.1.110
JUJW01000011.1.111
JUJW01000011.1.112
JUJW01000011.1.113
JUJW01000011.1.114
JUJW01000011.1.115
JUJW01000011.1.116
JUJW01000011.1.117
JUJW01000011.1.126
JUJW01000011.1.127
JUJW01000011.1.128
JUJW01000011.1.130
JUJW01000011.1.131
JUJW01000011.1.133
JUJW01000011.1.134
JUJW01000011.1.135
JUJW01000011.1.136
JUJW01000011.1.137
JUJW01000012.1.6
JUJW01000012.1.13
JUJW01000012.1.32
JUJW01000012.1.34
JUJW01000012.1.35
