# Supplementary material for: Identification of genetic relationships and subspecies signatures in Xylella fastidiosa
Source: BMC Genomics. 2019 Mar 25;20:239. doi: 10.1186/s12864-019-5565-9 (PMC6434890; doi:10.1186/s12864-019-5565-9)
Supplement: Supplementary file 7 — Raw data of the gene ontologies enrichments tests with Blast2GO. (ZIP 22422 kb) [file 12864_2019_5565_MOESM7_ESM.zip › Additional-File-7/Group_SAN2/blast2go_go_table_SAN2.txt]

Tags	GO ID	GO Name	GO Category	FDR	P-Value	Nr Test	Nr Reference	Non Annot Test	Non Annot Reference
[OVER]	GO:0003824	catalytic activity	MOLECULAR_FUNCTION	1.0587383145412333E-7	4.376760291613201E-11	630	229	1016	670
[OVER]	GO:0036094	small molecule binding	MOLECULAR_FUNCTION	2.309079462772475E-7	2.824562145297308E-10	251	62	1395	837
[OVER]	GO:1901265	nucleoside phosphate binding	MOLECULAR_FUNCTION	2.309079462772475E-7	3.8182380533649855E-10	228	54	1418	845
[OVER]	GO:0000166	nucleotide binding	MOLECULAR_FUNCTION	2.309079462772475E-7	3.8182380533649855E-10	228	54	1418	845
[OVER]	GO:0043167	ion binding	MOLECULAR_FUNCTION	4.6478298475381383E-7	9.60692403377044E-10	333	98	1313	801
[OVER]	GO:0043168	anion binding	MOLECULAR_FUNCTION	7.1613414658101755E-6	1.7762732035907833E-8	226	59	1420	840
[OVER]	GO:0035639	purine ribonucleoside triphosphate binding	MOLECULAR_FUNCTION	9.39530135849104E-6	2.718772613039987E-8	181	42	1465	857
[OVER]	GO:0032555	purine ribonucleotide binding	MOLECULAR_FUNCTION	2.0899426486907748E-5	7.775727093103338E-8	181	44	1465	855
[OVER]	GO:0017076	purine nucleotide binding	MOLECULAR_FUNCTION	2.0899426486907748E-5	7.775727093103338E-8	181	44	1465	855
[OVER]	GO:0005488	binding	MOLECULAR_FUNCTION	3.038458206162505E-5	1.256080283655438E-7	502	187	1144	712
[OVER]	GO:0044085	cellular component biogenesis	BIOLOGICAL_PROCESS	5.2342586488033534E-5	2.3801920271532406E-7	68	7	1578	892
[OVER]	GO:0032553	ribonucleotide binding	MOLECULAR_FUNCTION	5.835074955398212E-5	2.8946217223967977E-7	186	48	1460	851
[OVER]	GO:0097367	carbohydrate derivative binding	MOLECULAR_FUNCTION	7.270574276201165E-5	3.9072949810093074E-7	190	50	1456	849
[OVER]	GO:0008152	metabolic process	BIOLOGICAL_PROCESS	1.3680399491689506E-4	7.917552413544982E-7	644	264	1002	635
[OVER]	GO:0032559	adenyl ribonucleotide binding	MOLECULAR_FUNCTION	3.6004717453253513E-4	2.679143919630274E-6	161	42	1485	857
[OVER]	GO:0005524	ATP binding	MOLECULAR_FUNCTION	3.6004717453253513E-4	2.679143919630274E-6	161	42	1485	857
[OVER]	GO:0030554	adenyl nucleotide binding	MOLECULAR_FUNCTION	3.6004717453253513E-4	2.679143919630274E-6	161	42	1485	857
[OVER]	GO:0071840	cellular component organization or biogenesis	BIOLOGICAL_PROCESS	3.6004717453253513E-4	2.3480561718948293E-6	91	16	1555	883
[OVER]	GO:0008144	drug binding	MOLECULAR_FUNCTION	4.973623508328107E-4	3.906525285582226E-6	177	49	1469	850
[OVER]	GO:0005623	cell	CELLULAR_COMPONENT	6.699741413033112E-4	5.539265327022002E-6	378	139	1268	760
[OVER]	GO:0016740	transferase activity	MOLECULAR_FUNCTION	9.774404145482878E-4	8.485427327620523E-6	221	69	1425	830
[OVER]	GO:0044464	cell part	CELLULAR_COMPONENT	0.001695601936307432	1.54209353446728E-5	367	137	1279	762
[OVER]	GO:0048037	cofactor binding	MOLECULAR_FUNCTION	0.010065187553070823	9.570041906598963E-5	94	22	1552	877
[OVER]	GO:0016043	cellular component organization	BIOLOGICAL_PROCESS	0.013208777654869821	1.3105029504624873E-4	68	13	1578	886
[OVER]	GO:0009987	cellular process	BIOLOGICAL_PROCESS	0.013605401984354913	1.4060977660556957E-4	580	250	1066	649
[OVER]	GO:0005737	cytoplasm	CELLULAR_COMPONENT	0.018905266657469586	2.0319840144448502E-4	218	75	1428	824
[OVER]	GO:0097159	organic cyclic compound binding	MOLECULAR_FUNCTION	0.020493043727154856	2.372076165193617E-4	380	152	1266	747
[OVER]	GO:1901363	heterocyclic compound binding	MOLECULAR_FUNCTION	0.020493043727154856	2.372076165193617E-4	380	152	1266	747
[OVER]	GO:0060089	molecular transducer activity	MOLECULAR_FUNCTION	0.021998299946118467	2.63724968349498E-4	25	1	1621	898
[OVER]	GO:0016020	membrane	CELLULAR_COMPONENT	0.028446018144082322	3.527823664003595E-4	340	134	1306	765
[OVER]	GO:0005975	carbohydrate metabolic process	BIOLOGICAL_PROCESS	0.03061446291363501	3.923308599928422E-4	64	13	1582	886
[OVER]	GO:0004872	receptor activity	MOLECULAR_FUNCTION	0.034109254171668525	4.5121791380462703E-4	24	1	1622	898
[OVER]	GO:0016874	ligase activity	MOLECULAR_FUNCTION	0.03440734437530037	4.75538418322753E-4	58	11	1588	888
[OVER]	GO:0051234	establishment of localization	BIOLOGICAL_PROCESS	0.03440734437530037	4.978325974102988E-4	132	40	1514	859
[OVER]	GO:0051179	localization	BIOLOGICAL_PROCESS	0.03440734437530037	4.978325974102988E-4	132	40	1514	859
[OVER]	GO:0016310	phosphorylation	BIOLOGICAL_PROCESS	0.03772949520266979	5.614972415444863E-4	63	13	1583	886
[OVER]	GO:0032550	purine ribonucleoside binding	MOLECULAR_FUNCTION	0.04504399555038995	7.509476829240525E-4	22	1	1624	898
[OVER]	GO:0032549	ribonucleoside binding	MOLECULAR_FUNCTION	0.04504399555038995	7.88261516330105E-4	23	1	1623	898
[OVER]	GO:0001882	nucleoside binding	MOLECULAR_FUNCTION	0.04504399555038995	7.88261516330105E-4	23	1	1623	898
[OVER]	GO:0001883	purine nucleoside binding	MOLECULAR_FUNCTION	0.04504399555038995	7.509476829240525E-4	22	1	1624	898
[OVER]	GO:0005525	GTP binding	MOLECULAR_FUNCTION	0.04504399555038995	7.509476829240525E-4	22	1	1624	898
[OVER]	GO:0046872	metal ion binding	MOLECULAR_FUNCTION	0.04504399555038995	8.006993834918429E-4	155	51	1491	848
[OVER]	GO:0016772	transferase activity, transferring phosphorus-containing groups	MOLECULAR_FUNCTION	0.04504399555038995	7.51642369933616E-4	83	21	1563	878
