# Supplementary material for: Identification of genetic relationships and subspecies signatures in Xylella fastidiosa
Source: BMC Genomics. 2019 Mar 25;20:239. doi: 10.1186/s12864-019-5565-9 (PMC6434890; doi:10.1186/s12864-019-5565-9)
Supplement: Supplementary file 7 — Raw data of the gene ontologies enrichments tests with Blast2GO. (ZIP 22422 kb) [file 12864_2019_5565_MOESM7_ESM.zip › Additional-File-7/Group_SAN2/liste_SAN2.txt]

LJZW01000001.1.2
LJZW01000001.1.3
LJZW01000001.1.4
LJZW01000001.1.5
LJZW01000001.1.7
LJZW01000001.1.11
LJZW01000001.1.12
LJZW01000001.1.13
LJZW01000001.1.14
LJZW01000001.1.15
LJZW01000001.1.16
LJZW01000001.1.17
LJZW01000001.1.18
LJZW01000001.1.19
LJZW01000001.1.20
LJZW01000001.1.21
LJZW01000001.1.22
LJZW01000001.1.23
LJZW01000001.1.25
LJZW01000001.1.27
LJZW01000001.1.30
LJZW01000001.1.33
LJZW01000001.1.35
LJZW01000001.1.36
LJZW01000001.1.37
LJZW01000001.1.39
LJZW01000001.1.40
LJZW01000001.1.41
LJZW01000001.1.42
LJZW01000001.1.46
LJZW01000001.1.50
LJZW01000001.1.55
LJZW01000001.1.56
LJZW01000001.1.58
LJZW01000001.1.60
LJZW01000001.1.61
LJZW01000001.1.62
LJZW01000001.1.63
LJZW01000001.1.64
LJZW01000001.1.65
LJZW01000001.1.66
LJZW01000001.1.67
LJZW01000001.1.68
LJZW01000001.1.70
LJZW01000001.1.71
LJZW01000001.1.72
LJZW01000001.1.73
LJZW01000001.1.74
LJZW01000001.1.76
LJZW01000001.1.82
LJZW01000001.1.83
LJZW01000001.1.85
LJZW01000001.1.87
LJZW01000001.1.91
LJZW01000001.1.92
LJZW01000001.1.94
LJZW01000001.1.95
LJZW01000001.1.96
LJZW01000001.1.101
LJZW01000001.1.102
LJZW01000001.1.103
LJZW01000001.1.105
LJZW01000001.1.107
LJZW01000001.1.109
LJZW01000001.1.110
LJZW01000001.1.112
LJZW01000001.1.113
LJZW01000001.1.114
LJZW01000001.1.115
LJZW01000001.1.116
LJZW01000001.1.117
LJZW01000001.1.118
LJZW01000001.1.119
LJZW01000001.1.120
LJZW01000001.1.123
LJZW01000001.1.127
LJZW01000001.1.130
LJZW01000001.1.132
LJZW01000001.1.134
LJZW01000001.1.135
LJZW01000001.1.136
LJZW01000001.1.137
LJZW01000001.1.138
LJZW01000001.1.139
LJZW01000001.1.140
LJZW01000001.1.141
LJZW01000001.1.142
LJZW01000001.1.143
LJZW01000001.1.144
LJZW01000001.1.145
LJZW01000001.1.146
LJZW01000001.1.147
LJZW01000001.1.148
LJZW01000001.1.149
LJZW01000001.1.150
LJZW01000001.1.151
LJZW01000001.1.152
LJZW01000001.1.153
LJZW01000001.1.154
LJZW01000001.1.156
LJZW01000001.1.157
LJZW01000001.1.158
LJZW01000001.1.159
LJZW01000001.1.160
LJZW01000001.1.162
LJZW01000001.1.164
LJZW01000001.1.165
LJZW01000001.1.166
LJZW01000001.1.168
LJZW01000001.1.169
LJZW01000001.1.171
LJZW01000001.1.174
LJZW01000001.1.173
LJZW01000001.1.175
LJZW01000001.1.176
LJZW01000001.1.178
LJZW01000001.1.179
LJZW01000001.1.180
LJZW01000001.1.182
LJZW01000001.1.183
LJZW01000001.1.184
LJZW01000001.1.185
LJZW01000001.1.186
LJZW01000001.1.187
LJZW01000001.1.188
LJZW01000001.1.191
LJZW01000001.1.193
LJZW01000001.1.195
LJZW01000001.1.196
LJZW01000001.1.197
LJZW01000001.1.200
LJZW01000001.1.201
LJZW01000001.1.202
LJZW01000001.1.204
LJZW01000001.1.205
LJZW01000001.1.206
LJZW01000001.1.207
LJZW01000001.1.208
LJZW01000001.1.210
LJZW01000001.1.211
LJZW01000001.1.212
LJZW01000001.1.213
LJZW01000001.1.214
LJZW01000001.1.215
LJZW01000001.1.216
LJZW01000001.1.218
LJZW01000001.1.221
LJZW01000001.1.222
LJZW01000001.1.224
LJZW01000001.1.225
LJZW01000001.1.226
LJZW01000001.1.227
LJZW01000001.1.228
LJZW01000001.1.229
LJZW01000001.1.230
LJZW01000001.1.240
LJZW01000001.1.241
LJZW01000001.1.242
LJZW01000001.1.243
LJZW01000001.1.244
LJZW01000001.1.245
LJZW01000001.1.249
LJZW01000001.1.248
LJZW01000001.1.251
LJZW01000001.1.253
LJZW01000001.1.254
LJZW01000001.1.255
LJZW01000001.1.256
LJZW01000001.1.257
LJZW01000001.1.258
LJZW01000001.1.259
LJZW01000001.1.260
LJZW01000001.1.261
LJZW01000001.1.262
LJZW01000001.1.264
LJZW01000001.1.263
LJZW01000001.1.266
LJZW01000001.1.269
LJZW01000001.1.270
LJZW01000001.1.271
LJZW01000001.1.273
LJZW01000001.1.274
LJZW01000001.1.275
LJZW01000001.1.277
LJZW01000001.1.278
LJZW01000001.1.280
LJZW01000001.1.282
LJZW01000001.1.285
LJZW01000001.1.286
LJZW01000001.1.288
LJZW01000001.1.289
LJZW01000001.1.290
LJZW01000001.1.291
LJZW01000001.1.293
LJZW01000001.1.295
LJZW01000001.1.296
LJZW01000001.1.297
LJZW01000001.1.298
LJZW01000001.1.300
LJZW01000001.1.301
LJZW01000001.1.302
LJZW01000001.1.303
LJZW01000001.1.305
LJZW01000001.1.306
LJZW01000001.1.310
LJZW01000001.1.315
LJZW01000001.1.316
LJZW01000001.1.321
LJZW01000001.1.324
LJZW01000001.1.325
LJZW01000001.1.328
LJZW01000001.1.329
LJZW01000001.1.330
LJZW01000001.1.331
LJZW01000001.1.333
LJZW01000001.1.334
LJZW01000001.1.335
LJZW01000001.1.336
LJZW01000001.1.337
LJZW01000001.1.338
LJZW01000001.1.341
LJZW01000001.1.342
LJZW01000001.1.343
LJZW01000001.1.344
LJZW01000001.1.345
LJZW01000001.1.346
LJZW01000001.1.347
LJZW01000001.1.349
LJZW01000001.1.353
LJZW01000004.1.3
LJZW01000004.1.4
LJZW01000004.1.5
LJZW01000004.1.6
LJZW01000004.1.7
LJZW01000004.1.8
LJZW01000004.1.9
LJZW01000004.1.13
LJZW01000004.1.14
LJZW01000004.1.15
LJZW01000004.1.16
LJZW01000004.1.17
LJZW01000004.1.18
LJZW01000004.1.20
LJZW01000004.1.21
LJZW01000004.1.24
LJZW01000004.1.27
LJZW01000004.1.28
LJZW01000004.1.31
LJZW01000004.1.34
LJZW01000004.1.35
LJZW01000004.1.36
LJZW01000004.1.38
LJZW01000004.1.39
LJZW01000004.1.40
LJZW01000004.1.41
LJZW01000004.1.43
LJZW01000004.1.42
LJZW01000004.1.44
LJZW01000004.1.45
LJZW01000004.1.46
LJZW01000004.1.47
LJZW01000004.1.48
LJZW01000004.1.49
LJZW01000004.1.50
LJZW01000004.1.51
LJZW01000004.1.53
LJZW01000004.1.54
LJZW01000004.1.55
LJZW01000004.1.56
LJZW01000004.1.60
LJZW01000004.1.61
LJZW01000004.1.62
LJZW01000004.1.63
LJZW01000004.1.64
LJZW01000004.1.65
LJZW01000004.1.67
LJZW01000004.1.70
LJZW01000004.1.71
LJZW01000004.1.74
LJZW01000004.1.76
LJZW01000004.1.77
LJZW01000004.1.78
LJZW01000004.1.79
LJZW01000004.1.80
LJZW01000004.1.81
LJZW01000004.1.82
LJZW01000004.1.84
LJZW01000004.1.85
LJZW01000004.1.86
LJZW01000004.1.87
LJZW01000004.1.89
LJZW01000004.1.91
LJZW01000004.1.93
LJZW01000004.1.94
LJZW01000004.1.95
LJZW01000004.1.96
LJZW01000004.1.97
LJZW01000004.1.99
LJZW01000004.1.100
LJZW01000004.1.101
LJZW01000004.1.106
LJZW01000004.1.107
LJZW01000004.1.110
LJZW01000004.1.111
LJZW01000004.1.112
LJZW01000004.1.113
LJZW01000004.1.114
LJZW01000004.1.115
LJZW01000004.1.117
LJZW01000004.1.118
LJZW01000004.1.120
LJZW01000004.1.121
LJZW01000004.1.122
LJZW01000004.1.123
LJZW01000004.1.125
LJZW01000004.1.126
LJZW01000004.1.128
LJZW01000004.1.129
LJZW01000004.1.130
LJZW01000004.1.131
LJZW01000004.1.132
LJZW01000004.1.134
LJZW01000004.1.135
LJZW01000004.1.136
LJZW01000004.1.137
LJZW01000004.1.138
LJZW01000004.1.139
LJZW01000004.1.140
LJZW01000004.1.141
LJZW01000004.1.142
LJZW01000004.1.147
LJZW01000004.1.148
LJZW01000004.1.149
LJZW01000004.1.151
LJZW01000004.1.150
LJZW01000004.1.152
LJZW01000004.1.153
LJZW01000004.1.154
LJZW01000004.1.155
LJZW01000004.1.164
LJZW01000004.1.167
LJZW01000004.1.169
LJZW01000004.1.171
LJZW01000004.1.172
LJZW01000004.1.173
LJZW01000004.1.174
LJZW01000004.1.175
LJZW01000004.1.177
LJZW01000004.1.178
LJZW01000004.1.180
LJZW01000004.1.181
LJZW01000004.1.183
LJZW01000004.1.184
LJZW01000004.1.185
LJZW01000004.1.186
LJZW01000004.1.187
LJZW01000004.1.188
LJZW01000004.1.189
LJZW01000004.1.190
LJZW01000004.1.191
LJZW01000004.1.192
LJZW01000004.1.193
LJZW01000004.1.194
LJZW01000004.1.195
LJZW01000004.1.196
LJZW01000004.1.204
LJZW01000004.1.207
LJZW01000004.1.206
LJZW01000004.1.211
LJZW01000004.1.212
LJZW01000004.1.215
LJZW01000012.1.1
LJZW01000012.1.3
LJZW01000012.1.4
LJZW01000012.1.5
LJZW01000012.1.6
LJZW01000012.1.7
LJZW01000012.1.9
LJZW01000012.1.10
LJZW01000012.1.11
LJZW01000012.1.12
LJZW01000012.1.15
LJZW01000012.1.17
LJZW01000012.1.23
LJZW01000012.1.25
LJZW01000012.1.26
LJZW01000012.1.27
LJZW01000012.1.28
LJZW01000012.1.30
LJZW01000012.1.32
LJZW01000012.1.36
LJZW01000012.1.38
LJZW01000012.1.40
LJZW01000012.1.42
LJZW01000012.1.43
LJZW01000012.1.47
LJZW01000012.1.48
LJZW01000012.1.49
LJZW01000012.1.50
LJZW01000012.1.52
LJZW01000012.1.53
LJZW01000012.1.57
LJZW01000012.1.58
LJZW01000012.1.59
LJZW01000012.1.60
LJZW01000012.1.61
LJZW01000012.1.62
LJZW01000012.1.63
LJZW01000012.1.64
LJZW01000012.1.66
LJZW01000012.1.68
LJZW01000012.1.70
LJZW01000012.1.69
LJZW01000012.1.72
LJZW01000012.1.73
LJZW01000012.1.74
LJZW01000012.1.75
LJZW01000012.1.76
LJZW01000012.1.77
LJZW01000012.1.78
LJZW01000012.1.81
LJZW01000012.1.82
LJZW01000012.1.83
LJZW01000012.1.84
LJZW01000012.1.86
LJZW01000012.1.89
LJZW01000012.1.91
LJZW01000012.1.92
LJZW01000012.1.93
LJZW01000012.1.94
LJZW01000012.1.95
LJZW01000012.1.96
LJZW01000012.1.97
LJZW01000012.1.98
LJZW01000012.1.100
LJZW01000012.1.101
LJZW01000012.1.103
LJZW01000012.1.104
LJZW01000012.1.105
LJZW01000012.1.106
LJZW01000012.1.109
LJZW01000012.1.110
LJZW01000012.1.111
LJZW01000012.1.114
LJZW01000012.1.117
LJZW01000012.1.118
LJZW01000012.1.120
LJZW01000012.1.121
LJZW01000012.1.122
LJZW01000012.1.124
LJZW01000012.1.125
LJZW01000012.1.126
LJZW01000012.1.128
LJZW01000012.1.134
LJZW01000012.1.136
LJZW01000012.1.137
LJZW01000012.1.138
LJZW01000012.1.139
LJZW01000012.1.140
LJZW01000012.1.141
LJZW01000012.1.142
LJZW01000012.1.143
LJZW01000012.1.144
LJZW01000012.1.145
LJZW01000012.1.146
LJZW01000012.1.147
LJZW01000012.1.148
LJZW01000012.1.149
LJZW01000012.1.157
LJZW01000012.1.160
LJZW01000012.1.162
LJZW01000012.1.163
LJZW01000012.1.164
LJZW01000012.1.165
LJZW01000012.1.167
LJZW01000005.1.5
LJZW01000005.1.7
LJZW01000005.1.9
LJZW01000005.1.11
LJZW01000005.1.13
LJZW01000005.1.15
LJZW01000005.1.16
LJZW01000005.1.19
LJZW01000005.1.20
LJZW01000005.1.21
LJZW01000005.1.24
LJZW01000005.1.25
LJZW01000005.1.26
LJZW01000005.1.27
LJZW01000005.1.29
LJZW01000005.1.30
LJZW01000005.1.33
LJZW01000005.1.34
LJZW01000005.1.35
LJZW01000005.1.36
LJZW01000005.1.37
LJZW01000005.1.38
LJZW01000005.1.39
LJZW01000005.1.40
LJZW01000005.1.41
LJZW01000005.1.43
LJZW01000005.1.44
LJZW01000005.1.45
LJZW01000005.1.46
LJZW01000005.1.47
LJZW01000005.1.48
LJZW01000005.1.49
LJZW01000005.1.52
LJZW01000005.1.53
LJZW01000005.1.54
LJZW01000005.1.55
LJZW01000005.1.56
LJZW01000005.1.61
LJZW01000005.1.63
LJZW01000005.1.65
LJZW01000005.1.66
LJZW01000005.1.67
LJZW01000005.1.68
LJZW01000005.1.70
LJZW01000005.1.71
LJZW01000005.1.73
LJZW01000005.1.74
LJZW01000005.1.75
LJZW01000005.1.76
LJZW01000005.1.77
LJZW01000005.1.78
LJZW01000005.1.79
LJZW01000005.1.82
LJZW01000005.1.83
LJZW01000005.1.84
LJZW01000005.1.85
LJZW01000005.1.86
LJZW01000005.1.87
LJZW01000005.1.88
LJZW01000005.1.89
LJZW01000005.1.90
LJZW01000005.1.91
LJZW01000005.1.92
LJZW01000005.1.93
LJZW01000005.1.95
LJZW01000005.1.96
LJZW01000005.1.101
LJZW01000005.1.102
LJZW01000005.1.103
LJZW01000005.1.104
LJZW01000005.1.105
LJZW01000005.1.106
LJZW01000005.1.113
LJZW01000005.1.117
LJZW01000005.1.118
LJZW01000005.1.119
LJZW01000005.1.120
LJZW01000005.1.121
LJZW01000005.1.122
LJZW01000005.1.123
LJZW01000005.1.124
LJZW01000005.1.126
LJZW01000005.1.130
LJZW01000005.1.131
LJZW01000005.1.132
LJZW01000005.1.133
LJZW01000005.1.134
LJZW01000005.1.136
LJZW01000005.1.139
LJZW01000005.1.141
LJZW01000005.1.142
LJZW01000005.1.143
LJZW01000005.1.144
LJZW01000005.1.145
LJZW01000005.1.146
LJZW01000005.1.147
LJZW01000005.1.148
LJZW01000005.1.151
LJZW01000005.1.152
LJZW01000005.1.153
LJZW01000005.1.154
LJZW01000005.1.156
LJZW01000005.1.157
LJZW01000005.1.159
LJZW01000005.1.161
LJZW01000005.1.165
LJZW01000005.1.166
LJZW01000005.1.168
LJZW01000005.1.167
LJZW01000005.1.169
LJZW01000005.1.170
LJZW01000005.1.171
LJZW01000005.1.172
LJZW01000005.1.173
LJZW01000005.1.174
LJZW01000005.1.175
LJZW01000002.1.3
LJZW01000002.1.4
LJZW01000002.1.5
LJZW01000002.1.6
LJZW01000002.1.7
LJZW01000002.1.8
LJZW01000002.1.9
LJZW01000002.1.12
LJZW01000002.1.13
LJZW01000002.1.14
LJZW01000002.1.15
LJZW01000002.1.16
LJZW01000002.1.18
LJZW01000002.1.20
LJZW01000002.1.21
LJZW01000002.1.25
LJZW01000002.1.26
LJZW01000002.1.27
LJZW01000002.1.28
LJZW01000002.1.29
LJZW01000002.1.30
LJZW01000002.1.31
LJZW01000002.1.32
LJZW01000002.1.33
LJZW01000002.1.34
LJZW01000002.1.36
LJZW01000002.1.37
LJZW01000002.1.38
LJZW01000002.1.39
LJZW01000002.1.41
LJZW01000002.1.42
LJZW01000002.1.44
LJZW01000002.1.45
LJZW01000002.1.46
LJZW01000002.1.47
LJZW01000002.1.48
LJZW01000002.1.50
LJZW01000002.1.51
LJZW01000002.1.52
LJZW01000002.1.53
LJZW01000002.1.54
LJZW01000002.1.55
LJZW01000002.1.56
LJZW01000002.1.57
LJZW01000002.1.58
LJZW01000002.1.59
LJZW01000002.1.60
LJZW01000002.1.61
LJZW01000002.1.62
LJZW01000002.1.63
LJZW01000002.1.64
LJZW01000002.1.65
LJZW01000002.1.66
LJZW01000002.1.67
LJZW01000002.1.68
LJZW01000002.1.69
LJZW01000002.1.71
LJZW01000002.1.72
LJZW01000002.1.73
LJZW01000002.1.74
LJZW01000002.1.75
LJZW01000002.1.76
LJZW01000002.1.77
LJZW01000002.1.78
LJZW01000002.1.81
LJZW01000002.1.83
LJZW01000002.1.84
LJZW01000002.1.85
LJZW01000002.1.86
LJZW01000002.1.87
LJZW01000002.1.88
LJZW01000002.1.89
LJZW01000002.1.90
LJZW01000002.1.91
LJZW01000002.1.95
LJZW01000002.1.96
LJZW01000002.1.100
LJZW01000002.1.101
LJZW01000002.1.105
LJZW01000002.1.108
LJZW01000002.1.110
LJZW01000002.1.113
LJZW01000002.1.114
LJZW01000002.1.115
LJZW01000002.1.116
LJZW01000002.1.117
LJZW01000002.1.118
LJZW01000002.1.121
LJZW01000002.1.122
LJZW01000002.1.123
LJZW01000002.1.124
LJZW01000002.1.126
LJZW01000002.1.129
LJZW01000002.1.128
LJZW01000002.1.130
LJZW01000002.1.131
LJZW01000002.1.133
LJZW01000002.1.135
LJZW01000002.1.136
LJZW01000002.1.137
LJZW01000002.1.138
LJZW01000002.1.139
LJZW01000002.1.145
LJZW01000002.1.146
LJZW01000002.1.150
LJZW01000002.1.151
LJZW01000002.1.152
LJZW01000002.1.153
LJZW01000002.1.154
LJZW01000002.1.162
LJZW01000002.1.163
LJZW01000003.1.2
LJZW01000003.1.7
LJZW01000003.1.8
LJZW01000003.1.9
LJZW01000003.1.13
LJZW01000003.1.14
LJZW01000003.1.19
LJZW01000003.1.20
LJZW01000003.1.21
LJZW01000003.1.22
LJZW01000003.1.23
LJZW01000003.1.26
LJZW01000003.1.27
LJZW01000003.1.28
LJZW01000003.1.29
LJZW01000003.1.30
LJZW01000003.1.31
LJZW01000003.1.32
LJZW01000003.1.33
LJZW01000003.1.34
LJZW01000003.1.35
LJZW01000003.1.36
LJZW01000003.1.37
LJZW01000003.1.38
LJZW01000003.1.40
LJZW01000003.1.41
LJZW01000003.1.42
LJZW01000003.1.44
LJZW01000003.1.45
LJZW01000003.1.47
LJZW01000003.1.48
LJZW01000003.1.51
LJZW01000003.1.52
LJZW01000003.1.54
LJZW01000003.1.56
LJZW01000003.1.57
LJZW01000003.1.58
LJZW01000003.1.59
LJZW01000003.1.60
LJZW01000003.1.61
LJZW01000003.1.62
LJZW01000003.1.63
LJZW01000003.1.64
LJZW01000003.1.65
LJZW01000003.1.66
LJZW01000003.1.67
LJZW01000003.1.68
LJZW01000003.1.70
LJZW01000003.1.71
LJZW01000003.1.72
LJZW01000003.1.75
LJZW01000003.1.76
LJZW01000003.1.77
LJZW01000003.1.78
LJZW01000003.1.79
LJZW01000003.1.80
LJZW01000003.1.81
LJZW01000003.1.82
LJZW01000003.1.87
LJZW01000003.1.88
LJZW01000003.1.89
LJZW01000003.1.90
LJZW01000003.1.93
LJZW01000003.1.94
LJZW01000003.1.95
LJZW01000003.1.97
LJZW01000003.1.98
LJZW01000003.1.99
LJZW01000003.1.100
LJZW01000003.1.101
LJZW01000003.1.102
LJZW01000003.1.105
LJZW01000003.1.106
LJZW01000003.1.107
LJZW01000003.1.108
LJZW01000003.1.109
LJZW01000003.1.110
LJZW01000003.1.113
LJZW01000003.1.114
LJZW01000003.1.117
LJZW01000003.1.118
LJZW01000003.1.120
LJZW01000003.1.121
LJZW01000003.1.122
LJZW01000003.1.123
LJZW01000003.1.127
LJZW01000003.1.128
LJZW01000003.1.129
LJZW01000003.1.130
LJZW01000003.1.131
LJZW01000003.1.132
LJZW01000003.1.134
LJZW01000003.1.135
LJZW01000003.1.137
LJZW01000003.1.138
LJZW01000003.1.141
LJZW01000003.1.144
LJZW01000003.1.145
LJZW01000003.1.146
LJZW01000003.1.147
LJZW01000003.1.148
LJZW01000003.1.149
LJZW01000003.1.153
LJZW01000003.1.154
LJZW01000003.1.155
LJZW01000003.1.156
LJZW01000003.1.158
LJZW01000003.1.159
LJZW01000003.1.160
LJZW01000003.1.161
LJZW01000003.1.162
LJZW01000003.1.163
LJZW01000003.1.164
LJZW01000003.1.165
LJZW01000003.1.166
LJZW01000003.1.167
LJZW01000003.1.168
LJZW01000003.1.169
LJZW01000003.1.170
LJZW01000003.1.171
LJZW01000003.1.172
LJZW01000003.1.173
LJZW01000003.1.174
LJZW01000003.1.175
LJZW01000003.1.176
LJZW01000003.1.177
LJZW01000003.1.178
LJZW01000013.1.2
LJZW01000013.1.3
LJZW01000013.1.4
LJZW01000013.1.5
LJZW01000013.1.6
LJZW01000013.1.7
LJZW01000013.1.8
LJZW01000013.1.9
LJZW01000013.1.10
LJZW01000013.1.11
LJZW01000013.1.13
LJZW01000013.1.15
LJZW01000013.1.16
LJZW01000013.1.17
LJZW01000013.1.18
LJZW01000013.1.19
LJZW01000013.1.20
LJZW01000013.1.21
LJZW01000013.1.23
LJZW01000013.1.24
LJZW01000013.1.25
LJZW01000013.1.26
LJZW01000013.1.27
LJZW01000013.1.28
LJZW01000013.1.29
LJZW01000013.1.31
LJZW01000013.1.33
LJZW01000013.1.34
LJZW01000013.1.35
LJZW01000013.1.37
LJZW01000013.1.38
LJZW01000013.1.39
LJZW01000013.1.41
LJZW01000013.1.42
LJZW01000013.1.43
LJZW01000013.1.45
LJZW01000013.1.46
LJZW01000013.1.49
LJZW01000013.1.50
LJZW01000013.1.51
LJZW01000013.1.52
LJZW01000013.1.53
LJZW01000013.1.55
LJZW01000013.1.56
LJZW01000013.1.57
LJZW01000013.1.58
LJZW01000013.1.62
LJZW01000013.1.61
LJZW01000013.1.63
LJZW01000013.1.67
LJZW01000013.1.70
LJZW01000013.1.71
LJZW01000013.1.74
LJZW01000013.1.75
LJZW01000013.1.79
LJZW01000013.1.80
LJZW01000013.1.81
LJZW01000013.1.82
LJZW01000013.1.83
LJZW01000013.1.84
LJZW01000013.1.85
LJZW01000013.1.86
LJZW01000013.1.87
LJZW01000013.1.93
LJZW01000013.1.95
LJZW01000013.1.98
LJZW01000013.1.101
LJZW01000013.1.104
LJZW01000013.1.105
LJZW01000013.1.106
LJZW01000013.1.107
LJZW01000013.1.108
LJZW01000013.1.111
LJZW01000013.1.110
LJZW01000006.1.3
LJZW01000006.1.6
LJZW01000006.1.7
LJZW01000006.1.8
LJZW01000006.1.10
LJZW01000006.1.11
LJZW01000006.1.12
LJZW01000006.1.13
LJZW01000006.1.14
LJZW01000006.1.15
LJZW01000006.1.17
LJZW01000006.1.18
LJZW01000006.1.20
LJZW01000006.1.19
LJZW01000006.1.21
LJZW01000006.1.22
LJZW01000006.1.24
LJZW01000006.1.27
LJZW01000006.1.29
LJZW01000006.1.30
LJZW01000006.1.31
LJZW01000006.1.32
LJZW01000006.1.33
LJZW01000006.1.34
LJZW01000006.1.37
LJZW01000006.1.39
LJZW01000006.1.40
LJZW01000006.1.41
LJZW01000006.1.42
LJZW01000006.1.43
LJZW01000006.1.45
LJZW01000006.1.46
LJZW01000006.1.47
LJZW01000006.1.49
LJZW01000006.1.50
LJZW01000006.1.51
LJZW01000006.1.52
LJZW01000006.1.53
LJZW01000006.1.54
LJZW01000006.1.55
LJZW01000006.1.56
LJZW01000006.1.58
LJZW01000006.1.59
LJZW01000006.1.62
LJZW01000006.1.63
LJZW01000006.1.65
LJZW01000006.1.66
LJZW01000006.1.69
LJZW01000006.1.70
LJZW01000006.1.74
LJZW01000006.1.75
LJZW01000006.1.76
LJZW01000006.1.77
LJZW01000006.1.79
LJZW01000006.1.81
LJZW01000006.1.82
LJZW01000006.1.83
LJZW01000006.1.85
LJZW01000006.1.92
LJZW01000006.1.91
LJZW01000006.1.93
LJZW01000006.1.96
LJZW01000006.1.97
LJZW01000006.1.98
LJZW01000006.1.99
LJZW01000006.1.100
LJZW01000006.1.101
LJZW01000006.1.102
LJZW01000006.1.103
LJZW01000011.1.2
LJZW01000011.1.3
LJZW01000011.1.4
LJZW01000011.1.6
LJZW01000011.1.15
LJZW01000011.1.16
LJZW01000011.1.17
LJZW01000011.1.18
LJZW01000011.1.19
LJZW01000011.1.20
LJZW01000011.1.22
LJZW01000011.1.21
LJZW01000011.1.24
LJZW01000011.1.25
LJZW01000011.1.26
LJZW01000011.1.27
LJZW01000011.1.28
LJZW01000011.1.29
LJZW01000011.1.30
LJZW01000011.1.31
LJZW01000011.1.32
LJZW01000011.1.33
LJZW01000011.1.34
LJZW01000011.1.38
LJZW01000011.1.37
LJZW01000011.1.39
LJZW01000011.1.40
LJZW01000011.1.41
LJZW01000011.1.44
LJZW01000011.1.45
LJZW01000011.1.47
LJZW01000011.1.48
LJZW01000011.1.49
LJZW01000011.1.50
LJZW01000011.1.51
LJZW01000011.1.53
LJZW01000011.1.54
LJZW01000011.1.55
LJZW01000011.1.58
LJZW01000011.1.59
LJZW01000011.1.60
LJZW01000011.1.63
LJZW01000011.1.64
LJZW01000011.1.65
LJZW01000011.1.66
LJZW01000011.1.67
LJZW01000011.1.68
LJZW01000011.1.69
LJZW01000011.1.70
LJZW01000011.1.71
LJZW01000011.1.72
LJZW01000011.1.73
LJZW01000011.1.75
LJZW01000011.1.76
LJZW01000011.1.77
LJZW01000011.1.79
LJZW01000011.1.81
LJZW01000011.1.80
LJZW01000011.1.82
LJZW01000011.1.83
LJZW01000011.1.85
LJZW01000011.1.86
LJZW01000011.1.87
LJZW01000011.1.88
LJZW01000011.1.90
LJZW01000011.1.92
LJZW01000011.1.93
LJZW01000011.1.94
LJZW01000011.1.95
LJZW01000011.1.96
LJZW01000011.1.97
LJZW01000011.1.99
LJZW01000011.1.102
LJZW01000011.1.103
LJZW01000011.1.104
LJZW01000011.1.106
LJZW01000011.1.107
LJZW01000011.1.108
LJZW01000011.1.109
LJZW01000011.1.110
LJZW01000011.1.111
LJZW01000011.1.112
LJZW01000011.1.113
LJZW01000011.1.114
LJZW01000011.1.116
LJZW01000011.1.117
LJZW01000011.1.118
LJZW01000011.1.119
LJZW01000011.1.120
LJZW01000011.1.122
LJZW01000007.1.6
LJZW01000007.1.7
LJZW01000007.1.8
LJZW01000007.1.9
LJZW01000007.1.10
LJZW01000007.1.11
LJZW01000007.1.13
LJZW01000007.1.14
LJZW01000007.1.15
LJZW01000007.1.17
LJZW01000007.1.18
LJZW01000007.1.19
LJZW01000007.1.20
LJZW01000007.1.21
LJZW01000007.1.23
LJZW01000007.1.24
LJZW01000007.1.26
LJZW01000007.1.27
LJZW01000007.1.30
LJZW01000007.1.31
LJZW01000007.1.33
LJZW01000007.1.34
LJZW01000007.1.35
LJZW01000007.1.36
LJZW01000007.1.42
LJZW01000007.1.43
LJZW01000007.1.45
LJZW01000007.1.46
LJZW01000007.1.48
LJZW01000007.1.49
LJZW01000007.1.51
LJZW01000007.1.52
LJZW01000007.1.53
LJZW01000007.1.55
LJZW01000007.1.57
LJZW01000007.1.61
LJZW01000007.1.64
LJZW01000007.1.65
LJZW01000007.1.66
LJZW01000007.1.67
LJZW01000007.1.68
LJZW01000007.1.69
LJZW01000007.1.70
LJZW01000007.1.71
LJZW01000007.1.73
LJZW01000007.1.74
LJZW01000007.1.76
LJZW01000007.1.77
LJZW01000007.1.78
LJZW01000007.1.80
LJZW01000007.1.82
LJZW01000007.1.83
LJZW01000007.1.84
LJZW01000007.1.85
LJZW01000007.1.86
LJZW01000007.1.87
LJZW01000007.1.88
LJZW01000007.1.91
LJZW01000007.1.92
LJZW01000007.1.93
LJZW01000007.1.94
LJZW01000007.1.95
LJZW01000008.1.5
LJZW01000008.1.6
LJZW01000008.1.7
LJZW01000008.1.8
LJZW01000008.1.9
LJZW01000008.1.11
LJZW01000008.1.12
LJZW01000008.1.14
LJZW01000008.1.15
LJZW01000008.1.16
LJZW01000008.1.17
LJZW01000008.1.18
LJZW01000008.1.19
LJZW01000008.1.20
LJZW01000008.1.21
LJZW01000008.1.22
LJZW01000008.1.24
LJZW01000008.1.26
LJZW01000008.1.27
LJZW01000008.1.28
LJZW01000008.1.29
LJZW01000008.1.30
LJZW01000008.1.31
LJZW01000008.1.33
LJZW01000008.1.37
LJZW01000008.1.38
LJZW01000008.1.41
LJZW01000008.1.42
LJZW01000008.1.45
LJZW01000008.1.49
LJZW01000008.1.51
LJZW01000008.1.52
LJZW01000008.1.53
LJZW01000008.1.54
LJZW01000008.1.56
LJZW01000008.1.57
LJZW01000008.1.60
LJZW01000008.1.61
LJZW01000008.1.62
LJZW01000008.1.64
LJZW01000008.1.66
LJZW01000008.1.67
LJZW01000008.1.70
LJZW01000008.1.71
LJZW01000008.1.72
LJZW01000008.1.73
LJZW01000008.1.74
LJZW01000008.1.75
LJZW01000008.1.76
LJZW01000008.1.77
LJZW01000008.1.78
LJZW01000008.1.82
LJZW01000008.1.83
LJZW01000008.1.84
LJZW01000008.1.85
LJZW01000008.1.86
LJZW01000008.1.87
LJZW01000008.1.88
LJZW01000008.1.89
LJZW01000010.1.2
LJZW01000010.1.3
LJZW01000010.1.4
LJZW01000010.1.5
LJZW01000010.1.8
LJZW01000010.1.10
LJZW01000010.1.12
LJZW01000010.1.13
LJZW01000010.1.16
LJZW01000010.1.17
LJZW01000010.1.19
LJZW01000010.1.22
LJZW01000010.1.23
LJZW01000010.1.25
LJZW01000010.1.26
LJZW01000010.1.29
LJZW01000010.1.31
LJZW01000010.1.35
LJZW01000010.1.36
LJZW01000010.1.37
LJZW01000010.1.38
LJZW01000010.1.39
LJZW01000010.1.40
LJZW01000010.1.41
LJZW01000010.1.42
LJZW01000010.1.44
LJZW01000010.1.46
LJZW01000010.1.47
LJZW01000010.1.48
LJZW01000010.1.49
LJZW01000010.1.50
LJZW01000010.1.51
LJZW01000010.1.52
LJZW01000010.1.53
LJZW01000010.1.54
LJZW01000010.1.55
LJZW01000010.1.57
LJZW01000010.1.58
LJZW01000010.1.59
LJZW01000010.1.60
LJZW01000010.1.61
LJZW01000010.1.63
LJZW01000010.1.64
LJZW01000010.1.65
LJZW01000010.1.67
LJZW01000010.1.68
LJZW01000010.1.69
LJZW01000010.1.70
LJZW01000010.1.71
LJZW01000010.1.72
LJZW01000010.1.73
LJZW01000010.1.74
LJZW01000010.1.75
LJZW01000010.1.76
LJZW01000010.1.77
LJZW01000010.1.78
LJZW01000010.1.81
LJZW01000010.1.82
LJZW01000010.1.83
LJZW01000010.1.84
LJZW01000010.1.85
LJZW01000010.1.86
LJZW01000010.1.87
LJZW01000010.1.89
LJZW01000010.1.90
LJZW01000010.1.91
LJZW01000010.1.92
LJZW01000010.1.93
LJZW01000010.1.94
LJZW01000010.1.102
LJZW01000009.1.2
LJZW01000009.1.3
LJZW01000009.1.5
LJZW01000009.1.6
LJZW01000009.1.7
LJZW01000009.1.8
LJZW01000009.1.9
LJZW01000009.1.10
LJZW01000009.1.11
LJZW01000009.1.12
LJZW01000009.1.13
LJZW01000009.1.15
LJZW01000009.1.16
LJZW01000009.1.17
LJZW01000009.1.18
LJZW01000009.1.19
LJZW01000009.1.20
LJZW01000009.1.23
LJZW01000009.1.26
LJZW01000009.1.29
LJZW01000009.1.30
LJZW01000009.1.31
LJZW01000009.1.32
LJZW01000009.1.33
LJZW01000009.1.34
LJZW01000009.1.36
LJZW01000009.1.35
LJZW01000009.1.37
LJZW01000009.1.42
LJZW01000009.1.43
LJZW01000009.1.44
LJZW01000009.1.45
LJZW01000009.1.46
LJZW01000009.1.47
LJZW01000009.1.48
LJZW01000009.1.49
LJZW01000009.1.50
LJZW01000009.1.51
LJZW01000009.1.52
LJZW01000009.1.53
LJZW01000009.1.54
LJZW01000009.1.56
LJZW01000009.1.57
LJZW01000009.1.58
LJZW01000009.1.60
LJZW01000009.1.61
LJZW01000009.1.63
LJZW01000009.1.64
LJZW01000009.1.65
LJZW01000009.1.66
LJZW01000009.1.67
LJZW01000009.1.68
LJZW01000009.1.69
LJZW01000009.1.70
LJZW01000009.1.73
LJZW01000009.1.74
LJZW01000009.1.75
LJZW01000009.1.76
LJZW01000009.1.77
LJZW01000009.1.80
LJZW01000009.1.81
LJZW01000009.1.82
LJZW01000009.1.84
LJZW01000009.1.85
LJZW01000009.1.87
LJZW01000009.1.88
LJZW01000009.1.89
LJZW01000009.1.90
LJZW01000014.1.11
LJZW01000014.1.12
LJZW01000014.1.15
LJZW01000014.1.16
LJZW01000014.1.17
LJZW01000014.1.20
LJZW01000014.1.21
LJZW01000014.1.22
LJZW01000014.1.23
LJZW01000014.1.24
LJZW01000014.1.25
LJZW01000014.1.26
LJZW01000014.1.29
LJZW01000014.1.31
LJZW01000014.1.32
LJZW01000014.1.33
LJZW01000014.1.34
LJZW01000014.1.35
LJZW01000014.1.38
LJZW01000014.1.39
LJZW01000014.1.40
LJZW01000014.1.42
LJZW01000014.1.44
LJZW01000014.1.45
LJZW01000014.1.49
LJZW01000014.1.50
LJZW01000014.1.51
LJZW01000014.1.52
LJZW01000014.1.53
LJZW01000014.1.54
LJZW01000014.1.55
LJZW01000014.1.56
LJZW01000014.1.57
LJZW01000014.1.59
LJZW01000014.1.60
LJZW01000014.1.62
LJZW01000014.1.63
LJZW01000015.1.3
LJZW01000015.1.4
LJZW01000015.1.5
LJZW01000015.1.6
LJZW01000015.1.7
LJZW01000015.1.8
LJZW01000015.1.9
LJZW01000015.1.10
LJZW01000015.1.11
LJZW01000015.1.12
LJZW01000015.1.13
LJZW01000015.1.14
LJZW01000015.1.15
LJZW01000015.1.16
LJZW01000015.1.17
LJZW01000015.1.18
LJZW01000015.1.19
LJZW01000015.1.20
LJZW01000015.1.21
LJZW01000015.1.23
LJZW01000015.1.25
LJZW01000015.1.26
LJZW01000015.1.27
LJZW01000015.1.32
LJZW01000015.1.33
LJZW01000015.1.34
LJZW01000015.1.35
LJZW01000015.1.36
LJZW01000015.1.37
LJZW01000015.1.38
LJZW01000015.1.39
LJZW01000015.1.40
LJZW01000015.1.41
LJZW01000015.1.42
LJZW01000015.1.43
LJZW01000015.1.44
LJZW01000015.1.47
LJZW01000015.1.48
LJZW01000015.1.49
LJZW01000015.1.50
LJZW01000015.1.51
LJZW01000015.1.53
LJZW01000015.1.54
LJZW01000016.1.2
LJZW01000016.1.3
LJZW01000016.1.4
LJZW01000016.1.6
LJZW01000016.1.7
LJZW01000016.1.8
LJZW01000016.1.11
LJZW01000016.1.15
LJZW01000016.1.16
LJZW01000016.1.22
LJZW01000016.1.23
LJZW01000016.1.24
LJZW01000016.1.25
LJZW01000016.1.27
LJZW01000016.1.29
LJZW01000016.1.31
LJZW01000016.1.32
LJZW01000016.1.34
LJZW01000016.1.37
LJZW01000016.1.38
LJZW01000016.1.39
LJZW01000016.1.42
LJZW01000016.1.40
LJZW01000016.1.41
LJZW01000016.1.44
LJZW01000016.1.46
LJZW01000016.1.47
LJZW01000016.1.48
LJZW01000016.1.50
LJZW01000016.1.52
LJZW01000016.1.54
LJZW01000016.1.56
LJZW01000016.1.57
LJZW01000016.1.59
LJZW01000016.1.58
LJZW01000017.1.55
LJZW01000020.1.2
LJZW01000020.1.3
LJZW01000020.1.4
LJZW01000020.1.5
LJZW01000020.1.6
LJZW01000020.1.7
LJZW01000020.1.9
LJZW01000020.1.10
LJZW01000020.1.11
LJZW01000020.1.12
LJZW01000020.1.13
LJZW01000020.1.15
LJZW01000020.1.16
LJZW01000020.1.17
LJZW01000020.1.21
LJZW01000020.1.22
LJZW01000020.1.23
LJZW01000020.1.25
LJZW01000020.1.28
LJZW01000020.1.29
LJZW01000020.1.33
LJZW01000020.1.34
LJZW01000018.1.2
LJZW01000018.1.5
LJZW01000018.1.6
LJZW01000018.1.7
LJZW01000018.1.8
LJZW01000018.1.10
LJZW01000018.1.11
LJZW01000018.1.12
LJZW01000018.1.13
LJZW01000018.1.14
LJZW01000018.1.15
LJZW01000018.1.16
LJZW01000018.1.17
LJZW01000018.1.18
LJZW01000018.1.19
LJZW01000018.1.20
LJZW01000018.1.21
LJZW01000018.1.22
LJZW01000018.1.23
LJZW01000018.1.24
LJZW01000018.1.25
LJZW01000019.1.2
LJZW01000019.1.3
LJZW01000019.1.4
LJZW01000019.1.5
LJZW01000019.1.6
LJZW01000019.1.7
LJZW01000019.1.9
LJZW01000019.1.10
LJZW01000019.1.11
LJZW01000019.1.12
LJZW01000019.1.13
LJZW01000019.1.14
LJZW01000019.1.19
LJZW01000019.1.21
LJZW01000019.1.23
LJZW01000019.1.22
LJZW01000019.1.25
LJZW01000019.1.26
LJZW01000019.1.28
LJZW01000019.1.29
LJZW01000022.1.4
LJZW01000022.1.5
LJZW01000022.1.6
LJZW01000022.1.10
LJZW01000022.1.14
LJZW01000022.1.16
LJZW01000022.1.25
LJZW01000022.1.26
LJZW01000022.1.27
LJZW01000022.1.30
LJZW01000022.1.31
LJZW01000022.1.35
LJZW01000022.1.34
LJZW01000022.1.38
LJZW01000022.1.39
LJZW01000021.1.2
LJZW01000021.1.3
LJZW01000021.1.5
LJZW01000021.1.6
LJZW01000021.1.7
LJZW01000021.1.8
LJZW01000021.1.12
LJZW01000021.1.13
LJZW01000021.1.14
LJZW01000021.1.15
LJZW01000021.1.16
LJZW01000021.1.21
LJZW01000021.1.28
LJZW01000021.1.29
LJZW01000023.1.2
LJZW01000023.1.4
LJZW01000023.1.5
LJZW01000023.1.6
LJZW01000023.1.7
LJZW01000023.1.9
LJZW01000023.1.10
LJZW01000023.1.11
LJZW01000023.1.12
LJZW01000023.1.13
LJZW01000023.1.14
LJZW01000023.1.15
LJZW01000023.1.16
LJZW01000023.1.17
LJZW01000023.1.18
LJZW01000023.1.19
LJZW01000024.1.1
LJZW01000024.1.11
LJZW01000024.1.12
LJZW01000024.1.13
LJZW01000024.1.15
LJZW01000024.1.16
LJZW01000024.1.17
LJZW01000025.1.2
LJZW01000025.1.4
LJZW01000025.1.3
LJZW01000025.1.9
LJZW01000025.1.11
LJZW01000025.1.12
LJZW01000025.1.14
LJZW01000025.1.16
LJZW01000025.1.19
LJZW01000030.1.3
LJZW01000030.1.4
LJZW01000030.1.5
LJZW01000030.1.7
LJZW01000030.1.8
LJZW01000030.1.9
LJZW01000030.1.10
LJZW01000030.1.13
LJZW01000030.1.14
LJZW01000030.1.15
LJZW01000026.1.5
LJZW01000026.1.16
LJZW01000026.1.18
LJZW01000027.1.2
LJZW01000027.1.4
LJZW01000027.1.9
LJZW01000027.1.11
LJZW01000027.1.13
LJZW01000027.1.14
LJZW01000028.1.4
LJZW01000028.1.7
LJZW01000028.1.13
LJZW01000028.1.14
LJZW01000028.1.15
LJZW01000028.1.16
LJZW01000028.1.19
LJZW01000029.1.2
LJZW01000029.1.4
LJZW01000029.1.3
LJZW01000029.1.9
LJZW01000029.1.11
LJZW01000029.1.12
LJZW01000029.1.14
LJZW01000031.1.1
LJZW01000031.1.3
LJZW01000031.1.2
LJZW01000031.1.4
LJZW01000031.1.5
LJZW01000031.1.6
LJZW01000031.1.7
LJZW01000031.1.8
LJZW01000031.1.9
LJZW01000031.1.10
LJZW01000031.1.11
LJZW01000031.1.12
LJZW01000031.1.13
LJZW01000031.1.14
LJZW01000031.1.15
LJZW01000031.1.16
LJZW01000032.1.4
LJZW01000032.1.5
LJZW01000032.1.7
LJZW01000033.1.4
LJZW01000033.1.5
LJZW01000033.1.9
LJZW01000038.1.2
LJZW01000038.1.3
LJZW01000038.1.5
LJZW01000038.1.6
LJZW01000038.1.7
LJZW01000038.1.8
LJZW01000038.1.9
LJZW01000034.1.2
LJZW01000034.1.3
LJZW01000034.1.4
LJZW01000035.1.1
LJZW01000035.1.2
LJZW01000035.1.6
LJZW01000035.1.7
LJZW01000036.1.3
LJZW01000036.1.6
LJZW01000039.1.2
LJZW01000040.1.2
LJZW01000042.1.2
LJZW01000045.1.3
LJZW01000045.1.4
LJZW01000058.1.1
LJZW01000058.1.2
LJZW01000048.1.1
LJZW01000049.1.2
LJZW01000051.1.4
LJZW01000053.1.3
LJZW01000053.1.4
LJZW01000056.1.1
LJZW01000059.1.1
