# Supplementary material for: Identification of genetic relationships and subspecies signatures in Xylella fastidiosa
Source: BMC Genomics. 2019 Mar 25;20:239. doi: 10.1186/s12864-019-5565-9 (PMC6434890; doi:10.1186/s12864-019-5565-9)
Supplement: Supplementary file 7 — Raw data of the gene ontologies enrichments tests with Blast2GO. (ZIP 22422 kb) [file 12864_2019_5565_MOESM7_ESM.zip › Additional-File-7/Group_SAN/blast2go_go_table_SAN.txt]

Tags	GO ID	GO Name	GO Category	FDR	P-Value	Nr Test	Nr Reference	Non Annot Test	Non Annot Reference
[UNDER]	GO:1990904	ribonucleoprotein complex	CELLULAR_COMPONENT	0.010828283514868997	1.0562694199507003E-5	32	20	2374	377
[UNDER]	GO:0030529	intracellular ribonucleoprotein complex	CELLULAR_COMPONENT	0.010828283514868997	1.0562694199507003E-5	32	20	2374	377
[OVER]	GO:0003824	catalytic activity	MOLECULAR_FUNCTION	0.010828283514868997	1.344571628501945E-5	779	86	1627	311
[UNDER]	GO:0005840	ribosome	CELLULAR_COMPONENT	0.013066083601270144	2.163258874382474E-5	31	19	2375	378
[UNDER]	GO:0043229	intracellular organelle	CELLULAR_COMPONENT	0.016192057824610803	6.031809620095083E-5	41	21	2365	376
[UNDER]	GO:0043226	organelle	CELLULAR_COMPONENT	0.016192057824610803	6.031809620095083E-5	41	21	2365	376
[UNDER]	GO:0043228	non-membrane-bounded organelle	CELLULAR_COMPONENT	0.016192057824610803	6.031809620095083E-5	41	21	2365	376
[UNDER]	GO:0043232	intracellular non-membrane-bounded organelle	CELLULAR_COMPONENT	0.016192057824610803	6.031809620095083E-5	41	21	2365	376
[UNDER]	GO:0005198	structural molecule activity	MOLECULAR_FUNCTION	0.016192057824610803	5.6066030768341096E-5	34	19	2372	378
[UNDER]	GO:0044444	cytoplasmic part	CELLULAR_COMPONENT	0.019777834358461376	9.00480868969682E-5	44	22	2362	375
[UNDER]	GO:0003735	structural constituent of ribosome	MOLECULAR_FUNCTION	0.019777834358461376	8.937736080155093E-5	29	17	2377	380
