# Supplementary material for: Identification of genetic relationships and subspecies signatures in Xylella fastidiosa
Source: BMC Genomics. 2019 Mar 25;20:239. doi: 10.1186/s12864-019-5565-9 (PMC6434890; doi:10.1186/s12864-019-5565-9)
Supplement: Supplementary file 7 — Raw data of the gene ontologies enrichments tests with Blast2GO. (ZIP 22422 kb) [file 12864_2019_5565_MOESM7_ESM.zip › Additional-File-7/Group_SAN/liste_SAN.txt]

CP006696.1.10
CP006696.1.100
CP006696.1.1000
CP006696.1.1001
CP006696.1.1004
CP006696.1.1005
CP006696.1.1006
CP006696.1.1007
CP006696.1.1008
CP006696.1.1009
CP006696.1.101
CP006696.1.1010
CP006696.1.1011
CP006696.1.1013
CP006696.1.1014
CP006696.1.1015
CP006696.1.1016
CP006696.1.1017
CP006696.1.1018
CP006696.1.1019
CP006696.1.102
CP006696.1.1020
CP006696.1.1021
CP006696.1.1022
CP006696.1.1023
CP006696.1.1024
CP006696.1.1025
CP006696.1.1027
CP006696.1.1028
CP006696.1.1029
CP006696.1.103
CP006696.1.1030
CP006696.1.1031
CP006696.1.1032
CP006696.1.1033
CP006696.1.1034
CP006696.1.1035
CP006696.1.1036
CP006696.1.1037
CP006696.1.1038
CP006696.1.1039
CP006696.1.104
CP006696.1.1040
CP006696.1.1041
CP006696.1.1042
CP006696.1.1045
CP006696.1.1046
CP006696.1.1047
CP006696.1.1048
CP006696.1.1049
CP006696.1.105
CP006696.1.1050
CP006696.1.1051
CP006696.1.1052
CP006696.1.1053
CP006696.1.1054
CP006696.1.1055
CP006696.1.1056
CP006696.1.1057
CP006696.1.1058
CP006696.1.1059
CP006696.1.106
CP006696.1.1060
CP006696.1.1061
CP006696.1.1062
CP006696.1.1063
CP006696.1.1064
CP006696.1.1065
CP006696.1.1066
CP006696.1.1067
CP006696.1.1068
CP006696.1.1069
CP006696.1.1070
CP006696.1.1071
CP006696.1.1073
CP006696.1.1074
CP006696.1.1075
CP006696.1.1076
CP006696.1.1077
CP006696.1.1078
CP006696.1.1079
CP006696.1.1080
CP006696.1.1081
CP006696.1.1082
CP006696.1.1083
CP006696.1.1084
CP006696.1.1085
CP006696.1.1086
CP006696.1.1087
CP006696.1.1088
CP006696.1.1089
CP006696.1.109
CP006696.1.1090
CP006696.1.1092
CP006696.1.1093
CP006696.1.1094
CP006696.1.1096
CP006696.1.1098
CP006696.1.1099
CP006696.1.11
CP006696.1.110
CP006696.1.1100
CP006696.1.1101
CP006696.1.1102
CP006696.1.1103
CP006696.1.1105
CP006696.1.1106
CP006696.1.1107
CP006696.1.1108
CP006696.1.1109
CP006696.1.111
CP006696.1.1110
CP006696.1.1111
CP006696.1.1112
CP006696.1.1113
CP006696.1.1114
CP006696.1.1117
CP006696.1.1119
CP006696.1.112
CP006696.1.1120
CP006696.1.1121
CP006696.1.1122
CP006696.1.1123
CP006696.1.1124
CP006696.1.1125
CP006696.1.1126
CP006696.1.1127
CP006696.1.1128
CP006696.1.1129
CP006696.1.113
CP006696.1.1130
CP006696.1.1131
CP006696.1.1132
CP006696.1.1133
CP006696.1.1135
CP006696.1.1136
CP006696.1.1137
CP006696.1.1138
CP006696.1.1139
CP006696.1.1143
CP006696.1.1144
CP006696.1.1145
CP006696.1.1146
CP006696.1.1147
CP006696.1.1148
CP006696.1.1149
CP006696.1.1150
CP006696.1.1151
CP006696.1.1152
CP006696.1.1155
CP006696.1.1156
CP006696.1.1157
CP006696.1.1158
CP006696.1.1159
CP006696.1.1160
CP006696.1.1161
CP006696.1.1162
CP006696.1.1163
CP006696.1.1164
CP006696.1.1165
CP006696.1.1166
CP006696.1.1167
CP006696.1.1168
CP006696.1.1169
CP006696.1.117
CP006696.1.1170
CP006696.1.1171
CP006696.1.1172
CP006696.1.1173
CP006696.1.1174
CP006696.1.1177
CP006696.1.1178
CP006696.1.1179
CP006696.1.118
CP006696.1.1180
CP006696.1.1181
CP006696.1.1183
CP006696.1.1184
CP006696.1.1185
CP006696.1.1186
CP006696.1.1187
CP006696.1.1188
CP006696.1.1189
CP006696.1.119
CP006696.1.1190
CP006696.1.1191
CP006696.1.1192
CP006696.1.1193
CP006696.1.1194
CP006696.1.1195
CP006696.1.1196
CP006696.1.1197
CP006696.1.1198
CP006696.1.1199
CP006696.1.12
CP006696.1.120
CP006696.1.1200
CP006696.1.1201
CP006696.1.1202
CP006696.1.1203
CP006696.1.1204
CP006696.1.1205
CP006696.1.1206
CP006696.1.1207
CP006696.1.1208
CP006696.1.1209
CP006696.1.121
CP006696.1.1210
CP006696.1.1211
CP006696.1.1212
CP006696.1.1213
CP006696.1.1214
CP006696.1.1215
CP006696.1.1216
CP006696.1.1217
CP006696.1.1218
CP006696.1.122
CP006696.1.1220
CP006696.1.1221
CP006696.1.1222
CP006696.1.1223
CP006696.1.1224
CP006696.1.1225
CP006696.1.1226
CP006696.1.1227
CP006696.1.1229
CP006696.1.123
CP006696.1.1230
CP006696.1.1231
CP006696.1.1232
CP006696.1.1233
CP006696.1.1234
CP006696.1.1236
CP006696.1.1237
CP006696.1.1238
CP006696.1.1239
CP006696.1.124
CP006696.1.1240
CP006696.1.1241
CP006696.1.1242
CP006696.1.1243
CP006696.1.1244
CP006696.1.1246
CP006696.1.1247
CP006696.1.1248
CP006696.1.1249
CP006696.1.125
CP006696.1.1250
CP006696.1.1251
CP006696.1.1253
CP006696.1.1254
CP006696.1.1255
CP006696.1.1256
CP006696.1.1257
CP006696.1.1258
CP006696.1.1259
CP006696.1.126
CP006696.1.1260
CP006696.1.1261
CP006696.1.1262
CP006696.1.1263
CP006696.1.1264
CP006696.1.1265
CP006696.1.1266
CP006696.1.1267
CP006696.1.1268
CP006696.1.1269
CP006696.1.127
CP006696.1.1270
CP006696.1.1271
CP006696.1.1272
CP006696.1.1273
CP006696.1.1274
CP006696.1.1275
CP006696.1.1276
CP006696.1.1277
CP006696.1.1278
CP006696.1.1279
CP006696.1.128
CP006696.1.1281
CP006696.1.1282
CP006696.1.1283
CP006696.1.1286
CP006696.1.1287
CP006696.1.1288
CP006696.1.1289
CP006696.1.129
CP006696.1.1290
CP006696.1.1291
CP006696.1.1292
CP006696.1.1293
CP006696.1.1294
CP006696.1.1295
CP006696.1.1296
CP006696.1.1297
CP006696.1.1298
CP006696.1.1299
CP006696.1.13
CP006696.1.130
CP006696.1.1300
CP006696.1.1301
CP006696.1.1306
CP006696.1.1307
CP006696.1.1308
CP006696.1.1309
CP006696.1.1310
CP006696.1.1311
CP006696.1.1312
CP006696.1.1313
CP006696.1.1315
CP006696.1.1316
CP006696.1.1317
CP006696.1.1318
CP006696.1.1319
CP006696.1.132
CP006696.1.1320
CP006696.1.1321
CP006696.1.1322
CP006696.1.1323
CP006696.1.1324
CP006696.1.1325
CP006696.1.1326
CP006696.1.1327
CP006696.1.1328
CP006696.1.1329
CP006696.1.133
CP006696.1.1330
CP006696.1.1331
CP006696.1.1335
CP006696.1.1336
CP006696.1.1337
CP006696.1.1338
CP006696.1.1339
CP006696.1.134
CP006696.1.1340
CP006696.1.1341
CP006696.1.1342
CP006696.1.1343
CP006696.1.1344
CP006696.1.1345
CP006696.1.1346
CP006696.1.1347
CP006696.1.1348
CP006696.1.1349
CP006696.1.135
CP006696.1.1350
CP006696.1.1352
CP006696.1.1354
CP006696.1.1355
CP006696.1.1356
CP006696.1.1357
CP006696.1.1358
CP006696.1.1359
CP006696.1.136
CP006696.1.1360
CP006696.1.1361
CP006696.1.1362
CP006696.1.1363
CP006696.1.1364
CP006696.1.1365
CP006696.1.1366
CP006696.1.1367
CP006696.1.1368
CP006696.1.1369
CP006696.1.137
CP006696.1.1370
CP006696.1.1371
CP006696.1.1372
CP006696.1.1373
CP006696.1.1374
CP006696.1.1375
CP006696.1.138
CP006696.1.1380
CP006696.1.1382
CP006696.1.1384
CP006696.1.1385
CP006696.1.1386
CP006696.1.1387
CP006696.1.1388
CP006696.1.1389
CP006696.1.139
CP006696.1.1391
CP006696.1.1392
CP006696.1.1393
CP006696.1.1394
CP006696.1.1395
CP006696.1.1396
CP006696.1.1397
CP006696.1.1398
CP006696.1.1399
CP006696.1.14
CP006696.1.140
CP006696.1.1400
CP006696.1.1401
CP006696.1.1402
CP006696.1.1403
CP006696.1.1404
CP006696.1.1405
CP006696.1.1406
CP006696.1.1407
CP006696.1.1408
CP006696.1.1409
CP006696.1.1410
CP006696.1.1411
CP006696.1.1412
CP006696.1.1413
CP006696.1.1414
CP006696.1.1415
CP006696.1.1417
CP006696.1.1418
CP006696.1.1419
CP006696.1.142
CP006696.1.1420
CP006696.1.1421
CP006696.1.1422
CP006696.1.1424
CP006696.1.1425
CP006696.1.1426
CP006696.1.1429
CP006696.1.143
CP006696.1.1430
CP006696.1.1431
CP006696.1.1432
CP006696.1.1433
CP006696.1.1434
CP006696.1.1435
CP006696.1.1437
CP006696.1.1439
CP006696.1.144
CP006696.1.1440
CP006696.1.1441
CP006696.1.1442
CP006696.1.1443
CP006696.1.1444
CP006696.1.1445
CP006696.1.1447
CP006696.1.1448
CP006696.1.1449
CP006696.1.145
CP006696.1.1450
CP006696.1.1451
CP006696.1.1452
CP006696.1.1453
CP006696.1.1454
CP006696.1.1455
CP006696.1.1456
CP006696.1.1457
CP006696.1.1458
CP006696.1.1459
CP006696.1.146
CP006696.1.1460
CP006696.1.1461
CP006696.1.1462
CP006696.1.1463
CP006696.1.1464
CP006696.1.1465
CP006696.1.1466
CP006696.1.1467
CP006696.1.1468
CP006696.1.1469
CP006696.1.147
CP006696.1.1470
CP006696.1.1472
CP006696.1.1473
CP006696.1.1474
CP006696.1.1475
CP006696.1.1476
CP006696.1.1479
CP006696.1.148
CP006696.1.1480
CP006696.1.1481
CP006696.1.1482
CP006696.1.1483
CP006696.1.1484
CP006696.1.1486
CP006696.1.1487
CP006696.1.1488
CP006696.1.1489
CP006696.1.149
CP006696.1.1490
CP006696.1.1491
CP006696.1.1492
CP006696.1.1493
CP006696.1.1494
CP006696.1.1495
CP006696.1.1496
CP006696.1.1497
CP006696.1.1498
CP006696.1.1499
CP006696.1.150
CP006696.1.1500
CP006696.1.1502
CP006696.1.1504
CP006696.1.1505
CP006696.1.1506
CP006696.1.1507
CP006696.1.1508
CP006696.1.1509
CP006696.1.151
CP006696.1.1510
CP006696.1.1511
CP006696.1.1512
CP006696.1.1513
CP006696.1.1514
CP006696.1.1515
CP006696.1.1517
CP006696.1.1518
CP006696.1.1519
CP006696.1.152
CP006696.1.1520
CP006696.1.1521
CP006696.1.1522
CP006696.1.1523
CP006696.1.1524
CP006696.1.1525
CP006696.1.1526
CP006696.1.1527
CP006696.1.1529
CP006696.1.153
CP006696.1.1530
CP006696.1.1531
CP006696.1.1532
CP006696.1.1533
CP006696.1.1535
CP006696.1.1536
CP006696.1.1537
CP006696.1.1538
CP006696.1.1539
CP006696.1.1540
CP006696.1.1541
CP006696.1.1542
CP006696.1.1543
CP006696.1.1544
CP006696.1.1545
CP006696.1.1546
CP006696.1.1547
CP006696.1.1548
CP006696.1.1549
CP006696.1.1550
CP006696.1.1552
CP006696.1.1553
CP006696.1.1555
CP006696.1.1556
CP006696.1.1557
CP006696.1.1558
CP006696.1.1559
CP006696.1.1560
CP006696.1.1562
CP006696.1.1564
CP006696.1.1565
CP006696.1.1566
CP006696.1.1567
CP006696.1.1568
CP006696.1.1569
CP006696.1.157
CP006696.1.1570
CP006696.1.1571
CP006696.1.1572
CP006696.1.1573
CP006696.1.1574
CP006696.1.1575
CP006696.1.1576
CP006696.1.1577
CP006696.1.1578
CP006696.1.1579
CP006696.1.158
CP006696.1.1580
CP006696.1.1581
CP006696.1.1582
CP006696.1.1583
CP006696.1.1584
CP006696.1.1585
CP006696.1.1586
CP006696.1.1587
CP006696.1.1588
CP006696.1.1590
CP006696.1.1591
CP006696.1.1592
CP006696.1.1593
CP006696.1.1594
CP006696.1.1595
CP006696.1.1596
CP006696.1.1597
CP006696.1.1598
CP006696.1.1599
CP006696.1.16
CP006696.1.1600
CP006696.1.1601
CP006696.1.1602
CP006696.1.1603
CP006696.1.1604
CP006696.1.1605
CP006696.1.1606
CP006696.1.1607
CP006696.1.1608
CP006696.1.1609
CP006696.1.161
CP006696.1.1610
CP006696.1.1611
CP006696.1.1612
CP006696.1.1613
CP006696.1.1614
CP006696.1.1618
CP006696.1.1619
CP006696.1.162
CP006696.1.1620
CP006696.1.1622
CP006696.1.1623
CP006696.1.1624
CP006696.1.1625
CP006696.1.1627
CP006696.1.1628
CP006696.1.1629
CP006696.1.163
CP006696.1.1630
CP006696.1.1631
CP006696.1.1632
CP006696.1.1633
CP006696.1.1634
CP006696.1.1635
CP006696.1.1636
CP006696.1.1637
CP006696.1.1638
CP006696.1.1639
CP006696.1.164
CP006696.1.1640
CP006696.1.1641
CP006696.1.1642
CP006696.1.1643
CP006696.1.1644
CP006696.1.1645
CP006696.1.1646
CP006696.1.1648
CP006696.1.1649
CP006696.1.165
CP006696.1.1651
CP006696.1.1655
CP006696.1.1656
CP006696.1.1659
CP006696.1.166
CP006696.1.1660
CP006696.1.1661
CP006696.1.1662
CP006696.1.1663
CP006696.1.1665
CP006696.1.1666
CP006696.1.167
CP006696.1.1670
CP006696.1.1671
CP006696.1.1672
CP006696.1.1673
CP006696.1.1674
CP006696.1.1679
CP006696.1.168
CP006696.1.1680
CP006696.1.1681
CP006696.1.1683
CP006696.1.1684
CP006696.1.1686
CP006696.1.1687
CP006696.1.1688
CP006696.1.169
CP006696.1.1690
CP006696.1.1691
CP006696.1.1692
CP006696.1.1693
CP006696.1.1694
CP006696.1.1695
CP006696.1.1696
CP006696.1.1697
CP006696.1.1698
CP006696.1.1699
CP006696.1.17
CP006696.1.170
CP006696.1.1700
CP006696.1.1701
CP006696.1.1702
CP006696.1.1705
CP006696.1.1707
CP006696.1.1708
CP006696.1.1709
CP006696.1.171
CP006696.1.1710
CP006696.1.1711
CP006696.1.1712
CP006696.1.1713
CP006696.1.1714
CP006696.1.1715
CP006696.1.1716
CP006696.1.1717
CP006696.1.1718
CP006696.1.172
CP006696.1.1721
CP006696.1.1722
CP006696.1.1723
CP006696.1.1724
CP006696.1.1726
CP006696.1.1727
CP006696.1.1728
CP006696.1.1729
CP006696.1.173
CP006696.1.1730
CP006696.1.1731
CP006696.1.1732
CP006696.1.1733
CP006696.1.1734
CP006696.1.1735
CP006696.1.1736
CP006696.1.1738
CP006696.1.1740
CP006696.1.1742
CP006696.1.1743
CP006696.1.1744
CP006696.1.1745
CP006696.1.1746
CP006696.1.1747
CP006696.1.1748
CP006696.1.1749
CP006696.1.1750
CP006696.1.1751
CP006696.1.1752
CP006696.1.1753
CP006696.1.1754
CP006696.1.1755
CP006696.1.1756
CP006696.1.1757
CP006696.1.1758
CP006696.1.1759
CP006696.1.176
CP006696.1.1760
CP006696.1.1761
CP006696.1.1762
CP006696.1.1763
CP006696.1.1768
CP006696.1.177
CP006696.1.1770
CP006696.1.1771
CP006696.1.1772
CP006696.1.1773
CP006696.1.1774
CP006696.1.1776
CP006696.1.1777
CP006696.1.1778
CP006696.1.1779
CP006696.1.178
CP006696.1.1781
CP006696.1.1782
CP006696.1.1783
CP006696.1.1784
CP006696.1.1785
CP006696.1.1786
CP006696.1.1787
CP006696.1.1788
CP006696.1.1789
CP006696.1.179
CP006696.1.1790
CP006696.1.1791
CP006696.1.1792
CP006696.1.1793
CP006696.1.1794
CP006696.1.1796
CP006696.1.1799
CP006696.1.18
CP006696.1.180
CP006696.1.1800
CP006696.1.1801
CP006696.1.1803
CP006696.1.1804
CP006696.1.1805
CP006696.1.1806
CP006696.1.1807
CP006696.1.1808
CP006696.1.1809
CP006696.1.1810
CP006696.1.1811
CP006696.1.1813
CP006696.1.1814
CP006696.1.1815
CP006696.1.1816
CP006696.1.1818
CP006696.1.182
CP006696.1.1820
CP006696.1.1821
CP006696.1.1822
CP006696.1.1823
CP006696.1.1824
CP006696.1.1825
CP006696.1.1826
CP006696.1.1827
CP006696.1.1828
CP006696.1.1829
CP006696.1.183
CP006696.1.1830
CP006696.1.1831
CP006696.1.1832
CP006696.1.1833
CP006696.1.1834
CP006696.1.1835
CP006696.1.1836
CP006696.1.1837
CP006696.1.1839
CP006696.1.184
CP006696.1.1840
CP006696.1.1841
CP006696.1.1842
CP006696.1.1843
CP006696.1.1844
CP006696.1.1845
CP006696.1.1846
CP006696.1.1847
CP006696.1.1848
CP006696.1.1849
CP006696.1.185
CP006696.1.1850
CP006696.1.1851
CP006696.1.1852
CP006696.1.1853
CP006696.1.1854
CP006696.1.1855
CP006696.1.1856
CP006696.1.1857
CP006696.1.1858
CP006696.1.1859
CP006696.1.186
CP006696.1.1860
CP006696.1.1861
CP006696.1.1862
CP006696.1.1863
CP006696.1.1866
CP006696.1.1867
CP006696.1.1868
CP006696.1.1869
CP006696.1.187
CP006696.1.1870
CP006696.1.1871
CP006696.1.1872
CP006696.1.1873
CP006696.1.1874
CP006696.1.1875
CP006696.1.1876
CP006696.1.1877
CP006696.1.1878
CP006696.1.188
CP006696.1.1880
CP006696.1.1881
CP006696.1.1882
CP006696.1.1883
CP006696.1.1884
CP006696.1.1885
CP006696.1.1886
CP006696.1.1887
CP006696.1.1888
CP006696.1.1889
CP006696.1.1891
CP006696.1.1893
CP006696.1.1894
CP006696.1.1895
CP006696.1.1896
CP006696.1.1897
CP006696.1.1898
CP006696.1.1899
CP006696.1.190
CP006696.1.1900
CP006696.1.1901
CP006696.1.1902
CP006696.1.1903
CP006696.1.1904
CP006696.1.1905
CP006696.1.1906
CP006696.1.1907
CP006696.1.1909
CP006696.1.191
CP006696.1.1910
CP006696.1.1911
CP006696.1.1912
CP006696.1.1913
CP006696.1.1914
CP006696.1.1915
CP006696.1.1916
CP006696.1.1917
CP006696.1.1918
CP006696.1.1919
CP006696.1.192
CP006696.1.1920
CP006696.1.1921
CP006696.1.1922
CP006696.1.1923
CP006696.1.1924
CP006696.1.1925
CP006696.1.1926
CP006696.1.1927
CP006696.1.1928
CP006696.1.1929
CP006696.1.193
CP006696.1.1930
CP006696.1.1931
CP006696.1.1932
CP006696.1.1934
CP006696.1.1935
CP006696.1.1936
CP006696.1.1937
CP006696.1.1938
CP006696.1.1940
CP006696.1.1943
CP006696.1.1944
CP006696.1.1946
CP006696.1.1947
CP006696.1.1949
CP006696.1.195
CP006696.1.1950
CP006696.1.1951
CP006696.1.1952
CP006696.1.1953
CP006696.1.1954
CP006696.1.1955
CP006696.1.1956
CP006696.1.1957
CP006696.1.1958
CP006696.1.1959
CP006696.1.196
CP006696.1.1960
CP006696.1.1961
CP006696.1.1962
CP006696.1.1965
CP006696.1.1966
CP006696.1.1967
CP006696.1.1969
CP006696.1.197
CP006696.1.1970
CP006696.1.1971
CP006696.1.1972
CP006696.1.1974
CP006696.1.1975
CP006696.1.1976
CP006696.1.1977
CP006696.1.1978
CP006696.1.1979
CP006696.1.198
CP006696.1.1981
CP006696.1.1982
CP006696.1.1983
CP006696.1.1984
CP006696.1.1985
CP006696.1.1986
CP006696.1.1988
CP006696.1.1989
CP006696.1.199
CP006696.1.1990
CP006696.1.1991
CP006696.1.1992
CP006696.1.1993
CP006696.1.1994
CP006696.1.1997
CP006696.1.1998
CP006696.1.1999
CP006696.1.2
CP006696.1.20
CP006696.1.200
CP006696.1.2000
CP006696.1.2001
CP006696.1.2002
CP006696.1.2003
CP006696.1.2004
CP006696.1.2005
CP006696.1.2006
CP006696.1.2008
CP006696.1.2009
CP006696.1.201
CP006696.1.2010
CP006696.1.2011
CP006696.1.2012
CP006696.1.2013
CP006696.1.2014
CP006696.1.2015
CP006696.1.2016
CP006696.1.2017
CP006696.1.2018
CP006696.1.202
CP006696.1.2022
CP006696.1.2023
CP006696.1.2025
CP006696.1.2026
CP006696.1.2027
CP006696.1.2028
CP006696.1.2029
CP006696.1.203
CP006696.1.2030
CP006696.1.2032
CP006696.1.2033
CP006696.1.2034
CP006696.1.2035
CP006696.1.2036
CP006696.1.2037
CP006696.1.2038
CP006696.1.2039
CP006696.1.204
CP006696.1.2040
CP006696.1.2041
CP006696.1.2042
CP006696.1.2044
CP006696.1.2045
CP006696.1.2046
CP006696.1.2047
CP006696.1.2049
CP006696.1.205
CP006696.1.2050
CP006696.1.2051
CP006696.1.2052
CP006696.1.2053
CP006696.1.2054
CP006696.1.2055
CP006696.1.2056
CP006696.1.2057
CP006696.1.2060
CP006696.1.2062
CP006696.1.2063
CP006696.1.2065
CP006696.1.2066
CP006696.1.2068
CP006696.1.2069
CP006696.1.207
CP006696.1.2070
CP006696.1.2071
CP006696.1.2072
CP006696.1.2073
CP006696.1.2074
CP006696.1.2075
CP006696.1.2077
CP006696.1.2078
CP006696.1.2079
CP006696.1.208
CP006696.1.2080
CP006696.1.2081
CP006696.1.2082
CP006696.1.2083
CP006696.1.2084
CP006696.1.2085
CP006696.1.2086
CP006696.1.2088
CP006696.1.209
CP006696.1.2090
CP006696.1.2092
CP006696.1.2093
CP006696.1.2094
CP006696.1.2095
CP006696.1.2096
CP006696.1.2097
CP006696.1.2098
CP006696.1.2099
CP006696.1.210
CP006696.1.2101
CP006696.1.2102
CP006696.1.2103
CP006696.1.2104
CP006696.1.2105
CP006696.1.2106
CP006696.1.2107
CP006696.1.2108
CP006696.1.2109
CP006696.1.211
CP006696.1.2111
CP006696.1.2112
CP006696.1.2115
CP006696.1.2116
CP006696.1.2117
CP006696.1.2118
CP006696.1.2119
CP006696.1.212
CP006696.1.2122
CP006696.1.2123
CP006696.1.2124
CP006696.1.2125
CP006696.1.2126
CP006696.1.2127
CP006696.1.2128
CP006696.1.213
CP006696.1.2130
CP006696.1.2131
CP006696.1.2132
CP006696.1.2133
CP006696.1.2134
CP006696.1.2136
CP006696.1.2137
CP006696.1.2138
CP006696.1.2139
CP006696.1.214
CP006696.1.2140
CP006696.1.2141
CP006696.1.2143
CP006696.1.2144
CP006696.1.2145
CP006696.1.2146
CP006696.1.2147
CP006696.1.2148
CP006696.1.2149
CP006696.1.215
CP006696.1.2151
CP006696.1.2154
CP006696.1.2155
CP006696.1.2156
CP006696.1.2157
CP006696.1.2158
CP006696.1.216
CP006696.1.2160
CP006696.1.2161
CP006696.1.2162
CP006696.1.2163
CP006696.1.2164
CP006696.1.2165
CP006696.1.2166
CP006696.1.2167
CP006696.1.2169
CP006696.1.217
CP006696.1.2170
CP006696.1.2171
CP006696.1.2172
CP006696.1.2174
CP006696.1.2175
CP006696.1.2177
CP006696.1.2178
CP006696.1.2179
CP006696.1.218
CP006696.1.2180
CP006696.1.2182
CP006696.1.2183
CP006696.1.2184
CP006696.1.2186
CP006696.1.2187
CP006696.1.2188
CP006696.1.2189
CP006696.1.219
CP006696.1.2190
CP006696.1.2191
CP006696.1.2193
CP006696.1.2194
CP006696.1.2195
CP006696.1.2196
CP006696.1.2197
CP006696.1.2198
CP006696.1.2199
CP006696.1.2200
CP006696.1.2201
CP006696.1.2202
CP006696.1.2203
CP006696.1.2204
CP006696.1.2205
CP006696.1.2206
CP006696.1.2207
CP006696.1.2208
CP006696.1.2209
CP006696.1.221
CP006696.1.2211
CP006696.1.2212
CP006696.1.2213
CP006696.1.2214
CP006696.1.2215
CP006696.1.2216
CP006696.1.2218
CP006696.1.2219
CP006696.1.222
CP006696.1.2220
CP006696.1.2221
CP006696.1.2222
CP006696.1.2223
CP006696.1.2224
CP006696.1.2225
CP006696.1.2226
CP006696.1.2227
CP006696.1.2228
CP006696.1.2229
CP006696.1.223
CP006696.1.2230
CP006696.1.2231
CP006696.1.2232
CP006696.1.2233
CP006696.1.2234
CP006696.1.2235
CP006696.1.2236
CP006696.1.2237
CP006696.1.2238
CP006696.1.2239
CP006696.1.224
CP006696.1.2240
CP006696.1.2241
CP006696.1.2242
CP006696.1.2243
CP006696.1.2244
CP006696.1.2245
CP006696.1.2246
CP006696.1.2249
CP006696.1.225
CP006696.1.2250
CP006696.1.2251
CP006696.1.2252
CP006696.1.2253
CP006696.1.2254
CP006696.1.2255
CP006696.1.2256
CP006696.1.2261
CP006696.1.2262
CP006696.1.2263
CP006696.1.2265
CP006696.1.2266
CP006696.1.2268
CP006696.1.2269
CP006696.1.2270
CP006696.1.2271
CP006696.1.2272
CP006696.1.2273
CP006696.1.2275
CP006696.1.2276
CP006696.1.2278
CP006696.1.2279
CP006696.1.228
CP006696.1.2280
CP006696.1.2281
CP006696.1.2282
CP006696.1.2283
CP006696.1.2284
CP006696.1.2285
CP006696.1.2286
CP006696.1.2287
CP006696.1.2288
CP006696.1.2289
CP006696.1.229
CP006696.1.2290
CP006696.1.2291
CP006696.1.2292
CP006696.1.2293
CP006696.1.2294
CP006696.1.2295
CP006696.1.2296
CP006696.1.2297
CP006696.1.2298
CP006696.1.2299
CP006696.1.23
CP006696.1.230
CP006696.1.2300
CP006696.1.2301
CP006696.1.2302
CP006696.1.2303
CP006696.1.2304
CP006696.1.2305
CP006696.1.2307
CP006696.1.2308
CP006696.1.2309
CP006696.1.231
CP006696.1.2310
CP006696.1.2311
CP006696.1.2312
CP006696.1.2313
CP006696.1.2314
CP006696.1.2315
CP006696.1.2316
CP006696.1.2317
CP006696.1.2318
CP006696.1.2319
CP006696.1.232
CP006696.1.2320
CP006696.1.2321
CP006696.1.2322
CP006696.1.2323
CP006696.1.2324
CP006696.1.2326
CP006696.1.2328
CP006696.1.2329
CP006696.1.233
CP006696.1.2330
CP006696.1.2332
CP006696.1.2334
CP006696.1.2335
CP006696.1.2336
CP006696.1.2337
CP006696.1.2338
CP006696.1.2339
CP006696.1.234
CP006696.1.2340
CP006696.1.2341
CP006696.1.2342
CP006696.1.2343
CP006696.1.2344
CP006696.1.2345
CP006696.1.2349
CP006696.1.235
CP006696.1.2350
CP006696.1.2351
CP006696.1.2352
CP006696.1.2353
CP006696.1.2354
CP006696.1.2355
CP006696.1.2356
CP006696.1.2357
CP006696.1.2358
CP006696.1.2359
CP006696.1.236
CP006696.1.2360
CP006696.1.2361
CP006696.1.2362
CP006696.1.2363
CP006696.1.2364
CP006696.1.2365
CP006696.1.2366
CP006696.1.2367
CP006696.1.2368
CP006696.1.2369
CP006696.1.237
CP006696.1.2370
CP006696.1.2371
CP006696.1.2372
CP006696.1.2375
CP006696.1.2376
CP006696.1.2377
CP006696.1.2378
CP006696.1.2379
CP006696.1.238
CP006696.1.2380
CP006696.1.2381
CP006696.1.2382
CP006696.1.2383
CP006696.1.2384
CP006696.1.2385
CP006696.1.2386
CP006696.1.2387
CP006696.1.2389
CP006696.1.2390
CP006696.1.2391
CP006696.1.2394
CP006696.1.2395
CP006696.1.2396
CP006696.1.2397
CP006696.1.2399
CP006696.1.24
CP006696.1.240
CP006696.1.2400
CP006696.1.2401
CP006696.1.2402
CP006696.1.2403
CP006696.1.2404
CP006696.1.2405
CP006696.1.2406
CP006696.1.2407
CP006696.1.2408
CP006696.1.2409
CP006696.1.241
CP006696.1.2410
CP006696.1.2411
CP006696.1.2412
CP006696.1.2413
CP006696.1.2414
CP006696.1.2415
CP006696.1.2416
CP006696.1.2417
CP006696.1.2418
CP006696.1.2424
CP006696.1.2425
CP006696.1.2426
CP006696.1.2428
CP006696.1.2429
CP006696.1.2430
CP006696.1.2431
CP006696.1.2432
CP006696.1.2433
CP006696.1.2435
CP006696.1.2436
CP006696.1.2437
CP006696.1.2438
CP006696.1.2439
CP006696.1.2440
CP006696.1.2441
CP006696.1.2442
CP006696.1.2443
CP006696.1.2444
CP006696.1.2445
CP006696.1.2446
CP006696.1.2447
CP006696.1.2448
CP006696.1.2449
CP006696.1.2450
CP006696.1.2452
CP006696.1.2454
CP006696.1.2455
CP006696.1.2456
CP006696.1.2457
CP006696.1.2458
CP006696.1.2459
CP006696.1.246
CP006696.1.2460
CP006696.1.2461
CP006696.1.2462
CP006696.1.2465
CP006696.1.2467
CP006696.1.2468
CP006696.1.2469
CP006696.1.247
CP006696.1.2470
CP006696.1.2471
CP006696.1.2472
CP006696.1.2473
CP006696.1.2474
CP006696.1.2475
CP006696.1.2477
CP006696.1.2478
CP006696.1.2480
CP006696.1.2481
CP006696.1.2483
CP006696.1.2484
CP006696.1.2485
CP006696.1.2486
CP006696.1.2487
CP006696.1.2488
CP006696.1.2489
CP006696.1.249
CP006696.1.2490
CP006696.1.2491
CP006696.1.2493
CP006696.1.2494
CP006696.1.2495
CP006696.1.2496
CP006696.1.2497
CP006696.1.25
CP006696.1.250
CP006696.1.2500
CP006696.1.2501
CP006696.1.2502
CP006696.1.2503
CP006696.1.2504
CP006696.1.2505
CP006696.1.2506
CP006696.1.2507
CP006696.1.2508
CP006696.1.2509
CP006696.1.251
CP006696.1.2510
CP006696.1.2511
CP006696.1.2512
CP006696.1.2513
CP006696.1.2514
CP006696.1.2515
CP006696.1.2516
CP006696.1.2517
CP006696.1.2518
CP006696.1.252
CP006696.1.2520
CP006696.1.2521
CP006696.1.2522
CP006696.1.2523
CP006696.1.2524
CP006696.1.2525
CP006696.1.2526
CP006696.1.2527
CP006696.1.2528
CP006696.1.2529
CP006696.1.253
CP006696.1.2530
CP006696.1.2531
CP006696.1.2532
CP006696.1.2533
CP006696.1.2534
CP006696.1.2535
CP006696.1.2536
CP006696.1.2537
CP006696.1.2538
CP006696.1.2539
CP006696.1.254
CP006696.1.2540
CP006696.1.2541
CP006696.1.2543
CP006696.1.2548
CP006696.1.2549
CP006696.1.255
CP006696.1.2550
CP006696.1.2553
CP006696.1.2555
CP006696.1.2556
CP006696.1.2557
CP006696.1.2558
CP006696.1.2559
CP006696.1.256
CP006696.1.2560
CP006696.1.2561
CP006696.1.2562
CP006696.1.2563
CP006696.1.2564
CP006696.1.2565
CP006696.1.2566
CP006696.1.2567
CP006696.1.2568
CP006696.1.2569
CP006696.1.257
CP006696.1.2570
CP006696.1.2571
CP006696.1.2572
CP006696.1.2573
CP006696.1.2574
CP006696.1.2575
CP006696.1.2576
CP006696.1.2577
CP006696.1.2578
CP006696.1.2579
CP006696.1.2580
CP006696.1.2581
CP006696.1.2583
CP006696.1.2584
CP006696.1.2585
CP006696.1.2586
CP006696.1.2587
CP006696.1.259
CP006696.1.2590
CP006696.1.2591
CP006696.1.2593
CP006696.1.2594
CP006696.1.2595
CP006696.1.2597
CP006696.1.2599
CP006696.1.26
CP006696.1.260
CP006696.1.2600
CP006696.1.2602
CP006696.1.2604
CP006696.1.2605
CP006696.1.2608
CP006696.1.2609
CP006696.1.261
CP006696.1.2610
CP006696.1.2611
CP006696.1.2612
CP006696.1.2613
CP006696.1.2614
CP006696.1.2615
CP006696.1.2616
CP006696.1.2617
CP006696.1.2618
CP006696.1.262
CP006696.1.2620
CP006696.1.2621
CP006696.1.2622
CP006696.1.2623
CP006696.1.2624
CP006696.1.2625
CP006696.1.2626
CP006696.1.2627
CP006696.1.2628
CP006696.1.2629
CP006696.1.263
CP006696.1.2630
CP006696.1.2631
CP006696.1.2632
CP006696.1.2633
CP006696.1.2634
CP006696.1.2635
CP006696.1.2636
CP006696.1.2639
CP006696.1.264
CP006696.1.2640
CP006696.1.2641
CP006696.1.2642
CP006696.1.2643
CP006696.1.2644
CP006696.1.2645
CP006696.1.2646
CP006696.1.2648
CP006696.1.2649
CP006696.1.265
CP006696.1.2650
CP006696.1.2651
CP006696.1.2652
CP006696.1.2655
CP006696.1.2657
CP006696.1.2658
CP006696.1.2659
CP006696.1.266
CP006696.1.2660
CP006696.1.2661
CP006696.1.2662
CP006696.1.2663
CP006696.1.2664
CP006696.1.2665
CP006696.1.2666
CP006696.1.2667
CP006696.1.2668
CP006696.1.2669
CP006696.1.267
CP006696.1.2670
CP006696.1.2671
CP006696.1.2674
CP006696.1.2676
CP006696.1.2677
CP006696.1.2678
CP006696.1.268
CP006696.1.2680
CP006696.1.2681
CP006696.1.2682
CP006696.1.2683
CP006696.1.2684
CP006696.1.2685
CP006696.1.2686
CP006696.1.2687
CP006696.1.2688
CP006696.1.2689
CP006696.1.269
CP006696.1.2690
CP006696.1.2691
CP006696.1.2692
CP006696.1.2693
CP006696.1.2694
CP006696.1.2695
CP006696.1.2696
CP006696.1.2697
CP006696.1.2698
CP006696.1.2699
CP006696.1.27
CP006696.1.270
CP006696.1.2701
CP006696.1.2702
CP006696.1.2703
CP006696.1.2704
CP006696.1.2705
CP006696.1.2706
CP006696.1.2707
CP006696.1.2709
CP006696.1.271
CP006696.1.2710
CP006696.1.2712
CP006696.1.2713
CP006696.1.2714
CP006696.1.2715
CP006696.1.2716
CP006696.1.2717
CP006696.1.2718
CP006696.1.2719
CP006696.1.2720
CP006696.1.2721
CP006696.1.2722
CP006696.1.2723
CP006696.1.2724
CP006696.1.2725
CP006696.1.2726
CP006696.1.2727
CP006696.1.2728
CP006696.1.273
CP006696.1.2732
CP006696.1.2733
CP006696.1.2734
CP006696.1.2736
CP006696.1.2737
CP006696.1.2739
CP006696.1.274
CP006696.1.2740
CP006696.1.2742
CP006696.1.2743
CP006696.1.2744
CP006696.1.2745
CP006696.1.2746
CP006696.1.2747
CP006696.1.275
CP006696.1.2750
CP006696.1.2751
CP006696.1.2752
CP006696.1.2753
CP006696.1.2754
CP006696.1.2755
CP006696.1.2756
CP006696.1.2757
CP006696.1.2758
CP006696.1.2759
CP006696.1.2760
CP006696.1.2761
CP006696.1.2762
CP006696.1.2763
CP006696.1.2764
CP006696.1.2767
CP006696.1.2768
CP006696.1.2769
CP006696.1.2773
CP006696.1.2774
CP006696.1.2776
CP006696.1.2777
CP006696.1.2778
CP006696.1.2779
CP006696.1.2780
CP006696.1.2781
CP006696.1.2782
CP006696.1.2783
CP006696.1.2784
CP006696.1.2785
CP006696.1.2786
CP006696.1.2787
CP006696.1.2788
CP006696.1.2789
CP006696.1.279
CP006696.1.2790
CP006696.1.2791
CP006696.1.2792
CP006696.1.2793
CP006696.1.2794
CP006696.1.2795
CP006696.1.2796
CP006696.1.2797
CP006696.1.2798
CP006696.1.280
CP006696.1.2800
CP006696.1.2801
CP006696.1.2803
CP006696.1.2805
CP006696.1.2807
CP006696.1.2808
CP006696.1.2809
CP006696.1.281
CP006696.1.2810
CP006696.1.2812
CP006696.1.2813
CP006696.1.2814
CP006696.1.2815
CP006696.1.2816
CP006696.1.2817
CP006696.1.2818
CP006696.1.282
CP006696.1.2820
CP006696.1.2821
CP006696.1.2822
CP006696.1.2823
CP006696.1.2824
CP006696.1.283
CP006696.1.284
CP006696.1.285
CP006696.1.286
CP006696.1.287
CP006696.1.289
CP006696.1.290
CP006696.1.291
CP006696.1.293
CP006696.1.294
CP006696.1.295
CP006696.1.296
CP006696.1.297
CP006696.1.299
CP006696.1.3
CP006696.1.30
CP006696.1.300
CP006696.1.301
CP006696.1.302
CP006696.1.303
CP006696.1.304
CP006696.1.305
CP006696.1.306
CP006696.1.307
CP006696.1.308
CP006696.1.31
CP006696.1.310
CP006696.1.311
CP006696.1.312
CP006696.1.313
CP006696.1.314
CP006696.1.315
CP006696.1.316
CP006696.1.317
CP006696.1.318
CP006696.1.319
CP006696.1.32
CP006696.1.321
CP006696.1.322
CP006696.1.323
CP006696.1.324
CP006696.1.325
CP006696.1.326
CP006696.1.327
CP006696.1.328
CP006696.1.329
CP006696.1.33
CP006696.1.334
CP006696.1.335
CP006696.1.336
CP006696.1.337
CP006696.1.338
CP006696.1.339
CP006696.1.34
CP006696.1.340
CP006696.1.341
CP006696.1.342
CP006696.1.343
CP006696.1.344
CP006696.1.346
CP006696.1.348
CP006696.1.349
CP006696.1.35
CP006696.1.350
CP006696.1.352
CP006696.1.353
CP006696.1.354
CP006696.1.355
CP006696.1.356
CP006696.1.358
CP006696.1.359
CP006696.1.36
CP006696.1.360
CP006696.1.362
CP006696.1.363
CP006696.1.365
CP006696.1.366
CP006696.1.367
CP006696.1.369
CP006696.1.37
CP006696.1.370
CP006696.1.371
CP006696.1.373
CP006696.1.374
CP006696.1.377
CP006696.1.378
CP006696.1.38
CP006696.1.381
CP006696.1.382
CP006696.1.383
CP006696.1.384
CP006696.1.385
CP006696.1.386
CP006696.1.388
CP006696.1.389
CP006696.1.39
CP006696.1.391
CP006696.1.392
CP006696.1.393
CP006696.1.396
CP006696.1.4
CP006696.1.40
CP006696.1.400
CP006696.1.401
CP006696.1.402
CP006696.1.403
CP006696.1.405
CP006696.1.406
CP006696.1.407
CP006696.1.408
CP006696.1.409
CP006696.1.41
CP006696.1.410
CP006696.1.411
CP006696.1.412
CP006696.1.413
CP006696.1.414
CP006696.1.415
CP006696.1.416
CP006696.1.417
CP006696.1.418
CP006696.1.419
CP006696.1.42
CP006696.1.420
CP006696.1.421
CP006696.1.422
CP006696.1.423
CP006696.1.424
CP006696.1.425
CP006696.1.427
CP006696.1.428
CP006696.1.429
CP006696.1.430
CP006696.1.431
CP006696.1.433
CP006696.1.434
CP006696.1.435
CP006696.1.436
CP006696.1.437
CP006696.1.438
CP006696.1.439
CP006696.1.44
CP006696.1.441
CP006696.1.442
CP006696.1.443
CP006696.1.444
CP006696.1.445
CP006696.1.446
CP006696.1.447
CP006696.1.448
CP006696.1.449
CP006696.1.450
CP006696.1.451
CP006696.1.452
CP006696.1.454
CP006696.1.455
CP006696.1.457
CP006696.1.458
CP006696.1.459
CP006696.1.46
CP006696.1.460
CP006696.1.461
CP006696.1.462
CP006696.1.463
CP006696.1.464
CP006696.1.465
CP006696.1.466
CP006696.1.467
CP006696.1.468
CP006696.1.469
CP006696.1.47
CP006696.1.470
CP006696.1.471
CP006696.1.473
CP006696.1.474
CP006696.1.475
CP006696.1.476
CP006696.1.477
CP006696.1.478
CP006696.1.479
CP006696.1.480
CP006696.1.482
CP006696.1.483
CP006696.1.484
CP006696.1.485
CP006696.1.486
CP006696.1.487
CP006696.1.488
CP006696.1.489
CP006696.1.490
CP006696.1.491
CP006696.1.492
CP006696.1.493
CP006696.1.494
CP006696.1.495
CP006696.1.496
CP006696.1.497
CP006696.1.498
CP006696.1.499
CP006696.1.5
CP006696.1.500
CP006696.1.502
CP006696.1.503
CP006696.1.504
CP006696.1.505
CP006696.1.507
CP006696.1.509
CP006696.1.51
CP006696.1.510
CP006696.1.512
CP006696.1.513
CP006696.1.514
CP006696.1.515
CP006696.1.516
CP006696.1.518
CP006696.1.519
CP006696.1.520
CP006696.1.521
CP006696.1.522
CP006696.1.523
CP006696.1.524
CP006696.1.525
CP006696.1.526
CP006696.1.527
CP006696.1.529
CP006696.1.53
CP006696.1.530
CP006696.1.531
CP006696.1.533
CP006696.1.534
CP006696.1.535
CP006696.1.536
CP006696.1.537
CP006696.1.538
CP006696.1.539
CP006696.1.540
CP006696.1.542
CP006696.1.543
CP006696.1.545
CP006696.1.546
CP006696.1.547
CP006696.1.548
CP006696.1.549
CP006696.1.55
CP006696.1.550
CP006696.1.551
CP006696.1.552
CP006696.1.554
CP006696.1.555
CP006696.1.556
CP006696.1.557
CP006696.1.559
CP006696.1.56
CP006696.1.560
CP006696.1.561
CP006696.1.563
CP006696.1.564
CP006696.1.565
CP006696.1.566
CP006696.1.567
CP006696.1.568
CP006696.1.570
CP006696.1.571
CP006696.1.572
CP006696.1.575
CP006696.1.576
CP006696.1.577
CP006696.1.578
CP006696.1.579
CP006696.1.58
CP006696.1.580
CP006696.1.581
CP006696.1.582
CP006696.1.583
CP006696.1.585
CP006696.1.586
CP006696.1.587
CP006696.1.589
CP006696.1.59
CP006696.1.590
CP006696.1.591
CP006696.1.592
CP006696.1.594
CP006696.1.595
CP006696.1.596
CP006696.1.597
CP006696.1.598
CP006696.1.599
CP006696.1.6
CP006696.1.60
CP006696.1.600
CP006696.1.603
CP006696.1.604
CP006696.1.605
CP006696.1.606
CP006696.1.607
CP006696.1.608
CP006696.1.609
CP006696.1.61
CP006696.1.610
CP006696.1.611
CP006696.1.612
CP006696.1.613
CP006696.1.614
CP006696.1.615
CP006696.1.617
CP006696.1.618
CP006696.1.619
CP006696.1.62
CP006696.1.620
CP006696.1.621
CP006696.1.622
CP006696.1.624
CP006696.1.625
CP006696.1.626
CP006696.1.627
CP006696.1.628
CP006696.1.63
CP006696.1.630
CP006696.1.632
CP006696.1.634
CP006696.1.635
CP006696.1.637
CP006696.1.639
CP006696.1.64
CP006696.1.640
CP006696.1.641
CP006696.1.642
CP006696.1.643
CP006696.1.644
CP006696.1.645
CP006696.1.646
CP006696.1.647
CP006696.1.648
CP006696.1.649
CP006696.1.65
CP006696.1.650
CP006696.1.651
CP006696.1.652
CP006696.1.653
CP006696.1.654
CP006696.1.655
CP006696.1.657
CP006696.1.658
CP006696.1.66
CP006696.1.660
CP006696.1.661
CP006696.1.662
CP006696.1.663
CP006696.1.664
CP006696.1.665
CP006696.1.666
CP006696.1.667
CP006696.1.668
CP006696.1.669
CP006696.1.67
CP006696.1.670
CP006696.1.672
CP006696.1.673
CP006696.1.675
CP006696.1.676
CP006696.1.677
CP006696.1.678
CP006696.1.679
CP006696.1.68
CP006696.1.680
CP006696.1.681
CP006696.1.682
CP006696.1.683
CP006696.1.684
CP006696.1.685
CP006696.1.686
CP006696.1.687
CP006696.1.689
CP006696.1.69
CP006696.1.690
CP006696.1.691
CP006696.1.695
CP006696.1.698
CP006696.1.699
CP006696.1.7
CP006696.1.70
CP006696.1.700
CP006696.1.701
CP006696.1.702
CP006696.1.704
CP006696.1.706
CP006696.1.707
CP006696.1.708
CP006696.1.71
CP006696.1.711
CP006696.1.713
CP006696.1.716
CP006696.1.717
CP006696.1.718
CP006696.1.72
CP006696.1.720
CP006696.1.721
CP006696.1.722
CP006696.1.723
CP006696.1.726
CP006696.1.727
CP006696.1.728
CP006696.1.729
CP006696.1.73
CP006696.1.730
CP006696.1.731
CP006696.1.734
CP006696.1.735
CP006696.1.736
CP006696.1.737
CP006696.1.738
CP006696.1.739
CP006696.1.74
CP006696.1.740
CP006696.1.742
CP006696.1.743
CP006696.1.744
CP006696.1.745
CP006696.1.746
CP006696.1.747
CP006696.1.748
CP006696.1.749
CP006696.1.75
CP006696.1.751
CP006696.1.753
CP006696.1.754
CP006696.1.755
CP006696.1.756
CP006696.1.757
CP006696.1.758
CP006696.1.759
CP006696.1.76
CP006696.1.762
CP006696.1.763
CP006696.1.766
CP006696.1.767
CP006696.1.769
CP006696.1.770
CP006696.1.771
CP006696.1.773
CP006696.1.774
CP006696.1.775
CP006696.1.776
CP006696.1.777
CP006696.1.778
CP006696.1.779
CP006696.1.78
CP006696.1.780
CP006696.1.781
CP006696.1.782
CP006696.1.783
CP006696.1.784
CP006696.1.785
CP006696.1.786
CP006696.1.788
CP006696.1.789
CP006696.1.79
CP006696.1.790
CP006696.1.791
CP006696.1.793
CP006696.1.794
CP006696.1.795
CP006696.1.796
CP006696.1.797
CP006696.1.798
CP006696.1.799
CP006696.1.8
CP006696.1.801
CP006696.1.802
CP006696.1.804
CP006696.1.805
CP006696.1.806
CP006696.1.807
CP006696.1.808
CP006696.1.809
CP006696.1.81
CP006696.1.810
CP006696.1.811
CP006696.1.812
CP006696.1.813
CP006696.1.814
CP006696.1.815
CP006696.1.817
CP006696.1.818
CP006696.1.819
CP006696.1.820
CP006696.1.821
CP006696.1.822
CP006696.1.824
CP006696.1.825
CP006696.1.826
CP006696.1.827
CP006696.1.828
CP006696.1.829
CP006696.1.83
CP006696.1.830
CP006696.1.831
CP006696.1.832
CP006696.1.833
CP006696.1.834
CP006696.1.835
CP006696.1.837
CP006696.1.838
CP006696.1.839
CP006696.1.84
CP006696.1.840
CP006696.1.841
CP006696.1.842
CP006696.1.844
CP006696.1.845
CP006696.1.846
CP006696.1.847
CP006696.1.848
CP006696.1.85
CP006696.1.850
CP006696.1.851
CP006696.1.852
CP006696.1.854
CP006696.1.855
CP006696.1.856
CP006696.1.857
CP006696.1.858
CP006696.1.86
CP006696.1.861
CP006696.1.862
CP006696.1.864
CP006696.1.865
CP006696.1.866
CP006696.1.867
CP006696.1.868
CP006696.1.869
CP006696.1.87
CP006696.1.870
CP006696.1.871
CP006696.1.872
CP006696.1.873
CP006696.1.874
CP006696.1.876
CP006696.1.877
CP006696.1.88
CP006696.1.880
CP006696.1.881
CP006696.1.883
CP006696.1.884
CP006696.1.885
CP006696.1.886
CP006696.1.888
CP006696.1.889
CP006696.1.89
CP006696.1.890
CP006696.1.891
CP006696.1.892
CP006696.1.895
CP006696.1.897
CP006696.1.898
CP006696.1.9
CP006696.1.900
CP006696.1.901
CP006696.1.902
CP006696.1.903
CP006696.1.904
CP006696.1.905
CP006696.1.906
CP006696.1.907
CP006696.1.908
CP006696.1.909
CP006696.1.91
CP006696.1.910
CP006696.1.911
CP006696.1.912
CP006696.1.913
CP006696.1.914
CP006696.1.915
CP006696.1.917
CP006696.1.918
CP006696.1.92
CP006696.1.920
CP006696.1.921
CP006696.1.922
CP006696.1.923
CP006696.1.924
CP006696.1.925
CP006696.1.926
CP006696.1.927
CP006696.1.928
CP006696.1.929
CP006696.1.93
CP006696.1.930
CP006696.1.931
CP006696.1.932
CP006696.1.933
CP006696.1.934
CP006696.1.935
CP006696.1.936
CP006696.1.937
CP006696.1.938
CP006696.1.939
CP006696.1.94
CP006696.1.940
CP006696.1.942
CP006696.1.943
CP006696.1.944
CP006696.1.945
CP006696.1.946
CP006696.1.947
CP006696.1.948
CP006696.1.949
CP006696.1.95
CP006696.1.952
CP006696.1.953
CP006696.1.954
CP006696.1.955
CP006696.1.957
CP006696.1.959
CP006696.1.96
CP006696.1.963
CP006696.1.964
CP006696.1.965
CP006696.1.966
CP006696.1.967
CP006696.1.968
CP006696.1.969
CP006696.1.97
CP006696.1.970
CP006696.1.972
CP006696.1.974
CP006696.1.975
CP006696.1.976
CP006696.1.979
CP006696.1.980
CP006696.1.981
CP006696.1.982
CP006696.1.983
CP006696.1.984
CP006696.1.985
CP006696.1.986
CP006696.1.987
CP006696.1.988
CP006696.1.99
CP006696.1.990
CP006696.1.991
CP006696.1.992
CP006696.1.994
CP006696.1.995
CP006696.1.996
CP006696.1.997
CP006696.1.998
CP006696.1.999
CP006697.1.1
CP006697.1.10
CP006697.1.12
CP006697.1.13
CP006697.1.14
CP006697.1.15
CP006697.1.16
CP006697.1.17
CP006697.1.18
CP006697.1.19
CP006697.1.20
CP006697.1.21
CP006697.1.22
CP006697.1.23
CP006697.1.24
CP006697.1.25
CP006697.1.26
CP006697.1.27
CP006697.1.28
CP006697.1.3
CP006697.1.30
CP006697.1.31
CP006697.1.32
CP006697.1.33
CP006697.1.34
CP006697.1.35
CP006697.1.36
CP006697.1.37
CP006697.1.38
CP006697.1.4
CP006697.1.5
CP006697.1.6
CP006697.1.7
CP006697.1.8
CP006697.1.9
