# Supplementary material for: Identification of genetic relationships and subspecies signatures in Xylella fastidiosa
Source: BMC Genomics. 2019 Mar 25;20:239. doi: 10.1186/s12864-019-5565-9 (PMC6434890; doi:10.1186/s12864-019-5565-9)
Supplement: Supplementary file 7 — Raw data of the gene ontologies enrichments tests with Blast2GO. (ZIP 22422 kb) [file 12864_2019_5565_MOESM7_ESM.zip › Additional-File-7/README_Additional-File-7.xlsx]

## Sheet: k-mer_Fisher_GO
Additional File 7. Enrichment tests in the lists of CDS carrying specific k-mers.
Composition of the groups
MOR (X. fastidiosa subsp. morus, 2 genomes): Mul0034 and Mul-MD
FAS (X. fastidiosa subsp. fastidiosa, 12): ATCC 35879, DSM 10026, CFBP 7969, CFBP 7970, CFBP 8071, CFBP 8082, CFBP 8351, EB92-1, GB514, M23, Stag's Leap, Temecula1
FAS2 (X. fastidiosa subsp. fastidiosa, 13): ATCC 35879, DSM 10026, CFBP 7969, CFBP 7970, CFBP 8071, CFBP 8073, CFBP 8082, CFBP 8351, EB92-1, GB514, M23, Stag's Leap, Temecula1
MUL (X. fastidiosa subsp. multiplex, 10): ATCC 35871, BB01, CFBP 8078, CFBP 8416, CFBP 8417, CFBP 8418, Dixon, Griffin-1, M12, Sy-VA
PAU (X. fastidiosa subsp. pauca, 18): 32, 3124, 11399, 6c, 9a5c, CFBP 8072, CoDiRO, COF0324, COF0407, CVC0251, CVC0256, Fb7, Hib4, J1a12, OLS0478, OLS0479, Pr8x, U24D.
SAN (X. fastidiosa subsp. sandyi, 1): Ann-1
SAN2 (X. fastidiosa subsp. sandyi-like, 2): CO33 and CFBP 8356
PAU_Clade I.1 (X. fastidiosa subsp. pauca, 9 genomes): the citrus strains 9a5c, U24D, Fb7, CVC0251, CVC0256, J1a12 and 11399; the coffee strains 3124 and 32.
PAU_Clade I.2 (X. fastidiosa subsp. pauca, 3 genomes): the coffee strains 6c and COF0324; the Prunus strain Pr8x.
PAU_Clade I.3 (X. fastidiosa subsp. pauca, 4 genomes): the ST53 strains CoDiRO, COF0407, OLS0478 and OLS0479.
PAU_8072 (X. fastidiosa subsp. pauca, 1 genomes): CFBP 8072.
PAU_Hib4 (X. fastidiosa subsp. pauca, 1 genomes): Hib4.
Enrichment test
A Fisher'exact test was performed using Blast2GO.
FAS	FAS2	SAN	SAN2	MUL	PAU	MOR	MOR+FAS2	MOR+FAS2+SAN+SAN2	MOR+MUL	PAU_I.1	PAU_I.2	PAU_I.3	PAU_8072	PAU_Hib4	Total
11	19	0	9	23	157	1	27	68	14	0	0	0	0	0	329	number of over-represented GO (biol. process)
0	0	0	4	3	27	0	6	16	0	0	0	0	0	0	56	number of over-represented GO (cell. compart.)
15	15	1	30	19	68	0	38	41	5	1	0	0	0	0	233	number of over-represented GO (mol. function)
0	0	0	0	0	0	0	0	0	0	0	95	79	78	127	379	number of over-represented GO (biol. process)
0	0	8	0	0	0	0	0	0	0	0	20	23	20	21	92	number of over-represented GO (cell. compart.)
0	0	2	0	0	4	0	0	0	0	0	31	31	20	56	144	number of over-represented GO (mol. function)
26	34	11	43	45	256	1	71	125	19	1	146	133	118	204	1233	total
FAS	FAS2	SAN	SAN2	MUL	PAU	MOR	MOR+FAS2	MOR+FAS2+SAN+SAN2	MOR+MUL	PAU_I.1	PAU_I.2	PAU_I.3	PAU_8072	PAU_Hib4	GO Name	GO ID	GO Category
															GO:0000270	peptidoglycan metabolic process	BIOLOGICAL_PROCESS
															GO:0000413	protein peptidyl-prolyl isomerization	BIOLOGICAL_PROCESS
															GO:0000902	cell morphogenesis	BIOLOGICAL_PROCESS
															GO:0005975	carbohydrate metabolic process	BIOLOGICAL_PROCESS
															GO:0005976	polysaccharide metabolic process	BIOLOGICAL_PROCESS
															GO:0006022	aminoglycan metabolic process	BIOLOGICAL_PROCESS
															GO:0006023	aminoglycan biosynthetic process	BIOLOGICAL_PROCESS
															GO:0006024	glycosaminoglycan biosynthetic process	BIOLOGICAL_PROCESS
															GO:0006082	organic acid metabolic process	BIOLOGICAL_PROCESS
															GO:0006090	pyruvate metabolic process	BIOLOGICAL_PROCESS
															GO:0006091	generation of precursor metabolites and energy	BIOLOGICAL_PROCESS
															GO:0006096	glycolytic process	BIOLOGICAL_PROCESS
															GO:0006139	nucleobase-containing compound metabolic process	BIOLOGICAL_PROCESS
															GO:0006163	purine nucleotide metabolic process	BIOLOGICAL_PROCESS
															GO:0006164	purine nucleotide biosynthetic process	BIOLOGICAL_PROCESS
															GO:0006165	nucleoside diphosphate phosphorylation	BIOLOGICAL_PROCESS
															GO:0006259	DNA metabolic process	BIOLOGICAL_PROCESS
															GO:0006260	DNA replication	BIOLOGICAL_PROCESS
															GO:0006304	DNA modification	BIOLOGICAL_PROCESS
															GO:0006305	DNA alkylation	BIOLOGICAL_PROCESS
															GO:0006306	DNA methylation	BIOLOGICAL_PROCESS
															GO:0006310	DNA recombination	BIOLOGICAL_PROCESS
															GO:0006351	transcription, DNA-templated	BIOLOGICAL_PROCESS
															GO:0006355	regulation of transcription, DNA-templated	BIOLOGICAL_PROCESS
															GO:0006396	RNA processing	BIOLOGICAL_PROCESS
															GO:0006399	tRNA metabolic process	BIOLOGICAL_PROCESS
															GO:0006412	translation	BIOLOGICAL_PROCESS
															GO:0006418	tRNA aminoacylation for protein translation	BIOLOGICAL_PROCESS
															GO:0006457	protein folding	BIOLOGICAL_PROCESS
															GO:0006464	cellular protein modification process	BIOLOGICAL_PROCESS
															GO:0006468	protein phosphorylation	BIOLOGICAL_PROCESS
															GO:0006508	proteolysis	BIOLOGICAL_PROCESS
															GO:0006518	peptide metabolic process	BIOLOGICAL_PROCESS
															GO:0006520	cellular amino acid metabolic process	BIOLOGICAL_PROCESS
															GO:0006629	lipid metabolic process	BIOLOGICAL_PROCESS
															GO:0006725	cellular aromatic compound metabolic process	BIOLOGICAL_PROCESS
															GO:0006732	coenzyme metabolic process	BIOLOGICAL_PROCESS
															GO:0006733	oxidoreduction coenzyme metabolic process	BIOLOGICAL_PROCESS
															GO:0006753	nucleoside phosphate metabolic process	BIOLOGICAL_PROCESS
															GO:0006757	ATP generation from ADP	BIOLOGICAL_PROCESS
															GO:0006790	sulfur compound metabolic process	BIOLOGICAL_PROCESS
															GO:0006793	phosphorus metabolic process	BIOLOGICAL_PROCESS
															GO:0006796	phosphate-containing compound metabolic process	BIOLOGICAL_PROCESS
															GO:0006807	nitrogen compound metabolic process	BIOLOGICAL_PROCESS
															GO:0006810	transport	BIOLOGICAL_PROCESS
															GO:0006811	ion transport	BIOLOGICAL_PROCESS
															GO:0006812	cation transport	BIOLOGICAL_PROCESS
															GO:0006935	chemotaxis	BIOLOGICAL_PROCESS
															GO:0006950	response to stress	BIOLOGICAL_PROCESS
															GO:0006979	response to oxidative stress	BIOLOGICAL_PROCESS
															GO:0006996	organelle organization	BIOLOGICAL_PROCESS
															GO:0007049	cell cycle	BIOLOGICAL_PROCESS
															GO:0007154	cell communication	BIOLOGICAL_PROCESS
															GO:0007165	signal transduction	BIOLOGICAL_PROCESS
															GO:0008104	protein localization	BIOLOGICAL_PROCESS
															GO:0008152	metabolic process	BIOLOGICAL_PROCESS
															GO:0008360	regulation of cell shape	BIOLOGICAL_PROCESS
															GO:0008610	lipid biosynthetic process	BIOLOGICAL_PROCESS
															GO:0008652	cellular amino acid biosynthetic process	BIOLOGICAL_PROCESS
															GO:0009056	catabolic process	BIOLOGICAL_PROCESS
															GO:0009057	macromolecule catabolic process	BIOLOGICAL_PROCESS
															GO:0009058	biosynthetic process	BIOLOGICAL_PROCESS
															GO:0009059	macromolecule biosynthetic process	BIOLOGICAL_PROCESS
															GO:0009084	glutamine family amino acid biosynthetic process	BIOLOGICAL_PROCESS
															GO:0009108	coenzyme biosynthetic process	BIOLOGICAL_PROCESS
															GO:0009110	vitamin biosynthetic process	BIOLOGICAL_PROCESS
															GO:0009117	nucleotide metabolic process	BIOLOGICAL_PROCESS
															GO:0009123	nucleoside monophosphate metabolic process	BIOLOGICAL_PROCESS
															GO:0009124	nucleoside monophosphate biosynthetic process	BIOLOGICAL_PROCESS
															GO:0009126	purine nucleoside monophosphate metabolic process	BIOLOGICAL_PROCESS
															GO:0009127	purine nucleoside monophosphate biosynthetic process	BIOLOGICAL_PROCESS
															GO:0009132	nucleoside diphosphate metabolic process	BIOLOGICAL_PROCESS
															GO:0009135	purine nucleoside diphosphate metabolic process	BIOLOGICAL_PROCESS
															GO:0009141	nucleoside triphosphate metabolic process	BIOLOGICAL_PROCESS
															GO:0009142	nucleoside triphosphate biosynthetic process	BIOLOGICAL_PROCESS
															GO:0009144	purine nucleoside triphosphate metabolic process	BIOLOGICAL_PROCESS
															GO:0009150	purine ribonucleotide metabolic process	BIOLOGICAL_PROCESS
															GO:0009152	purine ribonucleotide biosynthetic process	BIOLOGICAL_PROCESS
															GO:0009156	ribonucleoside monophosphate biosynthetic process	BIOLOGICAL_PROCESS
															GO:0009161	ribonucleoside monophosphate metabolic process	BIOLOGICAL_PROCESS
															GO:0009165	nucleotide biosynthetic process	BIOLOGICAL_PROCESS
															GO:0009167	purine ribonucleoside monophosphate metabolic process	BIOLOGICAL_PROCESS
															GO:0009168	purine ribonucleoside monophosphate biosynthetic process	BIOLOGICAL_PROCESS
															GO:0009179	purine ribonucleoside diphosphate metabolic process	BIOLOGICAL_PROCESS
															GO:0009185	ribonucleoside diphosphate metabolic process	BIOLOGICAL_PROCESS
															GO:0009199	ribonucleoside triphosphate metabolic process	BIOLOGICAL_PROCESS
															GO:0009205	purine ribonucleoside triphosphate metabolic process	BIOLOGICAL_PROCESS
															GO:0009252	peptidoglycan biosynthetic process	BIOLOGICAL_PROCESS
															GO:0009259	ribonucleotide metabolic process	BIOLOGICAL_PROCESS
															GO:0009260	ribonucleotide biosynthetic process	BIOLOGICAL_PROCESS
															GO:0009273	peptidoglycan-based cell wall biogenesis	BIOLOGICAL_PROCESS
															GO:0009451	RNA modification	BIOLOGICAL_PROCESS
															GO:0009653	anatomical structure morphogenesis	BIOLOGICAL_PROCESS
															GO:0009889	regulation of biosynthetic process	BIOLOGICAL_PROCESS
															GO:0009987	cellular process	BIOLOGICAL_PROCESS
															GO:0010467	gene expression	BIOLOGICAL_PROCESS
															GO:0010468	regulation of gene expression	BIOLOGICAL_PROCESS
															GO:0010556	regulation of macromolecule biosynthetic process	BIOLOGICAL_PROCESS
															GO:0015031	protein transport	BIOLOGICAL_PROCESS
															GO:0015672	monovalent inorganic cation transport	BIOLOGICAL_PROCESS
															GO:0015833	peptide transport	BIOLOGICAL_PROCESS
															GO:0016032	viral process	BIOLOGICAL_PROCESS
															GO:0016043	cellular component organization	BIOLOGICAL_PROCESS
															GO:0016052	carbohydrate catabolic process	BIOLOGICAL_PROCESS
															GO:0016053	organic acid biosynthetic process	BIOLOGICAL_PROCESS
															GO:0016070	RNA metabolic process	BIOLOGICAL_PROCESS
															GO:0016310	phosphorylation	BIOLOGICAL_PROCESS
															GO:0017144	drug metabolic process	BIOLOGICAL_PROCESS
															GO:0018130	heterocycle biosynthetic process	BIOLOGICAL_PROCESS
															GO:0018208	peptidyl-proline modification	BIOLOGICAL_PROCESS
															GO:0019058	viral life cycle	BIOLOGICAL_PROCESS
															GO:0019068	virion assembly	BIOLOGICAL_PROCESS
															GO:0019219	regulation of nucleobase-containing compound metabolic process	BIOLOGICAL_PROCESS
															GO:0019222	regulation of metabolic process	BIOLOGICAL_PROCESS
															GO:0019362	pyridine nucleotide metabolic process	BIOLOGICAL_PROCESS
															GO:0019438	aromatic compound biosynthetic process	BIOLOGICAL_PROCESS
															GO:0019538	protein metabolic process	BIOLOGICAL_PROCESS
															GO:0019637	organophosphate metabolic process	BIOLOGICAL_PROCESS
															GO:0019693	ribose phosphate metabolic process	BIOLOGICAL_PROCESS
															GO:0019752	carboxylic acid metabolic process	BIOLOGICAL_PROCESS
															GO:0022411	cellular component disassembly	BIOLOGICAL_PROCESS
															GO:0022603	regulation of anatomical structure morphogenesis	BIOLOGICAL_PROCESS
															GO:0022604	regulation of cell morphogenesis	BIOLOGICAL_PROCESS
															GO:0022607	cellular component assembly	BIOLOGICAL_PROCESS
															GO:0022613	ribonucleoprotein complex biogenesis	BIOLOGICAL_PROCESS
															GO:0023052	signaling	BIOLOGICAL_PROCESS
															GO:0030203	glycosaminoglycan metabolic process	BIOLOGICAL_PROCESS
															GO:0031323	regulation of cellular metabolic process	BIOLOGICAL_PROCESS
															GO:0031326	regulation of cellular biosynthetic process	BIOLOGICAL_PROCESS
															GO:0032502	developmental process	BIOLOGICAL_PROCESS
															GO:0032774	RNA biosynthetic process	BIOLOGICAL_PROCESS
															GO:0032787	monocarboxylic acid metabolic process	BIOLOGICAL_PROCESS
															GO:0032984	macromolecular complex disassembly	BIOLOGICAL_PROCESS
															GO:0032989	cellular component morphogenesis	BIOLOGICAL_PROCESS
															GO:0033036	macromolecule localization	BIOLOGICAL_PROCESS
															GO:0033554	cellular response to stress	BIOLOGICAL_PROCESS
															GO:0034220	ion transmembrane transport	BIOLOGICAL_PROCESS
															GO:0034470	ncRNA processing	BIOLOGICAL_PROCESS
															GO:0034641	cellular nitrogen compound metabolic process	BIOLOGICAL_PROCESS
															GO:0034645	cellular macromolecule biosynthetic process	BIOLOGICAL_PROCESS
															GO:0034654	nucleobase-containing compound biosynthetic process	BIOLOGICAL_PROCESS
															GO:0034660	ncRNA metabolic process	BIOLOGICAL_PROCESS
															GO:0036211	protein modification process	BIOLOGICAL_PROCESS
															GO:0040011	locomotion	BIOLOGICAL_PROCESS
															GO:0042221	response to chemical	BIOLOGICAL_PROCESS
															GO:0042254	ribosome biogenesis	BIOLOGICAL_PROCESS
															GO:0042330	taxis	BIOLOGICAL_PROCESS
															GO:0042364	water-soluble vitamin biosynthetic process	BIOLOGICAL_PROCESS
															GO:0042440	pigment metabolic process	BIOLOGICAL_PROCESS
															GO:0042546	cell wall biogenesis	BIOLOGICAL_PROCESS
															GO:0042886	amide transport	BIOLOGICAL_PROCESS
															GO:0043038	amino acid activation	BIOLOGICAL_PROCESS
															GO:0043039	tRNA aminoacylation	BIOLOGICAL_PROCESS
															GO:0043043	peptide biosynthetic process	BIOLOGICAL_PROCESS
															GO:0043170	macromolecule metabolic process	BIOLOGICAL_PROCESS
															GO:0043241	protein complex disassembly	BIOLOGICAL_PROCESS
															GO:0043412	macromolecule modification	BIOLOGICAL_PROCESS
															GO:0043436	oxoacid metabolic process	BIOLOGICAL_PROCESS
															GO:0043603	cellular amide metabolic process	BIOLOGICAL_PROCESS
															GO:0043604	amide biosynthetic process	BIOLOGICAL_PROCESS
															GO:0043933	macromolecular complex subunit organization	BIOLOGICAL_PROCESS
															GO:0044036	cell wall macromolecule metabolic process	BIOLOGICAL_PROCESS
															GO:0044038	cell wall macromolecule biosynthetic process	BIOLOGICAL_PROCESS
															GO:0044085	cellular component biogenesis	BIOLOGICAL_PROCESS
															GO:0044237	cellular metabolic process	BIOLOGICAL_PROCESS
															GO:0044238	primary metabolic process	BIOLOGICAL_PROCESS
															GO:0044248	cellular catabolic process	BIOLOGICAL_PROCESS
															GO:0044249	cellular biosynthetic process	BIOLOGICAL_PROCESS
															GO:0044255	cellular lipid metabolic process	BIOLOGICAL_PROCESS
															GO:0044260	cellular macromolecule metabolic process	BIOLOGICAL_PROCESS
															GO:0044264	cellular polysaccharide metabolic process	BIOLOGICAL_PROCESS
															GO:0044267	cellular protein metabolic process	BIOLOGICAL_PROCESS
															GO:0044271	cellular nitrogen compound biosynthetic process	BIOLOGICAL_PROCESS
															GO:0044272	sulfur compound biosynthetic process	BIOLOGICAL_PROCESS
															GO:0044281	small molecule metabolic process	BIOLOGICAL_PROCESS
															GO:0044283	small molecule biosynthetic process	BIOLOGICAL_PROCESS
															GO:0044403	symbiont process	BIOLOGICAL_PROCESS
															GO:0044728	DNA methylation or demethylation	BIOLOGICAL_PROCESS
															GO:0045184	establishment of protein localization	BIOLOGICAL_PROCESS
															GO:0045229	external encapsulating structure organization	BIOLOGICAL_PROCESS
															GO:0046031	ADP metabolic process	BIOLOGICAL_PROCESS
															GO:0046390	ribose phosphate biosynthetic process	BIOLOGICAL_PROCESS
															GO:0046394	carboxylic acid biosynthetic process	BIOLOGICAL_PROCESS
															GO:0046483	heterocycle metabolic process	BIOLOGICAL_PROCESS
															GO:0046496	nicotinamide nucleotide metabolic process	BIOLOGICAL_PROCESS
															GO:0048856	anatomical structure development	BIOLOGICAL_PROCESS
															GO:0048869	cellular developmental process	BIOLOGICAL_PROCESS
															GO:0050789	regulation of biological process	BIOLOGICAL_PROCESS
															GO:0050793	regulation of developmental process	BIOLOGICAL_PROCESS
															GO:0050794	regulation of cellular process	BIOLOGICAL_PROCESS
															GO:0050896	response to stimulus	BIOLOGICAL_PROCESS
															GO:0051128	regulation of cellular component organization	BIOLOGICAL_PROCESS
															GO:0051171	regulation of nitrogen compound metabolic process	BIOLOGICAL_PROCESS
															GO:0051179	localization	BIOLOGICAL_PROCESS
															GO:0051186	cofactor metabolic process	BIOLOGICAL_PROCESS
															GO:0051188	cofactor biosynthetic process	BIOLOGICAL_PROCESS
															GO:0051234	establishment of localization	BIOLOGICAL_PROCESS
															GO:0051252	regulation of RNA metabolic process	BIOLOGICAL_PROCESS
															GO:0051301	cell division	BIOLOGICAL_PROCESS
															GO:0051716	cellular response to stimulus	BIOLOGICAL_PROCESS
															GO:0055085	transmembrane transport	BIOLOGICAL_PROCESS
															GO:0055086	nucleobase-containing small molecule metabolic process	BIOLOGICAL_PROCESS
															GO:0055114	oxidation-reduction process	BIOLOGICAL_PROCESS
															GO:0060255	regulation of macromolecule metabolic process	BIOLOGICAL_PROCESS
															GO:0065007	biological regulation	BIOLOGICAL_PROCESS
															GO:0065008	regulation of biological quality	BIOLOGICAL_PROCESS
															GO:0070589	cellular component macromolecule biosynthetic process	BIOLOGICAL_PROCESS
															GO:0071103	DNA conformation change	BIOLOGICAL_PROCESS
															GO:0071554	cell wall organization or biogenesis	BIOLOGICAL_PROCESS
															GO:0071555	cell wall organization	BIOLOGICAL_PROCESS
															GO:0071702	organic substance transport	BIOLOGICAL_PROCESS
															GO:0071704	organic substance metabolic process	BIOLOGICAL_PROCESS
															GO:0071705	nitrogen compound transport	BIOLOGICAL_PROCESS
															GO:0071822	protein complex subunit organization	BIOLOGICAL_PROCESS
															GO:0071840	cellular component organization or biogenesis	BIOLOGICAL_PROCESS
															GO:0072330	monocarboxylic acid biosynthetic process	BIOLOGICAL_PROCESS
															GO:0072521	purine-containing compound metabolic process	BIOLOGICAL_PROCESS
															GO:0072522	purine-containing compound biosynthetic process	BIOLOGICAL_PROCESS
															GO:0072528	pyrimidine-containing compound biosynthetic process	BIOLOGICAL_PROCESS
															GO:0080090	regulation of primary metabolic process	BIOLOGICAL_PROCESS
															GO:0090304	nucleic acid metabolic process	BIOLOGICAL_PROCESS
															GO:0090407	organophosphate biosynthetic process	BIOLOGICAL_PROCESS
															GO:0097659	nucleic acid-templated transcription	BIOLOGICAL_PROCESS
															GO:0098655	cation transmembrane transport	BIOLOGICAL_PROCESS
															GO:0098660	inorganic ion transmembrane transport	BIOLOGICAL_PROCESS
															GO:0098662	inorganic cation transmembrane transport	BIOLOGICAL_PROCESS
															GO:1901135	carbohydrate derivative metabolic process	BIOLOGICAL_PROCESS
															GO:1901137	carbohydrate derivative biosynthetic process	BIOLOGICAL_PROCESS
															GO:1901293	nucleoside phosphate biosynthetic process	BIOLOGICAL_PROCESS
															GO:1901360	organic cyclic compound metabolic process	BIOLOGICAL_PROCESS
															GO:1901362	organic cyclic compound biosynthetic process	BIOLOGICAL_PROCESS
															GO:1901564	organonitrogen compound metabolic process	BIOLOGICAL_PROCESS
															GO:1901565	organonitrogen compound catabolic process	BIOLOGICAL_PROCESS
															GO:1901566	organonitrogen compound biosynthetic process	BIOLOGICAL_PROCESS
															GO:1901575	organic substance catabolic process	BIOLOGICAL_PROCESS
															GO:1901576	organic substance biosynthetic process	BIOLOGICAL_PROCESS
															GO:1901605	alpha-amino acid metabolic process	BIOLOGICAL_PROCESS
															GO:1901607	alpha-amino acid biosynthetic process	BIOLOGICAL_PROCESS
															GO:1903506	regulation of nucleic acid-templated transcription	BIOLOGICAL_PROCESS
															GO:2000112	regulation of cellular macromolecule biosynthetic process	BIOLOGICAL_PROCESS
															GO:2001141	regulation of RNA biosynthetic process	BIOLOGICAL_PROCESS
															GO:0005622	intracellular	CELLULAR_COMPONENT
															GO:0005623	cell	CELLULAR_COMPONENT
															GO:0005737	cytoplasm	CELLULAR_COMPONENT
															GO:0005840	ribosome	CELLULAR_COMPONENT
															GO:0005886	plasma membrane	CELLULAR_COMPONENT
															GO:0009279	cell outer membrane	CELLULAR_COMPONENT
															GO:0016020	membrane	CELLULAR_COMPONENT
															GO:0016021	integral component of membrane	CELLULAR_COMPONENT
															GO:0019867	outer membrane	CELLULAR_COMPONENT
															GO:0030312	external encapsulating structure	CELLULAR_COMPONENT
															GO:0030529	intracellular ribonucleoprotein complex	CELLULAR_COMPONENT
															GO:0031224	intrinsic component of membrane	CELLULAR_COMPONENT
															GO:0032991	macromolecular complex	CELLULAR_COMPONENT
															GO:0043226	organelle	CELLULAR_COMPONENT
															GO:0043228	non-membrane-bounded organelle	CELLULAR_COMPONENT
															GO:0043229	intracellular organelle	CELLULAR_COMPONENT
															GO:0043232	intracellular non-membrane-bounded organelle	CELLULAR_COMPONENT
															GO:0043234	protein complex	CELLULAR_COMPONENT
															GO:0044391	ribosomal subunit	CELLULAR_COMPONENT
															GO:0044422	organelle part	CELLULAR_COMPONENT
															GO:0044424	intracellular part	CELLULAR_COMPONENT
															GO:0044425	membrane part	CELLULAR_COMPONENT
															GO:0044444	cytoplasmic part	CELLULAR_COMPONENT
															GO:0044446	intracellular organelle part	CELLULAR_COMPONENT
															GO:0044462	external encapsulating structure part	CELLULAR_COMPONENT
															GO:0044464	cell part	CELLULAR_COMPONENT
															GO:0071944	cell periphery	CELLULAR_COMPONENT
															GO:1902494	catalytic complex	CELLULAR_COMPONENT
															GO:1990904	ribonucleoprotein complex	CELLULAR_COMPONENT
															GO:0000049	tRNA binding	MOLECULAR_FUNCTION
															GO:0000166	nucleotide binding	MOLECULAR_FUNCTION
															GO:0000287	magnesium ion binding	MOLECULAR_FUNCTION
															GO:0001882	nucleoside binding	MOLECULAR_FUNCTION
															GO:0001883	purine nucleoside binding	MOLECULAR_FUNCTION
															GO:0003676	nucleic acid binding	MOLECULAR_FUNCTION
															GO:0003677	DNA binding	MOLECULAR_FUNCTION
															GO:0003700	DNA binding transcription factor activity	MOLECULAR_FUNCTION
															GO:0003723	RNA binding	MOLECULAR_FUNCTION
															GO:0003735	structural constituent of ribosome	MOLECULAR_FUNCTION
															GO:0003755	peptidyl-prolyl cis-trans isomerase activity	MOLECULAR_FUNCTION
															GO:0003824	catalytic activity	MOLECULAR_FUNCTION
															GO:0004672	protein kinase activity	MOLECULAR_FUNCTION
															GO:0004812	aminoacyl-tRNA ligase activity	MOLECULAR_FUNCTION
															GO:0004872	receptor activity	MOLECULAR_FUNCTION
															GO:0005198	structural molecule activity	MOLECULAR_FUNCTION
															GO:0005215	transporter activity	MOLECULAR_FUNCTION
															GO:0005488	binding	MOLECULAR_FUNCTION
															GO:0005524	ATP binding	MOLECULAR_FUNCTION
															GO:0005525	GTP binding	MOLECULAR_FUNCTION
															GO:0008144	drug binding	MOLECULAR_FUNCTION
															GO:0008233	peptidase activity	MOLECULAR_FUNCTION
															GO:0008236	serine-type peptidase activity	MOLECULAR_FUNCTION
															GO:0008324	cation transmembrane transporter activity	MOLECULAR_FUNCTION
															GO:0008565	protein transporter activity	MOLECULAR_FUNCTION
															GO:0009055	electron transfer activity	MOLECULAR_FUNCTION
															GO:0015197	peptide transporter activity	MOLECULAR_FUNCTION
															GO:0015318	inorganic molecular entity transmembrane transporter activity	MOLECULAR_FUNCTION
															GO:0015399	primary active transmembrane transporter activity	MOLECULAR_FUNCTION
															GO:0015405	P-P-bond-hydrolysis-driven transmembrane transporter activity	MOLECULAR_FUNCTION
															GO:0016301	kinase activity	MOLECULAR_FUNCTION
															GO:0016462	pyrophosphatase activity	MOLECULAR_FUNCTION
															GO:0016491	oxidoreductase activity	MOLECULAR_FUNCTION
															GO:0016667	oxidoreductase activity, acting on a sulfur group of donors	MOLECULAR_FUNCTION
															GO:0016740	transferase activity	MOLECULAR_FUNCTION
															GO:0016772	transferase activity, transferring phosphorus-containing groups	MOLECULAR_FUNCTION
															GO:0016773	phosphotransferase activity, alcohol group as acceptor	MOLECULAR_FUNCTION
															GO:0016779	nucleotidyltransferase activity	MOLECULAR_FUNCTION
															GO:0016787	hydrolase activity	MOLECULAR_FUNCTION
															GO:0016817	hydrolase activity, acting on acid anhydrides	MOLECULAR_FUNCTION
															GO:0016818	hydrolase activity, acting on acid anhydrides, in phosphorus-containing anhydrides	MOLECULAR_FUNCTION
															GO:0016829	lyase activity	MOLECULAR_FUNCTION
															GO:0016835	carbon-oxygen lyase activity	MOLECULAR_FUNCTION
															GO:0016836	hydro-lyase activity	MOLECULAR_FUNCTION
															GO:0016853	isomerase activity	MOLECULAR_FUNCTION
															GO:0016859	cis-trans isomerase activity	MOLECULAR_FUNCTION
															GO:0016874	ligase activity	MOLECULAR_FUNCTION
															GO:0016875	ligase activity, forming carbon-oxygen bonds	MOLECULAR_FUNCTION
															GO:0016879	ligase activity, forming carbon-nitrogen bonds	MOLECULAR_FUNCTION
															GO:0016887	ATPase activity	MOLECULAR_FUNCTION
															GO:0017076	purine nucleotide binding	MOLECULAR_FUNCTION
															GO:0017111	nucleoside-triphosphatase activity	MOLECULAR_FUNCTION
															GO:0017171	serine hydrolase activity	MOLECULAR_FUNCTION
															GO:0019001	guanyl nucleotide binding	MOLECULAR_FUNCTION
															GO:0019843	rRNA binding	MOLECULAR_FUNCTION
															GO:0022804	active transmembrane transporter activity	MOLECULAR_FUNCTION
															GO:0022857	transmembrane transporter activity	MOLECULAR_FUNCTION
															GO:0030554	adenyl nucleotide binding	MOLECULAR_FUNCTION
															GO:0032549	ribonucleoside binding	MOLECULAR_FUNCTION
															GO:0032550	purine ribonucleoside binding	MOLECULAR_FUNCTION
															GO:0032553	ribonucleotide binding	MOLECULAR_FUNCTION
															GO:0032555	purine ribonucleotide binding	MOLECULAR_FUNCTION
															GO:0032559	adenyl ribonucleotide binding	MOLECULAR_FUNCTION
															GO:0032561	guanyl ribonucleotide binding	MOLECULAR_FUNCTION
															GO:0035639	purine ribonucleoside triphosphate binding	MOLECULAR_FUNCTION
															GO:0036094	small molecule binding	MOLECULAR_FUNCTION
															GO:0042623	ATPase activity, coupled	MOLECULAR_FUNCTION
															GO:0042626	ATPase activity, coupled to transmembrane movement of substances	MOLECULAR_FUNCTION
															GO:0043167	ion binding	MOLECULAR_FUNCTION
															GO:0043168	anion binding	MOLECULAR_FUNCTION
															GO:0043169	cation binding	MOLECULAR_FUNCTION
															GO:0043492	ATPase activity, coupled to movement of substances	MOLECULAR_FUNCTION
															GO:0046872	metal ion binding	MOLECULAR_FUNCTION
															GO:0046914	transition metal ion binding	MOLECULAR_FUNCTION
															GO:0048037	cofactor binding	MOLECULAR_FUNCTION
															GO:0050662	coenzyme binding	MOLECULAR_FUNCTION
															GO:0051082	unfolded protein binding	MOLECULAR_FUNCTION
															GO:0051536	iron-sulfur cluster binding	MOLECULAR_FUNCTION
															GO:0051539	4 iron, 4 sulfur cluster binding	MOLECULAR_FUNCTION
															GO:0051540	metal cluster binding	MOLECULAR_FUNCTION
															GO:0060089	molecular transducer activity	MOLECULAR_FUNCTION
															GO:0070011	peptidase activity, acting on L-amino acid peptides	MOLECULAR_FUNCTION
															GO:0097159	organic cyclic compound binding	MOLECULAR_FUNCTION
															GO:0097367	carbohydrate derivative binding	MOLECULAR_FUNCTION
															GO:0140096	catalytic activity, acting on a protein	MOLECULAR_FUNCTION
															GO:0140097	catalytic activity, acting on DNA	MOLECULAR_FUNCTION
															GO:0140098	catalytic activity, acting on RNA	MOLECULAR_FUNCTION
															GO:0140101	catalytic activity, acting on a tRNA	MOLECULAR_FUNCTION
															GO:0140110	transcription regulator activity	MOLECULAR_FUNCTION
															GO:1901265	nucleoside phosphate binding	MOLECULAR_FUNCTION
															GO:1901363	heterocyclic compound binding	MOLECULAR_FUNCTION
