# Supplementary material for: Identification of genetic relationships and subspecies signatures in Xylella fastidiosa
Source: BMC Genomics. 2019 Mar 25;20:239. doi: 10.1186/s12864-019-5565-9 (PMC6434890; doi:10.1186/s12864-019-5565-9)
Supplement: Supplementary file 8 — Analysis of (non-)synonymous SNPs in homologs to CDS harboring specific k-mers for selected enriched GOs. (ZIP 549 kb) [file 12864_2019_5565_MOESM8_ESM.zip]

Archive with 546 entries (394 files):
- Additional-File8/
- Additional-File8/Additional-File8A_CladeIII/
- Additional-File8/Additional-File8A_CladeIII/GO-0000049/
- Additional-File8/Additional-File8A_CladeIII/GO-0000049/CP006740.1.22/
- Additional-File8/Additional-File8A_CladeIII/GO-0000049/CP006740.1.22/Clade III assembled to xylefaMU34.fasta
- Additional-File8/Additional-File8A_CladeIII/GO-0000049/CP006740.1.22/Xfm assembled to xylefaMU34.fasta
- Additional-File8/Additional-File8A_CladeIII/GO-0000049/CP006740.1.22/Xfp assembled to xylefaMU34.fasta
- Additional-File8/Additional-File8A_CladeIII/GO-0000049/CP006740.1.2334/
- Additional-File8/Additional-File8A_CladeIII/GO-0000049/CP006740.1.2334/Clade III assembled to xylefaMU34.fasta
- Additional-File8/Additional-File8A_CladeIII/GO-0000049/CP006740.1.2334/Xfm assembled to xylefaMU34.fasta
- Additional-File8/Additional-File8A_CladeIII/GO-0000049/CP006740.1.2334/Xfp assembled to xylefaMU34.fasta
- Additional-File8/Additional-File8A_CladeIII/GO-0000049/CP006740.1.2562/
- Additional-File8/Additional-File8A_CladeIII/GO-0000049/CP006740.1.2562/Clade III assembled to xylefaMU34.fasta
- Additional-File8/Additional-File8A_CladeIII/GO-0000049/CP006740.1.2562/Xfm assembled to xylefaMU34.fasta
- Additional-File8/Additional-File8A_CladeIII/GO-0000049/CP006740.1.2562/Xfp assembled to xylefaMU34.fasta
- Additional-File8/Additional-File8A_CladeIII/GO-0000049/CP006740.1.2569/
- Additional-File8/Additional-File8A_CladeIII/GO-0000049/CP006740.1.2569/Clade III assembled to xylefaMU34.fasta
- Additional-File8/Additional-File8A_CladeIII/GO-0000049/CP006740.1.2569/Xfm assembled to xylefaMU34.fasta
- Additional-File8/Additional-File8A_CladeIII/GO-0000049/CP006740.1.2569/Xfp assembled to xylefaMU34.fasta
- Additional-File8/Additional-File8A_CladeIII/GO-0000049/CP006740.1.325/
- Additional-File8/Additional-File8A_CladeIII/GO-0000049/CP006740.1.325/Clade III assembled to xylefaMU34.fasta
- Additional-File8/Additional-File8A_CladeIII/GO-0000049/CP006740.1.325/Xfm assembled to xylefaMU34.fasta
- Additional-File8/Additional-File8A_CladeIII/GO-0000049/CP006740.1.325/Xfp assembled to xylefaMU34.fasta
- Additional-File8/Additional-File8A_CladeIII/GO-0000049/CP006740.1.330/
- Additional-File8/Additional-File8A_CladeIII/GO-0000049/CP006740.1.330/Clade III assembled to xylefaMU34.fasta
- Additional-File8/Additional-File8A_CladeIII/GO-0000049/CP006740.1.330/Xfm assembled to xylefaMU34.fasta
- Additional-File8/Additional-File8A_CladeIII/GO-0000049/CP006740.1.330/Xfp assembled to xylefaMU34.fasta
- Additional-File8/Additional-File8A_CladeIII/GO-0000049/CP006740.1.339/
- Additional-File8/Additional-File8A_CladeIII/GO-0000049/CP006740.1.339/Clade III assembled to xylefaMU34.fasta
- Additional-File8/Additional-File8A_CladeIII/GO-0000049/CP006740.1.339/Xfm assembled to xylefaMU34.fasta
- Additional-File8/Additional-File8A_CladeIII/GO-0000049/CP006740.1.339/Xfp assembled to xylefaMU34.fasta
- Additional-File8/Additional-File8A_CladeIII/GO-0000049/CP006740.1.509/
- Additional-File8/Additional-File8A_CladeIII/GO-0000049/CP006740.1.509/Clade III assembled to xylefaMU34.fasta
- Additional-File8/Additional-File8A_CladeIII/GO-0000049/CP006740.1.509/Xfm assembled to xylefaMU34.fasta
- Additional-File8/Additional-File8A_CladeIII/GO-0000049/CP006740.1.509/Xfp assembled to xylefaMU34.fasta
- Additional-File8/Additional-File8A_CladeIII/GO-0000049/CP006740.1.635/
- Additional-File8/Additional-File8A_CladeIII/GO-0000049/CP006740.1.635/Clade III assembled to xylefaMU34.fasta
- Additional-File8/Additional-File8A_CladeIII/GO-0000049/CP006740.1.635/Xfm assembled to xylefaMU34.fasta
- Additional-File8/Additional-File8A_CladeIII/GO-0000049/CP006740.1.635/Xfp assembled to xylefaMU34.fasta
- Additional-File8/Additional-File8A_CladeIII/GO-0003755 0000413/
- Additional-File8/Additional-File8A_CladeIII/GO-0003755 0000413/CP006740.1.1116/
- Additional-File8/Additional-File8A_CladeIII/GO-0003755 0000413/CP006740.1.1116/Clade III assembled to xylefaMU34.fasta
- Additional-File8/Additional-File8A_CladeIII/GO-0003755 0000413/CP006740.1.1116/Xfm assembled to xylefaMU34.fasta
- Additional-File8/Additional-File8A_CladeIII/GO-0003755 0000413/CP006740.1.1116/Xfp assembled to xylefaMU34.fasta
- Additional-File8/Additional-File8A_CladeIII/GO-0003755 0000413/CP006740.1.1504/
- Additional-File8/Additional-File8A_CladeIII/GO-0003755 0000413/CP006740.1.1504/Clade III assembled to xylefaMU34.fasta
- Additional-File8/Additional-File8A_CladeIII/GO-0003755 0000413/CP006740.1.1504/Xfm assembled to xylefaMU34.fasta
- Additional-File8/Additional-File8A_CladeIII/GO-0003755 0000413/CP006740.1.1504/Xfp assembled to xylefaMU34.fasta
- Additional-File8/Additional-File8A_CladeIII/GO-0003755 0000413/CP006740.1.363/
- Additional-File8/Additional-File8A_CladeIII/GO-0003755 0000413/CP006740.1.363/Clade III assembled to xylefaMU34.fasta
- Additional-File8/Additional-File8A_CladeIII/GO-0003755 0000413/CP006740.1.363/Xfm assembled to xylefaMU34.fasta
- Additional-File8/Additional-File8A_CladeIII/GO-0003755 0000413/CP006740.1.363/Xfp assembled to xylefaMU34.fasta
- Additional-File8/Additional-File8A_CladeIII/GO-0003755 0000413/CP006740.1.380/
- Additional-File8/Additional-File8A_CladeIII/GO-0003755 0000413/CP006740.1.380/Clade III assembled to xylefaMU34.fasta
- Additional-File8/Additional-File8A_CladeIII/GO-0003755 0000413/CP006740.1.380/Xfm assembled to xylefaMU34.fasta
- Additional-File8/Additional-File8A_CladeIII/GO-0003755 0000413/CP006740.1.380/Xfp assembled to xylefaMU34.fasta
- Additional-File8/Additional-File8A_CladeIII/GO-0006096/
- Additional-File8/Additional-File8A_CladeIII/GO-0006096/CP006740.1.139/
- Additional-File8/Additional-File8A_CladeIII/GO-0006096/CP006740.1.139/Clade III assembled to xylefaMU34.fasta
- Additional-File8/Additional-File8A_CladeIII/GO-0006096/CP006740.1.139/Xfm assembled to xylefaMU34 Copy.fasta
- Additional-File8/Additional-File8A_CladeIII/GO-0006096/CP006740.1.139/Xfp assembled to xylefaMU34.fasta
- Additional-File8/Additional-File8A_CladeIII/GO-0006096/CP006740.1.217/
- Additional-File8/Additional-File8A_CladeIII/GO-0006096/CP006740.1.217/Clade III assembled to xylefaMU34.fasta
- Additional-File8/Additional-File8A_CladeIII/GO-0006096/CP006740.1.217/Xfm assembled to xylefaMU34.fasta
- Additional-File8/Additional-File8A_CladeIII/GO-0006096/CP006740.1.217/Xfp assembled to xylefaMU34.fasta
- Additional-File8/Additional-File8A_CladeIII/GO-0006096/CP006740.1.2230/
- Additional-File8/Additional-File8A_CladeIII/GO-0006096/CP006740.1.2230/Clade III assembled to xylefaMU34.fasta
- Additional-File8/Additional-File8A_CladeIII/GO-0006096/CP006740.1.2230/Xfm assembled to xylefaMU34.fasta
- Additional-File8/Additional-File8A_CladeIII/GO-0006096/CP006740.1.2230/Xfp assembled to xylefaMU34.fasta
- Additional-File8/Additional-File8A_CladeIII/GO-0006096/CP006740.1.440/
- Additional-File8/Additional-File8A_CladeIII/GO-0006096/CP006740.1.440/Clade III assembled to xylefaMU34.fasta
- Additional-File8/Additional-File8A_CladeIII/GO-0006096/CP006740.1.440/Xfm assembled to xylefaMU34.fasta
- Additional-File8/Additional-File8A_CladeIII/GO-0006096/CP006740.1.440/Xfp assembled to xylefaMU34.fasta
- Additional-File8/Additional-File8A_CladeIII/GO-0006096/CP006740.1.653/
- Additional-File8/Additional-File8A_CladeIII/GO-0006096/CP006740.1.653/Clade III assembled to xylefaMU34.fasta
- Additional-File8/Additional-File8A_CladeIII/GO-0006096/CP006740.1.653/Xfm assembled to xylefaMU34.fasta
- Additional-File8/Additional-File8A_CladeIII/GO-0006096/CP006740.1.653/Xfp assembled to xylefaMU34.fasta
- Additional-File8/Additional-File8A_CladeIII/GO-0006096/CP006740.1.742/
- Additional-File8/Additional-File8A_CladeIII/GO-0006096/CP006740.1.742/Clade III assembled to xylefaMU34.fasta
- Additional-File8/Additional-File8A_CladeIII/GO-0006096/CP006740.1.742/Xfm assembled to xylefaMU34.fasta
- Additional-File8/Additional-File8A_CladeIII/GO-0006096/CP006740.1.742/Xfp assembled to xylefaMU34.fasta
- Additional-File8/Additional-File8A_CladeIII/GO-0006096/CP006740.1.93/
- Additional-File8/Additional-File8A_CladeIII/GO-0006096/CP006740.1.93/Clade III assembled to xylefaMU34.fasta
- Additional-File8/Additional-File8A_CladeIII/GO-0006096/CP006740.1.93/Xfm assembled to xylefaMU34.fasta
- Additional-File8/Additional-File8A_CladeIII/GO-0006096/CP006740.1.93/Xfp assembled to xylefaMU34.fasta
- Additional-File8/Additional-File8A_CladeIII/GO-0006096/CP006740.1.945/
- Additional-File8/Additional-File8A_CladeIII/GO-0006096/CP006740.1.945/Clade III assembled to xylefaMU34.fasta
- Additional-File8/Additional-File8A_CladeIII/GO-0006096/CP006740.1.945/Xfm assembled to xylefaMU34.fasta
- Additional-File8/Additional-File8A_CladeIII/GO-0006096/CP006740.1.945/Xfp assembled to xylefaMU34.fasta
- Additional-File8/Additional-File8A_CladeIII/GO-0006096/CP006740.1.95/
- Additional-File8/Additional-File8A_CladeIII/GO-0006096/CP006740.1.95/Clade III assembled to xylefaMU34.fasta
- Additional-File8/Additional-File8A_CladeIII/GO-0006096/CP006740.1.95/Xfm assembled to xylefaMU34.fasta
- Additional-File8/Additional-File8A_CladeIII/GO-0006096/CP006740.1.95/Xfp assembled to xylefaMU34.fasta
- Additional-File8/Additional-File8A_CladeIII/GO-0006935/
- Additional-File8/Additional-File8A_CladeIII/GO-0006935/CP006740.1.885/
- Additional-File8/Additional-File8A_CladeIII/GO-0006935/CP006740.1.885/Clade III assembled to xylefaMU34.fasta
- Additional-File8/Additional-File8A_CladeIII/GO-0006935/CP006740.1.885/Xfm assembled to xylefaMU34.fasta
- Additional-File8/Additional-File8A_CladeIII/GO-0006935/CP006740.1.885/Xfp assembled to xylefaMU34.fasta
- Additional-File8/Additional-File8A_CladeIII/GO-0006935/CP006740.1.886/
- Additional-File8/Additional-File8A_CladeIII/GO-0006935/CP006740.1.886/Clade III assembled to xylefaMU34.fasta
- Additional-File8/Additional-File8A_CladeIII/GO-0006935/CP006740.1.886/Xfm assembled to xylefaMU34.fasta
- Additional-File8/Additional-File8A_CladeIII/GO-0006935/CP006740.1.886/Xfp assembled to xylefaMU34.fasta
- Additional-File8/Additional-File8A_CladeIII/GO-0007165 0006935/
- Additional-File8/Additional-File8A_CladeIII/GO-0007165 0006935/CP006740.1.884/
- Additional-File8/Additional-File8A_CladeIII/GO-0007165 0006935/CP006740.1.884/Clade III assembled to xylefaMU34.fasta
- Additional-File8/Additional-File8A_CladeIII/GO-0007165 0006935/CP006740.1.884/Xfm assembled to xylefaMU34.fasta
- Additional-File8/Additional-File8A_CladeIII/GO-0007165 0006935/CP006740.1.884/Xfp assembled to xylefaMU34.fasta
- Additional-File8/Additional-File8A_CladeIII/GO-0007165 0006935/CP006740.1.887/
- Additional-File8/Additional-File8A_CladeIII/GO-0007165 0006935/CP006740.1.887/Clade III assembled to xylefaMU34.fasta
- Additional-File8/Additional-File8A_CladeIII/GO-0007165 0006935/CP006740.1.887/Xfm assembled to xylefaMU34.fasta
- Additional-File8/Additional-File8A_CladeIII/GO-0007165 0006935/CP006740.1.887/Xfp assembled to xylefaMU34.fasta
- Additional-File8/Additional-File8B_Pauca/
- Additional-File8/Additional-File8B_Pauca/GO-0000270/
- Additional-File8/Additional-File8B_Pauca/GO-0000270/NC_002488.839/
- Additional-File8/Additional-File8B_Pauca/GO-0000270/NC_002488.839/Clade III assembled to xylefa9a5c Copy.fasta
- Additional-File8/Additional-File8B_Pauca/GO-0000270/NC_002488.839/Xfm Reads assembled to xylefa9a5c.fasta
- Additional-File8/Additional-File8B_Pauca/GO-0000270/NC_002488.839/Xfp assembled to xylefa9a5c.fasta
- Additional-File8/Additional-File8B_Pauca/GO-0000902/
- Additional-File8/Additional-File8B_Pauca/GO-0000902 0009252 0071555/
- Additional-File8/Additional-File8B_Pauca/GO-0000902 0009252 0071555/NC_002488.1046/
- Additional-File8/Additional-File8B_Pauca/GO-0000902 0009252 0071555/NC_002488.1046/Clade III assembled to xylefa9a5c.fasta
- Additional-File8/Additional-File8B_Pauca/GO-0000902 0009252 0071555/NC_002488.1046/Xfm assembled to xylefa9a5c.fasta
- Additional-File8/Additional-File8B_Pauca/GO-0000902 0009252 0071555/NC_002488.1046/Xfp assembled to xylefa9a5c.fasta
- Additional-File8/Additional-File8B_Pauca/GO-0000902/NC_002488.1196/
- Additional-File8/Additional-File8B_Pauca/GO-0000902/NC_002488.1196/Clade III assembled to xylefa9a5c.fasta
- Additional-File8/Additional-File8B_Pauca/GO-0000902/NC_002488.1196/Xfm assembled to xylefa9a5c.fasta
- Additional-File8/Additional-File8B_Pauca/GO-0000902/NC_002488.1196/Xfp assembled to xylefa9a5c.fasta
- Additional-File8/Additional-File8B_Pauca/GO-0000902/NC_002488.1208/
- Additional-File8/Additional-File8B_Pauca/GO-0000902/NC_002488.1208/Clade III assembled to xylefa9a5c.fasta
- Additional-File8/Additional-File8B_Pauca/GO-0000902/NC_002488.1208/Xfm assembled to xylefa9a5c.fasta
- Additional-File8/Additional-File8B_Pauca/GO-0000902/NC_002488.1208/Xfp assembled to xylefa9a5c.fasta
- Additional-File8/Additional-File8B_Pauca/GO-0005886/
- Additional-File8/Additional-File8B_Pauca/GO-0005886 0016021/
- Additional-File8/Additional-File8B_Pauca/GO-0005886 0016021/NC_002488.1053/
- Additional-File8/Additional-File8B_Pauca/GO-0005886 0016021/NC_002488.1053/Clade III assembled to xylefa9a5c.fasta
- Additional-File8/Additional-File8B_Pauca/GO-0005886 0016021/NC_002488.1053/Xfm assembled to xylefa9a5c.fasta
- Additional-File8/Additional-File8B_Pauca/GO-0005886 0016021/NC_002488.1053/Xfp assembled to xylefa9a5c.fasta
- Additional-File8/Additional-File8B_Pauca/GO-0005886 0016021/NC_002488.1054/
- Additional-File8/Additional-File8B_Pauca/GO-0005886 0016021/NC_002488.1054/Clade III assembled to xylefa9a5c.fasta
- Additional-File8/Additional-File8B_Pauca/GO-0005886 0016021/NC_002488.1054/Xfm assembled to xylefa9a5c.fasta
- Additional-File8/Additional-File8B_Pauca/GO-0005886 0016021/NC_002488.1054/Xfp assembled to xylefa9a5c.fasta
- Additional-File8/Additional-File8B_Pauca/GO-0005886 0016021/NC_002488.1055/
- Additional-File8/Additional-File8B_Pauca/GO-0005886 0016021/NC_002488.1055/Clade III assembled to xylefa9a5c.fasta
- Additional-File8/Additional-File8B_Pauca/GO-0005886 0016021/NC_002488.1055/Xfm assembled to xylefa9a5c.fasta
- Additional-File8/Additional-File8B_Pauca/GO-0005886 0016021/NC_002488.1055/Xfp assembled to xylefa9a5c.fasta
- Additional-File8/Additional-File8B_Pauca/GO-0005886 0016021/NC_002488.1078/
- Additional-File8/Additional-File8B_Pauca/GO-0005886 0016021/NC_002488.1078/Clade III assembled to xylefa9a5c.fasta
- Additional-File8/Additional-File8B_Pauca/GO-0005886 0016021/NC_002488.1078/Xfm assembled to xylefa9a5c.fasta
- Additional-File8/Additional-File8B_Pauca/GO-0005886 0016021/NC_002488.1078/Xfp assembled to xylefa9a5c.fasta
- Additional-File8/Additional-File8B_Pauca/GO-0005886 0016021/NC_002488.11/
- Additional-File8/Additional-File8B_Pauca/GO-0005886 0016021/NC_002488.1111/
- Additional-File8/Additional-File8B_Pauca/GO-0005886 0016021/NC_002488.1111/Clade III assembled to xylefa9a5c.fasta
- Additional-File8/Additional-File8B_Pauca/GO-0005886 0016021/NC_002488.1111/Xfm assembled to xylefa9a5c.fasta
- Additional-File8/Additional-File8B_Pauca/GO-0005886 0016021/NC_002488.1111/Xfp assembled to xylefa9a5c.fasta
- Additional-File8/Additional-File8B_Pauca/GO-0005886 0016021/NC_002488.1198/
- Additional-File8/Additional-File8B_Pauca/GO-0005886 0016021/NC_002488.1198/Clade III assembled to xylefa9a5c.fasta
- Additional-File8/Additional-File8B_Pauca/GO-0005886 0016021/NC_002488.1198/Xfm assembled to xylefa9a5c.fasta
- Additional-File8/Additional-File8B_Pauca/GO-0005886 0016021/NC_002488.1198/Xfp assembled to xylefa9a5c.fasta
- Additional-File8/Additional-File8B_Pauca/GO-0005886 0016021/NC_002488.11/Clade III assembled to xylefa9a5c.fasta
- Additional-File8/Additional-File8B_Pauca/GO-0005886 0016021/NC_002488.11/Xfm assembled to xylefa9a5c.fasta
- Additional-File8/Additional-File8B_Pauca/GO-0005886 0016021/NC_002488.11/Xfp assembled to xylefa9a5c.fasta
- Additional-File8/Additional-File8B_Pauca/GO-0005886 0016021/NC_002488.12/
- Additional-File8/Additional-File8B_Pauca/GO-0005886 0016021/NC_002488.1240/
- Additional-File8/Additional-File8B_Pauca/GO-0005886 0016021/NC_002488.1240/Clade III assembled to xylefa9a5c.fasta
- Additional-File8/Additional-File8B_Pauca/GO-0005886 0016021/NC_002488.1240/Xfm assembled to xylefa9a5c.fasta
- Additional-File8/Additional-File8B_Pauca/GO-0005886 0016021/NC_002488.1240/Xfp assembled to xylefa9a5c.fasta
- Additional-File8/Additional-File8B_Pauca/GO-0005886 0016021/NC_002488.12/Clade III assembled to xylefa9a5c.fasta
- Additional-File8/Additional-File8B_Pauca/GO-0005886 0016021/NC_002488.12/Xfm assembled to xylefa9a5c.fasta
- Additional-File8/Additional-File8B_Pauca/GO-0005886 0016021/NC_002488.12/Xfp assembled to xylefa9a5c.fasta
- Additional-File8/Additional-File8B_Pauca/GO-0005886 0016021/NC_002488.1322/
- Additional-File8/Additional-File8B_Pauca/GO-0005886 0016021/NC_002488.1322/Clade III assembled to xylefa9a5c.fasta
- Additional-File8/Additional-File8B_Pauca/GO-0005886 0016021/NC_002488.1322/Xfm assembled to xylefa9a5c.fasta
- Additional-File8/Additional-File8B_Pauca/GO-0005886 0016021/NC_002488.1322/Xfp assembled to xylefa9a5c.fasta
- Additional-File8/Additional-File8B_Pauca/GO-0005886 0016021/NC_002488.1388/
- Additional-File8/Additional-File8B_Pauca/GO-0005886 0016021/NC_002488.1388/Clade III assembled to xylefa9a5c.fasta
- Additional-File8/Additional-File8B_Pauca/GO-0005886 0016021/NC_002488.1388/Xfm assembled to xylefa9a5c.fasta
- Additional-File8/Additional-File8B_Pauca/GO-0005886 0016021/NC_002488.1388/Xfp assembled to xylefa9a5c.fasta
- Additional-File8/Additional-File8B_Pauca/GO-0005886 0016021/NC_002488.1488/
- Additional-File8/Additional-File8B_Pauca/GO-0005886 0016021/NC_002488.1488/Clade III assembled to xylefa9a5c.fasta
- Additional-File8/Additional-File8B_Pauca/GO-0005886 0016021/NC_002488.1488/Xfm assembled to xylefa9a5c.fasta
- Additional-File8/Additional-File8B_Pauca/GO-0005886 0016021/NC_002488.1488/Xfp assembled to xylefa9a5c.fasta
- Additional-File8/Additional-File8B_Pauca/GO-0005886 0016021/NC_002488.1722/
- Additional-File8/Additional-File8B_Pauca/GO-0005886 0016021/NC_002488.1722/Clade III assembled to xylefa9a5c.fasta
- Additional-File8/Additional-File8B_Pauca/GO-0005886 0016021/NC_002488.1722/Xfm assembled to xylefa9a5c.fasta
- Additional-File8/Additional-File8B_Pauca/GO-0005886 0016021/NC_002488.1722/Xfp assembled to xylefa9a5c.fasta
- Additional-File8/Additional-File8B_Pauca/GO-0005886 0016021/NC_002488.1794/
- Additional-File8/Additional-File8B_Pauca/GO-0005886 0016021/NC_002488.1794/Clade III assembled to xylefa9a5c.fasta
- Additional-File8/Additional-File8B_Pauca/GO-0005886 0016021/NC_002488.1794/Xfm assembled to xylefa9a5c.fasta
- Additional-File8/Additional-File8B_Pauca/GO-0005886 0016021/NC_002488.1794/Xfp assembled to xylefa9a5c.fasta
- Additional-File8/Additional-File8B_Pauca/GO-0005886 0016021/NC_002488.1798/
- Additional-File8/Additional-File8B_Pauca/GO-0005886 0016021/NC_002488.1798/Clade III assembled to xylefa9a5c.fasta
- Additional-File8/Additional-File8B_Pauca/GO-0005886 0016021/NC_002488.1798/Xfm assembled to xylefa9a5c.fasta
- Additional-File8/Additional-File8B_Pauca/GO-0005886 0016021/NC_002488.1798/Xfp assembled to xylefa9a5c.fasta
- Additional-File8/Additional-File8B_Pauca/GO-0005886 0016021/NC_002488.200/
- Additional-File8/Additional-File8B_Pauca/GO-0005886 0016021/NC_002488.200/Clade III assembled to xylefa9a5c.fasta
- Additional-File8/Additional-File8B_Pauca/GO-0005886 0016021/NC_002488.200/Xfm assembled to xylefa9a5c.fasta
- Additional-File8/Additional-File8B_Pauca/GO-0005886 0016021/NC_002488.200/Xfp assembled to xylefa9a5c.fasta
- Additional-File8/Additional-File8B_Pauca/GO-0005886 0016021/NC_002488.201/
- Additional-File8/Additional-File8B_Pauca/GO-0005886 0016021/NC_002488.201/Clade III assembled to xylefa9a5c.fasta
- Additional-File8/Additional-File8B_Pauca/GO-0005886 0016021/NC_002488.201/Xfm assembled to xylefa9a5c.fasta
- Additional-File8/Additional-File8B_Pauca/GO-0005886 0016021/NC_002488.201/Xfp assembled to xylefa9a5c.fasta
- Additional-File8/Additional-File8B_Pauca/GO-0005886 0016021/NC_002488.2035/
- Additional-File8/Additional-File8B_Pauca/GO-0005886 0016021/NC_002488.2035/Clade III assembled to xylefa9a5c.fasta
- Additional-File8/Additional-File8B_Pauca/GO-0005886 0016021/NC_002488.2035/Xfm assembled to xylefa9a5c.fasta
- Additional-File8/Additional-File8B_Pauca/GO-0005886 0016021/NC_002488.2035/Xfp assembled to xylefa9a5c.fasta
- Additional-File8/Additional-File8B_Pauca/GO-0005886 0016021/NC_002488.2149/
- Additional-File8/Additional-File8B_Pauca/GO-0005886 0016021/NC_002488.2149/Clade III assembled to xylefa9a5c.fasta
- Additional-File8/Additional-File8B_Pauca/GO-0005886 0016021/NC_002488.2149/Xfm assembled to xylefa9a5c Copy.fasta
- Additional-File8/Additional-File8B_Pauca/GO-0005886 0016021/NC_002488.2149/Xfp assembled to xylefa9a5c.fasta
- Additional-File8/Additional-File8B_Pauca/GO-0005886 0016021/NC_002488.2315/
- Additional-File8/Additional-File8B_Pauca/GO-0005886 0016021/NC_002488.2315/Clade III assembled to xylefa9a5c.fasta
- Additional-File8/Additional-File8B_Pauca/GO-0005886 0016021/NC_002488.2315/Xfm assembled to xylefa9a5c.fasta
- Additional-File8/Additional-File8B_Pauca/GO-0005886 0016021/NC_002488.2315/Xfp assembled to xylefa9a5c.fasta
- Additional-File8/Additional-File8B_Pauca/GO-0005886 0016021/NC_002488.2316/
- Additional-File8/Additional-File8B_Pauca/GO-0005886 0016021/NC_002488.2316/Clade III assembled to xylefa9a5c.fasta
- Additional-File8/Additional-File8B_Pauca/GO-0005886 0016021/NC_002488.2316/Xfm assembled to xylefa9a5c.fasta
- Additional-File8/Additional-File8B_Pauca/GO-0005886 0016021/NC_002488.2316/Xfp assembled to xylefa9a5c.fasta
- Additional-File8/Additional-File8B_Pauca/GO-0005886 0016021/NC_002488.2325/
- Additional-File8/Additional-File8B_Pauca/GO-0005886 0016021/NC_002488.2325/Clade III assembled to xylefa9a5c.fasta
- Additional-File8/Additional-File8B_Pauca/GO-0005886 0016021/NC_002488.2325/Xfm assembled to xylefa9a5c.fasta
- Additional-File8/Additional-File8B_Pauca/GO-0005886 0016021/NC_002488.2325/Xfp assembled to xylefa9a5c.fasta
- Additional-File8/Additional-File8B_Pauca/GO-0005886 0016021/NC_002488.2410/
- Additional-File8/Additional-File8B_Pauca/GO-0005886 0016021/NC_002488.2410/Clade III assembled to xylefa9a5c.fasta
- Additional-File8/Additional-File8B_Pauca/GO-0005886 0016021/NC_002488.2410/Xfm assembled to xylefa9a5c.fasta
- Additional-File8/Additional-File8B_Pauca/GO-0005886 0016021/NC_002488.2410/Xfp assembled to xylefa9a5c.fasta
- Additional-File8/Additional-File8B_Pauca/GO-0005886 0016021/NC_002488.2411/
- Additional-File8/Additional-File8B_Pauca/GO-0005886 0016021/NC_002488.2411/Clade III assembled to xylefa9a5c.fasta
- Additional-File8/Additional-File8B_Pauca/GO-0005886 0016021/NC_002488.2411/Xfm assembled to xylefa9a5c.fasta
- Additional-File8/Additional-File8B_Pauca/GO-0005886 0016021/NC_002488.2411/Xfp assembled to xylefa9a5c.fasta
- Additional-File8/Additional-File8B_Pauca/GO-0005886 0016021/NC_002488.2438/
- Additional-File8/Additional-File8B_Pauca/GO-0005886 0016021/NC_002488.2438/Clade III assembled to xylefa9a5c.fasta
- Additional-File8/Additional-File8B_Pauca/GO-0005886 0016021/NC_002488.2438/Xfm assembled to xylefa9a5c.fasta
- Additional-File8/Additional-File8B_Pauca/GO-0005886 0016021/NC_002488.2438/Xfp assembled to xylefa9a5c.fasta
- Additional-File8/Additional-File8B_Pauca/GO-0005886 0016021/NC_002488.2489/
- Additional-File8/Additional-File8B_Pauca/GO-0005886 0016021/NC_002488.2489/Clade III assembled to xylefa9a5c.fasta
- Additional-File8/Additional-File8B_Pauca/GO-0005886 0016021/NC_002488.2489/Xfm assembled to xylefa9a5c.fasta
- Additional-File8/Additional-File8B_Pauca/GO-0005886 0016021/NC_002488.2489/Xfp assembled to xylefa9a5c.fasta
- Additional-File8/Additional-File8B_Pauca/GO-0005886 0016021/NC_002488.2502/
- Additional-File8/Additional-File8B_Pauca/GO-0005886 0016021/NC_002488.2502/Clade III assembled to xylefa9a5c.fasta
- Additional-File8/Additional-File8B_Pauca/GO-0005886 0016021/NC_002488.2502/Xfm assembled to xylefa9a5c.fasta
- Additional-File8/Additional-File8B_Pauca/GO-0005886 0016021/NC_002488.2502/Xfp assembled to xylefa9a5c.fasta
- Additional-File8/Additional-File8B_Pauca/GO-0005886 0016021/NC_002488.2526/
- Additional-File8/Additional-File8B_Pauca/GO-0005886 0016021/NC_002488.2526/Clade III assembled to xylefa9a5c.fasta
- Additional-File8/Additional-File8B_Pauca/GO-0005886 0016021/NC_002488.2526/Xfm assembled to xylefa9a5c.fasta
- Additional-File8/Additional-File8B_Pauca/GO-0005886 0016021/NC_002488.2526/Xfp assembled to xylefa9a5c.fasta
- Additional-File8/Additional-File8B_Pauca/GO-0005886 0016021/NC_002488.2537/
- Additional-File8/Additional-File8B_Pauca/GO-0005886 0016021/NC_002488.2537/Clade III assembled to xylefa9a5c.fasta
- Additional-File8/Additional-File8B_Pauca/GO-0005886 0016021/NC_002488.2537/Xfm assembled to xylefa9a5c.fasta
- Additional-File8/Additional-File8B_Pauca/GO-0005886 0016021/NC_002488.2537/Xfp assembled to xylefa9a5c.fasta
- Additional-File8/Additional-File8B_Pauca/GO-0005886 0016021/NC_002488.2546/
- Additional-File8/Additional-File8B_Pauca/GO-0005886 0016021/NC_002488.2546/Clade III assembled to xylefa9a5c.fasta
- Additional-File8/Additional-File8B_Pauca/GO-0005886 0016021/NC_002488.2546/Xfm assembled to xylefa9a5c.fasta
- Additional-File8/Additional-File8B_Pauca/GO-0005886 0016021/NC_002488.2546/Xfp assembled to xylefa9a5c.fasta
- Additional-File8/Additional-File8B_Pauca/GO-0005886 0016021/NC_002488.2581/
- Additional-File8/Additional-File8B_Pauca/GO-0005886 0016021/NC_002488.2581/Clade III assembled to xylefa9a5c.fasta
- Additional-File8/Additional-File8B_Pauca/GO-0005886 0016021/NC_002488.2581/Xfm assembled to xylefa9a5c.fasta
- Additional-File8/Additional-File8B_Pauca/GO-0005886 0016021/NC_002488.2581/Xfp assembled to xylefa9a5c.fasta
- Additional-File8/Additional-File8B_Pauca/GO-0005886 0016021/NC_002488.2646/
- Additional-File8/Additional-File8B_Pauca/GO-0005886 0016021/NC_002488.2646/Clade III assembled to xylefa9a5c.fasta
- Additional-File8/Additional-File8B_Pauca/GO-0005886 0016021/NC_002488.2646/Xfm assembled to xylefa9a5c.fasta
- Additional-File8/Additional-File8B_Pauca/GO-0005886 0016021/NC_002488.2646/Xfp assembled to xylefa9a5c.fasta
- Additional-File8/Additional-File8B_Pauca/GO-0005886 0016021/NC_002488.289/
- Additional-File8/Additional-File8B_Pauca/GO-0005886 0016021/NC_002488.289/Clade III assembled to xylefa9a5c.fasta
- Additional-File8/Additional-File8B_Pauca/GO-0005886 0016021/NC_002488.289/Xfm assembled to xylefa9a5c.fasta
- Additional-File8/Additional-File8B_Pauca/GO-0005886 0016021/NC_002488.289/Xfp assembled to xylefa9a5c.fasta
- Additional-File8/Additional-File8B_Pauca/GO-0005886 0016021/NC_002488.292/
- Additional-File8/Additional-File8B_Pauca/GO-0005886 0016021/NC_002488.292/Clade III assembled to xylefa9a5c.fasta
- Additional-File8/Additional-File8B_Pauca/GO-0005886 0016021/NC_002488.292/Xfm assembled to xylefa9a5c.fasta
- Additional-File8/Additional-File8B_Pauca/GO-0005886 0016021/NC_002488.292/Xfp assembled to xylefa9a5c.fasta
- Additional-File8/Additional-File8B_Pauca/GO-0005886 0016021/NC_002488.310/
- Additional-File8/Additional-File8B_Pauca/GO-0005886 0016021/NC_002488.310/Clade III assembled to xylefa9a5c.fasta
- Additional-File8/Additional-File8B_Pauca/GO-0005886 0016021/NC_002488.310/Xfm assembled to xylefa9a5c.fasta
- Additional-File8/Additional-File8B_Pauca/GO-0005886 0016021/NC_002488.310/Xfp assembled to xylefa9a5c.fasta
- Additional-File8/Additional-File8B_Pauca/GO-0005886 0016021/NC_002488.367/
- Additional-File8/Additional-File8B_Pauca/GO-0005886 0016021/NC_002488.367/Clade III assembled to xylefa9a5c.fasta
- Additional-File8/Additional-File8B_Pauca/GO-0005886 0016021/NC_002488.367/Xfm assembled to xylefa9a5c.fasta
- Additional-File8/Additional-File8B_Pauca/GO-0005886 0016021/NC_002488.367/Xfp assembled to xylefa9a5c.fasta
- Additional-File8/Additional-File8B_Pauca/GO-0005886 0016021/NC_002488.53/
- Additional-File8/Additional-File8B_Pauca/GO-0005886 0016021/NC_002488.53/Clade III assembled to xylefa9a5c.fasta
- Additional-File8/Additional-File8B_Pauca/GO-0005886 0016021/NC_002488.53/Xfm assembled to xylefa9a5c.fasta
- Additional-File8/Additional-File8B_Pauca/GO-0005886 0016021/NC_002488.53/Xfp assembled to xylefa9a5c.fasta
- Additional-File8/Additional-File8B_Pauca/GO-0005886 0016021/NC_002488.695/
- Additional-File8/Additional-File8B_Pauca/GO-0005886 0016021/NC_002488.695/Clade III assembled to xylefa9a5c.fasta
- Additional-File8/Additional-File8B_Pauca/GO-0005886 0016021/NC_002488.695/Xfm assembled to xylefa9a5c.fasta
- Additional-File8/Additional-File8B_Pauca/GO-0005886 0016021/NC_002488.695/Xfp assembled to xylefa9a5c.fasta
- Additional-File8/Additional-File8B_Pauca/GO-0005886 0016021/NC_002488.697/
- Additional-File8/Additional-File8B_Pauca/GO-0005886 0016021/NC_002488.697/Clade III assembled to xylefa9a5c.fasta
- Additional-File8/Additional-File8B_Pauca/GO-0005886 0016021/NC_002488.697/Xfm assembled to xylefa9a5c.fasta
- Additional-File8/Additional-File8B_Pauca/GO-0005886 0016021/NC_002488.697/Xfp assembled to xylefa9a5c.fasta
- Additional-File8/Additional-File8B_Pauca/GO-0005886 0016021/NC_002488.791/
- Additional-File8/Additional-File8B_Pauca/GO-0005886 0016021/NC_002488.791/Clade III assembled to xylefa9a5c.fasta
- Additional-File8/Additional-File8B_Pauca/GO-0005886 0016021/NC_002488.791/Xfm assembled to xylefa9a5c.fasta
- Additional-File8/Additional-File8B_Pauca/GO-0005886 0016021/NC_002488.791/Xfp assembled to xylefa9a5c.fasta
- Additional-File8/Additional-File8B_Pauca/GO-0005886 0016021/NC_002488.81/
- Additional-File8/Additional-File8B_Pauca/GO-0005886 0016021/NC_002488.81/Clade III assembled to xylefa9a5c.fasta
- Additional-File8/Additional-File8B_Pauca/GO-0005886 0016021/NC_002488.81/Xfm assembled to xylefa9a5c.fasta
- Additional-File8/Additional-File8B_Pauca/GO-0005886 0016021/NC_002488.81/Xfp assembled to xylefa9a5c.fasta
- Additional-File8/Additional-File8B_Pauca/GO-0005886 0016021/NC_002488.9/
- Additional-File8/Additional-File8B_Pauca/GO-0005886 0016021/NC_002488.900/
- Additional-File8/Additional-File8B_Pauca/GO-0005886 0016021/NC_002488.900/Clade III assembled to xylefa9a5c.fasta
[truncated: 246 more entries]
