# Supplementary material for: Identification of genetic relationships and subspecies signatures in Xylella fastidiosa
Source: BMC Genomics. 2019 Mar 25;20:239. doi: 10.1186/s12864-019-5565-9 (PMC6434890; doi:10.1186/s12864-019-5565-9)
Supplement: Supplementary file 8 — Analysis of (non-)synonymous SNPs in homologs to CDS harboring specific k-mers for selected enriched GOs. (ZIP 549 kb) [file 12864_2019_5565_MOESM8_ESM.zip › Additional-File8/Additional-File8A_CladeIII/GO-0000049/CP006740.1.22/Clade III assembled to xylefaMU34.fasta]

>xylefaMU34
ATGGTAATCAATGACATTGAATCCCTGACAGCCCAAGCATTGGCTGACGTGGCGGCTGCGCAGAATTTAGATCATTTGGAATTTTTGCGTGTAGCTCTTCTTGGTAAAAATGGCAGCATCACCTTGCAGCTCAAGCAACTGGGTAAATTGCCAGTTGAGCAGCGTAAGGCGATTGGCGAAAAGCTCAACCGCGTCCGGGATCTTATCTCGGACGCATTAATGGATCGCAAAGCTGCGTTGGAAAGTGCGGCGTTGAGCAAGCGCCTCATTGATGAGCGCGTTGATGTTACCCTCCCAGGGCGCCGAGGTGAACGAGCAGGCTTGCATCCAGTCACCCGTACTTTGGAGCGTATTACCGAGATTTTTGCCCGGCTGGGTTACGAGCTGGTTGAAGGTCCGGAAATTGAGGACGACTGGCATAATTTTGAGGCGCTGAACTTCCCATTGCACCATCCAGCGCGTGCTATGCATGACACCTTTTATTTTGGTGACGGCCGTTTGCTACGGACTCATACTTCTGGTGTACAGGTGCGTTACATGAGTGACCACCGGCCGCCGCTGCGTATGATCGCTGCTGGCAAGGTTTATCGCAGCGATAGTGATCAGACGCACTCGCCAATGTTCCATCAGATAGAAGGATTATTGCTTGACAAGCATGCCACTTTTGTTGACTTGAAAGGGACCTTGTCCGAGTTCTTGAGAGCGTTTTTTGAGCGTGATTTTGAGGTGCGTTTTCGCCCAAGTTATTTCCCGTTTGTCGAACCGGGTGCGGAAGTTGATATTGCTTGGCAGCAGTCCGACAGCAGCGTTCGATGGCTGGAGGTGCTGGGTTGCGGCATGGTACATCCGAACGTGCTGAAGAATGTTGGCATTGATTCGGAATGTTATACAGGCTTTGCATTTGGACTAGGTGTGGAACGTTTTGCGATGCTGCGTTACGGCGTCGACGACTTACGTGCTTTTTTCGAGAATGATGTGAGATTTTTACGCCAGTTTTCTTGA
>xylefa4627
ATGGTAATCAATGACATTGAATCCCTGACAGCTCAAGCATTGGCTGACGTGGCGGCTGCGCAGAATTTAGATCATTTGGAATTTTTGCGTGTAGCTCTTCTTGGTAAAAATGGCAGCATCACCTTGAAGCTCAAGCAACTGGGTAAATTGCCAGTTGAGCAGCGTAAGGCGATTGGCGAAAAGCTCAACCGCCTCCGGGATCTTATCTCGGACGCATTAATGGATCGCAAAGCTGCGTTGAAAAGTGCGGCGTTGAGCAAGCGCCTCATTGATGAGCGCGTTGATGTTACCCTCCCAGGGCGCCGAGGTGAACGAGCAGGCTTGCATCCAGTCACCCGTACTTTGGAGCGTATTACCGAGATTTTTGTCCGGCTGGGTTACGAGCTGGTTGAAGGTCCGGAAATTGAGGACGACTGGCATAATTTTGAGGCGCTGAACTTCCCATTGCACCATCCAGCGCGTGCTATGCATGACACCTTTTATTTTGGTGACGGCCGTTTGCTACGGACTCATACTTCTGGTGTACAGGTGCGTTACATGAGTGACCACCGGCCGCCGCTGCGTATGATCGCTGCTGGCAAGGTTTATCGCAGCGATAGTGATCAGACGCACTCGCCAATGTTCCATCAGATAGAAGGATTATTGCTTGACAAGCATGCCACTTTTGTTGACTTGAAAGGGACCTTGTCCGAGTTCTTGAGAGCGTTTTTTGAGCGTGATTTTGAGGTGCGTTTTCGCCCAAGTTATTTCCCGTTTGTCGAACCGGGTGCGGAAGTTGATATTGCTTGGCAACAGTCCGACAGCAGCGTTCGATGGCTGGAGGTGCTGGGTTGCGGCATGGTACATCCGAACGTGCTGAAGAATGTTGGCATTGATTCGGAATGTTATACAGGCTTTGCATTTGGACTAGGTGTGGAACGTTTTGCGATGCTGCGTTACGGCGTCGACGACTTACGTGCTTTTTTCGAGAATGATGTGAGATTTTTACGCCAGTTTTCTTGA
>xylefa7969
ATGGTAATCAATGACATTGAATCCCTGACAGCCCAAGCATTGGCTGAGGTGGCGGCTGCGCAGAATTTAGATCATTTGGAATTTTTGCGTGTAGCTCTTCTTGGTAAAAATGGCAGCATCACCTTGCAGCTCAAGCAACTGGGTAAATTGCCAGTTGAGCAGCGTAAGGCGATTGGCGAAAAGCTCAACCGCGTCCGGGATCTTATCTCGGACGCATTAATGGATCGCAAAGCTGCGTTGGAAAGTGCGGCGTTGAGCAAGCGCCTCATTGATGAGCGCGTTGATGTTACCCTCCCAGGGCGCCGAGGTGAACGAGCAGGCTTGCATCCAGTCACCCGTACTTTGGAGCGTATTACCGAGATTTTTGCCCGGCTGGGTTACGAGCTGGTTGAAGGTCCGGAAATTGAGGACGACTGGCATAATTTTGAGGCGCTGAACTTCCCATTGCACCATCCAGCGCGTGCTATGCATGACACCTTTTATTTTGGTGACGGCCGTTTGCTACGGACTCATACTTCTGGTGTACAGGTGCGTTACATGAGTGACCACCGGCCGCCGCTGCGTATGATCGCTGCTGGCAAGGTTTATCGCAGCGATAGTGATCAGACGCACTCGCCAATGTTCCATCAGATAGAAGGATTATTGCTTGACAAGCATGCCACTTTTGTTGACTTGAAAGGGACCTTGTCCGAGTTCTTGAGAGCGTTTTTTGAGCGTGATTTTGAGGTGCGTTTTCGCCCAAGTTATTTCCCGTTTGTCGAACCGGGTGCGGAAGTTGATATTGCTTGGCAACAGTCCGACAGCAGCGTTCGATGGCTGGAGGTGCTGGGTTGCGGCATGGTACATCCGAACGTGCTGAAGAATGTTGGCATTGATTCGGAATGTTATACAGGCTTTGCATTTGGACTAGGTGTGGAACGTTTTGCGATGCTGCGTTACGGCGTCGACGACTTACGTGCTTTTTTCGAGAATGATGTGAGATTTTTACGCCAGTTTTCTTGA
>xylefa4626
ATGGTAATCAATGACATTGAATCCCTGACAGCCCAAGCATTGGCTGAGGTGGCGGCTGCGCAGAATTTAGATCATTTGGAATTTTTGCGTGTAGCTCTTCTTGGTAAAAATGGCAGCATCACCTTGCAGCTCAAGCAACTGGGTAAATTGCCAGTTGAGCAGCGTAAGGCGATTGGCGAAAAGCTCAACCGCGTCCGGGATCTTATCTCGGACGCATTAATGGATCGCAAAGCTGCGTTGGAAAGTGCGGCGTTGAGCAAGCGCCTCATTGATGAGCGCGTTGATGTTACCCTCCCAGGGCGCCGAGGTGAACGAGCAGGCTTGCATCCAGTCACCCGTACTTTGGAGCGTATTACCGAGATTTTTGCCCGGCTGGGTTACGAGCTGGTTGAAGGTCCGGAAATTGAGGACGACTGGCATAATTTTGAGGCGCTGAACTTCCCATTGCACCATCCAGCGCGTGCTATGCATGACACCTTTTATTTTGGTGACGGCCGTTTGCTACGGACTCATACTTCTGGTGTACAGGTGCGTTACATGAGTGACCACCGGCCGCCGCTGCGTATGATCGCTGCTGGCAAGGTTTATCGCAGCGATAGTGATCAGACGCACTCGCCAATGTTCCATCAGATAGAAGGATTATTGCTTGACAAGCATGCCACTTTTGTTGACTTGAAAGGGACCTTGTCCGAGTTCTTGAGAGCGTTTTTTGAGCGTGATTTTGAGGTGCGTTTTCGCCCAAGTTATTTCCCGTTTGTCGAACCGGGTGCGGAAGTTGATATTGCTTGGCAACAGTCCGACAGCAGCGTTCGATGGCTGGAGGTGCTGGGTTGCGGCATGGTACATCCGAACGTGCTGAAGAATGTTGGCATTGATTCGGAATGTTATACAGGCTTTGCATTTGGACTAGGTGTGGAACGTTTTGCGATGCTGCGTTACGGCGTCGACGACTTACGTGCTTTTTTCGAGAATGATGTGAGATTTTTACGCCAGTTTTCTTGA
>xylefa3579
ATGGTAATCAATGACATTGAATCCCTGACAGCCCAAGCATTGGCTGAGGTGGCGGCTGCGCAGAATTTAGATCATTTGGAATTTTTGCGTGTAGCTCTTCTTGGTAAAAATGGCAGCATCACCTTGCAGCTCAAGCAACTGGGTAAATTGCCAGTTGAGCAGCGTAAGGCGATTGGCGAAAAGCTCAACCGCGTCCGGGATCTTATCTCGGACGCATTAATGGATCGCAAAGCTGCGTTGGAAAGTGCGGCGTTGAGCAAGCGCCTCATTGATGAGCGCGTTGATGTTACCCTCCCAGGGCGCCGAGGTGAACGAGCAGGCTTGCATCCAGTCACCCGTACTTTGGAGCGTATTACCGAGATTTTTGCCCGGCTGGGTTACGAGCTGGTTGAAGGTCCGGAAATTGAGGACGACTGGCATAATTTTGAGGCGCTGAACTTCCCATTGCACCATCCAGCGCGTGCTATGCATGACACCTTTTATTTTGGTGACGGCCGTTTGCTACGGACTCATACTTCTGGTGTACAGGTGCGTTACATGAGTGACCACCGGCCGCCGCTGCGTATGATCGCTGCTGGCAAGGTTTATCGCAGCGATAGTGATCAGACGCACTCGCCAATGTTCCATCAGATAGAAGGATTATTGCTTGACAAGCATGCCACTTTTGTTGACTTGAAAGGGACCTTGTCCGAGTTCTTGAGAGCGTTTTTTGAGCGTGATTTTGAGGTGCGTTTTCGCCCAAGTTATTTCCCGTTTGTCGAACCGGGTGCGGAAGTTGATATTGCTTGGCAACAGTCCGACAGCAGCGTTCGATGGCTGGAGGTGCTGGGTTGCGGCATGGTACATCCGAACGTGCTGAAGAATGTTGGCATTGATTCGGAATGTTATACAGGCTTTGCATTTGGACTAGGTGTGGAACGTTTTGCGATGCTGCGTTACGGCGTCGACGACTTACGTGCTTTTTTCGAGAATGATGTGAGATTTTTACGCCAGTTTTCTTGA
>xylefa8073
ATGGTAATCAATGACATTGAATCCCTGACAGCCCAAGCATTGGCTGAGGTGGCGGCTGCGCAGAATTTAGATAATTTGGAATTTTTGCGTGTAGCTCTTCTTGGTAAAAATGGCAGCATCACCTTGCAGCTCAAGCAACTGGGTAAATTGCCAGTTGAGCAGCGTAAGGCGATTGGCGAAAAGCTCAACCGCGTCCGGGATCTTATCTCGGACGCATTAATGGATCGCAAAGCTGCGTTGGAAAGTGCGGCGTTGAGCAAGCGCCTCATTGATGAGCGCGTTGATGTTACCCTCCCAGGGCGCCGAGGTGAACGAGCAGGCTTGCATCCAGTCACCCGTACTTTGGAGCGTATTACCGAGATTTTTGCCCGGCTGGGTTACGAGCTGGTTGAAGGTCCGGAAATTGAGGACGACTGGCATAATTTTGAGGCGCTGAACTTCCCATTGCACCATCCAGCGCGTGCTATGCATGACACCTTTTATTTTGGTGACGGCCGTTTGCTACGGACTCATACTTCTGGTGTACAGGTGCGTTACATGAGTGACCACCGGCCGCCGCTGCGTATGATCGCTGCTGGCAAGGTTTATCGCAGCGATAGTGATCAGACGCACTCGCCAATGTTCCATCAGATAGAAGGATTATTGCTTGACAAGCATGCCACTTTTGTTGACTTGAAAGGGACCTTGTCCGAGTTCTTGAGAGCGTTTTTTGAGCGTGATTTTGAGGTGCGTTTTCGCCCAAGTTATTTCCCGTTTGTCGAACCGGGTGCGGAAGTTGATATTGCTTGGCAACAGTCCGACAGCAGCGTTCGATGGCTGGAGGTGCTGGGTTGCGGCATGGTACATCCGAACGTGCTGAAGAATGTTGGCATTGATTCGGAATGTTATACAGGCTTTGCATTTGGACTAGGTGTGGAACGTTTTGCGATGCTGCGTTACGGCGTCGACGACTTACGTGCTTTTTTCGAGAATGATGTGAGATTTTTACGCCAGTTTTCTTGA
>xylefa8082
ATGGTAATCAATGACATTGAATCCCTGACAGCCCAAGCATTGGCTGAGGTGGCGGCTGCGCAGAATTTAGATCATTTGGAATTTTTGCGTGTAGCTCTTCTTGGTAAAAATGGCAGCATCACCTTGCAGCTCAAGCAACTGGGTAAATTGCCAGTTGAGCAGCGTAAGGCGATTGGCGAAAAGCTCAACCGCGTCCGGGATCTTATCTCGGACGCATTAATGGATCGCAAAGCTGCGTTGGAAAGTGCGGCGTTGAGCAAGCGCCTCATTGATGAGCGCGTTGATGTTACCCTCCCAGGGCGCCGAGGTGAACGAGCAGGCTTGCATCCAGTCACCCGTACTTTGGAGCGTATTACCGAGATTTTTGCCCGGCTGGGTTACGAGCTGGTTGAAGGTCCGGAAATTGAGGACGACTGGCATAATTTTGAGGCGCTGAACTTCCCATTGCACCATCCAGCGCGTGCTATGCATGACACCTTTTATTTTGGTGACGGCCGTTTGCTACGGACTCATACTTCTGGTGTACAGGTGCGTTACATGAGTGACCACCGGCCGCCGCTGCGTATGATCGCTGCTGGCAAGGTTTATCGCAGCGATAGTGATCAGACGCACTCGCCAATGTTCCATCAGATAGAAGGATTATTGCTTGACAAGCATGCCACTTTTGTTGACTTGAAAGGGACCTTGTCCGAGTTCTTGAGAGCGTTTTTTGAGCGTGATTTTGAGGTGCGTTTTCGCCCAAGTTATTTCCCGTTTGTCGAACCGGGTGCGGAAGTTGATATTGCTTGGCAACAGTCCGACAGCAGCGTTCGATGGCTGGAGGTGCTGGGTTGCGGCATGGTACATCCGAACGTGCTGAAGAATGTTGGCATTGATTCGGAATGTTATACAGGCTTTGCATTTGGACTAGGTGTGGAACGTTTTGCGATGCTGCGTTACGGCGTCGACGACTTACGTGCTTTTTTCGAGAATGATGTGAGATTTTTACGCCAGTTTTCTTGA
>xylefaAnn1
ATGGTAATCAATGACATTGAATCCCTGACAGCCCAAGCATTGGCTGACGCGGCGGCTGCGCAGAATTTAGATCATTTGGAATTTTTGCGTGTAGCTCTTCTTGGTAAAAATGGCAGCATCACCTTGCAGCTCAAGCAACTGGGTAAATTGCCAGTTGAGCAGCGTAAGGCGATTGGCGAAAAGCTCAACCGCGTCCGGGATCTTATCTCGGACGCATTAATGGATCGCAAAGCTGCGTTGGAAAGTGCGGCGTTGAGCAAGCGCCTCATTGATGAGCGCGTTGATGTTACCCTCCCAGGGCGCCGAGGTGAACGAGCAGGCTTGCATCCAGTCACCCGTACTTTGGAGCGTATTACCGAGATTTTTGCCCGGCTGGGTTACGAGCTGGTTGAAGGTCCGGAAATTGAGGACGACTGGCATAATTTTGAGGCGCTGAACTTCCCATTGCACCATCCAGCGCGTGCTATGCATGACACCTTTTATTTTGGTGACGGCCGTTTGCTACGGACTCATACTTCTGGTGTACAGGTGCGTTACATGAGTGACCACCGGCCGCCGCTGCGTATGATCGCTGCTGGCAAGGTTTATCGCAGCGATAGTGATCAGACGCACTCGCCAATGTTCCATCAGATAGAAGGATTATTGATTGACAAGCATGCCACTTTTGTTGACTTGAAAGGGACCTTGTCCGAGTTCTTGAGAGCGTTTTTTGAGCGTGATTTTGAGGTGCGTTTTCGCCCAAGTTATTTCCCGTTTGTCGAACCGGGTGCGGAAGTTGATATTGCTTGGCAACAGTCCGACAGCAGCGTTCGATGGCTGGAGGTGCTGGGTTGCGGCATGGTACATCCGAACGTGCTGAAGAATGTTGGCATTGATTCGGAATGTTATACAGGCTTTGCATTTGGACTAGGTGTGGAACGTTTTGCGATGCTGCGTTACGGCGTCGACGACTTACGTGCTTTTTTCGAGAATGATGTGAGATTTTTACGCCAGTTTTCTTGA
>xylefaD026
ATGGTAATCAATGACATTGAATCCCTGACAGCCCAAGCATTGGCTGAGGTGGCGGCTGCGCAGAATTTAGATCATTTGGAATTTTTGCGTGTAGCTCTTCTTGGTAAAAATGGCAGCATCACCTTGCAGCTCAAGCAACTGGGTAAATTGCCAGTTGAGCAGCGTAAGGCGATTGGCGAAAAGCTCAACCGCGTCCGGGATCTTATCTCGGACGCATTAATGGATCGCAAAGCTGCGTTGGAAAGTGCGGCGTTGAGCAAGCGCCTCATTGATGAGCGCGTTGATGTTACCCTCCCAGGGCGCCGAGGTGAACGAGCAGGCTTGCATCCAGTCACCCGTACTTTGGAGCGTATTACCGAGATTTTTGCCCGGCTGGGTTACGAGCTGGTTGAAGGTCCGGAAATTGAGGACGACTGGCATAATTTTGAGGCGCTGAACTTCCCATTGCACCATCCAGCGCGTGCTATGCATGACACCTTTTATTTTGGTGACGGCCGTTTGCTACGGACTCATACTTCTGGTGTACAGGTGCGTTACATGAGTGACCACCGGCCGCCGCTGCGTATGATCGCTGCTGGCAAGGTTTATCGCAGCGATAGTGATCAGACGCACTCGCCAATGTTCCATCAGATAGAAGGATTATTGCTTGACAAGCATGCCACTTTTGTTGACTTGAAAGGGACCTTGTCCGAGTTCTTGAGAGCGTTTTTTGAGCGTGATTTTGAGGTGCGTTTTCGCCCAAGTTATTTCCCGTTTGTCGAACCGGGTGCGGAAGTTGATATTGCTTGGCAACAGTCCGACAGCAGCGTTCGATGGCTGGAGGTGCTGGGTTGCGGCATGGTACATCCGAACGTGCTGAAGAATGTTGGCATTGATTCGGAATGTTATACAGGCTTTGCATTTGGACTAGGTGTGGAACGTTTTGCGATGCTGCGTTACGGCGTCGACGACTTACGTGCTTTTTTCGAGAATGATGTGAGATTTTTACGCCAGTTTTCTTGA
>xylefa7970
ATGGTAATCAATGACATTGAATCCCTGACAGCCCAAGCATTGGCTGAGGTGGCGGCTGCGCAGAATTTAGATCATTTGGAATTTTTGCGTGTAGCTCTTCTTGGTAAAAATGGCAGCATCACCTTGCAGCTCAAGCAACTGGGTAAATTGCCAGTTGAGCAGCGTAAGGCGATTGGCGAAAAGCTCAACCGCGTCCGGGATCTTATCTCGGACGCATTAATGGATCGCAAAGCTGCGTTGGAAAGTGCGGCGTTGAGCAAGCGCCTCATTGATGAGCGCGTTGATGTTACCCTCCCAGGGCGCCGAGGTGAACGAGCAGGCTTGCATCCAGTCACCCGTACTTTGGAGCGTATTACCGAGATTTTTGCCCGGCTGGGTTACGAGCTGGTTGAAGGTCCGGAAATTGAGGACGACTGGCATAATTTTGAGGCGCTGAACTTCCCATTGCACCATCCAGCGCGTGCTATGCATGACACCTTTTATTTTGGTGACGGCCGTTTGCTACGGACTCATACTTCTGGTGTACAGGTGCGTTACATGAGTGACCACCGGCCGCCGCTGCGTATGATCGCTGCTGGCAAGGTTTATCGCAGCGATAGTGATCAGACGCACTCGCCAATGTTCCATCAGATAGAAGGATTATTGCTTGACAAGCATGCCACTTTTGTTGACTTGAAAGGGACCTTGTCCGAGTTCTTGAGAGCGTTTTTTGAGCGTGATTTTGAGGTGCGTTTTCGCCCAAGTTATTTCCCGTTTGTCGAACCGGGTGCGGAAGTTGATATTGCTTGGCAACAGTCCGACAGCAGCGTTCGATGGCTGGAGGTGCTGGGTTGCGGCATGGTACATCCGAACGTGCTGAAGAATGTTGGCATTGATTCGGAATGTTATACAGGCTTTGCATTTGGACTAGGTGTGGAACGTTTTGCGATGCTGCGTTACGGCGTCGACGACTTACGTGCTTTTTTCGAGAATGATGTGAGATTTTTACGCCAGTTTTCTTGA
>xylefaEB92
ATGGTAATCAATGACATTGAATCCCTGACAGCCCAAGCATTGGCTGAGGTGGCGGCTGCGCAGAATTTAGATCATTTGGAATTTTTGCGTGTAGCTCTTCTTGGTAAAAATGGCAGCATCACCTTGCAGCTCAAGCAACTGGGTAAATTGCCAGTTGAGCAGCGTAAGGCGATTGGCGAAAAGCTCAACCGCGTCCGGGATCTTATCTCGGACGCATTAATGGATCGCAAAGCTGCGTTGGAAAGTGCGGCGTTGAGCAAGCGCCTCATTGATGAGCGCGTTGATGTTACCCTCCCAGGGCGCCGAGGTGAACGAGCAGGCTTGCATCCAGTCACCCGTACTTTGGAGCGTATTACCGAGATTTTTGCCCGGCTGGGTTACGAGCTGGTTGAAGGTCCGGAAATTGAGGACGACTGGCATAATTTTGAGGCGCTGAACTTCCCATTGCACCATCCAGCGCGTGCTATGCATGACACCTTTTATTTTGGTGACGGCCGTTTGCTACGGACTCATACTTCTGGTGTACAGGTGCGTTACATGAGTGACCACCGGCCGCCGCTGCGTATGATCGCTGCTGGCAAGGTTTATCGCAGCGATAGTGATCAGACGCACTCGCCAATGTTCCATCAGATAGAAGGATTATTGCTTGACAAGCATGCCACTTTTGTTGACTTGAAAGGGACCTTGTCCGAGTTCTTGAGAGCGTTTTTTGAGCGTGATTTTGAGGTGCGTTTTCGCCCAAGTTATTTCCCGTTTGTCGAACCGGGTGCGGAAGTTGATATTGCTTGGCAACAGTCCGACAGCAGCGTTCGATGGCTGGAGGTGCTGGGTTGCGGCATGGTACATCCGAACGTGCTGAAGAATGTTGGCATTGATTCGGAATGTTATACAGGCTTTGCATTTGGACTAGGTGTGGAACGTTTTGCGATGCTGCGTTACGGCGTCGACGACTTACGTGCTTTTTTCGAGAATGATGTGAGATTTTTACGCCAGTTTTCTTGA
>xylefaM23s
ATGGTAATCAATGACATTGAATCCCTGACAGCCCAAGCATTGGCTGAGGTGGCGGCTGCGCAGAATTTAGATCATTTGGAATTTTTGCGTGTAGCTCTTCTTGGTAAAAATGGCAGCATCACCTTGCAGCTCAAGCAACTGGGTAAATTGCCAGTTGAGCAGCGTAAGGCGATTGGCGAAAAGCTCAACCGCGTCCGGGATCTTATCTCGGACGCATTAATGGATCGCAAAGCTGCGTTGGAAAGTGCGGCGTTGAGCAAGCGCCTCATTGATGAGCGCGTTGATGTTACCCTCCCAGGGCGCCGAGGTGAACGAGCAGGCTTGCATCCAGTCACCCGTACTTTGGAGCGTATTACCGAGATTTTTGCCCGGCTGGGTTACGAGCTGGTTGAAGGTCCGGAAATTGAGGACGACTGGCATAATTTTGAGGCGCTGAACTTCCCATTGCACCATCCAGCGCGTGCTATGCATGACACCTTTTATTTTGGTGACGGCCGTTTGCTACGGACTCATACTTCTGGTGTACAGGTGCGTTACATGAGTGACCACCGGCCGCCGCTGCGTATGATCGCTGCTGGCAAGGTTTATCGCAGCGATAGTGATCAGACGCACTCGCCAATGTTCCATCAGATAGAAGGATTATTGCTTGACAAGCATGCCACTTTTGTTGACTTGAAAGGGACCTTGTCCGAGTTCTTGAGAGCGTTTTTTGAGCGTGATTTTGAGGTGCGTTTTCGCCCAAGTTATTTCCCGTTTGTCGAACCGGGTGCGGAAGTTGATATTGCTTGGCAACAGTCCGACAGCAGCGTTCGATGGCTGGAGGTGCTGGGTTGCGGCATGGTACATCCGAACGTGCTGAAGAATGTTGGCATTGATTCGGAATGTTATACAGGCTTTGCATTTGGACTAGGTGTGGAACGTTTTGCGATGCTGCGTTACGGCGTCGACGACTTACGTGCTTTTTTCGAGAATGATGTGAGATTTTTACGCCAGTTTTCTTGA
>xylefaco33
ATGGTAATCAATGACATTGAATCCCTGACAGCTCAAGCATTGGCTGACGTGGCGGCTGCGCAGAATTTAGATCATTTGGAATTTTTGCGTGTAGCTCTTCTTGGTAAAAATGGCAGCATCACCTTGAAGCTCAAGCAACTGGGTAAATTGCCAGTTGAGCAGCGTAAGGCGATTGGCGAAAAGCTCAACCGCCTCCGGGATCTTATCTCGGACGCATTAATGGATCGCAAAGCTGCGTTGAAAAGTGCGGCGTTGAGCAAGCGCCTCATTGATGAGCGCGTTGATGTTACCCTCCCAGGGCGCCGAGGTGAACGAGCAGGCTTGCATCCAGTCACCCGTACTTTGGAGCGTATTACCGAGATTTTTGTCCGGCTGGGTTACGAGCTGGTTGAAGGTCCGGAAATTGAGGACGACTGGCATAATTTTGAGGCGCTGAACTTCCCATTGCACCATCCAGCGCGTGCTATGCATGACACCTTTTATTTTGGTGACGGCCGTTTGCTACGGACTCATACTTCTGGTGTACAGGTGCGTTACATGAGTGACCACCGGCCGCCGCTGCGTATGATCGCTGCTGGCAAGGTTTATCGCAGCGATAGTGATCAGACGCACTCGCCAATGTTCCATCAGATAGAAGGATTATTGCTTGACAAGCATGCCACTTTTGTTGACTTGAAAGGGACCTTGTCCGAGTTCTTGAGAGCGTTTTTTGAGCGTGATTTTGAGGTGCGTTTTCGCCCAAGTTATTTCCCGTTTGTCGAACCGGGTGCGGAAGTTGATATTGCTTGGCAACAGTCCGACAGCAGCGTTCGATGGCTGGAGGTGCTGGGTTGCGGCATGGTACATCCGAACGTGCTGAAGAATGTTGGCATTGATTCGGAATGTTATACAGGCTTTGCATTTGGACTAGGTGTGGAACGTTTTGCGATGCTGCGTTACGGCGTCGACGACTTACGTGCTTTTTTCGAGAATGATGTGAGATTTTTACGCCAGTTTTCTTGA
>xylefaMuMD
ATGGTAATCAATGACATTGAATCCCTGACAGCCCAAGCATTGGCTGACGTGGCGGCTGCGCAGAATTTAGATCATTTGGAATTTTTGCGTGTAGCTCTTCTTGGTAAAAATGGCAGCATCACCTTGCAGCTCAAGCAACTGGGTAAATTGCCAGTTGAGCAGCGTAAGGCGATTGGCGAAAAGCTCAACCGCGTCCGGGATCTTATCTCGGACGCATTAATGGATCGCAAAGCTGCGTTGGAAAGTGCGGCGTTGAGCAAGCGCCTCATTGATGAGCGCGTTGATGTTACCCTCCCAGGGCGCCGAGGTGAACGAGCAGGCTTGCATCCAGTCACCCGTACTTTGGAGCGTATTACCGAGATTTTTGCCCGGCTGGGTTACGAGCTGGTTGAAGGTCCGGAAATTGAGGACGACTGGCATAATTTTGAGGCGCTGAACTTCCCATTGCACCATCCAGCGCGTGCTATGCATGACACCTTTTATTTTGGTGACGGCCGTTTGCTACGGACTCATACTTCTGGTGTACAGGTGCGTTACATGAGTGACCACCGGCCGCCGCTGCGTATGATCGCTGCTGGCAAGGTTTATCGCAGCGATAGTGATCAGACGCACTCGCCAATGTTCCATCAGATAGAAGGATTATTGCTTGACAAGCATGCCACTTTTGTTGACTTGAAAGGGACCTTGTCCGAGTTCTTGAGAGCGTTTTTTGAGCGTGATTTTGAGGTGCGTTTTCGCCCAAGTTATTTCCCGTTTGTCGAACCGGGTGCGGAAGTTGATATTGCTTGGCAGCAGTCCGACAGTAGCGTTCGATGGCTGGAGGTGCTGGGTTGCGGCATGGTACATCCGAACGTGCTGAAGAATGTTGGCATTGATTCGGAATGTTATACAGGCTTTGCATTTGGACTAGGTGTGGAACGTTTTGCGATGCTGCGTTACGGCGTCGACGACTTACGTGCTTTTTTCGAGAATGATGTGAGATTTTTACGCCAGTTTTCTTGA
>xylefastag
ATGGTAATCAATGACATTGAATCCCTGACAGCCCAAGCATTGGCTGAGGTGGCGGCTGCGCAGAATTTAGATCATTTGGAATTTTTGCGTGTAGCTCTTCTTGGTAAAAATGGCAGCATCACCTTGCAGCTCAAGCAACTGGGTAAATTGCCAGTTGAGCAGCGTAAGGCGATTGGCGAAAAGCTCAACCGCGTCCGGGATCTTATCTCGGACGCATTAATGGATCGCAAAGCTGCGTTGGAAAGTGCGGCGTTGAGCAAGCGCCTCATTGATGAGCGCGTTGATGTTACCCTCCCAGGGCGCCGAGGTGAACGAGCAGGCTTGCATCCAGTCACCCGTACTTTGGAGCGTATTACCGAGATTTTTGCCCGGCTGGGTTACGAGCTGGTTGAAGGTCCGGAAATTGAGGACGACTGGCATAATTTTGAGGCGCTGAACTTCCCATTGCACCATCCAGCGCGTGCTATGCATGACACCTTTTATTTTGGTGACGGCCGTTTGCTACGGACTCATACTTCTGGTGTACAGGTGCGTTACATGAGTGACCACCGGCCGCCGCTGCGTATGATCGCTGCTGGCAAGGTTTATCGCAGCGATAGTGATCAGACGCACTCGCCAATGTTCCATCAGATAGAAGGATTATTGCTTGACAAGCATGCCACTTTTGTTGACTTGAAAGGGACCTTGTCCGAGTTCTTGAGAGCGTTTTTTGAGCGTGATTTTGAGGTGCGTTTTCGCCCAAGTTATTTCCCGTTTGTCGAACCGGGTGCGGAAGTTGATATTGCTTGGCAACAGTCCGACAGCAGCGTTCGATGGCTGGAGGTGCTGGGTTGCGGCATGGTACATCCGAACGTGCTGAAGAATGTTGGCATTGATTCGGAATGTTATACAGGCTTTGCATTTGGACTAGGTGTGGAACGTTTTGCGATGCTGCGTTACGGCGTCGACGACTTACGTGCTTTTTTCGAGAATGATGTGAGATTTTTACGCCAGTTTTCTTGA
>xylefaGB54
ATGGTAATCAATGACATTGAATCCCTGACAGCCCAAGCATTGGCTGAGGTGGCGGCTGCGCAGAATTTAGATCATTTGGAATTTTTGCGTGTAGCTCTTCTTGGTAAAAATGGCAGCATCACCTTGCAGCTCAAGCAACTGGGTAAATTGCCAGTTGAGCAGCGTAAGGCGATTGGCGAAAAGCTCAACCGCGTCCGGGATCTTATCTCGGACGCATTAATGGATCGCAAAGCTGCGTTGGAAAGTGCGGCGTTGAGCAAGCGCCTCATTGATGAGCGCGTTGATGTTACCCTCCCAGGGCGCCGAGGTGAACGAGCAGGCTTGCATCCAGTCACCCGTACTTTGGAGCGTATTACCGAGATTTTTGCCCGGCTGGGTTACGAGCTGGTTGAAGGTCCGGAAATTGAGGACGACTGGCATAATTTTGAGGCGCTGAACTTCCCATTGCACCATCCAGCGCGTGCTATGCATGACACCTTTTATTTTGGTGACGGCCGTTTGCTACGGACTCATACTTCTGGTGTACAGGTGCGTTACATGAGTGACCACCGGCCGCCGCTGCGTATGATCGCTGCTGGCAAGGTTTATCGCAGCGATAGTGATCAGACGCACTCGCCAATGTTCCATCAGATAGAAGGATTATTGCTTGACAAGCATGCCACTTTTGTTGACTTGAAAGGGACCTTGTCCGAGTTCTTGAGAGCGTTTTTTGAGCGTGATTTTGAGGTGCGTTTTCGCCCAAGTTATTTCCCGTTTGTCGAACCGGGTGCGGAAGTTGATATTGCTTGGCAACAGTCCGACAGCAGCGTTCGATGGCTGGAGGTGCTGGGTTGCGGCATGGTACATCCGAACGTGCTGAAGAATGTTGGCATTGATTCGGAATGTTATACAGGCTTTGCATTTGGACTAGGTGTGGAACGTTTTGCGATGCTGCGTTACGGCGTCGACGACTTACGTGCTTTTTTCGAGAATGATGTGAGATTTTTACGCCAGTTTTCTTGA
>xylefaTem1
ATGGTAATCAATGACATTGAATCCCTGACAGCCCAAGCATTGGCTGAGGTGGCGGCTGCGCAGAATTTAGATCATTTGGAATTTTTGCGTGTAGCTCTTCTTGGTAAAAATGGCAGCATCACCTTGCAGCTCAAGCAACTGGGTAAATTGCCAGTTGAGCAGCGTAAGGCGATTGGCGAAAAGCTCAACCGCGTCCGGGATCTTATCTCGGACGCATTAATGGATCGCAAAGCTGCGTTGGAAAGTGCGGCGTTGAGCAAGCGCCTCATTGATGAGCGCGTTGATGTTACCCTCCCAGGGCGCCGAGGTGAACGAGCAGGCTTGCATCCAGTCACCCGTACTTTGGAGCGTATTACCGAGATTTTTGCCCGGCTGGGTTACGAGCTGGTTGAAGGTCCGGAAATTGAGGACGACTGGCATAATTTTGAGGCGCTGAACTTCCCATTGCACCATCCAGCGCGTGCTATGCATGACACCTTTTATTTTGGTGACGGCCGTTTGCTACGGACTCATACTTCTGGTGTACAGGTGCGTTACATGAGTGACCACCGGCCGCCGCTGCGTATGATCGCTGCTGGCAAGGTTTATCGCAGCGATAGTGATCAGACGCACTCGCCAATGTTCCATCAGATAGAAGGATTATTGCTTGACAAGCATGCCACTTTTGTTGACTTGAAAGGGACCTTGTCCGAGTTCTTGAGAGCGTTTTTTGAGCGTGATTTTGAGGTGCGTTTTCGCCCAAGTTATTTCCCGTTTGTCGAACCGGGTGCGGAAGTTGATATTGCTTGGCAACAGTCCGACAGCAGCGTTCGATGGCTGGAGGTGCTGGGTTGCGGCATGGTACATCCGAACGTGCTGAAGAATGTTGGCATTGATTCGGAATGTTATACAGGCTTTGCATTTGGACTAGGTGTGGAACGTTTTGCGATGCTGCGTTACGGCGTCGACGACTTACGTGCTTTTTTCGAGAATGATGTGAGATTTTTACGCCAGTTTTCTTGA
>long-mer52
--------------------------------------------------GGCGGCTGCGCAGAATTTAGAT------------------------------------------------------------------------------------------------------------------------------------------------------------------------------------------------------------------------------------------------------------------------------------------------------------------------------------------------------------------------------------------------------------------------------------------------------------------------------------------------------------------------------------------------------------------------------------------------------------------------------------------------------------------------------------------------------------------------------------------------------------------------------------------------------------------------------------------------------------------------------------------------------------------------------------------------------------------
>long-mer53
-------------------------------------------------------------------------------------------------------------------------------------------------------------------------------------------------TCCGGGATCTTATCTCGGACGCATTAATGGATCGCAAAGC-------------------------------------------------------------------------------------------------------------------------------------------------------------------------------------------------------------------------------------------------------------------------------------------------------------------------------------------------------------------------------------------------------------------------------------------------------------------------------------------------------------------------------------------------------------------------------------------------------------------------------------------------------------------------------------------------------------------------------------------------------------------------------------------------
>long-mer54
-------------------------------------------------------------------------------------------------------------------------------------------------------------------------------------------------------------------------------------------------AAAGTGCGGCGTTGAGCAAGCGCCTCATT------------------------------------------------------------------------------------------------------------------------------------------------------------------------------------------------------------------------------------------------------------------------------------------------------------------------------------------------------------------------------------------------------------------------------------------------------------------------------------------------------------------------------------------------------------------------------------------------------------------------------------------------------------------------------------------------------------------------------------------------------------
>long-mer55
-------------------------------------------------------------------------------------------------------------------------------------------------------------------------------------------------------------------------------------------------------------------------------------------------------CAGGGCGCCGAGGTGAACGAGCAGGCTTGCATCCAGTCACCCG----------------------------------------------------------------------------------------------------------------------------------------------------------------------------------------------------------------------------------------------------------------------------------------------------------------------------------------------------------------------------------------------------------------------------------------------------------------------------------------------------------------------------------------------------------------------------------------------------------------------------------------------------------------------------------------
