# Supplementary material for: Identification of genetic relationships and subspecies signatures in Xylella fastidiosa
Source: BMC Genomics. 2019 Mar 25;20:239. doi: 10.1186/s12864-019-5565-9 (PMC6434890; doi:10.1186/s12864-019-5565-9)
Supplement: Supplementary file 8 — Analysis of (non-)synonymous SNPs in homologs to CDS harboring specific k-mers for selected enriched GOs. (ZIP 549 kb) [file 12864_2019_5565_MOESM8_ESM.zip › Additional-File8/Additional-File8A_CladeIII/GO-0000049/CP006740.1.22/Xfp assembled to xylefaMU34.fasta]

>xylefaMU34
ATGGTAATCAATGACATTGAATCCCTGACAGCCCAAGCATTGGCTGACGTGGCGGCTGCGCAGAATTTAGATCATTTGGAATTTTTGCGTGTAGCTCTTCTTGGTAAAAATGGCAGCATCACCTTGCAGCTCAAGCAACTGGGTAAATTGCCAGTTGAGCAGCGTAAGGCGATTGGCGAAAAGCTCAACCGCGTCCGGGATCTTATCTCGGACGCATTAATGGATCGCAAAGCTGCGTTGGAAAGTGCGGCGTTGAGCAAGCGCCTCATTGATGAGCGCGTTGATGTTACCCTCCCAGGGCGCCGAGGTGAACGAGCAGGCTTGCATCCAGTCACCCGTACTTTGGAGCGTATTACCGAGATTTTTGCCCGGCTGGGTTACGAGCTGGTTGAAGGTCCGGAAATTGAGGACGACTGGCATAATTTTGAGGCGCTGAACTTCCCATTGCACCATCCAGCGCGTGCTATGCATGACACCTTTTATTTTGGTGACGGCCGTTTGCTACGGACTCATACTTCTGGTGTACAGGTGCGTTACATGAGTGACCACCGGCCGCCGCTGCGTATGATCGCTGCTGGCAAGGTTTATCGCAGCGATAGTGATCAGACGCACTCGCCAATGTTCCATCAGATAGAAGGATTATTGCTTGACAAGCATGCCACTTTTGTTGACTTGAAAGGGACCTTGTCCGAGTTCTTGAGAGCGTTTTTTGAGCGTGATTTTGAGGTGCGTTTTCGCCCAAGTTATTTCCCGTTTGTCGAACCGGGTGCGGAAGTTGATATTGCTTGGCAGCAGTCCGACAGCAGCGTTCGATGGCTGGAGGTGCTGGGTTGCGGCATGGTACATCCGAACGTGCTGAAGAATGTTGGCATTGATTCGGAATGTTATACAGGCTTTGCATTTGGACTAGGTGTGGAACGTTTTGCGATGCTGCGTTACGGCGTCGACGACTTACGTGCTTTTTTCGAGAATGATGTGAGATTTTTACGCCAGTTTTCTTGA
>xylefaOLS9
ATGGTAATCAATGACATTGAATCCCTGACAGACCAAGCATTGGCTGACGTGGCGGCCGCGCAGAACTTAGATCATTTGGAAGTTTTGCGCGTAGCGCTTCTTGGTAAAAATGGCAGAATCACCTTGCAGCTCAAGCAACTGGGTAAATTGCCAGTTGAGCAGCGTAAGGCGATTGGCGAAAAGGTCAACCGTGTCCGGGATCTTATCTCGGTGGCATTAATGGATCGCAAAGCTGCGTTGGAAAGTGCAGCGTTGAGCAAGCGCCTCATTGATGAGCGCGTTGATGTCACCCTCCCAGGGCGCCGAGGTGAACGAGGAGGCTTGCATCCAGTCACCCGTACTTTGGAGCGTATTACCGAGATTTTTGCCCGGCTGGGTTACGAGCTGGTTGAAGGTCCGGAAATTGAGGACGACTGGCATAATTTTGAGGCGCTGAACTTCCCATTGCATCATCCAGCGCGTGCTATGCATGACACCTTTTATTTTGGTGACGGCCGTTTGCTACGGACTCATACCTCTGGTGTACAGGTGCGTTACATGAGTCACCACCGGCCGCCGCTGCGTATGATCGCTGCTGGCAAAGTCTATCGCAGTGATAGTGACCAGACGCACTCGCCAATGTTCCATCAGATAGAAGGATTATTGATTGACAAGCATGCCACTTTCGTTGACTTGAAAGGGACCTTGTCCGAGTTCTTGAGAGCGTTTTTTGAGCGTGATTTTGAGGTGCGTTTTCGCCCAAGTTACTTCCCGTTTGTCGAACCGGGTGCGGAAGTTGATATTGCTTGGCAACAGTCCGACAGCAGCGTTCGATGGCTGGAGGTGCTGGGTTGCGGCATGGTACATCCGAACGTGCTGAAGAATGTTGGCATTGATTCGGAATGCTATACAGGCTTTGCCTTTGGACTAGGTGTGGAACGTTTTGCGATGCTGCGTTACGGCGTCGACGACTTACGTGCTTTTTTCGAGAATGATGTGAGATTTTTACGCCAGTTTTCTTGA
>xylefaOLS8
ATGGTAATCAATGACATTGAATCCCTGACAGACCAAGCATTGGCTGACGTGGCGGCCGCGCAGAACTTAGATCATTTGGAAGTTTTGCGCGTAGCGCTTCTTGGTAAAAATGGCAGAATCACCTTGCAGCTCAAGCAACTGGGTAAATTGCCAGTTGAGCAGCGTAAGGCGATTGGCGAAAAGGTCAACCGTGTCCGGGATCTTATCTCGGTGGCATTAATGGATCGCAAAGCTGCGTTGGAAAGTGCAGCGTTGAGCAAGCGCCTCATTGATGAGCGCGTTGATGTCACCCTCCCAGGGCGCCGAGGTGAACGAGGAGGCTTGCATCCAGTCACCCGTACTTTGGAGCGTATTACCGAGATTTTTGCCCGGCTGGGTTACGAGCTGGTTGAAGGTCCGGAAATTGAGGACGACTGGCATAATTTTGAGGCGCTGAACTTCCCATTGCATCATCCAGCGCGTGCTATGCATGACACCTTTTATTTTGGTGACGGCCGTTTGCTACGGACTCATACCTCTGGTGTACAGGTGCGTTACATGAGTCACCACCGGCCGCCGCTGCGTATGATCGCTGCTGGCAAAGTCTATCGCAGTGATAGTGACCAGACGCACTCGCCAATGTTCCATCAGATAGAAGGATTATTGATTGACAAGCATGCCACTTTCGTTGACTTGAAAGGGACCTTGTCCGAGTTCTTGAGAGCGTTTTTTGAGCGTGATTTTGAGGTGCGTTTTCGCCCAAGTTACTTCCCGTTTGTCGAACCGGGTGCGGAAGTTGATATTGCTTGGCAACAGTCCGACAGCAGCGTTCGATGGCTGGAGGTGCTGGGTTGCGGCATGGTACATCCGAACGTGCTGAAGAATGTTGGCATTGATTCGGAATGCTATACAGGCTTTGCCTTTGGACTAGGTGTGGAACGTTTTGCGATGCTGCGTTACGGCGTCGACGACTTACGTGCTTTTTTCGAGAATGATGTGAGATTTTTACGCCAGTTTTCTTGA
>xylefa9a5c
ATGGTAATCAATGACATTGAATCCCTGACAGACCAAGCATTGGCTGACGTGGCGGCCGCGCAGAACTTAGATCATTTGGAAGTTTTGCGCGTAGCGCTTCTTGGTAAAAATGGCAGCATCACCTTGCAGCTCAAGCAACTTGGTAAATTGCCAGTTGAGCAGCGTAAGGCGATTGGCGAAAAGGTCAACTGCGTCCGGGATCTTATCTCGGTGGCATTAATGGATCGCAAAGCTGCGTTGGAAAGTGCAGCGTTGAGCAAGCGCCTCATTGATGAGCGCGTTGATGTCACCCTCCCAGGGCGCCGAGGTGAACGAGGAGGCTTGCATCCAGTCACCCGTACTTTGGAGCGTATTACCGAGATTTTTGCCCGGCTGGGTTACGAGCTGGTTGAAGGTCCGGAAATTGAGGACGACTGGCATAATTTTGAGGCGCTGAACTTCCCATTGCACCATCCAGCGCGTGCTATGCATGACACCTTTTATTTTGGTGACGGTCGTTTGCTACGGACTCATACTTCTGGTGTACAGGTGCGTTACATGAGTGACCACCGGCCGCCGCTGCGTATGATCGCTGCTGGCAAGGTTTATCGCAGTGATAGTGATCAGACGCACTCGCCAATGTTCCATCAGATAGAAGGATTATTGATTGACAAGCATGCCACTTTTGTTCACTTGAAAGGGACCTTGTCCGAGTTCTTGAGAGCGTTTTTTGAGCGTGATTTTGAGGTGCGTTTTCGCCCAAGTTATTTCCCGTTTGTCGAACCGGGTGCGGAAGTTGATATTGCTTGGCAACAGTCCGACAGCAGCGTTCGATGGCTGGAGGTGCTGGGTTGCGGCATGGTACATCCGAACGTGCTGAAGAATGTTGGCATTGATTCGGAATGCTATACAGGCTTTGCCTTTGGACTAGGTGTGGAACGTTTTGCGATGCTGCGTTACGGCGTCGACGACTTACGTGCTTTTTTCGAGAATGATGTGAGATTTTTACGCCAGTTTTCTTGA
>xylefa8072
ATGGTAATCAATGACATTGAATCCCTGACAGACCAAGCATTGGCTGACGTGGCGGCCGCGCAGAACTTAGATCATTTGGAAGTTTTGCGCGTAGCGCTTCTTGGTAAAAATGGCAGCATCACCTTGCAGCTCAAGCAACTGGGTAAATTGCCAGTTGAGCAGCGTAAGGCGATTGGCGAAAAGGTCAACCGTGTCCGGGATCTTATCTCGGTGGCATTAATGGATCGCAAAGCTGCGTTGGAAAGTGCAGCGTTGAGCAAGCGCCTCATTGATGAGCGCGTTGATGTCACCCTCCCAGGGCGCCGAGGTGAACGAGGAGGCTTGCATCCAGTCACCCGTACTTTGGAGCGTATTACCGAGATTTTTGCCCGGCTGGGTTACGAGCTGGTTGAAGGTCCGGAAATTGAGGACGACTGGCATAATTTTGAGGCGCTGAACTTCCCATTGCATCATCCAGCGCGTGCTATGCATGACACCTTTTATTTTGGTGACGGCCGTTTGCTACGGACTCATACCTCTGGTGTACAGGTGCGTTACATGAGTCACCACCGGCCGCCGCTGCGTATGATCGCTGCTGGCAAAGTCTATCGCAGTGATAGTGACCAGACGCACTCGCCAATGTTCCATCAGATAGAAGGATTATTGATTGACAAGCATGCCACTTTCGTTGACTTGAAAGGGACCTTGTCCGAGTTCTTGAGAGCGTTTTTTGAGCGTGATTTTGAGGTGCGTTTTCGCCCAAGTTACTTCCCGTTTGTCGAACCGGGTGCGGAAGTTGATATTGCTTGGCAACAGTCCGACAGCAGCGTTCGATGGCTGGAGGTGCTGGGTTGCGGCATGGTACATCCGAACGTGCTGAAGAATGTTGGCATTGATTCGGAATGCTATACAGGCTTTGCCTTTGGACTAGGTGTGGAACGTTTTGCGATGCTGCGTTACGGCGTCGACGACTTACGTGCTTTTTTCGAGAATGATGTGAGATTTTTACGCCAGTTTTCTTGA
>xylefa3124
ATGGTAATCAATGACATTGAATCCCTGACAGACCAAGCATTGGCTGACGTGGCGGCCGCGCAGAACTTAGATCATTTGGAAGTTTTGCGCGTAGCGCTTCTTGGTAAAAATGGCAGCATCACCTTGCAGCTCAAGCAACTTGGTAAATTGCCAGTTGAGCAGCGTAAGGCGATTGGCGAAAAGGTCAACTGCGTCCGGGATCTTATCTCGGTGGCATTAATGGATCGCAAAGCTGCGTTGGAAAGTGCAGCGTTGAGCAAGCGCCTCATTGATGAGCGCGTTGATGTCACCCTCCCAGGGCGCCGAGGTGAACGAGGAGGCTTGCATCCAGTCACCCGTACTTTGGAGCGTATTACCGAGATTTTTGCCCGGCTGGGTTACGAGCTGGTTGAAGGTCCGGAAATTGAGGACGACTGGCATAATTTTGAGGCGCTGAACTTCCCATTGCACCATCCAGCGCGTGCTATGCATGACACCTTTTATTTTGGTGACGGTCGTTTGCTACGGACTCATACTTCTGGTGTACAGGTGCGTTACATGAGTGACCACCGGCCGCCGCTGCGTATGATCGCTGCTGGCAAGGTTTATCGCAGTGATAGTGATCAGACGCACTCGCCAATGTTCCATCAGATAGAAGGATTATTGATTGACAAGCATGCCACTTTTGTTCACTTGAAAGGGACCTTGTCCGAGTTCTTGAGAGCGTTTTTTGAGCGTGATTTTGAGGTGCGTTTTCGCCCAAGTTATTTCCCGTTTGTCGAACCGGGTGCGGAAGTTGATATTGCTTGGCAACAGTCCGACAGCAGCGTTCGATGGCTGGAGGTGCTGGGTTGCGGCATGGTACATCCGAACGTGCTGAAGAATGTTGGCATTGATTCGGAATGCTATACAGGCTTTGCCTTTGGACTAGGTGTGGAACGTTTTGCGATGCTGCGTTACGGCGTCGACGACTTACGTGCTTTTTTCGAGAATGATGTGAGATTTTTACGCCAGTTTTCTTGA
>xylefa1199
ATGGTAATCAATGACATTGAATCCCTGACAGACCAAGCATTGGCTGACGTGGCGGCCGCGCAGAACTTAGATCATTTGGAAGTTTTGCGCGTAGCGCTTCTTGGTAAAAATGGCAGCATCACCTTGCAGCTCAAGCAACTTGGTAAATTGCCAGTTGAGCAGCGTAAGGCGATTGGCGAAAAGGTCAACTGCGTCCGGGATCTTATCTCGGTGGCATTAATGGATCGCAAAGCTGCGTTGGAAAGTGCAGCGTTGAGCAAGCGCCTCATTGATGAGCGCGTTGATGTCACCCTCCCAGGGCGCCGAGGTGAACGAGGAGGCTTGCATCCAGTCACCCGTACTTTGGAGCGTATTACCGAGATTTTTGCCCGGCTGGGTTACGAGCTGGTTGAAGGTCCGGAAATTGAGGACGACTGGCATAATTTTGAGGCGCTGAACTTCCCATTGCACCATCCAGCGCGTGCTATGCATGACACCTTTTATTTTGGTGACGGTCGTTTGCTACGGACTCATACTTCTGGTGTACAGGTGCGTTACATGAGTGACCACCGGCCGCCGCTGCGTATGATCGCTGCTGGCAAGGTTTATCGCAGTGATAGTGATCAGACGCACTCGCCAATGTTCCATCAGATAGAAGGATTATTGATTGACAAGCATGCCACTTTTGTTCACTTGAAAGGGACCTTGTCCGAGTTCTTGAGAGCGTTTTTTGAGCGTGATTTTGAGGTGCGTTTTCGCCCAAGTTATTTCCCGTTTGTCGAACCGGGTGCGGAAGTTGATATTGCTTGGCAACAGTCCGACAGCAGCGTTCGATGGCTGGAGGTGCTGGGTTGCGGCATGGTACATCCGAACGTGCTGAAGAATGTTGGCATTGATTCGGAATGCTATACAGGCTTTGCCTTTGGACTAGGTGTGGAACGTTTTGCGATGCTGCGTTACGGCGTCGACGACTTACGTGCTTTTTTCGAGAATGATGTGAGATTTTTACGCCAGTTTTCTTGA
>xylefaco32
ATGGTAATCAATGACATTGAATCCCTGACAGACCAAGCATTGGCTGACGTGGCGGCCGCGCAGAACTTAGATCATTTGGAAGTTTTGCGCGTAGCGCTTCTTGGTAAAAATGGCAGCATCACCTTGCAGCTCAAGCAACTTGGTAAATTGCCAGTTGAGCAGCGTAAGGCGATTGGCGAAAAGGTCAACTGCGTCCGGGATCTTATCTCGGTGGCATTAATGGATCGCAAAGCTGCGTTGGAAAGTGCAGCGTTGAGCAAGCGCCTCATTGATGAGCGCGTTGATGTCACCCTCCCAGGGCGCCGAGGTGAACGAGGAGGCTTGCATCCAGTCACCCGTACTTTGGAGCGTATTACCGAGATTTTTGCCCGGCTGGGTTACGAGCTGGTTGAAGGTCCGGAAATTGAGGACGACTGGCATAATTTTGAGGCGCTGAACTTCCCATTGCACCATCCAGCGCGTGCTATGCATGACACCTTTTATTTTGGTGACGGTCGTTTGCTACGGACTCATACTTCTGGTGTACAGGTGCGTTACATGAGTGACCACCGGCCGCCGCTGCGTATGATCGCTGCTGGCAAGGTTTATCGCAGTGATAGTGATCAGACGCACTCGCCAATGTTCCATCAGATAGAAGGATTATTGATTGACAAGCATGCCACTTTTGTTCACTTGAAAGGGACCTTGTCCGAGTTCTTGAGAGCGTTTTTTGAGCGTGATTTTGAGGTGCGTTTTCGCCCAAGTTATTTCCCGTTTGTCGAACCGGGTGCGGAAGTTGATATTGCTTGGCAACAGTCCGACAGCAGCGTTCGATGGCTGGAGGTGCTGGGTTGCGGCATGGTACATCCGAACGTGCTGAAGAATGTTGGCATTGATTCGGAATGCTATACAGGCTTTGCCTTTGGACTAGGTGTGGAACGTTTTGCGATGCTGCGTTACGGCGTCGACGACTTACGTGCTTTTTTCGAGAATGATGTGAGATTTTTACGCCAGTTTTCTTGA
>xylefaCVC1
ATGGTAATCAATGACATTGAATCCCTGACAGACCAAGCATTGGCTGACGTGGCGGCCGCGCAGAACTTAGATCATTTGGAAGTTTTGCGCGTAGCGCTTCTTGGTAAAAATGGCAGCATCACCTTGCAGCTCAAGCAACTTGGTAAATTGCCAGTTGAGCAGCGTAAGGCGATTGGCGAAAAGGTCAACTGCGTCCGGGATCTTATCTCGGTGGCATTAATGGATCGCAAAGCTGCGTTGGAAAGTGCAGCGTTGAGCAAGCGCCTCATTGATGAGCGCGTTGATGTCACCCTCCCAGGGCGCCGAGGTGAACGAGGAGGCTTGCATCCAGTCACCCGTACTTTGGAGCGTATTACCGAGATTTTTGCCCGGCTGGGTTACGAGCTGGTTGAAGGTCCGGAAATTGAGGACGACTGGCATAATTTTGAGGCGCTGAACTTCCCATTGCACCATCCAGCGCGTGCTATGCATGACACCTTTTATTTTGGTGACGGTCGTTTGCTACGGACTCATACTTCTGGTGTACAGGTGCGTTACATGAGTGACCACCGGCCGCCGCTGCGTATGATCGCTGCTGGCAAGGTTTATCGCAGTGATAGTGATCAGACGCACTCGCCAATGTTCCATCAGATAGAAGGATTATTGATTGACAAGCATGCCACTTTTGTTCACTTGAAAGGGACCTTGTCCGAGTTCTTGAGAGCGTTTTTTGAGCGTGATTTTGAGGTGCGTTTTCGCCCAAGTTATTTCCCGTTTGTCGAACCGGGTGCGGAAGTTGATATTGCTTGGCAACAGTCCGACAGCAGCGTTCGATGGCTGGAGGTGCTGGGTTGCGGCATGGTACATCCGAACGTGCTGAAGAATGTTGGCATTGATTCGGAATGCTATACAGGCTTTGCCTTTGGACTAGGTGTGGAACGTTTTGCGATGCTGCGTTACGGCGTCGACGACTTACGTGCTTTTTTCGAGAATGATGTGAGATTTTTACGCCAGTTTTCTTGA
>xylefaCVC6
ATGGTAATCAATGACATTGAATCCCTGACAGACCAAGCATTGGCTGACGTGGCGGCCGCGCAGAACTTAGATCATTTGGAAGTTTTGCGCGTAGCGCTTCTTGGTAAAAATGGCAGCATCACCTTGCAGCTCAAGCAACTTGGTAAATTGCCAGTTGAGCAGCGTAAGGCGATTGGCGAAAAGGTCAACTGCGTCCGGGATCTTATCTCGGTGGCATTAATGGATCGCAAAGCTGCGTTGGAAAGTGCAGCGTTGAGCAAGCGCCTCATTGATGAGCGCGTTGATGTCACCCTCCCAGGGCGCCGAGGTGAACGAGGAGGCTTGCATCCAGTCACCCGTACTTTGGAGCGTATTACCGAGATTTTTGCCCGGCTGGGTTACGAGCTGGTTGAAGGTCCGGAAATTGAGGACGACTGGCATAATTTTGAGGCGCTGAACTTCCCATTGCACCATCCAGCGCGTGCTATGCATGACACCTTTTATTTTGGTGACGGTCGTTTGCTACGGACTCATACTTCTGGTGTACAGGTGCGTTACATGAGTGACCACCGGCCGCCGCTGCGTATGATCGCTGCTGGCAAGGTTTATCGCAGTGATAGTGATCAGACGCACTCGCCAATGTTCCATCAGATAGAAGGATTATTGATTGACAAGCATGCCACTTTTGTTCACTTGAAAGGGACCTTGTCCGAGTTCTTGAGAGCGTTTTTTGAGCGTGATTTTGAGGTGCGTTTTCGCCCAAGTTATTTCCCGTTTGTCGAACCGGGTGCGGAAGTTGATATTGCTTGGCAACAGTCCGACAGCAGCGTTCGATGGCTGGAGGTGCTGGGTTGCGGCATGGTACATCCGAACGTGCTGAAGAATGTTGGCATTGATTCGGAATGCTATACAGGCTTTGCCTTTGGACTAGGTGTGGAACGTTTTGCGATGCTGCGTTACGGCGTCGACGACTTACGTGCTTTTTTCGAGAATGATGTGAGATTTTTACGCCAGTTTTCTTGA
>xylefaCOF7
ATGGTAATCAATGACATTGAATCCCTGACAGACCAAGCATTGGCTGACGTGGCGGCCGCGCAGAACTTAGATCATTTGGAAGTTTTGCGCGTAGCGCTTCTTGGTAAAAATGGCAGAATCACCTTGCAGCTCAAGCAACTGGGTAAATTGCCAGTTGAGCAGCGTAAGGCGATTGGCGAAAAGGTCAACCGTGTCCGGGATCTTATCTCGGTGGCATTAATGGATCGCAAAGCTGCGTTGGAAAGTGCAGCGTTGAGCAAGCGCCTCATTGATGAGCGCGTTGATGTCACCCTCCCAGGGCGCCGAGGTGAACGAGGAGGCTTGCATCCAGTCACCCGTACTTTGGAGCGTATTACCGAGATTTTTGCCCGGCTGGGTTACGAGCTGGTTGAAGGTCCGGAAATTGAGGACGACTGGCATAATTTTGAGGCGCTGAACTTCCCATTGCATCATCCAGCGCGTGCTATGCATGACACCTTTTATTTTGGTGACGGCCGTTTGCTACGGACTCATACCTCTGGTGTACAGGTGCGTTACATGAGTCACCACCGGCCGCCGCTGCGTATGATCGCTGCTGGCAAAGTCTATCGCAGTGATAGTGACCAGACGCACTCGCCAATGTTCCATCAGATAGAAGGATTATTGATTGACAAGCATGCCACTTTCGTTGACTTGAAAGGGACCTTGTCCGAGTTCTTGAGAGCGTTTTTTGAGCGTGATTTTGAGGTGCGTTTTCGCCCAAGTTACTTCCCGTTTGTCGAACCGGGTGCGGAAGTTGATATTGCTTGGCAACAGTCCGACAGCAGCGTTCGATGGCTGGAGGTGCTGGGTTGCGGCATGGTACATCCGAACGTGCTGAAGAATGTTGGCATTGATTCGGAATGCTATACAGGCTTTGCCTTTGGACTAGGTGTGGAACGTTTTGCGATGCTGCGTTACGGCGTCGACGACTTACGTGCTTTTTTCGAGAATGATGTGAGATTTTTACGCCAGTTTTCTTGA
>xylefacodi
ATGGTAATCAATGACATTGAATCCCTGACAGACCAAGCATTGGCTGACGTGGCGGCCGCGCAGAACTTAGATCATTTGGAAGTTTTGCGCGTAGCGCTTCTTGGTAAAAATGGCAGAATCACCTTGCAGCTCAAGCAACTGGGTAAATTGCCAGTTGAGCAGCGTAAGGCGATTGGCGAAAAGGTCAACCGTGTCCGGGATCTTATCTCGGTGGCATTAATGGATCGCAAAGCTGCGTTGGAAAGTGCAGCGTTGAGCAAGCGCCTCATTGATGAGCGCGTTGATGTCACCCTCCCAGGGCGCCGAGGTGAACGAGGAGGCTTGCATCCAGTCACCCGTACTTTGGAGCGTATTACCGAGATTTTTGCCCGGCTGGGTTACGAGCTGGTTGAAGGTCCGGAAATTGAGGACGACTGGCATAATTTTGAGGCGCTGAACTTCCCATTGCATCATCCAGCGCGTGCTATGCATGACACCTTTTATTTTGGTGACGGCCGTTTGCTACGGACTCATACCTCTGGTGTACAGGTGCGTTACATGAGTCACCACCGGCCGCCGCTGCGTATGATCGCTGCTGGCAAAGTCTATCGCAGTGATAGTGACCAGACGCACTCGCCAATGTTCCATCAGATAGAAGGATTATTGATTGACAAGCATGCCACTTTCGTTGACTTGAAAGGGACCTTGTCCGAGTTCTTGAGAGCGTTTTTTGAGCGTGATTTTGAGGTGCGTTTTCGCCCAAGTTACTTCCCGTTTGTCGAACCGGGTGCGGAAGTTGATATTGCTTGGCAACAGTCCGACAGCAGCGTTCGATGGCTGGAGGTGCTGGGTTGCGGCATGGTACATCCGAACGTGCTGAAGAATGTTGGCATTGATTCGGAATGCTATACAGGCTTTGCCTTTGGACTAGGTGTGGAACGTTTTGCGATGCTGCGTTACGGCGTCGACGACTTACGTGCTTTTTTCGAGAATGATGTGAGATTTTTACGCCAGTTTTCTTGA
>xylefaJa12
ATGGTAATCAATGACATTGAATCCCTGACAGACCAAGCATTGGCTGACGTGGCGGCCGCGCAGAACTTAGATCATTTGGAAGTTTTGCGCGTAGCGCTTCTTGGTAAAAATGGCAGCATCACCTTGCAGCTCAAGCAACTTGGTAAATTGCCAGTTGAGCAGCGTAAGGCGATTGGCGAAAAGGTCAACTGCGTCCGGGATCTTATCTCGGTGGCATTAATGGATCGCAAAGCTGCGTTGGAAAGTGCAGCGTTGAGCAAGCGCCTCATTGATGAGCGCGTTGATGTCACCCTCCCAGGGCGCCGAGGTGAACGAGGAGGCTTGCATCCAGTCACCCGTACTTTGGAGCGTATTACCGAGATTTTTGCCCGGCTGGGTTACGAGCTGGTTGAAGGTCCGGAAATTGAGGACGACTGGCATAATTTTGAGGCGCTGAACTTCCCATTGCACCATCCAGCGCGTGCTATGCATGACACCTTTTATTTTGGTGACGGTCGTTTGCTACGGACTCATACTTCTGGTGTACAGGTGCGTTACATGAGTGACCACCGGCCGCCGCTGCGTATGATCGCTGCTGGCAAGGTTTATCGCAGTGATAGTGATCAGACGCACTCGCCAATGTTCCATCAGATAGAAGGATTATTGATTGACAAGCATGCCACTTTTGTTCACTTGAAAGGGACCTTGTCCGAGTTCTTGAGAGCGTTTTTTGAGCGTGATTTTGAGGTGCGTTTTCGCCCAAGTTATTTCCCGTTTGTCGAACCGGGTGCGGAAGTTGATATTGCTTGGCAACAGTCCGACAGCAGCGTTCGATGGCTGGAGGTGCTGGGTTGCGGCATGGTACATCCGAACGTGCTGAAGAATGTTGGCATTGATTCGGAATGCTATACAGGCTTTGCCTTTGGACTAGGTGTGGAACGTTTTGCGATGCTGCGTTACGGCGTCGACGACTTACGTGCTTTTTTCGAGAATGATGTGAGATTTTTACGCCAGTTTTCTTGA
>xylefaU24D
ATGGTAATCAATGACATTGAATCCCTGACAGACCAAGCATTGGCTGACGTGGCGGCCGCGCAGAACTTAGATCATTTGGAAGTTTTGCGCGTAGCGCTTCTTGGTAAAAATGGCAGCATCACCTTGCAGCTCAAGCAACTTGGTAAATTGCCAGTTGAGCAGCGTAAGGCGATTGGCGAAAAGGTCAACTGCGTCCGGGATCTTATCTCGGTGGCATTAATGGATCGCAAAGCTGCGTTGGAAAGTGCAGCGTTGAGCAAGCGCCTCATTGATGAGCGCGTTGATGTCACCCTCCCAGGGCGCCGAGGTGAACGAGGAGGCTTGCATCCAGTCACCCGTACTTTGGAGCGTATTACCGAGATTTTTGCCCGGCTGGGTTACGAGCTGGTTGAAGGTCCGGAAATTGAGGACGACTGGCATAATTTTGAGGCGCTGAACTTCCCATTGCACCATCCAGCGCGTGCTATGCATGACACCTTTTATTTTGGTGACGGTCGTTTGCTACGGACTCATACTTCTGGTGTACAGGTGCGTTACATGAGTGACCACCGGCCGCCGCTGCGTATGATCGCTGCTGGCAAGGTTTATCGCAGTGATAGTGATCAGACGCACTCGCCAATGTTCCATCAGATAGAAGGATTATTGATTGACAAGCATGCCACTTTTGTTCACTTGAAAGGGACCTTGTCCGAGTTCTTGAGAGCGTTTTTTGAGCGTGATTTTGAGGTGCGTTTTCGCCCAAGTTATTTCCCGTTTGTCGAACCGGGTGCGGAAGTTGATATTGCTTGGCAACAGTCCGACAGCAGCGTTCGATGGCTGGAGGTGCTGGGTTGCGGCATGGTACATCCGAACGTGCTGAAGAATGTTGGCATTGATTCGGAATGCTATACAGGCTTTGCCTTTGGACTAGGTGTGGAACGTTTTGCGATGCTGCGTTACGGCGTCGACGACTTACGTGCTTTTTTCGAGAATGATGTGAGATTTTTACGCCAGTTTTCTTGA
>xylefasFb7
ATGGTAATCAATGACATTGAATCCCTGACAGACCAAGCATTGGCTGACGTGGCGGTCGCGCAGAACTTAGATCATTTGGAAGTTTTGCGCGTAGCGCTTCTTGGTAAAAATGGCAGCATCACCTTGCAGCTCAAGCAACTGGGTAAATTGCCAGTTGAGCAGCGTAAGGCGATTGGCGAAAAGGTCAACCGCGTCCGGGATCTTATCTCGGTGGCATTAATGGATCGCAAAGCTGCGTTGGAAAGTGCAGCGTTGAGCAAGCGCCTCATTGATGAGCGCGTTGATGTCACCCTCCCAGGGCGCCGAGGTGAACGAGGAGGCTTGCATCCAGTCACCCGTACTTTGGAGCGTATTACCGAGATTTTTGCCCGGCTGGGTTACGAGCTGGTTGAAGGTCCGGAAATTGAGGACGACTGGCATAATTTTGAGGCGCTGAACTTCCCATTGCATCATCCAGCGCGTGCTATGCATGACACCTTTTATTTTGGTGACGGCCGTTTGCTACGGACTCATACCTCTGGTGTACAGGTGCGTTACATGAGTCACCACCGACCGCCGCTGCGTATGATCGCTGCTGGCAAAGTCTATCGCAGTGATAGTGACCAGACGCACTCGCCAATGTTCCATCAGATAGAAGGATTATTGATTGACAAGCATGCCACTTTCGTTGACTTGAAAGGGACCTTGTCCGAGTTCTTGAGAGCGTTTTTTGAGCGTGATTTTGAGGTGCGTTTTCGCCCAAGTTACTTCCCGTTTGTCGAACCGGGTGCGGAAGTTGATATTGCTTGGCAACAGTCCGACAGCAGCGTTCGATGGCTGGAGGTGCTGGGTTGCGGCATGGTACATCCGAACGTGCTGAAGAATGTTGGCATTGATTCGGAATGCTATACAGGCTTTGCCTTTGGACTAGGTGTGGAACGTTTTGCGATGCTGCGTTACGGCGTCGACGACTTACGTGCTTTTTTCGAGAATGATGTGAGATTTTTACGCCAGTTTTCTTGA
>xylefaPr8x
ATGGTAATCAATGACATTGAATCCCTGACAGACCAAGCATTGGCTGACGTGGCGGTCGCGCAGAACTTAGATCATTTGGAAGTTTTGCGCGTAGCGCTTCTTGGTAAAAATGGCAGCATCACCTTGCAGCTCAAGCAACTGGGTAAATTGCCAGTTGAGCAGCGTAAGGCGATTGGCGAAAAGGTCAACCGCGTCCGGGATCTTATCTCGGTGGCATTAATGGATCGCAAAGCTGCGTTGGAAAGTGCAGCGTTGAGCAAGCGCCTCATTGATGAGCGCGTTGATGTCACCCTCCCAGGGCGCCGAGGTGAACGAGGAGGCTTGCATCCAGTCACCCGTACTTTGGAGCGTATTACCGAGATTTTTGCCCGGCTGGGTTACGAGCTGGTTGAAGGTCCGGAAATTGAGGACGACTGGCATAATTTTGAGGCGCTGAACTTCCCATTGCATCATCCAGCGCGTGCTATGCATGACACCTTTTATTTTGGTGACGGCCGTTTGCTACGGACTCATACCTCTGGTGTACAGGTGCGTTACATGAGTCACCACCGGCCGCCGCTGCGTATGATCGCTGCTGGCAAAGTCTATCGCAGTGATAGTGACCAGACGCACTCGCCAATGTTCCATCAGATAGAAGGATTATTGATTGACAAGCATGCCACTTTCGTTGACTTGAAAGGGACCTTGTCCGAGTTCTTGAGAGCGTTTTTTGAGCGTGATTTTGAGGTGCGTTTTCGCCCAAGTTACTTCCCGTTTGTCGAACCGGGTGCGGAAGTTGATATTGCTTGGCAACAGTCCGACAGCAGCGTTCGATGGCTGGAGGTGCTGGGTTGCGGCATGGTACATCCGAACGTGCTGAAGAATGTTGGCATTGATTCGGAATGCTATACAGGCTTTGCCTTTGGACTAGGTGTGGAACGTTTTGCGATGCTGCGTTACGGCGTCGACGACTTACGTGCTTTTTTCGAGAATGATGTGAGATTTTTACGCCAGTTTTCTTGA
>xylefaco6c
ATGGTAATCAATGACATTGAATCCCTGACAGACCAAGCATTGGCTGACGTGGCGGTCGCGCAGAACTTAGATCATTTGGAAGTTTTGCGCGTAGCGCTTCTTGGTAAAAATGGCAGCATCACCTTGCAGCTCAAGCAACTGGGTAAATTGCCAGTTGAGCAGCGTAAGGCGATTGGCGAAAAGGTCAACCGCGTCCGGGATCTTATCTCGGTGGCATTAATGGATCGCAAAGCTGCGTTGGAAAGTGCAGCGTTGAGCAAGCGCCTCATTGATGAGCGCGTTGATGTCACCCTCCCAGGGCGCCGAGGTGAACGAGGAGGCTTGCATCCAGTCACCCGTACTTTGGAGCGTATTACCGAGATTTTTGCCCGGCTGGGTTACGAGCTGGTTGAAGGTCCGGAAATTGAGGACGACTGGCATAATTTTGAGGCGCTGAACTTCCCATTGCATCATCCAGCGCGTGCTATGCATGACACCTTTTATTTTGGTGACGGCCGTTTGCTACGGACTCATACCTCTGGTGTACAGGTGCGTTACATGAGTCACCACCGGCCGCCGCTGCGTATGATCGCTGCTGGCAAAGTCTATCGCAGTGATAGTGACCAGACGCACTCGCCAATGTTCCATCAGATAGAAGGATTATTGATTGACAAGCATGCCACTTTCGTTGACTTGAAAGGGACCTTGTCCGAGTTCTTGAGAGCGTTTTTTGAGCGTGATTTTGAGGTGCGTTTTCGCCCAAGTTACTTCCCGTTTGTCGAACCGGGTGCGGAAGTTGATATTGCTTGGCAACAGTCCGACAGCAGCGTTCGATGGCTGGAGGTGCTGGGTTGCGGCATGGTACATCCGAACGTGCTGAAGAATGTTGGCATTGATTCGGAATGCTATACAGGCTTTGCCTTTGGACTAGGTGTGGAACGTTTTGCGATGCTGCGTTACGGCGTCGACGACTTACGTGCTTTTTTCGAGAATGATGTGAGATTTTTACGCCAGTTTTCTTGA
>xylefaCOF4
ATGGTAATCAATGACATTGAATCCCTGACAGACCAAGCATTGGCTGACGTGGCGGTCGCGCAGAACTTAGATCATTTGGAAGTTTTGCGCGTAGCGCTTCTTGGTAAAAATGGCAGCATCACCTTGCAGCTCAAGCAACTGGGTAAATTGCCAGTTGAGCAGCGTAAGGCGATTGGCGAAAAGGTCAACCGCGTCCGGGATCTTATCTCGGTGGCATTAATGGATCGCAAAGCTGCGTTGGAAAGTGCAGCGTTGAGCAAGCGCCTCATTGATGAGCGCGTTGATGTCACCCTCCCAGGGCGCCGAGGTGAACGAGGAGGCTTGCATCCAGTCACCCGTACTTTGGAGCGTATTACCGAGATTTTTGCCCGGCTGGGTTACGAGCTGGTTGAAGGTCCGGAAATTGAGGACGACTGGCATAATTTTGAGGCGCTGAACTTCCCATTGCATCATCCAGCGCGTGCTATGCATGACACCTTTTATTTTGGTGACGGCCGTTTGCTACGGACTCATACCTCTGGTGTACAGGTGCGTTACATGAGTCACCACCGGCCGCCGCTGCGTATGATCGCTGCTGGCAAAGTCTATCGCAGTGATAGTGACCAGACGCACTCGCCAATGTTCCATCAGATAGAAGGATTATTGATTGACAAGCATGCCACTTTCGTTGACTTGAAAGGGACCTTGTCCGAGTTCTTGAGAGCGTTTTTTGAGCGTGATTTTGAGGTGCGTTTTCGCCCAAGTTACTTCCCGTTTGTCGAACCGGGTGCGGAAGTTGATATTGCTTGGCAACAGTCCGACAGCAGCGTTCGATGGCTGGAGGTGCTGGGTTGCGGCATGGTACATCCGAACGTGCTGAAGAATGTTGGCATTGATTCGGAATGCTATACAGGCTTTGCCTTTGGACTAGGTGTGGAACGTTTTGCGATGCTGCGTTACGGCGTCGACGACTTACGTGCTTTTTTCGAGAATGATGTGAGATTTTTACGCCAGTTTTCTTGA
>xylefaHib4
ATGGTAATCAATGACATTGAATCCCTGACAGACCAAGCATTGGCTGACGTGGCGGTCGCGCAGAACTTAGATCATTTGGAAGTTTTGCGCGTAGCGCTTCTTGGTAAAAATGGCAGCATCACCTTGCAGCTCAAGCAACTGGGTAAATTGCCAGTTGAGCAGCGTAAGGCGATTGGCGAAAAGGTCAACCGCGTCCGGGATCTTATCTCGGTGGCATTAATGGATCGCAAAGCTGCGTTGGAAAGTGCAGCGTTGAGCAAGCGCCTCATTGATGAGCGCGTTGATGTCACCCTCCCAGGGCGCCGAGGTGAACGAGGAGGCTTGCATCCAGTCACCCGTACTTTGGAGCGTATTACCGAGATTTTTGCCCGGCTGGGTTACGAGCTGGTTGAAGGTCCGGAAATTGAGGACGACTGGCATAATTTTGAGGCGCTGAACTTCCCATTGCATCATCCAGCGCGTGCTATGCATGACACCTTTTATTTTGGTGACGGCCGTTTGCTACGGACTCATACCTCTGGTGTACAGGTGCGTTACATGAGTCACCACCGGCCGCCGCTGCGTATGATCGCTGCTGGCAAAGTCTATCGCAGTGATAGTGACCAGACGCACTCGCCAATGTTCCATCAGATAGAAGGATTATTGATTGACAAGCATGCCACTTTCGTTGACTTGAAAGGGACCTTGTCCGAGTTCTTGAGAGCGTTTTTTGAGCGTGATTTTGAGGTGCGTTTTCGCCCAAGTTACTTCCCGTTTGTCGAACCGGGTGCGGAAGTTGATATTGCTTGGCAACAGTCCGACAGCAGCGTTCGATGGCTGGAGGTGCTGGGTTGCGGCATGGTACATCCGAACGTGCTGAAGAATGTTGGCATTGATTCGGAATGCTATACAGGCTTTGCCTTTGGACTAGGTGTGGAACGTTTTGCGATGCTGCGTTACGGCGTCGACGACTTACGTGCTTTTTTCGAGAATGATGTGAGATTTTTACGCCAGTTTTCTTGA
>long-mer52
--------------------------------------------------GGCGGCTGCGCAGAATTTAGAT------------------------------------------------------------------------------------------------------------------------------------------------------------------------------------------------------------------------------------------------------------------------------------------------------------------------------------------------------------------------------------------------------------------------------------------------------------------------------------------------------------------------------------------------------------------------------------------------------------------------------------------------------------------------------------------------------------------------------------------------------------------------------------------------------------------------------------------------------------------------------------------------------------------------------------------------------------------
>long-mer53
-------------------------------------------------------------------------------------------------------------------------------------------------------------------------------------------------TCCGGGATCTTATCTCGGACGCATTAATGGATCGCAAAGC-------------------------------------------------------------------------------------------------------------------------------------------------------------------------------------------------------------------------------------------------------------------------------------------------------------------------------------------------------------------------------------------------------------------------------------------------------------------------------------------------------------------------------------------------------------------------------------------------------------------------------------------------------------------------------------------------------------------------------------------------------------------------------------------------
>long-mer54
-------------------------------------------------------------------------------------------------------------------------------------------------------------------------------------------------------------------------------------------------AAAGTGCGGCGTTGAGCAAGCGCCTCATT------------------------------------------------------------------------------------------------------------------------------------------------------------------------------------------------------------------------------------------------------------------------------------------------------------------------------------------------------------------------------------------------------------------------------------------------------------------------------------------------------------------------------------------------------------------------------------------------------------------------------------------------------------------------------------------------------------------------------------------------------------
>long-mer55
-------------------------------------------------------------------------------------------------------------------------------------------------------------------------------------------------------------------------------------------------------------------------------------------------------CAGGGCGCCGAGGTGAACGAGCAGGCTTGCATCCAGTCACCCG----------------------------------------------------------------------------------------------------------------------------------------------------------------------------------------------------------------------------------------------------------------------------------------------------------------------------------------------------------------------------------------------------------------------------------------------------------------------------------------------------------------------------------------------------------------------------------------------------------------------------------------------------------------------------------------
