# Supplementary material for: Identification of genetic relationships and subspecies signatures in Xylella fastidiosa
Source: BMC Genomics. 2019 Mar 25;20:239. doi: 10.1186/s12864-019-5565-9 (PMC6434890; doi:10.1186/s12864-019-5565-9)
Supplement: Supplementary file 8 — Analysis of (non-)synonymous SNPs in homologs to CDS harboring specific k-mers for selected enriched GOs. (ZIP 549 kb) [file 12864_2019_5565_MOESM8_ESM.zip › Additional-File8/Additional-File8A_CladeIII/GO-0000049/CP006740.1.2334/Clade III assembled to xylefaMU34.fasta]

>xylefaMU34
ATGAACATACCTACCAAATTTACTACTTCAAAGATTCGTAGCGATTTTCTAGAATTTTTCAAGAATAAAGGCCACAAAATCGTGCCTTCCGCGCCGTTGGTTCCAAGCAACGATCCGACCTTGCTGTTCACTAATTCCGGGATGGTCCAGTTCAAGGACGTGTTTCTAGGTGCAGAGAAGCGCAGTGAGGTCCGTGTGGCTGATGTGCAATGCTGCTTACGTGCCGGTGGTAAGCACAATGACCTGGATTCGGTTGGTTACACAGCACGTCATCACACTTTCTTTGAGATGCTCGGTAATTGGTCGTTTGGTGATTATTTTAAGAAGGAAGCGATCATGTGGGCCTGGGAGTTGCTGACCCAGGTTTGGGAGTTGCCCCCCGAACGTCTGTTGGTGACGGTGTACCACACTGACGATGAGTCCTACGCATTGTGGCGTGACATGGTGGGTGTGCCGGAAGATCGAATCGTCCGTATTGGCGATAACAAAGGTGCGCCGTTTGCCTCGGATAATTTCTGGCAAATGGCCGATACCGGCCCGTGTGGTCCATGCACCGAGATCTTCTACGATCATGGGGAGCAAATCCCAGGGGGGCCTCCTGGTTCCCCGGGTGAAGATGGAGATCGTTTCATTGAAATATGGAATTTGGTGTTCATGCAGTTTGATCGTCAGTCTGACGGCACGTTGGTGCCTCTGCCGACGCCCTGTGTGGATACAGGAATGGGCTTGGAGCGTTTGGCGGCGATCCTGCAGCATGTACACACTAACTATGAGATTGATTTATTTCAGACCCTGATCCTCAAGGCCGCCGAATTAACTGCTGTTGCGGACGTGCAGAACAAATCGTTGTGCGTGATTGCTGACCATAGTCGTGCGTGTGCGTTTTTGATCGTCGATGGGGTGCTTCCGTCCAATGAAGGCCGTGGTTATGTCTTACGTCGGATCATCCGCCGTGCGCTGCGTCATGGTTGGATGTTGGGGGTACGTCAACCGTTCTTCAACAACATGGTGCCAACCTTGATTGCGGTGATGGGCGATGCTTATCCCAAGCTACAGGCTGCAGCTGAATCGGTGATGCGTACTCTCCTGGCTGAGGAAGAGCGTTTTGCCGAGACTTTGGATGTTGGGATGAAGATCTTTAACGAGGTGGCTGCCAAGGTTGCCAATGGTGTGATCCCGGGTAGCGATGCGTTCCGTTTATACGATACCTATGGTTTTCCTGTTGATTTGACCGCTGATATTGCGCGTGAGCGTGGTATGAGGGTGGACATGGCCGGTTTCGAAGCTGCAATGACGCAACAGCGCAAGACTGCGCGCGCTGCGGGTAAGTTTGGGCGTGGTGTGCAATTGTCTGCTGAACGGGCCGCGATGTTGTCACCCACGGTGTTCCTGGGCTATGAGCAGCTTCAGGCCGATGACCTGAGAGTGGTTGCGTTGTTGTCTGATGGCGGGCTAACTGATTCGGCGTCGGTCGGTGATGAGGTGATTGTGTTGACCGACCGTACACCTTTTTACGCTGAGTCTGGTGGTCAAGTGGGTGATATTGGAACGTTGATGGCATCCGATGGAGTTCGTCTGGAGGTGACTGATACGCAAAAGTTAATGGGTCAGTTCCACGGACATGTTGCTCGTATTGTGCAAGGTGGGGTGAAGGTCGGCGATGTGTTGTCCGGTAGCGTTGCTGTTGCCAGACGAAAAATGGTTGCTCTTAACCATTCAGCCACTCACCTGTTGCACTGCGCGCTGCGCAGCGTGTTTGGTACTCACGTGGTGCAAAAAGGTTCTTTGGTTGCGCCGGATCGCCTGCGTTTCGACTTTTCACATTTTGAGCCTATCTCGGCTGCACAAATGACATTAATTGAACGGATGGTCAACGATGAGGTGCGTGCTAATCATCTGGTGATGATCGAGCAAATGGGGATGCAGGCTGCGTTGGATGCTGGTGCGATGGCGCTATTTGGAGAGAAATATGGAGAGCATGTGCGCGTAGTAACGATGGGCACTTCGGTCGAACTCTGCGGTGGTACCCATATCACCCGTACGGGTGACGTTGGTTTGTTTAAGATCATTTCCGAGTGTGGCGTGTCCTCTGGAGTGCGTCGTATTGAGGCTGTGACGGGCGAAAGCGCGTTAAATCATGTCTTGGCCGAAGAGCATCGTTTGTACGAAGTGGCTGGCCTTATTGGTAGTAACGCGAACAATGTGGTCAATCATATTCGCCAACTCACTGATCGTCAGAAGACATTGGAGCGTGAACTCGAGAAGCTCAAAGGAAAGCTGATCTCCGGAACGATTACCGATTTGCTCAGCATGGCGGTCAATGTGGCCGATGTAAAAGTAGTCGCCGCGCGTCTTGATGGTTTGGATGGGAAGGCACTACGTGAGGCGCTTGATCGACTTAAATTGCAGCTGAGTGATGCCGTAATAGTCCTTGCGGGGGTGACTGGCGGCAAGGTGGTTTTGGTGACTGCGGTCAATGGTCCTCGCGCAATGGGTAAGGTGAAGGCCGATACATTACTTTCGCACGTTGCTACTCAAATCAATGGCAGGGGAGGTGGCCGTGTTGATTTTGCTCAGGGCGGCGGTGAGGATGGACCTTCTCTTCGTTCCGCTCTTGACGGTGTTGCTACGTGGGTCAAGCAGCATCTGGACTGA
>xylefaMuMD
ATGAACATACCTACCAAATTTACTACTTCAAAGATTCGTAGCGATTTTCTAGAATTTTTCAAGAATAAAGGCCACAAAATCGTGCCTTCCGCGCCGTTGGTTCCAAGCAACGATCCGACCTTGCTGTTCACTAATTCCGGGATGGTCCAGTTCAAGGACGTGTTTCTAGGTGCAGAGAAGCGCAGTGAGGTCCGTGTGGCTGATGTGCAATGCTGCTTACGTGCCGGTGGTAAGCACAATGACCTGGATTCGGTTGGTTACACAGCACGTCATCACACTTTCTTTGAGATGCTCGGTAATTGGTCGTTTGGTGATTATTTTAAGAAGGAAGCGATCATGTGGGCCTGGGAGTTGCTGACCCAGGTTTGGGAGTTGCCCCCCGAACGTCTGTTGGTGACGGTGTACCACACTGACGATGAGTCCTACGCATTGTGGCGTGACATGGTGGGTGTGCCGGAAGATCGAATCGTCCGTATTGGCGATAACAAAGGTGCGCCGTTTGCCTCGGATAATTTCTGGCAAATGGCCGATACCGGCCCGTGTGGTCCATGCACCGAGATCTTCTACGATCATGGGGAGCAAATCCCAGGGGGGCCTCCTGGTTCCCCGGGTGAAGATGGAGATCGTTTCATTGAAATATGGAATTTGGTGTTCATGCAGTTTGATCGTCAGTCTGACGGCACGTTGGTGCCTCTGCCGACGCCCTGTGTGGATACAGGAATGGGCTTGGAGCGTTTGGCGGCGATCCTGCAGCATGTACACACTAACTATGAGATTGATTTATTTCAGACCCTGATCCTCAAGGCCGCCGAATTAACTGCTGTTGCGGACGTGCAGAACAAATCGTTGTGCGTGATTGCTGACCATAGTCGTGCGTGTGCGTTTTTGATCGTCGATGGGGTGCTTCCGTCCAATGAAGGCCGTGGTTATGTCTTACGTCGGATCATCCGCCGTGCGCTGCGTCATGGTTGGATGTTGGGGGTACGTCAACCGTTCTTCAACAACATGGTGCCAACCTTGATTGCGGTGATGGGCGATGCTTATCCCAAGCTACAGGCTGCAGCTGAATCGGTGATGCGTACTCTCCTGGCTGAGGAAGAGCGTTTTGCCGAGACTTTGGATGTTGGGATGAAGATCTTTAACGAGGTGGCTGCCAAGGTTGCCAATGGTGTGATCCCGGGTAGCGATGCGTTCCGTTTATACGATACCTATGGTTTTCCTGTTGATTTGACCGCTGATATTGCGCGTGAGCGTGGTATGAGGGTGGACATGGCCGGTTTCGAAGCTGCAATGACGCAACAGCGCAAGACTGCGCGCGCTGCGGGTAAGTTTGGGCGTGGTGTGCAATTGTCTGCTGAACGGGCCGCGATGTTGTCACCCACGGTGTTCCTGGGCTATGAGCAGCTTCAGGCCGATGACCTGAGAGTGGTTGCGTTGTTGTCTGATGGCGGGCTAACTGATTCGGCGTCGGTCGGTGATGAGGTGATTGTGTTGACCGACCGTACACCTTTTTACGCTGAGTCTGGTGGTCAAGTGGGTGATATTGGAACGTTGATGGCATCCGATGGAGTTCGTCTGGAGGTGACTGATACGCAAAAGTTAATGGGTCAGTTCCACGGACATGTTGCTCGTATTGTGCAAGGTGGGGTGAAGGTCGGCGATGTGTTGTCCGGTAGCGTTGCTGTTGCCAGACGAAAAATGGTTGCTCTTAACCATTCAGCCACTCACCTGTTGCACTGCGCGCTGCGCAGCGTGTTTGGTACTCACGTGGTGCAAAAAGGTTCTTTGGTTGCGCCGGATCGCCTGCGTTTCGACTTTTCACATTTTGAGCCTATCTCGGCTGCACAAATGACATTAATTGAACGGATGGTCAACGATGAGGTGCGTGCTAATCATCTGGTGATGATCGAGCAAATGGGGATGCAGGCTGCGTTGGATGCTGGTGCGATGGCGCTATTTGGAGAGAAATATGGAGAGCATGTGCGCGTAGTAACGATGGGCACTTCGGTCGAACTCTGCGGTGGTACCCATATCACCCGTACGGGTGACGTTGGTTTGTTTAAGATCATTTCCGAGTGTGGCGTGTCCTCTGGAGTGCGTCGTATTGAGGCTGTGACGGGCGAAAGCGCGTTAAATCATGTCTTGGCCGAAGAGCATCGTTTGTACGAAGTGGCTGGCCTTATTGGTAGTAACGCGAACAATGTGGTCAATCATATTCGCCAACTCACTGATCGTCAGAAGACATTGGAGCGTGAACTCGAGAAGCTCAAAGGAAAGCTGATCTCCGGAACGATTACCGATTTGCTCAGCATGGCGGTCAATGTGGCCGATGTAAAAGTAGTCGCCGCGCGTCTTGATGGTTTGGATGGGAAGGCACTACGTGAGGCGCTTGATCGACTTAAATTGCAGCTGAGTGATGCCGTAATAGTCCTTGCGGGGGTGACTGGCGGCAAGGTGGTTTTGGTGACTGCGGTCAATGGTCCTCGCGCAATGGGTAAGGTGAAGGCCGATACATTACTTTCGCACGTTGCTACTCAAATCAATGGCAGGGGAGGTGGCCGTGTTGATTTTGCTCAGGGCGGCGGTGAGGATGGACCTTCTCTTCGTTCCGCTCTTGACGGTGTTGCTACGTGGGTCAAGCAGCATCTGGACTGA
>xylefaAnn1
ATGAACATACCTACCAAATTCACCACTTCAAAGATTCGTAGCGATTTTCTAGAATTTTTCAAGAATAAAGGCCACAAAATCGTGCCTTCCGCGCCGTTGGTTCCAAGCAACGATCCGACCTTGCTGTTCACTAATTCAGGGATGGTCCAGTTCAAGGACGTGTTTCTAGGGGCAGAGAAGCGCAGTGAGGTCCGTGTGGCTGATGTGCAATGCTGCTTACGTGCCGGTGGTAAGCACAATGACCTGGATTCGGTTGGTTACACAGCACGTCATCACACTTTCTTTGAGATGCTCGGTAATTGGTCGTTTGGTGATTATTTTAAGAAGGAAGCGATCACGTGGGCCTGGGAGTTGCTGACCCAGGTTTGGGAGTTGCCCCCCGAACGTTTGTTGGTGACGGTGTACCACACTGACGATGAGTCCTACGCATTGTGGCGTGACATGGTGGGTGTGCCGGAAGATCGAATCGTCCGTATTGGCGATAACAAAGGTGCGCTGTTTGCCTCGGATAATTTCTGGCAAATGGCCGATACCGGCCCGTGTGGTCCATGCACCGAGATCTTCTACGATCATGGGGAGCACATCCCAGGGGGGCCTCCTGGTTCCCAGGGTGAAGATGGAGATCGTTTCATTGAAATATGGAATTTGGTGTTCATGCAGTTTGATCGTCAGTCTGACGGTACGTTGGTGCCTCTGCCGACGCCCTGTGTGGATACAGGAATGGGCTTGGAGCGTTTGGCGGCGATCCTGCAGCATGTACACACTAACTATGAGATTGATTTATTTCAGACCCTGATCCTCAAGGCCGCCGAATTAACTGCTGTTGCTGACGTGCAAAACAAATCGTTGTGCGTGATTGCTGACCATAGTCGTGCGTGTGCGTTTTTGATCGTCGATGGGGTGCTTCCGTCCAATGAAGGCCGTGGTTATGTCTTACGTCGGATCATCCGCCGTGCGCTGCGTCATGGTTGGATGTTGGGGGTACGTCAACCGTTCTTCAACAACATGGTGCCAACCTTGGTTGCGGTGATGGGCGATGCTTATCCCAAGCTACAGGCTGCAGCTGAATCGGTGATGCGTACTCTCCTGGCTGAGGAAGAGCGTTTTGCCGAGACTTTGGATGTCGGGATGAAGATCTTTAACGAGGTGGCTGCCAAGGTTGCCAATGGTGTGATCCCGGGTAGCGATGCGTTCCGTTTATACGATACCTATGGTTTTCCTGTTGATTTGACCGCTGATATTGCGCGTGAGCGTGGTATGAGGGTGGACATGGCCGGTTTCGAAGCTGCAATGACGCAACAGCGCAAGACTGCGCGCGCCGCGGGTAAGTTTGGGCGCGGCGTGCAATTGTCTGCTGAACGGGCCGCGATGTTGTCACCCACGGTGTTCCTGGGCTATGAGCAGCTTCAGGCCGATGGCCTGAGAGTGGTTGCGTTGTTGTCTGATGGTGGACTAACTGATTCGGCGTCGGTGGGTGATGAGGTGATTGTGTTGACCGACCGTACACCTTTTTACGCTGAATCTGGTGGTCAAGTGGGTGATATTGGAACGTTGATGGCATCCGATGGAGTTCGTCTGGAGGTGACTGATACGCAAAAGTTAATGGGTCAGTTCCACGGACATGTTGCTCGTATTGTGCAAGGTGGAGTGAAGGTCGGCGATGTGTTGTCCGGTAGCGTTGCTGTTGCCAGACGAAAAATGGTTGCTCTTAACCATTCAGCCACTCACCTGTTGCACTGCGCGCTGCGCAGCGTGTTTGGTAATCACGTGGCGCAAAAAGGTTCTTTGGTTGCGCCGGATCGCCTGCGTTTCGACTTTTCACATTTTGAGCCTATCTCGGCTGTACAAATGACATTAATTGAACGGATGGTCAACGATGAGGTGCGTGCTAATCATCTGGTGATGATCGAGCAGATGGGGATGCAGGCTGCGTTGGATGCTGGTGCGATGGCGCTATTTGGAGAGAAATATGGAGAGCATGTGCGCGTAGTAACGATGGGCACTTCGGTCGAACTCTGCGGTGGTACCCATATCACCCGTACGGGTGACATTGGTTTGTTTAAGATCATTTCCGAGTGTGGCGTGTCCTCTGGAGTGCGTCGTATTGAGGCTGTGACGGGCGAAAGCGCGTTAAATCATGTCTTGGCCGAAGAGCATCGTTTGTACGAAGTGGCTGGCCTTATTGGTAGTAACGCGAACGATGTGGTCAATCATATTCGCCAACTCACTGATCGTCAGAAGACATTGGAGCGTGAACTCGAGAAGCTCAAAGGAAAGCTGCTCTCCGGAACGATTACCGATTTGCTCAGCATGGCGGTCAATGTGGCCGATGTAAAAGTAGTCGCCGCGCGTCTTGATGGTTTGGATGGGAAGGCGCTACGTGAGGCGCTTGATCGACTTAAATTGCAGCTGAGTGATGCCGTAATAGTCCTTGCGGGGGTGACTGGCGGCAAGGTGGCTTTGGTGACTGCTGTCAATGGTCCTCGCGCAATGGGTAAGGTGAAGGCCGATACATTACTTTCGCACGTTGCTACTCAAATCAACGGCAGGGGAGGTGGCCGTGTTGATTTTGCTCAGGGCGGCGGTGAGGATGGACCTTCTCTTCGTTCCGCTCTTGACAGTGTTGCTACGTGGGTCAAGCAGCATCTGAACTGA
>xylefaco33
ATGAACATACCTACCAAATTTACCACTTCAAAGATTCGTAGCGATTTTCTAGAATTTTTCAAGAATAAAGGCCACAAAATCGTGCCTTCCGCGCCGTTGGTTCCAAGCAACGATCCGACCTTGCTGTTCACTAATTCCGGGATGGTCCAGTTCAAGGACGTGTTTCTAGGGGCAGAGAAGCGCAGTGAGGTCCGTGTGGCTGATGTGCAATGCTGCTTACGTGCCGGTGGTAAGCACAATGACCTGGATTCGGTTGGTTACACAGCACGTCATCACACTTTCTTTGAGATGCTCGGTAATTGGTCGTTTGGTGATTATTTTAAGAAGGAAGCGATCATGTGGGCCTGGGAGTTGCTGACCCAGGTTTGGGAGTTGCCCCCCGAACGTCTGTTGGTGACGGTGTACCACACTGACGATGAGTCCTACGCATTGTGGCGTGACATGGTGGGTGTGCCGGAAGATCGAATCGTCCGTATTGGCGATAACAAAGGTGCGCCGTTTGCCTCGGATAATTTCTGGCAAATGGCCGATACCGGCCCGTGTGGTCCATGCACCGAGATCTTCTACGATCATGGGGAGCACATCCCAGGGGGGCCTCCTGGTTCCCCGTGTGAAGATGGAGATCGTTTCATTGAAATATGGAATTTGGTGTTCATGCAGTTTGATCGTCAGTCTGACGGTACGTTGGTGCCTCTGCCGACGCCCTGTGTGGATACAGGAATGGGCTTGGAGCGTTTGGCGGCGATCCTGCAGCATGTACACACTAACTATGAGATTGATTTATTTCAGACCCTGATCCTCAAGGCCGCCGAATTAACTGCTGTTGCGGACGTGCAGAACAAATCGTTGTGCGTGATTGCTGACCATAGTCGTGCGTGTGCGTTTTTGATCGTCGATGGGGTGCTTCCGTCCAATGAAGGCCGTGGTTATGTCTTACGTCGGATCATCCGCCGTGCGCTGCGTCATGGTTGGATGTTGGGGGTACGTCAACCGTTCTTCAACAACATGGTGCCAACCTTGGTTGCGGTGATGGGCGATGCTTATCCCAAGCTACAGGTTGCAGCTGAATCGGTGATGCGTACTCTCCTGGCTGAGGAAGAGCGTTTTGCCGAGACTTTGGATGTCGGGATGAAGATCTTTAACGAGGTGGCTGCCAAGGTTGCCAATGGTGTGATCCAGGGTAGCGATGCGTTCCGTTTATACGATACCTATGGTTTTCCTGTTGATTTGACCGCTGATATTGCGCGTGAGCGTGGTATGAGGGTGGACATGGCCGGTTTTGAAGCTGCAATGACGCAACAGCGCAAGACTGCGCGCGCCGCGGGTAAGTTTGGGCGCGGCGTGCAATTGTCTGCTGAACGGGCCGCGATGTTGTCACCCACGGTGTTCCTGGGCTATGAGCAGCTTCAGGCCGATGGCCTGAGAGTGGTTGCGTTGTTGTCTGATGGTGGACTAACTGATTCGGCGTCGGTGGGTGATGAGGTGATTGTGTTGACCGACCGTACACCTTTTTACGCTGAGTCTGGTGGTCAAGTGGGTGATATTGGAACGTTGATGGCATCCGATGGAGTTCGTCTGGAGGTGACTGATACGCAAAAGTTAATGGGTCAGTTCCACGGACATGTTGCTCGTATTGTGCAAGGTGGGGTGAAGGTCGGCGATGTGTTGTCCGGTAGCGTTGCTGTTGCCAGACGAAAAATGGTTGCTCTTAACCATTCAGCCACTCACCTGTTGCACTGCGCGCTGCGCAGCGTGTTTGGTACTCACGTGGCGCAAAAAGGTTCTTTGGTTGCGCCGGATCGCCTGCGTTTCGACTTTTCACATTTTGAGCCTATCTCGGCTGCACAAATGACATTAATTGAACGGATGGTCAACGATGAGGTGCGTGCTAATCATCTGGTGATGATCGAGCAGATGGGGATGCAGGCTGCGTTGGATGCTGGTGCGATGGCGCTATTTGGAGAGAAATATGGAGAGCATGTGCGCGTAGTAACGATGGGCACTTCGGTCGAACTCTGCGGTGGTACCCATATCACCCGTACGGGTGACATTGGTTTGTTTAAGATCATTTCCGAGTGTGGAGTGTCCTCTGGAGTGCGTCGTATTGAGGCTGTGACGGGCGAAAGCGCGTTAAATCATGTCTTGGCGGAAGAGCATCGTTTGTACGAAGTGGCTGGCCTTATTGGTAGTAACGCGAACGATGTGGTCAATCATATTCGCCAACTCACTGATCGTCAGAAGACATTGGAGCGTGAACTCGAGAAGCTCAAAGGAAAGCTGATCTCCGGAACGATTACCGATTTGCTCAGCACGGCGGTCAATGTGGCCGATGTAAAAGTAGTCGCCGCGCGTCTTGATGGTTTGGATGGGAAGGCGCTACGTGAGGCGCTTGATCGACTTAAATCGCAGCTGAGTGATGCCGTAATAGTCCTTGCGGGGGTGACTGGCGGCAAGGTGGCTTTGGTGACTGCTGTCAATGGTCCTCGCGCAATGGGTAAGGTGAAGGCCGATACATTACTTTCGCACGTTGCTACTCAAATCAACGGCAGGGGAGGTGGCCGTGTTGATTTTGCTCAGGGCGGCGGTGAGGATGGACCTTCTCTTCGTTCCGCTCTTGACGGTGTTGCTACGTGGGTCAAGCAGCATCTGAACTGA
>xylefa4627
ATGAACATACCTACCAAATTTACCACTTCAAAGATTCGTAGCGATTTTCTAGAATTTTTCAAGAATAAAGGCCACAAAATCGTGCCTTCCGCGCCGTTGGTTCCAAGCAACGATCCGACCTTGCTGTTCACTAATTCCGGGATGGTCCAGTTCAAGGACGTGTTTCTAGGGGCAGAGAAGCGCAGTGAGGTCCGTGTGGCTGATGTGCAATGCTGCTTACGTGCCGGTGGTAAGCACAATGACCTGGATTCGGTTGGTTACACAGCACGTCATCACACTTTCTTTGAGATGCTCGGTAATTGGTCGTTTGGTGATTATTTTAAGAAGGAAGCGATCATGTGGGCCTGGGAGTTGCTGACCCAGGTTTGGGAGTTGCCCCCCGAACGTCTGTTGGTGACGGTGTACCACACTGACGATGAGTCCTACGCATTGTGGCGTGACATGGTGGGTGTGCCGGAAGATCGAATCGTCCGTATTGGCGATAACAAAGGTGCGCCGTTTGCCTCGGATAATTTCTGGCAAATGGCCGATACCGGCCCGTGTGGTCCATGCACCGAGATCTTCTACGATCATGGGGAGCACATCCCAGGGGGGCCTCCTGGTTCCCCGTGTGAAGATGGAGATCGTTTCATTGAAATATGGAATTTGGTGTTCATGCAGTTTGATCGTCAGTCTGACGGTACGTTGGTGCCTCTGCCGACGCCCTGTGTGGATACAGGAATGGGCTTGGAGCGTTTGGCGGCGATCCTGCAGCATGTACACACTAACTATGAGATTGATTTATTTCAGACCCTGATCCTCAAGGCCGCCGAATTAACTGCTGTTGCGGACGTGCAGAACAAATCGTTGTGCGTGATTGCTGACCATAGTCGTGCGTGTGCGTTTTTGATCGTCGATGGGGTGCTTCCGTCCAATGAAGGCCGTGGTTATGTCTTACGTCGGATCATCCGCCGTGCGCTGCGTCATGGTTGGATGTTGGGGGTACGTCAACCGTTCTTCAACAACATGGTGCCAACCTTGGTTGCGGTGATGGGCGATGCTTATCCCAAGCTACAGGTTGCAGCTGAATCGGTGATGCGTACTCTCCTGGCTGAGGAAGAGCGTTTTGCCGAGACTTTGGATGTCGGGATGAAGATCTTTAACGAGGTGGCTGCCAAGGTTGCCAATGGTGTGATCCAGGGTAGCGATGCGTTCCGTTTATACGATACCTATGGTTTTCCTGTTGATTTGACCGCTGATATTGCGCGTGAGCGTGGTATGAGGGTGGACATGGCCGGTTTTGAAGCTGCAATGACGCAACAGCGCAAGACTGCGCGCGCCGCGGGTAAGTTTGGGCGCGGCGTGCAATTGTCTGCTGAACGGGCCGCGATGTTGTCACCCACGGTGTTCCTGGGCTATGAGCAGCTTCAGGCCGATGGCCTGAGAGTGGTTGCGTTGTTGTCTGATGGTGGACTAACTGATTCGGCGTCGGTGGGTGATGAGGTGATTGTGTTGACCGACCGTACACCTTTTTACGCTGAGTCTGGTGGTCAAGTGGGTGATATTGGAACGTTGATGGCATCCGATGGAGTTCGTCTGGAGGTGACTGATACGCAAAAGTTAATGGGTCAGTTCCACGGACATGTTGCTCGTATTGTGCAAGGTGGGGTGAAGGTCGGCGATGTGTTGTCCGGTAGCGTTGCTGTTGCCAGACGAAAAATGGTTGCTCTTAACCATTCAGCCACTCACCTGTTGCACTGCGCGCTGCGCAGCGTGTTTGGTACTCACGTGGCGCAAAAAGGTTCTTTGGTTGCGCCGGATCGCCTGCGTTTCGACTTTTCACATTTTGAGCCTATCTCGGCTGCACAAATGACATTAATTGAACGGATGGTCAACGATGAGGTGCGTGCTAATCATCTGGTGATGATCGAGCAGATGGGGATGCAGGCTGCGTTGGATGCTGGTGCGATGGCGCTATTTGGAGAGAAATATGGAGAGCATGTGCGCGTAGTAACGATGGGCACTTCGGTCGAACTCTGCGGTGGTACCCATATCACCCGTACGGGTGACATTGGTTTGTTTAAGATCATTTCCGAGTGTGGAGTGTCCTCTGGAGTGCGTCGTATTGAGGCTGTGACGGGCGAAAGCGCGTTAAATCATGTCTTGGCGGAAGAGCATCGTTTGTACGAAGTGGCTGGCCTTATTGGTAGTAACGCGAACGATGTGGTCAATCATATTCGCCAACTCACTGATCGTCAGAAGACATTGGAGCGTGAACTCGAGAAGCTCAAAGGAAAGCTGATCTCCGGAACGATTACCGATTTGCTCAGCACGGCGGTCAATGTGGCCGATGTAAAAGTAGTCGCCGCGCGTCTTGATGGTTTGGATGGGAAGGCGCTACGTGAGGCGCTTGATCGACTTAAATCGCAGCTGAGTGATGCCGTAATAGTCCTTGCGGGGGTGACTGGCGGCAAGGTGGCTTTGGTGACTGCTGTCAATGGTCCTCGCGCAATGGGTAAGGTGAAGGCCGATACATTACTTTCGCACGTTGCTACTCAAATCAACGGCAGGGGAGGTGGCCGTGTTGATTTTGCTCAGGGCGGCGGTGAGGATGGACCTTCTCTTCGTTCCGCTCTTGACGGTGTTGCTACGTGGGTCAAGCAGCATCTGAACTGA
>xylefa8073
ATGAACATACCTACCAAATTCACCACTTCAAAGATTCGTAGCGATTTTCTAGAATTTTTCAAGAATAAAGGCCACAAAATCGTGCCTTCCGCGCCGTTGGTTCCAAGCAACGATCCGACCTTGCTGTTCACTAATTCAGGGATGGTCCAGTTCAAGGACGTGTTTCTAGGGGCAGAGAAGCGCAGTGAGGTCCGTGTGGCTGATGTGCAATGCTGCTTACGTGCCGGTGGTAAGCACAATGACCTGGATTCGGTTGGTTACACAGCACGTCATCACACTTTCTTTGAGATGCTCGGTAATTGGTCGTTTGGTGATTATTTTAAGAAGGAAGCGATCACGTGGGCCTGGGAGTTGCTGACCCAGGTTTGGGAGTTGCCCCCCGAACGTTTGTTGGTGACGGTGTACCACACTGACGATGAGTCCTACGCATTGTGGCGTGACATGGTGGGTGTGCCGGAAGATCGAATCGTCCGTATTGGCGATAACAAAGGTGCGCTGTTTGCCTCGGATAATTTCTGGCAAATGGCCGATACCGGCCCGTGTGGTCCATGCACCGAGATCTTCTACGATCATGGGGAGCACATTCCAGGGGGGCCTCCTGGTTCCCCGGGTGAAGATGGAGATCGTTTCATTGAAATATGGAATTTGGTGTTCATGCAGTTTGATCGTCAGTCTGACGGTACGTTGGTGCCTCTGCCGATGCCCTGTGTGGATACAGGAATGGGCTTGGAGCGTTTGGCGGCGATCCTGCAGCATGTACACACTAACTATGAGATTGATTTATTTCAGACCCTGATCCTCAAGGCCGCCGAATTAACTGCTGTTGCTGACGTGCAAAACAAATCGTTGTGCGTGATTGCTGACCATAGTCGTGCGTGTGCGTTTTTGATCGTCGATGGGGTGCTTCCGTCCAATGAAGGCCGTGGTTATGTCTTACGTCGGATCATCCGCCGTGCGCTGCGTCATGGTTGGATGTTGGGGGTACGTCAACCGTTCTTCAACAATATGGTGCCAACCTTGGTTGCGGTGATGGGCGATGCTTATCCCAAGCTACAGGCTGCAGCTGAATCGGTGATGCGTACTCTCCTGGCTGAGGAAGAGCGTTTTGCCGAGACTTTGGATGTTGGGATGAAGATCTTTAACGAGGTGGCTGCCAAGGTTGCCAATGGTGTGATCCCGGGTAGCGATGCGTTCCGTTTATACGATACCTATGGTTTTCCTGTTGATTTGACCGCTGATATTGCGCGTGAGCGTGGTATGAGGGTGGACATGGCCGGTTTCGAAGCTGCAATGACGCAACAGCGCAAGACTGCGCGCGCTGCGGGTAAGTTTGGGCGTGGTGTGCAATTGTCTGCTGAACGGGCCGCGACGTTGTCACCCACGGTGTTCCTGGGCTATGAGCAGCTTCAGGCCGATGACCTGAGAGTGGTTGCGTTGTTGTCTGATGGCGGGCTAACTGATTCGGCGTCGGTCGGTGATGAGGTGATTGTGTTGACCGACCGTACACCTTTTTACGCTGAGTCTGGTGGTCAAGTGGGTGATATTGGAACGTTGATGGCATCCGATGGAGTTCGTCTGGAGGTGACTGATACGCAAAAGTTAATGGGTCAGTTCCACGGACATGTTGCTCGTATTGTGCAAGGTGGGGTGAAGGTCGGCGATGTGTTGTCCGGTAGCGTTGCTGTTGCCAGACGAAAAATGGTTGCTCTTAACCATTCAGCCACTCACCTGTTGCACTGCGCGCTGCGCAGCGTGTTTGGTACTCACGTGGTGCAAAAAGGTTCTTTGGTTGCGCCGGATCGCCTGCGTTTCGACTTTTCACATTTTGAGCCTATCTCGGCTGCACAAATGACATTAATTGAACGGATGGTCAACGATGAGGTGCGTGCTAATCATCTGGTGATGATCGAGCAAATGGGGATGCAGGCTGCGTTGGATGCTGGTGCGATGGCGCTATTTGGAGAGAAATATGGAGAGCATGTGCGCGTAGTAACGATGGGCACTTCGGTCGAACTCTGCGGTGGTACCCATATCACCCGTACGGGTGACATTGGTTTGTTTAAGATCATTTCCGAGTGTGGCGTGTCCTCTGGAGTGCGTCGTATTGAGGCTGTGACGGGCGAAAGCGCGTTAAATCATGTCTTGGCCGAAGAGCATCGTTTGTACGAAGTGGCTGGCCTTATTGGTAGTAACGCGAACAATGTGGTCAATCATATTCGCCAACTCACTGATCGTCAGAAGACATTGGAGCGTGAACTCGAGAAGCTCAAAGGAAAGCTGATCTCCGGAACGATTACCGATTTGCTCAGCATGGCGGTCAATGTGGCCGATGTAAAAGTAGTCGCCGCGCGTCTTGATGGTTTGGATGGGAAGGCACTACGTGAGGCGCTTGATCGACTTAAATTGCAGCTGAGTGATGCCGTAATAGTCCTTGCGGGGGTGACTGGCGGCAAGGTGGCTTTGGTGACTGCTGTCAATGGTCCTCGCGCAATGGGTAAGGTGAAGGCCGATACATTACTTTCGCACGTTGCTACTCAAATCAACGGCAGGGGAGGTGGCCGTGTTGATTTTGCTCAGGGCGGCGGTGAGGATGGACCTTCTCTTCGTTCCGCTCTTGACGGTGTTGCTACGTGGGTCAAGCAGCATCTGAACTGA
>xylefaD026
ATGAACATACCTACCAAATTTACCACTTCAAAGATTCGTAGCGATTTTCTAGAATTTTTCAAGAATAAAGGCCACAAAATCGTGCCTTCCGCGCCGTTGGTTCCAAGCAACGATCCGACCTTGCTGTTCACTAATTCCGGGATGGTCCAGTTCAAGGACGTGTTTCTAGGGGCAGAGAAGCGCAGTGAGGTCCGTGTGGCTGATGTGCAATGCTGCTTACGTGCCGGTGGTAAGCACAATGACCTGGATTCGGTTGGTTACACAGCACGTCATCACACTTTCTTTGAGATGCTCGGTAATTGGTCGTTTGGTGATTATTTTAAGAAGGAAGCGATCATGTGGGCCTGGGAGTTGCTGACCCAGGTTTGGGAGTTGCCCCCCGAACGTCTGTTGGTGACGGTGTACCACACTGACGATGAGTCCTACGCATTGTGGCGTGACATGGTGGGTGTGCCGGAAGATCGAATCGTCCGTATTGGCGATAACAAAGGTGCGCCGTTTGCCTCGGATAATTTCTGGCAAATGGCCGATACCGGCCCGTGTGGTCCATGCACCGAGATCTTCTACGATCATGGGGAGCACATTCCAGGGGGGCCTCCTGGTTCCCCGGGTGAAGATGGAGATCGTTTCATTGAAATATGGAATTTGGTGTTCATGCAGTTTGATCGTCAGTCTGACGGTACGTTAGTGCCTCTGCCGACGCCCTGTGTGGATACAGGAATGGGCTTGGAGCGTTTGGCGGCGATCCTGCAGCATGTACACACTAACTATGAGATTGATTTATTTCAGACCCTGATCCTCAAGGCCGCCGAATTAACTGCTGTTGCGGACGTGCAGAACAAATCGTTGTGCGTGATTGCTGACCATAGTCGTGCGTGTGCGTTTTTGATCGTCGATGGGGTGCTTCCGTCCAATGAAGGCCGTGGTTATGTCTTACGTCGGATCATCCGCCGTGCGCTGCGTCATGGTTGGATGTTGGGGGTACGTCAACCGTTCTTCAACAACATGGTGCCAACCTTGATTGCGGTGATGGGCGATGCTTATCCCAAGCTACAGGCTGCAGCTGAATCGGTGATGCGTACTCTCCTGGCTGAGGAAGAGCGTTTTGCCGAGACTTTGGATGTTGGGATGAAGATCTTTAACGAGGTGGCTGCCAAGGTTGCCAATGGTGTGATCCCGGGTAGCGATGCGTTCCGTTTATACGATACCTATGGTTTTCCTGTTGATTTGACCGCTGATATTGCGCGTGAGCGTGGTATGAGGGTGGACATGGCCGGTTTCGAAGCTGCAATGACGCAACAGCGCAAGACTGCGCGCGCTGCGGGTAAGTTTGGGCGTGGTGTGCAATTGTCTGCTGAACGGGCCGCGACGTTGTCACCCACGGTGTTCCTGGGCTATGAGCAGCTTCAGGCCGATGACCTGAGAGTGGTTGCGTTGTTGTCTGATGGCGGGCTAACTGATTCGGCGTCGGTCGGTGATGAGGTGATTGTGTTGACCGACCGTACACCTTTTTACGCTGAGTCTGGTGGTCAAGTGGGTGATATTGGAACGTTGATGGCATCCGATGGAGTTCGTCTGGAGGTGACTGATACGCAAAAGTTAATGGGTCAGTTCCACGGACATGTTGCTCGTATTGTGCAAGGTGGGGTGAAGGTCGGCGATGTGTTGTCCGGTAGCGTTGCTGTTGCCAGACGAAAAATGGTTGCTCTTAACCATTCAGCCACTCACCTGTTGCACTGCGCGCTGCGCAGCGTGTTTGGTACTCACGTGGTGCAAAAAGGTTCTTTGGTTGCGCCGGATCGCCTGCGTTTCGACTTTTCACATTTTGAGCCTATCTCGGCTGCACAAATGACATTAATTGAACGGATGGTCAACGATGAGGTGCGTGCTAATCATCTGGTGATGATCGAGCAAATGGGGATGCAGGCTGCGTTGGATGCTGGTGCGATGGCGCTATTTGGAGAGAAATATGGAGAGCATGTGCGCGTAGTAACGATGGGCACTTCGGTCGAACTCTGCGGTGGTACCCATATCACCCGTACGGGTGACATTGGTTTGTTTAAGATCATTTCCGAGTGTGGCGTGTCCTCTGGAGTGCGTCGTATTGAGGCTGTGACGGGCGAAAGCGCGTTAAATCATGTCTTGGCCGAAGAGCATCGTTTGTACGAAGTGGCTGGCCTTATTGGTAGTAACGCGAACAATGTGGTCAATCATATTCGCCAACTCACTGATCGTCAGAAGACATTGGAGCGTGAACTCGAGAAGCTCAAAGGAAAGCTGATCTCCGGAACGATTACCGATTTGCTCAGCATGGCGGTCAATGTGGCCGATGTAAAAGTAGTCGCCGCGCGTCTTGATGGTTTGGATGGGAAGGCACTACGTGAGGCGCTTGATCGACTTAAATTGCAGCTGAGTGATGCCGTAATAGTCCTTGCGGGGGTGACCGGCGGCAAGGTGGCTTTGGTGACTGCTGTCAATGGTCCTCGCGCAATGGGTAAGGTGAAGGCCGATACATTACTTTCGCACGTTGCTACTCAAATCAACGGCAGGGGAGGTGGCCGTGTTGATTTTGCTCAGGGCGGCGGTGAGGATGGACCTTCTCTTCGTTCCGCTCTTGACGGTGTTGCTACGTGGGTCAAGCAGCATCTGAACTGA
>xylefaEB92
ATGAACATACCTACCAAATTTACCACTTCAAAGATTCGTAGCGATTTTCTAGAATTTTTCAAGAATAAAGGCCACAAAATCGTGCCTTCCGCGCCGTTGGTTCCAAGCAACGATCCGACCTTGCTGTTCACTAATTCCGGGATGGTCCAGTTCAAGGACGTGTTTCTAGGGGCAGAGAAGCGCAGTGAGGTCCGTGTGGCTGATGTGCAATGCTGCTTACGTGCCGGTGGTAAGCACAATGACCTGGATTCGGTTGGTTACACAGCACGTCATCACACTTTCTTTGAGATGCTCGGTAATTGGTCGTTTGGTGATTATTTTAAGAAGGAAGCGATCATGTGGGCCTGGGAGTTGCTGACCCAGGTTTGGGAGTTGCCCCCCGAACGTCTGTTGGTGACGGTGTACCACACTGACGATGAGTCCTACGCATTGTGGCGTGACATGGTGGGTGTGCCGGAAGATCGAATCGTCCGTATTGGCGATAACAAAGGTGCGCCGTTTGCCTCGGATAATTTCTGGCAAATGGCCGATACCGGCCCGTGTGGTCCATGCACCGAGATCTTCTACGATCATGGGGAGCACATTCCAGGGGGGCCTCCTGGTTCCCCGGGTGAAGATGGAGATCGTTTCATTGAAATATGGAATTTGGTGTTCATGCAGTTTGATCGTCAGTCTGACGGTACGTTAGTGCCTCTGCCGACGCCCTGTGTGGATACAGGAATGGGCTTGGAGCGTTTGGCGGCGATCCTGCAGCATGTACACACTAACTATGAGATTGATTTATTTCAGACCCTGATCCTCAAGGCCGCCGAATTAACTGCTGTTGCGGACGTGCAGAACAAATCGTTGTGCGTGATTGCTGACCATAGTCGTGCGTGTGCGTTTTTGATCGTCGATGGGGTGCTTCCGTCCAATGAAGGCCGTGGTTATGTCTTACGTCGGATCATCCGCCGTGCGCTGCGTCATGGTTGGATGTTGGGGGTACGTCAACCGTTCTTCAACAACATGGTGCCAACCTTGATTGCGGTGATGGGCGATGCTTATCCCAAGCTACAGGCTGCAGCTGAATCGGTGATGCGTACTCTCCTGGCTGAGGAAGAGCGTTTTGCCGAGACTTTGGATGTTGGGATGAAGATCTTTAACGAGGTGGCTGCCAAGGTTGCCAATGGTGTGATCCCGGGTAGCGATGCGTTCCGTTTATACGATACCTATGGTTTTCCTGTTGATTTGACCGCTGATATTGCGCGTGAGCGTGGTATGAGGGTGGACATGGCCGGTTTCGAAGCTGCAATGACGCAACAGCGCAAGACTGCGCGCGCTGCGGGTAAGTTTGGGCGTGGTGTGCAATTGTCTGCTGAACGGGCCGCGACGTTGTCACCCACGGTGTTCCTGGGCTATGAGCAGCTTCAGGCCGATGACCTGAGAGTGGTTGCGTTGTTGTCTGATGGCGGGCTAACTGATTCGGCGTCGGTCGGTGATGAGGTGATTGTGTTGACCGACCGTACACCTTTTTACGCTGAGTCTGGTGGTCAAGTGGGTGATATTGGAACGTTGATGGCATCCGATGGAGTTCGTCTGGAGGTGACTGATACGCAAAAGTTAATGGGTCAGTTCCACGGACATGTTGCTCGTATTGTGCAAGGTGGGGTGAAGGTCGGCGATGTGTTGTCCGGTAGCGTTGCTGTTGCCAGACGAAAAATGGTTGCTCTTAACCATTCAGCCACTCACCTGTTGCACTGCGCGCTGCGCAGCGTGTTTGGTACTCACGTGGTGCAAAAAGGTTCTTTGGTTGCGCCGGATCGCCTGCGTTTCGACTTTTCACATTTTGAGCCTATCTCGGCTGCACAAATGACATTAATTGAACGGATGGTCAACGATGAGGTGCGTGCTAATCATCTGGTGATGATCGAGCAAATGGGGATGCAGGCTGCGTTGGATGCTGGTGCGATGGCGCTATTTGGAGAGAAATATGGAGAGCATGTGCGCGTAGTAACGATGGGCACTTCGGTCGAACTCTGCGGTGGTACCCATATCACCCGTACGGGTGACATTGGTTTGTTTAAGATCATTTCCGAGTGTGGCGTGTCCTCTGGAGTGCGTCGTATTGAGGCTGTGACGGGCGAAAGCGCGTTAAATCATGTCTTGGCCGAAGAGCATCGTTTGTACGAAGTGGCTGGCCTTATTGGTAGTAACGCGAACAATGTGGTCAATCATATTCGCCAACTCACTGATCGTCAGAAGACATTGGAGCGTGAACTCGAGAAGCTCAAAGGAAAGCTGATCTCCGGAACGATTACCGATTTGCTCAGCATGGCGGTCAATGTGGCCGATGTAAAAGTAGTCGCCGCGCGTCTTGATGGTTTGGATGGGAAGGCACTACGTGAGGCGCTTGATCGACTTAAATTGCAGCTGAGTGATGCCGTAATAGTCCTTGCGGGGGTGACCGGCGGCAAGGTGGCTTTGGTGACTGCTGTCAATGGTCCTCGCGCAATGGGTAAGGTGAAGGCCGATACATTACTTTCGCACGTTGCTACTCAAATCAACGGCAGGGGAGGTGGCCGTGTTGATTTTGCTCAGGGCGGCGGTGAGGATGGACCTTCTCTTCGTTCCGCTCTTGACGGTGTTGCTACGTGGGTCAAGCAGCATCTGAACTGA
>xylefaGB54
ATGAACATACCTACCAAATTTACCACTTCAAAGATTCGTAGCGATTTTCTAGAATTTTTCAAGAATAAAGGCCACAAAATCGTGCCTTCCGCGCCGTTGGTTCCAAGCAACGATCCGACCTTGCTGTTCACTAATTCCGGGATGGTCCAGTTCAAGGACGTGTTTCTAGGGGCAGAGAAGCGCAGTGAGGTCCGTGTGGCTGATGTGCAATGCTGCTTACGTGCCGGTGGTAAGCACAATGACCTGGATTCGGTTGGTTACACAGCACGTCATCACACTTTCTTTGAGATGCTCGGTAATTGGTCGTTTGGTGATTATTTTAAGAAGGAAGCGATCATGTGGGCCTGGGAGTTGCTGACCCAGGTTTGGGAGTTGCCCCCCGAACGTCTGTTGGTGACGGTGTACCACACTGACGATGAGTCCTACGCATTGTGGCGTGACATGGTGGGTGTGCCGGAAGATCGAATCGTCCGTATTGGCGATAACAAAGGTGCGCCGTTTGCCTCGGATAATTTCTGGCAAATGGCCGATACCGGCCCGTGTGGTCCATGCACCGAGATCTTCTACGATCATGGGGAGCACATTCCAGGGGGGCCTCCTGGTTCCCCGGGTGAAGATGGAGATCGTTTCATTGAAATATGGAATTTGGTGTTCATGCAGTTTGATCGTCAGTCTGACGGTACGTTAGTGCCTCTGCCGACGCCCTGTGTGGATACAGGAATGGGCTTGGAGCGTTTGGCGGCGATCCTGCAGCATGTACACACTAACTATGAGATTGATTTATTTCAGACCCTGATCCTCAAGGCCGCCGAATTAACTGCTGTTGCGGACGTGCAGAACAAATCGTTGTGCGTGATTGCTGACCATAGTCGTGCGTGTGCGTTTTTGATCGTCGATGGGGTGCTTCCGTCCAATGAAGGCCGTGGTTATGTCTTACGTCGGATCATCCGCCGTGCGCTGCGTCATGGTTGGATGTTGGGGGTACGTCAACCGTTCTTCAACAACATGGTGCCAACCTTGATTGCGGTGATGGGCGATGCTTATCCCAAGCTACAGGCTGCAGCTGAATCGGTGATGCGTACTCTCCTGGCTGAGGAAGAGCGTTTTGCCGAGACTTTGGATGTTGGGATGAAGATCTTTAACGAGGTGGCTGCCAAGGTTGCCAATGGTGTGATCCCGGGTAGCGATGCGTTCCGTTTATACGATACCTATGGTTTTCCTGTTGATTTGACCGCTGATATTGCGCGTGAGCGTGGTATGAGGGTGGACATGGCCGGTTTCGAAGCTGCAATGACGCAACAGCGCAAGACTGCGCGCGCTGCGGGTAAGTTTGGGCGTGGTGTGCAATTGTCTGCTGAACGGGCCGCGACGTTGTCACCCACGGTGTTCCTGGGCTATGAGCAGCTTCAGGCCGATGACCTGAGAGTGGTTGCGTTGTTGTCTGATGGCGGGCTAACTGATTCGGCGTCGGTCGGTGATGAGGTGATTGTGTTGACCGACCGTACACCTTTTTACGCTGAGTCTGGTGGTCAAGTGGGTGATATTGGAACGTTGATGGCATCCGATGGAGTTCGTCTGGAGGTGACTGATACGCAAAAGTTAATGGGTCAGTTCCACGGACATGTTGCTCGTATTGTGCAAGGTGGGGTGAAGGTCGGCGATGTGTTGTCCGGTAGCGTTGCTGTTGCCAGACGAAAAATGGTTGCTCTTAACCATTCAGCCACTCACCTGTTGCACTGCGCGCTGCGCAGCGTGTTTGGTACTCACGTGGTGCAAAAAGGTTCTTTGGTTGCGCCGGATCGCCTGCGTTTCGACTTTTCACATTTTGAGCCTATCTCGGCTGCACAAATGACATTAATTGAACGGATGGTCAACGATGAGGTGCGTGCTAATCATCTGGTGATGATCGAGCAAATGGGGATGCAGGCTGCGTTGGATGCTGGTGCGATGGCGCTATTTGGAGAGAAATATGGAGAGCATGTGCGCGTAGTAACGATGGGCACTTCGGTCGAACTCTGCGGTGGTACCCATATCACCCGTACGGGTGACATTGGTTTGTTTAAGATCATTTCCGAGTGTGGCGTGTCCTCTGGAGTGCGTCGTATTGAGGCTGTGACGGGCGAAAGCGCGTTAAATCATGTCTTGGCCGAAGAGCATCGTTTGTACGAAGTGGCTGGCCTTATTGGTAGTAACGCGAACAATGTGGTCAATCATATTCGCCAACTCACTGATCGTCAGAAGACATTGGAGCGTGAACTCGAGAAGCTCAAAGGAAAGCTGATCTCCGGAACGATTACCGATTTGCTCAGCATGGCGGTCAATGTGGCCGATGTAAAAGTAGTCGCCGCGCGTCTTGATGGTTTGGATGGGAAGGCACTACGTGAGGCGCTTGATCGACTTAAATTGCAGCTGAGTGATGCCGTAATAGTCCTTGCGGGGGTGACCGGCGGCAAGGTGGCTTTGGTGACTGCTGTCAATGGTCCTCGCGCAATGGGTAAGGTGAAGGCCGATACATTACTTTCGCACGTTGCTACTCAAATCAACGGCAGGGGAGGTGGCCGTGTTGATTTTGCTCAGGGCGGCGGTGAGGATGGACCTTCTCTTCGTTCCGCTCTTGACGGTGTTGCTACGTGGGTCAAGCAGCATCTGAACTGA
>xylefaM23s
ATGAACATACCTACCAAATTTACCACTTCAAAGATTCGTAGCGATTTTCTAGAATTTTTCAAGAATAAAGGCCACAAAATCGTGCCTTCCGCGCCGTTGGTTCCAAGCAACGATCCGACCTTGCTGTTCACTAATTCCGGGATGGTCCAGTTCAAGGACGTGTTTCTAGGGGCAGAGAAGCGCAGTGAGGTCCGTGTGGCTGATGTGCAATGCTGCTTACGTGCCGGTGGTAAGCACAATGACCTGGATTCGGTTGGTTACACAGCACGTCATCACACTTTCTTTGAGATGCTCGGTAATTGGTCGTTTGGTGATTATTTTAAGAAGGAAGCGATCATGTGGGCCTGGGAGTTGCTGACCCAGGTTTGGGAGTTGCCCCCCGAACGTCTGTTGGTGACGGTGTACCACACTGACGATGAGTCCTACGCATTGTGGCGTGACATGGTGGGTGTGCCGGAAGATCGAATCGTCCGTATTGGCGATAACAAAGGTGCGCCGTTTGCCTCGGATAATTTCTGGCAAATGGCCGATACCGGCCCGTGTGGTCCATGCACCGAGATCTTCTACGATCATGGGGAGCACATTCCAGGGGGGCCTCCTGGTTCCCCGGGTGAAGATGGAGATCGTTTCATTGAAATATGGAATTTGGTGTTCATGCAGTTTGATCGTCAGTCTGACGGTACGTTAGTGCCTCTGCCGACGCCCTGTGTGGATACAGGAATGGGCTTGGAGCGTTTGGCGGCGATCCTGCAGCATGTACACACTAACTATGAGATTGATTTATTTCAGACCCTGATCCTCAAGGCCGCCGAATTAACTGCTGTTGCGGACGTGCAGAACAAATCGTTGTGCGTGATTGCTGACCATAGTCGTGCGTGTGCGTTTTTGATCGTCGATGGGGTGCTTCCGTCCAATGAAGGCCGTGGTTATGTCTTACGTCGGATCATCCGCCGTGCGCTGCGTCATGGTTGGATGTTGGGGGTACGTCAACCGTTCTTCAACAACATGGTGCCAACCTTGATTGCGGTGATGGGCGATGCTTATCCCAAGCTACAGGCTGCAGCTGAATCGGTGATGCGTACTCTCCTGGCTGAGGAAGAGCGTTTTGCCGAGACTTTGGATGTTGGGATGAAGATCTTTAACGAGGTGGCTGCCAAGGTTGCCAATGGTGTGATCCCGGGTAGCGATGCGTTCCGTTTATACGATACCTATGGTTTTCCTGTTGATTTGACCGCTGATATTGCGCGTGAGCGTGGTATGAGGGTGGACATGGCCGGTTTCGAAGCTGCAATGACGCAACAGCGCAAGACTGCGCGCGCTGCGGGTAAGTTTGGGCGTGGTGTGCAATTGTCTGCTGAACGGGCCGCGACGTTGTCACCCACGGTGTTCCTGGGCTATGAGCAGCTTCAGGCCGATGACCTGAGAGTGGTTGCGTTGTTGTCTGATGGCGGGCTAACTGATTCGGCGTCGGTCGGTGATGAGGTGATTGTGTTGACCGACCGTACACCTTTTTACGCTGAGTCTGGTGGTCAAGTGGGTGATATTGGAACGTTGATGGCATCCGATGGAGTTCGTCTGGAGGTGACTGATACGCAAAAGTTAATGGGTCAGTTCCACGGACATGTTGCTCGTATTGTGCAAGGTGGGGTGAAGGTCGGCGATGTGTTGTCCGGTAGCGTTGCTGTTGCCAGACGAAAAATGGTTGCTCTTAACCATTCAGCCACTCACCTGTTGCACTGCGCGCTGCGCAGCGTGTTTGGTACTCACGTGGTGCAAAAAGGTTCTTTGGTTGCGCCGGATCGCCTGCGTTTCGACTTTTCACATTTTGAGCCTATCTCGGCTGCACAAATGACATTAATTGAACGGATGGTCAACGATGAGGTGCGTGCTAATCATCTGGTGATGATCGAGCAAATGGGGATGCAGGCTGCGTTGGATGCTGGTGCGATGGCGCTATTTGGAGAGAAATATGGAGAGCATGTGCGCGTAGTAACGATGGGCACTTCGGTCGAACTCTGCGGTGGTACCCATATCACCCGTACGGGTGACATTGGTTTGTTTAAGATCATTTCCGAGTGTGGCGTGTCCTCTGGAGTGCGTCGTATTGAGGCTGTGACGGGCGAAAGCGCGTTAAATCATGTCTTGGCCGAAGAGCATCGTTTGTACGAAGTGGCTGGCCTTATTGGTAGTAACGCGAACAATGTGGTCAATCATATTCGCCAACTCACTGATCGTCAGAAGACATTGGAGCGTGAACTCGAGAAGCTCAAAGGAAAGCTGATCTCCGGAACGATTACCGATTTGCTCAGCATGGCGGTCAATGTGGCCGATGTAAAAGTAGTCGCCGCGCGTCTTGATGGTTTGGATGGGAAGGCACTACGTGAGGCGCTTGATCGACTTAAATTGCAGCTGAGTGATGCCGTAATAGTCCTTGCGGGGGTGACCGGCGGCAAGGTGGCTTTGGTGACTGCTGTCAATGGTCCTCGCGCAATGGGTAAGGTGAAGGCCGATACATTACTTTCGCACGTTGCTACTCAAATCAACGGCAGGGGAGGTGGCCGTGTTGATTTTGCTCAGGGCGGCGGTGAGGATGGACCTTCTCTTCGTTCCGCTCTTGACGGTGTTGCTACGTGGGTCAAGCAGCATCTGAACTGA
>xylefastag
ATGAACATACCTACCAAATTTACCACTTCAAAGATTCGTAGCGATTTTCTAGAATTTTTCAAGAATAAAGGCCACAAAATCGTGCCTTCCGCGCCGTTGGTTCCAAGCAACGATCCGACCTTGCTGTTCACTAATTCCGGGATGGTCCAGTTCAAGGACGTGTTTCTAGGGGCAGAGAAGCGCAGTGAGGTCCGTGTGGCTGATGTGCAATGCTGCTTACGTGCCGGTGGTAAGCACAATGACCTGGATTCGGTTGGTTACACAGCACGTCATCACACTTTCTTTGAGATGCTCGGTAATTGGTCGTTTGGTGATTATTTTAAGAAGGAAGCGATCATGTGGGCCTGGGAGTTGCTGACCCAGGTTTGGGAGTTGCCCCCCGAACGTCTGTTGGTGACGGTGTACCACACTGACGATGAGTCCTACGCATTGTGGCGTGACATGGTGGGTGTGCCGGAAGATCGAATCGTCCGTATTGGCGATAACAAAGGTGCGCCGTTTGCCTCGGATAATTTCTGGCAAATGGCCGATACCGGCCCGTGTGGTCCATGCACCGAGATCTTCTACGATCATGGGGAGCACATTCCAGGGGGGCCTCCTGGTTCCCCGGGTGAAGATGGAGATCGTTTCATTGAAATATGGAATTTGGTGTTCATGCAGTTTGATCGTCAGTCTGACGGTACGTTAGTGCCTCTGCCGACGCCCTGTGTGGATACAGGAATGGGCTTGGAGCGTTTGGCGGCGATCCTGCAGCATGTACACACTAACTATGAGATTGATTTATTTCAGACCCTGATCCTCAAGGCCGCCGAATTAACTGCTGTTGCGGACGTGCAGAACAAATCGTTGTGCGTGATTGCTGACCATAGTCGTGCGTGTGCGTTTTTGATCGTCGATGGGGTGCTTCCGTCCAATGAAGGCCGTGGTTATGTCTTACGTCGGATCATCCGCCGTGCGCTGCGTCATGGTTGGATGTTGGGGGTACGTCAACCGTTCTTCAACAACATGGTGCCAACCTTGATTGCGGTGATGGGCGATGCTTATCCCAAGCTACAGGCTGCAGCTGAATCGGTGATGCGTACTCTCCTGGCTGAGGAAGAGCGTTTTGCCGAGACTTTGGATGTTGGGATGAAGATCTTTAACGAGGTGGCTGCCAAGGTTGCCAATGGTGTGATCCCGGGTAGCGATGCGTTCCGTTTATACGATACCTATGGTTTTCCTGTTGATTTGACCGCTGATATTGCGCGTGAGCGTGGTATGAGGGTGGACATGGCCGGTTTCGAAGCTGCAATGACGCAACAGCGCAAGACTGCGCGCGCTGCGGGTAAGTTTGGGCGTGGTGTGCAATTGTCTGCTGAACGGGCCGCGACGTTGTCACCCACGGTGTTCCTGGGCTATGAGCAGCTTCAGGCCGATGACCTGAGAGTGGTTGCGTTGTTGTCTGATGGCGGGCTAACTGATTCGGCGTCGGTCGGTGATGAGGTGATTGTGTTGACCGACCGTACACCTTTTTACGCTGAGTCTGGTGGTCAAGTGGGTGATATTGGAACGTTGATGGCATCCGATGGAGTTCGTCTGGAGGTGACTGATACGCAAAAGTTAATGGGTCAGTTCCACGGACATGTTGCTCGTATTGTGCAAGGTGGGGTGAAGGTCGGCGATGTGTTGTCCGGTAGCGTTGCTGTTGCCAGACGAAAAATGGTTGCTCTTAACCATTCAGCCACTCACCTGTTGCACTGCGCGCTGCGCAGCGTGTTTGGTACTCACGTGGTGCAAAAAGGTTCTTTGGTTGCGCCGGATCGCCTGCGTTTCGACTTTTCACATTTTGAGCCTATCTCGGCTGCACAAATGACATTAATTGAACGGATGGTCAACGATGAGGTGCGTGCTAATCATCTGGTGATGATCGAGCAAATGGGGATGCAGGCTGCGTTGGATGCTGGTGCGATGGCGCTATTTGGAGAGAAATATGGAGAGCATGTGCGCGTAGTAACGATGGGCACTTCGGTCGAACTCTGCGGTGGTACCCATATCACCCGTACGGGTGACATTGGTTTGTTTAAGATCATTTCCGAGTGTGGCGTGTCCTCTGGAGTGCGTCGTATTGAGGCTGTGACGGGCGAAAGCGCGTTAAATCATGTCTTGGCCGAAGAGCATCGTTTGTACGAAGTGGCTGGCCTTATTGGTAGTAACGCGAACAATGTGGTCAATCATATTCGCCAACTCACTGATCGTCAGAAGACATTGGAGCGTGAACTCGAGAAGCTCAAAGGAAAGCTGATCTCCGGAACGATTACCGATTTGCTCAGCATGGCGGTCAATGTGGCCGATGTAAAAGTAGTCGCCGCGCGTCTTGATGGTTTGGATGGGAAGGCACTACGTGAGGCGCTTGATCGACTTAAATTGCAGCTGAGTGATGCCGTAATAGTCCTTGCGGGGGTGACCGGCGGCAAGGTGGCTTTGGTGACTGCTGTCAATGGTCCTCGCGCAATGGGTAAGGTGAAGGCCGATACATTACTTTCGCACGTTGCTACTCAAATCAACGGCAGGGGAGGTGGCCGTGTTGATTTTGCTCAGGGCGGCGGTGAGGATGGACCTTCTCTTCGTTCCGCTCTTGACGGTGTTGCTACGTGGGTCAAGCAGCATCTGAACTGA
>xylefaTem1
ATGAACATACCTACCAAATTTACCACTTCAAAGATTCGTAGCGATTTTCTAGAATTTTTCAAGAATAAAGGCCACAAAATCGTGCCTTCCGCGCCGTTGGTTCCAAGCAACGATCCGACCTTGCTGTTCACTAATTCCGGGATGGTCCAGTTCAAGGACGTGTTTCTAGGGGCAGAGAAGCGCAGTGAGGTCCGTGTGGCTGATGTGCAATGCTGCTTACGTGCCGGTGGTAAGCACAATGACCTGGATTCGGTTGGTTACACAGCACGTCATCACACTTTCTTTGAGATGCTCGGTAATTGGTCGTTTGGTGATTATTTTAAGAAGGAAGCGATCATGTGGGCCTGGGAGTTGCTGACCCAGGTTTGGGAGTTGCCCCCCGAACGTCTGTTGGTGACGGTGTACCACACTGACGATGAGTCCTACGCATTGTGGCGTGACATGGTGGGTGTGCCGGAAGATCGAATCGTCCGTATTGGCGATAACAAAGGTGCGCCGTTTGCCTCGGATAATTTCTGGCAAATGGCCGATACCGGCCCGTGTGGTCCATGCACCGAGATCTTCTACGATCATGGGGAGCACATTCCAGGGGGGCCTCCTGGTTCCCCGGGTGAAGATGGAGATCGTTTCATTGAAATATGGAATTTGGTGTTCATGCAGTTTGATCGTCAGTCTGACGGTACGTTAGTGCCTCTGCCGACGCCCTGTGTGGATACAGGAATGGGCTTGGAGCGTTTGGCGGCGATCCTGCAGCATGTACACACTAACTATGAGATTGATTTATTTCAGACCCTGATCCTCAAGGCCGCCGAATTAACTGCTGTTGCGGACGTGCAGAACAAATCGTTGTGCGTGATTGCTGACCATAGTCGTGCGTGTGCGTTTTTGATCGTCGATGGGGTGCTTCCGTCCAATGAAGGCCGTGGTTATGTCTTACGTCGGATCATCCGCCGTGCGCTGCGTCATGGTTGGATGTTGGGGGTACGTCAACCGTTCTTCAACAACATGGTGCCAACCTTGATTGCGGTGATGGGCGATGCTTATCCCAAGCTACAGGCTGCAGCTGAATCGGTGATGCGTACTCTCCTGGCTGAGGAAGAGCGTTTTGCCGAGACTTTGGATGTTGGGATGAAGATCTTTAACGAGGTGGCTGCCAAGGTTGCCAATGGTGTGATCCCGGGTAGCGATGCGTTCCGTTTATACGATACCTATGGTTTTCCTGTTGATTTGACCGCTGATATTGCGCGTGAGCGTGGTATGAGGGTGGACATGGCCGGTTTCGAAGCTGCAATGACGCAACAGCGCAAGACTGCGCGCGCTGCGGGTAAGTTTGGGCGTGGTGTGCAATTGTCTGCTGAACGGGCCGCGACGTTGTCACCCACGGTGTTCCTGGGCTATGAGCAGCTTCAGGCCGATGACCTGAGAGTGGTTGCGTTGTTGTCTGATGGCGGGCTAACTGATTCGGCGTCGGTCGGTGATGAGGTGATTGTGTTGACCGACCGTACACCTTTTTACGCTGAGTCTGGTGGTCAAGTGGGTGATATTGGAACGTTGATGGCATCCGATGGAGTTCGTCTGGAGGTGACTGATACGCAAAAGTTAATGGGTCAGTTCCACGGACATGTTGCTCGTATTGTGCAAGGTGGGGTGAAGGTCGGCGATGTGTTGTCCGGTAGCGTTGCTGTTGCCAGACGAAAAATGGTTGCTCTTAACCATTCAGCCACTCACCTGTTGCACTGCGCGCTGCGCAGCGTGTTTGGTACTCACGTGGTGCAAAAAGGTTCTTTGGTTGCGCCGGATCGCCTGCGTTTCGACTTTTCACATTTTGAGCCTATCTCGGCTGCACAAATGACATTAATTGAACGGATGGTCAACGATGAGGTGCGTGCTAATCATCTGGTGATGATCGAGCAAATGGGGATGCAGGCTGCGTTGGATGCTGGTGCGATGGCGCTATTTGGAGAGAAATATGGAGAGCATGTGCGCGTAGTAACGATGGGCACTTCGGTCGAACTCTGCGGTGGTACCCATATCACCCGTACGGGTGACATTGGTTTGTTTAAGATCATTTCCGAGTGTGGCGTGTCCTCTGGAGTGCGTCGTATTGAGGCTGTGACGGGCGAAAGCGCGTTAAATCATGTCTTGGCCGAAGAGCATCGTTTGTACGAAGTGGCTGGCCTTATTGGTAGTAACGCGAACAATGTGGTCAATCATATTCGCCAACTCACTGATCGTCAGAAGACATTGGAGCGTGAACTCGAGAAGCTCAAAGGAAAGCTGATCTCCGGAACGATTACCGATTTGCTCAGCATGGCGGTCAATGTGGCCGATGTAAAAGTAGTCGCCGCGCGTCTTGATGGTTTGGATGGGAAGGCACTACGTGAGGCGCTTGATCGACTTAAATTGCAGCTGAGTGATGCCGTAATAGTCCTTGCGGGGGTGACCGGCGGCAAGGTGGCTTTGGTGACTGCTGTCAATGGTCCTCGCGCAATGGGTAAGGTGAAGGCCGATACATTACTTTCGCACGTTGCTACTCAAATCAACGGCAGGGGAGGTGGCCGTGTTGATTTTGCTCAGGGCGGCGGTGAGGATGGACCTTCTCTTCGTTCCGCTCTTGACGGTGTTGCTACGTGGGTCAAGCAGCATCTGAACTGA
>xylefa3579
ATGAACATACCTACCAAATTTACCACTTCAAAGATTCGTAGCGATTTTCTAGAATTTTTCAAGAATAAAGGCCACAAAATCGTGCCTTCCGCGCCGTTGGTTCCAAGCAACGATCCGACCTTGCTGTTCACTAATTCCGGGATGGTCCAGTTCAAGGACGTGTTTCTAGGGGCAGAGAAGCGCAGTGAGGTCCGTGTGGCTGATGTGCAATGCTGCTTACGTGCCGGTGGTAAGCACAATGACCTGGATTCGGTTGGTTACACAGCACGTCATCACACTTTCTTTGAGATGCTCGGTAATTGGTCGTTTGGTGATTATTTTAAGAAGGAAGCGATCATGTGGGCCTGGGAGTTGCTGACCCAGGTTTGGGAGTTGCCCCCCGAACGTCTGTTGGTGACGGTGTACCACACTGACGATGAGTCCTACGCATTGTGGCGTGACATGGTGGGTGTGCCGGAAGATCGAATCGTCCGTATTGGCGATAACAAAGGTGCGCCGTTTGCCTCGGATAATTTCTGGCAAATGGCCGATACCGGCCCGTGTGGTCCATGCACCGAGATCTTCTACGATCATGGGGAGCACATTCCAGGGGGGCCTCCTGGTTCCCCGGGTGAAGATGGAGATCGTTTCATTGAAATATGGAATTTGGTGTTCATGCAGTTTGATCGTCAGTCTGACGGTACGTTAGTGCCTCTGCCGACGCCCTGTGTGGATACAGGAATGGGCTTGGAGCGTTTGGCGGCGATCCTGCAGCATGTACACACTAACTATGAGATTGATTTATTTCAGACCCTGATCCTCAAGGCCGCCGAATTAACTGCTGTTGCGGACGTGCAGAACAAATCGTTGTGCGTGATTGCTGACCATAGTCGTGCGTGTGCGTTTTTGATCGTCGATGGGGTGCTTCCGTCCAATGAAGGCCGTGGTTATGTCTTACGTCGGATCATCCGCCGTGCGCTGCGTCATGGTTGGATGTTGGGGGTACGTCAACCGTTCTTCAACAACATGGTGCCAACCTTGATTGCGGTGATGGGCGATGCTTATCCCAAGCTACAGGCTGCAGCTGAATCGGTGATGCGTACTCTCCTGGCTGAGGAAGAGCGTTTTGCCGAGACTTTGGATGTTGGGATGAAGATCTTTAACGAGGTGGCTGCCAAGGTTGCCAATGGTGTGATCCCGGGTAGCGATGCGTTCCGTTTATACGATACCTATGGTTTTCCTGTTGATTTGACCGCTGATATTGCGCGTGAGCGTGGTATGAGGGTGGACATGGCCGGTTTCGAAGCTGCAATGACGCAACAGCGCAAGACTGCGCGCGCTGCGGGTAAGTTTGGGCGTGGTGTGCAATTGTCTGCTGAACGGGCCGCGACGTTGTCACCCACGGTGTTCCTGGGCTATGAGCAGCTTCAGGCCGATGACCTGAGAGTGGTTGCGTTGTTGTCTGATGGCGGGCTAACTGATTCGGCGTCGGTCGGTGATGAGGTGATTGTGTTGACCGACCGTACACCTTTTTACGCTGAGTCTGGTGGTCAAGTGGGTGATATTGGAACGTTGATGGCATCCGATGGAGTTCGTCTGGAGGTGACTGATACGCAAAAGTTAATGGGTCAGTTCCACGGACATGTTGCTCGTATTGTGCAAGGTGGGGTGAAGGTCGGCGATGTGTTGTCCGGTAGCGTTGCTGTTGCCAGACGAAAAATGGTTGCTCTTAACCATTCAGCCACTCACCTGTTGCACTGCGCGCTGCGCAGCGTGTTTGGTACTCACGTGGTGCAAAAAGGTTCTTTGGTTGCGCCGGATCGCCTGCGTTTCGACTTTTCACATTTTGAGCCTATCTCGGCTGCACAAATGACATTAATTGAACGGATGGTCAACGATGAGGTGCGTGCTAATCATCTGGTGATGATCGAGCAAATGGGGATGCAGGCTGCGTTGGATGCTGGTGCGATGGCGCTATTTGGAGAGAAATATGGAGAGCATGTGCGCGTAGTAACGATGGGCACTTCGGTCGAACTCTGCGGTGGTACCCATATCACCCGTACGGGTGACATTGGTTTGTTTAAGATCATTTCCGAGTGTGGCGTGTCCTCTGGAGTGCGTCGTATTGAGGCTGTGACGGGCGAAAGCGCGTTAAATCATGTCTTGGCCGAAGAGCATCGTTTGTACGAAGTGGCTGGCCTTATTGGTAGTAACGCGAACAATGTGGTCAATCATATTCGCCAACTCACTGATCGTCAGAAGACATTGGAGCGTGAACTCGAGAAGCTCAAAGGAAAGCTGATCTCCGGAACGATTACCGATTTGCTCAGCATGGCGGTCAATGTGGCCGATGTAAAAGTAGTCGCCGCGCGTCTTGATGGTTTGGATGGGAAGGCACTACGTGAGGCGCTTGATCGACTTAAATTGCAGCTGAGTGATGCCGTAATAGTCCTTGCGGGGGTGACCGGCGGCAAGGTGGCTTTGGTGACTGCTGTCAATGGTCCTCGCGCAATGGGTAAGGTGAAGGCCGATACATTACTTTCGCACGTTGCTACTCAAATCAACGGCAGGGGAGGTGGCCGTGTTGATTTTGCTCAGGGCGGCGGTGAGGATGGACCTTCTCTTCGTTCCGCTCTTGACGGTGTTGCTACGTGGGTCAAGCAGCATCTGAACTGA
>xylefa4626
ATGAACATACCTACCAAATTTACCACTTCAAAGATTCGTAGCGATTTTCTAGAATTTTTCAAGAATAAAGGCCACAAAATCGTGCCTTCCGCGCCGTTGGTTCCAAGCAACGATCCGACCTTGCTGTTCACTAATTCCGGGATGGTCCAGTTCAAGGACGTGTTTCTAGGGGCAGAGAAGCGCAGTGAGGTCCGTGTGGCTGATGTGCAATGCTGCTTACGTGCCGGTGGTAAGCACAATGACCTGGATTCGGTTGGTTACACAGCACGTCATCACACTTTCTTTGAGATGCTCGGTAATTGGTCGTTTGGTGATTATTTTAAGAAGGAAGCGATCATGTGGGCCTGGGAGTTGCTGACCCAGGTTTGGGAGTTGCCCCCCGAACGTCTGTTGGTGACGGTGTACCACACTGACGATGAGTCCTACGCATTGTGGCGTGACATGGTGGGTGTGCCGGAAGATCGAATCGTCCGTATTGGCGATAACAAAGGTGCGCCGTTTGCCTCGGATAATTTCTGGCAAATGGCCGATACCGGCCCGTGTGGTCCATGCACCGAGATCTTCTACGATCATGGGGAGCACATTCCAGGGGGGCCTCCTGGTTCCCCGGGTGAAGATGGAGATCGTTTCATTGAAATATGGAATTTGGTGTTCATGCAGTTTGATCGTCAGTCTGACGGTACGTTAGTGCCTCTGCCGACGCCCTGTGTGGATACAGGAATGGGCTTGGAGCGTTTGGCGGCGATCCTGCAGCATGTACACACTAACTATGAGATTGATTTATTTCAGACCCTGATCCTCAAGGCCGCCGAATTAACTGCTGTTGCGGACGTGCAGAACAAATCGTTGTGCGTGATTGCTGACCATAGTCGTGCGTGTGCGTTTTTGATCGTCGATGGGGTGCTTCCGTCCAATGAAGGCCGTGGTTATGTCTTACGTCGGATCATCCGCCGTGCGCTGCGTCATGGTTGGATGTTGGGGGTACGTCAACCGTTCTTCAACAACATGGTGCCAACCTTGATTGCGGTGATGGGCGATGCTTATCCCAAGCTACAGGCTGCAGCTGAATCGGTGATGCGTACTCTCCTGGCTGAGGAAGAGCGTTTTGCCGAGACTTTGGATGTTGGGATGAAGATCTTTAACGAGGTGGCTGCCAAGGTTGCCAATGGTGTGATCCCGGGTAGCGATGCGTTCCGTTTATACGATACCTATGGTTTTCCTGTTGATTTGACCGCTGATATTGCGCGTGAGCGTGGTATGAGGGTGGACATGGCCGGTTTCGAAGCTGCAATGACGCAACAGCGCAAGACTGCGCGCGCTGCGGGTAAGTTTGGGCGTGGTGTGCAATTGTCTGCTGAACGGGCCGCGACGTTGTCACCCACGGTGTTCCTGGGCTATGAGCAGCTTCAGGCCGATGACCTGAGAGTGGTTGCGTTGTTGTCTGATGGCGGGCTAACTGATTCGGCGTCGGTCGGTGATGAGGTGATTGTGTTGACCGACCGTACACCTTTTTACGCTGAGTCTGGTGGTCAAGTGGGTGATATTGGAACGTTGATGGCATCCGATGGAGTTCGTCTGGAGGTGACTGATACGCAAAAGTTAATGGGTCAGTTCCACGGACATGTTGCTCGTATTGTGCAAGGTGGGGTGAAGGTCGGCGATGTGTTGTCCGGTAGCGTTGCTGTTGCCAGACGAAAAATGGTTGCTCTTAACCATTCAGCCACTCACCTGTTGCACTGCGCGCTGCGCAGCGTGTTTGGTACTCACGTGGTGCAAAAAGGTTCTTTGGTTGCGCCGGATCGCCTGCGTTTCGACTTTTCACATTTTGAGCCTATCTCGGCTGCACAAATGACATTAATTGAACGGATGGTCAACGATGAGGTGCGTGCTAATCATCTGGTGATGATCGAGCAAATGGGGATGCAGGCTGCGTTGGATGCTGGTGCGATGGCGCTATTTGGAGAGAAATATGGAGAGCATGTGCGCGTAGTAACGATGGGCACTTCGGTCGAACTCTGCGGTGGTACCCATATCACCCGTACGGGTGACATTGGTTTGTTTAAGATCATTTCCGAGTGTGGCGTGTCCTCTGGAGTGCGTCGTATTGAGGCTGTGACGGGCGAAAGCGCGTTAAATCATGTCTTGGCCGAAGAGCATCGTTTGTACGAAGTGGCTGGCCTTATTGGTAGTAACGCGAACAATGTGGTCAATCATATTCGCCAACTCACTGATCGTCAGAAGACATTGGAGCGTGAACTCGAGAAGCTCAAAGGAAAGCTGATCTCCGGAACGATTACCGATTTGCTCAGCATGGCGGTCAATGTGGCCGATGTAAAAGTAGTCGCCGCGCGTCTTGATGGTTTGGATGGGAAGGCACTACGTGAGGCGCTTGATCGACTTAAATTGCAGCTGAGTGATGCCGTAATAGTCCTTGCGGGGGTGACCGGCGGCAAGGTGGCTTTGGTGACTGCTGTCAATGGTCCTCGCGCAATGGGTAAGGTGAAGGCCGATACATTACTTTCGCACGTTGCTACTCAAATCAACGGCAGGGGAGGTGGCCGTGTTGATTTTGCTCAGGGCGGCGGTGAGGATGGACCTTCTCTTCGTTCCGCTCTTGACGGTGTTGCTACGTGGGTCAAGCAGCATCTGAACTGA
>xylefa7969
ATGAACATACCTACCAAATTTACCACTTCAAAGATTCGTAGCGATTTTCTAGAATTTTTCAAGAATAAAGGCCACAAAATCGTGCCTTCCGCGCCGTTGGTTCCAAGCAACGATCCGACCTTGCTGTTCACTAATTCCGGGATGGTCCAGTTCAAGGACGTGTTTCTAGGGGCAGAGAAGCGCAGTGAGGTCCGTGTGGCTGATGTGCAATGCTGCTTACGTGCCGGTGGTAAGCACAATGACCTGGATTCGGTTGGTTACACAGCACGTCATCACACTTTCTTTGAGATGCTCGGTAATTGGTCGTTTGGTGATTATTTTAAGAAGGAAGCGATCATGTGGGCCTGGGAGTTGCTGACCCAGGTTTGGGAGTTGCCCCCCGAACGTCTGTTGGTGACGGTGTACCACACTGACGATGAGTCCTACGCATTGTGGCGTGACATGGTGGGTGTGCCGGAAGATCGAATCGTCCGTATTGGCGATAACAAAGGTGCGCCGTTTGCCTCGGATAATTTCTGGCAAATGGCCGATACCGGCCCGTGTGGTCCATGCACCGAGATCTTCTACGATCATGGGGAGCACATTCCAGGGGGGCCTCCTGGTTCCCCGGGTGAAGATGGAGATCGTTTCATTGAAATATGGAATTTGGTGTTCATGCAGTTTGATCGTCAGTCTGACGGTACGTTAGTGCCTCTGCCGACGCCCTGTGTGGATACAGGAATGGGCTTGGAGCGTTTGGCGGCGATCCTGCAGCATGTACACACTAACTATGAGATTGATTTATTTCAGACCCTGATCCTCAAGGCCGCCGAATTAACTGCTGTTGCGGACGTGCAGAACAAATCGTTGTGCGTGATTGCTGACCATAGTCGTGCGTGTGCGTTTTTGATCGTCGATGGGGTGCTTCCGTCCAATGAAGGCCGTGGTTATGTCTTACGTCGGATCATCCGCCGTGCGCTGCGTCATGGTTGGATGTTGGGGGTACGTCAACCGTTCTTCAACAACATGGTGCCAACCTTGATTGCGGTGATGGGCGATGCTTATCCCAAGCTACAGGCTGCAGCTGAATCGGTGATGCGTACTCTCCTGGCTGAGGAAGAGCGTTTTGCCGAGACTTTGGATGTTGGGATGAAGATCTTTAACGAGGTGGCTGCCAAGGTTGCCAATGGTGTGATCCCGGGTAGCGATGCGTTCCGTTTATACGATACCTATGGTTTTCCTGTTGATTTGACCGCTGATATTGCGCGTGAGCGTGGTATGAGGGTGGACATGGCCGGTTTCGAAGCTGCAATGACGCAACAGCGCAAGACTGCGCGCGCTGCGGGTAAGTTTGGGCGTGGTGTGCAATTGTCTGCTGAACGGGCCGCGACGTTGTCACCCACGGTGTTCCTGGGCTATGAGCAGCTTCAGGCCGATGACCTGAGAGTGGTTGCGTTGTTGTCTGATGGCGGGCTAACTGATTCGGCGTCGGTCGGTGATGAGGTGATTGTGTTGACCGACCGTACACCTTTTTACGCTGAGTCTGGTGGTCAAGTGGGTGATATTGGAACGTTGATGGCATCCGATGGAGTTCGTCTGGAGGTGACTGATACGCAAAAGTTAATGGGTCAGTTCCACGGACATGTTGCTCGTATTGTGCAAGGTGGGGTGAAGGTCGGCGATGTGTTGTCCGGTAGCGTTGCTGTTGCCAGACGAAAAATGGTTGCTCTTAACCATTCAGCCACTCACCTGTTGCACTGCGCGCTGCGCAGCGTGTTTGGTACTCACGTGGTGCAAAAAGGTTCTTTGGTTGCGCCGGATCGCCTGCGTTTCGACTTTTCACATTTTGAGCCTATCTCGGCTGCACAAATGACATTAATTGAACGGATGGTCAACGATGAGGTGCGTGCTAATCATCTGGTGATGATCGAGCAAATGGGGATGCAGGCTGCGTTGGATGCTGGTGCGATGGCGCTATTTGGAGAGAAATATGGAGAGCATGTGCGCGTAGTAACGATGGGCACTTCGGTCGAACTCTGCGGTGGTACCCATATCACCCGTACGGGTGACATTGGTTTGTTTAAGATCATTTCCGAGTGTGGCGTGTCCTCTGGAGTGCGTCGTATTGAGGCTGTGACGGGCGAAAGCGCGTTAAATCATGTCTTGGCCGAAGAGCATCGTTTGTACGAAGTGGCTGGCCTTATTGGTAGTAACGCGAACAATGTGGTCAATCATATTCGCCAACTCACTGATCGTCAGAAGACATTGGAGCGTGAACTCGAGAAGCTCAAAGGAAAGCTGATCTCCGGAACGATTACCGATTTGCTCAGCATGGCGGTCAATGTGGCCGATGTAAAAGTAGTCGCCGCGCGTCTTGATGGTTTGGATGGGAAGGCACTACGTGAGGCGCTTGATCGACTTAAATTGCAGCTGAGTGATGCCGTAATAGTCCTTGCGGGGGTGACCGGCGGCAAGGTGGCTTTGGTGACTGCTGTCAATGGTCCTCGCGCAATGGGTAAGGTGAAGGCCGATACATTACTTTCGCACGTTGCTACTCAAATCAACGGCAGGGGAGGTGGCCGTGTTGATTTTGCTCAGGGCGGCGGTGAGGATGGACCTTCTCTTCGTTCCGCTCTTGACGGTGTTGCTACGTGGGTCAAGCAGCATCTGAACTGA
>xylefa7970
ATGAACATACCTACCAAATTTACCACTTCAAAGATTCGTAGCGATTTTCTAGAATTTTTCAAGAATAAAGGCCACAAAATCGTGCCTTCCGCGCCGTTGGTTCCAAGCAACGATCCGACCTTGCTGTTCACTAATTCCGGGATGGTCCAGTTCAAGGACGTGTTTCTAGGGGCAGAGAAGCGCAGTGAGGTCCGTGTGGCTGATGTGCAATGCTGCTTACGTGCCGGTGGTAAGCACAATGACCTGGATTCGGTTGGTTACACAGCACGTCATCACACTTTCTTTGAGATGCTCGGTAATTGGTCGTTTGGTGATTATTTTAAGAAGGAAGCGATCATGTGGGCCTGGGAGTTGCTGACCCAGGTTTGGGAGTTGCCCCCCGAACGTCTGTTGGTGACGGTGTACCACACTGACGATGAGTCCTACGCATTGTGGCGTGACATGGTGGGTGTGCCGGAAGATCGAATCGTCCGTATTGGCGATAACAAAGGTGCGCCGTTTGCCTCGGATAATTTCTGGCAAATGGCCGATACCGGCCCGTGTGGTCCATGCACCGAGATCTTCTACGATCATGGGGAGCACATTCCAGGGGGGCCTCCTGGTTCCCCGGGTGAAGATGGAGATCGTTTCATTGAAATATGGAATTTGGTGTTCATGCAGTTTGATCGTCAGTCTGACGGTACGTTAGTGCCTCTGCCGACGCCCTGTGTGGATACAGGAATGGGCTTGGAGCGTTTGGCGGCGATCCTGCAGCATGTACACACTAACTATGAGATTGATTTATTTCAGACCCTGATCCTCAAGGCCGCCGAATTAACTGCTGTTGCGGACGTGCAGAACAAATCGTTGTGCGTGATTGCTGACCATAGTCGTGCGTGTGCGTTTTTGATCGTCGATGGGGTGCTTCCGTCCAATGAAGGCCGTGGTTATGTCTTACGTCGGATCATCCGCCGTGCGCTGCGTCATGGTTGGATGTTGGGGGTACGTCAACCGTTCTTCAACAACATGGTGCCAACCTTGATTGCGGTGATGGGCGATGCTTATCCCAAGCTACAGGCTGCAGCTGAATCGGTGATGCGTACTCTCCTGGCTGAGGAAGAGCGTTTTGCCGAGACTTTGGATGTTGGGATGAAGATCTTTAACGAGGTGGCTGCCAAGGTTGCCAATGGTGTGATCCCGGGTAGCGATGCGTTCCGTTTATACGATACCTATGGTTTTCCTGTTGATTTGACCGCTGATATTGCGCGTGAGCGTGGTATGAGGGTGGACATGGCCGGTTTCGAAGCTGCAATGACGCAACAGCGCAAGACTGCGCGCGCTGCGGGTAAGTTTGGGCGTGGTGTGCAATTGTCTGCTGAACGGGCCGCGACGTTGTCACCCACGGTGTTCCTGGGCTATGAGCAGCTTCAGGCCGATGACCTGAGAGTGGTTGCGTTGTTGTCTGATGGCGGGCTAACTGATTCGGCGTCGGTCGGTGATGAGGTGATTGTGTTGACCGACCGTACACCTTTTTACGCTGAGTCTGGTGGTCAAGTGGGTGATATTGGAACGTTGATGGCATCCGATGGAGTTCGTCTGGAGGTGACTGATACGCAAAAGTTAATGGGTCAGTTCCACGGACATGTTGCTCGTATTGTGCAAGGTGGGGTGAAGGTCGGCGATGTGTTGTCCGGTAGCGTTGCTGTTGCCAGACGAAAAATGGTTGCTCTTAACCATTCAGCCACTCACCTGTTGCACTGCGCGCTGCGCAGCGTGTTTGGTACTCACGTGGTGCAAAAAGGTTCTTTGGTTGCGCCGGATCGCCTGCGTTTCGACTTTTCACATTTTGAGCCTATCTCGGCTGCACAAATGACATTAATTGAACGGATGGTCAACGATGAGGTGCGTGCTAATCATCTGGTGATGATCGAGCAAATGGGGATGCAGGCTGCGTTGGATGCTGGTGCGATGGCGCTATTTGGAGAGAAATATGGAGAGCATGTGCGCGTAGTAACGATGGGCACTTCGGTCGAACTCTGCGGTGGTACCCATATCACCCGTACGGGTGACATTGGTTTGTTTAAGATCATTTCCGAGTGTGGCGTGTCCTCTGGAGTGCGTCGTATTGAGGCTGTGACGGGCGAAAGCGCGTTAAATCATGTCTTGGCCGAAGAGCATCGTTTGTACGAAGTGGCTGGCCTTATTGGTAGTAACGCGAACAATGTGGTCAATCATATTCGCCAACTCACTGATCGTCAGAAGACATTGGAGCGTGAACTCGAGAAGCTCAAAGGAAAGCTGATCTCCGGAACGATTACCGATTTGCTCAGCATGGCGGTCAATGTGGCCGATGTAAAAGTAGTCGCCGCGCGTCTTGATGGTTTGGATGGGAAGGCACTACGTGAGGCGCTTGATCGACTTAAATTGCAGCTGAGTGATGCCGTAATAGTCCTTGCGGGGGTGACCGGCGGCAAGGTGGCTTTGGTGACTGCTGTCAATGGTCCTCGCGCAATGGGTAAGGTGAAGGCCGATACATTACTTTCGCACGTTGCTACTCAAATCAACGGCAGGGGAGGTGGCCGTGTTGATTTTGCTCAGGGCGGCGGTGAGGATGGACCTTCTCTTCGTTCCGCTCTTGACGGTGTTGCTACGTGGGTCAAGCAGCATCTGAACTGA
>xylefa8071
ATGAACATACCTACCAAATTTACCACTTCAAAGATTCGTAGCGATTTTCTAGAATTTTTCAAGAATAAAGGCCACAAAATCGTGCCTTCCGCGCCGTTGGTTCCAAGCAACGATCCGACCTTGCTGTTCACTAATTCCGGGATGGTCCAGTTCAAGGACGTGTTTCTAGGGGCAGAGAAGCGCAGTGAGGTCCGTGTGGCTGATGTGCAATGCTGCTTACGTGCCGGTGGTAAGCACAATGACCTGGATTCGGTTGGTTACACAGCACGTCATCACACTTTCTTTGAGATGCTCGGTAATTGGTCGTTTGGTGATTATTTTAAGAAGGAAGCGATCATGTGGGCCTGGGAGTTGCTGACCCAGGTTTGGGAGTTGCCCCCCGAACGTCTGTTGGTGACGGTGTACCACACTGACGATGAGTCCTACGCATTGTGGCGTGACATGGTGGGTGTGCCGGAAGATCGAATCGTCCGTATTGGCGATAACAAAGGTGCGCCGTTTGCCTCGGATAATTTCTGGCAAATGGCCGATACCGGCCCGTGTGGTCCATGCACCGAGATCTTCTACGATCATGGGGAGCACATTCCAGGGGGGCCTCCTGGTTCCCCGGGTGAAGATGGAGATCGTTTCATTGAAATATGGAATTTGGTGTTCATGCAGTTTGATCGTCAGTCTGACGGTACGTTAGTGCCTCTGCCGACGCCCTGTGTGGATACAGGAATGGGCTTGGAGCGTTTGGCGGCGATCCTGCAGCATGTACACACTAACTATGAGATTGATTTATTTCAGACCCTGATCCTCAAGGCCGCCGAATTAACTGCTGTTGCGGACGTGCAGAACAAATCGTTGTGCGTGATTGCTGACCATAGTCGTGCGTGTGCGTTTTTGATCGTCGATGGGGTGCTTCCGTCCAATGAAGGCCGTGGTTATGTCTTACGTCGGATCATCCGCCGTGCGCTGCGTCATGGTTGGATGTTGGGGGTACGTCAACCGTTCTTCAACAACATGGTGCCAACCTTGATTGCGGTGATGGGCGATGCTTATCCCAAGCTACAGGCTGCAGCTGAATCGGTGATGCGTACTCTCCTGGCTGAGGAAGAGCGTTTTGCCGAGACTTTGGATGTTGGGATGAAGATCTTTAACGAGGTGGCTGCCAAGGTTGCCAATGGTGTGATCCCGGGTAGCGATGCGTTCCGTTTATACGATACCTATGGTTTTCCTGTTGATTTGACCGCTGATATTGCGCGTGAGCGTGGTATGAGGGTGGACATGGCCGGTTTCGAAGCTGCAATGACGCAACAGCGCAAGACTGCGCGCGCTGCGGGTAAGTTTGGGCGTGGTGTGCAATTGTCTGCTGAACGGGCCGCGACGTTGTCACCCACGGTGTTCCTGGGCTATGAGCAGCTTCAGGCCGATGACCTGAGAGTGGTTGCGTTGTTGTCTGATGGCGGGCTAACTGATTCGGCGTCGGTCGGTGATGAGGTGATTGTGTTGACCGACCGTACACCTTTTTACGCTGAGTCTGGTGGTCAAGTGGGTGATATTGGAACGTTGATGGCATCCGATGGAGTTCGTCTGGAGGTGACTGATACGCAAAAGTTAATGGGTCAGTTCCACGGACATGTTGCTCGTATTGTGCAAGGTGGGGTGAAGGTCGGCGATGTGTTGTCCGGTAGCGTTGCTGTTGCCAGACGAAAAATGGTTGCTCTTAACCATTCAGCCACTCACCTGTTGCACTGCGCGCTGCGCAGCGTGTTTGGTACTCACGTGGTGCAAAAAGGTTCTTTGGTTGCGCCGGATCGCCTGCGTTTCGACTTTTCACATTTTGAGCCTATCTCGGCTGCACAAATGACATTAATTGAACGGATGGTCAACGATGAGGTGCGTGCTAATCATCTGGTGATGATCGAGCAAATGGGGATGCAGGCTGCGTTGGATGCTGGTGCGATGGCGCTATTTGGAGAGAAATATGGAGAGCATGTGCGCGTAGTAACGATGGGCACTTCGGTCGAACTCTGCGGTGGTACCCATATCACCCGTACGGGTGACATTGGTTTGTTTAAGATCATTTCCGAGTGTGGCGTGTCCTCTGGAGTGCGTCGTATTGAGGCTGTGACGGGCGAAAGCGCGTTAAATCATGTCTTGGCCGAAGAGCATCGTTTGTACGAAGTGGCTGGCCTTATTGGTAGTAACGCGAACAATGTGGTCAATCATATTCGCCAACTCACTGATCGTCAGAAGACATTGGAGCGTGAACTCGAGAAGCTCAAAGGAAAGCTGATCTCCGGAACGATTACCGATTTGCTCAGCATGGCGGTCAATGTGGCCGATGTAAAAGTAGTCGCCGCGCGTCTTGATGGTTTGGATGGGAAGGCACTACGTGAGGCGCTTGATCGACTTAAATTGCAGCTGAGTGATGCCGTAATAGTCCTTGCGGGGGTGACCGGCGGCAAGGTGGCTTTGGTGACTGCTGTCAATGGTCCTCGCGCAATGGGTAAGGTGAAGGCCGATACATTACTTTCGCACGTTGCTACTCAAATCAACGGCAGGGGAGGTGGCCGTGTTGATTTTGCTCAGGGCGGCGGTGAGGATGGACCTTCTCTTCGTTCCGCTCTTGACGGTGTTGCTACGTGGGTCAAGCAGCATCTGAACTGA
>xylefa8082
ATGAACATACCTACCAAATTTACCACTTCAAAGATTCGTAGCGATTTTCTAGAATTTTTCAAGAATAAAGGCCACAAAATCGTGCCTTCCGCGCCGTTGGTTCCAAGCAACGATCCGACCTTGCTGTTCACTAATTCCGGGATGGTCCAGTTCAAGGACGTGTTTCTAGGGGCAGAGAAGCGCAGTGAGGTCCGTGTGGCTGATGTGCAATGCTGCTTACGTGCCGGTGGTAAGCACAATGACCTGGATTCGGTTGGTTACACAGCACGTCATCACACTTTCTTTGAGATGCTCGGTAATTGGTCGTTTGGTGATTATTTTAAGAAGGAAGCGATCATGTGGGCCTGGGAGTTGCTGACCCAGGTTTGGGAGTTGCCCCCCGAACGTCTGTTGGTGACGGTGTACCACACTGACGATGAGTCCTACGCATTGTGGCGTGACATGGTGGGTGTGCCGGAAGATCGAATCGTCCGTATTGGCGATAACAAAGGTGCGCCGTTTGCCTCGGATAATTTCTGGCAAATGGCCGATACCGGCCCGTGTGGTCCATGCACCGAGATCTTCTACGATCATGGGGAGCACATTCCAGGGGGGCCTCCTGGTTCCCCGGGTGAAGATGGAGATCGTTTCATTGAAATATGGAATTTGGTGTTCATGCAGTTTGATCGTCAGTCTGACGGTACGTTAGTGCCTCTGCCGACGCCCTGTGTGGATACAGGAATGGGCTTGGAGCGTTTGGCGGCGATCCTGCAGCATGTACACACTAACTATGAGATTGATTTATTTCAGACCCTGATCCTCAAGGCCGCCGAATTAACTGCTGTTGCGGACGTGCAGAACAAATCGTTGTGCGTGATTGCTGACCATAGTCGTGCGTGTGCGTTTTTGATCGTCGATGGGGTGCTTCCGTCCAATGAAGGCCGTGGTTATGTCTTACGTCGGATCATCCGCCGTGCGCTGCGTCATGGTTGGATGTTGGGGGTACGTCAACCGTTCTTCAACAACATGGTGCCAACCTTGATTGCGGTGATGGGCGATGCTTATCCCAAGCTACAGGCTGCAGCTGAATCGGTGATGCGTACTCTCCTGGCTGAGGAAGAGCGTTTTGCCGAGACTTTGGATGTTGGGATGAAGATCTTTAACGAGGTGGCTGCCAAGGTTGCCAATGGTGTGATCCCGGGTAGCGATGCGTTCCGTTTATACGATACCTATGGTTTTCCTGTTGATTTGACCGCTGATATTGCGCGTGAGCGTGGTATGAGGGTGGACATGGCCGGTTTCGAAGCTGCAATGACGCAACAGCGCAAGACTGCGCGCGCTGCGGGTAAGTTTGGGCGTGGTGTGCAATTGTCTGCTGAACGGGCCGCGACGTTGTCACCCACGGTGTTCCTGGGCTATGAGCAGCTTCAGGCCGATGACCTGAGAGTGGTTGCGTTGTTGTCTGATGGCGGGCTAACTGATTCGGCGTCGGTCGGTGATGAGGTGATTGTGTTGACCGACCGTACACCTTTTTACGCTGAGTCTGGTGGTCAAGTGGGTGATATTGGAACGTTGATGGCATCCGATGGAGTTCGTCTGGAGGTGACTGATACGCAAAAGTTAATGGGTCAGTTCCACGGACATGTTGCTCGTATTGTGCAAGGTGGGGTGAAGGTCGGCGATGTGTTGTCCGGTAGCGTTGCTGTTGCCAGACGAAAAATGGTTGCTCTTAACCATTCAGCCACTCACCTGTTGCACTGCGCGCTGCGCAGCGTGTTTGGTACTCACGTGGTGCAAAAAGGTTCTTTGGTTGCGCCGGATCGCCTGCGTTTCGACTTTTCACATTTTGAGCCTATCTCGGCTGCACAAATGACATTAATTGAACGGATGGTCAACGATGAGGTGCGTGCTAATCATCTGGTGATGATCGAGCAAATGGGGATGCAGGCTGCGTTGGATGCTGGTGCGATGGCGCTATTTGGAGAGAAATATGGAGAGCATGTGCGCGTAGTAACGATGGGCACTTCGGTCGAACTCTGCGGTGGTACCCATATCACCCGTACGGGTGACATTGGTTTGTTTAAGATCATTTCCGAGTGTGGCGTGTCCTCTGGAGTGCGTCGTATTGAGGCTGTGACGGGCGAAAGCGCGTTAAATCATGTCTTGGCCGAAGAGCATCGTTTGTACGAAGTGGCTGGCCTTATTGGTAGTAACGCGAACAATGTGGTCAATCATATTCGCCAACTCACTGATCGTCAGAAGACATTGGAGCGTGAACTCGAGAAGCTCAAAGGAAAGCTGATCTCCGGAACGATTACCGATTTGCTCAGCATGGCGGTCAATGTGGCCGATGTAAAAGTAGTCGCCGCGCGTCTTGATGGTTTGGATGGGAAGGCACTACGTGAGGCGCTTGATCGACTTAAATTGCAGCTGAGTGATGCCGTAATAGTCCTTGCGGGGGTGACCGGCGGCAAGGTGGCTTTGGTGACTGCTGTCAATGGTCCTCGCGCAATGGGTAAGGTGAAGGCCGATACATTACTTTCGCACGTTGCTACTCAAATCAACGGCAGGGGAGGTGGCCGTGTTGATTTTGCTCAGGGCGGCGGTGAGGATGGACCTTCTCTTCGTTCCGCTCTTGACGGTGTTGCTACGTGGGTCAAGCAGCATCTGAACTGA
>long-mer2762_(reversed)
------------------------------------------------------------------------------------CCTTCCGCGCCGTTGGTTCCAAGCAACGATCCGACCTTGCTGT--------------------------------------------------------------------------------------------------------------------------------------------------------------------------------------------------------------------------------------------------------------------------------------------------------------------------------------------------------------------------------------------------------------------------------------------------------------------------------------------------------------------------------------------------------------------------------------------------------------------------------------------------------------------------------------------------------------------------------------------------------------------------------------------------------------------------------------------------------------------------------------------------------------------------------------------------------------------------------------------------------------------------------------------------------------------------------------------------------------------------------------------------------------------------------------------------------------------------------------------------------------------------------------------------------------------------------------------------------------------------------------------------------------------------------------------------------------------------------------------------------------------------------------------------------------------------------------------------------------------------------------------------------------------------------------------------------------------------------------------------------------------------------------------------------------------------------------------------------------------------------------------------------------------------------------------------------------------------------------------------------------------------------------------------------------------------------------------------------------------------------------------------------------------------------------------------------------------------------------------------------------------------------------------------------------------------------------------------------------------------------------------------------------------------------------------------------------------------------------------------------------------------------------------------------------------------------------------------------------------------------
>long-mer2761_(reversed)
-----------------------------------------------------------------------------------------------------------------------------------------------------------------------------------------------------------------------------------------------------------------------------------------------------------------------------------------------------GGCCTGGGAGTTGCTGACCCAGGTTTGGGAGTTGCCCCCCGAA---------------------------------------------------------------------------------------------------------------------------------------------------------------------------------------------------------------------------------------------------------------------------------------------------------------------------------------------------------------------------------------------------------------------------------------------------------------------------------------------------------------------------------------------------------------------------------------------------------------------------------------------------------------------------------------------------------------------------------------------------------------------------------------------------------------------------------------------------------------------------------------------------------------------------------------------------------------------------------------------------------------------------------------------------------------------------------------------------------------------------------------------------------------------------------------------------------------------------------------------------------------------------------------------------------------------------------------------------------------------------------------------------------------------------------------------------------------------------------------------------------------------------------------------------------------------------------------------------------------------------------------------------------------------------------------------------------------------------------------------------------------------------------------------------------------------------------------------------------------------------------------------------------------------------------------------------------------------------------------------------------------------------------------------------------------------------------------------------------------------------------------------------------------------------------------------------------------------------------------------------------------------------------------------------------------------------------------------------------------
>long-mer2760_(reversed)
--------------------------------------------------------------------------------------------------------------------------------------------------------------------------------------------------------------------------------------------------------------------------------------------------------------------------------------------------------------------------------------------------------------------------------------------------------------------------------------------------------------------------------------------------------------------------------------------------------------------------------------AGATGGAGATCGTTTCATTGAAATATGGAATTTGGTGTTCATG------------------------------------------------------------------------------------------------------------------------------------------------------------------------------------------------------------------------------------------------------------------------------------------------------------------------------------------------------------------------------------------------------------------------------------------------------------------------------------------------------------------------------------------------------------------------------------------------------------------------------------------------------------------------------------------------------------------------------------------------------------------------------------------------------------------------------------------------------------------------------------------------------------------------------------------------------------------------------------------------------------------------------------------------------------------------------------------------------------------------------------------------------------------------------------------------------------------------------------------------------------------------------------------------------------------------------------------------------------------------------------------------------------------------------------------------------------------------------------------------------------------------------------------------------------------------------------------------------------------------------------------------------------------------------------------------------------------------------------------------------------------------------------------------------------------------------------------------------------------------------------------------------------------------------------------------------------------------------------------------------------------------------------------------------------------------------
>long-mer2759_(reversed)
--------------------------------------------------------------------------------------------------------------------------------------------------------------------------------------------------------------------------------------------------------------------------------------------------------------------------------------------------------------------------------------------------------------------------------------------------------------------------------------------------------------------------------------------------------------------------------------------------------------------------------------------------------------------------------------------------------------------------------------------------------------------------------------------------------------------------------------------------------------------------------------------TGACCATAGTCGTGCGTGTGCGTTTTTGATCGTCGATGGGGTGCTTCCGTCCAATGAAGGCCGTGGTTATGTCTTACGTCGGATC------------------------------------------------------------------------------------------------------------------------------------------------------------------------------------------------------------------------------------------------------------------------------------------------------------------------------------------------------------------------------------------------------------------------------------------------------------------------------------------------------------------------------------------------------------------------------------------------------------------------------------------------------------------------------------------------------------------------------------------------------------------------------------------------------------------------------------------------------------------------------------------------------------------------------------------------------------------------------------------------------------------------------------------------------------------------------------------------------------------------------------------------------------------------------------------------------------------------------------------------------------------------------------------------------------------------------------------------------------------------------------------------------------------------------------------------------------------------------------------------------------------------------------------------------------------------------------------------------------------------------------------------------------------------------------------------------------------------------------------------------------------------------
