# Supplementary material for: Identification of genetic relationships and subspecies signatures in Xylella fastidiosa
Source: BMC Genomics. 2019 Mar 25;20:239. doi: 10.1186/s12864-019-5565-9 (PMC6434890; doi:10.1186/s12864-019-5565-9)
Supplement: Supplementary file 8 — Analysis of (non-)synonymous SNPs in homologs to CDS harboring specific k-mers for selected enriched GOs. (ZIP 549 kb) [file 12864_2019_5565_MOESM8_ESM.zip › Additional-File8/Additional-File8A_CladeIII/GO-0000049/CP006740.1.2334/Xfm assembled to xylefaMU34.fasta]

>xylefaMU34
ATGAACATACCTACCAAATTTACTACTTCAAAGATTCGTAGCGATTTTCTAGAATTTTTCAAGAATAAAGGCCACAAAATCGTGCCTTCCGCGCCGTTGGTTCCAAGCAACGATCCGACCTTGCTGTTCACTAATTCCGGGATGGTCCAGTTCAAGGACGTGTTTCTAGGTGCAGAGAAGCGCAGTGAGGTCCGTGTGGCTGATGTGCAATGCTGCTTACGTGCCGGTGGTAAGCACAATGACCTGGATTCGGTTGGTTACACAGCACGTCATCACACTTTCTTTGAGATGCTCGGTAATTGGTCGTTTGGTGATTATTTTAAGAAGGAAGCGATCATGTGGGCCTGGGAGTTGCTGACCCAGGTTTGGGAGTTGCCCCCCGAACGTCTGTTGGTGACGGTGTACCACACTGACGATGAGTCCTACGCATTGTGGCGTGACATGGTGGGTGTGCCGGAAGATCGAATCGTCCGTATTGGCGATAACAAAGGTGCGCCGTTTGCCTCGGATAATTTCTGGCAAATGGCCGATACCGGCCCGTGTGGTCCATGCACCGAGATCTTCTACGATCATGGGGAGCAAATCCCAGGGGGGCCTCCTGGTTCCCCGGGTGAAGATGGAGATCGTTTCATTGAAATATGGAATTTGGTGTTCATGCAGTTTGATCGTCAGTCTGACGGCACGTTGGTGCCTCTGCCGACGCCCTGTGTGGATACAGGAATGGGCTTGGAGCGTTTGGCGGCGATCCTGCAGCATGTACACACTAACTATGAGATTGATTTATTTCAGACCCTGATCCTCAAGGCCGCCGAATTAACTGCTGTTGCGGACGTGCAGAACAAATCGTTGTGCGTGATTGCTGACCATAGTCGTGCGTGTGCGTTTTTGATCGTCGATGGGGTGCTTCCGTCCAATGAAGGCCGTGGTTATGTCTTACGTCGGATCATCCGCCGTGCGCTGCGTCATGGTTGGATGTTGGGGGTACGTCAACCGTTCTTCAACAACATGGTGCCAACCTTGATTGCGGTGATGGGCGATGCTTATCCCAAGCTACAGGCTGCAGCTGAATCGGTGATGCGTACTCTCCTGGCTGAGGAAGAGCGTTTTGCCGAGACTTTGGATGTTGGGATGAAGATCTTTAACGAGGTGGCTGCCAAGGTTGCCAATGGTGTGATCCCGGGTAGCGATGCGTTCCGTTTATACGATACCTATGGTTTTCCTGTTGATTTGACCGCTGATATTGCGCGTGAGCGTGGTATGAGGGTGGACATGGCCGGTTTCGAAGCTGCAATGACGCAACAGCGCAAGACTGCGCGCGCTGCGGGTAAGTTTGGGCGTGGTGTGCAATTGTCTGCTGAACGGGCCGCGATGTTGTCACCCACGGTGTTCCTGGGCTATGAGCAGCTTCAGGCCGATGACCTGAGAGTGGTTGCGTTGTTGTCTGATGGCGGGCTAACTGATTCGGCGTCGGTCGGTGATGAGGTGATTGTGTTGACCGACCGTACACCTTTTTACGCTGAGTCTGGTGGTCAAGTGGGTGATATTGGAACGTTGATGGCATCCGATGGAGTTCGTCTGGAGGTGACTGATACGCAAAAGTTAATGGGTCAGTTCCACGGACATGTTGCTCGTATTGTGCAAGGTGGGGTGAAGGTCGGCGATGTGTTGTCCGGTAGCGTTGCTGTTGCCAGACGAAAAATGGTTGCTCTTAACCATTCAGCCACTCACCTGTTGCACTGCGCGCTGCGCAGCGTGTTTGGTACTCACGTGGTGCAAAAAGGTTCTTTGGTTGCGCCGGATCGCCTGCGTTTCGACTTTTCACATTTTGAGCCTATCTCGGCTGCACAAATGACATTAATTGAACGGATGGTCAACGATGAGGTGCGTGCTAATCATCTGGTGATGATCGAGCAAATGGGGATGCAGGCTGCGTTGGATGCTGGTGCGATGGCGCTATTTGGAGAGAAATATGGAGAGCATGTGCGCGTAGTAACGATGGGCACTTCGGTCGAACTCTGCGGTGGTACCCATATCACCCGTACGGGTGACGTTGGTTTGTTTAAGATCATTTCCGAGTGTGGCGTGTCCTCTGGAGTGCGTCGTATTGAGGCTGTGACGGGCGAAAGCGCGTTAAATCATGTCTTGGCCGAAGAGCATCGTTTGTACGAAGTGGCTGGCCTTATTGGTAGTAACGCGAACAATGTGGTCAATCATATTCGCCAACTCACTGATCGTCAGAAGACATTGGAGCGTGAACTCGAGAAGCTCAAAGGAAAGCTGATCTCCGGAACGATTACCGATTTGCTCAGCATGGCGGTCAATGTGGCCGATGTAAAAGTAGTCGCCGCGCGTCTTGATGGTTTGGATGGGAAGGCACTACGTGAGGCGCTTGATCGACTTAAATTGCAGCTGAGTGATGCCGTAATAGTCCTTGCGGGGGTGACTGGCGGCAAGGTGGTTTTGGTGACTGCGGTCAATGGTCCTCGCGCAATGGGTAAGGTGAAGGCCGATACATTACTTTCGCACGTTGCTACTCAAATCAATGGCAGGGGAGGTGGCCGTGTTGATTTTGCTCAGGGCGGCGGTGAGGATGGACCTTCTCTTCGTTCCGCTCTTGACGGTGTTGCTACGTGGGTCAAGCAGCATCTGGACTGA
>xylefaSyVa
ATGAACATACCTACCAAATTCACCACTTCAAAGATTCGTAGCGATTTTCTAGAATTTTTCAAGAATAAAGGCCACAAAATCGTGCCTTCCGCGCCGTTGGTTCCAGGCAACGATCCGACCTTGCTGTTCACTAATTCCGGGATGGTCCAGTTCAAGGACGTGTTTCTAGGGGCAGAGAAGCGCAGTGAGGTCCGTGTGGCTGATGTGCAATGCTGCTTACGTGCCGGTGGTAAGCACAATGACCTGGATTCGGTTGGTTACACAGCACGTCATCACACTTTCTTTGAGATGCTCGGTAATTGGTCGTTTGGTGATTATTTTAAGAAGGAAGCGATCACGTGGGCTTGGGAGTTGTTGACCCATGTTTGGGAGTTGCCCCCCGAACGTCTGTTGGTGACGGTGTACCGCACTGACGATGAGTCCTACGCATTGTGGCGTGACATGGTGGGTGTGCCGGAAGATCGAATCGTCCGTATTGGCGATAACAAAGGTGCGCCGTTTGCCTCGGATAATTTCTGGCAAATGGCCGATACCGGCCCGTGTGGTCCATGCACCGAGATCTTCTACGATCATGGGGAGCACATCCCAGGGGGGCCTCCTGGTTCCCCGGGTGAAGATGGAGATCGTTTCATTGAGATATGGAATTTGGTGTTCATGCAGTTTGATCGTCATTCTGACGGTACGTTGGTGCCTCTGCCGACGCCCTGTGTGGATACAGGAATGGGCTTGGAGCGTTTGGCGGCGATCCTGCAGCATGTACACACTAACTATGAGATTGATTTATTTCAGACCCTGATCCTCAAGGCCGCCGAATTAACTGCTGTTGCGGACGTGCAAAACAAATCGTTGTGCGTGATTGCTGACCATAGTCGTGCGTGTGCATTTTTGATCGTCGATGGGGTGCTTCCGTCCAATGAAGGCCGCGGTTATGTCTTACGTCGGATCATCCGCCGTGCGCTGCGTCATGGTTGGATGTTGGGGGTACGTCAACCGTTCTTCAACAACATGGTGCCAACCTTGGTTGCGGTGATGGGCGATGCTTATCCCAAGCTACAGGCTGCAGCTGAATCGGTGATGCGTACTCTCCTGGCTGAGGAAGAGCGTTTTGCCGAGACTTTGGATGTCGGGATGAAGATCTTTAACGAGGTGGCTGCCAAGGTTGCCAATGGTGTGATCCCGGGTAGCGATGCGTTCCGTTTATACGATACCTATGGTTTTCCTGTTGATTTGACCGCTGATATTGCGCGTGAGCGTGGTATGAGGGTGGACATGGCCGGTTTCGAAGCTGCAATGACGCAACAGCGCAAGACTGCGCGCGCCGCGGGTAAGTTTGGGCGCGGCGTGCAATTGTCTGCTGAACGGGCCGCGATGTTGTCACCCACGGTGTTCCTGGGCTATGAGCAGCTTCAGGCCGATGGCCTGAGAGTGGTTGCGTTGTTGTCTGATGGTGGACTAACTGATTCGGCGTCGGTGGGTGATGAGGTGATTGTGTTGACCGACCGTACACCTTTTTACGCTGAGTCTGGTGGTCAAGTGGGTGATATTGGAACGTTGATGGCATCCGACGGAGTTCGTCTGGAGGTGACTGATACGCAAAAGTTAATGGGTCAGTTCCACGGACATGTTGCTCGTATTGTGCAAGGTGGGGTGAAGGTCGGCGATGTGTTGTCCGGTAGCGTTGCTGTTGCCAGACGAAAAATGGTTGCTCTTAACCATTCAGCCACTCACCTGTTGCACTGCGCGCTGCGCAGCGTGTTTGGTACTCACGTGGCGCAAAAAGGTTCTTTGGTTGCGCCGGATCGCCTGCGTTTCGACTTTTCACATTTTGAGCCTATCTCGGCTGCACAAATGACATTAATTGAACGGATGGTCAACGATGAGGTGCGTGCTAATCATCTGGTGATGATCGAGCAGATGGGGATGCAGGCTGCGTTGGATGCTGGTGCGATGGCGCTATTTGGAGAGAAATATGGAGAGCATGTGCGCGTAGTAAAGATGGGCACTTCGGTCGAACTCTGCGGTGGTACCCATATCACCCGTACGGGTGACATCGGTTTGTTTAAGATCATTTCCGAGTGTGGCGTGTCCTCTGGAGTGCGTCGTATTGAGGCTGTGACGGGCGAAAGCGCGTTAAATCATGTCTTGGCCGAAGAGCATCGTTTGTACGAAGTGGCTGGCCTTATTGGTAGTAACGCGAACGATGTGGTCAATCATATTCGCCAACTCACTGATCGTCAGAAGACATTGGAGCGTGAACTCGAGAAGCTCAAAGGAAAGCTGATCTCCGGAACGATTACCGATTTGCTCAGCACGGCGGTCAATGTGGCCGATGTAAAAGTAGTCGCCGCGCGTCTTGATGGTTTGGATGGGAAGGCGCTACGTGAGGCGCTTGATCGACTTAAATTGCAGCTGAGTGATGCCGTAATAGTCCTTGCGGGGGTGACTGGCGGCAAGGTGGCTTTGGTGACTGCGGTCAATGGTCCTCGCGCAATGGGTAAGGTGAAGGCCGATACATTACTTTCGCACGTTGCTACTCAAATCAATGGCAGGGGAGGTGGCCGTGTTGATTTTGCTCAGGGCGGCGGTGAGGATGGACCTTCTCTTCGTTCCGCTCTTGACGGTGTTGCTACGTGGGTCAAGCAGCATCTGGACTGA
>xylefa3571
ATGAACATACCTACCAAATTCACCACTTCAAAGATTCGTAGCGATTTTCTAGAATTTTTCAAGAATAAAGGCCACAAAATCGTGCCTTCCGCGCCGTTGGTTCCAGGCAACGATCCGACCTTGCTGTTCACTAATTCCGGGATGGTCCAGTTCAAGGACGTGTTTCTAGGGGCAGAGAAGCGCAGTGAGGTCCGTGTGGCTGATGTGCAATGCTGCTTACGTGCCGGTGGTAAGCACAATGACCTGGATTCGGTTGGTTACACAGCACGTCATCACACTTTCTTTGAGATGCTCGGTAATTGGTCGTTTGGTGATTATTTTAAGAAGGAAGCGATCACGTGGGCTTGGGAGTTGTTGACCCATGTTTGGGAGTTGCCCCCCGAACGTCTGTTGGTGACGGTGTACCGCACTGACGATGAGTCCTACGCATTGTGGCGTGACATGGTGGGTGTGCCGGAAGATCGAATCGTCCGTATTGGCGATAACAAAGGTGCGCCGTTTGCCTCGGATAATTTCTGGCAAATGGCCGATACCGGCCCGTGTGGTCCATGCACCGAGATCTTCTACGATCATGGGGAGCACATCCCAGGGGGGCCTCCTGGTTCCCCGGGTGAAGATGGAGATCGTTTCATTGAGATATGGAATTTGGTGTTCATGCAGTTTGATCGTCAGTCTGACGGTACGTTGGTGCCTCTGCCGACGCCCTGTGTGGATACAGGAATGGGCTTGGAGCGTTTGGCGGCGATCCTGCAGCATGTACACACTAACTATGAGATTGATTTATTTCAGACCCTGATCCTCAAGGCCGCCGAATTAACTGCTGTTGCGGACGTGCAAAACAAATCGTTGTGCGTGATTGCTGACCATAGTCGTGCGTGTGCATTTTTGATCGTCGATGGGGTGCTTCCGTCCAATGAAGGCCGCGGTTATGTCTTACGTCGGATCATCCGCCGTGCGCTGCGTCATGGTTGGATGTTGGGGGTACGTCAACCGTTCTTCAACAACATGGTGCCAACCTTGGTTGCGGTGATGGGCGATGCTTATCCCAAGCTACAGGCTGCAGCTGAATCGGTGATGCGTACTCTCCTGGCTGAGGAAGAGCGTTTTGCCGAGACTTTGGATGTCGGGATGAAGATCTTTAACGAGGTGGCTGCCAAGGTTGCCAATGGTGTGATCCCGGGTAGCGATGCGTTCCGTTTATACGATACCTATGGTTTTCCTGTTGATTTGACCGCTGATATTGCGCGTGAGCGTGGTATGAGGGTGGACATGGCCGGTTTCGAAGCTGCAATGACGCAACAGCGCAAGACTGCGCGCGCCGCGGGTAAGTTTGGGCGCGGCGTGCAATTGTCTGCTGAACGGGCCGCGATGTTGTCACCCACGGTGTTCCTGGGCTATGAGCAGCTTCAGGCCGATGGCCTGAGAGTGGTTGCGTTGTTGTCTGATGGTGGACTAACTGATTCGGCGTCGGTGGGTGATGAGGTGATTGTGTTGACCGACCGTACACCTTTTTACGCTGAGTCTGGTGGTCAAGTGGGTGATATTGGAACGTTGATGGCATCCGACGGAGTTCGTCTGGAGGTGACTGATACGCAAAAGTTAATGGGTCAGTTCCACGGACATGTTGCTCGTATTGTGCAAGGTGGGGTGAAGGTCGGCGATGTGTTGTCCGGTAGCGTTGCTGTTGCCAGACGAAAAATGGTTGCTCTTAACCATTCAGCCACTCACCTGTTGCACTGCGCGCTGCGCAGCGTGTTTGGTACTCACGTGGCGCAAAAAGGTTCTTTGGTTGCGCCGGATCGCCTGCGTTTCGACTTTTCACATTTTGAGCCTATCTCGGCTGCACAAATGACATTAATTGAACGGATGGTCAACGATGAGGTGCGTGCTAATCATCTGGTGATGATCGAGCAGATGGGGATGCAGGCTGCGTTGGATGCTGGTGCGATGGCGCTATTTGGAGAGAAATATGGAGAGCATGTGCGCGTAGTAAAGATGGGCACTTCGGTCGAACTCTGCGGTGGTACCCATATCACCCGTACGGGTGACATCGGTTTGTTTAAGATCATTTCCGAGTGTGGCGTGTCCTCTGGAGTGCGTCGTATTGAGGCTGTGACGGGCGAAAGCGCGTTAAATCATGTCTTGGCCGAAGAGCATCGTTTGTACGAAGTGGCTGGCCTTATTGGTAGTAACGCGAACGATGTGGTCAATCATATTCGCCAACTCACTGATCGTCAGAAGACATTGGAGCGTGAACTCGAGAAGCTCAAAGGAAAGCTGATCTCCGGAACGATTACCGATTTGCTCAGCACGGCGGTCAATGTGGCCGATGTAAAAGTAGTCGCCGCGCGTCTTGATGGTTTGGATGGGAAGGCGCTACGTGAGGCGCTTGATCGACTTAAATTGCAGCTGAGTGATGCCGTAATAGTCCTTGCGGGGGTGACTGGCGGCAAGGTGGCTTTGGTGACTGCGGTCAATGGTCCTCGCGCAATGGGTAAGGTGAAGGCCGATACATTACTTTCGCACGTTGCTACTCAAATCAATGGCAGGGGAGGTGGCCGTGTTGATTTTGCTCAGGGCGGCGGTGAGGATGGACCTTCTCTTCGTTCCGCTCTTGACGGTGTTGCTACGTGGGTCAAGCAGCATCTGGACTGA
>xylefa8416
ATGAACATACCTACCAAATTCACCACTTCAAAGATTCGTAGCGATTTTCTAGAATTTTTCAAGAATAAAGGCCACAAAATCGTGCCTTCCGCGCCGTTGGTTCCAGGCAACGATCCGACCTTGCTGTTCACTAATTCCGGGATGGTCCAGTTCAAGGACGTGTTTCTAGGGGCAGAGAAGCGCAGTGAGGTCCGTGTGGCTGATGTGCAATGCTGCTTACGTGCCGGTGGTAAGCACAATGACCTGGATTCGGTTGGTTACACAGCACGTCATCACACTTTCTTTGAGATGCTCGGTAATTGGTCGTTTGGTGATTATTTTAAGAAGGAAGCGATCACGTGGGCTTGGGAGTTGTTGACCCATGTTTGGGAGTTGCCCCCCGAACGTCTGTTGGTGACGGTGTACCGCACTGACGATGAGTCCTACGCATTGTGGCGTGACATGGTGGGTGTGCCGGAAGATCGAATCGTCCGTATTGGCGATAACAAAGGTGCGCCGTTTGCCTCGGATAATTTCTGGCAAATGGCCGATACCGGCCCGTGTGGTCCATGCACCGAGATCTTCTACGATCATGGGGAGCACATCCCAGGGGGGCCTCCTGGTTCCCCGGGTGAAGATGGAGATCGTTTCATTGAGATATGGAATTTGGTGTTCATGCAGTTTGATCGTCAGTCTGACGGTACGTTGGTGCCTCTGCCGACGCCCTGTGTGGATACAGGAATGGGCTTGGAGCGTTTGGCGGCGATCCTGCAGCATGTACACACTAACTATGAGATTGATTTATTTCAGACCCTGATCCTCAAGGCCGCCGAATTAACTGCTGTTGCGGACGTGCAAAACAAATCGTTGTGCGTGATTGCTGACCATAGTCGTGCGTGTGCATTTTTGATCGTCGATGGGGTGCTTCCGTCCAATGAAGGCCGCGGTTATGTCTTACGTCGGATCATCCGCCGTGCGCTGCGTCATGGTTGGATGTTGGGGGTACGTCAACCGTTCTTCAACAACATGGTGCCAACCTTGGTTGCGGTGATGGGCGATGCTTATCCCAAGCTACAGGCTGCAGCTGAATCGGTGATGCGTACTCTCCTGGCTGAGGAAGAGCGTTTTGCCGAGACTTTGGATGTCGGGATGAAGATCTTTAACGAGGTGGCTGCCAAGGTTGCCAATGGTGTGATCCCGGGTAGCGATGCGTTCCGTTTATACGATACCTATGGTTTTCCTGTTGATTTGACCGCTGATATTGCGCGTGAGCGTGGTATGAGGGTGGACATGGCCGGTTTCGAAGCTGCAATGACGCAACAGCGCAAGACTGCGCGCGCCGCGGGTAAGTTTGGGCGCGGCGTGCAATTGTCTGCTGAACGGGCCGCGATGTTGTCACCCACGGTGTTCCTGGGCTATGAGCAGCTTCAGGCCGATGGCCTGAGAGTGGTTGCGTTGTTGTCTGATGGTGGACTAACTGATTCGGCGTCGGTGGGTGATGAGGTGATTGTGTTGACCGACCGTACACCTTTTTACGCTGAGTCTGGTGGTCAAGTGGGTGATATTGGAACGTTGATGGCATCCGACGGAGTTCGTCTGGAGGTGACTGATACGCAAAAGTTAATGGGTCAGTTCCACGGACATGTTACTCGTATTGTGCAAGGTGGGGTGAAGGTCGGCGATGTGTTGTCCGGTAGCGTTGCTGTTGCCAGACGAAAAATGGTTGCTCTTAACCATTCAGCCACTCACCTGTTGCACTGCGCGCTGCGCAGCGTGTTTGGTACTCACGTGGCGCAAAAAGGTTCTTTGGTTGCGCCGGATCGCCTGCGTTTCGACTTTTCACATTTTGAGCCTATCTCGGCTGCACAAATGACATTAATTGAACGGATGGTCAACGATGAGGTGCGTGCTAATCATCTGGTGATGATCGAGCAGATGGGGATGCAGGCTGCGTTGGATGCTGGTGCGATGGCGCTATTTGGAGAGAAATATGGAGAGCATGTGCGCGTAGTAAAGATGGGCACTTCGGTCGAACTCTGCGGTGGTACCCATATCACCCGTACGGGTGACATCGGTTTGTTTAAGATCATTTCCGAGTGTGGCGTGTCCTCTGGAGTGCGTCGTATTGAGGCTGTGACGGGCGAAAGCGCGTTAAATCATGTCTTGGCCGAAGAGCATCGTTTGTACGAAGTGGCTGGCCTTATTGGTAGTAACGCGAACGATGTGGTCAATCATATTCGCCAACTCACTGATCGTCAGAAGACATTGGAGCGTGAACTCGAGAAGCTCAAAGGAAAGCTGATCTCCGGAACGATTACCGATTTGCTCAGCACGGCGGTCAATGTGGCCGATGTAAAAGTAGTCGCCGCGCGTCTTGATGGTTTGGATGGGAAGGCGCTACGTGAGGCGCTTGATCGACTTAAATTGCAGCTGAGTGATGCCGTAATAGTCCTTGCGGGGGTGACTGGCGGCAAGGTGGCTTTGGTGACTGCGGTCAATGGTCCTCGCGCAATGGGTAAGGTGAAGGCCGATACATTACTTTCGCACGTTGCTACTCAAATCAATGGCAGGGGAGGTGGCCGTGTTGATTTTGCTCAGGGCGGCGGTGAGGATGGACCTTCTCTTCGTTCCGCTCTTGACGGTGTTGCTACGTGGGTCAAGCAGCATCTGGACTGA
>xylefa8417
ATGAACATACCTACCAAATTCACCACTTCAAAGATTCGTAGCGATTTTCTAGAATTTTTCAAGAATAAAGGCCACAAAATCGTGCCTTCCGCGCCGTTGGTTCCAGGCAACGATCCGACCTTGCTGTTCACTAATTCCGGGATGGTCCAGTTCAAGGACGTGTTTCTAGGGGCAGAGAAGCGCAGTGAGGTCCGTGTGGCTGATGTGCAATGCTGCTTACGTGCCGGTGGTAAGCACAATGACCTGGATTCGGTTGGTTACACAGCACGTCATCACACTTTCTTTGAGATGCTCGGTAATTGGTCGTTTGGTGATTATTTTAAGAAGGAAGCGATCACGTGGGCTTGGGAGTTGTTGACCCATGTTTGGGAGTTGCCCCCCGAACGTCTGTTGGTGACGGTGTACCGCACTGACGATGAGTCCTACGCATTGTGGCGTGACATGGTGGGTGTGCCGGAAGATCGAATCGTCCGTATTGGCGATAACAAAGGTGCGCCGTTTGCCTCGGATAATTTCTGGCAAATGGCCGATACCGGCCCGTGTGGTCCATGCACCGAGATCTTCTACGATCATGGGGAGCACATCCCAGGGGGGCCTCCTGGTTCCCCGGGTGAAGATGGAGATCGTTTCATTGAGATATGGAATTTGGTGTTCATGCAGTTTGATCGTCAGTCTGACGGTACGTTGGTGCCTCTGCCGACGCCCTGTGTGGATACAGGAATGGGCTTGGAGCGTTTGGCGGCGATCCTGCAGCATGTACACACTAACTATGAGATTGATTTATTTCAGACCCTGATCCTCAAGGCCGCCGAATTAACTGCTGTTGCGGACGTGCAAAACAAATCGTTGTGCGTGATTGCTGACCATAGTCGTGCGTGTGCATTTTTGATCGTCGATGGGGTGCTTCCGTCCAATGAAGGCCGCGGTTATGTCTTACGTCGGATCATCCGCCGTGCGCTGCGTCATGGTTGGATGTTGGGGGTACGTCAACCGTTCTTCAACAACATGGTGCCAACCTTGGTTGCGGTGATGGGCGATGCTTATCCCAAGCTACAGGCTGCAGCTGAATCGGTGATGCGTACTCTCCTGGCTGAGGAAGAGCGTTTTGCCGAGACTTTGGATGTCGGGATGAAGATCTTTAACGAGGTGGCTGCCAAGGTTGCCAATGGTGTGATCCCGGGTAGCGATGCGTTCCGTTTATACGATACCTATGGTTTTCCTGTTGATTTGACCGCTGATATTGCGCGTGAGCGTGGTATGAGGGTGGACATGGCCGGTTTCGAAGCTGCAATGACGCAACAGCGCAAGACTGCGCGCGCCGCGGGTAAGTTTGGGCGCGGCGTGCAATTGTCTGCTGAACGGGCCGCGATGTTGTCACCCACGGTGTTCCTGGGCTATGAGCAGCTTCAGGCCGATGGCCTGAGAGTGGTTGCGTTGTTGTCTGATGGTGGACTAACTGATTCGGCGTCGGTGGGTGATGAGGTGATTGTGTTGACCGACCGTACACCTTTTTACGCTGAGTCTGGTGGTCAAGTGGGTGATATTGGAACGTTGATGGCATCCGACGGAGTTCGTCTGGAGGTGACTGATACGCAAAAGTTAATGGGTCAGTTCCACGGACATGTTACTCGTATTGTGCAAGGTGGGGTGAAGGTCGGCGATGTGTTGTCCGGTAGCGTTGCTGTTGCCAGACGAAAAATGGTTGCTCTTAACCATTCAGCCACTCACCTGTTGCACTGCGCGCTGCGCAGCGTGTTTGGTACTCACGTGGCGCAAAAAGGTTCTTTGGTTGCGCCGGATCGCCTGCGTTTCGACTTTTCACATTTTGAGCCTATCTCGGCTGCACAAATGACATTAATTGAACGGATGGTCAACGATGAGGTGCGTGCTAATCATCTGGTGATGATCGAGCAGATGGGGATGCAGGCTGCGTTGGATGCTGGTGCGATGGCGCTATTTGGAGAGAAATATGGAGAGCATGTGCGCGTAGTAAAGATGGGCACTTCGGTCGAACTCTGCGGTGGTACCCATATCACCCGTACGGGTGACATCGGTTTGTTTAAGATCATTTCCGAGTGTGGCGTGTCCTCTGGAGTGCGTCGTATTGAGGCTGTGACGGGCGAAAGCGCGTTAAATCATGTCTTGGCCGAAGAGCATCGTTTGTACGAAGTGGCTGGCCTTATTGGTAGTAACGCGAACGATGTGGTCAATCATATTCGCCAACTCACTGATCGTCAGAAGACATTGGAGCGTGAACTCGAGAAGCTCAAAGGAAAGCTGATCTCCGGAACGATTACCGATTTGCTCAGCACGGCGGTCAATGTGGCCGATGTAAAAGTAGTCGCCGCGCGTCTTGATGGTTTGGATGGGAAGGCGCTACGTGAGGCGCTTGATCGACTTAAATTGCAGCTGAGTGATGCCGTAATAGTCCTTGCGGGGGTGACTGGCGGCAAGGTGGCTTTGGTGACTGCGGTCAATGGTCCTCGCGCAATGGGTAAGGTGAAGGCCGATACATTACTTTCGCACGTTGCTACTCAAATCAATGGCAGGGGAGGTGGCCGTGTTGATTTTGCTCAGGGCGGCGGTGAGGATGGACCTTCTCTTCGTTCCGCTCTTGACGGTGTTGCTACGTGGGTCAAGCAGCATCTGGACTGA
>xylefa4311
ATGAACATACCTACCAAATTCACCACTTCAAAGATTCGTAGCGATTTTCTAGAATTTTTCAAGAATAAAGGCCACAAAATCGTGCCTTCCGCGCCGTTGGTTCCAGGCAACGATCCGACCTTGCTGTTCACTAATTCCGGGATGGTCCAGTTCAAGGACGTGTTTCTAGGGGCAGAGAAGCGCAGTGAGGTCCGTGTGGCTGATGTGCAATGCTGCTTACGTGCCGGTGGTAAGCACAATGACCTGGATTCGGTTGGTTACACAGCACGTCATCACACTTTCTTTGAGATGCTCGGTAATTGGTCGTTTGGTGATTATTTTAAGAAGGAAGCGATCACGTGGGCTTGGGAGTTGTTGACCCATGTTTGGGAGTTGCCCCCCGAACGTCTGTTGGTGACGGTGTACCGCACTGACGATGAGTCCTACGCATTGTGGCGTGACATGGTGGGTGTGCCGGAAGATCGAATCGTCCGTATTGGCGATAACAAAGGTGCGCCGTTTGCCTCGGATAATTTCTGGCAAATGGCCGATACCGGCCCGTGTGGTCCATGCACCGAGATCTTCTACGATCATGGGGAGCACATCCCAGGGGGGCCTCCTGGTTCCCCGGGTGAAGATGGAGATCGTTTCATTGAGATATGGAATTTGGTGTTCATGCAGTTTGATCGTCAGTCTGACGGTACGTTGGTGCCTCTGCCGACGCCCTGTGTGGATACAGGAATGGGCTTGGAGCGTTTGGCGGCGATCCTGCAGCATGTACACACTAACTATGAGATTGATTTATTTCAGACCCTGATCCTCAAGGCCGCCGAATTAACTGCTGTTGCGGACGTGCAAAACAAATCGTTGTGCGTGATTGCTGACCATAGTCGTGCGTGTGCATTTTTGATCGTCGATGGGGTGCTTCCGTCCAATGAAGGCCGCGGTTATGTCTTACGTCGGATCATCCGCCGTGCGCTGCGTCATGGTTGGATGTTGGGGGTACGTCAACCGTTCTTCAACAACATGGTGCCAACCTTGGTTGCGGTGATGGGCGATGCTTATCCCAAGCTACAGGCTGCAGCTGAATCGGTGATGCGTACTCTCCTGGCTGAGGAAGAGCGTTTTGCCGAGACTTTGGATGTCGGGATGAAGATCTTTAACGAGGTGGCTGCCAAGGTTGCCAATGGTGTGATCCCGGGTAGCGATGCGTTCCGTTTATACGATACCTATGGTTTTCCTGTTGATTTGACCGCTGATATTGCGCGTGAGCGTGGTATGAGGGTGGACATGGCCGGTTTCGAAGCTGCAATGACGCAACAGCGCAAGACTGCGCGCGCCGCGGGTAAGTTTGGGCGCGGCGTGCAATTGTCTGCTGAACGGGCCGCGATGTTGTCACCCACGGTGTTCCTGGGCTATGAGCAGCTTCAGGCCGATGGCCTGAGAGTGGTTGCGTTGTTGTCTGATGGTGGACTAACTGATTCGGCGTCGGTGGGTGATGAGGTGATTGTGTTGACCGACCGTACACCTTTTTACGCTGAGTCTGGTGGTCAAGTGGGTGATATTGGAACGTTGATGGCATCCGACGGAGTTCGTCTGGAGGTGACTGATACGCAAAAGTTAATGGGTCAGTTCCACGGACATGTTGCTCGTATTGTGCAAGGTGGGGTGAAGGTCGGCGATGTGTTGTCCGGTAGCGTTGCTGTTGCCAGACGAAAAATGGTTGCTCTTAACCATTCAGCCACTCACCTGTTGCACTGCGCGCTGCGCAGCGTGTTTGGTACTCACGTGGCGCAAAAAGGTTCTTTGGTTGCGCCGGATCGCCTGCGTTTCGACTTTTCACATTTTGAGCCTATCTCGGCTGCACAAATGACATTAATTGAACGGATGGTCAACGATGAGGTGCGTGCTAATCATCTGGTGATGATCGAGCAGATGGGGATGCAGGCTGCGTTGGATGCTGGTGCGATGGCGCTATTTGGAGAGAAATATGGAGAGCATGTGCGCGTAGTAAAGATGGGCACTTCGGTCGAACTCTGCGGTGGTACCCATATCACCCGTACGGGTGACATCGGTTTGTTTAAGATCATTTCCGAGTGTGGCGTGTCCTCTGGAGTGCGTCGTATTGAGGCTGTGACGGGCGAAAGCGCGTTAAATCATGTCTTGGCCGAAGAGCATCGTTTGTACGAAGTGGCTGGCCTTATTGGTAGTAACGCGAACGATGTGGTCAATCATATTCGCCAACTCACTGATCGTCAGAAGACATTGGAGCGTGAACTCGAGAAGCTCAAAGGAAAGCTGATCTCCGGAACGATTACCGATTTGCTCAGCACGGCGGTCAATGTGGCCGATGTAAAAGTAGTCGCCGCGCGTCTTGATGGTTTGGATGGGAAGGCGCTACGTGAGGCGCTTGATCGACTTAAATTGCAGCTGAGTGATGCCGTAATAGTCCTTGCGGGGGTGACTGGCGGCAAGGTGGCTTTGGTGACTGCGGTCAATGGTCCTCGCGCAATGGGTAAGGTGAAGGCCGATACATTACTTTCGCACGTTGCTACTCAAATCAATGGCAGGGGAGGTGGCCGTGTTGATTTTGCTCAGGGCGGCGGTGAGGATGGACCTTCTCTTCGTTCCGCTCTTGACGGTGTTGCTACGTGGGTCAAGCAGCATCTGGACTGA
>xylefa8418
ATGAACATACCTACCAAATTCACCACTTCAAAGATTCGTAGCGATTTTCTAGAATTTTTCAAGAATAAAGGCCACAAAATCGTGCCTTCCGCGCCGTTGGTTCCAGGCAACGATCCGACCTTGCTGTTCACTAATTCCGGGATGGTCCAGTTCAAGGACGTGTTTCTAGGGGCAGAGAAGCGCAGTGAGGTCCGTGTGGCTGATGTGCAATGCTGCTTACGTGCCGGTGGTAAGCACAATGACCTGGATTCGGTTGGTTACACAGCACGTCATCACACTTTCTTTGAGATGCTCGGTAATTGGTCGTTTGGTGATTATTTTAAGAAGGAAGCGATCACGTGGGCTTGGGAGTTGTTGACCCATGTTTGGGAGTTGCCCCCCGAACGTCTGTTGGTGACGGTGTACCGCACTGACGATGAGTCCTACGCATTGTGGCGTGACATGGTGGGTGTGCCGGAAGATCGAATCGTCCGTATTGGCGATAACAAAGGTGCGCCGTTTGCCTCGGATAATTTCTGGCAAATGGCCGATACCGGCCCGTGTGGTCCATGCACCGAGATCTTCTACGATCATGGGGAGCACATCCCAGGGGGGCCTCCTGGTTCCCCGGGTGAAGATGGAGATCGTTTCATTGAGATATGGAATTTGGTGTTCATGCAGTTTGATCGTCAGTCTGACGGTACGTTGGTGCCTCTGCCGACGCCCTGTGTGGATACAGGAATGGGCTTGGAGCGTTTGGCGGCGATCCTGCAGCATGTACACACTAACTATGAGATTGATTTATTTCAGACCCTGATCCTCAAGGCCGCCGAATTAACTGCTGTTGCGGACGTGCAAAACAAATCGTTGTGCGTGATTGCTGACCATAGTCGTGCGTGTGCATTTTTGATCGTCGATGGGGTGCTTCCGTCCAATGAAGGCCGCGGTTATGTCTTACGTCGGATCATCCGCCGTGCGCTGCGTCATGGTTGGATGTTGGGGGTACGTCAACCGTTCTTCAACAACATGGTGCCAACCTTGGTTGCGGTGATGGGCGATGCTTATCCCAAGCTACAGGCTGCAGCTGAATCGGTGATGCGTACTCTCCTGGCTGAGGAAGAGCGTTTTGCCGAGACTTTGGATGTCGGGATGAAGATCTTTAACGAGGTGGCTGCCAAGGTTGCCAATGGTGTGATCCCGGGTAGCGATGCGTTCCGTTTATACGATACCTATGGTTTTCCTGTTGATTTGACCGCTGATATTGCGCGTGAGCGTGGTATGAGGGTGGACATGGCCGGTTTCGAAGCTGCAATGACGCAACAGCGCAAGACTGCGCGCGCCGCGGGTAAGTTTGGGCGCGGCGTGCAATTGTCTGCTGAACGGGCCGCGATGTTGTCACCCACGGTGTTCCTGGGCTATGAGCAGCTTCAGGCCGATGGCCTGAGAGTGGTTGCGTTGTTGTCTGATGGTGGACTAACTGATTCGGCGTCGGTGGGTGATGAGGTGATTGTGTTGACCGACCGTACACCTTTTTACGCTGAGTCTGGTGGTCAAGTGGGTGATATTGGAACGTTGATGGCATCCGACGGAGTTCGTCTGGAGGTGACTGATACGCAAAAGTTAATGGGTCAGTTCCACGGACATGTTACTCGTATTGTGCAAGGTGGGGTGAAGGTCGGCGATGTGTTGTCCGGTAGCGTTGCTGTTGCCAGACGAAAAATGGTTGCTCTTAACCATTCAGCCACTCACCTGTTGCACTGCGCGCTGCGCAGCGTGTTTGGTACTCACGTGGCGCAAAAAGGTTCTTTGGTTGCGCCGGATCGCCTGCGTTTCGACTTTTCACATTTTGAGCCTATCTCGGCTGCACAAATGACATTAATTGAACGGATGGTCAACGATGAGGTGCGTGCTAATCATCTGGTGATGATCGAGCAGATGGGGATGCAGGCTGCGTTGGATGCTGGTGCGATGGCGCTATTTGGAGAGAAATATGGAGAGCATGTGCGCGTAGTAAAGATGGGCACTTCGGTCGAACTCTGCGGTGGTACCCATATCACCCGTACGGGTGACATCGGTTTGTTTAAGATCATTTCCGAGTGTGGCGTGTCCTCTGGAGTGCGTCGTATTGAGGCTGTGACGGGCGAAAGCGCGTTAAATCATGTCTTGGCCGAAGAGCATCGTTTGTACGAAGTGGCTGGCCTTATTGGTAGTAACGCGAACGATGTGGTCAATCATATTCGCCAACTCACTGATCGTCAGAAGACATTGGAGCGTGAACTCGAGAAGCTCAAAGGAAAGCTGATCTCCGGAACGATTACCGATTTGCTCAGCACGGCGGTCAATGTGGCCGATGTAAAAGTAGTCGCCGCGCGTCTTGATGGTTTGGATGGGAAGGCGCTACGTGAGGCGCTTGATCGACTTAAATTGCAGCTGAGTGATGCCGTAATAGTCCTTGCGGGGGTGACTGGCGGCAAGGTGGCTTTGGTGACTGCGGTCAATGGTCCTCGCGCAATGGGTAAGGTGAAGGCCGATACATTACTTTCGCACGTTGCTACTCAAATCAATGGCAGGGGAGGTGGCCGTGTTGATTTTGCTCAGGGCGGCGGTGAGGATGGACCTTCTCTTCGTTCCGCTCTTGACGGTGTTGCTACGTGGGTCAAGCAGCATCTGGACTGA
>xylefaBB01
ATGAACATACCTACCAAATTCACCACTTCAAAGATTCGTAGCGATTTTCTAGAATTTTTCAAGAATAAAGGCCACAAAATCGTGCCTTCCGCGCCGTTGGTTCCAGGCAACGATCCGACCTTGCTGTTCACTAATTCCGGGATGGTCCAGTTCAAGGACGTGTTTCTAGGGGCAGAGAAGCGCAGTGAGGTCCGTGTGGCTGATGTGCAATGCTGCTTACGTGCCGGTGGTAAGCACAATGACCTGGATTCGGTTGGTTACACAGCACGTCATCACACTTTCTTTGAGATGCTCGGTAATTGGTCGTTTGGTGATTATTTTAAGAAGGAAGCGATCACGTGGGCTTGGGAGTTGTTGACCCATGTTTGGGAGTTGCCCCCCGAACGTCTGTTGGTGACGGTGTACCGCACTGACGATGAGTCCTACGCATTGTGGCGTGACATGGTGGGTGTGCCGGAAGATCGAATCGTCCGTATTGGCGATAACAAAGGTGCGCCGTTTGCCTCGGATAATTTCTGGCAAATGGCCGATACCGGCCCGTGTGGTCCATGCACCGAGATCTTCTACGATCATGGGGAGCACATCCCAGGGGGGCCTCCTGGTTCCCCGGGTGAAGATGGAGATCGTTTCATTGAGATATGGAATTTGGTGTTCATGCAGTTTGATCGTCATTCTGACGGTACGTTGGTGCCTCTGCCGACGCCCTGTGTGGATACAGGAATGGGCTTGGAGCGTTTGGCGGCGATCCTGCAGCATGTACACACTAACTATGAGATTGATTTATTTCAGACCCTGATCCTCAAGGCCGCCGAATTAACTGCTGTTGCGGACGTGCAAAACAAATCGTTGTGCGTGATTGCTGACCATAGTCGTGCGTGTGCATTTTTGATCGTCGATGGGGTGCTTCCGTCCAATGAAGGCCGCGGTTATGTCTTACGTCGGATCATCCGCCGTGCGCTGCGTCATGGTTGGATGTTGGGGGTACGTCAACCGTTCTTCAACAACATGGTGCCAACCTTGGTTGCGGTGATGGGCGATGCTTATCCCAAGCTACAGGCTGCAGCTGAATCGGTGATGCGTACTCTCCTGGCTGAGGAAGAGCGTTTTGCCGAGACTTTGGATGTCGGGATGAAGATCTTTAACGAGGTGGCTGCCAAGGTTGCCAATGGTGTGATCCCGGGTAGCGATGCGTTCCGTTTATACGATACCTATGGTTTTCCTGTTGATTTGACCGCTGATATTGCGCGTGAGCGTGGTATGAGGGTGGACATGGCCGGTTTCGAAGCTGCAATGACGCAACAGCGCAAGACTGCGCGCGCCGCGGGTAAGTTTGGGCGCGGCGTGCAATTGTCTGCTGAACGGGCCGCGATGTTGTCACCCACGGTGTTCCTGGGCTATGAGCAGCTTCAGGCCGATGGCCTGAGAGTGGTTGCGTTGTTGTCTGATGGTGGACTAACTGATTCGGCGTCGGTGGGTGATGAGGTGATTGTGTTGACCGACCGTACACCTTTTTACGCTGAGTCTGGTGGTCAAGTGGGTGATATTGGAACGTTGATGGCATCCGACGGAGTTCGTCTGGAGGTGACTGATACGCAAAAGTTAATGGGTCAGTTCCACGGACATGTTGCTCGTATTGTGCAAGGTGGGGTGAAGGTCGGCGATGTGTTGTCCGGTAGCGTTGCTGTTGCCAGACGAAAAATGGTTGCTCTTAACCATTCAGCCACTCACCTGTTGCACTGCGCGCTGCGCAGCGTGTTTGGTACTCACGTGGCGCAAAAAGGTTCTTTGGTTGCGCCGGATCGCCTGCGTTTCGACTTTTCACATTTTGAGCCTATCTCGGCTGCACAAATGACATTAATTGAACGGATGGTCAACGATGAGGTGCGTGCTAATCATCTGGTGATGATCGAGCAGATGGGGATGCAGGCTGCGTTGGATGCTGGTGCGATGGCGCTATTTGGAGAGAAATATGGAGAGCATGTGCGCGTAGTAAAGATGGGCACTTCGGTCGAACTCTGCGGTGGTACCCATATCACCCGTACGGGTGACATCGGTTTGTTTAAGATCATTTCCGAGTGTGGCGTGTCCTCTGGAGTGCGTCGTATTGAGGCTGTGACGGGCGAAAGCGCGTTAAATCATGTCTTGGCCGAAGAGCATCGTTTGTACGAAGTGGCTGGCCTTATTGGTAGTAACGCGAACGATGTGGTCAATCATATTCGCCAACTCACTGATCGTCAGAAGACATTGGAGCGTGAACTCGAGAAGCTCAAAGGAAAGCTGATCTCCGGAACGATTACCGATTTGCTCAGCACGGCGGTCAATGTGGCCGATGTAAAAGTAGTCGCCGCGCGTCTTGATGGTTTGGATGGGAAGGCGCTACGTGAGGCGCTTGATCGACTTAAATTGCAGCTGAGTGATGCCGTAATAGTCCTTGCGGGGGTGACTGGCGGCAAGGTGGCTTTGGTGACTGCGGTCAATGGTCCTCGCGCAATGGGTAAGGTGAAGGCCGATACATTACTTTCGCACGTTGCTACTCAAATCAATGGCAGGGGAGGTGGCCGTGTTGATTTTGCTCAGGGCGGCGGTGAGGATGGACCTTCTCTTCGTTCCGCTCTTGACGGTGTTGCTACGTGGGTCAAGCAGCATCTGGACTGA
>xylefadixn
ATGAACATACCTACCAAATTCACCACTTCAAAGATTCGTAGCGATTTTCTAGAATTTTTCAAGAATAAAGGCCACAAAATCGTGCCTTCCGCGCCGTTGGTTCCAGGCAACGATCCGACCTTGCTGTTCACTAATTCCGGGATGGTCCAGTTCAAGGACGTGTTTCTAGGGGCAGAGAAGCGCAGTGAGGTCCGTGTGGCTGATGTGCAATGCTGCTTACGTGCCGGTGGTAAGCACAATGACCTGGATTCGGTTGGTTACACAGCACGTCATCACACTTTCTTTGAGATGCTCGGTAATTGGTCGTTTGGTGATTATTTTAAGAAGGAAGCGATCACGTGGGCTTGGGAGTTGTTGACCCATGTTTGGGAGTTGCCCCCCGAACGTCTGTTGGTGACGGTGTACCGCACTGACGATGAGTCCTACGCATTGTGGCGTGACATGGTGGGTGTGCCGGAAGATCGAATCGTCCGTATTGGCGATAACAAAGGTGCGCCGTTTGCCTCGGATAATTTCTGGCAAATGGCCGATACCGGCCCGTGTGGTCCATGCACCGAGATCTTCTACGATCATGGGGAGCACATCCCAGGGGGGCCTCCTGGTTCCCCGGGTGAAGATGGAGATCGTTTCATTGAGATATGGAATTTGGTGTTCATGCAGTTTGATCGTCAGTCTGACGGTACGTTGGTGCCTCTGCCGACGCCCTGTGTGGATACAGGAATGGGCTTGGAGCGTTTGGCGGCGATCCTGCAGCATGTACACACTAACTATGAGATTGATTTATTTCAGACCCTGATCCTCAAGGCCGCCGAATTAACTGCTGTTGCGGACGTGCAAAACAAATCGTTGTGCGTGATTGCTGACCATAGTCGTGCGTGTGCATTTTTGATCGTCGATGGGGTGCTTCCGTCCAATGAAGGCCGCGGTTATGTCTTACGTCGGATCATCCGCCGTGCGCTGCGTCATGGTTGGATGTTGGGGGTACGTCAACCGTTCTTCAACAACATGGTGCCAACCTTGGTTGCGGTGATGGGCGATGCTTATCCCAAGCTACAGGCTGCAGCTGAATCGGTGATGCGTACTCTCCTGGCTGAGGAAGAGCGTTTTGCCGAGACTTTGGATGTCGGGATGAAGATCTTTAACGAGGTGGCTGCCAAGGTTGCCAATGGTGTGATCCCGGGTAGCGATGCGTTCCGTTTATACGATACCTATGGTTTTCCTGTTGATTTGACCGCTGATATTGCGCGTGAGCGTGGTATGAGGGTGGACATGGCCGGTTTCGAAGCTGCAATGACGCAACAGCGCAAGACTGCGCGCGCCGCGGGTAAGTTTGGGCGCGGCGTGCAATTGTCTGCTGAACGGGCCGCGATGTTGTCACCCACGGTGTTCCTGGGCTATGAGCAGCTTCAGGCCGATGGCCTGAGAGTGGTTGCGTTGTTGTCTGATGGTGGACTAACTGATTCGGCGTCGGTGGGTGATGAGGTGATTGTGTTGACCGACCGTACACCTTTTTACGCTGAGTCTGGTGGTCAAGTGGGTGATATTGGAACGTTGATGGCATCCGACGGAGTTCGTCTGGAGGTGACTGATACGCAAAAGTTAATGGGTCAGTTCCACGGACATGTTACTCGTATTGTGCAAGGTGGGGTGAAGGTCGGCGATGTGTTGTCCGGTAGCGTTGCTGTTGCCAGACGAAAAATGGTTGCTCTTAACCATTCAGCCACTCACCTGTTGCACTGCGCGCTGCGCAGCGTGTTTGGTACTCACGTGGCGCAAAAAGGTTCTTTGGTTGCGCCGGATCGCCTGCGTTTCGACTTTTCACATTTTGAGCCTATCTCGGCTGCACAAATGACATTAATTGAACGGATGGTCAACGATGAGGTGCGTGCTAATCATCTGGTGATGATCGAGCAGATGGGGATGCAGGCTGCGTTGGATGCTGGTGCGATGGCGCTATTTGGAGAGAAATATGGAGAGCATGTGCGCGTAGTAAAGATGGGCACTTCGGTCGAACTCTGCGGTGGTACCCATATCACCCGTACGGGTGACATCGGTTTGTTTAAGATCATTTCCGAGTGTGGCGTGTCCTCTGGAGTGCGTCGTATTGAGGCTGTGACGGGCGAAAGCGCGTTAAATCATGTCTTGGCCGAAGAGCATCGTTTGTACGAAGTGGCTGGCCTTATTGGTAGTAACGCGAACGATGTGGTCAATCATATTCGCCAACTCACTGATCGTCAGAAGACATTGGAGCGTGAACTCGAGAAGCTCAAAGGAAAGCTGATCTCCGGAACGATTACCGATTTGCTCAGCACGGCGGTCAATGTGGCCGATGTAAAAGTAGTCGCCGCGCGTCTTGATGGTTTGGATGGGAAGGCGCTACGTGAGGCGCTTGATCGACTTAAATTGCAGCTGAGTGATGCCGTAATAGTCCTTGCGGGGGTGACTGGCGGCAAGGTGGCTTTGGTGACTGCGGTCAATGGTCCTCGCGCAATGGGTAAGGTGAAGGCCGATACATTACTTTCGCACGTTGCTACTCAAATCAATGGCAGGGGAGGTGGCCGTGTTGATTTTGCTCAGGGCGGCGGTGAGGATGGACCTTCTCTTCGTTCCGCTCTTGACGGTGTTGCTACGTGGGTCAAGCAGCATCTGGACTGA
>xylefagrif
ATGAACATACCTACCAAATTCACCACTTCAAAGATTCGTAGCGATTTTCTAGAATTTTTCAAGAATAAAGGCCACAAAATCGTGCCTTCCGCGCCGTTGGTTCCAGGCAACGATCCGACCTTGCTGTTCACTAATTCCGGGATGGTCCAGTTCAAGGACGTGTTTCTAGGGGCAGAGAAGCGCAGTGAGGTCCGTGTGGCTGATGTGCAATGCTGCTTACGTGCCGGTGGTAAGCACAATGACCTGGATTCGGTTGGTTACACAGCACGTCATCACACTTTCTTTGAGATGCTCGGTAATTGGTCGTTTGGTGATTATTTTAAGAAGGAAGCGATCACGTGGGCTTGGGAGTTGTTGACCCATGTTTGGGAGTTGCCCCCCGAACGTCTGTTGGTGACGGTGTACCGCACTGACGATGAGTCCTACGCATTGTGGCGTGACATGGTGGGTGTGCCGGAAGATCGAATCGTCCGTATTGGCGATAACAAAGGTGCGCCGTTTGCCTCGGATAATTTCTGGCAAATGGCCGATACCGGCCCGTGTGGTCCATGCACCGAGATCTTCTACGATCATGGGGAGCACATCCCAGGGGGGCCTCCTGGTTCCCCGGGTGAAGATGGAGATCGTTTCATTGAGATATGGAATTTGGTGTTCATGCAGTTTGATCGTCAGTCTGACGGTACGTTGGTGCCTCTGCCGACGCCCTGTGTGGATACAGGAATGGGCTTGGAGCGTTTGGCGGCGATCCTGCAGCATGTACACACTAACTATGAGATTGATTTATTTCAGACCCTGATCCTCAAGGCCGCCGAATTAACTGCTGTTGCGGACGTGCAAAACAAATCGTTGTGCGTGATTGCTGACCATAGTCGTGCGTGTGCATTTTTGATCGTCGATGGGGTGCTTCCGTCCAATGAAGGCCGCGGTTATGTCTTACGTCGGATCATCCGCCGTGCGCTGCGTCATGGTTGGATGTTGGGGGTACGTCAACCGTTCTTCAACAACATGGTGCCAACCTTGGTTGCGGTGATGGGCGATGCTTATCCCAAGCTACAGGCTGCAGCTGAATCGGTGATGCGTACTCTCCTGGCTGAGGAAGAGCGTTTTGCCGAGACTTTGGATGTCGGGATGAAGATCTTTAACGAGGTGGCTGCCAAGGTTGCCAATGGTGTGATCCCGGGTAGCGATGCGTTCCGTTTATACGATACCTATGGTTTTCCTGTTGATTTGACCGCTGATATTGCGCGTGAGCGTGGTATGAGGGTGGACATGGCCGGTTTCGAAGCTGCAATGACGCAACAGCGCAAGACTGCGCGCGCCGCGGGTAAGTTTGGGCGCGGCGTGCAATTGTCTGCTGAACGGGCCGCGATGTTGTCACCCACGGTGTTCCTGGGCTATGAGCAGCTTCAGGCCGATGGCCTGAGAGTGGTTGCGTTGTTGTCTGATGGTGGACTAACTGATTCGGCGTCGGTGGGTGATGAGGTGATTGTGTTGACCGACCGTACACCTTTTTACGCTGAGTCTGGTGGTCAAGTGGGTGATATTGGAACGTTGATGGCATCCGACGGAGTTCGTCTGGAGGTGACTGATACGCAAAAGTTAATGGGTCAGTTCCACGGACATGTTACTCGTATTGTGCAAGGTGGGGTGAAGGTCGGCGATGTGTTGTCCGGTAGCGTTGCTGTTGCCAGACGAAAAATGGTTGCTCTTAACCATTCAGCCACTCACCTGTTGCACTGCGCGCTGCGCAGCGTGTTTGGTACTCACGTGGCGCAAAAAGGTTCTTTGGTTGCGCCGGATCGCCTGCGTTTCGACTTTTCACATTTTGAGCCTATCTCGGCTGCACAAATGACATTAATTGAACGGATGGTCAACGATGAGGTGCGTGCTAATCATCTGGTGATGATCGAGCAGATGGGGATGCAGGCTGCGTTGGATGCTGGTGCGATGGCGCTATTTGGAGAGAAATATGGAGAGCATGTGCGCGTAGTAAAGATGGGCACTTCGGTCGAACTCTGCGGTGGTACCCATATCACCCGTACGGGTGACATCGGTTTGTTTAAGATCATTTCCGAGTGTGGCGTGTCCTCTGGAGTGCGTCGTATTGAGGCTGTGACGGGCGAAAGCGCGTTAAATCATGTCTTGGCCGAAGAGCATCGTTTGTACGAAGTGGCTGGCCTTATTGGTAGTAACGCGAACGATGTGGTCAATCATATTCGCCAACTCACTGATCGTCAGAAGACATTGGAGCGTGAACTCGAGAAGCTCAAAGGAAAGCTGATCTCCGGAACGATTACCGATTTGCTCAGCACGGCGGTCAATGTGGCCGATGTAAAAGTAGTCGCCGCGCGTCTTGATGGTTTGGATGGGAAGGCGCTACGTGAGGCGCTTGATCGACTTAAATTGCAGCTGAGTGATGCCGTAATAGTCCTTGCGGGGGTGACTGGCGGCAAGGTGGCTTTGGTGACTGCGGTCAATGGTCCTCGCGCAATGGGTAAGGTGAAGGCCGATACATTACTTTCGCACGTTGCTACTCAAATCAATGGCAGGGGAGGTGGCCGTGTTGATTTTGCTCAGGGCGGCGGTGAGGATGGACCTTCTCTTCGTTCCGCTCTTGACGGTGTTGCTACGTGGGTCAAGCAGCATCTGGACTGA
>xylefaM12s
ATGAACATACCTACCAAATTCACCACTTCAAAGATTCGTAGCGATTTTCTAGAATTTTTCAAGAATAAAGGCCACAAAATCGTGCCTTCCGCGCCGTTGGTTCCAGGCAACGATCCGACCTTGCTGTTCACTAATTCCGGGATGGTCCAGTTCAAGGACGTGTTTCTAGGGGCAGAGAAGCGCAGTGAGGTCCGTGTGGCTGATGTGCAATGCTGCTTACGTGCCGGTGGTAAGCACAATGACCTGGATTCGGTTGGTTACACAGCACGTCATCACACTTTCTTTGAGATGCTCGGTAATTGGTCGTTTGGTGATTATTTTAAGAAGGAAGCGATCACGTGGGCTTGGGAGTTGTTGACCCATGTTTGGGAGTTGCCCCCCGAACGTCTGTTGGTGACGGTGTACCGCACTGACGATGAGTCCTACGCATTGTGGCGTGACATGGTGGGTGTGCCGGAAGATCGAATCGTCCGTATTGGCGATAACAAAGGTGCGCCGTTTGCCTCGGATAATTTCTGGCAAATGGCCGATACCGGCCCGTGTGGTCCATGCACCGAGATCTTCTACGATCATGGGGAGCACATCCCAGGGGGGCCTCCTGGTTCCCCGGGTGAAGATGGAGATCGTTTCATTGAGATATGGAATTTGGTGTTCATGCAGTTTGATCGTCAGTCTGACGGTACGTTGGTGCCTCTGCCGACGCCCTGTGTGGATACAGGAATGGGCTTGGAGCGTTTGGCGGCGATCCTGCAGCATGTACACACTAACTATGAGATTGATTTATTTCAGACCCTGATCCTCAAGGCCGCCGAATTAACTGCTGTTGCGGACGTGCAAAACAAATCGTTGTGCGTGATTGCTGACCATAGTCGTGCGTGTGCATTTTTGATCGTCGATGGGGTGCTTCCGTCCAATGAAGGCCGCGGTTATGTCTTACGTCGGATCATCCGCCGTGCGCTGCGTCATGGTTGGATGTTGGGGGTACGTCAACCGTTCTTCAACAACATGGTGCCAACCTTGGTTGCGGTGATGGGCGATGCTTATCCCAAGCTACAGGCTGCAGCTGAATCGGTGATGCGTACTCTCCTGGCTGAGGAAGAGCGTTTTGCCGAGACTTTGGATGTCGGGATGAAGATCTTTAACGAGGTGGCTGCCAAGGTTGCCAATGGTGTGATCCCGGGTAGCGATGCGTTCCGTTTATACGATACCTATGGTTTTCCTGTTGATTTGACCGCTGATATTGCGCGTGAGCGTGGTATGAGGGTGGACATGGCCGGTTTCGAAGCTGCAATGACGCAACAGCGCAAGACTGCGCGCGCCGCGGGTAAGTTTGGGCGCGGCGTGCAATTGTCTGCTGAACGGGCCGCGATGTTGTCACCCACGGTGTTCCTGGGCTATGAGCAGCTTCAGGCCGATGGCCTGAGAGTGGTTGCGTTGTTGTCTGATGGTGGACTAACTGATTCGGCGTCGGTGGGTGATGAGGTGATTGTGTTGACCGACCGTACACCTTTTTACGCTGAGTCTGGTGGTCAAGTGGGTGATATTGGAACGTTGATGGCATCCGACGGAGTTCGTCTGGAGGTGACTGATACGCAAAAGTTAATGGGTCAGTTCCACGGACATGTTACTCGTATTGTGCAAGGTGGGGTGAAGGTCGGCGATGTGTTGTCCGGTAGCGTTGCTGTTGCCAGACGAAAAATGGTTGCTCTTAACCATTCAGCCACTCACCTGTTGCACTGCGCGCTGCGCAGCGTGTTTGGTACTCACGTGGCGCAAAAAGGTTCTTTGGTTGCGCCGGATCGCCTGCGTTTCGACTTTTCACATTTTGAGCCTATCTCGGCTGCACAAATGACATTAATTGAACGGATGGTCAACGATGAGGTGCGTGCTAATCATCTGGTGATGATCGAGCAGATGGGGATGCAGGCTGCGTTGGATGCTGGTGCGATGGCGCTATTTGGAGAGAAATATGGAGAGCATGTGCGCGTAGTAAAGATGGGCACTTCGGTCGAACTCTGCGGTGGTACCCATATCACCCGTACGGGTGACATCGGTTTGTTTAAGATCATTTCCGAGTGTGGCGTGTCCTCTGGAGTGCGTCGTATTGAGGCTGTGACGGGCGAAAGCGCGTTAAATCATGTCTTGGCCGAAGAGCATCGTTTGTACGAAGTGGCTGGCCTTATTGGTAGTAACGCGAACGATGTGGTCAATCATATTCGCCAACTCACTGATCGTCAGAAGACATTGGAGCGTGAACTCGAGAAGCTCAAAGGAAAGCTGATCTCCGGAACGATTACCGATTTGCTCAGCACGGCGGTCAATGTGGCCGATGTAAAAGTAGTCGCCGCGCGTCTTGATGGTTTGGATGGGAAGGCGCTACGTGAGGCGCTTGATCGACTTAAATTGCAGCTGAGTGATGCCGTAATAGTCCTTGCGGGGGTGACTGGCGGCAAGGTGGCTTTGGTGACTGCGGTCAATGGTCCTCGCGCAATGGGTAAGGTGAAGGCCGATACATTACTTTCGCACGTTGCTACTCAAATCAATGGCAGGGGAGGTGGCCGTGTTGATTTTGCTCAGGGCGGCGGTGAGGATGGACCTTCTCTTCGTTCCGCTCTTGACGGTGTTGCTACGTGGGTCAAGCAGCATCTGGACTGA
>long-mer2762_(reversed)
------------------------------------------------------------------------------------CCTTCCGCGCCGTTGGTTCCAAGCAACGATCCGACCTTGCTGT--------------------------------------------------------------------------------------------------------------------------------------------------------------------------------------------------------------------------------------------------------------------------------------------------------------------------------------------------------------------------------------------------------------------------------------------------------------------------------------------------------------------------------------------------------------------------------------------------------------------------------------------------------------------------------------------------------------------------------------------------------------------------------------------------------------------------------------------------------------------------------------------------------------------------------------------------------------------------------------------------------------------------------------------------------------------------------------------------------------------------------------------------------------------------------------------------------------------------------------------------------------------------------------------------------------------------------------------------------------------------------------------------------------------------------------------------------------------------------------------------------------------------------------------------------------------------------------------------------------------------------------------------------------------------------------------------------------------------------------------------------------------------------------------------------------------------------------------------------------------------------------------------------------------------------------------------------------------------------------------------------------------------------------------------------------------------------------------------------------------------------------------------------------------------------------------------------------------------------------------------------------------------------------------------------------------------------------------------------------------------------------------------------------------------------------------------------------------------------------------------------------------------------------------------------------------------------------------------------------------------------
>long-mer2761_(reversed)
-----------------------------------------------------------------------------------------------------------------------------------------------------------------------------------------------------------------------------------------------------------------------------------------------------------------------------------------------------GGCCTGGGAGTTGCTGACCCAGGTTTGGGAGTTGCCCCCCGAA---------------------------------------------------------------------------------------------------------------------------------------------------------------------------------------------------------------------------------------------------------------------------------------------------------------------------------------------------------------------------------------------------------------------------------------------------------------------------------------------------------------------------------------------------------------------------------------------------------------------------------------------------------------------------------------------------------------------------------------------------------------------------------------------------------------------------------------------------------------------------------------------------------------------------------------------------------------------------------------------------------------------------------------------------------------------------------------------------------------------------------------------------------------------------------------------------------------------------------------------------------------------------------------------------------------------------------------------------------------------------------------------------------------------------------------------------------------------------------------------------------------------------------------------------------------------------------------------------------------------------------------------------------------------------------------------------------------------------------------------------------------------------------------------------------------------------------------------------------------------------------------------------------------------------------------------------------------------------------------------------------------------------------------------------------------------------------------------------------------------------------------------------------------------------------------------------------------------------------------------------------------------------------------------------------------------------------------------------------------
>long-mer2760_(reversed)
--------------------------------------------------------------------------------------------------------------------------------------------------------------------------------------------------------------------------------------------------------------------------------------------------------------------------------------------------------------------------------------------------------------------------------------------------------------------------------------------------------------------------------------------------------------------------------------------------------------------------------------AGATGGAGATCGTTTCATTGAAATATGGAATTTGGTGTTCATG------------------------------------------------------------------------------------------------------------------------------------------------------------------------------------------------------------------------------------------------------------------------------------------------------------------------------------------------------------------------------------------------------------------------------------------------------------------------------------------------------------------------------------------------------------------------------------------------------------------------------------------------------------------------------------------------------------------------------------------------------------------------------------------------------------------------------------------------------------------------------------------------------------------------------------------------------------------------------------------------------------------------------------------------------------------------------------------------------------------------------------------------------------------------------------------------------------------------------------------------------------------------------------------------------------------------------------------------------------------------------------------------------------------------------------------------------------------------------------------------------------------------------------------------------------------------------------------------------------------------------------------------------------------------------------------------------------------------------------------------------------------------------------------------------------------------------------------------------------------------------------------------------------------------------------------------------------------------------------------------------------------------------------------------------------------------------
>long-mer2759_(reversed)
--------------------------------------------------------------------------------------------------------------------------------------------------------------------------------------------------------------------------------------------------------------------------------------------------------------------------------------------------------------------------------------------------------------------------------------------------------------------------------------------------------------------------------------------------------------------------------------------------------------------------------------------------------------------------------------------------------------------------------------------------------------------------------------------------------------------------------------------------------------------------------------------TGACCATAGTCGTGCGTGTGCGTTTTTGATCGTCGATGGGGTGCTTCCGTCCAATGAAGGCCGTGGTTATGTCTTACGTCGGATC------------------------------------------------------------------------------------------------------------------------------------------------------------------------------------------------------------------------------------------------------------------------------------------------------------------------------------------------------------------------------------------------------------------------------------------------------------------------------------------------------------------------------------------------------------------------------------------------------------------------------------------------------------------------------------------------------------------------------------------------------------------------------------------------------------------------------------------------------------------------------------------------------------------------------------------------------------------------------------------------------------------------------------------------------------------------------------------------------------------------------------------------------------------------------------------------------------------------------------------------------------------------------------------------------------------------------------------------------------------------------------------------------------------------------------------------------------------------------------------------------------------------------------------------------------------------------------------------------------------------------------------------------------------------------------------------------------------------------------------------------------------------------
