# Supplementary material for: Identification of genetic relationships and subspecies signatures in Xylella fastidiosa
Source: BMC Genomics. 2019 Mar 25;20:239. doi: 10.1186/s12864-019-5565-9 (PMC6434890; doi:10.1186/s12864-019-5565-9)
Supplement: Supplementary file 8 — Analysis of (non-)synonymous SNPs in homologs to CDS harboring specific k-mers for selected enriched GOs. (ZIP 549 kb) [file 12864_2019_5565_MOESM8_ESM.zip › Additional-File8/Additional-File8A_CladeIII/GO-0000049/CP006740.1.2334/Xfp assembled to xylefaMU34.fasta]

>xylefaMU34
ATGAACATACCTACCAAATTTACTACTTCAAAGATTCGTAGCGATTTTCTAGAATTTTTCAAGAATAAAGGCCACAAAATCGTGCCTTCCGCGCCGTTGGTTCCAAGCAACGATCCGACCTTGCTGTTCACTAATTCCGGGATGGTCCAGTTCAAGGACGTGTTTCTAGGTGCAGAGAAGCGCAGTGAGGTCCGTGTGGCTGATGTGCAATGCTGCTTACGTGCCGGTGGTAAGCACAATGACCTGGATTCGGTTGGTTACACAGCACGTCATCACACTTTCTTTGAGATGCTCGGTAATTGGTCGTTTGGTGATTATTTTAAGAAGGAAGCGATCATGTGGGCCTGGGAGTTGCTGACCCAGGTTTGGGAGTTGCCCCCCGAACGTCTGTTGGTGACGGTGTACCACACTGACGATGAGTCCTACGCATTGTGGCGTGACATGGTGGGTGTGCCGGAAGATCGAATCGTCCGTATTGGCGATAACAAAGGTGCGCCGTTTGCCTCGGATAATTTCTGGCAAATGGCCGATACCGGCCCGTGTGGTCCATGCACCGAGATCTTCTACGATCATGGGGAGCAAATCCCAGGGGGGCCTCCTGGTTCCCCGGGTGAAGATGGAGATCGTTTCATTGAAATATGGAATTTGGTGTTCATGCAGTTTGATCGTCAGTCTGACGGCACGTTGGTGCCTCTGCCGACGCCCTGTGTGGATACAGGAATGGGCTTGGAGCGTTTGGCGGCGATCCTGCAGCATGTACACACTAACTATGAGATTGATTTATTTCAGACCCTGATCCTCAAGGCCGCCGAATTAACTGCTGTTGCGGACGTGCAGAACAAATCGTTGTGCGTGATTGCTGACCATAGTCGTGCGTGTGCGTTTTTGATCGTCGATGGGGTGCTTCCGTCCAATGAAGGCCGTGGTTATGTCTTACGTCGGATCATCCGCCGTGCGCTGCGTCATGGTTGGATGTTGGGGGTACGTCAACCGTTCTTCAACAACATGGTGCCAACCTTGATTGCGGTGATGGGCGATGCTTATCCCAAGCTACAGGCTGCAGCTGAATCGGTGATGCGTACTCTCCTGGCTGAGGAAGAGCGTTTTGCCGAGACTTTGGATGTTGGGATGAAGATCTTTAACGAGGTGGCTGCCAAGGTTGCCAATGGTGTGATCCCGGGTAGCGATGCGTTCCGTTTATACGATACCTATGGTTTTCCTGTTGATTTGACCGCTGATATTGCGCGTGAGCGTGGTATGAGGGTGGACATGGCCGGTTTCGAAGCTGCAATGACGCAACAGCGCAAGACTGCGCGCGCTGCGGGTAAGTTTGGGCGTGGTGTGCAATTGTCTGCTGAACGGGCCGCGATGTTGTCACCCACGGTGTTCCTGGGCTATGAGCAGCTTCAGGCCGATGACCTGAGAGTGGTTGCGTTGTTGTCTGATGGCGGGCTAACTGATTCGGCGTCGGTCGGTGATGAGGTGATTGTGTTGACCGACCGTACACCTTTTTACGCTGAGTCTGGTGGTCAAGTGGGTGATATTGGAACGTTGATGGCATCCGATGGAGTTCGTCTGGAGGTGACTGATACGCAAAAGTTAATGGGTCAGTTCCACGGACATGTTGCTCGTATTGTGCAAGGTGGGGTGAAGGTCGGCGATGTGTTGTCCGGTAGCGTTGCTGTTGCCAGACGAAAAATGGTTGCTCTTAACCATTCAGCCACTCACCTGTTGCACTGCGCGCTGCGCAGCGTGTTTGGTACTCACGTGGTGCAAAAAGGTTCTTTGGTTGCGCCGGATCGCCTGCGTTTCGACTTTTCACATTTTGAGCCTATCTCGGCTGCACAAATGACATTAATTGAACGGATGGTCAACGATGAGGTGCGTGCTAATCATCTGGTGATGATCGAGCAAATGGGGATGCAGGCTGCGTTGGATGCTGGTGCGATGGCGCTATTTGGAGAGAAATATGGAGAGCATGTGCGCGTAGTAACGATGGGCACTTCGGTCGAACTCTGCGGTGGTACCCATATCACCCGTACGGGTGACGTTGGTTTGTTTAAGATCATTTCCGAGTGTGGCGTGTCCTCTGGAGTGCGTCGTATTGAGGCTGTGACGGGCGAAAGCGCGTTAAATCATGTCTTGGCCGAAGAGCATCGTTTGTACGAAGTGGCTGGCCTTATTGGTAGTAACGCGAACAATGTGGTCAATCATATTCGCCAACTCACTGATCGTCAGAAGACATTGGAGCGTGAACTCGAGAAGCTCAAAGGAAAGCTGATCTCCGGAACGATTACCGATTTGCTCAGCATGGCGGTCAATGTGGCCGATGTAAAAGTAGTCGCCGCGCGTCTTGATGGTTTGGATGGGAAGGCACTACGTGAGGCGCTTGATCGACTTAAATTGCAGCTGAGTGATGCCGTAATAGTCCTTGCGGGGGTGACTGGCGGCAAGGTGGTTTTGGTGACTGCGGTCAATGGTCCTCGCGCAATGGGTAAGGTGAAGGCCGATACATTACTTTCGCACGTTGCTACTCAAATCAATGGCAGGGGAGGTGGCCGTGTTGATTTTGCTCAGGGCGGCGGTGAGGATGGACCTTCTCTTCGTTCCGCTCTTGACGGTGTTGCTACGTGGGTCAAGCAGCATCTGGACTGA
>xylefasFb7
ATGAACATACCTACCAAATTCACCACTTCAAAGATTCGTAGCGATTTTCTAGAATTTTTCAAGAATAAAGGCCACAAAATCGTGCCTTCCGCGCCGTTGGTTCCAGGCAACGATCCGACCTTGCTGTTCACTAATTCCGGGATGGTCCAGTTCAAGGACGTGTTTCTAGGGGCAGAGAAGCGCAGTGAGGTCCGTGTGGCTGATGTGCAATGCTGCTTACGTGCCGGTGGTAAGCACAACGACCTGGATTCGGTTGGTTACACAGCACGTCATCACACTTTCTTTGAGATGCTCGGTAATTGGTCGTTTGGTGATTATTTTAAGAAGGAAGCGATCACGTGGGCCTGGGAGTTGCTGACCCATGTTTGGGAGTTGCCCCCCGAACGTCTGTTGGTGACGGTGTACCACACTGACGATGAGTCCTACGCATTGTGGCGTGACATGGTCGGGGTGCCGGAAGATCGAATCGTCCGTATTGGCGATAACAAAGGTGCGCCGTTTGCCTCGGATAATTTCTGGCAAATGGCCGATACCGGCCCGTGTGGTCCATGCACCGAGATCTTCTACGATCATGGGGAGCACATCCCAGGCGGTCCTCCTGGTTCCCCGGATGAAGATGGAGATCGTTTCATTGAGATATGGAATTTGGTATTCATGCAGTTTGATCGTCAGTCTGACGGTACGTTGGTGCCTCTGCCGGCACCCTGTGTGGATACAGGGATGGGCTTGGAGCGTTTGGCGGCGATCCTGCAGCATGTACACACTAATTATGAGATTGATTTATTTCAGACCCTGATCCTCAAGGCCGCCGAATTAACTGCTGTTGCGGATGTGCAGAATAAATCGTTGCGCGTGATTGCTGATCATAGTCGTGCGTGCGCATTTTTGATCGTCGATGGGGTGCTTCCGTCCAATGAAGGCCGCGGTTATGTCTTACGTCGGATCATCCGCCGTGCGCTGCGTCATGGTTGGATGTTGGGTGTACGTCAACCGTTCTTCAACAACATGGTGCCCACCTTGGTTGCGGTGATGGGCGATGCTTATCCCAAGCTACAGGCTGCAGCTGAATCGGTGATGCGTACTCTCCTGGCTGAGGAAGAGCGTTTTGCCGAGACCTTGGATGTCGGGATGAAGATCTTTAACGAAGTGGCTGCCAAGGTTGCCAATGGTGTGATCCCGGGCAGCGATGCGTTCCGTTTATACGATACCTATGGTTTTCCTGTTGATCTGACCGCTGATATTGCGCGTGAGCGTGGTATGAGCGTGGACATGGTCGGTTTCGAAGCCGCAATGACGCAACAGCGCAAGACTGCGCGCGCCGCGGGTAAGTTTGGGCGCGGCGTGCAATTGTCGGCTGAACGGGCTGCGATGTTGTCACCCACGGTGTTCCTGGGCTATGAGCAGCTTCAGGCCGATGGCCTGAGAGTGGTTGCGTTGTTGTCTGATGGTGGACTAACTGATTCGGCGTCGGTGGGTGATGAGGTGATTGTGTTGACCGACCGTACACCTTTTTACGCTGAGTCTGGTGGTCAAGTGGGTGATATTGGAACGTTGATGGCATCCGACGGAGTGCGTCTGGAGGTGACTGATACGCAAAAGTTAATGGGTCAGTTCCACGGACATGTTGCTCGTATTGTGCAAGGTGGTGTGAAGGTCGGCGATGTGTTGTCCGGTAGCGTTGCTGTTGCCAGACGAAAAATGGTTGCTCTTAACCATTCAGCCACTCACCTGTTGCACTGCGCGCTGCGCAGCGTGTTTGGTACTCACGTGGTGCAAAAAGGTTCTTTGGTTGCGCCGGATCGCCTGCGTTTCGACTTTTCACATTTTGAGCCTATCGCGGCTGCACAAATGACATTAATTGAACGGATGGTCAACGATGAGGTGCGTGCTAATCATCTGGTGATGATCGAGCAGATGGGGATGCAGGCTGCGTTGGATGCTGGCGCGATGGCGCTATTTGGAGAGAAATATGGAGAGCATGTGCGCGTAGTAACGATGGGCACTTCGGTCGAACTCTGCGGTGGTACCCATATCAATCGTACGGGTGACATTGGTTTGTTTAAGATCATTTCCGAGTGTGGCGTGTCCTCTGGAGTGCGTCGTATTGAGGCGGTGACGGGCGAAAGCGCGTTAAATCATGTGTTGGCCGAAGAGCATCGTTTGTACGAAGTCGCTGGCCTTATTGGTAGTAACGCGAACGACGTGGTCAATCATATTCGCCAACTCACTGATCGTCAGAAGACATTGGAGCGTGAACTCGAGAAGCTCAAAGGAAAGCTGATCTCGGGAACTATTACCGATTTGCTCAGCACAGCGGTCAATGTGGCCGATGTAAAAGTAGTCGCCGCGCGTCTTGATGGTTTGGATGGGAAGGCGCTACGTGAGGCGCTTGATCGACTTAAATTGCAGCTGAGTGATGCCGTCATAGTCCTTGCGGGAGTGACTGGCGGCAAGGTGGCTTTGGTGACTGCCGTCAATGGTCGTCGCGCAATGGGTAAGGTGAAGGCCGATACATTACTTTCGCACGTTGCTACTCAAATCAACGGCAGGGGGGG-GGGCGTGTTGATTTTGCTCAGGGCGGCGGTGAGGATGGACCTTCTCTTCGTTCCGCTCTTGACGGTGTTGCTACGTGGGTCAAGCAGCATCTGAACTGA
>xylefaU24D
ATGAACATACCTACCAAATTCACCACTTCAAAGATTCGTAGCGATTTTCTAGAATTTTTCAAGAATAAAGGCCACAAAATCGTGCCTTCCGCGCCGTTGGTTCCAGGCAACGATCCGACCTTGCTGTTCACTAATTCCGGGATGGTCCAGTTCAAGGACGTGTTTCTAGGGGCAGAGAAGCGCAGTGAGGTCCGTGTGGCTGATGTGCAATGCTGCTTACGTGCCGGTGGTAAGCACAACGACCTGGATTCGGTTGGTTACACAGCACGTCATCACACTTTCTTTGAGATGCTCGGTAATTGGTCGTTTGGTGATTATTTTAAGAAGGAAGCGATCACGTGGGCCTGGGAGTTGCTGACCCATGTTTGGGAGTTGCCCCCCGAACGTCTGTTGGTGACGGTGTACCACACTGACGATGAGTCCTACGCATTGTGGCGTGACATGGTCGGGGTGCCGGAAGATCGAATCGTCCGTATTGGCGATAACAAAGGTGCGCCGTTTGCCTCGGATAATTTCTGGCAAATGGCCGATACCGGCCCGTGTGGTCCATGCACCGAGATCTTCTACGATCATGGGGAGCACATCCCAGGCGGTCCTCCTGGTTCCCCGGATGAAGATGGAGATCGTTTCATTGAGATATGGAATTTGGTATTCATGCAGTTTGATCGTCAGTCTGACGGTACGTTGGTGCCTCTGCCGGCACCCTGTGTGGATACAGGGATGGGCTTGGAGCGTTTGGCGGCGATCCTGCAGCATGTACACACTAATTATGAGATTGATTTATTTCAGACCCTGATCCTCAAGGCCGCCGAATTAACTGCTGTTGCGGATGTGCAGAATAAATCGTTGCGCGTGATTGCTGATCATAGTCGTGCGTGCGCATTTTTGATCGTCGATGGGGTGCTTCCGTCCAATGAAGGCCGCGGTTATGTCTTACGTCGGATCATCCGCCGTGCGCTGCGTCATGGTTGGATGTTGGGTGTACGTCAACCGTTCTTCAACAACATGGTGCCCACCTTGGTTGCGGTGATGGGCGATGCTTATCCCAAGCTACAGGCTGCAGCTGAATCGGTGATGCGTACTCTCCTGGCTGAGGAAGAGCGTTTTGCCGAGACCTTGGATGTCGGGATGAAGATCTTTAACGAAGTGGCTGCCAAGGTTGCCAATGGTGTGATCCCGGGCAGCGATGCGTTCCGTTTATACGATACCTATGGTTTTCCTGTTGATCTGACCGCTGATATTGCGCGTGAGCGTGGTATGAGCGTGGACATGGTCGGTTTCGAAGCCGCAATGACGCAACAGCGCAAGACTGCGCGCGCCGCGGGTAAGTTTGGGCGCGGCGTGCAATTGTCGGCTGAACGGGCTGCGATGTTGTCACCCACGGTGTTCCTGGGCTATGAGCAGCTTCAGGCCGATGGCCTGAGAGTGGTTGCGTTGTTGTCTGATGGTGGACTAACTGATTCGGCGTCGGTGGGTGATGAGGTGATTGTGTTGACCGACCGTACACCTTTTTACGCTGAGTCTGGTGGTCAAGTGGGTGATATTGGAACGTTGATGGCATCCGACGGAGTGCGTCTGGAGGTGACTGATACGCAAAAGTTAATGGGTCAGTTCCACGGACATGTTGCTCGTATTGTGCAAGGTGGTGTGAAGGTCGGCGATGTGTTGTCCGGTAGCGTTGCTGTTGCCAGACGAAAAATGGTTGCTCTTAACCATTCAGCCACTCACCTGTTGCACTGCGCGCTGCGCAGCGTGTTTGGTACTCACGTGGTGCAAAAAGGTTCTTTGGTTGCGCCGGATCGCCTGCGTTTCGACTTTTCACATTTTGAGCCTATCGCGGCTGCACAAATGACATTAATTGAACGGATGGTCAACGATGAGGTGCGTGCTAATCATCTGGTGATGATCGAGCAGATGGGGATGCAGGCTGCGTTGGATGCTGGCGCGATGGCGCTATTTGGAGAGAAATATGGAGAGCATGTGCGCGTAGTAACGATGGGCACTTCGGTCGAACTCTGCGGTGGTACCCATATCAATCGTACGGGTGACATTGGTTTGTTTAAGATCATTTCCGAGTGTGGCGTGTCCTCTGGAGTGCGTCGTATTGAGGCGGTGACGGGCGAAAGCGCGTTAAATCATGTGTTGGCCGAAGAGCATCGTTTGTACGAAGTCGCTGGCCTTATTGGTAGTAACGCGAACGACGTGGTCAATCATATTCGCCAACTCACTGATCGTCAGAAGACATTGGAGCGTGAACTCGAGAAGCTCAAAGGAAAGCTGATCTCGGGAACTATTACCGATTTGCTCAGCACAGCGGTCAATGTGGCCGATGTAAAAGTAGTCGCCGCGCGTCTTGATGGTTTGGATGGGAAGGCGCTACGTGAGGCGCTTGATCGACTTAAATTGCAGCTGAGTGATGCCGTCATAGTCCTTGCGGGAGTGACTGGCGGCAAGGTGGCTTTGGTGACTGCCGTCAATGGTCGTCGCGCAATGGGTAAGGTGAAGGCCGATACATTACTTTCGCACGTTGCTACTCAAATCAACGGCAGGGGGGGGGGGCGTGTTGATTTTGCTCAGGGCGGCGGTGAGGATGGACCTTCTCTTCGTTCCGCTCTTGACGGTGTTGCTACGTGGGTCAAGCAGCATCTGAACTGA
>xylefa9a5c
ATGAACATACCTACCAAATTCACCACTTCAAAGATTCGTAGCGATTTTCTAGAATTTTTCAAGAATAAAGGCCACAAAATCGTGCCTTCCGCGCCGTTGGTTCCAGGCAACGATCCGACCTTGCTGTTCACTAATTCCGGGATGGTCCAGTTCAAGGACGTGTTTCTAGGGGCAGAGAAGCGCAGTGAGGTCCGTGTGGCTGATGTGCAATGCTGCTTACGTGCCGGTGGTAAGCACAACGACCTGGATTCGGTTGGTTACACAGCACGTCATCACACTTTCTTTGAGATGCTCGGTAATTGGTCGTTTGGTGATTATTTTAAGAAGGAAGCGATCACGTGGGCCTGGGAGTTGCTGACCCATGTTTGGGAGTTGCCCCCCGAACGTCTGTTGGTGACGGTGTACCACACTGACGATGAGTCCTACGCATTGTGGCGTGACATGGTCGGGGTGCCGGAAGATCGAATCGTCCGTATTGGCGATAACAAAGGTGCGCCGTTTGCCTCGGATAATTTCTGGCAAATGGCCGATACCGGCCCGTGTGGTCCATGCACCGAGATCTTCTACGATCATGGGGAGCACATCCCAGGCGGTCCTCCTGGTTCCCCGGATGAAGATGGAGATCGTTTCATTGAGATATGGAATTTGGTATTCATGCAGTTTGATCGTCAGTCTGACGGTACGTTGGTGCCTCTGCCGGCACCCTGTGTGGATACAGGGATGGGCTTGGAGCGTTTGGCGGCGATCCTGCAGCATGTACACACTAATTATGAGATTGATTTATTTCAGACCCTGATCCTCAAGGCCGCCGAATTAACTGCTGTTGCGGATGTGCAGAATAAATCGTTGCGCGTGATTGCTGATCATAGTCGTGCGTGCGCATTTTTGATCGTCGATGGGGTGCTTCCGTCCAATGAAGGCCGCGGTTATGTCTTACGTCGGATCATCCGCCGTGCGCTGCGTCATGGTTGGATGTTGGGTGTACGTCAACCGTTCTTCAACAACATGGTGCCCACCTTGGTTGCGGTGATGGGCGATGCTTATCCCAAGCTACAGGCTGCAGCTGAATCGGTGATGCGTACTCTCCTGGCTGAGGAAGAGCGTTTTGCCGAGACCTTGGATGTCGGGATGAAGATCTTTAACGAAGTGGCTGCCAAGGTTGCCAATGGTGTGATCCCGGGCAGCGATGCGTTCCGTTTATACGATACCTATGGTTTTCCTGTTGATCTGACCGCTGATATTGCGCGTGAGCGTGGTATGAGCGTGGACATGGTCGGTTTCGAAGCCGCAATGACGCAACAGCGCAAGACTGCGCGCGCCGCGGGTAAGTTTGGGCGCGGCGTGCAATTGTCGGCTGAACGGGCTGCGATGTTGTCACCCACGGTGTTCCTGGGCTATGAGCAGCTTCAGGCCGATGGCCTGAGAGTGGTTGCGTTGTTGTCTGATGGTGGACTAACTGATTCGGCGTCGGTGGGTGATGAGGTGATTGTGTTGACCGACCGTACACCTTTTTACGCTGAGTCTGGTGGTCAAGTGGGTGATATTGGAACGTTGATGGCATCCGACGGAGTGCGTCTGGAGGTGACTGATACGCAAAAGTTAATGGGTCAGTTCCACGGACATGTTGCTCGTATTGTGCAAGGTGGTGTGAAGGTCGGCGATGTGTTGTCCGGTAGCGTTGCTGTTGCCAGACGAAAAATGGTTGCTCTTAACCATTCAGCCACTCACCTGTTGCACTGCGCGCTGCGCAGCGTGTTTGGTACTCACGTGGTGCAAAAAGGTTCTTTGGTTGCGCCGGATCGCCTGCGTTTCGACTTTTCACATTTTGAGCCTATCGCGGCTGCACAAATGACATTAATTGAACGGATGGTCAACGATGAGGTGCGTGCTAATCATCTGGTGATGATCGAGCAGATGGGGATGCAGGCTGCGTTGGATGCTGGCGCGATGGCGCTATTTGGAGAGAAATATGGAGAGCATGTGCGCGTAGTAACGATGGGCACTTCGGTCGAACTCTGCGGTGGTACCCATATCAATCGTACGGGTGACATTGGTTTGTTTAAGATCATTTCCGAGTGTGGCGTGTCCTCTGGAGTGCGTCGTATTGAGGCGGTGACGGGCGAAAGCGCGTTAAATCATGTGTTGGCCGAAGAGCATCGTTTGTACGAAGTCGCTGGCCTTATTGGTAGTAACGCGAACGACGTGGTCAATCATATTCGCCAACTCACTGATCGTCAGAAGACATTGGAGCGTGAACTCGAGAAGCTCAAAGGAAAGCTGATCTCGGGAACTATTACCGATTTGCTCAGCACAGCGGTCAATGTGGCCGATGTAAAAGTAGTCGCCGCGCGTCTTGATGGTTTGGATGGGAAGGCGCTACGTGAGGCGCTTGATCGACTTAAATTGCAGCTGAGTGATGCCGTCATAGTCCTTGCGGGAGTGACTGGCGGCAAGGTGGCTTTGGTGACTGCCGTCAATGGTCGTCGCGCAATGGGTAAGGTGAAGGCCGATACATTACTTTCGCACGTTGCTACTCAAATCAACGGCAGGGGGGGGGGGCGTGTTGATTTTGCTCAGGGCGGCGGTGAGGATGGACCTTCTCTTCGTTCCGCTCTTGACGGTGTTGCTACGTGGGTCAAGCAGCATCTGAACTGA
>xylefa1199
ATGAACATACCTACCAAATTCACCACTTCAAAGATTCGTAGCGATTTTCTAGAATTTTTCAAGAATAAAGGCCACAAAATCGTGCCTTCCGCGCCGTTGGTTCCAGGCAACGATCCGACCTTGCTGTTCACTAATTCCGGGATGGTCCAGTTCAAGGACGTGTTTCTAGGGGCAGAGAAGCGCAGTGAGGTCCGTGTGGCTGATGTGCAATGCTGCTTACGTGCCGGTGGTAAGCACAACGACCTGGATTCGGTTGGTTACACAGCACGTCATCACACTTTCTTTGAGATGCTCGGTAATTGGTCGTTTGGTGATTATTTTAAGAAGGAAGCGATCACGTGGGCCTGGGAGTTGCTGACCCATGTTTGGGAGTTGCCCCCCGAACGTCTGTTGGTGACGGTGTACCACACTGACGATGAGTCCTACGCATTGTGGCGTGACATGGTCGGGGTGCCGGAAGATCGAATCGTCCGTATTGGCGATAACAAAGGTGCGCCGTTTGCCTCGGATAATTTCTGGCAAATGGCCGATACCGGCCCGTGTGGTCCATGCACCGAGATCTTCTACGATCATGGGGAGCACATCCCAGGCGGTCCTCCTGGTTCCCCGGATGAAGATGGAGATCGTTTCATTGAGATATGGAATTTGGTATTCATGCAGTTTGATCGTCAGTCTGACGGTACGTTGGTGCCTCTGCCGGCACCCTGTGTGGATACAGGGATGGGCTTGGAGCGTTTGGCGGCGATCCTGCAGCATGTACACACTAATTATGAGATTGATTTATTTCAGACCCTGATCCTCAAGGCCGCCGAATTAACTGCTGTTGCGGATGTGCAGAATAAATCGTTGCGCGTGATTGCTGATCATAGTCGTGCGTGCGCATTTTTGATCGTCGATGGGGTGCTTCCGTCCAATGAAGGCCGCGGTTATGTCTTACGTCGGATCATCCGCCGTGCGCTGCGTCATGGTTGGATGTTGGGTGTACGTCAACCGTTCTTCAACAACATTGTGCCCACCTTGGTTGCGGTGATGGGCGATGCTTATCCCAAGCTACAGGCTGCAGCTGAATCGGTGATGCGTACTCTCCTGGCTGAGGAAGAGCGTTTTGCCGAGACCTTGGATGTCGGGATGAAGATCTTTAACGAAGTGGCTGCCAAGGTTGCCAATGGTGTGATCCCGGGCAGCGATGCGTTCCGTTTATACGATACCTATGGTTTTCCTGTTGATCTGACCGCTGATATTGCGCGTGAGCGTGGTATGAGCGTGGACATGGTCGGTTTCGAAGCCGCAATGACGCAACAGCGCAAGACTGCGCGCGCCGCGGGTAAGTTTGGGCGCGGCGTGCAATTGTCGGCTGAACGGGCTGCGATGTTGTCACCCACGGTGTTCCTGGGCTATGAGCAGCTTCAGGCCGATGGCCTGAGAGTGGTTGCGTTGTTGTCTGATGGTGGACTAACTGATTCGGCGTCGGTGGGTGATGAGGTGATTGTGTTGACCGACCGTACACCTTTTTACGCTGAGTCTGGTGGTCAAGTGGGTGATATTGGAACGTTGATGGCATCCGACGGAGTGCGTCTGGAGGTGACTGATACGCAAAAGTTAATGGGTCAGTTCCACGGACATGTTGCTCGTATTGTGCAAGGTGGTGTGAAGGTCGGCGATGTGTTGTCCGGTAGCGTTGCTGTTGCCAGACGAAAAATGGTTGCTCTTAACCATTCAGCCACTCACCTGTTGCACTGCGCGCTGCGCAGCGTGTTTGGTACTCACGTGGTGCAAAAAGGTTCTTTGGTTGCGCCGGATCGCCTGCGTTTCGACTTTTCACATTTTGAGCCTATCGCGGCTGCACAAATGACATTAATTGAACGGATGGTCAACGATGAGGTGCGTGCTAATCATCTGGTGATGATCGAGCAGATGGGGATGCAGGCTGCGTTGGATGCTGGCGCGATGGCGCTATTTGGAGAGAAATATGGAGAGCATGTGCGCGTAGTAACGATGGGCACTTCGGTCGAACTCTGCGGTGGTACCCATATCAATCGTACGGGTGACATTGGTTTGTTTAAGATCATTTCCGAGTGTGGCGTGTCCTCTGGAGTGCGTCGTATTGAGGCGGTGACGGGCGAAAGCGCGTTAAATCATGTGTTGGCCGAAGAGCATCGTTTGTACGAAGTCGCTGGCCTTATTGGTAGTAACGCGAACGACGTGGTCAATCATATTCGCCAACTCACTGATCGTCAGAAGACATTGGAGCGTGAACTCGAGAAGCTCAAAGGAAAGCTGATCTCGGGAACTATTACCGATTTGCTCAGCACAGCGGTCAATGTGGCCGATGTAAAAGTAGTCGCCGCGCGTCTTGATGGTTTGGATGGGAAGGCGCTACGTGAGGCGCTTGATCGACTTAAATTGCAGCTGAGTGATGCCGTCATAGTCCTTGCGGGAGTGACTGGCGGCAAGGTGGCTTTGGTGACTGCCGTCAATGGTCGTCGCGCAATGGGTAAGGTGAAGGCCGATACATTACTTTCGCACGTTGCTACTCAAATCAACGGCAGGGGGGGGGGGCGTGTTGATTTTGCTCAGGGCGGCGGTGAGGATGGACCTTCTCTTCGTTCCGCTCTTGACGGTGTTGCTACGTGGGTCAAGCAGCATCTGAACTGA
>xylefa8072
ATGAACATACCTACCAAATTCACCACTTCAAAGATTCGTAGCGATTTTCTAGAATTTTTCAAGAATAAAGGCCACAAAATCGTGCCTTCCGCGCCGTTGGTTCCAGGCAACGATCCGACCTTGCTGTTCACTAATTCCGGGATGGTCCAGTTCAAGGACGTGTTTCTAGGGGCAGAGAAGCGCAGTGAGGTCCGTGTGGCTGATGTGCAATGCTGCTTACGTGCCGGTGGTAAGCACAACGACCTGGATTCGGTTGGTTACACAGCACGTCATCACACTTTCTTTGAGATGCTCGGTAATTGGTCGTTTGGTGATTATTTTAAGAAGGAAGCGATCACGTGGGCCTGGGAGTTGCTGACCCATGTTTGGGAGTTGCCCCCCGAACGTCTGTTGGTGACGGTGTACCACACTGACGATGAGTCCTACGCATTGTGGCGTGACATGGTCGGGGTGCCGGAAGATCGAATCGTCCGTATTGGCGATAACAAAGGTGCGCCGTTTGCCTCGGATAATTTCTGGCAAATGGCCGATACCGGCCCGTGTGGTCCATGCACCGAGATCTTCTACGATCATGGGGAGCACATCCCAGGCGGTCCTCCTGGTTCCCCGGGTGAAGATGGAGATCGTTTCATTGAGATATGGAATTTGGTGTTCATGCAGTTTGATCGTCAGTCTGACGGTACGTTGGTGCCTCTGCCGACGCCCTGTGTGGATACAGGAATGGGCTTGGAGCGTTTGGCGGCGATTCTGCAGCATGTACACACTAACTATGAGATTGATTTATTTCAGACCCTGATCCTCAAGGCCACCGAATTAACTGCTGTTGCAGACGTGCAAAACAAATCGTTGCGCGTGATTGCTGACCATAGTCGTGCGTGTGCATTTTTGATCGTCGATGGGGTGCTTCCGTCCAATGAAGGCCGCGGTTATGTCTTACGTCGGATCATCCGCCGTGCGCTGCGTCATGGTTGGATGTTGGGGGTACGTCAACCGTTCTTCAACAACATGGTGCCAACCTTGGTTGCGGTGATGGGCGATACTTATCCCAAGCTACAGGCTGCAGCTGAATCGGTGATGCGTACTCTCCTGGCTGAGGAAGAGCGTTTTGCCGAGACTTTGGATGTCGGGATGAAGATCTTTAACGAGGTGGCTGCCAAGGTTAGCAATGGTGTGATCCCGGGTAGCGATGCGTTCCGTTTATACGATACCTATGGTTTTCCTGTTGATTTGACCGCTGATATTGCGCGTGAGCGTGGTATCAGGGTGGACATGGCCGGTTTCGAAGCTGCAATGACGCAACAGCGCAAGACTGCGCGCGCCGCAGGTAAGTTTGGGCGCGGCGTGCAATTGTCTGCTGAACGGGCCGCGATGTTGTCACCCACGGTGTTCCTGGGCTATGAGCAGCTTCAGGTCGATGGCCTGAGAGTGGTTGCGTTGTTGTCTGATGGTGGACTAACTGATTCGGCGTCGGTGGGTGATGAGGTGATTGTGTTGACCGACCGTACACCTTTTTACGCTGAGTCTGGTGGTCAAGTGGGTGATATTGGAACGTTGATGGCATCCGATGGAGTTCGTCTGGAGGTGACTGATACGCAAAAGTTAATGGGTCAGTTCCACGGACATGTTGCTCGTATTGTGCAAGGTGGGGTGAAGGTTGGCGATGTGTTGTCCGGTAGCGTTGCTGTTGCCAGACGAAAAATGGTTGCTCTTAACCATTCAGCCACTCACCTGTTGCACTGCGCGCTACGCAGCGTGTTTGGTACTCACGTGGTGCAAAAAGGTTCTTTGGTTGCGCCGGATCGCCTGCGTTTCGACTTTTCACATTTTGAACCTATCTCGGCTGCACAAATGACATTAATTGAACGGATGGTCAACGATGAGGTGCGTGCTAATCATCTGGTGATGATCGAGCAGATGGGGATGCAGGCTGCGTTGGATGCTGGCGCGATGGCGCTATTTGGAGAGAAATATGGAGAGCATGTGCGCGTAGTAACGATGGGCACTTCGGTCGAACTTTGCGGTGGTACCCATATTACCCGTACGGGTGACATTGGTTTGTTTAAGATCATTTCCGAGTGTGGCGTGTCCTCTGGAGTGCGTCGTATTGAGGCGGTGACGGGCGAAAGCGCGTTAAATCATGTGTTGGCCGAACAGCATCGTTTGTACGAAGTGGCTGGCCTTATTGGTAGTAACGCGAACGACGTGGTCAATCATATTCGTCAACTCACTGATCGTCAGAAGACATTGGAGCGTGAACTCGAGAAGCTCAAAGGAAAGCTGATCTCGGGAACTATTACCGATTTGCTCAGCACAGCGGTCAATGTGGCCGATGTAAAAGTAGTCGCCGCGCGTCTTGATGGTTTGGATGGGAAGGCGCTACGTGAGGCGCTTGATCGACTTAAATTGCAGCTGAGTGACGCCGTCATAGTCCTTGCGGGGGTGACTGGCGGCAAGGTGGCTTTGGTGGCTGCGGTCAATGGTCGTTGCGCAATGGGTAAGGTGAAGGCCGATACATTACTTTTGCACGTTGCTACCCAAATCAACGGCAGGGGAGGTGGCCGTGTTGATTTTGCTCAGGGCGGCGGTGAGGATGGACCTTCTCTTCGTTCCGCTCTTGACGGTGTTGCTACGTGGGTCAAGCAGCATCTGAACTGA
>xylefacodi
ATGAACATACCTACCAAATTCACCACTTCAAAGATTCGTAGCGATTTTCTAGAATTTTTCAAGAATAAAGGCCACAAAATCGTGCCTTCCGCGCCGTTGGTTCCAGGCAACGATCCGACCTTGCTGTTCACTAATTCCGGGATGGTCCAGTTCAAGGACGTGTTTCTAGGGGCAGAGAAGCGCAGTGAGGTCCGTGTGGCTGATGTGCAATGCTGCTTACGTGCCGGTGGTAAGCACAACGACCTGGATTCGGTTGGTTACACAGCACGTCATCACACTTTCTTTGAGATGCTCGGTAATTGGTCGTTTGGTGATTATTTTAAGAAGGAAGCGATCACGTGGGCCTGGGAGTTGCTGACCCATGTTTGGGAGTTGCCCCCCGAACGTCTGTTAGTGACGGTGTACCACACTGACGATGAGTCCTACGCATTGTGGCGTGACATGGTCGGGGTGCCGGAAGATCGAATCGTCCGTATTGGCGATAACAAAGGTGCGCCGTTTGCCTCGGATAATTTCTGGCAAATGGCCGATACCGGCCCGTGTGGTCCATGCACCGAGATCTTCTACGATCATGGGGAGCACATCCCAGGCGGTCCTCCTGGTTCCCCGGGTGAAGATGGAGATCGTTTCATTGAGATATGGAATTTGGTGTTCATGCAGTTTGATCGTCAGTCTGACGGTACGTTGGTGCCTCTGCCGACGCCCTGTGTGGATACAGGAATGGGCTTGGAGCGTTTGGCGGCGATCCTGCAGCATGTACACACTAACTATGAGATTGATTTATTTCAGACCCTGATCCTCAAGGCCGCCGAATTAACTGCTGTTGCAGACGTGCAAAACAAATCGTTGCGCGTGATTGCTGACCATAGTCGTGCGTGTGCATTTTTGATCGTCGATGGGGTGCTTCCGTCCAATGAAGGCCGCGGTTATGTCTTACGTCGGATCATCCGCCGTGCGCTGCGTCATGGTTGGATGTTGGGGGTACGTCAACCGTTCTTCAACAACATGGTGCCAACCTTGGTTGCGGTGATGGGCGATACTTATCCCAAGCTACAGGCTGCAGCTGAATCGGTGATGCGTACTCTCCTGGCTGAGGAAGAGCGTTTTGCCGAGACTTTGGATGTCGGGATGAAGATCTTTAACGAGGTGGCTGCCAAGGTTACCAATGGTGTGATCCCGGGTAGCGATGCGTTCCGTTTATACGATACCTATGGTTTTCCTGTTGATTTGACCGCTGATATTGCGCGTGAGCGTGGTATCAGGGTGGACATGGCCGGTTTCGAAGCTGCAATGACGCAACAGCGCAAGACTGCGCGCGCCGCAGGTAAGTTTGGGCGCGGCGTGCAATTGTCTGCTGAACGGGCCGCGATGTTGTCACCCACGGTGTTCCTGGGCTATGAGCAGCTTCAGGCCGATGGCCTGAGAGTGGTTGCGTTGTTGTCTGATGGTGGACTAACTGATTCGGCGTCGGTGGGTGATGAGGTGATTGTGTTGACCGACCGTACACCTTTTTACGCTGAGTCTGGTGGTCAAGTGGGTGATATTGGAACGTTGATGGCATCCGATGGAGTTCGTCTGGAGGTGACTGATACGCAAAAGTTAATGGGTCAGTTCCACGGACATGTTGCTCGTATTGTGCAAGGTGGGGTGAAGATTGGCGATGTGTTGTCCGGTAGCGTTGCTGTTGCCAGACGAAAAATGGTTGCTCTTAACCATTCAGCCACTCACCTGTTGCACTGCGCGCTACGCAGCGTGTTTGGTACTCACGTGGTGCAAAAAGGTTCTTTGGTTGCGCCGGATCGCCTGCGTTTCGACTTTTCACATTTTGAACCTATCTCGGCTGCACAAATGACATTAATTGAACGGATGGTCAACGATGAGGTGCGTGCTAATCATCTGGTGATGATCGAGCAGATGGGGATGCAGGCTGCGTTGGATGCTGGCGCTATGGCGCTATTTGGAGAGAAATATGGAGAGCATGTGCGCGTAGTAACGATGGGCACTTCGGTCGAACTTTGCGGTGGTACCCATATCACCCGTACGGGTGACATTGGTTTGTTTAAGATCATTTCCGAGTGTGGCGTGTCCTCTGGAGTGCGTCGTATTGAGGCGGTGACGGGCGAAAGCGCGTTAAATCATGTGTTGGCCGAACAGCATCGTTTGTACGAAGTGGCTGGCCTTATTGGTAGTAACGCGAACGACGTGGTCAATCATATTCGTCAACTCACTGATCGTCAGAAGACATTGGAGCGTGAACTCGAGAAGCTCAAAGGAAAGCTGATCTCGGGAACTATTACCGATTTGCTCAGCACAGCGGTCAATGTGGCCGATGTAAAAGTAGTCGCCGCGCGTCTTGATGGTTTGGATGGGAAGGCGCTACGTGAGGCGCTTGATCGACTTAAATTGCAGCTGAGTGACGCCGTCATAGTCCTTGCGGGGGTGACTGGCGGCAAGGTGGCTTTGGTGGCTGCGGTCAATGGTCGTTGCGCAATGGGTAAGGTGAAGGCCGATACATTACTTTTGCACGTTGCTACCCAAATCAACGGCAGGGGAGGTGGCCGTGTTGATTTTGCTCAGGGCGGCGGTGAGGATGGACCTTCTCTTCGTTCCGCTCTTGACGGTGTTGCTACGTGGGTCAAGCAGCATCTGAACTGA
>xylefaCOF4
ATGAACATACCTACCAAATTCACCACTTCAAAGATTCGTAGCGATTTTCTAGAATTTTTCAAGAATAAAGGCCACAAAATCGTGCCTTCCGCGCCGTTGGTTCCAGGCAACGATCCGACCTTGCTGTTCACTAATTCCGGGATGGTCCAGTTCAAGGACGTGTTTCTAGGGGCAGAGAAGCGCAGTGAGGTCCGTGTGGCTGATGTGCAATGCTGCTTACGTGCCGGTGGTAAGCACAACGACCTGGATTCGGTTGGTTACACAGCACGTCATCACACTTTCTTTGAGATGCTCGGTAATTGGTCGTTTGGTGATTATTTTAAGAAGGAAGCGATCACGTGGGCCTGGGAGTTGCTGACCCATGTTTGGGAGTTGCCCCCCGAACGTCTGTTGGTGACGGTGTACCACACTGACGATGAGTCCTACGCATTGTGGCGTGACATGGTCGGGGTGCCGGAAGATCGAATCGTCCGTATTGGCGATAACAAAGGTGCGCCGTTTGCCTCGGATAATTTCTGGCAAATGGCCGATACCGGCCCGTGTGGTCCATGCACCGAGATCTTCTACGATCATGGGGAGCACATCCCAGGCGGTCCTCCTGGTTCCCCGGATGAAGATGGAGATCGTTTCATTGAGATATGGAATTTGGTATTCATGCAGTTTGATCGTCAGTCTGACGGTACGTTGGTGCCTCTGCCGGCACCCTGTGTGGATACAGGGATGGGCTTGGAGCGTTTGGCGGCGATCCTGCAGCATGTACACACTAATTATGAGATTGATTTATTTCAGACCCTGATCCTCAAGGCCGCCGAATTAACTGCTGTTGCGGATGTGCAGAATAAATCGTTGCGCGTGATTGCTGATCATAGTCGTGCGTGCGCATTTTTGATCGTCGATGGGGTGCTTCCGTCCAATGAAGGCCGCGGTTATGTCTTACGTCGGATCATCCGCCGTGCGCTGCGTCATGGTTGGATGTTGGGTGTACGTCAACCGTTCTTCAACAACATGGTGCCCACCTTGGTTGCGGTGATGGGCGATGCTTATCCCAAGCTACAGGCTGCAGCTGAATCGGTGATGCGTACTCTCCTGGCTGAGGAAGAGCGTTTTGCCGAGACCTTGGATGTCGGGATGAAGATCTTTAACGAAGTGGCTGCCAAGGTTGCCAATGGTGTGATCCCGGGCAGCGATGCGTTCCGTTTATACGATACCTATGGTTTTCCTGTTGATCTGACCGCTGATATTGCGCGTGAGCGTGGTATGAGCGTGGACATGGTCGGTTTCGAAGCCGCAATGACGCAACAGCGCAAGACTGCGCGCGCCGCGGGTAAGTTTGGGCGCGGCGTGCAATTGTCGGCTGAACGGGCTGCGATGTTGTCACCCACGGTGTTCCTGGGCTATGAGCAGCTTCAGGCCGATGGCCTGAGAGTGGTTGCGTTGCTGTCTGATGGTGGACTAACTGATTCGGCGTCGGTGGGTGATGAGGTGATTGTGTTGACCGACCGTACACCTTTTTACGCTGAGTCTGGTGGTCAAGTGGGTGATATTGGAACGTTGATGGCATCCGACGGAGTGCGTCTGGAGGTGACTGATACGCAAAAGTTAATGGGTCAGTTCCACGGACATGTTGCTCGTATTGTGCAAGGTGGGGTGAAGGTCGGCGATGTGTTGTCCGGTAGCGTTGCTGTTGCCAGACGAAAAATGGTTGCTCTTAACCATTCAGCCACTCACCTGTTGCACTGCGCGCTGCGCAGCGTGTTTGGTACTCACGTGGTGCAAAAAGGTTCTTTGGTTGCGCCGGATCGCCTGCGTTTCGACTTTTCACATTTTGAGCCTATCGCGGCTGCACAAATGACATTAATTGAACGGATGGTCAACGATGAGGTGCGTGCTAATCATCTGGTGATGATCGAGCAGATGGGGATGCAGGCTGCGTTGGATGCTGGCGCGATGGCGCTATTTGGAGAGAAATATGGAGAGCATGTGCGCGTAGTAACGATGGGCACTTCGGTCGAACTCTGCGGTGGTACCCATATCAATCGTACGGGTGACATTGGTTTGTTTAAGATCATTTCCGAGTGTGGCGTGTCCTCTGGAGTGCGTCGTATTGAGGCGGTGACGGGCGAAAGCGCGTTAAATCATGTGTTGGCCGAAGAGCATCGTTTGTACGAAGTCGCTGGCCTTATTGGTAGTAACGCGAACGACGTGGTCAATCATATTCGCCAACTCACTGATCGTCAGAAGACATTGGAGCGTGAACTCGAGAAGCTCAAAGGAAAGCTGATCTCGGGAACTATTACCGATTTGCTCAGCACAGCGGTCAATGTGGCCGATGTAAAAGTAGTCGCCGCGCGTCTTGATGGTTTGGATGGGAAGGCGCTACGTGAGGCGCTTGATCGACTTAAATTGCAGCTGAGTGATGCCGTCATAGTCCTTGCGGGAGTGACTGGCGGCAAGGTGGCTTTGGTGACTGCCGTCAATGGTCGTCGCGCAATGGGTAAGGTGAAGGCCGATACATTACTTTCGCACGTTGCTACTCAAATCAACGGCAGGGGGGGGGGGCGTGTTGATTTTGCTCAGGGCGGCGGTGAGGATGGACCTTCTCTTCGTTCCGCTCTTGACGGTGTTGCTACGTGGGTCAAGCAGCATCTGAACTGA
>xylefaco6c
ATGAACATACCTACCAAATTCACCACTTCAAAGATTCGTAGCGATTTTCTAGAATTTTTCAAGAATAAAGGCCACAAAATCGTGCCTTCCGCGCCGTTGGTTCCAGGCAACGATCCGACCTTGCTGTTCACTAATTCCGGGATGGTCCAGTTCAAGGACGTGTTTCTAGGGGCAGAGAAGCGCAGTGAGGTCCGTGTGGCTGATGTGCAATGCTGCTTACGTGCCGGTGGTAAGCACAACGACCTGGATTCGGTTGGTTACACAGCACGTCATCACACTTTCTTTGAGATGCTCGGTAATTGGTCGTTTGGTGATTATTTTAAGAAGGAAGCGATCACGTGGGCCTGGGAGTTGCTGACCCATGTTTGGGAGTTGCCCCCCGAACGTCTGTTGGTGACGGTGTACCACACTGACGATGAGTCCTACGCATTGTGGCGTGACATGGTCGGGGTGCCGGAAGATCGAATCGTCCGTATTGGCGATAACAAAGGTGCGCCGTTTGCCTCGGATAATTTCTGGCAAATGGCCGATACCGGCCCGTGTGGTCCATGCACCGAGATCTTCTACGATCATGGGGAGCACATCCCAGGCGGTCCTCCTGGTTCCCCGGATGAAGATGGAGATCGTTTCATTGAGATATGGAATTTGGTATTCATGCAGTTTGATCGTCAGTCTGACGGTACGTTGGTGCCTCTGCCGGCACCCTGTGTGGATACAGGGATGGGCTTGGAGCGTTTGGCGGCGATCCTGCAGCATGTACACACTAATTATGAGATTGATTTATTTCAGACCCTGATCCTCAAGGCCGCCGAATTAACTGCTGTTGCGGATGTGCAGAATAAATCGTTGCGCGTGATTGCTGATCATAGTCGTGCGTGCGCATTTTTGATCGTCGATGGGGTGCTTCCGTCCAATGAAGGCCGCGGTTATGTCTTACGTCGGATCATCCGCCGTGCGCTGCGTCATGGTTGGATGTTGGGTGTACGTCAACCGTTCTTCAACAACATGGTGCCCACCTTGGTTGCGGTGATGGGCGATGCTTATCCCAAGCTACAGGCTGCAGCTGAATCGGTGATGCGTACTCTCCTGGCTGAGGAAGAGCGTTTTGCCGAGACCTTGGATGTCGGGATGAAGATCTTTAACGAAGTGGCTGCCAAGGTTGCCAATGGTGTGATCCCGGGCAGCGATGCGTTCCGTTTATACGATACCTATGGTTTTCCTGTTGATCTGACCGCTGATATTGCGCGTGAGCGTGGTATGAGCGTGGACATGGTCGGTTTCGAAGCCGCAATGACGCAACAGCGCAAGACTGCGCGCGCCGCGGGTAAGTTTGGGCGCGGCGTGCAATTGTCGGCTGAACGGGCTGCGATGTTGTCACCCACGGTGTTCCTGGGCTATGAGCAGCTTCAGGCCGATGGCCTGAGAGTGGTTGCGTTGCTGTCTGATGGTGGACTAACTGATTCGGCGTCGGTGGGTGATGAGGTGATTGTGTTGACCGACCGTACACCTTTTTACGCTGAGTCTGGTGGTCAAGTGGGTGATATTGGAACGTTGATGGCATCCGACGGAGTGCGTCTGGAGGTGACTGATACGCAAAAGTTAATGGGTCAGTTCCACGGACATGTTGCTCGTATTGTGCAAGGTGGGGTGAAGGTCGGCGATGTGTTGTCCGGTAGCGTTGCTGTTGCCAGACGAAAAATGGTTGCTCTTAACCATTCAGCCACTCACCTGTTGCACTGCGCGCTGCGCAGCGTGTTTGGTACTCACGTGGTGCAAAAAGGTTCTTTGGTTGCGCCGGATCGCCTGCGTTTCGACTTTTCACATTTTGAGCCTATCGCGGCTGCACAAATGACATTAATTGAACGGATGGTCAACGATGAGGTGCGTGCTAATCATCTGGTGATGATCGAGCAGATGGGGATGCAGGCTGCGTTGGATGCTGGCGCGATGGCGCTATTTGGAGAGAAATATGGAGAGCATGTGCGCGTAGTAACGATGGGCACTTCGGTCGAACTCTGCGGTGGTACCCATATCAATCGTACGGGTGACATTGGTTTGTTTAAGATCATTTCCGAGTGTGGCGTGTCCTCTGGAGTGCGTCGTATTGAGGCGGTGACGGGCGAAAGCGCGTTAAATCATGTGTTGGCCGAAGAGCATCGTTTGTACGAAGTCGCTGGCCTTATTGGTAGTAACGCGAACGACGTGGTCAATCATATTCGCCAACTCACTGATCGTCAGAAGACATTGGAGCGTGAACTCGAGAAGCTCAAAGGAAAGCTGATCTCGGGAACTATTACCGATTTGCTCAGCACAGCGGTCAATGTGGCCGATGTAAAAGTAGTCGCCGCGCGTCTTGATGGTTTGGATGGGAAGGCGCTACGTGAGGCGCTTGATCGACTTAAATTGCAGCTGAGTGATGCCGTCATAGTCCTTGCGGGAGTGACTGGCGGCAAGGTGGCTTTGGTGACTGCCGTCAATGGTCGTCGCGCAATGGGTAAGGTGAAGGCCGATACATTACTTTCGCACGTTGCTACTCAAATCAACGGCAGGGGGGG-GGGCGTGTTGATTTTGCTCAGGGCGGCGGTGAGGATGGACCTTCTCTTCGTTCCGCTCTTGACGGTGTTGCTACGTGGGTCAAGCAGCATCTGAACTGA
>xylefa3124
ATGAACATACCTACCAAATTCACCACTTCAAAGATTCGTAGCGATTTTCTAGAATTTTTCAAGAATAAAGGCCACAAAATCGTGCCTTCCGCGCCGTTGGTTCCAGGCAACGATCCGACCTTGCTGTTCACTAATTCCGGGATGGTCCAGTTCAAGGACGTGTTTCTAGGGGCAGAGAAGCGCAGTGAGGTCCGTGTGGCTGATGTGCAATGCTGCTTACGTGCCGGTGGTAAGCACAACGACCTGGATTCGGTTGGTTACACAGCACGTCATCACACTTTCTTTGAGATGCTCGGTAATTGGTCGTTTGGTGATTATTTTAAGAAGGAAGCGATCACGTGGGCCTGGGAGTTGCTGACCCATGTTTGGGAGTTGCCCCCCGAACGTCTGTTGGTGACGGTGTACCACACTGACGATGAGTCCTACGCATTGTGGCGTGACATGGTCGGGGTGCCGGAAGATCGAATCGTCCGTATTGGCGATAACAAAGGTGCGCCGTTTGCCTCGGATAATTTCTGGCAAATGGCCGATACCGGCCCGTGTGGTCCATGCACCGAGATCTTCTACGATCATGGGGAGCACATCCCAGGCGGTCCTCCTGGTTCCCCGGATGAAGATGGAGATCGTTTCATTGAGATATGGAATTTGGTATTCATGCAGTTTGATCGTCAGTCTGACGGTACGTTGGTGCCTCTGCCGGCACCCTGTGTGGATACAGGGATGGGCTTGGAGCGTTTGGCGGCGATCCTGCAGCATGTACACACTAATTATGAGATTGATTTATTTCAGACCCTGATCCTCAAGGCCGCCGAATTAACTGCTGTTGCGGATGTGCAGAATAAATCGTTGCGCGTGATTGCTGATCATAGTCGTGCGTGCGCATTTTTGATCGTCGATGGGGTGCTTCCGTCCAATGAAGGCCGCGGTTATGTCTTACGTCGGATCATCCGCCGTGCGCTGCGTCATGGTTGGATGTTGGGTGTACGTCAACCGTTCTTCAACAACATGGTGCCCACCTTGGTTGCGGTGATGGGCGATGCTTATCCCAAGCTACAGGCTGCAGCTGAATCGGTGATGCGTACTCTCCTGGCTGAGGAAGAGCGTTTTGCCGAGACCTTGGATGTCGGGATGAAGATCTTTAACGAAGTGGCTGCCAAGGTTGCCAATGGTGTGATCCCGGGCAGCGATGCGTTCCGTTTATACGATACCTATGGTTTTCCTGTTGATCTGACCGCTGATATTGCGCGTGAGCGTGGTATGAGCGTGGACATGGTCGGTTTCGAAGCCGCAATGACGCAACAGCGCAAGACTGCGCGCGCCGCGGGTAAGTTTGGGCGCGGCGTGCAATTGTCGGCTGAACGGGCTGCGATGTTGTCACCCACGGTGTTCCTGGGCTATGAGCAGCTTCAGGCCGATGGCCTGAGAGTGGTTGCGTTGTTGTCTGATGGTGGACTAACTGATTCGGCGTCGGTGGGTGATGAGGTGATTGTGTTGACCGACCGTACACCTTTTTACGCTGAGTCTGGTGGTCAAGTGGGTGATATTGGAACGTTGATGGCATCCGACGGAGTGCGTCTGGAGGTGACTGATACGCAAAAGTTAATGGGTCAGTTCCACGGACATGTTGCTCGTATTGTGCAAGGTGGTGTGAAGGTCGGCGATGTGTTGTCCGGTAGCGTTGCTGTTGCCAGACGAAAAATGGTTGCTCTTAACCATTCAGCCACTCACCTGTTGCACTGCGCGCTGCGCAGCGTGTTTGGTACTCACGTGGTGCAAAAAGGTTCTTTGGTTGCGCCGGATCGCCTGCGTTTCGACTTTTCACATTTTGAGCCTATCGCGGCTGCACAAATGACATTAATTGAACGGATGGTCAACGATGAGGTGCGTGCTAATCATCTGGTGATGATCGAGCAGATGGGGATGCAGGCTGCGTTGGATGCTGGCGCGATGGCGCTATTTGGAGAGAAATATGGAGAGCATGTGCGCGTAGTAACGATGGGCACTTCGGTCGAACTCTGCGGTGGTACCCATATCAATCGTACGGGTGACATTGGTTTGTTTAAGATCATTTCCGAGTGTGGCGTGTCCTCTGGAGTGCGTCGTATTGAGGCGGTGACGGGCGAAAGCGCGTTAAATCATGTGTTGGCCGAAGAGCATCGTTTGTACGAAGTCGCTGGCCTTATTGGTAGTAACGCGAACGACGTGGTCAATCATATTCGCCAACTCACTGATCGTCAGAAGACATTGGAGCGTGAACTCGAGAAGCTCAAAGGAAAGCTGATCTCGGGAACTATTACCGATTTGCTCAGCACAGCGGTCAATGTGGCCGATGTAAAAGTAGTCGCCGCGCGTCTTGATGGTTTGGATGGGAAGGCGCTACGTGAGGCGCTTGATCGACTTAAATTGCAGCTGAGTGATGCCGTCATAGTCCTTGCGGGAGTGACTGGCGGCAAGGTGGCTTTGGTGACTGCCGTCAATGGTCGTCGCGCAATGGGTAAGGTGAAGGCCGATACATTACTTTCGCACGTTGCTACTCAAATCAACGGCAGGGGGGG-GGGCGTGTTGATTTTGCTCAGGGCGGCGGTGAGGATGGACCTTCTCTTCGTTCCGCTCTTGACGGTGTTGCTACGTGGGTCAAGCAGCATCTGAACTGA
>xylefaCOF7
ATGAACATACCTACCAAATTCACCACTTCAAAGATTCGTAGCGATTTTCTAGAATTTTTCAAGAATAAAGGCCACAAAATCGTGCCTTCCGCGCCGTTGGTTCCAGGCAACGATCCGACCTTGCTGTTCACTAATTCCGGGATGGTCCAGTTCAAGGACGTGTTTCTAGGGGCAGAGAAGCGCAGTGAGGTCCGTGTGGCTGATGTGCAATGCTGCTTACGTGCCGGTGGTAAGCACAACGACCTGGATTCGGTTGGTTACACAGCACGTCATCACACTTTCTTTGAGATGCTCGGTAATTGGTCGTTTGGTGATTATTTTAAGAAGGAAGCGATCACGTGGGCCTGGGAGTTGCTGACCCATGTTTGGGAGTTGCCCCCCGAACGTCTGTTAGTGACGGTGTACCACACTGACGATGAGTCCTACGCATTGTGGCGTGACATGGTCGGGGTGCCGGAAGATCGAATCGTCCGTATTGGCGATAACAAAGGTGCGCCGTTTGCCTCGGATAATTTCTGGCAAATGGCCGATACCGGCCCGTGTGGTCCATGCACCGAGATCTTCTACGATCATGGGGAGCACATCCCAGGCGGTCCTCCTGGTTCCCCGGGTGAAGATGGAGATCGTTTCATTGAGATATGGAATTTGGTGTTCATGCAGTTTGATCGTCAGTCTGACGGTACGTTGGTGCCTCTGCCGACGCCCTGTGTGGATACAGGAATGGGCTTGGAGCGTTTGGCGGCGATCCTGCAGCATGTACACACTAACTATGAGATTGATTTATTTCAGACCCTGATCCTCAAGGCCGCCGAATTAACTGCTGTTGCAGACGTGCAAAACAAATCGTTGCGCGTGATTGCTGACCATAGTCGTGCGTGTGCATTTTTGATCGTCGATGGGGTGCTTCCGTCCAATGAAGGCCGCGGTTATGTCTTACGTCGGATCATCCGCCGTGCGCTGCGTCATGGTTGGATGTTGGGGGTACGTCAACCGTTCTTCAACAACATGGTGCCAACCTTGGTTGCGGTGATGGGCGATACTTATCCCAAGCTACAGGCTGCAGCTGAATCGGTGATGCGTACTCTCCTGGCTGAGGAAGAGCGTTTTGCCGAGACTTTGGATGTCGGGATGAAGATCTTTAACGAGGTGGCTGCCAAGGTTACCAATGGTGTGATCCCGGGTAGCGATGCGTTCCGTTTATACGATACCTATGGTTTTCCTGTTGATTTGACCGCTGATATTGCGCGTGAGCGTGGTATCAGGGTGGACATGGCCGGTTTCGAAGCTGCAATGACGCAACAGCGCAAGACTGCGCGCGCCGCAGGTAAGTTTGGGCGCGGCGTGCAATTGTCTGCTGAACGGGCCGCGATGTTGTCACCCACGGTGTTCCTGGGCTATGAGCAGCTTCAGGCCGATGGCCTGAGAGTGGTTGCGTTGTTGTCTGATGGTGGACTAACTGATTCGGCGTCGGTGGGTGATGAGGTGATTGTGTTGACCGACCGTACACCTTTTTACGCTGAGTCTGGTGGTCAAGTGGGTGATATTGGAACGTTGATGGCATCCGATGGAGTTCGTCTGGAGGTGACTGATACGCAAAAGTTAATGGGTCAGTTCCACGGACATGTTGCTCGTATTGTGCAAGGTGGGGTGAAGATTGGCGATGTGTTGTCCGGTAGCGTTGCTGTTGCCAGACGAAAAATGGTTGCTCTTAACCATTCAGCCACTCACCTGTTGCACTGCGCGCTACGCAGCGTGTTTGGTACTCACGTGGTGCAAAAAGGTTCTTTGGTTGCGCCGGATCGCCTGCGTTTCGACTTTTCACATTTTGAACCTATCTCGGCTGCACAAATGACATTAATTGAACGGATGGTCAACGATGAGGTGCGTGCTAATCATCTGGTGATGATCGAGCAGATGGGGATGCAGGCTGCGTTGGATGCTGGCGCTATGGCGCTATTTGGAGAGAAATATGGAGAGCATGTGCGCGTAGTAACGATGGGCACTTCGGTCGAACTTTGCGGTGGTACCCATATCACCCGTACGGGTGACATTGGTTTGTTTAAGATCATTTCCGAGTGTGGCGTGTCCTCTGGAGTGCGTCGTATTGAGGCGGTGACGGGCGAAAGCGCGTTAAATCATGTGTTGGCCGAACAGCATCGTTTGTACGAAGTGGCTGGCCTTATTGGTAGTAACGCGAACGACGTGGTCAATCATATTCGTCAACTCACTGATCGTCAGAAGACATTGGAGCGTGAACTCGAGAAGCTCAAAGGAAAGCTGATCTCGGGAACTATTACCGATTTGCTCAGCACAGCGGTCAATGTGGCCGATGTAAAAGTAGTCGCCGCGCGTCTTGATGGTTTGGATGGGAAGGCGCTACGTGAGGCGCTTGATCGACTTAAATTGCAGCTGAGTGACGCCGTCATAGTCCTTGCGGGGGTGACTGGCGGCAAGGTGGCTTTGGTGGCTGCGGTCAATGGTCGTTGCGCAATGGGTAAGGTGAAGGCCGATACATTACTTTTGCACGTTGCTACCCAAATCAACGGCAGGGGAGGTGGCCGTGTTGATTTTGCTCAGGGCGGCGGTGAGGATGGACCTTCTCTTCGTTCCGCTCTTGACGGTGTTGCTACGTGGGTCAAGCAGCATCTGAACTGA
>xylefaco32
ATGAACATACCTACCAAATTCACCACTTCAAAGATTCGTAGCGATTTTCTAGAATTTTTCAAGAATAAAGGCCACAAAATCGTGCCTTCCGCGCCGTTGGTTCCAGGCAACGATCCGACCTTGCTGTTCACTAATTCCGGGATGGTCCAGTTCAAGGACGTGTTTCTAGGGGCAGAGAAGCGCAGTGAGGTCCGTGTGGCTGATGTGCAATGCTGCTTACGTGCCGGTGGTAAGCACAACGACCTGGATTCGGTTGGTTACACAGCACGTCATCACACTTTCTTTGAGATGCTCGGTAATTGGTCGTTTGGTGATTATTTTAAGAAGGAAGCGATCACGTGGGCCTGGGAGTTGCTGACCCATGTTTGGGAGTTGCCCCCCGAACGTCTGTTGGTGACGGTGTACCACACTGACGATGAGTCCTACGCATTGTGGCGTGACATGGTCGGGGTGCCGGAAGATCGAATCGTCCGTATTGGCGATAACAAAGGTGCGCCGTTTGCCTCGGATAATTTCTGGCAAATGGCCGATACCGGCCCGTGTGGTCCATGCACCGAGATCTTCTACGATCATGGGGAGCACATCCCAGGCGGTCCTCCTGGTTCCCCGGATGAAGATGGAGATCGTTTCATTGAGATATGGAATTTGGTATTCATGCAGTTTGATCGTCAGTCTGACGGTACGTTGGTGCCTCTGCCGGCACCCTGTGTGGATACAGGGATGGGCTTGGAGCGTTTGGCGGCGATCCTGCAGCATGTACACACTAATTATGAGATTGATTTATTTCAGACCCTGATCCTCAAGGCCGCCGAATTAACTGCTGTTGCGGATGTGCAGAATAAATCGTTGCGCGTGATTGCTGATCATAGTCGTGCGTGCGCATTTTTGATCGTCGATGGGGTGCTTCCGTCCAATGAAGGCCGCGGTTATGTCTTACGTCGGATCATCCGCCGTGCGCTGCGTCATGGTTGGATGTTGGGTGTACGTCAACCGTTCTTCAACAACATGGTGCCCACCTTGGTTGCGGTGATGGGCGATGCTTATCCCAAGCTACAGGCTGCAGCTGAATCGGTGATGCGTACTCTCCTGGCTGAGGAAGAGCGTTTTGCCGAGACCTTGGATGTCGGGATGAAGATCTTTAACGAAGTGGCTGCCAAGGTTGCCAATGGTGTGATCCCGGGCAGCGATGCGTTCCGTTTATACGATACCTATGGTTTTCCTGTTGATCTGACCGCTGATATTGCGCGTGAGCGTGGTATGAGCGTGGACATGGTCGGTTTCGAAGCCGCAATGACGCAACAGCGCAAGACTGCGCGCGCCGCGGGTAAGTTTGGGCGCGGCGTGCAATTGTCGGCTGAACGGGCTGCGATGTTGTCACCCACGGTGTTCCTGGGCTATGAGCAGCTTCAGGCCGATGGCCTGAGAGTGGTTGCGTTGTTGTCTGATGGTGGACTAACTGATTCGGCGTCGGTGGGTGATGAGGTGATTGTGTTGACCGACCGTACACCTTTTTACGCTGAGTCTGGTGGTCAAGTGGGTGATATTGGAACGTTGATGGCATCCGACGGAGTGCGTCTGGAGGTGACTGATACGCAAAAGTTAATGGGTCAGTTCCACGGACATGTTGCTCGTATTGTGCAAGGTGGTGTGAAGGTCGGCGATGTGTTGTCCGGTAGCGTTGCTGTTGCCAGACGAAAAATGGTTGCTCTTAACCATTCAGCCACTCACCTGTTGCACTGCGCGCTGCGCAGCGTGTTTGGTACTCACGTGGTGCAAAAAGGTTCTTTGGTTGCGCCGGATCGCCTGCGTTTCGACTTTTCACATTTTGAGCCTATCGCGGCTGCACAAATGACATTAATTGAACGGATGGTCAACGATGAGGTGCGTGCTAATCATCTGGTGATGATCGAGCAGATGGGGATGCAGGCTGCGTTGGATGCTGGCGCGATGGCGCTATTTGGAGAGAAATATGGAGAGCATGTGCGCGTAGTAACGATGGGCACTTCGGTCGAACTCTGCGGTGGTACCCATATCAATCGTACGGGTGACATTGGTTTGTTTAAGATCATTTCCGAGTGTGGCGTGTCCTCTGGAGTGCGTCGTATTGAGGCGGTGACGGGCGAAAGCGCGTTAAATCATGTGTTGGCCGAAGAGCATCGTTTGTACGAAGTCGCTGGCCTTATTGGTAGTAACGCGAACGACGTGGTCAATCATATTCGCCAACTCACTGATCGTCAGAAGACATTGGAGCGTGAACTCGAGAAGCTCAAAGGAAAGCTGATCTCGGGAACTATTACCGATTTGCTCAGCACAGCGGTCAATGTGGCCGATGTAAAAGTAGTCGCCGCGCGTCTTGATGGTTTGGATGGGAAGGCGCTACGTGAGGCGCTTGATCGACTTAAATTGCAGCTGAGTGATGCCGTCATAGTCCTTGCGGGAGTGACTGGCGGCAAGGTGGCTTTGGTGACTGCCGTCAATGGTCGTCGCGCAATGGGTAAGGTGAAGGCCGATACATTACTTTCGCACGTTGCTACTCAAATCAACGGCAGGGGGGG-GGGCGTGTTGATTTTGCTCAGGGCGGCGGTGAGGATGGACCTTCTCTTCGTTCCGCTCTTGACGGTGTTGCTACGTGGGTCAAGCAGCATCTGAACTGA
>xylefaCVC6
ATGAACATACCTACCAAATTCACCACTTCAAAGATTCGTAGCGATTTTCTAGAATTTTTCAAGAATAAAGGCCACAAAATCGTGCCTTCCGCGCCGTTGGTTCCAGGCAACGATCCGACCTTGCTGTTCACTAATTCCGGGATGGTCCAGTTCAAGGACGTGTTTCTAGGGGCAGAGAAGCGCAGTGAGGTCCGTGTGGCTGATGTGCAATGCTGCTTACGTGCCGGTGGTAAGCACAACGACCTGGATTCGGTTGGTTACACAGCACGTCATCACACTTTCTTTGAGATGCTCGGTAATTGGTCGTTTGGTGATTATTTTAAGAAGGAAGCGATCACGTGGGCCTGGGAGTTGCTGACCCATGTTTGGGAGTTGCCCCCCGAACGTCTGTTGGTGACGGTGTACCACACTGACGATGAGTCCTACGCATTGTGGCGTGACATGGTCGGGGTGCCGGAAGATCGAATCGTCCGTATTGGCGATAACAAAGGTGCGCCGTTTGCCTCGGATAATTTCTGGCAAATGGCCGATACCGGCCCGTGTGGTCCATGCACCGAGATCTTCTACGATCATGGGGAGCACATCCCAGGCGGTCCTCCTGGTTCCCCGGATGAAGATGGAGATCGTTTCATTGAGATATGGAATTTGGTATTCATGCAGTTTGATCGTCAGTCTGACGGTACGTTGGTGCCTCTGCCGGCACCCTGTGTGGATACAGGGATGGGCTTGGAGCGTTTGGCGGCGATCCTGCAGCATGTACACACTAATTATGAGATTGATTTATTTCAGACCCTGATCCTCAAGGCCGCCGAATTAACTGCTGTTGCGGATGTGCAGAATAAATCGTTGCGCGTGATTGCTGATCATAGTCGTGCGTGCGCATTTTTGATCGTCGATGGGGTGCTTCCGTCCAATGAAGGCCGCGGTTATGTCTTACGTCGGATCATCCGCCGTGCGCTGCGTCATGGTTGGATGTTGGGTGTACGTCAACCGTTCTTCAACAACATTGTGCCCACCTTGGTTGCGGTGATGGGCGATGCTTATCCCAAGCTACAGGCTGCAGCTGAATCGGTGATGCGTACTCTCCTGGCTGAGGAAGAGCGTTTTGCCGAGACCTTGGATGTCGGGATGAAGATCTTTAACGAAGTGGCTGCCAAGGTTGCCAATGGTGTGATCCCGGGCAGCGATGCGTTCCGTTTATACGATACCTATGGTTTTCCTGTTGATCTGACCGCTGATATTGCGCGTGAGCGTGGTATGAGCGTGGACATGGTCGGTTTCGAAGCCGCAATGACGCAACAGCGCAAGACTGCGCGCGCCGCGGGTAAGTTTGGGCGCGGCGTGCAATTGTCGGCTGAACGGGCTGCGATGTTGTCACCCACGGTGTTCCTGGGCTATGAGCAGCTTCAGGCCGATGGCCTGAGAGTGGTTGCGTTGTTGTCTGATGGTGGACTAACTGATTCGGCGTCGGTGGGTGATGAGGTGATTGTGTTGACCGACCGTACACCTTTTTACGCTGAGTCTGGTGGTCAAGTGGGTGATATTGGAACGTTGATGGCATCCGACGGAGTGCGTCTGGAGGTGACTGATACGCAAAAGTTAATGGGTCAGTTCCACGGACATGTTGCTCGTATTGTGCAAGGTGGTGTGAAGGTCGGCGATGTGTTGTCCGGTAGCGTTGCTGTTGCCAGACGAAAAATGGTTGCTCTTAACCATTCAGCCACTCACCTGTTGCACTGCGCGCTGCGCAGCGTGTTTGGTACTCACGTGGTGCAAAAAGGTTCTTTGGTTGCGCCGGATCGCCTGCGTTTCGACTTTTCACATTTTGAGCCTATCGCGGCTGCACAAATGACATTAATTGAACGGATGGTCAACGATGAGGTGCGTGCTAATCATCTGGTGATGATCGAGCAGATGGGGATGCAGGCTGCGTTGGATGCTGGCGCGATGGCGCTATTTGGAGAGAAATATGGAGAGCATGTGCGCGTAGTAACGATGGGCACTTCGGTCGAACTCTGCGGTGGTACCCATATCAATCGTACGGGTGACATTGGTTTGTTTAAGATCATTTCCGAGTGTGGCGTGTCCTCTGGAGTGCGTCGTATTGAGGCGGTGACGGGCGAAAGCGCGTTAAATCATGTGTTGGCCGAAGAGCATCGTTTGTACGAAGTCGCTGGCCTTATTGGTAGTAACGCGAACGACGTGGTCAATCATATTCGCCAACTCACTGATCGTCAGAAGACATTGGAGCGTGAACTCGAGAAGCTCAAAGGAAAGCTGATCTCGGGAACTATTACCGATTTGCTCAGCACAGCGGTCAATGTGGCCGATGTAAAAGTAGTCGCCGCGCGTCTTGATGGTTTGGATGGGAAGGCGCTACGTGAGGCGCTTGATCGACTTAAATTGCAGCTGAGTGATGCCGTCATAGTCCTTGCGGGAGTGACTGGCGGCAAGGTGGCTTTGGTGACTGCCGTCAATGGTCGTCGCGCAATGGGTAAGGTGAAGGCCGATACATTACTTTCGCACGTTGCTACTCAAATCAACGGCAGGGGGGGGGGGCGTGTTGATTTTGCTCAGGGCGGCGGTGAGGATGGACCTTCTCTTCGTTCCGCTCTTGACGGTGTTGCTACGTGGGTCAAGCAGCATCTGAACTGA
>xylefaOLS8
ATGAACATACCTACCAAATTCACCACTTCAAAGATTCGTAGCGATTTTCTAGAATTTTTCAAGAATAAAGGCCACAAAATCGTGCCTTCCGCGCCGTTGGTTCCAGGCAACGATCCGACCTTGCTGTTCACTAATTCCGGGATGGTCCAGTTCAAGGACGTGTTTCTAGGGGCAGAGAAGCGCAGTGAGGTCCGTGTGGCTGATGTGCAATGCTGCTTACGTGCCGGTGGTAAGCACAACGACCTGGATTCGGTTGGTTACACAGCACGTCATCACACTTTCTTTGAGATGCTCGGTAATTGGTCGTTTGGTGATTATTTTAAGAAGGAAGCGATCACGTGGGCCTGGGAGTTGCTGACCCATGTTTGGGAGTTGCCCCCCGAACGTCTGTTAGTGACGGTGTACCACACTGACGATGAGTCCTACGCATTGTGGCGTGACATGGTCGGGGTGCCGGAAGATCGAATCGTCCGTATTGGCGATAACAAAGGTGCGCCGTTTGCCTCGGATAATTTCTGGCAAATGGCCGATACCGGCCCGTGTGGTCCATGCACCGAGATCTTCTACGATCATGGGGAGCACATCCCAGGCGGTCCTCCTGGTTCCCCGGGTGAAGATGGAGATCGTTTCATTGAGATATGGAATTTGGTGTTCATGCAGTTTGATCGTCAGTCTGACGGTACGTTGGTGCCTCTGCCGACGCCCTGTGTGGATACAGGAATGGGCTTGGAGCGTTTGGCGGCGATCCTGCAGCATGTACACACTAACTATGAGATTGATTTATTTCAGACCCTGATCCTCAAGGCCGCCGAATTAACTGCTGTTGCAGACGTGCAAAACAAATCGTTGCGCGTGATTGCTGACCATAGTCGTGCGTGTGCATTTTTGATCGTCGATGGGGTGCTTCCGTCCAATGAAGGCCGCGGTTATGTCTTACGTCGGATCATCCGCCGTGCGCTGCGTCATGGTTGGATGTTGGGGGTACGTCAACCGTTCTTCAACAACATGGTGCCAACCTTGGTTGCGGTGATGGGCGATACTTATCCCAAGCTACAGGCTGCAGCTGAATCGGTGATGCGTACTCTCCTGGCTGAGGAAGAGCGTTTTGCCGAGACTTTGGATGTCGGGATGAAGATCTTTAACGAGGTGGCTGCCAAGGTTACCAATGGTGTGATCCCGGGTAGCGATGCGTTCCGTTTATACGATACCTATGGTTTTCCTGTTGATTTGACCGCTGATATTGCGCGTGAGCGTGGTATCAGGGTGGACATGGCCGGTTTCGAAGCTGCAATGACGCAACAGCGCAAGACTGCGCGCGCCGCAGGTAAGTTTGGGCGCGGCGTGCAATTGTCTGCTGAACGGGCCGCGATGTTGTCACCCACGGTGTTCCTGGGCTATGAGCAGCTTCAGGCCGATGGCCTGAGAGTGGTTGCGTTGTTGTCTGATGGTGGACTAACTGATTCGGCGTCGGTGGGTGATGAGGTGATTGTGTTGACCGACCGTACACCTTTTTACGCTGAGTCTGGTGGTCAAGTGGGTGATATTGGAACGTTGATGGCATCCGATGGAGTTCGTCTGGAGGTGACTGATACGCAAAAGTTAATGGGTCAGTTCCACGGACATGTTGCTCGTATTGTGCAAGGTGGGGTGAAGATTGGCGATGTGTTGTCCGGTAGCGTTGCTGTTGCCAGACGAAAAATGGTTGCTCTTAACCATTCAGCCACTCACCTGTTGCACTGCGCGCTACGCAGCGTGTTTGGTACTCACGTGGTGCAAAAAGGTTCTTTGGTTGCGCCGGATCGCCTGCGTTTCGACTTTTCACATTTTGAACCTATCTCGGCTGCACAAATGACATTAATTGAACGGATGGTCAACGATGAGGTGCGTGCTAATCATCTGGTGATGATCGAGCAGATGGGGATGCAGGCTGCGTTGGATGCTGGCGCTATGGCGCTATTTGGAGAGAAATATGGAGAGCATGTGCGCGTAGTAACGATGGGCACTTCGGTCGAACTTTGCGGTGGTACCCATATCACCCGTACGGGTGACATTGGTTTGTTTAAGATCATTTCCGAGTGTGGCGTGTCCTCTGGAGTGCGTCGTATTGAGGCGGTGACGGGCGAAAGCGCGTTAAATCATGTGTTGGCCGAACAGCATCGTTTGTACGAAGTGGCTGGCCTTATTGGTAGTAACGCGAACGACGTGGTCAATCATATTCGTCAACTCACTGATCGTCAGAAGACATTGGAGCGTGAACTCGAGAAGCTCAAAGGAAAGCTGATCTCGGGAACTATTACCGATTTGCTCAGCACAGCGGTCAATGTGGCCGATGTAAAAGTAGTCGCCGCGCGTCTTGATGGTTTGGATGGGAAGGCGCTACGTGAGGCGCTTGATCGACTTAAATTGCAGCTGAGTGACGCCGTCATAGTCCTTGCGGGGGTGACTGGCGGCAAGGTGGCTTTGGTGGCTGCGGTCAATGGTCGTTGCGCAATGGGTAAGGTGAAGGCCGATACATTACTTTTGCACGTTGCTACCCAAATCAACGGCAGGGGAGGTGGCCGTGTTGATTTTGCTCAGGGCGGCGGTGAGGATGGACCTTCTCTTCGTTCCGCTCTTGACGGTGTTGCTACGTGGGTCAAGCAGCATCTGAACTGA
>xylefaCVC1
ATGAACATACCTACCAAATTCACCACTTCAAAGATTCGTAGCGATTTTCTAGAATTTTTCAAGAATAAAGGCCACAAAATCGTGCCTTCCGCGCCGTTGGTTCCAGGCAACGATCCGACCTTGCTGTTCACTAATTCCGGGATGGTCCAGTTCAAGGACGTGTTTCTAGGGGCAGAGAAGCGCAGTGAGGTCCGTGTGGCTGATGTGCAATGCTGCTTACGTGCCGGTGGTAAGCACAACGACCTGGATTCGGTTGGTTACACAGCACGTCATCACACTTTCTTTGAGATGCTCGGTAATTGGTCGTTTGGTGATTATTTTAAGAAGGAAGCGATCACGTGGGCCTGGGAGTTGCTGACCCATGTTTGGGAGTTGCCCCCCGAACGTCTGTTGGTGACGGTGTACCACACTGACGATGAGTCCTACGCATTGTGGCGTGACATGGTCGGGGTGCCGGAAGATCGAATCGTCCGTATTGGCGATAACAAAGGTGCGCCGTTTGCCTCGGATAATTTCTGGCAAATGGCCGATACCGGCCCGTGTGGTCCATGCACCGAGATCTTCTACGATCATGGGGAGCACATCCCAGGCGGTCCTCCTGGTTCCCCGGATGAAGATGGAGATCGTTTCATTGAGATATGGAATTTGGTATTCATGCAGTTTGATCGTCAGTCTGACGGTACGTTGGTGCCTCTGCCGGCACCCTGTGTGGATACAGGGATGGGCTTGGAGCGTTTGGCGGCGATCCTGCAGCATGTACACACTAATTATGAGATTGATTTATTTCAGACCCTGATCCTCAAGGCCGCCGAATTAACTGCTGTTGCGGATGTGCAGAATAAATCGTTGCGCGTGATTGCTGATCATAGTCGTGCGTGCGCATTTTTGATCGTCGATGGGGTGCTTCCGTCCAATGAAGGCCGCGGTTATGTCTTACGTCGGATCATCCGCCGTGCGCTGCGTCATGGTTGGATGTTGGGTGTACGTCAACCGTTCTTCAACAACATTGTGCCCACCTTGGTTGCGGTGATGGGCGATGCTTATCCCAAGCTACAGGCTGCAGCTGAATCGGTGATGCGTACTCTCCTGGCTGAGGAAGAGCGTTTTGCCGAGACCTTGGATGTCGGGATGAAGATCTTTAACGAAGTGGCTGCCAAGGTTGCCAATGGTGTGATCCCGGGCAGCGATGCGTTCCGTTTATACGATACCTATGGTTTTCCTGTTGATCTGACCGCTGATATTGCGCGTGAGCGTGGTATGAGCGTGGACATGGTCGGTTTCGAAGCCGCAATGACGCAACAGCGCAAGACTGCGCGCGCCGCGGGTAAGTTTGGGCGCGGCGTGCAATTGTCGGCTGAACGGGCTGCGATGTTGTCACCCACGGTGTTCCTGGGCTATGAGCAGCTTCAGGCCGATGGCCTGAGAGTGGTTGCGTTGTTGTCTGATGGTGGACTAACTGATTCGGCGTCGGTGGGTGATGAGGTGATTGTGTTGACCGACCGTACACCTTTTTACGCTGAGTCTGGTGGTCAAGTGGGTGATATTGGAACGTTGATGGCATCCGACGGAGTGCGTCTGGAGGTGACTGATACGCAAAAGTTAATGGGTCAGTTCCACGGACATGTTGCTCGTATTGTGCAAGGTGGTGTGAAGGTCGGCGATGTGTTGTCCGGTAGCGTTGCTGTTGCCAGACGAAAAATGGTTGCTCTTAACCATTCAGCCACTCACCTGTTGCACTGCGCGCTGCGCAGCGTGTTTGGTACTCACGTGGTGCAAAAAGGTTCTTTGGTTGCGCCGGATCGCCTGCGTTTCGACTTTTCACATTTTGAGCCTATCGCGGCTGCACAAATGACATTAATTGAACGGATGGTCAACGATGAGGTGCGTGCTAATCATCTGGTGATGATCGAGCAGATGGGGATGCAGGCTGCGTTGGATGCTGGCGCGATGGCGCTATTTGGAGAGAAATATGGAGAGCATGTGCGCGTAGTAACGATGGGCACTTCGGTCGAACTCTGCGGTGGTACCCATATCAATCGTACGGGTGACATTGGTTTGTTTAAGATCATTTCCGAGTGTGGCGTGTCCTCTGGAGTGCGTCGTATTGAGGCGGTGACGGGCGAAAGCGCGTTAAATCATGTGTTGGCCGAAGAGCATCGTTTGTACGAAGTCGCTGGCCTTATTGGTAGTAACGCGAACGACGTGGTCAATCATATTCGCCAACTCACTGATCGTCAGAAGACATTGGAGCGTGAACTCGAGAAGCTCAAAGGAAAGCTGATCTCGGGAACTATTACCGATTTGCTCAGCACAGCGGTCAATGTGGCCGATGTAAAAGTAGTCGCCGCGCGTCTTGATGGTTTGGATGGGAAGGCGCTACGTGAGGCGCTTGATCGACTTAAATTGCAGCTGAGTGATGCCGTCATAGTCCTTGCGGGAGTGACTGGCGGCAAGGTGGCTTTGGTGACTGCCGTCAATGGTCGTCGCGCAATGGGTAAGGTGAAGGCCGATACATTACTTTCGCACGTTGCTACTCAAATCAACGGCAGGGGGGGGGGGCGTGTTGATTTTGCTCAGGGCGGCGGTGAGGATGGACCTTCTCTTCGTTCCGCTCTTGACGGTGTTGCTACGTGGGTCAAGCAGCATCTGAACTGA
>xylefaHib4
ATGAACATACCTACCAAATTCACCACTTCAAAGATTCGTAGCGATTTTCTAGAATTTTTCAAGAATAAAGGCCACAAAATCGTGCCTTCCGCGCCGTTGGTTCCAGGCAACGATCCGACCTTGCTGTTCACTAATTCCGGGATGGTCCAGTTCAAGGACGTGTTTCTAGGGGCAGAGAAGCGCAGTGAGGTCCGTGTGGCTGATGTGCAATGCTGCTTACGTGCCGGTGGTAAGCACAACGACCTGGATTCGGTTGGTTACACAGCACGTCATCACACTTTCTTTGAGATGCTCGGTAATTGGTCGTTTGGTGATTATTTTAAGAAGGAAGCGATCACGTGGGCCTGGGAGTTGCTGACCCATGTTTGGGAGTTGCCCCCCGAACGTCTGTTGGTGACGGTGTACCACACTGACGATGAGTCCTACGCATTGTGGCGTGACATGGTCGGGGTGCCGGAAGATCGAATCGTCCGTATTGGCGATAACAAAGGTGCGCCGTTTGCCTCGGATAATTTCTGGCAAATGGCCGATACCGGCCCGTGTGGTCCATGCACCGAGATCTTCTACGATCATGGGGAGCACATCCCAGGCGGTCCTCCTGGTTCCCCGGATGAAGATGGAGATCGTTTCATTGAGATATGGAATTTAGTATTCATGCAGTTTGATCGTCAGTCTGACGGTACGTTGGTGCCTCTGCCGGCACCCTGTGTGGATACAGGGATGGGCTTGGAGCGTTTGGCGGCGATCCTGCAGCATGTACACACTAATTATGAGATTGATTTATTTCAGACCCTGATCCTCAAGGCCGCCGAATTAACTGCTGTTGCGGATGTGCAGAATAAATCGTTGCGCGTGATTGCTGATCATAGTCGTGCGTGCGCATTTTTGATCGTCGATGGGGTGCTTCCGTCCAATGAAGGCCGCGGTTATGTCTTACGTCGGATCATCCGCCGTGCGCTGCGTCATGGTTGGATGTTGGGTGTACGTCAACCGTTCTTCAACAACATGGTGCCCACCTTGGTTGCGGTGATGGGCGATGCTTATCCCAAGCTACAGGCTGCAGCTGAATCGGTGATGCGTACTCTCCTGGCTGAGGAAGAGCGTTTTGCCGAGACCTTGGATGTCGGGATGAAGATCTTTAACGAAGTGGCTGCCAAGGTTGCCAATGGTGTGATCCCGGGCAGCGATGCGTTCCGTTTATACGATACCTATGGTTTTCCTGTTGATCTGACCGCTGATATTGCGCGTGAGCGTGGTATGAGCGTGGACATGGTCGGTTTCGAAGCCGCAATGACGCAACAGCGCAAGACTGCGCGCGCCGCGGGTAAGTTTGGGCGCGGCGTGCAATTGTCGGCTGAACGGGCTGCGATGTTGTCACCCACGGTGTTCCTGGGCTATGAGCAGCTTCAGGCCGATGGCCTGAGAGTGGTTGCGTTGTTGTCTGATGGTGGACTAACTGATTCGGCGTCGGTGGGTGATGAGGTGATTGTGTTGACCGACCGTACACCTTTTTACGCTGAGTCTGGTGGTCAAGTGGGTGATATTGGAACGTTGATGGCATCCGACGGAGTGCGTCTGGAGGTGACTGATACGCAAAAGTTAATGGGTCAGTTCCACGGACATGTTGCTCGTATTGTGCAAGGTGGGGTGAAGGTCGGCGATGTGTTGTCCGGTAGCGTTGCTGTTGCCAGACGAAAAATGGTTGCTCTTAACCATTCAGCCACTCACCTGTTGCACTGCGCGCTGCGCAGCGTGTTTGGTACTCACGTGGTGCAAAAAGGTTCTTTGGTTGCGCCGGATCGCCTGCGTTTCGACTTTTCACATTTTGAGCCTATCGCGGCTGCACAAATGACATTAATTGAACGGATGGTCAACGATGAGGTGCGTGCTAATCATCTGGTGATGATCGAGCAGATGGGGATGCAGGCTGCGTTGGATGCTGGCGCGATGGCGCTATTTGGAGAGAAATATGGAGAGGATGTGCGCGTAGTAACGATGGGCACTTCGGTCGAACTCTGCGGTGGTACCCATATCAATCGTACGGGTGACATTGGTTTGTTTAAGATCATTTCCGAGTGTGGCGTGTCCTCTGGAGTGCGTCGTATTGAGGCGGTGACGGGCGAAAGCGCGTTAAATCATGTGTTGGCCGAAGAGCATCGTTTGTACGAAGTCGCTGGCCTTATTGGTAGTAACGCGAACGACGTGGTCAATCATATTCGCCAACTCACTGATCGTCAGAAGACATTGGAGCGTGAACTCGAGAAGCTCAAAGGAAAGCTGATCTCGGGAACTATTACCGATTTGCTCAGCACAGCGGTCAATGTGGCCGATGTAAAAGTAGTCGCCGCGCGTCTTGATGGTTTGGATGGGAAGGCGCTACGTGAGGCGCTTGATCGACTTAAATTGCAGCTGAGTGATGCCGTCATAGTCCTTGCGGGAGTGACTGGCGGCAAGGTGGCTTTGGTGACTGCCGTCAATGGTCGTCGCGCAATGGGTAAGGTGAAGGCCGATACATTACTTTCGCACGTTGCTACTCAAATCAACGGCAGGGGGGG-GGGCGTGTTGATTTTGCTCAGGGCGGCGGTGAGGATGGACCTTCTCTTCGTTCCGCTCTTGACGGTGTTGCTACGTGGGTCAAGCAGCATCTGAACTGA
>xylefaOLS9
ATGAACATACCTACCAAATTCACCACTTCAAAGATTCGTAGCGATTTTCTAGAATTTTTCAAGAATAAAGGCCACAAAATCGTGCCTTCCGCGCCGTTGGTTCCAGGCAACGATCCGACCTTGCTGTTCACTAATTCCGGGATGGTCCAGTTCAAGGACGTGTTTCTAGGGGCAGAGAAGCGCAGTGAGGTCCGTGTGGCTGATGTGCAATGCTGCTTACGTGCCGGTGGTAAGCACAACGACCTGGATTCGGTTGGTTACACAGCACGTCATCACACTTTCTTTGAGATGCTCGGTAATTGGTCGTTTGGTGATTATTTTAAGAAGGAAGCGATCACGTGGGCCTGGGAGTTGCTGACCCATGTTTGGGAGTTGCCCCCCGAACGTCTGTTAGTGACGGTGTACCACACTGACGATGAGTCCTACGCATTGTGGCGTGACATGGTCGGGGTGCCGGAAGATCGAATCGTCCGTATTGGCGATAACAAAGGTGCGCCGTTTGCCTCGGATAATTTCTGGCAAATGGCCGATACCGGCCCGTGTGGTCCATGCACCGAGATCTTCTACGATCATGGGGAGCACATCCCAGGCGGTCCTCCTGGTTCCCCGGGTGAAGATGGAGATCGTTTCATTGAGATATGGAATTTGGTGTTCATGCAGTTTGATCGTCAGTCTGACGGTACGTTGGTGCCTCTGCCGACGCCCTGTGTGGATACAGGAATGGGCTTGGAGCGTTTGGCGGCGATCCTGCAGCATGTACACACTAACTATGAGATTGATTTATTTCAGACCCTGATCCTCAAGGCCGCCGAATTAACTGCTGTTGCAGACGTGCAAAACAAATCGTTGCGCGTGATTGCTGACCATAGTCGTGCGTGTGCATTTTTGATCGTCGATGGGGTGCTTCCGTCCAATGAAGGCCGCGGTTATGTCTTACGTCGGATCATCCGCCGTGCGCTGCGTCATGGTTGGATGTTGGGGGTACGTCAACCGTTCTTCAACAACATGGTGCCAACCTTGGTTGCGGTGATGGGCGATACTTATCCCAAGCTACAGGCTGCAGCTGAATCGGTGATGCGTACTCTCCTGGCTGAGGAAGAGCGTTTTGCCGAGACTTTGGATGTCGGGATGAAGATCTTTAACGAGGTGGCTGCCAAGGTTACCAATGGTGTGATCCCGGGTAGCGATGCGTTCCGTTTATACGATACCTATGGTTTTCCTGTTGATTTGACCGCTGATATTGCGCGTGAGCGTGGTATCAGGGTGGACATGGCCGGTTTCGAAGCTGCAATGACGCAACAGCGCAAGACTGCGCGCGCCGCAGGTAAGTTTGGGCGCGGCGTGCAATTGTCTGCTGAACGGGCCGCGATGTTGTCACCCACGGTGTTCCTGGGCTATGAGCAGCTTCAGGCCGATGGCCTGAGAGTGGTTGCGTTGTTGTCTGATGGTGGACTAACTGATTCGGCGTCGGTGGGTGATGAGGTGATTGTGTTGACCGACCGTACACCTTTTTACGCTGAGTCTGGTGGTCAAGTGGGTGATATTGGAACGTTGATGGCATCCGATGGAGTTCGTCTGGAGGTGACTGATACGCAAAAGTTAATGGGTCAGTTCCACGGACATGTTGCTCGTATTGTGCAAGGTGGGGTGAAGATTGGCGATGTGTTGTCCGGTAGCGTTGCTGTTGCCAGACGAAAAATGGTTGCTCTTAACCATTCAGCCACTCACCTGTTGCACTGCGCGCTACGCAGCGTGTTTGGTACTCACGTGGTGCAAAAAGGTTCTTTGGTTGCGCCGGATCGCCTGCGTTTCGACTTTTCACATTTTGAACCTATCTCGGCTGCACAAATGACATTAATTGAACGGATGGTCAACGATGAGGTGCGTGCTAATCATCTGGTGATGATCGAGCAGATGGGGATGCAGGCTGCGTTGGATGCTGGCGCTATGGCGCTATTTGGAGAGAAATATGGAGAGCATGTGCGCGTAGTAACGATGGGCACTTCGGTCGAACTTTGCGGTGGTACCCATATCACCCGTACGGGTGACATTGGTTTGTTTAAGATCATTTCCGAGTGTGGCGTGTCCTCTGGAGTGCGTCGTATTGAGGCGGTGACGGGCGAAAGCGCGTTAAATCATGTGTTGGCCGAACAGCATCGTTTGTACGAAGTGGCTGGCCTTATTGGTAGTAACGCGAACGACGTGGTCAATCATATTCGTCAACTCACTGATCGTCAGAAGACATTGGAGCGTGAACTCGAGAAGCTCAAAGGAAAGCTGATCTCGGGAACTATTACCGATTTGCTCAGCACAGCGGTCAATGTGGCCGATGTAAAAGTAGTCGCCGCGCGTCTTGATGGTTTGGATGGGAAGGCGCTACGTGAGGCGCTTGATCGACTTAAATTGCAGCTGAGTGACGCCGTCATAGTCCTTGCGGGGGTGACTGGCGGCAAGGTGGCTTTGGTGGCTGCGGTCAATGGTCGTTGCGCAATGGGTAAGGTGAAGGCCGATACATTACTTTTGCACGTTGCTACCCAAATCAACGGCAGGGGAGGTGGCCGTGTTGATTTTGCTCAGGGCGGCGGTGAGGATGGACCTTCTCTTCGTTCCGCTCTTGACGGTGTTGCTACGTGGGTCAAGCAGCATCTGAACTGA
>xylefaPr8x
ATGAACATACCTACCAAATTCACCACTTCAAAGATTCGTAGCGATTTTCTAGAATTTTTCAAGAATAAAGGCCACAAAATCGTGCCTTCCGCGCCGTTGGTTCCAGGCAACGATCCGACCTTGCTGTTCACTAATTCCGGGATGGTCCAGTTCAAGGACGTGTTTCTAGGGGCAGAGAAGCGCAGTGAGGTCCGTGTGGCTGATGTGCAATGCTGCTTACGTGCCGGTGGTAAGCACAACGACCTGGATTCGGTTGGTTACACAGCACGTCATCACACTTTCTTTGAGATGCTCGGTAATTGGTCGTTTGGTGATTATTTTAAGAAGGAAGCGATCACGTGGGCCTGGGAGTTGCTGACCCATGTTTGGGAGTTGCCCCCCGAACGTCTGTTGGTGACGGTGTACCACACTGACGATGAGTCCTACGCATTGTGGCGTGACATGGTCGGGGTGCCGGAAGATCGAATCGTCCGTATTGGCGATAACAAAGGTGCGCCGTTTGCCTCGGATAATTTCTGGCAAATGGCCGATACCGGCCCGTGTGGTCCATGCACCGAGATCTTCTACGATCATGGGGAGCACATCCCAGGCGGTCCTCCTGGTTCCCCGGATGAAGATGGAGATCGTTTCATTGAGATATGGAATTTGGTATTCATGCAGTTTGATCGTCAGTCTGACGGTACGTTGGTGCCTCTGCCGGCACCCTGTGTGGATACAGGGATGGGCTTGGAGCGTTTGGCGGCGATCCTGCAGCATGTACACACTAATTATGAGATTGATTTATTTCAGACCCTGATCCTCAAGGCCGCCGAATTAACTGCTGTTGCGGATGTGCAGAATAAATCGTTGCGCGTGATTGCTGATCATAGTCGTGCGTGCGCATTTTTGATCGTCGATGGGGTGCTTCCGTCCAATGAAGGCCGCGGTTATGTCTTACGTCGGATCATCCGCCGTGCGCTGCGTCATGGTTGGATGTTGGGTGTACGTCAACCGTTCTTCAACAACATGGTGCCCACCTTGGTTGCGGTGATGGGCGATGCTTATCCCAAGCTACAGGCTGCAGCTGAATCGGTGATGCGTACTCTCCTGGCTGAGGAAGAGCGTTTTGCCGAGACCTTGGATGTCGGGATGAAGATCTTTAACGAAGTGGCTGCCAAGGTTGCCAATGGTGTGATCCCGGGCAGCGATGCGTTCCGTTTATACGATACCTATGGTTTTCCTGTTGATCTGACCGCTGATATTGCGCGTGAGCGTGGTATGAGCGTGGACATGGTCGGTTTCGAAGCCGCAATGACGCAACAGCGCAAGACTGCGCGCGCCGCGGGTAAGTTTGGGCGCGGCGTGCAATTGTCGGCTGAACGGGCTGCGATGTTGTCACCCACGGTGTTCCTGGGCTATGAGCAGCTTCAGGCCGATGGCCTGAGAGTGGTTGCGTTGCTGTCTGATGGTGGACTAACTGATTCGGCGTCGGTGGGTGATGAGGTGATTGTGTTGACCGACCGTACACCTTTTTACGCTGAGTCTGGTGGTCAAGTGGGTGATATTGGAACGTTGATGGCATCCGACGGAGTGCGTCTGGAGGTGACTGATACGCAAAAGTTAATGGGTCAGTTCCACGGACATGTTGCTCGTATTGTGCAAGGTGGGGTGAAGGTCGGCGATGTGTTGTCCGGTAGCGTTGCTGTTGCCAGACGAAAAATGGTTGCTCTTAACCATTCAGCCACTCACCTGTTGCACTGCGCGCTGCGCAGCGTGTTTGGTACTCACGTGGTGCAAAAAGGTTCTTTGGTTGCGCCGGATCGCCTGCGTTTCGACTTTTCACATTTTGAGCCTATCGCGGCTGCACAAATGACATTAATTGAACGGATGGTCAACGATGAGGTGCGTGCTAATCATCTGGTGATGATCGAGCAGATGGGGATGCAGGCTGCGTTGGATGCTGGCGCGATGGCGCTATTTGGAGAGAAATATGGAGAGCATGTGCGCGTAGTAACGATGGGCACTTCGGTCGAACTCTGCGGTGGTACCCATATCAATCGTACGGGTGACATTGGTTTGTTTAAGATCATTTCCGAGTGTGGCGTGTCCTCTGGAGTGCGTCGTATTGAGGCGGTGACGGGCGAAAGCGCGTTAAATCATGTGTTGGCCGAAGAGCATCGTTTGTACGAAGTCGCTGGCCTTATTGGTAGTAACGCGAACGACGTGGTCAATCATATTCGCCAACTCACTGATCGTCAGAAGACATTGGAGCGTGAACTCGAGAAGCTCAAAGGAAAGCTGATCTCGGGAACTATTACCGATTTGCTCAGCACAGCGGTCAATGTGGCCGATGTAAAAGTAGTCGCCGCGCGTCTTGATGGTTTGGATGGGAAGGCGCTACGTGAGGCGCTTGATCGACTTAAATTGCAGCTGAGTGATGCCGTCATAGTCCTTGCGGGAGTGACTGGCGGCAAGGTGGCTTTGGTGACTGCCGTCAATGGTCGTCGCGCAATGGGTAAGGTGAAGGCCGATACATTACTTTCGCACGTTGCTACTCAAATCAACGGCAGGGGGGGGGGGCGTGTTGATTTTGCTCAGGGCGGCGGTGAGGATGGACCTTCTCTTCGTTCCGCTCTTGACGGTGTTGCTACGTGGGTCAAGCAGCATCTGAACTGA
>xylefaJa12
ATGAACATACCTACCAAATTCACCACTTCAAAGATTCGTAGCGATTTTCTAGAATTTTTCAAGAATAAAGGCCACAAAATCGTGCCTTCCGCGCCGTTGGTTCCAGGCAACGATCCGACCTTGCTGTTCACTAATTCCGGGATGGTCCAGTTCAAGGACGTGTTTCTAGGGGCAGAGAAGCGCAGTGAGGTCCGTGTGGCTGATGTGCAATGCTGCTTACGTGCCGGTGGTAAGCACAACGACCTGGATTCGGTTGGTTACACAGCACGTCATCACACTTTCTTTGAGATGCTCGGTAATTGGTCGTTTGGTGATTATTTTAAGAAGGAAGCGATCACGTGGGCCTGGGAGTTGCTGACCCATGTTTGGGAGTTGCCCCCCGAACGTCTGTTGGTGACGGTGTACCACACTGACGATGAGTCCTACGCATTGTGGCGTGACATGGTCGGGGTGCCGGAAGATCGAATCGTCCGTATTGGCGATAACAAAGGTGCGCCGTTTGCCTCGGATAATTTCTGGCAAATGGCCGATACCGGCCCGTGTGGTCCATGCACCGAGATCTTCTACGATCATGGGGAGCACATCCCAGGCGGTCCTCCTGGTTCCCCGGATGAAGATGGAGATCGTTTCATTGAGATATGGAATTTGGTATTCATGCAGTTTGATCGTCAGTCTGACGGTACGTTGGTGCCTCTGCCGGCACCCTGTGTGGATACAGGGATGGGCTTGGAGCGTTTGGCGGCGATCCTGCAGCATGTACACACTAATTATGAGATTGATTTATTTCAGACCCTGATCCTCAAGGCCGCCGAATTAACTGCTGTTGCGGATGTGCAGAATAAATCGTTGCGCGTGATTGCTGATCATAGTCGTGCGTGCGCATTTTTGATCGTCGATGGGGTGCTTCCGTCCAATGAAGGCCGCGGTTATGTCTTACGTCGGATCATCCGCCGTGCGCTGCGTCATGGTTGGATGTTGGGTGTACGTCAACCGTTCTTCAACAACATTGTGCCCACCTTGGTTGCGGTGATGGGCGATGCTTATCCCAAGCTACAGGCTGCAGCTGAATCGGTGATGCGTACTCTCCTGGCTGAGGAAGAGCGTTTTGCCGAGACCTTGGATGTCGGGATGAAGATCTTTAACGAAGTGGCTGCCAAGGTTGCCAATGGTGTGATCCCGGGCAGCGATGCGTTCCGTTTATACGATACCTATGGTTTTCCTGTTGATCTGACCGCTGATATTGCGCGTGAGCGTGGTATGAGCGTGGACATGGTCGGTTTCGAAGCCGCAATGACGCAACAGCGCAAGACTGCGCGCGCCGCGGGTAAGTTTGGGCGCGGCGTGCAATTGTCGGCTGAACGGGCTGCGATGTTGTCACCCACGGTGTTCCTGGGCTATGAGCAGCTTCAGGCCGATGGCCTGAGAGTGGTTGCGTTGTTGTCTGATGGTGGACTAACTGATTCGGCGTCGGTGGGTGATGAGGTGATTGTGTTGACCGACCGTACACCTTTTTACGCTGAGTCTGGTGGTCAAGTGGGTGATATTGGAACGTTGATGGCATCCGACGGAGTGCGTCTGGAGGTGACTGATACGCAAAAGTTAATGGGTCAGTTCCACGGACATGTTGCTCGTATTGTGCAAGGTGGTGTGAAGGTCGGCGATGTGTTGTCCGGTAGCGTTGCTGTTGCCAGACGAAAAATGGTTGCTCTTAACCATTCAGCCACTCACCTGTTGCACTGCGCGCTGCGCAGCGTGTTTGGTACTCACGTGGTGCAAAAAGGTTCTTTGGTTGCGCCGGATCGCCTGCGTTTCGACTTTTCACATTTTGAGCCTATCGCGGCTGCACAAATGACATTAATTGAACGGATGGTCAACGATGAGGTGCGTGCTAATCATCTGGTGATGATCGAGCAGATGGGGATGCAGGCTGCGTTGGATGCTGGCGCGATGGCGCTATTTGGAGAGAAATATGGAGAGCATGTGCGCGTAGTAACGATGGGCACTTCGGTCGAACTCTGCGGTGGTACCCATATCAATCGTACGGGTGACATTGGTTTGTTTAAGATCATTTCCGAGTGTGGCGTGTCCTCTGGAGTGCGTCGTATTGAGGCGGTGACGGGCGAAAGCGCGTTAAATCATGTGTTGGCCGAAGAGCATCGTTTGTACGAAGTCGCTGGCCTTATTGGTAGTAACGCGAACGACGTGGTCAATCATATTCGCCAACTCACTGATCGTCAGAAGACATTGGAGCGTGAACTCGAGAAGCTCAAAGGAAAGCTGATCTCGGGAACTATTACCGATTTGCTCAGCACAGCGGTCAATGTGGCCGATGTAAAAGTAGTCGCCGCGCGTCTTGATGGTTTGGATGGGAAGGCGCTACGTGAGGCGCTTGATCGACTTAAATTGCAGCTGAGTGATGCCGTCATAGTCCTTGCGGGAGTGACTGGCGGCAAGGTGGCTTTGGTGACTGCCGTCAATGGTCGTCGCGCAATGGGTAAGGTGAAGGCCGATACATTACTTTCGCACGTTGCTACTCAAATCAACGGCAGGGG-GGGGGCGGTGTTGATTTTGCTCAGGGCGGCGGTGAGGATGGACCTTCTCTTCGTTCCGCTCTTGACGGTGTTGCTACGTGGGTCAAGCAGCATCTGAACTGA
>long-mer2762_(reversed)
------------------------------------------------------------------------------------CCTTCCGCGCCGTTGGTTCCAAGCAACGATCCGACCTTGCTGT--------------------------------------------------------------------------------------------------------------------------------------------------------------------------------------------------------------------------------------------------------------------------------------------------------------------------------------------------------------------------------------------------------------------------------------------------------------------------------------------------------------------------------------------------------------------------------------------------------------------------------------------------------------------------------------------------------------------------------------------------------------------------------------------------------------------------------------------------------------------------------------------------------------------------------------------------------------------------------------------------------------------------------------------------------------------------------------------------------------------------------------------------------------------------------------------------------------------------------------------------------------------------------------------------------------------------------------------------------------------------------------------------------------------------------------------------------------------------------------------------------------------------------------------------------------------------------------------------------------------------------------------------------------------------------------------------------------------------------------------------------------------------------------------------------------------------------------------------------------------------------------------------------------------------------------------------------------------------------------------------------------------------------------------------------------------------------------------------------------------------------------------------------------------------------------------------------------------------------------------------------------------------------------------------------------------------------------------------------------------------------------------------------------------------------------------------------------------------------------------------------------------------------------------------------------------------------------------------------------------------------
>long-mer2761_(reversed)
-----------------------------------------------------------------------------------------------------------------------------------------------------------------------------------------------------------------------------------------------------------------------------------------------------------------------------------------------------GGCCTGGGAGTTGCTGACCCAGGTTTGGGAGTTGCCCCCCGAA---------------------------------------------------------------------------------------------------------------------------------------------------------------------------------------------------------------------------------------------------------------------------------------------------------------------------------------------------------------------------------------------------------------------------------------------------------------------------------------------------------------------------------------------------------------------------------------------------------------------------------------------------------------------------------------------------------------------------------------------------------------------------------------------------------------------------------------------------------------------------------------------------------------------------------------------------------------------------------------------------------------------------------------------------------------------------------------------------------------------------------------------------------------------------------------------------------------------------------------------------------------------------------------------------------------------------------------------------------------------------------------------------------------------------------------------------------------------------------------------------------------------------------------------------------------------------------------------------------------------------------------------------------------------------------------------------------------------------------------------------------------------------------------------------------------------------------------------------------------------------------------------------------------------------------------------------------------------------------------------------------------------------------------------------------------------------------------------------------------------------------------------------------------------------------------------------------------------------------------------------------------------------------------------------------------------------------------------------------------
>long-mer2760_(reversed)
--------------------------------------------------------------------------------------------------------------------------------------------------------------------------------------------------------------------------------------------------------------------------------------------------------------------------------------------------------------------------------------------------------------------------------------------------------------------------------------------------------------------------------------------------------------------------------------------------------------------------------------AGATGGAGATCGTTTCATTGAAATATGGAATTTGGTGTTCATG------------------------------------------------------------------------------------------------------------------------------------------------------------------------------------------------------------------------------------------------------------------------------------------------------------------------------------------------------------------------------------------------------------------------------------------------------------------------------------------------------------------------------------------------------------------------------------------------------------------------------------------------------------------------------------------------------------------------------------------------------------------------------------------------------------------------------------------------------------------------------------------------------------------------------------------------------------------------------------------------------------------------------------------------------------------------------------------------------------------------------------------------------------------------------------------------------------------------------------------------------------------------------------------------------------------------------------------------------------------------------------------------------------------------------------------------------------------------------------------------------------------------------------------------------------------------------------------------------------------------------------------------------------------------------------------------------------------------------------------------------------------------------------------------------------------------------------------------------------------------------------------------------------------------------------------------------------------------------------------------------------------------------------------------------------------------------
>long-mer2759_(reversed)
--------------------------------------------------------------------------------------------------------------------------------------------------------------------------------------------------------------------------------------------------------------------------------------------------------------------------------------------------------------------------------------------------------------------------------------------------------------------------------------------------------------------------------------------------------------------------------------------------------------------------------------------------------------------------------------------------------------------------------------------------------------------------------------------------------------------------------------------------------------------------------------------TGACCATAGTCGTGCGTGTGCGTTTTTGATCGTCGATGGGGTGCTTCCGTCCAATGAAGGCCGTGGTTATGTCTTACGTCGGATC------------------------------------------------------------------------------------------------------------------------------------------------------------------------------------------------------------------------------------------------------------------------------------------------------------------------------------------------------------------------------------------------------------------------------------------------------------------------------------------------------------------------------------------------------------------------------------------------------------------------------------------------------------------------------------------------------------------------------------------------------------------------------------------------------------------------------------------------------------------------------------------------------------------------------------------------------------------------------------------------------------------------------------------------------------------------------------------------------------------------------------------------------------------------------------------------------------------------------------------------------------------------------------------------------------------------------------------------------------------------------------------------------------------------------------------------------------------------------------------------------------------------------------------------------------------------------------------------------------------------------------------------------------------------------------------------------------------------------------------------------------------------------
