# Supplementary material for: Identification of genetic relationships and subspecies signatures in Xylella fastidiosa
Source: BMC Genomics. 2019 Mar 25;20:239. doi: 10.1186/s12864-019-5565-9 (PMC6434890; doi:10.1186/s12864-019-5565-9)
Supplement: Supplementary file 8 — Analysis of (non-)synonymous SNPs in homologs to CDS harboring specific k-mers for selected enriched GOs. (ZIP 549 kb) [file 12864_2019_5565_MOESM8_ESM.zip › Additional-File8/Additional-File8A_CladeIII/GO-0000049/CP006740.1.2562/Clade III assembled to xylefaMU34.fasta]

>xylefaMU34
----------------ATGGTGCAGACAAAGCGTCAAAAAGCTATTGATATCGCTGTTGTCCCTGGTAAGGCGTATGGGATTGATGAAGCGATTAAGATTCTAAAAACGGCCACTAAGGCCAAGTTTATTGAATCAGTGGATGTTGCCATACGTTTAGGTGTGGATGTGAAAAAGTCGGATCAACAGGTCCGAGGCTCGACTTTGTTGCCCGCTGGAACTGGTAGGGATGTACGTGTCGCTGTGTTTGTTCCATCTGGCGCTAAAGCTGAGGATGCTTTAGCTGCTGGTGCTGATGCGGTCGGTATGGATGATTTGGCTGAGAAGATGCAGGCGGGTGATCTAAATTACGACGTCGTGATTGCTACTCCGGATGCGATGCGTGTTGTTGGTAAGTTGGGTACTTTGCTTGGGCCTCGTGGTCTTATGCCTAATCCGAAAGTTGGTACGGTATCTCAAAATCCTGGTGAAGCTGTTAAGAATGCTAAATCTGGCCAAGTTCGTTATCGTGCTGACAAGGCTGGTATCATTCATTGTGTGATTGGTAAGGTGAATTTTGACGATGAAGCATTGAAGTTAAACTTACAAGCATTGTTAGTTGACTTAATTAAAATCAAACCAACTGCTTCTAAAGGTACTTATTTGCAAAAAGTGTCATTGAGTTCCACTATGGGTCCAGGCGTAATGATTGACCAATCTACTTTATCTCTTAAGTAA
>xylefaMuMD
----------------ATGGTGCAGACAAAGCGTCAAAAAGCTATTGATATCGCTGTTGTCCCTGGTAAGGCGTATGGGATTGATGAAGCGATTAAGATTCTAAAAACGGCCACTAAGGCCAAGTTTATTGAATCAGTGGATGTTGCCATACGTTTAGGTGTGGATGTGAAAAAGTCGGATCAACAGGTCCGAGGCTCGACTTTGTTGCCCGCTGGAACTGGTAGGGATGTACGTGTCGCTGTGTTTGTTCCATCTGGCGCTAAAGCTGAGGATGCTTTAGCTGCTGGTGCTGATGCGGTCGGTATGGATGATTTGGCTGAGAAGATGCAGGCGGGTGATCTAAATTACGACGTCGTGATTGCTACTCCGGATGCGATGCGTGTTGTTGGTAAGTTGGGTACTTTGCTTGGGCCTCGTGGTCTTATGCCTAATCCGAAAGTTGGTACGGTATCTCAAAATCCTGGTGAAGCTGTTAAGAATGCTAAATCTGGCCAAGTTCGTTATCGTGCTGACAAGGCTGGTATCATTCATTGTGTGATTGGTAAGGTGAATTTTGACGATGAAGCATTGAAGTTAAACTTACAAGCATTGTTAGTTGACTTAATTAAAATCAAACCAACTGCTTCTAAAGGTACTTATTTGCAAAAAGTGTCATTGAGTTCCACTATGGGTCCAGGCGTAATGATTGACCAATCTACTTTATCTCTTAAGTAA
>xylefastag
----------------ATGGTGCAGACAAAGCGTCAAAAAGCTATTGATATCGCTGTTGTCCCTGGTAAGGCGTATGGGATTGATGAAGCGATTAAGATTCTAAAAACGGCCACTAAGGCCAAGTTTATTGAATCAGTGGATGTTGCCATACGTTTAGGTGTGGATGTGAAAAAGTCGGATCAACAGGTCCGAGGCTCGACTTTGTTGCCCGCTGGAACTGGTAGGGATGTACGTGTCGCTGTGTTTGTTCCATCTGGCGCTAAAGCTGAGGATGCTTTAGCTGCTGGTGCTGATGCGGTCGGTATGGATGATTTGGCTGAGAAGATGCAGGCGGGTGATCTAAATTACGACGTCGTGATTGCTACTCCGGATGCGATGCGTGTTGTTGGTAAGTTGGGTACTTTGCTTGGGCCTCGTGGTCTTATGCCTAATCCGAAAGTTGGTACGGTATCTCAAAATCCTGGTGAAGCTGTTAAGAATGCTAAATCTGGCCAAGTTCGTTATCGTGCTGACAAGGCTGGTATCATTCATTGTGTGATTGGTAAGGTGAATTTTGACGATGAAGCATTGAAGTTAAACTTACAAGCATTGTTAGTTGACTTAATTAAAATCAAACCAACTGCTTCTAAAGGTACTTATTTGCAAAAAGTGTCATTGAGTTCCACTATGGGTCCAGGCGTAATGATTGACCAATCTACTTTATCTCTTAAGTAA
>xylefa4626
----------------ATGGTGCAGACAAAGCGTCAAAAAGCTATTGATATCGCTGTTGTCCCTGGTAAGGCGTATGGGATTGATGAAGCGATTAAGATTCTAAAAACGGCCACTAAGGCCAAGTTTATTGAATCAGTGGATGTTGCCATACGTTTAGGTGTGGATGTGAAAAAGTCGGATCAACAGGTCCGAGGCTCGACTTTGTTGCCCGCTGGAACTGGTAGGGATGTACGTGTCGCTGTGTTTGTTCCATCTGGCGCTAAAGCTGAGGATGCTTTAGCTGCTGGTGCTGATGCGGTCGGTATGGATGATTTGGCTGAGAAGATGCAGGCGGGTGATCTAAATTACGACGTCGTGATTGCTACTCCGGATGCGATGCGTGTTGTTGGTAAGTTGGGTACTTTGCTTGGGCCTCGTGGTCTTATGCCTAATCCGAAAGTTGGTACGGTATCTCAAAATCCTGGTGAAGCTGTTAAGAATGCTAAATCTGGCCAAGTTCGTTATCGTGCTGACAAGGCTGGTATCATTCATTGTGTGATTGGTAAGGTGAATTTTGACGATGAAGCATTGAAGTTAAACTTACAAGCATTGTTAGTTGACTTAATTAAAATCAAACCAACTGCTTCTAAAGGTACTTATTTGCAAAAAGTGTCATTGAGTTCCACTATGGGTCCAGGCGTAATGATTGACCAATCTACTTTATCTCTTAAGTAA
>xylefa4627
----------------ATGGTGCAGACAAAGCGTCAAAAAGCTATTGATCTCGCTGTTGTCCCTGGTAAGGCGTATGGGATTGATGAAGCGATTAAGATTCTAAAAACGGCCACTAAGGCCAAGTTTATTGAATCAGTGGATGTTGCCATACGTTTAGGTGTGGATGTGAAAAAGTCGGATCAACAGGTCCGAGGCTCGACTTTGTTGCCCGCTGGAACTGGTAGGGATGTACGTGTCGCTGTGTTTGTTCCATCTGGCGCTAAAGCTGAGGATGCTTTAGCTGCTGGTGCTGATGCGGTCGGTATGGATGATTTGGCTGAGAAGATGCAGGCGGGTGATCTAAATTACGACGTCGTGATTGCTACTCCGGATGCGATGCGTGTTGTTGGTAAGTTGGGTACTTTGCTTGGGCCTCGTGGTCTTATGCCTAATCCGAAAGTTGGTACGGTATCTCAAAATCCTGGCGAAGCTGTTAAGAATGCTAAATCTGGCCAAGTTCGTTATCGTGCTGACAAGGCTGGTATCATTCATTGTGTGATTGGTAAGGTGAATTTTGACGATGAAGCATTGAAGTTAAACTTACAAGCATTGTTAGTTGACTTAATTAAAATCAAACCAACTGCTTCTAAAGGTGCTTATTTGCAAAAAGTGTCATTGAGTTCCACTATGGGTCCAGGCGTAATGATTGATCAATCTACTTTATCTCTTAAGTAA
>xylefa7969
----------------ATGGTGCAGACAAAGCGTCAAAAAGCTATTGATATCGCTGTTGTCCCTGGTAAGGCGTATGGGATTGATGAAGCGATTAAGATTCTAAAAACGGCCACTAAGGCCAAGTTTATTGAATCAGTGGATGTTGCCATACGTTTAGGTGTGGATGTGAAAAAGTCGGATCAACAGGTCCGAGGCTCGACTTTGTTGCCCGCTGGAACTGGTAGGGATGTACGTGTCGCTGTGTTTGTTCCATCTGGCGCTAAAGCTGAGGATGCTTTAGCTGCTGGTGCTGATGCGGTCGGTATGGATGATTTGGCTGAGAAGATGCAGGCGGGTGATCTAAATTACGACGTCGTGATTGCTACTCCGGATGCGATGCGTGTTGTTGGTAAGTTGGGTACTTTGCTTGGGCCTCGTGGTCTTATGCCTAATCCGAAAGTTGGTACGGTATCTCAAAATCCTGGTGAAGCTGTTAAGAATGCTAAATCTGGCCAAGTTCGTTATCGTGCTGACAAGGCTGGTATCATTCATTGTGTGATTGGTAAGGTGAATTTTGACGATGAAGCATTGAAGTTAAACTTACAAGCATTGTTAGTTGACTTAATTAAAATCAAACCAACTGCTTCTAAAGGTACTTATTTGCAAAAAGTGTCATTGAGTTCCACTATGGGTCCAGGCGTAATGATTGACCAATCTACTTTATCTCTTAAGTAA
>xylefa7970
----------------ATGGTGCAGACAAAGCGTCAAAAAGCTATTGATATCGCTGTTGTCCCTGGTAAGGCGTATGGGATTGATGAAGCGATTAAGATTCTAAAAACGGCCACTAAGGCCAAGTTTATTGAATCAGTGGATGTTGCCATACGTTTAGGTGTGGATGTGAAAAAGTCGGATCAACAGGTCCGAGGCTCGACTTTGTTGCCCGCTGGAACTGGTAGGGATGTACGTGTCGCTGTGTTTGTTCCATCTGGCGCTAAAGCTGAGGATGCTTTAGCTGCTGGTGCTGATGCGGTCGGTATGGATGATTTGGCTGAGAAGATGCAGGCGGGTGATCTAAATTACGACGTCGTGATTGCTACTCCGGATGCGATGCGTGTTGTTGGTAAGTTGGGTACTTTGCTTGGGCCTCGTGGTCTTATGCCTAATCCGAAAGTTGGTACGGTATCTCAAAATCCTGGTGAAGCTGTTAAGAATGCTAAATCTGGCCAAGTTCGTTATCGTGCTGACAAGGCTGGTATCATTCATTGTGTGATTGGTAAGGTGAATTTTGACGATGAAGCATTGAAGTTAAACTTACAAGCATTGTTAGTTGACTTAATTAAAATCAAACCAACTGCTTCTAAAGGTACTTATTTGCAAAAAGTGTCATTGAGTTCCACTATGGGTCCAGGCGTAATGATTGACCAATCTACTTTATCTCTTAAGTAA
>xylefa8071
----------------ATGGTGCAGACAAAGCGTCAAAAAGCTATTGATATCGCTGTTGTCCCTGGTAAGGCGTATGGGATTGATGAAGCGATTAAGATTCTAAAAACGGCCACTAAGGCCAAGTTTATTGAATCAGTGGATGTTGCCATACGTTTAGGTGTGGATGTGAAAAAGTCGGATCAACAGGTCCGAGGCTCGACTTTGTTGCCCGCTGGAACTGGTAGGGATGTACGTGTCGCTGTGTTTGTTCCATCTGGCGCTAAAGCTGAGGATGCTTTAGCTGCTGGTGCTGATGCGGTCGGTATGGATGATTTGGCTGAGAAGATGCAGGCGGGTGATCTAAATTACGACGTCGTGATTGCTACTCCGGATGCGATGCGTGTTGTTGGTAAGTTGGGTACTTTGCTTGGGCCTCGTGGTCTTATGCCTAATCCGAAAGTTGGTACGGTATCTCAAAATCCTGGTGAAGCTGTTAAGAATGCTAAATCTGGCCAAGTTCGTTATCGTGCTGACAAGGCTGGTATCATTCATTGTGTGATTGGTAAGGTGAATTTTGACGATGAAGCATTGAAGTTAAACTTACAAGCATTGTTAGTTGACTTAATTAAAATCAAACCAACTGCTTCTAAAGGTACTTATTTGCAAAAAGTGTCATTGAGTTCCACTATGGGTCCAGGCGTAATGATTGACCAATCTACTTTATCTCTTAAGTAA
>xylefa3579
----------------ATGGTGCAGACAAAGCGTCAAAAAGCTATTGATATCGCTGTTGTCCCTGGTAAGGCGTATGGGATTGATGAAGCGATTAAGATTCTAAAAACGGCCACTAAGGCCAAGTTTATTGAATCAGTGGATGTTGCCATACGTTTAGGTGTGGATGTGAAAAAGTCGGATCAACAGGTCCGAGGCTCGACTTTGTTGCCCGCTGGAACTGGTAGGGATGTACGTGTCGCTGTGTTTGTTCCATCTGGCGCTAAAGCTGAGGATGCTTTAGCTGCTGGTGCTGATGCGGTCGGTATGGATGATTTGGCTGAGAAGATGCAGGCGGGTGATCTAAATTACGACGTCGTGATTGCTACTCCGGATGCGATGCGTGTTGTTGGTAAGTTGGGTACTTTGCTTGGGCCTCGTGGTCTTATGCCTAATCCGAAAGTTGGTACGGTATCTCAAAATCCTGGTGAAGCTGTTAAGAATGCTAAATCTGGCCAAGTTCGTTATCGTGCTGACAAGGCTGGTATCATTCATTGTGTGATTGGTAAGGTGAATTTTGACGATGAAGCATTGAAGTTAAACTTACAAGCATTGTTAGTTGACTTAATTAAAATCAAACCAACTGCTTCTAAAGGTACTTATTTGCAAAAAGTGTCATTGAGTTCCACTATGGGTCCAGGCGTAATGATTGACCAATCTACTTTATCTCTTAAGTAA
>xylefaco33
----------------ATGGTGCAGACAAAGCGTCAAAAAGCTATTGATCTCGCTGTTGTCCCTGGTAAGGCGTATGGGATTGATGAAGCGATTAAGATTCTAAAAACGGCCACTAAGGCCAAGTTTATTGAATCAGTGGATGTTGCCATACGTTTAGGTGTGGATGTGAAAAAGTCGGATCAACAGGTCCGAGGCTCGACTTTGTTGCCCGCTGGAACTGGTAGGGATGTACGTGTCGCTGTGTTTGTTCCATCTGGCGCTAAAGCTGAGGATGCTTTAGCTGCTGGTGCTGATGCGGTCGGTATGGATGATTTGGCTGAGAAGATGCAGGCGGGTGATCTAAATTACGACGTCGTGATTGCTACTCCGGATGCGATGCGTGTTGTTGGTAAGTTGGGTACTTTGCTTGGGCCTCGTGGTCTTATGCCTAATCCGAAAGTTGGTACGGTATCTCAAAATCCTGGCGAAGCTGTTAAGAATGCTAAATCTGGCCAAGTTCGTTATCGTGCTGACAAGGCTGGTATCATTCATTGTGTGATTGGTAAGGTGAATTTTGACGATGAAGCATTGAAGTTAAACTTACAAGCATTGTTAGTTGACTTAATTAAAATCAAACCAACTGCTTCTAAAGGTGCTTATTTGCAAAAAGTGTCATTGAGTTCCACTATGGGTCCAGGCGTAATGATTGATCAATCTACTTTATCTCTTAAGTAA
>xylefaAnn1
----------------ATGGTGCAGACAAAGCGTCAAAAAGCTATTGATCTCGCTGTTGTCCCTGGTAAGGCGTATGGGATTGATGAAGCGATTAAGATTCTAAAAACGGCCACTAAGGCCAAGTTTATTGAATCAGTGGATGTTGCTATACGTTTAGGTGTCGATGTGAAAAAGTCGGATCAACAGGTCCGAGGCTCGACTTTGTTGCCCGCTGGAACTGGTAGGGATGTACGTGTCGCTGTGTTTGTTCAATCTGGCGCTAAAGCTGAGGATGCTTTAGCTGCTGGTGCTGATGCGGTCGGTATGGATGATTTGGCTGAGAAGATGCAGGCGGGTGATCTAAATTACGACGTCGTGATTGCTACTCCGGATGCGATGCGTGTTGTTGGTAAGTTGGGTACTTTGCTTGGGCCTCGTGGTCTTATGCCTAATCCGAAAGTTGGTACGGTATCTCAAAATCCTGGTGAAGCTGTTAAGAATGCTAAATCTGGCCAAGTTCGTTATCGTGCTGACAAGGCTGGTATCATCCATTGTGTGATTGGTAAGGTGAATTTTGATGATGAAGCATTGAAGTTAAACTTACAAGCATTGTTAGTTGACTTAATTAAAATCAAACCAACTGCTTCTAAAGGTACTTATTTGCAAAAAGTGTCATTGAGTTCCACTATGGGTCCAGGCGTAATGATTGACCAATCTACTTTATCTCTTAAGTAA
>xylefa8082
----------------ATGGTGCAGACAAAGCGTCAAAAAGCTATTGATATCGCTGTTGTCCCTGGTAAGGCGTATGGGATTGATGAAGCGATTAAGATTCTAAAAACGGCCACTAAGGCCAAGTTTATTGAATCAGTGGATGTTGCCATACGTTTAGGTGTGGATGTGAAAAAGTCGGATCAACAGGTCCGAGGCTCGACTTTGTTGCCCGCTGGAACTGGTAGGGATGTACGTGTCGCTGTGTTTGTTCCATCTGGCGCTAAAGCTGAGGATGCTTTAGCTGCTGGTGCTGATGCGGTCGGTATGGATGATTTGGCTGAGAAGATGCAGGCGGGTGATCTAAATTACGACGTCGTGATTGCTACTCCGGATGCGATGCGTGTTGTTGGTAAGTTGGGTACTTTGCTTGGGCCTCGTGGTCTTATGCCTAATCCGAAAGTTGGTACGGTATCTCAAAATCCTGGTGAAGCTGTTAAGAATGCTAAATCTGGCCAAGTTCGTTATCGTGCTGACAAGGCTGGTATCATTCATTGTGTGATTGGTAAGGTGAATTTTGACGATGAAGCATTGAAGTTAAACTTACAAGCATTGTTAGTTGACTTAATTAAAATCAAACCAACTGCTTCTAAAGGTACTTATTTGCAAAAAGTGTCATTGAGTTCCACTATGGGTCCAGGCGTAATGATTGACCAATCTACTTTATCTCTTAAGTAA
>xylefa8073
----------------ATGGTGCAGACAAAGCGTCAAAAAGCTATTGATATCGCTGTTGTCCCTGGTAAGGCGTATGGGATTGATGAAGCGATTAAGATTCTAAAAACGGCCACTAAGGCCAAGTTTATTGAATCAGTGGATGTTGCCATACGTTTAGGTGTGGATGTGAAAAAGTCGGATCAACAGGTCCGAGGCTCGACTTTGTTGCCCGCTGGAACTGGTAGGGATGTACGTGTCGCTGTGTTTGTTCCATCTGGCGCTAAAGCTGAGGATGCTTTAGCTGCTGGTGCTGATGCGGTCGGTATGGATGATTTGGCTGAGAAGATGCAGGCGGGTGATCTAAATTACGACGTCGTGATTGCTACTCCGGATGCGATGCGTGTTGTTGGTAAGTTGGGTACTTTGCTTGGGCCTCGTGGTCTTATGCCTAATCCGAAAGTTGGTACGGTATCTCAAAATCCTGGTGAAGCTGTTAAGAATGCTAAATCTGGCCAAGTTCGTTATCGTGCTGACAAGGCTGGTATCATTCATTGTGTGATTGGTAAGGTGAATTTTGACGATGAAGCATTGAAGTTAAACTTACAAGCATTGTTAGTTGACTTAATTAAAATCAAACCAACTGCTTCTAAAGGTACTTATTTGCAAAAAGTGTCATTGAGTTCCACTATGGGTCCAGGCGTAATGATTGACCAATCTACTTTATCTCTTAAGTAA
>xylefaD026
----------------ATGGTGCAGACAAAGCGTCAAAAAGCTATTGATATCGCTGTTGTCCCTGGTAAGGCGTATGGGATTGATGAAGCGATTAAGATTCTAAAAACGGCCACTAAGGCCAAGTTTATTGAATCAGTGGATGTTGCCATACGTTTAGGTGTGGATGTGAAAAAGTCGGATCAACAGGTCCGAGGCTCGACTTTGTTGCCCGCTGGAACTGGTAGGGATGTACGTGTCGCTGTGTTTGTTCCATCTGGCGCTAAAGCTGAGGATGCTTTAGCTGCTGGTGCTGATGCGGTCGGTATGGATGATTTGGCTGAGAAGATGCAGGCGGGTGATCTAAATTACGACGTCGTGATTGCTACTCCGGATGCGATGCGTGTTGTTGGTAAGTTGGGTACTTTGCTTGGGCCTCGTGGTCTTATGCCTAATCCGAAAGTTGGTACGGTATCTCAAAATCCTGGTGAAGCTGTTAAGAATGCTAAATCTGGCCAAGTTCGTTATCGTGCTGACAAGGCTGGTATCATTCATTGTGTGATTGGTAAGGTGAATTTTGACGATGAAGCATTGAAGTTAAACTTACAAGCATTGTTAGTTGACTTAATTAAAATCAAACCAACTGCTTCTAAAGGTACTTATTTGCAAAAAGTGTCATTGAGTTCCACTATGGGTCCAGGCGTAATGATTGACCAATCTACTTTATCTCTTAAGTAA
>xylefaM23s
----------------ATGGTGCAGACAAAGCGTCAAAAAGCTATTGATATCGCTGTTGTCCCTGGTAAGGCGTATGGGATTGATGAAGCGATTAAGATTCTAAAAACGGCCACTAAGGCCAAGTTTATTGAATCAGTGGATGTTGCCATACGTTTAGGTGTGGATGTGAAAAAGTCGGATCAACAGGTCCGAGGCTCGACTTTGTTGCCCGCTGGAACTGGTAGGGATGTACGTGTCGCTGTGTTTGTTCCATCTGGCGCTAAAGCTGAGGATGCTTTAGCTGCTGGTGCTGATGCGGTCGGTATGGATGATTTGGCTGAGAAGATGCAGGCGGGTGATCTAAATTACGACGTCGTGATTGCTACTCCGGATGCGATGCGTGTTGTTGGTAAGTTGGGTACTTTGCTTGGGCCTCGTGGTCTTATGCCTAATCCGAAAGTTGGTACGGTATCTCAAAATCCTGGTGAAGCTGTTAAGAATGCTAAATCTGGCCAAGTTCGTTATCGTGCTGACAAGGCTGGTATCATTCATTGTGTGATTGGTAAGGTGAATTTTGACGATGAAGCATTGAAGTTAAACTTACAAGCATTGTTAGTTGACTTAATTAAAATCAAACCAACTGCTTCTAAAGGTACTTATTTGCAAAAAGTGTCATTGAGTTCCACTATGGGTCCAGGCGTAATGATTGACCAATCTACTTTATCTCTTAAGTAA
>xylefaGB54
----------------ATGGTGCAGACAAAGCGTCAAAAAGCTATTGATATCGCTGTTGTCCCTGGTAAGGCGTATGGGATTGATGAAGCGATTAAGATTCTAAAAACGGCCACTAAGGCCAAGTTTATTGAATCAGTGGATGTTGCCATACGTTTAGGTGTGGATGTGAAAAAGTCGGATCAACAGGTCCGAGGCTCGACTTTGTTGCCCGCTGGAACTGGTAGGGATGTACGTGTCGCTGTGTTTGTTCCATCTGGCGCTAAAGCTGAGGATGCTTTAGCTGCTGGTGCTGATGCGGTCGGTATGGATGATTTGGCTGAGAAGATGCAGGCGGGTGATCTAAATTACGACGTCGTGATTGCTACTCCGGATGCGATGCGTGTTGTTGGTAAGTTGGGTACTTTGCTTGGGCCTCGTGGTCTTATGCCTAATCCGAAAGTTGGTACGGTATCTCAAAATCCTGGTGAAGCTGTTAAGAATGCTAAATCTGGCCAAGTTCGTTATCGTGCTGACAAGGCTGGTATCATTCATTGTGTGATTGGTAAGGTGAATTTTGACGATGAAGCATTGAAGTTAAACTTACAAGCATTGTTAGTTGACTTAATTAAAATCAAACCAACTGCTTCTAAAGGTACTTATTTGCAAAAAGTGTCATTGAGTTCCACTATGGGTCCAGGCGTAATGATTGACCAATCTACTTTATCTCTTAAGTAA
>xylefaEB92
----------------ATGGTGCAGACAAAGCGTCAAAAAGCTATTGATATCGCTGTTGTCCCTGGTAAGGCGTATGGGATTGATGAAGCGATTAAGATTCTAAAAACGGCCACTAAGGCCAAGTTTATTGAATCAGTGGATGTTGCCATACGTTTAGGTGTGGATGTGAAAAAGTCGGATCAACAGGTCCGAGGCTCGACTTTGTTGCCCGCTGGAACTGGTAGGGATGTACGTGTCGCTGTGTTTGTTCCATCTGGCGCTAAAGCTGAGGATGCTTTAGCTGCTGGTGCTGATGCGGTCGGTATGGATGATTTGGCTGAGAAGATGCAGGCGGGTGATCTAAATTACGACGTCGTGATTGCTACTCCGGATGCGATGCGTGTTGTTGGTAAGTTGGGTACTTTGCTTGGGCCTCGTGGTCTTATGCCTAATCCGAAAGTTGGTACGGTATCTCAAAATCCTGGTGAAGCTGTTAAGAATGCTAAATCTGGCCAAGTTCGTTATCGTGCTGACAAGGCTGGTATCATTCATTGTGTGATTGGTAAGGTGAATTTTGACGATGAAGCATTGAAGTTAAACTTACAAGCATTGTTAGTTGACTTAATTAAAATCAAACCAACTGCTTCTAAAGGTACTTATTTGCAAAAAGTGTCATTGAGTTCCACTATGGGTCCAGGCGTAATGATTGACCAATCTACTTTATCTCTTAAGTAA
>xylefaTem1
----------------ATGGTGCAGACAAAGCGTCAAAAAGCTATTGATATCGCTGTTGTCCCTGGTAAGGCGTATGGGATTGATGAAGCGATTAAGATTCTAAAAACGGCCACTAAGGCCAAGTTTATTGAATCAGTGGATGTTGCCATACGTTTAGGTGTGGATGTGAAAAAGTCGGATCAACAGGTCCGAGGCTCGACTTTGTTGCCCGCTGGAACTGGTAGGGATGTACGTGTCGCTGTGTTTGTTCCATCTGGCGCTAAAGCTGAGGATGCTTTAGCTGCTGGTGCTGATGCGGTCGGTATGGATGATTTGGCTGAGAAGATGCAGGCGGGTGATCTAAATTACGACGTCGTGATTGCTACTCCGGATGCGATGCGTGTTGTTGGTAAGTTGGGTACTTTGCTTGGGCCTCGTGGTCTTATGCCTAATCCGAAAGTTGGTACGGTATCTCAAAATCCTGGTGAAGCTGTTAAGAATGCTAAATCTGGCCAAGTTCGTTATCGTGCTGACAAGGCTGGTATCATTCATTGTGTGATTGGTAAGGTGAATTTTGACGATGAAGCATTGAAGTTAAACTTACAAGCATTGTTAGTTGACTTAATTAAAATCAAACCAACTGCTTCTAAAGGTACTTATTTGCAAAAAGTGTCATTGAGTTCCACTATGGGTCCAGGCGTAATGATTGACCAATCTACTTTATCTCTTAAGTAA
>long-mer3184
GTGGAGGGTTGAACTTATGGTGCAGACAAAGCGTCAAAAAGCT------------------------------------------------------------------------------------------------------------------------------------------------------------------------------------------------------------------------------------------------------------------------------------------------------------------------------------------------------------------------------------------------------------------------------------------------------------------------------------------------------------------------------------------------------------------------------------------------------------------------------------------------------------------------------------------------
>long-mer3185
---------------------------------------------------CGCTGTTGTCCCTGGTAAGGCGTATGGGATTGATGAAGCGATTAAGATTCTAAAAACGGCCACTAAGGCCAAGTTTATTGAA------------------------------------------------------------------------------------------------------------------------------------------------------------------------------------------------------------------------------------------------------------------------------------------------------------------------------------------------------------------------------------------------------------------------------------------------------------------------------------------------------------------------------------------------------------------------------------------------------
>long-mer3186
------------------------------------------------------------------------------------------------------------------------------------------------------------------------------GTCGGATCAACAGGTCCGAGGCTCGACTTTGTTGCCCGCTGGAACTGGTAGGGATGTACGTGTCGCTGTGTTTGTTC--------------------------------------------------------------------------------------------------------------------------------------------------------------------------------------------------------------------------------------------------------------------------------------------------------------------------------------------------------------------------------------------------------------------------------------------------------------------------------
>long-mer3187
------------------------------------------------------------------------------------------------------------------------------------------------------------------------------------------------------------------------------------------------------------ATCTGGCGCTAAAGCTGAGGATGCTTTAGCTGCTGGT------------------------------------------------------------------------------------------------------------------------------------------------------------------------------------------------------------------------------------------------------------------------------------------------------------------------------------------------------------------------------------------------------------------------------------------
>long-mer3188
---------------------------------------------------------------------------------------------------------------------------------------------------------------------------------------------------------------------------------------------------------------------------------------------------------------------------GGCTGAGAAGATGCAGGCGGGTGATCTAAATTACGACGTCGTG---------------------------------------------------------------------------------------------------------------------------------------------------------------------------------------------------------------------------------------------------------------------------------------------------------------------------------------------------------------------
>long-mer3189
---------------------------------------------------------------------------------------------------------------------------------------------------------------------------------------------------------------------------------------------------------------------------------------------------------------------------------------------------------------------------------------------------------------------------------------------------------------------------------------------------------------------------------------------------------------------------------------------------------------------TGACTTAATTAAAATCAAACCAACTGCTTCTAAAGGT---------------------------------------------------------------------------------
>long-mer3190
------------------------------------------------------------------------------------------------------------------------------------------------------------------------------------------------------------------------------------------------------------------------------------------------------------------------------------------------------------------------------------------------------------------------------------------------------------------------------------------------------------------------------------------------------------------------------------------------------------------------------------------------------------------GCAAAAAGTGTCATTGAGTTCCACTATGGGTCCAGGCGTAATG------------------------------
