# Supplementary material for: Identification of genetic relationships and subspecies signatures in Xylella fastidiosa
Source: BMC Genomics. 2019 Mar 25;20:239. doi: 10.1186/s12864-019-5565-9 (PMC6434890; doi:10.1186/s12864-019-5565-9)
Supplement: Supplementary file 8 — Analysis of (non-)synonymous SNPs in homologs to CDS harboring specific k-mers for selected enriched GOs. (ZIP 549 kb) [file 12864_2019_5565_MOESM8_ESM.zip › Additional-File8/Additional-File8A_CladeIII/GO-0000049/CP006740.1.2562/Xfp assembled to xylefaMU34.fasta]

>xylefaMU34
----------------ATGGTGCAGACAAAGCGTCAAAAAGCTATTGATATCGCTGTTGTCCCTGGTAAGGCGTATGGGATTGATGAAGCGATTAAGATTCTAAAAACGGCCACTAAGGCCAAGTTTATTGAATCAGTGGATGTTGCCATACGTTTAGGTGTGGATGTGAAAAAGTCGGATCAACAGGTCCGAGGCTCGACTTTGTTGCCCGCTGGAACTGGTAGGGATGTACGTGTCGCTGTGTTTGTTCCATCTGGCGCTAAAGCTGAGGATGCTTTAGCTGCTGGTGCTGATGCGGTCGGTATGGATGATTTGGCTGAGAAGATGCAGGCGGGTGATCTAAATTACGACGTCGTGATTGCTACTCCGGATGCGATGCGTGTTGTTGGTAAGTTGGGTACTTTGCTTGGGCCTCGTGGTCTTATGCCTAATCCGAAAGTTGGTACGGTATCTCAAAATCCTGGTGAAGCTGTTAAGAATGCTAAATCTGGCCAAGTTCGTTATCGTGCTGACAAGGCTGGTATCATTCATTGTGTGATTGGTAAGGTGAATTTTGACGATGAAGCATTGAAGTTAAACTTACAAGCATTGTTAGTTGACTTAATTAAAATCAAACCAACTGCTTCTAAAGGTACTTATTTGCAAAAAGTGTCATTGAGTTCCACTATGGGTCCAGGCGTAATGATTGACCAATCTACTTTATCTCTTAAGTAA
>xylefasFb7
----------------ATGGTACAGACAAAGCGTCAAAAAGCTATTGATCTCGCTGTTGTCCCTGGTAAGGCTTATGGGATTGATGAAGCGATTAAGATTCTAAAAACGGCAACTAAGGCCAAGTTTATTGAATCAGTGGATGTTGCCATACGTTTAGGTGTGGATGTCAAAAAATCGGATCAACAGGTCCGAGGCTCGACCTTGTTGCCCGCTGGAACTGGTAGGGCTGTACGTGTGGCTGTGTTTGTTCCATCTGGCGCTAAAGCGGAGGATGCTTTAGCGGCTGGTGCTGATGCGGTCGGTATGGATGATTTGGCTGAGAAGATGCAGGCGGGCGATCTAAATTACGACGTCGTGATTGCTACTCCGGATGCGATGCGTGTTGTTGGTAAGTTGGGTACTTTGCTTGGGCCTCGTGGTCTTATGCCTAATCCGAAAGTTGGTACGGTATCTCAAAATCCTGGCGAAGCTGTTAAGAATGCTAAATCTGGCCAAGTTCGTTATCGTGCTGACAAGGCTGGTATCATTCATTGTGTGATTGGTAAGGTGAATTTTGACGATGAAGCATTGAAGTTAAACTTACAAGCATTGTTAGTTGACTTAATTAAAATCAAACCGACTGCTTCTAAAGGTGCTTATTTGCAAAAAGTGTCATTGAGTTCGACTATGGGTCCAGGCGTAATGATTGACCAATCTACTTTATCTCTTAAGTAA
>xylefaPr8x
----------------ATGGTACAGACAAAGCGTCAAAAAGCTATTGATCTCGCTGTTGTCCCTGGTAAGGCTTATGGGATTGATGAAGCGATTAAGATTCTAAAAACGGCAACTAAGGCCAAGTTTATTGAATCAGTGGATGTTGCCATACGTTTAGGTGTGGATGTCAAAAAATCGGATCAACAGGTCCGAGGCTCGACCTTGTTGCCCGCTGGAACTGGTAGGGCTGTACGTGTGGCTGTGTTTGTTCCATCTGGCGCTAAAGCGGAGGATGCTTTAGCGGCTGGTGCTGATGCGGTCGGTATGGATGATTTGGCTGAGAAGATGCAGGCGGGCGATCTAAATTACGACGTCGTGATTGCTACTCCGGATGCGATGCGTGTTGTTGGTAAGTTGGGTACTTTGCTTGGGCCTCGTGGTCTTATGCCTAATCCGAAAGTTGGTACGGTATCTCAAAATCCTGGCGAAGCTGTTAAGAATGCTAAATCTGGCCAAGTTCGTTATCGTGCTGACAAGGCTGGTATCATTCATTGTGTGATTGGTAAGGTGAATTTTGACGATGAAGCATTGAAGTTAAACTTACAAGCATTGTTAGTTGACTTAATTAAAATCAAACCGACTGCTTCTAAAGGTGCTTATTTGCAAAAAGTGTCATTGAGTTCGACTATGGGTCCAGGCGTAATGATTGACCAATCTACTTTATCTCTTAAGTAA
>xylefaOLS9
----------------ATGGTACAGACAAAGCGTCAAAAAGCTATTGATCTCGCTGTTGTCCCTGGTAAGGCTTATGGGATTGATGAAGCGATTAAGATTCTAAAAACGGCAACTAAGGCCAAGTTTATTGAATCAGTGGATGTTGCCATACGTTTAGGTGTGGATGTCAAAAAATCGGATCAACAGGTCCGAGGCTCGACCTTGTTGCCCGCTGGAACTGGTAGGGCTGTACGTGTGGCTGTGTTTGTTCCATCTGGCGCTAAAGCGGAGGATGCTTTAGCGGCTGGTGCTGATGCGGTCGGTATGGATGATTTGGCTGAGAAGATGCAGGCGGGCGATCTAAATTACGACGTCGTGATTGCTACTCCGGATGCGATGCGTGTTGTTGGTAAGTTGGGTACTTTGCTTGGGCCTCGTGGTCTTATGCCTAATCCGAAAGTTGGTACGGTATCTCAAAATCCTGGCGAAGCTGTTAAGAATGCTAAATCTGGCCAAGTTCGTTATCGTGCTGACAAGGCTGGTATCATTCATTGTGTGATTGGTAAGGTGAATTTTGACGATGAAGCATTGAAGTTAAACTTACAAGCATTGTTAGTTGACTTAATTAAAATCAAACCGACTGCTTCTAAAGGTGCTTATTTGCAAAAAGTGTCATTGAGTTCGACTATGGGTCCAGGCGTAATGATTGACCAATCTACTTTATCTCTTAAGTAA
>xylefaU24D
----------------ATGGTACAGACAAAGCGTCAAAAAGCTATTGATCTCGCTGTTGTCCCTGGTAAGGCTTATGGGATTGATGAAGCGATTAAGATTCTAAAAACGGCAACTAAGGCCAAGTTTATTGAATCAGTGGATGTTGCCATACGTTTAGGTGTGGATGTCAAAAAATCGGATCAACAGGTCCGAGGCTCGACCTTGTTGCCCGCTGGAACTGGTAGGGCTGTACGTGTGGCTGTGTTTGTTCCATCTGGCGCTAAAGCGGAGGATGCTTTAGCGGCTGGTGCTGATGCGGTCGGTATGGATGATTTGGCTGAGAAGATGCAGGCGGGCGATCTAAATTACGACGTCGTGATTGCTACTCCGGATGCGATGCGTGTTGTTGGTAAGTTGGGTACTTTGCTTGGGCCTCGTGGTCTTATGCCTAATCCGAAAGTTGGTACGGTATCTCAAAATCCTGGCGAAGCTGTTAAGAATGCTAAATCTGGCCAAGTTCGTTATCGTGCTGACAAGGCTGGTATCATTCATTGTGTGATTGGTAAGGTGAATTTTGACGATGAAGCATTGAAGTTAAACTTACAAGCATTGTTAGTTGACTTAATTAAAATCAAACCGACTGCTTCTAAAGGTGCTTATTTGCAAAAAGTGTCATTGAGTTCGACTATGGGTCCAGGCGTAATGATTGACCAATCTACTTTATCTCTTAAGTAA
>xylefa8072
----------------ATGGTACAGACAAAGCGTCAAAAAGCTATTGATCTCGCTGTTGTCCCTGGTAAGGCTTATGGGATTGATGAAGCGATTAAGATTCTAAAAACGGCAACTAAGGCCAAGTTTATTGAATCAGTGGATGTTGCCATACGTTTAGGTGTGGATGTCAAAAAATCGGATCAACAGGTCCGAGGCTCGACCTTGTTGCCCGCTGGAACTGGTAGGGCTGTACGTGTGGCTGTGTTTGTTCCATCTGGCGCTAAAGCGGAGGATGCTTTAGCGGCTGGGGCTGATGCGGTCGGTATGGATGATTTGGCTGAGAAGATGCAGGCGGGCGATCTAAATTACGACGTCGTGATTGCTACTCCGGATGCGATGCGTGTTGTTGGTAAGTTGGGTACTTTGCTTGGGCCTCGTGGTCTTATGCCTAATCCGAAAGTTGGTACGGTATCTCAAAATCCTGGCGAAGCTGTTAAGAATGCTAAATCTGGCCAAGTTCGTTATCGTGCTGACAAGGCTGGTATCATTCATTGTGTGATTGGTAAGGTGAATTTTGACGATGAAGCATTGAAGTTAAACTTACAAGCATTGTTAGTTGACTTAATTAAAATCAAACCGACTGCTTCTAAAGGTGCTTATTTGCAAAAAGTGTCATTGAGTTCGACTATGGGTCCAGGCGTAATGATTGACCAATCTACTTTATCTCTTAAGTAA
>xylefa3124
----------------ATGGTACAGACAAAGCGTCAAAAAGCTATTGATCTCGCTGTTGTCCCTGGTAAGGCTTATGGGATTGATGAAGCGATTAAGATTCTAAAAACGGCAACTAAGGCCAAGTTTATTGAATCAGTGGATGTTGCCATACGTTTAGGTGTGGATGTCAAAAAATCGGATCAACAGGTCCGAGGCTCGACCTTGTTGCCCGCTGGAACTGGTAGGGCTGTACGTGTGGCTGTGTTTGTTCCATCTGGCGCTAAAGCGGAGGATGCTTTAGCGGCTGGTGCTGATGCGGTCGGTATGGATGATTTGGCTGAGAAGATGCAGGCGGGCGATCTAAATTACGACGTCGTGATTGCTACTCCGGATGCGATGCGTGTTGTTGGTAAGTTGGGTACTTTGCTTGGGCCTCGTGGTCTTATGCCTAATCCGAAAGTTGGTACGGTATCTCAAAATCCTGGCGAAGCTGTTAAGAATGCTAAATCTGGCCAAGTTCGTTATCGTGCTGACAAGGCTGGTATCATTCATTGTGTGATTGGTAAGGTGAATTTTGACGATGAAGCATTGAAGTTAAACTTACAAGCATTGTTAGTTGACTTAATTAAAATCAAACCGACTGCTTCTAAAGGTGCTTATTTGCAAAAAGTGTCATTGAGTTCGACTATGGGTCCAGGCGTAATGATTGACCAATCTACTTTATCTCTTAAGTAA
>xylefaco6c
----------------ATGGTACAGACAAAGCGTCAAAAAGCTATTGATCTCGCTGTTGTCCCTGGTAAGGCTTATGGGATTGATGAAGCGATTAAGATTCTAAAAACGGCAACTAAGGCCAAGTTTATTGAATCAGTGGATGTTGCCATACGTTTAGGTGTGGATGTCAAAAAATCGGATCAACAGGTCCGAGGCTCGACCTTGTTGCCCGCTGGAACTGGTAGGGCTGTACGTGTGGCTGTGTTTGTTCCATCTGGCGCTAAAGCGGAGGATGCTTTAGCGGCTGGTGCTGATGCGGTCGGTATGGATGATTTGGCTGAGAAGATGCAGGCGGGCGATCTAAATTACGACGTCGTGATTGCTACTCCGGATGCGATGCGTGTTGTTGGTAAGTTGGGTACTTTGCTTGGGCCTCGTGGTCTTATGCCTAATCCGAAAGTTGGTACGGTATCTCAAAATCCTGGCGAAGCTGTTAAGAATGCTAAATCTGGCCAAGTTCGTTATCGTGCTGACAAGGCTGGTATCATTCATTGTGTGATTGGTAAGGTGAATTTTGACGATGAAGCATTGAAGTTAAACTTACAAGCATTGTTAGTTGACTTAATTAAAATCAAACCGACTGCTTCTAAAGGTGCTTATTTGCAAAAAGTGTCATTGAGTTCGACTATGGGTCCAGGCGTAATGATTGACCAATCTACTTTATCTCTTAAGTAA
>xylefa1199
----------------ATGGTACAGACAAAGCGTCAAAAAGCTATTGATCTCGCTGTTGTCCCTGGTAAGGCTTATGGGATTGATGAAGCGATTAAGATTCTAAAAACGGCAACTAAGGCCAAGTTTATTGAATCAGTGGATGTTGCCATACGTTTAGGTGTGGATGTCAAAAAATCGGATCAACAGGTCCGAGGCTCGACCTTGTTGCCCGCTGGAACTGGTAGGGCTGTACGTGTGGCTGTGTTTGTTCCATCTGGCGCTAAAGCGGAGGATGCTTTAGCGGCTGGTGCTGATGCGGTCGGTATGGATGATTTGGCTGAGAAGATGCAGGCGGGCGATCTAAATTACGACGTCGTGATTGCTACTCCGGATGCGATGCGTGTTGTTGGTAAGTTGGGTACTTTGCTTGGGCCTCGTGGTCTTATGCCTAATCCGAAAGTTGGTACGGTATCTCAAAATCCTGGCGAAGCTGTTAAGAATGCTAAATCTGGCCAAGTTCGTTATCGTGCTGACAAGGCTGGTATCATTCATTGTGTGATTGGTAAGGTGAATTTTGACGATGAAGCATTGAAGTTAAACTTACAAGCATTGTTAGTTGACTTAATTAAAATCAAACCGACTGCTTCTAAAGGTGCTTATTTGCAAAAAGTGTCATTGAGTTCGACTATGGGTCCAGGCGTAATGATTGACCAATCTACTTTATCTCTTAAGTAA
>xylefa9a5c
----------------ATGGTACAGACAAAGCGTCAAAAAGCTATTGATCTCGCTGTTGTCCCTGGTAAGGCTTATGGGATTGATGAAGCGATTAAGATTCTAAAAACGGCAACTAAGGCCAAGTTTATTGAATCAGTGGATGTTGCCATACGTTTAGGTGTGGATGTCAAAAAATCGGATCAACAGGTCCGAGGCTCGACCTTGTTGCCCGCTGGAACTGGTAGGGCTGTACGTGTGGCTGTGTTTGTTCCATCTGGCGCTAAAGCGGAGGATGCTTTAGCGGCTGGTGCTGATGCGGTCGGTATGGATGATTTGGCTGAGAAGATGCAGGCGGGCGATCTAAATTACGACGTCGTGATTGCTACTCCGGATGCGATGCGTGTTGTTGGTAAGTTGGGTACTTTGCTTGGGCCTCGTGGTCTTATGCCTAATCCGAAAGTTGGTACGGTATCTCAAAATCCTGGCGAAGCTGTTAAGAATGCTAAATCTGGCCAAGTTCGTTATCGTGCTGACAAGGCTGGTATCATTCATTGTGTGATTGGTAAGGTGAATTTTGACGATGAAGCATTGAAGTTAAACTTACAAGCATTGTTAGTTGACTTAATTAAAATCAAACCGACTGCTTCTAAAGGTGCTTATTTGCAAAAAGTGTCATTGAGTTCGACTATGGGTCCAGGCGTAATGATTGACCAATCTACTTTATCTCTTAAGTAA
>xylefaco32
----------------ATGGTACAGACAAAGCGTCAAAAAGCTATTGATCTCGCTGTTGTCCCTGGTAAGGCTTATGGGATTGATGAAGCGATTAAGATTCTAAAAACGGCAACTAAGGCCAAGTTTATTGAATCAGTGGATGTTGCCATACGTTTAGGTGTGGATGTCAAAAAATCGGATCAACAGGTCCGAGGCTCGACCTTGTTGCCCGCTGGAACTGGTAGGGCTGTACGTGTGGCTGTGTTTGTTCCATCTGGCGCTAAAGCGGAGGATGCTTTAGCGGCTGGTGCTGATGCGGTCGGTATGGATGATTTGGCTGAGAAGATGCAGGCGGGCGATCTAAATTACGACGTCGTGATTGCTACTCCGGATGCGATGCGTGTTGTTGGTAAGTTGGGTACTTTGCTTGGGCCTCGTGGTCTTATGCCTAATCCGAAAGTTGGTACGGTATCTCAAAATCCTGGCGAAGCTGTTAAGAATGCTAAATCTGGCCAAGTTCGTTATCGTGCTGACAAGGCTGGTATCATTCATTGTGTGATTGGTAAGGTGAATTTTGACGATGAAGCATTGAAGTTAAACTTACAAGCATTGTTAGTTGACTTAATTAAAATCAAACCGACTGCTTCTAAAGGTGCTTATTTGCAAAAAGTGTCATTGAGTTCGACTATGGGTCCAGGCGTAATGATTGACCAATCTACTTTATCTCTTAAGTAA
>xylefaCVC6
----------------ATGGTACAGACAAAGCGTCAAAAAGCTATTGATCTCGCTGTTGTCCCTGGTAAGGCTTATGGGATTGATGAAGCGATTAAGATTCTAAAAACGGCAACTAAGGCCAAGTTTATTGAATCAGTGGATGTTGCCATACGTTTAGGTGTGGATGTCAAAAAATCGGATCAACAGGTCCGAGGCTCGACCTTGTTGCCCGCTGGAACTGGTAGGGCTGTACGTGTGGCTGTGTTTGTTCCATCTGGCGCTAAAGCGGAGGATGCTTTAGCGGCTGGTGCTGATGCGGTCGGTATGGATGATTTGGCTGAGAAGATGCAGGCGGGCGATCTAAATTACGACGTCGTGATTGCTACTCCGGATGCGATGCGTGTTGTTGGTAAGTTGGGTACTTTGCTTGGGCCTCGTGGTCTTATGCCTAATCCGAAAGTTGGTACGGTATCTCAAAATCCTGGCGAAGCTGTTAAGAATGCTAAATCTGGCCAAGTTCGTTATCGTGCTGACAAGGCTGGTATCATTCATTGTGTGATTGGTAAGGTGAATTTTGACGATGAAGCATTGAAGTTAAACTTACAAGCATTGTTAGTTGACTTAATTAAAATCAAACCGACTGCTTCTAAAGGTGCTTATTTGCAAAAAGTGTCATTGAGTTCGACTATGGGTCCAGGCGTAATGATTGACCAATCTACTTTATCTCTTAAGTAA
>xylefaCVC1
----------------ATGGTACAGACAAAGCGTCAAAAAGCTATTGATCTCGCTGTTGTCCCTGGTAAGGCTTATGGGATTGATGAAGCGATTAAGATTCTAAAAACGGCAACTAAGGCCAAGTTTATTGAATCAGTGGATGTTGCCATACGTTTAGGTGTGGATGTCAAAAAATCGGATCAACAGGTCCGAGGCTCGACCTTGTTGCCCGCTGGAACTGGTAGGGCTGTACGTGTGGCTGTGTTTGTTCCATCTGGCGCTAAAGCGGAGGATGCTTTAGCGGCTGGTGCTGATGCGGTCGGTATGGATGATTTGGCTGAGAAGATGCAGGCGGGCGATCTAAATTACGACGTCGTGATTGCTACTCCGGATGCGATGCGTGTTGTTGGTAAGTTGGGTACTTTGCTTGGGCCTCGTGGTCTTATGCCTAATCCGAAAGTTGGTACGGTATCTCAAAATCCTGGCGAAGCTGTTAAGAATGCTAAATCTGGCCAAGTTCGTTATCGTGCTGACAAGGCTGGTATCATTCATTGTGTGATTGGTAAGGTGAATTTTGACGATGAAGCATTGAAGTTAAACTTACAAGCATTGTTAGTTGACTTAATTAAAATCAAACCGACTGCTTCTAAAGGTGCTTATTTGCAAAAAGTGTCATTGAGTTCGACTATGGGTCCAGGCGTAATGATTGACCAATCTACTTTATCTCTTAAGTAA
>xylefaCOF7
----------------ATGGTACAGACAAAGCGTCAAAAAGCTATTGATCTCGCTGTTGTCCCTGGTAAGGCTTATGGGATTGATGAAGCGATTAAGATTCTAAAAACGGCAACTAAGGCCAAGTTTATTGAATCAGTGGATGTTGCCATACGTTTAGGTGTGGATGTCAAAAAATCGGATCAACAGGTCCGAGGCTCGACCTTGTTGCCCGCTGGAACTGGTAGGGCTGTACGTGTGGCTGTGTTTGTTCCATCTGGCGCTAAAGCGGAGGATGCTTTAGCGGCTGGTGCTGATGCGGTCGGTATGGATGATTTGGCTGAGAAGATGCAGGCGGGCGATCTAAATTACGACGTCGTGATTGCTACTCCGGATGCGATGCGTGTTGTTGGTAAGTTGGGTACTTTGCTTGGGCCTCGTGGTCTTATGCCTAATCCGAAAGTTGGTACGGTATCTCAAAATCCTGGCGAAGCTGTTAAGAATGCTAAATCTGGCCAAGTTCGTTATCGTGCTGACAAGGCTGGTATCATTCATTGTGTGATTGGTAAGGTGAATTTTGACGATGAAGCATTGAAGTTAAACTTACAAGCATTGTTAGTTGACTTAATTAAAATCAAACCGACTGCTTCTAAAGGTGCTTATTTGCAAAAAGTGTCATTGAGTTCGACTATGGGTCCAGGCGTAATGATTGACCAATCTACTTTATCTCTTAAGTAA
>xylefaCOF4
----------------ATGGTACAGACAAAGCGTCAAAAAGCTATTGATCTCGCTGTTGTCCCTGGTAAGGCTTATGGGATTGATGAAGCGATTAAGATTCTAAAAACGGCAACTAAGGCCAAGTTTATTGAATCAGTGGATGTTGCCATACGTTTAGGTGTGGATGTCAAAAAATCGGATCAACAGGTCCGAGGCTCGACCTTGTTGCCCGCTGGAACTGGTAGGGCTGTACGTGTGGCTGTGTTTGTTCCATCTGGCGCTAAAGCGGAGGATGCTTTAGCGGCTGGTGCTGATGCGGTCGGTATGGATGATTTGGCTGAGAAGATGCAGGCGGGCGATCTAAATTACGACGTCGTGATTGCTACTCCGGATGCGATGCGTGTTGTTGGTAAGTTGGGTACTTTGCTTGGGCCTCGTGGTCTTATGCCTAATCCGAAAGTTGGTACGGTATCTCAAAATCCTGGCGAAGCTGTTAAGAATGCTAAATCTGGCCAAGTTCGTTATCGTGCTGACAAGGCTGGTATCATTCATTGTGTGATTGGTAAGGTGAATTTTGACGATGAAGCATTGAAGTTAAACTTACAAGCATTGTTAGTTGACTTAATTAAAATCAAACCGACTGCTTCTAAAGGTGCTTATTTGCAAAAAGTGTCATTGAGTTCGACTATGGGTCCAGGCGTAATGATTGACCAATCTACTTTATCTCTTAAGTAA
>xylefacodi
----------------ATGGTACAGACAAAGCGTCAAAAAGCTATTGATCTCGCTGTTGTCCCTGGTAAGGCTTATGGGATTGATGAAGCGATTAAGATTCTAAAAACGGCAACTAAGGCCAAGTTTATTGAATCAGTGGATGTTGCCATACGTTTAGGTGTGGATGTCAAAAAATCGGATCAACAGGTCCGAGGCTCGACCTTGTTGCCCGCTGGAACTGGTAGGGCTGTACGTGTGGCTGTGTTTGTTCCATCTGGCGCTAAAGCGGAGGATGCTTTAGCGGCTGGTGCTGATGCGGTCGGTATGGATGATTTGGCTGAGAAGATGCAGGCGGGCGATCTAAATTACGACGTCGTGATTGCTACTCCGGATGCGATGCGTGTTGTTGGTAAGTTGGGTACTTTGCTTGGGCCTCGTGGTCTTATGCCTAATCCGAAAGTTGGTACGGTATCTCAAAATCCTGGCGAAGCTGTTAAGAATGCTAAATCTGGCCAAGTTCGTTATCGTGCTGACAAGGCTGGTATCATTCATTGTGTGATTGGTAAGGTGAATTTTGACGATGAAGCATTGAAGTTAAACTTACAAGCATTGTTAGTTGACTTAATTAAAATCAAACCGACTGCTTCTAAAGGTGCTTATTTGCAAAAAGTGTCATTGAGTTCGACTATGGGTCCAGGCGTAATGATTGACCAATCTACTTTATCTCTTAAGTAA
>xylefaJa12
----------------ATGGTACAGACAAAGCGTCAAAAAGCTATTGATCTCGCTGTTGTCCCTGGTAAGGCTTATGGGATTGATGAAGCGATTAAGATTCTAAAAACGGCAACTAAGGCCAAGTTTATTGAATCAGTGGATGTTGCCATACGTTTAGGTGTGGATGTCAAAAAATCGGATCAACAGGTCCGAGGCTCGACCTTGTTGCCCGCTGGAACTGGTAGGGCTGTACGTGTGGCTGTGTTTGTTCCATCTGGCGCTAAAGCGGAGGATGCTTTAGCGGCTGGTGCTGATGCGGTCGGTATGGATGATTTGGCTGAGAAGATGCAGGCGGGCGATCTAAATTACGACGTCGTGATTGCTACTCCGGATGCGATGCGTGTTGTTGGTAAGTTGGGTACTTTGCTTGGGCCTCGTGGTCTTATGCCTAATCCGAAAGTTGGTACGGTATCTCAAAATCCTGGCGAAGCTGTTAAGAATGCTAAATCTGGCCAAGTTCGTTATCGTGCTGACAAGGCTGGTATCATTCATTGTGTGATTGGTAAGGTGAATTTTGACGATGAAGCATTGAAGTTAAACTTACAAGCATTGTTAGTTGACTTAATTAAAATCAAACCGACTGCTTCTAAAGGTGCTTATTTGCAAAAAGTGTCATTGAGTTCGACTATGGGTCCAGGCGTAATGATTGACCAATCTACTTTATCTCTTAAGTAA
>xylefaOLS8
----------------ATGGTACAGACAAAGCGTCAAAAAGCTATTGATCTCGCTGTTGTCCCTGGTAAGGCTTATGGGATTGATGAAGCGATTAAGATTCTAAAAACGGCAACTAAGGCCAAGTTTATTGAATCAGTGGATGTTGCCATACGTTTAGGTGTGGATGTCAAAAAATCGGATCAACAGGTCCGAGGCTCGACCTTGTTGCCCGCTGGAACTGGTAGGGCTGTACGTGTGGCTGTGTTTGTTCCATCTGGCGCTAAAGCGGAGGATGCTTTAGCGGCTGGTGCTGATGCGGTCGGTATGGATGATTTGGCTGAGAAGATGCAGGCGGGCGATCTAAATTACGACGTCGTGATTGCTACTCCGGATGCGATGCGTGTTGTTGGTAAGTTGGGTACTTTGCTTGGGCCTCGTGGTCTTATGCCTAATCCGAAAGTTGGTACGGTATCTCAAAATCCTGGCGAAGCTGTTAAGAATGCTAAATCTGGCCAAGTTCGTTATCGTGCTGACAAGGCTGGTATCATTCATTGTGTGATTGGTAAGGTGAATTTTGACGATGAAGCATTGAAGTTAAACTTACAAGCATTGTTAGTTGACTTAATTAAAATCAAACCGACTGCTTCTAAAGGTGCTTATTTGCAAAAAGTGTCATTGAGTTCGACTATGGGTCCAGGCGTAATGATTGACCAATCTACTTTATCTCTTAAGTAA
>xylefaHib4
----------------ATGGTACAGACAAAGCGTCAAAAAGCTATTGATCTCGCTGTTGTCCCTGGTAAGGCTTATGGGATTGATGAAGCGATTAAGATTCTAAAAACGGCAACTAAGGCCAAGTTTATTGAATCAGTGGATGTTGCCATACGTTTAGGTGTGGATGTCAAAAAATCGGATCAACAGGTCCGAGGCTCGACCTTGTTGCCCGCTGGAACTGGTAGGGCTGTACGTGTGGCTGTGTTTGTTCCATCTGGCGCTAAAGCGGAGGATGCTTTAGCGGCTGGTGCTGATGCGGTCGGTATGGATGATTTGGCTGAGAAGATGCAGGCGGGCGATCTAAATTACGACGTCGTGATTGCTACTCCGGATGCGATGCGTGTTGTTGGTAAGTTGGGTACTTTGCTTGGGCCTCGTGGTCTTATGCCTAATCCGAAAGTTGGTACGGTATCTCAAAATCCTGGCGAAGCTGTTAAGAATGCTAAATCTGGCCAAGTTCGTTATCGTGCTGACAAGGCTGGTATCATTCATTGTGTGATTGGTAAGGTGAATTTTGACGATGAAGCATTGAAGTTAAACTTACAAGCATTGTTAGTTGACTTAATTAAAATCAAACCGACTGCTTCTAAAGGTGCTTATTTGCAAAAAGTGTCATTGAGTTCGACTATGGGTCCAGGCGTAATGATTGACCAATCTACTTTATCTCTTAAGTAA
>long-mer3184
GTGGAGGGTTGAACTTATGGTGCAGACAAAGCGTCAAAAAGCT------------------------------------------------------------------------------------------------------------------------------------------------------------------------------------------------------------------------------------------------------------------------------------------------------------------------------------------------------------------------------------------------------------------------------------------------------------------------------------------------------------------------------------------------------------------------------------------------------------------------------------------------------------------------------------------------
>long-mer3185
---------------------------------------------------CGCTGTTGTCCCTGGTAAGGCGTATGGGATTGATGAAGCGATTAAGATTCTAAAAACGGCCACTAAGGCCAAGTTTATTGAA------------------------------------------------------------------------------------------------------------------------------------------------------------------------------------------------------------------------------------------------------------------------------------------------------------------------------------------------------------------------------------------------------------------------------------------------------------------------------------------------------------------------------------------------------------------------------------------------------
>long-mer3186
------------------------------------------------------------------------------------------------------------------------------------------------------------------------------GTCGGATCAACAGGTCCGAGGCTCGACTTTGTTGCCCGCTGGAACTGGTAGGGATGTACGTGTCGCTGTGTTTGTTC--------------------------------------------------------------------------------------------------------------------------------------------------------------------------------------------------------------------------------------------------------------------------------------------------------------------------------------------------------------------------------------------------------------------------------------------------------------------------------
>long-mer3187
------------------------------------------------------------------------------------------------------------------------------------------------------------------------------------------------------------------------------------------------------------ATCTGGCGCTAAAGCTGAGGATGCTTTAGCTGCTGGT------------------------------------------------------------------------------------------------------------------------------------------------------------------------------------------------------------------------------------------------------------------------------------------------------------------------------------------------------------------------------------------------------------------------------------------
>long-mer3188
---------------------------------------------------------------------------------------------------------------------------------------------------------------------------------------------------------------------------------------------------------------------------------------------------------------------------GGCTGAGAAGATGCAGGCGGGTGATCTAAATTACGACGTCGTG---------------------------------------------------------------------------------------------------------------------------------------------------------------------------------------------------------------------------------------------------------------------------------------------------------------------------------------------------------------------
>long-mer3189
---------------------------------------------------------------------------------------------------------------------------------------------------------------------------------------------------------------------------------------------------------------------------------------------------------------------------------------------------------------------------------------------------------------------------------------------------------------------------------------------------------------------------------------------------------------------------------------------------------------------TGACTTAATTAAAATCAAACCAACTGCTTCTAAAGGT---------------------------------------------------------------------------------
>long-mer3190
------------------------------------------------------------------------------------------------------------------------------------------------------------------------------------------------------------------------------------------------------------------------------------------------------------------------------------------------------------------------------------------------------------------------------------------------------------------------------------------------------------------------------------------------------------------------------------------------------------------------------------------------------------------GCAAAAAGTGTCATTGAGTTCCACTATGGGTCCAGGCGTAATG------------------------------
