# Supplementary material for: Identification of genetic relationships and subspecies signatures in Xylella fastidiosa
Source: BMC Genomics. 2019 Mar 25;20:239. doi: 10.1186/s12864-019-5565-9 (PMC6434890; doi:10.1186/s12864-019-5565-9)
Supplement: Supplementary file 8 — Analysis of (non-)synonymous SNPs in homologs to CDS harboring specific k-mers for selected enriched GOs. (ZIP 549 kb) [file 12864_2019_5565_MOESM8_ESM.zip › Additional-File8/Additional-File8A_CladeIII/GO-0000049/CP006740.1.2569/Clade III assembled to xylefaMU34.fasta]

>xylefaMU34
--------------------------ATGTCTCGTAAAGGTTCTACTCCGCAGCGTAATGTTCTGCCAGATCCAAAATATGGTAGTGAAACTATTGCGCGTTTCATCAATATGGTGATGAAAAGTGGTAAGAAGTCTGTTGCCGAAAAAATCGTCTATGGCGCGATGAATGTTATTGGTGAGAAAAATTCAAATGCTATCGAATTGCTTCAGAAGGCCCTTGACAATGTCTCTCCTGCTGTTGAGGTTAAGTCGCGTCGTGTAGGTGGTGCAACTTACCAAGTGCCAGTAGAGGTACGCGCTTCTCGTCGCATGGCGCTGGCGATGCGTTGGTTGATAGATTCTTCACGTAAACGTGGCGAAAACTCTATGCCACGTAAATTGGCGGCAGAATTGCTTGACGCATCTGAGAGTCGTGGCGGTGCCATCAAAAAACGTGATGAGACTCACCGTATGGCTGAAGCAAATAAAGCCTTTGCCCACTACCGCTGGTGA
>xylefa4626
--------------------------ATGTCTCGTAAAGGTTCTACTCCGCAGCGTAATGTTCTGCCAGATCCAAAATATGGTAGTGAAACTATTGCGCGTTTCATCAATATGGTGATGAAAAGTGGTAAGAAGTCTGTTGCCGAAAAAATCGTCTATGGCGCGATGAATGTTATTGGTGAGAAAAATTCAAATGCTATCGAATTGCTTCAGAAGGCCCTTGACAATGTCTCTCCTGCTGTTGAGGTTAAGTCGCGTCGTGTAGGTGGTGCAACTTACCAAGTGCCAGTAGAGGTACGCGCTTCTCGTCGCATGGCGCTGGCGATGCGTTGGTTGATAGATTCTTCACGTAAACGTGGCGAAAACTCTATGCCACGTAAATTGGCGGCAGAATTGCTTGACGCATCTGAGAGTCGTGGCGGTGCCATCAAAAAACGTGATGAGACTCACCGTATGGCTGAAGCAAATAAAGCCTTTGCCCACTACCGCTGGTGA
>xylefa7970
--------------------------ATGTCTCGTAAAGGTTCTACTCCGCAGCGTAATGTTCTGCCAGATCCAAAATATGGTAGTGAAACTATTGCGCGTTTCATCAATATGGTGATGAAAAGTGGTAAGAAGTCTGTTGCCGAAAAAATCGTCTATGGCGCGATGAATGTTATTGGTGAGAAAAATTCAAATGCTATCGAATTGCTTCAGAAGGCCCTTGACAATGTCTCTCCTGCTGTTGAGGTTAAGTCGCGTCGTGTAGGTGGTGCAACTTACCAAGTGCCAGTAGAGGTACGCGCTTCTCGTCGCATGGCGCTGGCGATGCGTTGGTTGATAGATTCTTCACGTAAACGTGGCGAAAACTCTATGCCACGTAAATTGGCGGCAGAATTGCTTGACGCATCTGAGAGTCGTGGCGGTGCCATCAAAAAACGTGATGAGACTCACCGTATGGCTGAAGCAAATAAAGCCTTTGCCCACTACCGCTGGTGA
>xylefa8073
--------------------------ATGTCTCGTAAAGGTTCTACTCCGCAGCGTAATGTTCTGCCAGATCCAAAATATGGTAGTGAAACTATTGCGCGTTTCATCAATATGGTGATGAAAAGTGGTAAGAAGTCTGTTGCCGAAAAAATCGTCTATGGCGCGATGAATGTTATTGGTGAGAAAAATTCAAATGCTATCGAATTGCTTCAGAAGGCCCTTGACAATGTCTCTCCTGCTGTTGAGGTTAAGTCGCGTCGTGTAGGTGGTGCAACTTACCAAGTGCCAGTAGAGGTACGCGCTTCTCGTCGCATGGCGCTGGCGATGCGTTGGTTGATAGATTCTTCACGTAAACGTGGCGAAAACTCTATGCCACGTAAATTGGCGGCAGAATTGCTTGACGCATCTGAGAGTCGTGGCGGTGCCATCAAAAAACGTGATGAGACTCACCGTATGGCTGAAGCAAATAAAGCCTTTGCCCACTACCGCTGGTGA
>xylefa8082
--------------------------ATGTCTCGTAAAGGTTCTACTCCGCAGCGTAATGTTCTGCCAGATCCAAAATATGGTAGTGAAACTATTGCGCGTTTCATCAATATGGTGATGAAAAGTGGTAAGAAGTCTGTTGCCGAAAAAATCGTCTATGGCGCGATGAATGTTATTGGTGAGAAAAATTCAAATGCTATCGAATTGCTTCAGAAGGCCCTTGACAATGTCTCTCCTGCTGTTGAGGTTAAGTCGCGTCGTGTAGGTGGTGCAACTTACCAAGTGCCAGTAGAGGTACGCGCTTCTCGTCGCATGGCGCTGGCGATGCGTTGGTTGATAGATTCTTCACGTAAACGTGGCGAAAACTCTATGCCACGTAAATTGGCGGCAGAATTGCTTGACGCATCTGAGAGTCGTGGCGGTGCCATCAAAAAACGTGATGAGACTCACCGTATGGCTGAAGCAAATAAAGCCTTTGCCCACTACCGCTGGTGA
>xylefaAnn1
--------------------------ATGTCTCGTAAAGGTTCTACTCCGCAGCGTAATGTTCTGCCAGATCCAAAATATGGTAGTGAAACTATTGCGCGTTTCATCAATATGGTGATGAAAAGTGGTAAGAAGTCTGTTGCCGAAAAAATCGTCTATGGCGCGATGAATGTTATTGGTGAGAAAAATTCAAATGCTATCGAATTGCTTCAGAAGGCCCTTGACAATGTCTCTCCTGCTGTTGAGGTTAAGTCGCGTCGTGTAGGTGGTGCAACTTACCAAGTGCCAGTAGAGGTGCGCGCTTCTCGTCGCATGGCGCTGGCTATGCGTTGGTTGATAGATTCCTCACGTAAACGTGGCGAAAACTCTATGCCACGTAAATTGGCGGCAGAATTGCTTGACGCATCTGAGAGTCGTGGCGGTGCCATCAAAAAACGTGAGGAAACTCACCGTATGGCTGAAGCAAATAAAGCCTTTGCCCACTACCGCTGGTGA
>xylefa3579
--------------------------ATGTCTCGTAAAGGTTCTACTCCGCAGCGTAATGTTCTGCCAGATCCAAAATATGGTAGTGAAACTATTGCGCGTTTCATCAATATGGTGATGAAAAGTGGTAAGAAGTCTGTTGCCGAAAAAATCGTCTATGGCGCGATGAATGTTATTGGTGAGAAAAATTCAAATGCTATCGAATTGCTTCAGAAGGCCCTTGACAATGTCTCTCCTGCTGTTGAGGTTAAGTCGCGTCGTGTAGGTGGTGCAACTTACCAAGTGCCAGTAGAGGTACGCGCTTCTCGTCGCATGGCGCTGGCGATGCGTTGGTTGATAGATTCTTCACGTAAACGTGGCGAAAACTCTATGCCACGTAAATTGGCGGCAGAATTGCTTGACGCATCTGAGAGTCGTGGCGGTGCCATCAAAAAACGTGATGAGACTCACCGTATGGCTGAAGCAAATAAAGCCTTTGCCCACTACCGCTGGTGA
>xylefa8071
--------------------------ATGTCTCGTAAAGGTTCTACTCCGCAGCGTAATGTTCTGCCAGATCCAAAATATGGTAGTGAAACTATTGCGCGTTTCATCAATATGGTGATGAAAAGTGGTAAGAAGTCTGTTGCCGAAAAAATCGTCTATGGCGCGATGAATGTTATTGGTGAGAAAAATTCAAATGCTATCGAATTGCTTCAGAAGGCCCTTGACAATGTCTCTCCTGCTGTTGAGGTTAAGTCGCGTCGTGTAGGTGGTGCAACTTACCAAGTGCCAGTAGAGGTACGCGCTTCTCGTCGCATGGCGCTGGCGATGCGTTGGTTGATAGATTCTTCACGTAAACGTGGCGAAAACTCTATGCCACGTAAATTGGCGGCAGAATTGCTTGACGCATCTGAGAGTCGTGGCGGTGCCATCAAAAAACGTGATGAGACTCACCGTATGGCTGAAGCAAATAAAGCCTTTGCCCACTACCGCTGGTGA
>xylefa7969
--------------------------ATGTCTCGTAAAGGTTCTACTCCGCAGCGTAATGTTCTGCCAGATCCAAAATATGGTAGTGAAACTATTGCGCGTTTCATCAATATGGTGATGAAAAGTGGTAAGAAGTCTGTTGCCGAAAAAATCGTCTATGGCGCGATGAATGTTATTGGTGAGAAAAATTCAAATGCTATCGAATTGCTTCAGAAGGCCCTTGACAATGTCTCTCCTGCTGTTGAGGTTAAGTCGCGTCGTGTAGGTGGTGCAACTTACCAAGTGCCAGTAGAGGTACGCGCTTCTCGTCGCATGGCGCTGGCGATGCGTTGGTTGATAGATTCTTCACGTAAACGTGGCGAAAACTCTATGCCACGTAAATTGGCGGCAGAATTGCTTGACGCATCTGAGAGTCGTGGCGGTGCCATCAAAAAACGTGATGAGACTCACCGTATGGCTGAAGCAAATAAAGCCTTTGCCCACTACCGCTGGTGA
>xylefaD026
--------------------------ATGTCTCGTAAAGGTTCTACTCCGCAGCGTAATGTTCTGCCAGATCCAAAATATGGTAGTGAAACTATTGCGCGTTTCATCAATATGGTGATGAAAAGTGGTAAGAAGTCTGTTGCCGAAAAAATCGTCTATGGCGCGATGAATGTTATTGGTGAGAAAAATTCAAATGCTATCGAATTGCTTCAGAAGGCCCTTGACAATGTCTCTCCTGCTGTTGAGGTTAAGTCGCGTCGTGTAGGTGGTGCAACTTACCAAGTGCCAGTAGAGGTACGCGCTTCTCGTCGCATGGCGCTGGCGATGCGTTGGTTGATAGATTCTTCACGTAAACGTGGCGAAAACTCTATGCCACGTAAATTGGCGGCAGAATTGCTTGACGCATCTGAGAGTCGTGGCGGTGCCATCAAAAAACGTGATGAGACTCACCGTATGGCTGAAGCAAATAAAGCCTTTGCCCACTACCGCTGGTGA
>xylefa4627
--------------------------ATGTCTCGTAAAGGTTCTACTCCGCAGCGTAATGTTCTGCCAGATCCAAAATATGGTAGTGAAACTATTGCGCGTTTCATCAATATGGTGATGAAAAGTGGTAAGAAGTCTGTTGCCGAAAAAATCGTCTATGGCGCGATGAATGTTATTGGTGAGAAAAATTCAAATGCTATCGAATTGCTTCAGAAGGCCCTTGACAATGTCTCTCCTGCTGTTGAGGTTAAGTCGCGTCGTGTAGGTGGTGCAACTTACCAAGTGCCAGTAGAGGTACGCGCTTCTCGTCGCATGGCGCTGGCGATGCGTTGGTTGATAGATTCTTCACGTAAACGTGGCGAAAACTCTATGCCACGTAAATTGGCGGCAGAATTGCTTGACGCATCTGAGAGTCGTGGCGGCGCCATCAAAAAACGTGATGAGACTCACCGTATGGCTGAAGCAAATAAAGCCTTTGCGCACTACCGCTGGTGA
>xylefaEB92
--------------------------ATGTCTCGTAAAGGTTCTACTCCGCAGCGTAATGTTCTGCCAGATCCAAAATATGGTAGTGAAACTATTGCGCGTTTCATCAATATGGTGATGAAAAGTGGTAAGAAGTCTGTTGCCGAAAAAATCGTCTATGGCGCGATGAATGTTATTGGTGAGAAAAATTCAAATGCTATCGAATTGCTTCAGAAGGCCCTTGACAATGTCTCTCCTGCTGTTGAGGTTAAGTCGCGTCGTGTAGGTGGTGCAACTTACCAAGTGCCAGTAGAGGTACGCGCTTCTCGTCGCATGGCGCTGGCGATGCGTTGGTTGATAGATTCTTCACGTAAACGTGGCGAAAACTCTATGCCACGTAAATTGGCGGCAGAATTGCTTGACGCATCTGAGAGTCGTGGCGGTGCCATCAAAAAACGTGATGAGACTCACCGTATGGCTGAAGCAAATAAAGCCTTTGCCCACTACCGCTGGTGA
>xylefaGB54
--------------------------ATGTCTCGTAAAGGTTCTACTCCGCAGCGTAATGTTCTGCCAGATCCAAAATATGGTAGTGAAACTATTGCGCGTTTCATCAATATGGTGATGAAAAGTGGTAAGAAGTCTGTTGCCGAAAAAATCGTCTATGGCGCGATGAATGTTATTGGTGAGAAAAATTCAAATGCTATCGAATTGCTTCAGAAGGCCCTTGACAATGTCTCTCCTGCTGTTGAGGTTAAGTCGCGTCGTGTAGGTGGTGCAACTTACCAAGTGCCAGTAGAGGTACGCGCTTCTCGTCGCATGGCGCTGGCGATGCGTTGGTTGATAGATTCTTCACGTAAACGTGGCGAAAACTCTATGCCACGTAAATTGGCGGCAGAATTGCTTGACGCATCTGAGAGTCGTGGCGGTGCCATCAAAAAACGTGATGAGACTCACCGTATGGCTGAAGCAAATAAAGCCTTTGCCCACTACCGCTGGTGA
>xylefaM23s
--------------------------ATGTCTCGTAAAGGTTCTACTCCGCAGCGTAATGTTCTGCCAGATCCAAAATATGGTAGTGAAACTATTGCGCGTTTCATCAATATGGTGATGAAAAGTGGTAAGAAGTCTGTTGCCGAAAAAATCGTCTATGGCGCGATGAATGTTATTGGTGAGAAAAATTCAAATGCTATCGAATTGCTTCAGAAGGCCCTTGACAATGTCTCTCCTGCTGTTGAGGTTAAGTCGCGTCGTGTAGGTGGTGCAACTTACCAAGTGCCAGTAGAGGTACGCGCTTCTCGTCGCATGGCGCTGGCGATGCGTTGGTTGATAGATTCTTCACGTAAACGTGGCGAAAACTCTATGCCACGTAAATTGGCGGCAGAATTGCTTGACGCATCTGAGAGTCGTGGCGGTGCCATCAAAAAACGTGATGAGACTCACCGTATGGCTGAAGCAAATAAAGCCTTTGCCCACTACCGCTGGTGA
>xylefaco33
--------------------------ATGTCTCGTAAAGGTTCTACTCCGCAGCGTAATGTTCTGCCAGATCCAAAATATGGTAGTGAAACTATTGCGCGTTTCATCAATATGGTGATGAAAAGTGGTAAGAAGTCTGTTGCCGAAAAAATCGTCTATGGCGCGATGAATGTTATTGGTGAGAAAAATTCAAATGCTATCGAATTGCTTCAGAAGGCCCTTGACAATGTCTCTCCTGCTGTTGAGGTTAAGTCGCGTCGTGTAGGTGGTGCAACTTACCAAGTGCCAGTAGAGGTACGCGCTTCTCGTCGCATGGCGCTGGCGATGCGTTGGTTGATAGATTCTTCACGTAAACGTGGCGAAAACTCTATGCCACGTAAATTGGCGGCAGAATTGCTTGACGCATCTGAGAGTCGTGGCGGCGCCATCAAAAAACGTGATGAGACTCACCGTATGGCTGAAGCAAATAAAGCCTTTGCGCACTACCGCTGGTGA
>xylefastag
--------------------------ATGTCTCGTAAAGGTTCTACTCCGCAGCGTAATGTTCTGCCAGATCCAAAATATGGTAGTGAAACTATTGCGCGTTTCATCAATATGGTGATGAAAAGTGGTAAGAAGTCTGTTGCCGAAAAAATCGTCTATGGCGCGATGAATGTTATTGGTGAGAAAAATTCAAATGCTATCGAATTGCTTCAGAAGGCCCTTGACAATGTCTCTCCTGCTGTTGAGGTTAAGTCGCGTCGTGTAGGTGGTGCAACTTACCAAGTGCCAGTAGAGGTACGCGCTTCTCGTCGCATGGCGCTGGCGATGCGTTGGTTGATAGATTCTTCACGTAAACGTGGCGAAAACTCTATGCCACGTAAATTGGCGGCAGAATTGCTTGACGCATCTGAGAGTCGTGGCGGTGCCATCAAAAAACGTGATGAGACTCACCGTATGGCTGAAGCAAATAAAGCCTTTGCCCACTACCGCTGGTGA
>xylefaTem1
--------------------------ATGTCTCGTAAAGGTTCTACTCCGCAGCGTAATGTTCTGCCAGATCCAAAATATGGTAGTGAAACTATTGCGCGTTTCATCAATATGGTGATGAAAAGTGGTAAGAAGTCTGTTGCCGAAAAAATCGTCTATGGCGCGATGAATGTTATTGGTGAGAAAAATTCAAATGCTATCGAATTGCTTCAGAAGGCCCTTGACAATGTCTCTCCTGCTGTTGAGGTTAAGTCGCGTCGTGTAGGTGGTGCAACTTACCAAGTGCCAGTAGAGGTACGCGCTTCTCGTCGCATGGCGCTGGCGATGCGTTGGTTGATAGATTCTTCACGTAAACGTGGCGAAAACTCTATGCCACGTAAATTGGCGGCAGAATTGCTTGACGCATCTGAGAGTCGTGGCGGTGCCATCAAAAAACGTGATGAGACTCACCGTATGGCTGAAGCAAATAAAGCCTTTGCCCACTACCGCTGGTGA
>xylefaMuMD
--------------------------ATGTCTCGTAAAGGTTCTACTCCGCAGCGTAATGTTCTGCCAGATCCAAAATATGGTAGTGAAACTATTGCGCGTTTCATCAATATGGTGATGAAAAGTGGTAAGAAGTCTGTTGCCGAAAAAATCGTCTATGGCGCGATGAATGTTATTGGTGAGAAAAATTCAAATGCTATCGAATTGCTTCAGAAGGCCCTTGACAATGTCTCTCCTGCTGTTGAGGTTAAGTCGCGTCGTGTAGGTGGTGCAACTTACCAAGTGCCAGTAGAGGTACGCGCTTCTCGTCGCATGGCGCTGGCGATGCGTTGGTTGATAGATTCTTCACGTAAACGTGGCGAAAACTCTATGCCACGTAAATTGGCGGCAGAATTGCTTGACGCATCTGAGAGTCGTGGCGGTGCCATCAAAAAACGTGATGAGACTCACCGTATGGCTGAAGCAAATAAAGCCTTTGCCCACTACCGCTGGTGA
>long-mer3239
CGAAGAGTTAAAGGAGTCAGCTAATAATGTCTCGTAAAGGTTC-------------------------------------------------------------------------------------------------------------------------------------------------------------------------------------------------------------------------------------------------------------------------------------------------------------------------------------------------------------------------------------------------------------------------------------------------------------------
>long-mer3240
--------------------------------------------------------------------------------------------------------------------------------------------------------------------------------------------------------------------------------------------------------------------------------------------------------CGCGCTTCTCGTCGCATGGCGCTGGC----------------------------------------------------------------------------------------------------------------------------------------------------------------------------
