# Supplementary material for: Identification of genetic relationships and subspecies signatures in Xylella fastidiosa
Source: BMC Genomics. 2019 Mar 25;20:239. doi: 10.1186/s12864-019-5565-9 (PMC6434890; doi:10.1186/s12864-019-5565-9)
Supplement: Supplementary file 8 — Analysis of (non-)synonymous SNPs in homologs to CDS harboring specific k-mers for selected enriched GOs. (ZIP 549 kb) [file 12864_2019_5565_MOESM8_ESM.zip › Additional-File8/Additional-File8A_CladeIII/GO-0000049/CP006740.1.2569/Xfm assembled to xylefaMU34.fasta]

>xylefaMU34
--------------------------ATGTCTCGTAAAGGTTCTACTCCGCAGCGTAATGTTCTGCCAGATCCAAAATATGGTAGTGAAACTATTGCGCGTTTCATCAATATGGTGATGAAAAGTGGTAAGAAGTCTGTTGCCGAAAAAATCGTCTATGGCGCGATGAATGTTATTGGTGAGAAAAATTCAAATGCTATCGAATTGCTTCAGAAGGCCCTTGACAATGTCTCTCCTGCTGTTGAGGTTAAGTCGCGTCGTGTAGGTGGTGCAACTTACCAAGTGCCAGTAGAGGTACGCGCTTCTCGTCGCATGGCGCTGGCGATGCGTTGGTTGATAGATTCTTCACGTAAACGTGGCGAAAACTCTATGCCACGTAAATTGGCGGCAGAATTGCTTGACGCATCTGAGAGTCGTGGCGGTGCCATCAAAAAACGTGATGAGACTCACCGTATGGCTGAAGCAAATAAAGCCTTTGCCCACTACCGCTGGTGA
>xylefa4311
--------------------------ATGTCTCGTAAAGGTTCTACTCCGCAGCGTAATGTTCTGCCAGATCCAAAATATGGTAGTGAAACTATTGCGCGTTTCATCAATATGGTGATGAAAAGTGGTAAGAAGTCTGTTGCCGAAAAAATCGTCTATGGCGCGATGAATGTTATTGGTGAGAAAAATTCAAATGCTATCGAATTGCTTCAGAAGGCCCTTGACAATGTCTCTCCTGCTGTTGAGGTTAAGTCGCGTCGTGTAGGTGGTGCAACTTACCAAGTGCCAGTAGAGGTACGCGCTTCGCGTCGCATGGCGCTGGCGATGCGTTGGTTGATAGATTCCTCACGTAAACGTGGCGAAAACTCTATGCCACGTAAATTGGCGGCAGAATTGCTTGACGCATCTGAGAGTCGTGGCGGTGCCATCAAAAAACGTGAGGAAACTCACCGTATGGCTGAAGCAAATAAAGCCTTTGCCCACTACCGCTGGTGA
>xylefa8417
--------------------------ATGTCTCGTAAAGGTTCTACTCCGCAGCGTAATGTTCTGCCAGATCCAAAATATGGTAGTGAAACTATTGCGCGTTTCATCAATATGGTGATGAAAAGTGGTAAGAAGTCTGTTGCCGAAAAAATCGTCTATGGCGCGATGAATGTTATTGGTGAGAAAAATTCAAATGCTATCGAATTGCTTCAGAAGGCCCTTGACAATGTCTCTCCTGCTGTTGAGGTTAAGTCGCGTCGTGTAGGTGGTGCAACTTACCAAGTGCCAGTAGAGGTACGCGCTTCGCGTCGCATGGCGCTGGCGATGCGTTGGTTGATAGATTCCTCACGTAAACGTGGCGAAAACTCTATGCCACGTAAATTGGCGGCAGAATTGCTTGACGCATCTGAGAGTCGTGGCGGTGCCATCAAAAAACGTGAGGAAACTCACCGTATGGCTGAAGCAAATAAAGCCTTTGCCCACTACCGCTGGTGA
>xylefa3571
--------------------------ATGTCTCGTAAAGGTTCTACTCCGCAGCGTAATGTTTTGCCAGATCCAAAATATGGTAGTGAAACTATTGCGCGTTTCATCAATATGGTGATGAAAAGTGGTAAGAAGTCTGTTGCCGAAAAAATCGTCTATGGCGCGATGAATGTTATTGGTGAGAAAAATTCAAATGCTATCGAATTGCTTCAGAAGGCCCTTGACAATGTCTCTCCTGCTGTTGAGGTTAAGTCGCGTCGTGTAGGTGGTGCAACTTACCAAGTGCCAGTAGAGGTACGCGCTTCGCGTCGCATGGCGCTGGCGATGCGTTGGTTGATAGATTCCTCACGTAAACGTGGCGAAAACTCTATGCCACGTAAATTGGCGGCAGAATTGCTTGACGCATCTGAGAGTCGTGGCGGTGCCATCAAAAAACGTGAGGAAACTCACCGTATGGCTGAAGCAAATAAAGCCTTTGCCCACTACCGCTGGTGA
>xylefaBB01
--------------------------ATGTCTCGTAAAGGTTCTACTCCGCAGCGTAATGTTCTGCCAGATCCAAAATATGGTAGTGAAACTATTGCGCGTTTCATCAATATGGTGATGAAAAGTGGTAAGAAGTCTGTTGCCGAAAAAATCGTCTATGGCGCGATGAATGTTATTGGTGAGAAAAATTCAAATGCTATCGAATTGCTTCAGAAGGCCCTTGACAATGTCTCTCCTGCTGTTGAGGTTAAGTCGCGTCGTGTAGGTGGTGCAACTTACCAAGTGCCAGTAGAGGTACGCGCTTCGCGTCGCATGGCGCTGGCGATGCGTTGGTTGATAGATTCCTCACGTAAACGTGGCGAAAACTCTATGCCACGTAAATTGGCGGCAGAATTGCTTGACGCATCTGAGAGTCGTGGCGGTGCCATCAAAAAACGTGAGGAAACTCACCGTATGGCTGAAGCAAATAAAGCCTTTGCCCACTACCGCTGGTGA
>xylefa8418
--------------------------ATGTCTCGTAAAGGTTCTACTCCGCAGCGTAATGTTCTGCCAGATCCAAAATATGGTAGTGAAACTATTGCGCGTTTCATCAATATGGTGATGAAAAGTGGTAAGAAGTCTGTTGCCGAAAAAATCGTCTATGGCGCGATGAATGTTATTGGTGAGAAAAATTCAAATGCTATCGAATTGCTTCAGAAGGCCCTTGACAATGTCTCTCCTGCTGTTGAGGTTAAGTCGCGTCGTGTAGGTGGTGCAACTTACCAAGTGCCAGTAGAGGTACGCGCTTCGCGTCGCATGGCGCTGGCGATGCGTTGGTTGATAGATTCCTCACGTAAACGTGGCGAAAACTCTATGCCACGTAAATTGGCGGCAGAATTGCTTGACGCATCTGAGAGTCGTGGCGGTGCCATCAAAAAACGTGAGGAAACTCACCGTATGGCTGAAGCAAATAAAGCCTTTGCCCACTACCGCTGGTGA
>xylefa8416
--------------------------ATGTCTCGTAAAGGTTCTACTCCGCAGCGTAATGTTCTGCCAGATCCAAAATATGGTAGTGAAACTATTGCGCGTTTCATCAATATGGTGATGAAAAGTGGTAAGAAGTCTGTTGCCGAAAAAATCGTCTATGGCGCGATGAATGTTATTGGTGAGAAAAATTCAAATGCTATCGAATTGCTTCAGAAGGCCCTTGACAATGTCTCTCCTGCTGTTGAGGTTAAGTCGCGTCGTGTAGGTGGTGCAACTTACCAAGTGCCAGTAGAGGTACGCGCTTCGCGTCGCATGGCGCTGGCGATGCGTTGGTTGATAGATTCCTCACGTAAACGTGGCGAAAACTCTATGCCACGTAAATTGGCGGCAGAATTGCTTGACGCATCTGAGAGTCGTGGCGGTGCCATCAAAAAACGTGAGGAAACTCACCGTATGGCTGAAGCAAATAAAGCCTTTGCCCACTACCGCTGGTGA
>xylefagrif
--------------------------ATGTCTCGTAAAGGTTCTACTCCGCAGCGTAATGTTCTGCCAGATCCAAAATATGGTAGTGAAACTATTGCGCGTTTCATCAATATGGTGATGAAAAGTGGTAAGAAGTCTGTTGCCGAAAAAATCGTCTATGGCGCGATGAATGTTATTGGTGAGAAAAATTCAAATGCTATCGAATTGCTTCAGAAGGCCCTTGACAATGTCTCTCCTGCTGTTGAGGTTAAGTCGCGTCGTGTAGGTGGTGCAACTTACCAAGTGCCAGTAGAGGTACGCGCTTCGCGTCGCATGGCGCTGGCGATGCGTTGGTTGATAGATTCCTCACGTAAACGTGGCGAAAACTCTATGCCACGTAAATTGGCGGCAGAATTGCTTGACGCATCTGAGAGTCGTGGCGGTGCCATCAAAAAACGTGAGGAAACTCACCGTATGGCTGAAGCAAATAAAGCCTTTGCCCACTACCGCTGGTGA
>xylefadixn
--------------------------ATGTCTCGTAAAGGTTCTACTCCGCAGCGTAATGTTCTGCCAGATCCAAAATATGGTAGTGAAACTATTGCGCGTTTCATCAATATGGTGATGAAAAGTGGTAAGAAGTCTGTTGCCGAAAAAATCGTCTATGGCGCGATGAATGTTATTGGTGAGAAAAATTCAAATGCTATCGAATTGCTTCAGAAGGCCCTTGACAATGTCTCTCCTGCTGTTGAGGTTAAGTCGCGTCGTGTAGGTGGTGCAACTTACCAAGTGCCAGTAGAGGTACGCGCTTCGCGTCGCATGGCGCTGGCGATGCGTTGGTTGATAGATTCCTCACGTAAACGTGGCGAAAACTCTATGCCACGTAAATTGGCGGCAGAATTGCTTGACGCATCTGAGAGTCGTGGCGGTGCCATCAAAAAACGTGAGGAAACTCACCGTATGGCTGAAGCAAATAAAGCCTTTGCCCACTACCGCTGGTGA
>xylefaSyVa
--------------------------ATGTCTCGTAAAGGTTCTACTCCGCAGCGTAATGTTCTGCCAGATCCAAAATATGGTAGTGAAACTATTGCGCGTTTCATCAATATGGTGATGAAAAGTGGTAAGAAGTCTGTTGCCGAAAAAATCGTCTATGGCGCGATGAATGTTATTGGTGAGAAAAATTCAAATGCTATCGAATTGCTTCAGAAGGCCCTTGACAATGTCTCTCCTGCTGTTGAGGTTAAGTCGCGTCGTGTAGGTGGTGCAACTTACCAAGTGCCAGTAGAGGTACGCGCTTCGCGTCGCATGGCGCTGGCGATGCGTTGGTTGATAGATTCCTCACGTAAACGTGGCGAAAACTCTATGCCACGTAAATTGGCGGCAGAATTGCTTGACGCATCTGAGAGTCGTGGCGGTGCCATCAAAAAACGTGAGGAAACTCACCGTATGGCTGAAGCAAATAAAGCCTTTGCCCACTACCGCTGGTGA
>xylefaM12s
--------------------------ATGTCTCGTAAAGGTTCTACTCCGCAGCGTAATGTTCTGCCAGATCCAAAATATGGTAGTGAAACTATTGCGCGTTTCATCAATATGGTGATGAAAAGTGGTAAGAAGTCTGTTGCCGAAAAAATCGTCTATGGCGCGATGAATGTTATTGGTGAGAAAAATTCAAATGCTATCGAATTGCTTCAGAAGGCCCTTGACAATGTCTCTCCTGCTGTTGAGGTTAAGTCGCGTCGTGTAGGTGGTGCAACTTACCAAGTGCCAGTAGAGGTACGCGCTTCGCGTCGCATGGCGCTGGCGATGCGTTGGTTGATAGATTCCTCACGTAAACGTGGCGAAAACTCTATGCCACGTAAATTGGCGGCAGAATTGCTTGACGCATCTGAGAGTCGTGGCGGTGCCATCAAAAAACGTGAGGAAACTCACCGTATGGCTGAAGCAAATAAAGCCTTTGCCCACTACCGCTGGTGA
>long-mer3239
CGAAGAGTTAAAGGAGTCAGCTAATAATGTCTCGTAAAGGTTC-------------------------------------------------------------------------------------------------------------------------------------------------------------------------------------------------------------------------------------------------------------------------------------------------------------------------------------------------------------------------------------------------------------------------------------------------------------------
>long-mer3240
--------------------------------------------------------------------------------------------------------------------------------------------------------------------------------------------------------------------------------------------------------------------------------------------------------CGCGCTTCTCGTCGCATGGCGCTGGC----------------------------------------------------------------------------------------------------------------------------------------------------------------------------
