# Supplementary material for: Identification of genetic relationships and subspecies signatures in Xylella fastidiosa
Source: BMC Genomics. 2019 Mar 25;20:239. doi: 10.1186/s12864-019-5565-9 (PMC6434890; doi:10.1186/s12864-019-5565-9)
Supplement: Supplementary file 8 — Analysis of (non-)synonymous SNPs in homologs to CDS harboring specific k-mers for selected enriched GOs. (ZIP 549 kb) [file 12864_2019_5565_MOESM8_ESM.zip › Additional-File8/Additional-File8A_CladeIII/GO-0000049/CP006740.1.2569/Xfp assembled to xylefaMU34.fasta]

>xylefaMU34
--------------------------ATGTCTCGTAAAGGTTCTACTCCGCAGCGTAATGTTCTGCCAGATCCAAAATATGGTAGTGAAACTATTGCGCGTTTCATCAATATGGTGATGAAAAGTGGTAAGAAGTCTGTTGCCGAAAAAATCGTCTATGGCGCGATGAATGTTATTGGTGAGAAAAATTCAAATGCTATCGAATTGCTTCAGAAGGCCCTTGACAATGTCTCTCCTGCTGTTGAGGTTAAGTCGCGTCGTGTAGGTGGTGCAACTTACCAAGTGCCAGTAGAGGTACGCGCTTCTCGTCGCATGGCGCTGGCGATGCGTTGGTTGATAGATTCTTCACGTAAACGTGGCGAAAACTCTATGCCACGTAAATTGGCGGCAGAATTGCTTGACGCATCTGAGAGTCGTGGCGGTGCCATCAAAAAACGTGATGAGACTCACCGTATGGCTGAAGCAAATAAAGCCTTTGCCCACTACCGCTGGTGA
>xylefa1199
--------------------------ATGTCTCGTAAAGGTTCTACTCCGCAGCGTAATGTTCTGCCAGATCCAAAATATGGTAGTGAAACTATTGCGCGTTTCATCAATATGGTGATGAAAAGTGGTAAGAAGTCTGTTGCCGAAAAAATCGTCTATGGCGCGATGAATGTTATTGGTGAGAAAAATTCAAATGCTATCGAATTGCTTCAGAAGGCCCTTGACAATGTCTCGCCTGCTGTTGAGGTTAAGTCGCGTCGTGTAGGTGGTGCAACTTACCAAGTGCCAGTAGAGGTACGCGCTTCGCGTCGCATGGCGCTGGCGATGCGTTGGTTGATAGATTCCTCACGTAAACGTGGCGAAAACTCTATGCCACATAAATTGGCGGCAGAATTGCTTGATGCATCTGAGAGTCGTGGCGGTGCCATCAAAAAACGGGAGGAAACTCACCGTATGGCTGAAGCAAATAAAGCCTTTGCCCACTACCGTTGGTGA
>xylefa8072
--------------------------ATGTCTCGTAAAGGTTCTACTCCGCAGCGTAATGTTCTGCCAGATCCAAAATATGGTAGTGAAACTATTGCGCGTTTCATCAATATGGTGATGAAAAGTGGTAAGAAGTCTGTTGCCGAAAAAATCGTCTATGGCGCGATGAATGTTATTGGTGAGAAAAATTCAAATGCTATCGAATTGCTTCAGAAGGCCCTTGACAATGTCTCGCCTGCTGTTGAGGTTAAGTCGCGTCGTGTAGGTGGTGCAACTTACCAAGTGCCAGTAGAGGTACGCGCTTCGCGTCGCATGGCGCTGGCGATGCGTTGGTTGATAGATTCCTCACGTAAACGTGGCGAAAACTCTATGCCACATAAATTGGCGGCAGAATTGCTTGATGCATCTGAGAGTCGTGGCGGTGCCATCAAAAAACGGGAGGAAACTCACCGTATGGCTGAAGCAAATAAAGCCTTTGCCCACTACCGTTGGTGA
>xylefa3124
--------------------------ATGTCTCGTAAAGGTTCTACTCCGCAGCGTAATGTTCTGCCAGATCCAAAATATGGTAGTGAAACTATTGCGCGTTTCATCAATATGGTGATGAAAAGTGGTAAGAAGTCTGTTGCCGAAAAAATCGTCTATGGCGCGATGAATGTTATTGGTGAGAAAAATTCAAATGCTATCGAATTGCTTCAGAAGGCCCTTGACAATGTCTCGCCTGCTGTTGAGGTTAAGTCGCGTCGTGTAGGTGGTGCAACTTACCAAGTGCCAGTAGAGGTACGCGCTTCGCGTCGCATGGCGCTGGCGATGCGTTGGTTGATAGATTCCTCACGTAAACGTGGCGAAAACTCTATGCCACATAAATTGGCGGCAGAATTGCTTGATGCATCTGAGAGTCGTGGCGGTGCCATCAAAAAACGGGAGGAAACTCACCGTATGGCTGAAGCAAATAAAGCCTTTGCCCACTACCGTTGGTGA
>xylefaco6c
--------------------------ATGTCTCGTAAAGGTTCTACTCCGCAGCGTAATGTTCTGCCAGATCCAAAATATGGTAGTGAAACTATTGCGCGTTTCATCAATATGGTGATGAAAAGTGGTAAGAAGTCTGTTGCCGAAAAAATCGTCTATGGCGCGATGAATGTTATTGGTGAGAAAAATTCAAATGCTATCGAATTGCTTCAGAAGGCCCTTGACAATGTCTCGCCTGCTGTTGAGGTTAAGTCGCGTCGTGTAGGTGGTGCAACTTACCAAGTGCCAGTAGAGGTACGCGCTTCGCGTCGCATGGCGCTGGCGATGCGTTGGTTGATAGATTCCTCACGTAAACGTGGCGAAAACTCTATGCCACATAAATTGGCGGCAGAATTGCTTGATGCATCTGAGAGTCGTGGCGGTGCCATCAAAAAACGGGAGGAAACTCACCGTATGGCTGAAGCAAATAAAGCCTTTGCCCACTACCGTTGGTGA
>xylefaCOF4
--------------------------ATGTCTCGTAAAGGTTCTACTCCGCAGCGTAATGTTCTGCCAGATCCAAAATATGGTAGTGAAACTATTGCGCGTTTCATCAATATGGTGATGAAAAGTGGTAAGAAGTCTGTTGCCGAAAAAATCGTCTATGGCGCGATGAATGTTATTGGTGAGAAAAATTCAAATGCTATCGAATTGCTTCAGAAGGCCCTTGACAATGTCTCGCCTGCTGTTGAGGTTAAGTCGCGTCGTGTAGGTGGTGCAACTTACCAAGTGCCAGTAGAGGTACGCGCTTCGCGTCGCATGGCGCTGGCGATGCGTTGGTTGATAGATTCCTCACGTAAACGTGGCGAAAACTCTATGCCACATAAATTGGCGGCAGAATTGCTTGATGCATCTGAGAGTCGTGGCGGTGCCATCAAAAAACGGGAGGAAACTCACCGTATGGCTGAAGCAAATAAAGCCTTTGCCCACTACCGTTGGTGA
>xylefaCVC1
--------------------------ATGTCTCGTAAAGGTTCTACTCCGCAGCGTAATGTTCTGCCAGATCCAAAATATGGTAGTGAAACTATTGCGCGTTTCATCAATATGGTGATGAAAAGTGGTAAGAAGTCTGTTGCCGAAAAAATCGTCTATGGCGCGATGAATGTTATTGGTGAGAAAAATTCAAATGCTATCGAATTGCTTCAGAAGGCCCTTGACAATGTCTCGCCTGCTGTTGAGGTTAAGTCGCGTCGTGTAGGTGGTGCAACTTACCAAGTGCCAGTAGAGGTACGCGCTTCGCGTCGCATGGCGCTGGCGATGCGTTGGTTGATAGATTCCTCACGTAAACGTGGCGAAAACTCTATGCCACATAAATTGGCGGCAGAATTGCTTGATGCATCTGAGAGTCGTGGCGGTGCCATCAAAAAACGGGAGGAAACTCACCGTATGGCTGAAGCAAATAAAGCCTTTGCCCACTACCGTTGGTGA
>xylefaJa12
--------------------------ATGTCTCGTAAAGGTTCTACTCCGCAGCGTAATGTTCTGCCAGATCCAAAATATGGTAGTGAAACTATTGCGCGTTTCATCAATATGGTGATGAAAAGTGGTAAGAAGTCTGTTGCCGAAAAAATCGTCTATGGCGCGATGAATGTTATTGGTGAGAAAAATTCAAATGCTATCGAATTGCTTCAGAAGGCCCTTGACAATGTCTCGCCTGCTGTTGAGGTTAAGTCGCGTCGTGTAGGTGGTGCAACTTACCAAGTGCCAGTAGAGGTACGCGCTTCGCGTCGCATGGCGCTGGCGATGCGTTGGTTGATAGATTCCTCACGTAAACGTGGCGAAAACTCTATGCCACATAAATTGGCGGCAGAATTGCTTGATGCATCTGAGAGTCGTGGCGGTGCCATCAAAAAACGGGAGGAAACTCACCGTATGGCTGAAGCAAATAAAGCCTTTGCCCACTACCGTTGGTGA
>xylefaCVC6
--------------------------ATGTCTCGTAAAGGTTCTACTCCGCAGCGTAATGTTCTGCCAGATCCAAAATATGGTAGTGAAACTATTGCGCGTTTCATCAATATGGTGATGAAAAGTGGTAAGAAGTCTGTTGCCGAAAAAATCGTCTATGGCGCGATGAATGTTATTGGTGAGAAAAATTCAAATGCTATCGAATTGCTTCAGAAGGCCCTTGACAATGTCTCGCCTGCTGTTGAGGTTAAGTCGCGTCGTGTAGGTGGTGCAACTTACCAAGTGCCAGTAGAGGTACGCGCTTCGCGTCGCATGGCGCTGGCGATGCGTTGGTTGATAGATTCCTCACGTAAACGTGGCGAAAACTCTATGCCACATAAATTGGCGGCAGAATTGCTTGATGCATCTGAGAGTCGTGGCGGTGCCATCAAAAAACGGGAGGAAACTCACCGTATGGCTGAAGCAAATAAAGCCTTTGCCCACTACCGTTGGTGA
>xylefaCOF7
--------------------------ATGTCTCGTAAAGGTTCTACTCCGCAGCGTAATGTTCTGCCAGATCCAAAATATGGTAGTGAAACTATTGCGCGTTTCATCAATATGGTGATGAAAAGTGGTAAGAAGTCTGTTGCCGAAAAAATCGTCTATGGCGCGATGAATGTTATTGGTGAGAAAAATTCAAATGCTATCGAATTGCTTCAGAAGGCCCTTGACAATGTCTCGCCTGCTGTTGAGGTTAAGTCGCGTCGTGTAGGTGGTGCAACTTACCAAGTGCCAGTAGAGGTACGCGCTTCGCGTCGCATGGCGCTGGCGATGCGTTGGTTGATAGATTCCTCACGTAAACGTGGCGAAAACTCTATGCCACATAAATTGGCGGCAGAATTGCTTGATGCATCTGAGAGTCGTGGCGGTGCCATCAAAAAACGGGAGGAAACTCACCGTATGGCTGAAGCAAATAAAGCCTTTGCCCACTACCGTTGGTGA
>xylefacodi
--------------------------ATGTCTCGTAAAGGTTCTACTCCGCAGCGTAATGTTCTGCCAGATCCAAAATATGGTAGTGAAACTATTGCGCGTTTCATCAATATGGTGATGAAAAGTGGTAAGAAGTCTGTTGCCGAAAAAATCGTCTATGGCGCGATGAATGTTATTGGTGAGAAAAATTCAAATGCTATCGAATTGCTTCAGAAGGCCCTTGACAATGTCTCGCCTGCTGTTGAGGTTAAGTCGCGTCGTGTAGGTGGTGCAACTTACCAAGTGCCAGTAGAGGTACGCGCTTCGCGTCGCATGGCGCTGGCGATGCGTTGGTTGATAGATTCCTCACGTAAACGTGGCGAAAACTCTATGCCACATAAATTGGCGGCAGAATTGCTTGATGCATCTGAGAGTCGTGGCGGTGCCATCAAAAAACGGGAGGAAACTCACCGTATGGCTGAAGCAAATAAAGCCTTTGCCCACTACCGTTGGTGA
>xylefaOLS9
--------------------------ATGTCTCGTAAAGGTTCTACTCCGCAGCGTAATGTTCTGCCAGATCCAAAATATGGTAGTGAAACTATTGCGCGTTTCATCAATATGGTGATGAAAAGTGGTAAGAAGTCTGTTGCCGAAAAAATCGTCTATGGCGCGATGAATGTTATTGGTGAGAAAAATTCAAATGCTATCGAATTGCTTCAGAAGGCCCTTGACAATGTCTCGCCTGCTGTTGAGGTTAAGTCGCGTCGTGTAGGTGGTGCAACTTACCAAGTGCCAGTAGAGGTACGCGCTTCGCGTCGCATGGCGCTGGCGATGCGTTGGTTGATAGATTCCTCACGTAAACGTGGCGAAAACTCTATGCCACATAAATTGGCGGCAGAATTGCTTGATGCATCTGAGAGTCGTGGCGGTGCCATCAAAAAACGGGAGGAAACTCACCGTATGGCTGAAGCAAATAAAGCCTTTGCCCACTACCGTTGGTGA
>xylefaco32
--------------------------ATGTCTCGTAAAGGTTCTACTCCGCAGCGTAATGTTCTGCCAGATCCAAAATATGGTAGTGAAACTATTGCGCGTTTCATCAATATGGTGATGAAAAGTGGTAAGAAGTCTGTTGCCGAAAAAATCGTCTATGGCGCGATGAATGTTATTGGTGAGAAAAATTCAAATGCTATCGAATTGCTTCAGAAGGCCCTTGACAATGTCTCGCCTGCTGTTGAGGTTAAGTCGCGTCGTGTAGGTGGTGCAACTTACCAAGTGCCAGTAGAGGTACGCGCTTCGCGTCGCATGGCGCTGGCGATGCGTTGGTTGATAGATTCCTCACGTAAACGTGGCGAAAACTCTATGCCACATAAATTGGCGGCAGAATTGCTTGATGCATCTGAGAGTCGTGGCGGTGCCATCAAAAAACGGGAGGAAACTCACCGTATGGCTGAAGCAAATAAAGCCTTTGCCCACTACCGTTGGTGA
>xylefasFb7
--------------------------ATGTCTCGTAAAGGTTCTACTCCGCAGCGTAATGTTCTGCCAGATCCAAAATATGGTAGTGAAACTATTGCGCGTTTCATCAATATGGTGATGAAAAGTGGTAAGAAGTCTGTTGCCGAAAAAATCGTCTATGGCGCGATGAATGTTATTGGTGAGAAAAATTCAAATGCTATCGAATTGCTTCAGAAGGCCCTTGACAATGTCTCGCCTGCTGTTGAGGTTAAGTCGCGTCGTGTAGGTGGTGCAACTTACCAAGTGCCAGTAGAGGTACGCGCTTCGCGTCGCATGGCGCTGGCGATGCGTTGGTTGATAGATTCCTCACGTAAACGTGGCGAAAACTCTATGCCACATAAATTGGCGGCAGAATTGCTTGATGCATCTGAGAGTCGTGGCGGTGCCATCAAAAAACGGGAGGAAACTCACCGTATGGCTGAAGCAAATAAAGCCTTTGCCCACTACCGTTGGTGA
>xylefaPr8x
--------------------------ATGTCTCGTAAAGGTTCTACTCCGCAGCGTAATGTTCTGCCAGATCCAAAATATGGTAGTGAAACTATTGCGCGTTTCATCAATATGGTGATGAAAAGTGGTAAGAAGTCTGTTGCCGAAAAAATCGTCTATGGCGCGATGAATGTTATTGGTGAGAAAAATTCAAATGCTATCGAATTGCTTCAGAAGGCCCTTGACAATGTCTCGCCTGCTGTTGAGGTTAAGTCGCGTCGTGTAGGTGGTGCAACTTACCAAGTGCCAGTAGAGGTACGCGCTTCGCGTCGCATGGCGCTGGCGATGCGTTGGTTGATAGATTCCTCACGTAAACGTGGCGAAAACTCTATGCCACATAAATTGGCGGCAGAATTGCTTGATGCATCTGAGAGTCGTGGCGGTGCCATCAAAAAACGGGAGGAAACTCACCGTATGGCTGAAGCAAATAAAGCCTTTGCCCACTACCGTTGGTGA
>xylefaOLS8
--------------------------ATGTCTCGTAAAGGTTCTACTCCGCAGCGTAATGTTCTGCCAGATCCAAAATATGGTAGTGAAACTATTGCGCGTTTCATCAATATGGTGATGAAAAGTGGTAAGAAGTCTGTTGCCGAAAAAATCGTCTATGGCGCGATGAATGTTATTGGTGAGAAAAATTCAAATGCTATCGAATTGCTTCAGAAGGCCCTTGACAATGTCTCGCCTGCTGTTGAGGTTAAGTCGCGTCGTGTAGGTGGTGCAACTTACCAAGTGCCAGTAGAGGTACGCGCTTCGCGTCGCATGGCGCTGGCGATGCGTTGGTTGATAGATTCCTCACGTAAACGTGGCGAAAACTCTATGCCACATAAATTGGCGGCAGAATTGCTTGATGCATCTGAGAGTCGTGGCGGTGCCATCAAAAAACGGGAGGAAACTCACCGTATGGCTGAAGCAAATAAAGCCTTTGCCCACTACCGTTGGTGA
>xylefaHib4
--------------------------ATGTCTCGTAAAGGTTCTACTCCGCAGCGTAATGTTCTGCCAGATCCAAAATATGGTAGTGAAACTATTGCGCGTTTCATCAATATGGTGATGAAAAGTGGTAAGAAGTCTGTTGCCGAAAAAATCGTCTATGGCGCGATGAATGTTATTGGTGAGAAAAATTCAAATGCTATCGAATTGCTTCAGAAGGCCCTTGACAATGTCTCGCCTGCTGTTGAGGTTAAGTCGCGTCGTGTAGGTGGTGCAACTTACCAAGTGCCAGTAGAGGTACGCGCTTCGCGTCGCATGGCGCTGGCGATGCGTTGGTTGATAGATTCCTCACGTAAACGTGGCGAAAACTCTATGCCACATAAATTGGCGGCAGAATTGCTTGATGCATCTGAGAGTCGTGGCGGCGCCATCAAAAAACGGGAGGAAACTCACCGTATGGCTGAAGCAAATAAAGCCTTTGCCCACTACCGTTGGTGA
>xylefa9a5c
--------------------------ATGTCTCGTAAAGGTTCTACTCCGCAGCGTAATGTTCTGCCAGATCCAAAATATGGTAGTGAAACTATTGCGCGTTTCATCAATATGGTGATGAAAAGTGGTAAGAAGTCTGTTGCCGAAAAAATCGTCTATGGCGCGATGAATGTTATTGGTGAGAAAAATTCAAATGCTATCGAATTGCTTCAGAAGGCCCTTGACAATGTCTCGCCTGCTGTTGAGGTTAAGTCGCGTCGTGTAGGTGGTGCGACTTACCAAGTGCCAGTAGAGGTACGCGCTTCGCGTCGCATGGCGCTGGCGATGCGTTGGTTGATAGATTCCTCACGTAAACGTGGCGAAAACTCTATGCCACATAAATTGGCGGCAGAATTGCTTGATGCATCTGAGAGTCGTGGCGGTGCCATCAAAAAACGGGAGGAAACTCACCGTATGGCTGAAGCAAATAAAGCCTTTGCCCACTACCGTTGGTGA
>xylefaU24D
--------------------------ATGTCTCGTAAAGGTTCTACTCCGCAGCGTAATGTTCTGCCAGATCCAAAATATGGTAGTGAAACTATTGCGCGTTTCATCAATATGGTGATGAAAAGTGGTAAGAAGTCTGTTGCCGAAAAAATCGTCTATGGCGCGATGAATGTTATTGGTGAGAAAAATTCAAATGCTATCGAATTGCTTCAGAAGGCCCTTGACAATGTCTCGCCTGCTGTTGAGGTTAAGTCGCGTCGTGTAGGTGGTGCGACTTACCAAGTGCCAGTAGAGGTACGCGCTTCGCGTCGCATGGCGCTGGCGATGCGTTGGTTGATAGATTCCTCACGTAAACGTGGCGAAAACTCTATGCCACATAAATTGGCGGCAGAATTGCTTGATGCATCTGAGAGTCGTGGCGGTGCCATCAAAAAACGGGAGGAAACTCACCGTATGGCTGAAGCAAATAAAGCCTTTGCCCACTACCGTTGGTGA
>long-mer3239
CGAAGAGTTAAAGGAGTCAGCTAATAATGTCTCGTAAAGGTTC-------------------------------------------------------------------------------------------------------------------------------------------------------------------------------------------------------------------------------------------------------------------------------------------------------------------------------------------------------------------------------------------------------------------------------------------------------------------
>long-mer3240
--------------------------------------------------------------------------------------------------------------------------------------------------------------------------------------------------------------------------------------------------------------------------------------------------------CGCGCTTCTCGTCGCATGGCGCTGGC----------------------------------------------------------------------------------------------------------------------------------------------------------------------------
