# Supplementary material for: Identification of genetic relationships and subspecies signatures in Xylella fastidiosa
Source: BMC Genomics. 2019 Mar 25;20:239. doi: 10.1186/s12864-019-5565-9 (PMC6434890; doi:10.1186/s12864-019-5565-9)
Supplement: Supplementary file 8 — Analysis of (non-)synonymous SNPs in homologs to CDS harboring specific k-mers for selected enriched GOs. (ZIP 549 kb) [file 12864_2019_5565_MOESM8_ESM.zip › Additional-File8/Additional-File8A_CladeIII/GO-0000049/CP006740.1.325/Clade III assembled to xylefaMU34.fasta]

>xylefaMU34
---------GTGACGTTAATGCTACAGCCAAAGCGAACAAAATATCGTAAAATGCATAAAGGCCGCAATTGTGGTTTGAGCTGGAACGCTAATGTAGTCAGTTTCGGTCAGTATGGTTTAAGAGCTACGGCTCACGGCCAGTTGACGGCTCGTCAAATTGAGGCTGCTCGTCGTTCAATTAGTCGTTATGTTAAGCGTGGCGGAAAATTGTTGATCCGTGTTTTTCCAGATAAGCCAATTACAAAGAAACCTATTGAGGTTAGAATGGGTTCAGGTAAGGGTAATGTTGAGTATTGGGTTGCTCAAATTCAACCAGGTCGTATGATCTATGAGATTGAAGGTGTTTCGGAGGATGTGGCGCGTGAAGCTTTCCGTTTGGCTGCGTCCAAACTTTCAGTGACTACCGCTTTTGTTGTCAGGACGGTGCGTTGA
>xylefaMuMD
---------GTGACGTTAATGCTACAGCCAAAGCGAACAAAATATCGTAAAATGCATAAAGGCCGCAATTGTGGTTTGAGCTGGAACGCTAATGTAGTCAGTTTCGGTCAGTATGGTTTAAGAGCTACGGCTCACGGCCAGTTGACGGCTCGTCAAATTGAGGCTGCTCGTCGTTCAATTAGTCGTTATGTTAAGCGTGGCGGAAAATTGTTGATCCGTGTTTTTCCAGATAAGCCAATTACAAAGAAACCTATTGAGGTTAGAATGGGTTCAGGTAAGGGTAATGTTGAGTATTGGGTTGCTCAAATTCAACCAGGTCGTATGATCTATGAGATTGAAGGTGTTTCGGAGGATGTGGCGCGTGAAGCTTTCCGTTTGGCTGCGTCCAAACTTTCAGTGACTACCGCTTTTGTTGTCAGGACGGTGCGTTGA
>xylefaAnn1
---------GTGACGTTAATGCTACAGCCAAAGCGAACAAAATATCGTAAAATGCATAAAGGCCGCAATTGTGGTTTGAGCTGGAACGCTAATGTAGTCAGTTTCGGTCAGTATGGTTTAAGAGCTACGGCTCACGGCCAGTTGACGGCTCGTCAAATTGAGGCTGCTCGTCGTTCAATTAGTCGTTATGTTAAGCGTGGCGGAAAATTGTTGATCCGTGTTTTTCCAGATAAGCCAATTACAAAGAAACCTATTGAGGTTAGAATGGGTTCAGGTAAGGGTAATGTTGAGTATTGGGTTGCTCAAATTCAACCAGGTCGTATGATCTATGAGATTGAAGGTGTTTCGGAGGATGTGGCGCGTGAAGCTTTCCGTTTGGCTGCGTCTAAACTTTCAGTGACTACCGCTTTTGTTGTCAGGACGGTGCGTTGA
>xylefaco33
---------GTGACGTTAATGCTACAGCCAAAGCGAACAAAATATCGTAAAATGCATAAAGGCCGCAATTGTGGTTTGAGCTGGAACGCTAATGTAGTCAGTTTCGGTCAGTATGGTTTAAGAGCTACGGCTCACGGCCAGTTGACGGCTCGTCAAATTGAGGCTGCTCGTCGTTCAATTAGTCGTTATGTTAAGCGTGGCGGAAAATTGTTGATCCGTGTTTTTCCAGATAAGCCAATTACAAAGAAACCTATTGAGGTTAGAATGGGTTCAGGTAAGGGTAATGTTGAGTATTGGGTTGCTCAAATTCAACCAGGTCGTATGATCTATGAGATTGAAGGTGTTTCGGAGGATGTGGCGCGTGAAGCTTTCCGTTTGGCTGCCTCCAAACTTTCAGTGACTACCGCTTTTGTTGTCAGGACGGTGCGTTGA
>xylefa4627
---------GTGACGTTAATGCTACAGCCAAAGCGAACAAAATATCGTAAAATGCATAAAGGCCGCAATTGTGGTTTGAGCTGGAACGCTAATGTAGTCAGTTTCGGTCAGTATGGTTTAAGAGCTACGGCTCACGGCCAGTTGACGGCTCGTCAAATTGAGGCTGCTCGTCGTTCAATTAGTCGTTATGTTAAGCGTGGCGGAAAATTGTTGATCCGTGTTTTTCCAGATAAGCCAATTACAAAGAAACCTATTGAGGTTAGAATGGGTTCAGGTAAGGGTAATGTTGAGTATTGGGTTGCTCAAATTCAACCAGGTCGTATGATCTATGAGATTGAAGGTGTTTCGGAGGATGTGGCGCGTGAAGCTTTCCGTTTGGCTGCCTCCAAACTTTCAGTGACTACCGCTTTTGTTGTCAGGACGGTGCGTTGA
>xylefa8073
---------GTGACGTTAATGCTACAGCCAAAGCGAACAAAATATCGTAAAATGCATAAAGGCCGCAATTGTGGTTTGAGCTGGAACGCTAATGTAGTCAGTTTCGGTCAGTATGGTTTAAGAGCTACCGCTCACGGCCAGTTGACGGCTCGTCAAATTGAGGCTGCTCGTCGTTCAATTAGTCGTTATGTTAAGCGTGGCGGAAAATTGTTGATCCGTGTTTTTCCAGATAAGCCAATTACAAAGAAACCTATTGAGGTTAGAATGGGTTCAGGTAAGGGTAATGTTGAGTATTGGGTTGCTCAAATTCAACCAGGTCGTATGATCTATGAGATTGAAGGTGTTTCGGAGGATGTGGCGCGTGAAGCTTTCCGTTTGGCTGCCTCCAAACTTTCAGTGACTACCGCTTTTGTTGTCAGGACGGTGCGTTGA
>xylefa7970
---------GTGACGTTAATGCTACAGCCAAAGCGAACAAAATATCGTAAAATGCATAAAGGCCGCAATTGTGGTTTGAGCTGGAACGCTAATGTAGTCAGTTTCGGTCAGTATGGTTTAAGAGCTACGGCTCACGGCCAGTTGACGGCTCGTCAAATTGAGGCTGCTCGTCGTTCAATTAGTCGTTATGTTAAGCGTGGCGGAAAATTGTTGATCCGTGTTTTTCCAGATAAGCCAATTACAAAGAAACCTATTGAGGTTAGAATGGGTTCAGGTAAGGGTAATGTTGAGTATTGGGTTGCTCAAATTCAACCAGGTCGTATGATCTATGAGATTGAAGGTGTTTCGGAGGATGTGGCGCGTGAAGCTTTCCGTTTGGCTGCGTCCAAACTTTCAGTGACTACCGCTTTTGTTGTCAGGACGGTGCGTTGA
>xylefa7969
---------GTGACGTTAATGCTACAGCCAAAGCGAACAAAATATCGTAAAATGCATAAAGGCCGCAATTGTGGTTTGAGCTGGAACGCTAATGTAGTCAGTTTCGGTCAGTATGGTTTAAGAGCTACGGCTCACGGCCAGTTGACGGCTCGTCAAATTGAGGCTGCTCGTCGTTCAATTAGTCGTTATGTTAAGCGTGGCGGAAAATTGTTGATCCGTGTTTTTCCAGATAAGCCAATTACAAAGAAACCTATTGAGGTTAGAATGGGTTCAGGTAAGGGTAATGTTGAGTATTGGGTTGCTCAAATTCAACCAGGTCGTATGATCTATGAGATTGAAGGTGTTTCGGAGGATGTGGCGCGTGAAGCTTTCCGTTTGGCTGCGTCCAAACTTTCAGTGACTACCGCTTTTGTTGTCAGGACGGTGCGTTGA
>xylefa8082
---------GTGACGTTAATGCTACAGCCAAAGCGAACAAAATATCGTAAAATGCATAAAGGCCGCAATTGTGGTTTGAGCTGGAACGCTAATGTAGTCAGTTTCGGTCAGTATGGTTTAAGAGCTACGGCTCACGGCCAGTTGACGGCTCGTCAAATTGAGGCTGCTCGTCGTTCAATTAGTCGTTATGTTAAGCGTGGCGGAAAATTGTTGATCCGTGTTTTTCCAGATAAGCCAATTACAAAGAAACCTATTGAGGTTAGAATGGGTTCAGGTAAGGGTAATGTTGAGTATTGGGTTGCTCAAATTCAACCAGGTCGTATGATCTATGAGATTGAAGGTGTTTCGGAGGATGTGGCGCGTGAAGCTTTCCGTTTGGCTGCGTCCAAACTTTCAGTGACTACCGCTTTTGTTGTCAGGACGGTGCGTTGA
>xylefa4626
---------GTGACGTTAATGCTACAGCCAAAGCGAACAAAATATCGTAAAATGCATAAAGGCCGCAATTGTGGTTTGAGCTGGAACGCTAATGTAGTCAGTTTCGGTCAGTATGGTTTAAGAGCTACGGCTCACGGCCAGTTGACGGCTCGTCAAATTGAGGCTGCTCGTCGTTCAATTAGTCGTTATGTTAAGCGTGGCGGAAAATTGTTGATCCGTGTTTTTCCAGATAAGCCAATTACAAAGAAACCTATTGAGGTTAGAATGGGTTCAGGTAAGGGTAATGTTGAGTATTGGGTTGCTCAAATTCAACCAGGTCGTATGATCTATGAGATTGAAGGTGTTTCGGAGGATGTGGCGCGTGAAGCTTTCCGTTTGGCTGCGTCCAAACTTTCAGTGACTACCGCTTTTGTTGTCAGGACGGTGCGTTGA
>xylefa3579
---------GTGACGTTAATGCTACAGCCAAAGCGAACAAAATATCGTAAAATGCATAAAGGCCGCAATTGTGGTTTGAGCTGGAACGCTAATGTAGTCAGTTTCGGTCAGTATGGTTTAAGAGCTACGGCTCACGGCCAGTTGACGGCTCGTCAAATTGAGGCTGCTCGTCGTTCAATTAGTCGTTATGTTAAGCGTGGCGGAAAATTGTTGATCCGTGTTTTTCCAGATAAGCCAATTACAAAGAAACCTATTGAGGTTAGAATGGGTTCAGGTAAGGGTAATGTTGAGTATTGGGTTGCTCAAATTCAACCAGGTCGTATGATCTATGAGATTGAAGGTGTTTCGGAGGATGTGGCGCGTGAAGCTTTCCGTTTGGCTGCGTCCAAACTTTCAGTGACTACCGCTTTTGTTGTCAGGACGGTGCGTTGA
>xylefaGB54
---------GTGACGTTAATGCTACAGCCAAAGCGAACAAAATATCGTAAAATGCATAAAGGCCGCAATTGTGGTTTGAGCTGGAACGCTAATGTAGTCAGTTTCGGTCAGTATGGTTTAAGAGCTACGGCTCACGGCCAGTTGACGGCTCGTCAAATTGAGGCTGCTCGTCGTTCAATTAGTCGTTATGTTAAGCGTGGCGGAAAATTGTTGATCCGTGTTTTTCCAGATAAGCCAATTACAAAGAAACCTATTGAGGTTAGAATGGGTTCAGGTAAGGGTAATGTTGAGTATTGGGTTGCTCAAATTCAACCAGGTCGTATGATCTATGAGATTGAAGGTGTTTCGGAGGATGTGGCGCGTGAAGCTTTCCGTTTGGCTGCGTCCAAACTTTCAGTGACTACCGCTTTTGTTGTCAGGACGGTGCGTTGA
>xylefa8071
---------GTGACGTTAATGCTACAGCCAAAGCGAACAAAATATCGTAAAATGCATAAAGGCCGCAATTGTGGTTTGAGCTGGAACGCTAATGTAGTCAGTTTCGGTCAGTATGGTTTAAGAGCTACGGCTCACGGCCAGTTGACGGCTCGTCAAATTGAGGCTGCTCGTCGTTCAATTAGTCGTTATGTTAAGCGTGGCGGAAAATTGTTGATCCGTGTTTTTCCAGATAAGCCAATTACAAAGAAACCTATTGAGGTTAGAATGGGTTCAGGTAAGGGTAATGTTGAGTATTGGGTTGCTCAAATTCAACCAGGTCGTATGATCTATGAGATTGAAGGTGTTTCGGAGGATGTGGCGCGTGAAGCTTTCCGTTTGGCTGCGTCCAAACTTTCAGTGACTACCGCTTTTGTTGTCAGGACGGTGCGTTGA
>xylefaM23s
---------GTGACGTTAATGCTACAGCCAAAGCGAACAAAATATCGTAAAATGCATAAAGGCCGCAATTGTGGTTTGAGCTGGAACGCTAATGTAGTCAGTTTCGGTCAGTATGGTTTAAGAGCTACGGCTCACGGCCAGTTGACGGCTCGTCAAATTGAGGCTGCTCGTCGTTCAATTAGTCGTTATGTTAAGCGTGGCGGAAAATTGTTGATCCGTGTTTTTCCAGATAAGCCAATTACAAAGAAACCTATTGAGGTTAGAATGGGTTCAGGTAAGGGTAATGTTGAGTATTGGGTTGCTCAAATTCAACCAGGTCGTATGATCTATGAGATTGAAGGTGTTTCGGAGGATGTGGCGCGTGAAGCTTTCCGTTTGGCTGCGTCCAAACTTTCAGTGACTACCGCTTTTGTTGTCAGGACGGTGCGTTGA
>xylefaEB92
---------GTGACGTTAATGCTACAGCCAAAGCGAACAAAATATCGTAAAATGCATAAAGGCCGCAATTGTGGTTTGAGCTGGAACGCTAATGTAGTCAGTTTCGGTCAGTATGGTTTAAGAGCTACGGCTCACGGCCAGTTGACGGCTCGTCAAATTGAGGCTGCTCGTCGTTCAATTAGTCGTTATGTTAAGCGTGGCGGAAAATTGTTGATCCGTGTTTTTCCAGATAAGCCAATTACAAAGAAACCTATTGAGGTTAGAATGGGTTCAGGTAAGGGTAATGTTGAGTATTGGGTTGCTCAAATTCAACCAGGTCGTATGATCTATGAGATTGAAGGTGTTTCGGAGGATGTGGCGCGTGAAGCTTTCCGTTTGGCTGCGTCCAAACTTTCAGTGACTACCGCTTTTGTTGTCAGGACGGTGCGTTGA
>xylefastag
---------GTGACGTTAATGCTACAGCCAAAGCGAACAAAATATCGTAAAATGCATAAAGGCCGCAATTGTGGTTTGAGCTGGAACGCTAATGTAGTCAGTTTCGGTCAGTATGGTTTAAGAGCTACGGCTCACGGCCAGTTGACGGCTCGTCAAATTGAGGCTGCTCGTCGTTCAATTAGTCGTTATGTTAAGCGTGGCGGAAAATTGTTGATCCGTGTTTTTCCAGATAAGCCAATTACAAAGAAACCTATTGAGGTTAGAATGGGTTCAGGTAAGGGTAATGTTGAGTATTGGGTTGCTCAAATTCAACCAGGTCGTATGATCTATGAGATTGAAGGTGTTTCGGAGGATGTGGCGCGTGAAGCTTTCCGTTTGGCTGCGTCCAAACTTTCAGTGACTACCGCTTTTGTTGTCAGGACGGTGCGTTGA
>xylefaD026
---------GTGACGTTAATGCTACAGCCAAAGCGAACAAAATATCGTAAAATGCATAAAGGCCGCAATTGTGGTTTGAGCTGGAACGCTAATGTAGTCAGTTTCGGTCAGTATGGTTTAAGAGCTACGGCTCACGGCCAGTTGACGGCTCGTCAAATTGAGGCTGCTCGTCGTTCAATTAGTCGTTATGTTAAGCGTGGCGGAAAATTGTTGATCCGTGTTTTTCCAGATAAGCCAATTACAAAGAAACCTATTGAGGTTAGAATGGGTTCAGGTAAGGGTAATGTTGAGTATTGGGTTGCTCAAATTCAACCAGGTCGTATGATCTATGAGATTGAAGGTGTTTCGGAGGATGTGGCGCGTGAAGCTTTCCGTTTGGCTGCGTCCAAACTTTCAGTGACTACCGCTTTTGTTGTCAGGACGGTGCGTTGA
>xylefaTem1
---------GTGACGTTAATGCTACAGCCAAAGCGAACAAAATATCGTAAAATGCATAAAGGCCGCAATTGTGGTTTGAGCTGGAACGCTAATGTAGTCAGTTTCGGTCAGTATGGTTTAAGAGCTACGGCTCACGGCCAGTTGACGGCTCGTCAAATTGAGGCTGCTCGTCGTTCAATTAGTCGTTATGTTAAGCGTGGCGGAAAATTGTTGATCCGTGTTTTTCCAGATAAGCCAATTACAAAGAAACCTATTGAGGTTAGAATGGGTTCAGGTAAGGGTAATGTTGAGTATTGGGTTGCTCAAATTCAACCAGGTCGTATGATCTATGAGATTGAAGGTGTTTCGGAGGATGTGGCGCGTGAAGCTTTCCGTTTGGCTGCGTCCAAACTTTCAGTGACTACCGCTTTTGTTGTCAGGACGGTGCGTTGA
>long-mer360
TGAGGTGAGGTGACGTTAATGCTACAGCCAAAGCGAACAAAAT-----------------------------------------------------------------------------------------------------------------------------------------------------------------------------------------------------------------------------------------------------------------------------------------------------------------------------------------------------------------------------------------------------
