# Supplementary material for: Identification of genetic relationships and subspecies signatures in Xylella fastidiosa
Source: BMC Genomics. 2019 Mar 25;20:239. doi: 10.1186/s12864-019-5565-9 (PMC6434890; doi:10.1186/s12864-019-5565-9)
Supplement: Supplementary file 8 — Analysis of (non-)synonymous SNPs in homologs to CDS harboring specific k-mers for selected enriched GOs. (ZIP 549 kb) [file 12864_2019_5565_MOESM8_ESM.zip › Additional-File8/Additional-File8A_CladeIII/GO-0000049/CP006740.1.325/Xfp assembled to xylefaMU34.fasta]

>xylefaMU34
---------GTGACGTTAATGCTACAGCCAAAGCGAACAAAATATCGTAAAATGCATAAAGGCCGCAATTGTGGTTTGAGCTGGAACGCTAATGTAGTCAGTTTCGGTCAGTATGGTTTAAGAGCTACGGCTCACGGCCAGTTGACGGCTCGTCAAATTGAGGCTGCTCGTCGTTCAATTAGTCGTTATGTTAAGCGTGGCGGAAAATTGTTGATCCGTGTTTTTCCAGATAAGCCAATTACAAAGAAACCTATTGAGGTTAGAATGGGTTCAGGTAAGGGTAATGTTGAGTATTGGGTTGCTCAAATTCAACCAGGTCGTATGATCTATGAGATTGAAGGTGTTTCGGAGGATGTGGCGCGTGAAGCTTTCCGTTTGGCTGCGTCCAAACTTTCAGTGACTACCGCTTTTGTTGTCAGGACGGTGCGTTGA
>xylefa9a5c
---------GTGACGTTAATGTTACAGCCAAAGCGAACAAAATATCGTAAAATGCATAAAGGCCGCAATTGTGGTTTGAGCTGGAACGCTAATGTAGTCAGTTTCGGTCAGTATGGTTTAAGAGCTACCGCTCACGGCCAGTTGACGGCTCGTCAAATTGAGGCTGCTCGTCGTTCAATTAGTCGTTATGTTAAGCGTGGCGGAAAATTGTTGATCCGTGTTTTTCCAGATAAGCCAATTACAAAGAAACCTATTGAGGTTAGAATGGGTTCAGGTAAGGGTAATGTTGAGTATTGGGTTGCTCAAATTCAACCAGGTCGTATGATCTATGAGATTGAGGGTGTTTCGGAGGATGTAGCGCGTGAAGCTTTCCGTTTGGCTGCCTCCAAACTTTCAGTGACTACCGCTTTTGTTGTCAGGACGGTGCGTTGA
>xylefa1199
---------GTGACGTTAATGTTACAGCCAAAGCGAACAAAATATCGTAAAATGCATAAAGGCCGCAATTGTGGTTTGAGCTGGAACGCTAATGTAGTCAGTTTCGGTCAGTATGGTTTAAGAGCTACCGCTCACGGCCAGTTGACGGCTCGTCAAATTGAGGCTGCTCGTCGTTCAATTAGTCGTTATGTTAAGCGTGGCGGAAAATTGTTGATCCGTGTTTTTCCAGATAAGCCAATTACAAAGAAACCTATTGAGGTTAGAATGGGTTCAGGTAAGGGTAATGTTGAGTATTGGGTTGCTCAAATTCAACCAGGTCGTATGATCTATGAGATTGAGGGTGTTTCGGAGGATGTAGCGCGTGAAGCTTTCCGTTTGGCTGCCTCCAAACTTTCAGTGACTACCGCTTTTGTTGTCAGGACGGTGCGTTGA
>xylefaco6c
---------GTGACGTTAATGTTACAGCCAAAGCGAACAAAATATCGTAAAATGCATAAAGGCCGCAATTGTGGTTTGAGCTGGAACGCTAATGTAGTCAGTTTCGGTCAGTATGGTTTAAGAGCTACCGCTCACGGCCAGTTGACGGCTCGTCAAATTGAGGCTGCTCGTCGTTCAATTAGTCGTTATGTTAAGCGTGGCGGAAAATTGTTGATCCGTGTTTTTCCAGATAAGCCAATTACAAAGAAACCTATTGAGGTTAGAATGGGTTCAGGTAAGGGTAATGTTGAGTATTGGGTTGCTCAAATTCAACCAGGTCGTATGATCTATGAGATTGAGGGTGTTTCGGAGGATGTAGCGCGTGAAGCTTTCCGTTTGGCTGCCTCCAAACTTTCAGTGACTACCGCTTTTGTTGTCAGGACGGTGCGTTGA
>xylefaco32
---------GTGACGTTAATGTTACAGCCAAAGCGAACAAAATATCGTAAAATGCATAAAGGCCGCAATTGTGGTTTGAGCTGGAACGCTAATGTAGTCAGTTTCGGTCAGTATGGTTTAAGAGCTACCGCTCACGGCCAGTTGACGGCTCGTCAAATTGAGGCTGCTCGTCGTTCAATTAGTCGTTATGTTAAGCGTGGCGGAAAATTGTTGATCCGTGTTTTTCCAGATAAGCCAATTACAAAGAAACCTATTGAGGTTAGAATGGGTTCAGGTAAGGGTAATGTTGAGTATTGGGTTGCTCAAATTCAACCAGGTCGTATGATCTATGAGATTGAGGGTGTTTCGGAGGATGTAGCGCGTGAAGCTTTCCGTTTGGCTGCCTCCAAACTTTCAGTGACTACCGCTTTTGTTGTCAGGACGGTGCGTTGA
>xylefacodi
---------GTGACGTTAATGTTACAGCCAAAGCGAACAAAATATCGTAAAATGCATAAAGGCCGCAATTGTGGTTTGAGCTGGAACGCTAATGTAGTCAGTTTCGGTCAGTATGGTTTAAGAGCTACGGCTCACGGCCAGTTGACGGCTCGTCAAATTGAGGCTGCTCGTCGTTCAATTAGTCGTTATGTTAAGCGTGGCGGAAAATTGTTGATCCGTGTTTTTCCAGATAAGCCAATTACAAAGAAACCTATTGAGGTTAGAATGGGTTCAGGTAAGGGTAATGTTGAGTATTGGGTTGCTCAAATTCAACCAGGTCGTATGATCTATGAGATTGAGGGTGTTTCGGAGGATGTAGCGCGTGAAGCTTTCCGTTTGGCTGCCTCCAAACTTTCAGTGACTACCGCTTTTGTTGTCAGGACGGTGCGTTGA
>xylefaCOF4
---------GTGACGTTAATGTTACAGCCAAAGCGAACAAAATATCGTAAAATGCATAAAGGCCGCAATTGTGGTTTGAGCTGGAACGCTAATGTAGTCAGTTTCGGTCAGTATGGTTTAAGAGCTACCGCTCACGGCCAGTTGACGGCTCGTCAAATTGAGGCTGCTCGTCGTTCAATTAGTCGTTATGTTAAGCGTGGCGGAAAATTGTTGATCCGTGTTTTTCCAGATAAGCCAATTACAAAGAAACCTATTGAGGTTAGAATGGGTTCAGGTAAGGGTAATGTTGAGTATTGGGTTGCTCAAATTCAACCAGGTCGTATGATCTATGAGATTGAGGGTGTTTCGGAGGATGTAGCGCGTGAAGCTTTCCGTTTGGCTGCCTCCAAACTTTCAGTGACTACCGCTTTTGTTGTCAGGACGGTGCGTTGA
>xylefaCOF7
---------GTGACGTTAATGTTACAGCCAAAGCGAACAAAATATCGTAAAATGCATAAAGGCCGCAATTGTGGTTTGAGCTGGAACGCTAATGTAGTCAGTTTCGGTCAGTATGGTTTAAGAGCTACGGCTCACGGCCAGTTGACGGCTCGTCAAATTGAGGCTGCTCGTCGTTCAATTAGTCGTTATGTTAAGCGTGGCGGAAAATTGTTGATCCGTGTTTTTCCAGATAAGCCAATTACAAAGAAACCTATTGAGGTTAGAATGGGTTCAGGTAAGGGTAATGTTGAGTATTGGGTTGCTCAAATTCAACCAGGTCGTATGATCTATGAGATTGAGGGTGTTTCGGAGGATGTAGCGCGTGAAGCTTTCCGTTTGGCTGCCTCCAAACTTTCAGTGACTACCGCTTTTGTTGTCAGGACGGTGCGTTGA
>xylefaCVC1
---------GTGACGTTAATGTTACAGCCAAAGCGAACAAAATATCGTAAAATGCATAAAGGCCGCAATTGTGGTTTGAGCTGGAACGCTAATGTAGTCAGTTTCGGTCAGTATGGTTTAAGAGCTACCGCTCACGGCCAGTTGACGGCTCGTCAAATTGAGGCTGCTCGTCGTTCAATTAGTCGTTATGTTAAGCGTGGCGGAAAATTGTTGATCCGTGTTTTTCCAGATAAGCCAATTACAAAGAAACCTATTGAGGTTAGAATGGGTTCAGGTAAGGGTAATGTTGAGTATTGGGTTGCTCAAATTCAACCAGGTCGTATGATCTATGAGATTGAGGGTGTTTCGGAGGATGTAGCGCGTGAAGCTTTCCGTTTGGCTGCCTCCAAACTTTCAGTGACTACCGCTTTTGTTGTCAGGACGGTGCGTTGA
>xylefa8072
---------GTGACGTTAATGTTACAGCCAAAGCGAACAAAATATCGTAAAATGCATAAAGGCCGCAATTGTGGTTTGAGCTGGAACGCTAATGTAGTCAGTTTCGGTCAGTATGGTTTAAGAGCTACGGCTCACGGCCAGTTGACGGCTCGTCAAATTGAGGCTGCTCGTCGTTCAATTAGTCGTTATGTTAAGCGTGGCGGAAAATTGTTGATCCGTGTTTTTCCAGATAAGCCAATTACAAAGAAACCTATTGAGGTTAGAATGGGTTCAGGTAAGGGTAATGTTGAGTATTGGGTTGCTCAAATTCAACCAGGTCGTATGATCTATGAGATTGAGGGTGTTTCGGAGGATGTAGCGCGTGAAGCTTTCCGTTTGGCTGCCTCCAAACTTTCAGTGACTACCGCTTTTGTTGTCAGGACGGTGCGTTGA
>xylefaHib4
---------GTGACGTTAATGTTACAGCCAAAGCGAACAAAATATCGTAAAATGCATAAAGGCCGCAATTGTGGTTTGAGCTGGAACGCTAATGTAGTCAGTTTCGGTCAGTATGGTTTAAGAGCTACGGCTCACGGCCAGTTGACGGCTCGTCAAATTGAGGCTGCTCGTCGTTCAATTAGTCGTTATGTTAAGCGTGGCGGAAAATTGTTGATCCGTGTTTTTCCAGATAAGCCAATTACAAAGAAACCTATTGAGGTTAGAATGGGTTCAGGTAAGGGTAATGTTGAGTATTGGGTTGCTCAAATTCAACCAGGTCGTATGATCTATGAGATTGAGGGTGTTTCGGAGGATGTAGCGCGTGAAGCTTTCCGTTTGGCTGCCTCCAAACTTTCAGTGACTACCGCTTTTGTTGTCAGGACGGTGCGTTGA
>xylefaOLS8
---------GTGACGTTAATGTTACAGCCAAAGCGAACAAAATATCGTAAAATGCATAAAGGCCGCAATTGTGGTTTGAGCTGGAACGCTAATGTAGTCAGTTTCGGTCAGTATGGTTTAAGAGCTACGGCTCACGGCCAGTTGACGGCTCGTCAAATTGAGGCTGCTCGTCGTTCAATTAGTCGTTATGTTAAGCGTGGCGGAAAATTGTTGATCCGTGTTTTTCCAGATAAGCCAATTACAAAGAAACCTATTGAGGTTAGAATGGGTTCAGGTAAGGGTAATGTTGAGTATTGGGTTGCTCAAATTCAACCAGGTCGTATGATCTATGAGATTGAGGGTGTTTCGGAGGATGTAGCGCGTGAAGCTTTCCGTTTGGCTGCCTCCAAACTTTCAGTGACTACCGCTTTTGTTGTCAGGACGGTGCGTTGA
>xylefaPr8x
---------GTGACGTTAATGTTACAGCCAAAGCGAACAAAATATCGTAAAATGCATAAAGGCCGCAATTGTGGTTTGAGCTGGAACGCTAATGTAGTCAGTTTCGGTCAGTATGGTTTAAGAGCTACCGCTCACGGCCAGTTGACGGCTCGTCAAATTGAGGCTGCTCGTCGTTCAATTAGTCGTTATGTTAAGCGTGGCGGAAAATTGTTGATCCGTGTTTTTCCAGATAAGCCAATTACAAAGAAACCTATTGAGGTTAGAATGGGTTCAGGTAAGGGTAATGTTGAGTATTGGGTTGCTCAAATTCAACCAGGTCGTATGATCTATGAGATTGAGGGTGTTTCGGAGGATGTAGCGCGTGAAGCTTTCCGTTTGGCTGCCTCCAAACTTTCAGTGACTACCGCTTTTGTTGTCAGGACGGTGCGTTGA
>xylefaCVC6
---------GTGACGTTAATGTTACAGCCAAAGCGAACAAAATATCGTAAAATGCATAAAGGCCGCAATTGTGGTTTGAGCTGGAACGCTAATGTAGTCAGTTTCGGTCAGTATGGTTTAAGAGCTACCGCTCACGGCCAGTTGACGGCTCGTCAAATTGAGGCTGCTCGTCGTTCAATTAGTCGTTATGTTAAGCGTGGCGGAAAATTGTTGATCCGTGTTTTTCCAGATAAGCCAATTACAAAGAAACCTATTGAGGTTAGAATGGGTTCAGGTAAGGGTAATGTTGAGTATTGGGTTGCTCAAATTCAACCAGGTCGTATGATCTATGAGATTGAGGGTGTTTCGGAGGATGTAGCGCGTGAAGCTTTCCGTTTGGCTGCCTCCAAACTTTCAGTGACTACCGCTTTTGTTGTCAGGACGGTGCGTTGA
>xylefaU24D
---------GTGACGTTAATGTTACAGCCAAAGCGAACAAAATATCGTAAAATGCATAAAGGCCGCAATTGTGGTTTGAGCTGGAACGCTAATGTAGTCAGTTTCGGTCAGTATGGTTTAAGAGCTACCGCTCACGGCCAGTTGACGGCTCGTCAAATTGAGGCTGCTCGTCGTTCAATTAGTCGTTATGTTAAGCGTGGCGGAAAATTGTTGATCCGTGTTTTTCCAGATAAGCCAATTACAAAGAAACCTATTGAGGTTAGAATGGGTTCAGGTAAGGGTAATGTTGAGTATTGGGTTGCTCAAATTCAACCAGGTCGTATGATCTATGAGATTGAGGGTGTTTCGGAGGATGTAGCGCGTGAAGCTTTCCGTTTGGCTGCCTCCAAACTTTCAGTGACTACCGCTTTTGTTGTCAGGACGGTGCGTTGA
>xylefasFb7
---------GTGACGTTAATGTTACAGCCAAAGCGAACAAAATATCGTAAAATGCATAAAGGCCGCAATTGTGGTTTGAGCTGGAACGCTAATGTAGTCAGTTTCGGTCAGTATGGTTTAAGAGCTACCGCTCACGGCCAGTTGACGGCTCGTCAAATTGAGGCTGCTCGTCGTTCAATTAGTCGTTATGTTAAGCGTGGCGGAAAATTGTTGATCCGTGTTTTTCCAGATAAGCCAATTACAAAGAAACCTATTGAGGTTAGAATGGGTTCAGGTAAGGGTAATGTTGAGTATTGGGTTGCTCAAATTCAACCAGGTCGTATGATCTATGAGATTGAGGGTGTTTCGGAGGATGTAGCGCGTGAAGCTTTCCGTTTGGCTGCCTCCAAACTTTCAGTGACTACCGCTTTTGTTGTCAGGACGGTGCGTTGA
>xylefaOLS9
---------GTGACGTTAATGTTACAGCCAAAGCGAACAAAATATCGTAAAATGCATAAAGGCCGCAATTGTGGTTTGAGCTGGAACGCTAATGTAGTCAGTTTCGGTCAGTATGGTTTAAGAGCTACGGCTCACGGCCAGTTGACGGCTCGTCAAATTGAGGCTGCTCGTCGTTCAATTAGTCGTTATGTTAAGCGTGGCGGAAAATTGTTGATCCGTGTTTTTCCAGATAAGCCAATTACAAAGAAACCTATTGAGGTTAGAATGGGTTCAGGTAAGGGTAATGTTGAGTATTGGGTTGCTCAAATTCAACCAGGTCGTATGATCTATGAGATTGAGGGTGTTTCGGAGGATGTAGCGCGTGAAGCTTTCCGTTTGGCTGCCTCCAAACTTTCAGTGACTACCGCTTTTGTTGTCAGGACGGTGCGTTGA
>xylefaJa12
---------GTGACGTTAATGTTACAGCCAAAGCGAACAAAATATCGTAAAATGCATAAAGGCCGCAATTGTGGTTTGAGCTGGAACGCTAATGTAGTCAGTTTCGGTCAGTATGGTTTAAGAGCTACCGCTCACGGCCAGTTGACGGCTCGTCAAATTGAGGCTGCTCGTCGTTCAATTAGTCGTTATGTTAAGCGTGGCGGAAAATTGTTGATCCGTGTTTTTCCAGATAAGCCAATTACAAAGAAACCTATTGAGGTTAGAATGGGTTCAGGTAAGGGTAATGTTGAGTATTGGGTTGCTCAAATTCAACCAGGTCGTATGATCTATGAGATTGAGGGTGTTTCGGAGGATGTAGCGCGTGAAGCTTTCCGTTTGGCTGCCTCCAAACTTTCAGTGACTACCGCTTTTGTTGTCAGGACGGTGCGTTGA
>xylefa3124
---------GTGACGTTAATGTTACAGCCAAAGCGAACAAAATATCGTAAAATGCATAAAGGCCGCAATTGTGGTTTGAGCTGGAACGCTAATGTAGTCAGTTTCGGTCAGTATGGTTTAAGAGCTACCGCTCACGGCCAGTTGACGGCTCGTCAAATTGAGGCTGCTCGTCGTTCAATTAGTCGTTATGTTAAGCGTGGCGGAAAATTGTTGATCCGTGTTTTTCCAGATAAGCCAATTACAAAGAAACCTATTGAGGTTAGAATGGGTTCAGGTAAGGGTAATGTTGAGTATTGGGTTGCTCAAATTCAACCAGGTCGTATGATCTATGAGATTGAGGGTGTTTCGGAGGATGTAGCGCGTGAAGCTTTCCGTTTGGCTGCCTCCAAACTTTCAGTGACTACCGCTTTTGTTGTCAGGACGGTGCGTTGA
>long-mer360
TGAGGTGAGGTGACGTTAATGCTACAGCCAAAGCGAACAAAAT-----------------------------------------------------------------------------------------------------------------------------------------------------------------------------------------------------------------------------------------------------------------------------------------------------------------------------------------------------------------------------------------------------
