# Supplementary material for: Identification of genetic relationships and subspecies signatures in Xylella fastidiosa
Source: BMC Genomics. 2019 Mar 25;20:239. doi: 10.1186/s12864-019-5565-9 (PMC6434890; doi:10.1186/s12864-019-5565-9)
Supplement: Supplementary file 8 — Analysis of (non-)synonymous SNPs in homologs to CDS harboring specific k-mers for selected enriched GOs. (ZIP 549 kb) [file 12864_2019_5565_MOESM8_ESM.zip › Additional-File8/Additional-File8A_CladeIII/GO-0000049/CP006740.1.330/Clade III assembled to xylefaMU34.fasta]

>xylefaMU34
ATGACGCGTTTGGAAAACATGTATAAGAAAGAAGTAGTGCCTGCTTTAATTAAGAGGTTTGGTTATTCTAATCCCATGGCTGTTCCTAGATTGGTCAAGATTACGCTCAACATGGGTGTAGGTGAGGCAGCTACGAATAAGAAGGTTCTAGAAAACGCTGTTGCTGATATGGCTAAAATTTCTGGTCAGAAGCCAATTGTTACTAAGTCTCGTATTTCGGTTGCATCTTTCAAGATTCGTAATGGTTGGCCTATTGGCTGCAAGACTACTTTGCGTCGCTCTAAGATGTATGAATTCTTAGATAGGTTGATTAATATTTCTTTGCCTTGTGTCCGTGATTTCCGTGGTATTCCTCCACGTTCCTTTGATGGTCGTGGTAATTTTAATATGGGTGTGAAGGAGCAGGTTGTTTTTCCTGAGATCGATTTCGATGCGGTTGATGCTATACGTGGAATGGATATTGCTATTACAACTACAGCTAACTCGGATGCTGAAGCTAAAGCTTTGCTTGATGCCTTTAACTTCCCATTCCGTAACTGA
>xylefaMuMD
ATGACGCGTTTGGAAAACATGTATAAGAAAGAAGTAGTGCCTGCTTTAATTAAGAGGTTTGGTTATTCTAATCCCATGGCTGTTCCTAGATTGGTCAAGATTACGCTCAACATGGGTGTAGGTGAGGCAGCTACGAATAAGAAGGTTCTAGAAAACGCTGTTGCTGATATGGCTAAAATTTCTGGTCAGAAGCCAATTGTTACTAAGTCTCGTATTTCGGTTGCATCTTTCAAGATTCGTAATGGTTGGCCTATTGGCTGCAAGACTACTTTGCGTCGCTCTAAGATGTATGAATTCTTAGATAGGTTGATTAATATTTCTTTGCCTTGTGTCCGTGATTTCCGTGGTATTCCTCCACGTTCCTTTGATGGTCGTGGTAATTTTAATATGGGTGTGAAGGAGCAGGTTGTTTTTCCTGAGATCGATTTCGATGCGGTTGATGCTATACGTGGAATGGATATTGCTATTACAACTACAGCTAACTCGGATGCTGAAGCTAAAGCTTTGCTTGATGCCTTTAACTTCCCATTCCGTAACTGA
>xylefaAnn1
ATGACGCGTTTGGAAAACATGTATAAGAAAGAAGTAGTGCCTGCTTTAATTAAGAGGTTTGGTTATTCTAATCCCATGGCTGTTCCTAGATTGGTCAAGATTACGCTCAACATGGGTGTAGGTGAGGCAGCTACGAATAAGAAGGTTCTAGAAAACGCTGTTGCTGATATGGCTAAAATTTCTGGTCAGAAGCCAATTGTTACTAAGTCTCGTATTTCGGTTGCATCTTTCAAGATTCGTAATGGTTGGCCTATTGGCTGCAAGACTACTTTGCGTCGCTCTAAGATGTATGAATTCTTAGATAGGTTGATTAATATTTCTTTGCCTTGTGTCCGTGATTTCCGTGGTATTCCTCCACGTTCCTTTGATGGTCGTGGTAATTTTAATATGGGTGTGAAGGAGCAGGTTGTTTTTCCTGAGATCGATTTCGATGCGGTTGATGCTATACGTGGAATGGATATTGCTATTACAACTACAGCTAACTCGGATGCTGAAGCTAAAGCTTTGCTTGATGCCTTTAACTTCCCATTCCGTAACTGA
>xylefaco33
ATGACGCGTTTGGAAAACATGTATAAGAAAGAAGTAGTGCCTGCTTTAATTAATAGGTTTGGTTATTCTAATCCCATGGCTGTTCCTAGATTGGTCAAGATTACGCTCAACATGGGTGTAGGTGAGGCAGCTACGAATAAGAAGGTTCTAGAGAACGCTGTTGCTGATATGGCTAAAATTTCTGGTCAGAAGCCAATTGTTACTAAGTCTCGTATTTCGGTTGCATCTTTCAAGATTCGTAATGGTTGGCCTATTGGCTGCAAGACTACTTTGCGTCGCTCTAAGATGTATGAATTCTTAGATAGGTTGATTAATATTTCTTTGCCTTGTGTCCGTGATTTCCGTGGTATTCCTCCACGTTCCTTTGATGGTCGTGGTAATTTTAATATGGGTGTGAAGGAGCAGGTTGTTTTTCCTGAGATCGATTTCGATGCGGTTGATGCTATACGTGGAATGGATATTGCTATTACAACTACAGCTAACTCGGATGCTGAAGCTAAAGCTTTGCTTGATGCCTTTAACTTCCCATTCCGTAACTGA
>xylefa4627
ATGACGCGTTTGGAAAACATGTATAAGAAAGAAGTAGTGCCTGCTTTAATTAATAGGTTTGGTTATTCTAATCCCATGGCTGTTCCTAGATTGGTCAAGATTACGCTCAACATGGGTGTAGGTGAGGCAGCTACGAATAAGAAGGTTCTAGAGAACGCTGTTGCTGATATGGCTAAAATTTCTGGTCAGAAGCCAATTGTTACTAAGTCTCGTATTTCGGTTGCATCTTTCAAGATTCGTAATGGTTGGCCTATTGGCTGCAAGACTACTTTGCGTCGCTCTAAGATGTATGAATTCTTAGATAGGTTGATTAATATTTCTTTGCCTTGTGTCCGTGATTTCCGTGGTATTCCTCCACGTTCCTTTGATGGTCGTGGTAATTTTAATATGGGTGTGAAGGAGCAGGTTGTTTTTCCTGAGATCGATTTCGATGCGGTTGATGCTATACGTGGAATGGATATTGCTATTACAACTACAGCTAACTCGGATGCTGAAGCTAAAGCTTTGCTTGATGCCTTTAACTTCCCATTCCGTAACTGA
>xylefa8073
ATGACGCGTTTGGAAAACATGTATAAGAAAGAAGTAGTGCCTGCTTTAATTAATAGGTTTGGTTATTCTAATCCCATGGCTGTTCCTAGATTGGTCAAGATTACGCTCAACATGGGTGTAGGTGAGGCAGCTACGAATAAGAAGGTTCTAGAGAACGCTGTTGCTGATATGGCTAAAATTTCTGGTCAGAAGCCAATTGTTACTAAGTCTCGTATTTCGGTTGCATCTTTCAAGATTCGTAATGGTTGGCCTATTGGCTGCAAGACTACTTTGCGTCGCTCTAAGATGTATGAATTCTTAGATAGGTTGATTAATATTTCTTTGCCTTGTGTCCGTGATTTCCGTGGTATTCCTCCACGTTCCTTTGATGGTCGTGGTAATTTTAATATGGGTGTGAAGGAGCAGGTTGTTTTTCCTGAGATCGATTTCGATGCGGTTGATGCTATACGTGGAATGGATATTGCTATTACAACTACAGCTAACTCGGATGCTGAAGCTAAAGCTTTGCTTGATGCCTTTAACTTCCCATTCCGTAACTGA
>xylefa3579
ATGACGCGTTTGGAAAACATGTATAAGAAAGAAGTAGTGCCTGCTTTAATTAAGAGGTTTGGTTATTCTAATCCCATGGCTGTTCCTAGATTGGTCAAGATTACGCTCAACATGGGTGTAGGTGAGGCAGCTACGAATAAGAAGGTTCTAGAAAACGCTCTTGCTGATATGGCTAAAATTTCTGGTCAGAAGCCAATTGTTACTAAGTCTCGTATTTCGGTTGCATCTTTCAAGATTCGTAATGGTTGGCCTATTGGCTGCAAGACTACTTTGCGTCGCTCTAAGATGTATGAATTCTTAGATAGGTTGATTAATATTTCTTTGCCTTGTGTCCGTGATTTCCGTGGTATTCCTCCACGTTCCTTTGATGGTCGTGGTAATTTTAATATGGGTGTGAAGGAGCAGGTTGTTTTTCCTGAGATCGATTTCGATGCGGTTGATGCTATACGTGGAATGGATATTGCTATTACAACTACAGCTAACTCGGATGCTGAAGCTAAAGCTTTGCTTGATGCCTTTAACTTCCCATTCCGTAACTGA
>xylefa7970
ATGACGCGTTTGGAAAACATGTATAAGAAAGAAGTAGTGCCTGCTTTAATTAAGAGGTTTGGTTATTCTAATCCCATGGCTGTTCCTAGATTGGTCAAGATTACGCTCAACATGGGTGTAGGTGAGGCAGCTACGAATAAGAAGGTTCTAGAAAACGCTCTTGCTGATATGGCTAAAATTTCTGGTCAGAAGCCAATTGTTACTAAGTCTCGTATTTCGGTTGCATCTTTCAAGATTCGTAATGGTTGGCCTATTGGCTGCAAGACTACTTTGCGTCGCTCTAAGATGTATGAATTCTTAGATAGGTTGATTAATATTTCTTTGCCTTGTGTCCGTGATTTCCGTGGTATTCCTCCACGTTCCTTTGATGGTCGTGGTAATTTTAATATGGGTGTGAAGGAGCAGGTTGTTTTTCCTGAGATCGATTTCGATGCGGTTGATGCTATACGTGGAATGGATATTGCTATTACAACTACAGCTAACTCGGATGCTGAAGCTAAAGCTTTGCTTGATGCCTTTAACTTCCCATTCCGTAACTGA
>xylefa8082
ATGACGCGTTTGGAAAACATGTATAAGAAAGAAGTAGTGCCTGCTTTAATTAAGAGGTTTGGTTATTCTAATCCCATGGCTGTTCCTAGATTGGTCAAGATTACGCTCAACATGGGTGTAGGTGAGGCAGCTACGAATAAGAAGGTTCTAGAAAACGCTCTTGCTGATATGGCTAAAATTTCTGGTCAGAAGCCAATTGTTACTAAGTCTCGTATTTCGGTTGCATCTTTCAAGATTCGTAATGGTTGGCCTATTGGCTGCAAGACTACTTTGCGTCGCTCTAAGATGTATGAATTCTTAGATAGGTTGATTAATATTTCTTTGCCTTGTGTCCGTGATTTCCGTGGTATTCCTCCACGTTCCTTTGATGGTCGTGGTAATTTTAATATGGGTGTGAAGGAGCAGGTTGTTTTTCCTGAGATCGATTTCGATGCGGTTGATGCTATACGTGGAATGGATATTGCTATTACAACTACAGCTAACTCGGATGCTGAAGCTAAAGCTTTGCTTGATGCCTTTAACTTCCCATTCCGTAACTGA
>xylefa4626
ATGACGCGTTTGGAAAACATGTATAAGAAAGAAGTAGTGCCTGCTTTAATTAAGAGGTTTGGTTATTCTAATCCCATGGCTGTTCCTAGATTGGTCAAGATTACGCTCAACATGGGTGTAGGTGAGGCAGCTACGAATAAGAAGGTTCTAGAAAACGCTCTTGCTGATATGGCTAAAATTTCTGGTCAGAAGCCAATTGTTACTAAGTCTCGTATTTCGGTTGCATCTTTCAAGATTCGTAATGGTTGGCCTATTGGCTGCAAGACTACTTTGCGTCGCTCTAAGATGTATGAATTCTTAGATAGGTTGATTAATATTTCTTTGCCTTGTGTCCGTGATTTCCGTGGTATTCCTCCACGTTCCTTTGATGGTCGTGGTAATTTTAATATGGGTGTGAAGGAGCAGGTTGTTTTTCCTGAGATCGATTTCGATGCGGTTGATGCTATACGTGGAATGGATATTGCTATTACAACTACAGCTAACTCGGATGCTGAAGCTAAAGCTTTGCTTGATGCCTTTAACTTCCCATTCCGTAACTGA
>xylefa7969
ATGACGCGTTTGGAAAACATGTATAAGAAAGAAGTAGTGCCTGCTTTAATTAAGAGGTTTGGTTATTCTAATCCCATGGCTGTTCCTAGATTGGTCAAGATTACGCTCAACATGGGTGTAGGTGAGGCAGCTACGAATAAGAAGGTTCTAGAAAACGCTCTTGCTGATATGGCTAAAATTTCTGGTCAGAAGCCAATTGTTACTAAGTCTCGTATTTCGGTTGCATCTTTCAAGATTCGTAATGGTTGGCCTATTGGCTGCAAGACTACTTTGCGTCGCTCTAAGATGTATGAATTCTTAGATAGGTTGATTAATATTTCTTTGCCTTGTGTCCGTGATTTCCGTGGTATTCCTCCACGTTCCTTTGATGGTCGTGGTAATTTTAATATGGGTGTGAAGGAGCAGGTTGTTTTTCCTGAGATCGATTTCGATGCGGTTGATGCTATACGTGGAATGGATATTGCTATTACAACTACAGCTAACTCGGATGCTGAAGCTAAAGCTTTGCTTGATGCCTTTAACTTCCCATTCCGTAACTGA
>xylefaD026
ATGACGCGTTTGGAAAACATGTATAAGAAAGAAGTAGTGCCTGCTTTAATTAAGAGGTTTGGTTATTCTAATCCCATGGCTGTTCCTAGATTGGTCAAGATTACGCTCAACATGGGTGTAGGTGAGGCAGCTACGAATAAGAAGGTTCTAGAAAACGCTCTTGCTGATATGGCTAAAATTTCTGGTCAGAAGCCAATTGTTACTAAGTCTCGTATTTCGGTTGCATCTTTCAAGATTCGTAATGGTTGGCCTATTGGCTGCAAGACTACTTTGCGTCGCTCTAAGATGTATGAATTCTTAGATAGGTTGATTAATATTTCTTTGCCTTGTGTCCGTGATTTCCGTGGTATTCCTCCACGTTCCTTTGATGGTCGTGGTAATTTTAATATGGGTGTGAAGGAGCAGGTTGTTTTTCCTGAGATCGATTTCGATGCGGTTGATGCTATACGTGGAATGGATATTGCTATTACAACTACAGCTAACTCGGATGCTGAAGCTAAAGCTTTGCTTGATGCCTTTAACTTCCCATTCCGTAACTGA
>xylefaEB92
ATGACGCGTTTGGAAAACATGTATAAGAAAGAAGTAGTGCCTGCTTTAATTAAGAGGTTTGGTTATTCTAATCCCATGGCTGTTCCTAGATTGGTCAAGATTACGCTCAACATGGGTGTAGGTGAGGCAGCTACGAATAAGAAGGTTCTAGAAAACGCTCTTGCTGATATGGCTAAAATTTCTGGTCAGAAGCCAATTGTTACTAAGTCTCGTATTTCGGTTGCATCTTTCAAGATTCGTAATGGTTGGCCTATTGGCTGCAAGACTACTTTGCGTCGCTCTAAGATGTATGAATTCTTAGATAGGTTGATTAATATTTCTTTGCCTTGTGTCCGTGATTTCCGTGGTATTCCTCCACGTTCCTTTGATGGTCGTGGTAATTTTAATATGGGTGTGAAGGAGCAGGTTGTTTTTCCTGAGATCGATTTCGATGCGGTTGATGCTATACGTGGAATGGATATTGCTATTACAACTACAGCTAACTCGGATGCTGAAGCTAAAGCTTTGCTTGATGCCTTTAACTTCCCATTCCGTAACTGA
>xylefaTem1
ATGACGCGTTTGGAAAACATGTATAAGAAAGAAGTAGTGCCTGCTTTAATTAAGAGGTTTGGTTATTCTAATCCCATGGCTGTTCCTAGATTGGTCAAGATTACGCTCAACATGGGTGTAGGTGAGGCAGCTACGAATAAGAAGGTTCTAGAAAACGCTCTTGCTGATATGGCTAAAATTTCTGGTCAGAAGCCAATTGTTACTAAGTCTCGTATTTCGGTTGCATCTTTCAAGATTCGTAATGGTTGGCCTATTGGCTGCAAGACTACTTTGCGTCGCTCTAAGATGTATGAATTCTTAGATAGGTTGATTAATATTTCTTTGCCTTGTGTCCGTGATTTCCGTGGTATTCCTCCACGTTCCTTTGATGGTCGTGGTAATTTTAATATGGGTGTGAAGGAGCAGGTTGTTTTTCCTGAGATCGATTTCGATGCGGTTGATGCTATACGTGGAATGGATATTGCTATTACAACTACAGCTAACTCGGATGCTGAAGCTAAAGCTTTGCTTGATGCCTTTAACTTCCCATTCCGTAACTGA
>xylefaGB54
ATGACGCGTTTGGAAAACATGTATAAGAAAGAAGTAGTGCCTGCTTTAATTAAGAGGTTTGGTTATTCTAATCCCATGGCTGTTCCTAGATTGGTCAAGATTACGCTCAACATGGGTGTAGGTGAGGCAGCTACGAATAAGAAGGTTCTAGAAAACGCTCTTGCTGATATGGCTAAAATTTCTGGTCAGAAGCCAATTGTTACTAAGTCTCGTATTTCGGTTGCATCTTTCAAGATTCGTAATGGTTGGCCTATTGGCTGCAAGACTACTTTGCGTCGCTCTAAGATGTATGAATTCTTAGATAGGTTGATTAATATTTCTTTGCCTTGTGTCCGTGATTTCCGTGGTATTCCTCCACGTTCCTTTGATGGTCGTGGTAATTTTAATATGGGTGTGAAGGAGCAGGTTGTTTTTCCTGAGATCGATTTCGATGCGGTTGATGCTATACGTGGAATGGATATTGCTATTACAACTACAGCTAACTCGGATGCTGAAGCTAAAGCTTTGCTTGATGCCTTTAACTTCCCATTCCGTAACTGA
>xylefastag
ATGACGCGTTTGGAAAACATGTATAAGAAAGAAGTAGTGCCTGCTTTAATTAAGAGGTTTGGTTATTCTAATCCCATGGCTGTTCCTAGATTGGTCAAGATTACGCTCAACATGGGTGTAGGTGAGGCAGCTACGAATAAGAAGGTTCTAGAAAACGCTCTTGCTGATATGGCTAAAATTTCTGGTCAGAAGCCAATTGTTACTAAGTCTCGTATTTCGGTTGCATCTTTCAAGATTCGTAATGGTTGGCCTATTGGCTGCAAGACTACTTTGCGTCGCTCTAAGATGTATGAATTCTTAGATAGGTTGATTAATATTTCTTTGCCTTGTGTCCGTGATTTCCGTGGTATTCCTCCACGTTCCTTTGATGGTCGTGGTAATTTTAATATGGGTGTGAAGGAGCAGGTTGTTTTTCCTGAGATCGATTTCGATGCGGTTGATGCTATACGTGGAATGGATATTGCTATTACAACTACAGCTAACTCGGATGCTGAAGCTAAAGCTTTGCTTGATGCCTTTAACTTCCCATTCCGTAACTGA
>xylefaM23s
ATGACGCGTTTGGAAAACATGTATAAGAAAGAAGTAGTGCCTGCTTTAATTAAGAGGTTTGGTTATTCTAATCCCATGGCTGTTCCTAGATTGGTCAAGATTACGCTCAACATGGGTGTAGGTGAGGCAGCTACGAATAAGAAGGTTCTAGAAAACGCTCTTGCTGATATGGCTAAAATTTCTGGTCAGAAGCCAATTGTTACTAAGTCTCGTATTTCGGTTGCATCTTTCAAGATTCGTAATGGTTGGCCTATTGGCTGCAAGACTACTTTGCGTCGCTCTAAGATGTATGAATTCTTAGATAGGTTGATTAATATTTCTTTGCCTTGTGTCCGTGATTTCCGTGGTATTCCTCCACGTTCCTTTGATGGTCGTGGTAATTTTAATATGGGTGTGAAGGAGCAGGTTGTTTTTCCTGAGATCGATTTCGATGCGGTTGATGCTATACGTGGAATGGATATTGCTATTACAACTACAGCTAACTCGGATGCTGAAGCTAAAGCTTTGCTTGATGCCTTTAACTTCCCATTCCGTAACTGA
>long-mer371
-------------------------------------------------------------------------------------------------------------------------------------------------------------------------TGGCTAAAATTTCTGGTCAGAAGCCAATTG-----------------------------------------------------------------------------------------------------------------------------------------------------------------------------------------------------------------------------------------------------------------------------------------------------------------------------------------------------
>long-mer372
--------------------------------------------------------------------------------------------------------------------------------------------------------------------------------------------------------------------------------------------------------------------CAAGACTACTTTGCGTCGCTCTAAGATGTATGAATTCTTAGAT---------------------------------------------------------------------------------------------------------------------------------------------------------------------------------------------------------------------------------------------
>long-mer373
-----------------------------------------------------------------------------------------------------------------------------------------------------------------------------------------------------------------------------------------------------------------------------------------------------------------------------------------------TGATTTCCGTGGTATTCCTCCACGTTCCTTTGATGGTCGTGGT------------------------------------------------------------------------------------------------------------------------------------------------------------------
