# Supplementary material for: Identification of genetic relationships and subspecies signatures in Xylella fastidiosa
Source: BMC Genomics. 2019 Mar 25;20:239. doi: 10.1186/s12864-019-5565-9 (PMC6434890; doi:10.1186/s12864-019-5565-9)
Supplement: Supplementary file 8 — Analysis of (non-)synonymous SNPs in homologs to CDS harboring specific k-mers for selected enriched GOs. (ZIP 549 kb) [file 12864_2019_5565_MOESM8_ESM.zip › Additional-File8/Additional-File8A_CladeIII/GO-0000049/CP006740.1.330/Xfm assembled to xylefaMU34.fasta]

>xylefaMU34
ATGACGCGTTTGGAAAACATGTATAAGAAAGAAGTAGTGCCTGCTTTAATTAAGAGGTTTGGTTATTCTAATCCCATGGCTGTTCCTAGATTGGTCAAGATTACGCTCAACATGGGTGTAGGTGAGGCAGCTACGAATAAGAAGGTTCTAGAAAACGCTGTTGCTGATATGGCTAAAATTTCTGGTCAGAAGCCAATTGTTACTAAGTCTCGTATTTCGGTTGCATCTTTCAAGATTCGTAATGGTTGGCCTATTGGCTGCAAGACTACTTTGCGTCGCTCTAAGATGTATGAATTCTTAGATAGGTTGATTAATATTTCTTTGCCTTGTGTCCGTGATTTCCGTGGTATTCCTCCACGTTCCTTTGATGGTCGTGGTAATTTTAATATGGGTGTGAAGGAGCAGGTTGTTTTTCCTGAGATCGATTTCGATGCGGTTGATGCTATACGTGGAATGGATATTGCTATTACAACTACAGCTAACTCGGATGCTGAAGCTAAAGCTTTGCTTGATGCCTTTAACTTCCCATTCCGTAACTGA
>xylefa3571
ATGACGCGTTTGGAAAACATGTATAAGAAAGAAGTAGTGCCTGCTTTAATTAAGAGGTTTGGTTATTCTAATCCCATGGCTGTTCCTAGATTGGTCAAGATTACGCTCAACATGGGTGTAGGTGAGGCAGCTACGAATAAGAAGGTTCTAGAAAACGCTGTTGCTGATATGGCTAAAGTTTCTGGTCAGAAGCCAATTGTTACTAAGTCTCGTATTTCGGTTGCATCTTTCAAGATTCGTAATGGTTGGCCTATTGGCTGCAAAACTACTTTGCGTCGCTCGAAGATGTATGAATTCTTAGATAGGTTGATTAATATTTCTTTGCCTTGTGTCCGTGATTTCCGTGGTATTCCTCCCCGTTCCTTTGATGGTCGTGGTAATTTTAATATGGGTGTGAAGGAGCAGGTTGTTTTTCCTGAAATCGATTTCGATGCGGTTGATGCTATACGTGGAATGGATATTGCTATTACAACTACAGCTAACTCGGATGCTGAAGCTAAAGCTTTGCTTGATGCCTTTAACTTCCCATTCCGTAACTGA
>xylefa8416
ATGACGCGTTTGGAAAACATGTATAAGAAAGAAGTAGTGCCTGCTTTAATTAAGAGGTTTGGTTATTCTAATCCCATGGCTGTTCCTAGATTGGTCAAGATTACGCTCAACATGGGTGTAGGTGAGGCAGCTACGAATAAGAAGGTTCTAGAAAACGCTGTTGCTGATATGGCTAAAGTTTCTGGTCAGAAGCCAATTGTTACTAAGTCTCGTATTTCGGTTGCATCTTTCAAGATTCGTAATGGTTGGCCTATTGGCTGCAAAACTACTTTGCGTCGCTCGAAGATGTATGAATTCTTAGATAGGTTGATTAATATTTCTTTGCCTTGTGTCCGTGATTTCCGTGGTATTCCTCCCCGTTCCTTTGATGGTCGTGGTAATTTTAATATGGGTGTGAAGGAGCAGGTTGTTTTTCCTGAAATCGATTTCGATGCGGTTGATGCTATACGTGGAATGGATATTGCTATTACAACTACAGCTAACTCGGATGCTGAAGCTAAAGCTTTGCTTGATGCCTTTAACTTCCCATTCCGTAACTGA
>xylefa8417
ATGACGCGTTTGGAAAACATGTATAAGAAAGAAGTAGTGCCTGCTTTAATTAAGAGGTTTGGTTATTCTAATCCCATGGCTGTTCCTAGATTGGTCAAGATTACGCTCAACATGGGTGTAGGTGAGGCAGCTACGAATAAGAAGGTTCTAGAAAACGCTGTTGCTGATATGGCTAAAGTTTCTGGTCAGAAGCCAATTGTTACTAAGTCTCGTATTTCGGTTGCATCTTTCAAGATTCGTAATGGTTGGCCTATTGGCTGCAAAACTACTTTGCGTCGCTCGAAGATGTATGAATTCTTAGATAGGTTGATTAATATTTCTTTGCCTTGTGTCCGTGATTTCCGTGGTATTCCTCCCCGTTCCTTTGATGGTCGTGGTAATTTTAATATGGGTGTGAAGGAGCAGGTTGTTTTTCCTGAAATCGATTTCGATGCGGTTGATGCTATACGTGGAATGGATATTGCTATTACAACTACAGCTAACTCGGATGCTGAAGCTAAAGCTTTGCTTGATGCCTTTAACTTCCCATTCCGTAACTGA
>xylefa8418
ATGACGCGTTTGGAAAACATGTATAAGAAAGAAGTAGTGCCTGCTTTAATTAAGAGGTTTGGTTATTCTAATCCCATGGCTGTTCCTAGATTGGTCAAGATTACGCTCAACATGGGTGTAGGTGAGGCAGCTACGAATAAGAAGGTTCTAGAAAACGCTGTTGCTGATATGGCTAAAGTTTCTGGTCAGAAGCCAATTGTTACTAAGTCTCGTATTTCGGTTGCATCTTTCAAGATTCGTAATGGTTGGCCTATTGGCTGCAAAACTACTTTGCGTCGCTCGAAGATGTATGAATTCTTAGATAGGTTGATTAATATTTCTTTGCCTTGTGTCCGTGATTTCCGTGGTATTCCTCCCCGTTCCTTTGATGGTCGTGGTAATTTTAATATGGGTGTGAAGGAGCAGGTTGTTTTTCCTGAAATCGATTTCGATGCGGTTGATGCTATACGTGGAATGGATATTGCTATTACAACTACAGCTAACTCGGATGCTGAAGCTAAAGCTTTGCTTGATGCCTTTAACTTCCCATTCCGTAACTGA
>xylefa4311
ATGACGCGTTTGGAAAACATGTATAAGAAAGAAGTAGTGCCTGCTTTAATTAAGAGGTTTGGTTATTCTAATCCCATGGCTGTTCCTAGATTGGTCAAGATTACGCTCAACATGGGTGTAGGTGAGGCAGCTACGAATAAGAAGGTTCTAGAAAACGCTGTTGCTGATATGGCTAAAGTTTCTGGTCAGAAGCCAATTGTTACTAAGTCTCGTATTTCGGTTGCATCTTTCAAGATTCGTAATGGTTGGCCTATTGGCTGCAAAACTACTTTGCGTCGCTCGAAGATGTATGAATTCTTAGATAGGTTGATTAATATTTCTTTGCCTTGTGTCCGTGATTTCCGTGGTATTCCTCCCCGTTCCTTTGATGGTCGTGGTAATTTTAATATGGGTGTGAAGGAGCAGGTTGTTTTTCCTGAAATCGATTTCGATGCGGTTGATGCTATACGTGGAATGGATATTGCTATTACAACTACAGCTAACTCGGATGCTGAAGCTAAAGCTTTGCTTGATGCCTTTAACTTCCCATTCCGTAACTGA
>xylefadixn
ATGACGCGTTTGGAAAACATGTATAAGAAAGAAGTAGTGCCTGCTTTAATTAAGAGGTTTGGTTATTCTAATCCCATGGCTGTTCCTAGATTGGTCAAGATTACGCTCAACATGGGTGTAGGTGAGGCAGCTACGAATAAGAAGGTTCTAGAAAACGCTGTTGCTGATATGGCTAAAGTTTCTGGTCAGAAGCCAATTGTTACTAAGTCTCGTATTTCGGTTGCATCTTTCAAGATTCGTAATGGTTGGCCTATTGGCTGCAAAACTACTTTGCGTCGCTCGAAGATGTATGAATTCTTAGATAGGTTGATTAATATTTCTTTGCCTTGTGTCCGTGATTTCCGTGGTATTCCTCCCCGTTCCTTTGATGGTCGTGGTAATTTTAATATGGGTGTGAAGGAGCAGGTTGTTTTTCCTGAAATCGATTTCGATGCGGTTGATGCTATACGTGGAATGGATATTGCTATTACAACTACAGCTAACTCGGATGCTGAAGCTAAAGCTTTGCTTGATGCCTTTAACTTCCCATTCCGTAACTGA
>xylefagrif
ATGACGCGTTTGGAAAACATGTATAAGAAAGAAGTAGTGCCTGCTTTAATTAAGAGGTTTGGTTATTCTAATCCCATGGCTGTTCCTAGATTGGTCAAGATTACGCTCAACATGGGTGTAGGTGAGGCAGCTACGAATAAGAAGGTTCTAGAAAACGCTGTTGCTGATATGGCTAAAGTTTCTGGTCAGAAGCCAATTGTTACTAAGTCTCGTATTTCGGTTGCATCTTTCAAGATTCGTAATGGTTGGCCTATTGGCTGCAAAACTACTTTGCGTCGCTCGAAGATGTATGAATTCTTAGATAGGTTGATTAATATTTCTTTGCCTTGTGTCCGTGATTTCCGTGGTATTCCTCCCCGTTCCTTTGATGGTCGTGGTAATTTTAATATGGGTGTGAAGGAGCAGGTTGTTTTTCCTGAAATCGATTTCGATGCGGTTGATGCTATACGTGGAATGGATATTGCTATTACAACTACAGCTAACTCGGATGCTGAAGCTAAAGCTTTGCTTGATGCCTTTAACTTCCCATTCCGTAACTGA
>xylefaM12s
ATGACGCGTTTGGAAAACATGTATAAGAAAGAAGTAGTGCCTGCTTTAATTAAGAGGTTTGGTTATTCTAATCCCATGGCTGTTCCTAGATTGGTCAAGATTACGCTCAACATGGGTGTAGGTGAGGCAGCTACGAATAAGAAGGTTCTAGAAAACGCTGTTGCTGATATGGCTAAAGTTTCTGGTCAGAAGCCAATTGTTACTAAGTCTCGTATTTCGGTTGCATCTTTCAAGATTCGTAATGGTTGGCCTATTGGCTGCAAAACTACTTTGCGTCGCTCGAAGATGTATGAATTCTTAGATAGGTTGATTAATATTTCTTTGCCTTGTGTCCGTGATTTCCGTGGTATTCCTCCCCGTTCCTTTGATGGTCGTGGTAATTTTAATATGGGTGTGAAGGAGCAGGTTGTTTTTCCTGAAATCGATTTCGATGCGGTTGATGCTATACGTGGAATGGATATTGCTATTACAACTACAGCTAACTCGGATGCTGAAGCTAAAGCTTTGCTTGATGCCTTTAACTTCCCATTCCGTAACTGA
>xylefaBB01
ATGACGCGTTTGGAAAACATGTATAAGAAAGAAGTAGTGCCTGCTTTAATTAAGAGGTTTGGTTATTCTAATCCCATGGCTGTTCCTAGATTGGTCAAGATTACGCTCAACATGGGTGTAGGTGAGGCAGCTACGAATAAGAAGGTTCTAGAAAACGCTGTTGCTGATATGGCTAAAGTTTCTGGTCAGAAGCCAATTGTTACTAAGTCTCGTATTTCGGTTGCATCTTTCAAGATTCGTAATGGTTGGCCTATTGGCTGCAAAACTACTTTGCGTCGCTCGAAGATGTATGAATTCTTAGATAGGTTGATTAATATTTCTTTGCCTTGTGTCCGTGATTTCCGTGGTATTCCTCCCCGTTCCTTTGATGGTCGTGGTAATTTTAATATGGGTGTGAAGGAGCAGGTTGTTTTTCCTGAAATCGATTTCGATGCGGTTGATGCTATACGTGGAATGGATATTGCTATTACAACTACAGCTAACTCGGATGCTGAAGCTAAAGCTTTGCTTGATGCCTTTAACTTCCCATTCCGTAACTGA
>xylefaSyVa
ATGACGCGTTTGGAAAACATGTATAAGAAAGAAGTAGTGCCTGCTTTAATTAAGAGGTTTGGTTATTCTAATCCCATGGCTGTTCCTAGATTGGTCAAGATTACGCTCAACATGGGTGTAGGTGAGGCAGCTACGAATAAGAAGGTTCTAGAAAACGCTGTTGCTGATATGGCTAAAGTTTCTGGTCAGAAGCCAATTGTTACTAAGTCTCGTATTTCGGTTGCATCTTTCAAGATTCGTAATGGTTGGCCTATTGGCTGCAAAACTACTTTGCGTCGCTCGAAGATGTATGAATTCTTAGATAGGTTGATTAATATTTCTTTGCCTTGTGTCCGTGATTTCCGTGGTATTCCTCCCCGTTCCTTTGATGGTCGTGGTAATTTTAATATGGGTGTGAAGGAGCAGGTTGTTTTTCCTGAAATCGATTTCGATGCGGTTGATGCTATACGTGGAATGGATATTGCTATTACAACTACAGCTAACTCGGATGCTGAAGCTAAAGCTTTGCTTGATGCCTTTAACTTCCCATTCCGTAACTGA
>long-mer371
-------------------------------------------------------------------------------------------------------------------------------------------------------------------------TGGCTAAAATTTCTGGTCAGAAGCCAATTG-----------------------------------------------------------------------------------------------------------------------------------------------------------------------------------------------------------------------------------------------------------------------------------------------------------------------------------------------------
>long-mer372
--------------------------------------------------------------------------------------------------------------------------------------------------------------------------------------------------------------------------------------------------------------------CAAGACTACTTTGCGTCGCTCTAAGATGTATGAATTCTTAGAT---------------------------------------------------------------------------------------------------------------------------------------------------------------------------------------------------------------------------------------------
>long-mer373
-----------------------------------------------------------------------------------------------------------------------------------------------------------------------------------------------------------------------------------------------------------------------------------------------------------------------------------------------TGATTTCCGTGGTATTCCTCCACGTTCCTTTGATGGTCGTGGT------------------------------------------------------------------------------------------------------------------------------------------------------------------
