# Supplementary material for: Identification of genetic relationships and subspecies signatures in Xylella fastidiosa
Source: BMC Genomics. 2019 Mar 25;20:239. doi: 10.1186/s12864-019-5565-9 (PMC6434890; doi:10.1186/s12864-019-5565-9)
Supplement: Supplementary file 8 — Analysis of (non-)synonymous SNPs in homologs to CDS harboring specific k-mers for selected enriched GOs. (ZIP 549 kb) [file 12864_2019_5565_MOESM8_ESM.zip › Additional-File8/Additional-File8A_CladeIII/GO-0000049/CP006740.1.330/Xfp assembled to xylefaMU34.fasta]

>xylefaMU34
ATGACGCGTTTGGAAAACATGTATAAGAAAGAAGTAGTGCCTGCTTTAATTAAGAGGTTTGGTTATTCTAATCCCATGGCTGTTCCTAGATTGGTCAAGATTACGCTCAACATGGGTGTAGGTGAGGCAGCTACGAATAAGAAGGTTCTAGAAAACGCTGTTGCTGATATGGCTAAAATTTCTGGTCAGAAGCCAATTGTTACTAAGTCTCGTATTTCGGTTGCATCTTTCAAGATTCGTAATGGTTGGCCTATTGGCTGCAAGACTACTTTGCGTCGCTCTAAGATGTATGAATTCTTAGATAGGTTGATTAATATTTCTTTGCCTTGTGTCCGTGATTTCCGTGGTATTCCTCCACGTTCCTTTGATGGTCGTGGTAATTTTAATATGGGTGTGAAGGAGCAGGTTGTTTTTCCTGAGATCGATTTCGATGCGGTTGATGCTATACGTGGAATGGATATTGCTATTACAACTACAGCTAACTCGGATGCTGAAGCTAAAGCTTTGCTTGATGCCTTTAACTTCCCATTCCGTAACTGA
>xylefa9a5c
ATGACGCGTTTGGAAAACATGTATAAGAAAGAAGTAGTGCCTGCTTTAATTAAGAGGTTTGGTTATTCTAATCCCATGGCTGTTCCTAGATTGGTTAAGATTACACTCAACATGGGTGTAGGTGAGGCAGCTACGAATAAGAAGGTTCTAGAAAACGCTGTTGCTGATATGGCTAAAATTTCTGGTCAGAGGCCAATTGTTACTAAGTCTCGTATTTCGGTTGCATCTTTCAAGATTCGTAATGGTTGGCCTATTGGCTGCAAGACTACTTTGCGTCGCTCGAAGATGTATGAATTCTTAGATAGGTTGATTAATATTTCTTTGCCTTGTGTCCGTGATTTCCGTGGTATCCCTCCTCGTTCCTTTGATGGTCGTGGTAATTTTAATATGGGTGTTAAGGAGCAGGTTGTTTTTCCTGAGATCGATTTCGATGCGGTTGATGCTATACGTGGAATGGATATTGCTATTACAACTACAGCTAACTCGGATGCTGAAGCTAAAGCTTTGCTTGATGCCTTTAACTTCCCATTCCGTAACTGA
>xylefa3124
ATGACGCGTTTGGAAAACATGTATAAGAAAGAAGTAGTGCCTGCTTTAATTAAGAGGTTTGGTTATTCTAATCCCATGGCTGTTCCTAGATTGGTTAAGATTACACTCAACATGGGTGTAGGTGAGGCAGCTACGAATAAGAAGGTTCTAGAAAACGCTGTTGCTGATATGGCTAAAATTTCTGGTCAGAGGCCAATTGTTACTAAGTCTCGTATTTCGGTTGCATCTTTCAAGATTCGTAATGGTTGGCCTATTGGCTGCAAGACTACTTTGCGTCGCTCGAAGATGTATGAATTCTTAGATAGGTTGATTAATATTTCTTTGCCTTGTGTCCGTGATTTCCGTGGTATCCCTCCTCGTTCCTTTGATGGTCGTGGTAATTTTAATATGGGTGTTAAGGAGCAGGTTGTTTTTCCTGAGATCGATTTCGATGCGGTTGATGCTATACGTGGAATGGATATTGCTATTACAACTACAGCTAACTCGGATGCTGAAGCTAAAGCTTTGCTTGATGCCTTTAACTTCCCATTCCGTAACTGA
>xylefa1199
ATGACGCGTTTGGAAAACATGTATAAGAAAGAAGTAGTGCCTGCTTTAATTAAGAGGTTTGGTTATTCTAATCCCATGGCTGTTCCTAGATTGGTTAAGATTACACTCAACATGGGTGTAGGTGAGGCAGCTACGAATAAGAAGGTTCTAGAAAACGCTGTTGCTGATATGGCTAAAATTTCTGGTCAGAGGCCAATTGTTACTAAATCTCGTATTTCGGTTGCATCTTTCAAGATTCGTAATGGTTGGCCTATTGGCTGCAAGACTACTTTGCGTCGCTCGAAGATGTATGAATTCTTAGATAGGTTGATTAATATTTCTTTGCCTTGTGTCCGTGATTTCCGTGGTATCCCTCCTCGTTCCTTTGATGGTCGTGGTAATTTTAATATGGGTGTTAAGGAGCAGGTTGTTTTTCCTGAGATCGATTTCGATGCGGTTGATGCTATACGTGGAATGGATATTGCTATTACAACTACAGCTAACTCGGATGCTGAAGCTAAAGCTTTGCTTGATGCCTTTAACTTCCCATTCCGTAACTGA
>xylefa8072
ATGACGCGTTTGGAAAACATGTATAAGAAAGAAGTAGTGCCTGCTTTAATTAAGAGGTTTGGTTATTCTAATCCCATGGCTGTTCCTAGATTGGTTAAGATTACACTCAACATGGGTGTAGGTGAGGCAGCTACGAATAAGAAGGTTCTAGAAAACGCTGTTGCTGATATGGCTAAAATTTCTGGTCAGAGGCCAATTGTTACTAAGTCTCGTATTTCGGTTGCATCTTTCAAGATTCGTAATGGTTGGCCTATTGGCTGCAAGACTACTTTGCGTCGCTCGAAGATGTATGAATTCTTAGATAGGTTGATTAATATTTCTTTGCCTTGTGTCCGTGATTTCCGTGGTATCCCTCCTCGTTCCTTTGATGGTCGTGGTAATTTTAATATGGGTGTTAAGGAGCAGGTTGTTTTTCCTGAGATCGATTTCGATGCGGTTGATGCTATACGTGGAATGGATATTGCTATTACAACTACAGCTAACTCGGATGCTGAAGCTAAAGCTTTGCTTGATGCCTTTAACTTCCCATTCCGTAACTGA
>xylefaco6c
ATGACGCGTTTGGAAAACATGTATAAGAAAGAAGTAGTGCCTGCTTTAATTAAGAGGTTTGGTTATTCTAATCCCATGGCTGTTCCTAGATTGGTTAAGATTACACTCAACATGGGTGTAGGTGAGGCAGCTACGAATAAGAAGGTTCTAGAAAACGCTGTTGCTGATATGGCTAAAATTTCTGGTCAGAGGCCAATTGTTACTAAGTCTCGTATTTCGGTTGCATCTTTCAAGATTCGTAATGGTTGGCCTATTGGCTGCAAGACTACTTTGCGTCGCTCGAAGATGTATGAATTCTTAGATAGGTTGATTAATATTTCTTTGCCTTGTGTCCGTGATTTCCGTGGTATCCCTCCTCGTTCCTTTGATGGTCGTGGTAATTTTAATATGGGTGTTAAGGAGCAGGTTGTTTTTCCTGAGATCGATTTCGATGCGGTTGATGCTATACGTGGAATGGATATTGCTATTACAACTACAGCTAACTCGGATGCTGAAGCTAAAGCTTTGCTTGATGCCTTTAACTTCCCATTCCGTAACTGA
>xylefaCOF4
ATGACGCGTTTGGAAAACATGTATAAGAAAGAAGTAGTGCCTGCTTTAATTAAGAGGTTTGGTTATTCTAATCCCATGGCTGTTCCTAGATTGGTTAAGATTACACTCAACATGGGTGTAGGTGAGGCAGCTACGAATAAGAAGGTTCTAGAAAACGCTGTTGCTGATATGGCTAAAATTTCTGGTCAGAGGCCAATTGTTACTAAGTCTCGTATTTCGGTTGCATCTTTCAAGATTCGTAATGGTTGGCCTATTGGCTGCAAGACTACTTTGCGTCGCTCGAAGATGTATGAATTCTTAGATAGGTTGATTAATATTTCTTTGCCTTGTGTCCGTGATTTCCGTGGTATCCCTCCTCGTTCCTTTGATGGTCGTGGTAATTTTAATATGGGTGTTAAGGAGCAGGTTGTTTTTCCTGAGATCGATTTCGATGCGGTTGATGCTATACGTGGAATGGATATTGCTATTACAACTACAGCTAACTCGGATGCTGAAGCTAAAGCTTTGCTTGATGCCTTTAACTTCCCATTCCGTAACTGA
>xylefaCVC1
ATGACGCGTTTGGAAAACATGTATAAGAAAGAAGTAGTGCCTGCTTTAATTAAGAGGTTTGGTTATTCTAATCCCATGGCTGTTCCTAGATTGGTTAAGATTACACTCAACATGGGTGTAGGTGAGGCAGCTACGAATAAGAAGGTTCTAGAAAACGCTGTTGCTGATATGGCTAAAATTTCTGGTCAGAGGCCAATTGTTACTAAATCTCGTATTTCGGTTGCATCTTTCAAGATTCGTAATGGTTGGCCTATTGGCTGCAAGACTACTTTGCGTCGCTCGAAGATGTATGAATTCTTAGATAGGTTGATTAATATTTCTTTGCCTTGTGTCCGTGATTTCCGTGGTATCCCTCCTCGTTCCTTTGATGGTCGTGGTAATTTTAATATGGGTGTTAAGGAGCAGGTTGTTTTTCCTGAGATCGATTTCGATGCGGTTGATGCTATACGTGGAATGGATATTGCTATTACAACTACAGCTAACTCGGATGCTGAAGCTAAAGCTTTGCTTGATGCCTTTAACTTCCCATTCCGTAACTGA
>xylefaCOF7
ATGACGCGTTTGGAAAACATGTATAAGAAAGAAGTAGTGCCTGCTTTAATTAAGAGGTTTGGTTATTCTAATCCCATGGCTGTTCCTAGATTGGTTAAGATTACACTCAACATGGGTGTAGGTGAGGCAGCTACGAATAAGAAGGTTCTAGAAAACGCTGTTGCTGATATGGCTAAAATTTCTGGTCAGAGGCCAATTGTTACTAAGTCTCGTATTTCGGTTGCATCTTTCAAGATTCGTAATGGTTGGCCTATTGGCTGCAAGACTACTTTGCGTCGCTCGAAGATGTATGAATTCTTAGATAGGTTGATTAATATTTCTTTGCCTTGTGTCCGTGATTTCCGTGGTATCCCTCCTCGTTCCTTTGATGGTCGTGGTAATTTTAATATGGGTGTTAAGGAGCAGGTTGTTTTTCCTGAGATCGATTTCGATGCGGTTGATGCTATACGTGGAATGGATATTGCTATTACAACTACAGCTAACTCGGATGCTGAAGCTAAAGCTTTGCTTGATGCCTTTAACTTCCCATTCCGTAACTGA
>xylefacodi
ATGACGCGTTTGGAAAACATGTATAAGAAAGAAGTAGTGCCTGCTTTAATTAAGAGGTTTGGTTATTCTAATCCCATGGCTGTTCCTAGATTGGTTAAGATTACACTCAACATGGGTGTAGGTGAGGCAGCTACGAATAAGAAGGTTCTAGAAAACGCTGTTGCTGATATGGCTAAAATTTCTGGTCAGAGGCCAATTGTTACTAAGTCTCGTATTTCGGTTGCATCTTTCAAGATTCGTAATGGTTGGCCTATTGGCTGCAAGACTACTTTGCGTCGCTCGAAGATGTATGAATTCTTAGATAGGTTGATTAATATTTCTTTGCCTTGTGTCCGTGATTTCCGTGGTATCCCTCCTCGTTCCTTTGATGGTCGTGGTAATTTTAATATGGGTGTTAAGGAGCAGGTTGTTTTTCCTGAGATCGATTTCGATGCGGTTGATGCTATACGTGGAATGGATATTGCTATTACAACTACAGCTAACTCGGATGCTGAAGCTAAAGCTTTGCTTGATGCCTTTAACTTCCCATTCCGTAACTGA
>xylefaJa12
ATGACGCGTTTGGAAAACATGTATAAGAAAGAAGTAGTGCCTGCTTTAATTAAGAGGTTTGGTTATTCTAATCCCATGGCTGTTCCTAGATTGGTTAAGATTACACTCAACATGGGTGTAGGTGAGGCAGCTACGAATAAGAAGGTTCTAGAAAACGCTGTTGCTGATATGGCTAAAATTTCTGGTCAGAGGCCAATTGTTACTAAATCTCGTATTTCGGTTGCATCTTTCAAGATTCGTAATGGTTGGCCTATTGGCTGCAAGACTACTTTGCGTCGCTCGAAGATGTATGAATTCTTAGATAGGTTGATTAATATTTCTTTGCCTTGTGTCCGTGATTTCCGTGGTATCCCTCCTCGTTCCTTTGATGGTCGTGGTAATTTTAATATGGGTGTTAAGGAGCAGGTTGTTTTTCCTGAGATCGATTTCGATGCGGTTGATGCTATACGTGGAATGGATATTGCTATTACAACTACAGCTAACTCGGATGCTGAAGCTAAAGCTTTGCTTGATGCCTTTAACTTCCCATTCCGTAACTGA
>xylefaco32
ATGACGCGTTTGGAAAACATGTATAAGAAAGAAGTAGTGCCTGCTTTAATTAAGAGGTTTGGTTATTCTAATCCCATGGCTGTTCCTAGATTGGTTAAGATTACACTCAACATGGGTGTAGGTGAGGCAGCTACGAATAAGAAGGTTCTAGAAAACGCTGTTGCTGATATGGCTAAAATTTCTGGTCAGAGGCCAATTGTTACTAAGTCTCGTATTTCGGTTGCATCTTTCAAGATTCGTAATGGTTGGCCTATTGGCTGCAAGACTACTTTGCGTCGCTCGAAGATGTATGAATTCTTAGATAGGTTGATTAATATTTCTTTGCCTTGTGTCCGTGATTTCCGTGGTATCCCTCCTCGTTCCTTTGATGGTCGTGGTAATTTTAATATGGGTGTTAAGGAGCAGGTTGTTTTTCCTGAGATCGATTTCGATGCGGTTGATGCTATACGTGGAATGGATATTGCTATTACAACTACAGCTAACTCGGATGCTGAAGCTAAAGCTTTGCTTGATGCCTTTAACTTCCCATTCCGTAACTGA
>xylefaOLS9
ATGACGCGTTTGGAAAACATGTATAAGAAAGAAGTAGTGCCTGCTTTAATTAAGAGGTTTGGTTATTCTAATCCCATGGCTGTTCCTAGATTGGTTAAGATTACACTCAACATGGGTGTAGGTGAGGCAGCTACGAATAAGAAGGTTCTAGAAAACGCTGTTGCTGATATGGCTAAAATTTCTGGTCAGAGGCCAATTGTTACTAAGTCTCGTATTTCGGTTGCATCTTTCAAGATTCGTAATGGTTGGCCTATTGGCTGCAAGACTACTTTGCGTCGCTCGAAGATGTATGAATTCTTAGATAGGTTGATTAATATTTCTTTGCCTTGTGTCCGTGATTTCCGTGGTATCCCTCCTCGTTCCTTTGATGGTCGTGGTAATTTTAATATGGGTGTTAAGGAGCAGGTTGTTTTTCCTGAGATCGATTTCGATGCGGTTGATGCTATACGTGGAATGGATATTGCTATTACAACTACAGCTAACTCGGATGCTGAAGCTAAAGCTTTGCTTGATGCCTTTAACTTCCCATTCCGTAACTGA
>xylefaOLS8
ATGACGCGTTTGGAAAACATGTATAAGAAAGAAGTAGTGCCTGCTTTAATTAAGAGGTTTGGTTATTCTAATCCCATGGCTGTTCCTAGATTGGTTAAGATTACACTCAACATGGGTGTAGGTGAGGCAGCTACGAATAAGAAGGTTCTAGAAAACGCTGTTGCTGATATGGCTAAAATTTCTGGTCAGAGGCCAATTGTTACTAAGTCTCGTATTTCGGTTGCATCTTTCAAGATTCGTAATGGTTGGCCTATTGGCTGCAAGACTACTTTGCGTCGCTCGAAGATGTATGAATTCTTAGATAGGTTGATTAATATTTCTTTGCCTTGTGTCCGTGATTTCCGTGGTATCCCTCCTCGTTCCTTTGATGGTCGTGGTAATTTTAATATGGGTGTTAAGGAGCAGGTTGTTTTTCCTGAGATCGATTTCGATGCGGTTGATGCTATACGTGGAATGGATATTGCTATTACAACTACAGCTAACTCGGATGCTGAAGCTAAAGCTTTGCTTGATGCCTTTAACTTCCCATTCCGTAACTGA
>xylefaPr8x
ATGACGCGTTTGGAAAACATGTATAAGAAAGAAGTAGTGCCTGCTTTAATTAAGAGGTTTGGTTATTCTAATCCCATGGCTGTTCCTAGATTGGTTAAGATTACACTCAACATGGGTGTAGGTGAGGCAGCTACGAATAAGAAGGTTCTAGAAAACGCTGTTGCTGATATGGCTAAAATTTCTGGTCAGAGGCCAATTGTTACTAAGTCTCGTATTTCGGTTGCATCTTTCAAGATTCGTAATGGTTGGCCTATTGGCTGCAAGACTACTTTGCGTCGCTCGAAGATGTATGAATTCTTAGATAGGTTGATTAATATTTCTTTGCCTTGTGTCCGTGATTTCCGTGGTATCCCTCCTCGTTCCTTTGATGGTCGTGGTAATTTTAATATGGGTGTTAAGGAGCAGGTTGTTTTTCCTGAGATCGATTTCGATGCGGTTGATGCTATACGTGGAATGGATATTGCTATTACAACTACAGCTAACTCGGATGCTGAAGCTAAAGCTTTGCTTGATGCCTTTAACTTCCCATTCCGTAACTGA
>xylefaU24D
ATGACGCGTTTGGAAAACATGTATAAGAAAGAAGTAGTGCCTGCTTTAATTAAGAGGTTTGGTTATTCTAATCCCATGGCTGTTCCTAGATTGGTTAAGATTACACTCAACATGGGTGTAGGTGAGGCAGCTACGAATAAGAAGGTTCTAGAAAACGCTGTTGCTGATATGGCTAAAATTTCTGGTCAGAGGCCAATTGTTACTAAGTCTCGTATTTCGGTTGCATCTTTCAAGATTCGTAATGGTTGGCCTATTGGCTGCAAGACTACTTTGCGTCGCTCGAAGATGTATGAATTCTTAGATAGGTTGATTAATATTTCTTTGCCTTGTGTCCGTGATTTCCGTGGTATCCCTCCTCGTTCCTTTGATGGTCGTGGTAATTTTAATATGGGTGTTAAGGAGCAGGTTGTTTTTCCTGAGATCGATTTCGATGCGGTTGATGCTATACGTGGAATGGATATTGCTATTACAACTACAGCTAACTCGGATGCTGAAGCTAAAGCTTTGCTTGATGCCTTTAACTTCCCATTCCGTAACTGA
>xylefasFb7
ATGACGCGTTTGGAAAACATGTATAAGAAAGAAGTAGTGCCTGCTTTAATTAAGAGGTTTGGTTATTCTAATCCCATGGCTGTTCCTAGATTGGTTAAGATTACACTCAACATGGGTGTAGGTGAGGCAGCTACGAATAAGAAGGTTCTAGAAAACGCTGTTGCTGATATGGCTAAAATTTCTGGTCAGAGGCCAATTGTTACTAAGTCTCGTATTTCGGTTGCATCTTTCAAGATTCGTAATGGTTGGCCTATTGGCTGCAAGACTACTTTGCGTCGCTCGAAGATGTATGAATTCTTAGATAGGTTGATTAATATTTCTTTGCCTTGTGTCCGTGATTTCCGTGGTATCCCTCCTCGTTCCTTTGATGGTCGTGGTAATTTTAATATGGGTGTTAAGGAGCAGGTTGTTTTTCCTGAGATCGATTTCGATGCGGTTGATGCTATACGTGGAATGGATATTGCTATTACAACTACAGCTAACTCGGATGCTGAAGCTAAAGCTTTGCTTGATGCCTTTAACTTCCCATTCCGTAACTGA
>xylefaHib4
ATGACGCGTTTGGAAAACATGTATAAGAAAGAAGTAGTGCCTGCTTTAATTAAGAGGTTTGGTTATTCTAATCCCATGGCTGTTCCTAGATTGGTTAAGATTACACTCAACATGGGTGTAGGTGAGGCAGCTACGAATAAGAAGGTTCTAGAAAACGCTGTTGCTGATATGGCTAAAATTTCTGGTCAGAGGCCAATTGTTACTAAGTCTCGTATTTCGGTTGCATCTTTCAAGATTCGTAATGGTTGGCCTATTGGCTGCAAGACTACTTTGCGTCGCTCGAAGATGTATGAATTCTTAGATAGGTTGATTAATATTTCTTTGCCTTGTGTCCGTGATTTCCGTGGTATCCCTCCTCGTTCCTTTGATGGTCGTGGTAATTTTAATATGGGTGTTAAGGAGCAGGTTGTTTTTCCTGAGATCGATTTCGATGCGGTTGATGCTATACGTGGAATGGATATTGCTATTACAACTACAGCTAACTCGGATGCTGAAGCTAAAGCTTTGCTTGATGCCTTTAACTTCCCATTCCGTAACTGA
>xylefaCVC6
ATGACGCGTTTGGAAAACATGTATAAGAAAGAAGTAGTGCCTGCTTTAATTAAGAGGTTTGGTTATTCTAATCCCATGGCTGTTCCTAGATTGGTTAAGATTACACTCAACATGGGTGTAGGTGAGGCAGCTACGAATAAGAAGGTTCTAGAAAACGCTGTTGCTGATATGGCTAAAATTTCTGGTCAGAGGCCAATTGTTACTAAATCTCGTATTTCGGTTGCATCTTTCAAGATTCGTAATGGTTGGCCTATTGGCTGCAAGACTACTTTGCGTCGCTCGAAGATGTATGAATTCTTAGATAGGTTGATTAATATTTCTTTGCCTTGTGTCCGTGATTTCCGTGGTATCCCTCCTCGTTCCTTTGATGGTCGTGGTAATTTTAATATGGGTGTTAAGGAGCAGGTTGTTTTTCCTGAGATCGATTTCGATGCGGTTGATGCTATACGTGGAATGGATATTGCTATTACAACTACAGCTAACTCGGATGCTGAAGCTAAAGCTTTGCTTGATGCCTTTAACTTCCCATTCCGTAACTGA
>long-mer371
-------------------------------------------------------------------------------------------------------------------------------------------------------------------------TGGCTAAAATTTCTGGTCAGAAGCCAATTG-----------------------------------------------------------------------------------------------------------------------------------------------------------------------------------------------------------------------------------------------------------------------------------------------------------------------------------------------------
>long-mer372
--------------------------------------------------------------------------------------------------------------------------------------------------------------------------------------------------------------------------------------------------------------------CAAGACTACTTTGCGTCGCTCTAAGATGTATGAATTCTTAGAT---------------------------------------------------------------------------------------------------------------------------------------------------------------------------------------------------------------------------------------------
>long-mer373
-----------------------------------------------------------------------------------------------------------------------------------------------------------------------------------------------------------------------------------------------------------------------------------------------------------------------------------------------TGATTTCCGTGGTATTCCTCCACGTTCCTTTGATGGTCGTGGT------------------------------------------------------------------------------------------------------------------------------------------------------------------
