# Supplementary material for: Identification of genetic relationships and subspecies signatures in Xylella fastidiosa
Source: BMC Genomics. 2019 Mar 25;20:239. doi: 10.1186/s12864-019-5565-9 (PMC6434890; doi:10.1186/s12864-019-5565-9)
Supplement: Supplementary file 8 — Analysis of (non-)synonymous SNPs in homologs to CDS harboring specific k-mers for selected enriched GOs. (ZIP 549 kb) [file 12864_2019_5565_MOESM8_ESM.zip › Additional-File8/Additional-File8A_CladeIII/GO-0000049/CP006740.1.339/Clade III assembled to xylefaMU34.fasta]

>xylefaMU34
ATGGCGCGTATTGCAGGCGTCAATTTAGCAATTCAAAAGCATGTTTGGATAGGGTTGCAAAGCATTTATGGAATTGGTCGTACACGTTCCAGAAAGGTTTGTGATGCTGCTAACGTTGCCATTTATACAAAGATTCGTGATTTATCTGAATCTGAAATTGAGCGTCTTAGAGTTGAAGTGGGTAAATATGTGATTGAGGGCGATTTGCGACGTGAAGTCGGTATGGCTATCAAACGTCTAATGGATTTAAATTGCTATCGCGGTCTTCGTCATAGACGTTGTCTTCCTTTGCGTGGGCAACGAACTAGAACTAATGCTCGTACCCGAAAGGGGCCGCGCAAAGCAATTAAGAAGTAG
>xylefaMuMD
ATGGCGCGTATTGCAGGCGTCAATTTAGCAATTCAAAAGCATGTTTGGATAGGGTTGCAAAGCATTTATGGAATTGGTCGTACACGTTCCAGAAAGGTTTGTGATGCTGCTAACGTTGCCATTTATACAAAGATTCGTGATTTATCTGAATCTGAAATTGAGCGTCTTAGAGTTGAAGTGGGTAAATATGTGATTGAGGGCGATTTGCGACGTGAAGTCGGTATGGCTATCAAACGTCTAATGGATTTAAATTGCTATCGCGGTCTTCGTCATAGACGTTGTCTTCCTTTGCGTGGGCAACGAACTAGAACTAATGCTCGTACCCGAAAGGGGCCGCGCAAAGCAATTAAGAAGTAG
>xylefaAnn1
ATGGCGCGTATTGCAGGCGTCAATTTAGCAATTCAAAAGCATGTTTGGATAGGGTTGCAAAGCATTTATGGAATTGGTCGTACACGTTCCAGAAAGGTTTGTGATGCTGCTAACGTTGCCATTTATACAAAGATTCGTGATTTATCTGAATCGGAAATTGAGCGTCTTAGAGTTGAAGTGGGTAAATATGTGATTGAGGGCGATTTGCGACGTGAAGTCGGTATGGCTATCAAACGTCTAATGGATTTAAATTGCTATCGCGGTCTTCGTCATAGACGTTGTCTTCCTTTGCGTGGGCAACGAACTAGAACTAATGCTCGTACCCGAAAGGGGCCGCGCAAAGCAATTAAGAAGTAG
>xylefaco33
ATGGCGCGTATTGCAGGCGTCAATTTAGCAATTCAAAAGCATGTTTGGATAGGGTTGCAGAGCATTTATGGAATTGGTCGTGCACGTTCCAGAAAGGTTTGTGATGCTGCTAACGTTGCCATTTATACAAAGATTCGTGATTTATCTGAATCGGAAATTGAGCGTCTTAGAGTTGAAGTGGGTAAATATGTGATTGAGGGCGATTTGCGACGTGAAGTCGGTATGGCTATCAAGCGTCTAATGGATTTAAATTGCTATCGTGGTCTTCGTCATAGGCGTTGTCTTCCTTTGCGTGGGCAACGAACTAGAACTAATGCTCGTACCCGAAAGGGGCCGCGCAAAGCAATTAAGAAGTAG
>xylefa4626
ATGGCGCGTATTGCAGGCGTCAATTTAGCAATTCAAAAGCATGTTTGGATAGGGTTGCAAAGCATTTATGGAATTGGTCGTACACGTTCCAGAAAGGTTTGTGATGCTGCTAACGTTGCCATTTATACAAAGATTCGTGATTTATCTGAATCGGAAATTGAGCGTCTTAGAGTTGAAGTGGGTAAATATGTGATTGAGGGCGATTTGCGACGTGAAGTCGGTATGGCTATCAAACGTCTAATGGATTTAAATTGCTATCGTGGTCTTCGTCATAGACGTTGTCTTCCTTTGCGTGGGCAACGAACTAGAACTAATGCTCGTACCCGAAAGGGGCCGCGCAAAGCAATTAAGAAGTAG
>xylefa4627
ATGGCGCGTATTGCAGGCGTCAATTTAGCAATTCAAAAGCATGTTTGGATAGGGTTGCAGAGCATTTATGGAATTGGTCGTGCACGTTCCAGAAAGGTTTGTGATGCTGCTAACGTTGCCATTTATACAAAGATTCGTGATTTATCTGAATCGGAAATTGAGCGTCTTAGAGTTGAAGTGGGTAAATATGTGATTGAGGGCGATTTGCGACGTGAAGTCGGTATGGCTATCAAGCGTCTAATGGATTTAAATTGCTATCGTGGTCTTCGTCATAGGCGTTGTCTTCCTTTGCGTGGGCAACGAACTAGAACTAATGCTCGTACCCGAAAGGGGCCGCGCAAAGCAATTAAGAAGTAG
>xylefa8073
ATGGCGCGTATTGCAGGCGTCAATTTAGCAATTCAAAAGCATGTTTGGATAGGGTTGCAAAGCATTTATGGAATTGGTCGTACACGTTCCAGAAAGGTTTGTGATGCTGCTAACGTTGCCATTTATACAAAGATTCGTGATTTATCTGAATCGGAAATTGAGCGTCTTAGAGTTGAAGTGGGTAAATATGTGATTGAGGGCGATTTGCGACGTGAAGTCGGTATGGCTATCAAACGTCTAATGGATTTAAATTGCTATCGTGGTCTTCGTCATAGACGTTGTCTTCCTTTGCGTGGGCAACGAACTAGAACTAATGCTCGTACCCGAAAGGGGCCGCGCAAAGCAATTAAGAAGTAG
>xylefaD026
ATGGCGCGTATTGCAGGCGTCAATTTAGCAATTCAAAAGCATGTTTGGATAGGGTTGCAAAGCATTTATGGAATTGGTCGTACACGTTCCAGAAAGGTTTGTGATGCTGCTAACGTTGCCATTTATACAAAGATTCGTGATTTATCTGAATCGGAAATTGAGCGTCTTAGAGTTGAAGTGGGTAAATATGTGATTGAGGGCGATTTGCGACGTGAAGTCGGTATGGCTATCAAACGTCTAATGGATTTAAATTGCTATCGTGGTCTTCGTCATAGACGTTGTCTTCCTTTGCGTGGGCAACGAACTAGAACTAATGCTCGTACCCGAAAGGGGCCGCGCAAAGCAATTAAGAAGTAG
>xylefa7969
ATGGCGCGTATTGCAGGCGTCAATTTAGCAATTCAAAAGCATGTTTGGATAGGGTTGCAAAGCATTTATGGAATTGGTCGTACACGTTCCAGAAAGGTTTGTGATGCTGCTAACGTTGCCATTTATACAAAGATTCGTGATTTATCTGAATCGGAAATTGAGCGTCTTAGAGTTGAAGTGGGTAAATATGTGATTGAGGGCGATTTGCGACGTGAAGTCGGTATGGCTATCAAACGTCTAATGGATTTAAATTGCTATCGTGGTCTTCGTCATAGACGTTGTCTTCCTTTGCGTGGGCAACGAACTAGAACTAATGCTCGTACCCGAAAGGGGCCGCGCAAAGCAATTAAGAAGTAG
>xylefa7970
ATGGCGCGTATTGCAGGCGTCAATTTAGCAATTCAAAAGCATGTTTGGATAGGGTTGCAAAGCATTTATGGAATTGGTCGTACACGTTCCAGAAAGGTTTGTGATGCTGCTAACGTTGCCATTTATACAAAGATTCGTGATTTATCTGAATCGGAAATTGAGCGTCTTAGAGTTGAAGTGGGTAAATATGTGATTGAGGGCGATTTGCGACGTGAAGTCGGTATGGCTATCAAACGTCTAATGGATTTAAATTGCTATCGTGGTCTTCGTCATAGACGTTGTCTTCCTTTGCGTGGGCAACGAACTAGAACTAATGCTCGTACCCGAAAGGGGCCGCGCAAAGCAATTAAGAAGTAG
>xylefa3579
ATGGCGCGTATTGCAGGCGTCAATTTAGCAATTCAAAAGCATGTTTGGATAGGGTTGCAAAGCATTTATGGAATTGGTCGTACACGTTCCAGAAAGGTTTGTGATGCTGCTAACGTTGCCATTTATACAAAGATTCGTGATTTATCTGAATCGGAAATTGAGCGTCTTAGAGTTGAAGTGGGTAAATATGTGATTGAGGGCGATTTGCGACGTGAAGTCGGTATGGCTATCAAACGTCTAATGGATTTAAATTGCTATCGTGGTCTTCGTCATAGACGTTGTCTTCCTTTGCGTGGGCAACGAACTAGAACTAATGCTCGTACCCGAAAGGGGCCGCGCAAAGCAATTAAGAAGTAG
>xylefaEB92
ATGGCGCGTATTGCAGGCGTCAATTTAGCAATTCAAAAGCATGTTTGGATAGGGTTGCAAAGCATTTATGGAATTGGTCGTACACGTTCCAGAAAGGTTTGTGATGCTGCTAACGTTGCCATTTATACAAAGATTCGTGATTTATCTGAATCGGAAATTGAGCGTCTTAGAGTTGAAGTGGGTAAATATGTGATTGAGGGCGATTTGCGACGTGAAGTCGGTATGGCTATCAAACGTCTAATGGATTTAAATTGCTATCGTGGTCTTCGTCATAGACGTTGTCTTCCTTTGCGTGGGCAACGAACTAGAACTAATGCTCGTACCCGAAAGGGGCCGCGCAAAGCAATTAAGAAGTAG
>xylefaGB54
ATGGCGCGTATTGCAGGCGTCAATTTAGCAATTCAAAAGCATGTTTGGATAGGGTTGCAAAGCATTTATGGAATTGGTCGTACACGTTCCAGAAAGGTTTGTGATGCTGCTAACGTTGCCATTTATACAAAGATTCGTGATTTATCTGAATCGGAAATTGAGCGTCTTAGAGTTGAAGTGGGTAAATATGTGATTGAGGGCGATTTGCGACGTGAAGTCGGTATGGCTATCAAACGTCTAATGGATTTAAATTGCTATCGTGGTCTTCGTCATAGACGTTGTCTTCCTTTGCGTGGGCAACGAACTAGAACTAATGCTCGTACCCGAAAGGGGCCGCGCAAAGCAATTAAGAAGTAG
>xylefa8082
ATGGCGCGTATTGCAGGCGTCAATTTAGCAATTCAAAAGCATGTTTGGATAGGGTTGCAAAGCATTTATGGAATTGGTCGTACACGTTCCAGAAAGGTTTGTGATGCTGCTAACGTTGCCATTTATACAAAGATTCGTGATTTATCTGAATCGGAAATTGAGCGTCTTAGAGTTGAAGTGGGTAAATATGTGATTGAGGGCGATTTGCGACGTGAAGTCGGTATGGCTATCAAACGTCTAATGGATTTAAATTGCTATCGTGGTCTTCGTCATAGACGTTGTCTTCCTTTGCGTGGGCAACGAACTAGAACTAATGCTCGTACCCGAAAGGGGCCGCGCAAAGCAATTAAGAAGTAG
>xylefa8071
ATGGCGCGTATTGCAGGCGTCAATTTAGCAATTCAAAAGCATGTTTGGATAGGGTTGCAAAGCATTTATGGAATTGGTCGTACACGTTCCAGAAAGGTTTGTGATGCTGCTAACGTTGCCATTTATACAAAGATTCGTGATTTATCTGAATCGGAAATTGAGCGTCTTAGAGTTGAAGTGGGTAAATATGTGATTGAGGGCGATTTGCGACGTGAAGTCGGTATGGCTATCAAACGTCTAATGGATTTAAATTGCTATCGTGGTCTTCGTCATAGACGTTGTCTTCCTTTGCGTGGGCAACGAACTAGAACTAATGCTCGTACCCGAAAGGGGCCGCGCAAAGCAATTAAGAAGTAG
>xylefaM23s
ATGGCGCGTATTGCAGGCGTCAATTTAGCAATTCAAAAGCATGTTTGGATAGGGTTGCAAAGCATTTATGGAATTGGTCGTACACGTTCCAGAAAGGTTTGTGATGCTGCTAACGTTGCCATTTATACAAAGATTCGTGATTTATCTGAATCGGAAATTGAGCGTCTTAGAGTTGAAGTGGGTAAATATGTGATTGAGGGCGATTTGCGACGTGAAGTCGGTATGGCTATCAAACGTCTAATGGATTTAAATTGCTATCGTGGTCTTCGTCATAGACGTTGTCTTCCTTTGCGTGGGCAACGAACTAGAACTAATGCTCGTACCCGAAAGGGGCCGCGCAAAGCAATTAAGAAGTAG
>xylefastag
ATGGCGCGTATTGCAGGCGTCAATTTAGCAATTCAAAAGCATGTTTGGATAGGGTTGCAAAGCATTTATGGAATTGGTCGTACACGTTCCAGAAAGGTTTGTGATGCTGCTAACGTTGCCATTTATACAAAGATTCGTGATTTATCTGAATCGGAAATTGAGCGTCTTAGAGTTGAAGTGGGTAAATATGTGATTGAGGGCGATTTGCGACGTGAAGTCGGTATGGCTATCAAACGTCTAATGGATTTAAATTGCTATCGTGGTCTTCGTCATAGACGTTGTCTTCCTTTGCGTGGGCAACGAACTAGAACTAATGCTCGTACCCGAAAGGGGCCGCGCAAAGCAATTAAGAAGTAG
>xylefaTem1
ATGGCGCGTATTGCAGGCGTCAATTTAGCAATTCAAAAGCATGTTTGGATAGGGTTGCAAAGCATTTATGGAATTGGTCGTACACGTTCCAGAAAGGTTTGTGATGCTGCTAACGTTGCCATTTATACAAAGATTCGTGATTTATCTGAATCGGAAATTGAGCGTCTTAGAGTTGAAGTGGGTAAATATGTGATTGAGGGCGATTTGCGACGTGAAGTCGGTATGGCTATCAAACGTCTAATGGATTTAAATTGCTATCGTGGTCTTCGTCATAGACGTTGTCTTCCTTTGCGTGGGCAACGAACTAGAACTAATGCTCGTACCCGAAAGGGGCCGCGCAAAGCAATTAAGAAGTAG
>long-mer410
---------------------------------------------------------------------------------------------------------------------------------AAGATTCGTGATTTATCTGAATC-------------------------------------------------------------------------------------------------------------------------------------------------------------------------------------------------------------
>long-mer411
--------------------------------------------------------------------------------------------------------------------------------------------------------------------------------AGTGGGTAAATATGTGATTGAGGGCGATTTG------------------------------------------------------------------------------------------------------------------------------------------------------
>long-mer412
--------------------------------------------------------------------------------------------------------------------------------------------------------------------------------------------------------------------------------------------------------------------------------------TTGTCTTCCTTTGCGTGGGCAACGAACTAGAACTAATGCTCGT------------------------------------
