# Supplementary material for: Identification of genetic relationships and subspecies signatures in Xylella fastidiosa
Source: BMC Genomics. 2019 Mar 25;20:239. doi: 10.1186/s12864-019-5565-9 (PMC6434890; doi:10.1186/s12864-019-5565-9)
Supplement: Supplementary file 8 — Analysis of (non-)synonymous SNPs in homologs to CDS harboring specific k-mers for selected enriched GOs. (ZIP 549 kb) [file 12864_2019_5565_MOESM8_ESM.zip › Additional-File8/Additional-File8A_CladeIII/GO-0000049/CP006740.1.339/Xfm assembled to xylefaMU34.fasta]

>xylefaMU34
ATGGCGCGTATTGCAGGCGTCAATTTAGCAATTCAAAAGCATGTTTGGATAGGGTTGCAAAGCATTTATGGAATTGGTCGTACACGTTCCAGAAAGGTTTGTGATGCTGCTAACGTTGCCATTTATACAAAGATTCGTGATTTATCTGAATCTGAAATTGAGCGTCTTAGAGTTGAAGTGGGTAAATATGTGATTGAGGGCGATTTGCGACGTGAAGTCGGTATGGCTATCAAACGTCTAATGGATTTAAATTGCTATCGCGGTCTTCGTCATAGACGTTGTCTTCCTTTGCGTGGGCAACGAACTAGAACTAATGCTCGTACCCGAAAGGGGCCGCGCAAAGCAATTAAGAAGTAG
>xylefa3571
ATGGCGCGTATTGCAGGCGTCAATTTAGCAATTCAAAAGCATGTTTGGATAGGGTTGCAAAGCATTTATGGAATTGGTCGTACACGTTCCAGAAAGGTTTGTGATGCTGCTAACGTTGCCATTTATACAAAGATTCGTGATTTATCTGAACCGGAAATCGAACGTCTTAGAGTTGAAGTGGGTAAATATGTGATTGAAGGCGATTTGCGACGTGAAGTCGGTATGGCTATCAAGCGTCTAATGGATTTAAATTGCTATCGCGGTCTTCGTCATAGGCGTTGTCTTCCTTTGCGTGGGCAGCGAACTAGAACTAATGCTCGTACCCGAAAGGGGCCGCGCAAAGCAATTAAGAAGTAG
>xylefa4311
ATGGCGCGTATTGCAGGCGTCAATTTAGCAATTCAAAAGCATGTTTGGATAGGGTTGCAAAGCATTTATGGAATTGGTCGTACACGTTCCAGAAAGGTTTGTGATGCTGCTAACGTTGCCATTTATACAAAGATTCGTGATTTATCTGAACCGGAAATCGAACGTCTTAGAGTTGAAGTGGGTAAATATGTGATTGAAGGCGATTTGCGACGTGAAGTCGGTATGGCTATCAAGCGTCTAATGGATTTAAATTGCTATCGCGGTCTTCGTCATAGGCGTTGTCTTCCTTTGCGTGGGCAGCGAACTAGAACTAATGCTCGTACCCGAAAGGGGCCGCGCAAAGCAATTAAGAAGTAG
>xylefa8416
ATGGCGCGTATTGCAGGCGTCAATTTAGCAATTCAAAAGCATGTTTGGATAGGGTTGCAAAGCATTTATGGAATTGGTCGTACACGTTCCAGAAAGGTTTGTGATGCTGCTAACGTTGCCATTTATACAAAGATTCGTGATTTATCTGAACCGGAAATCGAACGTCTTAGAGTTGAAGTGGGTAAATATGTGATTGAAGGCGATTTGCGACGTGAAGTCGGTATGGCTATCAAGCGTCTAATGGATTTAAATTGCTATCGCGGTCTTCGTCATAGGCGTTGTCTTCCTTTGCGTGGGCAGCGAACTAGAACTAATGCTCGTACCCGAAAGGGGCCGCGCAAAGCAATTAAGAAGTAG
>xylefa8418
ATGGCGCGTATTGCAGGCGTCAATTTAGCAATTCAAAAGCATGTTTGGATAGGGTTGCAAAGCATTTATGGAATTGGTCGTACACGTTCCAGAAAGGTTTGTGATGCTGCTAACGTTGCCATTTATACAAAGATTCGTGATTTATCTGAACCGGAAATCGAACGTCTTAGAGTTGAAGTGGGTAAATATGTGATTGAAGGCGATTTGCGACGTGAAGTCGGTATGGCTATCAAGCGTCTAATGGATTTAAATTGCTATCGCGGTCTTCGTCATAGGCGTTGTCTTCCTTTGCGTGGGCAGCGAACTAGAACTAATGCTCGTACCCGAAAGGGGCCGCGCAAAGCAATTAAGAAGTAG
>xylefaBB01
ATGGCGCGTATTGCAGGCGTCAATTTAGCAATTCAAAAGCATGTTTGGATAGGGTTGCAAAGCATTTATGGAATTGGTCGTACACGTTCCAGAAAGGTTTGTGATGCTGCTAACGTTGCCATTTATACAAAGATTCGTGATTTATCTGAACCGGAAATCGAACGTCTTAGAGTTGAAGTGGGTAAATATGTGATTGAAGGCGATTTGCGACGTGAAGTCGGTATGGCTATCAAGCGTCTAATGGATTTAAATTGCTATCGCGGTCTTCGTCATAGGCGTTGTCTTCCTTTGCGTGGGCAGCGAACTAGAACTAATGCTCGTACCCGAAAGGGGCCGCGCAAAGCAATTAAGAAGTAG
>xylefa8417
ATGGCGCGTATTGCAGGCGTCAATTTAGCAATTCAAAAGCATGTTTGGATAGGGTTGCAAAGCATTTATGGAATTGGTCGTACACGTTCCAGAAAGGTTTGTGATGCTGCTAACGTTGCCATTTATACAAAGATTCGTGATTTATCTGAACCGGAAATCGAACGTCTTAGAGTTGAAGTGGGTAAATATGTGATTGAAGGCGATTTGCGACGTGAAGTCGGTATGGCTATCAAGCGTCTAATGGATTTAAATTGCTATCGCGGTCTTCGTCATAGGCGTTGTCTTCCTTTGCGTGGGCAGCGAACTAGAACTAATGCTCGTACCCGAAAGGGGCCGCGCAAAGCAATTAAGAAGTAG
>xylefadixn
ATGGCGCGTATTGCAGGCGTCAATTTAGCAATTCAAAAGCATGTTTGGATAGGGTTGCAAAGCATTTATGGAATTGGTCGTACACGTTCCAGAAAGGTTTGTGATGCTGCTAACGTTGCCATTTATACAAAGATTCGTGATTTATCTGAACCGGAAATCGAACGTCTTAGAGTTGAAGTGGGTAAATATGTGATTGAAGGCGATTTGCGACGTGAAGTCGGTATGGCTATCAAGCGTCTAATGGATTTAAATTGCTATCGCGGTCTTCGTCATAGGCGTTGTCTTCCTTTGCGTGGGCAGCGAACTAGAACTAATGCTCGTACCCGAAAGGGGCCGCGCAAAGCAATTAAGAAGTAG
>xylefaM12s
ATGGCGCGTATTGCAGGCGTCAATTTAGCAATTCAAAAGCATGTTTGGATAGGGTTGCAAAGCATTTATGGAATTGGTCGTACACGTTCCAGAAAGGTTTGTGATGCTGCTAACGTTGCCATTTATACAAAGATTCGTGATTTATCTGAACCGGAAATCGAACGTCTTAGAGTTGAAGTGGGTAAATATGTGATTGAAGGCGATTTGCGACGTGAAGTCGGTATGGCTATCAAGCGTCTAATGGATTTAAATTGCTATCGCGGTCTTCGTCATAGGCGTTGTCTTCCTTTGCGTGGGCAGCGAACTAGAACTAATGCTCGTACCCGAAAGGGGCCGCGCAAAGCAATTAAGAAGTAG
>xylefagrif
ATGGCGCGTATTGCAGGCGTCAATTTAGCAATTCAAAAGCATGTTTGGATAGGGTTGCAAAGCATTTATGGAATTGGTCGTACACGTTCCAGAAAGGTTTGTGATGCTGCTAACGTTGCCATTTATACAAAGATTCGTGATTTATCTGAACCGGAAATCGAACGTCTTAGAGTTGAAGTGGGTAAATATGTGATTGAAGGCGATTTGCGACGTGAAGTCGGTATGGCTATCAAGCGTCTAATGGATTTAAATTGCTATCGCGGTCTTCGTCATAGGCGTTGTCTTCCTTTGCGTGGGCAGCGAACTAGAACTAATGCTCGTACCCGAAAGGGGCCGCGCAAAGCAATTAAGAAGTAG
>xylefaSyVa
ATGGCGCGTATTGCAGGCGTCAATTTAGCAATTCAAAAGCATGTTTGGATAGGGTTGCAAAGCATTTATGGAATTGGTCGTACACGTTCCAGAAAGGTTTGTGATGCTGCTAACGTTGCCATTTATACAAAGATTCGTGATTTATCTGAACCGGAAATCGAACGTCTTAGAGTTGAAGTGGGTAAATATGTGATTGAAGGCGATTTGCGACGTGAAGTCGGTATGGCTATCAAGCGTCTAATGGATTTAAATTGCTATCGCGGTCTTCGTCATAGGCGTTGTCTTCCTTTGCGTGGGCAGCGAACTAGAACTAATGCTCGTACCCGAAAGGGGCCGCGCAAAGCAATTAAGAAGTAG
>long-mer410
---------------------------------------------------------------------------------------------------------------------------------AAGATTCGTGATTTATCTGAATC-------------------------------------------------------------------------------------------------------------------------------------------------------------------------------------------------------------
>long-mer411
--------------------------------------------------------------------------------------------------------------------------------------------------------------------------------AGTGGGTAAATATGTGATTGAGGGCGATTTG------------------------------------------------------------------------------------------------------------------------------------------------------
>long-mer412
--------------------------------------------------------------------------------------------------------------------------------------------------------------------------------------------------------------------------------------------------------------------------------------TTGTCTTCCTTTGCGTGGGCAACGAACTAGAACTAATGCTCGT------------------------------------
