# Supplementary material for: Identification of genetic relationships and subspecies signatures in Xylella fastidiosa
Source: BMC Genomics. 2019 Mar 25;20:239. doi: 10.1186/s12864-019-5565-9 (PMC6434890; doi:10.1186/s12864-019-5565-9)
Supplement: Supplementary file 8 — Analysis of (non-)synonymous SNPs in homologs to CDS harboring specific k-mers for selected enriched GOs. (ZIP 549 kb) [file 12864_2019_5565_MOESM8_ESM.zip › Additional-File8/Additional-File8A_CladeIII/GO-0000049/CP006740.1.339/Xfp assembled to xylefaMU34.fasta]

>xylefaMU34
ATGGCGCGTATTGCAGGCGTCAATTTAGCAATTCAAAAGCATGTTTGGATAGGGTTGCAAAGCATTTATGGAATTGGTCGTACACGTTCCAGAAAGGTTTGTGATGCTGCTAACGTTGCCATTTATACAAAGATTCGTGATTTATCTGAATCTGAAATTGAGCGTCTTAGAGTTGAAGTGGGTAAATATGTGATTGAGGGCGATTTGCGACGTGAAGTCGGTATGGCTATCAAACGTCTAATGGATTTAAATTGCTATCGCGGTCTTCGTCATAGACGTTGTCTTCCTTTGCGTGGGCAACGAACTAGAACTAATGCTCGTACCCGAAAGGGGCCGCGCAAAGCAATTAAGAAGTAG
>xylefa9a5c
ATGGCGCGTATTGCAGGCGTCAATTTGGCAATTCAAAAGCATGTTTGGATAGGGTTGCAAAGCATTTATGGAATTGGTCGTACACGTTCCAGAAAGGTTTGTGATGCTGCTAACGTTGCCATTTATACAAAGATTCGTGATTTATCTGAACCGGAAATTGAGCGTCTTAGAGTTGAAGTGGGTAAGTATGTGATTGAGGGCGATTTGCGACGTGAAGTCGGTATGGCTATCAAGCGTCTAATGGATTTAAATTGCTATCGCGGTCTTCGTCATCGGCGTGGTCTTCCTTTGCGTGGGCAGCGAACTAGAACTAATGCTCGTACCCGAAAGGGGCCGCGCAAAGCAATTAAGAAGTAG
>xylefa1199
ATGGCGCGTATTGCAGGCGTCAATTTGGCAATTCAAAAGCATGTTTGGATAGGGTTGCAAAGCATTTATGGAATTGGTCGTACACGTTCCAGAAAGGTTTGTGATGCTGCTAACGTTGCCATTTATACAAAGATTCGTGATTTATCTGAACCGGAAATTGAGCGTCTTAGAGTTGAAGTGGGTAAGTATGTGATTGAGGGCGATTTGCGACGTGAAGTCGGTATGGCTATCAAGCGTCTAATGGATTTAAATTGCTATCGCGGTCTTCGTCATCGGCGTGGTCTTCCTTTGCGTGGGCAGCGAACTAGAACTAATGCTCGTACCCGAAAGGGGCCGCGCAAAGCAATTAAGAAGTAG
>xylefaco6c
ATGGCGCGTATTGCAGGCGTCAATTTGGCAATTCAAAAGCATGTTTGGATAGGGTTGCAAAGCATTTATGGAATTGGTCGTACACGTTCCAGAAAGGTTTGTGATGCTGCTAACGTTGCCATTTATACAAAGATTCGTGATTTATCTGAACCGGAAATTGAGCGTCTTAGAGTTGAAGTGGGTAAGTATGTGATTGAGGGCGATTTGCGACGTGAAGTCGGTATGGCTATCAAGCGTCTAATGGATTTAAATTGCTATCGCGGTCTTCGTCATCGGCGTGGTCTTCCTTTGCGTGGGCAGCGAACTAGAACTAATGCTCGTACCCGAAAGGGGCCGCGCAAAGCAATTAAGAAGTAG
>xylefaco32
ATGGCGCGTATTGCAGGCGTCAATTTGGCAATTCAAAAGCATGTTTGGATAGGGTTGCAAAGCATTTATGGAATTGGTCGTACACGTTCCAGAAAGGTTTGTGATGCTGCTAACGTTGCCATTTATACAAAGATTCGTGATTTATCTGAACCGGAAATTGAGCGTCTTAGAGTTGAAGTGGGTAAGTATGTGATTGAGGGCGATTTGCGACGTGAAGTCGGTATGGCTATCAAGCGTCTAATGGATTTAAATTGCTATCGCGGTCTTCGTCATCGGCGTGGTCTTCCTTTGCGTGGGCAGCGAACTAGAACTAATGCTCGTACCCGAAAGGGGCCGCGCAAAGCAATTAAGAAGTAG
>xylefa3124
ATGGCGCGTATTGCAGGCGTCAATTTGGCAATTCAAAAGCATGTTTGGATAGGGTTGCAAAGCATTTATGGAATTGGTCGTACACGTTCCAGAAAGGTTTGTGATGCTGCTAACGTTGCCATTTATACAAAGATTCGTGATTTATCTGAACCGGAAATTGAGCGTCTTAGAGTTGAAGTGGGTAAGTATGTGATTGAGGGCGATTTGCGACGTGAAGTCGGTATGGCTATCAAGCGTCTAATGGATTTAAATTGCTATCGCGGTCTTCGTCATCGGCGTGGTCTTCCTTTGCGTGGGCAGCGAACTAGAACTAATGCTCGTACCCGAAAGGGGCCGCGCAAAGCAATTAAGAAGTAG
>xylefacodi
ATGGCGCGTATTGCAGGCGTCAATTTGGCAATTCAAAAGCATGTTTGGATAGGGTTGCAAAGCATTTATGGAATTGGTCGTACACGTTCCAGAAAGGTTTGTGATGCTGCTAACGTTGCCATTTATACAAAGATTCGTGATTTATCTGAACCGGAAATTGAGCGTCTTAGAGTTGAAGTGGGTAAGTATGTGATTGAGGGCGATTTGCGACGTGAAGTCGGTATGGCTATCAAGCGTCTAATGGATTTAAATTGCTATCGCGGTCTTCGTCATCGGCGTGGTCTTCCTTTGCGTGGGCAGCGAACTAGAACTAATGCTCGTACCCGAAAGGGGCCGCGCAAAGCAATTAAGAAGTAG
>xylefaCOF7
ATGGCGCGTATTGCAGGCGTCAATTTGGCAATTCAAAAGCATGTTTGGATAGGGTTGCAAAGCATTTATGGAATTGGTCGTACACGTTCCAGAAAGGTTTGTGATGCTGCTAACGTTGCCATTTATACAAAGATTCGTGATTTATCTGAACCGGAAATTGAGCGTCTTAGAGTTGAAGTGGGTAAGTATGTGATTGAGGGCGATTTGCGACGTGAAGTCGGTATGGCTATCAAGCGTCTAATGGATTTAAATTGCTATCGCGGTCTTCGTCATCGGCGTGGTCTTCCTTTGCGTGGGCAGCGAACTAGAACTAATGCTCGTACCCGAAAGGGGCCGCGCAAAGCAATTAAGAAGTAG
>xylefaCVC6
ATGGCGCGTATTGCAGGCGTCAATTTGGCAATTCAAAAGCATGTTTGGATAGGGTTGCAAAGCATTTATGGAATTGGTCGTACACGTTCCAGAAAGGTTTGTGATGCTGCTAACGTTGCCATTTATACAAAGATTCGTGATTTATCTGAACCGGAAATTGAGCGTCTTAGAGTTGAAGTGGGTAAGTATGTGATTGAGGGCGATTTGCGACGTGAAGTCGGTATGGCTATCAAGCGTCTAATGGATTTAAATTGCTATCGCGGTCTTCGTCATCGGCGTGGTCTTCCTTTGCGTGGGCAGCGAACTAGAACTAATGCTCGTACCCGAAAGGGGCCGCGCAAAGCAATTAAGAAGTAG
>xylefaHib4
ATGGCGCGTATTGCAGGCGTCAATTTGGCAATTCAAAAGCATGTTTGGATAGGGTTGCAAAGCATTTATGGAATTGGTCGTACACGTTCCAGAAAGGTTTGTGATGCTGCTAACGTTGCCATTTATACAAAGATTCGTGATTTATCTGAACCGGAAATTGAGCGTCTTAGAGTTGAAGTGGGTAAGTATGTGATTGAGGGCGATTTGCGACGTGAAGTCGGTATGGCTATCAAGCGTCTAATGGATTTAAATTGCTATCGCGGTCTTCGTCATCGGCGTGGTCTTCCTTTGCGTGGGCAGCGAACTAGAACTAATGCTCGTACCCGAAAGGGGCCGCGCAAAGCAATTAAGAAGTAG
>xylefa8072
ATGGCGCGTATTGCAGGCGTCAATTTGGCAATTCAAAAGCATGTTTGGATAGGGTTGCAAAGCATTTATGGAATTGGTCGTACACGTTCCAGAAAGGTTTGTGATGCTGCTAACGTTGCCATTTATACAAAGATTCGTGATTTATCTGAACCGGAAATTGAGCGTCTTAGAGTTGAAGTGGGTAAGTATGTGATTGAGGGCGATTTGCGACGTGAAGTCGGTATGGCTATCAAGCGTCTAATGGATTTAAATTGCTATCGCGGTCTTCGTCATCGGCGTGGTCTTCCTTTGCGTGGGCAGCGAACTAGAACTAATGCTCGTACCCGAAAGGGGCCGCGCAAAGCAATTAAGAAGTAG
>xylefaOLS8
ATGGCGCGTATTGCAGGCGTCAATTTGGCAATTCAAAAGCATGTTTGGATAGGGTTGCAAAGCATTTATGGAATTGGTCGTACACGTTCCAGAAAGGTTTGTGATGCTGCTAACGTTGCCATTTATACAAAGATTCGTGATTTATCTGAACCGGAAATTGAGCGTCTTAGAGTTGAAGTGGGTAAGTATGTGATTGAGGGCGATTTGCGACGTGAAGTCGGTATGGCTATCAAGCGTCTAATGGATTTAAATTGCTATCGCGGTCTTCGTCATCGGCGTGGTCTTCCTTTGCGTGGGCAGCGAACTAGAACTAATGCTCGTACCCGAAAGGGGCCGCGCAAAGCAATTAAGAAGTAG
>xylefaJa12
ATGGCGCGTATTGCAGGCGTCAATTTGGCAATTCAAAAGCATGTTTGGATAGGGTTGCAAAGCATTTATGGAATTGGTCGTACACGTTCCAGAAAGGTTTGTGATGCTGCTAACGTTGCCATTTATACAAAGATTCGTGATTTATCTGAACCGGAAATTGAGCGTCTTAGAGTTGAAGTGGGTAAGTATGTGATTGAGGGCGATTTGCGACGTGAAGTCGGTATGGCTATCAAGCGTCTAATGGATTTAAATTGCTATCGCGGTCTTCGTCATCGGCGTGGTCTTCCTTTGCGTGGGCAGCGAACTAGAACTAATGCTCGTACCCGAAAGGGGCCGCGCAAAGCAATTAAGAAGTAG
>xylefaOLS9
ATGGCGCGTATTGCAGGCGTCAATTTGGCAATTCAAAAGCATGTTTGGATAGGGTTGCAAAGCATTTATGGAATTGGTCGTACACGTTCCAGAAAGGTTTGTGATGCTGCTAACGTTGCCATTTATACAAAGATTCGTGATTTATCTGAACCGGAAATTGAGCGTCTTAGAGTTGAAGTGGGTAAGTATGTGATTGAGGGCGATTTGCGACGTGAAGTCGGTATGGCTATCAAGCGTCTAATGGATTTAAATTGCTATCGCGGTCTTCGTCATCGGCGTGGTCTTCCTTTGCGTGGGCAGCGAACTAGAACTAATGCTCGTACCCGAAAGGGGCCGCGCAAAGCAATTAAGAAGTAG
>xylefaPr8x
ATGGCGCGTATTGCAGGCGTCAATTTGGCAATTCAAAAGCATGTTTGGATAGGGTTGCAAAGCATTTATGGAATTGGTCGTACACGTTCCAGAAAGGTTTGTGATGCTGCTAACGTTGCCATTTATACAAAGATTCGTGATTTATCTGAACCGGAAATTGAGCGTCTTAGAGTTGAAGTGGGTAAGTATGTGATTGAGGGCGATTTGCGACGTGAAGTCGGTATGGCTATCAAGCGTCTAATGGATTTAAATTGCTATCGCGGTCTTCGTCATCGGCGTGGTCTTCCTTTGCGTGGGCAGCGAACTAGAACTAATGCTCGTACCCGAAAGGGGCCGCGCAAAGCAATTAAGAAGTAG
>xylefasFb7
ATGGCGCGTATTGCAGGCGTCAATTTGGCAATTCAAAAGCATGTTTGGATAGGGTTGCAAAGCATTTATGGAATTGGTCGTACACGTTCCAGAAAGGTTTGTGATGCTGCTAACGTTGCCATTTATACAAAGATTCGTGATTTATCTGAACCGGAAATTGAGCGTCTTAGAGTTGAAGTGGGTAAGTATGTGATTGAGGGCGATTTGCGACGTGAAGTCGGTATGGCTATCAAGCGTCTAATGGATTTAAATTGCTATCGCGGTCTTCGTCATCGGCGTGGTCTTCCTTTGCGTGGGCAGCGAACTAGAACTAATGCTCGTACCCGAAAGGGGCCGCGCAAAGCAATTAAGAAGTAG
>xylefaCVC1
ATGGCGCGTATTGCAGGCGTCAATTTGGCAATTCAAAAGCATGTTTGGATAGGGTTGCAAAGCATTTATGGAATTGGTCGTACACGTTCCAGAAAGGTTTGTGATGCTGCTAACGTTGCCATTTATACAAAGATTCGTGATTTATCTGAACCGGAAATTGAGCGTCTTAGAGTTGAAGTGGGTAAGTATGTGATTGAGGGCGATTTGCGACGTGAAGTCGGTATGGCTATCAAGCGTCTAATGGATTTAAATTGCTATCGCGGTCTTCGTCATCGGCGTGGTCTTCCTTTGCGTGGGCAGCGAACTAGAACTAATGCTCGTACCCGAAAGGGGCCGCGCAAAGCAATTAAGAAGTAG
>xylefaCOF4
ATGGCGCGTATTGCAGGCGTCAATTTGGCAATTCAAAAGCATGTTTGGATAGGGTTGCAAAGCATTTATGGAATTGGTCGTACACGTTCCAGAAAGGTTTGTGATGCTGCTAACGTTGCCATTTATACAAAGATTCGTGATTTATCTGAACCGGAAATTGAGCGTCTTAGAGTTGAAGTGGGTAAGTATGTGATTGAGGGCGATTTGCGACGTGAAGTCGGTATGGCTATCAAGCGTCTAATGGATTTAAATTGCTATCGCGGTCTTCGTCATCGGCGTGGTCTTCCTTTGCGTGGGCAGCGAACTAGAACTAATGCTCGTACCCGAAAGGGGCCGCGCAAAGCAATTAAGAAGTAG
>xylefaU24D
ATGGCGCGTATTGCAGGCGTCAATTTGGCAATTCAAAAGCATGTTTGGATAGGGTTGCAAAGCATTTATGGAATTGGTCGTACACGTTCCAGAAAGGTTTGTGATGCTGCTAACGTTGCCATTTATACAAAGATTCGTGATTTATCTGAACCGGAAATTGAGCGTCTTAGAGTTGAAGTGGGTAAGTATGTGATTGAGGGCGATTTGCGACGTGAAGTCGGTATGGCTATCAAGCGTCTAATGGATTTAAATTGCTATCGCGGTCTTCGTCATCGGCGTGGTCTTCCTTTGCGTGGGCAGCGAACTAGAACTAATGCTCGTACCCGAAAGGGGCCGCGCAAAGCAATTAAGAAGTAG
>long-mer410
---------------------------------------------------------------------------------------------------------------------------------AAGATTCGTGATTTATCTGAATC-------------------------------------------------------------------------------------------------------------------------------------------------------------------------------------------------------------
>long-mer411
--------------------------------------------------------------------------------------------------------------------------------------------------------------------------------AGTGGGTAAATATGTGATTGAGGGCGATTTG------------------------------------------------------------------------------------------------------------------------------------------------------
>long-mer412
--------------------------------------------------------------------------------------------------------------------------------------------------------------------------------------------------------------------------------------------------------------------------------------TTGTCTTCCTTTGCGTGGGCAACGAACTAGAACTAATGCTCGT------------------------------------
