# Supplementary material for: Identification of genetic relationships and subspecies signatures in Xylella fastidiosa
Source: BMC Genomics. 2019 Mar 25;20:239. doi: 10.1186/s12864-019-5565-9 (PMC6434890; doi:10.1186/s12864-019-5565-9)
Supplement: Supplementary file 8 — Analysis of (non-)synonymous SNPs in homologs to CDS harboring specific k-mers for selected enriched GOs. (ZIP 549 kb) [file 12864_2019_5565_MOESM8_ESM.zip › Additional-File8/Additional-File8A_CladeIII/GO-0000049/CP006740.1.509/Clade III assembled to xylefaMU34.fasta]

>xylefaMU34
ATGAAGAGCTATCTTGTCGGTGGTGCCGTCCGCGACGCATTACTCGGTCAGCCTGCTGGCGACTGCGACTGGGTCGTCGTTGGTGCCGACCCAGCACACATGAAGAATTTGGGTTTTAAGCCAGTAGGCCGTGACTTTCCTGTGTTCCTACACCCCAAGACCGGCGAGGAATTCGCACTAGCACGTACCGAGCGCAAAAACGGCCACGGCTACCGCGGCTTTATCGTCAACGCTGACCCAACAGTCACGCTTGAACAAGATCTGCAACGCCGTGACTTCACCATTAATGCGATCGCACGTGACCAAACCAATGGCACATTGATCGACCCCTATGGCGGCGTGAATGATCTTGAGCAACGTGTATTACGCCATATTAGCCCCGCATTTGCCGAGGACCCGTTGCGCGTGCTGCGTGCAGCACGCTTTATGGCACGGTTGGCACCTTTGGGCTTCAGCATTGCTCCTGAAACGCTGGCAATGATGCGTCAGATGGCTGCAAACGGGGAACTCAACAGCTTGATACCCGAAAGAATATGGAAGGAATTAAGCCGATCACTGGCCTACACACAACCAGCGGCCTTCCTCCATACACTACGCACAGTGAATGCACTGGAGGTGGTGTTACCCGAATTAAACGCATTGTATGGGGTACCACAACACGCAGACTATCACCCGGAAATCGACACCGGCCTCCACCAAGAATTGGTCAGCGATATAGCTGCAAAGCTGGCACCAGGGGATATGCTGATCGGCTTCGCAGCGCTATGTCACGACCTCGGAAAAGCCCTGACACCACGCGCAACATGGCCTCATCATCCGATGCACGAACAACGCGGGATGGCACCGACACAACAGCTCAGTGAGCGCCTGAAAGTCCCCCGGAATTACCAGCAACTCGCATTGATCGCCTGCCGCGAACACCTCAACGTACACCGTCTGTCAAAGTTGCATGACAATACCGTATACGAACTGCTGCAACGCTGTGATGCCTTCCGCCGCCCCGAACGGATCGCACAGCTTGCGATCGTTTGCGAAGCCGATTATCGAGGGCGCTATGGACATGAAGATGCTAACTACCCACAAGGACAACATTTATGCCGACTGCACGCCGCAGCATTGACAGTCAACGCACGTGACCTTAATAGACAAGATTTACACGGTACACAAATCGGCGAAGCGCTGGCTCAAGCACGCATCCGTGCGATCAACTCAGCTGGTGTCTATGATGGGGGAACGGGAACAAATTTCTGA
>xylefa3579
ATGAAGAGCTATCTTGTCGGTGGTGCCGTCCGCGACGCATTACTCGGTCAGCCTGCTGGCGACTGCGACTGGGTCGTCGTTGGTGCCGACCCAGCACACATGAAGAGTTTGGGTTTTAAGCCAGTAGGCCGTGACTTTCCTGTGTTCCTACACCCCAAGACCGGCGAGGAATTCGCACTAGCACGTACCGAGCGCAAAAACGGCCACGGCTACCGCGGCTTTATCGTCAACGCTGACCCAACAGTCACGCTTGAACAAGATCTGCAACGCCGTGACTTCACCATTAATGCGATCGCACGTGACCAAACCAATGGCACATTGATCGACCCCTATGGCGGCGTGAATGATCTTGAGCAACGTGTATTGCGCCATATTAGCCCCGCATTTGCCGAGGACCCGTTGCGCGTGCTGCGTGCAGCACGCTTTATGGCACGGTTGGCACCTTTGGGCTTCAGCATTGCTCCTGAAACGCTGGCAATGATGCGTCAGATGGCTGCAAACGGGGAACTCAACAGCTTGATACCCGAAAGAATATGGAAGGAATTAAGCCGATCACTGACCTACACACAACCAGCGGCCTTCCTCCATACACTACGCACAGTGAATGCACTGGAGGTGGTGTTACCCGAATTAAACGCATTGTATGGAGTACCACAACACGCAGACTATCACCCGGAAATCGACACCGGCCTCCACCAAGAATTGGTCAGCGATATAGCTGCAAAGCTGGCACCAGGGGATATGCTGATCGGCTTCGCAGCGCTATGTCACGACCTCGGAAAAGCCCTGACACCACGCGCAACATGGCCTCATCATCCGATGCACGAACAACGCGGGATGGCACCGACACAACAGCTCAGTGAGCGCCTGAAAGTCCCCCGGAATTACCAGCAACTCGCATTGATCGCCTGCCGCGAACACCTCAACGTACACCGTCTGTCAAAGTTGCATGACAATACCGTATACGAACTGCTGCAACGCTGTGATGCCTTCCGCCGCCCCGAACGGATCGCACAGCTTGCGATCGTTTGCGAAGCCGATTATCGAGGGCGCTATGGACATGAAGATGCTAACTACCCACAAGGACAACATTTATGCCGACTGCACGCCGCAGCGTTGGCAATCAACGCACGTGACCTTAATAGACAAGATTTACACGGTACACAAATCGGCGAAGCGCTGGCTCAAGCACGCATCCGTGCGATCAGCTCAGCTGGTGTCTATGATGGGGGAACGGGAACAAATTTCTGA
>xylefa4626
ATGAAGAGCTATCTTGTCGGTGGTGCCGTCCGCGACGCATTACTCGGTCAGCCTGCTGGCGACTGCGACTGGGTCGTCGTTGGTGCCGACCCAGCACACATGAAGAGTTTGGGTTTTAAGCCAGTAGGCCGTGACTTTCCTGTGTTCCTACACCCCAAGACCGGCGAGGAATTCGCACTAGCACGTACCGAGCGCAAAAACGGCCACGGCTACCGCGGCTTTATCGTCAACGCTGACCCAACAGTCACGCTTGAACAAGATCTGCAACGCCGTGACTTCACCATTAATGCGATCGCACGTGACCAAACCAATGGCACATTGATCGACCCCTATGGCGGCGTGAATGATCTTGAGCAACGTGTATTGCGCCATATTAGCCCCGCATTTGCCGAGGACCCGTTGCGCGTGCTGCGTGCAGCACGCTTTATGGCACGGTTGGCACCTTTGGGCTTCAGCATTGCTCCTGAAACGCTGGCAATGATGCGTCAGATGGCTGCAAACGGGGAACTCAACAGCTTGATACCCGAAAGAATATGGAAGGAATTAAGCCGATCACTGACCTACACACAACCAGCGGCCTTCCTCCATACACTACGCACAGTGAATGCACTGGAGGTGGTGTTACCCGAATTAAACGCATTGTATGGAGTACCACAACACGCAGACTATCACCCGGAAATCGACACCGGCCTCCACCAAGAATTGGTCAGCGATATAGCTGCAAAGCTGGCACCAGGGGATATGCTGATCGGCTTCGCAGCGCTATGTCACGACCTCGGAAAAGCCCTGACACCACGCGCAACATGGCCTCATCATCCGATGCACGAACAACGCGGGATGGCACCGACACAACAGCTCAGTGAGCGCCTGAAAGTCCCCCGGAATTACCAGCAACTCGCATTGATCGCCTGCCGCGAACACCTCAACGTACACCGTCTGTCAAAGTTGCATGACAATACCGTATACGAACTGCTGCAACGCTGTGATGCCTTCCGCCGCCCCGAACGGATCGCACAGCTTGCGATCGTTTGCGAAGCCGATTATCGAGGGCGCTATGGACATGAAGATGCTAACTACCCACAAGGACAACATTTATGCCGACTGCACGCCGCAGCGTTGGCAATCAACGCACGTGACCTTAATAGACAAGATTTACACGGTACACAAATCGGCGAAGCGCTGGCTCAAGCACGCATCCGTGCGATCAGCTCAGCTGGTGTCTATGATGGGGGAACGGGAACAAATTTCTGA
>xylefa7969
ATGAAGAGCTATCTTGTCGGTGGTGCCGTCCGCGACGCATTACTCGGTCAGCCTGCTGGCGACTGCGACTGGGTCGTCGTTGGTGCCGACCCAGCACACATGAAGAGTTTGGGTTTTAAGCCAGTAGGCCGTGACTTTCCTGTGTTCCTACACCCCAAGACCGGCGAGGAATTCGCACTAGCACGTACCGAGCGCAAAAACGGCCACGGCTACCGCGGCTTTATCGTCAACGCTGACCCAACAGTCACGCTTGAACAAGATCTGCAACGCCGTGACTTCACCATTAATGCGATCGCACGTGACCAAACCAATGGCACATTGATCGACCCCTATGGCGGCGTGAATGATCTTGAGCAACGTGTATTGCGCCATATTAGCCCCGCATTTGCCGAGGACCCGTTGCGCGTGCTGCGTGCAGCACGCTTTATGGCACGGTTGGCACCTTTGGGCTTCAGCATTGCTCCTGAAACGCTGGCAATGATGCGTCAGATGGCTGCAAACGGGGAACTCAACAGCTTGATACCCGAAAGAATATGGAAGGAATTAAGCCGATCACTGACCTACACACAACCAGCGGCCTTCCTCCATACACTACGCACAGTGAATGCACTGGAGGTGGTGTTACCCGAATTAAACGCATTGTATGGAGTACCACAACACGCAGACTATCACCCGGAAATCGACACCGGCCTCCACCAAGAATTGGTCAGCGATATAGCTGCAAAGCTGGCACCAGGGGATATGCTGATCGGCTTCGCAGCGCTATGTCACGACCTCGGAAAAGCCCTGACACCACGCGCAACATGGCCTCATCATCCGATGCACGAACAACGCGGGATGGCACCGACACAACAGCTCAGTGAGCGCCTGAAAGTCCCCCGGAATTACCAGCAACTCGCATTGATCGCCTGCCGCGAACACCTCAACGTACACCGTCTGTCAAAGTTGCATGACAATACCGTATACGAACTGCTGCAACGCTGTGATGCCTTCCGCCGCCCCGAACGGATCGCACAGCTTGCGATCGTTTGCGAAGCCGATTATCGAGGGCGCTATGGACATGAAGATGCTAACTACCCACAAGGACAACATTTATGCCGACTGCACGCCGCAGCGTTGGCAATCAACGCACGTGACCTTAATAGACAAGATTTACACGGTACACAAATCGGCGAAGCGCTGGCTCAAGCACGCATCCGTGCGATCAGCTCAGCTGGTGTCTATGATGGGGGAACGGGAACAAATTTCTGA
>xylefa7970
ATGAAGAGCTATCTTGTCGGTGGTGCCGTCCGCGACGCATTACTCGGTCAGCCTGCTGGCGACTGCGACTGGGTCGTCGTTGGTGCCGACCCAGCACACATGAAGAGTTTGGGTTTTAAGCCAGTAGGCCGTGACTTTCCTGTGTTCCTACACCCCAAGACCGGCGAGGAATTCGCACTAGCACGTACCGAGCGCAAAAACGGCCACGGCTACCGCGGCTTTATCGTCAACGCTGACCCAACAGTCACGCTTGAACAAGATCTGCAACGCCGTGACTTCACCATTAATGCGATCGCACGTGACCAAACCAATGGCACATTGATCGACCCCTATGGCGGCGTGAATGATCTTGAGCAACGTGTATTGCGCCATATTAGCCCCGCATTTGCCGAGGACCCGTTGCGCGTGCTGCGTGCAGCACGCTTTATGGCACGGTTGGCACCTTTGGGCTTCAGCATTGCTCCTGAAACGCTGGCAATGATGCGTCAGATGGCTGCAAACGGGGAACTCAACAGCTTGATACCCGAAAGAATATGGAAGGAATTAAGCCGATCACTGACCTACACACAACCAGCGGCCTTCCTCCATACACTACGCACAGTGAATGCACTGGAGGTGGTGTTACCCGAATTAAACGCATTGTATGGAGTACCACAACACGCAGACTATCACCCGGAAATCGACACCGGCCTCCACCAAGAATTGGTCAGCGATATAGCTGCAAAGCTGGCACCAGGGGATATGCTGATCGGCTTCGCAGCGCTATGTCACGACCTCGGAAAAGCCCTGACACCACGCGCAACATGGCCTCATCATCCGATGCACGAACAACGCGGGATGGCACCGACACAACAGCTCAGTGAGCGCCTGAAAGTCCCCCGGAATTACCAGCAACTCGCATTGATCGCCTGCCGCGAACACCTCAACGTACACCGTCTGTCAAAGTTGCATGACAATACCGTATACGAACTGCTGCAACGCTGTGATGCCTTCCGCCGCCCCGAACGGATCGCACAGCTTGCGATCGTTTGCGAAGCCGATTATCGAGGGCGCTATGGACATGAAGATGCTAACTACCCACAAGGACAACATTTATGCCGACTGCACGCCGCAGCGTTGGCAATCAACGCACGTGACCTTAATAGACAAGATTTACACGGTACACAAATCGGCGAAGCGCTGGCTCAAGCACGCATCCGTGCGATCAGCTCAGCTGGTGTCTATGATGGGGGAACGGGAACAAATTTCTGA
>xylefa8082
ATGAAGAGCTATCTTGTCGGTGGTGCCGTCCGCGACGCATTACTCGGTCAGCCTGCTGGCGACTGCGACTGGGTCGTCGTTGGTGCCGACCCAGCACACATGAAGAGTTTGGGTTTTAAGCCAGTAGGCCGTGACTTTCCTGTGTTCCTACACCCCAAGACCGGCGAGGAATTCGCACTAGCACGTACCGAGCGCAAAAACGGCCACGGCTACCGCGGCTTTATCGTCAACGCTGACCCAACAGTCACGCTTGAACAAGATCTGCAACGCCGTGACTTCACCATTAATGCGATCGCACGTGACCAAACCAATGGCACATTGATCGACCCCTATGGCGGCGTGAATGATCTTGAGCAACGTGTATTGCGCCATATTAGCCCCGCATTTGCCGAGGACCCGTTGCGCGTGCTGCGTGCAGCACGCTTTATGGCACGGTTGGCACCTTTGGGCTTCAGCATTGCTCCTGAAACGCTGGCAATGATGCGTCAGATGGCTGCAAACGGGGAACTCAACAGCTTGATACCCGAAAGAATATGGAAGGAATTAAGCCGATCACTGACCTACACACAACCAGCGGCCTTCCTCCATACACTACGCACAGTGAATGCACTGGAGGTGGTGTTACCCGAATTAAACGCATTGTATGGAGTACCACAACACGCAGACTATCACCCGGAAATCGACACCGGCCTCCACCAAGAATTGGTCAGCGATATAGCTGCAAAGCTGGCACCAGGGGATATGCTGATCGGCTTCGCAGCGCTATGTCACGACCTCGGAAAAGCCCTGACACCACGCGCAACATGGCCTCATCATCCGATGCACGAACAACGCGGGATGGCACCGACACAACAGCTCAGTGAGCGCCTGAAAGTCCCCCGGAATTACCAGCAACTCGCATTGATCGCCTGCCGCGAACACCTCAACGTACACCGTCTGTCAAAGTTGCATGACAATACCGTATACGAACTGCTGCAACGCTGTGATGCCTTCCGCCGCCCCGAACGGATCGCACAGCTTGCGATCGTTTGCGAAGCCGATTATCGAGGGCGCTATGGACATGAAGATGCTAACTACCCACAAGGACAACATTTATGCCGACTGCACGCCGCAGCGTTGGCAATCAACGCACGTGACCTTAATAGACAAGATTTACACGGTACACAAATCGGCGAAGCGCTGGCTCAAGCACGCATCCGTGCGATCAGCTCAGCTGGTGTCTATGATGGGGGAACGGGAACAAATTTCTGA
>xylefaAnn1
ATGAAGAGCTATCTTGTCGGTGGTGCCGTCCGCGACGCATTACTCGGTCAGCCTGCTGGCGACTGCGACTGGGTCGTCGTTGGTGCCGACCCAGCACACATGAAGAGTTTGGGTTTTAAGCCAGTAGGCCGTGACTTTCCTGTGTTCCTACACCCCAAGACCGGCGAAGAATTCGCACTAGCACGTACCGAGCGCAAAAACGGCCACGGCTACCGCGGCTTTATCGTCAACGCTGACCCAACAGTCACGCTTGAACAAGATCTGCAACGCCGTGACTTCACCATTAATGCGATCGCACGTGACCAAACCAATGGCACATTGATCGACCCCTATGGCGGCGTGAATGATCTTGAGCAACGTGTATTGCGCCATATTAGCCCCGCATTTGCCGAGGACCCGTTGCGCGTGCTGCGTGCAGCACGCTTTATGGCACGGTTGGCACCTTTGGGCTTCAGCATTGCTCCTGAAACACTGGCAATGATGCGTCAGATGGCTGCAAACGGGGAACTCAACAGCTTGATACCCGAAAGAATATGGAAGGAATTAAGCCGATCACTGGCCTACACACAACCAGCGGCCTTCCTCCATACACTACGCACAGTGAATGCACTGGAGGTGGTGTTACCCGAATTAAACGCATTGTATGGGGTACCACAACACGCAGACTATCACCCGGAAATCGACACCGGCCTCCACCAAGAATTGGTCAGCGATATAGCTGCAAAGCTGGCACCAGGGGATATGCTGATCGGCTTCGCAGCGCTATGTCACGACCTCGGAAAAGCCCTGACACCACGCGCAACATGGCCTCATCATCCGATGCACGAACAACGCGGGATGGCACCGACACAACAGCTCAGTGAACGCCTGAAAGTCCCCCGGAATTACCAGCAACTCGCATTGATCGCCTGCCGCGAACACCTCAACGTACACCGTCTGTCAAAGTTGCATGACAATACCGTATACGAACTGCTGCAACGCTGTGATGCCTTCCGCCGCCCCGAACGGATCGCACAGCTTGCGATCGTTTGCGAAGCCGATTATCGAGGGCGCTATGGACATGAAGATGCTAACTACCCACAAGGACAACATTTATGCCGACTGCACGCCGCAGCGTTGGCAATCAACGCACGTGACCTTAATAGACAAGATTTACACGGTACACAAATCGGCGAAGCGCTGGCTCAAGCACGCATCCGTGCGATCAGCTCAGCTGGTGTCTATGATGGGGGAACGGGAACAAATTTCTGA
>xylefaco33
ATGAAGAGCTATCTTGTCGGTGGTGCCGTCCGCGACGCATTACTCGGTCAGCCTGCTGGCGACTGCGACTGGGTCGTCGTTGGTGCCGACCCAGCACACATGAAGAGTTTGGGTTTTAAGCCAGTAGGCCGTGACTTTCCTGTGTTCCTACACCCCAAGACCGGCGAGGAATTCGCACTAGCACGTACCGAGCGCAAAAACGGCCACGGCTACCGCGGCTTTATCGTCAACGCTGACCCAACAGTCACGCTTGAACAAGATCTGCAACGCCGTGACTTCACCATTAATGCGATCGCACGTGACCAAACCAATGGCACATTGATCGACCCCTATGGCGGCGTGAATGATCTTGAGCAACGTGTATTGCGCCATATTAGCCCCGCATTTGCCGAGGACCCGTTGCGCGTGCTGCGTGCAGCACGCTTTATGGCACGGTTGGCACCTTTGGGCTTCAGCATTGCTCCTGAAACGCTGGCAATGATGCGTCAGATGGCTGCAAACGGGGAACTCAACAGCTTGATACCCGAAAGAATATGGAAGGAATTAAGCCGATCACTGGCCTACACACAACCAGCGGCCTTCCTCCATACACTACGCACAGTGAATGCACTGGAGGTGGTGTTACCCGAATTAAACGCATTGTATGGGGTACCACAACACGCAGACTATCACCCGGAAATCGACACCGGCCTCCACCAAGAATTGGTCAGCGATATAGCTGCAAAGCTGGCACCAGGGGATATGCTGATCGGCTTCGCAGCGTTATGTCACGACCTCGGGAAAGCCCTGACACCACGCGCAACATGGCCTCATCATCCGATGCACGAACAACGCGGGATGGCACCGACACAACAGCTCAGTGAGCGCCTGAAAGTCCCCCGGAATTACCAGCAACTCGCATTGATCGCCTGCCGCGAACACCTCAACGTACACCGTCTGTCAAAGTTGCATGACAATACCGTATACGAACTGCTGCAACGCTGTGATGCCTTCCGCCGCCCCGAACGGATCGCACAGCTTGCGATCGTTTGCGAAGCCGATTATCGAGGGCGCTATGGACATGAAGATGCTAACTACCCACAAGGACAACATTTATGCCGACTGCACGCCGCAGCGTTGGCAATCAACGCACGTGACCTTAATAGACAAGATTTACACGGTACACAAATCGGCGAAGCGCTGGCTCAAGCACGCATCCGTGCGATCAGCTCAGCTGGTGTCTATGATGGGGGAACGGGAACAAATTTCTGA
>xylefa8073
ATGAAGAGCTATCTTGTCGGTGGTGCCGTCCGCGACGCATTACTCGGTCAGCCTGCTGGCGACTGCGACTGGGTCGTCGTTGGTGCCGACCCAGCACACATGAAGAATTTGGGTTTTAAGCCAGTAGGCCGTGACTTTCCTGTGTTCCTACACCCCAAGACCGGCGAGGAATTCGCACTAGCACGTACCGAGCGCAAAAACGGCCACGGCTACCGCGGCTTTATCGTCAACGCTGACCCAACAGTCACGCTTGAACAAGATCTGCAACGCCGTGACTTCACCATTAATGCGATCGCACGTGACCAAACCAATGGCACATTGATCGACCCCTATGGCGGCGTGAATGATCTTGAGCAACGTGTATTACGCCATATTAGCCCCGCATTTGCCGAGGACCCGTTGCGCGTGCTGCGTGCAGCACGCTTTATGGCACGGTTGGCACCTTTGGGCTTCAGCATTGCTCCTGAAACGCTGGCAATGATGCGTCAGATGGCTGCAAACGGGGAACTCAACAGCTTGATACCCGAAAGAATATGGAAGGAATTAAGCCGATCACTGGCCTACACACAACCAGCGGCCTTCCTCCATACACTACGCACAGTGAATGCACTGGAGGTGGTGTTACCCGAATTAAACGCATTGTATGGGGTACCACAACACGCAGACTATCACCCGGAAATCGACACCGGCCTCCACCAAGAATTGGTCAGCGATATAGCTGCAAAGCTGGCACCAGGGGATATGCTGATCGGCTTCGCAGCGCTATGTCACGACCTCGGAAAAGCCCTGACACCACGCGCAACATGGCCTCATCATCCGATGCACGAACAACGCGGGATGGCACCGACACAACAGCTCAGTGAGCGCCTGAAAGTCCCCCGGAATTACCAGCAACTCGCATTGATCGCCTGCCGCGAACACCTCAACGTACACCGTCTGTCAAAGTTGCATGACAATACCGTATACGAACTGCTGCAACGCTGTGATGCCTTCCGCCGCCCCGAACGGATCGCACAGCTTGCGATCGTTTGCGAAGCCGATTATCGAGGGCGCTATGGACATGAAGATGCTAACTACCCACAAGGACAACATTTATGCCGACTGCACGCCGCAGCGTTGGCAATCAACGCACGTGACCTTAATAGACAAGATTTACACGGTACACAAATCGGCGAAGCGCTGGCTCAAGCACGCATCCGTGCGATCAGCTCAGCTGGTGTCTATGATGGGGGAACGGGAACAAATTTCTGA
>xylefa4627
ATGAAGAGCTATCTTGTCGGTGGTGCCGTCCGCGACGCATTACTCGGTCAGCCTGCTGGCGACTGCGACTGGGTCGTCGTTGGTGCCGACCCAGCACACATGAAGAGTTTGGGTTTTAAGCCAGTAGGCCGTGACTTTCCTGTGTTCCTACACCCCAAGACCGGCGAGGAATTCGCACTAGCACGTACCGAGCGCAAAAACGGCCACGGCTACCGCGGCTTTATCGTCAACGCTGACCCAACAGTCACGCTTGAACAAGATCTGCAACGCCGTGACTTCACCATTAATGCGATCGCACGTGACCAAACCAATGGCACATTGATCGACCCCTATGGCGGCGTGAATGATCTTGAGCAACGTGTATTGCGCCATATTAGCCCCGCATTTGCCGAGGACCCGTTGCGCGTGCTGCGTGCAGCACGCTTTATGGCACGGTTGGCACCTTTGGGCTTCAGCATTGCTCCTGAAACGCTGGCAATGATGCGTCAGATGGCTGCAAACGGGGAACTCAACAGCTTGATACCCGAAAGAATATGGAAGGAATTAAGCCGATCACTGGCCTACACACAACCAGCGGCCTTCCTCCATACACTACGCACAGTGAATGCACTGGAGGTGGTGTTACCCGAATTAAACGCATTGTATGGGGTACCACAACACGCAGACTATCACCCGGAAATCGACACCGGCCTCCACCAAGAATTGGTCAGCGATATAGCTGCAAAGCTGGCACCAGGGGATATGCTGATCGGCTTCGCAGCGTTATGTCACGACCTCGGGAAAGCCCTGACACCACGCGCAACATGGCCTCATCATCCGATGCACGAACAACGCGGGATGGCACCGACACAACAGCTCAGTGAGCGCCTGAAAGTCCCCCGGAATTACCAGCAACTCGCATTGATCGCCTGCCGCGAACACCTCAACGTACACCGTCTGTCAAAGTTGCATGACAATACCGTATACGAACTGCTGCAACGCTGTGATGCCTTCCGCCGCCCCGAACGGATCGCACAGCTTGCGATCGTTTGCGAAGCCGATTATCGAGGGCGCTATGGACATGAAGATGCTAACTACCCACAAGGACAACATTTATGCCGACTGCACGCCGCAGCGTTGGCAATCAACGCACGTGACCTTAATAGACAAGATTTACACGGTACACAAATCGGCGAAGCGCTGGCTCAAGCACGCATCCGTGCGATCAGCTCAGCTGGTGTCTATGATGGGGGAACGGGAACAAATTTCTGA
>xylefa8071
ATGAAGAGCTATCTTGTCGGTGGTGCCGTCCGCGACGCATTACTCGGTCAGCCTGCTGGCGACTGCGACTGGGTCGTCGTTGGTGCCGACCCAGCACACATGAAGAGTTTGGGTTTTAAGCCAGTAGGCCGTGACTTTCCTGTGTTCCTACACCCCAAGACCGGCGAGGAATTCGCACTAGCACGTACCGAGCGCAAAAACGGCCACGGCTACCGCGGCTTTATCGTCAACGCTGACCCAACAGTCACGCTTGAACAAGATCTGCAACGCCGTGACTTCACCATTAATGCGATCGCACGTGACCAAACCAATGGCACATTGATCGACCCCTATGGCGGCGTGAATGATCTTGAGCAACGTGTATTGCGCCATATTAGCCCCGCATTTGCCGAGGACCCGTTGCGCGTGCTGCGTGCAGCACGCTTTATGGCACGGTTGGCACCTTTGGGCTTCAGCATTGCTCCTGAAACGCTGGCAATGATGCGTCAGATGGCTGCAAACGGGGAACTCAACAGCTTGATACCCGAAAGAATATGGAAGGAATTAAGCCGATCACTGACCTACACACAACCAGCGGCCTTCCTCCATACACTACGCACAGTGAATGCACTGGAGGTGGTGTTACCCGAATTAAACGCATTGTATGGAGTACCACAACACGCAGACTATCACCCGGAAATCGACACCGGCCTCCACCAAGAATTGGTCAGCGATATAGCTGCAAAGCTGGCACCAGGGGATATGCTGATCGGCTTCGCAGCGCTATGTCACGACCTCGGAAAAGCCCTGACACCACGCGCAACATGGCCTCATCATCCGATGCACGAACAACGCGGGATGGCACCGACACAACAGCTCAGTGAGCGCCTGAAAGTCCCCCGGAATTACCAGCAACTCGCATTGATCGCCTGCCGCGAACACCTCAACGTACACCGTCTGTCAAAGTTGCATGACAATACCGTATACGAACTGCTGCAACGCTGTGATGCCTTCCGCCGCCCCGAACGGATCGCACAGCTTGCGATCGTTTGCGAAGCCGATTATCGAGGGCGCTATGGACATGAAGATGCTAACTACCCACAAGGACAACATTTATGCCGACTGCACGCCGCAGCGTTGGCAATCAACGCACGTGACCTTAATAGACAAGATTTACACGGTACACAAATCGGCGAAGCGCTGGCTCAAGCACGCATCCGTGCGATCAGCTCAGCTGGTGTCTATGATGGGGGAACGGGAACAAATTTCTGA
>xylefaMuMD
ATGAAGAGCTATCTTGTCGGTGGTGCCGTCCGCGACGCATTACTCGGTCAGCCTGCTGGCGACTGCGACTGGGTCGTCGTTGGTGCCGACCCAGCACACATGAAGAATTTGGGTTTTAAGCCAGTAGGCCGTGACTTTCCTGTGTTCCTACACCCCAAGACCGGCGAGGAATTCGCACTAGCACGTACCGAGCGCAAAAACGGCCACGGCTACCGCGGCTTTATCGTCAACGCTGACCCAACAGTCACGCTTGAACAAGATCTGCAACGCCGTGACTTCACCATTAATGCGATCGCACGTGACCAAACCAATGGCACATTGATCGACCCCTATGGCGGCGTGAATGATCTTGAGCAACGTGTATTACGCCATATTAGCCCCGCATTTGCCGAGGACCCGTTGCGCGTGCTGCGTGCAGCACGCTTTATGGCACGGTTGGCACCTTTGGGCTTCAGCATTGCTCCTGAAACGCTGGCAATGATGCGTCAGATGGCTGCAAACGGGGAACTCAACAGCTTGATACCCGAAAGAATATGGAAGGAATTAAGCCGATCACTGGCCTACACACAACCAGCGGCCTTCCTCCATACACTACGCACAGTGAATGCACTGGAGGTGGTGTTACCCGAATTAAACGCATTGTATGGGGTACCACAACACGCAGACTATCACCCGGAAATCGACACCGGCCTCCACCAAGAATTGGTCAGCGATATAGCTGCAAAGCTGGCACCAGGGGATATGCTGATCGGCTTCGCAGCGCTATGTCACGACCTCGGAAAAGCCCTGACACCACGCGCAACATGGCCTCATCATCCGATGCACGAACAACGCGGGATGGCACCGACACAACAGCTCAGTGAGCGCCTGAAAGTCCCCCGGAATTACCAGCAACTCGCATTGATCGCCTGCCGCGAACACCTCAACGTACACCGTCTGTCAAAGTTGCATGACAATACCGTATACGAACTGCTGCAACGCTGTGATGCCTTCCGCCGCCCCGAACGGATCGCACAGCTTGCGATCGTTTGCGAAGCCGATTATCGAGGGCGCTATGGACATGAAGATGCTAACTACCCACAAGGACAACATTTATGCCGACTGCACGCCGCAGCATTGACAGTCAACGCACGTGACCTTAATAGACAAGATTTACACGGTACACAAATCGGCGAAGCGCTGGCTCAAGCACGCATCCGTGCGATCAACTCAGCTGGTGTCTATGATGGGGGAACGGGAACAAATTTCTGA
>xylefaGB54
ATGAAGAGCTATCTTGTCGGTGGTGCCGTCCGCGACGCATTACTCGGTCAGCCTGCTGGCGACTGCGACTGGGTCGTCGTTGGTGCCGACCCAGCACACATGAAGAGTTTGGGTTTTAAGCCAGTAGGCCGTGACTTTCCTGTGTTCCTACACCCCAAGACCGGCGAGGAATTCGCACTAGCACGTACCGAGCGCAAAAACGGCCACGGCTACCGCGGCTTTATCGTCAACGCTGACCCAACAGTCACGCTTGAACAAGATCTGCAACGCCGTGACTTCACCATTAATGCGATCGCACGTGACCAAACCAATGGCACATTGATCGACCCCTATGGCGGCGTGAATGATCTTGAGCAACGTGTATTGCGCCATATTAGCCCCGCATTTGCCGAGGACCCGTTGCGCGTGCTGCGTGCAGCACGCTTTATGGCACGGTTGGCACCTTTGGGCTTCAGCATTGCTCCTGAAACGCTGGCAATGATGCGTCAGATGGCTGCAAACGGGGAACTCAACAGCTTGATACCCGAAAGAATATGGAAGGAATTAAGCCGATCACTGACCTACACACAACCAGCGGCCTTCCTCCATACACTACGCACAGTGAATGCACTGGAGGTGGTGTTACCCGAATTAAACGCATTGTATGGAGTACCACAACACGCAGACTATCACCCGGAAATCGACACCGGCCTCCACCAAGAATTGGTCAGCGATATAGCTGCAAAGCTGGCACCAGGGGATATGCTGATCGGCTTCGCAGCGCTATGTCACGACCTCGGAAAAGCCCTGACACCACGCGCAACATGGCCTCATCATCCGATGCACGAACAACGCGGGATGGCACCGACACAACAGCTCAGTGAGCGCCTGAAAGTCCCCCGGAATTACCAGCAACTCGCATTGATCGCCTGCCGCGAACACCTCAACGTACACCGTCTGTCAAAGTTGCATGACAATACCGTATACGAACTGCTGCAACGCTGTGATGCCTTCCGCCGCCCCGAACGGATCGCACAGCTTGCGATCGTTTGCGAAGCCGATTATCGAGGGCGCTATGGACATGAAGATGCTAACTACCCACAAGGACAACATTTATGCCGACTGCACGCCGCAGCGTTGGCAATCAACGCACGTGACCTTAATAGACAAGATTTACACGGTACACAAATCGGCGAAGCGCTGGCTCAAGCACGCATCCGTGCGATCAGCTCAGCTGGTGTCTATGATGGGGGAACGGGAACAAATTTCTGA
>xylefastag
ATGAAGAGCTATCTTGTCGGTGGTGCCGTCCGCGACGCATTACTCGGTCAGCCTGCTGGCGACTGCGACTGGGTCGTCGTTGGTGCCGACCCAGCACACATGAAGAGTTTGGGTTTTAAGCCAGTAGGCCGTGACTTTCCTGTGTTCCTACACCCCAAGACCGGCGAGGAATTCGCACTAGCACGTACCGAGCGCAAAAACGGCCACGGCTACCGCGGCTTTATCGTCAACGCTGACCCAACAGTCACGCTTGAACAAGATCTGCAACGCCGTGACTTCACCATTAATGCGATCGCACGTGACCAAACCAATGGCACATTGATCGACCCCTATGGCGGCGTGAATGATCTTGAGCAACGTGTATTGCGCCATATTAGCCCCGCATTTGCCGAGGACCCGTTGCGCGTGCTGCGTGCAGCACGCTTTATGGCACGGTTGGCACCTTTGGGCTTCAGCATTGCTCCTGAAACGCTGGCAATGATGCGTCAGATGGCTGCAAACGGGGAACTCAACAGCTTGATACCCGAAAGAATATGGAAGGAATTAAGCCGATCACTGACCTACACACAACCAGCGGCCTTCCTCCATACACTACGCACAGTGAATGCACTGGAGGTGGTGTTACCCGAATTAAACGCATTGTATGGAGTACCACAACACGCAGACTATCACCCGGAAATCGACACCGGCCTCCACCAAGAATTGGTCAGCGATATAGCTGCAAAGCTGGCACCAGGGGATATGCTGATCGGCTTCGCAGCGCTATGTCACGACCTCGGAAAAGCCCTGACACCACGCGCAACATGGCCTCATCATCCGATGCACGAACAACGCGGGATGGCACCGACACAACAGCTCAGTGAGCGCCTGAAAGTCCCCCGGAATTACCAGCAACTCGCATTGATCGCCTGCCGCGAACACCTCAACGTACACCGTCTGTCAAAGTTGCATGACAATACCGTATACGAACTGCTGCAACGCTGTGATGCCTTCCGCCGCCCCGAACGGATCGCACAGCTTGCGATCGTTTGCGAAGCCGATTATCGAGGGCGCTATGGACATGAAGATGCTAACTACCCACAAGGACAACATTTATGCCGACTGCACGCCGCAGCGTTGGCAATCAACGCACGTGACCTTAATAGACAAGATTTACACGGTACACAAATCGGCGAAGCGCTGGCTCAAGCACGCATCCGTGCGATCAGCTCAGCTGGTGTCTATGATGGGGGAACGGGAACAAATTTCTGA
>xylefaEB92
ATGAAGAGCTATCTTGTCGGTGGTGCCGTCCGCGACGCATTACTCGGTCAGCCTGCTGGCGACTGCGACTGGGTCGTCGTTGGTGCCGACCCAGCACACATGAAGAGTTTGGGTTTTAAGCCAGTAGGCCGTGACTTTCCTGTGTTCCTACACCCCAAGACCGGCGAGGAATTCGCACTAGCACGTACCGAGCGCAAAAACGGCCACGGCTACCGCGGCTTTATCGTCAACGCTGACCCAACAGTCACGCTTGAACAAGATCTGCAACGCCGTGACTTCACCATTAATGCGATCGCACGTGACCAAACCAATGGCACATTGATCGACCCCTATGGCGGCGTGAATGATCTTGAGCAACGTGTATTGCGCCATATTAGCCCCGCATTTGCCGAGGACCCGTTGCGCGTGCTGCGTGCAGCACGCTTTATGGCACGGTTGGCACCTTTGGGCTTCAGCATTGCTCCTGAAACGCTGGCAATGATGCGTCAGATGGCTGCAAACGGGGAACTCAACAGCTTGATACCCGAAAGAATATGGAAGGAATTAAGCCGATCACTGACCTACACACAACCAGCGGCCTTCCTCCATACACTACGCACAGTGAATGCACTGGAGGTGGTGTTACCCGAATTAAACGCATTGTATGGAGTACCACAACACGCAGACTATCACCCGGAAATCGACACCGGCCTCCACCAAGAATTGGTCAGCGATATAGCTGCAAAGCTGGCACCAGGGGATATGCTGATCGGCTTCGCAGCGCTATGTCACGACCTCGGAAAAGCCCTGACACCACGCGCAACATGGCCTCATCATCCGATGCACGAACAACGCGGGATGGCACCGACACAACAGCTCAGTGAGCGCCTGAAAGTCCCCCGGAATTACCAGCAACTCGCATTGATCGCCTGCCGCGAACACCTCAACGTACACCGTCTGTCAAAGTTGCATGACAATACCGTATACGAACTGCTGCAACGCTGTGATGCCTTCCGCCGCCCCGAACGGATCGCACAGCTTGCGATCGTTTGCGAAGCCGATTATCGAGGGCGCTATGGACATGAAGATGCTAACTACCCACAAGGACAACATTTATGCCGACTGCACGCCGCAGCGTTGGCAATCAACGCACGTGACCTTAATAGACAAGATTTACACGGTACACAAATCGGCGAAGCGCTGGCTCAAGCACGCATCCGTGCGATCAGCTCAGCTGGTGTCTATGATGGGGGAACGGGAACAAATTTCTGA
>xylefaTem1
ATGAAGAGCTATCTTGTCGGTGGTGCCGTCCGCGACGCATTACTCGGTCAGCCTGCTGGCGACTGCGACTGGGTCGTCGTTGGTGCCGACCCAGCACACATGAAGAGTTTGGGTTTTAAGCCAGTAGGCCGTGACTTTCCTGTGTTCCTACACCCCAAGACCGGCGAGGAATTCGCACTAGCACGTACCGAGCGCAAAAACGGCCACGGCTACCGCGGCTTTATCGTCAACGCTGACCCAACAGTCACGCTTGAACAAGATCTGCAACGCCGTGACTTCACCATTAATGCGATCGCACGTGACCAAACCAATGGCACATTGATCGACCCCTATGGCGGCGTGAATGATCTTGAGCAACGTGTATTGCGCCATATTAGCCCCGCATTTGCCGAGGACCCGTTGCGCGTGCTGCGTGCAGCACGCTTTATGGCACGGTTGGCACCTTTGGGCTTCAGCATTGCTCCTGAAACGCTGGCAATGATGCGTCAGATGGCTGCAAACGGGGAACTCAACAGCTTGATACCCGAAAGAATATGGAAGGAATTAAGCCGATCACTGACCTACACACAACCAGCGGCCTTCCTCCATACACTACGCACAGTGAATGCACTGGAGGTGGTGTTACCCGAATTAAACGCATTGTATGGAGTACCACAACACGCAGACTATCACCCGGAAATCGACACCGGCCTCCACCAAGAATTGGTCAGCGATATAGCTGCAAAGCTGGCACCAGGGGATATGCTGATCGGCTTCGCAGCGCTATGTCACGACCTCGGAAAAGCCCTGACACCACGCGCAACATGGCCTCATCATCCGATGCACGAACAACGCGGGATGGCACCGACACAACAGCTCAGTGAGCGCCTGAAAGTCCCCCGGAATTACCAGCAACTCGCATTGATCGCCTGCCGCGAACACCTCAACGTACACCGTCTGTCAAAGTTGCATGACAATACCGTATACGAACTGCTGCAACGCTGTGATGCCTTCCGCCGCCCCGAACGGATCGCACAGCTTGCGATCGTTTGCGAAGCCGATTATCGAGGGCGCTATGGACATGAAGATGCTAACTACCCACAAGGACAACATTTATGCCGACTGCACGCCGCAGCGTTGGCAATCAACGCACGTGACCTTAATAGACAAGATTTACACGGTACACAAATCGGCGAAGCGCTGGCTCAAGCACGCATCCGTGCGATCAGCTCAGCTGGTGTCTATGATGGGGGAACGGGAACAAATTTCTGA
>xylefaD026
ATGAAGAGCTATCTTGTCGGTGGTGCCGTCCGCGACGCATTACTCGGTCAGCCTGCTGGCGACTGCGACTGGGTCGTCGTTGGTGCCGACCCAGCACACATGAAGAGTTTGGGTTTTAAGCCAGTAGGCCGTGACTTTCCTGTGTTCCTACACCCCAAGACCGGCGAGGAATTCGCACTAGCACGTACCGAGCGCAAAAACGGCCACGGCTACCGCGGCTTTATCGTCAACGCTGACCCAACAGTCACGCTTGAACAAGATCTGCAACGCCGTGACTTCACCATTAATGCGATCGCACGTGACCAAACCAATGGCACATTGATCGACCCCTATGGCGGCGTGAATGATCTTGAGCAACGTGTATTGCGCCATATTAGCCCCGCATTTGCCGAGGACCCGTTGCGCGTGCTGCGTGCAGCACGCTTTATGGCACGGTTGGCACCTTTGGGCTTCAGCATTGCTCCTGAAACGCTGGCAATGATGCGTCAGATGGCTGCAAACGGGGAACTCAACAGCTTGATACCCGAAAGAATATGGAAGGAATTAAGCCGATCACTGACCTACACACAACCAGCGGCCTTCCTCCATACACTACGCACAGTGAATGCACTGGAGGTGGTGTTACCCGAATTAAACGCATTGTATGGAGTACCACAACACGCAGACTATCACCCGGAAATCGACACCGGCCTCCACCAAGAATTGGTCAGCGATATAGCTGCAAAGCTGGCACCAGGGGATATGCTGATCGGCTTCGCAGCGCTATGTCACGACCTCGGAAAAGCCCTGACACCACGCGCAACATGGCCTCATCATCCGATGCACGAACAACGCGGGATGGCACCGACACAACAGCTCAGTGAGCGCCTGAAAGTCCCCCGGAATTACCAGCAACTCGCATTGATCGCCTGCCGCGAACACCTCAACGTACACCGTCTGTCAAAGTTGCATGACAATACCGTATACGAACTGCTGCAACGCTGTGATGCCTTCCGCCGCCCCGAACGGATCGCACAGCTTGCGATCGTTTGCGAAGCCGATTATCGAGGGCGCTATGGACATGAAGATGCTAACTACCCACAAGGACAACATTTATGCCGACTGCACGCCGCAGCGTTGGCAATCAACGCACGTGACCTTAATAGACAAGATTTACACGGTACACAAATCGGCGAAGCGCTGGCTCAAGCACGCATCCGTGCGATCAGCTCAGCTGGTGTCTATGATGGGGGAACGGGAACAAATTTCTGA
>xylefaM23s
ATGAAGAGCTATCTTGTCGGTGGTGCCGTCCGCGACGCATTACTCGGTCAGCCTGCTGGCGACTGCGACTGGGTCGTCGTTGGTGCCGACCCAGCACACATGAAGAGTTTGGGTTTTAAGCCAGTAGGCCGTGACTTTCCTGTGTTCCTACACCCCAAGACCGGCGAGGAATTCGCACTAGCACGTACCGAGCGCAAAAACGGCCACGGCTACCGCGGCTTTATCGTCAACGCTGACCCAACAGTCACGCTTGAACAAGATCTGCAACGCCGTGACTTCACCATTAATGCGATCGCACGTGACCAAACCAATGGCACATTGATCGACCCCTATGGCGGCGTGAATGATCTTGAGCAACGTGTATTGCGCCATATTAGCCCCGCATTTGCCGAGGACCCGTTGCGCGTGCTGCGTGCAGCACGCTTTATGGCACGGTTGGCACCTTTGGGCTTCAGCATTGCTCCTGAAACGCTGGCAATGATGCGTCAGATGGCTGCAAACGGGGAACTCAACAGCTTGATACCCGAAAGAATATGGAAGGAATTAAGCCGATCACTGACCTACACACAACCAGCGGCCTTCCTCCATACACTACGCACAGTGAATGCACTGGAGGTGGTGTTACCCGAATTAAACGCATTGTATGGAGTACCACAACACGCAGACTATCACCCGGAAATCGACACCGGCCTCCACCAAGAATTGGTCAGCGATATAGCTGCAAAGCTGGCACCAGGGGATATGCTGATCGGCTTCGCAGCGCTATGTCACGACCTCGGAAAAGCCCTGACACCACGCGCAACATGGCCTCATCATCCGATGCACGAACAACGCGGGATGGCACCGACACAACAGCTCAGTGAGCGCCTGAAAGTCCCCCGGAATTACCAGCAACTCGCATTGATCGCCTGCCGCGAACACCTCAACGTACACCGTCTGTCAAAGTTGCATGACAATACCGTATACGAACTGCTGCAACGCTGTGATGCCTTCCGCCGCCCCGAACGGATCGCACAGCTTGCGATCGTTTGCGAAGCCGATTATCGAGGGCGCTATGGACATGAAGATGCTAACTACCCACAAGGACAACATTTATGCCGACTGCACGCCGCAGCGTTGGCAATCAACGCACGTGACCTTAATAGACAAGATTTACACGGTACACAAATCGGCGAAGCGCTGGCTCAAGCACGCATCCGTGCGATCAGCTCAGCTGGTGTCTATGATGGGGGAACGGGAACAAATTTCTGA
>long-mer809_(reversed)
--------------------------------------------------------------------------------------------------------------------------------------------------------------------------------------------------------------------------------------------------------------------------------------------------------------------------------------------------------------------------------------------------------------------------------------------------------------------------------------------------------------------------------------------------------------------------------------------------------------------------------------------------------------------------------------------------------------------------------------------AGCTGCAAAGCTGGCACCAGGGGATATGCTGATCGGCTTCGCA------------------------------------------------------------------------------------------------------------------------------------------------------------------------------------------------------------------------------------------------------------------------------------------------------------------------------------------------------------------------------------------------------------------------------------------------------------------------------------------------------------
>long-mer808_(reversed)
------------------------------------------------------------------------------------------------------------------------------------------------------------------------------------------------------------------------------------------------------------------------------------------------------------------------------------------------------------------------------------------------------------------------------------------------------------------------------------------------------------------------------------------------------------------------------------------------------------------------------------------------------------------------------------------------------------------------------------------------------------------------------------------------------------------------------------------------------------------------------------------------CGCCTGAAAGTCCCCCGGAATTACCAGCAACTCGCATTGA-----------------------------------------------------------------------------------------------------------------------------------------------------------------------------------------------------------------------------------------------------------------------------------------------------------------------------------------------------------
>long-mer807_(reversed)
---------------------------------------------------------------------------------------------------------------------------------------------------------------------------------------------------------------------------------------------------------------------------------------------------------------------------------------------------------------------------------------------------------------------------------------------------------------------------------------------------------------------------------------------------------------------------------------------------------------------------------------------------------------------------------------------------------------------------------------------------------------------------------------------------------------------------------------------------------------------------------------------------------------------------------------------------------------------CGTCTGTCAAAGTTGCATGACAATACCGTATACGAACTGCTGC-----------------------------------------------------------------------------------------------------------------------------------------------------------------------------------------------------------------------------------------------------------------------------------
