# Supplementary material for: Identification of genetic relationships and subspecies signatures in Xylella fastidiosa
Source: BMC Genomics. 2019 Mar 25;20:239. doi: 10.1186/s12864-019-5565-9 (PMC6434890; doi:10.1186/s12864-019-5565-9)
Supplement: Supplementary file 8 — Analysis of (non-)synonymous SNPs in homologs to CDS harboring specific k-mers for selected enriched GOs. (ZIP 549 kb) [file 12864_2019_5565_MOESM8_ESM.zip › Additional-File8/Additional-File8A_CladeIII/GO-0000049/CP006740.1.509/Xfm assembled to xylefaMU34.fasta]

>xylefaMU34
ATGAAGAGCTATCTTGTCGGTGGTGCCGTCCGCGACGCATTACTCGGTCAGCCTGCTGGCGACTGCGACTGGGTCGTCGTTGGTGCCGACCCAGCACACATGAAGAATTTGGGTTTTAAGCCAGTAGGCCGTGACTTTCCTGTGTTCCTACACCCCAAGACCGGCGAGGAATTCGCACTAGCACGTACCGAGCGCAAAAACGGCCACGGCTACCGCGGCTTTATCGTCAACGCTGACCCAACAGTCACGCTTGAACAAGATCTGCAACGCCGTGACTTCACCATTAATGCGATCGCACGTGACCAAACCAATGGCACATTGATCGACCCCTATGGCGGCGTGAATGATCTTGAGCAACGTGTATTACGCCATATTAGCCCCGCATTTGCCGAGGACCCGTTGCGCGTGCTGCGTGCAGCACGCTTTATGGCACGGTTGGCACCTTTGGGCTTCAGCATTGCTCCTGAAACGCTGGCAATGATGCGTCAGATGGCTGCAAACGGGGAACTCAACAGCTTGATACCCGAAAGAATATGGAAGGAATTAAGCCGATCACTGGCCTACACACAACCAGCGGCCTTCCTCCATACACTACGCACAGTGAATGCACTGGAGGTGGTGTTACCCGAATTAAACGCATTGTATGGGGTACCACAACACGCAGACTATCACCCGGAAATCGACACCGGCCTCCACCAAGAATTGGTCAGCGATATAGCTGCAAAGCTGGCACCAGGGGATATGCTGATCGGCTTCGCAGCGCTATGTCACGACCTCGGAAAAGCCCTGACACCACGCGCAACATGGCCTCATCATCCGATGCACGAACAACGCGGGATGGCACCGACACAACAGCTCAGTGAGCGCCTGAAAGTCCCCCGGAATTACCAGCAACTCGCATTGATCGCCTGCCGCGAACACCTCAACGTACACCGTCTGTCAAAGTTGCATGACAATACCGTATACGAACTGCTGCAACGCTGTGATGCCTTCCGCCGCCCCGAACGGATCGCACAGCTTGCGATCGTTTGCGAAGCCGATTATCGAGGGCGCTATGGACATGAAGATGCTAACTACCCACAAGGACAACATTTATGCCGACTGCACGCCGCAGCATTGACAGTCAACGCACGTGACCTTAATAGACAAGATTTACACGGTACACAAATCGGCGAAGCGCTGGCTCAAGCACGCATCCGTGCGATCAACTCAGCTGGTGTCTATGATGGGGGAACGGGAACAAATTTCTGA
>xylefa4311
ATGAAGAGCTATCTTGTCGGTGGTGCCGTCCGCGACGCATTACTCGGTCAGCCTGCTGGCGACTGCGACTGGGTCGTCGTTGGTGCCGACCCAGCACACATGAAGAGTTTGGGTTTTAAGCCAGTAGGCCGTGACTTTCCTGTGTTCCTACACCCCAAGACCGGCGAAGAATTCGCACTAGCACGTACCGAGCGCAAAAACGGCCACGGCTACCGCGGCTTTATCGTCAACGCTGACCCAACTGTCACGCTTGAACAAGATCTGCAACGCCGTGACTTCACCATTAATGCGATCGCACGTGACCAAACCAATAGCACATTGATCGACCCCTATGGTGGCGTGAATGATCTTGAGCAACGTGTATTGCGCCATATTAGCCCCGCATTTGCCGAGGACCCGTTGCGCGTGCTGCGTGCAGCACGCTTTATGGCACGGTTGGCACCTTTGGGCTTCAGCATTGCTCCTGAAACACTGGCAATGATGCGTCAGATGGTTGCAAACGGCGAACTCAACAGCTTGATACCCGAAAGAATATGGAAGGAATTAAGCCGATCCCTGGCCTACACACAACCAGCGGCCTTCCTCCATACACTACGCACAGTGAATGCACTGGAGGTGGTGTTACCCGAATTAAACGCATTGTATGGGGTACCACAACACGCAGACTATCACCCGGAAATCGACACCGGCCTCCACCAAGAATTGGTCAGCGATATAGCTGCAAAGCTGGCACCAGGCGATATGCTGATCGGCTTCGCAGCGCTATGTCACGACCTCGGAAAAGCCCTGACACCACGCGCAACATGGCCTCATCATCCGATGCACGAACAACGCGGGATGGCACCGACACAACAGCTCAGTGAACGCCTGAAAGTCCCCCGGGATTACCAGCAACTCGCATTGATCGCCTGCCGCGAACACCTCAACGTACACCGTCTGTCAAAGTTGCATGACCATACCGTATACGAACTGCTGCAACGCTGTGATGCCTTCCGCCGCCCCGAACGGATCGCACAACTTGCGATCGTTTGCGAAGCCGATTATCGAGGGCGCTATGGACATGAAGATGCTAACTACCCACAAGGACAACATTTATGCCGACTGCACGCCGCAGCGTTGGCAGTCAACGCACGTGACCTTAATAGACAAGATTTACACGGTACACAAATCGGCGAAGCGCTGGCTCAAGCACGCATCCGTGCGATCAGCTCAGCTGGTGTCTATGATGGGGGAACGGGAACAAATTTCTGA
>xylefa8416
ATGAAGAGCTATCTTGTCGGTGGTGCCGTCCGCGACGCATTACTCGGTCAGCCTGCTGGCGACTGCGACTGGGTCGTCGTTGGTGCCGACCCAGCACACATGAAGAGTTTGGGTTTTAAGCCAGTAGGCCGTGACTTTCCTGTGTTCCTACACCCCAAGACCGGCGAAGAATTCGCACTAGCACGTACCGAGCGCAAAAACGGCCACGGCTACCGCGGCTTTATCGTCAACGCTGACCCAACTGTCACGCTTGAACAAGATCTGCAACGCCGTGACTTCACCATTAATGCGATCGCACGTGACCAAACCAATAGCACATTGATCGACCCCTATGGTGGCGTGAATGATCTTGAGCAACGTGTATTGCGCCATATTAGCCCCGCATTTGCCGAGGACCCGTTGCGCGTGCTGCGTGCAGCACGCTTTATGGCACGGTTGGCACCTTTGGGCTTCAGCATTGCTCCTGAAACACTGGCAATGATGCGTCAGATGGTTGCAAACGGCGAACTCAACAGCTTGATACCCGAAAGAATATGGAAGGAATTAAGCCGATCCCTGGCCTACACACAACCAGCGGCCTTCCTCCATACACTACGCACAGTGAATGCACTGGAGGTGGTGTTACCCGAATTAAACGCATTGTATGGGGTACCACAACACGCAGACTATCACCCGGAAATCGACACCGGCCTCCACCAAGAATTGGTCAGCGATATAGCTGCAAAGCTGGCACCAGGCGATATGCTGATCGGCTTCGCAGCGCTATGTCACGACCTCGGAAAAGCCCTGACACCACGCGCAACATGGCCTCATCATCCGATGCACGAACAACGCGGGATGGCACCGACACAACAGCTCAGTGAACGCCTGAAAGTCCCCCGGGATTACCAGCAACTCGCATTGATCGCCTGCCGCGAACACCTCAACGTACACCGTCTGTCAAAGTTGCATGACCATACCGTATACGAACTGCTGCAACGCTGTGATGCCTTCCGCCGCCCCGAACGGATCGCACAACTTGCGATCGTTTGCGAAGCCGATTATCGAGGGCGCTATGGACATGAAGATGCTAACTACCCACAAGGACAACATTTATGCCGACTGCACGCCGCAGCGTTGGCAGTCAACGCACGTGACCTTAATAGACAAGATTTACACGGTACACAAATCGGCGAAGCGCTGGCTCAAGCACGCATCCGTGCGATCAGCTCAGCTGGTGTCTATGATGGGGGAACGGGAACAAATTTCTGA
>xylefa3571
ATGAAGAGCTATCTTGTCGGTGGTGCCGTCCGCGACGCATTACTCGGTCAGCCTGCTGGCGACTGCGACTGGGTCGTCGTTGGTGCCGACCCAGCACACATGAAGAGTTTGGGTTTTAAGCCAGTAGGCCGTGACTTTCCTGTGTTCCTACACCCCAAGACCGGCGAAGAATTCGCACTAGCACGTACCGAGCGCAAAAACGGCCACGGCTACCGCGGCTTTATCGTCAACGCTGACCCAACTGTCACGCTTGAACAAGATCTGCAACGCCGTGACTTCACCATTAATGCGATCGCACGTGACCAAACCAATAGCACATTGATCGACCCCTATGGTGGCGTGAATGATCTTGAGCAACGTGTATTGCGCCATATTAGCCCCGCATTTGCCGAGGACCCGTTGCGCGTGCTGCGTGCAGCACGCTTTATGGCACGGTTGGCACCTTTGGGCTTCAGCATTGCTCCTGAAACACTGGCAATGATGCGTCAGATGGTTGCAAACGGCGAACTCAACAGCTTGATACCCGAAAGAATATGGAAGGAATTAAGCCGATCCCTGGCCTACACACAACCAGCGGCCTTCCTCCATACACTACGCACAGTGAATGCACTGGAGGTGGTGTTACCCGAATTAAACGCATTGTATGGGGTACCACAACACGCAGACTATCACCCGGAAATCGACACCGGCCTCCACCAAGAATTGGTCAGCGATATAGCTGCAAAGCTGGCACCAGGCGATATGCTGATCGGCTTCGCAGCGCTATGTCACGACCTCGGAAAAGCCCTGACACCACGCGCAACATGGCCTCATCATCCGATGCACGAACAACGCGGGATGGCACCGACACAACAGCTCAGTGAACGCCTGAAAGTCCCCCGGGATTACCAGCAACTCGCATTGATCGCCTGCCGCGAACACCTCAACGTACACCGTCTGTCAAAGTTGCATGACCATACCGTATACGAACTGCTGCAACGCTGTGATGCCTTCCGCCGCCCCGAACGGATCGCACAACTTGCGATCGTTTGCGAAGCCGATTATCGAGGGCGCTATGGACATGAAGATGCTAACTACCCACAAGGACAACATTTATGCCGACTGCACGCCGCAGCGTTGGCAGTCAACGCACGTGACCTTAATAGACAAGATTTACACGGTACACAAATCGGCGAAGCGCTGGCTCAAGCACGCATCCGTGCGATCAGCTCAGCTGGTGTCTATGATGGGGGAACGGGAACAAATTTCTGA
>xylefa8418
ATGAAGAGCTATCTTGTCGGTGGTGCCGTCCGCGACGCATTACTCGGTCAGCCTGCTGGCGACTGCGACTGGGTCGTCGTTGGTGCCGACCCAGCACACATGAAGAGTTTGGGTTTTAAGCCAGTAGGCCGTGACTTTCCTGTGTTCCTACACCCCAAGACCGGCGAAGAATTCGCACTAGCACGTACCGAGCGCAAAAACGGCCACGGCTACCGCGGCTTTATCGTCAACGCTGACCCAACTGTCACGCTTGAACAAGATCTGCAACGCCGTGACTTCACCATTAATGCGATCGCACGTGACCAAACCAATAGCACATTGATCGACCCCTATGGTGGCGTGAATGATCTTGAGCAACGTGTATTGCGCCATATTAGCCCCGCATTTGCCGAGGACCCGTTGCGCGTGCTGCGTGCAGCACGCTTTATGGCACGGTTGGCACCTTTGGGCTTCAGCATTGCTCCTGAAACACTGGCAATGATGCGTCAGATGGTTGCAAACGGCGAACTCAACAGCTTGATACCCGAAAGAATATGGAAGGAATTAAGCCGATCCCTGGCCTACACACAACCAGCGGCCTTCCTCCATACACTACGCACAGTGAATGCACTGGAGGTGGTGTTACCCGAATTAAACGCATTGTATGGGGTACCACAACACGCAGACTATCACCCGGAAATCGACACCGGCCTCCACCAAGAATTGGTCAGCGATATAGCTGCAAAGCTGGCACCAGGCGATATGCTGATCGGCTTCGCAGCGCTATGTCACGACCTCGGAAAAGCCCTGACACCACGCGCAACATGGCCTCATCATCCGATGCACGAACAACGCGGGATGGCACCGACACAACAGCTCAGTGAACGCCTGAAAGTCCCCCGGGATTACCAGCAACTCGCATTGATCGCCTGCCGCGAACACCTCAACGTACACCGTCTGTCAAAGTTGCATGACCATACCGTATACGAACTGCTGCAACGCTGTGATGCCTTCCGCCGCCCCGAACGGATCGCACAACTTGCGATCGTTTGCGAAGCCGATTATCGAGGGCGCTATGGACATGAAGATGCTAACTACCCACAAGGACAACATTTATGCCGACTGCACGCCGCAGCGTTGGCAGTCAACGCACGTGACCTTAATAGACAAGATTTACACGGTACACAAATCGGCGAAGCGCTGGCTCAAGCACGCATCCGTGCGATCAGCTCAGCTGGTGTCTATGATGGGGGAACGGGAACAAATTTCTGA
>xylefa8417
ATGAAGAGCTATCTTGTCGGTGGTGCCGTCCGCGACGCATTACTCGGTCAGCCTGCTGGCGACTGCGACTGGGTCGTCGTTGGTGCCGACCCAGCACACATGAAGAGTTTGGGTTTTAAGCCAGTAGGCCGTGACTTTCCTGTGTTCCTACACCCCAAGACCGGCGAAGAATTCGCACTAGCACGTACCGAGCGCAAAAACGGCCACGGCTACCGCGGCTTTATCGTCAACGCTGACCCAACTGTCACGCTTGAACAAGATCTGCAACGCCGTGACTTCACCATTAATGCGATCGCACGTGACCAAACCAATAGCACATTGATCGACCCCTATGGTGGCGTGAATGATCTTGAGCAACGTGTATTGCGCCATATTAGCCCCGCATTTGCCGAGGACCCGTTGCGCGTGCTGCGTGCAGCACGCTTTATGGCACGGTTGGCACCTTTGGGCTTCAGCATTGCTCCTGAAACACTGGCAATGATGCGTCAGATGGTTGCAAACGGCGAACTCAACAGCTTGATACCCGAAAGAATATGGAAGGAATTAAGCCGATCCCTGGCCTACACACAACCAGCGGCCTTCCTCCATACACTACGCACAGTGAATGCACTGGAGGTGGTGTTACCCGAATTAAACGCATTGTATGGGGTACCACAACACGCAGACTATCACCCGGAAATCGACACCGGCCTCCACCAAGAATTGGTCAGCGATATAGCTGCAAAGCTGGCACCAGGCGATATGCTGATCGGCTTCGCAGCGCTATGTCACGACCTCGGAAAAGCCCTGACACCACGCGCAACATGGCCTCATCATCCGATGCACGAACAACGCGGGATGGCACCGACACAACAGCTCAGTGAACGCCTGAAAGTCCCCCGGGATTACCAGCAACTCGCATTGATCGCCTGCCGCGAACACCTCAACGTACACCGTCTGTCAAAGTTGCATGACCATACCGTATACGAACTGCTGCAACGCTGTGATGCCTTCCGCCGCCCCGAACGGATCGCACAACTTGCGATCGTTTGCGAAGCCGATTATCGAGGGCGCTATGGACATGAAGATGCTAACTACCCACAAGGACAACATTTATGCCGACTGCACGCCGCAGCGTTGGCAGTCAACGCACGTGACCTTAATAGACAAGATTTACACGGTACACAAATCGGCGAAGCGCTGGCTCAAGCACGCATCCGTGCGATCAGCTCAGCTGGTGTCTATGATGGGGGAACGGGAACAAATTTCTGA
>xylefadixn
ATGAAGAGCTATCTTGTCGGTGGTGCCGTCCGCGACGCATTACTCGGTCAGCCTGCTGGCGACTGCGACTGGGTCGTCGTTGGTGCCGACCCAGCACACATGAAGAGTTTGGGTTTTAAGCCAGTAGGCCGTGACTTTCCTGTGTTCCTACACCCCAAGACCGGCGAAGAATTCGCACTAGCACGTACCGAGCGCAAAAACGGCCACGGCTACCGCGGCTTTATCGTCAACGCTGACCCAACTGTCACGCTTGAACAAGATCTGCAACGCCGTGACTTCACCATTAATGCGATCGCACGTGACCAAACCAATAGCACATTGATCGACCCCTATGGTGGCGTGAATGATCTTGAGCAACGTGTATTGCGCCATATTAGCCCCGCATTTGCCGAGGACCCGTTGCGCGTGCTGCGTGCAGCACGCTTTATGGCACGGTTGGCACCTTTGGGCTTCAGCATTGCTCCTGAAACACTGGCAATGATGCGTCAGATGGTTGCAAACGGCGAACTCAACAGCTTGATACCCGAAAGAATATGGAAGGAATTAAGCCGATCCCTGGCCTACACACAACCAGCGGCCTTCCTCCATACACTACGCACAGTGAATGCACTGGAGGTGGTGTTACCCGAATTAAACGCATTGTATGGGGTACCACAACACGCAGACTATCACCCGGAAATCGACACCGGCCTCCACCAAGAATTGGTCAGCGATATAGCTGCAAAGCTGGCACCAGGCGATATGCTGATCGGCTTCGCAGCGCTATGTCACGACCTCGGAAAAGCCCTGACACCACGCGCAACATGGCCTCATCATCCGATGCACGAACAACGCGGGATGGCACCGACACAACAGCTCAGTGAACGCCTGAAAGTCCCCCGGGATTACCAGCAACTCGCATTGATCGCCTGCCGCGAACACCTCAACGTACACCGTCTGTCAAAGTTGCATGACCATACCGTATACGAACTGCTGCAACGCTGTGATGCCTTCCGCCGCCCCGAACGGATCGCACAACTTGCGATCGTTTGCGAAGCCGATTATCGAGGGCGCTATGGACATGAAGATGCTAACTACCCACAAGGACAACATTTATGCCGACTGCACGCCGCAGCGTTGGCAGTCAACGCACGTGACCTTAATAGACAAGATTTACACGGTACACAAATCGGCGAAGCGCTGGCTCAAGCACGCATCCGTGCGATCAGCTCAGCTGGTGTCTATGATGGGGGAACGGGAACAAATTTCTGA
>xylefagrif
ATGAAGAGCTATCTTGTAGGTGGTGCCGTCCGCGACGCATTACTCGGTCAGCCTGCTGGCGACTGCGACTGGGTCGTCGTTGGTGCCGACCCAGCACACATGAAGAGTTTGGGTTTTAAGCCAGTAGGCCGTGACTTTCCTGTGTTCCTACACCCCAAGACCGGCGAAGAATTCGCACTAGCACGTACCGAGCGCAAAAACGGCCACGGCTACCGCGGCTTTATCGTCAACGCTGACCCAACTGTCACGCTTGAACAAGATCTGCAACGCCGTGACTTCACCATTAATGCGATCGCACGTGACCAAACCAATAGCACATTGATCGACCCCTATGGTGGCGTGAATGATCTTGAGCAACGTGTATTGCGCCATATTAGCCCCGCATTTGCCGAGGACCCGTTGCGCGTGCTGCGTGCAGCACGCTTTATGGCACGGTTGGCACCTTTGGGCTTCAGCATTGCTCCTGAAACACTGGCAATGATGCGTCAGATGGTTGCAAACGGCGAACTCAACAGCTTGATACCCGAAAGAATATGGAAGGAATTAAGCCGATCCCTGGCCTACACACAACCAGCGGCCTTCCTCCATACACTACGCACAGTGAATGCACTGGAGGTGGTGTTACCCGAATTAAACGCATTGTATGGGGTACCACAACACGCAGACTATCACCCGGAAATCGACACCGGCCTCCACCAAGAATTGGTCAGCGATATAGCTGCAAAGCTGGCACCAGGCGATATGCTGATCGGCTTCGCAGCGCTATGTCACGACCTCGGAAAAGCCCTGACACCACGCGCAACATGGCCTCATCATCCGATGCACGAACAACGCGGGATGGCACCGACACAACAGCTCAGTGAACGCCTGAAAGTCCCCCGGGATTACCAGCAACTCGCATTGATCGCCTGCCGCGAACACCTCAACGTACACCGTCTGTCAAAGTTGCATGACCATACCGTATACGAACTGCTGCAACGCTGTGATGCCTTCCGCCGCCCCGAACGGATCGCACAACTTGCGATCGTTTGCGAAGCCGATTATCGAGGGCGCTATGGACATGAAGATGCTAACTACCCACAAGGACAACATTTATGCCGACTGCACGCCGCAGCGTTGGCAGTCAACGCACGTGACCTTAATAGACAAGATTTACACGGTACACAAATCGGCGAAGCGCTGGCTCAAGCACGCATCCGTGCGATCAGCTCAGCTGGTGTCTATGATGGGGGAACGGGAACAAATTTCTGA
>xylefaM12s
ATGAAGAGCTATCTTGTAGGTGGTGCCGTCCGCGACGCATTACTCGGTCAGCCTGCTGGCGACTGCGACTGGGTCGTCGTTGGTGCCGACCCAGCACACATGAAGAGTTTGGGTTTTAAGCCAGTAGGCCGTGACTTTCCTGTGTTCCTACACCCCAAGACCGGCGAAGAATTCGCACTAGCACGTACCGAGCGCAAAAACGGCCACGGCTACCGCGGCTTTATCGTCAACGCTGACCCAACTGTCACGCTTGAACAAGATCTGCAACGCCGTGACTTCACCATTAATGCGATCGCACGTGACCAAACCAATAGCACATTGATCGACCCCTATGGTGGCGTGAATGATCTTGAGCAACGTGTATTGCGCCATATTAGCCCCGCATTTGCCGAGGACCCGTTGCGCGTGCTGCGTGCAGCACGCTTTATGGCACGGTTGGCACCTTTGGGCTTCAGCATTGCTCCTGAAACACTGGCAATGATGCGTCAGATGGTTGCAAACGGCGAACTCAACAGCTTGATACCCGAAAGAATATGGAAGGAATTAAGCCGATCCCTGGCCTACACACAACCAGCGGCCTTCCTCCATACACTACGCACAGTGAATGCACTGGAGGTGGTGTTACCCGAATTAAACGCATTGTATGGGGTACCACAACACGCAGACTATCACCCGGAAATCGACACCGGCCTCCACCAAGAATTGGTCAGCGATATAGCTGCAAAGCTGGCACCAGGCGATATGCTGATCGGCTTCGCAGCGCTATGTCACGACCTCGGAAAAGCCCTGACACCACGCGCAACATGGCCTCATCATCCGATGCACGAACAACGCGGGATGGCACCGACACAACAGCTCAGTGAACGCCTGAAAGTCCCCCGGGATTACCAGCAACTCGCATTGATCGCCTGCCGCGAACACCTCAACGTACACCGTCTGTCAAAGTTGCATGACCATACCGTATACGAACTGCTGCAACGCTGTGATGCCTTCCGCCGCCCCGAACGGATCGCACAACTTGCGATCGTTTGCGAAGCCGATTATCGAGGGCGCTATGGACATGAAGATGCTAACTACCCACAAGGACAACATTTATGCCGACTGCACGCCGCAGCGTTGGCAGTCAACGCACGTGACCTTAATAGACAAGATTTACACGGTACACAAATCGGCGAAGCGCTGGCTCAAGCACGCATCCGTGCGATCAGCTCAGCTGGTGTCTATGATGGGGGAACGGGAACAAATTTCTGA
>xylefaBB01
ATGAAGAGCTATCTTGTCGGTGGTGCCGTCCGCGACGCATTACTCGGTCAGCCTGCTGGCGACTGCGACTGGGTCGTCGTTGGTGCCGACCCAGCACACATGAAGAATTTGGGTTTTAAGCCAGTAGGCCGTGACTTTCCTGTGTTCCTACACCCCAAGACCGGCGAGGAATTCGCACTAGCACGTACCGAGCGCAAAAACGGCCACGGCTACCGCGGCTTTATCGTCAACGCTGACCCAACAGTCACGCTTGAACAAGATCTGCAACGCCGTGACTTCACCATTAATGCGATCGCACGTGACCAAACCAATGGCACATTGATCGACCCCTATGGCGGCGTGAATGATCTTGAGCAACGTGTATTACGCCATATTAGCCCCGCATTTGCCGAGGACCCGTTGCGCGTGCTGCGTGCAGCACGCTTTATGGCACGGTTGGCACCTTTGGGCTTCAGCATTGCTCCTGAAACGCTGGCAATGATGCGTCAGATGGCTGCAAACGGGGAACTCAACAGCTTGATACCCGAAAGAATATGGAAGGAATTAAGCCGATCACTGGCCTACACACAACCAGCGGCCTTCCTCCATACACTACGCACAGTGAATGCACTGGAGGTGGTGTTACCCGAATTAAACGCATTGTATGGGGTACCACAACACGCAGACTATCACCCGGAAATCGACACCGGCCTCCACCAAGAATTGGTCAGCGATATAGCTGCAAAGCTGGCACCAGGCGATATGCTGATCGGCTTCGCAGCGCTATGTCACGACCTCGGAAAAGCCCTGACACCACGCGCAACATGGCCTCATCATCCGATGCACGAACAACGCGGGATGGCACCGACACAACAGCTCAGTGAACGCCTGAAAGTCCCCCGGGATTACCAGCAACTCGCATTGATCGCCTGCCGCGAACACCTCAACGTACACCGTCTGTCAAAGTTGCATGACCATACCGTATACGAACTGCTGCAACGCTGTGATGCCTTCCGCCGCCCCGAACGGATCGCACAGCTTGCGATCGTTTGCGAAGCCGATTATCGAGGGCGCTATGGACATGAAGATGCTAACTACCCACAAGGACAACATTTATGCCGACTGCACGCCGCAGCGTTGGCAGTCAACGCACGTGACCTTAATAGACAAGATTTACACGGTACACAAATCGGCGAAGCGCTGGCTCAAGCACGCATCCGTGCGATCAGCTCAGCTGGTGTCTATGATGGGGGAACGGGAACAAATTTCTGA
>xylefaSyVa
ATGAAGAGCTATCTTGTCGGTGGTGCCGTCCGCGACGCATTACTCGGTCAGCCTGCTGGCGACTGCGACTGGGTCGTCGTTGGTGCCGACCCAGCACACATGAAGAATTTGGGTTTTAAGCCAGTAGGCCGTGACTTTCCTGTGTTCCTACACCCCAAGACCGGCGAGGAATTCGCACTAGCACGTACCGAGCGCAAAAACGGCCACGGCTACCGCGGCTTTATCGTCAACGCTGACCCAACAGTCACGCTTGAACAAGATCTGCAACGCCGTGACTTCACCATTAATGCGATCGCACGTGACCAAACCAATGGCACATTGATCGACCCCTATGGCGGCGTGAATGATCTTGAGCAACGTGTATTACGCCATATTAGCCCCGCATTTGCCGAGGACCCGTTGCGCGTGCTGCGTGCAGCACGCTTTATGGCACGGTTGGCACCTTTGGGCTTCAGCATTGCTCCTGAAACGCTGGCAATGATGCGTCAGATGGCTGCAAACGGGGAACTCAACAGCTTGATACCCGAAAGAATATGGAAGGAATTAAGCCGATCACTGGCCTACACACAACCAGCGGCCTTCCTCCATACACTACGCACAGTGAATGCACTGGAGGTGGTGTTACCCGAATTAAACGCATTGTATGGGGTACCACAACACGCAGACTATCACCCGGAAATCGACACCGGCCTCCACCAAGAATTGGTCAGCGATATAGCTGCAAAGCTGGCACCAGGCGATATGCTGATCGGCTTCGCAGCGCTATGTCACGACCTCGGAAAAGCCCTGACACCACGCGCAACATGGCCTCATCATCCGATGCACGAACAACGCGGGATGGCACCGACACAACAGCTCAGTGAACGCCTGAAAGTCCCCCGGGATTACCAGCAACTCGCATTGATCGCCTGCCGCGAACACCTCAACGTACACCGTCTGTCAAAGTTGCATGACCATACCGTATACGAACTGCTGCAACGCTGTGATGCCTTCCACCGCCCCGAACGGATCGCACAACTTGCGATCGTTTGCGAAGCCGATTATCGAGGGCGCTATGGACATGAAGATGCTAACTACCCACAAGGACAACATTTATGCCGACTGCACGCCGCAGCGTTGGCAGTCAACGCACGTGACCTTAATAGACAAGATTTACACGGTACACAAATCGGCGAAGCGCTGGCTCAAGCACGCATCCGTGCGATCAGCTCAGCTGGTGTCTATGATGGGGGAACGGGAACAAATTTCTGA
>xylefasFb7
ATGAAGAGCTATCTTGTCGGTGGTGCCGTCCGCGACGCATTACTCGGTCAGCCTGCTGGCGACTGCGATTGGGTCGTCGTTGGCGCCGACCCAGCACACATGGAGAGTCTAGGTTTTAAGGCGGTAGGCCGTGACTTTCCTGTATTCCTACACCCCAAGACCGGCGAAGAATTCGCACTAGCACGTACCGAGCGCAAAAACGGCCACGGCTACCGCGGCTTTATCGTCAACGCTGACCCAACAGTCACGCTTGAACAAGATCTGCAACGCCGTGACTTCACCATTAATGCGATCGCACATGACCAAACCAATGACACATTGATCGACCCCTATGGCGGCGTGAACGATCTTGAGCAACGCATATTGCGCCACATTAGCCCGGCGTTTGCCGAAGACCCGTTGCGCGTACTGCGCGCAGCACGCTTTATGGCACGGTTAGCACCTTTGGGCTTCAGCATCGCTCCTGAAACACTAACAATGATGCGTGAGATGGCTGCTAGTGGCGAACTCAACAGCTTGATACCCGAAAGAATATGGAAGGAATTGAGCCGATCTCTGGCCTACACACAACCAGCGGCCTTCCTCCATACACTACGCACAGTGAATGCACTGGAGGTCGTGTTACCCGAATTAAACGCATTGTATGGGGTACCACAACACGCAGACTATCACCCGGAAATCGACACCGGCCTCCACCAAGAATTGGTCAGCGATATGGCTGCAAAGCTGGCACCTGGCGATATGCTGATCGGCTTCGCCGCGCTATGTCACGACCTCGGAAAAGCCCTGACACCACGCGCAACATGGCCTCATCATCCGATGCACGAACAACGCGGGATGGCACCGACACAACAGCTCAGTGAACGCCTGAAAGTCCCCCGGGATTACCAGCAACTCGCATTGATCGCCTGCCGCGAACACCTCAACGTACACCGTCTGTCAAAGTTGCATGACCATACCGTATACGAACTGCTGCAACGCTGTGATGCCTTCCGCCGCCCCGAACGGATCGCACAACTTGCGATCGTTTGCGAAGCCGATTATCGAGGGCGCTATGGACATGAAGATGCTAACTACCCACAAGGACAACATTTATGCCGACTGCACGCCGCAGCGTTGGCAGTCAACGCACGTGACCTTAATAGACAAGATTTACACGGTACACAAATCGGCGAAGCGCTGGCTCAAGCACGCATCCGTGCGATCAGCTCAACTGGTGTCTATGATGGGGGAACGAGAACAAATTTCTGA
>long-mer809_(reversed)
--------------------------------------------------------------------------------------------------------------------------------------------------------------------------------------------------------------------------------------------------------------------------------------------------------------------------------------------------------------------------------------------------------------------------------------------------------------------------------------------------------------------------------------------------------------------------------------------------------------------------------------------------------------------------------------------------------------------------------------------AGCTGCAAAGCTGGCACCAGGGGATATGCTGATCGGCTTCGCA------------------------------------------------------------------------------------------------------------------------------------------------------------------------------------------------------------------------------------------------------------------------------------------------------------------------------------------------------------------------------------------------------------------------------------------------------------------------------------------------------------
>long-mer808_(reversed)
------------------------------------------------------------------------------------------------------------------------------------------------------------------------------------------------------------------------------------------------------------------------------------------------------------------------------------------------------------------------------------------------------------------------------------------------------------------------------------------------------------------------------------------------------------------------------------------------------------------------------------------------------------------------------------------------------------------------------------------------------------------------------------------------------------------------------------------------------------------------------------------------CGCCTGAAAGTCCCCCGGAATTACCAGCAACTCGCATTGA-----------------------------------------------------------------------------------------------------------------------------------------------------------------------------------------------------------------------------------------------------------------------------------------------------------------------------------------------------------
>long-mer807_(reversed)
---------------------------------------------------------------------------------------------------------------------------------------------------------------------------------------------------------------------------------------------------------------------------------------------------------------------------------------------------------------------------------------------------------------------------------------------------------------------------------------------------------------------------------------------------------------------------------------------------------------------------------------------------------------------------------------------------------------------------------------------------------------------------------------------------------------------------------------------------------------------------------------------------------------------------------------------------------------------CGTCTGTCAAAGTTGCATGACAATACCGTATACGAACTGCTGC-----------------------------------------------------------------------------------------------------------------------------------------------------------------------------------------------------------------------------------------------------------------------------------
