# Supplementary material for: Identification of genetic relationships and subspecies signatures in Xylella fastidiosa
Source: BMC Genomics. 2019 Mar 25;20:239. doi: 10.1186/s12864-019-5565-9 (PMC6434890; doi:10.1186/s12864-019-5565-9)
Supplement: Supplementary file 8 — Analysis of (non-)synonymous SNPs in homologs to CDS harboring specific k-mers for selected enriched GOs. (ZIP 549 kb) [file 12864_2019_5565_MOESM8_ESM.zip › Additional-File8/Additional-File8A_CladeIII/GO-0000049/CP006740.1.509/Xfp assembled to xylefaMU34.fasta]

>xylefaMU34
ATGAAGAGCTATCTTGTCGGTGGTGCCGTCCGCGACGCATTACTCGGTCAGCCTGCTGGCGACTGCGACTGGGTCGTCGTTGGTGCCGACCCAGCACACATGAAGAATTTGGGTTTTAAGCCAGTAGGCCGTGACTTTCCTGTGTTCCTACACCCCAAGACCGGCGAGGAATTCGCACTAGCACGTACCGAGCGCAAAAACGGCCACGGCTACCGCGGCTTTATCGTCAACGCTGACCCAACAGTCACGCTTGAACAAGATCTGCAACGCCGTGACTTCACCATTAATGCGATCGCACGTGACCAAACCAATGGCACATTGATCGACCCCTATGGCGGCGTGAATGATCTTGAGCAACGTGTATTACGCCATATTAGCCCCGCATTTGCCGAGGACCCGTTGCGCGTGCTGCGTGCAGCACGCTTTATGGCACGGTTGGCACCTTTGGGCTTCAGCATTGCTCCTGAAACGCTGGCAATGATGCGTCAGATGGCTGCAAACGGGGAACTCAACAGCTTGATACCCGAAAGAATATGGAAGGAATTAAGCCGATCACTGGCCTACACACAACCAGCGGCCTTCCTCCATACACTACGCACAGTGAATGCACTGGAGGTGGTGTTACCCGAATTAAACGCATTGTATGGGGTACCACAACACGCAGACTATCACCCGGAAATCGACACCGGCCTCCACCAAGAATTGGTCAGCGATATAGCTGCAAAGCTGGCACCAGGGGATATGCTGATCGGCTTCGCAGCGCTATGTCACGACCTCGGAAAAGCCCTGACACCACGCGCAACATGGCCTCATCATCCGATGCACGAACAACGCGGGATGGCACCGACACAACAGCTCAGTGAGCGCCTGAAAGTCCCCCGGAATTACCAGCAACTCGCATTGATCGCCTGCCGCGAACACCTCAACGTACACCGTCTGTCAAAGTTGCATGACAATACCGTATACGAACTGCTGCAACGCTGTGATGCCTTCCGCCGCCCCGAACGGATCGCACAGCTTGCGATCGTTTGCGAAGCCGATTATCGAGGGCGCTATGGACATGAAGATGCTAACTACCCACAAGGACAACATTTATGCCGACTGCACGCCGCAGCATTGACAGTCAACGCACGTGACCTTAATAGACAAGATTTACACGGTACACAAATCGGCGAAGCGCTGGCTCAAGCACGCATCCGTGCGATCAACTCAGCTGGTGTCTATGATGGGGGAACGGGAACAAATTTCTGA
>xylefa9a5c
ATGAAGAGCTATCTTGTCGGTGGTGCCGTCCGCGACGCATTACTCGGTCAGCCTGCTGGCGACTGCGATTGGGTCGTCGTTGGCGCCGACCCAGCACACATGGAGAGTCTAGGTTTTAAGGCGGTAGGCCGTGACTTTCCTGTATTCCTACACCCCAAGACCGGCGAAGAATTCGCACTAGCACGTACCGAGCGCAAAAACGGCCACGGCTACCGCGGCTTTATCGTCAACGCTGACCCAACAGTCACGCTTGAACAAGATCTGCAACGCCGTGACTTCACCATTAATGCGATCGCACATGACCAAACCAATGACACATTGATCGACCCCTATGGCGGCGTGAACGATCTTGAGCAACGCATATTGCGCCACATTAGCCCGGCGTTTGCCGAAGACCCGTTGCGCGTACTGCGCGCAGCACGCTTTATGGCACGGTTAGCACCTTTGGGCTTCAGCATCGCTCCTGAAACACTAACAATGATGCGTGAGATGGCTGCTAGTGGCGAACTCAACAGCTTGATACCCGAAAGAATATGGAAGGAATTGAGCCGATCTCTGGCCTACACACAACCAGCGGCCTTCCTCCATACACTACGCACAGTGAATGCACTGGAGGTCGTGTTACCCGAATTAAACGCATTGTATGGGGTACCACAACACGCAGACTATCACCCGGAAATCGACACCGGCCTCCACCAAGAATTGGTCAGCGATATGGCTGCAAAGCTGGCACCTGGCGATATGCTGATCGGCTTCGCCGCGCTATGTCACGACCTCGGAAAAGCCCTGACACCACGCGCAACATGGCCTCATCATCCGATGCACGAACAACGCGGGATGGCACCGACACAACAGCTCAGTGAACGCCTGAAAGTCCCCCGGGATTACCAGCAACTCGCATTGATCGCCTGCCGCGAACACCTCAACGTACACCGTCTGTCAAAGTTGCATGACCATACCGTATACGAACTGCTGCAACGCTGTGATGCCTTCCGCCGCCCCGAACGGATCGCACAACTTGCGATCGTTTGCGAAGCCGATTATCGAGGGCGCTATGGACATGAAGATGCTAACTACCCACAAGGACAACATTTATGCCGACTGCACGCCGCAGCGTTGGCAGTCAACGCACGTGACCTTAATAGACAAGATTTACACGGTACACAAATCGGCGAAGCGCTGGCTCAAGCACGCATCCGTGCGATCAGCTCAACTGGTGTCTATGATGGGGGAACGAGAACAAATTTCTGA
>xylefa8072
ATGAAGAGCTATCTTGTCGGTGGTGCCGTCCGCGACGCATTACTCGGTCAGCCTGCTGGCGACTGCGATTGGGTCGTCGTTGGCGCCGACCCAGCACACATGGAGAGTCTAGGTTTTAAGGCGGTAGGCCGTGACTTTCCTGTATTCCTACACCCCAAGACCGGCGAAGAATTCGCACTAGCACGTACCGAGCGCAAAAACGGCCACGGCTACCGCGGCTTTATCGTCAACGCTGACCCAACAGTCACGCTTGAACAAGATCTGCAACGCCGTGACTTCACCATTAATGCGATCGCACGTGACCAAACCAATGACACATTGATCGACCCCTATGGCGGCGTGAACGATCTTGAGCAACGCATATTGCGCCACATTAGCCCGGCGTTTGCCGAAGACCCGTTGCGCGTACTGCGCGCAGCGCGCTTTATGGCACGGTTAGCACCTTTGGGCTTCAGCATCGCTCCTGAAACACTAACAATGATGCGTGAGATGGCTGCTAGTGGCGAACTCAACAGCTTGATACCCGAAAGAATATGGAAGGAATTGAGCCGATCTCTGGCCTACACACAACCAGCGGCCTTCCTCCATACACTACGCACAGTGAATGCACTGGAGGTCGTGTTACCCGAATTAAACGCATTGTATGGGGTACCACAACACGCAGACTATCACCCGGAAATCGACACCGGCCTCCATCAAGAATTGGTCAGCGATATGGCTGCAAAGCTGGCACCTGGCGATATGCTGATCGGCTTCGCCGCGCTATGTCACGACCTCGGAAAAGCCCTGACGCCACGCGCAACATGGCCTCATCATCCGATGCACGAACAACGCGGGATGGCACCGACACAACAGCTCAGTGAACGCCTGAAAGTCCCCCGGGATTACCAGCAACTCGCATTGATCGCCTGCCGCGAACACCTCAACGTACACCGTCTGTCAAAGTTGCATGACCATACCGTATACGAACTGCTGCAACGCTGTGATGCCTTCCGCCGCCCCGAACGGATCGCACAACTTGCGATCGTTTGCGAAGCCGATTATCGAGGGCGCTATGGACATGAAGATGCTAACTACCCACAAGGACAACATTTATGCCGACTGCACGCCGCAGCGTTGGCAGTCAACGCACGTGACCTTAATAGACAAGATTTACACGGTACACAAATCGGCGAAGCGCTGGCTCAAGCACGCATCCGTGCGATCAGCTCAACTGGTGTCTATGATGGGGGAACGAGAACAAATTTCTGA
>xylefa3124
ATGAAGAGCTATCTTGTCGGTGGTGCCGTCCGCGACGCATTACTCGGTCAGCCTGCTGGCGACTGCGATTGGGTCGTCGTTGGCGCCGACCCAGCACACATGGAGAGTCTAGGTTTTAAGGCGGTAGGCCGTGACTTTCCTGTATTCCTACACCCCAAGACCGGCGAAGAATTCGCACTAGCACGTACCGAGCGCAAAAACGGCCACGGCTACCGCGGCTTTATCGTCAACGCTGACCCAACAGTCACGCTTGAACAAGATCTGCAACGCCGTGACTTCACCATTAATGCGATCGCACATGACCAAACCAATGACACATTGATCGACCCCTATGGCGGCGTGAACGATCTTGAGCAACGCATATTGCGCCACATTAGCCCGGCGTTTGCCGAAGACCCGTTGCGCGTACTGCGCGCAGCACGCTTTATGGCACGGTTAGCACCTTTGGGCTTCAGCATCGCTCCTGAAACACTAACAATGATGCGTGAGATGGCTGCTAGTGGCGAACTCAACAGCTTGATACCCGAAAGAATATGGAAGGAATTGAGCCGATCTCTGGCCTACACACAACCAGCGGCCTTCCTCCATACACTACGCACAGTGAATGCACTGGAGGTCGTGTTACCCGAATTAAACGCATTGTATGGGGTACCACAACACGCAGACTATCACCCGGAAATCGACACCGGCCTCCACCAAGAATTGGTCAGCGATATGGCTGCAAAGCTGGCACCTGGCGATATGCTGATCGGCTTCGCCGCGCTATGTCACGACCTCGGAAAAGCCCTGACACCACGCGCAACATGGCCTCATCATCCGATGCACGAACAACGCGGGATGGCACCGACACAACAGCTCAGTGAACGCCTGAAAGTCCCCCGGGATTACCAGCAACTCGCATTGATCGCCTGCCGCGAACACCTCAACGTACACCGTCTGTCAAAGTTGCATGACCATACCGTATACGAACTGCTGCAACGCTGTGATGCCTTCCGCCGCCCCGAACGGATCGCACAACTTGCGATCGTTTGCGAAGCCGATTATCGAGGGCGCTATGGACATGAAGATGCTAACTACCCACAAGGACAACATTTATGCCGACTGCACGCCGCAGCGTTGGCAGTCAACGCACGTGACCTTAATAGACAAGATTTACACGGTACACAAATCGGCGAAGCGCTGGCTCAAGCACGCATCCGTGCGATCAGCTCAACTGGTGTCTATGATGGGGGAACGAGAACAAATTTCTGA
>xylefa1199
ATGAAGAGCTATCTTGTCGGTGGTGCCGTCCGCGACGCATTACTCGGTCAGCCTGCTGGCGACTGCGATTGGGTCGTCGTTGGCGCCGACCCAGCACACATGGAGAGTCTAGGTTTTAAGGCGGTAGGCCGTGACTTTCCTGTATTCCTACACCCCAAGACCGGCGAAGAATTCGCACTAGCACGTACCGAGCGCAAAAACGGCCACGGCTACCGCGGCTTTATCGTCAACGCTGACCCAACAGTCACGCTTGAACAAGATCTGCAACGCCGTGACTTCACCATTAATGCGATCGCACGTGACCAAACCAATGACACATTGATCGACCCCTATGGCGGCGTGAACGATCTTGAGCAACGCATATTGCGCCACATTAGCCCGGCGTTTGCCGAAGACCCGTTGCGCGTACTGCGCGCAGCGCGCTTTATGGCACGGTTAGCACCTTTGGGCTTCAGCATCGCTCCTGAAACACTAACAATGATGCGTGAGATGGCTGCTAGTGGCAAACTCAACAGCTTGATACCCGAAAGAATATGGAAGGAATTGAGCCGATCTCTGGCCTACACACAACCAGCGGCCTTCCTCCATACACTACGCACAGTGAATGCACTGGAGGTCGTGTTACCCGAATTAAACGCATTGTATGGGGTACCACAACACGCAGACTATCACCCGGAAATCGACACCGGCCTCCACCAAGAATTGGTCAGCGATATGGCTGCAAAGCTGGCACCTGGCGATATGCTGATCGGCTTCGCCGCGCTATGTCACGACCTCGGAAAAGCCCTGACGCCACGCGCAACATGGCCTCATCATCCGATGCACGAACAAGGCGGGATGGCACCGACACAACAGCTCAGTGAACGCCTGAAAGTCCCCCGGGATTACCAGCAACTCGCATTGATCGCCTGCCGCGAACACCTCAACGTACACCGTCTGTCAAAGTTGCATGACCATACCGTATACGAACTGCTGCAACGCTGTGATGCCTTCCGCCGCCCCGAACGGATCGCACAACTTGCGATCGTTTGCGAAGCCGATTATCGAGGGCGCTATGGACATGAAGATGCTAACTACCCACAAGGACAACATTTATGCCGACTGCACGCCGCAGCGTTGGCAGTCAACGCACGTGACCTTAATAGACAAGATTTACACGGTACACAAATCGGCGAAGCGCTGGCTCAAGCACGCATCCGTGCGATCAGCTCAACTGGTGTCTATGATGGGGGAACGAGAACAAATTTCTGA
>xylefaco6c
ATGAAGAGCTATCTTGTCGGTGGTGCCGTCCGCGACGCATTACTCGGTCAGCCTGCTGGCGACTGCGATTGGGTCGTCGTTGGCGCCGACCCAGCACACATGGAGAGTCTAGGTTTTAAGGCGGTAGGCCGTGACTTTCCTGTATTCCTACACCCCAAGACCGGCGAAGAATTCGCACTAGCACGTACCGAGCGCAAAAACGGCCACGGCTACCGCGGCTTTATCGTCAACGCTGACCCAACAGTCACGCTTGAACAAGATCTGCAACGCCGTGACTTCACCATTAATGCGATCGCACATGACCAAACCAATGACACATTGATCGACCCCTATGGCGGCGTGAACGATCTTGAGCAACGCATATTGCGCCACATTAGCCCGGCGTTTGCCGAAGACCCGTTGCGCGTACTGCGCGCAGCACGCTTTATGGCACGGTTAGCACCTTTGGGCTTCAGCATCGCTCCTGAAACACTAACAATGATGCGTGAGATGGCTGCTAGTGGCGAACTCAACAGCTTGATACCCGAAAGAATATGGAAGGAATTGAGCCGATCTCTGGCCTACACACAACCAGCGGCCTTCCTCCATACACTACGCACAGTGAATGCACTGGAGGTCGTGTTACCCGAATTAAACGCATTGTATGGGGTACCACAACACGCAGACTATCACCCGGAAATCGACACCGGCCTCCACCAAGAATTGGTCAGCGATATGGCTGCAAAGCTGGCACCTGGCGATATGCTGATCGGCTTCGCCGCGCTATGTCACGACCTCGGAAAAGCCCTGACACCACGCGCAACATGGCCTCATCATCCGATGCACGAACAACGCGGGATGGCACCGACACAACAGCTCAGTGAACGCCTGAAAGTCCCCCGGGATTACCAGCAACTCGCATTGATCGCCTGCCGCGAACACCTCAACGTACACCGTCTGTCAAAGTTGCATGACCATACCGTATACGAACTGCTGCAACGCTGTGATGCCTTCCGCCGCCCCGAACGGATCGCACAACTTGCGATCGTTTGCGAAGCCGATTATCGAGGGCGCTATGGACATGAAGATGCTAACTACCCACAAGGACAACATTTATGCCGACTGCACGCCGCAGCGTTGGCAGTCAACGCACGTGACCTTAATAGACAAGATTTACACGGTACACAAATCGGCGAAGCGCTGGCTCAAGCACGCATCCGTGCGATCAGCTCAACTGGTGTCTATGATGGGGGAACGAGAACAAATTTCTGA
>xylefacodi
ATGAAGAGCTATCTTGTCGGTGGTGCCGTCCGCGACGCATTACTCGGTCAGCCTGCTGGCGACTGCGATTGGGTCGTCGTTGGCGCCGACCCAGCACACATGGAGAGTCTAGGTTTTAAGGCGGTAGGCCGTGACTTTCCTGTATTCCTACACCCCAAGACCGGCGAAGAATTCGCACTAGCACGTACCGAGCGCAAAAACGGCCACGGCTACCGCGGCTTTATCGTCAACGCTGACCCAACAGTCACGCTTGAACAAGATCTGCAACGCCGTGACTTCACCATTAATGCGATCGCACGTGACCAAACCAATGACACATTGATCGACCCCTATGGCGGCGTGAACGATCTTGAGCAACGCATATTGCGCCACATTAGCCCGGCGTTTGCCGAAGACCCGTTGCGCGTACTGCGCGCAGCGCGCTTTATGGCACGGTTAGCACCTTTGGGCTTCAGCATCGCTCCTGAAACACTAACAATGATGCGTGAGATGGCTGCTAGTGGCGAACTCAACAGCTTGATACCCGAAAGAATATGGAAGGAATTGAGCCGATCTCTGGCCTACACACAACCAGCGGCCTTCCTCCATACACTACGCACAGTGAATGCACTGGAGGTCGTGTTACCCGAATTAAACGCATTGTATGGGGTACCACAACACGCAGACTATCACCCGGAAATCGACACCGGCCTCCATCAAGAATTGGTCAGCGATATGGCTGCAAAGCTGGCACCTGGCGATATGCTGATCGGCTTCGCCGCGCTATGTCACGACCTCGGAAAAGCCCTGACGCCACGCGCAACATGGCCTCATCATCCGATGCACGAACAACGCGGGATGGCACCGACACAACAGCTCAGTGAACGCCTGAAAGTCCCCCGGGATTACCAGCAACTCGCATTGATCGCCTGCCGCGAACACCTCAACGTACACCGTCTGTCAAAGTTGCATGACCATACCGTATACGAACTGCTGCAACGCTGTGATGCCTTCCGCCGCCCCGAACGGATCGCACAACTTGCGATCGTTTGCGAAGCCGATTATCGAGGGCGCTATGGACATGAAGATGCTAACTACCCACAAGGACAACATTTATGCCGACTGCACGCCGCAGCGTTGGCAGTCAACGCACGTGACCTTAATAGACAAGATTTACACGGTACACAAATCGGCGAAGCGCTGGCTCAAGCACGCATCCGTGCGATCAGCTCAACTGGTGTCTATGATGGGGGAACGAGAACAAATTTCTGA
>xylefaCOF4
ATGAAGAGCTATCTTGTCGGTGGTGCCGTCCGCGACGCATTACTCGGTCAGCCTGCTGGCGACTGCGATTGGGTCGTCGTTGGCGCCGACCCAGCACACATGGAGAGTCTAGGTTTTAAGGCGGTAGGCCGTGACTTTCCTGTATTCCTACACCCCAAGACCGGCGAAGAATTCGCACTAGCACGTACCGAGCGCAAAAACGGCCACGGCTACCGCGGCTTTATCGTCAACGCTGACCCAACAGTCACGCTTGAACAAGATCTGCAACGCCGTGACTTCACCATTAATGCGATCGCACATGACCAAACCAATGACACATTGATCGACCCCTATGGCGGCGTGAACGATCTTGAGCAACGCATATTGCGCCACATTAGCCCGGCGTTTGCCGAAGACCCGTTGCGCGTACTGCGCGCAGCACGCTTTATGGCACGGTTAGCACCTTTGGGCTTCAGCATCGCTCCTGAAACACTAACAATGATGCGTGAGATGGCTGCTAGTGGCGAACTCAACAGCTTGATACCCGAAAGAATATGGAAGGAATTGAGCCGATCTCTGGCCTACACACAACCAGCGGCCTTCCTCCATACACTACGCACAGTGAATGCACTGGAGGTCGTGTTACCCGAATTAAACGCATTGTATGGGGTACCACAACACGCAGACTATCACCCGGAAATCGACACCGGCCTCCACCAAGAATTGGTCAGCGATATGGCTGCAAAGCTGGCACCTGGCGATATGCTGATCGGCTTCGCCGCGCTATGTCACGACCTCGGAAAAGCCCTGACACCACGCGCAACATGGCCTCATCATCCGATGCACGAACAACGCGGGATGGCACCGACACAACAGCTCAGTGAACGCCTGAAAGTCCCCCGGGATTACCAGCAACTCGCATTGATCGCCTGCCGCGAACACCTCAACGTACACCGTCTGTCAAAGTTGCATGACCATACCGTATACGAACTGCTGCAACGCTGTGATGCCTTCCGCCGCCCCGAACGGATCGCACAACTTGCGATCGTTTGCGAAGCCGATTATCGAGGGCGCTATGGACATGAAGATGCTAACTACCCACAAGGACAACATTTATGCCGACTGCACGCCGCAGCGTTGGCAGTCAACGCACGTGACCTTAATAGACAAGATTTACACGGTACACAAATCGGCGAAGCGCTGGCTCAAGCACGCATCCGTGCGATCAGCTCAACTGGTGTCTATGATGGGGGAACGAGAACAAATTTCTGA
>xylefaCOF7
ATGAAGAGCTATCTTGTCGGTGGTGCCGTCCGCGACGCATTACTCGGTCAGCCTGCTGGCGACTGCGATTGGGTCGTCGTTGGCGCCGACCCAGCACACATGGAGAGTCTAGGTTTTAAGGCGGTAGGCCGTGACTTTCCTGTATTCCTACACCCCAAGACCGGCGAAGAATTCGCACTAGCACGTACCGAGCGCAAAAACGGCCACGGCTACCGCGGCTTTATCGTCAACGCTGACCCAACAGTCACGCTTGAACAAGATCTGCAACGCCGTGACTTCACCATTAATGCGATCGCACGTGACCAAACCAATGACACATTGATCGACCCCTATGGCGGCGTGAACGATCTTGAGCAACGCATATTGCGCCACATTAGCCCGGCGTTTGCCGAAGACCCGTTGCGCGTACTGCGCGCAGCGCGCTTTATGGCACGGTTAGCACCTTTGGGCTTCAGCATCGCTCCTGAAACACTAACAATGATGCGTGAGATGGCTGCTAGTGGCGAACTCAACAGCTTGATACCCGAAAGAATATGGAAGGAATTGAGCCGATCTCTGGCCTACACACAACCAGCGGCCTTCCTCCATACACTACGCACAGTGAATGCACTGGAGGTCGTGTTACCCGAATTAAACGCATTGTATGGGGTACCACAACACGCAGACTATCACCCGGAAATCGACACCGGCCTCCATCAAGAATTGGTCAGCGATATGGCTGCAAAGCTGGCACCTGGCGATATGCTGATCGGCTTCGCCGCGCTATGTCACGACCTCGGAAAAGCCCTGACGCCACGCGCAACATGGCCTCATCATCCGATGCACGAACAACGCGGGATGGCACCGACACAACAGCTCAGTGAACGCCTGAAAGTCCCCCGGGATTACCAGCAACTCGCATTGATCGCCTGCCGCGAACACCTCAACGTACACCGTCTGTCAAAGTTGCATGACCATACCGTATACGAACTGCTGCAACGCTGTGATGCCTTCCGCCGCCCCGAACGGATCGCACAACTTGCGATCGTTTGCGAAGCCGATTATCGAGGGCGCTATGGACATGAAGATGCTAACTACCCACAAGGACAACATTTATGCCGACTGCACGCCGCAGCGTTGGCAGTCAACGCACGTGACCTTAATAGACAAGATTTACACGGTACACAAATCGGCGAAGCGCTGGCTCAAGCACGCATCCGTGCGATCAGCTCAACTGGTGTCTATGATGGGGGAACGAGAACAAATTTCTGA
>xylefaCVC1
ATGAAGAGCTATCTTGTCGGTGGTGCCGTCCGCGACGCATTACTCGGTCAGCCTGCTGGCGACTGCGATTGGGTCGTCGTTGGCGCCGACCCAGCACACATGGAGAGTCTAGGTTTTAAGGCGGTAGGCCGTGACTTTCCTGTATTCCTACACCCCAAGACCGGCGAAGAATTCGCACTAGCACGTACCGAGCGCAAAAACGGCCACGGCTACCGCGGCTTTATCGTCAACGCTGACCCAACAGTCACGCTTGAACAAGATCTGCAACGCCGTGACTTCACCATTAATGCGATCGCACGTGACCAAACCAATGACACATTGATCGACCCCTATGGCGGCGTGAACGATCTTGAGCAACGCATATTGCGCCACATTAGCCCGGCGTTTGCCGAAGACCCGTTGCGCGTACTGCGCGCAGCGCGCTTTATGGCACGGTTAGCACCTTTGGGCTTCAGCATCGCTCCTGAAACACTAACAATGATGCGTGAGATGGCTGCTAGTGGCAAACTCAACAGCTTGATACCCGAAAGAATATGGAAGGAATTGAGCCGATCTCTGGCCTACACACAACCAGCGGCCTTCCTCCATACACTACGCACAGTGAATGCACTGGAGGTCGTGTTACCCGAATTAAACGCATTGTATGGGGTACCACAACACGCAGACTATCACCCGGAAATCGACACCGGCCTCCACCAAGAATTGGTCAGCGATATGGCTGCAAAGCTGGCACCTGGCGATATGCTGATCGGCTTCGCCGCGCTATGTCACGACCTCGGAAAAGCCCTGACGCCACGCGCAACATGGCCTCATCATCCGATGCACGAACAAGGCGGGATGGCACCGACACAACAGCTCAGTGAACGCCTGAAAGTCCCCCGGGATTACCAGCAACTCGCATTGATCGCCTGCCGCGAACACCTCAACGTACACCGTCTGTCAAAGTTGCATGACCATACCGTATACGAACTGCTGCAACGCTGTGATGCCTTCCGCCGCCCCGAACGGATCGCACAACTTGCGATCGTTTGCGAAGCCGATTATCGAGGGCGCTATGGACATGAAGATGCTAACTACCCACAAGGACAACATTTATGCCGACTGCACGCCGCAGCGTTGGCAGTCAACGCACGTGACCTTAATAGACAAGATTTACACGGTACACAAATCGGCGAAGCGCTGGCTCAAGCACGCATCCGTGCGATCAGCTCAACTGGTGTCTATGATGGGGGAACGAGAACAAATTTCTGA
>xylefaCVC6
ATGAAGAGCTATCTTGTCGGTGGTGCCGTCCGCGACGCATTACTCGGTCAGCCTGCTGGCGACTGCGATTGGGTCGTCGTTGGCGCCGACCCAGCACACATGGAGAGTCTAGGTTTTAAGGCGGTAGGCCGTGACTTTCCTGTATTCCTACACCCCAAGACCGGCGAAGAATTCGCACTAGCACGTACCGAGCGCAAAAACGGCCACGGCTACCGCGGCTTTATCGTCAACGCTGACCCAACAGTCACGCTTGAACAAGATCTGCAACGCCGTGACTTCACCATTAATGCGATCGCACGTGACCAAACCAATGACACATTGATCGACCCCTATGGCGGCGTGAACGATCTTGAGCAACGCATATTGCGCCACATTAGCCCGGCGTTTGCCGAAGACCCGTTGCGCGTACTGCGCGCAGCGCGCTTTATGGCACGGTTAGCACCTTTGGGCTTCAGCATCGCTCCTGAAACACTAACAATGATGCGTGAGATGGCTGCTAGTGGCAAACTCAACAGCTTGATACCCGAAAGAATATGGAAGGAATTGAGCCGATCTCTGGCCTACACACAACCAGCGGCCTTCCTCCATACACTACGCACAGTGAATGCACTGGAGGTCGTGTTACCCGAATTAAACGCATTGTATGGGGTACCACAACACGCAGACTATCACCCGGAAATCGACACCGGCCTCCACCAAGAATTGGTCAGCGATATGGCTGCAAAGCTGGCACCTGGCGATATGCTGATCGGCTTCGCCGCGCTATGTCACGACCTCGGAAAAGCCCTGACGCCACGCGCAACATGGCCTCATCATCCGATGCACGAACAAGGCGGGATGGCACCGACACAACAGCTCAGTGAACGCCTGAAAGTCCCCCGGGATTACCAGCAACTCGCATTGATCGCCTGCCGCGAACACCTCAACGTACACCGTCTGTCAAAGTTGCATGACCATACCGTATACGAACTGCTGCAACGCTGTGATGCCTTCCGCCGCCCCGAACGGATCGCACAACTTGCGATCGTTTGCGAAGCCGATTATCGAGGGCGCTATGGACATGAAGATGCTAACTACCCACAAGGACAACATTTATGCCGACTGCACGCCGCAGCGTTGGCAGTCAACGCACGTGACCTTAATAGACAAGATTTACACGGTACACAAATCGGCGAAGCGCTGGCTCAAGCACGCATCCGTGCGATCAGCTCAACTGGTGTCTATGATGGGGGAACGAGAACAAATTTCTGA
>xylefaHib4
ATGAAGAGCTATCTTGTCGGTGGTGCCGTCCGCGACGCATTACTCGGTCAGCCTGCTGGCGACTGCGATTGGGTCGTCGTTGGCGCCGACCCAGCACACATGGAGAGTCTAGGTTTTAAGGCGGTAGGCCGTGACTTTCCTGTATTCCTACACCCCAAGACCGGCGAAGAATTCGCACTAGCACGTACCGAGCGCAAAAACGGCCACGGCTACCGCGGCTTTATCGTCAACGCTGACCCAACAGTCACGCTTGAACAAGATCTGCAACGCCGTGACTTCACCATTAATGCGATCGCACGTGACCAAACCAATGACACATTGATCGACCCCTATGGCGGCGTGAACGATCTTGAGCAACGCATATTGCGCCACATTAGCCCGGCGTTTGCCGAAGACCCGTTGCGCGTACTGCGCGCAGCGCGCTTTATGGCACGGTTAGCACCTTTGGGCTTCAGCATCGCTCCTGAAACACTAACAATGATGCGTGAGATGGCTGCTAGTGGCGAACTCAACAGCTTGATACCCGAAAGAATATGGAAGGAATTGAGCCGATCTCTGGCCTACACACAACCAGCGGCCTTCCTCCATACACTACGCACAGTGAATGCACTGGAGGTCGTGTTACCCGAATTAAACGCATTGTATGGGGTACCACAACACGCAGACTATCACCCGGAAATCGACACCGGCCTCCACCAAGAATTGGTCAGCGATATGGCTGCAAAGCTGGCACCTGGCGATATGCTGATCGGCTTCGCCGCGCTATGTCACGACCTCGGAAAAGCCCTGACGCCACGCGCAACATGGCCTCATCATCCGATGCACGAACAACGCGGGATGGCACCGACACAACAGCTCAGTGAACGCCTGAAAGTCCCCCGGGATTACCAGCAACTCGCATTGATCGCCTGCCGCGAACACCTCAACGTACACCGTCTGTCAAAGTTGCATGACCATACCGTATACGAACTGCTGCAACGCTGTGATGCCTTCCGCCGCCCCGAACGGATCGCACAACTTGCGATCGTTTGCGAAGCCGATTATCGAGGGCGCTATGGACATGAAGATGCTAACTACCCACAAGGACAACATTTATGCCGACTGCACGCCGCAGCGTTGGCAGTCAACGCACGTGACCTTAATAGACAAGATTTACACGGTACACAAATCGGCGAAGCGCTGGCTCAAGCACGCATCCGTGCGATCAGCTCAACTGGTGTCTATGATGGGGGAACGAGAACAAATTTCTGA
>xylefaJa12
ATGAAGAGCTATCTTGTCGGTGGTGCCGTCCGCGACGCATTACTCGGTCAGCCTGCTGGCGACTGCGATTGGGTCGTCGTTGGCGCCGACCCAGCACACATGGAGAGTCTAGGTTTTAAGGCGGTAGGCCGTGACTTTCCTGTATTCCTACACCCCAAGACCGGCGAAGAATTCGCACTAGCACGTACCGAGCGCAAAAACGGCCACGGCTACCGCGGCTTTATCGTCAACGCTGACCCAACAGTCACGCTTGAACAAGATCTGCAACGCCGTGACTTCACCATTAATGCGATCGCACGTGACCAAACCAATGACACATTGATCGACCCCTATGGCGGCGTGAACGATCTTGAGCAACGCATATTGCGCCACATTAGCCCGGCGTTTGCCGAAGACCCGTTGCGCGTACTGCGCGCAGCGCGCTTTATGGCACGGTTAGCACCTTTGGGCTTCAGCATCGCTCCTGAAACACTAACAATGATGCGTGAGATGGCTGCTAGTGGCAAACTCAACAGCTTGATACCCGAAAGAATATGGAAGGAATTGAGCCGATCTCTGGCCTACACACAACCAGCGGCCTTCCTCCATACACTACGCACAGTGAATGCACTGGAGGTCGTGTTACCCGAATTAAACGCATTGTATGGGGTACCACAACACGCAGACTATCACCCGGAAATCGACACCGGCCTCCACCAAGAATTGGTCAGCGATATGGCTGCAAAGCTGGCACCTGGCGATATGCTGATCGGCTTCGCCGCGCTATGTCACGACCTCGGAAAAGCCCTGACGCCACGCGCAACATGGCCTCATCATCCGATGCACGAACAAGGCGGGATGGCACCGACACAACAGCTCAGTGAACGCCTGAAAGTCCCCCGGGATTACCAGCAACTCGCATTGATCGCCTGCCGCGAACACCTCAACGTACACCGTCTGTCAAAGTTGCATGACCATACCGTATACGAACTGCTGCAACGCTGTGATGCCTTCCGCCGCCCCGAACGGATCGCACAACTTGCGATCGTTTGCGAAGCCGATTATCGAGGGCGCTATGGACATGAAGATGCTAACTACCCACAAGGACAACATTTATGCCGACTGCACGCCGCAGCGTTGGCAGTCAACGCACGTGACCTTAATAGACAAGATTTACACGGTACACAAATCGGCGAAGCGCTGGCTCAAGCACGCATCCGTGCGATCAGCTCAACTGGTGTCTATGATGGGGGAACGAGAACAAATTTCTGA
>xylefaOLS8
ATGAAGAGCTATCTTGTCGGTGGTGCCGTCCGCGACGCATTACTCGGTCAGCCTGCTGGCGACTGCGATTGGGTCGTCGTTGGCGCCGACCCAGCACACATGGAGAGTCTAGGTTTTAAGGCGGTAGGCCGTGACTTTCCTGTATTCCTACACCCCAAGACCGGCGAAGAATTCGCACTAGCACGTACCGAGCGCAAAAACGGCCACGGCTACCGCGGCTTTATCGTCAACGCTGACCCAACAGTCACGCTTGAACAAGATCTGCAACGCCGTGACTTCACCATTAATGCGATCGCACGTGACCAAACCAATGACACATTGATCGACCCCTATGGCGGCGTGAACGATCTTGAGCAACGCATATTGCGCCACATTAGCCCGGCGTTTGCCGAAGACCCGTTGCGCGTACTGCGCGCAGCGCGCTTTATGGCACGGTTAGCACCTTTGGGCTTCAGCATCGCTCCTGAAACACTAACAATGATGCGTGAGATGGCTGCTAGTGGCGAACTCAACAGCTTGATACCCGAAAGAATATGGAAGGAATTGAGCCGATCTCTGGCCTACACACAACCAGCGGCCTTCCTCCATACACTACGCACAGTGAATGCACTGGAGGTCGTGTTACCCGAATTAAACGCATTGTATGGGGTACCACAACACGCAGACTATCACCCGGAAATCGACACCGGCCTCCATCAAGAATTGGTCAGCGATATGGCTGCAAAGCTGGCACCTGGCGATATGCTGATCGGCTTCGCCGCGCTATGTCACGACCTCGGAAAAGCCCTGACGCCACGCGCAACATGGCCTCATCATCCGATGCACGAACAACGCGGGATGGCACCGACACAACAGCTCAGTGAACGCCTGAAAGTCCCCCGGGATTACCAGCAACTCGCATTGATCGCCTGCCGCGAACACCTCAACGTACACCGTCTGTCAAAGTTGCATGACCATACCGTATACGAACTGCTGCAACGCTGTGATGCCTTCCGCCGCCCCGAACGGATCGCACAACTTGCGATCGTTTGCGAAGCCGATTATCGAGGGCGCTATGGACATGAAGATGCTAACTACCCACAAGGACAACATTTATGCCGACTGCACGCCGCAGCGTTGGCAGTCAACGCACGTGACCTTAATAGACAAGATTTACACGGTACACAAATCGGCGAAGCGCTGGCTCAAGCACGCATCCGTGCGATCAGCTCAACTGGTGTCTATGATGGGGGAACGAGAACAAATTTCTGA
>xylefaOLS9
ATGAAGAGCTATCTTGTCGGTGGTGCCGTCCGCGACGCATTACTCGGTCAGCCTGCTGGCGACTGCGATTGGGTCGTCGTTGGCGCCGACCCAGCACACATGGAGAGTCTAGGTTTTAAGGCGGTAGGCCGTGACTTTCCTGTATTCCTACACCCCAAGACCGGCGAAGAATTCGCACTAGCACGTACCGAGCGCAAAAACGGCCACGGCTACCGCGGCTTTATCGTCAACGCTGACCCAACAGTCACGCTTGAACAAGATCTGCAACGCCGTGACTTCACCATTAATGCGATCGCACGTGACCAAACCAATGACACATTGATCGACCCCTATGGCGGCGTGAACGATCTTGAGCAACGCATATTGCGCCACATTAGCCCGGCGTTTGCCGAAGACCCGTTGCGCGTACTGCGCGCAGCGCGCTTTATGGCACGGTTAGCACCTTTGGGCTTCAGCATCGCTCCTGAAACACTAACAATGATGCGTGAGATGGCTGCTAGTGGCGAACTCAACAGCTTGATACCCGAAAGAATATGGAAGGAATTGAGCCGATCTCTGGCCTACACACAACCAGCGGCCTTCCTCCATACACTACGCACAGTGAATGCACTGGAGGTCGTGTTACCCGAATTAAACGCATTGTATGGGGTACCACAACACGCAGACTATCACCCGGAAATCGACACCGGCCTCCATCAAGAATTGGTCAGCGATATGGCTGCAAAGCTGGCACCTGGCGATATGCTGATCGGCTTCGCCGCGCTATGTCACGACCTCGGAAAAGCCCTGACGCCACGCGCAACATGGCCTCATCATCCGATGCACGAACAACGCGGGATGGCACCGACACAACAGCTCAGTGAACGCCTGAAAGTCCCCCGGGATTACCAGCAACTCGCATTGATCGCCTGCCGCGAACACCTCAACGTACACCGTCTGTCAAAGTTGCATGACCATACCGTATACGAACTGCTGCAACGCTGTGATGCCTTCCGCCGCCCCGAACGGATCGCACAACTTGCGATCGTTTGCGAAGCCGATTATCGAGGGCGCTATGGACATGAAGATGCTAACTACCCACAAGGACAACATTTATGCCGACTGCACGCCGCAGCGTTGGCAGTCAACGCACGTGACCTTAATAGACAAGATTTACACGGTACACAAATCGGCGAAGCGCTGGCTCAAGCACGCATCCGTGCGATCAGCTCAACTGGTGTCTATGATGGGGGAACGAGAACAAATTTCTGA
>xylefaPr8x
ATGAAGAGCTATCTTGTCGGTGGTGCCGTCCGCGACGCATTACTCGGTCAGCCTGCTGGCGACTGCGATTGGGTCGTCGTTGGCGCCGACCCAGCACACATGGAGAGTCTAGGTTTTAAGGCGGTAGGCCGTGACTTTCCTGTATTCCTACACCCCAAGACCGGCGAAGAATTCGCACTAGCACGTACCGAGCGCAAAAACGGCCACGGCTACCGCGGCTTTATCGTCAACGCTGACCCAACAGTCACGCTTGAACAAGATCTGCAACGCCGTGACTTCACCATTAATGCGATCGCACATGACCAAACCAATGACACATTGATCGACCCCTATGGCGGCGTGAACGATCTTGAGCAACGCATATTGCGCCACATTAGCCCGGCGTTTGCCGAAGACCCGTTGCGCGTACTGCGCGCAGCACGCTTTATGGCACGGTTAGCACCTTTGGGCTTCAGCATCGCTCCTGAAACACTAACAATGATGCGTGAGATGGCTGCTAGTGGCGAACTCAACAGCTTGATACCCGAAAGAATATGGAAGGAATTGAGCCGATCTCTGGCCTACACACAACCAGCGGCCTTCCTCCATACACTACGCACAGTGAATGCACTGGAGGTCGTGTTACCCGAATTAAACGCATTGTATGGGGTACCACAACACGCAGACTATCACCCGGAAATCGACACCGGCCTCCACCAAGAATTGGTCAGCGATATGGCTGCAAAGCTGGCACCTGGCGATATGCTGATCGGCTTCGCCGCGCTATGTCACGACCTCGGAAAAGCCCTGACACCACGCGCAACATGGCCTCATCATCCGATGCACGAACAACGCGGGATGGCACCGACACAACAGCTCAGTGAACGCCTGAAAGTCCCCCGGGATTACCAGCAACTCGCATTGATCGCCTGCCGCGAACACCTCAACGTACACCGTCTGTCAAAGTTGCATGACCATACCGTATACGAACTGCTGCAACGCTGTGATGCCTTCCGCCGCCCCGAACGGATCGCACAACTTGCGATCGTTTGCGAAGCCGATTATCGAGGGCGCTATGGACATGAAGATGCTAACTACCCACAAGGACAACATTTATGCCGACTGCACGCCGCAGCGTTGGCAGTCAACGCACGTGACCTTAATAGACAAGATTTACACGGTACACAAATCGGCGAAGCGCTGGCTCAAGCACGCATCCGTGCGATCAGCTCAACTGGTGTCTATGATGGGGGAACGAGAACAAATTTCTGA
>xylefaco32
ATGAAGAGCTATCTTGTCGGTGGTGCCGTCCGCGACGCATTACTCGGTCAGCCTGCTGGCGACTGCGATTGGGTCGTCGTTGGCGCCGACCCAGCACACATGGAGAGTCTAGGTTTTAAGGCGGTAGGCCGTGACTTTCCTGTATTCCTACACCCCAAGACCGGCGAAGAATTCGCACTAGCACGTACCGAGCGCAAAAACGGCCACGGCTACCGCGGCTTTATCGTCAACGCTGACCCAACAGTCACGCTTGAACAAGATCTGCAACGCCGTGACTTCACCATTAATGCGATCGCACATGACCAAACCAATGACACATTGATCGACCCCTATGGCGGCGTGAACGATCTTGAGCAACGCATATTGCGCCACATTAGCCCGGCGTTTGCCGAAGACCCGTTGCGCGTACTGCGCGCAGCACGCTTTATGGCACGGTTAGCACCTTTGGGCTTCAGCATCGCTCCTGAAACACTAACAATGATGCGTGAGATGGCTGCTAGTGGCGAACTCAACAGCTTGATACCCGAAAGAATATGGAAGGAATTGAGCCGATCTCTGGCCTACACACAACCAGCGGCCTTCCTCCATACACTACGCACAGTGAATGCACTGGAGGTCGTGTTACCCGAATTAAACGCATTGTATGGGGTACCACAACACGCAGACTATCACCCGGAAATCGACACCGGCCTCCACCAAGAATTGGTCAGCGATATGGCTGCAAAGCTGGCACCTGGCGATATGCTGATCGGCTTCGCCGCGCTATGTCACGACCTCGGAAAAGCCCTGACACCACGCGCAACATGGCCTCATCATCCGATGCACGAACAACGCGGGATGGCACCGACACAACAGCTCAGTGAACGCCTGAAAGTCCCCCGGGATTACCAGCAACTCGCATTGATCGCCTGCCGCGAACACCTCAACGTACACCGTCTGTCAAAGTTGCATGACCATACCGTATACGAACTGCTGCAACGCTGTGATGCCTTCCGCCGCCCCGAACGGATCGCACAACTTGCGATCGTTTGCGAAGCCGATTATCGAGGGCGCTATGGACATGAAGATGCTAACTACCCACAAGGACAACATTTATGCCGACTGCACGCCGCAGCGTTGGCAGTCAACGCACGTGACCTTAATAGACAAGATTTACACGGTACACAAATCGGCGAAGCGCTGGCTCAAGCACGCATCCGTGCGATCAGCTCAACTGGTGTCTATGATGGGGGAACGAGAACAAATTTCTGA
>xylefasFb7
ATGAAGAGCTATCTTGTCGGTGGTGCCGTCCGCGACGCATTACTCGGTCAGCCTGCTGGCGACTGCGATTGGGTCGTCGTTGGCGCCGACCCAGCACACATGGAGAGTCTAGGTTTTAAGGCGGTAGGCCGTGACTTTCCTGTATTCCTACACCCCAAGACCGGCGAAGAATTCGCACTAGCACGTACCGAGCGCAAAAACGGCCACGGCTACCGCGGCTTTATCGTCAACGCTGACCCAACAGTCACGCTTGAACAAGATCTGCAACGCCGTGACTTCACCATTAATGCGATCGCACATGACCAAACCAATGACACATTGATCGACCCCTATGGCGGCGTGAACGATCTTGAGCAACGCATATTGCGCCACATTAGCCCGGCGTTTGCCGAAGACCCGTTGCGCGTACTGCGCGCAGCACGCTTTATGGCACGGTTAGCACCTTTGGGCTTCAGCATCGCTCCTGAAACACTAACAATGATGCGTGAGATGGCTGCTAGTGGCGAACTCAACAGCTTGATACCCGAAAGAATATGGAAGGAATTGAGCCGATCTCTGGCCTACACACAACCAGCGGCCTTCCTCCATACACTACGCACAGTGAATGCACTGGAGGTCGTGTTACCCGAATTAAACGCATTGTATGGGGTACCACAACACGCAGACTATCACCCGGAAATCGACACCGGCCTCCACCAAGAATTGGTCAGCGATATGGCTGCAAAGCTGGCACCTGGCGATATGCTGATCGGCTTCGCCGCGCTATGTCACGACCTCGGAAAAGCCCTGACACCACGCGCAACATGGCCTCATCATCCGATGCACGAACAACGCGGGATGGCACCGACACAACAGCTCAGTGAACGCCTGAAAGTCCCCCGGGATTACCAGCAACTCGCATTGATCGCCTGCCGCGAACACCTCAACGTACACCGTCTGTCAAAGTTGCATGACCATACCGTATACGAACTGCTGCAACGCTGTGATGCCTTCCGCCGCCCCGAACGGATCGCACAACTTGCGATCGTTTGCGAAGCCGATTATCGAGGGCGCTATGGACATGAAGATGCTAACTACCCACAAGGACAACATTTATGCCGACTGCACGCCGCAGCGTTGGCAGTCAACGCACGTGACCTTAATAGACAAGATTTACACGGTACACAAATCGGCGAAGCGCTGGCTCAAGCACGCATCCGTGCGATCAGCTCAACTGGTGTCTATGATGGGGGAACGAGAACAAATTTCTGA
>xylefaU24D
ATGAAGAGCTATCTTGTCGGTGGTGCCGTCCGCGACGCATTACTCGGTCAGCCTGCTGGCGACTGCGATTGGGTCGTCGTTGGCGCCGACCCAGCACACATGGAGAGTCTAGGTTTTAAGGCGGTAGGCCGTGACTTTCCTGTATTCCTACACCCCAAGACCGGCGAAGAATTCGCACTAGCACGTACCGAGCGCAAAAACGGCCACGGCTACCGCGGCTTTATCGTCAACGCTGACCCAACAGTCACGCTTGAACAAGATCTGCAACGCCGTGACTTCACCATTAATGCGATCGCACATGACCAAACCAATGACACATTGATCGACCCCTATGGCGGCGTGAACGATCTTGAGCAACGCATATTGCGCCACATTAGCCCGGCGTTTGCCGAAGACCCGTTGCGCGTACTGCGCGCAGCACGCTTTATGGCACGGTTAGCACCTTTGGGCTTCAGCATCGCTCCTGAAACACTAACAATGATGCGTGAGATGGCTGCTAGTGGCGAACTCAACAGCTTGATACCCGAAAGAATATGGAAGGAATTGAGCCGATCTCTGGCCTACACACAACCAGCGGCCTTCCTCCATACACTACGCACAGTGAATGCACTGGAGGTCGTGTTACCCGAATTAAACGCATTGTATGGGGTACCACAACACGCAGACTATCACCCGGAAATCGACACCGGCCTCCACCAAGAATTGGTCAGCGATATGGCTGCAAAGCTGGCACCTGGCGATATGCTGATCGGCTTCGCCGCGCTATGTCACGACCTCGGAAAAGCCCTGACACCACGCGCAACATGGCCTCATCATCCGATGCACGAACAACGCGGGATGGCACCGACACAACAGCTCAGTGAACGCCTGAAAGTCCCCCGGGATTACCAGCAACTCGCATTGATCGCCTGCCGCGAACACCTCAACGTACACCGTCTGTCAAAGTTGCATGACCATACCGTATACGAACTGCTGCAACGCTGTGATGCCTTCCGCCGCCCCGAACGGATCGCACAACTTGCGATCGTTTGCGAAGCCGATTATCGAGGGCGCTATGGACATGAAGATGCTAACTACCCACAAGGACAACATTTATGCCGACTGCACGCCGCAGCGTTGGCAGTCAACGCACGTGACCTTAATAGACAAGATTTACACGGTACACAAATCGGCGAAGCGCTGGCTCAAGCACGCATCCGTGCGATCAGCTCAACTGGTGTCTATGATGGGGGAACGAGAACAAATTTCTGA
>long-mer809_(reversed)
--------------------------------------------------------------------------------------------------------------------------------------------------------------------------------------------------------------------------------------------------------------------------------------------------------------------------------------------------------------------------------------------------------------------------------------------------------------------------------------------------------------------------------------------------------------------------------------------------------------------------------------------------------------------------------------------------------------------------------------------AGCTGCAAAGCTGGCACCAGGGGATATGCTGATCGGCTTCGCA------------------------------------------------------------------------------------------------------------------------------------------------------------------------------------------------------------------------------------------------------------------------------------------------------------------------------------------------------------------------------------------------------------------------------------------------------------------------------------------------------------
>long-mer808_(reversed)
------------------------------------------------------------------------------------------------------------------------------------------------------------------------------------------------------------------------------------------------------------------------------------------------------------------------------------------------------------------------------------------------------------------------------------------------------------------------------------------------------------------------------------------------------------------------------------------------------------------------------------------------------------------------------------------------------------------------------------------------------------------------------------------------------------------------------------------------------------------------------------------------CGCCTGAAAGTCCCCCGGAATTACCAGCAACTCGCATTGA-----------------------------------------------------------------------------------------------------------------------------------------------------------------------------------------------------------------------------------------------------------------------------------------------------------------------------------------------------------
>long-mer807_(reversed)
---------------------------------------------------------------------------------------------------------------------------------------------------------------------------------------------------------------------------------------------------------------------------------------------------------------------------------------------------------------------------------------------------------------------------------------------------------------------------------------------------------------------------------------------------------------------------------------------------------------------------------------------------------------------------------------------------------------------------------------------------------------------------------------------------------------------------------------------------------------------------------------------------------------------------------------------------------------------CGTCTGTCAAAGTTGCATGACAATACCGTATACGAACTGCTGC-----------------------------------------------------------------------------------------------------------------------------------------------------------------------------------------------------------------------------------------------------------------------------------
