# Supplementary material for: Identification of genetic relationships and subspecies signatures in Xylella fastidiosa
Source: BMC Genomics. 2019 Mar 25;20:239. doi: 10.1186/s12864-019-5565-9 (PMC6434890; doi:10.1186/s12864-019-5565-9)
Supplement: Supplementary file 8 — Analysis of (non-)synonymous SNPs in homologs to CDS harboring specific k-mers for selected enriched GOs. (ZIP 549 kb) [file 12864_2019_5565_MOESM8_ESM.zip › Additional-File8/Additional-File8A_CladeIII/GO-0000049/CP006740.1.635/Clade III assembled to xylefaMU34.fasta]

>xylefaMU34
ATGAACACACCCCGGATCATCGTCGCCATGTCCGGCGGAGTAGATTCATCAGTCGCAGCGTGGCGCTTGAACAGTCAACGCGAAGCCATCGCCGGATTATTCATGCGAAACTGGACTGACGACGGAAATGGTCAGTGCCACGCCGAAGAAGATCGCCGCGACGCCGTAGCCGTTTGCGGCATCCTTGGTATCGCTTTTCACTTCCGTGATTTCTCACACGAGTACTGGCAGGAAGTGTTCACACACTTCCTTGCCGAATACGCCAATGGGCGCACCCCTAATCCCGACGTCCTTTGCAACCGCGAAATCAAATTCAAGCATTTCCTGGAAACAGCACGCGAACTTGGCGCCGACCGCATTGCCACCGGTCACTACGCCAGGATCGAACATTATCGCCAACGTTGGCACCTGTTAAGAGGCGCCGACCGCAGCAAAGACCAAAGTTATTTCCTGCACCAACTTGGTCAGGAACAATTAGCAGCAACACTATTCCCAATCGGTGACTTGGAAAAACAACAGCTACGCCAACTGGCACACCAAACAGGCCTCCCTACCCATGCCAAAAAAGACTCAACTGGGATCTGCTTCATCGGAGAACGCAACTTCCGTGAGTTCCTCAAGCAATACCTGCCAGCACAACCGGGAGAAATCCGCGATCCACAAGAACAACGGATTGCCGAGCACCCCGGCGTGTTCTATTTCACTCTCGGTCAACGTCAGGGCTTGAATATCGGTGGAGTGCGCAACCGCCCCCCTTCCCCCTGGTACGTCATCGGCAAAGACTTAGCAACCAACGTACTTTACGTGGACCAACATCGTGACAGCCCCTTCTTACAGTCACGCTGGCTGCGCTCGGAATCGGCACACTGGGTGTCAGGATCACCGCCAGCCCCTACCTTTACGTGCACCGCACAAACACGCTACCGCCAAGCTGATGAACCCTGCAAAGTCACAGTACGCAACGACGGCAGCCTTGACGTAGATTTCACACGAACACAATGGGCAGTCACTCCGGGACAGTCACTGGTACTGTACGACGGCAATGAATGCCTAGGTGGCGCAGTGATCGCCACCACAGACGCACCGTTAGAACGCAAGCGGGCGCGTAATCTTTCCAAAACTGAGAATGTGCTGCAATGA
>xylefa4626
ATGAACACACCCCGGATCATCGTCGCCATGTCCGGCGGAGTAGATTCATCAGTCGCAGCGTGGCGCTTGAACAGTCAACGCGAAGCCATCGCCGGATTATTCATGCGAAACTGGACTGACGACGGAAATGGTCAGTGCCACGCCGAAGAAGATCGCCGCGACGCCGTAGCCGTTTGCGGCATCCTTGGTATCGCTTTTCACTTCCGTGATTTCTCACACGAGTACTGGCAGGAAGTGTTCACACACTTCCTTGCCGAATACGCCAATGGGCGCACCCCTAATCCCGACGTCCTTTGCAACCGCGAAATCAAATTCAAGCATTTCCTGGAAACAGCACGCGAACTTGGCGCCGACCGCATTGCCACCGGTCACTACGCCAGGATCGAACATTATCGCCAACGTTGGCACCTGTTAAGAGGCGCCGACCGCAGCAAAGACCAAAGTTATTTCCTGCACCAACTTGGTCAGGAACAATTAGCAGCAACACTATTCCCAATCGGTGACTTGGAAAAACAACAGCTACGCCAACTGGCACACCAAACAGGCCTCCCTACCCATGCCAAAAAAGACTCAACTGGGATCTGCTTCATCGGAGAACGCAACTTCCGTGAGTTCCTCAAGCAATACCTGCCAGCACAACCGGGAGAAATCCGCGATCCACAAGAACAACGGATTGCCGAGCACCCCGGCGTGTTCTATTTCACTCTCGGTCAACGTCAGGGCTTGAATATCGGTGGAGTGCGCAACCGCCCCCCTTCCCCCTGGTACGTCATCGGCAAAGACTTAGCAACCAACGTACTTTACGTGGACCAACATCGTGACAGCCCCTTCTTACAGTCACGCTGGCTGCGCTCGGAACCGGCACACTGGGTGTCAGGATCACCGCCAGCCCCTACCTTTACGTGCACCGCACAAACACGATACCGCCAAGCTGATGAACCCTGCAAAGTCACAGTACGCAACGACGGCAGCCTTGACGTAGATTTCACACGAACACAATGGGCAGTCACTCCGGGACAGTCACTGGTACTGTACGACGGCAATGAATGCCTAGGTGGCGCAGTGATCGCCACCACAGACGCACCGTTAGAACGCAAGCGGGCGCGTAATCTTTCCAAAACTGAGAATGTGCTGCAATGA
>xylefa7969
ATGAACACACCCCGGATCATCGTCGCCATGTCCGGCGGAGTAGATTCATCAGTCGCAGCGTGGCGCTTGAACAGTCAACGCGAAGCCATCGCCGGATTATTCATGCGAAACTGGACTGACGACGGAAATGGTCAGTGCCACGCCGAAGAAGATCGCCGCGACGCCGTAGCCGTTTGCGGCATCCTTGGTATCGCTTTTCACTTCCGTGATTTCTCACACGAGTACTGGCAGGAAGTGTTCACACACTTCCTTGCCGAATACGCCAATGGGCGCACCCCTAATCCCGACGTCCTTTGCAACCGCGAAATCAAATTCAAGCATTTCCTGGAAACAGCACGCGAACTTGGCGCCGACCGCATTGCCACCGGTCACTACGCCAGGATCGAACATTATCGCCAACGTTGGCACCTGTTAAGAGGCGCCGACCGCAGCAAAGACCAAAGTTATTTCCTGCACCAACTTGGTCAGGAACAATTAGCAGCAACACTATTCCCAATCGGTGACTTGGAAAAACAACAGCTACGCCAACTGGCACACCAAACAGGCCTCCCTACCCATGCCAAAAAAGACTCAACTGGGATCTGCTTCATCGGAGAACGCAACTTCCGTGAGTTCCTCAAGCAATACCTGCCAGCACAACCGGGAGAAATCCGCGATCCACAAGAACAACGGATTGCCGAGCACCCCGGCGTGTTCTATTTCACTCTCGGTCAACGTCAGGGCTTGAATATCGGTGGAGTGCGCAACCGCCCCCCTTCCCCCTGGTACGTCATCGGCAAAGACTTAGCAACCAACGTACTTTACGTGGACCAACATCGTGACAGCCCCTTCTTACAGTCACGCTGGCTGCGCTCGGAACCGGCACACTGGGTGTCAGGATCACCGCCAGCCCCTACCTTTACGTGCACCGCACAAACACGATACCGCCAAGCTGATGAACCCTGCAAAGTCACAGTACGCAACGACGGCAGCCTTGACGTAGATTTCACACGAACACAATGGGCAGTCACTCCGGGACAGTCACTGGTACTGTACGACGGCAATGAATGCCTAGGTGGCGCAGTGATCGCCACCACAGACGCACCGTTAGAACGCAAGCGGGCGCGTAATCTTTCCAAAACTGAGAATGTGCTGCAATGA
>xylefa7970
ATGAACACACCCCGGATCATCGTCGCCATGTCCGGCGGAGTAGATTCATCAGTCGCAGCGTGGCGCTTGAACAGTCAACGCGAAGCCATCGCCGGATTATTCATGCGAAACTGGACTGACGACGGAAATGGTCAGTGCCACGCCGAAGAAGATCGCCGCGACGCCGTAGCCGTTTGCGGCATCCTTGGTATCGCTTTTCACTTCCGTGATTTCTCACACGAGTACTGGCAGGAAGTGTTCACACACTTCCTTGCCGAATACGCCAATGGGCGCACCCCTAATCCCGACGTCCTTTGCAACCGCGAAATCAAATTCAAGCATTTCCTGGAAACAGCACGCGAACTTGGCGCCGACCGCATTGCCACCGGTCACTACGCCAGGATCGAACATTATCGCCAACGTTGGCACCTGTTAAGAGGCGCCGACCGCAGCAAAGACCAAAGTTATTTCCTGCACCAACTTGGTCAGGAACAATTAGCAGCAACACTATTCCCAATCGGTGACTTGGAAAAACAACAGCTACGCCAACTGGCACACCAAACAGGCCTCCCTACCCATGCCAAAAAAGACTCAACTGGGATCTGCTTCATCGGAGAACGCAACTTCCGTGAGTTCCTCAAGCAATACCTGCCAGCACAACCGGGAGAAATCCGCGATCCACAAGAACAACGGATTGCCGAGCACCCCGGCGTGTTCTATTTCACTCTCGGTCAACGTCAGGGCTTGAATATCGGTGGAGTGCGCAACCGCCCCCCTTCCCCCTGGTACGTCATCGGCAAAGACTTAGCAACCAACGTACTTTACGTGGACCAACATCGTGACAGCCCCTTCTTACAGTCACGCTGGCTGCGCTCGGAACCGGCACACTGGGTGTCAGGATCACCGCCAGCCCCTACCTTTACGTGCACCGCACAAACACGATACCGCCAAGCTGATGAACCCTGCAAAGTCACAGTACGCAACGACGGCAGCCTTGACGTAGATTTCACACGAACACAATGGGCAGTCACTCCGGGACAGTCACTGGTACTGTACGACGGCAATGAATGCCTAGGTGGCGCAGTGATCGCCACCACAGACGCACCGTTAGAACGCAAGCGGGCGCGTAATCTTTCCAAAACTGAGAATGTGCTGCAATGA
>xylefa8071
ATGAACACACCCCGGATCATCGTCGCCATGTCCGGCGGAGTAGATTCATCAGTCGCAGCGTGGCGCTTGAACAGTCAACGCGAAGCCATCGCCGGATTATTCATGCGAAACTGGACTGACGACGGAAATGGTCAGTGCCACGCCGAAGAAGATCGCCGCGACGCCGTAGCCGTTTGCGGCATCCTTGGTATCGCTTTTCACTTCCGTGATTTCTCACACGAGTACTGGCAGGAAGTGTTCACACACTTCCTTGCCGAATACGCCAATGGGCGCACCCCTAATCCCGACGTCCTTTGCAACCGCGAAATCAAATTCAAGCATTTCCTGGAAACAGCACGCGAACTTGGCGCCGACCGCATTGCCACCGGTCACTACGCCAGGATCGAACATTATCGCCAACGTTGGCACCTGTTAAGAGGCGCCGACCGCAGCAAAGACCAAAGTTATTTCCTGCACCAACTTGGTCAGGAACAATTAGCAGCAACACTATTCCCAATCGGTGACTTGGAAAAACAACAGCTACGCCAACTGGCACACCAAACAGGCCTCCCTACCCATGCCAAAAAAGACTCAACTGGGATCTGCTTCATCGGAGAACGCAACTTCCGTGAGTTCCTCAAGCAATACCTGCCAGCACAACCGGGAGAAATCCGCGATCCACAAGAACAACGGATTGCCGAGCACCCCGGCGTGTTCTATTTCACTCTCGGTCAACGTCAGGGCTTGAATATCGGTGGAGTGCGCAACCGCCCCCCTTCCCCCTGGTACGTCATCGGCAAAGACTTAGCAACCAACGTACTTTACGTGGACCAACATCGTGACAGCCCCTTCTTACAGTCACGCTGGCTGCGCTCGGAACCGGCACACTGGGTGTCAGGATCACCGCCAGCCCCTACCTTTACGTGCACCGCACAAACACGATACCGCCAAGCTGATGAACCCTGCAAAGTCACAGTACGCAACGACGGCAGCCTTGACGTAGATTTCACACGAACACAATGGGCAGTCACTCCGGGACAGTCACTGGTACTGTACGACGGCAATGAATGCCTAGGTGGCGCAGTGATCGCCACCACAGACGCACCGTTAGAACGCAAGCGGGCGCGTAATCTTTCCAAAACTGAGAATGTGCTGCAATGA
>xylefa3579
ATGAACACACCCCGGATCATCGTCGCCATGTCCGGCGGAGTAGATTCATCAGTCGCAGCGTGGCGCTTGAACAGTCAACGCGAAGCCATCGCCGGATTATTCATGCGAAACTGGACTGACGACGGAAATGGTCAGTGCCACGCCGAAGAAGATCGCCGCGACGCCGTAGCCGTTTGCGGCATCCTTGGTATCGCTTTTCACTTCCGTGATTTCTCACACGAGTACTGGCAGGAAGTGTTCACACACTTCCTTGCCGAATACGCCAATGGGCGCACCCCTAATCCCGACGTCCTTTGCAACCGCGAAATCAAATTCAAGCATTTCCTGGAAACAGCACGCGAACTTGGCGCCGACCGCATTGCCACCGGTCACTACGCCAGGATCGAACATTATCGCCAACGTTGGCACCTGTTAAGAGGCGCCGACCGCAGCAAAGACCAAAGTTATTTCCTGCACCAACTTGGTCAGGAACAATTAGCAGCAACACTATTCCCAATCGGTGACTTGGAAAAACAACAGCTACGCCAACTGGCACACCAAACAGGCCTCCCTACCCATGCCAAAAAAGACTCAACTGGGATCTGCTTCATCGGAGAACGCAACTTCCGTGAGTTCCTCAAGCAATACCTGCCAGCACAACCGGGAGAAATCCGCGATCCACAAGAACAACGGATTGCCGAGCACCCCGGCGTGTTCTATTTCACTCTCGGTCAACGTCAGGGCTTGAATATCGGTGGAGTGCGCAACCGCCCCCCTTCCCCCTGGTACGTCATCGGCAAAGACTTAGCAACCAACGTACTTTACGTGGACCAACATCGTGACAGCCCCTTCTTACAGTCACGCTGGCTGCGCTCGGAACCGGCACACTGGGTGTCAGGATCACCGCCAGCCCCTACCTTTACGTGCACCGCACAAACACGATACCGCCAAGCTGATGAACCCTGCAAAGTCACAGTACGCAACGACGGCAGCCTTGACGTAGATTTCACACGAACACAATGGGCAGTCACTCCGGGACAGTCACTGGTACTGTACGACGGCAATGAATGCCTAGGTGGCGCAGTGATCGCCACCACAGACGCACCGTTAGAACGCAAGCGGGCGCGTAATCTTTCCAAAACTGAGAATGTGCTGCAATGA
>xylefa8082
ATGAACACACCCCGGATCATCGTCGCCATGTCCGGCGGAGTAGATTCATCAGTCGCAGCGTGGCGCTTGAACAGTCAACGCGAAGCCATCGCCGGATTATTCATGCGAAACTGGACTGACGACGGAAATGGTCAGTGCCACGCCGAAGAAGATCGCCGCGACGCCGTAGCCGTTTGCGGCATCCTTGGTATCGCTTTTCACTTCCGTGATTTCTCACACGAGTACTGGCAGGAAGTGTTCACACACTTCCTTGCCGAATACGCCAATGGGCGCACCCCTAATCCCGACGTCCTTTGCAACCGCGAAATCAAATTCAAGCATTTCCTGGAAACAGCACGCGAACTTGGCGCCGACCGCATTGCCACCGGTCACTACGCCAGGATCGAACATTATCGCCAACGTTGGCACCTGTTAAGAGGCGCCGACCGCAGCAAAGACCAAAGTTATTTCCTGCACCAACTTGGTCAGGAACAATTAGCAGCAACACTATTCCCAATCGGTGACTTGGAAAAACAACAGCTACGCCAACTGGCACACCAAACAGGCCTCCCTACCCATGCCAAAAAAGACTCAACTGGGATCTGCTTCATCGGAGAACGCAACTTCCGTGAGTTCCTCAAGCAATACCTGCCAGCACAACCGGGAGAAATCCGCGATCCACAAGAACAACGGATTGCCGAGCACCCCGGCGTGTTCTATTTCACTCTCGGTCAACGTCAGGGCTTGAATATCGGTGGAGTGCGCAACCGCCCCCCTTCCCCCTGGTACGTCATCGGCAAAGACTTAGCAACCAACGTACTTTACGTGGACCAACATCGTGACAGCCCCTTCTTACAGTCACGCTGGCTGCGCTCGGAACCGGCACACTGGGTGTCAGGATCACCGCCAGCCCCTACCTTTACGTGCACCGCACAAACACGATACCGCCAAGCTGATGAACCCTGCAAAGTCACAGTACGCAACGACGGCAGCCTTGACGTAGATTTCACACGAACACAATGGGCAGTCACTCCGGGACAGTCACTGGTACTGTACGACGGCAATGAATGCCTAGGTGGCGCAGTGATCGCCACCACAGACGCACCGTTAGAACGCAAGCGGGCGCGTAATCTTTCCAAAACTGAGAATGTGCTGCAATGA
>xylefa8073
ATGAACACACCCCGGATCATCGTCGCCATGTCCGGCGGAGTAGATTCATCAGTCGCAGCGTGGCGCTTGAACAGTCAACGCGAAGCCATCGCCGGATTATTCATGCGAAACTGGACTGACGACGGAAATGGTCAGTGCCACGCCGAAGAAGATCGCCGCGACGCCGTAGCCGTTTGCGGCATCCTTGGTATCGCTTTTCACTTCCGTGATTTCTCACACGAGTACTGGCAGGAAGTGTTCACACACTTCCTTGCCGAATACGCCAATGGGCGCACCCCTAATCCCGACGTCCTTTGCAACCGCGAAATCAAATTCAAGCATTTCCTGGAAACAGCACGCGAACTTGGCGCCGACCGCATTGCCACCGGTCACTACGCCAGGATCGAACATTATCGCCAACGTTGGCACCTGTTAAGAGGCGCCGACCGCAGCAAAGACCAAAGTTATTTCCTGCACCAACTTGGTCAGGAACAATTAGCAGCAACACTATTCCCAATCGGTGACTTGGAAAAACAACAGCTACGCCAACTGGCACACCAAACAGGCCTCCCTACCCATGCCAAAAAAGACTCAACTGGGATCTGCTTCATCGGAGAACGCAACTTCCGTGAGTTCCTCAAGCAATACCTGCCAGCACAACCGGGAGAAATCCGCGATCCACAAGAACAACGGATTGCCGAGCACCCCGGCGTGTTCTATTTCACTCTCGGTCAACGTCAGGGCTTGAATATCGGTGGAGTGCGCAACCGCCCCCCTTCCCCCTGGTACGTCATCGGCAAAGACTTAGCAACCAACGTACTTTACGTGGACCAACATCGTGACAGCCCCTTCTTACAGTCACGCTGGCTGCGCTCGGAACCGGCACACTGGGTGTCAGGATCACCGCCAGCCCCTACCTTTACGTGCACCGCACAAACACGCTACCGCCAAGCTGATGAACCCTGCAAAGTCACAGTACGCAACGACGGCAGCCTTGACGTAGATTTCACACGAACACAATGGGCAGTCACTCCGGGACAGTCACTGGTACTGTACGACGGCAATGAATGCCTAGGTGGCGCAGTGATCGCCGCCACAGACGCACCGTTAGAACGCAAGCGGGCGCGTAATCTTTCCAAAACTGAGAATGTACTGCAATGA
>xylefa4627
ATGAACACCCCCCGGATCATCGTCGCCATGTCCGGCGGAGTAGATTCATCAGTCGCAGCGTGGCGCTTGAACAGTCAACGCGAAGCCATCGCCGGATTATTCATGCGAAACTGGACTGATGACGGAAATGGTCAGTGCCACGCCGAAGAAGATCGCCGCGACGCCGTAGCCGTTTGCGGCATCCTTGGTATCGCTTTTCACTTCCGTGATTTCTCACACGAGTACTGGCAGGAAGTGTTCACACACTTCCTTGCCGAATACGCCAATGGGCGCACCCCTAATCCCGACGTCCTTTGCAACCGCGAAATCAAATTCAAGCATTTCCTGGAAACAGCACGCGAACTTGGCGCCGACCGCATTGCCACCGGTCACTACGCCAGGATCGAACATTATCGCCAACGTTGGCACCTGTTAAGAGGCGCCGACCGCAGCAAAGACCAAAGTTATTTCCTGCACCAACTTGGTCAGGAACAATTAGCAGCAACACTATTCCCAATCGGTGACTTGGAAAAACAACAACTACGCCAACTGGCACACCAGACAGGCCTCCCTACCCATGCCAAAAAAGACTCAACTGGGATCTGCTTCATCGGAGAACGCAACTTCCGTGAGTTCCTCAAGCAATACCTGCCAGCACAACCGGGAGAAATCCGCGATCCACAAGAACAACGGATTGCCGAGCACCCCGGCGTGTTCTATTTCACTCTCGGTCAACGTCAGGGCTTGAATATCGGTGGAGTGCGCAACCGCCCCCCTTCCCCCTGGTACGTCATCGGCAAAGACTTAGCAACCAACGTACTTTACGTGGACCAACATCGTGACAGCCCCTTCTTACAGTCACGCTGGCTGCGCTCGGAACCGGCACACTGGGTGTCAGGATCACCGCCAGCCCCTACCTTTACGTGCACCGCACAAACACGCTACCGCCAAGCTGATGAACCTTGCAAAGTCACAGTACGTAACGACGGCAGCCTTGACGTAGATTTCACACGAACACAATGGGCAGTCACTCCGGGACAGTCACTGGTACTGTACGACGGCAATGAATGCCTAGGTGGCGCAGTGATCGCCACCACAGACGCACCGTTAGAACGCAAGCGGGCGCGTAATCTTTCCAAAACTGAGAATGTGCTGCAATGA
>xylefaco33
ATGAACACCCCCCGGATCATCGTCGCCATGTCCGGCGGAGTAGATTCATCAGTCGCAGCGTGGCGCTTGAACAGTCAACGCGAAGCCATCGCCGGATTATTCATGCGAAACTGGACTGATGACGGAAATGGTCAGTGCCACGCCGAAGAAGATCGCCGCGACGCCGTAGCCGTTTGCGGCATCCTTGGTATCGCTTTTCACTTCCGTGATTTCTCACACGAGTACTGGCAGGAAGTGTTCACACACTTCCTTGCCGAATACGCCAATGGGCGCACCCCTAATCCCGACGTCCTTTGCAACCGCGAAATCAAATTCAAGCATTTCCTGGAAACAGCACGCGAACTTGGCGCCGACCGCATTGCCACCGGTCACTACGCCAGGATCGAACATTATCGCCAACGTTGGCACCTGTTAAGAGGCGCCGACCGCAGCAAAGACCAAAGTTATTTCCTGCACCAACTTGGTCAGGAACAATTAGCAGCAACACTATTCCCAATCGGTGACTTGGAAAAACAACAACTACGCCAACTGGCACACCAGACAGGCCTCCCTACCCATGCCAAAAAAGACTCAACTGGGATCTGCTTCATCGGAGAACGCAACTTCCGTGAGTTCCTCAAGCAATACCTGCCAGCACAACCGGGAGAAATCCGCGATCCACAAGAACAACGGATTGCCGAGCACCCCGGCGTGTTCTATTTCACTCTCGGTCAACGTCAGGGCTTGAATATCGGTGGAGTGCGCAACCGCCCCCCTTCCCCCTGGTACGTCATCGGCAAAGACTTAGCAACCAACGTACTTTACGTGGACCAACATCGTGACAGCCCCTTCTTACAGTCACGCTGGCTGCGCTCGGAACCGGCACACTGGGTGTCAGGATCACCGCCAGCCCCTACCTTTACGTGCACCGCACAAACACGCTACCGCCAAGCTGATGAACCTTGCAAAGTCACAGTACGTAACGACGGCAGCCTTGACGTAGATTTCACACGAACACAATGGGCAGTCACTCCGGGACAGTCACTGGTACTGTACGACGGCAATGAATGCCTAGGTGGCGCAGTGATCGCCACCACAGACGCACCGTTAGAACGCAAGCGGGCGCGTAATCTTTCCAAAACTGAGAATGTGCTGCAATGA
>xylefaEB92
ATGAACACACCCCGGATCATCGTCGCCATGTCCGGCGGAGTAGATTCATCAGTCGCAGCGTGGCGCTTGAACAGTCAACGCGAAGCCATCGCCGGATTATTCATGCGAAACTGGACTGACGACGGAAATGGTCAGTGCCACGCCGAAGAAGATCGCCGCGACGCCGTAGCCGTTTGCGGCATCCTTGGTATCGCTTTTCACTTCCGTGATTTCTCACACGAGTACTGGCAGGAAGTGTTCACACACTTCCTTGCCGAATACGCCAATGGGCGCACCCCTAATCCCGACGTCCTTTGCAACCGCGAAATCAAATTCAAGCATTTCCTGGAAACAGCACGCGAACTTGGCGCCGACCGCATTGCCACCGGTCACTACGCCAGGATCGAACATTATCGCCAACGTTGGCACCTGTTAAGAGGCGCCGACCGCAGCAAAGACCAAAGTTATTTCCTGCACCAACTTGGTCAGGAACAATTAGCAGCAACACTATTCCCAATCGGTGACTTGGAAAAACAACAGCTACGCCAACTGGCACACCAAACAGGCCTCCCTACCCATGCCAAAAAAGACTCAACTGGGATCTGCTTCATCGGAGAACGCAACTTCCGTGAGTTCCTCAAGCAATACCTGCCAGCACAACCGGGAGAAATCCGCGATCCACAAGAACAACGGATTGCCGAGCACCCCGGCGTGTTCTATTTCACTCTCGGTCAACGTCAGGGCTTGAATATCGGTGGAGTGCGCAACCGCCCCCCTTCCCCCTGGTACGTCATCGGCAAAGACTTAGCAACCAACGTACTTTACGTGGACCAACATCGTGACAGCCCCTTCTTACAGTCACGCTGGCTGCGCTCGGAACCGGCACACTGGGTGTCAGGATCACCGCCAGCCCCTACCTTTACGTGCACCGCACAAACACGATACCGCCAAGCTGATGAACCCTGCAAAGTCACAGTACGCAACGACGGCAGCCTTGACGTAGATTTCACACGAACACAATGGGCAGTCACTCCGGGACAGTCACTGGTACTGTACGACGGCAATGAATGCCTAGGTGGCGCAGTGATCGCCACCACAGACGCACCGTTAGAACGCAAGCGGGCGCGTAATCTTTCCAAAACTGAGAATGTGCTGCAATGA
>xylefaGB54
ATGAACACACCCCGGATCATCGTCGCCATGTCCGGCGGAGTAGATTCATCAGTCGCAGCGTGGCGCTTGAACAGTCAACGCGAAGCCATCGCCGGATTATTCATGCGAAACTGGACTGACGACGGAAATGGTCAGTGCCACGCCGAAGAAGATCGCCGCGACGCCGTAGCCGTTTGCGGCATCCTTGGTATCGCTTTTCACTTCCGTGATTTCTCACACGAGTACTGGCAGGAAGTGTTCACACACTTCCTTGCCGAATACGCCAATGGGCGCACCCCTAATCCCGACGTCCTTTGCAACCGCGAAATCAAATTCAAGCATTTCCTGGAAACAGCACGCGAACTTGGCGCCGACCGCATTGCCACCGGTCACTACGCCAGGATCGAACATTATCGCCAACGTTGGCACCTGTTAAGAGGCGCCGACCGCAGCAAAGACCAAAGTTATTTCCTGCACCAACTTGGTCAGGAACAATTAGCAGCAACACTATTCCCAATCGGTGACTTGGAAAAACAACAGCTACGCCAACTGGCACACCAAACAGGCCTCCCTACCCATGCCAAAAAAGACTCAACTGGGATCTGCTTCATCGGAGAACGCAACTTCCGTGAGTTCCTCAAGCAATACCTGCCAGCACAACCGGGAGAAATCCGCGATCCACAAGAACAACGGATTGCCGAGCACCCCGGCGTGTTCTATTTCACTCTCGGTCAACGTCAGGGCTTGAATATCGGTGGAGTGCGCAACCGCCCCCCTTCCCCCTGGTACGTCATCGGCAAAGACTTAGCAACCAACGTACTTTACGTGGACCAACATCGTGACAGCCCCTTCTTACAGTCACGCTGGCTGCGCTCGGAACCGGCACACTGGGTGTCAGGATCACCGCCAGCCCCTACCTTTACGTGCACCGCACAAACACGATACCGCCAAGCTGATGAACCCTGCAAAGTCACAGTACGCAACGACGGCAGCCTTGACGTAGATTTCACACGAACACAATGGGCAGTCACTCCGGGACAGTCACTGGTACTGTACGACGGCAATGAATGCCTAGGTGGCGCAGTGATCGCCACCACAGACGCACCGTTAGAACGCAAGCGGGCGCGTAATCTTTCCAAAACTGAGAATGTGCTGCAATGA
>xylefaAnn1
ATGAACACACCCCGGATCATCGTCGCCATGTCCGGCGGAGTAGATTCATCAGTCGCAGCGTGGCGCTTGAACAGTCAACGCGAAGCCATCGCCGGATTATTCATGCGAAACTGGACTGACGACGGAAATGGTCAGTGCCACGCCGAAGAAGATCGCCGCGACGCCGTAGCCGTTTGCGGCATCCTTGGTATCGCTTTTCACTTCCGTGATTTCTCACACGAGTACTGGCAGGAAGTGTTCACACACTTCCTTGCCGAATACGCCAATGGGCGCACCCCTAATCCCGACGTCCTTTGCAACCGCGAAATTAAATTCAAGCATTTCCTGGAAACAGCACGCGAACTTGGCGCCGACCGCATTGCCACCGGTCACTACGCCAGGATCGAACATTATCGCCAACGTTGGCGCCTGTTAAGAGGAGCCGACCGCAGCAAAGACCAAAGTTATTTCCTGCACCAACTTGGTCAGGAACAATTAGCAGCAACACTATTCCCAATCGGTGACTTGGAAAAACAACAGCTACGCCAACTGGCACACCAGACAGGCCTCCCTACCCATGCCAAAAAAGACTCAACTGGGATCTGCTTCATCGGAGAACGCAACTTCCGTGAGTTCCTCAAGCAATACCTACCAGCACAACCGGGAGAAATCCGCGATCCACAAGAACAACGGATTGCCGAGCACCCCGGCGTGTTCTATTTCACTCTCGGTCAACGTCAGGGCTTGAATATCGGTGGAGTGCGCAACCGCCCCCCTTCCCCCTGGTACGTCATCGGCAAAGACTTAGCAACCAACGTACTTTACGTGGACCAACATCGTGACAGCCCCTTCTTACAGTCACGCTGGCTGCGCTCGGAACCGGCACACTGGGTGTCAGGATCACCGCCAGCCCCTACCTTTACGTGCACCGCACAAACACGCTACCGCCAAGCTGATGAACCCTGCAAAGTCACAGTACGCAACGACGGCAGCCTTGACGTAGATTTCACACGAACACAATGGGCAGTCACTCCGGGACAGTCACTGGTACTGTACGACGGCAATGAATGCCTAGGTGGCGCAGTGATCGCCACCACAGACGCACCGTTAGAACGCAAGCGGGCGCGTAATCTTTCCAAAACTGAGAATGTGCTGCAATGA
>xylefaM23s
ATGAACACACCCCGGATCATCGTCGCCATGTCCGGCGGAGTAGATTCATCAGTCGCAGCGTGGCGCTTGAACAGTCAACGCGAAGCCATCGCCGGATTATTCATGCGAAACTGGACTGACGACGGAAATGGTCAGTGCCACGCCGAAGAAGATCGCCGCGACGCCGTAGCCGTTTGCGGCATCCTTGGTATCGCTTTTCACTTCCGTGATTTCTCACACGAGTACTGGCAGGAAGTGTTCACACACTTCCTTGCCGAATACGCCAATGGGCGCACCCCTAATCCCGACGTCCTTTGCAACCGCGAAATCAAATTCAAGCATTTCCTGGAAACAGCACGCGAACTTGGCGCCGACCGCATTGCCACCGGTCACTACGCCAGGATCGAACATTATCGCCAACGTTGGCACCTGTTAAGAGGCGCCGACCGCAGCAAAGACCAAAGTTATTTCCTGCACCAACTTGGTCAGGAACAATTAGCAGCAACACTATTCCCAATCGGTGACTTGGAAAAACAACAGCTACGCCAACTGGCACACCAAACAGGCCTCCCTACCCATGCCAAAAAAGACTCAACTGGGATCTGCTTCATCGGAGAACGCAACTTCCGTGAGTTCCTCAAGCAATACCTGCCAGCACAACCGGGAGAAATCCGCGATCCACAAGAACAACGGATTGCCGAGCACCCCGGCGTGTTCTATTTCACTCTCGGTCAACGTCAGGGCTTGAATATCGGTGGAGTGCGCAACCGCCCCCCTTCCCCCTGGTACGTCATCGGCAAAGACTTAGCAACCAACGTACTTTACGTGGACCAACATCGTGACAGCCCCTTCTTACAGTCACGCTGGCTGCGCTCGGAACCGGCACACTGGGTGTCAGGATCACCGCCAGCCCCTACCTTTACGTGCACCGCACAAACACGATACCGCCAAGCTGATGAACCCTGCAAAGTCACAGTACGCAACGACGGCAGCCTTGACGTAGATTTCACACGAACACAATGGGCAGTCACTCCGGGACAGTCACTGGTACTGTACGACGGCAATGAATGCCTAGGTGGCGCAGTGATCGCCACCACAGACGCACCGTTAGAACGCAAGCGGGCGCGTAATCTTTCCAAAACTGAGAATGTGCTGCAATGA
>xylefaMuMD
ATGAACACACCCCGGATCATCGTCGCCATGTCCGGCGGAGTAGATTCATCAGTCGCAGCGTGGCGCTTGAACAGTCAACGCGAAGCCATCGCCGGATTATTCATGCGAAACTGGACTGACGACGGAAATGGTCAGTGCCACGCCGAAGAAGATCGCCGCGACGCCGTAGCCGTTTGCGGCATCCTTGGTATCGCTTTTCACTTCCGTGATTTCTCACACGAGTACTGGCAGGAAGTGTTCACACACTTCCTTGCCGAATACGCCAATGGGCGCACCCCTAATCCCGACGTCCTTTGCAACCGCGAAATCAAATTCAAGCATTTCCTGGAAACAGCACGCGAACTTGGCGCCGACCGCATTGCCACCGGTCACTACGCCAGGATCGAACATTATCGCCAACGTTGGCACCTGTTAAGAGGCGCCGACCGCAGCAAAGACCAAAGTTATTTCCTGCACCAACTTGGTCAGGAACAATTAGCAGCAACACTATTCCCAATCGGTGACTTGGAAAAACAACAGCTACGCCAACTGGCACACCAAACAGGCCTCCCTACCCATGCCAAAAAAGACTCAACTGGGATCTGCTTCATCGGAGAACGCAACTTCCGTGAGTTCCTCAAGCAATACCTGCCAGCACAACCGGGAGAAATCCGCGATCCACAAGAACAACGGATTGCCGAGCACCCCGGCGTGTTCTATTTCACTCTCGGTCAACGTCAGGGCTTGAATATCGGTGGAGTGCGCAACCGCCCCCCTTCCCCCTGGTACGTCATCGGCAAAGACTTAGCAACCAACGTACTTTACGTGGACCAACATCGTGACAGCCCCTTCTTACAGTCACGCTGGCTGCGCTCGGAATCGGCACACTGGGTGTCAGGATCACCGCCAGCCCCTACCTTTACGTGCACCGCACAAACACGCTACCGCCAAGCTGATGAACCCTGCAAAGTCACAGTACGCAACGACGGCAGCCTTGACGTAGATTTCACACGAACACAATGGGCAGTCACTCCGGGACAGTCACTGGTACTGTACGACGGCAATGAATGCCTAGGTGGCGCAGTGATCGCCACCACAGACGCACCGTTAGAACGCAAGCGGGCGCGTAATCTTTCCAAAACTGAGAATGTGCTGCAATGA
>xylefaD026
ATGAACACACCCCGGATCATCGTCGCCATGTCCGGCGGAGTAGATTCATCAGTCGCAGCGTGGCGCTTGAACAGTCAACGCGAAGCCATCGCCGGATTATTCATGCGAAACTGGACTGACGACGGAAATGGTCAGTGCCACGCCGAAGAAGATCGCCGCGACGCCGTAGCCGTTTGCGGCATCCTTGGTATCGCTTTTCACTTCCGTGATTTCTCACACGAGTACTGGCAGGAAGTGTTCACACACTTCCTTGCCGAATACGCCAATGGGCGCACCCCTAATCCCGACGTCCTTTGCAACCGCGAAATCAAATTCAAGCATTTCCTGGAAACAGCACGCGAACTTGGCGCCGACCGCATTGCCACCGGTCACTACGCCAGGATCGAACATTATCGCCAACGTTGGCACCTGTTAAGAGGCGCCGACCGCAGCAAAGACCAAAGTTATTTCCTGCACCAACTTGGTCAGGAACAATTAGCAGCAACACTATTCCCAATCGGTGACTTGGAAAAACAACAGCTACGCCAACTGGCACACCAAACAGGCCTCCCTACCCATGCCAAAAAAGACTCAACTGGGATCTGCTTCATCGGAGAACGCAACTTCCGTGAGTTCCTCAAGCAATACCTGCCAGCACAACCGGGAGAAATCCGCGATCCACAAGAACAACGGATTGCCGAGCACCCCGGCGTGTTCTATTTCACTCTCGGTCAACGTCAGGGCTTGAATATCGGTGGAGTGCGCAACCGCCCCCCTTCCCCCTGGTACGTCATCGGCAAAGACTTAGCAACCAACGTACTTTACGTGGACCAACATCGTGACAGCCCCTTCTTACAGTCACGCTGGCTGCGCTCGGAACCGGCACACTGGGTGTCAGGATCACCGCCAGCCCCTACCTTTACGTGCACCGCACAAACACGATACCGCCAAGCTGATGAACCCTGCAAAGTCACAGTACGCAACGACGGCAGCCTTGACGTAGATTTCACACGAACACAATGGGCAGTCACTCCGGGACAGTCACTGGTACTGTACGACGGCAATGAATGCCTAGGTGGCGCAGTGATCGCCACCACAGACGCACCGTTAGAACGCAAGCGGGCGCGTAATCTTTCCAAAACTGAGAATGTGCTGCAATGA
>xylefastag
ATGAACACACCCCGGATCATCGTCGCCATGTCCGGCGGAGTAGATTCATCAGTCGCAGCGTGGCGCTTGAACAGTCAACGCGAAGCCATCGCCGGATTATTCATGCGAAACTGGACTGACGACGGAAATGGTCAGTGCCACGCCGAAGAAGATCGCCGCGACGCCGTAGCCGTTTGCGGCATCCTTGGTATCGCTTTTCACTTCCGTGATTTCTCACACGAGTACTGGCAGGAAGTGTTCACACACTTCCTTGCCGAATACGCCAATGGGCGCACCCCTAATCCCGACGTCCTTTGCAACCGCGAAATCAAATTCAAGCATTTCCTGGAAACAGCACGCGAACTTGGCGCCGACCGCATTGCCACCGGTCACTACGCCAGGATCGAACATTATCGCCAACGTTGGCACCTGTTAAGAGGCGCCGACCGCAGCAAAGACCAAAGTTATTTCCTGCACCAACTTGGTCAGGAACAATTAGCAGCAACACTATTCCCAATCGGTGACTTGGAAAAACAACAGCTACGCCAACTGGCACACCAAACAGGCCTCCCTACCCATGCCAAAAAAGACTCAACTGGGATCTGCTTCATCGGAGAACGCAACTTCCGTGAGTTCCTCAAGCAATACCTGCCAGCACAACCGGGAGAAATCCGCGATCCACAAGAACAACGGATTGCCGAGCACCCCGGCGTGTTCTATTTCACTCTCGGTCAACGTCAGGGCTTGAATATCGGTGGAGTGCGCAACCGCCCCCCTTCCCCCTGGTACGTCATCGGCAAAGACTTAGCAACCAACGTACTTTACGTGGACCAACATCGTGACAGCCCCTTCTTACAGTCACGCTGGCTGCGCTCGGAACCGGCACACTGGGTGTCAGGATCACCGCCAGCCCCTACCTTTACGTGCACCGCACAAACACGATACCGCCAAGCTGATGAACCCTGCAAAGTCACAGTACGCAACGACGGCAGCCTTGACGTAGATTTCACACGAACACAATGGGCAGTCACTCCGGGACAGTCACTGGTACTGTACGACGGCAATGAATGCCTAGGTGGCGCAGTGATCGCCACCACAGACGCACCGTTAGAACGCAAGCGGGCGCGTAATCTTTCCAAAACTGAGAATGTGCTGCAATGA
>xylefaTem1
ATGAACACACCCCGGATCATCGTCGCCATGTCCGGCGGAGTAGATTCATCAGTCGCAGCGTGGCGCTTGAACAGTCAACGCGAAGCCATCGCCGGATTATTCATGCGAAACTGGACTGACGACGGAAATGGTCAGTGCCACGCCGAAGAAGATCGCCGCGACGCCGTAGCCGTTTGCGGCATCCTTGGTATCGCTTTTCACTTCCGTGATTTCTCACACGAGTACTGGCAGGAAGTGTTCACACACTTCCTTGCCGAATACGCCAATGGGCGCACCCCTAATCCCGACGTCCTTTGCAACCGCGAAATCAAATTCAAGCATTTCCTGGAAACAGCACGCGAACTTGGCGCCGACCGCATTGCCACCGGTCACTACGCCAGGATCGAACATTATCGCCAACGTTGGCACCTGTTAAGAGGCGCCGACCGCAGCAAAGACCAAAGTTATTTCCTGCACCAACTTGGTCAGGAACAATTAGCAGCAACACTATTCCCAATCGGTGACTTGGAAAAACAACAGCTACGCCAACTGGCACACCAAACAGGCCTCCCTACCCATGCCAAAAAAGACTCAACTGGGATCTGCTTCATCGGAGAACGCAACTTCCGTGAGTTCCTCAAGCAATACCTGCCAGCACAACCGGGAGAAATCCGCGATCCACAAGAACAACGGATTGCCGAGCACCCCGGCGTGTTCTATTTCACTCTCGGTCAACGTCAGGGCTTGAATATCGGTGGAGTGCGCAACCGCCCCCCTTCCCCCTGGTACGTCATCGGCAAAGACTTAGCAACCAACGTACTTTACGTGGACCAACATCGTGACAGCCCCTTCTTACAGTCACGCTGGCTGCGCTCGGAACCGGCACACTGGGTGTCAGGATCACCGCCAGCCCCTACCTTTACGTGCACCGCACAAACACGATACCGCCAAGCTGATGAACCCTGCAAAGTCACAGTACGCAACGACGGCAGCCTTGACGTAGATTTCACACGAACACAATGGGCAGTCACTCCGGGACAGTCACTGGTACTGTACGACGGCAATGAATGCCTAGGTGGCGCAGTGATCGCCACCACAGACGCACCGTTAGAACGCAAGCGGGCGCGTAATCTTTCCAAAACTGAGAATGTGCTGCAATGA
>long-mer873_(reversed)
--------------------------------------------------------------------------------------------------------------------------------------------------AGAAGATCGCCGCGACGCCGTAGCCGTTTGCGGCATCCTTGGT---------------------------------------------------------------------------------------------------------------------------------------------------------------------------------------------------------------------------------------------------------------------------------------------------------------------------------------------------------------------------------------------------------------------------------------------------------------------------------------------------------------------------------------------------------------------------------------------------------------------------------------------------------------------------------------------------------------------------------------------------------------------------------------------------------------------------------------------------------------------------------------------------------------------------------------------------------------------------------------
>long-mer872_(reversed)
-----------------------------------------------------------------------------------------------------------------------------------------------------------------------------------------------------------------------------------------------------------------------------------------------------------------------------------------------------------------------------------------------------------------------------------------------------------------------------TGGTCAGGAACAATTAGCAGCAACACTATTCCCAATCGGTGAC------------------------------------------------------------------------------------------------------------------------------------------------------------------------------------------------------------------------------------------------------------------------------------------------------------------------------------------------------------------------------------------------------------------------------------------------------------------------------------------------------------------------------------------------------------------------------------------------------------------------------------------------------------
>long-mer871_(reversed)
-------------------------------------------------------------------------------------------------------------------------------------------------------------------------------------------------------------------------------------------------------------------------------------------------------------------------------------------------------------------------------------------------------------------------------------------------------------------------------------------------------------------------------------------------------------------------------------------------------------------------------------------------------------------------------------------------------------------------------------------------------------------------------------------------------------------------------------------------------------------------------------------------------TGTCAGGATCACCGCCAGCCCCTACCTTTACGTGCACCGCACAAACACG----------------------------------------------------------------------------------------------------------------------------------------------------------------------------------------------------------------------------
