# Supplementary material for: Identification of genetic relationships and subspecies signatures in Xylella fastidiosa
Source: BMC Genomics. 2019 Mar 25;20:239. doi: 10.1186/s12864-019-5565-9 (PMC6434890; doi:10.1186/s12864-019-5565-9)
Supplement: Supplementary file 8 — Analysis of (non-)synonymous SNPs in homologs to CDS harboring specific k-mers for selected enriched GOs. (ZIP 549 kb) [file 12864_2019_5565_MOESM8_ESM.zip › Additional-File8/Additional-File8A_CladeIII/GO-0000049/CP006740.1.635/Xfm assembled to xylefaMU34.fasta]

>xylefaMU34
ATGAACACACCCCGGATCATCGTCGCCATGTCCGGCGGAGTAGATTCATCAGTCGCAGCGTGGCGCTTGAACAGTCAACGCGAAGCCATCGCCGGATTATTCATGCGAAACTGGACTGACGACGGAAATGGTCAGTGCCACGCCGAAGAAGATCGCCGCGACGCCGTAGCCGTTTGCGGCATCCTTGGTATCGCTTTTCACTTCCGTGATTTCTCACACGAGTACTGGCAGGAAGTGTTCACACACTTCCTTGCCGAATACGCCAATGGGCGCACCCCTAATCCCGACGTCCTTTGCAACCGCGAAATCAAATTCAAGCATTTCCTGGAAACAGCACGCGAACTTGGCGCCGACCGCATTGCCACCGGTCACTACGCCAGGATCGAACATTATCGCCAACGTTGGCACCTGTTAAGAGGCGCCGACCGCAGCAAAGACCAAAGTTATTTCCTGCACCAACTTGGTCAGGAACAATTAGCAGCAACACTATTCCCAATCGGTGACTTGGAAAAACAACAGCTACGCCAACTGGCACACCAAACAGGCCTCCCTACCCATGCCAAAAAAGACTCAACTGGGATCTGCTTCATCGGAGAACGCAACTTCCGTGAGTTCCTCAAGCAATACCTGCCAGCACAACCGGGAGAAATCCGCGATCCACAAGAACAACGGATTGCCGAGCACCCCGGCGTGTTCTATTTCACTCTCGGTCAACGTCAGGGCTTGAATATCGGTGGAGTGCGCAACCGCCCCCCTTCCCCCTGGTACGTCATCGGCAAAGACTTAGCAACCAACGTACTTTACGTGGACCAACATCGTGACAGCCCCTTCTTACAGTCACGCTGGCTGCGCTCGGAATCGGCACACTGGGTGTCAGGATCACCGCCAGCCCCTACCTTTACGTGCACCGCACAAACACGCTACCGCCAAGCTGATGAACCCTGCAAAGTCACAGTACGCAACGACGGCAGCCTTGACGTAGATTTCACACGAACACAATGGGCAGTCACTCCGGGACAGTCACTGGTACTGTACGACGGCAATGAATGCCTAGGTGGCGCAGTGATCGCCACCACAGACGCACCGTTAGAACGCAAGCGGGCGCGTAATCTTTCCAAAACTGAGAATGTGCTGCAATGA
>xylefa4311
ATGAACACCCCCCGGATCATCGTCGCCATGTCCGGCGGAGTAGATTCATCAGTCGCAGCGTGGCGCTTGAACAGTCAACGCGAAGCCATCGCCGGATTATTCATGCGAAACTGGACTGACGACGGAAATGGTCAGTGCCACGCCGAAGAAGATCGCCGCGACGCCGTCGCCGTTTGCGGCATCCTTGGTATCGCTTTTCACTTCCGTGATTTCTCACACGAGTACTGGCAGGAAGTGTTCACACACTTCCTTGCCGAATACGCCAATGGGCGCACCCCTAATCCCGACGTCCTTTGCAACCGCGAAATCAAATTCAAGCATTTCCTGGAAACAGCACGCGAACTTGGCGCCGACCGCATTGCCACCGGTCACTACGCCAGGATCGAACATTATCGCCAACGTTGGCACCTGTTAAGAGGCGCCGACCGCAGCAAAGACCAAAGTTATTTCCTGCACCAACTTGGTCAGGAACAATTAGCAGCGACACTATTCCCAATCGGTGACTTGGAAAAACAACAGCTACGCCAACTGGCACACCAGACAGGCCTCCCTACCCATGCCAAAAAAGACTCAACTGGGATCTGCTTCATCGGAGAACGCAACTTCCGTGAGTTCCTCAAGCAATACCTGCCAGCACAACCGGGAGAAATCCGCGATCCACAAGAACAACGGATTGCCGAGCACCCCGGCGTGTTCTATTTCACTCTCGGTCAACGTCAGGGCTTGAATATCGGTGGAGTGCGCAACCGCCCCCCTTCCCCCTGGTACGTCATCGGCAAAGACTTAGCAACCAACGTACTTTACGTGGACCAACATCGTGACAGCCCCTTCTTACAGTCACGCTGGCTGCGCTCGGAACCGGCACACTGGGTGTCAGGATCACCGCCAGCCCACACCTTTACCTGCACCGCACAAACACGCTACCGCCAAGCTGATGAACCTTGCAAAGTCACAGTACGCAACGACGGCAGCCTTGACGTAGATTTCACACGAACACAATGGGCAGTCACTCCGGGACAGTCACTGGTACTGTACGACGGCAATGAATGCCTAGGTGGCGCAGTGATCGCCACCACAGACGCACCGTTAGAACGCAAGCGGGCGCGTAATCTTTCCAAAACTGAGAATGTGCTGCAATGA
>xylefa3571
ATGAACACCCCCCGGATCATCGTCGCCATGTCCGGCGGAGTAGATTCATCAGTCGCAGCGTGGCGCTTGAACAGTCAACGCGAAGCCATCGCCGGATTATTCATGCGAAACTGGACTGACGACGGAAATGGTCAGTGCCACGCCGAAGAAGATCGCCGCGACGCCGTCGCCGTTTGCGGCATCCTTGGTATCGCTTTTCACTTCCGTGATTTCTCACACGAGTACTGGCAGGAAGTGTTCACACACTTCCTTGCCGAATACGCCAATGGGCGCACCCCTAATCCCGACGTCCTTTGCAACCGCGAAATCAAATTCAAGCATTTCCTGGAAACAGCACGCGAACTTGGCGCCGACCGCATTGCCACCGGTCACTACGCCAGGATCGAACATTATCGCCAACGTTGGCACCTGTTAAGAGGCGCCGACCGCAGCAAAGACCAAAGTTATTTCCTGCACCAACTTGGTCAGGAACAATTAGCAGCGACACTATTCCCAATCGGTGACTTGGAAAAACAACAGCTACGCCAACTGGCACACCAGACAGGCCTCCCTACCCATGCCAAAAAAGACTCAACTGGGATCTGCTTCATCGGAGAACGCAACTTCCGTGAGTTCCTCAAGCAATACCTGCCAGCACAACCGGGAGAAATCCGCGATCCACAAGAACAACGGATTGCCGAGCACCCCGGCGTGTTCTATTTCACTCTCGGTCAACGTCAGGGCTTGAATATCGGTGGAGTGCGCAACCGCCCCCCTTCCCCCTGGTACGTCATCGGCAAAGACTTAGCAACCAACGTACTTTACGTGGACCAACATCGTGACAGCCCCTTCTTACAGTCACGCTGGCTGCGCTCGGAACCGGCACACTGGGTGTCAGGATCACCGCCAGCCCACACCTTTACCTGCACCGCACAAACACGCTACCGCCAAGCTGATGAACCTTGCAAAGTCACAGTACGCAACGACGGCAGCCTTGACGTAGATTTCACACGAACACAATGGGCAGTCACTCCGGGACAGTCACTGGTACTGTACGACGGCAATGAATGCCTAGGTGGCGCAGTGATCGCCACCACAGACGCACCGTTAGAACGCAAGCGGGCGCGTAATCTTTCCAAAACTGAGAATGTGCTGCAATGA
>xylefa8416
ATGAACACACCCCGGATCATCGTCGCCATGTCCGGCGGAGTAGATTCATCAGTCGCAGCGTGGCGCTTGAACAGTCAACGCGAAGCCATCGCCGGATTATTCATGCGAAACTGGACTGACGACGGAAATGGTCAGTGCCACGCCGAAGAAGATCGCCGCGACGCCGTCGCCGTTTGCGGCATCCTTGGTATCGCTTTTCACTTCCGTGATTTCTCACACGAGTACTGGCAGGAAGTGTTCACACACTTCCTTGCCGAATACGCCAATGGGCGCACCCCTAATCCCGACGTCCTTTGCAACCGCGAAATCAAATTCAAGCATTTCCTGGAAACAGCACGCGAACTTGGCGCCGACCGCATTGCCACCGGTCACTACGCCAGGATCGAACATTATCGCCAACGTTGGCACCTGTTAAGAGGCGCCGACCGCAGCAAAGACCAAAGTTATTTCCTGCACCAACTTGGTCAGGAACAATTAGCAGCGACACTATTCCCAATCGGTGACTTGGAAAAACAACAGCTACGCCAACTGGCACACCAGACAGGCCTCCCTACCCATGCCAAAAAAGACTCAACTGGGATCTGCTTCATCGGAGAACGCAACTTCCGTGAGTTCCTCAAGCAATACCTGCCAGCACAACCGGGAGAAATCCGCGATCCACAAGAACAACGGATTGCCGAGCACCCCGGCGTGTTCTATTTCACTCTCGGTCAACGTCAGGGCTTGAATATCGGTGGAGTGCGCAACCGCCCCCCTTCCCCCTGGTACGTCATCGGCAAAGACTTAGCAACCAACGTACTTTACGTGGACCAACATCGTGACAGCCCCTTCTTACAGTCACGCTGGCTGCGCTCGGAACCGGCACACTGGGTGTCAGGATCACCGCCAGCCCACACCTTTACCTGCACCGCACAAACACGCTACCGCCAAGCTGATGAACCTTGCAAAGTCACAGTACGCAACGACGGCAGCCTTGACGTAGATTTCACACGAACACAATGGGCAGTCACTCCGGGACAGTCACTGGTACTGTACGACGGCAATGAATGCCTAGGTGGCGCAGTGATCGCCACCACAGACGCACCGTTAGAACGCAAGCGGGCGCGTAATCTTTCCAAAACTGAGAATGTGCTGCAATGA
>xylefa8418
ATGAACACACCCCGGATCATCGTCGCCATGTCCGGCGGAGTAGATTCATCAGTCGCAGCGTGGCGCTTGAACAGTCAACGCGAAGCCATCGCCGGATTATTCATGCGAAACTGGACTGACGACGGAAATGGTCAGTGCCACGCCGAAGAAGATCGCCGCGACGCCGTCGCCGTTTGCGGCATCCTTGGTATCGCTTTTCACTTCCGTGATTTCTCACACGAGTACTGGCAGGAAGTGTTCACACACTTCCTTGCCGAATACGCCAATGGGCGCACCCCTAATCCCGACGTCCTTTGCAACCGCGAAATCAAATTCAAGCATTTCCTGGAAACAGCACGCGAACTTGGCGCCGACCGCATTGCCACCGGTCACTACGCCAGGATCGAACATTATCGCCAACGTTGGCACCTGTTAAGAGGCGCCGACCGCAGCAAAGACCAAAGTTATTTCCTGCACCAACTTGGTCAGGAACAATTAGCAGCGACACTATTCCCAATCGGTGACTTGGAAAAACAACAGCTACGCCAACTGGCACACCAGACAGGCCTCCCTACCCATGCCAAAAAAGACTCAACTGGGATCTGCTTCATCGGAGAACGCAACTTCCGTGAGTTCCTCAAGCAATACCTGCCAGCACAACCGGGAGAAATCCGCGATCCACAAGAACAACGGATTGCCGAGCACCCCGGCGTGTTCTATTTCACTCTCGGTCAACGTCAGGGCTTGAATATCGGTGGAGTGCGCAACCGCCCCCCTTCCCCCTGGTACGTCATCGGCAAAGACTTAGCAACCAACGTACTTTACGTGGACCAACATCGTGACAGCCCCTTCTTACAGTCACGCTGGCTGCGCTCGGAACCGGCACACTGGGTGTCAGGATCACCGCCAGCCCACACCTTTACCTGCACCGCACAAACACGCTACCGCCAAGCTGATGAACCTTGCAAAGTCACAGTACGCAACGACGGCAGCCTTGACGTAGATTTCACACGAACACAATGGGCAGTCACTCCGGGACAGTCACTGGTACTGTACGACGGCAATGAATGCCTAGGTGGCGCAGTGATCGCCACCACAGACGCACCGTTAGAACGCAAGCGGGCGCGTAATCTTTCCAAAACTGAGAATGTGCTGCAATGA
>xylefaBB01
ATGAACACACCCCGGATCATCGTCGCCATGTCCGGCGGAGTAGATTCATCAGTCGCAGCGTGGCGCTTGAACAGTCAACGCGAAGCCATCGCCGGATTATTCATGCGAAACTGGACTGACGACGGAAATGGTCAGTGCCACGCCGAAGAAGATCGCCGCGACGCCGTCGCCGTTTGCGGCATCCTTGGTATCGCTTTTCACTTCCGTGATTTCTCACACGAGTACTGGCAGGAAGTGTTCACACACTTCCTTGCCGAATACGCCAATGGGCGCACCCCTAATCCCGACGTCCTTTGCAACCGCGAAATCAAATTCAAGCATTTCCTGGAAACAGCACGCGAACTTGGCGCCGACCGCATTGCCACCGGTCACTACGCCAGGATCGAACATTATCGCCAACGTTGGCACCTGTTAAGAGGCGCCGACCGCAGCAAAGACCAAAGTTATTTCCTGCACCAACTTGGTCAGGAACAATTAGCAGCGACACTATTCCCAATCGGTGACTTGGAAAAACAACAGCTACGCCAACTGGCACACCAGACAGGCCTCCCTACCCATGCCAAAAAAGACTCAACTGGGATCTGCTTCATCGGAGAACGCAACTTCCGTGAGTTCCTCAAGCAATACCTGCCAGCACAACCGGGAGAAATCCGCGATCCACAAGAACAACGGATTGCCGAGCACCCCGGCGTGTTCTATTTCACTCTCGGTCAACGTCAGGGCTTGAATATCGGTGGAGTGCGCAACCGCCCCCCTTCCCCCTGGTACGTCATCGGCAAAGACTTAGCAACCAACGTACTTTACGTGGACCAACATCGTGACAGCCCCTTCTTACAGTCACGCTGGCTGCGCTCGGAACCGGCACACTGGGTGTCAGGATCACCGCCAGCCCACACCTTTACCTGCACCGCACAAACACGCTACCGCCAAGCTGATGAACCTTGCAAAGTCACAGTACGCAACGACGGCAGCCTTGACGTAGATTTCACACGAACACAATGGGCAGTCACTCCGGGACAGTCACTGGTACTGTACGACGGCAATGAATGCCTAGGTGGCGCAGTGATCGCCACCACAGACGCACCGTTAGAACGCAAGCGGGCGCGTAATCTTTCCAAAACTGAGAATGTGCTGCAATGA
>xylefagrif
ATGAACACACCCCGGATCATCGTCGCCATGTCCGGCGGAGTAGATTCATCAGTCGCAGCGTGGCGCTTGAACAGTCAACGCGAAGCCATCGCCGGATTATTCATGCGAAACTGGACTGACGACGGAAATGGTCAGTGCCACGCCGAAGAAGATCGCCGCGACGCCGTCGCCGTTTGCGGCATCCTTGGTATCGCTTTTCACTTCCGTGATTTCTCACACGAGTACTGGCAGGAAGTGTTCACACACTTCCTTGCCGAATACGCCAATGGGCGCACCCCTAATCCCGACGTCCTTTGCAACCGCGAAATCAAATTCAAGCATTTCCTGGAAACAGCACGCGAACTTGGCGCCGACCGCATTGCCACCGGTCACTACGCCAGGATCGAACATTATCGCCAACGTTGGCACCTGTTAAGAGGCGCCGACCGCAGCAAAGACCAAAGTTATTTCCTGCACCAACTTGGTCAGGAACAATTAGCAGCGACACTATTCCCAATCGGTGACTTGGAAAAACAACAGCTACGCCAACTGGCACACCAGACAGGCCTCCCTACCCATGCCAAAAAAGACTCAACTGGGATCTGCTTCATCGGAGAACGCAACTTCCGTGAGTTCCTCAAGCAATACCTGCCAGCACAACCGGGAGAAATCCGCGATCCACAAGAACAACGGATTGCCGAGCACCCCGGCGTGTTCTATTTCACTCTCGGTCAACGTCAGGGCTTGAATATCGGTGGAGTGCGCAACCGCCCCC-TTCCCCCTGGTACGTCATCGGCAAAGACTTAGCAACCAACGTACTTTACGTGGACCAACATCGTGACAGCCCCTTCTTACAGTCACGCTGGCTGCGCTCGGAACCGGCACACTGGGTGTCAGGATCACCGCCAGCCCACACCTTTACCTGCACCGCACAAACACGCTACCGCCAAGCTGATGAACCTTGCAAAGTCACAGTACGCAACGACGGCAGCCTTGACGTAGATTTCACACGAACACAATGGGCAGTCACTCCGGGACAGTCACTGGTACTGTACGACGGCAATGAATGCCTAGGTGGCGCAGTGATCGCCACCACAGACGCACCGTTAGAACGCAAGCGGGCGCGTAATCTTTCCAAAACTGAGAATGTGCTGCAATGA
>xylefa8417
ATGAACACACCCCGGATCATCGTCGCCATGTCCGGCGGAGTAGATTCATCAGTCGCAGCGTGGCGCTTGAACAGTCAACGCGAAGCCATCGCCGGATTATTCATGCGAAACTGGACTGACGACGGAAATGGTCAGTGCCACGCCGAAGAAGATCGCCGCGACGCCGTCGCCGTTTGCGGCATCCTTGGTATCGCTTTTCACTTCCGTGATTTCTCACACGAGTACTGGCAGGAAGTGTTCACACACTTCCTTGCCGAATACGCCAATGGGCGCACCCCTAATCCCGACGTCCTTTGCAACCGCGAAATCAAATTCAAGCATTTCCTGGAAACAGCACGCGAACTTGGCGCCGACCGCATTGCCACCGGTCACTACGCCAGGATCGAACATTATCGCCAACGTTGGCACCTGTTAAGAGGCGCCGACCGCAGCAAAGACCAAAGTTATTTCCTGCACCAACTTGGTCAGGAACAATTAGCAGCGACACTATTCCCAATCGGTGACTTGGAAAAACAACAGCTACGCCAACTGGCACACCAGACAGGCCTCCCTACCCATGCCAAAAAAGACTCAACTGGGATCTGCTTCATCGGAGAACGCAACTTCCGTGAGTTCCTCAAGCAATACCTGCCAGCACAACCGGGAGAAATCCGCGATCCACAAGAACAACGGATTGCCGAGCACCCCGGCGTGTTCTATTTCACTCTCGGTCAACGTCAGGGCTTGAATATCGGTGGAGTGCGCAACCGCCCCCCTTCCCCCTGGTACGTCATCGGCAAAGACTTAGCAACCAACGTACTTTACGTGGACCAACATCGTGACAGCCCCTTCTTACAGTCACGCTGGCTGCGCTCGGAACCGGCACACTGGGTGTCAGGATCACCGCCAGCCCACACCTTTACCTGCACCGCACAAACACGCTACCGCCAAGCTGATGAACCTTGCAAAGTCACAGTACGCAACGACGGCAGCCTTGACGTAGATTTCACACGAACACAATGGGCAGTCACTCCGGGACAGTCACTGGTACTGTACGACGGCAATGAATGCCTAGGTGGCGCAGTGATCGCCACCACAGACGCACCGTTAGAACGCAAGCGGGCGCGTAATCTTTCCAAAACTGAGAATGTGCTGCAATGA
>xylefaM12s
ATGAACACACCCCGGATCATCGTCGCCATGTCCGGCGGAGTAGATTCATCAGTCGCAGCGTGGCGCTTGAACAGTCAACGCGAAGCCATCGCCGGATTATTCATGCGAAACTGGACTGACGACGGAAATGGTCAGTGCCACGCCGAAGAAGATCGCCGCGACGCCGTCGCCGTTTGCGGCATCCTTGGTATCGCTTTTCACTTCCGTGATTTCTCACACGAGTACTGGCAGGAAGTGTTCACACACTTCCTTGCCGAATACGCCAATGGGCGCACCCCTAATCCCGACGTCCTTTGCAACCGCGAAATCAAATTCAAGCATTTCCTGGAAACAGCACGCGAACTTGGCGCCGACCGCATTGCCACCGGTCACTACGCCAGGATCGAACATTATCGCCAACGTTGGCACCTGTTAAGAGGCGCCGACCGCAGCAAAGACCAAAGTTATTTCCTGCACCAACTTGGTCAGGAACAATTAGCAGCGACACTATTCCCAATCGGTGACTTGGAAAAACAACAGCTACGCCAACTGGCACACCAGACAGGCCTCCCTACCCATGCCAAAAAAGACTCAACTGGGATCTGCTTCATCGGAGAACGCAACTTCCGTGAGTTCCTCAAGCAATACCTGCCAGCACAACCGGGAGAAATCCGCGATCCACAAGAACAACGGATTGCCGAGCACCCCGGCGTGTTCTATTTCACTCTCGGTCAACGTCAGGGCTTGAATATCGGTGGAGTGCGCAACCGCCCCCCTTCCCCCTGGTACGTCATCGGCAAAGACTTAGCAACCAACGTACTTTACGTGGACCAACATCGTGACAGCCCCTTCTTACAGTCACGCTGGCTGCGCTCGGAACCGGCACACTGGGTGTCAGGATCACCGCCAGCCCACACCTTTACCTGCACCGCACAAACACGCTACCGCCAAGCTGATGAACCTTGCAAAGTCACAGTACGCAACGACGGCAGCCTTGACGTAGATTTCACACGAACACAATGGGCAGTCACTCCGGGACAGTCACTGGTACTGTACGACGGCAATGAATGCCTAGGTGGCGCAGTGATCGCCACCACAGACGCACCGTTAGAACGCAAGCGGGCGCGTAATCTTTCCAAAACTGAGAATGTGCTGCAATGA
>xylefadixn
ATGAACACACCCCGGATCATCGTCGCCATGTCCGGCGGAGTAGATTCATCAGTCGCAGCGTGGCGCTTGAACAGTCAACGCGAAGCCATCGCCGGATTATTCATGCGAAACTGGACTGACGACGGAAATGGTCAGTGCCACGCCGAAGAAGATCGCCGCGACGCCGTCGCCGTTTGCGGCATCCTTGGTATCGCTTTTCACTTCCGTGATTTCTCACACGAGTACTGGCAGGAAGTGTTCACACACTTCCTTGCCGAATACGCCAATGGGCGCACCCCTAATCCCGACGTCCTTTGCAACCGCGAAATCAAATTCAAGCATTTCCTGGAAACAGCACGCGAACTTGGCGCCGACCGCATTGCCACCGGTCACTACGCCAGGATCGAACATTATCGCCAACGTTGGCACCTGTTAAGAGGCGCCGACCGCAGCAAAGACCAAAGTTATTTCCTGCACCAACTTGGTCAGGAACAATTAGCAGCGACACTATTCCCAATCGGTGACTTGGAAAAACAACAGCTACGCCAACTGGCACACCAGACAGGCCTCCCTACCCATGCCAAAAAAGACTCAACTGGGATCTGCTTCATCGGAGAACGCAACTTCCGTGAGTTCCTCAAGCAATACCTGCCAGCACAACCGGGAGAAATCCGCGATCCACAAGAACAACGGATTGCCGAGCACCCCGGCGTGTTCTATTTCACTCTCGGTCAACGTCAGGGCTTGAATATCGGTGGAGTGCGCAACCGCCCCCCTTCCCCCTGGTACGTCATCGGCAAAGACTTAGCAACCAACGTACTTTACGTGGACCAACATCGTGACAGCCCCTTCTTACAGTCACGCTGGCTGCGCTCGGAACCGGCACACTGGGTGTCAGGATCACCGCCAGCCCACACCTTTACCTGCACCGCACAAACACGCTACCGCCAAGCTGATGAACCTTGCAAAGTCACAGTACGCAACGACGGCAGCCTTGACGTAGATTTCACACGAACACAATGGGCAGTCACTCCGGGACAGTCACTGGTACTGTACGACGGCAATGAATGCCTAGGTGGCGCAGTGATCGCCACCACAGACGCACCGTTAGAACGCAAGCGGGCGCGTAATCTTTCCAAAACTGAGAATGTGCTGCAATGA
>xylefaSyVa
ATGAACACCCCCCGGATCATCGTCGCCATGTCCGGCGGAGTAGATTCATCAGTCGCAGCGTGGCGCTTGAACAGTCAACGCGAAGCCATCGCCGGATTATTCATGCGAAACTGGACTGACGACGGAAATGGTCAGTGCCACGCCGAAGAAGATCGCCGCGACGCCGTCGCCGTTTGCGGCATCCTTGGTATCGCTTTTCACTTCCGTGATTTCTCACACGAGTACTGGCAGGAAGTGTTCACACACTTCCTTGCCGAATACGCCAATGGGCGCACCCCTAATCCCGACGTCCTTTGCAACCGCGAAATCAAATTCAAGCATTTCCTGGAAACAGCACGCGAACTTGGCGCCGACCGCATTGCCACCGGTCACTACGCCAGGATCGAACATTATCGCCAACGTTGGCACCTGTTAAGAGGCGCCGACCGCAGCAAAGACCAAAGTTATTTCCTGCACCAACTTGGTCAGGAACAATTAGCAGCGACACTATTCCCAATCGGTGACTTGGAAAAACAACAGCTACGCCAACTGGCACACCAGACAGGCCTCCCTACCCATGCCAAAAAAGACTCAACTGGGATCTGCTTCATCGGAGAACGCAACTTCCGTGAGTTCCTCAAGCAATACCTGCCAGCACAACCGGGAGAAATCCGCGATCCACAAGAACAACGGATTGCCGAGCACCCCGGCGTGTTCTATTTCACTCTCGGTCAACGTCAGGGCTTGAATATCGGTGGAGTGCGCAACCGCCCCCCTTCCCCCTGGTACGTCATCGGCAAAGACTTAGCAACCAACGTACTTTACGTGGACCAACATCGTGACAGCCCCTTCTTACAGTCACGCTGGCTGCGCTCGGAACCGGCACACTGGGTGTCAGGATCACCGCCAGCCCACACCTTTACCTGCACCGCACAAACACGCTACCGCCAAGCTGATGAACCTTGCAAAGTCACAGTACGCAACGACGGCAGCCTTGACGTAGATTTCACACGAACACAATGGGCAGTCACTCCGGGACAGTCACTGGTACTGTACGACGGCAATGAATGCCTAGGTGGCGCAGTGATCGCCACCACAGACGCACCGTTAGAACGCAAGCGGGCGCGTAATCTTTCCAAAACTGAGAATGTGCTGCAATGA
>long-mer873_(reversed)
--------------------------------------------------------------------------------------------------------------------------------------------------AGAAGATCGCCGCGACGCCGTAGCCGTTTGCGGCATCCTTGGT---------------------------------------------------------------------------------------------------------------------------------------------------------------------------------------------------------------------------------------------------------------------------------------------------------------------------------------------------------------------------------------------------------------------------------------------------------------------------------------------------------------------------------------------------------------------------------------------------------------------------------------------------------------------------------------------------------------------------------------------------------------------------------------------------------------------------------------------------------------------------------------------------------------------------------------------------------------------------------------
>long-mer872_(reversed)
-----------------------------------------------------------------------------------------------------------------------------------------------------------------------------------------------------------------------------------------------------------------------------------------------------------------------------------------------------------------------------------------------------------------------------------------------------------------------------TGGTCAGGAACAATTAGCAGCAACACTATTCCCAATCGGTGAC------------------------------------------------------------------------------------------------------------------------------------------------------------------------------------------------------------------------------------------------------------------------------------------------------------------------------------------------------------------------------------------------------------------------------------------------------------------------------------------------------------------------------------------------------------------------------------------------------------------------------------------------------------
>long-mer871_(reversed)
-------------------------------------------------------------------------------------------------------------------------------------------------------------------------------------------------------------------------------------------------------------------------------------------------------------------------------------------------------------------------------------------------------------------------------------------------------------------------------------------------------------------------------------------------------------------------------------------------------------------------------------------------------------------------------------------------------------------------------------------------------------------------------------------------------------------------------------------------------------------------------------------------------TGTCAGGATCACCGCCAGCCCCTACCTTTACGTGCACCGCACAAACACG----------------------------------------------------------------------------------------------------------------------------------------------------------------------------------------------------------------------------
