# Supplementary material for: Identification of genetic relationships and subspecies signatures in Xylella fastidiosa
Source: BMC Genomics. 2019 Mar 25;20:239. doi: 10.1186/s12864-019-5565-9 (PMC6434890; doi:10.1186/s12864-019-5565-9)
Supplement: Supplementary file 8 — Analysis of (non-)synonymous SNPs in homologs to CDS harboring specific k-mers for selected enriched GOs. (ZIP 549 kb) [file 12864_2019_5565_MOESM8_ESM.zip › Additional-File8/Additional-File8A_CladeIII/GO-0000049/CP006740.1.635/Xfp assembled to xylefaMU34.fasta]

>xylefaMU34
ATGAACACACCCCGGATCATCGTCGCCATGTCCGGCGGAGTAGATTCATCAGTCGCAGCGTGGCGCTTGAACAGTCAACGCGAAGCCATCGCCGGATTATTCATGCGAAACTGGACTGACGACGGAAATGGTCAGTGCCACGCCGAAGAAGATCGCCGCGACGCCGTAGCCGTTTGCGGCATCCTTGGTATCGCTTTTCACTTCCGTGATTTCTCACACGAGTACTGGCAGGAAGTGTTCACACACTTCCTTGCCGAATACGCCAATGGGCGCACCCCTAATCCCGACGTCCTTTGCAACCGCGAAATCAAATTCAAGCATTTCCTGGAAACAGCACGCGAACTTGGCGCCGACCGCATTGCCACCGGTCACTACGCCAGGATCGAACATTATCGCCAACGTTGGCACCTGTTAAGAGGCGCCGACCGCAGCAAAGACCAAAGTTATTTCCTGCACCAACTTGGTCAGGAACAATTAGCAGCAACACTATTCCCAATCGGTGACTTGGAAAAACAACAGCTACGCCAACTGGCACACCAAACAGGCCTCCCTACCCATGCCAAAAAAGACTCAACTGGGATCTGCTTCATCGGAGAACGCAACTTCCGTGAGTTCCTCAAGCAATACCTGCCAGCACAACCGGGAGAAATCCGCGATCCACAAGAACAACGGATTGCCGAGCACCCCGGCGTGTTCTATTTCACTCTCGGTCAACGTCAGGGCTTGAATATCGGTGGAGTGCGCAACCGCCCCCCTTCCCCCTGGTACGTCATCGGCAAAGACTTAGCAACCAACGTACTTTACGTGGACCAACATCGTGACAGCCCCTTCTTACAGTCACGCTGGCTGCGCTCGGAATCGGCACACTGGGTGTCAGGATCACCGCCAGCCCCTACCTTTACGTGCACCGCACAAACACGCTACCGCCAAGCTGATGAACCCTGCAAAGTCACAGTACGCAACGACGGCAGCCTTGACGTAGATTTCACACGAACACAATGGGCAGTCACTCCGGGACAGTCACTGGTACTGTACGACGGCAATGAATGCCTAGGTGGCGCAGTGATCGCCACCACAGACGCACCGTTAGAACGCAAGCGGGCGCGTAATCTTTCCAAAACTGAGAATGTGCTGCAATGA
>xylefa9a5c
ATGAACACACCCCGGATCATCGTCGCCATGTCCGGCGGAGTAGATTCATCGGTCGCAGCGTGGCGCTTGAACAGTCAACGCGAAACCATCGCCGGATTATTCATGCGAAACTGGACTGACGACGGAAATGGTCAGTGCCACGCCGAAGAAGATCGCCGCGACGCCGTCGCCGTTTGCGGCATCCTTGGTATCGCTTTTCACTTCCGTGATTTCTCACACGAGTACTGGCAGGAAGTGTTCACACACTTCCTTGCCGAATACGCCAATGGGCGCACCCCTAATCCCGACGTCCTTTGCAACCGCGAAATCAAATTCAAGCATTTCCTGGAAACAGCACGCGAACTTGGCGCCGACAGCATTGCCACCGGTCACTACGCCAGGATCAAACATTATCGCCAACGTTGGCACCTGTTAAGAGGCGCCGACCGCAGCAAAGACCAAAGTTATTTCCTGCACCAACTTGGTCAGGAACAACTAGCAGCGACAATGTTCCCAATCGGTGACTTGGAAAAACCACAGCTACGCCAACTGGCACACCAGGCAGGCCTCCCTACCCATGCCAAAAAAGACTCAACTGGGATCTGCTTCATCGGAGAACGCAACTTCCGTGAGTTCCTCAAGCAATACCTGCCAGCACAACCGGGAGAAATCCGTGATCCACAAGAACAGCGGATTGCCGAGCACCCCGGCGTGTTCTATTTCACTCTCGGACAACGTCAGGGCTTGAATATCGGTGGAGTGCGCAACCGCCCCCCTTCCCCCTGGTACGTCATCGGGAAAGACTTAGCAACCAACGTACTTTACGTGGACCAACATCGTGACAGCCCCTTCTTACAGTCACGCTGGCTGCGCTCGGAACCGGCACACTGGGTGTCCGGATCACCGCCAGCCCCCACCTTTACCTGCACCGCACAAACACGCTACCGCCAAGCTGATGAACCTTGCAAAGTCACAGTACGCAACGACGGCAGCCTTGACGTAGATTTCACACAAACACAATGGGCAGTCACTCCGGGACAGTCACTGGTACTGTACGACGGCAATGAATGCCTAGGTGGCGCAGTGATCGCCACCACAGACGCACCGTTAGAACGCAAGCGGGCGCGTAATCTTTCCAAAACTGAGAATGTGCTGCAATGA
>xylefa3124
ATGAACACACCCCGGATCATCGTCGCCATGTCCGGCGGAGTAGATTCATCGGTCGCAGCGTGGCGCTTGAACAGTCAACGCGAAACCATCGCCGGATTATTCATGCGAAACTGGACTGACGACGGAAATGGTCAGTGCCACGCCGAAGAAGATCGCCGCGACGCCGTCGCCGTTTGCGGCATCCTTGGTATCGCTTTTCACTTCCGTGATTTCTCACACGAGTACTGGCAGGAAGTGTTCACACACTTCCTTGCCGAATACGCCAATGGGCGCACCCCTAATCCCGACGTCCTTTGCAACCGCGAAATCAAATTCAAGCATTTCCTGGAAACAGCACGCGAACTTGGCGCCGACAGCATTGCCACCGGTCACTACGCCAGGATCAAACATTATCGCCAACGTTGGCACCTGTTAAGAGGCGCCGACCGCAGCAAAGACCAAAGTTATTTCCTGCACCAACTTGGTCAGGAACAACTAGCAGCGACAATGTTCCCAATCGGTGACTTGGAAAAACCACAGCTACGCCAACTGGCACACCAGGCAGGCCTCCCTACCCATGCCAAAAAAGACTCAACTGGGATCTGCTTCATCGGAGAACGCAACTTCCGTGAGTTCCTCAAGCAATACCTGCCAGCACAACCGGGAGAAATCCGTGATCCACAAGAACAGCGGATTGCCGAGCACCCCGGCGTGTTCTATTTCACTCTCGGACAACGTCAGGGCTTGAATATCGGTGGAGTGCGCAACCGCCCCCCTTCCCCCTGGTACGTCATCGGGAAAGACTTAGCAACCAACGTACTTTACGTGGACCAACATCGTGACAGCCCCTTCTTACAGTCACGCTGGCTGCGCTCGGAACCGGCACACTGGGTGTCCGGATCACCGCCAGCCCCCACCTTTACCTGCACCGCACAAACACGCTACCGCCAAGCTGATGAACCTTGCAAAGTCACAGTACGCAACGACGGCAGCCTTGACGTAGATTTCACACAAACACAATGGGCAGTCACTCCGGGACAGTCACTGGTACTGTACGACGGCAATGAATGCCTAGGTGGCGCAGTGATCGCCACCACAGACGCACCGTTAGAACGCAAGCGGGCGCGTAATCTTTCCAAAACTGAGAATGTGCTGCAATGA
>xylefa8072
ATGAACACACCCCGGATCATCGTCGCCATGTCCGGCGGAGTAGATTCATCGGTCGCAGCGTGGCGCTTGAACAGTCAACGCGAAACCATCGCCGGATTATTCATGCGAAACTGGACTGACGACGGAAATGGTCAGTGCCACGCCGAAGAAGATCGCCGCGACGCCGTCGCCGTTTGCGGCATCCTTGGTATCGCTTTTCACTTCCGTGATTTCTCACACGAGTACTGGCAGGAAGTGTTCACACACTTCCTTGCCGAATACGCCAATGGGCGCACCCCTAATCCCGACGTCCTTTGCAACCGCGAAATCAAATTCAAGCATTTCCTGGAAACAGCACGCGAACTTGGCGCCGACCGCATTGCCACCGGTCACTACGCCAGGATCGAACATTATCGCCAACGTTGGCACCTGTTAAGAGGCGCCGACCGCAGCAAAGACCAAAGTTATTTCCTGCACCAACTTGGTCAGGAACAACTAGCAGCGACAATGTTCCCAATCGGTGACTTGGAAAAACCACAGCTACGCCAACTGGCACACCAGGCAGGCCTCCCTACCCATGCCAAAAAAGACTCAACTGGGATCTGCTTCATCGGAGAACGCAACTTCCGTGAGTTCCTCAAGCAATACCTGCCAGCACAACCGGGAGAAATCCGTGATCCACAAGAACAGCGGATTGCCGAGCACCCCGGCGTGTTCTATTTCACTCTCGGACAACGTCAGGGCTTGAATATCGGTGGAGTGCGCAACCGCCCCCCTTCCCCCTGGTACGTCATCGGGAAAGACTTAGCAACCAACGTACTTTACGTGGACCAACATCGTGACAGCCCCTTCTTACAGTCACGCTGGCTACGCTCGGAACCGGCACACTGGGTGTCCGGATCACCGCCAGCCCCCACCTTTACCTGCACCGCACAAACACGCTACCGCCAAGCTGATGAACCTTGCAAAGTCACAGTACGCAACGATGGCAGCCTTGACGTAGATTTCACACGAACACAATGGGCAGTCACTCCGGGACAGTCACTGGTACTGTACGACGGCAATGAATGCCTAGGTGGCGCAGTGATCGCCACCACAGACGCACCGTTAGAACGCAAGCGGGCGCGTAATCTTTCCAAAACTGAGAATGTGCTGCAATGA
>xylefa1199
ATGAACACACCCCGGATCATCGTCGCCATGTCCGGCGGAGTAGATTCATCGGTCGCAGCGTGGCGCTTGAACAGTCAACGCGAAACCATCGCCGGATTATTCATGCGAAACTGGACTGACGACGGAAATGGTCAGTGCCACGCCGAAGAAGATCGCCGCGACGCCGTCGCCGTTTGCGGCATCCTTGGTATCGCTTTTCACTTCCGTGATTTCTCACACGAGTACTGGCAGGAAGTGTTCACACACTTCCTTGCCGAATACGCCAATGGGCGCACCCCTAATCCCGACGTCCTTTGCAACCGCGAAATCAAATTCAAGCATTTCCTGGAAACAGCACGCGAACTTGGCGCCGACAGCATTGCCACCGGTCACTACGCCAGGATCAAACATTATCGCCAACGTTGGCACCTGTTAAGAGGCGCCGACCGCAGCAAAGACCAAAGTTATTTCCTGCACCAACTTGGTCAGGAACAACTAGCAGCGACAATGTTCCCAATCGGTGACTTGGAAAAACCACAGCTACGCCAACTGGCACACCAGGCAGGCCTCCCTACCCATGCCAAAAAAGACTCAACTGGGATCTGCTTCATCGGAGAACGCAACTTCCGTGAGTTCCTCAAGCAATACCTGCCAGCACAACCGGGAGAAATCCGTGATCCACAAGAACAGCGGATTGCCGAGCACCCCGGCGTGTTCTATTTCACTCTCGGACAACGTCAGGGCTTGAATATCGGTGGAGTGCGCAACCGCCCCCCTTCCCCCTGGTACGTCATCGGGAAAGACTTAGCAACCAACGTACTTTACGTGGACCAACATCGTGACAGCCCCTTCTTACAGTCACGCTGGCTGCGCTCGGAACCGGCACACTGGGTGTCCGGATCACCGCCAGCCCCCACCTTTACCTGCACCGCACAAACACGCTACCGCCAAGCTGATGAACCTTGCAAAGTCACAGTACGCAACGACGGCAGCCTTGACGTAGATTTCACACAAACACAATGGGCAGTCACTCCGGGACAGTCACTGGTACTGTACGACGGCAATGAATGCCTAGGTGGCGCAGTGATCGCCACCACAGACGCACCGTTAGAACGCAAGCGGGCGCGTAATCTTTCCAAAACTGAGAATGTGCTGCAATGA
>xylefaCOF4
ATGAACACACCCCGGATCATCGTCGCCATGTCCGGCGGAGTAGATTCATCGGTCGCAGCGTGGCGCTTGAACAGTCAACGCGAAACCATCGCCGGATTATTCATGCGAAACTGGACTGACGACGGAAATGGTCAGTGCCACGCCGAAGAAGATCGCCGCGACGCCGTCGCCGTTTGCGGCATCCTTGGTATCGCTTTTCACTTCCGTGATTTCTCACACGAGTACTGGCAGGAAGTGTTCACACACTTCCTTGCCGAATACGCCAATGGGCGCACCCCTAATCCCGACGTCCTTTGCAACCGCGAAATCAAATTCAAGCATTTCCTGGAAACAGCACGCGAACTTGGCGCCGACAGCATTGCCACCGGTCACTACGCCAGGATCAAACATTATCGCCAACGTTGGCACCTGTTAAGAGGCGCCGACCGCAGCAAAGACCAAAGTTATTTCCTGCACCAACTTGGTCAGGAACAACTAGCAGCGACAATGTTCCCAATCGGTGACTTGGAAAAACCACAGCTACGCCAACTGGCACACCAGGCAGGCCTCCCTACCCATGCCAAAAAAGACTCAACTGGGATCTGCTTCATCGGAGAACGCAACTTCCGTGAGTTCCTCAAGCAATACCTGCCAGCACAACCGGGAGAAATCCGTGATCCACAAGAACAGCGGATTGCCGAGCACCCCGGCGTGTTCTATTTCACTCTCGGACAACGTCAGGGCTTGAATATCGGTGGAGTGCGCAACCGCCCCCCTTCCCCCTGGTACGTCATCGGGAAAGACTTAGCAACCAACGTACTTTACGTGGACCAACATCGTGACAGCCCCTTCTTACAGTCACGCTGGCTGCGCTCGGAACCGGCACACTGGGTGTCCGGATCACCACCAGCCCCCACCTTTACCTGCACCGCACAAACACGCTACCGCCAAGCTGATGAACCTTGCAAAGTCACAGTACGCAACGACGGCAGCCTTGACGTAGATTTCACACAAACACAATGGGCAGTCACTCCGGGACAGTCACTGGTACTGTACGACGGCAATGAATGCCTAGGTGGCGCAGTGATCGCCACCACAGACGCACCGTTAGAACGCAAGCGGGCGCGTAATCTTTCCAAAACTGAGAATGTGCTGCAATGA
>xylefacodi
ATGAACACACCCAGGATCATCGTCGCCATGTCCGGCGGAGTAGATTCATCGGTCGCAGCGTGGCGCTTGAACAGTCAACGCGAAGCCATCGCCGGATTATTCATGCGAAACTGGACTGACGACGGAAATGGTCAGTGCCACGCCGAAGAAGATCGCCGCGACGCCGTCGCCGTTTGCGGCATCCTTGGTATCGCTTTTCACTTCCGTGATTTCTCACACGAGTACTGGCAGGAAGTGTTCACACACTTCCTTGCCGAATACGCCAATGGGCGCACCCCTAATCCCGACGTCCTTTGCAACCGCGAAATCAAATTCAAGCATTTCCTGGAAACAGCACGCGAACTTGGCGCCGACCGCATTGCCACCGGTCACTACGCCAGGATCGAACATTATCGCCAACGTTGGCACCTGTTAAGAGGCGCCGACCGCAGCAAAGACCAAAGTTATTTCCTGCACCAACTTGGTCAGGAACAACTAGCAGCGACAATGTTCCCAATCGGTGACTTGGAAAAACCACAGCTACGCCAACTGGCACACCAGGCAGGCCTCCCTACCCATGCCAAAAAAGACTCAACTGGGATCTGCTTCATCGGAGAACGCAACTTCCGTGAGTTCCTCAAGCAATACCTGCCAGCACAACCGGGAGAAATCCGTGATCCACAAGAACAGCGGATTGCCGAGCACCCCGGCGTGTTCTATTTCACTCTCGGACAACGTCAGGGCTTGAATATCGGTGGAGTGCGCAACCGCCCCCCTTCCCCCTGGTACGTCATCGGGAAAGACTTAGCAACCAACGTACTTTACGTGGACCAACATCGTGACAGCCCCTTCTTACAGTCACGCTGGCTACGCTCGGAACCGGCACACTGGGTGTCCGGATCACCGCCAGCCCCCACCTTTACCTGCACCGCACAAACACGCTACCGCCAAGCTGATGAACCTTGCAAAGTCACAGTACGCAACGATGGCAGCCTTGACGTAGATTTCACACGAACACAATGGGCAGTCACTCCGGGACAGTCACTGGTACTGTACGACGGCAATGAATGCCTAGGTGGCGCAGTGATCGCCACCACAGACGCACCGTTAGAACGCAAGCGGGCGCGTAATCTTTCCAAAACTGAGAATGTGCTGCAATGA
>xylefaCVC1
ATGAACACACCCCGGATCATCGTCGCCATGTCCGGCGGAGTAGATTCATCGGTCGCAGCGTGGCGCTTGAACAGTCAACGCGAAACCATCGCCGGATTATTCATGCGAAACTGGACTGACGACGGAAATGGTCAGTGCCACGCCGAAGAAGATCGCCGCGACGCCGTCGCCGTTTGCGGCATCCTTGGTATCGCTTTTCACTTCCGTGATTTCTCACACGAGTACTGGCAGGAAGTGTTCACACACTTCCTTGCCGAATACGCCAATGGGCGCACCCCTAATCCCGACGTCCTTTGCAACCGCGAAATCAAATTCAAGCATTTCCTGGAAACAGCACGCGAACTTGGCGCCGACAGCATTGCCACCGGTCACTACGCCAGGATCAAACATTATCGCCAACGTTGGCACCTGTTAAGAGGCGCCGACCGCAGCAAAGACCAAAGTTATTTCCTGCACCAACTTGGTCAGGAACAACTAGCAGCGACAATGTTCCCAATCGGTGACTTGGAAAAACCACAGCTACGCCAACTGGCACACCAGGCAGGCCTCCCTACCCATGCCAAAAAAGACTCAACTGGGATCTGCTTCATCGGAGAACGCAACTTCCGTGAGTTCCTCAAGCAATACCTGCCAGCACAACCGGGAGAAATCCGTGATCCACAAGAACAGCGGATTGCCGAGCACCCCGGCGTGTTCTATTTCACTCTCGGACAACGTCAGGGCTTGAATATCGGTGGAGTGCGCAACCGCCCCCCTTCCCCCTGGTACGTCATCGGGAAAGACTTAGCAACCAACGTACTTTACGTGGACCAACATCGTGACAGCCCCTTCTTACAGTCACGCTGGCTGCGCTCGGAACCGGCACACTGGGTGTCCGGATCACCGCCAGCCCCCACCTTTACCTGCACCGCACAAACACGCTACCGCCAAGCTGATGAACCTTGCAAAGTCACAGTACGCAACGACGGCAGCCTTGACGTAGATTTCACACAAACACAATGGGCAGTCACTCCGGGACAGTCACTGGTACTGTACGACGGCAATGAATGCCTAGGTGGCGCAGTGATCGCCACCACAGACGCACCGTTAGAACGCAAGCGGGCGCGTAATCTTTCCAAAACTGAGAATGTGCTGCAATGA
>xylefaco32
ATGAACACACCCCGGATCATCGTCGCCATGTCCGGCGGAGTAGATTCATCGGTCGCAGCGTGGCGCTTGAACAGTCAACGCGAAACCATCGCCGGATTATTCATGCGAAACTGGACTGACGACGGAAATGGTCAGTGCCACGCCGAAGAAGATCGCCGCGACGCCGTCGCCGTTTGCGGCATCCTTGGTATCGCTTTTCACTTCCGTGATTTCTCACACGAGTACTGGCAGGAAGTGTTCACACACTTCCTTGCCGAATACGCCAATGGGCGCACCCCTAATCCCGACGTCCTTTGCAACCGCGAAATCAAATTCAAGCATTTCCTGGAAACAGCACGCGAACTTGGCGCCGACAGCATTGCCACCGGTCACTACGCCAGGATCAAACATTATCGCCAACGTTGGCACCTGTTAAGAGGCGCCGACCGCAGCAAAGACCAAAGTTATTTCCTGCACCAACTTGGTCAGGAACAACTAGCAGCGACAATGTTCCCAATCGGTGACTTGGAAAAACCACAGCTACGCCAACTGGCACACCAGGCAGGCCTCCCTACCCATGCCAAAAAAGACTCAACTGGGATCTGCTTCATCGGAGAACGCAACTTCCGTGAGTTCCTCAAGCAATACCTGCCAGCACAACCGGGAGAAATCCGTGATCCACAAGAACAGCGGATTGCCGAGCACCCCGGCGTGTTCTATTTCACTCTCGGACAACGTCAGGGCTTGAATATCGGTGGAGTGCGCAACCGCCCCCCTTCCCCCTGGTACGTCATCGGGAAAGACTTAGCAACCAACGTACTTTACGTGGACCAACATCGTGACAGCCCCTTCTTACAGTCACGCTGGCTGCGCTCGGAACCGGCACACTGGGTGTCCGGATCACCGCCAGCCCCCACCTTTACCTGCACCGCACAAACACGCTACCGCCAAGCTGATGAACCTTGCAAAGTCACAGTACGCAACGACGGCAGCCTTGACGTAGATTTCACACAAACACAATGGGCAGTCACTCCGGGACAGTCACTGGTACTGTACGACGGCAATGAATGCCTAGGTGGCGCAGTGATCGCCACCACAGACGCACCGTTAGAACGCAAGCGGGCGCGTAATCTTTCCAAAACTGAGAATGTGCTGCAATGA
>xylefaco6c
ATGAACACACCCCGGATCATCGTCGCCATGTCCGGCGGAGTAGATTCATCGGTCGCAGCGTGGCGCTTGAACAGTCAACGCGAAACCATCGCCGGATTATTCATGCGAAACTGGACTGACGACGGAAATGGTCAGTGCCACGCCGAAGAAGATCGCCGCGACGCCGTCGCCGTTTGCGGCATCCTTGGTATCGCTTTTCACTTCCGTGATTTCTCACACGAGTACTGGCAGGAAGTGTTCACACACTTCCTTGCCGAATACGCCAATGGGCGCACCCCTAATCCCGACGTCCTTTGCAACCGCGAAATCAAATTCAAGCATTTCCTGGAAACAGCACGCGAACTTGGCGCCGACAGCATTGCCACCGGTCACTACGCCAGGATCAAACATTATCGCCAACGTTGGCACCTGTTAAGAGGCGCCGACCGCAGCAAAGACCAAAGTTATTTCCTGCACCAACTTGGTCAGGAACAACTAGCAGCGACAATGTTCCCAATCGGTGACTTGGAAAAACCACAGCTACGCCAACTGGCACACCAGGCAGGCCTCCCTACCCATGCCAAAAAAGACTCAACTGGGATCTGCTTCATCGGAGAACGCAACTTCCGTGAGTTCCTCAAGCAATACCTGCCAGCACAACCGGGAGAAATCCGTGATCCACAAGAACAGCGGATTGCCGAGCACCCCGGCGTGTTCTATTTCACTCTCGGACAACGTCAGGGCTTGAATATCGGTGGAGTGCGCAACCGCCCCCCTTCCCCCTGGTACGTCATCGGGAAAGACTTAGCAACCAACGTACTTTACGTGGACCAACATCGTGACAGCCCCTTCTTACAGTCACGCTGGCTGCGCTCGGAACCGGCACACTGGGTGTCCGGATCACCACCAGCCCCCACCTTTACCTGCACCGCACAAACACGCTACCGCCAAGCTGATGAACCTTGCAAAGTCACAGTACGCAACGACGGCAGCCTTGACGTAGATTTCACACAAACACAATGGGCAGTCACTCCGGGACAGTCACTGGTACTGTACGACGGCAATGAATGCCTAGGTGGCGCAGTGATCGCCACCACAGACGCACCGTTAGAACGCAAGCGGGCGCGTAATCTTTCCAAAACTGAGAATGTGCTGCAATGA
>xylefaHib4
ATGAACACACCCCGGATCATCGTCGCCATGTCCGGCGGAGTAGATTCATCGGTCGCAGCGTGGCGCTTGAACAGTCAACGCGAAACCATCGCCGGATTATTCATGCGAAACTGGACTGACGACGGAAATGGTCAGTGCCACGCCGAAGAAGATCGCCGCGACGCCGTCGCCGTTTGCGGCATCCTTGGTATCGCTTTTCACTTCCGTGATTTCTCACACGAGTACTGGCAGGAAGTGTTCACACACTTCCTTGCCGAATACGCCAATGGGCGCACCCCTAATCCCGACGTCCTTTGCAACCGCGAAATCAAATTCAAGCATTTCCTGGAAACAGCACGCGAACTTGGCGCCGACCGCATTGCCACCGGTCACTACGCCAGGATCGAACATTATCGCCAACGTTGGCACCTGTTAAGAGGCGCCGACCGCAGCAAAGACCAAAGTTATTTCCTGCACCAACTTGGTCAGGAACAACTAGCAGCGACAATGTTCCCAATCGGTGACTTGGAAAAACCACAGCTACGCCAACTGGCACACCAGGCAGGCCTCCCTACCCATGCCAAAAAAGACTCAACTGGGATCTGCTTCATCGGAGAACGCAACTTCCGTGAGTTCCTCAAGCAATACCTGCCAGCACAACCGGGAGAAATCCGTGATCCACAAGAACAGCGGATTGCCGAGCACCCCGGCGTGTTCTATTTCACTCTCGGACAACGTCAGGGCTTGAATATCGGTGGAGTGCGCAACCGCCCCCCTTCCCCCTGGTACGTCATCGGGAAAGACTTAGCAACCAACGTACTTTACGTGGACCAACATCGTGACAGCCCCTTCTTACAGTCACGCTGGCTACGCTCGGAACCGGCACACTGGGTGTCCGGATCACCGCCAGCCCCCACCTTTACCTGCACCGCACAAACACGCTACCGCCAAGCTGATGAACCTTGCAAAGTCACAGTACGCAACGATGGCAGCCTTGACGTAGATTTCACACGAACACAATGGGCAGTCACTCCGGGACAGTCACTGGTACTGTACGACGGCAATGAATGCCTAGGTGGCGCAGTGATCACCACCACAGACGCACCGTTAGAACGCAAGCGGGCGCGTAATCTTTCCAAAACTGAGAATGTGCTGCAATGA
>xylefaJa12
ATGAACACACCCCGGATCATCGTCGCCATGTCCGGCGGAGTAGATTCATCGGTCGCAGCGTGGCGCTTGAACAGTCAACGCGAAACCATCGCCGGATTATTCATGCGAAACTGGACTGACGACGGAAATGGTCAGTGCCACGCCGAAGAAGATCGCCGCGACGCCGTCGCCGTTTGCGGCATCCTTGGTATCGCTTTTCACTTCCGTGATTTCTCACACGAGTACTGGCAGGAAGTGTTCACACACTTCCTTGCCGAATACGCCAATGGGCGCACCCCTAATCCCGACGTCCTTTGCAACCGCGAAATCAAATTCAAGCATTTCCTGGAAACAGCACGCGAACTTGGCGCCGACAGCATTGCCACCGGTCACTACGCCAGGATCAAACATTATCGCCAACGTTGGCACCTGTTAAGAGGCGCCGACCGCAGCAAAGACCAAAGTTATTTCCTGCACCAACTTGGTCAGGAACAACTAGCAGCGACAATGTTCCCAATCGGTGACTTGGAAAAACCACAGCTACGCCAACTGGCACACCAGGCAGGCCTCCCTACCCATGCCAAAAAAGACTCAACTGGGATCTGCTTCATCGGAGAACGCAACTTCCGTGAGTTCCTCAAGCAATACCTGCCAGCACAACCGGGAGAAATCCGTGATCCACAAGAACAGCGGATTGCCGAGCACCCCGGCGTGTTCTATTTCACTCTCGGACAACGTCAGGGCTTGAATATCGGTGGAGTGCGCAACCGCCCCC-TTCCCCCTGGTACGTCATCGGGAAAGACTTAGCAACCAACGTACTTTACGTGGACCAACATCGTGACAGCCCCTTCTTACAGTCACGCTGGCTGCGCTCGGAACCGGCACACTGGGTGTCCGGATCACCGCCAGCCCCCACCTTTACCTGCACCGCACAAACACGCTACCGCCAAGCTGATGAACCTTGCAAAGTCACAGTACGCAACGACGGCAGCCTTGACGTAGATTTCACACAAACACAATGGGCAGTCACTCCGGGACAGTCACTGGTACTGTACGACGGCAATGAATGCCTAGGTGGCGCAGTGATCGCCACCACAGACGCACCGTTAGAACGCAAGCGGGCGCGTAATCTTTCCAAAACTGAGAATGTGCTGCAATGA
>xylefasFb7
ATGAACACACCCCGGATCATCGTCGCCATGTCCGGCGGAGTAGATTCATCGGTCGCAGCGTGGCGCTTGAACAGTCAACGCGAAACCATCGCCGGATTATTCATGCGAAACTGGACTGACGACGGAAATGGTCAGTGCCACGCCGAAGAAGATCGCCGCGACGCCGTCGCCGTTTGCGGCATCCTTGGTATCGCTTTTCACTTCCGTGATTTCTCACACGAGTACTGGCAGGAAGTGTTCACACACTTCCTTGCCGAATACGCCAATGGGCGCACCCCTAATCCCGACGTCCTTTGCAACCGCGAAATCAAATTCAAGCATTTCCTGGAAACAGCACGCGAACTTGGCGCCGACAGCATTGCCACCGGTCACTACGCCAGGATCAAACATTATCGCCAACGTTGGCACCTGTTAAGAGGCGCCGACCGCAGCAAAGACCAAAGTTATTTCCTGCACCAACTTGGTCAGGAACAACTAGCAGCGACAATGTTCCCAATCGGTGACTTGGAAAAACCACAGCTACGCCAACTGGCACACCAGGCAGGCCTCCCTACCCATGCCAAAAAAGACTCAACTGGGATCTGCTTCATCGGAGAACGCAACTTCCGTGAGTTCCTCAAGCAATACCTGCCAGCACAACCGGGAGAAATCCGTGATCCACAAGAACAGCGGATTGCCGAGCACCCCGGCGTGTTCTATTTCACTCTCGGACAACGTCAGGGCTTGAATATCGGTGGAGTGCGCAACCGCCCCC-TTCCCCCTGGTACGTCATCGGGAAAGACTTAGCAACCAACGTACTTTACGTGGACCAACATCGTGACAGCCCCTTCTTACAGTCACGCTGGCTACGCTCGGAACCGGCACACTGGGTGTCCGGATCACCGCCAGCCCCCACCTTTACCTGCACCGCACAAACACGCTACCGCCAAGCTGATGAACCTTGCAAAGTCACAGTACGCAACGATGGCAGCCTTGACGTAGATTTCACACGAACACAATGGGCAGTCACTCCGGGACAGTCACTGGTACTGTACGACGGCAATGAATGCCTAGGTGGCGCAGTGATCGCCACCACAGACGCACCGTTAGAACGCAAGCGGGCGCGTAATCCTTCCAAAACTGAGAATGTGCTGCAATGA
>xylefaCVC6
ATGAACACACCCCGGATCATCGTCGCCATGTCCGGCGGAGTAGATTCATCGGTCGCAGCGTGGCGCTTGAACAGTCAACGCGAAACCATCGCCGGATTATTCATGCGAAACTGGACTGACGACGGAAATGGTCAGTGCCACGCCGAAGAAGATCGCCGCGACGCCGTCGCCGTTTGCGGCATCCTTGGTATCGCTTTTCACTTCCGTGATTTCTCACACGAGTACTGGCAGGAAGTGTTCACACACTTCCTTGCCGAATACGCCAATGGGCGCACCCCTAATCCCGACGTCCTTTGCAACCGCGAAATCAAATTCAAGCATTTCCTGGAAACAGCACGCGAACTTGGCGCCGACAGCATTGCCACCGGTCACTACGCCAGGATCAAACATTATCGCCAACGTTGGCACCTGTTAAGAGGCGCCGACCGCAGCAAAGACCAAAGTTATTTCCTGCACCAACTTGGTCAGGAACAACTAGCAGCGACAATGTTCCCAATCGGTGACTTGGAAAAACCACAGCTACGCCAACTGGCACACCAGGCAGGCCTCCCTACCCATGCCAAAAAAGACTCAACTGGGATCTGCTTCATCGGAGAACGCAACTTCCGTGAGTTCCTCAAGCAATACCTGCCAGCACAACCGGGAGAAATCCGTGATCCACAAGAACAGCGGATTGCCGAGCACCCCGGCGTGTTCTATTTCACTCTCGGACAACGTCAGGGCTTGAATATCGGTGGAGTGCGCAACCGCCCCCCTTCCCCCTGGTACGTCATCGGGAAAGACTTAGCAACCAACGTACTTTACGTGGACCAACATCGTGACAGCCCCTTCTTACAGTCACGCTGGCTGCGCTCGGAACCGGCACACTGGGTGTCCGGATCACCGCCAGCCCCCACCTTTACCTGCACCGCACAAACACGCTACCGCCAAGCTGATGAACCTTGCAAAGTCACAGTACGCAACGACGGCAGCCTTGACGTAGATTTCACACAAACACAATGGGCAGTCACTCCGGGACAGTCACTGGTACTGTACGACGGCAATGAATGCCTAGGTGGCGCAGTGATCGCCACCACAGACGCACCGTTAGAACGCAAGCGGGCGCGTAATCTTTCCAAAACTGAGAATGTGCTGCAATGA
>xylefaCOF7
ATGAACACACCCAGGATCATCGTCGCCATGTCCGGCGGAGTAGATTCATCGGTCGCAGCGTGGCGCTTGAACAGTCAACGCGAAGCCATCGCCGGATTATTCATGCGAAACTGGACTGACGACGGAAATGGTCAGTGCCACGCCGAAGAAGATCGCCGCGACGCCGTCGCCGTTTGCGGCATCCTTGGTATCGCTTTTCACTTCCGTGATTTCTCACACGAGTACTGGCAGGAAGTGTTCACACACTTCCTTGCCGAATACGCCAATGGGCGCACCCCTAATCCCGACGTCCTTTGCAACCGCGAAATCAAATTCAAGCATTTCCTGGAAACAGCACGCGAACTTGGCGCCGACCGCATTGCCACCGGTCACTACGCCAGGATCGAACATTATCGCCAACGTTGGCACCTGTTAAGAGGCGCCGACCGCAGCAAAGACCAAAGTTATTTCCTGCACCAACTTGGTCAGGAACAACTAGCAGCGACAATGTTCCCAATCGGTGACTTGGAAAAACCACAGCTACGCCAACTGGCACACCAGGCAGGCCTCCCTACCCATGCCAAAAAAGACTCAACTGGGATCTGCTTCATCGGAGAACGCAACTTCCGTGAGTTCCTCAAGCAATACCTGCCAGCACAACCGGGAGAAATCCGTGATCCACAAGAACAGCGGATTGCCGAGCACCCCGGCGTGTTCTATTTCACTCTCGGACAACGTCAGGGCTTGAATATCGGTGGAGTGCGCAACCGCCCCCCTTCCCCCTGGTACGTCATCGGGAAAGACTTAGCAACCAACGTACTTTACGTGGACCAACATCGTGACAGCCCCTTCTTACAGTCACGCTGGCTACGCTCGGAACCGGCACACTGGGTGTCCGGATCACCGCCAGCCCCCACCTTTACCTGCACCGCACAAACACGCTACCGCCAAGCTGATGAACCTTGCAAAGTCACAGTACGCAACGATGGCAGCCTTGACGTAGATTTCACACGAACACAATGGGCAGTCACTCCGGGACAGTCACTGGTACTGTACGACGGCAATGAATGCCTAGGTGGCGCAGTGATCGCCACCACAGACGCACCGTTAGAACGCAAGCGGGCGCGTAATCTTTCCAAAACTGAGAATGTGCTGCAATGA
>xylefaPr8x
ATGAACACACCCCGGATCATCGTCGCCATGTCCGGCGGAGTAGATTCATCGGTCGCAGCGTGGCGCTTGAACAGTCAACGCGAAACCATCGCCGGATTATTCATGCGAAACTGGACTGACGACGGAAATGGTCAGTGCCACGCCGAAGAAGATCGCCGCGACGCCGTCGCCGTTTGCGGCATCCTTGGTATCGCTTTTCACTTCCGTGATTTCTCACACGAGTACTGGCAGGAAGTGTTCACACACTTCCTTGCCGAATACGCCAATGGGCGCACCCCTAATCCCGACGTCCTTTGCAACCGCGAAATCAAATTCAAGCATTTCCTGGAAACAGCACGCGAACTTGGCGCCGACAGCATTGCCACCGGTCACTACGCCAGGATCAAACATTATCGCCAACGTTGGCACCTGTTAAGAGGCGCCGACCGCAGCAAAGACCAAAGTTATTTCCTGCACCAACTTGGTCAGGAACAACTAGCAGCGACAATGTTCCCAATCGGTGACTTGGAAAAACCACAGCTACGCCAACTGGCACACCAGGCAGGCCTCCCTACCCATGCCAAAAAAGACTCAACTGGGATCTGCTTCATCGGAGAACGCAACTTCCGTGAGTTCCTCAAGCAATACCTGCCAGCACAACCGGGAGAAATCCGTGATCCACAAGAACAGCGGATTGCCGAGCACCCCGGCGTGTTCTATTTCACTCTCGGACAACGTCAGGGCTTGAATATCGGTGGAGTGCGCAACCGCCCCCCTTCCCCCTGGTACGTCATCGGGAAAGACTTAGCAACCAACGTACTTTACGTGGACCAACATCGTGACAGCCCCTTCTTACAGTCACGCTGGCTGCGCTCGGAACCGGCACACTGGGTGTCCGGATCACCACCAGCCCCCACCTTTACCTGCACCGCACAAACACGCTACCGCCAAGCTGATGAACCTTGCAAAGTCACAGTACGCAACGACGGCAGCCTTGACGTAGATTTCACACAAACACAATGGGCAGTCACTCCGGGACAGTCACTGGTACTGTACGACGGCAATGAATGCCTAGGTGGCGCAGTGATCGCCACCACAGACGCACCGTTAGAACGCAAGCGGGCGCGTAATCTTTCCAAAACTGAGAATGTGCTGCAATGA
>xylefaOLS9
ATGAACACACCCAGGATCATCGTCGCCATGTCCGGCGGAGTAGATTCATCGGTCGCAGCGTGGCGCTTGAACAGTCAACGCGAAGCCATCGCCGGATTATTCATGCGAAACTGGACTGACGACGGAAATGGTCAGTGCCACGCCGAAGAAGATCGCCGCGACGCCGTCGCCGTTTGCGGCATCCTTGGTATCGCTTTTCACTTCCGTGATTTCTCACACGAGTACTGGCAGGAAGTGTTCACACACTTCCTTGCCGAATACGCCAATGGGCGCACCCCTAATCCCGACGTCCTTTGCAACCGCGAAATCAAATTCAAGCATTTCCTGGAAACAGCACGCGAACTTGGCGCCGACCGCATTGCCACCGGTCACTACGCCAGGATCGAACATTATCGCCAACGTTGGCACCTGTTAAGAGGCGCCGACCGCAGCAAAGACCAAAGTTATTTCCTGCACCAACTTGGTCAGGAACAACTAGCAGCGACAATGTTCCCAATCGGTGACTTGGAAAAACCACAGCTACGCCAACTGGCACACCAGGCAGGCCTCCCTACCCATGCCAAAAAAGACTCAACTGGGATCTGCTTCATCGGAGAACGCAACTTCCGTGAGTTCCTCAAGCAATACCTGCCAGCACAACCGGGAGAAATCCGTGATCCACAAGAACAGCGGATTGCCGAGCACCCCGGCGTGTTCTATTTCACTCTCGGACAACGTCAGGGCTTGAATATCGGTGGAGTGCGCAACCGCCCCCCTTCCCCCTGGTACGTCATCGGGAAAGACTTAGCAACCAACGTACTTTACGTGGACCAACATCGTGACAGCCCCTTCTTACAGTCACGCTGGCTACGCTCGGAACCGGCACACTGGGTGTCCGGATCACCGCCAGCCCCCACCTTTACCTGCACCGCACAAACACGCTACCGCCAAGCTGATGAACCTTGCAAAGTCACAGTACGCAACGATGGCAGCCTTGACGTAGATTTCACACGAACACAATGGGCAGTCACTCCGGGACAGTCACTGGTACTGTACGACGGCAATGAATGCCTAGGTGGCGCAGTGATCGCCACCACAGACGCACCGTTAGAACGCAAGCGGGCGCGTAATCTTTCCAAAACTGAGAATGTGCTGCAATGA
>xylefaOLS8
ATGAACACACCCAGGATCATCGTCGCCATGTCCGGCGGAGTAGATTCATCGGTCGCAGCGTGGCGCTTGAACAGTCAACGCGAAGCCATCGCCGGATTATTCATGCGAAACTGGACTGACGACGGAAATGGTCAGTGCCACGCCGAAGAAGATCGCCGCGACGCCGTCGCCGTTTGCGGCATCCTTGGTATCGCTTTTCACTTCCGTGATTTCTCACACGAGTACTGGCAGGAAGTGTTCACACACTTCCTTGCCGAATACGCCAATGGGCGCACCCCTAATCCCGACGTCCTTTGCAACCGCGAAATCAAATTCAAGCATTTCCTGGAAACAGCACGCGAACTTGGCGCCGACCGCATTGCCACCGGTCACTACGCCAGGATCGAACATTATCGCCAACGTTGGCACCTGTTAAGAGGCGCCGACCGCAGCAAAGACCAAAGTTATTTCCTGCACCAACTTGGTCAGGAACAACTAGCAGCGACAATGTTCCCAATCGGTGACTTGGAAAAACCACAGCTACGCCAACTGGCACACCAGGCAGGCCTCCCTACCCATGCCAAAAAAGACTCAACTGGGATCTGCTTCATCGGAGAACGCAACTTCCGTGAGTTCCTCAAGCAATACCTGCCAGCACAACCGGGAGAAATCCGTGATCCACAAGAACAGCGGATTGCCGAGCACCCCGGCGTGTTCTATTTCACTCTCGGACAACGTCAGGGCTTGAATATCGGTGGAGTGCGCAACCGCCCCCCTTCCCCCTGGTACGTCATCGGGAAAGACTTAGCAACCAACGTACTTTACGTGGACCAACATCGTGACAGCCCCTTCTTACAGTCACGCTGGCTACGCTCGGAACCGGCACACTGGGTGTCCGGATCACCGCCAGCCCCCACCTTTACCTGCACCGCACAAACACGCTACCGCCAAGCTGATGAACCTTGCAAAGTCACAGTACGCAACGATGGCAGCCTTGACGTAGATTTCACACGAACACAATGGGCAGTCACTCCGGGACAGTCACTGGTACTGTACGACGGCAATGAATGCCTAGGTGGCGCAGTGATCGCCACCACAGACGCACCGTTAGAACGCAAGCGGGCGCGTAATCTTTCCAAAACTGAGAATGTGCTGCAATGA
>xylefaU24D
ATGAACACACCCCGGATCATCGTCGCCATGTCCGGCGGAGTAGATTCATCGGTCGCAGCGTGGCGCTTGAACAGTCAACGCGAAACCATCGCCGGATTATTCATGCGAAACTGGACTGACGACGGAAATGGTCAGTGCCACGCCGAAGAAGATCGCCGCGACGCCGTCGCCGTTTGCGGCATCCTTGGTATCGCTTTTCACTTCCGTGATTTCTCACACGAGTACTGGCAGGAAGTGTTCACACACTTCCTTGCCGAATACGCCAATGGGCGCACCCCTAATCCCGACGTCCTTTGCAACCGCGAAATCAAATTCAAGCATTTCCTGGAAACAGCACGCGAACTTGGCGCCGACAGCATTGCCACCGGTCACTACGCCAGGATCAAACATTATCGCCAACGTTGGCACCTGTTAAGAGGCGCCGACCGCAGCAAAGACCAAAGTTATTTCCTGCACCAACTTGGTCAGGAACAACTAGCAGCGACAATGTTCCCAATCGGTGACTTGGAAAAACCACAGCTACGCCAACTGGCACACCAGGCAGGCCTCCCTACCCATGCCAAAAAAGACTCAACTGGGATCTGCTTCATCGGAGAACGCAACTTCCGTGAGTTCCTCAAGCAATACCTGCCAGCACAACCGGGAGAAATCCGTGATCCACAAGAACAGCGGATTGCCGAGCACCCCGGCGTGTTCTATTTCACTCTCGGACAACGTCAGGGCTTGAATATCGGTGGAGTGCGCAACCGCCCCC-TTCCCCCTGGTACGTCATCGGGAAAGACTTAGCAACCAACGTACTTTACGTGGACCAACATCGTGACAGCCCCTTCTTACAGTCACGCTGGCTGCGCTCGGAACCGGCACACTGGGTGTCCGGATCACCGCCAGCCCCCACCTTTACCTGCACCGCACAAACACGCTACCGCCAAGCTGATGAACCTTGCAAAGTCACAGTACGCAACGACGGCAGCCTTGACGTAGATTTCACACAAACACAATGGGCAGTCACTCCGGGACAGTCACTGGTACTGTACGACGGCAATGAATGCCTAGGTGGCGCAGTGATCGCCACCACAGACGCACCGTTAGAACGCAAGCGGGCGCGTAATCTTTCCAAAACTGAGAATGTGCTGCAATGA
>long-mer873_(reversed)
--------------------------------------------------------------------------------------------------------------------------------------------------AGAAGATCGCCGCGACGCCGTAGCCGTTTGCGGCATCCTTGGT---------------------------------------------------------------------------------------------------------------------------------------------------------------------------------------------------------------------------------------------------------------------------------------------------------------------------------------------------------------------------------------------------------------------------------------------------------------------------------------------------------------------------------------------------------------------------------------------------------------------------------------------------------------------------------------------------------------------------------------------------------------------------------------------------------------------------------------------------------------------------------------------------------------------------------------------------------------------------------------
>long-mer872_(reversed)
-----------------------------------------------------------------------------------------------------------------------------------------------------------------------------------------------------------------------------------------------------------------------------------------------------------------------------------------------------------------------------------------------------------------------------------------------------------------------------TGGTCAGGAACAATTAGCAGCAACACTATTCCCAATCGGTGAC------------------------------------------------------------------------------------------------------------------------------------------------------------------------------------------------------------------------------------------------------------------------------------------------------------------------------------------------------------------------------------------------------------------------------------------------------------------------------------------------------------------------------------------------------------------------------------------------------------------------------------------------------------
>long-mer871_(reversed)
-------------------------------------------------------------------------------------------------------------------------------------------------------------------------------------------------------------------------------------------------------------------------------------------------------------------------------------------------------------------------------------------------------------------------------------------------------------------------------------------------------------------------------------------------------------------------------------------------------------------------------------------------------------------------------------------------------------------------------------------------------------------------------------------------------------------------------------------------------------------------------------------------------TGTCAGGATCACCGCCAGCCCCTACCTTTACGTGCACCGCACAAACACG----------------------------------------------------------------------------------------------------------------------------------------------------------------------------------------------------------------------------
