# Supplementary material for: Identification of genetic relationships and subspecies signatures in Xylella fastidiosa
Source: BMC Genomics. 2019 Mar 25;20:239. doi: 10.1186/s12864-019-5565-9 (PMC6434890; doi:10.1186/s12864-019-5565-9)
Supplement: Supplementary file 8 — Analysis of (non-)synonymous SNPs in homologs to CDS harboring specific k-mers for selected enriched GOs. (ZIP 549 kb) [file 12864_2019_5565_MOESM8_ESM.zip › Additional-File8/Additional-File8A_CladeIII/GO-0003755 0000413/CP006740.1.1116/Clade III assembled to xylefaMU34.fasta]

>xylefaMU34
ATGAAGATACAAATGCGCCATGCTGTCGTGTCGCTACTGGTCGCAGCAATGTCTGCTTCCTTACCCGCTATGTCCAAACAATCGGTTTCCGTTGTGAATAATCAAGAGAAAACGGTGTTGAGCACCGAAAAAGAGAAAGTCAGTTATGCCATTGGTTTGGACATTGCGCGATCGCATGTGTTCGAGCTGATTGCTCAAGACATTGATGTTGCTGCACTACAGCGTGCGATCGAAAATGTCTTCAAGGGTGGGCCGCCTTTGATCTCTGAGGAAGTTGCTCAGACAACCGATACTGCGCTGCGTGCCATGTTGGCAGCTCGTGCCGGGCAACAGGAAGCTTCGGGGACTGCGCCGCCTGCTGTATCCAAAGAGAACATTGGTCTCATGCTTGGGAGCTATATGGTCGGCCCGTCGCTGCTGGCGATCAAGGATGATATTGATCTTCCTGTGCTTCTACAGGCACTGCGTACCAGATTCGCAAAGCGCACACCGTTGATGGATGAACAAGAAATGACCACAAGGATGCAAGCATTTGTGGCCTCTAAAAATGCTGTGGTTGCAGGAAAAAATCGTGATGAGGGCAGTGCTTTTCTCTCTAAGAACAAGAACGAGAAGGGCGTGGTCACCACCGCTTCAGGTCTTCAGTACATGGTGTTGCGGCAGGGAAGCGGCTCACGTCCGACCCCAAGTAATAATGTGCGTGTCAACTACGAGGGCAAGCTGCTCAGCGGTCAAGTGTTTGATAGCTCTTATCAGCGTGGTCAGCCGGCCGAGTTTGGTCTTGGTCAGGTGATTAAAGGGTGGTCTGAGGGGCTGTCGTTGATGCCTGTCGGTTCTAAGTACCGTTTTTGGATTCCTGCTGATCTTGCTTACGGGCAGCAGGGGACTCCGGGGGGTCCGATTGGCCCTGATGCAACGTTGACCTTTGACGTGGAGCTGCTCAGTATCCTCCCTTAA
>xylefa3579
ATGAAGATACAAATGCGCCATGCTGTCGTGTCGCTACTGGTCGCAGCAATGTCTGCCTCCTTACCCGCTATGTCCAAACAATCGGTTTCCGTTGTGAATAATCAAGAGAAAACGGTGTTGAGCACCGAAAAAGAGAAAGTCAGTTATGCCATTGGTTTGGACATTGCGCGATCGCATGTGTTCGAGCTGATTGCTCAAGACATTGATGTTGCTGCACTACAGCGTGCGATCGAAAATGTCTTCAAGGGTGGGCCGCCTTTGATCTCTGAGGAAGTTGCTCAGACAACCGATACTGCGCTGCGTGCCATGTTGGCAGCTCGTTCCGGGCAACAGGAAGCTTCGGGGACTGCGCCGCCTGCTGTATCCAAAGAGAACATTGGTCTCATGCTTGGGAGCTATATGGTCGGCCCGTCGCTGCTGGCGATCAAGGATGATATTGATCTTCCTGTGCTTCTACAGGCACTGCGTACCAGATTCGCAAAGCGCACACCGTTGATGGATGAACAAGAAATGACCACAAGGATGCAAGCATTTGTGGCCTCTAAAAATGCTGTGGTTGCAGGAAAAAATCGTGATGAGGGCAGTGCTTTTCTCTCTAAGAACAAGAACGAGAAGGGCGTGGTCACCACCGCTTCAGGTCTTCAGTACATGGTGTTGCGGCAGGGAAGCGGCTCACGTCCGACCCCAAGTAATAATGTGCGTGTCAACTACGAGGGCAAGCTGCTCAGCGGTCAAGTGTTTGATAGCTCTTATCAGCGTGGTCAGCCGGCCGAGTTTGGTCTTGGTCAGGTGATTAAAGGGTGGTCTGAGGGGCTGTCGTTGATGCCTGTCGGTTCTAAGTACCGTTTTTGGATTCCTGCTGATCTTGCTTACGGGCAGCAGGGGACTCCGGGTGGTCCGATTGGTCCTGATGCAACGTTGACCTTTGACGTGGAGCTGCTCAGTATCCTCCCTTAA
>xylefa4626
ATGAAGATACAAATGCGCCATGCTGTCGTGTCGCTACTGGTCGCAGCAATGTCTGCCTCCTTACCCGCTATGTCCAAACAATCGGTTTCCGTTGTGAATAATCAAGAGAAAACGGTGTTGAGCACCGAAAAAGAGAAAGTCAGTTATGCCATTGGTTTGGACATTGCGCGATCGCATGTGTTCGAGCTGATTGCTCAAGACATTGATGTTGCTGCACTACAGCGTGCGATCGAAAATGTCTTCAAGGGTGGGCCGCCTTTGATCTCTGAGGAAGTTGCTCAGACAACCGATACTGCGCTGCGTGCCATGTTGGCAGCTCGTTCCGGGCAACAGGAAGCTTCGGGGACTGCGCCGCCTGCTGTATCCAAAGAGAACATTGGTCTCATGCTTGGGAGCTATATGGTCGGCCCGTCGCTGCTGGCGATCAAGGATGATATTGATCTTCCTGTGCTTCTACAGGCACTGCGTACCAGATTCGCAAAGCGCACACCGTTGATGGATGAACAAGAAATGACCACAAGGATGCAAGCATTTGTGGCCTCTAAAAATGCTGTGGTTGCAGGAAAAAATCGTGATGAGGGCAGTGCTTTTCTCTCTAAGAACAAGAACGAGAAGGGCGTGGTCACCACCGCTTCAGGTCTTCAGTACATGGTGTTGCGGCAGGGAAGCGGCTCACGTCCGACCCCAAGTAATAATGTGCGTGTCAACTACGAGGGCAAGCTGCTCAGCGGTCAAGTGTTTGATAGCTCTTATCAGCGTGGTCAGCCGGCCGAGTTTGGTCTTGGTCAGGTGATTAAAGGGTGGTCTGAGGGGCTGTCGTTGATGCCTGTCGGTTCTAAGTACCGTTTTTGGATTCCTGCTGATCTTGCTTACGGGCAGCAGGGGACTCCGGGTGGTCCGATTGGTCCTGATGCAACGTTGACCTTTGACGTGGAGCTGCTCAGTATCCTCCCTTAA
>xylefa7969
ATGAAGATACAAATGCGCCATGCTGTCGTGTCGCTACTGGTCGCAGCAATGTCTGCCTCCTTACCCGCTATGTCCAAACAATCGGTTTCCGTTGTGAATAATCAAGAGAAAACGGTGTTGAGCACCGAAAAAGAGAAAGTCAGTTATGCCATTGGTTTGGACATTGCGCGATCGCATGTGTTCGAGCTGATTGCTCAAGACATTGATGTTGCTGCACTACAGCGTGCGATCGAAAATGTCTTCAAGGGTGGGCCGCCTTTGATCTCTGAGGAAGTTGCTCAGACAACCGATACTGCGCTGCGTGCCATGTTGGCAGCTCGTTCCGGGCAACAGGAAGCTTCGGGGACTGCGCCGCCTGCTGTATCCAAAGAGAACATTGGTCTCATGCTTGGGAGCTATATGGTCGGCCCGTCGCTGCTGGCGATCAAGGATGATATTGATCTTCCTGTGCTTCTACAGGCACTGCGTACCAGATTCGCAAAGCGCACACCGTTGATGGATGAACAAGAAATGACCACAAGGATGCAAGCATTTGTGGCCTCTAAAAATGCTGTGGTTGCAGGAAAAAATCGTGATGAGGGCAGTGCTTTTCTCTCTAAGAACAAGAACGAGAAGGGCGTGGTCACCACCGCTTCAGGTCTTCAGTACATGGTGTTGCGGCAGGGAAGCGGCTCACGTCCGACCCCAAGTAATAATGTGCGTGTCAACTACGAGGGCAAGCTGCTCAGCGGTCAAGTGTTTGATAGCTCTTATCAGCGTGGTCAGCCGGCCGAGTTTGGTCTTGGTCAGGTGATTAAAGGGTGGTCTGAGGGGCTGTCGTTGATGCCTGTCGGTTCTAAGTACCGTTTTTGGATTCCTGCTGATCTTGCTTACGGGCAGCAGGGGACTCCGGGTGGTCCGATTGGTCCTGATGCAACGTTGACCTTTGACGTGGAGCTGCTCAGTATCCTCCCTTAA
>xylefa8071
ATGAAGATACAAATGCGCCATGCTGTCGTGTCGCTACTGGTCGCAGCAATGTCTGCCTCCTTACCCGCTATGTCCAAACAATCGGTTTCCGTTGTGAATAATCAAGAGAAAACGGTGTTGAGCACCGAAAAAGAGAAAGTCAGTTATGCCATTGGTTTGGACATTGCGCGATCGCATGTGTTCGAGCTGATTGCTCAAGACATTGATGTTGCTGCACTACAGCGTGCGATCGAAAATGTCTTCAAGGGTGGGCCGCCTTTGATCTCTGAGGAAGTTGCTCAGACAACCGATACTGCGCTGCGTGCCATGTTGGCAGCTCGTTCCGGGCAACAGGAAGCTTCGGGGACTGCGCCGCCTGCTGTATCCAAAGAGAACATTGGTCTCATGCTTGGGAGCTATATGGTCGGCCCGTCGCTGCTGGCGATCAAGGATGATATTGATCTTCCTGTGCTTCTACAGGCACTGCGTACCAGATTCGCAAAGCGCACACCGTTGATGGATGAACAAGAAATGACCACAAGGATGCAAGCATTTGTGGCCTCTAAAAATGCTGTGGTTGCAGGAAAAAATCGTGATGAGGGCAGTGCTTTTCTCTCTAAGAACAAGAACGAGAAGGGCGTGGTCACCACCGCTTCAGGTCTTCAGTACATGGTGTTGCGGCAGGGAAGCGGCTCACGTCCGACCCCAAGTAATAATGTGCGTGTCAACTACGAGGGCAAGCTGCTCAGCGGTCAAGTGTTTGATAGCTCTTATCAGCGTGGTCAGCCGGCCGAGTTTGGTCTTGGTCAGGTGATTAAAGGGTGGTCTGAGGGGCTGTCGTTGATGCCTGTCGGTTCTAAGTACCGTTTTTGGATTCCTGCTGATCTTGCTTACGGGCAGCAGGGGACTCCGGGTGGTCCGATTGGTCCTGATGCAACGTTGACCTTTGACGTGGAGCTGCTCAGTATCCTCCCTTAA
>xylefa7970
ATGAAGATACAAATGCGCCATGCTGTCGTGTCGCTACTGGTCGCAGCAATGTCTGCCTCCTTACCCGCTATGTCCAAACAATCGGTTTCCGTTGTGAATAATCAAGAGAAAACGGTGTTGAGCACCGAAAAAGAGAAAGTCAGTTATGCCATTGGTTTGGACATTGCGCGATCGCATGTGTTCGAGCTGATTGCTCAAGACATTGATGTTGCTGCACTACAGCGTGCGATCGAAAATGTCTTCAAGGGTGGGCCGCCTTTGATCTCTGAGGAAGTTGCTCAGACAACCGATACTGCGCTGCGTGCCATGTTGGCAGCTCGTTCCGGGCAACAGGAAGCTTCGGGGACTGCGCCGCCTGCTGTATCCAAAGAGAACATTGGTCTCATGCTTGGGAGCTATATGGTCGGCCCGTCGCTGCTGGCGATCAAGGATGATATTGATCTTCCTGTGCTTCTACAGGCACTGCGTACCAGATTCGCAAAGCGCACACCGTTGATGGATGAACAAGAAATGACCACAAGGATGCAAGCATTTGTGGCCTCTAAAAATGCTGTGGTTGCAGGAAAAAATCGTGATGAGGGCAGTGCTTTTCTCTCTAAGAACAAGAACGAGAAGGGCGTGGTCACCACCGCTTCAGGTCTTCAGTACATGGTGTTGCGGCAGGGAAGCGGCTCACGTCCGACCCCAAGTAATAATGTGCGTGTCAACTACGAGGGCAAGCTGCTCAGCGGTCAAGTGTTTGATAGCTCTTATCAGCGTGGTCAGCCGGCCGAGTTTGGTCTTGGTCAGGTGATTAAAGGGTGGTCTGAGGGGCTGTCGTTGATGCCTGTCGGTTCTAAGTACCGTTTTTGGATTCCTGCTGATCTTGCTTACGGGCAGCAGGGGACTCCGGGTGGTCCGATTGGTCCTGATGCAACGTTGACCTTTGACGTGGAGCTGCTCAGTATCCTCCCTTAA
>xylefaAnn1
ATGAAGATACAAATGCGCCATGCTGTCGTGTCGCTACTGGTCGCAGCAATGTCTGCCTCCTTACCCGCTATGTCCAAACAATCGGTTTCCGTTGTGAATAATCAAGAGAAAACGGTGTTGAGCACCGAAAAAGAGAAAGTCAGTTATGCCATTGGTTTGGACATTGCGCGATCGCATGTGTTCGAGCTGATTGCTCAAGACATTGATGTTGCTGCACTACAGCGTGCGATCGAAAATGTCTTCAAGGGTGGGCCGCCTTTGATCTCTGAGGAAGTTGCTCAGACAACCGATACTGCGCTGCGTGCCATGTTGGCAGCCCGTTCCGGGCAACAGGAAGCTTCGGGGACTGCGCCGCCTGCTGTATCCAAAGAGAATATTGGTCTCATGCTTGGGAGCTATATGGTCGGCCCGTCGCTGCTGGCGATCAAGGATGATATTGATCTTCCGGTGCTTCTACAGGCACTGCGTACCAGATTCGCAAAGCGCACACCGTTGATGGATGAACAAGAAATGACCACAAGGATGCAAGCATTTGTGGCCTCTAAAAATGCTGTGGTTGCAGGAAAAAATCGTGATGAGGGCAGTGCTTTTCTCTCTAAGAACAAGAACGAGAAGGGCGTGGTCACCACCGCTTCAGGTCTTCAGTACATGGTGTTGCGGCAGGGAAGCGGCTCACGTCCGACCCCAAGTAATAATGTGCGTGTCAACTACGAGGGCAAGCTGCTCAGCGGTCAAGTGTTTGATAGCTCTTATCAGCGTGGTCAGCCGGCCGAATTTGGTCTTGCTCAGGTGATTAAAGGGTGGTCTGAGGGGCTGTCGTTGATGTCTGTCGGTTCTAAGTACCGTTTTTGGATTCCTGCTGATCTTGCTTACGGGCAGCAGGGGACTCCGGGTGGTCCGATTGGCCCTGATGCAACGTTGACCTTTGACGTGGAGCTGCTCAGTATCCTCCCTTAA
>xylefa4627
ATGAAGATACAAATGCGCCATGCTGTCGTGTCGCTACTGGTCGCAGCAATGTCTGCCTCCTTACCCGCTATGTCCAAACAATCGGTTTCCGTTGTGAATAATCAAGAGAAAACGGTGTTGAGCACCGAAAAAGAGAAAGTCAGTTATGCCATTGGTTTGGACATTGCGCGATCGCATGTGTTCGAGCTGATTGCTCAAGACATTGATGTTGCTGCACTACAGCGTGCGATCGAAAATGTCTTCAAGGGTGGGCCGCCTTTGATCTCTGAGGAAGTTGCTCAGACAACCGATACTGCGCTGCGTGCCATGTTGGCAGCTCGTTCCGGGCAACAGGAAGCTTCGGGGACTGCGCCGCCTGCTGTATCCAAAGAGAACATTGGTCTCATGCTTGGGAGCTATATGGTCGGCCCGTCGCTGCTGGCGATCAAGGATGATATTGATCTTCCTGTGCTTCTACAGGCACTGCGTACCAGATTCGCAAAGCGCACACCGTTGATGGATGAACAAGAAATGACCACAAGGATGCAAGCATTTGTGGCCTCTAAAAATGCTGTGGTTGCAGGAAAAAATCGTGATGAGGGCAGTGCTTTTCTCTCTAAGAACAAGAACGAGAAGGGCGTGGTCACCACCGCTTCAGGTCTTCAGTACATGGTGTTGCGGCAGGGAAGCGGCTCACGTCCGACCCCAAGTAATAATGTGCGTGTCAACTACGAGGGCAAGCTGCTCAGCGGTCAAGTGTTTGATAGCTCTTATCAGCGTGGTCAGCCGGCCGAGTTTGGTCTTGGTCAGGTGATTAAAGGGTGGTCTGAGGGGCTGTCGTTGATGCCTGTCGGTTCTAAGTACCGTTTTTGGATTCCTGCTGATCTTGCTTACGGGCAGCAGGGGACTCCGGGTGGTCCGATTGGTCCTGATGCAACGTTGACCTTTGACGTGGAGCTGCTCAGTATCCTCCCTTAA
>xylefa8082
ATGAAGATACAAATGCGCCATGCTGTCGTGTCGCTACTGGTCGCAGCAATGTCTGCCTCCTTACCCGCTATGTCCAAACAATCGGTTTCCGTTGTGAATAATCAAGAGAAAACGGTGTTGAGCACCGAAAAAGAGAAAGTCAGTTATGCCATTGGTTTGGACATTGCGCGATCGCATGTGTTCGAGCTGATTGCTCAAGACATTGATGTTGCTGCACTACAGCGTGCGATCGAAAATGTCTTCAAGGGTGGGCCGCCTTTGATCTCTGAGGAAGTTGCTCAGACAACCGATACTGCGCTGCGTGCCATGTTGGCAGCTCGTTCCGGGCAACAGGAAGCTTCGGGGACTGCGCCGCCTGCTGTATCCAAAGAGAACATTGGTCTCATGCTTGGGAGCTATATGGTCGGCCCGTCGCTGCTGGCGATCAAGGATGATATTGATCTTCCTGTGCTTCTACAGGCACTGCGTACCAGATTCGCAAAGCGCACACCGTTGATGGATGAACAAGAAATGACCACAAGGATGCAAGCATTTGTGGCCTCTAAAAATGCTGTGGTTGCAGGAAAAAATCGTGATGAGGGCAGTGCTTTTCTCTCTAAGAACAAGAACGAGAAGGGCGTGGTCACCACCGCTTCAGGTCTTCAGTACATGGTGTTGCGGCAGGGAAGCGGCTCACGTCCGACCCCAAGTAATAATGTGCGTGTCAACTACGAGGGCAAGCTGCTCAGCGGTCAAGTGTTTGATAGCTCTTATCAGCGTGGTCAGCCGGCCGAGTTTGGTCTTGGTCAGGTGATTAAAGGGTGGTCTGAGGGGCTGTCGTTGATGCCTGTCGGTTCTAAGTACCGTTTTTGGATTCCTGCTGATCTTGCTTACGGGCAGCAGGGGACTCCGGGTGGTCCGATTGGTCCTGATGCAACGTTGACCTTTGACGTGGAGCTGCTCAGTATCCTCCCTTAA
>xylefa8073
ATGAAGATACAAATGCGCCATGCTGTCGTGTCGCTACTGGTCGCAGCAATGTCTGCCTCCTTACCCGCTATGTCCAAACAATCGGTTTCCGTTGTGAATAATCAAGAGAAAACGGTGTTGAGCACCGAAAAAGAGAAAGTCAGTTATGCCATTGGTTTGGACATTGCGCGATCGCATGTGTTCGAGCTGATTGCTCAAGACATTGATGTTGCTGCACTACAGCGTGCGATCGAAAATGTCTTCAAGGGTGGGCCGCCTTTGATCTCTGAGGAAGTTGCTCAGACAACCGATACTGCGCTGCGTGCCATGTTGGCAGCCCGTTCCGGGCAACAGGAAGCTTCGGGGACTGCGCCGCCTGCTGTATCCAAAGAGAACATTGGTCTCATGCTTGGGAGCTATATGGTCGGCCCGTCGCTGCTGGCGATCAAGGATGATATTGATCTTCCGGTGCTTCTACAGGCACTGCGTACCAGATTCGCAAAGCGCACACCGTTGATGGATGAACAAGAAATGACCACAAGGATGCAAGCATTTGTGGCCTCTAAAAATGCTGTGGTTGCAGGAAAAAATCGTGATGAGGGCAGTGCTTTTCTCTCTAAGAACAAGAACGAGAAGGGCGTGGTCACCACCGCTTCAGGTCTTCAGTACATGGTGTTGCGGCAGGGAAGCGGCTCACGTCCGACCCCAAGTAATAATGTGCGTGTCAACTACGAGGGCAAGCTGCTCAGCGGTCAAGTGTTTGATAGCTCTTATCAGCGTGGTCAGCCGGCCGAATTTGGTCTTGCTCAGGTGATTAAAGGGTGGTCTGAGGGGCTGTCGTTGATGTCTGTCGGTTCTAAGTACCGTTTTTGGATTCCTGCTGATCTTGCTTACGGGCAGCAGGGGACTCCGGGTGGTCCGATTGGCCCTGATGCAACGTTGACCTTTGACGTGGAGCTGCTCAGTATCCTCCCTTAA
>xylefaEB92
ATGAAGATACAAATGCGCCATGCTGTCGTGTCGCTACTGGTCGCAGCAATGTCTGCCTCCTTACCCGCTATGTCCAAACAATCGGTTTCCGTTGTGAATAATCAAGAGAAAACGGTGTTGAGCACCGAAAAAGAGAAAGTCAGTTATGCCATTGGTTTGGACATTGCGCGATCGCATGTGTTCGAGCTGATTGCTCAAGACATTGATGTTGCTGCACTACAGCGTGCGATCGAAAATGTCTTCAAGGGTGGGCCGCCTTTGATCTCTGAGGAAGTTGCTCAGACAACCGATACTGCGCTGCGTGCCATGTTGGCAGCTCGTTCCGGGCAACAGGAAGCTTCGGGGACTGCGCCGCCTGCTGTATCCAAAGAGAACATTGGTCTCATGCTTGGGAGCTATATGGTCGGCCCGTCGCTGCTGGCGATCAAGGATGATATTGATCTTCCTGTGCTTCTACAGGCACTGCGTACCAGATTCGCAAAGCGCACACCGTTGATGGATGAACAAGAAATGACCACAAGGATGCAAGCATTTGTGGCCTCTAAAAATGCTGTGGTTGCAGGAAAAAATCGTGATGAGGGCAGTGCTTTTCTCTCTAAGAACAAGAACGAGAAGGGCGTGGTCACCACCGCTTCAGGTCTTCAGTACATGGTGTTGCGGCAGGGAAGCGGCTCACGTCCGACCCCAAGTAATAATGTGCGTGTCAACTACGAGGGCAAGCTGCTCAGCGGTCAAGTGTTTGATAGCTCTTATCAGCGTGGTCAGCCGGCCGAGTTTGGTCTTGGTCAGGTGATTAAAGGGTGGTCTGAGGGGCTGTCGTTGATGCCTGTCGGTTCTAAGTACCGTTTTTGGATTCCTGCTGATCTTGCTTACGGGCAGCAGGGGACTCCGGGTGGTCCGATTGGTCCTGATGCAACGTTGACCTTTGACGTGGAGCTGCTCAGTATCCTCCCTTAA
>xylefaGB54
ATGAAGATACAAATGCGCCATGCTGTCGTGTCGCTACTGGTCGCAGCAATGTCTGCCTCCTTACCCGCTATGTCCAAACAATCGGTTTCCGTTGTGAATAATCAAGAGAAAACGGTGTTGAGCACCGAAAAAGAGAAAGTCAGTTATGCCATTGGTTTGGACATTGCGCGATCGCATGTGTTCGAGCTGATTGCTCAAGACATTGATGTTGCTGCACTACAGCGTGCGATCGAAAATGTCTTCAAGGGTGGGCCGCCTTTGATCTCTGAGGAAGTTGCTCAGACAACCGATACTGCGCTGCGTGCCATGTTGGCAGCTCGTTCCGGGCAACAGGAAGCTTCGGGGACTGCGCCGCCTGCTGTATCCAAAGAGAACATTGGTCTCATGCTTGGGAGCTATATGGTCGGCCCGTCGCTGCTGGCGATCAAGGATGATATTGATCTTCCTGTGCTTCTACAGGCACTGCGTACCAGATTCGCAAAGCGCACACCGTTGATGGATGAACAAGAAATGACCACAAGGATGCAAGCATTTGTGGCCTCTAAAAATGCTGTGGTTGCAGGAAAAAATCGTGATGAGGGCAGTGCTTTTCTCTCTAAGAACAAGAACGAGAAGGGCGTGGTCACCACCGCTTCAGGTCTTCAGTACATGGTGTTGCGGCAGGGAAGCGGCTCACGTCCGACCCCAAGTAATAATGTGCGTGTCAACTACGAGGGCAAGCTGCTCAGCGGTCAAGTGTTTGATAGCTCTTATCAGCGTGGTCAGCCGGCCGAGTTTGGTCTTGGTCAGGTGATTAAAGGGTGGTCTGAGGGGCTGTCGTTGATGCCTGTCGGTTCTAAGTACCGTTTTTGGATTCCTGCTGATCTTGCTTACGGGCAGCAGGGGACTCCGGGTGGTCCGATTGGTCCTGATGCAACGTTGACCTTTGACGTGGAGCTGCTCAGTATCCTCCCTTAA
>xylefaD026
ATGAAGATACAAATGCGCCATGCTGTCGTGTCGCTACTGGTCGCAGCAATGTCTGCCTCCTTACCCGCTATGTCCAAACAATCGGTTTCCGTTGTGAATAATCAAGAGAAAACGGTGTTGAGCACCGAAAAAGAGAAAGTCAGTTATGCCATTGGTTTGGACATTGCGCGATCGCATGTGTTCGAGCTGATTGCTCAAGACATTGATGTTGCTGCACTACAGCGTGCGATCGAAAATGTCTTCAAGGGTGGGCCGCCTTTGATCTCTGAGGAAGTTGCTCAGACAACCGATACTGCGCTGCGTGCCATGTTGGCAGCTCGTTCCGGGCAACAGGAAGCTTCGGGGACTGCGCCGCCTGCTGTATCCAAAGAGAACATTGGTCTCATGCTTGGGAGCTATATGGTCGGCCCGTCGCTGCTGGCGATCAAGGATGATATTGATCTTCCTGTGCTTCTACAGGCACTGCGTACCAGATTCGCAAAGCGCACACCGTTGATGGATGAACAAGAAATGACCACAAGGATGCAAGCATTTGTGGCCTCTAAAAATGCTGTGGTTGCAGGAAAAAATCGTGATGAGGGCAGTGCTTTTCTCTCTAAGAACAAGAACGAGAAGGGCGTGGTCACCACCGCTTCAGGTCTTCAGTACATGGTGTTGCGGCAGGGAAGCGGCTCACGTCCGACCCCAAGTAATAATGTGCGTGTCAACTACGAGGGCAAGCTGCTCAGCGGTCAAGTGTTTGATAGCTCTTATCAGCGTGGTCAGCCGGCCGAGTTTGGTCTTGGTCAGGTGATTAAAGGGTGGTCTGAGGGGCTGTCGTTGATGCCTGTCGGTTCTAAGTACCGTTTTTGGATTCCTGCTGATCTTGCTTACGGGCAGCAGGGGACTCCGGGTGGTCCGATTGGTCCTGATGCAACGTTGACCTTTGACGTGGAGCTGCTCAGTATCCTCCCTTAA
>xylefaM23s
ATGAAGATACAAATGCGCCATGCTGTCGTGTCGCTACTGGTCGCAGCAATGTCTGCCTCCTTACCCGCTATGTCCAAACAATCGGTTTCCGTTGTGAATAATCAAGAGAAAACGGTGTTGAGCACCGAAAAAGAGAAAGTCAGTTATGCCATTGGTTTGGACATTGCGCGATCGCATGTGTTCGAGCTGATTGCTCAAGACATTGATGTTGCTGCACTACAGCGTGCGATCGAAAATGTCTTCAAGGGTGGGCCGCCTTTGATCTCTGAGGAAGTTGCTCAGACAACCGATACTGCGCTGCGTGCCATGTTGGCAGCTCGTTCCGGGCAACAGGAAGCTTCGGGGACTGCGCCGCCTGCTGTATCCAAAGAGAACATTGGTCTCATGCTTGGGAGCTATATGGTCGGCCCGTCGCTGCTGGCGATCAAGGATGATATTGATCTTCCTGTGCTTCTACAGGCACTGCGTACCAGATTCGCAAAGCGCACACCGTTGATGGATGAACAAGAAATGACCACAAGGATGCAAGCATTTGTGGCCTCTAAAAATGCTGTGGTTGCAGGAAAAAATCGTGATGAGGGCAGTGCTTTTCTCTCTAAGAACAAGAACGAGAAGGGCGTGGTCACCACCGCTTCAGGTCTTCAGTACATGGTGTTGCGGCAGGGAAGCGGCTCACGTCCGACCCCAAGTAATAATGTGCGTGTCAACTACGAGGGCAAGCTGCTCAGCGGTCAAGTGTTTGATAGCTCTTATCAGCGTGGTCAGCCGGCCGAGTTTGGTCTTGGTCAGGTGATTAAAGGGTGGTCTGAGGGGCTGTCGTTGATGCCTGTCGGTTCTAAGTACCGTTTTTGGATTCCTGCTGATCTTGCTTACGGGCAGCAGGGGACTCCGGGTGGTCCGATTGGTCCTGATGCAACGTTGACCTTTGACGTGGAGCTGCTCAGTATCCTCCCTTAA
>xylefaMuMD
ATGAAGATACAAATGCGCCATGCTGTCGTGTCGCTACTGGTCGCAGCAATGTCTGCTTCCTTACCCGCTATGTCCAAACAATCGGTTTCCGTTGTGAATAATCAAGAGAAAACGGTGTTGAGCACCGAAAAAGAGAAAGTCAGTTATGCCATTGGTTTGGACATTGCGCGATCGCATGTGTTCGAGCTGATTGCTCAAGACATTGATGTTGCTGCACTACAGCGTGCGATCGAAAATGTCTTCAAGGGTGGGCCGCCTTTGATCTCTGAGGAAGTTGCTCAGACAACCGATACTGCGCTGCGTGCCATGTTGGCAGCTCGTGCCGGGCAACAGGAAGCTTCGGGGACTGCGCCGCCTGCTGTATCCAAAGAGAACATTGGTCTCATGCTTGGGAGCTATATGGTCGGCCCGTCGCTGCTGGCGATCAAGGATGATATTGATCTTCCTGTGCTTCTACAGGCACTGCGTACCAGATTCGCAAAGCGCACACCGTTGATGGATGAACAAGAAATGACCACAAGGATGCAAGCATTTGTGGCCTCTAAAAATGCTGTGGTTGCAGGAAAAAATCGTGATGAGGGCAGTGCTTTTCTCTCTAAGAACAAGAACGAGAAGGGCGTGGTCACCACCGCTTCAGGTCTTCAGTACATGGTGTTGCGGCAGGGAAGCGGCTCACGTCCGACCCCAAGTAATAATGTGCGTGTCAACTACGAGGGCAAGCTGCTCAGCGGTCAAGTGTTTGATAGCTCTTATCAGCGTGGTCAGCCGGCCGAGTTTGGTCTTGGTCAGGTGATTAAAGGGTGGTCTGAGGGGCTGTCGTTGATGCCTGTCGGTTCTAAGTACCGTTTTTGGATTCCTGCTGATCTTGCTTACGGGCAGCAGGGGACTCCGGGGGGTCCGATTGGCCCTGATGCAACGTTGACCTTTGACGTGGAGCTGCTCAGTATCCTCCCTTAA
>xylefaco33
ATGAAGATACAAATGCGCCATGCTGTCGTGTCGCTACTGGTCGCAGCAATGTCTGCCTCCTTACCCGCTATGTCCAAACAATCGGTTTCCGTTGTGAATAATCAAGAGAAAACGGTGTTGAGCACCGAAAAAGAGAAAGTCAGTTATGCCATTGGTTTGGACATTGCGCGATCGCATGTGTTCGAGCTGATTGCTCAAGACATTGATGTTGCTGCACTACAGCGTGCGATCGAAAATGTCTTCAAGGGTGGGCCGCCTTTGATCTCTGAGGAAGTTGCTCAGACAACCGATACTGCGCTGCGTGCCATGTTGGCAGCTCGTTCCGGGCAACAGGAAGCTTCGGGGACTGCGCCGCCTGCTGTATCCAAAGAGAACATTGGTCTCATGCTTGGGAGCTATATGGTCGGCCCGTCGCTGCTGGCGATCAAGGATGATATTGATCTTCCTGTGCTTCTACAGGCACTGCGTACCAGATTCGCAAAGCGCACACCGTTGATGGATGAACAAGAAATGACCACAAGGATGCAAGCATTTGTGGCCTCTAAAAATGCTGTGGTTGCAGGAAAAAATCGTGATGAGGGCAGTGCTTTTCTCTCTAAGAACAAGAACGAGAAGGGCGTGGTCACCACCGCTTCAGGTCTTCAGTACATGGTGTTGCGGCAGGGAAGCGGCTCACGTCCGACCCCAAGTAATAATGTGCGTGTCAACTACGAGGGCAAGCTGCTCAGCGGTCAAGTGTTTGATAGCTCTTATCAGCGTGGTCAGCCGGCCGAGTTTGGTCTTGGTCAGGTGATTAAAGGGTGGTCTGAGGGGCTGTCGTTGATGCCTGTCGGTTCTAAGTACCGTTTTTGGATTCCTGCTGATCTTGCTTACGGGCAGCAGGGGACTCCGGGTGGTCCGATTGGTCCTGATGCAACGTTGACCTTTGACGTGGAGCTGCTCAGTATCCTCCCTTAA
>xylefastag
ATGAAGATACAAATGCGCCATGCTGTCGTGTCGCTACTGGTCGCAGCAATGTCTGCCTCCTTACCCGCTATGTCCAAACAATCGGTTTCCGTTGTGAATAATCAAGAGAAAACGGTGTTGAGCACCGAAAAAGAGAAAGTCAGTTATGCCATTGGTTTGGACATTGCGCGATCGCATGTGTTCGAGCTGATTGCTCAAGACATTGATGTTGCTGCACTACAGCGTGCGATCGAAAATGTCTTCAAGGGTGGGCCGCCTTTGATCTCTGAGGAAGTTGCTCAGACAACCGATACTGCGCTGCGTGCCATGTTGGCAGCTCGTTCCGGGCAACAGGAAGCTTCGGGGACTGCGCCGCCTGCTGTATCCAAAGAGAACATTGGTCTCATGCTTGGGAGCTATATGGTCGGCCCGTCGCTGCTGGCGATCAAGGATGATATTGATCTTCCTGTGCTTCTACAGGCACTGCGTACCAGATTCGCAAAGCGCACACCGTTGATGGATGAACAAGAAATGACCACAAGGATGCAAGCATTTGTGGCCTCTAAAAATGCTGTGGTTGCAGGAAAAAATCGTGATGAGGGCAGTGCTTTTCTCTCTAAGAACAAGAACGAGAAGGGCGTGGTCACCACCGCTTCAGGTCTTCAGTACATGGTGTTGCGGCAGGGAAGCGGCTCACGTCCGACCCCAAGTAATAATGTGCGTGTCAACTACGAGGGCAAGCTGCTCAGCGGTCAAGTGTTTGATAGCTCTTATCAGCGTGGTCAGCCGGCCGAGTTTGGTCTTGGTCAGGTGATTAAAGGGTGGTCTGAGGGGCTGTCGTTGATGCCTGTCGGTTCTAAGTACCGTTTTTGGATTCCTGCTGATCTTGCTTACGGGCAGCAGGGGACTCCGGGTGGTCCGATTGGTCCTGATGCAACGTTGACCTTTGACGTGGAGCTGCTCAGTATCCTCCCTTAA
>xylefaTem1
ATGAAGATACAAATGCGCCATGCTGTCGTGTCGCTACTGGTCGCAGCAATGTCTGCCTCCTTACCCGCTATGTCCAAACAATCGGTTTCCGTTGTGAATAATCAAGAGAAAACGGTGTTGAGCACCGAAAAAGAGAAAGTCAGTTATGCCATTGGTTTGGACATTGCGCGATCGCATGTGTTCGAGCTGATTGCTCAAGACATTGATGTTGCTGCACTACAGCGTGCGATCGAAAATGTCTTCAAGGGTGGGCCGCCTTTGATCTCTGAGGAAGTTGCTCAGACAACCGATACTGCGCTGCGTGCCATGTTGGCAGCTCGTTCCGGGCAACAGGAAGCTTCGGGGACTGCGCCGCCTGCTGTATCCAAAGAGAACATTGGTCTCATGCTTGGGAGCTATATGGTCGGCCCGTCGCTGCTGGCGATCAAGGATGATATTGATCTTCCTGTGCTTCTACAGGCACTGCGTACCAGATTCGCAAAGCGCACACCGTTGATGGATGAACAAGAAATGACCACAAGGATGCAAGCATTTGTGGCCTCTAAAAATGCTGTGGTTGCAGGAAAAAATCGTGATGAGGGCAGTGCTTTTCTCTCTAAGAACAAGAACGAGAAGGGCGTGGTCACCACCGCTTCAGGTCTTCAGTACATGGTGTTGCGGCAGGGAAGCGGCTCACGTCCGACCCCAAGTAATAATGTGCGTGTCAACTACGAGGGCAAGCTGCTCAGCGGTCAAGTGTTTGATAGCTCTTATCAGCGTGGTCAGCCGGCCGAGTTTGGTCTTGGTCAGGTGATTAAAGGGTGGTCTGAGGGGCTGTCGTTGATGCCTGTCGGTTCTAAGTACCGTTTTTGGATTCCTGCTGATCTTGCTTACGGGCAGCAGGGGACTCCGGGTGGTCCGATTGGTCCTGATGCAACGTTGACCTTTGACGTGGAGCTGCTCAGTATCCTCCCTTAA
>long-mer1480_(reversed)
--------------------------------------------------------------------------------------------------------------------------------------------------------------------------------------------------------------------------------------------------------------------------------------------------------------------------------------------------------------------------------------------------------------------------------------------------------------------------------------------------------------------------------------------------------------------------------------------------------------------------------------GGGCGTGGTCACCACCGCTTCAGGTCTTC--------------------------------------------------------------------------------------------------------------------------------------------------------------------------------------------------------------------------------------------------------------------------------------------------------------------------
