# Supplementary material for: Identification of genetic relationships and subspecies signatures in Xylella fastidiosa
Source: BMC Genomics. 2019 Mar 25;20:239. doi: 10.1186/s12864-019-5565-9 (PMC6434890; doi:10.1186/s12864-019-5565-9)
Supplement: Supplementary file 8 — Analysis of (non-)synonymous SNPs in homologs to CDS harboring specific k-mers for selected enriched GOs. (ZIP 549 kb) [file 12864_2019_5565_MOESM8_ESM.zip › Additional-File8/Additional-File8A_CladeIII/GO-0003755 0000413/CP006740.1.1116/Xfp assembled to xylefaMU34.fasta]

>xylefaMU34
ATGAAGATACAAATGCGCCATGCTGTCGTGTCGCTACTGGTCGCAGCAATGTCTGCTTCCTTACCCGCTATGTCCAAACAATCGGTTTCCGTTGTGAATAATCAAGAGAAAACGGTGTTGAGCACCGAAAAAGAGAAAGTCAGTTATGCCATTGGTTTGGACATTGCGCGATCGCATGTGTTCGAGCTGATTGCTCAAGACATTGATGTTGCTGCACTACAGCGTGCGATCGAAAATGTCTTCAAGGGTGGGCCGCCTTTGATCTCTGAGGAAGTTGCTCAGACAACCGATACTGCGCTGCGTGCCATGTTGGCAGCTCGTGCCGGGCAACAGGAAGCTTCGGGGACTGCGCCGCCTGCTGTATCCAAAGAGAACATTGGTCTCATGCTTGGGAGCTATATGGTCGGCCCGTCGCTGCTGGCGATCAAGGATGATATTGATCTTCCTGTGCTTCTACAGGCACTGCGTACCAGATTCGCAAAGCGCACACCGTTGATGGATGAACAAGAAATGACCACAAGGATGCAAGCATTTGTGGCCTCTAAAAATGCTGTGGTTGCAGGAAAAAATCGTGATGAGGGCAGTGCTTTTCTCTCTAAGAACAAGAACGAGAAGGGCGTGGTCACCACCGCTTCAGGTCTTCAGTACATGGTGTTGCGGCAGGGAAGCGGCTCACGTCCGACCCCAAGTAATAATGTGCGTGTCAACTACGAGGGCAAGCTGCTCAGCGGTCAAGTGTTTGATAGCTCTTATCAGCGTGGTCAGCCGGCCGAGTTTGGTCTTGGTCAGGTGATTAAAGGGTGGTCTGAGGGGCTGTCGTTGATGCCTGTCGGTTCTAAGTACCGTTTTTGGATTCCTGCTGATCTTGCTTACGGGCAGCAGGGGACTCCGGGGGGTCCGATTGGCCCTGATGCAACGTTGACCTTTGACGTGGAGCTGCTCAGTATCCTCCCTTAA
>xylefa1199
ATGAAGATACAAATGCGCCATGCTGTCGTGTCGCTACTGGTCGCAGCAATGTCGGCCTCCTTACCCGCTATGTCCAAACAATCGGTTTCCGTTGTGAATAATGAAGAGAAAACGGTGTTGAGCACCGAAAAAGAGAAAGTCAGTTATGCCATTGGTTTGGACATTGCGCGATCGCATGTGTTCGAGCTGATTGCTCAAGACATTGATGTTGCTGCACTACAGCGTGCGATCGAAAATGTCTTCAAGGGTGGGCCGCCTTTGATCTCTGAGGAGGTTGCTCAGACAACCGATACCGCGCTGCGTGCCATGTTGGCAGCCCGTTCCGGGCAACAGGAAGCTTCGGGGACTGCGCCGCCTGCTGTATCCAAAGAGAACATTGGTCTCATGCTTGGGAGCTATATGGTCGGCCCGTCGCTGCTGGCGATCAAGGATGATATTGATCTTCCGGTGCTTCTACAGGCACTGCGTACCAGCTTCGCAAAGCGCACACCGTTGATGGATGAACAAGAAATGACCACAAGGATGCAAGCATTTGTGGCCTCTAAAAATGCTGCGGTTGCAGGAAAAAATCGTGATGAGGGCAGTGCTTTTCTCTCTAAGAACAAGAACGAGAAGGGCGTGATCACCACCGCTTCAGGTCTTCAGTACATGGTGTTGCGGCAGGGAAGCGGCTCACGTCCGACCCCAAGTAATAATGTGCGTGTCAACTACGAGGGCAAGCTGCTCAGCGGTCAAGTATTTGATAGCTCTTACCAGCGTGGTCAGCCGGCCGAGTTCGGTCTTGGTCAGGTGATTAAAGGGTGGTCTGAGGGGCTGTCGTTGATGCCTGTCGGTTCTAAGTACCGTTTTTGGATTCCTGCTGATCTTGCTTACGGGCAGCAGGGGACTCCGGGTGGTCCGATTGGCCCTGATGCAACGTTGACCTTTGACGTGGAGCTGCTCAGTATCCTCCCTTAA
>xylefa8072
ATGAAGATACAAATGCGCCATGCTGTCGTGTCGCTACTGGTCGCAGCAATGTCGGCCTCCTTACCCGCTATGTCCAAACAATCGGTTTCCGTTGTGAATAATGAAGAGAAAACGGTGTTGAGCACCGAAAAAGAGAAAGTCAGTTATGCCATTGGTTTGGACATTGCGCGATCACATGTGTTCGAGCTGATTGCTCAAGACATTGATGTTGCTGCACTACAGCGTGCGATCGAAAATGTCTTCAAGGGTGGGCCGCCTTTGATCTCTGAGGAGGTTGCTCAGACAACCGATACCGCGCTGCGTGCCATGTTGGCAGCCCGTTCCGGGCAACAGGAAGCTTCGGGGACTGCGCCGCCTGCTGTATCCAAAGAGAACATTGGTCTCATGCTTGGGAGCTATATGGTCGGCCCGTCGCTGCTGGCGATCAAGGATGATATTGATCTTCCGGTGCTTCTACAGGCACTGCGTACCAGCTTCGCAAAGCGCACACCGTTGATGGATGAACAAGAAATGACCACAAGGATGCAAGCATTTGTGGCCTCTAAAAATGCTGCGGTTGCAGGAAAAAATCGTGATGAGGGCAGTGCTTTTCTCTCTAAGAACAAGAACGAGAAGGGCGTGATCACCACCGCTTCAGGTCTTCAGTACATGGTGTTGCGGCAGGGAAGCGGCTCACGTCCGACCCCAAGTAATAATGTGCGTGTCAACTACGAGGGCAAGCTGCTCAGCGGTCAAGTATTTGATAGCTCTTACCAGCGTGGTCAGCCGGCCGAGTTCGGTCTTGGTCAGGTGATTAAAGGGTGGTCTGAGGGGCTGTCGTTGATGCCTGTCGGTTCTAAGTACCGTTTTTGGATTCCTGCTGATCTTGCTTACGGGCAGCAGGGGACTCCGGGTGGTCCGATTGGCCCTGATGCAACGTTGACCTTTGACGTGGAGCTGCTCAGTATCCTCCCTTAA
>xylefa3124
ATGAAGATACAAATGCGCCATGCTGTCGTGTCGCTACTGGTCGCAGCAATGTCGGCCTCCTTACCCGCTATGTCCAAACAATCGGTTTCCGTTGTGAATAATGAAGAGAAAACGGTGTTGAGCACCGAAAAAGAGAAAGTCAGTTATGCCATTGGTTTGGACATTGCGCGATCGCATGTGTTCGAGCTGATTGCTCAAGACATTGATGTTGCTGCACTACAGCGTGCGATCGAAAATGTCTTCAAGGGTGGGCCGCCTTTGATCTCTGAGGAGGTTGCTCAGACAACCGATACCGCGCTGCGTGCCATGTTGGCAGCCCGTTCCGGGCAACAGGAAGCTTCGGGGACTGCGCCGCCTGCTGTATCCAAAGAGAACATTGGTCTCATGCTTGGGAGCTATATGGTCGGCCCGTCGCTGCTGGCGATCAAGGATGATATTGATCTTCCGGTGCTTCTACAGGCACTGCGTACCAGCTTCGCAAAGCGCACACCGTTGATGGATGAACAAGAAATGACCACAAGGATGCAAGCATTTGTGGCCTCTAAAAATGCTGCGGTTGCAGGAAAAAATCGTGATGAGGGCAGTGCTTTTCTCTCTAAGAACAAGAACGAGAAGGGCGTGATCACCACCGCTTCAGGTCTTCAGTACATGGTGTTGCGGCAGGGAAGCGGCTCACGTCCGACCCCAAGTAATAATGTGCGTGTCAACTACGAGGGCAAGCTGCTCAGCGGTCAAGTATTTGATAGCTCTTACCAGCGTGGTCAGCCGGCCGAGTTCGGTCTTGGTCAGGTGATTAAAGGGTGGTCTGAGGGGCTGTCGTTGATGCCTGTCGGTTCTAAGTACCGTTTTTGGATTCCTGCTGATCTTGCTTACGGGCAGCAGGGGACTCCGGGTGGTCCGATTGGCCCTGATGCAACGTTGACCTTTGACGTGGAGCTGCTCAGTATCCTCCCTTAA
>xylefa9a5c
ATGAAGATACAAATGCGCCATGCTGTCGTGTCGCTACTGGTCGCAGCAATGTCGGCCTCCTTACCCGCTATGTCCAAACAATCGGTTTCCGTTGTGAATAATGAAGAGAAAACGGTGTTGAGCACCGAAAAAGAGAAAGTCAGTTATGCCATTGGTTTGGACATTGCGCGATCGCATGTGTTCGAGCTGATTGCTCAAGACATTGATGTTGCTGCACTACAGCGTGCGATCGAAAATGTCTTCAAGGGTGGGCCGCCTTTGATCTCTGAGGAGGTTGCTCAGACAACCGATACCGCGCTGCGTGCCATGTTGGCAGCCCGTTCCGGGCAACAGGAAGCTTCGGGGACTGCGCCGCCTGCTGTATCCAAAGAGAACATTGGTCTCATGCTTGGGAGCTATATGGTCGGCCCGTCGCTGCTGGCGATCAAGGATGATATTGATCTTCCGGTGCTTCTACAGGCACTGCGTACCAGCTTCGCAAAGCGCACACCGTTGATGGATGAACAAGAAATGACCACAAGGATGCAAGCATTTGTGGCCTCTAAAAATGCTGCGGTTGCAGGAAAAAATCGTGATGAGGGCAGTGCTTTTCTCTCTAAGAACAAGAACGAGAAGGGCGTGATCACCACCGCTTCAGGTCTTCAGTACATGGTGTTGCGGCAGGGAAGCGGCTCACGTCCGACCCCAAGTAATAATGTGCGTGTCAACTACGAGGGCAAGCTGCTCAGCGGTCAAGTATTTGATAGCTCTTACCAGCGTGGTCAGCCGGCCGAGTTCGGTCTTGGTCAGGTGATTAAAGGGTGGTCTGAGGGGCTGTCGTTGATGCCTGTCGGTTCTAAGTACCGTTTTTGGATTCCTGCTGATCTTGCTTACGGGCAGCAGGGGACTCCGGGTGGTCCGATTGGCCCTGATGCAACGTTGACCTTTGACGTGGAGCTGCTCAGTATCCTCCCTTAA
>xylefaco32
ATGAAGATACAAATGCGCCATGCTGTCGTGTCGCTACTGGTCGCAGCAATGTCGGCCTCCTTACCCGCTATGTCCAAACAATCGGTTTCCGTTGTGAATAATGAAGAGAAAACGGTGTTGAGCACCGAAAAAGAGAAAGTCAGTTATGCCATTGGTTTGGACATTGCGCGATCGCATGTGTTCGAGCTGATTGCTCAAGACATTGATGTTGCTGCACTACAGCGTGCGATCGAAAATGTCTTCAAGGGTGGGCCGCCTTTGATCTCTGAGGAGGTTGCTCAGACAACCGATACCGCGCTGCGTGCCATGTTGGCAGCCCGTTCCGGGCAACAGGAAGCTTCGGGGACTGCGCCGCCTGCTGTATCCAAAGAGAACATTGGTCTCATGCTTGGGAGCTATATGGTCGGCCCGTCGCTGCTGGCGATCAAGGATGATATTGATCTTCCGGTGCTTCTACAGGCACTGCGTACCAGCTTCGCAAAGCGCACACCGTTGATGGATGAACAAGAAATGACCACAAGGATGCAAGCATTTGTGGCCTCTAAAAATGCTGCGGTTGCAGGAAAAAATCGTGATGAGGGCAGTGCTTTTCTCTCTAAGAACAAGAACGAGAAGGGCGTGATCACCACCGCTTCAGGTCTTCAGTACATGGTGTTGCGGCAGGGAAGCGGCTCACGTCCGACCCCAAGTAATAATGTGCGTGTCAACTACGAGGGCAAGCTGCTCAGCGGTCAAGTATTTGATAGCTCTTACCAGCGTGGTCAGCCGGCCGAGTTCGGTCTTGGTCAGGTGATTAAAGGGTGGTCTGAGGGGCTGTCGTTGATGCCTGTCGGTTCTAAGTACCGTTTTTGGATTCCTGCTGATCTTGCTTACGGGCAGCAGGGGACTCCGGGTGGTCCGATTGGCCCTGATGCAACGTTGACCTTTGACGTGGAGCTGCTCAGTATCCTCCCTTAA
>xylefaco6c
ATGAAGATACAAATGCGCCATGCTGTCGTGTCGCTACTGGTCGCAGCAATGTCGGCCTCCTTACCCGCTATGTCCAAACAATCGGTTTCCGTTGTGAATAATGAAGAGAAAACGGTGTTGAGCACCGAAAAAGAGAAAGTCAGTTATGCCATTGGTTTGGACATTGCGCGATCGCATGTGTTCGAGCTGATTGCTCAAGACATGGATGTTGCTGCACTACAGCGTGCGATCGAAAATGTCTTCAAGGGTGGGCCGCCTTTGATCTCTGAGGAGGTTGCTCAGACAACCGATACCGCGCTGCGTGCCATGTTGGCAGCCCGTTCCGGGCAACAGGAAGCTTCGGGGACTGCGCCGCCTGCTGTATCCAAAGAGAACATTGGTCTCATGCTTGGGAGCTATATGGTCGGCCCGTCGCTGCTGGCGATCAAGGATGATATTGATCTTCCGGTGCTTCTACAGGCACTGCGTACCAGCTTCGCAAAGCGCACACCGTTGATGGATGAACAAGAAATGACCACAAGGATGCAAGCATTTGTGGCCTCTAAAAATGCTGCGGTTGCAGGAAAAAATCGTGATGAGGGCAGTGCTTTTCTCTCTAAGAACAAGAACGAGAAGGGCGTGATCACCACCGCTTCAGGTCTTCAGTACATGGTGTTGCGGCAGGGAAGCGGCTCACGTCCGACCCCAAGTAATAATGTGCGTGTCAACTACGAGGGCAAGCTGCTCAGCGGTCAAGTATTTGATAGCTCTTACCAGCGTGGTCAGCCGGCCGAGTTCGGTCTTGGTCAGGTGATTAAAGGGTGGTCTGAGGGGCTGTCGTTGATGCCTGTCGGTTCTAAGTACCGTTTTTGGATTCCTGCTGATCTTGCTTACGGGCAGCAGGGAACTCCGGGTGGTCCGATTGGCCCTGATGCAACGTTGACCTTTGACGTGGAGCTGCTCAGTATCCTCCCTTAA
>xylefaCOF4
ATGAAGATACAAATGCGCCATGCTGTCGTGTCGCTACTGGTCGCAGCAATGTCGGCCTCCTTACCCGCTATGTCCAAACAATCGGTTTCCGTTGTGAATAATGAAGAGAAAACGGTGTTGAGCACCGAAAAAGAGAAAGTCAGTTATGCCATTGGTTTGGACATTGCGCGATCGCATGTGTTCGAGCTGATTGCTCAAGACATGGATGTTGCTGCACTACAGCGTGCGATCGAAAATGTCTTCAAGGGTGGGCCGCCTTTGATCTCTGAGGAGGTTGCTCAGACAACCGATACCGCGCTGCGTGCCATGTTGGCAGCCCGTTCCGGGCAACAGGAAGCTTCGGGGACTGCGCCGCCTGCTGTATCCAAAGAGAACATTGGTCTCATGCTTGGGAGCTATATGGTCGGCCCGTCGCTGCTGGCGATCAAGGATGATATTGATCTTCCGGTGCTTCTACAGGCACTGCGTACCAGCTTCGCAAAGCGCACACCGTTGATGGATGAACAAGAAATGACCACAAGGATGCAAGCATTTGTGGCCTCTAAAAATGCTGCGGTTGCAGGAAAAAATCGTGATGAGGGCAGTGCTTTTCTCTCTAAGAACAAGAACGAGAAGGGCGTGATCACCACCGCTTCAGGTCTTCAGTACATGGTGTTGCGGCAGGGAAGCGGCTCACGTCCGACCCCAAGTAATAATGTGCGTGTCAACTACGAGGGCAAGCTGCTCAGCGGTCAAGTATTTGATAGCTCTTACCAGCGTGGTCAGCCGGCCGAGTTCGGTCTTGGTCAGGTGATTAAAGGGTGGTCTGAGGGGCTGTCGTTGATGCCTGTCGGTTCTAAGTACCGTTTTTGGATTCCTGCTGATCTTGCTTACGGGCAGCAGGGAACTCCGGGTGGTCCGATTGGCCCTGATGCAACGTTGACCTTTGACGTGGAGCTGCTCAGTATCCTCCCTTAA
>xylefaCVC1
ATGAAGATACAAATGCGCCATGCTGTCGTGTCGCTACTGGTCGCAGCAATGTCGGCCTCCTTACCCGCTATGTCCAAACAATCGGTTTCCGTTGTGAATAATGAAGAGAAAACGGTGTTGAGCACCGAAAAAGAGAAAGTCAGTTATGCCATTGGTTTGGACATTGCGCGATCGCATGTGTTCGAGCTGATTGCTCAAGACATTGATGTTGCTGCACTACAGCGTGCGATCGAAAATGTCTTCAAGGGTGGGCCGCCTTTGATCTCTGAGGAGGTTGCTCAGACAACCGATACCGCGCTGCGTGCCATGTTGGCAGCCCGTTCCGGGCAACAGGAAGCTTCGGGGACTGCGCCGCCTGCTGTATCCAAAGAGAACATTGGTCTCATGCTTGGGAGCTATATGGTCGGCCCGTCGCTGCTGGCGATCAAGGATGATATTGATCTTCCGGTGCTTCTACAGGCACTGCGTACCAGCTTCGCAAAGCGCACACCGTTGATGGATGAACAAGAAATGACCACAAGGATGCAAGCATTTGTGGCCTCTAAAAATGCTGCGGTTGCAGGAAAAAATCGTGATGAGGGCAGTGCTTTTCTCTCTAAGAACAAGAACGAGAAGGGCGTGATCACCACCGCTTCAGGTCTTCAGTACATGGTGTTGCGGCAGGGAAGCGGCTCACGTCCGACCCCAAGTAATAATGTGCGTGTCAACTACGAGGGCAAGCTGCTCAGCGGTCAAGTATTTGATAGCTCTTACCAGCGTGGTCAGCCGGCCGAGTTCGGTCTTGGTCAGGTGATTAAAGGGTGGTCTGAGGGGCTGTCGTTGATGCCTGTCGGTTCTAAGTACCGTTTTTGGATTCCTGCTGATCTTGCTTACGGGCAGCAGGGGACTCCGGGTGGTCCGATTGGCCCTGATGCAACGTTGACCTTTGACGTGGAGCTGCTCAGTATCCTCCCTTAA
>xylefaCVC6
ATGAAGATACAAATGCGCCATGCTGTCGTGTCGCTACTGGTCGCAGCAATGTCGGCCTCCTTACCCGCTATGTCCAAACAATCGGTTTCCGTTGTGAATAATGAAGAGAAAACGGTGTTGAGCACCGAAAAAGAGAAAGTCAGTTATGCCATTGGTTTGGACATTGCGCGATCGCATGTGTTCGAGCTGATTGCTCAAGACATTGATGTTGCTGCACTACAGCGTGCGATCGAAAATGTCTTCAAGGGTGGGCCGCCTTTGATCTCTGAGGAGGTTGCTCAGACAACCGATACCGCGCTGCGTGCCATGTTGGCAGCCCGTTCCGGGCAACAGGAAGCTTCGGGGACTGCGCCGCCTGCTGTATCCAAAGAGAACATTGGTCTCATGCTTGGGAGCTATATGGTCGGCCCGTCGCTGCTGGCGATCAAGGATGATATTGATCTTCCGGTGCTTCTACAGGCACTGCGTACCAGCTTCGCAAAGCGCACACCGTTGATGGATGAACAAGAAATGACCACAAGGATGCAAGCATTTGTGGCCTCTAAAAATGCTGCGGTTGCAGGAAAAAATCGTGATGAGGGCAGTGCTTTTCTCTCTAAGAACAAGAACGAGAAGGGCGTGATCACCACCGCTTCAGGTCTTCAGTACATGGTGTTGCGGCAGGGAAGCGGCTCACGTCCGACCCCAAGTAATAATGTGCGTGTCAACTACGAGGGCAAGCTGCTCAGCGGTCAAGTATTTGATAGCTCTTACCAGCGTGGTCAGCCGGCCGAGTTCGGTCTTGGTCAGGTGATTAAAGGGTGGTCTGAGGGGCTGTCGTTGATGCCTGTCGGTTCTAAGTACCGTTTTTGGATTCCTGCTGATCTTGCTTACGGGCAGCAGGGGACTCCGGGTGGTCCGATTGGCCCTGATGCAACGTTGACCTTTGACGTGGAGCTGCTCAGTATCCTCCCTTAA
>xylefaCOF7
ATGAAGATACAAATGCGCCATGCTGTCGTGTCGCTACTGGTCGCAGCAATGTCGGCCTCCTTACCCGCTATGTCCAAACAATCGGTTTCCGTTGTGAATAATGAAGAGAAAACGGTGTTGAGCACCGAAAAAGAGAAAGTCAGTTATGCCATTGGTTTGGACATTGCGCGATCGCATGTGTTCGAGCTGATTGCTCAAGACATTGATGTTGCTGCACTACAGCGTGCGATCGAAAATGTCTTCAAGGGTGGGCCGCCTTTGATCTCTGAGGAGGTTGCTCAGACAACCGATACCGCGCTGCGTGCCATGTTGGCAGCCCGTTCCGGGCAACAGGAAGCTTCGGGGACTGCGCCGCCTGCTGTATCCAAAGAGAACATTGGTCTCATGCTTGGGAGCTATATGGTCGGCCCGTCGCTGCTGGCGATCAAGGATGATATTGATCTTCCGGTGCTTCTACAGGCACTGCGTACCAGCTTCGCAAAGCGCACACCGTTGATGGATGAACAAGAAATGACCACAAGGATGCAAGCATTTGTGGCCTCTAAAAATGCTGCGGTTGCAGGAAAAAATCGTGATGAGGGCAGTGCTTTTCTCTCTAAGAACAAGAACGAGAAGGGCGTGATCACCACCGCTTCAGGTCTTCAGTACATGGTGTTGCGGCAGGGAAGCGGCTCACGTCCGACCCCAAGTAATAATGTGCGTGTCAACTACGAGGGCAAGCTGCTCAGCGGTCAAGTATTTGATAGCTCTTACCAGCGTGGTCAGCCGGCCGAGTTCGGTCTTGGTCAGGTGATTAAAGGGTGGTCTGAGGGGCTGTCGTTGATGCCTGTCGGTTCTAAGTACCGTTTTTGGATTCCTGCTGATCTTGCTTACGGGCAGCAGGGGACTCCGGGTGGTCCGATTGGCCCTGATGCAACGTTGACCTTTGACGTGGAGCTGCTCAGTATCCTCCCTTAA
>xylefacodi
ATGAAGATACAAATGCGCCATGCTGTCGTGTCGCTACTGGTCGCAGCAATGTCGGCCTCCTTACCCGCTATGTCCAAACAATCGGTTTCCGTTGTGAATAATGAAGAGAAAACGGTGTTGAGCACCGAAAAAGAGAAAGTCAGTTATGCCATTGGTTTGGACATTGCGCGATCGCATGTGTTCGAGCTGATTGCTCAAGACATTGATGTTGCTGCACTACAGCGTGCGATCGAAAATGTCTTCAAGGGTGGGCCGCCTTTGATCTCTGAGGAGGTTGCTCAGACAACCGATACCGCGCTGCGTGCCATGTTGGCAGCCCGTTCCGGGCAACAGGAAGCTTCGGGGACTGCGCCGCCTGCTGTATCCAAAGAGAACATTGGTCTCATGCTTGGGAGCTATATGGTCGGCCCGTCGCTGCTGGCGATCAAGGATGATATTGATCTTCCGGTGCTTCTACAGGCACTGCGTACCAGCTTCGCAAAGCGCACACCGTTGATGGATGAACAAGAAATGACCACAAGGATGCAAGCATTTGTGGCCTCTAAAAATGCTGCGGTTGCAGGAAAAAATCGTGATGAGGGCAGTGCTTTTCTCTCTAAGAACAAGAACGAGAAGGGCGTGATCACCACCGCTTCAGGTCTTCAGTACATGGTGTTGCGGCAGGGAAGCGGCTCACGTCCGACCCCAAGTAATAATGTGCGTGTCAACTACGAGGGCAAGCTGCTCAGCGGTCAAGTATTTGATAGCTCTTACCAGCGTGGTCAGCCGGCCGAGTTCGGTCTTGGTCAGGTGATTAAAGGGTGGTCTGAGGGGCTGTCGTTGATGCCTGTCGGTTCTAAGTACCGTTTTTGGATTCCTGCTGATCTTGCTTACGGGCAGCAGGGGACTCCGGGTGGTCCGATTGGCCCTGATGCAACGTTGACCTTTGACGTGGAGCTGCTCAGTATCCTCCCTTAA
>xylefaOLS9
ATGAAGATACAAATGCGCCATGCTGTCGTGTCGCTACTGGTCGCAGCAATGTCGGCCTCCTTACCCGCTATGTCCAAACAATCGGTTTCCGTTGTGAATAATGAAGAGAAAACGGTGTTGAGCACCGAAAAAGAGAAAGTCAGTTATGCCATTGGTTTGGACATTGCGCGATCGCATGTGTTCGAGCTGATTGCTCAAGACATTGATGTTGCTGCACTACAGCGTGCGATCGAAAATGTCTTCAAGGGTGGGCCGCCTTTGATCTCTGAGGAGGTTGCTCAGACAACCGATACCGCGCTGCGTGCCATGTTGGCAGCCCGTTCCGGGCAACAGGAAGCTTCGGGGACTGCGCCGCCTGCTGTATCCAAAGAGAACATTGGTCTCATGCTTGGGAGCTATATGGTCGGCCCGTCGCTGCTGGCGATCAAGGATGATATTGATCTTCCGGTGCTTCTACAGGCACTGCGTACCAGCTTCGCAAAGCGCACACCGTTGATGGATGAACAAGAAATGACCACAAGGATGCAAGCATTTGTGGCCTCTAAAAATGCTGCGGTTGCAGGAAAAAATCGTGATGAGGGCAGTGCTTTTCTCTCTAAGAACAAGAACGAGAAGGGCGTGATCACCACCGCTTCAGGTCTTCAGTACATGGTGTTGCGGCAGGGAAGCGGCTCACGTCCGACCCCAAGTAATAATGTGCGTGTCAACTACGAGGGCAAGCTGCTCAGCGGTCAAGTATTTGATAGCTCTTACCAGCGTGGTCAGCCGGCCGAGTTCGGTCTTGGTCAGGTGATTAAAGGGTGGTCTGAGGGGCTGTCGTTGATGCCTGTCGGTTCTAAGTACCGTTTTTGGATTCCTGCTGATCTTGCTTACGGGCAGCAGGGGACTCCGGGTGGTCCGATTGGCCCTGATGCAACGTTGACCTTTGACGTGGAGCTGCTCAGTATCCTCCCTTAA
>xylefaPr8x
ATGAAGATACAAATGCGCCATGCTGTCGTGTCGCTACTGGTCGCAGCAATGTCGGCCTCCTTACCCGCTATGTCCAAACAATCGGTTTCCGTTGTGAATAATGAAGAGAAAACGGTGTTGAGCACCGAAAAAGAGAAAGTCAGTTATGCCATTGGTTTGGACATTGCGCGATCGCATGTGTTCGAGCTGATTGCTCAAGACATGGATGTTGCTGCACTACAGCGTGCGATCGAAAATGTCTTCAAGGGTGGGCCGCCTTTGATCTCTGAGGAGGTTGCTCAGACAACCGATACCGCGCTGCGTGCCATGTTGGCAGCCCGTTCCGGGCAACAGGAAGCTTCGGGGACTGCGCCGCCTGCTGTATCCAAAGAGAACATTGGTCTCATGCTTGGGAGCTATATGGTCGGCCCGTCGCTGCTGGCGATCAAGGATGATATTGATCTTCCGGTGCTTCTACAGGCACTGCGTACCAGCTTCGCAAAGCGCACACCGTTGATGGATGAACAAGAAATGACCACAAGGATGCAAGCATTTGTGGCCTCTAAAAATGCTGCGGTTGCAGGAAAAAATCGTGATGAGGGCAGTGCTTTTCTCTCTAAGAACAAGAACGAGAAGGGCGTGATCACCACCGCTTCAGGTCTTCAGTACATGGTGTTGCGGCAGGGAAGCGGCTCACGTCCGACCCCAAGTAATAATGTGCGTGTCAACTACGAGGGCAAGCTGCTCAGCGGTCAAGTATTTGATAGCTCTTACCAGCGTGGTCAGCCGGCCGAGTTCGGTCTTGGTCAGGTGATTAAAGGGTGGTCTGAGGGGCTGTCGTTGATGCCTGTCGGTTCTAAGTACCGTTTTTGGATTCCTGCTGATCTTGCTTACGGGCAGCAGGGAACTCCGGGTGGTCCGATTGGCCCTGATGCAACGTTGACCTTTGACGTGGAGCTGCTCAGTATCCTCCCTTAA
>xylefasFb7
ATGAAGATACAAATGCGCCATGCTGTCGTGTCGCTACTGGTCGCAGCAATGTCGGCCTCCTTACCCGCTATGTCCAAACAATCGGTTTCCGTTGTGAATAATGAAGAGAAAACGGTGTTGAGCACCGAAAAAGAGAAAGTCAGTTATGCCATTGGTTTGGACATTGCGCGATCGCATGTGTTCGAGCTGATTGCTCAAGACATTGATGTTGCTGCACTACAGCGTGCGATCGAAAATGTCTTCAAGGGTGGGCCGCCTTTGATCTCTGAGGAGGTTGCTCAGACAACCGATACCGCGCTGCGTGCCATGTTGGCAGCCCGTTCCGGGCAACAGGAAGCTTCGGGGACTGCGCCGCCTGCTGTATCCAAAGAGAACATTGGTCTCATGCTTGGGAGCTATATGGTCGGCCCGTCGCTGCTGGCGATCAAGGATGATATTGATCTTCCGGTGCTTCTACAGGCACTGCGTACCAGCTTCGCAAAGCGCACACCGTTGATGGATGAACAAGAAATGACCACAAGGATGCAAGCATTTGTGGCCTCTAAAAATGCTGCGGTTGCAGGAAAAAATCGTGATGAGGGCAGTGCTTTTCTCTCTAAGAACAAGAACGAGAAGGGCGTGATCACCACCGCTTCAGGTCTTCAGTACATGGTGTTGCGGCAGGGAAGCGGCTCACGTCCGACCCCAAGTAATAATGTGCGTGTCAACTACGAGGGCAAGCTGCTCAGCGGTCAAGTATTTGATAGCTCTTACCAGCGTGGTCAGCCGGCCGAGTTCGGTCTTGGTCAGGTGATTAAAGGGTGGTCTGAGGGGCTGTCGTTGATGCCTGTCGGTTCTAAGTACCGTTTTTGGATTCCTGCTGATCTTGCTTACGGGCAGCAGGGGACTCCGGGTGGTCCGATTGGCCCTGATGCAACGTTGACCTTTGACGTGGAGCTGCTCAGTATCCTCCCTTAA
>xylefaU24D
ATGAAGATACAAATGCGCCATGCTGTCGTGTCGCTACTGGTCGCAGCAATGTCGGCCTCCTTACCCGCTATGTCCAAACAATCGGTTTCCGTTGTGAATAATGAAGAGAAAACGGTGTTGAGCACCGAAAAAGAGAAAGTCAGTTATGCCATTGGTTTGGACATTGCGCGATCGCATGTGTTCGAGCTGATTGCTCAAGACATTGATGTTGCTGCACTACAGCGTGCGATCGAAAATGTCTTCAAGGGTGGGCCGCCTTTGATCTCTGAGGAGGTTGCTCAGACAACCGATACCGCGCTGCGTGCCATGTTGGCAGCCCGTTCCGGGCAACAGGAAGCTTCGGGGACTGCGCCGCCTGCTGTATCCAAAGAGAACATTGGTCTCATGCTTGGGAGCTATATGGTCGGCCCGTCGCTGCTGGCGATCAAGGATGATATTGATCTTCCGGTGCTTCTACAGGCACTGCGTACCAGCTTCGCAAAGCGCACACCGTTGATGGATGAACAAGAAATGACCACAAGGATGCAAGCATTTGTGGCCTCTAAAAATGCTGCGGTTGCAGGAAAAAATCGTGATGAGGGCAGTGCTTTTCTCTCTAAGAACAAGAACGAGAAGGGCGTGATCACCACCGCTTCAGGTCTTCAGTACATGGTGTTGCGGCAGGGAAGCGGCTCACGTCCGACCCCAAGTAATAATGTGCGTGTCAACTACGAGGGCAAGCTGCTCAGCGGTCAAGTATTTGATAGCTCTTACCAGCGTGGTCAGCCGGCCGAGTTCGGTCTTGGTCAGGTGATTAAAGGGTGGTCTGAGGGGCTGTCGTTGATGCCTGTCGGTTCTAAGTACCGTTTTTGGATTCCTGCTGATCTTGCTTACGGGCAGCAGGGGACTCCGGGTGGTCCGATTGGCCCTGATGCAACGTTGACCTTTGACGTGGAGCTGCTCAGTATCCTCCCTTAA
>xylefaOLS8
ATGAAGATACAAATGCGCCATGCTGTCGTGTCGCTACTGGTCGCAGCAATGTCGGCCTCCTTACCCGCTATGTCCAAACAATCGGTTTCCGTTGTGAATAATGAAGAGAAAACGGTGTTGAGCACCGAAAAAGAGAAAGTCAGTTATGCCATTGGTTTGGACATTGCGCGATCGCATGTGTTCGAGCTGATTGCTCAAGACATTGATGTTGCTGCACTACAGCGTGCGATCGAAAATGTCTTCAAGGGTGGGCCGCCTTTGATCTCTGAGGAGGTTGCTCAGACAACCGATACCGCGCTGCGTGCCATGTTGGCAGCCCGTTCCGGGCAACAGGAAGCTTCGGGGACTGCGCCGCCTGCTGTATCCAAAGAGAACATTGGTCTCATGCTTGGGAGCTATATGGTCGGCCCGTCGCTGCTGGCGATCAAGGATGATATTGATCTTCCGGTGCTTCTACAGGCACTGCGTACCAGCTTCGCAAAGCGCACACCGTTGATGGATGAACAAGAAATGACCACAAGGATGCAAGCATTTGTGGCCTCTAAAAATGCTGCGGTTGCAGGAAAAAATCGTGATGAGGGCAGTGCTTTTCTCTCTAAGAACAAGAACGAGAAGGGCGTGATCACCACCGCTTCAGGTCTTCAGTACATGGTGTTGCGGCAGGGAAGCGGCTCACGTCCGACCCCAAGTAATAATGTGCGTGTCAACTACGAGGGCAAGCTGCTCAGCGGTCAAGTATTTGATAGCTCTTACCAGCGTGGTCAGCCGGCCGAGTTCGGTCTTGGTCAGGTGATTAAAGGGTGGTCTGAGGGGCTGTCGTTGATGCCTGTCGGTTCTAAGTACCGTTTTTGGATTCCTGCTGATCTTGCTTACGGGCAGCAGGGGACTCCGGGTGGTCCGATTGGCCCTGATGCAACGTTGACCTTTGACGTGGAGCTGCTCAGTATCCTCCCTTAA
>xylefaJa12
ATGAAGATACAAATGCGCCATGCTGTCGTGTCGCTACTGGTCGCAGCAATGTCGGCCTCCTTACCCGCTATGTCCAAACAATCGGTTTCCGTTGTGAATAATGAAGAGAAAACGGTGTTGAGCACCGAAAAAGAGAAAGTCAGTTATGCCATTGGTTTGGACATTGCGCGATCGCATGTGTTCGAGCTGATTGCTCAAGACATTGATGTTGCTGCACTACAGCGTGCGATCGAAAATGTCTTCAAGGGTGGGCCGCCTTTGATCTCTGAGGAGGTTGCTCAGACAACCGATACCGCGCTGCGTGCCATGTTGGCAGCCCGTTCCGGGCAACAGGAAGCTTCGGGGACTGCGCCGCCTGCTGTATCCAAAGAGAACATTGGTCTCATGCTTGGGAGCTATATGGTCGGCCCGTCGCTGCTGGCGATCAAGGATGATATTGATCTTCCGGTGCTTCTACAGGCACTGCGTACCAGCTTCGCAAAGCGCACACCGTTGATGGATGAACAAGAAATGACCACAAGGATGCAAGCATTTGTGGCCTCTAAAAATGCTGCGGTTGCAGGAAAAAATCGTGATGAGGGCAGTGCTTTTCTCTCTAAGAACAAGAACGAGAAGGGCGTGATCACCACCGCTTCAGGTCTTCAGTACATGGTGTTGCGGCAGGGAAGCGGCTCACGTCCGACCCCAAGTAATAATGTGCGTGTCAACTACGAGGGCAAGCTGCTCAGCGGTCAAGTATTTGATAGCTCTTACCAGCGTGGTCAGCCGGCCGAGTTCGGTCTTGGTCAGGTGATTAAAGGGTGGTCTGAGGGGCTGTCGTTGATGCCTGTCGGTTCTAAGTACCGTTTTTGGATTCCTGCTGATCTTGCTTACGGGCAGCAGGGGACTCCGGGTGGTCCGATTGGCCCTGATGCAACGTTGACCTTTGACGTGGAGCTGCTCAGTATCCTCCCTTAA
>xylefaHib4
ATGAAGATACAAATGCGCCATGCTGTCGTGTCGCTACTGGTCGCAGCAATGTCGGCCTCCTTACCCGCTATGTCCAAACAATCGGTTTCCGTTGTGAATAATGAAGAGAAAACGGTGTTGAGCACCGAAAAAGAGAAAGTCAGTTATGCCATTGGTTTGGACATTGCGCGATCGCATGTGTTCGAGCTGATTGCTCAAGACATTGATGTTGCTGCACTACAGCGTGCGATCGAAAATGTCTTCAAGGGTGGGCCGCCTTTGATCTCTGAGGAGGTTGCTCAGACAACCGATACCGCGCTGCGTGCCATGTTGGCAGCCCGTTCCGGGCAACAGGAAGCTTCGGGGACTGCGCCGCCTGCTGTATCCAAAGAGAACATTGGTCTCATGCTTGGGAGCTATATGGTCGGCCCGTCGCTGCTGGCGATCAAGGATGATATTGATCTTCCGGTGCTTCTACAGGCACTGCGTACCAGCTTCGCAAAGCGCACACCGTTGATGGATGAACAAGAAATGACCACAAGGATGCAAGCATTTGTGGCCTCTAAAAATGCTGCGGTTGCAGGAAAAAATCGTGATGAGGGCAGTGCTTTTCTCTCTAAGAACAAGAACGAGAAGGGCGTGATCACCACCGCTTCAGGTCTTCAGTACATGGTGTTGCGGCAGGGAAGCGGCTCACGTCCGACCCCAAGTAATAATGTGCGTGTCAACTACGAGGGCAAGCTGCTCAGCGGTCAAGTATTTGATAGCTCTTACCAGCGTGGTCAGCCGGCCGAGTTCGGTCTTGGTCAGGTGATTAAAGGGTGGTCTGAGGGGCTGTCGTTGATGCCTGTCGGTTCTAAGTACCGTTTTTGGATTCCTGCTGATCTTGCTTACGGGCAGCAGGGGACTCCGGGTGGTCCGATTGGCCCTGATGCAACGTTGACCTTTGACGTGGAGCTGCTCAGTATCCTCCCTTAA
>long-mer1480_(reversed)
--------------------------------------------------------------------------------------------------------------------------------------------------------------------------------------------------------------------------------------------------------------------------------------------------------------------------------------------------------------------------------------------------------------------------------------------------------------------------------------------------------------------------------------------------------------------------------------------------------------------------------------GGGCGTGGTCACCACCGCTTCAGGTCTTC--------------------------------------------------------------------------------------------------------------------------------------------------------------------------------------------------------------------------------------------------------------------------------------------------------------------------
