# Supplementary material for: Identification of genetic relationships and subspecies signatures in Xylella fastidiosa
Source: BMC Genomics. 2019 Mar 25;20:239. doi: 10.1186/s12864-019-5565-9 (PMC6434890; doi:10.1186/s12864-019-5565-9)
Supplement: Supplementary file 8 — Analysis of (non-)synonymous SNPs in homologs to CDS harboring specific k-mers for selected enriched GOs. (ZIP 549 kb) [file 12864_2019_5565_MOESM8_ESM.zip › Additional-File8/Additional-File8A_CladeIII/GO-0003755 0000413/CP006740.1.1504/Clade III assembled to xylefaMU34.fasta]

>xylefaMU34
ATGAAGATAGAAAAAGACTGTGTTGTTCGCTTTCACTACATTGTTTCCGAGGTCGGTCAAGCGCCGTTCGAAAGCTCTAAGGAGCGCAATCCGTTGGCAATCCTTATCGGTCACGGCAACATCATTCCAGGCTTGGAGAAGGCAATGCTGGACAAGCACGCTGGGGAAAGCTTCAGCGTTGACGTCAAGGCCGCTGATGCCTACGGGGAGTACCGCGAAGGGCTGACACAAAGGATACCGAAGAAAAAGTTTGGGAATACCCGCATCGCCCCAGGGATGCAGGTGGTGTTGCAAACCAATACCGGAACACAAGCCGTCACTGTGCAGAAGGTTGGGCTGACTGTGGTCGATGTCGATTTGAATCACCCGATGGCTGGTAAGGATCTGCATTTTGAGGTGGAGATCGTTGAGGTGCGCGAGGCGACTCAAGAAGAAATCGAGCACGGCCACGTGCATGGTGAGGGTGGTCACCTGCACTGA
>xylefaMuMD
ATGAAGATAGAAAAAGACTGTGTTGTTCGCTTTCACTACATTGTTTCCGAGGTCGGTCAAGCGCCGTTCGAAAGCTCTAAGGAGCGCAATCCGTTGGCAATCCTTATCGGTCACGGCAACATCATTCCAGGCTTGGAGAAGGCAATGCTGGACAAGCACGCTGGGGAAAGCTTCAGCGTTGACGTCAAGGCCGCTGATGCCTACGGGGAGTACCGCGAAGGGCTGACACAAAGGATACCGAAGAAAAAGTTTGGGAATACCCGCATCGCCCCAGGGATGCAGGTGGTGTTGCAAACCAATACCGGAACACAAGCCGTCACTGTGCAGAAGGTTGGGCTGACTGTGGTCGATGTCGATTTGAATCACCCGATGGCTGGTAAGGATCTGCATTTTGAGGTGGAGATCGTTGAGGTGCGCGAGGCGACTCAAGAAGAAATCGAGCACGGCCACGTGCATGGTGAGGGTGGTCACCTGCACTGA
>xylefa4627
ATGAAGATAGAAAAAGACTGTGTTGTTCGCTTTCACTACATTGTTTCCGAGGTCGGTCAAGCGCCGTTCGAAAGCTCTAAGGAGCGCAATCCGTTGGCAATCCTTATCGGTCACGGCAACATCATTCCAGGCTTGGAGAAGGCAATGCTGGACAAGCACGCTGGGGAAAGCTTCAGCGTTGACGTCAAGGCCGCTGATGCCTACGGGGAGTACCGCGAAGGGCTGACACAAAGGATACCGAAGAAAAAGTTTGGGAATACCCGCGTCGCCCCAGGGATGCAGGTGGTGTTGCAAACCAATACCGGAACACAAGCCGTCACTGTGCAGAAGGTTGGGCTGACTGTGGTCGATGTCGATTTGAATCACCCGATGGCTGGTAAGGATCTGCATTTTGAGGTGGAGATCGTTGAGGTGCGCGAGGCGACTCAAGAAGAAATCGAGCACGGCCACGTGCATGGTGAGGGTGGTCACCTGCACTGA
>xylefa7969
ATGAAGATAGAAAAAGACTGTGTTGTTCGCTTTCACTACATTGTTTCCGAGGTCGGTCAAGCGCCGTTCGAAAGCTCTAAGGAGCGCAATCCGTTGGCAATCCTTATCGGTCACGGCAACATCATTCCAGGCTTGGAGAAGGCAATGCTGGACAAGCACGCTGGGGAAAGCTTCAGCGTTGACGTCAAGGCCGCTGATGCCTACGGGGAGTACCGCGAAGGGCTGACACAAAGGATACCGAAGAAAAAGTTTGGGAATACCCGCGTCACCCCAGGGATGCAGGTGGTGTTGCAAACCAATACCGGAACACAAGCCGTCACTGTGCAGAAGGTTGGGCTGACTGTGGTCGATGTCGATTTGAATCACCCGATGGCTGGTAAGGATCTGCATTTTGAGGTGGAGATCGTTGAGGTGCGCGAGGCGACTCAAGAAGAAATCGAGCACGGCCACGTGCATGGTGAGGGTGGTCACCTGCACTGA
>xylefa4626
ATGAAGATAGAAAAAGACTGTGTTGTTCGCTTTCACTACATTGTTTCCGAGGTCGGTCAAGCGCCGTTCGAAAGCTCTAAGGAGCGCAATCCGTTGGCAATCCTTATCGGTCACGGCAACATCATTCCAGGCTTGGAGAAGGCAATGCTGGACAAGCACGCTGGGGAAAGCTTCAGCGTTGACGTCAAGGCCGCTGATGCCTACGGGGAGTACCGCGAAGGGCTGACACAAAGGATACCGAAGAAAAAGTTTGGGAATACCCGCGTCACCCCAGGGATGCAGGTGGTGTTGCAAACCAATACCGGAACACAAGCCGTCACTGTGCAGAAGGTTGGGCTGACTGTGGTCGATGTCGATTTGAATCACCCGATGGCTGGTAAGGATCTGCATTTTGAGGTGGAGATCGTTGAGGTGCGCGAGGCGACTCAAGAAGAAATCGAGCACGGCCACGTGCATGGTGAGGGTGGTCACCTGCACTGA
>xylefa8073
ATGAAGATAGAAAAAGACTGTGTTGTTCGCTTTCACTACATTGTTTCCGAGGTCGGTCAAGCGCCGTTCGAAAGCTCTAAGGAGCGCAATCCGTTGGCAATCCTTATCGGTCACGGCAACATCATTCCAGGCTTGGAGAAGGCAATGCTGGACAAGCACGCTGGGGAAAGCTTCAGCGTTGACGTCAAGGCCGCTGATGCCTACGGGGAGTACCGCGAAGGGCTGACACAAAGGATACCGAAGAAAAAGTTTGGGAATACCCGCGTCACCCCAGGGATGCAGGTGGTGTTGCAAACCAATACCGGAACACAAGCCGTCACTGTGCAGAAGGTTGGGCTGACTGTGGTCGATGTCGATTTGAATCACCCGATGGCTGGTAAGGATCTGCATTTTGAGGTGGAGATCGTTGAGGTGCGCGAGGCGACTCAAGAAGAAATCGAGCACGGCCACGTGCATGGTGAGGGTGGTCACCTGCACTGA
>xylefaAnn1
ATGAAGATAGAAAAAGACTGTGTTGTTCGCTTTCACTACATTGTTTCCGAGGTCGGTCAAGCGCCGTTCGAAAGCTCTAAGGAGCGCAATCCGTTGGCAATCCTTATCGGTCACGGCAACATCATTCCAGGCTTGGAGAAGGCAATGCTGGACAAGCACGCTGGGGAGAGCTTCAGCGTTGACGTCAAGGCCGCTGATGCCTACGGGGAGTACCGCGAAGGGCTGACACAAAGGATACCGAAGAAAAAGTTTGGGAATACCCGCGTCGCCCCAGGGATGCAGGTGGTGTTGCAAACCAATACCGGAACACAAGCCGTCACTGTGCAGAAGGTTGGGCTGACTGTGGTCGATGTCGATTTGAATCACCCGATGGCTGGTAAGGATCTGCATTTTGAGGTGGAGATCGTTGAAGTGCGCGAGGCGACTCAAGAAGAAATCGAGCACGGCCACGTGCATGGTGAGGGTGGTCACCTGCACTGA
>xylefa3579
ATGAAGATAGAAAAAGACTGTGTTGTTCGCTTTCACTACATTGTTTCCGAGGTCGGTCAAGCGCCGTTCGAAAGCTCTAAGGAGCGCAATCCGTTGGCAATCCTTATCGGTCACGGCAACATCATTCCAGGCTTGGAGAAGGCAATGCTGGACAAGCACGCTGGGGAAAGCTTCAGCGTTGACGTCAAGGCCGCTGATGCCTACGGGGAGTACCGCGAAGGGCTGACACAAAGGATACCGAAGAAAAAGTTTGGGAATACCCGCGTCACCCCAGGGATGCAGGTGGTGTTGCAAACCAATACCGGAACACAAGCCGTCACTGTGCAGAAGGTTGGGCTGACTGTGGTCGATGTCGATTTGAATCACCCGATGGCTGGTAAGGATCTGCATTTTGAGGTGGAGATCGTTGAGGTGCGCGAGGCGACTCAAGAAGAAATCGAGCACGGCCACGTGCATGGTGAGGGTGGTCACCTGCACTGA
>xylefaco33
ATGAAGATAGAAAAAGACTGTGTTGTTCGCTTTCACTACATTGTTTCCGAGGTCGGTCAAGCGCCGTTCGAAAGCTCTAAGGAGCGCAATCCGTTGGCAATCCTTATCGGTCACGGCAACATCATTCCAGGCTTGGAGAAGGCAATGCTGGACAAGCACGCTGGGGAAAGCTTCAGCGTTGACGTCAAGGCCGCTGATGCCTACGGGGAGTACCGCGAAGGGCTGACACAAAGGATACCGAAGAAAAAGTTTGGGAATACCCGCGTCGCCCCAGGGATGCAGGTGGTGTTGCAAACCAATACCGGAACACAAGCCGTCACTGTGCAGAAGGTTGGGCTGACTGTGGTCGATGTCGATTTGAATCACCCGATGGCTGGTAAGGATCTGCATTTTGAGGTGGAGATCGTTGAGGTGCGCGAGGCGACTCAAGAAGAAATCGAGCACGGCCACGTGCATGGTGAGGGTGGTCACCTGCACTGA
>xylefa8082
ATGAAGATAGAAAAAGACTGTGTTGTTCGCTTTCACTACATTGTTTCCGAGGTCGGTCAAGCGCCGTTCGAAAGCTCTAAGGAGCGCAATCCGTTGGCAATCCTTATCGGTCACGGCAACATCATTCCAGGCTTGGAGAAGGCAATGCTGGACAAGCACGCTGGGGAAAGCTTCAGCGTTGACGTCAAGGCCGCTGATGCCTACGGGGAGTACCGCGAAGGGCTGACACAAAGGATACCGAAGAAAAAGTTTGGGAATACCCGCGTCACCCCAGGGATGCAGGTGGTGTTGCAAACCAATACCGGAACACAAGCCGTCACTGTGCAGAAGGTTGGGCTGACTGTGGTCGATGTCGATTTGAATCACCCGATGGCTGGTAAGGATCTGCATTTTGAGGTGGAGATCGTTGAGGTGCGCGAGGCGACTCAAGAAGAAATCGAGCACGGCCACGTGCATGGTGAGGGTGGTCACCTGCACTGA
>xylefa8071
ATGAAGATAGAAAAAGACTGTGTTGTTCGCTTTCACTACATTGTTTCCGAGGTCGGTCAAGCGCCGTTCGAAAGCTCTAAGGAGCGCAATCCGTTGGCAATCCTTATCGGTCACGGCAACATCATTCCAGGCTTGGAGAAGGCAATGCTGGACAAGCACGCTGGGGAAAGCTTCAGCGTTGACGTCAAGGCCGCTGATGCCTACGGGGAGTACCGCGAAGGGCTGACACAAAGGATACCGAAGAAAAAGTTTGGGAATACCCGCGTCACCCCAGGGATGCAGGTGGTGTTGCAAACCAATACCGGAACACAAGCCGTCACTGTGCAGAAGGTTGGGCTGACTGTGGTCGATGTCGATTTGAATCACCCGATGGCTGGTAAGGATCTGCATTTTGAGGTGGAGATCGTTGAGGTGCGCGAGGCGACTCAAGAAGAAATCGAGCACGGCCACGTGCATGGTGAGGGTGGTCACCTGCACTGA
>xylefaEB92
ATGAAGATAGAAAAAGACTGTGTTGTTCGCTTTCACTACATTGTTTCCGAGGTCGGTCAAGCGCCGTTCGAAAGCTCTAAGGAGCGCAATCCGTTGGCAATCCTTATCGGTCACGGCAACATCATTCCAGGCTTGGAGAAGGCAATGCTGGACAAGCACGCTGGGGAAAGCTTCAGCGTTGACGTCAAGGCCGCTGATGCCTACGGGGAGTACCGCGAAGGGCTGACACAAAGGATACCGAAGAAAAAGTTTGGGAATACCCGCGTCACCCCAGGGATGCAGGTGGTGTTGCAAACCAATACCGGAACACAAGCCGTCACTGTGCAGAAGGTTGGGCTGACTGTGGTCGATGTCGATTTGAATCACCCGATGGCTGGTAAGGATCTGCATTTTGAGGTGGAGATCGTTGAGGTGCGCGAGGCGACTCAAGAAGAAATCGAGCACGGCCACGTGCATGGTGAGGGTGGTCACCTGCACTGA
>xylefa7970
ATGAAGATAGAAAAAGACTGTGTTGTTCGCTTTCACTACATTGTTTCCGAGGTCGGTCAAGCGCCGTTCGAAAGCTCTAAGGAGCGCAATCCGTTGGCAATCCTTATCGGTCACGGCAACATCATTCCAGGCTTGGAGAAGGCAATGCTGGACAAGCACGCTGGGGAAAGCTTCAGCGTTGACGTCAAGGCCGCTGATGCCTACGGGGAGTACCGCGAAGGGCTGACACAAAGGATACCGAAGAAAAAGTTTGGGAATACCCGCGTCACCCCAGGGATGCAGGTGGTGTTGCAAACCAATACCGGAACACAAGCCGTCACTGTGCAGAAGGTTGGGCTGACTGTGGTCGATGTCGATTTGAATCACCCGATGGCTGGTAAGGATCTGCATTTTGAGGTGGAGATCGTTGAGGTGCGCGAGGCGACTCAAGAAGAAATCGAGCACGGCCACGTGCATGGTGAGGGTGGTCACCTGCACTGA
>xylefaD026
ATGAAGATAGAAAAAGACTGTGTTGTTCGCTTTCACTACATTGTTTCCGAGGTCGGTCAAGCGCCGTTCGAAAGCTCTAAGGAGCGCAATCCGTTGGCAATCCTTATCGGTCACGGCAACATCATTCCAGGCTTGGAGAAGGCAATGCTGGACAAGCACGCTGGGGAAAGCTTCAGCGTTGACGTCAAGGCCGCTGATGCCTACGGGGAGTACCGCGAAGGGCTGACACAAAGGATACCGAAGAAAAAGTTTGGGAATACCCGCGTCACCCCAGGGATGCAGGTGGTGTTGCAAACCAATACCGGAACACAAGCCGTCACTGTGCAGAAGGTTGGGCTGACTGTGGTCGATGTCGATTTGAATCACCCGATGGCTGGTAAGGATCTGCATTTTGAGGTGGAGATCGTTGAGGTGCGCGAGGCGACTCAAGAAGAAATCGAGCACGGCCACGTGCATGGTGAGGGTGGTCACCTGCACTGA
>xylefaTem1
ATGAAGATAGAAAAAGACTGTGTTGTTCGCTTTCACTACATTGTTTCCGAGGTCGGTCAAGCGCCGTTCGAAAGCTCTAAGGAGCGCAATCCGTTGGCAATCCTTATCGGTCACGGCAACATCATTCCAGGCTTGGAGAAGGCAATGCTGGACAAGCACGCTGGGGAAAGCTTCAGCGTTGACGTCAAGGCCGCTGATGCCTACGGGGAGTACCGCGAAGGGCTGACACAAAGGATACCGAAGAAAAAGTTTGGGAATACCCGCGTCACCCCAGGGATGCAGGTGGTGTTGCAAACCAATACCGGAACACAAGCCGTCACTGTGCAGAAGGTTGGGCTGACTGTGGTCGATGTCGATTTGAATCACCCGATGGCTGGTAAGGATCTGCATTTTGAGGTGGAGATCGTTGAGGTGCGCGAGGCGACTCAAGAAGAAATCGAGCACGGCCACGTGCATGGTGAGGGTGGTCACCTGCACTGA
>xylefastag
ATGAAGATAGAAAAAGACTGTGTTGTTCGCTTTCACTACATTGTTTCCGAGGTCGGTCAAGCGCCGTTCGAAAGCTCTAAGGAGCGCAATCCGTTGGCAATCCTTATCGGTCACGGCAACATCATTCCAGGCTTGGAGAAGGCAATGCTGGACAAGCACGCTGGGGAAAGCTTCAGCGTTGACGTCAAGGCCGCTGATGCCTACGGGGAGTACCGCGAAGGGCTGACACAAAGGATACCGAAGAAAAAGTTTGGGAATACCCGCGTCACCCCAGGGATGCAGGTGGTGTTGCAAACCAATACCGGAACACAAGCCGTCACTGTGCAGAAGGTTGGGCTGACTGTGGTCGATGTCGATTTGAATCACCCGATGGCTGGTAAGGATCTGCATTTTGAGGTGGAGATCGTTGAGGTGCGCGAGGCGACTCAAGAAGAAATCGAGCACGGCCACGTGCATGGTGAGGGTGGTCACCTGCACTGA
>xylefaM23s
ATGAAGATAGAAAAAGACTGTGTTGTTCGCTTTCACTACATTGTTTCCGAGGTCGGTCAAGCGCCGTTCGAAAGCTCTAAGGAGCGCAATCCGTTGGCAATCCTTATCGGTCACGGCAACATCATTCCAGGCTTGGAGAAGGCAATGCTGGACAAGCACGCTGGGGAAAGCTTCAGCGTTGACGTCAAGGCCGCTGATGCCTACGGGGAGTACCGCGAAGGGCTGACACAAAGGATACCGAAGAAAAAGTTTGGGAATACCCGCGTCACCCCAGGGATGCAGGTGGTGTTGCAAACCAATACCGGAACACAAGCCGTCACTGTGCAGAAGGTTGGGCTGACTGTGGTCGATGTCGATTTGAATCACCCGATGGCTGGTAAGGATCTGCATTTTGAGGTGGAGATCGTTGAGGTGCGCGAGGCGACTCAAGAAGAAATCGAGCACGGCCACGTGCATGGTGAGGGTGGTCACCTGCACTGA
>long-mer1977
-----------------------------------------------------------------------------------------------------------------------CATCATTCCAGGCTTGGAGAAGGCAATGCTGGACAAGCACGCTGGGGA-------------------------------------------------------------------------------------------------------------------------------------------------------------------------------------------------------------------------------------------------------------------------------------------------------------------------
