# Supplementary material for: Identification of genetic relationships and subspecies signatures in Xylella fastidiosa
Source: BMC Genomics. 2019 Mar 25;20:239. doi: 10.1186/s12864-019-5565-9 (PMC6434890; doi:10.1186/s12864-019-5565-9)
Supplement: Supplementary file 8 — Analysis of (non-)synonymous SNPs in homologs to CDS harboring specific k-mers for selected enriched GOs. (ZIP 549 kb) [file 12864_2019_5565_MOESM8_ESM.zip › Additional-File8/Additional-File8A_CladeIII/GO-0003755 0000413/CP006740.1.1504/Xfp assembled to xylefaMU34.fasta]

>xylefaMU34
ATGAAGATAGAAAAAGACTGTGTTGTTCGCTTTCACTACATTGTTTCCGAGGTCGGTCAAGCGCCGTTCGAAAGCTCTAAGGAGCGCAATCCGTTGGCAATCCTTATCGGTCACGGCAACATCATTCCAGGCTTGGAGAAGGCAATGCTGGACAAGCACGCTGGGGAAAGCTTCAGCGTTGACGTCAAGGCCGCTGATGCCTACGGGGAGTACCGCGAAGGGCTGACACAAAGGATACCGAAGAAAAAGTTTGGGAATACCCGCATCGCCCCAGGGATGCAGGTGGTGTTGCAAACCAATACCGGAACACAAGCCGTCACTGTGCAGAAGGTTGGGCTGACTGTGGTCGATGTCGATTTGAATCACCCGATGGCTGGTAAGGATCTGCATTTTGAGGTGGAGATCGTTGAGGTGCGCGAGGCGACTCAAGAAGAAATCGAGCACGGCCACGTGCATGGTGAGGGTGGTCACCTGCACTGA
>xylefa9a5c
ATGAAGATAGAAAAAGACTGTGTTGTCCGCTTTCACTACATTGTTTCCGAGATCGGTCAAGCGCCGTTCGAAAGCTCTAAGGAACGTAATCCGTTGGCAATCCTTATCGGTCACGGCAACATCATTCCAGGCTTGGAGAACGCAATGCTGGACAAGCGCGCCGGGGAGAGCTTCGGCGTTGACGTCAAGGCCGCTGATGCTTACGGGGAGTACCGCGAAGGGCTGACACAAAGGATACCGAAGAAGAAGTTTGGAAATACCCGTGTCACCCCAGGGATGCAGGTGGTGTTGCAAACCAATACCGGAACACAAGCCGTCACTGTGCAGAAGGTTGGGCTGACTGTGGTCGATGTCGATTTGAATCACCCGATGGCTGGTAAGGATCTGCACTTTGAGGTGGAGATCGTTGAGGTGCGCGAGGCGACTCAAGAAGAAATCGAGCACGGCCACGTGCATGGTGAGGGTGGTCACCAGCACTGA
>xylefa3124
ATGAAGATAGAAAAAGACTGTGTTGTCCGCTTTCACTACATTGTTTCCGAGATCGGTCAAGCGCCGTTCGAAAGCTCTAAGGAACGTAATCCGTTGGCAATCCTTATCGGTCACGGCAACATCATTCCAGGCTTGGAGAACGCAATGCTGGACAAGCGCGCCGGGGAGAGCTTCGGCGTTGACGTCAAGGCCGCTGATGCTTACGGGGAGTACCGCGAAGGGCTGACACAAAGGATACCGAAGAAGAAGTTTGGAAATACCCGTGTCACCCCAGGGATGCAGGTGGTGTTGCAAACCAATACCGGAACACAAGCCGTCACTGTGCAGAAGGTTGGGCTGACTGTGGTCGATGTCGATTTGAATCACCCGATGGCTGGTAAGGATCTGCACTTTGAGGTGGAGATCGTTGAGGTGCGCGAGGCGACTCAAGAAGAAATCGAGCACGGCCACGTGCATGGTGAGGGTGGTCACCAGCACTGA
>xylefa1199
ATGAAGATAGAAAAAGACTGTGTTGTCCGCTTTCACTACATTGTTTCCGAGATCGGTCAAGCGCCGTTCGAAAGCTCTAAGGAACGTAATCCGTTGGCAATCCTTATCGGTCACGGCAACATCATTCCAGGCTTGGAGAACGCAATGCTGGACAAGCGCGCCGGGGAGAGCTTCGGCGTTGACGTCAAGGCCGCTGATGCTTACGGGGAGTACCGCGAAGGGCTGACACAAAGGATACCGAAGAAGAAGTTTGGAAATACCCGTGTCACCCCAGGGATGCAGGTGGTGTTGCAAACCAATACCGGAACACAAGCCGTCACTGTGCAGAAGGTTGGGCTGACTGTGGTCGATGTCGATTTGAATCACCCGATGGCTGGTAAGGATCTGCACTTTGAGGTGGAGATCGTTGAGGTGCGCGAGGCGACTCAAGAAGAAATCGAGCACGGCCACGTGCATGGTGAGGGTGGTCACCAGCACTGA
>xylefaco32
ATGAAGATAGAAAAAGACTGTGTTGTCCGCTTTCACTACATTGTTTCCGAGATCGGTCAAGCGCCGTTCGAAAGCTCTAAGGAACGTAATCCGTTGGCAATCCTTATCGGTCACGGCAACATCATTCCAGGCTTGGAGAACGCAATGCTGGACAAGCGCGCCGGGGAGAGCTTCGGCGTTGACGTCAAGGCCGCTGATGCTTACGGGGAGTACCGCGAAGGGCTGACACAAAGGATACCGAAGAAGAAGTTTGGAAATACCCGTGTCACCCCAGGGATGCAGGTGGTGTTGCAAACCAATACCGGAACACAAGCCGTCACTGTGCAGAAGGTTGGGCTGACTGTGGTCGATGTCGATTTGAATCACCCGATGGCTGGTAAGGATCTGCACTTTGAGGTGGAGATCGTTGAGGTGCGCGAGGCGACTCAAGAAGAAATCGAGCACGGCCACGTGCATGGTGAGGGTGGTCACCAGCACTGA
>xylefaco6c
ATGAAGATAGAAAAAGACTGTGTTGTCCGCTTTCACTACATTGTTTCCGAGATCGGTCAAGCGCCGTTCGAAAGCTCTAAGGAACGTAATCCGTTGGCAATCCTTATCGGTCACGGCAACATCATTCCAGGCTTGGAGAACGCAATGCTGGACAAGCGCGCCGGGGAGAGCTTCGGCGTTGACGTCAAGGCCGCTGATGCTTACGGGGAGTACCGCGAAGGGCTGACACAAAGGATACCGAAGAAGAAGTTTGGAAATACCCGTGTCACCCCAGGGATGCAGGTGGTGTTGCAAACCAATACCGGAACACAAGCCGTCACTGTGCAGAAGGTTGGGCTGACTGTGGTCGATGTCGATTTGAATCACCCGATGGCTGGTAAGGATCTGCACTTTGAGGTGGAGATCGTTGAGGTGCGCGAGGCGACTCAAGAAGAAATCGAGCACGGCCACGTGCATGGTGAGGGTGGTCACCAGCACTGA
>xylefaCOF4
ATGAAGATAGAAAAAGACTGTGTTGTCCGCTTTCACTACATTGTTTCCGAGATCGGTCAAGCGCCGTTCGAAAGCTCTAAGGAACGTAATCCGTTGGCAATCCTTATCGGTCACGGCAACATCATTCCAGGCTTGGAGAACGCAATGCTGGACAAGCGCGCCGGGGAGAGCTTCGGCGTTGACGTCAAGGCCGCTGATGCTTACGGGGAGTACCGCGAAGGGCTGACACAAAGGATACCGAAGAAGAAGTTTGGAAATACCCGTGTCACCCCAGGGATGCAGGTGGTGTTGCAAACCAATACCGGAACACAAGCCGTCACTGTGCAGAAGGTTGGGCTGACTGTGGTCGATGTCGATTTGAATCACCCGATGGCTGGTAAGGATCTGCACTTTGAGGTGGAGATCGTTGAGGTGCGCGAGGCGACTCAAGAAGAAATCGAGCACGGCCACGTGCATGGTGAGGGTGGTCACCAGCACTGA
>xylefaCOF7
ATGAAGATAGAAAAAGACTGTGTTGTCCGCTTTCACTACATTGTTTCCGAGATCGGTCAAGCGCCGTTCGAAAGCTCTAAGGAACGTAATCCGTTGGCAATCCTTATCGGTCACGGCAACATCATTCCAGGCTTGGAGAACGCAATGCTGGACAAGCGCGCCGGGGAGAGCTTCGGCGTTGACGTCAAGGCCGCTGATGCTTACGGGGAGTACCGCGAAGGGCTGACACAAAGGATACCGAAGAAGAAGTTTGGAAATACCCGTGTCACCCCAGGGATGCAGGTGGTGTTGCAAACCAATACCGGAACACAAGCCGTCACTGTGCAGAAGGTTGGGCTGACTGTGGTCGATGTCGATTTGAATCACCCGATGGCTGGTAAGGATCTGCACTTTGAGGTGGAGATCGTTGAGGTGCGCGAGGCGACTCAAGAAGAAATCGAGCACGGCCACGTGCATGGTGAGGGTGGTCACCAGCACTGA
>xylefa8072
ATGAAGATAGAAAAAGACTGTGTTGTCCGCTTTCACTACATTGTTTCCGAGATCGGTCAAGCGCCGTTCGAAAGCTCTAAGGAACGTAATCCGTTGGCAATCCTTATCGGTCACGGCAACATCATTCCAGGCTTGGAGAACGCAATGCTGGACAAGCGCGCCGGGGAGAGCTTCGGCGTTGACGTCAAGGCCGCTGATGCTTACGGGGAGTACCGCGAAGGGCTGACACAAAGGATACCGAAGAAGAAGTTTGGAAATACCCGTGTCACCCCAGGGATGCAGGTGGTGTTGCAAACCAATACCGGAACACAAGCCGTCACTGTGCAGAAGGTTGGGCTGACTGTGGTCGATGTCGATTTGAATCACCCGATGGCTGGTAAGGATCTGCACTTTGAGGTGGAGATCGTTGAGGTGCGCGAGGCGACTCAAGAAGAAATCGAGCACGGCCACGTGCATGGTGAGGGTGGTCACCAGCACTGA
>xylefaJa12
ATGAAGATAGAAAAAGACTGTGTTGTCCGCTTTCACTACATTGTTTCCGAGATCGGTCAAGCGCCGTTCGAAAGCTCTAAGGAACGTAATCCGTTGGCAATCCTTATCGGTCACGGCAACATCATTCCAGGCTTGGAGAACGCAATGCTGGACAAGCGCGCCGGGGAGAGCTTCGGCGTTGACGTCAAGGCCGCTGATGCTTACGGGGAGTACCGCGAAGGGCTGACACAAAGGATACCGAAGAAGAAGTTTGGAAATACCCGTGTCACCCCAGGGATGCAGGTGGTGTTGCAAACCAATACCGGAACACAAGCCGTCACTGTGCAGAAGGTTGGGCTGACTGTGGTCGATGTCGATTTGAATCACCCGATGGCTGGTAAGGATCTGCACTTTGAGGTGGAGATCGTTGAGGTGCGCGAGGCGACTCAAGAAGAAATCGAGCACGGCCACGTGCATGGTGAGGGTGGTCACCAGCACTGA
>xylefaCVC1
ATGAAGATAGAAAAAGACTGTGTTGTCCGCTTTCACTACATTGTTTCCGAGATCGGTCAAGCGCCGTTCGAAAGCTCTAAGGAACGTAATCCGTTGGCAATCCTTATCGGTCACGGCAACATCATTCCAGGCTTGGAGAACGCAATGCTGGACAAGCGCGCCGGGGAGAGCTTCGGCGTTGACGTCAAGGCCGCTGATGCTTACGGGGAGTACCGCGAAGGGCTGACACAAAGGATACCGAAGAAGAAGTTTGGAAATACCCGTGTCACCCCAGGGATGCAGGTGGTGTTGCAAACCAATACCGGAACACAAGCCGTCACTGTGCAGAAGGTTGGGCTGACTGTGGTCGATGTCGATTTGAATCACCCGATGGCTGGTAAGGATCTGCACTTTGAGGTGGAGATCGTTGAGGTGCGCGAGGCGACTCAAGAAGAAATCGAGCACGGCCACGTGCATGGTGAGGGTGGTCACCAGCACTGA
>xylefaOLS9
ATGAAGATAGAAAAAGACTGTGTTGTCCGCTTTCACTACATTGTTTCCGAGATCGGTCAAGCGCCGTTCGAAAGCTCTAAGGAACGTAATCCGTTGGCAATCCTTATCGGTCACGGCAACATCATTCCAGGCTTGGAGAACGCAATGCTGGACAAGCGCGCCGGGGAGAGCTTCGGCGTTGACGTCAAGGCCGCTGATGCTTACGGGGAGTACCGCGAAGGGCTGACACAAAGGATACCGAAGAAGAAGTTTGGAAATACCCGTGTCACCCCAGGGATGCAGGTGGTGTTGCAAACCAATACCGGAACACAAGCCGTCACTGTGCAGAAGGTTGGGCTGACTGTGGTCGATGTCGATTTGAATCACCCGATGGCTGGTAAGGATCTGCACTTTGAGGTGGAGATCGTTGAGGTGCGCGAGGCGACTCAAGAAGAAATCGAGCACGGCCACGTGCATGGTGAGGGTGGTCACCAGCACTGA
>xylefaPr8x
ATGAAGATAGAAAAAGACTGTGTTGTCCGCTTTCACTACATTGTTTCCGAGATCGGTCAAGCGCCGTTCGAAAGCTCTAAGGAACGTAATCCGTTGGCAATCCTTATCGGTCACGGCAACATCATTCCAGGCTTGGAGAACGCAATGCTGGACAAGCGCGCCGGGGAGAGCTTCGGCGTTGACGTCAAGGCCGCTGATGCTTACGGGGAGTACCGCGAAGGGCTGACACAAAGGATACCGAAGAAGAAGTTTGGAAATACCCGTGTCACCCCAGGGATGCAGGTGGTGTTGCAAACCAATACCGGAACACAAGCCGTCACTGTGCAGAAGGTTGGGCTGACTGTGGTCGATGTCGATTTGAATCACCCGATGGCTGGTAAGGATCTGCACTTTGAGGTGGAGATCGTTGAGGTGCGCGAGGCGACTCAAGAAGAAATCGAGCACGGCCACGTGCATGGTGAGGGTGGTCACCAGCACTGA
>xylefaCVC6
ATGAAGATAGAAAAAGACTGTGTTGTCCGCTTTCACTACATTGTTTCCGAGATCGGTCAAGCGCCGTTCGAAAGCTCTAAGGAACGTAATCCGTTGGCAATCCTTATCGGTCACGGCAACATCATTCCAGGCTTGGAGAACGCAATGCTGGACAAGCGCGCCGGGGAGAGCTTCGGCGTTGACGTCAAGGCCGCTGATGCTTACGGGGAGTACCGCGAAGGGCTGACACAAAGGATACCGAAGAAGAAGTTTGGAAATACCCGTGTCACCCCAGGGATGCAGGTGGTGTTGCAAACCAATACCGGAACACAAGCCGTCACTGTGCAGAAGGTTGGGCTGACTGTGGTCGATGTCGATTTGAATCACCCGATGGCTGGTAAGGATCTGCACTTTGAGGTGGAGATCGTTGAGGTGCGCGAGGCGACTCAAGAAGAAATCGAGCACGGCCACGTGCATGGTGAGGGTGGTCACCAGCACTGA
>xylefacodi
ATGAAGATAGAAAAAGACTGTGTTGTCCGCTTTCACTACATTGTTTCCGAGATCGGTCAAGCGCCGTTCGAAAGCTCTAAGGAACGTAATCCGTTGGCAATCCTTATCGGTCACGGCAACATCATTCCAGGCTTGGAGAACGCAATGCTGGACAAGCGCGCCGGGGAGAGCTTCGGCGTTGACGTCAAGGCCGCTGATGCTTACGGGGAGTACCGCGAAGGGCTGACACAAAGGATACCGAAGAAGAAGTTTGGAAATACCCGTGTCACCCCAGGGATGCAGGTGGTGTTGCAAACCAATACCGGAACACAAGCCGTCACTGTGCAGAAGGTTGGGCTGACTGTGGTCGATGTCGATTTGAATCACCCGATGGCTGGTAAGGATCTGCACTTTGAGGTGGAGATCGTTGAGGTGCGCGAGGCGACTCAAGAAGAAATCGAGCACGGCCACGTGCATGGTGAGGGTGGTCACCAGCACTGA
>xylefaHib4
ATGAAGATAGAAAAAGACTGTGTTGTCCGCTTTCACTACATTGTTTCCGAGATCGGTCAAGCGCCGTTCGAAAGCTCTAAGGAACGTAATCCGTTGGCAATCCTTATCGGTCACGGCAACATCATTCCAGGCTTGGAGAACGCAATGCTGGACAAGCGCGCCGGGGAGAGCTTCGGCGTTGACGTCAAGGCCGCTGATGCTTACGGGGAGTACCGCGAAGGGCTGACACAAAGGATACCGAAGAAGAAGTTTGGAAATACCCGTGTCACCCCAGGGATGCAGGTGGTGTTGCAAACCAATACCGGAACACAAGCCGTCACTGTGCAGAAGGTTGGGCTGACTGTGGTCGATGTCGATTTGAATCACCCGATGGCTGGTAAGGATCTGCACTTTGAGGTGGAGATCGTTGAGGTGCGCGAGGCGACTCAAGAAGAAATCGAGCACGGCCACGTGCATGGTGAGGGTGGTCACCAGCACTGA
>xylefaU24D
ATGAAGATAGAAAAAGACTGTGTTGTCCGCTTTCACTACATTGTTTCCGAGATCGGTCAAGCGCCGTTCGAAAGCTCTAAGGAACGTAATCCGTTGGCAATCCTTATCGGTCACGGCAACATCATTCCAGGCTTGGAGAACGCAATGCTGGACAAGCGCGCCGGGGAGAGCTTCGGCGTTGACGTCAAGGCCGCTGATGCTTACGGGGAGTACCGCGAAGGGCTGACACAAAGGATACCGAAGAAGAAGTTTGGAAATACCCGTGTCACCCCAGGGATGCAGGTGGTGTTGCAAACCAATACCGGAACACAAGCCGTCACTGTGCAGAAGGTTGGGCTGACTGTGGTCGATGTCGATTTGAATCACCCGATGGCTGGTAAGGATCTGCACTTTGAGGTGGAGATCGTTGAGGTGCGCGAGGCGACTCAAGAAGAAATCGAGCACGGCCACGTGCATGGTGAGGGTGGTCACCAGCACTGA
>xylefasFb7
ATGAAGATAGAAAAAGACTGTGTTGTCCGCTTTCACTACATTGTTTCCGAGATCGGTCAAGCGCCGTTCGAAAGCTCTAAGGAACGTAATCCGTTGGCAATCCTTATCGGTCACGGCAACATCATTCCAGGCTTGGAGAACGCAATGCTGGACAAGCGCGCCGGGGAGAGCTTCGGCGTTGACGTCAAGGCCGCTGATGCTTACGGGGAGTACCGCGAAGGGCTGACACAAAGGATACCGAAGAAGAAGTTTGGAAATACCCGTGTCACCCCAGGGATGCAGGTGGTGTTGCAAACCAATACCGGAACACAAGCCGTCACTGTGCAGAAGGTTGGGCTGACTGTGGTCGATGTCGATTTGAATCACCCGATGGCTGGTAAGGATCTGCACTTTGAGGTGGAGATCGTTGAGGTGCGCGAGGCGACTCAAGAAGAAATCGAGCACGGCCACGTGCATGGTGAGGGTGGTCACCAGCACTGA
>xylefaOLS8
ATGAAGATAGAAAAAGACTGTGTTGTCCGCTTTCACTACATTGTTTCCGAGATCGGTCAAGCGCCGTTCGAAAGCTCTAAGGAACGTAATCCGTTGGCAATCCTTATCGGTCACGGCAACATCATTCCAGGCTTGGAGAACGCAATGCTGGACAAGCGCGCCGGGGAGAGCTTCGGCGTTGACGTCAAGGCCGCTGATGCTTACGGGGAGTACCGCGAAGGGCTGACACAAAGGATACCGAAGAAGAAGTTTGGAAATACCCGTGTCACCCCAGGGATGCAGGTGGTGTTGCAAACCAATACCGGAACACAAGCCGTCACTGTGCAGAAGGTTGGGCTGACTGTGGTCGATGTCGATTTGAATCACCCGATGGCTGGTAAGGATCTGCACTTTGAGGTGGAGATCGTTGAGGTGCGCGAGGCGACTCAAGAAGAAATCGAGCACGGCCACGTGCATGGTGAGGGTGGTCACCAGCACTGA
>long-mer1977
-----------------------------------------------------------------------------------------------------------------------CATCATTCCAGGCTTGGAGAAGGCAATGCTGGACAAGCACGCTGGGGA-------------------------------------------------------------------------------------------------------------------------------------------------------------------------------------------------------------------------------------------------------------------------------------------------------------------------
