# Supplementary material for: Identification of genetic relationships and subspecies signatures in Xylella fastidiosa
Source: BMC Genomics. 2019 Mar 25;20:239. doi: 10.1186/s12864-019-5565-9 (PMC6434890; doi:10.1186/s12864-019-5565-9)
Supplement: Supplementary file 8 — Analysis of (non-)synonymous SNPs in homologs to CDS harboring specific k-mers for selected enriched GOs. (ZIP 549 kb) [file 12864_2019_5565_MOESM8_ESM.zip › Additional-File8/Additional-File8A_CladeIII/GO-0003755 0000413/CP006740.1.363/Clade III assembled to xylefaMU34.fasta]

>xylefaMU34
ATGCTGCAAAAACTCCGTGAAAAAACATCTGGATGGATTGCGACTGCTATCATCGGATTATTGGTCATCCCTTTTCTGTTTGTGATCGACGTTCGTTACATAGGGGTAGGGGGGAAGGACGATGTAGCGCAGTTACAGGCTTCGCCGACTTGGTGGAAGTCTGCACCTGCTTTTTGGCCAATATCTTTATTGTGGCAGCGTCAAGGGATTAGCAAGCAAGAGTTCCAGAGCCGCTTCGATCAGGCGCGCCTGCAGCAGCGTTCTCAGCAGGGCGAAGGCTTCGATGCACGCGAGTTCGAGACCCTCAGTAACAAGCGCAAGCTGTTAGATCAGTTAATCGAAGAGCATGTGATGCGTTTAGTGGCTGAGGGCGCGGGAGTGGTGATCAGTGATGAGGCCGTGCGTACCATTATTGCTAACGATCAGCGTTTCCAGGTTAAAGGAAAGTTCAATCAAGATCGCTATCGCCTGCTGTTGGCTCAGGAACCGACGATGCGTACCCCGCAGATGTACGAGAGCTATGTACGCAGCATGATGCAGCTATCTATGATTCCCAGCGCGATTTTTGATTCTGGGTTTGTACCGAACACCGAGTTGGAGCGAATACTCGCGTTACTCGGCCAGACTCGCAATGCTGAGCTCGTCACTTTACCGGCGTTGAAGCTTGATACGGCTGAGATTAGCGATATGCAGATCAAAGAATGGTATGCCGTTCATAGGGATGATTTCCGTCAGCCGGAGACACTTTCGTTCGAATATGTTGATTTGGATGCCGCTCACTTACCCAGGCCGGCGCCTAGTGAGGCTATGTTGCGTAAACGCTACGATGCCCAGCAACGCGGGGAGGCTCAAAATGAGCAACGTAAGGCTGCGCATATTTTAATTACTGCGGGTGCTGATGCTGCTTCACAAAAAGTAGCCGAGGCTAAGGCTGCCAAACTTGTTGAGGAAGCCCGCAAACCCGGTGCTGATTTTGCTGCGCTGGCTCGCATTAACTCACAGGATCCTGGCTCTAAAGATGCTGGTGGTGACTTGGGTTGGGTGCAGAGAGGAATGATGGTTAAGCCGTTTGAGGATGCAATCTTTGCAATGAAAGTGGGTGAAGTTGTCGGCCCTATCAAAACAGAATTTGGTAATCACGTGATCAAACTGGAAGAAATTAAGGCTGCTAAGCAATTACCGTTTGAAGCAGTACGGGATCAGCTTGCTGCAGAACAAACCAAGGAGGACATTGATAAGGCATTCAACGACGTTACAGGAAAACTGATGGACCTTTTAGTCAAAAATCCGACTGATCTTTCTTCCGCGTCCGAACAATTGGGGCTGCCATTGCGCAAACTTGGCCCTTTGTCACGTCGTGATGCTGTTGGTATTGCTGCTAATCCTGCAGTGCAGCGAGTGTTGTTCAACCACGATTTTATCCAGGAGGGTAAAGTTAGCGATCCCATTCAGATTAATCCGAATCACAGCGTGGTATTACGCGTGATTGCGCATACCACTGAGCAGCAACTGCCGTTGGATAAGGTGCGTGAGCAAGTTGTTGCTGCGGTGCGCGCTGATCGTGCGGAAAAGGATGAGGCCTCTGCAGCGGATGCACTGGTAGCACGGTTGCAGAAGGGAGAAACCTTAGAAGAGGTCGCAAAAGCTGAGAAATTGCAGATTACACCTCTTACCGGTTTGCAACGTACTGCACAGGTTCCGGCGTTTGCGGCTACCCGTGCAATTTTTTCGGCATTATCTCCGGTTGCGGGTAAGCCGACGGTTGGTAAAGTGCGTTTGGACGATGGTCGCTATGCAGTGTTTACGGTTACTCGAGTGATCCCTGGTGATCTAACGAAACTCCCTGAAGAGCAGAAAGCGATGCTTAGACAACAGCTTGATCAGATTGAGGGAACGCTAGCAGTCCATGCTTACGTTGATATGATGCGTAAGCGCTTCAAAGTGACCATTCACAAGTCGCAATTGTAA
>xylefa4626
ATGCTGCAAAAACTCCGTGAAAAAACATCTGGATGGATTGCGACTGCTATCATCGGATTATTGGTCATCCCTTTTCTGTTTGTGATCGACGTTCGTTACATAGGGGTAGGGGGGAAGGACGATGTAGCGCAGTTACAGGCTTCGCCGACTTGGTGGAAGTCTGCACCTGCTTTTTGGCCAATATCTTTATTGTGGCAGCGTCAAGGGATTAGCAAGCAAGAGTTCCAGAGCCGCTTCGATCAGGCGCGCCTGCAGCAGCGTGCTCAGCAGGGCGAAGGCTTCGATGCACGCGAGTTCGAGACCCTCAGTAACAAGCGCAAGCTGTTAGATCAGTTAATCGAAGAGCATGTGATGCGTTTAGTGGCTGAGGGCGCGGGAGTGGTGATCAGTGATGAGGCCGTGCGTACCATTATTGCTAACGATCAGCGTTTCCAGGTTAAAGGAAAGTTCAATCAAGATCGCTATCGCCTGCTGTTGGCTCAGGAACCGACGATGCGTACCCCGCAGATGTACGAGAGCTATGTACGCAGCATGATGCAGCTATCTATGATTCCCAGCGCGATTTTTGATTCTGGGTTTGTACCGAACACCGAGTTGGAGCGAATACTCGCGTTACTCGGCCAGACTCGCAATGCTGAGCTCGTCACTTTACCGGCGTTGAAGCTTGATACGGCTGAGATTAGCGATATGCAGATCAAAGAATGGTATGCCGTTCATAGGGATGATTTCCGTCAGCCGGAGACACTTTCGTTCGAATATGTTGATTTGGATGCCGCTCACTTACCCAGGCCGACGCCTAGTGAGGCTATGTTGCGTAAACGCTACGATGCCCAGCAACGCGGGGAGGCTCAAAATGAGCAACGTAAGGCTGCGCATATTTTAATTACTGCGGGTGCTGATGCTGCTTCACAAAAAGTAGCCGAGGCTAAGGCTGCCAAACTTGTTGAGGAAGCCCGCAAACCCGGTGCTGATTTTGCTGCGCTGGCTCGCATTAACTCACAGGATCCTGGCTCTAAAGATGCTGGTGGTGACTTGGGTTGGGTGCAGAGAGGAATGATGGTTAAGCCGTTTGAGGATGCACTCTTTGCAATGAAAGTGGGTGAAGTGGTCGGCCCTATCAAAACAGAATTTGGTAATCACGTGATCAAACTGGAAGAAATTAAGGCTGCTAAGCAATTACCGTTTGAAGCAGTACGGGATCAGCTTGCTGCAGAACAAACCAAGGAGGACATTGATAAGGCATTCAACGACGTTACAGGAAAACTGATGGACCTTTTAGTCAAAAATCCGACTGATCTTTCTTCCGCGTCCGAACAATTGGGGCTGCCATTGCGCAAACTTGGCCCTTTGTCACGTCGTGATGCTGTTGGTATTGCTGCTAATCCTGCAGTGCAGCGAGTGTTGTTCAACCACGATTTTATCCAGGAGGGTAAAGTTAGCGATCCCATTCAGATTAATCCGAATCACAGCGTGGTATTACGCGTGATTGCGCATACCACTGAGCAGCAACTGCCGTTGGATAAGGTGCGTGAGCAAGTTGTTGCTGCGGTGCGCGCTGATCGTGCGGAAAAGGATGAGGCCTCTGCAGCGGATGCACTGGTAGCACGGTTGCAGAAGGGAGAAACCTTAGAAGAGGTCGCAAAAGCTGAGAAATTGCAGATTACACCTCTTACCGGTTTGCAACGTACTGCACAGGTTCCGGCGTTTGCGGCTACCCGTGCAATTTTTTCGGCATTATCTCCGGTTGCGGGTAAGCCGACGGTTGGTAAAGTGCGTTTGGACGATGGTCGCTATGCAGTGTTTACGGTTACTCGAGTGATCCCTGGTGATCTAACGAAACTCCCTGAAGAGCAGAAAGCGATGCTTAGACAACAGCTTGATCAGATTGAGGGAACGCTAGCAGTCCATGCTTACGTTGATATGATGCGTAAGCGCTTCAAAGTGACCATTCACAAGTCGCAATTGTAA
>xylefa3579
ATGCTGCAAAAACTCCGTGAAAAAACATCTGGATGGATTGCGACTGCTATCATCGGATTATTGGTCATCCCTTTTCTGTTTGTGATCGACGTTCGTTACATAGGGGTAGGGGGGAAGGACGATGTAGCGCAGTTACAGGCTTCGCCGACTTGGTGGAAGTCTGCACCTGCTTTTTGGCCAATATCTTTATTGTGGCAGCGTCAAGGGATTAGCAAGCAAGAGTTCCAGAGCCGCTTCGATCAGGCGCGCCTGCAGCAGCGTGCTCAGCAGGGCGAAGGCTTCGATGCACGCGAGTTCGAGACCCTCAGTAACAAGCGCAAGCTGTTAGATCAGTTAATCGAAGAGCATGTGATGCGTTTAGTGGCTGAGGGCGCGGGAGTGGTGATCAGTGATGAGGCCGTGCGTACCATTATTGCTAACGATCAGCGTTTCCAGGTTAAAGGAAAGTTCAATCAAGATCGCTATCGCCTGCTGTTGGCTCAGGAACCGACGATGCGTACCCCGCAGATGTACGAGAGCTATGTACGCAGCATGATGCAGCTATCTATGATTCCCAGCGCGATTTTTGATTCTGGGTTTGTACCGAACACCGAGTTGGAGCGAATACTCGCGTTACTCGGCCAGACTCGCAATGCTGAGCTCGTCACTTTACCGGCGTTGAAGCTTGATACGGCTGAGATTAGCGATATGCAGATCAAAGAATGGTATGCCGTTCATAGGGATGATTTCCGTCAGCCGGAGACACTTTCGTTCGAATATGTTGATTTGGATGCCGCTCACTTACCCAGGCCGACGCCTAGTGAGGCTATGTTGCGTAAACGCTACGATGCCCAGCAACGCGGGGAGGCTCAAAATGAGCAACGTAAGGCTGCGCATATTTTAATTACTGCGGGTGCTGATGCTGCTTCACAAAAAGTAGCCGAGGCTAAGGCTGCCAAACTTGTTGAGGAAGCCCGCAAACCCGGTGCTGATTTTGCTGCGCTGGCTCGCATTAACTCACAGGATCCTGGCTCTAAAGATGCTGGTGGTGACTTGGGTTGGGTGCAGAGAGGAATGATGGTTAAGCCGTTTGAGGATGCACTCTTTGCAATGAAAGTGGGTGAAGTGGTCGGCCCTATCAAAACAGAATTTGGTAATCACGTGATCAAACTGGAAGAAATTAAGGCTGCTAAGCAATTACCGTTTGAAGCAGTACGGGATCAGCTTGCTGCAGAACAAACCAAGGAGGACATTGATAAGGCATTCAACGACGTTACAGGAAAACTGATGGACCTTTTAGTCAAAAATCCGACTGATCTTTCTTCCGCGTCCGAACAATTGGGGCTGCCATTGCGCAAACTTGGCCCTTTGTCACGTCGTGATGCTGTTGGTATTGCTGCTAATCCTGCAGTGCAGCGAGTGTTGTTCAACCACGATTTTATCCAGGAGGGTAAAGTTAGCGATCCCATTCAGATTAATCCGAATCACAGCGTGGTATTACGCGTGATTGCGCATACCACTGAGCAGCAACTGCCGTTGGATAAGGTGCGTGAGCAAGTTGTTGCTGCGGTGCGCGCTGATCGTGCGGAAAAGGATGAGGCCTCTGCAGCGGATGCACTGGTAGCACGGTTGCAGAAGGGAGAAACCTTAGAAGAGGTCGCAAAAGCTGAGAAATTGCAGATTACACCTCTTACCGGTTTGCAACGTACTGCACAGGTTCCGGCGTTTGCGGCTACCCGTGCAATTTTTTCGGCATTATCTCCGGTTGCGGGTAAGCCGACGGTTGGTAAAGTGCGTTTGGACGATGGTCGCTATGCAGTGTTTACGGTTACTCGAGTGATCCCTGGTGATCTAACGAAACTCCCTGAAGAGCAGAAAGCGATGCTTAGACAACAGCTTGATCAGATTGAGGGAACGCTAGCAGTCCATGCTTACGTTGATATGATGCGTAAGCGCTTCAAAGTGACCATTCACAAGTCGCAATTGTAA
>xylefa8073
ATGCTGCAAAAACTCCGTGAAAAAACATCTGGATGGATTGCGACTGCTATCATCGGATTATTGGTCATCCCTTTTCTGTTTGTGATCGACGTTCGTTACATAGGGGTAGGGGGGAAGGACGATGTAGCGCAGTTACAGGCTTCGCCGACTTGGTGGAAGTCTGCGCCTGCTTTTTGGCCAATATCTTTATTGTGGCAGCGTCAAGGGATTAGCAAGCAAGAGTTCCAGAGCCGCTTCGATCAGGCGCGCCTGCAGCAGCGTGCTCAGCAGGGCGAAGGCTTCGATGCACGCGAGTTCGAGACCCTCAGTAACAAGCGCAAGCTGTTAGATCAGTTAATCGAAGAGCATGTGATGCGTTTAGTGGCTGAGGGCGCGGGAGTGGTGATCAGTGATGAGGCCGTGCGTACCATTATTGCTAACGATCAGCGTTTCCAGGTTAAAGGAAAGTTCAATCAAGATCGCTATCGCCTGCTGTTGGCTCAGGAACCGACGATGCGTACCCCGCAGATGTACGAGAGCTATGTACGCAGCATGATGCAGCTATCTATGATTCCCAGCGCGATTTTTGATTCTGGGTTTGTACCGAACACCGAGTTGGAGCGAATACTCGCGTTACTCGGCCAGACTCGCAATGCTGAGCTCGTCACTTTACCGGCGTTGAAGCTTGATACGGCTGAGATTAGCGATATGCAGATCAAAGAATGGTATGCCGTTCATAGGGATGATTTCCGTCAGCCGGAGACACTTTCGTTCGAATATGTTGATTTGGATGCCGCTCACTTACCCAGGCCGACGCCTAGTGAGGCTATGTTGCGTAAACGCTACGATGCCCAGCAACGCGGGGAGGCCCAAAATGAGCAACGTAAGGCTGCGCATATTTTAATTACTGCGGGTGCTGATGCTGCTTCACAAAAAGTAGCCGAGGCTAAGGCTGCCAAACTTGTTGAGGAAGCCCGCAAACCCGGTGCTGATTTTGCTGCGCTGGCTCGCATTAACTCACAGGATCCTGGCTCTAAAGATGCTGGTGGTGACTTGGGTTGGGTGCAGAGAGGAATGATGGTTAAGCCGTTTGAGGATGCACTCTTTGCAATGAAAGTGGGTGAAGTGGTCGGCCCTATCAAAACAGAATTTGGTAATCACGTGATCAAACTGGAAGAAATTAAGGCTGCTAAGCAATTACCGTTTGAAGCAGTACGGGATCAGCTTGCTGCAGAACAAACCAAGGAGGACATTGATAAGGCATTCAACGACGTTACAGGAAAACTGATGGACCTTTTAGTCAAAAATCCGACTGATCTTTCTTCCGCGTCCGAACAATTGGGGCTGCCATTGCGCAAACTTGGCCCTTTGTCACGTCGTGATGCTGTTGGTATTGCTGCTAATCCTGCAGTGCAGCGAGTGTTGTTCAACCACGATTTTATCCAGGAGGGTAAAGTTAGCGATCCCATTCAGATTAATCCGAATCACAGCGTGGTATTACGCGTGATTGCGCATACCACTGAGCAGCAACTGCCGTTGGATAAGGTGCGTGAGCAAGTTGTTGCTGCGGTGCGCGCTGATCGTGCGGAAAAGGATGAGGCCTCTGCAGCGGATGCACTGGTAGCACGGTTGCAGAAGGGAGAAACCTTAGAAGAGGTCGCAAAAGCTGAGAAATTGCAGATTACACCTCTTACCGGTTTGCAACGTACTGCACAGGTTCCGGCGTTTGCGGCTACCCGTGCAATTTTTTCGGCATTATCTCCGGTTGCGGGTAAGCCGACGGTTGGTAAAGTGCGTTTGGACGATGGTCGCTATGCAGTGTTTACGGTTACTCGAGTGATCCCTGGTGATCTAACGAAACTCCCTGAAGAGCAGAAAGCGATGCTTAGACAACAGCTTGATCAGATTGAGGGAACGCTAGCAGTCCATGCTTACGTTGATATGATGCGTAAGCGCTTCAAAGTGACCATTCACAAGTCGCAATTGTAA
>xylefa8071
ATGCTGCAAAAACTCCGTGAAAAAACATCTGGATGGATTGCGACTGCTATCATCGGATTATTGGTCATCCCTTTTCTGTTTGTGATCGACGTTCGTTACATAGGGGTAGGGGGGAAGGACGATGTAGCGCAGTTACAGGCTTCGCCGACTTGGTGGAAGTCTGCACCTGCTTTTTGGCCAATATCTTTATTGTGGCAGCGTCAAGGGATTAGCAAGCAAGAGTTCCAGAGCCGCTTCGATCAGGCGCGCCTGCAGCAGCGTGCTCAGCAGGGCGAAGGCTTCGATGCACGCGAGTTCGAGACCCTCAGTAACAAGCGCAAGCTGTTAGATCAGTTAATCGAAGAGCATGTGATGCGTTTAGTGGCTGAGGGCGCGGGAGTGGTGATCAGTGATGAGGCCGTGCGTACCATTATTGCTAACGATCAGCGTTTCCAGGTTAAAGGAAAGTTCAATCAAGATCGCTATCGCCTGCTGTTGGCTCAGGAACCGACGATGCGTACCCCGCAGATGTACGAGAGCTATGTACGCAGCATGATGCAGCTATCTATGATTCCCAGCGCGATTTTTGATTCTGGGTTTGTACCGAACACCGAGTTGGAGCGAATACTCGCGTTACTCGGCCAGACTCGCAATGCTGAGCTCGTCACTTTACCGGCGTTGAAGCTTGATACGGCTGAGATTAGCGATATGCAGATCAAAGAATGGTATGCCGTTCATAGGGATGATTTCCGTCAGCCGGAGACACTTTCGTTCGAATATGTTGATTTGGATGCCGCTCACTTACCCAGGCCGACGCCTAGTGAGGCTATGTTGCGTAAACGCTACGATGCCCAGCAACGCGGGGAGGCTCAAAATGAGCAACGTAAGGCTGCGCATATTTTAATTACTGCGGGTGCTGATGCTGCTTCACAAAAAGTAGCCGAGGCTAAGGCTGCCAAACTTGTTGAGGAAGCCCGCAAACCCGGTGCTGATTTTGCTGCGCTGGCTCGCATTAACTCACAGGATCCTGGCTCTAAAGATGCTGGTGGTGACTTGGGTTGGGTGCAGAGAGGAATGATGGTTAAGCCGTTTGAGGATGCACTCTTTGCAATGAAAGTGGGTGAAGTGGTCGGCCCTATCAAAACAGAATTTGGTAATCACGTGATCAAACTGGAAGAAATTAAGGCTGCTAAGCAATTACCGTTTGAAGCAGTACGGGATCAGCTTGCTGCAGAACAAACCAAGGAGGACATTGATAAGGCATTCAACGACGTTACAGGAAAACTGATGGACCTTTTAGTCAAAAATCCGACTGATCTTTCTTCCGCGTCCGAACAATTGGGGCTGCCATTGCGCAAACTTGGCCCTTTGTCACGTCGTGATGCTGTTGGTATTGCTGCTAATCCTGCAGTGCAGCGAGTGTTGTTCAACCACGATTTTATCCAGGAGGGTAAAGTTAGCGATCCCATTCAGATTAATCCGAATCACAGCGTGGTATTACGCGTGATTGCGCATACCACTGAGCAGCAACTGCCGTTGGATAAGGTGCGTGAGCAAGTTGTTGCTGCGGTGCGCGCTGATCGTGCGGAAAAGGATGAGGCCTCTGCAGCGGATGCACTGGTAGCACGGTTGCAGAAGGGAGAAACCTTAGAAGAGGTCGCAAAAGCTGAGAAATTGCAGATTACACCTCTTACCGGTTTGCAACGTACTGCACAGGTTCCGGCGTTTGCGGCTACCCGTGCAATTTTTTCGGCATTATCTCCGGTTGCGGGTAAGCCGACGGTTGGTAAAGTGCGTTTGGACGATGGTCGCTATGCAGTGTTTACGGTTACTCGAGTGATCCCTGGTGATCTAACGAAACTCCCTGAAGAGCAGAAAGCGATGCTTAGACAACAGCTTGATCAGATTGAGGGAACGCTAGCAGTCCATGCTTACGTTGATATGATGCGTAAGCGCTTCAAAGTGACCATTCACAAGTCGCAATTGTAA
>xylefa7970
ATGCTGCAAAAACTCCGTGAAAAAACATCTGGATGGATTGCGACTGCTATCATCGGATTATTGGTCATCCCTTTTCTGTTTGTGATCGACGTTCGTTACATAGGGGTAGGGGGGAAGGACGATGTAGCGCAGTTACAGGCTTCGCCGACTTGGTGGAAGTCTGCACCTGCTTTTTGGCCAATATCTTTATTGTGGCAGCGTCAAGGGATTAGCAAGCAAGAGTTCCAGAGCCGCTTCGATCAGGCGCGCCTGCAGCAGCGTGCTCAGCAGGGCGAAGGCTTCGATGCACGCGAGTTCGAGACCCTCAGTAACAAGCGCAAGCTGTTAGATCAGTTAATCGAAGAGCATGTGATGCGTTTAGTGGCTGAGGGCGCGGGAGTGGTGATCAGTGATGAGGCCGTGCGTACCATTATTGCTAACGATCAGCGTTTCCAGGTTAAAGGAAAGTTCAATCAAGATCGCTATCGCCTGCTGTTGGCTCAGGAACCGACGATGCGTACCCCGCAGATGTACGAGAGCTATGTACGCAGCATGATGCAGCTATCTATGATTCCCAGCGCGATTTTTGATTCTGGGTTTGTACCGAACACCGAGTTGGAGCGAATACTCGCGTTACTCGGCCAGACTCGCAATGCTGAGCTCGTCACTTTACCGGCGTTGAAGCTTGATACGGCTGAGATTAGCGATATGCAGATCAAAGAATGGTATGCCGTTCATAGGGATGATTTCCGTCAGCCGGAGACACTTTCGTTCGAATATGTTGATTTGGATGCCGCTCACTTACCCAGGCCGACGCCTAGTGAGGCTATGTTGCGTAAACGCTACGATGCCCAGCAACGCGGGGAGGCTCAAAATGAGCAACGTAAGGCTGCGCATATTTTAATTACTGCGGGTGCTGATGCTGCTTCACAAAAAGTAGCCGAGGCTAAGGCTGCCAAACTTGTTGAGGAAGCCCGCAAACCCGGTGCTGATTTTGCTGCGCTGGCTCGCATTAACTCACAGGATCCTGGCTCTAAAGATGCTGGTGGTGACTTGGGTTGGGTGCAGAGAGGAATGATGGTTAAGCCGTTTGAGGATGCACTCTTTGCAATGAAAGTGGGTGAAGTGGTCGGCCCTATCAAAACAGAATTTGGTAATCACGTGATCAAACTGGAAGAAATTAAGGCTGCTAAGCAATTACCGTTTGAAGCAGTACGGGATCAGCTTGCTGCAGAACAAACCAAGGAGGACATTGATAAGGCATTCAACGACGTTACAGGAAAACTGATGGACCTTTTAGTCAAAAATCCGACTGATCTTTCTTCCGCGTCCGAACAATTGGGGCTGCCATTGCGCAAACTTGGCCCTTTGTCACGTCGTGATGCTGTTGGTATTGCTGCTAATCCTGCAGTGCAGCGAGTGTTGTTCAACCACGATTTTATCCAGGAGGGTAAAGTTAGCGATCCCATTCAGATTAATCCGAATCACAGCGTGGTATTACGCGTGATTGCGCATACCACTGAGCAGCAACTGCCGTTGGATAAGGTGCGTGAGCAAGTTGTTGCTGCGGTGCGCGCTGATCGTGCGGAAAAGGATGAGGCCTCTGCAGCGGATGCACTGGTAGCACGGTTGCAGAAGGGAGAAACCTTAGAAGAGGTCGCAAAAGCTGAGAAATTGCAGATTACACCTCTTACCGGTTTGCAACGTACTGCACAGGTTCCGGCGTTTGCGGCTACCCGTGCAATTTTTTCGGCATTATCTCCGGTTGCGGGTAAGCCGACGGTTGGTAAAGTGCGTTTGGACGATGGTCGCTATGCAGTGTTTACGGTTACTCGAGTGATCCCTGGTGATCTAACGAAACTCCCTGAAGAGCAGAAAGCGATGCTTAGACAACAGCTTGATCAGATTGAGGGAACGCTAGCAGTCCATGCTTACGTTGATATGATGCGTAAGCGCTTCAAAGTGACCATTCACAAGTCGCAATTGTAA
>xylefa7969
ATGCTGCAAAAACTCCGTGAAAAAACATCTGGATGGATTGCGACTGCTATCATCGGATTATTGGTCATCCCTTTTCTGTTTGTGATCGACGTTCGTTACATAGGGGTAGGGGGGAAGGACGATGTAGCGCAGTTACAGGCTTCGCCGACTTGGTGGAAGTCTGCACCTGCTTTTTGGCCAATATCTTTATTGTGGCAGCGTCAAGGGATTAGCAAGCAAGAGTTCCAGAGCCGCTTCGATCAGGCGCGCCTGCAGCAGCGTGCTCAGCAGGGCGAAGGCTTCGATGCACGCGAGTTCGAGACCCTCAGTAACAAGCGCAAGCTGTTAGATCAGTTAATCGAAGAGCATGTGATGCGTTTAGTGGCTGAGGGCGCGGGAGTGGTGATCAGTGATGAGGCCGTGCGTACCATTATTGCTAACGATCAGCGTTTCCAGGTTAAAGGAAAGTTCAATCAAGATCGCTATCGCCTGCTGTTGGCTCAGGAACCGACGATGCGTACCCCGCAGATGTACGAGAGCTATGTACGCAGCATGATGCAGCTATCTATGATTCCCAGCGCGATTTTTGATTCTGGGTTTGTACCGAACACCGAGTTGGAGCGAATACTCGCGTTACTCGGCCAGACTCGCAATGCTGAGCTCGTCACTTTACCGGCGTTGAAGCTTGATACGGCTGAGATTAGCGATATGCAGATCAAAGAATGGTATGCCGTTCATAGGGATGATTTCCGTCAGCCGGAGACACTTTCGTTCGAATATGTTGATTTGGATGCCGCTCACTTACCCAGGCCGACGCCTAGTGAGGCTATGTTGCGTAAACGCTACGATGCCCAGCAACGCGGGGAGGCTCAAAATGAGCAACGTAAGGCTGCGCATATTTTAATTACTGCGGGTGCTGATGCTGCTTCACAAAAAGTAGCCGAGGCTAAGGCTGCCAAACTTGTTGAGGAAGCCCGCAAACCCGGTGCTGATTTTGCTGCGCTGGCTCGCATTAACTCACAGGATCCTGGCTCTAAAGATGCTGGTGGTGACTTGGGTTGGGTGCAGAGAGGAATGATGGTTAAGCCGTTTGAGGATGCACTCTTTGCAATGAAAGTGGGTGAAGTGGTCGGCCCTATCAAAACAGAATTTGGTAATCACGTGATCAAACTGGAAGAAATTAAGGCTGCTAAGCAATTACCGTTTGAAGCAGTACGGGATCAGCTTGCTGCAGAACAAACCAAGGAGGACATTGATAAGGCATTCAACGACGTTACAGGAAAACTGATGGACCTTTTAGTCAAAAATCCGACTGATCTTTCTTCCGCGTCCGAACAATTGGGGCTGCCATTGCGCAAACTTGGCCCTTTGTCACGTCGTGATGCTGTTGGTATTGCTGCTAATCCTGCAGTGCAGCGAGTGTTGTTCAACCACGATTTTATCCAGGAGGGTAAAGTTAGCGATCCCATTCAGATTAATCCGAATCACAGCGTGGTATTACGCGTGATTGCGCATACCACTGAGCAGCAACTGCCGTTGGATAAGGTGCGTGAGCAAGTTGTTGCTGCGGTGCGCGCTGATCGTGCGGAAAAGGATGAGGCCTCTGCAGCGGATGCACTGGTAGCACGGTTGCAGAAGGGAGAAACCTTAGAAGAGGTCGCAAAAGCTGAGAAATTGCAGATTACACCTCTTACCGGTTTGCAACGTACTGCACAGGTTCCGGCGTTTGCGGCTACCCGTGCAATTTTTTCGGCATTATCTCCGGTTGCGGGTAAGCCGACGGTTGGTAAAGTGCGTTTGGACGATGGTCGCTATGCAGTGTTTACGGTTACTCGAGTGATCCCTGGTGATCTAACGAAACTCCCTGAAGAGCAGAAAGCGATGCTTAGACAACAGCTTGATCAGATTGAGGGAACGCTAGCAGTCCATGCTTACGTTGATATGATGCGTAAGCGCTTCAAAGTGACCATTCACAAGTCGCAATTGTAA
>xylefaAnn1
ATGCTGCAAAAACTCCGTGAAAAAACATCTGGATGGATTGCGACTGCTATCATCGGATTATTGGTCATCCCTTTTCTGTTTGTGATCGACGTTCGTTACATAGGGGGAGGGGGGAAGGACGATGTAGCGCAGTTACAGGCTTCGCCGACTTGGTGGAAGTCGGCACCTGCTTTTTGGCCAATATCTTTATTGTGGCAGCGTCAAGGAATTAGCAAGCAAGAGTTCCAGAGCCGCTTCGATCAGGCGCGCCTGCAGCGGCGTGCTCAGCAGGGCGAAGGCTTCGATGCACGCGAGTTCGAGACCCTCAGTAACAAGCGCAAGCTGTTAGATCAGTTAATCGAAGAGCATGTGATGCGTTTAGTGGCTGAGGGCGCGGGAGTGGTGATCAGTGATGAGGCCGTGCGTAGCATTATTGCTAACGATCAGCGTTTCCAGGTTAAAGGAAAGTTCAATCAAGATCGCTATCGCCTGCTGTTGGCTCAGGAACCGACGATGCGTACCCCGCAGATGTACGAGAACTATGTACGCAGCATGATGCAGCTATCCATGATTCCCAGCGCGATTTTTGATTCTGGGTTTGTACCGAACACCGAGCTGGAGCGGATACTCGCGTTACTTGGCCAGACTCGCAATGCTGAGCTCGTCACTTTACCGGCGTTGAAGCTTGATACGGCTGAGATTAGCGATGTGCAGATCAAAGAATGGTATGCCGTTCATAGGGATGATTTCCGTCAGCCGGAGACACTTTCGTTCGAATATGTTGATTTGGATGCTGCTCACTTACCCAGGCCGACGCCTAGTGAGGCTGTGTTGCGTAAACGCTACGATGCCCAGCAACGCGGGGAGGCTCAAAATGAGCAACGTAAGGCTGCGCATATTTTAATTACTGTGGGTGCTGATGCTGCTTCACAAAAAGTAGCCGAGGCTAAGGCTGCCAAACTTGTTGAGGAAGCCCGCAAACCCGGTGCCGATTTTGCTGCGCTGGCTCGCATTAACTCACAGGATCCTGGCTCTAAAGATGCTGGTGGTGACTTGGGTTGGGTGCAGAGAGGAATGATGGTTAAGCCGTTTGAGGATGCACTCTTTGCAATGAAAGTGGGTGAAGTGGTTGGCCCTATCAAAACAGAATTTGGCAATCACGTGATCAAACTGGAAGAAATTAAGGCTGCTAAGCAATTACCGTTTGAAGCAGTACGGGATCAGCTTGCTGCAGAACAAACCAAGGAGGACATTGATAAGGCATTCAACGATGTTACCGGAAAACTGATGGACCTTTTGGTTAAAAATCCGACTGATCTTTCTTCCGCGTCCGAACAATTGGGGCTGCCATTGCGCAAACTTGGCCCTTTGTCACGTCGTGATGCTGTTGGTATTGCTGCTAATCCTGCAGTGCAGCGAGTGTTGTTCAGCCACGACTTTATCCAGGGGGGTAAAGTTAGCGATCCGATTCAGATTAACCCAAATCACAGCGTGGTATTACGCGTGATTGCGCATACTACTGAGCAGCAACTGCCGTTGGATAAGGTGCGTGAGCAAGTTGTTGCTGCGGTGCGCGCTGATCGTGCGGACAAGGATGGGGCCTCTGCAGCGGATGCACTGGTAGCACGGTTGCAGAAGGGAGACACCTTAGAAGAGGTCGCAAAAGCCGAGAAATTGCAGATTACACCTCTTACGGGTTTGCAACGTACTGCACAGGTTCCGGCGTTTGCGGCTACCCGTGCAATTTTTTCGGCATTATCTCCGGTTGCGGGTAAGCCGACGGTTGGTAAGGTGCGTTTAGACAATGGTCGCTATGCGGTGTTTACAGTTACTCAGGTGATCCCTGGCGATCTAACGAAATTCCCTGAAGAGCAGAAAGAGATGCTTAGACAACAGCTTGATCAGATTGAGGGCACGCTAGCAGTCCATGCTTACGTTGATATGATGCGTAAGCGCTTCAAGGTGACCATTGACAAGTCGCAATTGTAA
>xylefa4627
ATGCTGCAAAAACTCCGTGAAAAAACATCTGGATGGATTGCGACTGCTATCATCGTATTATTGGTCATCCCTTTTCTGTTTGTGATCGACGTTCGTTACATAGGGGGAGGGGGGAAGGACGATGTAGCGCAGTTACAGGCTTCGCCGACTTGGTGGAAGTCGGCACCTGCTTTTTGGCCAATATCTTTATTGTGGCAGCGTCAAGGGATTAGCAAGCAAGAGTTCCAGAGCCGCTTCGATCAGGCGCGCCTGCAGCAGCGTGCTCAGCAGGGCGAAGGCTTCGATGCACGCGAGTTCGAGACCCTCAGTAACAAGCGCAAGCTGTTAGATCAGTTAATCGAAGAGCATGTGATGCGTTTAGTGGCTGAGGGCGCGGGAGTGGTGATCAGTGATGAGGCCGTGCGTACCATTATTGCTAACGATCAGCGTTTCCAGGTTAAAGGAAAGTTCAATCAAGATCGCTATCGCCTGCTGTTGGCTCAGGAACCGACGATGCTTACCCCGCAGATGTACGAGAGCTATGTACGCAGCATGATGCAGCTATCTATGATTCCCAGCGCGATTTTTGATTCTGGGTTTGTACCGAACACCGAGTTGGAGCGAATACTCGCGTTACTCGGCCAGACTCGCAATGCTGAGCTCGTCACTTTACCGGCGTTGAAGCTTGATACGGCTGAGATTAGCGATATGCAGATCAAAGAATGGTATGCCGTTCATAGGGATGATTTCCGTCAGCCGGAGACACTTTCGTTCGAATATGTTGATTTGGATGCCGCTCACTTACCCAGGCCGACGCCTAGTGAGGCTATGTTGCGTAAACGCTACGATGCCCAGCAACGCGGGGAGGCTCAAAATGAGCAACGTAAGGCTGCGCATATTTTAATTACTGCGGGTGCTGATGCTGCTTCACAAAAAGTAGCCGAGGCTAAGGCTGCCAAACTTGTTGAGGAAGCCCGCAAACCCGGTGCCGATTTTGCTGCGCTGGCTCGCATTAACTCACAGGATCCTGGCTCTAAAGATGCTGGTGGTGACTTGGGTTGGGTGCAGAGAGGAATGATGGTTAAGCCGTTTGAGGATGCACTCTTTGCAATGAAAGTGGGTGAAGTGGTAGGCCCTATCAAAACAGAATTTGGTAATCACGTGATCAAACTGGAAGAAATTAAGGCTGCTAAGCAATTACCGTTTGAAGCAGTACGGGATCAGCTTGCTGCAGAACAAACCAAGGAGGACATTGATAAGGCATTCAACGACGTTACAGGAAAACTGATGGACTTTTTAGTCAAAAATCCGACTGATCTTTCTTCCGCGTCCGAACAATTGGGGCTGCCATTGCGCAAACTTGGCCCTTTGTCACGTCGTGATGCTGTTGGTATTGCTGCTAATCCTGCAGTGCAGCGAGTGTTGTTCAACCACGATTTTATCCAGGAGGGTAAAGTTAGCGATCCCATTCAGATTAATCCGAATCACAGCGTGGTATTACGCGTGATTGCGCATACTACTGAGCAGCAACTGCCGTTGGATAAGGTGCGTGAGCAAGTTGTTGCTGCGGTGCGCGCTGATCGTGCAGACAAGGATGGGGCCTCTGCAGCGGATGCGCTGGTAGCACGGTTGCAGAAGGGAGACACCTTACAAGAGGTCGCAAAAGCTGAGAAATTGCAGATTACACCTCTTACCGGTTTGCAACGTACTGCACAGGTTCCGGCGTTTGCGGCTACCCGTGCAATTTTTTCGGCATTATCTCCGGTTGCGGGTAAGCCAACGGTTGGTAAAGTGCGTTTGGACGATGGTCGCTATGCAGTGTTTACGGTTACTCGAGTGATCCCTGGTGATCTAACGAAACTCCCTGAAGAGCAGAAAGCGATGCTTAGACAACAGCTTGATCAGATTGAGGGAACGCTAGCAGTCCATGCTTACGTTGATATGATGCGTAAGCGCTTCAAAGTGACCATTCACAAGTCGCAATTGTAA
>xylefaco33
ATGCTGCAAAAACTCCGTGAAAAAACATCTGGATGGATTGCGACTGCTATCATCGTATTATTGGTCATCCCTTTTCTGTTTGTGATCGACGTTCGTTACATAGGGGGAGGGGGGAAGGACGATGTAGCGCAGTTACAGGCTTCGCCGACTTGGTGGAAGTCGGCACCTGCTTTTTGGCCAATATCTTTATTGTGGCAGCGTCAAGGGATTAGCAAGCAAGAGTTCCAGAGCCGCTTCGATCAGGCGCGCCTGCAGCAGCGTGCTCAGCAGGGCGAAGGCTTCGATGCACGCGAGTTCGAGACCCTCAGTAACAAGCGCAAGCTGTTAGATCAGTTAATCGAAGAGCATGTGATGCGTTTAGTGGCTGAGGGCGCGGGAGTGGTGATCAGTGATGAGGCCGTGCGTACCATTATTGCTAACGATCAGCGTTTCCAGGTTAAAGGAAAGTTCAATCAAGATCGCTATCGCCTGCTGTTGGCTCAGGAACCGACGATGCTTACCCCGCAGATGTACGAGAGCTATGTACGCAGCATGATGCAGCTATCTATGATTCCCAGCGCGATTTTTGATTCTGGGTTTGTACCGAACACCGAGTTGGAGCGAATACTCGCGTTACTCGGCCAGACTCGCAATGCTGAGCTCGTCACTTTACCGGCGTTGAAGCTTGATACGGCTGAGATTAGCGATATGCAGATCAAAGAATGGTATGCCGTTCATAGGGATGATTTCCGTCAGCCGGAGACACTTTCGTTCGAATATGTTGATTTGGATGCCGCTCACTTACCCAGGCCGACGCCTAGTGAGGCTATGTTGCGTAAACGCTACGATGCCCAGCAACGCGGGGAGGCTCAAAATGAGCAACGTAAGGCTGCGCATATTTTAATTACTGCGGGTGCTGATGCTGCTTCACAAAAAGTAGCCGAGGCTAAGGCTGCCAAACTTGTTGAGGAAGCCCGCAAACCCGGTGCCGATTTTGCTGCGCTGGCTCGCATTAACTCACAGGATCCTGGCTCTAAAGATGCTGGTGGTGACTTGGGTTGGGTGCAGAGAGGAATGATGGTTAAGCCGTTTGAGGATGCACTCTTTGCAATGAAAGTGGGTGAAGTGGTAGGCCCTATCAAAACAGAATTTGGTAATCACGTGATCAAACTGGAAGAAATTAAGGCTGCTAAGCAATTACCGTTTGAAGCAGTACGGGATCAGCTTGCTGCAGAACAAACCAAGGAGGACATTGATAAGGCATTCAACGACGTTACAGGAAAACTGATGGACTTTTTAGTCAAAAATCCGACTGATCTTTCTTCCGCGTCCGAACAATTGGGGCTGCCATTGCGCAAACTTGGCCCTTTGTCACGTCGTGATGCTGTTGGTATTGCTGCTAATCCTGCAGTGCAGCGAGTGTTGTTCAACCACGATTTTATCCAGGAGGGTAAAGTTAGCGATCCCATTCAGATTAATCCGAATCACAGCGTGGTATTACGCGTGATTGCGCATACTACTGAGCAGCAACTGCCGTTGGATAAGGTGCGTGAGCAAGTTGTTGCTGCGGTGCGCGCTGATCGTGCAGACAAGGATGGGGCCTCTGCAGCGGATGCGCTGGTAGCACGGTTGCAGAAGGGAGACACCTTACAAGAGGTCGCAAAAGCTGAGAAATTGCAGATTACACCTCTTACCGGTTTGCAACGTACTGCACAGGTTCCGGCGTTTGCGGCTACCCGTGCAATTTTTTCGGCATTATCTCCGGTTGCGGGTAAGCCAACGGTTGGTAAAGTGCGTTTGGACGATGGTCGCTATGCAGTGTTTACGGTTACTCGAGTGATCCCTGGTGATCTAACGAAACTCCCTGAAGAGCAGAAAGCGATGCTTAGACAACAGCTTGATCAGATTGAGGGAACGCTAGCAGTCCATGCTTACGTTGATATGATGCGTAAGCGCTTCAAAGTGACCATTCACAAGTCGCAATTGTAA
>xylefa8082
ATGCTGCAAAAACTCCGTGAAAAAACATCTGGATGGATTGCGACTGCTATCATCGGATTATTGGTCATCCCTTTTCTGTTTGTGATCGACGTTCGTTACATAGGGGTAGGGGGGAAGGACGATGTAGCGCAGTTACAGGCTTCGCCGACTTGGTGGAAGTCTGCACCTGCTTTTTGGCCAATATCTTTATTGTGGCAGCGTCAAGGGATTAGCAAGCAAGAGTTCCAGAGCCGCTTCGATCAGGCGCGCCTGCAGCAGCGTGCTCAGCAGGGCGAAGGCTTCGATGCACGCGAGTTCGAGACCCTCAGTAACAAGCGCAAGCTGTTAGATCAGTTAATCGAAGAGCATGTGATGCGTTTAGTGGCTGAGGGCGCGGGAGTGGTGATCAGTGATGAGGCCGTGCGTACCATTATTGCTAACGATCAGCGTTTCCAGGTTAAAGGAAAGTTCAATCAAGATCGCTATCGCCTGCTGTTGGCTCAGGAACCGACGATGCGTACCCCGCAGATGTACGAGAGCTATGTACGCAGCATGATGCAGCTATCTATGATTCCCAGCGCGATTTTTGATTCTGGGTTTGTACCGAACACCGAGTTGGAGCGAATACTCGCGTTACTCGGCCAGACTCGCAATGCTGAGCTCGTCACTTTACCGGCGTTGAAGCTTGATACGGCTGAGATTAGCGATATGCAGATCAAAGAATGGTATGCCGTTCATAGGGATGATTTCCGTCAGCCGGAGACACTTTCGTTCGAATATGTTGATTTGGATGCCGCTCACTTACCCAGGCCGACGCCTAGTGAGGCTATGTTGCGTAAACGCTACGATGCCCAGCAACGCGGGGAGGCTCAAAATGAGCAACGTAAGGCTGCGCATATTTTAATTACTGCGGGTGCTGATGCTGCTTCACAAAAAGTAGCCGAGGCTAAGGCTGCCAAACTTGTTGAGGAAGCCCGCAAACCCGGTGCTGATTTTGCTGCGCTGGCTCGCATTAACTCACAGGATCCTGGCTCTAAAGATGCTGGTGGTGACTTGGGTTGGGTGCAGAGAGGAATGATGGTTAAGCCGTTTGAGGATGCACTCTTTGCAATGAAAGTGGGTGAAGTGGTCGGCCCTATCAAAACAGAATTTGGTAATCACGTGATCAAACTGGAAGAAATTAAGGCTGCTAAGCAATTACCGTTTGAAGCAGTACGGGATCAGCTTGCTGCAGAACAAACCAAGGAGGACATTGATAAGGCATTCAACGACGTTACAGGAAAACTGATGGACCTTTTAGTCAAAAATCCGACTGATCTTTCTTCCGCGTCCGAACAATTGGGGCTGCCATTGCGCAAACTTGGCCCTTTGTCACGTCGTGATGCTGTTGGTATTGCTGCTAATCCTGCAGTGCAGCGAGTGTTGTTCAACCACGATTTTATCCAGGAGGGTAAAGTTAGCGATCCCATTCAGATTAATCCGAATCACAGCGTGGTATTACGCGTGATTGCGCATACCACTGAGCAGCAACTGCCGTTGGATAAGGTGCGTGAGCAAGTTGTTGCTGCGGTGCGCGCTGATCGTGCGGAAAAGGATGAGGCCTCTGCAGCGGATGCACTGGTAGCACGGTTGCAGAAGGGAGAAACCTTAGAAGAGGTCGCAAAAGCTGAGAAATTGCAGATTACACCTCTTACCGGTTTGCAACGTACTGCACAGGTTCCGGCGTTTGCGGCTACCCGTGCAATTTTTTCGGCATTATCTCCGGTTGCGGGTAAGCCGACGGTTGGTAAAGTGCGTTTGGACGATGGTCGCTATGCAGTGTTTACGGTTACTCGAGTGATCCCTGGTGATCTAACGAAACTCCCTGAAGAGCAGAAAGCGATGCTTAGACAACAGCTTGATCAGATTGAGGGAACGCTAGCAGTCCATGCTTACGTTGATATGATGCGTAAGCGCTTCAAAGTGACCATTCACAAGTCGCAATTGTAA
>xylefaEB92
ATGCTGCAAAAACTCCGTGAAAAAACATCTGGATGGATTGCGACTGCTATCATCGGATTATTGGTCATCCCTTTTCTGTTTGTGATCGACGTTCGTTACATAGGGGTAGGGGGGAAGGACGATGTAGCGCAGTTACAGGCTTCGCCGACTTGGTGGAAGTCTGCACCTGCTTTTTGGCCAATATCTTTATTGTGGCAGCGTCAAGGGATTAGCAAGCAAGAGTTCCAGAGCCGCTTCGATCAGGCGCGCCTGCAGCAGCGTGCTCAGCAGGGCGAAGGCTTCGATGCACGCGAGTTCGAGACCCTCAGTAACAAGCGCAAGCTGTTAGATCAGTTAATCGAAGAGCATGTGATGCGTTTAGTGGCTGAGGGCGCGGGAGTGGTGATCAGTGATGAGGCCGTGCGTACCATTATTGCTAACGATCAGCGTTTCCAGGTTAAAGGAAAGTTCAATCAAGATCGCTATCGCCTGCTGTTGGCTCAGGAACCGACGATGCGTACCCCGCAGATGTACGAGAGCTATGTACGCAGCATGATGCAGCTATCTATGATTCCCAGCGCGATTTTTGATTCTGGGTTTGTACCGAACACCGAGTTGGAGCGAATACTCGCGTTACTCGGCCAGACTCGCAATGCTGAGCTCGTCACTTTACCGGCGTTGAAGCTTGATACGGCTGAGATTAGCGATATGCAGATCAAAGAATGGTATGCCGTTCATAGGGATGATTTCCGTCAGCCGGAGACACTTTCGTTCGAATATGTTGATTTGGATGCCGCTCACTTACCCAGGCCGACGCCTAGTGAGGCTATGTTGCGTAAACGCTACGATGCCCAGCAACGCGGGGAGGCTCAAAATGAGCAACGTAAGGCTGCGCATATTTTAATTACTGCGGGTGCTGATGCTGCTTCACAAAAAGTAGCCGAGGCTAAGGCTGCCAAACTTGTTGAGGAAGCCCGCAAACCCGGTGCTGATTTTGCTGCGCTGGCTCGCATTAACTCACAGGATCCTGGCTCTAAAGATGCTGGTGGTGACTTGGGTTGGGTGCAGAGAGGAATGATGGTTAAGCCGTTTGAGGATGCACTCTTTGCAATGAAAGTGGGTGAAGTGGTCGGCCCTATCAAAACAGAATTTGGTAATCACGTGATCAAACTGGAAGAAATTAAGGCTGCTAAGCAATTACCGTTTGAAGCAGTACGGGATCAGCTTGCTGCAGAACAAACCAAGGAGGACATTGATAAGGCATTCAACGACGTTACAGGAAAACTGATGGACCTTTTAGTCAAAAATCCGACTGATCTTTCTTCCGCGTCCGAACAATTGGGGCTGCCATTGCGCAAACTTGGCCCTTTGTCACGTCGTGATGCTGTTGGTATTGCTGCTAATCCTGCAGTGCAGCGAGTGTTGTTCAACCACGATTTTATCCAGGAGGGTAAAGTTAGCGATCCCATTCAGATTAATCCGAATCACAGCGTGGTATTACGCGTGATTGCGCATACCACTGAGCAGCAACTGCCGTTGGATAAGGTGCGTGAGCAAGTTGTTGCTGCGGTGCGCGCTGATCGTGCGGAAAAGGATGAGGCCTCTGCAGCGGATGCACTGGTAGCACGGTTGCAGAAGGGAGAAACCTTAGAAGAGGTCGCAAAAGCTGAGAAATTGCAGATTACACCTCTTACCGGTTTGCAACGTACTGCACAGGTTCCGGCGTTTGCGGCTACCCGTGCAATTTTTTCGGCATTATCTCCGGTTGCGGGTAAGCCGACGGTTGGTAAAGTGCGTTTGGACGATGGTCGCTATGCAGTGTTTACGGTTACTCGAGTGATCCCTGGTGATCTAACGAAACTCCCTGAAGAGCAGAAAGCGATGCTTAGACAACAGCTTGATCAGATTGAGGGAACGCTAGCAGTCCATGCTTACGTTGATATGATGCGTAAGCGCTTCAAAGTGACCATTCACAAGTCGCAATTGTAA
>xylefaD026
ATGCTGCAAAAACTCCGTGAAAAAACATCTGGATGGATTGCGACTGCTATCATCGGATTATTGGTCATCCCTTTTCTGTTTGTGATCGACGTTCGTTACATAGGGGTAGGGGGGAAGGACGATGTAGCGCAGTTACAGGCTTCGCCGACTTGGTGGAAGTCTGCACCTGCTTTTTGGCCAATATCTTTATTGTGGCAGCGTCAAGGGATTAGCAAGCAAGAGTTCCAGAGCCGCTTCGATCAGGCGCGCCTGCAGCAGCGTGCTCAGCAGGGCGAAGGCTTCGATGCACGCGAGTTCGAGACCCTCAGTAACAAGCGCAAGCTGTTAGATCAGTTAATCGAAGAGCATGTGATGCGTTTAGTGGCTGAGGGCGCGGGAGTGGTGATCAGTGATGAGGCCGTGCGTACCATTATTGCTAACGATCAGCGTTTCCAGGTTAAAGGAAAGTTCAATCAAGATCGCTATCGCCTGCTGTTGGCTCAGGAACCGACGATGCGTACCCCGCAGATGTACGAGAGCTATGTACGCAGCATGATGCAGCTATCTATGATTCCCAGCGCGATTTTTGATTCTGGGTTTGTACCGAACACCGAGTTGGAGCGAATACTCGCGTTACTCGGCCAGACTCGCAATGCTGAGCTCGTCACTTTACCGGCGTTGAAGCTTGATACGGCTGAGATTAGCGATATGCAGATCAAAGAATGGTATGCCGTTCATAGGGATGATTTCCGTCAGCCGGAGACACTTTCGTTCGAATATGTTGATTTGGATGCCGCTCACTTACCCAGGCCGACGCCTAGTGAGGCTATGTTGCGTAAACGCTACGATGCCCAGCAACGCGGGGAGGCTCAAAATGAGCAACGTAAGGCTGCGCATATTTTAATTACTGCGGGTGCTGATGCTGCTTCACAAAAAGTAGCCGAGGCTAAGGCTGCCAAACTTGTTGAGGAAGCCCGCAAACCCGGTGCTGATTTTGCTGCGCTGGCTCGCATTAACTCACAGGATCCTGGCTCTAAAGATGCTGGTGGTGACTTGGGTTGGGTGCAGAGAGGAATGATGGTTAAGCCGTTTGAGGATGCACTCTTTGCAATGAAAGTGGGTGAAGTGGTCGGCCCTATCAAAACAGAATTTGGTAATCACGTGATCAAACTGGAAGAAATTAAGGCTGCTAAGCAATTACCGTTTGAAGCAGTACGGGATCAGCTTGCTGCAGAACAAACCAAGGAGGACATTGATAAGGCATTCAACGACGTTACAGGAAAACTGATGGACCTTTTAGTCAAAAATCCGACTGATCTTTCTTCCGCGTCCGAACAATTGGGGCTGCCATTGCGCAAACTTGGCCCTTTGTCACGTCGTGATGCTGTTGGTATTGCTGCTAATCCTGCAGTGCAGCGAGTGTTGTTCAACCACGATTTTATCCAGGAGGGTAAAGTTAGCGATCCCATTCAGATTAATCCGAATCACAGCGTGGTATTACGCGTGATTGCGCATACCACTGAGCAGCAACTGCCGTTGGATAAGGTGCGTGAGCAAGTTGTTGCTGCGGTGCGCGCTGATCGTGCGGAAAAGGATGAGGCCTCTGCAGCGGATGCACTGGTAGCACGGTTGCAGAAGGGAGAAACCTTAGAAGAGGTCGCAAAAGCTGAGAAATTGCAGATTACACCTCTTACCGGTTTGCAACGTACTGCACAGGTTCCGGCGTTTGCGGCTACCCGTGCAATTTTTTCGGCATTATCTCCGGTTGCGGGTAAGCCGACGGTTGGTAAAGTGCGTTTGGACGATGGTCGCTATGCAGTGTTTACGGTTACTCGAGTGATCCCTGGTGATCTAACGAAACTCCCTGAAGAGCAGAAAGCGATGCTTAGACAACAGCTTGATCAGATTGAGGGAACGCTAGCAGTCCATGCTTACGTTGATATGATGCGTAAGCGCTTCAAAGTGACCATTCACAAGTCGCAATTGTAA
>xylefaMuMD
ATGCTGCAAAAACTCCGTGAAAAAACATCTGGATGGATTGCGACTGCTATCATCGGATTATTGGTCATCCCTTTTCTGTTTGTGATCGACGTTCGTTACATAGGGGTAGGGGGGAAGGACGATGTAGCGCAGTTACAGGCTTTGCCGACTTGGTGGAAGTCTGCACCTGCTTTTTGGCCAATATCTTTATTGTGGCAGCGTCAAGGGATTAGCAAGCAAGAGTTCCAGAGCCGCTTCGATCAGGCGCGCCTGCAGCAGCGTTCTCAGCAGGGCGAAGGCTTCGATGCACGCGAGTTCGAGACCCTCAGTAACAAGCGCAAGCTGTTAGATCAGTTAATCGAAGAGCATGTGATGCGTTTAGTGGCTGAGGGCGCGGGAGTGGTGATCAGTGATGAGGCCGTGCGTACCATTATTGCTAACGATCAGCGTTTCCAGGTTAAAGGAAAGTTCAATCAAGATCGCTATCGCCTGCTGTTGGCTCAGGAACCGACGATGCGTACCCCGCAGATGTACGAGAGCTATGTACGCAGCATGATGCAGCTATCTATGATTCCCAGCGCGATTTTTGATTCTGGGTTTGTACCGAACACCGAGTTGGAGCGAATACTCGCGTTACTCGGCCAGACTCGCAATGCTGAGCTCGTCACTTTACCGGCGTTGAAGCTTGATACGGCTGAGATTAGCGATATGCAGATCAAAGAATGGTATGCCGTTCATAGGGATGATTTCCGTCAGCCGGAGACACTTTCGTTCGAATATGTTGATTTGGATGCCGCTCACTTACCCAGGCCGACGCCTAGTGAGGCTATGTTGCGTAAACGCTACGATGCCCAGCAACGCGGGGAGGCTCAAAATGAGCAACGTAAGGCTGCGCATATTTTAATTACTGCGGGTGCTGATGCTGCTTCACAAAAAGTAGCCGAGGCTAAGGCTGCCAAACTTGTTGAGGAAGCCCGCAAACCCGGTGCTGATTTTGCTGCGCTGGCTCGCATTAACTCACAGGATCCTGGCTCTAAAGATGCTGGTGGTGACTTGGGTTGGGTGCAGAGAGGAATGATGGTTAAGCCGTTTGAGGATGCAATCTTTGCAATGAAAGTGGGTGAAGTTGTCGGCCCTATCAAAACAGAATTTGGTAATCACGTGATCAAACTGGAAGAAATTAAGGCTGCTAAGCAATTACCGTTTGAAGCAGTACGGGATCAGCTTGCTGCAGAACAAACCAAGGAGGACATTGATAAGGCATTCAACGACGTTACAGGAAAACTGATGGACCTTTTAGTCAAAAATCCGACTGATCTTTCTTCCGCGTCCGAACAATTGGGGCTGCCATTGCGCAAACTTGGCCCTTTGTCACGTCGTGATGCTGTTGGTATTGCTGCTAATCCTGCAGTGCAGCGAGTGTTGTTCAACCACGATTTTATCCAGGAGGGTAAAGTTAGCGATCCCATTCAGATTAATCCGAATCACAGCGTGGTATTACGCGTGATTGCGCATACCACTGAGCAGCAACTGCCGTTGGATAAGGTGCGTGAGCAAGTTGTTGCTGCGGTGCGCGCTGATCGTGCGGAAAAGGATGAGGCCTCTGCAGCGGATGCACTGGTAGCACGGTTGCAGAAGGGAGAAACCTTAGAAGAGGTCGCAAAAGCTGAGAAATTGCAGATTACACCTCTTACCGGTTTGCAACGTACTGCACAGGTTCCGGCGTTTGCGGCTACCCGTGCAATTTTTTCGGCATTATCTCCGGTTGCGGGTAAGCCGACGGTTGGTAAAGTGCGTTTGGACGATGGTCGCTATGCAGTGTTTACGGTTACTCGAGTGATCCCTGGTGATCTAACGAAACTCCCTGAAGAGCAGAAAGCGATGCTTAGACAACAGCTTGATCAGATTGAGGGAACGCTAGCAGTCCATGCTTACGTTGATATGATGCGTAAGCGCTTCAAAGTGACCATTCACAAGTCGCAATTGTAA
>xylefaM23s
ATGCTGCAAAAACTCCGTGAAAAAACATCTGGATGGATTGCGACTGCTATCATCGGATTATTGGTCATCCCTTTTCTGTTTGTGATCGACGTTCGTTACATAGGGGTAGGGGGGAAGGACGATGTAGCGCAGTTACAGGCTTCGCCGACTTGGTGGAAGTCTGCACCTGCTTTTTGGCCAATATCTTTATTGTGGCAGCGTCAAGGGATTAGCAAGCAAGAGTTCCAGAGCCGCTTCGATCAGGCGCGCCTGCAGCAGCGTGCTCAGCAGGGCGAAGGCTTCGATGCACGCGAGTTCGAGACCCTCAGTAACAAGCGCAAGCTGTTAGATCAGTTAATCGAAGAGCATGTGATGCGTTTAGTGGCTGAGGGCGCGGGAGTGGTGATCAGTGATGAGGCCGTGCGTACCATTATTGCTAACGATCAGCGTTTCCAGGTTAAAGGAAAGTTCAATCAAGATCGCTATCGCCTGCTGTTGGCTCAGGAACCGACGATGCGTACCCCGCAGATGTACGAGAGCTATGTACGCAGCATGATGCAGCTATCTATGATTCCCAGCGCGATTTTTGATTCTGGGTTTGTACCGAACACCGAGTTGGAGCGAATACTCGCGTTACTCGGCCAGACTCGCAATGCTGAGCTCGTCACTTTACCGGCGTTGAAGCTTGATACGGCTGAGATTAGCGATATGCAGATCAAAGAATGGTATGCCGTTCATAGGGATGATTTCCGTCAGCCGGAGACACTTTCGTTCGAATATGTTGATTTGGATGCCGCTCACTTACCCAGGCCGACGCCTAGTGAGGCTATGTTGCGTAAACGCTACGATGCCCAGCAACGCGGGGAGGCTCAAAATGAGCAACGTAAGGCTGCGCATATTTTAATTACTGCGGGTGCTGATGCTGCTTCACAAAAAGTAGCCGAGGCTAAGGCTGCCAAACTTGTTGAGGAAGCCCGCAAACCCGGTGCTGATTTTGCTGCGCTGGCTCGCATTAACTCACAGGATCCTGGCTCTAAAGATGCTGGTGGTGACTTGGGTTGGGTGCAGAGAGGAATGATGGTTAAGCCGTTTGAGGATGCACTCTTTGCAATGAAAGTGGGTGAAGTGGTCGGCCCTATCAAAACAGAATTTGGTAATCACGTGATCAAACTGGAAGAAATTAAGGCTGCTAAGCAATTACCGTTTGAAGCAGTACGGGATCAGCTTGCTGCAGAACAAACCAAGGAGGACATTGATAAGGCATTCAACGACGTTACAGGAAAACTGATGGACCTTTTAGTCAAAAATCCGACTGATCTTTCTTCCGCGTCCGAACAATTGGGGCTGCCATTGCGCAAACTTGGCCCTTTGTCACGTCGTGATGCTGTTGGTATTGCTGCTAATCCTGCAGTGCAGCGAGTGTTGTTCAACCACGATTTTATCCAGGAGGGTAAAGTTAGCGATCCCATTCAGATTAATCCGAATCACAGCGTGGTATTACGCGTGATTGCGCATACCACTGAGCAGCAACTGCCGTTGGATAAGGTGCGTGAGCAAGTTGTTGCTGCGGTGCGCGCTGATCGTGCGGAAAAGGATGAGGCCTCTGCAGCGGATGCACTGGTAGCACGGTTGCAGAAGGGAGAAACCTTAGAAGAGGTCGCAAAAGCTGAGAAATTGCAGATTACACCTCTTACCGGTTTGCAACGTACTGCACAGGTTCCGGCGTTTGCGGCTACCCGTGCAATTTTTTCGGCATTATCTCCGGTTGCGGGTAAGCCGACGGTTGGTAAAGTGCGTTTGGACGATGGTCGCTATGCAGTGTTTACGGTTACTCGAGTGATCCCTGGTGATCTAACGAAACTCCCTGAAGAGCAGAAAGCGATGCTTAGACAACAGCTTGATCAGATTGAGGGAACGCTAGCAGTCCATGCTTACGTTGATATGATGCGTAAGCGCTTCAAAGTGACCATTCACAAGTCGCAATTGTAA
>xylefaGB54
ATGCTGCAAAAACTCCGTGAAAAAACATCTGGATGGATTGCGACTGCTATCATCGGATTATTGGTCATCCCTTTTCTGTTTGTGATCGACGTTCGTTACATAGGGGTAGGGGGGAAGGACGATGTAGCGCAGTTACAGGCTTCGCCGACTTGGTGGAAGTCTGCACCTGCTTTTTGGCCAATATCTTTATTGTGGCAGCGTCAAGGGATTAGCAAGCAAGAGTTCCAGAGCCGCTTCGATCAGGCGCGCCTGCAGCAGCGTGCTCAGCAGGGCGAAGGCTTCGATGCACGCGAGTTCGAGACCCTCAGTAACAAGCGCAAGCTGTTAGATCAGTTAATCGAAGAGCATGTGATGCGTTTAGTGGCTGAGGGCGCGGGAGTGGTGATCAGTGATGAGGCCGTGCGTACCATTATTGCTAACGATCAGCGTTTCCAGGTTAAAGGAAAGTTCAATCAAGATCGCTATCGCCTGCTGTTGGCTCAGGAACCGACGATGCGTACCCCGCAGATGTACGAGAGCTATGTACGCAGCATGATGCAGCTATCTATGATTCCCAGCGCGATTTTTGATTCTGGGTTTGTACCGAACACCGAGTTGGAGCGAATACTCGCGTTACTCGGCCAGACTCGCAATGCTGAGCTCGTCACTTTACCGGCGTTGAAGCTTGATACGGCTGAGATTAGCGATATGCAGATCAAAGAATGGTATGCCGTTCATAGGGATGATTTCCGTCAGCCGGAGACACTTTCGTTCGAATATGTTGATTTGGATGCCGCTCACTTACCCAGGCCGACGCCTAGTGAGGCTATGTTGCGTAAACGCTACGATGCCCAGCAACGCGGGGAGGCTCAAAATGAGCAACGTAAGGCTGCGCATATTTTAATTACTGCGGGTGCTGATGCTGCTTCACAAAAAGTAGCCGAGGCTAAGGCTGCCAAACTTGTTGAGGAAGCCCGCAAACCCGGTGCTGATTTTGCTGCGCTGGCTCGCATTAACTCACAGGATCCTGGCTCTAAAGATGCTGGTGGTGACTTGGGTTGGGTGCAGAGAGGAATGATGGTTAAGCCGTTTGAGGATGCACTCTTTGCAATGAAAGTGGGTGAAGTGGTCGGCCCTATCAAAACAGAATTTGGTAATCACGTGATCAAACTGGAAGAAATTAAGGCTGCTAAGCAATTACCGTTTGAAGCAGTACGGGATCAGCTTGCTGCAGAACAAACCAAGGAGGACATTGATAAGGCATTCAACGACGTTACAGGAAAACTGATGGACCTTTTAGTCAAAAATCCGACTGATCTTTCTTCCGCGTCCGAACAATTGGGGCTGCCATTGCGCAAACTTGGCCCTTTGTCACGTCGTGATGCTGTTGGTATTGCTGCTAATCCTGCAGTGCAGCGAGTGTTGTTCAACCACGATTTTATCCAGGAGGGTAAAGTTAGCGATCCCATTCAGATTAATCCGAATCACAGCGTGGTATTACGCGTGATTGCGCATACCACTGAGCAGCAACTGCCGTTGGATAAGGTGCGTGAGCAAGTTGTTGCTGCGGTGCGCGCTGATCGTGCGGAAAAGGATGAGGCCTCTGCAGCGGATGCACTGGTAGCACGGTTGCAGAAGGGAGAAACCTTAGAAGAGGTCGCAAAAGCTGAGAAATTGCAGATTACACCTCTTACCGGTTTGCAACGTACTGCACAGGTTCCGGCGTTTGCGGCTACCCGTGCAATTTTTTCGGCATTATCTCCGGTTGCGGGTAAGCCGACGGTTGGTAAAGTGCGTTTGGACGATGGTCGCTATGCAGTGTTTACGGTTACTCGAGTGATCCCTGGTGATCTAACGAAACTCCCTGAAGAGCAGAAAGCGATGCTTAGACAACAGCTTGATCAGATTGAGGGAACGCTAGCAGTCCATGCTTACGTTGATATGATGCGTAAGCGCTTCAAAGTGACCATTCACAAGTCGCAATTGTAA
>xylefaTem1
ATGCTGCAAAAACTCCGTGAAAAAACATCTGGATGGATTGCGACTGCTATCATCGGATTATTGGTCATCCCTTTTCTGTTTGTGATCGACGTTCGTTACATAGGGGTAGGGGGGAAGGACGATGTAGCGCAGTTACAGGCTTCGCCGACTTGGTGGAAGTCTGCACCTGCTTTTTGGCCAATATCTTTATTGTGGCAGCGTCAAGGGATTAGCAAGCAAGAGTTCCAGAGCCGCTTCGATCAGGCGCGCCTGCAGCAGCGTGCTCAGCAGGGCGAAGGCTTCGATGCACGCGAGTTCGAGACCCTCAGTAACAAGCGCAAGCTGTTAGATCAGTTAATCGAAGAGCATGTGATGCGTTTAGTGGCTGAGGGCGCGGGAGTGGTGATCAGTGATGAGGCCGTGCGTACCATTATTGCTAACGATCAGCGTTTCCAGGTTAAAGGAAAGTTCAATCAAGATCGCTATCGCCTGCTGTTGGCTCAGGAACCGACGATGCGTACCCCGCAGATGTACGAGAGCTATGTACGCAGCATGATGCAGCTATCTATGATTCCCAGCGCGATTTTTGATTCTGGGTTTGTACCGAACACCGAGTTGGAGCGAATACTCGCGTTACTCGGCCAGACTCGCAATGCTGAGCTCGTCACTTTACCGGCGTTGAAGCTTGATACGGCTGAGATTAGCGATATGCAGATCAAAGAATGGTATGCCGTTCATAGGGATGATTTCCGTCAGCCGGAGACACTTTCGTTCGAATATGTTGATTTGGATGCCGCTCACTTACCCAGGCCGACGCCTAGTGAGGCTATGTTGCGTAAACGCTACGATGCCCAGCAACGCGGGGAGGCTCAAAATGAGCAACGTAAGGCTGCGCATATTTTAATTACTGCGGGTGCTGATGCTGCTTCACAAAAAGTAGCCGAGGCTAAGGCTGCCAAACTTGTTGAGGAAGCCCGCAAACCCGGTGCTGATTTTGCTGCGCTGGCTCGCATTAACTCACAGGATCCTGGCTCTAAAGATGCTGGTGGTGACTTGGGTTGGGTGCAGAGAGGAATGATGGTTAAGCCGTTTGAGGATGCACTCTTTGCAATGAAAGTGGGTGAAGTGGTCGGCCCTATCAAAACAGAATTTGGTAATCACGTGATCAAACTGGAAGAAATTAAGGCTGCTAAGCAATTACCGTTTGAAGCAGTACGGGATCAGCTTGCTGCAGAACAAACCAAGGAGGACATTGATAAGGCATTCAACGACGTTACAGGAAAACTGATGGACCTTTTAGTCAAAAATCCGACTGATCTTTCTTCCGCGTCCGAACAATTGGGGCTGCCATTGCGCAAACTTGGCCCTTTGTCACGTCGTGATGCTGTTGGTATTGCTGCTAATCCTGCAGTGCAGCGAGTGTTGTTCAACCACGATTTTATCCAGGAGGGTAAAGTTAGCGATCCCATTCAGATTAATCCGAATCACAGCGTGGTATTACGCGTGATTGCGCATACCACTGAGCAGCAACTGCCGTTGGATAAGGTGCGTGAGCAAGTTGTTGCTGCGGTGCGCGCTGATCGTGCGGAAAAGGATGAGGCCTCTGCAGCGGATGCACTGGTAGCACGGTTGCAGAAGGGAGAAACCTTAGAAGAGGTCGCAAAAGCTGAGAAATTGCAGATTACACCTCTTACCGGTTTGCAACGTACTGCACAGGTTCCGGCGTTTGCGGCTACCCGTGCAATTTTTTCGGCATTATCTCCGGTTGCGGGTAAGCCGACGGTTGGTAAAGTGCGTTTGGACGATGGTCGCTATGCAGTGTTTACGGTTACTCGAGTGATCCCTGGTGATCTAACGAAACTCCCTGAAGAGCAGAAAGCGATGCTTAGACAACAGCTTGATCAGATTGAGGGAACGCTAGCAGTCCATGCTTACGTTGATATGATGCGTAAGCGCTTCAAAGTGACCATTCACAAGTCGCAATTGTAA
>xylefastag
ATGCTGCAAAAACTCCGTGAAAAAACATCTGGATGGATTGCGACTGCTATCATCGGATTATTGGTCATCCCTTTTCTGTTTGTGATCGACGTTCGTTACATAGGGGTAGGGGGGAAGGACGATGTAGCGCAGTTACAGGCTTCGCCGACTTGGTGGAAGTCTGCACCTGCTTTTTGGCCAATATCTTTATTGTGGCAGCGTCAAGGGATTAGCAAGCAAGAGTTCCAGAGCCGCTTCGATCAGGCGCGCCTGCAGCAGCGTGCTCAGCAGGGCGAAGGCTTCGATGCACGCGAGTTCGAGACCCTCAGTAACAAGCGCAAGCTGTTAGATCAGTTAATCGAAGAGCATGTGATGCGTTTAGTGGCTGAGGGCGCGGGAGTGGTGATCAGTGATGAGGCCGTGCGTACCATTATTGCTAACGATCAGCGTTTCCAGGTTAAAGGAAAGTTCAATCAAGATCGCTATCGCCTGCTGTTGGCTCAGGAACCGACGATGCGTACCCCGCAGATGTACGAGAGCTATGTACGCAGCATGATGCAGCTATCTATGATTCCCAGCGCGATTTTTGATTCTGGGTTTGTACCGAACACCGAGTTGGAGCGAATACTCGCGTTACTCGGCCAGACTCGCAATGCTGAGCTCGTCACTTTACCGGCGTTGAAGCTTGATACGGCTGAGATTAGCGATATGCAGATCAAAGAATGGTATGCCGTTCATAGGGATGATTTCCGTCAGCCGGAGACACTTTCGTTCGAATATGTTGATTTGGATGCCGCTCACTTACCCAGGCCGACGCCTAGTGAGGCTATGTTGCGTAAACGCTACGATGCCCAGCAACGCGGGGAGGCTCAAAATGAGCAACGTAAGGCTGCGCATATTTTAATTACTGCGGGTGCTGATGCTGCTTCACAAAAAGTAGCCGAGGCTAAGGCTGCCAAACTTGTTGAGGAAGCCCGCAAACCCGGTGCTGATTTTGCTGCGCTGGCTCGCATTAACTCACAGGATCCTGGCTCTAAAGATGCTGGTGGTGACTTGGGTTGGGTGCAGAGAGGAATGATGGTTAAGCCGTTTGAGGATGCACTCTTTGCAATGAAAGTGGGTGAAGTGGTCGGCCCTATCAAAACAGAATTTGGTAATCACGTGATCAAACTGGAAGAAATTAAGGCTGCTAAGCAATTACCGTTTGAAGCAGTACGGGATCAGCTTGCTGCAGAACAAACCAAGGAGGACATTGATAAGGCATTCAACGACGTTACAGGAAAACTGATGGACCTTTTAGTCAAAAATCCGACTGATCTTTCTTCCGCGTCCGAACAATTGGGGCTGCCATTGCGCAAACTTGGCCCTTTGTCACGTCGTGATGCTGTTGGTATTGCTGCTAATCCTGCAGTGCAGCGAGTGTTGTTCAACCACGATTTTATCCAGGAGGGTAAAGTTAGCGATCCCATTCAGATTAATCCGAATCACAGCGTGGTATTACGCGTGATTGCGCATACCACTGAGCAGCAACTGCCGTTGGATAAGGTGCGTGAGCAAGTTGTTGCTGCGGTGCGCGCTGATCGTGCGGAAAAGGATGAGGCCTCTGCAGCGGATGCACTGGTAGCACGGTTGCAGAAGGGAGAAACCTTAGAAGAGGTCGCAAAAGCTGAGAAATTGCAGATTACACCTCTTACCGGTTTGCAACGTACTGCACAGGTTCCGGCGTTTGCGGCTACCCGTGCAATTTTTTCGGCATTATCTCCGGTTGCGGGTAAGCCGACGGTTGGTAAAGTGCGTTTGGACGATGGTCGCTATGCAGTGTTTACGGTTACTCGAGTGATCCCTGGTGATCTAACGAAACTCCCTGAAGAGCAGAAAGCGATGCTTAGACAACAGCTTGATCAGATTGAGGGAACGCTAGCAGTCCATGCTTACGTTGATATGATGCGTAAGCGCTTCAAAGTGACCATTCACAAGTCGCAATTGTAA
>long-mer521
----------------------------------------------------------------------------------------------------------------------------------------------------------------------------------------------------------------------------------------------------------------------------------------------CACGCGAGTTCGAGACCCTCAGTAACAAGCGCAAGCTGTTAGA-------------------------------------------------------------------------------------------------------------------------------------------------------------------------------------------------------------------------------------------------------------------------------------------------------------------------------------------------------------------------------------------------------------------------------------------------------------------------------------------------------------------------------------------------------------------------------------------------------------------------------------------------------------------------------------------------------------------------------------------------------------------------------------------------------------------------------------------------------------------------------------------------------------------------------------------------------------------------------------------------------------------------------------------------------------------------------------------------------------------------------------------------------------------------------------------------------------------------------------------------------------------------------------------------------------------------------------------------------------------------------------------------------------------------------------------------------------------------------------------------------------------------------------------------------------------------------------------------------------------------------------------------------------------------------------------------------
>long-mer522
-------------------------------------------------------------------------------------------------------------------------------------------------------------------------------------------------------------------------------------------------------------------------------------------------------------------------------------------------------------------------------------------------------------------------------------------------------------------------------------------------------------------------------------------------------------------------------------------------------------------------------------------------------------------------TACCGGCGTTGAAGCTTGATACGGCTGAGATT---------------------------------------------------------------------------------------------------------------------------------------------------------------------------------------------------------------------------------------------------------------------------------------------------------------------------------------------------------------------------------------------------------------------------------------------------------------------------------------------------------------------------------------------------------------------------------------------------------------------------------------------------------------------------------------------------------------------------------------------------------------------------------------------------------------------------------------------------------------------------------------------------------------------------------------------------------------------------------------------------------------------------------------------------------------------------------------------------------------------------------------------------------------------------------------------------------------------------------------------------------------------------------------------------------------------------------------
>long-mer523
-------------------------------------------------------------------------------------------------------------------------------------------------------------------------------------------------------------------------------------------------------------------------------------------------------------------------------------------------------------------------------------------------------------------------------------------------------------------------------------------------------------------------------------------------------------------------------------------------------------------------------------------------------------------------------------------------------------------AGATCAAAGAATGGTATGCCGTTCATAGGGATGATTTCCGTCA----------------------------------------------------------------------------------------------------------------------------------------------------------------------------------------------------------------------------------------------------------------------------------------------------------------------------------------------------------------------------------------------------------------------------------------------------------------------------------------------------------------------------------------------------------------------------------------------------------------------------------------------------------------------------------------------------------------------------------------------------------------------------------------------------------------------------------------------------------------------------------------------------------------------------------------------------------------------------------------------------------------------------------------------------------------------------------------------------------------------------------------------------------------------------------------------------------------------------------------------------------------------------------
>long-mer524
---------------------------------------------------------------------------------------------------------------------------------------------------------------------------------------------------------------------------------------------------------------------------------------------------------------------------------------------------------------------------------------------------------------------------------------------------------------------------------------------------------------------------------------------------------------------------------------------------------------------------------------------------------------------------------------------------------------------------------------------------------------------------------------------------------------------------------------------------------------------------------------------------------------------------------------------------------------------------------------------------------GATTTTGCTGCGCTGGCTCGCATTAACTCACAGGATCCTGGCTCTAAAGATGCTGGTGGTGAC------------------------------------------------------------------------------------------------------------------------------------------------------------------------------------------------------------------------------------------------------------------------------------------------------------------------------------------------------------------------------------------------------------------------------------------------------------------------------------------------------------------------------------------------------------------------------------------------------------------------------------------------------------------------------------------------------------------------------------------------------------------------------------------------------------------------------------------------------------------------------------------------------------------------------------------------------------------------
>long-mer525
-------------------------------------------------------------------------------------------------------------------------------------------------------------------------------------------------------------------------------------------------------------------------------------------------------------------------------------------------------------------------------------------------------------------------------------------------------------------------------------------------------------------------------------------------------------------------------------------------------------------------------------------------------------------------------------------------------------------------------------------------------------------------------------------------------------------------------------------------------------------------------------------------------------------------------------------------------------------------------------------------------------------------------------------------------------------------------------------------------------------------------------------------------------------------------------------------------------------------------------------------------------------CCAAGGAGGACATTGATAAGGCATTCAACGA----------------------------------------------------------------------------------------------------------------------------------------------------------------------------------------------------------------------------------------------------------------------------------------------------------------------------------------------------------------------------------------------------------------------------------------------------------------------------------------------------------------------------------------------------------------------------------------------------------------------------------------------------------------------------------------------------------------------------------------------
