# Supplementary material for: Identification of genetic relationships and subspecies signatures in Xylella fastidiosa
Source: BMC Genomics. 2019 Mar 25;20:239. doi: 10.1186/s12864-019-5565-9 (PMC6434890; doi:10.1186/s12864-019-5565-9)
Supplement: Supplementary file 8 — Analysis of (non-)synonymous SNPs in homologs to CDS harboring specific k-mers for selected enriched GOs. (ZIP 549 kb) [file 12864_2019_5565_MOESM8_ESM.zip › Additional-File8/Additional-File8A_CladeIII/GO-0003755 0000413/CP006740.1.363/Xfm assembled to xylefaMU34.fasta]

>xylefaMU34
ATGCTGCAAAAACTCCGTGAAAAAACATCTGGATGGATTGCGACTGCTATCATCGGATTATTGGTCATCCCTTTTCTGTTTGTGATCGACGTTCGTTACATAGGGGTAGGGGGGAAGGACGATGTAGCGCAGTTACAGGCTTCGCCGACTTGGTGGAAGTCTGCACCTGCTTTTTGGCCAATATCTTTATTGTGGCAGCGTCAAGGGATTAGCAAGCAAGAGTTCCAGAGCCGCTTCGATCAGGCGCGCCTGCAGCAGCGTTCTCAGCAGGGCGAAGGCTTCGATGCACGCGAGTTCGAGACCCTCAGTAACAAGCGCAAGCTGTTAGATCAGTTAATCGAAGAGCATGTGATGCGTTTAGTGGCTGAGGGCGCGGGAGTGGTGATCAGTGATGAGGCCGTGCGTACCATTATTGCTAACGATCAGCGTTTCCAGGTTAAAGGAAAGTTCAATCAAGATCGCTATCGCCTGCTGTTGGCTCAGGAACCGACGATGCGTACCCCGCAGATGTACGAGAGCTATGTACGCAGCATGATGCAGCTATCTATGATTCCCAGCGCGATTTTTGATTCTGGGTTTGTACCGAACACCGAGTTGGAGCGAATACTCGCGTTACTCGGCCAGACTCGCAATGCTGAGCTCGTCACTTTACCGGCGTTGAAGCTTGATACGGCTGAGATTAGCGATATGCAGATCAAAGAATGGTATGCCGTTCATAGGGATGATTTCCGTCAGCCGGAGACACTTTCGTTCGAATATGTTGATTTGGATGCCGCTCACTTACCCAGGCCGGCGCCTAGTGAGGCTATGTTGCGTAAACGCTACGATGCCCAGCAACGCGGGGAGGCTCAAAATGAGCAACGTAAGGCTGCGCATATTTTAATTACTGCGGGTGCTGATGCTGCTTCACAAAAAGTAGCCGAGGCTAAGGCTGCCAAACTTGTTGAGGAAGCCCGCAAACCCGGTGCTGATTTTGCTGCGCTGGCTCGCATTAACTCACAGGATCCTGGCTCTAAAGATGCTGGTGGTGACTTGGGTTGGGTGCAGAGAGGAATGATGGTTAAGCCGTTTGAGGATGCAATCTTTGCAATGAAAGTGGGTGAAGTTGTCGGCCCTATCAAAACAGAATTTGGTAATCACGTGATCAAACTGGAAGAAATTAAGGCTGCTAAGCAATTACCGTTTGAAGCAGTACGGGATCAGCTTGCTGCAGAACAAACCAAGGAGGACATTGATAAGGCATTCAACGACGTTACAGGAAAACTGATGGACCTTTTAGTCAAAAATCCGACTGATCTTTCTTCCGCGTCCGAACAATTGGGGCTGCCATTGCGCAAACTTGGCCCTTTGTCACGTCGTGATGCTGTTGGTATTGCTGCTAATCCTGCAGTGCAGCGAGTGTTGTTCAACCACGATTTTATCCAGGAGGGTAAAGTTAGCGATCCCATTCAGATTAATCCGAATCACAGCGTGGTATTACGCGTGATTGCGCATACCACTGAGCAGCAACTGCCGTTGGATAAGGTGCGTGAGCAAGTTGTTGCTGCGGTGCGCGCTGATCGTGCGGAAAAGGATGAGGCCTCTGCAGCGGATGCACTGGTAGCACGGTTGCAGAAGGGAGAAACCTTAGAAGAGGTCGCAAAAGCTGAGAAATTGCAGATTACACCTCTTACCGGTTTGCAACGTACTGCACAGGTTCCGGCGTTTGCGGCTACCCGTGCAATTTTTTCGGCATTATCTCCGGTTGCGGGTAAGCCGACGGTTGGTAAAGTGCGTTTGGACGATGGTCGCTATGCAGTGTTTACGGTTACTCGAGTGATCCCTGGTGATCTAACGAAACTCCCTGAAGAGCAGAAAGCGATGCTTAGACAACAGCTTGATCAGATTGAGGGAACGCTAGCAGTCCATGCTTACGTTGATATGATGCGTAAGCGCTTCAAAGTGACCATTCACAAGTCGCAATTGTAA
>xylefa3571
ATGCTGCAAAAACTCCGTGAAAAAACATCTGGATGGATTGCGACTGCTATCATCGGATTATTGGTCATCCCTTTTCTGTTTGTGATCGACGTTCGTTACATAGGGGGAGGGGGGAAGGACGATGTAGCGCAGTTACAGGCTTCGCCGACTTGGTGGAAGTCAGCACCTGCTTTTTGGCCAATATCTTTATTGTGGCAGCGTCAAGGGATTAGCAAGCAAGAGTTCCAGAGCCGCTTCGATCAGGCGCGCCTGCAGCAGCGTGCTCAGCAGGGCGAAGGCTTCGATGCACGCGAGTTCGAGACCCTCAATAACAAGCTCAAGCTATTAGATCAGTTAATCGAAGAGCATGTGATGCGTTTAGTGGCTGAGGGCGCGGGAGTGGTGATCAGTGATGACGCCGTGCGTAGCATTATTGCTAACGATCAGCGTTTCCAGGTTAAAGGAAAGTTCAATCAAGATCGCTATCGCCTGCTGTTGGCTCAGGAACCGACGATGCGTACCCCGCAGATGTACGAGAACTATGTACGCAGCATGATGCAGCTATCCATGATTCCCAGCACGATTTTTGATTCTGGGTTTGTACCGAACACCGAGTTGGAGCGAATACTCGCGTTACTCGGCCAGACTCGCAATGCTGAGCTCGTCACTTTACCGGCGTTGAAGCTTGATATGGCTGAGATTAGCAATATGCAGATCAAAGAATGGTATGCCGCTCATAGGGATGATTTCCGTCAGCCGGAGACACTTTCGTTCGAATATGTTGATTTGGATGCTGCTCACTTACCCAGGCCGACTCCTAGTGAGGCTGTGTTGCGTAAACGCTACGATGCCCAGCAACGCGGTGAGGCTCAAAATGAGCAACGTAAGGCTGCGCATATTTTAATTACTGCGGGTGCTGATGCTGCTTCACAAAAAGTAGCCGAGGCTAAGGCTGCCAAACTTGTTGAGGAAGCCCGCAAACCCGGTGCCGATTTTGCTGCGTTGGCCCGCATTAACTCACAGGATCCTGGATCTAAAGATGCTGGTGGTGACTTGGGTTGGGTGCAGAGAGGAATGATGGTTAAGCCGTTTGAGGATGCACTCTTTGCAATGAAAGTGGGTGAAGTGGTAGGCCCTATCAAAACAGAATTTGGTAATCACGTGATCACACTGGAAGAAATTAAGGCTGCTAAGCAATTACCGTTTGAAGCAGTACGGGATCAGCTTGCTGCAGAACAAACCAAGGAGGACCTTGATAAGGAATTCAACGATGTTACAGGAAAACTGATGGACCTTTTAGTCAAAAATCCGACTGATCTTTCTTCCGCGTCCGAACAATTGGGGCTGCCATTGCGCAAACTTGGCCCTTTGTCACGTCGTGATGCTGTTGGTATTGCTGCTAATCCTGCAGTGCAGCGAGTGTTGTTCAACCACGATTTTATCCAGGAGGGTAAAGTTAGCGATCCCATTCAGATTAATCCAAATCACAGCGTGGTATTACGCGTGATTGCGCATACCACTGAGCAGCAACTGCCGTTGGATAAGGTGCGTGAGCAAGTTGTTGCTGCGGTGCGCGCTGATCGTGCGGACAAGGATGGGGCCTCTGCAGCGGATGCACTGGTAGCACGGTTGCAGAAGGGAGACACCTTAGAAGAGGTCGCAAAAGCTGAGAAATTGCAGATTACACCTCTTACCGGTTTGCAACGTACTGCACAGGTTCCGGCGTTTGCGGCTACCCGTGCAATTTTTTCGGCATTATCTCCGGTTGCGGGTAAGCCGACGGTTGGTAAGGTGCGTTTGGACGATGGTCGCTATGCAGTGTTTACGGTTACTCGGGTGATCCCTGGTGATCTAACGAAACTCCCTGAAGAGCAGAAAGCGATGCTTAGACAACAGCTTGATCAGATTGAGGGAACGCTAGCAGTCCATGCTTACGTTGATATGATGCGTAAGCGCTTCAAAGTGACCATTCACAAGTCGCAATTGTAA
>xylefa4311
ATGCTGCAAAAACTCCGTGAAAAAACATCTGGATGGATTGCGACTGCTATCATCGGATTATTGGTCATCCCTTTTCTGTTTGTGATCGACGTTCGTTACATAGGGGGAGGGGGGAAGGACGATGTAGCGCAGTTACAGGCTTCGCCGACTTGGTGGAAGTCAGCACCTGCTTTTTGGCCAATATCTTTATTGTGGCAGCGTCAAGGGATTAGCAAGCAAGAGTTCCAGAGCCGCTTCGATCAGGCGCGCCTGCAGCAGCGTGCTCAGCAGGGCGAAGGCTTCGATGCACGCGAGTTCGAGACCCTCAATAACAAGCTCAAGCTATTAGATCAGTTAATCGAAGAGCATGTGATGCGTTTAGTGGCTGAGGGCGCGGGAGTGGTGATCAGTGATGACGCCGTGCGTAGCATTATTGCTAACGATCAGCGTTTCCAGGTTAAAGGAAAGTTCAATCAAGATCGCTATCGCCTGCTGTTGGCTCAGGAACCGACGATGCGTACCCCGCAGATGTACGAGAACTATGTACGCAGCATGATGCAGCTATCCGTGATTCCCAGCACGATTTTTGATTCTGGGTTTGTACCGAACACCGAGTTGGAGCGAATACTCGCGTTACTCGGCCAGACTCGCAATGCTGAGCTCGTCACTTTACCGGCGTTGAAGCTTGATATGGCTGAGATTAGCAATATGCAGATCAAAGAATGGTATGCCGCTCATAGGGATGATTTCCGTCAGCCGGAGACACTTTCGTTCGAATATGTTGATTTGGATGCTGCTCACTTACCCAGGCCGACTCCTAGTGAGGCTGTGTTGCGTAAACGCTACGATGCCCAGCAACGCGGTGAGGCTCAAAATGAGCAACGTAAGGCTGCGCATATTTTAATTACTGCGGGTGCTGATGCTGCTTCACAAAAAGTAGCCGAGGCTAAGGCTGCCAAACTTGTTGAGGAAGCCCGCAAACCCGGTGCCGATTTTGCTGCGTTGGCCCGCATTAACTCACAGGATCCTGGATCTAAAGATGCTGGTGGTGACTTGGGTTGGGTGCAGAGAGGAATGATGGTTAAGCCGTTTGAGGATGCACTCTTTGCAATGAAAGTGGGTGAAGTGGTAGGCCCTATCAAAACAGAATTTGGTAATCACGTGATCAAACTGGAAGAAATTAAGGCTGCTAAGCAATTACCGTTTGAAGCAGTACGGGATCAGCTTGCTGCAGAACAAACCAAGGAGGACCTTGATAAGGAATTCAACGATGTTACAGGAAAACTGATGGACCTTTTAGTCAAAAATCCGACTGATCTTTCTTCCGCGTCCGAACAATTGGGGCTGCCATTGCGCAAACTTGGCCCTTTGTCACGTCGTGATGCTGTTGGTATTGCTGCTAATCCTGCAGTGCAGCGAGTGTTGTTCAACCACGATTTTATCCAGGAGGGTAAAGTTAGCGATCCCATTCAGATTAATCCAAATCACAGCGTGGTATTACGCGTGATTGCGCATACCACTGAGCAGCAACTGCCGTTGGATAAGGTGCGTGAGCAAGTTGTTGCTGCGGTGCGCGCTGATCGTGCGGACAAGGATGGGGCCTCTGCAGCGGATGCACTGGTAGCACGGTTGCAGAAGGGAGACACCTTAGAAGAGGTCGCAAAAGCTGAGAAATTGCAGATTACACCTCTTACCGGTTTGCAACGTACTGCACAGGTTCCGGCGTTTGCGGCTACCAGTGCAATTTTTTCGGCATTATCTCCGGTTGCGGGTAAGCCGACGGTTGGTAAGGTGCGTTTGGACGATGGTCGCTATGCAGTGTTTACGGTTACTCGGGTGATCCCTGGTGATCTAACGAAACTCCCTGAAGAGCAGAAAGCGATGCTTAGACAACAGCTTGATCAGATTGAGGGAACGCTAGCAGTCCATGCTTACGTTGATATGATGCGTAAGCGCTTCAAAGTGACCATTCACAAGTCGCAATTGTAA
>xylefaBB01
ATGCTGCAAAAACTCCGTGAAAAAACATCTGGATGGATTGCGACTGCTATCATCGGATTATTGGTCATCCCTTTTCTGTTTGTGATCGACGTTCGTTACATAGGGGGAGGGGGGAAGGACGATGTAGCGCAGTTACAGGCTTCGCCGACTTGGTGGAAGTCAGCACCTGCTTTTTGGCCAATATCTTTATTGTGGCAGCGTCAAGGGATTAGCAAGCAAGAGTTCCAGAGCCGCTTCGATCAGGCGCGCCTGCAGCAGCGTGCTCAGCAGGGCGAAGGCTTCGATGCACGCGAGTTCGAGACCCTCAATAACAAGCTCAAGCTATTAGATCAGTTAATCGAAGAGCATGTGATGCGTTTAGTGGCTGAGGGCGCGGGAGTGGTGATCAGTGATGACGCCGTGCGTAGCATTATTGCTAACGATCAGCGTTTCCAGGTTAAAGGAAAGTTCAATCAAGATCGCTATCGCCTGCTGTTGGCTCAGGAACCGACGATGCGTACCCCGCAGATGTACGAGAACTATGTACGCAGCATGATGCAGCTATCCATGATTCCCAGCACGATTTTTGATTCTGGGTTTGTACCGAACACCGAGTTGGAGCGAATACTCGCGTTACTCGGCCAGACTCGCAATGCTGAGCTCGTCACTTTACCGGCGTTGAAGCTTGATATGGCTGAGATTAGCAATATGCAGATCAAAGAATGGTATGCCGCTCATAGGGATGATTTCCGTCAGCCGGAGACACTTTCGTTCGAATATGTTGATTTGGATGCTGCTCACTTACCCAGGCCGACTCCTAGTGAGGCTGTGTTGCGTAAACGCTACGATGCCCAGCAACGCGGTGAGGCTCAAAATGAGCAACGTAAGGCTGCGCATATTTTAATTACTGCGGGTGCTGATGCTGCTTCACAAAAAGTAGCCGAGGCTAAGGCTGCCAAACTTGTTGAGGAAGCCCGCAAACCCGGTGCCGATTTTGCTGCGTTGGCCCGCATTAACTCACAGGATCCTGGATCTAAAGATGCTGGTGGTGACTTGGGTTGGGTGCAGAGAGGAATGATGGTTAAGCCGTTTGAGGATGCACTCTTTGCAATGAAAGTGGGTGAAGTGGTAGGCCCTATCAAAACAGAATTTGGTAATCACGTGATCAAACTGGAAGAAATTAAGGCTGCTAAGCAATTACCGTTTGAAGCAGTACGGGATCAGCTTGCTGCAGAACAAACCAAGGAGGACCTTGATAAGGAATTCAACGATGTTACAGGAAAACTGATGGACCTTTTAGTCAAAAATCCGACTGATCTTTCTTCCGCGTCCGAACAATTGGGGCTGCCATTGCGCAAACTTGGCCCTTTGTCACGTCGTGATGCTGTTGGTATTGCTGCTAATCCTGCAGTGCAGCGAGTGTTGTTCAACCACGATTTTATCCAGGAGGGTAAAGTTAGCGATCCCATTCAGATTAATCCAAATCACAGCGTGGTATTACGCGTGATTGCGCATACCACTGAGCAGCAACTGCCGTTGGATAAGGTGCGTGAGCAAGTTGTTGCTGCGGTGCGCGCTGATCGTGCGGACAAGGATGGGGCCTCTGCAGCGGATGCACTGGTAGCACGGTTGCAGAAGGGAGACACCTTAGAAGAGGTCGCAAAAGCTGAGAAATTGCAGATTACACCTCTTACCGGTTTGCAACGTACTGCACAGGTTCCGGCGTTTGCGGCTACCCGTGCAATTTTTTCGGCATTATCTCCGGTTGCGGGTAAGCCGACGGTTGGTAAGGTGCGTTTGGACGATGGTCGCTATGCAGTGTTTACGGTTACTCGGGTGATCCCTGGTGATCTAACGAAACTCCCTGAAGAGCAGAAAGCGATGCTTAGACAACAGCTTGATCAGATTGAGGGAACGCTAGCAGTCCATGCTTACGTTGATATGATGCGTAAGCGCTTCAAAGTGACCATTCACAAGTCGCAATTGTAA
>xylefa8418
ATGCTGCAAAAACTCCGTGAAAAAACATCTGGATGGATTGCGACTGCTATCATCGGATTATTGGTCATCCCTTTTCTGTTTGTGATCGACGTTCGTTACATAGGGGGAGGGGGGAAGGACGATGTAGCGCAGTTACAGGCTTCGCCGACTTGGTGGAAGTCAGCACCTGCTTTTTGGCCAATATCTTTATTGTGGCAGCGTCAAGGGATTAGCAAGCAAGAGTTCCAGAGCCGCTTCGATCAGGCGCGCCTGCAGCAGCGTGCTCAGCAGGGCGAAGGCTTCGATGCACGCGAGTTCGAGACCCTCAATAACAAGCTCAAGCTATTAGATCAGTTAATCGAAGAGCATGTGATGCGTTTAGTGGCTGAGGGCGCGGGAGTGGTGATCAGTGATGACGCCGTGCGTAGCATTATTGCTAACGATCAGCGTTTCCAGGTTAAAGGAAAGTTCAATCAAGATCGCTATCGCCTGCTGTTGGCTCAGGAACCGACGATGCGTACCCCGCAGATGTACGAGAACTATGTACGCAGCATGATGCAGCTATCCATGATTCCCAGCACGATTTTTGATTCTGGGTTTGTACCGAACACCGAGTTGGAGCGAATACTCGCGTTACTCGGCCAGACTCGCAATGCTGAGCTCGTCACTTTACCGGCGTTGAAGCTTGATATGGCTGAGATTAGCAATATGCAGATCAAAGAATGGTATGCCGCTCATAGGGATGATTTCCGTCAGCCGGAGACACTTTCGTTCGAATATGTTGATTTGGATGCTGCTCACTTACCCAGGCCTACTCCTAGTGAGGCTGTGTTGCGTAAACGCTACGATGCCCAGCAACGCGGTGAGGCTCAAAATGAGCAACGTAAGGCTGCGCATATTTTAATTACTGCGGGTGCTGATGCTGCTTCACAAAAAGTAGCCGAGGCTAAGGCTGCCAAACTTGTTGAGGAAGCCCGCAAACCCGGTGCCGATTTTGCTGCGTTGGCCCGCATTAACTCACAGGATCCTGGATCTAAAGATGCTGGTGGTGACTTGGGTTGGGTGCAGAGAGGAATGATGGTTAAGCCGTTTGAGGATGCACTCTTTGCAATGAAAGTGGGTGAAGTGGTAGGCCCTATCAAAACAGAATTTGGTAATCACGTGATCAAACTGGAAGAAATTAAGGCTGCTAAGCAATTACCGTTTGAAGCAGTACGGGATCAGCTTGCTGCAGAACAAACCAAGGAGGACCTTGATAAGGAATTCAACGATGTTACAGGAAAACTGATGGACCTTTTAGTCAAAAATCCGACTGATCTTTCTTCCGCGTCCGAACAATTGGGGCTGCCATTGCGCAAACTTGGCCCTTTGTCACGTCGTGATGCTGTTGGTATTGCTGCTAATCCTGCAGTGCAGCGAGTGTTGTTCAACCACGATTTTATCCAGGAGGGTAAAGTTAGCGATCCCATTCAGATTAATCCAAATCACAGCGTGGTATTACGCGTGATTGCGCATACCACTGAGCAGCAACTGCCGTTGGATAAGGTGCGTGAGCAAGTTGTTGCTGCGGTGCGCGCTGATCGTGCGGACAAGGATGGGGCCTCTGCAGCGGATGCACTGGTAGCACGGTTGCAGAAGGGAGACACCTTAGAAGAGGTCGCAAAAGCTGAGAAATTGCAGATTACACCTCTTACCGGTTTGCAACGTACTGCACAGGTTCCGGCGTTTGCGGCTACCCGTGCAATTTTTTCGGCATTATCTCCGGTTGCGGGTAAGCCGACGGTTGGTAAGGTGCGTTTGGACGATGGTCGCTATGCAGTGTTTACGGTTACTCGGGTGATCCCTGGTGATCTAACGAAACTCCCTGAAGAGCAGAAAGCGATGCTTAGACAACAGCTTGATCAGATTGAGGGAACGCTAGCAGTCCATGCTTACGTTGATATGATGCGTAAGCGCTTCAAAGTGACCATTCACAAGTCGCAATTGTAA
>xylefa8417
ATGCTGCAAAAACTCCGTGAAAAAACATCTGGATGGATTGCGACTGCTATCATCGGATTATTGGTCATCCCTTTTCTGTTTGTGATCGACGTTCGTTACATAGGGGGAGGGGGGAAGGACGATGTAGCGCAGTTACAGGCTTCGCCGACTTGGTGGAAGTCAGCACCTGCTTTTTGGCCAATATCTTTATTGTGGCAGCGTCAAGGGATTAGCAAGCAAGAGTTCCAGAGCCGCTTCGATCAGGCGCGCCTGCAGCAGCGTGCTCAGCAGGGCGAAGGCTTCGATGCACGCGAGTTCGAGACCCTCAATAACAAGCTCAAGCTATTAGATCAGTTAATCGAAGAGCATGTGATGCGTTTAGTGGCTGAGGGCGCGGGAGTGGTGATCAGTGATGACGCCGTGCGTAGCATTATTGCTAACGATCAGCGTTTCCAGGTTAAAGGAAAGTTCAATCAAGATCGCTATCGCCTGCTGTTGGCTCAGGAACCGACGATGCGTACCCCGCAGATGTACGAGAACTATGTACGCAGCATGATGCAGCTATCCATGATTCCCAGCACGATTTTTGATTCTGGGTTTGTACCGAACACCGAGTTGGAGCGAATACTCGCGTTACTCGGCCAGACTCGCAATGCTGAGCTCGTCACTTTACCGGCGTTGAAGCTTGATATGGCTGAGATTAGCAATATGCAGATCAAAGAATGGTATGCCGCTCATAGGGATGATTTCCGTCAGCCGGAGACACTTTCGTTCGAATATGTTGATTTGGATGCTGCTCACTTACCCAGGCCTACTCCTAGTGAGGCTGTGTTGCGTAAACGCTACGATGCCCAGCAACGCGGTGAGGCTCAAAATGAGCAACGTAAGGCTGCGCATATTTTAATTACTGCGGGTGCTGATGCTGCTTCACAAAAAGTAGCCGAGGCTAAGGCTGCCAAACTTGTTGAGGAAGCCCGCAAACCCGGTGCCGATTTTGCTGCGTTGGCCCGCATTAACTCACAGGATCCTGGATCTAAAGATGCTGGTGGTGACTTGGGTTGGGTGCAGAGAGGAATGATGGTTAAGCCGTTTGAGGATGCACTCTTTGCAATGAAAGTGGGTGAAGTGGTAGGCCCTATCAAAACAGAATTTGGTAATCACGTGATCAAACTGGAAGAAATTAAGGCTGCTAAGCAATTACCGTTTGAAGCAGTACGGGATCAGCTTGCTGCAGAACAAACCAAGGAGGACCTTGATAAGGAATTCAACGATGTTACAGGAAAACTGATGGACCTTTTAGTCAAAAATCCGACTGATCTTTCTTCCGCGTCCGAACAATTGGGGCTGCCATTGCGCAAACTTGGCCCTTTGTCACGTCGTGATGCTGTTGGTATTGCTGCTAATCCTGCAGTGCAGCGAGTGTTGTTCAACCACGATTTTATCCAGGAGGGTAAAGTTAGCGATCCCATTCAGATTAATCCAAATCACAGCGTGGTATTACGCGTGATTGCGCATACCACTGAGCAGCAACTGCCGTTGGATAAGGTGCGTGAGCAAGTTGTTGCTGCGGTGCGCGCTGATCGTGCGGACAAGGATGGGGCCTCTGCAGCGGATGCACTGGTAGCACGGTTGCAGAAGGGAGACACCTTAGAAGAGGTCGCAAAAGCTGAGAAATTGCAGATTACACCTCTTACCGGTTTGCAACGTACTGCACAGGTTCCGGCGTTTGCGGCTACCCGTGCAATTTTTTCGGCATTATCTCCGGTTGCGGGTAAGCCGACGGTTGGTAAGGTGCGTTTGGACGATGGTCGCTATGCAGTGTTTACGGTTACTCGGGTGATCCCTGGTGATCTAACGAAACTCCCTGAAGAGCAGAAAGCGATGCTTAGACAACAGCTTGATCAGATTGAGGGAACGCTAGCAGTCCATGCTTACGTTGATATGATGCGTAAGCGCTTCAAAGTGACCATTCACAAGTCGCAATTGTAA
>xylefa8416
ATGCTGCAAAAACTCCGTGAAAAAACATCTGGATGGATTGCGACTGCTATCATCGGATTATTGGTCATCCCTTTTCTGTTTGTGATCGACGTTCGTTACATAGGGGGAGGGGGGAAGGACGATGTAGCGCAGTTACAGGCTTCGCCGACTTGGTGGAAGTCAGCACCTGCTTTTTGGCCAATATCTTTATTGTGGCAGCGTCAAGGGATTAGCAAGCAAGAGTTCCAGAGCCGCTTCGATCAGGCGCGCCTGCAGCAGCGTGCTCAGCAGGGCGAAGGCTTCGATGCACGCGAGTTCGAGACCCTCAATAACAAGCTCAAGCTATTAGATCAGTTAATCGAAGAGCATGTGATGCGTTTAGTGGCTGAGGGCGCGGGAGTGGTGATCAGTGATGACGCCGTGCGTAGCATTATTGCTAACGATCAGCGTTTCCAGGTTAAAGGAAAGTTCAATCAAGATCGCTATCGCCTGCTGTTGGCTCAGGAACCGACGATGCGTACCCCGCAGATGTACGAGAACTATGTACGCAGCATGATGCAGCTATCCATGATTCCCAGCACGATTTTTGATTCTGGGTTTGTACCGAACACCGAGTTGGAGCGAATACTCGCGTTACTCGGCCAGACTCGCAATGCTGAGCTCGTCACTTTACCGGCGTTGAAGCTTGATATGGCTGAGATTAGCAATATGCAGATCAAAGAATGGTATGCCGCTCATAGGGATGATTTCCGTCAGCCGGAGACACTTTCGTTCGAATATGTTGATTTGGATGCTGCTCACTTACCCAGGCCTACTCCTAGTGAGGCTGTGTTGCGTAAACGCTACGATGCCCAGCAACGCGGTGAGGCTCAAAATGAGCAACGTAAGGCTGCGCATATTTTAATTACTGCGGGTGCTGATGCTGCTTCACAAAAAGTAGCCGAGGCTAAGGCTGCCAAACTTGTTGAGGAAGCCCGCAAACCCGGTGCCGATTTTGCTGCGTTGGCCCGCATTAACTCACAGGATCCTGGATCTAAAGATGCTGGTGGTGACTTGGGTTGGGTGCAGAGAGGAATGATGGTTAAGCCGTTTGAGGATGCACTCTTTGCAATGAAAGTGGGTGAAGTGGTAGGCCCTATCAAAACAGAATTTGGTAATCACGTGATCAAACTGGAAGAAATTAAGGCTGCTAAGCAATTACCGTTTGAAGCAGTACGGGATCAGCTTGCTGCAGAACAAACCAAGGAGGACCTTGATAAGGAATTCAACGATGTTACAGGAAAACTGATGGACCTTTTAGTCAAAAATCCGACTGATCTTTCTTCCGCGTCCGAACAATTGGGGCTGCCATTGCGCAAACTTGGCCCTTTGTCACGTCGTGATGCTGTTGGTATTGCTGCTAATCCTGCAGTGCAGCGAGTGTTGTTCAACCACGATTTTATCCAGGAGGGTAAAGTTAGCGATCCCATTCAGATTAATCCAAATCACAGCGTGGTATTACGCGTGATTGCGCATACCACTGAGCAGCAACTGCCGTTGGATAAGGTGCGTGAGCAAGTTGTTGCTGCGGTGCGCGCTGATCGTGCGGACAAGGATGGGGCCTCTGCAGCGGATGCACTGGTAGCACGGTTGCAGAAGGGAGACACCTTAGAAGAGGTCGCAAAAGCTGAGAAATTGCAGATTACACCTCTTACCGGTTTGCAACGTACTGCACAGGTTCCGGCGTTTGCGGCTACCCGTGCAATTTTTTCGGCATTATCTCCGGTTGCGGGTAAGCCGACGGTTGGTAAGGTGCGTTTGGACGATGGTCGCTATGCAGTGTTTACGGTTACTCGGGTGATCCCTGGTGATCTAACGAAACTCCCTGAAGAGCAGAAAGCGATGCTTAGACAACAGCTTGATCAGATTGAGGGAACGCTAGCAGTCCATGCTTACGTTGATATGATGCGTAAGCGCTTCAAAGTGACCATTCACAAGTCGCAATTGTAA
>xylefadixn
ATGCTGCAAAAACTCCGTGAAAAAACATCTGGATGGATTGCGACTGCTATCATCGGATTATTGGTCATCCCTTTTCTGTTTGTGATCGACGTTCGTTACATAGGGGGAGGGGGGAAGGACGATGTAGCGCAGTTACAGGCTTCGCCGACTTGGTGGAAGTCAGCACCTGCTTTTTGGCCAATATCTTTATTGTGGCAGCGTCAAGGGATTAGCAAGCAAGAGTTCCAGAGCCGCTTCGATCAGGCGCGCCTGCAGCAGCGTGCTCAGCAGGGCGAAGGCTTCGATGCACGCGAGTTCGAGACCCTCAATAACAAGCTCAAGCTATTAGATCAGTTAATCGAAGAGCATGTGATGCGTTTAGTGGCTGAGGGCGCGGGAGTGGTGATCAGTGATGACGCCGTGCGTAGCATTATTGCTAACGATCAGCGTTTCCAGGTTAAAGGAAAGTTCAATCAAGATCGCTATCGCCTGCTGTTGGCTCAGGAACCGACGATGCGTACCCCGCAGATGTACGAGAACTATGTACGCAGCATGATGCAGCTATCCATGATTCCCAGCACGATTTTTGATTCTGGGTTTGTACCGAACACCGAGTTGGAGCGAATACTCGCGTTACTCGGCCAGACTCGCAATGCTGAGCTCGTCACTTTACCGGCGTTGAAGCTTGATATGGCTGAGATTAGCAATATGCAGATCAAAGAATGGTATGCCGCTCATAGGGATGATTTCCGTCAGCCGGAGACACTTTCGTTCGAATATGTTGATTTGGATGCTGCTCACTTACCCAGGCCTACTCCTAGTGAGGCTGTGTTGCGTAAACGCTACGATGCCCAGCAACGCGGTGAGGCTCAAAATGAGCAACGTAAGGCTGCGCATATTTTAATTACTGCGGGTGCTGATGCTGCTTCACAAAAAGTAGCCGAGGCTAAGGCTGCCAAACTTGTTGAGGAAGCCCGCAAACCCGGTGCCGATTTTGCTGCGTTGGCCCGCATTAACTCACAGGATCCTGGATCTAAAGATGCTGGTGGTGACTTGGGTTGGGTGCAGAGAGGAATGATGGTTAAGCCGTTTGAGGATGCACTCTTTGCAATGAAAGTGGGTGAAGTGGTAGGCCCTATCAAAACAGAATTTGGTAATCACGTGATCAAACTGGAAGAAATTAAGGCTGCTAAGCAATTACCGTTTGAAGCAGTACGGGATCAGCTTGCTGCAGAACAAACCAAGGAGGACCTTGATAAGGAATTCAACGATGTTACAGGAAAACTGATGGACCTTTTAGTCAAAAATCCGACTGATCTTTCTTCCGCGTCCGAACAATTGGGGCTGCCATTGCGCAAACTTGGCCCTTTGTCACGTCGTGATGCTGTTGGTATTGCTGCTAATCCTGCAGTGCAGCGAGTGTTGTTCAACCACGATTTTATCCAGGAGGGTAAAGTTAGCGATCCCATTCAGATTAATCCAAATCACAGCGTGGTATTACGCGTGATTGCGCATACCACTGAGCAGCAACTGCCGTTGGATAAGGTGCGTGAGCAAGTTGTTGCTGCGGTGCGCGCTGATCGTGCGGACAAGGATGGGGCCTCTGCAGCGGATGCACTGGTAGCACGGTTGCAGAAGGGAGACACCTTAGAAGAGGTCGCAAAAGCTGAGAAATTGCAGATTACACCTCTTACCGGTTTGCAACGTACTGCACAGGTTCCGGCGTTTGCGGCTACCCGTGCAATTTTTTCGGCATTATCTCCGGTTGCGGGTAAGCCGACGGTTGGTAAGGTGCGTTTGGACGATGGTCGCTATGCAGTGTTTACGGTTACTCGGGTGATCCCTGGTGATCTAACGAAACTCCCTGAAGAGCAGAAAGCGATGCTTAGACAACAGCTTGATCAGATTGAGGGAACGCTAGCAGTCCATGCTTACGTTGATATGATGCGTAAGCGCTTCAAAGTGACCATTCACAAGTCGCAATTGTAA
>xylefaM12s
ATGCTGCAAAAACTCCGTGAAAAAACATCTGGATGGATTGCGACTGCTATCATCGGATTATTGGTCATCCCTTTTCTGTTTGTGATCGACGTTCGTTACATAGGGGGAGGGGGGAAGGACGATGTAGCGCAGTTACAGGCTTCGCCGACTTGGTGGAAGTCAGCACCTGCTTTTTGGCCAATATCTTTATTGTGGCAGCGTCAAGGGATTAGCAAGCAAGAGTTCCAGAGCCGCTTCGATCAGGCGCGCCTGCAGCAGCGTGCTCAGCAGGGCGAAGGCTTCGATGCACGCGAGTTCGAGACCCTCAATAACAAGCTCAAGCTATTAGATCAGTTAATCGAAGAGCATGTGATGCGTTTAGTGGCTGAGGGCGCGGGAGTGGTGATCAGTGATGACGCCGTGCGTAGCATTATTGCTAACGATCAGCGTTTCCAGGTTAAAGGAAAGTTCAATCAAGATCGCTATCGCCTGCTGTTGGCTCAGGAACCGACGATGCGTACCCCGCAGATGTACGAGAACTATGTACGCAGCATGATGCAGCTATCCATGATTCCCAGCACGATTTTTGATTCTGGGTTTGTACCGAACACCGAGTTGGAGCGAATACTCGCGTTACTCGGCCAGACTCGCAATGCTGAGCTCGTCACTTTACCGGCGTTGAAGCTTGATATGGCTGAGATTAGCAATATGCAGATCAAAGAATGGTATGCCGCTCATAGGGATGATTTCCGTCAGCCGGAGACACTTTCGTTCGAATATGTTGATTTGGATGCTGCTCACTTACCCAGGCCTACTCCTAGTGAGGCTGTGTTGCGTAAACGCTACGATGCCCAGCAACGCGGTGAGGCTCAAAATGAGCAACGTAAGGCTGCGCATATTTTAATTACTGCGGGTGCTGATGCTGCTTCACAAAAAGTAGCCGAGGCTAAGGCTGCCAAACTTGTTGAGGAAGCCCGCAAACCCGGTGCCGATTTTGCTGCGTTGGCCCGCATTAACTCACAGGATCCTGGATCTAAAGATGCTGGTGGTGACTTGGGTTGGGTGCAGAGAGGAATGATGGTTAAGCCGTTTGAGGATGCACTCTTTGCAATGAAAGTGGGTGAAGTGGTAGGCCCTATCAAAACAGAATTTGGTAATCACGTGATCAAACTGGAAGAAATTAAGGCTGCTAAGCAATTACCGTTTGAAGCAGTACGGGATCAGCTTGCTGCAGAACAAACCAAGGAGGACCTTGATAAGGAATTCAACGATGTTACAGGAAAACTGATGGACCTTTTAGTCAAAAATCCGACTGATCTTTCTTCCGCGTCCGAACAATTGGGGCTGCCATTGCGCAAACTTGGCCCTTTGTCACGTCGTGATGCTGTTGGTATTGCTGCTAATCCTGCAGTGCAGCGAGTGTTGTTCAACCACGATTTTATCCAGGAGGGTAAAGTTAGCGATCCCATTCAGATTAATCCAAATCACAGCGTGGTATTACGCGTGATTGCGCATACCACTGAGCAGCAACTGCCGTTGGATAAGGTGCGTGAGCAAGTTGTTGCTGCGGTGCGCGCTGATCGTGCGGACAAGGATGGGGCCTCTGCAGCGGATGCACTGGTAGCACGGTTGCAGAAGGGAGACACCTTAGAAGAGGTCGCAAAAGCTGAGAAATTGCAGATTACACCTCTTACCGGTTTGCAACGTACTGCACAGGTTCCGGCGTTTGCGGCTACCCGTGCAATTTTTTCGGCATTATCTCCGGTTGCGGGTAAGCCGACGGTTGGTAAGGTGCGTTTGGACGATGGTCGCTATGCAGTGTTTACGGTTACTCGGGTGATCCCTGGTGATCTAACGAAACTCCCTGAAGAGCAGAAAGCGATGCTTAGACAACAGCTTGATCAGATTGAGGGAACGCTAGCAGTCCATGCTTACGTTGATATGATGCGTAAGCGCTTCAAAGTGACCATTCACAAGTCGCAATTGTAA
>xylefagrif
ATGCTGCAAAAACTCCGTGAAAAAACATCTGGATGGATTGCGACTGCTATCATCGGATTATTGGTCATCCCTTTTCTGTTTGTGATCGACGTTCGTTACATAGGGGGAGGGGGGAAGGACGATGTAGCGCAGTTACAGGCTTCGCCGACTTGGTGGAAGTCAGCACCTGCTTTTTGGCCAATATCTTTATTGTGGCAGCGTCAAGGGATTAGCAAGCAAGAGTTCCAGAGCCGCTTCGATCAGGCGCGCCTGCAGCAGCGTGCTCAGCAGGGCGAAGGCTTCGATGCACGCGAGTTCGAGACCCTCAATAACAAGCTCAAGCTATTAGATCAGTTAATCGAAGAGCATGTGATGCGTTTAGTGGCTGAGGGCGCGGGAGTGGTGATCAGTGATGACGCCGTGCGTAGCATTATTGCTAACGATCAGCGTTTCCAGGTTAAAGGAAAGTTCAATCAAGATCGCTATCGCCTGCTGTTGGCTCAGGAACCGACGATGCGTACCCCGCAGATGTACGAGAACTATGTACGCAGCATGATGCAGCTATCCATGATTCCCAGCACGATTTTTGATTCTGGGTTTGTACCGAACACCGAGTTGGAGCGAATACTCGCGTTACTCGGCCAGACTCGCAATGCTGAGCTCGTCACTTTACCGGCGTTGAAGCTTGATATGGCTGAGATTAGCAATATGCAGATCAAAGAATGGTATGCCGCTCATAGGGATGATTTCCGTCAGCCGGAGACACTTTCGTTCGAATATGTTGATTTGGATGCTGCTCACTTACCCAGGCCTACTCCTAGTGAGGCTGTGTTGCGTAAACGCTACGATGCCCAGCAACGCGGTGAGGCTCAAAATGAGCAACGTAAGGCTGCGCATATTTTAATTACTGCGGGTGCTGATGCTGCTTCACAAAAAGTAGCCGAGGCTAAGGCTGCCAAACTTGTTGAGGAAGCCCGCAAACCCGGTGCCGATTTTGCTGCGTTGGCCCGCATTAACTCACAGGATCCTGGATCTAAAGATGCTGGTGGTGACTTGGGTTGGGTGCAGAGAGGAATGATGGTTAAGCCGTTTGAGGATGCACTCTTTGCAATGAAAGTGGGTGAAGTGGTAGGCCCTATCAAAACAGAATTTGGTAATCACGTGATCAAACTGGAAGAAATTAAGGCTGCTAAGCAATTACCGTTTGAAGCAGTACGGGATCAGCTTGCTGCAGAACAAACCAAGGAGGACCTTGATAAGGAATTCAACGATGTTACAGGAAAACTGATGGACCTTTTAGTCAAAAATCCGACTGATCTTTCTTCCGCGTCCGAACAATTGGGGCTGCCATTGCGCAAACTTGGCCCTTTGTCACGTCGTGATGCTGTTGGTATTGCTGCTAATCCTGCAGTGCAGCGAGTGTTGTTCAACCACGATTTTATCCAGGAGGGTAAAGTTAGCGATCCCATTCAGATTAATCCAAATCACAGCGTGGTATTACGCGTGATTGCGCATACCACTGAGCAGCAACTGCCGTTGGATAAGGTGCGTGAGCAAGTTGTTGCTGCGGTGCGCGCTGATCGTGCGGACAAGGATGGGGCCTCTGCAGCGGATGCACTGGTAGCACGGTTGCAGAAGGGAGACACCTTAGAAGAGGTCGCAAAAGCTGAGAAATTGCAGATTACACCTCTTACCGGTTTGCAACGTACTGCACAGGTTCCGGCGTTTGCGGCTACCCGTGCAATTTTTTCGGCATTATCTCCGGTTGCGGGTAAGCCGACGGTTGGTAAGGTGCGTTTGGACGATGGTCGCTATGCAGTGTTTACGGTTACTCGGGTGATCCCTGGTGATCTAACGAAACTCCCTGAAGAGCAGAAAGCGATGCTTAGACAACAGCTTGATCAGATTGAGGGAACGCTAGCAGTCCATGCTTACGTTGATATGATGCGTAAGCGCTTCAAAGTGACCATTCACAAGTCGCAATTGTAA
>xylefaSyVa
ATGCTGCAAAAACTCCGTGAAAAAACATCTGGATGGATTGCGACTGCTATCATCGGATTATTGGTCATCCCTTTTCTGTTTGTGATCGACGTTCGTTACATAGGGGGAGGGGGGAAGGACGATGTAGCGCAGTTACAGGCTTCGCCGACTTGGTGGAAGTCAGCACCTGCTTTTTGGCCAATATCTTTATTGTGGCAGCGTCAAGGGATTAGCAAGCAAGAGTTCCAGAGCCGCTTCGATCAGGCGCGCCTGCAGCAGCGTGCTCAGCAGGGCGAAGGCTTCGATGCACGCGAGTTCGAGACCCTCAATAACAAGCTCAAGCTATTAGATCAGTTAATCGAAGAGCATGTGATGCGTTTAGTGGCTGAGGGCGCGGGAGTGGTGATCAGTGATGACGCCGTGCGTAGCATTATTGCTAACGATCAGCGTTTCCAGGTTAAAGGAAAGTTCAATCAAGATCGCTATCGCCTGCTGTTGGCTCAGGAACCGACGATGCGTACCCCGCAGATGTACGAGAACTATGTACGCAGCATGATGCAGCTATCCATGATTCCCAGCACGATTTTTGATTCTGGGTTTGTACCGAACACCGAGTTGGAGCGAATACTCGCGTTACTCGGCCAGACTCGCAATGCTGAGCTCGTCACTTTACCGGCGTTGAAGCTTGATATGGCTGAGATTAGCAATATGCAGATCAAAGAATGGTATGCCGCTCATAGGGATGATTTCCGTCAGCCGGAGACACTTTCGTTCGAATATGTTGATTTGGATGCTGCTCACTTACCCAGGCCGACTCCTAGTGAGGCTGTGTTGCGTAAACGCTACGATGCCCAGCAACGCGGTGAGGCTCAAAATGAGCAACGTAAGGCTGCGCATATTTTAATTACTGCGGGTGCTGATGCTGCTTCACAAAAAGTAGCCGAGGCTAAGGCTGCCAAACTTGTTGAGGAAGCCCGCAAACCCGGTGCCGATTTTGCTGCGTTGGCCCGCATTAACTCACAGGATCCTGGATCTAAAGATGCTGGTGGTGACTTGGGTTGGGTGCAGAGAGGAATGATGGTTAAGCCGTTTGAGGATGCACTCTTTGCAATGAAAGTGGGTGAAGTGGTAGGCCCTATCAAAACAGAATTTGGTAATCACGCGATCAAACTGGAAGAAATTAAGGCTGCTAAGCAATTACCGTTTGAAGCAGTACGGGATCAGCTTGCTGCAGAACAAACCAAGGAGGACCTTGATAAGGAATTCAACGATGTTACAGGAAAACTGATGGACCTTTTAGTCAAAAATCCGACTGATCTTTCTTCCGCGTCCGAACAATTGGGGCTGCCATTGCGCAAACTTGGCCCTTTGTCACGTCGTGATGCTGTTGGTATTGCTGCTAATCCTGCAGTGCAGCGAGTGTTGTTCAACCACGATTTTATCCAGGAGGGTAAAGTTAGCGATCCCATTCAGATTAATCCAAATCACAGCGTGGTATTACGCGTGATTGCGCATACCACTGAGCAGCAACTGCCGTTGGATAAGGTGCGTGAGCAAGTTGTTGCTGCGGTGCGCGCTGATCGTGCGGACAAGGATGGGGCCTCTGCAGCGGATGCACTGGTAGCACGGTTGCAGAAGGGAGACACCTTAGAAGAGGTCGCAAAAGCTGAGAAATTGCAGATTACACCTCTTACCGGTTTGCAACGTACTGCACAGGTTCCGGCGTTTGCGGCTACCCGTGCAATTTTTTCGGCATTATCTCCGGTTGCGGGTAAGCCGACGGTTGGTAAGGTGCGTTTGGACGATGGTCGCTATGCAGTGTTTACGGTTACTCGGGTGATCCCTGGTGATCTAACGAAACTCCCTGAAGAGCAGAAAGCGATGCTTAGACAACAGCTTGATCAGATTGAGGGAACGCTAGCAGTCCATGCTTACGTTGATATGATGCGTAAGCGCTTCAAAGTGACCATTCACAAGTCGCAATTGTAA
>long-mer521
----------------------------------------------------------------------------------------------------------------------------------------------------------------------------------------------------------------------------------------------------------------------------------------------CACGCGAGTTCGAGACCCTCAGTAACAAGCGCAAGCTGTTAGA-------------------------------------------------------------------------------------------------------------------------------------------------------------------------------------------------------------------------------------------------------------------------------------------------------------------------------------------------------------------------------------------------------------------------------------------------------------------------------------------------------------------------------------------------------------------------------------------------------------------------------------------------------------------------------------------------------------------------------------------------------------------------------------------------------------------------------------------------------------------------------------------------------------------------------------------------------------------------------------------------------------------------------------------------------------------------------------------------------------------------------------------------------------------------------------------------------------------------------------------------------------------------------------------------------------------------------------------------------------------------------------------------------------------------------------------------------------------------------------------------------------------------------------------------------------------------------------------------------------------------------------------------------------------------------------------------------
>long-mer522
-------------------------------------------------------------------------------------------------------------------------------------------------------------------------------------------------------------------------------------------------------------------------------------------------------------------------------------------------------------------------------------------------------------------------------------------------------------------------------------------------------------------------------------------------------------------------------------------------------------------------------------------------------------------------TACCGGCGTTGAAGCTTGATACGGCTGAGATT---------------------------------------------------------------------------------------------------------------------------------------------------------------------------------------------------------------------------------------------------------------------------------------------------------------------------------------------------------------------------------------------------------------------------------------------------------------------------------------------------------------------------------------------------------------------------------------------------------------------------------------------------------------------------------------------------------------------------------------------------------------------------------------------------------------------------------------------------------------------------------------------------------------------------------------------------------------------------------------------------------------------------------------------------------------------------------------------------------------------------------------------------------------------------------------------------------------------------------------------------------------------------------------------------------------------------------------
>long-mer523
-------------------------------------------------------------------------------------------------------------------------------------------------------------------------------------------------------------------------------------------------------------------------------------------------------------------------------------------------------------------------------------------------------------------------------------------------------------------------------------------------------------------------------------------------------------------------------------------------------------------------------------------------------------------------------------------------------------------AGATCAAAGAATGGTATGCCGTTCATAGGGATGATTTCCGTCA----------------------------------------------------------------------------------------------------------------------------------------------------------------------------------------------------------------------------------------------------------------------------------------------------------------------------------------------------------------------------------------------------------------------------------------------------------------------------------------------------------------------------------------------------------------------------------------------------------------------------------------------------------------------------------------------------------------------------------------------------------------------------------------------------------------------------------------------------------------------------------------------------------------------------------------------------------------------------------------------------------------------------------------------------------------------------------------------------------------------------------------------------------------------------------------------------------------------------------------------------------------------------------
>long-mer524
---------------------------------------------------------------------------------------------------------------------------------------------------------------------------------------------------------------------------------------------------------------------------------------------------------------------------------------------------------------------------------------------------------------------------------------------------------------------------------------------------------------------------------------------------------------------------------------------------------------------------------------------------------------------------------------------------------------------------------------------------------------------------------------------------------------------------------------------------------------------------------------------------------------------------------------------------------------------------------------------------------GATTTTGCTGCGCTGGCTCGCATTAACTCACAGGATCCTGGCTCTAAAGATGCTGGTGGTGAC------------------------------------------------------------------------------------------------------------------------------------------------------------------------------------------------------------------------------------------------------------------------------------------------------------------------------------------------------------------------------------------------------------------------------------------------------------------------------------------------------------------------------------------------------------------------------------------------------------------------------------------------------------------------------------------------------------------------------------------------------------------------------------------------------------------------------------------------------------------------------------------------------------------------------------------------------------------------
>long-mer525
-------------------------------------------------------------------------------------------------------------------------------------------------------------------------------------------------------------------------------------------------------------------------------------------------------------------------------------------------------------------------------------------------------------------------------------------------------------------------------------------------------------------------------------------------------------------------------------------------------------------------------------------------------------------------------------------------------------------------------------------------------------------------------------------------------------------------------------------------------------------------------------------------------------------------------------------------------------------------------------------------------------------------------------------------------------------------------------------------------------------------------------------------------------------------------------------------------------------------------------------------------------------CCAAGGAGGACATTGATAAGGCATTCAACGA----------------------------------------------------------------------------------------------------------------------------------------------------------------------------------------------------------------------------------------------------------------------------------------------------------------------------------------------------------------------------------------------------------------------------------------------------------------------------------------------------------------------------------------------------------------------------------------------------------------------------------------------------------------------------------------------------------------------------------------------
