# Supplementary material for: Identification of genetic relationships and subspecies signatures in Xylella fastidiosa
Source: BMC Genomics. 2019 Mar 25;20:239. doi: 10.1186/s12864-019-5565-9 (PMC6434890; doi:10.1186/s12864-019-5565-9)
Supplement: Supplementary file 8 — Analysis of (non-)synonymous SNPs in homologs to CDS harboring specific k-mers for selected enriched GOs. (ZIP 549 kb) [file 12864_2019_5565_MOESM8_ESM.zip › Additional-File8/Additional-File8A_CladeIII/GO-0003755 0000413/CP006740.1.363/Xfp assembled to xylefaMU34.fasta]

>xylefaMU34
ATGCTGCAAAAACTCCGTGAAAAAACATCTGGATGGATTGCGACTGCTATCATCGGATTATTGGTCATCCCTTTTCTGTTTGTGATCGACGTTCGTTACATAGGGGTAGGGGGGAAGGACGATGTAGCGCAGTTACAGGCTTCGCCGACTTGGTGGAAGTCTGCACCTGCTTTTTGGCCAATATCTTTATTGTGGCAGCGTCAAGGGATTAGCAAGCAAGAGTTCCAGAGCCGCTTCGATCAGGCGCGCCTGCAGCAGCGTTCTCAGCAGGGCGAAGGCTTCGATGCACGCGAGTTCGAGACCCTCAGTAACAAGCGCAAGCTGTTAGATCAGTTAATCGAAGAGCATGTGATGCGTTTAGTGGCTGAGGGCGCGGGAGTGGTGATCAGTGATGAGGCCGTGCGTACCATTATTGCTAACGATCAGCGTTTCCAGGTTAAAGGAAAGTTCAATCAAGATCGCTATCGCCTGCTGTTGGCTCAGGAACCGACGATGCGTACCCCGCAGATGTACGAGAGCTATGTACGCAGCATGATGCAGCTATCTATGATTCCCAGCGCGATTTTTGATTCTGGGTTTGTACCGAACACCGAGTTGGAGCGAATACTCGCGTTACTCGGCCAGACTCGCAATGCTGAGCTCGTCACTTTACCGGCGTTGAAGCTTGATACGGCTGAGATTAGCGATATGCAGATCAAAGAATGGTATGCCGTTCATAGGGATGATTTCCGTCAGCCGGAGACACTTTCGTTCGAATATGTTGATTTGGATGCCGCTCACTTACCCAGGCCGGCGCCTAGTGAGGCTATGTTGCGTAAACGCTACGATGCCCAGCAACGCGGGGAGGCTCAAAATGAGCAACGTAAGGCTGCGCATATTTTAATTACTGCGGGTGCTGATGCTGCTTCACAAAAAGTAGCCGAGGCTAAGGCTGCCAAACTTGTTGAGGAAGCCCGCAAACCCGGTGCTGATTTTGCTGCGCTGGCTCGCATTAACTCACAGGATCCTGGCTCTAAAGATGCTGGTGGTGACTTGGGTTGGGTGCAGAGAGGAATGATGGTTAAGCCGTTTGAGGATGCAATCTTTGCAATGAAAGTGGGTGAAGTTGTCGGCCCTATCAAAACAGAATTTGGTAATCACGTGATCAAACTGGAAGAAATTAAGGCTGCTAAGCAATTACCGTTTGAAGCAGTACGGGATCAGCTTGCTGCAGAACAAACCAAGGAGGACATTGATAAGGCATTCAACGACGTTACAGGAAAACTGATGGACCTTTTAGTCAAAAATCCGACTGATCTTTCTTCCGCGTCCGAACAATTGGGGCTGCCATTGCGCAAACTTGGCCCTTTGTCACGTCGTGATGCTGTTGGTATTGCTGCTAATCCTGCAGTGCAGCGAGTGTTGTTCAACCACGATTTTATCCAGGAGGGTAAAGTTAGCGATCCCATTCAGATTAATCCGAATCACAGCGTGGTATTACGCGTGATTGCGCATACCACTGAGCAGCAACTGCCGTTGGATAAGGTGCGTGAGCAAGTTGTTGCTGCGGTGCGCGCTGATCGTGCGGAAAAGGATGAGGCCTCTGCAGCGGATGCACTGGTAGCACGGTTGCAGAAGGGAGAAACCTTAGAAGAGGTCGCAAAAGCTGAGAAATTGCAGATTACACCTCTTACCGGTTTGCAACGTACTGCACAGGTTCCGGCGTTTGCGGCTACCCGTGCAATTTTTTCGGCATTATCTCCGGTTGCGGGTAAGCCGACGGTTGGTAAAGTGCGTTTGGACGATGGTCGCTATGCAGTGTTTACGGTTACTCGAGTGATCCCTGGTGATCTAACGAAACTCCCTGAAGAGCAGAAAGCGATGCTTAGACAACAGCTTGATCAGATTGAGGGAACGCTAGCAGTCCATGCTTACGTTGATATGATGCGTAAGCGCTTCAAAGTGACCATTCACAAGTCGCAATTGTAA
>xylefa9a5c
ATGCTGCAAAAACTCCGTGAAAAAACATCTGGATGGATTGCAACTGCTATCATCGGATTATTGGTCATCCCTTTTCTGTTTGTGATCGACGTTCGTTACATAGAGGGAGGGGGGAAGGACGATGTAGCGCAGTTACAGGCTTCGCCGACTTGGTGGAAGTCGGCACCTGCTTTTTGGCCAATATCGTTATTGTGGCAGCGTCAAGGGATTAGCAAGCAAGAGTTCCAGAGCCGCTTCGATCAGGCGCGCCTGCAGCAGCGTGCTCAGCAGGGCGAAGGCTTCGATGCACGCGAGTTCGAGACCCTCAATAACAAGCTCAAGCTATTAGATCAGTTAATCGAAGAGCATGTGATGCGTTTAGTGGCTGAGGGCGCGGGAGTGGTGATCAGTGATGGCGCCGTGCGTAGCATTATTGCTAACGATCAGCGTTTCCAGGTTAAAGGAAAGTTCAATCAAGATCGCTATCGCCTGCTGTTGGCTCAGGAACCGACGATGCGTACCCCGCAGATGTACGAGAACTATGTACGCAGCATGATGCAGCTATCCATGATTCCCAGCACGATTTTTGATTCTGGGTTTGTACCGAACACCGAGTTGGAGCGAATACTCGTGTTACTCGGCCAGACTCGCAATGCTGAGCTCGTCACTTTACCGGCGTTGAAGCTTGATATGGCTGAGATTAGCGATATGCAGATCAAAGAATGGTATGCCGCTCATAGGGATGATTTCCGTCAGCCGGAGACACTTTCGTTCGAATATGTTGATTTGGATGCTGCTCACTTACCCAGGCCGACTCCTAGTGAGGCTGTGTTGCGTAAACGTTACGATGCCCAGCAACGCGGGGAGGCTCAAAATGAGCAACGTAAGGCTGCGCATATTTTAATTACTGCGGGTGCTGATGCTGCTTCACAAAAAGTAGCCGAGGCTAAGGCTGCCAAACTTGTTGAGGAAGCCCGCAAACCCGGTGTCGATTTTGCTGCGCTGGCCCGCATTAACTCACAGGATCCTGGATCTAAAGATGCTGGTGGTGACTTGGGTTGGGTGCAGAGAGGAATGATGGTTAAGCCGTTTGAGGATGTACTCTTTGCAATGAAAGTGGGTGAAGTGGTCGGCCCTATCAAAACAGAATTTGGTAATCACGTGATCAAACTGGAAGAAATTAAGGCTGCTAAGCAATTACCGTTTGAAGCAGTACGGGATCAGCTTGCTGCAGAACAAACCAAGGAGGACATTGATAAGGAATTCAACGATGTTACAGGAAAACTGATGGACCTTTTGGTCAAAAATCCGACTGATCTTTCTTCCGCGTCTGAACAATTGGGGCTGCCATTGCGCAAACTTGGCCCTTTGTCACGTCGTGATGCTGTTGGTATTGCTGCTAATCCTGCAGTGCAGCGAGTGTTGTTCAACCACGACTTTATCCAGGAGGGTAAAGTTAGCGATCCCATTCAGATTAATCCAAATCACAGCGTGGTATTACGCGTGATTGCGCATACTACTGAGCAGCAACTGCCGTTGGATAAGGTGCGTGAGCAAGTTGTTGCTGCGGTGCGCGCTGATCGTGCAGACAAGGATGGGGCCTCTGCAGCGGATGCGCTGGTAGCACGGTTGCAGAAGGGAGACACCTTACAAGAGGTCGCAAAAGCTGAGAAATTGCAGATTACACCTCTTACCGGTTTGCAACGTACTGCACAGGTTCCAGCGTTTGCGGCTACCCGTGCAATTTTTTCGGCATTATCTCCGGTTGCGGGTAAGCCGACGGTTGGTAAGGTGCGTTTGGACGATGGTCGCTATGCAGTGTTTACGGTTACTCGGGTGATCCCTGGTGATCTAACGAAACTCCCTGAAGAGCAGAAAGCGATGCTTAGACAACAGCTTGATCAGATTGAGGGAACGCTAGCAGTCCATGCTTACGTTGATATGATGCGTAAGCGCTTCAAAGTGACCATTCACAAGTCGCAATTGTAA
>xylefa1199
ATGCTGCAAAAACTCCGTGAAAAAACATCTGGATGGATTGCAACTGCTATCATCGGATTATTGGTCATCCCTTTTCTGTTTGTGATCGACGTTCGTTACATAGAGGGAGGGGGGAAGGACGATGTAGCGCAGTTACAGGCTTCGCCGACTTGGTGGAAGTCGGCACCTGCTTTTTGGCCAATATCGTTATTGTGGCAGCGTCAAGGGATTAGCAAGCAAGAGTTCCAGAGCCGCTTCGATCAGGCGCGCCTGCAGCAGCGTGCTCAGCAGGGCGAAGGCTTCGATGCACGCGAGTTCGAGACCCTCAATAACAAGCTCAAGCTATTAGATCAGTTAATCGAAGAGCATGTGATGCGTTTAGTGGCTGAGGGCGCGGGAGTGGTGATCAGTGATGGCGCCGTGCGTAGCATTATTGCTAACGATCAGCGTTTCCAGGTTAAAGGAAAGTTCAATCAAGATCGCTATCGCCTGCTGTTGGCTCAGGAACCGACGATGCGTACCCCGCAGATGTACGAGAACTATGTACGCAGCATGATGCAGCTATCCATGATTCCCAGCACGATTTTTGATTCTGGGTTTGTACCGAACACCGAGTTGGAGCGAATACTCGTGTTACTCGGCCAGACTCGCAATGCTGAGCTCGTCACTTTACCGGCGTTGAAGCTTGATATGGCTGAGATTAGCGATATGCAGATCAAAGAATGGTATGCCGCTCATAGGGATGATTTCCGTCAGCCGGAGACACTTTCGTTCGAATATGTTGATTTGGATGCTGCTCACTTACCCAGGCCGACTCCTAGTGAGGCTGTGTTGCGTAAACGTTACGATGCCCAGCAACGCGGGGAGGCTCAAAATGAGCAACGTAAGGCTGCGCATATTTTAATTACTGCGGGTGCTGATGCTGCTTCACAAAAAGTAGCCGAGGCTAAGGCTGCCAAACTTGTTGAGGAAGCCCGCAAACCCGGTGTCGATTTTGCTGCGCTGGCCCGCATTAACTCACAGGATCCTGGATCTAAAGATGCTGGTGGTGACTTGGGTTGGGTGCAGAGAGGAATGATGGTTAAGCCGTTTGAGGATGTACTCTTTGCAATGAAAGTGGGTGAAGTGGTCGGCCCTATCAAAACAGAATTTGGTAATCACGTGATCAAACTGGAAGAAATTAAGGCTGCTAAGCAATTACCGTTTGAAGCAGTACGGGATCAGCTTGCTGCAGAACAAACCAAGGAGGACATTGATAAGGAATTCAACGATGTTACAGGAAAACTGATGGACCTTTTGGTCAAAAATCCGACTGATCTTTCTTCCGCGTCTGAACAATTGGGGCTGCCATTGCGCAAACTTGGCCCTTTGTCACGTCGTGATGCTGTTGGTATTGCTGCTAATCCTGCAGTGCAGCGAGTGTTGTTCAACCACGACTTTATCCAGGAGGGTAAAGTTAGCGATCCCATTCAGATTAATCCAAATCACAGCGTGGTATTACGCGTGATTGCGCATACTACTGAGCAGCAACTGCCGTTGGATAAGGTGCGTGAGCAAGTTGTTGCTGCGGTGCGCGCTGATCGTGCAGACAAGGATGGGGCCTCTGCAGCGGATGCGCTGGTAGCACGGTTGCAGAAGGGAGACACCTTACAAGAGGTCGCAAAAGCTGAGAAATTGCAGATTACACCTCTTACCGGTTTGCAACGTACTGCACAGGTTCCAGCGTTTGCGGCTACCCGTGCAATTTTTTCGGCATTATCTCCGGTTGCGGGTAAGCCGACGGTTGGTAAGGTGCGTTTGGACGATGGTCGCTATGCAGTGTTTACGGTTACTCGGGTGATCCCTGGTGATCTAACGAAACTCCCTGAAGAGCAGAAAGCGATGCTTAGACAACAGCTTGATCAGATTGAGGGAACGCTAGCAGTCCATGCTTACGTTGATATGATGCGTAAGCGCTTCAAAGTGACCATTCACAAGTCGCAATTGTAA
>xylefa3124
ATGCTGCAAAAACTCCGTGAAAAAACATCTGGATGGATTGCAACTGCTATCATCGGATTATTGGTCATCCCTTTTCTGTTTGTGATCGACGTTCGTTACATAGAGGGAGGGGGGAAGGACGATGTAGCGCAGTTACAGGCTTCGCCGACTTGGTGGAAGTCGGCACCTGCTTTTTGGCCAATATCGTTATTGTGGCAGCGTCAAGGGATTAGCAAGCAAGAGTTCCAGAGCCGCTTCGATCAGGCGCGCCTGCAGCAGCGTGCTCAGCAGGGCGAAGGCTTCGATGCACGCGAGTTCGAGACCCTCAATAACAAGCTCAAGCTATTAGATCAGTTAATCGAAGAGCATGTGATGCGTTTAGTGGCTGAGGGCGCGGGAGTGGTGATCAGTGATGGCGCCGTGCGTAGCATTATTGCTAACGATCAGCGTTTCCAGGTTAAAGGAAAGTTCAATCAAGATCGCTATCGCCTGCTGTTGGCTCAGGAACCGACGATGCGTACCCCGCAGATGTACGAGAACTATGTACGCAGCATGATGCAGCTATCCATGATTCCCAGCACGATTTTTGATTCTGGGTTTGTACCGAACACCGAGTTGGAGCGAATACTCGTGTTACTCGGCCAGACTCGCAATGCTGAGCTCGTCACTTTACCGGCGTTGAAGCTTGATATGGCTGAGATTAGCGATATGCAGATCAAAGAATGGTATGCCGCTCATAGGGATGATTTCCGTCAGCCGGAGACACTTTCGTTCGAATATGTTGATTTGGATGCTGCTCACTTACCCAGGCCGACTCCTAGTGAGGCTGTGTTGCGTAAACGTTACGATGCCCAGCAACGCGGGGAGGCTCAAAATGAGCAACGTAAGGCTGCGCATATTTTAATTACTGCGGGTGCTGATGCTGCTTCACAAAAAGTAGCCGAGGCTAAGGCTGCCAAACTTGTTGAGGAAGCCCGCAAACCCGGTGTCGATTTTGCTGCGCTGGCCCGCATTAACTCACAGGATCCTGGATCTAAAGATGCTGGTGGTGACTTGGGTTGGGTGCAGAGAGGAATGATGGTTAAGCCGTTTGAGGATGTACTCTTTGCAATGAAAGTGGGTGAAGTGGTCGGCCCTATCAAAACAGAATTTGGTAATCACGTGATCAAACTGGAAGAAATTAAGGCTGCTAAGCAATTACCGTTTGAAGCAGTACGGGATCAGCTTGCTGCAGAACAAACCAAGGAGGACATTGATAAGGAATTCAACGATGTTACAGGAAAACTGATGGACCTTTTGGTCAAAAATCCGACTGATCTTTCTTCCGCGTCTGAACAATTGGGGCTGCCATTGCGCAAACTTGGCCCTTTGTCACGTCGTGATGCTGTTGGTATTGCTGCTAATCCTGCAGTGCAGCGAGTGTTGTTCAACCACGACTTTATCCAGGAGGGTAAAGTTAGCGATCCCATTCAGATTAATCCAAATCACAGCGTGGTATTACGCGTGATTGCGCATACTACTGAGCAGCAACTGCCGTTGGATAAGGTGCGTGAGCAAGTTGTTGCTGCGGTGCGCGCTGATCGTGCAGACAAGGATGGGGCCTCTGCAGCGGATGCGCTGGTAGCACGGTTGCAGAAGGGAGACACCTTACAAGAGGTCGCAAAAGCTGAGAAATTGCAGATTACACCTCTTACCGGTTTGCAACGTACTGCACAGGTTCCAGCGTTTGCGGCTACCCGTGCAATTTTTTCGGCATTATCTCCGGTTGCGGGTAAGCCGACGGTTGGTAAGGTGCGTTTGGACGATGGTCGCTATGCAGTGTTTACGGTTACTCGGGTGATCCCTGGTGATCTAACGAAACTCCCTGAAGAGCAGAAAGCGATGCTTAGACAACAGCTTGATCAGATTGAGGGAACGCTAGCAGTCCATGCTTACGTTGATATGATGCGTAAGCGCTTCAAAGTGACCATTCACAAGTCGCAATTGTAA
>xylefa8072
ATGCTGCAAAAACTCCGTGAAAAAACATCTGGATGGATTGCGACTGCTATCATCGGATTATTGGTCATCCCTTTTCTGTTTGTGATCGACGTTCGTTACATAGGGGTAGGTGGGAAGGACGATGTAGCGCAGTTACAGGCTTCGCCGACTTGGTGGAAGTCGGCACCTGCTTTTTGGCCAATATCGTTATTGTGGCAGCGTCAAGGGATTAGCAAGCAAGAGTTCCAGAGCCGCTTCGATCAGGCGCGCCTGCAGCAGCGTGCTCAGCAGGGCGAAGGCTTCGATGCACACGAGTTCGAGACCCTCAATAACAAGCTCAAGCTATTAGATCAGTTAATCGAAGAGCATGTGATGCGTTTAGTGGCTGAGGACGCGGGAGTGGTGATCAGTGATGACGCCGTGCGTAGCATTATTGCTAACGATCAGCGTTTCCAGGTTAAAGGAAAGTTCAATCAAGATCGCTATCGCCTGCTGTTGGCTCAGGAACCGACGATGCGTACCCCGCAGATGTACGAGAACTATGTACGCAGCATGATGCAGCTATCCATGATTCCCAGCACGATTTTTGATTCTGGGTTTGTACCGAACACCGAGTTGGAGCGAATACTCGCGTTACTCGGCCAGACTCGCAATGCTGAGCTCGTCACTTTACCGGCGTTGAAGCTTGATATGGCTGAGATTAGCGATATGCAGATCAAAGAATGGTATGCCGCTCATAGGGATGATTTCCGTCAGCCGGAGACACTTTCGTTCGAATATGTTGATTTGGATGCTGCTCACTTACCCAGGCCGACTCCTAGTGAGGCTGTGTTGCGTAAACGCTACGATGCCCAGCAACGCGGGGAGGCTCAAAATGAGCAACGTAAGGCTGCGCATATTTTAATTACTGCGGGTGCTGATGCTGCTTCACAAAAAGTAGCCGAGGCTAAGGCTGCCAAACTTGTTGAGGAAGCCCGCAAACCCGGTGCCGATTTTGCTGCGCTGGCCCGCATTAACTCACAGGATCCTGGATCTAAAGATGCTGGTGGTGACTTGGGTTGGGTGCAGAGAGGAATGATGGTTAAGCCGTTTGAGGATGCACTATTTGAAATGAAAGTGGGTGAAGTGGTAGGCCCTATCAAAACAGAATTTGGTAATCACGTGATCAAACTGGAAGAAATTAAGGCTGCTAAGCAATTACCGTTTGAAGCAGTACGGGATCAGCTTGCTGCAGAACAAACCAAGGAGGACATTGATAAGGAATTCAACGATGTTACAGGAAAACTGATGGACCTTTTAGTCAAAAATCCGACTGATCTTTCTTCCGCGTCCGAACAATTGGGGCTGCCATTGCGCAAACTTGGCCCTTTGTCACGTAGTGATGCTGTTGGTATTGCTGCTAATCCTGCAGTGCAGCGAGTGTTGTTCAACCACGATTTTATCCAGGAGGGTAAAGTTAGCGATCCCATTCAGATTAATCCAAATCACAGCGTGGTATTACGCGTGATTGCGCATACCACTGAGCAGCAACTGCCGTTGGATAAGGTGCGTGAGCAAGTTGTTGCTGCGGTGCGCGCTGGTCGTGCGGAAAAGGATGGGGCCTCTGCAGCGGATGCGCTGGTAGCACGGTTGCAGAAGGGAGAAACCTTAGAAGAGGTCGCAAAAGCTGAGAAATTGCAGATTACACCTCTTACCGGTTTGCAACGTACTGCACAGGTTCCGGCGTTTGCGGCTACCCGTGCAATTTTTTCGGCATTATCTCCGGTTGCGGGTAAGCCGACGGTTGGTAAGGTGCGTTTGGACGATGGTCGCTATGCAGTGTTTACGGTTACTCGAGTGATCCCTGGTGATCTAACGAAACTCCCTGAAGAGCAGAAAGCGATGCTTAGACAACAGCTTGATCAGATTGAGGGAACGCTAGCAGTCCATGCTTACGTTGATATGATGCGTAAGCCCTTCAAAGTGACCATTCACAAGTCGCAATTGTAA
>xylefaco32
ATGCTGCAAAAACTCCGTGAAAAAACATCTGGATGGATTGCAACTGCTATCATCGGATTATTGGTCATCCCTTTTCTGTTTGTGATCGACGTTCGTTACATAGAGGGAGGGGGGAAGGACGATGTAGCGCAGTTACAGGCTTCGCCGACTTGGTGGAAGTCGGCACCTGCTTTTTGGCCAATATCGTTATTGTGGCAGCGTCAAGGGATTAGCAAGCAAGAGTTCCAGAGCCGCTTCGATCAGGCGCGCCTGCAGCAGCGTGCTCAGCAGGGCGAAGGCTTCGATGCACGCGAGTTCGAGACCCTCAATAACAAGCTCAAGCTATTAGATCAGTTAATCGAAGAGCATGTGATGCGTTTAGTGGCTGAGGGCGCGGGAGTGGTGATCAGTGATGGCGCCGTGCGTAGCATTATTGCTAACGATCAGCGTTTCCAGGTTAAAGGAAAGTTCAATCAAGATCGCTATCGCCTGCTGTTGGCTCAGGAACCGACGATGCGTACCCCGCAGATGTACGAGAACTATGTACGCAGCATGATGCAGCTATCCATGATTCCCAGCACGATTTTTGATTCTGGGTTTGTACCGAACACCGAGTTGGAGCGAATACTCGTGTTACTCGGCCAGACTCGCAATGCTGAGCTCGTCACTTTACCGGCGTTGAAGCTTGATATGGCTGAGATTAGCGATATGCAGATCAAAGAATGGTATGCCGCTCATAGGGATGATTTCCGTCAGCCGGAGACACTTTCGTTCGAATATGTTGATTTGGATGCTGCTCACTTACCCAGGCCGACTCCTAGTGAGGCTGTGTTGCGTAAACGTTACGATGCCCAGCAACGCGGGGAGGCTCAAAATGAGCAACGTAAGGCTGCGCATATTTTAATTACTGCGGGTGCTGATGCTGCTTCACAAAAAGTAGCCGAGGCTAAGGCTGCCAAACTTGTTGAGGAAGCCCGCAAACCCGGTGTCGATTTTGCTGCGCTGGCCCGCATTAACTCACAGGATCCTGGATCTAAAGATGCTGGTGGTGACTTGGGTTGGGTGCAGAGAGGAATGATGGTTAAGCCGTTTGAGGATGTACTCTTTGCAATGAAAGTGGGTGAAGTGGTCGGCCCTATCAAAACAGAATTTGGTAATCACGTGATCAAACTGGAAGAAATTAAGGCTGCTAAGCAATTACCGTTTGAAGCAGTACGGGATCAGCTTGCTGCAGAACAAACCAAGGAGGACATTGATAAGGAATTCAACGATGTTACAGGAAAACTGATGGACCTTTTGGTCAAAAATCCGACTGATCTTTCTTCCGCGTCTGAACAATTGGGGCTGCCATTGCGCAAACTTGGCCCTTTGTCACGTCGTGATGCTGTTGGTATTGCTGCTAATCCTGCAGTGCAGCGAGTGTTGTTCAACCACGACTTTATCCAGGAGGGTAAAGTTAGCGATCCCATTCAGATTAATCCAAATCACAGCGTGGTATTACGCGTGATTGCGCATACTACTGAGCAGCAACTGCCGTTGGATAAGGTGCGTGAGCAAGTTGTTGCTGCGGTGCGCGCTGATCGTGCAGACAAGGATGGGGCCTCTGCAGCGGATGCGCTGGTAGCACGGTTGCAGAAGGGAGACACCTTACAAGAGGTCGCAAAAGCTGAGAAATTGCAGATTACACCTCTTACCGGTTTGCAACGTACTGCACAGGTTCCAGCGTTTGCGGCTACCCGTGCAATTTTTTCGGCATTATCTCCGGTTGCGGGTAAGCCGACGGTTGGTAAGGTGCGTTTGGACGATGGTCGCTATGCAGTGTTTACGGTTACTCGGGTGATCCCTGGTGATCTAACGAAACTCCCTGAAGAGCAGAAAGCGATGCTTAGACAACAGCTTGATCAGATTGAGGGAACGCTAGCAGTCCATGCTTACGTTGATATGATGCGTAAGCGCTTCAAAGTGACCATTCACAAGTCGCAATTGTAA
>xylefacodi
ATGCTGCAAAAACTCCGTGAAAAAACATCTGGATGGATTGCGACTGCTATCATCGGATTATTGGTCATCCCTTTTCTGTTTGTGATCGACGTTCGTTACATAGGGGTAGGTGGGAAGGACGATGTAGCGCAGTTACAGGCTTCGCCGACTTGGTGGAAGTCGGCACCTGCTTTTTGGCCAATATCGTTATTGTGGCAGCGTCAAGGGATTAGCAAGCAAGAGTTCCAGAGCCGCTTCGATCAGGCGCGCCTGCAGCAGCGTGCTCAGCAGGGCGAAGGCTTCGATGCACACGAGTTCGAGACCCTCAATAACAAGCTCAAGCTATTAGATCAGTTAATCGAAGAGCATGTGATGCGTTTAGTGGCTGAGGACGCGGGAGTGGTGATCAGTGATGACGCCGTGCGTAGCATTATTGCTAACGATCAGCGTTTCCAGGTTAAAGGAAAGTTCAATCAAGATCGCTATCGCCTGCTGTTGGCTCAGGAACCGACGATGCGTACCCCGCAGATGTACGAGAACTATGTACGCAGCATGATGCAGCTATCCATGATTCCCAGCACGATTTTTGATTCTGGGTTTGTACCGAACACCGAGTTGGAGCGAATACTCGCGTTACTCGGCCAGACTCGCAATGCTGAGCTCGTCACTTTACCGGCGTTGAAGCTTGATATGGCTGAGATTAGCGATATGCAGATCAAAGAATGGTATGCCGCTCATAGGGATGATTTCCGTCAGCCGGAGACACTTTCGTTCGAATATGTTGATTTGGATGCTGCTCACTTACCCAGGCCGACTCCTAGTGAGGCTGTGTTGCGTAAACGCTACGATGCCCAGCAACGCGGGGAGGCTCAAAATGAGCAACGTAAGGCTGCGCATATTTTAATTACTGCGGGTGCTGATGCTGCTTCACAAAAAGTAGCCGAGGCTAAGGCTGCCAAACTTGTTGAGGAAGCCCGCAAACCCGGTGCCGATTTTGCTGCGCTGGCCCGCATTAACTCACAGGATCCTGGATCTAAAGATGCTGGTGGTGACTTGGGTTGGGTGCAGAGAGGAATGATGGTTAAGCCGTTTGAGGATGCACTATTTGAAATGAAAGTGGGTGAAGTGGTAGGCCCTATCAAAACAGAATTTGGTAATCACGTGATCAAACTGGAAGAAATTAAGGCTGCTAAGCAATTACCGTTTGAAGCAGTACGGGATCAGCTTGCTGCAGAACAAACCAAGGAGGACATTGATAAGGAATTCAACGATGTTACAGGAAAACTGATGGACCTTTTAGTCAAAAATCCGACTGATCTTTCTTCCGCGTCCGAACAATTGGGGCTGCCATTGCGCAAACTTGGCCCTTTGTCACGTAGTGATGCTGTTGGTATTGCTGCTAATCCTGCAGTGCAGCGAGTGTTGTTCAACCACGATTTTATCCAGGAGGGTAAAGTTAGCGATCCCATTCAGATTAATCCAAATCACAGCGTGGTATTACGCGTGATTGCGCATACCACTGAGCAGCAACTGCCGTTGGATAAGGTGCGTGAGCAAGTTGTTGCTGCGGTGCGCGCTGGTCGTGCGGAAAAGGATGGGGCCTCTGCAGCGGATGCGCTGGTAGCACGGTTGCAGAAGGGAGAAACCTTAGAAGAGGTCGCAAAAGCTGAGAAATTGCAGATTACACCTCTTACCGGTTTGCAACGTACTGCACAGGTTCCGGCGTTTGCGGCTACCCGTGCAATTTTTTCGGCATTATCTCCGGTTGCGGGTAAGCCGACGGTTGGTAAGGTGCGTTTGGACGATGGTCGCTATGCAGTGTTTACGGTTACTCGAGTGATCCCTGGTGATCTAACGAAACTCCCTGAAGAGCAGAAAGCGATGCTTAGACAACAGCTTGATCAGATTGAGGGAACGCTAGCAGTCCATGCTTACGTTGATATGATGCGTAAGCCCTTCAAAGTGACCATTCACAAGTCGCAATTGTAA
>xylefaCOF7
ATGCTGCAAAAACTCCGTGAAAAAACATCTGGATGGATTGCGACTGCTATCATCGGATTATTGGTCATCCCTTTTCTGTTTGTGATCGACGTTCGTTACATAGGGGTAGGTGGGAAGGACGATGTAGCGCAGTTACAGGCTTCGCCGACTTGGTGGAAGTCGGCACCTGCTTTTTGGCCAATATCGTTATTGTGGCAGCGTCAAGGGATTAGCAAGCAAGAGTTCCAGAGCCGCTTCGATCAGGCGCGCCTGCAGCAGCGTGCTCAGCAGGGCGAAGGCTTCGATGCACACGAGTTCGAGACCCTCAATAACAAGCTCAAGCTATTAGATCAGTTAATCGAAGAGCATGTGATGCGTTTAGTGGCTGAGGACGCGGGAGTGGTGATCAGTGATGACGCCGTGCGTAGCATTATTGCTAACGATCAGCGTTTCCAGGTTAAAGGAAAGTTCAATCAAGATCGCTATCGCCTGCTGTTGGCTCAGGAACCGACGATGCGTACCCCGCAGATGTACGAGAACTATGTACGCAGCATGATGCAGCTATCCATGATTCCCAGCACGATTTTTGATTCTGGGTTTGTACCGAACACCGAGTTGGAGCGAATACTCGCGTTACTCGGCCAGACTCGCAATGCTGAGCTCGTCACTTTACCGGCGTTGAAGCTTGATATGGCTGAGATTAGCGATATGCAGATCAAAGAATGGTATGCCGCTCATAGGGATGATTTCCGTCAGCCGGAGACACTTTCGTTCGAATATGTTGATTTGGATGCTGCTCACTTACCCAGGCCGACTCCTAGTGAGGCTGTGTTGCGTAAACGCTACGATGCCCAGCAACGCGGGGAGGCTCAAAATGAGCAACGTAAGGCTGCGCATATTTTAATTACTGCGGGTGCTGATGCTGCTTCACAAAAAGTAGCCGAGGCTAAGGCTGCCAAACTTGTTGAGGAAGCCCGCAAACCCGGTGCCGATTTTGCTGCGCTGGCCCGCATTAACTCACAGGATCCTGGATCTAAAGATGCTGGTGGTGACTTGGGTTGGGTGCAGAGAGGAATGATGGTTAAGCCGTTTGAGGATGCACTATTTGAAATGAAAGTGGGTGAAGTGGTAGGCCCTATCAAAACAGAATTTGGTAATCACGTGATCAAACTGGAAGAAATTAAGGCTGCTAAGCAATTACCGTTTGAAGCAGTACGGGATCAGCTTGCTGCAGAACAAACCAAGGAGGACATTGATAAGGAATTCAACGATGTTACAGGAAAACTGATGGACCTTTTAGTCAAAAATCCGACTGATCTTTCTTCCGCGTCCGAACAATTGGGGCTGCCATTGCGCAAACTTGGCCCTTTGTCACGTAGTGATGCTGTTGGTATTGCTGCTAATCCTGCAGTGCAGCGAGTGTTGTTCAACCACGATTTTATCCAGGAGGGTAAAGTTAGCGATCCCATTCAGATTAATCCAAATCACAGCGTGGTATTACGCGTGATTGCGCATACCACTGAGCAGCAACTGCCGTTGGATAAGGTGCGTGAGCAAGTTGTTGCTGCGGTGCGCGCTGGTCGTGCGGAAAAGGATGGGGCCTCTGCAGCGGATGCGCTGGTAGCACGGTTGCAGAAGGGAGAAACCTTAGAAGAGGTCGCAAAAGCTGAGAAATTGCAGATTACACCTCTTACCGGTTTGCAACGTACTGCACAGGTTCCGGCGTTTGCGGCTACCCGTGCAATTTTTTCGGCATTATCTCCGGTTGCGGGTAAGCCGACGGTTGGTAAGGTGCGTTTGGACGATGGTCGCTATGCAGTGTTTACGGTTACTCGAGTGATCCCTGGTGATCTAACGAAACTCCCTGAAGAGCAGAAAGCGATGCTTAGACAACAGCTTGATCAGATTGAGGGAACGCTAGCAGTCCATGCTTACGTTGATATGATGCGTAAGCCCTTCAAAGTGACCATTCACAAGTCGCAATTGTAA
>xylefaCVC6
ATGCTGCAAAAACTCCGTGAAAAAACATCTGGATGGATTGCAACTGCTATCATCGGATTATTGGTCATCCCTTTTCTGTTTGTGATCGACGTTCGTTACATAGAGGGAGGGGGGAAGGACGATGTAGCGCAGTTACAGGCTTCGCCGACTTGGTGGAAGTCGGCACCTGCTTTTTGGCCAATATCGTTATTGTGGCAGCGTCAAGGGATTAGCAAGCAAGAGTTCCAGAGCCGCTTCGATCAGGCGCGCCTGCAGCAGCGTGCTCAGCAGGGCGAAGGCTTCGATGCACGCGAGTTCGAGACCCTCAATAACAAGCTCAAGCTATTAGATCAGTTAATCGAAGAGCATGTGATGCGTTTAGTGGCTGAGGGCGCGGGAGTGGTGATCAGTGATGGCGCCGTGCGTAGCATTATTGCTAACGATCAGCGTTTCCAGGTTAAAGGAAAGTTCAATCAAGATCGCTATCGCCTGCTGTTGGCTCAGGAACCGACGATGCGTACCCCGCAGATGTACGAGAACTATGTACGCAGCATGATGCAGCTATCCATGATTCCCAGCACGATTTTTGATTCTGGGTTTGTACCGAACACCGAGTTGGAGCGAATACTCGTGTTACTCGGCCAGACTCGCAATGCTGAGCTCGTCACTTTACCGGCGTTGAAGCTTGATATGGCTGAGATTAGCGATATGCAGATCAAAGAATGGTATGCCGCTCATAGGGATGATTTCCGTCAGCCGGAGACACTTTCGTTCGAATATGTTGATTTGGATGCTGCTCACTTACCCAGGCCGACTCCTAGTGAGGCTGTGTTGCGTAAACGTTACGATGCCCAGCAACGCGGGGAGGCTCAAAATGAGCAACGTAAGGCTGCGCATATTTTAATTACTGCGGGTGCTGATGCTGCTTCACAAAAAGTAGCCGAGGCTAAGGCTGCCAAACTTGTTGAGGAAGCCCGCAAACCCGGTGTCGATTTTGCTGCGCTGGCCCGCATTAACTCACAGGATCCTGGATCTAAAGATGCTGGTGGTGACTTGGGTTGGGTGCAGAGAGGAATGATGGTTAAGCCGTTTGAGGATGTACTCTTTGCAATGAAAGTGGGTGAAGTGGTCGGCCCTATCAAAACAGAATTTGGTAATCACGTGATCAAACTGGAAGAAATTAAGGCTGCTAAGCAATTACCGTTTGAAGCAGTACGGGATCAGCTTGCTGCAGAACAAACCAAGGAGGACATTGATAAGGAATTCAACGATGTTACAGGAAAACTGATGGACCTTTTGGTCAAAAATCCGACTGATCTTTCTTCCGCGTCTGAACAATTGGGGCTGCCATTGCGCAAACTTGGCCCTTTGTCACGTCGTGATGCTGTTGGTATTGCTGCTAATCCTGCAGTGCAGCGAGTGTTGTTCAACCACGACTTTATCCAGGAGGGTAAAGTTAGCGATCCCATTCAGATTAATCCAAATCACAGCGTGGTATTACGCGTGATTGCGCATACTACTGAGCAGCAACTGCCGTTGGATAAGGTGCGTGAGCAAGTTGTTGCTGCGGTGCGCGCTGATCGTGCAGACAAGGATGGGGCCTCTGCAGCGGATGCGCTGGTAGCACGGTTGCAGAAGGGAGACACCTTACAAGAGGTCGCAAAAGCTGAGAAATTGCAGATTACACCTCTTACCGGTTTGCAACGTACTGCACAGGTTCCAGCGTTTGCGGCTACCCGTGCAATTTTTTCGGCATTATCTCCGGTTGCGGGTAAGCCGACGGTTGGTAAGGTGCGTTTGGACGATGGTCGCTATGCAGTGTTTACGGTTACTCGGGTGATCCCTGGTGATCTAACGAAACTCCCTGAAGAGCAGAAAGCGATGCTTAGACAACAGCTTGATCAGATTGAGGGAACGCTAGCAGTCCATGCTTACGTTGATATGATGCGTAAGCGCTTCAAAGTGACCATTCACAAGTCGCAATTGTAA
>xylefaCVC1
ATGCTGCAAAAACTCCGTGAAAAAACATCTGGATGGATTGCAACTGCTATCATCGGATTATTGGTCATCCCTTTTCTGTTTGTGATCGACGTTCGTTACATAGAGGGAGGGGGGAAGGACGATGTAGCGCAGTTACAGGCTTCGCCGACTTGGTGGAAGTCGGCACCTGCTTTTTGGCCAATATCGTTATTGTGGCAGCGTCAAGGGATTAGCAAGCAAGAGTTCCAGAGCCGCTTCGATCAGGCGCGCCTGCAGCAGCGTGCTCAGCAGGGCGAAGGCTTCGATGCACGCGAGTTCGAGACCCTCAATAACAAGCTCAAGCTATTAGATCAGTTAATCGAAGAGCATGTGATGCGTTTAGTGGCTGAGGGCGCGGGAGTGGTGATCAGTGATGGCGCCGTGCGTAGCATTATTGCTAACGATCAGCGTTTCCAGGTTAAAGGAAAGTTCAATCAAGATCGCTATCGCCTGCTGTTGGCTCAGGAACCGACGATGCGTACCCCGCAGATGTACGAGAACTATGTACGCAGCATGATGCAGCTATCCATGATTCCCAGCACGATTTTTGATTCTGGGTTTGTACCGAACACCGAGTTGGAGCGAATACTCGTGTTACTCGGCCAGACTCGCAATGCTGAGCTCGTCACTTTACCGGCGTTGAAGCTTGATATGGCTGAGATTAGCGATATGCAGATCAAAGAATGGTATGCCGCTCATAGGGATGATTTCCGTCAGCCGGAGACACTTTCGTTCGAATATGTTGATTTGGATGCTGCTCACTTACCCAGGCCGACTCCTAGTGAGGCTGTGTTGCGTAAACGTTACGATGCCCAGCAACGCGGGGAGGCTCAAAATGAGCAACGTAAGGCTGCGCATATTTTAATTACTGCGGGTGCTGATGCTGCTTCACAAAAAGTAGCCGAGGCTAAGGCTGCCAAACTTGTTGAGGAAGCCCGCAAACCCGGTGTCGATTTTGCTGCGCTGGCCCGCATTAACTCACAGGATCCTGGATCTAAAGATGCTGGTGGTGACTTGGGTTGGGTGCAGAGAGGAATGATGGTTAAGCCGTTTGAGGATGTACTCTTTGCAATGAAAGTGGGTGAAGTGGTCGGCCCTATCAAAACAGAATTTGGTAATCACGTGATCAAACTGGAAGAAATTAAGGCTGCTAAGCAATTACCGTTTGAAGCAGTACGGGATCAGCTTGCTGCAGAACAAACCAAGGAGGACATTGATAAGGAATTCAACGATGTTACAGGAAAACTGATGGACCTTTTGGTCAAAAATCCGACTGATCTTTCTTCCGCGTCTGAACAATTGGGGCTGCCATTGCGCAAACTTGGCCCTTTGTCACGTCGTGATGCTGTTGGTATTGCTGCTAATCCTGCAGTGCAGCGAGTGTTGTTCAACCACGACTTTATCCAGGAGGGTAAAGTTAGCGATCCCATTCAGATTAATCCAAATCACAGCGTGGTATTACGCGTGATTGCGCATACTACTGAGCAGCAACTGCCGTTGGATAAGGTGCGTGAGCAAGTTGTTGCTGCGGTGCGCGCTGATCGTGCAGACAAGGATGGGGCCTCTGCAGCGGATGCGCTGGTAGCACGGTTGCAGAAGGGAGACACCTTACAAGAGGTCGCAAAAGCTGAGAAATTGCAGATTACACCTCTTACCGGTTTGCAACGTACTGCACAGGTTCCAGCGTTTGCGGCTACCCGTGCAATTTTTTCGGCATTATCTCCGGTTGCGGGTAAGCCGACGGTTGGTAAGGTGCGTTTGGACGATGGTCGCTATGCAGTGTTTACGGTTACTCGGGTGATCCCTGGTGATCTAACGAAACTCCCTGAAGAGCAGAAAGCGATGCTTAGACAACAGCTTGATCAGATTGAGGGAACGCTAGCAGTCCATGCTTACGTTGATATGATGCGTAAGCGCTTCAAAGTGACCATTCACAAGTCGCAATTGTAA
>xylefaCOF4
ATGCTGCAAAAACTCCGTGAAAAAACATCTGGATGGATTGCAACTGCTATCATCGGATTATTGGTCATCCCTTTTCTGTTTGTGATCGACGTTCGTTACATAGAGGGAGGGGGGAAGGACGATGTAGCGCAGTTACAGGCTTCGCCGACTTGGTGGAAGTCGGCACCTGCTTTTTGGCCAATATCGTTATTGTGGCAGCGTCAAGGGATTAGCAAGCAAGAGTTCCAGAGCCGCTTCGATCAGGCGCGCCTGCAGCAGCGTGCTCAGCAGGGCGAAGGCTTCGATGCACGCGAGTTCGAGACCCTCAATAACAAGCTCAAGCTATTAGATCAGTTAATCGAAGAGCATGTGATGCGTTTAGTGGCTGAGGGCGCGGGAGTGGTGATCAGTGATGGCGCCGTGCGTAGCATTATTGCTAACGATCAGCGTTTCCAGGTTAAAGGAAAGTTCAATCAAGATCGCTATCGCCTGCTGTTGGCTCAGGAACCGACGATGCGTACCCCGCAGATGTACGAGAACTATGTACGCAGCATGATGCAGCTATCCATGATTCCCAGCACGATTTTTGATTCTGGGTTTGTACCGAACACCGAGTTGGAGCGAATACTCGCGTTACTCGGCCAGACTCGCAATGCTGAGCTCGTCACTTTACCGGCGTTGAAGCTTGATATGGCTGAGATTAGCGATATGCAGATCAAAGAATGGTATGCCGCTCATAGGGATGATTTCCGTCAGCCGGAGACACTTTCGTTCGAATATGTTGATTTGGATGCTGCTCACTTACCCAGGCCGACTCCTAGTGAGGCTGTGTTGCGTAAACGTTACGATGCCCAGCAACGCGGGGAGGCTCAAAATGAGCAACGTAAGGCTGCGCATATTTTAATTACTGCGGGTGCTGATGCTGCTTCACAAAAAGTAGCCGAGGCTAAGGCTGCCAAACTTGTTGAGGAAGCCCGCAAACCCGGTGTCGATTTTGCTGCGCTGGCCCGCATTAACTCACAGGATCCTGGATCTAAAGATGCTGGTGGTGACTTGGGTTGGGTGCAGAGAGGAATGATGGTTAAGCCGTTTGAGGATGTACTCTTTGCAATGAAAGTGGGTGAAGTGGTCGGCCCTATCAAAACAGAATTTGGTAATCACGTGATCAAACTGGAAGAAATTAAGGCTGCTAAGCAATTACCGTTTGAAGCAGTACGGGATCAGCTTGCTGCAGAACAAACCAAGGAGGACATTGATAAGGAATTCAACGATGTTACAGGAAAACTGATGGACCTTTTGGTCAAAAATCCGACTGATCTTTCTTCCGCGTCTGAACAATTGGGGCTGCCATTGCGCAAACTTGGCCCTTTGTCACGTCGTGATGCTGTTGGTATTGCTGCTAATCCTGCAGTGCAGCGAGTGTTGTTCAACCACGACTTTATCCAGGAGGGTAAAGTTAGCGATCCCATTCAGATTAATCCAAATCACAGCGTGGTATTACGCGTGATTGCGCATACTACTGAGCAGCAACTGCCGTTGGATAAGGTGCGTGAGCAAGTTGTTGCTGCGGTGCGCGCTGATCGTGCAGACAAGGATGGGGCCTCTGCAGCGGATGCGCTGGTAGCACGGTTGCAGAAGGGAGACACCTTACAAGAGGTCGCAAAAGCTGAGAAATTGCAGATTACACCTCTTACCGGTTTGCAACGTACTGCACAGGTTCCAGCGTTTGCGGCTACCCGTGCAATTTTTTCGGCATTATCTCCGGTTGCGGGTAAGCCGACGGTTGGTAAGGTGCGTTTGGACGATGGTCGCTATGCAGTGTTTACGGTTACTCGGGTGATCCCTGGTGATCTAACGAAACTCCCTGAAGAGCAGAAAGCGATGCTTAGACAACAGCTTGATCAGATTGAGGGAACGCTAGCAGTCCATGCTTACGTTGATATGATGCGTAAGCGCTTCAAAGTGACCATTCACAAGTCGCAATTGTAA
>xylefaco6c
ATGCTGCAAAAACTCCGTGAAAAAACATCTGGATGGATTGCAACTGCTATCATCGGATTATTGGTCATCCCTTTTCTGTTTGTGATCGACGTTCGTTACATAGAGGGAGGGGGGAAGGACGATGTAGCGCAGTTACAGGCTTCGCCGACTTGGTGGAAGTCGGCACCTGCTTTTTGGCCAATATCGTTATTGTGGCAGCGTCAAGGGATTAGCAAGCAAGAGTTCCAGAGCCGCTTCGATCAGGCGCGCCTGCAGCAGCGTGCTCAGCAGGGCGAAGGCTTCGATGCACGCGAGTTCGAGACCCTCAATAACAAGCTCAAGCTATTAGATCAGTTAATCGAAGAGCATGTGATGCGTTTAGTGGCTGAGGGCGCGGGAGTGGTGATCAGTGATGGCGCCGTGCGTAGCATTATTGCTAACGATCAGCGTTTCCAGGTTAAAGGAAAGTTCAATCAAGATCGCTATCGCCTGCTGTTGGCTCAGGAACCGACGATGCGTACCCCGCAGATGTACGAGAACTATGTACGCAGCATGATGCAGCTATCCATGATTCCCAGCACGATTTTTGATTCTGGGTTTGTACCGAACACCGAGTTGGAGCGAATACTCGCGTTACTCGGCCAGACTCGCAATGCTGAGCTCGTCACTTTACCGGCGTTGAAGCTTGATATGGCTGAGATTAGCGATATGCAGATCAAAGAATGGTATGCCGCTCATAGGGATGATTTCCGTCAGCCGGAGACACTTTCGTTCGAATATGTTGATTTGGATGCTGCTCACTTACCCAGGCCGACTCCTAGTGAGGCTGTGTTGCGTAAACGTTACGATGCCCAGCAACGCGGGGAGGCTCAAAATGAGCAACGTAAGGCTGCGCATATTTTAATTACTGCGGGTGCTGATGCTGCTTCACAAAAAGTAGCCGAGGCTAAGGCTGCCAAACTTGTTGAGGAAGCCCGCAAACCCGGTGTCGATTTTGCTGCGCTGGCCCGCATTAACTCACAGGATCCTGGATCTAAAGATGCTGGTGGTGACTTGGGTTGGGTGCAGAGAGGAATGATGGTTAAGCCGTTTGAGGATGTACTCTTTGCAATGAAAGTGGGTGAAGTGGTCGGCCCTATCAAAACAGAATTTGGTAATCACGTGATCAAACTGGAAGAAATTAAGGCTGCTAAGCAATTACCGTTTGAAGCAGTACGGGATCAGCTTGCTGCAGAACAAACCAAGGAGGACATTGATAAGGAATTCAACGATGTTACAGGAAAACTGATGGACCTTTTGGTCAAAAATCCGACTGATCTTTCTTCCGCGTCTGAACAATTGGGGCTGCCATTGCGCAAACTTGGCCCTTTGTCACGTCGTGATGCTGTTGGTATTGCTGCTAATCCTGCAGTGCAGCGAGTGTTGTTCAACCACGACTTTATCCAGGAGGGTAAAGTTAGCGATCCCATTCAGATTAATCCAAATCACAGCGTGGTATTACGCGTGATTGCGCATACTACTGAGCAGCAACTGCCGTTGGATAAGGTGCGTGAGCAAGTTGTTGCTGCGGTGCGCGCTGATCGTGCAGACAAGGATGGGGCCTCTGCAGCGGATGCGCTGGTAGCACGGTTGCAGAAGGGAGACACCTTACAAGAGGTCGCAAAAGCTGAGAAATTGCAGATTACACCTCTTACCGGTTTGCAACGTACTGCACAGGTTCCAGCGTTTGCGGCTACCCGTGCAATTTTTTCGGCATTATCTCCGGTTGCGGGTAAGCCGACGGTTGGTAAGGTGCGTTTGGACGATGGTCGCTATGCAGTGTTTACGGTTACTCGGGTGATCCCTGGTGATCTAACGAAACTCCCTGAAGAGCAGAAAGCGATGCTTAGACAACAGCTTGATCAGATTGAGGGAACGCTAGCAGTCCATGCTTACGTTGATATGATGCGTAAGCGCTTCAAAGTGACCATTCACAAGTCGCAATTGTAA
>xylefaJa12
ATGCTGCAAAAACTCCGTGAAAAAACATCTGGATGGATTGCAACTGCTATCATCGGATTATTGGTCATCCCTTTTCTGTTTGTGATCGACGTTCGTTACATAGAGGGAGGGGGGAAGGACGATGTAGCGCAGTTACAGGCTTCGCCGACTTGGTGGAAGTCGGCACCTGCTTTTTGGCCAATATCGTTATTGTGGCAGCGTCAAGGGATTAGCAAGCAAGAGTTCCAGAGCCGCTTCGATCAGGCGCGCCTGCAGCAGCGTGCTCAGCAGGGCGAAGGCTTCGATGCACGCGAGTTCGAGACCCTCAATAACAAGCTCAAGCTATTAGATCAGTTAATCGAAGAGCATGTGATGCGTTTAGTGGCTGAGGGCGCGGGAGTGGTGATCAGTGATGGCGCCGTGCGTAGCATTATTGCTAACGATCAGCGTTTCCAGGTTAAAGGAAAGTTCAATCAAGATCGCTATCGCCTGCTGTTGGCTCAGGAACCGACGATGCGTACCCCGCAGATGTACGAGAACTATGTACGCAGCATGATGCAGCTATCCATGATTCCCAGCACGATTTTTGATTCTGGGTTTGTACCGAACACCGAGTTGGAGCGAATACTCGTGTTACTCGGCCAGACTCGCAATGCTGAGCTCGTCACTTTACCGGCGTTGAAGCTTGATATGGCTGAGATTAGCGATATGCAGATCAAAGAATGGTATGCCGCTCATAGGGATGATTTCCGTCAGCCGGAGACACTTTCGTTCGAATATGTTGATTTGGATGCTGCTCACTTACCCAGGCCGACTCCTAGTGAGGCTGTGTTGCGTAAACGTTACGATGCCCAGCAACGCGGGGAGGCTCAAAATGAGCAACGTAAGGCTGCGCATATTTTAATTACTGCGGGTGCTGATGCTGCTTCACAAAAAGTAGCCGAGGCTAAGGCTGCCAAACTTGTTGAGGAAGCCCGCAAACCCGGTGTCGATTTTGCTGCGCTGGCCCGCATTAACTCACAGGATCCTGGATCTAAAGATGCTGGTGGTGACTTGGGTTGGGTGCAGAGAGGAATGATGGTTAAGCCGTTTGAGGATGTACTCTTTGCAATGAAAGTGGGTGAAGTGGTCGGCCCTATCAAAACAGAATTTGGTAATCACGTGATCAAACTGGAAGAAATTAAGGCTGCTAAGCAATTACCGTTTGAAGCAGTACGGGATCAGCTTGCTGCAGAACAAACCAAGGAGGACATTGATAAGGAATTCAACGATGTTACAGGAAAACTGATGGACCTTTTGGTCAAAAATCCGACTGATCTTTCTTCCGCGTCTGAACAATTGGGGCTGCCATTGCGCAAACTTGGCCCTTTGTCACGTCGTGATGCTGTTGGTATTGCTGCTAATCCTGCAGTGCAGCGAGTGTTGTTCAACCACGACTTTATCCAGGAGGGTAAAGTTAGCGATCCCATTCAGATTAATCCAAATCACAGCGTGGTATTACGCGTGATTGCGCATACTACTGAGCAGCAACTGCCGTTGGATAAGGTGCGTGAGCAAGTTGTTGCTGCGGTGCGCGCTGATCGTGCAGACAAGGATGGGGCCTCTGCAGCGGATGCGCTGGTAGCACGGTTGCAGAAGGGAGACACCTTACAAGAGGTCGCAAAAGCTGAGAAATTGCAGATTACACCTCTTACCGGTTTGCAACGTACTGCACAGGTTCCAGCGTTTGCGGCTACCCGTGCAATTTTTTCGGCATTATCTCCGGTTGCGGGTAAGCCGACGGTTGGTAAGGTGCGTTTGGACGATGGTCGCTATGCAGTGTTTACGGTTACTCGGGTGATCCCTGGTGATCTAACGAAACTCCCTGAAGAGCAGAAAGCGATGCTTAGACAACAGCTTGATCAGATTGAGGGAACGCTAGCAGTCCATGCTTACGTTGATATGATGCGTAAGCGCTTCAAAGTGACCATTCACAAGTCGCAATTGTAA
>xylefaHib4
ATGCTGCAAAAACTCCGTGAAAAAACATCTGGATGGATTGCGACTGCTATCATCGGATTATTGGTCATCCCTTTTCTGTTTGTGATCGACGTTCGTTACATAGGGGTAGGTGGGAAGGACGATGTAGCGCAGTTACAGGCTTCGCCGACTTGGTGGAAGTCGGCACCTGCTTTTTGGCCAATATCGTTATTGTGGCAGCGTCAAGGGATTAGCAAGCAAGAGTTCCAGAGCCGCTTCGATCAGGCGCGCCTGCAGCAGCGTGCTCAGCAGGGCGAAGGCTTCGATGCACACGAGTTCGAGACCCTCAATAACAAGCTCAAGCTATTAGATCAGTTAATCGAAGAGCATGTGATGCGTTTAGTGGCTGAGGACGCGGGAGTGGTGATCAGTGATGACGCCGTGCGTAGCATTATTGCTAACGATCAGCGTTTCCAGGTTAAAGGAAAGTTCAATCAAGATCGCTATCGCCTGCTGTTGGCTCAGGAACCGACGATGCGTACCCCGCAGATGTACGAGAACTATGTACGCAGCATGATGCAGCTATCCATGATTCCCAGCACGATTTTTGATTCTGGGTTTGTACCGAACACCGAGTTGGAGCGAATACTCGCGTTACTCGGCCAGACTCGCAATGCTGAGCTCGTCACTTTACCGGCGTTGAAGCTTGATATGGCTGAGATTAGCGATATGCAGATCAAAGAATGGTATGCCGCTCATAGGGATGATTTCCGTCAGTCGGAGACACTTTCGTTCGAATATGTTGATTTGGATGCTGCTCACTTACCCAGGCCGACTCCTAGTGAGGCTGTGTTGCGTAAACGCTACGATGCCCAGCAACGCGGGGAGGCTCAAAATGAGCAACGTAAGGCTGCGCATATTTTAATTACTGCGGGTGCTGATGCTGCTTCACAAAAAGTAGCCGAGGCTAAGGCTGCCAAACTTGTTGAGGAAGCCCGCAAACCCGGTGCCGATTTTGCTGCGCTGGCCCGCATTAACTCACAGGATCCTGGATCTAAAGATGCTGGTGGTGACTTGGGTTGGGTGCAGAGAGGAATGATGGTTAAGCCGTTTGAGGATGCACTCTTTGAAATGAAAGTGGGTGAAGTGGTAGGCCCTATCAAAACAGAATTTGGTAATCACGTGATCAAACTGGAAGAAATTAAGGCTGCTAAGCAATTACCGTTTGAAGCAGTACGGGATCAGCTTGCTGCAGAACAAACCAAGGAGGACATTGATAAGGAATTCAACGATGTTACAGGAAAACTGATGGACCTTTTAGTCAAAAATCCGACTGATCTTTCTTCCGCGTCCGAACAATTGGGGCTGCCATTGCGCAAACTTGGCCCTTTGTCACGTAGTGATGCTGTTGGTATTGCTGCTAATCCTGCAGTGCAGCGAGTGTTGTTCAACCACGATTTTATCCAGGAGGGTAAAGTTAGCGATCCCATTCAGATTAATCCAAATCACAGCGTGGTATTACGCGTGATTGCGCATACCACTGAGCAGCAACTGCCGTTGGATAAGGTGCGTGAGCAAGTTGTTGCTGCGGTGCGCGCTGGTCGTGCGGAAAAGGATGGGGCCTCTGCAGCGGATGCGCTGGTAGCACGGTTGCAGAAGGGAGAAACCTTAGAAGAGGTCGCAAAAGCTGAGAAATTGCAGATTACACCTCTTACCGGTTTGCAACGTACTGCACAGGTTCCGGCGTTTGCGGCTACCCGTGCAATTTTTTCGGCATTATCTCCGGTTGCGGGTAAGCCGACGGTTGGTAAGGTGCGTTTGGACGATGGTCGCTATGCAGTGTTTACGGTTACTCGAGTGATCCCTGGTGATCTAACGAAACTCCCTGAAGAGCAGAAAGCGATGCTTAGACAACAGCTTGATCAGATTGAGGGAACGCTAGCAGTCCATGCTTACGTTGATATGATGCGTAAGCGCTTCAAAGTGACCATTCACAAGTCGCAATTGTAA
>xylefasFb7
ATGCTGCAAAAACTCCGTGAAAAAACATCTGGATGGATTGCGACTGCCATCATCGGATTATTGGTGATCCCTTTTCTGTTTGTGATCGACGTTCGTTACATAGGGGGAGGGGGGAAAGACGATGTAGCGCAGTTACAGGCTTCGCCGACTTGGTGGAAGTCGGCACCTGCTTTTTGGCCAATATCGTTATTGTGGCAGCGCCAAGGGATTAGCAAGCAGGAGTTCCAGAGCCGCTTCGATCAGGCGCGCCTGCAGCAGCGTGCTCAGCAGGGCGAAGGCTTCGATGCACGCGAGTTCGAGACCCTCAATAACAAGCGCAAGCTGTTAGATCAGTTAATCGAAGAGCATGTGATGCGTTTAGTGGCTGAGGGCGCGGGAGTGGTGATCAGTGATGAGGCCGTGCGTAGCATTATTGCTAACGATCAGCGTTTCCAGGTTAAAGGAAAGTTCAATCAAGATCGCTATCGCCTGCTGTTGGCTCAGGAACCGACGATGCGTACCCCACAGATGTACGAGAGCTATGTACGCAGCATGATGCAGCTATCTATGATTCCCAGCGCGATTTTTGATTCTGGGTTTGTACCGAACACCGAGCTGGAGCGACTACTCGCGTTACTCGGCCAGACTCGCAATGCTCAGCTCGTCACTTTACCGGCGTTCAAGCTTGATACGGCTGAGATTAGCGATGTGCAGATCAAAGAATGGTATGCCGCTCATAGGGATGATTTCCGTCAGCCGGAGACACTTTCGTTCGAATATGTTGATTTGGATGCCGCTCACTTACCCAGGCCCACGCCTAGTGAGGCTGTGTTGCGTAAACGTTACGATGCCCAGCAACGCGGGGAGGCTCAAAATGAGCAACGTAAGGCTGCGCATATTTTAATTACAGCGGGTGCTGATGCTGCTTCACAAAAAGTAGCCGAGGCTAAGGCTGCCAAACTTGTTGAGGAAGCCCGCAAACCCGGTGCCGATTTTGCTGCGCTGGCTCGTATTAACTCACAGGATCCTGGATCTAAAGATGCTGGTGGTGACTTGGGTTGGGTGCAGAGAGGAATGATGGTTAAGCCGTTTGAGGATGCACTCTTTGCAATGAAAGTGGGTGAAGTGGTCGGCCCTATCAAAACAGAATTTGGCAATCACGTGATCAAACTGGAAGAAATTAAGGCTGCTAAGCAATTACCGTTTGAAGCAGTACGGGATCAGCTTGCTGCAGAACAAACCAAGGAGGACATTGATAAGTCATTCAACGATGTTACCGGAAAACTGATGGACCTTTTGGTTAAAAATCCGACTGATCTTTCTTCCGCGTCTGAACAATTGGGGCTGCCATTGCGCAAACTTGGCCCTTTGTCACGTCGTGATGCTGTTGGTATTGCTGCTAATCCTGCAGTGCAGCGAGTGTTGTTCAACCATGACTTTATCCAGGAGGGTAAAGTTAGCGATCCGATTCAGATTAACCCAAATCACAGCGTGGTATTACGCGTGATTGCGCATACTACTGAGCAGCAACTGCCGTTGGATAAGGTGCGTGAGCAAGTTGTTGCTGCGGTGCGCGCTGATCGTGCGGACAAGGATGGGGCCTCTGCAGCGGATGCACTGGTAGCACGGTTGCAGAAGGGAGACACCTTAGAAGAGGTCGCAAAAGCCGAGAAATTGCAGATTACACCTCTTACCGGTTTGCAACGTACTGCACAGGTTCCAGCGTTTGCGGCTACCCGTGCAATTTTTTCGGCATTATCTCCGGTTGCGGGTAAGCCGACGGTTGGTAAGGTGCGTTTGGACGATGGTCGCTATGCAGTGTTTACGGTTACTCGGGTGATCCCTGGTGATCTAACGAAACTCCCTGAAGAGCAGAAAGCGATGCTTAGACAACAGCTTGATCAGATTGAGGGAACGCTAGCAGTCCATGCTTACGTTGATATGATGCGTAAGCGCTTCAAAGTGACCATTCACAAGTCGCAATTGTAA
>xylefaPr8x
ATGCTGCAAAAACTCCGTGAAAAAACATCTGGATGGATTGCAACTGCTATCATCGGATTATTGGTCATCCCTTTTCTGTTTGTGATCGACGTTCGTTACATAGAGGGAGGGGGGAAGGACGATGTAGCGCAGTTACAGGCTTCGCCGACTTGGTGGAAGTCGGCACCTGCTTTTTGGCCAATATCGTTATTGTGGCAGCGTCAAGGGATTAGCAAGCAAGAGTTCCAGAGCCGCTTCGATCAGGCGCGCCTGCAGCAGCGTGCTCAGCAGGGCGAAGGCTTCGATGCACGCGAGTTCGAGACCCTCAATAACAAGCTCAAGCTATTAGATCAGTTAATCGAAGAGCATGTGATGCGTTTAGTGGCTGAGGGCGCGGGAGTGGTGATCAGTGATGGCGCCGTGCGTAGCATTATTGCTAACGATCAGCGTTTCCAGGTTAAAGGAAAGTTCAATCAAGATCGCTATCGCCTGCTGTTGGCTCAGGAACCGACGATGCGTACCCCGCAGATGTACGAGAACTATGTACGCAGCATGATGCAGCTATCCATGATTCCCAGCACGATTTTTGATTCTGGGTTTGTACCGAACACCGAGTTGGAGCGAATACTCGCGTTACTCGGCCAGACTCGCAATGCTGAGCTCGTCACTTTACCGGCGTTGAAGCTTGATATGGCTGAGATTAGCGATATGCAGATCAAAGAATGGTATGCCGCTCATAGGGATGATTTCCGTCAGCCGGAGACACTTTCGTTCGAATATGTTGATTTGGATGCTGCTCACTTACCCAGGCCGACTCCTAGTGAGGCTGTGTTGCGTAAACGTTACGATGCCCAGCAACGCGGGGAGGCTCAAAATGAGCAACGTAAGGCTGCGCATATTTTAATTACTGCGGGTGCTGATGCTGCTTCACAAAAAGTAGCCGAGGCTAAGGCTGCCAAACTTGTTGAGGAAGCCCGCAAACCCGGTGTCGATTTTGCTGCGCTGGCCCGCATTAACTCACAGGATCCTGGATCTAAAGATGCTGGTGGTGACTTGGGTTGGGTGCAGAGAGGAATGATGGTTAAGCCGTTTGAGGATGTACTCTTTGCAATGAAAGTGGGTGAAGTGGTCGGCCCTATCAAAACAGAATTTGGTAATCACGTGATCAAACTGGAAGAAATTAAGGCTGCTAAGCAATTACCGTTTGAAGCAGTACGGGATCAGCTTGCTGCAGAACAAACCAAGGAGGACATTGATAAGGAATTCAACGATGTTACAGGAAAACTGATGGACCTTTTGGTCAAAAATCCGACTGATCTTTCTTCCGCGTCTGAACAATTGGGGCTGCCATTGCGCAAACTTGGCCCTTTGTCACGTCGTGATGCTGTTGGTATTGCTGCTAATCCTGCAGTGCAGCGAGTGTTGTTCAACCACGACTTTATCCAGGAGGGTAAAGTTAGCGATCCCATTCAGATTAATCCAAATCACAGCGTGGTATTACGCGTGATTGCGCATACTACTGAGCAGCAACTGCCGTTGGATAAGGTGCGTGAGCAAGTTGTTGCTGCGGTGCGCGCTGATCGTGCAGACAAGGATGGGGCCTCTGCAGCGGATGCGCTGGTAGCACGGTTGCAGAAGGGAGACACCTTACAAGAGGTCGCAAAAGCTGAGAAATTGCAGATTACACCTCTTACCGGTTTGCAACGTACTGCACAGGTTCCAGCGTTTGCGGCTACCCGTGCAATTTTTTCGGCATTATCTCCGGTTGCGGGTAAGCCGACGGTTGGTAAGGTGCGTTTGGACGATGGTCGCTATGCAGTGTTTACGGTTACTCGGGTGATCCCTGGTGATCTAACGAAACTCCCTGAAGAGCAGAAAGCGATGCTTAGACAACAGCTTGATCAGATTGAGGGAACGCTAGCAGTCCATGCTTACGTTGATATGATGCGTAAGCGCTTCAAAGTGACCATTCACAAGTCGCAATTGTAA
>xylefaOLS9
ATGCTGCAAAAACTCCGTGAAAAAACATCTGGATGGATTGCGACTGCTATCATCGGATTATTGGTCATCCCTTTTCTGTTTGTGATCGACGTTCGTTACATAGGGGTAGGTGGGAAGGACGATGTAGCGCAGTTACAGGCTTCGCCGACTTGGTGGAAGTCGGCACCTGCTTTTTGGCCAATATCGTTATTGTGGCAGCGTCAAGGGATTAGCAAGCAAGAGTTCCAGAGCCGCTTCGATCAGGCGCGCCTGCAGCAGCGTGCTCAGCAGGGCGAAGGCTTCGATGCACACGAGTTCGAGACCCTCAATAACAAGCTCAAGCTATTAGATCAGTTAATCGAAGAGCATGTGATGCGTTTAGTGGCTGAGGACGCGGGAGTGGTGATCAGTGATGACGCCGTGCGTAGCATTATTGCTAACGATCAGCGTTTCCAGGTTAAAGGAAAGTTCAATCAAGATCGCTATCGCCTGCTGTTGGCTCAGGAACCGACGATGCGTACCCCGCAGATGTACGAGAACTATGTACGCAGCATGATGCAGCTATCCATGATTCCCAGCACGATTTTTGATTCTGGGTTTGTACCGAACACCGAGTTGGAGCGAATACTCGCGTTACTCGGCCAGACTCGCAATGCTGAGCTCGTCACTTTACCGGCGTTGAAGCTTGATATGGCTGAGATTAGCGATATGCAGATCAAAGAATGGTATGCCGCTCATAGGGATGATTTCCGTCAGCCGGAGACACTTTCGTTCGAATATGTTGATTTGGATGCTGCTCACTTACCCAGGCCGACTCCTAGTGAGGCTGTGTTGCGTAAACGCTACGATGCCCAGCAACGCGGGGAGGCTCAAAATGAGCAACGTAAGGCTGCGCATATTTTAATTACTGCGGGTGCTGATGCTGCTTCACAAAAAGTAGCCGAGGCTAAGGCTGCCAAACTTGTTGAGGAAGCCCGCAAACCCGGTGCCGATTTTGCTGCGCTGGCCCGCATTAACTCACAGGATCCTGGATCTAAAGATGCTGGTGGTGACTTGGGTTGGGTGCAGAGAGGAATGATGGTTAAGCCGTTTGAGGATGCACTATTTGAAATGAAAGTGGGTGAAGTGGTAGGCCCTATCAAAACAGAATTTGGTAATCACGTGATCAAACTGGAAGAAATTAAGGCTGCTAAGCAATTACCGTTTGAAGCAGTACGGGATCAGCTTGCTGCAGAACAAACCAAGGAGGACATTGATAAGGAATTCAACGATGTTACAGGAAAACTGATGGACCTTTTAGTCAAAAATCCGACTGATCTTTCTTCCGCGTCCGAACAATTGGGGCTGCCATTGCGCAAACTTGGCCCTTTGTCACGTAGTGATGCTGTTGGTATTGCTGCTAATCCTGCAGTGCAGCGAGTGTTGTTCAACCACGATTTTATCCAGGAGGGTAAAGTTAGCGATCCCATTCAGATTAATCCAAATCACAGCGTGGTATTACGCGTGATTGCGCATACCACTGAGCAGCAACTGCCGTTGGATAAGGTGCGTGAGCAAGTTGTTGCTGCGGTGCGCGCTGGTCGTGCGGAAAAGGATGGGGCCTCTGCAGCGGATGCGCTGGTAGCACGGTTGCAGAAGGGAGAAACCTTAGAAGAGGTCGCAAAAGCTGAGAAATTGCAGATTACACCTCTTACCGGTTTGCAACGTACTGCACAGGTTCCGGCGTTTGCGGCTACCCGTGCAATTTTTTCGGCATTATCTCCGGTTGCGGGTAAGCCGACGGTTGGTAAGGTGCGTTTGGACGATGGTCGCTATGCAGTGTTTACGGTTACTCGAGTGATCCCTGGTGATCTAACGAAACTCCCTGAAGAGCAGAAAGCGATGCTTAGACAACAGCTTGATCAGATTGAGGGAACGCTAGCAGTCCATGCTTACGTTGATATGATGCGTAAGCCCTTCAAAGTGACCATTCACAAGTCGCAATTGTAA
>xylefaOLS8
ATGCTGCAAAAACTCCGTGAAAAAACATCTGGATGGATTGCGACTGCTATCATCGGATTATTGGTCATCCCTTTTCTGTTTGTGATCGACGTTCGTTACATAGGGGTAGGTGGGAAGGACGATGTAGCGCAGTTACAGGCTTCGCCGACTTGGTGGAAGTCGGCACCTGCTTTTTGGCCAATATCGTTATTGTGGCAGCGTCAAGGGATTAGCAAGCAAGAGTTCCAGAGCCGCTTCGATCAGGCGCGCCTGCAGCAGCGTGCTCAGCAGGGCGAAGGCTTCGATGCACACGAGTTCGAGACCCTCAATAACAAGCTCAAGCTATTAGATCAGTTAATCGAAGAGCATGTGATGCGTTTAGTGGCTGAGGACGCGGGAGTGGTGATCAGTGATGACGCCGTGCGTAGCATTATTGCTAACGATCAGCGTTTCCAGGTTAAAGGAAAGTTCAATCAAGATCGCTATCGCCTGCTGTTGGCTCAGGAACCGACGATGCGTACCCCGCAGATGTACGAGAACTATGTACGCAGCATGATGCAGCTATCCATGATTCCCAGCACGATTTTTGATTCTGGGTTTGTACCGAACACCGAGTTGGAGCGAATACTCGCGTTACTCGGCCAGACTCGCAATGCTGAGCTCGTCACTTTACCGGCGTTGAAGCTTGATATGGCTGAGATTAGCGATATGCAGATCAAAGAATGGTATGCCGCTCATAGGGATGATTTCCGTCAGCCGGAGACACTTTCGTTCGAATATGTTGATTTGGATGCTGCTCACTTACCCAGGCCGACTCCTAGTGAGGCTGTGTTGCGTAAACGCTACGATGCCCAGCAACGCGGGGAGGCTCAAAATGAGCAACGTAAGGCTGCGCATATTTTAATTACTGCGGGTGCTGATGCTGCTTCACAAAAAGTAGCCGAGGCTAAGGCTGCCAAACTTGTTGAGGAAGCCCGCAAACCCGGTGCCGATTTTGCTGCGCTGGCCCGCATTAACTCACAGGATCCTGGATCTAAAGATGCTGGTGGTGACTTGGGTTGGGTGCAGAGAGGAATGATGGTTAAGCCGTTTGAGGATGCACTATTTGAAATGAAAGTGGGTGAAGTGGTAGGCCCTATCAAAACAGAATTTGGTAATCACGTGATCAAACTGGAAGAAATTAAGGCTGCTAAGCAATTACCGTTTGAAGCAGTACGGGATCAGCTTGCTGCAGAACAAACCAAGGAGGACATTGATAAGGAATTCAACGATGTTACAGGAAAACTGATGGACCTTTTAGTCAAAAATCCGACTGATCTTTCTTCCGCGTCCGAACAATTGGGGCTGCCATTGCGCAAACTTGGCCCTTTGTCACGTAGTGATGCTGTTGGTATTGCTGCTAATCCTGCAGTGCAGCGAGTGTTGTTCAACCACGATTTTATCCAGGAGGGTAAAGTTAGCGATCCCATTCAGATTAATCCAAATCACAGCGTGGTATTACGCGTGATTGCGCATACCACTGAGCAGCAACTGCCGTTGGATAAGGTGCGTGAGCAAGTTGTTGCTGCGGTGCGCGCTGGTCGTGCGGAAAAGGATGGGGCCTCTGCAGCGGATGCGCTGGTAGCACGGTTGCAGAAGGGAGAAACCTTAGAAGAGGTCGCAAAAGCTGAGAAATTGCAGATTACACCTCTTACCGGTTTGCAACGTACTGCACAGGTTCCGGCGTTTGCGGCTACCCGTGCAATTTTTTCGGCATTATCTCCGGTTGCGGGTAAGCCGACGGTTGGTAAGGTGCGTTTGGACGATGGTCGCTATGCAGTGTTTACGGTTACTCGAGTGATCCCTGGTGATCTAACGAAACTCCCTGAAGAGCAGAAAGCGATGCTTAGACAACAGCTTGATCAGATTGAGGGAACGCTAGCAGTCCATGCTTACGTTGATATGATGCGTAAGCCCTTCAAAGTGACCATTCACAAGTCGCAATTGTAA
>xylefaU24D
ATGCTGCAAAAACTCCGTGAAAAAACATCTGGATGGATTGCAACTGCTATCATCGGATTATTGGTCATCCCTTTTCTGTTTGTGATCGACGTTCGTTACATAGAGGGAGGGGGGAAGGACGATGTAGCGCAGTTACAGGCTTCGCCGACTTGGTGGAAGTCGGCACCTGCTTTTTGGCCAATATCGTTATTGTGGCAGCGTCAAGGGATTAGCAAGCAAGAGTTCCAGAGCCGCTTCGATCAGGCGCGCCTGCAGCAGCGTGCTCAGCAGGGCGAAGGCTTCGATGCACGCGAGTTCGAGACCCTCAATAACAAGCTCAAGCTATTAGATCAGTTAATCGAAGAGCATGTGATGCGTTTAGTGGCTGAGGGCGCGGGAGTGGTGATCAGTGATGGCGCCGTGCGTAGCATTATTGCTAACGATCAGCGTTTCCAGGTTAAAGGAAAGTTCAATCAAGATCGCTATCGCCTGCTGTTGGCTCAGGAACCGACGATGCGTACCCCGCAGATGTACGAGAACTATGTACGCAGCATGATGCAGCTATCCATGATTCCCAGCACGATTTTTGATTCTGGGTTTGTACCGAACACCGAGTTGGAGCGAATACTCGTGTTACTCGGCCAGACTCGCAATGCTGAGCTCGTCACTTTACCGGCGTTGAAGCTTGATATGGCTGAGATTAGCGATATGCAGATCAAAGAATGGTATGCCGCTCATAGGGATGATTTCCGTCAGCCGGAGACACTTTCGTTCGAATATGTTGATTTGGATGCTGCTCACTTACCCAGGCCGACTCCTAGTGAGGCTGTGTTGCGTAAACGTTACGATGCCCAGCAACGCGGGGAGGCTCAAAATGAGCAACGTAAGGCTGCGCATATTTTAATTACTGCGGGTGCTGATGCTGCTTCACAAAAAGTAGCCGAGGCTAAGGCTGCCAAACTTGTTGAGGAAGCCCGCAAACCCGGTGTCGATTTTGCTGCGCTGGCCCGCATTAACTCACAGGATCCTGGATCTAAAGATGCTGGTGGTGACTTGGGTTGGGTGCAGAGAGGAATGATGGTTAAGCCGTTTGAGGATGTACTCTTTGCAATGAAAGTGGGTGAAGTGGTCGGCCCTATCAAAACAGAATTTGGTAATCACGTGATCAAACTGGAAGAAATTAAGGCTGCTAAGCAATTACCGTTTGAAGCAGTACGGGATCAGCTTGCTGCAGAACAAACCAAGGAGGACATTGATAAGGAATTCAACGATGTTACAGGAAAACTGATGGACCTTTTGGTCAAAAATCCGACTGATCTTTCTTCCGCGTCTGAACAATTGGGGCTGCCATTGCGCAAACTTGGCCCTTTGTCACGTCGTGATGCTGTTGGTATTGCTGCTAATCCTGCAGTGCAGCGAGTGTTGTTCAACCACGACTTTATCCAGGAGGGTAAAGTTAGCGATCCCATTCAGATTAATCCAAATCACAGCGTGGTATTACGCGTGATTGCGCATACTACTGAGCAGCAACTGCCGTTGGATAAGGTGCGTGAGCAAGTTGTTGCTGCGGTGCGCGCTGATCGTGCAGACAAGGATGGGGCCTCTGCAGCGGATGCGCTGGTAGCACGGTTGCAGAAGGGAGACACCTTACAAGAGGTCGCAAAAGCTGAGAAATTGCAGATTACACCTCTTACCGGTTTGCAACGTACTGCACAGGTTCCAGCGTTTGCGGCTACCCGTGCAATTTTTTCGGCATTATCTCCGGTTGCGGGTAAGCCGACGGTTGGTAAGGTGCGTTTGGACGATGGTCGCTATGCAGTGTTTACGGTTACTCGGGTGATCCCTGGTGATCTAACGAAACTCCCTGAAGAGCAGAAAGCGATGCTTAGACAACAGCTTGATCAGATTGAGGGAACGCTAGCAGTCCATGCTTACGTTGATATGATGCGTAAGCGCTTCAAAGTGACCATTCACAAGTCGCAATTGTAA
>long-mer521
----------------------------------------------------------------------------------------------------------------------------------------------------------------------------------------------------------------------------------------------------------------------------------------------CACGCGAGTTCGAGACCCTCAGTAACAAGCGCAAGCTGTTAGA-------------------------------------------------------------------------------------------------------------------------------------------------------------------------------------------------------------------------------------------------------------------------------------------------------------------------------------------------------------------------------------------------------------------------------------------------------------------------------------------------------------------------------------------------------------------------------------------------------------------------------------------------------------------------------------------------------------------------------------------------------------------------------------------------------------------------------------------------------------------------------------------------------------------------------------------------------------------------------------------------------------------------------------------------------------------------------------------------------------------------------------------------------------------------------------------------------------------------------------------------------------------------------------------------------------------------------------------------------------------------------------------------------------------------------------------------------------------------------------------------------------------------------------------------------------------------------------------------------------------------------------------------------------------------------------------------------
>long-mer522
-------------------------------------------------------------------------------------------------------------------------------------------------------------------------------------------------------------------------------------------------------------------------------------------------------------------------------------------------------------------------------------------------------------------------------------------------------------------------------------------------------------------------------------------------------------------------------------------------------------------------------------------------------------------------TACCGGCGTTGAAGCTTGATACGGCTGAGATT---------------------------------------------------------------------------------------------------------------------------------------------------------------------------------------------------------------------------------------------------------------------------------------------------------------------------------------------------------------------------------------------------------------------------------------------------------------------------------------------------------------------------------------------------------------------------------------------------------------------------------------------------------------------------------------------------------------------------------------------------------------------------------------------------------------------------------------------------------------------------------------------------------------------------------------------------------------------------------------------------------------------------------------------------------------------------------------------------------------------------------------------------------------------------------------------------------------------------------------------------------------------------------------------------------------------------------------
>long-mer523
-------------------------------------------------------------------------------------------------------------------------------------------------------------------------------------------------------------------------------------------------------------------------------------------------------------------------------------------------------------------------------------------------------------------------------------------------------------------------------------------------------------------------------------------------------------------------------------------------------------------------------------------------------------------------------------------------------------------AGATCAAAGAATGGTATGCCGTTCATAGGGATGATTTCCGTCA----------------------------------------------------------------------------------------------------------------------------------------------------------------------------------------------------------------------------------------------------------------------------------------------------------------------------------------------------------------------------------------------------------------------------------------------------------------------------------------------------------------------------------------------------------------------------------------------------------------------------------------------------------------------------------------------------------------------------------------------------------------------------------------------------------------------------------------------------------------------------------------------------------------------------------------------------------------------------------------------------------------------------------------------------------------------------------------------------------------------------------------------------------------------------------------------------------------------------------------------------------------------------------
>long-mer524
---------------------------------------------------------------------------------------------------------------------------------------------------------------------------------------------------------------------------------------------------------------------------------------------------------------------------------------------------------------------------------------------------------------------------------------------------------------------------------------------------------------------------------------------------------------------------------------------------------------------------------------------------------------------------------------------------------------------------------------------------------------------------------------------------------------------------------------------------------------------------------------------------------------------------------------------------------------------------------------------------------GATTTTGCTGCGCTGGCTCGCATTAACTCACAGGATCCTGGCTCTAAAGATGCTGGTGGTGAC------------------------------------------------------------------------------------------------------------------------------------------------------------------------------------------------------------------------------------------------------------------------------------------------------------------------------------------------------------------------------------------------------------------------------------------------------------------------------------------------------------------------------------------------------------------------------------------------------------------------------------------------------------------------------------------------------------------------------------------------------------------------------------------------------------------------------------------------------------------------------------------------------------------------------------------------------------------------
>long-mer525
-------------------------------------------------------------------------------------------------------------------------------------------------------------------------------------------------------------------------------------------------------------------------------------------------------------------------------------------------------------------------------------------------------------------------------------------------------------------------------------------------------------------------------------------------------------------------------------------------------------------------------------------------------------------------------------------------------------------------------------------------------------------------------------------------------------------------------------------------------------------------------------------------------------------------------------------------------------------------------------------------------------------------------------------------------------------------------------------------------------------------------------------------------------------------------------------------------------------------------------------------------------------CCAAGGAGGACATTGATAAGGCATTCAACGA----------------------------------------------------------------------------------------------------------------------------------------------------------------------------------------------------------------------------------------------------------------------------------------------------------------------------------------------------------------------------------------------------------------------------------------------------------------------------------------------------------------------------------------------------------------------------------------------------------------------------------------------------------------------------------------------------------------------------------------------
