# Supplementary material for: Identification of genetic relationships and subspecies signatures in Xylella fastidiosa
Source: BMC Genomics. 2019 Mar 25;20:239. doi: 10.1186/s12864-019-5565-9 (PMC6434890; doi:10.1186/s12864-019-5565-9)
Supplement: Supplementary file 8 — Analysis of (non-)synonymous SNPs in homologs to CDS harboring specific k-mers for selected enriched GOs. (ZIP 549 kb) [file 12864_2019_5565_MOESM8_ESM.zip › Additional-File8/Additional-File8A_CladeIII/GO-0003755 0000413/CP006740.1.380/Clade III assembled to xylefaMU34.fasta]

>xylefaMU34
ATGCACCTCATTGCTCATTTAGACACTGTCCGAGGGCCGATCAAAATCAATCTATTCGCTGACAAAACCCCATTAACCGTCGCTAATTTCGTTAATTTGGCCAAGCGCGGCTTCTACGACGGTTTAAACTTCCATCGTGTGATCGCCAATTTCATGATTCAGGGCGGCTGCCCCGAAGGTTCCGGCCACGGTGGTCCAGGCTACCACTTTGAAGATGAAACCAATAATGGCATGTGCCACGAACGCGGCTCACTGTCGATGGCCAATGCAGGCCCTAATACGAATGGCAGCCAGTTTTTCATCACTCATGTAGCGACGCCATGGCTAGATGGCAAACACACGGTATTTGGGAAAGTACTTGATGGCCAGGATGTGGTGGATGCAATCGCCCAAGGCGACATCATCAACAAAATCACAATTGAAGGCGATACTGATGGCGTACTAGCCCTTAAAACTGATCGCATCATCGAATGGAATTCGATCCTTGCCACCTAA
>xylefa3579
ATGCACCTCATTGCTCATTTAGACACTGTCCGAGGGCCGATCAAAATCAATCTATTCGCTGACAAAACCCCATTAACCGTCGCTAATTTCGTTAATTTGGCCAAGCGCGGCTTCTACGACGGTTTAAACTTCCATCGTGTGATCGCCAATTTCATGATTCAGGGCGGCTGCCCCGAAGGTTCCGGCCACGGTGGTCCAGGCTACCACTTTGAAGATGAAACCAATAATGGCATGTGCCACGAACGCGGCTCACTGTCGATGGCCAATGCAGGCCCTAATACGAATGGCAGCCAGTTTTTCATCACTCATGTAGCGACGCCATGGCTAGATGGCAAACACACGGTATTTGGGAAAGTACTTGATGGCCAGGATGTGGTGGATGCAATCGCCCAAGGCGACATCATCAACAAAATCACAATTGAAGGCGATACTGATGGCGTACTAGCCCTTAAAACTGATCGCATCATCGAATGGAATTCGATCCTTGCCACCTAA
>xylefa4626
ATGCACCTCATTGCTCATTTAGACACTGTCCGAGGGCCGATCAAAATCAATCTATTCGCTGACAAAACCCCATTAACCGTCGCTAATTTCGTTAATTTGGCCAAGCGCGGCTTCTACGACGGTTTAAACTTCCATCGTGTGATCGCCAATTTCATGATTCAGGGCGGCTGCCCCGAAGGTTCCGGCCACGGTGGTCCAGGCTACCACTTTGAAGATGAAACCAATAATGGCATGTGCCACGAACGCGGCTCACTGTCGATGGCCAATGCAGGCCCTAATACGAATGGCAGCCAGTTTTTCATCACTCATGTAGCGACGCCATGGCTAGATGGCAAACACACGGTATTTGGGAAAGTACTTGATGGCCAGGATGTGGTGGATGCAATCGCCCAAGGCGACATCATCAACAAAATCACAATTGAAGGCGATACTGATGGCGTACTAGCCCTTAAAACTGATCGCATCATCGAATGGAATTCGATCCTTGCCACCTAA
>xylefa7969
ATGCACCTCATTGCTCATTTAGACACTGTCCGAGGGCCGATCAAAATCAATCTATTCGCTGACAAAACCCCATTAACCGTCGCTAATTTCGTTAATTTGGCCAAGCGCGGCTTCTACGACGGTTTAAACTTCCATCGTGTGATCGCCAATTTCATGATTCAGGGCGGCTGCCCCGAAGGTTCCGGCCACGGTGGTCCAGGCTACCACTTTGAAGATGAAACCAATAATGGCATGTGCCACGAACGCGGCTCACTGTCGATGGCCAATGCAGGCCCTAATACGAATGGCAGCCAGTTTTTCATCACTCATGTAGCGACGCCATGGCTAGATGGCAAACACACGGTATTTGGGAAAGTACTTGATGGCCAGGATGTGGTGGATGCAATCGCCCAAGGCGACATCATCAACAAAATCACAATTGAAGGCGATACTGATGGCGTACTAGCCCTTAAAACTGATCGCATCATCGAATGGAATTCGATCCTTGCCACCTAA
>xylefa8071
ATGCACCTCATTGCTCATTTAGACACTGTCCGAGGGCCGATCAAAATCAATCTATTCGCTGACAAAACCCCATTAACCGTCGCTAATTTCGTTAATTTGGCCAAGCGCGGCTTCTACGACGGTTTAAACTTCCATCGTGTGATCGCCAATTTCATGATTCAGGGCGGCTGCCCCGAAGGTTCCGGCCACGGTGGTCCAGGCTACCACTTTGAAGATGAAACCAATAATGGCATGTGCCACGAACGCGGCTCACTGTCGATGGCCAATGCAGGCCCTAATACGAATGGCAGCCAGTTTTTCATCACTCATGTAGCGACGCCATGGCTAGATGGCAAACACACGGTATTTGGGAAAGTACTTGATGGCCAGGATGTGGTGGATGCAATCGCCCAAGGCGACATCATCAACAAAATCACAATTGAAGGCGATACTGATGGCGTACTAGCCCTTAAAACTGATCGCATCATCGAATGGAATTCGATCCTTGCCACCTAA
>xylefa8082
ATGCACCTCATTGCTCATTTAGACACTGTCCGAGGGCCGATCAAAATCAATCTATTCGCTGACAAAACCCCATTAACCGTCGCTAATTTCGTTAATTTGGCCAAGCGCGGCTTCTACGACGGTTTAAACTTCCATCGTGTGATCGCCAATTTCATGATTCAGGGCGGCTGCCCCGAAGGTTCCGGCCACGGTGGTCCAGGCTACCACTTTGAAGATGAAACCAATAATGGCATGTGCCACGAACGCGGCTCACTGTCGATGGCCAATGCAGGCCCTAATACGAATGGCAGCCAGTTTTTCATCACTCATGTAGCGACGCCATGGCTAGATGGCAAACACACGGTATTTGGGAAAGTACTTGATGGCCAGGATGTGGTGGATGCAATCGCCCAAGGCGACATCATCAACAAAATCACAATTGAAGGCGATACTGATGGCGTACTAGCCCTTAAAACTGATCGCATCATCGAATGGAATTCGATCCTTGCCACCTAA
>xylefa8073
ATGCACCTCATTGCTCATTTAGACACTGTCCGAGGGCCGATCAAAATCAATCTATTCGCTGACAAAACCCCATTAACCGTCGCTAATTTCGTTAATTTGGCCAAGCACGGCTTCTACGACGGTTTAAACTTCCATCGTGTGATCGCCAATTTCATGATTCAGGGCGGCTGCCCCGAAGGTTCCGGCCACGGTGGTCCAGGCTACCACTTTGAAGATGAAACCAATAATGGCATGTGCCACGAACGCGGCTCACTGTCGATGGCCAATGCAGGCCCTAATACGAATGGCAGCCAGTTTTTCATCACTCATGTAGCGACGCCATGGCTAGATGGCAAACACACGGTATTTGGGAAAGTACTTGATGGCCAGGATGTGGTGGATGCAATCGCCCAAGGCGACATCATCAACAAAATCACAATTGAAGGCGATGCTGATGGCGTACTAGCCCTTAAAACTGATCGCATCATCGAATGGAATTCGATCCTTGCCACCTAA
>xylefaAnn1
ATGCACCTCATTGCTCATTTAGACACTGTCCGAGGGCCGATCAAAATCAATCTATTCGCCGACAAAACCCCATTAACCGTCGCTAATTTCGTTAATTTGGCCAAGCGCGGCTTCTACGACGGTTTAAACTTCCATCGTGTGATCGCCAATTTCATGATTCAGGGCGGCTGCCCCGAAGGTTCCGGCCGCGGTGGTCCAGGCTACCACTTCGAAGATGAAACCAATAATGGCATGTGCCACGAACGCGGCTCACTGTCGATGGCCAATGCAGGCCCTAATACGAATGGCAGCCAGTTTTTCATCACTCATGTAGCCACGCCATGGCTAGATGGCAAACACACGGTATTTGGGAAAGTACTTGATGGCCAGGATGTGGTGGATGCAATCGCCCAAGGCGACATCATCAACAAAATCACAATTGAAGGCGATGCTGATGGCGTACTAGCCCTTAAAACTGATCGCATCATCGAATGGAATTCGATCCTTGCCACCTAA
>xylefa7970
ATGCACCTCATTGCTCATTTAGACACTGTCCGAGGGCCGATCAAAATCAATCTATTCGCTGACAAAACCCCATTAACCGTCGCTAATTTCGTTAATTTGGCCAAGCGCGGCTTCTACGACGGTTTAAACTTCCATCGTGTGATCGCCAATTTCATGATTCAGGGCGGCTGCCCCGAAGGTTCCGGCCACGGTGGTCCAGGCTACCACTTTGAAGATGAAACCAATAATGGCATGTGCCACGAACGCGGCTCACTGTCGATGGCCAATGCAGGCCCTAATACGAATGGCAGCCAGTTTTTCATCACTCATGTAGCGACGCCATGGCTAGATGGCAAACACACGGTATTTGGGAAAGTACTTGATGGCCAGGATGTGGTGGATGCAATCGCCCAAGGCGACATCATCAACAAAATCACAATTGAAGGCGATACTGATGGCGTACTAGCCCTTAAAACTGATCGCATCATCGAATGGAATTCGATCCTTGCCACCTAA
>xylefa4627
ATGCACCTCATTGCTCATTTAGACACTGTCCGAGGGACGATCAAAATCAATCTATTCGCCGACAAAACCCCATTAACCGTCGCTAATTTCGTTAATTTGGCCAAGCGCGGCTTCTACGACGGTTTAAACTTCCATCGTGTGATCGCCAATTTCATGATTCAGGGCGGCTGCCCCGAAGGTTCCGGCCGCGGTGGTCCAGGCTACCACTTCGAAGATGAAACCAATAATGGCATGTGCCACGAACGCGGCTCACTGTCGATGGCCAATGCAGGCCCTAATACGAATGGCAGCCAGTTTTTCATCACTCATGTAGCGACGCCATGGCTAGATGGCAAACACACGGTATTTGGGAAAGTACTTGATGGCCAGGATGTGGTGGATGCAATCGCCCAAGGCGACATCATCAACAAAATCACAATTGAAGGCGATGCTGATGGCGTACTAGCCCTTAAAACTGATCGCATCATCGAATGGAATTCGATCCTTGCCACCTAA
>xylefaD026
ATGCACCTCATTGCTCATTTAGACACTGTCCGAGGGCCGATCAAAATCAATCTATTCGCTGACAAAACCCCATTAACCGTCGCTAATTTCGTTAATTTGGCCAAGCGCGGCTTCTACGACGGTTTAAACTTCCATCGTGTGATCGCCAATTTCATGATTCAGGGCGGCTGCCCCGAAGGTTCCGGCCACGGTGGTCCAGGCTACCACTTTGAAGATGAAACCAATAATGGCATGTGCCACGAACGCGGCTCACTGTCGATGGCCAATGCAGGCCCTAATACGAATGGCAGCCAGTTTTTCATCACTCATGTAGCGACGCCATGGCTAGATGGCAAACACACGGTATTTGGGAAAGTACTTGATGGCCAGGATGTGGTGGATGCAATCGCCCAAGGCGACATCATCAACAAAATCACAATTGAAGGCGATACTGATGGCGTACTAGCCCTTAAAACTGATCGCATCATCGAATGGAATTCGATCCTTGCCACCTAA
>xylefaGB54
ATGCACCTCATTGCTCATTTAGACACTGTCCGAGGGCCGATCAAAATCAATCTATTCGCTGACAAAACCCCATTAACCGTCGCTAATTTCGTTAATTTGGCCAAGCGCGGCTTCTACGACGGTTTAAACTTCCATCGTGTGATCGCCAATTTCATGATTCAGGGCGGCTGCCCCGAAGGTTCCGGCCACGGTGGTCCAGGCTACCACTTTGAAGATGAAACCAATAATGGCATGTGCCACGAACGCGGCTCACTGTCGATGGCCAATGCAGGCCCTAATACGAATGGCAGCCAGTTTTTCATCACTCATGTAGCGACGCCATGGCTAGATGGCAAACACACGGTATTTGGGAAAGTACTTGATGGCCAGGATGTGGTGGATGCAATCGCCCAAGGCGACATCATCAACAAAATCACAATTGAAGGCGATACTGATGGCGTACTAGCCCTTAAAACTGATCGCATCATCGAATGGAATTCGATCCTTGCCACCTAA
>xylefaEB92
ATGCACCTCATTGCTCATTTAGACACTGTCCGAGGGCCGATCAAAATCAATCTATTCGCTGACAAAACCCCATTAACCGTCGCTAATTTCGTTAATTTGGCCAAGCGCGGCTTCTACGACGGTTTAAACTTCCATCGTGTGATCGCCAATTTCATGATTCAGGGCGGCTGCCCCGAAGGTTCCGGCCACGGTGGTCCAGGCTACCACTTTGAAGATGAAACCAATAATGGCATGTGCCACGAACGCGGCTCACTGTCGATGGCCAATGCAGGCCCTAATACGAATGGCAGCCAGTTTTTCATCACTCATGTAGCGACGCCATGGCTAGATGGCAAACACACGGTATTTGGGAAAGTACTTGATGGCCAGGATGTGGTGGATGCAATCGCCCAAGGCGACATCATCAACAAAATCACAATTGAAGGCGATACTGATGGCGTACTAGCCCTTAAAACTGATCGCATCATCGAATGGAATTCGATCCTTGCCACCTAA
>xylefaMuMD
ATGCACCTCATTGCTCATTTAGACACTGTCCGAGGGCCGATCAAAATCAATCTATTCGCTGACAAAACCCCATTAACCGTCGCTAATTTCGTTAATTTGGCCAAGCGCGGCTTCTACGACGGTTTAAACTTCCATCGTGTGATCGCCAATTTCATGATTCAGGGCGGCTGCCCCGAAGGTTCCGGCCACGGTGGTCCAGGCTACCACTTTGAAGATGAAACCAATAATGGCATGTGCCACGAACGCGGCTCACTGTCGATGGCCAATGCAGGCCCTAATACGAATGGCAGCCAGTTTTTCATCACTCATGTAGCGACGCCATGGCTAGATGGCAAACACACGGTATTTGGGAAAGTACTTGATGGCCAGGATGTGGTGGATGCAATCGCCCAAGGCGACATCATCAACAAAATCACAATTGAAGGCGATACTGATGGCGTACTAGCCCTTAAAACTGATCGCATCATCGAATGGAATTCGATCCTTGCCACCTAA
>xylefaco33
ATGCACCTCATTGCTCATTTAGACACTGTCCGAGGGACGATCAAAATCAATCTATTCGCCGACAAAACCCCATTAACCGTCGCTAATTTCGTTAATTTGGCCAAGCGCGGCTTCTACGACGGTTTAAACTTCCATCGTGTGATCGCCAATTTCATGATTCAGGGCGGCTGCCCCGAAGGTTCCGGCCGCGGTGGTCCAGGCTACCACTTCGAAGATGAAACCAATAATGGCATGTGCCACGAACGCGGCTCACTGTCGATGGCCAATGCAGGCCCTAATACGAATGGCAGCCAGTTTTTCATCACTCATGTAGCGACGCCATGGCTAGATGGCAAACACACGGTATTTGGGAAAGTACTTGATGGCCAGGATGTGGTGGATGCAATCGCCCAAGGCGACATCATCAACAAAATCACAATTGAAGGCGATGCTGATGGCGTACTAGCCCTTAAAACTGATCGCATCATCGAATGGAATTCGATCCTTGCCACCTAA
>xylefastag
ATGCACCTCATTGCTCATTTAGACACTGTCCGAGGGCCGATCAAAATCAATCTATTCGCTGACAAAACCCCATTAACCGTCGCTAATTTCGTTAATTTGGCCAAGCGCGGCTTCTACGACGGTTTAAACTTCCATCGTGTGATCGCCAATTTCATGATTCAGGGCGGCTGCCCCGAAGGTTCCGGCCACGGTGGTCCAGGCTACCACTTTGAAGATGAAACCAATAATGGCATGTGCCACGAACGCGGCTCACTGTCGATGGCCAATGCAGGCCCTAATACGAATGGCAGCCAGTTTTTCATCACTCATGTAGCGACGCCATGGCTAGATGGCAAACACACGGTATTTGGGAAAGTACTTGATGGCCAGGATGTGGTGGATGCAATCGCCCAAGGCGACATCATCAACAAAATCACAATTGAAGGCGATACTGATGGCGTACTAGCCCTTAAAACTGATCGCATCATCGAATGGAATTCGATCCTTGCCACCTAA
>xylefaTem1
ATGCACCTCATTGCTCATTTAGACACTGTCCGAGGGCCGATCAAAATCAATCTATTCGCTGACAAAACCCCATTAACCGTCGCTAATTTCGTTAATTTGGCCAAGCGCGGCTTCTACGACGGTTTAAACTTCCATCGTGTGATCGCCAATTTCATGATTCAGGGCGGCTGCCCCGAAGGTTCCGGCCACGGTGGTCCAGGCTACCACTTTGAAGATGAAACCAATAATGGCATGTGCCACGAACGCGGCTCACTGTCGATGGCCAATGCAGGCCCTAATACGAATGGCAGCCAGTTTTTCATCACTCATGTAGCGACGCCATGGCTAGATGGCAAACACACGGTATTTGGGAAAGTACTTGATGGCCAGGATGTGGTGGATGCAATCGCCCAAGGCGACATCATCAACAAAATCACAATTGAAGGCGATACTGATGGCGTACTAGCCCTTAAAACTGATCGCATCATCGAATGGAATTCGATCCTTGCCACCTAA
>xylefaM23s
ATGCACCTCATTGCTCATTTAGACACTGTCCGAGGGCCGATCAAAATCAATCTATTCGCTGACAAAACCCCATTAACCGTCGCTAATTTCGTTAATTTGGCCAAGCGCGGCTTCTACGACGGTTTAAACTTCCATCGTGTGATCGCCAATTTCATGATTCAGGGCGGCTGCCCCGAAGGTTCCGGCCACGGTGGTCCAGGCTACCACTTTGAAGATGAAACCAATAATGGCATGTGCCACGAACGCGGCTCACTGTCGATGGCCAATGCAGGCCCTAATACGAATGGCAGCCAGTTTTTCATCACTCATGTAGCGACGCCATGGCTAGATGGCAAACACACGGTATTTGGGAAAGTACTTGATGGCCAGGATGTGGTGGATGCAATCGCCCAAGGCGACATCATCAACAAAATCACAATTGAAGGCGATACTGATGGCGTACTAGCCCTTAAAACTGATCGCATCATCGAATGGAATTCGATCCTTGCCACCTAA
>long-mer553_(reversed)
--------------------------------------------------------------------------------------------------------------------------------------------------------------------------------------------------------------------------------------------------------------------------------------------------------------------------------------------------------------------ACTTGATGGCCAGGATGTGGTGGATGCAATCGCCCAAGGCGAC------------------------------------------------------------------------------------------------
