# Supplementary material for: Identification of genetic relationships and subspecies signatures in Xylella fastidiosa
Source: BMC Genomics. 2019 Mar 25;20:239. doi: 10.1186/s12864-019-5565-9 (PMC6434890; doi:10.1186/s12864-019-5565-9)
Supplement: Supplementary file 8 — Analysis of (non-)synonymous SNPs in homologs to CDS harboring specific k-mers for selected enriched GOs. (ZIP 549 kb) [file 12864_2019_5565_MOESM8_ESM.zip › Additional-File8/Additional-File8A_CladeIII/GO-0003755 0000413/CP006740.1.380/Xfm assembled to xylefaMU34.fasta]

>xylefaMU34
ATGCACCTCATTGCTCATTTAGACACTGTCCGAGGGCCGATCAAAATCAATCTATTCGCTGACAAAACCCCATTAACCGTCGCTAATTTCGTTAATTTGGCCAAGCGCGGCTTCTACGACGGTTTAAACTTCCATCGTGTGATCGCCAATTTCATGATTCAGGGCGGCTGCCCCGAAGGTTCCGGCCACGGTGGTCCAGGCTACCACTTTGAAGATGAAACCAATAATGGCATGTGCCACGAACGCGGCTCACTGTCGATGGCCAATGCAGGCCCTAATACGAATGGCAGCCAGTTTTTCATCACTCATGTAGCGACGCCATGGCTAGATGGCAAACACACGGTATTTGGGAAAGTACTTGATGGCCAGGATGTGGTGGATGCAATCGCCCAAGGCGACATCATCAACAAAATCACAATTGAAGGCGATACTGATGGCGTACTAGCCCTTAAAACTGATCGCATCATCGAATGGAATTCGATCCTTGCCACCTAA
>xylefa8417
ATGCACCTCATTGCTCATTTAGACACTGTCCGAGGGCCGATCAAAATCAATCTATTCGCTGACAAAACCCCATTAACCGTCGCTAATTTCGTTAATTTGGCCAAGCGCGGCTTCTACGACGGTTTAAACTTCCATCGTGTGATCGCCAATTTCATGATTCAGGGCGGCTGCCCCGAAGGTTCCGGCCGCGGTGGTCCAGGCTACCGCTTCGAAGATGAAACCAATAATGGCATGTGCCACGAACGCGGCTCACTGTCGATGGCCAATGCAGGCCCTAATACGAATGGCAGCCAGTTTTTCATCACTCATGTAGCGACGCCATGGCTAGATGGCAAACACACGGTATTTGGGAAAGTACTTGATGGCCAGGATGTGGTCGATGCAATCGCACAAGGCGACATCATCAACAAAATCACAATTGAAGGCGATGCTGATGGCGTACTAGCCCTTAAAACTGATCGCATCATCGAATGGAATTCGATCCTTGCCACCTAA
>xylefa8418
ATGCACCTCATTGCTCATTTAGACACTGTCCGAGGGCCGATCAAAATCAATCTATTCGCTGACAAAACCCCATTAACCGTCGCTAATTTCGTTAATTTGGCCAAGCGCGGCTTCTACGACGGTTTAAACTTCCATCGTGTGATCGCCAATTTCATGATTCAGGGCGGCTGCCCCGAAGGTTCCGGCCGCGGTGGTCCAGGCTACCGCTTCGAAGATGAAACCAATAATGGCATGTGCCACGAACGCGGCTCACTGTCGATGGCCAATGCAGGCCCTAATACGAATGGCAGCCAGTTTTTCATCACTCATGTAGCGACGCCATGGCTAGATGGCAAACACACGGTATTTGGGAAAGTACTTGATGGCCAGGATGTGGTCGATGCAATCGCACAAGGCGACATCATCAACAAAATCACAATTGAAGGCGATGCTGATGGCGTACTAGCCCTTAAAACTGATCGCATCATCGAATGGAATTCGATCCTTGCCACCTAA
>xylefa3571
ATGCACCTCATTGCTCATTTAGACACTGTCCGAGGGCCGATCAAAATCAATCTATTCGCTGACAAAACCCCATTAACCGTCGCTAATTTCGTTAATTTGGCCAAGCGCGGCTTCTACGACGGTTTAAACTTCCATCGTGTGATCGCCAATTTCATGATTCAGGGCGGCTGCCCCGAAGGTTCCGGCCGCGGTGGTCCAGGCTACCGCTTCGAAGATGAAACCAATAATGGCATGTGCCACGAACGCGGCTCACTGTCGATGGCCAATGCAGGCCCTAATACGAATGGCAGCCAGTTTTTCATCACTCATGTAGCAACGCCATGGCTAGATGGCAAACACACGGTATTTGGGAAAGTACTTGATGGCCAGGATGTGGTCGATGCAATCGCACAAGGCGACATCATCAACAAAATCACAATTGAAGGCGATGCTGATGGCGTACTAGCCCTTAAAACTGATCGCATCATCGAATGGAATTCGATCCTTGCCACCTAA
>xylefaBB01
ATGCACCTCATTGCTCATTTAGACACTGTCCGAGGGCCGATCAAAATCAATCTATTCGCTGACAAAACCCCATTAACCGTCGCTAATTTCGTTAATTTGGCCAAGCGCGGCTTCTACGACGGTTTAAACTTCCATCGTGTGATCGCCAATTTCATGATTCAGGGCGGCTGCCCCGAAGGTTCCGGCCGCGGTGGTCCAGGCTACCGCTTCGAAGATGAAACCAATAATGGCATGTGCCACGAACGCGGCTCACTGTCGATGGCCAATGCAGGCCCTAATACGAATGGCAGCCAGTTTTTCATCACTCATGTAGCAACGCCATGGCTAGATGGCAAACACACGGTATTTGGGAAAGTACTTGATGGCCAGGATGTGGTCGATGCAATCGCACAAGGCGACATCATCAACAAAATCACAATTGAAGGCGATGCTGATGGCGTACTAGCCCTTAAAACTGATCGCATCATCGAATGGAATTCGATCCTTGCCACCTAA
>xylefa8416
ATGCACCTCATTGCTCATTTAGACACTGTCCGAGGGCCGATCAAAATCAATCTATTCGCTGACAAAACCCCATTAACCGTCGCTAATTTCGTTAATTTGGCCAAGCGCGGCTTCTACGACGGTTTAAACTTCCATCGTGTGATCGCCAATTTCATGATTCAGGGCGGCTGCCCCGAAGGTTCCGGCCGCGGTGGTCCAGGCTACCGCTTCGAAGATGAAACCAATAATGGCATGTGCCACGAACGCGGCTCACTGTCGATGGCCAATGCAGGCCCTAATACGAATGGCAGCCAGTTTTTCATCACTCATGTAGCGACGCCATGGCTAGATGGCAAACACACGGTATTTGGGAAAGTACTTGATGGCCAGGATGTGGTCGATGCAATCGCACAAGGCGACATCATCAACAAAATCACAATTGAAGGCGATGCTGATGGCGTACTAGCCCTTAAAACTGATCGCATCATCGAATGGAATTCGATCCTTGCCACCTAA
>xylefa4311
ATGCACCTCATTGCTCATTTAGACACTGTCCGAGGGCCGATCAAAATCAATCTATTCGCTGACAAAACCCCATTAACCGTCGCTAATTTCGTTAATTTGGCCAAGCGCGGCTTCTACGACGGTTTAAACTTCCATCGTGTGATCGCCAATTTCATGATTCAGGGCGGCTGCCCCGAAGGTTCCGGCCGCGGTGGTCCAGGCTACCGCTTCGAAGATGAAACCAATAATGGCATGTGCCACGAACGCGGCTCACTGTCGATGGCCAATGCAGGCCCTAATACGAATGGCAGCCAGTTTTTCATCACTCATGTAGCAACGCCATGGCTAGATGGCAAACACACGGTATTTGGGAAAGTACTTGATGGCCAGGATGTGGTCGATGCAATCGCACAAGGCGACATCATCAACAAAATCACAATTGAAGGCGATGCTGATGGCGTACTAGCCCTTAAAACTGATCGCATCATCGAATGGAATTCGATCCTTGCCACCTAA
>xylefadixn
ATGCACCTCATTGCTCATTTAGACACTGTCCGAGGGCCGATCAAAATCAATCTATTCGCTGACAAAACCCCATTAACCGTCGCTAATTTCGTTAATTTGGCCAAGCGCGGCTTCTACGACGGTTTAAACTTCCATCGTGTGATCGCCAATTTCATGATTCAGGGCGGCTGCCCCGAAGGTTCCGGCCGCGGTGGTCCAGGCTACCGCTTCGAAGATGAAACCAATAATGGCATGTGCCACGAACGCGGCTCACTGTCGATGGCCAATGCAGGCCCTAATACGAATGGCAGCCAGTTTTTCATCACTCATGTAGCGACGCCATGGCTAGATGGCAAACACACGGTATTTGGGAAAGTACTTGATGGCCAGGATGTGGTCGATGCAATCGCACAAGGCGACATCATCAACAAAATCACAATTGAAGGCGATGCTGATGGCGTACTAGCCCTTAAAACTGATCGCATCATCGAATGGAATTCGATCCTTGCCACCTAA
>xylefaSyVa
ATGCACCTCATTGCTCATTTAGACACTGTCCGAGGGCCGATCAAAATCAATCTATTCGCTGACAAAACCCCATTAACCGTCGCTAATTTCGTTAATTTGGCCAAGCGCGGCTTCTACGACGGTTTAAACTTCCATCGTGTGATCGCCAATTTCATGATTCAGGGCGGCTGCCCCGAAGGTTCCGGCCGCGGTGGTCCAGGCTACCGCTTCGAAGATGAAACCAATAATGGCATGTGCCACGAACGCGGCTCACTGTCGATGGCCAATGCAGGCCCTAATACGAATGGCAGCCAGTTTTTCATCACTCATGTAGCAACGCCATGGCTAGATGGCAAACACACGGTATTTGGGAAAGTACTTGATGGCCAGGATGTGGTCGATGCAATCGCACAAGGCGACATCATCAACAAAATCACAATTGAAGGCGATGCTGATGGCGTACTAGCCCTTAAAACTGATCGCATCATCGAATGGAATTCGATCCTTGTCACCTAA
>xylefaM12s
ATGCACCTCATTGCTCATTTAGACACTGTCCGAGGGCCGATCAAAATCAATCTATTCGCTGACAAAACCCCATTAACCGTCGCTAATTTCGTTAATTTGGCCAAGCGCGGCTTCTACGACGGTTTAAACTTCCATCGTGTGATCGCCAATTTCATGATTCAGGGCGGCTGCCCCGAAGGTTCCGGCCGCGGTGGTCCAGGCTACCGCTTCGAAGATGAAACCAATAATGGCATGTGCCACGAACGCGGCTCACTGTCGATGGCCAATGCAGGCCCTAATACGAATGGCAGCCAGTTTTTCATCACTCATGTAGCGACGCCATGGCTAGATGGCAAACACACGGTATTTGGGAAAGTACTTGATGGCCAGGATGTGGTCGATGCAATCGCACAAGGCGACATCATCAACAAAATCACAATTGAAGGCGATGCTGATGGCGTACTAGCCCTTAAAACTGATCGCATCATCGAATGGAATTCGATCCTTGCCACCTAA
>xylefagrif
ATGCACCTCATTGCTCATTTAGACACTGTCCGAGGGCCGATCAAAATCAATCTATTCGCTGACAAAACCCCATTAACCGTCGCTAATTTCGTTAATTTGGCCAAGCGCGGCTTCTACGACGGTTTAAACTTCCATCGTGTGATCGCCAATTTCATGATTCAGGGCGGCTGCCCCGAAGGTTCCGGCCGCGGTGGTCCAGGCTACCGCTTCGAAGATGAAACCAATAATGGCATGTGCCACGAACGCGGCTCACTGTCGATGGCCAATGCAGGCCCTAATACGAATGGCAGCCAGTTTTTCATCACTCATGTAGCGACGCCATGGCTAGATGGCAAACACACGGTATTTGGGAAAGTACTTGATGGCCAGGATGTGGTCGATGCAATCGCACAAGGCGACATCATCAACAAAATCACAATTGAAGGCGATGCTGATGGCGTACTAGCCCTTAAAACTGATCGCATCATCGAATGGAATTCGATCCTTGCCACCTAA
>long-mer553_(reversed)
--------------------------------------------------------------------------------------------------------------------------------------------------------------------------------------------------------------------------------------------------------------------------------------------------------------------------------------------------------------------ACTTGATGGCCAGGATGTGGTGGATGCAATCGCCCAAGGCGAC------------------------------------------------------------------------------------------------
