# Supplementary material for: Identification of genetic relationships and subspecies signatures in Xylella fastidiosa
Source: BMC Genomics. 2019 Mar 25;20:239. doi: 10.1186/s12864-019-5565-9 (PMC6434890; doi:10.1186/s12864-019-5565-9)
Supplement: Supplementary file 8 — Analysis of (non-)synonymous SNPs in homologs to CDS harboring specific k-mers for selected enriched GOs. (ZIP 549 kb) [file 12864_2019_5565_MOESM8_ESM.zip › Additional-File8/Additional-File8A_CladeIII/GO-0003755 0000413/CP006740.1.380/Xfp assembled to xylefaMU34.fasta]

>xylefaMU34
ATGCACCTCATTGCTCATTTAGACACTGTCCGAGGGCCGATCAAAATCAATCTATTCGCTGACAAAACCCCATTAACCGTCGCTAATTTCGTTAATTTGGCCAAGCGCGGCTTCTACGACGGTTTAAACTTCCATCGTGTGATCGCCAATTTCATGATTCAGGGCGGCTGCCCCGAAGGTTCCGGCCACGGTGGTCCAGGCTACCACTTTGAAGATGAAACCAATAATGGCATGTGCCACGAACGCGGCTCACTGTCGATGGCCAATGCAGGCCCTAATACGAATGGCAGCCAGTTTTTCATCACTCATGTAGCGACGCCATGGCTAGATGGCAAACACACGGTATTTGGGAAAGTACTTGATGGCCAGGATGTGGTGGATGCAATCGCCCAAGGCGACATCATCAACAAAATCACAATTGAAGGCGATACTGATGGCGTACTAGCCCTTAAAACTGATCGCATCATCGAATGGAATTCGATCCTTGCCACCTAA
>xylefa9a5c
ATGCATCTCATTGCTCATTTAGACACTGTCCGAGGGCCGATCAAAATCAATCTATTCGCTGACAAAGCTCCATTAACCGTCGCTAATTTCGTCAATTTGACCAAGCGCGGCTTCTACGACCGTTTAAACTTCCATCGCGTGATCGCCAATTTCATGATTCAGGGCGGCTGCCCCGAAGGTTCTGGCCGCGGTGGTCCAGGCTACCGCTTCGAAGATGAAACCAACAATGGTGTGAGCCACGAACGCGGCTCACTGTCGATGGCCAATGCAGGCCCTAATACGAATGGCAGCCAGTTTTTCATCACTCATGTAGCGACGCCATGGCTAGATGGCAAACACACGGTATTTGGGAAAGTAGTTGATGGCCAGGATGTGGTCGATGCAATCGCCCAAGGCGACATCATCAACAAAATCACGATTGAAGGCGATGCTGATAGCGTACTAGCCCTTAAAGCTGATCGCATCATCAAGTGGAATTCGATCCTTGCCACCTAA
>xylefa3124
ATGCATCTCATTGCTCATTTAGACACTGTCCGAGGGCCGATCAAAATCAATCTATTCGCTGACAAAGCTCCATTAACCGTCGCTAATTTCGTCAATTTGACCAAGCGCGGCTTCTACGACCGTTTAAACTTCCATCGCGTGATCGCCAATTTCATGATTCAGGGCGGCTGCCCCGAAGGTTCTGGCCGCGGTGGTCCAGGCTACCGCTTCGAAGATGAAACCAACAATGGTGTGAGCCACGAACGCGGCTCACTGTCGATGGCCAATGCAGGCCCTAATACGAATGGCAGCCAGTTTTTCATCACTCATGTAGCGACGCCATGGCTAGATGGCAAACACACGGTATTTGGGAAAGTAGTTGATGGCCAGGATGTGGTCGATGCAATCGCCCAAGGCGACATCATCAACAAAATCACGATTGAAGGCGATGCTGATAGCGTACTAGCCCTTAAAGCTGATCGCATCATCAAGTGGAATTCGATCCTTGCCACCTAA
>xylefa1199
ATGCATCTCATTGCTCATTTAGACACTGTCCGAGGGCCGATCAAAATCAATCTATTCGCTGACAAAGCTCCATTAACCGTCGCTAATTTCGTCAATTTGACCAAGCGCGGCTTCTACGACCGTTTAAACTTCCATCGCGTGATCGCCAATTTCATGATTCAGGGCGGCTGCCCCGAAGGTTCTGGCCGCGGTGGTCCAGGCTACCGCTTCGAAGATGAAACCAACAATGGTGTGAGCCACGAACGCGGCTCACTGTCGATGGCCAATGCAGGCCCTAATACGAATGGCAGCCAGTTTTTCATCACTCATGTAGCGACGCCATGGCTAGATGGCAAACACACGGTATTTGGGAAAGTAGTTGATGGCCAGGATGTGGTCGATGCAATCGCCCAAGGCGACATCATCAACAAAATCACGATTGAAGGCGATGCTGATAGCGTACTAGCCCTTAAAGCTGATCGCATCATCAAGTGGAATTCGATCCTTGCCACCTAA
>xylefa8072
ATGCATCTCATTGCTCATTTAGACACTGTCCGAGGGCCGATCAAAATCAATCTATTCGCTGACAAAGCTCCATTAACCGTCGCTAATTTCGTCAATTTGACCAAGCGCGGCTTCTACGACCGTTTAAACTTCCATCGCGTGATCGCCAATTTCATGATTCAGGGCGGCTGCCCCGAAGGTTCTGGCCGCGGTGGTCCAGGCTACCGCTTCGAAGATGAAACCAACAATGGTGTGAGCCACGAACGCGGCTCACTGTCGATGGCCAATGCAGGCCCTAATACGAATGGCAGCCAGTTTTTCATCACTCATGTAGCGACGCCATGGCTAGATGGCAAACACACGGTATTTGGGAAAGTAGTTGATGGCCAGGATGTGGTCGATGCAATCGCCCAAGGCGACATCATCAACAAAATCACGATTGAAGGCGATGCTGATAGCGTACTAGCCCTTAAAGCTGATCGCATCATCAAGTGGAATTCGATCCTTGCCACCTAA
>xylefaco32
ATGCATCTCATTGCTCATTTAGACACTGTCCGAGGGCCGATCAAAATCAATCTATTCGCTGACAAAGCTCCATTAACCGTCGCTAATTTCGTCAATTTGACCAAGCGCGGCTTCTACGACCGTTTAAACTTCCATCGCGTGATCGCCAATTTCATGATTCAGGGCGGCTGCCCCGAAGGTTCTGGCCGCGGTGGTCCAGGCTACCGCTTCGAAGATGAAACCAACAATGGTGTGAGCCACGAACGCGGCTCACTGTCGATGGCCAATGCAGGCCCTAATACGAATGGCAGCCAGTTTTTCATCACTCATGTAGCGACGCCATGGCTAGATGGCAAACACACGGTATTTGGGAAAGTAGTTGATGGCCAGGATGTGGTCGATGCAATCGCCCAAGGCGACATCATCAACAAAATCACGATTGAAGGCGATGCTGATAGCGTACTAGCCCTTAAAGCTGATCGCATCATCAAGTGGAATTCGATCCTTGCCACCTAA
>xylefaCOF4
ATGCATCTCATTGCTCATTTAGACACTGTCCGAGGGCCGATCAAAATCAATCTATTCGCTGACAAAGCTCCATTAACCGTCGCTAATTTCGTCAATTTGACCAAGCGCGGCTTCTACGACCGTTTAAACTTCCATCGCGTGATCGCCAATTTCATGATTCAGGGCGGCTGCCCCGAAGGTTCTGGCCGCGGTGGTCCAGGCTACCGCTTCGAAGATGAAACCAACAATGGTGTGAGCCACGAACGCGGCTCACTGTCGATGGCCAATGCAGGCCCTAATACGAATGGCAGCCAGTTTTTCATCACTCATGTAGCGACGCCATGGCTAGATGGCAAACACACGGTATTTGGGAAAGTAGTTGATGGCCAGGATGTGGTCGATGCAATCGCCCAAGGCGACATCATCAACAAAATCACGATTGAAGGCGATGCTGATAGCGTACTAGCCCTTAAAGCTGATCGCATCATCAAGTGGAATTCGATCCTTGCCACCTAA
>xylefaCOF7
ATGCATCTCATTGCTCATTTAGACACTGTCCGAGGGCCGATCAAAATCAATCTATTCGCTGACAAAGCTCCATTAACCGTCGCTAATTTCGTCAATTTGACCAAGCGCGGCTTCTACGACCGTTTAAACTTCCATCGCGTGATCGCCAATTTCATGATTCAGGGCGGCTGCCCCGAAGGTTCTGGCCGCGGTGGTCCAGGCTACCGCTTCGAAGATGAAACCAACAATGGTGTGAGCCACGAACGCGGCTCACTGTCGATGGCCAATGCAGGCCCTAATACGAATGGCAGCCAGTTTTTCATCACTCATGTAGCGACGCCATGGCTAGATGGCAAACACACGGTATTTGGGAAAGTAGTTGATGGCCAGGATGTGGTCGATGCAATCGCCCAAGGCGACATCATCAACAAAATCACGATTGAAGGCGATGCTGATAGCGTACTAGCCCTTAAAGCTGATCGCATCATCAAGTGGAATTCGATCCTTGCCACCTAA
>xylefaCVC6
ATGCATCTCATTGCTCATTTAGACACTGTCCGAGGGCCGATCAAAATCAATCTATTCGCTGACAAAGCTCCATTAACCGTCGCTAATTTCGTCAATTTGACCAAGCGCGGCTTCTACGACCGTTTAAACTTCCATCGCGTGATCGCCAATTTCATGATTCAGGGCGGCTGCCCCGAAGGTTCTGGCCGCGGTGGTCCAGGCTACCGCTTCGAAGATGAAACCAACAATGGTGTGAGCCACGAACGCGGCTCACTGTCGATGGCCAATGCAGGCCCTAATACGAATGGCAGCCAGTTTTTCATCACTCATGTAGCGACGCCATGGCTAGATGGCAAACACACGGTATTTGGGAAAGTAGTTGATGGCCAGGATGTGGTCGATGCAATCGCCCAAGGCGACATCATCAACAAAATCACGATTGAAGGCGATGCTGATAGCGTACTAGCCCTTAAAGCTGATCGCATCATCAAGTGGAATTCGATCCTTGCCACCTAA
>xylefaHib4
ATGCATCTCATTGCTCATTTAGACACTGTCCGAGGGCCGATCAAAATCAATCTATTCGCTGACAAAGCTCCATTAACCGTCGCTAATTTCGTCAATTTGACCAAGCGCGGCTTCTACGACCGTTTAAACTTCCATCGCGTGATCGCCAATTTCATGATTCAGGGCGGCTGCCCCGAAGGTTCTGGCCGCGGTGGTCCAGGCTACCGCTTCGAAGATGAAACCAACAATGGTGTGAGCCACGAACGCGGCTCACTGTCGATGGCCAATGCAGGCCCTAATACGAATGGCAGCCAGTTTTTCATCACTCATGTAGCGACGCCATGGCTAGATGGCAAACACACGGTATTTGGGAAAGTAGTTGATGGCCAGGATGTGGTCGATGCAATCGCCCAAGGCGACATCATCAACAAAATCACGATTGAAGGCGATGCTGATAGCGTACTAGCCCTTAAAGCTGATCGCATCATCAAGTGGAATTCGATCCTTGCCACCTAA
>xylefaCVC1
ATGCATCTCATTGCTCATTTAGACACTGTCCGAGGGCCGATCAAAATCAATCTATTCGCTGACAAAGCTCCATTAACCGTCGCTAATTTCGTCAATTTGACCAAGCGCGGCTTCTACGACCGTTTAAACTTCCATCGCGTGATCGCCAATTTCATGATTCAGGGCGGCTGCCCCGAAGGTTCTGGCCGCGGTGGTCCAGGCTACCGCTTCGAAGATGAAACCAACAATGGTGTGAGCCACGAACGCGGCTCACTGTCGATGGCCAATGCAGGCCCTAATACGAATGGCAGCCAGTTTTTCATCACTCATGTAGCGACGCCATGGCTAGATGGCAAACACACGGTATTTGGGAAAGTAGTTGATGGCCAGGATGTGGTCGATGCAATCGCCCAAGGCGACATCATCAACAAAATCACGATTGAAGGCGATGCTGATAGCGTACTAGCCCTTAAAGCTGATCGCATCATCAAGTGGAATTCGATCCTTGCCACCTAA
>xylefacodi
ATGCATCTCATTGCTCATTTAGACACTGTCCGAGGGCCGATCAAAATCAATCTATTCGCTGACAAAGCTCCATTAACCGTCGCTAATTTCGTCAATTTGACCAAGCGCGGCTTCTACGACCGTTTAAACTTCCATCGCGTGATCGCCAATTTCATGATTCAGGGCGGCTGCCCCGAAGGTTCTGGCCGCGGTGGTCCAGGCTACCGCTTCGAAGATGAAACCAACAATGGTGTGAGCCACGAACGCGGCTCACTGTCGATGGCCAATGCAGGCCCTAATACGAATGGCAGCCAGTTTTTCATCACTCATGTAGCGACGCCATGGCTAGATGGCAAACACACGGTATTTGGGAAAGTAGTTGATGGCCAGGATGTGGTCGATGCAATCGCCCAAGGCGACATCATCAACAAAATCACGATTGAAGGCGATGCTGATAGCGTACTAGCCCTTAAAGCTGATCGCATCATCAAGTGGAATTCGATCCTTGCCACCTAA
>xylefaco6c
ATGCATCTCATTGCTCATTTAGACACTGTCCGAGGGCCGATCAAAATCAATCTATTCGCTGACAAAGCTCCATTAACCGTCGCTAATTTCGTCAATTTGACCAAGCGCGGCTTCTACGACCGTTTAAACTTCCATCGCGTGATCGCCAATTTCATGATTCAGGGCGGCTGCCCCGAAGGTTCTGGCCGCGGTGGTCCAGGCTACCGCTTCGAAGATGAAACCAACAATGGTGTGAGCCACGAACGCGGCTCACTGTCGATGGCCAATGCAGGCCCTAATACGAATGGCAGCCAGTTTTTCATCACTCATGTAGCGACGCCATGGCTAGATGGCAAACACACGGTATTTGGGAAAGTAGTTGATGGCCAGGATGTGGTCGATGCAATCGCCCAAGGCGACATCATCAACAAAATCACGATTGAAGGCGATGCTGATAGCGTACTAGCCCTTAAAGCTGATCGCATCATCAAGTGGAATTCGATCCTTGCCACCTAA
>xylefaOLS8
ATGCATCTCATTGCTCATTTAGACACTGTCCGAGGGCCGATCAAAATCAATCTATTCGCTGACAAAGCTCCATTAACCGTCGCTAATTTCGTCAATTTGACCAAGCGCGGCTTCTACGACCGTTTAAACTTCCATCGCGTGATCGCCAATTTCATGATTCAGGGCGGCTGCCCCGAAGGTTCTGGCCGCGGTGGTCCAGGCTACCGCTTCGAAGATGAAACCAACAATGGTGTGAGCCACGAACGCGGCTCACTGTCGATGGCCAATGCAGGCCCTAATACGAATGGCAGCCAGTTTTTCATCACTCATGTAGCGACGCCATGGCTAGATGGCAAACACACGGTATTTGGGAAAGTAGTTGATGGCCAGGATGTGGTCGATGCAATCGCCCAAGGCGACATCATCAACAAAATCACGATTGAAGGCGATGCTGATAGCGTACTAGCCCTTAAAGCTGATCGCATCATCAAGTGGAATTCGATCCTTGCCACCTAA
>xylefaPr8x
ATGCATCTCATTGCTCATTTAGACACTGTCCGAGGGCCGATCAAAATCAATCTATTCGCTGACAAAGCTCCATTAACCGTCGCTAATTTCGTCAATTTGACCAAGCGCGGCTTCTACGACCGTTTAAACTTCCATCGCGTGATCGCCAATTTCATGATTCAGGGCGGCTGCCCCGAAGGTTCTGGCCGCGGTGGTCCAGGCTACCGCTTCGAAGATGAAACCAACAATGGTGTGAGCCACGAACGCGGCTCACTGTCGATGGCCAATGCAGGCCCTAATACGAATGGCAGCCAGTTTTTCATCACTCATGTAGCGACGCCATGGCTAGATGGCAAACACACGGTATTTGGGAAAGTAGTTGATGGCCAGGATGTGGTCGATGCAATCGCCCAAGGCGACATCATCAACAAAATCACGATTGAAGGCGATGCTGATAGCGTACTAGCCCTTAAAGCTGATCGCATCATCAAGTGGAATTCGATCCTTGCCACCTAA
>xylefasFb7
ATGCATCTCATTGCTCATTTAGACACTGTCCGAGGGCCGATCAAAATCAATCTATTCGCTGACAAAGCTCCATTAACCGTCGCTAATTTCGTCAATTTGACCAAGCGCGGCTTCTACGACCGTTTAAACTTCCATCGCGTGATCGCCAATTTCATGATTCAGGGCGGCTGCCCCGAAGGTTCTGGCCGCGGTGGTCCAGGCTACCGCTTCGAAGATGAAACCAACAATGGTGTGAGCCACGAACGCGGCTCACTGTCGATGGCCAATGCAGGCCCTAATACGAATGGCAGCCAGTTTTTCATCACTCATGTAGCGACGCCATGGCTAGATGGCAAACACACGGTATTTGGGAAAGTAGTTGATGGCCAGGATGTGGTCGATGCAATCGCCCAAGGCGACATCATCAACAAAATCACGATTGAAGGCGATGCTGATAGCGTACTAGCCCTTAAAGCTGATCGTATCATCAAGTGGAATTCGATCCTTGCCACCTAA
>xylefaOLS9
ATGCATCTCATTGCTCATTTAGACACTGTCCGAGGGCCGATCAAAATCAATCTATTCGCTGACAAAGCTCCATTAACCGTCGCTAATTTCGTCAATTTGACCAAGCGCGGCTTCTACGACCGTTTAAACTTCCATCGCGTGATCGCCAATTTCATGATTCAGGGCGGCTGCCCCGAAGGTTCTGGCCGCGGTGGTCCAGGCTACCGCTTCGAAGATGAAACCAACAATGGTGTGAGCCACGAACGCGGCTCACTGTCGATGGCCAATGCAGGCCCTAATACGAATGGCAGCCAGTTTTTCATCACTCATGTAGCGACGCCATGGCTAGATGGCAAACACACGGTATTTGGGAAAGTAGTTGATGGCCAGGATGTGGTCGATGCAATCGCCCAAGGCGACATCATCAACAAAATCACGATTGAAGGCGATGCTGATAGCGTACTAGCCCTTAAAGCTGATCGCATCATCAAGTGGAATTCGATCCTTGCCACCTAA
>xylefaJa12
ATGCATCTCATTGCTCATTTAGACACTGTCCGAGGGCCGATCAAAATCAATCTATTCGCTGACAAAGCTCCATTAACCGTCGCTAATTTCGTCAATTTGACCAAGCGCGGCTTCTACGACCGTTTAAACTTCCATCGCGTGATCGCCAATTTCATGATTCAGGGCGGCTGCCCCGAAGGTTCTGGCCGCGGTGGTCCAGGCTACCGCTTCGAAGATGAAACCAACAATGGTGTGAGCCACGAACGCGGCTCACTGTCGATGGCCAATGCAGGCCCTAATACGAATGGCAGCCAGTTTTTCATCACTCATGTAGCGACGCCATGGCTAGATGGCAAACACACGGTATTTGGGAAAGTAGTTGATGGCCAGGATGTGGTCGATGCAATCGCCCAAGGCGACATCATCAACAAAATCACGATTGAAGGCGATGCTGATAGCGTACTAGCCCTTAAAGCTGATCGCATCATCAAGTGGAATTCGATCCTTGCCACCTAA
>xylefaU24D
ATGCATCTCATTGCTCATTTAGACACTGTCCGAGGGCCGATCAAAATCAATCTATTCGCTGACAAAGCTCCATTAACCGTCGCTAATTTCGTCAATTTGACCAAGCGCGGCTTCTACGACCGTTTAAACTTCCATCGCGTGATCGCCAATTTCATGATTCAGGGCGGCTGCCCCGAAGGTTCTGGCCGCGGTGGTCCAGGCTACCGCTTCGAAGATGAAACCAACAATGGTGTGAGCCACGAACGCGGCTCACTGTCGATGGCCAATGCAGGCCCTAATACGAATGGCAGCCAGTTTTTCATCACTCATGTAGCGACGCCATGGCTAGATGGCAAACACACGGTATTTGGGAAAGTAGTTGATGGCCAGGATGTGGTCGATGCAATCGCCCAAGGCGACATCATCAACAAAATCACGATTGAAGGCGATGCTGATAGCGTACTAGCCCTTAAAGCTGATCGCATCATCAAGTGGAATTCGATCCTTGCCACCTAA
>long-mer553_(reversed)
--------------------------------------------------------------------------------------------------------------------------------------------------------------------------------------------------------------------------------------------------------------------------------------------------------------------------------------------------------------------ACTTGATGGCCAGGATGTGGTGGATGCAATCGCCCAAGGCGAC------------------------------------------------------------------------------------------------
