# Supplementary material for: Identification of genetic relationships and subspecies signatures in Xylella fastidiosa
Source: BMC Genomics. 2019 Mar 25;20:239. doi: 10.1186/s12864-019-5565-9 (PMC6434890; doi:10.1186/s12864-019-5565-9)
Supplement: Supplementary file 8 — Analysis of (non-)synonymous SNPs in homologs to CDS harboring specific k-mers for selected enriched GOs. (ZIP 549 kb) [file 12864_2019_5565_MOESM8_ESM.zip › Additional-File8/Additional-File8A_CladeIII/GO-0006096/CP006740.1.139/Clade III assembled to xylefaMU34.fasta]

>xylefaMU34
ATGACCGAAATCAAGGAAGCTTTTGTCCCCGATATCGGTGACTACAGCAACGTCCCAGTGATTGAAGTGCTAGTCGCTGTTGGCGATACCGTCTCCAAGGGCCAAAGTTTGATCACCTTGGAATCTGACAAAGCAACCATGGAAGTACCTTCGTCAACAGCCGGTATCATCAAAGAAA-TAAAA-GTGAAGGTT-GGCGATACCTTATCCCAAGGCCATGTCGTCGCATTAATCGAAGTCTCCGAAGAGACTGCCGAAGTCACCACACCCATGACCGTTAACACGCCAACCACGCGTGCTCACAACACTGCACATCCAGAAGACGAAGGCAGCTTAATCGAAGTGCGTGTCCCTGATATTGGCGATTACACCAACGTCCCAGTGATTGAAGTCCTGGTCGCTGTTGGCGATACCGTCTCCAAGGACCAAAGTCTAATCACCTTAGAATCTGACAAAGCAACCTTGGAAGTGCCCTCCTCCGCCACAGGTGTCATCAAACAACTCAAGGTCAACATTGGAGACACCTTGTCGCAAGGCGATATCGTCGTTGTGCTTCAAAGCGCAGAGAGCACCCCACTCACTCCAACCACAAACAAACCAGCATTGCCACCCAATTCCAGACCTGCAGGGGATGCCATCTCCGCCCCAGCATCCCCTGCAGGGACACAGAGCACCCCACCGATCACCTTCGACGCCAACACCGTGCTACCGTCCAAGGTCCCCTATGCCAGCCCCGCCGTACGCCTGCTTGCACGCCAGTTAGACGTGGACCTGAGCCGCATCAAAGGCAGCGAGAAAAATGGACGCATTACCCGCGAAGACGTACAGAAATTCGTCAACACCACCTTAGGTACTGGTATGGCTGAAGGCAGAACACCCTCCGCTTCAATCACCACAAATGGTTGCCTCAACTTACTCCCTTGGCCGAATGTGGATTTCAGCAAATTCGGCGAAATTGAAACCCAGCCTTTATCTCGGATCAAAAAGATTTCCGGTGCCAATCTTGCCCGCAATTGGGCGATGATCCCGCACGTCACCCAATTCGATCAGGCCGACATCACCCAACTGGAAGCCCTGCGCGTACAAATCAATAAAGAGAATGCCGCATCCAACAAGAACGGAACCGGCATTAAACTGACTGTTCTGGCTTTCCTTATCAAAGCAAGCGCCGCAGCACTGAAAAAATTTCCAACATTCAACGCCTCCCTTGATGCCACTGGCGAAACGCTCACACTCAAAAAATACTTCCATATCGGTTTCGCCGCCGACACACCAAACGGACTCGTCGTCCCGGTGATCCGCAACGTAGACCAAAAAGGCATCGTAGAGATCGCACAAGAAACCAGCGATCTCGCCAAAAAAGCACGCGATGGCAAACTCACCCCAGCAGACATGAGCGGTGGTTGCTTCTCCATCAGCTCACTCGGTGGCATCGGAGGTACCGCATTCACACCCATTATCAACGCACCTGAAGTAGCGATCCTGGGTGTCTCCAAATCCCTCATCCAACCCATCTGGGATGGCACACAATTCGCACCTAAAATGCTGTTGCCTCTGTCACTAAGCTACGATCACCGCGTCATTGATGGTGCCTTGGCCGCACACTTCACCACTTATCTCAGCCAGATACTCGCCGACATGCGGCGCGTACTGCTGTGA
>xylefa4626
ATGACCGAAATCAAGGAAGCTTTTGTCCCCGATATCGGTGACTACAGCAACGTCCCAGTGATTGAAGTGCTAGTCGCTGTTGGCGATACCGTCTCCAAGGGCCAAAGTTTGATCACCTTGGAATCTGACAAAGCAACCATGGAAGTACCTTCGTCAACAGCCGGTATCATCAAAGAAA-TAAAA-GTGAAGGTT-GGCGATACCTTATCCCAAGGCCATGTCGTCGCATTAATCGAAGTCTCCGAAGAGACTGCCGAAGTCACCACACCCATGACCGTTAACACGCCAACCACGCGTGCTCACAACACTGCACATCCAGAAGACGAAGGCAGCTTAATCGAAGTGCGTGTCCCTGATATTGGCGATTACACCAACGTCCCAGTGATTGAAGTCCTGGTCGCTGTTGGCGATACCGTCTCCAAGGACCAAAGTCTAATCACCTTAGAATCTGACAAAGCAACCTTGGAAGTGCCCTCCTCCGCCACCGGTGTCATCAAACAACTCAAGGTCAACATTGGAGACACCTTGTCGCAAGGCGATATCGTCGTTGTGCTTCAAAGCGCAGAGAGCACCCCACTCACTCCAACCACAAACAAACCAGCATTGCCACCCAATTCCAGCCCTGCAGGGGATGCCATCTCCGCCCCAGCATCCCCTGCAGGGACACAGAGCACCCCACCGATCACCTTCGACGCCAACACCGTGCTACCGTCCAAGGTCCCCTATGCCAGCCCCGCCGTACGCCTGCTTGCACGCCAGTTAGACGTGGACCTGAGCCGCATCAAAGGCAGCGAGAAAAATGGACGCATTACCCGCGAAGACGTACAGAAATTCGTCAACACCACCTTAGGTACTGGTATGGCTGAAGGCAGAACACCCTCCGCTTCAATCACCACAAATGGTGGCCTCAACTTACTCCCTTGGCCGAATGTGGATTTCAGCAAATTCGGCGAAATTGAAACCCAGCCTTTATCTCGGATCAAAAAGATTTCCGGTGCCAATCTTGCCCGCAATTGGGCGATGATCCCGCACGTCACCCAATTTGATCAGGCCGACATCACCCAACTGGAAGCCCTGCGCGTACAAATCAATAAAGAGAATGCCGCATCCAACAAGAACGGAACCGGCATTAAACTGACTGTTCTGGCTTTCCTTATCAAAGCAAGCGCCTCAGCACTGAAAAAATTTCCAACATTCAACGCCTCCCTTGATGCCACTGGCGAAACGCTCACACTCAAAAAATACTTCCATATCGGTTTCGCCGCCGACACACCAAACGGACTCGTCGTCCCGGTGATCCGCAACGTAGACCAAAAAGGCATCGTAGAGATCGCACAAGAAACCAGCGATCTCGCCAAAAAAGCACGCGATGGCAAACTCACCCCAGCAGACATGAGCGGTGGTTGCTTCTCCATCAGCTCACTCGGTGGCATCGGAGGTACCGCATTCACACCCATTATCAACGCACCTGAAGTAGCGATCCTGGGTGTCTCCAAATCCCTCATCCAACCCATCTGGGATGGCACACAATTCGCACCTAAAATGCTGTTGCCGCTGTCACTAAGCTACGATCACCGCGTCATTGATGGTGCCTTGGCCGCACACTTCACCACTTATCTCAGCCAGATACTCGCCGACATGCGGCGCGTACTGCTGTGA
>xylefa7970
ATGACCGAAATCAAGGAAGCTTTTGTCCCCGATATCGGTGACTACAGCAACGTCCCAGTGATTGAAGTGCTAGTCGCTGTTGGCGATACCGTCTCCAAGGGCCAAAGTTTGATCACCTTGGAATCTGACAAAGCAACCATGGAAGTACCTTCGTCAACAGCCGGTATCATCAAAGAAA-TAAAA-GTGAAGGTT-GGCGATACCTTATCCCAAGGCCATGTCGTCGCATTAATCGAAGTCTCCGAAGAGACTGCCGAAGTCACCACACCCATGACCGTTAACACGCCAACCACGCGTGCTCACAACACTGCACATCCAGAAGACGAAGGCAGCTTAATCGAAGTGCGTGTCCCTGATATTGGCGATTACACCAACGTCCCAGTGATTGAAGTCCTGGTCGCTGTTGGCGATACCGTCTCCAAGGACCAAAGTCTAATCACCTTAGAATCTGACAAAGCAACCTTGGAAGTGCCCTCCTCCGCCACCGGTGTCATCAAACAACTCAAGGTCAACATTGGAGACACCTTGTCGCAAGGCGATATCGTCGTTGTGCTTCAAAGCGCAGAGAGCACCCCACTCACTCCAACCACAAACAAACCAGCATTGCCACCCAATTCCAGCCCTGCAGGGGATGCCATCTCCGCCCCAGCATCCCCTGCAGGGACACAGAGCACCCCACCGATCACCTTCGACGCCAACACCGTGCTACCGTCCAAGGTCCCCTATGCCAGCCCCGCCGTACGCCTGCTTGCACGCCAGTTAGACGTGGACCTGAGCCGCATCAAAGGCAGCGAGAAAAATGGACGCATTACCCGCGAAGACGTACAGAAATTCGTCAACACCACCTTAGGTACTGGTATGGCTGAAGGCAGAACACCCTCCGCTTCAATCACCACAAATGGTGGCCTCAACTTACTCCCTTGGCCGAATGTGGATTTCAGCAAATTCGGCGAAATTGAAACCCAGCCTTTATCTCGGATCAAAAAGATTTCCGGTGCCAATCTTGCCCGCAATTGGGCGATGATCCCGCACGTCACCCAATTTGATCAGGCCGACATCACCCAACTGGAAGCCCTGCGCGTACAAATCAATAAAGAGAATGCCGCATCCAACAAGAACGGAACCGGCATTAAACTGACTGTTCTGGCTTTCCTTATCAAAGCAAGCGCCTCAGCACTGAAAAAATTTCCAACATTCAACGCCTCCCTTGATGCCACTGGCGAAACGCTCACACTCAAAAAATACTTCCATATCGGTTTCGCCGCCGACACACCAAACGGACTCGTCGTCCCGGTGATCCGCAACGTAGACCAAAAAGGCATCGTAGAGATCGCACAAGAAACCAGCGATCTCGCCAAAAAAGCACGCGATGGCAAACTCACCCCAGCAGACATGAGCGGTGGTTGCTTCTCCATCAGCTCACTCGGTGGCATCGGAGGTACCGCATTCACACCCATTATCAACGCACCTGAAGTAGCGATCCTGGGTGTCTCCAAATCCCTCATCCAACCCATCTGGGATGGCACACAATTCGCACCTAAAATGCTGTTGCCGCTGTCACTAAGCTACGATCACCGCGTCATTGATGGTGCCTTGGCCGCACACTTCACCACTTATCTCAGCCAGATACTCGCCGACATGCGGCGCGTACTGCTGTGA
>xylefa8073
ATGACCGAAATCAAGGAAGCTTTTGTCCCCGATATCGGTGACTACAGCAACGTCCCAGTGATTGAAGTGCTAGTCGCTGTTGGCGATACCGTCTCCAAGGGCCAAAGTTTGATCACCTTGGAATCTGACAAAGCAACCATGGAAGTACCTTCGTCAACAGCCGGTATCATCAAAGAAA-TAAAA-GTGAAGGTT-GGCGATACCTTATCCCAAGGCCATGTCGTCGCATTAATCGAAGTCTCCGAAGAGACTGCCGAAGTCACCACACCCATGACCGTTAACACGCCAACCACGCGTGCTCACAACACTGCACATCCAGAAGACGAAGGCAGCTTAATCGAAGTGCGTGTCCCTGATATTGGCGATTACACCAACGTCCCAGTGATTGAAGTCCTGGTCGCTGTTGGCGATACCGTCTCCAAGGACCAAAGTCTAATCACCTTAGAATCTGACAAAGCAACCTTGGAAGTGCCCTCCTCCGCCACAGGTGTCATCAAACAACTCAAGGTCAACATTGGAGACACCTTGTCGCAAGGCGATATCGTCGTTGTGCTTCAAAGCGCAGAGAGCACCCCACTCACTCCAACCACAAACAAACCAGCATTGCCACCCAATTCCAGCCCTGCAGGGGATGCCATCTCCGCCCCAGCATCCCCTGCAGGGACACAGAGCACCCCACCGATCACCTTCGACGCCAACACCGTGCTACCGTCCAAAGTCCCCTATGCCAGCCCCGCCGTACGCCTGCTTGCACGCCAGTTAGACGTGGACCTGAGCCGCATCAAAGGCAGCGAGAAAAATGGACGCATTACCCGCGAAGACGTACAGAAATTCGTCAACACCACCTTAGGTACTGGTATGGCTGAAGGCAGAACACCCTCCGCTTCAATCACCACAAATGGTGGCCTCAACTTACTCCCTTGGCCGAATGTGGATTTCAGCAAATTCGGCGAAATTGAAACCCAGCCTTTATCTCGGATCAAAAAGATTTCCGGTGCCAATCTTGCCCGCAATTGGGCGATGATCCCGCACGTCACCCAATTTGATCAGGCCGACATCACCCAACTGGAAGCCCTGCGCGTACAAATCAATAAAGAGAATGCCGCATCCAACAAGAACGGAACCGGCATTAAACTGACTGTTCTGGCTTTCCTTATCAAAGCAAGCGCCGCAGCACTGAAAAAATTTCCAACATTCAACGCCTCCCTTGATGCCACTGGCGAAACGCTCACACTCAAAAAATACTTCCATATCGGTTTCGCCGCCGACACACCAAACGGACTCGTCGTCCCGGTGATCCGCAACGTAGACCAAAAAGGCATCGTAGAGATCGCACAAGAAACCAGCGATCTCGCCAAAAAAGCACGCGATGGCAAACTCACCCCAGCAGACATGAGCGGTGGTTGCTTCTCCATCAGCTCACTCGGTGGCATCGGAGGTACCGCATTCACACCCATTATCAACGCACCTGAAGTAGCGATCCTGGGTGTCTCCAAATCCCTCATCCAACCCATCTGGGATGGCACACAATTCGCACCTAAAATGCTGTTGCCTCTGTCACTAAGCTACGATCACCGCGTCATTGATGGTGCCTTGGCCGCACACTTCACCACTTATCTCAGCCAGATACTCGCCGACATGCGGCGCGTACTGCTGTGA
>xylefa4627
ATGACCGAAATCAAGGAAGCTTTTGTCCCCGATATCGGTGACTACAGCAACGTCCCAGTGATTGAAGTGCTAGTCGCTGTTGGCGATACCGTCTCCAAGGGCCAAAGTTTGATCACCTTGGAATCTGACAAAGCAACCATGGAAGTACCTTCGTCAACAGCCGGTATCATCAAAGAAA-TAAAA-GTGAAGGTT-AGCGATACCTTATCCCAAGGCCATGTCGTCGCATTAATCGAAGTCTCCGAAGAGACTGCCGAAGTCACCACACCCATGACCGTTAACACGCCAACCACGCGTGCTCACAACACTGCACCTCCAGAAGACGGAGGCAGCTTAATCGAAGTGCGTGTCCCTGATATTGGCGATTACACCAACGTCCCAGTGATTGAAGTCCTGGTCGCTGTTGGCGATACCGTCTCCAAGGACCAAAGTCTAATCACCTTAGAATCTGACAAAGCAACCTTGGAAGTACCCTCCTCCGCCACAGGTGTCATCAAACAACTCAAGGTCAACATTGGAGACACCTTGTCGCAAGGCGATATCGTCGTTGTGCTTCAAAGCGCAGAGAGCACCCCACTCACTCCAACCACAAACAAACCAGCATTGCCACCCAATTCCAGCCCTGCAGGGGATGCCATCTCCGCCCCAGCATCCCCTGCAGGGACACAGAGCACCCCACCGATCACCTTCGAAGCCAACACCGTGCTACCGTCCAAGGTCCCCTATGCCAGCCCCGCCGTACGCCTGCTTGCACGCCAGTTAGACGTGGACCTGAGCCGCATCAAAGGCAGCGAGAAAAATGGACGCATTACCCGCGAAGACGTACAGAAATTCGTCAACACCACCTTAGGTACTGGTATGGCTGAAGGCAGAACACCCTCCGCTTCAATCACCACAAATGGTGGCCTCAACTTACTCCCTTGGCCGAAGGTGGATTTCAGCAAATTCGGCGAAATTGAAACCCAGCCTTTATCTCGGATCAAAAAGATTTCCGGTGCCAATCTTGCCCGCAATTGGGCGATGATCCCGCACGTCACCCAATTCGATCAGGCCGACATCACCCAACTGGAAGCCCTGCGCGTACAAATCAATAAAGAGAATGCCGCATCCAACAAGAACGGAACCGGCATTAAACTGACTGTTCTGGCTTTCCTTATCAAAGCAAGCGCCGCAGCACTGAAAAAATTTCCAACATTCAACGCCTCCCTTGATGCCACTGGCGAAACGCTCACACTCAAAAAATACTTCCATATCGGTTTCGCCGCCGACACACCAAACGGACTCGTCGTCCCGGTGATCCGCAACGTAGACCAAAAAGGCATCGTAGAGATCGCACAAGAAACCAGCGATCTCGCCAAAAAAGCACGCGATGGCAAACTCACCCCAGCAGACATGAGCGGTGGTTGCTTCTCCATCAGCTCACTCGGTGGCATCGGAGGTACCGCATTCACACCCATTATCAACGCACCTGAAGTAGCGATCCTGGGTGTCTCCAAATCCCTCATCCAACCCATCTGGGATGGCACACAATTCGCACCTAAAATGCTGTTGCCTCTGTCACTAAGCTACGATCACCGCGTCATTGATGGTGCCTTGGCCGCACACTTCACCACTTATCTCAGCCAGATACTCGCCGACATGCGGCGCGTACTGCTGTGA
>xylefa3579
ATGACCGAAATCAAGGAAGCTTTTGTCCCCGATATCGGTGACTACAGCAACGTCCCAGTGATTGAAGTGCTAGTCGCTGTTGGCGATACCGTCTCCAAGGGCCAAAGTTTGATCACCTTGGAATCTGACAAAGCAACCATGGAAGTACCTTCGTCAACAGCCGGTATCATCAAAGAAA-TAAAA-GTGAAGGTT-GGCGATACCTTATCCCAAGGCCATGTCGTCGCATTAATCGAAGTCTCCGAAGAGACTGCCGAAGTCACCACACCCATGACCGTTAACACGCCAACCACGCGTGCTCACAACACTGCACATCCAGAAGACGAAGGCAGCTTAATCGAAGTGCGTGTCCCTGATATTGGCGATTACACCAACGTCCCAGTGATTGAAGTCCTGGTCGCTGTTGGCGATACCGTCTCCAAGGACCAAAGTCTAATCACCTTAGAATCTGACAAAGCAACCTTGGAAGTGCCCTCCTCCGCCACCGGTGTCATCAAACAACTCAAGGTCAACATTGGAGACACCTTGTCGCAAGGCGATATCGTCGTTGTGCTTCAAAGCGCAGAGAGCACCCCACTCACTCCAACCACAAACAAACCAGCATTGCCACCCAATTCCAGCCCTGCAGGGGATGCCATCTCCGCCCCAGCATCCCCTGCAGGGACACAGAGCACCCCACCGATCACCTTCGACGCCAACACCGTGCTACCGTCCAAGGTCCCCTATGCCAGCCCCGCCGTACGCCTGCTTGCACGCCAGTTAGACGTGGACCTGAGCCGCATCAAAGGCAGCGAGAAAAATGGACGCATTACCCGCGAAGACGTACAGAAATTCGTCAACACCACCTTAGGTACTGGTATGGCTGAAGGCAGAACACCCTCCGCTTCAATCACCACAAATGGTGGCCTCAACTTACTCCCTTGGCCGAATGTGGATTTCAGCAAATTCGGCGAAATTGAAACCCAGCCTTTATCTCGGATCAAAAAGATTTCCGGTGCCAATCTTGCCCGCAATTGGGCGATGATCCCGCACGTCACCCAATTTGATCAGGCCGACATCACCCAACTGGAAGCCCTGCGCGTACAAATCAATAAAGAGAATGCCGCATCCAACAAGAACGGAACCGGCATTAAACTGACTGTTCTGGCTTTCCTTATCAAAGCAAGCGCCTCAGCACTGAAAAAATTTCCAACATTCAACGCCTCCCTTGATGCCACTGGCGAAACGCTCACACTCAAAAAATACTTCCATATCGGTTTCGCCGCCGACACACCAAACGGACTCGTCGTCCCGGTGATCCGCAACGTAGACCAAAAAGGCATCGTAGAGATCGCACAAGAAACCAGCGATCTCGCCAAAAAAGCACGCGATGGCAAACTCACCCCAGCAGACATGAGCGGTGGTTGCTTCTCCATCAGCTCACTCGGTGGCATCGGAGGTACCGCATTCACACCCATTATCAACGCACCTGAAGTAGCGATCCTGGGTGTCTCCAAATCCCTCATCCAACCCATCTGGGATGGCACACAATTCGCACCTAAAATGCTGTTGCCGCTGTCACTAAGCTACGATCACCGCGTCATTGATGGTGCCTTGGCCGCACACTTCACCACTTATCTCAGCCAGATACTCGCCGACATGCGGCGCGTACTGCTGTGA
>xylefa8082
ATGACCGAAATCAAGGAAGCTTTTGTCCCCGATATCGGTGACTACAGCAACGTCCCAGTGATTGAAGTGCTAGTCGCTGTTGGCGATACCGTCTCCAAGGGCCAAAGTTTGATCACCTTGGAATCTGACAAAGCAACCATGGAAGTACCTTCGTCAACAGCCGGTATCATCAAAGAAA-TAAAA-GTGAAGGTT-GGCGATACCTTATCCCAAGGCCATGTCGTCGCATTAATCGAAGTCTCCGAAGAGACTGCCGAAGTCACCACACCCATGACCGTTAACACGCCAACCACGCGTGCTCACAACACTGCACATCCAGAAGACGAAGGCAGCTTAATCGAAGTGCGTGTCCCTGATATTGGCGATTACACCAACGTCCCAGTGATTGAAGTCCTGGTCGCTGTTGGCGATACCGTCTCCAAGGACCAAAGTCTAATCACCTTAGAATCTGACAAAGCAACCTTGGAAGTGCCCTCCTCCGCCACCGGTGTCATCAAACAACTCAAGGTCAACATTGGAGACACCTTGTCGCAAGGCGATATCGTCGTTGTGCTTCAAAGCGCAGAGAGCACCCCACTCACTCCAACCACAAACAAACCAGCATTGCCACCCAATTCCAGCCCTGCAGGGGATGCCATCTCCGCCCCAGCATCCCCTGCAGGGACACAGAGCACCCCACCGATCACCTTCGACGCCAACACCGTGCTACCGTCCAAGGTCCCCTATGCCAGCCCCGCCGTACGCCTGCTTGCACGCCAGTTAGACGTGGACCTGAGCCGCATCAAAGGCAGCGAGAAAAATGGACGCATTACCCGCGAAGACGTACAGAAATTCGTCAACACCACCTTAGGTACTGGTATGGCTGAAGGCAGAACACCCTCCGCTTCAATCACCACAAATGGTGGCCTCAACTTACTCCCTTGGCCGAATGTGGATTTCAGCAAATTCGGCGAAATTGAAACCCAGCCTTTATCTCGGATCAAAAAGATTTCCGGTGCCAATCTTGCCCGCAATTGGGCGATGATCCCGCACGTCACCCAATTTGATCAGGCCGACATCACCCAACTGGAAGCCCTGCGCGTACAAATCAATAAAGAGAATGCCGCATCCAACAAGAACGGAACCGGCATTAAACTGACTGTTCTGGCTTTCCTTATCAAAGCAAGCGCCTCAGCACTGAAAAAATTTCCAACATTCAACGCCTCCCTTGATGCCACTGGCGAAACGCTCACACTCAAAAAATACTTCCATATCGGTTTCGCCGCCGACACACCAAACGGACTCGTCGTCCCGGTGATCCGCAACGTAGACCAAAAAGGCATCGTAGAGATCGCACAAGAAACCAGCGATCTCGCCAAAAAAGCACGCGATGGCAAACTCACCCCAGCAGACATGAGCGGTGGTTGCTTCTCCATCAGCTCACTCGGTGGCATCGGAGGTACCGCATTCACACCCATTATCAACGCACCTGAAGTAGCGATCCTGGGTGTCTCCAAATCCCTCATCCAACCCATCTGGGATGGCACACAATTCGCACCTAAAATGCTGTTGCCGCTGTCACTAAGCTACGATCACCGCGTCATTGATGGTGCCTTGGCCGCACACTTCACCACTTATCTCAGCCAGATACTCGCCGACATGCGGCGCGTACTGCTGTGA
>xylefa8071
ATGACCGAAATCAAGGAAGCTTTTGTCCCCGATATCGGTGACTACAGCAACGTCCCAGTGATTGAAGTGCTAGTCGCTGTTGGCGATACCGTCTCCAAGGGCCAAAGTTTGATCACCTTGGAATCTGACAAAGCAACCATGGAAGTACCTTCGTCAACAGCCGGTATCATCAAAGAAA-TAAAA-GTGAAGGTT-GGCGATACCTTATCCCAAGGCCATGTCGTCGCATTAATCGAAGTCTCCGAAGAGACTGCCGAAGTCACCACACCCATGACCGTTAACACGCCAACCACGCGTGCTCACAACACTGCACATCCAGAAGACGAAGGCAGCTTAATCGAAGTGCGTGTCCCTGATATTGGCGATTACACCAACGTCCCAGTGATTGAAGTCCTGGTCGCTGTTGGCGATACCGTCTCCAAGGACCAAAGTCTAATCACCTTAGAATCTGACAAAGCAACCTTGGAAGTGCCCTCCTCCGCCACCGGTGTCATCAAACAACTCAAGGTCAACATTGGAGACACCTTGTCGCAAGGCGATATCGTCGTTGTGCTTCAAAGCGCAGAGAGCACCCCACTCACTCCAACCACAAACAAACCAGCATTGCCACCCAATTCCAGCCCTGCAGGGGATGCCATCTCCGCCCCAGCATCCCCTGCAGGGACACAGAGCACCCCACCGATCACCTTCGACGCCAACACCGTGCTACCGTCCAAGGTCCCCTATGCCAGCCCCGCCGTACGCCTGCTTGCACGCCAGTTAGACGTGGACCTGAGCCGCATCAAAGGCAGCGAGAAAAATGGACGCATTACCCGCGAAGACGTACAGAAATTCGTCAACACCACCTTAGGTACTGGTATGGCTGAAGGCAGAACACCCTCCGCTTCAATCACCACAAATGGTGGCCTCAACTTACTCCCTTGGCCGAATGTGGATTTCAGCAAATTCGGCGAAATTGAAACCCAGCCTTTATCTCGGATCAAAAAGATTTCCGGTGCCAATCTTGCCCGCAATTGGGCGATGATCCCGCACGTCACCCAATTTGATCAGGCCGACATCACCCAACTGGAAGCCCTGCGCGTACAAATCAATAAAGAGAATGCCGCATCCAACAAGAACGGAACCGGCATTAAACTGACTGTTCTGGCTTTCCTTATCAAAGCAAGCGCCTCAGCACTGAAAAAATTTCCAACATTCAACGCCTCCCTTGATGCCACTGGCGAAACGCTCACACTCAAAAAATACTTCCATATCGGTTTCGCCGCCGACACACCAAACGGACTCGTCGTCCCGGTGATCCGCAACGTAGACCAAAAAGGCATCGTAGAGATCGCACAAGAAACCAGCGATCTCGCCAAAAAAGCACGCGATGGCAAACTCACCCCAGCAGACATGAGCGGTGGTTGCTTCTCCATCAGCTCACTCGGTGGCATCGGAGGTACCGCATTCACACCCATTATCAACGCACCTGAAGTAGCGATCCTGGGTGTCTCCAAATCCCTCATCCAACCCATCTGGGATGGCACACAATTCGCACCTAAAATGCTGTTGCCGCTGTCACTAAGCTACGATCACCGCGTCATTGATGGTGCCTTGGCCGCACACTTCACCACTTATCTCAGCCAGATACTCGCCGACATGCGGCGCGTACTGCTGTGA
>xylefaco33
ATGACCGAAATCAAGGAAGCTTTTGTCCCCGATATCGGTGACTACAGCAACGTCCCAGTGATTGAAGTGCTAGTCGCTGTTGGCGATACCGTCTCCAAGGGCCAAAGTTTGATCACCTTGGAATCTGACAAAGCAACCATGGAAGTACCTTCGTCAACAGCCGGTATCATCAAAGAAA-TAAAA-GTGAAGGTT-AGCGATACCTTATCCCAAGGCCATGTCGTCGCATTAATCGAAGTCTCCGAAGAGACTGCCGAAGTCACCACACCCATGACCGTTAACACGCCAACCACGCGTGCTCACAACACTGCACCTCCAGAAGACGGAGGCAGCTTAATCGAAGTGCGTGTCCCTGATATTGGCGATTACACCAACGTCCCAGTGATTGAAGTCCTGGTCGCTGTTGGCGATACCGTCTCCAAGGACCAAAGTCTAATCACCTTAGAATCTGACAAAGCAACCTTGGAAGTACCCTCCTCCGCCACAGGTGTCATCAAACAACTCAAGGTCAACATTGGAGACACCTTGTCGCAAGGCGATATCGTCGTTGTGCTTCAAAGCGCAGAGAGCACCCCACTCACTCCAACCACAAACAAACCAGCATTGCCACCCAATTCCAGCCCTGCAGGGGATGCCATCTCCGCCCCAGCATCCCCTGCAGGGACACAGAGCACCCCACCGATCACCTTCGAAGCCAACACCGTGCTACCGTCCAAGGTCCCCTATGCCAGCCCCGCCGTACGCCTGCTTGCACGCCAGTTAGACGTGGACCTGAGCCGCATCAAAGGCAGCGAGAAAAATGGACGCATTACCCGCGAAGACGTACAGAAATTCGTCAACACCACCTTAGGTACTGGTATGGCTGAAGGCAGAACACCCTCCGCTTCAATCACCACAAATGGTGGCCTCAACTTACTCCCTTGGCCGAAGGTGGATTTCAGCAAATTCGGCGAAATTGAAACCCAGCCTTTATCTCGGATCAAAAAGATTTCCGGTGCCAATCTTGCCCGCAATTGGGCGATGATCCCGCACGTCACCCAATTCGATCAGGCCGACATCACCCAACTGGAAGCCCTGCGCGTACAAATCAATAAAGAGAATGCCGCATCCAACAAGAACGGAACCGGCATTAAACTGACTGTTCTGGCTTTCCTTATCAAAGCAAGCGCCGCAGCACTGAAAAAATTTCCAACATTCAACGCCTCCCTTGATGCCACTGGCGAAACGCTCACACTCAAAAAATACTTCCATATCGGTTTCGCCGCCGACACACCAAACGGACTCGTCGTCCCGGTGATCCGCAACGTAGACCAAAAAGGCATCGTAGAGATCGCACAAGAAACCAGCGATCTCGCCAAAAAAGCACGCGATGGCAAACTCACCCCAGCAGACATGAGCGGTGGTTGCTTCTCCATCAGCTCACTCGGTGGCATCGGAGGTACCGCATTCACACCCATTATCAACGCACCTGAAGTAGCGATCCTGGGTGTCTCCAAATCCCTCATCCAACCCATCTGGGATGGCACACAATTCGCACCTAAAATGCTGTTGCCTCTGTCACTAAGCTACGATCACCGCGTCATTGATGGTGCCTTGGCCGCACACTTCACCACTTATCTCAGCCAGATACTCGCCGACATGCGGCGCGTACTGCTGTGA
>xylefa7969
ATGACCGAAATCAAGGAAGCTTTTGTCCCCGATATCGGTGACTACAGCAACGTCCCAGTGATTGAAGTGCTAGTCGCTGTTGGCGATACCGTCTCCAAGGGCCAAAGTTTGATCACCTTGGAATCTGACAAAGCAACCATGGAAGTACCTTCGTCAACAGCCGGTATCATCAAAGAAA-TAAAA-GTGAAGGTT-GGCGATACCTTATCCCAAGGCCATGTCGTCGCATTAATCGAAGTCTCCGAAGAGACTGCCGAAGTCACCACACCCATGACCGTTAACACGCCAACCACGCGTGCTCACAACACTGCACATCCAGAAGACGAAGGCAGCTTAATCGAAGTGCGTGTCCCTGATATTGGCGATTACACCAACGTCCCAGTGATTGAAGTCCTGGTCGCTGTTGGCGATACCGTCTCCAAGGACCAAAGTCTAATCACCTTAGAATCTGACAAAGCAACCTTGGAAGTGCCCTCCTCCGCCACCGGTGTCATCAAACAACTCAAGGTCAACATTGGAGACACCTTGTCGCAAGGCGATATCGTCGTTGTGCTTCAAAGCGCAGAGAGCACCCCACTCACTCCAACCACAAACAAACCAGCATTGCCACCCAATTCCAGCCCTGCAGGGGATGCCATCTCCGCCCCAGCATCCCCTGCAGGGACACAGAGCACCCCACCGATCACCTTCGACGCCAACACCGTGCTACCGTCCAAGGTCCCCTATGCCAGCCCCGCCGTACGCCTGCTTGCACGCCAGTTAGACGTGGACCTGAGCCGCATCAAAGGCAGCGAGAAAAATGGACGCATTACCCGCGAAGACGTACAGAAATTCGTCAACACCACCTTAGGTACTGGTATGGCTGAAGGCAGAACACCCTCCGCTTCAATCACCACAAATGGTGGCCTCAACTTACTCCCTTGGCCGAATGTGGATTTCAGCAAATTCGGCGAAATTGAAACCCAGCCTTTATCTCGGATCAAAAAGATTTCCGGTGCCAATCTTGCCCGCAATTGGGCGATGATCCCGCACGTCACCCAATTTGATCAGGCCGACATCACCCAACTGGAAGCCCTGCGCGTACAAATCAATAAAGAGAATGCCGCATCCAACAAGAACGGAACCGGCATTAAACTGACTGTTCTGGCTTTCCTTATCAAAGCAAGCGCCTCAGCACTGAAAAAATTTCCAACATTCAACGCCTCCCTTGATGCCACTGGCGAAACGCTCACACTCAAAAAATACTTCCATATCGGTTTCGCCGCCGACACACCAAACGGACTCGTCGTCCCGGTGATCCGCAACGTAGACCAAAAAGGCATCGTAGAGATCGCACAAGAAACCAGCGATCTCGCCAAAAAAGCACGCGATGGCAAACTCACCCCAGCAGACATGAGCGGTGGTTGCTTCTCCATCAGCTCACTCGGTGGCATCGGAGGTACCGCATTCACACCCATTATCAACGCACCTGAAGTAGCGATCCTGGGTGTCTCCAAATCCCTCATCCAACCCATCTGGGATGGCACACAATTCGCACCTAAAATGCTGTTGCCGCTGTCACTAAGCTACGATCACCGCGTCATTGATGGTGCCTTGGCCGCACACTTCACCACTTATCTCAGCCAGATACTCGCCGACATGCGGCGCGTACTGCTGTGA
>xylefaD026
ATGACCGAAATCAAGGAAGCTTTTGTCCCCGATATCGGTGACTACAGCAACGTCCCAGTGATTGAAGTGCTAGTCGCTGTTGGCGATACCGTCTCCAAGGGCCAAAGTTTGATCACCTTGGAATCTGACAAAGCAACCATGGAAGTACCTTCGTCAACAGCCGGTATCATCAAAGAAA-TAAAA-GTGAAGGTT-GGCGATACCTTATCCCAAGGCCATGTCGTCGCATTAATCGAAGTCTCCGAAGAGACTGCCGAAGTCACCACACCCATGACCGTTAACACGCCAACCACGCGTGCTCACAACACTGCACATCCAGAAGACGAAGGCAGCTTAATCGAAGTGCGTGTCCCTGATATTGGCGATTACACCAACGTCCCAGTGATTGAAGTCCTGGTCGCTGTTGGCGATACCGTCTCCAAGGACCAAAGTCTAATCACCTTAGAATCTGACAAAGCAACCTTGGAAGTGCCCTCCTCCGCCACCGGTGTCATCAAACAACTCAAGGTCAACATTGGAGACACCTTGTCGCAAGGCGATATCGTCGTTGTGCTTCAAAGCGCAGAGAGCACCCCACTCACTCCAACCACAAACAAACCAGCATTGCCACCCAATTCCAGCCCTGCAGGGGATGCCATCTCCGCCCCAGCATCCCCTGCAGGGACACAGAGCACCCCACCGATCACCTTCGACGCCAACACCGTGCTACCGTCCAAGGTCCCCTATGCCAGCCCCGCCGTACGCCTGCTTGCACGCCAGTTAGACGTGGACCTGAGCCGCATCAAAGGCAGCGAGAAAAATGGACGCATTACCCGCGAAGACGTACAGAAATTCGTCAACACCACCTTAGGTACTGGTATGGCTGAAGGCAGAACACCCTCCGCTTCAATCACCACAAATGGTGGCCTCAACTTACTCCCTTGGCCGAATGTGGATTTCAGCAAATTCGGCGAAATTGAAACCCAGCCTTTATCTCGGATCAAAAAGATTTCCGGTGCCAATCTTGCCCGCAATTGGGCGATGATCCCGCACGTCACCCAATTTGATCAGGCCGACATCACCCAACTGGAAGCCCTGCGCGTACAAATCAATAAAGAGAATGCCGCATCCAACAAGAACGGAACCGGCATTAAACTGACTGTTCTGGCTTTCCTTATCAAAGCAAGCGCCTCAGCACTGAAAAAATTTCCAACATTCAACGCCTCCCTTGATGCCACTGGCGAAACGCTCACACTCAAAAAATACTTCCATATCGGTTTCGCCGCCGACACACCAAACGGACTCGTCGTCCCGGTGATCCGCAACGTAGACCAAAAAGGCATCGTAGAGATCGCACAAGAAACCAGCGATCTCGCCAAAAAAGCACGCGATGGCAAACTCACCCCAGCAGACATGAGCGGTGGTTGCTTCTCCATCAGCTCACTCGGTGGCATCGGAGGTACCGCATTCACACCCATTATCAACGCACCTGAAGTAGCGATCCTGGGTGTCTCCAAATCCCTCATCCAACCCATCTGGGATGGCACACAATTCGCACCTAAAATGCTGTTGCCGCTGTCACTAAGCTACGATCACCGCGTCATTGATGGTGCCTTGGCCGCACACTTCACCACTTATCTCAGCCAGATACTCGCCGACATGCGGCGCGTACTGCTGTGA
>xylefaAnn1
ATGACCGAAATCAAGGAAGCTTTTGTCCCCGATATCGGTGACTACAGCAACGTCCCAGTGATTGAAGTGCTAGTCGCTGTTGGCGATACCGTCTCCAAGGGCCAAAGTTTGATCACCTTGGAATCTGATAAAGCAACCATGGAAGTACCTTCGTCAACAACCGGTATCATCAAAGAAA-TAAAA-GTGAAGGTT-GGCGATACCTTATCCCAAGGCCATGTCGTCGCATTAATCGAAGTCTCCGAAGAGACTGCCGAAGTCACCACACCCATGACCGTTAACACGCCAACCACGCGTGCTCACAACACTGCACCTCCAGAAGACGAAGGCAGCTTAATCGAAGTGCGTGTCCCTGATATTGGCGATTACACCAACGTCCCAGTGATTGAAGTCCTGGTCGCTGTTGGCGATACCGTCTCCAAGGACCAAAGTCTAATCACCTTAGAATCTGACAAAGCAACCTTGGAAGTGCCCTCCTCCGCCGCAGGTATCATCAAACAACTCAAGGTCAACATTGGAGACACCTTGTCGCAAGGCGATATCGTCGTTGTGCTTCAAAGCGCAGAGAGCACCCCACTCACTCCAACCACAAACAAACCAGCATTGCCACCCAATTCCAGCCCTGCACGCGATGCCATCTCCGCCCCAGCATCCCCTGCAGGGACACCGAGCACCCCACCGATCACCTTCGACGCCAACACCGTGCTACCGTCCAAGGTCCCATATGCCAGCCCCGCCGTACGCCTGATTGCACGCCAGTTAGACGTGGACCTGAGCCGCATCAAAGGCAGCGAGAAAAATGGACGCATTACCCGCGAAGACGTACAGAAATTCGTCAACACCACCTTAGGTACTGGTATGGCTGAAGGCAGAACACCCTCCGCTTCAATCACCACAAATGGTGGCCTCAACTTACTCCCTTGGCCGAATGTGGATTTCAGCAAATTCGGCGAAATTGAAACCCAGCCTTTATCCCGGATCAAAAAGATTTCCGGTGCCAATCTTGCCCGCAATTGGGCGATGATCCCGCACGTCACCCAATTCGATCAGGCCGACATCACCGAACTGGAAGCCCTGCGCGTACAAATCAATAAAGAGAATGCCACATCCAACAAGAACGGAACCGGCATTAAACTGACTGTTCTGGCTTTCCTTATCAAAGCAAGCGCCGCAGCACTGAAAAAATTTCCAACATTCAACGCCTCCCTTGATGCCACTGGCGAAACGCTCACACTCAAAAAATACTTCCATATCGGTTTCGCCGCCGACACACCAAACGGACTCGTCGTCCCGGTGATCCGCAACGTAGACCAAAAAGGCATCGTAGAGATCGCACAAGAAACCAGCGATCTCGCCAAAAAAGCACGCGATGGCAAACTCACCCCAGCAGACATGAGCGGTGGTTGCTTCTCCATCAGCTCACTCGGTGGCATCGGAGGTACCGCATTCACACCCATTATCAACGCACCTGAAGTAGCGATCCTGGGTGTCTCCAAATCCCTCATCCAACCCATCTGGGATGGCACACAATTCGCACCTAAAATGCTGTTGCCGCTGTCACTAAGCTACGATCACCGCGTCATTGATGGTGCCTTGGCCGCACACTTCACCACTTATCTCAGCCAGATACTCGCCGACATGCGGCGCGTACTGCTGTGA
>xylefaGB54
ATGACCGAAATCAAGGAAGCTTTTGTCCCCGATATCGGTGACTACAGCAACGTCCCAGTGATTGAAGTGCTAGTCGCTGTTGGCGATACCGTCTCCAAGGGCCAAAGTTTGATCACCTTGGAATCTGACAAAGCAACCATGGAAGTACCTTCGTCAACAGCCGGTATCATCAAAGAAA-TAAAA-GTGAAGGTT-GGCGATACCTTATCCCAAGGCCATGTCGTCGCATTAATCGAAGTCTCCGAAGAGACTGCCGAAGTCACCACACCCATGACCGTTAACACGCCAACCACGCGTGCTCACAACACTGCACATCCAGAAGACGAAGGCAGCTTAATCGAAGTGCGTGTCCCTGATATTGGCGATTACACCAACGTCCCAGTGATTGAAGTCCTGGTCGCTGTTGGCGATACCGTCTCCAAGGACCAAAGTCTAATCACCTTAGAATCTGACAAAGCAACCTTGGAAGTGCCCTCCTCCGCCACCGGTGTCATCAAACAACTCAAGGTCAACATTGGAGACACCTTGTCGCAAGGCGATATCGTCGTTGTGCTTCAAAGCGCAGAGAGCACCCCACTCACTCCAACCACAAACAAACCAGCATTGCCACCCAATTCCAGCCCTGCAGGGGATGCCATCTCCGCCCCAGCATCCCCTGCAGGGACACAGAGCACCCCACCGATCACCTTCGACGCCAACACCGTGCTACCGTCCAAGGTCCCCTATGCCAGCCCCGCCGTACGCCTGCTTGCACGCCAGTTAGACGTGGACCTGAGCCGCATCAAAGGCAGCGAGAAAAATGGACGCATTACCCGCGAAGACGTACAGAAATTCGTCAACACCACCTTAGGTACTGGTATGGCTGAAGGCAGAACACCCTCCGCTTCAATCACCACAAATGGTGGCCTCAACTTACTCCCTTGGCCGAATGTGGATTTCAGCAAATTCGGCGAAATTGAAACCCAGCCTTTATCTCGGATCAAAAAGATTTCCGGTGCCAATCTTGCCCGCAATTGGGCGATGATCCCGCACGTCACCCAATTTGATCAGGCCGACATCACCCAACTGGAAGCCCTGCGCGTACAAATCAATAAAGAGAATGCCGCATCCAACAAGAACGGAACCGGCATTAAACTGACTGTTCTGGCTTTCCTTATCAAAGCAAGCGCCTCAGCACTGAAAAAATTTCCAACATTCAACGCCTCCCTTGATGCCACTGGCGAAACGCTCACACTCAAAAAATACTTCCATATCGGTTTCGCCGCCGACACACCAAACGGACTCGTCGTCCCGGTGATCCGCAACGTAGACCAAAAAGGCATCGTAGAGATCGCACAAGAAACCAGCGATCTCGCCAAAAAAGCACGCGATGGCAAACTCACCCCAGCAGACATGAGCGGTGGTTGCTTCTCCATCAGCTCACTCGGTGGCATCGGAGGTACCGCATTCACACCCATTATCAACGCACCTGAAGTAGCGATCCTGGGTGTCTCCAAATCCCTCATCCAACCCATCTGGGATGGCACACAATTCGCACCTAAAATGCTGTTGCCGCTGTCACTAAGCTACGATCACCGCGTCATTGATGGTGCCTTGGCCGCACACTTCACCACTTATCTCAGCCAGATACTCGCCGACATGCGGCGCGTACTGCTGTGA
>xylefaEB92
ATGACCGAAATCAAGGAAGCTTTTGTCCCCGATATCGGTGACTACAGCAACGTCCCAGTGATTGAAGTGCTAGTCGCTGTTGGCGATACCGTCTCCAAGGGCCAAAGTTTGATCACCTTGGAATCTGACAAAGCAACCATGGAAGTACCTTCGTCAACAGCCGGTATCATCAAAGAAA-TAAAA-GTGAAGGTT-GGCGATACCTTATCCCAAGGCCATGTCGTCGCATTAATCGAAGTCTCCGAAGAGACTGCCGAAGTCACCACACCCATGACCGTTAACACGCCAACCACGCGTGCTCACAACACTGCACATCCAGAAGACGAAGGCAGCTTAATCGAAGTGCGTGTCCCTGATATTGGCGATTACACCAACGTCCCAGTGATTGAAGTCCTGGTCGCTGTTGGCGATACCGTCTCCAAGGACCAAAGTCTAATCACCTTAGAATCTGACAAAGCAACCTTGGAAGTGCCCTCCTCCGCCACCGGTGTCATCAAACAACTCAAGGTCAACATTGGAGACACCTTGTCGCAAGGCGATATCGTCGTTGTGCTTCAAAGCGCAGAGAGCACCCCACTCACTCCAACCACAAACAAACCAGCATTGCCACCCAATTCCAGCCCTGCAGGGGATGCCATCTCCGCCCCAGCATCCCCTGCAGGGACACAGAGCACCCCACCGATCACCTTCGACGCCAACACCGTGCTACCGTCCAAGGTCCCCTATGCCAGCCCCGCCGTACGCCTGCTTGCACGCCAGTTAGACGTGGACCTGAGCCGCATCAAAGGCAGCGAGAAAAATGGACGCATTACCCGCGAAGACGTACAGAAATTCGTCAACACCACCTTAGGTACTGGTATGGCTGAAGGCAGAACACCCTCCGCTTCAATCACCACAAATGGTGGCCTCAACTTACTCCCTTGGCCGAATGTGGATTTCAGCAAATTCGGCGAAATTGAAACCCAGCCTTTATCTCGGATCAAAAAGATTTCCGGTGCCAATCTTGCCCGCAATTGGGCGATGATCCCGCACGTCACCCAATTTGATCAGGCCGACATCACCCAACTGGAAGCCCTGCGCGTACAAATCAATAAAGAGAATGCCGCATCCAACAAGAACGGAACCGGCATTAAACTGACTGTTCTGGCTTTCCTTATCAAAGCAAGCGCCTCAGCACTGAAAAAATTTCCAACATTCAACGCCTCCCTTGATGCCACTGGCGAAACGCTCACACTCAAAAAATACTTCCATATCGGTTTCGCCGCCGACACACCAAACGGACTCGTCGTCCCGGTGATCCGCAACGTAGACCAAAAAGGCATCGTAGAGATCGCACAAGAAACCAGCGATCTCGCCAAAAAAGCACGCGATGGCAAACTCACCCCAGCAGACATGAGCGGTGGTTGCTTCTCCATCAGCTCACTCGGTGGCATCGGAGGTACCGCATTCACACCCATTATCAACGCACCTGAAGTAGCGATCCTGGGTGTCTCCAAATCCCTCATCCAACCCATCTGGGATGGCACACAATTCGCACCTAAAATGCTGTTGCCGCTGTCACTAAGCTACGATCACCGCGTCATTGATGGTGCCTTGGCCGCACACTTCACCACTTATCTCAGCCAGATACTCGCCGACATGCGGCGCGTACTGCTGTGA
>xylefaM23s
ATGACCGAAATCAAGGAAGCTTTTGTCCCCGATATCGGTGACTACAGCAACGTCCCAGTGATTGAAGTGCTAGTCGCTGTTGGCGATACCGTCTCCAAGGGCCAAAGTTTGATCACCTTGGAATCTGACAAAGCAACCATGGAAGTACCTTCGTCAACAGCCGGTATCATCAAAGAAA-TAAAA-GTGAAGGTT-GGCGATACCTTATCCCAAGGCCATGTCGTCGCATTAATCGAAGTCTCCGAAGAGACTGCCGAAGTCACCACACCCATGACCGTTAACACGCCAACCACGCGTGCTCACAACACTGCACATCCAGAAGACGAAGGCAGCTTAATCGAAGTGCGTGTCCCTGATATTGGCGATTACACCAACGTCCCAGTGATTGAAGTCCTGGTCGCTGTTGGCGATACCGTCTCCAAGGACCAAAGTCTAATCACCTTAGAATCTGACAAAGCAACCTTGGAAGTGCCCTCCTCCGCCACCGGTGTCATCAAACAACTCAAGGTCAACATTGGAGACACCTTGTCGCAAGGCGATATCGTCGTTGTGCTTCAAAGCGCAGAGAGCACCCCACTCACTCCAACCACAAACAAACCAGCATTGCCACCCAATTCCAGCCCTGCAGGGGATGCCATCTCCGCCCCAGCATCCCCTGCAGGGACACAGAGCACCCCACCGATCACCTTCGACGCCAACACCGTGCTACCGTCCAAGGTCCCCTATGCCAGCCCCGCCGTACGCCTGCTTGCACGCCAGTTAGACGTGGACCTGAGCCGCATCAAAGGCAGCGAGAAAAATGGACGCATTACCCGCGAAGACGTACAGAAATTCGTCAACACCACCTTAGGTACTGGTATGGCTGAAGGCAGAACACCCTCCGCTTCAATCACCACAAATGGTGGCCTCAACTTACTCCCTTGGCCGAATGTGGATTTCAGCAAATTCGGCGAAATTGAAACCCAGCCTTTATCTCGGATCAAAAAGATTTCCGGTGCCAATCTTGCCCGCAATTGGGCGATGATCCCGCACGTCACCCAATTTGATCAGGCCGACATCACCCAACTGGAAGCCCTGCGCGTACAAATCAATAAAGAGAATGCCGCATCCAACAAGAACGGAACCGGCATTAAACTGACTGTTCTGGCTTTCCTTATCAAAGCAAGCGCCTCAGCACTGAAAAAATTTCCAACATTCAACGCCTCCCTTGATGCCACTGGCGAAACGCTCACACTCAAAAAATACTTCCATATCGGTTTCGCCGCCGACACACCAAACGGACTCGTCGTCCCGGTGATCCGCAACGTAGACCAAAAAGGCATCGTAGAGATCGCACAAGAAACCAGCGATCTCGCCAAAAAAGCACGCGATGGCAAACTCACCCCAGCAGACATGAGCGGTGGTTGCTTCTCCATCAGCTCACTCGGTGGCATCGGAGGTACCGCATTCACACCCATTATCAACGCACCTGAAGTAGCGATCCTGGGTGTCTCCAAATCCCTCATCCAACCCATCTGGGATGGCACACAATTCGCACCTAAAATGCTGTTGCCGCTGTCACTAAGCTACGATCACCGCGTCATTGATGGTGCCTTGGCCGCACACTTCACCACTTATCTCAGCCAGATACTCGCCGACATGCGGCGCGTACTGCTGTGA
>xylefaMuMD
ATGACCGAAATCAAGGAAGCTTTTGTCCCCGATATCGGTGACTACAGCAACGTCCCAGTGATTGAAGTGCTAGTCGCTGTTGGCGATACCGTCTCCAAGGGCCAAAGTTTGATCACCTTGGAATCTGACAAAGCAACCATGGAAGTACCTTCGTCAACAGCCGGTATCATCAAAGAAA-TAAAA-GTGAAGGTT-GGCGATACCTTATCCCAAGGCCATGTCGTCGCATTAATCGAAGTCTCCGAAGAGACTGCCGAAGTCACCACACCCATGACCGTTAACACGCCAACCACGCGTGCTCACAACACTGCACATCCAGAAGACGAAGGCAGCTTAATCGAAGTGCGTGTCCCTGATATTGGCGATTACACCAACGTCCCAGTGATTGAAGTCCTGGTCGCTGTTGGCGATACCGTCTCCAAGGACCAAAGTCTAATCACCTTAGAATCTGACAAAGCAACCTTGGAAGTGCCATCCTCCGCCACAGGTGTCATCAAACAACTCAAGGTCAACATTGGAGACACCTTGTCGCAAGGCGATATCGTCGTTGTGCTTCAAAGCGCAGAGAGCACCCCACTCACTCCAACCACAAACAAACCAGCATTGCCACCCAATTCCAGACCTGCAGGGGATGCCATCTCCGCCCCAGCATCCCCTGCAGGGACACAGAGCACCCCACCGATCACCTTCGACGCCAACACCGTGCTACCGTCCAAGGTCCCCTATGCCAGCCCCGCCGTACGCCTGCTTGCACGCCAGTTAGACGTGGACCTGAGCCGCATCAAAGGCAGCGAGAAAAATGGACGCATTACCCGCGAAGACGTACAGAAATTCGTCAACACCACCTTAGGTACTGGTATGGCTGAAGGCAGAACACCCTCCGCTTCAATCACCACAAATGGTTGCCTCAACTTACTCCCTTGGCCGAATGTGGATTTCAGCAAATTCGGCGAAATTGAAACCCAGCCTTTATCTCGGATCAAAAAGATTTCCGGTGCCAATCTTGCCCGCAATTGGGCGATGATCCCGCACGTCACCCAATTCGATCAGGCCGACATCACCCAACTGGAAGCCCTGCGCGTACAAATCAATAAAGAGAATGCCGCATCCAACAAGAACGGAACCGGCATTAAACTGACTGTTCTGGCTTTCCTTATCAAAGCAAGCGCCGCAGCACTGAAAAAATTTCCAACATTCAACGCCTCCCTTGATGCCACTGGCGAAACGCTCACACTCAAAAAATACTTCCATATCGGTTTCGCCGCCGACACACCAAACGGACTCGTCGTCCCGGTGATCCGCAACGTAGACCAAAAAGGCATCGTAGAGATCGCACAAGAAACCAGCGATCTCGCCAAAAAAGCACGCGATGGCAAACTCACCCCAGCAGACATGAGCGGTGGTTGCTTCTCCATCAGCTCACTCGGTGGCATCGGAGGTACCGCATTCACACCCATTATCAACGCACCTGAAGTAGCGATCCTGGGTGTCTCCAAATCCCTCATCCAACCCATCTGGGATGGCACACAATTCGCACCTAAAATGCTGTTGCCTCTGTCACTAAGCTACGATCACCGCGTCATTGATGGTGCCTTGGCCGCACACTTCACCACTTATCTCAGCCAGATACTCGCCGACATGCGGCGCGTACTGCTGTGA
>xylefaTem1
ATGACCGAAATCAAGGAAGCTTTTGTCCCCGATATCGGTGACTACAGCAACGTCCCAGTGATTGAAGTGCTAGTCGCTGTTGGCGATACCGTCTCCAAGGGCCAAAGTTTGATCACCTTGGAATCTGACAAAGCAACCATGGAAGTACCTTCGTCAACAGCCGGTATCATCAAAGAAA-TAAAA-GTGAAGGTT-GGCGATACCTTATCCCAAGGCCATGTCGTCGCATTAATCGAAGTCTCCGAAGAGACTGCCGAAGTCACCACACCCATGACCGTTAACACGCCAACCACGCGTGCTCACAACACTGCACATCCAGAAGACGAAGGCAGCTTAATCGAAGTGCGTGTCCCTGATATTGGCGATTACACCAACGTCCCAGTGATTGAAGTCCTGGTCGCTGTTGGCGATACCGTCTCCAAGGACCAAAGTCTAATCACCTTAGAATCTGACAAAGCAACCTTGGAAGTGCCCTCCTCCGCCACCGGTGTCATCAAACAACTCAAGGTCAACATTGGAGACACCTTGTCGCAAGGCGATATCGTCGTTGTGCTTCAAAGCGCAGAGAGCACCCCACTCACTCCAACCACAAACAAACCAGCATTGCCACCCAATTCCAGCCCTGCAGGGGATGCCATCTCCGCCCCAGCATCCCCTGCAGGGACACAGAGCACCCCACCGATCACCTTCGACGCCAACACCGTGCTACCGTCCAAGGTCCCCTATGCCAGCCCCGCCGTACGCCTGCTTGCACGCCAGTTAGACGTGGACCTGAGCCGCATCAAAGGCAGCGAGAAAAATGGACGCATTACCCGCGAAGACGTACAGAAATTCGTCAACACCACCTTAGGTACTGGTATGGCTGAAGGCAGAACACCCTCCGCTTCAATCACCACAAATGGTGGCCTCAACTTACTCCCTTGGCCGAATGTGGATTTCAGCAAATTCGGCGAAATTGAAACCCAGCCTTTATCTCGGATCAAAAAGATTTCCGGTGCCAATCTTGCCCGCAATTGGGCGATGATCCCGCACGTCACCCAATTTGATCAGGCCGACATCACCCAACTGGAAGCCCTGCGCGTACAAATCAATAAAGAGAATGCCGCATCCAACAAGAACGGAACCGGCATTAAACTGACTGTTCTGGCTTTCCTTATCAAAGCAAGCGCCTCAGCACTGAAAAAATTTCCAACATTCAACGCCTCCCTTGATGCCACTGGCGAAACGCTCACACTCAAAAAATACTTCCATATCGGTTTCGCCGCCGACACACCAAACGGACTCGTCGTCCCGGTGATCCGCAACGTAGACCAAAAAGGCATCGTAGAGATCGCACAAGAAACCAGCGATCTCGCCAAAAAAGCACGCGATGGCAAACTCACCCCAGCAGACATGAGCGGTGGTTGCTTCTCCATCAGCTCACTCGGTGGCATCGGAGGTACCGCATTCACACCCATTATCAACGCACCTGAAGTAGCGATCCTGGGTGTCTCCAAATCCCTCATCCAACCCATCTGGGATGGCACACAATTCGCACCTAAAATGCTGTTGCCGCTGTCACTAAGCTACGATCACCGCGTCATTGATGGTGCCTTGGCCGCACACTTCACCACTTATCTCAGCCAGATACTCGCCGACATGCGGCGCGTACTGCTGTGA
>xylefastag
ATGACCGAAATCAAGGAAGCTTTTGTCCCCGATATCGGTGACTACAGCAACGTCCCAGTGATTGAAGTGCTAGTCGCTGTTGGCGATACCGTCTCCAAGGGCCAAAGTTTGATCACCTTGGAATCTGACAAAGCAACCATGGAAGTACCTTCGTCAACAGCCGGTATCATCAAAGAAA-TAAAA-GTGAAGGTT-GGCGATACCTTATCCCAAGGCCATGTCGTCGCATTAATCGAAGTCTCCGAAGAGACTGCCGAAGTCACCACACCCATGACCGTTAACACGCCAACCACGCGTGCTCACAACACTGCACATCCAGAAGACGAAGGCAGCTTAATCGAAGTGCGTGTCCCTGATATTGGCGATTACACCAACGTCCCAGTGATTGAAGTCCTGGTCGCTGTTGGCGATACCGTCTCCAAGGACCAAAGTCTAATCACCTTAGAATCTGACAAAGCAACCTTGGAAGTGCCCTCCTCCGCCACCGGTGTCATCAAACAACTCAAGGTCAACATTGGAGACACCTTGTCGCAAGGCGATATCGTCGTTGTGCTTCAAAGCGCAGAGAGCACCCCACTCACTCCAACCACAAACAAACCAGCATTGCCACCCAATTCCAGCCCTGCAGGGGATGCCATCTCCGCCCCAGCATCCCCTGCAGGGACACAGAGCACCCCACCGATCACCTTCGACGCCAACACCGTGCTACCGTCCAAGGTCCCCTATGCCAGCCCCGCCGTACGCCTGCTTGCACGCCAGTTAGACGTGGACCTGAGCCGCATCAAAGGCAGCGAGAAAAATGGACGCATTACCCGCGAAGACGTACAGAAATTCGTCAACACCACCTTAGGTACTGGTATGGCTGAAGGCAGAACACCCTCCGCTTCAATCACCACAAATGGTGGCCTCAACTTACTCCCTTGGCCGAATGTGGATTTCAGCAAATTCGGCGAAATTGAAACCCAGCCTTTATCTCGGATCAAAAAGATTTCCGGTGCCAATCTTGCCCGCAATTGGGCGATGATCCCGCACGTCACCCAATTTGATCAGGCCGACATCACCCAACTGGAAGCCCTGCGCGTACAAATCAATAAAGAGAATGCCGCATCCAACAAGAACGGAACCGGCATTAAACTGACTGTTCTGGCTTTCCTTATCAAAGCAAGCGCCTCAGCACTGAAAAAATTTCCAACATTCAACGCCTCCCTTGATGCCACTGGCGAAACGCTCACACTCAAAAAATACTTCCATATCGGTTTCGCCGCCGACACACCAAACGGACTCGTCGTCCCGGTGATCCGCAACGTAGACCAAAAAGGCATCGTAGAGATCGCACAAGAAACCAGCGATCTCGCCAAAAAAGCACGCGATGGCAAACTCACCCCAGCAGACATGAGCGGTGGTTGCTTCTCCATCAGCTCACTCGGTGGCATCGGAGGTACCGCATTCACACCCATTATCAACGCACCTGAAGTAGCGATCCTGGGTGTCTCCAAATCCCTCATCCAACCCATCTGGGATGGCACACAATTCGCACCTAAAATGCTGTTGCCGCTGTCACTAAGCTACGATCACCGCGTCATTGATGGTGCCTTGGCCGCACACTTCACCACTTATCTCAGCCAGATACTCGCCGACATGCGGCGCGTACTGCTGTGA
>long-mer164_(reversed)
-------------------------------------------------------------------------------------------------------------------------------------------------------------------------------------------------------------------------------------------------------------------------------------------------------------------------------------------------------------------------------------------------------------------TTGGCGATACCGTCTCCAAGGACCAAAGTCTAATCACCTTA---------------------------------------------------------------------------------------------------------------------------------------------------------------------------------------------------------------------------------------------------------------------------------------------------------------------------------------------------------------------------------------------------------------------------------------------------------------------------------------------------------------------------------------------------------------------------------------------------------------------------------------------------------------------------------------------------------------------------------------------------------------------------------------------------------------------------------------------------------------------------------------------------------------------------------------------------------------------------------------------------------------------------------------------------------------------------------------------------------------------------------------------------------------------------------------------------------------------------------------------------------------
>long-mer163_(reversed)
------------------------------------------------------------------------------------------------------------------------------------------------------------------------------------------------------------------------------------------------------------------------------------------------------------------------------------------------------------------------------------------------------------------------------------------------------------------------------------------------------------ATCAAACAACTCAAGGTCAACATTGGAGACACCTTGTCGCAAGGCGATATCGTCGTTGTGCTTCAAAGC------------------------------------------------------------------------------------------------------------------------------------------------------------------------------------------------------------------------------------------------------------------------------------------------------------------------------------------------------------------------------------------------------------------------------------------------------------------------------------------------------------------------------------------------------------------------------------------------------------------------------------------------------------------------------------------------------------------------------------------------------------------------------------------------------------------------------------------------------------------------------------------------------------------------------------------------------------------------------------------------------------------------------------------------------------------------------------------------------------------------------------------
>long-mer162_(reversed)
------------------------------------------------------------------------------------------------------------------------------------------------------------------------------------------------------------------------------------------------------------------------------------------------------------------------------------------------------------------------------------------------------------------------------------------------------------------------------------------------------------------------------------------------------------------------------------GAGAGCACCCCACTCACTCCAACCACAAACAAACCAGCATTGC--------------------------------------------------------------------------------------------------------------------------------------------------------------------------------------------------------------------------------------------------------------------------------------------------------------------------------------------------------------------------------------------------------------------------------------------------------------------------------------------------------------------------------------------------------------------------------------------------------------------------------------------------------------------------------------------------------------------------------------------------------------------------------------------------------------------------------------------------------------------------------------------------------------------------------------------------------------------------------------------------------------------------------------------------------------------------------------------
>long-mer161_(reversed)
---------------------------------------------------------------------------------------------------------------------------------------------------------------------------------------------------------------------------------------------------------------------------------------------------------------------------------------------------------------------------------------------------------------------------------------------------------------------------------------------------------------------------------------------------------------------------------------------------------------------------------------------------------------------------------------------------------------------------------------------------------------------------------------------------------------------------------------------------GACGTACAGAAATTCGTCAACACCACCTTAGGTACTGGTATGG-----------------------------------------------------------------------------------------------------------------------------------------------------------------------------------------------------------------------------------------------------------------------------------------------------------------------------------------------------------------------------------------------------------------------------------------------------------------------------------------------------------------------------------------------------------------------------------------------------------------------------------------------------------------------------------------------------------------------------------------------------------------------------------------------------------------------------
>long-mer160_(reversed)
------------------------------------------------------------------------------------------------------------------------------------------------------------------------------------------------------------------------------------------------------------------------------------------------------------------------------------------------------------------------------------------------------------------------------------------------------------------------------------------------------------------------------------------------------------------------------------------------------------------------------------------------------------------------------------------------------------------------------------------------------------------------------------------------------------------------------------------------------------------------------------------------------------------------------------------------------------------------------------------------------------------------------------------------------------------------------------------------------------------------------------------------------------------------------------------------------------------------------------------------------------------------------------------------------------------------------------------------------------------------------------------------------------------------------------------------------------------------------------------------------------------------------------------------------------------------------------------------------------------CTGTCACTAAGCTACGATCACCGCGTCATT---------------------------------------------------------------------------
