# Supplementary material for: Identification of genetic relationships and subspecies signatures in Xylella fastidiosa
Source: BMC Genomics. 2019 Mar 25;20:239. doi: 10.1186/s12864-019-5565-9 (PMC6434890; doi:10.1186/s12864-019-5565-9)
Supplement: Supplementary file 8 — Analysis of (non-)synonymous SNPs in homologs to CDS harboring specific k-mers for selected enriched GOs. (ZIP 549 kb) [file 12864_2019_5565_MOESM8_ESM.zip › Additional-File8/Additional-File8A_CladeIII/GO-0006096/CP006740.1.139/Xfm assembled to xylefaMU34 Copy.fasta]

>xylefaMU34
ATGACCGAAATCAAGGAAGCTTTTGTCCCCGATATCGGTGACTACAGCAACGTCCCAGTGATTGAAGTGCTAGTCGCTGTTGGCGATACCGTCTCCAAGGGCCAAAGTTTGATCACCTTGGAATCTGACAAAGCAACCATGGAAGTACCTTCGTCAACAGCCGGTATCATCAAAGAAA-TAAAA-GTGAAGGTT-GGCGATACCTTATCCCAAGGCCATGTCGTCGCATTAATCGAAGTCTCCGAAGAGACTGCCGAAGTCACCACACCCATGACCGTTAACACGCCAACCACGCGTGCTCACAACACTGCACATCCAGAAGACGAAGGCAGCTTAATCGAAGTGCGTGTCCCTGATATTGGCGATTACACCAACGTCCCAGTGATTGAAGTCCTGGTCGCTGTTGGCGATACCGTCTCCAAGGACCAAAGTCTAATCACCTTAGAATCTGACAAAGCAACCTTGGAAGTGCCCTCCTCCGCCACAGGTGTCATCAAACAACTCAAGGTCAACATTGGAGACACCTTGTCGCAAGGCGATATCGTCGTTGTGCTTCAAAGCGCAGAGAGCACCCCACTCACTCCAACCACAAACAAACCAGCATTGCCACCCAATTCCAGACCTGCAGGGGATGCCATCTCCGCCCCAGCATCCCCTGCAGGGACACAGAGCACCCCACCGATCACCTTCGACGCCAACACCGTGCTACCGTCCAAGGTCCCCTATGCCAGCCCCGCCGTACGCCTGCTTGCACGCCAGTTAGACGTGGACCTGAGCCGCATCAAAGGCAGCGAGAAAAATGGACGCATTACCCGCGAAGACGTACAGAAATTCGTCAACACCACCTTAGGTACTGGTATGGCTGAAGGCAGAACACCCTCCGCTTCAATCACCACAAATGGTTGCCTCAACTTACTCCCTTGGCCGAATGTGGATTTCAGCAAATTCGGCGAAATTGAAACCCAGCCTTTATCTCGGATCAAAAAGATTTCCGGTGCCAATCTTGCCCGCAATTGGGCGATGATCCCGCACGTCACCCAATTCGATCAGGCCGACATCACCCAACTGGAAGCCCTGCGCGTACAAATCAATAAAGAGAATGCCGCATCCAACAAGAACGGAACCGGCATTAAACTGACTGTTCTGGCTTTCCTTATCAAAGCAAGCGCCGCAGCACTGAAAAAATTTCCAACATTCAACGCCTCCCTTGATGCCACTGGCGAAACGCTCACACTCAAAAAATACTTCCATATCGGTTTCGCCGCCGACACACCAAACGGACTCGTCGTCCCGGTGATCCGCAACGTAGACCAAAAAGGCATCGTAGAGATCGCACAAGAAACCAGCGATCTCGCCAAAAAAGCACGCGATGGCAAACTCACCCCAGCAGACATGAGCGGTGGTTGCTTCTCCATCAGCTCACTCGGTGGCATCGGAGGTACCGCATTCACACCCATTATCAACGCACCTGAAGTAGCGATCCTGGGTGTCTCCAAATCCCTCATCCAACCCATCTGGGATGGCACACAATTCGCACCTAAAATGCTGTTGCCTCTGTCACTAAGCTACGATCACCGCGTCATTGATGGTGCCTTGGCCGCACACTTCACCACTTATCTCAGCCAGATACTCGCCGACATGCGGCGCGTACTGCTGTGA
>xylefa3571
ATGACCGAAATCAAGGAAGCTTTTGTCCCCGATATCGGTGACTACAGCAACGTCCCAGTGATTGAAGTGCTAGTCGCTGTTGGCGATACCGTCTCCAAGGGCCAAAGTTTGATCACCTTGGAATCTGACAAAGCAACCATGGAAGTACCCTCGTCAACGACCGGTATCATCAAAGAAA-TAAAA-GTGAAGGTT-GGCGATACCTTATCCCAAGGCCATGTCGTCGCATTAATCGAAGTCTCCGAAGAGACTGCCGAAATCACCACACCCATGACCGTTAACACGCCAACCACGCGTGCTCACAACACTGCACCTCCAGAAGACGGAGGCAGCTTAATCGAAGTGCGTGTCCCTGATATTGGCGATTACACCAACGTCCCAGTGATTGAAGTCCTGGTGGCTGTTGGCGATACCGTCTCCAAAGACCAAAGTCTAATCACCTTAGAATCTGACAAAGCAACCTTGGAAGTACCCTCCTCCGCCACAGGTGTCATCAAACAACTTAAGGTCAACATTGGAGACACCTTGTCGCAAGGCGACATCGTCGTTGTGCTTCAAAGCGCAGAGAGCATCCCACTCACTCCAGCCACAAACAAACCAGCATTGCCACCCAATTCCAGCCCTGCACGCGATGCCATCTCCGCCCCAGCATCCCCTGCAGGGACACCGAGCACCCCACCGATTACCTTCGATGCCAACACCGTGCTACCGTCCAAGGTCCCCTATGCCAGCCCCGCAGTACGCCTGCTTGCACGCCAGTTAGACGTGGACCTGAGCCGCATCAAAGGCAGCGAGAAAAATGGACGCATTACCCGCGAAGACGTACAGAAATTCGTCAACGCCACCTTAGGTACTGGTATGGCTGAAGGCAGAACACCCTCCGCTTCAATCACCACAAATGGTGGCCTCAACTTACTCCCTTGGCCAAATGTGGATTTCAGCAAATTCGGCGAAATTGAAACCCAGCCTTTATCTCGGATCAAAAAGATTTCCGGTGCCAATCTTGCCCGCAATTGGGCGATGATCCCGCACGTCACCCAATTCGATCAGGCCGACATCACCCAACTGGAGGCCCTGCGCGTACAAATCAATAAAGAGAATGCCGCATCCAACAAGAACGGAACCGGCATTAAACTGACTGTTCTGGCTTTCCTTATCAAAGCAAGCGCCGCAGCACTGAAAAAATTTCCAACATTCAACGCCTCCCTTGATGCCACTGGCGAAACGCTCACACTCAAAAAATACTTCCATATCGGTTTCGCCGCCGACACACCAAACGGACTCGTCGTCCCGGTGATCCGCAACGTAGACCAAAAAGGCATCGTAGAGATCGCACAAGAAACCAGCGATCTCGCCAAAAAAGCACGCGATGGCAAACTCACCCCAGCAGACATGAGCGGTGGTTGCTTCTCCATCAGCTCACTCGGTGGCATCGGAGGTACCGCATTCACACCCATTATCAACGCACCTGAAGTAGCGATCCTGGGTGTCTCCAAATCCCTCATCCAACCCATCTGGGATGGCACACAATTCGCACCTAAAATGCTGTTGCCGCTGTCACTGAGCTACGATCACCGCGTCATTGATGGTGCCTTGGCCGCACACTTCACCACTTATCTCAGCCAGATACTCGCCGACATGCGGCGCGTACTGCTGTGA
>xylefa4311
ATGACCGAAATCAAGGAAGCTTTTGTCCCCGATATCGGTGACTACAGCAACGTCCCAGTGATTGAAGTGCTAGTCGCTGTTGGCGATACCGTCTCCAAGGGCCAAAGTTTGATCACCTTGGAATCTGACAAAGCAACCATGGAAGTACCCTCGTCAACGACCGGTATCATCAAAGAAA-TAAAA-GTGAAGGTT-GGCGATACCTTATCCCAAGGCCATGTCGTCGCATTAATCGAAGTCTCCGAAGAGACTGCCGAAATCACCACACCCATGACCGTTAACACGCCAACCACGCGTGCTCACAACACTGCACCTCCAGAAGACGGAGGCAGCTTAATCGAAGTGCGTGTCCCTGATATTGGCGATTACACCAACGTCCCAGTGATTGAAGTCCTGGTGGCTGTTGGCGATACCGTCTCCAAAGACCAAAGTCTAATCACCTTAGAATCTGACAAAGCAACCTTGGAAGTACCCTCCTCCGCCACAGGTGTCATCAAACAACTTAAGGTCAACATTGGAGACACCTTGTCGCAAGGCGACATCGTCGTTGTGCTTCAAAGCGCAGAGAGCATCCCACTCACTCCAGCCACAAACAAACCAGCATTGCCACCCAATTCCAGCCCTGCACGCGATGCCATCTCCGCCCCAGCATCCCCTGCAGGGACACCGAGCACCCCACCGATTACCTTCGATGCCAACACCGTGCTACCGTCCAAGGTCCCCTATGCCAGCCCCGCAGTACGCCTGCTTGCACGCCAGTTAGACGTGGACCTGAGCCGCATCAAAGGCAGCGAGAAAAATGGACGCATTACCCGCGAAGACGTACAGAAATTCGTCAACGCCACCTTAGGTACTGGTATGGCTGAAGGCAGAACACCCTCCGCTTCAATCACCACAAATGGTGGCCTCAACTTACTCCCTTGGCCAAATGTGGATTTCAGCAAATTCGGCGAAATTGAAACCCAGCCTTTATCTCGGATCAAAAAGATTTCCGGTGCCAATCTTGCCCGCAATTGGGCGATGATCCCGCACGTCACCCAATTCGATCAGGCCGACATCACCCAACTGGAGGCCCTGCGCGTACAAATCAATAAAGAGAATGCCGCATCCAACAAGAACGGAACCGGCATTAAACTGACTGTTCTGGCTTTCCTTATCAAAGCAAGCGCCGCAGCACTGAAAAAATTTCCAACATTCAACGCCTCCCTTGATGCCACTGGCGAAACGCTCACACTCAAAAAATACTTCCATATCGGTTTCGCCGCCGACACACCAAACGGACTCGTCGTCCCGGTGATCCGCAACGTAGACCAAAAAGGCATCGTAGAGATCGCACAAGAAACCAGCGATCTCGCCAAAAAAGCACGCGATGGCAAACTCACCCCAGCAGACATGAGCGGTGGTTGCTTCTCCATCAGCTCACTCGGTGGCATCGGAGGTACCGCATTCACACCCATTATCAACGCACCTGAAGTAGCGATCCTGGGTGTCTCCAAATCCCTCATCCAACCCATCTGGGATGGCACACAATTCGCACCTAAAATGCTGTTGCCGCTGTCACTGAGCTACGATCACCGCGTCATTGATGGTGCCTTGGCCGCACACTTCACCACTTATCTCAGCCAGATACTCGCCGACATGCGGCGCGTACTGCTGTGA
>xylefa8416
ATGACCGAAATCAAGGAAGCTTTTGTCCCCGATATCGGTGACTACAGCAACGTCCCAGTGATTGAAGTGCTAGTCGCTGTTGGCGATACCGTCTCCAAGGGCCAAAGTTTGATCACCTTGGAATCTGACAAAGCAACCATGGAAGTACCCTCGTCAACGACCGGTATCATCAAAGAAA-TAAAA-GTGAAGGTT-GGCGATACCTTATCCCAAGGCCATGTCGTCGCATTAATCGAAGTCTCCGAAGAGACTGCCGAAATCACCACACCCATGACCGTTAACACGCCAACCACGCGTGCTCACAACACTGCACCTCCAGAAGACGGAGGCAGCTTAATCGAAGTGCGTGTCCCTGATATTGGCGATTACACCAACGTCCCAGTGATTGAAGTCCTGGTGGCTGTTGGCGATACCGTCTCCAAAGACCAAAGTCTAATCACCTTAGAATCTGACAAAGCAACCTTGGAAGTACCCTCCTCCGCCACAGGTGTCATCAAACAACTTAAGGTCAACATTGGAGACACCTTGTCGCAAGGCGACATCGTCGTTGTGCTTCAAAGCGCAGAGAGCATCCCACTCACTCCAGCCACAAACAAACCAGCATTGCCACCCAATTCCAGCCCTGCACGCGATGCCATCTCCGCCCCAGCATCCCCTGCAGGGACACCGAGCACCCCACCGATTACCTTCGATGCCAACACCGTGCTACCGTCCAAGGTCCCCTATGCCAGCCCCGCAGTACGCCTGCTTGCACGCCAGTTAGACGTGGACCTGAGCCGCATCAAAGGCAGCGAGAAAAATGGACGCATTACCCGCGAAGACGTACAGAAATTCGTCAACGCCACCTTAGGTACTGGTATGGCTGAAGGCAGAACACCCTCCGCTTCAGTCACCACAAATGGTGGCCTCAACTTACTCCCTTGGCCAAATGTGGATTTCAGCAAATTCGGCGAAATTGAAACCCAGCCTTTATCTCGGATCAAAAAGATTTCCGGTGCCAATCTTGCCCGCAATTGGGCGATGATCCCGCACGTCACCCAATTCGATCAGGCCGACATCACCCAACTGGAGGCCCTGCGCGTACAAATCAATAAAGAGAATGCCGCATCCAACAAGAACGGAACCGGCATTAAACTGACTGTTCTGGCTTTCCTTATCAAAGCAAGCGCCGCAGCACTGAAAAAATTTCCAACATTCAACGCCTCCCTTGATGCCACTGGCGAAACGCTCACACTCAAAAAATACTTCCATATCGGTTTCGCCGCCGACACACCAAACGGACTCGTCGTCCCGGTGATCCGCAACGTAGACCAAAAAGGCATCGTAGAGATCGCACAAGAAACCAGCGATCTCGCCAAAAAAGCACGCGATGGCAAACTCACCCCAGCAGACATGAGCGGTGGTTGCTTCTCCATCAGCTCACTCGGTGGCATCGGAGGTACCGCATTCACACCCATTATCAACGCACCTGAAGTAGCGATCCTGGGTGTCTCCAAATCCCTCATCCAACCCATCTGGGATGGCACACAATTCGCACCTAAAATGCTGTTGCCGCTGTCACTGAGCTACGATCACCGCGTCATTGATGGTGCCTTGGCCGCACACTTCACCACTTATCTCAGCCAGATACTCGCCGACATGCGGCGCGTACTGCTGTGA
>xylefa8417
ATGACCGAAATCAAGGAAGCTTTTGTCCCCGATATCGGTGACTACAGCAACGTCCCAGTGATTGAAGTGCTAGTCGCTGTTGGCGATACCGTCTCCAAGGGCCAAAGTTTGATCACCTTGGAATCTGACAAAGCAACCATGGAAGTACCCTCGTCAACGACCGGTATCATCAAAGAAA-TAAAA-GTGAAGGTT-GGCGATACCTTATCCCAAGGCCATGTCGTCGCATTAATCGAAGTCTCCGAAGAGACTGCCGAAATCACCACACCCATGACCGTTAACACGCCAACCACGCGTGCTCACAACACTGCACCTCCAGAAGACGGAGGCAGCTTAATCGAAGTGCGTGTCCCTGATATTGGCGATTACACCAACGTCCCAGTGATTGAAGTCCTGGTGGCTGTTGGCGATACCGTCTCCAAAGACCAAAGTCTAATCACCTTAGAATCTGACAAAGCAACCTTGGAAGTACCCTCCTCCGCCACAGGTGTCATCAAACAACTTAAGGTCAACATTGGAGACACCTTGTCGCAAGGCGACATCGTCGTTGTGCTTCAAAGCGCAGAGAGCATCCCACTCACTCCAGCCACAAACAAACCAGCATTGCCACCCAATTCCAGCCCTGCACGCGATGCCATCTCCGCCCCAGCATCCCCTGCAGGGACACCGAGCACCCCACCGATTACCTTCGATGCCAACACCGTGCTACCGTCCAAGGTCCCCTATGCCAGCCCCGCAGTACGCCTGCTTGCACGCCAGTTAGACGTGGACCTGAGCCGCATCAAAGGCAGCGAGAAAAATGGACGCATTACCCGCGAAGACGTACAGAAATTCGTCAACGCCACCTTAGGTACTGGTATGGCTGAAGGCAGAACACCCTCCGCTTCAATCACCACAAATGGTGGCCTCAACTTACTCCCTTGGCCAAATGTGGATTTCAGCAAATTCGGCGAAATTGAAACCCAGCCTTTATCTCGGATCAAAAAGATTTCCGGTGCCAATCTTGCCCGCAATTGGGCGATGATCCCGCACGTCACCCAATTCGATCAGGCCGACATCACCCAACTGGAGGCCCTGCGCGTACAAATCAATAAAGAGAATGCCGCATCCAACAAGAACGGAACCGGCATTAAACTGACTGTTCTGGCTTTCCTTATCAAAGCAAGCGCCGCAGCACTGAAAAAATTTCCAACATTCAACGCCTCCCTTGATGCCACTGGCGAAACGCTCACACTCAAAAAATACTTCCATATCGGTTTCGCCGCCGACACACCAAACGGACTCGTCGTCCCGGTGATCCGCAACGTAGACCAAAAAGGCATCGTAGAGATCGCACAAGAAACCAGCGATCTCGCCAAAAAAGCACGCGATGGCAAACTCACCCCAGCAGACATGAGCGGTGGTTGCTTCTCCATCAGCTCACTCGGTGGCATCGGAGGTACCGCATTCACACCCATTATCAACGCACCTGAAGTAGCGATCCTGGGTGTCTCCAAATCCCTCATCCAACCCATCTGGGATGGCACACAATTCGCACCTAAAATGCTGTTGCCGCTGTCACTGAGCTACGATCACCGCGTCATTGATGGTGCCTTGGCCGCACACTTCACCACTTATCTCAGCCAGATACTCGCCGACATGCGGCGCGTACTGCTGTGA
>xylefaBB01
ATGACCGAAATCAAGGAAGCTTTTGTCCCCGATATCGGTGACTACAGCAACGTCCCAGTGATTGAAGTGCTAGTCGCTGTTGGCGATACCGTCTCCAAGGGCCAAAGTTTGATCACCTTGGAATCTGACAAAGCAACCATGGAAGTACCTTCGTCAACAGCCGGTATCATCAAAGAAA-TAAAA-GTGAAGGTT-GGCGATACCTTATCCCAAGGCCATGTCGTCGCATTAATCGAAGTCTCCGAAGAGACTGCCGAAGTCACCACACCCATGACCGTTAACACGCCAACCACGCGTGCTCACAACACTGCACATCCAGAAGACGAAGGCAGCTTAATCGAAGTGCGTGTCCCTGATATTGGCGATTACACCAACGTCCCAGTGATTGAAGTCCTGGTCGCTGTTGGCGATACCGTCTCCAAAGACCAAAGTCTAATCACCTTAGAATCTGACAAAGCAACCTTGGAAGTACCCTCCTCCGCCACAGGTGTCATCAAACAACTTAAGGTCAACATTGGAGACACCTTGTCGCAAGGCGACATCGTCGTTGTGCTTCAAAGCGCAGAGAGCATCCCACTCACTCCAGCCACAAACAAACCAGCATTGCCACCCAATTCCAGCCCTGCACGCGATGCCATCTCCGCCCCAGCATCCCCTGCAGGGACACCGAGCACCCCACCGATTACCTTCGATGCCAACACCGTGCTACCGTCCAAGGTCCCCTATGCCAGCCCCGCAGTACGCCTGCTTGCACGCCAGTTAGACGTGGACCTGAGCCGCATCAAAGGCAGCGAGAAAAATGGACGCATTACCCGCGAAGACGTACAGAAATTCGTCAACGCCACCTTAGGTACTGGTATGGCTGAAGGCAGAACACCCTCCGCTTCAATCACCACAAATGGTGGCCTCAACTTACTCCCTTGGCCAAATGTGGATTTCAGCAAATTCGGCGAAATTGAAACCCAGCCTTTATCTCGGATCAAAAAGATTTCCGGTGCCAATCTTGCCCGCAATTGGGCGATGATCCCGCACGTCACCCAATTCGATCAGGCCGACATCACCCAACTGGAGGCCCTGCGCGTACAAATCAATAAAGAGAATGCCGCATCCAACAAGAACGGAACCGGCATTAAACTGACTGTTCTGGCTTTCCTTATCAAAGCAAGCGCCGCAGCACTGAAAAAATTTCCAACATTCAACGCCTCCCTTGATGCCACTGGCGAAACGCTCACACTCAAAAAATACTTCCATATCGGTTTCGCCGCCGACACACCAAACGGACTCGTCGTCCCGGTGATCCGCAACGTAGACCAAAAAGGCATCGTAGAGATCGCACAAGAAACCAGCGATCTCGCCAAAAAAGCACGCGATGGCAAACTCACCCCAGCAGACATGAGCGGTGGTTGCTTCTCCATCAGCTCACTCGGTGGCATCGGAGGTACCGCATTCACACCCATTATCAACGCACCTGAAGTAGCGATCCTGGGTGTCTCCAAATCCCTCATCCAACCCATCTGGGATGGCACACAATTCGCACCTAAAATGCTGTTGCCGCTGTCACTGAGCTACGATCACCGCGTCATTGATGGTGCCTTGGCCGCACACTTCACCACTTATCTCAGCCAGATACTCGCCGACATGCGGCGCGTACTGCTGTGA
>xylefa8418
ATGACCGAAATCAAGGAAGCTTTTGTCCCCGATATCGGTGACTACAGCAACGTCCCAGTGATTGAAGTGCTAGTCGCTGTTGGCGATACCGTCTCCAAGGGCCAAAGTTTGATCACCTTGGAATCTGACAAAGCAACCATGGAAGTACCCTCGTCAACGACCGGTATCATCAAAGAAA-TAAAA-GTGAAGGTT-GGCGATACCTTATCCCAAGGCCATGTCGTCGCATTAATCGAAGTCTCCGAAGAGACTGCCGAAATCACCACACCCATGACCGTTAACACGCCAACCACGCGTGCTCACAACACTGCACCTCCAGAAGACGGAGGCAGCTTAATCGAAGTGCGTGTCCCTGATATTGGCGATTACACCAACGTCCCAGTGATTGAAGTCCTGGTGGCTGTTGGCGATACCGTCTCCAAAGACCAAAGTCTAATCACCTTAGAATCTGACAAAGCAACCTTGGAAGTACCCTCCTCCGCCACAGGTGTCATCAAACAACTTAAGGTCAACATTGGAGACACCTTGTCGCAAGGCGACATCGTCGTTGTGCTTCAAAGCGCAGAGAGCATCCCACTCACTCCAGCCACAAACAAACCAGCATTGCCACCCAATTCCAGCCCTGCACGCGATGCCATCTCCGCCCCAGCATCCCCTGCAGGGACACCGAGCACCCCACCGATTACCTTCGATGCCAACACCGTGCTACCGTCCAAGGTCCCCTATGCCAGCCCCGCAGTACGCCTGCTTGCACGCCAGTTAGACGTGGACCTGAGCCGCATCAAAGGCAGCGAGAAAAATGGACGCATTACCCGCGAAGACGTACAGAAATTCGTCAACGCCACCTTAGGTACTGGTATGGCTGAAGGCAGAACACCCTCCGCTTCAATCACCACAAATGGTGGCCTCAACTTACTCCCTTGGCCAAATGTGGATTTCAGCAAATTCGGCGAAATTGAAACCCAGCCTTTATCTCGGATCAAAAAGATTTCCGGTGCCAATCTTGCCCGCAATTGGGCGATGATCCCGCACGTCACCCAATTCGATCAGGCCGACATCACCCAACTGGAGGCCCTGCGCGTACAAATCAATAAAGAGAATGCCGCATCCAACAAGAACGGAACCGGCATTAAACTGACTGTTCTGGCTTTCCTTATCAAAGCAAGCGCCGCAGCACTGAAAAAATTTCCAACATTCAACGCCTCCCTTGATGCCACTGGCGAAACGCTCACACTCAAAAAATACTTCCATATCGGTTTCGCCGCCGACACACCAAACGGACTCGTCGTCCCGGTGATCCGCAACGTAGACCAAAAAGGCATCGTAGAGATCGCACAAGAAACCAGCGATCTCGCCAAAAAAGCACGCGATGGCAAACTCACCCCAGCAGACATGAGCGGTGGTTGCTTCTCCATCAGCTCACTCGGTGGCATCGGAGGTACCGCATTCACACCCATTATCAACGCACCTGAAGTAGCGATCCTGGGTGTCTCCAAATCCCTCATCCAACCCATCTGGGATGGCACACAATTCGCACCTAAAATGCTGTTGCCGCTGTCACTGAGCTACGATCACCGCGTCATTGATGGTGCCTTGGCCGCACACTTCACCACTTATCTCAGCCAGATACTCGCCGACATGCGGCGCGTACTGCTGTGA
>xylefadixn
ATGACCGAAATCAAGGAAGCTTTTGTCCCCGATATCGGTGACTACAGCAACGTCCCAGTGATTGAAGTGCTAGTCGCTGTTGGCGATACCGTCTCCAAGGGCCAAAGTTTGATCACCTTGGAATCTGACAAAGCAACCATGGAAGTACCCTCGTCAACGACCGGTATCATCAAAGAAA-TAAAA-GTGAAGGTT-GGCGATACCTTATCCCAAGGCCATGTCGTCGCATTAATCGAAGTCTCCGAAGAGACTGCCGAAATCACCACACCCATGACCGTTAACACGCCAACCACGCGTGCTCACAACACTGCACCTCCAGAAGACGGAGGCAGCTTAATCGAAGTGCGTGTCCCTGATATTGGCGATTACACCAACGTCCCAGTGATTGAAGTCCTGGTGGCTGTTGGCGATACCGTCTCCAAAGACCAAAGTCTAATCACCTTAGAATCTGACAAAGCAACCTTGGAAGTACCCTCCTCCGCCACAGGTGTCATCAAACAACTTAAGGTCAACATTGGAGACACCTTGTCGCAAGGCGACATCGTCGTTGTGCTTCAAAGCGCAGAGAGCATCCCACTCACTCCAGCCACAAACAAACCAGCATTGCCACCCAATTCCAGCCCTGCACGCGATGCCATCTCCGCCCCAGCATCCCCTGCAGGGACACCGAGCACCCCACCGATTACCTTCGATGCCAACACCGTGCTACCGTCCAAGGTCCCCTATGCCAGCCCCGCAGTACGCCTGCTTGCACGCCAGTTAGACGTGGACCTGAGCCGCATCAAAGGCAGCGAGAAAAATGGACGCATTACCCGCGAAGACGTACAGAAATTCGTCAACGCCACCTTAGGTACTGGTATGGCTGAAGGCAGAACACCCTCCGCTTCAATCACCACAAATGGTGGCCTCAACTTACTCCCTTGGCCAAATGTGGATTTCAGCAAATTCGGCGAAATTGAAACCCAGCCTTTATCTCGGATCAAAAAGATTTCCGGTGCCAATCTTGCCCGCAATTGGGCGATGATCCCGCACGTCACCCAATTCGATCAGGCCGACATCACCCAACTGGAGGCCCTGCGCGTACAAATCAATAAAGAGAATGCCGCATCCAACAAGAACGGAACCGGCATTAAACTGACTGTTCTGGCTTTCCTTATCAAAGCAAGCGCCGCAGCACTGAAAAAATTTCCAACATTCAACGCCTCCCTTGATGCCACTGGCGAAACGCTCACACTCAAAAAATACTTCCATATCGGTTTCGCCGCCGACACACCAAACGGACTCGTCGTCCCGGTGATCCGCAACGTAGACCAAAAAGGCATCGTAGAGATCGCACAAGAAACCAGCGATCTCGCCAAAAAAGCACGCGATGGCAAACTCACCCCAGCAGACATGAGCGGTGGTTGCTTCTCCATCAGCTCACTCGGTGGCATCGGAGGTACCGCATTCACACCCATTATCAACGCACCTGAAGTAGCGATCCTGGGTGTCTCCAAATCCCTCATCCAACCCATCTGGGATGGCACACAATTCGCACCTAAAATGCTGTTGCCGCTGTCACTGAGCTACGATCACCGCGTCATTGATGGTGCCTTGGCCGCACACTTCACCACTTATCTCAGCCAGATACTCGCCGACATGCGGCGCGTACTGCTGTGA
>xylefagrif
ATGACCGAAATCAAGGAAGCTTTTGTCCCCGATATCGGTGACTACAGCAACGTCCCAGTGATTGAAGTGCTAGTCGCTGTTGGCGATACCGTCTCCAAGGGCCAAAGTTTGATCACCTTGGAATCTGACAAAGCAACCATGGAAGTACCCTCGTCAACGACCGGTATCATCAAAGAAACTAAAACGTGAAGGTTAGGCGATACCTTATCCCAAGGCCATGTCGTCGCATTAATCGAAGTCTCCGAAGAGACTGCCGAAATCACCACACCCATGACCGTTAACACGCCAACCACGCGTGCTCACAACACTGCACCTCCAGAAGACGGAGGCAGCTTAATCGAAGTGCGTGTCCCTGATATTGGCGATTACACCAACGTCCCAGTGATTGAAGTCCTGGTGGCTGTTGGCGATACCGTCTCCAAAGACCAAAGTCTAATCACCTTAGAATCTGACAAAGCAACCTTGGAAGTACCCTCCTCCGCCACAGGTGTCATCAAACAACTTAAGGTCAACATTGGAGACACCTTGTCGCAAGGCGACATCGTCGTTGTGCTTCAAAGCGCAGAGAGCATCCCACTCACTCCAGCCACAAACAAACCAGCATTGCCACCCAATTCCAGCCCTGCACGCGATGCCATCTCCGCCCCAGCATCCCCTGCAGGGACACCGAGCACCCCACCGATTACCTTCGATGCCAACACCGTGCTACCGTCCAAGGTCCCCTATGCCAGCCCCGCAGTACGCCTGCTTGCACGCCAGTTAGACGTGGACCTGAGCCGCATCAAAGGCAGCGAGAAAAATGGACGCATTACCCGCGAAGACGTACAGAAATTCGTCAACGCCACCTTAGGTACTGGTATGGCTGAAGGCAGAACACCCTCCGCTTCAATCACCACAAATGGTGGCCTCAACTTACTCCCTTGGCCAAATGTGGATTTCAGCAAATTCGGCGAAATTGAAACCCAGCCTTTATCTCGGATCAAAAAGATTTCCGGTGCCAATCTTGCCCGCAATTGGGCGATGATCCCGCACGTCACCCAATTCGATCAGGCCGACATCACCCAACTGGAGGCCCTGCGCGTACAAATCAATAAAGAGAATGCCGCATCCAACAAGAACGGAACCGGCATTAAACTGACTGTTCTGGCTTTCCTTATCAAAGCAAGCGCCGCAGCACTGAAAAAATTTCCAACATTCAACGCCTCCCTTGATGCCACTGGCGAAACGCTCACACTCAAAAAATACTTCCATATCGGTTTCGCCGCCGACACACCAAACGGACTCGTCGTCCCGGTGATCCGCAACGTAGACCAAAAAGGCATCGTAGAGATCGCACAAGAAACCAGCGATCTCGCCAAAAAAGCACGCGATGGCAAACTCACCCCAGCAGACATGAGCGGTGGTTGCTTCTCCATCAGCTCACTCGGTGGCATCGGAGGTACCGCATTCACACCCATTATCAACGCACCTGAAGTAGCGATCCTGGGTGTCTCCAAATCCCTCATCCAACCCATCTGGGATGGCACACAATTCGCACCTAAAATGCTGTTGCCGCTGTCACTGAGCTACGATCACCGCGTCATTGATGGTGCCTTGGCCGCACACTTCACCACTTATCTCAGCCAGATACTCGCCGACATGCGGCGCGTACTGCTGTGA
>xylefaM12s
ATGACCGAAATCAAGGAAGCTTTTGTCCCCGATATCGGTGACTACAGCAACGTCCCAGTGATTGAAGTGCTAGTCGCTGTTGGCGATACCGTCTCCAAGGGCCAAAGTTTGATCACCTTGGAATCTGACAAAGCAACCATGGAAGTACCCTCGTCAACGACCGGTATCATCAAAGAAA-TAAAA-GTGAAGGTT-GGCGATACCTTATCCCAAGGCCATGTCGTCGCATTAATCGAAGTCTCCGAAGAGACTGCCGAAATCACCACACCCATGACCGTTAACACGCCAACCACGCGTGCTCACAACACTGCACCTCCAGAAGACGGAGGCAGCTTAATCGAAGTGCGTGTCCCTGATATTGGCGATTACACCAACGTCCCAGTGATTGAAGTCCTGGTGGCTGTTGGCGATACCGTCTCCAAAGACCAAAGTCTAATCACCTTAGAATCTGACAAAGCAACCTTGGAAGTACCCTCCTCCGCCACAGGTGTCATCAAACAACTTAAGGTCAACATTGGAGACACCTTGTCGCAAGGCGACATCGTCGTTGTGCTTCAAAGCGCAGAGAGCATCCCACTCACTCCAGCCACAAACAAACCAGCATTGCCACCCAATTCCAGCCCTGCACGCGATGCCATCTCCGCCCCAGCATCCCCTGCAGGGACACCGAGCACCCCACCGATTACCTTCGATGCCAACACCGTGCTACCGTCCAAGGTCCCCTATGCCAGCCCCGCAGTACGCCTGCTTGCACGCCAGTTAGACGTGGACCTGAGCCGCATCAAAGGCAGCGAGAAAAATGGACGCATTACCCGCGAAGACGTACAGAAATTCGTCAACGCCACCTTAGGTACTGGTATGGCTGAAGGCAGAACACCCTCCGCTTCAATCACCACAAATGGTGGCCTCAACTTACTCCCTTGGCCAAATGTGGATTTCAGCAAATTCGGCGAAATTGAAACCCAGCCTTTATCTCGGATCAAAAAGATTTCCGGTGCCAATCTTGCCCGCAATTGGGCGATGATCCCGCACGTCACCCAATTCGATCAGGCCGACATCACCCAACTGGAGGCCCTGCGCGTACAAATCAATAAAGAGAATGCCGCATCCAACAAGAACGGAACCGGCATTAAACTGACTGTTCTGGCTTTCCTTATCAAAGCAAGCGCCGCAGCACTGAAAAAATTTCCAACATTCAACGCCTCCCTTGATGCCACTGGCGAAACGCTCACACTCAAAAAATACTTCCATATCGGTTTCGCCGCCGACACACCAAACGGACTCGTCGTCCCGGTGATCCGCAACGTAGACCAAAAAGGCATCGTAGAGATCGCACAAGAAACCAGCGATCTCGCCAAAAAAGCACGCGATGGCAAACTCACCCCAGCAGACATGAGCGGTGGTTGCTTCTCCATCAGCTCACTCGGTGGCATCGGAGGTACCGCATTCACACCCATTATCAACGCACCTGAAGTAGCGATCCTGGGTGTCTCCAAATCCCTCATCCAACCCATCTGGGATGGCACACAATTCGCACCTAAAATGCTGTTGCCGCTGTCACTGAGCTACGATCACCGCGTCATTGATGGTGCCTTGGCCGCACACTTCACCACTTATCTCAGCCAGATACTCGCCGACATGCGGCGCGTACTGCTGTGA
>xylefaSyVa
ATGACCGAAATCAAGGAAGCTTTTGTCCCCGATATCGGTGACTACAGCAACGTCCCAGTGATTGAAGTGCTAGTCGCTGTTGGCGATACCGTCTCCAAGGGCCAAAGTTTGATCACCTTGGAATCTGACAAAGCAACCATGGAAGTACCCTCGTCAACGACCGGTATCATCAAAGAAA-TAAAA-GTGAAGGTT-GGCGATACCTTATCCCAAGGCCATGTCGTCGCATTAATCGAAGTCTCCGAAGAGACTGCCGAAATCACCACACCCATGACCGTTAACACGCCAACCACGCGTGCTCACAACACTGCACCTCCAGAAGACGGAGGCAGCTTAATCGAAGTGCGTGTCCCTGATATTGGCGATTACACCAACGTCCCAGTGATTGAAGTCCTGGTGGCTGTTGGCGATACCGTCTCCAAAGACCAAAGTCTAATCACCTTAGAATCTGACAAAGCAACCTTGGAAGTACCCTCCTCCGCCACAGGTGTCATCAAACAACTTAAGGTCAACATTGGAGACACCTTGTCGCAAGGCGACATCGTCGTTGTGCTTCAAAGCGCAGAGAGCATCCCACTCACTCCAGCCACAAACAAACCAGCATTGCCACCCAATTCCAGCCCTGCACGCGATGCCATCTCCGCCCCAGCATCCCCTGCAGGGACACCGAGCACCCCACCGATTACCTTCGATGCCAACACCGTGCTACCGTCCAAGGTCCCCTATGCCAGCCCCGCAGTACGCCTGCTTGCACGCCAGTTAGACGTGGACCTGAGCCGCATCAAAGGCAGCGAGAAAAATGGACGCATTACCCGCGAAGACGTACAGAAATTCGTCAACGCCACCTTAGGTACTGGTATGGCTGAAGGCAGAACACCCTCCGCTTCAATCACCACAAATGGTGGCCTCAACTTACTCCCTTGGCCAAATGTGGATTTCAGCAAATTCGGCGAAATTGAAACCCAGCCTTTATCTCGGATCAAAAAGATTTCCGGTGCCAATCTTGCCCGCAATTGGGCGATGATCCCGCACGTCACCCAATTCGATCAGGCCGACATCACCCAACTGGAGGCCCTGCGCGTACAAATCAATAAAGAGAATGCCGCATCCAACAAGAACGGAACCGGCATTAAACTGACTGTTCTGGCTTTCCTTATCAAAGCAAGCGCCGCAGCACTGAAAAAATTTCCAACATTCAACGCCTCCCTTGATGCCACTGGCGAAACGCTCACACTCAAAAAATACTTCCATATCGGTTTCGCCGCCGACACACCAAACGGACTCGTCGTCCCGGTGATCCGCAACGTAGACCAAAAAGGCATCGTAGAGATCGCACAAGAAACCAGCGATCTCGCCAAAAAAGCACGCGATGGCAAACTCACCCCAGCAGACATGAGCGGTGGTTGCTTCTCCATCAGCTCACTCGGTGGCATCGGAGGTACCGCATTCACACCCATTATCAACGCACCTGAAGTAGCGATCCTGGGTGTCTCCAAATCCCTCATCCAACCCATCTGGGATGGCACACAATTCGCACCTAAAATGCTGTTGCCGCTGTCACTGAGCTACGATCACCGCGTCATTGATGGTGCCTTGGCCGCACACTTCACCACTTATCTCAGCCAGATACTCGCCGACATGCGGCGCGTACTGCTGTGA
>long-mer164_(reversed)
-------------------------------------------------------------------------------------------------------------------------------------------------------------------------------------------------------------------------------------------------------------------------------------------------------------------------------------------------------------------------------------------------------------------TTGGCGATACCGTCTCCAAGGACCAAAGTCTAATCACCTTA---------------------------------------------------------------------------------------------------------------------------------------------------------------------------------------------------------------------------------------------------------------------------------------------------------------------------------------------------------------------------------------------------------------------------------------------------------------------------------------------------------------------------------------------------------------------------------------------------------------------------------------------------------------------------------------------------------------------------------------------------------------------------------------------------------------------------------------------------------------------------------------------------------------------------------------------------------------------------------------------------------------------------------------------------------------------------------------------------------------------------------------------------------------------------------------------------------------------------------------------------------------
>long-mer163_(reversed)
------------------------------------------------------------------------------------------------------------------------------------------------------------------------------------------------------------------------------------------------------------------------------------------------------------------------------------------------------------------------------------------------------------------------------------------------------------------------------------------------------------ATCAAACAACTCAAGGTCAACATTGGAGACACCTTGTCGCAAGGCGATATCGTCGTTGTGCTTCAAAGC------------------------------------------------------------------------------------------------------------------------------------------------------------------------------------------------------------------------------------------------------------------------------------------------------------------------------------------------------------------------------------------------------------------------------------------------------------------------------------------------------------------------------------------------------------------------------------------------------------------------------------------------------------------------------------------------------------------------------------------------------------------------------------------------------------------------------------------------------------------------------------------------------------------------------------------------------------------------------------------------------------------------------------------------------------------------------------------------------------------------------------------
>long-mer162_(reversed)
------------------------------------------------------------------------------------------------------------------------------------------------------------------------------------------------------------------------------------------------------------------------------------------------------------------------------------------------------------------------------------------------------------------------------------------------------------------------------------------------------------------------------------------------------------------------------------GAGAGCACCCCACTCACTCCAACCACAAACAAACCAGCATTGC--------------------------------------------------------------------------------------------------------------------------------------------------------------------------------------------------------------------------------------------------------------------------------------------------------------------------------------------------------------------------------------------------------------------------------------------------------------------------------------------------------------------------------------------------------------------------------------------------------------------------------------------------------------------------------------------------------------------------------------------------------------------------------------------------------------------------------------------------------------------------------------------------------------------------------------------------------------------------------------------------------------------------------------------------------------------------------------------
>long-mer161_(reversed)
---------------------------------------------------------------------------------------------------------------------------------------------------------------------------------------------------------------------------------------------------------------------------------------------------------------------------------------------------------------------------------------------------------------------------------------------------------------------------------------------------------------------------------------------------------------------------------------------------------------------------------------------------------------------------------------------------------------------------------------------------------------------------------------------------------------------------------------------------GACGTACAGAAATTCGTCAACACCACCTTAGGTACTGGTATGG-----------------------------------------------------------------------------------------------------------------------------------------------------------------------------------------------------------------------------------------------------------------------------------------------------------------------------------------------------------------------------------------------------------------------------------------------------------------------------------------------------------------------------------------------------------------------------------------------------------------------------------------------------------------------------------------------------------------------------------------------------------------------------------------------------------------------------
>long-mer160_(reversed)
------------------------------------------------------------------------------------------------------------------------------------------------------------------------------------------------------------------------------------------------------------------------------------------------------------------------------------------------------------------------------------------------------------------------------------------------------------------------------------------------------------------------------------------------------------------------------------------------------------------------------------------------------------------------------------------------------------------------------------------------------------------------------------------------------------------------------------------------------------------------------------------------------------------------------------------------------------------------------------------------------------------------------------------------------------------------------------------------------------------------------------------------------------------------------------------------------------------------------------------------------------------------------------------------------------------------------------------------------------------------------------------------------------------------------------------------------------------------------------------------------------------------------------------------------------------------------------------------------------------CTGTCACTAAGCTACGATCACCGCGTCATT---------------------------------------------------------------------------
