# Supplementary material for: Identification of genetic relationships and subspecies signatures in Xylella fastidiosa
Source: BMC Genomics. 2019 Mar 25;20:239. doi: 10.1186/s12864-019-5565-9 (PMC6434890; doi:10.1186/s12864-019-5565-9)
Supplement: Supplementary file 8 — Analysis of (non-)synonymous SNPs in homologs to CDS harboring specific k-mers for selected enriched GOs. (ZIP 549 kb) [file 12864_2019_5565_MOESM8_ESM.zip › Additional-File8/Additional-File8A_CladeIII/GO-0006096/CP006740.1.139/Xfp assembled to xylefaMU34.fasta]

>xylefaMU34
ATGACCGAAATCAAGGAAGCTTTTGTCCCCGATATCGGTGACTACAGCAACGTCCCAGTGATTGAAGTGCTAGTCGCTGTTGGCGATACCGTCTCCAAGGGCCAAAGTTTGATCACCTTGGAATCTGACAAAGCAACCATGGAAGTACCTTCGTCAACAGCCGGTATCATCAAAGAAA-TAAAA-GTGAAGGTT-GGCGATACCTTATCCCAAGGCCATGTCGTCGCATTAATCGAAGTCTCCGAAGAGACTGCCGAAGTCACCACACCCATGACCGTTAACACGCCAACCACGCGTGCTCACAACACTGCACATCCAGAAGACGAAGGCAGCTTAATCGAAGTGCGTGTCCCTGATATTGGCGATTACACCAACGTCCCAGTGATTGAAGTCCTGGTCGCTGTTGGCGATACCGTCTCCAAGGACCAAAGTCTAATCACCTTAGAATCTGACAAAGCAACCTTGGAAGTGCCCTCCTCCGCCACAGGTGTCATCAAACAACTCAAGGTCAACATTGGAGACACCTTGTCGCAAGGCGATATCGTCGTTGTGCTTCAAAGCGCAGAGAGCACCCCACTCACTCCAACCACAAACAAACCAGCATTGCCACCCAATTCCAGACCTGCAGGGGATGCCATCTCCGCCCCAGCATCCCCTGCAGGGACACAGAGCACCCCACCGATCACCTTCGACGCCAACACCGTGCTACCGTCCAAGGTCCCCTATGCCAGCCCCGCCGTACGCCTGCTTGCACGCCAGTTAGACGTGGACCTGAGCCGCATCAAAGGCAGCGAGAAAAATGGACGCATTACCCGCGAAGACGTACAGAAATTCGTCAACACCACCTTAGGTACTGGTATGGCTGAAGGCAGAACACCCTCCGCTTCAATCACCACAAATGGTTGCCTCAACTTACTCCCTTGGCCGAATGTGGATTTCAGCAAATTCGGCGAAATTGAAACCCAGCCTTTATCTCGGATCAAAAAGATTTCCGGTGCCAATCTTGCCCGCAATTGGGCGATGATCCCGCACGTCACCCAATTCGATCAGGCCGACATCACCCAACTGGAAGCCCTGCGCGTACAAATCAATAAAGAGAATGCCGCATCCAACAAGAACGGAACCGGCATTAAACTGACTGTTCTGGCTTTCCTTATCAAAGCAAGCGCCGCAGCACTGAAAAAATTTCCAACATTCAACGCCTCCCTTGATGCCACTGGCGAAACGCTCACACTCAAAAAATACTTCCATATCGGTTTCGCCGCCGACACACCAAACGGACTCGTCGTCCCGGTGATCCGCAACGTAGACCAAAAAGGCATCGTAGAGATCGCACAAGAAACCAGCGATCTCGCCAAAAAAGCACGCGATGGCAAACTCACCCCAGCAGACATGAGCGGTGGTTGCTTCTCCATCAGCTCACTCGGTGGCATCGGAGGTACCGCATTCACACCCATTATCAACGCACCTGAAGTAGCGATCCTGGGTGTCTCCAAATCCCTCATCCAACCCATCTGGGATGGCACACAATTCGCACCTAAAATGCTGTTGCCTCTGTCACTAAGCTACGATCACCGCGTCATTGATGGTGCCTTGGCCGCACACTTCACCACTTATCTCAGCCAGATACTCGCCGACATGCGGCGCGTACTGCTGTGA
>xylefa9a5c
ATGACCGAAATCAAGGAAGCTTTTGTCCCCGATATCGGTGACTACAGCAACGTCCCAGTGATTGAAGTGCTAGTCGCTGTTGGCGATACCGTCTCCAAGGGCCAAAGTTTGATCACCTTGGAATCTGACAAAGCAACCATGGAAGTACCCTCGTCAACGGCCGGTATCATCAAAGAAA-TAAAA-GTGAAGGTT-GGCGATACCTTATCCCAAGGCCATGTCGTCGCATTAATCGAAGTCTCCGAAGAGACTGCCGGAGTCACCACACCCATGACCGTTAACACGCCAGCCACGCGTGCTCACAACGCTGCACCTCCAGAAGACGGAGGCAGCTTAATCGAAGTGCGTGTCCCCGATATTGGCGATTACAGCAACGTCCCAGTGATCGAAGTCCTGGTGACTGTTGGCGATACCGTCTCCAAAGACCAAAGTCTAATCACCTTAGAATCTGACAAAGCAACCTTGGAAGTGCCCTCCTCCGCCACAGGTGTCATCAAACAACTCAAGGTCAACGTTGGAGACACCTTGTCGCAAGGCGACATCGTCGTCGTGCTTCAAAGCGCAGAGAGCACCCCACTCACTCCAGCCACAAACAAACCAGCATTGCCACCCAATTCCAGCCCTGCACGCGATGCCATCTCCGCCCCAGCATCCCCTGCAGGGACACCGAGCACCCCACCGATCACCTTCGACGCCAACACCGTGCTACCGTCCAAGATCCCCTATGCCAGCCCCGCAGTACGCCTGCTTGCACGCCAGTTAGGCGTGGACCTGAGCCGCATCAAAGGCAGCGAGAAAAATGGACGCATTACCCGCGAAGACGTACAGAAATTCGTCAACGCCACCGTAGGTACTGGTATTCCTGAAGGCAGAACACCCTCCGCTTCAATCACCACAAATGGTGGCCTCAACTTACTCCCTTGGCCGAATGTGGATTTCAGCAAATTCGGCGAAATTGAAACCCAGCCTTTATCTCGGATCAAAAAGATTTCCGGTGCCAATCTTGCCCGCAATTGGGCGATGATCCCGCACGTCACCCAATTCGATCAGGCCGACATCACCGAACTGGAAGCCCTGCGCGTACAAATCAATAAAGAGAATGCCGCACCCAACAAGAACGGAACCGGCATTAAACTGACTGTTCTGGCTTTCCTTATCAAAGCAAGCGCCGCAGCACTGAAAAAATTTCCAACATTCAATGCCTCCCTTGATGCCACTGGCGAAACGCTCACACTCAAAAAATACTTCCATATCGGTTTTGCCGCCGACACACCAAACGGACTCGTCGTCCCGGTGATCCGCAACGTAGACCAAAAAGGCATCGTAGAGATCGCACAAGAAACCAGCGATCTCGCCAAAAAAGCACGCGATGGCAAACTCACCCCAGCAGACATGAGCGGTGGTTGCTTCTCCATCAGCTCACTCGGTGGCATCGGAGGGACCGCATTCACACCTATTATCAATGCACCTGAAGTAGCTATCCTGGGTGTCTCCAAATCCCTCATCCAACCCATCTGGGATGGCACACAATTCGCACCTAAAATGCTGTTGCCGCTGTCACTGAGCTACGATCACCGCGTCATTGATGGTGCCTTGGCCGCACACTTCACCACTTATCTCAGCCAGATACTCGCCGACATGCGGCGCGTACTGCTGTGA
>xylefa3124
ATGACCGAAATCAAGGAAGCTTTTGTCCCCGATATCGGTGACTACAGCAACGTCCCAGTGATTGAAGTGCTAGTCGCTGTTGGCGATACCGTCTCCAAGGGCCAAAGTTTGATCACCTTGGAATCTGACAAAGCAACCATGGAAGTACCCTCGTCAACGGCCGGTATCATCAAAGAAA-TAAAA-GTGAAGGTT-GGCGATACCTTATCCCAAGGCCATGTCGTCGCATTAATCGAAGTCTCCGAAGAGACTGCCGGAGTCACCACACCCATGACCGTTAACACGCCAGCCACGCGTGCTCACAACGCTGCACCTCCAGAAGACGGAGGCAGCTTAATCGAAGTGCGTGTCCCCGATATTGGCGATTACAGCAACGTCCCAGTGATCGAAGTCCTGGTGACTGTTGGCGATACCGTCTCCAAAGACCAAAGTCTAATCACCTTAGAATCTGACAAAGCAACCTTGGAAGTGCCCTCCTCCGCCACAGGTGTCATCAAACAACTCAAGGTCAACGTTGGAGACACCTTGTCGCAAGGCGACATCGTCGTCGTGCTTCAAAGCGCAGAGAGCACCCCACTCACTCCAGCCACAAACAAACCAGCATTGCCACCCAATTCCAGCCCTGCACGCGATGCCATCTCCGCCCCAGCATCCCCTGCAGGGACACCGAGCACCCCACCGATCACCTTCGACGCCAACACCGTGCTACCGTCCAAGATCCCCTATGCCAGCCCCGCAGTACGCCTGCTTGCACGCCAGTTAGGCGTGGACCTGAGCCGCATCAAAGGCAGCGAGAAAAATGGACGCATTACCCGCGAAGACGTACAGAAATTCGTCAACGCCACCGTAGGTACTGGTATTCCTGAAGGCAGAACACCCTCCGCTTCAATCACCACAAATGGTGGCCTCAACTTACTCCCTTGGCCGAATGTGGATTTCAGCAAATTCGGCGAAATTGAAACCCAGCCTTTATCTCGGATCAAAAAGATTTCCGGTGCCAATCTTGCCCGCAATTGGGCGATGATCCCGCACGTCACCCAATTCGATCAGGCCGACATCACCGAACTGGAAGCCCTGCGCGTACAAATCAATAAAGAGAATGCCGCACCCAACAAGAACGGAACCGGCATTAAACTGACTGTTCTGGCTTTCCTTATCAAAGCAAGCGCCGCAGCACTGAAAAAATTTCCAACATTCAACGCCTCCCTTGATGCCACTGGCGAAACGCTCACACTCAAAAAATACTTCCATATCGGTTTTGCCGCCGACACACCAAACGGACTCGTCGTCCCGGTGATCCGCAACGTAGACCAAAAAGGCATCGTAGAGATCGCACAAGAAACCAGCGATCTCGCCAAAAAAGCACGCGATGGCAAACTCACCCCAGCAGACATGAGCGGTGGTTGCTTCTCCATCAGCTCACTCGGTGGCATCGGAGGGACCGCATTCACACCTATTATCAATGCACCTGAAGTAGCTATCCTGGGTGTCTCCAAATCCCTCATCCAACCCATCTGGGATGGCACACAATTCGCACCTAAAATGCTGTTGCCGCTGTCACTGAGCTACGATCACCGCGTCATTGATGGTGCCTTGGCCGCACACTTCACCACTTATCTCAGCCAGATACTCGCCGACATGCGGCGCGTACTGCTGTGA
>xylefa1199
ATGACCGAAATCAAGGAAGCTTTTGTCCCCGATATCGGTGACTACAGCAACGTCCCAGTGATTGAAGTGCTAGTCGCTGTTGGCGATACCGTCTCCAAGGGCCAAAGTTTGATCACCTTGGAATCTGACAAAGCAACCATGGAAGTACCCTCGTCAACGGCCGGTATCATCAAAGAAA-TAAAA-GTGAAGGTT-GGCGATACCTTATCCCAAGGCCATGTCGTCGCATTAATCGAAGTCTCCGAAGAGACTGCCGGAGTCACCACACCCATGACCGTTAACACGCCAGCCACGCGTGCTCACAACGCTGCACCTCCAGAAGACGGAGGCAGCTTAATCGAAGTGCGTGTCCCCGATATTGGCGATTACAGCAACGTCCCAGTGATCGAAGTCCTGGTGACTGTTGGCGATACCGTCTCCAAAGACCAAAGTCTAATCACCTTAGAATCTGACAAAGCAACCTTGGAAGTGCCCTCCTCCGCCACAGGTGTCATCAAACAACTCAAGGTCAACGTTGGAGACACCTTGTCGCAAGGCGACATCGTCGTCGTGCTTCAAAGCGCAGAGAGCACCCCACTCACTCCAGCCACAAACAAACCAGCATTGCCACCCAATTCCAGCCCTGCACGCGATGCCATCTCCGCCCCAGCATCCCCTGCAGGGACACCGAGCACCCCACCGATCACCTTCGACGCCAACACCGTGCTACCGTCCAAGATCCCCTATGCCAGCCCCGCAGTACGCCTGCTTGCACGCCAGTTAGGCGTGGACCTGAGCCGCATCAAAGGCAGCGAGAAAAATGGACGCATTACCCGCGAAGACGTACAGAAATTCGTCAACGCCACCGTAGGTACTGGTATTCCTGAAGGCAGAACACCCTCCGCTTCAATCACCACAAATGGTGGCCTCAACTTACTCCCTTGGCCGAATGTGGATTTCAGCAAATTCGGCGAAATTGAAACCCAGCCTTTATCTCGGATCAAAAAGATTTCCGGTGCCAATCTTGCCCGCAATTGGGCGATGATCCCGCACGTCACCCAATTCGATCAGGCCGACATCACCGAACTGGAAGCCCTGCGCGTACAAATCAATAAAGAGAATGCCGCACCCAACAAGAACGGAACCGGCATTAAACTGACTGTTCTGGCTTTCCTTATCAAAGCAAGCGCCGCAGCACTGAAAAAATTTCCAACATTCAATGCCTCCCTTGATGCCACTGGCGAAACGCTCACACTCAAAAAATACTTCCATATCGGTTTTGCCGCCGACACACCAAACGGACTCGTCGTCCCGGTGATCCGCAACGTAGACCAAAAAGGCATCGTAGAGATCGCACAAGAAACCAGCGATCTCGCCAAAAAAGCACGCGATGGCAAACTCACCCCAGCAGACATGAGCGGTGGTTGCTTCTCCATCAGCTCACTCGGTGGCATCGGAGGGACCGCATTCACACCTATTATCAATGCACCTGAAGTAGCTATCCTGGGTGTCTCCAAATCCCTCATCCAACCCATCTGGGATGGCACACAATTCGCACCTAAAATGCTGTTGCCGCTGTCACTGAGCTACGATCACCGCGTCATTGATGGTGCCTTGGCCGCACACTTCACCACTTATCTCAGCCAGATACTCGCCGACATGCGGCGCGTACTGCTGTGA
>xylefa8072
ATGACCGAAATCAAGGAAGCTTTTGTCCCCGATATCGGTGACTACAGCAACGTCCCAGTGATTGAAGTGCTAGTCGCTGTTGGCGATACCGTCTCCAAGGGCCAAAGTTTGATCACCTTGGAATCTGACAAAGCAACCATGGAAGTACCCTCGTCAACGGCCGGTATCATCAAAGAAA-TAAAA-GTGAAGGTT-GGCGATACCTTATCCCAAGGCCATGTCGTCGCATTAATCGAAGTCTCCGAAGAGACTGCCGGAGTCACCACACCCATGACCGTTAACACGCCAGCCACGCGTGCTCACAACGCTGCACCTCCAGAAGACGGAGGCAGCTTAATCGAAGTGCGTGTCCCCGATATTGGCGATTACAGCAACGTCCCAGTGATCGAAGTCCTGGCGGCTGTTGGCGATACCGTCTCCAAAGACCAAAGTCTAATCACCTTAGAATCTGACAAAGCAACCTTGGAAGTGCCCTCCTCCGCCACAGGTGTCATCAAACAACTCAAGGTCAACGTTGGAGACACCTTGTCGCAAGGTGACATCGTCGTCGTGCTTCAAAGCGCAGAGAGCACCCCACTCCCTCCAGCCACAAACAAACCAGCATTGCCACCCAATTCCAGCCCTGCACGCGATGCCATCTCCGCCCCAGCATCCCCTGCAGGGACACCGAGCACCCCACCGATCACCTTCGACGCCAACACCGTGCTCCCGTCCAAGATCCCCTATGCCAGCCCCGCCGTACGCCTGCTTGCACGCCAGTTAGGCGTGGACCTGAGCCGCATCAAAGGCAGTGAGAAAAATGGACGCATTACCCGCGAAGACGTACAGAAATTCGTCAACGCCACCGTAGGTACTGGTATTCCTGAAGGCAGAACACCCTCCGCTTCAGTCACCACAAATGGTGGCCTCAACTTACTCCCTTGGCCGAATGTGGATTTCAGCAAATTCGGCGAAATTGAAACCCAGCCTTTATCTCGGATCAAAAAGATTTCCGGTGCCAATCTTGCCCGCAATTGGGCGATGATCCCGCACGTCACCCAATTCGATCAGGCCGACATCACCGAACTGGAAGCCCTGCGCGTACAAATCAATAAAGAGAATGCCGCATCCAACAAGAACGGAACCGGCATTAAACTGACTGTTCTGGCTTTCCTTATCAAAGCAAGCGCCGCAGCACTGAAAAAATTTCCAACATTCAACGCCTCCCTTGATGCCACTGGCGAAACGCTCACACTCAAAAAATACTTCCATATCGGTTTTGCCGCCGACACACCAAACGGACTCGTCGTCCCGGTGATCCGCAACGTAGACCAAAAAGGCATCGTAGAGATCGCACAAGAAACCAGCGATCTCGCCAAAAAAGCACGCGATGGCAAACTCACCCCAGCAGACATGAGCGGTGGTTGCTTCTCCATCAGCTCACTCGGTGGCATCGGAGGTACCGCATTCACACCTATTATCAATGCACCTGAAGTAGCGATCCTGGGTGTCTCCAAATCCCTCATCCAACCCATCTGGGATGGCACACAATTCGCACCTAAAATGCTGTTGCCGCTGTCACTGAGCTACGATCACCGCGTCATTGATGGTGCCTTGGCCGCACACTTCACCACTTATCTCAGCCAGATACTCGCCGACATGCGGCGCGTACTGCTGTGA
>xylefaco6c
ATGACCGAAATCAAGGAAGCTTTTGTCCCCGATATCGGTGACTACAGCAACGTCCCAGTGATTGAAGTGCTAGTCGCTGTTGGCGATACCGTCTCCAAGGGCCAAAGTTTGATCACCTTGGAATCTGACAAAGCAACCATGGAAGTACCCTCGTCAACGGCCGGTATCATCAAAGAAA-TAAAA-GTGAAGGTT-GGCGATACCTTATCCCAAGGCCATGTCGTCGCATTAATCGAAGTCTCCGAAGAGACTGCCGGAGTCACCACACCCATGACCGTTAACACGCCAGCCACGCGTGCTCACAACGCTGCACCTCCAGAAGACGGAGGCAGCTTAATCGAAGTGCGTGTCCCCGATATTGGCGATTACAGCAACGTCCCAGTGATCGAAGTCCTGGTGACTGTTGGCGATACCGTCTCCAAAGACCAAAGTCTAATCACCTTAGAATCTGACAAAGCAACCTTGGAAGTGCCCTCCTCCGCCACAGGTGTCATCAAACAACTCAAGGTCAACGTTGGAGACACCTTGTCGCAAGGCGACATCGTCGTCGTGCTTCAAAGCGCAGAGAGCACCCCACTCACTCCAGCCACAAACAAACCAGCATTGCCACCCAATTCCAGCCCTGCACGCGATGCCATCTCCGCCCCAGCATCCCCTGCAGGGACACCGAGCACCCCACCGATCACCTTCGACGCCAACACCGTGCTACCGTCCAAGATCCCCTATGCCAGCCCCGCAGTACGCCTGCTTGCACGCCAGTTAGGCGTGGACCTGAGCCGCATCAAAGGCAGCGAGAAAAATGGACGCATTACCCGCGAAGACGTACAGAAATTCGTCAACGCCACCGTAGGTACTGGTATTCCTGAAGGCAGAACACCCTCCGCTTCAATCACCACAAATGGTGGCCTCAACTTACTCCCTTGGCCGAATGTGGATTTCAGCAAATTCGGCGAAATTGAAACCCAGCCTTTATCTCGGATCAAAAAGATTTCCGGTGCCAATCTTGCCCGCAATTGGGCGATGATCCCGCACGTCACCCAATTCGATCAGGCCGACATCACCGAACTGGAAGCCCTGCGCGTACAAATCAATAAAGAGAATGCCGCACCCAACAAGAACGGAACCGGCATTAAACTGACTGTTCTGGCTTTCCTTATCAAAGCAAGCGCCGCAGCACTGAAAAAATTTCCAACATTCAACGCCTCCCTTGATGCCACTGGCGAAACGCTCACACTCAAAAAATACTTCCATATCGGTTTTGCCGCCGACACACCAAACGGACTCGTCGTCCCGGTGATCCGCAACGTAGACCAAAAAGGCATCGTAGAGATCGCACAAGAAACCAGCGATCTCGCCAAAAAAGCACGCGATGGCAAACTCACCCCAGCAGACATGAGCGGTGGTTGCTTCTCCATCAGCTCACTCGGTGGCATCGGAGGGACCGCATTCACACCTATTATCAATGCACCTGAAGTAGCTATCCTGGGTGTCTCCAAATCCCTCATCCAACCCATCTGGGATGGCACACAATTCGCACCTAAAATGCTGTTGCCGCTGTCACTGAGCTACGATCACCGCGTCATTGATGGTGCCTTGGCCGCACACTTCACCACTTATCTCAGCCAGATACTCGCCGACATGCGGCGCGTACTGCTGTGA
>xylefacodi
ATGACCGAAATCAAGGAAGCTTTTGTCCCCGATATCGGTGACTACAGCAACGTCCCAGTGATTGAAGTGCTAGTCGCTGTTGGCGATACCGTCTCCAAGGGCCAAAGTTTGATCACCTTGGAATCTGACAAAGCAACCATGGAAGTACCCTCGTCAACGGCCGGTATCATCAAAGAAA-TAAAA-GTGAAGGTT-GGCGATACCTTATCCCAAGGCCATGTCGTCGCATTAATCGAAGTCTCCGAAGAGACTGCCGGAGTCACCACACCCATGACCGTTAACACGCCAGCCACGCGTGCTCACAACGCTGCACCTCCAGAAGACGGAGGCAGCTTAATCGAAGTGCGTGTCCCCGATATTGGCGATTACAGCAACGTCCCAGTGATCGAAGTCCTGGCGGCTGTTGGCGATACCGTCTCCAAAGACCAAAGTCTAATCACCTTAGAATCTGACAAAGCAACCTTGGAAGTGCCCTCCTCCGCCACAGGTGTCATCAAACAACTCAAGGTCAACGTTGGAGACACCTTGTCGCAAGGCGACATCGTCGTCGTGCTTCAAAGCGCAGAGAGCACCCCACTCACTCCAGCCACAAACAAACCAGCATTGCCACCCAATTCCAGCCCTGCACGCGATGCCATCTCCGCCCCAGCATCCCCTGCAGGGACACCGAGCACCCCACCGATCACCTTCGACGCCAACACCGTGCTACCGTCCAAGATCCCCTATGCCAGCCCCGCCGTACGCCTGCTTGCACGCCAGTTAGGCGTGGACCTGAGCCGCATCAAAGGCAGCGAGAAAAATGGACGCATTACCCGCGAAGACGTACAGAAATTCGTCAACGCCACCGTAGGTACTGGTATTCCTGAAGGCAGAACACCCTCCGCTTCAGTCACCACAAATGGTGGCCTCAACTTACTCCCTTGGCCGAATGTGGATTTCAGCAAATTCGGCGAAATTGAAACCCAGCCTTTATCTCGGATCAAAAAGATTTCCGGTGCCAATCTTGCCCGCAATTGGGCGATGATCCCGCACGTCACCCAATTCGATCAGGCCGACATCACCGAACTGGAAGCCCTGCGCGTACAAATCAATAAAGAGAATGCCGCATCCAACAAGAACGGAACCGGCATTAAACTGACTGTTCTGGCTTTCCTTATCAAAGCAAGCGCCGCAGCACTGAAAAAATTTCCAACATTCAACGCCTCCCTTGATGCCACTGGCGAAACGCTCACACTCAAAAAATACTTCCATATCGGTTTTGCCGCCGACACACCAAACGGACTCGTCGTCCCGGTGATCCGCAACGTAGACCAAAAAGGCATCGTAGAGATCGCACAAGAAACCAGCGATCTCGCCAAAAAAGCACGCGATGGCAAACTCACCCCAGCAGACATGAGCGGTGGTTGCTTCTCCATCAGCTCACTCGGTGGCATCGGAGGTACCGCATTCACACCTATTATCAATGCACCTGAAGTAGCTATCCTGGGTGTCTCCAAATCCCTCATCCAACCCATCTGGGATGGCACACAATTCGCACCTAAAATGCTGTTGCCGCTGTCACTGAGCTACGATCACCGCGTCATTGATGGTGCCTTGGCCGCACACTTCACCACTTATCTCAGCCAGATACTCGCCGACATGCGGCGCGTACTGCTGTGA
>xylefaCOF4
ATGACCGAAATCAAGGAAGCTTTTGTCCCCGATATCGGTGACTACAGCAACGTCCCAGTGATTGAAGTGCTAGTCGCTGTTGGCGATACCGTCTCCAAGGGCCAAAGTTTGATCACCTTGGAATCTGACAAAGCAACCATGGAAGTACCCTCGTCAACGGCCGGTATCATCAAAGAAA-TAAAA-GTGAAGGTT-GGCGATACCTTATCCCAAGGCCATGTCGTCGCATTAATCGAAGTCTCCGAAGAGACTGCCGGAGTCACCACACCCATGACCGTTAACACGCCAGCCACGCGTGCTCACAACGCTGCACCTCCAGAAGACGGAGGCAGCTTAATCGAAGTGCGTGTCCCCGATATTGGCGATTACAGCAACGTCCCAGTGATCGAAGTCCTGGTGACTGTTGGCGATACCGTCTCCAAAGACCAAAGTCTAATCACCTTAGAATCTGACAAAGCAACCTTGGAAGTGCCCTCCTCCGCCACAGGTGTCATCAAACAACTCAAGGTCAACGTTGGAGACACCTTGTCGCAAGGCGACATCGTCGTCGTGCTTCAAAGCGCAGAGAGCACCCCACTCACTCCAGCCACAAACAAACCAGCATTGCCACCCAATTCCAGCCCTGCACGCGATGCCATCTCCGCCCCAGCATCCCCTGCAGGGACACCGAGCACCCCACCGATCACCTTCGACGCCAACACCGTGCTACCGTCCAAGATCCCCTATGCCAGCCCCGCAGTACGCCTGCTTGCACGCCAGTTAGGCGTGGACCTGAGCCGCATCAAAGGCAGCGAGAAAAATGGACGCATTACCCGCGAAGACGTACAGAAATTCGTCAACGCCACCGTAGGTACTGGTATTCCTGAAGGCAGAACACCCTCCGCTTCAATCACCACAAATGGTGGCCTCAACTTACTCCCTTGGCCGAATGTGGATTTCAGCAAATTCGGCGAAATTGAAACCCAGCCTTTATCTCGGATCAAAAAGATTTCCGGTGCCAATCTTGCCCGCAATTGGGCGATGATCCCGCACGTCACCCAATTCGATCAGGCCGACATCACCGAACTGGAAGCCCTGCGCGTACAAATCAATAAAGAGAATGCCGCACCCAACAAGAACGGAACCGGCATTAAACTGACTGTTCTGGCTTTCCTTATCAAAGCAAGCGCCGCAGCACTGAAAAAATTTCCAACATTCAACGCCTCCCTTGATGCCACTGGCGAAACGCTCACACTCAAAAAATACTTCCATATCGGTTTTGCCGCCGACACACCAAACGGACTCGTCGTCCCGGTGATCCGCAACGTAGACCAAAAAGGCATCGTAGAGATCGCACAAGAAACCAGCGATCTCGCCAAAAAAGCACGCGATGGCAAACTCACCCCAGCAGACATGAGCGGTGGTTGCTTCTCCATCAGCTCACTCGGTGGCATCGGAGGGACCGCATTCACACCTATTATCAATGCACCTGAAGTAGCTATCCTGGGTGTCTCCAAATCCCTCATCCAACCCATCTGGGATGGCACACAATTCGCACCTAAAATGCTGTTGCCGCTGTCACTGAGCTACGATCACCGCGTCATTGATGGTGCCTTGGCCGCACACTTCACCACTTATCTCAGCCAGATACTCGCCGACATGCGGCGCGTACTGCTGTGA
>xylefaCVC6
ATGACCGAAATCAAGGAAGCTTTTGTCCCCGATATCGGTGACTACAGCAACGTCCCAGTGATTGAAGTGCTAGTCGCTGTTGGCGATACCGTCTCCAAGGGCCAAAGTTTGATCACCTTGGAATCTGACAAAGCAACCATGGAAGTACCCTCGTCAACGGCCGGTATCATCAAAGAAA-TAAAA-GTGAAGGTT-GGCGATACCTTATCCCAAGGCCATGTCGTCGCATTAATCGAAGTCTCCGAAGAGACTGCCGGAGTCACCACACCCATGACCGTTAACACGCCAGCCACGCGTGCTCACAACGCTGCACCTCCAGAAGACGGAGGCAGCTTAATCGAAGTGCGTGTCCCCGATATTGGCGATTACAGCAACGTCCCAGTGATCGAAGTCCTGGTGACTGTTGGCGATACCGTCTCCAAAGACCAAAGTCTAATCACCTTAGAATCTGACAAAGCAACCTTGGAAGTGCCCTCCTCCGCCACAGGTGTCATCAAACAACTCAAGGTCAACGTTGGAGACACCTTGTCGCAAGGCGACATCGTCGTCGTGCTTCAAAGCGCAGAGAGCACCCCACTCACTCCAGCCACAAACAAACCAGCATTGCCACCCAATTCCAGCCCTGCACGCGATGCCATCTCCGCCCCAGCATCCCCTGCAGGGACACCGAGCACCCCACCGATCACCTTCGACGCCAACACCGTGCTACCGTCCAAGATCCCCTATGCCAGCCCCGCAGTACGCCTGCTTGCACGCCAGTTAGGCGTGGACCTGAGCCGCATCAAAGGCAGCGAGAAAAATGGACGCATTACCCGCGAAGACGTACAGAAATTCGTCAACGCCACCGTAGGTACTGGTATTCCTGAAGGCAGAACACCCTCCGCTTCAATCACCACAAATGGTGGCCTCAACTTACTCCCTTGGCCGAATGTGGATTTCAGCAAATTCGGCGAAATTGAAACCCAGCCTTTATCTCGGATCAAAAAGATTTCCGGTGCCAATCTTGCCCGCAATTGGGCGATGATCCCGCACGTCACCCAATTCGATCAGGCCGACATCACCGAACTGGAAGCCCTGCGCGTACAAATCAATAAAGAGAATGCCGCACCCAACAAGAACGGAACCGGCATTAAACTGACTGTTCTGGCTTTCCTTATCAAAGCAAGCGCCGCAGCACTGAAAAAATTTCCAACATTCAATGCCTCCCTTGATGCCACTGGCGAAACGCTCACACTCAAAAAATACTTCCATATCGGTTTTGCCGCCGACACACCAAACGGACTCGTCGTCCCGGTGATCCGCAACGTAGACCAAAAAGGCATCGTAGAGATCGCACAAGAAACCAGCGATCTCGCCAAAAAAGCACGCGATGGCAAACTCACCCCAGCAGACATGAGCGGTGGTTGCTTCTCCATCAGCTCACTCGGTGGCATCGGAGGGACCGCATTCACACCTATTATCAATGCACCTGAAGTAGCTATCCTGGGTGTCTCCAAATCCCTCATCCAACCCATCTGGGATGGCACACAATTCGCACCTAAAATGCTGTTGCCGCTGTCACTGAGCTACGATCACCGCGTCATTGATGGTGCCTTGGCCGCACACTTCACCACTTATCTCAGCCAGATACTCGCCGACATGCGGCGCGTACTGCTGTGA
>xylefaCVC1
ATGACCGAAATCAAGGAAGCTTTTGTCCCCGATATCGGTGACTACAGCAACGTCCCAGTGATTGAAGTGCTAGTCGCTGTTGGCGATACCGTCTCCAAGGGCCAAAGTTTGATCACCTTGGAATCTGACAAAGCAACCATGGAAGTACCCTCGTCAACGGCCGGTATCATCAAAGAAA-TAAAA-GTGAAGGTT-GGCGATACCTTATCCCAAGGCCATGTCGTCGCATTAATCGAAGTCTCCGAAGAGACTGCCGGAGTCACCACACCCATGACCGTTAACACGCCAGCCACGCGTGCTCACAACGCTGCACCTCCAGAAGACGGAGGCAGCTTAATCGAAGTGCGTGTCCCCGATATTGGCGATTACAGCAACGTCCCAGTGATCGAAGTCCTGGTGACTGTTGGCGATACCGTCTCCAAAGACCAAAGTCTAATCACCTTAGAATCTGACAAAGCAACCTTGGAAGTGCCCTCCTCCGCCACAGGTGTCATCAAACAACTCAAGGTCAACGTTGGAGACACCTTGTCGCAAGGCGACATCGTCGTCGTGCTTCAAAGCGCAGAGAGCACCCCACTCACTCCAGCCACAAACAAACCAGCATTGCCACCCAATTCCAGCCCTGCACGCGATGCCATCTCCGCCCCAGCATCCCCTGCAGGGACACCGAGCACCCCACCGATCACCTTCGACGCCAACACCGTGCTACCGTCCAAGATCCCCTATGCCAGCCCCGCAGTACGCCTGCTTGCACGCCAGTTAGGCGTGGACCTGAGCCGCATCAAAGGCAGCGAGAAAAATGGACGCATTACCCGCGAAGACGTACAGAAATTCGTCAACGCCACCGTAGGTACTGGTATTCCTGAAGGCAGAACACCCTCCGCTTCAATCACCACAAATGGTGGCCTCAACTTACTCCCTTGGCCGAATGTGGATTTCAGCAAATTCGGCGAAATTGAAACCCAGCCTTTATCTCGGATCAAAAAGATTTCCGGTGCCAATCTTGCCCGCAATTGGGCGATGATCCCGCACGTCACCCAATTCGATCAGGCCGACATCACCGAACTGGAAGCCCTGCGCGTACAAATCAATAAAGAGAATGCCGCACCCAACAAGAACGGAACCGGCATTAAACTGACTGTTCTGGCTTTCCTTATCAAAGCAAGCGCCGCAGCACTGAAAAAATTTCCAACATTCAATGCCTCCCTTGATGCCACTGGCGAAACGCTCACACTCAAAAAATACTTCCATATCGGTTTTGCCGCCGACACACCAAACGGACTCGTCGTCCCGGTGATCCGCAACGTAGACCAAAAAGGCATCGTAGAGATCGCACAAGAAACCAGCGATCTCGCCAAAAAAGCACGCGATGGCAAACTCACCCCAGCAGACATGAGCGGTGGTTGCTTCTCCATCAGCTCACTCGGTGGCATCGGAGGGACCGCATTCACACCTATTATCAATGCACCTGAAGTAGCTATCCTGGGTGTCTCCAAATCCCTCATCCAACCCATCTGGGATGGCACACAATTCGCACCTAAAATGCTGTTGCCGCTGTCACTGAGCTACGATCACCGCGTCATTGATGGTGCCTTGGCCGCACACTTCACCACTTATCTCAGCCAGATACTCGCCGACATGCGGCGCGTACTGCTGTGA
>xylefaHib4
ATGACCGAAATCAAGGAAGCTTTTGTCCCCGATATCGGTGACTACAGCAACGTCCCAGTGATTGAAGTGCTAGTCGCTGTTGGCGATACCGTCTCCAAGGGCCAAAGTTTGATCACCTTGGAATCTGACAAAGCAACCATGGAAGTACCCTCGTCAACGGCCGGTATCATCAAAGAAA-TAAAA-GTGAAGGTT-GGCGATACCTTATCCCAAGGCCATGTCGTCGCATTAATCGAAGTCTCCGAAGAGACTGCCGGAGTCACCACACCCATGACCGTTAACACGCCAGCCACGCGTGCTCACAACGCTGCACCTCCAGAAGACGGAGGCAGCTTAATCGAAGTGCGTGTCCCCGATATTGGCGATTACAGCAACGTCCCAGTGATCGAAGTCCTGGTGACTGTTGGCGATACCGTCTCCAAAGACCAAAGTCTAATCACCTTAGAATCTGACAAAGCAACCTTGGAAGTGCCCTCCTCCGCCACAGGTGTCATCAAACAACTCAAGGTCAACGTTGGAGACACCTTGTCGCAAGGCGACATCGTCGTCGTGCTTCAAAGCGCAGAGAGCACCCCACTCACTCCAGCCACAAACAAACCAGCATTGCCACCCAATTCCAGCCCTGCACGCGATGCCATCTCCGCCCCAGCATCCCCTGCAGGGACACCGAGCACCCCACCGATCACCTTCGACGCCAACACCGTGCTACCGTCCAAGATCCCCTATGCCAGCCCCGCAGTACGCCTGCTTGCACGCCAGTTAGGCGTGGACCTGAGCCGCATCAAAGGCAGCGAGAAAAATGGACGCATTACCCGCGAAGACGTACAGAAATTCGTCAACGCCACCGTAGGTACTGGTATTCCTGAAGGCAGAACACCCTCCGCTTCAATCACCACAAATGGTGGCCTCAACTTACTCCCTTGGCCGAATGTGGATTTCAGCAAATTCGGCGAAATTGAAACCCAGCCTTTATCTCGGATCAAAAAGATTTCCGGTGCCAATCTTGCCCGCAATTGGGCGATGATCCCGCACGTCACCCAATTCGATCAGGCCGACATCACCGAACTGGAAGCCCTGCGCGTACAAATCAATAAAGAGAATGCCGCACCCAACAAGAACGGAACCGGCATTAAACTGACTGTTCTGGCTTTCCTTATCAAAGCAAGCGCCGCAGCACTGAAAAAATTTCCAACATTCAACGCCTCCCTTGATGCCACTGGCGAAACGCTTACACTCAAAAAATACTTCCATATCGGTTTTGCCGCCGACACACCAAACGGACTCGTCGTCCCGGTGATCCGCAACGTAGACCAAAAAGGCATCGTAGAGATCGCACAAGAAACCAGCGATCTCGCCAAAAAAGCACGTGATGGCAAACTCACCCCAACAGATATGAGCGGTGGTTGCTTCTCCATCAGCTCACTCGGTGGCATCGGAGGTACCGCATTCACACCCATTATCAATGCACCTGAAGTAGCAATCCTGGGTGTCTCCAAATCCCTCATCCAACCCATCTGGGATGGCACACAATTCGCACCTAAAATGCTGTTGCCGCTATCACTGAGCTACGATCACCGCGTCATTGATGGTGCCTTGGCCGCACACTTCACCACTTATCTCAGCCAGATACTCGCCGACATGCGGCGCGTACTGCTGTGA
>xylefaCOF7
ATGACCGAAATCAAGGAAGCTTTTGTCCCCGATATCGGTGACTACAGCAACGTCCCAGTGATTGAAGTGCTAGTCGCTGTTGGCGATACCGTCTCCAAGGGCCAAAGTTTGATCACCTTGGAATCTGACAAAGCAACCATGGAAGTACCCTCGTCAACGGCCGGTATCATCAAAGAAA-TAAAA-GTGAAGGTT-GGCGATACCTTATCCCAAGGCCATGTCGTCGCATTAATCGAAGTCTCCGAAGAGACTGCCGGAGTCACCACACCCATGACCGTTAACACGCCAGCCACGCGTGCTCACAACGCTGCACCTCCAGAAGACGGAGGCAGCTTAATCGAAGTGCGTGTCCCCGATATTGGCGATTACAGCAACGTCCCAGTGATCGAAGTCCTGGCGGCTGTTGGCGATACCGTCTCCAAAGACCAAAGTCTAATCACCTTAGAATCTGACAAAGCAACCTTGGAAGTGCCCTCCTCCGCCACAGGTGTCATCAAACAACTCAAGGTCAACGTTGGAGACACCTTGTCGCAAGGCGACATCGTCGTCGTGCTTCAAAGCGCAGAGAGCACCCCACTCACTCCAGCCACAAACAAACCAGCATTGCCACCCAATTCCAGCCCTGCACGCGATGCCATCTCCGCCCCAGCATCCCCTGCAGGGACACCGAGCACCCCACCGATCACCTTCGACGCCAACACCGTGCTACCGTCCAAGATCCCCTATGCCAGCCCCGCCGTACGCCTGCTTGCACGCCAGTTAGGCGTGGACCTGAGCCGCATCAAAGGCAGCGAGAAAAATGGACGCATTACCCGCGAAGACGTACAGAAATTCGTCAACGCCACCGTAGGTACTGGTATTCCTGAAGGCAGAACACCCTCCGCTTCAGTCACCACAAATGGTGGCCTCAACTTACTCCCTTGGCCGAATGTGGATTTCAGCAAATTCGGCGAAATTGAAACCCAGCCTTTATCTCGGATCAAAAAGATTTCCGGTGCCAATCTTGCCCGCAATTGGGCGATGATCCCGCACGTCACCCAATTCGATCAGGCCGACATCACCGAACTGGAAGCCCTGCGCGTACAAATCAATAAAGAGAATGCCGCATCCAACAAGAACGGAACCGGCATTAAACTGACTGTTCTGGCTTTCCTTATCAAAGCAAGCGCCGCAGCACTGAAAAAATTTCCAACATTCAACGCCTCCCTTGATGCCACTGGCGAAACGCTCACACTCAAAAAATACTTCCATATCGGTTTTGCCGCCGACACACCAAACGGACTCGTCGTCCCGGTGATCCGCAACGTAGACCAAAAAGGCATCGTAGAGATCGCACAAGAAACCAGCGATCTCGCCAAAAAAGCACGCGATGGCAAACTCACCCCAGCAGACATGAGCGGTGGTTGCTTCTCCATCAGCTCACTCGGTGGCATCGGAGGTACCGCATTCACACCTATTATCAATGCACCTGAAGTAGCTATCCTGGGTGTCTCCAAATCCCTCATCCAACCCATCTGGGATGGCACACAATTCGCACCTAAAATGCTGTTGCCGCTGTCACTGAGCTACGATCACCGCGTCATTGATGGTGCCTTGGCCGCACACTTCACCACTTATCTCAGCCAGATACTCGCCGACATGCGGCGCGTACTGCTGTGA
>xylefaco32
ATGACCGAAATCAAGGAAGCTTTTGTCCCCGATATCGGTGACTACAGCAACGTCCCAGTGATTGAAGTGCTAGTCGCTGTTGGCGATACCGTCTCCAAGGGCCAAAGTTTGATCACCTTGGAATCTGACAAAGCAACCATGGAAGTACCCTCGTCAACGGCCGGTATCATCAAAGAAA-TAAAA-GTGAAGGTT-GGCGATACCTTATCCCAAGGCCATGTCGTCGCATTAATCGAAGTCTCCGAAGAGACTGCCGGAGTCACCACACCCATGACCGTTAACACGCCAGCCACGCGTGCTCACAACGCTGCACCTCCAGAAGACGGAGGCAGCTTAATCGAAGTGCGTGTCCCCGATATTGGCGATTACAGCAACGTCCCAGTGATCGAAGTCCTGGTGACTGTTGGCGATACCGTCTCCAAAGACCAAAGTCTAATCACCTTAGAATCTGACAAAGCAACCTTGGAAGTGCCCTCCTCCGCCACAGGTGTCATCAAACAACTCAAGGTCAACGTTGGAGACACCTTGTCGCAAGGCGACATCGTCGTCGTGCTTCAAAGCGCAGAGAGCACCCCACTCACTCCAGCCACAAACAAACCAGCATTGCCACCCAATTCCAGCCCTGCACGCGATGCCATCTCCGCCCCAGCATCCCCTGCAGGGACACCGAGCACCCCACCGATCACCTTCGACGCCAACACCGTGCTACCGTCCAAGATCCCCTATGCCAGCCCCGCAGTACGCCTGCTTGCACGCCAGTTAGGCGTGGACCTGAGCCGCATCAAAGGCAGCGAGAAAAATGGACGCATTACCCGCGAAGACGTACAGAAATTCGTCAACGCCACCGTAGGTACTGGTATTCCTGAAGGCAGAACACCCTCCGCTTCAATCACCACAAATGGTGGCCTCAACTTACTCCCTTGGCCGAATGTGGATTTCAGCAAATTCGGCGAAATTGAAACCCAGCCTTTATCTCGGATCAAAAAGATTTCCGGTGCCAATCTTGCCCGCAATTGGGCGATGATCCCGCACGTCACCCAATTCGATCAGGCCGACATCACCGAACTGGAAGCCCTGCGCGTACAAATCAATAAAGAGAATGCCGCACCCAACAAGAACGGAACCGGCATTAAACTGACTGTTCTGGCTTTCCTTATCAAAGCAAGCGCCGCAGCACTGAAAAAATTTCCAACATTCAACGCCTCCCTTGATGCCACTGGCGAAACGCTCACACTCAAAAAATACTTCCATATCGGTTTTGCCGCCGACACACCAAACGGACTCGTCGTCCCGGTGATCCGCAACGTAGACCAAAAAGGCATCGTAGAGATCGCACAAGAAACCAGCGATCTCGCCAAAAAAGCACGCGATGGCAAACTCACCCCAGCAGACATGAGCGGTGGTTGCTTCTCCATCAGCTCACTCGGTGGCATCGGAGGGACCGCATTCACACCTATTATCAATGCACCTGAAGTAGCTATCCTGGGTGTCTCCAAATCCCTCATCCAACCCATCTGGGATGGCACACAATTCGCACCTAAAATGCTGTTGCCGCTGTCACTGAGCTACGATCACCGCGTCATTGATGGTGCCTTGGCCGCACACTTCACCACTTATCTCAGCCAGATACTCGCCGACATGCGGCGCGTACTGCTGTGA
>xylefaOLS8
ATGACCGAAATCAAGGAAGCTTTTGTCCCCGATATCGGTGACTACAGCAACGTCCCAGTGATTGAAGTGCTAGTCGCTGTTGGCGATACCGTCTCCAAGGGCCAAAGTTTGATCACCTTGGAATCTGACAAAGCAACCATGGAAGTACCCTCGTCAACGGCCGGTATCATCAAAGAAA-TAAAA-GTGAAGGTT-GGCGATACCTTATCCCAAGGCCATGTCGTCGCATTAATCGAAGTCTCCGAAGAGACTGCCGGAGTCACCACACCCATGACCGTTAACACGCCAGCCACGCGTGCTCACAACGCTGCACCTCCAGAAGACGGAGGCAGCTTAATCGAAGTGCGTGTCCCCGATATTGGCGATTACAGCAACGTCCCAGTGATCGAAGTCCTGGCGGCTGTTGGCGATACCGTCTCCAAAGACCAAAGTCTAATCACCTTAGAATCTGACAAAGCAACCTTGGAAGTGCCCTCCTCCGCCACAGGTGTCATCAAACAACTCAAGGTCAACGTTGGAGACACCTTGTCGCAAGGCGACATCGTCGTCGTGCTTCAAAGCGCAGAGAGCACCCCACTCACTCCAGCCACAAACAAACCAGCATTGCCACCCAATTCCAGCCCTGCACGCGATGCCATCTCCGCCCCAGCATCCCCTGCAGGGACACCGAGCACCCCACCGATCACCTTCGACGCCAACACCGTGCTACCGTCCAAGATCCCCTATGCCAGCCCCGCCGTACGCCTGCTTGCACGCCAGTTAGGCGTGGACCTGAGCCGCATCAAAGGCAGCGAGAAAAATGGACGCATTACCCGCGAAGACGTACAGAAATTCGTCAACGCCACCGTAGGTACTGGTATTCCTGAAGGCAGAACACCCTCCGCTTCAGTCACCACAAATGGTGGCCTCAACTTACTCCCTTGGCCGAATGTGGATTTCAGCAAATTCGGCGAAATTGAAACCCAGCCTTTATCTCGGATCAAAAAGATTTCCGGTGCCAATCTTGCCCGCAATTGGGCGATGATCCCGCACGTCACCCAATTCGATCAGGCCGACATCACCGAACTGGAAGCCCTGCGCGTACAAATCAATAAAGAGAATGCCGCATCCAACAAGAACGGAACCGGCATTAAACTGACTGTTCTGGCTTTCCTTATCAAAGCAAGCGCCGCAGCACTGAAAAAATTTCCAACATTCAACGCCTCCCTTGATGCCACTGGCGAAACGCTCACACTCAAAAAATACTTCCATATCGGTTTTGCCGCCGACACACCAAACGGACTCGTCGTCCCGGTGATCCGCAACGTAGACCAAAAAGGCATCGTAGAGATCGCACAAGAAACCAGCGATCTCGCCAAAAAAGCACGCGATGGCAAACTCACCCCAGCAGACATGAGCGGTGGTTGCTTCTCCATCAGCTCACTCGGTGGCATCGGAGGTACCGCATTCACACCTATTATCAATGCACCTGAAGTAGCTATCCTGGGTGTCTCCAAATCCCTCATCCAACCCATCTGGGATGGCACACAATTCGCACCTAAAATGCTGTTGCCGCTGTCACTGAGCTACGATCACCGCGTCATTGATGGTGCCTTGGCCGCACACTTCACCACTTATCTCAGCCAGATACTCGCCGACATGCGGCGCGTACTGCTGTGA
>xylefaOLS9
ATGACCGAAATCAAGGAAGCTTTTGTCCCCGATATCGGTGACTACAGCAACGTCCCAGTGATTGAAGTGCTAGTCGCTGTTGGCGATACCGTCTCCAAGGGCCAAAGTTTGATCACCTTGGAATCTGACAAAGCAACCATGGAAGTACCCTCGTCAACGGCCGGTATCATCAAAGAAA-TAAAA-GTGAAGGTT-GGCGATACCTTATCCCAAGGCCATGTCGTCGCATTAATCGAAGTCTCCGAAGAGACTGCCGGAGTCACCACACCCATGACCGTTAACACGCCAGCCACGCGTGCTCACAACGCTGCACCTCCAGAAGACGGAGGCAGCTTAATCGAAGTGCGTGTCCCCGATATTGGCGATTACAGCAACGTCCCAGTGATCGAAGTCCTGGCGGCTGTTGGCGATACCGTCTCCAAAGACCAAAGTCTAATCACCTTAGAATCTGACAAAGCAACCTTGGAAGTGCCCTCCTCCGCCACAGGTGTCATCAAACAACTCAAGGTCAACGTTGGAGACACCTTGTCGCAAGGCGACATCGTCGTCGTGCTTCAAAGCGCAGAGAGCACCCCACTCACTCCAGCCACAAACAAACCAGCATTGCCACCCAATTCCAGCCCTGCACGCGATGCCATCTCCGCCCCAGCATCCCCTGCAGGGACACCGAGCACCCCACCGATCACCTTCGACGCCAACACCGTGCTACCGTCCAAGATCCCCTATGCCAGCCCCGCCGTACGCCTGCTTGCACGCCAGTTAGGCGTGGACCTGAGCCGCATCAAAGGCAGCGAGAAAAATGGACGCATTACCCGCGAAGACGTACAGAAATTCGTCAACGCCACCGTAGGTACTGGTATTCCTGAAGGCAGAACACCCTCCGCTTCAGTCACCACAAATGGTGGCCTCAACTTACTCCCTTGGCCGAATGTGGATTTCAGCAAATTCGGCGAAATTGAAACCCAGCCTTTATCTCGGATCAAAAAGATTTCCGGTGCCAATCTTGCCCGCAATTGGGCGATGATCCCGCACGTCACCCAATTCGATCAGGCCGACATCACCGAACTGGAAGCCCTGCGCGTACAAATCAATAAAGAGAATGCCGCATCCAACAAGAACGGAACCGGCATTAAACTGACTGTTCTGGCTTTCCTTATCAAAGCAAGCGCCGCAGCACTGAAAAAATTTCCAACATTCAACGCCTCCCTTGATGCCACTGGCGAAACGCTCACACTCAAAAAATACTTCCATATCGGTTTTGCCGCCGACACACCAAACGGACTCGTCGTCCCGGTGATCCGCAACGTAGACCAAAAAGGCATCGTAGAGATCGCACAAGAAACCAGCGATCTCGCCAAAAAAGCACGCGATGGCAAACTCACCCCAGCAGACATGAGCGGTGGTTGCTTCTCCATCAGCTCACTCGGTGGCATCGGAGGTACCGCATTCACACCTATTATCAATGCACCTGAAGTAGCTATCCTGGGTGTCTCCAAATCCCTCATCCAACCCATCTGGGATGGCACACAATTCGCACCTAAAATGCTGTTGCCGCTGTCACTGAGCTACGATCACCGCGTCATTGATGGTGCCTTGGCCGCACACTTCACCACTTATCTCAGCCAGATACTCGCCGACATGCGGCGCGTACTGCTGTGA
>xylefaJa12
ATGACCGAAATCAAGGAAGCTTTTGTCCCCGATATCGGTGACTACAGCAACGTCCCAGTGATTGAAGTGCTAGTCGCTGTTGGCGATACCGTCTCCAAGGGCCAAAGTTTGATCACCTTGGAATCTGACAAAGCAACCATGGAAGTACCCTCGTCAACGGCCGGTATCATCAAAGAAA-TAAAA-GTGAAGGTT-GGCGATACCTTATCCCAAGGCCATGTCGTCGCATTAATCGAAGTCTCCGAAGAGACTGCCGGAGTCACCACACCCATGACCGTTAACACGCCAGCCACGCGTGCTCACAACGCTGCACCTCCAGAAGACGGAGGCAGCTTAATCGAAGTGCGTGTCCCCGATATTGGCGATTACAGCAACGTCCCAGTGATCGAAGTCCTGGTGACTGTTGGCGATACCGTCTCCAAAGACCAAAGTCTAATCACCTTAGAATCTGACAAAGCAACCTTGGAAGTGCCCTCCTCCGCCACAGGTGTCATCAAACAACTCAAGGTCAACGTTGGAGACACCTTGTCGCAAGGCGACATCGTCGTCGTGCTTCAAAGCGCAGAGAGCACCCCACTCACTCCAGCCACAAACAAACCAGCATTGCCACCCAATTCCAGCCCTGCACGCGATGCCATCTCCGCCCCAGCATCCCCTGCAGGGACACCGAGCACCCCACCGATCACCTTCGACGCCAACACCGTGCTACCGTCCAAGATCCCCTATGCCAGCCCCGCAGTACGCCTGCTTGCACGCCAGTTAGGCGTGGACCTGAGCCGCATCAAAGGCAGCGAGAAAAATGGACGCATTACCCGCGAAGACGTACAGAAATTCGTCAACGCCACCGTAGGTACTGGTATTCCTGAAGGCAGAACACCCTCCGCTTCAATCACCACAAATGGTGGCCTCAACTTACTCCCTTGGCCGAATGTGGATTTCAGCAAATTCGGCGAAATTGAAACCCAGCCTTTATCTCGGATCAAAAAGATTTCCGGTGCCAATCTTGCCCGCAATTGGGCGATGATCCCGCACGTCACCCAATTCGATCAGGCCGACATCACCGAACTGGAAGCCCTGCGCGTACAAATCAATAAAGAGAATGCCGCACCCAACAAGAACGGAACCGGCATTAAACTGACTGTTCTGGCTTTCCTTATCAAAGCAAGCGCCGCAGCACTGAAAAAATTTCCAACATTCAATGCCTCCCTTGATGCCACTGGCGAAACGCTCACACTCAAAAAATACTTCCATATCGGTTTTGCCGCCGACACACCAAACGGACTCGTCGTCCCGGTGATCCGCAACGTAGACCAAAAAGGCATCGTAGAGATCGCACAAGAAACCAGCGATCTCGCCAAAAAAGCACGCGATGGCAAACTCACCCCAGCAGACATGAGCGGTGGTTGCTTCTCCATCAGCTCACTCGGTGGCATCGGAGGGACCGCATTCACACCTATTATCAATGCACCTGAAGTAGCTATCCTGGGTGTCTCCAAATCCCTCATCCAACCCATCTGGGATGGCACACAATTCGCACCTAAAATGCTGTTGCCGCTGTCACTGAGCTACGATCACCGCGTCATTGATGGTGCCTTGGCCGCACACTTCACCACTTATCTCAGCCAGATACTCGCCGACATGCGGCGCGTACTGCTGTGA
>xylefasFb7
ATGACCGAAATCAAGGAAGCTTTTGTCCCCGATATCGGTGACTACAGCAACGTCCCAGTGATTGAAGTGCTAGTCGCTGTTGGCGATACCGTCTCCAAGGGCCAAAGTTTGATCACCTTGGAATCTGACAAAGCAACCATGGAAGTACCCTCGTCAACGGCCGGTATCATCAAAGAAA-TAAAA-GTGAAGGTT-GGCGATACCTTATCCCAAGGCCATGTCGTCGCATTAATCGAAGTCTCCGAAGAGACTGCCGGAGTCACCACACCCATGACCGTTAACACGCCAGCCACGCGTGCTCACAACGCTGCACCTCCAGAAGACGGAGGCAGCTTAATCGAAGTGCGTGTCCCCGATATTGGCGATTACAGCAACGTCCCAGTGATCGAAGTCCTGGTGACTGTTGGCGATACCGTCTCCAAAGACCAAAGTCTAATCACCTTAGAATCTGACAAAGCAACCTTGGAAGTGCCCTCCTCCGCCACAGGTGTCATCAAACAACTCAAGGTCAACGTTGGAGACACCTTGTCGCAAGGCGACATCGTCGTCGTGCTTCAAAGCGCAGAGAGCACCCCACTCACTCCAGCCACAAACAAACCAGCATTGCCACCCAATTCCAGCCCTGCACGCGATGCCATCTCCGCCCCAGCATCCCCTGCAGGGACACCGAGCACCCCACCGATCACCTTCGACGCCAACACCGTGCTACCGTCCAAGATCCCCTATGCCAGCCCCGCAGTACGCCTGCTTGCACGCCAGTTAGGCGTGGACCTGAGCCGCATCAAAGGCAGCGAGAAAAATGGACGCATTACCCGCGAAGACGTACAGAAATTCGTCAACGCCACCGTAGGTACTGGTATTCCTGAAGGCAGAACACCCTCCGCTTCAATCACCACAAATGGTGGCCTCAACTTACTCCCTTGGCCGAATGTGGATTTCAGCAAATTCGGCGAAATTGAAACCCAGCCTTTATCTCGGATCAAAAAGATTTCCGGTGCCAATCTTGCCCGCAATTGGGCGATGATCCCGCACGTCACCCAATTCGATCAGGCCGACATCACCGAACTGGAAGCCCTGCGCGTACAAATCAATAAAGAGAATGCCGCACCCAACAAGAACGGAACCGGCATTAAACTGACTGTTCTGGCTTTCCTTATCAAAGCAAGCGCCGCAGCACTGAAAAAATTTCCAACATTCAACGCCTCCCTTGATGCCACTGGCGAAACGCTCACACTCAAAAAATACTTCCATATCGGTTTTGCCGCCGACACACCAAACGGACTCGTCGTCCCGGTGATCCGCAACGTAGACCAAAAAGGCATCGTAGAGATCGCACAAGAAACCAGCGATCTCGCCAAAAAAGCACGCGATGGCAAACTCACCCCAGCAGACATGAGCGGTGGTTGCTTCTCCATCAGCTCACTCGGTGGCATCGGAGGGACCGCATTCACACCTATTATCAATGCACCTGAAGTAGCTATCCTGGGTGTCTCCAAATCCCTCATCCAACCCATCTGGGATGGCACACAATTCGCACCTAAAATGCTGTTGCCGCTGTCACTGAGCTACGATCACCGCGTCATTGATGGTGCCTTGGCCGCACACTTCACCACTTATCTCAGCCAGATACTCGCCGACATGCGGCGCGTACTGCTGTGA
>xylefaPr8x
ATGACCGAAATCAAGGAAGCTTTTGTCCCCGATATCGGTGACTACAGCAACGTCCCAGTGATTGAAGTGCTAGTCGCTGTTGGCGATACCGTCTCCAAGGGCCAAAGTTTGATCACCTTGGAATCTGACAAAGCAACCATGGAAGTACCCTCGTCAACGGCCGGTATCATCAAAGAAA-TAAAA-GTGAAGGTT-GGCGATACCTTATCCCAAGGCCATGTCGTCGCATTAATCGAAGTCTCCGAAGAGACTGCCGGAGTCACCACACCCATGACCGTTAACACGCCAGCCACGCGTGCTCACAACGCTGCACCTCCAGAAGACGGAGGCAGCTTAATCGAAGTGCGTGTCCCCGATATTGGCGATTACAGCAACGTCCCAGTGATCGAAGTCCTGGTGACTGTTGGCGATACCGTCTCCAAAGACCAAAGTCTAATCACCTTAGAATCTGACAAAGCAACCTTGGAAGTGCCCTCCTCCGCCACAGGTGTCATCAAACAACTCAAGGTCAACGTTGGAGACACCTTGTCGCAAGGCGACATCGTCGTCGTGCTTCAAAGCGCAGAGAGCACCCCACTCACTCCAGCCACAAACAAACCAGCATTGCCACCCAATTCCAGCCCTGCACGCGATGCCATCTCCGCCCCAGCATCCCCTGCAGGGACACCGAGCACCCCACCGATCACCTTCGACGCCAACACCGTGCTACCGTCCAAGATCCCCTATGCCAGCCCCGCAGTACGCCTGCTTGCACGCCAGTTAGGCGTGGACCTGAGCCGCATCAAAGGCAGCGAGAAAAATGGACGCATTACCCGCGAAGACGTACAGAAATTCGTCAACGCCACCGTAGGTACTGGTATTCCTGAAGGCAGAACACCCTCCGCTTCAATCACCACAAATGGTGGCCTCAACTTACTCCCTTGGCCGAATGTGGATTTCAGCAAATTCGGCGAAATTGAAACCCAGCCTTTATCTCGGATCAAAAAGATTTCCGGTGCCAATCTTGCCCGCAATTGGGCGATGATCCCGCACGTCACCCAATTCGATCAGGCCGACATCACCGAACTGGAAGCCCTGCGCGTACAAATCAATAAAGAGAATGCCGCACCCAACAAGAACGGAACCGGCATTAAACTGACTGTTCTGGCTTTCCTTATCAAAGCAAGCGCCGCAGCACTGAAAAAATTTCCAACATTCAACGCCTCCCTTGATGCCACTGGCGAAACGCTCACACTCAAAAAATACTTCCATATCGGTTTTGCCGCCGACACACCAAACGGACTCGTCGTCCCGGTGATCCGCAACGTAGACCAAAAAGGCATCGTAGAGATCGCACAAGAAACCAGCGATCTCGCCAAAAAAGCACGCGATGGCAAACTCACCCCAGCAGACATGAGCGGTGGTTGCTTCTCCATCAGCTCACTCGGTGGCATCGGAGGGACCGCATTCACACCTATTATCAATGCACCTGAAGTAGCTATCCTGGGTGTCTCCAAATCCCTCATCCAACCCATCTGGGATGGCACACAATTCGCACCTAAAATGCTGTTGCCGCTGTCACTGAGCTACGATCACCGCGTCATTGATGGTGCCTTGGCCGCACACTTCACCACTTATCTCAGCCAGATACTCGCCGACATGCGGCGCGTACTGCTGTGA
>xylefaU24D
ATGACCGAAATCAAGGAAGCTTTTGTCCCCGATATCGGTGACTACAGCAACGTCCCAGTGATTGAAGTGCTAGTCGCTGTTGGCGATACCGTCTCCAAGGGCCAAAGTTTGATCACCTTGGAATCTGACAAAGCAACCATGGAAGTACCCTCGTCAACGGCCGGTATCATCAAAGAAA-TAAAA-GTGAAGGTT-GGCGATACCTTATCCCAAGGCCATGTCGTCGCATTAATCGAAGTCTCCGAAGAGACTGCCGGAGTCACCACACCCATGACCGTTAACACGCCAGCCACGCGTGCTCACAACGCTGCACCTCCAGAAGACGGAGGCAGCTTAATCGAAGTGCGTGTCCCCGATATTGGCGATTACAGCAACGTCCCAGTGATCGAAGTCCTGGTGACTGTTGGCGATACCGTCTCCAAAGACCAAAGTCTAATCACCTTAGAATCTGACAAAGCAACCTTGGAAGTGCCCTCCTCCGCCACAGGTGTCATCAAACAACTCAAGGTCAACGTTGGAGACACCTTGTCGCAAGGCGACATCGTCGTCGTGCTTCAAAGCGCAGAGAGCACCCCACTCACTCCAGCCACAAACAAACCAGCATTGCCACCCAATTCCAGCCCTGCACGCGATGCCATCTCCGCCCCAGCATCCCCTGCAGGGACACCGAGCACCCCACCGATCACCTTCGACGCCAACACCGTGCTACCGTCCAAGATCCCCTATGCCAGCCCCGCAGTACGCCTGCTTGCACGCCAGTTAGGCGTGGACCTGAGCCGCATCAAAGGCAGCGAGAAAAATGGACGCATTACCCGCGAAGACGTACAGAAATTCGTCAACGCCACCGTAGGTACTGGTATTCCTGAAGGCAGAACACCCTCCGCTTCAATCACCACAAATGGTGGCCTCAACTTACTCCCTTGGCCGAATGTGGATTTCAGCAAATTCGGCGAAATTGAAACCCAGCCTTTATCTCGGATCAAAAAGATTTCCGGTGCCAATCTTGCCCGCAATTGGGCGATGATCCCGCACGTCACCCAATTCGATCAGGCCGACATCACCGAACTGGAAGCCCTGCGCGTACAAATCAATAAAGAGAATGCCGCACCCAACAAGAACGGAACCGGCATTAAACTGACTGTTCTGGCTTTCCTTATCAAAGCAAGCGCCGCAGCACTGAAAAAATTTCCAACATTCAATGCCTCCCTTGATGCCACTGGCGAAACGCTCACACTCAAAAAATACTTCCATATCGGTTTTGCCGCCGACACACCAAACGGACTCGTCGTCCCGGTGATCCGCAACGTAGACCAAAAAGGCATCGTAGAGATCGCACAAGAAACCAGCGATCTCGCCAAAAAAGCACGCGATGGCAAACTCACCCCAGCAGACATGAGCGGTGGTTGCTTCTCCATCAGCTCACTCGGTGGCATCGGAGGGACCGCATTCACACCTATTATCAATGCACCTGAAGTAGCTATCCTGGGTGTCTCCAAATCCCTCATCCAACCCATCTGGGATGGCACACAATTCGCACCTAAAATGCTGTTGCCGCTGTCACTGAGCTACGATCACCGCGTCATTGATGGTGCCTTGGCCGCACACTTCACCACTTATCTCAGCCAGATACTCGCCGACATGCGGCGCGTACTGCTGTGA
>long-mer164_(reversed)
-------------------------------------------------------------------------------------------------------------------------------------------------------------------------------------------------------------------------------------------------------------------------------------------------------------------------------------------------------------------------------------------------------------------TTGGCGATACCGTCTCCAAGGACCAAAGTCTAATCACCTTA---------------------------------------------------------------------------------------------------------------------------------------------------------------------------------------------------------------------------------------------------------------------------------------------------------------------------------------------------------------------------------------------------------------------------------------------------------------------------------------------------------------------------------------------------------------------------------------------------------------------------------------------------------------------------------------------------------------------------------------------------------------------------------------------------------------------------------------------------------------------------------------------------------------------------------------------------------------------------------------------------------------------------------------------------------------------------------------------------------------------------------------------------------------------------------------------------------------------------------------------------------------
>long-mer163_(reversed)
------------------------------------------------------------------------------------------------------------------------------------------------------------------------------------------------------------------------------------------------------------------------------------------------------------------------------------------------------------------------------------------------------------------------------------------------------------------------------------------------------------ATCAAACAACTCAAGGTCAACATTGGAGACACCTTGTCGCAAGGCGATATCGTCGTTGTGCTTCAAAGC------------------------------------------------------------------------------------------------------------------------------------------------------------------------------------------------------------------------------------------------------------------------------------------------------------------------------------------------------------------------------------------------------------------------------------------------------------------------------------------------------------------------------------------------------------------------------------------------------------------------------------------------------------------------------------------------------------------------------------------------------------------------------------------------------------------------------------------------------------------------------------------------------------------------------------------------------------------------------------------------------------------------------------------------------------------------------------------------------------------------------------------
>long-mer162_(reversed)
------------------------------------------------------------------------------------------------------------------------------------------------------------------------------------------------------------------------------------------------------------------------------------------------------------------------------------------------------------------------------------------------------------------------------------------------------------------------------------------------------------------------------------------------------------------------------------GAGAGCACCCCACTCACTCCAACCACAAACAAACCAGCATTGC--------------------------------------------------------------------------------------------------------------------------------------------------------------------------------------------------------------------------------------------------------------------------------------------------------------------------------------------------------------------------------------------------------------------------------------------------------------------------------------------------------------------------------------------------------------------------------------------------------------------------------------------------------------------------------------------------------------------------------------------------------------------------------------------------------------------------------------------------------------------------------------------------------------------------------------------------------------------------------------------------------------------------------------------------------------------------------------------
>long-mer161_(reversed)
---------------------------------------------------------------------------------------------------------------------------------------------------------------------------------------------------------------------------------------------------------------------------------------------------------------------------------------------------------------------------------------------------------------------------------------------------------------------------------------------------------------------------------------------------------------------------------------------------------------------------------------------------------------------------------------------------------------------------------------------------------------------------------------------------------------------------------------------------GACGTACAGAAATTCGTCAACACCACCTTAGGTACTGGTATGG-----------------------------------------------------------------------------------------------------------------------------------------------------------------------------------------------------------------------------------------------------------------------------------------------------------------------------------------------------------------------------------------------------------------------------------------------------------------------------------------------------------------------------------------------------------------------------------------------------------------------------------------------------------------------------------------------------------------------------------------------------------------------------------------------------------------------------
>long-mer160_(reversed)
------------------------------------------------------------------------------------------------------------------------------------------------------------------------------------------------------------------------------------------------------------------------------------------------------------------------------------------------------------------------------------------------------------------------------------------------------------------------------------------------------------------------------------------------------------------------------------------------------------------------------------------------------------------------------------------------------------------------------------------------------------------------------------------------------------------------------------------------------------------------------------------------------------------------------------------------------------------------------------------------------------------------------------------------------------------------------------------------------------------------------------------------------------------------------------------------------------------------------------------------------------------------------------------------------------------------------------------------------------------------------------------------------------------------------------------------------------------------------------------------------------------------------------------------------------------------------------------------------------------CTGTCACTAAGCTACGATCACCGCGTCATT---------------------------------------------------------------------------
