# Supplementary material for: Identification of genetic relationships and subspecies signatures in Xylella fastidiosa
Source: BMC Genomics. 2019 Mar 25;20:239. doi: 10.1186/s12864-019-5565-9 (PMC6434890; doi:10.1186/s12864-019-5565-9)
Supplement: Supplementary file 8 — Analysis of (non-)synonymous SNPs in homologs to CDS harboring specific k-mers for selected enriched GOs. (ZIP 549 kb) [file 12864_2019_5565_MOESM8_ESM.zip › Additional-File8/Additional-File8A_CladeIII/GO-0006096/CP006740.1.217/Clade III assembled to xylefaMU34.fasta]

>xylefaMU34
ATGAACGCACCACAGGCTCCCGTACTGGTCGCAGACATTGGAGGGACTAACGCCCGCTTTGCGCTCGCCAACCGCACCCTAACCTCAGCACCACTGCTGAACGACAGCATGCGCGAATTCGCCGTCATCGAATTCCCCTCACTGGGCGAAGCTGCACAGCACTACCTGCATCACATCGGCATACATACCACCAAAGGCGTCTTTGCGATCGCCGGACACGTAGACGGCGATGAAGCACGTATTACCAATCATCCCTGGGTCATCACACGCACGCGCACTGCAACAATGCTCGGCTTCGACACCCTGCACCTCATCAACGATTTTGTTGCCCAAGCGATGGCCATCAGCGTGTTAGGCCCTCAAGATGTCATCCAAATCGGCAGTGCCAAATGGGAGCAATTCCCGCTATCAGCAGCCACTCGCAACTACGGCATCATTGGCCCCGGCACCGGCCTAGGCGTCGGCGGCCTGATGATTCGCAACGGCCGCTGCTATCCGCTAGAAACCGAGGGCGGCCATGTCAGCTTCCCGCCAAGCACCCCAGAAGAAATCCGGATCCTGGAAATCCTGTCACAACAATTCGGACGTGTCTCCAACGAACGGCTGATCTCCGGTCCAGGGATAGTCAACATTCACCGCGCACTGAGCGAAATCGACGGAATCGACCCAGGCCCACTGCGCCCTCAAGACATCACCATGCGCGCCGCTGACGGCGACATACGCGCCACACGCACCATCAATCTGTTCTGCAACATCTTCGGCACCATCACCGGCGACCTGGTACTCATCCAAGGGGCTTGGGATGGCGTCTTTCTGACAGGCGGCCTCGTTCCCAAACTATTGAACTCAATACAGCATTCCGGTTTCCGCCAAAGATTTGAACATAAGGGTCGATTTTCGGCCATCATGGCCCGTATCCCCTCTTTGGCAGTGATCCATCCACACCCTGGCCTACTCGGCGCAGCCGCATACGCACGACACACCGAGCAAGTCCCGCAGGAAATCAAGGCATGA
>xylefa4626
ATGAACGCACCACAGGCTCCCGTACTGGTCGCAGACATTGGAGGGACTAACGCCCGCTTTGCGCTCGCCAACCCCACCCTAACCTCAGCACCACTGCTGAACGACAGCATGCGCGAATTCGCCGTCATCGAATTCCCCTCACTGGGCGAAGCTGCACAGCACTACCTGCATCACATCGGCATACATACCACCAAAGGCGTCTTTGCGATCGCCGGACACGTAGACGGCGATGAAGCACGTATTACCAATCATCCCTGGGTCATCACACGCACGCGCACTGCAACAATGCTCGGCTTCGACACCCTGCACCTCATCAACGATTTTGTTGCCCAAGCGATGGCCATCAGCGTGTTAGGCCCTCAAGATGTCATCCAAATCGGCAGTGCCAAATGGGAGCAATTCCCGCTATCAGCAGCCACTCGCAACTACGGCATCATTGGCCCCGGCACCGGCCTAGGCGTCGGCGGCCTGATGATTCGCAACGGCCGCTGCTATCCGCTAGAAACCGAGGGCGGCCATGTCAGCTTCCCGCCAAGCACCCCAGAAGAAATCCGGATCCTGGAAATCCTGTCACAACAATTCGGACGTGTCTCCAACGAACGGCTGATCTCCGGTCCAGGGATAGTCAACATTCACCGCGCACTGAGCGAAATCGACGGAATCGACCCAGGTCCACTGCGCCCTCAAGACATCACCATGCGCGCCGCTGACGGCGACATACGCGCCACACGCACCATCAATCTGTTCTGCAACATCTTCGGCACCATCACCGGCGACCTGGTACTCATCCAAGGGGCTTGGGATGGCGTCTTTCTGACAGGCGGCCTCGTTCCCAAACTATTGAACTCAATACAGCATTCCGGTTTCCGCCAAAGATTTGAACATAAGGGTCGATTTTCGGCCATCATGGCCCGTATCCCCTCTTTGGCAGTGATCCATCCACACCCTGGCCTACTCGGCGCAGCCGCATACGCACGAGACACCGAGCAAGTCCCGCAGGAAATCAAGGCATGA
>xylefa4627
ATGAACGCACCACAGGCTCCCGTACTGGTCGCAGACATTGGAGGGACTAACGCCCGCTTTGCGCTCGCCAACCCCACCCTAACCTCAGCACCACTGCTGAACGACAGCATGCGCGAATTCGCCGTCATCGAATTCCCCTCACTGGGCGAAGCTGCACAGCACTACCTGCATCACATCGGCATACATACCACCAAAGGCGTCTTTGCGATCGCCGGACACGTAGACGGCGATGAAGCACGTATTACCAATCATCCCTGGGTCATCACACGCACGCGCACTGCAACAATGCTCGGCTTCGACACCCTACACCTCATCAACGATTTTGTTGCCCAAGCGATGGCCATCAGCGTGTTAGGCCCTCAAGATGTCATCCAAATCGGCAGTGCCAAATGGGAGCAATTCCCGCTATCAGCAGCCACCCGCAACTACGGCATCATTGGCCCCGGCACCGGCCTAGGCGTCGGCGGCCTGATGATTCGCAACGGCCGCTGCTATCCGCTAGAAACCGAGGGCGGCCATGTCAGCTTCCCGCCAAGCACCCCAGAAGAAATCCGGATCCTGGAAATCCTGTCACAACAATTCGGACGTGTCTCCAACGAACGGCTGATCTCCGGTCCAGGGATAGTCAACATTCACCGCGCACTGAGCGAAATCGACGGAATCGACCCAGGCCCACTGCGCCCTCAAGACATCACCATGCGCGCCGCTGACGGCGACATACGCGCCACACGCACCATCAATCTGTTCTGCAACATCTTCGGCGCCATCACCGGCGACCTGGTACTCATCCAAGGGGCTTGGGATGGCGTCTTTCTGACAGGCGGCCTCGTTCCCAAACTATTGAACTCAATACAGCATTCCGGTTTCCGCCAAAGATTTGAACATAAGGGTCGATTTTCGGCCATCATGGCCCGTATCCCCTCTTTGGCAGTGATCCATCCACACCCTGGCCTACTCGGCGCAGCCGCATACGCACGAGACACCGAGCAAGTCCCGCAGGAAATCAAGGCATGA
>xylefa7970
ATGAACGCACCACAGGCTCCCGTACTGGTCGCAGACATTGGAGGGACTAACGCCCGCTTTGCGCTCGCCAACCCCACCCTAACCTCAGCACCACTGCTGAACGACAGCATGCGCGAATTCGCCGTCATCGAATTCCCCTCACTGGGCGAAGCTGCACAGCACTACCTGCATCACATCGGCATACATACCACCAAAGGCGTCTTTGCGATCGCCGGACACGTAGACGGCGATGAAGCACGTATTACCAATCATCCCTGGGTCATCACACGCACGCGCACTGCAACAATGCTCGGCTTCGACACCCTGCACCTCATCAACGATTTTGTTGCCCAAGCGATGGCCATCAGCGTGTTAGGCCCTCAAGATGTCATCCAAATCGGCAGTGCCAAATGGGAGCAATTCCCGCTATCAGCAGCCACTCGCAACTACGGCATCATTGGCCCCGGCACCGGCCTAGGCGTCGGCGGCCTGATGATTCGCAACGGCCGCTGCTATCCGCTAGAAACCGAGGGCGGCCATGTCAGCTTCCCGCCAAGCACCCCAGAAGAAATCCGGATCCTGGAAATCCTGTCACAACAATTCGGACGTGTCTCCAACGAACGGCTGATCTCCGGTCCAGGGATAGTCAACATTCACCGCGCACTGAGCGAAATCGACGGAATCGACCCAGGTCCACTGCGCCCTCAAGACATCACCATGCGCGCCGCTGACGGCGACATACGCGCCACACGCACCATCAATCTGTTCTGCAACATCTTCGGCACCATCACCGGCGACCTGGTACTCATCCAAGGGGCTTGGGATGGCGTCTTTCTGACAGGCGGCCTCGTTCCCAAACTATTGAACTCAATACAGCATTCCGGTTTCCGCCAAAGATTTGAACATAAGGGTCGATTTTCGGCCATCATGGCCCGTATCCCCTCTTTGGCAGTGATCCATCCACACCCTGGCCTACTCGGCGCAGCCGCATACGCACGAGACACCGAGCAAGTCCCGCAGGAAATCAAGGCATGA
>xylefa8071
ATGAACGCACCACAGGCTCCCGTACTGGTCGCAGACATTGGAGGGACTAACGCCCGCTTTGCGCTCGCCAACCCCACCCTAACCTCAGCACCACTGCTGAACGACAGCATGCGCGAATTCGCCGTCATCGAATTCCCCTCACTGGGCGAAGCTGCACAGCACTACCTGCATCACATCGGCATACATACCACCAAAGGCGTCTTTGCGATCGCCGGACACGTAGACGGCGATGAAGCACGTATTACCAATCATCCCTGGGTCATCACACGCACGCGCACTGCAACAATGCTCGGCTTCGACACCCTGCACCTCATCAACGATTTTGTTGCCCAAGCGATGGCCATCAGCGTGTTAGGCCCTCAAGATGTCATCCAAATCGGCAGTGCCAAATGGGAGCAATTCCCGCTATCAGCAGCCACTCGCAACTACGGCATCATTGGCCCCGGCACCGGCCTAGGCGTCGGCGGCCTGATGATTCGCAACGGCCGCTGCTATCCGCTAGAAACCGAGGGCGGCCATGTCAGCTTCCCGCCAAGCACCCCAGAAGAAATCCGGATCCTGGAAATCCTGTCACAACAATTCGGACGTGTCTCCAACGAACGGCTGATCTCCGGTCCAGGGATAGTCAACATTCACCGCGCACTGAGCGAAATCGACGGAATCGACCCAGGTCCACTGCGCCCTCAAGACATCACCATGCGCGCCGCTGACGGCGACATACGCGCCACACGCACCATCAATCTGTTCTGCAACATCTTCGGCACCATCACCGGCGACCTGGTACTCATCCAAGGGGCTTGGGATGGCGTCTTTCTGACAGGCGGCCTCGTTCCCAAACTATTGAACTCAATACAGCATTCCGGTTTCCGCCAAAGATTTGAACATAAGGGTCGATTTTCGGCCATCATGGCCCGTATCCCCTCTTTGGCAGTGATCCATCCACACCCTGGCCTACTCGGCGCAGCCGCATACGCACGAGACACCGAGCAAGTCCCGCAGGAAATCAAGGCATGA
>xylefa3579
ATGAACGCACCACAGGCTCCCGTACTGGTCGCAGACATTGGAGGGACTAACGCCCGCTTTGCGCTCGCCAACCCCACCCTAACCTCAGCACCACTGCTGAACGACAGCATGCGCGAATTCGCCGTCATCGAATTCCCCTCACTGGGCGAAGCTGCACAGCACTACCTGCATCACATCGGCATACATACCACCAAAGGCGTCTTTGCGATCGCCGGACACGTAGACGGCGATGAAGCACGTATTACCAATCATCCCTGGGTCATCACACGCACGCGCACTGCAACAATGCTCGGCTTCGACACCCTGCACCTCATCAACGATTTTGTTGCCCAAGCGATGGCCATCAGCGTGTTAGGCCCTCAAGATGTCATCCAAATCGGCAGTGCCAAATGGGAGCAATTCCCGCTATCAGCAGCCACTCGCAACTACGGCATCATTGGCCCCGGCACCGGCCTAGGCGTCGGCGGCCTGATGATTCGCAACGGCCGCTGCTATCCGCTAGAAACCGAGGGCGGCCATGTCAGCTTCCCGCCAAGCACCCCAGAAGAAATCCGGATCCTGGAAATCCTGTCACAACAATTCGGACGTGTCTCCAACGAACGGCTGATCTCCGGTCCAGGGATAGTCAACATTCACCGCGCACTGAGCGAAATCGACGGAATCGACCCAGGTCCACTGCGCCCTCAAGACATCACCATGCGCGCCGCTGACGGCGACATACGCGCCACACGCACCATCAATCTGTTCTGCAACATCTTCGGCACCATCACCGGCGACCTGGTACTCATCCAAGGGGCTTGGGATGGCGTCTTTCTGACAGGCGGCCTCGTTCCCAAACTATTGAACTCAATACAGCATTCCGGTTTCCGCCAAAGATTTGAACATAAGGGTCGATTTTCGGCCATCATGGCCCGTATCCCCTCTTTGGCAGTGATCCATCCACACCCTGGCCTACTCGGCGCAGCCGCATACGCACGAGACACCGAGCAAGTCCCGCAGGAAATCAAGGCATGA
>xylefaco33
ATGAACGCACCACAGGCTCCCGTACTGGTCGCAGACATTGGAGGGACTAACGCCCGCTTTGCGCTCGCCAACCCCACCCTAACCTCAGCACCACTGCTGAACGACAGCATGCGCGAATTCGCCGTCATCGAATTCCCCTCACTGGGCGAAGCTGCACAGCACTACCTGCATCACATCGGCATACATACCACCAAAGGCGTCTTTGCGATCGCCGGACACGTAGACGGCGATGAAGCACGTATTACCAATCATCCCTGGGTCATCACACGCACGCGCACTGCAACAATGCTCGGCTTCGACACCCTACACCTCATCAACGATTTTGTTGCCCAAGCGATGGCCATCAGCGTGTTAGGCCCTCAAGATGTCATCCAAATCGGCAGTGCCAAATGGGAGCAATTCCCGCTATCAGCAGCCACCCGCAACTACGGCATCATTGGCCCCGGCACCGGCCTAGGCGTCGGCGGCCTGATGATTCGCAACGGCCGCTGCTATCCGCTAGAAACCGAGGGCGGCCATGTCAGCTTCCCGCCAAGCACCCCAGAAGAAATCCGGATCCTGGAAATCCTGTCACAACAATTCGGACGTGTCTCCAACGAACGGCTGATCTCCGGTCCAGGGATAGTCAACATTCACCGCGCACTGAGCGAAATCGACGGAATCGACCCAGGCCCACTGCGCCCTCAAGACATCACCATGCGCGCCGCTGACGGCGACATACGCGCCACACGCACCATCAATCTGTTCTGCAACATCTTCGGCGCCATCACCGGCGACCTGGTACTCATCCAAGGGGCTTGGGATGGCGTCTTTCTGACAGGCGGCCTCGTTCCCAAACTATTGAACTCAATACAGCATTCCGGTTTCCGCCAAAGATTTGAACATAAGGGTCGATTTTCGGCCATCATGGCCCGTATCCCCTCTTTGGCAGTGATCCATCCACACCCTGGCCTACTCGGCGCAGCCGCATACGCACGAGACACCGAGCAAGTCCCGCAGGAAATCAAGGCATGA
>xylefaAnn1
ATGAACGCACCACAGGCTCCCGTACTGGTCGCAGACATTGGAGGGACTAACGCCCGCTTTGCGCTCGCCAACCCCACCCTAACCTCAGCACCACTGCTGAACGACAGCATGCGCGAATTCGCCGTCATCGAATTCCCCTCACTGGGCGAAGCTGCACAGCACTACCTGCATCACATCGGCATACATACCACCAAAGGCGTCTTTGCGATCGCCGGACACGTAGACGGCGATGAAGCACGTATTACCAATCATCCCTGGGTCATCACACGCACGCGCACTGCAACAATGCTCGGCTTCGACACCCTGCACCTCATCAACGATTTTGTTGCCCAAGCGATGGCCATCAGCGTGCTAGGCCCTCAAGATGTCATCCAAATCGGCAGTGCCAAATGGGAGCAATTCCCGCTATCAGCAGCCACCCGCAACTACAGCATCATTGGCCCCGGCACCGGCCTAGGCGTCGGCGGCCTGATGATTCGCAACGGCCGCTGCTATCCGCTAGAAACCGAGGGCGGCCATGTCAGCTTCCCGCCAAGCACCCCAGAAGAAATCCGGATCCTGGAAATCCTGTCACAACAATTCGGACGTGTCTCCAACGAACGGCTGATCTCCGGTCCAGGGATAGTCAACATTCACCGCGCACTGAGCGAAATCGACGGAATCGACCCGGGCCCATTGCGCCCTCAAGACATCACCATGCGCGCCGCTGACGGCGACATACGCGCCACACGCACCATCAATCTGTTCTGCAACATCTTCGGCGCCATCACCGGCGACCTGGTACTCATCCAAGGGGCTTGGGATGGCGTCTTTCTGACAGGCGGCCTCGTTCCCAAACTATTGAACTCAATACAGCATTCCGGTTTCCGCCAAAGATTTGAACATAAGGGTCGATTTTCGGCCATCATGGCCCGTATCCCCTCTTTGGCAGTGATCCATCCACACCCTGGCCTACTCGGCGCAGCCGCATACGCACGAGACACCGAGCAAGTCCCGCAGGAAATCAAGGCATGA
>xylefa8082
ATGAACGCACCACAGGCTCCCGTACTGGTCGCAGACATTGGAGGGACTAACGCCCGCTTTGCGCTCGCCAACCCCACCCTAACCTCAGCACCACTGCTGAACGACAGCATGCGCGAATTCGCCGTCATCGAATTCCCCTCACTGGGCGAAGCTGCACAGCACTACCTGCATCACATCGGCATACATACCACCAAAGGCGTCTTTGCGATCGCCGGACACGTAGACGGCGATGAAGCACGTATTACCAATCATCCCTGGGTCATCACACGCACGCGCACTGCAACAATGCTCGGCTTCGACACCCTGCACCTCATCAACGATTTTGTTGCCCAAGCGATGGCCATCAGCGTGTTAGGCCCTCAAGATGTCATCCAAATCGGCAGTGCCAAATGGGAGCAATTCCCGCTATCAGCAGCCACTCGCAACTACGGCATCATTGGCCCCGGCACCGGCCTAGGCGTCGGCGGCCTGATGATTCGCAACGGCCGCTGCTATCCGCTAGAAACCGAGGGCGGCCATGTCAGCTTCCCGCCAAGCACCCCAGAAGAAATCCGGATCCTGGAAATCCTGTCACAACAATTCGGACGTGTCTCCAACGAACGGCTGATCTCCGGTCCAGGGATAGTCAACATTCACCGCGCACTGAGCGAAATCGACGGAATCGACCCAGGTCCACTGCGCCCTCAAGACATCACCATGCGCGCCGCTGACGGCGACATACGCGCCACACGCACCATCAATCTGTTCTGCAACATCTTCGGCACCATCACCGGCGACCTGGTACTCATCCAAGGGGCTTGGGATGGCGTCTTTCTGACAGGCGGCCTCGTTCCCAAACTATTGAACTCAATACAGCATTCCGGTTTCCGCCAAAGATTTGAACATAAGGGTCGATTTTCGGCCATCATGGCCCGTATCCCCTCTTTGGCAGTGATCCATCCACACCCTGGCCTACTCGGCGCAGCCGCATACGCACGAGACACCGAGCAAGTCCCGCAGGAAATCAAGGCATGA
>xylefa8073
ATGAACGCACCACAGGCTCCCGTACTGGTCGCAGACATTGGAGGGACTAACGCCCGCTTTGCGCTCGCCAACCCCACCCTAACCTCAGCACCACTGCTGAACGACAGCATGCGCGAATTCGCCGTCATCGAATTCCCCTCACTGGGCGAAGCTGCACAGCACTACCTGCATCACATCGGCATACATACCACCAAAGGCGTCTTTGCGATCGCCGGACACGTAGACGGCGATGAAGCACGTATTACCAATCATCCCTGGGTCATCACACGCACGCGCACTGCAACAATGCTCGGCTTCGACACCCTGCACCTCATCAACGATTTTGTTGCCCAAGCGATGGCCATCAGCGTGTTAGGCCCTCAAGATGTCATCCAAATCGGCAGTGCCAAATGGGAGCAATTCCCGCTATCAGCAGCCACTCGCAACTACGGCATCATTGGCCCCGGCACCGGCCTAGGCGTCGGCGGCCTGATGATTCGCAACGGCCGCTGCTATCCGCTAGAAACCGAGGGCGGCCATGTCAGCTTCCCGCCAAGCACCCCAGAAGAAATCCGGATCCTGGAAATCCTGTCACAACAATTCGGACGTGTCTCCAACGAACGGCTGATCTCCGGTCCAGGGATAGTCAACATTCACCGCGCACTGAGCGAAATCGACGGAATCGACCCAGGTCCACTGCGCCCTCAAGACATCACCATGCGCGCCGCTGACGGCGACATACGCGCCACACGCACCATCAATCTGTTCTGCAACATCTTCGGCACCATCACCGGCGACCTGGTACTCATCCAAGGGGCTTGGGATGGCGTCTTTCTGACAGGCGGCCTCGTTCCCAAACTATTGAACTCAATACAGCATTCCGGTTTCCGCCAAAGATTTGAACATAAGGGTCGATTTTCGGCCATCATGGCCCGTATCCCCTCTTTGGCAGTGATCCATCCACACCCTGGCCTACTCGGCGCAGCCGCATACGCACGAGACACCGAGCAAGTCCCGCAGGAAATCAAGGCATGA
>xylefaGB54
ATGAACGCACCACAGGCTCCCGTACTGGTCGCAGACATTGGAGGGACTAACGCCCGCTTTGCGCTCGCCAACCCCACCCTAACCTCAGCACCACTGCTGAACGACAGCATGCGCGAATTCGCCGTCATCGAATTCCCCTCACTGGGCGAAGCTGCACAGCACTACCTGCATCACATCGGCATACATACCACCAAAGGCGTCTTTGCGATCGCCGGACACGTAGACGGCGATGAAGCACGTATTACCAATCATCCCTGGGTCATCACACGCACGCGCACTGCAACAATGCTCGGCTTCGACACCCTGCACCTCATCAACGATTTTGTTGCCCAAGCGATGGCCATCAGCGTGTTAGGCCCTCAAGATGTCATCCAAATCGGCAGTGCCAAATGGGAGCAATTCCCGCTATCAGCAGCCACTCGCAACTACGGCATCATTGGCCCCGGCACCGGCCTAGGCGTCGGCGGCCTGATGATTCGCAACGGCCGCTGCTATCCGCTAGAAACCGAGGGCGGCCATGTCAGCTTCCCGCCAAGCACCCCAGAAGAAATCCGGATCCTGGAAATCCTGTCACAACAATTCGGACGTGTCTCCAACGAACGGCTGATCTCCGGTCCAGGGATAGTCAACATTCACCGCGCACTGAGCGAAATCGACGGAATCGACCCAGGTCCACTGCGCCCTCAAGACATCACCATGCGCGCCGCTGACGGCGACATACGCGCCACACGCACCATCAATCTGTTCTGCAACATCTTCGGCACCATCACCGGCGACCTGGTACTCATCCAAGGGGCTTGGGATGGCGTCTTTCTGACAGGCGGCCTCGTTCCCAAACTATTGAACTCAATACAGCATTCCGGTTTCCGCCAAAGATTTGAACATAAGGGTCGATTTTCGGCCATCATGGCCCGTATCCCCTCTTTGGCAGTGATCCATCCACACCCTGGCCTACTCGGCGCAGCCGCATACGCACGAGACACCGAGCAAGTCCCGCAGGAAATCAAGGCATGA
>xylefa7969
ATGAACGCACCACAGGCTCCCGTACTGGTCGCAGACATTGGAGGGACTAACGCCCGCTTTGCGCTCGCCAACCCCACCCTAACCTCAGCACCACTGCTGAACGACAGCATGCGCGAATTCGCCGTCATCGAATTCCCCTCACTGGGCGAAGCTGCACAGCACTACCTGCATCACATCGGCATACATACCACCAAAGGCGTCTTTGCGATCGCCGGACACGTAGACGGCGATGAAGCACGTATTACCAATCATCCCTGGGTCATCACACGCACGCGCACTGCAACAATGCTCGGCTTCGACACCCTGCACCTCATCAACGATTTTGTTGCCCAAGCGATGGCCATCAGCGTGTTAGGCCCTCAAGATGTCATCCAAATCGGCAGTGCCAAATGGGAGCAATTCCCGCTATCAGCAGCCACTCGCAACTACGGCATCATTGGCCCCGGCACCGGCCTAGGCGTCGGCGGCCTGATGATTCGCAACGGCCGCTGCTATCCGCTAGAAACCGAGGGCGGCCATGTCAGCTTCCCGCCAAGCACCCCAGAAGAAATCCGGATCCTGGAAATCCTGTCACAACAATTCGGACGTGTCTCCAACGAACGGCTGATCTCCGGTCCAGGGATAGTCAACATTCACCGCGCACTGAGCGAAATCGACGGAATCGACCCAGGTCCACTGCGCCCTCAAGACATCACCATGCGCGCCGCTGACGGCGACATACGCGCCACACGCACCATCAATCTGTTCTGCAACATCTTCGGCACCATCACCGGCGACCTGGTACTCATCCAAGGGGCTTGGGATGGCGTCTTTCTGACAGGCGGCCTCGTTCCCAAACTATTGAACTCAATACAGCATTCCGGTTTCCGCCAAAGATTTGAACATAAGGGTCGATTTTCGGCCATCATGGCCCGTATCCCCTCTTTGGCAGTGATCCATCCACACCCTGGCCTACTCGGCGCAGCCGCATACGCACGAGACACCGAGCAAGTCCCGCAGGAAATCAAGGCATGA
>xylefaEB92
ATGAACGCACCACAGGCTCCCGTACTGGTCGCAGACATTGGAGGGACTAACGCCCGCTTTGCGCTCGCCAACCCCACCCTAACCTCAGCACCACTGCTGAACGACAGCATGCGCGAATTCGCCGTCATCGAATTCCCCTCACTGGGCGAAGCTGCACAGCACTACCTGCATCACATCGGCATACATACCACCAAAGGCGTCTTTGCGATCGCCGGACACGTAGACGGCGATGAAGCACGTATTACCAATCATCCCTGGGTCATCACACGCACGCGCACTGCAACAATGCTCGGCTTCGACACCCTGCACCTCATCAACGATTTTGTTGCCCAAGCGATGGCCATCAGCGTGTTAGGCCCTCAAGATGTCATCCAAATCGGCAGTGCCAAATGGGAGCAATTCCCGCTATCAGCAGCCACTCGCAACTACGGCATCATTGGCCCCGGCACCGGCCTAGGCGTCGGCGGCCTGATGATTCGCAACGGCCGCTGCTATCCGCTAGAAACCGAGGGCGGCCATGTCAGCTTCCCGCCAAGCACCCCAGAAGAAATCCGGATCCTGGAAATCCTGTCACAACAATTCGGACGTGTCTCCAACGAACGGCTGATCTCCGGTCCAGGGATAGTCAACATTCACCGCGCACTGAGCGAAATCGACGGAATCGACCCAGGTCCACTGCGCCCTCAAGACATCACCATGCGCGCCGCTGACGGCGACATACGCGCCACACGCACCATCAATCTGTTCTGCAACATCTTCGGCACCATCACCGGCGACCTGGTACTCATCCAAGGGGCTTGGGATGGCGTCTTTCTGACAGGCGGCCTCGTTCCCAAACTATTGAACTCAATACAGCATTCCGGTTTCCGCCAAAGATTTGAACATAAGGGTCGATTTTCGGCCATCATGGCCCGTATCCCCTCTTTGGCAGTGATCCATCCACACCCTGGCCTACTCGGCGCAGCCGCATACGCACGAGACACCGAGCAAGTCCCGCAGGAAATCAAGGCATGA
>xylefaM23s
ATGAACGCACCACAGGCTCCCGTACTGGTCGCAGACATTGGAGGGACTAACGCCCGCTTTGCGCTCGCCAACCCCACCCTAACCTCAGCACCACTGCTGAACGACAGCATGCGCGAATTCGCCGTCATCGAATTCCCCTCACTGGGCGAAGCTGCACAGCACTACCTGCATCACATCGGCATACATACCACCAAAGGCGTCTTTGCGATCGCCGGACACGTAGACGGCGATGAAGCACGTATTACCAATCATCCCTGGGTCATCACACGCACGCGCACTGCAACAATGCTCGGCTTCGACACCCTGCACCTCATCAACGATTTTGTTGCCCAAGCGATGGCCATCAGCGTGTTAGGCCCTCAAGATGTCATCCAAATCGGCAGTGCCAAATGGGAGCAATTCCCGCTATCAGCAGCCACTCGCAACTACGGCATCATTGGCCCCGGCACCGGCCTAGGCGTCGGCGGCCTGATGATTCGCAACGGCCGCTGCTATCCGCTAGAAACCGAGGGCGGCCATGTCAGCTTCCCGCCAAGCACCCCAGAAGAAATCCGGATCCTGGAAATCCTGTCACAACAATTCGGACGTGTCTCCAACGAACGGCTGATCTCCGGTCCAGGGATAGTCAACATTCACCGCGCACTGAGCGAAATCGACGGAATCGACCCAGGTCCACTGCGCCCTCAAGACATCACCATGCGCGCCGCTGACGGCGACATACGCGCCACACGCACCATCAATCTGTTCTGCAACATCTTCGGCACCATCACCGGCGACCTGGTACTCATCCAAGGGGCTTGGGATGGCGTCTTTCTGACAGGCGGCCTCGTTCCCAAACTATTGAACTCAATACAGCATTCCGGTTTCCGCCAAAGATTTGAACATAAGGGTCGATTTTCGGCCATCATGGCCCGTATCCCCTCTTTGGCAGTGATCCATCCACACCCTGGCCTACTCGGCGCAGCCGCATACGCACGAGACACCGAGCAAGTCCCGCAGGAAATCAAGGCATGA
>xylefaMuMD
ATGAACGCACCACAGGCTCCCGTACTGGTCGCAGACATTGGAGGGACTAACGCCCGCTTTGCGCTCGCCAACCGCACCCTAACCTCAGCACCACTGCTGAACGACAGCATGCGCGAATTCGCCGTCATCGAATTCCCCTCACTGGGCGAAGCTGCACAGCACTACCTGCATCACATCGGCATACATACCACCAAAGGCGTCTTTGCGATCGCCGGACACGTAGACGGCGATGAAGCACGTATTACCAATCATCCCTGGGTCATCACACGCACGCGCACTGCAACAATGCTCGGCTTCGACACCCTGCACCTCATCAACGATTTTGTTGCCCAAGCGATGGCCATCAGCGTGTTAGGCCCTCAAGATGTCATCCAAATCGGCAGTGCCAAATGGGAGCAATTCCCGCTATCAGCAGCCACTCGCAACTACGGCATCATTGGCCCCGGCACCGGCCTAGGCGTCGGCGGCCTGATGATTCGCAACGGCCGCTGCTATCCGCTAGAAACCGAGGGCGGCCATGTCAGCTTCCCGCCAAGCACCCCAGAAGAAATCCGGATCCTGGAAATCCTGTCACAACAATTCGGACGTGTCTCCAACGAACGGCTGATCTCCGGTCCAGGGATAGTCAACATTCACCGCGCACTGAGCGAAATCGACGGAATCGACCCAGGCCCACTGCGCCCTCAAGACATCACCATGCGCGCCGCTGACGGCGACATACGCGCCACACGCACCATCAATCTGTTCTGCAACATCTTCGGCACCATCACCGGCGACCTGGTACTCATCCAAGGGGCTTGGGATGGCGTCTTTCTGACAGGCGGCCTCGTTCCCAAACTATTGAACTCAATACAGCATTCCGGTTTCCGCCAAAGATTTGAACATAAGGGTCGATTTTCGGCCATCATGGCCCGTATCCCCTCTTTGGCAGTGATCCATCCACACCCTGGCCTACTCGGCGCAGCCGCATACGCACGACACACCGAGCAAGTCCCGCAGGAAATCAAGGCATGA
>xylefaD026
ATGAACGCACCACAGGCTCCCGTACTGGTCGCAGACATTGGAGGGACTAACGCCCGCTTTGCGCTCGCCAACCCCACCCTAACCTCAGCACCACTGCTGAACGACAGCATGCGCGAATTCGCCGTCATCGAATTCCCCTCACTGGGCGAAGCTGCACAGCACTACCTGCATCACATCGGCATACATACCACCAAAGGCGTCTTTGCGATCGCCGGACACGTAGACGGCGATGAAGCACGTATTACCAATCATCCCTGGGTCATCACACGCACGCGCACTGCAACAATGCTCGGCTTCGACACCCTGCACCTCATCAACGATTTTGTTGCCCAAGCGATGGCCATCAGCGTGTTAGGCCCTCAAGATGTCATCCAAATCGGCAGTGCCAAATGGGAGCAATTCCCGCTATCAGCAGCCACTCGCAACTACGGCATCATTGGCCCCGGCACCGGCCTAGGCGTCGGCGGCCTGATGATTCGCAACGGCCGCTGCTATCCGCTAGAAACCGAGGGCGGCCATGTCAGCTTCCCGCCAAGCACCCCAGAAGAAATCCGGATCCTGGAAATCCTGTCACAACAATTCGGACGTGTCTCCAACGAACGGCTGATCTCCGGTCCAGGGATAGTCAACATTCACCGCGCACTGAGCGAAATCGACGGAATCGACCCAGGTCCACTGCGCCCTCAAGACATCACCATGCGCGCCGCTGACGGCGACATACGCGCCACACGCACCATCAATCTGTTCTGCAACATCTTCGGCACCATCACCGGCGACCTGGTACTCATCCAAGGGGCTTGGGATGGCGTCTTTCTGACAGGCGGCCTCGTTCCCAAACTATTGAACTCAATACAGCATTCCGGTTTCCGCCAAAGATTTGAACATAAGGGTCGATTTTCGGCCATCATGGCCCGTATCCCCTCTTTGGCAGTGATCCATCCACACCCTGGCCTACTCGGCGCAGCCGCATACGCACGAGACACCGAGCAAGTCCCGCAGGAAATCAAGGCATGA
>xylefastag
ATGAACGCACCACAGGCTCCCGTACTGGTCGCAGACATTGGAGGGACTAACGCCCGCTTTGCGCTCGCCAACCCCACCCTAACCTCAGCACCACTGCTGAACGACAGCATGCGCGAATTCGCCGTCATCGAATTCCCCTCACTGGGCGAAGCTGCACAGCACTACCTGCATCACATCGGCATACATACCACCAAAGGCGTCTTTGCGATCGCCGGACACGTAGACGGCGATGAAGCACGTATTACCAATCATCCCTGGGTCATCACACGCACGCGCACTGCAACAATGCTCGGCTTCGACACCCTGCACCTCATCAACGATTTTGTTGCCCAAGCGATGGCCATCAGCGTGTTAGGCCCTCAAGATGTCATCCAAATCGGCAGTGCCAAATGGGAGCAATTCCCGCTATCAGCAGCCACTCGCAACTACGGCATCATTGGCCCCGGCACCGGCCTAGGCGTCGGCGGCCTGATGATTCGCAACGGCCGCTGCTATCCGCTAGAAACCGAGGGCGGCCATGTCAGCTTCCCGCCAAGCACCCCAGAAGAAATCCGGATCCTGGAAATCCTGTCACAACAATTCGGACGTGTCTCCAACGAACGGCTGATCTCCGGTCCAGGGATAGTCAACATTCACCGCGCACTGAGCGAAATCGACGGAATCGACCCAGGTCCACTGCGCCCTCAAGACATCACCATGCGCGCCGCTGACGGCGACATACGCGCCACACGCACCATCAATCTGTTCTGCAACATCTTCGGCACCATCACCGGCGACCTGGTACTCATCCAAGGGGCTTGGGATGGCGTCTTTCTGACAGGCGGCCTCGTTCCCAAACTATTGAACTCAATACAGCATTCCGGTTTCCGCCAAAGATTTGAACATAAGGGTCGATTTTCGGCCATCATGGCCCGTATCCCCTCTTTGGCAGTGATCCATCCACACCCTGGCCTACTCGGCGCAGCCGCATACGCACGAGACACCGAGCAAGTCCCGCAGGAAATCAAGGCATGA
>xylefaTem1
ATGAACGCACCACAGGCTCCCGTACTGGTCGCAGACATTGGAGGGACTAACGCCCGCTTTGCGCTCGCCAACCCCACCCTAACCTCAGCACCACTGCTGAACGACAGCATGCGCGAATTCGCCGTCATCGAATTCCCCTCACTGGGCGAAGCTGCACAGCACTACCTGCATCACATCGGCATACATACCACCAAAGGCGTCTTTGCGATCGCCGGACACGTAGACGGCGATGAAGCACGTATTACCAATCATCCCTGGGTCATCACACGCACGCGCACTGCAACAATGCTCGGCTTCGACACCCTGCACCTCATCAACGATTTTGTTGCCCAAGCGATGGCCATCAGCGTGTTAGGCCCTCAAGATGTCATCCAAATCGGCAGTGCCAAATGGGAGCAATTCCCGCTATCAGCAGCCACTCGCAACTACGGCATCATTGGCCCCGGCACCGGCCTAGGCGTCGGCGGCCTGATGATTCGCAACGGCCGCTGCTATCCGCTAGAAACCGAGGGCGGCCATGTCAGCTTCCCGCCAAGCACCCCAGAAGAAATCCGGATCCTGGAAATCCTGTCACAACAATTCGGACGTGTCTCCAACGAACGGCTGATCTCCGGTCCAGGGATAGTCAACATTCACCGCGCACTGAGCGAAATCGACGGAATCGACCCAGGTCCACTGCGCCCTCAAGACATCACCATGCGCGCCGCTGACGGCGACATACGCGCCACACGCACCATCAATCTGTTCTGCAACATCTTCGGCACCATCACCGGCGACCTGGTACTCATCCAAGGGGCTTGGGATGGCGTCTTTCTGACAGGCGGCCTCGTTCCCAAACTATTGAACTCAATACAGCATTCCGGTTTCCGCCAAAGATTTGAACATAAGGGTCGATTTTCGGCCATCATGGCCCGTATCCCCTCTTTGGCAGTGATCCATCCACACCCTGGCCTACTCGGCGCAGCCGCATACGCACGAGACACCGAGCAAGTCCCGCAGGAAATCAAGGCATGA
>long-mer235_(reversed)
------------------------------------------------------------------------------------------------------------------------------------------------------------------------------------------------------------------------------------------------------------------------------------------------------------------------------------------------------------------------------------------------------------------------------------------------------------------GGCCTAGGCGTCGGCGGCCTGATGATTCGCAACGGCCGCTGCT-----------------------------------------------------------------------------------------------------------------------------------------------------------------------------------------------------------------------------------------------------------------------------------------------------------------------------------------------------------------------------------------------------------------------------------------------------------------------------------------------------------------------------------------
