# Supplementary material for: Identification of genetic relationships and subspecies signatures in Xylella fastidiosa
Source: BMC Genomics. 2019 Mar 25;20:239. doi: 10.1186/s12864-019-5565-9 (PMC6434890; doi:10.1186/s12864-019-5565-9)
Supplement: Supplementary file 8 — Analysis of (non-)synonymous SNPs in homologs to CDS harboring specific k-mers for selected enriched GOs. (ZIP 549 kb) [file 12864_2019_5565_MOESM8_ESM.zip › Additional-File8/Additional-File8A_CladeIII/GO-0006096/CP006740.1.217/Xfm assembled to xylefaMU34.fasta]

>xylefaMU34
ATGAACGCACCACAGGCTCCCGTACTGGTCGCAGACATTGGAGGGACTAACGCCCGCTTTGCGCTCGCCAACCGCACCCTAACCTCAGCACCACTGCTGAACGACAGCATGCGCGAATTCGCCGTCATCGAATTCCCCTCACTGGGCGAAGCTGCACAGCACTACCTGCATCACATCGGCATACATACCACCAAAGGCGTCTTTGCGATCGCCGGACACGTAGACGGCGATGAAGCACGTATTACCAATCATCCCTGGGTCATCACACGCACGCGCACTGCAACAATGCTCGGCTTCGACACCCTGCACCTCATCAACGATTTTGTTGCCCAAGCGATGGCCATCAGCGTGTTAGGCCCTCAAGATGTCATCCAAATCGGCAGTGCCAAATGGGAGCAATTCCCGCTATCAGCAGCCACTCGCAACTACGGCATCATTGGCCCCGGCACCGGCCTAGGCGTCGGCGGCCTGATGATTCGCAACGGCCGCTGCTATCCGCTAGAAACCGAGGGCGGCCATGTCAGCTTCCCGCCAAGCACCCCAGAAGAAATCCGGATCCTGGAAATCCTGTCACAACAATTCGGACGTGTCTCCAACGAACGGCTGATCTCCGGTCCAGGGATAGTCAACATTCACCGCGCACTGAGCGAAATCGACGGAATCGACCCAGGCCCACTGCGCCCTCAAGACATCACCATGCGCGCCGCTGACGGCGACATACGCGCCACACGCACCATCAATCTGTTCTGCAACATCTTCGGCACCATCACCGGCGACCTGGTACTCATCCAAGGGGCTTGGGATGGCGTCTTTCTGACAGGCGGCCTCGTTCCCAAACTATTGAACTCAATACAGCATTCCGGTTTCCGCCAAAGATTTGAACATAAGGGTCGATTTTCGGCCATCATGGCCCGTATCCCCTCTTTGGCAGTGATCCATCCACACCCTGGCCTACTCGGCGCAGCCGCATACGCACGACACACCGAGCAAGTCCCGCAGGAAATCAAGGCATGA
>xylefa4311
ATGAACGCACCACAGGCTCCCGTACTGGTCGCAGACATTGGAGGGACTAACGCCCGCTTTGCGCTCGCCAACCCCACCCTAACCTCAGCACCACTGCTGAACGACAGCATGCGCGAATTCGCCGTCATCGAATTCCCCTCACTGGGCGAAGCTGCACAGCACTACCTGCATCACATAGGCATACATACCACCAAAGGCGTCTTTGCGATCGCCGGACACGTAGACGGCGATGAAGCACGTATTACCAATCATCCCTGGGTCATCACACGCACGCGCACTGCAACAATGCTCGGCTTCGACACCCTGCACCTCATCAACGATTTTGTTGCCCAAGCGATGGCCATCAGCGTGTTAGGCCCTCAAGATGTCATCCAAATCGGCAGTGCCAAATGGGAGCAATTCCCGCTATCAGCAGCCACCCGCAACTACGGCATCATTGGCCCCGGCACCGGCCTAGGCGTCGGCGGCCTGGTGATTCGCAACGGCCGCTGCTATCCGCTAGAAACCGAGGGCGGCCATGTCAGCTTCCCGCCAAGCACCCCAGAAGAAATCCGGATCCTGGAAATTCTGTCACAACAATTCGGACGTGTCTCCAACGAACGGCTGATCTCCGGTCCAGGGATAGTCAACATTCACCGCGCACTGAGCGAAATCGACGGAATCGACCCAGGCCCACTGCGCCCTCAAGACATCACCATGCGCGCCGCTGACGGCGACATACGCGCCACACGCACCATCAATCTGTTCTGCAACATCTTCGGCGCCATCACCGGCGACCTGGTACTCATCCAAGGGGCTTGGGATGGCGTCTTTCTGACAGGCGGCCTCGTTCCCAAACTATTGAACTCAATACAACATTCCGGTTTCCGCCAAAGATTTGAACATAAGGGTCGATTTTCGGCCATCATGGCCCGTATCCCCTCTTTGGCAGTGATCCATCCACACCCTGGCCTACTCGGCGCAGCCGTATACGCACGAGACACCGAGCAAGTCCCGCAGGAAATCAAGGCATGA
>xylefa8416
ATGAACGCACCACAGGCTCCCGTACTGGTCGCAGACATTGGAGGGACTAACGCCCGCTTTGCGCTCGCCAACCCCACCCTAACCTCAGCACCACTGCTGAACGACAGCATGCGCGAATTCGCCGTCATCGAATTCCCCTCACTGGGCGAAGCTGCACAGCACTACCTGCATCACATAGGCATACATACCACCAAAGGCGTCTTTGCGATCGCCGGACACGTAGACGGCGATGAAGCACGTATTACCAATCATCCCTGGGTCATCACACGCACGCGCACTGCAACAATGCTCGGCTTCGACACCCTGCACCTCATCAACGATTTTGTTGCCCAAGCGATGGCCATCAGCGTGTTAGGCCCTCAAGATGTCATCCAAATCGGCAGTGCCAAATGGGAGCAATTCCCGCTATCAGCAGCCACCCGCAACTACGGCATCATTGGCCCCGGCACCGGCCTAGGCGTCGGCGGCCTGGTGATTCGCAACGGCCGCTGCTATCCGCTAGAAACCGAGGGCGGCCATGTCAGCTTCCCGCCAAGCACCCCAGAAGAAATCCGGATCCTGGAAATTCTGTCACAACAATTCGGACGTGTCTCCAACGAACGGCTGATCTCCGGTCCAGGGATAGTCAACATTCACCGCGCACTGAGCGAAATCGACGGAATCGACCCAGGCCCACTGCGCCCTCAAGACATCACCATGCGCGCCGCTGACGGCGACATACGCGCCACACGCACCATCAATCTGTTCTGCAACATCTTCGGCGCCATCACCGGCGACCTGGTACTCATCCAAGGGGCTTGGGATGGCGTCTTTCTGACAGGCGGCCTCGTTCCCAAACTATTGAACTCAATACAACATTCCGGTTTCCGCCAAAGATTTGAACATAAGGGTCGATTTTCGGCCATCATGGCCCGTATCCCCTCTTTGGCAGTGATCCATCCACACCCTGGCCTACTCGGCGCAGCCGTATACGCACGAGACACCGAGCAAGTCCCGCAGGAAATCAAGGCATGA
>xylefa8418
ATGAACGCACCACAGGCTCCCGTACTGGTCGCAGACATTGGAGGGACTAACGCCCGCTTTGCGCTCGCCAACCCCACCCTAACCTCAGCACCACTGCTGAACGACAGCATGCGCGAATTCGCCGTCATCGAATTCCCCTCACTGGGCGAAGCTGCACAGCACTACCTGCATCACATAGGCATACATACCACCAAAGGCGTCTTTGCGATCGCCGGACACGTAGACGGCGATGAAGCACGTATTACCAATCATCCCTGGGTCATCACACGCACGCGCACTGCAACAATGCTCGGCTTCGACACCCTGCACCTCATCAACGATTTTGTTGCCCAAGCGATGGCCATCAGCGTGTTAGGCCCTCAAGATGTCATCCAAATCGGCAGTGCCAAATGGGAGCAATTCCCGCTATCAGCAGCCACCCGCAACTACGGCATCATTGGCCCCGGCACCGGCCTAGGCGTCGGCGGCCTGGTGATTCGCAACGGCCGCTGCTATCCGCTAGAAACCGAGGGCGGCCATGTCAGCTTCCCGCCAAGCACCCCAGAAGAAATCCGGATCCTGGAAATTCTGTCACAACAATTCGGACGTGTCTCCAACGAACGGCTGATCTCCGGTCCAGGGATAGTCAACATTCACCGCGCACTGAGCGAAATCGACGGAATCGACCCAGGCCCACTGCGCCCTCAAGACATCACCATGCGCGCCGCTGACGGCGACATACGCGCCACACGCACCATCAATCTGTTCTGCAACATCTTCGGCGCCATCACCGGCGACCTGGTACTCATCCAAGGGGCTTGGGATGGCGTCTTTCTGACAGGCGGCCTCGTTCCCAAACTATTGAACTCAATACAACATTCCGGTTTCCGCCAAAGATTTGAACATAAGGGTCGATTTTCGGCCATCATGGCCCGTATCCCCTCTTTGGCAGTGATCCATCCACACCCTGGCCTACTCGGCGCAGCCGTATACGCACGAGACACCGAGCAAGTCCCGCAGGAAATCAAGGCATGA
>xylefa3571
ATGAACGCACCACAGGCTCCCGTACTGGTCGCAGACATTGGAGGGACTAACGCCCGCTTTGCGCTCGCCAACCCCACCCTAACCTCAGCACCACTGCTGAACGACAGCATGCGCGAATTCGCCGTCATCGAATTCCCCTCACTGGGCGAAGCTGCACAGCACTACCTGCATCACATAGGCATACATACCACCAAAGGCGTCTTTGCGATCGCCGGACACGTAGACGGCGATGAAGCACGTATTACCAATCATCCCTGGGTCATCACACGCACGCGCACTGCAACAATGCTCGGCTTCGACACCCTGCACCTCATCAACGATTTTGTTGCCCAAGCGATGGCCATCAGCGTGTTAGGCCCTCAAGATGTCATCCAAATCGGCAGTGCCAAATGGGAGCAATTCCCGCTATCAGCAGCCACCCGCAACTACGGCATCATTGGCCCCGGCACCGGCCTAGGCGTCGGCGGCCTGGTGATTCGCAACGGCCGCTGCTATCCGCTAGAAACCGAGGGCGGCCATGTCAGCTTCCCGCCAAGCACCCCAGAAGAAATCCGGATCCTGGAAATTCTGTCACAACAATTCGGACGTGTCTCCAACGAACGGCTGATCTCCGGTCCAGGGATAGTCAACATTCACCGCGCACTGAGCGAAATCGACGGAATCGACCCAGGCCCACTGCGCCCTCAAGACATCACCATGCGCGCCGCTGACGGCGACATACGCGCCACACGCACCATCAATCTGTTCTGCAACATCTTCGGCGCCATCACCGGCGACCTGGTACTCATCCAAGGGGCTTGGGATGGCGTCTTTCTGACAGGCGGCCTCGTTCCCAAACTATTGAACTCAATACAACATTCCGGTTTCCGCCAAAGATTTGAACATAAGGGTCGATTTTCGGCCATCATGGCCCGTATCCCCTCTTTGGCAGTGATCCATCCACACCCTGGCCTACTCGGCGCAGCCGTATACGCACGAGACACCGAGCAAGTCCCGCAGGAAATCAAGGCATGA
>xylefaBB01
ATGAACGCACCACAGGCTCCCGTACTGGTCGCAGACATTGGAGGGACTAACGCCCGCTTTGCGCTCGCCAACCCCACCCTAACCTCAGCACCACTGCTGAACGACAGCATGCGCGAATTCGCCGTCATCGAATTCCCCTCACTGGGCGAAGCTGCACAGCACTACCTGCATCACATAGGCATACATACCACCAAAGGCGTCTTTGCGATCGCCGGACACGTAGACGGCGATGAAGCACGTATTACCAATCATCCCTGGGTCATCACACGCACGCGCACTGCAACAATGCTCGGCTTCGACACCCTGCACCTCATCAACGATTTTGTTGCCCAAGCGATGGCCATCAGCGTGTTAGGCCCTCAAGATGTCATCCAAATCGGCAGTGCCAAATGGGAGCAATTCCCGCTATCAGCAGCCACCCGCAACTACGGCATCATTGGCCCCGGCACCGGCCTAGGCGTCGGCGGCCTGGTGATTCGCAACGGCCGCTGCTATCCGCTAGAAACCGAGGGCGGCCATGTCAGCTTCCCGCCAAGCACCCCAGAAGAAATCCGGATCCTGGAAATTCTGTCACAACAATTCGGACGTGTCTCCAACGAACGGCTGATCTCCGGTCCAGGGATAGTCAACATTCACCGCGCACTGAGCGAAATCGACGGAATCGACCCAGGCCCACTGCGCCCTCAAGACATCACCATGCGCGCCGCTGACGGCGACATACGCGCCACACGCACCATCAATCTGTTCTGCAACATCTTCGGCGCCATCACCGGCGACCTGGTACTCATCCAAGGGGCTTGGGATGGCGTCTTTCTGACAGGCGGCCTCGTTCCCAAACTATTGAACTCAATACAACATTCCGGTTTCCGCCAAAGATTTGAACATAAGGGTCGATTTTCGGCCATCATGGCCCGTATCCCCTCTTTGGCAGTGATCCATCCACACCCTGGCCTACTCGGCGCAGCCGTATACGCACGAGACACCGAGCAAGTCCCGCAGGAAATCAAGGCATGA
>xylefa8417
ATGAACGCACCACAGGCTCCCGTACTGGTCGCAGACATTGGAGGGACTAACGCCCGCTTTGCGCTCGCCAACCCCACCCTAACCTCAGCACCACTGCTGAACGACAGCATGCGCGAATTCGCCGTCATCGAATTCCCCTCACTGGGCGAAGCTGCACAGCACTACCTGCATCACATAGGCATACATACCACCAAAGGCGTCTTTGCGATCGCCGGACACGTAGACGGCGATGAAGCACGTATTACCAATCATCCCTGGGTCATCACACGCACGCGCACTGCAACAATGCTCGGCTTCGACACCCTGCACCTCATCAACGATTTTGTTGCCCAAGCGATGGCCATCAGCGTGTTAGGCCCTCAAGATGTCATCCAAATCGGCAGTGCCAAATGGGAGCAATTCCCGCTATCAGCAGCCACCCGCAACTACGGCATCATTGGCCCCGGCACCGGCCTAGGCGTCGGCGGCCTGGTGATTCGCAACGGCCGCTGCTATCCGCTAGAAACCGAGGGCGGCCATGTCAGCTTCCCGCCAAGCACCCCAGAAGAAATCCGGATCCTGGAAATTCTGTCACAACAATTCGGACGTGTCTCCAACGAACGGCTGATCTCCGGTCCAGGGATAGTCAACATTCACCGCGCACTGAGCGAAATCGACGGAATCGACCCAGGCCCACTGCGCCCTCAAGACATCACCATGCGCGCCGCTGACGGCGACATACGCGCCACACGCACCATCAATCTGTTCTGCAACATCTTCGGCGCCATCACCGGCGACCTGGTACTCATCCAAGGGGCTTGGGATGGCGTCTTTCTGACAGGCGGCCTCGTTCCCAAACTATTGAACTCAATACAACATTCCGGTTTCCGCCAAAGATTTGAACATAAGGGTCGATTTTCGGCCATCATGGCCCGTATCCCCTCTTTGGCAGTGATCCATCCACACCCTGGCCTACTCGGCGCAGCCGTATACGCACGAGACACCGAGCAAGTCCCGCAGGAAATCAAGGCATGA
>xylefagrif
ATGAACGCACCACAGGCTCCCGTACTGGTCGCAGACATTGGAGGGACTAACGCCCGCTTTGCGCTCGCCAACCCCACCCTAACCTCAGCACCACTGCTGAACGACAGCATGCGCGAATTCGCCGTCATCGAATTCCCCTCACTGGGCGAAGCTGCACAGCACTACCTGCATCACATAGGCATACATACCACCAAAGGCGTCTTTGCGATCGCCGGACACGTAGACGGCGATGAAGCACGTATTACCAATCATCCCTGGGTCATCACACGCACGCGCACTGCAACAATGCTCGGCTTCGACACCCTGCACCTCATCAACGATTTTGTTGCCCAAGCGATGGCCATCAGCGTGTTAGGCCCTCAAGATGTCATCCAAATCGGCAGTGCCAAATGGGAGCAATTCCCGCTATCAGCAGCCACCCGCAACTACGGCATCATTGGCCCCGGCACCGGCCTAGGCGTCGGCGGCCTGGTGATTCGCAACGGCCGCTGCTATCCGCTAGAAACCGAGGGCGGCCATGTCAGCTTCCCGCCAAGCACCCCAGAAGAAATCCGGATCCTGGAAATTCTGTCACAACAATTCGGACGTGTCTCCAACGAACGGCTGATCTCCGGTCCAGGGATAGTCAACATTCACCGCGCACTGAGCGAAATCGACGGAATCGACCCAGGCCCACTGCGCCCTCAAGACATCACCATGCGCGCCGCTGACGGCGACATACGCGCCACACGCACCATCAATCTGTTCTGCAACATCTTCGGCGCCATCACCGGCGACCTGGTACTCATCCAAGGGGCTTGGGATGGCGTCTTTCTGACAGGCGGCCTCGTTCCCAAACTATTGAACTCAATACAACATTCCGGTTTCCGCCAAAGATTTGAACATAAGGGTCGATTTTCGGCCATCATGGCCCGTATCCCCTCTTTGGCAGTGATCCATCCACACCCTGGCCTACTCGGCGCAGCCGTATACGCACGAGACACCGAGCAAGTCCCGCAGGAAATCAAGGCATGA
>xylefadixn
ATGAACGCACCACAGGCTCCCGTACTGGTCGCAGACATTGGAGGGACTAACGCCCGCTTTGCGCTCGCCAACCCCACCCTAACCTCAGCACCACTGCTGAACGACAGCATGCGCGAATTCGCCGTCATCGAATTCCCCTCACTGGGCGAAGCTGCACAGCACTACCTGCATCACATAGGCATACATACCACCAAAGGCGTCTTTGCGATCGCCGGACACGTAGACGGCGATGAAGCACGTATTACCAATCATCCCTGGGTCATCACACGCACGCGCACTGCAACAATGCTCGGCTTCGACACCCTGCACCTCATCAACGATTTTGTTGCCCAAGCGATGGCCATCAGCGTGTTAGGCCCTCAAGATGTCATCCAAATCGGCAGTGCCAAATGGGAGCAATTCCCGCTATCAGCAGCCACCCGCAACTACGGCATCATTGGCCCCGGCACCGGCCTAGGCGTCGGCGGCCTGGTGATTCGCAACGGCCGCTGCTATCCGCTAGAAACCGAGGGCGGCCATGTCAGCTTCCCGCCAAGCACCCCAGAAGAAATCCGGATCCTGGAAATTCTGTCACAACAATTCGGACGTGTCTCCAACGAACGGCTGATCTCCGGTCCAGGGATAGTCAACATTCACCGCGCACTGAGCGAAATCGACGGAATCGACCCAGGCCCACTGCGCCCTCAAGACATCACCATGCGCGCCGCTGACGGCGACATACGCGCCACACGCACCATCAATCTGTTCTGCAACATCTTCGGCGCCATCACCGGCGACCTGGTACTCATCCAAGGGGCTTGGGATGGCGTCTTTCTGACAGGCGGCCTCGTTCCCAAACTATTGAACTCAATACAACATTCCGGTTTCCGCCAAAGATTTGAACATAAGGGTCGATTTTCGGCCATCATGGCCCGTATCCCCTCTTTGGCAGTGATCCATCCACACCCTGGCCTACTCGGCGCAGCCGTATACGCACGAGACACCGAGCAAGTCCCGCAGGAAATCAAGGCATGA
>xylefaSyVa
ATGAACGCACCACAGGCTCCCGTACTGGTCGCAGACATTGGAGGGACTAACGCCCGCTTTGCGCTCGCCAACCCCACCCTAACCTCAGCACCACTGCTGAACGACAGCATGCGCGAATTCGCCGTCATCGAATTCCCCTCACTGGGCGAAGCTGCACAGCACTACCTGCATCACATAGGCATACATACCACCAAAGGCGTCTTTGCGATCGCCGGACACGTAGACGGCGATGAAGCACGTATTACCAATCATCCCTGGGTCATCACACGCACGCGCACTGCAACAATGCTCGGCTTCGACACCCTGCACCTCATCAACGATTTTGTTGCCCAAGCGATGGCCATCAGCGTGTTAGGCCCTCAAGATGTCATCCAAATCGGCAGTGCCAAATGGGAGCAATTCCCGCTATCAGCAGCCACCCGCAACTACGGCATCATTGGCCCCGGCACCGGCCTAGGCGTCGGCGGCCTGGTGATTCGCAACGGCCGCTGCTATCCGCTAGAAACCGAGGGCGGCCATGTCAGCTTCCCGCCAAGCACCCCAGAAGAAATCCGGATCCTGGAAATTCTGTCACAACAATTCGGACGTGTCTCCAACGAACGGCTGATCTCCGGTCCAGGGATAGTCAACATTCACCGCGCACTGAGCGAAATCGACGGAATCGACCCAGGCCCACTGCGCCCTCAAGACATCACCATGCGCGCCGCTGACGGCGACATACGCGCCACACGCACCATCAATCTGTTCTGCAACATCTTCGGCGCCATCACCGGCGACCTGGTACTCATCCAAGGGGCTTGGGATGGCGTCTTTCTGACAGGCGGCCTCGTTCCCAAACTATTGAACTCAATACAACATTCCGGTTTCCGCCAAAGATTTGAACATAAGGGTCGATTTTCGGCCATCATGGCCCGTATCCCCTCTTTGGCAGTGATCCATCCACACCCTGGCCTACTCGGCGCAGCCGTATACGCACGAGACACCGAGCAAGTCCCGCAGGAAATCAAGGCATGA
>xylefaM12s
ATGAACGCACCACAGGCTCCCGTACTGGTCGCAGACATTGGAGGGACTAACGCCCGCTTTGCGCTCGCCAACCCCACCCTAACCTCAGCACCACTGCTGAACGACAGCATGCGCGAATTCGCCGTCATCGAATTCCCCTCACTGGGCGAAGCTGCACAGCACTACCTGCATCACATAGGCATACATACCACCAAAGGCGTCTTTGCGATCGCCGGACACGTAGACGGCGATGAAGCACGTATTACCAATCATCCCTGGGTCATCACACGCACGCGCACTGCAACAATGCTCGGCTTCGACACCCTGCACCTCATCAACGATTTTGTTGCCCAAGCGATGGCCATCAGCGTGTTAGGCCCTCAAGATGTCATCCAAATCGGCAGTGCCAAATGGGAGCAATTCCCGCTATCAGCAGCCACCCGCAACTACGGCATCATTGGCCCCGGCACCGGCCTAGGCGTCGGCGGCCTGGTGATTCGCAACGGCCGCTGCTATCCGCTAGAAACCGAGGGCGGCCATGTCAGCTTCCCGCCAAGCACCCCAGAAGAAATCCGGATCCTGGAAATTCTGTCACAACAATTCGGACGTGTCTCCAACGAACGGCTGATCTCCGGTCCAGGGATAGTCAACATTCACCGCGCACTGAGCGAAATCGACGGAATCGACCCAGGCCCACTGCGCCCTCAAGACATCACCATGCGCGCCGCTGACGGCGACATACGCGCCACACGCACCATCAATCTGTTCTGCAACATCTTCGGCGCCATCACCGGCGACCTGGTACTCATCCAAGGGGCTTGGGATGGCGTCTTTCTGACAGGCGGCCTCGTTCCCAAACTATTGAACTCAATACAACATTCCGGTTTCCGCCAAAGATTTGAACATAAGGGTCGATTTTCGGCCATCATGGCCCGTATCCCCTCTTTGGCAGTGATCCATCCACACCCTGGCCTACTCGGCGCAGCCGTATACGCACGAGACACCGAGCAAGTCCCGCAGGAAATCAAGGCATGA
>long-mer235_(reversed)
------------------------------------------------------------------------------------------------------------------------------------------------------------------------------------------------------------------------------------------------------------------------------------------------------------------------------------------------------------------------------------------------------------------------------------------------------------------GGCCTAGGCGTCGGCGGCCTGATGATTCGCAACGGCCGCTGCT-----------------------------------------------------------------------------------------------------------------------------------------------------------------------------------------------------------------------------------------------------------------------------------------------------------------------------------------------------------------------------------------------------------------------------------------------------------------------------------------------------------------------------------------
