# Supplementary material for: Identification of genetic relationships and subspecies signatures in Xylella fastidiosa
Source: BMC Genomics. 2019 Mar 25;20:239. doi: 10.1186/s12864-019-5565-9 (PMC6434890; doi:10.1186/s12864-019-5565-9)
Supplement: Supplementary file 8 — Analysis of (non-)synonymous SNPs in homologs to CDS harboring specific k-mers for selected enriched GOs. (ZIP 549 kb) [file 12864_2019_5565_MOESM8_ESM.zip › Additional-File8/Additional-File8A_CladeIII/GO-0006096/CP006740.1.217/Xfp assembled to xylefaMU34.fasta]

>xylefaMU34
ATGAACGCACCACAGGCTCCCGTACTGGTCGCAGACATTGGAGGGACTAACGCCCGCTTTGCGCTCGCCAACCGCACCCTAACCTCAGCACCACTGCTGAACGACAGCATGCGCGAATTCGCCGTCATCGAATTCCCCTCACTGGGCGAAGCTGCACAGCACTACCTGCATCACATCGGCATACATACCACCAAAGGCGTCTTTGCGATCGCCGGACACGTAGACGGCGATGAAGCACGTATTACCAATCATCCCTGGGTCATCACACGCACGCGCACTGCAACAATGCTCGGCTTCGACACCCTGCACCTCATCAACGATTTTGTTGCCCAAGCGATGGCCATCAGCGTGTTAGGCCCTCAAGATGTCATCCAAATCGGCAGTGCCAAATGGGAGCAATTCCCGCTATCAGCAGCCACTCGCAACTACGGCATCATTGGCCCCGGCACCGGCCTAGGCGTCGGCGGCCTGATGATTCGCAACGGCCGCTGCTATCCGCTAGAAACCGAGGGCGGCCATGTCAGCTTCCCGCCAAGCACCCCAGAAGAAATCCGGATCCTGGAAATCCTGTCACAACAATTCGGACGTGTCTCCAACGAACGGCTGATCTCCGGTCCAGGGATAGTCAACATTCACCGCGCACTGAGCGAAATCGACGGAATCGACCCAGGCCCACTGCGCCCTCAAGACATCACCATGCGCGCCGCTGACGGCGACATACGCGCCACACGCACCATCAATCTGTTCTGCAACATCTTCGGCACCATCACCGGCGACCTGGTACTCATCCAAGGGGCTTGGGATGGCGTCTTTCTGACAGGCGGCCTCGTTCCCAAACTATTGAACTCAATACAGCATTCCGGTTTCCGCCAAAGATTTGAACATAAGGGTCGATTTTCGGCCATCATGGCCCGTATCCCCTCTTTGGCAGTGATCCATCCACACCCTGGCCTACTCGGCGCAGCCGCATACGCACGACACACCGAGCAAGTCCCGCAGGAAATCAAGGCATGA
>xylefa9a5c
ATGAACGCACCACAGGCTCCCGTACTGGTCGCAGACATTGGAGGGACTAACGCCCGCTTTGCGCTGGCCAACCCCACCCTAACCTCAGCACCACTGCTGAACGACAGCCTGCGCGAATTCGCCGTCATCGAATTCCCCTCACTGAGCGAAGCTGCACAGCACTACCTGCATCACATCGGCATACATACCACCAAAGGCGTCTTTGCGATCGCCGGACACGTAGACGGCGATGAAGCACGTATTACCAATCATCCCTGGGTCATCACACGCACGCGCACTGCAACAATGCTCGGCTTCGACACCCTGCACCTCATCAACGATTTTGTTGCCCAAGCGATGGCCATCAGCGTGTTAGGCCCTCAAGATGTCATCCAAATCGGCAGTGCCAAATGGGAGCAAGTCCCGCTATCAGCAGCCACCCGCAACTACGGCATCATTGGCCCCGGCACCGGCCTAGGCGTCGGCGGCCTGGTGATTCGCAACGGCCGCTGTTATCCGCTAGAAACCGAGGGCGGCCATGTCAGCTTCCCGCCAAGCACCCCAGAAGAAATCCGGATCCTGGAAATCCTGTCACAACAATTCGGACGTGTCTCCAACGAACGGCTGATCTCCGGTCCAGGGCTAGTCAACATTCACCGCGCACTGAGCGAAATCGACGGAATCGACCCAGGCCCACTGCGCCCTCAAGACATCACCATGCGCGCCGCTGACGGCGACATACGCGCCACACGCACCATCAATCTGTTCTGCAACATCTTCGGCGCCATCACCGGCGACCTGGTACTCATCCAAGGGGCTTGGGATGGCGTCTTTCTGACAGGCGGCCTCGTTCCCAAACTATTGAACTCAATACAGCATTCCGGTTTCCGCCAAAAATTTGAACATAAGGGTCGATTTTCGGCCATCATGGCCCGTATCCCCTCTTTAGCAGTGATCCATCCACACCCTGGCCTACTCGGCGCAGCCGCATACGCACGAGACACCGAGCCAGTCCCGCAGGACATCAAGGCATGA
>xylefa8072
ATGAACGCACCACAGGCTCCCGTACTGGTCGCAGACATTGGAGGGACTAACGCCCGCTTTGCGCTCGCCAACCCTACCCTAACCTCAGCACCACTGCTGAACGACAGCATGCGCGAATTCGCCGTCATCGAATTCCCCTCACTGGGCGAAGCTGCACAGCACTACCTGCATCACATCGGCATACATACCACCAAAGGCGTCTTTGCGATCGCCGGACACGTAGACGGCGATGAAGCACGTATTACCAATCATCCCTGGGTCATCACACGCACGCGCACTGCAACAATGCTCGGCTTCGACACCCTGCACCTCATCAACGATTTTATTGCCCAAGCGATGGCCATCAGCGTGTTAGGCCCTCAAGATGTCATCCAAATCGGCAGTGCCAAATGGGAGCAAGTCCCGCTATCAGCAGCCACCCGCAACTACGGCATCATTGGCCCCGGCACCGGCCTAGGCGTCGGCGGCCTGGTGCTTCGCAACGGCCGCTGCTATCCGCTAGAAACCGAGGGCGGCCATGTCAGCTTCCCGCCAAGCACCCCAGAAGAAATCCGGATCCTGGAAATCCTGTCACAACAATTCGGACGTGTCTCCAACGAACGGCTGATCTCCGGTCCAGGGATAGTCAACATTCACCGCGCACTGAGCGAAATCGACGGAATCGACCCAGGCCCACTGCGCCCTCAAGACATCACCATGCGCGCCGCTGACGGCGACATACGCGCCACACGCACCATCAATCTGTTCTGCAACATCTTCGGCGCCATCACCGGCGACCTGGTACTCATCCAAGGGGCTTGGGATGGCGTATTTCTGACAGGCGGCCTCGTTCCCAAACTATTGAACTCAATACAGCATTCCGGTTTCCGCCAAAGATTTGAACATAAGGGTCGATTTTCGGCCATCATGGCCCGTATCCCCTCTTTGGCAGTGATCCATCCACACCCTGGCCTACTCGGCGCAGCCGCATACGCACGAGACACCGAGCCAGTCCCGCAGGACATCAAGGCATGA
>xylefa1199
ATGAACGCACCACAGGCTCCCGTACTGGTCGCAGACATTGGAGGGACTAACGCCCGCTTTGCGCTGGCCAACCCCACCCTAACCTCAGCACCACTGCTGAACGACAGCCTGCGCGAATTCGCCGTCATCGAATTCCCCTCACTGAGCGAAGCTGCACAGCACTACCTGCATCACATCGGCATACATACCACCAAAGGCGTCTTTGCGATCGCCGGACACGTAGACGGCGATGAAGCACGTATTACCAATCATCCATGGGTCATCACACGCACGCGCACTGCAACAATGCTCGGCTTCGACACCCTGCACCTCATCAACGATTTTGTTGCCCAAGCGATGGCCATCAGCGTGTTAGGCCCTCAAGATGTCATCCAAATCGGCAGTGCCAAATGGGAGCAAGTCCCGCTATCAGCAGCCACCCGCAACTACGGCATCATTGGCCCCGGCACCGGCCTAGGCGTCGGCGGCCTGGTGATTCGCAACGGCCGCTGTTATCCGCTAGAAACCGAGGGCGGCCATGTCAGCTTCCCGCCAAGCACCCCAGAAGAAATCCGGATCCTGGAAATCCTGTCACAACAATTCGGACGTGTCTCCAACGAACGGCTGATCTCCGGTCCAGGGCTAGTCAACATTCACCGCGCACTGAGCGAAATCGACGGAATCGACCCAGGCCCACTGCGCCCTCAAGACATCACCATGCGCGCCGCTGACGGCGACATACGCGCCACACGCACCATCAATCTGTTCTGCAACATCTTCGGCGCCATCACCGGCGACCTGGTACTCATCCAAGGAGCTTGGGATGGCGTCTTTCTGACAGGCGGCCTCGTTCCCAAACTATTGAACTCAATACAGCATTCCGGTTTCCGCCAAAGATTCGAACATAAGGGTCGATTTTCGGCCATCATGGCCCGTATCCCCTCTTTAGCTGTGATCCATCCACACCCTGGCCTACTCGGCGCAGCCGCATACGCACGAGACACCGAGCCAGTCCCGCAGGACATCAAGGCATGA
>xylefaco6c
ATGAACGCACCACAGGCTCCCGTACTGGTCGCAGACATTGGAGGGACTAACGCCCGCTTTGCGCTGGCCAACCCCACCCTAACCTCAGCACCACTGCTGAACGACAGCCTGCGCGAATTCGCCGTCATCGAATTCCCCTCACTGAGCGAAGCTGCACAGCACTACCTGCATCACATCGGCATACATACCACCAAAGGCGTCTTTGCGATCGCCGGACACGTAGACGGCGATGAAGCACGTATTACCAATCATCCCTGGGTCATCACACGCACGCGCACTGCAACAATGCTCGGCTTCGACACCCTGCACCTCATCAACGATTTTGTTGCCCAAGCGATGGCCATCAGCGTGTTAGGCCCTCAAGATGTCATCCAAATCGGCAGTGCCAAATGGGAGCAAGTCCCGCTATCAGCAGCCACCCGCAACTACGGCATCATTGGCCCCGGCACCGGCCTAGGCGTCGGCGGCCTGGTGATTCGCAACGGCCGCTGTTATCCGCTAGAAACCGAGGGCGGCCATGTCAGCTTCCCGCCAAGCACCCCAGAAGAAATCCGGATCCTGGAAATCCTGTCACAACAATTCGGACGTGTCTCCAACGAACGGCTGATCTCCGGTCCAGGGCTAGTCAACATTCACCGCGCACTGAGCGAAATCGACGGAATCGACCCAGGCCCACTGCGCCCTCAAGACATCACCATGCGCGCCGCTGACGGCGACATACGCGCCACACGCACCATCAATCTGTTCTGCAACATCTTCGGCGCCATCACCGGCGACCTGGTACTCATCCAAGGGGCTTGGGATGGCGTCTTTCTGACAGGCGGCCTCGTTCCCAAACTATTGAACTCAATACAGCATTCCGGTTTCCGCCAAAAATTTGAACATAAGGGTCGATTTTCGGCCATCATGGCCCGTATCCCCTCTTTAGCAGTGATCCATCCACACCCTGGCCTACTCGGCGCAGCCGCATACGCACGAGACACCGAGCCAGTCCCGCAGGACATCAAGGCATGA
>xylefa3124
ATGAACGCACCACAGGCTCCCGTACTGGTCGCAGACATTGGAGGGACTAACGCCCGCTTTGCGCTGGCCAACCCCACCCTAACCTCAGCACCACTGCTGAACGACAGCCTGCGCGAATTCGCCGTCATCGAATTCCCCTCACTGAGCGAAGCTGCACAGCACTACCTGCATCACATCGGCATACATACCACCAAAGGCGTCTTTGCGATCGCCGGACACGTAGACGGCGATGAAGCACGTATTACCAATCATCCCTGGGTCATCACACGCACGCGCACTGCAACAATGCTCGGCTTCGACACCCTGCACCTCATCAACGATTTTGTTGCCCAAGCGATGGCCATCAGCGTGTTAGGCCCTCAAGATGTCATCCAAATCGGCAGTGCCAAATGGGAGCAAGTCCCGCTATCAGCAGCCACCCGCAACTACGGCATCATTGGCCCCGGCACCGGCCTAGGCGTCGGCGGCCTGGTGATTCGCAACGGCCGCTGTTATCCGCTAGAAACCGAGGGCGGCCATGTCAGCTTCCCGCCAAGCACCCCAGAAGAAATCCGGATCCTGGAAATCCTGTCACAACAATTCGGACGTGTCTCCAACGAACGGCTGATCTCCGGTCCAGGGCTAGTCAACATTCACCGCGCACTGAGCGAAATCGACGGAATCGACCCAGGCCCACTGCGCCCTCAAGACATCACCATGCGCGCCGCTGACGGCGACATACGCGCCACACGCACCATCAATCTGTTCTGCAACATCTTCGGCGCCATCACCGGCGACCTGGTACTCATCCAAGGGGCTTGGGATGGCGTCTTTCTGACAGGCGGCCTCGTTCCCAAACTATTGAACTCAATACAGCATTCCGGTTTCCGCCAAAAATTTGAACATAAGGGTCGATTTTCGGCCATCATGGCCCGTATCCCCTCTTTAGCAGTGATCCATCCACACCCTGGCCTACTCGGCGCAGCCGCATACGCACGAGACACCGAGCCAGTCCCGCAGGACATCAAGGCATGA
>xylefaco32
ATGAACGCACCACAGGCTCCCGTACTGGTCGCAGACATTGGAGGGACTAACGCCCGCTTTGCGCTGGCCAACCCCACCCTAACCTCAGCACCACTGCTGAACGACAGCCTGCGCGAATTCGCCGTCATCGAATTCCCCTCACTGAGCGAAGCTGCACAGCACTACCTGCATCACATCGGCATACATACCACCAAAGGCGTCTTTGCGATCGCCGGACACGTAGACGGCGATGAAGCACGTATTACCAATCATCCCTGGGTCATCACACGCACGCGCACTGCAACAATGCTCGGCTTCGACACCCTGCACCTCATCAACGATTTTGTTGCCCAAGCGATGGCCATCAGCGTGTTAGGCCCTCAAGATGTCATCCAAATCGGCAGTGCCAAATGGGAGCAAGTCCCGCTATCAGCAGCCACCCGCAACTACGGCATCATTGGCCCCGGCACCGGCCTAGGCGTCGGCGGCCTGGTGATTCGCAACGGCCGCTGTTATCCGCTAGAAACCGAGGGCGGCCATGTCAGCTTCCCGCCAAGCACCCCAGAAGAAATCCGGATCCTGGAAATCCTGTCACAACAATTCGGACGTGTCTCCAACGAACGGCTGATCTCCGGTCCAGGGCTAGTCAACATTCACCGCGCACTGAGCGAAATCGACGGAATCGACCCAGGCCCACTGCGCCCTCAAGACATCACCATGCGCGCCGCTGACGGCGACATACGCGCCACACGCACCATCAATCTGTTCTGCAACATCTTCGGCGCCATCACCGGCGACCTGGTACTCATCCAAGGGGCTTGGGATGGCGTCTTTCTGACAGGCGGCCTCGTTCCCAAACTATTGAACTCAATACAGCATTCCGGTTTCCGCCAAAAATTTGAACATAAGGGTCGATTTTCGGCCATCATGGCCCGTATCCCCTCTTTAGCAGTGATCCATCCACACCCTGGCCTACTCGGCGCAGCCGCATACGCACGAGACACCGAGCCAGTCCCGCAGGACATCAAGGCATGA
>xylefaCOF4
ATGAACGCACCACAGGCTCCCGTACTGGTCGCAGACATTGGAGGGACTAACGCCCGCTTTGCGCTGGCCAACCCCACCCTAACCTCAGCACCACTGCTGAACGACAGCCTGCGCGAATTCGCCGTCATCGAATTCCCCTCACTGAGCGAAGCTGCACAGCACTACCTGCATCACATCGGCATACATACCACCAAAGGCGTCTTTGCGATCGCCGGACACGTAGACGGCGATGAAGCACGTATTACCAATCATCCCTGGGTCATCACACGCACGCGCACTGCAACAATGCTCGGCTTCGACACCCTGCACCTCATCAACGATTTTGTTGCCCAAGCGATGGCCATCAGCGTGTTAGGCCCTCAAGATGTCATCCAAATCGGCAGTGCCAAATGGGAGCAAGTCCCGCTATCAGCAGCCACCCGCAACTACGGCATCATTGGCCCCGGCACCGGCCTAGGCGTCGGCGGCCTGGTGATTCGCAACGGCCGCTGTTATCCGCTAGAAACCGAGGGCGGCCATGTCAGCTTCCCGCCAAGCACCCCAGAAGAAATCCGGATCCTGGAAATCCTGTCACAACAATTCGGACGTGTCTCCAACGAACGGCTGATCTCCGGTCCAGGGCTAGTCAACATTCACCGCGCACTGAGCGAAATCGACGGAATCGACCCAGGCCCACTGCGCCCTCAAGACATCACCATGCGCGCCGCTGACGGCGACATACGCGCCACACGCACCATCAATCTGTTCTGCAACATCTTCGGCGCCATCACCGGCGACCTGGTACTCATCCAAGGGGCTTGGGATGGCGTCTTTCTGACAGGCGGCCTCGTTCCCAAACTATTGAACTCAATACAGCATTCCGGTTTCCGCCAAAAATTTGAACATAAGGGTCGATTTTCGGCCATCATGGCCCGTATCCCCTCTTTAGCAGTGATCCATCCACACCCTGGCCTACTCGGCGCAGCCGCATACGCACGAGACACCGAGCCAGTCCCGCAGGACATCAAGGCATGA
>xylefaCVC1
ATGAACGCACCACAGGCTCCCGTACTGGTCGCAGACATTGGAGGGACTAACGCCCGCTTTGCGCTGGCCAACCCCACCCTAACCTCAGCACCACTGCTGAACGACAGCCTGCGCGAATTCGCCGTCATCGAATTCCCCTCACTGAGCGAAGCTGCACAGCACTACCTGCATCACATCGGCATACATACCACCAAAGGCGTCTTTGCGATCGCCGGACACGTAGACGGCGATGAAGCACGTATTACCAATCATCCATGGGTCATCACACGCACGCGCACTGCAACAATGCTCGGCTTCGACACCCTGCACCTCATCAACGATTTTGTTGCCCAAGCGATGGCCATCAGCGTGTTAGGCCCTCAAGATGTCATCCAAATCGGCAGTGCCAAATGGGAGCAAGTCCCGCTATCAGCAGCCACCCGCAACTACGGCATCATTGGCCCCGGCACCGGCCTAGGCGTCGGCGGCCTGGTGATTCGCAACGGCCGCTGTTATCCGCTAGAAACCGAGGGCGGCCATGTCAGCTTCCCGCCAAGCACCCCAGAAGAAATCCGGATCCTGGAAATCCTGTCACAACAATTCGGACGTGTCTCCAACGAACGGCTGATCTCCGGTCCAGGGCTAGTCAACATTCACCGCGCACTGAGCGAAATCGACGGAATCGACCCAGGCCCACTGCGCCCTCAAGACATCACCATGCGCGCCGCTGACGGCGACATACGCGCCACACGCACCATCAATCTGTTCTGCAACATCTTCGGCGCCATCACCGGCGACCTGGTACTCATCCAAGGAGCTTGGGATGGCGTCTTTCTGACAGGCGGCCTCGTTCCCAAACTATTGAACTCAATACAGCATTCCGGTTTCCGCCAAAGATTCGAACATAAGGGTCGATTTTCGGCCATCATGGCCCGTATCCCCTCTTTAGCTGTGATCCATCCACACCCTGGCCTACTCGGCGCAGCCGCATACGCACGAGACACCGAGCCAGTCCCGCAGGACATCAAGGCATGA
>xylefaCVC6
ATGAACGCACCACAGGCTCCCGTACTGGTCGCAGACATTGGAGGGACTAACGCCCGCTTTGCGCTGGCCAACCCCACCCTAACCTCAGCACCACTGCTGAACGACAGCCTGCGCGAATTCGCCGTCATCGAATTCCCCTCACTGAGCGAAGCTGCACAGCACTACCTGCATCACATCGGCATACATACCACCAAAGGCGTCTTTGCGATCGCCGGACACGTAGACGGCGATGAAGCACGTATTACCAATCATCCATGGGTCATCACACGCACGCGCACTGCAACAATGCTCGGCTTCGACACCCTGCACCTCATCAACGATTTTGTTGCCCAAGCGATGGCCATCAGCGTGTTAGGCCCTCAAGATGTCATCCAAATCGGCAGTGCCAAATGGGAGCAAGTCCCGCTATCAGCAGCCACCCGCAACTACGGCATCATTGGCCCCGGCACCGGCCTAGGCGTCGGCGGCCTGGTGATTCGCAACGGCCGCTGTTATCCGCTAGAAACCGAGGGCGGCCATGTCAGCTTCCCGCCAAGCACCCCAGAAGAAATCCGGATCCTGGAAATCCTGTCACAACAATTCGGACGTGTCTCCAACGAACGGCTGATCTCCGGTCCAGGGCTAGTCAACATTCACCGCGCACTGAGCGAAATCGACGGAATCGACCCAGGCCCACTGCGCCCTCAAGACATCACCATGCGCGCCGCTGACGGCGACATACGCGCCACACGCACCATCAATCTGTTCTGCAACATCTTCGGCGCCATCACCGGCGACCTGGTACTCATCCAAGGAGCTTGGGATGGCGTCTTTCTGACAGGCGGCCTCGTTCCCAAACTATTGAACTCAATACAGCATTCCGGTTTCCGCCAAAGATTCGAACATAAGGGTCGATTTTCGGCCATCATGGCCCGTATCCCCTCTTTAGCTGTGATCCATCCACACCCTGGCCTACTCGGCGCAGCCGCATACGCACGAGACACCGAGCCAGTCCCGCAGGACATCAAGGCATGA
>xylefaJa12
ATGAACGCACCACAGGCTCCCGTACTGGTCGCAGACATTGGAGGGACTAACGCCCGCTTTGCGCTGGCCAACCCCACCCTAACCTCAGCACCACTGCTGAACGACAGCCTGCGCGAATTCGCCGTCATCGAATTCCCCTCACTGAGCGAAGCTGCACAGCACTACCTGCATCACATCGGCATACATACCACCAAAGGCGTCTTTGCGATCGCCGGACACGTAGACGGCGATGAAGCACGTATTACCAATCATCCATGGGTCATCACACGCACGCGCACTGCAACAATGCTCGGCTTCGACACCCTGCACCTCATCAACGATTTTGTTGCCCAAGCGATGGCCATCAGCGTGTTAGGCCCTCAAGATGTCATCCAAATCGGCAGTGCCAAATGGGAGCAAGTCCCGCTATCAGCAGCCACCCGCAACTACGGCATCATTGGCCCCGGCACCGGCCTAGGCGTCGGCGGCCTGGTGATTCGCAACGGCCGCTGTTATCCGCTAGAAACCGAGGGCGGCCATGTCAGCTTCCCGCCAAGCACCCCAGAAGAAATCCGGATCCTGGAAATCCTGTCACAACAATTCGGACGTGTCTCCAACGAACGGCTGATCTCCGGTCCAGGGCTAGTCAACATTCACCGCGCACTGAGCGAAATCGACGGAATCGACCCAGGCCCACTGCGCCCTCAAGACATCACCATGCGCGCCGCTGACGGCGACATACGCGCCACACGCACCATCAATCTGTTCTGCAACATCTTCGGCGCCATCACCGGCGACCTGGTACTCATCCAAGGAGCTTGGGATGGCGTCTTTCTGACAGGCGGCCTCGTTCCCAAACTATTGAACTCAATACAGCATTCCGGTTTCCGCCAAAGATTCGAACATAAGGGTCGATTTTCGGCCATCATGGCCCGTATCCCCTCTTTAGCTGTGATCCATCCACACCCTGGCCTACTCGGCGCAGCCGCATACGCACGAGACACCGAGCCAGTCCCGCAGGACATCAAGGCATGA
>xylefaCOF7
ATGAACGCACCACAGGCTCCCGTACTGGTCGCAGACATTGGAGGGACTAACGCCCGCTTTGCGCTGGCCAACCCCACCCTAACCTCAGCACCACTGCTGAACGACAGCCTGCGCGAATTCGCCGTCATCGAATTCCCCTCACTGAGCGAAGCTGCACAGCACTACCTGCATCACATCGGCATACATACCACCAAAGGCGTCTTTGCGATCGCCGGACACGTAGACGGCGATGAAGCACGTATTACCAATCATCCCTGGGTCATCACACGCACGCGCACTGCAACAATGCTCGGCTTCGACACCCTGCACCTCATCAACGATTTTGTTGCCCAAGCGATGGCCATCAGCGTGTTAGGCCCTCAAGATGTCATCCAAATCGGCAGTGCCAAATGGGAGCAAGTCCCGCTATCAGCAGCCACCCGCAACTACGGCATCATTGGCCCCGGCACCGGCCTAGGCGTCGGCGGCCTGGTGATTCGCAACGGCCGCTGTTATCCGCTAGAAACCGAGGGCGGCCATGTCAGCTTCCCGCCAAGCACCCCAGAAGAAATCCGGATCCTGGGAATCCTGTCACAACAATTCGGACGTGTCTCCAACGAACGGCTGATCTCCGGTCCAGGGATAGTCAACATTCACCGCGCACTGAGCGAAATCGACGGAATCGACCCAGGCCCACTGCGCCCTCAAGACATCACCATGCGCGCCGCTGACGGCGACATACGCGCCACACGCACCATCAATCTGTTCTGCAACATCTTCGGCGCCATCACCGGCGACCTGGTACTCATCCAAGGAGCTTGGGATGGCGTCTTTCTGACAGGCGGCCTCGTTCCCAAACTATTGAACTCAATACAGCATTCCGGTTTCCGCCAAAGATTCGAACATAAGGGTCGATTTTCGGCCATCATGGCCCGTATCCCCTCTTTAGCTGTGATCCATCCACACCCTGGCCTACTCGGCGCAGCCGCATACGCACGAGACACCGAGCCAGTCCCGCAGGACATCAAGGCATGA
>xylefacodi
ATGAACGCACCACAGGCTCCCGTACTGGTCGCAGACATTGGAGGGACTAACGCCCGCTTTGCGCTGGCCAACCCCACCCTAACCTCAGCACCACTGCTGAACGACAGCCTGCGCGAATTCGCCGTCATCGAATTCCCCTCACTGAGCGAAGCTGCACAGCACTACCTGCATCACATCGGCATACATACCACCAAAGGCGTCTTTGCGATCGCCGGACACGTAGACGGCGATGAAGCACGTATTACCAATCATCCCTGGGTCATCACACGCACGCGCACTGCAACAATGCTCGGCTTCGACACCCTGCACCTCATCAACGATTTTGTTGCCCAAGCGATGGCCATCAGCGTGTTAGGCCCTCAAGATGTCATCCAAATCGGCAGTGCCAAATGGGAGCAAGTCCCGCTATCAGCAGCCACCCGCAACTACGGCATCATTGGCCCCGGCACCGGCCTAGGCGTCGGCGGCCTGGTGATTCGCAACGGCCGCTGTTATCCGCTAGAAACCGAGGGCGGCCATGTCAGCTTCCCGCCAAGCACCCCAGAAGAAATCCGGATCCTGGGAATCCTGTCACAACAATTCGGACGTGTCTCCAACGAACGGCTGATCTCCGGTCCAGGGATAGTCAACATTCACCGCGCACTGAGCGAAATCGACGGAATCGACCCAGGCCCACTGCGCCCTCAAGACATCACCATGCGCGCCGCTGACGGCGACATACGCGCCACACGCACCATCAATCTGTTCTGCAACATCTTCGGCGCCATCACCGGCGACCTGGTACTCATCCAAGGAGCTTGGGATGGCGTCTTTCTGACAGGCGGCCTCGTTCCCAAACTATTGAACTCAATACAGCATTCCGGTTTCCGCCAAAGATTCGAACATAAGGGTCGATTTTCGGCCATCATGGCCCGTATCCCCTCTTTAGCTGTGATCCATCCACACCCTGGCCTACTCGGCGCAGCCGCATACGCACGAGACACCGAGCCAGTCCCGCAGGACATCAAGGCATGA
>xylefasFb7
ATGAACGCACCACAGGCTCCCGTACTGGTCGCAGACATTGGAGGGACTAACGCCCGCTTTGCGCTGGCCAACCCCACCCTAACCTCAGCACCACTGCTGAACGACAGCCTGCGCGAATTCGCCGTCATCGAATTCCCCTCACTGAGCGAAGCTGCACAGCACTACCTGCATCACATCGGCATACATACCACCAAAGGCGTCTTTGCGATCGCCGGACACGTAGACGGCGATGAAGCACGTATTACCAATCATCCCTGGGTCATCACACGCACGCGCACTGCAACAATGCTCGGCTTCGACACCCTGCACCTCATCAACGATTTTGTTGCCCAAGCGATGGCCATCAGCGTGTTAGGCCCTCAAGATGTCATCCAAATCGGCAGTGCCAAATGGGAGCAAGTCCCGCTATCAGCAGCCACCCGCAACTACGGCATCATTGGCCCCGGCACCGGCCTAGGCGTCGGCGGCCTGGTGATTCGCAACGGCCGCTGTTATCCGCTAGAAACCGAGGGCGGCCATGTCAGCTTCCCGCCAAGCACCCCAGAAGAAATCCGGATCCTGGAAATCCTGTCACAACAATTCGGACGTGTCTCCAACGAACGGCTGATCTCCGGTCCAGGGCTAGTCAACATTCACCGCGCACTGAGCGAAATCGACGGAATCGACCCAGGCCCACTGCGCCCTCAAGACATCACCATGCGCGCCGCTGACGGCGACATACGCGCCACACGCACCATCAATCTGTTCTGCAACATCTTCGGCGCCATCACCGGCGACCTGGTACTCATCCAAGGGGCTTGGGATGGCGTCTTTCTGACAGGCGGCCTCGTTCCCAAACTATTGAACTCAATACAGCATTCCGGTTTCCGCCAAAAATTTGAACATAAGGGTCGATTTTCGGCCATCATGGCCCGTATCCCCTCTTTAGCAGTGATCCATCCACACCCTGGCCTACTCGGCGCAGCCGCATACGCACGAGACACCGAGCCAGTCCCGCAGGACATCAAGGCATGA
>xylefaPr8x
ATGAACGCACCACAGGCTCCCGTACTGGTCGCAGACATTGGAGGGACTAACGCCCGCTTTGCGCTGGCCAACCCCACCCTAACCTCAGCACCACTGCTGAACGACAGCCTGCGCGAATTCGCCGTCATCGAATTCCCCTCACTGAGCGAAGCTGCACAGCACTACCTGCATCACATCGGCATACATACCACCAAAGGCGTCTTTGCGATCGCCGGACACGTAGACGGCGATGAAGCACGTATTACCAATCATCCCTGGGTCATCACACGCACGCGCACTGCAACAATGCTCGGCTTCGACACCCTGCACCTCATCAACGATTTTGTTGCCCAAGCGATGGCCATCAGCGTGTTAGGCCCTCAAGATGTCATCCAAATCGGCAGTGCCAAATGGGAGCAAGTCCCGCTATCAGCAGCCACCCGCAACTACGGCATCATTGGCCCCGGCACCGGCCTAGGCGTCGGCGGCCTGGTGATTCGCAACGGCCGCTGTTATCCGCTAGAAACCGAGGGCGGCCATGTCAGCTTCCCGCCAAGCACCCCAGAAGAAATCCGGATCCTGGAAATCCTGTCACAACAATTCGGACGTGTCTCCAACGAACGGCTGATCTCCGGTCCAGGGCTAGTCAACATTCACCGCGCACTGAGCGAAATCGACGGAATCGACCCAGGCCCACTGCGCCCTCAAGACATCACCATGCGCGCCGCTGACGGCGACATACGCGCCACACGCACCATCAATCTGTTCTGCAACATCTTCGGCGCCATCACCGGCGACCTGGTACTCATCCAAGGGGCTTGGGATGGCGTCTTTCTGACAGGCGGCCTCGTTCCCAAACTATTGAACTCAATACAGCATTCCGGTTTCCGCCAAAAATTTGAACATAAGGGTCGATTTTCGGCCATCATGGCCCGTATCCCCTCTTTAGCAGTGATCCATCCACACCCTGGCCTACTCGGCGCAGCCGCATACGCACGAGACACCGAGCCAGTCCCGCAGGACATCAAGGCATGA
>xylefaOLS9
ATGAACGCACCACAGGCTCCCGTACTGGTCGCAGACATTGGAGGGACTAACGCCCGCTTTGCGCTGGCCAACCCCACCCTAACCTCAGCACCACTGCTGAACGACAGCCTGCGCGAATTCGCCGTCATCGAATTCCCCTCACTGAGCGAAGCTGCACAGCACTACCTGCATCACATCGGCATACATACCACCAAAGGCGTCTTTGCGATCGCCGGACACGTAGACGGCGATGAAGCACGTATTACCAATCATCCCTGGGTCATCACACGCACGCGCACTGCAACAATGCTCGGCTTCGACACCCTGCACCTCATCAACGATTTTGTTGCCCAAGCGATGGCCATCAGCGTGTTAGGCCCTCAAGATGTCATCCAAATCGGCAGTGCCAAATGGGAGCAAGTCCCGCTATCAGCAGCCACCCGCAACTACGGCATCATTGGCCCCGGCACCGGCCTAGGCGTCGGCGGCCTGGTGATTCGCAACGGCCGCTGTTATCCGCTAGAAACCGAGGGCGGCCATGTCAGCTTCCCGCCAAGCACCCCAGAAGAAATCCGGATCCTGGGAATCCTGTCACAACAATTCGGACGTGTCTCCAACGAACGGCTGATCTCCGGTCCAGGGATAGTCAACATTCACCGCGCACTGAGCGAAATCGACGGAATCGACCCAGGCCCACTGCGCCCTCAAGACATCACCATGCGCGCCGCTGACGGCGACATACGCGCCACACGCACCATCAATCTGTTCTGCAACATCTTCGGCGCCATCACCGGCGACCTGGTACTCATCCAAGGAGCTTGGGATGGCGTCTTTCTGACAGGCGGCCTCGTTCCCAAACTATTGAACTCAATACAGCATTCCGGTTTCCGCCAAAGATTCGAACATAAGGGTCGATTTTCGGCCATCATGGCCCGTATCCCCTCTTTAGCTGTGATCCATCCACACCCTGGCCTACTCGGCGCAGCCGCATACGCACGAGACACCGAGCCAGTCCCGCAGGACATCAAGGCATGA
>xylefaOLS8
ATGAACGCACCACAGGCTCCCGTACTGGTCGCAGACATTGGAGGGACTAACGCCCGCTTTGCGCTGGCCAACCCCACCCTAACCTCAGCACCACTGCTGAACGACAGCCTGCGCGAATTCGCCGTCATCGAATTCCCCTCACTGAGCGAAGCTGCACAGCACTACCTGCATCACATCGGCATACATACCACCAAAGGCGTCTTTGCGATCGCCGGACACGTAGACGGCGATGAAGCACGTATTACCAATCATCCCTGGGTCATCACACGCACGCGCACTGCAACAATGCTCGGCTTCGACACCCTGCACCTCATCAACGATTTTGTTGCCCAAGCGATGGCCATCAGCGTGTTAGGCCCTCAAGATGTCATCCAAATCGGCAGTGCCAAATGGGAGCAAGTCCCGCTATCAGCAGCCACCCGCAACTACGGCATCATTGGCCCCGGCACCGGCCTAGGCGTCGGCGGCCTGGTGATTCGCAACGGCCGCTGTTATCCGCTAGAAACCGAGGGCGGCCATGTCAGCTTCCCGCCAAGCACCCCAGAAGAAATCCGGATCCTGGGAATCCTGTCACAACAATTCGGACGTGTCTCCAACGAACGGCTGATCTCCGGTCCAGGGATAGTCAACATTCACCGCGCACTGAGCGAAATCGACGGAATCGACCCAGGCCCACTGCGCCCTCAAGACATCACCATGCGCGCCGCTGACGGCGACATACGCGCCACACGCACCATCAATCTGTTCTGCAACATCTTCGGCGCCATCACCGGCGACCTGGTACTCATCCAAGGAGCTTGGGATGGCGTCTTTCTGACAGGCGGCCTCGTTCCCAAACTATTGAACTCAATACAGCATTCCGGTTTCCGCCAAAGATTCGAACATAAGGGTCGATTTTCGGCCATCATGGCCCGTATCCCCTCTTTAGCTGTGATCCATCCACACCCTGGCCTACTCGGCGCAGCCGCATACGCACGAGACACCGAGCCAGTCCCGCAGGACATCAAGGCATGA
>xylefaHib4
ATGAACGCACCACAGGCTCCCGTACTGGTCGCAGACATTGGAGGGACTAACGCCCGCTTTGCGCTGGCCAACCCCACCCTAACCTCAGCACCACTGCTGAACGACAGCCTGCGCGAATTCGCCGTCATCGAATTCCCCTCACTGAGCGAAGCTGCACAGCACTACCTGCATCACATCGGCATACATACCACCAAAGGCGTCTTTGCGATCGCCGGACACGTAGACGGCGATGAAGCACGTATTACCAATCATCCATGGGTCATCACACGCACGCGCACTGCAACAATGCTCGGCTTCGACACCCTGCACCTCATCAACGATTTTGTTGCCCAAGCGATGGCCATCAGCGTGTTAGGCCCTCAAGATGTCATCCAAATCGGCAGTGCCAAATGGGAGCAAGTCCCGCTATCAGCAGCCACCCGCAACTACGGCATCATTGGCCCCGGCACCGGCCTAGGCGTCGGCGGCCTGGTGATTCGCAACGGCCGCTGTTATCCGCTAGAAACCGAGGGCGGCCATGTCAGCTTCCCGCCAAGCACCCCAGAAGAAATCCGGATCCTGGAAATCCTGTCACAACAATTCGGACGTGTCTCCAACGAACGGCTGATCTCCGGTCCAGGGCTAGTCAACATTCACCGCGCACTGAGCGAAATCGACGGAATCGACCCAGGCCCACTGCGCCCTCAAGACATCACCATGCGCGCCGCTGACGGCGACATACGCGCCACACGCACCATCAATCTGTTCTGCAACATCTTCGGCGCCATCACCGGCGACCTGGTACTCATCCAAGGAGCTTGGGATGGCGTCTTTCTGACAGGCGGCCTCGTTCCCAAACTATTGAACTCAATACAGCATTCCGGTTTCCGCCAAAGATTCGAACATAAGGGTCGATTTTCGGCCATCATGGCCCGTATCCCCTCTTTAGCTGTGATCCATCCACACCCTGGCCTACTCGGCGCAGCCGCATACGCACGAGACACCGAGCCAGTCCCGCAGGACATCAAGGCATGA
>xylefaU24D
ATGAACGCACCACAGGCTCCCGTACTGGTCGCAGACATTGGAGGGACTAACGCCCGCTTTGCGCTGGCCAACCCCACCCTAACCTCAGCACCACTGCTGAACGACAGCCTGCGCGAATTCGCCGTCATCGAATTCCCCTCACTGAGCGAAGCTGCACAGCACTACCTGCATCACATCGGCATACATACCACCAAAGGCGTCTTTGCGATCGCCGGACACGTAGACGGCGATGAAGCACGTATTACCAATCATCCCTGGGTCATCACACGCACGCGCACTGCAACAATGCTCGGCTTCGACACCCTGCACCTCATCAACGATTTTGTTGCCCAAGCGATGGCCATCAGCGTGTTAGGCCCTCAAGATGTCATCCAAATCGGCAGTGCCAAATGGGAGCAAGTCCCGCTATCAGCAGCCACCCGCAACTACGGCATCATTGGCCCCGGCACCGGCCTAGGCGTCGGCGGCCTGGTGATTCGCAACGGCCGCTGTTATCCGCTAGAAACCGAGGGCGGCCATGTCAGCTTCCCGCCAAGCACCCCAGAAGAAATCCGGATCCTGGAAATCCTGTCACAACAATTCGGACGTGTCTCCAACGAACGGCTGATCTCCGGTCCAGGGCTAGTCAACATTCACCGCGCACTGAGCGAAATCGACGGAATCGACCCAGGCCCACTGCGCCCTCAAGACATCACCATGCGCGCCGCTGACGGCGACATACGCGCCACACGCACCATCAATCTGTTCTGCAACATCTTCGGCGCCATCACCGGCGACCTGGTACTCATCCAAGGGGCTTGGGATGGCGTCTTTCTGACAGGCGGCCTCGTTCCCAAACTATTGAACTCAATACAGCATTCCGGTTTCCGCCAAAAATTTGAACATAAGGGTCGATTTTCGGCCATCATGGCCCGTATCCCCTCTTTAGCAGTGATCCATCCACACCCTGGCCTACTCGGCGCAGCCGCATACGCACGAGACACCGAGCCAGTCCCGCAGGACATCAAGGCATGA
>long-mer235_(reversed)
------------------------------------------------------------------------------------------------------------------------------------------------------------------------------------------------------------------------------------------------------------------------------------------------------------------------------------------------------------------------------------------------------------------------------------------------------------------GGCCTAGGCGTCGGCGGCCTGATGATTCGCAACGGCCGCTGCT-----------------------------------------------------------------------------------------------------------------------------------------------------------------------------------------------------------------------------------------------------------------------------------------------------------------------------------------------------------------------------------------------------------------------------------------------------------------------------------------------------------------------------------------
