# Supplementary material for: Identification of genetic relationships and subspecies signatures in Xylella fastidiosa
Source: BMC Genomics. 2019 Mar 25;20:239. doi: 10.1186/s12864-019-5565-9 (PMC6434890; doi:10.1186/s12864-019-5565-9)
Supplement: Supplementary file 8 — Analysis of (non-)synonymous SNPs in homologs to CDS harboring specific k-mers for selected enriched GOs. (ZIP 549 kb) [file 12864_2019_5565_MOESM8_ESM.zip › Additional-File8/Additional-File8A_CladeIII/GO-0006096/CP006740.1.2230/Clade III assembled to xylefaMU34.fasta]

>xylefaMU34
ATGCACAATGGGTTCGATGCTTTGCAGCTTCATGCCAATCGCTTGCGGGGGGTGACAATTCCAGATCTGTTGGCGGCTGAGCTAAAAAGACCAGAGCAATATGCCAGACAAGTTGGTCCGTTGTATTTCAATTTTGCTCGGCAGAAGTATGACTGTGTGGCGTTGGAAGCACTGTTTGCATTGGCGCGAAACCATAATGTGACTGGTGCGTTCCAGCGCATGTTTTGTGGGGAGCAGGTGAATGTGACCGAGGGGCGTGCCGTGCTGCATACTGCGCTGCGCGGTGATCTTAGTGGTACTTCGGTGGCGGTTGCTGCTTACACGGCGGCGGCTAAAGTGCGCGAGCGAATGTATGCGTTGATTGCCGGGCTGGATGCCAGTGAGGTGACCGATATTGTTAGTGTTGGCATTGGGGGCTCGGATCTTGGGCCACGTTTAGTGGTTGATGCGTTGCGTCCGATTTCCCAAGGACGTTTCCGAGTCCATTTTGTCTCTAATGTTGATGGCGCTGCCATGCGGCGTACTCTGGATATGTTGGATCCATCACGTACGGCAGGCATTCTCATCTCCAAGACCTTTGGTACGCAGGAGACGTTGCTCAACGGTCGTATTTTGTACGATTGGTTAGGCGGCAGCGAGCGCTTATATGCGGTCAGTGCTAATCCGGAACGGGCCGTTCATGCGTTCGACATTGTACCCACGCAGGTTTTGCCAATCTGGGATTGGGTGGGTGGACGCTATTCTTTATGGTCAGCAGTTGGTTTCCCGATTGCGTTGGCGATTGGTTCCCAACGTTTTGAGGAGTTGCTGGCTGGTGCGGCTGAGTTTGATGCGTATGCCCTGAGGGTGCCGTTAGAAGAAAATGTTGCGGTGTTGCATGGGTTAACTGCGGTGTGGAACCGTAACTTCCTTGGTTGCGCCACGTATGCGGTGATGGCTTATGACCAGCGCTTGGCATTGCTCCCTGCCTACTTGCAGCAACTGGTGATGGAAAGTTTGGGTAAGCGGGTCAAGTGCGACGGAACGCCAGTGGATAGGGATACTGTTCCAGTTTGGTGGGGTGGCGTGGGGACTGATGTGCAGCATAGTTTTTTCCAGGCGCTGCATCAGGGGACAAATATCGTACCTGCTGACTTTATCGGTACGATCCGCAATGATGATCTGTACACTGAGAATCATTTTGCTTTGAATGCCAACTTGCTGGCTCAGATTGAAGTGTTAGCGAACGGCCAGCTTAGCGATAATCCGCATCGTGTTTATCCAGGAGGGAATCCGAGTACGTTGATTTTGCTTGATGCATTGACTCCACAGGCATTGGGGGGATTGATTGCGATGTATGAGCATAGTGTGTATGTGCAGTCAGTGATTTGGGGTATTAATGCGTTTGATCAGTTTGGTGTGGAGTTGGGAAAGCATTTAGCCGTTCAATTACTACCTGCATTAAAGGGGGAGAGTGTTGAAGTGGCGGATCCAGTAACGCGTGCGGTGTTGCTGCGTTTGCGTGGTTGA----
>xylefa3579
ATGCACAATGGGTTCGATGCTTTGCAGCTTCATGCCAATCGCTTGCGTGGGGTGACAATTCCAGATCTGTTGGCTGCTGAGCTAAAAAGACCAGAGCAATATGCCAGACAAGTTGGTCCGTTGTATTTCAACTTTGCTCGGCAGAAGTATGACTGTGTGGCGTTGGAAGCACTGTTTGCATTGGCGCGAAACCATAATGTGACTGGTGCGTTCCAGCGCATGTTTTGTGGGGAGCAGGTCAATGTGACCGAGGGGCGTGCCGTGCTGCATACTGCGCTGCGCGGTGATCTTAGTGGTACTTCGGTGGCGGTTGCTGCTTACACGGCGGCTGCTAAAGTGCGCGAGCGAATGTATGCGTTGATTGCCGGGCTGGATGCCAGTGAGGTGACCGATATTGTTAGTGTTGGCATTGGGGGCTCGGATCTTGGGCCACGTTTAGTAGTTGATGCGTTGCGTCCGATTTCCCAAGGACGTTTCCGAGTCCATTTTGTCTCTAATGTTGATGGCGCTGCTATGCGGCGTACTCTGGATATGTTGGATCCATCACGTACGGCAGGCATTCTCATCTCCAAGACCTTTGGTACGCAGGAGACGTTGCTCAACGGTCGTATTTTGTACGATTGGTTAGGCGGCAGTGAGCGCTTATATGCGGTCACTGCTAATCCGGAACGGGCCGCTAATGCGTTCGACATTGTACCCACGCAGGTTTTGCCAATCTGGGATTGGGTGGGTGGACGCTATTCTTTATGGTCAGCAGTTGGTTTCCCGATTGCGTTGGCGATTGGTTCTCAACGTTTTGAGGAGTTGCTGGCTGGTGCGGCTGAGTTTGATGCGTATGCCCTGAGGGTGCCGTTAGAAGAAAATGTTGCGGTGTTGCATGGGTTAACTGCGGTGTGGAACCGTAACTTCCTTGGTTGCGCCACGTATGCGGTGATGGCTTATGACCAGCGCTTGGCATTGCTCCCTACCTACTTGCAGCAACTGGTGATGGAAAGTTTGGGTAAGCGGGTTAAGTGCGACGGAACGCCAGTGGATAGGGATACTGTTCCAGTTTGGTGGGGTGGCGTGGGGACTGATGTGCAGCATAGTTTTTTCCAGGCGCTGCATCAGGGGACAAATATCGTACCTGCTGACTTTATCGGTACGATCCGCAATGATGATCTGTACACTGAGAATCATTTTGCTTTGAATGCCAACTTGCTGGCTCAGATTGAAGTGTTAGCGAACGGCCAGCTTAGCGATAATCCGCATCGTGTTTATCCAGGAGGGAATCCGAGTACGTTGATTTTGCTTGATGCATTGACTCCACAGGCATTGGGGGGATTGATTGCGATGTATGAGCATAGTGTGTATGTGCAGTCAGTGATTTGGGGTATTAATGCGTTTGATCAGTTTGGTGTGGAGTTGGGAAAGCATTTAGCCGTTCAATTACTACCTGCATTAAAGGGGGAGAGTGTTGAAGTGGCGGATCCAGTAACGCGTGCGGTGTTGCTGCGTTTGCGTGGTTGA----
>xylefa4627
ATGCACAATGGGTTCGATGCTTTGCAGCTTCATGCCAATCGCTTGCGGGGGGTGACAATTCCAGATCTGTTGGCTGCTGAGCTAAAAAGACCAGAGCAATATGCCAGACAAGTTGGTCCGTTGTATTTCAACTTTGCTCGGCAGAAGTATGACTGTGTGGCGTTGGAAGCACTGTTTGCATTGGCGCGAAACCATAATGTGACTGGTGCGTTCCAGCGCATGTTTTGTGGGGAGCAGGTGAATGTGACCGAGGGGCGTGCCGTGCTGCATACTGCGCTGCGCGGTGATCTTAGTGGTACTTCGGTGGCGGTTGCTGCTTACACGGCGGCGGCTAAAGTGCGCGAGCGAATGTATGCGTTGATTGCCGGGCTGGATGCCAGTGAGGTGACCGATATTGTTAGTGTTGGCATTGGGGGCTCGGATCTTGGGCCACGTTTAGTGGTTGATGCGTTGCGTCCGATTTCCCAAGGACGTTTCCGAGTCCATTTTGTCTCTAATGTTGATGGCGCTGCTATGCGGCGTACTCTGGATATGTTGGATCCATCACGTACGGCAGGCATTCTCATCTCCAAGACCTTTGGTACGCAGGAGACGTTGCTCAACGGTCGTATTTTGTACGATTGGTTAGGCGGCAGTGAGCGCTTATATGCGGTCAGTGCTAATCCGGAACGGGCCGCTCATGCGTTCGACATTGTACCCACGCAGGTTTTGCCAATCTGGGATTGGGTGGGTGGACGCTATTCTTTATGGTCAGCAGTTGGTTTCCCGATTGCGTTGGCGATTGGTTCTCAACGTTTTGAGGAGTTGCTGGCTGGTGCGGCTGAGTTTGATGCGTATGCCCTGAGGGTGCCGTTAGAAGAAAATGTTGCGGTGTTGCATGGGTTAACTGCGGTGTGGAACCGTAACTTCCTTGGTTGCGCCACGTATGCGGTGATGGCTTATGACCAGCGCTTGGCATTGCTCCCTGCCTACTTGCAGCAACTGGTGATGGAAAGTTTGGGTAAGCGGGTCAAGTGCGACGGAACGCCAGTGGATAGGGATACTGTTCCAGTTTGGTGGGGTGGCGTGGGGACTGATGTGCAGCATAGTTTTTTCCAGGCGCTGCATCAGGGGACAAATATCGTACCTGCTGACTTTATCGGTACGATCCGCAATGATGATCTGTACACTGAGAATCATTTTGCTTTGAATGCCAACTTGCTGGCTCAGATTGAAGTGTTAGCGAACGGCCAGCTTAGCGATAATCCGCATCGTGTTTATCCAGGAGGGAATCCGAGTACGTTGATTTTGCTTGATGCATTGACTCCACAGGCATTGGGGGGATTGATTGCGATGTATGAGCATAGTGTGTATGTGCAGTCAGTGATTTGGGGTATTAATGCGTTTGATCAGTTTGGTGTGGAGTTGGGAAAGCATTTAGCCGTTCAATTACTACCTGCATTAAAGGGGGAGAGTGTTGAAGTGGCGGATCCGGTAACGCGTGCGGTGTTGCTGCGTTTGCGTGGTTGA----
>xylefa7969
ATGCACAATGGGTTCGATGCTTTGCAGCTTCATGCCAATCGCTTGCGTGGGGTGACAATTCCAGATCTGTTGGCTGCTGAGCTAAAAAGACCAGAGCAATATGCCAGACAAGTTGGTCCGTTGTATTTCAACTTTGCTCGGCAGAAGTATGACTGTGTGGCGTTGGAAGCACTGTTTGCATTGGCGCGAAACCATAATGTGACTGGTGCGTTCCAGCGCATGTTTTGTGGGGAGCAGGTCAATGTGACCGAGGGGCGTGCCGTGCTGCATACTGCGCTGCGCGGTGATCTTAGTGGTACTTCGGTGGCGGTTGCTGCTTACACGGCGGCTGCTAAAGTGCGCGAGCGAATGTATGCGTTGATTGCCGGGCTGGATGCCAGTGAGGTGACCGATATTGTTAGTGTTGGCATTGGGGGCTCGGATCTTGGGCCACGTTTAGTAGTTGATGCGTTGCGTCCGATTTCCCAAGGACGTTTCCGAGTCCATTTTGTCTCTAATGTTGATGGCGCTGCTATGCGGCGTACTCTGGATATGTTGGATCCATCACGTACGGCAGGCATTCTCATCTCCAAGACCTTTGGTACGCAGGAGACGTTGCTCAACGGTCGTATTTTGTACGATTGGTTAGGCGGCAGTGAGCGCTTATATGCGGTCACTGCTAATCCGGAACGGGCCGCTAATGCGTTCGACATTGTACCCACGCAGGTTTTGCCAATCTGGGATTGGGTGGGTGGACGCTATTCTTTATGGTCAGCAGTTGGTTTCCCGATTGCGTTGGCGATTGGTTCTCAACGTTTTGAGGAGTTGCTGGCTGGTGCGGCTGAGTTTGATGCGTATGCCCTGAGGGTGCCGTTAGAAGAAAATGTTGCGGTGTTGCATGGGTTAACTGCGGTGTGGAACCGTAACTTCCTTGGTTGCGCCACGTATGCGGTGATGGCTTATGACCAGCGCTTGGCATTGCTCCCTACCTACTTGCAGCAACTGGTGATGGAAAGTTTGGGTAAGCGGGTTAAGTGCGACGGAACGCCAGTGGATAGGGATACTGTTCCAGTTTGGTGGGGTGGCGTGGGGACTGATGTGCAGCATAGTTTTTTCCAGGCGCTGCATCAGGGGACAAATATCGTACCTGCTGACTTTATCGGTACGATCCGCAATGATGATCTGTACACTGAGAATCATTTTGCTTTGAATGCCAACTTGCTGGCTCAGATTGAAGTGTTAGCGAACGGCCAGCTTAGCGATAATCCGCATCGTGTTTATCCAGGAGGGAATCCGAGTACGTTGATTTTGCTTGATGCATTGACTCCACAGGCATTGGGGGGATTGATTGCGATGTATGAGCATAGTGTGTATGTGCAGTCAGTGATTTGGGGTATTAATGCGTTTGATCAGTTTGGTGTGGAGTTGGGAAAGCATTTAGCCGTTCAATTACTACCTGCATTAAAGGGGGAGAGTGTTGAAGTGGCGGATCCAGTAACGCGTGCGGTGTTGCTGCGTTTGCGTGGTTGA----
>xylefa8071
ATGCACAATGGGTTCGATGCTTTGCAGCTTCATGCCAATCGCTTGCGTGGGGTGACAATTCCAGATCTGTTGGCTGCTGAGCTAAAAAGACCAGAGCAATATGCCAGACAAGTTGGTCCGTTGTATTTCAACTTTGCTCGGCAGAAGTATGACTGTGTGGCGTTGGAAGCACTGTTTGCATTGGCGCGAAACCATAATGTGACTGGTGCGTTCCAGCGCATGTTTTGTGGGGAGCAGGTCAATGTGACCGAGGGGCGTGCCGTGCTGCATACTGCGCTGCGCGGTGATCTTAGTGGTACTTCGGTGGCGGTTGCTGCTTACACGGCGGCTGCTAAAGTGCGCGAGCGAATGTATGCGTTGATTGCCGGGCTGGATGCCAGTGAGGTGACCGATATTGTTAGTGTTGGCATTGGGGGCTCGGATCTTGGGCCACGTTTAGTAGTTGATGCGTTGCGTCCGATTTCCCAAGGACGTTTCCGAGTCCATTTTGTCTCTAATGTTGATGGCGCTGCTATGCGGCGTACTCTGGATATGTTGGATCCATCACGTACGGCAGGCATTCTCATCTCCAAGACCTTTGGTACGCAGGAGACGTTGCTCAACGGTCGTATTTTGTACGATTGGTTAGGCGGCAGTGAGCGCTTATATGCGGTCACTGCTAATCCGGAACGGGCCGCTAATGCGTTCGACATTGTACCCACGCAGGTTTTGCCAATCTGGGATTGGGTGGGTGGACGCTATTCTTTATGGTCAGCAGTTGGTTTCCCGATTGCGTTGGCGATTGGTTCTCAACGTTTTGAGGAGTTGCTGGCTGGTGCGGCTGAGTTTGATGCGTATGCCCTGAGGGTGCCGTTAGAAGAAAATGTTGCGGTGTTGCATGGGTTAACTGCGGTGTGGAACCGTAACTTCCTTGGTTGCGCCACGTATGCGGTGATGGCTTATGACCAGCGCTTGGCATTGCTCCCTACCTACTTGCAGCAACTGGTGATGGAAAGTTTGGGTAAGCGGGTTAAGTGCGACGGAACGCCAGTGGATAGGGATACTGTTCCAGTTTGGTGGGGTGGCGTGGGGACTGATGTGCAGCATAGTTTTTTCCAGGCGCTGCATCAGGGGACAAATATCGTACCTGCTGACTTTATCGGTACGATCCGCAATGATGATCTGTACACTGAGAATCATTTTGCTTTGAATGCCAACTTGCTGGCTCAGATTGAAGTGTTAGCGAACGGCCAGCTTAGCGATAATCCGCATCGTGTTTATCCAGGAGGGAATCCGAGTACGTTGATTTTGCTTGATGCATTGACTCCACAGGCATTGGGGGGATTGATTGCGATGTATGAGCATAGTGTGTATGTGCAGTCAGTGATTTGGGGTATTAATGCGTTTGATCAGTTTGGTGTGGAGTTGGGAAAGCATTTAGCCGTTCAATTACTACCTGCATTAAAGGGGGAGAGTGTTGAAGTGGCGGATCCAGTAACGCGTGCGGTGTTGCTGCGTTTGCGTGGTTGA----
>xylefa8073
ATGCACAATGGGTTCGATGCTTTGCAGCTTCATGCCAATCGCTTGCGGGGGGTGACAATTCCAGATCTGTTGGCTGCTGAGCTAAAAAGACCAGAGCAATATGCCAGACAAGTTGGTCCGTTGTATTTCAACTTTGCTCGGCAGAAGTATGACTGTGTGGCGTTGGAAGCACTGTTTGCATTGGCGCGAAACCATAATGTGACTGGTGCGTTCCAGCGCATGTTTTGTGGGGAGCAGGTCAATGTGACCGAGGGGCGTGCCGTGCTGCATACTGCGCTGCGCGGTGATCTTAGTGGTACTTCGGTGGCGGTTGCTGCTTACACGGCGGCTGCTAAAGTGCGCGAGCGAATGTATGCGTTGATTGCCGGGCTGGATGCCAGTGAGGTGACCGATATTGTTAGTGTTGGCATTGGGGGCTCGGATCTTGGGCCACGTTTAGTAGTTGATGCGTTGCGTCCGATTTCCCAAGGACGTTTCCGAGTCCATTTTGTCTCTAATGTTGATGGCGCTGCTATGCGGCGTACTCTGGATATGTTGGATCCATCACGTACGGCAGGCATTCTCATCTCCAAGACCTTTGGTACGCAGGAGACGTTGCTCAACGGTCGTATTTTGTACGATTGGTTAGGCGGCAGTGAGCGCTTATATGCGGTCACTGCTAATCCGGAACGGGCCGCTAATGCGTTCGACATTGTACCCACGCAGGTTTTGCCAATCTGGGATTGGGTGGGTGGACGCTATTCTTTATGGTCAGCAGTTGGTTTCCCGATTGCGTTGGCGATTGGTTCTCAACGTTTTGAGGAGTTGCTGGCTGGTGCGGCTGAGTTTGATGCGTATGCCCTGAGGGTGCCGTTAGAAGAAAATGTTGCGGTGTTGCATGGGTTAACTGCGGTGTGGAACCGTAACTTCCTTGGTTGCGCCACGTATGCGGTGATGGCTTATGACCAGCGCTTGGCATTGCTCCCTACCTACTTGCAGCAACTGGTGATGGAAAGTTTGGGTAAGCGGGTTAAGTGCGACGGAACGCCAGTGGATAGGGATACTGTTCCAGTTTGGTGGGGTGGCGTGGGGACTGATGTGCAGCATAGTTTTTTCCAGGCGCTGCATCAGGGGACAAATATCGTACCTGCTGACTTTATCGGTACGATCCGCAATGATGATCTGTACACTGAGAATCATTTTGCTTTGAATGCCAACTTGCTGGCTCAGATTGAAGTGTTAGCGAACGGCCAGCTTAGCGATAATCCGCATCGTGTTTATCCAGGAGGGAATCCGAGTACGTTGATTTTGCTTGATGCATTGACTCCACAGGCATTGGGGGGATTGATTGCGATGTATGAGCATAGTGTGTATGTGCAGTCAGTGATTTGGGGTATTAATGCGTTTGATCAGTTTGGTGTGGAGTTGGGAAAGCATTTAGCCGTTCAATTACTACCTGCATTAAAGGGGGAGAGTGTTGAAGTGGCGGATCCAGTAACGCGTGCGGTGTTGCTGCGTTTGCGTGGTTGA----
>xylefa8082
ATGCACAATGGGTTCGATGCTTTGCAGCTTCATGCCAATCGCTTGCGTGGGGTGACAATTCCAGATCTGTTGGCTGCTGAGCTAAAAAGACCAGAGCAATATGCCAGACAAGTTGGTCCGTTGTATTTCAACTTTGCTCGGCAGAAGTATGACTGTGTGGCGTTGGAAGCACTGTTTGCATTGGCGCGAAACCATAATGTGACTGGTGCGTTCCAGCGCATGTTTTGTGGGGAGCAGGTCAATGTGACCGAGGGGCGTGCCGTGCTGCATACTGCGCTGCGCGGTGATCTTAGTGGTACTTCGGTGGCGGTTGCTGCTTACACGGCGGCTGCTAAAGTGCGCGAGCGAATGTATGCGTTGATTGCCGGGCTGGATGCCAGTGAGGTGACCGATATTGTTAGTGTTGGCATTGGGGGCTCGGATCTTGGGCCACGTTTAGTAGTTGATGCGTTGCGTCCGATTTCCCAAGGACGTTTCCGAGTCCATTTTGTCTCTAATGTTGATGGCGCTGCTATGCGGCGTACTCTGGATATGTTGGATCCATCACGTACGGCAGGCATTCTCATCTCCAAGACCTTTGGTACGCAGGAGACGTTGCTCAACGGTCGTATTTTGTACGATTGGTTAGGCGGCAGTGAGCGCTTATATGCGGTCACTGCTAATCCGGAACGGGCCGCTAATGCGTTCGACATTGTACCCACGCAGGTTTTGCCAATCTGGGATTGGGTGGGTGGACGCTATTCTTTATGGTCAGCAGTTGGTTTCCCGATTGCGTTGGCGATTGGTTCTCAACGTTTTGAGGAGTTGCTGGCTGGTGCGGCTGAGTTTGATGCGTATGCCCTGAGGGTGCCGTTAGAAGAAAATGTTGCGGTGTTGCATGGGTTAACTGCGGTGTGGAACCGTAACTTCCTTGGTTGCGCCACGTATGCGGTGATGGCTTATGACCAGCGCTTGGCATTGCTCCCTACCTACTTGCAGCAACTGGTGATGGAAAGTTTGGGTAAGCGGGTTAAGTGCGACGGAACGCCAGTGGATAGGGATACTGTTCCAGTTTGGTGGGGTGGCGTGGGGACTGATGTGCAGCATAGTTTTTTCCAGGCGCTGCATCAGGGGACAAATATCGTACCTGCTGACTTTATCGGTACGATCCGCAATGATGATCTGTACACTGAGAATCATTTTGCTTTGAATGCCAACTTGCTGGCTCAGATTGAAGTGTTAGCGAACGGCCAGCTTAGCGATAATCCGCATCGTGTTTATCCAGGAGGGAATCCGAGTACGTTGATTTTGCTTGATGCATTGACTCCACAGGCATTGGGGGGATTGATTGCGATGTATGAGCATAGTGTGTATGTGCAGTCAGTGATTTGGGGTATTAATGCGTTTGATCAGTTTGGTGTGGAGTTGGGAAAGCATTTAGCCGTTCAATTACTACCTGCATTAAAGGGGGAGAGTGTTGAAGTGGCGGATCCAGTAACGCGTGCGGTGTTGCTGCGTTTGCGTGGTTGA----
>xylefa4626
ATGCACAATGGGTTCGATGCTTTGCAGCTTCATGCCAATCGCTTGCGTGGGGTGACAATTCCAGATCTGTTGGCTGCTGAGCTAAAAAGACCAGAGCAATATGCCAGACAAGTTGGTCCGTTGTATTTCAACTTTGCTCGGCAGAAGTATGACTGTGTGGCGTTGGAAGCACTGTTTGCATTGGCGCGAAACCATAATGTGACTGGTGCGTTCCAGCGCATGTTTTGTGGGGAGCAGGTCAATGTGACCGAGGGGCGTGCCGTGCTGCATACTGCGCTGCGCGGTGATCTTAGTGGTACTTCGGTGGCGGTTGCTGCTTACACGGCGGCTGCTAAAGTGCGCGAGCGAATGTATGCGTTGATTGCCGGGCTGGATGCCAGTGAGGTGACCGATATTGTTAGTGTTGGCATTGGGGGCTCGGATCTTGGGCCACGTTTAGTAGTTGATGCGTTGCGTCCGATTTCCCAAGGACGTTTCCGAGTCCATTTTGTCTCTAATGTTGATGGCGCTGCTATGCGGCGTACTCTGGATATGTTGGATCCATCACGTACGGCAGGCATTCTCATCTCCAAGACCTTTGGTACGCAGGAGACGTTGCTCAACGGTCGTATTTTGTACGATTGGTTAGGCGGCAGTGAGCGCTTATATGCGGTCACTGCTAATCCGGAACGGGCCGCTAATGCGTTCGACATTGTACCCACGCAGGTTTTGCCAATCTGGGATTGGGTGGGTGGACGCTATTCTTTATGGTCAGCAGTTGGTTTCCCGATTGCGTTGGCGATTGGTTCTCAACGTTTTGAGGAGTTGCTGGCTGGTGCGGCTGAGTTTGATGCGTATGCCCTGAGGGTGCCGTTAGAAGAAAATGTTGCGGTGTTGCATGGGTTAACTGCGGTGTGGAACCGTAACTTCCTTGGTTGCGCCACGTATGCGGTGATGGCTTATGACCAGCGCTTGGCATTGCTCCCTACCTACTTGCAGCAACTGGTGATGGAAAGTTTGGGTAAGCGGGTTAAGTGCGACGGAACGCCAGTGGATAGGGATACTGTTCCAGTTTGGTGGGGTGGCGTGGGGACTGATGTGCAGCATAGTTTTTTCCAGGCGCTGCATCAGGGGACAAATATCGTACCTGCTGACTTTATCGGTACGATCCGCAATGATGATCTGTACACTGAGAATCATTTTGCTTTGAATGCCAACTTGCTGGCTCAGATTGAAGTGTTAGCGAACGGCCAGCTTAGCGATAATCCGCATCGTGTTTATCCAGGAGGGAATCCGAGTACGTTGATTTTGCTTGATGCATTGACTCCACAGGCATTGGGGGGATTGATTGCGATGTATGAGCATAGTGTGTATGTGCAGTCAGTGATTTGGGGTATTAATGCGTTTGATCAGTTTGGTGTGGAGTTGGGAAAGCATTTAGCCGTTCAATTACTACCTGCATTAAAGGGGGAGAGTGTTGAAGTGGCGGATCCAGTAACGCGTGCGGTGTTGCTGCGTTTGCGTGGTTGA----
>xylefaco33
ATGCACAATGGGTTCGATGCTTTGCAGCTTCATGCCAATCGCTTGCGGGGGGTGACAATTCCAGATCTGTTGGCTGCTGAGCTAAAAAGACCAGAGCAATATGCCAGACAAGTTGGTCCGTTGTATTTCAACTTTGCTCGGCAGAAGTATGACTGTGTGGCGTTGGAAGCACTGTTTGCATTGGCGCGAAACCATAATGTGACTGGTGCGTTCCAGCGCATGTTTTGTGGGGAGCAGGTGAATGTGACCGAGGGGCGTGCCGTGCTGCATACTGCGCTGCGCGGTGATCTTAGTGGTACTTCGGTGGCGGTTGCTGCTTACACGGCGGCGGCTAAAGTGCGCGAGCGAATGTATGCGTTGATTGCCGGGCTGGATGCCAGTGAGGTGACCGATATTGTTAGTGTTGGCATTGGGGGCTCGGATCTTGGGCCACGTTTAGTGGTTGATGCGTTGCGTCCGATTTCCCAAGGACGTTTCCGAGTCCATTTTGTCTCTAATGTTGATGGCGCTGCTATGCGGCGTACTCTGGATATGTTGGATCCATCACGTACGGCAGGCATTCTCATCTCCAAGACCTTTGGTACGCAGGAGACGTTGCTCAACGGTCGTATTTTGTACGATTGGTTAGGCGGCAGTGAGCGCTTATATGCGGTCAGTGCTAATCCGGAACGGGCCGCTCATGCGTTCGACATTGTACCCACGCAGGTTTTGCCAATCTGGGATTGGGTGGGTGGACGCTATTCTTTATGGTCAGCAGTTGGTTTCCCGATTGCGTTGGCGATTGGTTCTCAACGTTTTGAGGAGTTGCTGGCTGGTGCGGCTGAGTTTGATGCGTATGCCCTGAGGGTGCCGTTAGAAGAAAATGTTGCGGTGTTGCATGGGTTAACTGCGGTGTGGAACCGTAACTTCCTTGGTTGCGCCACGTATGCGGTGATGGCTTATGACCAGCGCTTGGCATTGCTCCCTGCCTACTTGCAGCAACTGGTGATGGAAAGTTTGGGTAAGCGGGTCAAGTGCGACGGAACGCCAGTGGATAGGGATACTGTTCCAGTTTGGTGGGGTGGCGTGGGGACTGATGTGCAGCATAGTTTTTTCCAGGCGCTGCATCAGGGGACAAATATCGTACCTGCTGACTTTATCGGTACGATCCGCAATGATGATCTGTACACTGAGAATCATTTTGCTTTGAATGCCAACTTGCTGGCTCAGATTGAAGTGTTAGCGAACGGCCAGCTTAGCGATAATCCGCATCGTGTTTATCCAGGAGGGAATCCGAGTACGTTGATTTTGCTTGATGCATTGACTCCACAGGCATTGGGGGGATTGATTGCGATGTATGAGCATAGTGTGTATGTGCAGTCAGTGATTTGGGGTATTAATGCGTTTGATCAGTTTGGTGTGGAGTTGGGAAAGCATTTAGCCGTTCAATTACTACCTGCATTAAAGGGGGAGAGTGTTGAAGTGGCGGATCCGGTAACGCGTGCGGTGTTGCTGCGTTTGCGTGGTTGA----
>xylefa7970
ATGCACAATGGGTTCGATGCTTTGCAGCTTCATGCCAATCGCTTGCGTGGGGTGACAATTCCAGATCTGTTGGCTGCTGAGCTAAAAAGACCAGAGCAATATGCCAGACAAGTTGGTCCGTTGTATTTCAACTTTGCTCGGCAGAAGTATGACTGTGTGGCGTTGGAAGCACTGTTTGCATTGGCGCGAAACCATAATGTGACTGGTGCGTTCCAGCGCATGTTTTGTGGGGAGCAGGTCAATGTGACCGAGGGGCGTGCCGTGCTGCATACTGCGCTGCGCGGTGATCTTAGTGGTACTTCGGTGGCGGTTGCTGCTTACACGGCGGCTGCTAAAGTGCGCGAGCGAATGTATGCGTTGATTGCCGGGCTGGATGCCAGTGAGGTGACCGATATTGTTAGTGTTGGCATTGGGGGCTCGGATCTTGGGCCACGTTTAGTAGTTGATGCGTTGCGTCCGATTTCCCAAGGACGTTTCCGAGTCCATTTTGTCTCTAATGTTGATGGCGCTGCTATGCGGCGTACTCTGGATATGTTGGATCCATCACGTACGGCAGGCATTCTCATCTCCAAGACCTTTGGTACGCAGGAGACGTTGCTCAACGGTCGTATTTTGTACGATTGGTTAGGCGGCAGTGAGCGCTTATATGCGGTCACTGCTAATCCGGAACGGGCCGCTAATGCGTTCGACATTGTACCCACGCAGGTTTTGCCAATCTGGGATTGGGTGGGTGGACGCTATTCTTTATGGTCAGCAGTTGGTTTCCCGATTGCGTTGGCGATTGGTTCTCAACGTTTTGAGGAGTTGCTGGCTGGTGCGGCTGAGTTTGATGCGTATGCCCTGAGGGTGCCGTTAGAAGAAAATGTTGCGGTGTTGCATGGGTTAACTGCGGTGTGGAACCGTAACTTCCTTGGTTGCGCCACGTATGCGGTGATGGCTTATGACCAGCGCTTGGCATTGCTCCCTACCTACTTGCAGCAACTGGTGATGGAAAGTTTGGGTAAGCGGGTTAAGTGCGACGGAACGCCAGTGGATAGGGATACTGTTCCAGTTTGGTGGGGTGGCGTGGGGACTGATGTGCAGCATAGTTTTTTCCAGGCGCTGCATCAGGGGACAAATATCGTACCTGCTGACTTTATCGGTACGATCCGCAATGATGATCTGTACACTGAGAATCATTTTGCTTTGAATGCCAACTTGCTGGCTCAGATTGAAGTGTTAGCGAACGGCCAGCTTAGCGATAATCCGCATCGTGTTTATCCAGGAGGGAATCCGAGTACGTTGATTTTGCTTGATGCATTGACTCCACAGGCATTGGGGGGATTGATTGCGATGTATGAGCATAGTGTGTATGTGCAGTCAGTGATTTGGGGTATTAATGCGTTTGATCAGTTTGGTGTGGAGTTGGGAAAGCATTTAGCCGTTCAATTACTACCTGCATTAAAGGGGGAGAGTGTTGAAGTGGCGGATCCAGTAACGCGTGCGGTGTTGCTGCGTTTGCGTGGTTGA----
>xylefaAnn1
ATGCACAATGGGTTCGATGCTTTGCAGCTTCATGCCAATCGCTTGCGGGGGGTGACAATTCCAGATCTGTTGGCTGCTGAGCTAAAAAGACCAGAGCAATATGCCAGACAAGTTGGTCCGTTGTATTTCAACTTTGCTCGGCAGAAGTATGACTGTGTGGCGTTGGAAGCACTGTTTGCATTGGCGCGAAACCATAATGTGACTGGTGCGTTCCAGCGCATGTTTTGTGGGGAGCAGGTGAATGTGACCGAGGGGCGTGCCGTGCTGCATACTGCGCTGCGTGGTGATCTTAGTGGTACTTCGGTGGCGGTTGCTGCTTACACGGCGGCGGCTAAAGTGCGCGAGCGAATGTATGCGTTGATTGCCGGGCTGGATGCCAGTGAGGTGACCGATATTGTTAGTGTTGGCATTGGGGGCTCGGATCTTGGGCCACGTTTAGTAGTTGATGCGTTGCGTCCGATTTCCCAAGGACGTTTCCGAGTCCATTTTGTCTCTAATGTTGATGGTGCTGCTATGCGGCGTACTCTGGATATGTTGGATCCATCACGTACGGCAGGCATTCTCATCTCCAAGACCTTTGGTACGCAGGAGACGTTGCTCAACGGTCGTATTTTGTACGATTGGTTAGGCGGCAGTGAGCGCTTATATGCGGTCAGTGCTAATCCGGAACGGGCCGCTCATGCGTTCGACATTGTATCCACGCAGGTTTTGCCAATCTGGGATTGGGTGGGTGGACGCTATTCTTTATGGTCAGCAGTTGGTTTCCCGATTGCGTTGGCGATTGGTTCTCAACGTTTTGAGGAGTTGCTGGCTGGTGCGGCTGAGTTTGATGCGTATGCCCTGAGGGTGCCGTTAGAAGAAAATGTTGCGGTGTTGCATGGGTTAACTGCGGTGTGGAACCGTAACTTCCTTGGTTGCGCCACGTATGCGGTGATGGCTTATGACCAGCGCTTGGCATTGCTCCCTGCCTACTTGCAGCAACTGGTGATGGAAAGTTTGGGTAAGCGGGTCAAGTGCGACGGAACGCCAGTGGATAGGGATACTGTTCCAGTTTGGTGGGGTGGCGTGGGGACTGATGTGCAGCATAGTTTTTTCCAGGCGCTGCATCAGGGGACAAATATCGTACCTGCTGACTTTATCGGTACGATCCGCAATGATGATCTGTACACTGAGAATCATTTTGCTTTGAATGCCAACTTGCTGGCTCAGATTGAAGTGTTAGCGAACGGCCAGCTTAGCGATAATCCGCATCGTGTTTATCCAGGAGGGAATCCGAGTACGTTGATTTTGCTTGATGCATTGACTCCACAGGCATTGGGGGGATTGATTGCGATGTATGAGCATAGTGTGTATGTGCAGTCAGTGATTTGGGGTATTAATGCGTTTGATCAGTTTGGTGTGGAGTTGGGAAAGCATTTAGCCGTTCAATTACTACCTGCATTAAAGGGGGAGAGTGTTGAAGTGGCGGATCCAGTAACGCGTGCGGTGTTGCTGCGTTTGCGTGGTTGA----
>xylefaMuMD
ATGCACAATGGGTTCGATGCTTTGCAGCTTCATGCCAATCGCTTGCGGGGGGTGACAATTCCAGATCTGTTGGCGGCTGAGCTAAAAAGACCAGAGCAATATGCCAGACAAGTTGGTCCGTTGTATTTCAATTTTGCTCGGCAGAAGTATGACTGTGTGGCGTTGGAAGCACTGTTTGCATTGGCGCGAAACCATAATGTGACTGGTGCGTTCCAGCGCATGTTTTGTGGGGAGCAGGTGAATGTGACCGAGGGGCGTGCCGTGCTGCATACTGCGCTGCGCGGTGATCTTAGTGGTACTTCGGTGGCGGTTGCTGCTTACACGGCGGCGGCTAAAGTGCGCGAGCGAATGTATGCGTTGATTGCCGGGCTGGATGCCAGTGAGGTGACCGATATTGTTAGTGTTGGCATTGGGGGCTCGGATCTTGGGCCACGTTTAGTGGTTGATGCGTTGCGTCCGATTTCCCAAGGACGTTTCCGAGTCCATTTTGTCTCTAATGTTGATGGCGCTGCCATGCGGCGTACTCTGGATATGTTGGATCCATCACGTACGGCAGGCATTCTCATCTCCAAGACCTTTGGTACGCAGGAGACGTTGCTCAACGGTCGTATTTTGTACGATTGGTTAGGCGGCAGCGAGCGCTTATATGCGGTCAGTGCTAATCCGGAACGGGCCGTTCATGCGTTCGACATTGTACCCACGCAGGTTTTGCCAATCTGGGATTGGGTGGGTGGACGCTATTCTTTATGGTCAGCAGTTGGTTTCCCGATTGCGTTGGCGATTGGTTCCCAACGTTTTGAGGAGTTGCTGGCTGGTGCGGCTGAGTTTGATGCGTATGCCCTGAGGGTGCCGTTAGAAGAAAATGTTGCGGTGTTGCATGGGTTAACTGCGGTGTGGAACCGTAACTTCCTTGGTTGCGCCACGTATGCGGTGATGGCTTATGACCAGCGCTTGGCATTGCTCCCTGCCTACTTGCAGCAACTGGTGATGGAAAGTTTGGGTAAGCGGGTCAAGTGCGACGGAACGCCAGTGGATAGGGATACTGTTCCAGTTTGGTGGGGTGGCGTGGGGACTGATGTGCAGCATAGTTTTTTCCAGGCGCTGCATCAGGGGACAAATATCGTACCTGCTGACTTTATCGGTACGATCCGCAATGATGATCTGTACACTGAGAATCATTTTGCTTTGAATGCCAACTTGCTGGCTCAGATTGAAGTGTTAGCGAACGGCCAGCTTAGCGATAATCCGCATCGTGTTTATCCAGGAGGGAATCCGAGTACGTTGATTTTGCTTGATGCATTGACTCCACAGGCATTGGGGGGATTGATTGCGATGTATGAGCATAGTGTGTATGTGCAGTCAGTGATTTGGGGTATTAATGCGTTTGATCAGTTTGGTGTGGAGTTGGGAAAGCATTTAGCCGTTCAATTACTACCTGCATTAAAGGGGGAGAGTGTTGAAGTGGCGGATCCAGTAACGCGTGCGGTGTTGCTGCGTTTGCGTGGTTGA----
>xylefaM23s
ATGCACAATGGGTTCGATGCTTTGCAGCTTCATGCCAATCGCTTGCGTGGGGTGACAATTCCAGATCTGTTGGCTGCTGAGCTAAAAAGACCAGAGCAATATGCCAGACAAGTTGGTCCGTTGTATTTCAACTTTGCTCGGCAGAAGTATGACTGTGTGGCGTTGGAAGCACTGTTTGCATTGGCGCGAAACCATAATGTGACTGGTGCGTTCCAGCGCATGTTTTGTGGGGAGCAGGTCAATGTGACCGAGGGGCGTGCCGTGCTGCATACTGCGCTGCGCGGTGATCTTAGTGGTACTTCGGTGGCGGTTGCTGCTTACACGGCGGCTGCTAAAGTGCGCGAGCGAATGTATGCGTTGATTGCCGGGCTGGATGCCAGTGAGGTGACCGATATTGTTAGTGTTGGCATTGGGGGCTCGGATCTTGGGCCACGTTTAGTAGTTGATGCGTTGCGTCCGATTTCCCAAGGACGTTTCCGAGTCCATTTTGTCTCTAATGTTGATGGCGCTGCTATGCGGCGTACTCTGGATATGTTGGATCCATCACGTACGGCAGGCATTCTCATCTCCAAGACCTTTGGTACGCAGGAGACGTTGCTCAACGGTCGTATTTTGTACGATTGGTTAGGCGGCAGTGAGCGCTTATATGCGGTCACTGCTAATCCGGAACGGGCCGCTAATGCGTTCGACATTGTACCCACGCAGGTTTTGCCAATCTGGGATTGGGTGGGTGGACGCTATTCTTTATGGTCAGCAGTTGGTTTCCCGATTGCGTTGGCGATTGGTTCTCAACGTTTTGAGGAGTTGCTGGCTGGTGCGGCTGAGTTTGATGCGTATGCCCTGAGGGTGCCGTTAGAAGAAAATGTTGCGGTGTTGCATGGGTTAACTGCGGTGTGGAACCGTAACTTCCTTGGTTGCGCCACGTATGCGGTGATGGCTTATGACCAGCGCTTGGCATTGCTCCCTACCTACTTGCAGCAACTGGTGATGGAAAGTTTGGGTAAGCGGGTTAAGTGCGACGGAACGCCAGTGGATAGGGATACTGTTCCAGTTTGGTGGGGTGGCGTGGGGACTGATGTGCAGCATAGTTTTTTCCAGGCGCTGCATCAGGGGACAAATATCGTACCTGCTGACTTTATCGGTACGATCCGCAATGATGATCTGTACACTGAGAATCATTTTGCTTTGAATGCCAACTTGCTGGCTCAGATTGAAGTGTTAGCGAACGGCCAGCTTAGCGATAATCCGCATCGTGTTTATCCAGGAGGGAATCCGAGTACGTTGATTTTGCTTGATGCATTGACTCCACAGGCATTGGGGGGATTGATTGCGATGTATGAGCATAGTGTGTATGTGCAGTCAGTGATTTGGGGTATTAATGCGTTTGATCAGTTTGGTGTGGAGTTGGGAAAGCATTTAGCCGTTCAATTACTACCTGCATTAAAGGGGGAGAGTGTTGAAGTGGCGGATCCAGTAACGCGTGCGGTGTTGCTGCGTTTGCGTGGTTGA----
>xylefaGB54
ATGCACAATGGGTTCGATGCTTTGCAGCTTCATGCCAATCGCTTGCGTGGGGTGACAATTCCAGATCTGTTGGCTGCTGAGCTAAAAAGACCAGAGCAATATGCCAGACAAGTTGGTCCGTTGTATTTCAACTTTGCTCGGCAGAAGTATGACTGTGTGGCGTTGGAAGCACTGTTTGCATTGGCGCGAAACCATAATGTGACTGGTGCGTTCCAGCGCATGTTTTGTGGGGAGCAGGTCAATGTGACCGAGGGGCGTGCCGTGCTGCATACTGCGCTGCGCGGTGATCTTAGTGGTACTTCGGTGGCGGTTGCTGCTTACACGGCGGCTGCTAAAGTGCGCGAGCGAATGTATGCGTTGATTGCCGGGCTGGATGCCAGTGAGGTGACCGATATTGTTAGTGTTGGCATTGGGGGCTCGGATCTTGGGCCACGTTTAGTAGTTGATGCGTTGCGTCCGATTTCCCAAGGACGTTTCCGAGTCCATTTTGTCTCTAATGTTGATGGCGCTGCTATGCGGCGTACTCTGGATATGTTGGATCCATCACGTACGGCAGGCATTCTCATCTCCAAGACCTTTGGTACGCAGGAGACGTTGCTCAACGGTCGTATTTTGTACGATTGGTTAGGCGGCAGTGAGCGCTTATATGCGGTCACTGCTAATCCGGAACGGGCCGCTAATGCGTTCGACATTGTACCCACGCAGGTTTTGCCAATCTGGGATTGGGTGGGTGGACGCTATTCTTTATGGTCAGCAGTTGGTTTCCCGATTGCGTTGGCGATTGGTTCTCAACGTTTTGAGGAGTTGCTGGCTGGTGCGGCTGAGTTTGATGCGTATGCCCTGAGGGTGCCGTTAGAAGAAAATGTTGCGGTGTTGCATGGGTTAACTGCGGTGTGGAACCGTAACTTCCTTGGTTGCGCCACGTATGCGGTGATGGCTTATGACCAGCGCTTGGCATTGCTCCCTACCTACTTGCAGCAACTGGTGATGGAAAGTTTGGGTAAGCGGGTTAAGTGCGACGGAACGCCAGTGGATAGGGATACTGTTCCAGTTTGGTGGGGTGGCGTGGGGACTGATGTGCAGCATAGTTTTTTCCAGGCGCTGCATCAGGGGACAAATATCGTACCTGCTGACTTTATCGGTACGATCCGCAATGATGATCTGTACACTGAGAATCATTTTGCTTTGAATGCCAACTTGCTGGCTCAGATTGAAGTGTTAGCGAACGGCCAGCTTAGCGATAATCCGCATCGTGTTTATCCAGGAGGGAATCCGAGTACGTTGATTTTGCTTGATGCATTGACTCCACAGGCATTGGGGGGATTGATTGCGATGTATGAGCATAGTGTGTATGTGCAGTCAGTGATTTGGGGTATTAATGCGTTTGATCAGTTTGGTGTGGAGTTGGGAAAGCATTTAGCCGTTCAATTACTACCTGCATTAAAGGGGGAGAGTGTTGAAGTGGCGGATCCAGTAACGCGTGCGGTGTTGCTGCGTTTGCGTGGTTGA----
>xylefastag
ATGCACAATGGGTTCGATGCTTTGCAGCTTCATGCCAATCGCTTGCGTGGGGTGACAATTCCAGATCTGTTGGCTGCTGAGCTAAAAAGACCAGAGCAATATGCCAGACAAGTTGGTCCGTTGTATTTCAACTTTGCTCGGCAGAAGTATGACTGTGTGGCGTTGGAAGCACTGTTTGCATTGGCGCGAAACCATAATGTGACTGGTGCGTTCCAGCGCATGTTTTGTGGGGAGCAGGTCAATGTGACCGAGGGGCGTGCCGTGCTGCATACTGCGCTGCGCGGTGATCTTAGTGGTACTTCGGTGGCGGTTGCTGCTTACACGGCGGCTGCTAAAGTGCGCGAGCGAATGTATGCGTTGATTGCCGGGCTGGATGCCAGTGAGGTGACCGATATTGTTAGTGTTGGCATTGGGGGCTCGGATCTTGGGCCACGTTTAGTAGTTGATGCGTTGCGTCCGATTTCCCAAGGACGTTTCCGAGTCCATTTTGTCTCTAATGTTGATGGCGCTGCTATGCGGCGTACTCTGGATATGTTGGATCCATCACGTACGGCAGGCATTCTCATCTCCAAGACCTTTGGTACGCAGGAGACGTTGCTCAACGGTCGTATTTTGTACGATTGGTTAGGCGGCAGTGAGCGCTTATATGCGGTCACTGCTAATCCGGAACGGGCCGCTAATGCGTTCGACATTGTACCCACGCAGGTTTTGCCAATCTGGGATTGGGTGGGTGGACGCTATTCTTTATGGTCAGCAGTTGGTTTCCCGATTGCGTTGGCGATTGGTTCTCAACGTTTTGAGGAGTTGCTGGCTGGTGCGGCTGAGTTTGATGCGTATGCCCTGAGGGTGCCGTTAGAAGAAAATGTTGCGGTGTTGCATGGGTTAACTGCGGTGTGGAACCGTAACTTCCTTGGTTGCGCCACGTATGCGGTGATGGCTTATGACCAGCGCTTGGCATTGCTCCCTACCTACTTGCAGCAACTGGTGATGGAAAGTTTGGGTAAGCGGGTTAAGTGCGACGGAACGCCAGTGGATAGGGATACTGTTCCAGTTTGGTGGGGTGGCGTGGGGACTGATGTGCAGCATAGTTTTTTCCAGGCGCTGCATCAGGGGACAAATATCGTACCTGCTGACTTTATCGGTACGATCCGCAATGATGATCTGTACACTGAGAATCATTTTGCTTTGAATGCCAACTTGCTGGCTCAGATTGAAGTGTTAGCGAACGGCCAGCTTAGCGATAATCCGCATCGTGTTTATCCAGGAGGGAATCCGAGTACGTTGATTTTGCTTGATGCATTGACTCCACAGGCATTGGGGGGATTGATTGCGATGTATGAGCATAGTGTGTATGTGCAGTCAGTGATTTGGGGTATTAATGCGTTTGATCAGTTTGGTGTGGAGTTGGGAAAGCATTTAGCCGTTCAATTACTACCTGCATTAAAGGGGGAGAGTGTTGAAGTGGCGGATCCAGTAACGCGTGCGGTGTTGCTGCGTTTGCGTGGTTGA----
>xylefaEB92
ATGCACAATGGGTTCGATGCTTTGCAGCTTCATGCCAATCGCTTGCGTGGGGTGACAATTCCAGATCTGTTGGCTGCTGAGCTAAAAAGACCAGAGCAATATGCCAGACAAGTTGGTCCGTTGTATTTCAACTTTGCTCGGCAGAAGTATGACTGTGTGGCGTTGGAAGCACTGTTTGCATTGGCGCGAAACCATAATGTGACTGGTGCGTTCCAGCGCATGTTTTGTGGGGAGCAGGTCAATGTGACCGAGGGGCGTGCCGTGCTGCATACTGCGCTGCGCGGTGATCTTAGTGGTACTTCGGTGGCGGTTGCTGCTTACACGGCGGCTGCTAAAGTGCGCGAGCGAATGTATGCGTTGATTGCCGGGCTGGATGCCAGTGAGGTGACCGATATTGTTAGTGTTGGCATTGGGGGCTCGGATCTTGGGCCACGTTTAGTAGTTGATGCGTTGCGTCCGATTTCCCAAGGACGTTTCCGAGTCCATTTTGTCTCTAATGTTGATGGCGCTGCTATGCGGCGTACTCTGGATATGTTGGATCCATCACGTACGGCAGGCATTCTCATCTCCAAGACCTTTGGTACGCAGGAGACGTTGCTCAACGGTCGTATTTTGTACGATTGGTTAGGCGGCAGTGAGCGCTTATATGCGGTCACTGCTAATCCGGAACGGGCCGCTAATGCGTTCGACATTGTACCCACGCAGGTTTTGCCAATCTGGGATTGGGTGGGTGGACGCTATTCTTTATGGTCAGCAGTTGGTTTCCCGATTGCGTTGGCGATTGGTTCTCAACGTTTTGAGGAGTTGCTGGCTGGTGCGGCTGAGTTTGATGCGTATGCCCTGAGGGTGCCGTTAGAAGAAAATGTTGCGGTGTTGCATGGGTTAACTGCGGTGTGGAACCGTAACTTCCTTGGTTGCGCCACGTATGCGGTGATGGCTTATGACCAGCGCTTGGCATTGCTCCCTACCTACTTGCAGCAACTGGTGATGGAAAGTTTGGGTAAGCGGGTTAAGTGCGACGGAACGCCAGTGGATAGGGATACTGTTCCAGTTTGGTGGGGTGGCGTGGGGACTGATGTGCAGCATAGTTTTTTCCAGGCGCTGCATCAGGGGACAAATATCGTACCTGCTGACTTTATCGGTACGATCCGCAATGATGATCTGTACACTGAGAATCATTTTGCTTTGAATGCCAACTTGCTGGCTCAGATTGAAGTGTTAGCGAACGGCCAGCTTAGCGATAATCCGCATCGTGTTTATCCAGGAGGGAATCCGAGTACGTTGATTTTGCTTGATGCATTGACTCCACAGGCATTGGGGGGATTGATTGCGATGTATGAGCATAGTGTGTATGTGCAGTCAGTGATTTGGGGTATTAATGCGTTTGATCAGTTTGGTGTGGAGTTGGGAAAGCATTTAGCCGTTCAATTACTACCTGCATTAAAGGGGGAGAGTGTTGAAGTGGCGGATCCAGTAACGCGTGCGGTGTTGCTGCGTTTGCGTGGTTGA----
>xylefaD026
ATGCACAATGGGTTCGATGCTTTGCAGCTTCATGCCAATCGCTTGCGTGGGGTGACAATTCCAGATCTGTTGGCTGCTGAGCTAAAAAGACCAGAGCAATATGCCAGACAAGTTGGTCCGTTGTATTTCAACTTTGCTCGGCAGAAGTATGACTGTGTGGCGTTGGAAGCACTGTTTGCATTGGCGCGAAACCATAATGTGACTGGTGCGTTCCAGCGCATGTTTTGTGGGGAGCAGGTCAATGTGACCGAGGGGCGTGCCGTGCTGCATACTGCGCTGCGCGGTGATCTTAGTGGTACTTCGGTGGCGGTTGCTGCTTACACGGCGGCTGCTAAAGTGCGCGAGCGAATGTATGCGTTGATTGCCGGGCTGGATGCCAGTGAGGTGACCGATATTGTTAGTGTTGGCATTGGGGGCTCGGATCTTGGGCCACGTTTAGTAGTTGATGCGTTGCGTCCGATTTCCCAAGGACGTTTCCGAGTCCATTTTGTCTCTAATGTTGATGGCGCTGCTATGCGGCGTACTCTGGATATGTTGGATCCATCACGTACGGCAGGCATTCTCATCTCCAAGACCTTTGGTACGCAGGAGACGTTGCTCAACGGTCGTATTTTGTACGATTGGTTAGGCGGCAGTGAGCGCTTATATGCGGTCACTGCTAATCCGGAACGGGCCGCTAATGCGTTCGACATTGTACCCACGCAGGTTTTGCCAATCTGGGATTGGGTGGGTGGACGCTATTCTTTATGGTCAGCAGTTGGTTTCCCGATTGCGTTGGCGATTGGTTCTCAACGTTTTGAGGAGTTGCTGGCTGGTGCGGCTGAGTTTGATGCGTATGCCCTGAGGGTGCCGTTAGAAGAAAATGTTGCGGTGTTGCATGGGTTAACTGCGGTGTGGAACCGTAACTTCCTTGGTTGCGCCACGTATGCGGTGATGGCTTATGACCAGCGCTTGGCATTGCTCCCTACCTACTTGCAGCAACTGGTGATGGAAAGTTTGGGTAAGCGGGTTAAGTGCGACGGAACGCCAGTGGATAGGGATACTGTTCCAGTTTGGTGGGGTGGCGTGGGGACTGATGTGCAGCATAGTTTTTTCCAGGCGCTGCATCAGGGGACAAATATCGTACCTGCTGACTTTATCGGTACGATCCGCAATGATGATCTGTACACTGAGAATCATTTTGCTTTGAATGCCAACTTGCTGGCTCAGATTGAAGTGTTAGCGAACGGCCAGCTTAGCGATAATCCGCATCGTGTTTATCCAGGAGGGAATCCGAGTACGTTGATTTTGCTTGATGCATTGACTCCACAGGCATTGGGGGGATTGATTGCGATGTATGAGCATAGTGTGTATGTGCAGTCAGTGATTTGGGGTATTAATGCGTTTGATCAGTTTGGTGTGGAGTTGGGAAAGCATTTAGCCGTTCAATTACTACCTGCATTAAAGGGGGAGAGTGTTGAAGTGGCGGATCCAGTAACGCGTGCGGTGTTGCTGCGTTTGCGTGGTTGA----
>xylefaTem1
ATGCACAATGGGTTCGATGCTTTGCAGCTTCATGCCAATCGCTTGCGTGGGGTGACAATTCCAGATCTGTTGGCTGCTGAGCTAAAAAGACCAGAGCAATATGCCAGACAAGTTGGTCCGTTGTATTTCAACTTTGCTCGGCAGAAGTATGACTGTGTGGCGTTGGAAGCACTGTTTGCATTGGCGCGAAACCATAATGTGACTGGTGCGTTCCAGCGCATGTTTTGTGGGGAGCAGGTCAATGTGACCGAGGGGCGTGCCGTGCTGCATACTGCGCTGCGCGGTGATCTTAGTGGTACTTCGGTGGCGGTTGCTGCTTACACGGCGGCTGCTAAAGTGCGCGAGCGAATGTATGCGTTGATTGCCGGGCTGGATGCCAGTGAGGTGACCGATATTGTTAGTGTTGGCATTGGGGGCTCGGATCTTGGGCCACGTTTAGTAGTTGATGCGTTGCGTCCGATTTCCCAAGGACGTTTCCGAGTCCATTTTGTCTCTAATGTTGATGGCGCTGCTATGCGGCGTACTCTGGATATGTTGGATCCATCACGTACGGCAGGCATTCTCATCTCCAAGACCTTTGGTACGCAGGAGACGTTGCTCAACGGTCGTATTTTGTACGATTGGTTAGGCGGCAGTGAGCGCTTATATGCGGTCACTGCTAATCCGGAACGGGCCGCTAATGCGTTCGACATTGTACCCACGCAGGTTTTGCCAATCTGGGATTGGGTGGGTGGACGCTATTCTTTATGGTCAGCAGTTGGTTTCCCGATTGCGTTGGCGATTGGTTCTCAACGTTTTGAGGAGTTGCTGGCTGGTGCGGCTGAGTTTGATGCGTATGCCCTGAGGGTGCCGTTAGAAGAAAATGTTGCGGTGTTGCATGGGTTAACTGCGGTGTGGAACCGTAACTTCCTTGGTTGCGCCACGTATGCGGTGATGGCTTATGACCAGCGCTTGGCATTGCTCCCTACCTACTTGCAGCAACTGGTGATGGAAAGTTTGGGTAAGCGGGTTAAGTGCGACGGAACGCCAGTGGATAGGGATACTGTTCCAGTTTGGTGGGGTGGCGTGGGGACTGATGTGCAGCATAGTTTTTTCCAGGCGCTGCATCAGGGGACAAATATCGTACCTGCTGACTTTATCGGTACGATCCGCAATGATGATCTGTACACTGAGAATCATTTTGCTTTGAATGCCAACTTGCTGGCTCAGATTGAAGTGTTAGCGAACGGCCAGCTTAGCGATAATCCGCATCGTGTTTATCCAGGAGGGAATCCGAGTACGTTGATTTTGCTTGATGCATTGACTCCACAGGCATTGGGGGGATTGATTGCGATGTATGAGCATAGTGTGTATGTGCAGTCAGTGATTTGGGGTATTAATGCGTTTGATCAGTTTGGTGTGGAGTTGGGAAAGCATTTAGCCGTTCAATTACTACCTGCATTAAAGGGGGAGAGTGTTGAAGTGGCGGATCCAGTAACGCGTGCGGTGTTGCTGCGTTTGCGTGGTTGA----
>long-mer2587_(reversed)
---------------------------------------------------------------------------------------------------------------------------------------------------------------------------------------------------------------------------------------------------------------------------------------------------------------------------------------------------------------------------------------------------------------------------------------------------------------------------------------------------------------------------------------------------------------------------------------------------------------------------------------------------------------------------------------------------------------------------------------------------------------------------------------------------------------------------------------------------------------------------------------------------------------------------------------------------------------------------------------------------------------------------------------------------------------------------------------------------------------------------------------------------------------------------------------------------------------------------------------------------------------------GCGAACGGCCAGCTTAGCGATAATCCGCATCGTGTTTATCCAG---------------------------------------------------------------------------------------------------------------------------------------------------------------------------------------------------------------------------------------------------------
>long-mer2586_(reversed)
----------------------------------------------------------------------------------------------------------------------------------------------------------------------------------------------------------------------------------------------------------------------------------------------------------------------------------------------------------------------------------------------------------------------------------------------------------------------------------------------------------------------------------------------------------------------------------------------------------------------------------------------------------------------------------------------------------------------------------------------------------------------------------------------------------------------------------------------------------------------------------------------------------------------------------------------------------------------------------------------------------------------------------------------------------------------------------------------------------------------------------------------------------------------------------------------------------------------------------------------------------------------------------------------------------------------------------------------------------------------------------------------------------------------------------------------------------------------------------------------------AGGGGGAGAGTGTTGAAGTGGCGGATCC-----------------------------------------
>long-mer2585_(reversed)
---------------------------------------------------------------------------------------------------------------------------------------------------------------------------------------------------------------------------------------------------------------------------------------------------------------------------------------------------------------------------------------------------------------------------------------------------------------------------------------------------------------------------------------------------------------------------------------------------------------------------------------------------------------------------------------------------------------------------------------------------------------------------------------------------------------------------------------------------------------------------------------------------------------------------------------------------------------------------------------------------------------------------------------------------------------------------------------------------------------------------------------------------------------------------------------------------------------------------------------------------------------------------------------------------------------------------------------------------------------------------------------------------------------------------------------------------------------------------------------------------------------------------------GTAACGCGTGCGGTGTTGCTGCGTTTGCGTGGTTGAGTGT
