# Supplementary material for: Identification of genetic relationships and subspecies signatures in Xylella fastidiosa
Source: BMC Genomics. 2019 Mar 25;20:239. doi: 10.1186/s12864-019-5565-9 (PMC6434890; doi:10.1186/s12864-019-5565-9)
Supplement: Supplementary file 8 — Analysis of (non-)synonymous SNPs in homologs to CDS harboring specific k-mers for selected enriched GOs. (ZIP 549 kb) [file 12864_2019_5565_MOESM8_ESM.zip › Additional-File8/Additional-File8A_CladeIII/GO-0006096/CP006740.1.2230/Xfm assembled to xylefaMU34.fasta]

>xylefaMU34
ATGCACAATGGGTTCGATGCTTTGCAGCTTCATGCCAATCGCTTGCGGGGGGTGACAATTCCAGATCTGTTGGCGGCTGAGCTAAAAAGACCAGAGCAATATGCCAGACAAGTTGGTCCGTTGTATTTCAATTTTGCTCGGCAGAAGTATGACTGTGTGGCGTTGGAAGCACTGTTTGCATTGGCGCGAAACCATAATGTGACTGGTGCGTTCCAGCGCATGTTTTGTGGGGAGCAGGTGAATGTGACCGAGGGGCGTGCCGTGCTGCATACTGCGCTGCGCGGTGATCTTAGTGGTACTTCGGTGGCGGTTGCTGCTTACACGGCGGCGGCTAAAGTGCGCGAGCGAATGTATGCGTTGATTGCCGGGCTGGATGCCAGTGAGGTGACCGATATTGTTAGTGTTGGCATTGGGGGCTCGGATCTTGGGCCACGTTTAGTGGTTGATGCGTTGCGTCCGATTTCCCAAGGACGTTTCCGAGTCCATTTTGTCTCTAATGTTGATGGCGCTGCCATGCGGCGTACTCTGGATATGTTGGATCCATCACGTACGGCAGGCATTCTCATCTCCAAGACCTTTGGTACGCAGGAGACGTTGCTCAACGGTCGTATTTTGTACGATTGGTTAGGCGGCAGCGAGCGCTTATATGCGGTCAGTGCTAATCCGGAACGGGCCGTTCATGCGTTCGACATTGTACCCACGCAGGTTTTGCCAATCTGGGATTGGGTGGGTGGACGCTATTCTTTATGGTCAGCAGTTGGTTTCCCGATTGCGTTGGCGATTGGTTCCCAACGTTTTGAGGAGTTGCTGGCTGGTGCGGCTGAGTTTGATGCGTATGCCCTGAGGGTGCCGTTAGAAGAAAATGTTGCGGTGTTGCATGGGTTAACTGCGGTGTGGAACCGTAACTTCCTTGGTTGCGCCACGTATGCGGTGATGGCTTATGACCAGCGCTTGGCATTGCTCCCTGCCTACTTGCAGCAACTGGTGATGGAAAGTTTGGGTAAGCGGGTCAAGTGCGACGGAACGCCAGTGGATAGGGATACTGTTCCAGTTTGGTGGGGTGGCGTGGGGACTGATGTGCAGCATAGTTTTTTCCAGGCGCTGCATCAGGGGACAAATATCGTACCTGCTGACTTTATCGGTACGATCCGCAATGATGATCTGTACACTGAGAATCATTTTGCTTTGAATGCCAACTTGCTGGCTCAGATTGAAGTGTTAGCGAACGGCCAGCTTAGCGATAATCCGCATCGTGTTTATCCAGGAGGGAATCCGAGTACGTTGATTTTGCTTGATGCATTGACTCCACAGGCATTGGGGGGATTGATTGCGATGTATGAGCATAGTGTGTATGTGCAGTCAGTGATTTGGGGTATTAATGCGTTTGATCAGTTTGGTGTGGAGTTGGGAAAGCATTTAGCCGTTCAATTACTACCTGCATTAAAGGGGGAGAGTGTTGAAGTGGCGGATCCAGTAACGCGTGCGGTGTTGCTGCGTTTGCGTGGTTGA----
>xylefa3571
ATGCACAATGGGTTCGATGCTTTGCAGCTTCATGCCAATCGCTTGCGGGGGGTGACAATTCCAGATCTGTTGGCGGCTGAGCTAAAAAGACCAGAGCAATATGCCAGACAAGTTGGTCCGTTGTATTTCAATTTTGCTCGGCAGAAGTATGACTGTGTGGCGTTGGAAGCACTGTTTGCATTGGCGCGAAACCATAATGTGACTGGTGCGTTCCAGCGCATGTTTTGTGGGGAGCAGGTGAATGTGACCGAGGGGCGTGCCGTGCTGCATACTGCGCTGCGCGGTGATCTTAGTGGTACTTCGGTGGCGGTTGCTGCTTACACGGCGGCGGCTAAAGTGCGCGAGCGAATGTATGCGTTGATTGCCGGGCTGGATGCCAGTGAGGTGACCGATATTGTTAGTGTTGGCATTGGGGGCTCGGATCTTGGGCCACGTTTAGTGGTTGATGCGTTGCGTCCGATTTCCCAAGGACGTTTCCGAGTCCATTTTGTCTCTAATGTTGATGGCGCTGCCATGCGGCGTACTCTGGATATGTTGGATCCATCACGTACGGCAGGCATTCTCATCTCCAAGACCTTTGGTACGCAGGAGACGTTGCTCAACGGTCGTATTTTGTACGATTGGTTAGGCGGCAGCGAGCGCTTATATGCGGTCAGTGCTAATCCGGAACGGGCCGTTCATGCGTTCGACATTGTACCCACGCAGGTTTTGCCAATCTGGGATTGGGTGGGTGGACGCTATTCTTTATGGTCAGCAGTTGGTTTCCCGATTGCGTTGGCGATTGGTTCCCAACGTTTTGAGGAGTTGCTGGCTGGTGCGGCTGAGTTTGATGCGTATGCCCTGAGGGTGCCGTTAGAAGAAAATGTTGCGGTGTTGCATGGGTTAACTGCGGTGTGGAACCGTAACTTCCTTGGTTGCGCCACGTATGCGGTGATGGCTTATGACCAGCGCTTGGCATTGCTCCCTGCCTACTTGCAGCAACTGGTGATGGAAAGTTTGGGTAAGCGGGTCAAGTGCGACGGAACGCCAGTGGATAGGGATACTGTTCCAGTTTGGTGGGGTGGCGTGGGGACTGATGTGCAGCATAGTTTTTTCCAGGCGCTGCATCAGGGGACAAATATCGTACCTGCTGACTTTATCGGTACGATCCGTAATGATGATCTGTACACTGAGAATCATTTTGCTTTGAATGCCAACTTGCTGGCTCAGATTGAAGTGTTAGCGAACGGCCAGCTTAGCGATGATCCGCATCGTGTTTATCCAGGAGGGAATCCGAGTACGTTGATTTTGCTTGATGCATTGACTCCACAGGCATTGGGGGGATTGATTGCGATGTATGAGCATAGTGTGTATGTGCAGTCAGTGATTTGGGGTATTAATGCGTTTGATCAGTTTGGTGTGGAGTTGGGAAAGCATTTAGCCGTTCAATTACTACCTGCATTAAAGGGGGAGAGTGTTGAAGTGGTGGATCCGGTAACGCGTGCGGTGTTGGTGCGTTTGCGTGGTTGA----
>xylefa8417
ATGCACAATGGGTTCGATGCTTTGCAGCTTCATGCCAATCGCTTGCGGGGGGTGACAATTCCAGATCTGTTGGCGGCTGAGCTAAAAAGACCAGAGCAATATGCCAGACAAGTTGGTCCGTTGTATTTCAATTTTGCTCGGCAGAAGTATGACTGTGTGGCGTTGGAAGCACTGTTTGCATTGGCGCGAAACCATAATGTGACTGGTGCGTTCCAGCGCATGTTTTGTGGGGAGCAGGTGAATGTGACCGAGGGGCGTGCCGTGCTGCATACTGCGCTGCGCGGTGATCTTAGTGGTACTTCGGTGGCGGTTGCTGCTTACACGGCGGCGGCTAAAGTGCGCGAGCGAATGTATGCGTTGATTGCCGGGCTGGATGCCAGTGAGGTGACCGATATTGTTAGTGTTGGCATTGGGGGCTCGGATCTTGGGCCACGTTTAGTGGTTGATGCGTTGCGTCCGATTTCCCAAGGACGTTTCCGAGTCCATTTTGTCTCTAATGTTGATGGCGCTGCCATGCGGCGTACTCTGGATATGTTGGATCCATCACGTACGGCAGGCATTCTCATCTCCAAGACCTTTGGTACGCAGGAGACGTTGCTCAACGGTCGTATTTTGTACGATTGGTTAGGCGGCAGCGAGCGCTTATATGCGGTCAGTGCTAATCCGGAACGGGCCGTTCATGCGTTCGACATTGTACCCACGCAGGTTTTGCCAATCTGGGATTGGGTGGGTGGACGCTATTCTTTATGGTCAGCAGTTGGTTTCCCGATTGCGTTGGCGATTGGTTCCCAACGTTTTGAGGAGTTGCTGGCTGGTGCGGCTGAGTTTGATGCGTATGCCCTGAGGGTGCCGTTAGAAGAAAATGTTGCGGTGTTGCATGGGTTAACTGCGGTGTGGAACCGTAACTTCCTTGGTTGCGCCACGTATGCGGTGATGGCTTATGACCAGCGCTTGGCATTGCTCCCTGCCTACTTGCAGCAACTGGTGATGGAAAGTTTGGGTAAGCGGGTCAAGTGCGACGGAACGCCAGTGGATAGGGATACTGTTCCAGTTTGGTGGGGTGGCGTGGGGACTGATGTGCAGCATAGTTTTTTCCAGGCGCTGCATCAGGGGACAAATATCGTACCTGCTGACTTTATCGGTACGATCCGTAATGATGATCTGTACACTGAGAATCATTTTGCTTTGAATGCCAACTTGCTGGCTCAGATTGAAGTGTTAGCGAACGGCCAGCTTAGCGATGATCCGCATCGTGTTTATCCAGGAGGGAATCCGAGTACGTTGATTTTGCTTGATGCATTGACTCCACAGGCATTGGGGGGATTGATTGCGATGTATGAGCATAGTGTGTATGTGCAGTCAGTGATTTGGGGTATTAATGCGTTTGATCAGTTTGGTGTGGAGTTGGGAAAGCATTTAGCCGTTCAATTACTACCTGCATTAAAGGGGGAGAGTGTTGAAGTGGTGGATCCGGTAACGCGTGCGGTGTTGGTGCGTTTGCGTGGTTGA----
>xylefa8416
ATGCACAATGGGTTCGATGCTTTGCAGCTTCATGCCAATCGCTTGCGGGGGGTGACAATTCCAGATCTGTTGGCGGCTGAGCTAAAAAGACCAGAGCAATATGCCAGACAAGTTGGTCCGTTGTATTTCAATTTTGCTCGGCAGAAGTATGACTGTGTGGCGTTGGAAGCACTGTTTGCATTGGCGCGAAACCATAATGTGACTGGTGCGTTCCAGCGCATGTTTTGTGGGGAGCAGGTGAATGTGACCGAGGGGCGTGCCGTGCTGCATACTGCGCTGCGCGGTGATCTTAGTGGTACTTCGGTGGCGGTTGCTGCTTACACGGCGGCGGCTAAAGTGCGCGAGCGAATGTATGCGTTGATTGCCGGGCTGGATGCCAGTGAGGTGACCGATATTGTTAGTGTTGGCATTGGGGGCTCGGATCTTGGGCCACGTTTAGTGGTTGATGCGTTGCGTCCGATTTCCCAAGGACGTTTCCGAGTCCATTTTGTCTCTAATGTTGATGGCGCTGCCATGCGGCGTACTCTGGATATGTTGGATCCATCACGTACGGCAGGCATTCTCATCTCCAAGACCTTTGGTACGCAGGAGACGTTGCTCAACGGTCGTATTTTGTACGATTGGTTAGGCGGCAGCGAGCGCTTATATGCGGTCAGTGCTAATCCGGAACGGGCCGTTCATGCGTTCGACATTGTACCCACGCAGGTTTTGCCAATCTGGGATTGGGTGGGTGGACGCTATTCTTTATGGTCAGCAGTTGGTTTCCCGATTGCGTTGGCGATTGGTTCCCAACGTTTTGAGGAGTTGCTGGCTGGTGCGGCTGAGTTTGATGCGTATGCCCTGAGGGTGCCGTTAGAAGAAAATGTTGCGGTGTTGCATGGGTTAACTGCGGTGTGGAACCGTAACTTCCTTGGTTGCGCCACGTATGCGGTGATGGCTTATGACCAGCGCTTGGCATTGCTCCCTGCCTACTTGCAGCAACTGGTGATGGAAAGTTTGGGTAAGCGGGTCAAGTGCGACGGAACGCCAGTGGATAGGGATACTGTTCCAGTTTGGTGGGGTGGCGTGGGGACTGATGTGCAGCATAGTTTTTTCCAGGCGCTGCATCAGGGGACAAATATCGTACCTGCTGACTTTATCGGTACGATCCGTAATGATGATCTGTACACTGAGAATCATTTTGCTTTGAATGCCAACTTGCTGGCTCAGATTGAAGTGTTAGCGAACGGCCAGCTTAGCGATGATCCGCATCGTGTTTATCCAGGAGGGAATCCGAGTACGTTGATTTTGCTTGATGCATTGACTCCACAGGCATTGGGGGGATTGATTGCGATGTATGAGCATAGTGTGTATGTGCAGTCAGTGATTTGGGGTATTAATGCGTTTGATCAGTTTGGTGTGGAGTTGGGAAAGCATTTAGCCGTTCAATTACTACCTGCATTAAAGGGGGAGAGTGTTGAAGTGGTGGATCCGGTAACGCGTGCGGTGTTGGTGCGTTTGCGTGGTTGA----
>xylefaBB01
ATGCACAATGGGTTCGATGCTTTGCAGCTTCATGCCAATCGCTTGCGGGGGGTGACAATTCCAGATCTGTTGGCGGCTGAGCTAAAAAGACCAGAGCAATATGCCAGACAAGTTGGTCCGTTGTATTTCAATTTTGCTCGGCAGAAGTATGACTGTGTGGCGTTGGAAGCACTGTTTGCATTGGCGCGAAACCATAATGTGACTGGTGCGTTCCAGCGCATGTTTTGTGGGGAGCAGGTGAATGTGACCGAGGGGCGTGCCGTGCTGCATACTGCGCTGCGCGGTGATCTTAGTGGTACTTCGGTGGCGGTTGCTGCTTACACGGCGGCGGCTAAAGTGCGCGAGCGAATGTATGCGTTGATTGCCGGGCTGGATGCCAGTGAGGTGACCGATATTGTTAGTGTTGGCATTGGGGGCTCGGATCTTGGGCCACGTTTAGTGGTTGATGCGTTGCGTCCGATTTCCCAAGGACGTTTCCGAGTCCATTTTGTCTCTAATGTTGATGGCGCTGCCATGCGGCGTACTCTGGATATGTTGGATCCATCACGTACGGCAGGCATTCTCATCTCCAAGACCTTTGGTACGCAGGAGACGTTGCTCAACGGTCGTATTTTGTACGATTGGTTAGGCGGCAGCGAGCGCTTATATGCGGTCAGTGCTAATCCGGAACGGGCCGTTCATGCGTTCGACATTGTACCCACGCAGGTTTTGCCAATCTGGGATTGGGTGGGTGGACGCTATTCTTTATGGTCAGCAGTTGGTTTCCCGATTGCGTTGGCGATTGGTTCCCAACGTTTTGAGGAGTTGCTGGCTGGTGCGGCTGAGTTTGATGCGTATGCCCTGAGGGTGCCGTTAGAAGAAAATGTTGCGGTGTTGCATGGGTTAACTGCGGTGTGGAACCGTAACTTCCTTGGTTGCGCCACGTATGCGGTGATGGCTTATGACCAGCGCTTGGCATTGCTCCCTGCCTACTTGCAGCAACTGGTGATGGAAAGTTTGGGTAAGCGGGTCAAGTGCGACGGAACGCCAGTGGATAGGGATACTGTTCCAGTTTGGTGGGGTGGCGTGGGGACTGATGTGCAGCATAGTTTTTTCCAGGCGCTGCATCAGGGGACAAATATCGTACCTGCTGACTTTATCGGTACGATCCGTAATGATGATCTGTACACTGAGAATCATTTTGCTTTGAATGCCAACTTGCTGGCTCAGATTGAAGTGTTAGCGAACGGCCAGCTTAGCGATGATCCGCATCGTGTTTATCCAGGAGGGAATCCGAGTACGTTGATTTTGCTTGATGCATTGACTCCACAGGCATTGGGGGGATTGATTGCGATGTATGAGCATAGTGTGTATGTGCAGTCAGTGATTTGGGGTATTAATGCGTTTGATCAGTTTGGTGTGGAGTTGGGAAAGCATTTAGCCGTTCAATTACTACCTGCATTAAAGGGGGAGAGTGTTGAAGTGGTGGATCCGGTAACGCGTGCGGTGTTGGTGCGTTTGCGTGGTTGA----
>xylefa4311
ATGCACAATGGGTTCGATGCTTTGCAGCTTCATGCCAATCGCTTGCGGGGGGTGACAATTCCAGATCTGTTGGCGGCTGAGCTAAAAAGACCAGAGCAATATGCCAGACAAGTTGGTCCGTTGTATTTCAATTTTGCTCGGCAGAAGTATGACTGTGTGGCGTTGGAAGCACTGTTTGCATTGGCGCGAAACCATAATGTGACTGGTGCGTTCCAGCGCATGTTTTGTGGGGAGCAGGTGAATGTGACCGAGGGGCGTGCCGTGCTGCATACTGCGCTGCGCGGTGATCTTAGTGGTACTTCGGTGGCGGTTGCTGCTTACACGGCGGCGGCTAAAGTGCGCGAGCGAATGTATGCGTTGATTGCCGGGCTGGATGCCAGTGAGGTGACCGATATTGTTAGTGTTGGCATTGGGGGCTCGGATCTTGGGCCACGTTTAGTGGTTGATGCGTTGCGTCCGATTTCCCAAGGACGTTTCCGAGTCCATTTTGTCTCTAATGTTGATGGCGCTGCCATGCGGCGTACTCTGGATATGTTGGATCCATCACGTACGGCAGGCATTCTCATCTCCAAGACCTTTGGTACGCAGGAGACGTTGCTCAACGGTCGTATTTTGTACGATTGGTTAGGCGGCAGCGAGCGCTTATATGCGGTCAGTGCTAATCCGGAACGGGCCGTTCATGCGTTCGACATTGTACCCACGCAGGTTTTGCCAATCTGGGATTGGGTGGGTGGACGCTATTCTTTATGGTCAGCAGTTGGTTTCCCGATTGCGTTGGCGATTGGTTCCCAACGTTTTGAGGAGTTGCTGGCTGGTGCGGCTGAGTTTGATGCGTATGCCCTGAGGGTGCCGTTAGAAGAAAATGTTGCGGTGTTGCATGGGTTAACTGCGGTGTGGAACCGTAACTTCCTTGGTTGCGCCACGTATGCGGTGATGGCTTATGACCAGCGCTTGGCATTGCTCCCTGCCTACTTGCAGCAACTGGTGATGGAAAGTTTGGGTAAGCGGGTCAAGTGCGACGGAACGCCAGTGGATAGGGATACTGTTCCAGTTTGGTGGGGTGGCGTGGGGACTGATGTGCAGCATAGTTTTTTCCAGGCGCTGCATCAGGGGACAAATATCGTACCTGCTGACTTTATCGGTACGATCCGTAATGATGATCTGTACACTGAGAATCATTTTGCTTTGAATGCCAACTTGCTGGCTCAGATTGAAGTGTTAGCGAACGGCCAGCTTAGCGATGATCCGCATCGTGTTTATCCAGGAGGGAATCCGAGTACGTTGATTTTGCTTGATGCATTGACTCCACAGGCATTGGGGGGATTGATTGCGATGTATGAGCATAGTGTGTATGTGCAGTCAGTGATTTGGGGTATTAATGCGTTTGATCAGTTTGGTGTGGAGTTGGGAAAGCATTTAGCCGTTCAATTACTACCTGCATTAAAGGGGGAGAGTGTTGAAGTGGTGGATCCGGTAACGCGTGCGGTGTTGGTGCGTTTGCGTGGTTGA----
>xylefagrif
ATGCACAATGGGTTCGATGCTTTGCAGCTTCATGCCAATCGCTTGCGGGGGGTGACAATTCCAGATCTGTTGGCGGCTGAGCTAAAAAGACCAGAGCAATATGCCAGACAAGTTGGTCCGTTGTATTTCAATTTTGCTCGGCAGAAGTATGACTGTGTGGCGTTGGAAGCACTGTTTGCATTGGCGCGAAACCATAATGTGACTGGTGCGTTCCAGCGCATGTTTTGTGGGGAGCAGGTGAATGTGACCGAGGGGCGTGCCGTGCTGCATACTGCGCTGCGCGGTGATCTTAGTGGTACTTCGGTGGCGGTTGCTGCTTACACGGCGGCGGCTAAAGTGCGCGAGCGAATGTATGCGTTGATTGCCGGGCTGGATGCCAGTGAGGTGACCGATATTGTTAGTGTTGGCATTGGGGGCTCGGATCTTGGGCCACGTTTAGTGGTTGATGCGTTGCGTCCGATTTCCCAAGGACGTTTCCGAGTCCATTTTGTCTCTAATGTTGATGGCGCTGCCATGCGGCGTACTCTGGATATGTTGGATCCATCACGTACGGCAGGCATTCTCATCTCCAAGACCTTTGGTACGCAGGAGACGTTGCTCAACGGTCGTATTTTGTACGATTGGTTAGGCGGCAGCGAGCGCTTATATGCGGTCAGTGCTAATCCGGAACGGGCCGTTCATGCGTTCGACATTGTACCCACGCAGGTTTTGCCAATCTGGGATTGGGTGGGTGGACGCTATTCTTTATGGTCAGCAGTTGGTTTCCCGATTGCGTTGGCGATTGGTTCCCAACGTTTTGAGGAGTTGCTGGCTGGTGCGGCTGAGTTTGATGCGTATGCCCTGAGGGTGCCGTTAGAAGAAAATGTTGCGGTGTTGCATGGGTTAACTGCGGTGTGGAACCGTAACTTCCTTGGTTGCGCCACGTATGCGGTGATGGCTTATGACCAGCGCTTGGCATTGCTCCCTGCCTACTTGCAGCAACTGGTGATGGAAAGTTTGGGTAAGCGGGTCAAGTGCGACGGAACGCCAGTGGATAGGGATACTGTTCCAGTTTGGTGGGGTGGCGTGGGGACTGATGTGCAGCATAGTTTTTTCCAGGCGCTGCATCAGGGGACAAATATCGTACCTGCTGACTTTATCGGTACGATCCGTAATGATGATCTGTACACTGAGAATCATTTTGCTTTGAATGCCAACTTGCTGGCTCAGATTGAAGTGTTAGCGAACGGCCAGCTTAGCGATGATCCGCATCGTGTTTATCCAGGAGGGAATCCGAGTACGTTGATTTTGCTTGATGCATTGACTCCACAGGCATTGGGGGGATTGATTGCGATGTATGAGCATAGTGTGTATGTGCAGTCAGTGATTTGGGGTATTAATGCGTTTGATCAGTTTGGTGTGGAGTTGGGAAAGCATTTAGCCGTTCAATTACTACCTGCATTAAAGGGGGAGAGTGTTGAAGTGGTGGATCCGGTAACGCGTGCGGTGTTGGTGCGTTTGCGTGGTTGA----
>xylefaM12s
ATGCACAATGGGTTCGATGCTTTGCAGCTTCATGCCAATCGCTTGCGGGGGGTGACAATTCCAGATCTGTTGGCGGCTGAGCTAAAAAGACCAGAGCAATATGCCAGACAAGTTGGTCCGTTGTATTTCAATTTTGCTCGGCAGAAGTATGACTGTGTGGCGTTGGAAGCACTGTTTGCATTGGCGCGAAACCATAATGTGACTGGTGCGTTCCAGCGCATGTTTTGTGGGGAGCAGGTGAATGTGACCGAGGGGCGTGCCGTGCTGCATACTGCGCTGCGCGGTGATCTTAGTGGTACTTCGGTGGCGGTTGCTGCTTACACGGCGGCGGCTAAAGTGCGCGAGCGAATGTATGCGTTGATTGCCGGGCTGGATGCCAGTGAGGTGACCGATATTGTTAGTGTTGGCATTGGGGGCTCGGATCTTGGGCCACGTTTAGTGGTTGATGCGTTGCGTCCGATTTCCCAAGGACGTTTCCGAGTCCATTTTGTCTCTAATGTTGATGGCGCTGCCATGCGGCGTACTCTGGATATGTTGGATCCATCACGTACGGCAGGCATTCTCATCTCCAAGACCTTTGGTACGCAGGAGACGTTGCTCAACGGTCGTATTTTGTACGATTGGTTAGGCGGCAGCGAGCGCTTATATGCGGTCAGTGCTAATCCGGAACGGGCCGTTCATGCGTTCGACATTGTACCCACGCAGGTTTTGCCAATCTGGGATTGGGTGGGTGGACGCTATTCTTTATGGTCAGCAGTTGGTTTCCCGATTGCGTTGGCGATTGGTTCCCAACGTTTTGAGGAGTTGCTGGCTGGTGCGGCTGAGTTTGATGCGTATGCCCTGAGGGTGCCGTTAGAAGAAAATGTTGCGGTGTTGCATGGGTTAACTGCGGTGTGGAACCGTAACTTCCTTGGTTGCGCCACGTATGCGGTGATGGCTTATGACCAGCGCTTGGCATTGCTCCCTGCCTACTTGCAGCAACTGGTGATGGAAAGTTTGGGTAAGCGGGTCAAGTGCGACGGAACGCCAGTGGATAGGGATACTGTTCCAGTTTGGTGGGGTGGCGTGGGGACTGATGTGCAGCATAGTTTTTTCCAGGCGCTGCATCAGGGGACAAATATCGTACCTGCTGACTTTATCGGTACGATCCGTAATGATGATCTGTACACTGAGAATCATTTTGCTTTGAATGCCAACTTGCTGGCTCAGATTGAAGTGTTAGCGAACGGCCAGCTTAGCGATGATCCGCATCGTGTTTATCCAGGAGGGAATCCGAGTACGTTGATTTTGCTTGATGCATTGACTCCACAGGCATTGGGGGGATTGATTGCGATGTATGAGCATAGTGTGTATGTGCAGTCAGTGATTTGGGGTATTAATGCGTTTGATCAGTTTGGTGTGGAGTTGGGAAAGCATTTAGCCGTTCAATTACTACCTGCATTAAAGGGGGAGAGTGTTGAAGTGGTGGATCCGGTAACGCGTGCGGTGTTGGTGCGTTTGCGTGGTTGA----
>xylefa8418
ATGCACAATGGGTTCGATGCTTTGCAGCTTCATGCCAATCGCTTGCGGGGGGTGACAATTCCAGATCTGTTGGCGGCTGAGCTAAAAAGACCAGAGCAATATGCCAGACAAGTTGGTCCGTTGTATTTCAATTTTGCTCGGCAGAAGTATGACTGTGTGGCGTTGGAAGCACTGTTTGCATTGGCGCGAAACCATAATGTGACTGGTGCGTTCCAGCGCATGTTTTGTGGGGAGCAGGTGAATGTGACCGAGGGGCGTGCCGTGCTGCATACTGCGCTGCGCGGTGATCTTAGTGGTACTTCGGTGGCGGTTGCTGCTTACACGGCGGCGGCTAAAGTGCGCGAGCGAATGTATGCGTTGATTGCCGGGCTGGATGCCAGTGAGGTGACCGATATTGTTAGTGTTGGCATTGGGGGCTCGGATCTTGGGCCACGTTTAGTGGTTGATGCGTTGCGTCCGATTTCCCAAGGACGTTTCCGAGTCCATTTTGTCTCTAATGTTGATGGCGCTGCCATGCGGCGTACTCTGGATATGTTGGATCCATCACGTACGGCAGGCATTCTCATCTCCAAGACCTTTGGTACGCAGGAGACGTTGCTCAACGGTCGTATTTTGTACGATTGGTTAGGCGGCAGCGAGCGCTTATATGCGGTCAGTGCTAATCCGGAACGGGCCGTTCATGCGTTCGACATTGTACCCACGCAGGTTTTGCCAATCTGGGATTGGGTGGGTGGACGCTATTCTTTATGGTCAGCAGTTGGTTTCCCGATTGCGTTGGCGATTGGTTCCCAACGTTTTGAGGAGTTGCTGGCTGGTGCGGCTGAGTTTGATGCGTATGCCCTGAGGGTGCCGTTAGAAGAAAATGTTGCGGTGTTGCATGGGTTAACTGCGGTGTGGAACCGTAACTTCCTTGGTTGCGCCACGTATGCGGTGATGGCTTATGACCAGCGCTTGGCATTGCTCCCTGCCTACTTGCAGCAACTGGTGATGGAAAGTTTGGGTAAGCGGGTCAAGTGCGACGGAACGCCAGTGGATAGGGATACTGTTCCAGTTTGGTGGGGTGGCGTGGGGACTGATGTGCAGCATAGTTTTTTCCAGGCGCTGCATCAGGGGACAAATATCGTACCTGCTGACTTTATCGGTACGATCCGTAATGATGATCTGTACACTGAGAATCATTTTGCTTTGAATGCCAACTTGCTGGCTCAGATTGAAGTGTTAGCGAACGGCCAGCTTAGCGATGATCCGCATCGTGTTTATCCAGGAGGGAATCCGAGTACGTTGATTTTGCTTGATGCATTGACTCCACAGGCATTGGGGGGATTGATTGCGATGTATGAGCATAGTGTGTATGTGCAGTCAGTGATTTGGGGTATTAATGCGTTTGATCAGTTTGGTGTGGAGTTGGGAAAGCATTTAGCCGTTCAATTACTACCTGCATTAAAGGGGGAGAGTGTTGAAGTGGTGGATCCGGTAACGCGTGCGGTGTTGGTGCGTTTGCGTGGTTGA----
>xylefaSyVa
ATGCACAATGGGTTCGATGCTTTGCAGCTTCATGCCAATCGCTTGCGGGGGGTGACAATTCCAGATCTGTTGGCGGCTGAGCTAAAAAGACCAGAGCAATATGCCAGACAAGTTGGTCCGTTGTATTTCAATTTTGCTCGGCAGAAGTATGACTGTGTGGCGTTGGAAGCACTGTTTGCATTGGCGCGAAACCATAATGTGACTGGTGCGTTCCAGCGCATGTTTTGTGGGGAGCAGGTGAATGTGACCGAGGGGCGTGCCGTGCTGCATACTGCGCTGCGCGGTGATCTTAGTGGTACTTCGGTGGCGGTTGCTGCTTACACGGCGGCGGCTAAAGTGCGCGAGCGAATGTATGCGTTGATTGCCGGGCTGGATGCCAGTGAGGTGACCGATATTGTTAGTGTTGGCATTGGGGGCTCGGATCTTGGGCCACGTTTAGTGGTTGATGCGTTGCGTCCGATTTCCCAAGGACGTTTCCGAGTCCATTTTGTCTCTAATGTTGATGGCGCTGCCATGCGGCGTACTCTGGATATGTTGGATCCATCACGTACGGCAGGCATTCTCATCTCCAAGACCTTTGGTACGCAGGAGACGTTGCTCAACGGTCGTATTTTGTACGATTGGTTAGGCGGCAGCGAGCGCTTATATGCGGTCAGTGCTAATCCGGAACGGGCCGTTCATGCGTTCGACATTGTACCCACGCAGGTTTTGCCAATCTGGGATTGGGTGGGTGGACGCTATTCTTTATGGTCAGCAGTTGGTTTCCCGATTGCGTTGGCGATTGGTTCCCAACGTTTTGAGGAGTTGCTGGCTGGTGCGGCTGAGTTTGATGCGTATGCCCTGAGGGTGCCGTTAGAAGAAAATGTTGCGGTGTTGCATGGGTTAACTGCGGTGTGGAACCGTAACTTCCTTGGTTGCGCCACGTATGCGGTGATGGCTTATGACCAGCGCTTGGCATTGCTCCCTGCCTACTTGCAGCAACTGGTGATGGAAAGTTTGGGTAAGCGGGTCAAGTGCGACGGAACGCCAGTGGATAGGGATACTGTTCCAGTTTGGTGGGGTGGCGTGGGGACTGATGTGCAGCATAGTTTTTTCCAGGCGCTGCATCAGGGGACAAATATCGTACCTGCTGACTTTATCGGTACGATCCGTAATGATGATCTGTACACTGAGAATCATTTTGCTTTGAATGCCAACTTGCTGGCTCAGATTGAAGTGTTAGCGAACGGCCAGCTTAGCGATGATCCGCATCGTGTTTATCCAGGAGGGAATCCGAGTACGTTGATTTTGCTTGATGCATTGACTCCACAGGCATTGGGGGGATTGATTGCGATGTATGAGCATAGTGTGTATGTGCAGTCAGTGATTTGGGGTATTAATGCGTTTGATCAGTTTGGTGTGGAGTTGGGAAAGCATTTAGCCGTTCAATTACTACCTGCATTAAAGGGGGAGAGTGTTGAAGTGGTGGATCCGGTAACGCGTGCGGTGTTGGTGCGTTTGCGTGGTTGA----
>xylefadixn
ATGCACAATGGGTTCGATGCTTTGCAGCTTCATGCCAATCGCTTGCGGGGGGTGACAATTCCAGATCTGTTGGCGGCTGAGCTAAAAAGACCAGAGCAATATGCCAGACAAGTTGGTCCGTTGTATTTCAATTTTGCTCGGCAGAAGTATGACTGTGTGGCGTTGGAAGCACTGTTTGCATTGGCGCGAAACCATAATGTGACTGGTGCGTTCCAGCGCATGTTTTGTGGGGAGCAGGTGAATGTGACCGAGGGGCGTGCCGTGCTGCATACTGCGCTGCGCGGTGATCTTAGTGGTACTTCGGTGGCGGTTGCTGCTTACACGGCGGCGGCTAAAGTGCGCGAGCGAATGTATGCGTTGATTGCCGGGCTGGATGCCAGTGAGGTGACCGATATTGTTAGTGTTGGCATTGGGGGCTCGGATCTTGGGCCACGTTTAGTGGTTGATGCGTTGCGTCCGATTTCCCAAGGACGTTTCCGAGTCCATTTTGTCTCTAATGTTGATGGCGCTGCCATGCGGCGTACTCTGGATATGTTGGATCCATCACGTACGGCAGGCATTCTCATCTCCAAGACCTTTGGTACGCAGGAGACGTTGCTCAACGGTCGTATTTTGTACGATTGGTTAGGCGGCAGCGAGCGCTTATATGCGGTCAGTGCTAATCCGGAACGGGCCGTTCATGCGTTCGACATTGTACCCACGCAGGTTTTGCCAATCTGGGATTGGGTGGGTGGACGCTATTCTTTATGGTCAGCAGTTGGTTTCCCGATTGCGTTGGCGATTGGTTCCCAACGTTTTGAGGAGTTGCTGGCTGGTGCGGCTGAGTTTGATGCGTATGCCCTGAGGGTGCCGTTAGAAGAAAATGTTGCGGTGTTGCATGGGTTAACTGCGGTGTGGAACCGTAACTTCCTTGGTTGCGCCACGTATGCGGTGATGGCTTATGACCAGCGCTTGGCATTGCTCCCTGCCTACTTGCAGCAACTGGTGATGGAAAGTTTGGGTAAGCGGGTCAAGTGCGACGGAACGCCAGTGGATAGGGATACTGTTCCAGTTTGGTGGGGTGGCGTGGGGACTGATGTGCAGCATAGTTTTTTCCAGGCGCTGCATCAGGGGACAAATATCGTACCTGCTGACTTTATCGGTACGATCCGTAATGATGATCTGTACACTGAGAATCATTTTGCTTTGAATGCCAACTTGCTGGCTCAGATTGAAGTGTTAGCGAACGGCCAGCTTAGCGATGATCCGCATCGTGTTTATCCAGGAGGGAATCCGAGTACGTTGATTTTGCTTGATGCATTGACTCCACAGGCATTGGGGGGATTGATTGCGATGTATGAGCATAGTGTGTATGTGCAGTCAGTGATTTGGGGTATTAATGCGTTTGATCAGTTTGGTGTGGAGTTGGGAAAGCATTTAGCCGTTCAATTACTACCTGCATTAAAGGGGGAGAGTGTTGAAGTGGTGGATCCGGTAACGCGTGCGGTGTTGGTGCGTTTGCGTGGTTGA----
>long-mer2587_(reversed)
---------------------------------------------------------------------------------------------------------------------------------------------------------------------------------------------------------------------------------------------------------------------------------------------------------------------------------------------------------------------------------------------------------------------------------------------------------------------------------------------------------------------------------------------------------------------------------------------------------------------------------------------------------------------------------------------------------------------------------------------------------------------------------------------------------------------------------------------------------------------------------------------------------------------------------------------------------------------------------------------------------------------------------------------------------------------------------------------------------------------------------------------------------------------------------------------------------------------------------------------------------------------GCGAACGGCCAGCTTAGCGATAATCCGCATCGTGTTTATCCAG---------------------------------------------------------------------------------------------------------------------------------------------------------------------------------------------------------------------------------------------------------
>long-mer2586_(reversed)
----------------------------------------------------------------------------------------------------------------------------------------------------------------------------------------------------------------------------------------------------------------------------------------------------------------------------------------------------------------------------------------------------------------------------------------------------------------------------------------------------------------------------------------------------------------------------------------------------------------------------------------------------------------------------------------------------------------------------------------------------------------------------------------------------------------------------------------------------------------------------------------------------------------------------------------------------------------------------------------------------------------------------------------------------------------------------------------------------------------------------------------------------------------------------------------------------------------------------------------------------------------------------------------------------------------------------------------------------------------------------------------------------------------------------------------------------------------------------------------------------AGGGGGAGAGTGTTGAAGTGGCGGATCC-----------------------------------------
>long-mer2585_(reversed)
---------------------------------------------------------------------------------------------------------------------------------------------------------------------------------------------------------------------------------------------------------------------------------------------------------------------------------------------------------------------------------------------------------------------------------------------------------------------------------------------------------------------------------------------------------------------------------------------------------------------------------------------------------------------------------------------------------------------------------------------------------------------------------------------------------------------------------------------------------------------------------------------------------------------------------------------------------------------------------------------------------------------------------------------------------------------------------------------------------------------------------------------------------------------------------------------------------------------------------------------------------------------------------------------------------------------------------------------------------------------------------------------------------------------------------------------------------------------------------------------------------------------------------GTAACGCGTGCGGTGTTGCTGCGTTTGCGTGGTTGAGTGT
