# Supplementary material for: Identification of genetic relationships and subspecies signatures in Xylella fastidiosa
Source: BMC Genomics. 2019 Mar 25;20:239. doi: 10.1186/s12864-019-5565-9 (PMC6434890; doi:10.1186/s12864-019-5565-9)
Supplement: Supplementary file 8 — Analysis of (non-)synonymous SNPs in homologs to CDS harboring specific k-mers for selected enriched GOs. (ZIP 549 kb) [file 12864_2019_5565_MOESM8_ESM.zip › Additional-File8/Additional-File8A_CladeIII/GO-0006096/CP006740.1.2230/Xfp assembled to xylefaMU34.fasta]

>xylefaMU34
ATGCACAATGGGTTCGATGCTTTGCAGCTTCATGCCAATCGCTTGCGGGGGGTGACAATTCCAGATCTGTTGGCGGCTGAGCTAAAAAGACCAGAGCAATATGCCAGACAAGTTGGTCCGTTGTATTTCAATTTTGCTCGGCAGAAGTATGACTGTGTGGCGTTGGAAGCACTGTTTGCATTGGCGCGAAACCATAATGTGACTGGTGCGTTCCAGCGCATGTTTTGTGGGGAGCAGGTGAATGTGACCGAGGGGCGTGCCGTGCTGCATACTGCGCTGCGCGGTGATCTTAGTGGTACTTCGGTGGCGGTTGCTGCTTACACGGCGGCGGCTAAAGTGCGCGAGCGAATGTATGCGTTGATTGCCGGGCTGGATGCCAGTGAGGTGACCGATATTGTTAGTGTTGGCATTGGGGGCTCGGATCTTGGGCCACGTTTAGTGGTTGATGCGTTGCGTCCGATTTCCCAAGGACGTTTCCGAGTCCATTTTGTCTCTAATGTTGATGGCGCTGCCATGCGGCGTACTCTGGATATGTTGGATCCATCACGTACGGCAGGCATTCTCATCTCCAAGACCTTTGGTACGCAGGAGACGTTGCTCAACGGTCGTATTTTGTACGATTGGTTAGGCGGCAGCGAGCGCTTATATGCGGTCAGTGCTAATCCGGAACGGGCCGTTCATGCGTTCGACATTGTACCCACGCAGGTTTTGCCAATCTGGGATTGGGTGGGTGGACGCTATTCTTTATGGTCAGCAGTTGGTTTCCCGATTGCGTTGGCGATTGGTTCCCAACGTTTTGAGGAGTTGCTGGCTGGTGCGGCTGAGTTTGATGCGTATGCCCTGAGGGTGCCGTTAGAAGAAAATGTTGCGGTGTTGCATGGGTTAACTGCGGTGTGGAACCGTAACTTCCTTGGTTGCGCCACGTATGCGGTGATGGCTTATGACCAGCGCTTGGCATTGCTCCCTGCCTACTTGCAGCAACTGGTGATGGAAAGTTTGGGTAAGCGGGTCAAGTGCGACGGAACGCCAGTGGATAGGGATACTGTTCCAGTTTGGTGGGGTGGCGTGGGGACTGATGTGCAGCATAGTTTTTTCCAGGCGCTGCATCAGGGGACAAATATCGTACCTGCTGACTTTATCGGTACGATCCGCAATGATGATCTGTACACTGAGAATCATTTTGCTTTGAATGCCAACTTGCTGGCTCAGATTGAAGTGTTAGCGAACGGCCAGCTTAGCGATAATCCGCATCGTGTTTATCCAGGAGGGAATCCGAGTACGTTGATTTTGCTTGATGCATTGACTCCACAGGCATTGGGGGGATTGATTGCGATGTATGAGCATAGTGTGTATGTGCAGTCAGTGATTTGGGGTATTAATGCGTTTGATCAGTTTGGTGTGGAGTTGGGAAAGCATTTAGCCGTTCAATTACTACCTGCATTAAAGGGGGAGAGTGTTGAAGTGGCGGATCCAGTAACGCGTGCGGTGTTGCTGCGTTTGCGTGGTTGA----
>xylefa3124
ATGCACAATGGGTTCGATGCTTTGCAGCTTCATGCCAATCGCTTGCGGGGGGTGACAATTCCAGATCTGTTGGCGGCTGAGCTAAAAAGACCAGAGCAATATGCCAGACAAGTTGGTCCGTTGTATTTCAACTTTGCTCGGCAGAAGTATGACTGTGTGGCGTTGGAAGCACTGTTTGCATTGGCGCGAAACCATAATGTGGCTGGTGCGTTCCAGCGCATGTTTTGTGGGGAGCAGGTGAATGTGACCGAGGGGCGTGCCGTGCTGCATACTGCGCTGCGCGGTGATCTTAGTGGTACTTCGGTGGCGGTTGCTGCTTACACGGCGGCGGCTAAAGTGCGCGAGCGAATGTATGCGTTGATTGCCGGGCTGGATGCCAGTGAGGTGACCGATATTATTAGTGTTGGTATTGGGGGCTCGGATCTTGGGCCACGTTTAGTGGTTGATGCGTTGCGTCCGATTTCCCAAGGACGTTTCCGAGTCCATTTTGTCTCTAATGTTGATGGCGCTGCCATGCGGCGTACTCTGGATATGTTGGATCCATCACGTACGGCAGGCATTCTCATCTCCAAGACCTTTGGTACGCAGGAGACGTTGCTCAACGGTCGTATTTTGTACGATTGGTTAGGCGGCAGCGAGCGCTTATATGCGGTCAGTGCTAATCCGGAACGGGCCGCTCATGCGTTCGACATTGTACCCACGCAGGTTTTGCCAATCTGGGATTGGGTGGGTGGACGCTATTCGTTATGGTCAGCAGTTGGTTTCCCGATTGCGTTGGCGATTGGTTCCCAGCGTTTTGAGGAGTTGCTGGCTGGTGCGGCTGAGTTTGATGCGTATGCCCTGAGGGTGCCGTTAGAAGAAAATGTTGCGGTGTTGCATGGGTTAACTGCGGTGTGGAACCGTAACTTCCTTGGTTGCGCCACGTATGCGGTGATGGCTTATGACCAGCGCTTGGCATTGCTCCCTGCCTACTTGCAGCAACTGGTGATGGAAAGTTTGGGTAAGCGGGTCAAGTGCGACGGAACGCCAGTGGATAGGGATACTGTTCCAGTTTGGTGGGGTGGCGTGGGGACTGATGTGCAGCATAGTTTTTTCCAGGCGCTGCATCAGGGGACAAATATCGTACCTGCTGACTTTATCGGTACGATCCGCAATGATGATCCGTACACTGAGAATCATTTTGCTTTGAATGCCAATTTGCTGGCTCAGATTGAAGTGTTAGCGAACGGCCAGCTTAGTGATGATCCGCATCGTGTTTATCCAGGAGGGAATCCGAGTACGTTGATTTTGCTTGATGCATTGACTCCACAGGCATTGGGGGGATTGATTGCGATGTATGAGCATAGTGTGTATGTGCAGTCAGTGATTTGGGGCATTAATGCGTTTGATCAGTTTGGTGTGGAGCTGGGAAAGCATTTAGCCGTTCAATTACTACCTGCATTAAAGGGGGAGAGTGTTGAAGTGGTGGATCCGGTAACCCGTGCGGTGTTGGTGCGTTTGCGTGGTTGA----
>xylefa9a5c
ATGCACAATGGGTTCGATGCTTTGCAGCTTCATGCCAATCGCTTGCGGGGGGTGACAATTCCAGATCTGTTGGCGGCTGAGCTAAAAAGACCAGAGCAATATGCCAGACAAGTTGGTCCGTTGTATTTCAACTTTGCTCGGCAGAAGTATGACTGTGTGGCGTTGGAAGCACTGTTTGCATTGGCGCGAAACCATAATGTGGCTGGTGCGTTCCAGCGCATGTTTTGTGGGGAGCAGGTGAATGTGACCGAGGGGCGTGCCGTGCTGCATACTGCGCTGCGCGGTGATCTTAGTGGTACTTCGGTGGCGGTTGCTGCTTACACGGCGGCGGCTAAAGTGCGCGAGCGAATGTATGCGTTGATTGCCGGGCTGGATGCCAGTGAGGTGACCGATATTATTAGTGTTGGTATTGGGGGCTCGGATCTTGGGCCACGTTTAGTGGTTGATGCGTTGCGTCCGATTTCCCAAGGACGTTTCCGAGTCCATTTTGTCTCTAATGTTGATGGCGCTGCCATGCGGCGTACTCTGGATATGTTGGATCCATCACGTACGGCAGGCATTCTCATCTCCAAGACCTTTGGTACGCAGGAGACGTTGCTCAACGGTCGTATTTTGTACGATTGGTTAGGCGGCAGCGAGCGCTTATATGCGGTCAGTGCTAATCCGGAACGGGCCGCTCATGCGTTCGACATTGTACCCACGCAGGTTTTGCCAATCTGGGATTGGGTGGGTGGACGCTATTCGTTATGGTCAGCAGTTGGTTTCCCGATTGCGTTGGCGATTGGTTCCCAGCGTTTTGAGGAGTTGCTGGCTGGTGCGGCTGAGTTTGATGCGTATGCCCTGAGGGTGCCGTTAGAAGAAAATGTTGCGGTGTTGCATGGGTTAACTGCGGTGTGGAACCGTAACTTCCTTGGTTGCGCCACGTATGCGGTGATGGCTTATGACCAGCGCTTGGCATTGCTCCCTGCCTACTTGCAGCAACTGGTGATGGAAAGTTTGGGTAAGCGGGTCAAGTGCGACGGAACGCCAGTGGATAGGGATACTGTTCCAGTTTGGTGGGGTGGCGTGGGGACTGATGTGCAGCATAGTTTTTTCCAGGCGCTGCATCAGGGGACAAATATCGTACCTGCTGACTTTATCGGTACGATCCGCAATGATGATCCGTACACTGAGAATCATTTTGCTTTGAATGCCAATTTGCTGGCTCAGATTGAAGTGTTAGCGAACGGCCAGCTTAGTGATGATCCGCATCGTGTTTATCCAGGAGGGAATCCGAGTACGTTGATTTTGCTTGATGCATTGACTCCACAGGCATTGGGGGGATTGATTGCGATGTATGAGCATAGTGTGTATGTGCAGTCAGTGATTTGGGGCATTAATGCGTTTGATCAGTTTGGTGTGGAGCTGGGAAAGCATTTAGCCGTTCAATTACTACCTGCATTAAAGGGGGAGAGTGTTGAAGTGGTGGATCCGGTAACCCGTGCGGTGTTGGTGCGTTTGCGTGGTTGA----
>xylefa1199
ATGCACAATGGGTTCGATGCTTTGCAGCTTCATGCCAATCGCTTGCGGGGGGTGACAATTCCAGATCTGTTGGCGGCTGAGCTAAAAAGACCAGAGCAATATGCCAGACAAGTTGGTCCGTTGTATTTCAACTTTGCTCGGCAGAAGTATGACTGTGTGGCGTTGGAAGCACTGTTTGCATTGGCGCGAAACCATAATGTGGCTGGTGCGTTCCAGCGCATGTTTTGTGGGGAGCAGGTGAATGTGACCGAGGGGCGTGCCGTGCTGCATACTGCGCTGCGCGGTGATCTTAGTGGTACTTCGGTGGCGGTTGCTGCTTACACGGCGGCGGCTAAAGTGCGCGAGCGAATGTATGCGTTGATTGCCGGGCTGGATGCCAGTGAGGTGACCGATATTATTAGTGTTGGTATTGGGGGCTCGGATCTTGGGCCACGTTTAGTGGTTGATGCGTTGCGTCCGATTTCCCAAGGACGTTTCCGAGTCCATTTTGTCTCTAATGTTGATGGCGCTGCCATGCGGCGTACTCTGGATATGTTGGATCCATCACGTACGGCAGGCATTCTCATCTCCAAGACCTTTGGTACGCAGGAGACGTTGCTCAACGGTCGTATTTTGTACGATTGGTTAGGCGGCAGCGAGCGCTTATATGCGGTCAGTGCTAATCCGGAACGGGCCGCTCATGCGTTCGACATTGTACCCACGCAGGTTTTGCCAATCTGGGATTGGGTGGGTGGACGCTATTCGTTATGGTCAGCAGTTGGTTTCCCGATTGCGTTGGCGATTGGTTCCCAGCGTTTTGAGGAGTTGCTGGCTGGTGCGGCTGAGTTTGATGCGTATGCCCTGAGGGTGCCGTTAGAAGAAAATGTTGCGGTGTTGCATGGGTTAACTGCGGTGTGGAACCGTAACTTCCTTGGTTGCGCCACGTATGCGGTGATGGCTTATGACCAGCGCTTGGCATTGCTCCCTGCCTACTTGCAGCAACTGGTGATGGAAAGTTTGGGTAAGCGGGTCAAGTGCGACGGAACGCCAGTGGATAGGGATACTGTTCCAGTTTGGTGGGGTGGCGTGGGGACTGATGTGCAGCATAGTTTTTTCCAGGCGCTGCATCAGGGGACAAATATCGTACCTGCTGACTTTATCGGTACGATCCGCAATGATGATCCGTACACTGAGAATCATTTTGCTTTGAATGCCAATTTGCTGGCTCAGATTGAAGTGTTAGCGAACGGCCAGCTTAGTGATGATCCGCATCGTGTTTATCCAGGAGGGAATCCGAGTACGTTGATTTTGCTTGATGCATTGACTCCACAGGCATTGGGGGGATTGATTGCGATGTATGAGCATAGTGTGTATGTGCAGTCAGTGATTTGGGGCATTAATGCGTTTGATCAGTTTGGTGTGGAGCTGGGAAAGCATTTAGCCGTTCAATTACTACCTGCATTAAAGGGGGAGAGTGTTGAAGTGGTGGATCCGGTAACCCGTGCGGTGTTGGTGCGTTTGCGTGGTTGA----
>xylefa8072
ATGCACAATGGGTTCGATGCTTTGCAGCTTCATGCCAATCGCTTGCGGGGGGTGACAATTCCAGATCTGTTGGCGGCTGAGCTAAAAAGACCAGAGCAATATGCCAGACAAGTTGGTCCGTTGTATTTCAACTTTGCTCGGCAGAAGTATGACTGTGTGGCGTTGGAAGCACTGTTTGCATTGGCGCGAAACCATAATGTGGCTGGTGCGTTCCAGCGCATGTTTTGTGGGGAGCAGGTGAATGTGACCGAGGGGCGTGCCGTGCTGCATACTGCGCTGCGCGGTGATCTTAGTGGTACTTCGGTGGCGGTTGCTGCTTACACGGCGGCGGCTAAAGTGCGCGAGCGAATGTATGCGTTGATTGCCGGGCTGGATGCCAGTGAGGTGACCGATATTATTAGTGTTGGTATTGGGGGCTCGGATCTTGGGCCACGTTTAGTGGTTGATGCGTTGCGTCCGATTTCCCAAGGACGTTTCCGAGTCCATTTTGTCTCTAATGTTGATGGTGCTGCCATGCGGCGTACTCTGGATATGTTGGATCCATCACGTACGGCAGGCATTCTCATCTCCAAGACCTTTGGTACGCAGGAGACGTTGCTCAACGGTCGTATTTTGTACGATTGGTTAGGCGGCAGCGAGCGCTTATATGCGGTCAGTGCTAATCCGGAACGGGCCGCTCATGCGTTCGACATTGTACCCACGCAGGTTTTGCCAATCTGGGATTGGGTGGGTGGACGCTATTCGTTATGGTCAGCAGTTGGTTTCCCGATTGCGTTGGCGATTGGTTCCCAGCGTTTTGAGGAGTTGCTGGCTGGTGCGGCTGAGTTTGATGCGTATGCCCTGAGGGTGCCGTTAGAAGAAAATGTTGCGGTGTTGCATGGGTTAACTGCGGTGTGGAACCGTAACTTCCTTGGTTGCGCCACGTATGCGGTGATGGCTTATGACCAGCGCTTGGCATTGCTCCCTGCCTACTTGCAGCAACTGGTGATGGAAAGTTTGGGTAAGCGGGTCAAGTGCGACGGAACGCCAGTGGATAGGGATACTGTTCCAGTTTGGTGGGGTGGCGTGGGGACTGATGTGCAGCATAGTTTTTTCCAGGCGCTGCATCAGGGGACAAATATCGTACCTGCTGACTTTATCGGTACGATCCGCAATGATGATCCGTACACTGAGAATCATTTTGCTTTGAATGCCAATTTGCTGGCTCAGATTGAAGTGTTAGCGAACGGCCAGCTTAGTGATGATCCGCATCGTGTTTATCCAGGAGGGAATCCGAGTACGTTGATTTTGCTTGATGCATTGACTCCACAGGCATTGGGGGGATTGATTGCGATGTATGAGCATAGTGTGTATGTGCAGTCAGTGATTTGGGGCATTAATGCGTTTGATCAGTTTGGTGTGGAGCTGGGAAAGCATTTAGCCGTTCAATTACTACCTGCATTAAAGGGGGAGAGTGTTGAAGTGGTGGATCCGGTAACCCGTGCGGTGTTGGTGCGTTTGCGTGGTTGA----
>xylefaCOF4
ATGCACAATGGGTTCGATGCTTTGCAGCTTCATGCCAATCGCTTGCGGGGGGTGACAATTCCAGATCTGTTGGCGGCTGAGCTAAAAAGACCAGAGCAATATGCCAGACAAGTTGGTCCGTTGTATTTCAACTTTGCTCGGCAGAAGTATGACTGTGTGGCGTTGGAAGCACTGTTTGCATTGGCGCGAAACCATAATGTGGCTGGTGCGTTCCAGCGCATGTTTTGTGGGGAGCAGGTGAATGTGACCGAGGGGCGTGCCGTGCTGCATACTGCGCTGCGCGGTGATCTTAGTGGTACTTCGGTGGCGGTTGCTGCTTACACGGCGGCGGCTAAAGTGCGCGAGCGAATGTATGCGTTGATTGCCGGGCTGGATGCCAGTGAGGTGACCGATATTATTAGTGTTGGTATTGGGGGCTCGGATCTTGGGCCACGTTTAGTGGTTGATGCGTTGCGTCCGATTTCCCAAGGACGTTTCCGAGTCCATTTTGTCTCTAATGTTGATGGCGCTGCCATGCGGCGTACTCTGGATATGTTGGATCCATCACGTACGGCAGGCATTCTCATCTCCAAGACCTTTGGTACGCAGGAGACGTTGCTCAACGGTCGTATTTTGTACGATTGGTTAGGCGGCAGCGAGCGCTTATATGCGGTCAGTGCTAATCCGGAACGGGCCGCTCATGCGTTCGACATTGTACCCACGCAGGTTTTGCCAATCTGGGATTGGGTGGGTGGACGCTATTCGTTATGGTCAGCAGTTGGTTTCCCGATTGCGTTGGCGATTGGTTCCCAGCGTTTTGAGGAGTTGCTGGCTGGTGCGGCTGAGTTTGATGCGTATGCCCTGAGGGTGCCGTTAGAAGAAAATGTTGCGGTGTTGCATGGGTTAACTGCGGTGTGGAACCGTAACTTCCTTGGTTGCGCCACGTATGCGGTGATGGCTTATGACCAGCGCTTGGCATTGCTCCCTGCCTACTTGCAGCAACTGGTGATGGAAAGTTTGGGTAAGCGGGTCAAGTGCGACGGAACGCCAGTGGATAGGGATACTGTTCCAGTTTGGTGGGGTGGCGTGGGGACTGATGTGCAGCATAGTTTTTTCCAGGCGCTGCATCAGGGGACAAATATCGTACCTGCTGACTTTATCGGTACGATCCGCAATGATGATCCGTACACTGAGAATCATTTTGCTTTGAATGCCAATTTGCTGGCTCAGATTGAAGTGTTAGCGAACGGCCAGCTTAGTGATGATCCGCATCGTGTTTATCCAGGAGGGAATCCGAGTACGTTGATTTTGCTTGATGCATTGACTCCACAGGCATTGGGGGGATTGATTGCGATGTATGAGCATAGTGTGTATGTGCAGTCAGTGATTTGGGGCATTAATGCGTTTGATCAGTTTGGTGTGGAGCTGGGAAAGCATTTAGCCGTTCAATTACTACCTGCATTAAAGGGGGAGAGTGTTGAAGTGGTGGATCCGGTAACCCGTGCGGTGTTGGTGCGTTTGCGTGGTTGA----
>xylefaCOF7
ATGCACAATGGGTTCGATGCTTTGCAGCTTCATGCCAATCGCTTGCGGGGGGTGACAATTCCAGATCTGTTGGCGGCTGAGCTAAAAAGACCAGAGCAATATGCCAGACAAGTTGGTCCGTTGTATTTCAACTTTGCTCGGCAGAAGTATGACTGTGTGGCGTTGGAAGCACTGTTTGCATTGGCGCGAAACCATAATGTGGCTGGTGCGTTCCAGCGCATGTTTTGTGGGGAGCAGGTGAATGTGACCGAGGGGCGTGCCGTGCTGCATACTGCGCTGCGCGGTGATCTTAGTGGTACTTCGGTGGCGGTTGCTGCTTACACGGCGGCGGCTAAAGTGCGCGAGCGAATGTATGCGTTGATTGCCGGGCTGGATGCCAGTGAGGTGACCGATATTATTAGTGTTGGTATTGGGGGCTCGGATCTTGGGCCACGTTTAGTGGTTGATGCGTTGCGTCCGATTTCCCAAGGACGTTTCCGAGTCCATTTTGTCTCTAATGTTGATGGTGCTGCCATGCGGCGTACTCTGGATATGTTGGATCCATCACGTACGGCAGGCATTCTCATCTCCAAGACCTTTGGTACGCAGGAGACGTTGCTCAACGGTCGTATTTTGTACGATTGGTTAGGCGGCAGCGAGCGCTTATATGCGGTCAGTGCTAATCCGGAACGGGCCGCTCATGCGTTCGACATTGTACCCACGCAGGTTTTGCCAATCTGGGATTGGGTGGGTGGACGCTATTCGTTATGGTCAGCAGTTGGTTTCCCGATTGCGTTGGCGATTGGTTCCCAGCGTTTTGAGGAGTTGCTGGCTGGTGCGGCTGAGTTTGATGCGTATGCCCTGAGGGTGCCGTTAGAAGAAAATGTTGCGGTGTTGCATGGGTTAACTGCGGTGTGGAACCGTAACTTCCTTGGTTGCGCCACGTATGCGGTGATGGCTTATGACCAGCGCTTGGCATTGCTCCCTGCCTACTTGCAGCAACTGGTGATGGAAAGTTTGGGTAAGCGGGTCAAGTGCGACGGAACGCCAGTGGATAGGGATACTGTTCCAGTTTGGTGGGGTGGCGTGGGGACTGATGTGCAGCATAGTTTTTTCCAGGCGCTGCATCAGGGGACAAATATCGTACCTGCTGACTTTATCGGTACGATCCGCAATGATGATCCGTACACTGAGAATCATTTTGCTTTGAATGCCAATTTGCTGGCTCAGATTGAAGTGTTAGCGAACGGCCAGCTTAGTGATGATCCGCATCGTGTTTATCCAGGAGGGAATCCGAGTACGTTGATTTTGCTTGATGCATTGACTCCACAGGCATTGGGGGGATTGATTGCGATGTATGAGCATAGTGTGTATGTGCAGTCAGTGATTTGGGGCATTAATGCGTTTGATCAGTTTGGTGTGGAGCTGGGAAAGCATTTAGCCGTTCAATTACTACCTGCATTAAAGGGGGAGAGTGTTGAAGTGGTGGATCCGGTAACCCGTGCGGTGTTGGTGCGTTTGCGTGGTTGA----
>xylefaCVC6
ATGCACAATGGGTTCGATGCTTTGCAGCTTCATGCCAATCGCTTGCGGGGGGTGACAATTCCAGATCTGTTGGCGGCTGAGCTAAAAAGACCAGAGCAATATGCCAGACAAGTTGGTCCGTTGTATTTCAACTTTGCTCGGCAGAAGTATGACTGTGTGGCGTTGGAAGCACTGTTTGCATTGGCGCGAAACCATAATGTGGCTGGTGCGTTCCAGCGCATGTTTTGTGGGGAGCAGGTGAATGTGACCGAGGGGCGTGCCGTGCTGCATACTGCGCTGCGCGGTGATCTTAGTGGTACTTCGGTGGCGGTTGCTGCTTACACGGCGGCGGCTAAAGTGCGCGAGCGAATGTATGCGTTGATTGCCGGGCTGGATGCCAGTGAGGTGACCGATATTATTAGTGTTGGTATTGGGGGCTCGGATCTTGGGCCACGTTTAGTGGTTGATGCGTTGCGTCCGATTTCCCAAGGACGTTTCCGAGTCCATTTTGTCTCTAATGTTGATGGCGCTGCCATGCGGCGTACTCTGGATATGTTGGATCCATCACGTACGGCAGGCATTCTCATCTCCAAGACCTTTGGTACGCAGGAGACGTTGCTCAACGGTCGTATTTTGTACGATTGGTTAGGCGGCAGCGAGCGCTTATATGCGGTCAGTGCTAATCCGGAACGGGCCGCTCATGCGTTCGACATTGTACCCACGCAGGTTTTGCCAATCTGGGATTGGGTGGGTGGACGCTATTCGTTATGGTCAGCAGTTGGTTTCCCGATTGCGTTGGCGATTGGTTCCCAGCGTTTTGAGGAGTTGCTGGCTGGTGCGGCTGAGTTTGATGCGTATGCCCTGAGGGTGCCGTTAGAAGAAAATGTTGCGGTGTTGCATGGGTTAACTGCGGTGTGGAACCGTAACTTCCTTGGTTGCGCCACGTATGCGGTGATGGCTTATGACCAGCGCTTGGCATTGCTCCCTGCCTACTTGCAGCAACTGGTGATGGAAAGTTTGGGTAAGCGGGTCAAGTGCGACGGAACGCCAGTGGATAGGGATACTGTTCCAGTTTGGTGGGGTGGCGTGGGGACTGATGTGCAGCATAGTTTTTTCCAGGCGCTGCATCAGGGGACAAATATCGTACCTGCTGACTTTATCGGTACGATCCGCAATGATGATCCGTACACTGAGAATCATTTTGCTTTGAATGCCAATTTGCTGGCTCAGATTGAAGTGTTAGCGAACGGCCAGCTTAGTGATGATCCGCATCGTGTTTATCCAGGAGGGAATCCGAGTACGTTGATTTTGCTTGATGCATTGACTCCACAGGCATTGGGGGGATTGATTGCGATGTATGAGCATAGTGTGTATGTGCAGTCAGTGATTTGGGGCATTAATGCGTTTGATCAGTTTGGTGTGGAGCTGGGAAAGCATTTAGCCGTTCAATTACTACCTGCATTAAAGGGGGAGAGTGTTGAAGTGGTGGATCCGGTAACCCGTGCGGTGTTGGTGCGTTTGCGTGGTTGA----
>xylefaCVC1
ATGCACAATGGGTTCGATGCTTTGCAGCTTCATGCCAATCGCTTGCGGGGGGTGACAATTCCAGATCTGTTGGCGGCTGAGCTAAAAAGACCAGAGCAATATGCCAGACAAGTTGGTCCGTTGTATTTCAACTTTGCTCGGCAGAAGTATGACTGTGTGGCGTTGGAAGCACTGTTTGCATTGGCGCGAAACCATAATGTGGCTGGTGCGTTCCAGCGCATGTTTTGTGGGGAGCAGGTGAATGTGACCGAGGGGCGTGCCGTGCTGCATACTGCGCTGCGCGGTGATCTTAGTGGTACTTCGGTGGCGGTTGCTGCTTACACGGCGGCGGCTAAAGTGCGCGAGCGAATGTATGCGTTGATTGCCGGGCTGGATGCCAGTGAGGTGACCGATATTATTAGTGTTGGTATTGGGGGCTCGGATCTTGGGCCACGTTTAGTGGTTGATGCGTTGCGTCCGATTTCCCAAGGACGTTTCCGAGTCCATTTTGTCTCTAATGTTGATGGCGCTGCCATGCGGCGTACTCTGGATATGTTGGATCCATCACGTACGGCAGGCATTCTCATCTCCAAGACCTTTGGTACGCAGGAGACGTTGCTCAACGGTCGTATTTTGTACGATTGGTTAGGCGGCAGCGAGCGCTTATATGCGGTCAGTGCTAATCCGGAACGGGCCGCTCATGCGTTCGACATTGTACCCACGCAGGTTTTGCCAATCTGGGATTGGGTGGGTGGACGCTATTCGTTATGGTCAGCAGTTGGTTTCCCGATTGCGTTGGCGATTGGTTCCCAGCGTTTTGAGGAGTTGCTGGCTGGTGCGGCTGAGTTTGATGCGTATGCCCTGAGGGTGCCGTTAGAAGAAAATGTTGCGGTGTTGCATGGGTTAACTGCGGTGTGGAACCGTAACTTCCTTGGTTGCGCCACGTATGCGGTGATGGCTTATGACCAGCGCTTGGCATTGCTCCCTGCCTACTTGCAGCAACTGGTGATGGAAAGTTTGGGTAAGCGGGTCAAGTGCGACGGAACGCCAGTGGATAGGGATACTGTTCCAGTTTGGTGGGGTGGCGTGGGGACTGATGTGCAGCATAGTTTTTTCCAGGCGCTGCATCAGGGGACAAATATCGTACCTGCTGACTTTATCGGTACGATCCGCAATGATGATCCGTACACTGAGAATCATTTTGCTTTGAATGCCAATTTGCTGGCTCAGATTGAAGTGTTAGCGAACGGCCAGCTTAGTGATGATCCGCATCGTGTTTATCCAGGAGGGAATCCGAGTACGTTGATTTTGCTTGATGCATTGACTCCACAGGCATTGGGGGGATTGATTGCGATGTATGAGCATAGTGTGTATGTGCAGTCAGTGATTTGGGGCATTAATGCGTTTGATCAGTTTGGTGTGGAGCTGGGAAAGCATTTAGCCGTTCAATTACTACCTGCATTAAAGGGGGAGAGTGTTGAAGTGGTGGATCCGGTAACCCGTGCGGTGTTGGTGCGTTTGCGTGGTTGA----
>xylefacodi
ATGCACAATGGGTTCGATGCTTTGCAGCTTCATGCCAATCGCTTGCGGGGGGTGACAATTCCAGATCTGTTGGCGGCTGAGCTAAAAAGACCAGAGCAATATGCCAGACAAGTTGGTCCGTTGTATTTCAACTTTGCTCGGCAGAAGTATGACTGTGTGGCGTTGGAAGCACTGTTTGCATTGGCGCGAAACCATAATGTGGCTGGTGCGTTCCAGCGCATGTTTTGTGGGGAGCAGGTGAATGTGACCGAGGGGCGTGCCGTGCTGCATACTGCGCTGCGCGGTGATCTTAGTGGTACTTCGGTGGCGGTTGCTGCTTACACGGCGGCGGCTAAAGTGCGCGAGCGAATGTATGCGTTGATTGCCGGGCTGGATGCCAGTGAGGTGACCGATATTATTAGTGTTGGTATTGGGGGCTCGGATCTTGGGCCACGTTTAGTGGTTGATGCGTTGCGTCCGATTTCCCAAGGACGTTTCCGAGTCCATTTTGTCTCTAATGTTGATGGTGCTGCCATGCGGCGTACTCTGGATATGTTGGATCCATCACGTACGGCAGGCATTCTCATCTCCAAGACCTTTGGTACGCAGGAGACGTTGCTCAACGGTCGTATTTTGTACGATTGGTTAGGCGGCAGCGAGCGCTTATATGCGGTCAGTGCTAATCCGGAACGGGCCGCTCATGCGTTCGACATTGTACCCACGCAGGTTTTGCCAATCTGGGATTGGGTGGGTGGACGCTATTCGTTATGGTCAGCAGTTGGTTTCCCGATTGCGTTGGCGATTGGTTCCCAGCGTTTTGAGGAGTTGCTGGCTGGTGCGGCTGAGTTTGATGCGTATGCCCTGAGGGTGCCGTTAGAAGAAAATGTTGCGGTGTTGCATGGGTTAACTGCGGTGTGGAACCGTAACTTCCTTGGTTGCGCCACGTATGCGGTGATGGCTTATGACCAGCGCTTGGCATTGCTCCCTGCCTACTTGCAGCAACTGGTGATGGAAAGTTTGGGTAAGCGGGTCAAGTGCGACGGAACGCCAGTGGATAGGGATACTGTTCCAGTTTGGTGGGGTGGCGTGGGGACTGATGTGCAGCATAGTTTTTTCCAGGCGCTGCATCAGGGGACAAATATCGTACCTGCTGACTTTATCGGTACGATCCGCAATGATGATCCGTACACTGAGAATCATTTTGCTTTGAATGCCAATTTGCTGGCTCAGATTGAAGTGTTAGCGAACGGCCAGCTTAGTGATGATCCGCATCGTGTTTATCCAGGAGGGAATCCGAGTACGTTGATTTTGCTTGATGCATTGACTCCACAGGCATTGGGGGGATTGATTGCGATGTATGAGCATAGTGTGTATGTGCAGTCAGTGATTTGGGGCATTAATGCGTTTGATCAGTTTGGTGTGGAGCTGGGAAAGCATTTAGCCGTTCAATTACTACCTGCATTAAAGGGGGAGAGTGTTGAAGTGGTGGATCCGGTAACCCGTGCGGTGTTGGTGCGTTTGCGTGGTTGA----
>xylefaco32
ATGCACAATGGGTTCGATGCTTTGCAGCTTCATGCCAATCGCTTGCGGGGGGTGACAATTCCAGATCTGTTGGCGGCTGAGCTAAAAAGACCAGAGCAATATGCCAGACAAGTTGGTCCGTTGTATTTCAACTTTGCTCGGCAGAAGTATGACTGTGTGGCGTTGGAAGCACTGTTTGCATTGGCGCGAAACCATAATGTGGCTGGTGCGTTCCAGCGCATGTTTTGTGGGGAGCAGGTGAATGTGACCGAGGGGCGTGCCGTGCTGCATACTGCGCTGCGCGGTGATCTTAGTGGTACTTCGGTGGCGGTTGCTGCTTACACGGCGGCGGCTAAAGTGCGCGAGCGAATGTATGCGTTGATTGCCGGGCTGGATGCCAGTGAGGTGACCGATATTATTAGTGTTGGTATTGGGGGCTCGGATCTTGGGCCACGTTTAGTGGTTGATGCGTTGCGTCCGATTTCCCAAGGACGTTTCCGAGTCCATTTTGTCTCTAATGTTGATGGCGCTGCCATGCGGCGTACTCTGGATATGTTGGATCCATCACGTACGGCAGGCATTCTCATCTCCAAGACCTTTGGTACGCAGGAGACGTTGCTCAACGGTCGTATTTTGTACGATTGGTTAGGCGGCAGCGAGCGCTTATATGCGGTCAGTGCTAATCCGGAACGGGCCGCTCATGCGTTCGACATTGTACCCACGCAGGTTTTGCCAATCTGGGATTGGGTGGGTGGACGCTATTCGTTATGGTCAGCAGTTGGTTTCCCGATTGCGTTGGCGATTGGTTCCCAGCGTTTTGAGGAGTTGCTGGCTGGTGCGGCTGAGTTTGATGCGTATGCCCTGAGGGTGCCGTTAGAAGAAAATGTTGCGGTGTTGCATGGGTTAACTGCGGTGTGGAACCGTAACTTCCTTGGTTGCGCCACGTATGCGGTGATGGCTTATGACCAGCGCTTGGCATTGCTCCCTGCCTACTTGCAGCAACTGGTGATGGAAAGTTTGGGTAAGCGGGTCAAGTGCGACGGAACGCCAGTGGATAGGGATACTGTTCCAGTTTGGTGGGGTGGCGTGGGGACTGATGTGCAGCATAGTTTTTTCCAGGCGCTGCATCAGGGGACAAATATCGTACCTGCTGACTTTATCGGTACGATCCGCAATGATGATCCGTACACTGAGAATCATTTTGCTTTGAATGCCAATTTGCTGGCTCAGATTGAAGTGTTAGCGAACGGCCAGCTTAGTGATGATCCGCATCGTGTTTATCCAGGAGGGAATCCGAGTACGTTGATTTTGCTTGATGCATTGACTCCACAGGCATTGGGGGGATTGATTGCGATGTATGAGCATAGTGTGTATGTGCAGTCAGTGATTTGGGGCATTAATGCGTTTGATCAGTTTGGTGTGGAGCTGGGAAAGCATTTAGCCGTTCAATTACTACCTGCATTAAAGGGGGAGAGTGTTGAAGTGGTGGATCCGGTAACCCGTGCGGTGTTGGTGCGTTTGCGTGGTTGA----
>xylefaco6c
ATGCACAATGGGTTCGATGCTTTGCAGCTTCATGCCAATCGCTTGCGGGGGGTGACAATTCCAGATCTGTTGGCGGCTGAGCTAAAAAGACCAGAGCAATATGCCAGACAAGTTGGTCCGTTGTATTTCAACTTTGCTCGGCAGAAGTATGACTGTGTGGCGTTGGAAGCACTGTTTGCATTGGCGCGAAACCATAATGTGGCTGGTGCGTTCCAGCGCATGTTTTGTGGGGAGCAGGTGAATGTGACCGAGGGGCGTGCCGTGCTGCATACTGCGCTGCGCGGTGATCTTAGTGGTACTTCGGTGGCGGTTGCTGCTTACACGGCGGCGGCTAAAGTGCGCGAGCGAATGTATGCGTTGATTGCCGGGCTGGATGCCAGTGAGGTGACCGATATTATTAGTGTTGGTATTGGGGGCTCGGATCTTGGGCCACGTTTAGTGGTTGATGCGTTGCGTCCGATTTCCCAAGGACGTTTCCGAGTCCATTTTGTCTCTAATGTTGATGGCGCTGCCATGCGGCGTACTCTGGATATGTTGGATCCATCACGTACGGCAGGCATTCTCATCTCCAAGACCTTTGGTACGCAGGAGACGTTGCTCAACGGTCGTATTTTGTACGATTGGTTAGGCGGCAGCGAGCGCTTATATGCGGTCAGTGCTAATCCGGAACGGGCCGCTCATGCGTTCGACATTGTACCCACGCAGGTTTTGCCAATCTGGGATTGGGTGGGTGGACGCTATTCGTTATGGTCAGCAGTTGGTTTCCCGATTGCGTTGGCGATTGGTTCCCAGCGTTTTGAGGAGTTGCTGGCTGGTGCGGCTGAGTTTGATGCGTATGCCCTGAGGGTGCCGTTAGAAGAAAATGTTGCGGTGTTGCATGGGTTAACTGCGGTGTGGAACCGTAACTTCCTTGGTTGCGCCACGTATGCGGTGATGGCTTATGACCAGCGCTTGGCATTGCTCCCTGCCTACTTGCAGCAACTGGTGATGGAAAGTTTGGGTAAGCGGGTCAAGTGCGACGGAACGCCAGTGGATAGGGATACTGTTCCAGTTTGGTGGGGTGGCGTGGGGACTGATGTGCAGCATAGTTTTTTCCAGGCGCTGCATCAGGGGACAAATATCGTACCTGCTGACTTTATCGGTACGATCCGCAATGATGATCCGTACACTGAGAATCATTTTGCTTTGAATGCCAATTTGCTGGCTCAGATTGAAGTGTTAGCGAACGGCCAGCTTAGTGATGATCCGCATCGTGTTTATCCAGGAGGGAATCCGAGTACGTTGATTTTGCTTGATGCATTGACTCCACAGGCATTGGGGGGATTGATTGCGATGTATGAGCATAGTGTGTATGTGCAGTCAGTGATTTGGGGCATTAATGCGTTTGATCAGTTTGGTGTGGAGCTGGGAAAGCATTTAGCCGTTCAATTACTACCTGCATTAAAGGGGGAGAGTGTTGAAGTGGTGGATCCGGTAACCCGTGCGGTGTTGGTGCGTTTGCGTGGTTGA----
>xylefaJa12
ATGCACAATGGGTTCGATGCTTTGCAGCTTCATGCCAATCGCTTGCGGGGGGTGACAATTCCAGATCTGTTGGCGGCTGAGCTAAAAAGACCAGAGCAATATGCCAGACAAGTTGGTCCGTTGTATTTCAACTTTGCTCGGCAGAAGTATGACTGTGTGGCGTTGGAAGCACTGTTTGCATTGGCGCGAAACCATAATGTGGCTGGTGCGTTCCAGCGCATGTTTTGTGGGGAGCAGGTGAATGTGACCGAGGGGCGTGCCGTGCTGCATACTGCGCTGCGCGGTGATCTTAGTGGTACTTCGGTGGCGGTTGCTGCTTACACGGCGGCGGCTAAAGTGCGCGAGCGAATGTATGCGTTGATTGCCGGGCTGGATGCCAGTGAGGTGACCGATATTATTAGTGTTGGTATTGGGGGCTCGGATCTTGGGCCACGTTTAGTGGTTGATGCGTTGCGTCCGATTTCCCAAGGACGTTTCCGAGTCCATTTTGTCTCTAATGTTGATGGCGCTGCCATGCGGCGTACTCTGGATATGTTGGATCCATCACGTACGGCAGGCATTCTCATCTCCAAGACCTTTGGTACGCAGGAGACGTTGCTCAACGGTCGTATTTTGTACGATTGGTTAGGCGGCAGCGAGCGCTTATATGCGGTCAGTGCTAATCCGGAACGGGCCGCTCATGCGTTCGACATTGTACCCACGCAGGTTTTGCCAATCTGGGATTGGGTGGGTGGACGCTATTCGTTATGGTCAGCAGTTGGTTTCCCGATTGCGTTGGCGATTGGTTCCCAGCGTTTTGAGGAGTTGCTGGCTGGTGCGGCTGAGTTTGATGCGTATGCCCTGAGGGTGCCGTTAGAAGAAAATGTTGCGGTGTTGCATGGGTTAACTGCGGTGTGGAACCGTAACTTCCTTGGTTGCGCCACGTATGCGGTGATGGCTTATGACCAGCGCTTGGCATTGCTCCCTGCCTACTTGCAGCAACTGGTGATGGAAAGTTTGGGTAAGCGGGTCAAGTGCGACGGAACGCCAGTGGATAGGGATACTGTTCCAGTTTGGTGGGGTGGCGTGGGGACTGATGTGCAGCATAGTTTTTTCCAGGCGCTGCATCAGGGGACAAATATCGTACCTGCTGACTTTATCGGTACGATCCGCAATGATGATCCGTACACTGAGAATCATTTTGCTTTGAATGCCAATTTGCTGGCTCAGATTGAAGTGTTAGCGAACGGCCAGCTTAGTGATGATCCGCATCGTGTTTATCCAGGAGGGAATCCGAGTACGTTGATTTTGCTTGATGCATTGACTCCACAGGCATTGGGGGGATTGATTGCGATGTATGAGCATAGTGTGTATGTGCAGTCAGTGATTTGGGGCATTAATGCGTTTGATCAGTTTGGTGTGGAGCTGGGAAAGCATTTAGCCGTTCAATTACTACCTGCATTAAAGGGGGAGAGTGTTGAAGTGGTGGATCCGGTAACCCGTGCGGTGTTGGTGCGTTTGCGTGGTTGA----
>xylefaHib4
ATGCACAATGGGTTCGATGCTTTGCAGCTTCATGCCAATCGCTTGCGGGGGGTGACAATTCCAGATCTGTTGGCGGCTGAGCTAAAAAGACCAGAGCAATATGCCAGACAAGTTGGTCCGTTGTATTTCAACTTTGCTCGGCAGAAGTATGACTGTGTGGCGTTGGAAGCACTGTTTGCATTGGCGCGAAACCATAATGTGGCTGGTGCGTTCCAGCGCATGTTTTGTGGGGAGCAGGTGAATGTGACCGAGGGGCGTGCCGTGCTGCATACTGCGCTGCGCGGTGATCTTAGTGGTACTTCGGTGGCGGTTGCTGCTTACACGGCGGCGGCTAAAGTGCGCGAGCGAATGTATGCGTTGATTGCCGGGCTGGATGCCAGTGAGGTGACCGATATTATTAGTGTTGGTATTGGGGGCTCGGATCTTGGGCCACGTTTAGTGGTTGATGCGTTGCGTCCGATTTCCCAAGGACGTTTCCGAGTCCATTTTGTCTCTAATGTTGATGGCGCTGCCATGCGGCGTACTCTGGATATGTTGGATCCATCACGTACGGCAGGCATTCTCATCTCCAAGACCTTTGGTACGCAGGAGACGTTGCTCAACGGTCGTATTTTGTACGATTGGTTAGGCGGCAGCGAGCGCTTATATGCGGTCAGTGCTAATCCGGAACGGGCCGCTCATGCGTTCGACATTGTACCCACGCAGGTTTTGCCAATCTGGGATTGGGTGGGTGGACGCTATTCGTTATGGTCAGCAGTTGGTTTCCCGATTGCGTTGGCGATTGGTTCCCAGCGTTTTGAGGAGTTGCTGGCTGGTGCGGCTGAGTTTGATGCGTATGCCCTGAGGGTGCCGTTAGAAGAAAATGTTGCGGTGTTGCATGGGTTAACTGCGGTGTGGAACCGTAACTTCCTTGGTTGCGCCACGTATGCGGTGATGGCTTATGACCAGCGCTTGGCATTGCTCCCTGCCTACTTGCAGCAACTGGTGATGGAAAGTTTGGGTAAGCGGGTCAAGTGCGACGGAACGCCAGTGGATAGGGATACTGTTCCAGTTTGGTGGGGTGGCGTGGGGACTGATGTGCAGCATAGTTTTTTCCAGGCGCTGCATCAGGGGACAAATATCGTACCTGCTGACTTTATCGGTACGATCCGCAATGATGATCCGTACACTGAGAATCATTTTGCTTTGAATGCCAATTTGCTGGCTCAGATTGAAGTGTTAGCGAACGGCCAGCTTAGTGATGATCCGCATCGTGTTTATCCAGGAGGGAATCCGAGTACGTTGATTTTGCTTGATGCATTGACTCCACAGGCATTGGGGGGATTGATTGCGATGTATGAGCATAGTGTGTATGTGCAGTCAGTGATTTGGGGCATTAATGCGTTTGATCAGTTTGGTGTGGAGCTGGGAAAGCATTTAGCCGTTCAATTACTACCTGCATTAAAGGGGGAGAGTGTTGAAGTGGTGGATCCGGTAACCCGTGCGGTGTTGGTGCGTTTGCGTGGTTGA----
>xylefaPr8x
ATGCACAATGGGTTCGATGCTTTGCAGCTTCATGCCAATCGCTTGCGGGGGGTGACAATTCCAGATCTGTTGGCGGCTGAGCTAAAAAGACCAGAGCAATATGCCAGACAAGTTGGTCCGTTGTATTTCAACTTTGCTCGGCAGAAGTATGACTGTGTGGCGTTGGAAGCACTGTTTGCATTGGCGCGAAACCATAATGTGGCTGGTGCGTTCCAGCGCATGTTTTGTGGGGAGCAGGTGAATGTGACCGAGGGGCGTGCCGTGCTGCATACTGCGCTGCGCGGTGATCTTAGTGGTACTTCGGTGGCGGTTGCTGCTTACACGGCGGCGGCTAAAGTGCGCGAGCGAATGTATGCGTTGATTGCCGGGCTGGATGCCAGTGAGGTGACCGATATTATTAGTGTTGGTATTGGGGGCTCGGATCTTGGGCCACGTTTAGTGGTTGATGCGTTGCGTCCGATTTCCCAAGGACGTTTCCGAGTCCATTTTGTCTCTAATGTTGATGGCGCTGCCATGCGGCGTACTCTGGATATGTTGGATCCATCACGTACGGCAGGCATTCTCATCTCCAAGACCTTTGGTACGCAGGAGACGTTGCTCAACGGTCGTATTTTGTACGATTGGTTAGGCGGCAGCGAGCGCTTATATGCGGTCAGTGCTAATCCGGAACGGGCCGCTCATGCGTTCGACATTGTACCCACGCAGGTTTTGCCAATCTGGGATTGGGTGGGTGGACGCTATTCGTTATGGTCAGCAGTTGGTTTCCCGATTGCGTTGGCGATTGGTTCCCAGCGTTTTGAGGAGTTGCTGGCTGGTGCGGCTGAGTTTGATGCGTATGCCCTGAGGGTGCCGTTAGAAGAAAATGTTGCGGTGTTGCATGGGTTAACTGCGGTGTGGAACCGTAACTTCCTTGGTTGCGCCACGTATGCGGTGATGGCTTATGACCAGCGCTTGGCATTGCTCCCTGCCTACTTGCAGCAACTGGTGATGGAAAGTTTGGGTAAGCGGGTCAAGTGCGACGGAACGCCAGTGGATAGGGATACTGTTCCAGTTTGGTGGGGTGGCGTGGGGACTGATGTGCAGCATAGTTTTTTCCAGGCGCTGCATCAGGGGACAAATATCGTACCTGCTGACTTTATCGGTACGATCCGCAATGATGATCCGTACACTGAGAATCATTTTGCTTTGAATGCCAATTTGCTGGCTCAGATTGAAGTGTTAGCGAACGGCCAGCTTAGTGATGATCCGCATCGTGTTTATCCAGGAGGGAATCCGAGTACGTTGATTTTGCTTGATGCATTGACTCCACAGGCATTGGGGGGATTGATTGCGATGTATGAGCATAGTGTGTATGTGCAGTCAGTGATTTGGGGCATTAATGCGTTTGATCAGTTTGGTGTGGAGCTGGGAAAGCATTTAGCCGTTCAATTACTACCTGCATTAAAGGGGGAGAGTGTTGAAGTGGTGGATCCGGTAACCCGTGCGGTGTTGGTGCGTTTGCGTGGTTGA----
>xylefaU24D
ATGCACAATGGGTTCGATGCTTTGCAGCTTCATGCCAATCGCTTGCGGGGGGTGACAATTCCAGATCTGTTGGCGGCTGAGCTAAAAAGACCAGAGCAATATGCCAGACAAGTTGGTCCGTTGTATTTCAACTTTGCTCGGCAGAAGTATGACTGTGTGGCGTTGGAAGCACTGTTTGCATTGGCGCGAAACCATAATGTGGCTGGTGCGTTCCAGCGCATGTTTTGTGGGGAGCAGGTGAATGTGACCGAGGGGCGTGCCGTGCTGCATACTGCGCTGCGCGGTGATCTTAGTGGTACTTCGGTGGCGGTTGCTGCTTACACGGCGGCGGCTAAAGTGCGCGAGCGAATGTATGCGTTGATTGCCGGGCTGGATGCCAGTGAGGTGACCGATATTATTAGTGTTGGTATTGGGGGCTCGGATCTTGGGCCACGTTTAGTGGTTGATGCGTTGCGTCCGATTTCCCAAGGACGTTTCCGAGTCCATTTTGTCTCTAATGTTGATGGCGCTGCCATGCGGCGTACTCTGGATATGTTGGATCCATCACGTACGGCAGGCATTCTCATCTCCAAGACCTTTGGTACGCAGGAGACGTTGCTCAACGGTCGTATTTTGTACGATTGGTTAGGCGGCAGCGAGCGCTTATATGCGGTCAGTGCTAATCCGGAACGGGCCGCTCATGCGTTCGACATTGTACCCACGCAGGTTTTGCCAATCTGGGATTGGGTGGGTGGACGCTATTCGTTATGGTCAGCAGTTGGTTTCCCGATTGCGTTGGCGATTGGTTCCCAGCGTTTTGAGGAGTTGCTGGCTGGTGCGGCTGAGTTTGATGCGTATGCCCTGAGGGTGCCGTTAGAAGAAAATGTTGCGGTGTTGCATGGGTTAACTGCGGTGTGGAACCGTAACTTCCTTGGTTGCGCCACGTATGCGGTGATGGCTTATGACCAGCGCTTGGCATTGCTCCCTGCCTACTTGCAGCAACTGGTGATGGAAAGTTTGGGTAAGCGGGTCAAGTGCGACGGAACGCCAGTGGATAGGGATACTGTTCCAGTTTGGTGGGGTGGCGTGGGGACTGATGTGCAGCATAGTTTTTTCCAGGCGCTGCATCAGGGGACAAATATCGTACCTGCTGACTTTATCGGTACGATCCGCAATGATGATCCGTACACTGAGAATCATTTTGCTTTGAATGCCAATTTGCTGGCTCAGATTGAAGTGTTAGCGAACGGCCAGCTTAGTGATGATCCGCATCGTGTTTATCCAGGAGGGAATCCGAGTACGTTGATTTTGCTTGATGCATTGACTCCACAGGCATTGGGGGGATTGATTGCGATGTATGAGCATAGTGTGTATGTGCAGTCAGTGATTTGGGGCATTAATGCGTTTGATCAGTTTGGTGTGGAGCTGGGAAAGCATTTAGCCGTTCAATTACTACCTGCATTAAAGGGGGAGAGTGTTGAAGTGGTGGATCCGGTAACCCGTGCGGTGTTGGTGCGTTTGCGTGGTTGA----
>xylefasFb7
ATGCACAATGGGTTCGATGCTTTGCAGCTTCATGCCAATCGCTTGCGGGGGGTGACAATTCCAGATCTGTTGGCTGCTGAGCTAAAAAGACCAGAGAAATATGCCAGACAAGTTGGTCCGTTGTATTTCAACTTTGCTCGGCAGAAGTATGACTGTGTGGCGTTGGAAGCACTGTTTGCATTGGCGCGAAACCATAATGTGACTGGTGCGTTCCAGCGCATGTTTTGTGGGGAGCAGGTGAATGTGACCGAGGGGCGTGCCGTGCTGCATACTGCGCTGCGCGGTGATCTTAGTGGTACTTCGGTGGCGGTTGCTGCTTACACGGCGGCGGCTAAAGTGCGCGAGCGAATGTATGCGTTGATTGCCGGGCTGGATGCCAGTGAGGTGACCGATATTGTTAGTGTTGGCATTGGGGGCTCGGATCTTGGGCCACGTTTAGTGGTTGATGCGTTGCGTCCGATTTCCCAAGGACGTTTCCGAGTCCATTTTGTCTCTAATGTTGATGGCGCTGCTATGCGGCGTACTCTGGATATGTTGGATCCATCACGTACGGCAGGCATTCTCATCTCCAAGACCTTTGGTACGCAGGAGACGTTGCTCAACGGTCGTATTTTGTACGATTGGTTAGGCGGCAGCGAGCGCTTATATGCGGTCAGTGCTAATCCGGAACGGGCCGCTCATGCGTTCGACATTGTACCCACGCAGGTTTTGCCAATCTGGGATTGGGTGGGTGGACGCTATTCTTTATGGTCAGCAGTTGGTTTCCCGATTGCGTTGGCGATTGGTTCTCAACGTTTTGAGGAGTTGCTGGCTGGTGCGGCTGAGTTTGATGCGTATGCCCTGAGGGTGCCGTTAGAAGAAAATGTTGCGGTGTTGCATGGGTTAACTGCGGTGTGGAACCGTAACTTCCTTGGTTGCGCCACGTATGCGGTGATGGCTTATGACCAGCGCTTGGCATTGCTCCCTGCCTACTTGCAGCAACTGGTGATGGAAAGTTTGGGTAAGCGGGTCAAGTGCGACGGAACGCCAGTGGATAGGGATACTGTTCCAGTTTGGTGGGGTGGCGTGGGGACTGATGTGCAGCATAGTTTTTTCCAGGCGCTGCATCAGGGGACAAATATCGTACCTGCTGACTTTATCGGTACGATCCGCAATGATGATCTGTACACTGAGAATCATTTTGCTTTGAATGCCAATTTGCTGGCTCAGATTGAAGTGTTAGCGAACGGCCAGCTTAGTGATGATCCGCATCGTGTTTATCCAGGAGGGAATCCGAGTACGTTGATTTTGCTTGATGCATTGACTCCACAGGCATTGGGGGGATTGATTGCGATGTATGAGCATAGTGTGTATGTGCAGTCAGTGATTTGGGGCATTAATGCGTTTGATCAGTTTGGTGTGGAGCTGGGAAAGCATTTAGCCGTTCAATTACTACCTGCATTAAAGGGGGAGAGTGTTGAAGTGGTGGATCCGGTAACCCGTGCGGTGTTGGTGCGTTTGCGTGGTTGA----
>xylefaOLS9
ATGCACAATGGGTTCGATGCTTTGCAGCTTCATGCCAATCGCTTGCGGGGGGTGACAATTCCAGATCTGTTGGCGGCTGAGCTAAAAAGACCAGAGCAATATGCCAGACAAGTTGGTCCGTTGTATTTCAACTTTGCTCGGCAGAAGTATGACTGTGTGGCGTTGGAAGCACTGTTTGCATTGGCGCGAAACCATAATGTGGCTGGTGCGTTCCAGCGCATGTTTTGTGGGGAGCAGGTGAATGTGACCGAGGGGCGTGCCGTGCTGCATACTGCGCTGCGCGGTGATCTTAGTGGTACTTCGGTGGCGGTTGCTGCTTACACGGCGGCGGCTAAAGTGCGCGAGCGAATGTATGCGTTGATTGCCGGGCTGGATGCCAGTGAGGTGACCGATATTATTAGTGTTGGTATTGGGGGCTCGGATCTTGGGCCACGTTTAGTGGTTGATGCGTTGCGTCCGATTTCCCAAGGACGTTTCCGAGTCCATTTTGTCTCTAATGTTGATGGTGCTGCCATGCGGCGTACTCTGGATATGTTGGATCCATCACGTACGGCAGGCATTCTCATCTCCAAGACCTTTGGTACGCAGGAGACGTTGCTCAACGGTCGTATTTTGTACGATTGGTTAGGCGGCAGCGAGCGCTTATATGCGGTCAGTGCTAATCCGGAACGGGCCGCTCATGCGTTCGACATTGTACCCACGCAGGTTTTGCCAATCTGGGATTGGGTGGGTGGACGCTATTCGTTATGGTCAGCAGTTGGTTTCCCGATTGCGTTGGCGATTGGTTCCCAGCGTTTTGAGGAGTTGCTGGCTGGTGCGGCTGAGTTTGATGCGTATGCCCTGAGGGTGCCGTTAGAAGAAAATGTTGCGGTGTTGCATGGGTTAACTGCGGTGTGGAACCGTAACTTCCTTGGTTGCGCCACGTATGCGGTGATGGCTTATGACCAGCGCTTGGCATTGCTCCCTGCCTACTTGCAGCAACTGGTGATGGAAAGTTTGGGTAAGCGGGTCAAGTGCGACGGAACGCCAGTGGATAGGGATACTGTTCCAGTTTGGTGGGGTGGCGTGGGGACTGATGTGCAGCATAGTTTTTTCCAGGCGCTGCATCAGGGGACAAATATCGTACCTGCTGACTTTATCGGTACGATCCGCAATGATGATCCGTACACTGAGAATCATTTTGCTTTGAATGCCAATTTGCTGGCTCAGATTGAAGTGTTAGCGAACGGCCAGCTTAGTGATGATCCGCATCGTGTTTATCCAGGAGGGAATCCGAGTACGTTGATTTTGCTTGATGCATTGACTCCACAGGCATTGGGGGGATTGATTGCGATGTATGAGCATAGTGTGTATGTGCAGTCAGTGATTTGGGGCATTAATGCGTTTGATCAGTTTGGTGTGGAGCTGGGAAAGCATTTAGCCGTTCAATTACTACCTGCATTAAAGGGGGAGAGTGTTGAAGTGGTGGATCCGGTAACCCGTGCGGTGTTGGTGCGTTTGCGTGGTTGA----
>xylefaOLS8
ATGCACAATGGGTTCGATGCTTTGCAGCTTCATGCCAATCGCTTGCGGGGGGTGACAATTCCAGATCTGTTGGCGGCTGAGCTAAAAAGACCAGAGCAATATGCCAGACAAGTTGGTCCGTTGTATTTCAACTTTGCTCGGCAGAAGTATGACTGTGTGGCGTTGGAAGCACTGTTTGCATTGGCGCGAAACCATAATGTGGCTGGTGCGTTCCAGCGCATGTTTTGTGGGGAGCAGGTGAATGTGACCGAGGGGCGTGCCGTGCTGCATACTGCGCTGCGCGGTGATCTTAGTGGTACTTCGGTGGCGGTTGCTGCTTACACGGCGGCGGCTAAAGTGCGCGAGCGAATGTATGCGTTGATTGCCGGGCTGGATGCCAGTGAGGTGACCGATATTATTAGTGTTGGTATTGGGGGCTCGGATCTTGGGCCACGTTTAGTGGTTGATGCGTTGCGTCCGATTTCCCAAGGACGTTTCCGAGTCCATTTTGTCTCTAATGTTGATGGTGCTGCCATGCGGCGTACTCTGGATATGTTGGATCCATCACGTACGGCAGGCATTCTCATCTCCAAGACCTTTGGTACGCAGGAGACGTTGCTCAACGGTCGTATTTTGTACGATTGGTTAGGCGGCAGCGAGCGCTTATATGCGGTCAGTGCTAATCCGGAACGGGCCGCTCATGCGTTCGACATTGTACCCACGCAGGTTTTGCCAATCTGGGATTGGGTGGGTGGACGCTATTCGTTATGGTCAGCAGTTGGTTTCCCGATTGCGTTGGCGATTGGTTCCCAGCGTTTTGAGGAGTTGCTGGCTGGTGCGGCTGAGTTTGATGCGTATGCCCTGAGGGTGCCGTTAGAAGAAAATGTTGCGGTGTTGCATGGGTTAACTGCGGTGTGGAACCGTAACTTCCTTGGTTGCGCCACGTATGCGGTGATGGCTTATGACCAGCGCTTGGCATTGCTCCCTGCCTACTTGCAGCAACTGGTGATGGAAAGTTTGGGTAAGCGGGTCAAGTGCGACGGAACGCCAGTGGATAGGGATACTGTTCCAGTTTGGTGGGGTGGCGTGGGGACTGATGTGCAGCATAGTTTTTTCCAGGCGCTGCATCAGGGGACAAATATCGTACCTGCTGACTTTATCGGTACGATCCGCAATGATGATCCGTACACTGAGAATCATTTTGCTTTGAATGCCAATTTGCTGGCTCAGATTGAAGTGTTAGCGAACGGCCAGCTTAGTGATGATCCGCATCGTGTTTATCCAGGAGGGAATCCGAGTACGTTGATTTTGCTTGATGCATTGACTCCACAGGCATTGGGGGGATTGATTGCGATGTATGAGCATAGTGTGTATGTGCAGTCAGTGATTTGGGGCATTAATGCGTTTGATCAGTTTGGTGTGGAGCTGGGAAAGCATTTAGCCGTTCAATTACTACCTGCATTAAAGGGGGAGAGTGTTGAAGTGGTGGATCCGGTAACCCGTGCGGTGTTGGTGCGTTTGCGTGGTTGA----
>long-mer2587_(reversed)
---------------------------------------------------------------------------------------------------------------------------------------------------------------------------------------------------------------------------------------------------------------------------------------------------------------------------------------------------------------------------------------------------------------------------------------------------------------------------------------------------------------------------------------------------------------------------------------------------------------------------------------------------------------------------------------------------------------------------------------------------------------------------------------------------------------------------------------------------------------------------------------------------------------------------------------------------------------------------------------------------------------------------------------------------------------------------------------------------------------------------------------------------------------------------------------------------------------------------------------------------------------------GCGAACGGCCAGCTTAGCGATAATCCGCATCGTGTTTATCCAG---------------------------------------------------------------------------------------------------------------------------------------------------------------------------------------------------------------------------------------------------------
>long-mer2586_(reversed)
----------------------------------------------------------------------------------------------------------------------------------------------------------------------------------------------------------------------------------------------------------------------------------------------------------------------------------------------------------------------------------------------------------------------------------------------------------------------------------------------------------------------------------------------------------------------------------------------------------------------------------------------------------------------------------------------------------------------------------------------------------------------------------------------------------------------------------------------------------------------------------------------------------------------------------------------------------------------------------------------------------------------------------------------------------------------------------------------------------------------------------------------------------------------------------------------------------------------------------------------------------------------------------------------------------------------------------------------------------------------------------------------------------------------------------------------------------------------------------------------------AGGGGGAGAGTGTTGAAGTGGCGGATCC-----------------------------------------
>long-mer2585_(reversed)
---------------------------------------------------------------------------------------------------------------------------------------------------------------------------------------------------------------------------------------------------------------------------------------------------------------------------------------------------------------------------------------------------------------------------------------------------------------------------------------------------------------------------------------------------------------------------------------------------------------------------------------------------------------------------------------------------------------------------------------------------------------------------------------------------------------------------------------------------------------------------------------------------------------------------------------------------------------------------------------------------------------------------------------------------------------------------------------------------------------------------------------------------------------------------------------------------------------------------------------------------------------------------------------------------------------------------------------------------------------------------------------------------------------------------------------------------------------------------------------------------------------------------------GTAACGCGTGCGGTGTTGCTGCGTTTGCGTGGTTGAGTGT
