# Supplementary material for: Identification of genetic relationships and subspecies signatures in Xylella fastidiosa
Source: BMC Genomics. 2019 Mar 25;20:239. doi: 10.1186/s12864-019-5565-9 (PMC6434890; doi:10.1186/s12864-019-5565-9)
Supplement: Supplementary file 8 — Analysis of (non-)synonymous SNPs in homologs to CDS harboring specific k-mers for selected enriched GOs. (ZIP 549 kb) [file 12864_2019_5565_MOESM8_ESM.zip › Additional-File8/Additional-File8A_CladeIII/GO-0006096/CP006740.1.440/Clade III assembled to xylefaMU34.fasta]

>xylefaMU34
ATGACCGTTATTGCCAAAATTTATGCTCGTGAGATTCTTGATTCCCGTGGCAACCCTACTCTTGAAGCGGAGGTCACTCTGGAGAATGCTGTCTGTGGCCGTGCCGCAGTCCCTTCAGGTGCTTCGACTGGTACCAAGGAAGCGGTGGAATTACGTGATGGTGACAAGACACGTTACTTAGGCAAGGGGGTGCGTGCAGCGGTGGATAACGTCAATGGTGTTATTGCTGCGGCGTTGGTGGGTTTCGATGGAGCTGACCAAACAGGCTTGGACCATCGTTTAATCAATCTGGACGGCACCGAGAATAAGGGGCGTTTGGGCGCTAACGCGCTGCTCGGTGTTTCGTTAGCAACCGCACATGCGGTTGCCGCCGCGCGTAAACAGCCGCTATGGATGTATTTGTCCACCCTTGGTGAATCCAAGTTATCGTTGCCGGTGCCAATGATGAACATCATCAATGGTGGTGCGCATGCGGATAACAACGTTGATTTCCAGGAGTTTATGGTGTTGCCCGTTGGTTTTGCTTCGTTTTCCGAAGCACTGCGTGCCGGTACCGAGATCTTTCATGCGCTAAAGTCAGTGCTGAAGGGACAGGGTTTAAGTACTGCGGTGGGTGATGAAGGGGGCTTTGCTCCGGACTTCCGCAGTAATGTTGAGGCACTGGATGCCATTCTTGAGGCAATAGGTAGGGCTGGTTATATCGCTGGAGAGGATGTGTTGTTAGGTTTGGATGTTGCTTCTTCCGAGTTTCGCAACAACGGTAAGTACAACTTGGTTGGTGAGAACAAGCGTCTGACCAGTGAGCAGTTTGTTGATTTCTTGGATGATTTGGTTGCGCAGTACCCAATCATCAGTATTGAGGATGGTTTAGCCGAGGATGATTGGGTGGGTTGGAAGCAATTGACTGAACGTATCGGCCATAAAGTACAGTTGGTGGGCGATGATCTGTTTGTGACTAATCCTAAGGTTTTCCAGGAAGGCATCACTTCTGGCATCGCGAATGCGATCCTTATAAAACTTAACCAAATCGGTACGTTGACGGAGACTCTGGAATCAATTGCGATGGCTCACCGTGCTCAGTACGCTGCTATCGTCTCGCATCGATCAGGCGAGACTGAGGATACATCGATTGCGGACATTGCGGTGGCGACTACGGCAACTCAAATCAAGACTGGCTCGTTATGCCGTTCTGATCGTGTTGCCAAGTACAACCAGTTGTTACGCATTGAGCAGGCGCTTGGTGTTGGTGCGCGTTATGCTGGTTGTGATGCGTTCGTTTCCCTGAAGTCCTGA
>xylefa4626
ATGACCGTTATTGCCAAAATTTATGCTCGTGAGATTCTTGATTCCCGTGGCAACCCTACTCTTGAAGCGGAGGTCACTCTGGAGAATGCTGTCTGTGGCCGTGCCGCAGTCCCCTCAGGTGCTTCGACTGGTACCAAGGAAGCGGTGGAATTACGTGATGGTGACAAGACACGTTACTTAGGCAAGGGGGTGCGTGCAGCGGTGGATAACGTCAATGGTGTTATTGCTGCGGCGTTGGTGGGTTTCGATGGAGCTGACCAAACAGGCTTGGACCATCGTTTAATCAATCTGGACGGCACCGAGAATAAGGGGCGTTTGGGCGCTAACGCGCTGCTCGGTGTTTCGTTAGCAACCGCACATGCGGTTGCCGCCGCGCGTAAACAGCCGCTATGGATGTATTTGTCCACCCTTGGTGAATCCAAGTTATCGTTGCCGGTGCCAATGATGAACATCATCAATGGTGGTGCGCATGCGGATAACAACGTTGATTTCCAGGAGTTTATGGTGTTGCCCGTTGGTTTTGCTTCGTTTTCCGAAGCACTGCGTGCCGGTACCGAGATCTTTCATGCGCTAAAGTCAGTGCTGAAGGGACAGGGTTTAAGTACTGCGGTGGGTGATGAAGGGGGCTTTGCTCCGGACTTCCGCAGTAATGTTGAGGCACTGGATGCCATTCTTGAGGCAATAGGTAGGGCTGGTTATATCGCTGGAGAGGATGTGTTGTTAGGTTTGGATGTTGCTTCTTCCGAGTTTCGCAACAACGGTAAGTACAACTTGGTTGGTGAGAACAAGCGTCTGACCAGTGAGCAGTTTGTTGATTTCTTGGATGATTTGGTTGCGCAGTACCCAATCATCAGTATTGAGGATGGTTTAGCCGAGGATGATTGGGTGGGTTGGAAGCAATTGACTGAACGTATCGGCCATAAAGTACAGTTGGTGGGCGATGATCTGTTTGTGACTAATCCTAAGGTTTTCCAGGAAGGCATCACTTCTGGCATCGCGAATGCGATCCTTATAAAACTTAACCAAATCGGTACGTTGACGGAGACTCTGGAATCAATTGCGATGGCTCACCGTGCTCAGTACGCTGCTATCGTCTCGCATCGATCAGGCGAGACTGAGGATACATCAATTGCGGACATTGCGGTGGCGACTACGGCAACTCAAATCAAGACTGGCTCGTTATGCCGTTCTGATCGTGTTGCCAAGTACAACCAGTTGTTACGCATTGAGCAGGCGCTTGGTGTTGGTGCGCGTTATGCTGGTCGTGATGCGTTCGTTTCCCTGAAGTCCTGA
>xylefa4627
ATGACCGCTATTGCCAAAATTTATGCTCGTGAGATTCTTGATTCCCGTGGCAACCCTACTCTTGAGGCGGAGGTCACTCTGGAGAATGCTGTCTGTGGCCGTGCCGCAGTCCCTTCAGGTGCTTCGACTGGTACCAAGGAAGCGGTGGAATTACGTGATGGTGACAAGACACGTTACTTAGGCAAGGGGGTGCGTGCAGCGGTGGATAACGTCAATGGTGTTATTGCTGCGGCGTTGGTGGGTTTCGATGGAGCTGACCAAACAGGCTTGGACCATCGTTTAATCAATCTGGACGGCACCGAGAATAAGGGGCGTTTGGGCGCTAACGCGCTGCTCGGTGTTTCGTTAGCAACCGCACATGCGGTTGCCGCCGCGCGTAAACAGCCGCTATGGATGTATTTGTCCACCCTTGGTGAATCCAAGTTATCGTTGCCGGTGCCAATGATGAACATCATCAATGGTGGTGCGCATGCGGATAACAACGTTGATTTCCAGGAGTTTATGGTGTTGCCCGTTGGTTTTGCTTCGTTTTCCGAAGCACTGCGTGCCGGTACCGAGATCTTTCATGCGCTAAAGTCAGTGCTGAAGGGACAGGGTTTAAGTACTGCGGTGGGTGATGAAGGGGGCTTTGCTCCGGACTTGCGCAGTAATGTTGAGGCACTGGATGCCATTCTTGAGGCAATAGGTAGGGCTGGTTATATCGCTGGAGAGGATGTGTTGTTAGGTTTGGATGTTGCTTCTTCCGAGTTTCGCAACAACGGTAAGTACAACTTGGTTGGTGAGAACAAGCGTCTGACCAGTGAGCAGTTTGTTGATTTCTTGGATGATTTGGTTGCGCAGTACCCAATCATCAGTATTGAGGATGGTTTAGCCGAGGATGATTGGGTGGGTTGGAAGCAATTGACTGAACGTATCGGCCATAAAGTACAGTTGGTGGGCGATGATCTGTTTGTGACTAATCCTAAGGTTTTCCAGGAAGGCATCACTTCTGGCATCGCGAATGCGATCCTTATAAAACTTAACCAAATCGGTACGTTGACGGAGACTCTGGAATCAATTGCGATGGCTCACCGTGCTCAGTACGCTGCTATCGTCTCGCATCGATCAGGCGAGACTGAGGATACATCGATTGCGGACATTGCGGTGGCGACTACGGCAACTCAAATCAAGACTGGCTCGTTATGCCGTTCTGATCGTGTTGCCAAGTACAACCAGTTGTTACGCATTGAGCAGGCGCTTGGTGTTGGTGCGCGTTATGCTGGTCGTGATGCGTTCGTTTCCCTGAAGTCCTGA
>xylefa3579
ATGACCGTTATTGCCAAAATTTATGCTCGTGAGATTCTTGATTCCCGTGGCAACCCTACTCTTGAAGCGGAGGTCACTCTGGAGAATGCTGTCTGTGGCCGTGCCGCAGTCCCCTCAGGTGCTTCGACTGGTACCAAGGAAGCGGTGGAATTACGTGATGGTGACAAGACACGTTACTTAGGCAAGGGGGTGCGTGCAGCGGTGGATAACGTCAATGGTGTTATTGCTGCGGCGTTGGTGGGTTTCGATGGAGCTGACCAAACAGGCTTGGACCATCGTTTAATCAATCTGGACGGCACCGAGAATAAGGGGCGTTTGGGCGCTAACGCGCTGCTCGGTGTTTCGTTAGCAACCGCACATGCGGTTGCCGCCGCGCGTAAACAGCCGCTATGGATGTATTTGTCCACCCTTGGTGAATCCAAGTTATCGTTGCCGGTGCCAATGATGAACATCATCAATGGTGGTGCGCATGCGGATAACAACGTTGATTTCCAGGAGTTTATGGTGTTGCCCGTTGGTTTTGCTTCGTTTTCCGAAGCACTGCGTGCCGGTACCGAGATCTTTCATGCGCTAAAGTCAGTGCTGAAGGGACAGGGTTTAAGTACTGCGGTGGGTGATGAAGGGGGCTTTGCTCCGGACTTCCGCAGTAATGTTGAGGCACTGGATGCCATTCTTGAGGCAATAGGTAGGGCTGGTTATATCGCTGGAGAGGATGTGTTGTTAGGTTTGGATGTTGCTTCTTCCGAGTTTCGCAACAACGGTAAGTACAACTTGGTTGGTGAGAACAAGCGTCTGACCAGTGAGCAGTTTGTTGATTTCTTGGATGATTTGGTTGCGCAGTACCCAATCATCAGTATTGAGGATGGTTTAGCCGAGGATGATTGGGTGGGTTGGAAGCAATTGACTGAACGTATCGGCCATAAAGTACAGTTGGTGGGCGATGATCTGTTTGTGACTAATCCTAAGGTTTTCCAGGAAGGCATCACTTCTGGCATCGCGAATGCGATCCTTATAAAACTTAACCAAATCGGTACGTTGACGGAGACTCTGGAATCAATTGCGATGGCTCACCGTGCTCAGTACGCTGCTATCGTCTCGCATCGATCAGGCGAGACTGAGGATACATCAATTGCGGACATTGCGGTGGCGACTACGGCAACTCAAATCAAGACTGGCTCGTTATGCCGTTCTGATCGTGTTGCCAAGTACAACCAGTTGTTACGCATTGAGCAGGCGCTTGGTGTTGGTGCGCGTTATGCTGGTCGTGATGCGTTCGTTTCCCTGAAGTCCTGA
>xylefa8073
ATGACCGTTATTGCCAAAATTTATGCTCGTGAGATTCTTGATTCCCGTGGCAACCCTACTCTTGAAGCGGAGGTCACTCTGGAGAATGCTGTCTGTGGCCGTGCCGCAGTCCCTTCAGGTGCTTCGACTGGTACCAAGGAAGCGGTGGAATTACGTGATGGTGACAAGACACGTTACTTAGGCAAGGGGGTGCGTGCAGCGGTGGATAACGTCAATGGTGTTATTGCTGCGGCGTTGGTGGGTTTCGATGGAGCTGACCAAACAGGCTTGGACCATCGTTTAATCAATCTGGACGGCACCGAGAATAAGGGGCGTTTGGGCGCTAACGCGCTGCTCGGTGTTTCGTTAGCAACCGCACATGCGGTTGCCGCCGCGCGTAAACAGCCGCTATGGATGTATTTGTCCACCCTTGGTGAATCCAAGTTATCGTTGCCGGTGCCAATGATGAACATCATCAATGGTGGTGCGCATGCGGATAACAACGTTGATTTCCAGGAGTTTATGGTGTTGCCCGTTGGTTTTGCTTCGTTTTCCGAAGCACTGCGTGCCGGTACCGAGATCTTTCATGCGCTAAAGTCAGTGCTGAAGGGACAGGGTTTAAGTACTGCGGTGGGTGATGAAGGGGGCTTTGCTCCGGACTTCCGCAGTAATGTTGAGGCACTGGATGCCATTCTTGAGGCAATCGGTAGGGCTGGTTATATCGCTGGAGAGGATGTGTTGTTAGGTTTGGATGTTGCTTCTTCCGAGTTTCGCAACAACGGTAAGTACAACTTGGTTGGTGAGAACAAGCGTCTGACCAGTGAGCAGTTTGTTGATTTCTTGGATGATTTGGTTGCGCAGTACCCAATCATCAGTATTGAGGATGGTTTAGCCGAGGATGATTGGGTGGGTTGGAAGCAATTGACTGAACGTATCGGCCATAAAGTACAGTTGGTGGGCGATGATCTGTTTGTGACTAATCCTAAGGTTTTCCAGGAAGGCATCACTTCTGGCATCGCGAATGCGATCCTTATAAAACTTAACCAAATCGGTACGTTGACGGAGACTCTGGAATCAATTGCGATGGCTCACCGTGCTCAGTACGCTGCTATCGTCTCGCATCGATCAGGCGAGACTGAGGATACATCAATTGCGGACATTGCGGTGGCGACTACGGCAACTCAAATCAAGACTGGCTCGTTATGCCGTTCTGATCGTGTTGCCAAGTACAACCAGTTGTTACGCATTGAGCAGGCGCTTGGTGTTGGTGCGCGTTATGCTGGTCGTGATGCGTTCGTTTCCCTGAAGTCCTGA
>xylefa8082
ATGACCGTTATTGCCAAAATTTATGCTCGTGAGATTCTTGATTCCCGTGGCAACCCTACTCTTGAAGCGGAGGTCACTCTGGAGAATGCTGTCTGTGGCCGTGCCGCAGTCCCCTCAGGTGCTTCGACTGGTACCAAGGAAGCGGTGGAATTACGTGATGGTGACAAGACACGTTACTTAGGCAAGGGGGTGCGTGCAGCGGTGGATAACGTCAATGGTGTTATTGCTGCGGCGTTGGTGGGTTTCGATGGAGCTGACCAAACAGGCTTGGACCATCGTTTAATCAATCTGGACGGCACCGAGAATAAGGGGCGTTTGGGCGCTAACGCGCTGCTCGGTGTTTCGTTAGCAACCGCACATGCGGTTGCCGCCGCGCGTAAACAGCCGCTATGGATGTATTTGTCCACCCTTGGTGAATCCAAGTTATCGTTGCCGGTGCCAATGATGAACATCATCAATGGTGGTGCGCATGCGGATAACAACGTTGATTTCCAGGAGTTTATGGTGTTGCCCGTTGGTTTTGCTTCGTTTTCCGAAGCACTGCGTGCCGGTACCGAGATCTTTCATGCGCTAAAGTCAGTGCTGAAGGGACAGGGTTTAAGTACTGCGGTGGGTGATGAAGGGGGCTTTGCTCCGGACTTCCGCAGTAATGTTGAGGCACTGGATGCCATTCTTGAGGCAATAGGTAGGGCTGGTTATATCGCTGGAGAGGATGTGTTGTTAGGTTTGGATGTTGCTTCTTCCGAGTTTCGCAACAACGGTAAGTACAACTTGGTTGGTGAGAACAAGCGTCTGACCAGTGAGCAGTTTGTTGATTTCTTGGATGATTTGGTTGCGCAGTACCCAATCATCAGTATTGAGGATGGTTTAGCCGAGGATGATTGGGTGGGTTGGAAGCAATTGACTGAACGTATCGGCCATAAAGTACAGTTGGTGGGCGATGATCTGTTTGTGACTAATCCTAAGGTTTTCCAGGAAGGCATCACTTCTGGCATCGCGAATGCGATCCTTATAAAACTTAACCAAATCGGTACGTTGACGGAGACTCTGGAATCAATTGCGATGGCTCACCGTGCTCAGTACGCTGCTATCGTCTCGCATCGATCAGGCGAGACTGAGGATACATCAATTGCGGACATTGCGGTGGCGACTACGGCAACTCAAATCAAGACTGGCTCGTTATGCCGTTCTGATCGTGTTGCCAAGTACAACCAGTTGTTACGCATTGAGCAGGCGCTTGGTGTTGGTGCGCGTTATGCTGGTCGTGATGCGTTCGTTTCCCTGAAGTCCTGA
>xylefa8071
ATGACCGTTATTGCCAAAATTTATGCTCGTGAGATTCTTGATTCCCGTGGCAACCCTACTCTTGAAGCGGAGGTCACTCTGGAGAATGCTGTCTGTGGCCGTGCCGCAGTCCCCTCAGGTGCTTCGACTGGTACCAAGGAAGCGGTGGAATTACGTGATGGTGACAAGACACGTTACTTAGGCAAGGGGGTGCGTGCAGCGGTGGATAACGTCAATGGTGTTATTGCTGCGGCGTTGGTGGGTTTCGATGGAGCTGACCAAACAGGCTTGGACCATCGTTTAATCAATCTGGACGGCACCGAGAATAAGGGGCGTTTGGGCGCTAACGCGCTGCTCGGTGTTTCGTTAGCAACCGCACATGCGGTTGCCGCCGCGCGTAAACAGCCGCTATGGATGTATTTGTCCACCCTTGGTGAATCCAAGTTATCGTTGCCGGTGCCAATGATGAACATCATCAATGGTGGTGCGCATGCGGATAACAACGTTGATTTCCAGGAGTTTATGGTGTTGCCCGTTGGTTTTGCTTCGTTTTCCGAAGCACTGCGTGCCGGTACCGAGATCTTTCATGCGCTAAAGTCAGTGCTGAAGGGACAGGGTTTAAGTACTGCGGTGGGTGATGAAGGGGGCTTTGCTCCGGACTTCCGCAGTAATGTTGAGGCACTGGATGCCATTCTTGAGGCAATAGGTAGGGCTGGTTATATCGCTGGAGAGGATGTGTTGTTAGGTTTGGATGTTGCTTCTTCCGAGTTTCGCAACAACGGTAAGTACAACTTGGTTGGTGAGAACAAGCGTCTGACCAGTGAGCAGTTTGTTGATTTCTTGGATGATTTGGTTGCGCAGTACCCAATCATCAGTATTGAGGATGGTTTAGCCGAGGATGATTGGGTGGGTTGGAAGCAATTGACTGAACGTATCGGCCATAAAGTACAGTTGGTGGGCGATGATCTGTTTGTGACTAATCCTAAGGTTTTCCAGGAAGGCATCACTTCTGGCATCGCGAATGCGATCCTTATAAAACTTAACCAAATCGGTACGTTGACGGAGACTCTGGAATCAATTGCGATGGCTCACCGTGCTCAGTACGCTGCTATCGTCTCGCATCGATCAGGCGAGACTGAGGATACATCAATTGCGGACATTGCGGTGGCGACTACGGCAACTCAAATCAAGACTGGCTCGTTATGCCGTTCTGATCGTGTTGCCAAGTACAACCAGTTGTTACGCATTGAGCAGGCGCTTGGTGTTGGTGCGCGTTATGCTGGTCGTGATGCGTTCGTTTCCCTGAAGTCCTGA
>xylefa7970
ATGACCGTTATTGCCAAAATTTATGCTCGTGAGATTCTTGATTCCCGTGGCAACCCTACTCTTGAAGCGGAGGTCACTCTGGAGAATGCTGTCTGTGGCCGTGCCGCAGTCCCCTCAGGTGCTTCGACTGGTACCAAGGAAGCGGTGGAATTACGTGATGGTGACAAGACACGTTACTTAGGCAAGGGGGTGCGTGCAGCGGTGGATAACGTCAATGGTGTTATTGCTGCGGCGTTGGTGGGTTTCGATGGAGCTGACCAAACAGGCTTGGACCATCGTTTAATCAATCTGGACGGCACCGAGAATAAGGGGCGTTTGGGCGCTAACGCGCTGCTCGGTGTTTCGTTAGCAACCGCACATGCGGTTGCCGCCGCGCGTAAACAGCCGCTATGGATGTATTTGTCCACCCTTGGTGAATCCAAGTTATCGTTGCCGGTGCCAATGATGAACATCATCAATGGTGGTGCGCATGCGGATAACAACGTTGATTTCCAGGAGTTTATGGTGTTGCCCGTTGGTTTTGCTTCGTTTTCCGAAGCACTGCGTGCCGGTACCGAGATCTTTCATGCGCTAAAGTCAGTGCTGAAGGGACAGGGTTTAAGTACTGCGGTGGGTGATGAAGGGGGCTTTGCTCCGGACTTCCGCAGTAATGTTGAGGCACTGGATGCCATTCTTGAGGCAATAGGTAGGGCTGGTTATATCGCTGGAGAGGATGTGTTGTTAGGTTTGGATGTTGCTTCTTCCGAGTTTCGCAACAACGGTAAGTACAACTTGGTTGGTGAGAACAAGCGTCTGACCAGTGAGCAGTTTGTTGATTTCTTGGATGATTTGGTTGCGCAGTACCCAATCATCAGTATTGAGGATGGTTTAGCCGAGGATGATTGGGTGGGTTGGAAGCAATTGACTGAACGTATCGGCCATAAAGTACAGTTGGTGGGCGATGATCTGTTTGTGACTAATCCTAAGGTTTTCCAGGAAGGCATCACTTCTGGCATCGCGAATGCGATCCTTATAAAACTTAACCAAATCGGTACGTTGACGGAGACTCTGGAATCAATTGCGATGGCTCACCGTGCTCAGTACGCTGCTATCGTCTCGCATCGATCAGGCGAGACTGAGGATACATCAATTGCGGACATTGCGGTGGCGACTACGGCAACTCAAATCAAGACTGGCTCGTTATGCCGTTCTGATCGTGTTGCCAAGTACAACCAGTTGTTACGCATTGAGCAGGCGCTTGGTGTTGGTGCGCGTTATGCTGGTCGTGATGCGTTCGTTTCCCTGAAGTCCTGA
>xylefa7969
ATGACCGTTATTGCCAAAATTTATGCTCGTGAGATTCTTGATTCCCGTGGCAACCCTACTCTTGAAGCGGAGGTCACTCTGGAGAATGCTGTCTGTGGCCGTGCCGCAGTCCCCTCAGGTGCTTCGACTGGTACCAAGGAAGCGGTGGAATTACGTGATGGTGACAAGACACGTTACTTAGGCAAGGGGGTGCGTGCAGCGGTGGATAACGTCAATGGTGTTATTGCTGCGGCGTTGGTGGGTTTCGATGGAGCTGACCAAACAGGCTTGGACCATCGTTTAATCAATCTGGACGGCACCGAGAATAAGGGGCGTTTGGGCGCTAACGCGCTGCTCGGTGTTTCGTTAGCAACCGCACATGCGGTTGCCGCCGCGCGTAAACAGCCGCTATGGATGTATTTGTCCACCCTTGGTGAATCCAAGTTATCGTTGCCGGTGCCAATGATGAACATCATCAATGGTGGTGCGCATGCGGATAACAACGTTGATTTCCAGGAGTTTATGGTGTTGCCCGTTGGTTTTGCTTCGTTTTCCGAAGCACTGCGTGCCGGTACCGAGATCTTTCATGCGCTAAAGTCAGTGCTGAAGGGACAGGGTTTAAGTACTGCGGTGGGTGATGAAGGGGGCTTTGCTCCGGACTTCCGCAGTAATGTTGAGGCACTGGATGCCATTCTTGAGGCAATAGGTAGGGCTGGTTATATCGCTGGAGAGGATGTGTTGTTAGGTTTGGATGTTGCTTCTTCCGAGTTTCGCAACAACGGTAAGTACAACTTGGTTGGTGAGAACAAGCGTCTGACCAGTGAGCAGTTTGTTGATTTCTTGGATGATTTGGTTGCGCAGTACCCAATCATCAGTATTGAGGATGGTTTAGCCGAGGATGATTGGGTGGGTTGGAAGCAATTGACTGAACGTATCGGCCATAAAGTACAGTTGGTGGGCGATGATCTGTTTGTGACTAATCCTAAGGTTTTCCAGGAAGGCATCACTTCTGGCATCGCGAATGCGATCCTTATAAAACTTAACCAAATCGGTACGTTGACGGAGACTCTGGAATCAATTGCGATGGCTCACCGTGCTCAGTACGCTGCTATCGTCTCGCATCGATCAGGCGAGACTGAGGATACATCAATTGCGGACATTGCGGTGGCGACTACGGCAACTCAAATCAAGACTGGCTCGTTATGCCGTTCTGATCGTGTTGCCAAGTACAACCAGTTGTTACGCATTGAGCAGGCGCTTGGTGTTGGTGCGCGTTATGCTGGTCGTGATGCGTTCGTTTCCCTGAAGTCCTGA
>xylefaco33
ATGACCGCTATTGCCAAAATTTATGCTCGTGAGATTCTTGATTCCCGTGGCAACCCTACTCTTGAGGCGGAGGTCACTCTGGAGAATGCTGTCTGTGGCCGTGCCGCAGTCCCTTCAGGTGCTTCGACTGGTACCAAGGAAGCGGTGGAATTACGTGATGGTGACAAGACACGTTACTTAGGCAAGGGGGTGCGTGCAGCGGTGGATAACGTCAATGGTGTTATTGCTGCGGCGTTGGTGGGTTTCGATGGAGCTGACCAAACAGGCTTGGACCATCGTTTAATCAATCTGGACGGCACCGAGAATAAGGGGCGTTTGGGCGCTAACGCGCTGCTCGGTGTTTCGTTAGCAACCGCACATGCGGTTGCCGCCGCGCGTAAACAGCCGCTATGGATGTATTTGTCCACCCTTGGTGAATCCAAGTTATCGTTGCCGGTGCCAATGATGAACATCATCAATGGTGGTGCGCATGCGGATAACAACGTTGATTTCCAGGAGTTTATGGTGTTGCCCGTTGGTTTTGCTTCGTTTTCCGAAGCACTGCGTGCCGGTACCGAGATCTTTCATGCGCTAAAGTCAGTGCTGAAGGGACAGGGTTTAAGTACTGCGGTGGGTGATGAAGGGGGCTTTGCTCCGGACTTGCGCAGTAATGTTGAGGCACTGGATGCCATTCTTGAGGCAATAGGTAGGGCTGGTTATATCGCTGGAGAGGATGTGTTGTTAGGTTTGGATGTTGCTTCTTCCGAGTTTCGCAACAACGGTAAGTACAACTTGGTTGGTGAGAACAAGCGTCTGACCAGTGAGCAGTTTGTTGATTTCTTGGATGATTTGGTTGCGCAGTACCCAATCATCAGTATTGAGGATGGTTTAGCCGAGGATGATTGGGTGGGTTGGAAGCAATTGACTGAACGTATCGGCCATAAAGTACAGTTGGTGGGCGATGATCTGTTTGTGACTAATCCTAAGGTTTTCCAGGAAGGCATCACTTCTGGCATCGCGAATGCGATCCTTATAAAACTTAACCAAATCGGTACGTTGACGGAGACTCTGGAATCAATTGCGATGGCTCACCGTGCTCAGTACGCTGCTATCGTCTCGCATCGATCAGGCGAGACTGAGGATACATCGATTGCGGACATTGCGGTGGCGACTACGGCAACTCAAATCAAGACTGGCTCGTTATGCCGTTCTGATCGTGTTGCCAAGTACAACCAGTTGTTACGCATTGAGCAGGCGCTTGGTGTTGGTGCGCGTTATGCTGGTCGTGATGCGTTCGTTTCCCTGAAGTCCTGA
>xylefaAnn1
ATGACCGCTATTGCCAAAATTTATGCTCGTGAGATTCTTGATTCCCGTGGCAACCCTACTCTTGAAGCGGAGGTCACTCTGGAGAATGCTGTCTGTGGCCGTGCCGCAGTCCCTTCAGGTGCTTCGACTGGTACCAAGGAAGCGGTGGAATTACGTGATGGTGACAAGACACGTTACTTAGGCAAGGGGGTGCGTGCAGCGGTGGATAACGTCAATGGTGTTATTGCTGCGGCGTTGGTGGGTTTCGATGGAGCTGACCAAACAGGCTTGGACCATCGTTTAATCAATCTGGACGGCACCGAGAATAAGGGGCGTTTGGGGGCTAACGCGCTGCTCGGTGTTTCGTTAGCAACCGCACATGCGGTTGCCGCCGCGCGTAAACAGCCGCTATGGATGTATTTGTCCACCCTTGGTGAATCCAAGTTATCGTTGCCGGTGCCAATGATGAACATCATCAATGGTGGTGCGCATGCGGATAACAACGTTGATTTCCAGGAGTTTATGGTGTTGCCGGTTGGTTTTGCTTCGTTTTCCGAAGCACTGCGTGCCGGTACCGAGATCTTTCATGCGCTAAAGTCAGTGCTGAAGGGACAGGGTTTAAGTACTGCGGTGGGTGATGAAGGGGGCTTTGCTCCGGACTTCCGCAGTAATGTTGAGGCACTGGATGCCATTCTTGAGGCAATCGGTAGGGCTGGTTATATTGCTGGAGAGGATGTGTTGTTAGGTTTGGATGTTGCTTCTTCCGAGTTTCGCGACAACGGTAAGTACAACTTGGTTGGTGAGAACAAGCGTCTGACCAGTGGGCAGTTTGTTGATTTCTTGGATGATTTGGTTGCGCAGTACCCAATCATCAGTATTGAGGATGGTTTAGCCGAGGATGATTGGTTGGGTTGGAAGCAATTGACTGAACGTATCGGCCATAAAGTACAGTTGGTGGGCGATGATCTGTTTGTGACTAATCCTAAGGTTTTCCAGGAAGGCATCACTTCTGGCATCGCGAATGCGATCCTTATAAAACTTAACCAAATCGGTACGTTGACGGAGACTCTGGAATCAATTGCGATGGCTCACCGTGCTCAGTACGCTGCTATCGTCTCGCATCGATCAGGCGAGACTGAGGATACATCGATTGCGGACATTGCGGTGGCAACCACGGCAACTCAAATCAAGACTGGCTCGTTATGCCGTTCTGATCGTGTCGCCAAGTACAACCAGTTGTTACGCATTGAGCAGGCGCTTGGTGTTGGTGCGCGTTATGCTGGTCGTGATGCGTTCGTTTCCCTGAAGTCCTGA
>xylefaGB54
ATGACCGTTATTGCCAAAATTTATGCTCGTGAGATTCTTGATTCCCGTGGCAACCCTACTCTTGAAGCGGAGGTCACTCTGGAGAATGCTGTCTGTGGCCGTGCCGCAGTCCCCTCAGGTGCTTCGACTGGTACCAAGGAAGCGGTGGAATTACGTGATGGTGACAAGACACGTTACTTAGGCAAGGGGGTGCGTGCAGCGGTGGATAACGTCAATGGTGTTATTGCTGCGGCGTTGGTGGGTTTCGATGGAGCTGACCAAACAGGCTTGGACCATCGTTTAATCAATCTGGACGGCACCGAGAATAAGGGGCGTTTGGGCGCTAACGCGCTGCTCGGTGTTTCGTTAGCAACCGCACATGCGGTTGCCGCCGCGCGTAAACAGCCGCTATGGATGTATTTGTCCACCCTTGGTGAATCCAAGTTATCGTTGCCGGTGCCAATGATGAACATCATCAATGGTGGTGCGCATGCGGATAACAACGTTGATTTCCAGGAGTTTATGGTGTTGCCCGTTGGTTTTGCTTCGTTTTCCGAAGCACTGCGTGCCGGTACCGAGATCTTTCATGCGCTAAAGTCAGTGCTGAAGGGACAGGGTTTAAGTACTGCGGTGGGTGATGAAGGGGGCTTTGCTCCGGACTTCCGCAGTAATGTTGAGGCACTGGATGCCATTCTTGAGGCAATAGGTAGGGCTGGTTATATCGCTGGAGAGGATGTGTTGTTAGGTTTGGATGTTGCTTCTTCCGAGTTTCGCAACAACGGTAAGTACAACTTGGTTGGTGAGAACAAGCGTCTGACCAGTGAGCAGTTTGTTGATTTCTTGGATGATTTGGTTGCGCAGTACCCAATCATCAGTATTGAGGATGGTTTAGCCGAGGATGATTGGGTGGGTTGGAAGCAATTGACTGAACGTATCGGCCATAAAGTACAGTTGGTGGGCGATGATCTGTTTGTGACTAATCCTAAGGTTTTCCAGGAAGGCATCACTTCTGGCATCGCGAATGCGATCCTTATAAAACTTAACCAAATCGGTACGTTGACGGAGACTCTGGAATCAATTGCGATGGCTCACCGTGCTCAGTACGCTGCTATCGTCTCGCATCGATCAGGCGAGACTGAGGATACATCAATTGCGGACATTGCGGTGGCGACTACGGCAACTCAAATCAAGACTGGCTCGTTATGCCGTTCTGATCGTGTTGCCAAGTACAACCAGTTGTTACGCATTGAGCAGGCGCTTGGTGTTGGTGCGCGTTATGCTGGTCGTGATGCGTTCGTTTCCCTGAAGTCCTGA
>xylefaEB92
ATGACCGTTATTGCCAAAATTTATGCTCGTGAGATTCTTGATTCCCGTGGCAACCCTACTCTTGAAGCGGAGGTCACTCTGGAGAATGCTGTCTGTGGCCGTGCCGCAGTCCCCTCAGGTGCTTCGACTGGTACCAAGGAAGCGGTGGAATTACGTGATGGTGACAAGACACGTTACTTAGGCAAGGGGGTGCGTGCAGCGGTGGATAACGTCAATGGTGTTATTGCTGCGGCGTTGGTGGGTTTCGATGGAGCTGACCAAACAGGCTTGGACCATCGTTTAATCAATCTGGACGGCACCGAGAATAAGGGGCGTTTGGGCGCTAACGCGCTGCTCGGTGTTTCGTTAGCAACCGCACATGCGGTTGCCGCCGCGCGTAAACAGCCGCTATGGATGTATTTGTCCACCCTTGGTGAATCCAAGTTATCGTTGCCGGTGCCAATGATGAACATCATCAATGGTGGTGCGCATGCGGATAACAACGTTGATTTCCAGGAGTTTATGGTGTTGCCCGTTGGTTTTGCTTCGTTTTCCGAAGCACTGCGTGCCGGTACCGAGATCTTTCATGCGCTAAAGTCAGTGCTGAAGGGACAGGGTTTAAGTACTGCGGTGGGTGATGAAGGGGGCTTTGCTCCGGACTTCCGCAGTAATGTTGAGGCACTGGATGCCATTCTTGAGGCAATAGGTAGGGCTGGTTATATCGCTGGAGAGGATGTGTTGTTAGGTTTGGATGTTGCTTCTTCCGAGTTTCGCAACAACGGTAAGTACAACTTGGTTGGTGAGAACAAGCGTCTGACCAGTGAGCAGTTTGTTGATTTCTTGGATGATTTGGTTGCGCAGTACCCAATCATCAGTATTGAGGATGGTTTAGCCGAGGATGATTGGGTGGGTTGGAAGCAATTGACTGAACGTATCGGCCATAAAGTACAGTTGGTGGGCGATGATCTGTTTGTGACTAATCCTAAGGTTTTCCAGGAAGGCATCACTTCTGGCATCGCGAATGCGATCCTTATAAAACTTAACCAAATCGGTACGTTGACGGAGACTCTGGAATCAATTGCGATGGCTCACCGTGCTCAGTACGCTGCTATCGTCTCGCATCGATCAGGCGAGACTGAGGATACATCAATTGCGGACATTGCGGTGGCGACTACGGCAACTCAAATCAAGACTGGCTCGTTATGCCGTTCTGATCGTGTTGCCAAGTACAACCAGTTGTTACGCATTGAGCAGGCGCTTGGTGTTGGTGCGCGTTATGCTGGTCGTGATGCGTTCGTTTCCCTGAAGTCCTGA
>xylefaM23s
ATGACCGTTATTGCCAAAATTTATGCTCGTGAGATTCTTGATTCCCGTGGCAACCCTACTCTTGAAGCGGAGGTCACTCTGGAGAATGCTGTCTGTGGCCGTGCCGCAGTCCCCTCAGGTGCTTCGACTGGTACCAAGGAAGCGGTGGAATTACGTGATGGTGACAAGACACGTTACTTAGGCAAGGGGGTGCGTGCAGCGGTGGATAACGTCAATGGTGTTATTGCTGCGGCGTTGGTGGGTTTCGATGGAGCTGACCAAACAGGCTTGGACCATCGTTTAATCAATCTGGACGGCACCGAGAATAAGGGGCGTTTGGGCGCTAACGCGCTGCTCGGTGTTTCGTTAGCAACCGCACATGCGGTTGCCGCCGCGCGTAAACAGCCGCTATGGATGTATTTGTCCACCCTTGGTGAATCCAAGTTATCGTTGCCGGTGCCAATGATGAACATCATCAATGGTGGTGCGCATGCGGATAACAACGTTGATTTCCAGGAGTTTATGGTGTTGCCCGTTGGTTTTGCTTCGTTTTCCGAAGCACTGCGTGCCGGTACCGAGATCTTTCATGCGCTAAAGTCAGTGCTGAAGGGACAGGGTTTAAGTACTGCGGTGGGTGATGAAGGGGGCTTTGCTCCGGACTTCCGCAGTAATGTTGAGGCACTGGATGCCATTCTTGAGGCAATAGGTAGGGCTGGTTATATCGCTGGAGAGGATGTGTTGTTAGGTTTGGATGTTGCTTCTTCCGAGTTTCGCAACAACGGTAAGTACAACTTGGTTGGTGAGAACAAGCGTCTGACCAGTGAGCAGTTTGTTGATTTCTTGGATGATTTGGTTGCGCAGTACCCAATCATCAGTATTGAGGATGGTTTAGCCGAGGATGATTGGGTGGGTTGGAAGCAATTGACTGAACGTATCGGCCATAAAGTACAGTTGGTGGGCGATGATCTGTTTGTGACTAATCCTAAGGTTTTCCAGGAAGGCATCACTTCTGGCATCGCGAATGCGATCCTTATAAAACTTAACCAAATCGGTACGTTGACGGAGACTCTGGAATCAATTGCGATGGCTCACCGTGCTCAGTACGCTGCTATCGTCTCGCATCGATCAGGCGAGACTGAGGATACATCAATTGCGGACATTGCGGTGGCGACTACGGCAACTCAAATCAAGACTGGCTCGTTATGCCGTTCTGATCGTGTTGCCAAGTACAACCAGTTGTTACGCATTGAGCAGGCGCTTGGTGTTGGTGCGCGTTATGCTGGTCGTGATGCGTTCGTTTCCCTGAAGTCCTGA
>xylefaD026
ATGACCGTTATTGCCAAAATTTATGCTCGTGAGATTCTTGATTCCCGTGGCAACCCTACTCTTGAAGCGGAGGTCACTCTGGAGAATGCTGTCTGTGGCCGTGCCGCAGTCCCCTCAGGTGCTTCGACTGGTACCAAGGAAGCGGTGGAATTACGTGATGGTGACAAGACACGTTACTTAGGCAAGGGGGTGCGTGCAGCGGTGGATAACGTCAATGGTGTTATTGCTGCGGCGTTGGTGGGTTTCGATGGAGCTGACCAAACAGGCTTGGACCATCGTTTAATCAATCTGGACGGCACCGAGAATAAGGGGCGTTTGGGCGCTAACGCGCTGCTCGGTGTTTCGTTAGCAACCGCACATGCGGTTGCCGCCGCGCGTAAACAGCCGCTATGGATGTATTTGTCCACCCTTGGTGAATCCAAGTTATCGTTGCCGGTGCCAATGATGAACATCATCAATGGTGGTGCGCATGCGGATAACAACGTTGATTTCCAGGAGTTTATGGTGTTGCCCGTTGGTTTTGCTTCGTTTTCCGAAGCACTGCGTGCCGGTACCGAGATCTTTCATGCGCTAAAGTCAGTGCTGAAGGGACAGGGTTTAAGTACTGCGGTGGGTGATGAAGGGGGCTTTGCTCCGGACTTCCGCAGTAATGTTGAGGCACTGGATGCCATTCTTGAGGCAATAGGTAGGGCTGGTTATATCGCTGGAGAGGATGTGTTGTTAGGTTTGGATGTTGCTTCTTCCGAGTTTCGCAACAACGGTAAGTACAACTTGGTTGGTGAGAACAAGCGTCTGACCAGTGAGCAGTTTGTTGATTTCTTGGATGATTTGGTTGCGCAGTACCCAATCATCAGTATTGAGGATGGTTTAGCCGAGGATGATTGGGTGGGTTGGAAGCAATTGACTGAACGTATCGGCCATAAAGTACAGTTGGTGGGCGATGATCTGTTTGTGACTAATCCTAAGGTTTTCCAGGAAGGCATCACTTCTGGCATCGCGAATGCGATCCTTATAAAACTTAACCAAATCGGTACGTTGACGGAGACTCTGGAATCAATTGCGATGGCTCACCGTGCTCAGTACGCTGCTATCGTCTCGCATCGATCAGGCGAGACTGAGGATACATCAATTGCGGACATTGCGGTGGCGACTACGGCAACTCAAATCAAGACTGGCTCGTTATGCCGTTCTGATCGTGTTGCCAAGTACAACCAGTTGTTACGCATTGAGCAGGCGCTTGGTGTTGGTGCGCGTTATGCTGGTCGTGATGCGTTCGTTTCCCTGAAGTCCTGA
>xylefastag
ATGACCGTTATTGCCAAAATTTATGCTCGTGAGATTCTTGATTCCCGTGGCAACCCTACTCTTGAAGCGGAGGTCACTCTGGAGAATGCTGTCTGTGGCCGTGCCGCAGTCCCCTCAGGTGCTTCGACTGGTACCAAGGAAGCGGTGGAATTACGTGATGGTGACAAGACACGTTACTTAGGCAAGGGGGTGCGTGCAGCGGTGGATAACGTCAATGGTGTTATTGCTGCGGCGTTGGTGGGTTTCGATGGAGCTGACCAAACAGGCTTGGACCATCGTTTAATCAATCTGGACGGCACCGAGAATAAGGGGCGTTTGGGCGCTAACGCGCTGCTCGGTGTTTCGTTAGCAACCGCACATGCGGTTGCCGCCGCGCGTAAACAGCCGCTATGGATGTATTTGTCCACCCTTGGTGAATCCAAGTTATCGTTGCCGGTGCCAATGATGAACATCATCAATGGTGGTGCGCATGCGGATAACAACGTTGATTTCCAGGAGTTTATGGTGTTGCCCGTTGGTTTTGCTTCGTTTTCCGAAGCACTGCGTGCCGGTACCGAGATCTTTCATGCGCTAAAGTCAGTGCTGAAGGGACAGGGTTTAAGTACTGCGGTGGGTGATGAAGGGGGCTTTGCTCCGGACTTCCGCAGTAATGTTGAGGCACTGGATGCCATTCTTGAGGCAATAGGTAGGGCTGGTTATATCGCTGGAGAGGATGTGTTGTTAGGTTTGGATGTTGCTTCTTCCGAGTTTCGCAACAACGGTAAGTACAACTTGGTTGGTGAGAACAAGCGTCTGACCAGTGAGCAGTTTGTTGATTTCTTGGATGATTTGGTTGCGCAGTACCCAATCATCAGTATTGAGGATGGTTTAGCCGAGGATGATTGGGTGGGTTGGAAGCAATTGACTGAACGTATCGGCCATAAAGTACAGTTGGTGGGCGATGATCTGTTTGTGACTAATCCTAAGGTTTTCCAGGAAGGCATCACTTCTGGCATCGCGAATGCGATCCTTATAAAACTTAACCAAATCGGTACGTTGACGGAGACTCTGGAATCAATTGCGATGGCTCACCGTGCTCAGTACGCTGCTATCGTCTCGCATCGATCAGGCGAGACTGAGGATACATCAATTGCGGACATTGCGGTGGCGACTACGGCAACTCAAATCAAGACTGGCTCGTTATGCCGTTCTGATCGTGTTGCCAAGTACAACCAGTTGTTACGCATTGAGCAGGCGCTTGGTGTTGGTGCGCGTTATGCTGGTCGTGATGCGTTCGTTTCCCTGAAGTCCTGA
>xylefaMuMD
ATGACCGTTATTGCCAAAATTTATGCTCGTGAGATTCTTGATTCCCGTGGCAACCCTACTCTTGAAGCGGAGGTCACTCTGGAGAATGCTGTCTGTGGCCGTGCCGCAGTCCCTTCAGGTGCTTCGACTGGTACCAAGGAAGCGGTGGAATTACGTGATGGTGACAAGACACGTTACTTAGGCAAGGGGGTGCGTGCAGCGGTGGATAACGTCAATGGTGTTATTGCTGCGGCGTTGGTGGGTTTCGATGGAGCTGACCAAACAGGCTTGGACCATCGTTTAATCAATCTGGACGGCACCGAGAATAAGGGGCGTTTGGGCGCTAACGCGCTGCTCGGTGTTTCGTTAGCAACCGCACATGCGGTTGCCGCCGCGCGTAAACAGCCGCTATGGATGTATTTGTCCACCCTTGGTGAATCCAAGTTATCGTTGCCGGTGCCAATGATGAACATCATCAATGGTGGTGCGCATGCGGATAACAACGTTGATTTCCAGGAGTTTATGGTGTTGCCCGTTGGTTTTGCTTCGTTTTCCGAAGCACTGCGTGCCGGTACCGAGATCTTTCATGCGCTAAAGTCAGTGCTGAAGGGACAGGGTTTAAGTACTGCGGTGGGTGATGAAGGGGGCTTTGCTCCGGACTTCCGCAGTAATGTTGAGGCACTGGATGCCATTCTTGAGGCAATAGGTAGGGCTGGTTATATCGCTGGAGAGGATGTGTTGTTAGGTTTGGATGTTGCTTCTTCCGAGTTTCGCAACAACGGTAAGTACAACTTGGTTGGTGAGAACAAGCGTCTGACCAGTGAGCAGTTTGTTGATTTCTTGGATGATTTGGTTGCGCAGTACCCAATCATCAGTATTGAGGATGGTTTAGCCGAGGATGATTGGGTGGGTTGGAAGCAATTGACTGAACGTATCGGCCATAAAGTACAGTTGGTGGGCGATGATCTGTTTGTGACTAATCCTAAGGTTTTCCAGGAAGGCATCACTTCTGGCATCGCGAATGCGATCCTTATAAAACTTAACCAAATCGGTACGTTGACGGAGACTCTGGAATCAATTGCGATGGCTCACCGTGCTCAGTACGCTGCTATCGTCTCGCATCGATCAGGCGAGACTGAGGATACATCGATTGCGGACATTGCGGTGGCGACTACGGCAACTCAAATCAAGACTGGCTCGTTATGCCGTTCTGATCGTGTTGCCAAGTACAACCAGTTGTTACGCATTGAGCAGGCGCTTGGTGTTGGTGCGCGTTATGCTGGTTGTGATGCGTTCGTTTCCCTGAAGTCCTGA
>xylefaTem1
ATGACCGTTATTGCCAAAATTTATGCTCGTGAGATTCTTGATTCCCGTGGCAACCCTACTCTTGAAGCGGAGGTCACTCTGGAGAATGCTGTCTGTGGCCGTGCCGCAGTCCCCTCAGGTGCTTCGACTGGTACCAAGGAAGCGGTGGAATTACGTGATGGTGACAAGACACGTTACTTAGGCAAGGGGGTGCGTGCAGCGGTGGATAACGTCAATGGTGTTATTGCTGCGGCGTTGGTGGGTTTCGATGGAGCTGACCAAACAGGCTTGGACCATCGTTTAATCAATCTGGACGGCACCGAGAATAAGGGGCGTTTGGGCGCTAACGCGCTGCTCGGTGTTTCGTTAGCAACCGCACATGCGGTTGCCGCCGCGCGTAAACAGCCGCTATGGATGTATTTGTCCACCCTTGGTGAATCCAAGTTATCGTTGCCGGTGCCAATGATGAACATCATCAATGGTGGTGCGCATGCGGATAACAACGTTGATTTCCAGGAGTTTATGGTGTTGCCCGTTGGTTTTGCTTCGTTTTCCGAAGCACTGCGTGCCGGTACCGAGATCTTTCATGCGCTAAAGTCAGTGCTGAAGGGACAGGGTTTAAGTACTGCGGTGGGTGATGAAGGGGGCTTTGCTCCGGACTTCCGCAGTAATGTTGAGGCACTGGATGCCATTCTTGAGGCAATAGGTAGGGCTGGTTATATCGCTGGAGAGGATGTGTTGTTAGGTTTGGATGTTGCTTCTTCCGAGTTTCGCAACAACGGTAAGTACAACTTGGTTGGTGAGAACAAGCGTCTGACCAGTGAGCAGTTTGTTGATTTCTTGGATGATTTGGTTGCGCAGTACCCAATCATCAGTATTGAGGATGGTTTAGCCGAGGATGATTGGGTGGGTTGGAAGCAATTGACTGAACGTATCGGCCATAAAGTACAGTTGGTGGGCGATGATCTGTTTGTGACTAATCCTAAGGTTTTCCAGGAAGGCATCACTTCTGGCATCGCGAATGCGATCCTTATAAAACTTAACCAAATCGGTACGTTGACGGAGACTCTGGAATCAATTGCGATGGCTCACCGTGCTCAGTACGCTGCTATCGTCTCGCATCGATCAGGCGAGACTGAGGATACATCAATTGCGGACATTGCGGTGGCGACTACGGCAACTCAAATCAAGACTGGCTCGTTATGCCGTTCTGATCGTGTTGCCAAGTACAACCAGTTGTTACGCATTGAGCAGGCGCTTGGTGTTGGTGCGCGTTATGCTGGTCGTGATGCGTTCGTTTCCCTGAAGTCCTGA
>long-mer665
------------------------------------------------------------------------------------------------------------------------------------------------------------------------------------------------------------------------------------------------------------------------------------------------------------------------------------------------------------------------------------------------------------------------------------------------------------------------------------------------------------------------------------------------------------------------------------------------------------------------------------------------------------------------------------------------------------------------------------------------------------------------------------------------------------------------------------------------------------------------------------------------------------------------------------------------------------------------------------------------------------------------------------------------------------------------------------------------------------------------------------------------------------------------------------------------ACGGCAACTCAAATCAAGACTGGCTCGTTA---------------------------------------------------------------------------------------------------------------
>long-mer666
----------------------------------------------------------------------------------------------------------------------------------------------------------------------------------------------------------------------------------------------------------------------------------------------------------------------------------------------------------------------------------------------------------------------------------------------------------------------------------------------------------------------------------------------------------------------------------------------------------------------------------------------------------------------------------------------------------------------------------------------------------------------------------------------------------------------------------------------------------------------------------------------------------------------------------------------------------------------------------------------------------------------------------------------------------------------------------------------------------------------------------------------------------------------------------------------------------------------------------------------------------------------------AGCAGGCGCTTGGTGTTGGTGCGCGTTATGCTGGT------------------------------
