# Supplementary material for: Identification of genetic relationships and subspecies signatures in Xylella fastidiosa
Source: BMC Genomics. 2019 Mar 25;20:239. doi: 10.1186/s12864-019-5565-9 (PMC6434890; doi:10.1186/s12864-019-5565-9)
Supplement: Supplementary file 8 — Analysis of (non-)synonymous SNPs in homologs to CDS harboring specific k-mers for selected enriched GOs. (ZIP 549 kb) [file 12864_2019_5565_MOESM8_ESM.zip › Additional-File8/Additional-File8A_CladeIII/GO-0006096/CP006740.1.440/Xfm assembled to xylefaMU34.fasta]

>xylefaMU34
ATGACCGTTATTGCCAAAATTTATGCTCGTGAGATTCTTGATTCCCGTGGCAACCCTACTCTTGAAGCGGAGGTCACTCTGGAGAATGCTGTCTGTGGCCGTGCCGCAGTCCCTTCAGGTGCTTCGACTGGTACCAAGGAAGCGGTGGAATTACGTGATGGTGACAAGACACGTTACTTAGGCAAGGGGGTGCGTGCAGCGGTGGATAACGTCAATGGTGTTATTGCTGCGGCGTTGGTGGGTTTCGATGGAGCTGACCAAACAGGCTTGGACCATCGTTTAATCAATCTGGACGGCACCGAGAATAAGGGGCGTTTGGGCGCTAACGCGCTGCTCGGTGTTTCGTTAGCAACCGCACATGCGGTTGCCGCCGCGCGTAAACAGCCGCTATGGATGTATTTGTCCACCCTTGGTGAATCCAAGTTATCGTTGCCGGTGCCAATGATGAACATCATCAATGGTGGTGCGCATGCGGATAACAACGTTGATTTCCAGGAGTTTATGGTGTTGCCCGTTGGTTTTGCTTCGTTTTCCGAAGCACTGCGTGCCGGTACCGAGATCTTTCATGCGCTAAAGTCAGTGCTGAAGGGACAGGGTTTAAGTACTGCGGTGGGTGATGAAGGGGGCTTTGCTCCGGACTTCCGCAGTAATGTTGAGGCACTGGATGCCATTCTTGAGGCAATAGGTAGGGCTGGTTATATCGCTGGAGAGGATGTGTTGTTAGGTTTGGATGTTGCTTCTTCCGAGTTTCGCAACAACGGTAAGTACAACTTGGTTGGTGAGAACAAGCGTCTGACCAGTGAGCAGTTTGTTGATTTCTTGGATGATTTGGTTGCGCAGTACCCAATCATCAGTATTGAGGATGGTTTAGCCGAGGATGATTGGGTGGGTTGGAAGCAATTGACTGAACGTATCGGCCATAAAGTACAGTTGGTGGGCGATGATCTGTTTGTGACTAATCCTAAGGTTTTCCAGGAAGGCATCACTTCTGGCATCGCGAATGCGATCCTTATAAAACTTAACCAAATCGGTACGTTGACGGAGACTCTGGAATCAATTGCGATGGCTCACCGTGCTCAGTACGCTGCTATCGTCTCGCATCGATCAGGCGAGACTGAGGATACATCGATTGCGGACATTGCGGTGGCGACTACGGCAACTCAAATCAAGACTGGCTCGTTATGCCGTTCTGATCGTGTTGCCAAGTACAACCAGTTGTTACGCATTGAGCAGGCGCTTGGTGTTGGTGCGCGTTATGCTGGTTGTGATGCGTTCGTTTCCCTGAAGTCCTGA
>xylefa3571
ATGACCGCTATTGTCAAAATTTATGCTCGTGAGATTCTTGATTCCCGTGGCAACCCTACTCTTGAAGCGGAGGTCACTCTGGAGAATGCTGTCTGTGGCCGTGCCGCAGTCCCTTCAGGTGCTTCGACTGGTACCAAGGAAGCGGTGGAATTACGTGATGGTGACAAGACACGTTACTTAGGCAAGGGGGTGCGTGCAGCGGTGGATAACGTCAATGGTGTTATTGCTGCGGCGTTGGTGGGTTTCGATGGAGCTGACCAAACAGGCTTGGACCATCGTTTAATCAATCTGGACGGCACCGAGAATAAGGGGCGTTTGGGGGCTAACGCGCTGCTCGGTGTTTCGTTAGCAACCGCACATGCGGTTGCCGCCGCGCGTAAACAGCCGCTATGGATGTATTTGTCCACCCTTGGTGAATCCAAGTTATCGTTGCCGGTGCCAATGATGAACATCATCAATGGTGGTGCGCATGCGGATAACAACGTTGATTTCCAGGAGTTTATGGTGTTGCCGGTTGGTTTTGCTTCGTTTTCCGAAGCACTGCGTGCCGGTGCCGAGATCTTTCATGCGCTAAAGTCAGTGCTGAAGGGACGGGGTTTAAGTACTGCGGTGGGTGATGAAGGGGGCTTTGCTCCGGACTTCCGCAGTAATGTTGAGGCACTGGATGCCATTCTTGAGGCAATCGGTAGGGCTGGTTATATCGCTGGAGAGGATGTGTTGTTAGGTTTGGATGTTGCTTCTTCCGAGTTTCGCGACAACGGTAAGTACAACTTGGTTGGTGAGAACAAGCGTCTGACCAGTGAGCAGTTTGTTGATTTCTTGGATGATTTGGTTGCGCAGTACCCAATCATCAGTATTGAGGATGGTTTAGCCGAGGATGATTGGGTGGGTTGGAAGCAATTGACTGAACGTATCGGCCATAAAGTACAGTTGGTGGGCGATGATCTGTTTGTGACTAATCCTAAGGTTTTCCAGGAAGGCATCACTTCTGGCATCGCGAATGCGATCCTTATAAAACTTAACCAAATCGGTACGTTGACGGAGACTCTGGAATCAATTGCGATGGCTCACCGTGCTCAGTACGCTGCTATCGTCTCGCATCGATCAGGCGAGACTGAGGATACATCGATTGCGGACATTGCGGTGGCGACCACGGCAACCCAAATCAAGACTGGCTCGTTATGCCGTTCTGATCGTGTCGCCAAGTACAACCAGTTGTTACGCATTGAGCAGGCGCTTGGTGTTGGTGTGCGTTATGCTGGTCGTGATGCGTTCGTTTCCCTGAAGTCCTGA
>xylefa8416
ATGACCGCTATTGTCAAAATTTATGCTCGTGAGATTCTTGATTCCCGTGGCAACCCTACTCTTGAAGCGGAGGTCACTCTGGAGAATGCTGTCTGTGGCCGTGCCGCAGTCCCTTCAGGTGCTTCGACTGGTACCAAGGAAGCGGTGGAATTACGTGATGGTGACAAGACACGTTACTTAGGCAAGGGGGTGCGTGCAGCGGTGGATAACGTCAATGGTGTTATTGCTGCGGCGTTGGTGGGTTTCGATGGAGCTGACCAAACAGGCTTGGACCATCGTTTAATCAATCTGGACGGCACCGAGAATAAGGGGCGTTTGGGGGCTAACGCGCTGCTCGGTGTTTCGTTAGCAACCGCACATGCGGTTGCCGCCGCGCGTAAACAGCCGCTATGGATGTATTTGTCCACCCTTGGTGAATCCAAGTTATCGTTGCCGGTGCCAATGATGAACATCATCAATGGTGGTGCGCATGCGGATAACAACGTTGATTTCCAGGAGTTTATGGTGTTGCCGGTTGGTTTTGCTTCGTTTTCCGAAGCACTGCGTGCCGGTGCCGAGATCTTTCATGCGCTAAAGTCAGTGCTGAAGGGACGGGGTTTAAGTACTGCGGTGGGTGATGAAGGGGGCTTTGCTCCGGACTTCCGCAGTAATGTTGAGGCACTGGATGCCATTCTTGAGGCAATCGGTAGGGCTGGTTATATCGCTGGAGAGGATGTGTTGTTAGGTTTGGATGTTGCTTCTTCCGAGTTTCGCGACAACGGTAAGTACAACTTGGTTGGTGAGAACAAGCGTCTGACCAGTGAGCAGTTTGTTGATTTCTTGGATGATTTGGTTGCGCAGTACCCAATCATCAGTATTGAGGATGGTTTAGCCGAGGATGATTGGGTGGGTTGGAAGCAATTGACTGAACGTATCGGCCATAAAGTACAGTTGGTGGGCGATGATCTGTTTGTGACTAATCCTAAGGTTTTCCAGGAAGGCATCACTTCTGGCATCGCGAATGCGATCCTTATAAAACTTAACCAAATCGGTACGTTGACGGAGACTCTGGAATCAATTGCGATGGCTCACCGTGCTCAGTACGCTGCTATCGTCTCGCATCGATCAGGCGAGACTGAGGATACATCGATTGCGGACATTGCGGTGGCGACCACGGCAACCCAAATCAAGACTGGCTCGTTATGCCGTTCTGATCGTGTCGCCAAGTACAACCAGTTGTTACGCATTGAGCAGGCGCTTGGTGTTGGTGTGCGTTATGCTGGTCGTGATGCGTTCGTTTCCCTGAAGTCCTGA
>xylefa8418
ATGACCGCTATTGTCAAAATTTATGCTCGTGAGATTCTTGATTCCCGTGGCAACCCTACTCTTGAAGCGGAGGTCACTCTGGAGAATGCTGTCTGTGGCCGTGCCGCAGTCCCTTCAGGTGCTTCGACTGGTACCAAGGAAGCGGTGGAATTACGTGATGGTGACAAGACACGTTACTTAGGCAAGGGGGTGCGTGCAGCGGTGGATAACGTCAATGGTGTTATTGCTGCGGCGTTGGTGGGTTTCGATGGAGCTGACCAAACAGGCTTGGACCATCGTTTAATCAATCTGGACGGCACCGAGAATAAGGGGCGTTTGGGGGCTAACGCGCTGCTCGGTGTTTCGTTAGCAACCGCACATGCGGTTGCCGCCGCGCGTAAACAGCCGCTATGGATGTATTTGTCCACCCTTGGTGAATCCAAGTTATCGTTGCCGGTGCCAATGATGAACATCATCAATGGTGGTGCGCATGCGGATAACAACGTTGATTTCCAGGAGTTTATGGTGTTGCCGGTTGGTTTTGCTTCGTTTTCCGAAGCACTGCGTGCCGGTGCCGAGATCTTTCATGCGCTAAAGTCAGTGCTGAAGGGACGGGGTTTAAGTACTGCGGTGGGTGATGAAGGGGGCTTTGCTCCGGACTTCCGCAGTAATGTTGAGGCACTGGATGCCATTCTTGAGGCAATCGGTAGGGCTGGTTATATCGCTGGAGAGGATGTGTTGTTAGGTTTGGATGTTGCTTCTTCCGAGTTTCGCGACAACGGTAAGTACAACTTGGTTGGTGAGAACAAGCGTCTGACCAGTGAGCAGTTTGTTGATTTCTTGGATGATTTGGTTGCGCAGTACCCAATCATCAGTATTGAGGATGGTTTAGCCGAGGATGATTGGGTGGGTTGGAAGCAATTGACTGAACGTATCGGCCATAAAGTACAGTTGGTGGGCGATGATCTGTTTGTGACTAATCCTAAGGTTTTCCAGGAAGGCATCACTTCTGGCATCGCGAATGCGATCCTTATAAAACTTAACCAAATCGGTACGTTGACGGAGACTCTGGAATCAATTGCGATGGCTCACCGTGCTCAGTACGCTGCTATCGTCTCGCATCGATCAGGCGAGACTGAGGATACATCGATTGCGGACATTGCGGTGGCGACCACGGCAACCCAAATCAAGACTGGCTCGTTATGCCGTTCTGATCGTGTCGCCAAGTACAACCAGTTGTTACGCATTGAGCAGGCGCTTGGTGTTGGTGTGCGTTATGCTGGTCGTGATGCGTTCGTTTCCCTGAAGTCCTGA
>xylefaBB01
ATGACCGCTATTGTCAAAATTTATGCTCGTGAGATTCTTGATTCCCGTGGCAACCCTACTCTTGAAGCGGAGGTCACTCTGGAGAATGCTGTCTGTGGCCGTGCCGCAGTCCCTTCAGGTGCTTCGACTGGTACCAAGGAAGCGGTGGAATTACGTGATGGTGACAAGACACGTTACTTAGGCAAGGGGGTGCGTGCAGCGGTGGATAACGTCAATGGTGTTATTGCTGCGGCGTTGGTGGGTTTCGATGGAGCTGACCAAACAGGCTTGGACCATCGTTTAATCAATCTGGACGGCACCGAGAATAAGGGGCGTTTGGGGGCTAACGCGCTGCTCGGTGTTTCGTTAGCAACCGCACATGCGGTTGCCGCCGCGCGTAAACAGCCGCTATGGATGTATTTGTCCACCCTTGGTGAATCCAAGTTATCGTTGCCGGTGCCAATGATGAACATCATCAATGGTGGTGCGCATGCGGATAACAACGTTGATTTCCAGGAGTTTATGGTGTTGCCGGTTGGTTTTGCTTCGTTTTCCGAAGCACTGCGTGCCGGTGCCGAGATCTTTCATGCGCTAAAGTCAGTGCTGAAGGGACGGGGTTTAAGTACTGCGGTGGGTGATGAAGGGGGCTTTGCTCCGGACTTCCGCAGTAATGTTGAGGCACTGGATGCCATTCTTGAGGCAATCGGTAGGGCTGGTTATATCGCTGGAGAGGATGTGTTGTTAGGTTTGGATGTTGCTTCTTCCGAGTTTCGCGACAACGGTAAGTACAACTTGGTTGGTGAGAACAAGCGTCTGACCAGTGAGCAGTTTGTTGATTTCTTGGATGATTTGGTTGCGCAGTACCCAATCATCAGTATTGAGGATGGTTTAGCCGAGGATGATTGGGTGGGTTGGAAGCAATTGACTGAACGTATCGGCCATAAAGTACAGTTGGTGGGCGATGATCTGTTTGTGACTAATCCTAAGGTTTTCCAGGAAGGCATCACTTCTGGCATCGCGAATGCGATCCTTATAAAACTTAACCAAATCGGTACGTTGACGGAGACTCTGGAATCAATTGCGATGGCTCACCGTGCTCAGTACGCTGCTATCGTCTCGCATCGATCAGGCGAGACTGAGGATACATCGATTGCGGACATTGCGGTGGCGACCACGGCAACCCAAATCAAGACTGGCTCGTTATGCCGTTCTGATCGTGTCGCCAAGTACAACCAGTTGTTACGCATTGAGCAGGCGCTTGGTGTTGGTGTGCGTTATGCTGGTCGTGATGCGTTCGTTTCCCTGAAGTCCTGA
>xylefa4311
ATGACCGCTATTGTCAAAATTTATGCTCGTGAGATTCTTGATTCCCGTGGCAACCCTACTCTTGAAGCGGAGGTCACTCTGGAGAATGCTGTCTGTGGCCGTGCCGCAGTCCCTTCAGGTGCTTCGACTGGTACCAAGGAAGCGGTGGAATTACGTGATGGTGACAAGACACGTTACTTAGGCAAGGGGGTGCGTGCAGCGGTGGATAACGTCAATGGTGTTATTGCTGCGGCGTTGGTGGGTTTCGATGGAGCTGACCAAACAGGCTTGGACCATCGTTTAATCAATCTGGACGGCACCGAGAATAAGGGGCGTTTGGGGGCTAACGCGCTGCTCGGTGTTTCGTTAGCAACCGCACATGCGGTTGCCGCCGCGCGTAAACAGCCGCTATGGATGTATTTGTCCACCCTTGGTGAATCCAAGTTATCGTTGCCGGTGCCAATGATGAACATCATCAATGGTGGTGCGCATGCGGATAACAACGTTGATTTCCAGGAGTTTATGGTGTTGCCGGTTGGTTTTGCTTCGTTTTCCGAAGCACTGCGTGCCGGTGCCGAGATCTTTCATGCGCTAAAGTCAGTGCTGAAGGGACGGGGTTTAAGTACTGCGGTGGGTGATGAAGGGGGCTTTGCTCCGGACTTCCGCAGTAATGTTGAGGCACTGGATGCCATTCTTGAGGCAATCGGTAGGGCTGGTTATATCGCTGGAGAGGATGTGTTGTTAGGTTTGGATGTTGCTTCTTCCGAGTTTCGCGACAACGGTAAGTACAACTTGGTTGGTGAGAACAAGCGTCTGACCAGTGAGCAGTTTGTTGATTTCTTGGATGATTTGGTTGCGCAGTACCCAATCATCAGTATTGAGGATGGTTTAGCCGAGGATGATTGGGTGGGTTGGAAGCAATTGACTGAACGTATCGGCCATAAAGTACAGTTGGTGGGCGATGATCTGTTTGTGACTAATCCTAAGGTTTTCCAGGAAGGCATCACTTCTGGCATCGCGAATGCGATCCTTATAAAACTTAACCAAATCGGTACGTTGACGGAGACTCTGGAATCAATTGCGATGGCTCACCGTGCTCAGTACGCTGCTATCGTCTCGCATCGATCAGGCGAGACTGAGGATACATCGATTGCGGACATTGCGGTGGCGACCACGGCAACCCAAATCAAGACTGGCTCGTTATGCCGTTCTGATCGTGTCGCCAAGTACAACCAGTTGTTACGCATTGAGCAGGCGCTTGGTGTTGGTGTGCGTTATGCTGGTCGTGATGCGTTCGTTTCCCTGAAGTCCTGA
>xylefadixn
ATGACCGCTATTGTCAAAATTTATGCTCGTGAGATTCTTGATTCCCGTGGCAACCCTACTCTTGAAGCGGAGGTCACTCTGGAGAATGCTGTCTGTGGCCGTGCCGCAGTCCCTTCAGGTGCTTCGACTGGTACCAAGGAAGCGGTGGAATTACGTGATGGTGACAAGACACGTTACTTAGGCAAGGGGGTGCGTGCAGCGGTGGATAACGTCAATGGTGTTATTGCTGCGGCGTTGGTGGGTTTCGATGGAGCTGACCAAACAGGCTTGGACCATCGTTTAATCAATCTGGACGGCACCGAGAATAAGGGGCGTTTGGGGGCTAACGCGCTGCTCGGTGTTTCGTTAGCAACCGCACATGCGGTTGCCGCCGCGCGTAAACAGCCGCTATGGATGTATTTGTCCACCCTTGGTGAATCCAAGTTATCGTTGCCGGTGCCAATGATGAACATCATCAATGGTGGTGCGCATGCGGATAACAACGTTGATTTCCAGGAGTTTATGGTGTTGCCGGTTGGTTTTGCTTCGTTTTCCGAAGCACTGCGTGCCGGTGCCGAGATCTTTCATGCGCTAAAGTCAGTGCTGAAGGGACGGGGTTTAAGTACTGCGGTGGGTGATGAAGGGGGCTTTGCTCCGGACTTCCGCAGTAATGTTGAGGCACTGGATGCCATTCTTGAGGCAATCGGTAGGGCTGGTTATATCGCTGGAGAGGATGTGTTGTTAGGTTTGGATGTTGCTTCTTCCGAGTTTCGCGACAACGGTAAGTACAACTTGGTTGGTGAGAACAAGCGTCTGACCAGTGAGCAGTTTGTTGATTTCTTGGATGATTTGGTTGCGCAGTACCCAATCATCAGTATTGAGGATGGTTTAGCCGAGGATGATTGGGTGGGTTGGAAGCAATTGACTGAACGTATCGGCCATAAAGTACAGTTGGTGGGCGATGATCTGTTTGTGACTAATCCTAAGGTTTTCCAGGAAGGCATCACTTCTGGCATCGCGAATGCGATCCTTATAAAACTTAACCAAATCGGTACGTTGACGGAGACTCTGGAATCAATTGCGATGGCTCACCGTGCTCAGTACGCTGCTATCGTCTCGCATCGATCAGGCGAGACTGAGGATACATCGATTGCGGACATTGCGGTGGCGACCACGGCAACCCAAATCAAGACTGGCTCGTTATGCCGTTCTGATCGTGTCGCCAAGTACAACCAGTTGTTACGCATTGAGCAGGCGCTTGGTGTTGGTGTGCGTTATGCTGGTCGTGATGCGTTCGTTTCCCTGAAGTCCTGA
>xylefa8417
ATGACCGCTATTGTCAAAATTTATGCTCGTGAGATTCTTGATTCCCGTGGCAACCCTACTCTTGAAGCGGAGGTCACTCTGGAGAATGCTGTCTGTGGCCGTGCCGCAGTCCCTTCAGGTGCTTCGACTGGTACCAAGGAAGCGGTGGAATTACGTGATGGTGACAAGACACGTTACTTAGGCAAGGGGGTGCGTGCAGCGGTGGATAACGTCAATGGTGTTATTGCTGCGGCGTTGGTGGGTTTCGATGGAGCTGACCAAACAGGCTTGGACCATCGTTTAATCAATCTGGACGGCACCGAGAATAAGGGGCGTTTGGGGGCTAACGCGCTGCTCGGTGTTTCGTTAGCAACCGCACATGCGGTTGCCGCCGCGCGTAAACAGCCGCTATGGATGTATTTGTCCACCCTTGGTGAATCCAAGTTATCGTTGCCGGTGCCAATGATGAACATCATCAATGGTGGTGCGCATGCGGATAACAACGTTGATTTCCAGGAGTTTATGGTGTTGCCGGTTGGTTTTGCTTCGTTTTCCGAAGCACTGCGTGCCGGTGCCGAGATCTTTCATGCGCTAAAGTCAGTGCTGAAGGGACGGGGTTTAAGTACTGCGGTGGGTGATGAAGGGGGCTTTGCTCCGGACTTCCGCAGTAATGTTGAGGCACTGGATGCCATTCTTGAGGCAATCGGTAGGGCTGGTTATATCGCTGGAGAGGATGTGTTGTTAGGTTTGGATGTTGCTTCTTCCGAGTTTCGCGACAACGGTAAGTACAACTTGGTTGGTGAGAACAAGCGTCTGACCAGTGAGCAGTTTGTTGATTTCTTGGATGATTTGGTTGCGCAGTACCCAATCATCAGTATTGAGGATGGTTTAGCCGAGGATGATTGGGTGGGTTGGAAGCAATTGACTGAACGTATCGGCCATAAAGTACAGTTGGTGGGCGATGATCTGTTTGTGACTAATCCTAAGGTTTTCCAGGAAGGCATCACTTCTGGCATCGCGAATGCGATCCTTATAAAACTTAACCAAATCGGTACGTTGACGGAGACTCTGGAATCAATTGCGATGGCTCACCGTGCTCAGTACGCTGCTATCGTCTCGCATCGATCAGGCGAGACTGAGGATACATCGATTGCGGACATTGCGGTGGCGACCACGGCAACCCAAATCAAGACTGGCTCGTTATGCCGTTCTGATCGTGTCGCCAAGTACAACCAGTTGTTACGCATTGAGCAGGCGCTTGGTGTTGGTGTGCGTTATGCTGGTCGTGATGCGTTCGTTTCCCTGAAGTCCTGA
>xylefagrif
ATGACCGCTATTGTCAAAATTTATGCTCGTGAGATTCTTGATTCCCGTGGCAACCCTACTCTTGAAGCGGAGGTCACTCTGGAGAATGCTGTCTGTGGCCGTGCCGCAGTCCCTTCAGGTGCTTCGACTGGTACCAAGGAAGCGGTGGAATTACGTGATGGTGACAAGACACGTTACTTAGGCAAGGGGGTGCGTGCAGCGGTGGATAACGTCAATGGTGTTATTGCTGCGGCGTTGGTGGGTTTCGATGGAGCTGACCAAACAGGCTTGGACCATCGTTTAATCAATCTGGACGGCACCGAGAATAAGGGGCGTTTGGGGGCTAACGCGCTGCTCGGTGTTTCGTTAGCAACCGCACATGCGGTTGCCGCCGCGCGTAAACAGCCGCTATGGATGTATTTGTCCACCCTTGGTGAATCCAAGTTATCGTTGCCGGTGCCAATGATGAACATCATCAATGGTGGTGCGCATGCGGATAACAACGTTGATTTCCAGGAGTTTATGGTGTTGCCGGTTGGTTTTGCTTCGTTTTCCGAAGCACTGCGTGCCGGTGCCGAGATCTTTCATGCGCTAAAGTCAGTGCTGAAGGGACGGGGTTTAAGTACTGCGGTGGGTGATGAAGGGGGCTTTGCTCCGGACTTCCGCAGTAATGTTGAGGCACTGGATGCCATTCTTGAGGCAATCGGTAGGGCTGGTTATATCGCTGGAGAGGATGTGTTGTTAGGTTTGGATGTTGCTTCTTCCGAGTTTCGCGACAACGGTAAGTACAACTTGGTTGGTGAGAACAAGCGTCTGACCAGTGAGCAGTTTGTTGATTTCTTGGATGATTTGGTTGCGCAGTACCCAATCATCAGTATTGAGGATGGTTTAGCCGAGGATGATTGGGTGGGTTGGAAGCAATTGACTGAACGTATCGGCCATAAAGTACAGTTGGTGGGCGATGATCTGTTTGTGACTAATCCTAAGGTTTTCCAGGAAGGCATCACTTCTGGCATCGCGAATGCGATCCTTATAAAACTTAACCAAATCGGTACGTTGACGGAGACTCTGGAATCAATTGCGATGGCTCACCGTGCTCAGTACGCTGCTATCGTCTCGCATCGATCAGGCGAGACTGAGGATACATCGATTGCGGACATTGCGGTGGCGACCACGGCAACCCAAATCAAGACTGGCTCGTTATGCCGTTCTGATCGTGTCGCCAAGTACAACCAGTTGTTACGCATTGAGCAGGCGCTTGGTGTTGGTGTGCGTTATGCTGGTCGTGATGCGTTCGTTTCCCTGAAGTCCTGA
>xylefaM12s
ATGACCGCTATTGTCAAAATTTATGCTCGTGAGATTCTTGATTCCCGTGGCAACCCTACTCTTGAAGCGGAGGTCACTCTGGAGAATGCTGTCTGTGGCCGTGCCGCAGTCCCTTCAGGTGCTTCGACTGGTACCAAGGAAGCGGTGGAATTACGTGATGGTGACAAGACACGTTACTTAGGCAAGGGGGTGCGTGCAGCGGTGGATAACGTCAATGGTGTTATTGCTGCGGCGTTGGTGGGTTTCGATGGAGCTGACCAAACAGGCTTGGACCATCGTTTAATCAATCTGGACGGCACCGAGAATAAGGGGCGTTTGGGGGCTAACGCGCTGCTCGGTGTTTCGTTAGCAACCGCACATGCGGTTGCCGCCGCGCGTAAACAGCCGCTATGGATGTATTTGTCCACCCTTGGTGAATCCAAGTTATCGTTGCCGGTGCCAATGATGAACATCATCAATGGTGGTGCGCATGCGGATAACAACGTTGATTTCCAGGAGTTTATGGTGTTGCCGGTTGGTTTTGCTTCGTTTTCCGAAGCACTGCGTGCCGGTGCCGAGATCTTTCATGCGCTAAAGTCAGTGCTGAAGGGACGGGGTTTAAGTACTGCGGTGGGTGATGAAGGGGGCTTTGCTCCGGACTTCCGCAGTAATGTTGAGGCACTGGATGCCATTCTTGAGGCAATCGGTAGGGCTGGTTATATCGCTGGAGAGGATGTGTTGTTAGGTTTGGATGTTGCTTCTTCCGAGTTTCGCGACAACGGTAAGTACAACTTGGTTGGTGAGAACAAGCGTCTGACCAGTGAGCAGTTTGTTGATTTCTTGGATGATTTGGTTGCGCAGTACCCAATCATCAGTATTGAGGATGGTTTAGCCGAGGATGATTGGGTGGGTTGGAAGCAATTGACTGAACGTATCGGCCATAAAGTACAGTTGGTGGGCGATGATCTGTTTGTGACTAATCCTAAGGTTTTCCAGGAAGGCATCACTTCTGGCATCGCGAATGCGATCCTTATAAAACTTAACCAAATCGGTACGTTGACGGAGACTCTGGAATCAATTGCGATGGCTCACCGTGCTCAGTACGCTGCTATCGTCTCGCATCGATCAGGCGAGACTGAGGATACATCGATTGCGGACATTGCGGTGGCGACCACGGCAACCCAAATCAAGACTGGCTCGTTATGCCGTTCTGATCGTGTCGCCAAGTACAACCAGTTGTTACGCATTGAGCAGGCGCTTGGTGTTGGTGTGCGTTATGCTGGTCGTGATGCGTTCGTTTCCCTGAAGTCCTGA
>xylefaSyVa
ATGACCGCTATTGTCAAAATTTATGCTCGTGAGATTCTTGATTCCCGTGGCAACCCTACTCTTGAAGCGGAGGTCACTCTGGAGAATGCTGTCTGTGGCCGTGCCGCAGTCCCTTCAGGTGCTTCGACTGGTACCAAGGAAGCGGTGGAATTACGTGATGGTGACAAGACACGTTACTTAGGCAAGGGGGTGCGTGCAGCGGTGGATAACGTCAATGGTGTTATTGCTGCGGCGTTGGTGGGTTTCGATGGAGCTGACCAAACAGGCTTGGACCATCGTTTAATCAATCTGGACGGCACCGAGAATAAGGGGCGTTTGGGGGCTAACGCGCTGCTCGGTGTTTCGTTAGCAACCGCACATGCGGTTGCCGCCGCGCGTAAACAGCCGCTATGGATGTATTTGTCCACCCTTGGTGAATCCAAGTTATCGTTGCCGGTGCCAATGATGAACATCATCAATGGTGGTGCGCATGCGGATAACAACGTTGATTTCCAGGAGTTTATGGTGTTGCCGGTTGGTTTTGCTTCGTTTTCCGAAGCACTGCGTGCCGGTGCCGAGATCTTTCATGCGCTAAAGTCAGTGCTGAAGGGACGGGGTTTAAGTACTGCGGTGGGTGATGAAGGGGGCTTTGCTCCGGACTTCCGCAGTAATGTTGAGGCACTGGATGCCATTCTTGAGGCAATCGGTAGGGCTGGTTATATCGCTGGAGAGGATGTGTTGTTAGGTTTGGATGTTGCTTCTTCCGAGTTTCGCGACAACGGTAAGTACAACTTGGTTGGTGAGAACAAGCGTCTGACCAGTGAGCAGTTTGTTGATTTCTTGGATGATTTGGTTGCGCAGTACCCAATCATCAGTATTGAGGATGGTTTAGCCGAGGATGATTGGGTGGGTTGGAAGCAATTGACTGAACGTATCGGCCATAAAGTACAGTTGGTGGGCGATGATCTGTTTGTGACTAATCCTAAGGTTTTCCAGGAAGGCATCACTTCTGGCATCGCGAATGCGATCCTTATAAAACTTAACCAAATCGGTACGTTGACGGAGACTCTGGAATCAATTGCGATGGCTCACCGTGCTCAGTACGCTGCTATCGTCTCGCATCGATCAGGCGAGACTGAGGATACATCGATTGCGGACATTGCGGTGGCGACCACGGCAACCCAAATCAAGACTGGCTCGTTATGCCGTTCTGATCGTGTCGCCAAGTACAACCAGTTGTTACGCATTGAGCAGGCGCTTGGTGTTGGTGTGCGTTATGCTGGTCGTGATGCGTTCGTTTCCCTGAAGTCCTGA
>long-mer665
------------------------------------------------------------------------------------------------------------------------------------------------------------------------------------------------------------------------------------------------------------------------------------------------------------------------------------------------------------------------------------------------------------------------------------------------------------------------------------------------------------------------------------------------------------------------------------------------------------------------------------------------------------------------------------------------------------------------------------------------------------------------------------------------------------------------------------------------------------------------------------------------------------------------------------------------------------------------------------------------------------------------------------------------------------------------------------------------------------------------------------------------------------------------------------------------ACGGCAACTCAAATCAAGACTGGCTCGTTA---------------------------------------------------------------------------------------------------------------
>long-mer666
----------------------------------------------------------------------------------------------------------------------------------------------------------------------------------------------------------------------------------------------------------------------------------------------------------------------------------------------------------------------------------------------------------------------------------------------------------------------------------------------------------------------------------------------------------------------------------------------------------------------------------------------------------------------------------------------------------------------------------------------------------------------------------------------------------------------------------------------------------------------------------------------------------------------------------------------------------------------------------------------------------------------------------------------------------------------------------------------------------------------------------------------------------------------------------------------------------------------------------------------------------------------------AGCAGGCGCTTGGTGTTGGTGCGCGTTATGCTGGT------------------------------
