# Supplementary material for: Identification of genetic relationships and subspecies signatures in Xylella fastidiosa
Source: BMC Genomics. 2019 Mar 25;20:239. doi: 10.1186/s12864-019-5565-9 (PMC6434890; doi:10.1186/s12864-019-5565-9)
Supplement: Supplementary file 8 — Analysis of (non-)synonymous SNPs in homologs to CDS harboring specific k-mers for selected enriched GOs. (ZIP 549 kb) [file 12864_2019_5565_MOESM8_ESM.zip › Additional-File8/Additional-File8A_CladeIII/GO-0006096/CP006740.1.440/Xfp assembled to xylefaMU34.fasta]

>xylefaMU34
ATGACCGTTATTGCCAAAATTTATGCTCGTGAGATTCTTGATTCCCGTGGCAACCCTACTCTTGAAGCGGAGGTCACTCTGGAGAATGCTGTCTGTGGCCGTGCCGCAGTCCCTTCAGGTGCTTCGACTGGTACCAAGGAAGCGGTGGAATTACGTGATGGTGACAAGACACGTTACTTAGGCAAGGGGGTGCGTGCAGCGGTGGATAACGTCAATGGTGTTATTGCTGCGGCGTTGGTGGGTTTCGATGGAGCTGACCAAACAGGCTTGGACCATCGTTTAATCAATCTGGACGGCACCGAGAATAAGGGGCGTTTGGGCGCTAACGCGCTGCTCGGTGTTTCGTTAGCAACCGCACATGCGGTTGCCGCCGCGCGTAAACAGCCGCTATGGATGTATTTGTCCACCCTTGGTGAATCCAAGTTATCGTTGCCGGTGCCAATGATGAACATCATCAATGGTGGTGCGCATGCGGATAACAACGTTGATTTCCAGGAGTTTATGGTGTTGCCCGTTGGTTTTGCTTCGTTTTCCGAAGCACTGCGTGCCGGTACCGAGATCTTTCATGCGCTAAAGTCAGTGCTGAAGGGACAGGGTTTAAGTACTGCGGTGGGTGATGAAGGGGGCTTTGCTCCGGACTTCCGCAGTAATGTTGAGGCACTGGATGCCATTCTTGAGGCAATAGGTAGGGCTGGTTATATCGCTGGAGAGGATGTGTTGTTAGGTTTGGATGTTGCTTCTTCCGAGTTTCGCAACAACGGTAAGTACAACTTGGTTGGTGAGAACAAGCGTCTGACCAGTGAGCAGTTTGTTGATTTCTTGGATGATTTGGTTGCGCAGTACCCAATCATCAGTATTGAGGATGGTTTAGCCGAGGATGATTGGGTGGGTTGGAAGCAATTGACTGAACGTATCGGCCATAAAGTACAGTTGGTGGGCGATGATCTGTTTGTGACTAATCCTAAGGTTTTCCAGGAAGGCATCACTTCTGGCATCGCGAATGCGATCCTTATAAAACTTAACCAAATCGGTACGTTGACGGAGACTCTGGAATCAATTGCGATGGCTCACCGTGCTCAGTACGCTGCTATCGTCTCGCATCGATCAGGCGAGACTGAGGATACATCGATTGCGGACATTGCGGTGGCGACTACGGCAACTCAAATCAAGACTGGCTCGTTATGCCGTTCTGATCGTGTTGCCAAGTACAACCAGTTGTTACGCATTGAGCAGGCGCTTGGTGTTGGTGCGCGTTATGCTGGTTGTGATGCGTTCGTTTCCCTGAAGTCCTGA
>xylefa9a5c
ATGACCGCTATTGCCAAAATTTATGCTCGTGAGATTCTTGATTCCCGTGGCAACCCTACTCTTGAAGCGGAGGTCACTCTGGAGAATGCTGTCTGTGGCCGTGCCGCAGTCCCTTCAGGTGCTTCGACTGGTACCAAGGAAGCGGTGGAATTACGTGATGGTGACAAGACACGTTACTTAGGCAAGGGGGTGCGTGCAGCGGTGGATAACGTCAATGGTGTTATTGCTGCGGCATTGGTGGGTTTCGATGGGGCTGACCAAACAGGCTTGGACCATCGTTTAATCAATCTGGACGGCACCGAGAATAAGGGGCGTTTGGGGGCTAACGCGCTGCTCGGTGTTTCGTTAGCAACCGCACATGCGGTTGCCGCCGCGCGTAAACAGCCGCTATGGATGTATTTGTCCACGCTTGGTGAATCCAAGGTATCGTTGCCGGTGCCAATGATGAACATCATCAATGGTGGTGCGCATGCGGATAACAACGTTGATTTCCAGGAGTTTATGGTGTTGCCGGTTGGTTTTGCTTCGTTTTCCGAAGCACTGCGTGCCGGTACCGAGATCTTTCATGCGCTAAAGTCAGTGCTGAAGGGACAGGGTTTAAGTACTGCGGTGGGTGATGAAGGGGGTTTTGCTCCGGACTTGCGCAGCAATGTTGAGGCACTGGATGCCATTCTTGAGGCAATCGGTAGGGCTGGTTATATCGCTGGTGAGGATGTGTTGTTAGGTTTGGATGTTGCCTCTTCCGAGTTTCGCGACAACGGTAAGTACAACTTGGTTGGTGAGAACAAGCGTCTAACCAGTGAGCAGTTTGTTGATTTCTTGGATGACTGGGTTACGCAGTACCCAATTATCAGTATTGAGGATGGTTTAGCCGAGGATGATTGGGCGGGTTGGAAGCAATTAACTGAACGTATCGGCCATAAAGTACAGTTGGTGGGCGATGATCTGTTTGTGACTAATCCTAAGGTTTTCCAGGAAGGGATCACTTCTGGCATCGCGAATGCGATCCTTATAAAACTTAACCAAATCGGTACGTTGACGGAGACTCTGGAATCAATTGCGATGGCTCATCGTGCTCAGTATGCTGCTATCGTCTCGCATCGATCAGGCGAGACTGAGGATACATCCATTGCGGACATTGCGGTGGCGACCACGGCAACCCAAATCAAGACCGGCTCGTTATGCCGTTCTGATCGTGTCGCCAAGTACAACCAGTTGTTACGCATTGAGCAGGCCCTTGGTGTCGGTGCGCGTTATGCTGGTCGTGATGCGTTCGTTTCCCTGAAGTCCTGA
>xylefa1199
ATGACCGCTATTGCCAAAATTTATGCTCGTGAGATTCTTGATTCCCGTGGCAACCCTACTCTTGAAGCGGAGGTCACTCTGGAGAATGCTGTCTGTGGCCGTGCCGCAGTCCCTTCAGGTGCTTCGACTGGTACCAAGGAAGCGGTGGAATTACGTGATGGTGACAAGACACGTTACTTAGGCAAGGGGGTGCGTGCAGCGGTGGATAACGTCAATGGTGTTATTGCTGCGGCGTTGGTGGGTTTCGATGGGGCTGACCAAACGGGCTTGGATCATCGTTTAATCAATCTTGACGGCACCGAGAATAAGGGGCGTTTGGGGGCTAACGCGCTGCTCGGTGTTTCGTTAGCAACCGCACATGCGGTTGCCGCCGCGCGTAAACAGCCGCTATGGATGTATTTGTCCACGCTTGGTGAATCCAAGGTATCGTTGCCGGTGCCAATGATGAACATCATCAATGGTGGTGCGCATGCGGATAACAACGTTGATTTCCAGGAGTTTATGGTGTTGCCGGTTGGTTTTGCTTCGTTTTCCGAAGCACTGCGTGCCGGTACCGAGATCTTTCATGCGCTAAAGTCAGTGCTGAAGGGACAGGGTTTAAGTACTGCGGTGGGTGATGAAGGGGGTTTTGCTCCGGACTTGCGCAGCAATGTTGAGGCACTGGATGCCATTCTTGAGGCAATCGGTAGGGCTGGTTATATCGCTGGTGAGGATGTGTTGTTAGGTTTGGATGTTGCCTCTTCCGAGTTTCGCGACAACGGTAAGTACAACTTGGTTGGTGAGAACAAGCGTCTGACCAGTGAGCAGTTTGTTGATTTCTTGGATGACTGGGTTACGCAGTACCCAATTATCAGTATTGAGGATGGTTTAGCCGAGGATGATTGGGCGGGTTGGAAGCAATTAACTGAACGTATCGGCCATAAAGTACAGTTGGTGGGCGATGATCTGTTTGTGACTAATCCTAAGGTTTTCCAGGAAGGGATCACTTCTGGCATCGCGAATGCGATCCTTATAAAACTTAACCAAATCGGTACGTTGACGGAGACTCTGGAATCAATTGCGATGGCTCATCGTGCTCAGTACGCTGCTATCGTCTCGCATCGATCAGGCGAGACTGAGGATACATCCATTGCGGACATTGCGGTGGCGACCACGGCAACCCAAATCAAGACCGGCTCGTTATGCCGTTCTGATCGTGTCGCCAAGTACAACCAGTTGTTACGCATTGAGCAGGCCCTTGGTGTCGGTGCGCGTTATGCTGGTCGTGATGCGTTCGTTTCCCTGAAGTCCTGA
>xylefa3124
ATGACCGCTATTGCCAAAATTTATGCTCGTGAGATTCTTGATTCCCGTGGCAACCCTACTCTTGAAGCGGAGGTCACTCTGGAGAATGCTGTCTGTGGCCGTGCCGCAGTCCCTTCAGGTGCTTCGACTGGTACCAAGGAAGCGGTGGAATTACGTGATGGTGACAAGACACGTTACTTAGGCAAGGGGGTGCGTGCAGCGGTGGATAACGTCAATGGTGTTATTGCTGCGGCATTGGTGGGTTTCGATGGGGCTGACCAAACAGGCTTGGACCATCGTTTAATCAATCTGGACGGCACCGAGAATAAGGGGCGTTTGGGGGCTAACGCGCTGCTCGGTGTTTCGTTAGCAACCGCACATGCGGTTGCCGCCGCGCGTAAACAGCCGCTATGGATGTATTTGTCCACGCTTGGTGAATCCAAGGTATCGTTGCCGGTGCCAATGATGAACATCATCAATGGTGGTGCGCATGCGGATAACAACGTTGATTTCCAGGAGTTTATGGTGTTGCCGGTTGGTTTTGCTTCGTTTTCCGAAGCACTGCGTGCCGGTACCGAGATCTTTCATGCGCTAAAGTCAGTGCTGAAGGGACAGGGTTTAAGTACTGCGGTGGGTGATGAAGGGGGTTTTGCTCCGGACTTGCGCAGCAATGTTGAGGCACTGGATGCCATTCTTGAGGCAATCGGTAGGGCTGGTTATATCGCTGGTGAGGATGTGTTGTTAGGTTTGGATGTTGCCTCTTCCGAGTTTCGCGACAACGGTAAGTACAACTTGGTTGGTGAGAACAAGCGTCTAACCAGTGAGCAGTTTGTTGATTTCTTGGATGACTGGGTTACGCAGTACCCAATTATCAGTATTGAGGATGGTTTAGCCGAGGATGATTGGGCGGGTTGGAAGCAATTAACTGAACGTATCGGCCATAAAGTACAGTTGGTGGGCGATGATCTGTTTGTGACTAATCCTAAGGTTTTCCAGGAAGGGATCACTTCTGGCATCGCGAATGCGATCCTTATAAAACTTAACCAAATCGGTACGTTGACGGAGACTCTGGAATCAATTGCGATGGCTCATCGTGCTCAGTATGCTGCTATCGTCTCGCATCGATCAGGCGAGACTGAGGATACATCCATTGCGGACATTGCGGTGGCGACCACGGCAACCCAAATCAAGACCGGCTCGTTATGCCGTTCTGATCGTGTCGCCAAGTACAACCAGTTGTTACGCATTGAGCAGGCCCTTGGTGTCGGTGCGCGTTATGCTGGTCGTGATGCGTTCGTTTCCCTGAAGTCCTGA
>xylefa8072
ATGACCGCTATTGCCAAAATTTATGCTCGTGAGATTCTTGATTCCCGTGGCAACCCTACTCTTGAAGCGGAGGTCACTCTGGAGAATGCTGTCTGTGGCCGTGCCGCAGTCCCTTCAGGTGCTTCGACTGGTACCAAGGAAGCGGTGGAATTACGTGATGGTGACAAGACACGTTACTTAGGCAAGGGGGTGCGTGCAGCGGTGGATAACGTCAATGGTGTTATTGCTGCGGCATTGGTGGGTTTCGATGGGGCTGACCAAACAGGCTTGGACCATCGTTTAATCAATCTGGACGGCACCGAGAATAAGGGGCGTTTGGGGGCTAACGCGCTGCTCGGTGTTTCGTTAGCAACCGCACATGCGGTTGCCGCCGCGCGTAAACAGCCGCTATGGATGTATTTGTCCACGCTTGGTGAATCCAAGGTATCGTTGCCGGTGCCAATGATGAACATCATCAATGGTGGTGCGCATGCGGATAACAACGTTGATTTCCAGGAGTTTATGGTGTTGCCGGTTGGTTTTGCTTCGTTTTCCGAAGCACTGCGTGCCGGTACCGAGATCTTTCATGCGCTAAAGTCAGTGCTGAAGGGACAGGGTTTAAGTACTGCGGTGGGTGATGAAGGGGGTTTTGCTCCGGACTTGCGCAGCAATGTTGAGGCACTGGATGCCATTCTTGAGGCAATCGGTAGGGCTGGTTATATCGCTGGTGAGGATGTGTTGTTAGGTTTGGATGTTGCCTCTTCCGAGTTTTGCGACAACGGTAAGTACAACTTGGTTGGTGAGAACAAGCGTCTGACCAGTGAGCAGTTTGTTGATTTCTTGGATGACTGGGTTACGCAGTACCCAATCATCAGTATTGAGGATGGTTTAGCCGAGGATGATTGGGCGGGTTGGAAGCAATTAACTGAACGTATCGGCCATAAAGTACAGTTGGTGGGCGATGATCTGTTTGTGACTAATCCTAAGGTTTTCCAGGAAGGGATCACTTCTGGCATCGCGAATGCGATCCTTATAAAACTTAACCAAATCGGTACGTTGACGGAGACTCTGGAATCAATTGCGATGGCTCATCGTGCTCAGTACGCTGCTATCGTCTCGCATCGATCAGGCGAGACTGAGGATACATCCATTGCGGACATTGCGGTGGCGACCACGGCAACCCAAATCAAGACCGGCTCGTTATGCCGTTCTGATCGTGTCGCCAAGTACAACCAGTTGTTACGCATTGAGCAGGCCCTTGGTGTCGGTGCGCGTTATGCTGGTCGTGATGCGTTCGTTTCCCTGAAGTCCTGA
>xylefacodi
ATGACCGCTATTGCCAAAATTTATGCTCGTGAGATTCTTGATTCCCGTGGCAACCCTACTCTTGAAGCGGAGGTCACTCTGGAGAATGCTGTCTGTGGCCGTGCCGCAGTCCCTTCAGGTGCTTCGACTGGTACCAAGGAAGCGGTGGAATTACGTGATGGTGACAAGACACGTTACTTAGGCAAGGGGGTGCGTGCAGCGGTGGATAACGTCAATGGTGTTATTGCTGCGGCATTGGTGGGTTTCGATGGGGCTGACCAAACAGGCTTGGACCATCGTTTAATCAATCTGGACGGCACCGAGAATAAGGGGCGTTTGGGGGCTAACGCGCTGCTCGGTGTTTCGTTAGCAACCGCACATGCGGTTGCCGCCGCGCGTAAACAGCCGCTATGGATGTATTTGTCCACGCTTGGTGAATCCAAGGTATCGTTGCCGGTGCCAATGATGAACATCATCAATGGTGGTGCGCATGCGGATAACAACGTTGATTTCCAGGAGTTTATGGTGTTGCCGGTTGGTTTTGCTTCGTTTTCCGAAGCACTGCGTGCCGGTACCGAGATCTTTCATGCGCTAAAGTCAGTGCTGAAGGGACAGGGTTTAAGTACTGCGGTGGGTGATGAAGGGGGTTTTGCTCCGGACTTGCGCAGCAATGTTGAGGCACTGGATGCCATTCTTGAGGCAATCGGTAGGGCTGGTTATATCGCTGGTGAGGATGTGTTGTTAGGTTTGGATGTTGCCTCTTCCGAGTTTCGCGACAACGGTAAGTACAACTTGGTTGGTGAGAACAAGCGTCTGACCAGTGAGCAGTTTGTTGATTTCTTGGATGACTGGGTTACGCAGTACCCAATCATCAGTATTGAGGATGGTTTAGCCGAGGATGATTGGGCGGGTTGGAAGCAATTAACTGAACGTATCGGCCATAAAGTACAGTTGGTGGGCGATGATCTGTTTGTGACTAATCCTAAGGTTTTCCAGGAAGGGATCACTTCTGGCATCGCGAATGCGATCCTTATAAAACTTAACCAAATCGGTACGTTGACGGAGACTCTGGAATCAATTGCGATGGCTCATCGTGCTCAGTACGCTGCTATCGTCTCGCATCGATCAGGCGAGACTGAGGATACATCCATTGCGGACATTGCGGTGGCGACCACGGCAACCCAAATCAAGACCGGCTCGTTATGCCGTTCTGATCGTGTCGCCAAGTACAACCAGTTGTTACGCATTGAGCAGGCCCTTGGTGTCGGTGCGCGTTATGCTGGTCGTGATGCGTTCGTTTCCCTGAAGTCCTGA
>xylefaco32
ATGACCGCTATTGCCAAAATTTATGCTCGTGAGATTCTTGATTCCCGTGGCAACCCTACTCTTGAAGCGGAGGTCACTCTGGAGAATGCTGTCTGTGGCCGTGCCGCAGTCCCTTCAGGTGCTTCGACTGGTACCAAGGAAGCGGTGGAATTACGTGATGGTGACAAGACACGTTACTTAGGCAAGGGGGTGCGTGCAGCGGTGGATAACGTCAATGGTGTTATTGCTGCGGCATTGGTGGGTTTCGATGGGGCTGACCAAACAGGCTTGGACCATCGTTTAATCAATCTGGACGGCACCGAGAATAAGGGGCGTTTGGGGGCTAACGCGCTGCTCGGTGTTTCGTTAGCAACCGCACATGCGGTTGCCGCCGCGCGTAAACAGCCGCTATGGATGTATTTGTCCACGCTTGGTGAATCCAAGGTATCGTTGCCGGTGCCAATGATGAACATCATCAATGGTGGTGCGCATGCGGATAACAACGTTGATTTCCAGGAGTTTATGGTGTTGCCGGTTGGTTTTGCTTCGTTTTCCGAAGCACTGCGTGCCGGTACCGAGATCTTTCATGCGCTAAAGTCAGTGCTGAAGGGACAGGGTTTAAGTACTGCGGTGGGTGATGAAGGGGGTTTTGCTCCGGACTTGCGCAGCAATGTTGAGGCACTGGATGCCATTCTTGAGGCAATCGGTAGGGCTGGTTATATCGCTGGTGAGGATGTGTTGTTAGGTTTGGATGTTGCCTCTTCCGAGTTTCGCGACAACGGTAAGTACAACTTGGTTGGTGAGAACAAGCGTCTAACCAGTGAGCAGTTTGTTGATTTCTTGGATGACTGGGTTACGCAGTACCCAATTATCAGTATTGAGGATGGTTTAGCCGAGGATGATTGGGCGGGTTGGAAGCAATTAACTGAACGTATCGGCCATAAAGTACAGTTGGTGGGCGATGATCTGTTTGTGACTAATCCTAAGGTTTTCCAGGAAGGGATCACTTCTGGCATCGCGAATGCGATCCTTATAAAACTTAACCAAATCGGTACGTTGACGGAGACTCTGGAATCAATTGCGATGGCTCATCGTGCTCAGTATGCTGCTATCGTCTCGCATCGATCAGGCGAGACTGAGGATACATCCATTGCGGACATTGCGGTGGCGACCACGGCAACCCAAATCAAGACCGGCTCGTTATGCCGTTCTGATCGTGTCGCCAAGTACAACCAGTTGTTACGCATTGAGCAGGCCCTTGGTGTCGGTGCGCGTTATGCTGGTCGTGATGCGTTCGTTTCCCTGAAGTCCTGA
>xylefaCVC6
ATGACCGCTATTGCCAAAATTTATGCTCGTGAGATTCTTGATTCCCGTGGCAACCCTACTCTTGAAGCGGAGGTCACTCTGGAGAATGCTGTCTGTGGCCGTGCCGCAGTCCCTTCAGGTGCTTCGACTGGTACCAAGGAAGCGGTGGAATTACGTGATGGTGACAAGACACGTTACTTAGGCAAGGGGGTGCGTGCAGCGGTGGATAACGTCAATGGTGTTATTGCTGCGGCGTTGGTGGGTTTCGATGGGGCTGACCAAACGGGCTTGGATCATCGTTTAATCAATCTTGACGGCACCGAGAATAAGGGGCGTTTGGGGGCTAACGCGCTGCTCGGTGTTTCGTTAGCAACCGCACATGCGGTTGCCGCCGCGCGTAAACAGCCGCTATGGATGTATTTGTCCACGCTTGGTGAATCCAAGGTATCGTTGCCGGTGCCAATGATGAACATCATCAATGGTGGTGCGCATGCGGATAACAACGTTGATTTCCAGGAGTTTATGGTGTTGCCGGTTGGTTTTGCTTCGTTTTCCGAAGCACTGCGTGCCGGTACCGAGATCTTTCATGCGCTAAAGTCAGTGCTGAAGGGACAGGGTTTAAGTACTGCGGTGGGTGATGAAGGGGGTTTTGCTCCGGACTTGCGCAGCAATGTTGAGGCACTGGATGCCATTCTTGAGGCAATCGGTAGGGCTGGTTATATCGCTGGTGAGGATGTGTTGTTAGGTTTGGATGTTGCCTCTTCCGAGTTTCGCGACAACGGTAAGTACAACTTGGTTGGTGAGAACAAGCGTCTGACCAGTGAGCAGTTTGTTGATTTCTTGGATGACTGGGTTACGCAGTACCCAATTATCAGTATTGAGGATGGTTTAGCCGAGGATGATTGGGCGGGTTGGAAGCAATTAACTGAACGTATCGGCCATAAAGTACAGTTGGTGGGCGATGATCTGTTTGTGACTAATCCTAAGGTTTTCCAGGAAGGGATCACTTCTGGCATCGCGAATGCGATCCTTATAAAACTTAACCAAATCGGTACGTTGACGGAGACTCTGGAATCAATTGCGATGGCTCATCGTGCTCAGTACGCTGCTATCGTCTCGCATCGATCAGGCGAGACTGAGGATACATCCATTGCGGACATTGCGGTGGCGACCACGGCAACCCAAATCAAGACCGGCTCGTTATGCCGTTCTGATCGTGTCGCCAAGTACAACCAGTTGTTACGCATTGAGCAGGCCCTTGGTGTCGGTGCGCGTTATGCTGGTCGTGATGCGTTCGTTTCCCTGAAGTCCTGA
>xylefaco6c
ATGACCGCTATTGCCAAAATTTATGCTCGTGAGATTCTTGATTCCCGTGGCAACCCTACTCTTGAAGCGGAGGTCACTCTGGAGAATGCTGTCTGTGGCCGTGCCGCAGTCCCTTCAGGTGCTTCGACTGGTACCAAGGAAGCGGTGGAATTACGTGATGGTGACAAGACACGTTACTTAGGCAAGGGGGTGCGTGCAGCGGTGGATAACGTCAATGGTGTTATTGCTGCGGCATTGGTGGGTTTCGATGGGGCTGACCAAACAGGCTTGGACCATCGTTTAATCAATCTGGACGGCACCGAGAATAAGGGGCGTTTGGGGGCTAACGCGCTGCTCGGTGTTTCGTTAGCAACCGCACATGCGGTTGCCGCCGCGCGTAAACAGCCGCTATGGATGTATTTGTCCACGCTTGGTGAATCCAAGGTATCGTTGCCGGTGCCAATGATGAACATCATCAATGGTGGTGCGCATGCGGATAACAACGTTGATTTCCAGGAGTTTATGGTGTTGCCGGTTGGTTTTGCTTCGTTTTCCGAAGCACTGCGTGCCGGTACCGAGATCTTTCATGCGCTAAAGTCAGTGCTGAAGGGACAGGGTTTAAGTACTGCGGTGGGTGATGAAGGGGGTTTTGCTCCGGACTTGCGCAGCAATGTTGAGGCACTGGATGCCATTCTTGAGGCAATCGGTAGGGCTGGTTATATCGTTGGTGAGGATGTGTTGTTAGGTTTGGATGTTGCCTCTTCCGAGTTTCGCGACAACGGTAAGTACAACTTGGTTGGTGAGAACAAGCGTTTGACCAGTGAGCAGTTTGTTGATTTCTTGGATGACTGGGTTACGCAGTACCCAATTATCAGTATTGAGGATGGTTTAGCCGAGGATGATTGGGCGGGTTGGAAGCAATTAACTGAACGTATCGGCCATAAAGTACAGTTGGTGGGCGATGATCTGTTTGTGACTAATCCTAAGGTTTTCCAGGAAGGGATCACTTCTGGCATCGCGAATGCGATCCTTATAAAACTTAACCAAATCGGTACGTTGACGGAGACTCTGGAATCAATTGCGATGGCTCATCGTGCTCAGTATGCTGCTATCGTCTCGCATCGATCAGGCGAGACTGAGGATACATCCATTGCGGACATTGCGGTGGCGACCACGGCAACCCAAATCAAGACCGGCTCGTTATGCCGTTCTGATCGTGTCGCCAAGTACAACCAGTTGTTACGCATTGAGCAGGCCCTTGGTGTCGGTGCGCGTTATGCTGGTCGTGATGCGTTCGTTTCCCTGAAGTCCTGA
>xylefaOLS8
ATGACCGCTATTGCCAAAATTTATGCTCGTGAGATTCTTGATTCCCGTGGCAACCCTACTCTTGAAGCGGAGGTCACTCTGGAGAATGCTGTCTGTGGCCGTGCCGCAGTCCCTTCAGGTGCTTCGACTGGTACCAAGGAAGCGGTGGAATTACGTGATGGTGACAAGACACGTTACTTAGGCAAGGGGGTGCGTGCAGCGGTGGATAACGTCAATGGTGTTATTGCTGCGGCATTGGTGGGTTTCGATGGGGCTGACCAAACAGGCTTGGACCATCGTTTAATCAATCTGGACGGCACCGAGAATAAGGGGCGTTTGGGGGCTAACGCGCTGCTCGGTGTTTCGTTAGCAACCGCACATGCGGTTGCCGCCGCGCGTAAACAGCCGCTATGGATGTATTTGTCCACGCTTGGTGAATCCAAGGTATCGTTGCCGGTGCCAATGATGAACATCATCAATGGTGGTGCGCATGCGGATAACAACGTTGATTTCCAGGAGTTTATGGTGTTGCCGGTTGGTTTTGCTTCGTTTTCCGAAGCACTGCGTGCCGGTACCGAGATCTTTCATGCGCTAAAGTCAGTGCTGAAGGGACAGGGTTTAAGTACTGCGGTGGGTGATGAAGGGGGTTTTGCTCCGGACTTGCGCAGCAATGTTGAGGCACTGGATGCCATTCTTGAGGCAATCGGTAGGGCTGGTTATATCGCTGGTGAGGATGTGTTGTTAGGTTTGGATGTTGCCTCTTCCGAGTTTCGCGACAACGGTAAGTACAACTTGGTTGGTGAGAACAAGCGTCTGACCAGTGAGCAGTTTGTTGATTTCTTGGATGACTGGGTTACGCAGTACCCAATCATCAGTATTGAGGATGGTTTAGCCGAGGATGATTGGGCGGGTTGGAAGCAATTAACTGAACGTATCGGCCATAAAGTACAGTTGGTGGGCGATGATCTGTTTGTGACTAATCCTAAGGTTTTCCAGGAAGGGATCACTTCTGGCATCGCGAATGCGATCCTTATAAAACTTAACCAAATCGGTACGTTGACGGAGACTCTGGAATCAATTGCGATGGCTCATCGTGCTCAGTACGCTGCTATCGTCTCGCATCGATCAGGCGAGACTGAGGATACATCCATTGCGGACATTGCGGTGGCGACCACGGCAACCCAAATCAAGACCGGCTCGTTATGCCGTTCTGATCGTGTCGCCAAGTACAACCAGTTGTTACGCATTGAGCAGGCCCTTGGTGTCGGTGCGCGTTATGCTGGTCGTGATGCGTTCGTTTCCCTGAAGTCCTGA
>xylefaCVC1
ATGACCGCTATTGCCAAAATTTATGCTCGTGAGATTCTTGATTCCCGTGGCAACCCTACTCTTGAAGCGGAGGTCACTCTGGAGAATGCTGTCTGTGGCCGTGCCGCAGTCCCTTCAGGTGCTTCGACTGGTACCAAGGAAGCGGTGGAATTACGTGATGGTGACAAGACACGTTACTTAGGCAAGGGGGTGCGTGCAGCGGTGGATAACGTCAATGGTGTTATTGCTGCGGCGTTGGTGGGTTTCGATGGGGCTGACCAAACGGGCTTGGATCATCGTTTAATCAATCTTGACGGCACCGAGAATAAGGGGCGTTTGGGGGCTAACGCGCTGCTCGGTGTTTCGTTAGCAACCGCACATGCGGTTGCCGCCGCGCGTAAACAGCCGCTATGGATGTATTTGTCCACGCTTGGTGAATCCAAGGTATCGTTGCCGGTGCCAATGATGAACATCATCAATGGTGGTGCGCATGCGGATAACAACGTTGATTTCCAGGAGTTTATGGTGTTGCCGGTTGGTTTTGCTTCGTTTTCCGAAGCACTGCGTGCCGGTACCGAGATCTTTCATGCGCTAAAGTCAGTGCTGAAGGGACAGGGTTTAAGTACTGCGGTGGGTGATGAAGGGGGTTTTGCTCCGGACTTGCGCAGCAATGTTGAGGCACTGGATGCCATTCTTGAGGCAATCGGTAGGGCTGGTTATATCGCTGGTGAGGATGTGTTGTTAGGTTTGGATGTTGCCTCTTCCGAGTTTCGCGACAACGGTAAGTACAACTTGGTTGGTGAGAACAAGCGTCTGACCAGTGAGCAGTTTGTTGATTTCTTGGATGACTGGGTTACGCAGTACCCAATTATCAGTATTGAGGATGGTTTAGCCGAGGATGATTGGGCGGGTTGGAAGCAATTAACTGAACGTATCGGCCATAAAGTACAGTTGGTGGGCGATGATCTGTTTGTGACTAATCCTAAGGTTTTCCAGGAAGGGATCACTTCTGGCATCGCGAATGCGATCCTTATAAAACTTAACCAAATCGGTACGTTGACGGAGACTCTGGAATCAATTGCGATGGCTCATCGTGCTCAGTACGCTGCTATCGTCTCGCATCGATCAGGCGAGACTGAGGATACATCCATTGCGGACATTGCGGTGGCGACCACGGCAACCCAAATCAAGACCGGCTCGTTATGCCGTTCTGATCGTGTCGCCAAGTACAACCAGTTGTTACGCATTGAGCAGGCCCTTGGTGTCGGTGCGCGTTATGCTGGTCGTGATGCGTTCGTTTCCCTGAAGTCCTGA
>xylefaCOF7
ATGACCGCTATTGCCAAAATTTATGCTCGTGAGATTCTTGATTCCCGTGGCAACCCTACTCTTGAAGCGGAGGTCACTCTGGAGAATGCTGTCTGTGGCCGTGCCGCAGTCCCTTCAGGTGCTTCGACTGGTACCAAGGAAGCGGTGGAATTACGTGATGGTGACAAGACACGTTACTTAGGCAAGGGGGTGCGTGCAGCGGTGGATAACGTCAATGGTGTTATTGCTGCGGCATTGGTGGGTTTCGATGGGGCTGACCAAACAGGCTTGGACCATCGTTTAATCAATCTGGACGGCACCGAGAATAAGGGGCGTTTGGGGGCTAACGCGCTGCTCGGTGTTTCGTTAGCAACCGCACATGCGGTTGCCGCCGCGCGTAAACAGCCGCTATGGATGTATTTGTCCACGCTTGGTGAATCCAAGGTATCGTTGCCGGTGCCAATGATGAACATCATCAATGGTGGTGCGCATGCGGATAACAACGTTGATTTCCAGGAGTTTATGGTGTTGCCGGTTGGTTTTGCTTCGTTTTCCGAAGCACTGCGTGCCGGTACCGAGATCTTTCATGCGCTAAAGTCAGTGCTGAAGGGACAGGGTTTAAGTACTGCGGTGGGTGATGAAGGGGGTTTTGCTCCGGACTTGCGCAGCAATGTTGAGGCACTGGATGCCATTCTTGAGGCAATCGGTAGGGCTGGTTATATCGCTGGTGAGGATGTGTTGTTAGGTTTGGATGTTGCCTCTTCCGAGTTTCGCGACAACGGTAAGTACAACTTGGTTGGTGAGAACAAGCGTCTGACCAGTGAGCAGTTTGTTGATTTCTTGGATGACTGGGTTACGCAGTACCCAATCATCAGTATTGAGGATGGTTTAGCCGAGGATGATTGGGCGGGTTGGAAGCAATTAACTGAACGTATCGGCCATAAAGTACAGTTGGTGGGCGATGATCTGTTTGTGACTAATCCTAAGGTTTTCCAGGAAGGGATCACTTCTGGCATCGCGAATGCGATCCTTATAAAACTTAACCAAATCGGTACGTTGACGGAGACTCTGGAATCAATTGCGATGGCTCATCGTGCTCAGTACGCTGCTATCGTCTCGCATCGATCAGGCGAGACTGAGGATACATCCATTGCGGACATTGCGGTGGCGACCACGGCAACCCAAATCAAGACCGGCTCGTTATGCCGTTCTGATCGTGTCGCCAAGTACAACCAGTTGTTACGCATTGAGCAGGCCCTTGGTGTCGGTGCGCGTTATGCTGGTCGTGATGCGTTCGTTTCCCTGAAGTCCTGA
>xylefaCOF4
ATGACCGCTATTGCCAAAATTTATGCTCGTGAGATTCTTGATTCCCGTGGCAACCCTACTCTTGAAGCGGAGGTCACTCTGGAGAATGCTGTCTGTGGCCGTGCCGCAGTCCCTTCAGGTGCTTCGACTGGTACCAAGGAAGCGGTGGAATTACGTGATGGTGACAAGACACGTTACTTAGGCAAGGGGGTGCGTGCAGCGGTGGATAACGTCAATGGTGTTATTGCTGCGGCATTGGTGGGTTTCGATGGGGCTGACCAAACAGGCTTGGACCATCGTTTAATCAATCTGGACGGCACCGAGAATAAGGGGCGTTTGGGGGCTAACGCGCTGCTCGGTGTTTCGTTAGCAACCGCACATGCGGTTGCCGCCGCGCGTAAACAGCCGCTATGGATGTATTTGTCCACGCTTGGTGAATCCAAGGTATCGTTGCCGGTGCCAATGATGAACATCATCAATGGTGGTGCGCATGCGGATAACAACGTTGATTTCCAGGAGTTTATGGTGTTGCCGGTTGGTTTTGCTTCGTTTTCCGAAGCACTGCGTGCCGGTACCGAGATCTTTCATGCGCTAAAGTCAGTGCTGAAGGGACAGGGTTTAAGTACTGCGGTGGGTGATGAAGGGGGTTTTGCTCCGGACTTGCGCAGCAATGTTGAGGCACTGGATGCCATTCTTGAGGCAATCGGTAGGGCTGGTTATATCGTTGGTGAGGATGTGTTGTTAGGTTTGGATGTTGCCTCTTCCGAGTTTCGCGACAACGGTAAGTACAACTTGGTTGGTGAGAACAAGCGTTTGACCAGTGAGCAGTTTGTTGATTTCTTGGATGACTGGGTTACGCAGTACCCAATTATCAGTATTGAGGATGGTTTAGCCGAGGATGATTGGGCGGGTTGGAAGCAATTAACTGAACGTATCGGCCATAAAGTACAGTTGGTGGGCGATGATCTGTTTGTGACTAATCCTAAGGTTTTCCAGGAAGGGATCACTTCTGGCATCGCGAATGCGATCCTTATAAAACTTAACCAAATCGGTACGTTGACGGAGACTCTGGAATCAATTGCGATGGCTCATCGTGCTCAGTATGCTGCTATCGTCTCGCATCGATCAGGCGAGACTGAGGATACATCCATTGCGGACATTGCGGTGGCGACCACGGCAACCCAAATCAAGACCGGCTCGTTATGCCGTTCTGATCGTGTCGCCAAGTACAACCAGTTGTTACGCATTGAGCAGGCCCTTGGTGTCGGTGCGCGTTATGCTGGTCGTGATGCGTTCGTTTCCCTGAAGTCCTGA
>xylefasFb7
ATGACCGCTATTGCCAAAATTTATGCTCGTGAGATTCTTGATTCCCGTGGCAACCCTACTCTTGAAGCGGAGGTCACTCTGGAGAATGCTGTCTGTGGCCGTGCCGCAGTCCCTTCAGGTGCTTCGACTGGTACCAAGGAAGCGGTGGAATTACGTGATGGTGACAAGACACGTTACTTAGGCAAGGGGGTGCGTGCAGCGGTGGATAACGTCAATGGTGTTATTGCTGCGGCATTGGTGGGTTTCGATGGGGCTGACCAAACAGGCTTGGACCATCGTTTAATCAATCTGGACGGCACCGAGAATAAGGGGCGTTTGGGGGCTAACGCGCTGCTCGGTGTTTCGTTAGCAACCGCACATGCGGTTGCCGCCGCGCGTAAACAGCCGCTATGGATGTATTTGTCCACGCTTGGTGAATCCAAGGTATCGTTGCCGGTGCCAATGATGAACATCATCAATGGTGGTGCGCATGCGGATAACAACGTTGATTTCCAGGAGTTTATGGTGTTGCCGGTTGGTTTTGCTTCGTTTTCCGAAGCACTGCGTGCCGGTACCGAGATCTTTCATGCGCTAAAGTCAGTGCTGAAGGGACAGGGTTTAAGTACTGCGGTGGGTGATGAAGGGGGTTTTGCTCCGGACTTGCGCAGCAATGTTGAGGCACTGGATGCCATTCTTGAGGCAATCGGTAGGGCTGGTTATATCGCTGGTGAGGATGTGTTGTTAGGTTTGGATGTTGCCTCTTCCGAGTTTCGCGACAACGGTAAGTACAACTTGGTTGGTGAGAACAAGCGTCTAACCAGTGAGCAGTTTGTTGATTTCTTGGATGACTGGGTTACGCAGTACCCAATTATCAGTATTGAGGATGGTTTAGCCGAGGATGATTGGGCGGGTTGGAAGCAATTAACTGAACGTATCGGCCATAAAGTACAGTTGGTGGGCGATGATCTGTTTGTGACTAATCCTAAGGTTTTCCAGGAAGGGATCACTTCTGGCATCGCGAATGCGATCCTTATAAAACTTAACCAAATCGGTACGTTGACGGAGACTCTGGAATCAATTGCGATGGCTCATCGTGCTCAGTATGCTGCTATCGTCTCGCATCGATCAGGCGAGACTGAGGATACATCCATTGCGGACATTGCGGTGGCGACCACGGCAACCCAAATCAAGACCGGCTCGTTATGCCGTTCTGATCGTGTCGCCAAGTACAACCAGTTGTTACGCATTGAGCAGGCCCTTGGTGTCGGTGCGCGTTATGCTGGTCGTGATGCGTTCGTTTCCCTGAAGTCCTGA
>xylefaPr8x
ATGACCGCTATTGCCAAAATTTATGCTCGTGAGATTCTTGATTCCCGTGGCAACCCTACTCTTGAAGCGGAGGTCACTCTGGAGAATGCTGTCTGTGGCCGTGCCGCAGTCCCTTCAGGTGCTTCGACTGGTACCAAGGAAGCGGTGGAATTACGTGATGGTGACAAGACACGTTACTTAGGCAAGGGGGTGCGTGCAGCGGTGGATAACGTCAATGGTGTTATTGCTGCGGCATTGGTGGGTTTCGATGGGGCTGACCAAACAGGCTTGGACCATCGTTTAATCAATCTGGACGGCACCGAGAATAAGGGGCGTTTGGGGGCTAACGCGCTGCTCGGTGTTTCGTTAGCAACCGCACATGCGGTTGCCGCCGCGCGTAAACAGCCGCTATGGATGTATTTGTCCACGCTTGGTGAATCCAAGGTATCGTTGCCGGTGCCAATGATGAACATCATCAATGGTGGTGCGCATGCGGATAACAACGTTGATTTCCAGGAGTTTATGGTGTTGCCGGTTGGTTTTGCTTCGTTTTCCGAAGCACTGCGTGCCGGTACCGAGATCTTTCATGCGCTAAAGTCAGTGCTGAAGGGACAGGGTTTAAGTACTGCGGTGGGTGATGAAGGGGGTTTTGCTCCGGACTTGCGCAGCAATGTTGAGGCACTGGATGCCATTCTTGAGGCAATCGGTAGGGCTGGTTATATCGTTGGTGAGGATGTGTTGTTAGGTTTGGATGTTGCCTCTTCCGAGTTTCGCGACAACGGTAAGTACAACTTGGTTGGTGAGAACAAGCGTTTGACCAGTGAGCAGTTTGTTGATTTCTTGGATGACTGGGTTACGCAGTACCCAATTATCAGTATTGAGGATGGTTTAGCCGAGGATGATTGGGCGGGTTGGAAGCAATTAACTGAACGTATCGGCCATAAAGTACAGTTGGTGGGCGATGATCTGTTTGTGACTAATCCTAAGGTTTTCCAGGAAGGGATCACTTCTGGCATCGCGAATGCGATCCTTATAAAACTTAACCAAATCGGTACGTTGACGGAGACTCTGGAATCAATTGCGATGGCTCATCGTGCTCAGTATGCTGCTATCGTCTCGCATCGATCAGGCGAGACTGAGGATACATCCATTGCGGACATTGCGGTGGCGACCACGGCAACCCAAATCAAGACCGGCTCGTTATGCCGTTCTGATCGTGTCGCCAAGTACAACCAGTTGTTACGCATTGAGCAGGCCCTTGGTGTCGGTGCGCGTTATGCTGGTCGTGATGCGTTCGTTTCCCTGAAGTCCTGA
>xylefaOLS9
ATGACCGCTATTGCCAAAATTTATGCTCGTGAGATTCTTGATTCCCGTGGCAACCCTACTCTTGAAGCGGAGGTCACTCTGGAGAATGCTGTCTGTGGCCGTGCCGCAGTCCCTTCAGGTGCTTCGACTGGTACCAAGGAAGCGGTGGAATTACGTGATGGTGACAAGACACGTTACTTAGGCAAGGGGGTGCGTGCAGCGGTGGATAACGTCAATGGTGTTATTGCTGCGGCATTGGTGGGTTTCGATGGGGCTGACCAAACAGGCTTGGACCATCGTTTAATCAATCTGGACGGCACCGAGAATAAGGGGCGTTTGGGGGCTAACGCGCTGCTCGGTGTTTCGTTAGCAACCGCACATGCGGTTGCCGCCGCGCGTAAACAGCCGCTATGGATGTATTTGTCCACGCTTGGTGAATCCAAGGTATCGTTGCCGGTGCCAATGATGAACATCATCAATGGTGGTGCGCATGCGGATAACAACGTTGATTTCCAGGAGTTTATGGTGTTGCCGGTTGGTTTTGCTTCGTTTTCCGAAGCACTGCGTGCCGGTACCGAGATCTTTCATGCGCTAAAGTCAGTGCTGAAGGGACAGGGTTTAAGTACTGCGGTGGGTGATGAAGGGGGTTTTGCTCCGGACTTGCGCAGCAATGTTGAGGCACTGGATGCCATTCTTGAGGCAATCGGTAGGGCTGGTTATATCGCTGGTGAGGATGTGTTGTTAGGTTTGGATGTTGCCTCTTCCGAGTTTCGCGACAACGGTAAGTACAACTTGGTTGGTGAGAACAAGCGTCTGACCAGTGAGCAGTTTGTTGATTTCTTGGATGACTGGGTTACGCAGTACCCAATCATCAGTATTGAGGATGGTTTAGCCGAGGATGATTGGGCGGGTTGGAAGCAATTAACTGAACGTATCGGCCATAAAGTACAGTTGGTGGGCGATGATCTGTTTGTGACTAATCCTAAGGTTTTCCAGGAAGGGATCACTTCTGGCATCGCGAATGCGATCCTTATAAAACTTAACCAAATCGGTACGTTGACGGAGACTCTGGAATCAATTGCGATGGCTCATCGTGCTCAGTACGCTGCTATCGTCTCGCATCGATCAGGCGAGACTGAGGATACATCCATTGCGGACATTGCGGTGGCGACCACGGCAACCCAAATCAAGACCGGCTCGTTATGCCGTTCTGATCGTGTCGCCAAGTACAACCAGTTGTTACGCATTGAGCAGGCCCTTGGTGTCGGTGCGCGTTATGCTGGTCGTGATGCGTTCGTTTCCCTGAAGTCCTGA
>xylefaJa12
ATGACCGCTATTGCCAAAATTTATGCTCGTGAGATTCTTGATTCCCGTGGCAACCCTACTCTTGAAGCGGAGGTCACTCTGGAGAATGCTGTCTGTGGCCGTGCCGCAGTCCCTTCAGGTGCTTCGACTGGTACCAAGGAAGCGGTGGAATTACGTGATGGTGACAAGACACGTTACTTAGGCAAGGGGGTGCGTGCAGCGGTGGATAACGTCAATGGTGTTATTGCTGCGGCGTTGGTGGGTTTCGATGGGGCTGACCAAACGGGCTTGGATCATCGTTTAATCAATCTTGACGGCACCGAGAATAAGGGGCGTTTGGGGGCTAACGCGCTGCTCGGTGTTTCGTTAGCAACCGCACATGCGGTTGCCGCCGCGCGTAAACAGCCGCTATGGATGTATTTGTCCACGCTTGGTGAATCCAAGGTATCGTTGCCGGTGCCAATGATGAACATCATCAATGGTGGTGCGCATGCGGATAACAACGTTGATTTCCAGGAGTTTATGGTGTTGCCGGTTGGTTTTGCTTCGTTTTCCGAAGCACTGCGTGCCGGTACCGAGATCTTTCATGCGCTAAAGTCAGTGCTGAAGGGACAGGGTTTAAGTACTGCGGTGGGTGATGAAGGGGGTTTTGCTCCGGACTTGCGCAGCAATGTTGAGGCACTGGATGCCATTCTTGAGGCAATCGGTAGGGCTGGTTATATCGCTGGTGAGGATGTGTTGTTAGGTTTGGATGTTGCCTCTTCCGAGTTTCGCGACAACGGTAAGTACAACTTGGTTGGTGAGAACAAGCGTCTGACCAGTGAGCAGTTTGTTGATTTCTTGGATGACTGGGTTACGCAGTACCCAATTATCAGTATTGAGGATGGTTTAGCCGAGGATGATTGGGCGGGTTGGAAGCAATTAACTGAACGTATCGGCCATAAAGTACAGTTGGTGGGCGATGATCTGTTTGTGACTAATCCTAAGGTTTTCCAGGAAGGGATCACTTCTGGCATCGCGAATGCGATCCTTATAAAACTTAACCAAATCGGTACGTTGACGGAGACTCTGGAATCAATTGCGATGGCTCATCGTGCTCAGTACGCTGCTATCGTCTCGCATCGATCAGGCGAGACTGAGGATACATCCATTGCGGACATTGCGGTGGCGACCACGGCAACCCAAATCAAGACCGGCTCGTTATGCCGTTCTGATCGTGTCGCCAAGTACAACCAGTTGTTACGCATTGAGCAGGCCCTTGGTGTCGGTGCGCGTTATGCTGGTCGTGATGCGTTCGTTTCCCTGAAGTCCTGA
>xylefaHib4
ATGACCGCTATTGCCAAAATTTATGCTCGTGAGATTCTTGATTCCCGTGGCAACCCTACTCTTGAAGCGGAGGTCACTCTGGAGAATGCTGTCTGTGGCCGTGCCGCAGTCCCTTCAGGTGCTTCGACTGGTACCAAGGAAGCGGTGGAATTACGTGATGGTGACAAGACACGTTACTTAGGCAAGGGGGTGCGTGCAGCGGTGGATAACGTCAATGGTGTTATTGCTGCGGCATTGGTGGGTTTCGATGGGGCTGACCAAACAGGCTTGGACCATCGTTTAATCAATCTGGACGGCACCGAGAATAAGGGGCGTTTGGGGGCTAACGCGCTGCTCGGTGTTTCGTTAGCAACCGCACATGCGGTTGCCGCCGCGCGTAAACAGCCGCTATGGATGTATTTGTCCACGCTTGGTGAATCCAAGGTATCGTTGCCGGTGCCAATGATGAACATCATCAATGGTGGTGCGCATGCGGATAACAACGTTGATTTCCAGGAGTTTATGGTGTTGCCGGTTGGTTTTGCTTCGTTTTCCGAAGCACTGCGTGCCGGTACCGAGATCTTTCATGCGCTAAAGTCAGTGCTGAAGGGACAGGGTTTAAGTACTGCGGTGGGTGATGAAGGGGGTTTTGCTCCGGACTTGCGCAGCAATGTTGAGGCACTGGATGCCATTCTTGAGGCAATCGGTAGGGCTGGTTATATCGCTGGTGAGGATGTGTTGTTAGGTTTGGATGTTGCCTCTTCCGAGTTTCGCGACAACGGTAAGTACAACTTGGTTGGTGAGAACAAGCGTCTAACCAGTGAGCAGTTTGTTGATTTCTTGGATGACTGGGTTACGCAGTACCCAATTATCAGTATTGAGGATGGTTTAGCCGAGGATGATTGGGCGGGTTGGAAGCAATTAACTGAACGTATCGGCCATAAAGTACAGTTGGTGGGCGATGATCTGTTTGTGACTAATCCTAAGGTTTTCCAGGAAGGGATCACTTCTGGCATCGCGAATGCGATCCTTATAAAACTTAACCAAATCGGTACGTTGACGGAGACTCTGGAATCAATTGCGATGGCTCATCGTGCTCAGTATGCTGCTATCGTCTCGCATCGATCAGGCGAGACTGAGGATACATCCATTGCGGACATTGCGGTGGCGACCACGGCAACCCAAATCAAGACCGGCTCGTTATGCCGTTCTGATCGTGTCGCCAAGTACAACCAGTTGTTACGCATTGAGCAGGCCCTTGGTGTCGGTGCGCGTTATGCTGGTCGTGATGCGTTCGTTTCCCTGAAGTCCTGA
>xylefaU24D
ATGACCGCTATTGCCAAAATTTATGCTCGTGAGATTCTTGATTCCCGTGGCAACCCTACTCTTGAAGCGGAGGTCACTCTGGAGAATGCTGTCTGTGGCCGTGCCGCAGTCCCTTCAGGTGCTTCGACTGGTACCAAGGAAGCGGTGGAATTACGTGATGGTGACAAGACACGTTACTTAGGCAAGGGGGTGCGTGCAGCGGTGGATAACGTCAATGGTGTTATTGCTGCGGCATTGGTGGGTTTCGATGGGGCTGACCAAACAGGCTTGGACCATCGTTTAATCAATCTGGACGGCACCGAGAATAAGGGGCGTTTGGGGGCTAACGCGCTGCTCGGTGTTTCGTTAGCAACCGCACATGCGGTTGCCGCCGCGCGTAAACAGCCGCTATGGATGTATTTGTCCACGCTTGGTGAATCCAAGGTATCGTTGCCGGTGCCAATGATGAACATCATCAATGGTGGTGCGCATGCGGATAACAACGTTGATTTCCAGGAGTTTATGGTGTTGCCGGTTGGTTTTGCTTCGTTTTCCGAAGCACTGCGTGCCGGTACCGAGATCTTTCATGCGCTAAAGTCAGTGCTGAAGGGACAGGGTTTAAGTACTGCGGTGGGTGATGAAGGGGGTTTTGCTCCGGACTTGCGCAGCAATGTTGAGGCACTGGATGCCATTCTTGAGGCAATCGGTAGGGCTGGTTATATCGCTGGTGAGGATGTGTTGTTAGGTTTGGATGTTGCCTCTTCCGAGTTTCGCGACAACGGTAAGTACAACTTGGTTGGTGAGAACAAGCGTCTAACCAGTGAGCAGTTTGTTGATTTCTTGGATGACTGGGTTACGCAGTACCCAATTATCAGTATTGAGGATGGTTTAGCCGAGGATGATTGGGCGGGTTGGAAGCAATTAACTGAACGTATCGGCCATAAAGTACAGTTGGTGGGCGATGATCTGTTTGTGACTAATCCTAAGGTTTTCCAGGAAGGGATCACTTCTGGCATCGCGAATGCGATCCTTATAAAACTTAACCAAATCGGTACGTTGACGGAGACTCTGGAATCAATTGCGATGGCTCATCGTGCTCAGTATGCTGCTATCGTCTCGCATCGATCAGGCGAGACTGAGGATACATCCATTGCGGACATTGCGGTGGCGACCACGGCAACCCAAATCAAGACCGGCTCGTTATGCCGTTCTGATCGTGTCGCCAAGTACAACCAGTTGTTACGCATTGAGCAGGCCCTTGGTGTCGGTGCGCGTTATGCTGGTCGTGATGCGTTCGTTTCCCTGAAGTCCTGA
>long-mer665
------------------------------------------------------------------------------------------------------------------------------------------------------------------------------------------------------------------------------------------------------------------------------------------------------------------------------------------------------------------------------------------------------------------------------------------------------------------------------------------------------------------------------------------------------------------------------------------------------------------------------------------------------------------------------------------------------------------------------------------------------------------------------------------------------------------------------------------------------------------------------------------------------------------------------------------------------------------------------------------------------------------------------------------------------------------------------------------------------------------------------------------------------------------------------------------------ACGGCAACTCAAATCAAGACTGGCTCGTTA---------------------------------------------------------------------------------------------------------------
>long-mer666
----------------------------------------------------------------------------------------------------------------------------------------------------------------------------------------------------------------------------------------------------------------------------------------------------------------------------------------------------------------------------------------------------------------------------------------------------------------------------------------------------------------------------------------------------------------------------------------------------------------------------------------------------------------------------------------------------------------------------------------------------------------------------------------------------------------------------------------------------------------------------------------------------------------------------------------------------------------------------------------------------------------------------------------------------------------------------------------------------------------------------------------------------------------------------------------------------------------------------------------------------------------------------AGCAGGCGCTTGGTGTTGGTGCGCGTTATGCTGGT------------------------------
