# Supplementary material for: Identification of genetic relationships and subspecies signatures in Xylella fastidiosa
Source: BMC Genomics. 2019 Mar 25;20:239. doi: 10.1186/s12864-019-5565-9 (PMC6434890; doi:10.1186/s12864-019-5565-9)
Supplement: Supplementary file 8 — Analysis of (non-)synonymous SNPs in homologs to CDS harboring specific k-mers for selected enriched GOs. (ZIP 549 kb) [file 12864_2019_5565_MOESM8_ESM.zip › Additional-File8/Additional-File8A_CladeIII/GO-0006096/CP006740.1.653/Clade III assembled to xylefaMU34.fasta]

>xylefaMU34
ATGATTCCGACCCCTACCCGAGATGCACCCAATATCCCGTCCTTTCTTGCCGCCGATGTCGGCGGCACTCACGTGCGCGTCAGCGTGGTTGCAGCCGCGCCCACGTGTGCTAGTCCACCGCAACTGTTCGATGTGCGCACTTACCGCTGCGCTGACTATCCCAGCCTCAGCACAATTCTGAACGACTTCCTCGGTACAAGATCAGCAGTACGTGATTGCGTCATCGCCAGTGCCGGTTTTCAGCGCAGCGATGGTACTGTTATCACTACCAACCTACCGTGGCCGCTATCACCACACCGGCTACGCGCAGATCTCAATCTGGCAGAGGTCTGTCTGGTCAACGACTTTGAGGCGCTGGCCTACGCGACGGAGGATATGGAGGCTGCGCAATTGCTGCACCTCACTGGTCCAGCCAAAGCGCAGGATGGGCCACGCCTGTTGCTCGGTCCGGGAACCGGCCTGGGTGCAGCACTCTGGATTCCCAATAACGGACGCCCCATTGTCCTCCCCACAGAAGCCGGTCAAGCAGCATTGCCGAGTACAACTGAACTTGAAATGCAACTGGTACGACACATGCTGAACAACCGCACACATGTGCCGATTGAGCATGCCTTATCTGGGCCAGGAATACTCAATGTGTACCGCGCCTTGTGTGCGCTACAGTCCGTTCTCCCCCAGCACGCGAGCCCAGATGCGATCAGTCACGCTGCGGCAGCAGGAACAGACATGCTGTCATCACAGACTCTAGAGGTGTTCTGCGACTTCCTCGGCAGCATCGTTGGTGATTTGGTCATGATGTACGGTGCACAGGGGGGTGTCTATCTGGCCGGAGGAATCCTGCCGCAGCTGCGTGAGCCGCTGCTACGCAGTCACTTTGTCGAACGCTTCCTCAATAAAGGCCCCATGGGTGAGGCATTACAGCACGTCCCGGTGCGGCTGATCGAACATGGGCAACTCGGTATCGTAGGTGCGGCACGCTGGTACTTAAATAAGAAAGCAACTTAA
>xylefa3579
ATGATTCCGACCCCTACCCGAGATGCACCCAATATCCCGTCCTTTCTTGCCGCCGATGTCGGCGGCACTCACGTGCGCGTCAGCGTGGTTGCAGCCGCGCCCACGTGTGCTAGTCCACCGCAACTGTTCGATGTGCGCACTTACCGCTGCGCTGACTATCCCAGCCTCAGCACAATTCTGAACGACTTCCTCGGTACAAGATCAGCAGTACGTGATTGCGTCATCGCCAGTGCCGGTTTTCAGCGCAGCGATGGTACTGTTATCACTACCAACCTACCGTGGCCGCTATCACCACACCGGCTACGCGCAGATCTCAATCTGGCAGAGGTCTGTCTGGTCAACGACTTTGAGGCGCTGGCCTACGCGACGGAGGATATGGAGCCTGCGCAATTGCTGCACCTCACTGGTCCAGCCAAAGCGCAGGATGGACCACGCCTGTTGCTCGGTCCGGGAACCGGCCTGGGTGCAGCACTCTGGATTCCCAATAACGGACGCCCCATTGTCCTCCCCACAGAAGCCGGTCAAGCAGCATTGCCGAGTACAACTGAACTTGAAATGCAACTGGTACGACACATGCTGAACAACCGCACACATGTGCCGATTGAGCATGCCTTATCTGGGCCAGGAATACTCAATGTGTACCGCGCCTTGTGTGCGCTACAGTCCGTCCTCCCCCAGCACGCGAGCCCAGATGCGATCAGTCACGCTGCGGCAGCAGGAACAGACATGCTGTCATCACAGACTCTAGAGGTGTTCTGCGACTTCCTCGGCAGCATCGTTGGTGATTTGGTCATGATGTACGGTGCACAGGGGGGTGTCTATCTGGCCGGAGGAATCCTGCCGCAGCTGCGTGAGCCGCTGCTACGCAGTCACTTTGTCGAACGCTTCCTCAATAAAGGCCCCATGGGTGAGGCATTACAGCACGTCCCGGTGCGGCTGATCGAACATGGGCAACTCGGTATCGTAGGTGCGGCACGCTGGTACTTAAATAAGAAAGCAACTTAA
>xylefa7970
ATGATTCCGACCCCTACCCGAGATGCACCCAATATCCCGTCCTTTCTTGCCGCCGATGTCGGCGGCACTCACGTGCGCGTCAGCGTGGTTGCAGCCGCGCCCACGTGTGCTAGTCCACCGCAACTGTTCGATGTGCGCACTTACCGCTGCGCTGACTATCCCAGCCTCAGCACAATTCTGAACGACTTCCTCGGTACAAGATCAGCAGTACGTGATTGCGTCATCGCCAGTGCCGGTTTTCAGCGCAGCGATGGTACTGTTATCACTACCAACCTACCGTGGCCGCTATCACCACACCGGCTACGCGCAGATCTCAATCTGGCAGAGGTCTGTCTGGTCAACGACTTTGAGGCGCTGGCCTACGCGACGGAGGATATGGAGCCTGCGCAATTGCTGCACCTCACTGGTCCAGCCAAAGCGCAGGATGGACCACGCCTGTTGCTCGGTCCGGGAACCGGCCTGGGTGCAGCACTCTGGATTCCCAATAACGGACGCCCCATTGTCCTCCCCACAGAAGCCGGTCAAGCAGCATTGCCGAGTACAACTGAACTTGAAATGCAACTGGTACGACACATGCTGAACAACCGCACACATGTGCCGATTGAGCATGCCTTATCTGGGCCAGGAATACTCAATGTGTACCGCGCCTTGTGTGCGCTACAGTCCGTCCTCCCCCAGCACGCGAGCCCAGATGCGATCAGTCACGCTGCGGCAGCAGGAACAGACATGCTGTCATCACAGACTCTAGAGGTGTTCTGCGACTTCCTCGGCAGCATCGTTGGTGATTTGGTCATGATGTACGGTGCACAGGGGGGTGTCTATCTGGCCGGAGGAATCCTGCCGCAGCTGCGTGAGCCGCTGCTACGCAGTCACTTTGTCGAACGCTTCCTCAATAAAGGCCCCATGGGTGAGGCATTACAGCACGTCCCGGTGCGGCTGATCGAACATGGGCAACTCGGTATCGTAGGTGCGGCACGCTGGTACTTAAATAAGAAAGCAACTTAA
>xylefa8071
ATGATTCCGACCCCTACCCGAGATGCACCCAATATCCCGTCCTTTCTTGCCGCCGATGTCGGCGGCACTCACGTGCGCGTCAGCGTGGTTGCAGCCGCGCCCACGTGTGCTAGTCCACCGCAACTGTTCGATGTGCGCACTTACCGCTGCGCTGACTATCCCAGCCTCAGCACAATTCTGAACGACTTCCTCGGTACAAGATCAGCAGTACGTGATTGCGTCATCGCCAGTGCCGGTTTTCAGCGCAGCGATGGTACTGTTATCACTACCAACCTACCGTGGCCGCTATCACCACACCGGCTACGCGCAGATCTCAATCTGGCAGAGGTCTGTCTGGTCAACGACTTTGAGGCGCTGGCCTACGCGACGGAGGATATGGAGCCTGCGCAATTGCTGCACCTCACTGGTCCAGCCAAAGCGCAGGATGGACCACGCCTGTTGCTCGGTCCGGGAACCGGCCTGGGTGCAGCACTCTGGATTCCCAATAACGGACGCCCCATTGTCCTCCCCACAGAAGCCGGTCAAGCAGCATTGCCGAGTACAACTGAACTTGAAATGCAACTGGTACGACACATGCTGAACAACCGCACACATGTGCCGATTGAGCATGCCTTATCTGGGCCAGGAATACTCAATGTGTACCGCGCCTTGTGTGCGCTACAGTCCGTCCTCCCCCAGCACGCGAGCCCAGATGCGATCAGTCACGCTGCGGCAGCAGGAACAGACATGCTGTCATCACAGACTCTAGAGGTGTTCTGCGACTTCCTCGGCAGCATCGTTGGTGATTTGGTCATGATGTACGGTGCACAGGGGGGTGTCTATCTGGCCGGAGGAATCCTGCCGCAGCTGCGTGAGCCGCTGCTACGCAGTCACTTTGTCGAACGCTTCCTCAATAAAGGCCCCATGGGTGAGGCATTACAGCACGTCCCGGTGCGGCTGATCGAACATGGGCAACTCGGTATCGTAGGTGCGGCACGCTGGTACTTAAATAAGAAAGCAACTTAA
>xylefa8082
ATGATTCCGACCCCTACCCGAGATGCACCCAATATCCCGTCCTTTCTTGCCGCCGATGTCGGCGGCACTCACGTGCGCGTCAGCGTGGTTGCAGCCGCGCCCACGTGTGCTAGTCCACCGCAACTGTTCGATGTGCGCACTTACCGCTGCGCTGACTATCCCAGCCTCAGCACAATTCTGAACGACTTCCTCGGTACAAGATCAGCAGTACGTGATTGCGTCATCGCCAGTGCCGGTTTTCAGCGCAGCGATGGTACTGTTATCACTACCAACCTACCGTGGCCGCTATCACCACACCGGCTACGCGCAGATCTCAATCTGGCAGAGGTCTGTCTGGTCAACGACTTTGAGGCGCTGGCCTACGCGACGGAGGATATGGAGCCTGCGCAATTGCTGCACCTCACTGGTCCAGCCAAAGCGCAGGATGGACCACGCCTGTTGCTCGGTCCGGGAACCGGCCTGGGTGCAGCACTCTGGATTCCCAATAACGGACGCCCCATTGTCCTCCCCACAGAAGCCGGTCAAGCAGCATTGCCGAGTACAACTGAACTTGAAATGCAACTGGTACGACACATGCTGAACAACCGCACACATGTGCCGATTGAGCATGCCTTATCTGGGCCAGGAATACTCAATGTGTACCGCGCCTTGTGTGCGCTACAGTCCGTCCTCCCCCAGCACGCGAGCCCAGATGCGATCAGTCACGCTGCGGCAGCAGGAACAGACATGCTGTCATCACAGACTCTAGAGGTGTTCTGCGACTTCCTCGGCAGCATCGTTGGTGATTTGGTCATGATGTACGGTGCACAGGGGGGTGTCTATCTGGCCGGAGGAATCCTGCCGCAGCTGCGTGAGCCGCTGCTACGCAGTCACTTTGTCGAACGCTTCCTCAATAAAGGCCCCATGGGTGAGGCATTACAGCACGTCCCGGTGCGGCTGATCGAACATGGGCAACTCGGTATCGTAGGTGCGGCACGCTGGTACTTAAATAAGAAAGCAACTTAA
>xylefa7969
ATGATTCCGACCCCTACCCGAGATGCACCCAATATCCCGTCCTTTCTTGCCGCCGATGTCGGCGGCACTCACGTGCGCGTCAGCGTGGTTGCAGCCGCGCCCACGTGTGCTAGTCCACCGCAACTGTTCGATGTGCGCACTTACCGCTGCGCTGACTATCCCAGCCTCAGCACAATTCTGAACGACTTCCTCGGTACAAGATCAGCAGTACGTGATTGCGTCATCGCCAGTGCCGGTTTTCAGCGCAGCGATGGTACTGTTATCACTACCAACCTACCGTGGCCGCTATCACCACACCGGCTACGCGCAGATCTCAATCTGGCAGAGGTCTGTCTGGTCAACGACTTTGAGGCGCTGGCCTACGCGACGGAGGATATGGAGCCTGCGCAATTGCTGCACCTCACTGGTCCAGCCAAAGCGCAGGATGGACCACGCCTGTTGCTCGGTCCGGGAACCGGCCTGGGTGCAGCACTCTGGATTCCCAATAACGGACGCCCCATTGTCCTCCCCACAGAAGCCGGTCAAGCAGCATTGCCGAGTACAACTGAACTTGAAATGCAACTGGTACGACACATGCTGAACAACCGCACACATGTGCCGATTGAGCATGCCTTATCTGGGCCAGGAATACTCAATGTGTACCGCGCCTTGTGTGCGCTACAGTCCGTCCTCCCCCAGCACGCGAGCCCAGATGCGATCAGTCACGCTGCGGCAGCAGGAACAGACATGCTGTCATCACAGACTCTAGAGGTGTTCTGCGACTTCCTCGGCAGCATCGTTGGTGATTTGGTCATGATGTACGGTGCACAGGGGGGTGTCTATCTGGCCGGAGGAATCCTGCCGCAGCTGCGTGAGCCGCTGCTACGCAGTCACTTTGTCGAACGCTTCCTCAATAAAGGCCCCATGGGTGAGGCATTACAGCACGTCCCGGTGCGGCTGATCGAACATGGGCAACTCGGTATCGTAGGTGCGGCACGCTGGTACTTAAATAAGAAAGCAACTTAA
>xylefa4627
ATGATTCCGACCCCTACCCGAGACGCACCTAATATCCCGTCCTTTCTTGCCGCCGATGTCGGCGGCACTCACGTGCGCGTCAGCGTGGTTGCAGCCGCGCCCACGTGTGCTAGTCCACCGCAACTGTTCGATGTGCGCACTTACCGCTGCGCTGACTATCCCAGCCTCAGCACAATTCTGAACGACTTCCTCGGTACAAGATCAGCAGTACGTGATTGCGTCATCGCCAGTGCCGGTTTTCAGCGCAGCGATGGCACTGTTATCGCTACCAACCTACCGTGGCCGCTATCACCACACCGGCTACGCGCAGATCTCAATCTGGCGGAGGTCTCCCTGGTCAACGACTTTGAGGCGCTGGCCTACGCCACGGAGGATATGGAGGCTGCGCAATTGCTGCACCTCACTGGTCCAGCCAAAGCGCAGGATGGGCCACGCCTGTTGCTCGGTCCGGGAACCGGCCTGGGTGCAGCACTCTGGATTCCCAATAACGGACGCCCCATTGTCCTCCCCACGGAAGCCGGTCAAGCAACATTGCCGAGTACAACTGAACTTGAAATGCAACTGGTACGACACATGCTGAACAACCGCACACATGTGCCGATTGAGCATGCTTTATCTGGGCCAGGAATACTCAATGTGTACCGCGCCTTGTGTGCGCTACAGTCCGTCCTCCCCCAGCACGCGAGCCCAGATGCGATCAGTCACGCTGCGGCAGCAGGAACAGACATGCTGTCATCACAGACTCTAGAGGTGTTCTGCGACTTCCTCGGCAGCATCGTTGGTGATTTGGTCATGATGTACGGTGCACAGGGGGGTGTCTATCTGGCCGGAGGAATCCTGCCACAGCTGCGTGAGCCGCTGCTACGCAGTCACTTTGTCGAACGCTTCCTCAATAAAGGCCCTATGGGCGAGGCATTACAGCACGTCCCGGTGCGGCTGATCGAACATGGGCAACTCGGTATCGTAGGTGCAGCACGCTGGTACTTAAATAAAAAAGCAACTTAA
>xylefa4626
ATGATTCCGACCCCTACCCGAGATGCACCCAATATCCCGTCCTTTCTTGCCGCCGATGTCGGCGGCACTCACGTGCGCGTCAGCGTGGTTGCAGCCGCGCCCACGTGTGCTAGTCCACCGCAACTGTTCGATGTGCGCACTTACCGCTGCGCTGACTATCCCAGCCTCAGCACAATTCTGAACGACTTCCTCGGTACAAGATCAGCAGTACGTGATTGCGTCATCGCCAGTGCCGGTTTTCAGCGCAGCGATGGTACTGTTATCACTACCAACCTACCGTGGCCGCTATCACCACACCGGCTACGCGCAGATCTCAATCTGGCAGAGGTCTGTCTGGTCAACGACTTTGAGGCGCTGGCCTACGCGACGGAGGATATGGAGCCTGCGCAATTGCTGCACCTCACTGGTCCAGCCAAAGCGCAGGATGGACCACGCCTGTTGCTCGGTCCGGGAACCGGCCTGGGTGCAGCACTCTGGATTCCCAATAACGGACGCCCCATTGTCCTCCCCACAGAAGCCGGTCAAGCAGCATTGCCGAGTACAACTGAACTTGAAATGCAACTGGTACGACACATGCTGAACAACCGCACACATGTGCCGATTGAGCATGCCTTATCTGGGCCAGGAATACTCAATGTGTACCGCGCCTTGTGTGCGCTACAGTCCGTCCTCCCCCAGCACGCGAGCCCAGATGCGATCAGTCACGCTGCGGCAGCAGGAACAGACATGCTGTCATCACAGACTCTAGAGGTGTTCTGCGACTTCCTCGGCAGCATCGTTGGTGATTTGGTCATGATGTACGGTGCACAGGGGGGTGTCTATCTGGCCGGAGGAATCCTGCCGCAGCTGCGTGAGCCGCTGCTACGCAGTCACTTTGTCGAACGCTTCCTCAATAAAGGCCCCATGGGTGAGGCATTACAGCACGTCCCGGTGCGGCTGATCGAACATGGGCAACTCGGTATCGTAGGTGCGGCACGCTGGTACTTAAATAAGAAAGCAACTTAA
>xylefaco33
ATGATTCCGACCCCTACCCGAGACGCACCTAATATCCCGTCCTTTCTTGCCGCCGATGTCGGCGGCACTCACGTGCGCGTCAGCGTGGTTGCAGCCGCGCCCACGTGTGCTAGTCCACCGCAACTGTTCGATGTGCGCACTTACCGCTGCGCTGACTATCCCAGCCTCAGCACAATTCTGAACGACTTCCTCGGTACAAGATCAGCAGTACGTGATTGCGTCATCGCCAGTGCCGGTTTTCAGCGCAGCGATGGCACTGTTATCGCTACCAACCTACCGTGGCCGCTATCACCACACCGGCTACGCGCAGATCTCAATCTGGCGGAGGTCTCCCTGGTCAACGACTTTGAGGCGCTGGCCTACGCCACGGAGGATATGGAGGCTGCGCAATTGCTGCACCTCACTGGTCCAGCCAAAGCGCAGGATGGGCCACGCCTGTTGCTCGGTCCGGGAACCGGCCTGGGTGCAGCACTCTGGATTCCCAATAACGGACGCCCCATTGTCCTCCCCACGGAAGCCGGTCAAGCAACATTGCCGAGTACAACTGAACTTGAAATGCAACTGGTACGACACATGCTGAACAACCGCACACATGTGCCGATTGAGCATGCTTTATCTGGGCCAGGAATACTCAATGTGTACCGCGCCTTGTGTGCGCTACAGTCCGTCCTCCCCCAGCACGCGAGCCCAGATGCGATCAGTCACGCTGCGGCAGCAGGAACAGACATGCTGTCATCACAGACTCTAGAGGTGTTCTGCGACTTCCTCGGCAGCATCGTTGGTGATTTGGTCATGATGTACGGTGCACAGGGGGGTGTCTATCTGGCCGGAGGAATCCTGCCACAGCTGCGTGAGCCGCTGCTACGCAGTCACTTTGTCGAACGCTTCCTCAATAAAGGCCCTATGGGCGAGGCATTACAGCACGTCCCGGTGCGGCTGATCGAACATGGGCAACTCGGTATCGTAGGTGCAGCACGCTGGTACTTAAATAAAAAAGCAACTTAA
>xylefaAnn1
ATGATTCCGACCCCTACCCGAGATGCACCCAATATCCCGTCCTTTCTTGCCGCCGATGTCGGCGGCACTCACGTGCGCGTCAGCGTGGTTGCAGCCGCGCCCACGTGTGCTAGTCCACCGCAACTGTTCGATGTGCGCACTTACCGCTGCGCTGACTATCCCAGCCTCAGCACAATTCTGAACGACTTCCTCGGTACAAGATCAGCAGTACGTGATTGCGTCATCGCCAGTGCCGGTTTTCAGCGCAGCGATGGTACTGTTATCACTACCAACCTACCGTGGCCGCTATCACCACACCGGCTACGCGCAGATCTCAATCTGGCAGAGGTCTGTCTGGTCAACGACTTTGAGGCGCTGGCCTACGCCACGCAGGATATGGAGGCTGCGCAATTGCTGCACCTGACTGGTCCAGCCAAAGCGCAAGATGGGCCACGCCTGTTGCTCGGTCCGGGAACCGGCCTGGGTGCAGCACTCTGGATTCCCAATAACGGACGCCCCATTGTCCTCCCCACGGAAGCCGGTCAAGCAGCATTGCCGAGTACAACTGAACTTGAAATGCAACTGGTACGACACATGCTGAACAACCGCACACATGTGCCGATTGAGCATGCCTTATCTGGGCCAGGAATACTCAATGTGTACCGCGCCTTGTGTGCGCTACAGTCCGTCCTCCCCCAGCACGCGAGCCCAGATGCGATCAGTCACGCTGCGGCAGCAGGAACAGACATGCTGTCATCACAGACTCTAGAGGTGTTCTGCGACTTCCTCGGCAGCATCGTTGGTGATTTGGTCATGATGTACGGCGCACAGGGGGGTGTCTATCTGGCCGGAGGAATCCTGCCACAGCTGCGTGAGCCGCTGCTACGCAGTCACTTTGTCGAACGCTTCCTCAATAAAGGCCCCATGGGTGAGGCATTACAGCACGTCCCGGTGCGGCTGATCGAACATGGGCAACTCGGTATCGTAGGTGCAGCACGCTGGTACTTAAATAAAAAAGCAACTTAA
>xylefaEB92
ATGATTCCGACCCCTACCCGAGATGCACCCAATATCCCGTCCTTTCTTGCCGCCGATGTCGGCGGCACTCACGTGCGCGTCAGCGTGGTTGCAGCCGCGCCCACGTGTGCTAGTCCACCGCAACTGTTCGATGTGCGCACTTACCGCTGCGCTGACTATCCCAGCCTCAGCACAATTCTGAACGACTTCCTCGGTACAAGATCAGCAGTACGTGATTGCGTCATCGCCAGTGCCGGTTTTCAGCGCAGCGATGGTACTGTTATCACTACCAACCTACCGTGGCCGCTATCACCACACCGGCTACGCGCAGATCTCAATCTGGCAGAGGTCTGTCTGGTCAACGACTTTGAGGCGCTGGCCTACGCGACGGAGGATATGGAGCCTGCGCAATTGCTGCACCTCACTGGTCCAGCCAAAGCGCAGGATGGACCACGCCTGTTGCTCGGTCCGGGAACCGGCCTGGGTGCAGCACTCTGGATTCCCAATAACGGACGCCCCATTGTCCTCCCCACAGAAGCCGGTCAAGCAGCATTGCCGAGTACAACTGAACTTGAAATGCAACTGGTACGACACATGCTGAACAACCGCACACATGTGCCGATTGAGCATGCCTTATCTGGGCCAGGAATACTCAATGTGTACCGCGCCTTGTGTGCGCTACAGTCCGTCCTCCCCCAGCACGCGAGCCCAGATGCGATCAGTCACGCTGCGGCAGCAGGAACAGACATGCTGTCATCACAGACTCTAGAGGTGTTCTGCGACTTCCTCGGCAGCATCGTTGGTGATTTGGTCATGATGTACGGTGCACAGGGGGGTGTCTATCTGGCCGGAGGAATCCTGCCGCAGCTGCGTGAGCCGCTGCTACGCAGTCACTTTGTCGAACGCTTCCTCAATAAAGGCCCCATGGGTGAGGCATTACAGCACGTCCCGGTGCGGCTGATCGAACATGGGCAACTCGGTATCGTAGGTGCGGCACGCTGGTACTTAAATAAGAAAGCAACTTAA
>xylefa8073
ATGATTCCGACCCCTACCCGAGACGCACCCAATATCCCGTCCTTTCTTGCCGCCGATGTCGGCGGCACTCACGTACGCGTCAGCGTGGTTGCAGCCGCGCCCACGTGTGCTAGTCCACCGCAACTGTTCGATGTGCGCACTTACCGCTGCGCTGACTATCCCAGCCTCAGCACAATTCTGAACGACTTCCTCGGTACAAGATCAGCAGTACGTGATTGCGTCATCGCCAGTGCCGGTTTTCAGCGCAGCGATGGCACTGTTATCGCTACCAACCTACCGTGGCCGCTATCACCACACCGGCTACGCGCAGATCTCAATCTGGCGGAGGTCTGTCTGGTCAACGACTTTGAGGCGCTGGCCTACGCCACGGAGGATATGGAGGCTGCGCAATTGCTGCACCTCACTGGTCCAGCCAAAGCGCAGGATGGGCCACGCCTGTTGCTCGGTCCGGGAACCGGCCTGGGTGCAGCACTCTGGATTCCCAATAACGGACGCCCCATTGTCCTCCCCACGGAAGCCGGTCAAGCAACATTGCCGAGTACAACTGAACTTGAAATGCAACTGGTACGACACATGCTGAACAACCGCACACATGTGCCGATTGAGCATGCTTTATCTGGGCCAGGAATACTCAATGTGTACCGCGCCTTGTGTGCGCTACAGTCCGTCCTCCCCCAGCACGCGAGCCCAGATGCGATCAGTCACGCTGCGGCAGCAGGAACAGACATGCTGTCATCACAGACTCTAGAGGTGTTCTGCGACTTCCTCGGCAGCATCGTTGGTGATTTGGTCATGATGTACGGTGCACAGGGGGGTGTCTATCTGGCCGGAGGAATCCTGCCACAGCTGCGTGAGCCGCTGCTACGCAGTCACTTTGTCGAACGCTTCCTCAATAAAGGCCCTATGGGCGAGGCATTACAGCACGTCCCGGTGCGGCTGATCGAACATGGGCAACTCGGTATCGTAGGTGCAGCACGCTGGTACTTAAATAAAAAAGCAACTTAA
>xylefaGB54
ATGATTCCGACCCCTACCCGAGATGCACCCAATATCCCGTCCTTTCTTGCCGCCGATGTCGGCGGCACTCACGTGCGCGTCAGCGTGGTTGCAGCCGCGCCCACGTGTGCTAGTCCACCGCAACTGTTCGATGTGCGCACTTACCGCTGCGCTGACTATCCCAGCCTCAGCACAATTCTGAACGACTTCCTCGGTACAAGATCAGCAGTACGTGATTGCGTCATCGCCAGTGCCGGTTTTCAGCGCAGCGATGGTACTGTTATCACTACCAACCTACCGTGGCCGCTATCACCACACCGGCTACGCGCAGATCTCAATCTGGCAGAGGTCTGTCTGGTCAACGACTTTGAGGCGCTGGCCTACGCGACGGAGGATATGGAGCCTGCGCAATTGCTGCACCTCACTGGTCCAGCCAAAGCGCAGGATGGACCACGCCTGTTGCTCGGTCCGGGAACCGGCCTGGGTGCAGCACTCTGGATTCCCAATAACGGACGCCCCATTGTCCTCCCCACAGAAGCCGGTCAAGCAGCATTGCCGAGTACAACTGAACTTGAAATGCAACTGGTACGACACATGCTGAACAACCGCACACATGTGCCGATTGAGCATGCCTTATCTGGGCCAGGAATACTCAATGTGTACCGCGCCTTGTGTGCGCTACAGTCCGTCCTCCCCCAGCACGCGAGCCCAGATGCGATCAGTCACGCTGCGGCAGCAGGAACAGACATGCTGTCATCACAGACTCTAGAGGTGTTCTGCGACTTCCTCGGCAGCATCGTTGGTGATTTGGTCATGATGTACGGTGCACAGGGGGGTGTCTATCTGGCCGGAGGAATCCTGCCGCAGCTGCGTGAGCCGCTGCTACGCAGTCACTTTGTCGAACGCTTCCTCAATAAAGGCCCCATGGGTGAGGCATTACAGCACGTCCCGGTGCGGCTGATCGAACATGGGCAACTCGGTATCGTAGGTGCGGCACGCTGGTACTTAAATAAGAAAGCAACTTAA
>xylefaD026
ATGATTCCGACCCCTACCCGAGATGCACCCAATATCCCGTCCTTTCTTGCCGCCGATGTCGGCGGCACTCACGTGCGCGTCAGCGTGGTTGCAGCCGCGCCCACGTGTGCTAGTCCACCGCAACTGTTCGATGTGCGCACTTACCGCTGCGCTGACTATCCCAGCCTCAGCACAATTCTGAACGACTTCCTCGGTACAAGATCAGCAGTACGTGATTGCGTCATCGCCAGTGCCGGTTTTCAGCGCAGCGATGGTACTGTTATCACTACCAACCTACCGTGGCCGCTATCACCACACCGGCTACGCGCAGATCTCAATCTGGCAGAGGTCTGTCTGGTCAACGACTTTGAGGCGCTGGCCTACGCGACGGAGGATATGGAGCCTGCGCAATTGCTGCACCTCACTGGTCCAGCCAAAGCGCAGGATGGACCACGCCTGTTGCTCGGTCCGGGAACCGGCCTGGGTGCAGCACTCTGGATTCCCAATAACGGACGCCCCATTGTCCTCCCCACAGAAGCCGGTCAAGCAGCATTGCCGAGTACAACTGAACTTGAAATGCAACTGGTACGACACATGCTGAACAACCGCACACATGTGCCGATTGAGCATGCCTTATCTGGGCCAGGAATACTCAATGTGTACCGCGCCTTGTGTGCGCTACAGTCCGTCCTCCCCCAGCACGCGAGCCCAGATGCGATCAGTCACGCTGCGGCAGCAGGAACAGACATGCTGTCATCACAGACTCTAGAGGTGTTCTGCGACTTCCTCGGCAGCATCGTTGGTGATTTGGTCATGATGTACGGTGCACAGGGGGGTGTCTATCTGGCCGGAGGAATCCTGCCGCAGCTGCGTGAGCCGCTGCTACGCAGTCACTTTGTCGAACGCTTCCTCAATAAAGGCCCCATGGGTGAGGCATTACAGCACGTCCCGGTGCGGCTGATCGAACATGGGCAACTCGGTATCGTAGGTGCGGCACGCTGGTACTTAAATAAGAAAGCAACTTAA
>xylefaMuMD
ATGATTCCGACCCCTACCCGAGATGCACCCAATATCCCGTCCTTTCTTGCCGCCGATGTCGGCGGCACTCACGTGCGCGTCAGCGTGGTTGCAGCCGCGCCCACGTGTGCTAGTCCACCGCAACTGTTCGATGTGCGCACTTACCGCTGCGCTGACTATCCCAGCCTCAGCACAATTCTGAACGACTTCCTCGGTACAAGATCAGCAGTACGTGATTGCGTCATCGCCAGTGCCGGTTTTCAGCGCAGCGATGGTACTGTTATCACTACCAACCTACCGTGGCCGCTATCACCACACCGGCTACGCGCAGATCTCAATCTGGCAGAGGTCTGTCTGGTCAACGACTTTGAGGCGCTGGCCTACGCGACGGAGGATATGGAGGCTGCGCAATTGCTGCACCTCACTGGTCCAGCCAAAGCGCAGGATGGGCCACGCCTGTTGCTCGGTCCGGGAACCGGCCTGGGTGCAGCACTCTGGATTCCCAATAACGGACGCCCCATTGTCCTCCCCACAGAAGCCGGTCAAGCAGCATTGCCGAGTACAACTGAACTTGAAATGCAACTGGTACGACACATGCTGAACAACCGCACACATGTGCCGATTGAGCATGCCTTATCTGGGCCAGGAATACTCAATGTGTACCGCGCCTTGTGTGCGCTACAGTCCGTTCTCCCCCAGCACGCGAGCCCAGATGCGATCAGTCACGCTGCGGCAGCAGGAACAGACATGCTGTCATCACAGACTCTAGAGGTGTTCTGCGACTTCCTCGGCAGCATCGTTGGTGATTTGGTCATGATGTACGGTGCACAGGGGGGTGTCTATCTGGCCGGAGGAATCCTGCCGCAGCTGCGTGAGCCGCTGCTACGCAGTCACTTTGTCGAACGCTTCCTCAATAAAGGCCCCATGGGTGAGGCATTACAGCACGTCCCGGTGCGGCTGATCGAACATGGGCAACTCGGTATCGTAGGTGCGGCACGCTGGTACTTAAATAAGAAAGCAACTTAA
>xylefastag
ATGATTCCGACCCCTACCCGAGATGCACCCAATATCCCGTCCTTTCTTGCCGCCGATGTCGGCGGCACTCACGTGCGCGTCAGCGTGGTTGCAGCCGCGCCCACGTGTGCTAGTCCACCGCAACTGTTCGATGTGCGCACTTACCGCTGCGCTGACTATCCCAGCCTCAGCACAATTCTGAACGACTTCCTCGGTACAAGATCAGCAGTACGTGATTGCGTCATCGCCAGTGCCGGTTTTCAGCGCAGCGATGGTACTGTTATCACTACCAACCTACCGTGGCCGCTATCACCACACCGGCTACGCGCAGATCTCAATCTGGCAGAGGTCTGTCTGGTCAACGACTTTGAGGCGCTGGCCTACGCGACGGAGGATATGGAGCCTGCGCAATTGCTGCACCTCACTGGTCCAGCCAAAGCGCAGGATGGACCACGCCTGTTGCTCGGTCCGGGAACCGGCCTGGGTGCAGCACTCTGGATTCCCAATAACGGACGCCCCATTGTCCTCCCCACAGAAGCCGGTCAAGCAGCATTGCCGAGTACAACTGAACTTGAAATGCAACTGGTACGACACATGCTGAACAACCGCACACATGTGCCGATTGAGCATGCCTTATCTGGGCCAGGAATACTCAATGTGTACCGCGCCTTGTGTGCGCTACAGTCCGTCCTCCCCCAGCACGCGAGCCCAGATGCGATCAGTCACGCTGCGGCAGCAGGAACAGACATGCTGTCATCACAGACTCTAGAGGTGTTCTGCGACTTCCTCGGCAGCATCGTTGGTGATTTGGTCATGATGTACGGTGCACAGGGGGGTGTCTATCTGGCCGGAGGAATCCTGCCGCAGCTGCGTGAGCCGCTGCTACGCAGTCACTTTGTCGAACGCTTCCTCAATAAAGGCCCCATGGGTGAGGCATTACAGCACGTCCCGGTGCGGCTGATCGAACATGGGCAACTCGGTATCGTAGGTGCGGCACGCTGGTACTTAAATAAGAAAGCAACTTAA
>xylefaTem1
ATGATTCCGACCCCTACCCGAGATGCACCCAATATCCCGTCCTTTCTTGCCGCCGATGTCGGCGGCACTCACGTGCGCGTCAGCGTGGTTGCAGCCGCGCCCACGTGTGCTAGTCCACCGCAACTGTTCGATGTGCGCACTTACCGCTGCGCTGACTATCCCAGCCTCAGCACAATTCTGAACGACTTCCTCGGTACAAGATCAGCAGTACGTGATTGCGTCATCGCCAGTGCCGGTTTTCAGCGCAGCGATGGTACTGTTATCACTACCAACCTACCGTGGCCGCTATCACCACACCGGCTACGCGCAGATCTCAATCTGGCAGAGGTCTGTCTGGTCAACGACTTTGAGGCGCTGGCCTACGCGACGGAGGATATGGAGCCTGCGCAATTGCTGCACCTCACTGGTCCAGCCAAAGCGCAGGATGGACCACGCCTGTTGCTCGGTCCGGGAACCGGCCTGGGTGCAGCACTCTGGATTCCCAATAACGGACGCCCCATTGTCCTCCCCACAGAAGCCGGTCAAGCAGCATTGCCGAGTACAACTGAACTTGAAATGCAACTGGTACGACACATGCTGAACAACCGCACACATGTGCCGATTGAGCATGCCTTATCTGGGCCAGGAATACTCAATGTGTACCGCGCCTTGTGTGCGCTACAGTCCGTCCTCCCCCAGCACGCGAGCCCAGATGCGATCAGTCACGCTGCGGCAGCAGGAACAGACATGCTGTCATCACAGACTCTAGAGGTGTTCTGCGACTTCCTCGGCAGCATCGTTGGTGATTTGGTCATGATGTACGGTGCACAGGGGGGTGTCTATCTGGCCGGAGGAATCCTGCCGCAGCTGCGTGAGCCGCTGCTACGCAGTCACTTTGTCGAACGCTTCCTCAATAAAGGCCCCATGGGTGAGGCATTACAGCACGTCCCGGTGCGGCTGATCGAACATGGGCAACTCGGTATCGTAGGTGCGGCACGCTGGTACTTAAATAAGAAAGCAACTTAA
>xylefaM23s
ATGATTCCGACCCCTACCCGAGATGCACCCAATATCCCGTCCTTTCTTGCCGCCGATGTCGGCGGCACTCACGTGCGCGTCAGCGTGGTTGCAGCCGCGCCCACGTGTGCTAGTCCACCGCAACTGTTCGATGTGCGCACTTACCGCTGCGCTGACTATCCCAGCCTCAGCACAATTCTGAACGACTTCCTCGGTACAAGATCAGCAGTACGTGATTGCGTCATCGCCAGTGCCGGTTTTCAGCGCAGCGATGGTACTGTTATCACTACCAACCTACCGTGGCCGCTATCACCACACCGGCTACGCGCAGATCTCAATCTGGCAGAGGTCTGTCTGGTCAACGACTTTGAGGCGCTGGCCTACGCGACGGAGGATATGGAGCCTGCGCAATTGCTGCACCTCACTGGTCCAGCCAAAGCGCAGGATGGACCACGCCTGTTGCTCGGTCCGGGAACCGGCCTGGGTGCAGCACTCTGGATTCCCAATAACGGACGCCCCATTGTCCTCCCCACAGAAGCCGGTCAAGCAGCATTGCCGAGTACAACTGAACTTGAAATGCAACTGGTACGACACATGCTGAACAACCGCACACATGTGCCGATTGAGCATGCCTTATCTGGGCCAGGAATACTCAATGTGTACCGCGCCTTGTGTGCGCTACAGTCCGTCCTCCCCCAGCACGCGAGCCCAGATGCGATCAGTCACGCTGCGGCAGCAGGAACAGACATGCTGTCATCACAGACTCTAGAGGTGTTCTGCGACTTCCTCGGCAGCATCGTTGGTGATTTGGTCATGATGTACGGTGCACAGGGGGGTGTCTATCTGGCCGGAGGAATCCTGCCGCAGCTGCGTGAGCCGCTGCTACGCAGTCACTTTGTCGAACGCTTCCTCAATAAAGGCCCCATGGGTGAGGCATTACAGCACGTCCCGGTGCGGCTGATCGAACATGGGCAACTCGGTATCGTAGGTGCGGCACGCTGGTACTTAAATAAGAAAGCAACTTAA
>long-mer950_(reversed)
-----------------------------------------------------------------------------------------------------------TGCTAGTCCACCGCAACTGTTCGATGTGCGCACTTACCGCTGC---------------------------------------------------------------------------------------------------------------------------------------------------------------------------------------------------------------------------------------------------------------------------------------------------------------------------------------------------------------------------------------------------------------------------------------------------------------------------------------------------------------------------------------------------------------------------------------------------------------------------------------------------------------------------------------------------------------------------------------------------------------------------------------------------------------------------------------------------------------------------------------
