# Supplementary material for: Identification of genetic relationships and subspecies signatures in Xylella fastidiosa
Source: BMC Genomics. 2019 Mar 25;20:239. doi: 10.1186/s12864-019-5565-9 (PMC6434890; doi:10.1186/s12864-019-5565-9)
Supplement: Supplementary file 8 — Analysis of (non-)synonymous SNPs in homologs to CDS harboring specific k-mers for selected enriched GOs. (ZIP 549 kb) [file 12864_2019_5565_MOESM8_ESM.zip › Additional-File8/Additional-File8A_CladeIII/GO-0006096/CP006740.1.653/Xfp assembled to xylefaMU34.fasta]

>xylefaMU34
ATGATTCCGACCCCTACCCGAGATGCACCCAATATCCCGTCCTTTCTTGCCGCCGATGTCGGCGGCACTCACGTGCGCGTCAGCGTGGTTGCAGCCGCGCCCACGTGTGCTAGTCCACCGCAACTGTTCGATGTGCGCACTTACCGCTGCGCTGACTATCCCAGCCTCAGCACAATTCTGAACGACTTCCTCGGTACAAGATCAGCAGTACGTGATTGCGTCATCGCCAGTGCCGGTTTTCAGCGCAGCGATGGTACTGTTATCACTACCAACCTACCGTGGCCGCTATCACCACACCGGCTACGCGCAGATCTCAATCTGGCAGAGGTCTGTCTGGTCAACGACTTTGAGGCGCTGGCCTACGCGACGGAGGATATGGAGGCTGCGCAATTGCTGCACCTCACTGGTCCAGCCAAAGCGCAGGATGGGCCACGCCTGTTGCTCGGTCCGGGAACCGGCCTGGGTGCAGCACTCTGGATTCCCAATAACGGACGCCCCATTGTCCTCCCCACAGAAGCCGGTCAAGCAGCATTGCCGAGTACAACTGAACTTGAAATGCAACTGGTACGACACATGCTGAACAACCGCACACATGTGCCGATTGAGCATGCCTTATCTGGGCCAGGAATACTCAATGTGTACCGCGCCTTGTGTGCGCTACAGTCCGTTCTCCCCCAGCACGCGAGCCCAGATGCGATCAGTCACGCTGCGGCAGCAGGAACAGACATGCTGTCATCACAGACTCTAGAGGTGTTCTGCGACTTCCTCGGCAGCATCGTTGGTGATTTGGTCATGATGTACGGTGCACAGGGGGGTGTCTATCTGGCCGGAGGAATCCTGCCGCAGCTGCGTGAGCCGCTGCTACGCAGTCACTTTGTCGAACGCTTCCTCAATAAAGGCCCCATGGGTGAGGCATTACAGCACGTCCCGGTGCGGCTGATCGAACATGGGCAACTCGGTATCGTAGGTGCGGCACGCTGGTACTTAAATAAGAAAGCAACTTAA
>xylefa9a5c
ATGATTCCGAACCCTACCCGAGATGCACCCAATATCCCGTCCTTTGTTGCCGCCGATGTCGGCGGCACTCACGTGCGCGTCAGCGTGGTTGCAGCCGCGCCCACGTGTGCCAGTCCACCGCAACTGTTGGATGTGCGCACTTACCGCTGCGCTGACTATCCCAGCCTCAGCACAATTCTGAACGACTTCCTCGGTACAAGATCAGCAGTACGTGATTGCGTCATCGCCAGTGCCGGTTTTCAGCGCAGCGATGGTACTGTTATCACTACCAACCTACCGTGGCCGCTATCACCACACCGGCTACGCGCAGATCTCGATCTGGCAGAGGTCTCTCTGGTCAACGACTTTGAGGCGCTGGCCTACGCCACAGAGGATATGGAGGCTGCGCAATTGCTGCACCTCACTGGTCCAGCCAAAGCGCAGGATGGGCCACGCCTGTTGCTTGGTCCGGGAACCGGCCTGGGTGCAGCACTCTGGATTCCCAATAACGGACGCCCCATTGTCCTCCCTACGGAAGCCGGTCAAGCAGCATTGCCGAGTACAACTGAACTTGAAATGCAACTGGTACGACACATGCTGAACAACCGCACACATGTGCCGATTGAGCATGCTTTATCTGGGCCAGGAATACTCAATGTGTACCGCGCCTTGTGTGCGCTACAGTCCGTCCTCCCCCAGCACGCAAGCCCAGATGCGATCAGTCACGCTGCGGCAGCAGGAACAGACATGCTGTCATCACAGACTCTAGAGGTATTCTGCGACTTCCTCGGCAGCATCGTTGGTGATTTGGTCATGATGTACGGTGCACAGGGGGGTGTCTATCTGGCCGGAGGAATCCTGCCACAGCTGCGTGAGCCGCTGCTACGCAGTCACTTTGTCGAACGCTTCCTCAATAAAGGCCCCATGGGCGAGGCATTACAGCACGTCCCGGTGCGGCTGATCGAACATGGGCAACTCGGCATCGTAGGTGCGGCACGCTGGTACTTAAATAAAAAAGCAACTTAA
>xylefa1199
ATGATTCCGAACCCTACCCGAGATGCACCCAATATCCCGTCCTTTGTTGCCGCCGATGTCGGCGGCACTCACGTGCGCGTCAGCGTGGTTGCAGCCGCGCCCACGTGTGCCAGTCCACCGCAACTGTTGGATGTGCGCACTTACCGCTGCGCTGACTATCCCAGCCTCAGCACAATTCTGAACGACTTCCTCGGTACAAGATCAGCAGTACGTGATTGCGTCATCGCCAGTGCCGGTTTTCAGCGCAGCGATGGTACTGTTATCACTACCAACCTACCGTGGCCGCTATCACCACACCGGCTATGCGCAGATCTCAATCTGGCAGAGGTCTCCCTGGTCAACGACTTTGAGGCGCTGGCCTACGCCACGGAGGATATGGAGGCTGCGCAATTGCTACATCTCACTGGTCCAGCCAAAGCGCAGGATGGGCCACGCCTGTTGCTCGGTCCGGGGACCGGACTGGGTGCAGCACTCTGGATTCCCAATAACGGACGCCCCATTGTCCTCCCCACGGAAGCCGGTCAAGCAGCATTGCCGAGTACAACTAAACTTGAAATGCAACTGGTACGACACATGCTGAACAACCGCACACATGTGCCGATTGAGCATGCCTTATCTGGGCCAGGAATACTCAATGTGTACCGCGCCTTGTGTGCGCTACAGTCCGTCCTCCCCCAGCACGCGAGCCCAGATGCGATCAGTCACGCTGCGGCAGCAGGAACAGACATGCTGTCATCACAGACTCTAGAGGTGTTCTGCGACTTCCTCGGCAGCATCGTTGGTGATTTGGTCATGATGTACGGTGCACAGGGGGGTGTCTATCTGGCCGGAGGAATCCTGCCACAGCTGCGTGAGCCGCTGCTACGCAGTCACTTTGTCGAACGCTTCCTCAATAAAGGCCCCATGGGCGAGGCATTACAGCACGTCCCGGTGCGGCTGATCGAACATGGGCAACTCGGTATCGTAGGTGCGGCACGCTGGTACTTAAATAAAAAAGCAACTTAA
>xylefa8072
ATGATTCCGAACCCTACCCGAGATGCACCCAATATCCCGTCCTTTGTTGCCGCCGATGTCGGCGGCACTCACGTGCGCGTCAGCGTGGTTGCAGCCGCGCCCACGTGTGCTAGTCCACCGCAACTGTTGGATGTGTGCACTTACCACTGCGCTGACTATCCCAGCCTCAGCACAATTCTGAACGACTTCCTCGGTACAAGATCAGCAGTACGTGATTGCGTCATCGCCAGTGCCGGTTTTCAACGCAGCGATGGCACTGTTATCGCTACCAACCTACCGTGGCCGCTATCACCACACCGGCTACGCGCAGATCTCAATCTGGCGGAGGTCTCCCTGGTCAACGACTTTGAGGCGCTGGCCTATGCCACGGAGGATATGGATGCTGCGCAATTGCTGCACCTCACTGGTCCAGCCAAAGCGCAGGATGGGCCACGCCTGTTGCTCGGTCCGGGAACCGGCCTGGGTGCAGCACTCTGGATTCCCAATAACGGACGCCCCATTGTCCTCCCCACGGAAGCCGGTCAAGCAGCATTGCCGAGTACAACTGAACTTGAAATGCAACTGGTACGACACATGCTGAACAACCGCACACATGTGCCGATTGAGCATGCTTTATCTGGGCCAGGAATACTCAATGTGTACCGCGCCTTGTGTGCGCTACAGTCCGTCCTCCCCCAGCACGCGAGCCCAGATGCGATCAGTCACGCTGCGGCAGCAGGAACAGACATGCTGTCATCACAGACTCTAGAGGTGTTCTGCGACTTCCTCGGCAGCATCGTTGGTGATTTGGTCATGATGTACGGTGCACAGGGGGGTGTCTATCTGGCCGGAGGAATACTGCCACAGCTGCGTGAGCCGCTGCTACGCAGTCACTTTGTCGAACGCTTCCTCAATAAAGGCCCCATGGGCGAGGCATTACAGCACGTCCCGGTGCGGCTGATCGAACATGGGCAACTCGGCATCGTAGGTGCGGCACGCTGGTACTTAAATAAAAAAGCAACTTAA
>xylefa3124
ATGATTCCGAACCCTACCCGAGATGCACCCAATATCCCGTCCTTTGTTGCCGCCGATGTCGGCGGCACTCACGTGCGCGTCAGCGTGGTTGCAGCCGCGCCCACGTGTGCCAGTCCACCGCAACTGTTGGATGTGCGCACTTACCGCTGCGCTGACTATCCCAGCCTCAGCACAATTCTGAACGACTTCCTCGGTACAAGATCAGCAGTACGTGATTGCGTCATCGCCAGTGCCGGTTTTCAGCGCAGCGATGGTACTGTTATCACTACCAACCTACCGTGGCCGCTATCACCACACCGGCTACGCGCAGATCTCGATCTGGCAGAGGTCTCTCTGGTCAACGACTTTGAGGCGCTGGCCTACGCCACAGAGGATATGGAGGCTGCGCAATTGCTGCACCTCACTGGTCCAGCCAAAGCGCAGGATGGGCCACGCCTGTTGCTTGGTCCGGGAACCGGCCTGGGTGCAGCACTCTGGATTCCCAATAACGGACGCCCCATTGTCCTCCCTACGGAAGCCGGTCAAGCAGCATTGCCGAGTACAACTGAACTTGAAATGCAACTGGTACGACACATGCTGAACAACCGCACACATGTGCCGATTGAGCATGCTTTATCTGGGCCAGGAATACTCAATGTGTACCGCGCCTTGTGTGCGCTACAGTCCGTCCTCCCCCAGCACGCAAGCCCAGATGCGATCAGTCACGCTGCGGCAGCAGGAACAGACATGCTGTCATCACAGACTCTAGAGGTATTCTGCGACTTCCTCGGCAGCATCGTTGGTGATTTGGTCATGATGTACGGTGCACAGGGGGGTGTCTATCTGGCCGGAGGAATCCTGCCACAGCTGCGTGAGCCGCTGCTACGCAGTCACTTTGTCGAACGCTTCCTCAATAAAGGCCCCATGGGCGAGGCATTACAGCACGTCCCGGTGCGGCTGATCGAACATGGGCAACTCGGCATCGTAGGTGCTGCACGCTGGTACTTAAATAAAAAAGCAACTTAA
>xylefaco32
ATGATTCCGAACCCTACCCGAGATGCACCCAATATCCCGTCCTTTGTTGCCGCCGATGTCGGCGGCACTCACGTGCGCGTCAGCGTGGTTGCAGCCGCGCCCACGTGTGCCAGTCCACCGCAACTGTTGGATGTGCGCACTTACCGCTGCGCTGACTATCCCAGCCTCAGCACAATTCTGAACGACTTCCTCGGTACAAGATCAGCAGTACGTGATTGCGTCATCGCCAGTGCCGGTTTTCAGCGCAGCGATGGTACTGTTATCACTACCAACCTACCGTGGCCGCTATCACCACACCGGCTACGCGCAGATCTCGATCTGGCAGAGGTCTCTCTGGTCAACGACTTTGAGGCGCTGGCCTACGCCACAGAGGATATGGAGGCTGCGCAATTGCTGCACCTCACTGGTCCAGCCAAAGCGCAGGATGGGCCACGCCTGTTGCTTGGTCCGGGAACCGGCCTGGGTGCAGCACTCTGGATTCCCAATAACGGACGCCCCATTGTCCTCCCTACGGAAGCCGGTCAAGCAGCATTGCCGAGTACAACTGAACTTGAAATGCAACTGGTACGACACATGCTGAACAACCGCACACATGTGCCGATTGAGCATGCTTTATCTGGGCCAGGAATACTCAATGTGTACCGCGCCTTGTGTGCGCTACAGTCCGTCCTCCCCCAGCACGCAAGCCCAGATGCGATCAGTCACGCTGCGGCAGCAGGAACAGACATGCTGTCATCACAGACTCTAGAGGTATTCTGCGACTTCCTCGGCAGCATCGTTGGTGATTTGGTCATGATGTACGGTGCACAGGGGGGTGTCTATCTGGCCGGAGGAATCCTGCCACAGCTGCGTGAGCCGCTGCTACGCAGTCACTTTGTCGAACGCTTCCTCAATAAAGGCCCCATGGGCGAGGCATTACAGCACGTCCCGGTGCGGCTGATCGAACATGGGCAACTCGGCATCGTAGGTGCTGCACGCTGGTACTTAAATAAAAAAGCAACTTAA
>xylefaco6c
ATGATTCCGAACCCTACCCGAGATGCACCCAATATCCCGTCCTTTGTTGCCGCCGATGTCGGCGGCACTCACGTGCGCGTCAGCGTGGTTGCAGCCGCGCCCACGTGTGCCAGTCCACCGCAACTGTTGGATGTGCGCACTTACCGCTGCGCTGACTATCCCAGCCTCAGCACAATTCTGAACGACTTCCTCGGTACAAGATCAGCAGTACGTGATTGCGTCATCGCCAGTGCCGGTTTTCAGCGCAGCGATGGTACTGTTATCACTACCAACCTACCGTGGCCGCTATCACCACACCGGCTACGCGCAGATCTCGATCTGGCAGAGGTCTCTCTGGTCAACGACTTTGAGGCGCTGGCCTACGCCACAGAGGATATGGAGGCTGCGCAATTGCTGCACCTCACTGGTCCAGCCAAAGCGCAGGATGGGCCACGCCTGTTGCTTGGTCCGGGAACCGGCCTGGGTGCAGCACTCTGGATTCCCAATAACGGACGCCCCATTGTCCTCCCTACGGAAGCCGGTCAAGCAGCATTGCCGAGTACAACTGAACTTGAAATGCAACTGGTACGACACATGCTGAACAACCGCACACATGTGCCGATTGAGCATGCTTTATCTGGGCCAGGAATACTCAATGTGTACCGCGCCTTGTGTGCGCTACAGTCCGTCCTCCCCCAGCACGCAAGCCCAGATGCGATCAGTCACGCTGCGGCAGCAGGAACAGACATGCTGTCATCACAGACTCTAGAGGTATTCTGCGACTTCCTCGGCAGCATCGTTGGTGATTTGGTCATGATGTACGGTGCACAGGGGGGTGTCTATCTGGCCGGAGGAATCCTGCCACAGCTGCGTGAGCCGCTGCTACGCAGTCACTTTGTCGAACGCTTCCTCAATAAAGGCCCCATGGGCGAGGCATTACAGCACGTCCCGGTGCGGCTGATCGAACATGGGCAACTCGGCATCGTAGGTGCTGCACGCTGGTACTTAAATAAAAAAGCAACTTAA
>xylefaCVC1
ATGATTCCGAACCCTACCCGAGATGCACCCAATATCCCGTCCTTTGTTGCCGCCGATGTCGGCGGCACTCACGTGCGCGTCAGCGTGGTTGCAGCCGCGCCCACGTGTGCCAGTCCACCGCAACTGTTGGATGTGCGCACTTACCGCTGCGCTGACTATCCCAGCCTCAGCACAATTCTGAACGACTTCCTCGGTACAAGATCAGCAGTACGTGATTGCGTCATCGCCAGTGCCGGTTTTCAGCGCAGCGATGGTACTGTTATCACTACCAACCTACCGTGGCCGCTATCACCACACCGGCTATGCGCAGATCTCAATCTGGCAGAGGTCTCCCTGGTCAACGACTTTGAGGCGCTGGCCTACGCCACGGAGGATATGGAGGCTGCGCAATTGCTACATCTCACTGGTCCAGCCAAAGCGCAGGATGGGCCACGCCTGTTGCTCGGTCCGGGGACCGGACTGGGTGCAGCACTCTGGATTCCCAATAACGGACGCCCCATTGTCCTCCCCACGGAAGCCGGTCAAGCAGCATTGCCGAGTACAACTAAACTTGAAATGCAACTGGTACGACACATGCTGAACAACCGCACACATGTGCCGATTGAGCATGCCTTATCTGGGCCAGGAATACTCAATGTGTACCGCGCCTTGTGTGCGCTACAGTCCGTCCTCCCCCAGCACGCGAGCCCAGATGCGATCAGTCACGCTGCGGCAGCAGGAACAGACATGCTGTCATCACAGACTCTAGAGGTGTTCTGCGACTTCCTCGGCAGCATCGTTGGTGATTTGGTCATGATGTACGGTGCACAGGGGGGTGTCTATCTGGCCGGAGGAATCCTGCCACAGCTGCGTGAGCCGCTGCTACGCAGTCACTTTGTCGAACGCTTCCTCAATAAAGGCCCCATGGGCGAGGCATTACAGCACGTCCCGGTGCGGCTGATCGAACATGGGCAACTCGGTATCGTAGGTGCGGCACGCTGGTACTTAAATAAAAAAGCAACTTAA
>xylefaCVC6
ATGATTCCGAACCCTACCCGAGATGCACCCAATATCCCGTCCTTTGTTGCCGCCGATGTCGGCGGCACTCACGTGCGCGTCAGCGTGGTTGCAGCCGCGCCCACGTGTGCCAGTCCACCGCAACTGTTGGATGTGCGCACTTACCGCTGCGCTGACTATCCCAGCCTCAGCACAATTCTGAACGACTTCCTCGGTACAAGATCAGCAGTACGTGATTGCGTCATCGCCAGTGCCGGTTTTCAGCGCAGCGATGGTACTGTTATCACTACCAACCTACCGTGGCCGCTATCACCACACCGGCTATGCGCAGATCTCAATCTGGCAGAGGTCTCCCTGGTCAACGACTTTGAGGCGCTGGCCTACGCCACGGAGGATATGGAGGCTGCGCAATTGCTACATCTCACTGGTCCAGCCAAAGCGCAGGATGGGCCACGCCTGTTGCTCGGTCCGGGGACCGGACTGGGTGCAGCACTCTGGATTCCCAATAACGGACGCCCCATTGTCCTCCCCACGGAAGCCGGTCAAGCAGCATTGCCGAGTACAACTAAACTTGAAATGCAACTGGTACGACACATGCTGAACAACCGCACACATGTGCCGATTGAGCATGCCTTATCTGGGCCAGGAATACTCAATGTGTACCGCGCCTTGTGTGCGCTACAGTCCGTCCTCCCCCAGCACGCGAGCCCAGATGCGATCAGTCACGCTGCGGCAGCAGGAACAGACATGCTGTCATCACAGACTCTAGAGGTGTTCTGCGACTTCCTCGGCAGCATCGTTGGTGATTTGGTCATGATGTACGGTGCACAGGGGGGTGTCTATCTGGCCGGAGGAATCCTGCCACAGCTGCGTGAGCCGCTGCTACGCAGTCACTTTGTCGAACGCTTCCTCAATAAAGGCCCCATGGGCGAGGCATTACAGCACGTCCCGGTGCGGCTGATCGAACATGGGCAACTCGGTATCGTAGGTGCGGCACGCTGGTACTTAAATAAAAAAGCAACTTAA
>xylefaCOF7
ATGATTCCGAACCCTACCCGAGATGCACCCAATATCCCGTCCTTTGTTGCCGCCGATGTCGGCGGCACTCACGTGCGCGTCAGCGTGGTTGCAGCCGCGCCCACGTGTGCTAGTCCACCGCAACTGTTGGATGTGTGCACTTACCACTGCGCTGACTATCCCAGCCTCAGCACAATTCTGAACGACTTCCTCGGTACAAGATCAGCAGTACGTGATTGCGTCATCGCCAGTGCCGGTTTTCAACGCAGCGATGGCACTGTTATCGCTACCAACCTACCGTGGCCGCTATCACCACACCGGCTACGCGCAGATCTCAATCTGGCGGAGGTCTCCCTGGTCAACGACTTTGAGGCGCTGGCCTATGCCACGGAGGATATGGATGCTGCGCAATTGCTGCACCTCACTGGTCCAGCCAAAGCGCAGGATGGGCCACGCCTGTTGCTCGGTCCGGGAACCGGCCTGGGTGCAGCACTCTGGATTCCCAATAACGGACGCCCCATTGTCCTCCCCACGGAAGCCGGTCAAGCAGCATTGCCGAGTACAACTGAACTTGAAATGCAACTGGTACGACACATGCTGAACAACCGCACACATGTGCCGATTGAGCATGCTTTATCTGGGCCAGGAATACTCAATGTGTACCGCGCCTTGTGTGCGCTACAGTCCGTCCTCCCCCAGCACGCGAGCCCAGATGCGATCAGTCACGCTGCGGCAGCAGGAACAGACATGCTGTCATCACAGACTCTAGAGGTATTCTGCGACTTCCTCGGCAGCATCGTTGGTGATTTGGTCATGATGTACGGTGCACAGGGGGGTGTCTATCTGGCCGGAGGAATCCTGCCACAGCTGCGTGAGCCGCTGCTACGCAGTCACTTTGTCGAACGCTTCCTCAATAAAGGCCCCATGGGCGAGGCATTACAGCACGTCCCGGTGCGGCTGATCGAACATGGGCAACTCGGCATCGTAGGTGCGGCACGCTGGTACTTAAATAAAAAAGCAACTTAA
>xylefaCOF4
ATGATTCCGAACCCTACCCGAGATGCACCCAATATCCCGTCCTTTGTTGCCGCCGATGTCGGCGGCACTCACGTGCGCGTCAGCGTGGTTGCAGCCGCGCCCACGTGTGCCAGTCCACCGCAACTGTTGGATGTGCGCACTTACCGCTGCGCTGACTATCCCAGCCTCAGCACAATTCTGAACGACTTCCTCGGTACAAGATCAGCAGTACGTGATTGCGTCATCGCCAGTGCCGGTTTTCAGCGCAGCGATGGTACTGTTATCACTACCAACCTACCGTGGCCGCTATCACCACACCGGCTACGCGCAGATCTCGATCTGGCAGAGGTCTCTCTGGTCAACGACTTTGAGGCGCTGGCCTACGCCACAGAGGATATGGAGGCTGCGCAATTGCTGCACCTCACTGGTCCAGCCAAAGCGCAGGATGGGCCACGCCTGTTGCTTGGTCCGGGAACCGGCCTGGGTGCAGCACTCTGGATTCCCAATAACGGACGCCCCATTGTCCTCCCTACGGAAGCCGGTCAAGCAGCATTGCCGAGTACAACTGAACTTGAAATGCAACTGGTACGACACATGCTGAACAACCGCACACATGTGCCGATTGAGCATGCTTTATCTGGGCCAGGAATACTCAATGTGTACCGCGCCTTGTGTGCGCTACAGTCCGTCCTCCCCCAGCACGCAAGCCCAGATGCGATCAGTCACGCTGCGGCAGCAGGAACAGACATGCTGTCATCACAGACTCTAGAGGTATTCTGCGACTTCCTCGGCAGCATCGTTGGTGATTTGGTCATGATGTACGGTGCACAGGGGGGTGTCTATCTGGCCGGAGGAATCCTGCCACAGCTGCGTGAGCCGCTGCTACGCAGTCACTTTGTCGAACGCTTCCTCAATAAAGGCCCCATGGGCGAGGCATTACAGCACGTCCCGGTGCGGCTGATCGAACATGGGCAACTCGGCATCGTAGGTGCTGCACGCTGGTACTTAAATAAAAAAGCAACTTAA
>xylefaOLS9
ATGATTCCGAACCCTACCCGAGATGCACCCAATATCCCGTCCTTTGTTGCCGCCGATGTCGGCGGCACTCACGTGCGCGTCAGCGTGGTTGCAGCCGCGCCCACGTGTGCTAGTCCACCGCAACTGTTGGATGTGTGCACTTACCACTGCGCTGACTATCCCAGCCTCAGCACAATTCTGAACGACTTCCTCGGTACAAGATCAGCAGTACGTGATTGCGTCATCGCCAGTGCCGGTTTTCAACGCAGCGATGGCACTGTTATCGCTACCAACCTACCGTGGCCGCTATCACCACACCGGCTACGCGCAGATCTCAATCTGGCGGAGGTCTCCCTGGTCAACGACTTTGAGGCGCTGGCCTATGCCACGGAGGATATGGATGCTGCGCAATTGCTGCACCTCACTGGTCCAGCCAAAGCGCAGGATGGGCCACGCCTGTTGCTCGGTCCGGGAACCGGCCTGGGTGCAGCACTCTGGATTCCCAATAACGGACGCCCCATTGTCCTCCCCACGGAAGCCGGTCAAGCAGCATTGCCGAGTACAACTGAACTTGAAATGCAACTGGTACGACACATGCTGAACAACCGCACACATGTGCCGATTGAGCATGCTTTATCTGGGCCAGGAATACTCAATGTGTACCGCGCCTTGTGTGCGCTACAGTCCGTCCTCCCCCAGCACGCGAGCCCAGATGCGATCAGTCACGCTGCGGCAGCAGGAACAGACATGCTGTCATCACAGACTCTAGAGGTATTCTGCGACTTCCTCGGCAGCATCGTTGGTGATTTGGTCATGATGTACGGTGCACAGGGGGGTGTCTATCTGGCCGGAGGAATCCTGCCACAGCTGCGTGAGCCGCTGCTACGCAGTCACTTTGTCGAACGCTTCCTCAATAAAGGCCCCATGGGCGAGGCATTACAGCACGTCCCGGTGCGGCTGATCGAACATGGGCAACTCGGCATCGTAGGTGCGGCACGCTGGTACTTAAATAAAAAAGCAACTTAA
>xylefaPr8x
ATGATTCCGAACCCTACCCGAGATGCACCCAATATCCCGTCCTTTGTTGCCGCCGATGTCGGCGGCACTCACGTGCGCGTCAGCGTGGTTGCAGCCGCGCCCACGTGTGCCAGTCCACCGCAACTGTTGGATGTGCGCACTTACCGCTGCGCTGACTATCCCAGCCTCAGCACAATTCTGAACGACTTCCTCGGTACAAGATCAGCAGTACGTGATTGCGTCATCGCCAGTGCCGGTTTTCAGCGCAGCGATGGTACTGTTATCACTACCAACCTACCGTGGCCGCTATCACCACACCGGCTACGCGCAGATCTCGATCTGGCAGAGGTCTCTCTGGTCAACGACTTTGAGGCGCTGGCCTACGCCACAGAGGATATGGAGGCTGCGCAATTGCTGCACCTCACTGGTCCAGCCAAAGCGCAGGATGGGCCACGCCTGTTGCTTGGTCCGGGAACCGGCCTGGGTGCAGCACTCTGGATTCCCAATAACGGACGCCCCATTGTCCTCCCTACGGAAGCCGGTCAAGCAGCATTGCCGAGTACAACTGAACTTGAAATGCAACTGGTACGACACATGCTGAACAACCGCACACATGTGCCGATTGAGCATGCTTTATCTGGGCCAGGAATACTCAATGTGTACCGCGCCTTGTGTGCGCTACAGTCCGTCCTCCCCCAGCACGCAAGCCCAGATGCGATCAGTCACGCTGCGGCAGCAGGAACAGACATGCTGTCATCACAGACTCTAGAGGTATTCTGCGACTTCCTCGGCAGCATCGTTGGTGATTTGGTCATGATGTACGGTGCACAGGGGGGTGTCTATCTGGCCGGAGGAATCCTGCCACAGCTGCGTGAGCCGCTGCTACGCAGTCACTTTGTCGAACGCTTCCTCAATAAAGGCCCCATGGGCGAGGCATTACAGCACGTCCCGGTGCGGCTGATCGAACATGGGCAACTCGGCATCGTAGGTGCTGCACGCTGGTACTTAAATAAAAAAGCAACTTAA
>xylefacodi
ATGATTCCGAACCCTACCCGAGATGCACCCAATATCCCGTCCTTTGTTGCCGCCGATGTCGGCGGCACTCACGTGCGCGTCAGCGTGGTTGCAGCCGCGCCCACGTGTGCTAGTCCACCGCAACTGTTGGATGTGTGCACTTACCACTGCGCTGACTATCCCAGCCTCAGCACAATTCTGAACGACTTCCTCGGTACAAGATCAGCAGTACGTGATTGCGTCATCGCCAGTGCCGGTTTTCAACGCAGCGATGGCACTGTTATCGCTACCAACCTACCGTGGCCGCTATCACCACACCGGCTACGCGCAGATCTCAATCTGGCGGAGGTCTCCCTGGTCAACGACTTTGAGGCGCTGGCCTATGCCACGGAGGATATGGATGCTGCGCAATTGCTGCACCTCACTGGTCCAGCCAAAGCGCAGGATGGGCCACGCCTGTTGCTCGGTCCGGGAACCGGCCTGGGTGCAGCACTCTGGATTCCCAATAACGGACGCCCCATTGTCCTCCCCACGGAAGCCGGTCAAGCAGCATTGCCGAGTACAACTGAACTTGAAATGCAACTGGTACGACACATGCTGAACAACCGCACACATGTGCCGATTGAGCATGCTTTATCTGGGCCAGGAATACTCAATGTGTACCGCGCCTTGTGTGCGCTACAGTCCGTCCTCCCCCAGCACGCGAGCCCAGATGCGATCAGTCACGCTGCGGCAGCAGGAACAGACATGCTGTCATCACAGACTCTAGAGGTATTCTGCGACTTCCTCGGCAGCATCGTTGGTGATTTGGTCATGATGTACGGTGCACAGGGGGGTGTCTATCTGGCCGGAGGAATCCTGCCACAGCTGCGTGAGCCGCTGCTACGCAGTCACTTTGTCGAACGCTTCCTCAATAAAGGCCCCATGGGCGAGGCATTACAGCACGTCCCGGTGCGGCTGATCGAACATGGGCAACTCGGCATCGTAGGTGCGGCACGCTGGTACTTAAATAAAAAAGCAACTTAA
>xylefasFb7
ATGATTCCGAACCCTACCCGAGATGCACCCAATATCCCGTCCTTTGTTGCCGCCGATGTCGGCGGCACTCACGTGCGCGTCAGCGTGGTTGCAGCCGCGCCCACGTGTGCCAGTCCACCGCAACTGTTGGATGTGCGCACTTACCGCTGCGCTGACTATCCCAGCCTCAGCACAATTCTGAACGACTTCCTCGGTACAAGATCAGCAGTACGTGATTGCGTCATCGCCAGTGCCGGTTTTCAGCGCAGCGATGGTACTGTTATCACTACCAACCTACCGTGGCCGCTATCACCACACCGGCTACGCGCAGATCTCGATCTGGCAGAGGTCTCTCTGGTCAACGACTTTGAGGCGCTGGCCTACGCCACAGAGGATATGGAGGCTGCGCAATTGCTGCACCTCACTGGTCCAGCCAAAGCGCAGGATGGGCCACGCCTGTTGCTTGGTCCGGGAACCGGCCTGGGTGCAGCACTCTGGATTCCCAATAACGGACGCCCCATTGTCCTCCCTACGGAAGCCGGTCAAGCAGCATTGCCGAGTACAACTGAACTTGAAATGCAACTGGTACGACACATGCTGAACAACCGCACACATGTGCCGATTGAGCATGCTTTATCTGGGCCAGGAATACTCAATGTGTACCGCGCCTTGTGTGCGCTACAGTCCGTCCTCCCCCAGCACGCAAGCCCAGATGCGATCAGTCACGCTGCGGCAGCAGGAACAGACATGCTGTCATCACAGACTCTAGAGGTATTCTGCGACTTCCTCGGCAGCATCGTTGGTGATTTGGTCATGATGTACGGTGCACAGGGGGGTGTCTATCTGGCCGGAGGAATCCTGCCACAGCTGCGTGAGCCGCTGCTACGCAGTCACTTTGTCGAACGCTTCCTCAATAAAGGCCCCATGGGCGAGGCATTACAGCACGTCCCGGTGCGGCTGATCGAACATGGGCAACTCGGCATCGTAGGTGCGGCACGCTGGTACTTAAATAAAAAAGCAACTTAA
>xylefaOLS8
ATGATTCCGAACCCTACCCGAGATGCACCCAATATCCCGTCCTTTGTTGCCGCCGATGTCGGCGGCACTCACGTGCGCGTCAGCGTGGTTGCAGCCGCGCCCACGTGTGCTAGTCCACCGCAACTGTTGGATGTGTGCACTTACCACTGCGCTGACTATCCCAGCCTCAGCACAATTCTGAACGACTTCCTCGGTACAAGATCAGCAGTACGTGATTGCGTCATCGCCAGTGCCGGTTTTCAACGCAGCGATGGCACTGTTATCGCTACCAACCTACCGTGGCCGCTATCACCACACCGGCTACGCGCAGATCTCAATCTGGCGGAGGTCTCCCTGGTCAACGACTTTGAGGCGCTGGCCTATGCCACGGAGGATATGGATGCTGCGCAATTGCTGCACCTCACTGGTCCAGCCAAAGCGCAGGATGGGCCACGCCTGTTGCTCGGTCCGGGAACCGGCCTGGGTGCAGCACTCTGGATTCCCAATAACGGACGCCCCATTGTCCTCCCCACGGAAGCCGGTCAAGCAGCATTGCCGAGTACAACTGAACTTGAAATGCAACTGGTACGACACATGCTGAACAACCGCACACATGTGCCGATTGAGCATGCTTTATCTGGGCCAGGAATACTCAATGTGTACCGCGCCTTGTGTGCGCTACAGTCCGTCCTCCCCCAGCACGCGAGCCCAGATGCGATCAGTCACGCTGCGGCAGCAGGAACAGACATGCTGTCATCACAGACTCTAGAGGTATTCTGCGACTTCCTCGGCAGCATCGTTGGTGATTTGGTCATGATGTACGGTGCACAGGGGGGTGTCTATCTGGCCGGAGGAATCCTGCCACAGCTGCGTGAGCCGCTGCTACGCAGTCACTTTGTCGAACGCTTCCTCAATAAAGGCCCCATGGGCGAGGCATTACAGCACGTCCCGGTGCGGCTGATCGAACATGGGCAACTCGGCATCGTAGGTGCGGCACGCTGGTACTTAAATAAAAAAGCAACTTAA
>xylefaJa12
ATGATTCCGAACCCTACCCGAGATGCACCCAATATCCCGTCCTTTGTTGCCGCCGATGTCGGCGGCACTCACGTGCGCGTCAGCGTGGTTGCAGCCGCGCCCACGTGTGCCAGTCCACCGCAACTGTTGGATGTGCGCACTTACCGCTGCGCTGACTATCCCAGCCTCAGCACAATTCTGAACGACTTCCTCGGTACAAGATCAGCAGTACGTGATTGCGTCATCGCCAGTGCCGGTTTTCAGCGCAGCGATGGTACTGTTATCACTACCAACCTACCGTGGCCGCTATCACCACACCGGCTATGCGCAGATCTCAATCTGGCAGAGGTCTCCCTGGTCAACGACTTTGAGGCGCTGGCCTACGCCACGGAGGATATGGAGGCTGCGCAATTGCTACATCTCACTGGTCCAGCCAAAGCGCAGGATGGGCCACGCCTGTTGCTCGGTCCGGGGACCGGACTGGGTGCAGCACTCTGGATTCCCAATAACGGACGCCCCATTGTCCTCCCCACGGAAGCCGGTCAAGCAGCATTGCCGAGTACAACTAAACTTGAAATGCAACTGGTACGACACATGCTGAACAACCGCACACATGTGCCGATTGAGCATGCCTTATCTGGGCCAGGAATACTCAATGTGTACCGCGCCTTGTGTGCGCTACAGTCCGTCCTCCCCCAGCACGCGAGCCCAGATGCGATCAGTCACGCTGCGGCAGCAGGAACAGACATGCTGTCATCACAGACTCTAGAGGTGTTCTGCGACTTCCTCGGCAGCATCGTTGGTGATTTGGTCATGATGTACGGTGCACAGGGGGGTGTCTATCTGGCCGGAGGAATCCTGCCACAGCTGCGTGAGCCGCTGCTACGCAGTCACTTTGTCGAACGCTTCCTCAATAAAGGCCCCATGGGCGAGGCATTACAGCACGTCCCGGTGCGGCTGATCGAACATGGGCAACTCGGTATCGTAGGTGCGGCACGCTGGTACTTAAATAAAAAAGCAACTTAA
>xylefaHib4
ATGATTCCGAACCCTACCCGAGATGCACCCAATATCCCGTCCTTTGTTGCCGCCGATGTCGGCGGCACTCACGTGCGCGTCAGCGTGGTTGCAGCCGCGCCCACGTGTGCCAGTCCACCGCAACTGTTGGATGTGCGCACTTACCGCTGCGCTGACTATCCCAGCCTCAGCACAATTCTGAACGACTTCCTCGGTACAAGATCAGCAGTACGTGATTGCGTCATCGCCAGTGCCGGTTTTCAGCGCAGCGATGGTACTGTTATCACTACCAACCTACCGTGGCCGCTATCACCACACCGGCTACGCGCAGATCTCGATCTGGCAGAGGTCTCTCTGGTCAACGACTTTGAGGCGCTGGCCTACGCCACAGAGGATATGGAGGCTGCGCAATTGCTGCACCTCACTGGTCCAGCCAAAGCGCAGGATGGGCCACGCCTGTTGCTTGGTCCGGGAACCGGCCTGGGTGCAGCACTCTGGATTCCCAATAACGGACGCCCCATTGTCCTCCCCACGGAAGCCGGTCAAGCAGCATTGCCGAGTACAACTGAACTTGAAATGCAACTGGTACGACACATGCAGAACAACCGCACACATGTGCCGATTGAGCATGCCTTATCTGGGCCAGGAATACTCAATGTGTACCGCGCCTTGTGTGCGCTACAGTCCGTCCTCCCCCAGCACGCGAGCCCAGATGCGATCAGTCACGCTGCGACAGCAGGAACAGACATGCTGTCATCACAGACTCTAGAGGTGTTCTGCGACTTCCTCGGCAGCATCGTTGGTGATTTGGTCATGATGTACGGTGCACAGGGGGGTGTCTATCTGGCCGGAGGAATCCTGCCACAGCTGCGTGAGCCGCTGCTACGCAGTCACTTTGTCGAACGCTTCCTCAATAAAGGCCCCATGGGCGAGGCATTACAGCACGTCCCGGTGCGGCTGATCGAACATGGGCAACTCGGCATCGTAGGTGCGGCACGCTGGTACTTAAATAAAAAAGCAACTTAA
>xylefaU24D
ATGATTCCGAACCCTACCCGAGATGCACCCAATATCCCGTCCTTTGTTGCCGCCGATGTCGGCGGCACTCACGTGCGCGTCAGCGTGGTTGCAGCCGCGCCCACGTGTGCCAGTCCACCGCAACTGTTGGATGTGCGCACTTACCGCTGCGCTGACTATCCCAGCCTCAGCACAATTCTGAACGACTTCCTCGGTACAAGATCAGCAGTACGTGATTGCGTCATCGCCAGTGCCGGTTTTCAGCGCAGCGATGGTACTGTTATCACTACCAACCTACCGTGGCCGCTATCACCACACCGGCTACGCGCAGATCTCGATCTGGCAGAGGTCTCTCTGGTCAACGACTTTGAGGCGCTGGCCTACGCCACAGAGGATATGGAGGCTGCGCAATTGCTGCACCTCACTGGTCCAGCCAAAGCGCAGGATGGGCCACGCCTGTTGCTTGGTCCGGGAACCGGCCTGGGTGCAGCACTCTGGATTCCCAATAACGGACGCCCCATTGTCCTCCCTACGGAAGCCGGTCAAGCAGCATTGCCGAGTACAACTGAACTTGAAATGCAACTGGTACGACACATGCTGAACAACCGCACACATGTGCCGATTGAGCATGCTTTATCTGGGCCAGGAATACTCAATGTGTACCGCGCCTTGTGTGCGCTACAGTCCGTCCTCCCCCAGCACGCAAGCCCAGATGCGATCAGTCACGCTGCGGCAGCAGGAACAGACATGCTGTCATCACAGACTCTAGAGGTATTCTGCGACTTCCTCGGCAGCATCGTTGGTGATTTGGTCATGATGTACGGTGCACAGGGGGGTGTCTATCTGGCCGGAGGAATCCTGCCACAGCTGCGTGAGCCGCTGCTACGCAGTCACTTTGTCGAACGCTTCCTCAATAAAGGCCCCATGGGCGAGGCATTACAGCACGTCCCGGTGCGGCTGATCGAACATGGGCAACTCGGCATCGTAGGTGCGGCACGCTGGTACTTAAATAAAAAAGCAACTTAA
>long-mer950_(reversed)
-----------------------------------------------------------------------------------------------------------TGCTAGTCCACCGCAACTGTTCGATGTGCGCACTTACCGCTGC---------------------------------------------------------------------------------------------------------------------------------------------------------------------------------------------------------------------------------------------------------------------------------------------------------------------------------------------------------------------------------------------------------------------------------------------------------------------------------------------------------------------------------------------------------------------------------------------------------------------------------------------------------------------------------------------------------------------------------------------------------------------------------------------------------------------------------------------------------------------------------------
