# Supplementary material for: Identification of genetic relationships and subspecies signatures in Xylella fastidiosa
Source: BMC Genomics. 2019 Mar 25;20:239. doi: 10.1186/s12864-019-5565-9 (PMC6434890; doi:10.1186/s12864-019-5565-9)
Supplement: Supplementary file 8 — Analysis of (non-)synonymous SNPs in homologs to CDS harboring specific k-mers for selected enriched GOs. (ZIP 549 kb) [file 12864_2019_5565_MOESM8_ESM.zip › Additional-File8/Additional-File8A_CladeIII/GO-0006096/CP006740.1.742/Clade III assembled to xylefaMU34.fasta]

>xylefaMU34
ATGAGTGAACATTACGACGTCGTTGTTATCGGAGCCGGTCCAGCTGGCTATCACGCTGCAATCCACGCCGCCCAACTGGGTCTGAAGGTCGCTTGCGTCGATGCAGCACTCGGCAAGGACGGTAAGCCAGCGCTTGGAGGCACGTGTCTACGCGTGGGATGCATTCCTTCCAAAGCACTGCTGGACTCCTCCCGCCAGTACTGGAACATGGGACATCTATTCAACGAACATGGCATCAGTTTCAAAGATGCCAAGATGGATATTGCCACGATGATCGCCCGCAAAGACAAAATCGTGAAACAGTTCACCGGTGGCATTGCGATGCTCTTCAAAGCAAACAAAATCACTCCCTACTATGGATTTGCCCAATTGCAACCTGGCAACGTGGTCAAAGTGAAACAACACGAGGGTAAGAACATCGAACTGAAAGGCGCCAACGTGATCCTGGCATCAGGCTCGGATTCCGTTGAACTGCCATTTGCAACGTTCGACGGTGAAACGATTGTCGACAATATAGGTGCCCTGGACTTTACAAAAGTCCCAAAACGCTTGGCGGTGATCGGTGCCGGAGTCATCGGTCTGGAATTAGGCAGCGTATGGAAACGCCTAGGTGCGGAAGTCACTATTCTTGAAGCAATGCCAAACTTTCTAGCTGCAGTTGACGCCGATGTCGCC--------------------------------AAAACCGCCGCCAAGGAATTCAAGCAACAGGGGCTGGACATTAAACTCGGCGCTAAGGTCTCCCGAACCGAAATTTCAAGTAAAAACAACAAAAAAGAAGTCATCGTTACCTACACTGACGCCTCCGGTAAGCAGACACTCACTGTCGACAAACTATTAGTGGCTGTCGGGCGCAAGGCCGCAACCAAGGGATTGCTTGCAGATGGCACGGGGGTACAGCTCAACGAACGTGGCCAGATCGTGGTGGACGAACACTGTCATACCGGTGTCGACGGTGTCTGGGCCATTGGCGACTGTGTACGCGGCCCGATGTTGGCTCACAAAGGCTTCGAAGAGGGGATCGCAGTAGCTGAATTGATCGCGGGCCTGCCAGGCCATGTGAACTTTGAAACCATCCCATGGGTCATCTACACAGAGCCGGAAATCGCCTGGGTTGGTAAGACTGAGCAAGAACTCAAAGCAGACAGCATTCCTTACAAAGCTGGATCCTTCCCGTTCGCCGCAGTCGGTCGCGCCGTTGCGATGGCCGAGCCATCTGGTTTTGCGAAAGTCCTAGCACATGCAGAAACTGACCGCGTGTTAGGTTTACATCTGATCGGTGTGAACGTCTCCGAATTGGTACATGAAGGGGTATTGGCTATGGAATTTAGTGGCTCAGCTGACGATCTCGCACGGATCTGCCACGCCCACCCAACCTTATCGGAAGCAATCCACGACGCAGCTATGGCGGTCAGCAAGCGCTCAATCCATAAAGCAAACTGA
>xylefa3579
ATGAGTGAACATTACGACGTCGTTGTTATCGGAGCCGGTCCAGCTGGCTATCACGCTGCAATCCGCGCCGCCCAACTGGGTCTGAAGGTCGCTTGCGTCGATGCAGCACTCGGCAAGGACGGTAAGCCAGCGCTTGGAGGCACGTGTCTACGCGTGGGATGCATCCCTTCCAAAGCACTGCTGGACTCTTCCCGCCAGTACTGGAACATGGGACATCTATTCAACGAACATGGCATCAGTTTCAAAGATGCCAAGATGGATATTGCCACGATGATCGCCCGCAAAGACAAAATCGTGAAACAGTTCACCGGTGGCATTGCGATGCTCTTCAAAGCAAACAAAATCACTCCCTACTATGGATTTGCCCAATTGCAACCTGGCAACGTGGTCAAAGTGAAACAACACGAGGGTAAGAACATCGAACTGAAAGGCGCCAACGTGATCCTGGCATCAGGCTCGGATTCCGTTGAACTGCCATTTGCAACGTTCGACGGTGAAACGATTGTCGACAATATCGGTGCCCTGGACTTTACAAAAGTCCCAAAACGCTTGGCGGTGATCGGTGCCGGAGTCATCGGTCTGGAATTAGGCAGCGTATGGAAACGCCTAGGTGCGGAAGTCACTATTCTTGAAGCAATGCCAAACTTTCTAGCTGCAGTTGACGCCGATGTCGCC--------------------------------AAAACCGCCGCCAAGGAATTCAAGCAACAGGGGCTGGACATTAAACTCGGCGCTAAGGTCTCCCGAACCGAAATTTCAAGTAAAAACAACAAAAAAGAAGTCATCGTTACCTACACTGACGCCTCCGGTAAGCAGACACTCACTGTCGACAAACTATTAGTGGCTGTCGGGCGCAAGGCCGCAACCAAGGGATTGCTTGCAGATGGCACGGGGGTACAGCTCAACGAACGTGGCCAGATCGTGGTGGACGAACACTGTCATACCGGTGTCGACGGTGTCTGGGCCATTGGCGACTGTGTACGCGGCCCGATGTTGGCTCACAAAGGCTTCGAAGAGGGGATCGCAGTAGCTGAATTGATCGCGGGCCTGCCAGGCCATGTGAACTTTGAAACCATCCCATGGGTCATCTACACAGAGCCGGAAATCGCCTGGGTTGGTAAGACTGAGCAAGAACTCAAAGCAGACAACATTCCTTACAAAGCTGGATCCTTCCCGTTCGCCGCAGTCGGTCGCGCCGTTGCGATGGCCGAGCCATCTGGTTTTGCGAAAGTCCTAGCACATGCAGAAACTGATCGCGTGTTAGGTTTACATCTGATCGGTGTGAACGTCTCCGAATTGGTACATGAAGGGGTATTGGCTATGGAATTTAGTGGCTCAGCTGACGATCTCGCACGGATCTGCCACGCCCACCCAACCTTATCGGAAGCAATCCACGACGCAGCTATGGCGGTCAGCAAGCGCTCAATCCATAAAGCAAACTGA
>xylefa4626
ATGAGTGAACATTACGACGTCGTTGTTATCGGAGCCGGTCCAGCTGGCTATCACGCTGCAATCCGCGCCGCCCAACTGGGTCTGAAGGTCGCTTGCGTCGATGCAGCACTCGGCAAGGACGGTAAGCCAGCGCTTGGAGGCACGTGTCTACGCGTGGGATGCATCCCTTCCAAAGCACTGCTGGACTCTTCCCGCCAGTACTGGAACATGGGACATCTATTCAACGAACATGGCATCAGTTTCAAAGATGCCAAGATGGATATTGCCACGATGATCGCCCGCAAAGACAAAATCGTGAAACAGTTCACCGGTGGCATTGCGATGCTCTTCAAAGCAAACAAAATCACTCCCTACTATGGATTTGCCCAATTGCAACCTGGCAACGTGGTCAAAGTGAAACAACACGAGGGTAAGAACATCGAACTGAAAGGCGCCAACGTGATCCTGGCATCAGGCTCGGATTCCGTTGAACTGCCATTTGCAACGTTCGACGGTGAAACGATTGTCGACAATATCGGTGCCCTGGACTTTACAAAAGTCCCAAAACGCTTGGCGGTGATCGGTGCCGGAGTCATCGGTCTGGAATTAGGCAGCGTATGGAAACGCCTAGGTGCGGAAGTCACTATTCTTGAAGCAATGCCAAACTTTCTAGCTGCAGTTGACGCCGATGTCGCC--------------------------------AAAACCGCCGCCAAGGAATTCAAGCAACAGGGGCTGGACATTAAACTCGGCGCTAAGGTCTCCCGAACCGAAATTTCAAGTAAAAACAACAAAAAAGAAGTCATCGTTACCTACACTGACGCCTCCGGTAAGCAGACACTCACTGTCGACAAACTATTAGTGGCTGTCGGGCGCAAGGCCGCAACCAAGGGATTGCTTGCAGATGGCACGGGGGTACAGCTCAACGAACGTGGCCAGATCGTGGTGGACGAACACTGTCATACCGGTGTCGACGGTGTCTGGGCCATTGGCGACTGTGTACGCGGCCCGATGTTGGCTCACAAAGGCTTCGAAGAGGGGATCGCAGTAGCTGAATTGATCGCGGGCCTGCCAGGCCATGTGAACTTTGAAACCATCCCATGGGTCATCTACACAGAGCCGGAAATCGCCTGGGTTGGTAAGACTGAGCAAGAACTCAAAGCAGACAACATTCCTTACAAAGCTGGATCCTTCCCGTTCGCCGCAGTCGGTCGCGCCGTTGCGATGGCCGAGCCATCTGGTTTTGCGAAAGTCCTAGCACATGCAGAAACTGATCGCGTGTTAGGTTTACATCTGATCGGTGTGAACGTCTCCGAATTGGTACATGAAGGGGTATTGGCTATGGAATTTAGTGGCTCAGCTGACGATCTCGCACGGATCTGCCACGCCCACCCAACCTTATCGGAAGCAATCCACGACGCAGCTATGGCGGTCAGCAAGCGCTCAATCCATAAAGCAAACTGA
>xylefa8071
ATGAGTGAACATTACGACGTCGTTGTTATCGGAGCCGGTCCAGCTGGCTATCACGCTGCAATCCGCGCCGCCCAACTGGGTCTGAAGGTCGCTTGCGTCGATGCAGCACTCGGCAAGGACGGTAAGCCAGCGCTTGGAGGCACGTGTCTACGCGTGGGATGCATCCCTTCCAAAGCACTGCTGGACTCTTCCCGCCAGTACTGGAACATGGGACATCTATTCAACGAACATGGCATCAGTTTCAAAGATGCCAAGATGGATATTGCCACGATGATCGCCCGCAAAGACAAAATCGTGAAACAGTTCACCGGTGGCATTGCGATGCTCTTCAAAGCAAACAAAATCACTCCCTACTATGGATTTGCCCAATTGCAACCTGGCAACGTGGTCAAAGTGAAACAACACGAGGGTAAGAACATCGAACTGAAAGGCGCCAACGTGATCCTGGCATCAGGCTCGGATTCCGTTGAACTGCCATTTGCAACGTTCGACGGTGAAACGATTGTCGACAATATCGGTGCCCTGGACTTTACAAAAGTCCCAAAACGCTTGGCGGTGATCGGTGCCGGAGTCATCGGTCTGGAATTAGGCAGCGTATGGAAACGCCTAGGTGCGGAAGTCACTATTCTTGAAGCAATGCCAAACTTTCTAGCTGCAGTTGACGCCGATGTCGCC--------------------------------AAAACCGCCGCCAAGGAATTCAAGCAACAGGGGCTGGACATTAAACTCGGCGCTAAGGTCTCCCGAACCGAAATTTCAAGTAAAAACAACAAAAAAGAAGTCATCGTTACCTACACTGACGCCTCCGGTAAGCAGACACTCACTGTCGACAAACTATTAGTGGCTGTCGGGCGCAAGGCCGCAACCAAGGGATTGCTTGCAGATGGCACGGGGGTACAGCTCAACGAACGTGGCCAGATCGTGGTGGACGAACACTGTCATACCGGTGTCGACGGTGTCTGGGCCATTGGCGACTGTGTACGCGGCCCGATGTTGGCTCACAAAGGCTTCGAAGAGGGGATCGCAGTAGCTGAATTGATCGCGGGCCTGCCAGGCCATGTGAACTTTGAAACCATCCCATGGGTCATCTACACAGAGCCGGAAATCGCCTGGGTTGGTAAGACTGAGCAAGAACTCAAAGCAGACAACATTCCTTACAAAGCTGGATCCTTCCCGTTCGCCGCAGTCGGTCGCGCCGTTGCGATGGCCGAGCCATCTGGTTTTGCGAAAGTCCTAGCACATGCAGAAACTGATCGCGTGTTAGGTTTACATCTGATCGGTGTGAACGTCTCCGAATTGGTACATGAAGGGGTATTGGCTATGGAATTTAGTGGCTCAGCTGACGATCTCGCACGGATCTGCCACGCCCACCCAACCTTATCGGAAGCAATCCACGACGCAGCTATGGCGGTCAGCAAGCGCTCAATCCATAAAGCAAACTGA
>xylefa8073
ATGAGTGAACATTACGACGTCGTTGTTATCGGAGCCGGTCCAGCTGGCTATCACGCTGCAATCCGCGCCGCCCAACTGGGTCTGAAGGTCGCTTGCGTCGATGCAGCACTCGGCAAGGACGGTAAGCCAGCGCTTGGAGGCACGTGTCTACGCGTGGGATGCATCCCTTCCAAAGCACTGCTGGACTCTTCCCGCCAGTACTGGAACATGGGACATCTATTCAACGAACATGGCATCAGTTTCAAAGATGCCAAGATGGATATTGCCACGATGATCGCCCGCAAAGACAAAATCGTGAAACAGTTCACCGGTGGCATTGCGATGCTCTTCAAAGCAAACAAAATCACTCCCTACTATGGATTTGCCCAATTGCAACCTGGCAACGTGGTCAAAGTGAAACAACACGAGGGTAAGAACATCGAACTGAAAGGCGCCAACGTGATCCTGGCATCAGGCTCGGATTCCGTTGAACTGCCATTTGCAACGTTCGACGGTGAAACGATTGTCGACAATATCGGTGCCCTGGACTTTACAAAAGTCCCAAAACGCTTGGCGGTGATCGGTGCCGGAGTCATCGGTCTGGAATTAGGCAGCGTATGGAAACGCCTAGGTGCGGAAGTCACTATTCTTGAAGCAATGCCAAACTTTCTAGCTGCAGTTGACGCCGATGTCGCC--------------------------------AAAACCGCCGCCAAGGAATTCAAGCAACAGGGGCTGGACATTAAACTCGGCGCTAAGGTCTCCCGAACCGAAATTTCAAGTAAAAACAACAAAAAAGAAGTCATCGTTACCTACACTGACGCCTCCGGTAAGCAGACACTCACTGTCGACAAACTATTAGTGGCTGTCGGGCGCAAGGCCGCAACCAAGGGATTGCTTGCAGATGGCACGGGGGTACAGCTCAACGAACGTGGCCAGATCGTGGTGGACGAACACTGTCATACCGGTGTCGACGGTGTCTGGGCCATTGGCGACTGTGTACGCGGCCCGATGTTGGCTCACAAAGGCTTCGAAGAGGGGATCGCAGTAGCTGAATTGATCGCGGGCCTGCCAGGCCATGTGAACTTTGAAACCATCCCATGGGTCATCTACACAGAGCCGGAAATCGCCTGGGTTGGTAAGACTGAGCAAGAACTCAAAGCAGACAACATTCCTTACAAAGCTGGATCCTTCCCGTTCGCCGCAGTCGGTCGCGCCGTTGCGATGGCCGAGCCATCTGGTTTTGCGAAAGTCCTAGCACATGCAGAAACTGACCGCGTGTTAGGTTTACATCTGATCGGTGTGAACGTCTCCGAATTGGTACATGAAGGGGTATTGGCTATGGAATTTAGTGGCTCAGCTGACGATCTCGCACGGATCTGCCACGCCCACCCAACCTTATCGGAAGCAATCCACGACGCAGCTATGGCGGTCAGCAAGCGCTCAATCCATAAAGCAAACTGA
>xylefa8082
ATGAGTGAACATTACGACGTCGTTGTTATCGGAGCCGGTCCAGCTGGCTATCACGCTGCAATCCGCGCCGCCCAACTGGGTCTGAAGGTCGCTTGCGTCGATGCAGCACTCGGCAAGGACGGTAAGCCAGCGCTTGGAGGCACGTGTCTACGCGTGGGATGCATCCCTTCCAAAGCACTGCTGGACTCTTCCCGCCAGTACTGGAACATGGGACATCTATTCAACGAACATGGCATCAGTTTCAAAGATGCCAAGATGGATATTGCCACGATGATCGCCCGCAAAGACAAAATCGTGAAACAGTTCACCGGTGGCATTGCGATGCTCTTCAAAGCAAACAAAATCACTCCCTACTATGGATTTGCCCAATTGCAACCTGGCAACGTGGTCAAAGTGAAACAACACGAGGGTAAGAACATCGAACTGAAAGGCGCCAACGTGATCCTGGCATCAGGCTCGGATTCCGTTGAACTGCCATTTGCAACGTTCGACGGTGAAACGATTGTCGACAATATCGGTGCCCTGGACTTTACAAAAGTCCCAAAACGCTTGGCGGTGATCGGTGCCGGAGTCATCGGTCTGGAATTAGGCAGCGTATGGAAACGCCTAGGTGCGGAAGTCACTATTCTTGAAGCAATGCCAAACTTTCTAGCTGCAGTTGACGCCGATGTCGCC--------------------------------AAAACCGCCGCCAAGGAATTCAAGCAACAGGGGCTGGACATTAAACTCGGCGCTAAGGTCTCCCGAACCGAAATTTCAAGTAAAAACAACAAAAAAGAAGTCATCGTTACCTACACTGACGCCTCCGGTAAGCAGACACTCACTGTCGACAAACTATTAGTGGCTGTCGGGCGCAAGGCCGCAACCAAGGGATTGCTTGCAGATGGCACGGGGGTACAGCTCAACGAACGTGGCCAGATCGTGGTGGACGAACACTGTCATACCGGTGTCGACGGTGTCTGGGCCATTGGCGACTGTGTACGCGGCCCGATGTTGGCTCACAAAGGCTTCGAAGAGGGGATCGCAGTAGCTGAATTGATCGCGGGCCTGCCAGGCCATGTGAACTTTGAAACCATCCCATGGGTCATCTACACAGAGCCGGAAATCGCCTGGGTTGGTAAGACTGAGCAAGAACTCAAAGCAGACAACATTCCTTACAAAGCTGGATCCTTCCCGTTCGCCGCAGTCGGTCGCGCCGTTGCGATGGCCGAGCCATCTGGTTTTGCGAAAGTCCTAGCACATGCAGAAACTGATCGCGTGTTAGGTTTACATCTGATCGGTGTGAACGTCTCCGAATTGGTACATGAAGGGGTATTGGCTATGGAATTTAGTGGCTCAGCTGACGATCTCGCACGGATCTGCCACGCCCACCCAACCTTATCGGAAGCAATCCACGACGCAGCTATGGCGGTCAGCAAGCGCTCAATCCATAAAGCAAACTGA
>xylefa7970
ATGAGTGAACATTACGACGTCGTTGTTATCGGAGCCGGTCCAGCTGGCTATCACGCTGCAATCCGCGCCGCCCAACTGGGTCTGAAGGTCGCTTGCGTCGATGCAGCACTCGGCAAGGACGGTAAGCCAGCGCTTGGAGGCACGTGTCTACGCGTGGGATGCATCCCTTCCAAAGCACTGCTGGACTCTTCCCGCCAGTACTGGAACATGGGACATCTATTCAACGAACATGGCATCAGTTTCAAAGATGCCAAGATGGATATTGCCACGATGATCGCCCGCAAAGACAAAATCGTGAAACAGTTCACCGGTGGCATTGCGATGCTCTTCAAAGCAAACAAAATCACTCCCTACTATGGATTTGCCCAATTGCAACCTGGCAACGTGGTCAAAGTGAAACAACACGAGGGTAAGAACATCGAACTGAAAGGCGCCAACGTGATCCTGGCATCAGGCTCGGATTCCGTTGAACTGCCATTTGCAACGTTCGACGGTGAAACGATTGTCGACAATATCGGTGCCCTGGACTTTACAAAAGTCCCAAAACGCTTGGCGGTGATCGGTGCCGGAGTCATCGGTCTGGAATTAGGCAGCGTATGGAAACGCCTAGGTGCGGAAGTCACTATTCTTGAAGCAATGCCAAACTTTCTAGCTGCAGTTGACGCCGATGTCGCC--------------------------------AAAACCGCCGCCAAGGAATTCAAGCAACAGGGGCTGGACATTAAACTCGGCGCTAAGGTCTCCCGAACCGAAATTTCAAGTAAAAACAACAAAAAAGAAGTCATCGTTACCTACACTGACGCCTCCGGTAAGCAGACACTCACTGTCGACAAACTATTAGTGGCTGTCGGGCGCAAGGCCGCAACCAAGGGATTGCTTGCAGATGGCACGGGGGTACAGCTCAACGAACGTGGCCAGATCGTGGTGGACGAACACTGTCATACCGGTGTCGACGGTGTCTGGGCCATTGGCGACTGTGTACGCGGCCCGATGTTGGCTCACAAAGGCTTCGAAGAGGGGATCGCAGTAGCTGAATTGATCGCGGGCCTGCCAGGCCATGTGAACTTTGAAACCATCCCATGGGTCATCTACACAGAGCCGGAAATCGCCTGGGTTGGTAAGACTGAGCAAGAACTCAAAGCAGACAACATTCCTTACAAAGCTGGATCCTTCCCGTTCGCCGCAGTCGGTCGCGCCGTTGCGATGGCCGAGCCATCTGGTTTTGCGAAAGTCCTAGCACATGCAGAAACTGATCGCGTGTTAGGTTTACATCTGATCGGTGTGAACGTCTCCGAATTGGTACATGAAGGGGTATTGGCTATGGAATTTAGTGGCTCAGCTGACGATCTCGCACGGATCTGCCACGCCCACCCAACCTTATCGGAAGCAATCCACGACGCAGCTATGGCGGTCAGCAAGCGCTCAATCCATAAAGCAAACTGA
>xylefa7969
ATGAGTGAACATTACGACGTCGTTGTTATCGGAGCCGGTCCAGCTGGCTATCACGCTGCAATCCGCGCCGCCCAACTGGGTCTGAAGGTCGCTTGCGTCGATGCAGCACTCGGCAAGGACGGTAAGCCAGCGCTTGGAGGCACGTGTCTACGCGTGGGATGCATCCCTTCCAAAGCACTGCTGGACTCTTCCCGCCAGTACTGGAACATGGGACATCTATTCAACGAACATGGCATCAGTTTCAAAGATGCCAAGATGGATATTGCCACGATGATCGCCCGCAAAGACAAAATCGTGAAACAGTTCACCGGTGGCATTGCGATGCTCTTCAAAGCAAACAAAATCACTCCCTACTATGGATTTGCCCAATTGCAACCTGGCAACGTGGTCAAAGTGAAACAACACGAGGGTAAGAACATCGAACTGAAAGGCGCCAACGTGATCCTGGCATCAGGCTCGGATTCCGTTGAACTGCCATTTGCAACGTTCGACGGTGAAACGATTGTCGACAATATCGGTGCCCTGGACTTTACAAAAGTCCCAAAACGCTTGGCGGTGATCGGTGCCGGAGTCATCGGTCTGGAATTAGGCAGCGTATGGAAACGCCTAGGTGCGGAAGTCACTATTCTTGAAGCAATGCCAAACTTTCTAGCTGCAGTTGACGCCGATGTCGCC--------------------------------AAAACCGCCGCCAAGGAATTCAAGCAACAGGGGCTGGACATTAAACTCGGCGCTAAGGTCTCCCGAACCGAAATTTCAAGTAAAAACAACAAAAAAGAAGTCATCGTTACCTACACTGACGCCTCCGGTAAGCAGACACTCACTGTCGACAAACTATTAGTGGCTGTCGGGCGCAAGGCCGCAACCAAGGGATTGCTTGCAGATGGCACGGGGGTACAGCTCAACGAACGTGGCCAGATCGTGGTGGACGAACACTGTCATACCGGTGTCGACGGTGTCTGGGCCATTGGCGACTGTGTACGCGGCCCGATGTTGGCTCACAAAGGCTTCGAAGAGGGGATCGCAGTAGCTGAATTGATCGCGGGCCTGCCAGGCCATGTGAACTTTGAAACCATCCCATGGGTCATCTACACAGAGCCGGAAATCGCCTGGGTTGGTAAGACTGAGCAAGAACTCAAAGCAGACAACATTCCTTACAAAGCTGGATCCTTCCCGTTCGCCGCAGTCGGTCGCGCCGTTGCGATGGCCGAGCCATCTGGTTTTGCGAAAGTCCTAGCACATGCAGAAACTGATCGCGTGTTAGGTTTACATCTGATCGGTGTGAACGTCTCCGAATTGGTACATGAAGGGGTATTGGCTATGGAATTTAGTGGCTCAGCTGACGATCTCGCACGGATCTGCCACGCCCACCCAACCTTATCGGAAGCAATCCACGACGCAGCTATGGCGGTCAGCAAGCGCTCAATCCATAAAGCAAACTGA
>xylefaco33
ATGAGTGAACATTACGACGTCGTTGTTATCGGAGCCGGTCCAGCTGGCTATCACGCTGCAATCCGCGCCGCCCAACTGGGTCTGAGGGTCGCTTGCGTCGATGCAGCACTCGGCAAGGACGGTAAGCCAGCGCTTGGAGGCACGTGTCTACGCGTGGGATGCATTCCTTCCAAAGCACTGCTGGACTCCTCCCGCCAGTACTGGAACATGGGACATCTATTCAACGAACATGGCATCAGTTTCAAAGATGCCAAGATGGATATTGCCACGATGATCGCCCGCAAAGACAAAATCGTGAAACAGTTCACCGGTGGCATTGCGATGCTCTTCAAAGCAAACAAAATCACTCCCTACTATGGATTTGCCCAATTGCAACCTGGCAACGTGGTCAAAGTGAAACAACACGAGGGTAAGAACATCGAACTGAAAGGCGCCAACGTGATCCTGGCATCAGGCTCGGATTCCGTTGAACTGCCATTTGCAACGTTCGACGGTGAAACGATTGTCGACAATATCGGTGCCCTGGACTTTACAAAAGTCCCAAAAGGCTTGGCGGTGATCGGTGCCGGAGTCATCGGTCTGGAATTAGGCAGCGTATGGAAACGCCTAGGTGCGGAAGTCACTATTCTTGAAGCAATGCCAAACTTTCTAGCTGCAGTTGACGCCGATGTCGCC--------------------------------AAAACCGCCGCCAAGGAATTCAAGCAACAGGGGCTGGACATTAAACTCGGCGCTAAGGTCTCCCGAACCGAAATTTCAAGTAAAAACAACAAAAAAGAAGTCATCGTTACCTACACTGACGCCTCCGGTAAGCAGACACTCACTGTCGACAAACTATTAGTGGCTGTCGGGCGCAAGGCCGCAACCAAGGGATTGCTTGCAGATGGCACGGGGGTACAGCTCAACGAACGTGGCCAGATCGTGGTGGACGAACACTGTCATACCGGTGTCGACGGTGTCTGGGCCATTGGCGACTGTGTACGCGGCCCGATGTTGGCTCACAAAGGCTTCGAAGAGGGGATCGCAGTAGCTGAATTGATCGCGGGCCTGCCAGGCCATGTGAACTTTGAAACCATCCCATGGGTCATCTACACAGAGCCGGAAATCGCCTGGGTTGGTAAGACTGAGCAAGAACTCAAAGCAGACAGCATTCCTTACAAAGCTGGATCCTTCCCGTTCGCCGCAGTCGGCCGCGCCGTTGCGATGGCCGAGCCATCTGGTTTTGTGAAAGTCCTAGCACATGCAGAAACTGACCGCGTGTTAGGTTTACATCTGATCGGTGTGAACGTCTCCGAATTGGTACATGAAGGGGTATTGGCTATGGAATTTAGTGGCTCAGCTGACGATCTCGCACGGATCTGCCACGCCCACCCAACCTTATCGGAAGCAATCCACGACGCAGCTATGGCGGTCAGCAAGCGCGCAATCCATAAAGCAAACTGA
>xylefa4627
ATGAGTGAACATTACGACGTCGTTGTTATCGGAGCCGGTCCAGCTGGCTATCACGCTGCAATCCGCGCCGCCCAACTGGGTCTGAGGGTCGCTTGCGTCGATGCAGCACTCGGCAAGGACGGTAAGCCAGCGCTTGGAGGCACGTGTCTACGCGTGGGATGCATTCCTTCCAAAGCACTGCTGGACTCCTCCCGCCAGTACTGGAACATGGGACATCTATTCAACGAACATGGCATCAGTTTCAAAGATGCCAAGATGGATATTGCCACGATGATCGCCCGCAAAGACAAAATCGTGAAACAGTTCACCGGTGGCATTGCGATGCTCTTCAAAGCAAACAAAATCACTCCCTACTATGGATTTGCCCAATTGCAACCTGGCAACGTGGTCAAAGTGAAACAACACGAGGGTAAGAACATCGAACTGAAAGGCGCCAACGTGATCCTGGCATCAGGCTCGGATTCCGTTGAACTGCCATTTGCAACGTTCGACGGTGAAACGATTGTCGACAATATCGGTGCCCTGGACTTTACAAAAGTCCCAAAAGGCTTGGCGGTGATCGGTGCCGGAGTCATCGGTCTGGAATTAGGCAGCGTATGGAAACGCCTAGGTGCGGAAGTCACTATTCTTGAAGCAATGCCAAACTTTCTAGCTGCAGTTGACGCCGATGTCGCC--------------------------------AAAACCGCCGCCAAGGAATTCAAGCAACAGGGGCTGGACATTAAACTCGGCGCTAAGGTCTCCCGAACCGAAATTTCAAGTAAAAACAACAAAAAAGAAGTCATCGTTACCTACACTGACGCCTCCGGTAAGCAGACACTCACTGTCGACAAACTATTAGTGGCTGTCGGGCGCAAGGCCGCAACCAAGGGATTGCTTGCAGATGGCACGGGGGTACAGCTCAACGAACGTGGCCAGATCGTGGTGGACGAACACTGTCATACCGGTGTCGACGGTGTCTGGGCCATTGGCGACTGTGTACGCGGCCCGATGTTGGCTCACAAAGGCTTCGAAGAGGGGATCGCAGTAGCTGAATTGATCGCGGGCCTGCCAGGCCATGTGAACTTTGAAACCATCCCATGGGTCATCTACACAGAGCCGGAAATCGCCTGGGTTGGTAAGACTGAGCAAGAACTCAAAGCAGACAGCATTCCTTACAAAGCTGGATCCTTCCCGTTCGCCGCAGTCGGCCGCGCCGTTGCGATGGCCGAGCCATCTGGTTTTGTGAAAGTCCTAGCACATGCAGAAACTGACCGCGTGTTAGGTTTACATCTGATCGGTGTGAACGTCTCCGAATTGGTACATGAAGGGGTATTGGCTATGGAATTTAGTGGCTCAGCTGACGATCTCGCACGGATCTGCCACGCCCACCCAACCTTATCGGAAGCAATCCACGACGCAGCTATGGCGGTCAGCAAGCGCGCAATCCATAAAGCAAACTGA
>xylefaD026
ATGAGTGAACATTACGACGTCGTTGTTATCGGAGCCGGTCCAGCTGGCTATCACGCTGCAATCCGCGCCGCCCAACTGGGTCTGAAGGTCGCTTGCGTCGATGCAGCACTCGGCAAGGACGGTAAGCCAGCGCTTGGAGGCACGTGTCTACGCGTGGGATGCATCCCTTCCAAAGCACTGCTGGACTCTTCCCGCCAGTACTGGAACATGGGACATCTATTCAACGAACATGGCATCAGTTTCAAAGATGCCAAGATGGATATTGCCACGATGATCGCCCGCAAAGACAAAATCGTGAAACAGTTCACCGGTGGCATTGCGATGCTCTTCAAAGCAAACAAAATCACTCCCTACTATGGATTTGCCCAATTGCAACCTGGCAACGTGGTCAAAGTGAAACAACACGAGGGTAAGAACATCGAACTGAAAGGCGCCAACGTGATCCTGGCATCAGGCTCGGATTCCGTTGAACTGCCATTTGCAACGTTCGACGGTGAAACGATTGTCGACAATATCGGTGCCCTGGACTTTACAAAAGTCCCAAAACGCTTGGCGGTGATCGGTGCCGGAGTCATCGGTCTGGAATTAGGCAGCGTATGGAAACGCCTAGGTGCGGAAGTCACTATTCTTGAAGCAATGCCAAACTTTCTAGCTGCAGTTGACGCCGATGTCGCC--------------------------------AAAACCGCCGCCAAGGAATTCAAGCAACAGGGGCTGGACATTAAACTCGGCGCTAAGGTCTCCCGAACCGAAATTTCAAGTAAAAACAACAAAAAAGAAGTCATCGTTACCTACACTGACGCCTCCGGTAAGCAGACACTCACTGTCGACAAACTATTAGTGGCTGTCGGGCGCAAGGCCGCAACCAAGGGATTGCTTGCAGATGGCACGGGGGTACAGCTCAACGAACGTGGCCAGATCGTGGTGGACGAACACTGTCATACCGGTGTCGACGGTGTCTGGGCCATTGGCGACTGTGTACGCGGCCCGATGTTGGCTCACAAAGGCTTCGAAGAGGGGATCGCAGTAGCTGAATTGATCGCGGGCCTGCCAGGCCATGTGAACTTTGAAACCATCCCATGGGTCATCTACACAGAGCCGGAAATCGCCTGGGTTGGTAAGACTGAGCAAGAACTCAAAGCAGACAACATTCCTTACAAAGCTGGATCCTTCCCGTTCGCCGCAGTCGGTCGCGCCGTTGCGATGGCCGAGCCATCTGGTTTTGCGAAAGTCCTAGCACATGCAGAAACTGATCGCGTGTTAGGTTTACATCTGATCGGTGTGAACGTCTCCGAATTGGTACATGAAGGGGTATTGGCTATGGAATTTAGTGGCTCAGCTGACGATCTCGCACGGATCTGCCACGCCCACCCAACCTTATCGGAAGCAATCCACGACGCAGCTATGGCGGTCAGCAAGCGCTCAATCCATAAAGCAAACTGA
>xylefaEB92
ATGAGTGAACATTACGACGTCGTTGTTATCGGAGCCGGTCCAGCTGGCTATCACGCTGCAATCCGCGCCGCCCAACTGGGTCTGAAGGTCGCTTGCGTCGATGCAGCACTCGGCAAGGACGGTAAGCCAGCGCTTGGAGGCACGTGTCTACGCGTGGGATGCATCCCTTCCAAAGCACTGCTGGACTCTTCCCGCCAGTACTGGAACATGGGACATCTATTCAACGAACATGGCATCAGTTTCAAAGATGCCAAGATGGATATTGCCACGATGATCGCCCGCAAAGACAAAATCGTGAAACAGTTCACCGGTGGCATTGCGATGCTCTTCAAAGCAAACAAAATCACTCCCTACTATGGATTTGCCCAATTGCAACCTGGCAACGTGGTCAAAGTGAAACAACACGAGGGTAAGAACATCGAACTGAAAGGCGCCAACGTGATCCTGGCATCAGGCTCGGATTCCGTTGAACTGCCATTTGCAACGTTCGACGGTGAAACGATTGTCGACAATATCGGTGCCCTGGACTTTACAAAAGTCCCAAAACGCTTGGCGGTGATCGGTGCCGGAGTCATCGGTCTGGAATTAGGCAGCGTATGGAAACGCCTAGGTGCGGAAGTCACTATTCTTGAAGCAATGCCAAACTTTCTAGCTGCAGTTGACGCCGATGTCGCC--------------------------------AAAACCGCCGCCAAGGAATTCAAGCAACAGGGGCTGGACATTAAACTCGGCGCTAAGGTCTCCCGAACCGAAATTTCAAGTAAAAACAACAAAAAAGAAGTCATCGTTACCTACACTGACGCCTCCGGTAAGCAGACACTCACTGTCGACAAACTATTAGTGGCTGTCGGGCGCAAGGCCGCAACCAAGGGATTGCTTGCAGATGGCACGGGGGTACAGCTCAACGAACGTGGCCAGATCGTGGTGGACGAACACTGTCATACCGGTGTCGACGGTGTCTGGGCCATTGGCGACTGTGTACGCGGCCCGATGTTGGCTCACAAAGGCTTCGAAGAGGGGATCGCAGTAGCTGAATTGATCGCGGGCCTGCCAGGCCATGTGAACTTTGAAACCATCCCATGGGTCATCTACACAGAGCCGGAAATCGCCTGGGTTGGTAAGACTGAGCAAGAACTCAAAGCAGACAACATTCCTTACAAAGCTGGATCCTTCCCGTTCGCCGCAGTCGGTCGCGCCGTTGCGATGGCCGAGCCATCTGGTTTTGCGAAAGTCCTAGCACATGCAGAAACTGATCGCGTGTTAGGTTTACATCTGATCGGTGTGAACGTCTCCGAATTGGTACATGAAGGGGTATTGGCTATGGAATTTAGTGGCTCAGCTGACGATCTCGCACGGATCTGCCACGCCCACCCAACCTTATCGGAAGCAATCCACGACGCAGCTATGGCGGTCAGCAAGCGCTCAATCCATAAAGCAAACTGA
>xylefaGB54
ATGAGTGAACATTACGACGTCGTTGTTATCGGAGCCGGTCCAGCTGGCTATCACGCTGCAATCCGCGCCGCCCAACTGGGTCTGAAGGTCGCTTGCGTCGATGCAGCACTCGGCAAGGACGGTAAGCCAGCGCTTGGAGGCACGTGTCTACGCGTGGGATGCATCCCTTCCAAAGCACTGCTGGACTCTTCCCGCCAGTACTGGAACATGGGACATCTATTCAACGAACATGGCATCAGTTTCAAAGATGCCAAGATGGATATTGCCACGATGATCGCCCGCAAAGACAAAATCGTGAAACAGTTCACCGGTGGCATTGCGATGCTCTTCAAAGCAAACAAAATCACTCCCTACTATGGATTTGCCCAATTGCAACCTGGCAACGTGGTCAAAGTGAAACAACACGAGGGTAAGAACATCGAACTGAAAGGCGCCAACGTGATCCTGGCATCAGGCTCGGATTCCGTTGAACTGCCATTTGCAACGTTCGACGGTGAAACGATTGTCGACAATATCGGTGCCCTGGACTTTACAAAAGTCCCAAAACGCTTGGCGGTGATCGGTGCCGGAGTCATCGGTCTGGAATTAGGCAGCGTATGGAAACGCCTAGGTGCGGAAGTCACTATTCTTGAAGCAATGCCAAACTTTCTAGCTGCAGTTGACGCCGATGTCGCC--------------------------------AAAACCGCCGCCAAGGAATTCAAGCAACAGGGGCTGGACATTAAACTCGGCGCTAAGGTCTCCCGAACCGAAATTTCAAGTAAAAACAACAAAAA-GAAGTCATCGTTACCTACACTGACGCCTCCGGTAAGCAGACACTCACTGTCGACAAACTATTAGTGGCTGTCGGGCGCAAGGCCGCAACCAAGGGATTGCTTGCAGATGGCACGGGGGTACAGCTCAACGAACGTGGCCAGATCGTGGTGGACGAACACTGTCATACCGGTGTCGACGGTGTCTGGGCCATTGGCGACTGTGTACGCGGCCCGATGTTGGCTCACAAAGGCTTCGAAGAGGGGATCGCAGTAGCTGAATTGATCGCGGGCCTGCCAGGCCATGTGAACTTTGAAACCATCCCATGGGTCATCTACACAGAGCCGGAAATCGCCTGGGTTGGTAAGACTGAGCAAGAACTCAAAGCAGACAACATTCCTTACAAAGCTGGATCCTTCCCGTTCGCCGCAGTCGGTCGCGCCGTTGCGATGGCCGAGCCATCTGGTTTTGCGAAAGTCCTAGCACATGCAGAAACTGATCGCGTGTTAGGTTTACATCTGATCGGTGTGAACGTCTCCGAATTGGTACATGAAGGGGTATTGGCTATGGAATTTAGTGGCTCAGCTGACGATCTCGCACGGATCTGCCACGCCCACCCAACCTTATCGGAAGCAATCCACGACGCAGCTATGGCGGTCAGCAAGCGCTCAATCCATAAAGCAAACTGA
>xylefaAnn1
ATGAGTGAACATTACGACGTCGTTGTTATCGGAGCCGGTCCAGCTGGCTATCACGCTGCAATCCGCGCCGCCCAACTGGGTCTGAAGGTCGCTTGCGTCGATGCAGCACTCGGCAAGGACGGTAAGCCAGCGCTTGGAGGCACGTGTCTACGCGTGGGATGCATCCCTTCCAAAGCACTGCTGGACTCCTCCCGCCAGTACTGGAACATGGGACATCTATTCAACGAACATGGCATCAGTTTCAAAGATGCCAAGATGGATGTTGCCACGATGATCGCCCGCAAAGACAAAATCGTGAAACAGTTCACCGGTGGCATTGCGATGCTCTTCAAAGCAAACAAAATCACTCCCTACTATGGATTTGCCCAATTGCAACCTGGCAACGTGGTCAAAGTGAAACAACACGAGGGTAAGAACATCGAACTGAAAGGCACCAACGTGATCCTGGCATCAGGCTCGGATTCCGTTGAACTGCCATTTGCAACGTTCGACGGTGAAACGATTGTCGACAATATCGGTGCCCTGGACTTTACAAAAGTCCCAAAACGCTTGGCGGTGATCGGTGCCGGAGTCATCGGTCTGGAATTAGGCAGCGTATGGAAACGCCTAGGTGCGGAAGTCACTATTCTTGAAGCAATGCCAAACTTTCTAGCTGCAGTTGACGCCGATGTCTCC--------------------------------AAAACCGCCGCCAAGGAATTCAAGCAACAAGGGCTGGACATCAAGCTCAACGCCAAGGTCTCCCGAACCGAAATCTCAAGTAAAAACAACAAAAAAGAAGTCATTGTTACCTACACTGACGCCTCCGGTAAGCAGACACTCACTGTCGACAAACTATTAGTGGCTGTCGGGCGCAAGGCCGCAACCAAGGGATTGCTTGCAGATGGCACGGGGGTACAGCTCAACGAACGTGGCCAGATCATGGTGGACGAACACTGTCATACCGGTGTCGACGGTGTTTGGGCCATTGGCGACTGTGTACGCGGCCCGATGTTGGCTCACAAAGGCTTCGAAGAAGGGATCGCAGTAGCTGAATTGATCGCGGGCCTACCAGGCCATGTGAACTTTGAAACCATCCCATGGGTCATCTACACAGAGCCGGAAATCGCCTGGGTTGGTAAGACTGAGCAAGAACTCAAAGCAGACAGCATTCCTTACAAAGCTGGATCCTTCCCGTTCGCCGCAGTCGGCCGCGCCGTTGCGATGGCCGAGCCATCTGGTTTTGTGAAAGTCCTAGCACATGCAGAAACTGACCGCGTGTTAGGTTTACATCTGATCGGTGTGAACGTCTCCGAATTGGTACATGAAGGGGTATTGGCTATGGAATTTAGTGGCTCAGCTGACGATCTCGCACGGATCTGCCACGCCCACCCAACCTTATCGGAAGCAATCCACGACGCAGCTATGGCGGTCAGCAAGCGCGCAATCCATAAAGCAAACTGA
>xylefastag
ATGAGTGAACATTACGACGTCGTTGTTATCGGAGCCGGTCCAGCTGGCTATCACGCTGCAATCCGCGCCGCCCAACTGGGTCTGAAGGTCGCTTGCGTCGATGCAGCACTCGGCAAGGACGGTAAGCCAGCGCTTGGAGGCACGTGTCTACGCGTGGGATGCATCCCTTCCAAAGCACTGCTGGACTCTTCCCGCCAGTACTGGAACATGGGACATCTATTCAACGAACATGGCATCAGTTTCAAAGATGCCAAGATGGATATTGCCACGATGATCGCCCGCAAAGACAAAATCGTGAAACAGTTCACCGGTGGCATTGCGATGCTCTTCAAAGCAAACAAAATCACTCCCTACTATGGATTTGCCCAATTGCAACCTGGCAACGTGGTCAAAGTGAAACAACACGAGGGTAAGAACATCGAACTGAAAGGCGCCAACGTGATCCTGGCATCAGGCTCGGATTCCGTTGAACTGCCATTTGCAACGTTCGACGGTGAAACGATTGTCGACAATATCGGTGCCCTGGACTTTACAAAAGTCCCAAAACGCTTGGCGGTGATCGGTGCCGGAGTCATCGGTCTGGAATTAGGCAGCGTATGGAAACGCCTAGGTGCGGAAGTCACTATTCTTGAAGCAATGCCAAACTTTCTAGCTGCAGTTGACGCCGATGTCGCC--------------------------------AAAACCGCCGCCAAGGAATTCAAGCAACAGGGGCTGGACATTAAACTCGGCGCTAAGGTCTCCCGAACCGAAATTTCAAGTAAAAACAACAAAAAAGAAGTCATCGTTACCTACACTGACGCCTCCGGTAAGCAGACACTCACTGTCGACAAACTATTAGTGGCTGTCGGGCGCAAGGCCGCAACCAAGGGATTGCTTGCAGATGGCACGGGGGTACAGCTCAACGAACGTGGCCAGATCGTGGTGGACGAACACTGTCATACCGGTGTCGACGGTGTCTGGGCCATTGGCGACTGTGTACGCGGCCCGATGTTGGCTCACAAAGGCTTCGAAGAGGGGATCGCAGTAGCTGAATTGATCGCGGGCCTGCCAGGCCATGTGAACTTTGAAACCATCCCATGGGTCATCTACACAGAGCCGGAAATCGCCTGGGTTGGTAAGACTGAGCAAGAACTCAAAGCAGACAACATTCCTTACAAAGCTGGATCCTTCCCGTTCGCCGCAGTCGGTCGCGCCGTTGCGATGGCCGAGCCATCTGGTTTTGCGAAAGTCCTAGCACATGCAGAAACTGATCGCGTGTTAGGTTTACATCTGATCGGTGTGAACGTCTCCGAATTGGTACATGAAGGGGTATTGGCTATGGAATTTAGTGGCTCAGCTGACGATCTCGCACGGATCTGCCACGCCCACCCAACCTTATCGGAAGCAATCCACGACGCAGCTATGGCGGTCAGCAAGCGCTCAATCCATAAAGCAAACTGA
>xylefaTem1
ATGAGTGAACATTACGACGTCGTTGTTATCGGAGCCGGTCCAGCTGGCTATCACGCTGCAATCCGCGCCGCCCAACTGGGTCTGAAGGTCGCTTGCGTCGATGCAGCACTCGGCAAGGACGGTAAGCCAGCGCTTGGAGGCACGTGTCTACGCGTGGGATGCATCCCTTCCAAAGCACTGCTGGACTCTTCCCGCCAGTACTGGAACATGGGACATCTATTCAACGAACATGGCATCAGTTTCAAAGATGCCAAGATGGATATTGCCACGATGATCGCCCGCAAAGACAAAATCGTGAAACAGTTCACCGGTGGCATTGCGATGCTCTTCAAAGCAAACAAAATCACTCCCTACTATGGATTTGCCCAATTGCAACCTGGCAACGTGGTCAAAGTGAAACAACACGAGGGTAAGAACATCGAACTGAAAGGCGCCAACGTGATCCTGGCATCAGGCTCGGATTCCGTTGAACTGCCATTTGCAACGTTCGACGGTGAAACGATTGTCGACAATATCGGTGCCCTGGACTTTACAAAAGTCCCAAAACGCTTGGCGGTGATCGGTGCCGGAGTCATCGGTCTGGAATTAGGCAGCGTATGGAAACGCCTAGGTGCGGAAGTCACTATTCTTGAAGCAATGCCAAACTTTCTAGCTGCAGTTGACGCCGATGTCGCC--------------------------------AAAACCGCCGCCAAGGAATTCAAGCAACAGGGGCTGGACATTAAACTCGGCGCTAAGGTCTCCCGAACCGAAATTTCAAGTAAAAACAACAAAAAAGAAGTCATCGTTACCTACACTGACGCCTCCGGTAAGCAGACACTCACTGTCGACAAACTATTAGTGGCTGTCGGGCGCAAGGCCGCAACCAAGGGATTGCTTGCAGATGGCACGGGGGTACAGCTCAACGAACGTGGCCAGATCGTGGTGGACGAACACTGTCATACCGGTGTCGACGGTGTCTGGGCCATTGGCGACTGTGTACGCGGCCCGATGTTGGCTCACAAAGGCTTCGAAGAGGGGATCGCAGTAGCTGAATTGATCGCGGGCCTGCCAGGCCATGTGAACTTTGAAACCATCCCATGGGTCATCTACACAGAGCCGGAAATCGCCTGGGTTGGTAAGACTGAGCAAGAACTCAAAGCAGACAACATTCCTTACAAAGCTGGATCCTTCCCGTTCGCCGCAGTCGGTCGCGCCGTTGCGATGGCCGAGCCATCTGGTTTTGCGAAAGTCCTAGCACATGCAGAAACTGATCGCGTGTTAGGTTTACATCTGATCGGTGTGAACGTCTCCGAATTGGTACATGAAGGGGTATTGGCTATGGAATTTAGTGGCTCAGCTGACGATCTCGCACGGATCTGCCACGCCCACCCAACCTTATCGGAAGCAATCCACGACGCAGCTATGGCGGTCAGCAAGCGCTCAATCCATAAAGCAAACTGA
>xylefaMuMD
ATGAGTGAACATTACGACGTCGTTGTTATCGGAGCCGGTCCAGCTGGCTATCACGCTGCAATCCACGCCGCCCAACTGGGTCTGAAGGTCGCTTGCGTCGATGCAGCACTCGGCAAGGACGGTAAGCCAGCGCTTGGAGGCACGTGTCTACGCGTGGGATGCATTCCTTCCAAAGCACTGCTGGACTCCTCCCGCCAGTACTGGAACATGGGACATCTATTCAACGAACATGGCATCAGTTTCAAAGATGCCAAGATGGATATTGCCACGATGATCGCCCGCAAAGACAAAATCGTGAAACAGTTCACCGGTGGCATTGCGATGCTCTTCAAAGCAAACAAAATCACTCCCTACTATGGATTTGCCCAATTGCAACCTGGCAACGTGGTCAAAGTGAAACAACACGAGGGTAAGAACATCGAACTGAAAGGCGCCAACGTGATCCTGGCATCAGGCTCGGATTCCGTTGAACTGCCATTTGCAACGTTCGACGGTGAAACGATTGTCGACAATATAGGTGCCCTGGACTTTACAAAAGTCCCAAAACGCTTGGCGGTGATCGGTGCCGGAGTCATCGGTCTGGAATTAGGCAGCGTATGGAAACGCCTAGGTGCGGAAGTCACTATTCTTGAAGCAATGCCAAACTTTCTAGCTGCAGTTGACGCCGATGTCGCC--------------------------------AAAACCGCCGCCAAGGAATTCAAGCAACAGGGGCTGGACATTAAACTCGGCGCTAAGGTCTCCCGAACCGAAATTTCAAGTAAAAACAACAAAAAAGAAGTCATCGTTACCTACACTGACGCCTCCGGTAAGCAGACACTCACTGTCGACAAACTATTAGTGGCTGTCGGGCGCAAGGCCGCAACCAAGGGATTGCTTGCAGATGGCACGGGGGTACAGCTCAACGAACGTGGCCAGATCGTGGTGGACGAACACTGTCATACCGGTGTCGACGGTGTCTGGGCCATTGGCGACTGTGTACGCGGCCCGATGTTGGCTCACAAAGGCTTCGAAGAGGGGATCGCAGTAGCTGAATTGATCGCGGGCCTGCCAGGCCATGTGAACTTTGAAACCATCCCATGGGTCATCTACACAGAGCCGGAAATCGCCTGGGTTGGTAAGACTGAGCAAGAACTCAAAGCAGACAGCATTCCTTACAAAGCTGGATCCTTCCCGTTCGCCGCAGTCGGTCGCGCCGTTGCGATGGCCGAGCCATCTGGTTTTGCGAAAGTCCTAGCACATGCAGAAACTGACCGCGTGTTAGGTTTACATCTGATCGGTGTGAACGTCTCCGAATTGGTACATGAAGGGGTATTGGCTATGGAATTTAGTGGCTCAGCTGACGATCTCGCACGGATCTGCCACGCCCACCCAACCTTATCGGAAGCAATCCACGACGCAGCTATGGCGGTCAGCAAGCGCTCAATCCATAAAGCAAACTGA
>xylefaM23s
ATGAGTGAACATTACGACGTCGTTGTTATCGGAGCCGGTCCAGCTGGCTATCACGCTGCAATCCGCGCCGCCCAACTGGGTCTGAAGGTCGCTTGCGTCGATGCAGCACTCGGCAAGGACGGTAAGCCAGCGCTTGGAGGCACGTGTCTACGCGTGGGATGCATCCCTTCCAAAGCACTGCTGGACTCTTCCCGCCAGTACTGGAACATGGGACATCTATTCAACGAACATGGCATCAGTTTCAAAGATGCCAAGATGGATATTGCCACGATGATCGCCCGCAAAGACAAAATCGTGAAACAGTTCACCGGTGGCATTGCGATGCTCTTCAAAGCAAACAAAATCACTCCCTACTATGGATTTGCCCAATTGCAACCTGGCAACGTGGTCAAAGTGAAACAACACGAGGGTAAGAACATCGAACTGAAAGGCGCCAACGTGATCCTGGCATCAGGCTCGGATTCCGTTGAACTGCCATTTGCAACGTTCGACGGTGAAACGATTGTCGACAATATCGGTGCCCTGGACTTTACAAAAGTCCCAAAACGCTTGGCGGTGATCGGTGCCGGAGTCATCGGTCTGGAATTAGGCAGCGTATGGAAACGCCTAGGTGCGGAAGTCACTATTCTTGAAGCAATGCCAAACTTTCTAGCTGCAGTTGACGCCGATGTCGCC--------------------------------AAAACCGCCGCCAAGGAATTCAAGCAACAGGGGCTGGACATTAAACTCGGCGCTAAGGTCTCCCGAACCGAAATTTCAAGTAAAAACAACAAAAAAGAAGTCATCGTTACCTACACTGACGCCTCCGGTAAGCAGACACTCACTGTCGACAAACTATTAGTGGCTGTCGGGCGCAAGGCCGCAACCAAGGGATTGCTTGCAGATGGCACGGGGGTACAGCTCAACGAACGTGGCCAGATCGTGGTGGACGAACACTGTCATACCGGTGTCGACGGTGTCTGGGCCATTGGCGACTGTGTACGCGGCCCGATGTTGGCTCACAAAGGCTTCGAAGAGGGGATCGCAGTAGCTGAATTGATCGCGGGCCTGCCAGGCCATGTGAACTTTGAAACCATCCCATGGGTCATCTACACAGAGCCGGAAATCGCCTGGGTTGGTAAGACTGAGCAAGAACTCAAAGCAGACAACATTCCTTACAAAGCTGGATCCTTCCCGTTCGCCGCAGTCGGTCGCGCCGTTGCGATGGCCGAGCCATCTGGTTTTGCGAAAGTCCTAGCACATGCAGAAACTGATCGCGTGTTAGGTTTACATCTGATCGGTGTGAACGTCTCCGAATTGGTACATGAAGGGGTATTGGCTATGGAATTTAGTGGCTCAGCTGACGATCTCGCACGGATCTGCCACGCCCACCCAACCTTATCGGAAGCAATCCACGACGCAGCTATGGCGGTCAGCAAGCGCTCAATCCATAAAGCAAACTGA
>long-mer1113_(reversed)
-----------------------------------------------------------------------------------------------------------------------------------------------------------------------------------------------------------------------------------------------------------------------------------------------CAAAATCGTGAAACAGTTCACCGGTGGCATTGCGATGCTCTTC-----------------------------------------------------------------------------------------------------------------------------------------------------------------------------------------------------------------------------------------------------------------------------------------------------------------------------------------------------------------------------------------------------------------------------------------------------------------------------------------------------------------------------------------------------------------------------------------------------------------------------------------------------------------------------------------------------------------------------------------------------------------------------------------------------------------------------------------------------------------------------------------------------------------------------------------------------------------------------------------------------------------------------------------------------------------------------------------------------------------------------------------------------------------------------------
>long-mer1112_(reversed)
-------------------------------------------------------------------------------------------------------------------------------------------------------------------------------------------------------------------------------------------------------------------------------------------------------------------------------------------------------------------------------------------------------------------------------------------------CCAACGTGATCCTGGCATCAGGCTCGGATTCCGTTGAACTG-----------------------------------------------------------------------------------------------------------------------------------------------------------------------------------------------------------------------------------------------------------------------------------------------------------------------------------------------------------------------------------------------------------------------------------------------------------------------------------------------------------------------------------------------------------------------------------------------------------------------------------------------------------------------------------------------------------------------------------------------------------------------------------------------------------------------------------------------------------------------------------------------------------------------------------------------------------------------------------------------------------------------------------
>long-mer1111_(reversed)
----------------------------------------------------------------------------------------------------------------------------------------------------------------------------------------------------------------------------------------------------------------------------------------------------------------------------------------------------------------------------------------------------------------------------------------------------------------------------------------------------------------------------------------------------------------------------------------------------------------------------------------------------------------------------------------------------------------------------------------------------------------------------------------------------------------------------------------------------------------------------------------------------------------------------------------------------------------------------------------------------------------------------------------------------------------------------------------------------------------------------------------------------------------------------------------------------------------------------------------------------------------------------------------------------GAAAGTCCTAGCACATGCAGAAACTGA----------------------------------------------------------------------------------------------------------------------------------------------------------------------------------------------
>long-mer1110_(reversed)
-------------------------------------------------------------------------------------------------------------------------------------------------------------------------------------------------------------------------------------------------------------------------------------------------------------------------------------------------------------------------------------------------------------------------------------------------------------------------------------------------------------------------------------------------------------------------------------------------------------------------------------------------------------------------------------------------------------------------------------------------------------------------------------------------------------------------------------------------------------------------------------------------------------------------------------------------------------------------------------------------------------------------------------------------------------------------------------------------------------------------------------------------------------------------------------------------------------------------------------------------------------------------------------------------------------------------------------------------------------------------------------------------------------TGGCTCAGCTGACGATCTCGCACGGATCTGCCACGCCCACCCA---------------------------------------------------------------------
