# Supplementary material for: Identification of genetic relationships and subspecies signatures in Xylella fastidiosa
Source: BMC Genomics. 2019 Mar 25;20:239. doi: 10.1186/s12864-019-5565-9 (PMC6434890; doi:10.1186/s12864-019-5565-9)
Supplement: Supplementary file 8 — Analysis of (non-)synonymous SNPs in homologs to CDS harboring specific k-mers for selected enriched GOs. (ZIP 549 kb) [file 12864_2019_5565_MOESM8_ESM.zip › Additional-File8/Additional-File8A_CladeIII/GO-0006096/CP006740.1.742/Xfm assembled to xylefaMU34.fasta]

>xylefaMU34
ATGAGTGAACATTACGACGTCGTTGTTATCGGAGCCGGTCCAGCTGGCTATCACGCTGCAATCCACGCCGCCCAACTGGGTCTGAAGGTCGCTTGCGTCGATGCAGCACTCGGCAAGGACGGTAAGCCAGCGCTTGGAGGCACGTGTCTACGCGTGGGATGCATTCCTTCCAAAGCACTGCTGGACTCCTCCCGCCAGTACTGGAACATGGGACATCTATTCAACGAACATGGCATCAGTTTCAAAGATGCCAAGATGGATATTGCCACGATGATCGCCCGCAAAGACAAAATCGTGAAACAGTTCACCGGTGGCATTGCGATGCTCTTCAAAGCAAACAAAATCACTCCCTACTATGGATTTGCCCAATTGCAACCTGGCAACGTGGTCAAAGTGAAACAACACGAGGGTAAGAACATCGAACTGAAAGGCGCCAACGTGATCCTGGCATCAGGCTCGGATTCCGTTGAACTGCCATTTGCAACGTTCGACGGTGAAACGATTGTCGACAATATAGGTGCCCTGGACTTTACAAAAGTCCCAAAACGCTTGGCGGTGATCGGTGCCGGAGTCATCGGTCTGGAATTAGGCAGCGTATGGAAACGCCTAGGTGCGGAAGTCACTATTCTTGAAGCAATGCCAAACTTTCTAGCTGCAGTTGACGCCGATGTCGCC--------------------------------AAAACCGCCGCCAAGGAATTCAAGCAACAGGGGCTGGACATTAAACTCGGCGCTAAGGTCTCCCGAACCGAAATTTCAAGTAAAAACAACAAAAAAGAAGTCATCGTTACCTACACTGACGCCTCCGGTAAGCAGACACTCACTGTCGACAAACTATTAGTGGCTGTCGGGCGCAAGGCCGCAACCAAGGGATTGCTTGCAGATGGCACGGGGGTACAGCTCAACGAACGTGGCCAGATCGTGGTGGACGAACACTGTCATACCGGTGTCGACGGTGTCTGGGCCATTGGCGACTGTGTACGCGGCCCGATGTTGGCTCACAAAGGCTTCGAAGAGGGGATCGCAGTAGCTGAATTGATCGCGGGCCTGCCAGGCCATGTGAACTTTGAAACCATCCCATGGGTCATCTACACAGAGCCGGAAATCGCCTGGGTTGGTAAGACTGAGCAAGAACTCAAAGCAGACAGCATTCCTTACAAAGCTGGATCCTTCCCGTTCGCCGCAGTCGGTCGCGCCGTTGCGATGGCCGAGCCATCTGGTTTTGCGAAAGTCCTAGCACATGCAGAAACTGACCGCGTGTTAGGTTTACATCTGATCGGTGTGAACGTCTCCGAATTGGTACATGAAGGGGTATTGGCTATGGAATTTAGTGGCTCAGCTGACGATCTCGCACGGATCTGCCACGCCCACCCAACCTTATCGGAAGCAATCCACGACGCAGCTATGGCGGTCAGCAAGCGCTCAATCCATAAAGCAAACTGA
>xylefa3571
ATGAGTGAACATTACGACGTCGTTGTTATCGGAGCCGGTCCAGCTGGCTATCACGCTGCAATCCGCGCCGCCCAACTGGGTCTGAAGGTCGCTTGCGTCGATGCAGCACTCGGCAAGGACGGTAAGCCAGCGCTTGGAGGCACGTGTCTACGCGTGGGATGCATCCCTTCCAAAGCACTGCTGGACTCCTCCCGCCAGTACTGGAACATGGGACATCTATTCAACGAACATGGCATCAGTTTCAAAGATGCCAAGATGGATGTTGCCACGATGATCGCCCGCAAAGACAAAATCGTGAAACAGTTCACGGGTGGCATTGCGATGCTCTTCAAAGCAAACAAAATCACTCCCTACTATGGATTTGCCCAATTGCAACCTGGCAACGTGGTCAAAGTGAAACAACACGAGGGTAAGAACATCGAACTGAAAGGCGCCAACGTGATCCTGGCATCCGGCTCGGATTCCGTTGAACTGCCATTTGCAACGTTCGACGGTGAAACGATTGTCGACAATATCGGTGCCCTGGACTTTACAAAAGTCCCAAAACGCTTGGCAGTGATCGGTGCCGGAGTCATCGGTCTGGAATTAGGCAGCGTATGGAAACGCCTAGGTGCGGAAGTCACTATTCTTGAAGCAATGCCAAACTTTCTAGCTGCAGTTGACGCCGATGTCGCC--------------------------------AAAACCGCCGCCAAGGAATTCAAGCAACAGGGGCTGGACATTAAGCTCGGCGCTAAGGTCTCCCGAACCGAAATCTCAAGTAAAAACAACAAAAAAGAAGTCATCGTTACCTACACTGACGCCTCCGGTAAGCAGACACTCACTGTCGACAAACTATTAGTGGCTGTCGGGCGCAAGGCCGCAACTAAGGGATTGCTTGCAGATGGCACGGGGGTACAGCTCAACGAACGTGGCCAGATCGTGGTGGACGAACACTGTCATACCGGTGTCGACGGTGTCTGGGCCATTGGCGACTGTGTACGCGGCCCGATGTTGGCTCACAAAGGCTTCGAAGAGGGGATCGCAGTAGCTGAATTGATCGCGGGCATGCCAGGCCATGTGAACTTTGAAACCATCCCATGGGTCATCTACACAGAGCCGGAAATCGCCTGGGTTGGTAAGACTGAGCAAGAACTCAAAGCAGACAGCATTCCTTACAAAGCTGGATCCTTCCCGTTCGCCGCAGTCGGCCGCGCCGTTGCGATGGCCGAGCCATCTGGTTTTGTGAAAGTCCTAGCGCATGCAGAAACTGACCGCGTGTTAGGTTTACATCTGATCGGTGTGAACGTCTCCGAATTGGTACATGAAGGGGTATTGGCTATGGAATTTAGTGGCTCAGCTGACGATCTCGCCCGGATCTGCCACGCCCACCCAACCTTATCGGAAGCAATCCACGACGCAGCTATGGCGGTCAGCAAGCGCGCAATCCATAAAGCAAACTGA
>xylefa4311
ATGAGTGAACATTACGACGTCGTTGTTATCGGAGCCGGTCCAGCTGGCTATCACGCTGCAATCCGCGCCGCCCAACTGGGTCTGAAGGTCGCTTGCGTCGATGCAGCACTCGGCAAGGACGGTAAGCCAGCGCTTGGAGGCACGTGTCTACGCGTGGGATGCATCCCTTCCAAAGCACTGCTGGACTCCTCCCGCCAGTACTGGAACATGGGACATCTATTCAACGAACATGGCATCAGTTTCAAAGATGCCAAGATGGATGTTGCCACGATGATCGCCCGCAAAGACAAAATCGTGAAACAGTTCACGGGTGGCATTGCGATGCTCTTCAAAGCAAACAAAATCACTCCCTACTATGGATTTGCCCAATTGCAACCTGGCAACGTGGTCAAAGTGAAACAACACGAGGGTAAGAACATCGAACTGAAAGGCGCCAACGTGATCCTGGCATCCGGCTCGGATTCCGTTGAACTGCCATTTGCAACGTTCGACGGTGAAACGATTGTCGACAATATCGGTTCCCTGGACTTTACAAAAGTCCCAAAACGCTTGGCAGTGATCGGTGCCGGAGTCATCGGTCTGGAATTAGGCAGCGTATGGAAACGCCTAGGTGCGGAAGTCACTATTCTTGAAGCAATGCCAAACTTTCTAGCTGCAGTTGACGCCGATGTCGCC--------------------------------AAAACCGCCGCCAAGGAATTCAAGCAACAGGGGCTGGACATTAAGCTCGGCGCTAAGGTCTCCCGAACCGAAATCTCAAGTAAAAACAACAAAAAAGAAGTCATCGTTACCTACACTGACGCCTCCGGTAAGCAGACACTCACTGTCGACAAACTATTAGTGGCTGTCGGGCGCAAGGCCGCAACCAAGGGATTGCTTGCAGATGGCACGGGGGTACAGCTCAACGAACGTGGCCAGATCGTGGTGGACGAACACTGTCATACCGGTGTCGACGGTGTCTGGGCCATTGGCGACTGTGTACGCGGCCCGATGTTGGCTCACAAAGGCTTCGAAGAGGGGATCGCAGTAGCTGAATTGATCGCGGGCATGCCAGGCCATGTGAACTTTGAAACCATCCCATGGGTCATCTACACAGAGCCGGAAATCGCCTGGGTTGGTAAGACTGAGCAAGAACTCAAAGCAGACAGCATTCCTTACAAAGCTGGATCCTTCCCGTTCGCCGCAGTCGGCCGCGCCGTTGCGATGGCCGAGCCATCTGGTTTTGTGAAAGTCCTAGCGCATGCAGAAACTGACCGCGTGTTAGGTTTACATCTGATCGGTGTGAACGTCTCCGAATTGGTACATGAAGGGGTATTGGCTATGGAATTTAGTGGCTCAGCTGACGATCTCGCCCGGATCTGCCACGCCCACCCAACCTTATCGGAAGCAATCCACGACGCAGCTATGGCGGTCAGCAAGCGCGCAATCCATAAAGCAAACTGA
>xylefa8417
ATGAGTGAACATTACGACGTCGTTGTTATCGGAGCCGGTCCAGCTGGCTATCACGCTGCAATCCGCGCCGCCCAACTGGGTCTGAAGGTCGCTTGCGTCGATGCAGCACTCGGCAAGGACGGTAAGCCAGCGCTTGGAGGCACGTGTCTACGCGTGGGATGCATCCCTTCCAAAGCACTGCTGGACTCCTCCCGCCAGTACTGGAACATGGGACATCTATTCAACGAACATGGCATCAGTTTCAAAGATGCCAAGATGGATGTTGCCACGATGATCGCCCGCAAAGACAAAATCGTGAAACAGTTCACGGGTGGCATTGCGATGCTCTTCAAAGCAAACAAAATCACTCCCTACTATGGATTTGCCCAATTGCAACCTGGCAACGTGGTCAAAGTGAAACAACACGAGGGTAAGAACATCGAACTGAAAGGCGCCAACGTGATCCTGGCATCCGGCTCGGATTCCGTTGAACTGCCATTTGCAACGTTCGACGGTGAAACGATTGTCGACAATATCGGTGCCCTGGACTTTACAAAAGTCCCAAAACGCTTGGCAGTGATCGGTGCCGGAGTCATCGGTCTGGAATTAGGCAGCGTATGGAAACGCCTAGGTGCGGAAGTCACTATTCTTGAAGCAATGCCAAACTTTCTAGCTGCAGTTGACGCCGATGTCGCC--------------------------------AAAACCGCCGCCAAGGAATTCAAGCAACAGGGGCTGGACATTAAGCTCGGCGCTAAGGTCTCCCGAACCGAAATCTCAAGTAAAAACAACAAAAAAGAAGTCATCGTTACCTACACTGACGCCTCCGGTAAGCAGACACTCACTGTCGACAAACTATTAGTGGCTGTCGGGCGCAAGGCCGCAACCAAGGGATTGCTTGCAGATGGCACGGGGGTACAGCTCAACGAACGTGGCCAGATCGTGGTGGACGAACACTGTCATACCGGTGTCGACGGTGTCTGGGCCATTGGCGACTGTGTACGCGGCCCGATGTTGGCTCACAAAGGCTTCGAAGAGGGGATCGCAGTAGCTGAATTGATCGCGGGCATGCCAGGCCATGTGAACTTTGAAACCATCCCATGGGTCATCTACACAGAGCCGGAAATCGCCTGGGTTGGTAAGACTGAGCAAGAACTCAAAGCAGACAGCATTCCTTACAAAGCTGGATCCTTCCCGTTCGCCGCAGTCGGCCGCGCCGTTGCGATGGCCGAGCCATCTGGTTTTGTGAAAGTCCTAGCGCATGCAGAAACTGACCGCGTGTTAGGTTTACATCTGATCGGTGTGAACGTCTCCGAATTGGTACATGAAGGGGTATTGGCTATGGAATTTAGTGGCTCAGCTGACGATCTCGCCCGGATCTGCCACGCCCACCCAACCTTATCGGAAGCAATCCACGACGCAGCTATGGCGGTCAGCAAGCGCGCAATCCATAAAGCAAACTGA
>xylefa8418
ATGAGTGAACATTACGACGTCGTTGTTATCGGAGCCGGTCCAGCTGGCTATCACGCTGCAATCCGCGCCGCCCAACTGGGTCTGAAGGTCGCTTGCGTCGATGCAGCACTCGGCAAGGACGGTAAGCCAGCGCTTGGAGGCACGTGTCTACGCGTGGGATGCATCCCTTCCAAAGCACTGCTGGACTCCTCCCGCCAGTACTGGAACATGGGACATCTATTCAACGAACATGGCATCAGTTTCAAAGATGCCAAGATGGATGTTGCCACGATGATCGCCCGCAAAGACAAAATCGTGAAACAGTTCACGGGTGGCATTGCGATGCTCTTCAAAGCAAACAAAATCACTCCCTACTATGGATTTGCCCAATTGCAACCTGGCAACGTGGTCAAAGTGAAACAACACGAGGGTAAGAACATCGAACTGAAAGGCGCCAACGTGATCCTGGCATCCGGCTCGGATTCCGTTGAACTGCCATTTGCAACGTTCGACGGTGAAACGATTGTCGACAATATCGGTGCCCTGGACTTTACAAAAGTCCCAAAACGCTTGGCAGTGATCGGTGCCGGAGTCATCGGTCTGGAATTAGGCAGCGTATGGAAACGCCTAGGTGCGGAAGTCACTATTCTTGAAGCAATGCCAAACTTTCTAGCTGCAGTTGACGCCGATGTCGCC--------------------------------AAAACCGCCGCCAAGGAATTCAAGCAACAGGGGCTGGACATTAAGCTCGGCGCTAAGGTCTCCCGAACCGAAATCTCAAGTAAAAACAACAAAAAAGAAGTCATCGTTACCTACACTGACGCCTCCGGTAAGCAGACACTCACTGTCGACAAACTATTAGTGGCTGTCGGGCGCAAGGCCGCAACCAAGGGATTGCTTGCAGATGGCACGGGGGTACAGCTCAACGAACGTGGCCAGATCGTGGTGGACGAACACTGTCATACCGGTGTCGACGGTGTCTGGGCCATTGGCGACTGTGTACGCGGCCCGATGTTGGCTCACAAAGGCTTCGAAGAGGGGATCGCAGTAGCTGAATTGATCGCGGGCATGCCAGGCCATGTGAACTTTGAAACCATCCCATGGGTCATCTACACAGAGCCGGAAATCGCCTGGGTTGGTAAGACTGAGCAAGAACTCAAAGCAGACAGCATTCCTTACAAAGCTGGATCCTTCCCGTTCGCCGCAGTCGGCCGCGCCGTTGCGATGGCCGAGCCATCTGGTTTTGTGAAAGTCCTAGCGCATGCAGAAACTGACCGCGTGTTAGGTTTACATCTGATCGGTGTGAACGTCTCCGAATTGGTACATGAAGGGGTATTGGCTATGGAATTTAGTGGCTCAGCTGACGATCTCGCCCGGATCTGCCACGCCCACCCAACCTTATCGGAAGCAATCCACGACGCAGCTATGGCGGTCAGCAAGCGCGCAATCCATAAAGCAAACTGA
>xylefaBB01
ATGAGTGAACATTACGACGTCGTTGTTATCGGAGCCGGTCCAGCTGGCTATCACGCTGCAATCCGCGCCGCCCAACTGGGTCTGAAGGTCGCTTGCGTCGATGCAGCACTCGGCAAGGACGGTAAGCCAGCGCTTGGAGGCACGTGTCTACGCGTGGGATGCATCCCTTCCAAAGCACTGCTGGACTCCTCCCGCCAGTACTGGAACATGGGACATCTATTCAACGAACATGGCATCAGTTTCAAAGATGCCAAGATGGATGTTGCCACGATGATCGCCCGCAAAGACAAAATCGTGAAACAGTTCACGGGTGGCATTGCGATGCTCTTCAAAGCAAACAAAATCACTCCCTACTATGGATTTGCCCAATTGCAACCTGGCAACGTGGTCAAAGTGAAACAACACGAGGGTAAGAACATCGAACTGAAAGGCGCCAACGTGATCCTGGCATCCGGCTCGGATTCCGTTGAACTGCCATTTGCAACGTTCGACGGTGAAACGATTGTCGACAATATCGGTGCCCTGGACTTTACAAAAGTCCCAAAACGCTTGGCAGTGATCGGTGCCGGAGTCATCGGTCTGGAATTAGGCAGCGTATGGAAACGCCTAGGTGCGGAAGTCACTATTCTTGAAGCAATGCCAAACTTTCTAGCTGCAGTTGACGCCGATGTCGCC--------------------------------AAAACCGCCGCCAAGGAATTCAAGCAACAGGGGCTGGACATTAAGCTCGGCGCTAAGGTCTCCCGAACCGAAATCTCAAGTAAAAACAACAAAAAAGAAGTCATCGTTACCTACACTGACGCCTCCGGTAAGCAGACACTCACTGTCGACAAACTATTAGTGGCTGTCGGGCGCAAGGCCGCAACCAAGGGATTGCTTGCAGATGGCACGGGGGTACAGCTCAACGAACGTGGCCAGATCGTGGTGGACGAACACTGTCATACCGGTGTCGACGGTGTCTGGGCCATTGGCGACTGTGTACGCGGCCCGATGTTGGCTCACAAAGGCTTCGAAGAGGGGATCGCAGTAGCTGAATTGATCGCGGGCATGCCAGGCCATGTGAACTTTGAAACCATCCCATGGGTCATCTACACAGAGCCGGAAATCGCCTGGGTTGGTAAGACTGAGCAAGAACTCAAAGCAGACAGCATTCCTTACAAAGCTGGATCCTTCCCGTTCGCCGCAGTCGGCCGCGCCGTTGCGATGGCCGAGCCATCTGGTTTTGTGAAAGTCCTAGCGCATGCAGAAACTGACCGCGTGTTAGGTTTACATCTGATCGGTGTGAACGTCTCCGAATTGGTACATGAAGGGGTATTGGCTATGGAATTTAGTGGCTCAGCTGACGATCTCGCCCGGATCTGCCACGCCCACCCAACCTTATCGGAAGCAATCCACGACGCAGCTATGGCGGTCAGCAAGCGCGCAATCCATAAAGCAAACTGA
>xylefa8416
ATGAGTGAACATTACGACGTCGTTGTTATCGGAGCCGGTCCAGCTGGCTATCACGCTGCAATCCGCGCCGCCCAACTGGGTCTGAAGGTCGCTTGCGTCGATGCAGCACTCGGCAAGGACGGTAAGCCAGCGCTTGGAGGCACGTGTCTACGCGTGGGATGCATCCCTTCCAAAGCACTGCTGGACTCCTCCCGCCAGTACTGGAACATGGGACATCTATTCAACGAACATGGCATCAGTTTCAAAGATGCCAAGATGGATGTTGCCACGATGATCGCCCGCAAAGACAAAATCGTGAAACAGTTCACGGGTGGCATTGCGATGCTCTTCAAAGCAAACAAAATCACTCCCTACTATGGATTTGCCCAATTGCAACCTGGCAACGTGGTCAAAGTGAAACAACACGAGGGTAAGAACATCGAACTGAAAGGCGCCAACGTGATCCTGGCATCCGGCTCGGATTCCGTTGAACTGCCATTTGCAACGTTCGACGGTGAAACGATTGTCGACAATATCGGTGCCCTGGACTTTACAAAAGTCCCAAAACGCTTGGCAGTGATCGGTGCCGGAGTCATCGGTCTGGAATTAGGCAGCGTATGGAAACGCCTAGGTGCGGAAGTCACTATTCTTGAAGCAATGCCAAACTTTCTAGCTGCAGTTGACGCCGATGTCGCCGCTTTCTAGCTGCAGTTGACGCCGATGTCGCCAAAACCGCCGCCAAGGAATTCAAGCAACAGGGGCTGGACATTAAGCTCGGCGCTAAGGTCTCCCGAACCGAAATCTCAAGTAAAAACAACAAAAAAGAAGTCATCGTTACCTACACTGACGCCTCCGGTAAGCAGACACTCACTGTCGACAAACTATTAGTGGCTGTCGGGCGCAAGGCCGCAACCAAGGGATTGCTTGCAGATGGCACGGGGGTACAGCTCAACGAACGTGGCCAGATCGTGGTGGACGAACACTGTCATACCGGTGTCGACGGTGTCTGGGCCATTGGCGACTGTGTACGCGGCCCGATGTTGGCTCACAAAGGCTTCGAAGAGGGGATCGCAGTAGCTGAATTGATCGCGGGCATGCCAGGCCATGTGAACTTTGAAACCATCCCATGGGTCATCTACACAGAGCCGGAAATCGCCTGGGTTGGTAAGACTGAGCAAGAACTCAAAGCAGACAGCATTCCTTACAAAGCTGGATCCTTCCCGTTCGCCGCAGTCGGCCGCGCCGTTGCGATGGCCGAGCCATCTGGTTTTGTGAAAGTCCTAGCGCATGCAGAAACTGACCGCGTGTTAGGTTTACATCTGATCGGTGTGAACGTCTCCGAATTGGTACATGAAGGGGTATTGGCTATGGAATTTAGTGGCTCAGCTGACGATCTCGCCCGGATCTGCCACGCCCACCCAACCTTATCGGAAGCAATCCACGACGCAGCTATGGCGGTCAGCAAGCGCGCAATCCATAAAGCAAACTGA
>xylefaM12s
ATGAGTGAACATTACGACGTCGTTGTTATCGGAGCCGGTCCAGCTGGCTATCACGCTGCAATCCGCGCCGCCCAACTGGGTCTGAAGGTCGCTTGCGTCGATGCAGCACTCGGCAAGGACGGTAAGCCAGCGCTTGGAGGCACGTGTCTACGCGTGGGATGCATCCCTTCCAAAGCACTGCTGGACTCCTCCCGCCAGTACTGGAACATGGGACATCTATTCAACGAACATGGCATCAGTTTCAAAGATGCCAAGATGGATGTTGCCACGATGATCGCCCGCAAAGACAAAATCGTGAAACAGTTCACGGGTGGCATTGCGATGCTCTTCAAAGCAAACAAAATCACTCCCTACTATGGATTTGCCCAATTGCAACCTGGCAACGTGGTCAAAGTGAAACAACACGAGGGTAAGAACATCGAACTGAAAGGCGCCAACGTGATCCTGGCATCCGGCTCGGATTCCGTTGAACTGCCATTTGCAACGTTCGACGGTGAAACGATTGTCGACAATATCGGTGCCCTGGACTTTACAAAAGTCCCAAAACGCTTGGCAGTGATCGGTGCCGGAGTCATCGGTCTGGAATTAGGCAGCGTATGGAAACGCCTAGGTGCGGAAGTCACTATTCTTGAAGCAATGCCAAACTTTCTAGCTGCAGTTGACGCCGATGTCGCC--------------------------------AAAACCGCCGCCAAGGAATTCAAGCAACAGGGGCTGGACATTAAGCTCGGCGCTAAGGTCTCCCGAACCGAAATCTCAAGTAAAAACAACAAAAAAGAAGTCATCGTTACCTACACTGACGCCTCCGGTAAGCAGACACTCACTGTCGACAAACTATTAGTGGCTGTCGGGCGCAAGGCCGCAACCAAGGGATTGCTTGCAGATGGCACGGGGGTACAGCTCAACGAACGTGGCCAGATCGTGGTGGACGAACACTGTCATACCGGTGTCGACGGTGTCTGGGCCATTGGCGACTGTGTACGCGGCCCGATGTTGGCTCACAAAGGCTTCGAAGAGGGGATCGCAGTAGCTGAATTGATCGCGGGCATGCCAGGCCATGTGAACTTTGAAACCATCCCATGGGTCATCTACACAGAGCCGGAAATCGCCTGGGTTGGTAAGACTGAGCAAGAACTCAAAGCAGACAGCATTCCTTACAAAGCTGGATCCTTCCCGTTCGCCGCAGTCGGCCGCGCCGTTGCGATGGCCGAGCCATCTGGTTTTGTGAAAGTCCTAGCGCATGCAGAAACTGACCGCGTGTTAGGTTTACATCTGATCGGTGTGAACGTCTCCGAATTGGTACATGAAGGGGTATTGGCTATGGAATTTAGTGGCTCAGCTGACGATCTCGCCCGGATCTGCCACGCCCACCCAACCTTATCGGAAGCAATCCACGACGCAGCTATGGCGGTCAGCAAGCGCGCAATCCATAAAGCAAACTGA
>xylefagrif
ATGAGTGAACATTACGACGTCGTTGTTATCGGAGCCGGTCCAGCTGGCTATCACGCTGCAATCCGCGCCGCCCAACTGGGTCTGAAGGTCGCTTGCGTCGATGCAGCACTCGGCAAGGACGGTAAGCCAGCGCTTGGAGGCACGTGTCTACGCGTGGGATGCATCCCTTCCAAAGCACTGCTGGACTCCTCCCGCCAGTACTGGAACATGGGACATCTATTCAACGAACATGGCATCAGTTTCAAAGATGCCAAGATGGATGTTGCCACGATGATCGCCCGCAAAGACAAAATCGTGAAACAGTTCACGGGTGGCATTGCGATGCTCTTCAAAGCAAACAAAATCACTCCCTACTATGGATTTGCCCAATTGCAACCTGGCAACGTGGTCAAAGTGAAACAACACGAGGGTAAGAACATCGAACTGAAAGGCGCCAACGTGATCCTGGCATCCGGCTCGGATTCCGTTGAACTGCCATTTGCAACGTTCGACGGTGAAACGATTGTCGACAATATCGGTGCCCTGGACTTTACAAAAGTCCCAAAACGCTTGGCAGTGATCGGTGCCGGAGTCATCGGTCTGGAATTAGGCAGCGTATGGAAACGCCTAGGTGCGGAAGTCACTATTCTTGAAGCAATGCCAAACTTTCTAGCTGCAGTTGACGCCGATGTCGCC--------------------------------AAAACCGCCGCCAAGGAATTCAAGCAACAGGGGCTGGACATTAAGCTCGGCGCTAAGGTCTCCCGAACCGAAATCTCAAGTAAAAACAACAAAAAAGAAGTCATCGTTACCTACACTGACGCCTCCGGTAAGCAGACACTCACTGTCGACAAACTATTAGTGGCTGTCGGGCGCAAGGCCGCAACCAAGGGATTGCTTGCAGATGGCACGGGGGTACAGCTCAACGAACGTGGCCAGATCGTGGTGGACGAACACTGTCATACCGGTGTCGACGGTGTCTGGGCCATTGGCGACTGTGTACGCGGCCCGATGTTGGCTCACAAAGGCTTCGAAGAGGGGATCGCAGTAGCTGAATTGATCGCGGGCATGCCAGGCCATGTGAACTTTGAAACCATCCCATGGGTCATCTACACAGAGCCGGAAATCGCCTGGGTTGGTAAGACTGAGCAAGAACTCAAAGCAGACAGCATTCCTTACAAAGCTGGATCCTTCCCGTTCGCCGCAGTCGGCCGCGCCGTTGCGATGGCCGAGCCATCTGGTTTTGTGAAAGTCCTAGCGCATGCAGAAACTGACCGCGTGTTAGGTTTACATCTGATCGGTGTGAACGTCTCCGAATTGGTACATGAAGGGGTATTGGCTATGGAATTTAGTGGCTCAGCTGACGATCTCGCCCGGATCTGCCACGCCCACCCAACCTTATCGGAAGCAATCCACGACGCAGCTATGGCGGTCAGCAAGCGCGCAATCCATAAAGCAAACTGA
>xylefadixn
ATGAGTGAACATTACGACGTCGTTGTTATCGGAGCCGGTCCAGCTGGCTATCACGCTGCAATCCGCGCCGCCCAACTGGGTCTGAAGGTCGCTTGCGTCGATGCAGCACTCGGCAAGGACGGTAAGCCAGCGCTTGGAGGCACGTGTCTACGCGTGGGATGCATCCCTTCCAAAGCACTGCTGGACTCCTCCCGCCAGTACTGGAACATGGGACATCTATTCAACGAACATGGCATCAGTTTCAAAGATGCCAAGATGGATGTTGCCACGATGATCGCCCGCAAAGACAAAATCGTGAAACAGTTCACGGGTGGCATTGCGATGCTCTTCAAAGCAAACAAAATCACTCCCTACTATGGATTTGCCCAATTGCAACCTGGCAACGTGGTCAAAGTGAAACAACACGAGGGTAAGAACATCGAACTGAAAGGCGCCAACGTGATCCTGGCATCCGGCTCGGATTCCGTTGAACTGCCATTTGCAACGTTCGACGGTGAAACGATTGTCGACAATATCGGTGCCCTGGACTTTACAAAAGTCCCAAAACGCTTGGCAGTGATCGGTGCCGGAGTCATCGGTCTGGAATTAGGCAGCGTATGGAAACGCCTAGGTGCGGAAGTCACTATTCTTGAAGCAATGCCAAACTTTCTAGCTGCAGTTGACGCCGATGTCGCC--------------------------------AAAACCGCCGCCAAGGAATTCAAGCAACAGGGGCTGGACATTAAGCTCGGCGCTAAGGTCTCCCGAACCGAAATCTCAAGTAAAAACAACAAAAAAGAAGTCATCGTTACCTACACTGACGCCTCCGGTAAGCAGACACTCACTGTCGACAAACTATTAGTGGCTGTCGGGCGCAAGGCCGCAACCAAGGGATTGCTTGCAGATGGCACGGGGGTACAGCTCAACGAACGTGGCCAGATCGTGGTGGACGAACACTGTCATACCGGTGTCGACGGTGTCTGGGCCATTGGCGACTGTGTACGCGGCCCGATGTTGGCTCACAAAGGCTTCGAAGAGGGGATCGCAGTAGCTGAATTGATCGCGGGCATGCCAGGCCATGTGAACTTTGAAACCATCCCATGGGTCATCTACACAGAGCCGGAAATCGCCTGGGTTGGTAAGACTGAGCAAGAACTCAAAGCAGACAGCATTCCTTACAAAGCTGGATCCTTCCCGTTCGCCGCAGTCGGCCGCGCCGTTGCGATGGCCGAGCCATCTGGTTTTGTGAAAGTCCTAGCGCATGCAGAAACTGACCGCGTGTTAGGTTTACATCTGATCGGTGTGAACGTCTCCGAATTGGTACATGAAGGGGTATTGGCTATGGAATTTAGTGGCTCAGCTGACGATCTCGCCCGGATCTGCCACGCCCACCCAACCTTATCGGAAGCAATCCACGACGCAGCTATGGCGGTCAGCAAGCGCGCAATCCATAAAGCAAACTGA
>xylefaSyVa
ATGAGTGAACATTACGACGTCGTTGTTATCGGAGCCGGTCCAGCTGGCTATCACGCTGCAATCCGCGCCGCCCAACTGGGTCTGAAGGTCGCTTGCGTCGATGCAGCACTCGGCAAGGACGGTAAGCCAGCGCTTGGAGGCACGTGTCTACGCGTGGGATGCATCCCTTCCAAAGCACTGCTGGACTCCTCCCGCCAGTACTGGAACATGGGACATCTATTCAACGAACATGGCATCAGTTTCAAAGATGCCAAGATGGATGTTGCCACGATGATCGCCCGCAAAGACAAAATCGTGAAACAGTTCACGGGTGGCATTGCGATGCTCTTCAAAGCAAACAAAATCACTCCCTACTATGGATTTGCCCAATTGCAACCTGGCAACGTGGTCAAAGTGAAACAACACGAGGGTAAGAACATCGAACTGAAAGGCGCCAACGTGATCCTGGCATCCGGCTCGGATTCCGTTGAACTGCCATTTGCAACGTTCGACGGTGAAACGATTGTCGACAATATCGGTGCCCTGGACTTTACAAAAGTCCCAAAACGCTTGGCAGTGATCGGTGCCGGAGTCATCGGTCTGGAATTAGGCAGCGTATGGAAACGCCTAGGTGCGGAAGTCACTATTCTTGAAGCAATGCCAAACTTTCTAGCTGCAGTTGACGCCGATGTCGCC--------------------------------AAAACCGCCGCCAAGGAATTCAAGCAACAGGGGCTGGACATTAAGCTCGGCGCTAAGGTCTCCCGAACCGAAATCTCAAGTAAAAACAACAAAAAAGAAGTCATCGTTACCTACACTGACGCCTCCGGTAAGCAGACACTCACTGTCGACAAACTATTAGTGGCTGTCGGGCGCAAGGCCGCAACCAAGGGATTGCTTGCAGATGGCACGGGGGTACAGCTCAACGAACGTGGCCAGATCGTGGTGGACGAACACTGTCATACCGGTGTCGACGGTGTCTGGGCCATTGGCGACTGTGTACGCGGCCCGATGTTGGCTCACAAAGGCTTCGAAGAGGGGATCGCAGTAGCTGAATTGATCGCGGGCATGCCAGGCCATGTGAACTTTGAAACCATCCCATGGGTCATCTACACAGAGCCGGAAATCGCCTGGGTTGGTAAGACTGAGCAAGAACTCAAAGCAGACAGCATTCCTTACAAAGCTGGATCCTTCCCGTTCGCCGCAGTCGGCCGCGCCGTTGCGATGGCCGAGCCATCTGGTTTTGTGAAAGTCCTAGCGCATGCAGAAACTGACCGCGTGTTAGGTTTACATCTGATCGGTGTGAACGTCTCCGAATTGGTACATGAAGGGGTATTGGCTATGGAATTTAGTGGCTCAGCTGACGATCTCGCCCGGATCTGCCACGCCCACCCAACCTTATCGGAAGCAATCCACGACGCAGCTATGGCGGTCAGCAAGCGCGCAATCCATAAAGCAAACTGA
>long-mer1113_(reversed)
-----------------------------------------------------------------------------------------------------------------------------------------------------------------------------------------------------------------------------------------------------------------------------------------------CAAAATCGTGAAACAGTTCACCGGTGGCATTGCGATGCTCTTC-----------------------------------------------------------------------------------------------------------------------------------------------------------------------------------------------------------------------------------------------------------------------------------------------------------------------------------------------------------------------------------------------------------------------------------------------------------------------------------------------------------------------------------------------------------------------------------------------------------------------------------------------------------------------------------------------------------------------------------------------------------------------------------------------------------------------------------------------------------------------------------------------------------------------------------------------------------------------------------------------------------------------------------------------------------------------------------------------------------------------------------------------------------------------------------
>long-mer1112_(reversed)
-------------------------------------------------------------------------------------------------------------------------------------------------------------------------------------------------------------------------------------------------------------------------------------------------------------------------------------------------------------------------------------------------------------------------------------------------CCAACGTGATCCTGGCATCAGGCTCGGATTCCGTTGAACTG-----------------------------------------------------------------------------------------------------------------------------------------------------------------------------------------------------------------------------------------------------------------------------------------------------------------------------------------------------------------------------------------------------------------------------------------------------------------------------------------------------------------------------------------------------------------------------------------------------------------------------------------------------------------------------------------------------------------------------------------------------------------------------------------------------------------------------------------------------------------------------------------------------------------------------------------------------------------------------------------------------------------------------------
>long-mer1111_(reversed)
----------------------------------------------------------------------------------------------------------------------------------------------------------------------------------------------------------------------------------------------------------------------------------------------------------------------------------------------------------------------------------------------------------------------------------------------------------------------------------------------------------------------------------------------------------------------------------------------------------------------------------------------------------------------------------------------------------------------------------------------------------------------------------------------------------------------------------------------------------------------------------------------------------------------------------------------------------------------------------------------------------------------------------------------------------------------------------------------------------------------------------------------------------------------------------------------------------------------------------------------------------------------------------------------------GAAAGTCCTAGCACATGCAGAAACTGA----------------------------------------------------------------------------------------------------------------------------------------------------------------------------------------------
>long-mer1110_(reversed)
-------------------------------------------------------------------------------------------------------------------------------------------------------------------------------------------------------------------------------------------------------------------------------------------------------------------------------------------------------------------------------------------------------------------------------------------------------------------------------------------------------------------------------------------------------------------------------------------------------------------------------------------------------------------------------------------------------------------------------------------------------------------------------------------------------------------------------------------------------------------------------------------------------------------------------------------------------------------------------------------------------------------------------------------------------------------------------------------------------------------------------------------------------------------------------------------------------------------------------------------------------------------------------------------------------------------------------------------------------------------------------------------------------------TGGCTCAGCTGACGATCTCGCACGGATCTGCCACGCCCACCCA---------------------------------------------------------------------
