# Supplementary material for: Identification of genetic relationships and subspecies signatures in Xylella fastidiosa
Source: BMC Genomics. 2019 Mar 25;20:239. doi: 10.1186/s12864-019-5565-9 (PMC6434890; doi:10.1186/s12864-019-5565-9)
Supplement: Supplementary file 8 — Analysis of (non-)synonymous SNPs in homologs to CDS harboring specific k-mers for selected enriched GOs. (ZIP 549 kb) [file 12864_2019_5565_MOESM8_ESM.zip › Additional-File8/Additional-File8A_CladeIII/GO-0006096/CP006740.1.742/Xfp assembled to xylefaMU34.fasta]

>xylefaMU34
ATGAGTGAACATTACGACGTCGTTGTTATCGGAGCCGGTCCAGCTGGCTATCACGCTGCAATCCACGCCGCCCAACTGGGTCTGAAGGTCGCTTGCGTCGATGCAGCACTCGGCAAGGACGGTAAGCCAGCGCTTGGAGGCACGTGTCTACGCGTGGGATGCATTCCTTCCAAAGCACTGCTGGACTCCTCCCGCCAGTACTGGAACATGGGACATCTATTCAACGAACATGGCATCAGTTTCAAAGATGCCAAGATGGATATTGCCACGATGATCGCCCGCAAAGACAAAATCGTGAAACAGTTCACCGGTGGCATTGCGATGCTCTTCAAAGCAAACAAAATCACTCCCTACTATGGATTTGCCCAATTGCAACCTGGCAACGTGGTCAAAGTGAAACAACACGAGGGTAAGAACATCGAACTGAAAGGCGCCAACGTGATCCTGGCATCAGGCTCGGATTCCGTTGAACTGCCATTTGCAACGTTCGACGGTGAAACGATTGTCGACAATATAGGTGCCCTGGACTTTACAAAAGTCCCAAAACGCTTGGCGGTGATCGGTGCCGGAGTCATCGGTCTGGAATTAGGCAGCGTATGGAAACGCCTAGGTGCGGAAGTCACTATTCTTGAAGCAATGCCAAACTTTCTAGCTGCAGTTGACGCCGATGTCGCC--------------------------------AAAACCGCCGCCAAGGAATTCAAGCAACAGGGGCTGGACATTAAACTCGGCGCTAAGGTCTCCCGAACCGAAATTTCAAGTAAAAACAACAAAAAAGAAGTCATCGTTACCTACACTGACGCCTCCGGTAAGCAGACACTCACTGTCGACAAACTATTAGTGGCTGTCGGGCGCAAGGCCGCAACCAAGGGATTGCTTGCAGATGGCACGGGGGTACAGCTCAACGAACGTGGCCAGATCGTGGTGGACGAACACTGTCATACCGGTGTCGACGGTGTCTGGGCCATTGGCGACTGTGTACGCGGCCCGATGTTGGCTCACAAAGGCTTCGAAGAGGGGATCGCAGTAGCTGAATTGATCGCGGGCCTGCCAGGCCATGTGAACTTTGAAACCATCCCATGGGTCATCTACACAGAGCCGGAAATCGCCTGGGTTGGTAAGACTGAGCAAGAACTCAAAGCAGACAGCATTCCTTACAAAGCTGGATCCTTCCCGTTCGCCGCAGTCGGTCGCGCCGTTGCGATGGCCGAGCCATCTGGTTTTGCGAAAGTCCTAGCACATGCAGAAACTGACCGCGTGTTAGGTTTACATCTGATCGGTGTGAACGTCTCCGAATTGGTACATGAAGGGGTATTGGCTATGGAATTTAGTGGCTCAGCTGACGATCTCGCACGGATCTGCCACGCCCACCCAACCTTATCGGAAGCAATCCACGACGCAGCTATGGCGGTCAGCAAGCGCTCAATCCATAAAGCAAACTGA
>xylefa9a5c
ATGAGTGAACATTACGACGTCGTTGTTATCGGAGCCGGTCCAGCTGGCTATCACGCTGCAATCCGCGCCGCCCAACTGGGTCTGAAGGTCGCTTGCGTCGATGCAGCACTCGGCAAGGACGGTAAGCCAGCGCTTGGAGGCACGTGTCTACGCGTGGGATGCATCCCTTCCAAAGCACTGCTGGACTCCTCCCGCCAGTACTGGAACATGGGACATCTATTCAACGAACATGGCATCAGTTTTAAAGATGCCAAGATTGATGTTGCCACGATGATCGCTCGCAAAGACAAAATCGTGAAACAGTTCACGGGTGGCATTGCGATGCTCTTCAAAGCAAACAAAATCACTCCCTACTATGGATTTGCCCAATTGCAACCTGGCAACGTAGTCAAAGTAAAACAACACGAGGGTAAGAACATCGAACTGAAAGGCGCCAACGTGATCCTGGCAGCCGGCTCCGATTCCGTTGAACTGCCATTTGCAACGTTCGACGGTGAAACGATTGTCGACAATATCGGTGCCCTGGACTTTATAAAAGTCCCAAAACGCTTGGCAGTGATCGGTGCCGGAGTCATCGGTCTGGAATTAGGCAGCGTATGGAAACGCCTAGGTGCGGAAGTCACTATTCTTGAAGCAATGCCAGACTTTCTAGCTGCAGTTGACGCCGATGTCGCC--------------------------------AAAACCGCCGCCAAGGAATTCAAGCAACAGGGGCTGGACATCAAGCTCGGTGCTAAGGTCTCCCGAACCGAAATCTCAAGTAAAAACAACAAAAAAGAAGTCATCGTTACCTACACTGACGCCTCCGGTAAGCAGACATTTACTGTCGACAAACTATTAGTGGCTGTCGGGCGCAAGGCCGCAACCAAGGGATTGCTTGCAGATGGCACCGGGGTACAGCTCAACGAACGTGGCCAGATCGTGGTGGACGAACACTGTCATACCGGTGTCGACGGTGTCTGGGCCATTGGCGACTGTGTACGTGGCCCGATGTTGGCTCATAAAGGCTTCGAAGAGGGGATCGCAGTAGCTGAATTGATCGCGGGCCTGCCAGGCCACGTGAACTTTGAAACCATCCCATGGGTCATCTACACAGAGCCGGAAATCGCCTGGGTTGGTAAGACTGAGCAAGAACTCAAAGCAAACAACATTCCTTACAAAGCTGGATCCTTCCCGTTCGCCGCAGTCGGCCGCGCCGTTGCGATGGCTGAGCCATCTGGTTTTGTGAAAGTCCTAGCGCATGCGGAAACTGACCGCGTGTTAGGTTTACATCTGATCGGTGTGAACGTCTCCGAATTGGTACATGAAGGGGTATTGGCTATGGAATTTAGTGGCTCAGCTGACGATCTCGCCCGGATCTGCCACGCCCACCCAACCTTATCGGAAGCAATCCACGACGCAGCTATGGCGGTCAGCAAGCGCGCAATCCATAAAGCAAACTGA
>xylefa1199
ATGAGTGAACATTACGACGTCGTTGTTATCGGAGCCGGTCCAGCTGGCTATCACGCTGCAATCCGCGCCGCCCAACTGGGTCTGAAGGTCGCTTGCGTCGATGCAGCACTCGGCAAGGACGGTAAGCCAGCGCTTGGAGGCACGTGTCTACGCGTGGGATGCATCCCTTCCAAAGCACTGCTGGACTCCTCCCGCCAGTACTGGAACATGGGACATCTATTCAACGAACATGGCATCAGTTTTAAAGATGCCAAGATTGATGTTGCCACGATGATCGCTCGCAAAGACAAAATCGTGAAACAGTTCACGGGTGGCATTGCGATGCTCTTCAAAGCAAACAAAATCACTCCCTACTATGGATTTGCCCAATTGCAACCTGGCAACGTAGTCAAAGTAAAACAACACGAGGGTAAGAACATCGAACTGAAAGGCGCCAACGTGATCCTGGCAGCCGGCTCCGATTCCGTTGAACTGCCATTTGCAACGTTCGACGGTGAAACGATTGTCGACAATATCGGTGCCCTGGACTTTATAAAAGTCCCAAAACGCTTGGCAGTGATCGGTGCCGGAGTCATCGGTCTGGAATTAGGCAGCGTATGGAAACGCCTAGGTGCGGAAGTCACTATTCTTGAAGCAATGCCAGACTTTCTAGCTGCAGTTGACGCCGATGTCGCC--------------------------------AAAACCGCCGCCAAGGAATTCAAGCAACAGGGGCTGGACATCAAGCTCGGCGCTAAGGTCTCCCGAACCGAAATCTCAAGTAAAAACAACAAAAAAGAAGTCATCGTTACCTACACTGACGCCTCCGGTAAGCAGACATTTACTGTCGACAAACTATTAGTGGCTGTCGGGCGCAAGGCCGCAACCAAGGGATTGCTTGCAGATGGCACCGGGGTACAGCTCAACGAACGTGGCCAGATCGTGGTGGACGAACACTGTCATACCGGTGTCGACGGTGTCTGGGCCATTGGCGACTGTGTACGTGGCCCGATGTTGGCTCATAAAGGCTTCGAAGAGGGGATCGCAGTAGCTGAATTGATCGCGGGCCTGCCAGGCCACGTGAACTTTGAAACCATCCCATGGGTCATCTACACAGAGCCGGAAATCGCCTGGGTTGGTAAGACTGAGCAAGAACTCAAAGCAAACAACATTCCTTACAAAGCTGGATCCTTCCCGTTCGCCGCAGTCGGCCGCGCCGTTGCGATGGCTGAGCCATCTGGTTTTGTGAAAGTCCTAGCGCATGCGGAAACTGACCGCGTGTTAGGTTTACATCTGATCGGTGTGAACGTCTCCGAATTGGTACATGAAGGGGTATTGGCTATGGAATTTAGTGGCTCAGCTGACGATCTCGCCCGGATCTGCCACGCCCACCCAACCTTATCGGAAGCAATCCACGACGCAGCTATGGCGGTCAGCAAGCGCGCAATCCATAAAGCAAACTGA
>xylefa3124
ATGAGTGAACATTACGACGTCGTTGTTATCGGAGCCGGTCCAGCTGGCTATCACGCTGCAATCCGCGCCGCCCAACTGGGTCTGAAGGTCGCTTGCGTCGATGCAGCACTCGGCAAGGACGGTAAGCCAGCGCTTGGAGGCACGTGTCTACGCGTGGGATGCATCCCTTCCAAAGCACTGCTGGACTCCTCCCGCCAGTACTGGAACATGGGACATCTATTCAACGAACATGGCATCAGTTTTAAAGATGCCAAGATTGATGTTGCCACGATGATCGCTCGCAAAGACAAAATCGTGAAACAGTTCACGGGTGGCATTGCGATGCTCTTCAAAGCAAACAAAATCACTCCCTACTATGGATTTGCCCAATTGCAACCTGGCAACGTAGTCAAAGTAAAACAACACGAGGGTAAGAACATCGAACTGAAAGGCGCCAACGTGATCCTGGCAGCCGGCTCCGATTCCGTTGAACTGCCATTTGCAACGTTCGACGGTGAAACGATTGTCGACAATATCGGTGCCCTGGACTTTATAAAAGTCCCAAAACGCTTGGCAGTGATCGGTGCCGGAGTCATCGGTCTGGAATTAGGCAGCGTATGGAAACGCCTAGGTGCGGAAGTCACTATTCTTGAAGCAATGCCAGACTTTCTAGCTGCAGTTGACGCCGATGTCGCC--------------------------------AAAACCGCCGCCAAGGAATTCAAGCAACAGGGGCTGGACATCAAGCTCGGCGCTAAGGTCTCCCGAACCGAAATCTCAAGTAAAAACAACAAAAAAGAAGTCATCGTTACCTACACTGACGCCTCCGGTAAGCAGACATTTACTGTCGACAAACTATTAGTGGCTGTCGGGCGCAAGGCCGCAACCAAGGGATTGCTTGCAGATGGCACCGGGGTACAGCTCAACGAACGTGGCCAGATCGTGGTGGACGAACACTGTCATACCGGTGTCGACGGTGTCTGGGCCATTGGCGACTGTGTACGTGGCCCGATGTTGGCTCATAAAGGCTTCGAAGAGGGGATCGCAGTAGCTGAATTGATCGCGGGCCTGCCAGGCCACGTGAACTTTGAAACCATCCCATGGGTCATCTACACAGAGCCGGAAATCGCCTGGGTTGGTAAGACTGAGCAAGAACTCAAAGCAAACAACATTCCTTACAAAGCTGGATCCTTCCCGTTCGCCGCAGTCGGCCGCGCCGTTGCGATGGCTGAGCCATCTGGTTTTGTGAAAGTCCTAGCGCATGCGGAAACTGACCGCGTGTTAGGTTTACATCTGATCGGTGTGAACGTCTCCGAATTGGTACATGAAGGGGTATTGGCTATGGAATTTAGTGGCTCAGCTGACGATCTCGCCCGGATCTGCCACGCCCACCCAACCTTATCGGAAGCAATCCACGACGCAGCTATGGCGGTCAGCAAGCGCGCAATCCATAAAGCAAACTGA
>xylefa8072
ATGAGTGAACATTACGACGTCGTTGTTATCGGAGCCGGTCCGGCTGGCTATCACGCTGCAATCCGCGCCGCCCAACTGGGTCTGAAGGTCGCTTGCGTCGATGCAGCACTCGGCAAGGACGGTAAGCCAGCGCTTGGAGGCACGTGTCTACGCGTGGGATGCATCCCTTCCAAAGCACTGCTGGACTCCTCCCGCCAGTACTGGAACATGGGACATCTATTCAACGAACATGGCATCAGTTTTAAAGATGCCAAGATTGATGTTGCCACGATGATCGCTCGCAAAGACAAAATCGTGAAACAGTTCACGGGTGGCATTGCGATGCTCTTCAAAGCAAACAAAATCACTCCCTACTATGGATTTGCCCAATTGCAACCTGGCAACGTAGTCAAAGTGAAACAACACGAGGGTAAGGACATCGAACTGAAAGGCGCCAACGTGATCCTGGCAGCCGGCTCCGATTCCGTTGAACTGCCATTTGCAACGTTCGACGGTGAAACGATTGTCGACAATATCGGTGCCCTGGACTTTACAAAAGTCCCAAAACGCTTGGCGGTGATCGGTGCCGGAGTCATCGGTCTGGAATTAGGCAGCGTATGGAAACGCCTAGGTGCGGAAGTCACTATTCTTGAAGCAATGCCAGACTTTCTAGCTGCAGTTGACGCCGATGTCGCC--------------------------------AAAACCGCCGCCAAGGAATTCAAGCAACAGGGGCTGGACATCAAGCTCGGCGCTAAGGTCTCCCGAACCGAAATCTCAAGTAAAAACAACAAAAAAGAAGTCATCGTTACCTACACTGACGCCTCCGGTAAGCAGACATTCACTGTCGACAAACTATTAGTGGCTGTCGGGCGCAAGGCCGCAACCAAGGGATTGCTTGCAGATGGCACCGGGGTACAGCTCAACGAACGTGGCCAGATCGTGGTGGACGAACACTGTCATACCGGTGTCGACGGTGTCTGGGCCATTGGCGACTGTGTACGTGGCCCGATGTTGGCTCATAAAGGCTTCGAAGAGGGGATCGCAGTAGCTGAATTGATCGCGGGCCTGCCAGGCCACGTGAACTTTGAAACCATCCCATGGGTCATCTACACAGAGCCGGAAATCGCCTGGGTTGGTAAGACTGAGCAAGAACTCAAAGCAAACAACATTCCTTACAAAGCTGGATCCTTCCCGTTCGCCGCAGTCGGCCGCGCCGTTGCGATGGCTGAGCCATCTGGTTTTGTGAAAGTCCTAGCGCATGCGGAAACTGACCGCGTGTTAGGTTTACATCTGATCGGTGTGAACGTCTCCGAATTGGTACATGAAGGGGTATTGGCTATGGAATTTAGTGGCTCAGCTGACGATCTCGCCCGGATCTGCCACGCCCACCCAACCTTATCGGAAGCAATCCACGACGCAGCGATGGCGGTCAGCAAGCGCGCAATCCATAAAGCAAACTGA
>xylefaco32
ATGAGTGAACATTACGACGTCGTTGTTATCGGAGCCGGTCCAGCTGGCTATCACGCTGCAATCCGCGCCGCCCAACTGGGTCTGAAGGTCGCTTGCGTCGATGCAGCACTCGGCAAGGACGGTAAGCCAGCGCTTGGAGGCACGTGTCTACGCGTGGGATGCATCCCTTCCAAAGCACTGCTGGACTCCTCCCGCCAGTACTGGAACATGGGACATCTATTCAACGAACATGGCATCAGTTTTAAAGATGCCAAGATTGATGTTGCCACGATGATCGCTCGCAAAGACAAAATCGTGAAACAGTTCACGGGTGGCATTGCGATGCTCTTCAAAGCAAACAAAATCACTCCCTACTATGGATTTGCCCAATTGCAACCTGGCAACGTAGTCAAAGTAAAACAACACGAGGGTAAGAACATCGAACTGAAAGGCGCCAACGTGATCCTGGCAGCCGGCTCCGATTCCGTTGAACTGCCATTTGCAACGTTCGACGGTGAAACGATTGTCGACAATATCGGTGCCCTGGACTTTATAAAAGTCCCAAAACGCTTGGCAGTGATCGGTGCCGGAGTCATCGGTCTGGAATTAGGCAGCGTATGGAAACGCCTAGGTGCGGAAGTCACTATTCTTGAAGCAATGCCAGACTTTCTAGCTGCAGTTGACGCCGATGTCGCC--------------------------------AAAACCGCCGCCAAGGAATTCAAGCAACAGGGGCTGGACATCAAGCTCGGCGCTAAGGTCTCCCGAACCGAAATCTCAAGTAAAAACAACAAAAAAGAAGTCATCGTTACCTACACTGACGCCTCCGGTAAGCAGACATTTACTGTCGACAAACTATTAGTGGCTGTCGGGCGCAAGGCCGCAACCAAGGGATTGCTTGCAGATGGCACCGGGGTACAGCTCAACGAACGTGGCCAGATCGTGGTGGACGAACACTGTCATACCGGTGTCGACGGTGTCTGGGCCATTGGCGACTGTGTACGTGGCCCGATGTTGGCTCATAAAGGCTTCGAAGAGGGGATCGCAGTAGCTGAATTGATCGCGGGCCTGCCAGGCCACGTGAACTTTGAAACCATCCCATGGGTCATCTACACAGAGCCGGAAATCGCCTGGGTTGGTAAGACTGAGCAAGAACTCAAAGCAAACAACATTCCTTACAAAGCTGGATCCTTCCCGTTCGCCGCAGTCGGCCGCGCCGTTGCGATGGCTGAGCCATCTGGTTTTGTGAAAGTCCTAGCGCATGCGGAAACTGACCGCGTGTTAGGTTTACATCTGATCGGTGTGAACGTCTCCGAATTGGTACATGAAGGGGTATTGGCTATGGAATTTAGTGGCTCAGCTGACGATCTCGCCCGGATCTGCCACGCCCACCCAACCTTATCGGAAGCAATCCACGACGCAGCTATGGCGGTCAGCAAGCGCGCAATCCATAAAGCAAACTGA
>xylefacodi
ATGAGTGAACATTACGACGTCGTTGTTATCGGAGCCGGTCCAGCTGGCTATCACGCTGCAATCCGCGCCGCCCAACTGGGTCTGAAGGTCGCTTGCGTCGATGCAGCACTCGGCAAGGACGGTAAGCCAGCGCTTGGAGGCACGTGTCTACGCGTGGGATGCATCCCTTCCAAAGCACTGCTGGACTCCTCCCGCCAGTACTGGAACATGGGACATCTATTCAACGAACATGGCATCAGTTTTAAAGATGCCAAGATTGATGTTGCCACGATGATCGCTCGCAAAGACAAAATCGTGAAACAGTTCACGGGTGGCATTGCGATGCTCTTCAAAGCAAACAAAATCACTCCCTACTATGGATTTGCCCAATTGCAACCTGGCAACGTAGTCAAAGTAAAACAACACGAGGGTAAGAACATCGAACTGAAAGGCGCCAACGTGATCCTGGCAGCCGGCTCCGATTCCGTTGAACTGCCATTTGCAACGTTCGACGGTGAAACGATTGTCGACAATATCGGTGCCCTGGACTTTATAAAAGTCCCAAAACGCTTGGCAGTGATCGGTGCCGGAGTCATCGGTCTGGAATTAGGCAGCGTATGGAAACGCCTAGGTGCGGAAGTCACTATTCTTGAAGCAATGCCAGACTTTCTAGCTGCAGTTGACGCCGATGTCGCC--------------------------------AAAACCGCCGCCAAGGAATTCAAGCAACAGGGGCTGGACATCAAGCTCGGCGCTAAGGTCTCCCGAACCGAAATCTCAAGTAAAAACAACAAAAAAGAAGTCATCGTTACCTACACTGACGCCTCCGGTAAGCAGACATTCACTGTCGACAAACTATTAGTGGCTGTCGGGCGCAAGGCCGCAACCAAGGGATTGCTTGCAGATGGCACCGGGGTACAGCTCAACGAACGTGGCCAGATCGTGGTGGACGAACACTGTCATACCGGTGTCGACGGTGTCTGGGCCATTGGCGACTGTGTACGTGGCCCGATGTTGGCTCATAAAGGCTTCGAAGAGGGGATCGCAGTAGCTGAATTGATCGCGGGCCTGCCAGGCCACGTGAACTTTGAAACCATCCCATGGGTCATCTACACAGAGCCGGAAATCGCCTGGGTTGGTAAGACTGAGCAAGAACTCAAAGCAAACAACATTCCTTACAAAGCTGGATCCTTCCCGTTCGCCGCAGTCGGCCGCGCCGTTGCGATGGCTGAGCCATCTGGTTTTGTGAAAGTCCTAGCGCATGCGGAAACTGACCGCGTGTTAGGTTTACATCTGATCGGTGTGAACGTCTCCGAATTGGTACATGAAGGGGTATTGGCTATGGAATTTAGTGGCTCAGCTGACGATCTCGCCCGGATCTGCCACGCCCACCCAACCTTATCGGAAGCAATCCACGACGCAGCTATGGCGGTCAGCAAGCGCGCAATCCATAAAGCAAACTGA
>xylefaCOF7
ATGAGTGAACATTACGACGTCGTTGTTATCGGAGCCGGTCCAGCTGGCTATCACGCTGCAATCCGCGCCGCCCAACTGGGTCTGAAGGTCGCTTGCGTCGATGCAGCACTCGGCAAGGACGGTAAGCCAGCGCTTGGAGGCACGTGTCTACGCGTGGGATGCATCCCTTCCAAAGCACTGCTGGACTCCTCCCGCCAGTACTGGAACATGGGACATCTATTCAACGAACATGGCATCAGTTTTAAAGATGCCAAGATTGATGTTGCCACGATGATCGCTCGCAAAGACAAAATCGTGAAACAGTTCACGGGTGGCATTGCGATGCTCTTCAAAGCAAACAAAATCACTCCCTACTATGGATTTGCCCAATTGCAACCTGGCAACGTAGTCAAAGTAAAACAACACGAGGGTAAGAACATCGAACTGAAAGGCGCCAACGTGATCCTGGCAGCCGGCTCCGATTCCGTTGAACTGCCATTTGCAACGTTCGACGGTGAAACGATTGTCGACAATATCGGTGCCCTGGACTTTATAAAAGTCCCAAAACGCTTGGCAGTGATCGGTGCCGGAGTCATCGGTCTGGAATTAGGCAGCGTATGGAAACGCCTAGGTGCGGAAGTCACTATTCTTGAAGCAATGCCAGACTTTCTAGCTGCAGTTGACGCCGATGTCGCC--------------------------------AAAACCGCCGCCAAGGAATTCAAGCAACAGGGGCTGGACATCAAGCTCGGCGCTAAGGTCTCCCGAACCGAAATCTCAAGTAAAAACAACAAAAAAGAAGTCATCGTTACCTACACTGACGCCTCCGGTAAGCAGACATTCACTGTCGACAAACTATTAGTGGCTGTCGGGCGCAAGGCCGCAACCAAGGGATTGCTTGCAGATGGCACCGGGGTACAGCTCAACGAACGTGGCCAGATCGTGGTGGACGAACACTGTCATACCGGTGTCGACGGTGTCTGGGCCATTGGCGACTGTGTACGTGGCCCGATGTTGGCTCATAAAGGCTTCGAAGAGGGGATCGCAGTAGCTGAATTGATCGCGGGCCTGCCAGGCCACGTGAACTTTGAAACCATCCCATGGGTCATCTACACAGAGCCGGAAATCGCCTGGGTTGGTAAGACTGAGCAAGAACTCAAAGCAAACAACATTCCTTACAAAGCTGGATCCTTCCCGTTCGCCGCAGTCGGCCGCGCCGTTGCGATGGCTGAGCCATCTGGTTTTGTGAAAGTCCTAGCGCATGCGGAAACTGACCGCGTGTTAGGTTTACATCTGATCGGTGTGAACGTCTCCGAATTGGTACATGAAGGGGTATTGGCTATGGAATTTAGTGGCTCAGCTGACGATCTCGCCCGGATCTGCCACGCCCACCCAACCTTATCGGAAGCAATCCACGACGCAGCTATGGCGGTCAGCAAGCGCGCAATCCATAAAGCAAACTGA
>xylefaco6c
ATGAGTGAACATTACGACGTCGTTGTTATCGGAGCCGGTCCAGCTGGCTATCACGCTGCAATCCGCGCCGCCCAACTGGGTCTGAAGGTCGCTTGCGTCGATGCAGCACTCGGCAAGGACGGTAAGCCAGCGCTTGGAGGCACGTGTCTACGCGTGGGATGCATCCCTTCCAAAGCACTGCTGGACTCCTCCCGCCAGTACTGGAACATGGGACATCTATTCAACGAACATGGCATCAGTTTTAAAGATGCCAAGATTGATGTTGCCACGATGATCGCTCGCAAAGACAAAATCGTGAAACAGTTCACGGGTGGCATTGCGATGCTCTTCAAAGCAAACAAAATCACTCCCTACTATGGATTTGCCCAATTGCAACCTGGCAACGTAGTCAAAGTAAAACAACACGAGGGTAAGAACATCGAACTGAAAGGCGCCAACGTGATCCTGGCAGCCGGCTCCGATTCCGTTGAACTGCCATTTGCAACGTTCGACGGTGAAACGATTGTCGACAATATCGGTGCCCTGGACTTTATAAAAGTCCCAAAACGCTTGGCAGTGATCGGTGCCGGAGTCATCGGTCTGGAATTAGGCAGCGTATGGAAACGCCTAGGTGCGGAAGTCACTATTCTTGAAGCAATGCCAGACTTTCTAGCTGCAGTTGACGCCGATGTCGCC--------------------------------AAAACCGCCGCCAAGGAATTCAAGCAACAGGGGCTGGACATCAAGCTCGGCGCTAAGGTCTCCCGAACCGAAATCTCAAGTAAAAACAACAAAAAAGAAGTCATCGTTACCTACACTGACGCCTCCGGTAAGCAGACATTCACTGTCGACAAACTATTAGTGGCTGTCGGGCGCAAGGCCGCAACCAAGGGATTGCTTGCAGATGGCACCGGGGTACAGCTCAACGAACGTGGCCAGATCGTGGTGGACGAACACTGTCATACCGGTGTCGACGGTGTCTGGGCCATTGGCGACTGTGTACGTGGCCCGATGTTGGCTCATAAAGGCTTCGAAGAGGGGATCGCAGTAGCTGAATTGATCGCGGGCCTGCCAGGCCACGTGAACTTTGAAACCATCCCATGGGTCATCTACACAGAGCCGGAAATCGCCTGGGTTGGTAAGACTGAGCAAGAACTCAAAGCAAACAACATTTCTTACAAAGCTGGATCCTTCCCGTTCGCCGCAGTCGGCCGCGCCGTTGCGATGGCTGAGCCATCTGGTTTTGTGAAAGTCCTAGCGCATGCGGAAACTGACCGCGTGTTAGGTTTACATCTGATCGGTGTGAACGTCTCCGAATTGGTACATGAAGGGGTATTGGCTATGGAATTTAGTGGCTCAGCTGACGATCTCGCCCGGATCTGCCACGCCCACCCAACCTTATCGGAAGCAATCCACGACGCAGCTATGGCGGTCAGCAAGCGCGCAATCCATAAAGCAAACTGA
>xylefaCVC6
ATGAGTGAACATTACGACGTCGTTGTTATCGGAGCCGGTCCAGCTGGCTATCACGCTGCAATCCGCGCCGCCCAACTGGGTCTGAAGGTCGCTTGCGTCGATGCAGCACTCGGCAAGGACGGTAAGCCAGCGCTTGGAGGCACGTGTCTACGCGTGGGATGCATCCCTTCCAAAGCACTGCTGGACTCCTCCCGCCAGTACTGGAACATGGGACATCTATTCAACGAACATGGCATCAGTTTTAAAGATGCCAAGATTGATGTTGCCACGATGATCGCTCGCAAAGACAAAATCGTGAAACAGTTCACGGGTGGCATTGCGATGCTCTTCAAAGCAAACAAAATCACTCCCTACTATGGATTTGCCCAATTGCAACCTGGCAACGTAGTCAAAGTAAAACAACACGAGGGTAAGAACATCGAACTGAAAGGCGCCAACGTGATCCTGGCAGCCGGCTCCGATTCCGTTGAACTGCCATTTGCAACGTTCGACGGTGAAACGATTGTCGACAATATCGGTGCCCTGGACTTTATAAAAGTCCCAAAACGCTTGGCAGTGATCGGTGCCGGAGTCATCGGTCTGGAATTAGGCAGCGTATGGAAACGCCTAGGTGCGGAAGTCACTATTCTTGAAGCAATGCCAGACTTTCTAGCTGCAGTTGACGCCGATGTCGCC--------------------------------AAAACCGCCGCCAAGGAATTCAAGCAACAGGGGCTGGACATCAAGCTCGGCGCTAAGGTCTCCCGAACCGAAATCTCAAGTAAAAACAACAAAAAAGAAGTCATCGTTACCTACACTGACGCCTCCGGTAAGCAGACATTTACTGTCGACAAACTATTAGTGGCTGTCGGGCGCAAGGCCGCAACCAAGGGATTGCTTGCAGATGGCACCGGGGTACAGCTCAACGAACGTGGCCAGATCGTGGTGGACGAACACTGTCATACCGGTGTCGACGGTGTCTGGGCCATTGGCGACTGTGTACGTGGCCCGATGTTGGCTCATAAAGGCTTCGAAGAGGGGATCGCAGTAGCTGAATTGATCGCGGGCCTGCCAGGCCACGTGAACTTTGAAACCATCCCATGGGTCATCTACACAGAGCCGGAAATCGCCTGGGTTGGTAAGACTGAGCAAGAACTCAAAGCAAACAACATTCCTTACAAAGCTGGATCCTTCCCGTTCGCCGCAGTCGGCCGCGCCGTTGCGATGGCTGAGCCATCTGGTTTTGTGAAAGTCCTAGCGCATGCGGAAACTGACCGCGTGTTAGGTTTACATCTGATCGGTGTGAACGTCTCCGAATTGGTACATGAAGGGGTATTGGCTATGGAATTTAGTGGCTCAGCTGACGATCTCGCCCGGATCTGCCACGCCCACCCAACCTTATCGGAAGCAATCCACGACGCAGCTATGGCGGTCAGCAAGCGCGCAATCCATAAAGCAAACTGA
>xylefaJa12
ATGAGTGAACATTACGACGTCGTTGTTATCGGAGCCGGTCCAGCTGGCTATCACGCTGCAATCCGCGCCGCCCAACTGGGTCTGAAGGTCGCTTGCGTCGATGCAGCACTCGGCAAGGACGGTAAGCCAGCGCTTGGAGGCACGTGTCTACGCGTGGGATGCATCCCTTCCAAAGCACTGCTGGACTCCTCCCGCCAGTACTGGAACATGGGACATCTATTCAACGAACATGGCATCAGTTTTAAAGATGCCAAGATTGATGTTGCCACGATGATCGCTCGCAAAGACAAAATCGTGAAACAGTTCACGGGTGGCATTGCGATGCTCTTCAAAGCAAACAAAATCACTCCCTACTATGGATTTGCCCAATTGCAACCTGGCAACGTAGTCAAAGTAAAACAACACGAGGGTAAGAACATCGAACTGAAAGGCGCCAACGTGATCCTGGCAGCCGGCTCCGATTCCGTTGAACTGCCATTTGCAACGTTCGACGGTGAAACGATTGTCGACAATATCGGTGCCCTGGACTTTATAAAAGTCCCAAAACGCTTGGCAGTGATCGGTGCCGGAGTCATCGGTCTGGAATTAGGCAGCGTATGGAAACGCCTAGGTGCGGAAGTCACTATTCTTGAAGCAATGCCAGACTTTCTAGCTGCAGTTGACGCCGATGTCGCC--------------------------------AAAACCGCCGCCAAGGAATTCAAGCAACAGGGGCTGGACATCAAGCTCGGCGCTAAGGTCTCCCGAACCGAAATCTCAAGTAAAAACAACAAAAAAGAAGTCATCGTTACCTACACTGACGCCTCCGGTAAGCAGACATTTACTGTCGACAAACTATTAGTGGCTGTCGGGCGCAAGGCCGCAACCAAGGGATTGCTTGCAGATGGCACCGGGGTACAGCTCAACGAACGTGGCCAGATCGTGGTGGACGAACACTGTCATACCGGTGTCGACGGTGTCTGGGCCATTGGCGACTGTGTACGTGGCCCGATGTTGGCTCATAAAGGCTTCGAAGAGGGGATCGCAGTAGCTGAATTGATCGCGGGCCTGCCAGGCCACGTGAACTTTGAAACCATCCCATGGGTCATCTACACAGAGCCGGAAATCGCCTGGGTTGGTAAGACTGAGCAAGAACTCAAAGCAAACAACATTCCTTACAAAGCTGGATCCTTCCCGTTCGCCGCAGTCGGCCGCGCCGTTGCGATGGCTGAGCCATCTGGTTTTGTGAAAGTCCTAGCGCATGCGGAAACTGACCGCGTGTTAGGTTTACATCTGATCGGTGTGAACGTCTCCGAATTGGTACATGAAGGGGTATTGGCTATGGAATTTAGTGGCTCAGCTGACGATCTCGCCCGGATCTGCCACGCCCACCCAACCTTATCGGAAGCAATCCACGACGCAGCTATGGCGGTCAGCAAGCGCGCAATCCATAAAGCAAACTGA
>xylefaHib4
ATGAGTGAACATTACGACGTCGTTGTTATCGGAGCCGGTCCAGCTGGCTATCACGCTGCAATCCGCGCCGCCCAACTGGGTCTGAAGGTCGCTTGCGTCGATGCAGCACTCGGCAAGGACGGTAAGCCAGCGCTTGGAGGCACGTGTCTACGCGTGGGATGCATCCCTTCCAAAGCACTGCTGGACTCCTCCCGCCAGTACTGGAACATGGGACATCTATTCAACGAACATGGCATCAGTTTTAAAGATGCCAAGATTGATGTTGCCACGATGATCGCTCGCAAAGACAAAATCGTGAAACAGTTCACGGGTGGCATTGCGATGCTCTTCAAAGCAAACAAAATCACTCCCTACTATGGATTTGCCCAATTGCAACCTGGCAACGTAGTCAAAGTAAAACAACACGAGGGTAAGAACATCGAACTGAAAGGCGCCAACGTGATCCTGGCAGCCGGCTCCGATTCCGTTGAACTGCCATTTGCAACGTTCGACGGTGAAACGATTGTCGACAATATCGGTGCCCTGGACTTTATAAAAGTCCCAAAACGCTTGGCAGTGATCGGTGCCGGAGTCATCGGTCTGGAATTAGGCAGCGTATGGAAACGCCTAGGTGCGGAAGTCACTATTCTTGAAGCAATGCCAGACTTTCTAGCTGCAGTTGACGCCGATGTCGCC--------------------------------AAAACCGCCGCCAAGGAATTCAAGCAACAGGGGCTGGACATCAAGCTCGGCGCTAAGGTCTCCCGAACCGAAATCTCAAGTAAAAACAACAAAAAAGAAGTCATCGTTACCTACACTGACGCCTCCGGTAAGCAGACATTCACTGTCGACAAACTATTAGTGGCTGTCGGGCGCAAGGCCGCAACCAAGGGATTGCTTGCAGATGGCACCGGGGTACAGCTCAACGAACGTGGCCAGATCGTGGTGGACGAACACTGTCATACCGGTGTCGACGGTGTCTGGGCCATTGGCGACTGTGTACGTGGCCCGATGTTGGCTCATAAAGGCTTCGAAGAGGGGATCGCAGTAGCTGAATTGATCGCGGGCCTGCCAGGCCACGTGAACTTTGAAACCATCCCATGGGTCATCTACACAGAGCCGGAAATCGCCTGGGTTGGTAAGACTGAGCAAGAACTCAAAGCAAACAACATTCCTTACAAAGCTGGATCCTTCCCGTTCGCCGCAGTCGGCCGCGCCGTTGCGATGGCTGAGCCATCTGGTTTTGTGAAAGTCCTAGCGCATGCGGAAACTGACCGCGTGTTAGGTTTACATCTGATCGGTGTGAACGTCTCCGAATTGGTACATGAAGGGGTATTGGCTATGGAATTTAGTGGCTCAGCTGACGATCTCGCCCGGATCTGCCACGCCCACCCAACCTTATCGGAAGCAATCCACGACGCAGCTATGGCGGTCAGCAAGCGCGCAATCCATAAAGCAAACTGA
>xylefaOLS8
ATGAGTGAACATTACGACGTCGTTGTTATCGGAGCCGGTCCAGCTGGCTATCACGCTGCAATCCGCGCCGCCCAACTGGGTCTGAAGGTCGCTTGCGTCGATGCAGCACTCGGCAAGGACGGTAAGCCAGCGCTTGGAGGCACGTGTCTACGCGTGGGATGCATCCCTTCCAAAGCACTGCTGGACTCCTCCCGCCAGTACTGGAACATGGGACATCTATTCAACGAACATGGCATCAGTTTTAAAGATGCCAAGATTGATGTTGCCACGATGATCGCTCGCAAAGACAAAATCGTGAAACAGTTCACGGGTGGCATTGCGATGCTCTTCAAAGCAAACAAAATCACTCCCTACTATGGATTTGCCCAATTGCAACCTGGCAACGTAGTCAAAGTAAAACAACACGAGGGTAAGAACATCGAACTGAAAGGCGCCAACGTGATCCTGGCAGCCGGCTCCGATTCCGTTGAACTGCCATTTGCAACGTTCGACGGTGAAACGATTGTCGACAATATCGGTGCCCTGGACTTTATAAAAGTCCCAAAACGCTTGGCAGTGATCGGTGCCGGAGTCATCGGTCTGGAATTAGGCAGCGTATGGAAACGCCTAGGTGCGGAAGTCACTATTCTTGAAGCAATGCCAGACTTTCTAGCTGCAGTTGACGCCGATGTCGCC--------------------------------AAAACCGCCGCCAAGGAATTCAAGCAACAGGGGCTGGACATCAAGCTCGGCGCTAAGGTCTCCCGAACCGAAATCTCAAGTAAAAACAACAAAAAAGAAGTCATCGTTACCTACACTGACGCCTCCGGTAAGCAGACATTCACTGTCGACAAACTATTAGTGGCTGTCGGGCGCAAGGCCGCAACCAAGGGATTGCTTGCAGATGGCACCGGGGTACAGCTCAACGAACGTGGCCAGATCGTGGTGGACGAACACTGTCATACCGGTGTCGACGGTGTCTGGGCCATTGGCGACTGTGTACGTGGCCCGATGTTGGCTCATAAAGGCTTCGAAGAGGGGATCGCAGTAGCTGAATTGATCGCGGGCCTGCCAGGCCACGTGAACTTTGAAACCATCCCATGGGTCATCTACACAGAGCCGGAAATCGCCTGGGTTGGTAAGACTGAGCAAGAACTCAAAGCAAACAACATTCCTTACAAAGCTGGATCCTTCCCGTTCGCCGCAGTCGGCCGCGCCGTTGCGATGGCTGAGCCATCTGGTTTTGTGAAAGTCCTAGCGCATGCGGAAACTGACCGCGTGTTAGGTTTACATCTGATCGGTGTGAACGTCTCCGAATTGGTACATGAAGGGGTATTGGCTATGGAATTTAGTGGCTCAGCTGACGATCTCGCCCGGATCTGCCACGCCCACCCAACCTTATCGGAAGCAATCCACGACGCAGCTATGGCGGTCAGCAAGCGCGCAATCCATAAAGCAAACTGA
>xylefaPr8x
ATGAGTGAACATTACGACGTCGTTGTTATCGGAGCCGGTCCAGCTGGCTATCACGCTGCAATCCGCGCCGCCCAACTGGGTCTGAAGGTCGCTTGCGTCGATGCAGCACTCGGCAAGGACGGTAAGCCAGCGCTTGGAGGCACGTGTCTACGCGTGGGATGCATCCCTTCCAAAGCACTGCTGGACTCCTCCCGCCAGTACTGGAACATGGGACATCTATTCAACGAACATGGCATCAGTTTTAAAGATGCCAAGATTGATGTTGCCACGATGATCGCTCGCAAAGACAAAATCGTGAAACAGTTCACGGGTGGCATTGCGATGCTCTTCAAAGCAAACAAAATCACTCCCTACTATGGATTTGCCCAATTGCAACCTGGCAACGTAGTCAAAGTAAAACAACACGAGGGTAAGAACATCGAACTGAAAGGCGCCAACGTGATCCTGGCAGCCGGCTCCGATTCCGTTGAACTGCCATTTGCAACGTTCGACGGTGAAACGATTGTCGACAATATCGGTGCCCTGGACTTTATAAAAGTCCCAAAACGCTTGGCAGTGATCGGTGCCGGAGTCATCGGTCTGGAATTAGGCAGCGTATGGAAACGCCTAGGTGCGGAAGTCACTATTCTTGAAGCAATGCCAGACTTTCTAGCTGCAGTTGACGCCGATGTCGCC--------------------------------AAAACCGCCGCCAAGGAATTCAAGCAACAGGGGCTGGACATCAAGCTCGGCGCTAAGGTCTCCCGAACCGAAATCTCAAGTAAAAACAACAAAAAAGAAGTCATCGTTACCTACACTGACGCCTCCGGTAAGCAGACATTCACTGTCGACAAACTATTAGTGGCTGTCGGGCGCAAGGCCGCAACCAAGGGATTGCTTGCAGATGGCACCGGGGTACAGCTCAACGAACGTGGCCAGATCGTGGTGGACGAACACTGTCATACCGGTGTCGACGGTGTCTGGGCCATTGGCGACTGTGTACGTGGCCCGATGTTGGCTCATAAAGGCTTCGAAGAGGGGATCGCAGTAGCTGAATTGATCGCGGGCCTGCCAGGCCACGTGAACTTTGAAACCATCCCATGGGTCATCTACACAGAGCCGGAAATCGCCTGGGTTGGTAAGACTGAGCAAGAACTCAAAGCAAACAACATTTCTTACAAAGCTGGATCCTTCCCGTTCGCCGCAGTCGGCCGCGCCGTTGCGATGGCTGAGCCATCTGGTTTTGTGAAAGTCCTAGCGCATGCGGAAACTGACCGCGTGTTAGGTTTACATCTGATCGGTGTGAACGTCTCCGAATTGGTACATGAAGGGGTATTGGCTATGGAATTTAGTGGCTCAGCTGACGATCTCGCCCGGATCTGCCACGCCCACCCAACCTTATCGGAAGCAATCCACGACGCAGCTATGGCGGTCAGCAAGCGCGCAATCCATAAAGCAAACTGA
>xylefaCVC1
ATGAGTGAACATTACGACGTCGTTGTTATCGGAGCCGGTCCAGCTGGCTATCACGCTGCAATCCGCGCCGCCCAACTGGGTCTGAAGGTCGCTTGCGTCGATGCAGCACTCGGCAAGGACGGTAAGCCAGCGCTTGGAGGCACGTGTCTACGCGTGGGATGCATCCCTTCCAAAGCACTGCTGGACTCCTCCCGCCAGTACTGGAACATGGGACATCTATTCAACGAACATGGCATCAGTTTTAAAGATGCCAAGATTGATGTTGCCACGATGATCGCTCGCAAAGACAAAATCGTGAAACAGTTCACGGGTGGCATTGCGATGCTCTTCAAAGCAAACAAAATCACTCCCTACTATGGATTTGCCCAATTGCAACCTGGCAACGTAGTCAAAGTAAAACAACACGAGGGTAAGAACATCGAACTGAAAGGCGCCAACGTGATCCTGGCAGCCGGCTCCGATTCCGTTGAACTGCCATTTGCAACGTTCGACGGTGAAACGATTGTCGACAATATCGGTGCCCTGGACTTTATAAAAGTCCCAAAACGCTTGGCAGTGATCGGTGCCGGAGTCATCGGTCTGGAATTAGGCAGCGTATGGAAACGCCTAGGTGCGGAAGTCACTATTCTTGAAGCAATGCCAGACTTTCTAGCTGCAGTTGACGCCGATGTCGCC--------------------------------AAAACCGCCGCCAAGGAATTCAAGCAACAGGGGCTGGACATCAAGCTCGGCGCTAAGGTCTCCCGAACCGAAATCTCAAGTAAAAACAACAAAAAAGAAGTCATCGTTACCTACACTGACGCCTCCGGTAAGCAGACATTTACTGTCGACAAACTATTAGTGGCTGTCGGGCGCAAGGCCGCAACCAAGGGATTGCTTGCAGATGGCACCGGGGTACAGCTCAACGAACGTGGCCAGATCGTGGTGGACGAACACTGTCATACCGGTGTCGACGGTGTCTGGGCCATTGGCGACTGTGTACGTGGCCCGATGTTGGCTCATAAAGGCTTCGAAGAGGGGATCGCAGTAGCTGAATTGATCGCGGGCCTGCCAGGCCACGTGAACTTTGAAACCATCCCATGGGTCATCTACACAGAGCCGGAAATCGCCTGGGTTGGTAAGACTGAGCAAGAACTCAAAGCAAACAACATTCCTTACAAAGCTGGATCCTTCCCGTTCGCCGCAGTCGGCCGCGCCGTTGCGATGGCTGAGCCATCTGGTTTTGTGAAAGTCCTAGCGCATGCGGAAACTGACCGCGTGTTAGGTTTACATCTGATCGGTGTGAACGTCTCCGAATTGGTACATGAAGGGGTATTGGCTATGGAATTTAGTGGCTCAGCTGACGATCTCGCCCGGATCTGCCACGCCCACCCAACCTTATCGGAAGCAATCCACGACGCAGCTATGGCGGTCAGCAAGCGCGCAATCCATAAAGCAAACTGA
>xylefaU24D
ATGAGTGAACATTACGACGTCGTTGTTATCGGAGCCGGTCCAGCTGGCTATCACGCTGCAATCCGCGCCGCCCAACTGGGTCTGAAGGTCGCTTGCGTCGATGCAGCACTCGGCAAGGACGGTAAGCCAGCGCTTGGAGGCACGTGTCTACGCGTGGGATGCATCCCTTCCAAAGCACTGCTGGACTCCTCCCGCCAGTACTGGAACATGGGACATCTATTCAACGAACATGGCATCAGTTTTAAAGATGCCAAGATTGATGTTGCCACGATGATCGCTCGCAAAGACAAAATCGTGAAACAGTTCACGGGTGGCATTGCGATGCTCTTCAAAGCAAACAAAATCACTCCCTACTATGGATTTGCCCAATTGCAACCTGGCAACGTAGTCAAAGTAAAACAACACGAGGGTAAGAACATCGAACTGAAAGGCGCCAACGTGATCCTGGCAGCCGGCTCCGATTCCGTTGAACTGCCATTTGCAACGTTCGACGGTGAAACGATTGTCGACAATATCGGTGCCCTGGACTTTATAAAAGTCCCAAAACGCTTGGCAGTGATCGGTGCCGGAGTCATCGGTCTGGAATTAGGCAGCGTATGGAAACGCCTAGGTGCGGAAGTCACTATTCTTGAAGCAATGCCAGACTTTCTAGCTGCAGTTGACGCCGATGTCGCC--------------------------------AAAACCGCCGCCAAGGAATTCAAGCAACAGGGGCTGGACATCAAGCTCGGTGCTAAGGTCTCCCGAACCGAAATCTCAAGTAAAAACAACAAAAAAGAAGTCATCGTTACCTACACTGACGCCTCCGGTAAGCAGACATTTACTGTCGACAAACTATTAGTGGCTGTCGGGCGCAAGGCCGCAACCAAGGGATTGCTTGCAGATGGCACCGGGGTACAGCTCAACGAACGTGGCCAGATCGTGGTGGACGAACACTGTCATACCGGTGTCGACGGTGTCTGGGCCATTGGCGACTGTGTACGTGGCCCGATGTTGGCTCATAAAGGCTTCGAAGAGGGGATCGCAGTAGCTGAATTGATCGCGGGCCTGCCAGGCCACGTGAACTTTGAAACCATCCCATGGGTCATCTACACAGAGCCGGAAATCGCCTGGGTTGGTAAGACTGAGCAAGAACTCAAAGCAAACAACATTCCTTACAAAGCTGGATCCTTCCCGTTCGCCGCAGTCGGCCGCGCCGTTGCGATGGCTGAGCCATCTGGTTTTGTGAAAGTCCTAGCGCATGCGGAAACTGACCGCGTGTTAGGTTTACATCTGATCGGTGTGAACGTCTCCGAATTGGTACATGAAGGGGTATTGGCTATGGAATTTAGTGGCTCAGCTGACGATCTCGCCCGGATCTGCCACGCCCACCCAACCTTATCGGAAGCAATCCACGACGCAGCTATGGCGGTCAGCAAGCGCGCAATCCATAAAGCAAACTGA
>xylefaCOF4
ATGAGTGAACATTACGACGTCGTTGTTATCGGAGCCGGTCCAGCTGGCTATCACGCTGCAATCCGCGCCGCCCAACTGGGTCTGAAGGTCGCTTGCGTCGATGCAGCACTCGGCAAGGACGGTAAGCCAGCGCTTGGAGGCACGTGTCTACGCGTGGGATGCATCCCTTCCAAAGCACTGCTGGACTCCTCCCGCCAGTACTGGAACATGGGACATCTATTCAACGAACATGGCATCAGTTTTAAAGATGCCAAGATTGATGTTGCCACGATGATCGCTCGCAAAGACAAAATCGTGAAACAGTTCACGGGTGGCATTGCGATGCTCTTCAAAGCAAACAAAATCACTCCCTACTATGGATTTGCCCAATTGCAACCTGGCAACGTAGTCAAAGTAAAACAACACGAGGGTAAGAACATCGAACTGAAAGGCGCCAACGTGATCCTGGCAGCCGGCTCCGATTCCGTTGAACTGCCATTTGCAACGTTCGACGGTGAAACGATTGTCGACAATATCGGTGCCCTGGACTTTATAAAAGTCCCAAAACGCTTGGCAGTGATCGGTGCCGGAGTCATCGGTCTGGAATTAGGCAGCGTATGGAAACGCCTAGGTGCGGAAGTCACTATTCTTGAAGCAATGCCAGACTTTCTAGCTGCAGTTGACGCCGATGTCGCC--------------------------------AAAACCGCCGCCAAGGAATTCAAGCAACAGGGGCTGGACATCAAGCTCGGCGCTAAGGTCTCCCGAACCGAAATCTCAAGTAAAAACAACAAAAAAGAAGTCATCGTTACCTACACTGACGCCTCCGGTAAGCAGACATTCACTGTCGACAAACTATTAGTGGCTGTCGGGCGCAAGGCCGCAACCAAGGGATTGCTTGCAGATGGCACCGGGGTACAGCTCAACGAACGTGGCCAGATCGTGGTGGACGAACACTGTCATACCGGTGTCGACGGTGTCTGGGCCATTGGCGACTGTGTACGTGGCCCGATGTTGGCTCATAAAGGCTTCGAAGAGGGGATCGCAGTAGCTGAATTGATCGCGGGCCTGCCAGGCCACGTGAACTTTGAAACCATCCCATGGGTCATCTACACAGAGCCGGAAATCGCCTGGGTTGGTAAGACTGAGCAAGAACTCAAAGCAAACAACATTTCTTACAAAGCTGGATCCTTCCCGTTCGCCGCAGTCGGCCGCGCCGTTGCGATGGCTGAGCCATCTGGTTTTGTGAAAGTCCTAGCGCATGCGGAAACTGACCGCGTGTTAGGTTTACATCTGATCGGTGTGAACGTCTCCGAATTGGTACATGAAGGGGTATTGGCTATGGAATTTAGTGGCTCAGCTGACGATCTCGCCCGGATCTGCCACGCCCACCCAACCTTATCGGAAGCAATCCACGACGCAGCTATGGCGGTCAGCAAGCGCGCAATCCATAAAGCAAACTGA
>xylefasFb7
ATGAGTGAACATTACGACGTCGTTGTTATCGGAGCCGGTCCAGCTGGCTATCACGCTGCAATCCGCGCCGCCCAACTGGGTCTGAAGGTCGCTTGCGTCGATGCAGCACTCGGCAAGGACGGTAAGCCAGCGCTTGGAGGCACGTGTCTACGCGTGGGATGCATCCCTTCCAAAGCACTGCTGGACTCCTCCCGCCAGTACTGGAACATGGGACATCTATTCAACGAACATGGCATCAGTTTTAAAGATGCCAAGATTGATGTTGCCACGATGATCGCTCGCAAAGACAAAATCGTGAAACAGTTCACGGGTGGCATTGCGATGCTCTTCAAAGCAAACAAAATCACTCCCTACTATGGATTTGCCCAATTGCAACCTGGCAACGTAGTCAAAGTAAAACAACACGAGGGTAAGAACATCGAACTGAAAGGCGCCAACGTGATCCTGGCAGCCGGCTCCGATTCCGTTGAACTGCCATTTGCAACGTTCGACGGTGAAACGATTGTCGACAATATCGGTGCCCTGGACTTTATAAAAGTCCCAAAACGCTTGGCAGTGATCGGTGCCGGAGTCATCGGTCTGGAATTAGGCAGCGTATGGAAACGCCTAGGTGCGGAAGTCACTATTCTTGAAGCAATGCCAGACTTTCTAGCTGCAGTTGACGCCGATGTCGCC--------------------------------AAAACCGCCGCCAAGGAATTCAAGCAACAGGGGCTGGACATCAAGCTCGGCGCTAAGGTCTCCCGAACCGAAATCTCAAGTAAAAACAACAAAAAAGAAGTCATCGTTACCTACACTGACGCCTCCGGTAAGCAGACATTTACTGTCGACAAACTATTAGTGGCTGTCGGGCGCAAGGCCGCAACCAAGGGATTGCTTGCAGATGGCACCGGGGTACAGCTCAACGAACGTGGCCAGATCGTGGTGGACGAACACTGTCATACCGGTGTCGACGGTGTCTGGGCCATTGGCGACTGTGTACGTGGCCCGATGTTGGCTCATAAAGGCTTCGAAGAGGGGATCGCAGTAGCTGAATTGATCGCGGGCCTGCCAGGCCACGTGAACTTTGAAACCATCCCATGGGTCATCTACACAGAGCCGGAAATCGCCTGGGTTGGTAAGACTGAGCAAGAACTCAAAGCAAACAACATTCCTTACAAAGCTGGATCCTTCCCGTTCGCCGCAGTCGGCCGCGCCGTTGCGATGGCTGAGCCATCTGGTTTTGTGAAAGTCCTAGCGCATGCGGAAACTGACCGCGTGTTAGGTTTACATCTGATCGGTGTGAACGTCTCCGAATTGGTACATGAAGGGGTATTGGCTATGGAATTTAGTGGCTCAGCTGACGATCTCGCCCGGATCTGCCACGCCCACCCAACCTTATCGGAAGCAATCCACGACGCAGCTATGGCGGTCAGCAAGCGCGCAATCCATAAAGCAAACTGA
>xylefaOLS9
ATGAGTGAACATTACGACGTCGTTGTTATCGGAGCCGGTCCAGCTGGCTATCACGCTGCAATCCGCGCCGCCCAACTGGGTCTGAAGGTCGCTTGCGTCGATGCAGCACTCGGCAAGGACGGTAAGCCAGCGCTTGGAGGCACGTGTCTACGCGTGGGATGCATCCCTTCCAAAGCACTGCTGGACTCCTCCCGCCAGTACTGGAACATGGGACATCTATTCAACGAACATGGCATCAGTTTTAAAGATGCCAAGATTGATGTTGCCACGATGATCGCTCGCAAAGACAAAATCGTGAAACAGTTCACGGGTGGCATTGCGATGCTCTTCAAAGCAAACAAAATCACTCCCTACTATGGATTTGCCCAATTGCAACCTGGCAACGTAGTCAAAGTAAAACAACACGAGGGTAAGAACATCGAACTGAAAGGCGCCAACGTGATCCTGGCAGCCGGCTCCGATTCCGTTGAACTGCCATTTGCAACGTTCGACGGTGAAACGATTGTCGACAATATCGGTGCCCTGGACTTTATAAAAGTCCCAAAACGCTTGGCAGTGATCGGTGCCGGAGTCATCGGTCTGGAATTAGGCAGCGTATGGAAACGCCTAGGTGCGGAAGTCACTATTCTTGAAGCAATGCCAGACTTTCTAGCTGCAGTTGACGCCGATGTCGCC--------------------------------AAAACCGCCGCCAAGGAATTCAAGCAACAGGGGCTGGACATCAAGCTCGGCGCTAAGGTCTCCCGAACCGAAATCTCAAGTAAAAACAACAAAAAAGAAGTCATCGTTACCTACACTGACGCCTCCGGTAAGCAGACATTCACTGTCGACAAACTATTAGTGGCTGTCGGGCGCAAGGCCGCAACCAAGGGATTGCTTGCAGATGGCACCGGGGTACAGCTCAACGAACGTGGCCAGATCGTGGTGGACGAACACTGTCATACCGGTGTCGACGGTGTCTGGGCCATTGGCGACTGTGTACGTGGCCCGATGTTGGCTCATAAAGGCTTCGAAGAGGGGATCGCAGTAGCTGAATTGATCGCGGGCCTGCCAGGCCACGTGAACTTTGAAACCATCCCATGGGTCATCTACACAGAGCCGGAAATCGCCTGGGTTGGTAAGACTGAGCAAGAACTCAAAGCAAACAACATTCCTTACAAAGCTGGATCCTTCCCGTTCGCCGCAGTCGGCCGCGCCGTTGCGATGGCTGAGCCATCTGGTTTTGTGAAAGTCCTAGCGCATGCGGAAACTGACCGCGTGTTAGGTTTACATCTGATCGGTGTGAACGTCTCCGAATTGGTACATGAAGGGGTATTGGCTATGGAATTTAGTGGCTCAGCTGACGATCTCGCCCGGATCTGCCACGCCCACCCAACCTTATCGGAAGCAATCCACGACGCAGCTATGGCGGTCAGCAAGCGCGCAATCCATAAAGCAAACTGA
>long-mer1113_(reversed)
-----------------------------------------------------------------------------------------------------------------------------------------------------------------------------------------------------------------------------------------------------------------------------------------------CAAAATCGTGAAACAGTTCACCGGTGGCATTGCGATGCTCTTC-----------------------------------------------------------------------------------------------------------------------------------------------------------------------------------------------------------------------------------------------------------------------------------------------------------------------------------------------------------------------------------------------------------------------------------------------------------------------------------------------------------------------------------------------------------------------------------------------------------------------------------------------------------------------------------------------------------------------------------------------------------------------------------------------------------------------------------------------------------------------------------------------------------------------------------------------------------------------------------------------------------------------------------------------------------------------------------------------------------------------------------------------------------------------------------
>long-mer1112_(reversed)
-------------------------------------------------------------------------------------------------------------------------------------------------------------------------------------------------------------------------------------------------------------------------------------------------------------------------------------------------------------------------------------------------------------------------------------------------CCAACGTGATCCTGGCATCAGGCTCGGATTCCGTTGAACTG-----------------------------------------------------------------------------------------------------------------------------------------------------------------------------------------------------------------------------------------------------------------------------------------------------------------------------------------------------------------------------------------------------------------------------------------------------------------------------------------------------------------------------------------------------------------------------------------------------------------------------------------------------------------------------------------------------------------------------------------------------------------------------------------------------------------------------------------------------------------------------------------------------------------------------------------------------------------------------------------------------------------------------------
>long-mer1111_(reversed)
----------------------------------------------------------------------------------------------------------------------------------------------------------------------------------------------------------------------------------------------------------------------------------------------------------------------------------------------------------------------------------------------------------------------------------------------------------------------------------------------------------------------------------------------------------------------------------------------------------------------------------------------------------------------------------------------------------------------------------------------------------------------------------------------------------------------------------------------------------------------------------------------------------------------------------------------------------------------------------------------------------------------------------------------------------------------------------------------------------------------------------------------------------------------------------------------------------------------------------------------------------------------------------------------------GAAAGTCCTAGCACATGCAGAAACTGA----------------------------------------------------------------------------------------------------------------------------------------------------------------------------------------------
>long-mer1110_(reversed)
-------------------------------------------------------------------------------------------------------------------------------------------------------------------------------------------------------------------------------------------------------------------------------------------------------------------------------------------------------------------------------------------------------------------------------------------------------------------------------------------------------------------------------------------------------------------------------------------------------------------------------------------------------------------------------------------------------------------------------------------------------------------------------------------------------------------------------------------------------------------------------------------------------------------------------------------------------------------------------------------------------------------------------------------------------------------------------------------------------------------------------------------------------------------------------------------------------------------------------------------------------------------------------------------------------------------------------------------------------------------------------------------------------------TGGCTCAGCTGACGATCTCGCACGGATCTGCCACGCCCACCCA---------------------------------------------------------------------
