# Supplementary material for: Identification of genetic relationships and subspecies signatures in Xylella fastidiosa
Source: BMC Genomics. 2019 Mar 25;20:239. doi: 10.1186/s12864-019-5565-9 (PMC6434890; doi:10.1186/s12864-019-5565-9)
Supplement: Supplementary file 8 — Analysis of (non-)synonymous SNPs in homologs to CDS harboring specific k-mers for selected enriched GOs. (ZIP 549 kb) [file 12864_2019_5565_MOESM8_ESM.zip › Additional-File8/Additional-File8A_CladeIII/GO-0006096/CP006740.1.93/Xfm assembled to xylefaMU34.fasta]

>xylefaMU34
ATGTCTGAACGCCAGCGCCGTACCAGGATTCTTGCCACTCTTGGGCCAGCGACAGATCCGCCCGGTGTGCTTGATGCGCTGTTTAAGGCGGGAGTTAATGTGGTGCGGCTGAATTTCAGCCATGGCGATGTTTCGGATCAGGCCAGGCGTGTTGCTGAAGTGCGTGCGGCGGCGGCGCATGTGGGCGTTGAGATTGGCATTCTTGCGGATCTACCCGGTCCGAAGATCCGTATTGGACGTTTTACCGGGGGAAAAGTGCGGCTTGTGGCTGGTGCGCGCTTTGATCTGCTTGCCGATAGCAATGCGTCGCTGGGGGATACGACTCAAGTTGGGGTCAGTTATCTGGGGTTGCCGCAGGATGTCGCCGCCGGAGATGTGTTGTTACTGGATGATGGCCTCATGCAATTGCAAGTGGTGCAAGTGCAGGGTGCGCGGATTGTGACGACGGTTCTTAACGATGGTGTGTTGTCCGACCGTAAGGGGCTGAATAAGCAAGGTGGCGGTTTGTCGCTGGGTGCGCTGACGGATCGTGATCGCGAACTGATTGGTATCGTTGCCAGGATGGGGATCGACTTTATTGCAGTTTCGTTTTGTCGTCATGCTGAAGAGATGCATGAGGCGCGTCGCATTGCTCGGGAGTGCGGCTGTGATGCTGCGTTGGTGTCTAAGATCGAGCGTGCTGAGGCTATCGTGAATCTTGCCGAGATTGTTGCGGCTTCGGATGTGGTGATGGTTGCGCGTGGTGATTTAGGTGTGGAGATTGGTGACGCTCAATTGCCGGGCTTGCAAAAAAAGATCATCAAAGAAGCGTTGTTACAGAACAAGGTGGTGATTACTGCCACGCAGATGCTGCAATCAATGGTTGAAAGTCCGATGCCGACCCGTGCTGAGGTGCTGGATGTGGCCAATGCGGTGATTGATGGGACCGATGCGGTGATGCTGTCGGCTGAAACGGCGACAGGTGATTATCCAGTCAAGGCAGTAGAGGCGATGGCGCGTATCTGTCTGGGAGCGGAACACCAGTTTGAGTTTGATACTGATTATGAGATGGCGCAGCGTAATTTGCAGCGTGCAGATCATGCGATTGCAATGGCAACGATGTTCTTATCTGAGCACATTTGCCTTGGTGGTGTGGTTGCGTTGACGGAGTCCGGTACGACGCCACGGTTTCTCTCGCGGTTCCGGTCGCACGTCCCGATCTATGCTTTTACGCGTCACGAGGATGTGCGGCGACGCATGGTGCTGATGCGTGGTGTATTTCCGATGCGTTTTGACAGCCGTGGTTTGACGCCGCGTGAGGCAGCTAGGGCGACAATCCGTCTTTTGGTGGAATGTGGTTGTATGAGTCCGGGTGATCGTGTGGTGTTCACGAGCGGCGAGCATATGGAAACGCTTGGCGCAACCAATACACTGCGTTTACTTGAAGTAGGCGCTGATGGGTGTGTCAGTGGTCTGTGGGAACTCTAA------------------------
>xylefa3571
ATGTCTGAACGCCAGCGCCGTACCAGGATTCTTGCCACTCTTGGGCCAGCGACAGATCCGCCCGGTGTGCTTGATGCGCTGTTTAAGGCGGGAGTTAATGTGGTGCGGCTGAATTTCAGCCATGGCGATGTTTCGGATCAGGCCAGGCGTGCTGCTGAAGTGCGTGCGGCGGCGGCGCATGTGGGCGTTGAGATTGGCATTCTTGCGGATCTACCCGGTCCGAAGATCCGTATTGGACGTTTTATCGGGGGGAAAGTGCGGCTTGTGGCTGGTGCGCGCTTTGATCTGCTTGCCGATAGCAATGCGTCGCTGGGGGATGCGACTCAAGTTGGGGTCAGTTATCTGGGGTTGCCGCAGGATGTCGTCGCCGGAGATGTGTTGTTACTGGATGATGGCCTCATGCAATTGCAAGTGGTGCAAGTGCAGGGTGCGCGGATTGTGACGACGGTTCTTAACGATGGTGTGTTGTCCGACCGTAAGGGGCTGAATAAGCAAGGCGGCGGTTTGTCGCTGGGTGCGCTGACGGATCGTGATCGCGAACTGATTGGTATCGTTGCCAGGATGGGGATCGACTTTATTGCAGTTTCGTTTTGTCGTCATGCTGAAGAGATGCATGAGGCGCGTCGCATTGCTCGGGAGTGCGGCTGTGATGCTGCGTTGGTGTCTAAGATCGAGCGTGCTGAGGCTATCGTGAATCTTGCCGAGATTGTTGCGGCTTCGGATGTGGTGATGGTTGCGCGTGGTGATTTAGGTGTGGAGATTGGTGACGCTCAATTGCCGGGCTTGCAAAAAAAGATCATCAAGGAAGCGTTGTTACAGAACAAGGTGGTGATTACTGCCACGCAGATGCTGCAATCAATGGTTGAAAGTCCGATGCCGACCCGTGCTGAGGTGCTGGATGTGGCTAATGCGGTGATTGATGGGACCGATGCGGTGATGCTGTCGGCTGAAACGGCGACAGGTGATTATCCAGTCAAGGCAGTAGAGGCGATGGCGCGTATCTGTCTGGGAGCGGAACACCAGTTTGAGTTTGATACTGATTATGAGATGGCGCAGCGTAATTTGCAGCGTGCAGATCATGCGATTGCAATGGCAACGATGTTCTTATCTGAGCACATTTGCCTTGGTGGTGTGGTTGCGTTGACGGAGTCCGGTACGACGCCACGGTTTCTCTCGCGGTTCCGGTCGCACGTCCCGATCTATGCGTTTACGCGTCACGAGGATGTGCGGCGGCGCATGGTGCTGATGCGTGGTGTATTTCCGATGCGTTTTGACAGCCGTGGTTTGACGCCGCGTGAGGCAGCTAGGGCGACAATCCGTCTTTTGGTGGAATGTGGTTGTATGAGTCCGGGTGATCGTGTGGTGTTCACGAGCGGCGAGCATATGGAAACGCTTGGCGCAACCAATACACTGCGTTTACTTGAAGTAGGCGCTGATGGTTGTGTCAGTGGTCTGTGGGAACTCTAA------------------------
>xylefa4311
ATGTCTGAACGCCAGCGCCGTACCAGGATTCTTGCCACTCTTGGGCCAGCGACAGATCCGCCCGGTGTGCTTGATGCGCTGTTTAAGGCGGGAGTTAATGTGGTGCGGCTGAATTTCAGCCATGGCGATGTTTCGGATCAGGCCAGGCGTGCTGCTGAAGTGCGTGCGGCGGCGGCGCATGTGGGCGTTGAGATTGGCATTCTTGCGGATCTACCCGGTCCGAAGATCCGTATTGGACGTTTTATCGGGGGGAAAGTGCGGCTTGTGGCTGGTGCGCGCTTTGATCTGCTTGCCGATAGCAATGCGTCGCTGGGGGATGCGACTCAAGTTGGGGTCAGTTATCTGGGGTTGCCGCAGGATGTCGTCGCCGGAGATGTGTTGTTACTGGATGATGGCCTCATGCAATTGCAAGTGGTGCAAGTGCAGGGTGCGCGGATTGTGACGACGGTTCTTAACGATGGTGTGTTGTCCGACCGTAAGGGGCTGAATAAGCAAGGCGGCGGTTTGTCGCTGGGTGCGCTGACGGATCGTGATCGCGAACTGATTGGTATCGTTGCCAGGATGGGGATCGACTTTATTGCAGTTTCGTTTTGTCGTCATGCTGAAGAGATGCATGAGGCGCGTCGCATTGCTCGGGAGTGCGGCTGTGATGCTGCGTTGGTGTCTAAGATCGAGCGTGCTGAGGCTATCGTGAATCTTGCCGAGATTGTTGCGGCTTCGGATGTGGTGATGGTTGCGCGTGGTGATTTAGGTGTGGAGATTGGTGACGCTCAATTGCCGGGCTTGCAAAAAAAGATCATCAAAGAAGCGTTGTTACAGAACAAGGTGGTGATTACTGCCACGCAGATGCTGCAATCAATGGTTGAAAGTCCGATGCCGACCCGTGCTGAGGTGCTGGATGTGGCCAATGCGGTGATTGATGGGACCGATGCGGTGATGCTGTCGGCTGAAACGGCGACAGGTGATTATCCAGTCAAGGCAGTAGAGGCGATGGCGCGTATCTGTCTGGGAGCGGAACACCAGTTTGAGTTTGATACTGATTATGAGATGGCGCAGCGTAATTTGCAGCGTGCAGATCATGCGATTGCAATGGCAACGATGTTCTTATCTGAGCACATTTGCCTTGGTGGTGTGGTTGCGTTGACGGAGTCCGGTACGACGCCACGGTTTCTCTCGCGGTTCCGGTCGCACGTCCCGATCTATGCGTTTACGCGTCACGAGGATGTGCGGCGGCGCATGGTGCTGATGCGTGGTGTATTTCCGATGCGTTTTGACAGCCGTGGTTTGACGCCGCGTGAGGCAGCTAGGGCGACAATCCGTCTTTTGGTGGAATGTGGTTGTATGAGTCCGGGTGATCGTGTGGTGTTCACGAGCGGCGAGCATATGGAAACGCTTGGCGCAACCAATACACTGCGTTTACTTGAAGTAGGCGCTGATGGTTGTGTCAGTGGTCTGTGGGAACTCTAA------------------------
>xylefa8417
ATGTCTGAACGCCAGCGCCGTACCAGGATTCTTGCCACTCTTGGGCCAGCGACAGATCCGCCCGGTGTGCTTGATGCGCTGTTTAAGGCGGGAGTTAATGTGGTGCGGCTGAATTTCAGCCATGGCGATGTTTCGGATCAGGCCAGGCGTGCTGCTGAAGTGCGTGCGGCGGCGGCGCATGTGGGCGTTGAGATTGGCATTCTTGCGGATCTACCCGGTCCGAAGATCCGTATTGGACGTTTTATCGGGGGGAAAGTGCGGCTTGTGGCTGGTGCGCGCTTTGATCTGCTTGCCGATAGCAATGCGTCGCTGGGGGATGCGACTCAAGTTGGGGTCAGTTATCTGGGGTTGCCGCAGGATGTCGTCGCCGGAGATGTGTTGTTACTGGATGATGGCCTCATGCAATTGCAAGTGGTGCAAGTGCAGGGTGCGCGGATTGTGACGACGGTTCTTAACGATGGTGTGTTGTCCGACCGTAAGGGGCTGAATAAGCAAGGCGGCGGTTTGTCGCTGGGTGCGCTGACGGATCGTGATCGCGAACTGATTGGTATCGTTGCCAGGATGGGGATCGACTTTATTGCAGTTTCGTTTTGTCGTCATGCTGAAGAGATGCATGAGGCGCGTCGCATTGCTCGGGAGTGCGGCTGTGATGCTGCGTTGGTGTCTAAGATCGAGCGTGCTGAGGCTATCGTGAATCTTGCCGAGATTGTTGCGGCTTCGGATGTGGTGATGGTTGCGCGTGGTGATTTAGGTGTGGAGATTGGTGACGCTCAATTGCCGGGCTTGCAAAAAAAGATCATCAAGGAAGCGTTGTTACAGAACAAGGTGGTGATTACTGCCACGCAGATGCTGCAATCAATGGTTGAAAGTCCGATGCCGACCCGTGCTGAGGTGCTGGATGTGGCTAATGCGGTGATTGATGGGACCGATGCGGTGATGCTGTCGGCTGAAACGGCGACAGGTGATTATCCAGTCAAGGCAGTAGAGGCGATGGCGCGTATCTGTCTGGGAGCGGAACACCAGTTTGAGTTTGATACTGATTATGAGATGGCGCAGCGTAATTTGCAGCGTGCAGATCATGCGATTGCAATGGCAACGATGTTCTTATCTGAGCACATTTGCCTTGGTGGTGTGGTTGCGTTGACGGAGTCCGGTACGACGCCACGGTTTCTCTCGCGGTTCCGGTCGCACGTCCCGATCTATGCGTTTACGCGTCACGAGGATGTGCGGCGGCGCATGGTGCTGATGCGTGGTGTATTTCCGATGCGTTTTGACAGCCGTGGTTTGACGCCGCGTGAGGCAGCTAGGGCGACAATCCGTCTTTTGGTGGAATGTGGTTGTATGAGTCCGGGTGATCGTGTGGTGTTCACGAGCGGCGAGCATATGGAAACGCTTGGCGCAACCAATACACTGCGTTTACTTGAAGTAGGCGCTGATGGTTGTGTCAGTGGTCTGTGGGAACTCTAA------------------------
>xylefaBB01
ATGTCTGAACGCCAGCGCCGTACCAGGATTCTTGCCACTCTTGGGCCAGCGACAGATCCGCCCGGTGTGCTTGATGCGCTGTTTAAGGCGGGAGTTAATGTGGTGCGGCTGAATTTCAGCCATGGCGATGTTTCGGATCAGGCCAGGCGTGCTGCTGAAGTGCGTGCGGCGGCGGCGCATGTGGGCGTTGAGATTGGCATTCTTGCGGATCTACCCGGTCCGAAGATCCGTATTGGACGTTTTATCGGGGGGAAAGTGCGGCTTGTGGCTGGTGCGCGCTTTGATCTGCTTGCCGATAGCAATGCGTCGCTGGGGGATGCGACTCAAGTTGGGGTCAGTTATCTGGGGTTGCCGCAGGATGTCGTCGCCGGAGATGTGTTGTTACTGGATGATGGCCTCATGCAATTGCAAGTGGTGCAAGTGCAGGGTGCGCGGATTGTGACGACGGTTCTTAACGATGGTGTGTTGTCCGACCGTAAGGGGCTGAATAAGCAAGGCGGCGGTTTGTCGCTGGGTGCGCTGACGGATCGTGATCGCGAACTGATTGGTATCGTTGCCAGGATGGGGATCGACTTTATTGCAGTTTCGTTTTGTCGTCATGCTGAAGAGATGCATGAGGCGCGTCGCATTGCTCGGGAGTGCGGCTGTGATGCTGCGTTGGTGTCTAAGATCGAGCGTGCTGAGGCTATCGTGAATCTTGCCGAGATTGTTGCGGCTTCGGATGTGGTGATGGTTGCGCGTGGTGATTTAGGTGTGGAGATTGGTGACGCTCAATTGCCGGGCTTGCAAAAAAAGATCATCAAGGAAGCGTTGTTACAGAACAAGGTGGTGATTACTGCCACGCAGATGCTGCAATCAATGGTTGAAAGTCCGATGCCGACCCGTGCTGAGGTGCTGGATGTGGCTAATGCGGTGATTGATGGGACCGATGCGGTGATGCTGTCGGCTGAAACGGCGACAGGTGATTATCCAGTCAAGGCAGTAGAGGCGATGGCGCGTATCTGTCTGGGAGCGGAACACCAGTTTGAGTTTGATACTGATTATGAGATGGCGCAGCGTAATTTGCAGCGTGCAGATCATGCGATTGCAATGGCAACGATGTTCTTATCTGAGCACATTTGCCTTGGTGGTGTGGTTGCGTTGACGGAGTCCGGTACGACGCCACGGTTTCTCTCGCGGTTCCGGTCGCACGTCCCGATCTATGCGTTTACGCGTCACGAGGATGTGCGGCGGCGCATGGTGCTGATGCGTGGTGTATTTCCGATGCGTTTTGACAGCCGTGGTTTGACGCCGCGTGAGGCAGCTAGGGCGACAATCCGTCTTTTGGTGGAATGTGGTTGTATGAGTCCGGGTGATCGTGTGGTGTTCACGAGCGGCGAGCATATGGAAACGCTTGGCGCAACCAATACACTGCGTTTACTTGAAGTAGGCGCTGATGGTTGTGTCAGTGGTCTGTGGGAACTCTAA------------------------
>xylefa8418
ATGTCTGAACGCCAGCGCCGTACCAGGATTCTTGCCACTCTTGGGCCAGCGACAGATCCGCCCGGTGTGCTTGATGCGCTGTTTAAGGCGGGAGTTAATGTGGTGCGGCTGAATTTCAGCCATGGCGATGTTTCGGATCAGGCCAGGCGTGCTGCTGAAGTGCGTGCGGCGGCGGCGCATGTGGGCGTTGAGATTGGCATTCTTGCGGATCTACCCGGTCCGAAGATCCGTATTGGACGTTTTATCGGGGGGAAAGTGCGGCTTGTGGCTGGTGCGCGCTTTGATCTGCTTGCCGATAGCAATGCGTCGCTGGGGGATGCGACTCAAGTTGGGGTCAGTTATCTGGGGTTGCCGCAGGATGTCGTCGCCGGAGATGTGTTGTTACTGGATGATGGCCTCATGCAATTGCAAGTGGTGCAAGTGCAGGGTGCGCGGATTGTGACGACGGTTCTTAACGATGGTGTGTTGTCCGACCGTAAGGGGCTGAATAAGCAAGGCGGCGGTTTGTCGCTGGGTGCGCTGACGGATCGTGATCGCGAACTGATTGGTATCGTTGCCAGGATGGGGATCGACTTTATTGCAGTTTCGTTTTGTCGTCATGCTGAAGAGATGCATGAGGCGCGTCGCATTGCTCGGGAGTGCGGCTGTGATGCTGCGTTGGTGTCTAAGATCGAGCGTGCTGAGGCTATCGTGAATCTTGCCGAGATTGTTGCGGCTTCGGATGTGGTGATGGTTGCGCGTGGTGATTTAGGTGTGGAGATTGGTGACGCTCAATTGCCGGGCTTGCAAAAAAAGATCATCAAGGAAGCGTTGTTACAGAACAAGGTGGTGATTACTGCCACGCAGATGCTGCAATCAATGGTTGAAAGTCCGATGCCGACCCGTGCTGAGGTGCTGGATGTGGCTAATGCGGTGATTGATGGGACCGATGCGGTGATGCTGTCGGCTGAAACGGCGACAGGTGATTATCCAGTCAAGGCAGTAGAGGCGATGGCGCGTATCTGTCTGGGAGCGGAACACCAGTTTGAGTTTGATACTGATTATGAGATGGCGCAGCGTAATTTGCAGCGTGCAGATCATGCGATTGCAATGGCAACGATGTTCTTATCTGAGCACATTTGCCTTGGTGGTGTGGTTGCGTTGACGGAGTCCGGTACGACGCCACGGTTTCTCTCGCGGTTCCGGTCGCACGTCCCGATCTATGCGTTTACGCGTCACGAGGATGTGCGGCGGCGCATGGTGCTGATGCGTGGTGTATTTCCGATGCGTTTTGACAGCCGTGGTTTGACGCCGCGTGAGGCAGCTAGGGCGACAATCCGTCTTTTGGTGGAATGTGGTTGTATGAGTCCGGGTGATCGTGTGGTGTTCACGAGCGGCGAGCATATGGAAACGCTTGGCGCAACCAATACACTGCGTTTACTTGAAGTAGGCGCTGATGGTTGTGTCAGTGGTCTGTGGGAACTCTAA------------------------
>xylefadixn
ATGTCTGAACGCCAGCGCCGTACCAGGATTCTTGCCACTCTTGGGCCAGCGACAGATCCGCCCGGTGTGCTTGATGCGCTGTTTAAGGCGGGAGTTAATGTGGTGCGGCTGAATTTCAGCCATGGCGATGTTTCGGATCAGGCCAGGCGTGCTGCTGAAGTGCGTGCGGCGGCGGCGCATGTGGGCGTTGAGATTGGCATTCTTGCGGATCTACCCGGTCCGAAGATCCGTATTGGACGTTTTATCGGGGGGAAAGTGCGGCTTGTGGCTGGTGCGCGCTTTGATCTGCTTGCCGATAGCAATGCGTCGCTGGGGGATGCGACTCAAGTTGGGGTCAGTTATCTGGGGTTGCCGCAGGATGTCGTCGCCGGAGATGTGTTGTTACTGGATGATGGCCTCATGCAATTGCAAGTGGTGCAAGTGCAGGGTGCGCGGATTGTGACGACGGTTCTTAACGATGGTGTGTTGTCCGACCGTAAGGGGCTGAATAAGCAAGGCGGCGGTTTGTCGCTGGGTGCGCTGACGGATCGTGATCGCGAACTGATTGGTATCGTTGCCAGGATGGGGATCGACTTTATTGCAGTTTCGTTTTGTCGTCATGCTGAAGAGATGCATGAGGCGCGTCGCATTGCTCGGGAGTGCGGCTGTGATGCTGCGTTGGTGTCTAAGATCGAGCGTGCTGAGGCTATCGTGAATCTTGCCGAGATTGTTGCGGCTTCGGATGTGGTGATGGTTGCGCGTGGTGATTTAGGTGTGGAGATTGGTGACGCTCAATTGCCGGGCTTGCAAAAAAAGATCATCAAGGAAGCGTTGTTACAGAACAAGGTGGTGATTACTGCCACGCAGATGCTGCAATCAATGGTTGAAAGTCCGATGCCGACCCGTGCTGAGGTGCTGGATGTGGCTAATGCGGTGATTGATGGGACCGATGCGGTGATGCTGTCGGCTGAAACGGCGACAGGTGATTATCCAGTCAAGGCAGTAGAGGCGATGGCGCGTATCTGTCTGGGAGCGGAACACCAGTTTGAGTTTGATACTGATTATGAGATGGCGCAGCGTAATTTGCAGCGTGCAGATCATGCGATTGCAATGGCAACGATGTTCTTATCTGAGCACATTTGCCTTGGTGGTGTGGTTGCGTTGACGGAGTCCGGTACGACGCCACGGTTTCTCTCGCGGTTCCGGTCGCACGTCCCGATCTATGCGTTTACGCGTCACGAGGATGTGCGGCGGCGCATGGTGCTGATGCGTGGTGTATTTCCGATGCGTTTTGACAGCCGTGGTTTGACGCCGCGTGAGGCAGCTAGGGCGACAATCCGTCTTTTGGTGGAATGTGGTTGTATGAGTCCGGGTGATCGTGTGGTGTTCACGAGCGGCGAGCATATGGAAACGCTTGGCGCAACCAATACACTGCGTTTACTTGAAGTAGGCGCTGATGGTTGTGTCAGTGGTCTGTGGGAACTCTAA------------------------
>xylefa8416
ATGTCTGAACGCCAGCGCCGTACCAGGATTCTTGCCACTCTTGGGCCAGCGACAGATCCGCCCGGTGTGCTTGATGCGCTGTTTAAGGCGGGAGTTAATGTGGTGCGGCTGAATTTCAGCCATGGCGATGTTTCGGATCAGGCCAGGCGTGCTGCTGAAGTGCGTGCGGCGGCGGCGCATGTGGGCGTTGAGATTGGCATTCTTGCGGATCTACCCGGTCCGAAGATCCGTATTGGACGTTTTATCGGGGGGAAAGTGCGGCTTGTGGCTGGTGCGCGCTTTGATCTGCTTGCCGATAGCAATGCGTCGCTGGGGGATGCGACTCAAGTTGGGGTCAGTTATCTGGGGTTGCCGCAGGATGTCGTCGCCGGAGATGTGTTGTTACTGGATGATGGCCTCATGCAATTGCAAGTGGTGCAAGTGCAGGGTGCGCGGATTGTGACGACGGTTCTTAACGATGGTGTGTTGTCCGACCGTAAGGGGCTGAATAAGCAAGGCGGCGGTTTGTCGCTGGGTGCGCTGACGGATCGTGATCGCGAACTGATTGGTATCGTTGCCAGGATGGGGATCGACTTTATTGCAGTTTCGTTTTGTCGTCATGCTGAAGAGATGCATGAGGCGCGTCGCATTGCTCGGGAGTGCGGCTGTGATGCTGCGTTGGTGTCTAAGATCGAGCGTGCTGAGGCTATCGTGAATCTTGCCGAGATTGTTGCGGCTTCGGATGTGGTGATGGTTGCGCGTGGTGATTTAGGTGTGGAGATTGGTGACGCTCAATTGCCGGGCTTGCAAAAAAAGATCATCAAGGAAGCGTTGTTACAGAACAAGGTGGTGATTACTGCCACGCAGATGCTGCAATCAATGGTTGAAAGTCCGATGCCGACCCGTGCTGAGGTGCTGGATGTGGCTAATGCGGTGATTGATGGGACCGATGCGGTGATGCTGTCGGCTGAAACGGCGACAGGTGATTATCCAGTCAAGGCAGTAGAGGCGATGGCGCGTATCTGTCTGGGAGCGGAACACCAGTTTGAGTTTGATACTGATTATGAGATGGCGCAGCGTAATTTGCAGCGTGCAGATCATGCGATTGCAATGGCAACGATGTTCTTATCTGAGCACATTTGCCTTGGTGGTGTGGTTGCGTTGACGGAGTCCGGTACGACGCCACGGTTTCTCTCGCGGTTCCGGTCGCACGTCCCGATCTATGCGTTTACGCGTCACGAGGATGTGCGGCGGCGCATGGTGCTGATGCGTGGTGTATTTCCGATGCGTTTTGACAGCCGTGGTTTGACGCCGCGTGAGGCAGCTAGGGCGACAATCCGTCTTTTGGTGGAATGTGGTTGTATGAGTCCGGGTGATCGTGTGGTGTTCACGAGCGGCGAGCATATGGAAACGCTTGGCGCAACCAATACACTGCGTTTACTTGAAGTAGGCGCTGATGGTTGTGTCAGTGGTCTGTGGGAACTCTAA------------------------
>xylefagrif
ATGTCTGAACGCCAGCGCCGTACCAGGATTCTTGCCACTCTTGGGCCAGCGACAGATCCGCCCGGTGTGCTTGATGCGCTGTTTAAGGCGGGAGTTAATGTGGTGCGGCTGAATTTCAGCCATGGCGATGTTTCGGATCAGGCCAGGCGTGCTGCTGAAGTGCGTGCGGCGGCGGCGCATGTGGGCGTTGAGATTGGCATTCTTGCGGATCTACCCGGTCCGAAGATCCGTATTGGACGTTTTATCGGGGGGAAAGTGCGGCTTGTGGCTGGTGCGCGCTTTGATCTGCTTGCCGATAGCAATGCGTCGCTGGGGGATGCGACTCAAGTTGGGGTCAGTTATCTGGGGTTGCCGCAGGATGTCGTCGCCGGAGATGTGTTGTTACTGGATGATGGCCTCATGCAATTGCAAGTGGTGCAAGTGCAGGGTGCGCGGATTGTGACGACGGTTCTTAACGATGGTGTGTTGTCCGACCGTAAGGGGCTGAATAAGCAAGGCGGCGGTTTGTCGCTGGGTGCGCTGACGGATCGTGATCGCGAACTGATTGGTATCGTTGCCAGGATGGGGATCGACTTTATTGCAGTTTCGTTTTGTCGTCATGCTGAAGAGATGCATGAGGCGCGTCGCATTGCTCGGGAGTGCGGCTGTGATGCTGCGTTGGTGTCTAAGATCGAGCGTGCTGAGGCTATCGTGAATCTTGCCGAGATTGTTGCGGCTTCGGATGTGGTGATGGTTGCGCGTGGTGATTTAGGTGTGGAGATTGGTGACGCTCAATTGCCGGGCTTGCAAAAAAAGATCATCAAGGAAGCGTTGTTACAGAACAAGGTGGTGATTACTGCCACGCAGATGCTGCAATCAATGGTTGAAAGTCCGATGCCGACCCGTGCTGAGGTGCTGGATGTGGCTAATGCGGTGATTGATGGGACCGATGCGGTGATGCTGTCGGCTGAAACGGCGACAGGTGATTATCCAGTCAAGGCAGTAGAGGCGATGGCGCGTATCTGTCTGGGAGCGGAACACCAGTTTGAGTTTGATACTGATTATGAGATGGCGCAGCGTAATTTGCAGCGTGCAGATCATGCGATTGCAATGGCAACGATGTTCTTATCTGAGCACATTTGCCTTGGTGGTGTGGTTGCGTTGACGGAGTCCGGTACGACGCCACGGTTTCTCTCGCGGTTCCGGTCGCACGTCCCGATCTATGCGTTTACGCGTCACGAGGATGTGCGGCGGCGCATGGTGCTGATGCGTGGTGTATTTCCGATGCGTTTTGACAGCCGTGGTTTGACGCCGCGTGAGGCAGCTAGGGCGACAATCCGTCTTTTGGTGGAATGTGGTTGTATGAGTCCGGGTGATCGTGTGGTGTTCACGAGCGGCGAGCATATGGAAACGCTTGGCGCAACCAATACACTGCGTTTACTTGAAGTAGGCGCTGATGGTTGTGTCAGTGGTCTGTGGGAACTCTAA------------------------
>xylefaM12s
ATGTCTGAACGCCAGCGCCGTACCAGGATTCTTGCCACTCTTGGGCCAGCGACAGATCCGCCCGGTGTGCTTGATGCGCTGTTTAAGGCGGGAGTTAATGTGGTGCGGCTGAATTTCAGCCATGGCGATGTTTCGGATCAGGCCAGGCGTGCTGCTGAAGTGCGTGCGGCGGCGGCGCATGTGGGCGTTGAGATTGGCATTCTTGCGGATCTACCCGGTCCGAAGATCCGTATTGGACGTTTTATCGGGGGGAAAGTGCGGCTTGTGGCTGGTGCGCGCTTTGATCTGCTTGCCGATAGCAATGCGTCGCTGGGGGATGCGACTCAAGTTGGGGTCAGTTATCTGGGGTTGCCGCAGGATGTCGTCGCCGGAGATGTGTTGTTACTGGATGATGGCCTCATGCAATTGCAAGTGGTGCAAGTGCAGGGTGCGCGGATTGTGACGACGGTTCTTAACGATGGTGTGTTGTCCGACCGTAAGGGGCTGAATAAGCAAGGCGGCGGTTTGTCGCTGGGTGCGCTGACGGATCGTGATCGCGAACTGATTGGTATCGTTGCCAGGATGGGGATCGACTTTATTGCAGTTTCGTTTTGTCGTCATGCTGAAGAGATGCATGAGGCGCGTCGCATTGCTCGGGAGTGCGGCTGTGATGCTGCGTTGGTGTCTAAGATCGAGCGTGCTGAGGCTATCGTGAATCTTGCCGAGATTGTTGCGGCTTCGGATGTGGTGATGGTTGCGCGTGGTGATTTAGGTGTGGAGATTGGTGACGCTCAATTGCCGGGCTTGCAAAAAAAGATCATCAAGGAAGCGTTGTTACAGAACAAGGTGGTGATTACTGCCACGCAGATGCTGCAATCAATGGTTGAAAGTCCGATGCCGACCCGTGCTGAGGTGCTGGATGTGGCTAATGCGGTGATTGATGGGACCGATGCGGTGATGCTGTCGGCTGAAACGGCGACAGGTGATTATCCAGTCAAGGCAGTAGAGGCGATGGCGCGTATCTGTCTGGGAGCGGAACACCAGTTTGAGTTTGATACTGATTATGAGATGGCGCAGCGTAATTTGCAGCGTGCAGATCATGCGATTGCAATGGCAACGATGTTCTTATCTGAGCACATTTGCCTTGGTGGTGTGGTTGCGTTGACGGAGTCCGGTACGACGCCACGGTTTCTCTCGCGGTTCCGGTCGCACGTCCCGATCTATGCGTTTACGCGTCACGAGGATGTGCGGCGGCGCATGGTGCTGATGCGTGGTGTATTTCCGATGCGTTTTGACAGCCGTGGTTTGACGCCGCGTGAGGCAGCTAGGGCGACAATCCGTCTTTTGGTGGAATGTGGTTGTATGAGTCCGGGTGATCGTGTGGTGTTCACGAGCGGCGAGCATATGGAAACGCTTGGCGCAACCAATACACTGCGTTTACTTGAAGTAGGCGCTGATGGTTGTGTCAGTGGTCTGTGGGAACTCTAA------------------------
>xylefaSyVa
ATGTCTGAACGCCAGCGCCGTACCAGGATTCTTGCCACTCTTGGGCCAGCGACAGATCCGCCCGGTGTGCTTGATGCGCTGTTTAAGGCGGGAGTTAATGTGGTGCGGCTGAATTTCAGCCATGGCGATGTTTCGGATCAGGCCAGGCGTGCTGCTGAAGTGCGTGCGGCGGCGGCGCATGTGGGCGTTGAGATTGGCATTCTTGCGGATCTACCCGGTCCGAAGATCCGTATTGGACGTTTTATCGGGGGGAAAGTGCGGCTTGTGGCTGGTGCGCGCTTTGATCTGCTTGCCGATAGCAATGCGTCGCTGGGGGATGCGACTCAAGTTGGGGTCAGTTATCTGGGGTTGCCGCAGGATGTCGTCGCCGGAGATGTGTTGTTACTGGATGATGGCCTCATGCAATTGCAAGTGGTGCAAGTGCAGGGTGCGCGGATTGTGACGACGGTTCTTAACGATGGTGTGTTGTCCGACCGTAAGGGGCTGAATAAGCAAGGCGGCGGTTTGTCGCTGGGTGCGCTGACGGATCGTGATCGCGAACTGATTGGTATCGTTGCCAGGATGGGGATCGACTTTATTGCAGTTTCGTTTTGTCGTCATGCTGAAGAGATGCATGAGGCGCGTCGCATTGCTCGGGAGTGCGGCTGTGATGCTGCGTTGGTGTCTAAGATCGAGCGTGCTGAGGCTATCGTGAATCTTGCCGAGATTGTTGCGGCTTCGGATGTGGTGATGGTTGCGCGTGGTGATTTAGGTGTGGAGATTGGTGACGCTCAATTGCCGGGCTTGCAAAAAAAGATCATCAAGGAAGCGTTGTTACAGAACAAGGTGGTGATTACTGCCACGCAGATGCTGCAATCAATGGTTGAAAGTCCGATGCCGACCCGTGCTGAGGTGCTGGATGTGGCTAATGCGGTGATTGATGGGACCGATGCGGTGATGCTGTCGGCTGAAACGGCGACAGGTGATTATCCAGTCAAGGCAGTAGAGGCGATGGCGCGTATCTGTCTGGGAGCGGAACACCAGTTTGAGTTTGATACTGATTATGAGATGGCGCAGCGTAATTTGCAGCGTGCAGATCATGCGATTGCAATGGCAACGATGTTCTTATCTGAGCACATTTGCCTTGGTGGTGTGGTTGCGTTGACGGAGTCCGGTACGACGCCACGGTTTCTCTCGCGGTTCCGGTCGCACGTCCCGATCTATGCGTTTACGCGTCACGAGGATGTGCGGCGGCGCATGGTGCTGATGCGTGGTGTATTTCCGATGCGTTTTGACAGCCGTGGTTTGACGCCGCGTGAGGCAGCTAGGGCGACAATCCGTCTTTTGGTGGAATGTGGTTGTATGAGTCCGGGTGATCGTGTGGTGTTCACGAGCGGCGAGCATATGGAAACGCTTGGCGCAACCAATACACTGCGTTTACTTGAAGTAGGCGCTGATGGTTGTGTCAGTGGTCTGTGGGAACTCTAA------------------------
>long-mer121_
----------------------------------------------------------------------------------------------------------------------------------TTTCGGATCAGGCCAGGCGTGTTGCTGAAGTGCGTGCGGCGGC----------------------------------------------------------------------------------------------------------------------------------------------------------------------------------------------------------------------------------------------------------------------------------------------------------------------------------------------------------------------------------------------------------------------------------------------------------------------------------------------------------------------------------------------------------------------------------------------------------------------------------------------------------------------------------------------------------------------------------------------------------------------------------------------------------------------------------------------------------------------------------------------------------------------------------------------------------------------------------------------------------------------------------------------------------------------------------------------------------------------------------------------------------------------------------------------------------------------------------------------------------------------------------------------------------------------------------------------------------------------
>long-mer122
----------------------------------------------------------------------------------------------------------------------------------------------------------------------------------------------------------------------------------TCCGTATTGGACGTTTTACCGGGGG----------------------------------------------------------------------------------------------------------------------------------------------------------------------------------------------------------------------------------------------------------------------------------------------------------------------------------------------------------------------------------------------------------------------------------------------------------------------------------------------------------------------------------------------------------------------------------------------------------------------------------------------------------------------------------------------------------------------------------------------------------------------------------------------------------------------------------------------------------------------------------------------------------------------------------------------------------------------------------------------------------------------------------------------------------------------------------------------------------------------------------------------------------------------------------------------------------------------------------------------------------------------------------------
>long-mer123
---------------------------------------------------------------------------------------------------------------------------------------------------------------------------------------------------------------------------------------------------------------------------------------------------------------------------------------------------------------------------------------------------------------------------------------------------------------------------------------------------------------------------------------------------------------------------------------------------------------------------------------------------------------------------------------------------------------------------------------------------------------------------------------------------------------------------------------------------------------------------------------------------------------------------------------------------------------------------------------------------------------------------------------------------------------------------------------------------------------------------------------------------------------------------------------------------------------------------------------------------------------------------------------------------------------------------------------------------------------------------------------------------------------------------------------------------------------------------CTTGAAGTAGGCGCTGATGGGTGTGTCAGTGGT---------------------------------------
>long-mer124
-------------------------------------------------------------------------------------------------------------------------------------------------------------------------------------------------------------------------------------------------------------------------------------------------------------------------------------------------------------------------------------------------------------------------------------------------------------------------------------------------------------------------------------------------------------------------------------------------------------------------------------------------------------------------------------------------------------------------------------------------------------------------------------------------------------------------------------------------------------------------------------------------------------------------------------------------------------------------------------------------------------------------------------------------------------------------------------------------------------------------------------------------------------------------------------------------------------------------------------------------------------------------------------------------------------------------------------------------------------------------------------------------------------------------------------------------------------------------------------------------------------TGTGGGAACTCTAAGCTTGCGGATACAAGTAGGTTTCA
