# Supplementary material for: Identification of genetic relationships and subspecies signatures in Xylella fastidiosa
Source: BMC Genomics. 2019 Mar 25;20:239. doi: 10.1186/s12864-019-5565-9 (PMC6434890; doi:10.1186/s12864-019-5565-9)
Supplement: Supplementary file 8 — Analysis of (non-)synonymous SNPs in homologs to CDS harboring specific k-mers for selected enriched GOs. (ZIP 549 kb) [file 12864_2019_5565_MOESM8_ESM.zip › Additional-File8/Additional-File8A_CladeIII/GO-0006096/CP006740.1.93/Xfp assembled to xylefaMU34.fasta]

>xylefaMU34
ATGTCTGAACGCCAGCGCCGTACCAGGATTCTTGCCACTCTTGGGCCAGCGACAGATCCGCCCGGTGTGCTTGATGCGCTGTTTAAGGCGGGAGTTAATGTGGTGCGGCTGAATTTCAGCCATGGCGATGTTTCGGATCAGGCCAGGCGTGTTGCTGAAGTGCGTGCGGCGGCGGCGCATGTGGGCGTTGAGATTGGCATTCTTGCGGATCTACCCGGTCCGAAGATCCGTATTGGACGTTTTACCGGGGGAAAAGTGCGGCTTGTGGCTGGTGCGCGCTTTGATCTGCTTGCCGATAGCAATGCGTCGCTGGGGGATACGACTCAAGTTGGGGTCAGTTATCTGGGGTTGCCGCAGGATGTCGCCGCCGGAGATGTGTTGTTACTGGATGATGGCCTCATGCAATTGCAAGTGGTGCAAGTGCAGGGTGCGCGGATTGTGACGACGGTTCTTAACGATGGTGTGTTGTCCGACCGTAAGGGGCTGAATAAGCAAGGTGGCGGTTTGTCGCTGGGTGCGCTGACGGATCGTGATCGCGAACTGATTGGTATCGTTGCCAGGATGGGGATCGACTTTATTGCAGTTTCGTTTTGTCGTCATGCTGAAGAGATGCATGAGGCGCGTCGCATTGCTCGGGAGTGCGGCTGTGATGCTGCGTTGGTGTCTAAGATCGAGCGTGCTGAGGCTATCGTGAATCTTGCCGAGATTGTTGCGGCTTCGGATGTGGTGATGGTTGCGCGTGGTGATTTAGGTGTGGAGATTGGTGACGCTCAATTGCCGGGCTTGCAAAAAAAGATCATCAAAGAAGCGTTGTTACAGAACAAGGTGGTGATTACTGCCACGCAGATGCTGCAATCAATGGTTGAAAGTCCGATGCCGACCCGTGCTGAGGTGCTGGATGTGGCCAATGCGGTGATTGATGGGACCGATGCGGTGATGCTGTCGGCTGAAACGGCGACAGGTGATTATCCAGTCAAGGCAGTAGAGGCGATGGCGCGTATCTGTCTGGGAGCGGAACACCAGTTTGAGTTTGATACTGATTATGAGATGGCGCAGCGTAATTTGCAGCGTGCAGATCATGCGATTGCAATGGCAACGATGTTCTTATCTGAGCACATTTGCCTTGGTGGTGTGGTTGCGTTGACGGAGTCCGGTACGACGCCACGGTTTCTCTCGCGGTTCCGGTCGCACGTCCCGATCTATGCTTTTACGCGTCACGAGGATGTGCGGCGACGCATGGTGCTGATGCGTGGTGTATTTCCGATGCGTTTTGACAGCCGTGGTTTGACGCCGCGTGAGGCAGCTAGGGCGACAATCCGTCTTTTGGTGGAATGTGGTTGTATGAGTCCGGGTGATCGTGTGGTGTTCACGAGCGGCGAGCATATGGAAACGCTTGGCGCAACCAATACACTGCGTTTACTTGAAGTAGGCGCTGATGGGTGTGTCAGTGGTCTGTGGGAACTCTAA------------------------
>xylefa9a5c
ATGTCTGAACGCCAGCGCCGTACCAGGATTCTTGCCACTCTCGGGCCAGCGACAGATCCGCCCGGTGTGCTTGATGCGCTGTTTAAGGCGGGAGTTAATGTGGTGAGGCTGAATTTCAGCCATGGCGATGCTTCGGATCAGGCCAGGCGTGCTGCTGAAGTGCGTGCGGCGGCGGCGCATGTGGGCGTTGAGATTGGCATTCTTGCGGATCTACCCGGTCCGAAGATCCGTATTGGACGTTTTACCGAGGGGAAAGTGCGGCTTGTGGCTGATGCGCGCTTTGATCTGCTTGCCGATAGCAATGCACCGCTGGGGGATGCGACTCAAGTTGGGGTCAGTTATCTGGGGTTGCCGCAGGATGTCGCCGCCGGAGACGTGTTGTTACTGGATGATGGCCTCATGCAATTGCAGGTGGTGCAAGTGCAGGGCGCACGGATTGTGACGACGGTGCTTAACGATGGTGTGTTGTCGGACCGTAAGGGGTTGAATAAGCAAGGCGGCGGTTTGTCGCTGGGTGCGCTGACGGATCGTGATCGCGAACTGATTGGCATCGTTTCCAGGATGGGGGTCGACTTTATTGCAGTTTCGTTTTGTCGTCATGCTGAAGAGATGCATGAGGCGCGTCGCATTGCTCGGGAGTGCGGCTGTGATGCTGCGCTGGTGTCTAAGATCGAGCGTGCTGAGGCTATCGTGAATCTTGCCGAGATTGTTGCGGCTTCGGATGTGGTGATGGTTGCGCGTGGTGATTTAGGTGTGGAGATTGGTGACGCTCAATTGCCGGGCTTGCAAAAAAAGATCATCAAAGAAGCGTTGCTACAGAACAAGGTGGTGATTACTGCCACGCAGATGCTGCAATCAATGGTTGAAAGTCCGATGCCGACTCGTGCTGAGGTGCTGGATGTGGCCAATGCGGTGATTGATGGGACCGATGCGGTGATGCTGTCGGCTGAAACGGCGACAGGTGATTATCCAGTCAAGGCAGTAGAGGCGATGGCGCGTATCTGTCTGGGAGCGGAACACCAGTTTGAGTTTGATACTGATTATGAGATGGCGCAGCGTAATTTGCAGCGTGCAGATCATGCGATTGCAATGGCAACGATGTTCTTATCTGAGCACATTTGCCTTGGTGGTGTGGTTGCATTGACGGAGTCCGGTACGACGCCACGGTTTCTCTCGCGGTTCCGGTCGCACGTCCCGATCTATGCGTTTACGCGTCACGAGGATGTGCGGCGGCGCATGGTGCTGATGCGTGGTGTATTTCCGATGCGTTTTGACAGCCGTGGTTTGACGCCGCGTGAGGCAGCCAGGGCGACAATCCGTCTTTTGGTGGAATGTGGTTGTATGAGTCCGGGGGATCGTGTGGTGTTCACGAGCGGCGAGCATATGGAAACGCTTGGCGCAACCAATACGCTGCGTTTACTTGAAGTAGGCGCTGATGGGGGTGTCAGTGGTCTGTGGGAACTCTAA------------------------
>xylefa1199
ATGTCTGAACGCCAGCGCCGTACCAGGATTCTTGCCACTCTCGGGCCAGCGACAGATCCGCCCGGTGTGCTTGATGCGCTGTTTAAGGCGGGAGTTAATGTGGTGAGGCTGAATTTCAGCCATGGCGATGCTTCGGATCAGGCCAGGCGTGCTGCTGAAGTGCGTGCGGCGGCGGCGCATGTGGGCGTTGAGATTGGCATTCTTGCGGATCTACCCGGTCCGAAGATCCGTATTGGACGTTTTACCGAGGGGAAAGTGCGGCTTGTGGCTGATGCGCGCTTTGATCTGCTTGCCGATAGCAATGCACCGCTGGGGGATGCGACTCAAGTTGGGGTCAGTTATCTGGGGTTGCCGCAGGATGTCGCCGCCGGAGACGTGTTGTTACTGGATGATGGCCTCATGCAATTGCAGGTGGTGCAAGTGCAGGGCGCACGGATTGTGACGACGGTGCTTAACGATGGTGTGTTGTCGGACCGTAAGGGGTTGAATAAGCAAGGCGGCGGTTTGTCGCTGGGTGCGCTGACGGATCGTGATCGCGAACTGATTGGCATCGTTTCCAGGATGGGGGTCGACTTTATTGCAGTTTCGTTTTGTCGTCATGCTGAAGAGATGCATGAGGCGCGTCGCATTGCTCGGGAGTGCGGCTGTGATGCTGCGCTGGTGTCTAAGATCGAGCGTGCTGAGGCTATCGTGAATCTTGCCGAGATTGTTGCGGCTTCGGATGTGGTGATGGTTGCGCGTGGTGATTTAGGTGTGGAGATTGGTGACGCTCAATTGCCGGGCTTGCAAAAAAAGATCATCAAAGAAGCGTTGCTACAGAACAAGGTGGTGATTACTGCCACGCAGATGCTGCAATCAATGGTTGAAAGTCCGATGCCGACTCGTGCTGAGGTGCTGGATGTGGCCAATGCGGTGATTGATGGGACCGATGCGGTGATGCTGTCGGCTGAAACGGCGACAGGTGATTATCCAGTCAAGGCAGTAGAGGCGATGGCGCGTATCTGTCTGGGAGCGGAACACCAGTTTGAGTTTGATACTGATTATGAGATGGCGCAGCGTAATTTGCAGCGTGCAGATCATGCGATTGCAATGGCAACGATGTTCTTATCTGAGCACATTTGCCTTGGTGGTGTGGTTGCATTGACGGAGTCCGGTACGACGCCACGGTTTCTCTCGCGGTTCCGGTCGCACGTCCCGATCTATGCGTTTACGCGTCACGAGGATGTGCGGCGGCGCATGGTGCTGATGCGTGGTGTATTTCCGATGCGTTTTGACAGCCGTGGTTTGACGCCGCGTGAGGCAGCCAGGGCGACAATCCGTCTTTTGGTGGAATGTGGTTGTATGAGTCCGGGGGATCGTGTGGTGTTCACGAGCGGCGAGCATATGGAAACGCTTGGCGCAACCAATACGCTGCGTTTACTTGAAGTAGGCGCTGATGGGGGTGTCAGTGGTCTGTGGGAACTCTAA------------------------
>xylefa8072
ATGTCTGAACGCCAGCGCCGTACCAGGATTCTTGCCACTCTCGGGCCAGCGACAGATCCGCCCGGTGTGCTTGATGCGCTGTTTAAGGCAGGAGTTAATGTGGTGAGGCTGAATTTCAGCCATGGCGATGCTTCGGATCAGGCCAGGCGTGCTGCTGAAGTGCGTGCGGCGGCGGCGCATGTGGGCGTTGAGATTGGCATTCTTGCGGATCTACCCGGTCCGAAGATCCGTATTGGACGTTTTACCGAGGGGAAAGTGCGGCTTGTGGCTGATGCGCGCTTTGATCTGCTTGCCGATAGCAATGCACCGCTGGGGGATGCGACTCAAGTTGGGGTCAGTTATCTGGGGTTGCCGCAGGATGTCGCCGCCGGAGACGTGTTGTTACTGGATGATGGCCTCATGCAATTGCAGGTGATGCAAGTGCAGGGCGCACGGATTGTGACGACGGTGCTTAACGATGGTGTGTTGTCGGACCGTAAGGGGTTGAATAAGCAAGGCGGCGGTTTGTCGCTGGGTGCGCTGACGGATCGTGATCGCGAACTGATTGGCATCGTTTCCAGGATGGGGGTCGACTTTATTGCAGTTTCGTTTTGTCGTCATGCTGAAGAGATGCATGAGGCGCGTCGCATTGCTCGGGAGTGCGGCTGTGATGCTGCGCTGGTGTCTAAGATCGAGCGTGCTGAGGCTATCGTGAATCTTGCCGAGATTGTTGCGGCTTCGGATGTGGTGATGGTTGCGCGTGGTGATTTAGGTGTGGAGATTGGTGACGCTCAATTGCCGGGCTTGCAAAAAAAGATCATCAAAGAAGCGTTGCTACAGAACAAGGTGGTGATTACTGCCACGCAGATGCTGCAATCAATGGTTGAAAGTCCGATGCCGACCCGTGCTGAGGTGCTGGATGTGGCCAATGCGGTGATTGATGGGACCGATGCGGTGATGCTGTCGGCTGAAACGGCGACAGGTGATTATCCAGTCAAGGCAGTAGAGGCGATGGCGCGTATCTGTCTGGGAGCGGAACACCAGTTTGAGTTTGATACTGATTATGAGATGGCGCAGCGTAATTTGCAGCGTGCAGATCATGCGATTGCAATGGCAACGATGTTCTTATCTGAGCACATTTGCCTTGGTGGTGTGGTTGCGTTGACGGAGTCCGGTACGACGCCACGGTTTCTCTCGCGGTTCCGGTCGCACGTCCCGATCTATGCGTTTACGCGTCACGAGGATGTGCGGCGGCGCATGGTGCTGATGCGTGGTGTATTTCCGATGCGTTTTGACAGCCGTGGTTTGACGCCGCGTGAGGCAGCCAGGGCGACAATCCGTCTTTTGGTGGAATGTGGTTGTATGAGTCCGGGGGATCGTGTGGTGTTCACGAGCGGCGAGCATATGGAAACGCTTGGCGCAACCAATACGCTGCGTTTACTTGAAGTAGGCGCTGATGGGGGTGTCAGTGGTCTGTGGGAACTCTAA------------------------
>xylefa3124
ATGTCTGAACGCCAGCGCCGTACCAGGATTCTTGCCACTCTCGGGCCAGCGACAGATCCGCCCGGTGTGCTTGATGCGCTGTTTAAGGCGGGAGTTAATGTGGTGAGGCTGAATTTCAGCCATGGCGATGCTTCGGATCAGGCCAGGCGTGCTGCTGAAGTGCGTGCGGCGGCGGCGCATGTGGGCGTTGAGATTGGCATTCTTGCGGATCTACCCGGTCCGAAGATCCGTATTGGACGTTTTACCGAGGGGAAAGTGCGGCTTGTGGCTGATGCGCGCTTTGATCTGCTTGCCGATAGCAATGCACCGCTGGGGGATGCGACTCAAGTTGGGGTCAGTTATCTGGGGTTGCCGCAGGATGTCGCCGCCGGAGACGTGTTGTTACTGGATGATGGCCTCATGCAATTGCAGGTGGTGCAAGTGCAGGGCGCACGGATTGTGACGACGGTGCTTAACGATGGTGTGTTGTCGGACCGTAAGGGGTTGAATAAGCAAGGCGGCGGTTTGTCGCTGGGTGCGCTGACGGATCGTGATCGCGAACTGATTGGCATCGTTTCCAGGATGGGGGTCGACTTTATTGCAGTTTCGTTTTGTCGTCATGCTGAAGAGATGCATGAGGCGCGTCGCATTGCTCGGGAGTGCGGCTGTGATGCTGCGCTGGTGTCTAAGATCGAGCGTGCTGAGGCTATCGTGAATCTTGCCGAGATTGTTGCGGCTTCGGATGTGGTGATGGTTGCGCGTGGTGATTTAGGTGTGGAGATTGGTGACGCTCAATTGCCGGGCTTGCAAAAAAAGATCATCAAAGAAGCGTTGCTACAGAACAAGGTGGTGATTACTGCCACGCAGATGCTGCAATCAATGGTTGAAAGTCCGATGCCGACTCGTGCTGAGGTGCTGGATGTGGCCAATGCGGTGATTGATGGGACCGATGCGGTGATGCTGTCGGCTGAAACGGCGACAGGTGATTATCCAGTCAAGGCAGTAGAGGCGATGGCGCGTATCTGTCTGGGAGCGGAACACCAGTTTGAGTTTGATACTGATTATGAGATGGCGCAGCGTAATTTGCAGCGTGCAGATCATGCGATTGCAATGGCAACGATGTTCTTATCTGAGCACATTTGCCTTGGTGGTGTGGTTGCATTGACGGAGTCCGGTACGACGCCACGGTTTCTCTCGCGGTTCCGGTCGCACGTCCCGATCTATGCGTTTACGCGTCACGAGGATGTGCGGCGGCGCATGGTGCTGATGCGTGGTGTATTTCCGATGCGTTTTGACAGCCGTGGTTTGACGCCGCGTGAGGCAGCCAGGGCGACAATCCGTCTTTTGGTGGAATGTGGTTGTATGAGTCCGGGGGATCGTGTGGTGTTCACGAGCGGCGAGCATATGGAAACGCTTGGCGCAACCAATACGCTGCGTTTACTTGAAGTAGGCGCTGATGGGGGTGTCAGTGGTCTGTGGGAACTCTAA------------------------
>xylefaco32
ATGTCTGAACGCCAGCGCCGTACCAGGATTCTTGCCACTCTCGGGCCAGCGACAGATCCGCCCGGTGTGCTTGATGCGCTGTTTAAGGCGGGAGTTAATGTGGTGAGGCTGAATTTCAGCCATGGCGATGCTTCGGATCAGGCCAGGCGTGCTGCTGAAGTGCGTGCGGCGGCGGCGCATGTGGGCGTTGAGATTGGCATTCTTGCGGATCTACCCGGTCCGAAGATCCGTATTGGACGTTTTACCGAGGGGAAAGTGCGGCTTGTGGCTGATGCGCGCTTTGATCTGCTTGCCGATAGCAATGCACCGCTGGGGGATGCGACTCAAGTTGGGGTCAGTTATCTGGGGTTGCCGCAGGATGTCGCCGCCGGAGACGTGTTGTTACTGGATGATGGCCTCATGCAATTGCAGGTGGTGCAAGTGCAGGGCGCACGGATTGTGACGACGGTGCTTAACGATGGTGTGTTGTCGGACCGTAAGGGGTTGAATAAGCAAGGCGGCGGTTTGTCGCTGGGTGCGCTGACGGATCGTGATCGCGAACTGATTGGCATCGTTTCCAGGATGGGGGTCGACTTTATTGCAGTTTCGTTTTGTCGTCATGCTGAAGAGATGCATGAGGCGCGTCGCATTGCTCGGGAGTGCGGCTGTGATGCTGCGCTGGTGTCTAAGATCGAGCGTGCTGAGGCTATCGTGAATCTTGCCGAGATTGTTGCGGCTTCGGATGTGGTGATGGTTGCGCGTGGTGATTTAGGTGTGGAGATTGGTGACGCTCAATTGCCGGGCTTGCAAAAAAAGATCATCAAAGAAGCGTTGCTACAGAACAAGGTGGTGATTACTGCCACGCAGATGCTGCAATCAATGGTTGAAAGTCCGATGCCGACTCGTGCTGAGGTGCTGGATGTGGCCAATGCGGTGATTGATGGGACCGATGCGGTGATGCTGTCGGCTGAAACGGCGACAGGTGATTATCCAGTCAAGGCAGTAGAGGCGATGGCGCGTATCTGTCTGGGAGCGGAACACCAGTTTGAGTTTGATACTGATTATGAGATGGCGCAGCGTAATTTGCAGCGTGCAGATCATGCGATTGCAATGGCAACGATGTTCTTATCTGAGCACATTTGCCTTGGTGGTGTGGTTGCATTGACGGAGTCCGGTACGACGCCACGGTTTCTCTCGCGGTTCCGGTCGCACGTCCCGATCTATGCGTTTACGCGTCACGAGGATGTGCGGCGGCGCATGGTGCTGATGCGTGGTGTATTTCCGATGCGTTTTGACAGCCGTGGTTTGACGCCGCGTGAGGCAGCCAGGGCGACAATCCGTCTTTTGGTGGAATGTGGTTGTATGAGTCCGGGGGATCGTGTGGTGTTCACGAGCGGCGAGCATATGGAAACGCTTGGCGCAACCAATACGCTGCGTTTACTTGAAGTAGGCGCTGATGGGGGTGTCAGTGGTCTGTGGGAACTCTAA------------------------
>xylefaco6c
ATGTCTGAACGCCAGCGCCGTACCAGGATTCTTGCCACTCTCGGGCCAGCGACAGATCCGCCCGGTGTGCTTGATGCGCTGTTTAAGGCGGGAGTTAATGTGGTGAGGCTGAATTTCAGCCATGGCGATGCTTCGGATCAGGCCAGGCGTGCTGCTGAAGTGCGTGCGGCGGCGGCGCATGTGGGCGTTGAGATTGGCATTCTTGCGGATCTACCCGGTCCGAAGATCCGTATTGGACGTTTTACCGAGGGGAAAGTGCGGCTTGTGGCTGATGCGCGCTTTGATCTGCTTGCCGATAGCAATGCACCGCTGGGGGATGCGACTCAAGTTGGGGTCAGTTATCTGGGGTTGCCGCAGGATGTCGCCGCCGGAGACGTGTTGTTACTGGATGATGGCCTCATGCAATTGCAGGTGGTGCAAGTGCAGGGCGCACGGATTGTGACGACGGTGCTTAACGATGGTGTGTTGTCGGACCGTAAGGGGTTGAATAAGCAAGGCGGCGGTTTGTCGCTGGGTGCGCTGACGGATCGTGATCGCGAACTGATTGGCATCGTTTCCAGGATGGGGGTCGACTTTATTGCAGTTTCGTTTTGTCGTCATGCTGAAGAGATGCATGAGGCGCGTCGCATTGCTCGGGAGTGCGGCTGTGATGCTGCGCTGGTGTCTAAGATCGAGCGTGCTGAGGCTATCGTGAATCTTGCCGAGATTGTTGCGGCTTCGGATGTGGTGATGGTTGCGCGTGGTGATTTAGGTGTGGAGATTGGTGACGCTCAATTGCCGGGCTTGCAAAAAAAGATCATCAAAGAAGCGTTGCTACAGAACAAGGTGGTGATTACTGCCACGCAGATGCTGCAATCAATGGTTGAAAGTCCGATGCCGACTCGTGCTGAGGTGCTGGATGTGGCCAATGCGGTGATTGATGGGACCGATGCGGTGATGCTGTCGGCTGAAACGGCGACAGGTGATTATCCAGTCAAGGCAGTAGAGGCGATGGCGCGTATCTGTCTGGGAGCGGAACACCAGTTTGAGTTTGATACTGATTATGAGATGGCGCAGCGTAATTTGCAGCGTGCAGATCATGCGATTGCAATGGCAACGATGTTCTTATCTGAGCACATTTGCCTTGGTGGTGTGGTTGCGTTGACGGAGTCCGGTACGACGCCACGGTTTCTCTCGCGGTTCCGGTCGCACGTCCCGATCTATGCGTTTACGCGTCACGAGGATGTGCGGCGGCGCATGGTGCTGATGCGTGGTGTATTTCCGATGCGTTTTGACAGCCGTGGTTTGACGCCGCGTGAGGCAGCCAGGGCGACAATCCGTCTTTTGGTGGAATGTGGTTGTATGAGTCCGGGGGATCGTGTGGTGTTCACGAGCGGCGAGCATATGGAAACGCTTGGCGCAACCAATACGCTGCGTTTACTTGAAGTAGGCGCTGATGGGGGTGTCAGTGGTCTGTGGGAACTCTAA------------------------
>xylefaCVC1
ATGTCTGAACGCCAGCGCCGTACCAGGATTCTTGCCACTCTCGGGCCAGCGACAGATCCGCCCGGTGTGCTTGATGCGCTGTTTAAGGCGGGAGTTAATGTGGTGAGGCTGAATTTCAGCCATGGCGATGCTTCGGATCAGGCCAGGCGTGCTGCTGAAGTGCGTGCGGCGGCGGCGCATGTGGGCGTTGAGATTGGCATTCTTGCGGATCTACCCGGTCCGAAGATCCGTATTGGACGTTTTACCGAGGGGAAAGTGCGGCTTGTGGCTGATGCGCGCTTTGATCTGCTTGCCGATAGCAATGCACCGCTGGGGGATGCGACTCAAGTTGGGGTCAGTTATCTGGGGTTGCCGCAGGATGTCGCCGCCGGAGACGTGTTGTTACTGGATGATGGCCTCATGCAATTGCAGGTGGTGCAAGTGCAGGGCGCACGGATTGTGACGACGGTGCTTAACGATGGTGTGTTGTCGGACCGTAAGGGGTTGAATAAGCAAGGCGGCGGTTTGTCGCTGGGTGCGCTGACGGATCGTGATCGCGAACTGATTGGCATCGTTTCCAGGATGGGGGTCGACTTTATTGCAGTTTCGTTTTGTCGTCATGCTGAAGAGATGCATGAGGCGCGTCGCATTGCTCGGGAGTGCGGCTGTGATGCTGCGCTGGTGTCTAAGATCGAGCGTGCTGAGGCTATCGTGAATCTTGCCGAGATTGTTGCGGCTTCGGATGTGGTGATGGTTGCGCGTGGTGATTTAGGTGTGGAGATTGGTGACGCTCAATTGCCGGGCTTGCAAAAAAAGATCATCAAAGAAGCGTTGCTACAGAACAAGGTGGTGATTACTGCCACGCAGATGCTGCAATCAATGGTTGAAAGTCCGATGCCGACTCGTGCTGAGGTGCTGGATGTGGCCAATGCGGTGATTGATGGGACCGATGCGGTGATGCTGTCGGCTGAAACGGCGACAGGTGATTATCCAGTCAAGGCAGTAGAGGCGATGGCGCGTATCTGTCTGGGAGCGGAACACCAGTTTGAGTTTGATACTGATTATGAGATGGCGCAGCGTAATTTGCAGCGTGCAGATCATGCGATTGCAATGGCAACGATGTTCTTATCTGAGCACATTTGCCTTGGTGGTGTGGTTGCATTGACGGAGTCCGGTACGACGCCACGGTTTCTCTCGCGGTTCCGGTCGCACGTCCCGATCTATGCGTTTACGCGTCACGAGGATGTGCGGCGGCGCATGGTGCTGATGCGTGGTGTATTTCCGATGCGTTTTGACAGCCGTGGTTTGACGCCGCGTGAGGCAGCCAGGGCGACAATCCGTCTTTTGGTGGAATGTGGTTGTATGAGTCCGGGGGATCGTGTGGTGTTCACGAGCGGCGAGCATATGGAAACGCTTGGCGCAACCAATACGCTGCGTTTACTTGAAGTAGGCGCTGATGGGGGTGTCAGTGGTCTGTGGGAACTCTAA------------------------
>xylefaHib4
ATGTCTGAACGCCAGCGTCGTACCAGGATTCTTGCCACTCTCGGGCCAGCGACAGATCCGCCCGGTGTGCTTGATGCGCTGTTTAAGGCGGGAGTTAATGTGGTGAGGCTGAATTTCAGCCATGGCGATGCTTCGGATCAGGCCAGGCGTGCTGCTGAAGTGCGTGCGGCGGCGGCGCATGTGGGCGTTGAGATTGGCATTCTTGCGGATCTACCCGGTCCGAAGATCCGTATTGGACGTTTTACCGAGGGGAAAGTGCGGCTTGTGGCTGATGCGCGCTTTGATCTGCTTGCCGATAGCAATGCACCGCTGGGGGATGCGACTCAAGTTGGGGTCAGTTATCTGGGGTTGCCGCAGGATGTCGCCGCCGGAGATGTGTTGTTACTGGATGATGGCCTCATGCAATTGCAGGTGGTGCAAGTGCAGGGCGCACGGATTGTGACGACGGTGCTTAACGATGGTGTGTTGTCGGACCGTAAGGGGTTGAATAAGCAAGGCGGCGGTTTGTCGCTGGGTGCGCTGACGGATCGTGATCGCGAACTGATTGGCATCGTTTCCAGGATGGGGGTCGACTTTATTGCAGTTTCGTTTTGTCGTCATGCTGAAGAGATGCATGAGGCGCGTCGCATTGCTCGGAAGTGCGGCTGTGATGCTGCGCTGGTGTCTAAGATCGAGCGTGCTGAGGCTATCGTGAATCTTGCCGAGATTGTTGCGGCTTCGGATGTGGTGATGGTTGCGCGTGGTGATTTAGGTGTGGAGATTGGTGACGCTCAATTGCCGGGCTTGCAAAAAAAGATCATCAAAGAAGCGTTGCTACAGAACAAGGTGGTGATTACTGCCACGCAGATGCTGCAATCAATGGTTGAAAGTCCGATGCCGACTCGTGCTGAGGTGCTGGATGTGGCCAATGCGGTGATTGATGGGACCGATGCGGTGATGCTGTCGGCTGAAACGGCGACAGGTGATTATCCAGTCAAGGCAGTAGAGGCGATGGCGCGTATCTGTCTGGGAGCGGAACACCAGTTTGAGTTTGATACTGATTATGAGATGGCGCAGCGTAATTTGCAGCGTGCAGATCATGCGATTGCAATGGCAACGATGTTCTTATCTGAGCACATTTGCCTTGGTGGTGTGGTTGCGTTGACGGAGTCCGGTACGACGCCACGGTTTCTCTCGCGGTTCCGGTCGCACGTCCCGATCTATGCGTTTACGCGTCACGAGGATGTGCGGCGGCGCATGGTGCTGATGCGTGGTGTATTTCCGATGCGTTTTGACAGCCGTGGTTTGACGCCGCGTGAGGCAGCCAGGGCGACAATCCGTCTTTTGGTGGAATGTGGTTGTATGAGTCCGGGGGATCGTGTGGTGTTCACGAGCGGCGAGCATATGGAAACGCTTGGCGCAACCAATACGCTGCGTTTACTTGAAGTAGGCGCTGATGGGGGTGTCAGTGGTCTGTGGGAACTCTAA------------------------
>xylefaJa12
ATGTCTGAACGCCAGCGCCGTACCAGGATTCTTGCCACTCTCGGGCCAGCGACAGATCCGCCCGGTGTGCTTGATGCGCTGTTTAAGGCGGGAGTTAATGTGGTGAGGCTGAATTTCAGCCATGGCGATGCTTCGGATCAGGCCAGGCGTGCTGCTGAAGTGCGTGCGGCGGCGGCGCATGTGGGCGTTGAGATTGGCATTCTTGCGGATCTACCCGGTCCGAAGATCCGTATTGGACGTTTTACCGAGGGGAAAGTGCGGCTTGTGGCTGATGCGCGCTTTGATCTGCTTGCCGATAGCAATGCACCGCTGGGGGATGCGACTCAAGTTGGGGTCAGTTATCTGGGGTTGCCGCAGGATGTCGCCGCCGGAGACGTGTTGTTACTGGATGATGGCCTCATGCAATTGCAGGTGGTGCAAGTGCAGGGCGCACGGATTGTGACGACGGTGCTTAACGATGGTGTGTTGTCGGACCGTAAGGGGTTGAATAAGCAAGGCGGCGGTTTGTCGCTGGGTGCGCTGACGGATCGTGATCGCGAACTGATTGGCATCGTTTCCAGGATGGGGGTCGACTTTATTGCAGTTTCGTTTTGTCGTCATGCTGAAGAGATGCATGAGGCGCGTCGCATTGCTCGGGAGTGCGGCTGTGATGCTGCGCTGGTGTCTAAGATCGAGCGTGCTGAGGCTATCGTGAATCTTGCCGAGATTGTTGCGGCTTCGGATGTGGTGATGGTTGCGCGTGGTGATTTAGGTGTGGAGATTGGTGACGCTCAATTGCCGGGCTTGCAAAAAAAGATCATCAAAGAAGCGTTGCTACAGAACAAGGTGGTGATTACTGCCACGCAGATGCTGCAATCAATGGTTGAAAGTCCGATGCCGACTCGTGCTGAGGTGCTGGATGTGGCCAATGCGGTGATTGATGGGACCGATGCGGTGATGCTGTCGGCTGAAACGGCGACAGGTGATTATCCAGTCAAGGCAGTAGAGGCGATGGCGCGTATCTGTCTGGGAGCGGAACACCAGTTTGAGTTTGATACTGATTATGAGATGGCGCAGCGTAATTTGCAGCGTGCAGATCATGCGATTGCAATGGCAACGATGTTCTTATCTGAGCACATTTGCCTTGGTGGTGTGGTTGCATTGACGGAGTCCGGTACGACGCCACGGTTTCTCTCGCGGTTCCGGTCGCACGTCCCGATCTATGCGTTTACGCGTCACGAGGATGTGCGGCGGCGCATGGTGCTGATGCGTGGTGTATTTCCGATGCGTTTTGACAGCCGTGGTTTGACGCCGCGTGAGGCAGCCAGGGCGACAATCCGTCTTTTGGTGGAATGTGGTTGTATGAGTCCGGGGGATCGTGTGGTGTTCACGAGCGGCGAGCATATGGAAACGCTTGGCGCAACCAATACGCTGCGTTTACTTGAAGTAGGCGCTGATGGGGGTGTCAGTGGTCTGTGGGAACTCTAA------------------------
>xylefaOLS8
ATGTCTGAACGCCAGCGCCGTACCAGGATTCTTGCCACTCTCGGGCCAGCGACAGATCCGCCCGGTGTGCTTGATGCGCTGTTTAAGGCGGGAGTTAATGTGGTGAGGCTGAATTTCAGCCATGGCGATGCTTCGGATCAGGCCAGGCGTGCTGCTGAAGTGCGTGCGGCGGCGGCGCATGTGGGCGTTGAGATTGGCATTCTTGCGGATCTACCCGGTCCGAAGATCCGTATTGGACGTTTTACCGAGGGGAAAGTGCGGCTTGTGGCTGATGCGCGCTTTGATCTGCTTGCCGATAGCAATGCACCGCTGGGGGATGCGACTCAAGTTGGGGTCAGTTATCTGGGGTTGCCGCAGGATGTCGCCGCCGGAGACGTGTTGTTACTGGATGATGGCCTCATGCAATTGCAGGTGATGCAAGTGCAGGGCGCACGGATTGTGACGACGGTGCTTAACGATGGTGTGTTGTCGGACCGTAAGGGGTTGAATAAGCAAGGCGGCGGTTTGTCGCTGGGTGCGCTGACGGATCGTGATCGCGAACTGATTGGCATCGTTTCCAGGATGGGGGTCGACTTTATTGCAGTTTCGTTTTGTCGTCATGCTGAAGAGATGCATGAGGCGCGTCGCATTGCTCGGGAGTGCGGCTGTGATGCTGCGCTGGTGTCTAAGATCGAGCGTGCTGAGGCTATCGTGAATCTTGCCGAGATTGTTGCGGCTTCGGATGTGGTGATGGTTGCGCGTGGTGATTTAGGTGTGGAGATTGGTGACGCTCAATTGCCGGGCTTGCAAAAAAAGATCATCAAAGAAGCGTTGCTACAGAACAAGGTGGTGATTACTGCCACGCAGATGCTGCAATCAATGGTTGAAAGTCCGATGCCGACCCGTGCTGAGGTGCTGGATGTGGCCAATGCGGTGATTGATGGGACCGATGCGGTGATGCTGTCGGCTGAAACGGCGACAGGTGATTATCCAGTCAAGGCAGTAGAGGCGATGGCGCGTATCTGTCTGGGAGCGGAACACCAGTTTGAGTTTGATACTGATTATGAGATGGCGCAGCGTAATTTGCAGCGTGCAGATCATGCGATTGCAATGGCAACGATGTTCTTATCTGAGCACATTTGCCTTGGTGGTGTGGTTGCGTTGACGGAGTCCGGTACGACGCCACGGTTTCTCTCGCGGTTCCGGTCGCACGTCCCGATCTATGCGTTTACGCGTCACGAGGATGTGCGGCGGCGCATGGTGCTGATGCGTGGTGTATTTCCGATGCGTTTTGACAGCCGTGGTTTGACGCCGCGTGAGGCAGCCAGGGCGACAATCCGTCTTTTGGTGGAATGTGGTTGTATGAGTCCGGGGGATCGTGTGGTGTTCACGAGCGGCGAGCATATGGAAACGCTTGGCGCAACCAATACGCTGCGTTTACTTGAAGTAGGCGCTGATGGGGGTGTCAGTGGTCTGTGGGAACTCTAA------------------------
>xylefaOLS9
ATGTCTGAACGCCAGCGCCGTACCAGGATTCTTGCCACTCTCGGGCCAGCGACAGATCCGCCCGGTGTGCTTGATGCGCTGTTTAAGGCGGGAGTTAATGTGGTGAGGCTGAATTTCAGCCATGGCGATGCTTCGGATCAGGCCAGGCGTGCTGCTGAAGTGCGTGCGGCGGCGGCGCATGTGGGCGTTGAGATTGGCATTCTTGCGGATCTACCCGGTCCGAAGATCCGTATTGGACGTTTTACCGAGGGGAAAGTGCGGCTTGTGGCTGATGCGCGCTTTGATCTGCTTGCCGATAGCAATGCACCGCTGGGGGATGCGACTCAAGTTGGGGTCAGTTATCTGGGGTTGCCGCAGGATGTCGCCGCCGGAGACGTGTTGTTACTGGATGATGGCCTCATGCAATTGCAGGTGATGCAAGTGCAGGGCGCACGGATTGTGACGACGGTGCTTAACGATGGTGTGTTGTCGGACCGTAAGGGGTTGAATAAGCAAGGCGGCGGTTTGTCGCTGGGTGCGCTGACGGATCGTGATCGCGAACTGATTGGCATCGTTTCCAGGATGGGGGTCGACTTTATTGCAGTTTCGTTTTGTCGTCATGCTGAAGAGATGCATGAGGCGCGTCGCATTGCTCGGGAGTGCGGCTGTGATGCTGCGCTGGTGTCTAAGATCGAGCGTGCTGAGGCTATCGTGAATCTTGCCGAGATTGTTGCGGCTTCGGATGTGGTGATGGTTGCGCGTGGTGATTTAGGTGTGGAGATTGGTGACGCTCAATTGCCGGGCTTGCAAAAAAAGATCATCAAAGAAGCGTTGCTACAGAACAAGGTGGTGATTACTGCCACGCAGATGCTGCAATCAATGGTTGAAAGTCCGATGCCGACCCGTGCTGAGGTGCTGGATGTGGCCAATGCGGTGATTGATGGGACCGATGCGGTGATGCTGTCGGCTGAAACGGCGACAGGTGATTATCCAGTCAAGGCAGTAGAGGCGATGGCGCGTATCTGTCTGGGAGCGGAACACCAGTTTGAGTTTGATACTGATTATGAGATGGCGCAGCGTAATTTGCAGCGTGCAGATCATGCGATTGCAATGGCAACGATGTTCTTATCTGAGCACATTTGCCTTGGTGGTGTGGTTGCGTTGACGGAGTCCGGTACGACGCCACGGTTTCTCTCGCGGTTCCGGTCGCACGTCCCGATCTATGCGTTTACGCGTCACGAGGATGTGCGGCGGCGCATGGTGCTGATGCGTGGTGTATTTCCGATGCGTTTTGACAGCCGTGGTTTGACGCCGCGTGAGGCAGCCAGGGCGACAATCCGTCTTTTGGTGGAATGTGGTTGTATGAGTCCGGGGGATCGTGTGGTGTTCACGAGCGGCGAGCATATGGAAACGCTTGGCGCAACCAATACGCTGCGTTTACTTGAAGTAGGCGCTGATGGGGGTGTCAGTGGTCTGTGGGAACTCTAA------------------------
>xylefaPr8x
ATGTCTGAACGCCAGCGCCGTACCAGGATTCTTGCCACTCTCGGGCCAGCGACAGATCCGCCCGGTGTGCTTGATGCGCTGTTTAAGGCGGGAGTTAATGTGGTGAGGCTGAATTTCAGCCATGGCGATGCTTCGGATCAGGCCAGGCGTGCTGCTGAAGTGCGTGCGGCGGCGGCGCATGTGGGCGTTGAGATTGGCATTCTTGCGGATCTACCCGGTCCGAAGATCCGTATTGGACGTTTTACCGAGGGGAAAGTGCGGCTTGTGGCTGATGCGCGCTTTGATCTGCTTGCCGATAGCAATGCACCGCTGGGGGATGCGACTCAAGTTGGGGTCAGTTATCTGGGGTTGCCGCAGGATGTCGCCGCCGGAGACGTGTTGTTACTGGATGATGGCCTCATGCAATTGCAGGTGGTGCAAGTGCAGGGCGCACGGATTGTGACGACGGTGCTTAACGATGGTGTGTTGTCGGACCGTAAGGGGTTGAATAAGCAAGGCGGCGGTTTGTCGCTGGGTGCGCTGACGGATCGTGATCGCGAACTGATTGGCATCGTTTCCAGGATGGGGGTCGACTTTATTGCAGTTTCGTTTTGTCGTCATGCTGAAGAGATGCATGAGGCGCGTCGCATTGCTCGGGAGTGCGGCTGTGATGCTGCGCTGGTGTCTAAGATCGAGCGTGCTGAGGCTATCGTGAATCTTGCCGAGATTGTTGCGGCTTCGGATGTGGTGATGGTTGCGCGTGGTGATTTAGGTGTGGAGATTGGTGACGCTCAATTGCCGGGCTTGCAAAAAAAGATCATCAAAGAAGCGTTGCTACAGAACAAGGTGGTGATTACTGCCACGCAGATGCTGCAATCAATGGTTGAAAGTCCGATGCCGACTCGTGCTGAGGTGCTGGATGTGGCCAATGCGGTGATTGATGGGACCGATGCGGTGATGCTGTCGGCTGAAACGGCGACAGGTGATTATCCAGTCAAGGCAGTAGAGGCGATGGCGCGTATCTGTCTGGGAGCGGAACACCAGTTTGAGTTTGATACTGATTATGAGATGGCGCAGCGTAATTTGCAGCGTGCAGATCATGCGATTGCAATGGCAACGATGTTCTTATCTGAGCACATTTGCCTTGGTGGTGTGGTTGCGTTGACGGAGTCCGGTACGACGCCACGGTTTCTCTCGCGGTTCCGGTCGCACGTCCCGATCTATGCGTTTACGCGTCACGAGGATGTGCGGCGGCGCATGGTGCTGATGCGTGGTGTATTTCCGATGCGTTTTGACAGCCGTGGTTTGACGCCGCGTGAGGCAGCCAGGGCGACAATCCGTCTTTTGGTGGAATGTGGTTGTATGAGTCCGGGGGATCGTGTGGTGTTCACGAGCGGCGAGCATATGGAAACGCTTGGCGCAACCAATACGCTGCGTTTACTTGAAGTAGGCGCTGATGGGGGTGTCAGTGGTCTGTGGGAACTCTAA------------------------
>xylefaCVC6
ATGTCTGAACGCCAGCGCCGTACCAGGATTCTTGCCACTCTCGGGCCAGCGACAGATCCGCCCGGTGTGCTTGATGCGCTGTTTAAGGCGGGAGTTAATGTGGTGAGGCTGAATTTCAGCCATGGCGATGCTTCGGATCAGGCCAGGCGTGCTGCTGAAGTGCGTGCGGCGGCGGCGCATGTGGGCGTTGAGATTGGCATTCTTGCGGATCTACCCGGTCCGAAGATCCGTATTGGACGTTTTACCGAGGGGAAAGTGCGGCTTGTGGCTGATGCGCGCTTTGATCTGCTTGCCGATAGCAATGCACCGCTGGGGGATGCGACTCAAGTTGGGGTCAGTTATCTGGGGTTGCCGCAGGATGTCGCCGCCGGAGACGTGTTGTTACTGGATGATGGCCTCATGCAATTGCAGGTGGTGCAAGTGCAGGGCGCACGGATTGTGACGACGGTGCTTAACGATGGTGTGTTGTCGGACCGTAAGGGGTTGAATAAGCAAGGCGGCGGTTTGTCGCTGGGTGCGCTGACGGATCGTGATCGCGAACTGATTGGCATCGTTTCCAGGATGGGGGTCGACTTTATTGCAGTTTCGTTTTGTCGTCATGCTGAAGAGATGCATGAGGCGCGTCGCATTGCTCGGGAGTGCGGCTGTGATGCTGCGCTGGTGTCTAAGATCGAGCGTGCTGAGGCTATCGTGAATCTTGCCGAGATTGTTGCGGCTTCGGATGTGGTGATGGTTGCGCGTGGTGATTTAGGTGTGGAGATTGGTGACGCTCAATTGCCGGGCTTGCAAAAAAAGATCATCAAAGAAGCGTTGCTACAGAACAAGGTGGTGATTACTGCCACGCAGATGCTGCAATCAATGGTTGAAAGTCCGATGCCGACTCGTGCTGAGGTGCTGGATGTGGCCAATGCGGTGATTGATGGGACCGATGCGGTGATGCTGTCGGCTGAAACGGCGACAGGTGATTATCCAGTCAAGGCAGTAGAGGCGATGGCGCGTATCTGTCTGGGAGCGGAACACCAGTTTGAGTTTGATACTGATTATGAGATGGCGCAGCGTAATTTGCAGCGTGCAGATCATGCGATTGCAATGGCAACGATGTTCTTATCTGAGCACATTTGCCTTGGTGGTGTGGTTGCATTGACGGAGTCCGGTACGACGCCACGGTTTCTCTCGCGGTTCCGGTCGCACGTCCCGATCTATGCGTTTACGCGTCACGAGGATGTGCGGCGGCGCATGGTGCTGATGCGTGGTGTATTTCCGATGCGTTTTGACAGCCGTGGTTTGACGCCGCGTGAGGCAGCCAGGGCGACAATCCGTCTTTTGGTGGAATGTGGTTGTATGAGTCCGGGGGATCGTGTGGTGTTCACGAGCGGCGAGCATATGGAAACGCTTGGCGCAACCAATACGCTGCGTTTACTTGAAGTAGGCGCTGATGGGGGTGTCAGTGGTCTGTGGGAACTCTAA------------------------
>xylefaCOF7
ATGTCTGAACGCCAGCGCCGTACCAGGATTCTTGCCACTCTCGGGCCAGCGACAGATCCGCCCGGTGTGCTTGATGCGCTGTTTAAGGCGGGAGTTAATGTGGTGAGGCTGAATTTCAGCCATGGCGATGCTTCGGATCAGGCCAGGCGTGCTGCTGAAGTGCGTGCGGCGGCGGCGCATGTGGGCGTTGAGATTGGCATTCTTGCGGATCTACCCGGTCCGAAGATCCGTATTGGACGTTTTACCGAGGGGAAAGTGCGGCTTGTGGCTGATGCGCGCTTTGATCTGCTTGCCGATAGCAATGCACCGCTGGGGGATGCGACTCAAGTTGGGGTCAGTTATCTGGGGTTGCCGCAGGATGTCGCCGCCGGAGACGTGTTGTTACTGGATGATGGCCTCATGCAATTGCAGGTGATGCAAGTGCAGGGCGCACGGATTGTGACGACGGTGCTTAACGATGGTGTGTTGTCGGACCGTAAGGGGTTGAATAAGCAAGGCGGCGGTTTGTCGCTGGGTGCGCTGACGGATCGTGATCGCGAACTGATTGGCATCGTTTCCAGGATGGGGGTCGACTTTATTGCAGTTTCGTTTTGTCGTCATGCTGAAGAGATGCATGAGGCGCGTCGCATTGCTCGGGAGTGCGGCTGTGATGCTGCGCTGGTGTCTAAGATCGAGCGTGCTGAGGCTATCGTGAATCTTGCCGAGATTGTTGCGGCTTCGGATGTGGTGATGGTTGCGCGTGGTGATTTAGGTGTGGAGATTGGTGACGCTCAATTGCCGGGCTTGCAAAAAAAGATCATCAAAGAAGCGTTGCTACAGAACAAGGTGGTGATTACTGCCACGCAGATGCTGCAATCAATGGTTGAAAGTCCGATGCCGACCCGTGCTGAGGTGCTGGATGTGGCCAATGCGGTGATTGATGGGACCGATGCGGTGATGCTGTCGGCTGAAACGGCGACAGGTGATTATCCAGTCAAGGCAGTAGAGGCGATGGCGCGTATCTGTCTGGGAGCGGAACACCAGTTTGAGTTTGATACTGATTATGAGATGGCGCAGCGTAATTTGCAGCGTGCAGATCATGCGATTGCAATGGCAACGATGTTCTTATCTGAGCACATTTGCCTTGGTGGTGTGGTTGCGTTGACGGAGTCCGGTACGACGCCACGGTTTCTCTCGCGGTTCCGGTCGCACGTCCCGATCTATGCGTTTACGCGTCACGAGGATGTGCGGCGGCGCATGGTGCTGATGCGTGGTGTATTTCCGATGCGTTTTGACAGCCGTGGTTTGACGCCGCGTGAGGCAGCCAGGGCGACAATCCGTCTTTTGGTGGAATGTGGTTGTATGAGTCCGGGGGATCGTGTGGTGTTCACGAGCGGCGAGCATATGGAAACGCTTGGCGCAACCAATACGCTGCGTTTACTTGAAGTAGGCGCTGATGGGGGTGTCAGTGGTCTGTGGGAACTCTAA------------------------
>xylefaU24D
ATGTCTGAACGCCAGCGCCGTACCAGGATTCTTGCCACTCTCGGGCCAGCGACAGATCCGCCCGGTGTGCTTGATGCGCTGTTTAAGGCGGGAGTTAATGTGGTGAGGCTGAATTTCAGCCATGGCGATGCTTCGGATCAGGCCAGGCGTGCTGCTGAAGTGCGTGCGGCGGCGGCGCATGTGGGCGTTGAGATTGGCATTCTTGCGGATCTACCCGGTCCGAAGATCCGTATTGGACGTTTTACCGAGGGGAAAGTGCGGCTTGTGGCTGATGCGCGCTTTGATCTGCTTGCCGATAGCAATGCACCGCTGGGGGATGCGACTCAAGTTGGGGTCAGTTATCTGGGGTTGCCGCAGGATGTCGCCGCCGGAGACGTGTTGTTACTGGATGATGGCCTCATGCAATTGCAGGTGGTGCAAGTGCAGGGCGCACGGATTGTGACGACGGTGCTTAACGATGGTGTGTTGTCGGACCGTAAGGGGTTGAATAAGCAAGGCGGCGGTTTGTCGCTGGGTGCGCTGACGGATCGTGATCGCGAACTGATTGGCATCGTTTCCAGGATGGGGGTCGACTTTATTGCAGTTTCGTTTTGTCGTCATGCTGAAGAGATGCATGAGGCGCGTCGCATTGCTCGGGAGTGCGGCTGTGATGCTGCGCTGGTGTCTAAGATCGAGCGTGCTGAGGCTATCGTGAATCTTGCCGAGATTGTTGCGGCTTCGGATGTGGTGATGGTTGCGCGTGGTGATTTAGGTGTGGAGATTGGTGACGCTCAATTGCCGGGCTTGCAAAAAAAGATCATCAAAGAAGCGTTGCTACAGAACAAGGTGGTGATTACTGCCACGCAGATGCTGCAATCAATGGTTGAAAGTCCGATGCCGACTCGTGCTGAGGTGCTGGATGTGGCCAATGCGGTGATTGATGGGACCGATGCGGTGATGCTGTCGGCTGAAACGGCGACAGGTGATTATCCAGTCAAGGCAGTAGAGGCGATGGCGCGTATCTGTCTGGGAGCGGAACACCAGTTTGAGTTTGATACTGATTATGAGATGGCGCAGCGTAATTTGCAGCGTGCAGATCATGCGATTGCAATGGCAACGATGTTCTTATCTGAGCACATTTGCCTTGGTGGTGTGGTTGCATTGACGGAGTCCGGTACGACGCCACGGTTTCTCTCGCGGTTCCGGTCGCACGTCCCGATCTATGCGTTTACGCGTCACGAGGATGTGCGGCGGCGCATGGTGCTGATGCGTGGTGTATTTCCGATGCGTTTTGACAGCCGTGGTTTGACGCCGCGTGAGGCAGCCAGGGCGACAATCCGTCTTTTGGTGGAATGTGGTTGTATGAGTCCGGGGGATCGTGTGGTGTTCACGAGCGGCGAGCATATGGAAACGCTTGGCGCAACCAATACGCTGCGTTTACTTGAAGTAGGCGCTGATGGGGGTGTCAGTGGTCTGTGGGAACTCTAA------------------------
>xylefaCOF4
ATGTCTGAACGCCAGCGCCGTACCAGGATTCTTGCCACTCTCGGGCCAGCGACAGATCCGCCCGGTGTGCTTGATGCGCTGTTTAAGGCGGGAGTTAATGTGGTGAGGCTGAATTTCAGCCATGGCGATGCTTCGGATCAGGCCAGGCGTGCTGCTGAAGTGCGTGCGGCGGCGGCGCATGTGGGCGTTGAGATTGGCATTCTTGCGGATCTACCCGGTCCGAAGATCCGTATTGGACGTTTTACCGAGGGGAAAGTGCGGCTTGTGGCTGATGCGCGCTTTGATCTGCTTGCCGATAGCAATGCACCGCTGGGGGATGCGACTCAAGTTGGGGTCAGTTATCTGGGGTTGCCGCAGGATGTCGCCGCCGGAGACGTGTTGTTACTGGATGATGGCCTCATGCAATTGCAGGTGGTGCAAGTGCAGGGCGCACGGATTGTGACGACGGTGCTTAACGATGGTGTGTTGTCGGACCGTAAGGGGTTGAATAAGCAAGGCGGCGGTTTGTCGCTGGGTGCGCTGACGGATCGTGATCGCGAACTGATTGGCATCGTTTCCAGGATGGGGGTCGACTTTATTGCAGTTTCGTTTTGTCGTCATGCTGAAGAGATGCATGAGGCGCGTCGCATTGCTCGGGAGTGCGGCTGTGATGCTGCGCTGGTGTCTAAGATCGAGCGTGCTGAGGCTATCGTGAATCTTGCCGAGATTGTTGCGGCTTCGGATGTGGTGATGGTTGCGCGTGGTGATTTAGGTGTGGAGATTGGTGACGCTCAATTGCCGGGCTTGCAAAAAAAGATCATCAAAGAAGCGTTGCTACAGAACAAGGTGGTGATTACTGCCACGCAGATGCTGCAATCAATGGTTGAAAGTCCGATGCCGACTCGTGCTGAGGTGCTGGATGTGGCCAATGCGGTGATTGATGGGACCGATGCGGTGATGCTGTCGGCTGAAACGGCGACAGGTGATTATCCAGTCAAGGCAGTAGAGGCGATGGCGCGTATCTGTCTGGGAGCGGAACACCAGTTTGAGTTTGATACTGATTATGAGATGGCGCAGCGTAATTTGCAGCGTGCAGATCATGCGATTGCAATGGCAACGATGTTCTTATCTGAGCACATTTGCCTTGGTGGTGTGGTTGCGTTGACGGAGTCCGGTACGACGCCACGGTTTCTCTCGCGGTTCCGGTCGCACGTCCCGATCTATGCGTTTACGCGTCACGAGGATGTGCGGCGGCGCATGGTGCTGATGCGTGGTGTATTTCCGATGCGTTTTGACAGCCGTGGTTTGACGCCGCGTGAGGCAGCCAGGGCGACAATCCGTCTTTTGGTGGAATGTGGTTGTATGAGTCCGGGGGATCGTGTGGTGTTCACGAGCGGCGAGCATATGGAAACGCTTGGCGCAACCAATACGCTGCGTTTACTTGAAGTAGGCGCTGATGGGGGTGTCAGTGGTCTGTGGGAACTCTAA------------------------
>xylefacodi
ATGTCTGAACGCCAGCGCCGTACCAGGATTCTTGCCACTCTCGGGCCAGCGACAGATCCGCCCGGTGTGCTTGATGCGCTGTTTAAGGCGGGAGTTAATGTGGTGAGGCTGAATTTCAGCCATGGCGATGCTTCGGATCAGGCCAGGCGTGCTGCTGAAGTGCGTGCGGCGGCGGCGCATGTGGGCGTTGAGATTGGCATTCTTGCGGATCTACCCGGTCCGAAGATCCGTATTGGACGTTTTACCGAGGGGAAAGTGCGGCTTGTGGCTGATGCGCGCTTTGATCTGCTTGCCGATAGCAATGCACCGCTGGGGGATGCGACTCAAGTTGGGGTCAGTTATCTGGGGTTGCCGCAGGATGTCGCCGCCGGAGACGTGTTGTTACTGGATGATGGCCTCATGCAATTGCAGGTGATGCAAGTGCAGGGCGCACGGATTGTGACGACGGTGCTTAACGATGGTGTGTTGTCGGACCGTAAGGGGTTGAATAAGCAAGGCGGCGGTTTGTCGCTGGGTGCGCTGACGGATCGTGATCGCGAACTGATTGGCATCGTTTCCAGGATGGGGGTCGACTTTATTGCAGTTTCGTTTTGTCGTCATGCTGAAGAGATGCATGAGGCGCGTCGCATTGCTCGGGAGTGCGGCTGTGATGCTGCGCTGGTGTCTAAGATCGAGCGTGCTGAGGCTATCGTGAATCTTGCCGAGATTGTTGCGGCTTCGGATGTGGTGATGGTTGCGCGTGGTGATTTAGGTGTGGAGATTGGTGACGCTCAATTGCCGGGCTTGCAAAAAAAGATCATCAAAGAAGCGTTGCTACAGAACAAGGTGGTGATTACTGCCACGCAGATGCTGCAATCAATGGTTGAAAGTCCGATGCCGACCCGTGCTGAGGTGCTGGATGTGGCCAATGCGGTGATTGATGGGACCGATGCGGTGATGCTGTCGGCTGAAACGGCGACAGGTGATTATCCAGTCAAGGCAGTAGAGGCGATGGCGCGTATCTGTCTGGGAGCGGAACACCAGTTTGAGTTTGATACTGATTATGAGATGGCGCAGCGTAATTTGCAGCGTGCAGATCATGCGATTGCAATGGCAACGATGTTCTTATCTGAGCACATTTGCCTTGGTGGTGTGGTTGCGTTGACGGAGTCCGGTACGACGCCACGGTTTCTCTCGCGGTTCCGGTCGCACGTCCCGATCTATGCGTTTACGCGTCACGAGGATGTGCGGCGGCGCATGGTGCTGATGCGTGGTGTATTTCCGATGCGTTTTGACAGCCGTGGTTTGACGCCGCGTGAGGCAGCCAGGGCGACAATCCGTCTTTTGGTGGAATGTGGTTGTATGAGTCCGGGGGATCGTGTGGTGTTCACGAGCGGCGAGCATATGGAAACGCTTGGCGCAACCAATACGCTGCGTTTACTTGAAGTAGGCGCTGATGGGGGTGTCAGTGGTCTGTGGGAACTCTAA------------------------
>xylefasFb7
ATGTCTGAACGCCAGCGCCGTACCAGGATTCTTGCCACTCTCGGGCCAGCGACAGATCCGCCCGGTGTGCTTGATGCGCTGTTTAAGGCGGGAGTTAATGTGGTGAGGCTGAATTTCAGCCATGGCGATGCTTCGGATCAGGCCAGGCGTGCTGCTGAAGTGCGTGCGGCGGCGGCGCATGTGGGCGTTGAGATTGGCATTCTTGCGGATCTACCCGGTCCGAAGATCCGTATTGGACGTTTTACCGAGGGGAAAGTGCGGCTTGTGGCTGATGCGCGCTTTGATCTGCTTGCCGATAGCAATGCACCGCTGGGGGATGCGACTCAAGTTGGGGTCAGTTATCTGGGGTTGCCGCAGGATGTCGCCGCCGGAGACGTGTTGTTACTGGATGATGGCCTCATGCAATTGCAGGTGGTGCAAGTGCAGGGCGCACGGATTGTGACGACGGTGCTTAACGATGGTGTGTTGTCGGACCGTAAGGGGTTGAATAAGCAAGGCGGCGGTTTGTCGCTGGGTGCGCTGACGGATCGTGATCGCGAACTGATTGGCATCGTTTCCAGGATGGGGGTCGACTTTATTGCAGTTTCGTTTTGTCGTCATGCTGAAGAGATGCATGAGGCGCGTCGCATTGCTCGGGAGTGCGGCTGTGATGCTGCGCTGGTGTCTAAGATCGAGCGTGCTGAGGCTATCGTGAATCTTGCCGAGATTGTTGCGGCTTCGGATGTGGTGATGGTTGCGCGTGGTGATTTAGGTGTGGAGATTGGTGACGCTCAATTGCCGGGCTTGCAAAAAAAGATCATCAAAGAAGCGTTGCTACAGAACAAGGTGGTGATTACTGCCACGCAGATGCTGCAATCAATGGTTGAAAGTCCGATGCCGACTCGTGCTGAGGTGCTGGATGTGGCCAATGCGGTGATTGATGGGACCGATGCGGTGATGCTGTCGGCTGAAACGGCGACAGGTGATTATCCAGTCAAGGCAGTAGAGGCGATGGCGCGTATCTGTCTGGGAGCGGAACACCAGTTTGAGTTTGATACTGATTATGAGATGGCGCAGCGTAATTTGCAGCGTGCAGATCATGCGATTGCAATGGCAACGATGTTCTTATCTGAGCACATTTGCCTTGGTGGTGTGGTTGCATTGACGGAGTCCGGTACGACGCCACGGTTTCTCTCGCGGTTCCGGTCGCACGTCCCGATCTATGCGTTTACGCGTCACGAGGATGTGCGGCGGCGCATGGTGCTGATGCGTGGTGTATTTCCGATGCGTTTTGACAGCCGTGGTTTGACGCCGCGTGAGGCAGCCAGGGCGACAATCCGTCTTTTGGTGGAATGTGGTTGTATGAGTCCGGGGGATCGTGTGGTGTTCACGAGCGGCGAGCATATGGAAACGCTTGGCGCAACCAATACGCTGCGTTTACTTGAAGTAGGCGCTGATGGGGGTGTCAGTGGTCTGTGGGAACTCTAA------------------------
>long-mer121_
----------------------------------------------------------------------------------------------------------------------------------TTTCGGATCAGGCCAGGCGTGTTGCTGAAGTGCGTGCGGCGGC----------------------------------------------------------------------------------------------------------------------------------------------------------------------------------------------------------------------------------------------------------------------------------------------------------------------------------------------------------------------------------------------------------------------------------------------------------------------------------------------------------------------------------------------------------------------------------------------------------------------------------------------------------------------------------------------------------------------------------------------------------------------------------------------------------------------------------------------------------------------------------------------------------------------------------------------------------------------------------------------------------------------------------------------------------------------------------------------------------------------------------------------------------------------------------------------------------------------------------------------------------------------------------------------------------------------------------------------------------------------
>long-mer122
----------------------------------------------------------------------------------------------------------------------------------------------------------------------------------------------------------------------------------TCCGTATTGGACGTTTTACCGGGGG----------------------------------------------------------------------------------------------------------------------------------------------------------------------------------------------------------------------------------------------------------------------------------------------------------------------------------------------------------------------------------------------------------------------------------------------------------------------------------------------------------------------------------------------------------------------------------------------------------------------------------------------------------------------------------------------------------------------------------------------------------------------------------------------------------------------------------------------------------------------------------------------------------------------------------------------------------------------------------------------------------------------------------------------------------------------------------------------------------------------------------------------------------------------------------------------------------------------------------------------------------------------------------------
>long-mer123
---------------------------------------------------------------------------------------------------------------------------------------------------------------------------------------------------------------------------------------------------------------------------------------------------------------------------------------------------------------------------------------------------------------------------------------------------------------------------------------------------------------------------------------------------------------------------------------------------------------------------------------------------------------------------------------------------------------------------------------------------------------------------------------------------------------------------------------------------------------------------------------------------------------------------------------------------------------------------------------------------------------------------------------------------------------------------------------------------------------------------------------------------------------------------------------------------------------------------------------------------------------------------------------------------------------------------------------------------------------------------------------------------------------------------------------------------------------------------CTTGAAGTAGGCGCTGATGGGTGTGTCAGTGGT---------------------------------------
>long-mer124
-------------------------------------------------------------------------------------------------------------------------------------------------------------------------------------------------------------------------------------------------------------------------------------------------------------------------------------------------------------------------------------------------------------------------------------------------------------------------------------------------------------------------------------------------------------------------------------------------------------------------------------------------------------------------------------------------------------------------------------------------------------------------------------------------------------------------------------------------------------------------------------------------------------------------------------------------------------------------------------------------------------------------------------------------------------------------------------------------------------------------------------------------------------------------------------------------------------------------------------------------------------------------------------------------------------------------------------------------------------------------------------------------------------------------------------------------------------------------------------------------------------TGTGGGAACTCTAAGCTTGCGGATACAAGTAGGTTTCA
