# Supplementary material for: Identification of genetic relationships and subspecies signatures in Xylella fastidiosa
Source: BMC Genomics. 2019 Mar 25;20:239. doi: 10.1186/s12864-019-5565-9 (PMC6434890; doi:10.1186/s12864-019-5565-9)
Supplement: Supplementary file 8 — Analysis of (non-)synonymous SNPs in homologs to CDS harboring specific k-mers for selected enriched GOs. (ZIP 549 kb) [file 12864_2019_5565_MOESM8_ESM.zip › Additional-File8/Additional-File8A_CladeIII/GO-0006096/CP006740.1.945/Clade III assembled to xylefaMU34.fasta]

>xylefaMU34
ATGACTCGTAAACTTGTATTGCTACGCCATGGACAGAGTCAATGGAACTCAATGAACCGTTTTACTGGCTGGGTGGATATAGGGCTGACCGAACAAGGTCATCAAGAAGCCACTATGGCTGGTCATCTGATGAAAAAAGAAGGACTAGAGTTTGATGTCGCTCATACTTCTTTACTTAAGCGGGCGATCCATACATTACAAGACGCACTTAAAGCATTGGACCAGGACTGGTTACCAATTTATAAAAGCTGGCGTCTCAATGAGCGTCACTACGGTGCTCTACAAGGCCTTGATAAAATAGATACCGCAGCTAAACATGGTGAAGAGCAAGTCAATATTTGGCGCCGCTCCTATGACATCCAGCCGCCGCCGATTGATCTAGATGACCCAAGCCATCCAATGCGAGACCGCCGTTACGCTGCTTTGGACCGCAAAGTATTACCTGTGAGGGAATCGCTGAAAAATACACTCGAACGAGTATTACCGTACTGGAATGATGCCATCGCACCACAACTAAATGACAACAAGACGGTACTTATTAGCGCCCACGGCAACTCATTGCGTGCGTTGTACAAGTACCTTAATAAAGAAAGTGATGAGAAAATCCTAAATGTCAATATCCCTACTGGCATTCCACTTCTATTTGAACTGAGCGATACACTACAAGTAGTGAGTTACCGTTACCTTGGCGATCCAGATGCAGCACAACGCGCTGCCGAAATGGTAGCAAACCAAGGTAAGGCGAAGTAA---------------
>xylefa4626
ATGACTCGTAAACTTGTATTGCTACGCCATGGACAGAGTCAATGGAACTCAATGAACCGTTTTACTGGCTGGGTGGATATAGGGCTGACCGAACAAGGTCATCAAGAAGCCACTATGGCTGGTCATCTGATGAAAAAAGAAGGACTAGAGTTTGATGTCGCTCATACTTCTTTACTTAAGCGGGCGATCCATACATTACAAGACGCACTTAAAGCATTGGACCAGGACTGGTTACCAATTTATAAAAGCTGGCGTCTCAATGAGCGTCACTACGGTGCTCTACAAGGCCTTGATAAAATAGATACCGCAGCTAAACATGGTGAAGAGCAAGTCAATATTTGGCGCCGCTCCTATGACATCCAGCCGCCACCGATTGATCTAGATGACCCAAGCCATCCAATGCGAGACCGCCGTTACGCCGCTTTGGACCGCAAAGTATTACCTGTGAGGGAATCGCTGAAAAATACACTCGAACGAGTATTACCGTACTGGAATGATGCCATCGCACCACAACTAAATGACAACAAGACGGTACTTATTAGCGCCCACGGCAACTCATTGCGTGCGTTGTACAAGTACCTTAATAAAGAAAGTGATGAGAAAATCCTAAATGTCAATATCCCTACTGGCATTCCACTTCTATTTGAACTGAGCGATACACTACAAGTAGTGAGTTACCGTTACCTTGGCGATCCAGATGCAGCACAACGCGCTGCCGAAATGGTAGCAAACCAAGGTAAGGCGAAGTAA---------------
>xylefa4627
ATGACTCGTAAACTTGTATTGCTACGCCATGGACAGAGTCAATGGAACTCAATGAACCGTTTTACTGGCTGGGTGGATATAGGGCTGACCGAACAAGGTCATCAAGAAGCCACTATGGCTGGTCATCTGATGAAAAAAGAAGGACTAGAGTTTGATGTCGCTCATACTTCTTTACTTAAGCGGGCGATCCATACATTACAAGACGCACTTAAAGCATTGGACCAGGACTGGTTACCAATTTATAAAAGCTGGCGTCTCAATGAGCGTCACTACGGTGCTCTACAAGGCCTTGATAAAATAGATACCGCAGCTAAACATGGTGAAGAGCAAGTCAATATTTGGCGCCGCTCCTATGACATCCAGCCGCCGCCGATTGATCTAGATGACCCAAGCCATCCAATGCGAGACCGCCGTTACGCTGCTTTGGACCGCAAAGTATTACCTGTGAGGGAATCGCTGAAAAATACACTCGAACGAGTATTACCGTACTGGAATGATGCCATCGCACCACAACTAAATGACAACAAGACGGTACTTATTAGCGCCCACGGCAACTCATTGCGTGCGTTGTACAAGTACCTTAATAAAGAAAGTGATGAGAAAATCCTAAATGTCAATATCCCTACTGGCATTCCACTTCTATTTGAACTGAGCGATACACTACAAGTAGTGAGTTACCGTTACCTTGGCGATCCAGATGCAGCACAACGCGCTGCCGAAATGGTAGCAAACCAAGGTAAGGCGAAGTAA---------------
>xylefa8073
ATGACTCGTAAACTTGTATTGCTACGCCATGGACAGAGTCAATGGAACTCAATGAACCGTTTTACTGGCTGGGTGGATATAGGGCTGACCGAACAAGGTCATCAAGAAGCCACTATGGCTGGTCATCTGATGAAAAAAGAAGGACTAGAGTTTGATGTCGCTCATACTTCTTTACTTAAGCGGGCGATCCATACATTACAAGACGCACTTAAAGCATTGGACCAGGACTGGTTACCAATTTATAAAAGCTGGCGTCTCAATGAGCGTCACTACGGTGCTCTACAAGGCCTTGATAAAATAGATACCGCAGCTAAACATGGTGAAGAGCAAGTCAATATTTGGCGCCGCTCCTATGACATCCAGCCGCCGCCGATTGATCTAGATGACCCAAGCCATCCAATGCGAGACCGCCGTTACGCTGCTTTGGACCGCAAAGTATTACCTGTGAGGGAATCGCTGAAAAATACACTCGAACGAGTATTACCGTACTGGAATGATGCCATCGCACCACAACTAAATGACAACAAGACGGTACTTATTAGCGCCCACGGCAACTCATTGCGTGCGTTGTACAAGTACCTTAATAAAGAAAGTGATGAGAAAATCCTAAATGTCAATATCCCTACTGGCATTCCACTTCTATTTGAACTGAGCGATACACTACAAGTAGTGAGTTACCGTTACCTTGGCGATCCAGATGCAGCACAACGCGCTGCCGAAATGGTAGCAAACCAAGGTAAGGCGAAGTAA---------------
>xylefa8082
ATGACTCGTAAACTTGTATTGCTACGCCATGGACAGAGTCAATGGAACTCAATGAACCGTTTTACTGGCTGGGTGGATATAGGGCTGACCGAACAAGGTCATCAAGAAGCCACTATGGCTGGTCATCTGATGAAAAAAGAAGGACTAGAGTTTGATGTCGCTCATACTTCTTTACTTAAGCGGGCGATCCATACATTACAAGACGCACTTAAAGCATTGGACCAGGACTGGTTACCAATTTATAAAAGCTGGCGTCTCAATGAGCGTCACTACGGTGCTCTACAAGGCCTTGATAAAATAGATACCGCAGCTAAACATGGTGAAGAGCAAGTCAATATTTGGCGCCGCTCCTATGACATCCAGCCGCCACCGATTGATCTAGATGACCCAAGCCATCCAATGCGAGACCGCCGTTACGCCGCTTTGGACCGCAAAGTATTACCTGTGAGGGAATCGCTGAAAAATACACTCGAACGAGTATTACCGTACTGGAATGATGCCATCGCACCACAACTAAATGACAACAAGACGGTACTTATTAGCGCCCACGGCAACTCATTGCGTGCGTTGTACAAGTACCTTAATAAAGAAAGTGATGAGAAAATCCTAAATGTCAATATCCCTACTGGCATTCCACTTCTATTTGAACTGAGCGATACACTACAAGTAGTGAGTTACCGTTACCTTGGCGATCCAGATGCAGCACAACGCGCTGCCGAAATGGTAGCAAACCAAGGTAAGGCGAAGTAA---------------
>xylefa3579
ATGACTCGTAAACTTGTATTGCTACGCCATGGACAGAGTCAATGGAACTCAATGAACCGTTTTACTGGCTGGGTGGATATAGGGCTGACCGAACAAGGTCATCAAGAAGCCACTATGGCTGGTCATCTGATGAAAAAAGAAGGACTAGAGTTTGATGTCGCTCATACTTCTTTACTTAAGCGGGCGATCCATACATTACAAGACGCACTTAAAGCATTGGACCAGGACTGGTTACCAATTTATAAAAGCTGGCGTCTCAATGAGCGTCACTACGGTGCTCTACAAGGCCTTGATAAAATAGATACCGCAGCTAAACATGGTGAAGAGCAAGTCAATATTTGGCGCCGCTCCTATGACATCCAGCCGCCACCGATTGATCTAGATGACCCAAGCCATCCAATGCGAGACCGCCGTTACGCCGCTTTGGACCGCAAAGTATTACCTGTGAGGGAATCGCTGAAAAATACACTCGAACGAGTATTACCGTACTGGAATGATGCCATCGCACCACAACTAAATGACAACAAGACGGTACTTATTAGCGCCCACGGCAACTCATTGCGTGCGTTGTACAAGTACCTTAATAAAGAAAGTGATGAGAAAATCCTAAATGTCAATATCCCTACTGGCATTCCACTTCTATTTGAACTGAGCGATACACTACAAGTAGTGAGTTACCGTTACCTTGGCGATCCAGATGCAGCACAACGCGCTGCCGAAATGGTAGCAAACCAAGGTAAGGCGAAGTAA---------------
>xylefaAnn1
ATGACTCGTAAACTTGTATTGCTACGCCATGGACAGAGTCAATGGAACTCAATGAACCGTTTTACTGGCTGGGTGGATATAGGGCTGACCGAACAAGGTCATCAAGAAGCCACTATGGCTGGTCATCTGATGAAAAAAGAAGGACTAGAGTTTGATGTCGCTCATACTTCTTTACTTAAGCGGGCGATCCATACATTACAAGACGCACTTAAAGCATTGGACCAGGACTGGTTACCAATTTATAAAAGCTGGCGTCTCAATGAGCGTCACTACGGTGCTCTACAAGGCCTTGATAAAATAGATACCGCAGCTAAACATGGTGAAGAGCAAGTCAATATTTGGCGCCGCTCCTATGACATCCAGCCGCCGCCGATTGATCTAGATGACCCAAGCCATCCAATGCGAGACCGCCGTTACGCTGCTTTGGACCGCAAAGTATTACCTGTGAGGGAATCGCTGAAAAATACACTCGAACGAGTATTACCGTACTGGAATGATGCCATCGCACCACAACTAAATGACAACAAGACGGTACTTATTAGCGCCCACGGCAACTCATTGCGTGCGTTGTACAAGTACCTTAATAAAGAAAGTGATGAGAAAATCCTAAATGTCAATATCCCTACTGGCATTCCACTTCTATTTGAACTGAGCGATACACTACAAGTAGTGAGTTACCGTTACCTTGGCGATCCAGATGCAGCACAACGCGCTGCCGAAATGGTAGCAAACCAAGGTAAGGCGAAGTAA---------------
>xylefa8071
ATGACTCGTAAACTTGTATTGCTACGCCATGGACAGAGTCAATGGAACTCAATGAACCGTTTTACTGGCTGGGTGGATATAGGGCTGACCGAACAAGGTCATCAAGAAGCCACTATGGCTGGTCATCTGATGAAAAAAGAAGGACTAGAGTTTGATGTCGCTCATACTTCTTTACTTAAGCGGGCGATCCATACATTACAAGACGCACTTAAAGCATTGGACCAGGACTGGTTACCAATTTATAAAAGCTGGCGTCTCAATGAGCGTCACTACGGTGCTCTACAAGGCCTTGATAAAATAGATACCGCAGCTAAACATGGTGAAGAGCAAGTCAATATTTGGCGCCGCTCCTATGACATCCAGCCGCCACCGATTGATCTAGATGACCCAAGCCATCCAATGCGAGACCGCCGTTACGCCGCTTTGGACCGCAAAGTATTACCTGTGAGGGAATCGCTGAAAAATACACTCGAACGAGTATTACCGTACTGGAATGATGCCATCGCACCACAACTAAATGACAACAAGACGGTACTTATTAGCGCCCACGGCAACTCATTGCGTGCGTTGTACAAGTACCTTAATAAAGAAAGTGATGAGAAAATCCTAAATGTCAATATCCCTACTGGCATTCCACTTCTATTTGAACTGAGCGATACACTACAAGTAGTGAGTTACCGTTACCTTGGCGATCCAGATGCAGCACAACGCGCTGCCGAAATGGTAGCAAACCAAGGTAAGGCGAAGTAA---------------
>xylefaEB92
ATGACTCGTAAACTTGTATTGCTACGCCATGGACAGAGTCAATGGAACTCAATGAACCGTTTTACTGGCTGGGTGGATATAGGGCTGACCGAACAAGGTCATCAAGAAGCCACTATGGCTGGTCATCTGATGAAAAAAGAAGGACTAGAGTTTGATGTCGCTCATACTTCTTTACTTAAGCGGGCGATCCATACATTACAAGACGCACTTAAAGCATTGGACCAGGACTGGTTACCAATTTATAAAAGCTGGCGTCTCAATGAGCGTCACTACGGTGCTCTACAAGGCCTTGATAAAATAGATACCGCAGCTAAACATGGTGAAGAGCAAGTCAATATTTGGCGCCGCTCCTATGACATCCAGCCGCCACCGATTGATCTAGATGACCCAAGCCATCCAATGCGAGACCGCCGTTACGCCGCTTTGGACCGCAAAGTATTACCTGTGAGGGAATCGCTGAAAAATACACTCGAACGAGTATTACCGTACTGGAATGATGCCATCGCACCACAACTAAATGACAACAAGACGGTACTTATTAGCGCCCACGGCAACTCATTGCGTGCGTTGTACAAGTACCTTAATAAAGAAAGTGATGAGAAAATCCTAAATGTCAATATCCCTACTGGCATTCCACTTCTATTTGAACTGAGCGATACACTACAAGTAGTGAGTTACCGTTACCTTGGCGATCCAGATGCAGCACAACGCGCTGCCGAAATGGTAGCAAACCAAGGTAAGGCGAAGTAA---------------
>xylefaGB54
ATGACTCGTAAACTTGTATTGCTACGCCATGGACAGAGTCAATGGAACTCAATGAACCGTTTTACTGGCTGGGTGGATATAGGGCTGACCGAACAAGGTCATCAAGAAGCCACTATGGCTGGTCATCTGATGAAAAAAGAAGGACTAGAGTTTGATGTCGCTCATACTTCTTTACTTAAGCGGGCGATCCATACATTACAAGACGCACTTAAAGCATTGGACCAGGACTGGTTACCAATTTATAAAAGCTGGCGTCTCAATGAGCGTCACTACGGTGCTCTACAAGGCCTTGATAAAATAGATACCGCAGCTAAACATGGTGAAGAGCAAGTCAATATTTGGCGCCGCTCCTATGACATCCAGCCGCCACCGATTGATCTAGATGACCCAAGCCATCCAATGCGAGACCGCCGTTACGCCGCTTTGGACCGCAAAGTATTACCTGTGAGGGAATCGCTGAAAAATACACTCGAACGAGTATTACCGTACTGGAATGATGCCATCGCACCACAACTAAATGACAACAAGACGGTACTTATTAGCGCCCACGGCAACTCATTGCGTGCGTTGTACAAGTACCTTAATAAAGAAAGTGATGAGAAAATCCTAAATGTCAATATCCCTACTGGCATTCCACTTCTATTTGAACTGAGCGATACACTACAAGTAGTGAGTTACCGTTACCTTGGCGATCCAGATGCAGCACAACGCGCTGCCGAAATGGTAGCAAACCAAGGTAAGGCGAAGTAA---------------
>xylefa7970
ATGACTCGTAAACTTGTATTGCTACGCCATGGACAGAGTCAATGGAACTCAATGAACCGTTTTACTGGCTGGGTGGATATAGGGCTGACCGAACAAGGTCATCAAGAAGCCACTATGGCTGGTCATCTGATGAAAAAAGAAGGACTAGAGTTTGATGTCGCTCATACTTCTTTACTTAAGCGGGCGATCCATACATTACAAGACGCACTTAAAGCATTGGACCAGGACTGGTTACCAATTTATAAAAGCTGGCGTCTCAATGAGCGTCACTACGGTGCTCTACAAGGCCTTGATAAAATAGATACCGCAGCTAAACATGGTGAAGAGCAAGTCAATATTTGGCGCCGCTCCTATGACATCCAGCCGCCACCGATTGATCTAGATGACCCAAGCCATCCAATGCGAGACCGCCGTTACGCCGCTTTGGACCGCAAAGTATTACCTGTGAGGGAATCGCTGAAAAATACACTCGAACGAGTATTACCGTACTGGAATGATGCCATCGCACCACAACTAAATGACAACAAGACGGTACTTATTAGCGCCCACGGCAACTCATTGCGTGCGTTGTACAAGTACCTTAATAAAGAAAGTGATGAGAAAATCCTAAATGTCAATATCCCTACTGGCATTCCACTTCTATTTGAACTGAGCGATACACTACAAGTAGTGAGTTACCGTTACCTTGGCGATCCAGATGCAGCACAACGCGCTGCCGAAATGGTAGCAAACCAAGGTAAGGCGAAGTAA---------------
>xylefa7969
ATGACTCGTAAACTTGTATTGCTACGCCATGGACAGAGTCAATGGAACTCAATGAACCGTTTTACTGGCTGGGTGGATATAGGGCTGACCGAACAAGGTCATCAAGAAGCCACTATGGCTGGTCATCTGATGAAAAAAGAAGGACTAGAGTTTGATGTCGCTCATACTTCTTTACTTAAGCGGGCGATCCATACATTACAAGACGCACTTAAAGCATTGGACCAGGACTGGTTACCAATTTATAAAAGCTGGCGTCTCAATGAGCGTCACTACGGTGCTCTACAAGGCCTTGATAAAATAGATACCGCAGCTAAACATGGTGAAGAGCAAGTCAATATTTGGCGCCGCTCCTATGACATCCAGCCGCCACCGATTGATCTAGATGACCCAAGCCATCCAATGCGAGACCGCCGTTACGCCGCTTTGGACCGCAAAGTATTACCTGTGAGGGAATCGCTGAAAAATACACTCGAACGAGTATTACCGTACTGGAATGATGCCATCGCACCACAACTAAATGACAACAAGACGGTACTTATTAGCGCCCACGGCAACTCATTGCGTGCGTTGTACAAGTACCTTAATAAAGAAAGTGATGAGAAAATCCTAAATGTCAATATCCCTACTGGCATTCCACTTCTATTTGAACTGAGCGATACACTACAAGTAGTGAGTTACCGTTACCTTGGCGATCCAGATGCAGCACAACGCGCTGCCGAAATGGTAGCAAACCAAGGTAAGGCGAAGTAA---------------
>xylefaM23s
ATGACTCGTAAACTTGTATTGCTACGCCATGGACAGAGTCAATGGAACTCAATGAACCGTTTTACTGGCTGGGTGGATATAGGGCTGACCGAACAAGGTCATCAAGAAGCCACTATGGCTGGTCATCTGATGAAAAAAGAAGGACTAGAGTTTGATGTCGCTCATACTTCTTTACTTAAGCGGGCGATCCATACATTACAAGACGCACTTAAAGCATTGGACCAGGACTGGTTACCAATTTATAAAAGCTGGCGTCTCAATGAGCGTCACTACGGTGCTCTACAAGGCCTTGATAAAATAGATACCGCAGCTAAACATGGTGAAGAGCAAGTCAATATTTGGCGCCGCTCCTATGACATCCAGCCGCCACCGATTGATCTAGATGACCCAAGCCATCCAATGCGAGACCGCCGTTACGCCGCTTTGGACCGCAAAGTATTACCTGTGAGGGAATCGCTGAAAAATACACTCGAACGAGTATTACCGTACTGGAATGATGCCATCGCACCACAACTAAATGACAACAAGACGGTACTTATTAGCGCCCACGGCAACTCATTGCGTGCGTTGTACAAGTACCTTAATAAAGAAAGTGATGAGAAAATCCTAAATGTCAATATCCCTACTGGCATTCCACTTCTATTTGAACTGAGCGATACACTACAAGTAGTGAGTTACCGTTACCTTGGCGATCCAGATGCAGCACAACGCGCTGCCGAAATGGTAGCAAACCAAGGTAAGGCGAAGTAA---------------
>xylefaMuMD
ATGACTCGTAAACTTGTATTGCTACGCCATGGACAGAGTCAATGGAACTCAATGAACCGTTTTACTGGCTGGGTGGATATAGGGCTGACCGAACAAGGTCATCAAGAAGCCACTATGGCTGGTCATCTGATGAAAAAAGAAGGACTAGAGTTTGATGTCGCTCATACTTCTTTACTTAAGCGGGCGATCCATACATTACAAGACGCACTTAAAGCATTGGACCAGGACTGGTTACCAATTTATAAAAGCTGGCGTCTCAATGAGCGTCACTACGGTGCTCTACAAGGCCTTGATAAAATAGATACCGCAGCTAAACATGGTGAAGAGCAAGTCAATATTTGGCGCCGCTCCTATGACATCCAGCCGCCGCCGATTGATCTAGATGACCCAAGCCATCCAATGCGAGACCGCCGTTACGCTGCTTTGGACCGCAAAGTATTACCTGTGAGGGAATCGCTGAAAAATACACTCGAACGAGTATTACCGTACTGGAATGATGCCATCGCACCACAACTAAATGACAACAAGACGGTACTTATTAGCGCCCACGGCAACTCATTGCGTGCGTTGTACAAGTACCTTAATAAAGAAAGTGATGAGAAAATCCTAAATGTCAATATCCCTACTGGCATTCCACTTCTATTTGAACTGAGCGATACACTACAAGTAGTGAGTTACCGTTACCTTGGCGATCCAGATGCAGCACAACGCGCTGCCGAAATGGTAGCAAACCAAGGTAAGGCGAAGTAA---------------
>xylefastag
ATGACTCGTAAACTTGTATTGCTACGCCATGGACAGAGTCAATGGAACTCAATGAACCGTTTTACTGGCTGGGTGGATATAGGGCTGACCGAACAAGGTCATCAAGAAGCCACTATGGCTGGTCATCTGATGAAAAAAGAAGGACTAGAGTTTGATGTCGCTCATACTTCTTTACTTAAGCGGGCGATCCATACATTACAAGACGCACTTAAAGCATTGGACCAGGACTGGTTACCAATTTATAAAAGCTGGCGTCTCAATGAGCGTCACTACGGTGCTCTACAAGGCCTTGATAAAATAGATACCGCAGCTAAACATGGTGAAGAGCAAGTCAATATTTGGCGCCGCTCCTATGACATCCAGCCGCCACCGATTGATCTAGATGACCCAAGCCATCCAATGCGAGACCGCCGTTACGCCGCTTTGGACCGCAAAGTATTACCTGTGAGGGAATCGCTGAAAAATACACTCGAACGAGTATTACCGTACTGGAATGATGCCATCGCACCACAACTAAATGACAACAAGACGGTACTTATTAGCGCCCACGGCAACTCATTGCGTGCGTTGTACAAGTACCTTAATAAAGAAAGTGATGAGAAAATCCTAAATGTCAATATCCCTACTGGCATTCCACTTCTATTTGAACTGAGCGATACACTACAAGTAGTGAGTTACCGTTACCTTGGCGATCCAGATGCAGCACAACGCGCTGCCGAAATGGTAGCAAACCAAGGTAAGGCGAAGTAA---------------
>xylefaD026
ATGACTCGTAAACTTGTATTGCTACGCCATGGACAGAGTCAATGGAACTCAATGAACCGTTTTACTGGCTGGGTGGATATAGGGCTGACCGAACAAGGTCATCAAGAAGCCACTATGGCTGGTCATCTGATGAAAAAAGAAGGACTAGAGTTTGATGTCGCTCATACTTCTTTACTTAAGCGGGCGATCCATACATTACAAGACGCACTTAAAGCATTGGACCAGGACTGGTTACCAATTTATAAAAGCTGGCGTCTCAATGAGCGTCACTACGGTGCTCTACAAGGCCTTGATAAAATAGATACCGCAGCTAAACATGGTGAAGAGCAAGTCAATATTTGGCGCCGCTCCTATGACATCCAGCCGCCACCGATTGATCTAGATGACCCAAGCCATCCAATGCGAGACCGCCGTTACGCCGCTTTGGACCGCAAAGTATTACCTGTGAGGGAATCGCTGAAAAATACACTCGAACGAGTATTACCGTACTGGAATGATGCCATCGCACCACAACTAAATGACAACAAGACGGTACTTATTAGCGCCCACGGCAACTCATTGCGTGCGTTGTACAAGTACCTTAATAAAGAAAGTGATGAGAAAATCCTAAATGTCAATATCCCTACTGGCATTCCACTTCTATTTGAACTGAGCGATACACTACAAGTAGTGAGTTACCGTTACCTTGGCGATCCAGATGCAGCACAACGCGCTGCCGAAATGGTAGCAAACCAAGGTAAGGCGAAGTAA---------------
>xylefaco33
ATGACTCGTAAACTTGTATTGCTACGCCATGGACAGAGTCAATGGAACTCAATGAACCGTTTTACTGGCTGGGTGGATATAGGGCTGACCGAACAAGGTCATCAAGAAGCCACTATGGCTGGTCATCTGATGAAAAAAGAAGGACTAGAGTTTGATGTCGCTCATACTTCTTTACTTAAGCGGGCGATCCATACATTACAAGACGCACTTAAAGCATTGGACCAGGACTGGTTACCAATTTATAAAAGCTGGCGTCTCAATGAGCGTCACTACGGTGCTCTACAAGGCCTTGATAAAATAGATACCGCAGCTAAACATGGTGAAGAGCAAGTCAATATTTGGCGCCGCTCCTATGACATCCAGCCGCCGCCGATTGATCTAGATGACCCAAGCCATCCAATGCGAGACCGCCGTTACGCTGCTTTGGACCGCAAAGTATTACCTGTGAGGGAATCGCTGAAAAATACACTCGAACGAGTATTACCGTACTGGAATGATGCCATCGCACCACAACTAAATGACAACAAGACGGTACTTATTAGCGCCCACGGCAACTCATTGCGTGCGTTGTACAAGTACCTTAATAAAGAAAGTGATGAGAAAATCCTAAATGTCAATATCCCTACTGGCATTCCACTTCTATTTGAACTGAGCGATACACTACAAGTAGTGAGTTACCGTTACCTTGGCGATCCAGATGCAGCACAACGCGCTGCCGAAATGGTAGCAAACCAAGGTAAGGCGAAGTAA---------------
>xylefaTem1
ATGACTCGTAAACTTGTATTGCTACGCCATGGACAGAGTCAATGGAACTCAATGAACCGTTTTACTGGCTGGGTGGATATAGGGCTGACCGAACAAGGTCATCAAGAAGCCACTATGGCTGGTCATCTGATGAAAAAAGAAGGACTAGAGTTTGATGTCGCTCATACTTCTTTACTTAAGCGGGCGATCCATACATTACAAGACGCACTTAAAGCATTGGACCAGGACTGGTTACCAATTTATAAAAGCTGGCGTCTCAATGAGCGTCACTACGGTGCTCTACAAGGCCTTGATAAAATAGATACCGCAGCTAAACATGGTGAAGAGCAAGTCAATATTTGGCGCCGCTCCTATGACATCCAGCCGCCACCGATTGATCTAGATGACCCAAGCCATCCAATGCGAGACCGCCGTTACGCCGCTTTGGACCGCAAAGTATTACCTGTGAGGGAATCGCTGAAAAATACACTCGAACGAGTATTACCGTACTGGAATGATGCCATCGCACCACAACTAAATGACAACAAGACGGTACTTATTAGCGCCCACGGCAACTCATTGCGTGCGTTGTACAAGTACCTTAATAAAGAAAGTGATGAGAAAATCCTAAATGTCAATATCCCTACTGGCATTCCACTTCTATTTGAACTGAGCGATACACTACAAGTAGTGAGTTACCGTTACCTTGGCGATCCAGATGCAGCACAACGCGCTGCCGAAATGGTAGCAAACCAAGGTAAGGCGAAGTAA---------------
>long-mer1365_(reversed)
------------------------------------------------------------------------------------------------------------------ATGGCTGGTCATCTGATGAAAAAAGAAGGACTAGAGTTTGATG--------------------------------------------------------------------------------------------------------------------------------------------------------------------------------------------------------------------------------------------------------------------------------------------------------------------------------------------------------------------------------------------------------------------------------------------------------------------------------------------------------------------------------------------------------------------------------------------------------------------------------
>long-mer1364_(reversed)
------------------------------------------------------------------------------------------------------------------------------------------------------------------------------------------------------------------------------------------------------------------------------------------------------------------------------------------------------------------------------------------------------------------------------------GCTTTGGACCGCAAAGTATTACCTGTGAGGGAATCGCTGAAAAATACACTCGAACGAGTATTACCG---------------------------------------------------------------------------------------------------------------------------------------------------------------------------------------------------------------------------------------------------------------------------------------
>long-mer1363_(reversed)
------------------------------------------------------------------------------------------------------------------------------------------------------------------------------------------------------------------------------------------------------------------------------------------------------------------------------------------------------------------------------------------------------------------------------------------------------------------------------------------------------------------------------------------------------------------------------------GCGTTGTACAAGTACCTTAATAAAGAAAGTGATGAGAAAATCC--------------------------------------------------------------------------------------------------------------------------------------------------------------
>long-mer1362_(reversed)
-------------------------------------------------------------------------------------------------------------------------------------------------------------------------------------------------------------------------------------------------------------------------------------------------------------------------------------------------------------------------------------------------------------------------------------------------------------------------------------------------------------------------------------------------------------------------------------------------------------------------------------------------------------------------------------------------------------------------------------------------------------AAGGTAAGGCGAAGTAATACGCAGTTTTTCAC
