# Supplementary material for: Identification of genetic relationships and subspecies signatures in Xylella fastidiosa
Source: BMC Genomics. 2019 Mar 25;20:239. doi: 10.1186/s12864-019-5565-9 (PMC6434890; doi:10.1186/s12864-019-5565-9)
Supplement: Supplementary file 8 — Analysis of (non-)synonymous SNPs in homologs to CDS harboring specific k-mers for selected enriched GOs. (ZIP 549 kb) [file 12864_2019_5565_MOESM8_ESM.zip › Additional-File8/Additional-File8A_CladeIII/GO-0006096/CP006740.1.945/Xfm assembled to xylefaMU34.fasta]

>xylefaMU34
ATGACTCGTAAACTTGTATTGCTACGCCATGGACAGAGTCAATGGAACTCAATGAACCGTTTTACTGGCTGGGTGGATATAGGGCTGACCGAACAAGGTCATCAAGAAGCCACTATGGCTGGTCATCTGATGAAAAAAGAAGGACTAGAGTTTGATGTCGCTCATACTTCTTTACTTAAGCGGGCGATCCATACATTACAAGACGCACTTAAAGCATTGGACCAGGACTGGTTACCAATTTATAAAAGCTGGCGTCTCAATGAGCGTCACTACGGTGCTCTACAAGGCCTTGATAAAATAGATACCGCAGCTAAACATGGTGAAGAGCAAGTCAATATTTGGCGCCGCTCCTATGACATCCAGCCGCCGCCGATTGATCTAGATGACCCAAGCCATCCAATGCGAGACCGCCGTTACGCTGCTTTGGACCGCAAAGTATTACCTGTGAGGGAATCGCTGAAAAATACACTCGAACGAGTATTACCGTACTGGAATGATGCCATCGCACCACAACTAAATGACAACAAGACGGTACTTATTAGCGCCCACGGCAACTCATTGCGTGCGTTGTACAAGTACCTTAATAAAGAAAGTGATGAGAAAATCCTAAATGTCAATATCCCTACTGGCATTCCACTTCTATTTGAACTGAGCGATACACTACAAGTAGTGAGTTACCGTTACCTTGGCGATCCAGATGCAGCACAACGCGCTGCCGAAATGGTAGCAAACCAAGGTAAGGCGAAGTAA---------------
>xylefa4311
ATGACTCGTAAACTTGTATTGCTACGCCATGGACAGAGTCAATGGAACTCAATGAACCGTTTTACTGGCTGGGTGGATATAGGGCTGACCGAACAAGGTCATCAAGAAGCCACTATGGCTGGTCATCTGATGAAAGAAGAAGGACTAGAGTTTGATGTCGCTCATACTTCTTTACTTAAGCGGGCGATCCATACATTACAAGACGCACTTAAAGCATTGGACCAGGACTGGTTACCAATTTATAAAAGCTGGCGTCTCAATGAGCGTCACTACGGTGCTCTACAAGGCCTTGATAAAATAGATACCGCAGCTAAACATGGTGAAGAGCAAGTCAATATTTGGCGCCGCTCCTATGACATCCAGCCGCCGCCGATTGATCTAGATGACCCAAGCCATCCAATGCGAGACCGCCGTTACGCTGCTCTGGACCGCAAAGTATTACCTGTGACGGAATCGCTGAAAAACACACTCGAACGAGTATTACCGTACTGGAATGATGCTATCGCACCACAACTAAATGACAACAAGACGGTACTTATTAGCGCCCACGGCAACTCATTGCGTGCGTTGTACAAGTACCTTAATCAAGAAAGTGATGAGAAAATCCTAAATGTCAATATCCCTACTGGCATTCCACTTCTATTTGAACTGAGCGATACACTACAAGTAGTGAGTTACCGTTACCTTGGCGATCCAGATGCAGCACAACGCGCTGCCGAAATGGTAGCAAACCAAGGTAAGGCGAAATAA---------------
>xylefa8416
ATGACTCGTAAACTTGTATTGCTACGCCATGGACAGAGTCAATGGAACTCAATGAACCGTTTTACTGGCTGGGTGGATATAGGGCTGACCGAACAAGGTCATCAAGAAGCCACTATGGCTGGTCATCTGATGAAAGAAGAAGGACTAGAGTTTGATGTCGCTCATACTTCTTTACTTAAGCGGGCGATCCATACATTACAAGACGCACTTAAAGCATTGGACCAGGACTGGTTACCAATTTATAAAAGCTGGCGTCTCAATGAGCGTCACTACGGTGCTCTACAAGGCCTTGATAAAATAGATACCGCAGCTAAACATGGTGAAGAGCAAGTCAATATTTGGCGCCGCTCCTATGACATCCAGCCGCCGCCGATTGATCTAGATGACCCAAGCCATCCAATGCGAGACCGCCGTTACGCTGCTCTGGACCGCAAAGTATTACCTGTGACGGAATCGCTGAAAAACACACTCGAACGAGTATTACCGTACTGGAATGATGCTATCGCACCACAACTAAATGACAACAAGACGGTACTTATTAGCGCCCACGGCAACTCATTGCGTGCGTTGTACAAGTACCTTAATCAAGAAAGTGATGAGAAAATCCTAAATGTCAATATCCCTACTGGCATTCCACTTCTATTTGAACTGAGCGATACACTACAAGTAGTGAGTTACCGTTACCTTGGCGATCCAGATGCAGCACAACGCGCTGCCGAAATGGTAGCAAACCAAGGTAAGGCGAAATAA---------------
>xylefa8418
ATGACTCGTAAACTTGTATTGCTACGCCATGGACAGAGTCAATGGAACTCAATGAACCGTTTTACTGGCTGGGTGGATATAGGGCTGACCGAACAAGGTCATCAAGAAGCCACTATGGCTGGTCATCTGATGAAAGAAGAAGGACTAGAGTTTGATGTCGCTCATACTTCTTTACTTAAGCGGGCGATCCATACATTACAAGACGCACTTAAAGCATTGGACCAGGACTGGTTACCAATTTATAAAAGCTGGCGTCTCAATGAGCGTCACTACGGTGCTCTACAAGGCCTTGATAAAATAGATACCGCAGCTAAACATGGTGAAGAGCAAGTCAATATTTGGCGCCGCTCCTATGACATCCAGCCGCCGCCGATTGATCTAGATGACCCAAGCCATCCAATGCGAGACCGCCGTTACGCTGCTCTGGACCGCAAAGTATTACCTGTGACGGAATCGCTGAAAAACACACTCGAACGAGTATTACCGTACTGGAATGATGCTATCGCACCACAACTAAATGACAACAAGACGGTACTTATTAGCGCCCACGGCAACTCATTGCGTGCGTTGTACAAGTACCTTAATCAAGAAAGTGATGAGAAAATCCTAAATGTCAATATCCCTACTGGCATTCCACTTCTATTTGAACTGAGCGATACACTACAAGTAGTGAGTTACCGTTACCTTGGCGATCCAGATGCAGCACAACGCGCTGCCGAAATGGTAGCAAACCAAGGTAAGGCGAAATAA---------------
>xylefa3571
ATGACTCGTAAACTTGTATTGCTACGCCATGGACAGAGTCAATGGAACTCAATGAACCGTTTTACTGGCTGGGTGGATATAGGGCTGACCGAACAAGGTCATCAAGAAGCCACTATGGCTGGTCATCTGATGAAAGAAGAAGGACTAGAGTTTGATGTCGCTCATACTTCTTTACTTAAGCGGGCGATCCATACATTACAAGACGCACTTAAAGCATTGGACCAGGACTGGTTACCAATTTATAAAAGCTGGCGTCTCAATGAGCGTCACTACGGTGCTCTACAAGGCCTTGATAAAATAGATACCGCAGCTAAACATGGTGAAGAGCAAGTCAATATTTGGCGCCGCTCCTATGACATCCAGCCGCCGCCGATTGATCTAGATGACCCAAGCCATCCAATGCGAGACCGCCGTTACGCTGCTCTGGACCGCAAAGTATTACCTGTGACGGAATCGCTGAAAAACACACTCGAACGAGTATTACCGTACTGGAATGATGCTATCGCACCACAACTAAATGACAACAAGACGGTACTTATTAGCGCCCACGGCAACTCATTGCGTGCGTTGTACAAGTACCTTAATCAAGAAAGTGATGAGAAAATCCTAAATGTCAATATCCCTACTGGCATTCCACTTCTATTTGAACTGAGCGATACACTACAAGTAGTGAGTTACCGTTACCTTGGCGATCCAGATGCAGCACAACGCGCTGCCGAAATGGTAGCAAACCAAGGTAAGGCGAAATAA---------------
>xylefaBB01
ATGACTCGTAAACTTGTATTGCTACGCCATGGACAGAGTCAATGGAACTCAATGAACCGTTTTACTGGCTGGGTGGATATAGGGCTGACCGAACAAGGTCATCAAGAAGCCACTATGGCTGGTCATCTGATGAAAGAAGAAGGACTAGAGTTTGATGTCGCTCATACTTCTTTACTTAAGCGGGCGATCCATACATTACAAGACGCACTTAAAGCATTGGACCAGGACTGGTTACCAATTTATAAAAGCTGGCGTCTCAATGAGCGTCACTACGGTGCTCTACAAGGCCTTGATAAAATAGATACCGCAGCTAAACATGGTGAAGAGCAAGTCAATATTTGGCGCCGCTCCTATGACATCCAGCCGCCGCCGATTGATCTAGATGACCCAAGCCATCCAATGCGAGACCGCCGTTACGCTGCTCTGGACCGCAAAGTATTACCTGTGACGGAATCGCTGAAAAACACACTCGAACGAGTATTACCGTACTGGAATGATGCTATCGCACCACAACTAAATGACAACAAGACGGTACTTATTAGCGCCCACGGCAACTCATTGCGTGCGTTGTACAAGTACCTTAATCAAGAAAGTGATGAGAAAATCCTAAATGTCAATATCCCTACTGGCATTCCACTTCTATTTGAACTGAGCGATACACTACAAGTAGTGAGTTACCGTTACCTTGGCGATCCAGATGCAGCACAACGCGCTGCCGAAATGGTAGCAAACCAAGGTAAGGCGAAATAA---------------
>xylefa8417
ATGACTCGTAAACTTGTATTGCTACGCCATGGACAGAGTCAATGGAACTCAATGAACCGTTTTACTGGCTGGGTGGATATAGGGCTGACCGAACAAGGTCATCAAGAAGCCACTATGGCTGGTCATCTGATGAAAGAAGAAGGACTAGAGTTTGATGTCGCTCATACTTCTTTACTTAAGCGGGCGATCCATACATTACAAGACGCACTTAAAGCATTGGACCAGGACTGGTTACCAATTTATAAAAGCTGGCGTCTCAATGAGCGTCACTACGGTGCTCTACAAGGCCTTGATAAAATAGATACCGCAGCTAAACATGGTGAAGAGCAAGTCAATATTTGGCGCCGCTCCTATGACATCCAGCCGCCGCCGATTGATCTAGATGACCCAAGCCATCCAATGCGAGACCGCCGTTACGCTGCTCTGGACCGCAAAGTATTACCTGTGACGGAATCGCTGAAAAACACACTCGAACGAGTATTACCGTACTGGAATGATGCTATCGCACCACAACTAAATGACAACAAGACGGTACTTATTAGCGCCCACGGCAACTCATTGCGTGCGTTGTACAAGTACCTTAATCAAGAAAGTGATGAGAAAATCCTAAATGTCAATATCCCTACTGGCATTCCACTTCTATTTGAACTGAGCGATACACTACAAGTAGTGAGTTACCGTTACCTTGGCGATCCAGATGCAGCACAACGCGCTGCCGAAATGGTAGCAAACCAAGGTAAGGCGAAATAA---------------
>xylefagrif
ATGACTCGTAAACTTGTATTGCTACGCCATGGACAGAGTCAATGGAACTCAATGAACCGTTTTACTGGCTGGGTGGATATAGGGCTGACCGAACAAGGTCATCAAGAAGCCACTATGGCTGGTCATCTGATGAAAGAAGAAGGACTAGAGTTTGATGTCGCTCATACTTCTTTACTTAAGCGGGCGATCCATACATTACAAGACGCACTTAAAGCATTGGACCAGGACTGGTTACCAATTTATAAAAGCTGGCGTCTCAATGAGCGTCACTACGGTGCTCTACAAGGCCTTGATAAAATAGATACCGCAGCTAAACATGGTGAAGAGCAAGTCAATATTTGGCGCCGATCCTATGACATCCAGCCGCCGCCGATTGATCTAGATGACCCAAGCCATCCAATGCGAGACCGCCGTTACGCTGCTCTGGACCGCAAAGTATTACCTGTGACGGAATCGCTGAAAAACACACTCGAACGAGTATTACCGTACTGGAATGATGCTATCGCACCACAACTAAATGACAACAAGACGGTACTTATTAGCGCCCACGGCAACTCATTGCGTGCGTTGTACAAGTACCTTAATCAAGAAAGTGATGAGAAAATCCTAAATGTCAATATCCCTACTGGCATTCCACTTCTATTTGAACTGAGCGATACACTACAAGTAGTGAGTTACCGTTACCTTGGCGATCCAGATGCAGCACAACGCGCTGCCGAAATGGTAGCAAACCAAGGTAAGGCGAAATAA---------------
>xylefaM12s
ATGACTCGTAAACTTGTATTGCTACGCCATGGACAGAGTCAATGGAACTCAATGAACCGTTTTACTGGCTGGGTGGATATAGGGCTGACCGAACAAGGTCATCAAGAAGCCACTATGGCTGGTCATCTGATGAAAGAAGAAGGACTAGAGTTTGATGTCGCTCATACTTCTTTACTTAAGCGGGCGATCCATACATTACAAGACGCACTTAAAGCATTGGACCAGGACTGGTTACCAATTTATAAAAGCTGGCGTCTCAATGAGCGTCACTACGGTGCTCTACAAGGCCTTGATAAAATAGATACCGCAGCTAAACATGGTGAAGAGCAAGTCAATATTTGGCGCCGATCCTATGACATCCAGCCGCCGCCGATTGATCTAGATGACCCAAGCCATCCAATGCGAGACCGCCGTTACGCTGCTCTGGACCGCAAAGTATTACCTGTGACGGAATCGCTGAAAAACACACTCGAACGAGTATTACCGTACTGGAATGATGCTATCGCACCACAACTAAATGACAACAAGACGGTACTTATTAGCGCCCACGGCAACTCATTGCGTGCGTTGTACAAGTACCTTAATCAAGAAAGTGATGAGAAAATCCTAAATGTCAATATCCCTACTGGCATTCCACTTCTATTTGAACTGAGCGATACACTACAAGTAGTGAGTTACCGTTACCTTGGCGATCCAGATGCAGCACAACGCGCTGCCGAAATGGTAGCAAACCAAGGTAAGGCGAAATAA---------------
>xylefadixn
ATGACTCGTAAACTTGTATTGCTACGCCATGGACAGAGTCAATGGAACTCAATGAACCGTTTTACTGGCTGGGTGGATATAGGGCTGACCGAACAAGGTCATCAAGAAGCCACTATGGCTGGTCATCTGATGAAAGAAGAAGGACTAGAGTTTGATGTCGCTCATACTTCTTTACTTAAGCGGGCGATCCATACATTACAAGACGCACTTAAAGCATTGGACCAGGACTGGTTACCAATTTATAAAAGCTGGCGTCTCAATGAGCGTCACTACGGTGCTCTACAAGGCCTTGATAAAATAGATACCGCAGCTAAACATGGTGAAGAGCAAGTCAATATTTGGCGCCGCTCCTATGACATCCAGCCGCCGCCGATTGATCTAGATGACCCAAGCCATCCAATGCGAGACCGCCGTTACGCTGCTCTGGACCGCAAAGTATTACCTGTGACGGAATCGCTGAAAAACACACTCGAACGAGTATTACCGTACTGGAATGATGCTATCGCACCACAACTAAATGACAACAAGACGGTACTTATTAGCGCCCACGGCAACTCATTGCGTGCGTTGTACAAGTACCTTAATCAAGAAAGTGATGAGAAAATCCTAAATGTCAATATCCCTACTGGCATTCCACTTCTATTTGAACTGAGCGATACACTACAAGTAGTGAGTTACCGTTACCTTGGCGATCCAGATGCAGCACAACGCGCTGCCGAAATGGTAGCAAACCAAGGTAAGGCGAAATAA---------------
>xylefaSyVa
ATGACTCGTAAACTTGTATTGCTACGCCATGGACAGAGTCAATGGAACTCAATGAACCGTTTTACTGGCTGGGTGGATATAGGGCTGACCGAACAAGGTCATCAAGAAGCCACTATGGCTGGTCATCTGATGAAAGAAGAAGGACTAGAGTTTGATGTCGCTCATACTTCTTTACTTAAGCGGGCGATCCATACATTACAAGATGCACTTAAAGCATTGGACCAGGACTGGTTACCAATTTATAAAAGCTGGCGTCTCAATGAGCGTCACTACGGTGCTCTACAAGGCCTTGATAAAATAGATACCGCAGCTAAACATGGTGAAGAGCAAGTCAATATTTGGCGCCGCTCCTATGACATCCAGCCGCCGCCGATTGATCTAGATGACCCAAGCCATCCAATGCGAGACCGCCGTTACGCTGCTCTGGACCGCAAAGTATTACCTGTGACGGAATCGCTGAAAAACACACTCGAACGAGTATTACCGTACTGGAATGATGCTATCGCACCACAACTAAATGACAACAAGACGGTACTTATTAGCGCCCACGGCAACTCATTGCGTGCGTTGTACAAGTACCTTAATCAAGAAAGTGATGAGAAAATCCTAAATGTCAATATCCCTACTGGCATTCCACTTCTATTTGAACTGAGCGATACACTACAAGTAGTGAGTTACCGTTACCTTGGCGATCCAGATGCAGCACAACGCGCTGCCGAAATGGTAGCAAACCAAGGTAAGGCGAAATAA---------------
>long-mer1365_(reversed)
------------------------------------------------------------------------------------------------------------------ATGGCTGGTCATCTGATGAAAAAAGAAGGACTAGAGTTTGATG--------------------------------------------------------------------------------------------------------------------------------------------------------------------------------------------------------------------------------------------------------------------------------------------------------------------------------------------------------------------------------------------------------------------------------------------------------------------------------------------------------------------------------------------------------------------------------------------------------------------------------
>long-mer1364_(reversed)
------------------------------------------------------------------------------------------------------------------------------------------------------------------------------------------------------------------------------------------------------------------------------------------------------------------------------------------------------------------------------------------------------------------------------------GCTTTGGACCGCAAAGTATTACCTGTGAGGGAATCGCTGAAAAATACACTCGAACGAGTATTACCG---------------------------------------------------------------------------------------------------------------------------------------------------------------------------------------------------------------------------------------------------------------------------------------
>long-mer1363_(reversed)
------------------------------------------------------------------------------------------------------------------------------------------------------------------------------------------------------------------------------------------------------------------------------------------------------------------------------------------------------------------------------------------------------------------------------------------------------------------------------------------------------------------------------------------------------------------------------------GCGTTGTACAAGTACCTTAATAAAGAAAGTGATGAGAAAATCC--------------------------------------------------------------------------------------------------------------------------------------------------------------
>long-mer1362_(reversed)
-------------------------------------------------------------------------------------------------------------------------------------------------------------------------------------------------------------------------------------------------------------------------------------------------------------------------------------------------------------------------------------------------------------------------------------------------------------------------------------------------------------------------------------------------------------------------------------------------------------------------------------------------------------------------------------------------------------------------------------------------------------AAGGTAAGGCGAAGTAATACGCAGTTTTTCAC
