# Supplementary material for: Identification of genetic relationships and subspecies signatures in Xylella fastidiosa
Source: BMC Genomics. 2019 Mar 25;20:239. doi: 10.1186/s12864-019-5565-9 (PMC6434890; doi:10.1186/s12864-019-5565-9)
Supplement: Supplementary file 8 — Analysis of (non-)synonymous SNPs in homologs to CDS harboring specific k-mers for selected enriched GOs. (ZIP 549 kb) [file 12864_2019_5565_MOESM8_ESM.zip › Additional-File8/Additional-File8A_CladeIII/GO-0006096/CP006740.1.945/Xfp assembled to xylefaMU34.fasta]

>xylefaMU34
ATGACTCGTAAACTTGTATTGCTACGCCATGGACAGAGTCAATGGAACTCAATGAACCGTTTTACTGGCTGGGTGGATATAGGGCTGACCGAACAAGGTCATCAAGAAGCCACTATGGCTGGTCATCTGATGAAAAAAGAAGGACTAGAGTTTGATGTCGCTCATACTTCTTTACTTAAGCGGGCGATCCATACATTACAAGACGCACTTAAAGCATTGGACCAGGACTGGTTACCAATTTATAAAAGCTGGCGTCTCAATGAGCGTCACTACGGTGCTCTACAAGGCCTTGATAAAATAGATACCGCAGCTAAACATGGTGAAGAGCAAGTCAATATTTGGCGCCGCTCCTATGACATCCAGCCGCCGCCGATTGATCTAGATGACCCAAGCCATCCAATGCGAGACCGCCGTTACGCTGCTTTGGACCGCAAAGTATTACCTGTGAGGGAATCGCTGAAAAATACACTCGAACGAGTATTACCGTACTGGAATGATGCCATCGCACCACAACTAAATGACAACAAGACGGTACTTATTAGCGCCCACGGCAACTCATTGCGTGCGTTGTACAAGTACCTTAATAAAGAAAGTGATGAGAAAATCCTAAATGTCAATATCCCTACTGGCATTCCACTTCTATTTGAACTGAGCGATACACTACAAGTAGTGAGTTACCGTTACCTTGGCGATCCAGATGCAGCACAACGCGCTGCCGAAATGGTAGCAAACCAAGGTAAGGCGAAGTAA---------------
>xylefa9a5c
ATGACTCGTAAACTTGTATTGCTACGCCATGGACAGAGTCAATGGAACTCAATGAACCGTTTTACTGGCTGGGTGGATATAGGGCTGACCGAACAAGGTCATCAAGAAGCCACTATGGCTGGTCATCTGATGAAAGAAGAAGGACTAGAGTTTGATGTCGCTCATACTTCTTTACTTAAGCGGGCGATCCATACATTACAAGACGCACTTAAAGCATTGGACCAGGACTGGTTACCAATTTATAAAAGCTGGCGTCTCAATGAGCGTCACTACGGTGCTCTACAAGGCCTTGATAAAATAGATACCGCAGCTAAACATGGTGAAGAGCAAGTCAATATTTGGCGCCGCTCCTATGACATCCAACCGCCGCCGATTGATCTAGATGACCCAAGCCATCCAATGCGAGACCGCCGTTACGCTGCTCTGGACCGCAAAGTATTACCTGTGACGGAATCGCTGAAAAACACACTCGAACGAGTATTACCGTACTGGAATGATGCCATCGCACCACAACTAAATGACAACAAGACGGTACTTATTAGCGCCCACGGCAACTCATTGCGTGCGTTGTACAAGTACCTTAATCAAGAAAGTGATGAGAAAATCCTAAATGTCAATATCCCTACTGGCATTCCACTTCTATTTGAACTGAGCGATACACTACAAGTAGTGAGTTACCGTTACCTTGGTGATCCAGATGCAGCACAACGCGCTTCCGAAATGGTAGCAAACCAAGGTAAGGCGAAGTAA---------------
>xylefa1199
ATGACTCGTAAACTTGTATTGCTACGCCATGGACAGAGTCAATGGAACTCAATGAACCGTTTTACTGGCTGGGTGGATATAGGGCTGACCGAACAAGGTCATCAAGAAGCCACTATGGCTGGTCATCTGATGAAAGAAGAAGGACTAGAGTTTGATGTCGCTCATACTTCTTTACTTAAGCGGGCGATCCATACATTACAAGACGCACTTAAAGCATTGGACCAGGACTGGTTACCAATTTATAAAAGCTGGCGTCTCAATGAGCGTCACTACGGTGCTCTACAAGGCCTTGATAAAATAGATACCGCAGCTAAACATGGTGAAGAGCAAGTCAATATTTGGCGCCGCTCCTATGACATCCAACCGCCGCCGATTGATCTAGATGACCCAAGCCATCCAATGCGAGACCGCCGTTACGCTGCTCTGGACCGCAAAGTATTACCTGTGACGGAATCGCTGAAAAACACACTCGAACGAGTATTACCGTACTGGAATGATGCCATCGCACCACAACTAAATGACAACAAGACGGTACTTATTAGCGCCCACGGCAACTCATTGCGTGCGTTGTACAAGTACCTTAATCAAGAAAGTGATGAGAAAATCCTAAATGTCAATATCCCTACTGGCATTCCACTTCTATTTGAACTGAGCGATACACTACAAGTAGTGAGTTACCGTTACCTTGGTGATCCAGATGCAGCACAACGCGCTTCCGAAATGGTAGCAAACCAAGGTAAGGCGAAGTAA---------------
>xylefa8072
ATGACTCGTAAACTTGTATTGCTACGCCATGGACAGAGTCAATGGAACTCAATGAACCGTTTTACTGGCTGGGTGGATATAGGGCTGACCGAACAAGGTCATCAAGAAGCCACTATGGCTGGTCATCTGATGAAAGAAGAAGGACTAGAGTTTGATGTCGCTCATACTTCTTTACTTAAGCGGGCGATCCATACATTACAAGACGCACTTAAAGCATTGGACCAGGACTGGTTACCAATTTATAAAAGCTGGCGTCTCAATGAGCGTCACTACGGTGCTCTACAAGGCCTTGATAAAATAGATACCGCAGCTAAACATGGTGAAGAGCAAGTCAATATTTGGCGCCGCTCCTATGACATCCAACCGCCGCCGATTGATCTAGATGACCCAAGCCATCCAATGCGAGACCGCCGTTACGCTGCTCTGGACCGCAAAGTATTACCTGTGACGGAATCGCTGAAAAACACACTCGAACGAGTATTACCGTACTGGAATGATGCCATCGCACCACAACTAAATGACAACAAGACGGTACTTATTAGCGCCCACGGCAACTCATTGCGTGCGTTGTACAAGTACCTTAATCAAGAAAGTGATGAGAAAATCCTAAATGTCAATATCCCTACTGGCATTCCACTTCTATTTGAACTGAGCGATACACTACAAGTAGTGAGTTACCGTTACCTTGGTGATCCAGATGCAGCACAACGCGCTTCCGAAATGGTAGCAAACCAAGGTAAGGCGAAGTAA---------------
>xylefa3124
ATGACTCGTAAACTTGTATTGCTACGCCATGGACAGAGTCAATGGAACTCAATGAACCGTTTTACTGGCTGGGTGGATATAGGGCTGACCGAACAAGGTCATCAAGAAGCCACTATGGCTGGTCATCTGATGAAAGAAGAAGGACTAGAGTTTGATGTCGCTCATACTTCTTTACTTAAGCGGGCGATCCATACATTACAAGACGCACTTAAAGCATTGGACCAGGACTGGTTACCAATTTATAAAAGCTGGCGTCTCAATGAGCGTCACTACGGTGCTCTACAAGGCCTTGATAAAATAGATACCGCAGCTAAACATGGTGAAGAGCAAGTCAATATTTGGCGCCGCTCCTATGACATCGAACCGCCGCCGATTGATCTAGATGACCCAAGCCATCCAATGCGAGACCGCCGTTACGCTGCTCTGGACCGCAAAGTATTACCTGTGACGGAATCGCTGAAAAACACACTCGAACGAGTATTACCGTACTGGAATGATGCCATCGCACCACAACTAAATGACAACAAGACGGTACTTATTAGCGCCCACGGCAACTCATTGCGTGCGTTGTACAAGTACCTTAATCAAGAAAGTGATGAGAAAATCCTAAATGTCAATATCCCTACTGGCATTCCACTTCTATTTGAACTGAGCGATACACTACAAGTAGTGAGTTACCGTTACCTTGGTGATCCAGATGCAGCACAACGCGCTTCCGAAATGGTAGCAAACCAAGGTAAGGCGAAGTAA---------------
>xylefaco6c
ATGACTCGTAAACTTGTATTGCTACGCCATGGACAGAGTCAATGGAACTCAATGAACCGTTTTACTGGCTGGGTGGATATAGGGCTGACCGAACAAGGTCATCAAGAAGCCACTATGGCTGGTCATCTGATGAAAGAAGAAGGACTAGAGTTTGATGTCGCTCATACTTCTTTACTTAAGCGGGCGATCCATACATTACAAGACGCACTTAAAGCATTGGACCAGGACTGGTTACCAATTTATAAAAGCTGGCGTCTCAATGAGCGTCACTACGGTGCTCTACAAGGCCTTGATAAAATAGATACCGCAGCTAAACATGGTGAAGAGCAAGTCAATATTTGGCGCCGCTCCTATGACATCCAACCGCCGCCGATTGATCTAGATGACCCAAGCCATCCAATGCGAGACCGCCGTTACGCTGCTCTGGACCGCAAAGTATTACCTGTGACGGAATCGCTGAAAAACACACTCGAACGAGTATTACCGTACTGGAATGATGCCATCGCACCACAACTAAATGACAACAAGACGGTACTTATTAGCGCCCACGGCAACTCATTGCGTGCGTTGTACAAGTACCTTAATCAAGAAAGTGATGAGAAAATCCTAAATGTCAATATCCCTACTGGCATTCCACTTCTATTTGAACTGAGCGATACACTACAAGTAGTGAGTTACCGTTACCTTGGTGATCCAGATGCAGCACAACGCGCTTCCGAAATGGTAGCAAACCAAGGTAAGGCGAAGTAA---------------
>xylefaco32
ATGACTCGTAAACTTGTATTGCTACGCCATGGACAGAGTCAATGGAACTCAATGAACCGTTTTACTGGCTGGGTGGATATAGGGCTGACCGAACAAGGTCATCAAGAAGCCACTATGGCTGGTCATCTGATGAAAGAAGAAGGACTAGAGTTTGATGTCGCTCATACTTCTTTACTTAAGCGGGCGATCCATACATTACAAGACGCACTTAAAGCATTGGACCAGGACTGGTTACCAATTTATAAAAGCTGGCGTCTCAATGAGCGTCACTACGGTGCTCTACAAGGCCTTGATAAAATAGATACCGCAGCTAAACATGGTGAAGAGCAAGTCAATATTTGGCGCCGCTCCTATGACATCGAACCGCCGCCGATTGATCTAGATGACCCAAGCCATCCAATGCGAGACCGCCGTTACGCTGCTCTGGACCGCAAAGTATTACCTGTGACGGAATCGCTGAAAAACACACTCGAACGAGTATTACCGTACTGGAATGATGCCATCGCACCACAACTAAATGACAACAAGACGGTACTTATTAGCGCCCACGGCAACTCATTGCGTGCGTTGTACAAGTACCTTAATCAAGAAAGTGATGAGAAAATCCTAAATGTCAATATCCCTACTGGCATTCCACTTCTATTTGAACTGAGCGATACACTACAAGTAGTGAGTTACCGTTACCTTGGTGATCCAGATGCAGCACAACGCGCTTCCGAAATGGTAGCAAACCAAGGTAAGGCGAAGTAA---------------
>xylefacodi
ATGACTCGTAAACTTGTATTGCTACGCCATGGACAGAGTCAATGGAACTCAATGAACCGTTTTACTGGCTGGGTGGATATAGGGCTGACCGAACAAGGTCATCAAGAAGCCACTATGGCTGGTCATCTGATGAAAGAAGAAGGACTAGAGTTTGATGTCGCTCATACTTCTTTACTTAAGCGGGCGATCCATACATTACAAGACGCACTTAAAGCATTGGACCAGGACTGGTTACCAATTTATAAAAGCTGGCGTCTCAATGAGCGTCACTACGGTGCTCTACAAGGCCTTGATAAAATAGATACCGCAGCTAAACATGGTGAAGAGCAAGTCAATATTTGGCGCCGCTCCTATGACATCCAACCGCCGCCGATTGATCTAGATGACCCAAGCCATCCAATGCGAGACCGCCGTTACGCTGCTCTGGACCGCAAAGTATTACCTGTGACGGAATCGCTGAAAAACACACTCGAACGAGTATTACCGTACTGGAATGATGCCATCGCACCACAACTAAATGACAACAAGACGGTACTTATTAGCGCCCACGGCAACTCATTGCGTGCGTTGTACAAGTACCTTAATCAAGAAAGTGATGAGAAAATCCTAAATGTCAATATCCCTACTGGCATTCCACTTCTATTTGAACTGAGCGATACACTACAAGTAGTGAGTTACCGTTACCTTGGTGATCCAGATGCAGCACAACGCGCTTCCGAAATGGTAGCAAACCAAGGTAAGGCGAAGTAA---------------
>xylefaCOF4
ATGACTCGTAAACTTGTATTGCTACGCCATGGACAGAGTCAATGGAACTCAATGAACCGTTTTACTGGCTGGGTGGATATAGGGCTGACCGAACAAGGTCATCAAGAAGCCACTATGGCTGGTCATCTGATGAAAGAAGAAGGACTAGAGTTTGATGTCGCTCATACTTCTTTACTTAAGCGGGCGATCCATACATTACAAGACGCACTTAAAGCATTGGACCAGGACTGGTTACCAATTTATAAAAGCTGGCGTCTCAATGAGCGTCACTACGGTGCTCTACAAGGCCTTGATAAAATAGATACCGCAGCTAAACATGGTGAAGAGCAAGTCAATATTTGGCGCCGCTCCTATGACATCCAACCGCCGCCGATTGATCTAGATGACCCAAGCCATCCAATGCGAGACCGCCGTTACGCTGCTCTGGACCGCAAAGTATTACCTGTGACGGAATCGCTGAAAAACACACTCGAACGAGTATTACCGTACTGGAATGATGCCATCGCACCACAACTAAATGACAACAAGACGGTACTTATTAGCGCCCACGGCAACTCATTGCGTGCGTTGTACAAGTACCTTAATCAAGAAAGTGATGAGAAAATCCTAAATGTCAATATCCCTACTGGCATTCCACTTCTATTTGAACTGAGCGATACACTACAAGTAGTGAGTTACCGTTACCTTGGTGATCCAGATGCAGCACAACGCGCTTCCGAAATGGTAGCAAACCAAGGTAAGGCGAAGTAA---------------
>xylefaCOF7
ATGACTCGTAAACTTGTATTGCTACGCCATGGACAGAGTCAATGGAACTCAATGAACCGTTTTACTGGCTGGGTGGATATAGGGCTGACCGAACAAGGTCATCAAGAAGCCACTATGGCTGGTCATCTGATGAAAGAAGAAGGACTAGAGTTTGATGTCGCTCATACTTCTTTACTTAAGCGGGCGATCCATACATTACAAGACGCACTTAAAGCATTGGACCAGGACTGGTTACCAATTTATAAAAGCTGGCGTCTCAATGAGCGTCACTACGGTGCTCTACAAGGCCTTGATAAAATAGATACCGCAGCTAAACATGGTGAAGAGCAAGTCAATATTTGGCGCCGCTCCTATGACATCCAACCGCCGCCGATTGATCTAGATGACCCAAGCCATCCAATGCGAGACCGCCGTTACGCTGCTCTGGACCGCAAAGTATTACCTGTGACGGAATCGCTGAAAAACACACTCGAACGAGTATTACCGTACTGGAATGATGCCATCGCACCACAACTAAATGACAACAAGACGGTACTTATTAGCGCCCACGGCAACTCATTGCGTGCGTTGTACAAGTACCTTAATCAAGAAAGTGATGAGAAAATCCTAAATGTCAATATCCCTACTGGCATTCCACTTCTATTTGAACTGAGCGATACACTACAAGTAGTGAGTTACCGTTACCTTGGTGATCCAGATGCAGCACAACGCGCTTCCGAAATGGTAGCAAACCAAGGTAAGGCGAAGTAA---------------
>xylefaCVC1
ATGACTCGTAAACTTGTATTGCTACGCCATGGACAGAGTCAATGGAACTCAATGAACCGTTTTACTGGCTGGGTGGATATAGGGCTGACCGAACAAGGTCATCAAGAAGCCACTATGGCTGGTCATCTGATGAAAGAAGAAGGACTAGAGTTTGATGTCGCTCATACTTCTTTACTTAAGCGGGCGATCCATACATTACAAGACGCACTTAAAGCATTGGACCAGGACTGGTTACCAATTTATAAAAGCTGGCGTCTCAATGAGCGTCACTACGGTGCTCTACAAGGCCTTGATAAAATAGATACCGCAGCTAAACATGGTGAAGAGCAAGTCAATATTTGGCGCCGCTCCTATGACATCCAACCGCCGCCGATTGATCTAGATGACCCAAGCCATCCAATGCGAGACCGCCGTTACGCTGCTCTGGACCGCAAAGTATTACCTGTGACGGAATCGCTGAAAAACACACTCGAACGAGTATTACCGTACTGGAATGATGCCATCGCACCACAACTAAATGACAACAAGACGGTACTTATTAGCGCCCACGGCAACTCATTGCGTGCGTTGTACAAGTACCTTAATCAAGAAAGTGATGAGAAAATCCTAAATGTCAATATCCCTACTGGCATTCCACTTCTATTTGAACTGAGCGATACACTACAAGTAGTGAGTTACCGTTACCTTGGTGATCCAGATGCAGCACAACGCGCTTCCGAAATGGTAGCAAACCAAGGTAAGGCGAAGTAA---------------
>xylefaHib4
ATGACTCGTAAACTTGTATTGCTACGCCATGGACAGAGTCAATGGAACTCAATGAACCGTTTTACTGGCTGGGTGGATATAGGGCTGACCGAACAAGGTCATCAAGAAGCCACTATGGCTGGTCATCTGATGAAAGAAGAAGGACTAGAGTTTGATGTCGCTCATACTTCTTTACTTAAGCGGGCGATCCATACATTACAAGACGCACTTAAAGCATTGGACCAGGACTGGTTACCAATTTATAAAAGCTGGCGTCTCAATGAGCGTCACTACGGTGCTCTACAAGGCCTTGATAAAATAGATACCGCAGCTAAACATGGTGAAGAGCAAGTCAATATTTGGCGCCGCTCCTATGACATCCAACCGCCGCCGATTGATCTAGATGACCCAAGCCATCCAATGCGAGACCGCCGTTACGCTGCTCTGGACCGCAAAGTATTACCTGTGACGGAATCGCTGAAAAACACACTCGAACGAGTATTACCGTACTGGAATGATGCCATCGCACCACAACTAAATGACAACAAGACGGTACTTATTAGCGCCCACGGCAACTCATTGCGTGCGTTGTACAAGTACCTTAATCAAGAAAGTGATGAGAAAATCCTAAATGTCAATATCCCTACTGGCATTCCACTTCTATTTGAACTGAGCGATACACTACAAGTAGTGAGTTACCGTTACCTTGGTGATCCAGATGCAGCACAACGCGCTTCCGAAATGGTAGCAAACCAAGGTAAGGCGAAGTAA---------------
>xylefaJa12
ATGACTCGTAAACTTGTATTGCTACGCCATGGACAGAGTCAATGGAACTCAATGAACCGTTTTACTGGCTGGGTGGATATAGGGCTGACCGAACAAGGTCATCAAGAAGCCACTATGGCTGGTCATCTGATGAAAGAAGAAGGACTAGAGTTTGATGTCGCTCATACTTCTTTACTTAAGCGGGCGATCCATACATTACAAGACGCACTTAAAGCATTGGACCAGGACTGGTTACCAATTTATAAAAGCTGGCGTCTCAATGAGCGTCACTACGGTGCTCTACAAGGCCTTGATAAAATAGATACCGCAGCTAAACATGGTGAAGAGCAAGTCAATATTTGGCGCCGCTCCTATGACATCCAACCGCCGCCGATTGATCTAGATGACCCAAGCCATCCAATGCGAGACCGCCGTTACGCTGCTCTGGACCGCAAAGTATTACCTGTGACGGAATCGCTGAAAAACACACTCGAACGAGTATTACCGTACTGGAATGATGCCATCGCACCACAACTAAATGACAACAAGACGGTACTTATTAGCGCCCACGGCAACTCATTGCGTGCGTTGTACAAGTACCTTAATCAAGAAAGTGATGAGAAAATCCTAAATGTCAATATCCCTACTGGCATTCCACTTCTATTTGAACTGAGCGATACACTACAAGTAGTGAGTTACCGTTACCTTGGTGATCCAGATGCAGCACAACGCGCTTCCGAAATGGTAGCAAACCAAGGTAAGGCGAAGTAA---------------
>xylefasFb7
ATGACTCGTAAACTTGTATTGCTACGCCATGGACAGAGTCAATGGAACTCAATGAACCGTTTTACTGGCTGGGTGGATATAGGGCTGACCGAACAAGGTCATCAAGAAGCCACTATGGCTGGTCATCTGATGAAAGAAGAAGGACTAGAGTTTGATGTCGCTCATACTTCTTTACTTAAGCGGGCGATCCATACATTACAAGACGCACTTAAAGCATTGGACCAGGACTGGTTACCAATTTATAAAAGCTGGCGTCTCAATGAGCGTCACTACGGTGCTCTACAAGGCCTTGATAAAATAGATACCGCAGCTAAACATGGTGAAGAGCAAGTCAATATTTGGCGCCGCTCCTATGACATCCAACCGCCGCCGATTGATCTAGATGACCCAAGCCATCCAATGCGAGACCGCCGTTACGCTGCTCTGGACCGCAAAGTATTACCTGTGACGGAATCGCTGAAAAACACACTCGAACGAGTATTACCGTACTGGAATGATGCCATCGCACCACAACTAAATGACAACAAGACGGTACTTATTAGCGCCCACGGCAACTCATTGCGTGCGTTGTACAAGTACCTTAATCAAGAAAGTGATGAGAAAATCCTAAATGTCAATATCCCTACTGGCATTCCACTTCTATTTGAACTGAGCGATACACTACAAGTAGTGAGTTACCGTTACCTTGGTGATCCAGATGCAGCACAACGCGCTTCCGAAATGGTAGCAAACCAAGGTAAGGCGAAGTAA---------------
>xylefaCVC6
ATGACTCGTAAACTTGTATTGCTACGCCATGGACAGAGTCAATGGAACTCAATGAACCGTTTTACTGGCTGGGTGGATATAGGGCTGACCGAACAAGGTCATCAAGAAGCCACTATGGCTGGTCATCTGATGAAAGAAGAAGGACTAGAGTTTGATGTCGCTCATACTTCTTTACTTAAGCGGGCGATCCATACATTACAAGACGCACTTAAAGCATTGGACCAGGACTGGTTACCAATTTATAAAAGCTGGCGTCTCAATGAGCGTCACTACGGTGCTCTACAAGGCCTTGATAAAATAGATACCGCAGCTAAACATGGTGAAGAGCAAGTCAATATTTGGCGCCGCTCCTATGACATCCAACCGCCGCCGATTGATCTAGATGACCCAAGCCATCCAATGCGAGACCGCCGTTACGCTGCTCTGGACCGCAAAGTATTACCTGTGACGGAATCGCTGAAAAACACACTCGAACGAGTATTACCGTACTGGAATGATGCCATCGCACCACAACTAAATGACAACAAGACGGTACTTATTAGCGCCCACGGCAACTCATTGCGTGCGTTGTACAAGTACCTTAATCAAGAAAGTGATGAGAAAATCCTAAATGTCAATATCCCTACTGGCATTCCACTTCTATTTGAACTGAGCGATACACTACAAGTAGTGAGTTACCGTTACCTTGGTGATCCAGATGCAGCACAACGCGCTTCCGAAATGGTAGCAAACCAAGGTAAGGCGAAGTAA---------------
>xylefaPr8x
ATGACTCGTAAACTTGTATTGCTACGCCATGGACAGAGTCAATGGAACTCAATGAACCGTTTTACTGGCTGGGTGGATATAGGGCTGACCGAACAAGGTCATCAAGAAGCCACTATGGCTGGTCATCTGATGAAAGAAGAAGGACTAGAGTTTGATGTCGCTCATACTTCTTTACTTAAGCGGGCGATCCATACATTACAAGACGCACTTAAAGCATTGGACCAGGACTGGTTACCAATTTATAAAAGCTGGCGTCTCAATGAGCGTCACTACGGTGCTCTACAAGGCCTTGATAAAATAGATACCGCAGCTAAACATGGTGAAGAGCAAGTCAATATTTGGCGCCGCTCCTATGACATCCAACCGCCGCCGATTGATCTAGATGACCCAAGCCATCCAATGCGAGACCGCCGTTACGCTGCTCTGGACCGCAAAGTATTACCTGTGACGGAATCGCTGAAAAACACACTCGAACGAGTATTACCGTACTGGAATGATGCCATCGCACCACAACTAAATGACAACAAGACGGTACTTATTAGCGCCCACGGCAACTCATTGCGTGCGTTGTACAAGTACCTTAATCAAGAAAGTGATGAGAAAATCCTAAATGTCAATATCCCTACTGGCATTCCACTTCTATTTGAACTGAGCGATACACTACAAGTAGTGAGTTACCGTTACCTTGGTGATCCAGATGCAGCACAACGCGCTTCCGAAATGGTAGCAAACCAAGGTAAGGCGAAGTAA---------------
>xylefaOLS9
ATGACTCGTAAACTTGTATTGCTACGCCATGGACAGAGTCAATGGAACTCAATGAACCGTTTTACTGGCTGGGTGGATATAGGGCTGACCGAACAAGGTCATCAAGAAGCCACTATGGCTGGTCATCTGATGAAAGAAGAAGGACTAGAGTTTGATGTCGCTCATACTTCTTTACTTAAGCGGGCGATCCATACATTACAAGACGCACTTAAAGCATTGGACCAGGACTGGTTACCAATTTATAAAAGCTGGCGTCTCAATGAGCGTCACTACGGTGCTCTACAAGGCCTTGATAAAATAGATACCGCAGCTAAACATGGTGAAGAGCAAGTCAATATTTGGCGCCGCTCCTATGACATCCAACCGCCGCCGATTGATCTAGATGACCCAAGCCATCCAATGCGAGACCGCCGTTACGCTGCTCTGGACCGCAAAGTATTACCTGTGACGGAATCGCTGAAAAACACACTCGAACGAGTATTACCGTACTGGAATGATGCCATCGCACCACAACTAAATGACAACAAGACGGTACTTATTAGCGCCCACGGCAACTCATTGCGTGCGTTGTACAAGTACCTTAATCAAGAAAGTGATGAGAAAATCCTAAATGTCAATATCCCTACTGGCATTCCACTTCTATTTGAACTGAGCGATACACTACAAGTAGTGAGTTACCGTTACCTTGGTGATCCAGATGCAGCACAACGCGCTTCCGAAATGGTAGCAAACCAAGGTAAGGCGAAGTAA---------------
>xylefaOLS8
ATGACTCGTAAACTTGTATTGCTACGCCATGGACAGAGTCAATGGAACTCAATGAACCGTTTTACTGGCTGGGTGGATATAGGGCTGACCGAACAAGGTCATCAAGAAGCCACTATGGCTGGTCATCTGATGAAAGAAGAAGGACTAGAGTTTGATGTCGCTCATACTTCTTTACTTAAGCGGGCGATCCATACATTACAAGACGCACTTAAAGCATTGGACCAGGACTGGTTACCAATTTATAAAAGCTGGCGTCTCAATGAGCGTCACTACGGTGCTCTACAAGGCCTTGATAAAATAGATACCGCAGCTAAACATGGTGAAGAGCAAGTCAATATTTGGCGCCGCTCCTATGACATCCAACCGCCGCCGATTGATCTAGATGACCCAAGCCATCCAATGCGAGACCGCCGTTACGCTGCTCTGGACCGCAAAGTATTACCTGTGACGGAATCGCTGAAAAACACACTCGAACGAGTATTACCGTACTGGAATGATGCCATCGCACCACAACTAAATGACAACAAGACGGTACTTATTAGCGCCCACGGCAACTCATTGCGTGCGTTGTACAAGTACCTTAATCAAGAAAGTGATGAGAAAATCCTAAATGTCAATATCCCTACTGGCATTCCACTTCTATTTGAACTGAGCGATACACTACAAGTAGTGAGTTACCGTTACCTTGGTGATCCAGATGCAGCACAACGCGCTTCCGAAATGGTAGCAAACCAAGGTAAGGCGAAGTAA---------------
>xylefaU24D
ATGACTCGTAAACTTGTATTGCTACGCCATGGACAGAGTCAATGGAACTCAATGAACCGTTTTACTGGCTGGGTGGATATAGGGCTGACCGAACAAGGTCATCAAGAAGCCACTATGGCTGGTCATCTGATGAAAGAAGAAGGACTAGAGTTTGATGTCGCTCATACTTCTTTACTTAAGCGGGCGATCCATACATTACAAGACGCACTTAAAGCATTGGACCAGGACTGGTTACCAATTTATAAAAGCTGGCGTCTCAATGAGCGTCACTACGGTGCTCTACAAGGCCTTGATAAAATAGATACCGCAGCTAAACATGGTGAAGAGCAAGTCAATATTTGGCGCCGCTCCTATGACATCCAACCGCCGCCGATTGATCTAGATGACCCAAGCCATCCAATGCGAGACCGCCGTTACGCTGCTCTGGACCGCAAAGTATTACCTGTGACGGAATCGCTGAAAAACACACTCGAACGAGTATTACCGTACTGGAATGATGCCATCGCACCACAACTAAATGACAACAAGACGGTACTTATTAGCGCCCACGGCAACTCATTGCGTGCGTTGTACAAGTACCTTAATCAAGAAAGTGATGAGAAAATCCTAAATGTCAATATCCCTACTGGCATTCCACTTCTATTTGAACTGAGCGATACACTACAAGTAGTGAGTTACCGTTACCTTGGTGATCCAGATGCAGCACAACGCGCTTCCGAAATGGTAGCAAACCAAGGTAAGGCGAAGTAA---------------
>long-mer1365_(reversed)
------------------------------------------------------------------------------------------------------------------ATGGCTGGTCATCTGATGAAAAAAGAAGGACTAGAGTTTGATG--------------------------------------------------------------------------------------------------------------------------------------------------------------------------------------------------------------------------------------------------------------------------------------------------------------------------------------------------------------------------------------------------------------------------------------------------------------------------------------------------------------------------------------------------------------------------------------------------------------------------------
>long-mer1364_(reversed)
------------------------------------------------------------------------------------------------------------------------------------------------------------------------------------------------------------------------------------------------------------------------------------------------------------------------------------------------------------------------------------------------------------------------------------GCTTTGGACCGCAAAGTATTACCTGTGAGGGAATCGCTGAAAAATACACTCGAACGAGTATTACCG---------------------------------------------------------------------------------------------------------------------------------------------------------------------------------------------------------------------------------------------------------------------------------------
>long-mer1363_(reversed)
------------------------------------------------------------------------------------------------------------------------------------------------------------------------------------------------------------------------------------------------------------------------------------------------------------------------------------------------------------------------------------------------------------------------------------------------------------------------------------------------------------------------------------------------------------------------------------GCGTTGTACAAGTACCTTAATAAAGAAAGTGATGAGAAAATCC--------------------------------------------------------------------------------------------------------------------------------------------------------------
>long-mer1362_(reversed)
-------------------------------------------------------------------------------------------------------------------------------------------------------------------------------------------------------------------------------------------------------------------------------------------------------------------------------------------------------------------------------------------------------------------------------------------------------------------------------------------------------------------------------------------------------------------------------------------------------------------------------------------------------------------------------------------------------------------------------------------------------------AAGGTAAGGCGAAGTAATACGCAGTTTTTCAC
