# Supplementary material for: Identification of genetic relationships and subspecies signatures in Xylella fastidiosa
Source: BMC Genomics. 2019 Mar 25;20:239. doi: 10.1186/s12864-019-5565-9 (PMC6434890; doi:10.1186/s12864-019-5565-9)
Supplement: Supplementary file 8 — Analysis of (non-)synonymous SNPs in homologs to CDS harboring specific k-mers for selected enriched GOs. (ZIP 549 kb) [file 12864_2019_5565_MOESM8_ESM.zip › Additional-File8/Additional-File8A_CladeIII/GO-0006096/CP006740.1.95/Clade III assembled to xylefaMU34.fasta]

>xylefaMU34
ATGAGTATTGAACAGCTTGCAGAAACCGCTCAAGCAATGGTCGCCTCGGGTAAGGGGATCATTGCGATTGATGAGTCCGCCGGCACCATTGCTAAGCGTTTTTCCAGTGTCGGTATCGAAAATATTGAAGAGAATCGCCGTGCTTACCGTGAGTTGCTGCTGACGACCCCTAAATTGAGTGATTACATTTCTGGGGCGATTCTATTCGACGAGACCATTCGTCAATCCACGAAGGCCGGTGTCCCGTTTCCGAAGTACATGGCCGAGCATGGCATCATCCCAGGGATTAAAGTGGATAAGGGCGCATATCCGTTAGCAGGGTGTCCTGGTGAGTTGGTCACGGAGGGGTTGGATGGGTTGCGTGCACGACTGGAGGAGTATTACAAGCTTGGCGCACGTTTTGCCAAGTGGCGTGCTGTTATCAACATTGGTGATGATATTCCGTCAGGGATGTGCATCGATGCCAATGTACACGCGCTAGCGCGTTATGCGGCGTTGTGTCAGGAGCAGGGCTTGGTGCCGATGGTGGAGCCGGAGGTCATTATGGATGGTAACCATGACATCTCGGCTGCTTATGAAGTGACCGAGGCGACGTTGCGTTCCCTGTTCAATGCGCTGTATGAGCAGAATGTGGTGCTTGAAGGAACCATTCTGAAGGCGTCTATGGTGATCCCTGGTACCGACTGTGAGGAGCAGGCCAGTATTGATGAAGTGGCTGAATCCACGGTGATGTGTTTGAAATCGACAGTGCCTGCGATCCTGCCGGGTATTGTGTTCTTATCTGGTGGACAGACGGATGCGCAGTCCACGGCACATTTGAATGCGATGAATCAATTTGATCCCTTGCCGTGGCCGTTGAGTTTCTCTTATGGCCGTGCGATGCAGCAGGCGGCATTGAAGTTGTGGTCACAGGATATGAAGGGCAATTTCGCCAAAGCGCAGCAGGTTGTGTACGAGCGGGCCAAGGAAAATGGTCTGGCCGCTCTTGGTAAGTGGAAGGGGTGA
>xylefa4626
ATGAGTATTGAACAGCTTGCAGAAACCGCTCAAGCAATGGTCGCCTCGGGTAAGGGGATCATTGCGATTGATGAGTCCGCCGGCACCATTGCTAAGCGTTTTTCCAGTGTCGGTATCGAAAATATTGAAGAGAATCGCCGTGCTTACCGTGAGTTGCTGCTGACGACCCCTAAATTGAGTGATTACATTTCTGGGGCGATTCTATTTGACGAGACCATTCGTCAATCCACGAAGGCCGGTGTCCCGTTTCCGAAGTACATGGCCGAGCATGGCATCATCCCAGGGATTAAAGTGGATAAGGGCGCATATCCGTTAGCAGGGTGTCCTGGTGAGTTGGTCACGGAGGGGTTGGATGGGTTGCGTGCACGACTGGAGGAGTATTACAAGCTTGGCGCACGTTTTGCCAAGTGGCGTGCTGTTATCAACATTGGTGATGATATTCCGTCAGGGATGTGCATTGATGCCAATGTACACGCGCTAGCGCGTTATGCGGCGTTGTGTCAGGAGCAGGGCTTGGTGCCGATGGTGGAGCCGGAGGTCATTATGGATGGTAACCATGACATCTCGGCTGCTTATGAAGTGACCGAGGCGACGTTGCGTTCCCTGTTCAATGCGCTGTATGAGCAGAATGTGGTGCTTGAAGGAACCATTCTGAAGGCGTCTATGGTGATCCCTGGTACCGACTGTGAGGAGCAGGCCAGTATTGATGAAGTGGCTGAATCCACGGTGATGTGTTTGAAATCGACAGTGCCTGCGATCCTGCCGGGTATTGTGTTCTTATCTGGTGGACAGACGGATGCGCAGTCCACGGCACATTTGAATGCGATGAATCAATTTGATCCCTTGCCGTGGCCGTTGAGTTTCTCTTATGGCCGTGCGATGCAGCAGGCGGCATTGAAGTTGTGGTCACAGGATATGAAGGGCAATTTCGCCAAAGCGCAGCAGGTTGTGTACGAGCGGGCCAAGGAAAATGGTCTGGCCGCTCTTGGTAAGTGGAAGGGGTGA
>xylefa7969
ATGAGTATTGAACAGCTTGCAGAAACCGCTCAAGCAATGGTCGCCTCGGGTAAGGGGATCATTGCGATTGATGAGTCCGCCGGCACCATTGCTAAGCGTTTTTCCAGTGTCGGTATCGAAAATATTGAAGAGAATCGCCGTGCTTACCGTGAGTTGCTGCTGACGACCCCTAAATTGAGTGATTACATTTCTGGGGCGATTCTATTTGACGAGACCATTCGTCAATCCACGAAGGCCGGTGTCCCGTTTCCGAAGTACATGGCCGAGCATGGCATCATCCCAGGGATTAAAGTGGATAAGGGCGCATATCCGTTAGCAGGGTGTCCTGGTGAGTTGGTCACGGAGGGGTTGGATGGGTTGCGTGCACGACTGGAGGAGTATTACAAGCTTGGCGCACGTTTTGCCAAGTGGCGTGCTGTTATCAACATTGGTGATGATATTCCGTCAGGGATGTGCATTGATGCCAATGTACACGCGCTAGCGCGTTATGCGGCGTTGTGTCAGGAGCAGGGCTTGGTGCCGATGGTGGAGCCGGAGGTCATTATGGATGGTAACCATGACATCTCGGCTGCTTATGAAGTGACCGAGGCGACGTTGCGTTCCCTGTTCAATGCGCTGTATGAGCAGAATGTGGTGCTTGAAGGAACCATTCTGAAGGCGTCTATGGTGATCCCTGGTACCGACTGTGAGGAGCAGGCCAGTATTGATGAAGTGGCTGAATCCACGGTGATGTGTTTGAAATCGACAGTGCCTGCGATCCTGCCGGGTATTGTGTTCTTATCTGGTGGACAGACGGATGCGCAGTCCACGGCACATTTGAATGCGATGAATCAATTTGATCCCTTGCCGTGGCCGTTGAGTTTCTCTTATGGCCGTGCGATGCAGCAGGCGGCATTGAAGTTGTGGTCACAGGATATGAAGGGCAATTTCGCCAAAGCGCAGCAGGTTGTGTACGAGCGGGCCAAGGAAAATGGTCTGGCCGCTCTTGGTAAGTGGAAGGGGTGA
>xylefa7970
ATGAGTATTGAACAGCTTGCAGAAACCGCTCAAGCAATGGTCGCCTCGGGTAAGGGGATCATTGCGATTGATGAGTCCGCCGGCACCATTGCTAAGCGTTTTTCCAGTGTCGGTATCGAAAATATTGAAGAGAATCGCCGTGCTTACCGTGAGTTGCTGCTGACGACCCCTAAATTGAGTGATTACATTTCTGGGGCGATTCTATTTGACGAGACCATTCGTCAATCCACGAAGGCCGGTGTCCCGTTTCCGAAGTACATGGCCGAGCATGGCATCATCCCAGGGATTAAAGTGGATAAGGGCGCATATCCGTTAGCAGGGTGTCCTGGTGAGTTGGTCACGGAGGGGTTGGATGGGTTGCGTGCACGACTGGAGGAGTATTACAAGCTTGGCGCACGTTTTGCCAAGTGGCGTGCTGTTATCAACATTGGTGATGATATTCCGTCAGGGATGTGCATTGATGCCAATGTACACGCGCTAGCGCGTTATGCGGCGTTGTGTCAGGAGCAGGGCTTGGTGCCGATGGTGGAGCCGGAGGTCATTATGGATGGTAACCATGACATCTCGGCTGCTTATGAAGTGACCGAGGCGACGTTGCGTTCCCTGTTCAATGCGCTGTATGAGCAGAATGTGGTGCTTGAAGGAACCATTCTGAAGGCGTCTATGGTGATCCCTGGTACCGACTGTGAGGAGCAGGCCAGTATTGATGAAGTGGCTGAATCCACGGTGATGTGTTTGAAATCGACAGTGCCTGCGATCCTGCCGGGTATTGTGTTCTTATCTGGTGGACAGACGGATGCGCAGTCCACGGCACATTTGAATGCGATGAATCAATTTGATCCCTTGCCGTGGCCGTTGAGTTTCTCTTATGGCCGTGCGATGCAGCAGGCGGCATTGAAGTTGTGGTCACAGGATATGAAGGGCAATTTCGCCAAAGCGCAGCAGGTTGTGTACGAGCGGGCCAAGGAAAATGGTCTGGCCGCTCTTGGTAAGTGGAAGGGGTGA
>xylefa8082
ATGAGTATTGAACAGCTTGCAGAAACCGCTCAAGCAATGGTCGCCTCGGGTAAGGGGATCATTGCGATTGATGAGTCCGCCGGCACCATTGCTAAGCGTTTTTCCAGTGTCGGTATCGAAAATATTGAAGAGAATCGCCGTGCTTACCGTGAGTTGCTGCTGACGACCCCTAAATTGAGTGATTACATTTCTGGGGCGATTCTATTTGACGAGACCATTCGTCAATCCACGAAGGCCGGTGTCCCGTTTCCGAAGTACATGGCCGAGCATGGCATCATCCCAGGGATTAAAGTGGATAAGGGCGCATATCCGTTAGCAGGGTGTCCTGGTGAGTTGGTCACGGAGGGGTTGGATGGGTTGCGTGCACGACTGGAGGAGTATTACAAGCTTGGCGCACGTTTTGCCAAGTGGCGTGCTGTTATCAACATTGGTGATGATATTCCGTCAGGGATGTGCATTGATGCCAATGTACACGCGCTAGCGCGTTATGCGGCGTTGTGTCAGGAGCAGGGCTTGGTGCCGATGGTGGAGCCGGAGGTCATTATGGATGGTAACCATGACATCTCGGCTGCTTATGAAGTGACCGAGGCGACGTTGCGTTCCCTGTTCAATGCGCTGTATGAGCAGAATGTGGTGCTTGAAGGAACCATTCTGAAGGCGTCTATGGTGATCCCTGGTACCGACTGTGAGGAGCAGGCCAGTATTGATGAAGTGGCTGAATCCACGGTGATGTGTTTGAAATCGACAGTGCCTGCGATCCTGCCGGGTATTGTGTTCTTATCTGGTGGACAGACGGATGCGCAGTCCACGGCACATTTGAATGCGATGAATCAATTTGATCCCTTGCCGTGGCCGTTGAGTTTCTCTTATGGCCGTGCGATGCAGCAGGCGGCATTGAAGTTGTGGTCACAGGATATGAAGGGCAATTTCGCCAAAGCGCAGCAGGTTGTGTACGAGCGGGCCAAGGAAAATGGTCTGGCCGCTCTTGGTAAGTGGAAGGGGTGA
>xylefa4627
ATGAGTATTGAACAGCTTGCAGAAACCGCTCAAGCAATGGTCGCCTCGGGTAAGGGGATCATTGCGATTGATGAGTCCGCCGGCACCATTGCTAAGCGTTTTTCCAGTGTCGGTATCGAAAATATTGAAGAGAATCGCCGTGCTTACCGTGAGTTGCTGCTGACGACCCCTAAATTGAGTGATTACATTTCTGGGGCGATTCTATTCGACGAGACCATTCGTCAATCCACGAAGGCCGGTGTCCCGTTTCCGAAGTACATGGCCGAGCATGGCATCATCCCAGGGATTAAAGTGGATAAGGGCGCATATCCGTTAGCAGGGTGTCCTGGTGAGTTGGTCACGGAGGGGTTGGATGGGTTACGTGCACGACTGGAGGAGTATTACAAGCTTGGCGCACGTTTTGCCAAGTGGCGTGCTGTTATCAACATTGGTGATGATATTCCGTCAGGGATGTGCATTGATGCCAATGTACACGCGCTAGCGCGTTATGCGGCGTTGTGTCAGGAGCAGGGCTTGGTGCCGATGGTGGAGCCGGAGGTCATTATGGATGGTAACCATGACATTTCGGCTGCTTATGAAGTGACCGAGGCGACGTTGCGTTCCCTGTTCAATGCGCTGTATGAGCAGAATGTGGTGCTTGAAGGAACCATTCTGAAGGCGTCTATGGTGATCCCTGGTACCGACTGTGAGGAGCAGGCCAGTATTGATGAAGTGGCTGAATCCACGGTGATGTGTTTGAAATCGACAGTGCCTGCGATCCTGCCGGGTATTGTGTTCTTATCTGGTGGACAGACGGATGCGCAGTCCACGGCACATTTGAATGCGATGAATCAATTTGATCCCTTGCCGTGGCCGTTGAGTTTCTCTTATGGCCGTGCGATGCAGCAGGCGGCATTGAAGTTGTGGTCACAGGATATGAAGGGCAATTTCGCCAAAGCGCAGCAGGTTGTGTACGAGCGGGCCAAGGAAAATGGTCTGGCCGCTCTTGGTAAGTGGAAGGGGTGA
>xylefa3579
ATGAGTATTGAACAGCTTGCAGAAACCGCTCAAGCAATGGTCGCCTCGGGTAAGGGGATCATTGCGATTGATGAGTCCGCCGGCACCATTGCTAAGCGTTTTTCCAGTGTCGGTATCGAAAATATTGAAGAGAATCGCCGTGCTTACCGTGAGTTGCTGCTGACGACCCCTAAATTGAGTGATTACATTTCTGGGGCGATTCTATTTGACGAGACCATTCGTCAATCCACGAAGGCCGGTGTCCCGTTTCCGAAGTACATGGCCGAGCATGGCATCATCCCAGGGATTAAAGTGGATAAGGGCGCATATCCGTTAGCAGGGTGTCCTGGTGAGTTGGTCACGGAGGGGTTGGATGGGTTGCGTGCACGACTGGAGGAGTATTACAAGCTTGGCGCACGTTTTGCCAAGTGGCGTGCTGTTATCAACATTGGTGATGATATTCCGTCAGGGATGTGCATTGATGCCAATGTACACGCGCTAGCGCGTTATGCGGCGTTGTGTCAGGAGCAGGGCTTGGTGCCGATGGTGGAGCCGGAGGTCATTATGGATGGTAACCATGACATCTCGGCTGCTTATGAAGTGACCGAGGCGACGTTGCGTTCCCTGTTCAATGCGCTGTATGAGCAGAATGTGGTGCTTGAAGGAACCATTCTGAAGGCGTCTATGGTGATCCCTGGTACCGACTGTGAGGAGCAGGCCAGTATTGATGAAGTGGCTGAATCCACGGTGATGTGTTTGAAATCGACAGTGCCTGCGATCCTGCCGGGTATTGTGTTCTTATCTGGTGGACAGACGGATGCGCAGTCCACGGCACATTTGAATGCGATGAATCAATTTGATCCCTTGCCGTGGCCGTTGAGTTTCTCTTATGGCCGTGCGATGCAGCAGGCGGCATTGAAGTTGTGGTCACAGGATATGAAGGGCAATTTCGCCAAAGCGCAGCAGGTTGTGTACGAGCGGGCCAAGGAAAATGGTCTGGCCGCTCTTGGTAAGTGGAAGGGGTGA
>xylefaAnn1
ATGAGTATTGAACAGCTTGCAGAAACCGCTCAAGCAATGGTCGCCTCGGGTAAGGGGATCATTGCGATTGATGAGTCCGCCGGCACCATTGCTAAGCGTTTTTCCAGTGTCGGTATCGAAAATATTGAAGAGAATCGCCGTGCTTACCGTGAGTTGCTGCTGACGACCCCTAAATTGAGTGATTACATTTCTGGGGCGATTCTATTTGACGAGACCATTCGTCAATCCACGAAGGCCGGTGTCCCGTTTCCGAAGTACATGGCCGAGCATGGCATCATCCCAGGGATTAAAGTGGATAAGGGCGCATATCCGTTAGCAGGGTGTCCTGGTGAGTTGGTCACGGAGGGGTTGGATGGGTTGCGTGCACGACTGGAGGAGTATTACAAGCTTGGCGCACGTTTTGCCAAGTGGCGTGCTGTTATCAACATTGGTGATGATATTCCGTCAGGGATGTGCATCGATGCCAATGTACACGCGCTAGCGCGTTATGCGGCGTTGTGTCAGGAGCAGGGCTTGGTGCCGATGGTGGAGCCGGAGGTCATTATGGATGGTAACCATGACATCTCGGCTGCTTATGAAGTGACCGAGGCGACGTTGCGTTCCCTGTTCAATGCGCTGTATGAGCAGAATGTGGTGCTTGAAGGAACCATTCTGAAGGCGTCTATGGTGATCCCTGGTACCGACTGTGAGGAGCAGGCCAGTATTGATGAAGTGGCTGAATCCACGGTGATGTGTTTGAAATCGACAGTGCCTGCGATCCTGCCGGGTATTGTGTTCTTATCTGGTGGACAGACGGATGCGCAGTCCACGGCACATTTGAATGCGATGAATCAATTTGATCCCTTGCCGTGGCCGTTGAGCTTCTCTTATGGCCGTGCGATGCAGCAGGCGGCATTGAAGTTGTGGTCACAGGATATGAAGGGCAATTTCGCCAAAGCGCAGCAGGTTGTGTACGAGCGGGCCAAGGAAAATGGTCTGGCCGCTCTTGGTAAGTGGAAGGGGTGA
>xylefaco33
ATGAGTATTGAACAGCTTGCAGAAACCGCTCAAGCAATGGTCGCCTCGGGTAAGGGGATCATTGCGATTGATGAGTCCGCCGGCACCATTGCTAAGCGTTTTTCCAGTGTCGGTATCGAAAATATTGAAGAGAATCGCCGTGCTTACCGTGAGTTGCTGCTGACGACCCCTAAATTGAGTGATTACATTTCTGGGGCGATTCTATTCGACGAGACCATTCGTCAATCCACGAAGGCCGGTGTCCCGTTTCCGAAGTACATGGCCGAGCATGGCATCATCCCAGGGATTAAAGTGGATAAGGGCGCATATCCGTTAGCAGGGTGTCCTGGTGAGTTGGTCACGGAGGGGTTGGATGGGTTACGTGCACGACTGGAGGAGTATTACAAGCTTGGCGCACGTTTTGCCAAGTGGCGTGCTGTTATCAACATTGGTGATGATATTCCGTCAGGGATGTGCATTGATGCCAATGTACACGCGCTAGCGCGTTATGCGGCGTTGTGTCAGGAGCAGGGCTTGGTGCCGATGGTGGAGCCGGAGGTCATTATGGATGGTAACCATGACATTTCGGCTGCTTATGAAGTGACCGAGGCGACGTTGCGTTCCCTGTTCAATGCGCTGTATGAGCAGAATGTGGTGCTTGAAGGAACCATTCTGAAGGCGTCTATGGTGATCCCTGGTACCGACTGTGAGGAGCAGGCCAGTATTGATGAAGTGGCTGAATCCACGGTGATGTGTTTGAAATCGACAGTGCCTGCGATCCTGCCGGGTATTGTGTTCTTATCTGGTGGACAGACGGATGCGCAGTCCACAGCACATTTGAATACAATGAATCAATTTGATCCCTTGCCGTGGCCGTTGAGCTTCTCTTATGGCCGTGCGATGCAGCAGGCGGCATTGAAGTTGTGGTCACAGGATATGAAGGGCAATTTCGCCAAAGCGCAGCAGGTTGTGTACGAGCGGGCCAAGGAAAATGGTCTGGCCGCTCTTGGTAAGTGGAAGGGGTGA
>xylefa8073
ATGAGTATTGAACAGCTTGCAGAAACCGCTCAAGCAATGGTCGCCTCGGGTAAGGGGATCATTGCGATTGATGAGTCCGCCGGCACCATTGCTAAGCGTTTTTCCAGTGTCGGTATCGAAAATATTGAAGAGAATCGCCGTGCTTACCGTGAGTTGCTGCTGACGACCCCTAAATTGAGTGATTACATTTCTGGGGCGATTCTATTTGACGAGACCATTCGTCAATCCACGAAGGCCGGTGTCCCGTTTCCGAAGTACATGGCCGAGCATGGCATCATCCCAGGGATTAAAGTGGATAAGGGCGCATATCCGTTAGCAGGGTGTCCTGGTGAGTTGGTCACGGAGGGGTTGGATGGGTTGCGTGCACGACTGGAGGAGTATTACAAGCTTGGCGCACGTTTTGCCAAGTGGCGTGCTGTTATCAACATTGGTGATGATATTCCGTCAGGGATGTGCATCGATGCCAATGTACACGCGCTAGCGCGTTATGCGGCGTTGTGTCAGGAGCAGGGCTTGGTGCCGATGGTGGAGCCGGAGGTCATTATGGATGGTAACCATGACATCTCGGCTGCTTATGAAGTGACCGAGGCGACGTTGCGTTCCCTGTTCAATGCGCTGTATGAGCAGAATGTGGTGCTTGAAGGAACCATTCTGAAGGCATCTATGGTGATCCCTGGTACCGACTGTGAGGAGCAGGCCAGTATTGATGAAGTGGCTGAATCCACGGTGATGTGTTTGAAATCGACAGTGCCTGCGATCCTGCCGGGTATTGTGTTCTTATCTGGTGGACAGACGGATGCGCAGTCCACGGCACATTTGAATGCGATGAATCAATTTGATCCCTTGCCGTGGCCGTTGAGCTTCTCTTATGGCCGTGCGATGCAGCAGGCGGCATTGAAGTTGTGGTCACAGGATATGAAGGGCAATTTCGCCAAAGCGCAGCAGGTTGTGTACGAGCGGGCCAAGGAAAATGGTCTGGCCGCTCTTGGTAAGTGGAAGGGGTGA
>xylefa8071
ATGAGTATTGAACAGCTTGCAGAAACCGCTCAAGCAATGGTCGCCTCGGGTAAGGGGATCATTGCGATTGATGAGTCCGCCGGCACCATTGCTAAGCGTTTTTCCAGTGTCGGTATCGAAAATATTGAAGAGAATCGCCGTGCTTACCGTGAGTTGCTGCTGACGACCCCTAAATTGAGTGATTACATTTCTGGGGCGATTCTATTTGACGAGACCATTCGTCAATCCACGAAGGCCGGTGTCCCGTTTCCGAAGTACATGGCCGAGCATGGCATCATCCCAGGGATTAAAGTGGATAAGGGCGCATATCCGTTAGCAGGGTGTCCTGGTGAGTTGGTCACGGAGGGGTTGGATGGGTTGCGTGCACGACTGGAGGAGTATTACAAGCTTGGCGCACGTTTTGCCAAGTGGCGTGCTGTTATCAACATTGGTGATGATATTCCGTCAGGGATGTGCATTGATGCCAATGTACACGCGCTAGCGCGTTATGCGGCGTTGTGTCAGGAGCAGGGCTTGGTGCCGATGGTGGAGCCGGAGGTCATTATGGATGGTAACCATGACATCTCGGCTGCTTATGAAGTGACCGAGGCGACGTTGCGTTCCCTGTTCAATGCGCTGTATGAGCAGAATGTGGTGCTTGAAGGAACCATTCTGAAGGCGTCTATGGTGATCCCTGGTACCGACTGTGAGGAGCAGGCCAGTATTGATGAAGTGGCTGAATCCACGGTGATGTGTTTGAAATCGACAGTGCCTGCGATCCTGCCGGGTATTGTGTTCTTATCTGGTGGACAGACGGATGCGCAGTCCACGGCACATTTGAATGCGATGAATCAATTTGATCCCTTGCCGTGGCCGTTGAGTTTCTCTTATGGCCGTGCGATGCAGCAGGCGGCATTGAAGTTGTGGTCACAGGATATGAAGGGCAATTTCGCCAAAGCGCAGCAGGTTGTGTACGAGCGGGCCAAGGAAAATGGTCTGGCCGCTCTTGGTAAGTGGAAGGGGTGA
>xylefaD026
ATGAGTATTGAACAGCTTGCAGAAACCGCTCAAGCAATGGTCGCCTCGGGTAAGGGGATCATTGCGATTGATGAGTCCGCCGGCACCATTGCTAAGCGTTTTTCCAGTGTCGGTATCGAAAATATTGAAGAGAATCGCCGTGCTTACCGTGAGTTGCTGCTGACGACCCCTAAATTGAGTGATTACATTTCTGGGGCGATTCTATTTGACGAGACCATTCGTCAATCCACGAAGGCCGGTGTCCCGTTTCCGAAGTACATGGCCGAGCATGGCATCATCCCAGGGATTAAAGTGGATAAGGGCGCATATCCGTTAGCAGGGTGTCCTGGTGAGTTGGTCACGGAGGGGTTGGATGGGTTGCGTGCACGACTGGAGGAGTATTACAAGCTTGGCGCACGTTTTGCCAAGTGGCGTGCTGTTATCAACATTGGTGATGATATTCCGTCAGGGATGTGCATTGATGCCAATGTACACGCGCTAGCGCGTTATGCGGCGTTGTGTCAGGAGCAGGGCTTGGTGCCGATGGTGGAGCCGGAGGTCATTATGGATGGTAACCATGACATCTCGGCTGCTTATGAAGTGACCGAGGCGACGTTGCGTTCCCTGTTCAATGCGCTGTATGAGCAGAATGTGGTGCTTGAAGGAACCATTCTGAAGGCGTCTATGGTGATCCCTGGTACCGACTGTGAGGAGCAGGCCAGTATTGATGAAGTGGCTGAATCCACGGTGATGTGTTTGAAATCGACAGTGCCTGCGATCCTGCCGGGTATTGTGTTCTTATCTGGTGGACAGACGGATGCGCAGTCCACGGCACATTTGAATGCGATGAATCAATTTGATCCCTTGCCGTGGCCGTTGAGTTTCTCTTATGGCCGTGCGATGCAGCAGGCGGCATTGAAGTTGTGGTCACAGGATATGAAGGGCAATTTCGCCAAAGCGCAGCAGGTTGTGTACGAGCGGGCCAAGGAAAATGGTCTGGCCGCTCTTGGTAAGTGGAAGGGGTGA
>xylefaM23s
ATGAGTATTGAACAGCTTGCAGAAACCGCTCAAGCAATGGTCGCCTCGGGTAAGGGGATCATTGCGATTGATGAGTCCGCCGGCACCATTGCTAAGCGTTTTTCCAGTGTCGGTATCGAAAATATTGAAGAGAATCGCCGTGCTTACCGTGAGTTGCTGCTGACGACCCCTAAATTGAGTGATTACATTTCTGGGGCGATTCTATTTGACGAGACCATTCGTCAATCCACGAAGGCCGGTGTCCCGTTTCCGAAGTACATGGCCGAGCATGGCATCATCCCAGGGATTAAAGTGGATAAGGGCGCATATCCGTTAGCAGGGTGTCCTGGTGAGTTGGTCACGGAGGGGTTGGATGGGTTGCGTGCACGACTGGAGGAGTATTACAAGCTTGGCGCACGTTTTGCCAAGTGGCGTGCTGTTATCAACATTGGTGATGATATTCCGTCAGGGATGTGCATTGATGCCAATGTACACGCGCTAGCGCGTTATGCGGCGTTGTGTCAGGAGCAGGGCTTGGTGCCGATGGTGGAGCCGGAGGTCATTATGGATGGTAACCATGACATCTCGGCTGCTTATGAAGTGACCGAGGCGACGTTGCGTTCCCTGTTCAATGCGCTGTATGAGCAGAATGTGGTGCTTGAAGGAACCATTCTGAAGGCGTCTATGGTGATCCCTGGTACCGACTGTGAGGAGCAGGCCAGTATTGATGAAGTGGCTGAATCCACGGTGATGTGTTTGAAATCGACAGTGCCTGCGATCCTGCCGGGTATTGTGTTCTTATCTGGTGGACAGACGGATGCGCAGTCCACGGCACATTTGAATGCGATGAATCAATTTGATCCCTTGCCGTGGCCGTTGAGTTTCTCTTATGGCCGTGCGATGCAGCAGGCGGCATTGAAGTTGTGGTCACAGGATATGAAGGGCAATTTCGCCAAAGCGCAGCAGGTTGTGTACGAGCGGGCCAAGGAAAATGGTCTGGCCGCTCTTGGTAAGTGGAAGGGGTGA
>xylefaMuMD
ATGAGTATTGAACAGCTTGCAGAAACCGCTCAAGCAATGGTCGCCTCGGGTAAGGGGATCATTGCGATTGATGAGTCCGCCGGCACCATTGCTAAGCGTTTTTCCAGTGTCGGTATCGAAAATATTGAAGAGAATCGCCGTGCTTACCGTGAGTTGCTGCTGACGACCCCTAAATTGAGTGATTACATTTCTGGGGCGATTCTATTCGACGAGACCATTCGTCAATCCACGAAGGCCGGTGTCCCGTTTCCGAAGTACATGGCCGAGCATGGCATCATCCCAGGGATTAAAGTGGATAAGGGCGCATATCCGTTAGCAGGGTGTCCTGGTGAGTTGGTCACGGAGGGGTTGGATGGGTTGCGTGCACGACTGGAGGAGTATTACAAGCTTGGCGCACGTTTTGCCAAGTGGCGTGCTGTTATCAACATTGGTGATGATATTCCGTCAGGGATGTGCATCGATGCCAATGTACACGCGCTAGCGCGTTATGCGGCGTTGTGTCAGGAGCAGGGCTTGGTGCCGATGGTGGAGCCGGAGGTCATTATGGATGGTAACCATGACATCTCGGCTGCTTATGAAGTGACCGAGGCGACGTTGCGTTCCCTGTTCAATGCGCTGTATGAGCAGAATGTGGTGCTTGAAGGAACCATTCTGAAGGCGTCTATGGTGATCCCTGGTACCGACTGTGAGGAGCAGGCCAGTATTGATGAAGTGGCTGAATCCACGGTGATGTGTTTGAAATCGACAGTGCCTGCGATCCTGCCGGGTATTGTGTTCTTATCTGGTGGACAGACGGATGCGCAGTCCACGGCACATTTGAATGCGATGAATCAATTTGATCCCTTGCCGTGGCCGTTGAGTTTCTCTTATGGCCGTGCGATGCAGCAGGCGGCATTGAAGTTGTGGTCACAGGATATGAAGGGCAATTTCGCCAAAGCGCAGCAGGTTGTGTACGAGCGGGCCAAGGAAAATGGTCTGGCCGCTCTTGGTAAGTGGAAGGGGTGA
>xylefaTem1
ATGAGTATTGAACAGCTTGCAGAAACCGCTCAAGCAATGGTCGCCTCGGGTAAGGGGATCATTGCGATTGATGAGTCCGCCGGCACCATTGCTAAGCGTTTTTCCAGTGTCGGTATCGAAAATATTGAAGAGAATCGCCGTGCTTACCGTGAGTTGCTGCTGACGACCCCTAAATTGAGTGATTACATTTCTGGGGCGATTCTATTTGACGAGACCATTCGTCAATCCACGAAGGCCGGTGTCCCGTTTCCGAAGTACATGGCCGAGCATGGCATCATCCCAGGGATTAAAGTGGATAAGGGCGCATATCCGTTAGCAGGGTGTCCTGGTGAGTTGGTCACGGAGGGGTTGGATGGGTTGCGTGCACGACTGGAGGAGTATTACAAGCTTGGCGCACGTTTTGCCAAGTGGCGTGCTGTTATCAACATTGGTGATGATATTCCGTCAGGGATGTGCATTGATGCCAATGTACACGCGCTAGCGCGTTATGCGGCGTTGTGTCAGGAGCAGGGCTTGGTGCCGATGGTGGAGCCGGAGGTCATTATGGATGGTAACCATGACATCTCGGCTGCTTATGAAGTGACCGAGGCGACGTTGCGTTCCCTGTTCAATGCGCTGTATGAGCAGAATGTGGTGCTTGAAGGAACCATTCTGAAGGCGTCTATGGTGATCCCTGGTACCGACTGTGAGGAGCAGGCCAGTATTGATGAAGTGGCTGAATCCACGGTGATGTGTTTGAAATCGACAGTGCCTGCGATCCTGCCGGGTATTGTGTTCTTATCTGGTGGACAGACGGATGCGCAGTCCACGGCACATTTGAATGCGATGAATCAATTTGATCCCTTGCCGTGGCCGTTGAGTTTCTCTTATGGCCGTGCGATGCAGCAGGCGGCATTGAAGTTGTGGTCACAGGATATGAAGGGCAATTTCGCCAAAGCGCAGCAGGTTGTGTACGAGCGGGCCAAGGAAAATGGTCTGGCCGCTCTTGGTAAGTGGAAGGGGTGA
>xylefastag
ATGAGTATTGAACAGCTTGCAGAAACCGCTCAAGCAATGGTCGCCTCGGGTAAGGGGATCATTGCGATTGATGAGTCCGCCGGCACCATTGCTAAGCGTTTTTCCAGTGTCGGTATCGAAAATATTGAAGAGAATCGCCGTGCTTACCGTGAGTTGCTGCTGACGACCCCTAAATTGAGTGATTACATTTCTGGGGCGATTCTATTTGACGAGACCATTCGTCAATCCACGAAGGCCGGTGTCCCGTTTCCGAAGTACATGGCCGAGCATGGCATCATCCCAGGGATTAAAGTGGATAAGGGCGCATATCCGTTAGCAGGGTGTCCTGGTGAGTTGGTCACGGAGGGGTTGGATGGGTTGCGTGCACGACTGGAGGAGTATTACAAGCTTGGCGCACGTTTTGCCAAGTGGCGTGCTGTTATCAACATTGGTGATGATATTCCGTCAGGGATGTGCATTGATGCCAATGTACACGCGCTAGCGCGTTATGCGGCGTTGTGTCAGGAGCAGGGCTTGGTGCCGATGGTGGAGCCGGAGGTCATTATGGATGGTAACCATGACATCTCGGCTGCTTATGAAGTGACCGAGGCGACGTTGCGTTCCCTGTTCAATGCGCTGTATGAGCAGAATGTGGTGCTTGAAGGAACCATTCTGAAGGCGTCTATGGTGATCCCTGGTACCGACTGTGAGGAGCAGGCCAGTATTGATGAAGTGGCTGAATCCACGGTGATGTGTTTGAAATCGACAGTGCCTGCGATCCTGCCGGGTATTGTGTTCTTATCTGGTGGACAGACGGATGCGCAGTCCACGGCACATTTGAATGCGATGAATCAATTTGATCCCTTGCCGTGGCCGTTGAGTTTCTCTTATGGCCGTGCGATGCAGCAGGCGGCATTGAAGTTGTGGTCACAGGATATGAAGGGCAATTTCGCCAAAGCGCAGCAGGTTGTGTACGAGCGGGCCAAGGAAAATGGTCTGGCCGCTCTTGGTAAGTGGAAGGGGTGA
>xylefaEB92
ATGAGTATTGAACAGCTTGCAGAAACCGCTCAAGCAATGGTCGCCTCGGGTAAGGGGATCATTGCGATTGATGAGTCCGCCGGCACCATTGCTAAGCGTTTTTCCAGTGTCGGTATCGAAAATATTGAAGAGAATCGCCGTGCTTACCGTGAGTTGCTGCTGACGACCCCTAAATTGAGTGATTACATTTCTGGGGCGATTCTATTTGACGAGACCATTCGTCAATCCACGAAGGCCGGTGTCCCGTTTCCGAAGTACATGGCCGAGCATGGCATCATCCCAGGGATTAAAGTGGATAAGGGCGCATATCCGTTAGCAGGGTGTCCTGGTGAGTTGGTCACGGAGGGGTTGGATGGGTTGCGTGCACGACTGGAGGAGTATTACAAGCTTGGCGCACGTTTTGCCAAGTGGCGTGCTGTTATCAACATTGGTGATGATATTCCGTCAGGGATGTGCATTGATGCCAATGTACACGCGCTAGCGCGTTATGCGGCGTTGTGTCAGGAGCAGGGCTTGGTGCCGATGGTGGAGCCGGAGGTCATTATGGATGGTAACCATGACATCTCGGCTGCTTATGAAGTGACCGAGGCGACGTTGCGTTCCCTGTTCAATGCGCTGTATGAGCAGAATGTGGTGCTTGAAGGAACCATTCTGAAGGCGTCTATGGTGATCCCTGGTACCGACTGTGAGGAGCAGGCCAGTATTGATGAAGTGGCTGAATCCACGGTGATGTGTTTGAAATCGACAGTGCCTGCGATCCTGCCGGGTATTGTGTTCTTATCTGGTGGACAGACGGATGCGCAGTCCACGGCACATTTGAATGCGATGAATCAATTTGATCCCTTGCCGTGGCCGTTGAGTTTCTCTTATGGCCGTGCGATGCAGCAGGCGGCATTGAAGTTGTGGTCACAGGATATGAAGGGCAATTTCGCCAAAGCGCAGCAGGTTGTGTACGAGCGGGCCAAGGAAAATGGTCTGGCCGCTCTTGGTAAGTGGAAGGGGTGA
>long-mer130
-----------------------------------------------------------------------TGAGTCCGCCGGCACCATTGCTAAGCGTTTTTCCAGTGTCGGT---------------------------------------------------------------------------------------------------------------------------------------------------------------------------------------------------------------------------------------------------------------------------------------------------------------------------------------------------------------------------------------------------------------------------------------------------------------------------------------------------------------------------------------------------------------------------------------------------------------------------------------------------------------------------------------------------------------------------------------------------------------------------------------------------------------------------------------------------------------------------------------------------------------------------
>long-mer131
-----------------------------------------------------------------------------------------------------------------------------------------------------------------------------------------------------------------------CATTCGTCAATCCACGAAGGCCGGTGTCCCGTTT------------------------------------------------------------------------------------------------------------------------------------------------------------------------------------------------------------------------------------------------------------------------------------------------------------------------------------------------------------------------------------------------------------------------------------------------------------------------------------------------------------------------------------------------------------------------------------------------------------------------------------------------------------------------------------------------------------------------------------------------------------------------------------
