# Supplementary material for: Identification of genetic relationships and subspecies signatures in Xylella fastidiosa
Source: BMC Genomics. 2019 Mar 25;20:239. doi: 10.1186/s12864-019-5565-9 (PMC6434890; doi:10.1186/s12864-019-5565-9)
Supplement: Supplementary file 8 — Analysis of (non-)synonymous SNPs in homologs to CDS harboring specific k-mers for selected enriched GOs. (ZIP 549 kb) [file 12864_2019_5565_MOESM8_ESM.zip › Additional-File8/Additional-File8A_CladeIII/GO-0006096/CP006740.1.95/Xfm assembled to xylefaMU34.fasta]

>xylefaMU34
ATGAGTATTGAACAGCTTGCAGAAACCGCTCAAGCAATGGTCGCCTCGGGTAAGGGGATCATTGCGATTGATGAGTCCGCCGGCACCATTGCTAAGCGTTTTTCCAGTGTCGGTATCGAAAATATTGAAGAGAATCGCCGTGCTTACCGTGAGTTGCTGCTGACGACCCCTAAATTGAGTGATTACATTTCTGGGGCGATTCTATTCGACGAGACCATTCGTCAATCCACGAAGGCCGGTGTCCCGTTTCCGAAGTACATGGCCGAGCATGGCATCATCCCAGGGATTAAAGTGGATAAGGGCGCATATCCGTTAGCAGGGTGTCCTGGTGAGTTGGTCACGGAGGGGTTGGATGGGTTGCGTGCACGACTGGAGGAGTATTACAAGCTTGGCGCACGTTTTGCCAAGTGGCGTGCTGTTATCAACATTGGTGATGATATTCCGTCAGGGATGTGCATCGATGCCAATGTACACGCGCTAGCGCGTTATGCGGCGTTGTGTCAGGAGCAGGGCTTGGTGCCGATGGTGGAGCCGGAGGTCATTATGGATGGTAACCATGACATCTCGGCTGCTTATGAAGTGACCGAGGCGACGTTGCGTTCCCTGTTCAATGCGCTGTATGAGCAGAATGTGGTGCTTGAAGGAACCATTCTGAAGGCGTCTATGGTGATCCCTGGTACCGACTGTGAGGAGCAGGCCAGTATTGATGAAGTGGCTGAATCCACGGTGATGTGTTTGAAATCGACAGTGCCTGCGATCCTGCCGGGTATTGTGTTCTTATCTGGTGGACAGACGGATGCGCAGTCCACGGCACATTTGAATGCGATGAATCAATTTGATCCCTTGCCGTGGCCGTTGAGTTTCTCTTATGGCCGTGCGATGCAGCAGGCGGCATTGAAGTTGTGGTCACAGGATATGAAGGGCAATTTCGCCAAAGCGCAGCAGGTTGTGTACGAGCGGGCCAAGGAAAATGGTCTGGCCGCTCTTGGTAAGTGGAAGGGGTGA
>xylefa3571
ATGAGTATTGAACAGCTTGCAGAAACCGCTCAAGCAATGGTCGCCTCGGGTAAGGGGATCATTGCGATTGATGAGTCCGCCGGCACCATTGCCAAGCGTTTTTCCAGTGTCGGTATCGAAAATATTGAAGAGAATCGCCGTGCTTACCGTGAGTTGCTGCTGACGACCCCTAAATTGAGTGATTACATTTCTGGGGCGATTCTATTCGACGAGACCATTCGTCAATCCACGAAGGCAGGTGTCCCGTTTCCGAAGTACATGGCCGAGCATGGCATCATCCCAGGGATTAAAGTGGATAAGGGCGCATATCCGTTAGCAGGGTGTCCTGGTGAGTTGGTCACGGAGGGGTTGGATGGGTTGCGTGCACGACTGGAGGAGTATTACAAGCTTGGCGCACGCTTTGCCAAGTGGCGTGCTGTTATCAACATTGGTGATGATATTCCGTCAGGGATGTGCATCGATGCCAATGTACACGCGCTAGCGCGTTATGCGGCGTTGTGTCAGGAGCAGGGCTTGGTGCCGATGGTGGAGCCGGAGGTCATTATGGATGGTAACCATGACATCTCGGCTGCTTATGAAGTGACCGAGGCGACGTTGCGTTCCCTGTTCAATGCGCTGTATGAGCAGAATGTGGTGCTTGAAGGAACCATTCTGAAGGCGTCTATGGTGATCCCTGGTACCGACTGTGAGGAGCAGGCCAGTATTGATGAAGTGGCTGAATCCACGGTGATGTGTTTGAAATCGACAGTGCCTGCGATCCTGCCGGGTATTGTGTTCTTATCTGGTGGACAGACGGATGCGCAGTCCACGGCGCATTTGAATGCGATGAATCAATTTGATCCCTTGCCGTGGCCGTTGAGCTTCTCTTATGGCCGTGCGATGCAGCAGGCGGCATTGAAGTTGTGGTCACAGGATATGAAGGGCAATTTCGCCAAAGCGCAGCAGGTTGTGTACGAGCGGGCCAAGGAAAATGGTCTGGCCGCTCTTGGTAAGTGGAAGGGGTGA
>xylefa4311
ATGAGTATTGAACAGCTTGCAGAAACCGCTCAAGCAATGGTCGCCTCGGGTAAGGGGATCATTGCGATTGATGAGTCCGCCGGCACCATTGCCAAGCGTTTTTCCAGTGTCGGTATCGAAAATATTGAAGAGAATCGCCGTGCTTACCGTGAGTTGCTGCTGACGACCCCTAAATTGAGTGATTACATTTCTGGGGCGATTCTATTCGACGAGACCATTCGTCAATCCACGAAGGCAGGTGTCCCGTTTCCGAAGTACATGGCCGAGCATGGCATCATCCCAGGGATTAAAGTGGATAAGGGCGCATATCCGTTAGCAGGGTGTCCTGGTGAGTTGGTCACGGAGGGGTTGGATGGGTTGCGTGCACGACTGGAGGAGTATTACAAGCTTGGCGCACGCTTTGCCAAGTGGCGTGCTGTTATCAACATTGGTGATGATATTCCGTCAGGGATGTGCATCGATGCCAATGTACACGCGCTAGCGCGTTATGCGGCGTTGTGTCAGGAGCAGGGCTTGGTGCCGATGGTGGAGCCGGAGGTCATTATGGATGGTAACCATGACATCTCGGCTGCTTATGAAGTGACCGAGGCGACGTTGCGTTCCCTGTTCAATGCGCTGTATGAGCAGAATGTGGTGCTTGAAGGAACCATTCTGAAGGCGTCTATGGTGATCCCTGGTACCGACTGTGAGGAGCAGGCCAGTATTGATGAAGTGGCTGAATCCACGGTGATGTGTTTGAAATCGACAGTGCCTGCGATCCTGCCGGGTATTGTGTTCTTATCTGGTGGACAGACGGATGCGCAGTCCACGGCGCATTTGAATGCGATGAATCAATTTGATCCCTTGCCGTGGCCGTTGAGCTTCTCTTATGGCCGTGCGATGCAGCAGGCGGTATTGAAGTTGTGGTCACAGGATATGAAGGGCAATTTCGCCAAAGCGCAGCAGGTTGTGTACGAGCGGGCCAAGGAAAATGGTCTGGCCGCTCTTGGTAAGTGGAAGGGGTGA
>xylefa8417
ATGAGTATTGAACAGCTTGCAGAAACCGCTCAAGCAATGGTCGCCTCGGGTAAGGGGATCATTGCGATTGATGAGTCCGCCGGCACCATTGCCAAGCGTTTTTCCAGTGTCGGTATCGAAAATATTGAAGAGAATCGCCGTGCTTACCGTGAGTTGCTGCTGACGACCCCTAAATTGAGTGATTACATTTCTGGGGCGATTCTATTCGACGAGACCATTCGTCAATCCACGAAGGCAGGTGTCCCGTTTCCGAAGTACATGGCCGAGCATGGCATCATCCCAGGGATTAAAGTGGATAAGGGCGCATATCCGTTAGCAGGGTGTCCTGGTGAGTTGGTCACGGAGGGGTTGGATGGGTTGCGTGCACGACTGGAGGAGTATTACAAGCTTGGCGCACGCTTTGCCAAGTGGCGTGCTGTTATCAACATTGGTGATGATATTCCGTCAGGGATGTGCATCGATGCCAATGTACACGCGCTAGCGCGTTATGCGGCGTTGTGTCAGGAGCAGGGCTTGGTGCCGATGGTGGAGCCGGAGGTCATTATGGATGGTAACCATGACATCTCGGCTGCTTATGAAGTGACCGAGGCGACGTTGCGTTCCCTGTTCAATGCGCTGTATGAGCAGAATGTGGTGCTTGAAGGAACCATTCTGAAGGCGTCTATGGTGATCCCTGGTACCGACTGTGAGGAGCAGGCCAGTATTGATGAAGTGGCTGAATCCACGGTGATGTGTTTGAAATCGACAGTGCCTGCGATCCTGCCGGGTATTGTGTTCTTATCTGGTGGACAGACGGATGCGCAGTCCACGGCGCATTTGAATGCGATGAATCAATTTGATCCCTTGCCGTGGCCGTTGAGCTTCTCTTATGGCCGTGCGATGCAGCAGGCGGCATTGAAGTTGTGGTCACAGGATATGAAGGGCAATTTCGCCAAAGCGCAGCAGGTTGTGTACGAGCGGGCCAAGGAAAATGGTCTGGCCGCTCTTGGTAAGTGGAAGGGGTGA
>xylefaBB01
ATGAGTATTGAACAGCTTGCAGAAACCGCTCAAGCAATGGTCGCCTCGGGTAAGGGGATCATTGCGATTGATGAGTCCGCCGGCACCATTGCCAAGCGTTTTTCCAGTGTCGGTATCGAAAATATTGAAGAGAATCGCCGTGCTTACCGTGAGTTGCTGCTGACGACCCCTAAATTGAGTGATTACATTTCTGGGGCGATTCTATTCGACGAGACCATTCGTCAATCCACGAAGGCAGGTGTCCCGTTTCCGAAGTACATGGCCGAGCATGGCATCATCCCAGGGATTAAAGTGGATAAGGGCGCATATCCGTTAGCAGGGTGTCCTGGTGAGTTGGTCACGGAGGGGTTGGATGGGTTGCGTGCACGACTGGAGGAGTATTACAAGCTTGGCGCACGCTTTGCCAAGTGGCGTGCTGTTATCAACATTGGTGATGATATTCCGTCAGGGATGTGCATCGATGCCAATGTACACGCGCTAGCGCGTTATGCGGCGTTGTGTCAGGAGCAGGGCTTGGTGCCGATGGTGGAGCCGGAGGTCATTATGGATGGTAACCATGACATCTCGGCTGCTTATGAAGTGACCGAGGCGACGTTGCGTTCCCTGTTCAATGCGCTGTATGAGCAGAATGTGGTGCTTGAAGGAACCATTCTGAAGGCGTCTATGGTGATCCCTGGTACCGACTGTGAGGAGCAGGCCAGTATTGATGAAGTGGCTGAATCCACGGTGATGTGTTTGAAATCGACAGTGCCTGCGATCCTGCCGGGTATTGTGTTCTTATCTGGTGGACAGACGGATGCGCAGTCCACGGCGCATTTGAATGCGATGAATCAATTTGATCCCTTGCCGTGGCCGTTGAGCTTCTCTTATGGCCGTGCGATGCAGCAGGCGGCATTGAAGTTGTGGTCACAGGATATGAAGGGCAATTTCGCCAAAGCGCAGCAGGTTGTGTACGAGCGGGCCAAGGAAAATGGTCTGGCCGCTCTTGGTAAGTGGAAGGGGTGA
>xylefa8418
ATGAGTATTGAACAGCTTGCAGAAACCGCTCAAGCAATGGTCGCCTCGGGTAAGGGGATCATTGCGATTGATGAGTCCGCCGGCACCATTGCCAAGCGTTTTTCCAGTGTCGGTATCGAAAATATTGAAGAGAATCGCCGTGCTTACCGTGAGTTGCTGCTGACGACCCCTAAATTGAGTGATTACATTTCTGGGGCGATTCTATTCGACGAGACCATTCGTCAATCCACGAAGGCAGGTGTCCCGTTTCCGAAGTACATGGCCGAGCATGGCATCATCCCAGGGATTAAAGTGGATAAGGGCGCATATCCGTTAGCAGGGTGTCCTGGTGAGTTGGTCACGGAGGGGTTGGATGGGTTGCGTGCACGACTGGAGGAGTATTACAAGCTTGGCGCACGCTTTGCCAAGTGGCGTGCTGTTATCAACATTGGTGATGATATTCCGTCAGGGATGTGCATCGATGCCAATGTACACGCGCTAGCGCGTTATGCGGCGTTGTGTCAGGAGCAGGGCTTGGTGCCGATGGTGGAGCCGGAGGTCATTATGGATGGTAACCATGACATCTCGGCTGCTTATGAAGTGACCGAGGCGACGTTGCGTTCCCTGTTCAATGCGCTGTATGAGCAGAATGTGGTGCTTGAAGGAACCATTCTGAAGGCGTCTATGGTGATCCCTGGTACCGACTGTGAGGAGCAGGCCAGTATTGATGAAGTGGCTGAATCCACGGTGATGTGTTTGAAATCGACAGTGCCTGCGATCCTGCCGGGTATTGTGTTCTTATCTGGTGGACAGACGGATGCGCAGTCCACGGCGCATTTGAATGCGATGAATCAATTTGATCCCTTGCCGTGGCCGTTGAGCTTCTCTTATGGCCGTGCGATGCAGCAGGCGGCATTGAAGTTGTGGTCACAGGATATGAAGGGCAATTTCGCCAAAGCGCAGCAGGTTGTGTACGAGCGGGCCAAGGAAAATGGTCTGGCCGCTCTTGGTAAGTGGAAGGGGTGA
>xylefa8416
ATGAGTATTGAACAGCTTGCAGAAACCGCTCAAGCAATGGTCGCCTCGGGTAAGGGGATCATTGCGATTGATGAGTCCGCCGGCACCATTGCCAAGCGTTTTTCCAGTGTCGGTATCGAAAATATTGAAGAGAATCGCCGTGCTTACCGTGAGTTGCTGCTGACGACCCCTAAATTGAGTGATTACATTTCTGGGGCGATTCTATTCGACGAGACCATTCGTCAATCCACGAAGGCAGGTGTCCCGTTTCCGAAGTACATGGCCGAGCATGGCATCATCCCAGGGATTAAAGTGGATAAGGGCGCATATCCGTTAGCAGGGTGTCCTGGTGAGTTGGTCACGGAGGGGTTGGATGGGTTGCGTGCACGACTGGAGGAGTATTACAAGCTTGGCGCACGCTTTGCCAAGTGGCGTGCTGTTATCAACATTGGTGATGATATTCCGTCAGGGATGTGCATCGATGCCAATGTACACGCGCTAGCGCGTTATGCGGCGTTGTGTCAGGAGCAGGGCTTGGTGCCGATGGTGGAGCCGGAGGTCATTATGGATGGTAACCATGACATCTCGGCTGCTTATGAAGTGACCGAGGCGACGTTGCGTTCCCTGTTCAATGCGCTGTATGAGCAGAATGTGGTGCTTGAAGGAACCATTCTGAAGGCGTCTATGGTGATCCCTGGTACCGACTGTGAGGAGCAGGCCAGTATTGATGAAGTGGCTGAATCCACGGTGATGTGTTTGAAATCGACAGTGCCTGCGATCCTGCCGGGTATTGTGTTCTTATCTGGTGGACAGACGGATGCGCAGTCCACGGCGCATTTGAATGCGATGAATCAATTTGATCCCTTGCCGTGGCCGTTGAGCTTCTCTTATGGCCGTGCGATGCAGCAGGCGGCATTGAAGTTGTGGTCACAGGATATGAAGGGCAATTTCGCCAAAGCGCAGCAGGTTGTGTACGAGCGGGCCAAGGAAAATGGTCTGGCCGCTCTTGGTAAGTGGAAGGGGTGA
>xylefadixn
ATGAGTATTGAACAGCTTGCAGAAACCGCTCAAGCAATGGTCGCCTCGGGTAAGGGGATCATTGCGATTGATGAGTCCGCCGGCACCATTGCCAAGCGTTTTTCCAGTGTCGGTATCGAAAATATTGAAGAGAATCGCCGTGCTTACCGTGAGTTGCTGCTGACGACCCCTAAATTGAGTGATTACATTTCTGGGGCGATTCTATTCGACGAGACCATTCGTCAATCCACGAAGGCAGGTGTCCCGTTTCCGAAGTACATGGCCGAGCATGGCATCATCCCAGGGATTAAAGTGGATAAGGGCGCATATCCGTTAGCAGGGTGTCCTGGTGAGTTGGTCACGGAGGGGTTGGATGGGTTGCGTGCACGACTGGAGGAGTATTACAAGCTTGGCGCACGCTTTGCCAAGTGGCGTGCTGTTATCAACATTGGTGATGATATTCCGTCAGGGATGTGCATCGATGCCAATGTACACGCGCTAGCGCGTTATGCGGCGTTGTGTCAGGAGCAGGGCTTGGTGCCGATGGTGGAGCCGGAGGTCATTATGGATGGTAACCATGACATCTCGGCTGCTTATGAAGTGACCGAGGCGACGTTGCGTTCCCTGTTCAATGCGCTGTATGAGCAGAATGTGGTGCTTGAAGGAACCATTCTGAAGGCGTCTATGGTGATCCCTGGTACCGACTGTGAGGAGCAGGCCAGTATTGATGAAGTGGCTGAATCCACGGTGATGTGTTTGAAATCGACAGTGCCTGCGATCCTGCCGGGTATTGTGTTCTTATCTGGTGGACAGACGGATGCGCAGTCCACGGCGCATTTGAATGCGATGAATCAATTTGATCCCTTGCCGTGGCCGTTGAGCTTCTCTTATGGCCGTGCGATGCAGCAGGCGGCATTGAAGTTGTGGTCACAGGATATGAAGGGCAATTTCGCCAAAGCGCAGCAGGTTGTGTACGAGCGGGCCAAGGAAAATGGTCTGGCCGCTCTTGGTAAGTGGAAGGGGTGA
>xylefaM12s
ATGAGTATTGAACAGCTTGCAGAAACCGCTCAAGCAATGGTCGCCTCGGGTAAGGGGATCATTGCGATTGATGAGTCCGCCGGCACCATTGCCAAGCGTTTTTCCAGTGTCGGTATCGAAAATATTGAAGAGAATCGCCGTGCTTACCGTGAGTTGCTGCTGACGACCCCTAAATTGAGTGATTACATTTCTGGGGCGATTCTATTCGACGAGACCATTCGTCAATCCACGAAGGCAGGTGTCCCGTTTCCGAAGTACATGGCCGAGCATGGCATCATCCCAGGGATTAAAGTGGATAAGGGCGCATATCCGTTAGCAGGGTGTCCTGGTGAGTTGGTCACGGAGGGGTTGGATGGGTTGCGTGCACGACTGGAGGAGTATTACAAGCTTGGCGCACGCTTTGCCAAGTGGCGTGCTGTTATCAACATTGGTGATGATATTCCGTCAGGGATGTGCATCGATGCCAATGTACACGCGCTAGCGCGTTATGCGGCGTTGTGTCAGGAGCAGGGCTTGGTGCCGATGGTGGAGCCGGAGGTCATTATGGATGGTAACCATGACATCTCGGCTGCTTATGAAGTGACCGAGGCGACGTTGCGTTCCCTGTTCAATGCGCTGTATGAGCAGAATGTGGTGCTTGAAGGAACCATTCTGAAGGCGTCTATGGTGATCCCTGGTACCGACTGTGAGGAGCAGGCCAGTATTGATGAAGTGGCTGAATCCACGGTGATGTGTTTGAAATCGACAGTGCCTGCGATCCTGCCGGGTATTGTGTTCTTATCTGGTGGACAGACGGATGCGCAGTCCACGGCGCATTTGAATGCGATGAATCAATTTGATCCCTTGCCGTGGCCGTTGAGCTTCTCTTATGGCCGTGCGATGCAGCAGGCGGCATTGAAGTTGTGGTCACAGGATATGAAGGGCAATTTCGCCAAAGCGCAGCAGGTTGTGTACGAGCGGGCCAAGGAAAATGGTCTGGCCGCTCTTGGTAAGTGGAAGGGGTGA
>xylefagrif
ATGAGTATTGAACAGCTTGCAGAAACCGCTCAAGCAATGGTCGCCTCGGGTAAGGGGATCATTGCGATTGATGAGTCCGCCGGCACCATTGCCAAGCGTTTTTCCAGTGTCGGTATCGAAAATATTGAAGAGAATCGCCGTGCTTACCGTGAGTTGCTGCTGACGACCCCTAAATTGAGTGATTACATTTCTGGGGCGATTCTATTCGACGAGACCATTCGTCAATCCACGAAGGCAGGTGTCCCGTTTCCGAAGTACATGGCCGAGCATGGCATCATCCCAGGGATTAAAGTGGATAAGGGCGCATATCCGTTAGCAGGGTGTCCTGGTGAGTTGGTCACGGAGGGGTTGGATGGGTTGCGTGCACGACTGGAGGAGTATTACAAGCTTGGCGCACGCTTTGCCAAGTGGCGTGCTGTTATCAACATTGGTGATGATATTCCGTCAGGGATGTGCATCGATGCCAATGTACACGCGCTAGCGCGTTATGCGGCGTTGTGTCAGGAGCAGGGCTTGGTGCCGATGGTGGAGCCGGAGGTCATTATGGATGGTAACCATGACATCTCGGCTGCTTATGAAGTGACCGAGGCGACGTTGCGTTCCCTGTTCAATGCGCTGTATGAGCAGAATGTGGTGCTTGAAGGAACCATTCTGAAGGCGTCTATGGTGATCCCTGGTACCGACTGTGAGGAGCAGGCCAGTATTGATGAAGTGGCTGAATCCACGGTGATGTGTTTGAAATCGACAGTGCCTGCGATCCTGCCGGGTATTGTGTTCTTATCTGGTGGACAGACGGATGCGCAGTCCACGGCGCATTTGAATGCGATGAATCAATTTGATCCCTTGCCGTGGCCGTTGAGCTTCTCTTATGGCCGTGCGATGCAGCAGGCGGCATTGAAGTTGTGGTCACAGGATATGAAGGGCAATTTCGCCAAAGCGCAGCAGGTTGTGTACGAGCGGGCCAAGGAAAATGGTCTGGCCGCTCTTGGTAAGTGGAAGGGGTGA
>xylefaSyVa
ATGAGTATTGAACAGCTTGCAGAAACCGCTCAAGCAATGGTCGCCTCGGGTAAGGGGATCATTGCGATTGATGAGTCCGCCGGCACCATTGCCAAGCGTTTTTCCAGTGTCGGTATCGAAAATATTGAAGAGAATCGCCGTGCTTACCGTGAGTTGCTGCTGACGACCCCTAAATTGAGTGATTACATTTCTGGGGCGATTCTATTCGACGAGACCATTCGTCAATCCACGAAGGCAGGTGTCCCGTTTCCGAAGTACATGGCCGAGCATGGCATCATCCCAGGGATTAAAGTGGATAAGGGCGCATATCCGTTAGCAGGGTGTCCTGGTGAGTTGGTCACGGAGGGGTTGGATGGGTTGCGTGCACGACTGGAGGAGTATTACAAGCTTGGCGCACGCTTTGCCAAGTGGCGTGCTGTTATCAACATTGGTGATGATATTCCGTCAGGGATGTGCATCGATGCCAATGTACACGCGCTAGCGCGTTATGCGGCGTTGTGTCAGGAGCAGGGCTTGGTGCCGATGGTGGAGCCGGAGGTCATTATGGATGGTAACCATGACATCTCGGCTGCTTATGAAGTGACCGAGGCGACGTTGCGTTCCCTGTTCAATGCGCTGTATGAGCAGAATGTGGTGCTTGAAGGAACCATTCTGAAGGCGTCTATGGTGATCCCTGGTACCGACTGTGAGGAGCAGGCCAGTATTGATGAAGTGGCTGAATCCACGGTGATGTGTTTGAAATCGACAGTGCCTGCGATCCTGCCGGGTATTGTGTTCTTATCTGGTGGACAGACGGATGCGCAGTCCACGGCGCATTTGAATGCGATGAATCAATTTGATCCCTTGCCGTGGCCGTTGAGCTTCTCTTATGGCCGTGCGATGCAGCAGGCGGCATTGAAGTTGTGGTCACAGGATATGAAGGGCAATTTCGCCAAAGCGCAGCAGGTTGTGTACGAGCGGGCCAAGGAAAATGGTCTGGCCGCTCTTGGTAAGTGGAAGGGGTGA
>long-mer130
-----------------------------------------------------------------------TGAGTCCGCCGGCACCATTGCTAAGCGTTTTTCCAGTGTCGGT---------------------------------------------------------------------------------------------------------------------------------------------------------------------------------------------------------------------------------------------------------------------------------------------------------------------------------------------------------------------------------------------------------------------------------------------------------------------------------------------------------------------------------------------------------------------------------------------------------------------------------------------------------------------------------------------------------------------------------------------------------------------------------------------------------------------------------------------------------------------------------------------------------------------------
>long-mer131
-----------------------------------------------------------------------------------------------------------------------------------------------------------------------------------------------------------------------CATTCGTCAATCCACGAAGGCCGGTGTCCCGTTT------------------------------------------------------------------------------------------------------------------------------------------------------------------------------------------------------------------------------------------------------------------------------------------------------------------------------------------------------------------------------------------------------------------------------------------------------------------------------------------------------------------------------------------------------------------------------------------------------------------------------------------------------------------------------------------------------------------------------------------------------------------------------------
