# Supplementary material for: Identification of genetic relationships and subspecies signatures in Xylella fastidiosa
Source: BMC Genomics. 2019 Mar 25;20:239. doi: 10.1186/s12864-019-5565-9 (PMC6434890; doi:10.1186/s12864-019-5565-9)
Supplement: Supplementary file 8 — Analysis of (non-)synonymous SNPs in homologs to CDS harboring specific k-mers for selected enriched GOs. (ZIP 549 kb) [file 12864_2019_5565_MOESM8_ESM.zip › Additional-File8/Additional-File8A_CladeIII/GO-0006096/CP006740.1.95/Xfp assembled to xylefaMU34.fasta]

>xylefaMU34
ATGAGTATTGAACAGCTTGCAGAAACCGCTCAAGCAATGGTCGCCTCGGGTAAGGGGATCATTGCGATTGATGAGTCCGCCGGCACCATTGCTAAGCGTTTTTCCAGTGTCGGTATCGAAAATATTGAAGAGAATCGCCGTGCTTACCGTGAGTTGCTGCTGACGACCCCTAAATTGAGTGATTACATTTCTGGGGCGATTCTATTCGACGAGACCATTCGTCAATCCACGAAGGCCGGTGTCCCGTTTCCGAAGTACATGGCCGAGCATGGCATCATCCCAGGGATTAAAGTGGATAAGGGCGCATATCCGTTAGCAGGGTGTCCTGGTGAGTTGGTCACGGAGGGGTTGGATGGGTTGCGTGCACGACTGGAGGAGTATTACAAGCTTGGCGCACGTTTTGCCAAGTGGCGTGCTGTTATCAACATTGGTGATGATATTCCGTCAGGGATGTGCATCGATGCCAATGTACACGCGCTAGCGCGTTATGCGGCGTTGTGTCAGGAGCAGGGCTTGGTGCCGATGGTGGAGCCGGAGGTCATTATGGATGGTAACCATGACATCTCGGCTGCTTATGAAGTGACCGAGGCGACGTTGCGTTCCCTGTTCAATGCGCTGTATGAGCAGAATGTGGTGCTTGAAGGAACCATTCTGAAGGCGTCTATGGTGATCCCTGGTACCGACTGTGAGGAGCAGGCCAGTATTGATGAAGTGGCTGAATCCACGGTGATGTGTTTGAAATCGACAGTGCCTGCGATCCTGCCGGGTATTGTGTTCTTATCTGGTGGACAGACGGATGCGCAGTCCACGGCACATTTGAATGCGATGAATCAATTTGATCCCTTGCCGTGGCCGTTGAGTTTCTCTTATGGCCGTGCGATGCAGCAGGCGGCATTGAAGTTGTGGTCACAGGATATGAAGGGCAATTTCGCCAAAGCGCAGCAGGTTGTGTACGAGCGGGCCAAGGAAAATGGTCTGGCCGCTCTTGGTAAGTGGAAGGGGTGA
>xylefa9a5c
ATGAGTATTGAACAGCTTGCAGAAACCGCTCAAGCAATGGTCGCCTCGGGTAAGGGGATCATTGCGATTGATGAGTCCGCCGGCACCATTGCCAAGCGTTTTTCCAGTGTCGGTATCGAAAATATTGAAGAGAATCGCCGTGCTTACCGGGAGTTGCTGCTGACGACCCCTAAATTGAGTGATTACATTTCTGGGGCGATTCTATTCGACGAGACCATTCGTCAATCGACGAAGGCCGGTGTCCCGTTTCCGAAGTACATGGCCGACCATGGCATCATCCCAGGGATTAAAGTGGATAAGGGCGCATATCCGTTAGCAGGGTGTCCTGGTGAGTTGGTCACGGAGGGGTTGGATGGGTTGCGTGCACGACTGGAGGAGTATTACAAGCTTGGCGCACGTTTTGCCAAGTGGCGTGCTGTTATCAACATTGGTGATGATATTCCGTCAGGGATGTGCATCGATGCCAATGTACACGCGCTAGCGCGTTATGCAGCGTTGTGTCAGGAGCAGGGCTTGGTGCCGATGGTGGAGCCGGAGGTCATTATGGATGGTAACCACGACATCTCGGCTGCTTATGAAGTGACCGAGGCGACGTTGCGTTCCCTGTTCAATGCGCTGTATGAGCAGAATGTGGTGCTTGAAGGAACCATTCTGAAGGCGTCTATGGTGATCCCTGGTACCGACTGTGAGGAGCAGGCCAGTATTGATGAAGTGGCTGAATCCACGGTGATGTGTTTGAAATCGACAGTGCCTGCGATCCTGCCGGGTATTGTGTTCTTATCTGGTGGACAGACGGATGCGCAGTCCACGGCACATTTGAATGCGATGAATCAATTGGATCCCTTGCCGTGGCCATTGAGCTTCTCTTATGGCCGTGCGATGCAGCAGGCGGCATTGAAGTTGTGGTCACAGGATATGAAGGGCAACTTCGCCAAAGCGCAGCAGGTTGTGTACGAGCGGGCTAAGGAAAATGGTCTGGCCGCTCTTGGTAAGTGGAAGGGGTGA
>xylefa1199
ATGAGTATTGAACAGCTTGCAGAAACCGCTCAAGCAATGGTCGCCTCGGGTAAGGGGATCATTGCGATTGATGAGTCCGCCGGCACCATTGCCAAGCGTTTTTCCAGTGTCGGTATCGAAAATATTGAAGAGAATCGCCGTGCTTACCGGGAGTTGCTGCTGACGACCCCTAAATTGAGTGATTACATTTCTGGGGCGATTCTATTCGACGAGACCATTCGTCAATCGACGAAGGCCGGTGTCCCGTTTCCGAAGTACATGGCCGACCATGGCATCATCCCAGGGATTAAAGTGGATAAGGGCGCATATCCGTTAGCAGGGTGTCCTGGTGAGTTGGTCACGGAGGGGTTGGATGGGTTGCGTGCACGACTGGAGGAGTATTACAAGCTTGGCGCACGTTTTGCCAAGTGGCGTGCTGTTATCAACATTGGTGATGATATTCCGTCAGGGATGTGCATCGATGCCAATGTACACGCGCTAGCGCGTTATGCAGCGTTGTGTCAGGAGCAGGGCTTGGTGCCGATGGTGGAGCCGGAGGTCATTATGGATGGTAACCACGACATCTCGGCTGCTTATGAAGTGACCGAGGCGACGTTGCGTTCCCTGTTCAATGCGCTGTATGAGCAGAATGTGGTGCTTGAAGGAACCATTCTGAAGGCGTCTATGGTGATCCCTGGTACCGACTGTGAGGAGCAGGCCAGTATTGATGAAGTGGCTGAATCCACGGTGATGTGTTTGAAATCGACAGTGCCTGCGATCCTGCCGGGTATTGTGTTCTTATCTGGTGGACAGACGGATGCGCAGTCCACGGCACATTTGAATGCGATGAATCAATTGGATCCCTTGCCGTGGCCATTGAGCTTCTCTTATGGCCGTGCGATGCAGCAGGCGGCATTGAAGTTGTGGTCACAGGATATGAAGGGCAACTTCGCCAAAGCGCAGCAGGTTGTGTACGAGCGGGCTAAGGAAAATGGTCTGGCCGCTCTTGGTAAGTGGAAGGGGTGA
>xylefa3124
ATGAGTATTGAACAGCTTGCAGAAACCGCTCAAGCAATGGTCGCCTCGGGTAAGGGGATCATTGCGATTGATGAGTCCGCCGGCACCATTGCCAAGCGTTTTTCCAGTGTCGGTATCGAAAATATTGAAGAGAATCGCCGTGCTTACCGGGAGTTGCTGCTGACGACCCCTAAATTGAGTGATTACATTTCTGGGGCGATTCTATTCGACGAGACCATTCGTCAATCGACGAAGGCCGGTGTCCCGTTTCCGAAGTACATGGCCGACCATGGCATCATCCCAGGGATTAAAGTGGATAAGGGCGCATATCCGTTAGCAGGGTGTCCTGGTGAGTTGGTCACGGAGGGGTTGGATGGGTTGCGTGCACGACTGGAGGAGTATTACAAGCTTGGCGCACGTTTTGCCAAGTGGCGTGCTGTTATCAACATTGGTGATGATATTCCGTCAGGGATGTGCATCGATGCCAATGTACACGCGCTAGCGCGTTATGCAGCGTTGTGTCAGGAGCAGGGCTTGGTGCCGATGGTGGAGCCGGAGGTCATTATGGATGGTAACCACGACATCTCGGCTGCTTATGAAGTGACCGAGGCGACGTTGCGTTCCCTGTTCAATGCGCTGTATGAGCAGAATGTGGTGCTTGAAGGAACCATTCTGAAGGCGTCTATGGTGATCCCTGGTACCGACTGTGAGGAGCAGGCCAGTATTGATGAAGTGGCTGAATCCACGGTGATGTGTTTGAAATCGACAGTGCCTGCGATCCTGCCGGGTATTGTGTTCTTATCTGGTGGACAGACGGATGCGCAGTCCACGGCACATTTGAATGCGATGAATCAATTGGATCCCTTGCCGTGGCCATTGAGCTTCTCTTATGGCCGTGCGATGCAGCAGGCGGCATTGAAGTTGTGGTCACAGGATATGAAGGGCAACTTCGCCAAAGCGCAGCAGGTTGTGTACGAGCGGGCTAAGGAAAATGGTCTGGCCGCTCTTGGTAAGTGGAAGGGGTGA
>xylefaCOF4
ATGAGTATTGAACAGCTTGCAGAAACCGCTCAAGCAATGGTCGCCTCGGGTAAGGGGATCATTGCGATTGATGAGTCCGCCGGCACCATTGCCAAGCGTTTTTCCAGTGTCGGTATCGAAAATATTGAAGAGAATCGCCGTGCTTACCGGGAGTTGCTGCTGACGACCCCTAAATTGAGTGATTACATTTCTGGGGCGATTCTATTCGACGAGACCATTCGTCAATCGACGAAGGCCGGTGTCCCGTTTCCGAAGTACATGGCCGACCATGGCATCATCCCAGGGATTAAAGTGGATAAGGGCGCATATCCGTTAGCAGGGTGTCCTGGTGAGTTGGTCACGGAGGGGTTGGATGGGTTGCGTGCACGACTGGAGGAGTATTACAAGCTTGGCGCACGTTTTGCCAAGTGGCGTGCTGTTATCAACATTGGTGATGATATTCCGTCAGGGATGTGCATCGATGCCAATGTACACGCGCTAGCGCGTTATGCAGCGTTGTGTCAGGAGCAGGGCTTGGTGCCGATGGTGGAGCCGGAGGTCATTATGGATGGTAACCACGACATCTCGGCTGCTTATGAAGTGACCGAGGCGATGTTGCGTTCCCTGTTCAATGCGCTGTATGAGCAGAATGTGGTGCTTGAAGGAACCATTCTGAAGGCGTCTATGGTGATCCCTGGTACCGACTGTGAGGAGCAGGCCAGTATTGATGAAGTGGCTGAATCCACGGTGATGTGTTTGAAATCGACAGTGCCTGCGATCCTGCCGGGTATTGTGTTCTTATCTGGTGGACAGACGGATGCGCAGTCCACGGCACATTTGAATGCGATGAATCAATTGGATCCCTTGCCGTGGCCATTGAGCTTCTCTTATGGCCGTGCGATGCAGCAGGCGGCATTGAAGTTGTGGTCACAGGATATGAAGGGCAACTTCGCCAAAGCGCAGCAGGTTGTGTACGAGCGGGCTAAGGAAAATGGTCTGGCCGCTCTTGGTAAGTGGAAGGGGTGA
>xylefa8072
ATGAGTATTGAACAGCTTGCAGAAACCGCTCAAGCAATGGTCGCCTCGGGTAAGGGGATCATTGCGATTGATGAGTCCGCCGGCACCATTGCCAAGCGTTTTTCCAGTGTCGGTATCGAAAATATTGAAGAGAATCGCCGTGCTTACCGGGAGTTGCTGCTGACGACCCCTAAATTGAGTGATTACATTTCTGGGGCGATTCTATTCGACGAGACCATTCGTCAATCGACGAAGGCCGGTGTCCCGTTTCCGAAGTACATGGCCGACCATGGCATCATCCCAGGGATTAAAGTGGATAAGGGCGCATATCCGTTAGCAGGGTGTCCTGGTGAGTTGGTCACGGAGGGGTTGGATGGGTTGCGTGCACGACTGGAGGAGTATTACAAGCTTGGCGCACGTTTTGCCAAGTGGCGTGCTGTTATCAACATTGGTGATGATATTCCGTCAGGGATGTGCATCGATGCCAATGTACATGCGCTAGCGCGTTATGCGGCGTTGTGTCAGGAGCAGGGCTTGGTGCCGATGGTGGAGCCGGAGGTCATTATGGATGGTAACCATGACATCTCGGCTGCTTATGAAGTGACCGAGGCGACGTTGCGTTCCCTGTTCAATGCGCTGTATGAGCAGAATGTGGTGCTTGAAGGAACCATTCTGAAGGCGTCTATGGTGATCCCTGGTACCGACTGTGAGGAGCAGGCCAGTATTGATGAAGTGGCTGAATCCACGGTGATGTGTTTGAAATCGACAGTGCCTGCGATCTTGCCTGGTATTGTGTTCTTATCTGGTGGACAGACGGATGCGCAGTCCACGGCACATTTGAATGCGATGAATCAATTTGATCCCTTGCCGTGGCCGTTGAGCTTCTCTTATGGCCGTGCGATGCAGCAGGCGGCATTGAAGTTGTGGTCACAGGATATGAAGGGCAATTTCGCCAAAGCGCAGCAGGTTGTGTACGAGCGGGCCAAGGAAAATGGTCTGGCCGCTCTTGGTAAGTGGAAGGGGTGA
>xylefaCVC6
ATGAGTATTGAACAGCTTGCAGAAACCGCTCAAGCAATGGTCGCCTCGGGTAAGGGGATCATTGCGATTGATGAGTCCGCCGGCACCATTGCCAAGCGTTTTTCCAGTGTCGGTATCGAAAATATTGAAGAGAATCGCCGTGCTTACCGGGAGTTGCTGCTGACGACCCCTAAATTGAGTGATTACATTTCTGGGGCGATTCTATTCGACGAGACCATTCGTCAATCGACGAAGGCCGGTGTCCCGTTTCCGAAGTACATGGCCGACCATGGCATCATCCCAGGGATTAAAGTGGATAAGGGCGCATATCCGTTAGCAGGGTGTCCTGGTGAGTTGGTCACGGAGGGGTTGGATGGGTTGCGTGCACGACTGGAGGAGTATTACAAGCTTGGCGCACGTTTTGCCAAGTGGCGTGCTGTTATCAACATTGGTGATGATATTCCGTCAGGGATGTGCATCGATGCCAATGTACACGCGCTAGCGCGTTATGCAGCGTTGTGTCAGGAGCAGGGCTTGGTGCCGATGGTGGAGCCGGAGGTCATTATGGATGGTAACCACGACATCTCGGCTGCTTATGAAGTGACCGAGGCGACGTTGCGTTCCCTGTTCAATGCGCTGTATGAGCAGAATGTGGTGCTTGAAGGAACCATTCTGAAGGCGTCTATGGTGATCCCTGGTACCGACTGTGAGGAGCAGGCCAGTATTGATGAAGTGGCTGAATCCACGGTGATGTGTTTGAAATCGACAGTGCCTGCGATCCTGCCGGGTATTGTGTTCTTATCTGGTGGACAGACGGATGCGCAGTCCACGGCACATTTGAATGCGATGAATCAATTGGATCCCTTGCCGTGGCCATTGAGCTTCTCTTATGGCCGTGCGATGCAGCAGGCGGCATTGAAGTTGTGGTCACAGGATATGAAGGGCAACTTCGCCAAAGCGCAGCAGGTTGTGTACGAGCGGGCTAAGGAAAATGGTCTGGCCGCTCTTGGTAAGTGGAAGGGGTGA
>xylefaCVC1
ATGAGTATTGAACAGCTTGCAGAAACCGCTCAAGCAATGGTCGCCTCGGGTAAGGGGATCATTGCGATTGATGAGTCCGCCGGCACCATTGCCAAGCGTTTTTCCAGTGTCGGTATCGAAAATATTGAAGAGAATCGCCGTGCTTACCGGGAGTTGCTGCTGACGACCCCTAAATTGAGTGATTACATTTCTGGGGCGATTCTATTCGACGAGACCATTCGTCAATCGACGAAGGCCGGTGTCCCGTTTCCGAAGTACATGGCCGACCATGGCATCATCCCAGGGATTAAAGTGGATAAGGGCGCATATCCGTTAGCAGGGTGTCCTGGTGAGTTGGTCACGGAGGGGTTGGATGGGTTGCGTGCACGACTGGAGGAGTATTACAAGCTTGGCGCACGTTTTGCCAAGTGGCGTGCTGTTATCAACATTGGTGATGATATTCCGTCAGGGATGTGCATCGATGCCAATGTACACGCGCTAGCGCGTTATGCAGCGTTGTGTCAGGAGCAGGGCTTGGTGCCGATGGTGGAGCCGGAGGTCATTATGGATGGTAACCACGACATCTCGGCTGCTTATGAAGTGACCGAGGCGACGTTGCGTTCCCTGTTCAATGCGCTGTATGAGCAGAATGTGGTGCTTGAAGGAACCATTCTGAAGGCGTCTATGGTGATCCCTGGTACCGACTGTGAGGAGCAGGCCAGTATTGATGAAGTGGCTGAATCCACGGTGATGTGTTTGAAATCGACAGTGCCTGCGATCCTGCCGGGTATTGTGTTCTTATCTGGTGGACAGACGGATGCGCAGTCCACGGCACATTTGAATGCGATGAATCAATTGGATCCCTTGCCGTGGCCATTGAGCTTCTCTTATGGCCGTGCGATGCAGCAGGCGGCATTGAAGTTGTGGTCACAGGATATGAAGGGCAACTTCGCCAAAGCGCAGCAGGTTGTGTACGAGCGGGCTAAGGAAAATGGTCTGGCCGCTCTTGGTAAGTGGAAGGGGTGA
>xylefaCOF7
ATGAGTATTGAACAGCTTGCAGAAACCGCTCAAGCAATGGTCGCCTCGGGTAAGGGGATCATTGCGATTGATGAGTCCGCCGGCACCATTGCCAAGCGTTTTTCCAGTGTCGGTATCGAAAATATTGAAGAGAATCGCCGTGCTTACCGGGAGTTGCTGCTGACGACCCCTAAATTGAGTGATTACATTTCTGGGGCGATTCTATTCGACGAGACCATTCGTCAATCGACGAAGGCCGGTGTCCCGTTTCCGAAGTACATGGCCGACCATGGCATCATCCCAGGGATTAAAGTGGATAAGGGCGCATATCCGTTAGCAGGGTGTCCTGGTGAGTTGGTCACGGAGGGGTTGGATGGGTTGCGTGCACGACTGGAGGAGTATTACAAGCTTGGCGCACGTTTTGCCAAGTGGCGTGCTGTTATCAACATTGGTGATGATATTCCGTCAGGGATGTGCATCGATGCCAATGTACACGCGCTAGCGCGTTATGCAGCGTTGTGTCAGGAGCAGGGCTTGGTGCCGATGGTGGAGCCGGAGGTCATTATGGATGGTAACCACGACATCTCGGCTGCTTATGAAGTGACCGAGGCGATGTTGCGTTCCCTGTTCAATGCGCTGTATGAGCAGAATGTGGTGCTTGAAGGAACCATTCTGAAGGCGTCTATGGTGATCCCTGGTACCGACTGTGAGGAGCAGGCCAGTATTGATGAAGTGGCTGAATCCACGGTGATGTGTTTGAAATCGAGAGTGCCTGCGATCCTGCCGGGTATTGTGTTCTTATCTGGTGGACAGACAGATGCGCAGTCCACGGCACATTTGAATGCGATGAATCAATTGGATCCCTTGCCGTGGCCGTTGAGCTTCTCTTATGGCCGTGCGATGCAGCAGGCGGCATTGAAGTTGTGGTCACAGGATATGAAGGGCAACTTCGCCAAAGCGCAGCAGGTTGTGTACGAGCGGGCTAAGGAAAATGGTCTGGCCGCTCTTGGTAAGTGGAAGGGGTGA
>xylefacodi
ATGAGTATTGAACAGCTTGCAGAAACCGCTCAAGCAATGGTCGCCTCGGGTAAGGGGATCATTGCGATTGATGAGTCCGCCGGCACCATTGCCAAGCGTTTTTCCAGTGTCGGTATCGAAAATATTGAAGAGAATCGCCGTGCTTACCGGGAGTTGCTGCTGACGACCCCTAAATTGAGTGATTACATTTCTGGGGCGATTCTATTCGACGAGACCATTCGTCAATCGACGAAGGCCGGTGTCCCGTTTCCGAAGTACATGGCCGACCATGGCATCATCCCAGGGATTAAAGTGGATAAGGGCGCATATCCGTTAGCAGGGTGTCCTGGTGAGTTGGTCACGGAGGGGTTGGATGGGTTGCGTGCACGACTGGAGGAGTATTACAAGCTTGGCGCACGTTTTGCCAAGTGGCGTGCTGTTATCAACATTGGTGATGATATTCCGTCAGGGATGTGCATCGATGCCAATGTACACGCGCTAGCGCGTTATGCAGCGTTGTGTCAGGAGCAGGGCTTGGTGCCGATGGTGGAGCCGGAGGTCATTATGGATGGTAACCACGACATCTCGGCTGCTTATGAAGTGACCGAGGCGATGTTGCGTTCCCTGTTCAATGCGCTGTATGAGCAGAATGTGGTGCTTGAAGGAACCATTCTGAAGGCGTCTATGGTGATCCCTGGTACCGACTGTGAGGAGCAGGCCAGTATTGATGAAGTGGCTGAATCCACGGTGATGTGTTTGAAATCGAGAGTGCCTGCGATCCTGCCGGGTATTGTGTTCTTATCTGGTGGACAGACAGATGCGCAGTCCACGGCACATTTGAATGCGATGAATCAATTGGATCCCTTGCCGTGGCCGTTGAGCTTCTCTTATGGCCGTGCGATGCAGCAGGCGGCATTGAAGTTGTGGTCACAGGATATGAAGGGCAACTTCGCCAAAGCGCAGCAGGTTGTGTACGAGCGGGCTAAGGAAAATGGTCTGGCCGCTCTTGGTAAGTGGAAGGGGTGA
>xylefaHib4
ATGAGTATTGAACAGCTTGCAGAAACCGCTCAAGCAATGGTCGCCTCGGGTAAGGGGATCATTGCGATTGATGAGTCCGCCGGCACCATTGCCAAGCGTTTTTCCAGTGTCGGTATCGAAAATATTGAAGAGAATCGCCGTGCTTACCGGGAGTTGCTGCTGACGACCCCTAAATTGAGTGATTACATTTCTGGGGCGATTCTATTCGACGAGACCATTCGTCAATCGACGAAGGCCGGTGTCCCGTTTCCGAAGTACATGGCCGACCATGGCATCATCCCAGGGATTAAAGTGGATAAGGGCGCATATCCGTTAGCAGGGTGTCCTGGTGAGTTGGTCACGGAGGGGTTGGATGGGTTGCGTGCACGACTGGAGGAGTATTACAAGCTTGGCGCACGTTTTGCCAAATGGCGTGCTGTTATCAACATTGGTGATGATATTCCGTCAGGGATGTGCATCGATGCCAATGTACACGCGCTAGCGCGTTATGCAGCGTTGTGTCAGGAGCAGGGCTTGGTGCCGATGGTGGAGCCGGAGGTCATTATGGATGGTAACCACGACATCTCGGCTGCTTATGAAGTGACCGAGGCGACGTTGCGTTCCCTGTTCAATGCGCTGTATGAGCAGAATGTGGTGCTTGAAGGAACCATTCTGAAGGCGTCTATGGTGATCCCTGGTACCGACTGTGAGGAGCAGGCCAGTATTGATGAAGTGGCTGAATCCACGGTGATGTGTTTGAAATCGACAGTGCCTGCGATCCTGCCGGGTATTGTGTTCTTATCTGGTGGACAGACGGATGCGCAGTCCACGGCACATTTGAATGCGATGAATCAATTGGATCCCTTGCCGTGGCCATTGAGCTTCTCTTATGGCCGTGCGATGCAGCAGGCGGCATTGAAGTTGTGGTCACAGGATATGAAGGGCAACTTCGCCAAAGCGCAGCAGGTTGTGTACGAGCGGGCTAAGGAAAATGGTCTGGCCGCTCTTGGTAAGTGGAAGGGGTGA
>xylefaco32
ATGAGTATTGAACAGCTTGCAGAAACCGCTCAAGCAATGGTCGCCTCGGGTAAGGGGATCATTGCGATTGATGAGTCCGCCGGCACCATTGCCAAGCGTTTTTCCAGTGTCGGTATCGAAAATATTGAAGAGAATCGCCGTGCTTACCGGGAGTTGCTGCTGACGACCCCTAAATTGAGTGATTACATTTCTGGGGCGATTCTATTCGACGAGACCATTCGTCAATCGACGAAGGCCGGTGTCCCGTTTCCGAAGTACATGGCCGACCATGGCATCATCCCAGGGATTAAAGTGGATAAGGGCGCATATCCGTTAGCAGGGTGTCCTGGTGAGTTGGTCACGGAGGGGTTGGATGGGTTGCGTGCACGACTGGAGGAGTATTACAAGCTTGGCGCACGTTTTGCCAAGTGGCGTGCTGTTATCAACATTGGTGATGATATTCCGTCAGGGATGTGCATCGATGCCAATGTACACGCGCTAGCGCGTTATGCAGCGTTGTGTCAGGAGCAGGGCTTGGTGCCGATGGTGGAGCCGGAGGTCATTATGGATGGTAACCACGACATCTCGGCTGCTTATGAAGTGACCGAGGCGACGTTGCGTTCCCTGTTCAATGCGCTGTATGAGCAGAATGTGGTGCTTGAAGGAACCATTCTGAAGGCGTCTATGGTGATCCCTGGTACCGACTGTGAGGAGCAGGCCAGTATTGATGAAGTGGCTGAATCCACGGTGATGTGTTTGAAATCGACAGTGCCTGCGATCCTGCCGGGTATTGTGTTCTTATCTGGTGGACAGACGGATGCGCAGTCCACGGCACATTTGAATGCGATGAATCAATTGGATCCCTTGCCGTGGCCATTGAGCTTCTCTTATGGCCGTGCGATGCAGCAGGCGGCATTGAAGTTGTGGTCACAGGATATGAAGGGCAACTTCGCCAAAGCGCAGCAGGTTGTGTACGAGCGGGCTAAGGAAAATGGTCTGGCCGCTCTTGGTAAGTGGAAGGGGTGA
>xylefaco6c
ATGAGTATTGAACAGCTTGCAGAAACCGCTCAAGCAATGGTCGCCTCGGGTAAGGGGATCATTGCGATTGATGAGTCCGCCGGCACCATTGCCAAGCGTTTTTCCAGTGTCGGTATCGAAAATATTGAAGAGAATCGCCGTGCTTACCGGGAGTTGCTGCTGACGACCCCTAAATTGAGTGATTACATTTCTGGGGCGATTCTATTCGACGAGACCATTCGTCAATCGACGAAGGCCGGTGTCCCGTTTCCGAAGTACATGGCCGACCATGGCATCATCCCAGGGATTAAAGTGGATAAGGGCGCATATCCGTTAGCAGGGTGTCCTGGTGAGTTGGTCACGGAGGGGTTGGATGGGTTGCGTGCACGACTGGAGGAGTATTACAAGCTTGGCGCACGTTTTGCCAAGTGGCGTGCTGTTATCAACATTGGTGATGATATTCCGTCAGGGATGTGCATCGATGCCAATGTACACGCGCTAGCGCGTTATGCAGCGTTGTGTCAGGAGCAGGGCTTGGTGCCGATGGTGGAGCCGGAGGTCATTATGGATGGTAACCACGACATCTCGGCTGCTTATGAAGTGACCGAGGCGATGTTGCGTTCCCTGTTCAATGCGCTGTATGAGCAGAATGTGGTGCTTGAAGGAACCATTCTGAAGGCGTCTATGGTGATCCCTGGTACCGACTGTGAGGAGCAGGCCAGTATTGATGAAGTGGCTGAATCCACGGTGATGTGTTTGAAATCGACAGTGCCTGCGATCCTGCCGGGTATTGTGTTCTTATCTGGTGGACAGACGGATGCGCAGTCCACGGCACATTTGAATGCGATGAATCAATTGGATCCCTTGCCGTGGCCATTGAGCTTCTCTTATGGCCGTGCGATGCAGCAGGCGGCATTGAAGTTGTGGTCACAGGATATGAAGGGCAACTTCGCCAAAGCGCAGCAGGTTGTGTACGAGCGGGCTAAGGAAAATGGTCTGGCCGCTCTTGGTAAGTGGAAGGGGTGA
>xylefaOLS9
ATGAGTATTGAACAGCTTGCAGAAACCGCTCAAGCAATGGTCGCCTCGGGTAAGGGGATCATTGCGATTGATGAGTCCGCCGGCACCATTGCCAAGCGTTTTTCCAGTGTCGGTATCGAAAATATTGAAGAGAATCGCCGTGCTTACCGGGAGTTGCTGCTGACGACCCCTAAATTGAGTGATTACATTTCTGGGGCGATTCTATTCGACGAGACCATTCGTCAATCGACGAAGGCCGGTGTCCCGTTTCCGAAGTACATGGCCGACCATGGCATCATCCCAGGGATTAAAGTGGATAAGGGCGCATATCCGTTAGCAGGGTGTCCTGGTGAGTTGGTCACGGAGGGGTTGGATGGGTTGCGTGCACGACTGGAGGAGTATTACAAGCTTGGCGCACGTTTTGCCAAGTGGCGTGCTGTTATCAACATTGGTGATGATATTCCGTCAGGGATGTGCATCGATGCCAATGTACACGCGCTAGCGCGTTATGCAGCGTTGTGTCAGGAGCAGGGCTTGGTGCCGATGGTGGAGCCGGAGGTCATTATGGATGGTAACCACGACATCTCGGCTGCTTATGAAGTGACCGAGGCGATGTTGCGTTCCCTGTTCAATGCGCTGTATGAGCAGAATGTGGTGCTTGAAGGAACCATTCTGAAGGCGTCTATGGTGATCCCTGGTACCGACTGTGAGGAGCAGGCCAGTATTGATGAAGTGGCTGAATCCACGGTGATGTGTTTGAAATCGAGAGTGCCTGCGATCCTGCCGGGTATTGTGTTCTTATCTGGTGGACAGACAGATGCGCAGTCCACGGCACATTTGAATGCGATGAATCAATTGGATCCCTTGCCGTGGCCGTTGAGCTTCTCTTATGGCCGTGCGATGCAGCAGGCGGCATTGAAGTTGTGGTCACAGGATATGAAGGGCAACTTCGCCAAAGCGCAGCAGGTTGTGTACGAGCGGGCTAAGGAAAATGGTCTGGCCGCTCTTGGTAAGTGGAAGGGGTGA
>xylefaOLS8
ATGAGTATTGAACAGCTTGCAGAAACCGCTCAAGCAATGGTCGCCTCGGGTAAGGGGATCATTGCGATTGATGAGTCCGCCGGCACCATTGCCAAGCGTTTTTCCAGTGTCGGTATCGAAAATATTGAAGAGAATCGCCGTGCTTACCGGGAGTTGCTGCTGACGACCCCTAAATTGAGTGATTACATTTCTGGGGCGATTCTATTCGACGAGACCATTCGTCAATCGACGAAGGCCGGTGTCCCGTTTCCGAAGTACATGGCCGACCATGGCATCATCCCAGGGATTAAAGTGGATAAGGGCGCATATCCGTTAGCAGGGTGTCCTGGTGAGTTGGTCACGGAGGGGTTGGATGGGTTGCGTGCACGACTGGAGGAGTATTACAAGCTTGGCGCACGTTTTGCCAAGTGGCGTGCTGTTATCAACATTGGTGATGATATTCCGTCAGGGATGTGCATCGATGCCAATGTACACGCGCTAGCGCGTTATGCAGCGTTGTGTCAGGAGCAGGGCTTGGTGCCGATGGTGGAGCCGGAGGTCATTATGGATGGTAACCACGACATCTCGGCTGCTTATGAAGTGACCGAGGCGATGTTGCGTTCCCTGTTCAATGCGCTGTATGAGCAGAATGTGGTGCTTGAAGGAACCATTCTGAAGGCGTCTATGGTGATCCCTGGTACCGACTGTGAGGAGCAGGCCAGTATTGATGAAGTGGCTGAATCCACGGTGATGTGTTTGAAATCGAGAGTGCCTGCGATCCTGCCGGGTATTGTGTTCTTATCTGGTGGACAGACAGATGCGCAGTCCACGGCACATTTGAATGCGATGAATCAATTGGATCCCTTGCCGTGGCCGTTGAGCTTCTCTTATGGCCGTGCGATGCAGCAGGCGGCATTGAAGTTGTGGTCACAGGATATGAAGGGCAACTTCGCCAAAGCGCAGCAGGTTGTGTACGAGCGGGCTAAGGAAAATGGTCTGGCCGCTCTTGGTAAGTGGAAGGGGTGA
>xylefasFb7
ATGAGTATTGAACAGCTTGCAGAAACCGCTCAAGCAATGGTCGCCTCGGGTAAGGGGATCATTGCGATTGATGAGTCCGCCGGCACCATTGCCAAGCGTTTTTCCAGTGTCGGTATCGAAAATATTGAAGAGAATCGCCGTGCTTACCGGGAGTTGCTGCTGACGACCCCTAAATTGAGTGATTACATTTCTGGGGCGATTCTATTCGACGAGACCATTCGTCAATCGACGAAGGCCGGTGTCCCGTTTCCGAAGTACATGGCCGACCATGGCATCATCCCAGGGATTAAAGTGGATAAGGGCGCATATCCGTTAGCAGGGTGTCCTGGTGAGTTGGTCACGGAGGGGTTGGATGGGTTGCGTGCACGACTGGAGGAGTATTACAAGCTTGGCGCACGTTTTGCCAAGTGGCGTGCTGTTATCAACATTGGTGATGATATTCCGTCAGGGATGTGCATCGATGCCAATGTACACGCGCTAGCGCGTTATGCAGCGTTGTGTCAGGAGCAGGGCTTGGTGCCGATGGTGGAGCCGGAGGTCATTATGGATGGTAACCACGACATCTCGGCTGCTTATGAAGTGACCGAGGCGACGTTGCGTTCCCTGTTCAATGCGCTGTATGAGCAGAATGTGGTGCTTGAAGGAACCATTCTGAAGGCGTCTATGGTGATCCCTGGTACCGACTGTGAGGAGCAGGCCAGTATTGATGAAGTGGCTGAATCCACGGTGATGTGTTTGAAATCGACAGTGCCTGCGATCCTGCCGGGTATTGTGTTCTTATCTGGTGGACAGACGGATGCGCAGTCCACGGCACATTTGAATGCGATGAATCAATTGGATCCCTTGCCGTGGCCATTGAGCTTCTCTTATGGCCGTGCGATGCAGCAGGCGGCATTGAAGTTGTGGTCACAGGATATGAAGGGCAACTTCGCCAAAGCGCAGCAGGTTGTGTACGAGCGGGCTAAGGAAAATGGTCTGGCCGCTCTTGGTAAGTGGAAGGGGTGA
>xylefaJa12
ATGAGTATTGAACAGCTTGCAGAAACCGCTCAAGCAATGGTCGCCTCGGGTAAGGGGATCATTGCGATTGATGAGTCCGCCGGCACCATTGCCAAGCGTTTTTCCAGTGTCGGTATCGAAAATATTGAAGAGAATCGCCGTGCTTACCGGGAGTTGCTGCTGACGACCCCTAAATTGAGTGATTACATTTCTGGGGCGATTCTATTCGACGAGACCATTCGTCAATCGACGAAGGCCGGTGTCCCGTTTCCGAAGTACATGGCCGACCATGGCATCATCCCAGGGATTAAAGTGGATAAGGGCGCATATCCGTTAGCAGGGTGTCCTGGTGAGTTGGTCACGGAGGGGTTGGATGGGTTGCGTGCACGACTGGAGGAGTATTACAAGCTTGGCGCACGTTTTGCCAAGTGGCGTGCTGTTATCAACATTGGTGATGATATTCCGTCAGGGATGTGCATCGATGCCAATGTACACGCGCTAGCGCGTTATGCAGCGTTGTGTCAGGAGCAGGGCTTGGTGCCGATGGTGGAGCCGGAGGTCATTATGGATGGTAACCACGACATCTCGGCTGCTTATGAAGTGACCGAGGCGACGTTGCGTTCCCTGTTCAATGCGCTGTATGAGCAGAATGTGGTGCTTGAAGGAACCATTCTGAAGGCGTCTATGGTGATCCCTGGTACCGACTGTGAGGAGCAGGCCAGTATTGATGAAGTGGCTGAATCCACGGTGATGTGTTTGAAATCGACAGTGCCTGCGATCCTGCCGGGTATTGTGTTCTTATCTGGTGGACAGACGGATGCGCAGTCCACGGCACATTTGAATGCGATGAATCAATTGGATCCCTTGCCGTGGCCATTGAGCTTCTCTTATGGCCGTGCGATGCAGCAGGCGGCATTGAAGTTGTGGTCACAGGATATGAAGGGCAACTTCGCCAAAGCGCAGCAGGTTGTGTACGAGCGGGCTAAGGAAAATGGTCTGGCCGCTCTTGGTAAGTGGAAGGGGTGA
>xylefaU24D
ATGAGTATTGAACAGCTTGCAGAAACCGCTCAAGCAATGGTCGCCTCGGGTAAGGGGATCATTGCGATTGATGAGTCCGCCGGCACCATTGCCAAGCGTTTTTCCAGTGTCGGTATCGAAAATATTGAAGAGAATCGCCGTGCTTACCGGGAGTTGCTGCTGACGACCCCTAAATTGAGTGATTACATTTCTGGGGCGATTCTATTCGACGAGACCATTCGTCAATCGACGAAGGCCGGTGTCCCGTTTCCGAAGTACATGGCCGACCATGGCATCATCCCAGGGATTAAAGTGGATAAGGGCGCATATCCGTTAGCAGGGTGTCCTGGTGAGTTGGTCACGGAGGGGTTGGATGGGTTGCGTGCACGACTGGAGGAGTATTACAAGCTTGGCGCACGTTTTGCCAAGTGGCGTGCTGTTATCAACATTGGTGATGATATTCCGTCAGGGATGTGCATCGATGCCAATGTACACGCGCTAGCGCGTTATGCAGCGTTGTGTCAGGAGCAGGGCTTGGTGCCGATGGTGGAGCCGGAGGTCATTATGGATGGTAACCACGACATCTCGGCTGCTTATGAAGTGACCGAGGCGACGTTGCGTTCCCTGTTCAATGCGCTGTATGAGCAGAATGTGGTGCTTGAAGGAACCATTCTGAAGGCGTCTATGGTGATCCCTGGTACCGACTGTGAGGAGCAGGCCAGTATTGATGAAGTGGCTGAATCCACGGTGATGTGTTTGAAATCGACAGTGCCTGCGATCCTGCCGGGTATTGTGTTCTTATCTGGTGGACAGACGGATGCGCAGTCCACGGCACATTTGAATGCGATGAATCAATTGGATCCCTTGCCGTGGCCATTGAGCTTCTCTTATGGCCGTGCGATGCAGCAGGCGGCATTGAAGTTGTGGTCACAGGATATGAAGGGCAACTTCGCCAAAGCGCAGCAGGTTGTGTACGAGCGGGCTAAGGAAAATGGTCTGGCCGCTCTTGGTAAGTGGAAGGGGTGA
>xylefaPr8x
ATGAGTATTGAACAGCTTGCAGAAACCGCTCAAGCAATGGTCGCCTCGGGTAAGGGGATCATTGCGATTGATGAGTCCGCCGGCACCATTGCCAAGCGTTTTTCCAGTGTCGGTATCGAAAATATTGAAGAGAATCGCCGTGCTTACCGGGAGTTGCTGCTGACGACCCCTAAATTGAGTGATTACATTTCTGGGGCGATTCTATTCGACGAGACCATTCGTCAATCGACGAAGGCCGGTGTCCCGTTTCCGAAGTACATGGCCGACCATGGCATCATCCCAGGGATTAAAGTGGATAAGGGCGCATATCCGTTAGCAGGGTGTCCTGGTGAGTTGGTCACGGAGGGGTTGGATGGGTTGCGTGCACGACTGGAGGAGTATTACAAGCTTGGCGCACGTTTTGCCAAGTGGCGTGCTGTTATCAACATTGGTGATGATATTCCGTCAGGGATGTGCATCGATGCCAATGTACACGCGCTAGCGCGTTATGCAGCGTTGTGTCAGGAGCAGGGCTTGGTGCCGATGGTGGAGCCGGAGGTCATTATGGATGGTAACCACGACATCTCGGCTGCTTATGAAGTGACCGAGGCGATGTTGCGTTCCCTGTTCAATGCGCTGTATGAGCAGAATGTGGTGCTTGAAGGAACCATTCTGAAGGCGTCTATGGTGATCCCTGGTACCGACTGTGAGGAGCAGGCCAGTATTGATGAAGTGGCTGAATCCACGGTGATGTGTTTGAAATCGACAGTGCCTGCGATCCTGCCGGGTATTGTGTTCTTATCTGGTGGACAGACGGATGCGCAGTCCACGGCACATTTGAATGCGATGAATCAATTGGATCCCTTGCCGTGGCCATTGAGCTTCTCTTATGGCCGTGCGATGCAGCAGGCGGCATTGAAGTTGTGGTCACAGGATATGAAGGGCAACTTCGCCAAAGCGCAGCAGGTTGTGTACGAGCGGGCTAAGGAAAATGGTCTGGCCGCTCTTGGTAAGTGGAAGGGGTGA
>long-mer130
-----------------------------------------------------------------------TGAGTCCGCCGGCACCATTGCTAAGCGTTTTTCCAGTGTCGGT---------------------------------------------------------------------------------------------------------------------------------------------------------------------------------------------------------------------------------------------------------------------------------------------------------------------------------------------------------------------------------------------------------------------------------------------------------------------------------------------------------------------------------------------------------------------------------------------------------------------------------------------------------------------------------------------------------------------------------------------------------------------------------------------------------------------------------------------------------------------------------------------------------------------------
>long-mer131
-----------------------------------------------------------------------------------------------------------------------------------------------------------------------------------------------------------------------CATTCGTCAATCCACGAAGGCCGGTGTCCCGTTT------------------------------------------------------------------------------------------------------------------------------------------------------------------------------------------------------------------------------------------------------------------------------------------------------------------------------------------------------------------------------------------------------------------------------------------------------------------------------------------------------------------------------------------------------------------------------------------------------------------------------------------------------------------------------------------------------------------------------------------------------------------------------------
