# Supplementary material for: Identification of genetic relationships and subspecies signatures in Xylella fastidiosa
Source: BMC Genomics. 2019 Mar 25;20:239. doi: 10.1186/s12864-019-5565-9 (PMC6434890; doi:10.1186/s12864-019-5565-9)
Supplement: Supplementary file 8 — Analysis of (non-)synonymous SNPs in homologs to CDS harboring specific k-mers for selected enriched GOs. (ZIP 549 kb) [file 12864_2019_5565_MOESM8_ESM.zip › Additional-File8/Additional-File8A_CladeIII/GO-0006935/CP006740.1.885/Clade III assembled to xylefaMU34.fasta]

>xylefaMU34
ATGAACGCACTTCGTGATGCGATGAGCCATGCTGTGCTTGGCTGGGTAAAGCCTGATCTAGATGAAGCTTTGGGCCAAGCACGCCAGGAGATTGAGTTATTCGTTGAGAACCCTGTAGACACTAGTCGGATACTTTCTTGCGCTGATTACCTGCATCAGGTGCAGGGCACCTTGCGAATGCTTGAATTATATGCTCCCGCAATGGTGGCCGAGGAAATGGAACGGCTAGCTAAGGTGATGCAAGTCGATGGAGTCAATGATCGCGAGGAAGCCTGTGCAGTACTGATGCGCGGCACTCTATTGCTGCCTGATTACCTGGAACGCTTGCAGAACGGTCATCGGGATATTCCAATTGTTCTTCTGCCTCTGCTTAACGAGATCCGTGCTGCGCGTGGCGAATCAAGATTGAATGAGAATGTGTTATTTGCTTTCGACCCTGAGGTGCGCAATGCCACTGAGGTTGAACTTGATCATGCACGTAGCAGTCTGACTGGATGTAATCGCCAACTGTTGGATACAGCTGCCAGTGCAGTCAAGGAAGAGTTGCTCCGAGTCAAAGAAGCTTTGGATCTGTATCTGCGTATCGGTGGCGATGTTACTGATTTAAGGACGCAGATTACCGAACTGAGTAGTGTTGCTGATACTTTAGCAATGATGGGTTTGGGCATGGCTGGCAGCTTGGTCCTGCAACAGCGTGATGCGTTATTGCGTATTGTTGAATCTGATGAGAAAGCTGATGAGGCGCTGTTGTTGGAGATCGCTGGCGCATTGCTCCATGTCGATGCTTCCTTGGACAACCAAGTCGCCAACTTGGGTGCAGAGACTGATGCGGATGTGGTTCTGGCAAACGCAGAAACACGTCGGACGTTAGATGTTCTGGCGCATGAGGCGATTAGCAATTTTACTGCAGCCCGTGAATGCTTTATTGCTTTCATTGAGAGTAATTGGGACCAAGCGCGCTTGCTTAAGGTCCCAGGTTTGCTCAGCGAAGTTGGCGGTGCGTTGTCAATTCTTGAGTTGTCACAAGCTGCAAGCTATCTGGAGGGTGTACGCCGTTATATCGAGTGTGAGCTAATTACCAAGCGTCGTGTGCCTGCTGCTCGTCAGCTGGACACTCTGGCTGATGCGATGGCCAGTTTGGAATACTACTTAGAAGCGTTGCGTGAGAGACGTCCTGGACGTGAGGACATACTCGAAATCACACGTAACAGTCTGGAAGCACTCTCTTACTGGCCCATCCCTGCTGAAGAGGGGAATAGCGTTGGTTCCCAACAGAGTACAAATGTGCTGACTTTATCTGCTGTGGCTACAGAATCTATGTCACCTGACGAAGCGCTACCAGAACTGACTGTGGTTGAAGATGGAACGGTTACCTTTCAGGAGGCGGTATCAGAATTACTTACATTAGTTGAGCCAGAAAGCGCCGACATCTTCGACGCATCGCTGGGGGAGCCGATGCAGCCCATTGTTACTGATCTATACGAAGGAGATCGACGCA---GCGAGTTGCCCACTGAATCCATGCCTGACGATGAGCCGGTTATCCAAAGTATACC-TACTGTTGTTGCACCGCTATCGTCTGGAGGTTTCGAAGATGATGTTGGGGTGATTATCGACAGTGATATCCGGGATGTATTTCTTGAGGAGCTTGATGAAGAGCAGGGTAATCTACGGCGCTTGCTGACGATCTGGGGTACTGCGCCGGATGACATGGACAGTTTGCGTCAGATCCGTCGTGTGTTTCATACCCTCAAAGGAAGTGGCCGATTGGTTGGGGCTCTCACCTTGGGTCATTTTGCGTGGAAGATCGAGAACCTGATTAATCGTGTCCTGGATGGTTCACGTGCAGCGAGTCCGGCTGTTGTCGCACTGGTCGAACGTGCCTGTGAAGTGGTACTTCCGGAGATGAATGCCGCTTTACGTGGTAAGGCTTCGATCAGCACTGATTTAGAAGCAACTCAGGCGCTGATTGATTTGGTTGCATCAGGTGAGGAGGCGTTCTATACGTCGCCAGATAGCATTGCTGACGACTCAGCCACATTAAAGTTGGTACCTCAGCTGATTGAGGGGGGCGCGCCTTTTTTCGTGGACAGTGTACTGCGTGAAATCCTTGAAGCCGAGATTGCTAACCATTTAGATACTATCAAGGATTGGTTAAATACTGCTGCTGGCCAATCTTACTCAGTCAACGAGTCATTACTACGTGCCGTACACACGTTGAATGGTGCTTTCGCTATGACTAAGATGCCGGAAATTACCCAGGTTATGCAGTCTGCGGAGACTTATATTAAGCGCCTGCTTACTAAGCACCAAAAAGCAAGCGTTGAAGGGGTGGGTGTGTTATCGGCAATGGCAACAGCGATTGTCGATACCTTGACTGCGTTGCGGAGTGATTCACCGCGTATTCCTTCGTTTGTGTCTTTGGTCTCATGCTTGTCTGAATTAGTGACGACAATGCCTGATGATGGCCAGTCGCAACAGCAGTACTTTGAAAGTGTGGCAGAACAAAACCTTGAAAGTGTCCCGGAGCAAACACAGGATGTGTCGCTAAGTAACGATGTATTGACTGATGTATACGATTTAAGTGTTAACTTGGATGTGCTTGAGCCATTAAGTGCTGTAGTCGAGCCAGAAAAGCATATTGTTGATAGACCTCAGCATGAGGTAGCGCATCAATACAACAATGTGGCCGCATCGACAATGAGTGATGTGGTGGCAGCTGACAGCAACTTAGATGTAGCAGCACATCAATACGACCTTGTTTCTGGTAACGAGTCACCTGCTGATGAACTTGGGTTGCTGGCTTTTGATGAACCAGCTTTTGAGTTGGTCGATCTCTTCGTTGAGGAGAGTAGCGACCTGCTTGACCATTGTGACAATTTATTAGCAAAGCTGCATGAAGCTCCACAAGACCGTGAGTTATTGGTTGGTTTACAACGTGACTTGCATACGCTTAAGGGCGGAGCACGTATGGCTGGGATCAATGCGATTGGTGATCTGGGTCATAGCATTGAATCGATGTTGGAATCAGTCATGGCTGATTACATTATGCTCAATCGTGATGATATGCGCTTGCTGGAATACAGCTTTGATTATTTGCATCAGATGTTGACACAGACGCGCCAACATCGCGTTGTGACAATGCCCAGCGATCTGGTCGCAACTCTCAAAGCACGTACACAGGGTGCTACGCATGATGGCATGTCAAACTTTGGTGAGGTTGCCGAGCGTTCCTTAATTGCTGATGTTTCTTCAAATACTCTTCTTGATAAAGAATCACAGGTTCTTCCAGATACGCCTGCCATACTCCCTCCGTTGTCGTTGCCAATCCCTTTGGAAGGTCAAGACGAGGACAGCTCTCTGGAACGTTTGGTTCAGGAGCAGGTACGCGTACGTGCTGATCTTCTTGATCGCTTGGTCAACCATGCTGGCGAAGTTGCTATCTATCGTTCGCAGTTGGAGCAGCGTTTAAGTGCTTTCCGTAATGCGATGTCTGAGTTGGGTCGTACCAACAC-GCGTCTGCGCGATCAGTTACGTCGACTTGATTTGGAAACTGAAGCGCAGATTGTAGCGCGTTACCAACACGAAAAAAGCCTAGTTTCACGTGACTTCGATCCATTGGAATTGGACCGTTTTTCCACTTTGCAACAACTCAGTCGTGCGTTAAACGAATCTGCAGCTGATTTGACGGGTCTACAAGGGGTACTCGACGAGCTGGCACGTCAATACGATGGCCTACTTCAGCAGCAATTTCGGGTTAGCTCAGAGTTACAAGATGGGCTGATGCGTGCACGCATGGTGCCTTTCAATAGCATCTTGCCGCGTTTGCGTCGTGTGGTGCGTCAAGCTGAAGCCGATACTAACAAGCATGTGCATTTAGTGCTGGAAGGTACTCACGGTGAGTTGGATCGCAACGTGATAGATCGTATGGTAGCGCCATTAGAACACATGCTGCGCAATGCGGTAGCACACGGTCTTGAGATGCCTGAGAAACGCCGCGCTGCTGGAAAAGCTGATGAGGGTAAGATCACGATTCAGCTGCAACGCGAAGGTTCTGAAATCCTGTTAAAGGTTTCCGACGATGGAGCTGGTTTGGATCGAGATGCGATTCAGCGTCGTGCCAAGCAGCGTGGTTTGATTCCGATAGATGTCAATCTTAGTGATGCAGAGTTGGATGGACTTATTTTCACCTCTGGGTTCACTACTTATGATGAGGTTAATCAGCTTGCTGGTCGTGGCGTTGGTATGGATGTCGTACGTAGCGAAGTGAGTCAGCTCGGTGGTTCGGTTAGCATCAACTCAGTACGCGGTCACGGCGTAACCTTCACTCTGCGTCTACCGCAGACACTAGCTGTGACCCAGGCAGTATTCATTCGGATTGGTCAGAGCACCTTTGCAGTTCCGGTGGCTTCAGTGATTGGTATCGGACGGATTGCACATGAGCGCTACAAATCTGACCATGAAAGCTACCATTACGATGGAGAACAGTACGTATTGTATGACCTAGGTTTCCTGATTGGGCAGCCTGGAATTCATGCTGATCGCCAACAGGTGCCATTATTATTGGTGCGCACTGGTGATTTGCGCGTTGCAGTAGCAGTCGACGAAGTGCTTGGCAATCGGGAAATTGTGGTCAAACCGGTTGGATTGCAGATCGCTTCGGTACCAGGGATCTATGGAGCTACGATCACTGGTGATGGTTGTGTGATTGTTATTCTGGATTTAGCGCCTTTGGTGCGTCGCTATTTAAATCAGCCGATGCATTTGGAGGTTGAAGAAGCACCGGTTACTCAGTCTCAGATGCCATTGGTCATGGTAGTCGATGATTCGCTCACCATGCGTAAGGTAACTAGCCGCGTATTGGAACGCCATAACTTCAGTGTTAGCGTTGCTCGCGATGGTATTGAAGCACTGGAACTGCTTGAAGAACGCATCCCAGACTTGATGTTGTTGGACATTGAGATGCCACGCATGGATGGTTACGAACTAGTCGCTGCTATGCGCGCTGATGATCGCTTCAAGAGTATACCTATTCTAATGATTACCTCTCGCAGCGGTGACAAACATCGTCAACGTGCCTTTGAAATTGGTGTGCAGCGCTATCTTGGGAAACCTTACCAAGAATTTGATTTGATGAAAAATGTATATGATTTATTAGGGGTTGTTCGTGTCCGGGAATGA
>xylefa7969
ATGAACGCACTTCGTGATGCGATGAGCCATGCTGTGCTTGGCTGGGTAAAGCCTGATCTAGATGAAGCTTTGGGCCAAGCACGCCAGGAGATTGAGTTATTCGTTGAGAACCCTGTAGACACTAGTCGGATACTTTCTTGCGCTGATTACCTGCATCAGGTGCAGGGTACCTTGCGAATGCTTGAATTATATGCTCCCGCAATGGTGGCCGAGGAAATGGAACGGCTAGCTAAGGTGATGCAAGTCGATGGAGTCAATGATCGCGAGGAAGCCTGTGCAGTACTGATGCGCGGCACTCTATTGCTGCCTGATTACCTGGAACGCTTGCAGAACGGTCATCGTGATATTCCAATTGTTCTTCTGCCTCTGCTTAACGAGATCCGTGCTGCGCGTGGCGAATCAAGATTGAATGAGAATGTGTTATTTGCTTTCGACCCTGAGGTGCGCAATGCCACTGAGGTTGAACTTGATCATGCACGTAGCAGTCTGACTGGATGTAATCGCCAACTGTTGGATACAGCTGCCAGTGCAGTCAAGGAAGAGTTGCTCCGAGTCAAAGAAGCTTTGGATCTGTATCTGCGTATCGGTGGCGATGTTACTGATTTAAGGACGCAGATTACCGTACTGAGTAGTGTTGCTGATACTTTAGCAATGATGGGTTTGGGCATGGCTGGCAGCTTGGTCCTGCAACAGCGTGATGCGTTATTGCGTATTGTTGAATCTGATGAGAAAGCTGATGAGGCGCTGTTGTTGGAGATCGCTGGCGCATTGCTCCATGTCGATGCTTCCTTGGACAACCAAGTCGCCAACTTGGGTGCAGAGACTGATGCGGATGTGGTTCTGGCAAACGCAGAAACACGTCGGACGTTAGATGTTCTGGCGCATGAGGCGATTAGCAATTTTACTGCAGCCCGTGAATGCTTTATTGCTTTCATTGAGAGTAATTGGGACCAAGCGCGCTTGCTTAAGGTCCCAGGTTTGCTCAGCGAAGTTGGCGGTGCGTTGTCAATTCTTGAGTTGTCACAAGCTGCAAGCTATCTGGAGGGTGTACGCCGTTATATCGAGTGTGAGCTAATTACCAAGCGTCGTGTGCCTGCTGCTCGTCAGCTGGACACTCTGGCTGATGCGATGGCCAGTTTGGAATACTACTTAGAAGCGTTGCGTGAGAGACGTCCTGGACGTGAGGACATACTCGAAATCACACGTAACAGTCTGGAAGCACTCTCTTACTGGCCCATCCCTGCTGAAGAGGGGGATAGCGTTGGTTCCCAACAGAGTACAGATGTGCTGACTTTATCTGCTGTGGCTACAGAATCTATGTCACCTAACGAAGCGCTACCAGAACTGACTGTGGTTGAAGATGGAACGGTTACCTTTCAGGAGGCGGTATCAGAATTACTTACATTAGTTGAGCCAGAAAGCGCCGACATCTTCGACGCATCGCTGGGGGAGCCGATGCAGCCCATTGTTACTGATCTATACGAAGGAGATCGACGCA---GCGAGTTGCCCACTGAATCCATGCCTGACGATGAGACGGTTATCCAAAGTATACC-TACTGTTGTTGCACCGCTATCGTCTGGAGGTTTCGAAGATGATGTTGGGGTGATTATCGACAGTGATATCCGGGATGTATTTCTTGAGGAGCTTGATGAAGAGCAGGGTAATCTACGGCGCTTGCTGACGATCTGGGGTACTGCGCCGGATGACATGGACAGTTTGCGTCAGATCCGTCGTGTGTTTCATACCCTCAAAGGAAGTGGCCGATTGGTTGGGGCTCTCACCTTGGGTCATTTTGCGTGGAAGATCGAGAACCTGATTAATCGTGTCCTGGATGGTTCACGTGCAGCGAGTCCGGCTGTTGTCGCACTGGTCGAACGTGCCTGTGAAGTGGTACTTCCGGAGATGAATGCCGCTTTACGTGGTAAGGCTTCGATCAGCACTGATTTAGAAGCAACTCAGGCGCTGATTGATTTGGTTGCATCAGGTGAGGAGGCGTTCTATACGTCGCCAGATAGCATTGCTGACGACTCAGCCACATTAAAGTTGGTACCTCAGCTGATTGAGGGGGGCGCGCCTTTTTTCGTGGACAGTGTACTGCGTGAAATCCTTGAAGCCGAGATTGCTAACCATTTGGATACTATCAAGGATTGGTTAAATACTGCTGCTGGCCAATCTTACTCAGTCAACGAGTCATTACTACGTGCCGTACACACGTTGAATGGTGCTTTCGCTATGACTAAGATGCCGGAAATTACCCAGGTTATGCAGTCTGCGGAGACTTATATTAAGCGCCTGCTTACTAAGCACCAAAAAGCAAGCGTTGAAGGGGTGGGTGTGTTATCGGCAATGGCAACAGCGATTGCCGATACCTTGACTGCGTTGCGGAGTGATTCACCGCGTATTCCTTCGTTTGTGTCTTTGGTCTCATGCTTGTCTGAATTAGTGACGACAATGCCTGATGGTGGCCAGTCGCAACAGCAGTACTTTGAAAGTGTGGCAGAACAAAACCTTGAAAGTGTCCCGGAGCAAACACAGGATGTGTCGCTAAGTAACGATGTATTGACTGATGTATACGATTTAAGTGTTAACTTGGATGTGCTTGAGCCATTAAGTGCTGTAGTCGAGCCAGAAAAGCATATTGTTGATAGACCTCAGCATGAGGTAGCGCATCAATACAACAATGTGGCCGCATCGACAATGAGTGATGTGGTGGCAGCTGACAGCAACTTAGATGTAGCAGCACATCAATACGACCTTGTTTCTGGTAACGAGTCACCTGCTGATGAACTTGGGTTGCTGGCTTTTGATGAACCAGCTTTTGAGTTGGTCGATCTCTTCGTTGAGGAGAGTAGCGACCTGCTTGACCATTGTGACAATTTATTAGCAAAGCTGCATGAAGCTCCACAAGACCGTGAGTTATTGGTTGGTTTACAACGTGACTTGCATACGCTTAAGGGCGGAGCACGTATGGCTGGGATCAATGCGATTGGTGATCTGGGTCATAGCATTGAATCGATGTTGGAATCAGTCATGGCTGATTACATTATGCTCAATCGTGATGATATGCGCTTGCTGGAATACAGCTTTGATTATTTGCATCAGATGTTGACACAGACGCGCCAACATCGCGTTGTGACAATGCCCAGCGATCTGGTCGCAACTCTCAAAGCACGTACACAGGGTGCTACGCATGATGGCATGTCAAACTTTGGTGAGGTTGCCGAGCTTTCCTTAATTGCTGATGTTTCTTCAAATACTCTTCTTGATAAAGAATCACAGGTTCTTCCAGATACGCCTGCCATACTCCCTCCGCTGTCGTTGCCAATCCCTTTGGAAGGTCAAGACGAGGACAGCTCTCTGGAACGTTTGGTTCAGGAGCAGGTACGCGTACGTGCTGATCTTCTTGATCGCTTGGTCAACCATGCTGGCGAAGTTGCTATCTATCGTTCGCAGTTGGAGCAGCGTTTAAGTGCTTTCCGTAATGCGATGTCTGAGTTGGGTCGTACCAACAC-GCGTCTGCGCGATCAGTTACGTCGACTTGATTTGGAAACTGAAGCGCAGATTGTAGCGCGTTACCAACACGAAAAAAGCCTAGTTTCACGTGACTTCGATCCATTGGAATTGGACCGTTTTTCCACTTTGCAACAACTCAGTCGTGCGTTAAACGAATCTGCAGCTGATTTGACGGGTCTACAAGGGGTACTCGACGAGCTGGCACGTCAATACGATGGCCTACTTCAGCAGCAATTTCGGGTTAGCTCAGAGTTACAAGATGGGCTGATGCGTGCACGCATGGTGCCTTTCAATAGCATCTTGCCGCGTTTGCGTCGTGTGGTGCGTCAAGCTGAAGCCGATACTAACAAGCATGTGCATTTAGTGCTGGAAGGTACTCACGGTGAGTTGGATCGCAACGTGATAGATCGTATGGTAGCGCCATTAGAACACATGCTGCGCAATGCGGTAGCACACGGTCTTGAGATGCCTGAGAAACGCCGCGCTGCTGGAAAAGCTGATGAGGGTAAGATCACGATTCAGCTGCAACGCGAAGGTTCTGAAATCCTGTTAAAGGTTTCCGACGATGGAGCTGGTTTGGATCGAGATGCGATTCAGCGTCGTGCCAAGCAGCGTGGTTTGATTCCGATAGATGTCAATCTTAGTGATGCAGAGTTGGATGGAATTATTTTCACCTCTGGGTTCACTACTTATGATGAGGTTAATCAGCTTGCTGGTCGTGGCGTTGGTATGGATGTCGTACGTAGCGAAGTGAGTCAGCTCGGTGGTTCGGTTAGCATCAACTCAGTACGCGGTCACGGCGTAACCTTCACTCTGCGTCTACCGCAGACACTAGCTGTGACCCAGGCAGTATTCATTCGGATTGGTCAGAGCACCTTTGCAGTTCCGGTGGCTTCAGTGATTGGTATCGGACGGATTGCACATGAGCGCTACAAATCTGACCATGAAAGCTACCATTACGATGGAGAACAGTACGTATTGTATGACCTAGGTTTCCTGATTGGGCAGCCTGGAATTCATGCTGATCGCCAACAGGTGCCATTATTATTGGTGCGCACTGGTGATTTGCGCGTTGCAGTAGCAGTCGACGAGGTGCTTGGCAATCGGGAAATTGTGGTCAAACCGGTTGGATTGCAGATCGCTTCGGTACCAGGGATCTATGGAGCTACGATCACTGGTGATGGTTGTGTGATTGTTATTCTGGATTTAGCGCCTTTGGTGCGTCGCTATTTAAATCAGCCGATACATTTGGAGGTTGAAGAAGCACCGGTTACTCAGTCTCAGATGCCATTGGTCATGGTAGTCGATGATTCGCTCACCATGCGTAAGGTAACTAGCCGCGTATTGGAACGCCATAACTTCAGTGTTAGCGTTGCTCGCGATGGTATTGAAGCACTGGAACTGCTTGAAGAACGCATCCCAGACTTGATGTTGTTGGACATTGAGATGCCACGCATGGATGGTTACGAACTAGTCGCTGCTATGCGCGCTGATGATCGCTTCAAGAGTATACCTATTCTAATGATTACCTCTCGCAGCGGTGACAAACATCGTCAACGTGCCTTTGAAATTGGTGTGCAGCGCTATCTTGGGAAACCTTACCAAGAATTTGATTTGATGAAAAATGTATATGATTTATTAGGGGTTGTTCGTGTCCGAGAATGA
>xylefa8071
ATGAACGCACTTCGTGATGCGATGAGCCATGCTGTGCTTGGCTGGGTAAAGCCTGATCTAGATGAAGCTTTGGGCCAAGCACGCCAGGAGATTGAGTTATTCGTTGAGAACCCTGTAGACACTAGTCGGATACTTTCTTGCGCTGATTACCTGCATCAGGTGCAGGGTACCTTGCGAATGCTTGAATTATATGCTCCCGCAATGGTGGCCGAGGAAATGGAACGGCTAGCTAAGGTGATGCAAGTCGATGGAGTCAATGATCGCGAGGAAGCCTGTGCAGTACTGATGCGCGGCACTCTATTGCTGCCTGATTACCTGGAACGCTTGCAGAACGGTCATCGTGATATTCCAATTGTTCTTCTGCCTCTGCTTAACGAGATCCGTGCTGCGCGTGGCGAATCAAGATTGAATGAGAATGTGTTATTTGCTTTCGACCCTGAGGTGCGCAATGCCACTGAGGTTGAACTTGATCATGCACGTAGCAGTCTGACTGGATGTAATCGCCAACTGTTGGATACAGCTGCCAGTGCAGTCAAGGAAGAGTTGCTCCGAGTCAAAGAAGCTTTGGATCTGTATCTGCGTATCGGTGGCGATGTTACTGATTTAAGGACGCAGATTACCGTACTGAGTAGTGTTGCTGATACTTTAGCAATGATGGGTTTGGGCATGGCTGGCAGCTTGGTCCTGCAACAGCGTGATGCGTTATTGCGTATTGTTGAATCTGATGAGAAAGCTGATGAGGCGCTGTTGTTGGAGATCGCTGGCGCATTGCTCCATGTCGATGCTTCCTTGGACAACCAAGTCGCCAACTTGGGTGCAGAGACTGATGCGGATGTGGTTCTGGCAAACGCAGAAACACGTCGGACGTTAGATGTTCTGGCGCATGAGGCGATTAGCAATTTTACTGCAGCCCGTGAATGCTTTATTGCTTTCATTGAGAGTAATTGGGACCAAGCGCGCTTGCTTAAGGTCCCAGGTTTGCTCAGCGAAGTTGGCGGTGCGTTGTCAATTCTTGAGTTGTCACAAGCTGCAAGCTATCTGGAGGGTGTACGCCGTTATATCGAGTGTGAGCTAATTACCAAGCGTCGTGTGCCTGCTGCTCGTCAGCTGGACACTCTGGCTGATGCGATGGCCAGTTTGGAATACTACTTAGAAGCGTTGCGTGAGAGACGTCCTGGACGTGAGGACATACTCGAAATCACACGTAACAGTCTGGAAGCACTCTCTTACTGGCCCATCCCTGCTGAAGAGGGGGATAGCGTTGGTTCCCAACAGAGTACAGATGTGCTGACTTTATCTGCTGTGGCTACAGAATCTATGTCACCTAACGAAGCGCTACCAGAACTGACTGTGGTTGAAGATGGAACGGTTACCTTTCAGGAGGCGGTATCAGAATTACTTACATTAGTTGAGCCAGAAAGCGCCGACATCTTCGACGCATCGCTGGGGGAGCCGATGCAGCCCATTGTTACTGATCTATACGAAGGAGATCGACGCA---GCGAGTTGCCCACTGAATCCATGCCTGACGATGAGACGGTTATCCAAAGTATACC-TACTGTTGTTGCACCGCTATCGTCTGGAGGTTTCGAAGATGATGTTGGGGTGATTATCGACAGTGATATCCGGGATGTATTTCTTGAGGAGCTTGATGAAGAGCAGGGTAATCTACGGCGCTTGCTGACGATCTGGGGTACTGCGCCGGATGACATGGACAGTTTGCGTCAGATCCGTCGTGTGTTTCATACCCTCAAAGGAAGTGGCCGATTGGTTGGGGCTCTCACCTTGGGTCATTTTGCGTGGAAGATCGAGAACCTGATTAATCGTGTCCTGGATGGTTCACGTGCAGCGAGTCCGGCTGTTGTCGCACTGGTCGAACGTGCCTGTGAAGTGGTACTTCCGGAGATGAATGCCGCTTTACGTGGTAAGGCTTCGATCAGCACTGATTTAGAAGCAACTCAGGCGCTGATTGATTTGGTTGCATCAGGTGAGGAGGCGTTCTATACGTCGCCAGATAGCATTGCTGACGACTCAGCCACATTAAAGTTGGTACCTCAGCTGATTGAGGGGGGCGCGCCTTTTTTCGTGGACAGTGTACTGCGTGAAATCCTTGAAGCCGAGATTGCTAACCATTTGGATACTATCAAGGATTGGTTAAATACTGCTGCTGGCCAATCTTACTCAGTCAACGAGTCATTACTACGTGCCGTACACACGTTGAATGGTGCTTTCGCTATGACTAAGATGCCGGAAATTACCCAGGTTATGCAGTCTGCGGAGACTTATATTAAGCGCCTGCTTACTAAGCACCAAAAAGCAAGCGTTGAAGGGGTGGGTGTGTTATCGGCAATGGCAACAGCGATTGCCGATACCTTGACTGCGTTGCGGAGTGATTCACCGCGTATTCCTTCGTTTGTGTCTTTGGTCTCATGCTTGTCTGAATTAGTGACGACAATGCCTGATGGTGGCCAGTCGCAACAGCAGTACTTTGAAAGTGTGGCAGAACAAAACCTTGAAAGTGTCCCGGAGCAAACACAGGATGTGTCGCTAAGTAACGATGTATTGACTGATGTATACGATTTAAGTGTTAACTTGGATGTGCTTGAGCCATTAAGTGCTGTAGTCGAGCCAGAAAAGCATATTGTTGATAGACCTCAGCATGAGGTAGCGCATCAATACAACAATGTGGCCGCATCGACAATGAGTGATGTGGTGGCAGCTGACAGCAACTTAGATGTAGCAGCACATCAATACGACCTTGTTTCTGGTAACGAGTCACCTGCTGATGAACTTGGGTTGCTGGCTTTTGATGAACCAGCTTTTGAGTTGGTCGATCTCTTCGTTGAGGAGAGTAGCGACCTGCTTGACCATTGTGACAATTTATTAGCAAAGCTGCATGAAGCTCCACAAGACCGTGAGTTATTGGTTGGTTTACAACGTGACTTGCATACGCTTAAGGGCGGAGCACGTATGGCTGGGATCAATGCGATTGGTGATCTGGGTCATAGCATTGAATCGATGTTGGAATCAGTCATGGCTGATTACATTATGCTCAATCGTGATGATATGCGCTTGCTGGAATACAGCTTTGATTATTTGCATCAGATGTTGACACAGACGCGCCAACATCGCGTTGTGACAATGCCCAGCGATCTGGTCGCAACTCTCAAAGCACGTACACAGGGTGCTACGCATGATGGCATGTCAAACTTTGGTGAGGTTGCCGAGCTTTCCTTAATTGCTGATGTTTCTTCAAATACTCTTCTTGATAAAGAATCACAGGTTCTTCCAGATACGCCTGCCATACTCCCTCCGCTGTCGTTGCCAATCCCTTTGGAAGGTCAAGACGAGGACAGCTCTCTGGAACGTTTGGTTCAGGAGCAGGTACGCGTACGTGCTGATCTTCTTGATCGCTTGGTCAACCATGCTGGCGAAGTTGCTATCTATCGTTCGCAGTTGGAGCAGCGTTTAAGTGCTTTCCGTAATGCGATGTCTGAGTTGGGTCGTACCAACAC-GCGTCTGCGCGATCAGTTACGTCGACTTGATTTGGAAACTGAAGCGCAGATTGTAGCGCGTTACCAACACGAAAAAAGCCTAGTTTCACGTGACTTCGATCCATTGGAATTGGACCGTTTTTCCACTTTGCAACAACTCAGTCGTGCGTTAAACGAATCTGCAGCTGATTTGACGGGTCTACAAGGGGTACTCGACGAGCTGGCACGTCAATACGATGGCCTACTTCAGCAGCAATTTCGGGTTAGCTCAGAGTTACAAGATGGGCTGATGCGTGCACGCATGGTGCCTTTCAATAGCATCTTGCCGCGTTTGCGTCGTGTGGTGCGTCAAGCTGAAGCCGATACTAACAAGCATGTGCATTTAGTGCTGGAAGGTACTCACGGTGAGTTGGATCGCAACGTGATAGATCGTATGGTAGCGCCATTAGAACACATGCTGCGCAATGCGGTAGCACACGGTCTTGAGATGCCTGAGAAACGCCGCGCTGCTGGAAAAGCTGATGAGGGTAAGATCACGATTCAGCTGCAACGCGAAGGTTCTGAAATCCTGTTAAAGGTTTCCGACGATGGAGCTGGTTTGGATCGAGATGCGATTCAGCGTCGTGCCAAGCAGCGTGGTTTGATTCCGATAGATGTCAATCTTAGTGATGCAGAGTTGGATGGAATTATTTTCACCTCTGGGTTCACTACTTATGATGAGGTTAATCAGCTTGCTGGTCGTGGCGTTGGTATGGATGTCGTACGTAGCGAAGTGAGTCAGCTCGGTGGTTCGGTTAGCATCAACTCAGTACGCGGTCACGGCGTAACCTTCACTCTGCGTCTACCGCAGACACTAGCTGTGACCCAGGCAGTATTCATTCGGATTGGTCAGAGCACCTTTGCAGTTCCGGTGGCTTCAGTGATTGGTATCGGACGGATTGCACATGAGCGCTACAAATCTGACCATGAAAGCTACCATTACGATGGAGAACAGTACGTATTGTATGACCTAGGTTTCCTGATTGGGCAGCCTGGAATTCATGCTGATCGCCAACAGGTGCCATTATTATTGGTGCGCACTGGTGATTTGCGCGTTGCAGTAGCAGTCGACGAGGTGCTTGGCAATCGGGAAATTGTGGTCAAACCGGTTGGATTGCAGATCGCTTCGGTACCAGGGATCTATGGAGCTACGATCACTGGTGATGGTTGTGTGATTGTTATTCTGGATTTAGCGCCTTTGGTGCGTCGCTATTTAAATCAGCCGATACATTTGGAGGTTGAAGAAGCACCGGTTACTCAGTCTCAGATGCCATTGGTCATGGTAGTCGATGATTCGCTCACCATGCGTAAGGTAACTAGCCGCGTATTGGAACGCCATAACTTCAGTGTTAGCGTTGCTCGCGATGGTATTGAAGCACTGGAACTGCTTGAAGAACGCATCCCAGACTTGATGTTGTTGGACATTGAGATGCCACGCATGGATGGTTACGAACTAGTCGCTGCTATGCGCGCTGATGATCGCTTCAAGAGTATACCTATTCTAATGATTACCTCTCGCAGCGGTGACAAACATCGTCAACGTGCCTTTGAAATTGGTGTGCAGCGCTATCTTGGGAAACCTTACCAAGAATTTGATTTGATGAAAAATGTATATGATTTATTAGGGGTTGTTCGTGTCCGAGAATGA
>xylefa3579
ATGAACGCACTTCGTGATGCGATGAGCCATGCTGTGCTTGGCTGGGTAAAGCCTGATCTAGATGAAGCTTTGGGCCAAGCACGCCAGGAGATTGAGTTATTCGTTGAGAACCCTGTAGACACTAGTCGGATACTTTCTTGCGCTGATTACCTGCATCAGGTGCAGGGTACCTTGCGAATGCTTGAATTATATGCTCCCGCAATGGTGGCCGAGGAAATGGAACGGCTAGCTAAGGTGATGCAAGTCGATGGAGTCAATGATCGCGAGGAAGCCTGTGCAGTACTGATGCGCGGCACTCTATTGCTGCCTGATTACCTGGAACGCTTGCAGAACGGTCATCGTGATATTCCAATTGTTCTTCTGCCTCTGCTTAACGAGATCCGTGCTGCGCGTGGCGAATCAAGATTGAATGAGAATGTGTTATTTGCTTTCGACCCTGAGGTGCGCAATGCCACTGAGGTTGAACTTGATCATGCACGTAGCAGTCTGACTGGATGTAATCGCCAACTGTTGGATACAGCTGCCAGTGCAGTCAAGGAAGAGTTGCTCCGAGTCAAAGAAGCTTTGGATCTGTATCTGCGTATCGGTGGCGATGTTACTGATTTAAGGACGCAGATTACCGTACTGAGTAGTGTTGCTGATACTTTAGCAATGATGGGTTTGGGCATGGCTGGCAGCTTGGTCCTGCAACAGCGTGATGCGTTATTGCGTATTGTTGAATCTGATGAGAAAGCTGATGAGGCGCTGTTGTTGGAGATCGCTGGCGCATTGCTCCATGTCGATGCTTCCTTGGACAACCAAGTCGCCAACTTGGGTGCAGAGACTGATGCGGATGTGGTTCTGGCAAACGCAGAAACACGTCGGACGTTAGATGTTCTGGCGCATGAGGCGATTAGCAATTTTACTGCAGCCCGTGAATGCTTTATTGCTTTCATTGAGAGTAATTGGGACCAAGCGCGCTTGCTTAAGGTCCCAGGTTTGCTCAGCGAAGTTGGCGGTGCGTTGTCAATTCTTGAGTTGTCACAAGCTGCAAGCTATCTGGAGGGTGTACGCCGTTATATCGAGTGTGAGCTAATTACCAAGCGTCGTGTGCCTGCTGCTCGTCAGCTGGACACTCTGGCTGATGCGATGGCCAGTTTGGAATACTACTTAGAAGCGTTGCGTGAGAGACGTCCTGGACGTGAGGACATACTCGAAATCACACGTAACAGTCTGGAAGCACTCTCTTACTGGCCCATCCCTGCTGAAGAGGGGGATAGCGTTGGTTCCCAACAGAGTACAGATGTGCTGACTTTATCTGCTGTGGCTACAGAATCTATGTCACCTAACGAAGCGCTACCAGAACTGACTGTGGTTGAAGATGGAACGGTTACCTTTCAGGAGGCGGTATCAGAATTACTTACATTAGTTGAGCCAGAAAGCGCCGACATCTTCGACGCATCGCTGGGGGAGCCGATGCAGCCCATTGTTACTGATCTATACGAAGGAGATCGACGCA---GCGAGTTGCCCACTGAATCCATGCCTGACGATGAGACGGTTATCCAAAGTATACC-TACTGTTGTTGCACCGCTATCGTCTGGAGGTTTCGAAGATGATGTTGGGGTGATTATCGACAGTGATATCCGGGATGTATTTCTTGAGGAGCTTGATGAAGAGCAGGGTAATCTACGGCGCTTGCTGACGATCTGGGGTACTGCGCCGGATGACATGGACAGTTTGCGTCAGATCCGTCGTGTGTTTCATACCCTCAAAGGAAGTGGCCGATTGGTTGGGGCTCTCACCTTGGGTCATTTTGCGTGGAAGATCGAGAACCTGATTAATCGTGTCCTGGATGGTTCACGTGCAGCGAGTCCGGCTGTTGTCGCACTGGTCGAACGTGCCTGTGAAGTGGTACTTCCGGAGATGAATGCCGCTTTACGTGGTAAGGCTTCGATCAGCACTGATTTAGAAGCAACTCAGGCGCTGATTGATTTGGTTGCATCAGGTGAGGAGGCGTTCTATACGTCGCCAGATAGCATTGCTGACGACTCAGCCACATTAAAGTTGGTACCTCAGCTGATTGAGGGGGGCGCGCCTTTTTTCGTGGACAGTGTACTGCGTGAAATCCTTGAAGCCGAGATTGCTAACCATTTGGATACTATCAAGGATTGGTTAAATACTGCTGCTGGCCAATCTTACTCAGTCAACGAGTCATTACTACGTGCCGTACACACGTTGAATGGTGCTTTCGCTATGACTAAGATGCCGGAAATTACCCAGGTTATGCAGTCTGCGGAGACTTATATTAAGCGCCTGCTTACTAAGCACCAAAAAGCAAGCGTTGAAGGGGTGGGTGTGTTATCGGCAATGGCAACAGCGATTGCCGATACCTTGACTGCGTTGCGGAGTGATTCACCGCGTATTCCTTCGTTTGTGTCTTTGGTCTCATGCTTGTCTGAATTAGTGACGACAATGCCTGATGGTGGCCAGTCGCAACAGCAGTACTTTGAAAGTGTGGCAGAACAAAACCTTGAAAGTGTCCCGGAGCAAACACAGGATGTGTCGCTAAGTAACGATGTATTGACTGATGTATACGATTTAAGTGTTAACTTGGATGTGCTTGAGCCATTAAGTGCTGTAGTCGAGCCAGAAAAGCATATTGTTGATAGACCTCAGCATGAGGTAGCGCATCAATACAACAATGTGGCCGCATCGACAATGAGTGATGTGGTGGCAGCTGACAGCAACTTAGATGTAGCAGCACATCAATACGACCTTGTTTCTGGTAACGAGTCACCTGCTGATGAACTTGGGTTGCTGGCTTTTGATGAACCAGCTTTTGAGTTGGTCGATCTCTTCGTTGAGGAGAGTAGCGACCTGCTTGACCATTGTGACAATTTATTAGCAAAGCTGCATGAAGCTCCACAAGACCGTGAGTTATTGGTTGGTTTACAACGTGACTTGCATACGCTTAAGGGCGGAGCACGTATGGCTGGGATCAATGCGATTGGTGATCTGGGTCATAGCATTGAATCGATGTTGGAATCAGTCATGGCTGATTACATTATGCTCAATCGTGATGATATGCGCTTGCTGGAATACAGCTTTGATTATTTGCATCAGATGTTGACACAGACGCGCCAACATCGCGTTGTGACAATGCCCAGCGATCTGGTCGCAACTCTCAAAGCACGTACACAGGGTGCTACGCATGATGGCATGTCAAACTTTGGTGAGGTTGCCGAGCTTTCCTTAATTGCTGATGTTTCTTCAAATACTCTTCTTGATAAAGAATCACAGGTTCTTCCAGATACGCCTGCCATACTCCCTCCGCTGTCGTTGCCAATCCCTTTGGAAGGTCAAGACGAGGACAGCTCTCTGGAACGTTTGGTTCAGGAGCAGGTACGCGTACGTGCTGATCTTCTTGATCGCTTGGTCAACCATGCTGGCGAAGTTGCTATCTATCGTTCGCAGTTGGAGCAGCGTTTAAGTGCTTTCCGTAATGCGATGTCTGAGTTGGGTCGTACCAACAC-GCGTCTGCGCGATCAGTTACGTCGACTTGATTTGGAAACTGAAGCGCAGATTGTAGCGCGTTACCAACACGAAAAAAGCCTAGTTTCACGTGACTTCGATCCATTGGAATTGGACCGTTTTTCCACTTTGCAACAACTCAGTCGTGCGTTAAACGAATCTGCAGCTGATTTGACGGGTCTACAAGGGGTACTCGACGAGCTGGCACGTCAATACGATGGCCTACTTCAGCAGCAATTTCGGGTTAGCTCAGAGTTACAAGATGGGCTGATGCGTGCACGCATGGTGCCTTTCAATAGCATCTTGCCGCGTTTGCGTCGTGTGGTGCGTCAAGCTGAAGCCGATACTAACAAGCATGTGCATTTAGTGCTGGAAGGTACTCACGGTGAGTTGGATCGCAACGTGATAGATCGTATGGTAGCGCCATTAGAACACATGCTGCGCAATGCGGTAGCACACGGTCTTGAGATGCCTGAGAAACGCCGCGCTGCTGGAAAAGCTGATGAGGGTAAGATCACGATTCAGCTGCAACGCGAAGGTTCTGAAATCCTGTTAAAGGTTTCCGACGATGGAGCTGGTTTGGATCGAGATGCGATTCAGCGTCGTGCCAAGCAGCGTGGTTTGATTCCGATAGATGTCAATCTTAGTGATGCAGAGTTGGATGGAATTATTTTCACCTCTGGGTTCACTACTTATGATGAGGTTAATCAGCTTGCTGGTCGTGGCGTTGGTATGGATGTCGTACGTAGCGAAGTGAGTCAGCTCGGTGGTTCGGTTAGCATCAACTCAGTACGCGGTCACGGCGTAACCTTCACTCTGCGTCTACCGCAGACACTAGCTGTGACCCAGGCAGTATTCATTCGGATTGGTCAGAGCACCTTTGCAGTTCCGGTGGCTTCAGTGATTGGTATCGGACGGATTGCACATGAGCGCTACAAATCTGACCATGAAAGCTACCATTACGATGGAGAACAGTACGTATTGTATGACCTAGGTTTCCTGATTGGGCAGCCTGGAATTCATGCTGATCGCCAACAGGTGCCATTATTATTGGTGCGCACTGGTGATTTGCGCGTTGCAGTAGCAGTCGACGAGGTGCTTGGCAATCGGGAAATTGTGGTCAAACCGGTTGGATTGCAGATCGCTTCGGTACCAGGGATCTATGGAGCTACGATCACTGGTGATGGTTGTGTGATTGTTATTCTGGATTTAGCGCCTTTGGTGCGTCGCTATTTAAATCAGCCGATACATTTGGAGGTTGAAGAAGCACCGGTTACTCAGTCTCAGATGCCATTGGTCATGGTAGTCGATGATTCGCTCACCATGCGTAAGGTAACTAGCCGCGTATTGGAACGCCATAACTTCAGTGTTAGCGTTGCTCGCGATGGTATTGAAGCACTGGAACTGCTTGAAGAACGCATCCCAGACTTGATGTTGTTGGACATTGAGATGCCACGCATGGATGGTTACGAACTAGTCGCTGCTATGCGCGCTGATGATCGCTTCAAGAGTATACCTATTCTAATGATTACCTCTCGCAGCGGTGACAAACATCGTCAACGTGCCTTTGAAATTGGTGTGCAGCGCTATCTTGGGAAACCTTACCAAGAATTTGATTTGATGAAAAATGTATATGATTTATTAGGGGTTGTTCGTGTCCGAGAATGA
>xylefa4626
ATGAACGCACTTCGTGATGCGATGAGCCATGCTGTGCTTGGCTGGGTAAAGCCTGATCTAGATGAAGCTTTGGGCCAAGCACGCCAGGAGATTGAGTTATTCGTTGAGAACCCTGTAGACACTAGTCGGATACTTTCTTGCGCTGATTACCTGCATCAGGTGCAGGGTACCTTGCGAATGCTTGAATTATATGCTCCCGCAATGGTGGCCGAGGAAATGGAACGGCTAGCTAAGGTGATGCAAGTCGATGGAGTCAATGATCGCGAGGAAGCCTGTGCAGTACTGATGCGCGGCACTCTATTGCTGCCTGATTACCTGGAACGCTTGCAGAACGGTCATCGTGATATTCCAATTGTTCTTCTGCCTCTGCTTAACGAGATCCGTGCTGCGCGTGGCGAATCAAGATTGAATGAGAATGTGTTATTTGCTTTCGACCCTGAGGTGCGCAATGCCACTGAGGTTGAACTTGATCATGCACGTAGCAGTCTGACTGGATGTAATCGCCAACTGTTGGATACAGCTGCCAGTGCAGTCAAGGAAGAGTTGCTCCGAGTCAAAGAAGCTTTGGATCTGTATCTGCGTATCGGTGGCGATGTTACTGATTTAAGGACGCAGATTACCGTACTGAGTAGTGTTGCTGATACTTTAGCAATGATGGGTTTGGGCATGGCTGGCAGCTTGGTCCTGCAACAGCGTGATGCGTTATTGCGTATTGTTGAATCTGATGAGAAAGCTGATGAGGCGCTGTTGTTGGAGATCGCTGGCGCATTGCTCCATGTCGATGCTTCCTTGGACAACCAAGTCGCCAACTTGGGTGCAGAGACTGATGCGGATGTGGTTCTGGCAAACGCAGAAACACGTCGGACGTTAGATGTTCTGGCGCATGAGGCGATTAGCAATTTTACTGCAGCCCGTGAATGCTTTATTGCTTTCATTGAGAGTAATTGGGACCAAGCGCGCTTGCTTAAGGTCCCAGGTTTGCTCAGCGAAGTTGGCGGTGCGTTGTCAATTCTTGAGTTGTCACAAGCTGCAAGCTATCTGGAGGGTGTACGCCGTTATATCGAGTGTGAGCTAATTACCAAGCGTCGTGTGCCTGCTGCTCGTCAGCTGGACACTCTGGCTGATGCGATGGCCAGTTTGGAATACTACTTAGAAGCGTTGCGTGAGAGACGTCCTGGACGTGAGGACATACTCGAAATCACACGTAACAGTCTGGAAGCACTCTCTTACTGGCCCATCCCTGCTGAAGAGGGGGATAGCGTTGGTTCCCAACAGAGTACAGATGTGCTGACTTTATCTGCTGTGGCTACAGAATCTATGTCACCTAACGAAGCGCTACCAGAACTGACTGTGGTTGAAGATGGAACGGTTACCTTTCAGGAGGCGGTATCAGAATTACTTACATTAGTTGAGCCAGAAAGCGCCGACATCTTCGACGCATCGCTGGGGGAGCCGATGCAGCCCATTGTTACTGATCTATACGAAGGAGATCGACGCA---GCGAGTTGCCCACTGAATCCATGCCTGACGATGAGACGGTTATCCAAAGTATACC-TACTGTTGTTGCACCGCTATCGTCTGGAGGTTTCGAAGATGATGTTGGGGTGATTATCGACAGTGATATCCGGGATGTATTTCTTGAGGAGCTTGATGAAGAGCAGGGTAATCTACGGCGCTTGCTGACGATCTGGGGTACTGCGCCGGATGACATGGACAGTTTGCGTCAGATCCGTCGTGTGTTTCATACCCTCAAAGGAAGTGGCCGATTGGTTGGGGCTCTCACCTTGGGTCATTTTGCGTGGAAGATCGAGAACCTGATTAATCGTGTCCTGGATGGTTCACGTGCAGCGAGTCCGGCTGTTGTCGCACTGGTCGAACGTGCCTGTGAAGTGGTACTTCCGGAGATGAATGCCGCTTTACGTGGTAAGGCTTCGATCAGCACTGATTTAGAAGCAACTCAGGCGCTGATTGATTTGGTTGCATCAGGTGAGGAGGCGTTCTATACGTCGCCAGATAGCATTGCTGACGACTCAGCCACATTAAAGTTGGTACCTCAGCTGATTGAGGGGGGCGCGCCTTTTTTCGTGGACAGTGTACTGCGTGAAATCCTTGAAGCCGAGATTGCTAACCATTTGGATACTATCAAGGATTGGTTAAATACTGCTGCTGGCCAATCTTACTCAGTCAACGAGTCATTACTACGTGCCGTACACACGTTGAATGGTGCTTTCGCTATGACTAAGATGCCGGAAATTACCCAGGTTATGCAGTCTGCGGAGACTTATATTAAGCGCCTGCTTACTAAGCACCAAAAAGCAAGCGTTGAAGGGGTGGGTGTGTTATCGGCAATGGCAACAGCGATTGCCGATACCTTGACTGCGTTGCGGAGTGATTCACCGCGTATTCCTTCGTTTGTGTCTTTGGTCTCATGCTTGTCTGAATTAGTGACGACAATGCCTGATGGTGGCCAGTCGCAACAGCAGTACTTTGAAAGTGTGGCAGAACAAAACCTTGAAAGTGTCCCGGAGCAAACACAGGATGTGTCGCTAAGTAACGATGTATTGACTGATGTATACGATTTAAGTGTTAACTTGGATGTGCTTGAGCCATTAAGTGCTGTAGTCGAGCCAGAAAAGCATATTGTTGATAGACCTCAGCATGAGGTAGCGCATCAATACAACAATGTGGCCGCATCGACAATGAGTGATGTGGTGGCAGCTGACAGCAACTTAGATGTAGCAGCACATCAATACGACCTTGTTTCTGGTAACGAGTCACCTGCTGATGAACTTGGGTTGCTGGCTTTTGATGAACCAGCTTTTGAGTTGGTCGATCTCTTCGTTGAGGAGAGTAGCGACCTGCTTGACCATTGTGACAATTTATTAGCAAAGCTGCATGAAGCTCCACAAGACCGTGAGTTATTGGTTGGTTTACAACGTGACTTGCATACGCTTAAGGGCGGAGCACGTATGGCTGGGATCAATGCGATTGGTGATCTGGGTCATAGCATTGAATCGATGTTGGAATCAGTCATGGCTGATTACATTATGCTCAATCGTGATGATATGCGCTTGCTGGAATACAGCTTTGATTATTTGCATCAGATGTTGACACAGACGCGCCAACATCGCGTTGTGACAATGCCCAGCGATCTGGTCGCAACTCTCAAAGCACGTACACAGGGTGCTACGCATGATGGCATGTCAAACTTTGGTGAGGTTGCCGAGCTTTCCTTAATTGCTGATGTTTCTTCAAATACTCTTCTTGATAAAGAATCACAGGTTCTTCCAGATACGCCTGCCATACTCCCTCCGCTGTCGTTGCCAATCCCTTTGGAAGGTCAAGACGAGGACAGCTCTCTGGAACGTTTGGTTCAGGAGCAGGTACGCGTACGTGCTGATCTTCTTGATCGCTTGGTCAACCATGCTGGCGAAGTTGCTATCTATCGTTCGCAGTTGGAGCAGCGTTTAAGTGCTTTCCGTAATGCGATGTCTGAGTTGGGTCGTACCAACAC-GCGTCTGCGCGATCAGTTACGTCGACTTGATTTGGAAACTGAAGCGCAGATTGTAGCGCGTTACCAACACGAAAAAAGCCTAGTTTCACGTGACTTCGATCCATTGGAATTGGACCGTTTTTCCACTTTGCAACAACTCAGTCGTGCGTTAAACGAATCTGCAGCTGATTTGACGGGTCTACAAGGGGTACTCGACGAGCTGGCACGTCAATACGATGGCCTACTTCAGCAGCAATTTCGGGTTAGCTCAGAGTTACAAGATGGGCTGATGCGTGCACGCATGGTGCCTTTCAATAGCATCTTGCCGCGTTTGCGTCGTGTGGTGCGTCAAGCTGAAGCCGATACTAACAAGCATGTGCATTTAGTGCTGGAAGGTACTCACGGTGAGTTGGATCGCAACGTGATAGATCGTATGGTAGCGCCATTAGAACACATGCTGCGCAATGCGGTAGCACACGGTCTTGAGATGCCTGAGAAACGCCGCGCTGCTGGAAAAGCTGATGAGGGTAAGATCACGATTCAGCTGCAACGCGAAGGTTCTGAAATCCTGTTAAAGGTTTCCGACGATGGAGCTGGTTTGGATCGAGATGCGATTCAGCGTCGTGCCAAGCAGCGTGGTTTGATTCCGATAGATGTCAATCTTAGTGATGCAGAGTTGGATGGAATTATTTTCACCTCTGGGTTCACTACTTATGATGAGGTTAATCAGCTTGCTGGTCGTGGCGTTGGTATGGATGTCGTACGTAGCGAAGTGAGTCAGCTCGGTGGTTCGGTTAGCATCAACTCAGTACGCGGTCACGGCGTAACCTTCACTCTGCGTCTACCGCAGACACTAGCTGTGACCCAGGCAGTATTCATTCGGATTGGTCAGAGCACCTTTGCAGTTCCGGTGGCTTCAGTGATTGGTATCGGACGGATTGCACATGAGCGCTACAAATCTGACCATGAAAGCTACCATTACGATGGAGAACAGTACGTATTGTATGACCTAGGTTTCCTGATTGGGCAGCCTGGAATTCATGCTGATCGCCAACAGGTGCCATTATTATTGGTGCGCACTGGTGATTTGCGCGTTGCAGTAGCAGTCGACGAGGTGCTTGGCAATCGGGAAATTGTGGTCAAACCGGTTGGATTGCAGATCGCTTCGGTACCAGGGATCTATGGAGCTACGATCACTGGTGATGGTTGTGTGATTGTTATTCTGGATTTAGCGCCTTTGGTGCGTCGCTATTTAAATCAGCCGATACATTTGGAGGTTGAAGAAGCACCGGTTACTCAGTCTCAGATGCCATTGGTCATGGTAGTCGATGATTCGCTCACCATGCGTAAGGTAACTAGCCGCGTATTGGAACGCCATAACTTCAGTGTTAGCGTTGCTCGCGATGGTATTGAAGCACTGGAACTGCTTGAAGAACGCATCCCAGACTTGATGTTGTTGGACATTGAGATGCCACGCATGGATGGTTACGAACTAGTCGCTGCTATGCGCGCTGATGATCGCTTCAAGAGTATACCTATTCTAATGATTACCTCTCGCAGCGGTGACAAACATCGTCAACGTGCCTTTGAAATTGGTGTGCAGCGCTATCTTGGGAAACCTTACCAAGAATTTGATTTGATGAAAAATGTATATGATTTATTAGGGGTTGTTCGTGTCCGAGAATGA
>xylefa8082
ATGAACGCACTTCGTGATGCGATGAGCCATGCTGTGCTTGGCTGGGTAAAGCCTGATCTAGATGAAGCTTTGGGCCAAGCACGCCAGGAGATTGAGTTATTCGTTGAGAACCCTGTAGACACTAGTCGGATACTTTCTTGCGCTGATTACCTGCATCAGGTGCAGGGTACCTTGCGAATGCTTGAATTATATGCTCCCGCAATGGTGGCCGAGGAAATGGAACGGCTAGCTAAGGTGATGCAAGTCGATGGAGTCAATGATCGCGAGGAAGCCTGTGCAGTACTGATGCGCGGCACTCTATTGCTGCCTGATTACCTGGAACGCTTGCAGAACGGTCATCGTGATATTCCAATTGTTCTTCTGCCTCTGCTTAACGAGATCCGTGCTGCGCGTGGCGAATCAAGATTGAATGAGAATGTGTTATTTGCTTTCGACCCTGAGGTGCGCAATGCCACTGAGGTTGAACTTGATCATGCACGTAGCAGTCTGACTGGATGTAATCGCCAACTGTTGGATACAGCTGCCAGTGCAGTCAAGGAAGAGTTGCTCCGAGTCAAAGAAGCTTTGGATCTGTATCTGCGTATCGGTGGCGATGTTACTGATTTAAGGACGCAGATTACCGTACTGAGTAGTGTTGCTGATACTTTAGCAATGATGGGTTTGGGCATGGCTGGCAGCTTGGTCCTGCAACAGCGTGATGCGTTATTGCGTATTGTTGAATCTGATGAGAAAGCTGATGAGGCGCTGTTGTTGGAGATCGCTGGCGCATTGCTCCATGTCGATGCTTCCTTGGACAACCAAGTCGCCAACTTGGGTGCAGAGACTGATGCGGATGTGGTTCTGGCAAACGCAGAAACACGTCGGACGTTAGATGTTCTGGCGCATGAGGCGATTAGCAATTTTACTGCAGCCCGTGAATGCTTTATTGCTTTCATTGAGAGTAATTGGGACCAAGCGCGCTTGCTTAAGGTCCCAGGTTTGCTCAGCGAAGTTGGCGGTGCGTTGTCAATTCTTGAGTTGTCACAAGCTGCAAGCTATCTGGAGGGTGTACGCCGTTATATCGAGTGTGAGCTAATTACCAAGCGTCGTGTGCCTGCTGCTCGTCAGCTGGACACTCTGGCTGATGCGATGGCCAGTTTGGAATACTACTTAGAAGCGTTGCGTGAGAGACGTCCTGGACGTGAGGACATACTCGAAATCACACGTAACAGTCTGGAAGCACTCTCTTACTGGCCCATCCCTGCTGAAGAGGGGGATAGCGTTGGTTCCCAACAGAGTACAGATGTGCTGACTTTATCTGCTGTGGCTACAGAATCTATGTCACCTAACGAAGCGCTACCAGAACTGACTGTGGTTGAAGATGGAACGGTTACCTTTCAGGAGGCGGTATCAGAATTACTTACATTAGTTGAGCCAGAAAGCGCCGACATCTTCGACGCATCGCTGGGGGAGCCGATGCAGCCCATTGTTACTGATCTATACGAAGGAGATCGACGCA---GCGAGTTGCCCACTGAATCCATGCCTGACGATGAGACGGTTATCCAAAGTATACC-TACTGTTGTTGCACCGCTATCGTCTGGAGGTTTCGAAGATGATGTTGGGGTGATTATCGACAGTGATATCCGGGATGTATTTCTTGAGGAGCTTGATGAAGAGCAGGGTAATCTACGGCGCTTGCTGACGATCTGGGGTACTGCGCCGGATGACATGGACAGTTTGCGTCAGATCCGTCGTGTGTTTCATACCCTCAAAGGAAGTGGCCGATTGGTTGGGGCTCTCACCTTGGGTCATTTTGCGTGGAAGATCGAGAACCTGATTAATCGTGTCCTGGATGGTTCACGTGCAGCGAGTCCGGCTGTTGTCGCACTGGTCGAACGTGCCTGTGAAGTGGTACTTCCGGAGATGAATGCCGCTTTACGTGGTAAGGCTTCGATCAGCACTGATTTAGAAGCAACTCAGGCGCTGATTGATTTGGTTGCATCAGGTGAGGAGGCGTTCTATACGTCGCCAGATAGCATTGCTGACGACTCAGCCACATTAAAGTTGGTACCTCAGCTGATTGAGGGGGGCGCGCCTTTTTTCGTGGACAGTGTACTGCGTGAAATCCTTGAAGCCGAGATTGCTAACCATTTGGATACTATCAAGGATTGGTTAAATACTGCTGCTGGCCAATCTTACTCAGTCAACGAGTCATTACTACGTGCCGTACACACGTTGAATGGTGCTTTCGCTATGACTAAGATGCCGGAAATTACCCAGGTTATGCAGTCTGCGGAGACTTATATTAAGCGCCTGCTTACTAAGCACCAAAAAGCAAGCGTTGAAGGGGTGGGTGTGTTATCGGCAATGGCAACAGCGATTGCCGATACCTTGACTGCGTTGCGGAGTGATTCACCGCGTATTCCTTCGTTTGTGTCTTTGGTCTCATGCTTGTCTGAATTAGTGACGACAATGCCTGATGGTGGCCAGTCGCAACAGCAGTACTTTGAAAGTGTGGCAGAACAAAACCTTGAAAGTGTCCCGGAGCAAACACAGGATGTGTCGCTAAGTAACGATGTATTGACTGATGTATACGATTTAAGTGTTAACTTGGATGTGCTTGAGCCATTAAGTGCTGTAGTCGAGCCAGAAAAGCATATTGTTGATAGACCTCAGCATGAGGTAGCGCATCAATACAACAATGTGGCCGCATCGACAATGAGTGATGTGGTGGCAGCTGACAGCAACTTAGATGTAGCAGCACATCAATACGACCTTGTTTCTGGTAACGAGTCACCTGCTGATGAACTTGGGTTGCTGGCTTTTGATGAACCAGCTTTTGAGTTGGTCGATCTCTTCGTTGAGGAGAGTAGCGACCTGCTTGACCATTGTGACAATTTATTAGCAAAGCTGCATGAAGCTCCACAAGACCGTGAGTTATTGGTTGGTTTACAACGTGACTTGCATACGCTTAAGGGCGGAGCACGTATGGCTGGGATCAATGCGATTGGTGATCTGGGTCATAGCATTGAATCGATGTTGGAATCAGTCATGGCTGATTACATTATGCTCAATCGTGATGATATGCGCTTGCTGGAATACAGCTTTGATTATTTGCATCAGATGTTGACACAGACGCGCCAACATCGCGTTGTGACAATGCCCAGCGATCTGGTCGCAACTCTCAAAGCACGTACACAGGGTGCTACGCATGATGGCATGTCAAACTTTGGTGAGGTTGCCGAGCTTTCCTTAATTGCTGATGTTTCTTCAAATACTCTTCTTGATAAAGAATCACAGGTTCTTCCAGATACGCCTGCCATACTCCCTCCGCTGTCGTTGCCAATCCCTTTGGAAGGTCAAGACGAGGACAGCTCTCTGGAACGTTTGGTTCAGGAGCAGGTACGCGTACGTGCTGATCTTCTTGATCGCTTGGTCAACCATGCTGGCGAAGTTGCTATCTATCGTTCGCAGTTGGAGCAGCGTTTAAGTGCTTTCCGTAATGCGATGTCTGAGTTGGGTCGTACCAACAC-GCGTCTGCGCGATCAGTTACGTCGACTTGATTTGGAAACTGAAGCGCAGATTGTAGCGCGTTACCAACACGAAAAAAGCCTAGTTTCACGTGACTTCGATCCATTGGAATTGGACCGTTTTTCCACTTTGCAACAACTCAGTCGTGCGTTAAACGAATCTGCAGCTGATTTGACGGGTCTACAAGGGGTACTCGACGAGCTGGCACGTCAATACGATGGCCTACTTCAGCAGCAATTTCGGGTTAGCTCAGAGTTACAAGATGGGCTGATGCGTGCACGCATGGTGCCTTTCAATAGCATCTTGCCGCGTTTGCGTCGTGTGGTGCGTCAAGCTGAAGCCGATACTAACAAGCATGTGCATTTAGTGCTGGAAGGTACTCACGGTGAGTTGGATCGCAACGTGATAGATCGTATGGTAGCGCCATTAGAACACATGCTGCGCAATGCGGTAGCACACGGTCTTGAGATGCCTGAGAAACGCCGCGCTGCTGGAAAAGCTGATGAGGGTAAGATCACGATTCAGCTGCAACGCGAAGGTTCTGAAATCCTGTTAAAGGTTTCCGACGATGGAGCTGGTTTGGATCGAGATGCGATTCAGCGTCGTGCCAAGCAGCGTGGTTTGATTCCGATAGATGTCAATCTTAGTGATGCAGAGTTGGATGGAATTATTTTCACCTCTGGGTTCACTACTTATGATGAGGTTAATCAGCTTGCTGGTCGTGGCGTTGGTATGGATGTCGTACGTAGCGAAGTGAGTCAGCTCGGTGGTTCGGTTAGCATCAACTCAGTACGCGGTCACGGCGTAACCTTCACTCTGCGTCTACCGCAGACACTAGCTGTGACCCAGGCAGTATTCATTCGGATTGGTCAGAGCACCTTTGCAGTTCCGGTGGCTTCAGTGATTGGTATCGGACGGATTGCACATGAGCGCTACAAATCTGACCATGAAAGCTACCATTACGATGGAGAACAGTACGTATTGTATGACCTAGGTTTCCTGATTGGGCAGCCTGGAATTCATGCTGATCGCCAACAGGTGCCATTATTATTGGTGCGCACTGGTGATTTGCGCGTTGCAGTAGCAGTCGACGAGGTGCTTGGCAATCGGGAAATTGTGGTCAAACCGGTTGGATTGCAGATCGCTTCGGTACCAGGGATCTATGGAGCTACGATCACTGGTGATGGTTGTGTGATTGTTATTCTGGATTTAGCGCCTTTGGTGCGTCGCTATTTAAATCAGCCGATACATTTGGAGGTTGAAGAAGCACCGGTTACTCAGTCTCAGATGCCATTGGTCATGGTAGTCGATGATTCGCTCACCATGCGTAAGGTAACTAGCCGCGTATTGGAACGCCATAACTTCAGTGTTAGCGTTGCTCGCGATGGTATTGAAGCACTGGAACTGCTTGAAGAACGCATCCCAGACTTGATGTTGTTGGACATTGAGATGCCACGCATGGATGGTTACGAACTAGTCGCTGCTATGCGCGCTGATGATCGCTTCAAGAGTATACCTATTCTAATGATTACCTCTCGCAGCGGTGACAAACATCGTCAACGTGCCTTTGAAATTGGTGTGCAGCGCTATCTTGGGAAACCTTACCAAGAATTTGATTTGATGAAAAATGTATATGATTTATTAGGGGTTGTTCGTGTCCGAGAATGA
>xylefa8073
ATGAACGCACTTCGTGATGCGATGAGCCATGCTGTGCTTGGCTGGGTAAAGCCTGATCTAGATGAAGCTTTGGGCCAAGCACGCCAGGAGATTGAGTTATTCGTTGAGAACCCTGTAGACACTAGTCGGATACTTTCTTGCGCTGATTACCTGCATCAGGTGCAGGGCACCTTGCGAATGCTTGAATTATATGCTCCCGCAATGGTGGCCGAGGAAATGGAACGGCTAGCTAAGGTGATGCAAGTCGATGGAGTCAATGATCGCGAGGAAGCCTGTGCAGTACTGATGCGCGGCACTCTATTGCTGCCTGATTACCTGGAACGCTTGCAGAACGGTCATCGTGATATTCCAATTGTTCTTCTGCCTCTGCTTAACGAGATCCGTGCTGCGCGTGGCGAATCAAGATTGAATGAGAATGTGTTATTTGCTTTCGACCCTGAGGTGCGCAATGCCACTGAGGTTGAACTTGATCATGCACGTAGCAGTCTGACTGGATGTAATCGCCAACTGTTGGATACAGCTGCCAGTGCAGTCAAGGAAGAGTTGCTCCGAGTCAAAGAAGCTTTGGATCTGTATCTGCGTATCGGTGGCGATGTTACTGATTTAAGGACGCAGATTACCGTACTGAGTAGTGTTGCTGATACTTTAGCAATGATGGGTTTGGGCATGGCTGGCAGCTTGGTCCTGCAACAGCGTGATGCGTTATTGCGTATTGTTGAATCTGATGAGAAAGCTGATGAGGCGCTGTTGTTGGAGATCGCTGGCGCATTGCTCCATGTCGATGCTTCCTTGGACAACCAAGTCGCCAACTTGGGTGCAGAGACTGATGCGGATGTGGTTCTGGCAAACGCAGAAACACGTCGGACGTTAGATGTTCTGGCGCATGAGGCGATTAGCAATTTTACTGCAGCCCGTGAATGCTTTATTGCTTTCATTGAGAGTAATTGGGACCAAGCGCGCTTGCTTAAGGTCCCAGGTTTGCTCAGCGAAGTTGGCGGTGCGTTGTCAATTCTTGAGTTGTCACAAGCTGCAAGCTATCTGGAGGGTGTACGCCGTTATATCGAGTGTGAGCTAATTACCAAGCGTCGTGTGCCTGCTGCTCGTCAGCTGGACACTCTGGCTGATGCGATGGCCAGTTTGGAATACTACTTAGAAGCGTTGCGTGAGAGACGTCCTGGACGTGAGGACATACTCGAAATCACACGTAACAGTCTGGAAGCACTCTCTTACTGGCCCATCCCTGCTGAAGAGGGGGATAGCGTTGGTTCCCAACAGAGTACAGATGTGCTGACTTTATCTGCTGTGGCTACAGAATCTATGTCACCTAACGAAGCGCTACCAGAACTGACTGTGGTTGAAGATGGAACGGTTACCTTTCAGGAGGCGGTATCAGAATTACTTACATTAGTTGAGCCAGAAAGCGCCGACATCTTCGACGTATCGCTGGGGGAGCCGATGCAGCCCATTGTTACTGATCTATACGAAGGAGATCGACGCA---GCGAGTTGCCCACTGAATCCATGCCTGACGATGAGACGGTTATCCAAAGTATACC-TACTGTTGTTGCACCGCTATCGTCTGGAGGTTTCGAAGATGATGTTGGGGTGATTATCGACAGTGATATCCGGGATGTATTTCTTGAGGAGCTTGATGAAGAGCAGGGTAATCTACGGCGCTTGCTGACGATCTGGGGTACTGCGCCGGATGACATGGACAGTTTGCGTCAGATCCGTCGTGTGTTTCATACCCTCAAAGGAAGTGGCCGATTGGTTGGGGCTCTCACCTTGGGTCATTTTGCGTGGAAGATCGAGAACCTGATTAATCGTGTCCTGGATGGTTCACGTGCAGCGAGTCCGGCTGTTGTCGCACTGGTCGAACGTGCCTGTGAAGTGGTACTTCCGGAGATGAATGCCGCTTTACGTGGTAAGGCTTCGATCAGCACTGATTTAGAAGCAACTCAGGCGCTGATTGATTTGGTTGCATCAGGTGAGGAGGCGTTCTATACGTCGCCAGATAGCATTGCTGACGACTCAGCCACATTAAAGTTGGTACCTCAGCTGATTGAGGGGGGCGCGCCTTTTTTCGTGGACAGTGTACTGCGTGAAATCCTTGAAGCCGAGATTGCTAACCATTTGGATACTATCAAGGATTGGTTAAATACTGCTGCTGGCCAATCTTACTCAGTCAACGAGTCATTACTACGTGCCGTACACACGTTGAATGGTGCTTTCGCTATGACTAAGATGCCGGAAATTACCCAGGTTATGCAGTCTGCGGAGACTTATATTAAGCGCCTGCTTACTAAGCACCAAAAAGCAAGCGTTGAAGGGGTGGGTGTGTTATCGGCAATGGCAACAGCGATTGCCGATACCTTGACTGCGTTGCGGAGTGATTCACCGCGTATTCCTTCGTTTGTGTCTTTGGTCTCATGCTTGTCTGAATTAGTGACGACAATGCCTGATGGTGGCCAGTCGCAACAGCAGTACTTTGAAAGTGTGGCAGAACAAAACCTTGAAAGTGTCCCGGAGCAAACACAGGATGTGTCGCTAAGTAACGATGTATTGACTGATGTATACGATTTAAGTGTTAACTTGGATGTGCTTGAGCCATTAAGTGCTGTAGTCGAGCCAGAAAAGCATATTGTTGATAGACCTCAGCATGAGGTAGCGCATCAATACAACAATGTGGCCGCATCGACAATGAGTGATGTGGTGGCAGCTGACAGCAACTTAGATGTAGCAGCACATCAATACGACCTTGTTTCTGGTAACGAGTCACCTGCTGATGAACTTGGGTTGCTGGCTTTTGATGAACCAGCTTTTGAGTTGGTCGATCTCTTCGTTGAGGAGAGTAGCGACCTGCTTGACCATTGTGACAATTTATTAGCAAAGCTGCATGAAGCTCCACAAGACCGTGAGTTATTGGTTGGTTTACAACGTGACTTGCATACGCTTAAGGGCGGAGCACGTATGGCTGGGATCAATGCGATTGGTGATCTGGGTCATAGCATTGAATCGATGTTGGAATCAGTCATGGCTGATTACATTATGCTCAATCGTGATGATATGCGCTTGCTGGAATACAGCTTTGATTATTTGCATCAGATGTTGACACAGACGCGCCAACATCGCGTTGTGACAATGCCCAGCGATCTGGTCGCAACTCTCAAAGCACGTACACAGGGTGCTACGCATGATGGTATGTCAAACTTTGGTGAGGTTGCCGAGCTTTCCTTAATTGCTGATGTTTCTTCAAATACTCTTCTTGATAAAGAATCACAGGTTCTTCCAGATACGCCTGCCATACTCCCTCCGCTGTCGTTGCCAATCCCTTTGGAAGGTCAAGACGAGGACAGCTCTCTGGAACGTTTGGTTCAGGAGCAGGTACGCGTACGTGCTGATCTTCTTGATCGCTTGGTCAACCATGCTGGCGAAGTTGCTATCTATCGTTCGCAGTTGGAGCAGCGTTTAAGTGCTTTCCGTAATGCGATGTCTGAGTTGGGTCGTACCAACAC-GCGTCTGCGCGATCAGTTACGTCGACTTGATTTGGAAACTGAAGCGCAGATTGTAGCGCGTTACCAACACGAAAAAAGCCTAGTTTCACGTGACTTCGATCCATTGGAATTGGACCGTTTTTCCACTTTGCAACAACTCAGTCGTGCGTTAAACGAATCTGCAGCTGATTTGACGGGTCTACAAGGGGTACTCGACGAGCTGGCACGTCAATACGATGGCCTACTTCAGCAGCAATTTCGGGTTAGCTCAGAGTTACAAGATGGGCTGATGCGTGCACGCATGGTGCCTTTCAATAGCATCTTGCCGCGTTTGCGTCGTGTGGTGCGTCAAGCTGAAGCCGATACTAACAAGCATGTGCATTTAGTGCTGGAAGGTACTCACGGTGAGTTGGATCGCAACGTGATAGATCGTATGGTAGCGCCATTAGAACACATGCTGCGCAATGCGGTAGCACACGGTCTTGAGATGCCTGAGAAACGCCGCGCTGCTGGAAAAGCTGATGAGGGTAAGATCACGATTCAGCTGCAACGCGAAGGTTCTGAAATCCTGTTAAAGGTTTCCGACGATGGAGCTGGTTTGGATCGAGATGCGATTCAGCGTCGTGCCAAGCAGCGTGGTTTGATTCCGATAGATGTCAATCTTAGTGATGCAGAGTTGGATGGACTTATTTTCACCTCTGGGTTCACTACTTATGATGAGGTTAATCAGCTTGCTGGTCGTGGCGTTGGTATGGATGTCGTACGTAGCGAAGTGAGTCAGCTCGGTGGTTCGGTTAGCATCAACTCAGTACGCGGTCACGGCGTAACCTTCACTCTGCGTCTACCGCAGACACTAGCTGTGACCCAGGCAGTATTCATTCGGATTGGTCAGAGCACCTTTGCAGTTCCGGTGGCTTCAGTGATTGGTATCGGACGGATTGCACATGAGCGCTACAAATCTGACCATGAAAGCTACCATTACGATGGAGAACAGTACGTATTGTATGACCTAGGTTTCCTGATTGGGCAGCCTGGAATTCATGCTGATCGCCAACAGGTGCCATTATTATTGGTGCGCACTGGTGATTTGCGCGTTGCAGTAGCAGTCGACGAGGTGCTTGGCAATCGGGAAATTGTGGTCAAACCGGTTGGATTGCAGATCGCTTCGGTACCAGGGATCTATGGAGCTACGATCACTGGTGATGGTTGTGTGATTGTTATTCTGGATTTAGCGCCTTTGGTGCGTCGCTATTTAAATCAGCCGATGCATTTGGAGGTTGAAGAAGCACCGGTTACTCAGTCTCAGATGCCATTGGTCATGGTAGTCGATGATTCGCTCACCATGCGTAAGGTAACTAGCCGCGTATTGGAACGCCATAACTTCAGTGTTAGCGTTGCTCGCGATGGTATTGAAGCACTGGAACTGCTTGAAGAACGCATCCCAGACTTGATGTTGTTGGACATTGAGATGCCACGCATGGATGGTTACGAACTAGTCGCTGCTATGCGCGCTGATGATCGCTTCAAGAGTATACCTATTCTAATGATTACCTCTCGCAGCGGTGACAAACATCGTCAACGTGCCTTTGAAATTGGTGTGCAGCGCTATCTTGGGAAACCTTACCAAGAATTTGATTTGATGAAAAATGTATATGATTTATTAGGGGTTGTTCGTGTCCGAGAATGA
>xylefa7970
ATGAACGCACTTCGTGATGCGATGAGCCATGCTGTGCTTGGCTGGGTAAAGCCTGATCTAGATGAAGCTTTGGGCCAAGCACGCCAGGAGATTGAGTTATTCGTTGAGAACCCTGTAGACACTAGTCGGATACTTTCTTGCGCTGATTACCTGCATCAGGTGCAGGGTACCTTGCGAATGCTTGAATTATATGCTCCCGCAATGGTGGCCGAGGAAATGGAACGGCTAGCTAAGGTGATGCAAGTCGATGGAGTCAATGATCGCGAGGAAGCCTGTGCAGTACTGATGCGCGGCACTCTATTGCTGCCTGATTACCTGGAACGCTTGCAGAACGGTCATCGTGATATTCCAATTGTTCTTCTGCCTCTGCTTAACGAGATCCGTGCTGCGCGTGGCGAATCAAGATTGAATGAGAATGTGTTATTTGCTTTCGACCCTGAGGTGCGCAATGCCACTGAGGTTGAACTTGATCATGCACGTAGCAGTCTGACTGGATGTAATCGCCAACTGTTGGATACAGCTGCCAGTGCAGTCAAGGAAGAGTTGCTCCGAGTCAAAGAAGCTTTGGATCTGTATCTGCGTATCGGTGGCGATGTTACTGATTTAAGGACGCAGATTACCGTACTGAGTAGTGTTGCTGATACTTTAGCAATGATGGGTTTGGGCATGGCTGGCAGCTTGGTCCTGCAACAGCGTGATGCGTTATTGCGTATTGTTGAATCTGATGAGAAAGCTGATGAGGCGCTGTTGTTGGAGATCGCTGGCGCATTGCTCCATGTCGATGCTTCCTTGGACAACCAAGTCGCCAACTTGGGTGCAGAGACTGATGCGGATGTGGTTCTGGCAAACGCAGAAACACGTCGGACGTTAGATGTTCTGGCGCATGAGGCGATTAGCAATTTTACTGCAGCCCGTGAATGCTTTATTGCTTTCATTGAGAGTAATTGGGACCAAGCGCGCTTGCTTAAGGTCCCAGGTTTGCTCAGCGAAGTTGGCGGTGCGTTGTCAATTCTTGAGTTGTCACAAGCTGCAAGCTATCTGGAGGGTGTACGCCGTTATATCGAGTGTGAGCTAATTACCAAGCGTCGTGTGCCTGCTGCTCGTCAGCTGGACACTCTGGCTGATGCGATGGCCAGTTTGGAATACTACTTAGAAGCGTTGCGTGAGAGACGTCCTGGACGTGAGGACATACTCGAAATCACACGTAACAGTCTGGAAGCACTCTCTTACTGGCCCATCCCTGCTGAAGAGGGGGATAGCGTTGGTTCCCAACAGAGTACAGATGTGCTGACTTTATCTGCTGTGGCTACAGAATCTATGTCACCTAACGAAGCGCTACCAGAACTGACTGTGGTTGAAGATGGAACGGTTACCTTTCAGGAGGCGGTATCAGAATTACTTACATTAGTTGAGCCAGAAAGCGCCGACATCTTCGACGCATCGCTGGGGGAGCCGATGCAGCCCATTGTTACTGATCTATACGAAGGAGATCGACGCA---GCGAGTTGCCCACTGAATCCATGCCTGACGATGAGACGGTTATCCAAAGTATACC-TACTGTTGTTGCACCGCTATCGTCTGGAGGTTTCGAAGATGATGTTGGGGTGATTATCGACAGTGATATCCGGGATGTATTTCTTGAGGAGCTTGATGAAGAGCAGGGTAATCTACGGCGCTTGCTGACGATCTGGGGTACTGCGCCGGATGACATGGACAGTTTGCGTCAGATCCGTCGTGTGTTTCATACCCTCAAAGGAAGTGGCCGATTGGTTGGGGCTCTCACCTTGGGTCATTTTGCGTGGAAGATCGAGAACCTGATTAATCGTGTCCTGGATGGTTCACGTGCAGCGAGTCCGGCTGTTGTCGCACTGGTCGAACGTGCCTGTGAAGTGGTACTTCCGGAGATGAATGCCGCTTTACGTGGTAAGGCTTCGATCAGCACTGATTTAGAAGCAACTCAGGCGCTGATTGATTTGGTTGCATCAGGTGAGGAGGCGTTCTATACGTCGCCAGATAGCATTGCTGACGACTCAGCCACATTAAAGTTGGTACCTCAGCTGATTGAGGGGGGCGCGCCTTTTTTCGTGGACAGTGTACTGCGTGAAATCCTTGAAGCCGAGATTGCTAACCATTTGGATACTATCAAGGATTGGTTAAATACTGCTGCTGGCCAATCTTACTCAGTCAACGAGTCATTACTACGTGCCGTACACACGTTGAATGGTGCTTTCGCTATGACTAAGATGCCGGAAATTACCCAGGTTATGCAGTCTGCGGAGACTTATATTAAGCGCCTGCTTACTAAGCACCAAAAAGCAAGCGTTGAAGGGGTGGGTGTGTTATCGGCAATGGCAACAGCGATTGCCGATACCTTGACTGCGTTGCGGAGTGATTCACCGCGTATTCCTTCGTTTGTGTCTTTGGTCTCATGCTTGTCTGAATTAGTGACGACAATGCCTGATGGTGGCCAGTCGCAACAGCAGTACTTTGAAAGTGTGGCAGAACAAAACCTTGAAAGTGTCCCGGAGCAAACACAGGATGTGTCGCTAAGTAACGATGTATTGACTGATGTATACGATTTAAGTGTTAACTTGGATGTGCTTGAGCCATTAAGTGCTGTAGTCGAGCCAGAAAAGCATATTGTTGATAGACCTCAGCATGAGGTAGCGCATCAATACAACAATGTGGCCGCATCGACAATGAGTGATGTGGTGGCAGCTGACAGCAACTTAGATGTAGCAGCACATCAATACGACCTTGTTTCTGGTAACGAGTCACCTGCTGATGAACTTGGGTTGCTGGCTTTTGATGAACCAGCTTTTGAGTTGGTCGATCTCTTCGTTGAGGAGAGTAGCGACCTGCTTGACCATTGTGACAATTTATTAGCAAAGCTGCATGAAGCTCCACAAGACCGTGAGTTATTGGTTGGTTTACAACGTGACTTGCATACGCTTAAGGGCGGAGCACGTATGGCTGGGATCAATGCGATTGGTGATCTGGGTCATAGCATTGAATCGATGTTGGAATCAGTCATGGCTGATTACATTATGCTCAATCGTGATGATATGCGCTTGCTGGAATACAGCTTTGATTATTTGCATCAGATGTTGACACAGACGCGCCAACATCGCGTTGTGACAATGCCCAGCGATCTGGTCGCAACTCTCAAAGCACGTACACAGGGTGCTACGCATGATGGCATGTCAAACTTTGGTGAGGTTGCCGAGCTTTCCTTAATTGCTGATGTTTCTTCAAATACTCTTCTTGATAAAGAATCACAGGTTCTTCCAGATACGCCTGCCATACTCCCTCCGCTGTCGTTGCCAATCCCTTTGGAAGGTCAAGACGAGGACAGCTCTCTGGAACGTTTGGTTCAGGAGCAGGTACGCGTACGTGCTGATCTTCTTGATCGCTTGGTCAACCATGCTGGCGAAGTTGCTATCTATCGTTCGCAGTTGGAGCAGCGTTTAAGTGCTTTCCGTAATGCGATGTCTGAGTTGGGTCGTACCAACAC-GCGTCTGCGCGATCAGTTACGTCGACTTGATTTGGAAACTGAAGCGCAGATTGTAGCGCGTTACCAACACGAAAAAAGCCTAGTTTCACGTGACTTCGATCCATTGGAATTGGACCGTTTTTCCACTTTGCAACAACTCAGTCGTGCGTTAAACGAATCTGCAGCTGATTTGACGGGTCTACAAGGGGTACTCGACGAGCTGGCACGTCAATACGATGGCCTACTTCAGCAGCAATTTCGGGTTAGCTCAGAGTTACAAGATGGGCTGATGCGTGCACGCATGGTGCCTTTCAATAGCATCTTGCCGCGTTTGCGTCGTGTGGTGCGTCAAGCTGAAGCCGATACTAACAAGCATGTGCATTTAGTGCTGGAAGGTACTCACGGTGAGTTGGATCGCAACGTGATAGATCGTATGGTAGCGCCATTAGAACACATGCTGCGCAATGCGGTAGCACACGGTCTTGAGATGCCTGAGAAACGCCGCGCTGCTGGAAAAGCTGATGAGGGTAAGATCACGATTCAGCTGCAACGCGAAGGTTCTGAAATCCTGTTAAAGGTTTCCGACGATGGAGCTGGTTTGGATCGAGATGCGATTCAGCGTCGTGCCAAGCAGCGTGGTTTGATTCCGATAGATGTCAATCTTAGTGATGCAGAGTTGGATGGAATTATTTTCACCTCTGGGTTCACTACTTATGATGAGGTTAATCAGCTTGCTGGTCGTGGCGTTGGTATGGATGTCGTACGTAGCGAAGTGAGTCAGCTCGGTGGTTCGGTTAGCATCAACTCAGTACGCGGTCACGGCGTAACCTTCACTCTGCGTCTACCGCAGACACTAGCTGTGACCCAGGCAGTATTCATTCGGATTGGTCAGAGCACCTTTGCAGTTCCGGTGGCTTCAGTGATTGGTATCGGACGGATTGCACATGAGCGCTACAAATCTGACCATGAAAGCTACCATTACGATGGAGAACAGTACGTATTGTATGACCTAGGTTTCCTGATTGGGCAGCCTGGAATTCATGCTGATCGCCAACAGGTGCCATTATTATTGGTGCGCACTGGTGATTTGCGCGTTGCAGTAGCAGTCGACGAGGTGCTTGGCAATCGGGAAATTGTGGTCAAACCGGTTGGATTGCAGATCGCTTCGGTACCAGGGATCTATGGAGCTACGATCACTGGTGATGGTTGTGTGATTGTTATTCTGGATTTAGCGCCTTTGGTGCGTCGCTATTTAAATCAGCCGATACATTTGGAGGTTGAAGAAGCACCGGTTACTCAGTCTCAGATGCCATTGGTCATGGTAGTCGATGATTCGCTCACCATGCGTAAGGTAACTAGCCGCGTATTGGAACGCCATAACTTCAGTGTTAGCGTTGCTCGCGATGGTATTGAAGCACTGGAACTGCTTGAAGAACGCATCCCAGACTTGATGTTGTTGGACATTGAGATGCCACGCATGGATGGTTACGAACTAGTCGCTGCTATGCGCGCTGATGATCGCTTCAAGAGTATACCTATTCTAATGATTACCTCTCGCAGCGGTGACAAACATCGTCAACGTGCCTTTGAAATTGGTGTGCAGCGCTATCTTGGGAAACCTTACCAAGAATTTGATTTGATGAAAAATGTATATGATTTATTAGGGGTTGTTCGTGTCCGAGAATGA
>xylefa4627
ATGAACGCACTTCGTGATGCGATGAGCCATGCTGTGCTTGGCTGGGTAAAGCCTGATCTAGATGAAGCTTTGGGCCAAGCACGCCAGGAGATTGAGTTATTCGTTGAGAACCCAGTAGACACTAGTCGGATACTTTCTTGCGCTGATTACCTGCATCAGGTGCAGGGCACCTTGCGAATGCTTGAATTATATGCTCCCGCAATGGTGGCCGAGGAAATGGAACGGCTGGCCAAGGTGATGCAAGTCGATGGAGTCAATGATCGCGAGGAAGCCTGTGCAGTACTGATGCGCGGCACTCTATTGCTGCCTGATTACCTGGAACGCTTGCAGAACGGTCATCGGGATATTCCAATTGTTCTTCTACCTCTGCTTAACGAGATCCGTGCTGCGCGTGGCGAATCAAGATTGAATGAGAATGTGTTATTTGCTTTCGACCCTGAGGTACGCAATGCCACTGAGGTTGAACTTGATCATGCACGTAGCAGTCTGACTGGATGTAATCGCCAACTGTTGGATACAGCTGCCAGTGCAGTCAAGGAAGAATTGCTCCGAGTCAAAGAAGCTTTGGATCTGTATCTGCGTATCGGTGGCGATGTTACTGATTTAAGGACGCAGATTGCCGAACTGAGTAGTGTTGCTGATACTTTAGCAATGATGGGTTTGGGCATGGCTGGCAGCTTAGTCCTGCAACAGCGTGATGCGTTATTGCGTATCGTTGAATCTGATGAGAAAGCTGATGAGGCGCTGTTGTTAGAGATCGCTGGCGCATTGCTCCATGTCGATGCTTCCTTGGACAACCAAGTCGCCAACTTGGGTGCAGAGACTGATGCGGATGTAGTTCTGGCAAACGCAGAAACACGTCGGACGTTAGATGTTCTGGCGCATGAGGCGATTAGCAATTTTACTGCAGCCCGTGAATGCTTTATTGCTTTCATTGAGAGTAATTGGGAGCAAGCGCGCTTGCTTAAGGTACCAGGTTTGCTCAGCGAAGTTGGCGGTGCGTTGTCAATTCTTGAGTTGTCACAAGCTGCAAGCTATCTGGAGGGTGTACGCCGTTATATCGAGTGTGAGCTAATTACCAAGCGTCGTGTGCCTGCTGCTCGTCAGCTGGACACTCTGGCTGATGCGATGGCCAGTTTGGAATACTACTTAGAAGCGTTGCGTGAGAGACGTCCTGGACGTGAGGACATACTCGAAATCACACGTAACAGTCTGGAAGCACTCTCTTACTGGCCCATCCCTGCTGAAGAGGGGGATAGCGTTGGTTCCCAACAGAGTACAGATGTGCTGACTTTCTCTGCTGTGGCTACAGAATCTATGTCACCTGACGAAGCGCTACCAGAACTGACTGTGGTTGAAGATGGAACGGTTACCTTTCAGGAGGCGGTATCACAATCCCTTACATTAGTTGAGCCAGAAAGCGCCGACATCTTCGACGCATCGTTGAGGGAGCTGGTGCAGCCCATTGTTACTGATCTATATGAAGGAGATCGACGCA---GTGAGTTGCCCACTGAATCCATGCCTGACGATGAGCCGGTTATCCAAAGTATACC-TACTGTTGTTGCACCGCTATCGTCTGGAGGTTTCGAAGATGATGTTGGGGTGATTATCGACAGTGATATCCGGGATGTATTTCTTGAGGAGCTTGATGAAGAGCAGGGTAATCTACGACGCTTGCTGACGATCTGGGGTACTGCGCCGGATGACATGGACAGTTTGCGTCAGATCCGTCGTGTGTTTCATACCCTCAAAGGAAGTGGCCGATTGGTTGGGGCTCTCACCTTGGGTCATTTTGCGTGGAAGATCGAGAACCTGATTAATCGTGTCCTGGATGGTTCACGTGCAGCGAGTCCGGCTGTTGTCGCACTGGTCGAACGTGCCTGTGAAGTGGTACTTCCGGAGATGAATGCCGCTTTACGTGGTAAGGCTTCGATCAGCACTGATTTAGAAGCAACTCAGGCGCTGATTGATTTGGTTGCATCAGGTGAGGAGGCGTTCTATACGTCGCCAGATAGCATTGCTGACGACTCAGCCACATTAAAGTTGGTACCTCAGCTGATTGAGGGGGGCGCGCCTTTTTTCGTGGACAGTGTACTGCGTGAAATCCTTGAAGCCGAGATTGCTAACCATTTGGATACTATCAAGGATTGGTTAAATACTGCTGCTGGCCAATCTTACTCAGTCAACGAGTCATTACTGCGTGCCGTACACACGTTGAATGGCGCTTTCGCTATGACTGAGATGCCGGAAATTACCCAGGTGATGCAGTCTGCGGAGACTTATATTAAGCGCCTGCTTACTAAGCACCAAAAAGCCAGCGTTGAAGGGGTGGGTGTATTATCGGCAATGGCAACAGCGATTGCCGATACCTTGACTGCGTTGCGGAGTGATTCCCCGCGTATTCCTTCGTTTGTGTCTTTGGTCTCATGCTTGTCTGAATTAGTGACGACAATGCCTGATGATGGCCAGTCGCAACAGCAGTACTTTGAAAGTGTGGCAGAACAAAACCTTGAAAGTGTCCCGGAGCAAACACAGGATGTGTCGCTAAGTAACGATGTATTGACTGATGTATACGATTTAAGTGTTAACTTGGATGTGCTTGAGCCATTAAGTGCTGTAGTCGAGCCAGAAAGGCCTATTGTTGATAGACCTCAGCAGGAGGTAGTGCATCAATACGACAATGTGGCCGCATCGACAATGAGTGATGTGGTGGCAGCTGACACCAACTTAGATGTAGCAGCACATCAATACGACCTTGTTTCTGGTAACGAGTCACCTGCTGATGAACTTGGGTTGCTGGCTTTTGATGAACCAGCTTTTGAGTTGGTCGATCTCTTCGTTGAGGAGAGTAGCGACCTGCTTGACCATTGTGACAATTTGTTAGCAAAGCTGAATGAAGCCCCACAAGACCGTGAGTTATTGGTTGGTTTACAACGTGACTTGCATACGCTTAAAGGCGGAGCACGTATGGCTGGGATCAATGCGATTGGTGATCTGGGTCATAGCATTGAGTCGATGTTGGAATCAGTCATGGCTGATTACATTATGCTCAATCGTGATGATATGCGCTTGCTGGAATACAGCTTTGATTATTTGCATCAGATGTTGACACAGACGCGCCAACATCGCGTTGTGACAATGCCCAGCGATCTGGTCGCAACTCTCAAAGCACGTACACAGGGTGCTACGCATGATGGCATGTCAAACTTTGGTGAGGTTGCCGAGCGTTCCTTAATTGCTGATGTTTCTTCAAATACTCTTCTTGATAAAGAATCACAGGTTCTTCCAGATACGCCTGCCATACTCCCTCCGCTGTCGTTGCCAATCCCTTTGGAAGGTCAAGACGAGGACAGCTCTCTGGAACGTTTGGTTCAGGAGCAGGTACGCGTACGTGCTGATCTTCTTGATCGCTTGGTCAACCATGCTGGCGAAGTTGCTATCTATCGTTCGCAGTTGGAGCAGCGTTTAAGTGCTTTCCGTAATGCGATGTCTGAGTTGGGTCGTACCAACAC-GCGTCTGCGCGATCAGTTACGTCGACTTGATTTGGAAACTGAAGCGCAGATTGTAGCGCGTTACCAACACGAAAAAAGCCTAGTTTCACGTGACTTCGATCCATTGGAATTGGACCGTTTTTCCACTTTGCAACAACTCAGTCGTGCGTTAAACGAATCTGCAGCTGATTTGACGGGTCTACAAGGGGTACTCGACGAGCTGGCACGTCAATACGATGGCCTACTTCAGCAGCAATTTCGGGTTAGCTCAGAGTTACAAGATGGGCTGATGCGTGCACGCATGGTGCCTTTCAATAGCATCTTGCCGCGTTTGCGTCGTGTGGTGCGTCAAGCTGAAGCCGATACTAACAAGCATGTGCATTTAGTGCTGGAAGGTACTCACGGTGAGTTGGATCGCAACGTGATAGATCGTATGGTAGCGCCATTAGAACACATGCTGCGCAATGCGGTAGCACACGGTCTTGAGATGCCTGAGAAACGCCGTGCTGCTGGAAAAGCTGATGAGGGTAAGATCACGATTCAGCTGCAACGCGAAGGTTCTGAAATCCTGTTAAAGGTTTCCGACGATGGAGCTGGTTTGGATCGAGATGCGATTCAGCGTCGTGCCAAGCAGCGTGGTTTGATTCCGATAGATGTCAATCTTAGTGATGCAGAGTTGGATGGACTTATTTTCACCTCTGGATTCACTACTTATGATGAGGTTAATCAGCTTGCTGGTCGTGGCGTTGGTATGGATGTCGTACGTAGCGAAGTGAGTCAGCTCGGTGGTTCGGTTAGCATCAACTCAGTACGCGGTCACGGCGTAACCTTCACTCTGCGTCTACCGCAGACACTAGCTGTGACCCAGGCAGTATTCATTCGGATTGGTCAGAGCACCTTTGCAGTTCCGGTGGCTTCAGTGATTGGTATCGGACGGATTGCACATGAGCGCTACAAATCTGACCATGAAAGCTACCATTACGATGGAGAACAGTACGTATTGTATGACCTAGGTTTCCTGATTGGGCAGCCTGGAATTCATGCTGATCGCCAACAGGTGCCATTATTATTGGTGCGCACTGGTGATTTGCGCGTTGCAGTAGCAGTCGACGAAGTGCTTGGCAATCGGGAAATTGTAGTCAAACCGGTTGGATTGCAGATCGCTTCGGTACCAGGGATCTATGGAGCTACGATCACTGGTGATGGTTGTGTGATTGTTATTCTGGATTTAGCGCCTTTGGTGCGTCGCTATTTAAATCAGCCGATGCATTTGGAGGTTGAAGAAGCACCGGTTACTCAGTCTCAGATGCCATTGGTCATGGTAGTCGATGATTCGCTCACCATGCGTAAGGTAACTAGCCGCGTATTGGAACGCCATAACTTCAGTGTTAGCGTTGCTCGCGATGGTATTGAAGCACTGGAACTGCTTGAAGAACGCATCCCAGACTTGATGTTGTTGGACATTGAGATGCCACGCATGGATGGTTACGAACTAGTCGCTGCTATGCGCGCTGATGATCGCTTCAAGAGTATACCTATTCTAATGATTACCTCTCGCAGCGGTGACAAACATCGTCAACGTGCCTTTGAAATTGGTGTGCAGCGCTATCTTGGGAAACCTTACCAAGAATTTGATTTGATGAAAAATGTATATGATTTATTAGGGGTTGTTCGTGTCCGGGAATGA
>xylefaco33
ATGAACGCACTTCGTGATGCGATGAGCCATGCTGTGCTTGGCTGGGTAAAGCCTGATCTAGATGAAGCTTTGGGCCAAGCACGCCAGGAGATTGAGTTATTCGTTGAGAACCCAGTAGACACTAGTCGGATACTTTCTTGCGCTGATTACCTGCATCAGGTGCAGGGCACCTTGCGAATGCTTGAATTATATGCTCCCGCAATGGTGGCCGAGGAAATGGAACGGCTGGCCAAGGTGATGCAAGTCGATGGAGTCAATGATCGCGAGGAAGCCTGTGCAGTACTGATGCGCGGCACTCTATTGCTGCCTGATTACCTGGAACGCTTGCAGAACGGTCATCGGGATATTCCAATTGTTCTTCTACCTCTGCTTAACGAGATCCGTGCTGCGCGTGGCGAATCAAGATTGAATGAGAATGTGTTATTTGCTTTCGACCCTGAGGTACGCAATGCCACTGAGGTTGAACTTGATCATGCACGTAGCAGTCTGACTGGATGTAATCGCCAACTGTTGGATACAGCTGCCAGTGCAGTCAAGGAAGAATTGCTCCGAGTCAAAGAAGCTTTGGATCTGTATCTGCGTATCGGTGGCGATGTTACTGATTTAAGGACGCAGATTGCCGAACTGAGTAGTGTTGCTGATACTTTAGCAATGATGGGTTTGGGCATGGCTGGCAGCTTAGTCCTGCAACAGCGTGATGCGTTATTGCGTATCGTTGAATCTGATGAGAAAGCTGATGAGGCGCTGTTGTTAGAGATCGCTGGCGCATTGCTCCATGTCGATGCTTCCTTGGACAACCAAGTCGCCAACTTGGGTGCAGAGACTGATGCGGATGTAGTTCTGGCAAACGCAGAAACACGTCGGACGTTAGATGTTCTGGCGCATGAGGCGATTAGCAATTTTACTGCAGCCCGTGAATGCTTTATTGCTTTCATTGAGAGTAATTGGGAGCAAGCGCGCTTGCTTAAGGTACCAGGTTTGCTCAGCGAAGTTGGCGGTGCGTTGTCAATTCTTGAGTTGTCACAAGCTGCAAGCTATCTGGAGGGTGTACGCCGTTATATCGAGTGTGAGCTAATTACCAAGCGTCGTGTGCCTGCTGCTCGTCAGCTGGACACTCTGGCTGATGCGATGGCCAGTTTGGAATACTACTTAGAAGCGTTGCGTGAGAGACGTCCTGGACGTGAGGACATACTCGAAATCACACGTAACAGTCTGGAAGCACTCTCTTACTGGCCCATCCCTGCTGAAGAGGGGGATAGCGTTGGTTCCCAACAGAGTACAGATGTGCTGACTTTCTCTGCTGTGGCTACAGAATCTATGTCACCTGACGAAGCGCTACCAGAACTGACTGTGGTTGAAGATGGAACGGTTACCTTTCAGGAGGCGGTATCACAATCCCTTACATTAGTTGAGCCAGAAAGCGCCGACATCTTCGACGCATCGTTGAGGGAGCTGGTGCAGCCCATTGTTACTGATCTATATGAAGGAGATCGACGCA---GTGAGTTGCCCACTGAATCCATGCCTGACGATGAGCCGGTTATCCAAAGTATACC-TACTGTTGTTGCACCGCTATCGTCTGGAGGTTTCGAAGATGATGTTGGGGTGATTATCGACAGTGATATCCGGGATGTATTTCTTGAGGAGCTTGATGAAGAGCAGGGTAATCTACGACGCTTGCTGACGATCTGGGGTACTGCGCCGGATGACATGGACAGTTTGCGTCAGATCCGTCGTGTGTTTCATACCCTCAAAGGAAGTGGCCGATTGGTTGGGGCTCTCACCTTGGGTCATTTTGCGTGGAAGATCGAGAACCTGATTAATCGTGTCCTGGATGGTTCACGTGCAGCGAGTCCGGCTGTTGTCGCACTGGTCGAACGTGCCTGTGAAGTGGTACTTCCGGAGATGAATGCCGCTTTACGTGGTAAGGCTTCGATCAGCACTGATTTAGAAGCAACTCAGGCGCTGATTGATTTGGTTGCATCAGGTGAGGAGGCGTTCTATACGTCGCCAGATAGCATTGCTGACGACTCAGCCACATTAAAGTTGGTACCTCAGCTGATTGAGGGGGGCGCGCCTTTTTTCGTGGACAGTGTACTGCGTGAAATCCTTGAAGCCGAGATTGCTAACCATTTGGATACTATCAAGGATTGGTTAAATACTGCTGCTGGCCAATCTTACTCAGTCAACGAGTCATTACTGCGTGCCGTACACACGTTGAATGGCGCTTTCGCTATGACTGAGATGCCGGAAATTACCCAGGTGATGCAGTCTGCGGAGACTTATATTAAGCGCCTGCTTACTAAGCACCAAAAAGCCAGCGTTGAAGGGGTGGGTGTATTATCGGCAATGGCAACAGCGATTGCCGATACCTTGACTGCGTTGCGGAGTGATTCCCCGCGTATTCCTTCGTTTGTGTCTTTGGTCTCATGCTTGTCTGAATTAGTGACGACAATGCCTGATGATGGCCAGTCGCAACAGCAGTACTTTGAAAGTGTGGCAGAACAAAACCTTGAAAGTGTCCCGGAGCAAACACAGGATGTGTCGCTAAGTAACGATGTATTGACTGATGTATACGATTTAAGTGTTAACTTGGATGTGCTTGAGCCATTAAGTGCTGTAGTCGAGCCAGAAAGGCCTATTGTTGATAGACCTCAGCAGGAGGTAGTGCATCAATACGACAATGTGGCCGCATCGACAATGAGTGATGTGGTGGCAGCTGACACCAACTTAGATGTAGCAGCACATCAATACGACCTTGTTTCTGGTAACGAGTCACCTGCTGATGAACTTGGGTTGCTGGCTTTTGATGAACCAGCTTTTGAGTTGGTCGATCTCTTCGTTGAGGAGAGTAGCGACCTGCTTGACCATTGTGACAATTTGTTAGCAAAGCTGAATGAAGCCCCACAAGACCGTGAGTTATTGGTTGGTTTACAACGTGACTTGCATACGCTTAAAGGCGGAGCACGTATGGCTGGGATCAATGCGATTGGTGATCTGGGTCATAGCATTGAGTCGATGTTGGAATCAGTCATGGCTGATTACATTATGCTCAATCGTGATGATATGCGCTTGCTGGAATACAGCTTTGATTATTTGCATCAGATGTTGACACAGACGCGCCAACATCGCGTTGTGACAATGCCCAGCGATCTGGTCGCAACTCTCAAAGCACGTACACAGGGTGCTACGCATGATGGCATGTCAAACTTTGGTGAGGTTGCCGAGCGTTCCTTAATTGCTGATGTTTCTTCAAATACTCTTCTTGATAAAGAATCACAGGTTCTTCCAGATACGCCTGCCATACTCCCTCCGCTGTCGTTGCCAATCCCTTTGGAAGGTCAAGACGAGGACAGCTCTCTGGAACGTTTGGTTCAGGAGCAGGTACGCGTACGTGCTGATCTTCTTGATCGCTTGGTCAACCATGCTGGCGAAGTTGCTATCTATCGTTCGCAGTTGGAGCAGCGTTTAAGTGCTTTCCGTAATGCGATGTCTGAGTTGGGTCGTACCAACAC-GCGTCTGCGCGATCAGTTACGTCGACTTGATTTGGAAACTGAAGCGCAGATTGTAGCGCGTTACCAACACGAAAAAAGCCTAGTTTCACGTGACTTCGATCCATTGGAATTGGACCGTTTTTCCACTTTGCAACAACTCAGTCGTGCGTTAAACGAATCTGCAGCTGATTTGACGGGTCTACAAGGGGTACTCGACGAGCTGGCACGTCAATACGATGGCCTACTTCAGCAGCAATTTCGGGTTAGCTCAGAGTTACAAGATGGGCTGATGCGTGCACGCATGGTGCCTTTCAATAGCATCTTGCCGCGTTTGCGTCGTGTGGTGCGTCAAGCTGAAGCCGATACTAACAAGCATGTGCATTTAGTGCTGGAAGGTACTCACGGTGAGTTGGATCGCAACGTGATAGATCGTATGGTAGCGCCATTAGAACACATGCTGCGCAATGCGGTAGCACACGGTCTTGAGATGCCTGAGAAACGCCGTGCTGCTGGAAAAGCTGATGAGGGTAAGATCACGATTCAGCTGCAACGCGAAGGTTCTGAAATCCTGTTAAAGGTTTCCGACGATGGAGCTGGTTTGGATCGAGATGCGATTCAGCGTCGTGCCAAGCAGCGTGGTTTGATTCCGATAGATGTCAATCTTAGTGATGCAGAGTTGGATGGACTTATTTTCACCTCTGGATTCACTACTTATGATGAGGTTAATCAGCTTGCTGGTCGTGGCGTTGGTATGGATGTCGTACGTAGCGAAGTGAGTCAGCTCGGTGGTTCGGTTAGCATCAACTCAGTACGCGGTCACGGCGTAACCTTCACTCTGCGTCTACCGCAGACACTAGCTGTGACCCAGGCAGTATTCATTCGGATTGGTCAGAGCACCTTTGCAGTTCCGGTGGCTTCAGTGATTGGTATCGGACGGATTGCACATGAGCGCTACAAATCTGACCATGAAAGCTACCATTACGATGGAGAACAGTACGTATTGTATGACCTAGGTTTCCTGATTGGGCAGCCTGGAATTCATGCTGATCGCCAACAGGTGCCATTATTATTGGTGCGCACTGGTGATTTGCGCGTTGCAGTAGCAGTCGACGAAGTGCTTGGCAATCGGGAAATTGTAGTCAAACCGGTTGGATTGCAGATCGCTTCGGTACCAGGGATCTATGGAGCTACGATCACTGGTGATGGTTGTGTGATTGTTATTCTGGATTTAGCGCCTTTGGTGCGTCGCTATTTAAATCAGCCGATGCATTTGGAGGTTGAAGAAGCACCGGTTACTCAGTCTCAGATGCCATTGGTCATGGTAGTCGATGATTCGCTCACCATGCGTAAGGTAACTAGCCGCGTATTGGAACGCCATAACTTCAGTGTTAGCGTTGCTCGCGATGGTATTGAAGCACTGGAACTGCTTGAAGAACGCATCCCAGACTTGATGTTGTTGGACATTGAGATGCCACGCATGGATGGTTACGAACTAGTCGCTGCTATGCGCGCTGATGATCGCTTCAAGAGTATACCTATTCTAATGATTACCTCTCGCAGCGGTGACAAACATCGTCAACGTGCCTTTGAAATTGGTGTGCAGCGCTATCTTGGGAAACCTTACCAAGAATTTGATTTGATGAAAAATGTATATGATTTATTAGGGGTTGTTCGTGTCCGGGAATGA
>xylefaAnn1
ATGAACGTACTTCGTGATGCGATGAGCCATGCTGTGCTTGGCTGGGTAAAGCCTGATCTAGATGAAGCTTTGGGCCAAGCACGTCAGGAGATTGAGTTATTCGTTGAGAACCCTGTAGACACTAATCGGATACTTTCTTGCGCTGATTACCTGCATCAGGTGCAGGGCACCTTGCGAATGCTTGAATTATATGCTCCCGCAATGGTGGCCGAGGAAATGGAACGGCTAGCTAAGGTGATGCAAGTCGATGGAGTCAATGATCGCGAGGAAGCCTGTGCAGTACTGATGCGCGGCACTCTATTGCTGCCTGATTACCTGGAACGCTTGCAGAACGGTCATCGGGATATTCCAATTGTTCTTCTACCTCTGCTTAACGAGATCCGTGCTGCGCGTGGCGAATCAAGATTGAATGAGAATGTGTTATTTGCTTTCGACCCTGAGGTGCGCAATGCCACTGAGGTTGAACTTGATCATGCACGTAGCAGTCTGACTGGATGTAATCGCCAACTGTTGGATGCAGCTGCCAGTGCAGTCAAGGAAGAGTTGCTCCGAGTCAAAGAAGCTTTGGATCTGTATCTGCGTATCGGTGGCGATGTTACTGATTTAAGGACGCAGATTACCGAACTGAGTAGTGTTGCTGATACTTTAGCAATGATGGGTTTAGGCATGGCTGGCAGCTTGGTCCTGCAACAGCGTGATGCGTTATTGCGTATTGTTGAATCTGATGAGAAAGCTGATGAGGCGCTGTTGTTGGAGATCGCTGGCGCATTGCTCCATGTCGATGCTTCCTTGGACAACCAAGTCGCCAACTTGGGTGCAGAGACTGATGCGGATGTGGTTCTGGCAAACGCAGAAACACGTCGGACGTTAGATGTTCTGACGCATGAGGCGATTAGCAATTTTACTGCAGCCCGTGAATGCTTTATTGCTTTCATTGAGAGTAATTGGGACCAAGCGCGCTTGCTTAAGGTCCCAGGTTTGCTCAGCGAAGTTGGCGGTGCGTTGTCAATTCTTGAGTTGTCACAAGCTGCAAGCTATCTGGAGGGTGTACGCCGTTATATCGAGTGTGAGCTAATTACCAAGCGTCGTGTGCCTGCTACTCGTCAGCTGGACACTCTGGCTGATGCGATGGCCAGTTTGGAATACTACTTAGAAGCGTTGCGTGAGAGACGTCCTGGACGTGAGGACATACTCGAAATCACACGTAACAGTCTGGAAGCACTCTCTTACTGGCCCATCCCTGCTGAAGAGGGGGATAGCGTTGGTTCCCAACAGAGTACAGATGTGCTGACTTTATCTGCTGTGGCTACAGAATCTATGTCACCTGACGAAGCGCTACCAGAACTGACTGTGGTTGAAGATGGAACGGTTACCTTTCAGAAGGCGGTATCAGAATTACTTACATTAGTTGAGCCAGAAAGCGCCGACATCTTCGACGCATCGTTGAGGGAGCCGATGCAGCCCATTGTTACTGATCTATACGAAGGAGATCGACGCA---GCGAGTTGCCCACTGAATCCATGCCTGACGATGAGCCGGTTATCCAAAGTATACC-TACTGTTGTTGCACCGCTATCGTCTGGAGGTTTCGAAGATGATGTTGGGGTGATTATCGACAGTGATATCCGGGATGTATTTCTTGAGGAGCTTGATGAAGAGCAGGGTAATCTACGGCGCTTGCTGACGATCTGGGGTACTGCGCCGGATGACATGGACACTTTGCGTCAGATCCGTCGTGTGTTTCATACCCTCAAAGGAAGTGGCCGATTGGTTGGGGCTCTCACCTTGGGTCATTTTGCGTGGAAGATCGAGAACCTGATTAATCGTGTCCTGGATGGTTCACGTGCAGCGAGTCCGGCTGTTGTCGCACTGGTCGAACGTGCCTGTGAAGTGGTACTTCCGGAGATGAATGCCGCTTTACGTGGTAAGGCTTCGATCAGCACTGATTTAGAAGCAACTCAGGAGCTGATTGATTTGGTTGCATCAGGTGAGGAGGCGTTCTATACGTCGCCAGATAGAATTGCTGACGACTCAGCCACATTAAAGTTGGTACCTCAGCTGATTGAGGGGGGCGCGCCTTTTTTCGTGGACAGTGTACTGCGTGAAATCCTTGAAGCCGAGATTGCTAACCATTTAGATACTATCAAGGATTGGTTAAATACTGCTGCTGGCCAATCTTACTCAGTCAACGAGTCATTACTACGTGCCGTACACACGTTGAATGGTGCTTTCGCTATGACTAAGATGCCGGAAATTACCCAGGTTATGCAGTCTGCGGAGACTTATATTAAGCGCCTGCTTACTAAGCACCAAAAAGCAAGCGTTGAAGGGGTGGGTGTGTTATCGGCAATGGCAACAGCGATTGCCGATACCTTGACTGCGTTGCGGAGTGATTCACCGCGTATTCCTTCGTTTGTGTCTTTGGTCTCATGCTTGTCTGAATTAGTGACGACAATGCCTGATGATGGCCAGTCGCAACAGCAGTACTTTGAAAGTGTGGTAGAACAAAACCTTGAAAGTGTCCCGGAGCAAACACAGGATGTGTCGCTAAGTAACGATGTATTGACTGATGTATACGATTTAAGTGTTAACTTGGATGTGCTTGAGCCATTAAGTGCTGTAGTCGAGCCAGAAAAGCATATTGTTGATAGACCTCAGCAGGAGGTAGGGCATCAATACGACAATGTGGCCGCATCGACAATGAGTGATGTGGTGGCAGCTGACAGCAACTTAGATGTAGCAGCACATCAATACGACCTTGTTTCTGGTAACGAGTCACCTGCTGATGAACTTGGGTTGCTGGCTTTTGATGAACCAGCTTTTGAGTTGGTCGATCTCTTCGTTGAGGAGAGTAGCGACCTGCTTGACCATTGTGACAATTTATTAGCAAAGCTGCATGAAGCTCCACAAGACCGTGAGTTATTGGTTGGTTTACAACGTGACTTGCATACGCTTAAGGGCGGAGCACGTATGGCTGGGATCAATGCGATTGGTGATCTGGGTCATAGCATTGAATCGATGTTGGAATCAGTCATGGCTGATTACATTATGCTCAATCGTGATGATATGCGCTTGCTGGAATACAGCTTTGATTATTTGCATCAGATGTTGACACAGACGCGCCAACATCGCGTTGTGACAATGCCCAGCGATCTGGTCGCAACTCTCAAAGCACGTACACAGGGTGCTACGCATGATGGCATGTCAAACTTTGGTGAGGTTGCCGAGCGTTCCTTAATTGCTGATGTTTCTTCAAATACTCTTCTTGATAAAGAATCACAGGTTCTTCCAGATACGCCTGCCATACTCCCTCCGCTGTCGTTGCCAATCCCTTTGGAAGGTCAAGACGAGGACAGCTCTCTGGAACGTTTGGTTCAGGAGCAGGTACGCGTACGTGCTGATCTTCTTGATCGCTTGGTCAACCATGCTGGCGAAGTTGCTATCTATCGTTCGCAGTTGGAGCAGCGTTTAAGTGCTTTCCGTAATGCGATGTCTGAGTTGGGTCGTACCAACAC-GCGTCTGCGCGATCAGTTACGTCGACTTGATTTGGAAACTGAAGCGCAGATTGTAGCGCGTTACCAACACGAAAAAAGCCTAGTTTCACGTGACTTCGATCCATTGGAATTGGACCGTTTTTCCACTTTGCAACAACTCAGTCGTGCGTTAAACGAATCTGCAGCTGATTTGACGGGTCTACAAGGGGTACTCGACGAGCTGGCACGTCAATACGATGGCCTACTTCAGCAGCAATTTCGGGTTAGCTCAGAGTTACAAGATGGGCTGATGCGTGCACGCATGGTGCCTTTCAATAGCATCTTGCCGCGTTTGCGTCGTGTGGTGCGTCAAGCTGAAGCCGATACTAACAAGCATGTGCATTTAGTGCTGGAAGGTACTCACGGTGAGTTGGATCGCAACGTGATAGATCGTATGGTAGCGCCATTAGAACACATGCTGCGCAATGCGGTAGCACACGGTCTTGAGATGCCTGAGAAACGCCGCGCTGCTGGGAAAGCTGATGAGGGTAAGATCACGATTCAGCTGCAACGCGAAGGTTCTGAAATCCTGTTAAAGGTTTCCGACGATGGAGCTGGTTTGGATCGAGATGCGATTCAGCGTCGTGCCAAGCAGCGTGGTTTGATTCCGATAGATGTCAATCTTAGTGATGCAGAGTTGGATGGACTTATTTTCACCTCTGGGTTCACTACTTATGATGAGGTTAATCAGCTTGCTGGTCGTGGCGTTGGTATGGATGTCGTACGTAGCGAAGTGAGTCAGCTCGGTGGTTCGGTTAGCATCAACTCAGTACGCGGTCACGGCGTAACCTTCACTCTGCGTCTACCGCAGACACTAGCTGTGACCCAGGCAGTATTCATTCGGATTGGTCAGAGCACCTTTGCAGTTCCGGTGGCTTCAGTGATTGGTATCGGACGGATTGCACATGAACGCTACAAATCTGACCATGAAAGCTACCATTACGATGGAGAACAGTACGTATTGTATGACCTAGGTTTCCTGATTGGGCAGCCTGGAATTCATGCTGATCGCCAACAGGTGCCATTATTATTGGTGCGCACTGGTGATTTGCGCGTTGCAGTAGCAGTTGACGAAGTGCTGGGCAATCGGGAAATTGTGGTCAAACCGGTTGGATTGCAGATCGCTTCGGTACCAGGGATCTATGGAGCTACGATCACTGGTGATGGTTGTGTGATTGTGATTCTGGATTTAGCGCCTTTGGTGCGTCGCTATTTAAATCAGCCGATGCATTTGGAGGTTGAAGAAGCACCGGTTACTCAGTCTCAGATGCCATTGGTCATGGTAGTCGATGATTCGCTCACCATGCGTAAGGTAACTAGCCGCGTATTGGAACGCCATAACTTCAGTGTTAGCGTTGCTCGCGATGGTATTGAAGCACTGGAACTGCTTGAAGAACGCATCCCAGACTTGATGTTGTTGGACATTGAGATGCCACGCATGGATGGTTACGAACTAGTCGCTGCTATGCGCGCTGATGATCGCTTCAAGAGTATACCTATTCTAATGATTACCTCTCGCAGCGGTGACAAACATCGTCAACGTGCCTTTGAAATTGGTGTGCAGCGCTATCTTGGGAAACCTTACCAAGAATTTGATTTGATGAAAAATGTATATGATTTATTAGGGGTTGTTCGTGTCCGGGAATGA
>xylefaD026
ATGAACGCACTTCGTGATGCGATGAGCCATGCTGTGCTTGGCTGGGTAAAGCCTGATCTAGATGAAGCTTTGGGCCAAGCACGCCAGGAGATTGAGTTATTCGTTGAGAACCCTGTAGACACTAGTCGGATACTTTCTTGCGCTGATTACCTGCATCAGGTGCAGGGTACCTTGCGAATGCTTGAATTATATGCTCCCGCAATGGTGGCCGAGGAAATGGAACGGCTAGCTAAGGTGATGCAAGTCGATGGAGTCAATGATCGCGAGGAAGCCTGTGCAGTACTGATGCGCGGCACTCTATTGCTGCCTGATTACCTGGAACGCTTGCAGAACGGTCATCGTGATATTCCAATTGTTCTTCTGCCTCTGCTTAACGAGATCCGTGCTGCGCGTGGCGAATCAAGATTGAATGAGAATGTGTTATTTGCTTTCGACCCTGAGGTGCGCAATGCCACTGAGGTTGAACTTGATCATGCACGTAGCAGTCTGACTGGATGTAATCGCCAACTGTTGGATACAGCTGCCAGTGCAGTCAAGGAAGAGTTGCTCCGAGTCAAAGAAGCTTTGGATCTGTATCTGCGTATCGGTGGCGATGTTACTGATTTAAGGACGCAGATTACCGTACTGAGTAGTGTTGCTGATACTTTAGCAATGATGGGTTTGGGCATGGCTGGCAGCTTGGTCCTGCAACAGCGTGATGCGTTATTGCGTATTGTTGAATCTGATGAGAAAGCTGATGAGGCGCTGTTGTTGGAGATCGCTGGCGCATTGCTCCATGTCGATGCTTCCTTGGACAACCAAGTCGCCAACTTGGGTGCAGAGACTGATGCGGATGTGGTTCTGGCAAACGCAGAAACACGTCGGACGTTAGATGTTCTGGCGCATGAGGCGATTAGCAATTTTACTGCAGCCCGTGAATGCTTTATTGCTTTCATTGAGAGTAATTGGGACCAAGCGCGCTTGCTTAAGGTCCCAGGTTTGCTCAGCGAAGTTGGCGGTGCGTTGTCAATTCTTGAGTTGTCACAAGCTGCAAGCTATCTGGAGGGTGTACGCCGTTATATCGAGTGTGAGCTAATTACCAAGCGTCGTGTGCCTGCTGCTCGTCAGCTGGACACTCTGGCTGATGCGATGGCCAGTTTGGAATACTACTTAGAAGCGTTGCGTGAGAGACGTCCTGGACGTGAGGACATACTCGAAATCACACGTAACAGTCTGGAAGCACTCTCTTACTGGCCCATCCCTGCTGAAGAGGGGGATAGCGTTGGTTCCCAACAGAGTACAGATGTGCTGACTTTATCTGCTGTGGCTACAGAATCTATGTCACCTAACGAAGCGCTACCAGAACTGACTGTGGTTGAAGATGGAACGGTTACCTTTCAGGAGGCGGTATCAGAATTACTTACATTAGTTGAGCCAGAAAGCGCCGACATCTTCGACGCATCGCTGGGGGAGCCGATGCAGCCCATTGTTACTGATCTATACGAAGGAGATCGACGCA---GCGAGTTGCCCACTGAATCCATGCCTGACGATGAGACGGTTATCCAAAGTATACC-TACTGTTGTTGCACCGCTATCGTCTGGAGGTTTCGAAGATGATGTTGGGGTGATTATCGACAGTGATATCCGGGATGTATTTCTTGAGGAGCTTGATGAAGAGCAGGGTAATCTACGGCGCTTGCTGACGATCTGGGGTACTGCGCCGGATGACATGGACAGTTTGCGTCAGATCCGTCGTGTGTTTCATACCCTCAAAGGAAGTGGCCGATTGGTTGGGGCTCTCACCTTGGGTCATTTTGCGTGGAAGATCGAGAACCTGATTAATCGTGTCCTGGATGGTTCACGTGCAGCGAGTCCGGCTGTTGTCGCACTGGTCGAACGTGCCTGTGAAGTGGTACTTCCGGAGATGAATGCCGCTTTACGTGGTAAGGCTTCGATCAGCACTGATTTAGAAGCAACTCAGGCGCTGATTGATTTGGTTGCATCAGGTGAGGAGGCGTTCTATACGTCGCCAGATAGCATTGCTGACGACTCAGCCACATTAAAGTTGGTACCTCAGCTGATTGAGGGGGGCGCGCCTTTTTTCGTGGACAGTGTACTGCGTGAAATCCTTGAAGCCGAGATTGCTAACCATTTGGATACTATCAAGGATTGGTTAAATACTGCTGCTGGCCAATCTTACTCAGTCAACGAGTCATTACTACGTGCCGTACACACGTTGAATGGTGCTTTCGCTATGACTAAGATGCCGGAAATTACCCAGGTTATGCAGTCTGCGGAGACTTATATTAAGCGCCTGCTTACTAAGCACCAAAAAGCAAGCGTTGAAGGGGTGGGTGTGTTATCGGCAATGGCAACAGCGATTGCCGATACCTTGACTGCGTTGCGGAGTGATTCACCGCGTATTCCTTCGTTTGTGTCTTTGGTCTCATGCTTGTCTGAATTAGTGACGACAATGCCTGATGGTGGCCAGTCGCAACAGCAGTACTTTGAAAGTGTGGCAGAACAAAACCTTGAAAGTGTCCCGGAGCAAACACAGGATGTGTCGCTAAGTAACGATGTATTGACTGATGTATACGATTTAAGTGTTAACTTGGATGTGCTTGAGCCATTAAGTGCTGTAGTCGAGCCAGAAAAGCATATTGTTGATAGACCTCAGCATGAGGTAGCGCATCAATACAACAATGTGGCCGCATCGACAATGAGTGATGTGGTGGCAGCTGACAGCAACTTAGATGTAGCAGCACATCAATACGACCTTGTTTCTGGTAACGAGTCACCTGCTGATGAACTTGGGTTGCTGGCTTTTGATGAACCAGCTTTTGAGTTGGTCGATCTCTTCGTTGAGGAGAGTAGCGACCTGCTTGACCATTGTGACAATTTATTAGCAAAGCTGCATGAAGCTCCACAAGACCGTGAGTTATTGGTTGGTTTACAACGTGACTTGCATACGCTTAAGGGCGGAGCACGTATGGCTGGGATCAATGCGATTGGTGATCTGGGTCATAGCATTGAATCGATGTTGGAATCAGTCATGGCTGATTACATTATGCTCAATCGTGATGATATGCGCTTGCTGGAATACAGCTTTGATTATTTGCATCAGATGTTGACACAGACGCGCCAACATCGCGTTGTGACAATGCCCAGCGATCTGGTCGCAACTCTCAAAGCACGTACACAGGGTGCTACGCATGATGGCATGTCAAACTTTGGTGAGGTTGCCGAGCTTTCCTTAATTGCTGATGTTTCTTCAAATACTCTTCTTGATAAAGAATCACAGGTTCTTCCAGATACGCCTGCCATACTCCCTCCGCTGTCGTTGCCAATCCCTTTGGAAGGTCAAGACGAGGACAGCTCTCTGGAACGTTTGGTTCAGGAGCAGGTACGCGTACGTGCTGATCTTCTTGATCGCTTGGTCAACCATGCTGGCGAAGTTGCTATCTATCGTTCGCAGTTGGAGCAGCGTTTAAGTGCTTTCCGTAATGCGATGTCTGAGTTGGGTCGTACCAACAC-GCGTCTGCGCGATCAGTTACGTCGACTTGATTTGGAAACTGAAGCGCAGATTGTAGCGCGTTACCAACACGAAAAAAGCCTAGTTTCACGTGACTTCGATCCATTGGAATTGGACCGTTTTTCCACTTTGCAACAACTCAGTCGTGCGTTAAACGAATCTGCAGCTGATTTGACGGGTCTACAAGGGGTACTCGACGAGCTGGCACGTCAATACGATGGCCTACTTCAGCAGCAATTTCGGGTTAGCTCAGAGTTACAAGATGGGCTGATGCGTGCACGCATGGTGCCTTTCAATAGCATCTTGCCGCGTTTGCGTCGTGTGGTGCGTCAAGCTGAAGCCGATACTAACAAGCATGTGCATTTAGTGCTGGAAGGTACTCACGGTGAGTTGGATCGCAACGTGATAGATCGTATGGTAGCGCCATTAGAACACATGCTGCGCAATGCGGTAGCACACGGTCTTGAGATGCCTGAGAAACGCCGCGCTGCTGGAAAAGCTGATGAGGGTAAGATCACGATTCAGCTGCAACGCGAAGGTTCTGAAATCCTGTTAAAGGTTTCCGACGATGGAGCTGGTTTGGATCGAGATGCGATTCAGCGTCGTGCCAAGCAGCGTGGTTTGATTCCGATAGATGTCAATCTTAGTGATGCAGAGTTGGATGGAATTATTTTCACCTCTGGGTTCACTACTTATGATGAGGTTAATCAGCTTGCTGGTCGTGGCGTTGGTATGGATGTCGTACGTAGCGAAGTGAGTCAGCTCGGTGGTTCGGTTAGCATCAACTCAGTACGCGGTCACGGCGTAACCTTCACTCTGCGTCTACCGCAGACACTAGCTGTGACCCAGGCAGTATTCATTCGGATTGGTCAGAGCACCTTTGCAGTTCCGGTGGCTTCAGTGATTGGTATCGGACGGATTGCACATGAGCGCTACAAATCTGACCATGAAAGCTACCATTACGATGGAGAACAGTACGTATTGTATGACCTAGGTTTCCTGATTGGGCAGCCTGGAATTCATGCTGATCGCCAACAGGTGCCATTATTATTGGTGCGCACTGGTGATTTGCGCGTTGCAGTAGCAGTCGACGAGGTGCTTGGCAATCGGGAAATTGTGGTCAAACCGGTTGGATTGCAGATCGCTTCGGTACCAGGGATCTATGGAGCTACGATCACTGGTGATGGTTGTGTGATTGTTATTCTGGATTTAGCGCCTTTGGTGCGTCGCTATTTAAATCAGCCGATACATTTGGAGGTTGAAGAAGCACCGGTTACTCAGTCTCAGATGCCATTGGTCATGGTAGTCGATGATTCGCTCACCATGCGTAAGGTAACTAGCCGCGTATTGGAACGCCATAACTTCAGTGTTAGCGTTGCTCGCGATGGTATTGAAGCACTGGAACTGCTTGAAGAACGCATCCCAGACTTGATGTTGTTGGACATTGAGATGCCACGCATGGATGGTTACGAACTAGTCGCTGCTATGCGCGCTGATGATCGCTTCAAGAGTATACCTATTCTAATGATTACCTCTCGCAGCGGTGACAAACATCGTCAACGTGCCTTTGAAATTGGTGTGCAGCGCTATCTTGGGAAACCTTACCAAGAATTTGATTTGATGAAAAATGTATATGATTTATTAGGGGTTGTTCGTGTCCGAGAATGA
>xylefaEB92
ATGAACGCACTTCGTGATGCGATGAGCCATGCTGTGCTTGGCTGGGTAAAGCCTGATCTAGATGAAGCTTTGGGCCAAGCACGCCAGGAGATTGAGTTATTCGTTGAGAACCCTGTAGACACTAGTCGGATACTTTCTTGCGCTGATTACCTGCATCAGGTGCAGGGTACCTTGCGAATGCTTGAATTATATGCTCCCGCAATGGTGGCCGAGGAAATGGAACGGCTAGCTAAGGTGATGCAAGTCGATGGAGTCAATGATCGCGAGGAAGCCTGTGCAGTACTGATGCGCGGCACTCTATTGCTGCCTGATTACCTGGAACGCTTGCAGAACGGTCATCGTGATATTCCAATTGTTCTTCTGCCTCTGCTTAACGAGATCCGTGCTGCGCGTGGCGAATCAAGATTGAATGAGAATGTGTTATTTGCTTTCGACCCTGAGGTGCGCAATGCCACTGAGGTTGAACTTGATCATGCACGTAGCAGTCTGACTGGATGTAATCGCCAACTGTTGGATACAGCTGCCAGTGCAGTCAAGGAAGAGTTGCTCCGAGTCAAAGAAGCTTTGGATCTGTATCTGCGTATCGGTGGCGATGTTACTGATTTAAGGACGCAGATTACCGTACTGAGTAGTGTTGCTGATACTTTAGCAATGATGGGTTTGGGCATGGCTGGCAGCTTGGTCCTGCAACAGCGTGATGCGTTATTGCGTATTGTTGAATCTGATGAGAAAGCTGATGAGGCGCTGTTGTTGGAGATCGCTGGCGCATTGCTCCATGTCGATGCTTCCTTGGACAACCAAGTCGCCAACTTGGGTGCAGAGACTGATGCGGATGTGGTTCTGGCAAACGCAGAAACACGTCGGACGTTAGATGTTCTGGCGCATGAGGCGATTAGCAATTTTACTGCAGCCCGTGAATGCTTTATTGCTTTCATTGAGAGTAATTGGGACCAAGCGCGCTTGCTTAAGGTCCCAGGTTTGCTCAGCGAAGTTGGCGGTGCGTTGTCAATTCTTGAGTTGTCACAAGCTGCAAGCTATCTGGAGGGTGTACGCCGTTATATCGAGTGTGAGCTAATTACCAAGCGTCGTGTGCCTGCTGCTCGTCAGCTGGACACTCTGGCTGATGCGATGGCCAGTTTGGAATACTACTTAGAAGCGTTGCGTGAGAGACGTCCTGGACGTGAGGACATACTCGAAATCACACGTAACAGTCTGGAAGCACTCTCTTACTGGCCCATCCCTGCTGAAGAGGGGGATAGCGTTGGTTCCCAACAGAGTACAGATGTGCTGACTTTATCTGCTGTGGCTACAGAATCTATGTCACCTAACGAAGCGCTACCAGAACTGACTGTGGTTGAAGATGGAACGGTTACCTTTCAGGAGGCGGTATCAGAATTACTTACATTAGTTGAGCCAGAAAGCGCCGACATCTTCGACGCATCGCTGGGGGAGCCGATGCAGCCCATTGTTACTGATCTATACGAAGGAGATCGACGCA---GCGAGTTGCCCACTGAATCCATGCCTGACGATGAGACGGTTATCCAAAGTATACC-TACTGTTGTTGCACCGCTATCGTCTGGAGGTTTCGAAGATGATGTTGGGGTGATTATCGACAGTGATATCCGGGATGTATTTCTTGAGGAGCTTGATGAAGAGCAGGGTAATCTACGGCGCTTGCTGACGATCTGGGGTACTGCGCCGGATGACATGGACAGTTTGCGTCAGATCCGTCGTGTGTTTCATACCCTCAAAGGAAGTGGCCGATTGGTTGGGGCTCTCACCTTGGGTCATTTTGCGTGGAAGATCGAGAACCTGATTAATCGTGTCCTGGATGGTTCACGTGCAGCGAGTCCGGCTGTTGTCGCACTGGTCGAACGTGCCTGTGAAGTGGTACTTCCGGAGATGAATGCCGCTTTACGTGGTAAGGCTTCGATCAGCACTGATTTAGAAGCAACTCAGGCGCTGATTGATTTGGTTGCATCAGGTGAGGAGGCGTTCTATACGTCGCCAGATAGCATTGCTGACGACTCAGCCACATTAAAGTTGGTACCTCAGCTGATTGAGGGGGGCGCGCCTTTTTTCGTGGACAGTGTACTGCGTGAAATCCTTGAAGCCGAGATTGCTAACCATTTGGATACTATCAAGGATTGGTTAAATACTGCTGCTGGCCAATCTTACTCAGTCAACGAGTCATTACTACGTGCCGTACACACGTTGAATGGTGCTTTCGCTATGACTAAGATGCCGGAAATTACCCAGGTTATGCAGTCTGCGGAGACTTATATTAAGCGCCTGCTTACTAAGCACCAAAAAGCAAGCGTTGAAGGGGTGGGTGTGTTATCGGCAATGGCAACAGCGATTGCCGATACCTTGACTGCGTTGCGGAGTGATTCACCGCGTATTCCTTCGTTTGTGTCTTTGGTCTCATGCTTGTCTGAATTAGTGACGACAATGCCTGATGGTGGCCAGTCGCAACAGCAGTACTTTGAAAGTGTGGCAGAACAAAACCTTGAAAGTGTCCCGGAGCAAACACAGGATGTGTCGCTAAGTAACGATGTATTGACTGATGTATACGATTTAAGTGTTAACTTGGATGTGCTTGAGCCATTAAGTGCTGTAGTCGAGCCAGAAAAGCATATTGTTGATAGACCTCAGCATGAGGTAGCGCATCAATACAACAATGTGGCCGCATCGACAATGAGTGATGTGGTGGCAGCTGACAGCAACTTAGATGTAGCAGCACATCAATACGACCTTGTTTCTGGTAACGAGTCACCTGCTGATGAACTTGGGTTGCTGGCTTTTGATGAACCAGCTTTTGAGTTGGTCGATCTCTTCGTTGAGGAGAGTAGCGACCTGCTTGACCATTGTGACAATTTATTAGCAAAGCTGCATGAAGCTCCACAAGACCGTGAGTTATTGGTTGGTTTACAACGTGACTTGCATACGCTTAAGGGCGGAGCACGTATGGCTGGGATCAATGCGATTGGTGATCTGGGTCATAGCATTGAATCGATGTTGGAATCAGTCATGGCTGATTACATTATGCTCAATCGTGATGATATGCGCTTGCTGGAATACAGCTTTGATTATTTGCATCAGATGTTGACACAGACGCGCCAACATCGCGTTGTGACAATGCCCAGCGATCTGGTCGCAACTCTCAAAGCACGTACACAGGGTGCTACGCATGATGGCATGTCAAACTTTGGTGAGGTTGCCGAGCTTTCCTTAATTGCTGATGTTTCTTCAAATACTCTTCTTGATAAAGAATCACAGGTTCTTCCAGATACGCCTGCCATACTCCCTCCGCTGTCGTTGCCAATCCCTTTGGAAGGTCAAGACGAGGACAGCTCTCTGGAACGTTTGGTTCAGGAGCAGGTACGCGTACGTGCTGATCTTCTTGATCGCTTGGTCAACCATGCTGGCGAAGTTGCTATCTATCGTTCGCAGTTGGAGCAGCGTTTAAGTGCTTTCCGTAATGCGATGTCTGAGTTGGGTCGTACCAACAC-GCGTCTGCGCGATCAGTTACGTCGACTTGATTTGGAAACTGAAGCGCAGATTGTAGCGCGTTACCAACACGAAAAAAGCCTAGTTTCACGTGACTTCGATCCATTGGAATTGGACCGTTTTTCCACTTTGCAACAACTCAGTCGTGCGTTAAACGAATCTGCAGCTGATTTGACGGGTCTACAAGGGGTACTCGACGAGCTGGCACGTCAATACGATGGCCTACTTCAGCAGCAATTTCGGGTTAGCTCAGAGTTACAAGATGGGCTGATGCGTGCACGCATGGTGCCTTTCAATAGCATCTTGCCGCGTTTGCGTCGTGTGGTGCGTCAAGCTGAAGCCGATACTAACAAGCATGTGCATTTAGTGCTGGAAGGTACTCACGGTGAGTTGGATCGCAACGTGATAGATCGTATGGTAGCGCCATTAGAACACATGCTGCGCAATGCGGTAGCACACGGTCTTGAGATGCCTGAGAAACGCCGCGCTGCTGGAAAAGCTGATGAGGGTAAGATCACGATTCAGCTGCAACGCGAAGGTTCTGAAATCCTGTTAAAGGTTTCCGACGATGGAGCTGGTTTGGATCGAGATGCGATTCAGCGTCGTGCCAAGCAGCGTGGTTTGATTCCGATAGATGTCAATCTTAGTGATGCAGAGTTGGATGGAATTATTTTCACCTCTGGGTTCACTACTTATGATGAGGTTAATCAGCTTGCTGGTCGTGGCGTTGGTATGGATGTCGTACGTAGCGAAGTGAGTCAGCTCGGTGGTTCGGTTAGCATCAACTCAGTACGCGGTCACGGCGTAACCTTCACTCTGCGTCTACCGCAGACACTAGCTGTGACCCAGGCAGTATTCATTCGGATTGGTCAGAGCACCTTTGCAGTTCCGGTGGCTTCAGTGATTGGTATCGGACGGATTGCACATGAGCGCTACAAATCTGACCATGAAAGCTACCATTACGATGGAGAACAGTACGTATTGTATGACCTAGGTTTCCTGATTGGGCAGCCTGGAATTCATGCTGATCGCCAACAGGTGCCATTATTATTGGTGCGCACTGGTGATTTGCGCGTTGCAGTAGCAGTCGACGAGGTGCTTGGCAATCGGGAAATTGTGGTCAAACCGGTTGGATTGCAGATCGCTTCGGTACCAGGGATCTATGGAGCTACGATCACTGGTGATGGTTGTGTGATTGTTATTCTGGATTTAGCGCCTTTGGTGCGTCGCTATTTAAATCAGCCGATACATTTGGAGGTTGAAGAAGCACCGGTTACTCAGTCTCAGATGCCATTGGTCATGGTAGTCGATGATTCGCTCACCATGCGTAAGGTAACTAGCCGCGTATTGGAACGCCATAACTTCAGTGTTAGCGTTGCTCGCGATGGTATTGAAGCACTGGAACTGCTTGAAGAACGCATCCCAGACTTGATGTTGTTGGACATTGAGATGCCACGCATGGATGGTTACGAACTAGTCGCTGCTATGCGCGCTGATGATCGCTTCAAGAGTATACCTATTCTAATGATTACCTCTCGCAGCGGTGACAAACATCGTCAACGTGCCTTTGAAATTGGTGTGCAGCGCTATCTTGGGAAACCTTACCAAGAATTTGATTTGATGAAAAATGTATATGATTTATTAGGGGTTGTTCGTGTCCGAGAATGA
>xylefaMuMD
ATGAACGCACTTCGTGATGCGATGAGCCATGCTGTGCTTGGCTGGGTAAAGCCTGATCTAGATGAAGCTTTGGGCCAAGCACGCCAGGAGATTGAGTTATTCGTTGAGAACCCTGTAGACACTAGTCGGATACTTTCTTGCGCTGATTACCTGCATCAGGTGCAGGGCACCTTGCGAATGCTTGAATTATATGCTCCCGCAATGGTGGCCGAGGAAATGGAACGGCTAGCTAAGGTGATGCAAGTCGATGGAGTCAATGATCGCGAGGAAGCCTGTGCAGTACTGATGCGCGGCACTCTATTGCTGCCTGATTACCTGGAACGCTTGCAGAACGGTCATCGGGATATTCCAATTGTTCTTCTGCCTCTGCTTAACGAGATCCGTGCTGCGCGTGGCGAATCAAGATTGAATGAGAATGTGTTATTTGCTTTCGACCCTGAGGTGCGCAATGCCACTGAGGTTGAACTTGATCATGCACGTAGCAGTCTGACTGGATGTAATCGCCAACTGTTGGATACAGCTGCCAGTGCAGTCAAGGAAGAGTTGCTCCGAGTCAAAGAAGCTTTGGATCTGTATCTGCGTATCGGTGGCGATGTTACTGATTTAAGGACGCAGATTACCGAACTGAGTAGTGTTGCTGATACTTTAGCAATGATGGGTTTGGGCATGGCTGGCAGCTTGGTCCTGCAACAGCGTGATGCGTTATTGCGTATTGTTGAATCTGATGAGAAAGCTGATGAGGCGCTGTTGTTGGAGATCGCTGGCGCATTGCTCCATGTCGATGCTTCCTTGGACAACCAAGTCGCCAACTTGGGTGCAGAGACTGATGCGGATGTGGTTCTGGCAAACGCAGAAACACGTCGGACGTTAGATGTTCTGGCGCATGAGGCGATTAGCAATTTTACTGCAGCCCGTGAATGCTTTATTGCTTTCATTGAGAGTAATTGGGACCAAGCGCGCTTGCTTAAGGTCCCAGGTTTGCTCAGCGAAGTTGGCGGTGCGTTGTCAATTCTTGAGTTGTCACAAGCTGCAAGCTATCTGGAGGGTGTACGCCGTTATATCGAGTGTGAGCTAATTACCAAGCGTCGTGTGCCTGCTGCTCGTCAGCTGGACACTCTGGCTGATGCGATGGCCAGTTTGGAATACTACTTAGAAGCGTTGCGTGAGAGACGTCCTGGACGTGAGGACATACTCGAAATCACACGTAACAGTCTGGAAGCACTCTCTTACTGGCCCATCCCTGCTGAAGAGGGGAATAGCGTTGGTTCCCAACAGAGTACAAATGTGCTGACTTTATCTGCTGTGGCTACAGAATCTATGTCACCTGACGAAGCGCTACCAGAACTGACTGTGGTTGAAGATGGAACGGTTACCTTTCAGGAGGCGGTATCAGAATTACTTACATTAGTTGAGCCAGAAAGCGCCGACATCTTCGACGCATCGCTGGGGGAGCCGATGCAGCCCATTGTTACTGATCTATACGAAGGAGATCGACGCA---GCGAGTTGCCCACTGAATCCATGCCTGACGATGAGCCGGTTATCCAAAGTATACC-TACTGTTGTTGCACCGCTATCGTCTGGAGGTTTCGAAGATGATGTTGGGGTGATTATCGACAGTGATATCCGGGATGTATTTCTTGAGGAGCTTGATGAAGAGCAGGGTAATCTACGGCGCTTGCTGACGATCTGGGGTACTGCGCCGGATGACATGGACAGTTTGCGTCAGATCCGTCGTGTGTTTCATACCCTCAAAGGAAGTGGCCGATTGGTTGGGGCTCTCACCTTGGGTCATTTTGCGTGGAAGATCGAGAACCTGATTAATCGTGTCCTGGATGGTTCACGTGCAGCGAGTCCGGCTGTTGTCGCACTGGTCGAACGTGCCTGTGAAGTGGTACTTCCGGAGATGAATGCCGCTTTACGTGGTAAGGCTTCGATCAGCACTGATTTAGAAGCAACTCAGGCGCTGATTGATTTGGTTGCATCAGGTGAGGAGGCGTTCTATACGTCGCCAGATAGCATTGCTGACGACTCAGCCACATTAAAGTTGGTACCTCAGCTGATTGAGGGGGGCGCGCCTTTTTTCGTGGACAGTGTACTGCGTGAAATCCTTGAAGCCGAGATTGCTAACCATTTAGATACTATCAAGGATTGGTTAAATACTGCTGCTGGCCAATCTTACTCAGTCAACGAGTCATTACTACGTGCCGTACACACGTTGAATGGTGCTTTCGCTATGACTAAGATGCCGGAAATTACCCAGGTTATGCAGTCTGCGGAGACTTATATTAAGCGCCTGCTTACTAAGCACCAAAAAGCAAGCGTTGAAGGGGTGGGTGTGTTATCGGCAATGGCAACAGCGATTGTCGATACCTTGACTGCGTTGCGGAGTGATTCACCGCGTATTCCTTCGTTTGTGTCTTTGGTCTCATGCTTGTCTGAATTAGTGACGACAATGCCTGATGATGGCCAGTCGCAACAGCAGTACTTTGAAAGTGTGGCAGAACAAAACCTTGAAAGTGTCCCGGAGCAAACACAGGATGTGTCGCTAAGTAACGATGTATTGACTGATGTATACGATTTAAGTGTTAACTTGGATGTGCTTGAGCCATTAAGTGCTGTAGTCGAGCCAGAAAAGCATATTGTTGATAGACCTCAGCATGAGGTAGCGCATCAATACAACAATGTGGCCGCATCGACAATGAGTGATGTGGTGGCAGCTGACAGCAACTTAGATGTAGCAGCACATCAATACGACCTTGTTTCTGGTAACGAGTCACCTGCTGATGAACTTGGGTTGCTGGCTTTTGATGAACCAGCTTTTGAGTTGGTCGATCTCTTCGTTGAGGAGAGTAGCGACCTGCTTGACCATTGTGACAATTTATTAGCAAAGCTGCATGAAGCTCCACAAGACCGTGAGTTATTGGTTGGTTTACAACGTGACTTGCATACGCTTAAGGGCGGAGCACGTATGGCTGGGATCAATGCGATTGGTGATCTGGGTCATAGCATTGAATCGATGTTGGAATCAGTCATGGCTGATTACATTATGCTCAATCGTGATGATATGCGCTTGCTGGAATACAGCTTTGATTATTTGCATCAGATGTTGACACAGACGCGCCAACATCGCGTTGTGACAATGCCCAGCGATCTGGTCGCAACTCTCAAAGCACGTACACAGGGTGCTACGCATGATGGCATGTCAAACTTTGGTGAGGTTGCCGAGCGTTCCTTAATTGCTGATGTTTCTTCAAATACTCTTCTTGATAAAGAATCACAGGTTCTTCCAGATACGCCTGCCATACTCCCTCCGTTGTCGTTGCCAATCCCTTTGGAAGGTCAAGACGAGGACAGCTCTCTGGAACGTTTGGTTCAGGAGCAGGTACGCGTACGTGCTGATCTTCTTGATCGCTTGGTCAACCATGCTGGCGAAGTTGCTATCTATCGTTCGCAGTTGGAGCAGCGTTTAAGTGCTTTCCGTAATGCGATGTCTGAGTTGGGTCGTACCAACAC-GCGTCTGCGCGATCAGTTACGTCGACTTGATTTGGAAACTGAAGCGCAGATTGTAGCGCGTTACCAACACGAAAAAAGCCTAGTTTCACGTGACTTCGATCCATTGGAATTGGACCGTTTTTCCACTTTGCAACAACTCAGTCGTGCGTTAAACGAATCTGCAGCTGATTTGACGGGTCTACAAGGGGTACTCGACGAGCTGGCACGTCAATACGATGGCCTACTTCAGCAGCAATTTCGGGTTAGCTCAGAGTTACAAGATGGGCTGATGCGTGCACGCATGGTGCCTTTCAATAGCATCTTGCCGCGTTTGCGTCGTGTGGTGCGTCAAGCTGAAGCCGATACTAACAAGCATGTGCATTTAGTGCTGGAAGGTACTCACGGTGAGTTGGATCGCAACGTGATAGATCGTATGGTAGCGCCATTAGAACACATGCTGCGCAATGCGGTAGCACACGGTCTTGAGATGCCTGAGAAACGCCGCGCTGCTGGAAAAGCTGATGAGGGTAAGATCACGATTCAGCTGCAACGCGAAGGTTCTGAAATCCTGTTAAAGGTTTCCGACGATGGAGCTGGTTTGGATCGAGATGCGATTCAGCGTCGTGCCAAGCAGCGTGGTTTGATTCCGATAGATGTCAATCTTAGTGATGCAGAGTTGGATGGACTTATTTTCACCTCTGGGTTCACTACTTATGATGAGGTTAATCAGCTTGCTGGTCGTGGCGTTGGTATGGATGTCGTACGTAGCGAAGTGAGTCAGCTCGGTGGTTCGGTTAGCATCAACTCAGTACGCGGTCACGGCGTAACCTTCACTCTGCGTCTACCGCAGACACTAGCTGTGACCCAGGCAGTATTCATTCGGATTGGTCAGAGCACCTTTGCAGTTCCGGTGGCTTCAGTGATTGGTATCGGACGGATTGCACATGAGCGCTACAAATCTGACCATGAAAGCTACCATTACGATGGAGAACAGTACGTATTGTATGACCTAGGTTTCCTGATTGGGCAGCCTGGAATTCATGCTGATCGCCAACAGGTGCCATTATTATTGGTGCGCACTGGTGATTTGCGCGTTGCAGTAGCAGTCGACGAAGTGCTTGGCAATCGGGAAATTGTGGTCAAACCGGTTGGATTGCAGATCGCTTCGGTACCAGGGATCTATGGAGCTACGATCACTGGTGATGGTTGTGTGATTGTTATTCTGGATTTAGCGCCTTTGGTGCGTCGCTATTTAAATCAGCCGATGCATTTGGAGGTTGAAGAAGCACCGGTTACTCAGTCTCAGATGCCATTGGTCATGGTAGTCGATGATTCGCTCACCATGCGTAAGGTAACTAGCCGCGTATTGGAACGCCATAACTTCAGTGTTAGCGTTGCTCGCGATGGTATTGAAGCACTGGAACTGCTTGAAGAACGCATCCCAGACTTGATGTTGTTGGACATTGAGATGCCACGCATGGATGGTTACGAACTAGTCGCTGCTATGCGCGCTGATGATCGCTTCAAGAGTATACCTATTCTAATGATTACCTCTCGCAGCGGTGACAAACATCGTCAACGTGCCTTTGAAATTGGTGTGCAGCGCTATCTTGGGAAACCTTACCAAGAATTTGATTTGATGAAAAATGTATATGATTTATTAGGGGTTGTTCGTGTCCGGGAATGA
>xylefaM23s
ATGAACGCACTTCGTGATGCGATGAGCCATGCTGTGCTTGGCTGGGTAAAGCCTGATCTAGATGAAGCTTTGGGCCAAGCACGCCAGGAGATTGAGTTATTCGTTGAGAACCCTGTAGACACTAGTCGGATACTTTCTTGCGCTGATTACCTGCATCAGGTGCAGGGTACCTTGCGAATGCTTGAATTATATGCTCCCGCAATGGTGGCCGAGGAAATGGAACGGCTAGCTAAGGTGATGCAAGTCGATGGAGTCAATGATCGCGAGGAAGCCTGTGCAGTACTGATGCGCGGCACTCTATTGCTGCCTGATTACCTGGAACGCTTGCAGAACGGTCATCGTGATATTCCAATTGTTCTTCTGCCTCTGCTTAACGAGATCCGTGCTGCGCGTGGCGAATCAAGATTGAATGAGAATGTGTTATTTGCTTTCGACCCTGAGGTGCGCAATGCCACTGAGGTTGAACTTGATCATGCACGTAGCAGTCTGACTGGATGTAATCGCCAACTGTTGGATACAGCTGCCAGTGCAGTCAAGGAAGAGTTGCTCCGAGTCAAAGAAGCTTTGGATCTGTATCTGCGTATCGGTGGCGATGTTACTGATTTAAGGACGCAGATTACCGTACTGAGTAGTGTTGCTGATACTTTAGCAATGATGGGTTTGGGCATGGCTGGCAGCTTGGTCCTGCAACAGCGTGATGCGTTATTGCGTATTGTTGAATCTGATGAGAAAGCTGATGAGGCGCTGTTGTTGGAGATCGCTGGCGCATTGCTCCATGTCGATGCTTCCTTGGACAACCAAGTCGCCAACTTGGGTGCAGAGACTGATGCGGATGTGGTTCTGGCAAACGCAGAAACACGTCGGACGTTAGATGTTCTGGCGCATGAGGCGATTAGCAATTTTACTGCAGCCCGTGAATGCTTTATTGCTTTCATTGAGAGTAATTGGGACCAAGCGCGCTTGCTTAAGGTCCCAGGTTTGCTCAGCGAAGTTGGCGGTGCGTTGTCAATTCTTGAGTTGTCACAAGCTGCAAGCTATCTGGAGGGTGTACGCCGTTATATCGAGTGTGAGCTAATTACCAAGCGTCGTGTGCCTGCTGCTCGTCAGCTGGACACTCTGGCTGATGCGATGGCCAGTTTGGAATACTACTTAGAAGCGTTGCGTGAGAGACGTCCTGGACGTGAGGACATACTCGAAATCACACGTAACAGTCTGGAAGCACTCTCTTACTGGCCCATCCCTGCTGAAGAGGGGGATAGCGTTGGTTCCCAACAGAGTACAGATGTGCTGACTTTATCTGCTGTGGCTACAGAATCTATGTCACCTAACGAAGCGCTACCAGAACTGACTGTGGTTGAAGATGGAACGGTTACCTTTCAGGAGGCGGTATCAGAATTACTTACATTAGTTGAGCCAGAAAGCGCCGACATCTTCGACGCATCGCTGGGGGAGCCGATGCAGCCCATTGTTACTGATCTATACGAAGGAGATCGACGCA---GCGAGTTGCCCACTGAATCCATGCCTGACGATGAGACGGTTATCCAAAGTATACC-TACTGTTGTTGCACCGCTATCGTCTGGAGGTTTCGAAGATGATGTTGGGGTGATTATCGACAGTGATATCCGGGATGTATTTCTTGAGGAGCTTGATGAAGAGCAGGGTAATCTACGGCGCTTGCTGACGATCTGGGGTACTGCGCCGGATGACATGGACAGTTTGCGTCAGATCCGTCGTGTGTTTCATACCCTCAAAGGAAGTGGCCGATTGGTTGGGGCTCTCACCTTGGGTCATTTTGCGTGGAAGATCGAGAACCTGATTAATCGTGTCCTGGATGGTTCACGTGCAGCGAGTCCGGCTGTTGTCGCACTGGTCGAACGTGCCTGTGAAGTGGTACTTCCGGAGATGAATGCCGCTTTACGTGGTAAGGCTTCGATCAGCACTGATTTAGAAGCAACTCAGGCGCTGATTGATTTGGTTGCATCAGGTGAGGAGGCGTTCTATACGTCGCCAGATAGCATTGCTGACGACTCAGCCACATTAAAGTTGGTACCTCAGCTGATTGAGGGGGGCGCGCCTTTTTTCGTGGACAGTGTACTGCGTGAAATCCTTGAAGCCGAGATTGCTAACCATTTGGATACTATCAAGGATTGGTTAAATACTGCTGCTGGCCAATCTTACTCAGTCAACGAGTCATTACTACGTGCCGTACACACGTTGAATGGTGCTTTCGCTATGACTAAGATGCCGGAAATTACCCAGGTTATGCAGTCTGCGGAGACTTATATTAAGCGCCTGCTTACTAAGCACCAAAAAGCAAGCGTTGAAGGGGTGGGTGTGTTATCGGCAATGGCAACAGCGATTGCCGATACCTTGACTGCGTTGCGGAGTGATTCACCGCGTATTCCTTCGTTTGTGTCTTTGGTCTCATGCTTGTCTGAATTAGTGACGACAATGCCTGATGGTGGCCAGTCGCAACAGCAGTACTTTGAAAGTGTGGCAGAACAAAACCTTGAAAGTGTCCCGGAGCAAACACAGGATGTGTCGCTAAGTAACGATGTATTGACTGATGTATACGATTTAAGTGTTAACTTGGATGTGCTTGAGCCATTAAGTGCTGTAGTCGAGCCAGAAAAGCATATTGTTGATAGACCTCAGCATGAGGTAGCGCATCAATACAACAATGTGGCCGCATCGACAATGAGTGATGTGGTGGCAGCTGACAGCAACTTAGATGTAGCAGCACATCAATACGACCTTGTTTCTGGTAACGAGTCACCTGCTGATGAACTTGGGTTGCTGGCTTTTGATGAACCAGCTTTTGAGTTGGTCGATCTCTTCGTTGAGGAGAGTAGCGACCTGCTTGACCATTGTGACAATTTATTAGCAAAGCTGCATGAAGCTCCACAAGACCGTGAGTTATTGGTTGGTTTACAACGTGACTTGCATACGCTTAAGGGCGGAGCACGTATGGCTGGGATCAATGCGATTGGTGATCTGGGTCATAGCATTGAATCGATGTTGGAATCAGTCATGGCTGATTACATTATGCTCAATCGTGATGATATGCGCTTGCTGGAATACAGCTTTGATTATTTGCATCAGATGTTGACACAGACGCGCCAACATCGCGTTGTGACAATGCCCAGCGATCTGGTCGCAACTCTCAAAGCACGTACACAGGGTGCTACGCATGATGGCATGTCAAACTTTGGTGAGGTTGCCGAGCTTTCCTTAATTGCTGATGTTTCTTCAAATACTCTTCTTGATAAAGAATCACAGGTTCTTCCAGATACGCCTGCCATACTCCCTCCGCTGTCGTTGCCAATCCCTTTGGAAGGTCAAGACGAGGACAGCTCTCTGGAACGTTTGGTTCAGGAGCAGGTACGCGTACGTGCTGATCTTCTTGATCGCTTGGTCAACCATGCTGGCGAAGTTGCTATCTATCGTTCGCAGTTGGAGCAGCGTTTAAGTGCTTTCCGTAATGCGATGTCTGAGTTGGGTCGTACCAACAC-GCGTCTGCGCGATCAGTTACGTCGACTTGATTTGGAAACTGAAGCGCAGATTGTAGCGCGTTACCAACACGAAAAAAGCCTAGTTTCACGTGACTTCGATCCATTGGAATTGGACCGTTTTTCCACTTTGCAACAACTCAGTCGTGCGTTAAACGAATCTGCAGCTGATTTGACGGGTCTACAAGGGGTACTCGACGAGCTGGCACGTCAATACGATGGCCTACTTCAGCAGCAATTTCGGGTTAGCTCAGAGTTACAAGATGGGCTGATGCGTGCACGCATGGTGCCTTTCAATAGCATCTTGCCGCGTTTGCGTCGTGTGGTGCGTCAAGCTGAAGCCGATACTAACAAGCATGTGCATTTAGTGCTGGAAGGTACTCACGGTGAGTTGGATCGCAACGTGATAGATCGTATGGTAGCGCCATTAGAACACATGCTGCGCAATGCGGTAGCACACGGTCTTGAGATGCCTGAGAAACGCCGCGCTGCTGGAAAAGCTGATGAGGGTAAGATCACGATTCAGCTGCAACGCGAAGGTTCTGAAATCCTGTTAAAGGTTTCCGACGATGGAGCTGGTTTGGATCGAGATGCGATTCAGCGTCGTGCCAAGCAGCGTGGTTTGATTCCGATAGATGTCAATCTTAGTGATGCAGAGTTGGATGGAATTATTTTCACCTCTGGGTTCACTACTTATGATGAGGTTAATCAGCTTGCTGGTCGTGGCGTTGGTATGGATGTCGTACGTAGCGAAGTGAGTCAGCTCGGTGGTTCGGTTAGCATCAACTCAGTACGCGGTCACGGCGTAACCTTCACTCTGCGTCTACCGCAGACACTAGCTGTGACCCAGGCAGTATTCATTCGGATTGGTCAGAGCACCTTTGCAGTTCCGGTGGCTTCAGTGATTGGTATCGGACGGATTGCACATGAGCGCTACAAATCTGACCATGAAAGCTACCATTACGATGGAGAACAGTACGTATTGTATGACCTAGGTTTCCTGATTGGGCAGCCTGGAATTCATGCTGATCGCCAACAGGTGCCATTATTATTGGTGCGCACTGGTGATTTGCGCGTTGCAGTAGCAGTCGACGAGGTGCTTGGCAATCGGGAAATTGTGGTCAAACCGGTTGGATTGCAGATCGCTTCGGTACCAGGGATCTATGGAGCTACGATCACTGGTGATGGTTGTGTGATTGTTATTCTGGATTTAGCGCCTTTGGTGCGTCGCTATTTAAATCAGCCGATACATTTGGAGGTTGAAGAAGCACCGGTTACTCAGTCTCAGATGCCATTGGTCATGGTAGTCGATGATTCGCTCACCATGCGTAAGGTAACTAGCCGCGTATTGGAACGCCATAACTTCAGTGTTAGCGTTGCTCGCGATGGTATTGAAGCACTGGAACTGCTTGAAGAACGCATCCCAGACTTGATGTTGTTGGACATTGAGATGCCACGCATGGATGGTTACGAACTAGTCGCTGCTATGCGCGCTGATGATCGCTTCAAGAGTATACCTATTCTAATGATTACCTCTCGCAGCGGTGACAAACATCGTCAACGTGCCTTTGAAATTGGTGTGCAGCGCTATCTTGGGAAACCTTACCAAGAATTTGATTTGATGAAAAATGTATATGATTTATTAGGGGTTGTTCGTGTCCGAGAATGA
>xylefastag
ATGAACGCACTTCGTGATGCGATGAGCCATGCTGTGCTTGGCTGGGTAAAGCCTGATCTAGATGAAGCTTTGGGCCAAGCACGCCAGGAGATTGAGTTATTCGTTGAGAACCCTGTAGACACTAGTCGGATACTTTCTTGCGCTGATTACCTGCATCAGGTGCAGGGTACCTTGCGAATGCTTGAATTATATGCTCCCGCAATGGTGGCCGAGGAAATGGAACGGCTAGCTAAGGTGATGCAAGTCGATGGAGTCAATGATCGCGAGGAAGCCTGTGCAGTACTGATGCGCGGCACTCTATTGCTGCCTGATTACCTGGAACGCTTGCAGAACGGTCATCGTGATATTCCAATTGTTCTTCTGCCTCTGCTTAACGAGATCCGTGCTGCGCGTGGCGAATCAAGATTGAATGAGAATGTGTTATTTGCTTTCGACCCTGAGGTGCGCAATGCCACTGAGGTTGAACTTGATCATGCACGTAGCAGTCTGACTGGATGTAATCGCCAACTGTTGGATACAGCTGCCAGTGCAGTCAAGGAAGAGTTGCTCCGAGTCAAAGAAGCTTTGGATCTGTATCTGCGTATCGGTGGCGATGTTACTGATTTAAGGACGCAGATTACCGTACTGAGTAGTGTTGCTGATACTTTAGCAATGATGGGTTTGGGCATGGCTGGCAGCTTGGTCCTGCAACAGCGTGATGCGTTATTGCGTATTGTTGAATCTGATGAGAAAGCTGATGAGGCGCTGTTGTTGGAGATCGCTGGCGCATTGCTCCATGTCGATGCTTCCTTGGACAACCAAGTCGCCAACTTGGGTGCAGAGACTGATGCGGATGTGGTTCTGGCAAACGCAGAAACACGTCGGACGTTAGATGTTCTGGCGCATGAGGCGATTAGCAATTTTACTGCAGCCCGTGAATGCTTTATTGCTTTCATTGAGAGTAATTGGGACCAAGCGCGCTTGCTTAAGGTCCCAGGTTTGCTCAGCGAAGTTGGCGGTGCGTTGTCAATTCTTGAGTTGTCACAAGCTGCAAGCTATCTGGAGGGTGTACGCCGTTATATCGAGTGTGAGCTAATTACCAAGCGTCGTGTGCCTGCTGCTCGTCAGCTGGACACTCTGGCTGATGCGATGGCCAGTTTGGAATACTACTTAGAAGCGTTGCGTGAGAGACGTCCTGGACGTGAGGACATACTCGAAATCACACGTAACAGTCTGGAAGCACTCTCTTACTGGCCCATCCCTGCTGAAGAGGGGGATAGCGTTGGTTCCCAACAGAGTACAGATGTGCTGACTTTATCTGCTGTGGCTACAGAATCTATGTCACCTAACGAAGCGCTACCAGAACTGACTGTGGTTGAAGATGGAACGGTTACCTTTCAGGAGGCGGTATCAGAATTACTTACATTAGTTGAGCCAGAAAGCGCCGACATCTTCGACGCATCGCTGGGGGAGCCGATGCAGCCCATTGTTACTGATCTATACGAAGGAGATCGACGCA---GCGAGTTGCCCACTGAATCCATGCCTGACGATGAGACGGTTATCCAAAGTATACC-TACTGTTGTTGCACCGCTATCGTCTGGAGGTTTCGAAGATGATGTTGGGGTGATTATCGACAGTGATATCCGGGATGTATTTCTTGAGGAGCTTGATGAAGAGCAGGGTAATCTACGGCGCTTGCTGACGATCTGGGGTACTGCGCCGGATGACATGGACAGTTTGCGTCAGATCCGTCGTGTGTTTCATACCCTCAAAGGAAGTGGCCGATTGGTTGGGGCTCTCACCTTGGGTCATTTTGCGTGGAAGATCGAGAACCTGATTAATCGTGTCCTGGATGGTTCACGTGCAGCGAGTCCGGCTGTTGTCGCACTGGTCGAACGTGCCTGTGAAGTGGTACTTCCGGAGATGAATGCCGCTTTACGTGGTAAGGCTTCGATCAGCACTGATTTAGAAGCAACTCAGGCGCTGATTGATTTGGTTGCATCAGGTGAGGAGGCGTTCTATACGTCGCCAGATAGCATTGCTGACGACTCAGCCACATTAAAGTTGGTACCTCAGCTGATTGAGGGGGGCGCGCCTTTTTTCGTGGACAGTGTACTGCGTGAAATCCTTGAAGCCGAGATTGCTAACCATTTGGATACTATCAAGGATTGGTTAAATACTGCTGCTGGCCAATCTTACTCAGTCAACGAGTCATTACTACGTGCCGTACACACGTTGAATGGTGCTTTCGCTATGACTAAGATGCCGGAAATTACCCAGGTTATGCAGTCTGCGGAGACTTATATTAAGCGCCTGCTTACTAAGCACCAAAAAGCAAGCGTTGAAGGGGTGGGTGTGTTATCGGCAATGGCAACAGCGATTGCCGATACCTTGACTGCGTTGCGGAGTGATTCACCGCGTATTCCTTCGTTTGTGTCTTTGGTCTCATGCTTGTCTGAATTAGTGACGACAATGCCTGATGGTGGCCAGTCGCAACAGCAGTACTTTGAAAGTGTGGCAGAACAAAACCTTGAAAGTGTCCCGGAGCAAACACAGGATGTGTCGCTAAGTAACGATGTATTGACTGATGTATACGATTTAAGTGTTAACTTGGATGTGCTTGAGCCATTAAGTGCTGTAGTCGAGCCAGAAAAGCATATTGTTGATAGACCTCAGCATGAGGTAGCGCATCAATACAACAATGTGGCCGCATCGACAATGAGTGATGTGGTGGCAGCTGACAGCAACTTAGATGTAGCAGCACATCAATACGACCTTGTTTCTGGTAACGAGTCACCTGCTGATGAACTTGGGTTGCTGGCTTTTGATGAACCAGCTTTTGAGTTGGTCGATCTCTTCGTTGAGGAGAGTAGCGACCTGCTTGACCATTGTGACAATTTATTAGCAAAGCTGCATGAAGCTCCACAAGACCGTGAGTTATTGGTTGGTTTACAACGTGACTTGCATACGCTTAAGGGCGGAGCACGTATGGCTGGGATCAATGCGATTGGTGATCTGGGTCATAGCATTGAATCGATGTTGGAATCAGTCATGGCTGATTACATTATGCTCAATCGTGATGATATGCGCTTGCTGGAATACAGCTTTGATTATTTGCATCAGATGTTGACACAGACGCGCCAACATCGCGTTGTGACAATGCCCAGCGATCTGGTCGCAACTCTCAAAGCACGTACACAGGGTGCTACGCATGATGGCATGTCAAACTTTGGTGAGGTTGCCGAGCTTTCCTTAATTGCTGATGTTTCTTCAAATACTCTTCTTGATAAAGAATCACAGGTTCTTCCAGATACGCCTGCCATACTCCCTCCGCTGTCGTTGCCAATCCCTTTGGAAGGTCAAGACGAGGACAGCTCTCTGGAACGTTTGGTTCAGGAGCAGGTACGCGTACGTGCTGATCTTCTTGATCGCTTGGTCAACCATGCTGGCGAAGTTGCTATCTATCGTTCGCAGTTGGAGCAGCGTTTAAGTGCTTTCCGTAATGCGATGTCTGAGTTGGGTCGTACCAACAC-GCGTCTGCGCGATCAGTTACGTCGACTTGATTTGGAAACTGAAGCGCAGATTGTAGCGCGTTACCAACACGAAAAAAGCCTAGTTTCACGTGACTTCGATCCATTGGAATTGGACCGTTTTTCCACTTTGCAACAACTCAGTCGTGCGTTAAACGAATCTGCAGCTGATTTGACGGGTCTACAAGGGGTACTCGACGAGCTGGCACGTCAATACGATGGCCTACTTCAGCAGCAATTTCGGGTTAGCTCAGAGTTACAAGATGGGCTGATGCGTGCACGCATGGTGCCTTTCAATAGCATCTTGCCGCGTTTGCGTCGTGTGGTGCGTCAAGCTGAAGCCGATACTAACAAGCATGTGCATTTAGTGCTGGAAGGTACTCACGGTGAGTTGGATCGCAACGTGATAGATCGTATGGTAGCGCCATTAGAACACATGCTGCGCAATGCGGTAGCACACGGTCTTGAGATGCCTGAGAAACGCCGCGCTGCTGGAAAAGCTGATGAGGGTAAGATCACGATTCAGCTGCAACGCGAAGGTTCTGAAATCCTGTTAAAGGTTTCCGACGATGGAGCTGGTTTGGATCGAGATGCGATTCAGCGTCGTGCCAAGCAGCGTGGTTTGATTCCGATAGATGTCAATCTTAGTGATGCAGAGTTGGATGGAATTATTTTCACCTCTGGGTTCACTACTTATGATGAGGTTAATCAGCTTGCTGGTCGTGGCGTTGGTATGGATGTCGTACGTAGCGAAGTGAGTCAGCTCGGTGGTTCGGTTAGCATCAACTCAGTACGCGGTCACGGCGTAACCTTCACTCTGCGTCTACCGCAGACACTAGCTGTGACCCAGGCAGTATTCATTCGGATTGGTCAGAGCACCTTTGCAGTTCCGGTGGCTTCAGTGATTGGTATCGGACGGATTGCACATGAGCGCTACAAATCTGACCATGAAAGCTACCATTACGATGGAGAACAGTACGTATTGTATGACCTAGGTTTCCTGATTGGGCAGCCTGGAATTCATGCTGATCGCCAACAGGTGCCATTATTATTGGTGCGCACTGGTGATTTGCGCGTTGCAGTAGCAGTCGACGAGGTGCTTGGCAATCGGGAAATTGTGGTCAAACCGGTTGGATTGCAGATCGCTTCGGTACCAGGGATCTATGGAGCTACGATCACTGGTGATGGTTGTGTGATTGTTATTCTGGATTTAGCGCCTTTGGTGCGTCGCTATTTAAATCAGCCGATACATTTGGAGGTTGAAGAAGCACCGGTTACTCAGTCTCAGATGCCATTGGTCATGGTAGTCGATGATTCGCTCACCATGCGTAAGGTAACTAGCCGCGTATTGGAACGCCATAACTTCAGTGTTAGCGTTGCTCGCGATGGTATTGAAGCACTGGAACTGCTTGAAGAACGCATCCCAGACTTGATGTTGTTGGACATTGAGATGCCACGCATGGATGGTTACGAACTAGTCGCTGCTATGCGCGCTGATGATCGCTTCAAGAGTATACCTATTCTAATGATTACCTCTCGCAGCGGTGACAAACATCGTCAACGTGCCTTTGAAATTGGTGTGCAGCGCTATCTTGGGAAACCTTACCAAGAATTTGATTTGATGAAAAATGTATATGATTTATTAGGGGTTGTTCGTGTCCGAGAATGA
>xylefaGB54
ATGAACGCACTTCGTGATGCGATGAGCCATGCTGTGCTTGGCTGGGTAAAGCCTGATCTAGATGAAGCTTTGGGCCAAGCACGCCAGGAGATTGAGTTATTCGTTGAGAACCCTGTAGACACTAGTCGGATACTTTCTTGCGCTGATTACCTGCATCAGGTGCAGGGTACCTTGCGAATGCTTGAATTATATGCTCCCGCAATGGTGGCCGAGGAAATGGAACGGCTAGCTAAGGTGATGCAAGTCGATGGAGTCAATGATCGCGAGGAAGCCTGTGCAGTACTGATGCGCGGCACTCTATTGCTGCCTGATTACCTGGAACGCTTGCAGAACGGTCATCGTGATATTCCAATTGTTCTTCTGCCTCTGCTTAACGAGATCCGTGCTGCGCGTGGCGAATCAAGATTGAATGAGAATGTGTTATTTGCTTTCGACCCTGAGGTGCGCAATGCCACTGAGGTTGAACTTGATCATGCACGTAGCAGTCTGACTGGATGTAATCGCCAACTGTTGGATACAGCTGCCAGTGCAGTCAAGGAAGAGTTGCTCCGAGTCAAAGAAGCTTTGGATCTGTATCTGCGTATCGGTGGCGATGTTACTGATTTAAGGACGCAGATTACCGTACTGAGTAGTGTTGCTGATACTTTAGCAATGATGGGTTTGGGCATGGCTGGCAGCTTGGTCCTGCAACAGCGTGATGCGTTATTGCGTATTGTTGAATCTGATGAGAAAGCTGATGAGGCGCTGTTGTTGGAGATCGCTGGCGCATTGCTCCATGTCGATGCTTCCTTGGACAACCAAGTCGCCAACTTGGGTGCAGAGACTGATGCGGATGTGGTTCTGGCAAACGCAGAAACACGTCGGACGTTAGATGTTCTGGCGCATGAGGCGATTAGCAATTTTACTGCAGCCCGTGAATGCTTTATTGCTTTCATTGAGAGTAATTGGGACCAAGCGCGCTTGCTTAAGGTCCCAGGTTTGCTCAGCGAAGTTGGCGGTGCGTTGTCAATTCTTGAGTTGTCACAAGCTGCAAGCTATCTGGAGGGTGTACGCCGTTATATCGAGTGTGAGCTAATTACCAAGCGTCGTGTGCCTGCTGCTCGTCAGCTGGACACTCTGGCTGATGCGATGGCCAGTTTGGAATACTACTTAGAAGCGTTGCGTGAGAGACGTCCTGGACGTGAGGACATACTCGAAATCACACGTAACAGTCTGGAAGCACTCTCTTACTGGCCCATCCCTGCTGAAGAGGGGGATAGCGTTGGTTCCCAACAGAGTACAGATGTGCTGACTTTATCTGCTGTGGCTACAGAATCTATGTCACCTAACGAAGCGCTACCAGAACTGACTGTGGTTGAAGATGGAACGGTTACCTTTCAGGAGGCGGTATCAGAATTACTTACATTAGTTGAGCCAGAAAGCGCCGACATCTTCGACGCATCGCTGGGGGAGCCGATGCAGCCCATTGTTACTGATCTATACGAAGGAGATCGACGCA---GCGAGTTGCCCACTGAATCCATGCCTGACGATGAGACGGTTATCCAAAGTATACC-TACTGTTGTTGCACCGCTATCGTCTGGAGGTTTCGAAGATGATGTTGGGGTGATTATCGACAGTGATATCCGGGATGTATTTCTTGAGGAGCTTGATGAAGAGCAGGGTAATCTACGGCGCTTGCTGACGATCTGGGGTACTGCGCCGGATGACATGGACAGTTTGCGTCAGATCCGTCGTGTGTTTCATACCCTCAAAGGAAGTGGCCGATTGGTTGGGGCTCTCACCTTGGGTCATTTTGCGTGGAAGATCGAGAACCTGATTAATCGTGTCCTGGATGGTTCACGTGCAGCGAGTCCGGCTGTTGTCGCACTGGTCGAACGTGCCTGTGAAGTGGTACTTCCGGAGATGAATGCCGCTTTACGTGGTAAGGCTTCGATCAGCACTGATTTAGAAGCAACTCAGGCGCTGATTGATTTGGTTGCATCAGGTGAGGAGGCGTTCTATACGTCGCCAGATAGCATTGCTGACGACTCAGCCACATTAAAGTTGGTACCTCAGCTGATTGAGGGGGGCGCGCCTTTTTTCGTGGACAGTGTACTGCGTGAAATCCTTGAAGCCGAGATTGCTAACCATTTGGATACTATCAAGGATTGGTTAAATACTGCTGCTGGCCAATCTTACTCAGTCAACGAGTCATTACTACGTGCCGTACACACGTTGAATGGTGCTTTCGCTATGACTAAGATGCCGGAAATTACCCAGGTTATGCAGTCTGCGGAGACTTATATTAAGCGCCTGCTTACTAAGCACCAAAAAGCAAGCGTTGAAGGGGTGGGTGTGTTATCGGCAATGGCAACAGCGATTGCCGATACCTTGACTGCGTTGCGGAGTGATTCACCGCGTATTCCTTCGTTTGTGTCTTTGGTCTCATGCTTGTCTGAATTAGTGACGACAATGCCTGATGGTGGCCAGTCGCAACAGCAGTACTTTGAAAGTGTGGCAGAACAAAACCTTGAAAGTGTCCCGGAGCAAACACAGGATGTGTCGCTAAGTAACGATGTATTGACTGATGTATACGATTTAAGTGTTAACTTGGATGTGCTTGAGCCATTAAGTGCTGTAGTCGAGCCAGAAAAGCATATTGTTGATAGACCTCAGCATGAGGTAGCGCATCAATACAACAATGTGGCCGCATCGACAATGAGTGATGTGGTGGCAGCTGACAGCAACTTAGATGTAGCAGCACATCAATACGACCTTGTTTCTGGTAACGAGTCACCTGCTGATGAACTTGGGTTGCTGGCTTTTGATGAACCAGCTTTTGAGTTGGTCGATCTCTTCGTTGAGGAGAGTAGCGACCTGCTTGACCATTGTGACAATTTATTAGCAAAGCTGCATGAAGCTCCACAAGACCGTGAGTTATTGGTTGGTTTACAACGTGACTTGCATACGCTTAAGGGCGGAGCACGTATGGCTGGGATCAATGCGATTGGTGATCTGGGTCATAGCATTGAATCGATGTTGGAATCAGTCATGGCTGATTACATTATGCTCAATCGTGATGATATGCGCTTGCTGGAATACAGCTTTGATTATTTGCATCAGATGTTGACACAGACGCGCCAACATCGCGTTGTGACAATGCCCAGCGATCTGGTCGCAACTCTCAAAGCACGTACACAGGGTGCTACGCATGATGGCATGTCAAACTTTGGTGAGGTTGCCGAGCTTTCCTTAATTGCTGATGTTTCTTCAAATACTCTTCTTGATAAAGAATCACAGGTTCTTCCAGATACGCCTGCCATACTCCCTCCGCTGTCGTTGCCAATCCCTTTGGAAGGTCAAGACGAGGACAGCTCTCTGGAACGTTTGGTTCAGGAGCAGGTACGCGTACGTGCTGATCTTCTTGATCGCTTGGTCAACCATGCTGGCGAAGTTGCTATCTATCGTTCGCAGTTGGAGCAGCGTTTAAGTGCTTTCCGTAATGCGATGTCTGAGTTGGGTCGTACCAACAC-GCGTCTGCGCGATCAGTTACGTCGACTTGATTTGGAAACTGAAGCGCAGATTGTAGCGCGTTACCAACACGAAAAAAGCCTAGTTTCACGTGACTTCGATCCATTGGAATTGGACCGTTTTTCCACTTTGCAACAACTCAGTCGTGCGTTAAACGAATCTGCAGCTGATTTGACGGGTCTACAAGGGGTACTCGACGAGCTGGCACGTCAATACGATGGCCTACTTCAGCAGCAATTTCGGGTTAGCTCAGAGTTACAAGATGGGCTGATGCGTGCACGCATGGTGCCTTTCAATAGCATCTTGCCGCGTTTGCGTCGTGTGGTGCGTCAAGCTGAAGCCGATACTAACAAGCATGTGCATTTAGTGCTGGAAGGTACTCACGGTGAGTTGGATCGCAACGTGATAGATCGTATGGTAGCGCCATTAGAACACATGCTGCGCAATGCGGTAGCACACGGTCTTGAGATGCCTGAGAAACGCCGCGCTGCTGGAAAAGCTGATGAGGGTAAGATCACGATTCAGCTGCAACGCGAAGGTTCTGAAATCCTGTTAAAGGTTTCCGACGATGGAGCTGGTTTGGATCGAGATGCGATTCAGCGTCGTGCCAAGCAGCGTGGTTTGATTCCGATAGATGTCAATCTTAGTGATGCAGAGTTGGATGGAATTATTTTCACCTCTGGGTTCACTACTTATGATGAGGTTAATCAGCTTGCTGGTCGTGGCGTTGGTATGGATGTCGTACGTAGCGAAGTGAGTCAGCTCGGTGGTTCGGTTAGCATCAACTCAGTACGCGGTCACGGCGTAACCTTCACTCTGCGTCTACCGCAGACACTAGCTGTGACCCAGGCAGTATTCATTCGGATTGGTCAGAGCACCTTTGCAGTTCCGGTGGCTTCAGTGATTGGTATCGGACGGATTGCACATGAGCGCTACAAATCTGACCATGAAAGCTACCATTACGATGGAGAACAGTACGTATTGTATGACCTAGGTTTCCTGATTGGGCAGCCTGGAATTCATGCTGATCGCCAACAGGTGCCATTATTATTGGTGCGCACTGGTGATTTGCGCGTTGCAGTAGCAGTCGACGAGGTGCTTGGCAATCGGGAAATTGTGGTCAAACCGGTTGGATTGCAGATCGCTTCGGTACCAGGGATCTATGGAGCTACGATCACTGGTGATGGTTGTGTGATTGTTATTCTGGATTTAGCGCCTTTGGTGCGTCGCTATTTAAATCAGCCGATACATTTGGAGGTTGAAGAAGCACCGGTTACTCAGTCTCAGATGCCATTGGTCATGGTAGTCGATGATTCGCTCACCATGCGTAAGGTAACTAGCCGCGTATTGGAACGCCATAACTTCAGTGTTAGCGTTGCTCGCGATGGTATTGAAGCACTGGAACTGCTTGAAGAACGCATCCCAGACTTGATGTTGTTGGACATTGAGATGCCACGCATGGATGGTTACGAACTAGTCGCTGCTATGCGCGCTGATGATCGCTTCAAGAGTATACCTATTCTAATGATTACCTCTCGCAGCGGTGACAAACATCGTCAACGTGCCTTTGAAATTGGTGTGCAGCGCTATCTTGGGAAACCTTACCAAGAATTTGATTTGATGAAAAATGTATATGATTTATTAGGGGTTGTTCGTGTCCGAGAATGA
>xylefaTem1
ATGAACGCACTTCGTGATGCGATGAGCCATGCTGTGCTTGGCTGGGTAAAGCCTGATCTAGATGAAGCTTTGGGCCAAGCACGCCAGGAGATTGAGTTATTCGTTGAGAACCCTGTAGACACTAGTCGGATACTTTCTTGCGCTGATTACCTGCATCAGGTGCAGGGTACCTTGCGAATGCTTGAATTATATGCTCCCGCAATGGTGGCCGAGGAAATGGAACGGCTAGCTAAGGTGATGCAAGTCGATGGAGTCAATGATCGCGAGGAAGCCTGTGCAGTACTGATGCGCGGCACTCTATTGCTGCCTGATTACCTGGAACGCTTGCAGAACGGTCATCGTGATATTCCAATTGTTCTTCTGCCTCTGCTTAACGAGATCCGTGCTGCGCGTGGCGAATCAAGATTGAATGAGAATGTGTTATTTGCTTTCGACCCTGAGGTGCGCAATGCCACTGAGGTTGAACTTGATCATGCACGTAGCAGTCTGACTGGATGTAATCGCCAACTGTTGGATACAGCTGCCAGTGCAGTCAAGGAAGAGTTGCTCCGAGTCAAAGAAGCTTTGGATCTGTATCTGCGTATCGGTGGCGATGTTACTGATTTAAGGACGCAGATTACCGTACTGAGTAGTGTTGCTGATACTTTAGCAATGATGGGTTTGGGCATGGCTGGCAGCTTGGTCCTGCAACAGCGTGATGCGTTATTGCGTATTGTTGAATCTGATGAGAAAGCTGATGAGGCGCTGTTGTTGGAGATCGCTGGCGCATTGCTCCATGTCGATGCTTCCTTGGACAACCAAGTCGCCAACTTGGGTGCAGAGACTGATGCGGATGTGGTTCTGGCAAACGCAGAAACACGTCGGACGTTAGATGTTCTGGCGCATGAGGCGATTAGCAATTTTACTGCAGCCCGTGAATGCTTTATTGCTTTCATTGAGAGTAATTGGGACCAAGCGCGCTTGCTTAAGGTCCCAGGTTTGCTCAGCGAAGTTGGCGGTGCGTTGTCAATTCTTGAGTTGTCACAAGCTGCAAGCTATCTGGAGGGTGTACGCCGTTATATCGAGTGTGAGCTAATTACCAAGCGTCGTGTGCCTGCTGCTCGTCAGCTGGACACTCTGGCTGATGCGATGGCCAGTTTGGAATACTACTTAGAAGCGTTGCGTGAGAGACGTCCTGGACGTGAGGACATACTCGAAATCACACGTAACAGTCTGGAAGCACTCTCTTACTGGCCCATCCCTGCTGAAGAGGGGGATAGCGTTGGTTCCCAACAGAGTACAGATGTGCTGACTTTATCTGCTGTGGCTACAGAATCTATGTCACCTAACGAAGCGCTACCAGAACTGACTGTGGTTGAAGATGGAACGGTTACCTTTCAGGAGGCGGTATCAGAATTACTTACATTAGTTGAGCCAGAAAGCGCCGACATCTTCGACGCATCGCTGGGGGAGCCGATGCAGCCCATTGTTACTGATCTATACGAAGGAGATCGACGCA---GCGAGTTGCCCACTGAATCCATGCCTGACGATGAGACGGTTATCCAAAGTATACC-TACTGTTGTTGCACCGCTATCGTCTGGAGGTTTCGAAGATGATGTTGGGGTGATTATCGACAGTGATATCCGGGATGTATTTCTTGAGGAGCTTGATGAAGAGCAGGGTAATCTACGGCGCTTGCTGACGATCTGGGGTACTGCGCCGGATGACATGGACAGTTTGCGTCAGATCCGTCGTGTGTTTCATACCCTCAAAGGAAGTGGCCGATTGGTTGGGGCTCTCACCTTGGGTCATTTTGCGTGGAAGATCGAGAACCTGATTAATCGTGTCCTGGATGGTTCACGTGCAGCGAGTCCGGCTGTTGTCGCACTGGTCGAACGTGCCTGTGAAGTGGTACTTCCGGAGATGAATGCCGCTTTACGTGGTAAGGCTTCGATCAGCACTGATTTAGAAGCAACTCAGGCGCTGATTGATTTGGTTGCATCAGGTGAGGAGGCGTTCTATACGTCGCCAGATAGCATTGCTGACGACTCAGCCACATTAAAGTTGGTACCTCAGCTGATTGAGGGGGGCGCGCCTTTTTTCGTGGACAGTGTACTGCGTGAAATCCTTGAAGCCGAGATTGCTAACCATTTGGATACTATCAAGGATTGGTTAAATACTGCTGCTGGCCAATCTTACTCAGTCAACGAGTCATTACTACGTGCCGTACACACGTTGAATGGTGCTTTCGCTATGACTAAGATGCCGGAAATTACCCAGGTTATGCAGTCTGCGGAGACTTATATTAAGCGCCTGCTTACTAAGCACCAAAAAGCAAGCGTTGAAGGGGTGGGTGTGTTATCGGCAATGGCAACAGCGATTGCCGATACCTTGACTGCGTTGCGGAGTGATTCACCGCGTATTCCTTCGTTTGTGTCTTTGGTCTCATGCTTGTCTGAATTAGTGACGACAATGCCTGATGGTGGCCAGTCGCAACAGCAGTACTTTGAAAGTGTGGCAGAACAAAACCTTGAAAGTGTCCCGGAGCAAACACAGGATGTGTCGCTAAGTAACGATGTATTGACTGATGTATACGATTTAAGTGTTAACTTGGATGTGCTTGAGCCATTAAGTGCTGTAGTCGAGCCAGAAAAGCATATTGTTGATAGACCTCAGCATGAGGTAGCGCATCAATACAACAATGTGGCCGCATCGACAATGAGTGATGTGGTGGCAGCTGACAGCAACTTAGATGTAGCAGCACATCAATACGACCTTGTTTCTGGTAACGAGTCACCTGCTGATGAACTTGGGTTGCTGGCTTTTGATGAACCAGCTTTTGAGTTGGTCGATCTCTTCGTTGAGGAGAGTAGCGACCTGCTTGACCATTGTGACAATTTATTAGCAAAGCTGCATGAAGCTCCACAAGACCGTGAGTTATTGGTTGGTTTACAACGTGACTTGCATACGCTTAAGGGCGGAGCACGTATGGCTGGGATCAATGCGATTGGTGATCTGGGTCATAGCATTGAATCGATGTTGGAATCAGTCATGGCTGATTACATTATGCTCAATCGTGATGATATGCGCTTGCTGGAATACAGCTTTGATTATTTGCATCAGATGTTGACACAGACGCGCCAACATCGCGTTGTGACAATGCCCAGCGATCTGGTCGCAACTCTCAAAGCACGTACACAGGGTGCTACGCATGATGGCATGTCAAACTTTGGTGAGGTTGCCGAGCTTTCCTTAATTGCTGATGTTTCTTCAAATACTCTTCTTGATAAAGAATCACAGGTTCTTCCAGATACGCCTGCCATACTCCCTCCGCTGTCGTTGCCAATCCCTTTGGAAGGTCAAGACGAGGACAGCTCTCTGGAACGTTTGGTTCAGGAGCAGGTACGCGTACGTGCTGATCTTCTTGATCGCTTGGTCAACCATGCTGGCGAAGTTGCTATCTATCGTTCGCAGTTGGAGCAGCGTTTAAGTGCTTTCCGTAATGCGATGTCTGAGTTGGGTCGTACCAACAC-GCGTCTGCGCGATCAGTTACGTCGACTTGATTTGGAAACTGAAGCGCAGATTGTAGCGCGTTACCAACACGAAAAAAGCCTAGTTTCACGTGACTTCGATCCATTGGAATTGGACCGTTTTTCCACTTTGCAACAACTCAGTCGTGCGTTAAACGAATCTGCAGCTGATTTGACGGGTCTACAAGGGGTACTCGACGAGCTGGCACGTCAATACGATGGCCTACTTCAGCAGCAATTTCGGGTTAGCTCAGAGTTACAAGATGGGCTGATGCGTGCACGCATGGTGCCTTTCAATAGCATCTTGCCGCGTTTGCGTCGTGTGGTGCGTCAAGCTGAAGCCGATACTAACAAGCATGTGCATTTAGTGCTGGAAGGTACTCACGGTGAGTTGGATCGCAACGTGATAGATCGTATGGTAGCGCCATTAGAACACATGCTGCGCAATGCGGTAGCACACGGTCTTGAGATGCCTGAGAAACGCCGCGCTGCTGGAAAAGCTGATGAGGGTAAGATCACGATTCAGCTGCAACGCGAAGGTTCTGAAATCCTGTTAAAGGTTTCCGACGATGGAGCTGGTTTGGATCGAGATGCGATTCAGCGTCGTGCCAAGCAGCGTGGTTTGATTCCGATAGATGTCAATCTTAGTGATGCAGAGTTGGATGGAATTATTTTCACCTCTGGGTTCACTACTTATGATGAGGTTAATCAGCTTGCTGGTCGTGGCGTTGGTATGGATGTCGTACGTAGCGAAGTGAGTCAGCTCGGTGGTTCGGTTAGCATCAACTCAGTACGCGGTCACGGCGTAACCTTCACTCTGCGTCTACCGCAGACACTAGCTGTGACCCAGGCAGTATTCATTCGGATTGGTCAGAGCACCTTTGCAGTTCCGGTGGCTTCAGTGATTGGTATCGGACGGATTGCACATGAGCGCTACAAATCTGACCATGAAAGCTACCATTACGATGGAGAACAGTACGTATTGTATGACCTAGGTTTCCTGATTGGGCAGCCTGGAATTCATGCTGATCGCCAACAGGTGCCATTATTATTGGTGCGCACTGGTGATTTGCGCGTTGCAGTAGCAGTCGACGAGGTGCTTGGCAATCGGGAAATTGTGGTCAAACCGGTTGGATTGCAGATCGCTTCGGTACCAGGGATCTATGGAGCTACGATCACTGGTGATGGTTGTGTGATTGTTATTCTGGATTTAGCGCCTTTGGTGCGTCGCTATTTAAATCAGCCGATACATTTGGAGGTTGAAGAAGCACCGGTTACTCAGTCTCAGATGCCATTGGTCATGGTAGTCGATGATTCGCTCACCATGCGTAAGGTAACTAGCCGCGTATTGGAACGCCATAACTTCAGTGTTAGCGTTGCTCGCGATGGTATTGAAGCACTGGAACTGCTTGAAGAACGCATCCCAGACTTGATGTTGTTGGACATTGAGATGCCACGCATGGATGGTTACGAACTAGTCGCTGCTATGCGCGCTGATGATCGCTTCAAGAGTATACCTATTCTAATGATTACCTCTCGCAGCGGTGACAAACATCGTCAACGTGCCTTTGAAATTGGTGTGCAGCGCTATCTTGGGAAACCTTACCAAGAATTTGATTTGATGAAAAATGTATATGATTTATTAGGGGTTGTTCGTGTCCGAGAATGA
>long-mer1253
--------------------------------------TGGCTGGGTAAAGCCTGATCTAGATGAAGCTTTGGGCCAAGCA--------------------------------------------------------------------------------------------------------------------------------------------------------------------------------------------------------------------------------------------------------------------------------------------------------------------------------------------------------------------------------------------------------------------------------------------------------------------------------------------------------------------------------------------------------------------------------------------------------------------------------------------------------------------------------------------------------------------------------------------------------------------------------------------------------------------------------------------------------------------------------------------------------------------------------------------------------------------------------------------------------------------------------------------------------------------------------------------------------------------------------------------------------------------------------------------------------------------------------------------------------------------------------------------------------------------------------------------------------------------------------------------------------------------------------------------------------------------------------------------------------------------------------------------------------------------------------------------------------------------------------------------------------------------------------------------------------------------------------------------------------------------------------------------------------------------------------------------------------------------------------------------------------------------------------------------------------------------------------------------------------------------------------------------------------------------------------------------------------------------------------------------------------------------------------------------------------------------------------------------------------------------------------------------------------------------------------------------------------------------------------------------------------------------------------------------------------------------------------------------------------------------------------------------------------------------------------------------------------------------------------------------------------------------------------------------------------------------------------------------------------------------------------------------------------------------------------------------------------------------------------------------------------------------------------------------------------------------------------------------------------------------------------------------------------------------------------------------------------------------------------------------------------------------------------------------------------------------------------------------------------------------------------------------------------------------------------------------------------------------------------------------------------------------------------------------------------------------------------------------------------------------------------------------------------------------------------------------------------------------------------------------------------------------------------------------------------------------------------------------------------------------------------------------------------------------------------------------------------------------------------------------------------------------------------------------------------------------------------------------------------------------------------------------------------------------------------------------------------------------------------------------------------------------------------------------------------------------------------------------------------------------------------------------------------------------------------------------------------------------------------------------------------------------------------------------------------------------------------------------------------------------------------------------------------------------------------------------------------------------------------------------------------------------------------------------------------------------------------------------------------------------------------------------------------------------------------------------------------------------------------------------------------------------------------------------------------------------------------------------------------------------------------------------------------------------------------------------------------------------------------------------------------------------------------------------------------------------------------------------------------------------------------------------------------------
>long-mer1254
----------------------------------------------------------------------------------------------------------------------------------------------------------------------------------------------------------------------------------------------------------------------------------------------------------------------------------------------------------------------------------------------------------------------------------------------------------------------------------------------------------------------------------------------------------------------------------------------------------------------------------------------------------------------------------------------------------------------------------------------------------------------------------------------------------------------------------------------------------------------------------------------------------------------------------------------------------------------------------------------------------------------------------------------------------------------------------------------------------------------------------------------------------------------------------------------------------------------------------------------------------------------------------------------------------------------------------------------------------------------------------------------------------------------------------------------------------------------------------------------------------------------------------------------------------------------------------------------------------------------------------------------------------------------------------------------------------------------------------------------------------------------------------------------------------------------------------------------------------------------------------------------------------------------------------------------------------------------------------------------------------------------------------------------------------------------------------------------------------------------------------------------------------------------------------------------------------------------------------------------------------------------------------------------------------------------------------------------------------------------------------------------------------------------------------------------------------------------------------------------------------------------------------------------------------------------------------------------------------------------------------------------------------------------------------------------------------------------------------------------------------------------------------------------------------------------------------------------------------------------------------------------------------------------------------------------------------------------------------------------------------------------------------------------------------------------------------------------------------------------------------------------------------------------------------------------------------------------------------------------------------------------------------------------------------------------------------------------------------------------------------------------------------------------------------------------------------------------------------------------------------------------------------------------------------------------------------------------------------------------------------------------------------------------------------------------------------GCAGATTGTAGCGCGTTACCAACACGAAAAAAGCCTAGTTTCA------------------------------------------------------------------------------------------------------------------------------------------------------------------------------------------------------------------------------------------------------------------------------------------------------------------------------------------------------------------------------------------------------------------------------------------------------------------------------------------------------------------------------------------------------------------------------------------------------------------------------------------------------------------------------------------------------------------------------------------------------------------------------------------------------------------------------------------------------------------------------------------------------------------------------------------------------------------------------------------------------------------------------------------------------------------------------------------------------------------------------------------------------------------------------------------------------------------------------------------------------------------------------------------------------------------------------------------------------------------------------------------------------------------------------------------------------------------------------------------------------------------------------------------------------------------------------------------------------------------------------------------
>long-mer1255
--------------------------------------------------------------------------------------------------------------------------------------------------------------------------------------------------------------------------------------------------------------------------------------------------------------------------------------------------------------------------------------------------------------------------------------------------------------------------------------------------------------------------------------------------------------------------------------------------------------------------------------------------------------------------------------------------------------------------------------------------------------------------------------------------------------------------------------------------------------------------------------------------------------------------------------------------------------------------------------------------------------------------------------------------------------------------------------------------------------------------------------------------------------------------------------------------------------------------------------------------------------------------------------------------------------------------------------------------------------------------------------------------------------------------------------------------------------------------------------------------------------------------------------------------------------------------------------------------------------------------------------------------------------------------------------------------------------------------------------------------------------------------------------------------------------------------------------------------------------------------------------------------------------------------------------------------------------------------------------------------------------------------------------------------------------------------------------------------------------------------------------------------------------------------------------------------------------------------------------------------------------------------------------------------------------------------------------------------------------------------------------------------------------------------------------------------------------------------------------------------------------------------------------------------------------------------------------------------------------------------------------------------------------------------------------------------------------------------------------------------------------------------------------------------------------------------------------------------------------------------------------------------------------------------------------------------------------------------------------------------------------------------------------------------------------------------------------------------------------------------------------------------------------------------------------------------------------------------------------------------------------------------------------------------------------------------------------------------------------------------------------------------------------------------------------------------------------------------------------------------------------------------------------------------------------------------------------------------------------------------------------------------------------------------------------------------------------------------------------------------------------------------------------------------------------------------------------------------------------------------------------------------------------------------------------------------------------------------------------------------------------------------------------------------------------------------------------------------------------------------------------------------------------------------AAAGCTGATGAGGGTAAGATCACGATTCAGCTGCAACG-------------------------------------------------------------------------------------------------------------------------------------------------------------------------------------------------------------------------------------------------------------------------------------------------------------------------------------------------------------------------------------------------------------------------------------------------------------------------------------------------------------------------------------------------------------------------------------------------------------------------------------------------------------------------------------------------------------------------------------------------------------------------------------------------------------------------------------------------------------------------------------------------------------------------------------------------------------------------------------------------------------------------------------------------------------------------------------------------------------------------------------------------------------------------------
