# Supplementary material for: Identification of genetic relationships and subspecies signatures in Xylella fastidiosa
Source: BMC Genomics. 2019 Mar 25;20:239. doi: 10.1186/s12864-019-5565-9 (PMC6434890; doi:10.1186/s12864-019-5565-9)
Supplement: Supplementary file 8 — Analysis of (non-)synonymous SNPs in homologs to CDS harboring specific k-mers for selected enriched GOs. (ZIP 549 kb) [file 12864_2019_5565_MOESM8_ESM.zip › Additional-File8/Additional-File8A_CladeIII/GO-0006935/CP006740.1.885/Xfm assembled to xylefaMU34.fasta]

>xylefaMU34
ATGAACGCACTTCGTGATGCGATGAGCCATGCTGTGCTTGGCTGGGTAAAGCCTGATCTAGATGAAGCTTTGGGCCAAGCACGCCAGGAGATTGAGTTATTCGTTGAGAACCCTGTAGACACTAGTCGGATACTTTCTTGCGCTGATTACCTGCATCAGGTGCAGGGCACCTTGCGAATGCTTGAATTATATGCTCCCGCAATGGTGGCCGAGGAAATGGAACGGCTAGCTAAGGTGATGCAAGTCGATGGAGTCAATGATCGCGAGGAAGCCTGTGCAGTACTGATGCGCGGCACTCTATTGCTGCCTGATTACCTGGAACGCTTGCAGAACGGTCATCGGGATATTCCAATTGTTCTTCTGCCTCTGCTTAACGAGATCCGTGCTGCGCGTGGCGAATCAAGATTGAATGAGAATGTGTTATTTGCTTTCGACCCTGAGGTGCGCAATGCCACTGAGGTTGAACTTGATCATGCACGTAGCAGTCTGACTGGATGTAATCGCCAACTGTTGGATACAGCTGCCAGTGCAGTCAAGGAAGAGTTGCTCCGAGTCAAAGAAGCTTTGGATCTGTATCTGCGTATCGGTGGCGATGTTACTGATTTAAGGACGCAGATTACCGAACTGAGTAGTGTTGCTGATACTTTAGCAATGATGGGTTTGGGCATGGCTGGCAGCTTGGTCCTGCAACAGCGTGATGCGTTATTGCGTATTGTTGAATCTGATGAGAAAGCTGATGAGGCGCTGTTGTTGGAGATCGCTGGCGCATTGCTCCATGTCGATGCTTCCTTGGACAACCAAGTCGCCAACTTGGGTGCAGAGACTGATGCGGATGTGGTTCTGGCAAACGCAGAAACACGTCGGACGTTAGATGTTCTGGCGCATGAGGCGATTAGCAATTTTACTGCAGCCCGTGAATGCTTTATTGCTTTCATTGAGAGTAATTGGGACCAAGCGCGCTTGCTTAAGGTCCCAGGTTTGCTCAGCGAAGTTGGCGGTGCGTTGTCAATTCTTGAGTTGTCACAAGCTGCAAGCTATCTGGAGGGTGTACGCCGTTATATCGAGTGTGAGCTAATTACCAAGCGTCGTGTGCCTGCTGCTCGTCAGCTGGACACTCTGGCTGATGCGATGGCCAGTTTGGAATACTACTTAGAAGCGTTGCGTGAGAGACGTCCTGGACGTGAGGACATACTCGAAATCACACGTAACAGTCTGGAAGCACTCTCTTACTGGCCCATCCCTGCTGAAGAGGGGAATAGCGTTGGTTCCCAACAGAGTACAAATGTGCTGACTTTATCTGCTGTGGCTACAGAATCTATGTCACCTGACGAAGCGCTACCAGAACTGACTGTGGTTGAAGATGGAACGGTTACCTTTCAGGAGGCGGTATCAGAATTACTTACATTAGTTGAGCCAGAAAGCGCCGACATCTTCGACGCATCGCTGGGGGAGCCGATGCAGCCCATTGTTACTGATCTATACGAAGGAGATCGACGCA---GCGAGTTGCCCACTGAATCCATGCCTGACGATGAGCCGGTTATCCAAAGTATACC-TACTGTTGTTGCACCGCTATCGTCTGGAGGTTTCGAAGATGATGTTGGGGTGATTATCGACAGTGATATCCGGGATGTATTTCTTGAGGAGCTTGATGAAGAGCAGGGTAATCTACGGCGCTTGCTGACGATCTGGGGTACTGCGCCGGATGACATGGACAGTTTGCGTCAGATCCGTCGTGTGTTTCATACCCTCAAAGGAAGTGGCCGATTGGTTGGGGCTCTCACCTTGGGTCATTTTGCGTGGAAGATCGAGAACCTGATTAATCGTGTCCTGGATGGTTCACGTGCAGCGAGTCCGGCTGTTGTCGCACTGGTCGAACGTGCCTGTGAAGTGGTACTTCCGGAGATGAATGCCGCTTTACGTGGTAAGGCTTCGATCAGCACTGATTTAGAAGCAACTCAGGCGCTGATTGATTTGGTTGCATCAGGTGAGGAGGCGTTCTATACGTCGCCAGATAGCATTGCTGACGACTCAGCCACATTAAAGTTGGTACCTCAGCTGATTGAGGGGGGCGCGCCTTTTTTCGTGGACAGTGTACTGCGTGAAATCCTTGAAGCCGAGATTGCTAACCATTTAGATACTATCAAGGATTGGTTAAATACTGCTGCTGGCCAATCTTACTCAGTCAACGAGTCATTACTACGTGCCGTACACACGTTGAATGGTGCTTTCGCTATGACTAAGATGCCGGAAATTACCCAGGTTATGCAGTCTGCGGAGACTTATATTAAGCGCCTGCTTACTAAGCACCAAAAAGCAAGCGTTGAAGGGGTGGGTGTGTTATCGGCAATGGCAACAGCGATTGTCGATACCTTGACTGCGTTGCGGAGTGATTCACCGCGTATTCCTTCGTTTGTGTCTTTGGTCTCATGCTTGTCTGAATTAGTGACGACAATGCCTGATGATGGCCAGTCGCAACAGCAGTACTTTGAAAGTGTGGCAGAACAAAACCTTGAAAGTGTCCCGGAGCAAACACAGGATGTGTCGCTAAGTAACGATGTATTGACTGATGTATACGATTTAAGTGTTAACTTGGATGTGCTTGAGCCATTAAGTGCTGTAGTCGAGCCAGAAAAGCATATTGTTGATAGACCTCAGCATGAGGTAGCGCATCAATACAACAATGTGGCCGCATCGACAATGAGTGATGTGGTGGCAGCTGACAGCAACTTAGATGTAGCAGCACATCAATACGACCTTGTTTCTGGTAACGAGTCACCTGCTGATGAACTTGGGTTGCTGGCTTTTGATGAACCAGCTTTTGAGTTGGTCGATCTCTTCGTTGAGGAGAGTAGCGACCTGCTTGACCATTGTGACAATTTATTAGCAAAGCTGCATGAAGCTCCACAAGACCGTGAGTTATTGGTTGGTTTACAACGTGACTTGCATACGCTTAAGGGCGGAGCACGTATGGCTGGGATCAATGCGATTGGTGATCTGGGTCATAGCATTGAATCGATGTTGGAATCAGTCATGGCTGATTACATTATGCTCAATCGTGATGATATGCGCTTGCTGGAATACAGCTTTGATTATTTGCATCAGATGTTGACACAGACGCGCCAACATCGCGTTGTGACAATGCCCAGCGATCTGGTCGCAACTCTCAAAGCACGTACACAGGGTGCTACGCATGATGGCATGTCAAACTTTGGTGAGGTTGCCGAGCGTTCCTTAATTGCTGATGTTTCTTCAAATACTCTTCTTGATAAAGAATCACAGGTTCTTCCAGATACGCCTGCCATACTCCCTCCGTTGTCGTTGCCAATCCCTTTGGAAGGTCAAGACGAGGACAGCTCTCTGGAACGTTTGGTTCAGGAGCAGGTACGCGTACGTGCTGATCTTCTTGATCGCTTGGTCAACCATGCTGGCGAAGTTGCTATCTATCGTTCGCAGTTGGAGCAGCGTTTAAGTGCTTTCCGTAATGCGATGTCTGAGTTGGGTCGTACCAACAC-GCGTCTGCGCGATCAGTTACGTCGACTTGATTTGGAAACTGAAGCGCAGATTGTAGCGCGTTACCAACACGAAAAAAGCCTAGTTTCACGTGACTTCGATCCATTGGAATTGGACCGTTTTTCCACTTTGCAACAACTCAGTCGTGCGTTAAACGAATCTGCAGCTGATTTGACGGGTCTACAAGGGGTACTCGACGAGCTGGCACGTCAATACGATGGCCTACTTCAGCAGCAATTTCGGGTTAGCTCAGAGTTACAAGATGGGCTGATGCGTGCACGCATGGTGCCTTTCAATAGCATCTTGCCGCGTTTGCGTCGTGTGGTGCGTCAAGCTGAAGCCGATACTAACAAGCATGTGCATTTAGTGCTGGAAGGTACTCACGGTGAGTTGGATCGCAACGTGATAGATCGTATGGTAGCGCCATTAGAACACATGCTGCGCAATGCGGTAGCACACGGTCTTGAGATGCCTGAGAAACGCCGCGCTGCTGGAAAAGCTGATGAGGGTAAGATCACGATTCAGCTGCAACGCGAAGGTTCTGAAATCCTGTTAAAGGTTTCCGACGATGGAGCTGGTTTGGATCGAGATGCGATTCAGCGTCGTGCCAAGCAGCGTGGTTTGATTCCGATAGATGTCAATCTTAGTGATGCAGAGTTGGATGGACTTATTTTCACCTCTGGGTTCACTACTTATGATGAGGTTAATCAGCTTGCTGGTCGTGGCGTTGGTATGGATGTCGTACGTAGCGAAGTGAGTCAGCTCGGTGGTTCGGTTAGCATCAACTCAGTACGCGGTCACGGCGTAACCTTCACTCTGCGTCTACCGCAGACACTAGCTGTGACCCAGGCAGTATTCATTCGGATTGGTCAGAGCACCTTTGCAGTTCCGGTGGCTTCAGTGATTGGTATCGGACGGATTGCACATGAGCGCTACAAATCTGACCATGAAAGCTACCATTACGATGGAGAACAGTACGTATTGTATGACCTAGGTTTCCTGATTGGGCAGCCTGGAATTCATGCTGATCGCCAACAGGTGCCATTATTATTGGTGCGCACTGGTGATTTGCGCGTTGCAGTAGCAGTCGACGAAGTGCTTGGCAATCGGGAAATTGTGGTCAAACCGGTTGGATTGCAGATCGCTTCGGTACCAGGGATCTATGGAGCTACGATCACTGGTGATGGTTGTGTGATTGTTATTCTGGATTTAGCGCCTTTGGTGCGTCGCTATTTAAATCAGCCGATGCATTTGGAGGTTGAAGAAGCACCGGTTACTCAGTCTCAGATGCCATTGGTCATGGTAGTCGATGATTCGCTCACCATGCGTAAGGTAACTAGCCGCGTATTGGAACGCCATAACTTCAGTGTTAGCGTTGCTCGCGATGGTATTGAAGCACTGGAACTGCTTGAAGAACGCATCCCAGACTTGATGTTGTTGGACATTGAGATGCCACGCATGGATGGTTACGAACTAGTCGCTGCTATGCGCGCTGATGATCGCTTCAAGAGTATACCTATTCTAATGATTACCTCTCGCAGCGGTGACAAACATCGTCAACGTGCCTTTGAAATTGGTGTGCAGCGCTATCTTGGGAAACCTTACCAAGAATTTGATTTGATGAAAAATGTATATGATTTATTAGGGGTTGTTCGTGTCCGGGAATGA
>xylefa4311
ATGAACGCACTTCGTGATGCGATGAGCCATGCTGTGCTTGGCTGGGTAAAGCCTGATCTGGATGAAGCTTTGGGCCAAGCACGTCAGGAGATTGAGTTATTCGTTGAGAACCCTTTAGACACTAGTCGGATACTTTCTTGCGCTGATTACCTGCATCAGGTGCAGGGTACCTTGCGAATGCTTGAATTATATGCTCCCGCAATGGTGGCCGAGGAAATGGAACGGCTAGCCAAGGTGATGCAAGTCGATGGAGTCAATGATCGCGAGGAAGCCTGTGCAGTACTGATGCGCGGCACTCTATTGCTGCCTGATTACCTGGAACGCTTGCAGAACGGTCATCGTGATATTCCAATTGTTCTTCTGCCTCTGCTTAACGAGATCCGTGCTGCGCGTGGCGAATCAAGATTGAATGAGAATGTGTTATTTGCTTTCGACCCTGAGGTGCGCAATGCCACTGAGGTTGAACTTGATCATGCACGTAGCAGTCTGACTGGATGTAATCGCCAACTGTTGGATACAGCTGCCAGTGCAGTCAAGGAAGAGTTGCTCCGAGTCAAAGAAGCTTTGGATCTGTATCTGCGTATCGGTGGCGATGTTACTGATTTAAGGACGCAGATTACCGAACTGAGTAGTGTTGCTGATACTTTAGCAATGATGGGTTTGGGCATGGCTGGCAGCTTGGTCCTGCAACAGCGTGATGCGTTATTGCGTATCGTTGAATCTGATGAGAAAGCTGATGAGGCGCTGTTGTTGGAGATCGCTGGCGCATTGCTCCATGTCGATGCTTCCTTGGACAACCAAGTCGCCAACTTGGGTGCAGAGACTGATGCGGATGTGGTTCTGGCAAACGCAGAAACACGTCGGACGTTAGATGTTCTGGCGCATGAGGCGATTAGTAATTTTACTGCAGCCCGTGAATGCTTTATTGCTTTCATTGAGAGTAATTGGGACCAAGCGCGCTTGCTTAAGGTCCCAGGTTTGCTCAGCGAAGTTGGCGGTGCGTTGTCAATTCTTGAGTTGTCACAAGCTGCAAGCTATCTGGAGGGTGTACGCCGTTATATCGAGTGTGAGCTAATTACCAAGCGTCGTGTGCCTGCTGCTCGTCAGCTGGACACTCTGGCTGATGCGATGGCCAGTTTGGAATACTACTTAGAAGCGTTGCGTGAGAGACGTCCTGGACGTGAGGACATACTCGAAATCACACGTAACAGTCTGGAAGCACTCTCTTACTGGCCCATCCCTGCTGAAGAGGGGGATAGCGTTGGTTCCCAACAGAGTACAGATGTGCTGACTTTCTCTGCTGTGGCTACAGAATCTATGTCACCTGACGAAGCGCTACCAGAACTGACTGTGGTTGAAGATGGAACGGTTACCTTTCAGGAGGCGGTATCAGAATTCCTTACATTAGTTGAGCCAGAAAGCGCCGACATCTTCGACGCATCGTTGAGGGAGCCGGTGCAGCCCATTGTTACTGATCTATACGAAGGAGATCGACGCA---GCGAGTTGCCCACTGAATCCATGCCTGACGATGAACCAGTTATCCAAAGTATGCC-TACTGTTGTTGCACCGCTATCGTCTGGAGGTTTCGAAGATGATGTTGGGGTGATTATCGACAGTGATATCCGGGATGTATTTCTTGAGGAGCTTGATGAAGAGCAGGTTAATCTACGACGCTTGCTGATGATCTGGGGTACTGCGCCGGATGACATGGACAGTTTGCGTCAGATCCGTCGTGTGTTTCATACCCTCAAAGGAAGTGGCCGATTGGTTGGGGCTCTCACCTTGGGTCATTTTGCGTGGAAGATCGAGAACCTGATTAATCGTGTCCTGGATGGTTCACGTGCAGCGAGTCCGGCTGTTGTCGCACTGGTCGAACGTGCCTGTGAAGTGGTACTTCCAGAGATGAATGCCGCTTTACGTGGTAAGGCTTCGATCAGCACTGATTTAGAAGCAACTCAGGCGCTGATTGATTTGGTTGCATCAGGTGAGGATGCGTTCTATACGTCGCCAGATAGCATTGCTGACGACTCAGCCACATTAAAGTTGGTACCTCAGCTGATTGAGGGGGGCGCGCCTTTTTTCGTGGACAGTGTACTGCGTGAAATCCTTGAAGCCGAGATTGCTAACCATTTGAATACTATCAAGGATTGGTTAAATACTGCTGCTGGCCAATCTTACTCAGTCAACGAGTCATTACTACGTGCCGTACACACGTTGAATGGTGCTTTCGCTATGACTAAGATGCCGGAAATTACCCAGGTTATGCAGTCTGCGGAGACTTATATTAAGCGCCTGCTTACTAAGCACCAAAAAGCAAGCGTTGAAGGGGTGGGTGTGTTATCGGCAATGGCAACAGCGATTGCCGATACCTTGACTGCGTTGCGGAGTGATTCACCGCGTATTCCTTCGTTTGTGTCTTTGGTCTCATGCTTGTCTGAATTAGTGACGAGAATGCCTGATGATGACCAGTCGCAACAGCAGTACTTTGAAAGTGTGGCAGAACAAAACCATGAAAGTGTCCCGGAGCAAACACAGGATGTGTCGCTAAGTAACGATGTATTGACTGATGTATACGATTTAAGTGTTAACTTGGATGTGCTTGAGCCATTAAGTGCTGTAGTCGAGCCAGAAAGGCCTATTGTTGATAGACCTCAGCAGGAGGTAGCGCATCAATACGACAATGTGGCCGCATCGACAATGAGTGATGTGGTGGCAGCTGACAGCAACTTAGATGTAGCAGCATATCAATACGACCTTGTTTCTGGTAACGAGTCACCTGCTGATGAACTTGGGTTGCTTGCTTTTGATGAACCAGCTTTTGAGTTGGTCGATCTCTTCGTTGAGGAGAGTAGCGACCTGCTTGACCATTGTGACAATTTGTTAGCAAAGCTGCATGAAGCTCCACAAGACCGTGAGTTATTGGTTGGTTTACAACGTGACTTGCATACGCTTAAGGGCGGAGCACGTATGGCTGGGATCAATGCGATTGGTGATCTGGGTCATAGCATTGAGTCGATGTTGGAATCAGTCATGGCTGATTACATTATGCTCAATCGTGATGATATGCGCTTGCTGGAATACAGCTTTGATTATTTGCATCAGATGTTGACACAGACGCGCCAACATCGCGTTGTGACAATGCCCAGCGATCTGGTCGCAACTCTCAAAGCACGTACACAGGGTGCTACGCATGATGGCATGTCAAACTTTGGTGAGGTTGCCGAGCGTTCCTTAATTGCTGATGTTTCTTCAAATACTCTTCTTGATAAAGAATCACAGGTTCTTCCAGATACGCCTGCCATACTCCCTCCGCTGTCGTTGCCAATCCCTTTGGAAGGTCAAGACGAGGACAGCTCTCTGGAACGTTTGGTTCAGGAGCAGGTACGCGTACGTGCTGATCTTCTTGATCGCTTGGTCAACCAGGCTGGCGAAGTTGCTATCTATCGTTCGCAGTTGGAGCAGCGTTTAAGTGCTTTCCGTAATGCGATGTCTGAGTTGGGTCGTACCAACAC-GCGTCTGCGCGATCAGTTACGTCGACTTGATTTGGAAACTGAAGCACAGATTGTAGCGCGTTACCAACATGAAAAAAGCCTAGTTTCACGTGACTTCGATCCATTGGAATTGGACCGTTTTTCCACTTTGCAACAACTCAGTCGTGCGTTAAACGAATCTGCAGCTGATTTGACGGGTCTACAAGGGGTACTCGACGAGCTGGCACGTCAATACGATGGCCTACTTCAGCAGCAATTTCGGGTTAGCTCAGAGTTACAAGATGGGCTGATGCGTGCACGCATGGTGCCTTTCAATAGCATCTTGCCGCGTTTGCGTCGTGTGGTGCGTCAAGCTGAAGCCGACACTAACAAGCATGTGCATTTAGTGCTGGAAGGTACTCACGGTGAGTTGGATCGCAATGTGATAGATCGTATGGTAGCGCCATTAGAACACATGCTGCGCAATGCGGTAGCACACGGTCTTGAGATGCCTGAGAAACGCCGCGCTGCTGGAAAAGCTGATGAGGGTACGATCACGATTCAGCTGCAACGCGAAGGTTCTGAAATCCTGTTAAAGGTTTCCGACGATGGAGCTGGTTTGGATCGAGATGCGATTCAGCGTCGTGCCAAGCAGCGTGGTTTGATTCCGATAGATGTCAATCTTAGTGATGCAGAGTTGGATGGACTTATTTTCACCTCTGGGTTCACTACTTATGATGAGGTTAATCAGCTTGCTGGTCGTGGCGTTGGTATGGATGTCGTACGTAGCGAAGTGAGTCAGCTCGGTGGTTCGGTTAGCATCAACTCAGTACGCGGTCACGGCGTAACCTTTACTCTGCGTCTACCGCAGACACTAGCTGTGACCCAGGCAGTATTCATTCGGATTGGTCAGAGCACCTTTGCAGTTCCGGTGGCTTCAGTGATTGGTATCGGACGGATTGCACATGAACGCTACAAATCTGACCATGAAAGCTACCATTACGATGGAGAACAGTACGTATTGTATGACCTAGGTTTCCTGATTGGGCAGCCTGGAATTCATGCTGATCGCCAACAGGTGCCATTATTATTGGTGCGCACTGGTGATTTGCGCGTTGCAGTAGCAGTCGACGAAGTGCTGGGCAATCGGGAAATTGTGGTCAAACCGGTTGGATTGCAGATCGCTTCGGTACCAGGGATCTATGGAGCTACGATCACTGGTGATGGTTGTGTGATTGTGATTCTGGATTTAGCGCCTTTGGTGCGTCGCTATTTAAATCAGCCGATGCATTTGGAGGTTGAAGAAGCACCTGTTACTCAGTCTCAGATGCCATTGGTCATGGTAGTCGATGATTCGCTGACCATGCGTAAGGTAACTAGCCGCGTATTGGAACGCCATAACTTCAGTGTTAGCGTTGCTCGCGATGGTATTGAAGCACTGGAACTGCTTGAAGAACGCATCCCAGACTTGATGTTGTTGGACATTGAGATGCCACGCATGGATGGTTACGAACTAGTCGCTGCTATGCGCGCTGATGATCGCTTCAAGAGTATACCTATTCTAATGATTACTTCTCGCAGCGGTGACAAGCATCGTCAACGTGCCTTTGAAATTGGAGTGCAGCGTTATCTTGGGAAACCTTACCAAGAATTTGATTTGATGAAAAATGTATATGATTTATTAGGGGTTGTTCGTGTCCGGGAATGA
>xylefa3571
ATGAACGCACTTCGTGATGCGATGAGCCATGCTGTGCTTGGCTGGGTAAAGCCTGATCTGGATGAAGCTTTGGGCCAAGCACGTCAGGAGATTGAGTTATTCGTTGAGAACCCTTTAGACACTAGTCGGATACTTTCTTGCGCTGATTACCTGCATCAGGTGCAGGGTACCTTGCGAATGCTTGAATTATATGCTCCCGCAATGGTGGCCGAGGAAATGGAACGGCTAGCCAAGGTGATGCAAGTCGATGGAGTCAATGATCGCGAGGAAGCCTGTGCAGTACTGATGCGCGGCACTCTATTGCTGCCTGATTACCTGGAACGCTTGCAGAACGGTCATCGTGATATTCCAATTGTTCTTCTGCCTCTGCTTAACGAGATCCGTGCTGCGCGTGGCGAATCAAGATTGAATGAGAATGTGTTATTTGCTTTCGACCCTGAGGTGCGCAATGCCACTGAGGTTGAACTTGATCATGCACGTAGCAGTCTGACTGGATGTAATCGCCAACTGTTGGATACAGCTGCCAGTGCAGTCAAGGAAGAGTTGCTCCGAGTCAAAGAAGCTTTGGATCTGTATCTGCGTATCGGTGGCGATGTTACTGATTTAAGGACGCAGATTACCGAACTGAGTAGTGTTGCTGATACTTTAGCAATGATGGGTTTGGGCATGGCTGGCAGCTTGGTCCTGCAACAGCGTGATGCGTTATTGCGTATCGTTGAATCTGATGAGAAAGCTGATGAGGCGCTGTTGTTGGAGATCGCTGGCGCATTGCTCCATGTCGATGCTTCCTTGGACAACCAAGTCGCCAACTTGGGTGCAGAGACTGATGCGGATGTGGTTCTGGCAAACGCAGAAACACGTCGGACGTTAGATGTTCTGGCGCATGAGGCGATTAGTAATTTTACTGCAGCCCGTGAATGCTTTATTGCTTTCATTGAGAGTAATTGGGACCAAGCGCGCTTGCTTAAGGTCCCAGGTTTGCTCAGCGAAGTTGGCGGTGCGTTGTCAATTCTTGAGTTGTCACAAGCTGCAAGCTATCTGGAGGGTGTACGCCGTTATATCGAGTGTGAGCTAATTACCAAGCGTCGTGTGCCTGCTGCTCGTCAGCTGGACACTCTGGCTGATGCGATGGCCAGTTTGGAATACTACTTAGAAGCGTTGCGTGAGAGACGTCCTGGACGTGAGGACATACTCGAAATCACACGTAACAGTCTGGAAGCACTCTCTTACTGGCCCATCCCTGCTGAAGAGGGGGATAGCGTTGGTTCCCAACAGAGTACAGATGTGCTGACTTTCTCTGCTGTGGCTACAGAATCTATGTCACCTGACGAAGCGCTACCAGAACTGACTGTGGTTGAAGATGGAACGGTTACCTTTCAGGAGGCGGTATCAGAATTCCTTACATTAGTTGAGCCAGAAAGCGCCGACATCTTCGACGCATCGTTGAGGGAGCCGGTGCAGCCCATTGTTACTGATCTATACGAAGGAGATCGACGCA---GCGAGTTGCCCACTGAATCCATGCCTGACGATGAACCAGTTATCCAAAGTATGCC-TACTGTTGTTGCACCGCTATCGTCTGGAGGTTTCGAAGATGATGTTGGGGTGATTATCGACAGTGATATCCGGGATGTATTTCTTGAGGAGCTTGATGAAGAGCAGGTTAATCTACGACGCTTGCTGATGATCTGGGGTACTGCGCCGGATGACATGGACAGTTTGCGTCAGATCCGTCGTGTGTTTCATACCCTCAAAGGAAGTGGCCGATTGGTTGGGGCTCTCACCTTGGGTCATTTTGCGTGGAAGATCGAGAACCTGATTAATCGTGTCCTGGATGGTTCACGTGCAGCGAGTCCGGCTGTTGTCGCACTGGTCGAACGTGCCTGTGAAGTGGTACTTCCAGAGATGAATGCCGCTTTACGTGGTAAGGCTTCGATCAGCACTGATTTAGAAGCAACTCAGGCGCTGATTGATTTGGTTGCATCAGGTGAGGATGCGTTCTATACGTCGCCAGATAGCATTGCTGACGACTCAGCCACATTAAAGTTGGTACCTCAGCTGATTGAGGGGGGCGCGCCTTTTTTCGTGGACAGTGTACTGCGTGAAATCCTTGAAGCCGAGATTGCTAACCATTTGAATACTATCAAGGATTGGTTAAATACTGCTGCTGGCCAATCTTACTCAGTCAACGAGTCATTACTACGTGCCGTACACACGTTGAATGGTGCTTTCGCTATGACTAAGATGCCGGAAATTACCCAGGTTATGCAGTCTGCGGAGACTTATATTAAGCGCCTGCTTACTAAGCACCAAAAAGCAAGCGTTGAAGGGGTGGGTGTGTTATCGGCAATGGCAACAGCGATTGCCGATACCTTGACTGCGTTGCGGAGTGATTCACCGCGTATTCCTTCGTTTGTGTCTTTGGTCTCATGCTTGTCTGAATTAGTGACGAGAATGCCTGATGATGACCAGTCGCAACAGCAGTACTTTGAAAGTGTGGCAGAACAAAACCATGAAAGTGTCCCGGAGCAAACACAGGATGTGTCGCTAAGTAACGATGTATTGACTGATGTATACGATTTAAGTGTTAACTTGGATGTGCTTGAGCCATTAAGTGCTGTAGTCGAGCCAGAAAGGCCTATTGTTGATAGACCTCAGCAGGAGGTAGCGCATCAATACGACAATGTGGCCGCATCGACAATGAGTGATGTGGTGGCAGCTGACAGCAACTTAGATGTAGCAGCATATCAATACGACCTTGTTTCTGGTAACGAGTCACCTGCTGATGAACTTGGGTTGCTTGCTTTTGATGAACCAGCTTTTGAGTTGGTCGATCTCTTCGTTGAGGAGAGTAGCGACCTGCTTGACCATTGTGACAATTTGTTAGCAAAGCTGCATGAAGCTCCACAAGACCGTGAGTTATTGGTTGGTTTACAACGTGACTTGCATACGCTTAAGGGCGGAGCACGTATGGCTGGGATCAATGCGATTGGTGATCTGGGTCATAGCATTGAGTCGATGTTGGAATCAGTCATGGCTGATTACATTATGCTCAATCGTGATGATATGCGCTTGCTGGAATACAGCTTTGATTATTTGCATCAGATGTTGACACAGACGCGCCAACATCGCGTTGTGACAATGCCCAGCGATCTGGTCGCAACTCTCAAAGCACGTACACAGGGTGCTACGCATGATGGCATGTCAAACTTTGGTGAGGTTGCCGAGCGTTCCTTAATTGCTGATGTTTCTTCAAATACTCTTCTTGATAAAGAATCACAGGTTCTTCCAGATACGCCTGCCATACTCCCTCCGCTGTCGTTGCCAATCCCTTTGGAAGGTCAAGACGAGGACAGCTCTCTGGAACGTTTGGTTCAGGAGCAGGTACGCGTACGTGCTGATCTTCTTGATCGCTTGGTCAACCAGGCTGGCGAAGTTGCTATCTATCGTTCGCAGTTGGAGCAGCGTTTAAGTGCTTTCCGTAATGCGATGTCTGAGTTGGGTCGTACCAACAC-GCGTCTGCGCGATCAGTTACGTCGACTTGATTTGGAAACTGAAGCACAGATTGTAGCGCGTTACCAACATGAAAAAAGCCTAGTTTCACGTGACTTCGATCCATTGGAATTGGACCGTTTTTCCACTTTGCAACAACTCAGTCGTGCGTTAAACGAATCTGCAGCTGATTTGACGGGTCTACAAGGGGTACTCGACGAGCTGGCACGTCAATACGATGGCCTACTTCAGCAGCAATTTCGGGTTAGCTCAGAGTTACAAGATGGGCTGATGCGTGCACGCATGGTGCCTTTCAATAGCATCTTGCCGCGTTTGCGTCGTGTGGTGCGTCAAGCTGAAGCCGACACTAACAAGCATGTGCATTTAGTGCTGGAAGGTACTCACGGTGAGTTGGATCGCAATGTGATAGATCGTATGGTAGCGCCATTAGAACACATGCTGCGCAATGCGGTAGCACACGGTCTTGAGATGCCTGAGAAACGCCGCGCTGCTGGAAAAGCTGATGAGGGTACGATCACGATTCAGCTGCAACGCGAAGGTTCTGAAATCCTGTTAAAGGTTTCCGACGATGGAGCTGGTTTGGATCGAGATGCGATTCAGCGTCGTGCCAAGCAGCGTGGTTTGATTCCGATAGATGTCAATCTTAGTGATGCAGAGTTGGATGGACTTATTTTCACCTCTGGGTTCACTACTTATGATGAGGTTAATCAGCTTGCTGGTCGTGGCGTTGGTATGGATGTCGTACGTAGCGAAGTGAGTCAGCTCGGTGGTTCGGTTAGCATCAACTCAGTACGCGGTCACGGCGTAACCTTTACTCTGCGTCTACCGCAGACACTAGCTGTGACCCAGGCAGTATTCATTCGGATTGGTCAGAGCACCTTTGCAGTTCCGGTGGCTTCAGTGATTGGTATCGGACGGATTGCACATGAACGCTACAAATCTGACCATGAAAGCTACCATTACGATGGAGAACAGTACGTATTGTATGACCTAGGTTTCCTGATTGGGCAGCCTGGAATTCATGCTGATCGCCAACAGGTGCCATTATTATTGGTGCGCACTGGTGATTTGCGCGTTGCAGTAGCAGTCGACGAAGTGCTGGGCAATCGGGAAATTGTGGTCAAACCGGTTGGATTGCAGATCGCTTCGGTACCAGGGATCTATGGAGCTACGATCACTGGTGATGGTTGTGTGATTGTGATTCTGGATTTAGCGCCTTTGGTGCGTCGCTATTTAAATCAGCCGATGCATTTGGAGGTTGAAGAAGCACCTGTTACTCAGTCTCAGATGCCATTGGTCATGGTAGTCGATGATTCGCTGACCATGCGTAAGGTAACTAGCCGCGTATTGGAACGCCATAACTTCAGTGTTAGCGTTGCTCGCGATGGTATTGAAGCACTGGAACTGCTTGAAGAACGCATCCCAGACTTGATGTTGTTGGACATTGAGATGCCACGCATGGATGGTTACGAACTAGTCGCTGCTATGCGCGCTGATGATCGCTTCAAGAGTATACCTATTCTAATGATTACCTCTCGCAGCGGTGACAAGCATCGTCAACGTGCCTTTGAAATTGGAGTGCAGCGCTATCTTGGGAAACCTTACCAAGAATTTGATTTGATGAAAAATGTATATGATTTATTAGGGGTTGTTCGTGTCCGGGAATGA
>xylefa8418
ATGAACGCACTTCGTGATGCGATGAGCCATGCTGTGCTTGGCTGGGTAAAGCCTGATCTGGATGAAGCTTTGGGCCAAGCACGTCAGGAGATTGAGTTATTCGTTGAGAACCCTTTAGACACTAGTCGGATACTTTCTTGCGCTGATTACCTGCATCAGGTGCAGGGTACCTTGCGAATGCTTGAATTATATGCTCCCGCAATGGTGGCCGAGGAAATGGAACGGCTAGCCAAGGTGATGCAAGTCGATGGAGTCAATGATCGCGAGGAAGCCTGTGCAGTACTGATGCGCGGCACTCTATTGCTGCCTGATTACCTGGAACGCTTGCAGAACGGTCATCGTGATATTCCAATTGTTCTTCTGCCTCTGCTTAACGAGATCCGTGCTGCGCGTGGCGAATCAAGATTGAATGAGAATGTGTTATTTGCTTTCGACCCTGAGGTGCGCAATGCCACTGAGGTTGAACTTGATCATGCACGTAGCAGTCTGACTGGATGTAATCGCCAACTGTTGGATACAGCTGCCAGTGCAGTCAAGGAAGAGTTGCTCCGAGTCAAAGAAGCTTTGGATCTGTATCTGCGTATCGGTGGCGATGTTACTGATTTAAGGACGCAGATTACCGAACTGAGTAGTGTTGCTGATACTTTAGCAATGATGGGTTTGGGCATGGCTGGCAGCTTGGTCCTGCAACAGCGTGATGCGTTATTGCGTATCGTTGAATCTGATGAGAAAGCTGATGAGGCGCTGTTGTTGGAGATCGCTGGCGCATTGCTCCATGTCGATGCTTCCTTGGACAACCAAGTCGCCAACTTGGGTGCAGAGACTGATGCGGATGTGGTTCTGGCAAACGCAGAAACACGTCGGACGTTAGATGTTCTGGCGCATGAGGCGATTAGTAATTTTACTGCAGCCCGTGAATGCTTTATTGCTTTCATTGAGAGTAATTGGGACCAAGCGCGCTTGCTTAAGGTCCCAGGTTTGCTCAGCGAAGTTGGCGGTGCGTTGTCAATTCTTGAGTTGTCACAAGCTGCAAGCTATCTGGAGGGTGTACGCCGTTATATCGAGTGTGAGCTAATTACCAAGCGTCGTGTGCCTGCTGCTCGTCAGCTGGACACTCTGGCTGATGCGATGGCCAGTTTGGAATACTACTTAGAAGCGTTGCGTGAGAGACGTCCTGGACGTGAGGACATACTCGAAATCACACGTAACAGTCTGGAAGCACTCTCTTACTGGCCCATCCCTGCTGAAGAGGGGGATAGCGTTGGTTCCCAACAGAGTACAGATGTGCTGACTTTCTCTGCTGTGGCTACAGAATCTATGTCACCTGACGAAGCGCTACCAGAACTGACTGTGGTTGAAGATGGAACGGTTACCTTTCAGGAGGCGGTATCAGAATTCCTTACATTAGTTGAGCCAGAAAGCGCCGACATCTTCGACGCATCGTTGAGGGAGCCGGTGCAGCCCATTGTTACTGATCTATACGAAGGAGATCGACGCA---GCGAGTTGCCCACTGAATCCATGCCTGACGATGAACCAGTTATCCAAAGTATGCC-TACTGTTGTTGCACCGCTATCGTCTGGAGGTTTCGAAGATGATGTTGGGGTGATTATCGACAGTGATATCCGGGATGTATTTCTTGAGGAGCTTGATGAAGAGCAGGTTAATCTACGACGCTTGCTGATGATCTGGGGTACTGCGCCGGATGACATGGACAGTTTGCGTCAGATCCGTCGTGTGTTTCATACCCTCAAAGGAAGTGGCCGATTGGTTGGGGCTCTCACCTTGGGTCATTTTGCGTGGAAGATCGAGAACCTGATTAATCGTGTCCTGGATGATTCACGTGCAGCGAGTCCGGCTGTTGTCGCACTGGTCGAACGTGCCTGTGAAGTGGTACTTCCAGAGATGAATGCCGCTTTACGTGGTAAGGCTTCGATCAGCACTGATTTAGAAGCAACTCAGGCGCTGATTGATTTGGTTGCATCAGGTGAGGATGCGTTCTATACGTCGCCAGATAGCATTGCTGACGACTCAGCCACATTAAAGTTGGTACCTCAGCTGATTGAGGGGGGCGCGCCTTTTTTCGTGGACAGTGTACTGCGTGAAATCCTTGAAGCCGAGATTGCTAACCATTTGAATACTATCAAGGATTGGTTAAATACTGCTGCTGGCCAATCTTACTCAGTCAACGAGTCATTACTACGTGCCGTACACACGTTGAATGGTGCTTTCGCTATGACTAAGATGCCGGAAATTACCCAGGTTATGCAGTCTGCGGAGACTTATATTAAGCGCCTGCTTACTAAGCACCAAAAAGCAAGCGTTGAAGGGGTGGGTGTGTTATCGGCAATGGCAGCAGCGATTGCCGATACCTTGACTGCGTTGCGGAGTGATTCACCGCGTATTCCTTCGTTTGTGTCTTTGGTCTCATGCTTGTCTGAATTAGTGACGAGAATGCCTGATGATGACCAGTCGCAACAGCAGTACTTTGAAAGTGTGGCAGAACAAAACCATGAAAGTGTCCCGGAGCAAACACAGGATGTGTCGCTAAGTAACGATGTATTGACTGATGTATACGATTTAAGTGTTAACTTGGATGTGCTTGAGCCATTAAGTGCTGTAGTCGAGCCAGAAAGGCCTATTGTTGATAGACCTCAGCAGGAGGTAGCGCATCAATACGACAATGTGGCCGCATCGACAATGAGTGATGTGGTGGCAGCTGACAGCAACTTAGATGTAGCAGCATATCAATACGACCTTGTTTCTGGTAACGAGTCACCTGCTGATGAACTTGGGTTGCTTGCTTTTGATGAACCAGCTTTTGAGTTGGTCGATCTCTTCGTTGAGGAGAGTAGCGACCTGCTTGACCATTGTGACAATTTGTTAGCAAAGCTGCATGAAGCTCCACAAGACCGTGAGTTATTGGTTGGTTTACAACGTGACTTGCATACGCTTAAGGGCGGAGCACGTATGGCTGGGATCAATGCGATTGGTGATCTGGGTCATAGCATTGAGTCGATGTTGGAATCAGTCATGGCTGATTACATTATGCTCAATCGTGATGATATGCGCTTGCTGGAATACAGCTTTGATTATTTGCATCAGATGTTGACACAGACGCGCCAACATCGCGTTGTGACAATGCCCAGCGATCTGGTCGCAACTCTCAAAGCACGTACACAGGGTGCTACGCATGATGGCATGTCAAACTTTGGTGAGGTTGCCGAGCGTTCCTTAATTGCTGATGTTTCTTCAAATACTCTTCTTGATAAAGAATCACAGGTTCTTCCAGATACGCCTGCCATACTCCCTCCGCTGTCGTTGCCAATCCCTTTGGAAGGTCAAGACGAGGACAGCTCTCTGGAACGTTTGGTTCAGGAGCAGGTACGCGTACGTGCTGATCTTCTTGATCGCTTGGTCAACCAGGCTGGCGAAGTTGCTATCTATCGTTCGCAGTTGGAGCAGCGTTTAAGTGCTTTCCGTAATGCGATGTCTGAGTTGGGTCGTACCAACAC-GCGTCTGCGCGATCAGTTACGTCGACTTGATTTGGAAACTGAAGCACAGATTGTAGCGCGTTACCAACATGAAAAAAGCCTAGTTTCACGTGACTTCGATCCATTGGAATTGGACCGTTTTTCCACTTTGCAACAACTCAGTCGTGCGTTAAACGAATCTGCAGCTGATTTGACGGGTCTACAAGGGGTACTCGACGAGCTGGCACGTCAATACGATGGCCTACTTCAGCAGCAATTTCGGGTTAGCTCAGAGTTACAAGATGGGCTGATGCGTGCACGCATGGTGCCTTTCAATAGCATCTTGCCGCGTTTGCGTCGTGTGGTGCGTCAAGCTGAAGCCGACACTAACAAGCATGTGCATTTAGTGCTGGAAGGTACTCACGGTGAGTTGGATCGCAATGTGATAGATCGTATGGTAGCGCCATTAGAACACATGCTGCGCAATGCGGTAGCACACGGTCTTGAGATGCCTGAGAAACGCCGCGCTGCTGGAAAAGCTGATGAGGGTACGATCACGATTCAGCTGCAACGCGAAGGTTCTGAAATCCTGTTAAAGGTTTCCGACGATGGAGCTGGTTTGGATCGAGATGCGATTCAGCGTCGTGCCAAGCAGCGTGGTTTGATTCCGATAGATGTCAATCTTAGTGATGCAGAGTTGGATGGACTTATTTTCACCTCTGGGTTCACTACTTATGATGAGGTTAATCAGCTTGCTGGTCGTGGCGTTGGTATGGATGTCGTACGTAGCGAAGTGAGTCAGCTCGGTGGTTCGGTTAGCATCAACTCAGTACGCGGTCACGGCGTAACCTTTACTCTGCGTCTACCGCAGACACTAGCTGTGACCCAGGCAGTATTCATTCGGATTGGTCAGAGCACCTTTGCAGTTCCGGTGGCTTCAGTGATTGGTATCGGACGGATTGCACATGAACGCTACAAATCTGACCATGAAAGCTACCATTACGATGGAGAACAGTACGTATTGTATGACCTAGGTTTCCTGATTGGGCAGCCTGGAATTCATGCTGATCGCCAACAGGTGCCATTATTATTGGTGCGCACTGGTGATTTGCGCGTTGCAGTAGCAGTCGACGAAGTGCTGGGCAATCGGGAAATTGTGGTCAAACCGGTTGGATTGCAGATCGCTTCGGTACCAGGGATCTATGGAGCTACGATCACTGGTGATGGTTGTGTGATTGTGATTCTGGATTTAGCGCCTTTGGTGCGTCGCTATTTAAATCAGCCGATGCATTTGGAGGTTGAAGAAGCACCTGTTACTCAGTCTCAGATGCCATTGGTCATGGTAGTCGATGATTCGCTGACCATGCGTAAGGTAACTAGCCGCGTATTGGAACGCCATAACTTCAGTGTTAGCGTTGCTCGCGATGGTATTGAAGCACTGGAACTGCTTGAAGAACGCATCCCAGACTTGATGTTGTTGGACATTGAGATGCCACGCATGGATGGTTACGAACTAGTCGCTGCTATGCGCGCTGATGATCGCTTCAAGAGTATACCTATTCTAATGATTACCTCTCGCAGCGGTGACAAGCATCGTCAACGTGCCTTTGAAATTGGAGTGCAGCGCTATCTTGGGAAACCTTACCAAGAATTTGATTTGATGAAAAATGTATATGATTTATTAGGGGTTGTTCGTGTCCGGGAATGA
>xylefaBB01
ATGAACGCACTTCGTGATGCGATGAGCCATGCTGTGCTTGGCTGGGTAAAGCCTGATCTGGATGAAGCTTTGGGCCAAGCACGTCAGGAGATTGAGTTATTCGTTGAGAACCCTGTAGACACTAGTCGGATACTTTCTTGCGCTGATTACCTGCATCAGGTGCAGGGCACCTTGCGAATGCTTGAATTATATGCTCCCGCAATGGTGGCCGAGGAAATGGAACGGCTAGCTAAGGTGATGCAAGTCGATGGAGTCAATGATCGCGAGGAAGCCTGTGCAGTACTGATGCGCGGCACTCTATTGCTGCCTGATTACCTGGAACGCTTGCAGAACGGTCATCGGGATATTCCAATTGTTCTTCTGCCTCTGCTTAACGAGATCCGTGCTGCGCGTGGCGAATCAAGATTGAATGAGAATGTGTTATTTGCTTTCGACCCTGAGGTGCGCAATGCCACTGAGGTTGAACTTGATCATGCACGTAGCAGTCTGACTGGATGTAATCGCCAACTGTTGGATACAGCTGCCAGTGCAGTCAAGGAAGAGTTGCTCCGAGTCAAAGAAGCTTTGGATCTGTATCTGCGTATCGGTGGCGATGTTACTGATTTAAGGACGCAGATTACCGAACTGAGTAGTGTTGCTGATACTTTAGCAATGATGGGTTTGGGCATGGCTGGCAGCTTGGTCCTGCAACAGCGTGATGCGTTATTGCGTATTGTTGAATCTGATGAGAAAGCTGATGAGGCGCTGTTGTTGGAGATCGCTGGCGCATTGCTCCATGTCGATGCTTCCTTGGACAACCAAGTCGCCAACTTGGGTGCAGAGACTGATGCGGATGTGGTTCTGGCAAACGCAGAAACACGTCGGACGTTAGATGTTCTGGCGCATGAGGCGATTAGTAATTTTACTGCAGCCCGTGAATGCTTTATTGCTTTCATTGAGAGTAATTGGGACCAAGCGCGCTTGCTTAAGGTCCCAGGTTTGCTCAGCGAAGTTGGCGGTGCGTTGTCAATTCTTGAGTTGTCACAAGCTGCAAGCTATCTGGAGGGTGTACGCCGTTATATCGAGTGTGAGCTAATTACCAAGCGTCGTGTGCCTGCTGCTCGTCAGCTGGACACTCTGGCTGATGCGATGGCCAGTTTGGAATACTACTTAGAAGCGTTGCGTGAGAGACGTCCTGGACGTGAGGACATACTCGAAATCACACGTAACAGTCTGGAAGCACTCTCTTACTGGCCCATCCCTGCTGAAGAGGGGGATAGCGTTGGTTCCCAACAGAGTACAGATGTGCTGACTTTCTCTGCTGTGGCTACAGAATCTATGTCACCTGACGAAGCGCTACCAGAACTGACTGTGGTTGAAGATGGAACGGTTACCTTTCAGGAGGCGGTATCAGAATTCCTTACATTAGTTGAGCCAGAAAGCGCCGACATCTTCGACGCATCGTTGAGGGAGCCGGTGCAGCCCATTGTTACTGATCTATACGAAGGAGATCGACGCA---GCGAGTTGCCCACTGAATCCATGCCTGACGATGAACCAGTTATCCAAAGTATGCC-TACTGTTGTTGCACCGCTATCGTCTGGAGGTTTCGAAGATGATGTTGGGGTGATTATCGACAGTGATATCCGGGATGTATTTCTTGAGGAGCTTGATGAAGAGCAGGTTAATCTACGACGCTTGCTGATGATCTGGGGTACTGCGCCGGATGACATGGACAGTTTGCGTCAGATCCGTCGTGTGTTTCATACCCTCAAAGGAAGTGGCCGATTGGTTGGGGCTCTCACCTTGGGTCATTTTGCGTGGAAGATCGAGAACCTGATTAATCGAGTCCTGGATGGTTCACGTGCAGCGAGTCCGGCTGTTGTCGCACTGGTCGAACGTGCCTGTGAAGTGGTACTTCCAGAGATGAATGCCGCTTTACGTGGTAAGGCTTCGATCAGCACTGATTTAGAAGCAACTCAGGCGCTGATTGATTTGGTTGCATCAGGTGAGGATGCGTTCTATACGTCGCCAGATAGCATTGCTGACGACTCAGCCACATTAAAGTTGGTACCTCAGCTGATTGAGGGGGGCGCGCCTTTTTTCGTGGACAGTGTACTGCGTGAAATCCTTGAAGCCGAGATTGCTAACCATTTGAATACTATCAAGGATTGGTTAAATACTGCTGCTGGCCAATCTTACTCAGTCAACGAGTCATTACTACGTGCCGTACACACGTTGAATGGTGCTTTCGCTATGACTAAGATGCCGGAAATTACCCAGGTTATGCAGTCTGCGGAGACTTATATTAAGCGCCTGCTTACTAAGCACCAAAAAGCAAGCGTTGAAGGGGTGGGTGTGTTATCGGCAATGGCAACAGCGATTGCCGATACCTTGACTGCGTTGCGGAGTGATTCACCGCGTATTCCTTCGTTTGTGTCTTTGGTCTCATGCTTGTCTGAATTAGTGACGAGAATGCCTGATGATGACCAGTCGCAACAGCAGTACTTTGAAAGTGTGGCAGAACAAAACCATGAAAGTGTCCCGGAGCAAACACAGGATGTGTCGCTAAGTAACGATGTATTGACTGATGTATACGATTTAAGTGTTAACTTGGATGTGCTTGAGCCATTAAGTGCTGTAGTCGAGCCAGAAAGGCCTATTGTTGATAGACCTCAGCAGGAGGTAGCGCATCAATACGACAATGTGGCCGCATCGACAATGAGTGATGTGGTGGCAGCTGACAGCAACTTAGATGTAGCAGCATATCAATACGACCTTGTTTCTGGTAACGAGTCACCTGCTGATGAACTTGGGTTGCTTGCTTTTGATGAACCAGCTTTTGAGTTGGTCGATCTCTTCGTTGAGGAGAGTAGCGACCTGCTTGACCATTGTGACAATTTGTTAGCAAAGCTGCATGAAGCTCCACAAGACCGTGAGTTATTGGTTGGTTTACAACGTGACTTGCATACGCTTAAGGGCGGAGCACGTATGGCTGGGATCAATGCGATTGGTGATCTGGGTCATAGCATTGAGTCGATGTTGGAATCAGTCATGGCTGATTACATTATGCTCAATCGTGATGATATGCGCTTGCTGGAATACAGCTTTGATTATTTGCATCAGATGTTGACACAGACGCGCCAACATCGCGTTGTGACAATGCCCAGCGATCTGGTCGCAACTCTCAAAGCACGTACACAGGGTGCTACGCATGATGGCATGTCAAACTTTGGTGAGGTTGCCGAGCGTTCCTTAATTGCTGATGTTTCTTCAAATCCTCTTCTTGATAAAGAATCACAGGTTCTTCCAGATACGCCTGCCATACTCCCTCCGCTGTCGTTGCCAATCCCTTTGGAAGGTCAAGACGAGGACAGCTCTCTGGAACGTTTGGTTCAGGAGCAGGTACGCGTACGTGCTGATCTTCTTGATCGCTTGGTCAACCAGGCTGGCGAAGTTGCTATCTATCGTTCGCAGTTGGAGCAGCGTTTAAGTGCTTTCCGTAATGCGATGTCTGAGTTGGGTCGTACCAACAC-GCGTCTGCGCGATCAGTTACGTCGACTTGATTTGGAAACTGAAGCACAGATTGTAGCGCGTTACCAACATGAAAAAAGCCTAGTTTCACGTGACTTCGATCCATTGGAATTGGACCGTTTTTCCACTTTGCAACAACTCAGTCGTGCGTTAAACGAATCTGCAGCTGATTTGACGGGTCTACAAGGGGTACTCGACGAGCTGGCACGTCAATACGATGGCCTACTTCAGCAGCAATTTCGGGTTAGCTCAGAGTTACAAGATGGGCTGATGCGTGCACGCATGGTGCCTTTCAATAGCATCTTGCCGCGTTTGCGTCGTGTGGTGCGTCAAGCTGAAGCCGACACTAACAAGCATGTGCATTTAGTGCTGGAAGGTACTCACGGTGAGTTGGATCGCAATGTGATAGATCGTATGGTAGCGCCATTAGAACACATGCTGCGCAATGCGGTAGCACACGGTCTTGAGATGCCTGAGAAACGCCGCGCTGCTGGAAAAGCTGATGAGGGTACGATCACGATTCAGCTGCAACGCGAAGGTTCTGAAATCCTGTTAAAGGTTTCCGACGATGGAGCTGGTTTGGATCGAGATGCGATTCAGCGTCGTGCCAAGCAGCGTGGTTTGATTCCGATAGATGTCAATCTTAGTGATGCAGAGTTGGATGGACTTATTTTCACCTCTGGGTTCACTACTTATGATGAGGTTAATCAGCTTGCTGGTCGTGGCGTTGGTATGGATGTCGTACGTAGCGAAGTGAGTCAGCTCGGTGGTTCGGTTAGCATCAACTCAGTACGCGGTCACGGCGTAACCTTTACTCTGCGTCTACCGCAGACACTAGCTGTGACCCAGGCAGTATTCATTCGGATTGGTCAGAGCACCTTTGCAGTTCCGGTGGCTTCAGTGATTGGTATCGGACGGATTGCACATGAACGCTACAAATCTGACCATGAAAGCTACCATTACGATGGAGAACAGTACGTATTGTATGACCTAGGTTTCCTGATTGGGCAGCCTGGAATTCATGCTGATCGCCAACAGGTGCCATTATTATTGGTGCGCACTGGTGATTTGCGCGTTGCAGTAGCAGTCGACGAAGTGCTGGGCAATCGGGAAATTGTGGTCAAACCGGTTGGATTGCAGATCGCTTCGGTACCAGGGATCTATGGAGCTACGATCACTGGTGATGGTTGTGTGATTGTGATTCTGGATTTAGCGCCTTTGGTGCGTCGCTATTTAAATCAGCCGATGCATTTGGAGGTTGAAGAAGCACCTGTTACTCAGTCTCAGATGCCATTGGTCATGGTAGTCGATGATTCGCTGACCATGCGTAAGGTAACTAGCCGCGTATTGGAACGCCATAACTTCAGTGTTAGCGTTGCTCGCGATGGTATTGAAGCACTGGAACTGCTTGAAGAACGCATCCCAGACTTGATGTTGTTGGACATTGAGATGCCACGCATGGATGGTTACGAACTAGTCGCTGCTATGCGCGCTGATGATCGCTTCAAGAGTATACCTATTCTAATGATTACTTCTCGCAGCGGTGACAAGCATCGTCAACGTGCCTTTGAAATTGGAGTGCAGCGCTATCTTGGGAAACCTTACCAAGAATTTGATTTGATGAAAAATGTATATGATTTATTAGGGGTTGTTCGTGTCCGGGAATGA
>xylefa8417
ATGAACGCACTTCGTGATGCGATGAGCCATGCTGTGCTTGGCTGGGTAAAGCCTGATCTGGATGAAGCTTTGGGCCAAGCACGTCAGGAGATTGAGTTATTCGTTGAGAACCCTTTAGACACTAGTCGGATACTTTCTTGCGCTGATTACCTGCATCAGGTGCAGGGTACCTTGCGAATGCTTGAATTATATGCTCCCGCAATGGTGGCCGAGGAAATGGAACGGCTAGCCAAGGTGATGCAAGTCGATGGAGTCAATGATCGCGAGGAAGCCTGTGCAGTACTGATGCGCGGCACTCTATTGCTGCCTGATTACCTGGAACGCTTGCAGAACGGTCATCGTGATATTCCAATTGTTCTTCTGCCTCTGCTTAACGAGATCCGTGCTGCGCGTGGCGAATCAAGATTGAATGAGAATGTGTTATTTGCTTTCGACCCTGAGGTGCGCAATGCCACTGAGGTTGAACTTGATCATGCACGTAGCAGTCTGACTGGATGTAATCGCCAACTGTTGGATACAGCTGCCAGTGCAGTCAAGGAAGAGTTGCTCCGAGTCAAAGAAGCTTTGGATCTGTATCTGCGTATCGGTGGCGATGTTACTGATTTAAGGACGCAGATTACCGAACTGAGTAGTGTTGCTGATACTTTAGCAATGATGGGTTTGGGCATGGCTGGCAGCTTGGTCCTGCAACAGCGTGATGCGTTATTGCGTATCGTTGAATCTGATGAGAAAGCTGATGAGGCGCTGTTGTTGGAGATCGCTGGCGCATTGCTCCATGTCGATGCTTCCTTGGACAACCAAGTCGCCAACTTGGGTGCAGAGACTGATGCGGATGTGGTTCTGGCAAACGCAGAAACACGTCGGACGTTAGATGTTCTGGCGCATGAGGCGATTAGTAATTTTACTGCAGCCCGTGAATGCTTTATTGCTTTCATTGAGAGTAATTGGGACCAAGCGCGCTTGCTTAAGGTCCCAGGTTTGCTCAGCGAAGTTGGCGGTGCGTTGTCAATTCTTGAGTTGTCACAAGCTGCAAGCTATCTGGAGGGTGTACGCCGTTATATCGAGTGTGAGCTAATTACCAAGCGTCGTGTGCCTGCTGCTCGTCAGCTGGACACTCTGGCTGATGCGATGGCCAGTTTGGAATACTACTTAGAAGCGTTGCGTGAGAGACGTCCTGGACGTGAGGACATACTCGAAATCACACGTAACAGTCTGGAAGCACTCTCTTACTGGCCCATCCCTGCTGAAGAGGGGGATAGCGTTGGTTCCCAACAGAGTACAGATGTGCTGACTTTCTCTGCTGTGGCTACAGAATCTATGTCACCTGACGAAGCGCTACCAGAACTGACTGTGGTTGAAGATGGAACGGTTACCTTTCAGGAGGCGGTATCAGAATTCCTTACATTAGTTGAGCCAGAAAGCGCCGACATCTTCGACGCATCGTTGAGGGAGCCGGTGCAGCCCATTGTTACTGATCTATACGAAGGAGATCGACGCA---GCGAGTTGCCCACTGAATCCATGCCTGACGATGAACCAGTTATCCAAAGTATGCC-TACTGTTGTTGCACCGCTATCGTCTGGAGGTTTCGAAGATGATGTTGGGGTGATTATCGACAGTGATATCCGGGATGTATTTCTTGAGGAGCTTGATGAAGAGCAGGTTAATCTACGACGCTTGCTGATGATCTGGGGTACTGCGCCGGATGACATGGACAGTTTGCGTCAGATCCGTCGTGTGTTTCATACCCTCAAAGGAAGTGGCCGATTGGTTGGGGCTCTCACCTTGGGTCATTTTGCGTGGAAGATCGAGAACCTGATTAATCGTGTCCTGGATGATTCACGTGCAGCGAGTCCGGCTGTTGTCGCACTGGTCGAACGTGCCTGTGAAGTGGTACTTCCAGAGATGAATGCCGCTTTACGTGGTAAGGCTTCGATCAGCACTGATTTAGAAGCAACTCAGGCGCTGATTGATTTGGTTGCATCAGGTGAGGATGCGTTCTATACGTCGCCAGATAGCATTGCTGACGACTCAGCCACATTAAAGTTGGTACCTCAGCTGATTGAGGGGGGCGCGCCTTTTTTCGTGGACAGTGTACTGCGTGAAATCCTTGAAGCCGAGATTGCTAACCATTTGAATACTATCAAGGATTGGTTAAATACTGCTGCTGGCCAATCTTACTCAGTCAACGAGTCATTACTACGTGCCGTACACACGTTGAATGGTGCTTTCGCTATGACTAAGATGCCGGAAATTACCCAGGTTATGCAGTCTGCGGAGACTTATATTAAGCGCCTGCTTACTAAGCACCAAAAAGCAAGCGTTGAAGGGGTGGGTGTGTTATCGGCAATGGCAGCAGCGATTGCCGATACCTTGACTGCGTTGCGGAGTGATTCACCGCGTATTCCTTCGTTTGTGTCTTTGGTCTCATGCTTGTCTGAATTAGTGACGAGAATGCCTGATGATGACCAGTCGCAACAGCAGTACTTTGAAAGTGTGGCAGAACAAAACCATGAAAGTGTCCCGGAGCAAACACAGGATGTGTCGCTAAGTAACGATGTATTGACTGATGTATACGATTTAAGTGTTAACTTGGATGTGCTTGAGCCATTAAGTGCTGTAGTCGAGCCAGAAAGGCCTATTGTTGATAGACCTCAGCAGGAGGTAGCGCATCAATACGACAATGTGGCCGCATCGACAATGAGTGATGTGGTGGCAGCTGACAGCAACTTAGATGTAGCAGCATATCAATACGACCTTGTTTCTGGTAACGAGTCACCTGCTGATGAACTTGGGTTGCTTGCTTTTGATGAACCAGCTTTTGAGTTGGTCGATCTCTTCGTTGAGGAGAGTAGCGACCTGCTTGACCATTGTGACAATTTGTTAGCAAAGCTGCATGAAGCTCCACAAGACCGTGAGTTATTGGTTGGTTTACAACGTGACTTGCATACGCTTAAGGGCGGAGCACGTATGGCTGGGATCAATGCGATTGGTGATCTGGGTCATAGCATTGAGTCGATGTTGGAATCAGTCATGGCTGATTACATTATGCTCAATCGTGATGATATGCGCTTGCTGGAATACAGCTTTGATTATTTGCATCAGATGTTGACACAGACGCGCCAACATCGCGTTGTGACAATGCCCAGCGATCTGGTCGCAACTCTCAAAGCACGTACACAGGGTGCTACGCATGATGGCATGTCAAACTTTGGTGAGGTTGCCGAGCGTTCCTTAATTGCTGATGTTTCTTCAAATACTCTTCTTGATAAAGAATCACAGGTTCTTCCAGATACGCCTGCCATACTCCCTCCGCTGTCGTTGCCAATCCCTTTGGAAGGTCAAGACGAGGACAGCTCTCTGGAACGTTTGGTTCAGGAGCAGGTACGCGTACGTGCTGATCTTCTTGATCGCTTGGTCAACCAGGCTGGCGAAGTTGCTATCTATCGTTCGCAGTTGGAGCAGCGTTTAAGTGCTTTCCGTAATGCGATGTCTGAGTTGGGTCGTACCAACAC-GCGTCTGCGCGATCAGTTACGTCGACTTGATTTGGAAACTGAAGCACAGATTGTAGCGCGTTACCAACATGAAAAAAGCCTAGTTTCACGTGACTTCGATCCATTGGAATTGGACCGTTTTTCCACTTTGCAACAACTCAGTCGTGCGTTAAACGAATCTGCAGCTGATTTGACGGGTCTACAAGGGGTACTCGACGAGCTGGCACGTCAATACGATGGCCTACTTCAGCAGCAATTTCGGGTTAGCTCAGAGTTACAAGATGGGCTGATGCGTGCACGCATGGTGCCTTTCAATAGCATCTTGCCGCGTTTGCGTCGTGTGGTGCGTCAAGCTGAAGCCGACACTAACAAGCATGTGCATTTAGTGCTGGAAGGTACTCACGGTGAGTTGGATCGCAATGTGATAGATCGTATGGTAGCGCCATTAGAACACATGCTGCGCAATGCGGTAGCACACGGTCTTGAGATGCCTGAGAAACGCCGCGCTGCTGGAAAAGCTGATGAGGGTACGATCACGATTCAGCTGCAACGCGAAGGTTCTGAAATCCTGTTAAAGGTTTCCGACGATGGAGCTGGTTTGGATCGAGATGCGATTCAGCGTCGTGCCAAGCAGCGTGGTTTGATTCCGATAGATGTCAATCTTAGTGATGCAGAGTTGGATGGACTTATTTTCACCTCTGGGTTCACTACTTATGATGAGGTTAATCAGCTTGCTGGTCGTGGCGTTGGTATGGATGTCGTACGTAGCGAAGTGAGTCAGCTCGGTGGTTCGGTTAGCATCAACTCAGTACGCGGTCACGGCGTAACCTTTACTCTGCGTCTACCGCAGACACTAGCTGTGACCCAGGCAGTATTCATTCGGATTGGTCAGAGCACCTTTGCAGTTCCGGTGGCTTCAGTGATTGGTATCGGACGGATTGCACATGAACGCTACAAATCTGACCATGAAAGCTACCATTACGATGGAGAACAGTACGTATTGTATGACCTAGGTTTCCTGATTGGGCAGCCTGGAATTCATGCTGATCGCCAACAGGTGCCATTATTATTGGTGCGCACTGGTGATTTGCGCGTTGCAGTAGCAGTCGACGAAGTGCTGGGCAATCGGGAAATTGTGGTCAAACCGGTTGGATTGCAGATCGCTTCGGTACCAGGGATCTATGGAGCTACGATCACTGGTGATGGTTGTGTGATTGTGATTCTGGATTTAGCGCCTTTGGTGCGTCGCTATTTAAATCAGCCGATGCATTTGGAGGTTGAAGAAGCACCTGTTACTCAGTCTCAGATGCCATTGGTCATGGTAGTCGATGATTCGCTGACCATGCGTAAGGTAACTAGCCGCGTATTGGAACGCCATAACTTCAGTGTTAGCGTTGCTCGCGATGGTATTGAAGCACTGGAACTGCTTGAAGAACGCATCCCAGACTTGATGTTGTTGGACATTGAGATGCCACGCATGGATGGTTACGAACTAGTCGCTGCTATGCGCGCTGATGATCGCTTCAAGAGTATACCTATTCTAATGATTACCTCTCGCAGCGGTGACAAGCATCGTCAACGTGCCTTTGAAATTGGAGTGCAGCGCTATCTTGGGAAACCTTACCAAGAATTTGATTTGATGAAAAATGTATATGATTTATTAGGGGTTGTTCGTGTCCGGGAATGA
>xylefa8416
ATGAACGCACTTCGTGATGCGATGAGCCATGCTGTGCTTGGCTGGGTAAAGCCTGATCTGGATGAAGCTTTGGGCCAAGCACGTCAGGAGATTGAGTTATTCGTTGAGAACCCTTTAGACACTAGTCGGATACTTTCTTGCGCTGATTACCTGCATCAGGTGCAGGGTACCTTGCGAATGCTTGAATTATATGCTCCCGCAATGGTGGCCGAGGAAATGGAACGGCTAGCCAAGGTGATGCAAGTCGATGGAGTCAATGATCGCGAGGAAGCCTGTGCAGTACTGATGCGCGGCACTCTATTGCTGCCTGATTACCTGGAACGCTTGCAGAACGGTCATCGTGATATTCCAATTGTTCTTCTGCCTCTGCTTAACGAGATCCGTGCTGCGCGTGGCGAATCAAGATTGAATGAGAATGTGTTATTTGCTTTCGACCCTGAGGTGCGCAATGCCACTGAGGTTGAACTTGATCATGCACGTAGCAGTCTGACTGGATGTAATCGCCAACTGTTGGATACAGCTGCCAGTGCAGTCAAGGAAGAGTTGCTCCGAGTCAAAGAAGCTTTGGATCTGTATCTGCGTATCGGTGGCGATGTTACTGATTTAAGGACGCAGATTACCGAACTGAGTAGTGTTGCTGATACTTTAGCAATGATGGGTTTGGGCATGGCTGGCAGCTTGGTCCTGCAACAGCGTGATGCGTTATTGCGTATCGTTGAATCTGATGAGAAAGCTGATGAGGCGCTGTTGTTGGAGATCGCTGGCGCATTGCTCCATGTCGATGCTTCCTTGGACAACCAAGTCGCCAACTTGGGTGCAGAGACTGATGCGGATGTGGTTCTGGCAAACGCAGAAACACGTCGGACGTTAGATGTTCTGGCGCATGAGGCGATTAGTAATTTTACTGCAGCCCGTGAATGCTTTATTGCTTTCATTGAGAGTAATTGGGACCAAGCGCGCTTGCTTAAGGTCCCAGGTTTGCTCAGCGAAGTTGGCGGTGCGTTGTCAATTCTTGAGTTGTCACAAGCTGCAAGCTATCTGGAGGGTGTACGCCGTTATATCGAGTGTGAGCTAATTACCAAGCGTCGTGTGCCTGCTGCTCGTCAGCTGGACACTCTGGCTGATGCGATGGCCAGTTTGGAATACTACTTAGAAGCGTTGCGTGAGAGACGTCCTGGACGTGAGGACATACTCGAAATCACACGTAACAGTCTGGAAGCACTCTCTTACTGGCCCATCCCTGCTGAAGAGGGGGATAGCGTTGGTTCCCAACAGAGTACAGATGTGCTGACTTTCTCTGCTGTGGCTACAGAATCTATGTCACCTGACGAAGCGCTACCAGAACTGACTGTGGTTGAAGATGGAACGGTTACCTTTCAGGAGGCGGTATCAGAATTCCTTACATTAGTTGAGCCAGAAAGCGCCGACATCTTCGACGCATCGTTGAGGGAGCCGGTGCAGCCCATTGTTACTGATCTATACGAAGGAGATCGACGCA---GCGAGTTGCCCACTGAATCCATGCCTGACGATGAACCAGTTATCCAAAGTATGCCCTACTGTTGTTGCACCGCTATCGTCTGGAGGTTTCGAAGATGATGTTGGGGTGATTATCGACAGTGATATCCGGGATGTATTTCTTGAGGAGCTTGATGAAGAGCAGGTTAATCTACGACGCTTGCTGATGATCTGGGGTACTGCGCCGGATGACATGGACAGTTTGCGTCAGATCCGTCGTGTGTTTCATACCCTCAAAGGAAGTGGCCGATTGGTTGGGGCTCTCACCTTGGGTCATTTTGCGTGGAAGATCGAGAACCTGATTAATCGTGTCCTGGATGGTTCACGTGCAGCGAGTCCGGCTGTTGTCGCACTGGTCGAACGTGCCTGTGAAGTGGTACTTCCAGAGATGAATGCCGCTTTACGTGGTAAGGCTTCGATCAGCACTGATTTAGAAGCAACTCAGGCGCTGATTGATTTGGTTGCATCAGGTGAGGATGCGTTCTATACGTCGCCAGATAGCATTGCTGACGACTCAGCCACATTAAAGTTGGTACCTCAGCTGATTGAGGGGGGCGCGCCTTTTTTCGTGGACAGTGTACTGCGTGAAATCCTTGAAGCCGAGATTGCTAACCATTTGAATACTATCAAGGATTGGTTAAATACTGCTGCTGGCCAATCTTACTCAGTCAACGAGTCATTACTACGTGCCGTACACACGTTGAATGGTGCTTTCGCTATGACTAAGATGCCGGAAATTACCCAGGTTATGCAGTCTGCGGAGACTTATATTAAGCGCCTGCTTACTAAGCACCAAAAAGCAAGCGTTGAAGGGGTGGGTGTGTTATCGGCAATGGCAGCAGCGATTGCCGATACCTTGACTGCGTTGCGGAGTGATTCACCGCGTATTCCTTCGTTTGTGTCTTTGGTCTCATGCTTGTCTGAATTAGTGACGAGAATGCCTGATGATGACCAGTCGCAACAGCAGTACTTTGAAAGTGTGGCAGAACAAAACCATGAAAGTGTCCCGGAGCAAACACAGGATGTGTCGCTAAGTAACGATGTATTGACTGATGTATACGATTTAAGTGTTAACTTGGATGTGCTTGAGCCATTAAGTGCTGTAGTCGAGCCAGAAAGGCCTATTGTTGATAGACCTCAGCAGGAGGTAGCGCATCAATACGACAATGTGGCCGCATCGACAATGAGTGATGTGGTGGCAGCTGACAGCAACTTAGATGTAGCAGCATATCAATACGACCTTGTTTCTGGTAACGAGTCACCTGCTGATGAACTTGGGTTGCTTGCTTTTGATGAACCAGCTTTTGAGTTGGTCGATCTCTTCGTTGAGGAGAGTAGCGACCTGCTTGACCATTGTGACAATTTGTTAGCAAAGCTGCATGAAGCTCCACAAGACCGTGAGTTATTGGTTGGTTTACAACGTGACTTGCATACGCTTAAGGGCGGAGCACGTATGGCTGGGATCAATGCGATTGGTGATCTGGGTCATAGCATTGAGTCGATGTTGGAATCAGTCATGGCTGATTACATTATGCTCAATCGTGATGATATGCGCTTGCTGGAATACAGCTTTGATTATTTGCATCAGATGTTGACACAGACGCGCCAACATCGCGTTGTGACAATGCCCAGCGATCTGGTCGCAACTCTCAAAGCACGTACACAGGGTGCTACGCATGATGGCATGTCAAACTTTGGTGAGGTTGCCGAGCGTTCCTTAATTGCTGATGTTTCTTCAAATACTCTTCTTGATAAAGAATCACAGGTTCTTCCAGATACGCCTGCCATACTCCCTCCGCTGTCGTTGCCAATCCCTTTGGAAGGTCAAGACGAGGACAGCTCTCTGGAACGTTTGGTTCAGGAGCAGGTACGCGTACGTGCTGATCTTCTTGATCGCTTGGTCAACCAGGCTGGCGAAGTTGCTATCTATCGTTCGCAGTTGGAGCAGCGTTTAAGTGCTTTCCGTAATGCGATGTCTGAGTTGGGTCGTACCAACACCGCGTCTGCGCGATCAGTTACGTCGACTTGATTTGGAAACTGAAGCACAGATTGTAGCGCGTTACCAACATGAAAAAAGCCTAGTTTCACGTGACTTCGATCCATTGGAATTGGACCGTTTTTCCACTTTGCAACAACTCAGTCGTGCGTTAAACGAATCTGCAGCTGATTTGACGGGTCTACAAGGGGTACTCGACGAGCTGGCACGTCAATACGATGGCCTACTTCAGCAGCAATTTCGGGTTAGCTCAGAGTTACAAGATGGGCTGATGCGTGCACGCATGGTGCCTTTCAATAGCATCTTGCCGCGTTTGCGTCGTGTGGTGCGTCAAGCTGAAGCCGACACTAACAAGCATGTGCATTTAGTGCTGGAAGGTACTCACGGTGAGTTGGATCGCAATGTGATAGATCGTATGGTAGCGCCATTAGAACACATGCTGCGCAATGCGGTAGCACACGGTCTTGAGATGCCTGAGAAACGCCGCGCTGCTGGAAAAGCTGATGAGGGTACGATCACGATTCAGCTGCAACGCGAAGGTTCTGAAATCCTGTTAAAGGTTTCCGACGATGGAGCTGGTTTGGATCGAGATGCGATTCAGCGTCGTGCCAAGCAGCGTGGTTTGATTCCGATAGATGTCAATCTTAGTGATGCAGAGTTGGATGGACTTATTTTCACCTCTGGGTTCACTACTTATGATGAGGTTAATCAGCTTGCTGGTCGTGGCGTTGGTATGGATGTCGTACGTAGCGAAGTGAGTCAGCTCGGTGGTTCGGTTAGCATCAACTCAGTACGCGGTCACGGCGTAACCTTTACTCTGCGTCTACCGCAGACACTAGCTGTGACCCAGGCAGTATTCATTCGGATTGGTCAGAGCACCTTTGCAGTTCCGGTGGCTTCAGTGATTGGTATCGGACGGATTGCACATGAACGCTACAAATCTGACCATGAAAGCTACCATTACGATGGAGAACAGTACGTATTGTATGACCTAGGTTTCCTGATTGGGCAGCCTGGAATTCATGCTGATCGCCAACAGGTGCCATTATTATTGGTGCGCACTGGTGATTTGCGCGTTGCAGTAGCAGTCGACGAAGTGCTGGGCAATCGGGAAATTGTGGTCAAACCGGTTGGATTGCAGATCGCTTCGGTACCAGGGATCTATGGAGCTACGATCACTGGTGATGGTTGTGTGATTGTGATTCTGGATTTAGCGCCTTTGGTGCGTCGCTATTTAAATCAGCCGATGCATTTGGAGGTTGAAGAAGCACCTGTTACTCAGTCTCAGATGCCATTGGTCATGGTAGTCGATGATTCGCTGACCATGCGTAAGGTAACTAGCCGCGTATTGGAACGCCATAACTTCAGTGTTAGCGTTGCTCGCGATGGTATTGAAGCACTGGAACTGCTTGAAGAACGCATCCCAGACTTGATGTTGTTGGACATTGAGATGCCACGCATGGATGGTTACGAACTAGTCGCTGCTATGCGCGCTGATGATCGCTTCAAGAGTATACCTATTCTAATGATTACCTCTCGCAGCGGTGACAAGCATCGTCAACGTGCCTTTGAAATTGGAGTGCAGCGCTATCTTGGGAAACCTTACCAAGAATTTGATTTGATGAAAAATGTATATGATTTATTAGGGGTTGTTCGTGTCCGGGAATGA
>xylefadixn
ATGAACGCACTTCGTGATGCGATGAGCCATGCTGTGCTTGGCTGGGTAAAGCCTGATCTGGATGAAGCTTTGGGCCAAGCACGTCAGGAGATTGAGTTATTCGTTGAGAACCCTTTAGACACTAGTCGGATACTTTCTTGCGCTGATTACCTGCATCAGGTGCAGGGTACCTTGCGAATGCTTGAATTATATGCTCCCGCAATGGTGGCCGAGGAAATGGAACGGCTAGCCAAGGTGATGCAAGTCGATGGAGTCAATGATCGCGAGGAAGCCTGTGCAGTACTGATGCGCGGCACTCTATTGCTGCCTGATTACCTGGAACGCTTGCAGAACGGTCATCGTGATATTCCAATTGTTCTTCTGCCTCTGCTTAACGAGATCCGTGCTGCGCGTGGCGAATCAAGATTGAATGAGAATGTGTTATTTGCTTTCGACCCTGAGGTGCGCAATGCCACTGAGGTTGAACTTGATCATGCACGTAGCAGTCTGACTGGATGTAATCGCCAACTGTTGGATACAGCTGCCAGTGCAGTCAAGGAAGAGTTGCTCCGAGTCAAAGAAGCTTTGGATCTGTATCTGCGTATCGGTGGCGATGTTACTGATTTAAGGACGCAGATTACCGAACTGAGTAGTGTTGCTGATACTTTAGCAATGATGGGTTTGGGCATGGCTGGCAGCTTGGTCCTGCAACAGCGTGATGCGTTATTGCGTATCGTTGAATCTGATGAGAAAGCTGATGAGGCGCTGTTGTTGGAGATCGCTGGCGCATTGCTCCATGTCGATGCTTCCTTGGACAACCAAGTCGCCAACTTGGGTGCAGAGACTGATGCGGATGTGGTTCTGGCAAACGCAGAAACACGTCGGACGTTAGATGTTCTGGCGCATGAGGCGATTAGTAATTTTACTGCAGCCCGTGAATGCTTTATTGCTTTCATTGAGAGTAATTGGGACCAAGCGCGCTTGCTTAAGGTCCCAGGTTTGCTCAGCGAAGTTGGCGGTGCGTTGTCAATTCTTGAGTTGTCACAAGCTGCAAGCTATCTGGAGGGTGTACGCCGTTATATCGAGTGTGAGCTAATTACCAAGCGTCGTGTGCCTGCTGCTCGTCAGCTGGACACTCTGGCTGATGCGATGGCCAGTTTGGAATACTACTTAGAAGCGTTGCGTGAGAGACGTCCTGGACGTGAGGACATACTCGAAATCACACGTAACAGTCTGGAAGCACTCTCTTACTGGCCCATCCCTGCTGAAGAGGGGGATAGCGTTGGTTCCCAACAGAGTACAGATGTGCTGACTTTCTCTGCTGTGGCTACAGAATCTATGTCACCTGACGAAGCGCTACCAGAACTGACTGTGGTTGAAGATGGAACGGTTACCTTTCAGGAGGCGGTATCAGAATTCCTTACATTAGTTGAGCCAGAAAGCGCCGACATCTTCGACGCATCGTTGAGGGAGCCGGTGCAGCCCATTGTTACTGATCTATACGAAGGAGATCGACGCA---GCGAGTTGCCCACTGAATCCATGCCTGACGATGAACCAGTTATCCAAAGTATGCC-TACTGTTGTTGCACCGCTATCGTCTGGAGGTTTCGAAGATGATGTTGGGGTGATTATCGACAGTGATATCCGGGATGTATTTCTTGAGGAGCTTGATGAAGAGCAGGTTAATCTACGACGCTTGCTGATGATCTGGGGTACTGCGCCGGATGACATGGACAGTTTGCGTCAGATCCGTCGTGTGTTTCATACCCTCAAAGGAAGTGGCCGATTGGTTGGGGCTCTCACCTTGGGTCATTTTGCGTGGAAGATCGAGAACCTGATTAATCGTGTCCTGGATGATTCACGTGCAGCGAGTCCGGCTGTTGTCGCACTGGTCGAACGTGCCTGTGAAGTGGTACTTCCAGAGATGAATGCCGCTTTACGTGGTAAGGCTTCGATCAGCACTGATTTAGAAGCAACTCAGGCGCTGATTGATTTGGTTGCATCAGGTGAGGATGCGTTCTATACGTCGCCAGATAGCATTGCTGACGACTCAGCCACATTAAAGTTGGTACCTCAGCTGATTGAGGGGGGCGCGCCTTTTTTCGTGGACAGTGTACTGCGTGAAATCCTTGAAGCCGAGATTGCTAACCATTTGAATACTATCAAGGATTGGTTAAATACTGCTGCTGGCCAATCTTACTCAGTCAACGAGTCATTACTACGTGCCGTACACACGTTGAATGGTGCTTTCGCTATGACTAAGATGCCGGAAATTACCCAGGTTATGCAGTCTGCGGAGACTTATATTAAGCGCCTGCTTACTAAGCACCAAAAAGCAAGCGTTGAAGGGGTGGGTGTGTTATCGGCAATGGCAGCAGCGATTGCCGATACCTTGACTGCGTTGCGGAGTGATTCACCGCGTATTCCTTCGTTTGTGTCTTTGGTCTCATGCTTGTCTGAATTAGTGACGAGAATGCCTGATGATGACCAGTCGCAACAGCAGTACTTTGAAAGTGTGGCAGAACAAAACCATGAAAGTGTCCCGGAGCAAACACAGGATGTGTCGCTAAGTAACGATGTATTGACTGATGTATACGATTTAAGTGTTAACTTGGATGTGCTTGAGCCATTAAGTGCTGTAGTCGAGCCAGAAAGGCCTATTGTTGATAGACCTCAGCAGGAGGTAGCGCATCAATACGACAATGTGGCCGCATCGACAATGAGTGATGTGGTGGCAGCTGACAGCAACTTAGATGTAGCAGCATATCAATACGACCTTGTTTCTGGTAACGAGTCACCTGCTGATGAACTTGGGTTGCTTGCTTTTGATGAACCAGCTTTTGAGTTGGTCGATCTCTTCGTTGAGGAGAGTAGCGACCTGCTTGACCATTGTGACAATTTGTTAGCAAAGCTGCATGAAGCTCCACAAGACCGTGAGTTATTGGTTGGTTTACAACGTGACTTGCATACGCTTAAGGGCGGAGCACGTATGGCTGGGATCAATGCGATTGGTGATCTGGGTCATAGCATTGAGTCGATGTTGGAATCAGTCATGGCTGATTACATTATGCTCAATCGTGATGATATGCGCTTGCTGGAATACAGCTTTGATTATTTGCATCAGATGTTGACACAGACGCGCCAACATCGCGTTGTGACAATGCCCAGCGATCTGGTCGCAACTCTCAAAGCACGTACACAGGGTGCTACGCATGATGGCATGTCAAACTTTGGTGAGGTTGCCGAGCGTTCCTTAATTGCTGATGTTTCTTCAAATACTCTTCTTGATAAAGAATCACAGGTTCTTCCAGATACGCCTGCCATACTCCCTCCGCTGTCGTTGCCAATCCCTTTGGAAGGTCAAGACGAGGACAGCTCTCTGGAACGTTTGGTTCAGGAGCAGGTACGCGTACGTGCTGATCTTCTTGATCGCTTGGTCAACCAGGCTGGCGAAGTTGCTATCTATCGTTCGCAGTTGGAGCAGCGTTTAAGTGCTTTCCGTAATGCGATGTCTGAGTTGGGTCGTACCAACAC-GCGTCTGCGCGATCAGTTACGTCGACTTGATTTGGAAACTGAAGCACAGATTGTAGCGCGTTACCAACATGAAAAAAGCCTAGTTTCACGTGACTTCGATCCATTGGAATTGGACCGTTTTTCCACTTTGCAACAACTCAGTCGTGCGTTAAACGAATCTGCAGCTGATTTGACGGGTCTACAAGGGGTACTCGACGAGCTGGCACGTCAATACGATGGCCTACTTCAGCAGCAATTTCGGGTTAGCTCAGAGTTACAAGATGGGCTGATGCGTGCACGCATGGTGCCTTTCAATAGCATCTTGCCGCGTTTGCGTCGTGTGGTGCGTCAAGCTGAAGCCGACACTAACAAGCATGTGCATTTAGTGCTGGAAGGTACTCACGGTGAGTTGGATCGCAATGTGATAGATCGTATGGTAGCGCCATTAGAACACATGCTGCGCAATGCGGTAGCACACGGTCTTGAGATGCCTGAGAAACGCCGCGCTGCTGGAAAAGCTGATGAGGGTACGATCACGATTCAGCTGCAACGCGAAGGTTCTGAAATCCTGTTAAAGGTTTCCGACGATGGAGCTGGTTTGGATCGAGATGCGATTCAGCGTCGTGCCAAGCAGCGTGGTTTGATTCCGATAGATGTCAATCTTAGTGATGCAGAGTTGGATGGACTTATTTTCACCTCTGGGTTCACTACTTATGATGAGGTTAATCAGCTTGCTGGTCGTGGCGTTGGTATGGATGTCGTACGTAGCGAAGTGAGTCAGCTCGGTGGTTCGGTTAGCATCAACTCAGTACGCGGTCACGGCGTAACCTTTACTCTGCGTCTACCGCAGACACTAGCTGTGACCCAGGCAGTATTCATTCGGATTGGTCAGAGCACCTTTGCAGTTCCGGTGGCTTCAGTGATTGGTATCGGACGGATTGCACATGAACGCTACAAATCTGACCATGAAAGCTACCATTACGATGGAGAACAGTACGTATTGTATGACCTAGGTTTCCTGATTGGGCAGCCTGGAATTCATGCTGATCGCCAACAGGTGCCATTATTATTGGTGCGCACTGGTGATTTGCGCGTTGCAGTAGCAGTCGACGAAGTGCTGGGCAATCGGGAAATTGTGGTCAAACCGGTTGGATTGCAGATCGCTTCGGTACCAGGGATCTATGGAGCTACGATCACTGGTGATGGTTGTGTGATTGTGATTCTGGATTTAGCGCCTTTGGTGCGTCGCTATTTAAATCAGCCGATGCATTTGGAGGTTGAAGAAGCACCTGTTACTCAGTCTCAGATGCCATTGGTCATGGTAGTCGATGATTCGCTGACCATGCGTAAGGTAACTAGCCGCGTATTGGAACGCCATAACTTCAGTGTTAGCGTTGCTCGCGATGGTATTGAAGCACTGGAACTGCTTGAAGAACGCATCCCAGACTTGATGTTGTTGGACATTGAGATGCCACGCATGGATGGTTACGAACTAGTCGCTGCTATGCGCGCTGATGATCGCTTCAAGAGTATACCTATTCTAATGATTACCTCTCGCAGCGGTGACAAGCATCGTCAACGTGCCTTTGAAATTGGAGTGCAGCGCTATCTTGGGAAACCTTACCAAGAATTTGATTTGATGAAAAATGTATATGATTTATTAGGGGTTGTTCGTGTCCGGGAATGA
>xylefaM12s
ATGAACGCACTTCGTGATGCGATGAGCCATGCTGTGCTTGGCTGGGTAAAGCCTGATCTGGATGAAGCTTTGGGCCAAGCACGTCAGGAGATTGAGTTATTCGTTGAGAACCCTTTAGACACTAGTCGGATACTTTCTTGCGCTGATTACCTGCATCAGGTGCAGGGTACCTTGCGAATGCTTGAATTATATGCTCCCGCAATGGTGGCCGAGGAAATGGAACGGCTAGCCAAGGTGATGCAAGTCGATGGAGTCAATGATCGCGAGGAAGCCTGTGCAGTACTGATGCGCGGCACTCTATTGCTGCCTGATTACCTGGAACGCTTGCAGAACGGTCATCGTGATATTCCAATTGTTCTTCTGCCTCTGCTTAACGAGATCCGTGCTGCGCGTGGCGAATCAAGATTGAATGAGAATGTGTTATTTGCTTTCGACCCTGAGGTGCGCAATGCCACTGAGGTTGAACTTGATCATGCACGTAGCAGTCTGACTGGATGTAATCGCCAACTGTTGGATACAGCTGCCAGTGCAGTCAAGGAAGAGTTGCTCCGAGTCAAAGAAGCTTTGGATCTGTATCTGCGTATCGGTGGCGATGTTACTGATTTAAGGACGCAGATTACCGAACTGAGTAGTGTTGCTGATACTTTAGCAATGATGGGTTTGGGCATGGCTGGCAGCTTGGTCCTGCAACAGCGTGATGCGTTATTGCGTATCGTTGAATCTGATGAGAAAGCTGATGAGGCGCTGTTGTTGGAGATCGCTGGCGCATTGCTCCATGTCGATGCTTCCTTGGACAACCAAGTCGCCAACTTGGGTGCAGAGACTGATGCGGATGTGGTTCTGGCAAACGCAGAAACACGTCGGACGTTAGATGTTCTGGCGCATGAGGCGATTAGTAATTTTACTGCAGCCCGTGAATGCTTTATTGCTTTCATTGAGAGTAATTGGGACCAAGCGCGCTTGCTTAAGGTCCCAGGTTTGCTCAGCGAAGTTGGCGGTGCGTTGTCAATTCTTGAGTTGTCACAAGCTGCAAGCTATCTGGAGGGTGTACGCCGTTATATCGAGTGTGAGCTAATTACCAAGCGTCGTGTGCCTGCTGCTCGTCAGCTGGACACTCTGGCTGATGCGATGGCCAGTTTGGAATACTACTTAGAAGCGTTGCGTGAGAGACGTCCTGGACGTGAGGACATACTCGAAATCACACGTAACAGTCTGGAAGCACTCTCTTACTGGCCCATCCCTGCTGAAGAGGGGGATAGCGTTGGTTCCCAACAGAGTACAGATGTGCTGACTTTCTCTGCTGTGGCTACAGAATCTATGTCACCTGACGAAGCGCTACCAGAACTGACTGTGGTTGAAGATGGAACGGTTACCTTTCAGGAGGCGGTATCAGAATTCCTTACATTAGTTGAGCCAGAAAGCGCCGACATCTTCGACGCATCGTTGAGGGAGCCGGTGCAGCCCATTGTTACTGATCTATACGAAGGAGATCGACGCA---GCGAGTTGCCCACTGAATCCATGCCTGACGATGAACCAGTTATCCAAAGTATGCC-TACTGTTGTTGCACCGCTATCGTCTGGAGGTTTCGAAGATGATGTTGGGGTGATTATCGACAGTGATATCCGGGATGTATTTCTTGAGGAGCTTGATGAAGAGCAGGTTAATCTACGACGCTTGCTGATGATCTGGGGTACTGCGCCGGATGACATGGACAGTTTGCGTCAGATCCGTCGTGTGTTTCATACCCTCAAAGGAAGTGGCCGATTGGTTGGGGCTCTCACCTTGGGTCATTTTGCGTGGAAGATCGAGAACCTGATTAATCGTGTCCTGGATGGTTCACGTGCAGCGAGTCCGGCTGTTGTCGCACTGGTCGAACGTGCCTGTGAAGTGGTACTTCCAGAGATGAATGCCGCTTTACGTGGTAAGGCTTCGATCAGCACTGATTTAGAAGCAACTCAGGCGCTGATTGATTTGGTTGCATCAGGTGAGGATGCGTTCTATACGTCGCCAGATAGCATTGCTGACGACTCAGCCACATTAAAGTTGGTACCTCAGCTGATTGAGGGGGGCGCGCCTTTTTTCGTGGACAGTGTACTGCGTGAAATCCTTGAAGCCGAGATTGCTAACCATTTGAATACTATCAAGGATTGGTTAAATACTGCTGCTGGCCAATCTTACTCAGTCAACGAGTCATTACTACGTGCCGTACACACGTTGAATGGTGCTTTCGCTATGACTAAGATGCCGGAAATTACCCAGGTTATGCAGTCTGCGGAGACTTATATTAAGCGCCTGCTTACTAAGCACCAAAAAGCAAGCGTTGAAGGGGTGGGTGTGTTATCGGCAATGGCAGCAGCGATTGCCGATACCTTGACTGCGTTGCGGAGTGATTCACCGCGTATTCCTTCGTTTGTGTCTTTGGTCTCATGCTTGTCTGAATTAGTGACGAGAATGCCTGATGATGACCAGTCGCAACAGCAGTACTTTGAAAGTGTGGCAGAACAAAACCATGAAAGTGTCCCGGAGCAAACACAGGATGTGTCGCTAAGTAACGATGTATTGACTGATGTATACGATTTAAGTGTTAACTTGGATGTGCTTGAGCCATTAAGTGCTGTAGTCGAGCCAGAAAGGCCTATTGTTGATAGACCTCAGCAGGAGGTAGCGCATCAATACGACAATGTGGCCGCATCGACAATGAGTGATGTGGTGGCAGCTGACAGCAACTTAGATGTAGCAGCATATCAATACGACCTTGTTTCTGGTAACGAGTCACCTGCTGATGAACTTGGGTTGCTTGCTTTTGATGAACCAGCTTTTGAGTTGGTCGATCTCTTCGTTGAGGAGAGTAGCGACCTGCTTGACCATTGTGACAATTTGTTAGCAAAGCTGCATGAAGCTCCACAAGACCGTGAGTTATTGGTTGGTTTACAACGTGACTTGCATACGCTTAAGGGCGGAGCACGTATGGCTGGGATCAATGCGATTGGTGATCTGGGTCATAGCATTGAGTCGATGTTGGAATCAGTCATGGCTGATTACATTATGCTCAATCGTGATGATATGCGCTTGCTGGAATACAGCTTTGATTATTTGCATCAGATGTTGACACAGACGCGCCAACATCGCGTTGTGACAATGCCCAGCGATCTGGTCGCAACTCTCAAAGCACGTACACAGGGTGCTACGCATGATGGCATGTCAAACTTTGGTGAGGTTGCCGAGCGTTCCTTAATTGCTGATGTTTCTTCAAATACTCTTCTTGATAAAGAATCACAGGTTCTTCCAGATACGCCTGCCATACTCCCTCCGCTGTCGTTGCCAATCCCTTTGGAAGGTCAAGACGAGGACAGCTCTCTGGAACGTTTGGTTCAGGAGCAGGTACGCGTACGTGCTGATCTTCTTGATCGCTTGGTCAACCAGGCTGGCGAAGTTGCTATCTATCGTTCGCAGTTGGAGCAGCGTTTAAGTGCTTTCCGTAATGCGATGTCTGAGTTGGGTCGTACCAACAC-GCGTCTGCGCGATCAGTTACGTCGACTTGATTTGGAAACTGAAGCACAGATTGTAGCGCGTTACCAACATGAAAAAAGCCTAGTTTCACGTGACTTCGATCCATTGGAATTGGACCGTTTTTCCACTTTGCAACAACTCAGTCGTGCGTTAAACGAATCTGCAGCTGATTTGACGGGTCTACAAGGGGTACTCGACGAGCTGGCACGTCAATACGATGGCCTACTTCAGCAGCAATTTCGGGTTAGCTCAGAGTTACAAGATGGGCTGATGCGTGCACGCATGGTGCCTTTCAATAGCATCTTGCCGCGTTTGCGTCGTGTGGTGCGTCAAGCTGAAGCCGACACTAACAAGCATGTGCATTTAGTGCTGGAAGGTACTCACGGTGAGTTGGATCGCAATGTGATAGATCGTATGGTAGCGCCATTAGAACACATGCTGCGCAATGCGGTAGCACACGGTCTTGAGATGCCTGAGAAACGCCGCGCTGCTGGAAAAGCTGATGAGGGTACGATCACGATTCAGCTGCAACGCGAAGGTTCTGAAATCCTGTTAAAGGTTTCCGACGATGGAGCTGGTTTGGATCGAGATGCGATTCAGCGTCGTGCCAAGCAGCGTGGTTTGATTCCGATAGATGTCAATCTTAGTGATGCAGAGTTGGATGGACTTATTTTCACCTCTGGGTTCACTACTTATGATGAGGTTAATCAGCTTGCTGGTCGTGGCGTTGGTATGGATGTCGTACGTAGCGAAGTGAGTCAGCTCGGTGGTTCGGTTAGCATCAACTCAGTACGCGGTCACGGCGTAACCTTTACTCTGCGTCTACCGCAGACACTAGCTGTGACCCAGGCAGTATTCATTCGGATTGGTCAGAGCACCTTTGCAGTTCCGGTGGCTTCAGTGATTGGTATCGGACGGATTGCACATGAACGCTACAAATCTGACCATGAAAGCTACCATTACGATGGAGAACAGTACGTATTGTATGACCTAGGTTTCCTGATTGGGCAGCCTGGAATTCATGCTGATCGCCAACAGGTGCCATTATTATTGGTGCGCACTGGTGATTTGCGCGTTGCAGTAGCAGTCGACGAAGTGCTGGGCAATCGGGAAATTGTGGTCAAACCGGTTGGATTGCAGATCGCTTCGGTACCAGGGATCTATGGAGCTACGATCACTGGTGATGGTTGTGTGATTGTGATTCTGGATTTAGCGCCTTTGGTGCGTCGCTATTTAAATCAGCCGATGCATTTGGAGGTTGAAGAAGCACCTGTTACTCAGTCTCAGATGCCATTGGTCATGGTAGTCGATGATTCGCTGACCATGCGTAAGGTAACTAGCCGCGTATTGGAACGCCATAACTTCAGTGTTAGCGTTGCTCGCGATGGTATTGAAGCACTGGAACTGCTTGAAGAACGCATCCCAGACTTGATGTTGTTGGACATTGAGATGCCACGCATGGATGGTTACGAACTAGTCGCTGCTATGCGCGCTGATGATCGCTTCAAGAGTATACCTATTCTAATGATTACCTCTCGCAGCGGTGACAAGCATCGTCAACGTGCCTTTGAAATTGGAGTGCAGCGCTATCTTGGGAAACCTTACCAAGAATTTGATTTGATGAAAAATGTATATGATTTATTAGGGGTTGTTCGTGTCCGGGAATGA
>xylefagrif
ATGAACGCACTTCGTGATGCGATGAGCCATGCTGTGCTTGGCTGGGTAAAGCCTGATCTGGATGAAGCTTTGGGCCAAGCACGTCAGGAGATTGAGTTATTCGTTGAGAACCCTTTAGACACTAGTCGGATACTTTCTTGCGCTGATTACCTGCATCAGGTGCAGGGTACCTTGCGAATGCTTGAATTATATGCTCCCGCAATGGTGGCCGAGGAAATGGAACGGCTAGCCAAGGTGATGCAAGTCGATGGAGTCAATGATCGCGAGGAAGCCTGTGCAGTACTGATGCGCGGCACTCTATTGCTGCCTGATTACCTGGAACGCTTGCAGAACGGTCATCGTGATATTCCAATTGTTCTTCTGCCTCTGCTTAACGAGATCCGTGCTGCGCGTGGCGAATCAAGATTGAATGAGAATGTGTTATTTGCTTTCGACCCTGAGGTGCGCAATGCCACTGAGGTTGAACTTGATCATGCACGTAGCAGTCTGACTGGATGTAATCGCCAACTGTTGGATACAGCTGCCAGTGCAGTCAAGGAAGAGTTGCTCCGAGTCAAAGAAGCTTTGGATCTGTATCTGCGTATCGGTGGCGATGTTACTGATTTAAGGACGCAGATTACCGAACTGAGTAGTGTTGCTGATACTTTAGCAATGATGGGTTTGGGCATGGCTGGCAGCTTGGTCCTGCAACAGCGTGATGCGTTATTGCGTATCGTTGAATCTGATGAGAAAGCTGATGAGGCGCTGTTGTTGGAGATCGCTGGCGCATTGCTCCATGTCGATGCTTCCTTGGACAACCAAGTCGCCAACTTGGGTGCAGAGACTGATGCGGATGTGGTTCTGGCAAACGCAGAAACACGTCGGACGTTAGATGTTCTGGCGCATGAGGCGATTAGTAATTTTACTGCAGCCCGTGAATGCTTTATTGCTTTCATTGAGAGTAATTGGGACCAAGCGCGCTTGCTTAAGGTCCCAGGTTTGCTCAGCGAAGTTGGCGGTGCGTTGTCAATTCTTGAGTTGTCACAAGCTGCAAGCTATCTGGAGGGTGTACGCCGTTATATCGAGTGTGAGCTAATTACCAAGCGTCGTGTGCCTGCTGCTCGTCAGCTGGACACTCTGGCTGATGCGATGGCCAGTTTGGAATACTACTTAGAAGCGTTGCGTGAGAGACGTCCTGGACGTGAGGACATACTCGAAATCACACGTAACAGTCTGGAAGCACTCTCTTACTGGCCCATCCCTGCTGAAGAGGGGGATAGCGTTGGTTCCCAACAGAGTACAGATGTGCTGACTTTCTCTGCTGTGGCTACAGAATCTATGTCACCTGACGAAGCGCTACCAGAACTGACTGTGGTTGAAGATGGAACGGTTACCTTTCAGGAGGCGGTATCAGAATTCCTTACATTAGTTGAGCCAGAAAGCGCCGACATCTTCGACGCATCGTTGAGGGAGCCGGTGCAGCCCATTGTTACTGATCTATACGAAGGAGATCGACGCA---GCGAGTTGCCCACTGAATCCATGCCTGACGATGAACCAGTTATCCAAAGTATGCC-TACTGTTGTTGCACCGCTATCGTCTGGAGGTTTCGAAGATGATGTTGGGGTGATTATCGACAGTGATATCCGGGATGTATTTCTTGAGGAGCTTGATGAAGAGCAGGTTAATCTACGACGCTTGCTGATGATCTGGGGTACTGCGCCGGATGACATGGACAGTTTGCGTCAGATCCGTCGTGTGTTTCATACCCTCAAAGGAAGTGGCCGATTGGTTGGGGCTCTCACCTTGGGTCATTTTGCGTGGAAGATCGAGAACCTGATTAATCGTGTCCTGGATGGTTCACGTGCAGCGAGTCCGGCTGTTGTCGCACTGGTCGAACGTGCCTGTGAAGTGGTACTTCCAGAGATGAATGCCGCTTTACGTGGTAAGGCTTCGATCAGCACTGATTTAGAAGCAACTCAGGCGCTGATTGATTTGGTTGCATCAGGTGAGGATGCGTTCTATACGTCGCCAGATAGCATTGCTGACGACTCAGCCACATTAAAGTTGGTACCTCAGCTGATTGAGGGGGGCGCGCCTTTTTTCGTGGACAGTGTACTGCGTGAAATCCTTGAAGCCGAGATTGCTAACCATTTGAATACTATCAAGGATTGGTTAAATACTGCTGCTGGCCAATCTTACTCAGTCAACGAGTCATTACTACGTGCCGTACACACGTTGAATGGTGCTTTCGCTATGACTAAGATGCCGGAAATTACCCAGGTTATGCAGTCTGCGGAGACTTATATTAAGCGCCTGCTTACTAAGCACCAAAAAGCAAGCGTTGAAGGGGTGGGTGTGTTATCGGCAATGGCAGCAGCGATTGCCGATACCTTGACTGCGTTGCGGAGTGATTCACCGCGTATTCCTTCGTTTGTGTCTTTGGTCTCATGCTTGTCTGAATTAGTGACGAGAATGCCTGATGATGACCAGTCGCAACAGCAGTACTTTGAAAGTGTGGCAGAACAAAACCATGAAAGTGTCCCGGAGCAAACACAGGATGTGTCGCTAAGTAACGATGTATTGACTGATGTATACGATTTAAGTGTTAACTTGGATGTGCTTGAGCCATTAAGTGCTGTAGTCGAGCCAGAAAGGCCTATTGTTGATAGACCTCAGCAGGAGGTAGCGCATCAATACGACAATGTGGCCGCATCGACAATGAGTGATGTGGTGGCAGCTGACAGCAACTTAGATGTAGCAGCATATCAATACGACCTTGTTTCTGGTAACGAGTCACCTGCTGATGAACTTGGGTTGCTTGCTTTTGATGAACCAGCTTTTGAGTTGGTCGATCTCTTCGTTGAGGAGAGTAGCGACCTGCTTGACCATTGTGACAATTTGTTAGCAAAGCTGCATGAAGCTCCACAAGACCGTGAGTTATTGGTTGGTTTACAACGTGACTTGCATACGCTTAAGGGCGGAGCACGTATGGCTGGGATCAATGCGATTGGTGATCTGGGTCATAGCATTGAGTCGATGTTGGAATCAGTCATGGCTGATTACATTATGCTCAATCGTGATGATATGCGCTTGCTGGAATACAGCTTTGATTATTTGCATCAGATGTTGACACAGACGCGCCAACATCGCGTTGTGACAATGCCCAGCGATCTGGTCGCAACTCTCAAAGCACGTACACAGGGTGCTACGCATGATGGCATGTCAAACTTTGGTGAGGTTGCCGAGCGTTCCTTAATTGCTGATGTTTCTTCAAATACTCTTCTTGATAAAGAATCACAGGTTCTTCCAGATACGCCTGCCATACTCCCTCCGCTGTCGTTGCCAATCCCTTTGGAAGGTCAAGACGAGGACAGCTCTCTGGAACGTTTGGTTCAGGAGCAGGTACGCGTACGTGCTGATCTTCTTGATCGCTTGGTCAACCAGGCTGGCGAAGTTGCTATCTATCGTTCGCAGTTGGAGCAGCGTTTAAGTGCTTTCCGTAATGCGATGTCTGAGTTGGGTCGTACCAACAC-GCGTCTGCGCGATCAGTTACGTCGACTTGATTTGGAAACTGAAGCACAGATTGTAGCGCGTTACCAACATGAAAAAAGCCTAGTTTCACGTGACTTCGATCCATTGGAATTGGACCGTTTTTCCACTTTGCAACAACTCAGTCGTGCGTTAAACGAATCTGCAGCTGATTTGACGGGTCTACAAGGGGTACTCGACGAGCTGGCACGTCAATACGATGGCCTACTTCAGCAGCAATTTCGGGTTAGCTCAGAGTTACAAGATGGGCTGATGCGTGCACGCATGGTGCCTTTCAATAGCATCTTGCCGCGTTTGCGTCGTGTGGTGCGTCAAGCTGAAGCCGACACTAACAAGCATGTGCATTTAGTGCTGGAAGGTACTCACGGTGAGTTGGATCGCAATGTGATAGATCGTATGGTAGCGCCATTAGAACACATGCTGCGCAATGCGGTAGCACACGGTCTTGAGATGCCTGAGAAACGCCGCGCTGCTGGAAAAGCTGATGAGGGTACGATCACGATTCAGCTGCAACGCGAAGGTTCTGAAATCCTGTTAAAGGTTTCCGACGATGGAGCTGGTTTGGATCGAGATGCGATTCAGCGTCGTGCCAAGCAGCGTGGTTTGATTCCGATAGATGTCAATCTTAGTGATGCAGAGTTGGATGGACTTATTTTCACCTCTGGGTTCACTACTTATGATGAGGTTAATCAGCTTGCTGGTCGTGGCGTTGGTATGGATGTCGTACGTAGCGAAGTGAGTCAGCTCGGTGGTTCGGTTAGCATCAACTCAGTACGCGGTCACGGCGTAACCTTTACTCTGCGTCTACCGCAGACACTAGCTGTGACCCAGGCAGTATTCATTCGGATTGGTCAGAGCACCTTTGCAGTTCCGGTGGCTTCAGTGATTGGTATCGGACGGATTGCACATGAACGCTACAAATCTGACCATGAAAGCTACCATTACGATGGAGAACAGTACGTATTGTATGACCTAGGTTTCCTGATTGGGCAGCCTGGAATTCATGCTGATCGCCAACAGGTGCCATTATTATTGGTGCGCACTGGTGATTTGCGCGTTGCAGTAGCAGTCGACGAAGTGCTGGGCAATCGGGAAATTGTGGTCAAACCGGTTGGATTGCAGATCGCTTCGGTACCAGGGATCTATGGAGCTACGATCACTGGTGATGGTTGTGTGATTGTGATTCTGGATTTAGCGCCTTTGGTGCGTCGCTATTTAAATCAGCCGATGCATTTGGAGGTTGAAGAAGCACCTGTTACTCAGTCTCAGATGCCATTGGTCATGGTAGTCGATGATTCGCTGACCATGCGTAAGGTAACTAGCCGCGTATTGGAACGCCATAACTTCAGTGTTAGCGTTGCTCGCGATGGTATTGAAGCACTGGAACTGCTTGAAGAACGCATCCCAGACTTGATGTTGTTGGACATTGAGATGCCACGCATGGATGGTTACGAACTAGTCGCTGCTATGCGCGCTGATGATCGCTTCAAGAGTATACCTATTCTAATGATTACCTCTCGCAGCGGTGACAAGCATCGTCAACGTGCCTTTGAAATTGGAGTGCAGCGCTATCTTGGGAAACCTTACCAAGAATTTGATTTGATGAAAAATGTATATGATTTATTAGGGGTTGTTCGTGTCCGGGAATGA
>xylefaSyVa
ATGAACGCACTTCGTGATGCGATGAGCCATGCTGTGCTTGGCTGGGTAAAGCCTGATCTGGATGAAGCTTTGGGCCAAGCACGTCAGGAGATTGAGTTATTCGTTGAGAACCCTTTAGACACTAGTCGGATACTTTCTTGCGCTGATTACCTGCATCAGGTGCAGGGTACCTTGCGAATGCTTGAATTATATGCTCCCGCAATGGTGGCCGAGGAAATGGAACGGCTAGCCAAGGTGATGCAAGTCGATGGAGTCAATGATCGCGAGGAAGCCTGTGCAGTACTGATGCGCGGCACTCTATTGCTGCCTGATTACCTGGAACGCTTGCAGAACGGTCATCGTGATATTCCAATTGTTCTTCTGCCTCTGCTTAACGAGATCCGTGCTGCGCGTGGCGAATCAAGATTGAATGAGAATGTGTTATTTGCTTTCGACCCTGAGGTGCGCAATGCCACTGAGGTTGAACTTGATCATGCACGTAGCAGTCTGACTGGATGTAATCGCCAACTGTTGGATACAGCTGCCAGTGCAGTCAAGGAAGAGTTGCTCCGAGTCAAAGAAGCTTTGGATCTGTATCTGCGTATCGGTGGCGATGTTACTGATTTAAGGACGCAGATTACCGAACTGAGTAGTGTTGCTGATACTTTAGCAATGATGGGTTTGGGCATGGCTGGCAGCTTGGTCCTGCAACAGCGTGATGCGTTATTGCGTATCGTTGAATCTGATGAGAAAGCTGATGAGGCGCTGTTGTTGGAGATCGCTGGCGCATTGCTCCATGTCGATGCTTCCTTGGACAACCAAGTCGCCAACTTGGGTGCAGAGACTGATGCGGATGTGGTTCTGGCAAACGCAGAAACACGTCGGATGTTAGATGTTCTGGCGCATGAGGCGATTAGTAATTTTACTGCAGCCCGTGAATGCTTTATTGCTTTCATTGAGAGTAATTGGGACCAAGCGCGCTTGCTTAAGGTCCCAGGTTTGCTCAGCGAAGTTGGCGGTGCGTTGTCAATTCTTGAGTTGTCACAAGCTGCAAGCTATCTGGAGGGTGTACGCCGTTATATCGAGTGTGAGCTAATTACCAAGCGTCGTGTGCCTGCTGCTCGTCAGCTGGACACTCTGGCTGATGCGATGGCCAGTTTGGAATACTACTTAGAAGCGTTGCGTGAGAGACGTCCTGGACGTGAGGACATACTCGAAATCACACGTAACAGTCTGGAAGCACTCTCTTACTGGCCCATCCCTGCTGAAGAGGGGGATAGCGTTGGTTCCCAACAGAGTACAGATGTGCTGACTTTCTCTGCTGTGGCTACAGAATCTATGTCACCTGACGAAGCGCTACCAGAACTGACTGTGGTTGAAGATGGAACGGTTACCTTTCAGGAGGCGGTATCAGAATTCCTTACATTAGTTGAGCCAGAAAGCGCCGACATCTTCGACGCATCGTTGAGGGAGCCGGTGCAGCCCATTGTTACTGATCTATACGAAGGAGATCGACGCA---GCGAGTTGCCCACTGAATCCATGCCTGACGATGAACCAGTTATCCAAAGTATGCC-TACTGTTGTTGCACCGCTATCGTCTGGAGGTTTCGAAGATGATGTTGGGGTGATTATCGACAGTGATATCCGGGATGTATTTCTTGAGGAGCTTGATGAAGAGCAGGTTAATCTACGACGCTTGCTGATGATCTGGGGTACTGCGCCGGATGACATGGACAGTTTGCGTCAGATCCGTCGTGTGTTTCATACCCTCAAAGGAAGTGGCCGATTGGTTGGGGCTCTCACCTTGGGTCATTTTGCGTGGAAGATCGAGAACCTGATTAATCGTGTCCTGGATGGTTCACGTGCAGCGAGTCCGGCTGTTGTCGCACTGGTCGAACGTGCCTGTGAAGTGGTACTTCCAGAGATGAATGCCGCTTTACGTGGTAAGGCTTCGATCAGCACTGATTTAGAAGCAACTCAGGCGCTGATTGATTTGGTTGCATCAGGTGAGGATGCGTTCTATACGTCGCCAGATAGCATTGCTGACGACTCAGCCACATTAAAGTTGGTACCTCAGCTGATTGAGGGGGGCGCGCCTTTTTTCGTGGACAGTGTACTGCGTGAAATCCTTGAAGCCGAGATTGCTAACCATTTGAATACTATCAAGGATTGGTTAAATACTGCTGCTGGCCAATCTTACTCAGTCAACGAGTCATTACTACGTGCCGTACACACGTTGAATGGTGCTTTCGCTATGACTAAGATGCCGGAAATTACCCAGGTTATGCAGTCTGCGGAGACTTATATTAAGCGCCTGCTTACTAAGCACCAAAAAGCAAGCGTTGAAGGGGTGGGTGTGTTATCGGCAATGGCAACAGCGATTGCCGATACCTTGACTGCGTTGCGGAGTGATTCACCGCGTATTCCTTCGTTTGTGTCTTTGGTCTCATGCTTGTCTGAATTAGTGACGAGAATGCCTGATGATGACCAGTCGCAACAGCAGTACTTTGAAAGTGTGGCAGAACAAAACCATGAAAGTGTCCCGGAGCAAACACAGGATGTGTCGCTAAGTAACGATGTATTGACTGATGTATACGATTTAAGTGTTAACTTGGATGTGCTTGAGCCATTAAGTGCTGTAGTCGAGCCAGAAAGGCCTATTGTTGATAGACCTCAGCAGGAGGTAGCGCATCAATACGACAATGTGGCCGCATCGACAATGAGTGATGTGGTGGCAGCTGACAGCAACTTAGATGTAGCAGCATATCAATACGACCTTGTTTCTGGTAACGAGTCACCTGCTGATGAACTTGGGTTGCTTGCTTTTGATGAACCAGCTTTTGAGTTGGTCGATCTCTTCGTTGAGGAGAGTAGCGACCTGCTTGACCATTGTGACAATTTGTTAGCAAAGCTGCATGAAGCTCCACAAGACCGTGAGTTATTGGTTGGTTTACAACGTGACTTGCATACGCTTAAGGGCGGAGCACGTATGGCTGGGATCAATGCGATTGGTGATCTGGGTCATAGCATTGAGTCGATGTTGGAATCAGTCATGGCTGATTACATTATGCTCAATCGTGATGATATGCGCTTGCTGGAATACAGCTTTGATTATTTGCATCAGATGTTGACACAGACGCGCCAACATCGCGTTGTGACAATGCCCAGCGATCTGGTCGCAACTCTCAAAGCACGTACACAGGGTGCTACGCATGATGGCATGTCAAACTTTGGTGAGGTTGCCGAGCGTTCCTTAATTGCTGATGTTTCTTCAAATACTCTTCTTGATAAAGAATCACAGGTTCTTCCAGATACGCCTGCCATACTCCCTCCGCTGTCGTTGCCAATCCCTTTGGAAGGTCAAGACGAGGACAGCTCTCTGGAACGTTTGGTTCAGGAGCAGGTACGCGTACGTGCTGATCTTCTTGATCGCTTGGTCAACCAGGCTGGCGAAGTTGCTATCTATCGTTCGCAGTTGGAGCAGCGTTTAAGTGCTTTCCGTAATGCGATGTCTGAGTTGGGTCGTACCAACAC-GCGTCTGCGCGATCAGTTACGTCGACTTGATTTGGAAACTGAAGCACAGATTGTAGCGCGTTACCAACATGAAAAAAGCCTAGTTTCACGTGACTTCGATCCATTGGAATTGGACCGTTTTTCCACTTTGCAACAACTCAGTCGTGCGTTAAACGAATCTGCAGCTGATTTGACGGGTCTACAAGGGGTACTCGACGAGCTGGCACGTCAATACGATGGCCTACTTCAGCAGCAATTTCGGGTTAGCTCAGAGTTACAAGATGGGCTGATGCGTGCACGCATGGTGCCTTTCAATAGCATCTTGCCGCGTTTGCGTCGTGTGGTGCGTCAAGCTGAAGCCGACACTAACAAGCATGTGCATTTAGTGCTGGAAGGTACTCACGGTGAGTTGGATCGCAATGTGATAGATCGTATGGTAGCGCCATTAGAACACATGCTGCGCAATGCGGTAGCACACGGTCTTGAGATGCCTGAGAAACGCCGCGCTGCTGGAAAAGCTGATGAGGGTACGATCACGATTCAGCTGCAACGCGAAGGTTCTGAAATCCTGTTAAAGGTTTCCGACGATGGAGCTGGTTTGGATCGAGATGCGATTCAGCGTCGTGCCAAGCAGCGTGGTTTGATTCCGATAGATGTCAATCTTAGTGATGCAGAGTTGGATGGACTTATTTTCACCTCTGGGTTCACTACTTATGATGAGGTTAATCAGCTTGCTGGTCGTGGCGTTGGTATGGATGTCGTACGTAGCGAAGTGAGTCAGCTCGGTGGTTCGGTTAGCATCAACTCAGTACGCGGTCACGGCGTAACCTTTACTCTGCGTCTACCGCAGACACTAGCTGTGACCCAGGCAGTATTCATTCGGATTGGTCAGAGCACCTTTGCAGTTCCGGTGGCTTCAGTGATTGGTATCGGACGGATTGCACATGAACGCTACAAATCTGACCATGAAAGCTACCATTACGATGGAGAACAGTACGTATTGTATGACCTAGGTTTCCTGATTGGGCAGCCTGGAATTCATGCTGATCGCCAACAGGTGCCATTATTATTGGTGCGCACTGGTGATTTGCGCGTTGCAGTAGCAGTCGACGAAGTGCTGGGCAATCGGGAAATTGTGGTCAAACCGGTTGGATTGCAGATCGCTTCGGTACCAGGGATCTATGGAGCTACGATCACTGGTGATGGTTGTGTGATTGTGATTCTGGATTTAGCGCCTTTGGTGCGTCGCTATTTAAATCAGCCGATGCATTTGGAGGTTGAAGAAGCACCTGTTACTCAGTCTCAGATGCCATTGGTCATGGTAGTCGATGATTCGCTGACCATGCGTAAGGTAACTAGCCGCGTATTGGAACGCCATAACTTCAGTGTTAGCGTTGCTCGCGATGGTATTGAAGCACTGGAACTGCTTGAAGAACGCATCCCAGACTTGATGTTGTTGGACATTGAGATGCCACGCATGGATGGTTACGAACTAGTCGCTGCTATGCGCGCTGATGATCGCTTCAAGAGTATACCTATTCTAATGATTACTTCTCGCAGCGGTGACAAGCATCGTCAACGTGCCTTTGAAATTGGAGTGCAGCGCTATCTTGGGAAACCTTACCAAGAATTTGATTTGATGAAAAATGTATATGATTTATTAGGGGTTGTTCGTGTCCGGGAATGA
>long-mer1253
--------------------------------------TGGCTGGGTAAAGCCTGATCTAGATGAAGCTTTGGGCCAAGCA--------------------------------------------------------------------------------------------------------------------------------------------------------------------------------------------------------------------------------------------------------------------------------------------------------------------------------------------------------------------------------------------------------------------------------------------------------------------------------------------------------------------------------------------------------------------------------------------------------------------------------------------------------------------------------------------------------------------------------------------------------------------------------------------------------------------------------------------------------------------------------------------------------------------------------------------------------------------------------------------------------------------------------------------------------------------------------------------------------------------------------------------------------------------------------------------------------------------------------------------------------------------------------------------------------------------------------------------------------------------------------------------------------------------------------------------------------------------------------------------------------------------------------------------------------------------------------------------------------------------------------------------------------------------------------------------------------------------------------------------------------------------------------------------------------------------------------------------------------------------------------------------------------------------------------------------------------------------------------------------------------------------------------------------------------------------------------------------------------------------------------------------------------------------------------------------------------------------------------------------------------------------------------------------------------------------------------------------------------------------------------------------------------------------------------------------------------------------------------------------------------------------------------------------------------------------------------------------------------------------------------------------------------------------------------------------------------------------------------------------------------------------------------------------------------------------------------------------------------------------------------------------------------------------------------------------------------------------------------------------------------------------------------------------------------------------------------------------------------------------------------------------------------------------------------------------------------------------------------------------------------------------------------------------------------------------------------------------------------------------------------------------------------------------------------------------------------------------------------------------------------------------------------------------------------------------------------------------------------------------------------------------------------------------------------------------------------------------------------------------------------------------------------------------------------------------------------------------------------------------------------------------------------------------------------------------------------------------------------------------------------------------------------------------------------------------------------------------------------------------------------------------------------------------------------------------------------------------------------------------------------------------------------------------------------------------------------------------------------------------------------------------------------------------------------------------------------------------------------------------------------------------------------------------------------------------------------------------------------------------------------------------------------------------------------------------------------------------------------------------------------------------------------------------------------------------------------------------------------------------------------------------------------------------------------------------------------------------------------------------------------------------------------------------------------------------------------------------------------------------------------------------------------------------------------------------------------------------------------------------------------------------------------------------------------------
>long-mer1254
----------------------------------------------------------------------------------------------------------------------------------------------------------------------------------------------------------------------------------------------------------------------------------------------------------------------------------------------------------------------------------------------------------------------------------------------------------------------------------------------------------------------------------------------------------------------------------------------------------------------------------------------------------------------------------------------------------------------------------------------------------------------------------------------------------------------------------------------------------------------------------------------------------------------------------------------------------------------------------------------------------------------------------------------------------------------------------------------------------------------------------------------------------------------------------------------------------------------------------------------------------------------------------------------------------------------------------------------------------------------------------------------------------------------------------------------------------------------------------------------------------------------------------------------------------------------------------------------------------------------------------------------------------------------------------------------------------------------------------------------------------------------------------------------------------------------------------------------------------------------------------------------------------------------------------------------------------------------------------------------------------------------------------------------------------------------------------------------------------------------------------------------------------------------------------------------------------------------------------------------------------------------------------------------------------------------------------------------------------------------------------------------------------------------------------------------------------------------------------------------------------------------------------------------------------------------------------------------------------------------------------------------------------------------------------------------------------------------------------------------------------------------------------------------------------------------------------------------------------------------------------------------------------------------------------------------------------------------------------------------------------------------------------------------------------------------------------------------------------------------------------------------------------------------------------------------------------------------------------------------------------------------------------------------------------------------------------------------------------------------------------------------------------------------------------------------------------------------------------------------------------------------------------------------------------------------------------------------------------------------------------------------------------------------------------------------------------GCAGATTGTAGCGCGTTACCAACACGAAAAAAGCCTAGTTTCA------------------------------------------------------------------------------------------------------------------------------------------------------------------------------------------------------------------------------------------------------------------------------------------------------------------------------------------------------------------------------------------------------------------------------------------------------------------------------------------------------------------------------------------------------------------------------------------------------------------------------------------------------------------------------------------------------------------------------------------------------------------------------------------------------------------------------------------------------------------------------------------------------------------------------------------------------------------------------------------------------------------------------------------------------------------------------------------------------------------------------------------------------------------------------------------------------------------------------------------------------------------------------------------------------------------------------------------------------------------------------------------------------------------------------------------------------------------------------------------------------------------------------------------------------------------------------------------------------------------------------------------
>long-mer1255
--------------------------------------------------------------------------------------------------------------------------------------------------------------------------------------------------------------------------------------------------------------------------------------------------------------------------------------------------------------------------------------------------------------------------------------------------------------------------------------------------------------------------------------------------------------------------------------------------------------------------------------------------------------------------------------------------------------------------------------------------------------------------------------------------------------------------------------------------------------------------------------------------------------------------------------------------------------------------------------------------------------------------------------------------------------------------------------------------------------------------------------------------------------------------------------------------------------------------------------------------------------------------------------------------------------------------------------------------------------------------------------------------------------------------------------------------------------------------------------------------------------------------------------------------------------------------------------------------------------------------------------------------------------------------------------------------------------------------------------------------------------------------------------------------------------------------------------------------------------------------------------------------------------------------------------------------------------------------------------------------------------------------------------------------------------------------------------------------------------------------------------------------------------------------------------------------------------------------------------------------------------------------------------------------------------------------------------------------------------------------------------------------------------------------------------------------------------------------------------------------------------------------------------------------------------------------------------------------------------------------------------------------------------------------------------------------------------------------------------------------------------------------------------------------------------------------------------------------------------------------------------------------------------------------------------------------------------------------------------------------------------------------------------------------------------------------------------------------------------------------------------------------------------------------------------------------------------------------------------------------------------------------------------------------------------------------------------------------------------------------------------------------------------------------------------------------------------------------------------------------------------------------------------------------------------------------------------------------------------------------------------------------------------------------------------------------------------------------------------------------------------------------------------------------------------------------------------------------------------------------------------------------------------------------------------------------------------------------------------------------------------------------------------------------------------------------------------------------------------------------------------------------------------------------AAAGCTGATGAGGGTAAGATCACGATTCAGCTGCAACG-------------------------------------------------------------------------------------------------------------------------------------------------------------------------------------------------------------------------------------------------------------------------------------------------------------------------------------------------------------------------------------------------------------------------------------------------------------------------------------------------------------------------------------------------------------------------------------------------------------------------------------------------------------------------------------------------------------------------------------------------------------------------------------------------------------------------------------------------------------------------------------------------------------------------------------------------------------------------------------------------------------------------------------------------------------------------------------------------------------------------------------------------------------------------------
