# Supplementary material for: Identification of genetic relationships and subspecies signatures in Xylella fastidiosa
Source: BMC Genomics. 2019 Mar 25;20:239. doi: 10.1186/s12864-019-5565-9 (PMC6434890; doi:10.1186/s12864-019-5565-9)
Supplement: Supplementary file 8 — Analysis of (non-)synonymous SNPs in homologs to CDS harboring specific k-mers for selected enriched GOs. (ZIP 549 kb) [file 12864_2019_5565_MOESM8_ESM.zip › Additional-File8/Additional-File8A_CladeIII/GO-0006935/CP006740.1.885/Xfp assembled to xylefaMU34.fasta]

>xylefaMU34
ATGAACGCACTTCGTGATGCGATGAGCCATGCTGTGCTTGGCTGGGTAAAGCCTGATCTAGATGAAGCTTTGGGCCAAGCACGCCAGGAGATTGAGTTATTCGTTGAGAACCCTGTAGACACTAGTCGGATACTTTCTTGCGCTGATTACCTGCATCAGGTGCAGGGCACCTTGCGAATGCTTGAATTATATGCTCCCGCAATGGTGGCCGAGGAAATGGAACGGCTAGCTAAGGTGATGCAAGTCGATGGAGTCAATGATCGCGAGGAAGCCTGTGCAGTACTGATGCGCGGCACTCTATTGCTGCCTGATTACCTGGAACGCTTGCAGAACGGTCATCGGGATATTCCAATTGTTCTTCTGCCTCTGCTTAACGAGATCCGTGCTGCGCGTGGCGAATCAAGATTGAATGAGAATGTGTTATTTGCTTTCGACCCTGAGGTGCGCAATGCCACTGAGGTTGAACTTGATCATGCACGTAGCAGTCTGACTGGATGTAATCGCCAACTGTTGGATACAGCTGCCAGTGCAGTCAAGGAAGAGTTGCTCCGAGTCAAAGAAGCTTTGGATCTGTATCTGCGTATCGGTGGCGATGTTACTGATTTAAGGACGCAGATTACCGAACTGAGTAGTGTTGCTGATACTTTAGCAATGATGGGTTTGGGCATGGCTGGCAGCTTGGTCCTGCAACAGCGTGATGCGTTATTGCGTATTGTTGAATCTGATGAGAAAGCTGATGAGGCGCTGTTGTTGGAGATCGCTGGCGCATTGCTCCATGTCGATGCTTCCTTGGACAACCAAGTCGCCAACTTGGGTGCAGAGACTGATGCGGATGTGGTTCTGGCAAACGCAGAAACACGTCGGACGTTAGATGTTCTGGCGCATGAGGCGATTAGCAATTTTACTGCAGCCCGTGAATGCTTTATTGCTTTCATTGAGAGTAATTGGGACCAAGCGCGCTTGCTTAAGGTCCCAGGTTTGCTCAGCGAAGTTGGCGGTGCGTTGTCAATTCTTGAGTTGTCACAAGCTGCAAGCTATCTGGAGGGTGTACGCCGTTATATCGAGTGTGAGCTAATTACCAAGCGTCGTGTGCCTGCTGCTCGTCAGCTGGACACTCTGGCTGATGCGATGGCCAGTTTGGAATACTACTTAGAAGCGTTGCGTGAGAGACGTCCTGGACGTGAGGACATACTCGAAATCACACGTAACAGTCTGGAAGCACTCTCTTACTGGCCCATCCCTGCTGAAGAGGGGAATAGCGTTGGTTCCCAACAGAGTACAAATGTGCTGACTTTATCTGCTGTGGCTACAGAATCTATGTCACCTGACGAAGCGCTACCAGAACTGACTGTGGTTGAAGATGGAACGGTTACCTTTCAGGAGGCGGTATCAGAATTACTTACATTAGTTGAGCCAGAAAGCGCCGACATCTTCGACGCATCGCTGGGGGAGCCGATGCAGCCCATTGTTACTGATCTATACGAAGGAGATCGACGCA---GCGAGTTGCCCACTGAATCCATGCCTGACGATGAGCCGGTTATCCAAAGTATACC-TACTGTTGTTGCACCGCTATCGTCTGGAGGTTTCGAAGATGATGTTGGGGTGATTATCGACAGTGATATCCGGGATGTATTTCTTGAGGAGCTTGATGAAGAGCAGGGTAATCTACGGCGCTTGCTGACGATCTGGGGTACTGCGCCGGATGACATGGACAGTTTGCGTCAGATCCGTCGTGTGTTTCATACCCTCAAAGGAAGTGGCCGATTGGTTGGGGCTCTCACCTTGGGTCATTTTGCGTGGAAGATCGAGAACCTGATTAATCGTGTCCTGGATGGTTCACGTGCAGCGAGTCCGGCTGTTGTCGCACTGGTCGAACGTGCCTGTGAAGTGGTACTTCCGGAGATGAATGCCGCTTTACGTGGTAAGGCTTCGATCAGCACTGATTTAGAAGCAACTCAGGCGCTGATTGATTTGGTTGCATCAGGTGAGGAGGCGTTCTATACGTCGCCAGATAGCATTGCTGACGACTCAGCCACATTAAAGTTGGTACCTCAGCTGATTGAGGGGGGCGCGCCTTTTTTCGTGGACAGTGTACTGCGTGAAATCCTTGAAGCCGAGATTGCTAACCATTTAGATACTATCAAGGATTGGTTAAATACTGCTGCTGGCCAATCTTACTCAGTCAACGAGTCATTACTACGTGCCGTACACACGTTGAATGGTGCTTTCGCTATGACTAAGATGCCGGAAATTACCCAGGTTATGCAGTCTGCGGAGACTTATATTAAGCGCCTGCTTACTAAGCACCAAAAAGCAAGCGTTGAAGGGGTGGGTGTGTTATCGGCAATGGCAACAGCGATTGTCGATACCTTGACTGCGTTGCGGAGTGATTCACCGCGTATTCCTTCGTTTGTGTCTTTGGTCTCATGCTTGTCTGAATTAGTGACGACAATGCCTGATGATGGCCAGTCGCAACAGCAGTACTTTGAAAGTGTGGCAGAACAAAACCTTGAAAGTGTCCCGGAGCAAACACAGGATGTGTCGCTAAGTAACGATGTATTGACTGATGTATACGATTTAAGTGTTAACTTGGATGTGCTTGAGCCATTAAGTGCTGTAGTCGAGCCAGAAAAGCATATTGTTGATAGACCTCAGCATGAGGTAGCGCATCAATACAACAATGTGGCCGCATCGACAATGAGTGATGTGGTGGCAGCTGACAGCAACTTAGATGTAGCAGCACATCAATACGACCTTGTTTCTGGTAACGAGTCACCTGCTGATGAACTTGGGTTGCTGGCTTTTGATGAACCAGCTTTTGAGTTGGTCGATCTCTTCGTTGAGGAGAGTAGCGACCTGCTTGACCATTGTGACAATTTATTAGCAAAGCTGCATGAAGCTCCACAAGACCGTGAGTTATTGGTTGGTTTACAACGTGACTTGCATACGCTTAAGGGCGGAGCACGTATGGCTGGGATCAATGCGATTGGTGATCTGGGTCATAGCATTGAATCGATGTTGGAATCAGTCATGGCTGATTACATTATGCTCAATCGTGATGATATGCGCTTGCTGGAATACAGCTTTGATTATTTGCATCAGATGTTGACACAGACGCGCCAACATCGCGTTGTGACAATGCCCAGCGATCTGGTCGCAACTCTCAAAGCACGTACACAGGGTGCTACGCATGATGGCATGTCAAACTTTGGTGAGGTTGCCGAGCGTTCCTTAATTGCTGATGTTTCTTCAAATACTCTTCTTGATAAAGAATCACAGGTTCTTCCAGATACGCCTGCCATACTCCCTCCGTTGTCGTTGCCAATCCCTTTGGAAGGTCAAGACGAGGACAGCTCTCTGGAACGTTTGGTTCAGGAGCAGGTACGCGTACGTGCTGATCTTCTTGATCGCTTGGTCAACCATGCTGGCGAAGTTGCTATCTATCGTTCGCAGTTGGAGCAGCGTTTAAGTGCTTTCCGTAATGCGATGTCTGAGTTGGGTCGTACCAACAC-GCGTCTGCGCGATCAGTTACGTCGACTTGATTTGGAAACTGAAGCGCAGATTGTAGCGCGTTACCAACACGAAAAAAGCCTAGTTTCACGTGACTTCGATCCATTGGAATTGGACCGTTTTTCCACTTTGCAACAACTCAGTCGTGCGTTAAACGAATCTGCAGCTGATTTGACGGGTCTACAAGGGGTACTCGACGAGCTGGCACGTCAATACGATGGCCTACTTCAGCAGCAATTTCGGGTTAGCTCAGAGTTACAAGATGGGCTGATGCGTGCACGCATGGTGCCTTTCAATAGCATCTTGCCGCGTTTGCGTCGTGTGGTGCGTCAAGCTGAAGCCGATACTAACAAGCATGTGCATTTAGTGCTGGAAGGTACTCACGGTGAGTTGGATCGCAACGTGATAGATCGTATGGTAGCGCCATTAGAACACATGCTGCGCAATGCGGTAGCACACGGTCTTGAGATGCCTGAGAAACGCCGCGCTGCTGGAAAAGCTGATGAGGGTAAGATCACGATTCAGCTGCAACGCGAAGGTTCTGAAATCCTGTTAAAGGTTTCCGACGATGGAGCTGGTTTGGATCGAGATGCGATTCAGCGTCGTGCCAAGCAGCGTGGTTTGATTCCGATAGATGTCAATCTTAGTGATGCAGAGTTGGATGGACTTATTTTCACCTCTGGGTTCACTACTTATGATGAGGTTAATCAGCTTGCTGGTCGTGGCGTTGGTATGGATGTCGTACGTAGCGAAGTGAGTCAGCTCGGTGGTTCGGTTAGCATCAACTCAGTACGCGGTCACGGCGTAACCTTCACTCTGCGTCTACCGCAGACACTAGCTGTGACCCAGGCAGTATTCATTCGGATTGGTCAGAGCACCTTTGCAGTTCCGGTGGCTTCAGTGATTGGTATCGGACGGATTGCACATGAGCGCTACAAATCTGACCATGAAAGCTACCATTACGATGGAGAACAGTACGTATTGTATGACCTAGGTTTCCTGATTGGGCAGCCTGGAATTCATGCTGATCGCCAACAGGTGCCATTATTATTGGTGCGCACTGGTGATTTGCGCGTTGCAGTAGCAGTCGACGAAGTGCTTGGCAATCGGGAAATTGTGGTCAAACCGGTTGGATTGCAGATCGCTTCGGTACCAGGGATCTATGGAGCTACGATCACTGGTGATGGTTGTGTGATTGTTATTCTGGATTTAGCGCCTTTGGTGCGTCGCTATTTAAATCAGCCGATGCATTTGGAGGTTGAAGAAGCACCGGTTACTCAGTCTCAGATGCCATTGGTCATGGTAGTCGATGATTCGCTCACCATGCGTAAGGTAACTAGCCGCGTATTGGAACGCCATAACTTCAGTGTTAGCGTTGCTCGCGATGGTATTGAAGCACTGGAACTGCTTGAAGAACGCATCCCAGACTTGATGTTGTTGGACATTGAGATGCCACGCATGGATGGTTACGAACTAGTCGCTGCTATGCGCGCTGATGATCGCTTCAAGAGTATACCTATTCTAATGATTACCTCTCGCAGCGGTGACAAACATCGTCAACGTGCCTTTGAAATTGGTGTGCAGCGCTATCTTGGGAAACCTTACCAAGAATTTGATTTGATGAAAAATGTATATGATTTATTAGGGGTTGTTCGTGTCCGGGAATGA
>xylefa1199
ATGAACGCACTTCGTGATGCGATGAGCCATGCTGTGCTTGGCTGGGTAAAGCCTGATCTGGATGAAGCTTTGGGCCAAGCACGTCAGGAGATTGAGTTATTCGTTGAGAACCCTGTAGACACTAGTCGGATACTTTCTTGCGCTGATTACCTGCATCAGGTGCAAGGTACCTTGCGAATGCTTGAATTATATGCTCCCGCAATGGTGGCCGAGGAAATGGAACGGCTGGCCAAGGTGATGCAAGTCGATGGAGTCAATGATCGCGAGGAAGCCTGTGCAGTACTGATGCGCGGCACTCTATTGCTGCCTGATTACCTGGAACGCTTGCAGAACGGTCATCGGGATATTCCAATTGTTCTTCTGCCTCTGCTTAACGAGATCCGTGCTGCGCGTGGCGAATCAAGATTGAATGAGAATGTGTTATTTGCTTTCGACCCTGAGGTGCGCAATGCCACTGAGGTTGAACTTGATCATGCACGTAGCAGTCTGACTGGGTGTAATCGCCAACTGTTGGATACAGCTGCCAGTGCAGTCAAGGAAGAGTTGCTCCGAGTCAAAGAAGCTTTGGATCTGTATCTGCGTATCGGCGGCGATGTTACTGATTTAAGGACGCAGATCACCGAACTGAGTAGTGTTGCTGATACTTTAGCAATGATGGGTTTGGGCATGGCTGGCAGCTTGGTCCTGCAACAGCGTGATGCGTTATTGCGTATCGTTGAATCCGATGAGAAAGCTGATGAGGCGCTGTTGTTGGAGATTGCTGGCGCATTGCTCCATGTCGATGCTTCCTTGGACAACCAAGTCGCCAACTTGGGTGCAGAGGCTGATGCGGATGTGGTGCTGGCAAACGCAGAAACACGTCGGACGTTAGATGTTCTGGCGCATGAGGCGATTAGCAATTTTACTGCAGCCCGTGAATGCTTTATTGCTTTCATTGAGAGTAATTGGGACCAAGCGCGCTTGCTTAAGGTACCAGGTTTGCTCAGCGAAGTTGGCGGTGCGTTGTCAATTCTTGAGTTGTCACAGGCTGCAAGCTATCTGGAGGGTGTACGCCGTTATATCGAGTGTGAGTTAATTACCAAACGTCGTGTGCCTGCTGCTCGTCAGTTGGACACTCTGGCTGATGCGATGGCCAGTTTGGAATACTATTTAGAAGCGTTGCGTGAGAGACGTCCTGGACGTGAGGACATACTCGAAATCACACGTAACAGTCTGGAAGCACTGTCTTACTGGCCCATCCCTGCTGAAGAGGGGGATAGCGTTGGTTCCCAACAGAGTACAGATGTGCTGACTTTCTCTGCT---------------------CCTGACGAAGCGCTACCAGAACTGACTGTGGTTGAAGATGGAACGGTTACCTTTCAGGAGGCGGTATCACAATCCCTTACATTAGTTGAGCCAGAAAGCGCCGACATCTTCGACGCATCGTTGAGGGAGCTGGTGCAGCCCATTGTTACTGATCTATATGAAGGAGATCGACGCA---GCGAGTTGCCCACTGAATCCATGCCTGACGATGAGCCGGTTATCCAAAGTATACC-TACTGTTGTTGCACCGCTATCGTCTGGAGGTTTCGAAGATGATGTTGGGGTGATTATCGACAGTGATATCCGGGATGTATTTCTTGAGGAGCTTGATGAAGAGCAGGGTAATCTACGACGCTTGCTGACGATCTGGGGTACTGCGCCGGATGACATGGACAGTTTGCGTCAGATCCGTCGTGTGTTTCATACCCTCAAAGGAAGTGGCCGATTGGTTGGGGCTCTCACCTTGGGTCATTTTGCGTGGAAGATCGAGAACCTGATTAATCGTGTCCTGGATGGTTCACGTGCAGCGAGTCCGGCTGTTGTCGCACTGGTCGAACGTGCCTGTGAAGTGGTACTTCCGGAGATGAATGCCGCTTTACGTGGTAAGGCTTCGATCAGCACTGATTTAGAAGCAACTCAGGCGCTGATTGATTTGGTTGCATCAGGTGAGGAGGCGTTCTATACGTCGCCAGATAGCATTGCTGACGACTCAGCCACATTAAAGTTGGTACCTCAGCTGATTGAGGGGGGCGCGCCTTTTTTCGTGGACAGTGTACTGCGTGAAATCCTTGAAGCCGAGATTGCTAACCATTTGGATACTATCAAGGATTGGTTAAATACTGCTGCTGGCCAATCTTACTCAGTCAACGAGTCATTACTGCGTGCCGTACACACGTTGAATGGCGCTTTCGCTATGACTGAGATGCCGGAAATTACCCAGGTGATGCAGTCTGCGGAGACTTATATTAAGCGCCTGCTTACTAAGCACCAAAAAGCCAGCGTTGAAGGGGTGGGTGTATTATCGGCAATGGCAACAGCGATTGCCGATACCTTGACTGCGTTGCGGAGTGATTCCCCGCGTATTCCTTCGTTTGTGTCTTTGGTCTCATGCTTGTCTGAATTAGTGACGACAATGCCTGATGATGGCCAGTCGCAACAGCAGTACTTTGAAAGTGTGGCAGAACAAAACCTTAAAAGTGTCCCGGAGCAAACACAGGATGTGTCGCTAAGTAACGATGTATTGACTGATGTATACGATTTAAGTGTTAACTTGGATGTGCTTGAGCCATTAAATGCTGTAGTCGAGCCAGAAAGGCCTATTGTTGATAGACCTCAGCAGGAGGTAGTGCATCAATACGACAATGTGGCCGCATCGACAATGAGTGATGTGGTGGCAGCTGACACCAACTTAGATGTAGCAGCACATCAATACGACCTTGTTTCTGGTAACGAGTCACCTGCTAATGAACTTGGGTTGCTGGCTTTTGATGAACCAGCTTTTGAGTTGGTCGATCTCTTCGTTGAGGAGAGTAGCGACCTGCTTGACCATTGTGACAATTTGTTAGCAAAGCTGAATGAAGCCCCACAAGACCGTGAGTTATTGGTTGGTTTACAACGTGACTTGCATACGCTTAAAGGCGGAGCACGTATGGCTGGGATCAATGCGATTGGTGATCTGGGTCATAGCATTGAGTCGATGTTGGAATCAGTCATGGCTGATTACATTATGCTCAATCGTGATGATATGCGCTTGCTGGAATACAGCTTTGATTATTTGCATCAGATGTTGACACAGACGCGCCAACATCGCGTTGTGACGATGCCCAGCGATCTGGTCGCAACTCTCAAAGCACGTACACAGGGTGCTACGCATGATGGCATGTCAAACTTTGGTGATGTTGCCGAGCGTTCCTTAATTGCTGATGTTTCTTCAAGTACTCTTCTTGATAAAGAATCACAGGTTCTTCCAGATACGCCTGTCATACTCCCTCCGCTGTCGTCGCCAATCCCTTTGGAAGGTCAAGACGAGGACAGCTCTCTGGAACGTTTGGTTCAGGAGCAGGTACGCGTACGTGCTGATCTTCTTGATCGCTTGGTCAACCATGCTGGCGAAGTTGCTATCTATCGTTCGCAATTGGAGCAGCGTTTAAGTGCTTTTCGTAATGCGATGTCTGAGTTGGGTCGTACCAACAC-GCGTCTGCGCGATCAGTTACGTCGACTTGATTTGGAAACTGAAGCGCAGATTGTAGCGCGTTACCAGCACGAAAAAAGCCTAGTTTCACGTGACTTCGATCCATTGGAATTGGACCGTTTTTCCACTTTGCAACAACTCAGTCGTGCGTTAAACGAATCTGCAGCTGATTTGACGGGTCTACAAGGGGTACTCGACGAGCTGGCACGTCAATACGATGGCCTACTGCAGCAGCAATTTCGGGTTAGCTCAGAGTTACAAGATGGGCTGATGCGTGCACGCATGGTGCCTTTCAATAGCATCTTGCCGCGTTTGCGTCGTGTGGTGCGTCAAGCTGAAGCCGATACTAACAAGCATGTGCATTTAGTGCTGGAAGGTACTCACGGTGAGTTGGATCGCAACGTGATAGATCGTATGGTAGCGCCATTAGAACACATGCTGCGCAATGCGGTAGCACACGGTCTTGAGATGCCTGAGAAACGCCGCGCTGCTGGAAAAGCTGATGAGGGTACGATCACGATTCAGCTGCAACGCGAAGGTTCTGAAATCCTGTTAAAGGTTTCCGACGATGGAGCTGGTTTGGATCGAGATGCGATTCAGCGTCGTGCCAAGCAGCGTGGTTTGATTCCGATAGATGTCAATCTTAGTGATGCAGAGTTGGATGGACTTATTTTCACCTCTGGGTTCACTACTTATGATGAGGTTAATCAGCTTGCTGGTCGTGGCGTTGGTATGGATGTCGTACGTAGCGAAGTGAGTCAGCTCGGTGGTTCGGTTAGCATCAACTCATTACGCGGTCACGGCGTAACCTTCACTCTGCGTCTACCGCAGACACTAGCTGTGACCCAGGCAGTATTCATTCGGATCGGTCAGAGCACCTTTGCAGTTCCGGTGGCTTCAGTGATTGGTATCGGACGGATTGCACATGAACGCTACAAATCTGACCATGAAAGCTACCATTACGATGGAGAACAGTACGTATTGTATGACCTAGGTTTCCTGATTGGGCAGCCTGGAATTCATGCTGATCGCCAACAGGTGCCATTATTATTGGTGCGCACTGGTGATTTGCGCGTTGCAGTAGCAGTCGACGAAGTGCTGGGCAATCGGGAAATTGTGGTCAAACCGGTTGGATTGCAGATCGCTTCGGTACCAGGGATCTATGGAGCTACGATCACTGGTGACGGTTGTGTGATTGTGATTCTGGATTTAGCGCCTTTGGTGCGTCGCTATTTAAATCAGCCGATTCATTTGGAGGTTGAAGAAGCACCGGTTACTCAGTCTCAGATGCCATTGGTCATGGTAGTCGATGATTCGCTCACCATGCGTAAGGTAACTAGCCGAGTATTGGAACGCCATAACTTCAGTGTTAGCGTTGCTCGCGATGGTATTGAAGCACTGGAACTGCTTGAAGAACGCATCCCAGACTTGATGTTGTTGGACATTGAGATGCCACGCATGGATGGTTACGAACTAGTCGCTGCTATGCGCGCTGATGATCGCTTCAAGAGTATACCTATTCTAATGATTACCTCTCGCAGCGGTGACAAACATCGTCAACGTGCCTTTGAAATTGGTGTGCAGCGCTATCTTGGGAAACCTTACCAAGAATTTGATTTGATGAAAAATGTATATGATTTATTAGGGGTTGTTCGTGTCCGGGAATGA
>xylefa9a5c
ATGAACGCACTTCGTGATGCGATGAGCCATGCTGTGCTTGGCTGGGTAAAGCCTGATCTGGATGAAGCTTTGGGCCAAGCACGTCAGGAGATTGAGTTATTCGTTGAGAACCCTGTAGACACTAGTCGGATACTTTCTTGCGCTGATTACCTGCATCAGGTGCAAGGTACCTTGCGAATGCTTGAATTATATGCTCCCGCAATGGTGGCCGAGGAAATGGAACGGCTGGCCAAGGTGATGCAAGTCGATGGAGTCAATGATCGCGAGGAAGCCTGTGCAGTACTGATGCGCGGCACTCTATTGCTGCCTGATTACCTGGAACGCTTGCAGAACGGTCATCGGGATATTCCAATTGTTCTTCTGCCTCTGCTTAACGAGATCCGTGCTGCGCGTGGCGAATCAAGATTGAATGAGAATGTGTTATTTGCTTTCGACCCTGAGGTGCGCAATGCCACTGAGGTTGAACTTGATCATGCACGTAGCAGTCTGACTGGGTGTAATCGCCAACTGTTGGATACAGCTGCCAGTGCAGTCAAGGAAGAGTTGCTCCGAGTCAAAGAAGCTTTGGATCTGTATCTGCGTATCGGCGGCGATGTTACTGATTTAAGGACGCAGATCACCGAACTGAGTAGTGTTGCTGATACTTTAGCAATGATGGGTTTGGGCATGGCTGGCAGCTTGGTCCTGCAACAGCGTGATGCGTTATTGCGTATCGTTGAATCCGATGAGAAAGCTGATGAGGCGCTGTTGTTGGAGATTGCTGGCGCATTGCTCCATGTCGATGCTTCCTTGGACAACCAAGTCGCCAACTTGGGTGCAGAGGCTGATGCGGATGTGGTGCTGGCAAACGCAGAAACACGTCGGACGTTAGATGTTCTGGCGCATGAGGCGATTAGCAATTTTACTGCAGCCCGTGAATGCTTTATTGCTTTCATTGAGAGTAATTGGGACCAAGCGCGCTTGCTTAAGGTACCAGGTTTGCTCAGCGAAGTTGGCGGTGCGTTGTCAATTCTTGAGTTGTCACAGGCTGCAAGCTATCTGGAGGGTGTACGCCGTTATATCGAGTGTGAGCTAATTACCAAACGTCGTGTGCCTGCTGCTCGTCAGTTGGACACTCTGGCTGATGCGATGGCCAGTTTGGAATACTATTTAGAAGCGTTGCGTGAGAGACGTCCTGGACGTGAGGACATACTCGAAATCACACGTAACAGTCTGGAAGCACTGTCTTACTGGCCCATCCCTGCTGAAGAGGGGGATAGCGTTGGTTCCCAACAGAGTACAGATGTGCTGACTTTCTCTGCT---------------------CCTGACGAAGCGCTACCAGAACTGACTGTGGTTGAAGATGGAACGGTTACCTTTCAGGAGGCGGTATCACAATCCCTTACATTAGTTGAGCCAGAAAGCGCCGACATCTTCGACGCATCGTTGAGGGAGCTGGTGCAGCCCATTGTTACTGATCTATATGAAGGAGATCGACGCA---GCGAGTTGCCCACTGAATCCATGCCTGACGATGAGCCGGTTATCCAAAGTATACC-TACTGTTGTTGCACCGCTATCGTCTGGAGGTTTCGAAGATGATGTTGGGGTGATTATCGACAGTGATATCCGGGATGTATTTCTTGAGGAGCTTGATGAAGAGCAGGGTAATCTACGACGCTTGCTGACGATCTGGGGTACTGCGCCGGATGACATGGACAGTTTGCGTCAGATCCGTCGTGTGTTTCATACCCTCAAAGGAAGTGGCCGATTGGTTGGGGCTCTCACCTTGGGTCATTTTGCGTGGAAGATCGAGAACCTGATTAATCGTGTCCTGGATGGTTCACGTGCAGCGAGTCCGGCTGTTGTCGCACTGGTCGAACGTGCCTGTGAAGTGGTACTTCCGGAGATGAATGCCGCTTTACGTGGTAAGGCTTCGATCAGCACTGATTTAGAAGCAACTCAGGCGCTGATTGATTTGGTTGCATCAGGTGAGGAGGCGTTCTATACGTCGCCAGATAGCATTGCTGACGACTCAGCCACATTAAAGTTGGTACCTCAGCTGATTGAGGGGGGCGCGCCTTTTTTCGTGGACAGTGTACTGCGTGAAATCCTTGAAGCCGAGATTGCTAACCATTTGGATACTATCAAGGATTGGTTAAATACTGCTGCTGGCCAATCTTACTCAGTCAACGAGTCATTACTGCGTGCCGTACACACGTTGAATGGCGCTTTCGCTATGACTGAGATGCCGGAAATTACCCAGGTGATGCAGTCTGCGGAGACTTATATTAAGCGCCTGCTTACTAAGCACCAAAAAGCCAGCGTTGAAGGGGTGGGTGTATTATCGGCAATGGCAACAGCGATTGCCGATACCTTGACTGCGTTGCGGAGTGATTCCCCGCGTATTCCTTCGTTTGTGTCTTTGGTCTCATGCTTGTCTGAATTAGTGACGACAATGCCTGATGATGGCCAGTCGCAACAGCAGTACTTTGAAAGTGTGGCAGAACAAAACCTTAAAAGTGTCCCGGAGCAAACACAGGATGTGTCGCTAAGTAACGATGTATTGACTGATGTATACGATTTAAGTGTTAACTTGGATGTGCTTGAGCCATTAAATGCTGTAGTCGAGCCAGAAAGGCCTATTGTTGATAGACCTCAGCAGGAGGTAGTGCATCAATACGACAATGTGGCCGCATCGACAATGAGTGATGTGGTGGCAGCTGACACCAACTTAGATGTAGCAGCACATCAATACGACCTTGTTTCTGGTAACGAGTCACCTGCTAATGAACTTGGGTTGCTGGCTTTTGATGAACCAGCTTTTGAGTTGGTCGATCTCTTCGTTGAGGAGAGTAGCGACCTGCTTGACCATTGTGACAATTTGTTAGCAAAGCTGAATGAAGCCCCACAAGACCGTGAGTTATTGGTTGGTTTACAACGTGACTTGCATACGCTTAAAGGCGGAGCACGTATGGCTGGGATCAATGCGATTGGTGATCTGGGTCATAGCATTGAGTCGATGTTGGAATCAGTCATGGCTGATTACATTATGCTCAATCGTGATGATATGCGCTTGCTGGAATACAGCTTTGATTATTTGCATCAGATGTTGACACAGACGCGCCAACATCGCGTTGTGACGATGCCCAGCGATCTGGTCGCAACTCTCAAAGCACGTACACAGGGTGCTACGCATGATGGCATGTCAAACTTTGGTGATGTTGCCGAGCGTTCCTTAATTGCTGATGTTTCTTCAAGTACTCTTCTTGATAAAGAATCACAGGTTCTTCCAGATACGCCTGTCATACTCCCTCCGCTGTCGTCGCCAATCCCTTTGGAAGGTCAAGACGAGGACAGCTCTCTGGAACGTTTGGTTCAGGAGCAGGTACGCGTACGTGCTGATCTTCTTGATCGCTTGGTCAACCATGCTGGCGAAGTTGCTATCTATCGTTCGCAATTGGAGCAGCGTTTAAGTGCTTTTCGTAATGCGATGTCTGAGTTGGGTCGTACCAACAC-GCGTCTGCGCGATCAGTTACGTCGACTTGATTTGGAAACTGAAGCGCAGATTGTAGCGCGTTACCAGCACGAAAAAAGCCTAGTTTCACGTGACTTCGATCCATTGGAATTGGACCGTTTTTCCACTTTGCAACAACTCAGTCGTGCGTTAAACGAATCTGCAGCTGATTTGACGGGTCTACAAGGGGTACTCGACGAGCTGGCACGTCAATACGATGGCCTACTGCAGCAGCAATTTCGGGTTAGCTCAGAGTTACAAGATGGGCTGATGCGTGCACGCATGGTGCCTTTCAATAGCATCTTGCCGCGTTTGCGTCGTGTGGTGCGTCAAGCTGAAGCCGATACTAACAAGCATGTGCATTTAGTGCTGGAAGGTACTCACGGTGAGTTGGATCGCAACGTGATAGATCGTATGGTAGCGCCATTAGAACACATGCTGCGCAATGCGGTAGCACACGGTCTTGAGATGCCTGAGAAACGCCGCGCTGCTGGAAAAGCTGATGAGGGTACGATCACGATTCAGCTGCAACGCGAAGGTTCTGAAATCCTGTTAAAGGTTTCCGACGATGGAGCTGGTTTGGATCGAGATGCGATTCAGCGTCGTGCCAAGCAGCGTGGTTTGATTCCGATAGATGTCAATCTTAGTGATGCAGAGTTGGATGGACTTATTTTCACCTCTGGGTTCACTACTTATGATGAGGTTAATCAGCTTGCTGGTCGTGGCGTTGGTATGGATGTCGTACGTAGCGAAGTGAGTCAGCTCGGTGGTTCGGTTAGCATCAACTCATTACGCGGTCACGGCGTAACCTTCACTCTGCGTCTACCGCAGACACTAGCTGTGACCCAGGCAGTATTCATTCGGATCGGTCAGAGCACCTTTGCAGTTCCGGTGGCTTCAGTGATTGGTATCGGACGGATTGCACATGAACGCTACAAATCTGACCATGAAAGCTACCATTACGATGGAGAACAGTACGTATTGTATGACCTAGGTTTCCTGATTGGGCAGCCTGGAATTCATGCTGATCGCCAACAGGTGCCATTATTATTGGTGCGCACTGGTGATTTGCGCGTTGCAGTAGCAGTCGACGAAGTGCTGGGCAATCGGGAAATTGTGGTCAAACCGGTTGGATTGCAGATCGCTTCGGTACCAGGGATCTATGGAGCTACGATCACTGGTGACGGTTGTGTGATTGTGATTCTGGATTTAGCGCCTTTGGTGCGTCGCTATTTAAATCAGCCGATTCATTTGGAGGTTGAAGAAGCACCGGTTACTCAGTCTCAGATGCCATTGGTCATGGTAGTCGATGATTCGCTCACCATGCGTAAGGTAACTAGCCGAGTATTGGAACGCCATAACTTCAGTGTTAGCGTTGCTCGCGATGGTATTGAAGCACTGGAACTGCTTGAAGAACGCATCCCAGACTTGATGTTGTTGGACATTGAGATGCCACGCATGGATGGTTACGAACTAGTCGCTGCTATGCGCGCTGATGATCGCTTCAAGAGTATACCTATTCTAATGATTACCTCTCGCAGCGGTGACAAACATCGTCAACGTGCCTTTGAAATTGGTGTGCAGCGCTATCTTGGGAAACCTTACCAAGAATTTGATTTGATGAAAAATGTATATGATTTATTAGGGGTTGTTCGTGTCCGGGAATGA
>xylefa8072
ATGAACGCACTTCGTGATGCGATGAGCCATGCTGTGCTTGGCTGGGTAAAGCCTGATCTGGATGAAGCTTTGGGCCAAGCACGTCAGGAGATTGAGTTATTCGTTGAGAACCCTGTAGACACTAGTCGGATACTTTCTTGCGCTGATTACCTGCATCAGGTGCAAGGTACCTTGCGAATGCTTGAATTATATGCTCCCGCAATGGTGGCCGAGGAAATGGAACGGCTGGCCAAGGTGATGCAAGTCGATGGAGTCAATGATCGCGAGGAAGCCTGTGCAGTACTGATGCGCGGCACTCTATTGCTGCCTGATTACCTGGAACGCTTGCAGAACGGTCATCGGGATATTCCAATTGTTCTTCTACCTCTGCTTAACGAGATCCGTGCTGCGCGTGGCGAATCAAGATTGAATGAGAATGTGTTATTTGCTTTCGACCCTGAGGTACGCAATGCCACTGAGGTTGAACTTGATCATGCACGTAGCAGTCTGACTGGATGTAATCGCCAACTGTTGGATACAGCTGCCAGTGCAGTCAAGGAAGAATTGCTCCGAGTCAAAGAAGCTTTGGATCTGTATCTGCGTATCGGTGGCGATGTTACTGATTTAAGGACGCAGATTGCCGAACTGAGTAGTGTTGCTGATACTTTAGCAATGATGGGTTTGGGCATGGCTGGCAGCTTAGTCCTGCAACAGCGTGATGCGTTATTGCGTATCGTTGAATCTGATGAGAAAGCTGATGAGGCGCTGTTGTTAGAGATCGCTGGCGCATTGCTCCATGTCGATGCTTCCTTGGACAACCAAGTCGCCAACTTGGGTGCAGAGACTGATGCGGATGTAGTTCTGGCAAACGCAGAAACACGTCGGACGTTAGATGTTCTGGCGCATGAGGCGATTAGCAATTTTACTGCAGCCCGTGAATGCTTTATTGCTTTCATTGAGAGTAATTGGGAGCAAGCGCGCTTGCTTAAGGTACCAGGTTTGCTCAGCGAAGTTGGCGGTGCGTTGTCAATTCTTGAGTTGTCACAAGCTGCAAGCTATCTGGAGGGTGTACGCCGTTATATCGAGTGTGAGCTAATTACCAAGCGTCGTGTGCCTGCTGCTCGTCAGCTGGACACTCTGGCTGATGCGATGGCCAGTTTGGAATACTACTTAGAAGCGTTGCGTGAGAGACGTCCTGGACGTGAGGACATACTCGAAATCACACGTAACAGTCTGGAAGCACTCTCTTACTGGCCCATCCCTGCTGAAGAGGGGGATAGCGTTGGTTCCCAACAGAGTACAGATGTGCTGACTTTCTCTGCTGTGGCTACAGAATCTATGTCACCTGACGAAGCGCTACCAGAACTGACTGTGGTTGAAGATGGAACGGTTACCTTTCAGGAGGCGGTATCACAATCCCTTACATTAGTTGAGCCAGAAAGCGCCGACATCTTCGACGCATCGTTGAGGGAGCTGGTGCAGCCCATTGTTACTGATCTATATGAAGGAGATCGACGCA---GCGAGTTGCCCACTGAATCCATGCCTGACGATGAGCCGGTTATCCAAAGTATACC-TACTGTTGTTGCACCGCTATCGTCTGGAGGTTTCGAAGATGATGTTGGGGTGATTATCGACAGTGATATCCGGGATGTATTTCTTGAGGAGCTTGATGAAGAGCAGGGTAATCTACGACGCTTGCTGACGATCTGGGGTACTGCGCCGGATGACATGGACAGTTTGCGTCAGATCCGTCGTGTGTTTCATACCCTCAAAGGAAGTGGCCGATTGGTTGGGGCTCTCACCTTGGGTCATTTTGCGTGGAAGATCGAGAACCTGATTAATCGTGTCCTGGATGGTTCACGTGCAGCGAGTCCGGCTGTTGTCGCACTGGTCGAACGTGCCTGTGAAGTGGTACTTCCGGAGATGAATGCCGCTTTACGTGGTAAGGCTTCGATCAGCACTGATTTAGAAGCAACTCAGGTGCTGATTGATTTGGTTGCATCAGGTGAGGAGGCGTTCTATACGTCGCCAGATAGCATTGCTGACGACTCAGCCACATTAAAGTTGGTACCTCAGCTGATTGAGGGGGGCGCGCCTTTTTTCGTGGACAGTGTACTGCGTGAAATCCTTGAAGCCGAGATTGCTAACCATTTGGATACTATCAAGGATTGGTTAAATACTGCTGCTGGCCAATCTTACTCAGTCAACGAGTCATTACTGCGTGCCGTACACACGTTGAATGGCGCTTTCGCTATGACTGAGATGCCGGAAATTACCCAGGTGATGCAGTCTGCGGAGACTTATATTAAGCGCCTGCTTACTAAGCACCAAAAAGCCAGCGTTGAAGGGGTGGGTGTATTATCGGCAATGGCAACAGCGATTGCCGATACCTTGACTGCGTTGCGGAGTGATTCCCCGCGTATTCCTTCGTTTGTGTCTTTGGTCTCATGCTTGTCTGAATTAGTGACGACAATGCCTGATGATGGCCAGTCGCAACAGCAGTACTTTGAAAGTGTGGCAGAACAAAACCTTAAAAGTGTCCCGGAGCAAACACAGGATGTGTCGCTAAGTAACGATGTATTGACTGATGTATACGATTTAAGTGTTAACTTGGATGTGCTTGAGCCATTAAATGCTGTAGTCGAGCCAGAAAGGCCTATTGTTGATAGACCTCAGCAGGAGGTAGTGCATCAATACGACAATGTGGCCGCATCGACAATGAGTGATGTGGTGGCAGCTGACACCAACTTAGATGTAGCAGCACATCAATACGACCTTGTTTCTGGTAACGAGTCACCTGCTGATGAACTTGGGTTGCTGGCTTTTGATGAACCAGCTTTTGAGTTGGTCGATCTCTTCGTTGAGGAGAGTAGCGACCTGCTTGACCATTGTGACAATTTGTTAGCAAAGCTGAATGAAGCCCCACAAGACCGTGAGTTATTGGTTGGTTTACAACGTGACTTGCATACGCTTAAAGGCGGAGCACGTATGGCTGGGATCAATGCGATTGGTGATCTGGGTCATAGCATTGAGTCGATGTTGGAATCAGTCATGGCTGATTACATTATGCTCAATCGTGATGATATGCGCTTGCTGGAATACAGCTTTGATTATTTGCATCAGATGTTGACACAGACGCGCCAACATCGCGTTGTGACGATGCCCAGCGATCTGGTCGCAACTCTCAAAGCACGTACACAGGGTGCTACGCATGATGGCATGTCAAACTTTGGTGATGTTGCCGAGCGTTCCTTAATTGCTGATGTTTCTTCAAGTACTCTTCTTGATAAAGAATCACAGGTTCTTCCAGATACGCCTGTCATACTCCCTCCGCTGTCGTCGCCAATCCCTTTGGAAGGTCAAGACGAGGACAGCTCTCTGGAACGTTTGGTTCAGGAGCAGGTACGCGTACGTGCTGATCTTCTTGATCGCTTGGTCAACCATGCTGGCGAAGTTGCTATCTATCGTTCGCAATTGGAGCAGCGTTTAAGTGCTTTTCGTAATGCGATGTCTGAGTTGGGTCGTACCAACAC-GCGTCTGCGCGATCAGTTACGTCGACTTGATTTGGAAACTGAAGCGCAGATTGTAGCGCGTTACCAGCACGAAAAAAGCCTAGTTTCACGTGACTTCGATCCATTGGAATTGGACCGTTTTTCCACTTTGCAACAACTCAGTCGTGCGTTAAACGAATCTGCAGCTGATTTGACGGGTCTACAAGGGGTACTCGACGAGCTGGCACGTCAATACGATGGCCTACTGCAGCAGCAATTTCGGGTTAGCTCAGAGTTACAAGATGGGCTGATGCGTGCACGCATGGTGCCTTTCAATAGCATCTTGCCGCGTTTGCGTCGTGTGGTGCGTCAAGCTGAAGCCGATACTAACAAGCATGTGCATTTAGTGCTGGAAGGTACTCACGGTGAGTTGGATCGCAACGTGATAGATCGTATGGTAGCGCCATTAGAACACATGCTGCGCAATGCGGTAGCACACGGTCTTGAGATGCCTGAGAAACGCCGCGCTGCTGGAAAAGCTGATGAGGGTACGATCACGATTCAGCTGCAACGCGAAGGTTCTGAAATCCTGTTAAAGGTTTCCGACGATGGAGCTGGTTTGGATCGAGATGCGATTCAGCGTCGTGCCAAGCAGCGTGGTTTGATTCCGATAGATGTCAATCTTAGTGATGCAGAGTTGGATGGACTTATTTTCACCTCTGGGTTCACTACTTATGATGAGGTTAATCAGCTTGCTGGTCGTGGCGTTGGTATGGATGTCGTACGTAGCGAAGTGAGTCAGCTCGGTGGTTCGGTTAGCATCAACTCAGTACGCGGTCACGGCGTAACCTTCACTCTGCGTCTACCGCAGACACTAGCTGTGACCCAGGCAGTATTCATTCGGATCGGTCAGAGCACCTTTGCAGTTCCGGTGGCTTCAGTGATTGGTATCGGACGGATTGCACATGAACGCTACAAATCTGACCATGAAAGCTACCATTACGATGGAGAACAGTACGTATTGTATGACCTAGGTTTCCTGATTGGGCAGCCTGGAATTCATGCTGATCGCCAACAGGTGCCATTATTATTGGTGCGCACTGGTGATTTGCGCGTTGCAGTAGCAGTCGACGAAGTGCTGGGCAATCGGGAAATTGTGGTCAAACCGGTTGGATTGCAGATCGCTTCGGTACCAGGGATCTATGGAGCTACGATCACTGGTGACGGTTGTGTGATTGTGATTCTGGATTTAGCGCCTTTGGTGCGTCGCTATTTAAATCAGCCGATTCATTTGGAGGTTGAAGAAGCACCGGTTACTCAGTCTCAGATGCCATTGGTCATGGTAGTCGATGATTCGCTCACCATGCGTAAGGTAACTAGCCGCGTATTGGAACGCCATAACTTCAGTGTTAGCGTTGCTCGCGATGGTATTGAAGCACTGGAACTGCTTGAAGAACGCATCCCAGACTTGATGTTGTTGGACATTGAGATGCCACGCATGGATGGTTATGAACTAGTCGCTGCTATGCGCGCTGATGATCGCTTCAAGAGTATACCTATTCTAATGATTACCTCTCGCAGCGGTGACAAACATCGTCAACGTGCCTTTGAAATTGGTGTGCAGCGCTATCTTGGGAAACCTTACCAAGAATTTGATTTGATGAAAAATGTATATGATTTATTAGGGGTTGTTCGTGTCCGGGAATGA
>xylefa3124
ATGAACGCACTTCGTGATGCGATGAGCCATGCTGTGCTTGGCTGGGTAAAGCCTGATCTGGATGAAGCTTTGGGCCAAGCACGTCAGGAGATTGAGTTATTCGTTGAGAACCCTGTAGACACTAGTCGGATACTTTCTTGCGCTGATTACCTGCATCAGGTGCAAGGTACCTTGCGAATGCTTGAATTATATGCTCCCGCAATGGTGGCCGAGGAAATGGAACGGCTGGCCAAGGTGATGCAAGTCGATGGAGTCAATGATCGCGAGGAAGCCTGTGCAGTACTGATGCGCGGCACTCTATTGCTGCCTGATTACCTGGAACGCTTGCAGAACGGTCATCGGGATATTCCAATTGTTCTTCTGCCTCTGCTTAACGAGATCCGTGCTGCGCGTGGCGAATCAAGATTGAATGAGAATGTGTTATTTGCTTTCGACCCTGAGGTGCGCAATGCCACTGAGGTTGAACTTGATCATGCACGTAGCAGTCTGACTGGGTGTAATCGCCAACTGTTGGATACAGCTGCCAGTGCAGTCAAGGAAGAGTTGCTCCGAGTCAAAGAAGCTTTGGATCTGTATCTGCGTATCGGCGGCGATGTTACTGATTTAAGGACGCAGATCACCGAACTGAGTAGTGTTGCTGATACTTTAGCAATGATGGGTTTGGGCATGGCTGGCAGCTTGGTCCTGCAACAGCGTGATGCGTTATTGCGTATCGTTGAATCCGATGAGAAAGCTGATGAGGCGCTGTTGTTGGAGATTGCTGGCGCATTGCTCCATGTCGATGCTTCCTTGGACAACCAAGTCGCCAACTTGGGTGCAGAGGCTGATGCGGATGTGGTGCTGGCAAACGCAGAAACACGTCGGACGTTAGATGTTCTGGCGCATGAGGCGATTAGCAATTTTACTGCAGCCCGTGAATGCTTTATTGCTTTCATTGAGAGTAATTGGGACCAAGCGCGCTTGCTTAAGGTACCAGGTTTGCTCAGCGAAGTTGGCGGTGCGTTGTCAATTCTTGAGTTGTCACAGGCTGCAAGCTATCTGGAGGGTGTACGCCGTTATATCGAGTGTGAGCTAATTACCAAACGTCGTGTGCCTGCTGCTCGTCAGTTGGACACTCTGGCTGATGCGATGGCCAGTTTGGAATACTATTTAGAAGCGTTGCGTGAGAGACGTCCTGGACGTGAGGACATACTCGAAATCACACGTAACAGTCTGGAAGCACTGTCTTACTGGCCCATCCCTGCTGAAGAGGGGGATAGCGTTGGTTCCCAACAGAGTACAGATGTGCTGACTTTCTCTGCT---------------------CCTGACGAAGCGCTACCAGAACTGACTGTGGTTGAAGATGGAACGGTTACCTTTCAGGAGGCGGTATCACAATCCCTTACATTAGTTGAGCCAGAAAGCGCCGACATCTTCGACGCATCGTTGAGGGAGCTGGTGCAGCCCATTGTTACTGATCTATATGAAGGAGATCGACGCAAAAGCGAGTTGCCCACTGAATCCATGCCTGACGATGAGCCGGTTATCCAAAGTATACC-TACTGTTGTTGCACCGCTATCGTCTGGAGGTTTCGAAGATGATGTTGGGGTGATTATCGACAGTGATATCCGGGATGTATTTCTTGAGGAGCTTGATGAAGAGCAGGGTAATCTACGACGCTTGCTGACGATCTGGGGTACTGCGCCGGATGACATGGACAGTTTGCGTCAGATCCGTCGTGTGTTTCATACCCTCAAAGGAAGTGGCCGATTGGTTGGGGCTCTCACCTTGGGTCATTTTGCGTGGAAGATCGAGAACCTGATTAATCGTGTCCTGGATGGTTCACGTGCAGCGAGTCCGGCTGTTGTCGCACTGGTCGAACGTGCCTGTGAAGTGGTACTTCCGGAGATGAATGCCGCTTTACGTGGTAAGGCTTCGATCAGCACTGATTTAGAAGCAACTCAGGCGCTGATTGATTTGGTTGCATCAGGTGAGGAGGCGTTCTATACGTCGCCAGATAGCATTGCTGACGACTCAGCCACATTAAAGTTGGTACCTCAGCTGATTGAGGGGGGCGCGCCTTTTTTCGTGGACAGTGTACTGCGTGAAATCCTTGAAGCCGAGATTGCTAACCATTTGGATACTATCAAGGATTGGTTAAATACTGCTGCTGGCCAATCTTACTCAGTCAACGAGTCATTACTGCGTGCCGTACACACGTTGAATGGCGCTTTCGCTATGACTGAGATGCCGGAAATTACCCAGGTGATGCAGTCTGCGGAGACTTATATTAAGCGCCTGCTTACTAAGCACCAAAAAGCCAGCGTTGAAGGGGTGGGTGTATTATCGGCAATGGCAACAGCGATTGCCGATACCTTGACTGCGTTGCGGAGTGATTCCCCGCGTATTCCTTCGTTTGTGTCTTTGGTCTCATGCTTGTCTGAATTAGTGACGACAATGCCTGATGATGGCCAGTCGCAACAGCAGTACTTTGAAAGTGTGGCAGAACAAAACCTTAAAAGTGTCCCGGAGCAAACACAGGATGTGTCGCTAAGTAACGATGTATTGACTGATGTATACGATTTAAGTGTTAACTTGGATGTGCTTGAGCCATTAAATGCTGTAGTCGAGCCAGAAAGGCCTATTGTTGATAGACCTCAGCAGGAGGTAGTGCATCAATACGACAATGTGGCCGCATCGACAATGAGTGATGTGGTGGCAGCTGACACCAACTTAGATGTAGCAGCACATCAATACGACCTTGTTTCTGGTAACGAGTCACCTGCTAATGAACTTGGGTTGCTGGCTTTTGATGAACCAGCTTTTGAGTTGGTCGATCTCTTCGTTGAGGAGAGTAGCGACCTGCTTGACCATTGTGACAATTTGTTAGCAAAGCTGAATGAAGCCCCACAAGACCGTGAGTTATTGGTTGGTTTACAACGTGACTTGCATACGCTTAAAGGCGGAGCACGTATGGCTGGGATCAATGCTATTGGTGATCTGGGTCATAGCATTGAGTCGATGTTGGAATCAGTCATGGCTGATTACATTATGCTCAATCGTGATGATATGCGCTTGCTGGAATACAGCTTTGATTATTTGCATCAGATGTTGACACAGACGCGCCAACATCGCGTTGTGACGATGCCCAGCGATCTGGTCGCAACTCTCAAAGCACGTACACAGGGTGCTACGCATGATGGCATGTCAAACTTTGGTGATGTTGCCGAGCGTTCCTTAATTGCTGATGTTTCTTCAAGTACTCTTCTTGATAAAGAATCACAGGTTCTTCCAGATACGCCTGTCATACTCCCTCCGCTGTCGTCGCCAATCCCTTTGGAAGGTCAAGACGAGGACAGCTCTCTGGAACGTTTGGTTCAGGAGCAGGTACGCGTACGTGCTGATCTTCTTGATCGCTTGGTCAACCATGCTGGCGAAGTTGCTATCTATCGTTCGCAATTGGAGCAGCGTTTAAGTGCTTTTCGTAATGCGATGTCTGAGTTGGGTCGTACCAACAC-GCGTCTGCGCGATCAGTTACGTCGACTTGATTTGGAAACTGAAGCGCAGATTGTAGCGCGTTACCAGCACGAAAAAAGCCTAGTTTCACGTGACTTCGATCCATTGGAATTGGACCGTTTTTCCACTTTGCAACAACTCAGTCGTGCGTTAAACGAATCTGCAGCTGATTTGACGGGTCTACAAGGGGTACTCGACGAGCTGGCACGTCAATACGATGGCCTACTGCAGCAGCAATTTCGGGTTAGCTCAGAGTTACAAGATGGGCTGATGCGTGCACGCATGGTGCCTTTCAATAGCATCTTGCCGCGTTTGCGTCGTGTGGTGCGTCAAGCTGAAGCCGATACTAACAAGCATGTGCATTTAGTGCTGGAAGGTACTCACGGTGAGTTGGATCGCAACGTGATAGATCGTATGGTAGCGCCATTAGAACACATGCTGCGCAATGCGGTAGCACACGGTCTTGAGATGCCTGAGAAACGCCGCGCTGCTGGAAAAGCTGATGAGGGTACGATCACGATTCAGCTGCAACGCGAAGGTTCTGAAATCCTGTTAAAGGTTTCCGACGATGGAGCTGGTTTGGATCGAGATGCGATTCAGCGTCGTGCCAAGCAGCGTGGTTTGATTCCGATAGATGTCAATCTTAGTGATGCAGAGTTGGATGGACTTATTTTCACCTCTGGGTTCACTACTTATGATGAGGTTAATCAGCTTGCTGGTCGTGGCGTTGGTATGGATGTCGTACGTAGCGAAGTGAGTCAGCTCGGTGGTTCGGTTAGCATCAACTCATTACGCGGTCACGGCGTAACCTTCACTCTGCGTCTACCGCAGACACTAGCTGTGACCCAGGCAGTATTCATTCGGATCGGTCAGAGCACCTTTGCAGTTCCGGTGGCTTCAGTGATTGGTATCGGACGGATTGCACATGAACGCTACAAATCTGACCATGAAAGCTACCATTACGATGGAGAACAGTACGTATTGTATGACCTAGGTTTCCTGATTGGGCAGCCTGGAATTCATGCTGATCGCCAACAGGTGCCATTATTATTGGTGCGCACTGGTGATTTGCGCGTTGCAGTAGCAGTCGACGAAGTGCTGGGCAATCGGGAAATTGTGGTCAAACCGGTTGGATTGCAGATCGCTTCGGTACCAGGGATCTATGGAGCTACGATCACTGGTGACGGTTGTGTGATTGTGATTCTGGATTTAGCGCCTTTGGTGCGTCGCTATTTAAATCAGCCGATTCATTTGGAGGTTGAAGAAGCACCGGTTACTCAGTCTCAGATGCCATTGGTCATGGTAGTCGATGATTCGCTCACCATGCGTAAGGTAACTAGCCGAGTATTGGAACGCCATAACTTCAGTGTTAGCGTTGCTCGCGATGGTATTGAAGCACTGGAACTGCTTGAAGAACGCATCCCAGACTTGATGTTGTTGGACATTGAGATGCCACGCATGGATGGTTACGAACTAGTCGCTGCTATGCGCGCTGATGATCGCTTCAAGAGTATACCTATTCTAATGATTACCTCTCGCAGCGGTGACAAACATCGTCAACGTGCCTTTGAAATTGGTGTGCAGCGCTATCTTGGGAAACCTTACCAAGAATTTGATTTGATGAAAAATGTATATGATTTATTAGGGGTTGTTCGTGTCCGGGAATGA
>xylefaco32
ATGAACGCACTTCGTGATGCGATGAGCCATGCTGTGCTTGGCTGGGTAAAGCCTGATCTGGATGAAGCTTTGGGCCAAGCACGTCAGGAGATTGAGTTATTCGTTGAGAACCCTGTAGACACTAGTCGGATACTTTCTTGCGCTGATTACCTGCATCAGGTGCAAGGTACCTTGCGAATGCTTGAATTATATGCTCCCGCAATGGTGGCCGAGGAAATGGAACGGCTGGCCAAGGTGATGCAAGTCGATGGAGTCAATGATCGCGAGGAAGCCTGTGCAGTACTGATGCGCGGCACTCTATTGCTGCCTGATTACCTGGAACGCTTGCAGAACGGTCATCGGGATATTCCAATTGTTCTTCTGCCTCTGCTTAACGAGATCCGTGCTGCGCGTGGCGAATCAAGATTGAATGAGAATGTGTTATTTGCTTTCGACCCTGAGGTGCGCAATGCCACTGAGGTTGAACTTGATCATGCACGTAGCAGTCTGACTGGGTGTAATCGCCAACTGTTGGATACAGCTGCCAGTGCAGTCAAGGAAGAGTTGCTCCGAGTCAAAGAAGCTTTGGATCTGTATCTGCGTATCGGCGGCGATGTTACTGATTTAAGGACGCAGATCACCGAACTGAGTAGTGTTGCTGATACTTTAGCAATGATGGGTTTGGGCATGGCTGGCAGCTTGGTCCTGCAACAGCGTGATGCGTTATTGCGTATCGTTGAATCCGATGAGAAAGCTGATGAGGCGCTGTTGTTGGAGATTGCTGGCGCATTGCTCCATGTCGATGCTTCCTTGGACAACCAAGTCGCCAACTTGGGTGCAGAGGCTGATGCGGATGTGGTGCTGGCAAACGCAGAAACACGTCGGACGTTAGATGTTCTGGCGCATGAGGCGATTAGCAATTTTACTGCAGCCCGTGAATGCTTTATTGCTTTCATTGAGAGTAATTGGGACCAAGCGCGCTTGCTTAAGGTACCAGGTTTGCTCAGCGAAGTTGGCGGTGCGTTGTCAATTCTTGAGTTGTCACAGGCTGCAAGCTATCTGGAGGGTGTACGCCGTTATATCGAGTGTGAGCTAATTACCAAACGTCGTGTGCCTGCTGCTCGTCAGTTGGACACTCTGGCTGATGCGATGGCCAGTTTGGAATACTATTTAGAAGCGTTGCGTGAGAGACGTCCTGGACGTGAGGACATACTCGAAATCACACGTAACAGTCTGGAAGCACTGTCTTACTGGCCCATCCCTGCTGAAGAGGGGGATAGCGTTGGTTCCCAACAGAGTACAGATGTGCTGACTTTCTCTGCT---------------------CCTGACGAAGCGCTACCAGAACTGACTGTGGTTGAAGATGGAACGGTTACCTTTCAGGAGGCGGTATCACAATCCCTTACATTAGTTGAGCCAGAAAGCGCCGACATCTTCGACGCATCGTTGAGGGAGCTGGTGCAGCCCATTGTTACTGATCTATATGAAGGAGATCGACGCA---GCGAGTTGCCCACTGAATCCATGCCTGACGATGAGCCGGTTATCCAAAGTATACC-TACTGTTGTTGCACCGCTATCGTCTGGAGGTTTCGAAGATGATGTTGGGGTGATTATCGACAGTGATATCCGGGATGTATTTCTTGAGGAGCTTGATGAAGAGCAGGGTAATCTACGACGCTTGCTGACGATCTGGGGTACTGCGCCGGATGACATGGACAGTTTGCGTCAGATCCGTCGTGTGTTTCATACCCTCAAAGGAAGTGGCCGATTGGTTGGGGCTCTCACCTTGGGTCATTTTGCGTGGAAGATCGAGAACCTGATTAATCGTGTCCTGGATGGTTCACGTGCAGCGAGTCCGGCTGTTGTCGCACTGGTCGAACGTGCCTGTGAAGTGGTACTTCCGGAGATGAATGCCGCTTTACGTGGTAAGGCTTCGATCAGCACTGATTTAGAAGCAACTCAGGCGCTGATTGATTTGGTTGCATCAGGTGAGGAGGCGTTCTATACGTCGCCAGATAGCATTGCTGACGACTCAGCCACATTAAAGTTGGTACCTCAGCTGATTGAGGGGGGCGCGCCTTTTTTCGTGGACAGTGTACTGCGTGAAATCCTTGAAGCCGAGATTGCTAACCATTTGGATACTATCAAGGATTGGTTAAATACTGCTGCTGGCCAATCTTACTCAGTCAACGAGTCATTACTGCGTGCCGTACACACGTTGAATGGCGCTTTCGCTATGACTGAGATGCCGGAAATTACCCAGGTGATGCAGTCTGCGGAGACTTATATTAAGCGCCTGCTTACTAAGCACCAAAAAGCCAGCGTTGAAGGGGTGGGTGTATTATCGGCAATGGCAACAGCGATTGCCGATACCTTGACTGCGTTGCGGAGTGATTCCCCGCGTATTCCTTCGTTTGTGTCTTTGGTCTCATGCTTGTCTGAATTAGTGACGACAATGCCTGATGATGGCCAGTCGCAACAGCAGTACTTTGAAAGTGTGGCAGAACAAAACCTTAAAAGTGTCCCGGAGCAAACACAGGATGTGTCGCTAAGTAACGATGTATTGACTGATGTATACGATTTAAGTGTTAACTTGGATGTGCTTGAGCCATTAAATGCTGTAGTCGAGCCAGAAAGGCCTATTGTTGATAGACCTCAGCAGGAGGTAGTGCATCAATACGACAATGTGGCCGCATCGACAATGAGTGATGTGGTGGCAGCTGACACCAACTTAGATGTAGCAGCACATCAATACGACCTTGTTTCTGGTAACGAGTCACCTGCTAATGAACTTGGGTTGCTGGCTTTTGATGAACCAGCTTTTGAGTTGGTCGATCTCTTCGTTGAGGAGAGTAGCGACCTGCTTGACCATTGTGACAATTTGTTAGCAAAGCTGAATGAAGCCCCACAAGACCGTGAGTTATTGGTTGGTTTACAACGTGACTTGCATACGCTTAAAGGCGGAGCACGTATGGCTGGGATCAATGCTATTGGTGATCTGGGTCATAGCATTGAGTCGATGTTGGAATCAGTCATGGCTGATTACATTATGCTCAATCGTGATGATATGCGCTTGCTGGAATACAGCTTTGATTATTTGCATCAGATGTTGACACAGACGCGCCAACATCGCGTTGTGACGATGCCCAGCGATCTGGTCGCAACTCTCAAAGCACGTACACAGGGTGCTACGCATGATGGCATGTCAAACTTTGGTGATGTTGCCGAGCGTTCCTTAATTGCTGATGTTTCTTCAAGTACTCTTCTTGATAAAGAATCACAGGTTCTTCCAGATACGCCTGTCATACTCCCTCCGCTGTCGTCGCCAATCCCTTTGGAAGGTCAAGACGAGGACAGCTCTCTGGAACGTTTGGTTCAGGAGCAGGTACGCGTACGTGCTGATCTTCTTGATCGCTTGGTCAACCATGCTGGCGAAGTTGCTATCTATCGTTCGCAATTGGAGCAGCGTTTAAGTGCTTTTCGTAATGCGATGTCTGAGTTGGGTCGTACCAACAC-GCGTCTGCGCGATCAGTTACGTCGACTTGATTTGGAAACTGAAGCGCAGATTGTAGCGCGTTACCAGCACGAAAAAAGCCTAGTTTCACGTGACTTCGATCCATTGGAATTGGACCGTTTTTCCACTTTGCAACAACTCAGTCGTGCGTTAAACGAATCTGCAGCTGATTTGACGGGTCTACAAGGGGTACTCGACGAGCTGGCACGTCAATACGATGGCCTACTGCAGCAGCAATTTCGGGTTAGCTCAGAGTTACAAGATGGGCTGATGCGTGCACGCATGGTGCCTTTCAATAGCATCTTGCCGCGTTTGCGTCGTGTGGTGCGTCAAGCTGAAGCCGATACTAACAAGCATGTGCATTTAGTGCTGGAAGGTACTCACGGTGAGTTGGATCGCAACGTGATAGATCGTATGGTAGCGCCATTAGAACACATGCTGCGCAATGCGGTAGCACACGGTCTTGAGATGCCTGAGAAACGCCGCGCTGCTGGAAAAGCTGATGAGGGTACGATCACGATTCAGCTGCAACGCGAAGGTTCTGAAATCCTGTTAAAGGTTTCCGACGATGGAGCTGGTTTGGATCGAGATGCGATTCAGCGTCGTGCCAAGCAGCGTGGTTTGATTCCGATAGATGTCAATCTTAGTGATGCAGAGTTGGATGGACTTATTTTCACCTCTGGGTTCACTACTTATGATGAGGTTAATCAGCTTGCTGGTCGTGGCGTTGGTATGGATGTCGTACGTAGCGAAGTGAGTCAGCTCGGTGGTTCGGTTAGCATCAACTCATTACGCGGTCACGGCGTAACCTTCACTCTGCGTCTACCGCAGACACTAGCTGTGACCCAGGCAGTATTCATTCGGATCGGTCAGAGCACCTTTGCAGTTCCGGTGGCTTCAGTGATTGGTATCGGACGGATTGCACATGAACGCTACAAATCTGACCATGAAAGCTACCATTACGATGGAGAACAGTACGTATTGTATGACCTAGGTTTCCTGATTGGGCAGCCTGGAATTCATGCTGATCGCCAACAGGTGCCATTATTATTGGTGCGCACTGGTGATTTGCGCGTTGCAGTAGCAGTCGACGAAGTGCTGGGCAATCGGGAAATTGTGGTCAAACCGGTTGGATTGCAGATCGCTTCGGTACCAGGGATCTATGGAGCTACGATCACTGGTGACGGTTGTGTGATTGTGATTCTGGATTTAGCGCCTTTGGTGCGTCGCTATTTAAATCAGCCGATTCATTTGGAGGTTGAAGAAGCACCGGTTACTCAGTCTCAGATGCCATTGGTCATGGTAGTCGATGATTCGCTCACCATGCGTAAGGTAACTAGCCGAGTATTGGAACGCCATAACTTCAGTGTTAGCGTTGCTCGCGATGGTATTGAAGCACTGGAACTGCTTGAAGAACGCATCCCAGACTTGATGTTGTTGGACATTGAGATGCCACGCATGGATGGTTACGAACTAGTCGCTGCTATGCGCGCTGATGATCGCTTCAAGAGTATACCTATTCTAATGATTACCTCTCGCAGCGGTGACAAACATCGTCAACGTGCCTTTGAAATTGGTGTGCAGCGCTATCTTGGGAAACCTTACCAAGAATTTGATTTGATGAAAAATGTATATGATTTATTAGGGGTTGTTCGTGTCCGGGAATGA
>xylefaCOF7
ATGAACGCACTTCGTGATGCGATGAGCCATGCTGTGCTTGGCTGGGTAAAGCCTGATCTGGATGAAGCTTTGGGCCAAGCACGTCAGGAGATTGAGTTATTCGTTGAGAACCCTGTAGACACTAGTCGGATACTTTCTTGCGCTGATTACCTGCATCAGGTGCAAGGTACCTTGCGAATGCTTGAATTATATGCTCCCGCAATGGTGGCCGAGGAAATGGAACGGCTGGCCAAGGTGATGCAAGTCGATGGAGTCAATGATCGCGAGGAAGCCTGTGCAGTACTGATGCGCGGCACTCTATTGCTGCCTGATTACCTGGAACGCTTGCAGAACGGTCATCGGGATATTCCAATTGTTCTTCTACCTCTGCTTAACGAGATCCGTGCTGCGCGTGGCGAATCAAGATTGAATGAGAATGTGTTATTTGCTTTCGACCCTGAGGTACGCAATGCCACTGAGGTTGAACTTGATCATGCACGTAGCAGTCTGACTGGATGTAATCGCCAACTGTTGGATACAGCTGCCAGTGCAGTCAAGGAAGAATTGCTCCGAGTCAAAGAAGCTTTGGATCTGTATCTGCGTATCGGTGGCGATGTTACTGATTTAAGGACGCAGATTGCCGAACTGAGTAGTGTTGCTGATACTTTAGCAATGATGGGTTTGGGCATGGCTGGCAGCTTAGTCCTGCAACAGCGTGATGCGTTATTGCGTATCGTTGAATCTGATGAGAAAGCTGATGAGGCGCTGTTGTTAGAGATCGCTGGCGCATTGCTCCATGTCGATGCTTCCTTGGACAACCAAGTCGCCAACTTGGGTGCAGAGACTGATGCGGATGTAGTTCTGGCAAACGCAGAAACACGTCGGACGTTAGATGTTCTGGCGCATGAGGCGATTAGCAATTTTACTGCAGCCCGTGAATGCTTTATTGCTTTCATTGAGAGTAATTGGGAGCAAGCGCGCTTGCTTAAGGTACCAGGTTTGCTCAGCGAAGTTGGCGGTGCGTTGTCAATTCTTGAGTTGTCACAAGCTGCAAGCTATCTGGAGGGTGTACGCCGTTATATCGAGTGTGAGCTAATTACCAAGCGTCGTGTGCCTGCTGCTCGTCAGCTGGACACTCTGGCTGATGCGATGGCCAGTTTGGAATACTACTTAGAAGCGTTGCGTGAGAGACGTCCTGGACGTGAGGACATACTCGAAATCACACGTAACAGTCTGGAAGCACTCTCTTACTGGCCCATCCCTGCTGAAGAGGGGGATAGCGTTGGTTCCCAACAGAGTACAGATGTGCTGACTTTCTCTGCTGTGGCTACAGAATCTATGTCACCTGACGAAGCGCTACCAGAACTGACTGTGGTTGAAGATGGAACGGTTACCTTTCAGGAGGCGGTATCACAATCCCTTACATTAGTTGAGCCAGAAAGCGCCGACATCTTCGACGCATCGTTGAGGGAGCTGGTGCAGCCCATTGTTACTGATCTATATGAAGGAGATCGACGCA---GCGAGTTGCCCACTGAATCCATGCCTGACGATGAGCCGGTTATCCAAAGTATACC-TACTGTTGTTGCACCGCTATCGTCTGGAGGTTTCGAAGATGATGTTGGGGTGATTATCGACAGTGATATCCGGGATGTATTTCTTGAGGAGCTTGATGAAGAGCAGGGTAATCTACGACGCTTGCTGACGATCTGGGGTACTGCGCCGGATGACATGGACAGTTTGCGTCAGATCCGTCGTGTGTTTCATACCCTCAAAGGAAGTGGCCGATTGGTTGGGGCTCTCACCTTGGGTCATTTTGCGTGGAAGATCGAGAACCTGATTAATCGTGTCCTGGATGGTTCACGTGCAGCGAGTCCGGCTGTTGTCGCACTGGTCGAACGTGCCTGTGAAGTGGTACTTCCGGAGATGAATGCCGCTTTACGTGGTAAGGCTTCGATCAGCACTGATTTAGAAGCAACTCAGGCGCTGATTGATTTGGTTGCATCAGGTGAGGAGGCGTTCTATACGTCGCCAGATAGCATTGCTGACGACTCAGCCACATTAAAGTTGGTACCTCAGCTGATTGAGGGGGGCGCGCCTTTTTTCGTGGACAGTGTACTGCGTGAAATCCTTGAAGCCGAGATTGCTAACCATTTGGATACTATCAAGGATTGGTTAAATACTGCTGCTGGCCAATCTTACTCAGTCAACGAGTCATTACTGCGTGCCGTACACACGTTGAATGGCGCTTTCGCTATGACTGAGATGCCGGAAATTACCCAGGTGATGCAGTCTGCGGAGACTTATATTAAGCGCCTGCTTACTAAGCACCAAAAAGCCAGCGTTGAAGGGGTGGGTGTATTATCGGCAATGGCAACAGCGATTGCCGATACCTTGACTGCGTTGCGGAGTGATTCCCCGCGTATTCCTTCGTTTGTGTCTTTGGTCTCATGCTTGTCTGAATTAGTGACGACAATGCCTGATGATGGCCAGTCGCAACAGCAGTACTTTGAAAGTGTGGCAGAACAAAACCTTGAAAGTGTCCCGGAGCAAACACAGGATGTGTCGCTAAGTAACGATGTATTGACTGATGTATACGATTTAAGTGTTAACTTGGATGTGCTTGAGCCATTAAGTGCTGTAGTCGAGCCAGAAAGGCCTATTGTTGATAGACCTCAGCAGGAGGTAGTGCATCAATACGACAATGTGGCCGCATCGACAATGAGTGATGTGGTGGCAGCTGACACCAACTTAGATGTAGCAGCACATCAATACGACCTTGTTTCTGGTAACGAGTCACCTGCTGATGAACTTGGGTTGCTGGCTTTTGATGAACCAGCTTTTGAGTTGGTCGATCTCTTCGTTGAGGAGAGTAGCGACCTGCTTGACCATTGTGACAATTTGTTAGCAAAGCTGAATGAAGCCCCACAAGACCGTGAGTTATTGGTTGGTTTACAACGTGACTTGCATACGCTTAAAGGCGGAGCACGTATGGCTGGGATCAATGCGATTGGTGATCTGGGTCATAGCATTGAGTCGATGTTGGAATCAGTCATGGCTGATTACATTATGCTCAATCGTGATGATATGCGCTTGCTGGAATACAGCTTTGATTATTTGCATCAGATGTTGACACAGACGCGCCAACATCGCGTTGTGACGATGCCCAGCGATCTGGTCGCAACTCTCAAAGCACGTACACAGGGTGCTACGCATGATGGCATGTCAAACTTTGGTGATGTTGCCGAGCGTTCCTTAATTGCTGATGTTTCTTCAAGTACTCTTCTTGATAAAGAATCACAGGTTCTTCCAGATACGCCTGTCATACTCCCTCCGCTGTCGTCGCCAATCCCTTTGGAAGGTCAAGACGAGGACAGCTCTCTGGAACGTTTGGTTCAGGAGCAGGTACGCGTACGTGCTGATCTTCTTGATCGCTTGGTCAACCATGCTGGCGAAGTTGCTATCTATCGTTCGCAATTGGAGCAGCGTTTAAGTGCTTTTCGTAATGCGATGTCTGAGTTGGGTCGTACCAACAC-GCGTCTGCGCGATCAGTTACGTCGACTTGATTTGGAAACTGAAGCGCAGATTGTAGCGCGTTACCAGCACGAAAAAAGCCTAGTTTCACGTGACTTCGATCCATTGGAATTGGACCGTTTTTCCACTTTGCAACAACTCAGTCGTGCGTTAAACGAATCTGCAGCTGATTTGACGGGTCTACAAGGGGTACTCGACGAGCTGGCACGTCAATACGATGGCCTACTGCAGCAGCAATTTCGGGTTAGCTCAGAGTTACAAGATGGGCTGATGCGTGCACGCATGGTGCCTTTCAATAGCATCTTGCCGCGTTTGCGTCGTGTGGTGCGTCAAGCTGAAGCCGATACTAACAAGCATGTGCATTTAGTGCTGGAAGGTACTCACGGTGAGTTGGATCGCAACGTGATAGATCGTATGGTAGCGCCATTAGAACACATGCTGCGCAATGCGGTAGCACACGGTCTTGAGATGCCTGAGAAACGCCGCGCTGCTGGAAAAGCTGATGAGGGTACGATCACGATTCAGCTGCAACGCGAAGGTTCTGAAATCCTGTTAAAGGTTTCCGACGATGGAGCTGGTTTGGATCGAGATGCGATTCAGCGTCGTGCCAAGCAGCGTGGTTTGATTCCGATAGATGTCAATCTTAGTGATGCAGAGTTGGATGGACTTATTTTCACCTCTGGGTTCACTACTTATGATGAGGTTAATCAGCTTGCTGGTCGTGGCGTTGGTATGGATGTCGTACGTAGCGAAGTGAGTCAGCTCGGTGGTTCGGTTAGCATCAACTCAGTACGCGGTCACGGCGTAACCTTCACTCTGCGTCTACCGCAGACACTAGCTGTGACCCAGGCAGTATTCATTCGGATCGGTCAGAGCACCTTTGCAGTTCCGGTGGCTTCAGTGATTGGTATCGGACGGATTGCACATGAACGCTACAAATCTGACCATGAAAGCTACCATTACGATGGAGAACAGTACGTATTGTATGACCTAGGTTTCCTGATTGGGCAGCCTGGAATTCATGCTGATCGCCAACAGGTGCCATTATTATTGGTGCGCACTGGTGATTTGCGCGTTGCAGTAGCAGTCGACGAAGTGCTGGGCAATCGGGAAATTGTGGTCAAACCGGTTGGATTGCAGATCGCTTCGGTACCAGGGATCTATGGAGCTACGATCACTGGTGACGGTTGTGTGATTGTGATTCTGGATTTAGCGCCTTTGGTGCGTCGCTATTTAAATCAGCCGATTCATTTGGAGGTTGAAGAAGCACCGGTTACTCAGTCTCAGATGCCATTGGTCATGGTAGTCGATGATTCGCTCACCATGCGTAAGGTAACTAGCCGCGTATTGGAACGCCATAACTTCAGTGTTAGCGTTGCTCGCGATGGTATTGAAGCACTGGAACTGCTTGAAGAACGCATCCCAGACTTGATGTTGTTGGACATTGAGATGCCACGCATGGATGGTTATGAACTAGTCGCTGCTATGCGCGCTGATGATCGCTTCAAGAGTATACCTATTCTAATGATTACCTCTCGCAGCGGTGACAAACATCGTCAACGTGCCTTTGAAATTGGTGTGCAGCGCTATCTTGGGAAACCTTACCAAGAATTTGATTTGATGAAAAATGTATATGATTTATTAGGGGTTGTTCGTGTCCGGGAATGA
>xylefaCVC6
ATGAACGCACTTCGTGATGCGATGAGCCATGCTGTGCTTGGCTGGGTAAAGCCTGATCTGGATGAAGCTTTGGGCCAAGCACGTCAGGAGATTGAGTTATTCGTTGAGAACCCTGTAGACACTAGTCGGATACTTTCTTGCGCTGATTACCTGCATCAGGTGCAAGGTACCTTGCGAATGCTTGAATTATATGCTCCCGCAATGGTGGCCGAGGAAATGGAACGGCTGGCCAAGGTGATGCAAGTCGATGGAGTCAATGATCGCGAGGAAGCCTGTGCAGTACTGATGCGCGGCACTCTATTGCTGCCTGATTACCTGGAACGCTTGCAGAACGGTCATCGGGATATTCCAATTGTTCTTCTGCCTCTGCTTAACGAGATCCGTGCTGCGCGTGGCGAATCAAGATTGAATGAGAATGTGTTATTTGCTTTCGACCCTGAGGTGCGCAATGCCACTGAGGTTGAACTTGATCATGCACGTAGCAGTCTGACTGGGTGTAATCGCCAACTGTTGGATACAGCTGCCAGTGCAGTCAAGGAAGAGTTGCTCCGAGTCAAAGAAGCTTTGGATCTGTATCTGCGTATCGGCGGCGATGTTACTGATTTAAGGACGCAGATCACCGAACTGAGTAGTGTTGCTGATACTTTAGCAATGATGGGTTTGGGCATGGCTGGCAGCTTGGTCCTGCAACAGCGTGATGCGTTATTGCGTATCGTTGAATCCGATGAGAAAGCTGATGAGGCGCTGTTGTTGGAGATTGCTGGCGCATTGCTCCATGTCGATGCTTCCTTGGACAACCAAGTCGCCAACTTGGGTGCAGAGGCTGATGCGGATGTGGTGCTGGCAAACGCAGAAACACGTCGGACGTTAGATGTTCTGGCGCATGAGGCGATTAGCAATTTTACTGCAGCCCGTGAATGCTTTATTGCTTTCATTGAGAGTAATTGGGACCAAGCGCGCTTGCTTAAGGTACCAGGTTTGCTCAGCGAAGTTGGCGGTGCGTTGTCAATTCTTGAGTTGTCACAGGCTGCAAGCTATCTGGAGGGTGTACGCCGTTATATCGAGTGTGAGTTAATTACCAAACGTCGTGTGCCTGCTGCTCGTCAGTTGGACACTCTGGCTGATGCGATGGCCAGTTTGGAATACTATTTAGAAGCGTTGCGTGAGAGACGTCCTGGACGTGAGGACATACTCGAAATCACACGTAACAGTCTGGAAGCACTGTCTTACTGGCCCATCCCTGCTGAAGAGGGGGATAGCGTTGGTTCCCAACAGAGTACAGATGTGCTGACTTTCTCTGCT---------------------CCTGACGAAGCGCTACCAGAACTGACTGTGGTTGAAGATGGAACGGTTACCTTTCAGGAGGCGGTATCACAATCCCTTACATTAGTTGAGCCAGAAAGCGCCGACATCTTCGACGCATCGTTGAGGGAGCTGGTGCAGCCCATTGTTACTGATCTATATGAAGGAGATCGACGCA---GCGAGTTGCCCACTGAATCCATGCCTGACGATGAGCCGGTTATCCAAAGTATACC-TACTGTTGTTGCACCGCTATCGTCTGGAGGTTTCGAAGATGATGTTGGGGTGATTATCGACAGTGATATCCGGGATGTATTTCTTGAGGAGCTTGATGAAGAGCAGGGTAATCTACGACGCTTGCTGACGATCTGGGGTACTGCGCCGGATGACATGGACAGTTTGCGTCAGATCCGTCGTGTGTTTCATACCCTCAAAGGAAGTGGCCGATTGGTTGGGGCTCTCACCTTGGGTCATTTTGCGTGGAAGATCGAGAACCTGATTAATCGTGTCCTGGATGGTTCACGTGCAGCGAGTCCGGCTGTTGTCGCACTGGTCGAACGTGCCTGTGAAGTGGTACTTCCGGAGATGAATGCCGCTTTACGTGGTAAGGCTTCGATCAGCACTGATTTAGAAGCAACTCAGGCGCTGATTGATTTGGTTGCATCAGGTGAGGAGGCGTTCTATACGTCGCCAGATAGCATTGCTGACGACTCAGCCACATTAAAGTTGGTACCTCAGCTGATTGAGGGGGGCGCGCCTTTTTTCGTGGGCAGTGTACTGCGTGAAATCCTTGAAGCCGAGATTGCTAACCATTTGGATACTATCAAGGATTGGTTAAATACTGCTGCTGGCCAATCTTACTCAGTCAACGAGTCATTACTGCGTGCCGTACACACGTTGAATGGCGCTTTCGCTATGACTGAGATGCCGGAAATTACCCAGGTGATGCAGTCTGCGGAGACTTATATTAAGCGCCTGCTTACTAAGCACCAAAAAGCCAGCGTTGAAGGGGTGGGTGTATTATCGGCAATGGCAACAGCGATTGCCGATACCTTGACTGCGTTGCGGAGTGATTCCCCGCGTATTCCTTCGTTTGTGTCTTTGGTCTCATGCTTGTCTGAATTAGTGACGACAATGCCTGATGATGGCCAGTCGCAACAGCAGTACTTTGAAAGTGTGGCAGAACAAAACCTTAAAAGTGTCCCGGAGCAAACACAGGATGTGTCGCTAAGTAACGATGTATTGACTGATGTATACGATTTAAGTGTTAACTTGGATGTGCTTGAGCCATTAAATGCTGTAGTCGAGCCAGAAAGGCCTATTGTTGATAGACCTCAGCAGGAGGTAGTGCATCAATACGACAATGTGGCCGCATCGACAATGAGTGATGTGGTGGCAGCTGACACCAACTTAGATGTAGCAGCACATCAATACGACCTTGTTTCTGGTAACGAGTCACCTGCTAATGAACTTGGGTTGCTGGCTTTTGATGAACCAGCTTTTGAGTTGGTCGATCTCTTCGTTGAGGAGAGTAGCGACCTGCTTGACCATTGTGACAATTTGTTAGCAAAGCTGAATGAAGCCCCACAAGACCGTGAGTTATTGGTTGGTTTACAACGTGACTTGCATACGCTTAAAGGCGGAGCACGTATGGCTGGGATCAATGCGATTGGTGATCTGGGTCATAGCATTGAGTCGATGTTGGAATCAGTCATGGCTGATTACATTATGCTCAATCGTGATGATATGCGCTTGCTGGAATACAGCTTTGATTATTTGCATCAGATGTTGACACAGACGCGCCAACATCGCGTTGTGACGATGCCCAGCGATCTGGTCGCAACTCTCAAAGCACGTACACAGGGTGCTACGCATGATGGCATGTCAAACTTTGGTGATGTTGCCGAGCGTTCCTTAATTGCTGATGTTTCTTCAAGTACTCTTCTTGATAAAGAATCACAGGTTCTTCCAGATACGCCTGTCATACTCCCTCCGCTGTCGTCGCCAATCCCTTTGGAAGGTCAAGACGAGGACAGCTCTCTGGAACGTTTGGTTCAGGAGCAGGTACGCGTACGTGCTGATCTTCTTGATCGCTTGGTCAACCATGCTGGCGAAGTTGCTATCTATCGTTCGCAATTGGAGCAGCGTTTAAGTGCTTTTCGTAATGCGATGTCTGAGTTGGGTCGTACCAACAC-GCGTCTGCGCGATCAGTTACGTCGACTTGATTTGGAAACTGAAGCGCAGATTGTAGCGCGTTACCAGCACGAAAAAAGCCTAGTTTCACGTGACTTCGATCCATTGGAATTGGACCGTTTTTCCACTTTGCAACAACTCAGTCGTGCGTTAAACGAATCTGCAGCTGATTTGACGGGTCTACAAGGGGTACTCGACGAGCTGGCACGTCAATACGATGGCCTACTGCAGCAGCAATTTCGGGTTAGCTCAGAGTTACAAGATGGGCTGATGCGTGCACGCATGGTGCCTTTCAATAGCATCTTGCCGCGTTTGCGTCGTGTGGTGCGTCAAGCTGAAGCCGATACTAACAAGCATGTGCATTTAGTGCTGGAAGGTACTCACGGTGAGTTGGATCGCAACGTGATAGATCGTATGGTAGCGCCATTAGAACACATGCTGCGCAATGCGGTAGCACACGGTCTTGAGATGCCTGAGAAACGCCGCGCTGCTGGAAAAGCTGATGAGGGTACGATCACGATTCAGCTGCAACGCGAAGGTTCTGAAATCCTGTTAAAGGTTTCCGACGATGGAGCTGGTTTGGATCGAGATGCGATTCAGCGTCGTGCCAAGCAGCGTGGTTTGATTCCGATAGATGTCAATCTTAGTGATGCAGAGTTGGATGGACTTATTTTCACCTCTGGGTTCACTACTTATGATGAGGTTAATCAGCTTGCTGGTCGTGGCGTTGGTATGGATGTCGTACGTAGCGAAGTGAGTCAGCTCGGTGGTTCGGTTAGCATCAACTCATTACGCGGTCACGGCGTAACCTTCACTCTGCGTCTACCGCAGACACTAGCTGTGACCCAGGCAGTATTCATTCGGATCGGTCAGAGCACCTTTGCAGTTCCGGTGGCTTCAGTGATTGGTATCGGACGGATTGCACATGAACGCTACAAATCTGACCATGAAAGCTACCATTACGATGGAGAACAGTACGTATTGTATGACCTAGGTTTCCTGATTGGGCAGCCTGGAATTCATGCTGATCGCCAACAGGTGCCATTATTATTGGTGCGCACTGGTGATTTGCGCGTTGCAGTAGCAGTCGACGAAGTGCTGGGCAATCGGGAAATTGTGGTCAAACCGGTTGGATTGCAGATCGCTTCGGTACCAGGGATCTATGGAGCTACGATCACTGGTGACGGTTGTGTGATTGTGATTCTGGATTTAGCGCCTTTGGTGCGTCGCTATTTAAATCAGCCGATTCATTTGGAGGTTGAAGAAGCACCGGTTACTCAGTCTCAGATGCCATTGGTCATGGTAGTCGATGATTCGCTCACCATGCGTAAGGTAACTAGCCGAGTATTGGAACGCCATAACTTCAGTGTTAGCGTTGCTCGCGATGGTATTGAAGCACTGGAACTGCTTGAAGAACGCATCCCAGACTTGATGTTGTTGGACATTGAGATGCCACGCATGGATGGTTACGAACTAGTCGCTGCTATGCGCGCTGATGATCGCTTCAAGAGTATACCTATTCTAATGATTACCTCTCGCAGCGGTGACAAACATCGTCAACGTGCCTTTGAAATTGGTGTGCAGCGCTATCTTGGGAAACCTTACCAAGAATTTGATTTGATGAAAAATGTATATGATTTATTAGGGGTTGTTCGTGTCCGGGAATGA
>xylefaHib4
ATGAACGCACTTCGTGATGCGATGAGCCATGCTGTGCTTGGCTGGGTAAAGCCTGATCTGGATGAAGCTTTGGGCCAAGCACGTCAGGAGATTGAGTTATTCGTTGAGAACCCTGTAGACACTAGTCGGATACTTTCTTGCGCTGATTACCTGCATCAGGTGCAGGGTACCTTGCGAATGCTTGAATTATATGCTCCCGCAATGGTGGCCGAGGAAATGGAACGGCTGGCCAAGGTGATGCAAGTCGATGGAGTCAATGATCGCGAGGAAGCCTGTGCAGTACTGATGCGCGGCACTCTATTGCTGCCTGATTACCTGGAACGCTTGCAGAACGGTCATCGGGATATTCCAATTGTTCTTCTACCTCTGCTTAACGAGATCCGTGCTGCGCGTGGCGAATCAAGATTGAATGAGAATGTGTTATTTGCTTTCGACCCTGAGGTACGCAATGCCACTGAGGTTGAACTTGATCATGCACGTAGCAGTCTGACTGGATGTAATCGCCAACTGTTGGATACAGCTGCCAGTGCAGTCAAGGAAGAATTGCTCCGAGTCAAAGAAGCTTTGGATCTGTATCTGCGTATCGGTGGCGATGTTACTGATTTAAGGACGCAGATTACCGAACTGAGTAGTGTTGCTGATACTTTAGCAATGATGGGTTTGGGCATGGCTGGCAGCTTAGTCCTGCAACAGCGTGATGCGTTATTGCGTATCGTTGAATCTGATGAGAAAGCTGATGAGGCGCTGTTGTTAGAGATCGCTGGCGCATTGCTCCATGTCGATGCTTCCTTGGACAACCAAGTCGCCAACTTGGGTGCAGAGACTGATGCGGATGTAGTTCTGGCAAACGCAGAAACACGTCGGACGTTAGATGTTCTGGCGCATGAGGCGATTAGCAATTTTACTGCAGCCCGTGAATGCTTTATTGCTTTCATTGAGAGTAATTGGGAGCAAGCGCGCTTGCTTAAGGTACCAGGTTTGCTCAGCGAAGTTGGCGGTGCGTTGTCAATTCTTGAGTTGTCACAAGCTGCAAGCTATCTGGAGGGTGTACGCCGTTATATCGAGTGTGAGCTAATTACCAAGCGTCGTGTGCCTGCTGCTCGTCAGCTGGACACTCTGGCTGATGCGATGGCCAGTTTGGAATACTACTTAGAAGCGTTGCGTGAGAGACGTCCTGGACGTGAGGACATACTCGAAATCACACGTAACAGTCTGGAAGCACTCTCTTACTGGCCCATCCCTGCTGAAGAGGGGGATAGCGTTGGTTCCCAACAGAGTACAGATGTGCTGACTTTCTCTGCTGTGGCTACAGAATCTATGTCACCTGACGAAGCGCTACCAGAACTGACTGTGGTTGAAGATGGAACGGTTACCTTTCAGGAGGCGGTATCACAATCCCTTACATTAGTTGAGCCAGAAAGCGCCGACATCTTCGACGCATCGTTGAGGGAGCTGGTGCAGCCCATTGTTACTGATCTATATGAAGGAGATCGACGCA---GCGAGTTGCCCACTGAATCCATGCCTGACGATGAGCCGGTTATCCAAAGTATACC-TACTGTTGTTGCACCGCTATCGTCTGGAGGTTTCGAAGATGATGTTGGGGTGATTATCGACAGTGATATCCGGGATGTATTTCTTGAGGAGCTTGATGAAGAGCAGGGTAATCTACGACGCTTGCTGACGATCTGGGGTACTGCGCCGGATGACATGGACAGTTTGCGTCAGATCCGTCGTGTGTTTCATACCCTCAAAGGAAGTGGCCGATTGGTTGGGGCTCTCACCTTGGGTCATTTTGCGTGGAAGATCGAGAACCTGATTAATCGTGTCCTGGATGGTTCACGTGCAGCGAGTCCGGCTGTTGTCGCACTGGTCGAACGTGCCTGTGAAGTGGTACTTCCGGAGATGAATGCCGCTTTACGTGGTAAGGCTTCGATCAGCACTGATTTAGAAGCAACTCAGGCGCTGATTGATTTGGTTGCATCAGGTGAGGAGGCGTTCTATACGTCGCCAGATAGCATTGCTGACGACTCAGCCACATTAAAGTTGGTACCTCAGCTGATTGAGGGGGGCGCGCCTTTTTTCGTGGACAGTGTACTGCGTGAAATCCTTGAAGCCGAGATTGCTAACCATTTGGATACTATCAAGGATTGGTTAAATACTGCTGCTGGCCAATCTTACTCAGTCAACGAGTCATTACTGCGTGCCGTACACACGTTGAATGGCGCTTTCGCTATGACTGAGATGCCGGAAATTACCCAGGTGATGCAGTCTGCGGAGACTTATATTAAGCGCCTGCTTACTAAGCACCAAAAAGCCAGCGTTGAAGGGGTGGGTGTATTATCGGCAATGGCAACAGCGATTGCCGATACCTTGACTGCGTTGCGGAGTGATTCCCCGCGTATTCCTTCGTTTGTGTCTTTGGTCTCATGCTTGTCTGAATTAGTGACGACAATGCCTGATGATGGCCAGTCGCAACAGCAGTACTTTGAAAGTGTGGCAGAACAAAACCTTAAAAGTGTCCCGGAGCAAACACAGGATGTGTCGCTAAGTAACGATGTATTGACTGATGTATACGATTTAAGTGTTAACTTGGATGTGCTTGAGCCATTAAATGCTGTAGTCGAGCCAGAAAGGCCTATTGTTGATAGACCTCAGCAGGAGGTAGTGCATCAATACGACAATGTGGCCGCATCGACAATGAGTGATGTGGTGGCAGCTGACACCAACTTAGATGTAGCAGCACATCAATACGACCTTGTTTCTGGTAACGAGTCACCTGCTAATGAACTTGGGTTGCTGGCTTTTGATGAACCAGCTTTTGAGTTGGTCGATCTCTTCGTTGAGGAGAGTAGCGACCTGCTTGACCATTGTGACAATTTGTTAGCAAAGCTGAATGAAGCCCCACAAGACCGTGAGTTATTGGTTGGTTTACAACGTGACTTGCATACGCTTAAAGGCGGAGCACGTATGGCTGGGATCAATGCGATTGGTGATCTGGGTCATAGCATTGAGTCGATGTTGGAATCAGTCATGGCTGATTACATTATGCTCAATCGTGATGATATGCGCTTGCTGGAATACAGCTTTGATTATTTGCATCAGATGTTGACACAGACGCGCCAACATCGCGTTGTGACGATGCCCAGCGATCTGGTCGCAACTCTCAAAGCACGTACACAGGGTGCTACGCATGATGGCATGTCAAACTTTGGTGATGTTGCCGAGCGTTCCTTAATTGCTGATGTTTCTTCAAGTACTCTTCTTGATAAAGAATCACAGGTTCTTCCAGATACGCCTGTCATACTCCCTCCGCTGTCGTCGCCAATCCCTTTGGAAGGTCAAGACGAGGACAGCTCTCTGGAACGTTTGGTTCAGGAGCAGGTACGCGTACGTGCTGATCTTCTTGATCGCTTGGTCAACCATGCTGGCGAAGTTGCTATCTATCGTTCGCAATTGGAGCAGCGTTTAAGTGCTTTTCGTAATGCGATGTCTGAGTTGGGTCGTACCAACAC-GCGTCTGCGCGATCAGTTACGTCGACTTGATTTGGAAACTGAAGCGCAGATTGTAGCGCGTTACCAGCACGAAAAAAGCCTAGTTTCACGTGACTTCGATCCATTGGAATTGGACCGTTTTTCCACTTTGCAACAACTCAGTCGTGCGTTAAACGAATCTGCAGCTGATTTGACGGGTCTACAAGGGGTACTCGACGAGCTGGCACGTCAATACGATGGCCTACTGCAGCAGCAATTTCGGGTTAGCTCAGAGTTACAAGATGGGCTGATGCGTGCACGCATGGTGCCTTTCAATAGCATCTTGCCGCGTTTGCGTCGTGTGGTGCGTCAAGCTGAAGCCGATACTAACAAGCATGTGCATTTAGTGCTGGAAGGTACTCACGGTGAGTTGGATCGCAACGTGATAGATCGTATGGTAGCGCCATTAGAACACATGCTGCGCAATGCGGTAGCACACGGTCTTGAGATGCCTGAGAAACGCCGCGCTGCTGGAAAAGCTGATGAGGGTACGATCACGATTCAGCTGCAACGCGAAGGTTCTGAAATCCTGTTAAAGGTTTCCGACGATGGAGCTGGTTTGGATCGAGATGCGATTCAGCGTCGTGCCAAGCAGCGTGGTTTGATTCCGATAGATGTCAATCTTAGTGATGCAGAGTTGGATGGACTTATTTTTACCTCTGGGTTCACTACTTATGATGAGGTTAATCAGCTTGCTGGTCGTGGCGTTGGTATGGATGTCGTACGTAGCGAAGTGAGTCAGCTCGGTGGTTCGGTTAGCATCAACTCATTACGCGGTCACGGCGTAACCTTCACTCTGCGTCTACCGCAGACACTAGCTGTGACCCAGGCAGTATTCATTCGGATCGGTCAGAGCACCTTTGCAGTTCCGGTGGCTTCAGTGATTGGTATCGGACGGATTGCACATGAACGCTACAAATCTGACCATGAAAGCTACCATTACGATGGAGAACAGTACGTATTGTATGACCTAGGTTTCCTGATTGGGCAGCCTGGAATTCATGCTGATCGCCAACAGGTGCCATTATTATTGGTGCGCACTGGTGATTTGCGCGTTGCAGTAGCAGTCGACGAAGTGCTGGGCAATCGGGAAATTGTGGTCAAACCGGTTGGATTGCAGATCGCTTCGGTACCAGGGATCTATGGAGCTACGATCACTGGTGACGGTTGTGTGATTGTGATTCTGGATTTAGCGCCTTTGGTGCGTCGCTATTTAAATCAGCCGATTCATTTGGAGGTTGAAGAAGCACCGGTTACTCAGTCTCAGATGCCATTGGTCATGGTAGTCGATGATTCGCTCACCATGCGTAAGGTAACTAGCCGAGTATTGGAACGCCATAACTTCAGTGTTAGCGTTGCTCGCGATGGTATTGAAGCACTGGAACTGCTTGAAGAACGCATCCCAGACTTGATGTTGTTGGACATTGAGATGCCACGCATGGATGGTTACGAACTAGTCGCTGCTATGCGCGCTGATGATCGCTTCAAGAGTATACCTATTCTAATGATTACCTCTCGCAGCGGTGACAAACATCGTCAACGTGCCTTTGAAATTGGTGTGCAGCGCTATCTTGGGAAACCTTACCAAGAATTTGATTTGATGAAAAATGTATATGATTTATTAGGGGTTGTTCGTGTCCGGGAATGA
>xylefaCVC1
ATGAACGCACTTCGTGATGCGATGAGCCATGCTGTGCTTGGCTGGGTAAAGCCTGATCTGGATGAAGCTTTGGGCCAAGCACGTCAGGAGATTGAGTTATTCGTTGAGAACCCTGTAGACACTAGTCGGATACTTTCTTGCGCTGATTACCTGCATCAGGTGCAAGGTACCTTGCGAATGCTTGAATTATATGCTCCCGCAATGGTGGCCGAGGAAATGGAACGGCTGGCCAAGGTGATGCAAGTCGATGGAGTCAATGATCGCGAGGAAGCCTGTGCAGTACTGATGCGCGGCACTCTATTGCTGCCTGATTACCTGGAACGCTTGCAGAACGGTCATCGGGATATTCCAATTGTTCTTCTGCCTCTGCTTAACGAGATCCGTGCTGCGCGTGGCGAATCAAGATTGAATGAGAATGTGTTATTTGCTTTCGACCCTGAGGTGCGCAATGCCACTGAGGTTGAACTTGATCATGCACGTAGCAGTCTGACTGGGTGTAATCGCCAACTGTTGGATACAGCTGCCAGTGCAGTCAAGGAAGAGTTGCTCCGAGTCAAAGAAGCTTTGGATCTGTATCTGCGTATCGGCGGCGATGTTACTGATTTAAGGACGCAGATCACCGAACTGAGTAGTGTTGCTGATACTTTAGCAATGATGGGTTTGGGCATGGCTGGCAGCTTGGTCCTGCAACAGCGTGATGCGTTATTGCGTATCGTTGAATCCGATGAGAAAGCTGATGAGGCGCTGTTGTTGGAGATTGCTGGCGCATTGCTCCATGTCGATGCTTCCTTGGACAACCAAGTCGCCAACTTGGGTGCAGAGGCTGATGCGGATGTGGTGCTGGCAAACGCAGAAACACGTCGGACGTTAGATGTTCTGGCGCATGAGGCGATTAGCAATTTTACTGCAGCCCGTGAATGCTTTATTGCTTTCATTGAGAGTAATTGGGACCAAGCGCGCTTGCTTAAGGTACCAGGTTTGCTCAGCGAAGTTGGCGGTGCGTTGTCAATTCTTGAGTTGTCACAGGCTGCAAGCTATCTGGAGGGTGTACGCCGTTATATCGAGTGTGAGTTAATTACCAAACGTCGTGTGCCTGCTGCTCGTCAGTTGGACACTCTGGCTGATGCGATGGCCAGTTTGGAATACTATTTAGAAGCGTTGCGTGAGAGACGTCCTGGACGTGAGGACATACTCGAAATCACACGTAACAGTCTGGAAGCACTGTCTTACTGGCCCATCCCTGCTGAAGAGGGGGATAGCGTTGGTTCCCAACAGAGTACAGATGTGCTGACTTTCTCTGCT---------------------CCTGACGAAGCGCTACCAGAACTGACTGTGGTTGAAGATGGAACGGTTACCTTTCAGGAGGCGGTATCACAATCCCTTACATTAGTTGAGCCAGAAAGCGCCGACATCTTCGACGCATCGTTGAGGGAGCTGGTGCAGCCCATTGTTACTGATCTATATGAAGGAGATCGACGCA---GCGAGTTGCCCACTGAATCCATGCCTGACGATGAGCCGGTTATCCAAAGTATACC-TACTGTTGTTGCACCGCTATCGTCTGGAGGTTTCGAAGATGATGTTGGGGTGATTATCGACAGTGATATCCGGGATGTATTTCTTGAGGAGCTTGATGAAGAGCAGGGTAATCTACGACGCTTGCTGACGATCTGGGGTACTGCGCCGGATGACATGGACAGTTTGCGTCAGATCCGTCGTGTGTTTCATACCCTCAAAGGAAGTGGCCGATTGGTTGGGGCTCTCACCTTGGGTCATTTTGCGTGGAAGATCGAGAACCTGATTAATCGTGTCCTGGATGGTTCACGTGCAGCGAGTCCGGCTGTTGTCGCACTGGTCGAACGTGCCTGTGAAGTGGTACTTCCGGAGATGAATGCCGCTTTACGTGGTAAGGCTTCGATCAGCACTGATTTAGAAGCAACTCAGGCGCTGATTGATTTGGTTGCATCAGGTGAGGAGGCGTTCTATACGTCGCCAGATAGCATTGCTGACGACTCAGCCACATTAAAGTTGGTACCTCAGCTGATTGAGGGGGGCGCGCCTTTTTTCGTGGGCAGTGTACTGCGTGAAATCCTTGAAGCCGAGATTGCTAACCATTTGGATACTATCAAGGATTGGTTAAATACTGCTGCTGGCCAATCTTACTCAGTCAACGAGTCATTACTGCGTGCCGTACACACGTTGAATGGCGCTTTCGCTATGACTGAGATGCCGGAAATTACCCAGGTGATGCAGTCTGCGGAGACTTATATTAAGCGCCTGCTTACTAAGCACCAAAAAGCCAGCGTTGAAGGGGTGGGTGTATTATCGGCAATGGCAACAGCGATTGCCGATACCTTGACTGCGTTGCGGAGTGATTCCCCGCGTATTCCTTCGTTTGTGTCTTTGGTCTCATGCTTGTCTGAATTAGTGACGACAATGCCTGATGATGGCCAGTCGCAACAGCAGTACTTTGAAAGTGTGGCAGAACAAAACCTTAAAAGTGTCCCGGAGCAAACACAGGATGTGTCGCTAAGTAACGATGTATTGACTGATGTATACGATTTAAGTGTTAACTTGGATGTGCTTGAGCCATTAAATGCTGTAGTCGAGCCAGAAAGGCCTATTGTTGATAGACCTCAGCAGGAGGTAGTGCATCAATACGACAATGTGGCCGCATCGACAATGAGTGATGTGGTGGCAGCTGACACCAACTTAGATGTAGCAGCACATCAATACGACCTTGTTTCTGGTAACGAGTCACCTGCTAATGAACTTGGGTTGCTGGCTTTTGATGAACCAGCTTTTGAGTTGGTCGATCTCTTCGTTGAGGAGAGTAGCGACCTGCTTGACCATTGTGACAATTTGTTAGCAAAGCTGAATGAAGCCCCACAAGACCGTGAGTTATTGGTTGGTTTACAACGTGACTTGCATACGCTTAAAGGCGGAGCACGTATGGCTGGGATCAATGCGATTGGTGATCTGGGTCATAGCATTGAGTCGATGTTGGAATCAGTCATGGCTGATTACATTATGCTCAATCGTGATGATATGCGCTTGCTGGAATACAGCTTTGATTATTTGCATCAGATGTTGACACAGACGCGCCAACATCGCGTTGTGACGATGCCCAGCGATCTGGTCGCAACTCTCAAAGCACGTACACAGGGTGCTACGCATGATGGCATGTCAAACTTTGGTGATGTTGCCGAGCGTTCCTTAATTGCTGATGTTTCTTCAAGTACTCTTCTTGATAAAGAATCACAGGTTCTTCCAGATACGCCTGTCATACTCCCTCCGCTGTCGTCGCCAATCCCTTTGGAAGGTCAAGACGAGGACAGCTCTCTGGAACGTTTGGTTCAGGAGCAGGTACGCGTACGTGCTGATCTTCTTGATCGCTTGGTCAACCATGCTGGCGAAGTTGCTATCTATCGTTCGCAATTGGAGCAGCGTTTAAGTGCTTTTCGTAATGCGATGTCTGAGTTGGGTCGTACCAACAC-GCGTCTGCGCGATCAGTTACGTCGACTTGATTTGGAAACTGAAGCGCAGATTGTAGCGCGTTACCAGCACGAAAAAAGCCTAGTTTCACGTGACTTCGATCCATTGGAATTGGACCGTTTTTCCACTTTGCAACAACTCAGTCGTGCGTTAAACGAATCTGCAGCTGATTTGACGGGTCTACAAGGGGTACTCGACGAGCTGGCACGTCAATACGATGGCCTACTGCAGCAGCAATTTCGGGTTAGCTCAGAGTTACAAGATGGGCTGATGCGTGCACGCATGGTGCCTTTCAATAGCATCTTGCCGCGTTTGCGTCGTGTGGTGCGTCAAGCTGAAGCCGATACTAACAAGCATGTGCATTTAGTGCTGGAAGGTACTCACGGTGAGTTGGATCGCAACGTGATAGATCGTATGGTAGCGCCATTAGAACACATGCTGCGCAATGCGGTAGCACACGGTCTTGAGATGCCTGAGAAACGCCGCGCTGCTGGAAAAGCTGATGAGGGTACGATCACGATTCAGCTGCAACGCGAAGGTTCTGAAATCCTGTTAAAGGTTTCCGACGATGGAGCTGGTTTGGATCGAGATGCGATTCAGCGTCGTGCCAAGCAGCGTGGTTTGATTCCGATAGATGTCAATCTTAGTGATGCAGAGTTGGATGGACTTATTTTCACCTCTGGGTTCACTACTTATGATGAGGTTAATCAGCTTGCTGGTCGTGGCGTTGGTATGGATGTCGTACGTAGCGAAGTGAGTCAGCTCGGTGGTTCGGTTAGCATCAACTCATTACGCGGTCACGGCGTAACCTTCACTCTGCGTCTACCGCAGACACTAGCTGTGACCCAGGCAGTATTCATTCGGATCGGTCAGAGCACCTTTGCAGTTCCGGTGGCTTCAGTGATTGGTATCGGACGGATTGCACATGAACGCTACAAATCTGACCATGAAAGCTACCATTACGATGGAGAACAGTACGTATTGTATGACCTAGGTTTCCTGATTGGGCAGCCTGGAATTCATGCTGATCGCCAACAGGTGCCATTATTATTGGTGCGCACTGGTGATTTGCGCGTTGCAGTAGCAGTCGACGAAGTGCTGGGCAATCGGGAAATTGTGGTCAAACCGGTTGGATTGCAGATCGCTTCGGTACCAGGGATCTATGGAGCTACGATCACTGGTGACGGTTGTGTGATTGTGATTCTGGATTTAGCGCCTTTGGTGCGTCGCTATTTAAATCAGCCGATTCATTTGGAGGTTGAAGAAGCACCGGTTACTCAGTCTCAGATGCCATTGGTCATGGTAGTCGATGATTCGCTCACCATGCGTAAGGTAACTAGCCGAGTATTGGAACGCCATAACTTCAGTGTTAGCGTTGCTCGCGATGGTATTGAAGCACTGGAACTGCTTGAAGAACGCATCCCAGACTTGATGTTGTTGGACATTGAGATGCCACGCATGGATGGTTACGAACTAGTCGCTGCTATGCGCGCTGATGATCGCTTCAAGAGTATACCTATTCTAATGATTACCTCTCGCAGCGGTGACAAACATCGTCAACGTGCCTTTGAAATTGGTGTGCAGCGCTATCTTGGGAAACCTTACCAAGAATTTGATTTGATGAAAAATGTATATGATTTATTAGGGGTTGTTCGTGTCCGGGAATGA
>xylefaCOF4
ATGAACGCACTTCGTGATGCGATGAGCCATGCTGTGCTTGGCTGGGTAAAGCCTGATCTGGATGAAGCTTTGGGCCAAGCACGTCAGGAGATTGAGTTATTCGTTGAGAACCCTGTAGACACTAGTCGGATACTTTCTTGCGCTGATTACCTGCATCAGGTGCAGGGTACCTTGCGAATGCTTGAATTATATGCTCCCGCAATGGTGGCCGAGGAAATGGAACGGCTGGCCAAGGTGATGCAAGTCGATGGAGTCAATGATCGCGAGGAAGCCTGTGCAGTACTGATGCGCGGCACTCTATTGCTGCCTGATTACCTGGAACGCTTGCAGAACGGTCATCGGGATATTCCAATTGTTCTTCTACCTCTGCTTAACGAGATCCGTGCTGCGCGTGGCGAATCAAGATTGAATGAGAATGTGTTATTTGCTTTCGACCCTGAGGTACGCAATGCCACTGAGGTTGAACTTGATCATGCACGTAGCAGTCTGACTGGATGTAATCGCCAACTGTTGGATACAGCTGCCAGTGCAGTCAAGGAAGAATTGCTCCGAGTCAAAGAAGCTTTGGATCTGTATCTGCGTATCGGTGGCGATGTTACTGATTTAAGGACGCAGATTACCGAACTGAGTAGTGTTGCTGATACTTTAGCAATGATGGGTTTGGGCATGGCTGGCAGCTTAGTCCTGCAACAGCGTGATGCGTTATTGCGTATCGTTGAATCTGATGAGAAAGCTGATGAGGCGCTGTTGTTAGAGATCGCTGGCGCATTGCTCCATGTCGATGCTTCCTTGGACAACCAAGTCGCCAACTTGGGTGCAGAGACTGATGCGGATGTAGTTCTGGCAAACGCAGAAACACGTCGGACGTTAGATGTTCTGGCGCATGAGGCGATTAGCAATTTTACTGCAGCCCGTGAATGCTTTATTGCTTTCATTGAGAGTAATTGGGAGCAAGCGCGCTTGCTTAAGGTACCAGGTTTGCTCAGCGAAGTTGGCGGTGCGTTGTCAATTCTTGAGTTGTCACAGGCTGCAAGCTATCTGGAGGGTGTACGCCGTTATATCGAGTGTGAGCTAATTACCAAACGTCGTGTGCCTGCTGCTCGTCAGTTGGACACTCTGGCTGATGCGATGGCCAGTTTGGAATACTATTTAGAAGCGTTGCGTGAGAGACGTCCTGGACGTGAGGACATACTCGAAATCACACGTAACAGTCTGGAAGCACTGTCTTACTGGCCCATCCCTGCTGAAGAGGGGGATAGCGTTGGTTCCCAACAGAGTACAGATGTGCTGACTTTCTCTGCT---------------------CCTGACGAAGCGCTACCAGAACTGACTGTGGTTGAAGATGGAACGGTTACCTTTCAGGAGGCGGTATCACAATCCCTTACATTAGTTGAGCCAGAAAGCGCCGACATCTTCGACGCATCGTTGAGGGAGCTGGTGCAGCCCATTGTTACTGATCTATATGAAGGAGATCGACGCA---GCGAGTTGCCCACTGAATCCATGCCTGACGATGAGCCGGTTATCCAAAGTATACC-TACTGTTGTTGCACCGCTATCGTCTGGAGGTTTCGAAGATGATGTTGGGGTGATTATCGACAGTGATATCCGGGATGTATTTCTTGAGGAGCTTGATGAAGAGCAGGGTAATCTACGACGCTTGCTGACGATCTGGGGTACTGCGCCGGATGACATGGACAGTTTGCGTCAGATCCGTCGTGTGTTTCATACCCTCAAAGGAAGTGGCCGATTGGTTGGGGCTCTCACCTTGGGTCATTTTGCGTGGAAGATCGAGAACCTGATTAATCGTGTCCTGGATGGTTCACGTGCAGCGAGTCCGGCTGTTGTCGCACTGGTCGAACGTGCCTGTGAAGTGGTACTTCCGGAGATGAATGCCGCTTTACGTGGTAAGGCTTCGATCAGCACTGATTTAGAAGCAACTCAGGCGCTGATTGATTTGGTTGCATCAGGTGAGGAGGCGTTCTATACGTCGCCAGATAGCATTGCTGACGACTCAGCCACATTAAAGTTGGTACCTCAGCTGATTGAGGGGGGCGCGCCTTTTTTCGTGGACAGTGTACTGCGTGAAATCCTTGAAGCCGAGATTGCTAACCATTTGGATACTATCAAGGATTGGTTAAATACTGCTGCTGGCCAATCTTACTCAGTCAACGAGTCATTACTGCGTGCCGTACACACGTTGAATGGCGCTTTCGCTATGACTGAGATGCCGGAAATTACCCAGGTGATGCAGTCTGCGGAGACTTATATTAAGCGCCTGCTTACTAAGCACCAAAAAGCCAGCGTTGAAGGGGTGGGTGTATTATCGGCAATGGCAACAGCGATTGCCGATACCTTGACTGCGTTGCGGAGTGATTCCCCGCGTATTCCTTCGTTTGTGTCTTTGGTCTCATGCTTGTCTGAATTAGTGACGACAATGCCTGATGATGGCCAGTCGCAACAGCAGTACTTTGAAAGTGTGGCAGAACAAAACCTTAAAAGTGTCCCGGAGCAAACACAGGATGTGTCGCTAAGTAACGATGTATTGACTGATGTATACGATTTAAGTGTTAACTTGGATGTGCTTGAGCCATTAAATGCTGTAGTCGAGCCAGAAAGGCCTATTGTTGATAGACCTCAGCAGGAGGTAGTGCATCAATACGACAATGTGGCCGCATCGACAATGAGTGATGTGGTGGCAGCTGACACCAACTTAGATGTAGCAGCACATCAATACGACCTTGTTTCTGGTAACGAGTCACCTGCTAATGAACTTGGGTTGCTGGCTTTTGATGAACCAGCTTTTGAGTTGGTCGATCTCTTCGTTGAGGAGAGTAGCGACCTGCTTGACCATTGTGACAATTTGTTAGCAAAGCTGAATGAAGCCCCACAAGACCGTGAGTTATTGGTTGGTTTACAACGTGACTTGCATACGCTTAAAGGCGGAGCACGTATGGCTGGGATCAATGCGATTGGTGATCTGGGTCATAGCATTGAGTCGATGTTGGAATCAGTCATGGCTGATTACATTATGCTCAATCGTGATGATATGCGCTTGCTGGAATACAGCTTTGATTATTTGCATCAGATGTTGACACAGACGCGCCAACATCGCGTTGTGACGATGCCCAGCGATCTGGTCGCAACTCTCAAAGCACGTACACAGGGTGCTACGCATGATGGCATGTCAAACTTTGGTGATGTTGCCGAGCGTTCCTTAATTGCTGATGTTTCTTCAAGTACTCTTCTTGATAAAGAATCACAGGTTCTTCCAGATACGCCTGTCATACTCCCTCCGCTGTCGTCGCCAATCCCTTTGGAAGGTCAAGACGAGGACAGCTCTCTGGAACGTTTGGTTCAGGAGCAGGTACGCGTACGTGCTGATCTTCTTGATCGCTTGGTCAACCATGCTGGCGAAGTTGCTATCTATCGTTCGCAATTGGAGCAGCGTTTAAGTGCTTTTCGTAATGCGATGTCTGAGTTGGGTCGTACCAACAC-GCGTCTGCGCGATCAGTTACGTCGACTTGATTTGGAAACTGAAGCGCAGATTGTAGCGCGTTACCAGCACGAAAAAAGCCTAGTTTCACGTGACTTCGATCCATTGGAATTGGACCGTTTTTCCACTTTGCAACAACTCAGTCGTGCGTTAAACGAATCTGCAGCTGATTTGACGGGTCTACAAGGGGTACTCGACGAGCTGGCACGTCAATACGATGGCCTACTGCAGCAGCAATTTCGGGTTAGCTCAGAGTTACAAGATGGGCTGATGCGTGCACGCATGGTGCCTTTCAATAGCATCTTGCCGCGTTTGCGTCGTGTGGTGCGTCAAGCTGAAGCCGATACTAACAAGCATGTGCATTTAGTGCTGGAAGGTACTCACGGTGAGTTGGATCGCAACGTGATAGATCGTATGGTAGCGCCATTAGAACACATGCTGCGCAATGCGGTAGCACACGGTCTTGAGATGCCTGAGAAACGCCGCGCTGCTGGAAAAGCTGATGAGGGTACGATCACGATTCAGCTGCAACGCGAAGGTTCTGAAATCCTGTTAAAGGTTTCCGACGATGGAGCTGGTTTGGATCGAGATGCGATTCAGCGTCGTGCCAAGCAGCGTGGTTTGATTCCGATAGATGTCAATCTTAGTGATGCAGAGTTGGATGGACTTATTTTCACCTCTGGGTTCACTACTTATGATGAGGTTAATCAGCTTGCTGGTCGTGGCGTTGGTATGGATGTCGTACGTAGCGAAGTGAGTCAGCTCGGTGGTTCGGTTAGCATCAACTCATTACGCGGTCACGGCGTAACCTTCACTCTGCGTCTACCGCAGACACTAGCTGTGACCCAGGCAGTATTCATTCGGATCGGTCAGAGCACCTTTGCAGTTCCGGTGGCTTCAGTGATTGGTATCGGACGGATTGCACATGAACGCTACAAATCTGACCATGAAAGCTACCATTACGATGGAGAACAGTACGTATTGTATGACCTAGGTTTCCTGATTGGGCAGCCTGGAATTCATGCTGATCGCCAACAGGTGCCATTATTATTGGTGCGCACTGGTGATTTGCGCGTTGCAGTAGCAGTCGACGAAGTGCTGGGCAATCGGGAAATTGTGGTCAAACCGGTTGGATTGCAGATCGCTTCGGTACCAGGGATCTATGGAGCTACGATCACTGGTGACGGTTGTGTGATTGTGATTCTGGATTTAGCGCCTTTGGTGCGTCGCTATTTAAATCAGCCGATTCATTTGGAGGTTGAAGAAGCACCGGTTACTCAGTCTCAGATGCCATTGGTCATGGTAGTCGATGATTCGCTCACCATGCGTAAGGTAACTAGCCGAGTATTGGAACGCCATAACTTCAGTGTTAGCGTTGCTCGCGATGGTATTGAAGCACTGGAACTGCTTGAAGAACGCATCCCAGACTTGATGTTGTTGGACATTGAGATGCCACGCATGGATGGTTACGAACTAGTCGCTGCTATGCGCGCTGATGATCGCTTCAAGAGTATACCTATTCTAATGATTACCTCTCGCAGCGGTGACAAACATCGTCAACGTGCCTTTGAAATTGGTGTGCAGCGCTATCTTGGGAAACCTTACCAAGAATTTGATTTGATGAAAAATGTATATGATTTATTAGGGGTTGTTCGTGTCCGGGAATGA
>xylefacodi
ATGAACGCACTTCGTGATGCGATGAGCCATGCTGTGCTTGGCTGGGTAAAGCCTGATCTGGATGAAGCTTTGGGCCAAGCACGTCAGGAGATTGAGTTATTCGTTGAGAACCCTGTAGACACTAGTCGGATACTTTCTTGCGCTGATTACCTGCATCAGGTGCAAGGTACCTTGCGAATGCTTGAATTATATGCTCCCGCAATGGTGGCCGAGGAAATGGAACGGCTGGCCAAGGTGATGCAAGTCGATGGAGTCAATGATCGCGAGGAAGCCTGTGCAGTACTGATGCGCGGCACTCTATTGCTGCCTGATTACCTGGAACGCTTGCAGAACGGTCATCGGGATATTCCAATTGTTCTTCTACCTCTGCTTAACGAGATCCGTGCTGCGCGTGGCGAATCAAGATTGAATGAGAATGTGTTATTTGCTTTCGACCCTGAGGTACGCAATGCCACTGAGGTTGAACTTGATCATGCACGTAGCAGTCTGACTGGATGTAATCGCCAACTGTTGGATACAGCTGCCAGTGCAGTCAAGGAAGAATTGCTCCGAGTCAAAGAAGCTTTGGATCTGTATCTGCGTATCGGTGGCGATGTTACTGATTTAAGGACGCAGATTGCCGAACTGAGTAGTGTTGCTGATACTTTAGCAATGATGGGTTTGGGCATGGCTGGCAGCTTAGTCCTGCAACAGCGTGATGCGTTATTGCGTATCGTTGAATCTGATGAGAAAGCTGATGAGGCGCTGTTGTTAGAGATCGCTGGCGCATTGCTCCATGTCGATGCTTCCTTGGACAACCAAGTCGCCAACTTGGGTGCAGAGACTGATGCGGATGTAGTTCTGGCAAACGCAGAAACACGTCGGACGTTAGATGTTCTGGCGCATGAGGCGATTAGCAATTTTACTGCAGCCCGTGAATGCTTTATTGCTTTCATTGAGAGTAATTGGGAGCAAGCGCGCTTGCTTAAGGTACCAGGTTTGCTCAGCGAAGTTGGCGGTGCGTTGTCAATTCTTGAGTTGTCACAAGCTGCAAGCTATCTGGAGGGTGTACGCCGTTATATCGAGTGTGAGCTAATTACCAAGCGTCGTGTGCCTGCTGCTCGTCAGCTGGACACTCTGGCTGATGCGATGGCCAGTTTGGAATACTACTTAGAAGCGTTGCGTGAGAGACGTCCTGGACGTGAGGACATACTCGAAATCACACGTAACAGTCTGGAAGCACTCTCTTACTGGCCCATCCCTGCTGAAGAGGGGGATAGCGTTGGTTCCCAACAGAGTACAGATGTGCTGACTTTCTCTGCTGTGGCTACAGAATCTATGTCACCTGACGAAGCGCTACCAGAACTGACTGTGGTTGAAGATGGAACGGTTACCTTTCAGGAGGCGGTATCACAATCCCTTACATTAGTTGAGCCAGAAAGCGCCGACATCTTCGACGCATCGTTGAGGGAGCTGGTGCAGCCCATTGTTACTGATCTATATGAAGGAGATCGACGCA---GCGAGTTGCCCACTGAATCCATGCCTGACGATGAGCCGGTTATCCAAAGTATACC-TACTGTTGTTGCACCGCTATCGTCTGGAGGTTTCGAAGATGATGTTGGGGTGATTATCGACAGTGATATCCGGGATGTATTTCTTGAGGAGCTTGATGAAGAGCAGGGTAATCTACGACGCTTGCTGACGATCTGGGGTACTGCGCCGGATGACATGGACAGTTTGCGTCAGATCCGTCGTGTGTTTCATACCCTCAAAGGAAGTGGCCGATTGGTTGGGGCTCTCACCTTGGGTCATTTTGCGTGGAAGATCGAGAACCTGATTAATCGTGTCCTGGATGGTTCACGTGCAGCGAGTCCGGCTGTTGTCGCACTGGTCGAACGTGCCTGTGAAGTGGTACTTCCGGAGATGAATGCCGCTTTACGTGGTAAGGCTTCGATCAGCACTGATTTAGAAGCAACTCAGGCGCTGATTGATTTGGTTGCATCAGGTGAGGAGGCGTTCTATACGTCGCCAGATAGCATTGCTGACGACTCAGCCACATTAAAGTTGGTACCTCAGCTGATTGAGGGGGGCGCGCCTTTTTTCGTGGACAGTGTACTGCGTGAAATCCTTGAAGCCGAGATTGCTAACCATTTGGATACTATCAAGGATTGGTTAAATACTGCTGCTGGCCAATCTTACTCAGTCAACGAGTCATTACTGCGTGCCGTACACACGTTGAATGGCGCTTTCGCTATGACTGAGATGCCGGAAATTACCCAGGTGATGCAGTCTGCGGAGACTTATATTAAGCGCCTGCTTACTAAGCACCAAAAAGCCAGCGTTGAAGGGGTGGGTGTATTATCGGCAATGGCAACAGCGATTGCCGATACCTTGACTGCGTTGCGGAGTGATTCCCCGCGTATTCCTTCGTTTGTGTCTTTGGTCTCATGCTTGTCTGAATTAGTGACGACAATGCCTGATGATGGCCAGTCGCAACAGCAGTACTTTGAAAGTGTGGCAGAACAAAACCTTGAAAGTGTCCCGGAGCAAACACAGGATGTGTCGCTAAGTAACGATGTATTGACTGATGTATACGATTTAAGTGTTAACTTGGATGTGCTTGAGCCATTAAGTGCTGTAGTCGAGCCAGAAAGGCCTATTGTTGATAGACCTCAGCAGGAGGTAGTGCATCAATACGACAATGTGGCCGCATCGACAATGAGTGATGTGGTGGCAGCTGACACCAACTTAGATGTAGCAGCACATCAATACGACCTTGTTTCTGGTAACGAGTCACCTGCTGATGAACTTGGGTTGCTGGCTTTTGATGAACCAGCTTTTGAGTTGGTCGATCTCTTCGTTGAGGAGAGTAGCGACCTGCTTGACCATTGTGACAATTTGTTAGCAAAGCTGAATGAAGCCCCACAAGACCGTGAGTTATTGGTTGGTTTACAACGTGACTTGCATACGCTTAAAGGCGGAGCACGTATGGCTGGGATCAATGCGATTGGTGATCTGGGTCATAGCATTGAGTCGATGTTGGAATCAGTCATGGCTGATTACATTATGCTCAATCGTGATGATATGCGCTTGCTGGAATACAGCTTTGATTATTTGCATCAGATGTTGACACAGACGCGCCAACATCGCGTTGTGACGATGCCCAGCGATCTGGTCGCAACTCTCAAAGCACGTACACAGGGTGCTACGCATGATGGCATGTCAAACTTTGGTGATGTTGCCGAGCGTTCCTTAATTGCTGATGTTTCTTCAAGTACTCTTCTTGATAAAGAATCACAGGTTCTTCCAGATACGCCTGTCATACTCCCTCCGCTGTCGTCGCCAATCCCTTTGGAAGGTCAAGACGAGGACAGCTCTCTGGAACGTTTGGTTCAGGAGCAGGTACGCGTACGTGCTGATCTTCTTGATCGCTTGGTCAACCATGCTGGCGAAGTTGCTATCTATCGTTCGCAATTGGAGCAGCGTTTAAGTGCTTTTCGTAATGCGATGTCTGAGTTGGGTCGTACCAACAC-GCGTCTGCGCGATCAGTTACGTCGACTTGATTTGGAAACTGAAGCGCAGATTGTAGCGCGTTACCAGCACGAAAAAAGCCTAGTTTCACGTGACTTCGATCCATTGGAATTGGACCGTTTTTCCACTTTGCAACAACTCAGTCGTGCGTTAAACGAATCTGCAGCTGATTTGACGGGTCTACAAGGGGTACTCGACGAGCTGGCACGTCAATACGATGGCCTACTGCAGCAGCAATTTCGGGTTAGCTCAGAGTTACAAGATGGGCTGATGCGTGCACGCATGGTGCCTTTCAATAGCATCTTGCCGCGTTTGCGTCGTGTGGTGCGTCAAGCTGAAGCCGATACTAACAAGCATGTGCATTTAGTGCTGGAAGGTACTCACGGTGAGTTGGATCGCAACGTGATAGATCGTATGGTAGCGCCATTAGAACACATGCTGCGCAATGCGGTAGCACACGGTCTTGAGATGCCTGAGAAACGCCGCGCTGCTGGAAAAGCTGATGAGGGTACGATCACGATTCAGCTGCAACGCGAAGGTTCTGAAATCCTGTTAAAGGTTTCCGACGATGGAGCTGGTTTGGATCGAGATGCGATTCAGCGTCGTGCCAAGCAGCGTGGTTTGATTCCGATAGATGTCAATCTTAGTGATGCAGAGTTGGATGGACTTATTTTCACCTCTGGGTTCACTACTTATGATGAGGTTAATCAGCTTGCTGGTCGTGGCGTTGGTATGGATGTCGTACGTAGCGAAGTGAGTCAGCTCGGTGGTTCGGTTAGCATCAACTCAGTACGCGGTCACGGCGTAACCTTCACTCTGCGTCTACCGCAGACACTAGCTGTGACCCAGGCAGTATTCATTCGGATCGGTCAGAGCACCTTTGCAGTTCCGGTGGCTTCAGTGATTGGTATCGGACGGATTGCACATGAACGCTACAAATCTGACCATGAAAGCTACCATTACGATGGAGAACAGTACGTATTGTATGACCTAGGTTTCCTGATTGGGCAGCCTGGAATTCATGCTGATCGCCAACAGGTGCCATTATTATTGGTGCGCACTGGTGATTTGCGCGTTGCAGTAGCAGTCGACGAAGTGCTGGGCAATCGGGAAATTGTGGTCAAACCGGTTGGATTGCAGATCGCTTCGGTACCAGGGATCTATGGAGCTACGATCACTGGTGACGGTTGTGTGATTGTGATTCTGGATTTAGCGCCTTTGGTGCGTCGCTATTTAAATCAGCCGATTCATTTGGAGGTTGAAGAAGCACCGGTTACTCAGTCTCAGATGCCATTGGTCATGGTAGTCGATGATTCGCTCACCATGCGTAAGGTAACTAGCCGCGTATTGGAACGCCATAACTTCAGTGTTAGCGTTGCTCGCGATGGTATTGAAGCACTGGAACTGCTTGAAGAACGCATCCCAGACTTGATGTTGTTGGACATTGAGATGCCACGCATGGATGGTTATGAACTAGTCGCTGCTATGCGCGCTGATGATCGCTTCAAGAGTATACCTATTCTAATGATTACCTCTCGCAGCGGTGACAAACATCGTCAACGTGCCTTTGAAATTGGTGTGCAGCGCTATCTTGGGAAACCTTACCAAGAATTTGATTTGATGAAAAATGTATATGATTTATTAGGGGTTGTTCGTGTCCGGGAATGA
>xylefaco6c
ATGAACGCACTTCGTGATGCGATGAGCCATGCTGTGCTTGGCTGGGTAAAGCCTGATCTGGATGAAGCTTTGGGCCAAGCACGTCAGGAGATTGAGTTATTCGTTGAGAACCCTGTAGACACTAGTCGGATACTTTCTTGCGCTGATTACCTGCATCAGGTGCAGGGTACCTTGCGAATGCTTGAATTATATGCTCCCGCAATGGTGGCCGAGGAAATGGAACGGCTGGCCAAGGTGATGCAAGTCGATGGAGTCAATGATCGCGAGGAAGCCTGTGCAGTACTGATGCGCGGCACTCTATTGCTGCCTGATTACCTGGAACGCTTGCAGAACGGTCATCGGGATATTCCAATTGTTCTTCTACCTCTGCTTAACGAGATCCGTGCTGCGCGTGGCGAATCAAGATTGAATGAGAATGTGTTATTTGCTTTCGACCCTGAGGTACGCAATGCCACTGAGGTTGAACTTGATCATGCACGTAGCAGTCTGACTGGATGTAATCGCCAACTGTTGGATACAGCTGCCAGTGCAGTCAAGGAAGAATTGCTCCGAGTCAAAGAAGCTTTGGATCTGTATCTGCGTATCGGTGGCGATGTTACTGATTTAAGGACGCAGATTACCGAACTGAGTAGTGTTGCTGATACTTTAGCAATGATGGGTTTGGGCATGGCTGGCAGCTTAGTCCTGCAACAGCGTGATGCGTTATTGCGTATCGTTGAATCTGATGAGAAAGCTGATGAGGCGCTGTTGTTAGAGATCGCTGGCGCATTGCTCCATGTCGATGCTTCCTTGGACAACCAAGTCGCCAACTTGGGTGCAGAGACTGATGCGGATGTAGTTCTGGCAAACGCAGAAACACGTCGGACGTTAGATGTTCTGGCGCATGAGGCGATTAGCAATTTTACTGCAGCCCGTGAATGCTTTATTGCTTTCATTGAGAGTAATTGGGAGCAAGCGCGCTTGCTTAAGGTACCAGGTTTGCTCAGCGAAGTTGGCGGTGCGTTGTCAATTCTTGAGTTGTCACAGGCTGCAAGCTATCTGGAGGGTGTACGCCGTTATATCGAGTGTGAGCTAATTACCAAACGTCGTGTGCCTGCTGCTCGTCAGTTGGACACTCTGGCTGATGCGATGGCCAGTTTGGAATACTATTTAGAAGCGTTGCGTGAGAGACGTCCTGGACGTGAGGACATACTCGAAATCACACGTAACAGTCTGGAAGCACTGTCTTACTGGCCCATCCCTGCTGAAGAGGGGGATAGCGTTGGTTCCCAACAGAGTACAGATGTGCTGACTTTCTCTGCT---------------------CCTGACGAAGCGCTACCAGAACTGACTGTGGTTGAAGATGGAACGGTTACCTTTCAGGAGGCGGTATCACAATCCCTTACATTAGTTGAGCCAGAAAGCGCCGACATCTTCGACGCATCGTTGAGGGAGCTGGTGCAGCCCATTGTTACTGATCTATATGAAGGAGATCGACGCA---GCGAGTTGCCCACTGAATCCATGCCTGACGATGAGCCGGTTATCCAAAGTATACC-TACTGTTGTTGCACCGCTATCGTCTGGAGGTTTCGAAGATGATGTTGGGGTGATTATCGACAGTGATATCCGGGATGTATTTCTTGAGGAGCTTGATGAAGAGCAGGGTAATCTACGACGCTTGCTGACGATCTGGGGTACTGCGCCGGATGACATGGACAGTTTGCGTCAGATCCGTCGTGTGTTTCATACCCTCAAAGGAAGTGGCCGATTGGTTGGGGCTCTCACCTTGGGTCATTTTGCGTGGAAGATCGAGAACCTGATTAATCGTGTCCTGGATGGTTCACGTGCAGCGAGTCCGGCTGTTGTCGCACTGGTCGAACGTGCCTGTGAAGTGGTACTTCCGGAGATGAATGCCGCTTTACGTGGTAAGGCTTCGATCAGCACTGATTTAGAAGCAACTCAGGCGCTGATTGATTTGGTTGCATCAGGTGAGGAGGCGTTCTATACGTCGCCAGATAGCATTGCTGACGACTCAGCCACATTAAAGTTGGTACCTCAGCTGATTGAGGGGGGCGCGCCTTTTTTCGTGGACAGTGTACTGCGTGAAATCCTTGAAGCCGAGATTGCTAACCATTTGGATACTATCAAGGATTGGTTAAATACTGCTGCTGGCCAATCTTACTCAGTCAACGAGTCATTACTGCGTGCCGTACACACGTTGAATGGCGCTTTCGCTATGACTGAGATGCCGGAAATTACCCAGGTGATGCAGTCTGCGGAGACTTATATTAAGCGCCTGCTTACTAAGCACCAAAAAGCCAGCGTTGAAGGGGTGGGTGTATTATCGGCAATGGCAACAGCGATTGCCGATACCTTGACTGCGTTGCGGAGTGATTCCCCGCGTATTCCTTCGTTTGTGTCTTTGGTCTCATGCTTGTCTGAATTAGTGACGACAATGCCTGATGATGGCCAGTCGCAACAGCAGTACTTTGAAAGTGTGGCAGAACAAAACCTTAAAAGTGTCCCGGAGCAAACACAGGATGTGTCGCTAAGTAACGATGTATTGACTGATGTATACGATTTAAGTGTTAACTTGGATGTGCTTGAGCCATTAAATGCTGTAGTCGAGCCAGAAAGGCCTATTGTTGATAGACCTCAGCAGGAGGTAGTGCATCAATACGACAATGTGGCCGCATCGACAATGAGTGATGTGGTGGCAGCTGACACCAACTTAGATGTAGCAGCACATCAATACGACCTTGTTTCTGGTAACGAGTCACCTGCTAATGAACTTGGGTTGCTGGCTTTTGATGAACCAGCTTTTGAGTTGGTCGATCTCTTCGTTGAGGAGAGTAGCGACCTGCTTGACCATTGTGACAATTTGTTAGCAAAGCTGAATGAAGCCCCACAAGACCGTGAGTTATTGGTTGGTTTACAACGTGACTTGCATACGCTTAAAGGCGGAGCACGTATGGCTGGGATCAATGCGATTGGTGATCTGGGTCATAGCATTGAGTCGATGTTGGAATCAGTCATGGCTGATTACATTATGCTCAATCGTGATGATATGCGCTTGCTGGAATACAGCTTTGATTATTTGCATCAGATGTTGACACAGACGCGCCAACATCGCGTTGTGACGATGCCCAGCGATCTGGTCGCAACTCTCAAAGCACGTACACAGGGTGCTACGCATGATGGCATGTCAAACTTTGGTGATGTTGCCGAGCGTTCCTTAATTGCTGATGTTTCTTCAAGTACTCTTCTTGATAAAGAATCACAGGTTCTTCCAGATACGCCTGTCATACTCCCTCCGCTGTCGTCGCCAATCCCTTTGGAAGGTCAAGACGAGGACAGCTCTCTGGAACGTTTGGTTCAGGAGCAGGTACGCGTACGTGCTGATCTTCTTGATCGCTTGGTCAACCATGCTGGCGAAGTTGCTATCTATCGTTCGCAATTGGAGCAGCGTTTAAGTGCTTTTCGTAATGCGATGTCTGAGTTGGGTCGTACCAACAC-GCGTCTGCGCGATCAGTTACGTCGACTTGATTTGGAAACTGAAGCGCAGATTGTAGCGCGTTACCAGCACGAAAAAAGCCTAGTTTCACGTGACTTCGATCCATTGGAATTGGACCGTTTTTCCACTTTGCAACAACTCAGTCGTGCGTTAAACGAATCTGCAGCTGATTTGACGGGTCTACAAGGGGTACTCGACGAGCTGGCACGTCAATACGATGGCCTACTGCAGCAGCAATTTCGGGTTAGCTCAGAGTTACAAGATGGGCTGATGCGTGCACGCATGGTGCCTTTCAATAGCATCTTGCCGCGTTTGCGTCGTGTGGTGCGTCAAGCTGAAGCCGATACTAACAAGCATGTGCATTTAGTGCTGGAAGGTACTCACGGTGAGTTGGATCGCAACGTGATAGATCGTATGGTAGCGCCATTAGAACACATGCTGCGCAATGCGGTAGCACACGGTCTTGAGATGCCTGAGAAACGCCGCGCTGCTGGAAAAGCTGATGAGGGTACGATCACGATTCAGCTGCAACGCGAAGGTTCTGAAATCCTGTTAAAGGTTTCCGACGATGGAGCTGGTTTGGATCGAGATGCGATTCAGCGTCGTGCCAAGCAGCGTGGTTTGATTCCGATAGATGTCAATCTTAGTGATGCAGAGTTGGATGGACTTATTTTCACCTCTGGGTTCACTACTTATGATGAGGTTAATCAGCTTGCTGGTCGTGGCGTTGGTATGGATGTCGTACGTAGCGAAGTGAGTCAGCTCGGTGGTTCGGTTAGCATCAACTCATTACGCGGTCACGGCGTAACCTTCACTCTGCGTCTACCGCAGACACTAGCTGTGACCCAGGCAGTATTCATTCGGATCGGTCAGAGCACCTTTGCAGTTCCGGTGGCTTCAGTGATTGGTATCGGACGGATTGCACATGAACGCTACAAATCTGACCATGAAAGCTACCATTACGATGGAGAACAGTACGTATTGTATGACCTAGGTTTCCTGATTGGGCAGCCTGGAATTCATGCTGATCGCCAACAGGTGCCATTATTATTGGTGCGCACTGGTGATTTGCGCGTTGCAGTAGCAGTCGACGAAGTGCTGGGCAATCGGGAAATTGTGGTCAAACCGGTTGGATTGCAGATCGCTTCGGTACCAGGGATCTATGGAGCTACGATCACTGGTGACGGTTGTGTGATTGTGATTCTGGATTTAGCGCCTTTGGTGCGTCGCTATTTAAATCAGCCGATTCATTTGGAGGTTGAAGAAGCACCGGTTACTCAGTCTCAGATGCCATTGGTCATGGTAGTCGATGATTCGCTCACCATGCGTAAGGTAACTAGCCGAGTATTGGAACGCCATAACTTCAGTGTTAGCGTTGCTCGCGATGGTATTGAAGCACTGGAACTGCTTGAAGAACGCATCCCAGACTTGATGTTGTTGGACATTGAGATGCCACGCATGGATGGTTACGAACTAGTCGCTGCTATGCGCGCTGATGATCGCTTCAAGAGTATACCTATTCTAATGATTACCTCTCGCAGCGGTGACAAACATCGTCAACGTGCCTTTGAAATTGGTGTGCAGCGCTATCTTGGGAAACCTTACCAAGAATTTGATTTGATGAAAAATGTATATGATTTATTAGGGGTTGTTCGTGTCCGGGAATGA
>xylefaJa12
ATGAACGCACTTCGTGATGCGATGAGCCATGCTGTGCTTGGCTGGGTAAAGCCTGATCTGGATGAAGCTTTGGGCCAAGCACGTCAGGAGATTGAGTTATTCGTTGAGAACCCTGTAGACACTAGTCGGATACTTTCTTGCGCTGATTACCTGCATCAGGTGCAAGGTACCTTGCGAATGCTTGAATTATATGCTCCCGCAATGGTGGCCGAGGAAATGGAACGGCTGGCCAAGGTGATGCAAGTCGATGGAGTCAATGATCGCGAGGAAGCCTGTGCAGTACTGATGCGCGGCACTCTATTGCTGCCTGATTACCTGGAACGCTTGCAGAACGGTCATCGGGATATTCCAATTGTTCTTCTGCCTCTGCTTAACGAGATCCGTGCTGCGCGTGGCGAATCAAGATTGAATGAGAATGTGTTATTTGCTTTCGACCCTGAGGTGCGCAATGCCACTGAGGTTGAACTTGATCATGCACGTAGCAGTCTGACTGGGTGTAATCGCCAACTGTTGGATACAGCTGCCAGTGCAGTCAAGGAAGAGTTGCTCCGAGTCAAAGAAGCTTTGGATCTGTATCTGCGTATCGGCGGCGATGTTACTGATTTAAGGACGCAGATCACCGAACTGAGTAGTGTTGCTGATACTTTAGCAATGATGGGTTTGGGCATGGCTGGCAGCTTGGTCCTGCAACAGCGTGATGCGTTATTGCGTATCGTTGAATCCGATGAGAAAGCTGATGAGGCGCTGTTGTTGGAGATTGCTGGCGCATTGCTCCATGTCGATGCTTCCTTGGACAACCAAGTCGCCAACTTGGGTGCAGAGGCTGATGCGGATGTGGTGCTGGCAAACGCAGAAACACGTCGGACGTTAGATGTTCTGGCGCATGAGGCGATTAGCAATTTTACTGCAGCCCGTGAATGCTTTATTGCTTTCATTGAGAGTAATTGGGACCAAGCGCGCTTGCTTAAGGTACCAGGTTTGCTCAGCGAAGTTGGCGGTGCGTTGTCAATTCTTGAGTTGTCACAGGCTGCAAGCTATCTGGAGGGTGTACGCCGTTATATCGAGTGTGAGTTAATTACCAAACGTCGTGTGCCTGCTGCTCGTCAGTTGGACACTCTGGCTGATGCGATGGCCAGTTTGGAATACTATTTAGAAGCGTTGCGTGAGAGACGTCCTGGACGTGAGGACATACTCGAAATCACACGTAACAGTCTGGAAGCACTGTCTTACTGGCCCATCCCTGCTGAAGAGGGGGATAGCGTTGGTTCCCAACAGAGTACAGATGTGCTGACTTTCTCTGCT---------------------CCTGACGAAGCGCTACCAGAACTGACTGTGGTTGAAGATGGAACGGTTACCTTTCAGGAGGCGGTATCACAATCCCTTACATTAGTTGAGCCAGAAAGCGCCGACATCTTCGACGCATCGTTGAGGGAGCTGGTGCAGCCCATTGTTACTGATCTATATGAAGGAGATCGACGCA---GCGAGTTGCCCACTGAATCCATGCCTGACGATGAGCCGGTTATCCAAAGTATACC-TACTGTTGTTGCACCGCTATCGTCTGGAGGTTTCGAAGATGATGTTGGGGTGATTATCGACAGTGATATCCGGGATGTATTTCTTGAGGAGCTTGATGAAGAGCAGGGTAATCTACGACGCTTGCTGACGATCTGGGGTACTGCGCCGGATGACATGGACAGTTTGCGTCAGATCCGTCGTGTGTTTCATACCCTCAAAGGAAGTGGCCGATTGGTTGGGGCTCTCACCTTGGGTCATTTTGCGTGGAAGATCGAGAACCTGATTAATCGTGTCCTGGATGGTTCACGTGCAGCGAGTCCGGCTGTTGTCGCACTGGTCGAACGTGCCTGTGAAGTGGTACTTCCGGAGATGAATGCCGCTTTACGTGGTAAGGCTTCGATCAGCACTGATTTAGAAGCAACTCAGGCGCTGATTGATTTGGTTGCATCAGGTGAGGAGGCGTTCTATACGTCGCCAGATAGCATTGCTGACGACTCAGCCACATTAAAGTTGGTACCTCAGCTGATTGAGGGGGGCGCGCCTTTTTTCGTGGGCAGTGTACTGCGTGAAATCCTTGAAGCCGAGATTGCTAACCATTTGGATACTATCAAGGATTGGTTAAATACTGCTGCTGGCCAATCTTACTCAGTCAACGAGTCATTACTGCGTGCCGTACACACGTTGAATGGCGCTTTCGCTATGACTGAGATGCCGGAAATTACCCAGGTGATGCAGTCTGCGGAGACTTATATTAAGCGCCTGCTTACTAAGCACCAAAAAGCCAGCGTTGAAGGGGTGGGTGTATTATCGGCAATGGCAACAGCGATTGCCGATACCTTGACTGCGTTGCGGAGTGATTCCCCGCGTATTCCTTCGTTTGTGTCTTTGGTCTCATGCTTGTCTGAATTAGTGACGACAATGCCTGATGATGGCCAGTCGCAACAGCAGTACTTTGAAAGTGTGGCAGAACAAAACCTTAAAAGTGTCCCGGAGCAAACACAGGATGTGTCGCTAAGTAACGATGTATTGACTGATGTATACGATTTAAGTGTTAACTTGGATGTGCTTGAGCCATTAAATGCTGTAGTCGAGCCAGAAAGGCCTATTGTTGATAGACCTCAGCAGGAGGTAGTGCATCAATACGACAATGTGGCCGCATCGACAATGAGTGATGTGGTGGCAGCTGACACCAACTTAGATGTAGCAGCACATCAATACGACCTTGTTTCTGGTAACGAGTCACCTGCTAATGAACTTGGGTTGCTGGCTTTTGATGAACCAGCTTTTGAGTTGGTCGATCTCTTCGTTGAGGAGAGTAGCGACCTGCTTGACCATTGTGACAATTTGTTAGCAAAGCTGAATGAAGCCCCACAAGACCGTGAGTTATTGGTTGGTTTACAACGTGACTTGCATACGCTTAAAGGCGGAGCACGTATGGCTGGGATCAATGCGATTGGTGATCTGGGTCATAGCATTGAGTCGATGTTGGAATCAGTCATGGCTGATTACATTATGCTCAATCGTGATGATATGCGCTTGCTGGAATACAGCTTTGATTATTTGCATCAGATGTTGACACAGACGCGCCAACATCGCGTTGTGACGATGCCCAGCGATCTGGTCGCAACTCTCAAAGCACGTACACAGGGTGCTACGCATGATGGCATGTCAAACTTTGGTGATGTTGCCGAGCGTTCCTTAATTGCTGATGTTTCTTCAAGTACTCTTCTTGATAAAGAATCACAGGTTCTTCCAGATACGCCTGTCATACTCCCTCCGCTGTCGTCGCCAATCCCTTTGGAAGGTCAAGACGAGGACAGCTCTCTGGAACGTTTGGTTCAGGAGCAGGTACGCGTACGTGCTGATCTTCTTGATCGCTTGGTCAACCATGCTGGCGAAGTTGCTATCTATCGTTCGCAATTGGAGCAGCGTTTAAGTGCTTTTCGTAATGCGATGTCTGAGTTGGGTCGTACCAACAC-GCGTCTGCGCGATCAGTTACGTCGACTTGATTTGGAAACTGAAGCGCAGATTGTAGCGCGTTACCAGCACGAAAAAAGCCTAGTTTCACGTGACTTCGATCCATTGGAATTGGACCGTTTTTCCACTTTGCAACAACTCAGTCGTGCGTTAAACGAATCTGCAGCTGATTTGACGGGTCTACAAGGGGTACTCGACGAGCTGGCACGTCAATACGATGGCCTACTGCAGCAGCAATTTCGGGTTAGCTCAGAGTTACAAGATGGGCTGATGCGTGCACGCATGGTGCCTTTCAATAGCATCTTGCCGCGTTTGCGTCGTGTGGTGCGTCAAGCTGAAGCCGATACTAACAAGCATGTGCATTTAGTGCTGGAAGGTACTCACGGTGAGTTGGATCGCAACGTGATAGATCGTATGGTAGCGCCATTAGAACACATGCTGCGCAATGCGGTAGCACACGGTCTTGAGATGCCTGAGAAACGCCGCGCTGCTGGAAAAGCTGATGAGGGTACGATCACGATTCAGCTGCAACGCGAAGGTTCTGAAATCCTGTTAAAGGTTTCCGACGATGGAGCTGGTTTGGATCGAGATGCGATTCAGCGTCGTGCCAAGCAGCGTGGTTTGATTCCGATAGATGTCAATCTTAGTGATGCAGAGTTGGATGGACTTATTTTCACCTCTGGGTTCACTACTTATGATGAGGTTAATCAGCTTGCTGGTCGTGGCGTTGGTATGGATGTCGTACGTAGCGAAGTGAGTCAGCTCGGTGGTTCGGTTAGCATCAACTCATTACGCGGTCACGGCGTAACCTTCACTCTGCGTCTACCGCAGACACTAGCTGTGACCCAGGCAGTATTCATTCGGATCGGTCAGAGCACCTTTGCAGTTCCGGTGGCTTCAGTGATTGGTATCGGACGGATTGCACATGAACGCTACAAATCTGACCATGAAAGCTACCATTACGATGGAGAACAGTACGTATTGTATGACCTAGGTTTCCTGATTGGGCAGCCTGGAATTCATGCTGATCGCCAACAGGTGCCATTATTATTGGTGCGCACTGGTGATTTGCGCGTTGCAGTAGCAGTCGACGAAGTGCTGGGCAATCGGGAAATTGTGGTCAAACCGGTTGGATTGCAGATCGCTTCGGTACCAGGGATCTATGGAGCTACGATCACTGGTGACGGTTGTGTGATTGTGATTCTGGATTTAGCGCCTTTGGTGCGTCGCTATTTAAATCAGCCGATTCATTTGGAGGTTGAAGAAGCACCGGTTACTCAGTCTCAGATGCCATTGGTCATGGTAGTCGATGATTCGCTCACCATGCGTAAGGTAACTAGCCGAGTATTGGAACGCCATAACTTCAGTGTTAGCGTTGCTCGCGATGGTATTGAAGCACTGGAACTGCTTGAAGAACGCATCCCAGACTTGATGTTGTTGGACATTGAGATGCCACGCATGGATGGTTACGAACTAGTCGCTGCTATGCGCGCTGATGATCGCTTCAAGAGTATACCTATTCTAATGATTACCTCTCGCAGCGGTGACAAACATCGTCAACGTGCCTTTGAAATTGGTGTGCAGCGCTATCTTGGGAAACCTTACCAAGAATTTGATTTGATGAAAAATGTATATGATTTATTAGGGGTTGTTCGTGTCCGGGAATGA
>xylefaPr8x
ATGAACGCACTTCGTGATGCGATGAGCCATGCTGTGCTTGGCTGGGTAAAGCCTGATCTGGATGAAGCTTTGGGCCAAGCACGTCAGGAGATTGAGTTATTCGTTGAGAACCCTGTAGACACTAGTCGGATACTTTCTTGCGCTGATTACCTGCATCAGGTGCAGGGTACCTTGCGAATGCTTGAATTATATGCTCCCGCAATGGTGGCCGAGGAAATGGAACGGCTGGCCAAGGTGATGCAAGTCGATGGAGTCAATGATCGCGAGGAAGCCTGTGCAGTACTGATGCGCGGCACTCTATTGCTGCCTGATTACCTGGAACGCTTGCAGAACGGTCATCGGGATATTCCAATTGTTCTTCTACCTCTGCTTAACGAGATCCGTGCTGCGCGTGGCGAATCAAGATTGAATGAGAATGTGTTATTTGCTTTCGACCCTGAGGTACGCAATGCCACTGAGGTTGAACTTGATCATGCACGTAGCAGTCTGACTGGATGTAATCGCCAACTGTTGGATACAGCTGCCAGTGCAGTCAAGGAAGAATTGCTCCGAGTCAAAGAAGCTTTGGATCTGTATCTGCGTATCGGTGGCGATGTTACTGATTTAAGGACGCAGATTACCGAACTGAGTAGTGTTGCTGATACTTTAGCAATGATGGGTTTGGGCATGGCTGGCAGCTTAGTCCTGCAACAGCGTGATGCGTTATTGCGTATCGTTGAATCTGATGAGAAAGCTGATGAGGCGCTGTTGTTAGAGATCGCTGGCGCATTGCTCCATGTCGATGCTTCCTTGGACAACCAAGTCGCCAACTTGGGTGCAGAGACTGATGCGGATGTAGTTCTGGCAAACGCAGAAACACGTCGGACGTTAGATGTTCTGGCGCATGAGGCGATTAGCAATTTTACTGCAGCCCGTGAATGCTTTATTGCTTTCATTGAGAGTAATTGGGAGCAAGCGCGCTTGCTTAAGGTACCAGGTTTGCTCAGCGAAGTTGGCGGTGCGTTGTCAATTCTTGAGTTGTCACAGGCTGCAAGCTATCTGGAGGGTGTACGCCGTTATATCGAGTGTGAGCTAATTACCAAACGTCGTGTGCCTGCTGCTCGTCAGTTGGACACTCTGGCTGATGCGATGGCCAGTTTGGAATACTATTTAGAAGCGTTGCGTGAGAGACGTCCTGGACGTGAGGACATACTCGAAATCACACGTAACAGTCTGGAAGCACTGTCTTACTGGCCCATCCCTGCTGAAGAGGGGGATAGCGTTGGTTCCCAACAGAGTACAGATGTGCTGACTTTCTCTGCT---------------------CCTGACGAAGCGCTACCAGAACTGACTGTGGTTGAAGATGGAACGGTTACCTTTCAGGAGGCGGTATCACAATCCCTTACATTAGTTGAGCCAGAAAGCGCCGACATCTTCGACGCATCGTTGAGGGAGCTGGTGCAGCCCATTGTTACTGATCTATATGAAGGAGATCGACGCA---GCGAGTTGCCCACTGAATCCATGCCTGACGATGAGCCGGTTATCCAAAGTATACC-TACTGTTGTTGCACCGCTATCGTCTGGAGGTTTCGAAGATGATGTTGGGGTGATTATCGACAGTGATATCCGGGATGTATTTCTTGAGGAGCTTGATGAAGAGCAGGGTAATCTACGACGCTTGCTGACGATCTGGGGTACTGCGCCGGATGACATGGACAGTTTGCGTCAGATCCGTCGTGTGTTTCATACCCTCAAAGGAAGTGGCCGATTGGTTGGGGCTCTCACCTTGGGTCATTTTGCGTGGAAGATCGAGAACCTGATTAATCGTGTCCTGGATGGTTCACGTGCAGCGAGTCCGGCTGTTGTCGCACTGGTCGAACGTGCCTGTGAAGTGGTACTTCCGGAGATGAATGCCGCTTTACGTGGTAAGGCTTCGATCAGCACTGATTTAGAAGCAACTCAGGCGCTGATTGATTTGGTTGCATCAGGTGAGGAGGCGTTCTATACGTCGCCAGATAGCATTGCTGACGACTCAGCCACATTAAAGTTGGTACCTCAGCTGATTGAGGGGGGCGCGCCTTTTTTCGTGGACAGTGTACTGCGTGAAATCCTTGAAGCCGAGATTGCTAACCATTTGGATACTATCAAGGATTGGTTAAATACTGCTGCTGGCCAATCTTACTCAGTCAACGAGTCATTACTGCGTGCCGTACACACGTTGAATGGCGCTTTCGCTATGACTGAGATGCCGGAAATTACCCAGGTGATGCAGTCTGCGGAGACTTATATTAAGCGCCTGCTTACTAAGCACCAAAAAGCCAGCGTTGAAGGGGTGGGTGTATTATCGGCAATGGCAACAGCGATTGCCGATACCTTGACTGCGTTGCGGAGTGATTCCCCGCGTATTCCTTCGTTTGTGTCTTTGGTCTCATGCTTGTCTGAATTAGTGACGACAATGCCTGATGATGGCCAGTCGCAACAGCAGTACTTTGAAAGTGTGGCAGAACAAAACCTTAAAAGTGTCCCGGAGCAAACACAGGATGTGTCGCTAAGTAACGATGTATTGACTGATGTATACGATTTAAGTGTTAACTTGGATGTGCTTGAGCCATTAAATGCTGTAGTCGAGCCAGAAAGGCCTATTGTTGATAGACCTCAGCAGGAGGTAGTGCATCAATACGACAATGTGGCCGCATCGACAATGAGTGATGTGGTGGCAGCTGACACCAACTTAGATGTAGCAGCACATCAATACGACCTTGTTTCTGGTAACGAGTCACCTGCTAATGAACTTGGGTTGCTGGCTTTTGATGAACCAGCTTTTGAGTTGGTCGATCTCTTCGTTGAGGAGAGTAGCGACCTGCTTGACCATTGTGACAATTTGTTAGCAAAGCTGAATGAAGCCCCACAAGACCGTGAGTTATTGGTTGGTTTACAACGTGACTTGCATACGCTTAAAGGCGGAGCACGTATGGCTGGGATCAATGCGATTGGTGATCTGGGTCATAGCATTGAGTCGATGTTGGAATCAGTCATGGCTGATTACATTATGCTCAATCGTGATGATATGCGCTTGCTGGAATACAGCTTTGATTATTTGCATCAGATGTTGACACAGACGCGCCAACATCGCGTTGTGACGATGCCCAGCGATCTGGTCGCAACTCTCAAAGCACGTACACAGGGTGCTACGCATGATGGCATGTCAAACTTTGGTGATGTTGCCGAGCGTTCCTTAATTGCTGATGTTTCTTCAAGTACTCTTCTTGATAAAGAATCACAGGTTCTTCCAGATACGCCTGTCATACTCCCTCCGCTGTCGTCGCCAATCCCTTTGGAAGGTCAAGACGAGGACAGCTCTCTGGAACGTTTGGTTCAGGAGCAGGTACGCGTACGTGCTGATCTTCTTGATCGCTTGGTCAACCATGCTGGCGAAGTTGCTATCTATCGTTCGCAATTGGAGCAGCGTTTAAGTGCTTTTCGTAATGCGATGTCTGAGTTGGGTCGTACCAACAC-GCGTCTGCGCGATCAGTTACGTCGACTTGATTTGGAAACTGAAGCGCAGATTGTAGCGCGTTACCAGCACGAAAAAAGCCTAGTTTCACGTGACTTCGATCCATTGGAATTGGACCGTTTTTCCACTTTGCAACAACTCAGTCGTGCGTTAAACGAATCTGCAGCTGATTTGACGGGTCTACAAGGGGTACTCGACGAGCTGGCACGTCAATACGATGGCCTACTGCAGCAGCAATTTCGGGTTAGCTCAGAGTTACAAGATGGGCTGATGCGTGCACGCATGGTGCCTTTCAATAGCATCTTGCCGCGTTTGCGTCGTGTGGTGCGTCAAGCTGAAGCCGATACTAACAAGCATGTGCATTTAGTGCTGGAAGGTACTCACGGTGAGTTGGATCGCAACGTGATAGATCGTATGGTAGCGCCATTAGAACACATGCTGCGCAATGCGGTAGCACACGGTCTTGAGATGCCTGAGAAACGCCGCGCTGCTGGAAAAGCTGATGAGGGTACGATCACGATTCAGCTGCAACGCGAAGGTTCTGAAATCCTGTTAAAGGTTTCCGACGATGGAGCTGGTTTGGATCGAGATGCGATTCAGCGTCGTGCCAAGCAGCGTGGTTTGATTCCGATAGATGTCAATCTTAGTGATGCAGAGTTGGATGGACTTATTTTCACCTCTGGGTTCACTACTTATGATGAGGTTAATCAGCTTGCTGGTCGTGGCGTTGGTATGGATGTCGTACGTAGCGAAGTGAGTCAGCTCGGTGGTTCGGTTAGCATCAACTCATTACGCGGTCACGGCGTAACCTTCACTCTGCGTCTACCGCAGACACTAGCTGTGACCCAGGCAGTATTCATTCGGATCGGTCAGAGCACCTTTGCAGTTCCGGTGGCTTCAGTGATTGGTATCGGACGGATTGCACATGAACGCTACAAATCTGACCATGAAAGCTACCATTACGATGGAGAACAGTACGTATTGTATGACCTAGGTTTCCTGATTGGGCAGCCTGGAATTCATGCTGATCGCCAACAGGTGCCATTATTATTGGTGCGCACTGGTGATTTGCGCGTTGCAGTAGCAGTCGACGAAGTGCTGGGCAATCGGGAAATTGTGGTCAAACCGGTTGGATTGCAGATCGCTTCGGTACCAGGGATCTATGGAGCTACGATCACTGGTGACGGTTGTGTGATTGTGATTCTGGATTTAGCGCCTTTGGTGCGTCGCTATTTAAATCAGCCGATTCATTTGGAGGTTGAAGAAGCACCGGTTACTCAGTCTCAGATGCCATTGGTCATGGTAGTCGATGATTCGCTCACCATGCGTAAGGTAACTAGCCGAGTATTGGAACGCCATAACTTCAGTGTTAGCGTTGCTCGCGATGGTATTGAAGCACTGGAACTGCTTGAAGAACGCATCCCAGACTTGATGTTGTTGGACATTGAGATGCCACGCATGGATGGTTACGAACTAGTCGCTGCTATGCGCGCTGATGATCGCTTCAAGAGTATACCTATTCTAATGATTACCTCTCGCAGCGGTGACAAACATCGTCAACGTGCCTTTGAAATTGGTGTGCAGCGCTATCTTGGGAAACCTTACCAAGAATTTGATTTGATGAAAAATGTATATGATTTATTAGGGGTTGTTCGTGTCCGGGAATGA
>xylefasFb7
ATGAACGCACTTCGTGATGCGATGAGCCATGCTGTGCTTGGCTGGGTAAAGCCTGATCTGGATGAAGCTTTGGGCCAAGCACGTCAGGAGATTGAGTTATTCGTTGAGAACCCTGTAGACACTAGTCGGATACTTTCTTGCGCTGATTACCTGCATCAGGTGCAAGGTACCTTGCGAATGCTTGAATTATATGCTCCCGCAATGGTGGCCGAGGAAATGGAACGGCTGGCCAAGGTGATGCAAGTCGATGGAGTCAATGATCGCGAGGAAGCCTGTGCAGTACTGATGCGCGGCACTCTATTGCTGCCTGATTACCTGGAACGCTTGCAGAACGGTCATCGGGATATTCCAATTGTTCTTCTGCCTCTGCTTAACGAGATCCGTGCTGCGCGTGGCGAATCAAGATTGAATGAGAATGTGTTATTTGCTTTCGACCCTGAGGTGCGCAATGCCACTGAGGTTGAACTTGATCATGCACGTAGCAGTCTGACTGGGTGTAATCGCCAACTGTTGGATACAGCTGCCAGTGCAGTCAAGGAAGAGTTGCTCCGAGTCAAAGAAGCTTTGGATCTGTATCTGCGTATCGGCGGCGATGTTACTGATTTAAGGACGCAGATCACCGAACTGAGTAGTGTTGCTGATACTTTAGCAATGATGGGTTTGGGCATGGCTGGCAGCTTGGTCCTGCAACAGCGTGATGCGTTATTGCGTATCGTTGAATCCGATGAGAAAGCTGATGAGGCGCTGTTGTTGGAGATTGCTGGCGCATTGCTCCATGTCGATGCTTCCTTGGACAACCAAGTCGCCAACTTGGGTGCAGAGGCTGATGCGGATGTGGTGCTGGCAAACGCAGAAACACGTCGGACGTTAGATGTTCTGGCGCATGAGGCGATTAGCAATTTTACTGCAGCCCGTGAATGCTTTATTGCTTTCATTGAGAGTAATTGGGACCAAGCGCGCTTGCTTAAGGTACCAGGTTTGCTCAGCGAAGTTGGCGGTGCGTTGTCAATTCTTGAGTTGTCACAGGCTGCAAGCTATCTGGAGGGTGTACGCCGTTATATCGAGTGTGAGCTAATTACCAAACGTCGTGTGCCTGCTGCTCGTCAGTTGGACACTCTGGCTGATGCGATGGCCAGTTTGGAATACTATTTAGAAGCGTTGCGTGAGAGACGTCCTGGACGTGAGGACATACTCGAAATCACACGTAACAGTCTGGAAGCACTGTCTTACTGGCCCATCCCTGCTGAAGAGGGGGATAGCGTTGGTTCCCAACAGAGTACAGATGTGCTGACTTTCTCTGCT---------------------CCTGACGAAGCGCTACCAGAACTGACTGTGGTTGAAGATGGAACGGTTACCTTTCAGGAGGCGGTATCACAATCCCTTACATTAGTTGAGCCAGAAAGCGCCGACATCTTCGACGCATCGTTGAGGGAGCTGGTGCAGCCCATTGTTACTGATCTATATGAAGGAGATCGACGCA---GCGAGTTGCCCACTGAATCCATGCCTGACGATGAGCCGGTTATCCAAAGTATACC-TACTGTTGTTGCACCGCTATCGTCTGGAGGTTTCGAAGATGATGTTGGGGTGATTATCGACAGTGATATCCGGGATGTATTTCTTGAGGAGCTTGATGAAGAGCAGGGTAATCTACGACGCTTGCTGACGATCTGGGGTACTGCGCCGGATGACATGGACAGTTTGCGTCAGATCCGTCGTGTGTTTCATACCCTCAAAGGAAGTGGCCGATTGGTTGGGGCTCTCACCTTGGGTCATTTTGCGTGGAAGATCGAGAACCTGATTAATCGTGTCCTGGATGGTTCACGTGCAGCGAGTCCGGCTGTTGTCGCACTGGTCGAACGTGCCTGTGAAGTGGTACTTCCGGAGATGAATGCCGCTTTACGTGGTAAGGCTTCGATCAGCACTGATTTAGAAGCAACTCAGGCGCTGATTGATTTGGTTGCATCAGGTGAGGAGGCGTTCTATACGTCGCCAGATAGCATTGCTGACGACTCAGCCACATTAAAGTTGGTACCTCAGCTGATTGAGGGGGGCGCGCCTTTTTTCGTGGACAGTGTACTGCGTGAAATCCTTGAAGCCGAGATTGCTAACCATTTGGATACTATCAAGGATTGGTTAAATACTGCTGCTGGCCAATCTTACTCAGTCAACGAGTCATTACTGCGTGCCGTACACACGTTGAATGGCGCTTTCGCTATGACTGAGATGCCGGAAATTACCCAGGTGATGCAGTCTGTGGAGACTTATATTAAGCGCCTGCTTACTAAGCACCAAAAAGCCAGCGTTGAAGGGGTGGGTGTATTATCGGCAATGGCAACAGCGATTGCCGATACCTTGACTGCGTTGCGGAGTGATTCCCCGCGTATTCCTTCGTTTGTGTCTTTGGTCTCATGCTTGTCTGAATTAGTGACGACAATGCCTGATGATGGCCAGTCGCAACAGCAGTACTTTGAAAGTGTGGCAGAACAAAACCTTAAAAGTGTCCCGGAGCAAACACAGGATGTGTCGCTAAGTAACGATGTATTGACTGATGTATACGATTTAAGTGTTAACTTGGATGTGCTTGAGCCATTAAATGCTGTAGTCGAGCCAGAAAGGCCTATTGTTGATAGACCTCAGCAGGAGGTAGTGCATCAATACGACAATGTGGCCGCATCGACAATGAGTGATGTGGTGGCAGCTGACACCAACTTAGATGTAGCAGCACATCAATACGACCTTGTTTCTGGTAACGAGTCACCTGCTAATGAACTTGGGTTGCTGGCTTTTGATGAACCAGCTTTTGAGTTGGTCGATCTCTTCGTTGAGGAGAGTAGCGACCTGCTTGACCATTGTGACAATTTGTTAGCAAAGCTGAATGAAGCCCCACAAGACCGTGAGTTATTGGTTGGTTTACAACGTGACTTGCATACGCTTAAAGGCGGAGCACGTATGGCTGGGATCAATGCGATTGGTGATCTGGGTCATAGCATTGAGTCGATGTTGGAATCAGTCATGGCTGATTACATTATGCTCAATCGTGATGATATGCGCTTGCTGGAATACAGCTTTGATTATTTGCATCAGATGTTGACACAGACGCGCCAACATCGCGTTGTGACGATGCCCAGCGATCTGGTCGCAACTCTCAAAGCACGTACACAGGGTGCTACGCATGATGGCATGTCAAACTTTGGTGATGTTGCCGAGCGTTCCTTAATTGCTGATGTTTCTTCAAGTACTCTTCTTGATAAAGAATCACAGGTTCTTCCAGATACGCCTGTCATACTCCCTCCGCTGTCGTCGCCAATCCCTTTGGAAGGTCAAGACGAGGACAGCTCTCTGGAACGTTTGGTTCAGGAGCAGGTACGCGTACGTGCTGATCTTCTTGATCGCTTGGTCAACCATGCTGGCGAAGTTGCTATCTATCGTTCGCAATTGGAGCAGCGTTTAAGTGCTTTTCGTAATGCGATGTCTGAGTTGGGTCGTACCAACAC-GCGTCTGCGCGATCAGTTACGTCGACTTGATTTGGAAACTGAAGCGCAGATTGTAGCGCGTTACCAGCACGAAAAAAGCCTAGTTTCACGTGACTTCGATCCATTGGAATTGGACCGTTTTTCCACTTTGCAACAACTCAGTCGTGCGTTAAACGAATCTGCAGCTGATTTGACGGGTCTACAAGGGGTACTCGACGAGCTGGCACGTCAATACGATGGCCTACTGCAGCAGCAATTTCGGGTTAGCTCAGAGTTACAAGATGGGCTGATGCGTGCACGCATGGTGCCTTTCAATAGCATCTTGCCGCGTTTGCGTCGTGTGGTGCGTCAAGCTGAAGCCGATACTAACAAGCATGTGCATTTAGTGCTGGAAGGTACTCACGGTGAGTTGGATCGCAACGTGATAGATCGTATGGTAGCGCCATTAGAACACATGCTGCGCAATGCGGTAGCACACGGTCTTGAGATGCCTGAGAAACGCCGCGCTGCTGGAAAAGCTGATGAGGGTACGATCACGATTCAGCTGCAACGCGAAGGTTCTGAAATCCTGTTAAAGGTTTCCGACGATGGAGCTGGTTTGGATCGAGATGCGATTCAGCGTCGTGCCAAGCAGCGTGGTTTGATTCCGATAGATGTCAATCTTAGTGATGCAGAGTTGGATGGACTTATTTTCACCTCTGGGTTCACTACTTATGATGAGGTTAATCAGCTTGCTGGTCGTGGCGTTGGTATGGATGTCGTACGTAGCGAAGTGAGTCAGCTCGGTGGTTCGGTTAGCATCAACTCATTACGCGGTCACGGCGTAACCTTCACTCTGCGTCTACCGCAGACACTAGCTGTGACCCAGGCAGTATTCATTCGGATCGGTCAGAGCACCTTTGCAGTTCCGGTGGCTTCAGTGATTGGTATCGGACGGATTGCACATGAACGCTACAAATCTGACCATGAAAGCTACCATTACGATGGAGAACAGTACGTATTGTATGACCTAGGTTTCCTGATTGGGCAGCCTGGAATTCATGCTGATCGCCAACAGGTGCCATTATTATTGGTGCGCACTGGTGATTTGCGCGTTGCAGTAGCAGTCGACGAAGTGCTGGGCAATCGGGAAATTGTGGTCAAACCGGTTGGATTGCAGATCGCTTCGGTACCAGGGATCTATGGAGCTACGATCACTGGTGACGGTTGTGTGATTGTGATTCTGGATTTAGCGCCTTTGGTGCGTCGCTATTTAAATCAGCCGATTCATTTGGAGGTTGAAGAAGCACCGGTTACTCAGTCTCAGATGCCATTGGTCATGGTAGTCGATGATTCGCTCACCATGCGTAAGGTAACTAGCCGAGTATTGGAACGCCATAACTTCAGTGTTAGCGTTGCTCGCGATGGTATTGAAGCACTGGAACTGCTTGAAGAACGCATCCCAGACTTGATGTTGTTGGACATTGAGATGCCACGCATGGATGGTTACGAACTAGTCGCTGCTATGCGCGCTGATGATCGCTTCAAGAGTATACCTATTCTAATGATTACCTCTCGCAGCGGTGACAAACATCGTCAACGTGCCTTTGAAATTGGTGTGCAGCGCTATCTTGGGAAACCTTACCAAGAATTTGATTTGATGAAAAATGTATATGATTTATTAGGGGTTGTTCGTGTCCGGGAATGA
>xylefaOLS9
ATGAACGCACTTCGTGATGCGATGAGCCATGCTGTGCTTGGCTGGGTAAAGCCTGATCTGGATGAAGCTTTGGGCCAAGCACGTCAGGAGATTGAGTTATTCGTTGAGAACCCTGTAGACACTAGTCGGATACTTTCTTGCGCTGATTACCTGCATCAGGTGCAAGGTACCTTGCGAATGCTTGAATTATATGCTCCCGCAATGGTGGCCGAGGAAATGGAACGGCTGGCCAAGGTGATGCAAGTCGATGGAGTCAATGATCGCGAGGAAGCCTGTGCAGTACTGATGCGCGGCACTCTATTGCTGCCTGATTACCTGGAACGCTTGCAGAACGGTCATCGGGATATTCCAATTGTTCTTCTACCTCTGCTTAACGAGATCCGTGCTGCGCGTGGCGAATCAAGATTGAATGAGAATGTGTTATTTGCTTTCGACCCTGAGGTACGCAATGCCACTGAGGTTGAACTTGATCATGCACGTAGCAGTCTGACTGGATGTAATCGCCAACTGTTGGATACAGCTGCCAGTGCAGTCAAGGAAGAATTGCTCCGAGTCAAAGAAGCTTTGGATCTGTATCTGCGTATCGGTGGCGATGTTACTGATTTAAGGACGCAGATTGCCGAACTGAGTAGTGTTGCTGATACTTTAGCAATGATGGGTTTGGGCATGGCTGGCAGCTTAGTCCTGCAACAGCGTGATGCGTTATTGCGTATCGTTGAATCTGATGAGAAAGCTGATGAGGCGCTGTTGTTAGAGATCGCTGGCGCATTGCTCCATGTCGATGCTTCCTTGGACAACCAAGTCGCCAACTTGGGTGCAGAGACTGATGCGGATGTAGTTCTGGCAAACGCAGAAACACGTCGGACGTTAGATGTTCTGGCGCATGAGGCGATTAGCAATTTTACTGCAGCCCGTGAATGCTTTATTGCTTTCATTGAGAGTAATTGGGAGCAAGCGCGCTTGCTTAAGGTACCAGGTTTGCTCAGCGAAGTTGGCGGTGCGTTGTCAATTCTTGAGTTGTCACAAGCTGCAAGCTATCTGGAGGGTGTACGCCGTTATATCGAGTGTGAGCTAATTACCAAGCGTCGTGTGCCTGCTGCTCGTCAGCTGGACACTCTGGCTGATGCGATGGCCAGTTTGGAATACTACTTAGAAGCGTTGCGTGAGAGACGTCCTGGACGTGAGGACATACTCGAAATCACACGTAACAGTCTGGAAGCACTCTCTTACTGGCCCATCCCTGCTGAAGAGGGGGATAGCGTTGGTTCCCAACAGAGTACAGATGTGCTGACTTTCTCTGCTGTGGCTACAGAATCTATGTCACCTGACGAAGCGCTACCAGAACTGACTGTGGTTGAAGATGGAACGGTTACCTTTCAGGAGGCGGTATCACAATCCCTTACATTAGTTGAGCCAGAAAGCGCCGACATCTTCGACGCATCGTTGAGGGAGCTGGTGCAGCCCATTGTTACTGATCTATATGAAGGAGATCGACGCA---GCGAGTTGCCCACTGAATCCATGCCTGACGATGAGCCGGTTATCCAAAGTATACC-TACTGTTGTTGCACCGCTATCGTCTGGAGGTTTCGAAGATGATGTTGGGGTGATTATCGACAGTGATATCCGGGATGTATTTCTTGAGGAGCTTGATGAAGAGCAGGGTAATCTACGACGCTTGCTGACGATCTGGGGTACTGCGCCGGATGACATGGACAGTTTGCGTCAGATCCGTCGTGTGTTTCATACCCTCAAAGGAAGTGGCCGATTGGTTGGGGCTCTCACCTTGGGTCATTTTGCGTGGAAGATCGAGAACCTGATTAATCGTGTCCTGGATGGTTCACGTGCAGCGAGTCCGGCTGTTGTCGCACTGGTCGAACGTGCCTGTGAAGTGGTACTTCCGGAGATGAATGCCGCTTTACGTGGTAAGGCTTCGATCAGCACTGATTTAGAAGCAACTCAGGCGCTGATTGATTTGGTTGCATCAGGTGAGGAGGCGTTCTATACGTCGCCAGATAGCATTGCTGACGACTCAGCCACATTAAAGTTGGTACCTCAGCTGATTGAGGGGGGCGCGCCTTTTTTCGTGGACAGTGTACTGCGTGAAATCCTTGAAGCCGAGATTGCTAACCATTTGGATACTATCAAGGATTGGTTAAATACTGCTGCTGGCCAATCTTACTCAGTCAACGAGTCATTACTGCGTGCCGTACACACGTTGAATGGCGCTTTCGCTATGACTGAGATGCCGGAAATTACCCAGGTGATGCAGTCTGCGGAGACTTATATTAAGCGCCTGCTTACTAAGCACCAAAAAGCCAGCGTTGAAGGGGTGGGTGTATTATCGGCAATGGCAACAGCGATTGCCGATACCTTGACTGCGTTGCGGAGTGATTCCCCGCGTATTCCTTCGTTTGTGTCTTTGGTCTCATGCTTGTCTGAATTAGTGACGACAATGCCTGATGATGGCCAGTCGCAACAGCAGTACTTTGAAAGTGTGGCAGAACAAAACCTTGAAAGTGTCCCGGAGCAAACACAGGATGTGTCGCTAAGTAACGATGTATTGACTGATGTATACGATTTAAGTGTTAACTTGGATGTGCTTGAGCCATTAAGTGCTGTAGTCGAGCCAGAAAGGCCTATTGTTGATAGACCTCAGCAGGAGGTAGTGCATCAATACGACAATGTGGCCGCATCGACAATGAGTGATGTGGTGGCAGCTGACACCAACTTAGATGTAGCAGCACATCAATACGACCTTGTTTCTGGTAACGAGTCACCTGCTGATGAACTTGGGTTGCTGGCTTTTGATGAACCAGCTTTTGAGTTGGTCGATCTCTTCGTTGAGGAGAGTAGCGACCTGCTTGACCATTGTGACAATTTGTTAGCAAAGCTGAATGAAGCCCCACAAGACCGTGAGTTATTGGTTGGTTTACAACGTGACTTGCATACGCTTAAAGGCGGAGCACGTATGGCTGGGATCAATGCGATTGGTGATCTGGGTCATAGCATTGAGTCGATGTTGGAATCAGTCATGGCTGATTACATTATGCTCAATCGTGATGATATGCGCTTGCTGGAATACAGCTTTGATTATTTGCATCAGATGTTGACACAGACGCGCCAACATCGCGTTGTGACGATGCCCAGCGATCTGGTCGCAACTCTCAAAGCACGTACACAGGGTGCTACGCATGATGGCATGTCAAACTTTGGTGATGTTGCCGAGCGTTCCTTAATTGCTGATGTTTCTTCAAGTACTCTTCTTGATAAAGAATCACAGGTTCTTCCAGATACGCCTGTCATACTCCCTCCGCTGTCGTCGCCAATCCCTTTGGAAGGTCAAGACGAGGACAGCTCTCTGGAACGTTTGGTTCAGGAGCAGGTACGCGTACGTGCTGATCTTCTTGATCGCTTGGTCAACCATGCTGGCGAAGTTGCTATCTATCGTTCGCAATTGGAGCAGCGTTTAAGTGCTTTTCGTAATGCGATGTCTGAGTTGGGTCGTACCAACAC-GCGTCTGCGCGATCAGTTACGTCGACTTGATTTGGAAACTGAAGCGCAGATTGTAGCGCGTTACCAGCACGAAAAAAGCCTAGTTTCACGTGACTTCGATCCATTGGAATTGGACCGTTTTTCCACTTTGCAACAACTCAGTCGTGCGTTAAACGAATCTGCAGCTGATTTGACGGGTCTACAAGGGGTACTCGACGAGCTGGCACGTCAATACGATGGCCTACTGCAGCAGCAATTTCGGGTTAGCTCAGAGTTACAAGATGGGCTGATGCGTGCACGCATGGTGCCTTTCAATAGCATCTTGCCGCGTTTGCGTCGTGTGGTGCGTCAAGCTGAAGCCGATACTAACAAGCATGTGCATTTAGTGCTGGAAGGTACTCACGGTGAGTTGGATCGCAACGTGATAGATCGTATGGTAGCGCCATTAGAACACATGCTGCGCAATGCGGTAGCACACGGTCTTGAGATGCCTGAGAAACGCCGCGCTGCTGGAAAAGCTGATGAGGGTACGATCACGATTCAGCTGCAACGCGAAGGTTCTGAAATCCTGTTAAAGGTTTCCGACGATGGAGCTGGTTTGGATCGAGATGCGATTCAGCGTCGTGCCAAGCAGCGTGGTTTGATTCCGATAGATGTCAATCTTAGTGATGCAGAGTTGGATGGACTTATTTTCACCTCTGGGTTCACTACTTATGATGAGGTTAATCAGCTTGCTGGTCGTGGCGTTGGTATGGATGTCGTACGTAGCGAAGTGAGTCAGCTCGGTGGTTCGGTTAGCATCAACTCAGTACGCGGTCACGGCGTAACCTTCACTCTGCGTCTACCGCAGACACTAGCTGTGACCCAGGCAGTATTCATTCGGATCGGTCAGAGCACCTTTGCAGTTCCGGTGGCTTCAGTGATTGGTATCGGACGGATTGCACATGAACGCTACAAATCTGACCATGAAAGCTACCATTACGATGGAGAACAGTACGTATTGTATGACCTAGGTTTCCTGATTGGGCAGCCTGGAATTCATGCTGATCGCCAACAGGTGCCATTATTATTGGTGCGCACTGGTGATTTGCGCGTTGCAGTAGCAGTCGACGAAGTGCTGGGCAATCGGGAAATTGTGGTCAAACCGGTTGGATTGCAGATCGCTTCGGTACCAGGGATCTATGGAGCTACGATCACTGGTGACGGTTGTGTGATTGTGATTCTGGATTTAGCGCCTTTGGTGCGTCGCTATTTAAATCAGCCGATTCATTTGGAGGTTGAAGAAGCACCGGTTACTCAGTCTCAGATGCCATTGGTCATGGTAGTCGATGATTCGCTCACCATGCGTAAGGTAACTAGCCGCGTATTGGAACGCCATAACTTCAGTGTTAGCGTTGCTCGCGATGGTATTGAAGCACTGGAACTGCTTGAAGAACGCATCCCAGACTTGATGTTGTTGGACATTGAGATGCCACGCATGGATGGTTATGAACTAGTCGCTGCTATGCGCGCTGATGATCGCTTCAAGAGTATACCTATTCTAATGATTACCTCTCGCAGCGGTGACAAACATCGTCAACGTGCCTTTGAAATTGGTGTGCAGCGCTATCTTGGGAAACCTTACCAAGAATTTGATTTGATGAAAAATGTATATGATTTATTAGGGGTTGTTCGTGTCCGGGAATGA
>xylefaOLS8
ATGAACGCACTTCGTGATGCGATGAGCCATGCTGTGCTTGGCTGGGTAAAGCCTGATCTGGATGAAGCTTTGGGCCAAGCACGTCAGGAGATTGAGTTATTCGTTGAGAACCCTGTAGACACTAGTCGGATACTTTCTTGCGCTGATTACCTGCATCAGGTGCAAGGTACCTTGCGAATGCTTGAATTATATGCTCCCGCAATGGTGGCCGAGGAAATGGAACGGCTGGCCAAGGTGATGCAAGTCGATGGAGTCAATGATCGCGAGGAAGCCTGTGCAGTACTGATGCGCGGCACTCTATTGCTGCCTGATTACCTGGAACGCTTGCAGAACGGTCATCGGGATATTCCAATTGTTCTTCTACCTCTGCTTAACGAGATCCGTGCTGCGCGTGGCGAATCAAGATTGAATGAGAATGTGTTATTTGCTTTCGACCCTGAGGTACGCAATGCCACTGAGGTTGAACTTGATCATGCACGTAGCAGTCTGACTGGATGTAATCGCCAACTGTTGGATACAGCTGCCAGTGCAGTCAAGGAAGAATTGCTCCGAGTCAAAGAAGCTTTGGATCTGTATCTGCGTATCGGTGGCGATGTTACTGATTTAAGGACGCAGATTGCCGAACTGAGTAGTGTTGCTGATACTTTAGCAATGATGGGTTTGGGCATGGCTGGCAGCTTAGTCCTGCAACAGCGTGATGCGTTATTGCGTATCGTTGAATCTGATGAGAAAGCTGATGAGGCGCTGTTGTTAGAGATCGCTGGCGCATTGCTCCATGTCGATGCTTCCTTGGACAACCAAGTCGCCAACTTGGGTGCAGAGACTGATGCGGATGTAGTTCTGGCAAACGCAGAAACACGTCGGACGTTAGATGTTCTGGCGCATGAGGCGATTAGCAATTTTACTGCAGCCCGTGAATGCTTTATTGCTTTCATTGAGAGTAATTGGGAGCAAGCGCGCTTGCTTAAGGTACCAGGTTTGCTCAGCGAAGTTGGCGGTGCGTTGTCAATTCTTGAGTTGTCACAAGCTGCAAGCTATCTGGAGGGTGTACGCCGTTATATCGAGTGTGAGCTAATTACCAAGCGTCGTGTGCCTGCTGCTCGTCAGCTGGACACTCTGGCTGATGCGATGGCCAGTTTGGAATACTACTTAGAAGCGTTGCGTGAGAGACGTCCTGGACGTGAGGACATACTCGAAATCACACGTAACAGTCTGGAAGCACTCTCTTACTGGCCCATCCCTGCTGAAGAGGGGGATAGCGTTGGTTCCCAACAGAGTACAGATGTGCTGACTTTCTCTGCTGTGGCTACAGAATCTATGTCACCTGACGAAGCGCTACCAGAACTGACTGTGGTTGAAGATGGAACGGTTACCTTTCAGGAGGCGGTATCACAATCCCTTACATTAGTTGAGCCAGAAAGCGCCGACATCTTCGACGCATCGTTGAGGGAGCTGGTGCAGCCCATTGTTACTGATCTATATGAAGGAGATCGACGCA---GCGAGTTGCCCACTGAATCCATGCCTGACGATGAGCCGGTTATCCAAAGTATACC-TACTGTTGTTGCACCGCTATCGTCTGGAGGTTTCGAAGATGATGTTGGGGTGATTATCGACAGTGATATCCGGGATGTATTTCTTGAGGAGCTTGATGAAGAGCAGGGTAATCTACGACGCTTGCTGACGATCTGGGGTACTGCGCCGGATGACATGGACAGTTTGCGTCAGATCCGTCGTGTGTTTCATACCCTCAAAGGAAGTGGCCGATTGGTTGGGGCTCTCACCTTGGGTCATTTTGCGTGGAAGATCGAGAACCTGATTAATCGTGTCCTGGATGGTTCACGTGCAGCGAGTCCGGCTGTTGTCGCACTGGTCGAACGTGCCTGTGAAGTGGTACTTCCGGAGATGAATGCCGCTTTACGTGGTAAGGCTTCGATCAGCACTGATTTAGAAGCAACTCAGGCGCTGATTGATTTGGTTGCATCAGGTGAGGAGGCGTTCTATACGTCGCCAGATAGCATTGCTGACGACTCAGCCACATTAAAGTTGGTACCTCAGCTGATTGAGGGGGGCGCGCCTTTTTTCGTGGACAGTGTACTGCGTGAAATCCTTGAAGCCGAGATTGCTAACCATTTGGATACTATCAAGGATTGGTTAAATACTGCTGCTGGCCAATCTTACTCAGTCAACGAGTCATTACTGCGTGCCGTACACACGTTGAATGGCGCTTTCGCTATGACTGAGATGCCGGAAATTACCCAGGTGATGCAGTCTGCGGAGACTTATATTAAGCGCCTGCTTACTAAGCACCAAAAAGCCAGCGTTGAAGGGGTGGGTGTATTATCGGCAATGGCAACAGCGATTGCCGATACCTTGACTGCGTTGCGGAGTGATTCCCCGCGTATTCCTTCGTTTGTGTCTTTGGTCTCATGCTTGTCTGAATTAGTGACGACAATGCCTGATGATGGCCAGTCGCAACAGCAGTACTTTGAAAGTGTGGCAGAACAAAACCTTGAAAGTGTCCCGGAGCAAACACAGGATGTGTCGCTAAGTAACGATGTATTGACTGATGTATACGATTTAAGTGTTAACTTGGATGTGCTTGAGCCATTAAGTGCTGTAGTCGAGCCAGAAAGGCCTATTGTTGATAGACCTCAGCAGGAGGTAGTGCATCAATACGACAATGTGGCCGCATCGACAATGAGTGATGTGGTGGCAGCTGACACCAACTTAGATGTAGCAGCACATCAATACGACCTTGTTTCTGGTAACGAGTCACCTGCTGATGAACTTGGGTTGCTGGCTTTTGATGAACCAGCTTTTGAGTTGGTCGATCTCTTCGTTGAGGAGAGTAGCGACCTGCTTGACCATTGTGACAATTTGTTAGCAAAGCTGAATGAAGCCCCACAAGACCGTGAGTTATTGGTTGGTTTACAACGTGACTTGCATACGCTTAAAGGCGGAGCACGTATGGCTGGGATCAATGCGATTGGTGATCTGGGTCATAGCATTGAGTCGATGTTGGAATCAGTCATGGCTGATTACATTATGCTCAATCGTGATGATATGCGCTTGCTGGAATACAGCTTTGATTATTTGCATCAGATGTTGACACAGACGCGCCAACATCGCGTTGTGACGATGCCCAGCGATCTGGTCGCAACTCTCAAAGCACGTACACAGGGTGCTACGCATGATGGCATGTCAAACTTTGGTGATGTTGCCGAGCGTTCCTTAATTGCTGATGTTTCTTCAAGTACTCTTCTTGATAAAGAATCACAGGTTCTTCCAGATACGCCTGTCATACTCCCTCCGCTGTCGTCGCCAATCCCTTTGGAAGGTCAAGACGAGGACAGCTCTCTGGAACGTTTGGTTCAGGAGCAGGTACGCGTACGTGCTGATCTTCTTGATCGCTTGGTCAACCATGCTGGCGAAGTTGCTATCTATCGTTCGCAATTGGAGCAGCGTTTAAGTGCTTTTCGTAATGCGATGTCTGAGTTGGGTCGTACCAACAC-GCGTCTGCGCGATCAGTTACGTCGACTTGATTTGGAAACTGAAGCGCAGATTGTAGCGCGTTACCAGCACGAAAAAAGCCTAGTTTCACGTGACTTCGATCCATTGGAATTGGACCGTTTTTCCACTTTGCAACAACTCAGTCGTGCGTTAAACGAATCTGCAGCTGATTTGACGGGTCTACAAGGGGTACTCGACGAGCTGGCACGTCAATACGATGGCCTACTGCAGCAGCAATTTCGGGTTAGCTCAGAGTTACAAGATGGGCTGATGCGTGCACGCATGGTGCCTTTCAATAGCATCTTGCCGCGTTTGCGTCGTGTGGTGCGTCAAGCTGAAGCCGATACTAACAAGCATGTGCATTTAGTGCTGGAAGGTACTCACGGTGAGTTGGATCGCAACGTGATAGATCGTATGGTAGCGCCATTAGAACACATGCTGCGCAATGCGGTAGCACACGGTCTTGAGATGCCTGAGAAACGCCGCGCTGCTGGAAAAGCTGATGAGGGTACGATCACGATTCAGCTGCAACGCGAAGGTTCTGAAATCCTGTTAAAGGTTTCCGACGATGGAGCTGGTTTGGATCGAGATGCGATTCAGCGTCGTGCCAAGCAGCGTGGTTTGATTCCGATAGATGTCAATCTTAGTGATGCAGAGTTGGATGGACTTATTTTCACCTCTGGGTTCACTACTTATGATGAGGTTAATCAGCTTGCTGGTCGTGGCGTTGGTATGGATGTCGTACGTAGCGAAGTGAGTCAGCTCGGTGGTTCGGTTAGCATCAACTCAGTACGCGGTCACGGCGTAACCTTCACTCTGCGTCTACCGCAGACACTAGCTGTGACCCAGGCAGTATTCATTCGGATCGGTCAGAGCACCTTTGCAGTTCCGGTGGCTTCAGTGATTGGTATCGGACGGATTGCACATGAACGCTACAAATCTGACCATGAAAGCTACCATTACGATGGAGAACAGTACGTATTGTATGACCTAGGTTTCCTGATTGGGCAGCCTGGAATTCATGCTGATCGCCAACAGGTGCCATTATTATTGGTGCGCACTGGTGATTTGCGCGTTGCAGTAGCAGTCGACGAAGTGCTGGGCAATCGGGAAATTGTGGTCAAACCGGTTGGATTGCAGATCGCTTCGGTACCAGGGATCTATGGAGCTACGATCACTGGTGACGGTTGTGTGATTGTGATTCTGGATTTAGCGCCTTTGGTGCGTCGCTATTTAAATCAGCCGATTCATTTGGAGGTTGAAGAAGCACCGGTTACTCAGTCTCAGATGCCATTGGTCATGGTAGTCGATGATTCGCTCACCATGCGTAAGGTAACTAGCCGCGTATTGGAACGCCATAACTTCAGTGTTAGCGTTGCTCGCGATGGTATTGAAGCACTGGAACTGCTTGAAGAACGCATCCCAGACTTGATGTTGTTGGACATTGAGATGCCACGCATGGATGGTTATGAACTAGTCGCTGCTATGCGCGCTGATGATCGCTTCAAGAGTATACCTATTCTAATGATTACCTCTCGCAGCGGTGACAAACATCGTCAACGTGCCTTTGAAATTGGTGTGCAGCGCTATCTTGGGAAACCTTACCAAGAATTTGATTTGATGAAAAATGTATATGATTTATTAGGGGTTGTTCGTGTCCGGGAATGA
>xylefaU24D
ATGAACGCACTTCGTGATGCGATGAGCCATGCTGTGCTTGGCTGGGTAAAGCCTGATCTGGATGAAGCTTTGGGCCAAGCACGTCAGGAGATTGAGTTATTCGTTGAGAACCCTGTAGACACTAGTCGGATACTTTCTTGCGCTGATTACCTGCATCAGGTGCAAGGTACCTTGCGAATGCTTGAATTATATGCTCCCGCAATGGTGGCCGAGGAAATGGAACGGCTGGCCAAGGTGATGCAAGTCGATGGAGTCAATGATCGCGAGGAAGCCTGTGCAGTACTGATGCGCGGCACTCTATTGCTGCCTGATTACCTGGAACGCTTGCAGAACGGTCATCGGGATATTCCAATTGTTCTTCTGCCTCTGCTTAACGAGATCCGTGCTGCGCGTGGCGAATCAAGATTGAATGAGAATGTGTTATTTGCTTTCGACCCTGAGGTGCGCAATGCCACTGAGGTTGAACTTGATCATGCACGTAGCAGTCTGACTGGGTGTAATCGCCAACTGTTGGATACAGCTGCCAGTGCAGTCAAGGAAGAGTTGCTCCGAGTCAAAGAAGCTTTGGATCTGTATCTGCGTATCGGCGGCGATGTTACTGATTTAAGGACGCAGATCACCGAACTGAGTAGTGTTGCTGATACTTTAGCAATGATGGGTTTGGGCATGGCTGGCAGCTTGGTCCTGCAACAGCGTGATGCGTTATTGCGTATCGTTGAATCCGATGAGAAAGCTGATGAGGCGCTGTTGTTGGAGATTGCTGGCGCATTGCTCCATGTCGATGCTTCCTTGGACAACCAAGTCGCCAACTTGGGTGCAGAGGCTGATGCGGATGTGGTGCTGGCAAACGCAGAAACACGTCGGACGTTAGATGTTCTGGCGCATGAGGCGATTAGCAATTTTACTGCAGCCCGTGAATGCTTTATTGCTTTCATTGAGAGTAATTGGGACCAAGCGCGCTTGCTTAAGGTACCAGGTTTGCTCAGCGAAGTTGGCGGTGCGTTGTCAATTCTTGAGTTGTCACAGGCTGCAAGCTATCTGGAGGGTGTACGCCGTTATATCGAGTGTGAGCTAATTACCAAACGTCGTGTGCCTGCTGCTCGTCAGTTGGACACTCTGGCTGATGCGATGGCCAGTTTGGAATACTATTTAGAAGCGTTGCGTGAGAGACGTCCTGGACGTGAGGACATACTCGAAATCACACGTAACAGTCTGGAAGCACTGTCTTACTGGCCCATCCCTGCTGAAGAGGGGGATAGCGTTGGTTCCCAACAGAGTACAGATGTGCTGACTTTCTCTGCT---------------------CCTGACGAAGCGCTACCAGAACTGACTGTGGTTGAAGATGGAACGGTTACCTTTCAGGAGGCGGTATCACAATCCCTTACATTAGTTGAGCCAGAAAGCGCCGACATCTTCGACGCATCGTTGAGGGAGCTGGTGCAGCCCATTGTTACTGATCTATATGAAGGAGATCGACGCA---GCGAGTTGCCCACTGAATCCATGCCTGACGATGAGCCGGTTATCCAAAGTATACC-TACTGTTGTTGCACCGCTATCGTCTGGAGGTTTCGAAGATGATGTTGGGGTGATTATCGACAGTGATATCCGGGATGTATTTCTTGAGGAGCTTGATGAAGAGCAGGGTAATCTACGACGCTTGCTGACGATCTGGGGTACTGCGCCGGATGACATGGACAGTTTGCGTCAGATCCGTCGTGTGTTTCATACCCTCAAAGGAAGTGGCCGATTGGTTGGGGCTCTCACCTTGGGTCATTTTGCGTGGAAGATCGAGAACCTGATTAATCGTGTCCTGGATGGTTCACGTGCAGCGAGTCCGGCTGTTGTCGCACTGGTCGAACGTGCCTGTGAAGTGGTACTTCCGGAGATGAATGCCGCTTTACGTGGTAAGGCTTCGATCAGCACTGATTTAGAAGCAACTCAGGCGCTGATTGATTTGGTTGCATCAGGTGAGGAGGCGTTCTATACGTCGCCAGATAGCATTGCTGACGACTCAGCCACATTAAAGTTGGTACCTCAGCTGATTGAGGGGGGCGCGCCTTTTTTCGTGGACAGTGTACTGCGTGAAATCCTTGAAGCCGAGATTGCTAACCATTTGGATACTATCAAGGATTGGTTAAATACTGCTGCTGGCCAATCTTACTCAGTCAACGAGTCATTACTGCGTGCCGTACACACGTTGAATGGCGCTTTCGCTATGACTGAGATGCCGGAAATTACCCAGGTGATGCAGTCTGCGGAGACTTATATTAAGCGCCTGCTTACTAAGCACCAAAAAGCCAGCGTTGAAGGGGTGGGTGTATTATCGGCAATGGCAACAGCGATTGCCGATACCTTGACTGCGTTGCGGAGTGATTCCCCGCGTATTCCTTCGTTTGTGTCTTTGGTCTCATGCTTGTCTGAATTAGTGACGACAATGCCTGATGATGGCCAGTCGCAACAGCAGTACTTTGAAAGTGTGGCAGAACAAAACCTTAAAAGTGTCCCGGAGCAAACACAGGATGTGTCGCTAAGTAACGATGTATTGACTGATGTATACGATTTAAGTGTTAACTTGGATGTGCTTGAGCCATTAAATGCTGTAGTCGAGCCAGAAAGGCCTATTGTTGATAGACCTCAGCAGGAGGTAGTGCATCAATACGACAATGTGGCCGCATCGACAATGAGTGATGTGGTGGCAGCTGACACCAACTTAGATGTAGCAGCACATCAATACGACCTTGTTTCTGGTAACGAGTCACCTGCTAATGAACTTGGGTTGCTGGCTTTTGATGAACCAGCTTTTGAGTTGGTCGATCTCTTCGTTGAGGAGAGTAGCGACCTGCTTGACCATTGTGACAATTTGTTAGCAAAGCTGAATGAAGCCCCACAAGACCGTGAGTTATTGGTTGGTTTACAACGTGACTTGCATACGCTTAAAGGCGGAGCACGTATGGCTGGGATCAATGCGATTGGTGATCTGGGTCATAGCATTGAGTCGATGTTGGAATCAGTCATGGCTGATTACATTATGCTCAATCGTGATGATATGCGCTTGCTGGAATACAGCTTTGATTATTTGCATCAGATGTTGACACAGACGCGCCAACATCGCGTTGTGACGATGCCCAGCGATCTGGTCGCAACTCTCAAAGCACGTACACAGGGTGCTACGCATGATGGCATGTCAAACTTTGGTGATGTTGCCGAGCGTTCCTTAATTGCTGATGTTTCTTCAAGTACTCTTCTTGATAAAGAATCACAGGTTCTTCCAGATACGCCTGTCATACTCCCTCCGCTGTCGTCGCCAATCCCTTTGGAAGGTCAAGACGAGGACAGCTCTCTGGAACGTTTGGTTCAGGAGCAGGTACGCGTACGTGCTGATCTTCTTGATCGCTTGGTCAACCATGCTGGCGAAGTTGCTATCTATCGTTCGCAATTGGAGCAGCGTTTAAGTGCTTTTCGTAATGCGATGTCTGAGTTGGGTCGTACCAACAC-GCGTCTGCGCGATCAGTTACGTCGACTTGATTTGGAAACTGAAGCGCAGATTGTAGCGCGTTACCAGCACGAAAAAAGCCTAGTTTCACGTGACTTCGATCCATTGGAATTGGACCGTTTTTCCACTTTGCAACAACTCAGTCGTGCGTTAAACGAATCTGCAGCTGATTTGACGGGTCTACAAGGGGTACTCGACGAGCTGGCACGTCAATACGATGGCCTACTGCAGCAGCAATTTCGGGTTAGCTCAGAGTTACAAGATGGGCTGATGCGTGCACGCATGGTGCCTTTCAATAGCATCTTGCCGCGTTTGCGTCGTGTGGTGCGTCAAGCTGAAGCCGATACTAACAAGCATGTGCATTTAGTGCTGGAAGGTACTCACGGTGAGTTGGATCGCAACGTGATAGATCGTATGGTAGCGCCATTAGAACACATGCTGCGCAATGCGGTAGCACACGGTCTTGAGATGCCTGAGAAACGCCGCGCTGCTGGAAAAGCTGATGAGGGTACGATCACGATTCAGCTGCAACGCGAAGGTTCTGAAATCCTGTTAAAGGTTTCCGACGATGGAGCTGGTTTGGATCGAGATGCGATTCAGCGTCGTGCCAAGCAGCGTGGTTTGATTCCGATAGATGTCAATCTTAGTGATGCAGAGTTGGATGGACTTATTTTCACCTCTGGGTTCACTACTTATGATGAGGTTAATCAGCTTGCTGGTCGTGGCGTTGGTATGGATGTCGTACGTAGCGAAGTGAGTCAGCTCGGTGGTTCGGTTAGCATCAACTCATTACGCGGTCACGGCGTAACCTTCACTCTGCGTCTACCGCAGACACTAGCTGTGACCCAGGCAGTATTCATTCGGATCGGTCAGAGCACCTTTGCAGTTCCGGTGGCTTCAGTGATTGGTATCGGACGGATTGCACATGAACGCTACAAATCTGACCATGAAAGCTACCATTACGATGGAGAACAGTACGTATTGTATGACCTAGGTTTCCTGATTGGGCAGCCTGGAATTCATGCTGATCGCCAACAGGTGCCATTATTATTGGTGCGCACTGGTGATTTGCGCGTTGCAGTAGCAGTCGACGAAGTGCTGGGCAATCGGGAAATTGTGGTCAAACCGGTTGGATTGCAGATCGCTTCGGTACCAGGGATCTATGGAGCTACGATCACTGGTGACGGTTGTGTGATTGTGATTCTGGATTTAGCGCCTTTGGTGCGTCGCTATTTAAATCAGCCGATTCATTTGGAGGTTGAAGAAGCACCGGTTACTCAGTCTCAGATGCCATTGGTCATGGTAGTCGATGATTCGCTCACCATGCGTAAGGTAACTAGCCGAGTATTGGAACGCCATAACTTCAGTGTTAGCGTTGCTCGCGATGGTATTGAAGCACTGGAACTGCTTGAAGAACGCATCCCAGACTTGATGTTGTTGGACATTGAGATGCCACGCATGGATGGTTACGAACTAGTCGCTGCTATGCGCGCTGATGATCGCTTCAAGAGTATACCTATTCTAATGATTACCTCTCGCAGCGGTGACAAACATCGTCAACGTGCCTTTGAAATTGGTGTGCAGCGCTATCTTGGGAAACCTTACCAAGAATTTGATTTGATGAAAAATGTATATGATTTATTAGGGGTTGTTCGTGTCCGGGAATGA
>long-mer1253
--------------------------------------TGGCTGGGTAAAGCCTGATCTAGATGAAGCTTTGGGCCAAGCA--------------------------------------------------------------------------------------------------------------------------------------------------------------------------------------------------------------------------------------------------------------------------------------------------------------------------------------------------------------------------------------------------------------------------------------------------------------------------------------------------------------------------------------------------------------------------------------------------------------------------------------------------------------------------------------------------------------------------------------------------------------------------------------------------------------------------------------------------------------------------------------------------------------------------------------------------------------------------------------------------------------------------------------------------------------------------------------------------------------------------------------------------------------------------------------------------------------------------------------------------------------------------------------------------------------------------------------------------------------------------------------------------------------------------------------------------------------------------------------------------------------------------------------------------------------------------------------------------------------------------------------------------------------------------------------------------------------------------------------------------------------------------------------------------------------------------------------------------------------------------------------------------------------------------------------------------------------------------------------------------------------------------------------------------------------------------------------------------------------------------------------------------------------------------------------------------------------------------------------------------------------------------------------------------------------------------------------------------------------------------------------------------------------------------------------------------------------------------------------------------------------------------------------------------------------------------------------------------------------------------------------------------------------------------------------------------------------------------------------------------------------------------------------------------------------------------------------------------------------------------------------------------------------------------------------------------------------------------------------------------------------------------------------------------------------------------------------------------------------------------------------------------------------------------------------------------------------------------------------------------------------------------------------------------------------------------------------------------------------------------------------------------------------------------------------------------------------------------------------------------------------------------------------------------------------------------------------------------------------------------------------------------------------------------------------------------------------------------------------------------------------------------------------------------------------------------------------------------------------------------------------------------------------------------------------------------------------------------------------------------------------------------------------------------------------------------------------------------------------------------------------------------------------------------------------------------------------------------------------------------------------------------------------------------------------------------------------------------------------------------------------------------------------------------------------------------------------------------------------------------------------------------------------------------------------------------------------------------------------------------------------------------------------------------------------------------------------------------------------------------------------------------------------------------------------------------------------------------------------------------------------------------------------------------------------------------------------------------------------------------------------------------------------------------------------------------------------------------------------------------------------------------------------------------------------------------------------------------------------------------------------------------------------------------------------
>long-mer1254
----------------------------------------------------------------------------------------------------------------------------------------------------------------------------------------------------------------------------------------------------------------------------------------------------------------------------------------------------------------------------------------------------------------------------------------------------------------------------------------------------------------------------------------------------------------------------------------------------------------------------------------------------------------------------------------------------------------------------------------------------------------------------------------------------------------------------------------------------------------------------------------------------------------------------------------------------------------------------------------------------------------------------------------------------------------------------------------------------------------------------------------------------------------------------------------------------------------------------------------------------------------------------------------------------------------------------------------------------------------------------------------------------------------------------------------------------------------------------------------------------------------------------------------------------------------------------------------------------------------------------------------------------------------------------------------------------------------------------------------------------------------------------------------------------------------------------------------------------------------------------------------------------------------------------------------------------------------------------------------------------------------------------------------------------------------------------------------------------------------------------------------------------------------------------------------------------------------------------------------------------------------------------------------------------------------------------------------------------------------------------------------------------------------------------------------------------------------------------------------------------------------------------------------------------------------------------------------------------------------------------------------------------------------------------------------------------------------------------------------------------------------------------------------------------------------------------------------------------------------------------------------------------------------------------------------------------------------------------------------------------------------------------------------------------------------------------------------------------------------------------------------------------------------------------------------------------------------------------------------------------------------------------------------------------------------------------------------------------------------------------------------------------------------------------------------------------------------------------------------------------------------------------------------------------------------------------------------------------------------------------------------------------------------------------------------------------------GCAGATTGTAGCGCGTTACCAACACGAAAAAAGCCTAGTTTCA------------------------------------------------------------------------------------------------------------------------------------------------------------------------------------------------------------------------------------------------------------------------------------------------------------------------------------------------------------------------------------------------------------------------------------------------------------------------------------------------------------------------------------------------------------------------------------------------------------------------------------------------------------------------------------------------------------------------------------------------------------------------------------------------------------------------------------------------------------------------------------------------------------------------------------------------------------------------------------------------------------------------------------------------------------------------------------------------------------------------------------------------------------------------------------------------------------------------------------------------------------------------------------------------------------------------------------------------------------------------------------------------------------------------------------------------------------------------------------------------------------------------------------------------------------------------------------------------------------------------------------------
>long-mer1255
--------------------------------------------------------------------------------------------------------------------------------------------------------------------------------------------------------------------------------------------------------------------------------------------------------------------------------------------------------------------------------------------------------------------------------------------------------------------------------------------------------------------------------------------------------------------------------------------------------------------------------------------------------------------------------------------------------------------------------------------------------------------------------------------------------------------------------------------------------------------------------------------------------------------------------------------------------------------------------------------------------------------------------------------------------------------------------------------------------------------------------------------------------------------------------------------------------------------------------------------------------------------------------------------------------------------------------------------------------------------------------------------------------------------------------------------------------------------------------------------------------------------------------------------------------------------------------------------------------------------------------------------------------------------------------------------------------------------------------------------------------------------------------------------------------------------------------------------------------------------------------------------------------------------------------------------------------------------------------------------------------------------------------------------------------------------------------------------------------------------------------------------------------------------------------------------------------------------------------------------------------------------------------------------------------------------------------------------------------------------------------------------------------------------------------------------------------------------------------------------------------------------------------------------------------------------------------------------------------------------------------------------------------------------------------------------------------------------------------------------------------------------------------------------------------------------------------------------------------------------------------------------------------------------------------------------------------------------------------------------------------------------------------------------------------------------------------------------------------------------------------------------------------------------------------------------------------------------------------------------------------------------------------------------------------------------------------------------------------------------------------------------------------------------------------------------------------------------------------------------------------------------------------------------------------------------------------------------------------------------------------------------------------------------------------------------------------------------------------------------------------------------------------------------------------------------------------------------------------------------------------------------------------------------------------------------------------------------------------------------------------------------------------------------------------------------------------------------------------------------------------------------------------------------------AAAGCTGATGAGGGTAAGATCACGATTCAGCTGCAACG-------------------------------------------------------------------------------------------------------------------------------------------------------------------------------------------------------------------------------------------------------------------------------------------------------------------------------------------------------------------------------------------------------------------------------------------------------------------------------------------------------------------------------------------------------------------------------------------------------------------------------------------------------------------------------------------------------------------------------------------------------------------------------------------------------------------------------------------------------------------------------------------------------------------------------------------------------------------------------------------------------------------------------------------------------------------------------------------------------------------------------------------------------------------------------
