# Supplementary material for: Identification of genetic relationships and subspecies signatures in Xylella fastidiosa
Source: BMC Genomics. 2019 Mar 25;20:239. doi: 10.1186/s12864-019-5565-9 (PMC6434890; doi:10.1186/s12864-019-5565-9)
Supplement: Supplementary file 8 — Analysis of (non-)synonymous SNPs in homologs to CDS harboring specific k-mers for selected enriched GOs. (ZIP 549 kb) [file 12864_2019_5565_MOESM8_ESM.zip › Additional-File8/Additional-File8A_CladeIII/GO-0006935/CP006740.1.886/Xfm assembled to xylefaMU34.fasta]

>xylefaMU34
GTGTCCGGGAATGATAGCGTCCAAGGTAAGTTGGTTGCATTACTGGGGTGTGCTGGCTCGGCGAGAAAGCGCTTGCGTGAAGTGTTAATACAAGCAGGTGTTGATCTTGTACTTGAGGAGGATCCTCGTGTACTTGACATACGAATTTTGCTTGGGGTCACACCAGAAGTTGTGGTAATCGCCCTTGAACCAGTAATAGAAGAGGCGCTAGAGACGTTAGATGTGGTGCTGCAGCAGCCTGGCTTGACTGTGATTTTCGATGAGGCCGAATTGATTGCTCGTCGTCAAGGTTGGGAGGCACAACGTTGGAGTCGGCACTTGCTAGCGAAGTTACAAGGTCAAGACAATGCATTGCCACAAGCTATTAATGTTGAAGCAAATCCTGCAATGGATCTAGCACCTAACCTGGAAAATTTGCATGTCGATGATTCAGCAGAGATATCCCTGGAAATACCCACTGATGATGCCGAGTTGGCCTCAAATACTGAACAATTAATGACCTCATTTTCAACAAAGGAACCGGTACTAGCACCATTGCCAGCAGCTCCATTAGCACCACTAGGATCTTGGACGCTTGGTTGGCAATTGGTCGATGAAGTCATCGTTGACCAAACTCGCTCCGAGACATTTAGTCTAGCTCAGAGTTGTGCGCCGCCGCCTTCATTCGGTGCTGTGCTAGTGCTGGCTGGTATCGGTGGGCCCGATGCGATCCGGCGCCTACTCGCCGCATTACCCGCTGGTTTCAAACATCCAGTGTTGATAAAAATGGATGGGCTGGATGGTGGTCAATACATTAATCTAGTCCGCCAAATGGGACGAGTCTCCACTTTGCCAGTTGATCTGGCTGAATCTGGTCATCGCATTCAAGATGGGCGTATTTATGTGCTTCGGGATAATCTGGGCATCTCATTGAGCAACGATGTCTTTGTGTTCTGTATGTCTTCAGAAAATTCAACGGCCCTCCTGGTAGAAAAATTATCCCCTACGAATAGCGCAGTGCTGTTGCTTAGTGGTGCTAGTCCGACCGTGGTTCCAGATATATTAGCGTTTGCCAATCTGGGGGGATGGGTTGCAGGTCAGGCAAGTGCCGGCTGTTACGATCCCACAGCAGCGTCGCTTATCGAGCTTGATGGACAATTTTCCGGTAATCCTACCCAGCTAGCACATGCTTTAAGTGCACGTTGGCCGACTAAACATTGA
>xylefa3571
GTGTCCGGGAATGATAGCGTCCAAGGTAAATTGGTTGCATTACTGGGGTGTGCTGGCTCGGCGAGAAAGCGCTTGCGTGAAGTGTTAATACAAGCAGGTGTTGATCTTGTACTTGAGGAGGATCCTCGTGTACTTGACATACGAATTTTGCTTGGGGTCACACCAGAAGTTGTGGTAATCGCCCTTGAACCAGTAATAGAAGAGGCGCTAGAGACATTAGATGTGGTGCTGCAGCAGCCTGGCTTGACTGTGATTTTCGATGAGGCCGAATTGATTGCTCGTCGTCAAGGTTGGGAGGCACAACGTTGGAGTCGGCACTTGCTAGCGAAGTTACAAGGTCAAGACAATGCATTGCCGCAAGCTATTAATGTTGAAGCAAATCCTGCAATGGATCTAGCGCCTAACCTGGAAAATTTGCATGTCGATGATTCAGCGGAGATATCCCTGGAAATACCCGCTGATGATGCCGAGTGGGCCTCAAATACTGAACAATTAATGACCTCATTTTCAACAAAGGAACCGGTACTAGCACCATTGCCAGCAGCTCCATTAGCACCACTAGGATCTTGGACGCTTGGTTGGCAATTGGTCGATGAAGTCATCGTTGACCAAACTCGCTCCGAGACATTTAGTCTAGCTCAGAGTTGTGCGCCGCCGCCTTTATTCGGTGCTGTGCTAGTGCTGGCTGGTATCGGTGGGCCCGATGCGATCCGGCGCCTACTCGCCGCATTACCCGCTGGTTTCAAACATCCAGTGTTGATAAAAATGGATGGGCTGGATGGTGGTCAATACATTAATCTAGTCCGCCAAATGGGACGAGTCTCCACTTTGCCAGTTGATCTGGCTGAATCTGGTCATCGCATTCAAGCTGGGCGTGTTTATGTGCTTCGGGATAATCTGGGCATCTCATTGAGCAACGATGTCTTTGTGTTCTGTATGTCCTCAGAAGATTCAACGGCCCTCCTGGTAGCAAAATTATCCCCTACGAATAGCGCAGTGCTGTTGCTTAGTGGTGCTAGCCCGACCGTGGTTCCAGATATATTAGCGTTTGCCAATCTGGGGGGATGGGTTGCAGGTCAGGCAAGTGCCGGCTGTTACGATCCCACAGCGGCGTCGCTTATCGAGCTCGATGGACAATTCTCCGGTAATCCTACCCAGCTAGCACATGCTTTAAGTGCACGTTGGCCGACTAAACATTGA
>xylefa4311
GTGTCCGGGAATGATAGCGTCCAAGGTAAATTGGTTGCATTACTGGGGTGTGCTGGCTCGGCGAGAAAGCGCTTGCGTGAAGTGTTAATACAAGCAGGTGTTGATCTTGTACTTGAGGAGGATCCTCGTGTACTTGACATACGAATTTTGCTTGGGGTCACACCAGAAGTTGTGGTAATCGCCCTTGAACCAGTAATAGAAGAGGCGCTAGAGACATTAGATGTGGTGCTGCAGCAGCCTGGCTTGACTGTGATTTTCGATGAGGCCGAATTGATTGCTCGTCGTCAAGGTTGGGAGGCACAACGTTGGAGTCGGCACTTGCTAGCGAAGTTACAAGGTCAAGACAATGCATTGCCGCAAGCTATTAATGTTGAAGCAAATCCTGCAATGGATCTAGCGCCTAACCTGGAAAATTTGCATGTCGATGATTCAGCGGAGATATCCCTGGAAATACCCGCTGATGATGCCGAGTGGGCCTCAAATACTGAACAATTAATGACCTCATTTTCAACAAAGGAACCGGTACTAGCACCATTGCCAGCAGCTCCATTAGCACCACTAGGATCTTGGACGCTTGGTTGGCAATTGGTCGATGAAGTCATCGTTGACCAAACTCGCTCCGAGACATTTAGTCTAGCTCAGAGTTGTGCGCCGCCGCCTTTATTCGGTGCTGTGCTAGTGCTGGCTGGTATCGGTGGGCCCGATGCGATCCGGCGCCTACTCGCCGCATTACCCGCTGGTTTCAAACATCCAGTGTTGATAAAAATGGATGGGCTGGATGGTGGTCAATACATTAATCTAGTCCGCCAAATGGGACGAGTCTCCACTTTGCCAGTTGATCTGGCTGAATCTGGTCATCGCATTCAAGCTGGGCGTGTTTATGTGCTTCGGGATAATCTGGGCATCTCATTGAGCAACGATGTCTTTGTGTTCTGTATGTCCTCAGAAGATTCAACGGCCCTCCTGGTAGCAAAATTATCCCCTACGAATAGCGCAGTGCTGTTGCTTAGTGGTGCTAGCCCGACCGTGGTTCCAGATATATTAGCGTTTGCCAATCTGGGGGGATGGGTTGCAGGTCAGGCAAGTGCCGGCTGTTACGATCCCACAGCGGCGTCGCTTATCGAGCTCGATGGACAATTCTCCGGTAATCCTACCCAGCTAGCACATGCTTTAAGTGCACGTTGGCCGACTAAACATTGA
>xylefa8417
GTGTCCGGGAATGATAGCGTCCAAGGTAAATTGGTTGCATTACTGGGGTGTGCTGGCTCGGCGAGAAAGCGCTTGCGTGAAGTGTTAATACAAGCAGGTGTTGATCTTGTACTTGAGGAGGATCCTCGTGTACTTGACATACGAATTTTGCTTGGGGTCACACCAGAAGTTGTGGTAATCGCCCTTGAACCAGTAATAGAAGAGGCGCTAGAGACATTAGATGTGGTGCTGCAGCAGCCTGGCTTGACTGTGATTTTCGATGAGGCCGAATTGATTGCTCGTCGTCAAGGTTGGGAGGCACAACGTTGGAGTCGGCACTTGCTAGCGAAGTTACAAGGTCAAGACAATGCATTGCCGCAAGCTATTAATGTTGAAGCAAATCCTGCAATGGATCTAGCGCCTAACCTGGAAAATTTGCATGTCGATGATTCAGCGGAGATATCCCTGGAAATACCCGCTGATGATGCCGAGTGGGCCTCAAATACTGAACAATTAATGACCTCATTTTCAACAAAGGAACCGGTACTAGCACCATTGCCAGCAGCTCCATTAGCACCACTAGGATCTTGGACGCTTGGTTGGCAATTGGTCGATGAAGTCATCGTTGACCAAACTCGCTCCGAGACATTTAGTCTAGCTCAGAGTTGTGCGCCGCCGCCTTTATTCGGTGCTGTGCTAGTGCTGGCTGGTATCGGTGGGCCCGATGCGATCCGGCGCCTACTCGCCGCATTACCCGCTGGTTTCAAACATCCAGTGTTGATAAAAATGGATGGGCTGGATGGTGGTCAATACATTAATCTAGTCCGCCAAATGGGACGAGTCTCCACTTTGCCAGTTGATCTGGCTGAATCTGGTCATCGCATTCAAGCTGGGCGTGTTTATGTGCTTCGGGATAATCTGGGCATCTCATTGAGCAACGATGTCTTTGTGTTCTGTATGTCCTCAGAAGATTCAACGGCCCTCCTGGTAGCAAAATTATCCCCTACGAATAGCGCAGTGCTGTTGCTTAGTGGTGCTAGCCCGACCGTGGTTCCAGATATATTAGCGTTTGCCAATCTGGGGGGATGGGTTGCAGGTCAGGCAAGTGCCGGCTGTTACGATCCCACAGCGGCGTCGCTTATCGAGCTCGATGGACAATTCTCCGGTAATCCTACCCAGCTAGCACATGCTTTAAGTGCACGTTGGCCGACTAAACATTGA
>xylefa8416
GTGTCCGGGAATGATAGCGTCCAAGGTAAATTGGTTGCATTACTGGGGTGTGCTGGCTCGGCGAGAAAGCGCTTGCGTGAAGTGTTAATACAAGCAGGTGTTGATCTTGTACTTGAGGAGGATCCTCGTGTACTTGACATACGAATTTTGCTTGGGGTCACACCAGAAGTTGTGGTAATCGCCCTTGAACCAGTAATAGAAGAGGCGCTAGAGACATTAGATGTGGTGCTGCAGCAGCCTGGCTTGACTGTGATTTTCGATGAGGCCGAATTGATTGCTCGTCGTCAAGGTTGGGAGGCACAACGTTGGAGTCGGCACTTGCTAGCGAAGTTACAAGGTCAAGACAATGCATTGCCGCAAGCTATTAATGTTGAAGCAAATCCTGCAATGGATCTAGCGCCTAACCTGGAAAATTTGCATGTCGATGATTCAGCGGAGATATCCCTGGAAATACCCGCTGATGATGCCGAGTGGGCCTCAAATACTGAACAATTAATGACCTCATTTTCAACAAAGGAACCGGTACTAGCACCATTGCCAGCAGCTCCATTAGCACCACTAGGATCTTGGACGCTTGGTTGGCAATTGGTCGATGAAGTCATCGTTGACCAAACTCGCTCCGAGACATTTAGTCTAGCTCAGAGTTGTGCGCCGCCGCCTTTATTCGGTGCTGTGCTAGTGCTGGCTGGTATCGGTGGGCCCGATGCGATCCGGCGCCTACTCGCCGCATTACCCGCTGGTTTCAAACATCCAGTGTTGATAAAAATGGATGGGCTGGATGGTGGTCAATACATTAATCTAGTCCGCCAAATGGGACGAGTCTCCACTTTGCCAGTTGATCTGGCTGAATCTGGTCATCGCATTCAAGCTGGGCGTGTTTATGTGCTTCGGGATAATCTGGGCATCTCATTGAGCAACGATGTCTTTGTGTTCTGTATGTCCTCAGAAGATTCAACGGCCCTCCTGGTAGCAAAATTATCCCCTACGAATAGCGCAGTGCTGTTGCTTAGTGGTGCTAGCCCGACCGTGGTTCCAGATATATTAGCGTTTGCCAATCTGGGGGGATGGGTTGCAGGTCAGGCAAGTGCCGGCTGTTACGATCCCACAGCGGCGTCGCTTATCGAGCTCGATGGACAATTCTCCGGTAATCCTACCCAGCTAGCACATGCTTTAAGTGCACGTTGGCCGACTAAACATTGA
>xylefaBB01
GTGTCCGGGAATGATAGCGTCCAAGGTAAATTGGTTGCATTACTGGGGTGTGCTGGCTCGGCGAGAAAGCGCTTGCGTGAAGTGTTAATACAAGCAGGTGTTGATCTTGTACTTGAGGAGGATCCTCGTGTACTTGACATACGAATTTTGCTTGGGGTCACACCAGAAGTTGTGGTAATCGCCCTTGAACCAGTAATAGAAGAGGCGCTAGAGACATTAGATGTGGTGCTGCAGCAGCCTGGCTTGACTGTGATTTTCGATGAGGCCGAATTGATTGCTCGTCGTCAAGGTTGGGAGGCACAACGTTGGAGTCGGCACTTGCTAGCGAAGTTACAAGGTCAAGACAATGCATTGCCGCAAGCTATTAATGTTGAAGCAAATCCTGCAATGGATCTAGCGCCTAACCTGGAAAATTTGCATGTCGATGATTCAGCGGAGATATCCCTGGAAATACCCGCTGATGATGCCGAGTGGGCCTCAAATACTGAACAATTAATGACCTCATTTTCAACAAAGGAACCGGTACTAGCACCATTGCCAGCAGCTCCATTAGCACCACTAGGATCTTGGACGCTTGGTTGGCAATTGGTCGATGAAGTCATCGTTGACCAAACTCGCTCCGAGACATTTAGTCTAGCTCAGAGTTGTGCGCCGCCGCCTTTATTCGGTGCTGTGCTAGTGCTGGCTGGTATCGGTGGGCCCGATGCGATCCGGCGCCTACTCGCCGCATTACCCGCTGGTTTCAAACATCCAGTGTTGATAAAAATGGATGGGCTGGATGGTGGTCAATACATTAATCTAGTCCGCCAAATGGGACGAGTCTCCACTTTGCCAGTTGATCTGGCTGAATCTGGTCATCGCATTCAAGCTGGGCGTGTTTATGTGCTTCGGGATAATCTGGGCATCTCATTGAGCAACGATGTCTTTGTGTTCTGTATGTCCTCAGAAGATTCAACGGCCCTCCTGGTAGCAAAATTATCCCCTACGAATAGCGCAGTGCTGTTGCTTAGTGGTGCTAGCCCGACCGTGGTTCCAGATATATTAGCGTTTGCCAATCTGGGGGGATGGGTTGCAGGTCAGGCAAGTGCCGGCTGTTACGATCCCACAGCGGCGTCGCTTATCGAGCTCGATGGACAATTCTCCGGTAATCCTACCCAGCTAGCACATGCTTTAAGTGCACGTTGGCCGACTAAACATTGA
>xylefadixn
GTGTCCGGGAATGATAGCGTCCAAGGTAAATTGGTTGCATTACTGGGGTGTGCTGGCTCGGCGAGAAAGCGCTTGCGTGAAGTGTTAATACAAGCAGGTGTTGATCTTGTACTTGAGGAGGATCCTCGTGTACTTGACATACGAATTTTGCTTGGGGTCACACCAGAAGTTGTGGTAATCGCCCTTGAACCAGTAATAGAAGAGGCGCTAGAGACATTAGATGTGGTGCTGCAGCAGCCTGGCTTGACTGTGATTTTCGATGAGGCCGAATTGATTGCTCGTCGTCAAGGTTGGGAGGCACAACGTTGGAGTCGGCACTTGCTAGCGAAGTTACAAGGTCAAGACAATGCATTGCCGCAAGCTATTAATGTTGAAGCAAATCCTGCAATGGATCTAGCGCCTAACCTGGAAAATTTGCATGTCGATGATTCAGCGGAGATATCCCTGGAAATACCCGCTGATGATGCCGAGTGGGCCTCAAATACTGAACAATTAATGACCTCATTTTCAACAAAGGAACCGGTACTAGCACCATTGCCAGCAGCTCCATTAGCACCACTAGGATCTTGGACGCTTGGTTGGCAATTGGTCGATGAAGTCATCGTTGACCAAACTCGCTCCGAGACATTTAGTCTAGCTCAGAGTTGTGCGCCGCCGCCTTTATTCGGTGCTGTGCTAGTGCTGGCTGGTATCGGTGGGCCCGATGCGATCCGGCGCCTACTCGCCGCATTACCCGCTGGTTTCAAACATCCAGTGTTGATAAAAATGGATGGGCTGGATGGTGGTCAATACATTAATCTAGTCCGCCAAATGGGACGAGTCTCCACTTTGCCAGTTGATCTGGCTGAATCTGGTCATCGCATTCAAGCTGGGCGTGTTTATGTGCTTCGGGATAATCTGGGCATCTCATTGAGCAACGATGTCTTTGTGTTCTGTATGTCCTCAGAAGATTCAACGGCCCTCCTGGTAGCAAAATTATCCCCTACGAATAGCGCAGTGCTGTTGCTTAGTGGTGCTAGCCCGACCGTGGTTCCAGATATATTAGCGTTTGCCAATCTGGGGGGATGGGTTGCAGGTCAGGCAAGTGCCGGCTGTTACGATCCCACAGCGGCGTCGCTTATCGAGCTCGATGGACAATTCTCCGGTAATCCTACCCAGCTAGCACATGCTTTAAGTGCACGTTGGCCGACTAAACATTGA
>xylefagrif
GTGTCCGGGAATGATAGCGTCCAAGGTAAATTGGTTGCATTACTGGGGTGTGCTGGCTCGGCGAGAAAGCGCTTGCGTGAAGTGTTAATACAAGCAGGTGTTGATCTTGTACTTGAGGAGGATCCTCGTGTACTTGACATACGAATTTTGCTTGGGGTCACACCAGAAGTTGTGGTAATCGCCCTTGAACCAGTAATAGAAGAGGCGCTAGAGACATTAGATGTGGTGCTGCAGCAGCCTGGCTTGACTGTGATTTTCGATGAGGCCGAATTGATTGCTCGTCGTCAAGGTTGGGAGGCACAACGTTGGAGTCGGCACTTGCTAGCGAAGTTACAAGGTCAAGACAATGCATTGCCGCAAGCTATTAATGTTGAAGCAAATCCTGCAATGGATCTAGCGCCTAACCTGGAAAATTTGCATGTCGATGATTCAGCGGAGATATCCCTGGAAATACCCGCTGATGATGCCGAGTGGGCCTCAAATACTGAACAATTAATGACCTCATTTTCAACAAAGGAACCGGTACTAGCACCATTGCCAGCAGCTCCATTAGCACCACTAGGATCTTGGACGCTTGGTTGGCAATTGGTCGATGAAGTCATCGTTGACCAAACTCGCTCCGAGACATTTAGTCTAGCTCAGAGTTGTGCGCCGCCGCCTTTATTCGGTGCTGTGCTAGTGCTGGCTGGTATCGGTGGGCCCGATGCGATCCGGCGCCTACTCGCCGCATTACCCGCTGGTTTCAAACATCCAGTGTTGATAAAAATGGATGGGCTGGATGGTGGTCAATACATTAATCTAGTCCGCCAAATGGGACGAGTCTCCACTTTGCCAGTTGATCTGGCTGAATCTGGTCATCGCATTCAAGCTGGGCGTGTTTATGTGCTTCGGGATAATCTGGGCATCTCATTGAGCAACGATGTCTTTGTGTTCTGTATGTCCTCAGAAGATTCAACGGCCCTCCTGGTAGCAAAATTATCCCCTACGAATAGCGCAGTGCTGTTGCTTAGTGGTGCTAGCCCGACCGTGGTTCCAGATATATTAGCGTTTGCCAATCTGGGGGGATGGGTTGCAGGTCAGGCAAGTGCCGGCTGTTACGATCCCACAGCGGCGTCGCTTATCGAGCTCGATGGACAATTCTCCGGTAATCCTACCCAGCTAGCACATGCTTTAAGTGCACGTTGGCCGACTAAACATTGA
>xylefa8418
GTGTCCGGGAATGATAGCGTCCAAGGTAAATTGGTTGCATTACTGGGGTGTGCTGGCTCGGCGAGAAAGCGCTTGCGTGAAGTGTTAATACAAGCAGGTGTTGATCTTGTACTTGAGGAGGATCCTCGTGTACTTGACATACGAATTTTGCTTGGGGTCACACCAGAAGTTGTGGTAATCGCCCTTGAACCAGTAATAGAAGAGGCGCTAGAGACATTAGATGTGGTGCTGCAGCAGCCTGGCTTGACTGTGATTTTCGATGAGGCCGAATTGATTGCTCGTCGTCAAGGTTGGGAGGCACAACGTTGGAGTCGGCACTTGCTAGCGAAGTTACAAGGTCAAGACAATGCATTGCCGCAAGCTATTAATGTTGAAGCAAATCCTGCAATGGATCTAGCGCCTAACCTGGAAAATTTGCATGTCGATGATTCAGCGGAGATATCCCTGGAAATACCCGCTGATGATGCCGAGTGGGCCTCAAATACTGAACAATTAATGACCTCATTTTCAACAAAGGAACCGGTACTAGCACCATTGCCAGCAGCTCCATTAGCACCACTAGGATCTTGGACGCTTGGTTGGCAATTGGTCGATGAAGTCATCGTTGACCAAACTCGCTCCGAGACATTTAGTCTAGCTCAGAGTTGTGCGCCGCCGCCTTTATTCGGTGCTGTGCTAGTGCTGGCTGGTATCGGTGGGCCCGATGCGATCCGGCGCCTACTCGCCGCATTACCCGCTGGTTTCAAACATCCAGTGTTGATAAAAATGGATGGGCTGGATGGTGGTCAATACATTAATCTAGTCCGCCAAATGGGACGAGTCTCCACTTTGCCAGTTGATCTGGCTGAATCTGGTCATCGCATTCAAGCTGGGCGTGTTTATGTGCTTCGGGATAATCTGGGCATCTCATTGAGCAACGATGTCTTTGTGTTCTGTATGTCCTCAGAAGATTCAACGGCCCTCCTGGTAGCAAAATTATCCCCTACGAATAGCGCAGTGCTGTTGCTTAGTGGTGCTAGCCCGACCGTGGTTCCAGATATATTAGCGTTTGCCAATCTGGGGGGATGGGTTGCAGGTCAGGCAAGTGCCGGCTGTTACGATCCCACAGCGGCGTCGCTTATCGAGCTCGATGGACAATTCTCCGGTAATCCTACCCAGCTAGCACATGCTTTAAGTGCACGTTGGCCGACTAAACATTGA
>xylefaM12s
GTGTCCGGGAATGATAGCGTCCAAGGTAAATTGGTTGCATTACTGGGGTGTGCTGGCTCGGCGAGAAAGCGCTTGCGTGAAGTGTTAATACAAGCAGGTGTTGATCTTGTACTTGAGGAGGATCCTCGTGTACTTGACATACGAATTTTGCTTGGGGTCACACCAGAAGTTGTGGTAATCGCCCTTGAACCAGTAATAGAAGAGGCGCTAGAGACATTAGATGTGGTGCTGCAGCAGCCTGGCTTGACTGTGATTTTCGATGAGGCCGAATTGATTGCTCGTCGTCAAGGTTGGGAGGCACAACGTTGGAGTCGGCACTTGCTAGCGAAGTTACAAGGTCAAGACAATGCATTGCCGCAAGCTATTAATGTTGAAGCAAATCCTGCAATGGATCTAGCGCCTAACCTGGAAAATTTGCATGTCGATGATTCAGCGGAGATATCCCTGGAAATACCCGCTGATGATGCCGAGTGGGCCTCAAATACTGAACAATTAATGACCTCATTTTCAACAAAGGAACCGGTACTAGCACCATTGCCAGCAGCTCCATTAGCACCACTAGGATCTTGGACGCTTGGTTGGCAATTGGTCGATGAAGTCATCGTTGACCAAACTCGCTCCGAGACATTTAGTCTAGCTCAGAGTTGTGCGCCGCCGCCTTTATTCGGTGCTGTGCTAGTGCTGGCTGGTATCGGTGGGCCCGATGCGATCCGGCGCCTACTCGCCGCATTACCCGCTGGTTTCAAACATCCAGTGTTGATAAAAATGGATGGGCTGGATGGTGGTCAATACATTAATCTAGTCCGCCAAATGGGACGAGTCTCCACTTTGCCAGTTGATCTGGCTGAATCTGGTCATCGCATTCAAGCTGGGCGTGTTTATGTGCTTCGGGATAATCTGGGCATCTCATTGAGCAACGATGTCTTTGTGTTCTGTATGTCCTCAGAAGATTCAACGGCCCTCCTGGTAGCAAAATTATCCCCTACGAATAGCGCAGTGCTGTTGCTTAGTGGTGCTAGCCCGACCGTGGTTCCAGATATATTAGCGTTTGCCAATCTGGGGGGATGGGTTGCAGGTCAGGCAAGTGCCGGCTGTTACGATCCCACAGCGGCGTCGCTTATCGAGCTCGATGGACAATTCTCCGGTAATCCTACCCAGCTAGCACATGCTTTAAGTGCACGTTGGCCGACTAAACATTGA
>xylefaSyVa
GTGTCCGGGAATGATAGCGTCCAAGGTAAATTGGTTGCATTACTGGGGTGTGCTGGCTCGGCGAGAAAGCGCTTGCGTGAAGTGTTAATACAAGCAGGTGTTGATCTTGTACTTGAGGAGGATCCTCGTGTACTTGACATACGAATTTTGCTTGGGGTCACACCAGAAGTTGTGGTAATCGCCCTTGAACCAGTAATAGAAGAGGCGCTAGAGACATTAGATGTGGTGCTGCAGCAGCCTGGCTTGACTGTGATTTTCGATGAGGCCGAATTGATTGCTCGTCGTCAAGGTTGGGAGGCACAACGTTGGAGTCGGCACTTGCTAGCGAAGTTACAAGGTCAAGACAATGCATTGCCGCAAGCTATTAATGTTGAAGCAAATCCTGCAATGGATCTAGCGCCTAACCTGGAAAATTTGCATGTCGATGATTCAGCGGAGATATCCCTGGAAATACCCGCTGATGATGCCGAGTGGGCCTCAAATACTGAACAATTAATGACCTCATTTTCAACAAAGGAACCGGTACTAGCACCATTGCCAGCAGCTCCATTAGCACCACTAGGATCTTGGACGCTTGGTTGGCAATTGGTCGATGAAGTCATCGTTGACCAAACTCGCTCCGAGACATTTAGTCTAGCTCAGAGTTGTGCGCCGCCGCCTTTATTCGGTGCTGTGCTAGTGCTGGCTGGTATCGGTGGGCCCGATGCGATCCGGCGCCTACTCGCCGCATTACCCGCTGGTTTCAAACATCCAGTGTTGATAAAAATGGATGGGCTGGATGGTGGTCAATACATTAATCTAGTCCGCCAAATGGGACGAGTCTCCACTTTGCCAGTTGATCTGGCTGAATCTGGTCATCGCATTCAAGCTGGGCGTGTTTATGTGCTTCGGGATAATCTGGGCATCTCATTGAGCAACGATGTCTTTGTGTTCTGTATGTCCTCAGAAGATTCAACGGCCCTCCTGGTAGCAAAATTATCCCCTACGAATAGCGCAGTGCTGTTGCTTAGTGGTGCTAGCCCGACCGTGGTTCCAGATATATTAGCGTTTGCCAATCTGGGGGGATGGGTTGCAGGTCAGGCAAGTGCCGGCTGTTACGATCCCACAGCGGCGTCGCTTATCGAGCTCGATGGACAATTCTCCGGTAATCCTACCCAGCTAGCACATGCTTTAAGTGCACGTTGGCCGACTAAACATTGA
>long-mer1256
--------------------------------------------------------------------------------------------------------------------------------------------------------------------------------------------------AATAGAAGAGGCGCTAGAGACGTTAGATGTGGTGCTGCAGCAG---------------------------------------------------------------------------------------------------------------------------------------------------------------------------------------------------------------------------------------------------------------------------------------------------------------------------------------------------------------------------------------------------------------------------------------------------------------------------------------------------------------------------------------------------------------------------------------------------------------------------------------------------------------------------------------------------------------------------------------------------------------------------------------------------------------------------------------------------------------------------------------------------------------------------------------------------------------------------------------------------
>long-mer1257
--------------------------------------------------------------------------------------------------------------------------------------------------------------------------------------------------------------------------------------------------------------------------------------------------------------------------------------------------------------------------------------------------------TCTAGCACCTAACCTGGAAAATTT----------------------------------------------------------------------------------------------------------------------------------------------------------------------------------------------------------------------------------------------------------------------------------------------------------------------------------------------------------------------------------------------------------------------------------------------------------------------------------------------------------------------------------------------------------------------------------------------------------------------------------------------------------------------------------------------------------------------------------------------------------------------------------------------------------------
>long-mer1258
---------------------------------------------------------------------------------------------------------------------------------------------------------------------------------------------------------------------------------------------------------------------------------------------------------------------------------------------------------------------------------------------------------------------------------CATGTCGATGATTCAGCAGAGATATCCCTGGAAATACCCACTGATGATGCCGAGTTGGCCT--------------------------------------------------------------------------------------------------------------------------------------------------------------------------------------------------------------------------------------------------------------------------------------------------------------------------------------------------------------------------------------------------------------------------------------------------------------------------------------------------------------------------------------------------------------------------------------------------------------------------------------------------------------------------------------------------------------------------------------------------
>long-mer1259
-------------------------------------------------------------------------------------------------------------------------------------------------------------------------------------------------------------------------------------------------------------------------------------------------------------------------------------------------------------------------------------------------------------------------------------------------------------------------------------------------------------------------------------------------------------------------------------------------------------------------------------------------------------------------------------------------------------------------------------------------------------------------------------------------------------------------------------------------------------------------------AATCTGGTCATCGCATTCAAGATGGGCGTATTTATGTGCTTCGGGATAATC--------------------------------------------------------------------------------------------------------------------------------------------------------------------------------------------------------------------------------------------------------------------------------------------------------------
>long-mer1260
------------------------------------------------------------------------------------------------------------------------------------------------------------------------------------------------------------------------------------------------------------------------------------------------------------------------------------------------------------------------------------------------------------------------------------------------------------------------------------------------------------------------------------------------------------------------------------------------------------------------------------------------------------------------------------------------------------------------------------------------------------------------------------------------------------------------------------------------------------------------------------------------------------------------------------------------------------------------------TCAGAAAATTCAACGGCCCTCCTGGTAGAAAAATTATCCCCTACGAATAG----------------------------------------------------------------------------------------------------------------------------------------------------------------------------------------------------------------
