# Supplementary material for: Identification of genetic relationships and subspecies signatures in Xylella fastidiosa
Source: BMC Genomics. 2019 Mar 25;20:239. doi: 10.1186/s12864-019-5565-9 (PMC6434890; doi:10.1186/s12864-019-5565-9)
Supplement: Supplementary file 8 — Analysis of (non-)synonymous SNPs in homologs to CDS harboring specific k-mers for selected enriched GOs. (ZIP 549 kb) [file 12864_2019_5565_MOESM8_ESM.zip › Additional-File8/Additional-File8A_CladeIII/GO-0006935/CP006740.1.886/Xfp assembled to xylefaMU34.fasta]

>xylefaMU34
GTGTCCGGGAATGATAGCGTCCAAGGTAAGTTGGTTGCATTACTGGGGTGTGCTGGCTCGGCGAGAAAGCGCTTGCGTGAAGTGTTAATACAAGCAGGTGTTGATCTTGTACTTGAGGAGGATCCTCGTGTACTTGACATACGAATTTTGCTTGGGGTCACACCAGAAGTTGTGGTAATCGCCCTTGAACCAGTAATAGAAGAGGCGCTAGAGACGTTAGATGTGGTGCTGCAGCAGCCTGGCTTGACTGTGATTTTCGATGAGGCCGAATTGATTGCTCGTCGTCAAGGTTGGGAGGCACAACGTTGGAGTCGGCACTTGCTAGCGAAGTTACAAGGTCAAGACAATGCATTGCCACAAGCTATTAATGTTGAAGCAAATCCTGCAATGGATCTAGCACCTAACCTGGAAAATTTGCATGTCGATGATTCAGCAGAGATATCCCTGGAAATACCCACTGATGATGCCGAGTTGGCCTCAAATACTGAACAATTAATGACCTCATTTTCAACAAAGGAACCGGTACTAGCACCATTGCCAGCAGCTCCATTAGCACCACTAGGATCTTGGACGCTTGGTTGGCAATTGGTCGATGAAGTCATCGTTGACCAAACTCGCTCCGAGACATTTAGTCTAGCTCAGAGTTGTGCGCCGCCGCCTTCATTCGGTGCTGTGCTAGTGCTGGCTGGTATCGGTGGGCCCGATGCGATCCGGCGCCTACTCGCCGCATTACCCGCTGGTTTCAAACATCCAGTGTTGATAAAAATGGATGGGCTGGATGGTGGTCAATACATTAATCTAGTCCGCCAAATGGGACGAGTCTCCACTTTGCCAGTTGATCTGGCTGAATCTGGTCATCGCATTCAAGATGGGCGTATTTATGTGCTTCGGGATAATCTGGGCATCTCATTGAGCAACGATGTCTTTGTGTTCTGTATGTCTTCAGAAAATTCAACGGCCCTCCTGGTAGAAAAATTATCCCCTACGAATAGCGCAGTGCTGTTGCTTAGTGGTGCTAGTCCGACCGTGGTTCCAGATATATTAGCGTTTGCCAATCTGGGGGGATGGGTTGCAGGTCAGGCAAGTGCCGGCTGTTACGATCCCACAGCAGCGTCGCTTATCGAGCTTGATGGACAATTTTCCGGTAATCCTACCCAGCTAGCACATGCTTTAAGTGCACGTTGGCCGACTAAACATTGA
>xylefa9a5c
GTGTCCGGGAATGATAGCGTCCAAGGTAAGTTGGTTGCATTACTGGGGTGTGCTGGCTCGGCGAGAAAGCGCTTGCGTGAAGTGTTAATACAAGCAGGTGTTGATCTTGTACTTGAGGAGGATCCTCGTGTACTTGACATACGAATTTTGCTTGGGGTCACACCAGAAGTTGTGGTAATTGCCCTTGAACCAGTGATAGAAGAGGCGCTAGAGACGTTGGATGTGGTGCTGCAGCAGCCCGGCTTGACTGTGATTTTCGATGAGGCCGAATTGATTGCTCGTCGTCAAGGTTGGGAGGCACAACGTTGGAGTCGGCACTTGGTAGCGAAGTTACAAGGCCAAGACAATGCATTGCCGCAAGCTATTAATGTTGAAGCAAATCCTGCAATGGATCTAGCACCTAATCTGGGAAATTTGCATGTCGATGATTCAGCGGAGATATCCCTGGAAATACCCGCTGATGATGCCGAGTTGGCCTCAAATACTGAACAATTAATGACTTCCTTGTCAACAAAGGAACCGGTACTAGCACCATTGCCAGCAGCTCCATTAGCACCACTAGGATCTTGGACGCTTGGTTGGCAATTGGTCGATGAAGTCATCGTTGACCAAACTCGCTCCGAGACATTTAATCCAACTCAGAGTTGTGCGCCGCCGCCTTTATTCGGTGCTGTGCTAGTGCTGGCTGGTATCGGTGGGCCCGATGCGATCCGGCGCTTACTCGCCGCATTACCCGCTGGTTTCAAACATCCAGTGTTGATAAAAATGGATGGGCTGGATGGTGGTCAATACATTAATCTAGTCCGCCAAATGGGACGAGTCTCCACTTTGCCAGTTGATCTGGCTGAATCTGGTCATCGCATTCAAGCTGGGCGTGTTTATGTGCTTCGGGATAATCTGGGCATCTCATTGAGCAACGATGTCTTTGTGTTCTGTATGTCCTCAGAAGATTCAACGGCCCTCCTGGTAGCAAAATTATCCCCTACGAATAGCGCGGTGCTGTTGCTTAGTGGTGCTAGCCTGACCGTGGTTCCAGATATATTAGCGTTTGCCAATCTGGGGGGATGGGTTGCAGGTCAGGCAAGTGCCGGCTGTTACGATCCCACAGCGGCGTCGCTTATCGAGCTCGATGGACAATTCTCCGGTAATCCTACCCAGCTAGCACATGCTTTAAGTGCACGTTGGCCGACTAAACATTGA
>xylefa3124
GTGTCCGGGAATGATAGCGTCCAAGGTAAGTTGGTTGCATTACTGGGGTGTGCTGGCTCGGCGAGAAAGCGCTTGCGTGAAGTGTTAATACAAGCAGGTGTTGATCTTGTACTTGAGGAGGATCCTCGTGTACTTGACATACGAATTTTGCTTGGGGTCACACCAGAAGTTGTGGTAATTGCCCTTGAACCAGTGATAGAAGAGGCGCTAGAGACGTTGGATGTGGTGCTGCAGCAGCCCGGCTTGACTGTGATTTTCGATGAGGCCGAATTGATTGCTCGTCGTCAAGGTTGGGAGGCACAACGTTGGAGTCGGCACTTGGTAGCGAAGTTACAAGGCCAAGACAATGCATTGCCGCAAGCTATTAATGTTGAAGCAAATCCTGCAATGGATCTAGCACCTAATCTGGGAAATTTGCATGTCGATGATTCAGCGGAGATATCCCTGGAAATACCCGCTGATGATGCCGAGTTGGCCTCAAATACTGAACAATTAATGACTTCCTTGTCAACAAAGGAACCGGTACTAGCACCATTGCCAGCAGCTCCATTAGCACCACTAGGATCTTGGACGCTTGGTTGGCAATTGGTCGATGAAGTCATCGTTGACCAAACTCGCTCCGAGACATTTAATCCAACTCAGAGTTGTGCGCCGCCGCCTTTATTCGGTGCTGTGCTAGTGCTGGCTGGTATCGGTGGGCCCGATGCGATCCGGCGCTTACTCGCCGCATTACCCGCTGGTTTCAAACATCCAGTGTTGATAAAAATGGATGGGCTGGATGGTGGTCAATACATTAATCTAGTCCGCCAAATGGGACGAGTCTCCACTTTGCCAGTTGATCTGGCTGAATCTGGTCATCGCATTCAAGCTGGGCGTGTTTATGTGCTTCGGGATAATCTGGGCATCTCATTGAGCAACGATGTCTTTGTGTTCTGTATGTCCTCAGAAGATTCAACGGCCCTCCTGGTAGCAAAATTATCCCCTACGAATAGCGCGGTGCTGTTGCTTAGTGGTGCTAGCCTGACCGTGGTTCCAGATATATTAGCGTTTGCCAATCTGGGGGGATGGGTTGCAGGTCAGGCAAGTGCCGGCTGTTACGATCCCACAGCGGCGTCGCTTATCGAGCTCGATGGACAATTCTCCGGTAATCCTACCCAGCTAGCACATGCTTTAAGTGCACGTTGGCCGACTAAACATTGA
>xylefa8072
GTGTCCGGGAATGATAGCGTCCAAGGTAAGTTGGTTGCATTACTGGGGTGTGCTGGCTCGGCGAGAAAGCGCTTGCGTGAAGTGTTAATACAAGCAGGTGTTGATCTTGTACTTGAGGAGGATCCTCGTGTACTTGACATACGAATTTTGCTTGGGGTCACACCAGAAGTTGTGGTAATTGCCCTTGAACCAGTGATAGAAGAGGCGCTAGAGACGTTGGATGTGGTGCTGCAGCAGCCCGGCTTGACTGTGATTTTCGATGAGGCCGAATTGATTGCTCGTCGTCAAGGTTGGGAGGCACAACGTTGGAGTCGGCACTTGGTAGCGAAGTTACAAGGCCAAGACAATGCATTGCCGCAAGCTATTAATGTTGAAGCAAATCCTGCAATGGATCTAGCACCTAATCTGGGAAATTTGCATGTCGATGATTCAGCGGAGATATCCCTGGAAATACCCGCTGATGATGCCGAGTTGGCCTCAAATACTGAACAATTAATGACTTCCTTGTCAACAAAGGAACCGGTACTAGCACCATTGCCAGCAGCTCCATTAGCACCACTAGGATCTTGGACGCTTGGTTGGCAATTGGTCGATGAAGTCATCGTTGACCAAACTCGCTCCGAGACATTTAATCCAACTCAGAGTTGTGCGCCGCCGCCTTTATTCGGTGCTGTGCTAGTGCTGGCTGGTATCGGTGGGCCCGATGCGATCCGGCGCTTACTCGCCGCATTACCCGCTGGTTTCAAACATCCAGTGTTGATAAAAATGGATGGGCTGGATGGTGGTCAATACATTAATCTAGTCCGCCAAATGGGACGAGTCTCCACTTTGCCAGTTGATCTGGCTGAATCTGGTCATCGCATTCAAGCTGGGCGTGTTTATGTGCTTCGGGATAATCTGGGCATCTCATTGAGCAACGATGTCTTTGTGTTCTGTATGTCCTCAGAAGATTCAACGGCCCTCCTGGTAGCAAAATTATCCCCTACGAATAGCGCAGTGCTGTTGCTTAGTGGTGCTAGCCTGACCGTGGTTCCAGATATATTAGCGTTTGCCAATCTGGGGGGATGGGTTGCAGGTCAGGCAAGTGCCGGCTGTTACGATCCCACAGCGGCGTCGCTTATCGAGCTCGATGGACAATTCTCTGGTAATCCTACCCAGCTAGCACATGCTTTAAGTGCACGTTGGCCGACTAAACATTGA
>xylefa1199
GTGTCCGGGAATGATAGCGTCCAAGGTAAGTTGGTTGCATTACTGGGGTGTGCTGGCTCGGCGAGAAAGCGCTTGCGTGAAGTGTTAATACAAGCAGGTGTTGATCTTGTACTTGAGGAGGATCCTCGTGTACTTGACATACGAATTTTGCTTGGGGTCACACCAGAAGTTGTGGTAATTGCCCTTGAACCAGTGATAGAAGAGGCGCTAGAGACGTTGGATGTGGTGCTGCAGCAGCCCGGCTTGACTGTGATTTTCGATGAGGCCGAATTGATTGCTCGTCGTCAAGGTTGGGAGGCACAACGTTGGAGTCGGCACTTGGTAGCGAAGTTACAAGGCCAAGACAATGCATTGCCGCAAGCTATTAATGTTGAAGCAAATCCTGCAATGGATCTAGCACCTAATCTGGGAAATTTGCATGTCGATGATTCAGCGGAGATATCCCTGGAAATACCCGCTGATGATGCCGAGTTGGCCTCAAATACTGAACAATTAATGACTTCCTTGTCAACAAAGGAACCGGTACTAGCACCATTGCCAGCAGCTCCATTAGCACCACTAGGATCTTGGACGCTTGGTTGGCAATTGGTCGATGAAGTCATCGTTGACCAAACTCGCTCCGAGACATTTAATCCAACTCAGAGTTGTGCGCCGCCGCCTTTATTCGGTGCTGTGCTAGTGCTGGCTGGTATCGGTGGGCCCGATGCGATCCGGCGCTTACTCGCCGCATTACCCGCTGGTTTCAAACATCCAGTGTTGATAAAAATGGATGGGCTGGATGGTGGTCAATACATTAATCTAGTCCGCCAAATGGGACGAGTCTCCACTTTGCCAGTTGATCTGGCTGAATCTGGTCATCGCATTCAAGCTGGGCGTGTTTATGTGCTTCGGGATAATCTGGGCATCTCATTGAGCAACGATGTCTTTGTGTTCTGTATGTCCTCAGAAGATTCAACGGCCCTCCTGGTAGCAAAATTATCCCCTACGAATAGCGCGGTGCTGTTGCTTAGTGGTGCTAGCCTGACCGTGGTTCCAGATATATTAGCGTTTGCCAATCTGGGGGGATGGGTTGCAGGTCAGGCAAGTGCCGGCTGTTACGATCCCACAGCGGCGTCGCTTATCGAGCTCGATGGACAATTCTCCGGTAATCCTACCCAGCTAGCACATGCTTTAAGTGCACGTTGGCCGACTAAACATTGA
>xylefaco6c
GTGTCCGGGAATGATAGCGTCCAAGGTAAGTTGGTTGCATTACTGGGGTGTGCTGGCTCGGCGAGAAAGCGCTTGCGTGAAGTGTTAATACAAGCAGGTGTTGATCTTGTACTTGAGGAGGATCCTCGTGTACTTGACATACGAATTTTGCTTGGGGTCACACCAGAAGTTGTGGTAATTGCCCTTGAACCAGTGATAGAAGAGGCGCTAGAGACGTTGGATGTGGTGCTGCAGCAGCCCGGCTTGACTGTGATTTTCGATGAGGCCGAATTGATTGCTCGTCGTCAAGGTTGGGAGGCACAACGTTGGAGTCGGCACTTGGTAGCGAAGTTACAAGGCCAAGACAATGCATTGCCGCAAGCTATTAATGTTGAAGCAAATCCTGCAATGGATCTAGCACCTAATCTGGGAAATTTGCATGTCGATGATTCAGCGGAGATATCCCTGGAAATACCCGCTGATGATGCCGAGTTGGCCTCAAATACTGAACAATTAATGACTTCCTTGTCAACAAAGGAACCGGTACTAGCACCATTGCCAGCAGCTCCATTAGCACCACTAGGATCTTGGACGCTTGGTTGGCAATTGGTCGATGAAGTCATCGTTGACCAAACTCGCTCCGAGACATTTAATCCAACTCAGAGTTGTGCGCCGCCGCCTTTATTCGGTGCTGTGCTAGTGCTGGCTGGTATCGGTGGGCCCGATGCGATCCGGCGCTTACTCGCCGCATTACCCGCTGGTTTCAAACATCCAGTGTTGATAAAAATGGATGGGCTGGATGGTGGTCAATACATTAATCTAGTCCGCCAAATGGGACGAGTCTCCACTTTGCCAGTTGATCTGGCTGAATCTGGTCATCGCATTCAAGCTGGGCGTGTTTATGTGCTTCGGGATAATCTGGGCATCTCATTGAGCAACGATGTCTTTGTGTTCTGTATGTCCTCAGAAGATTCAACGGCCCTCCTGGTAGCAAAATTATCCCCTACGAATAGCGCGGTGCTGTTGCTTAGTGGTGCTAGCCTGACCGTGGTTCCAGATATATTAGCGTTTGCCAATCTGGGGGGATGGGTTGCAGGTCAGGCAAGTGCCGGCTGTTACGATCCCACAGCGGCGTCGCTTATCGAGCTCGATGGACAATTCTCCGGTAATCCTACCCAGCTAGCACATGCTTTAAGTGCACGTTGGCCGACTAAACATTGA
>xylefaco32
GTGTCCGGGAATGATAGCGTCCAAGGTAAGTTGGTTGCATTACTGGGGTGTGCTGGCTCGGCGAGAAAGCGCTTGCGTGAAGTGTTAATACAAGCAGGTGTTGATCTTGTACTTGAGGAGGATCCTCGTGTACTTGACATACGAATTTTGCTTGGGGTCACACCAGAAGTTGTGGTAATTGCCCTTGAACCAGTGATAGAAGAGGCGCTAGAGACGTTGGATGTGGTGCTGCAGCAGCCCGGCTTGACTGTGATTTTCGATGAGGCCGAATTGATTGCTCGTCGTCAAGGTTGGGAGGCACAACGTTGGAGTCGGCACTTGGTAGCGAAGTTACAAGGCCAAGACAATGCATTGCCGCAAGCTATTAATGTTGAAGCAAATCCTGCAATGGATCTAGCACCTAATCTGGGAAATTTGCATGTCGATGATTCAGCGGAGATATCCCTGGAAATACCCGCTGATGATGCCGAGTTGGCCTCAAATACTGAACAATTAATGACTTCCTTGTCAACAAAGGAACCGGTACTAGCACCATTGCCAGCAGCTCCATTAGCACCACTAGGATCTTGGACGCTTGGTTGGCAATTGGTCGATGAAGTCATCGTTGACCAAACTCGCTCCGAGACATTTAATCCAACTCAGAGTTGTGCGCCGCCGCCTTTATTCGGTGCTGTGCTAGTGCTGGCTGGTATCGGTGGGCCCGATGCGATCCGGCGCTTACTCGCCGCATTACCCGCTGGTTTCAAACATCCAGTGTTGATAAAAATGGATGGGCTGGATGGTGGTCAATACATTAATCTAGTCCGCCAAATGGGACGAGTCTCCACTTTGCCAGTTGATCTGGCTGAATCTGGTCATCGCATTCAAGCTGGGCGTGTTTATGTGCTTCGGGATAATCTGGGCATCTCATTGAGCAACGATGTCTTTGTGTTCTGTATGTCCTCAGAAGATTCAACGGCCCTCCTGGTAGCAAAATTATCCCCTACGAATAGCGCGGTGCTGTTGCTTAGTGGTGCTAGCCTGACCGTGGTTCCAGATATATTAGCGTTTGCCAATCTGGGGGGATGGGTTGCAGGTCAGGCAAGTGCCGGCTGTTACGATCCCACAGCGGCGTCGCTTATCGAGCTCGATGGACAATTCTCCGGTAATCCTACCCAGCTAGCACATGCTTTAAGTGCACGTTGGCCGACTAAACATTGA
>xylefaCOF4
GTGTCCGGGAATGATAGCGTCCAAGGTAAGTTGGTTGCATTACTGGGGTGTGCTGGCTCGGCGAGAAAGCGCTTGCGTGAAGTGTTAATACAAGCAGGTGTTGATCTTGTACTTGAGGAGGATCCTCGTGTACTTGACATACGAATTTTGCTTGGGGTCACACCAGAAGTTGTGGTAATTGCCCTTGAACCAGTGATAGAAGAGGCGCTAGAGACGTTGGATGTGGTGCTGCAGCAGCCCGGCTTGACTGTGATTTTCGATGAGGCCGAATTGATTGCTCGTCGTCAAGGTTGGGAGGCACAACGTTGGAGTCGGCACTTGGTAGCGAAGTTACAAGGCCAAGACAATGCATTGCCGCAAGCTATTAATGTTGAAGCAAATCCTGCAATGGATCTAGCACCTAATCTGGGAAATTTGCATGTCGATGATTCAGCGGAGATATCCCTGGAAATACCCGCTGATGATGCCGAGTTGGCCTCAAATACTGAACAATTAATGACTTCCTTGTCAACAAAGGAACCGGTACTAGCACCATTGCCAGCAGCTCCATTAGCACCACTAGGATCTTGGACGCTTGGTTGGCAATTGGTCGATGAAGTCATCGTTGACCAAACTCGCTCCGAGACATTTAATCCAACTCAGAGTTGTGCGCCGCCGCCTTTATTCGGTGCTGTGCTAGTGCTGGCTGGTATCGGTGGGCCCGATGCGATCCGGCGCTTACTCGCCGCATTACCCGCTGGTTTCAAACATCCAGTGTTGATAAAAATGGATGGGCTGGATGGTGGTCAATACATTAATCTAGTCCGCCAAATGGGACGAGTCTCCACTTTGCCAGTTGATCTGGCTGAATCTGGTCATCGCATTCAAGCTGGGCGTGTTTATGTGCTTCGGGATAATCTGGGCATCTCATTGAGCAACGATGTCTTTGTGTTCTGTATGTCCTCAGAAGATTCAACGGCCCTCCTGGTAGCAAAATTATCCCCTACGAATAGCGCGGTGCTGTTGCTTAGTGGTGCTAGCCTGACCGTGGTTCCAGATATATTAGCGTTTGCCAATCTGGGGGGATGGGTTGCAGGTCAGGCAAGTGCCGGCTGTTACGATCCCACAGCGGCGTCGCTTATCGAGCTCGATGGACAATTCTCCGGTAATCCTACCCAGCTAGCACATGCTTTAAGTGCACGTTGGCCGACTAAACATTGA
>xylefaCOF7
GTGTCCGGGAATGATAGCGTCCAAGGTAAGTTGGTTGCATTACTGGGGTGTGCTGGCTCGGCGAGAAAGCGCTTGCGTGAAGTGTTAATACAAGCAGGTGTTGATCTTGTACTTGAGGAGGATCCTCGTGTACTTGACATACGAATTTTGCTTGGGGTCACACCAGAAGTTGTGGTAATTGCCCTTGAACCAGTGATAGAAGAGGCGCTAGAGACGTTGGATGTGGTGCTGCAGCAGCCCGGCTTGACTGTGATTTTCGATGAGGCCGAATTGATTGCTCGTCGTCAAGGTTGGGAGGCACAACGTTGGAGTCGGCACTTGGTAGCGAAGTTACAAGGCCAAGACAATGCATTGCCGCAAGCTATTAATGTTGAAGCAAATCCTGCAATGGATCTAGCACCTAATCTGGGAAATTTGCATGTCGATGATTCAGCGGAGATATCCCTGGAAATACCCGCTGATGATGCCGAGTTGGCCTCAAATACTGAACAATTAATGACTTCCTTGTCAACAAAGGAACCGGTACTAGCACCATTGCCAGCAGCTCCATTAGCACCACTAGGATCTTGGACGCTTGGTTGGCAATTGGTCGATGAAGTCATCGTTGACCAAACTCGCTCCGAGACATTTAATCCAACTCAGAGTTGTGCGCCGCCGCCTTTATTCGGTGCTGTGCTAGTGCTGGCTGGTATCGGTGGGCCCGATGCGATCCGGCGCTTACTCGCCGCATTACCCGCTGGTTTCAAACATCCAGTGTTGATAAAAATGGATGGGCTGGATGGTGGTCAATACATTAATCTAGTCCGCCAAATGGGACGAGTCTCCACTTTGCCAGTTGATCTGGCTGAATCTGGTCATCGCATTCAAGCTGGGCGTGTTTATGTGCTTCGGGATAATCTGGGCATCTCATTGAGCAACGATGTCTTTGTGTTCTGTATGTCCTCAGAAGATTCAACGGCCCTCCTGGTAGCAAAATTATCCCCTACGAATAGCGCAGTGCTGTTGCTTAGTGGTGCTAGCCTGACCGTGGTTCCAGATATATTAGCGTTTGCCAATCTGGGGGGATGGGTTGCAGGTCAGGCAAGTGCCGGCTGTTACGATCCCACAGCGGCGTCGCTTATCGAGCTCGATGGACAATTCTCTGGTAATCCTACCCAGCTAGCACATGCTTTAAGTGCACGTTGGCCGACTAAACATTGA
>xylefaCVC1
GTGTCCGGGAATGATAGCGTCCAAGGTAAGTTGGTTGCATTACTGGGGTGTGCTGGCTCGGCGAGAAAGCGCTTGCGTGAAGTGTTAATACAAGCAGGTGTTGATCTTGTACTTGAGGAGGATCCTCGTGTACTTGACATACGAATTTTGCTTGGGGTCACACCAGAAGTTGTGGTAATTGCCCTTGAACCAGTGATAGAAGAGGCGCTAGAGACGTTGGATGTGGTGCTGCAGCAGCCCGGCTTGACTGTGATTTTCGATGAGGCCGAATTGATTGCTCGTCGTCAAGGTTGGGAGGCACAACGTTGGAGTCGGCACTTGGTAGCGAAGTTACAAGGCCAAGACAATGCATTGCCGCAAGCTATTAATGTTGAAGCAAATCCTGCAATGGATCTAGCACCTAATCTGGGAAATTTGCATGTCGATGATTCAGCGGAGATATCCCTGGAAATACCCGCTGATGATGCCGAGTTGGCCTCAAATACTGAACAATTAATGACTTCCTTGTCAACAAAGGAACCGGTACTAGCACCATTGCCAGCAGCTCCATTAGCACCACTAGGATCTTGGACGCTTGGTTGGCAATTGGTCGATGAAGTCATCGTTGACCAAACTCGCTCCGAGACATTTAATCCAACTCAGAGTTGTGCGCCGCCGCCTTTATTCGGTGCTGTGCTAGTGCTGGCTGGTATCGGTGGGCCCGATGCGATCCGGCGCTTACTCGCCGCATTACCCGCTGGTTTCAAACATCCAGTGTTGATAAAAATGGATGGGCTGGATGGTGGTCAATACATTAATCTAGTCCGCCAAATGGGACGAGTCTCCACTTTGCCAGTTGATCTGGCTGAATCTGGTCATCGCATTCAAGCTGGGCGTGTTTATGTGCTTCGGGATAATCTGGGCATCTCATTGAGCAACGATGTCTTTGTGTTCTGTATGTCCTCAGAAGATTCAACGGCCCTCCTGGTAGCAAAATTATCCCCTACGAATAGCGCGGTGCTGTTGCTTAGTGGTGCTAGCCTGACCGTGGTTCCAGATATATTAGCGTTTGCCAATCTGGGGGGATGGGTTGCAGGTCAGGCAAGTGCCGGCTGTTACGATCCCACAGCGGCGTCGCTTATCGAGCTCGATGGACAATTCTCCGGTAATCCTACCCAGCTAGCACATGCTTTAAGTGCACGTTGGCCGACTAAACATTGA
>xylefaCVC6
GTGTCCGGGAATGATAGCGTCCAAGGTAAGTTGGTTGCATTACTGGGGTGTGCTGGCTCGGCGAGAAAGCGCTTGCGTGAAGTGTTAATACAAGCAGGTGTTGATCTTGTACTTGAGGAGGATCCTCGTGTACTTGACATACGAATTTTGCTTGGGGTCACACCAGAAGTTGTGGTAATTGCCCTTGAACCAGTGATAGAAGAGGCGCTAGAGACGTTGGATGTGGTGCTGCAGCAGCCCGGCTTGACTGTGATTTTCGATGAGGCCGAATTGATTGCTCGTCGTCAAGGTTGGGAGGCACAACGTTGGAGTCGGCACTTGGTAGCGAAGTTACAAGGCCAAGACAATGCATTGCCGCAAGCTATTAATGTTGAAGCAAATCCTGCAATGGATCTAGCACCTAATCTGGGAAATTTGCATGTCGATGATTCAGCGGAGATATCCCTGGAAATACCCGCTGATGATGCCGAGTTGGCCTCAAATACTGAACAATTAATGACTTCCTTGTCAACAAAGGAACCGGTACTAGCACCATTGCCAGCAGCTCCATTAGCACCACTAGGATCTTGGACGCTTGGTTGGCAATTGGTCGATGAAGTCATCGTTGACCAAACTCGCTCCGAGACATTTAATCCAACTCAGAGTTGTGCGCCGCCGCCTTTATTCGGTGCTGTGCTAGTGCTGGCTGGTATCGGTGGGCCCGATGCGATCCGGCGCTTACTCGCCGCATTACCCGCTGGTTTCAAACATCCAGTGTTGATAAAAATGGATGGGCTGGATGGTGGTCAATACATTAATCTAGTCCGCCAAATGGGACGAGTCTCCACTTTGCCAGTTGATCTGGCTGAATCTGGTCATCGCATTCAAGCTGGGCGTGTTTATGTGCTTCGGGATAATCTGGGCATCTCATTGAGCAACGATGTCTTTGTGTTCTGTATGTCCTCAGAAGATTCAACGGCCCTCCTGGTAGCAAAATTATCCCCTACGAATAGCGCGGTGCTGTTGCTTAGTGGTGCTAGCCTGACCGTGGTTCCAGATATATTAGCGTTTGCCAATCTGGGGGGATGGGTTGCAGGTCAGGCAAGTGCCGGCTGTTACGATCCCACAGCGGCGTCGCTTATCGAGCTCGATGGACAATTCTCCGGTAATCCTACCCAGCTAGCACATGCTTTAAGTGCACGTTGGCCGACTAAACATTGA
>xylefaJa12
GTGTCCGGGAATGATAGCGTCCAAGGTAAGTTGGTTGCATTACTGGGGTGTGCTGGCTCGGCGAGAAAGCGCTTGCGTGAAGTGTTAATACAAGCAGGTGTTGATCTTGTACTTGAGGAGGATCCTCGTGTACTTGACATACGAATTTTGCTTGGGGTCACACCAGAAGTTGTGGTAATTGCCCTTGAACCAGTGATAGAAGAGGCGCTAGAGACGTTGGATGTGGTGCTGCAGCAGCCCGGCTTGACTGTGATTTTCGATGAGGCCGAATTGATTGCTCGTCGTCAAGGTTGGGAGGCACAACGTTGGAGTCGGCACTTGGTAGCGAAGTTACAAGGCCAAGACAATGCATTGCCGCAAGCTATTAATGTTGAAGCAAATCCTGCAATGGATCTAGCACCTAATCTGGGAAATTTGCATGTCGATGATTCAGCGGAGATATCCCTGGAAATACCCGCTGATGATGCCGAGTTGGCCTCAAATACTGAACAATTAATGACTTCCTTGTCAACAAAGGAACCGGTACTAGCACCATTGCCAGCAGCTCCATTAGCACCACTAGGATCTTGGACGCTTGGTTGGCAATTGGTCGATGAAGTCATCGTTGACCAAACTCGCTCCGAGACATTTAATCCAACTCAGAGTTGTGCGCCGCCGCCTTTATTCGGTGCTGTGCTAGTGCTGGCTGGTATCGGTGGGCCCGATGCGATCCGGCGCTTACTCGCCGCATTACCCGCTGGTTTCAAACATCCAGTGTTGATAAAAATGGATGGGCTGGATGGTGGTCAATACATTAATCTAGTCCGCCAAATGGGACGAGTCTCCACTTTGCCAGTTGATCTGGCTGAATCTGGTCATCGCATTCAAGCTGGGCGTGTTTATGTGCTTCGGGATAATCTGGGCATCTCATTGAGCAACGATGTCTTTGTGTTCTGTATGTCCTCAGAAGATTCAACGGCCCTCCTGGTAGCAAAATTATCCCCTACGAATAGCGCGGTGCTGTTGCTTAGTGGTGCTAGCCTGACCGTGGTTCCAGATATATTAGCGTTTGCCAATCTGGGGGGATGGGTTGCAGGTCAGGCAAGTGCCGGCTGTTACGATCCCACAGCGGCGTCGCTTATCGAGCTCGATGGACAATTCTCCGGTAATCCTACCCAGCTAGCACATGCTTTAAGTGCACGTTGGCCGACTAAACATTGA
>xylefaHib4
GTGTCCGGGAATGATAGCGTCCAAGGTAAGTTGGTTGCATTACTGGGGTGTGCTGGCTCGGCGAGAAAGCGCTTGCGTGAGGTGTTAATACAAGCAGGTGTTGATCTTGTACTTGAGGAGGATCCTCGTGTACTTGACATACGAATTTTGCTTGGGGTCACACCAGAAGTTGTGGTAATTGCCCTTGAACCAGTGATAGAAGAGGCGCTAGAGACGTTGGATGTGGTGCTGCAGCAGCCCGGCTTGACTGTGATTTTCGATGAGGCCGAATTGATTGCTCGTCGTCAAGGTTGGGAGGCACAACGTTGGAGTCGGCACTTGGTAGCGAAGTTACAAGGCCAAGACAATGCATTGCCGCAAGCTATTAATGTTGAAGCAAATCCTGCAATGGATCTAGCACCTAATCTGGGAAATTTGCATGTCGATGATTCAGCGGAGATATCCCTGGAAATACCCGCTGATGATGCCGAGTTGGCCTCAAATACTGAACAATTAATGACTTCCTTGTCAACAAAGGAACCGGTACTAGCACCATTGCCAGCAGCTCCATTAGCACCACTAGGATCTTGGACGCTTGGTTGGCAATTGGTCGATGAAGTCATCGTTGACCAAACTCGCTCCGAGACATTTAATCCAACTCAGAGTTGTGCGCCGCCGCCTTTATTCGGTGCTGTGCTAGTGCTGGCTGGTATCGGTGGGCCCGATGCGATCCGGCGCTTACTCGCCGCATTACCCGCTGGTTTCAAACATCCAGTGTTGATAAAAATGGATGGGCTGGATGGTGGTCAATACATTAATCTAGTCCGCCAAATGGGACGAGTCTCCACTTTGCCAGTTGATCTGGCTGAATCTGGTCATCGCATTCAAGCTGGGCGTGTTTATGTGCTTCGGGATAATCTGGGCATCTCATTGAGCAACGATGTCTTTGTGTTCTGTATGTCCTCAGAAGATTCAACGGCCCTCCTGGTAGCAAAATTATCCCCTACGAATAGCGCAGTGCTGTTGCTTAGTGGTGCTAGCCTGACCGTGGTTCCAGATATATTAGCGTTTGCCAATCTGGGGGGATGGGTTGCAGGTCAGGCAAGTGCCGGCTGTTACGATCCCACAGCGGCGTCGCTTATCGAGCTCGATGGACAATTCTCCGGTAATCCTACCCAGCTAGCACATGCTTTAAGTGCACGTTGGCCGACTAAACATTGA
>xylefacodi
GTGTCCGGGAATGATAGCGTCCAAGGTAAGTTGGTTGCATTACTGGGGTGTGCTGGCTCGGCGAGAAAGCGCTTGCGTGAAGTGTTAATACAAGCAGGTGTTGATCTTGTACTTGAGGAGGATCCTCGTGTACTTGACATACGAATTTTGCTTGGGGTCACACCAGAAGTTGTGGTAATTGCCCTTGAACCAGTGATAGAAGAGGCGCTAGAGACGTTGGATGTGGTGCTGCAGCAGCCCGGCTTGACTGTGATTTTCGATGAGGCCGAATTGATTGCTCGTCGTCAAGGTTGGGAGGCACAACGTTGGAGTCGGCACTTGGTAGCGAAGTTACAAGGCCAAGACAATGCATTGCCGCAAGCTATTAATGTTGAAGCAAATCCTGCAATGGATCTAGCACCTAATCTGGGAAATTTGCATGTCGATGATTCAGCGGAGATATCCCTGGAAATACCCGCTGATGATGCCGAGTTGGCCTCAAATACTGAACAATTAATGACTTCCTTGTCAACAAAGGAACCGGTACTAGCACCATTGCCAGCAGCTCCATTAGCACCACTAGGATCTTGGACGCTTGGTTGGCAATTGGTCGATGAAGTCATCGTTGACCAAACTCGCTCCGAGACATTTAATCCAACTCAGAGTTGTGCGCCGCCGCCTTTATTCGGTGCTGTGCTAGTGCTGGCTGGTATCGGTGGGCCCGATGCGATCCGGCGCTTACTCGCCGCATTACCCGCTGGTTTCAAACATCCAGTGTTGATAAAAATGGATGGGCTGGATGGTGGTCAATACATTAATCTAGTCCGCCAAATGGGACGAGTCTCCACTTTGCCAGTTGATCTGGCTGAATCTGGTCATCGCATTCAAGCTGGGCGTGTTTATGTGCTTCGGGATAATCTGGGCATCTCATTGAGCAACGATGTCTTTGTGTTCTGTATGTCCTCAGAAGATTCAACGGCCCTCCTGGTAGCAAAATTATCCCCTACGAATAGCGCAGTGCTGTTGCTTAGTGGTGCTAGCCTGACCGTGGTTCCAGATATATTAGCGTTTGCCAATCTGGGGGGATGGGTTGCAGGTCAGGCAAGTGCCGGCTGTTACGATCCCACAGCGGCGTCGCTTATCGAGCTCGATGGACAATTCTCTGGTAATCCTACCCAGCTAGCACATGCTTTAAGTGCACGTTGGCCGACTAAACATTGA
>xylefasFb7
GTGTCCGGGAATGATAGCGTCCAAGGTAAGTTGGTTGCATTACTGGGGTGTGCTGGCTCGGCGAGAAAGCGCTTGCGTGAAGTGTTAATACAAGCAGGTGTTGATCTTGTACTTGAGGAGGATCCTCGTGTACTTGACATACGAATTTTGCTTGGGGTCACACCAGAAGTTGTGGTAATTGCCCTTGAACCAGTGATAGAAGAGGCGCTAGAGACGTTGGATGTGGTGCTGCAGCAGCCCGGCTTGACTGTGATTTTCGATGAGGCCGAATTGATTGCTCGTCGTCAAGGTTGGGAGGCACAACGTTGGAGTCGGCACTTGGTAGCGAAGTTACAAGGCCAAGACAATGCATTGCCGCAAGCTATTAATGTTGAAGCAAATCCTGCAATGGATCTAGCACCTAATCTGGGAAATTTGCATGTCGATGATTCAGCGGAGATATCCCTGGAAATACCCGCTGATGATGCCGAGTTGGCCTCAAATACTGAACAATTAATGACTTCCTTGTCAACAAAGGAACCGGTACTAGCACCATTGCCAGCAGCTCCATTAGCACCACTAGGATCTTGGACGCTTGGTTGGCAATTGGTCGATGAAGTCATCGTTGACCAAACTCGCTCCGAGACATTTAATCCAACTCAGAGTTGTGCGCCGCCGCCTTTATTCGGTGCTGTGCTAGTGCTGGCTGGTATCGGTGGGCCCGATGCGATCCGGCGCTTACTCGCCGCATTACCCGCTGGTTTCAAACATCCAGTGTTGATAAAAATGGATGGGCTGGATGGTGGTCAATACATTAATCTAGTCCGCCAAATGGGACGAGTCTCCACTTTGCCAGTTGATCTGGCTGAATCTGGTCATCGCATTCAAGCTGGGCGTGTTTATGTGCTTCGGGATAATCTGGGCATCTCATTGAGCAACGATGTCTTTGTGTTCTGTATGTCCTCAGAAGATTCAACGGCCCTCCTGGTAGCAAAATTATCCCCTACGAATAGCGCGGTGCTGTTGCTTAGTGGTGCTAGCCTGACCGTGGTTCCAGATATATTAGCGTTTGCCAATCTGGGGGGATGGGTTGCAGGTCAGGCAAGTGCCGGCTGTTACGATCCCACAGCGGCGTCGCTTATCGAGCTCGATGGACAATTCTCCGGTAATCCTACCCAGCTAGCACATGCTTTAAGTGCACGTTGGCCGACTAAACATTGA
>xylefaPr8x
GTGTCCGGGAATGATAGCGTCCAAGGTAAGTTGGTTGCATTACTGGGGTGTGCTGGCTCGGCGAGAAAGCGCTTGCGTGAAGTGTTAATACAAGCAGGTGTTGATCTTGTACTTGAGGAGGATCCTCGTGTACTTGACATACGAATTTTGCTTGGGGTCACACCAGAAGTTGTGGTAATTGCCCTTGAACCAGTGATAGAAGAGGCGCTAGAGACGTTGGATGTGGTGCTGCAGCAGCCCGGCTTGACTGTGATTTTCGATGAGGCCGAATTGATTGCTCGTCGTCAAGGTTGGGAGGCACAACGTTGGAGTCGGCACTTGGTAGCGAAGTTACAAGGCCAAGACAATGCATTGCCGCAAGCTATTAATGTTGAAGCAAATCCTGCAATGGATCTAGCACCTAATCTGGGAAATTTGCATGTCGATGATTCAGCGGAGATATCCCTGGAAATACCCGCTGATGATGCCGAGTTGGCCTCAAATACTGAACAATTAATGACTTCCTTGTCAACAAAGGAACCGGTACTAGCACCATTGCCAGCAGCTCCATTAGCACCACTAGGATCTTGGACGCTTGGTTGGCAATTGGTCGATGAAGTCATCGTTGACCAAACTCGCTCCGAGACATTTAATCCAACTCAGAGTTGTGCGCCGCCGCCTTTATTCGGTGCTGTGCTAGTGCTGGCTGGTATCGGTGGGCCCGATGCGATCCGGCGCTTACTCGCCGCATTACCCGCTGGTTTCAAACATCCAGTGTTGATAAAAATGGATGGGCTGGATGGTGGTCAATACATTAATCTAGTCCGCCAAATGGGACGAGTCTCCACTTTGCCAGTTGATCTGGCTGAATCTGGTCATCGCATTCAAGCTGGGCGTGTTTATGTGCTTCGGGATAATCTGGGCATCTCATTGAGCAACGATGTCTTTGTGTTCTGTATGTCCTCAGAAGATTCAACGGCCCTCCTGGTAGCAAAATTATCCCCTACGAATAGCGCGGTGCTGTTGCTTAGTGGTGCTAGCCTGACCGTGGTTCCAGATATATTAGCGTTTGCCAATCTGGGGGGATGGGTTGCAGGTCAGGCAAGTGCCGGCTGTTACGATCCCACAGCGGCGTCGCTTATCGAGCTCGATGGACAATTCTCCGGTAATCCTACCCAGCTAGCACATGCTTTAAGTGCACGTTGGCCGACTAAACATTGA
>xylefaOLS9
GTGTCCGGGAATGATAGCGTCCAAGGTAAGTTGGTTGCATTACTGGGGTGTGCTGGCTCGGCGAGAAAGCGCTTGCGTGAAGTGTTAATACAAGCAGGTGTTGATCTTGTACTTGAGGAGGATCCTCGTGTACTTGACATACGAATTTTGCTTGGGGTCACACCAGAAGTTGTGGTAATTGCCCTTGAACCAGTGATAGAAGAGGCGCTAGAGACGTTGGATGTGGTGCTGCAGCAGCCCGGCTTGACTGTGATTTTCGATGAGGCCGAATTGATTGCTCGTCGTCAAGGTTGGGAGGCACAACGTTGGAGTCGGCACTTGGTAGCGAAGTTACAAGGCCAAGACAATGCATTGCCGCAAGCTATTAATGTTGAAGCAAATCCTGCAATGGATCTAGCACCTAATCTGGGAAATTTGCATGTCGATGATTCAGCGGAGATATCCCTGGAAATACCCGCTGATGATGCCGAGTTGGCCTCAAATACTGAACAATTAATGACTTCCTTGTCAACAAAGGAACCGGTACTAGCACCATTGCCAGCAGCTCCATTAGCACCACTAGGATCTTGGACGCTTGGTTGGCAATTGGTCGATGAAGTCATCGTTGACCAAACTCGCTCCGAGACATTTAATCCAACTCAGAGTTGTGCGCCGCCGCCTTTATTCGGTGCTGTGCTAGTGCTGGCTGGTATCGGTGGGCCCGATGCGATCCGGCGCTTACTCGCCGCATTACCCGCTGGTTTCAAACATCCAGTGTTGATAAAAATGGATGGGCTGGATGGTGGTCAATACATTAATCTAGTCCGCCAAATGGGACGAGTCTCCACTTTGCCAGTTGATCTGGCTGAATCTGGTCATCGCATTCAAGCTGGGCGTGTTTATGTGCTTCGGGATAATCTGGGCATCTCATTGAGCAACGATGTCTTTGTGTTCTGTATGTCCTCAGAAGATTCAACGGCCCTCCTGGTAGCAAAATTATCCCCTACGAATAGCGCAGTGCTGTTGCTTAGTGGTGCTAGCCTGACCGTGGTTCCAGATATATTAGCGTTTGCCAATCTGGGGGGATGGGTTGCAGGTCAGGCAAGTGCCGGCTGTTACGATCCCACAGCGGCGTCGCTTATCGAGCTCGATGGACAATTCTCTGGTAATCCTACCCAGCTAGCACATGCTTTAAGTGCACGTTGGCCGACTAAACATTGA
>xylefaU24D
GTGTCCGGGAATGATAGCGTCCAAGGTAAGTTGGTTGCATTACTGGGGTGTGCTGGCTCGGCGAGAAAGCGCTTGCGTGAAGTGTTAATACAAGCAGGTGTTGATCTTGTACTTGAGGAGGATCCTCGTGTACTTGACATACGAATTTTGCTTGGGGTCACACCAGAAGTTGTGGTAATTGCCCTTGAACCAGTGATAGAAGAGGCGCTAGAGACGTTGGATGTGGTGCTGCAGCAGCCCGGCTTGACTGTGATTTTCGATGAGGCCGAATTGATTGCTCGTCGTCAAGGTTGGGAGGCACAACGTTGGAGTCGGCACTTGGTAGCGAAGTTACAAGGCCAAGACAATGCATTGCCGCAAGCTATTAATGTTGAAGCAAATCCTGCAATGGATCTAGCACCTAATCTGGGAAATTTGCATGTCGATGATTCAGCGGAGATATCCCTGGAAATACCCGCTGATGATGCCGAGTTGGCCTCAAATACTGAACAATTAATGACTTCCTTGTCAACAAAGGAACCGGTACTAGCACCATTGCCAGCAGCTCCATTAGCACCACTAGGATCTTGGACGCTTGGTTGGCAATTGGTCGATGAAGTCATCGTTGACCAAACTCGCTCCGAGACATTTAATCCAACTCAGAGTTGTGCGCCGCCGCCTTTATTCGGTGCTGTGCTAGTGCTGGCTGGTATCGGTGGGCCCGATGCGATCCGGCGCTTACTCGCCGCATTACCCGCTGGTTTCAAACATCCAGTGTTGATAAAAATGGATGGGCTGGATGGTGGTCAATACATTAATCTAGTCCGCCAAATGGGACGAGTCTCCACTTTGCCAGTTGATCTGGCTGAATCTGGTCATCGCATTCAAGCTGGGCGTGTTTATGTGCTTCGGGATAATCTGGGCATCTCATTGAGCAACGATGTCTTTGTGTTCTGTATGTCCTCAGAAGATTCAACGGCCCTCCTGGTAGCAAAATTATCCCCTACGAATAGCGCGGTGCTGTTGCTTAGTGGTGCTAGCCTGACCGTGGTTCCAGATATATTAGCGTTTGCCAATCTGGGGGGATGGGTTGCAGGTCAGGCAAGTGCCGGCTGTTACGATCCCACAGCGGCGTCGCTTATCGAGCTCGATGGACAATTCTCCGGTAATCCTACCCAGCTAGCACATGCTTTAAGTGCACGTTGGCCGACTAAACATTGA
>xylefaOLS8
GTGTCCGGGAATGATAGCGTCCAAGGTAAGTTGGTTGCATTACTGGGGTGTGCTGGCTCGGCGAGAAAGCGCTTGCGTGAAGTGTTAATACAAGCAGGTGTTGATCTTGTACTTGAGGAGGATCCTCGTGTACTTGACATACGAATTTTGCTTGGGGTCACACCAGAAGTTGTGGTAATTGCCCTTGAACCAGTGATAGAAGAGGCGCTAGAGACGTTGGATGTGGTGCTGCAGCAGCCCGGCTTGACTGTGATTTTCGATGAGGCCGAATTGATTGCTCGTCGTCAAGGTTGGGAGGCACAACGTTGGAGTCGGCACTTGGTAGCGAAGTTACAAGGCCAAGACAATGCATTGCCGCAAGCTATTAATGTTGAAGCAAATCCTGCAATGGATCTAGCACCTAATCTGGGAAATTTGCATGTCGATGATTCAGCGGAGATATCCCTGGAAATACCCGCTGATGATGCCGAGTTGGCCTCAAATACTGAACAATTAATGACTTCCTTGTCAACAAAGGAACCGGTACTAGCACCATTGCCAGCAGCTCCATTAGCACCACTAGGATCTTGGACGCTTGGTTGGCAATTGGTCGATGAAGTCATCGTTGACCAAACTCGCTCCGAGACATTTAATCCAACTCAGAGTTGTGCGCCGCCGCCTTTATTCGGTGCTGTGCTAGTGCTGGCTGGTATCGGTGGGCCCGATGCGATCCGGCGCTTACTCGCCGCATTACCCGCTGGTTTCAAACATCCAGTGTTGATAAAAATGGATGGGCTGGATGGTGGTCAATACATTAATCTAGTCCGCCAAATGGGACGAGTCTCCACTTTGCCAGTTGATCTGGCTGAATCTGGTCATCGCATTCAAGCTGGGCGTGTTTATGTGCTTCGGGATAATCTGGGCATCTCATTGAGCAACGATGTCTTTGTGTTCTGTATGTCCTCAGAAGATTCAACGGCCCTCCTGGTAGCAAAATTATCCCCTACGAATAGCGCAGTGCTGTTGCTTAGTGGTGCTAGCCTGACCGTGGTTCCAGATATATTAGCGTTTGCCAATCTGGGGGGATGGGTTGCAGGTCAGGCAAGTGCCGGCTGTTACGATCCCACAGCGGCGTCGCTTATCGAGCTCGATGGACAATTCTCTGGTAATCCTACCCAGCTAGCACATGCTTTAAGTGCACGTTGGCCGACTAAACATTGA
>long-mer1256
--------------------------------------------------------------------------------------------------------------------------------------------------------------------------------------------------AATAGAAGAGGCGCTAGAGACGTTAGATGTGGTGCTGCAGCAG---------------------------------------------------------------------------------------------------------------------------------------------------------------------------------------------------------------------------------------------------------------------------------------------------------------------------------------------------------------------------------------------------------------------------------------------------------------------------------------------------------------------------------------------------------------------------------------------------------------------------------------------------------------------------------------------------------------------------------------------------------------------------------------------------------------------------------------------------------------------------------------------------------------------------------------------------------------------------------------------------
>long-mer1257
--------------------------------------------------------------------------------------------------------------------------------------------------------------------------------------------------------------------------------------------------------------------------------------------------------------------------------------------------------------------------------------------------------TCTAGCACCTAACCTGGAAAATTT----------------------------------------------------------------------------------------------------------------------------------------------------------------------------------------------------------------------------------------------------------------------------------------------------------------------------------------------------------------------------------------------------------------------------------------------------------------------------------------------------------------------------------------------------------------------------------------------------------------------------------------------------------------------------------------------------------------------------------------------------------------------------------------------------------------
>long-mer1258
---------------------------------------------------------------------------------------------------------------------------------------------------------------------------------------------------------------------------------------------------------------------------------------------------------------------------------------------------------------------------------------------------------------------------------CATGTCGATGATTCAGCAGAGATATCCCTGGAAATACCCACTGATGATGCCGAGTTGGCCT--------------------------------------------------------------------------------------------------------------------------------------------------------------------------------------------------------------------------------------------------------------------------------------------------------------------------------------------------------------------------------------------------------------------------------------------------------------------------------------------------------------------------------------------------------------------------------------------------------------------------------------------------------------------------------------------------------------------------------------------------
>long-mer1259
-------------------------------------------------------------------------------------------------------------------------------------------------------------------------------------------------------------------------------------------------------------------------------------------------------------------------------------------------------------------------------------------------------------------------------------------------------------------------------------------------------------------------------------------------------------------------------------------------------------------------------------------------------------------------------------------------------------------------------------------------------------------------------------------------------------------------------------------------------------------------------AATCTGGTCATCGCATTCAAGATGGGCGTATTTATGTGCTTCGGGATAATC--------------------------------------------------------------------------------------------------------------------------------------------------------------------------------------------------------------------------------------------------------------------------------------------------------------
>long-mer1260
------------------------------------------------------------------------------------------------------------------------------------------------------------------------------------------------------------------------------------------------------------------------------------------------------------------------------------------------------------------------------------------------------------------------------------------------------------------------------------------------------------------------------------------------------------------------------------------------------------------------------------------------------------------------------------------------------------------------------------------------------------------------------------------------------------------------------------------------------------------------------------------------------------------------------------------------------------------------------TCAGAAAATTCAACGGCCCTCCTGGTAGAAAAATTATCCCCTACGAATAG----------------------------------------------------------------------------------------------------------------------------------------------------------------------------------------------------------------
