# Supplementary material for: Identification of genetic relationships and subspecies signatures in Xylella fastidiosa
Source: BMC Genomics. 2019 Mar 25;20:239. doi: 10.1186/s12864-019-5565-9 (PMC6434890; doi:10.1186/s12864-019-5565-9)
Supplement: Supplementary file 8 — Analysis of (non-)synonymous SNPs in homologs to CDS harboring specific k-mers for selected enriched GOs. (ZIP 549 kb) [file 12864_2019_5565_MOESM8_ESM.zip › Additional-File8/Additional-File8A_CladeIII/GO-0007165 0006935/CP006740.1.884/Clade III assembled to xylefaMU34.fasta]

>xylefaMU34
ATGGGTAGCTCCCCGAATGTCCGCAACAGCCAAAAGTTTGACGGCCCGAGTACCAACTTTTGGATTGGTTTGTTCTTATTGTCGATGATTGTATTTAGCGCCAATATCGGTGTGGCAACTTGGCAAGGCAGGCGGCTTGCTGGGGCCAGTGCCGATGTGGCTAACTTGCAGGTGTTGTCGCAGCAGTTGGTTAGTCAGGGGCGCGAAGCGGTCGCTGGAGATTCAAAAGCTTTTTCCAATTTTAAGGAAATCAAAAGCAAGATTGAAGATACTGTCAAGAAGCTTGAGGCCCGCTATAACAATGAAAGTTCGGTTTCTGATGCTTTGTTCCAAATGAAAAATACTTGGGAGCCCTTGAGTAAGAATGCAAAGCAGTTAATTGATAGCGAATCGGCAACATTGGTTTTAGCGAGTAACGCTGATCGCTTCGTGAGTAATGTGCCTCAGCTTCAGGCACAATTAAACGAGGTGGTACGTGCGATGACTGCTAGTGGCGCGCCACCCTCGCAGTTCTACAATACACTGCAGCAGGTAGTAGTGGCCGGTACTATGGCGCGGCGTGTCGCTGAGATGCGTGCTTCCGGGGTTGGGGCAGCCGCAGCCGGCGATGCGCTGGCGCGGGATTCTGTGATGTTCACAAGGATGCTGGAAGGTTTGCGCAATGGCAATCAGGAGTTAGGGATATCCCCTGTTCGCAATGATGCCACGCTGTCAGCACTGACAAAGTCGCAGTCCCTGTGGATAACAATGAAAAAGGACGTTGATAATATCCTGGCGACTTCGCATCAACTATTTGCTGCGCAATCTTCTGTCGATGCATTGGTGAATGGCTCAGGTAAATTATTGGAGGACAGTAATAAATTATTTAATGCGTTTTCGACATTTGGGGTTGGCTCGGTACGTGATAAACGTATTTTCCCCAATTTCTGGCTCACTGTGATATTTGGGTTGCTGTCTGTAGTGTCGATTGTTGGTCTGGCCTGGAGTACGGTGATTTCCCGATCACGTGAACAAGAGCAGCGTTATCAAGCTCAGGTGGAGTTTAATAGCCGTAACCAGCAGGCAATCATGCGATTGCTGGAAGAGATTATTTCCATCGGTGAAGGTGATCTAACCGTGAAGGCTTCGGTCACCGAGGAAATGACTGGGGCGATAGCCGACGCGATCAACTGTGCTGTTGATGAACTGCGTCAATTGGTCGCCACGATCAATACTACTTCGGCCAAGGTTGCGGTATCGGCGCATGAAACTCAAACCACTGCGATGCGCTTGGCGGAGGCCGCAGGCCATCAAGCCAATCAAATCACCACAGTCTCAGAGCGAATTAGCGAGATTGCGGCTAGTATCGAACAGGTGTCACGCAACTCTGCAGAATCGGCAGAAGTAGCGCAGCGTTCTGTTGTGATTGCAGCAGAGGGTGCTGGTGTAGTCCGTGAAACTATCCAGGGCATGGACCAAATCCGCGATCAGATCCAGGAAACCTCAAAACGTATCAAGCGTCTGGGTGAGTCGTCTCAAGAGATTGGTTCAATCGTAGAATTAATTAACGATATTTCTGAACAGACCAATATTTTGGCGCTTAATGCAGCAGTGCAAGCAGCTTCTGCTGGCGAAGCAGGACGTGGTTTCGCCATTGTTGCCGATGAAGTCCAGCGTTTAGCTGAACGCACCTCTAGTGCAACCCGTCGCATCGAGAGTTTGGTACGGGCAATTCAGGTTGACACTAACGAGGCTGTTAGCTCAATGGAGCAGACGACTGCTGAAGTAGTATCTGGCGCGCGCTTGGCTGAAGATGCAGGTACTGCATTGATTGAGATTGAACACGTATCTAACACGCTTAACCATTTAATTAAAAACATTTCCATTGCTGCTCATCAACAAGCAGCTGCTGCTACTGACATCACTCAAACGATGGGTGTAATTCGCCAAATTACTTCTCAGACCTCACAAGGTGCTGGGAAGACTGCTGAATCGATCGGTCGTTTAGCTGGGTTGGCTGCTGAATTGCGTCGATCAGCAGCCAACTTCAAATTGCCAGCTTGA
>xylefa7969
ATGGGTAGCTCCCCGAATGTCCGCAACAGCCAAAAGTTTGACGGCCCGAGTACCAACTTTTGGATTGGTTTGTTCTTATTGTCGATGATTGTATTTAGCGCCAATATCGGTGTGGCAACTTGGCAAGGCAGGCGGCTTGCTGGGGCCAGTGCCGATGTGGCTAACTTGCAGGTGTTGTCGCAGCAGTTGGTTAGTCAGGGGCGCGAAGCGGTCGCTGGAGATTCAAAAGCGTTTTCCAATTTTAAGGAAATCAAAAGCAAGATTGAAGATACTGTCAAGAAGCTTGAGGCCCGCTATAACAATGAAAGTTCGGTTTCTGATGCTTTGTTCCAACTGAAAAATACTTGGGAGCCCTTGAGTAAGAATGCAAAGCAGTTAATTGATAGCGAATCGGCAACATTGGTTTTAGCGAGTAACGCTGATCGCTTCGTGAGTAATGTGCCTCAGCTTCAGGCACAATTAAACGAGGTGGTACGTGCGATGACTGCTAGTGGCGCGCCACCCTCGCAGTTCTACAATACACTGCAGCAGGTAGTAGTGGCCGGCACTATGGCGCGGCGTGTCGCTGAGATGCGTGCTTCCGGGGTTGGGGCAGCCGCAGCCGGCGATGCGCTGGCGCGGGATTCTGTGATGTTCACAAGGATGCTGGAAGGTTTGCGCAATGGCAATCAGGAGTTAGGGATATCCCCTGTTCGCAATGATGCCACGCTGTCAGCACTGACAAAGTCGCAGTCCCTGTGGATAACAATGAAAAAGGACGTTGATAATATCCTGGCGACTTCGCATCAACTATTTGCTGCGCAATCTTCTGTCGATGCATTGGTGAATGGCTCAGGTAAATTATTGGAGGACAGTAATAAATTATTTAATGCGTTTTCGACATTTGGGGTTGGCTCGGTACGTGATAAACGTATTTTCCCCAATTTCTGGCTCACTGTGATATTTGGGTTGCTGTCTGTAGTGTCGATTGTTGGTCTGGCCTGGAGTACGGTGATTTCCCGATCACGTGAACAAGAGCGGCGTTATCAAGCTCAGGTGGAGTTTAATAGCCGTAACCAGCAGGCAATCATGCGATTGCTGGAAGAGATTATTTCCATAGGTGAAGGTGATCTAACCGTGAAGGCTTCGGTCACCGAGGAAATGACTGGGGCGATAGCCGACGCGATTAACTGTGCTGTTGATGAACTGCGTCAATTGGTCGCCACGATCAATACTACTTCGGCTAAGGTTGCGGTATCGGCGCATGAAACTCAAACCACTGCGATGCGCTTGGCGGAGGCCGCAGGCCATCAAGCCAATCAAATCACCACAGTCTCAGAGCGAATTAGCGAGATTGCGGCTAGTATCGAACAGGTGTCACGCAACTCCGCAGAATCGGCAGAAGTAGCGCAGCGTTCTGTTGTGATTGCAGCAGAGGGTGCTGGTGTAGTCCGTGAAACTATCCAGGGCATGGACCAAATCCGCGATCAGATCCAGGAAACCTCAAAACGTATCAAGCGTCTGGGTGAGTCGTCTCAAGAGATTGGTTCAATCGTAGAATTAATTAACGATATTTCTGAACAGACCAATATTTTGGCGCTTAATGCAGCAGTGCAAGCAGCTTCTGCTGGCGAAGCAGGACGTGGTTTCGCCATTGTTGCCGATGAAGTCCAGCGTTTAGCTGAACGCACCTCTAGTGCAACCCGTCGCATCGAGAGTTTGGTACGGGCAATTCAGGTTGACACTAACGAGGCTGTTAGCTCAATGGAGCAGACGACTGCTGAAGTAGTATCTGGCGCGCGCTTGGCTGAAGATGCAGGTACTGCATTGATTGAGATTGAACACGTATCTAACACGCTTAACCATTTAATTAAAAACATTTCCATTGCTGCTCATCAACAAGCAGCTGCTGCTACTGACATCACTCAAACGATGGGTGTAATTCGCCAAATTACTTCTCAGACCTCACAAGGTGCTGGGAAGACTGCTGAATCGATCGGTCGTTTAGCTGGGTTGGCTGCTGAATTGCGTCGATCAGCAGCCAACTTCAAATTGCCAGCTTGA
>xylefa7970
ATGGGTAGCTCCCCGAATGTCCGCAACAGCCAAAAGTTTGACGGCCCGAGTACCAACTTTTGGATTGGTTTGTTCTTATTGTCGATGATTGTATTTAGCGCCAATATCGGTGTGGCAACTTGGCAAGGCAGGCGGCTTGCTGGGGCCAGTGCCGATGTGGCTAACTTGCAGGTGTTGTCGCAGCAGTTGGTTAGTCAGGGGCGCGAAGCGGTCGCTGGAGATTCAAAAGCGTTTTCCAATTTTAAGGAAATCAAAAGCAAGATTGAAGATACTGTCAAGAAGCTTGAGGCCCGCTATAACAATGAAAGTTCGGTTTCTGATGCTTTGTTCCAACTGAAAAATACTTGGGAGCCCTTGAGTAAGAATGCAAAGCAGTTAATTGATAGCGAATCGGCAACATTGGTTTTAGCGAGTAACGCTGATCGCTTCGTGAGTAATGTGCCTCAGCTTCAGGCACAATTAAACGAGGTGGTACGTGCGATGACTGCTAGTGGCGCGCCACCCTCGCAGTTCTACAATACACTGCAGCAGGTAGTAGTGGCCGGCACTATGGCGCGGCGTGTCGCTGAGATGCGTGCTTCCGGGGTTGGGGCAGCCGCAGCCGGCGATGCGCTGGCGCGGGATTCTGTGATGTTCACAAGGATGCTGGAAGGTTTGCGCAATGGCAATCAGGAGTTAGGGATATCCCCTGTTCGCAATGATGCCACGCTGTCAGCACTGACAAAGTCGCAGTCCCTGTGGATAACAATGAAAAAGGACGTTGATAATATCCTGGCGACTTCGCATCAACTATTTGCTGCGCAATCTTCTGTCGATGCATTGGTGAATGGCTCAGGTAAATTATTGGAGGACAGTAATAAATTATTTAATGCGTTTTCGACATTTGGGGTTGGCTCGGTACGTGATAAACGTATTTTCCCCAATTTCTGGCTCACTGTGATATTTGGGTTGCTGTCTGTAGTGTCGATTGTTGGTCTGGCCTGGAGTACGGTGATTTCCCGATCACGTGAACAAGAGCGGCGTTATCAAGCTCAGGTGGAGTTTAATAGCCGTAACCAGCAGGCAATCATGCGATTGCTGGAAGAGATTATTTCCATAGGTGAAGGTGATCTAACCGTGAAGGCTTCGGTCACCGAGGAAATGACTGGGGCGATAGCCGACGCGATTAACTGTGCTGTTGATGAACTGCGTCAATTGGTCGCCACGATCAATACTACTTCGGCTAAGGTTGCGGTATCGGCGCATGAAACTCAAACCACTGCGATGCGCTTGGCGGAGGCCGCAGGCCATCAAGCCAATCAAATCACCACAGTCTCAGAGCGAATTAGCGAGATTGCGGCTAGTATCGAACAGGTGTCACGCAACTCCGCAGAATCGGCAGAAGTAGCGCAGCGTTCTGTTGTGATTGCAGCAGAGGGTGCTGGTGTAGTCCGTGAAACTATCCAGGGCATGGACCAAATCCGCGATCAGATCCAGGAAACCTCAAAACGTATCAAGCGTCTGGGTGAGTCGTCTCAAGAGATTGGTTCAATCGTAGAATTAATTAACGATATTTCTGAACAGACCAATATTTTGGCGCTTAATGCAGCAGTGCAAGCAGCTTCTGCTGGCGAAGCAGGACGTGGTTTCGCCATTGTTGCCGATGAAGTCCAGCGTTTAGCTGAACGCACCTCTAGTGCAACCCGTCGCATCGAGAGTTTGGTACGGGCAATTCAGGTTGACACTAACGAGGCTGTTAGCTCAATGGAGCAGACGACTGCTGAAGTAGTATCTGGCGCGCGCTTGGCTGAAGATGCAGGTACTGCATTGATTGAGATTGAACACGTATCTAACACGCTTAACCATTTAATTAAAAACATTTCCATTGCTGCTCATCAACAAGCAGCTGCTGCTACTGACATCACTCAAACGATGGGTGTAATTCGCCAAATTACTTCTCAGACCTCACAAGGTGCTGGGAAGACTGCTGAATCGATCGGTCGTTTAGCTGGGTTGGCTGCTGAATTGCGTCGATCAGCAGCCAACTTCAAATTGCCAGCTTGA
>xylefa3579
ATGGGTAGCTCCCCGAATGTCCGCAACAGCCAAAAGTTTGACGGCCCGAGTACCAACTTTTGGATTGGTTTGTTCTTATTGTCGATGATTGTATTTAGCGCCAATATCGGTGTGGCAACTTGGCAAGGCAGGCGGCTTGCTGGGGCCAGTGCCGATGTGGCTAACTTGCAGGTGTTGTCGCAGCAGTTGGTTAGTCAGGGGCGCGAAGCGGTCGCTGGAGATTCAAAAGCGTTTTCCAATTTTAAGGAAATCAAAAGCAAGATTGAAGATACTGTCAAGAAGCTTGAGGCCCGCTATAACAATGAAAGTTCGGTTTCTGATGCTTTGTTCCAACTGAAAAATACTTGGGAGCCCTTGAGTAAGAATGCAAAGCAGTTAATTGATAGCGAATCGGCAACATTGGTTTTAGCGAGTAACGCTGATCGCTTCGTGAGTAATGTGCCTCAGCTTCAGGCACAATTAAACGAGGTGGTACGTGCGATGACTGCTAGTGGCGCGCCACCCTCGCAGTTCTACAATACACTGCAGCAGGTAGTAGTGGCCGGCACTATGGCGCGGCGTGTCGCTGAGATGCGTGCTTCCGGGGTTGGGGCAGCCGCAGCCGGCGATGCGCTGGCGCGGGATTCTGTGATGTTCACAAGGATGCTGGAAGGTTTGCGCAATGGCAATCAGGAGTTAGGGATATCCCCTGTTCGCAATGATGCCACGCTGTCAGCACTGACAAAGTCGCAGTCCCTGTGGATAACAATGAAAAAGGACGTTGATAATATCCTGGCGACTTCGCATCAACTATTTGCTGCGCAATCTTCTGTCGATGCATTGGTGAATGGCTCAGGTAAATTATTGGAGGACAGTAATAAATTATTTAATGCGTTTTCGACATTTGGGGTTGGCTCGGTACGTGATAAACGTATTTTCCCCAATTTCTGGCTCACTGTGATATTTGGGTTGCTGTCTGTAGTGTCGATTGTTGGTCTGGCCTGGAGTACGGTGATTTCCCGATCACGTGAACAAGAGCGGCGTTATCAAGCTCAGGTGGAGTTTAATAGCCGTAACCAGCAGGCAATCATGCGATTGCTGGAAGAGATTATTTCCATAGGTGAAGGTGATCTAACCGTGAAGGCTTCGGTCACCGAGGAAATGACTGGGGCGATAGCCGACGCGATTAACTGTGCTGTTGATGAACTGCGTCAATTGGTCGCCACGATCAATACTACTTCGGCTAAGGTTGCGGTATCGGCGCATGAAACTCAAACCACTGCGATGCGCTTGGCGGAGGCCGCAGGCCATCAAGCCAATCAAATCACCACAGTCTCAGAGCGAATTAGCGAGATTGCGGCTAGTATCGAACAGGTGTCACGCAACTCCGCAGAATCGGCAGAAGTAGCGCAGCGTTCTGTTGTGATTGCAGCAGAGGGTGCTGGTGTAGTCCGTGAAACTATCCAGGGCATGGACCAAATCCGCGATCAGATCCAGGAAACCTCAAAACGTATCAAGCGTCTGGGTGAGTCGTCTCAAGAGATTGGTTCAATCGTAGAATTAATTAACGATATTTCTGAACAGACCAATATTTTGGCGCTTAATGCAGCAGTGCAAGCAGCTTCTGCTGGCGAAGCAGGACGTGGTTTCGCCATTGTTGCCGATGAAGTCCAGCGTTTAGCTGAACGCACCTCTAGTGCAACCCGTCGCATCGAGAGTTTGGTACGGGCAATTCAGGTTGACACTAACGAGGCTGTTAGCTCAATGGAGCAGACGACTGCTGAAGTAGTATCTGGCGCGCGCTTGGCTGAAGATGCAGGTACTGCATTGATTGAGATTGAACACGTATCTAACACGCTTAACCATTTAATTAAAAACATTTCCATTGCTGCTCATCAACAAGCAGCTGCTGCTACTGACATCACTCAAACGATGGGTGTAATTCGCCAAATTACTTCTCAGACCTCACAAGGTGCTGGGAAGACTGCTGAATCGATCGGTCGTTTAGCTGGGTTGGCTGCTGAATTGCGTCGATCAGCAGCCAACTTCAAATTGCCAGCTTGA
>xylefa8082
ATGGGTAGCTCCCCGAATGTCCGCAACAGCCAAAAGTTTGACGGCCCGAGTACCAACTTTTGGATTGGTTTGTTCTTATTGTCGATGATTGTATTTAGCGCCAATATCGGTGTGGCAACTTGGCAAGGCAGGCGGCTTGCTGGGGCCAGTGCCGATGTGGCTAACTTGCAGGTGTTGTCGCAGCAGTTGGTTAGTCAGGGGCGCGAAGCGGTCGCTGGAGATTCAAAAGCGTTTTCCAATTTTAAGGAAATCAAAAGCAAGATTGAAGATACTGTCAAGAAGCTTGAGGCCCGCTATAACAATGAAAGTTCGGTTTCTGATGCTTTGTTCCAACTGAAAAATACTTGGGAGCCCTTGAGTAAGAATGCAAAGCAGTTAATTGATAGCGAATCGGCAACATTGGTTTTAGCGAGTAACGCTGATCGCTTCGTGAGTAATGTGCCTCAGCTTCAGGCACAATTAAACGAGGTGGTACGTGCGATGACTGCTAGTGGCGCGCCACCCTCGCAGTTCTACAATACACTGCAGCAGGTAGTAGTGGCCGGCACTATGGCGCGGCGTGTCGCTGAGATGCGTGCTTCCGGGGTTGGGGCAGCCGCAGCCGGCGATGCGCTGGCGCGGGATTCTGTGATGTTCACAAGGATGCTGGAAGGTTTGCGCAATGGCAATCAGGAGTTAGGGATATCCCCTGTTCGCAATGATGCCACGCTGTCAGCACTGACAAAGTCGCAGTCCCTGTGGATAACAATGAAAAAGGACGTTGATAATATCCTGGCGACTTCGCATCAACTATTTGCTGCGCAATCTTCTGTCGATGCATTGGTGAATGGCTCAGGTAAATTATTGGAGGACAGTAATAAATTATTTAATGCGTTTTCGACATTTGGGGTTGGCTCGGTACGTGATAAACGTATTTTCCCCAATTTCTGGCTCACTGTGATATTTGGGTTGCTGTCTGTAGTGTCGATTGTTGGTCTGGCCTGGAGTACGGTGATTTCCCGATCACGTGAACAAGAGCGGCGTTATCAAGCTCAGGTGGAGTTTAATAGCCGTAACCAGCAGGCAATCATGCGATTGCTGGAAGAGATTATTTCCATAGGTGAAGGTGATCTAACCGTGAAGGCTTCGGTCACCGAGGAAATGACTGGGGCGATAGCCGACGCGATTAACTGTGCTGTTGATGAACTGCGTCAATTGGTCGCCACGATCAATACTACTTCGGCTAAGGTTGCGGTATCGGCGCATGAAACTCAAACCACTGCGATGCGCTTGGCGGAGGCCGCAGGCCATCAAGCCAATCAAATCACCACAGTCTCAGAGCGAATTAGCGAGATTGCGGCTAGTATCGAACAGGTGTCACGCAACTCCGCAGAATCGGCAGAAGTAGCGCAGCGTTCTGTTGTGATTGCAGCAGAGGGTGCTGGTGTAGTCCGTGAAACTATCCAGGGCATGGACCAAATCCGCGATCAGATCCAGGAAACCTCAAAACGTATCAAGCGTCTGGGTGAGTCGTCTCAAGAGATTGGTTCAATCGTAGAATTAATTAACGATATTTCTGAACAGACCAATATTTTGGCGCTTAATGCAGCAGTGCAAGCAGCTTCTGCTGGCGAAGCAGGACGTGGTTTCGCCATTGTTGCCGATGAAGTCCAGCGTTTAGCTGAACGCACCTCTAGTGCAACCCGTCGCATCGAGAGTTTGGTACGGGCAATTCAGGTTGACACTAACGAGGCTGTTAGCTCAATGGAGCAGACGACTGCTGAAGTAGTATCTGGCGCGCGCTTGGCTGAAGATGCAGGTACTGCATTGATTGAGATTGAACACGTATCTAACACGCTTAACCATTTAATTAAAAACATTTCCATTGCTGCTCATCAACAAGCAGCTGCTGCTACTGACATCACTCAAACGATGGGTGTAATTCGCCAAATTACTTCTCAGACCTCACAAGGTGCTGGGAAGACTGCTGAATCGATCGGTCGTTTAGCTGGGTTGGCTGCTGAATTGCGTCGATCAGCAGCCAACTTCAAATTGCCAGCTTGA
>xylefa8073
ATGGGTAGCTCCCCGAATGTCCGCAACAGCCAAAAGTTTGACGGCCCGAGTACCAACTTTTGGATTGGTTTGTTCTTATTGTCGATGATTGTATTTAGCGCCAATATCGGTGTGGCAACTTGGCAAGGCAGGCGGCTTGCTGGGGCCAGTGCCGATGTGGCTAACTTGCAGGTGTTGTCGCAGCAGTTGGTTAGTCAGGGGCGCGAAGCGGTCGCTGGAGATTCAAAAGCGTTTTCCAATTTTAAGGAAATCAAAAGCAAGATTGAAGATACTGTCAAGAAGCTTGAGGCCCGCTATAACAATGAAAGTTCGGTTTCTGATGCTTTGTTCCAACTGAAAAATACTTGGGAGCCCTTGAGTAAGAATGCAAAGCAGTTAATTGATAGCGAATCGGCAACATTGGTTTTAGCGAGTAACGCTGATCGCTTCGTGAGTAATGTGCCTCAGCTTCAGGCACAATTAAACGAGGTGGTACGTGCGATGACTGCTAGTGGCGCGCCACCCTCGCAGTTCTACAATACACTGCAGCAGGTAGTAGTGGCCGGCACTATGGCGCGGCGTGTCGCTGAGATGCGTGCTTCCGGGGTTGGGGCAGCCGCAGCCGGCGATGCGCTGGCGCGGGATTCTGTGATGTTCACAAGGATGCTGGAAGGTTTGCGCAATGGCAATCAGGAGTTAGGGATATCCCCTGTTCGCAATGATGCCACGCTGTCAGCACTGACAAAGTCGCAGTCCCTGTGGATAACAATGAAAAAGGACGTTGATAATATCCTGGCGACTTCGCATCAACTATTTGCTGCGCAATCTTCTGTCGATGCATTGGTGAATGGCTCAGGTAAATTATTGGAGGACAGTAATAAATTATTTAATGCGTTTTCGACATTTGGGGTTGGCTCGGTACGTGATAAACGTATTTTCCCCAATTTCTGGCTCACTGTGATATTTGGGTTGCTGTCTGTAGTGTCGATTGTTGGTCTGGCCTGGAGTACGGTGATTTCCCGATCACGTGAACAAGAGCAGCGTTATCAAGCTCAGGTGGAGTTTAATAGCCGTAACCAGCAGGCAATCATGCGATTGCTGGAAGAGATTATTTCCATAGGTGAAGGTGATCTAACCGTGAAGGCTTCGGTCACCGAGGAAATGACTGGGGCGATAGCCGACGCGATTAACTGTGCTGTTGATGAACTGCGTCAATTGGTCGCCACGATCAATACTACTTCGGCTAAGGTTGCGGTATCGGCGCATGAAACTCAAACCACTGCGATGCGCTTGGCGGAGGCCGCAGGCCATCAAGCCAATCAAATCACCACAGTCTCAGAGCGAATTAGCGAGATTGCGGCTAGTATCGAACAGGTGTCACGCAACTCCGCAGAATCGGCAGAAGTAGCGCAGCGTTCTGTTGTGATTGCAGCAGAGGGTGCTGGTGTAGTCCGTGAAACTATCCAGGGCATGGACCAAATCCGCGATCAGATCCAGGAAACCTCAAAACGTATCAAGCGTCTGGGTGAGTCGTCTCAAGAGATTGGTTCAATCGTAGAATTAATTAACGATATTTCTGAACAGACCAATATTTTGGCGCTTAATGCAGCAGTGCAAGCAGCTTCTGCTGGCGAAGCAGGACGTGGTTTCGCCATTGTTGCCGATGAAGTCCAGCGTTTAGCTGAACGCACCTCTAGTGCAACCCGTCGCATCGAGAGTTTGGTACGGGCAATTCAGGTTGACACTAACGAGGCTGTTAGCTCAATGGAGCAGACGACTGCTGAAGTAGTATCTGGCGCGCGCTTGGCTGAAGATGCAGGTACTGCATTGATTGAGATTGAACACGTATCTAACACGCTTAACCATTTAATTAAAAACATTTCCATTGCTGCTCATCAACAAGCAGCTGCTGCTACTGACATCACTCAAACGATGGGTGTAATTCGCCAAATTACTTCTCAGACCTCACAAGGTGCTGGGAAGACTGCTGAATCGATCGGTCGTTTAGCTGGGTTGGCTGCTGAATTGCGTCGATCAGCAGCCAACTTCAAATTGCCAGCTTGA
>xylefa8071
ATGGGTAGCTCCCCGAATGTCCGCAACAGCCAAAAGTTTGACGGCCCGAGTACCAACTTTTGGATTGGTTTGTTCTTATTGTCGATGATTGTATTTAGCGCCAATATCGGTGTGGCAACTTGGCAAGGCAGGCGGCTTGCTGGGGCCAGTGCCGATGTGGCTAACTTGCAGGTGTTGTCGCAGCAGTTGGTTAGTCAGGGGCGCGAAGCGGTCGCTGGAGATTCAAAAGCGTTTTCCAATTTTAAGGAAATCAAAAGCAAGATTGAAGATACTGTCAAGAAGCTTGAGGCCCGCTATAACAATGAAAGTTCGGTTTCTGATGCTTTGTTCCAACTGAAAAATACTTGGGAGCCCTTGAGTAAGAATGCAAAGCAGTTAATTGATAGCGAATCGGCAACATTGGTTTTAGCGAGTAACGCTGATCGCTTCGTGAGTAATGTGCCTCAGCTTCAGGCACAATTAAACGAGGTGGTACGTGCGATGACTGCTAGTGGCGCGCCACCCTCGCAGTTCTACAATACACTGCAGCAGGTAGTAGTGGCCGGCACTATGGCGCGGCGTGTCGCTGAGATGCGTGCTTCCGGGGTTGGGGCAGCCGCAGCCGGCGATGCGCTGGCGCGGGATTCTGTGATGTTCACAAGGATGCTGGAAGGTTTGCGCAATGGCAATCAGGAGTTAGGGATATCCCCTGTTCGCAATGATGCCACGCTGTCAGCACTGACAAAGTCGCAGTCCCTGTGGATAACAATGAAAAAGGACGTTGATAATATCCTGGCGACTTCGCATCAACTATTTGCTGCGCAATCTTCTGTCGATGCATTGGTGAATGGCTCAGGTAAATTATTGGAGGACAGTAATAAATTATTTAATGCGTTTTCGACATTTGGGGTTGGCTCGGTACGTGATAAACGTATTTTCCCCAATTTCTGGCTCACTGTGATATTTGGGTTGCTGTCTGTAGTGTCGATTGTTGGTCTGGCCTGGAGTACGGTGATTTCCCGATCACGTGAACAAGAGCGGCGTTATCAAGCTCAGGTGGAGTTTAATAGCCGTAACCAGCAGGCAATCATGCGATTGCTGGAAGAGATTATTTCCATAGGTGAAGGTGATCTAACCGTGAAGGCTTCGGTCACCGAGGAAATGACTGGGGCGATAGCCGACGCGATTAACTGTGCTGTTGATGAACTGCGTCAATTGGTCGCCACGATCAATACTACTTCGGCTAAGGTTGCGGTATCGGCGCATGAAACTCAAACCACTGCGATGCGCTTGGCGGAGGCCGCAGGCCATCAAGCCAATCAAATCACCACAGTCTCAGAGCGAATTAGCGAGATTGCGGCTAGTATCGAACAGGTGTCACGCAACTCCGCAGAATCGGCAGAAGTAGCGCAGCGTTCTGTTGTGATTGCAGCAGAGGGTGCTGGTGTAGTCCGTGAAACTATCCAGGGCATGGACCAAATCCGCGATCAGATCCAGGAAACCTCAAAACGTATCAAGCGTCTGGGTGAGTCGTCTCAAGAGATTGGTTCAATCGTAGAATTAATTAACGATATTTCTGAACAGACCAATATTTTGGCGCTTAATGCAGCAGTGCAAGCAGCTTCTGCTGGCGAAGCAGGACGTGGTTTCGCCATTGTTGCCGATGAAGTCCAGCGTTTAGCTGAACGCACCTCTAGTGCAACCCGTCGCATCGAGAGTTTGGTACGGGCAATTCAGGTTGACACTAACGAGGCTGTTAGCTCAATGGAGCAGACGACTGCTGAAGTGGTATCTGGCGCGCGCTTGGCTGAAGATGCAGGTACTGCATTGATTGAGATTGAACACGTATCTAACACGCTTAACCATTTAATTAAAAACATTTCCATTGCTGCTCATCAACAAGCAGCTGCTGCTACTGACATCACTCAAACGATGGGTGTAATTCGCCAAATTACTTCTCAGACCTCACAAGGTGCTGGGAAGACTGCTGAATCGATCGGTCGTTTAGCTGGGTTGGCTGCTGAATTGCGTCGATCAGCAGCCAACTTCAAATTGCCAGCTTGA
>xylefa4627
ATGGGTAGCTCCCCGAATGTCCGCAACAGCCAAAAGTTTGACGGCCCGAGTACCAACTTTTGGATTTGTTTGTTCTTATTGTCGATGATTGTATTTAGCGCCAATATCGGTGTGGCAACTTGGCAAGGCAGGCGGCTTGCTGGGGCCAGTGCCGATGTGGCTAACTTGCAGGTGTTGTCGCAGCAGTTGGTTAGTCAGGGGCGCGAAGCGGTCGCTGGAGATTCAAAAGCGTTTTCCAATTTTAAGGAAATCAAAAGCAAGATTGAAGATACTGTCAAGAAGCTTGAGGCCCGCTATAACAATGAAAGTTCGGTTTCTGATGCTTTGTTCCAACTGAAAAATACTTGGGAGCCCTTGAGTAAGAATGCAAAGCAGTTAATTGATAGCGAATCGGCAACATTGGTTTTAGCGAGTAACGCTGATCGCTTCGTGAGTAATGTGCCTCAGCTTCAGGCACAATTAAACGAGGTGGTACGTGCGATGACTGCTAGTGGCGCGCCACCCTCGCAGTTCTACAATACACTGCAGCAGGTAGTAGTGGCCGGCACTATGGCGCGGCGTGTCGCTGAGATGCGTGCTTCCGGGGTTGGGGCAGCCGCAGCCGGCGATGCACTGGCCCGGGATTCTGTGATGTTCACAAGGATGCTGGAAGGTTTGCGCAATGGCAATCAGGAGTTAGGGATATCCCCTGTTCGCAATGATGCCACGCTGTCAGCACTGACAAAGTCGCAGTCCCTGTGGATAACAATGAAAAAGGACGTTGATAATATCCTGGCGACTTCGCATCAGCTATTTGCTGCGCAATCTTCTGTCGATGCATTGGTGAATGGCTCAGGTAAATTATTGGAGGACAGTAATAAATTATTTAATGCGTTTTCGACATTTGGTGTTGGCTCGGTACGTGATAAACGTATTTTCCCCAATTTCTGGCTCACTGTGATATTTGGGTTGCTGTCTCTAGTGTCGATTGTTGGTCTGGCCTGGAGTACGGTGATTTCCCGATCACGCGAACAAGAGCAGCGTTATCAAGCTCAGGTGGAGTTTAATAGCCGTAACCAGCAGGCAATCATGCGATTGCTGGAAGAGATTATTTCCATCGGTGAAGGTGATCTAACCGTGAAGGCTTCGGTCACCGAGGAAATGACTGGGGCGATAGCCGACGCGATCAACTGTGCTGTTGATGAACTGCGTCAATTGGTCGCCACGATCAATACTACTTCGGCCAAGGTTGCGGTATCGGCGCATGAAACTCAAACCACTGCGATGCGATTGGCGGAGGCCGCAGGCCATCAAGCCAATCAAATCACCACAGTCTCAGAGCGAATTAGCGAGATTGCGGCTAGTATCGAACAGGTGTCACGCAACTCCGCAGAATCGGCAGAAGTAGCGCAGCGTTCTGTTGTGATTGCAGCAGAGGGTGCTGGTGTAGTCCGTGAAACTATCCAGGGCATGGACCAAATCCGCGATCAGATCCAGGAAACCTCAAAACGTATCAAGCGTCTGGGTGAGTCGTCTCAAGAGATTGGTTCAATCGTAGAATTAATTAACGATATTTCTGAACAGACCAATATTTTGGCGCTTAATGCAGCAGTGCAAGCAGCTTCTGCTGGCGAAGCAGGACGTGGTTTCGCCATTGTTGCCGATGAAGTCCAGCGTTTAGCTGAACGCACCTCTAGTGCAACCCGTCGCATCGAGAGTTTGGTACGGGCAATTCAGGTTGACACTAACGAGGCTGTTAGCTCAATGGAGCAGACGACTGCTGAAGTAGTATCTGGCGCGCGCTTGGCTGAAGATGCAGGTACTGCATTGATTGAGATTGAACACGTATCTAACACGCTTAACCATTTAATTAAAAACATTTCCATTGCTGCTCATCAACAAGCAGCTGCTGCTACTGACATCACTCAAACGATGGGTGTAATTCGCCAAATTACTTCTCAGACCTCACAAGGTGCTGGGAAGACTGCTGAATCGATCGGTCGTTTAGCTGGGTTGGCTGCTGAATTGCGTCGATCAGCAGCCAACTTCAAATTGCCAGCTTGA
>xylefa4626
ATGGGTAGCTCCCCGAATGTCCGCAACAGCCAAAAGTTTGACGGCCCGAGTACCAACTTTTGGATTGGTTTGTTCTTATTGTCGATGATTGTATTTAGCGCCAATATCGGTGTGGCAACTTGGCAAGGCAGGCGGCTTGCTGGGGCCAGTGCCGATGTGGCTAACTTGCAGGTGTTGTCGCAGCAGTTGGTTAGTCAGGGGCGCGAAGCGGTCGCTGGAGATTCAAAAGCGTTTTCCAATTTTAAGGAAATCAAAAGCAAGATTGAAGATACTGTCAAGAAGCTTGAGGCCCGCTATAACAATGAAAGTTCGGTTTCTGATGCTTTGTTCCAACTGAAAAATACTTGGGAGCCCTTGAGTAAGAATGCAAAGCAGTTAATTGATAGCGAATCGGCAACATTGGTTTTAGCGAGTAACGCTGATCGCTTCGTGAGTAATGTGCCTCAGCTTCAGGCACAATTAAACGAGGTGGTACGTGCGATGACTGCTAGTGGCGCGCCACCCTCGCAGTTCTACAATACACTGCAGCAGGTAGTAGTGGCCGGCACTATGGCGCGGCGTGTCGCTGAGATGCGTGCTTCCGGGGTTGGGGCAGCCGCAGCCGGCGATGCGCTGGCGCGGGATTCTGTGATGTTCACAAGGATGCTGGAAGGTTTGCGCAATGGCAATCAGGAGTTAGGGATATCCCCTGTTCGCAATGATGCCACGCTGTCAGCACTGACAAAGTCGCAGTCCCTGTGGATAACAATGAAAAAGGACGTTGATAATATCCTGGCGACTTCGCATCAACTATTTGCTGCGCAATCTTCTGTCGATGCATTGGTGAATGGCTCAGGTAAATTATTGGAGGACAGTAATAAATTATTTAATGCGTTTTCGACATTTGGGGTTGGCTCGGTACGTGATAAACGTATTTTCCCCAATTTCTGGCTCACTGTGATATTTGGGTTGCTGTCTGTAGTGTCGATTGTTGGTCTGGCCTGGAGTACGGTGATTTCCCGATCACGTGAACAAGAGCGGCGTTATCAAGCTCAGGTGGAGTTTAATAGCCGTAACCAGCAGGCAATCATGCGATTGCTGGAAGAGATTATTTCCATAGGTGAAGGTGATCTAACCGTGAAGGCTTCGGTCACCGAGGAAATGACTGGGGCGATAGCCGACGCGATTAACTGTGCTGTTGATGAACTGCGTCAATTGGTCGCCACGATCAATACTACTTCGGCTAAGGTTGCGGTATCGGCGCATGAAACTCAAACCACTGCGATGCGCTTGGCGGAGGCCGCAGGCCATCAAGCCAATCAAATCACCACAGTCTCAGAGCGAATTAGCGAGATTGCGGCTAGTATCGAACAGGTGTCACGCAACTCCGCAGAATCGGCAGAAGTAGCGCAGCGTTCTGTTGTGATTGCAGCAGAGGGTGCTGGTGTAGTCCGTGAAACTATCCAGGGCATGGACCAAATCCGCGATCAGATCCAGGAAACCTCAAAACGTATCAAGCGTCTGGGTGAGTCGTCTCAAGAGATTGGTTCAATCGTAGAATTAATTAACGATATTTCTGAACAGACCAATATTTTGGCGCTTAATGCAGCAGTGCAAGCAGCTTCTGCTGGCGAAGCAGGACGTGGTTTCGCCATTGTTGCCGATGAAGTCCAGCGTTTAGCTGAACGCACCTCTAGTGCAACCCGTCGCATCGAGAGTTTGGTACGGGCAATTCAGGTTGACACTAACGAGGCTGTTAGCTCAATGGAGCAGACGACTGCTGAAGTGGTATCTGGCGCGCGCTTGGCTGAAGATGCAGGTACTGCATTGATTGAGATTGAACACGTATCTAACACGCTTAACCATTTAATTAAAAACATTTCCATTGCTGCTCATCAACAAGCAGCTGCTGCTACTGACATCACTCAAACGATGGGTGTAATTCGCCAAATTACTTCTCAGACCTCACAAGGTGCTGGGAAGACTGCTGAATCGATCGGTCGTTTAGCTGGGTTGGCTGCTGAATTGCGTCGATCAGCAGCCAACTTCAAATTGCCAGCTTGA
>xylefaD026
ATGGGTAGCTCCCCGAATGTCCGCAACAGCCAAAAGTTTGACGGCCCGAGTACCAACTTTTGGATTGGTTTGTTCTTATTGTCGATGATTGTATTTAGCGCCAATATCGGTGTGGCAACTTGGCAAGGCAGGCGGCTTGCTGGGGCCAGTGCCGATGTGGCTAACTTGCAGGTGTTGTCGCAGCAGTTGGTTAGTCAGGGGCGCGAAGCGGTCGCTGGAGATTCAAAAGCGTTTTCCAATTTTAAGGAAATCAAAAGCAAGATTGAAGATACTGTCAAGAAGCTTGAGGCCCGCTATAACAATGAAAGTTCGGTTTCTGATGCTTTGTTCCAACTGAAAAATACTTGGGAGCCCTTGAGTAAGAATGCAAAGCAGTTAATTGATAGCGAATCGGCAACATTGGTTTTAGCGAGTAACGCTGATCGCTTCGTGAGTAATGTGCCTCAGCTTCAGGCACAATTAAACGAGGTGGTACGTGCGATGACTGCTAGTGGCGCGCCACCCTCGCAGTTCTACAATACACTGCAGCAGGTAGTAGTGGCCGGCACTATGGCGCGGCGTGTCGCTGAGATGCGTGCTTCCGGGGTTGGGGCAGCCGCAGCCGGCGATGCGCTGGCGCGGGATTCTGTGATGTTCACAAGGATGCTGGAAGGTTTGCGCAATGGCAATCAGGAGTTAGGGATATCCCCTGTTCGCAATGATGCCACGCTGTCAGCACTGACAAAGTCGCAGTCCCTGTGGATAACAATGAAAAAGGACGTTGATAATATCCTGGCGACTTCGCATCAACTATTTGCTGCGCAATCTTCTGTCGATGCATTGGTGAATGGCTCAGGTAAATTATTGGAGGACAGTAATAAATTATTTAATGCGTTTTCGACATTTGGGGTTGGCTCGGTACGTGATAAACGTATTTTCCCCAATTTCTGGCTCACTGTGATATTTGGGTTGCTGTCTGTAGTGTCGATTGTTGGTCTGGCCTGGAGTACGGTGATTTCCCGATCACGTGAACAAGAGCGGCGTTATCAAGCTCAGGTGGAGTTTAATAGCCGTAACCAGCAGGCAATCATGCGATTGCTGGAAGAGATTATTTCCATAGGTGAAGGTGATCTAACCGTGAAGGCTTCGGTCACCGAGGAAATGACTGGGGCGATAGCCGACGCGATTAACTGTGCTGTTGATGAACTGCGTCAATTGGTCGCCACGATCAATACTACTTCGGCTAAGGTTGCGGTATCGGCGCATGAAACTCAAACCACTGCGATGCGCTTGGCGGAGGCCGCAGGCCATCAAGCCAATCAAATCACCACAGTCTCAGAGCGAATTAGCGAGATTGCGGCTAGTATCGAACAGGTGTCACGCAACTCCGCAGAATCGGCAGAAGTAGCGCAGCGTTCTGTTGTGATTGCAGCAGAGGGTGCTGGTGTAGTCCGTGAAACTATCCAGGGCATGGACCAAATCCGCGATCAGATCCAGGAAACCTCAAAACGTATCAAGCGTCTGGGTGAGTCGTCTCAAGAGATTGGTTCAATCGTAGAATTAATTAACGATATTTCTGAACAGACCAATATTTTGGCGCTTAATGCAGCAGTGCAAGCAGCTTCTGCTGGCGAAGCAGGACGTGGTTTCGCCATTGTTGCCGATGAAGTCCAGCGTTTAGCTGAACGCACCTCTAGTGCAACCCGTCGCATCGAGAGTTTGGTACGGGCAATTCAGGTTGACACTAACGAGGCTGTTAGCTCAATGGAGCAGACGACTGCTGAAGTAGTATCTGGCGCGCGCTTGGCTGAAGATGCAGGTACTGCATTGATTGAGATTGAACACGTATCTAACACGCTTAACCATTTAATTAAAAACATTTCCATTGCTGCTCATCAACAAGCAGCTGCTGCTACTGACATCACTCAAACGATGGGTGTAATTCGCCAAATTACTTCTCAGACCTCACAAGGTGCTGGGAAGACTGCTGAATCGATCGGTCGTTTAGCTGGGTTGGCTGCTGAATTGCGTCGATCAGCAGCCAACTTCAAATTGCCAGCTTGA
>xylefaco33
ATGGGTAGCTCCCCGAATGTCCGCAACAGCCAAAAGTTTGACGGCCCGAGTACCAACTTTTGGATTTGTTTGTTCTTATTGTCGATGATTGTATTTAGCGCCAATATCGGTGTGGCAACTTGGCAAGGCAGGCGGCTTGCTGGGGCCAGTGCCGATGTGGCTAACTTGCAGGTGTTGTCGCAGCAGTTGGTTAGTCAGGGGCGCGAAGCGGTCGCTGGAGATTCAAAAGCGTTTTCCAATTTTAAGGAAATCAAAAGCAAGATTGAAGATACTGTCAAGAAGCTTGAGGCCCGCTATAACAATGAAAGTTCGGTTTCTGATGCTTTGTTCCAACTGAAAAATACTTGGGAGCCCTTGAGTAAGAATGCAAAGCAGTTAATTGATAGCGAATCGGCAACATTGGTTTTAGCGAGTAACGCTGATCGCTTCGTGAGTAATGTGCCTCAGCTTCAGGCACAATTAAACGAGGTGGTACGTGCGATGACTGCTAGTGGCGCGCCACCCTCGCAGTTCTACAATACACTGCAGCAGGTAGTAGTGGCCGGCACTATGGCGCGGCGTGTCGCTGAGATGCGTGCTTCCGGGGTTGGGGCAGCCGCAGCCGGCGATGCACTGGCCCGGGATTCTGTGATGTTCACAAGGATGCTGGAAGGTTTGCGCAATGGCAATCAGGAGTTAGGGATATCCCCTGTTCGCAATGATGCCACGCTGTCAGCACTGACAAAGTCGCAGTCCCTGTGGATAACAATGAAAAAGGACGTTGATAATATCCTGGCGACTTCGCATCAGCTATTTGCTGCGCAATCTTCTGTCGATGCATTGGTGAATGGCTCAGGTAAATTATTGGAGGACAGTAATAAATTATTTAATGCGTTTTCGACATTTGGTGTTGGCTCGGTACGTGATAAACGTATTTTCCCCAATTTCTGGCTCACTGTGATATTTGGGTTGCTGTCTCTAGTGTCGATTGTTGGTCTGGCCTGGAGTACGGTGATTTCCCGATCACGCGAACAAGAGCAGCGTTATCAAGCTCAGGTGGAGTTTAATAGCCGTAACCAGCAGGCAATCATGCGATTGCTGGAAGAGATTATTTCCATCGGTGAAGGTGATCTAACCGTGAAGGCTTCGGTCACCGAGGAAATGACTGGGGCGATAGCCGACGCGATCAACTGTGCTGTTGATGAACTGCGTCAATTGGTCGCCACGATCAATACTACTTCGGCCAAGGTTGCGGTATCGGCGCATGAAACTCAAACCACTGCGATGCGATTGGCGGAGGCCGCAGGCCATCAAGCCAATCAAATCACCACAGTCTCAGAGCGAATTAGCGAGATTGCGGCTAGTATCGAACAGGTGTCACGCAACTCCGCAGAATCGGCAGAAGTAGCGCAGCGTTCTGTTGTGATTGCAGCAGAGGGTGCTGGTGTAGTCCGTGAAACTATCCAGGGCATGGACCAAATCCGCGATCAGATCCAGGAAACCTCAAAACGTATCAAGCGTCTGGGTGAGTCGTCTCAAGAGATTGGTTCAATCGTAGAATTAATTAACGATATTTCTGAACAGACCAATATTTTGGCGCTTAATGCAGCAGTGCAAGCAGCTTCTGCTGGCGAAGCAGGACGTGGTTTCGCCATTGTTGCCGATGAAGTCCAGCGTTTAGCTGAACGCACCTCTAGTGCAACCCGTCGCATCGAGAGTTTGGTACGGGCAATTCAGGTTGACACTAACGAGGCTGTTAGCTCAATGGAGCAGACGACTGCTGAAGTAGTATCTGGCGCGCGCTTGGCTGAAGATGCAGGTACTGCATTGATTGAGATTGAACACGTATCTAACACGCTTAACCATTTAATTAAAAACATTTCCATTGCTGCTCATCAACAAGCAGCTGCTGCTACTGACATCACTCAAACGATGGGTGTAATTCGCCAAATTACTTCTCAGACCTCACAAGGTGCTGGGAAGACTGCTGAATCGATCGGTCGTTTAGCTGGGTTGGCTGCTGAATTGCGTCGATCAGCAGCCAACTTCAAATTGCCAGCTTGA
>xylefaGB54
ATGGGTAGCTCCCCGAATGTCCGCAACAGCCAAAAGTTTGACGGCCCGAGTACCAACTTTTGGATTGGTTTGTTCTTATTGTCGATGATTGTATTTAGCGCCAATATCGGTGTGGCAACTTGGCAAGGCAGGCGGCTTGCTGGGGCCAGTGCCGATGTGGCTAACTTGCAGGTGTTGTCGCAGCAGTTGGTTAGTCAGGGGCGCGAAGCGGTCGCTGGAGATTCAAAAGCGTTTTCCAATTTTAAGGAAATCAAAAGCAAGATTGAAGATACTGTCAAGAAGCTTGAGGCCCGCTATAACAATGAAAGTTCGGTTTCTGATGCTTTGTTCCAACTGAAAAATACTTGGGAGCCCTTGAGTAAGAATGCAAAGCAGTTAATTGATAGCGAATCGGCAACATTGGTTTTAGCGAGTAACGCTGATCGCTTCGTGAGTAATGTGCCTCAGCTTCAGGCACAATTAAACGAGGTGGTACGTGCGATGACTGCTAGTGGCGCGCCACCCTCGCAGTTCTACAATACACTGCAGCAGGTAGTAGTGGCCGGCACTATGGCGCGGCGTGTCGCTGAGATGCGTGCTTCCGGGGTTGGGGCAGCCGCAGCCGGCGATGCGCTGGCGCGGGATTCTGTGATGTTCACAAGGATGCTGGAAGGTTTGCGCAATGGCAATCAGGAGTTAGGGATATCCCCTGTTCGCAATGATGCCACGCTGTCAGCACTGACAAAGTCGCAGTCCCTGTGGATAACAATGAAAAAGGACGTTGATAATATCCTGGCGACTTCGCATCAACTATTTGCTGCGCAATCTTCTGTCGATGCATTGGTGAATGGCTCAGGTAAATTATTGGAGGACAGTAATAAATTATTTAATGCGTTTTCGACATTTGGGGTTGGCTCGGTACGTGATAAACGTATTTTCCCCAATTTCTGGCTCACTGTGATATTTGGGTTGCTGTCTGTAGTGTCGATTGTTGGTCTGGCCTGGAGTACGGTGATTTCCCGATCACGTGAACAAGAGCGGCGTTATCAAGCTCAGGTGGAGTTTAATAGCCGTAACCAGCAGGCAATCATGCGATTGCTGGAAGAGATTATTTCCATAGGTGAAGGTGATCTAACCGTGAAGGCTTCGGTCACCGAGGAAATGACTGGGGCGATAGCCGACGCGATTAACTGTGCTGTTGATGAACTGCGTCAATTGGTCGCCACGATCAATACTACTTCGGCTAAGGTTGCGGTATCGGCGCATGAAACTCAAACCACTGCGATGCGCTTGGCGGAGGCCGCAGGCCATCAAGCCAATCAAATCACCACAGTCTCAGAGCGAATTAGCGAGATTGCGGCTAGTATCGAACAGGTGTCACGCAACTCCGCAGAATCGGCAGAAGTAGCGCAGCGTTCTGTTGTGATTGCAGCAGAGGGTGCTGGTGTAGTCCGTGAAACTATCCAGGGCATGGACCAAATCCGCGATCAGATCCAGGAAACCTCAAAACGTATCAAGCGTCTGGGTGAGTCGTCTCAAGAGATTGGTTCAATCGTAGAATTAATTAACGATATTTCTGAACAGACCAATATTTTGGCGCTTAATGCAGCAGTGCAAGCAGCTTCTGCTGGCGAAGCAGGACGTGGTTTCGCCATTGTTGCCGATGAAGTCCAGCGTTTAGCTGAACGCACCTCTAGTGCAACCCGTCGCATCGAGAGTTTGGTACGGGCAATTCAGGTTGACACTAACGAGGCTGTTAGCTCAATGGAGCAGACGACTGCTGAAGTGGTATCTGGCGCGCGCTTGGCTGAAGATGCAGGTACTGCATTGATTGAGATTGAACACGTATCTAACACGCTTAACCATTTAATTAAAAACATTTCCATTGCTGCTCATCAACAAGCAGCTGCTGCTACTGACATCACTCAAACGATGGGTGTAATTCGCCAAATTACTTCTCAGACCTCACAAGGTGCTGGGAAGACTGCTGAATCGATCGGTCGTTTAGCTGGGTTGGCTGCTGAATTGCGTCGATCAGCAGCCAACTTCAAATTGCCAGCTTGA
>xylefaAnn1
ATGGGTAGCTCCCCGAATGTCCGCAACAGCCAAAAGTTTGACGGCCCGAGTACCAACTTTTGGATTGGTTTGTTCTTATTGTCGATGATTGTATTTAGCGCCAATATCGGTGTGGCAACTTGGCAAGGCAGGCGGCTTGCTGGGGCCAGTGCCGATGTGGCTAACTTGCAGGTGTTGTCGCAGCAGTTAGTTAGTCAGGGGCGCGAAGCGGTCGCTGGAGATTCAAAAGCGTTTTCCAATTTTAAGGAAATCAAAAGCAAGATTGAAGATACTGTCAAGAAGCTTGAGGCCCGCTATAACAATGAAAGTTCGGTTTCTGATGCTTTGTTCCAACTGAAAAATACCTGGGAGCCCTTGAGTAAGAATGCAAAGCAGTTAATTGATAGCGAATCGGCAACATTGGTTTTAGCGAGTAACGCTGATCGCTTCGTGAGTAATGTGCCTCAGCTTCAGGCACAATTAAACGAGGTGGTACGTGCGATGACTGCTAGTGGCGCGCCACCCTCGCAGTTCTACAATACACTGCAGCAGGTAGTAGTGGCCGGCACTATGGCGCGGCGTGTCGCTGAGATGCGTGCTTCCGGGGTTGGGGCAGCCGCAGCCGGCGATGCACTGGCGCGGGATTCTGTGATGTTCACAAGGATGCTGGAAGGTTTGCGCAATGGCAATCAGGAGTTAGGGATATCCCCTGTTCGCAATGATGCCACGCTGTCAGCACTGACAAAGTCGCAGTCCCTGTGGATAACAATGAAAAAGGACGTTGATAATATCCTGGCAACTTCGCATCAGCTATTTGCTGCGCAATCTTCTGTCGATGCATTGGTGAATGGCTCAGGTAAATTATTGGAGGACAGTAATAAATTATTTAATGCGTTTTCGACATTTGGGGTTGGCTCGGTACGTGATAAACGTATTTTCCCCAATTTCTGGCTCACTGTGATATTTGGGTTGCTGTCTCTAGTGTCGATTGTTGGTCTGGCCTGGAGTACGGTGATTTCCCGATCACGCGAACAAGAGCAGCGTTATCAAGCTCAGGTGGAGTTTAATAGCCGTAACCAGCAGGCAATCATGCGATTGCTGGAAGAGATTATTTCCATCGGTGAAGGTGATCTAACCGTGAAGGCTTCGGTCACCGAGGAAATGACAGGGGCGATAGCCGACGCGATCAACTGTGCTGTTGATGAACTGCGTCAATTGGTCGCCACGATCAATACTACTTCGGCCAAGGTTGCGGTATCGGCGCATGAAACTCAAACCACTGCGATGCGCTTGGCGGAGGCCGCAGGCCATCAAGCCAATCAAATCACCACAGTCTCAGAGCGAATTAGCGAGATTGCGGCTAGTATCGAACAGGTATCACGCAACTCCGCAGAATCGGCAGAAGTAGCGCAGCGTTCTGTTGTGATTGCAGCAGAGGGTGCTGGTGTAGTCCGTGAAACTATCCAGGGCATGGACCAAATCCGCGATCAGATCCAGGAAACCTCAAAACGTATCAAGCGTCTGGGTGAGTCGTCTCAAGAGATTGGTTCAATCGTAGAATTAATTAACGATATTTCTGAACAGACCAATATTTTGGCGCTTAATGCAGCAGTGCAAGCAGCTTCTGCTGGCGAAGCAGGACGTGGTTTCGCCATTGTTGCCGATGAAGTCCAGCGTTTAGCTGAACGCACCTCTAGTGCAACCCGTCGCATCGAGAGTTTGGTACGGGCAATTCAGGTTGACACTAACGAGGCTGTTAGCTCAATGGAGCAGACGACTGCTGAAGTAGTGTCTGGCGCGCGCTTGGCTGAAGATGCAGGTACTGCATTGATTGAGATTGAACACGTATCTAACACGCTTAACCATTTAATTAAAAACATTTCCATTGCTGCTCATCAACAAGCAGCTGCTGCTACTGACATCACTCAAACGATGGGTGTAATTCGCCAAATTACTTCTCAGACCTCACAAGGTGCTGGGAAGACTGCTGAATCGATCGGTCGTTTAGCTGGGTTGGCTGCTGAATTGCGTCGATCAGCAGCCAACTTCAAATTGCCAGCTTGA
>xylefaEB92
ATGGGTAGCTCCCCGAATGTCCGCAACAGCCAAAAGTTTGACGGCCCGAGTACCAACTTTTGGATTGGTTTGTTCTTATTGTCGATGATTGTATTTAGCGCCAATATCGGTGTGGCAACTTGGCAAGGCAGGCGGCTTGCTGGGGCCAGTGCCGATGTGGCTAACTTGCAGGTGTTGTCGCAGCAGTTGGTTAGTCAGGGGCGCGAAGCGGTCGCTGGAGATTCAAAAGCGTTTTCCAATTTTAAGGAAATCAAAAGCAAGATTGAAGATACTGTCAAGAAGCTTGAGGCCCGCTATAACAATGAAAGTTCGGTTTCTGATGCTTTGTTCCAACTGAAAAATACTTGGGAGCCCTTGAGTAAGAATGCAAAGCAGTTAATTGATAGCGAATCGGCAACATTGGTTTTAGCGAGTAACGCTGATCGCTTCGTGAGTAATGTGCCTCAGCTTCAGGCACAATTAAACGAGGTGGTACGTGCGATGACTGCTAGTGGCGCGCCACCCTCGCAGTTCTACAATACACTGCAGCAGGTAGTAGTGGCCGGCACTATGGCGCGGCGTGTCGCTGAGATGCGTGCTTCCGGGGTTGGGGCAGCCGCAGCCGGCGATGCGCTGGCGCGGGATTCTGTGATGTTCACAAGGATGCTGGAAGGTTTGCGCAATGGCAATCAGGAGTTAGGGATATCCCCTGTTCGCAATGATGCCACGCTGTCAGCACTGACAAAGTCGCAGTCCCTGTGGATAACAATGAAAAAGGACGTTGATAATATCCTGGCGACTTCGCATCAACTATTTGCTGCGCAATCTTCTGTCGATGCATTGGTGAATGGCTCAGGTAAATTATTGGAGGACAGTAATAAATTATTTAATGCGTTTTCGACATTTGGGGTTGGCTCGGTACGTGATAAACGTATTTTCCCCAATTTCTGGCTCACTGTGATATTTGGGTTGCTGTCTGTAGTGTCGATTGTTGGTCTGGCCTGGAGTACGGTGATTTCCCGATCACGTGAACAAGAGCGGCGTTATCAAGCTCAGGTGGAGTTTAATAGCCGTAACCAGCAGGCAATCATGCGATTGCTGGAAGAGATTATTTCCATAGGTGAAGGTGATCTAACCGTGAAGGCTTCGGTCACCGAGGAAATGACTGGGGCGATAGCCGACGCGATTAACTGTGCTGTTGATGAACTGCGTCAATTGGTCGCCACGATCAATACTACTTCGGCTAAGGTTGCGGTATCGGCGCATGAAACTCAAACCACTGCGATGCGCTTGGCGGAGGCCGCAGGCCATCAAGCCAATCAAATCACCACAGTCTCAGAGCGAATTAGCGAGATTGCGGCTAGTATCGAACAGGTGTCACGCAACTCCGCAGAATCGGCAGAAGTAGCGCAGCGTTCTGTTGTGATTGCAGCAGAGGGTGCTGGTGTAGTCCGTGAAACTATCCAGGGCATGGACCAAATCCGCGATCAGATCCAGGAAACCTCAAAACGTATCAAGCGTCTGGGTGAGTCGTCTCAAGAGATTGGTTCAATCGTAGAATTAATTAACGATATTTCTGAACAGACCAATATTTTGGCGCTTAATGCAGCAGTGCAAGCAGCTTCTGCTGGCGAAGCAGGACGTGGTTTCGCCATTGTTGCCGATGAAGTCCAGCGTTTAGCTGAACGCACCTCTAGTGCAACCCGTCGCATCGAGAGTTTGGTACGGGCAATTCAGGTTGACACTAACGAGGCTGTTAGCTCAATGGAGCAGACGACTGCTGAAGTAGTATCTGGCGCGCGCTTGGCTGAAGATGCAGGTACTGCATTGATTGAGATTGAACACGTATCTAACACGCTTAACCATTTAATTAAAAACATTTCCATTGCTGCTCATCAACAAGCAGCTGCTGCTACTGACATCACTCAAACGATGGGTGTAATTCGCCAAATTACTTCTCAGACCTCACAAGGTGCTGGGAAGACTGCTGAATCGATCGGTCGTTTAGCTGGGTTGGCTGCTGAATTGCGTCGATCAGCAGCCAACTTCAAATTGCCAGCTTGA
>xylefastag
ATGGGTAGCTCCCCGAATGTCCGCAACAGCCAAAAGTTTGACGGCCCGAGTACCAACTTTTGGATTGGTTTGTTCTTATTGTCGATGATTGTATTTAGCGCCAATATCGGTGTGGCAACTTGGCAAGGCAGGCGGCTTGCTGGGGCCAGTGCCGATGTGGCTAACTTGCAGGTGTTGTCGCAGCAGTTGGTTAGTCAGGGGCGCGAAGCGGTCGCTGGAGATTCAAAAGCGTTTTCCAATTTTAAGGAAATCAAAAGCAAGATTGAAGATACTGTCAAGAAGCTTGAGGCCCGCTATAACAATGAAAGTTCGGTTTCTGATGCTTTGTTCCAACTGAAAAATACTTGGGAGCCCTTGAGTAAGAATGCAAAGCAGTTAATTGATAGCGAATCGGCAACATTGGTTTTAGCGAGTAACGCTGATCGCTTCGTGAGTAATGTGCCTCAGCTTCAGGCACAATTAAACGAGGTGGTACGTGCGATGACTGCTAGTGGCGCGCCACCCTCGCAGTTCTACAATACACTGCAGCAGGTAGTAGTGGCCGGCACTATGGCGCGGCGTGTCGCTGAGATGCGTGCTTCCGGGGTTGGGGCAGCCGCAGCCGGCGATGCGCTGGCGCGGGATTCTGTGATGTTCACAAGGATGCTGGAAGGTTTGCGCAATGGCAATCAGGAGTTAGGGATATCCCCTGTTCGCAATGATGCCACGCTGTCAGCACTGACAAAGTCGCAGTCCCTGTGGATAACAATGAAAAAGGACGTTGATAATATCCTGGCGACTTCGCATCAACTATTTGCTGCGCAATCTTCTGTCGATGCATTGGTGAATGGCTCAGGTAAATTATTGGAGGACAGTAATAAATTATTTAATGCGTTTTCGACATTTGGGGTTGGCTCGGTACGTGATAAACGTATTTTCCCCAATTTCTGGCTCACTGTGATATTTGGGTTGCTGTCTGTAGTGTCGATTGTTGGTCTGGCCTGGAGTACGGTGATTTCCCGATCACGTGAACAAGAGCGGCGTTATCAAGCTCAGGTGGAGTTTAATAGCCGTAACCAGCAGGCAATCATGCGATTGCTGGAAGAGATTATTTCCATAGGTGAAGGTGATCTAACCGTGAAGGCTTCGGTCACCGAGGAAATGACTGGGGCGATAGCCGACGCGATTAACTGTGCTGTTGATGAACTGCGTCAATTGGTCGCCACGATCAATACTACTTCGGCTAAGGTTGCGGTATCGGCGCATGAAACTCAAACCACTGCGATGCGCTTGGCGGAGGCCGCAGGCCATCAAGCCAATCAAATCACCACAGTCTCAGAGCGAATTAGCGAGATTGCGGCTAGTATCGAACAGGTGTCACGCAACTCCGCAGAATCGGCAGAAGTAGCGCAGCGTTCTGTTGTGATTGCAGCAGAGGGTGCTGGTGTAGTCCGTGAAACTATCCAGGGCATGGACCAAATCCGCGATCAGATCCAGGAAACCTCAAAACGTATCAAGCGTCTGGGTGAGTCGTCTCAAGAGATTGGTTCAATCGTAGAATTAATTAACGATATTTCTGAACAGACCAATATTTTGGCGCTTAATGCAGCAGTGCAAGCAGCTTCTGCTGGCGAAGCAGGACGTGGTTTCGCCATTGTTGCCGATGAAGTCCAGCGTTTAGCTGAACGCACCTCTAGTGCAACCCGTCGCATCGAGAGTTTGGTACGGGCAATTCAGGTTGACACTAACGAGGCTGTTAGCTCAATGGAGCAGACGACTGCTGAAGTAGTATCTGGCGCGCGCTTGGCTGAAGATGCAGGTACTGCATTGATTGAGATTGAACACGTATCTAACACGCTTAACCATTTAATTAAAAACATTTCCATTGCTGCTCATCAACAAGCAGCTGCTGCTACTGACATCACTCAAACGATGGGTGTAATTCGCCAAATTACTTCTCAGACCTCACAAGGTGCTGGGAAGACTGCTGAATCGATCGGTCGTTTAGCTGGGTTGGCTGCTGAATTGCGTCGATCAGCAGCCAACTTCAAATTGCCAGCTTGA
>xylefaTem1
ATGGGTAGCTCCCCGAATGTCCGCAACAGCCAAAAGTTTGACGGCCCGAGTACCAACTTTTGGATTGGTTTGTTCTTATTGTCGATGATTGTATTTAGCGCCAATATCGGTGTGGCAACTTGGCAAGGCAGGCGGCTTGCTGGGGCCAGTGCCGATGTGGCTAACTTGCAGGTGTTGTCGCAGCAGTTGGTTAGTCAGGGGCGCGAAGCGGTCGCTGGAGATTCAAAAGCGTTTTCCAATTTTAAGGAAATCAAAAGCAAGATTGAAGATACTGTCAAGAAGCTTGAGGCCCGCTATAACAATGAAAGTTCGGTTTCTGATGCTTTGTTCCAACTGAAAAATACTTGGGAGCCCTTGAGTAAGAATGCAAAGCAGTTAATTGATAGCGAATCGGCAACATTGGTTTTAGCGAGTAACGCTGATCGCTTCGTGAGTAATGTGCCTCAGCTTCAGGCACAATTAAACGAGGTGGTACGTGCGATGACTGCTAGTGGCGCGCCACCCTCGCAGTTCTACAATACACTGCAGCAGGTAGTAGTGGCCGGCACTATGGCGCGGCGTGTCGCTGAGATGCGTGCTTCCGGGGTTGGGGCAGCCGCAGCCGGCGATGCGCTGGCGCGGGATTCTGTGATGTTCACAAGGATGCTGGAAGGTTTGCGCAATGGCAATCAGGAGTTAGGGATATCCCCTGTTCGCAATGATGCCACGCTGTCAGCACTGACAAAGTCGCAGTCCCTGTGGATAACAATGAAAAAGGACGTTGATAATATCCTGGCGACTTCGCATCAACTATTTGCTGCGCAATCTTCTGTCGATGCATTGGTGAATGGCTCAGGTAAATTATTGGAGGACAGTAATAAATTATTTAATGCGTTTTCGACATTTGGGGTTGGCTCGGTACGTGATAAACGTATTTTCCCCAATTTCTGGCTCACTGTGATATTTGGGTTGCTGTCTGTAGTGTCGATTGTTGGTCTGGCCTGGAGTACGGTGATTTCCCGATCACGTGAACAAGAGCGGCGTTATCAAGCTCAGGTGGAGTTTAATAGCCGTAACCAGCAGGCAATCATGCGATTGCTGGAAGAGATTATTTCCATAGGTGAAGGTGATCTAACCGTGAAGGCTTCGGTCACCGAGGAAATGACTGGGGCGATAGCCGACGCGATTAACTGTGCTGTTGATGAACTGCGTCAATTGGTCGCCACGATCAATACTACTTCGGCTAAGGTTGCGGTATCGGCGCATGAAACTCAAACCACTGCGATGCGCTTGGCGGAGGCCGCAGGCCATCAAGCCAATCAAATCACCACAGTCTCAGAGCGAATTAGCGAGATTGCGGCTAGTATCGAACAGGTGTCACGCAACTCCGCAGAATCGGCAGAAGTAGCGCAGCGTTCTGTTGTGATTGCAGCAGAGGGTGCTGGTGTAGTCCGTGAAACTATCCAGGGCATGGACCAAATCCGCGATCAGATCCAGGAAACCTCAAAACGTATCAAGCGTCTGGGTGAGTCGTCTCAAGAGATTGGTTCAATCGTAGAATTAATTAACGATATTTCTGAACAGACCAATATTTTGGCGCTTAATGCAGCAGTGCAAGCAGCTTCTGCTGGCGAAGCAGGACGTGGTTTCGCCATTGTTGCCGATGAAGTCCAGCGTTTAGCTGAACGCACCTCTAGTGCAACCCGTCGCATCGAGAGTTTGGTACGGGCAATTCAGGTTGACACTAACGAGGCTGTTAGCTCAATGGAGCAGACGACTGCTGAAGTGGTATCTGGCGCGCGCTTGGCTGAAGATGCAGGTACTGCATTGATTGAGATTGAACACGTATCTAACACGCTTAACCATTTAATTAAAAACATTTCCATTGCTGCTCATCAACAAGCAGCTGCTGCTACTGACATCACTCAAACGATGGGTGTAATTCGCCAAATTACTTCTCAGACCTCACAAGGTGCTGGGAAGACTGCTGAATCGATCGGTCGTTTAGCTGGGTTGGCTGCTGAATTGCGTCGATCAGCAGCCAACTTCAAATTGCCAGCTTGA
>xylefaMuMD
ATGGGTAGCTCCCCGAATGTCCGCAACAGCCAAAAGTTTGACGGCCCGAGTACCAACTTTTGGATTGGTTTGTTCTTATTGTCGATGATTGTATTTAGCGCCAATATCGGTGTGGCAACTTGGCAAGGCAGGCGGCTTGCTGGGGCCAGTGCCGATGTGGCTAACTTGCAGGTGTTGTCGCAGCAGTTGGTTAGTCAGGGGCGCGAAGCGGTCGCTGGAGATTCAAAAGCTTTTTCCAATTTTAAGGAAATCAAAAGCAAGATTGAAGATACTGTCAAGAAGCTTGAGGCCCGCTATAACAATGAAAGTTCGGTTTCTGATGCTTTGTTCCAAATGAAAAATACTTGGGAGCCCTTGAGTAAGAATGCAAAGCAGTTAATTGATAGCGAATCGGCAACATTGGTTTTAGCGAGTAACGCTGATCGCTTCGTGAGTAATGTGCCTCAGCTTCAGGCACAATTAAACGAGGTGGTACGTGCGATGACTGCTAGTGGCGCGCCACCCTCGCAGTTCTACAATACACTGCAGCAGGTAGTAGTGGCCGGTACTATGGCGCGGCGTGTCGCTGAGATGCGTGCTTCCGGGGTTGGGGCAGCCGCAGCCGGCGATGCGCTGGCGCGGGATTCTGTGATGTTCACAAGGATGCTGGAAGGTTTGCGCAATGGCAATCAGGAGTTAGGGATATCCCCTGTTCGCAATGATGCCACGCTGTCAGCACTGACAAAGTCGCAGTCCCTGTGGATAACAATGAAAAAGGACGTTGATAATATCCTGGCGACTTCGCATCAACTATTTGCTGCGCAATCTTCTGTCGATGCATTGGTGAATGGCTCAGGTAAATTATTGGAGGACAGTAATAAATTATTTAATGCGTTTTCGACATTTGGGGTTGGCTCGGTACGTGATAAACGTATTTTCCCCAATTTCTGGCTCACTGTGATATTTGGGTTGCTGTCTGTAGTGTCGATTGTTGGTCTGGCCTGGAGTACGGTGATTTCCCGATCACGTGAACAAGAGCAGCGTTATCAAGCTCAGGTGGAGTTTAATAGCCGTAACCAGCAGGCAATCATGCGATTGCTGGAAGAGATTATTTCCATCGGTGAAGGTGATCTAACCGTGAAGGCTTCGGTCACCGAGGAAATGACTGGGGCGATAGCCGACGCGATCAACTGTGCTGTTGATGAACTGCGTCAATTGGTCGCCACGATCAATACTACTTCGGCCAAGGTTGCGGTATCGGCGCATGAAACTCAAACCACTGCGATGCGCTTGGCGGAGGCCGCAGGCCATCAAGCCAATCAAATCACCACAGTCTCAGAGCGAATTAGCGAGATTGCGGCTAGTATCGAACAGGTGTCACGCAACTCCGCAGAATCGGCAGAAGTAGCGCAGCGTTCTGTTGTGATTGCAGCAGAGGGTGCTGGTGTAGTCCGTGAAACTATCCAGGGCATGGACCAAATCCGCGATCAGATCCAGGAAACCTCAAAACGTATCAAGCGTCTGGGTGAGTCGTCTCAAGAGATTGGTTCAATCGTAGAATTAATTAACGATATTTCTGAACAGACCAATATTTTGGCGCTTAATGCAGCAGTGCAAGCAGCTTCTGCTGGCGAAGCAGGACGTGGTTTCGCCATTGTTGCCGATGAAGTCCAGCGTTTAGCTGAACGCACCTCTAGTGCAACCCGTCGCATCGAGAGTTTGGTACGGGCAATTCAGGTTGACACTAACGAGGCTGTTAGCTCAATGGAGCAGACGACTGCTGAAGTAGTATCTGGCGCGCGCTTGGCTGAAGATGCAGGTACTGCATTGATTGAGATTGAACACGTATCTAACACGCTTAACCATTTAATTAAAAACATTTCCATTGCTGCTCATCAACAAGCAGCTGCTGCTACTGACATCACTCAAACGATGGGTGTAATTCGCCAAATTACTTCTCAGACCTCACAAGGTGCTGGGAAGACTGCTGAATCGATCGGTCGTTTAGCTGGGTTGGCTGCTGAATTGCGTCGATCAGCAGCCAACTTCAAATTGCCAGCTTGA
>xylefaM23s
ATGGGTAGCTCCCCGAATGTCCGCAACAGCCAAAAGTTTGACGGCCCGAGTACCAACTTTTGGATTGGTTTGTTCTTATTGTCGATGATTGTATTTAGCGCCAATATCGGTGTGGCAACTTGGCAAGGCAGGCGGCTTGCTGGGGCCAGTGCCGATGTGGCTAACTTGCAGGTGTTGTCGCAGCAGTTGGTTAGTCAGGGGCGCGAAGCGGTCGCTGGAGATTCAAAAGCGTTTTCCAATTTTAAGGAAATCAAAAGCAAGATTGAAGATACTGTCAAGAAGCTTGAGGCCCGCTATAACAATGAAAGTTCGGTTTCTGATGCTTTGTTCCAACTGAAAAATACTTGGGAGCCCTTGAGTAAGAATGCAAAGCAGTTAATTGATAGCGAATCGGCAACATTGGTTTTAGCGAGTAACGCTGATCGCTTCGTGAGTAATGTGCCTCAGCTTCAGGCACAATTAAACGAGGTGGTACGTGCGATGACTGCTAGTGGCGCGCCACCCTCGCAGTTCTACAATACACTGCAGCAGGTAGTAGTGGCCGGCACTATGGCGCGGCGTGTCGCTGAGATGCGTGCTTCCGGGGTTGGGGCAGCCGCAGCCGGCGATGCGCTGGCGCGGGATTCTGTGATGTTCACAAGGATGCTGGAAGGTTTGCGCAATGGCAATCAGGAGTTAGGGATATCCCCTGTTCGCAATGATGCCACGCTGTCAGCACTGACAAAGTCGCAGTCCCTGTGGATAACAATGAAAAAGGACGTTGATAATATCCTGGCGACTTCGCATCAACTATTTGCTGCGCAATCTTCTGTCGATGCATTGGTGAATGGCTCAGGTAAATTATTGGAGGACAGTAATAAATTATTTAATGCGTTTTCGACATTTGGGGTTGGCTCGGTACGTGATAAACGTATTTTCCCCAATTTCTGGCTCACTGTGATATTTGGGTTGCTGTCTGTAGTGTCGATTGTTGGTCTGGCCTGGAGTACGGTGATTTCCCGATCACGTGAACAAGAGCGGCGTTATCAAGCTCAGGTGGAGTTTAATAGCCGTAACCAGCAGGCAATCATGCGATTGCTGGAAGAGATTATTTCCATAGGTGAAGGTGATCTAACCGTGAAGGCTTCGGTCACCGAGGAAATGACTGGGGCGATAGCCGACGCGATTAACTGTGCTGTTGATGAACTGCGTCAATTGGTCGCCACGATCAATACTACTTCGGCTAAGGTTGCGGTATCGGCGCATGAAACTCAAACCACTGCGATGCGCTTGGCGGAGGCCGCAGGCCATCAAGCCAATCAAATCACCACAGTCTCAGAGCGAATTAGCGAGATTGCGGCTAGTATCGAACAGGTGTCACGCAACTCCGCAGAATCGGCAGAAGTAGCGCAGCGTTCTGTTGTGATTGCAGCAGAGGGTGCTGGTGTAGTCCGTGAAACTATCCAGGGCATGGACCAAATCCGCGATCAGATCCAGGAAACCTCAAAACGTATCAAGCGTCTGGGTGAGTCGTCTCAAGAGATTGGTTCAATCGTAGAATTAATTAACGATATTTCTGAACAGACCAATATTTTGGCGCTTAATGCAGCAGTGCAAGCAGCTTCTGCTGGCGAAGCAGGACGTGGTTTCGCCATTGTTGCCGATGAAGTCCAGCGTTTAGCTGAACGCACCTCTAGTGCAACCCGTCGCATCGAGAGTTTGGTACGGGCAATTCAGGTTGACACTAACGAGGCTGTTAGCTCAATGGAGCAGACGACTGCTGAAGTGGTATCTGGCGCGCGCTTGGCTGAAGATGCAGGTACTGCATTGATTGAGATTGAACACGTATCTAACACGCTTAACCATTTAATTAAAAACATTTCCATTGCTGCTCATCAACAAGCAGCTGCTGCTACTGACATCACTCAAACGATGGGTGTAATTCGCCAAATTACTTCTCAGACCTCACAAGGTGCTGGGAAGACTGCTGAATCGATCGGTCGTTTAGCTGGGTTGGCTGCTGAATTGCGTCGATCAGCAGCCAACTTCAAATTGCCAGCTTGA
>long-mer1248
--------------------------------------------------------------------------------------------------------------------------------------------------------------------------------------------------------------------------------------------------------------------------------------------------------------------------------------------------------------------------------------------------------------------------------------------------------------------------------------------------------------------------------------------------------------------------------------------------------------------------------------------------------------------------------------------------------------------------------------------------------------------------AATGAAAAAGGACGTTGATAATATCCTGGC-------------------------------------------------------------------------------------------------------------------------------------------------------------------------------------------------------------------------------------------------------------------------------------------------------------------------------------------------------------------------------------------------------------------------------------------------------------------------------------------------------------------------------------------------------------------------------------------------------------------------------------------------------------------------------------------------------------------------------------------------------------------------------------------------------------------------------------------------------------------------------------------------------------------------------------------------------------------------------------------------------------------------------------------------------------------------------------------------------------------------------------------------------------------------------------------------------------------------------------------------------------------------------------------------------------------
>long-mer1249
---------------------------------------------------------------------------------------------------------------------------------------------------------------------------------------------------------------------------------------------------------------------------------------------------------------------------------------------------------------------------------------------------------------------------------------------------------------------------------------------------------------------------------------------------------------------------------------------------------------------------------------------------------------------------------------------------------------------------------------------------------------------------------------------------------------------CTATTTGCTGCGCAATCTTCTGTCGATGCATTGGTGAAT---------------------------------------------------------------------------------------------------------------------------------------------------------------------------------------------------------------------------------------------------------------------------------------------------------------------------------------------------------------------------------------------------------------------------------------------------------------------------------------------------------------------------------------------------------------------------------------------------------------------------------------------------------------------------------------------------------------------------------------------------------------------------------------------------------------------------------------------------------------------------------------------------------------------------------------------------------------------------------------------------------------------------------------------------------------------------------------------------------------------------------------------------------------------------------------------------------------------------------------------------------------
>long-mer1250
------------------------------------------------------------------------------------------------------------------------------------------------------------------------------------------------------------------------------------------------------------------------------------------------------------------------------------------------------------------------------------------------------------------------------------------------------------------------------------------------------------------------------------------------------------------------------------------------------------------------------------------------------------------------------------------------------------------------------------------------------------------------------------------------------------------------------------------------------------------------------------------------------------------------GTTGGCTCGGTACGTGATAAACGTATTTTCCCCAATTTCTG----------------------------------------------------------------------------------------------------------------------------------------------------------------------------------------------------------------------------------------------------------------------------------------------------------------------------------------------------------------------------------------------------------------------------------------------------------------------------------------------------------------------------------------------------------------------------------------------------------------------------------------------------------------------------------------------------------------------------------------------------------------------------------------------------------------------------------------------------------------------------------------------------------------------------------------------------------------------------------------------------------------------------------------------------------------------------------------------------------------------------------------------------------
>long-mer1251
--------------------------------------------------------------------------------------------------------------------------------------------------------------------------------------------------------------------------------------------------------------------------------------------------------------------------------------------------------------------------------------------------------------------------------------------------------------------------------------------------------------------------------------------------------------------------------------------------------------------------------------------------------------------------------------------------------------------------------------------------------------------------------------------------------------------------------------------------------------------------------------------------------------------------------------------------------------------------------------------------------------------------------------------------------------------------------------------------------------------------------------------------------------------------------------------------------------------------------------------------------------------------------GGTATCGGCGCATGAAACTCAAACCACTGCGATGCG-------------------------------------------------------------------------------------------------------------------------------------------------------------------------------------------------------------------------------------------------------------------------------------------------------------------------------------------------------------------------------------------------------------------------------------------------------------------------------------------------------------------------------------------------------------------------------------------------------------------------------------------------------------------------------------------------------------------------------------------------------------------------------------------------------
>long-mer1252
--------------------------------------------------------------------------------------------------------------------------------------------------------------------------------------------------------------------------------------------------------------------------------------------------------------------------------------------------------------------------------------------------------------------------------------------------------------------------------------------------------------------------------------------------------------------------------------------------------------------------------------------------------------------------------------------------------------------------------------------------------------------------------------------------------------------------------------------------------------------------------------------------------------------------------------------------------------------------------------------------------------------------------------------------------------------------------------------------------------------------------------------------------------------------------------------------------------------------------------------------------------------------------------------------------------------------------------------------------------------------------------------------------------------------------------------------------------------------------------------------------------------CCGCGATCAGATCCAGGAAACC---------------------------------------------------------------------------------------------------------------------------------------------------------------------------------------------------------------------------------------------------------------------------------------------------------------------------------------------------------------------------------------------------------------------------------------------------------------------------------------------------------------------------------------------------------------------------------
