# Supplementary material for: Identification of genetic relationships and subspecies signatures in Xylella fastidiosa
Source: BMC Genomics. 2019 Mar 25;20:239. doi: 10.1186/s12864-019-5565-9 (PMC6434890; doi:10.1186/s12864-019-5565-9)
Supplement: Supplementary file 8 — Analysis of (non-)synonymous SNPs in homologs to CDS harboring specific k-mers for selected enriched GOs. (ZIP 549 kb) [file 12864_2019_5565_MOESM8_ESM.zip › Additional-File8/Additional-File8A_CladeIII/GO-0007165 0006935/CP006740.1.884/Xfm assembled to xylefaMU34.fasta]

>xylefaMU34
ATGGGTAGCTCCCCGAATGTCCGCAACAGCCAAAAGTTTGACGGCCCGAGTACCAACTTTTGGATTGGTTTGTTCTTATTGTCGATGATTGTATTTAGCGCCAATATCGGTGTGGCAACTTGGCAAGGCAGGCGGCTTGCTGGGGCCAGTGCCGATGTGGCTAACTTGCAGGTGTTGTCGCAGCAGTTGGTTAGTCAGGGGCGCGAAGCGGTCGCTGGAGATTCAAAAGCTTTTTCCAATTTTAAGGAAATCAAAAGCAAGATTGAAGATACTGTCAAGAAGCTTGAGGCCCGCTATAACAATGAAAGTTCGGTTTCTGATGCTTTGTTCCAAATGAAAAATACTTGGGAGCCCTTGAGTAAGAATGCAAAGCAGTTAATTGATAGCGAATCGGCAACATTGGTTTTAGCGAGTAACGCTGATCGCTTCGTGAGTAATGTGCCTCAGCTTCAGGCACAATTAAACGAGGTGGTACGTGCGATGACTGCTAGTGGCGCGCCACCCTCGCAGTTCTACAATACACTGCAGCAGGTAGTAGTGGCCGGTACTATGGCGCGGCGTGTCGCTGAGATGCGTGCTTCCGGGGTTGGGGCAGCCGCAGCCGGCGATGCGCTGGCGCGGGATTCTGTGATGTTCACAAGGATGCTGGAAGGTTTGCGCAATGGCAATCAGGAGTTAGGGATATCCCCTGTTCGCAATGATGCCACGCTGTCAGCACTGACAAAGTCGCAGTCCCTGTGGATAACAATGAAAAAGGACGTTGATAATATCCTGGCGACTTCGCATCAACTATTTGCTGCGCAATCTTCTGTCGATGCATTGGTGAATGGCTCAGGTAAATTATTGGAGGACAGTAATAAATTATTTAATGCGTTTTCGACATTTGGGGTTGGCTCGGTACGTGATAAACGTATTTTCCCCAATTTCTGGCTCACTGTGATATTTGGGTTGCTGTCTGTAGTGTCGATTGTTGGTCTGGCCTGGAGTACGGTGATTTCCCGATCACGTGAACAAGAGCAGCGTTATCAAGCTCAGGTGGAGTTTAATAGCCGTAACCAGCAGGCAATCATGCGATTGCTGGAAGAGATTATTTCCATCGGTGAAGGTGATCTAACCGTGAAGGCTTCGGTCACCGAGGAAATGACTGGGGCGATAGCCGACGCGATCAACTGTGCTGTTGATGAACTGCGTCAATTGGTCGCCACGATCAATACTACTTCGGCCAAGGTTGCGGTATCGGCGCATGAAACTCAAACCACTGCGATGCGCTTGGCGGAGGCCGCAGGCCATCAAGCCAATCAAATCACCACAGTCTCAGAGCGAATTAGCGAGATTGCGGCTAGTATCGAACAGGTGTCACGCAACTCTGCAGAATCGGCAGAAGTAGCGCAGCGTTCTGTTGTGATTGCAGCAGAGGGTGCTGGTGTAGTCCGTGAAACTATCCAGGGCATGGACCAAATCCGCGATCAGATCCAGGAAACCTCAAAACGTATCAAGCGTCTGGGTGAGTCGTCTCAAGAGATTGGTTCAATCGTAGAATTAATTAACGATATTTCTGAACAGACCAATATTTTGGCGCTTAATGCAGCAGTGCAAGCAGCTTCTGCTGGCGAAGCAGGACGTGGTTTCGCCATTGTTGCCGATGAAGTCCAGCGTTTAGCTGAACGCACCTCTAGTGCAACCCGTCGCATCGAGAGTTTGGTACGGGCAATTCAGGTTGACACTAACGAGGCTGTTAGCTCAATGGAGCAGACGACTGCTGAAGTAGTATCTGGCGCGCGCTTGGCTGAAGATGCAGGTACTGCATTGATTGAGATTGAACACGTATCTAACACGCTTAACCATTTAATTAAAAACATTTCCATTGCTGCTCATCAACAAGCAGCTGCTGCTACTGACATCACTCAAACGATGGGTGTAATTCGCCAAATTACTTCTCAGACCTCACAAGGTGCTGGGAAGACTGCTGAATCGATCGGTCGTTTAGCTGGGTTGGCTGCTGAATTGCGTCGATCAGCAGCCAACTTCAAATTGCCAGCTTGA
>xylefa4311
ATGGGTAGCTCCCCGAATGTCCGCAACAGCCAAAAGTTTGACGGCCCGAGTACCAACTTTTGGATTGGTTTGTTCTTATTGTCGATGATTGTATTTAGCGCCAATATCGGTGTGGCAACTTGGCAAGGCAGGCGGCTTGCTGGGGCCAGTGCCGATGTGGCTAACTTGCAGGTGTTGTCGCAGCAGTTGGTTAGTCAGGGGCGCGAAGCGGTCGCTGGAGATTCAAAAGCATTTTCCAATTTTAAGGAAATCAAAAGCAAGATTGAAGATACTGTCAAGAAACTTGAGGCCCGCTATAACAATGAAAGTTCGGTTTCTGATGCTTTGTTCCAACTGAAAAATACTTGGGAGCCCTTGAGTAAGAATGCAAAGCAGTTAATTGATAGCGAATCGGCAACATTGGTTTTAGCGAGTAACGCTGATCGCTTCGTGAGTAATGTGCCTCAGCTTCAGGCACAATTAAACGAGGTGGTACGTGCGATGACTGCTAGTGGCGCGCCACCCTCGCAGTTCTACAATACACTGCAGCAGGTAGTAGTGGCCGGCACTATGGCGCGGCGTGTCGCTGAGATGCGTACTTCCGGGGTTGGGGCAGCCGCAGCCGGCGATGCACTGGCGCGGGATTCTGTGATGTTCACAAGGATGCTGGAAGGTTTGCGCAATGGCAATCAGGAGTTAGGGATATCTCCTGTTCGCAATGATGCCACGCTGTCAGCACTGACAAAGTCGCAGTCCCTGTGGATAACAATGAAAAAGGACGTTGATAAGATCCTGGCGACTTCGCATCAGCTATTTGCTGCGCAATCCTCTGTCGATGCATTGGTGAATGGCTCAGGTAAATTATTGGAGGACAGTAATAAATTATTTAATGCGTTTTCGACATTTGGGGTTGGCTCGGTACGTGATACACGTATTTTCCCCAATTTCTGGCTCACTGTGATATTTGGGTTGCTGTCTCTAGTGTCGATTGTTGGTCTGGCCTGGAGTACGGTGATTTCCCGATCACGCGAACAAGAGCAGCGTTATCAAGCTCAGGTGGAGTTTAATAGCCGTAACCAGCAGGCAATCATGCGATTGCTGGAAGAGATTATTTCTATCGGTGAAGGTGATCTAACCGTGAAGGCTTCGGTCACCGAGGAAATGACTGGGGCGATAGCCGACGCGATCAACTGTGCTGTTGATGAACTGCGTCAATTGGTCGCCACGATCAATACTACTTCGGCCAAGGTTGCGGTATCGGCGCATGAAACTCAGACCACTGCGATGCGCTTGGCGGAGGCCGCAGGCCATCAAGCCAATCAAATCACCACAGTCTCAGAGCGAATTAGCGAGATTGCGGCTAGTATCGAACAGGTGTCACGCAACTCCGCAGAATCGGCAGAAGTAGCGCAGCGTTCTGTTGTGATTGCAGCAGAGGGTGCTGGTGTAGTCCGTGAAACTATCCAGGGCATGGACCAAATCCGCGATCAGATCCAGGAAACATCAAAACGTATCAAGCGTCTGGGTGAGTCGTCTCAAGAGATTGGTTCAATCGTAGAATTAATTAACGATATTTCTGAACAGACCAATATTTTGGCGCTTAATGCAGCAGTGCAAGCAGCTTCTGCTGGCGAAGCAGGACGTGGTTTCGCCATTGTTGCCGATGAAGTCCAGCGTTTAGCTGAACGCACCTCTAGTGCAACCCGTCGCATCGAGAGTTTGGTACGGGCAATTCAGGTTGACACTAACGAGGCTGTTAGCTCAATGGAGCAGACGACTGCTGAAGTAGTATCTGGCGCGCGCTTGGCTGAAGATGCAGGTACTGCATTGATTGAGATTGAACACGTATCTAACACGCTTAACCATTTAATTAAAAACATTTCCATTGCTGCTCATCAACAAGCAGCTGCTGCTACTGACATCACTCAAACGATGGGTGTAATTCGCCAAATTACTTCTCAGACCTCACAAGGTGCTGGGAAGACTGCTGAATCGATCGGTCGTTTAGCTGGGTTGGCTGCTGAATTGCGTCGATCAGCAGCCAACTTCAAATTGCCAGCTTGA
>xylefa8416
ATGGGTAGCTCCCCGAATGTCCGCAACAGCCAAAAGTTTGACGGCCCGAGTACCAACTTTTGGATTGGTTTGTTCTTATTGTCGATGATTGTATTTAGCGCCAATATCGGTGTGGCAACTTGGCAAGGCAGGCGGCTTGCTGGGGCCAGTGCCGATGTGGCTAACTTGCAGGTGTTGTCGCAGCAGTTGGTTAGTCAGGGGCGCGAAGCGGTCGCTGGAGATTCAAAAGCATTTTCCAATTTTAAGGAAATCAAAAGCAAGATTGAAGATACTGTCAAGAAACTTGAGGCCCGCTATAACAATGAAAGTTCGGTTTCTGATGCTTTGTTCCAACTGAAAAATACTTGGGAGCCCTTGAGTAAGAATGCAAAGCAGTTAATTGATAGCGAATCGGCAACATTGGTTTTAGCGAGTAACGCTGATCGCTTCGTGAGTAATGTGCCTCAGCTTCAGGCACAATTAAACGAGGTGGTACGTGCGATGACTGCTAGTGGCGCGCCACCCTCGCAGTTCTACAATACACTGCAGCAGGTAGTAGTGGCCGGCACTATGGCGCGGCGTGTCGCTGAGATGCGTACTTCCGGGGTTGGGGCAGCCGCAGCCGGCGATGCACTGGCGCGGGATTCTGTGATGTTCACAAGGATGCTGGAAGGTTTGCGCAATGGCAATCAGGAGTTAGGGATATCTCCTGTTCGCAATGATGCCACGCTGTCAGCACTGACAAAGTCGCAGTCCCTGTGGATAACAATGAAAAAGGACGTTGATAAGATCCTGGCGACTTCGCATCAGCTATTTGCTGCGCAATCCTCTGTCGATGCATTGGTGAATGGCTCAGGTAAATTATTGGAGGACAGTAATAAATTATTTAATGCGTTTTCGACATTTGGGGTTGGCTCGGTACGTGATACACGTATTTTCCCCAATTTCTGGCTCACTGTGATATTTGGGTTGCTGTCTCTAGTGTCGATTGTTGGTCTGGCCTGGAGTACGGTGATTTCCCGATCACGCGAACAAGAGCAGCGTTATCAAGCTCAGGTGGAGTTTAATAGCCGTAACCAGCAGGCAATCATGCGATTGCTGGAAGAGATTATTTCTATCGGTGAAGGTGATCTAACCGTGAAGGCTTCGGTCACCGAGGAAATGACTGGGGCGATAGCCGACGCGATCAACTGTGCTGTTGATGAACTGCGTCAATTGGTCGCCACGATCAATACTACTTCGGCCAAGGTTGCGGTATCGGCGCATGAAACTCAGACCACTGCGATGCGCTTGGCGGAGGCCGCAGGCCATCAAGCCAATCAAATCACCACAGTCTCAGAGCGAATTAGCGAGATTGCGGCTAGTATCGAACAGGTGTCACGCAACTCCGCAGAATCGGCAGAAGTAGCGCAGCGTTCTGTTGTGATTGCAGCAGAGGGTGCTGGTGTAGTCCGTGAAACTATCCAGGGCATGGACCAAATCCGCGATCAGATCCAGGAAACATCAAAACGTATCAAGCGTCTGGGTGAGTCGTCTCAAGAGATTGGTTCAATCGTAGAATTAATTAACGATATTTCTGAACAGACCAATATTTTGGCGCTTAATGCAGCAGTGCAAGCAGCTTCTGCTGGCGAAGCAGGACGTGGTTTCGCCATTGTTGCCGATGAAGTCCAGCGTTTAGCTGAACGCACCTCTAGTGCAACCCGTCGCATCGAGAGTTTGGTACGGGCAATTCAGGTTGACACTAACGAGGCTGTTAGCTCAATGGAGCAGACGACTGCTGGAGTAGTATCTGGCGCGCGCTTGGCTGAAGATGCAGGTACTGCATTGATTGAGATTGAACACGTATCTAACACGCTTAACCATTTAATTAAAAACATTTCCATTGCTGCTCATCAACAAGCAGCTGCTGCTACTGACATCACTCAAACGATGGGTGTAATTCGCCAAATTACTTCTCAGACCTCACAAGGTGCTGGGAAGACTGCTGAATCGATCGGTCGTTTAGCTGGGTTGGCTGCTGAATTGCGTCGATCAGCAGCCAACTTCAAATTGCCAGCTTGA
>xylefa3571
ATGGGTAGCTCCCCGAATGTCCGCAACAGCCAAAAGTTTGACGGCCCGAGTACCAACTTTTGGATTGGTTTGTTCTTATTGTCGATGATTGTATTTAGCGCCAATATCGGTGTGGCAACTTGGCAAGGCAGGCGGCTTGCTGGGGCCAGTGCCGATGTGGCTAACTTGCAGGTGTTGTCGCAGCAGTTGGTTAGTCAGGGGCGCGAAGCGGTCGCTGGAGATTCAAAAGCATTTTCCAATTTTAAGGAAATCAAAAGCAAGATTGAAGATACTGTCAAGAAACTTGAGGCCCGCTATAACAATGAAAGTTCGGTTTCTGATGCTTTGTTCCAACTGAAAAATACTTGGGAGCCCTTGAGTAAGAATGCAAAGCAGTTAATTGATAGCGAATCGGCAACATTGGTTTTAGCGAGTAACGCTGATCGCTTCGTGAGTAATGTGCCTCAGCTTCAGGCACAATTAAACGAGGTGGTACGTGCGATGACTGCTAGTGGCGCGCCACCCTCGCAGTTCTACAATACACTGCAGCAGGTAGTAGTGGCCGGCACTATGGCGCGGCGTGTCGCTGAGATGCGTACTTCCGGGGTTGGGGCAGCCGCAGCCGGCGATGCACTGGCGCGGGATTCTGTGATGTTCACAAGGATGCTGGAAGGTTTGCGCAATGGCAATCAGGAGTTAGGGATATCTCCTGTTCGCAATGATGCCACGCTGTCAGCACTGACAAAGTCGCAGTCCCTGTGGATAACAATGAAAAAGGACGTTGATAAGATCCTGGCGACTTCGCATCAGCTATTTGCTGCGCAATCCTCTGTCGATGCATTGGTGAATGGCTCAGGTAAATTATTGGAGGACAGTAATAAATTATTTAATGCGTTTTCGACATTTGGGGTTGGCTCGGTACGTGATACACGTATTTTCCCCAATTTCTGGCTCACTGTGATATTTGGGTTGCTGTCTCTAGTGTCGATTGTTGGTCTGGCCTGGAGTACGGTGATTTCCCGATCACGCGAACAAGAGCAGCGTTATCAAGCTCAGGTGGAGTTTAATAGCCGTAACCAGCAGGCAATCATGCGATTGCTGGAAGAGATTATTTCTATCGGTGAAGGTGATCTAACCGTGAAGGCTTCGGTCACCGAGGAAATGACTGGGGCGATAGCCGACGCGATCAACTGTGCTGTTGATGAACTGCGTCAATTGGTCGCCACGATCAATACTACTTCGGCCAAGGTTGCGGTATCGGCGCATGAAACTCAGACCACTGCGATGCGCTTGGCGGAGGCCGCAGGCCATCAAGCCAATCAAATCACCACAGTCTCAGAGCGAATTAGCGAGATTGCGGCTAGTATCGAACAGGTGTCACGCAACTCCGCAGAATCGGCAGAAGTAGCGCAGCGTTCTGTTGTGATTGCAGCAGAGGGTGCTGGTGTAGTCCGTGAAACTATCCAGGGCATGGACCAAATCCGCGATCAGATCCAGGAAACATCAAAACGTATCAAGCGTCTGGGTGAGTCGTCTCAAGAGATTGGTTCAATCGTAGAATTAATTAACGATATTTCTGAACAGACCAATATTTTGGCGCTTAATGCAGCAGTGCAAGCAGCTTCTGCTGGCGAAGCAGGACGTGGTTTCGCCATTGTTGCCGATGAAGTCCAGCGTTTAGCTGAACGCACCTCTAGTGCAACCCGTCGCATCGAGAGTTTGGTACGGGCAATTCAGGTTGACACTAACGAGGCTGTTAGCTCAATGGAGCAGACGACTGCTGAAGTAGTATCTGGCGCGCGCTTGGCTGAAGATGCAGGTACTGCATTGATTGAGATTGAACACGTATCTAACACGCTTAACCATTTAATTAAAAACATTTCCATTGCTGCTCATCAACAAGCAGCTGCTGCTACTGACATCACTCAAACGATGGGTGTAATTCGCCAAATTACTTCTCAGACCTCACAAGGTGCTGGGAAGACTGCTGAATCGATCGGTCGTTTAGCTGGGTTGGCTGCTGAATTGCGTCGATCAGCAGCCAACTTCAAATTGCCAGCTTGA
>xylefa8418
ATGGGTAGCTCCCCGAATGTCCGCAACAGCCAAAAGTTTGACGGCCCGAGTACCAACTTTTGGATTGGTTTGTTCTTATTGTCGATGATTGTATTTAGCGCCAATATCGGTGTGGCAACTTGGCAAGGCAGGCGGCTTGCTGGGGCCAGTGCCGATGTGGCTAACTTGCAGGTGTTGTCGCAGCAGTTGGTTAGTCAGGGGCGCGAAGCGGTCGCTGGAGATTCAAAAGCATTTTCCAATTTTAAGGAAATCAAAAGCAAGATTGAAGATACTGTCAAGAAACTTGAGGCCCGCTATAACAATGAAAGTTCGGTTTCTGATGCTTTGTTCCAACTGAAAAATACTTGGGAGCCCTTGAGTAAGAATGCAAAGCAGTTAATTGATAGCGAATCGGCAACATTGGTTTTAGCGAGTAACGCTGATCGCTTCGTGAGTAATGTGCCTCAGCTTCAGGCACAATTAAACGAGGTGGTACGTGCGATGACTGCTAGTGGCGCGCCACCCTCGCAGTTCTACAATACACTGCAGCAGGTAGTAGTGGCCGGCACTATGGCGCGGCGTGTCGCTGAGATGCGTACTTCCGGGGTTGGGGCAGCCGCAGCCGGCGATGCACTGGCGCGGGATTCTGTGATGTTCACAAGGATGCTGGAAGGTTTGCGCAATGGCAATCAGGAGTTAGGGATATCTCCTGTTCGCAATGATGCCACGCTGTCAGCACTGACAAAGTCGCAGTCCCTGTGGATAACAATGAAAAAGGACGTTGATAAGATCCTGGCGACTTCGCATCAGCTATTTGCTGCGCAATCCTCTGTCGATGCATTGGTGAATGGCTCAGGTAAATTATTGGAGGACAGTAATAAATTATTTAATGCGTTTTCGACATTTGGGGTTGGCTCGGTACGTGATACACGTATTTTCCCCAATTTCTGGCTCACTGTGATATTTGGGTTGCTGTCTCTAGTGTCGATTGTTGGTCTGGCCTGGAGTACGGTGATTTCCCGATCACGCGAACAAGAGCAGCGTTATCAAGCTCAGGTGGAGTTTAATAGCCGTAACCAGCAGGCAATCATGCGATTGCTGGAAGAGATTATTTCTATCGGTGAAGGTGATCTAACCGTGAAGGCTTCGGTCACCGAGGAAATGACTGGGGCGATAGCCGACGCGATCAACTGTGCTGTTGATGAACTGCGTCAATTGGTCGCCACGATCAATACTACTTCGGCCAAGGTTGCGGTATCGGCGCATGAAACTCAGACCACTGCGATGCGCTTGGCGGAGGCCGCAGGCCATCAAGCCAATCAAATCACCACAGTCTCAGAGCGAATTAGCGAGATTGCGGCTAGTATCGAACAGGTGTCACGCAACTCCGCAGAATCGGCAGAAGTAGCGCAGCGTTCTGTTGTGATTGCAGCAGAGGGTGCTGGTGTAGTCCGTGAAACTATCCAGGGCATGGACCAAATCCGCGATCAGATCCAGGAAACATCAAAACGTATCAAGCGTCTGGGTGAGTCGTCTCAAGAGATTGGTTCAATCGTAGAATTAATTAACGATATTTCTGAACAGACCAATATTTTGGCGCTTAATGCAGCAGTGCAAGCAGCTTCTGCTGGCGAAGCAGGACGTGGTTTCGCCATTGTTGCCGATGAAGTCCAGCGTTTAGCTGAACGCACCTCTAGTGCAACCCGTCGCATCGAGAGTTTGGTACGGGCAATTCAGGTTGACACTAACGAGGCTGTTAGCTCAATGGAGCAGACGACTGCTGGAGTAGTATCTGGCGCGCGCTTGGCTGAAGATGCAGGTACTGCATTGATTGAGATTGAACACGTATCTAACACGCTTAACCATTTAATTAAAAACATTTCCATTGCTGCTCATCAACAAGCAGCTGCTGCTACTGACATCACTCAAACGATGGGTGTAATTCGCCAAATTACTTCTCAGACCTCACAAGGTGCTGGGAAGACTGCTGAATCGATCGGTCGTTTAGCTGGGTTGGCTGCTGAATTGCGTCGATCAGCAGCCAACTTCAAATTGCCAGCTTGA
>xylefa8417
ATGGGTAGCTCCCCGAATGTCCGCAACAGCCAAAAGTTTGACGGCCCGAGTACCAACTTTTGGATTGGTTTGTTCTTATTGTCGATGATTGTATTTAGCGCCAATATCGGTGTGGCAACTTGGCAAGGCAGGCGGCTTGCTGGGGCCAGTGCCGATGTGGCTAACTTGCAGGTGTTGTCGCAGCAGTTGGTTAGTCAGGGGCGCGAAGCGGTCGCTGGAGATTCAAAAGCATTTTCCAATTTTAAGGAAATCAAAAGCAAGATTGAAGATACTGTCAAGAAACTTGAGGCCCGCTATAACAATGAAAGTTCGGTTTCTGATGCTTTGTTCCAACTGAAAAATACTTGGGAGCCCTTGAGTAAGAATGCAAAGCAGTTAATTGATAGCGAATCGGCAACATTGGTTTTAGCGAGTAACGCTGATCGCTTCGTGAGTAATGTGCCTCAGCTTCAGGCACAATTAAACGAGGTGGTACGTGCGATGACTGCTAGTGGCGCGCCACCCTCGCAGTTCTACAATACACTGCAGCAGGTAGTAGTGGCCGGCACTATGGCGCGGCGTGTCGCTGAGATGCGTACTTCCGGGGTTGGGGCAGCCGCAGCCGGCGATGCACTGGCGCGGGATTCTGTGATGTTCACAAGGATGCTGGAAGGTTTGCGCAATGGCAATCAGGAGTTAGGGATATCTCCTGTTCGCAATGATGCCACGCTGTCAGCACTGACAAAGTCGCAGTCCCTGTGGATAACAATGAAAAAGGACGTTGATAAGATCCTGGCGACTTCGCATCAGCTATTTGCTGCGCAATCCTCTGTCGATGCATTGGTGAATGGCTCAGGTAAATTATTGGAGGACAGTAATAAATTATTTAATGCGTTTTCGACATTTGGGGTTGGCTCGGTACGTGATACACGTATTTTCCCCAATTTCTGGCTCACTGTGATATTTGGGTTGCTGTCTCTAGTGTCGATTGTTGGTCTGGCCTGGAGTACGGTGATTTCCCGATCACGCGAACAAGAGCAGCGTTATCAAGCTCAGGTGGAGTTTAATAGCCGTAACCAGCAGGCAATCATGCGATTGCTGGAAGAGATTATTTCTATCGGTGAAGGTGATCTAACCGTGAAGGCTTCGGTCACCGAGGAAATGACTGGGGCGATAGCCGACGCGATCAACTGTGCTGTTGATGAACTGCGTCAATTGGTCGCCACGATCAATACTACTTCGGCCAAGGTTGCGGTATCGGCGCATGAAACTCAGACCACTGCGATGCGCTTGGCGGAGGCCGCAGGCCATCAAGCCAATCAAATCACCACAGTCTCAGAGCGAATTAGCGAGATTGCGGCTAGTATCGAACAGGTGTCACGCAACTCCGCAGAATCGGCAGAAGTAGCGCAGCGTTCTGTTGTGATTGCAGCAGAGGGTGCTGGTGTAGTCCGTGAAACTATCCAGGGCATGGACCAAATCCGCGATCAGATCCAGGAAACATCAAAACGTATCAAGCGTCTGGGTGAGTCGTCTCAAGAGATTGGTTCAATCGTAGAATTAATTAACGATATTTCTGAACAGACCAATATTTTGGCGCTTAATGCAGCAGTGCAAGCAGCTTCTGCTGGCGAAGCAGGACGTGGTTTCGCCATTGTTGCCGATGAAGTCCAGCGTTTAGCTGAACGCACCTCTAGTGCAACCCGTCGCATCGAGAGTTTGGTACGGGCAATTCAGGTTGACACTAACGAGGCTGTTAGCTCAATGGAGCAGACGACTGCTGGAGTAGTATCTGGCGCGCGCTTGGCTGAAGATGCAGGTACTGCATTGATTGAGATTGAACACGTATCTAACACGCTTAACCATTTAATTAAAAACATTTCCATTGCTGCTCATCAACAAGCAGCTGCTGCTACTGACATCACTCAAACGATGGGTGTAATTCGCCAAATTACTTCTCAGACCTCACAAGGTGCTGGGAAGACTGCTGAATCGATCGGTCGTTTAGCTGGGTTGGCTGCTGAATTGCGTCGATCAGCAGCCAACTTCAAATTGCCAGCTTGA
>xylefaBB01
ATGGGTAGCTCCCCGAATGTCCGCAACAGCCAAAAGTTTGACGGCCCGAGTACCAACTTTTGGATTGGTTTGTTCTTATTGTCGATGATTGTATTTAGCGCCAATATCGGTGTGGCAACTTGGCAAGGCAGGCGGCTTGCTGGGGCCAGTGCCGATGTGGCTAACTTGCAGGTGTTGTCGCAGCAGTTGGTTAGTCAGGGGCGCGAAGCGGTCGCTGGAGATTCAAAAGCTTTTTCCAATTTTAAGGAAATCAAAAGCAAGATTGAAGATACTGTCAAGAAGCTTGAGGCCCGCTATAACAATGAAAGTTCGGTTTCTGATGCTTTGTTCCAAATGAAAAATACTTGGGAGCCCTTGAGTAAGAATGCAAAGCAGTTAATTGATAGCGAATCGGCAACATTGGTTTTAGCGAGTAACGCTGATCGCTTCGTGAGTAATGTGCCTCAGCTTCAGGCACAATTAAACGAGGTGGTACGTGCGATGACTGCTAGTGGCGCGCCACCCTCGCAGTTCTACAATACACTGCAGCAGGTAGTAGTGGCCGGTACTATGGCGCGGCGTGTCGCTGAGATGCGTGCTTCCGGGGTTGGGGCAGCCGCAGCCGGCGATGCGCTGGCGCGGGATTCTGTGATGTTCACAAGGATGCTGGAAGGTTTGCGCAATGGCAATCAGGAGTTAGGGATATCCCCTGTTCGCAATGATGCCACGCTGTCAGCACTGACAAAGTCGCAGTCCCTGTGGATAACAATGAAAAAGGACGTTGATAAGATCCTGGCGACTTCGCATCAGCTATTTGCTGCGCAATCCTCTGTCGATGCATTGGTGAATGGCTCAGGTAAATTATTGGAGGACAGTAATAAATTATTTAATGCGTTTTCGACATTTGGGGTTGGCTCGGTACGTGATACACGTATTTTCCCCAATTTCTGGCTCACTGTGATATTTGGGTTGCTGTCTCTAGTGTCGATTGTTGGTCTGGCCTGGAGTACGGTGATTTCCCGATCACGCGAACAAGAGCAGCGTTATCAAGCTCAGGTGGAGTTTAATAGCCGTAACCAGCAGGCAATCATGCGATTGCTGGAAGAGATTATTTCTATCGGTGAAGGTGATCTAACCGTGAAGGCTTCGGTCACCGAGGAAATGACTGGGGCGATAGCCGACGCGATCAACTGTGCTGTTGATGAACTGCGTCAATTGGTCGCCACGATCAATACTACTTCGGCCAAGGTTGCGGTATCGGCGCATGAAACTCAGACCACTGCGATGCGCTTGGCGGAGGCCGCAGGCCATCAAGCCAATCAAATCACCACAGTCTCAGAGCGAATTAGCGAGATTGCGGCTAGTATCGAACAGGTGTCACGCAACTCCGCAGAATCGGCAGAAGTAGCGCAGCGTTCTGTTGTGATTGCAGCAGAGGGTGCTGGTGTAGTCCGTGAAACTATCCAGGGCATGGACCAAATCCGCGATCAGATCCAGGAAACATCAAAACGTATCAAGCGTCTGGGTGAGTCGTCTCAAGAGATTGGTTCAATCGTAGAATTAATTAACGATATTTCTGAACAGACCAATATTTTGGCGCTTAATGCAGCAGTGCAAGCAGCTTCTGCTGGCGAAGCAGGACGTGGTTTCGCCATTGTTGCCGATGAAGTCCAGCGTTTAGCTGAACGCACCTCTAGTGCAACCCGTCGCATCGAGAGTTTGGTACGGGCAATTCAGGTTGACACTAACGAGGCTGTTAGCTCAATGGAGCAGACGACTGCTGAAGTAGTATCTGGCGCGCGCTTGGCTGAAGATGCAGGTACTGCATTGATTGAGATTGAACACGTATCTAACACGCTTAACCATTTAATTAAAAACATTTCCATTGCTGCTCATCAACAAGCAGCTGCTGCTACTGACATCACTCAAACGATGGGTGTAATTCGCCAAATTACTTCTCAGACCTCACAAGGTGCTGGGAAGACTGCTGAATCGATCGGTCGTTTAGCTGGGTTGGCTGCTGAATTGCGTCGATCAGCAGCCAACTTCAAATTGCCAGCTTGA
>xylefagrif
ATGGGTAGCTCCCCGAATGTCCGCAACAGCCAAAAGTTTGACGGCCCGAGTACCAACTTTTGGATTGGTTTGTTCTTATTGTCGATGATTGTATTTAGCGCCAATATCGGTGTGGCAACTTGGCAAGGCAGGCGGCTTGCTGGGGCCAGTGCCGATGTGGCTAACTTGCAGGTGTTGTCGCAGCAGTTGGTTAGTCAGGGGCGCGAAGCGGTCGCTGGAGATTCAAAAGCATTTTCCAATTTTAAGGAAATCAAAAGCAAGATTGAAGATACTGTCAAGAAACTTGAGGCCCGCTATAACAATGAAAGTTCGGTTTCTGATGCTTTGTTCCAACTGAAAAATACTTGGGAGCCCTTGAGTAAGAATGCAAAGCAGTTAATTGATAGCGAATCGGCAACATTAGTTTTAGCGAGTAACGCTGATCGCTTCGTGAGTAATGTGCCTCAGCTTCAGGCACAATTAAACGAGGTGGTACGTGCGATGACTGCTAGTGGCGCGCCACCCTCGCAGTTCTACAATACACTGCAGCAGGTAGTAGTGGCCGGCACTATGGCGCGGCGTGTCGCTGAGATGCGTACTTCCGGGGTTGGGGCAGCCGCAGCCGGCGATGCACTGGCGCGGGATTCTGTGATGTTCACAAGGATGCTGGAAGGTTTGCGCAATGGCAATCAGGAGTTAGGGATATCTCCTGTTCGCAATGATGCCACGCTGTCAGCACTGACAAAGTCGCAGTCCCTGTGGATAACAATGAAAAAGGACGTTGATAAGATCCTGGCGACTTCGCATCAGCTATTTGCTGCGCAATCCTCTGTCGATGCATTGGTGAATGGCTCAGGTAAATTATTGGAGGACAGTAATAAATTATTTAATGCGTTTTCGACATTTGGGGTTGGCTCGGTACGTGATACACGTATTTTCCCCAATTTCTGGCTCACTGTGATATTTGGGTTGCTGTCTCTAGTGTCGATTGTTGGTCTGGCCTGGAGTACGGTGATTTCCCGATCACGCGAACAAGAGCAGCGTTATCAAGCTCAGGTGGAGTTTAATAGCCGTAACCAGCAGGCAATCATGCGATTGCTGGAAGAGATTATTTCTATCGGTGAAGGTGATCTAACCGTGAAGGCTTCGGTCACCGAGGAAATGACTGGGGCGATAGCCGACGCGATCAACTGTGCTGTTGATGAACTGCGTCAATTGGTCGCCACGATCAATACTACTTCGGCCAAGGTTGCGGTATCGGCGCATGAAACTCAGACCACTGCGATGCGCTTGGCGGAGGCCGCAGGCCATCAAGCCAATCAAATCACCACAGTCTCAGAGCGAATTAGCGAGATTGCGGCTAGTATCGAACAGGTGTCACGCAACTCCGCAGAATCGGCAGAAGTAGCGCAGCGTTCTGTTGTGATTGCAGCAGAGGGTGCTGGTGTAGTCCGTGAAACTATCCAGGGCATGGACCAAATCCGCGATCAGATCCAGGAAACATCAAAACGTATCAAGCGTCTGGGTGAGTCGTCTCAAGAGATTGGTTCAATCGTAGAATTAATTAACGATATTTCTGAACAGACCAATATTTTGGCGCTTAATGCAGCAGTGCAAGCAGCTTCTGCTGGCGAAGCAGGACGTGGTTTCGCCATTGTTGCCGATGAAGTCCAGCGTTTAGCTGAACGCACCTCTAGTGCAACCCGTCGCATCGAGAGTTTGGTACGGGCAATTCAGGTTGACACTAACGAGGCTGTTAGCTCAATGGAGCAGACGACTGCTGGAGTAGTATCTGGCGCGCGCTTGGCTGAAGATGCAGGTACTGCATTGATTGAGATTGAACACGTATCTAACACGCTTAACCATTTAATTAAAAACATTTCCATTGCTGCTCATCAACAAGCAGCTGCTGCTACTGACATCACTCAAACGATGGGTGTAATTCGCCAAATTACTTCTCAGACCTCACAAGGTGCTGGGAAGACTGCTGAATCGATCGGTCGTTTAGCTGGGTTGGCTGCTGAATTGCGTCGATCAGCAGCCAACTTCAAATTGCCAGCTTGA
>xylefadixn
ATGGGTAGCTCCCCGAATGTCCGCAACAGCCAAAAGTTTGACGGCCCGAGTACCAACTTTTGGATTGGTTTGTTCTTATTGTCGATGATTGTATTTAGCGCCAATATCGGTGTGGCAACTTGGCAAGGCAGGCGGCTTGCTGGGGCCAGTGCCGATGTGGCTAACTTGCAGGTGTTGTCGCAGCAGTTGGTTAGTCAGGGGCGCGAAGCGGTCGCTGGAGATTCAAAAGCATTTTCCAATTTTAAGGAAATCAAAAGCAAGATTGAAGATACTGTCAAGAAACTTGAGGCCCGCTATAACAATGAAAGTTCGGTTTCTGATGCTTTGTTCCAACTGAAAAATACTTGGGAGCCCTTGAGTAAGAATGCAAAGCAGTTAATTGATAGCGAATCGGCAACATTGGTTTTAGCGAGTAACGCTGATCGCTTCGTGAGTAATGTGCCTCAGCTTCAGGCACAATTAAACGAGGTGGTACGTGCGATGACTGCTAGTGGCGCGCCACCCTCGCAGTTCTACAATACACTGCAGCAGGTAGTAGTGGCCGGCACTATGGCGCGGCGTGTCGCTGAGATGCGTACTTCCGGGGTTGGGGCAGCCGCAGCCGGCGATGCACTGGCGCGGGATTCTGTGATGTTCACAAGGATGCTGGAAGGTTTGCGCAATGGCAATCAGGAGTTAGGGATATCTCCTGTTCGCAATGATGCCACGCTGTCAGCACTGACAAAGTCGCAGTCCCTGTGGATAACAATGAAAAAGGACGTTGATAAGATCCTGGCGACTTCGCATCAGCTATTTGCTGCGCAATCCTCTGTCGATGCATTGGTGAATGGCTCAGGTAAATTATTGGAGGACAGTAATAAATTATTTAATGCGTTTTCGACATTTGGGGTTGGCTCGGTACGTGATACACGTATTTTCCCCAATTTCTGGCTCACTGTGATATTTGGGTTGCTGTCTCTAGTGTCGATTGTTGGTCTGGCCTGGAGTACGGTGATTTCCCGATCACGCGAACAAGAGCAGCGTTATCAAGCTCAGGTGGAGTTTAATAGCCGTAACCAGCAGGCAATCATGCGATTGCTGGAAGAGATTATTTCTATCGGTGAAGGTGATCTAACCGTGAAGGCTTCGGTCACCGAGGAAATGACTGGGGCGATAGCCGACGCGATCAACTGTGCTGTTGATGAACTGCGTCAATTGGTCGCCACGATCAATACTACTTCGGCCAAGGTTGCGGTATCGGCGCATGAAACTCAGACCACTGCGATGCGCTTGGCGGAGGCCGCAGGCCATCAAGCCAATCAAATCACCACAGTCTCAGAGCGAATTAGCGAGATTGCGGCTAGTATCGAACAGGTGTCACGCAACTCCGCAGAATCGGCAGAAGTAGCGCAGCGTTCTGTTGTGATTGCAGCAGAGGGTGCTGGTGTAGTCCGTGAAACTATCCAGGGCATGGACCAAATCCGCGATCAGATCCAGGAAACATCAAAACGTATCAAGCGTCTGGGTGAGTCGTCTCAAGAGATTGGTTCAATCGTAGAATTAATTAACGATATTTCTGAACAGACCAATATTTTGGCGCTTAATGCAGCAGTGCAAGCAGCTTCTGCTGGCGAAGCAGGACGTGGTTTCGCCATTGTTGCCGATGAAGTCCAGCGTTTAGCTGAACGCACCTCTAGTGCAACCCGTCGCATCGAGAGTTTGGTACGGGCAATTCAGGTTGACACTAACGAGGCTGTTAGCTCAATGGAGCAGACGACTGCTGGAGTAGTATCTGGCGCGCGCTTGGCTGAAGATGCAGGTACTGCATTGATTGAGATTGAACACGTATCTAACACGCTTAACCATTTAATTAAAAACATTTCCATTGCTGCTCATCAACAAGCAGCTGCTGCTACTGACATCACTCAAACGATGGGTGTAATTCGCCAAATTACTTCTCAGACCTCACAAGGTGCTGGGAAGACTGCTGAATCGATCGGTCGTTTAGCTGGGTTGGCTGCTGAATTGCGTCGATCAGCAGCCAACTTCAAATTGCCAGCTTGA
>xylefaSyVa
ATGGGTAGCTCCCCGAATGTCCGCAACAGCCAAAAGTTTGACGGCCCGAGTACCAACTTTTGGATTGGTTTGTTCTTATTGTCGATGATTGTATTTAGCGCCAATATCGGTGTGGCAACTTGGCAAGGCAGGCGGCTTGCTGGGGCCAGTGCCGATGTGGCTAACTTGCAGGTGTTGTCGCAGCAGTTGGTTAGTCAGGGGCGCGAAGCGGTCGCTGGAGATTCAAAAGCATTTTCCAATTTTAAGGAAATCAAAAGCAAGATTGAAGATACTGTCAAGAAACTTGAGGCCCGCTATAACAATGAAAGTTCGGTTTCTGATGCTTTGTTCCAACTGAAAAATACTTGGGAGCCCTTGAGTAAGAATGCAAAGCAGTTAATTGATAGCGAATCGGCAACATTGGTTTTAGCGAGTAACGCTGATCGCTTCGTGAGTAATGTGCCTCAGCTTCAGGCACAATTAAACGAGGTGGTACGTGCGATGACTGCTAGTGGCGCGCCACCCTCGCAGTTCTACAATACACTGCAGCAGGTAGTAGTGGCCGGCACTATGGCGCGGCGTGTCGCTGAGATGCGTACTTCCGGGGTTGGGGCAGCCGCAGCCGGCGATGCACTGGCGCGGGATTCTGTGATGTTCACAAGGATGCTGGAAGGTTTGCGCAATGGCAATCAGGAGTTAGGGATATCTCCTGTTCGCAATGATGCCACGCTGTCAGCACTGACAAAGTCGCAGTCCCTGTGGATAACAATGAAAAAGGACGTTGATAAGATCCTGGCGACTTCGCATCAGCTATTTGCTGCGCAATCCTCTGTCGATGCATTGGTGAATGGCTCAGGTAAATTATTGGAGGACAGTAATAAATTATTTAATGCGTTTTCGACATTTGGGGTTGGCTCGGTACGTGATACACGTATTTTCCCCAATTTCTGGCTCACTGTGATATTTGGGTTGCTGTCTCTAGTGTCGATTGTTGGTCTGGCCTGGAGTACGGTTATTTCCCGATCACGCGAACAAGAGCAGCGTTATCAAGCTCAGGTGGAGTTTAATAGCCGTAACCAGCAGGCAATCATGCGATTGCTGGAAGAGATTATTTCTATCGGTGAAGGTGATCTAACCGTGAAGGCTTCGGTCACCGAGGAAATGACTGGGGCGATAGCCGACGCGATCAACTGTGCTGTTGATGAACTGCGTCAATTGGTCGCCACGATCAATACTACTTCGGCCAAGGTTGCGGTATCGGCGCATGAAACTCAGACCACTGCGATGCGCTTGGCGGAGGCCGCAGGCCATCAAGCCAATCAAATCACCACAGTCTCAGAGCGAATTAGCGAGATTGCGGCTAGTATCGAACAGGTGTCACGCAACTCCGCAGAATCGGCAGAAGTAGCGCAGCGTTCTGTTGTGATTGCAGCAGAGGGTGCTGGTGTAGTCCGTGAAACTATCCAGGGCATGGACCAAATCCGCGATCAGATCCAGGAAACATCAAAACGTATCAAGCGTCTGGGTGAGTCGTCTCAAGAGATTGGTTCAATCGTAGAATTAATTAACGATATTTCTGAACAGACCAATATTTTGGCGCTTAATGCAGCAGTGCAAGCAGCTTCTGCTGGCGAAGCAGGACGTGGTTTCGCCATTGTTGCCGATGAAGTCCAGCGTTTAGCTGAACGCACCTCTAGTGCAACCCGTCGCATCGAGAGTTTGGTACGGGCAATTCAGGTTGACACTAACGAGGCTGTTAGCTCAATGGAGCAGACGACTGCTGAAGTAGTATCTGGCGCGCGCTTGGCTGAAGATGCAGGTACTGCATTGATTGAGATTGAACACGTATCTAACACGCTTAACCATTTAATTAAAAACATTTCCATTGCTGCTCATCAACAAGCAGCTGCTGCTACTGACATCACTCAAACGATGGGTGTAATTCGCCAAATTACTTCTCAGACCTCACAAGGTGCTGGGAAGACTGCTGAATCGATCGGTCGTTTAGCTGGGTTGGCTGCTGAATTGCGTCGATCAGCAGCCAACTTCAAATTGCCAGCTTGA
>xylefaM12s
ATGGGTAGCTCCCCGAATGTCCGCAACAGCCAAAAGTTTGACGGCCCGAGTACCAACTTTTGGATTGGTTTGTTCTTATTGTCGATGATTGTATTTAGCGCCAATATCGGTGTGGCAACTTGGCAAGGCAGGCGGCTTGCTGGGGCCAGTGCCGATGTGGCTAACTTGCAGGTGTTGTCGCAGCAGTTGGTTAGTCAGGGGCGCGAAGCGGTCGCTGGAGATTCAAAAGCATTTTCCAATTTTAAGGAAATCAAAAGCAAGATTGAAGATACTGTCAAGAAACTTGAGGCCCGCTATAACAATGAAAGTTCGGTTTCTGATGCTTTGTTCCAACTGAAAAATACTTGGGAGCCCTTGAGTAAGAATGCAAAGCAGTTAATTGATAGCGAATCGGCAACATTAGTTTTAGCGAGTAACGCTGATCGCTTCGTGAGTAATGTGCCTCAGCTTCAGGCACAATTAAACGAGGTGGTACGTGCGATGACTGCTAGTGGCGCGCCACCCTCGCAGTTCTACAATACACTGCAGCAGGTAGTAGTGGCCGGCACTATGGCGCGGCGTGTCGCTGAGATGCGTACTTCCGGGGTTGGGGCAGCCGCAGCCGGCGATGCACTGGCGCGGGATTCTGTGATGTTCACAAGGATGCTGGAAGGTTTGCGCAATGGCAATCAGGAGTTAGGGATATCTCCTGTTCGCAATGATGCCACGCTGTCAGCACTGACAAAGTCGCAGTCCCTGTGGATAACAATGAAAAAGGACGTTGATAAGATCCTGGCGACTTCGCATCAGCTATTTGCTGCGCAATCCTCTGTCGATGCATTGGTGAATGGCTCAGGTAAATTATTGGAGGACAGTAATAAATTATTTAATGCGTTTTCGACATTTGGGGTTGGCTCGGTACGTGATACACGTATTTTCCCCAATTTCTGGCTCACTGTGATATTTGGGTTGCTGTCTCTAGTGTCGATTGTTGGTCTGGCCTGGAGTACGGTGATTTCCCGATCACGCGAACAAGAGCAGCGTTATCAAGCTCAGGTGGAGTTTAATAGCCGTAACCAGCAGGCAATCATGCGATTGCTGGAAGAGATTATTTCTATCGGTGAAGGTGATCTAACCGTGAAGGCTTCGGTCACCGAGGAAATGACTGGGGCGATAGCCGACGCGATCAACTGTGCTGTTGATGAACTGCGTCAATTGGTCGCCACGATCAATACTACTTCGGCCAAGGTTGCGGTATCGGCGCATGAAACTCAGACCACTGCGATGCGCTTGGCGGAGGCCGCAGGCCATCAAGCCAATCAAATCACCACAGTCTCAGAGCGAATTAGCGAGATTGCGGCTAGTATCGAACAGGTGTCACGCAACTCCGCAGAATCGGCAGAAGTAGCGCAGCGTTCTGTTGTGATTGCAGCAGAGGGTGCTGGTGTAGTCCGTGAAACTATCCAGGGCATGGACCAAATCCGCGATCAGATCCAGGAAACATCAAAACGTATCAAGCGTCTGGGTGAGTCGTCTCAAGAGATTGGTTCAATCGTAGAATTAATTAACGATATTTCTGAACAGACCAATATTTTGGCGCTTAATGCAGCAGTGCAAGCAGCTTCTGCTGGCGAAGCAGGACGTGGTTTCGCCATTGTTGCCGATGAAGTCCAGCGTTTAGCTGAACGCACCTCTAGTGCAACCCGTCGCATCGAGAGTTTGGTACGGGCAATTCAGGTTGACACTAACGAGGCTGTTAGCTCAATGGAGCAGACGACTGCTGGAGTAGTATCTGGCGCGCGCTTGGCTGAAGATGCAGGTACTGCATTGATTGAGATTGAACACGTATCTAACACGCTTAACCATTTAATTAAAAACATTTCCATTGCTGCTCATCAACAAGCAGCTGCTGCTACTGACATCACTCAAACGATGGGTGTAATTCGCCAAATTACTTCTCAGACCTCACAAGGTGCTGGGAAGACTGCTGAATCGATCGGTCGTTTAGCTGGGTTGGCTGCTGAATTGCGTCGATCAGCAGCCAACTTCAAATTGCCAGCTTGA
>long-mer1248
--------------------------------------------------------------------------------------------------------------------------------------------------------------------------------------------------------------------------------------------------------------------------------------------------------------------------------------------------------------------------------------------------------------------------------------------------------------------------------------------------------------------------------------------------------------------------------------------------------------------------------------------------------------------------------------------------------------------------------------------------------------------------AATGAAAAAGGACGTTGATAATATCCTGGC-------------------------------------------------------------------------------------------------------------------------------------------------------------------------------------------------------------------------------------------------------------------------------------------------------------------------------------------------------------------------------------------------------------------------------------------------------------------------------------------------------------------------------------------------------------------------------------------------------------------------------------------------------------------------------------------------------------------------------------------------------------------------------------------------------------------------------------------------------------------------------------------------------------------------------------------------------------------------------------------------------------------------------------------------------------------------------------------------------------------------------------------------------------------------------------------------------------------------------------------------------------------------------------------------------------------
>long-mer1249
---------------------------------------------------------------------------------------------------------------------------------------------------------------------------------------------------------------------------------------------------------------------------------------------------------------------------------------------------------------------------------------------------------------------------------------------------------------------------------------------------------------------------------------------------------------------------------------------------------------------------------------------------------------------------------------------------------------------------------------------------------------------------------------------------------------------CTATTTGCTGCGCAATCTTCTGTCGATGCATTGGTGAAT---------------------------------------------------------------------------------------------------------------------------------------------------------------------------------------------------------------------------------------------------------------------------------------------------------------------------------------------------------------------------------------------------------------------------------------------------------------------------------------------------------------------------------------------------------------------------------------------------------------------------------------------------------------------------------------------------------------------------------------------------------------------------------------------------------------------------------------------------------------------------------------------------------------------------------------------------------------------------------------------------------------------------------------------------------------------------------------------------------------------------------------------------------------------------------------------------------------------------------------------------------------
>long-mer1250
------------------------------------------------------------------------------------------------------------------------------------------------------------------------------------------------------------------------------------------------------------------------------------------------------------------------------------------------------------------------------------------------------------------------------------------------------------------------------------------------------------------------------------------------------------------------------------------------------------------------------------------------------------------------------------------------------------------------------------------------------------------------------------------------------------------------------------------------------------------------------------------------------------------------GTTGGCTCGGTACGTGATAAACGTATTTTCCCCAATTTCTG----------------------------------------------------------------------------------------------------------------------------------------------------------------------------------------------------------------------------------------------------------------------------------------------------------------------------------------------------------------------------------------------------------------------------------------------------------------------------------------------------------------------------------------------------------------------------------------------------------------------------------------------------------------------------------------------------------------------------------------------------------------------------------------------------------------------------------------------------------------------------------------------------------------------------------------------------------------------------------------------------------------------------------------------------------------------------------------------------------------------------------------------------------
>long-mer1251
--------------------------------------------------------------------------------------------------------------------------------------------------------------------------------------------------------------------------------------------------------------------------------------------------------------------------------------------------------------------------------------------------------------------------------------------------------------------------------------------------------------------------------------------------------------------------------------------------------------------------------------------------------------------------------------------------------------------------------------------------------------------------------------------------------------------------------------------------------------------------------------------------------------------------------------------------------------------------------------------------------------------------------------------------------------------------------------------------------------------------------------------------------------------------------------------------------------------------------------------------------------------------------GGTATCGGCGCATGAAACTCAAACCACTGCGATGCG-------------------------------------------------------------------------------------------------------------------------------------------------------------------------------------------------------------------------------------------------------------------------------------------------------------------------------------------------------------------------------------------------------------------------------------------------------------------------------------------------------------------------------------------------------------------------------------------------------------------------------------------------------------------------------------------------------------------------------------------------------------------------------------------------------
>long-mer1252
--------------------------------------------------------------------------------------------------------------------------------------------------------------------------------------------------------------------------------------------------------------------------------------------------------------------------------------------------------------------------------------------------------------------------------------------------------------------------------------------------------------------------------------------------------------------------------------------------------------------------------------------------------------------------------------------------------------------------------------------------------------------------------------------------------------------------------------------------------------------------------------------------------------------------------------------------------------------------------------------------------------------------------------------------------------------------------------------------------------------------------------------------------------------------------------------------------------------------------------------------------------------------------------------------------------------------------------------------------------------------------------------------------------------------------------------------------------------------------------------------------------------CCGCGATCAGATCCAGGAAACC---------------------------------------------------------------------------------------------------------------------------------------------------------------------------------------------------------------------------------------------------------------------------------------------------------------------------------------------------------------------------------------------------------------------------------------------------------------------------------------------------------------------------------------------------------------------------------
