# Supplementary material for: Identification of genetic relationships and subspecies signatures in Xylella fastidiosa
Source: BMC Genomics. 2019 Mar 25;20:239. doi: 10.1186/s12864-019-5565-9 (PMC6434890; doi:10.1186/s12864-019-5565-9)
Supplement: Supplementary file 8 — Analysis of (non-)synonymous SNPs in homologs to CDS harboring specific k-mers for selected enriched GOs. (ZIP 549 kb) [file 12864_2019_5565_MOESM8_ESM.zip › Additional-File8/Additional-File8A_CladeIII/GO-0007165 0006935/CP006740.1.884/Xfp assembled to xylefaMU34.fasta]

>xylefaMU34
ATGGGTAGCTCCCCGAATGTCCGCAACAGCCAAAAGTTTGACGGCCCGAGTACCAACTTTTGGATTGGTTTGTTCTTATTGTCGATGATTGTATTTAGCGCCAATATCGGTGTGGCAACTTGGCAAGGCAGGCGGCTTGCTGGGGCCAGTGCCGATGTGGCTAACTTGCAGGTGTTGTCGCAGCAGTTGGTTAGTCAGGGGCGCGAAGCGGTCGCTGGAGATTCAAAAGCTTTTTCCAATTTTAAGGAAATCAAAAGCAAGATTGAAGATACTGTCAAGAAGCTTGAGGCCCGCTATAACAATGAAAGTTCGGTTTCTGATGCTTTGTTCCAAATGAAAAATACTTGGGAGCCCTTGAGTAAGAATGCAAAGCAGTTAATTGATAGCGAATCGGCAACATTGGTTTTAGCGAGTAACGCTGATCGCTTCGTGAGTAATGTGCCTCAGCTTCAGGCACAATTAAACGAGGTGGTACGTGCGATGACTGCTAGTGGCGCGCCACCCTCGCAGTTCTACAATACACTGCAGCAGGTAGTAGTGGCCGGTACTATGGCGCGGCGTGTCGCTGAGATGCGTGCTTCCGGGGTTGGGGCAGCCGCAGCCGGCGATGCGCTGGCGCGGGATTCTGTGATGTTCACAAGGATGCTGGAAGGTTTGCGCAATGGCAATCAGGAGTTAGGGATATCCCCTGTTCGCAATGATGCCACGCTGTCAGCACTGACAAAGTCGCAGTCCCTGTGGATAACAATGAAAAAGGACGTTGATAATATCCTGGCGACTTCGCATCAACTATTTGCTGCGCAATCTTCTGTCGATGCATTGGTGAATGGCTCAGGTAAATTATTGGAGGACAGTAATAAATTATTTAATGCGTTTTCGACATTTGGGGTTGGCTCGGTACGTGATAAACGTATTTTCCCCAATTTCTGGCTCACTGTGATATTTGGGTTGCTGTCTGTAGTGTCGATTGTTGGTCTGGCCTGGAGTACGGTGATTTCCCGATCACGTGAACAAGAGCAGCGTTATCAAGCTCAGGTGGAGTTTAATAGCCGTAACCAGCAGGCAATCATGCGATTGCTGGAAGAGATTATTTCCATCGGTGAAGGTGATCTAACCGTGAAGGCTTCGGTCACCGAGGAAATGACTGGGGCGATAGCCGACGCGATCAACTGTGCTGTTGATGAACTGCGTCAATTGGTCGCCACGATCAATACTACTTCGGCCAAGGTTGCGGTATCGGCGCATGAAACTCAAACCACTGCGATGCGCTTGGCGGAGGCCGCAGGCCATCAAGCCAATCAAATCACCACAGTCTCAGAGCGAATTAGCGAGATTGCGGCTAGTATCGAACAGGTGTCACGCAACTCTGCAGAATCGGCAGAAGTAGCGCAGCGTTCTGTTGTGATTGCAGCAGAGGGTGCTGGTGTAGTCCGTGAAACTATCCAGGGCATGGACCAAATCCGCGATCAGATCCAGGAAACCTCAAAACGTATCAAGCGTCTGGGTGAGTCGTCTCAAGAGATTGGTTCAATCGTAGAATTAATTAACGATATTTCTGAACAGACCAATATTTTGGCGCTTAATGCAGCAGTGCAAGCAGCTTCTGCTGGCGAAGCAGGACGTGGTTTCGCCATTGTTGCCGATGAAGTCCAGCGTTTAGCTGAACGCACCTCTAGTGCAACCCGTCGCATCGAGAGTTTGGTACGGGCAATTCAGGTTGACACTAACGAGGCTGTTAGCTCAATGGAGCAGACGACTGCTGAAGTAGTATCTGGCGCGCGCTTGGCTGAAGATGCAGGTACTGCATTGATTGAGATTGAACACGTATCTAACACGCTTAACCATTTAATTAAAAACATTTCCATTGCTGCTCATCAACAAGCAGCTGCTGCTACTGACATCACTCAAACGATGGGTGTAATTCGCCAAATTACTTCTCAGACCTCACAAGGTGCTGGGAAGACTGCTGAATCGATCGGTCGTTTAGCTGGGTTGGCTGCTGAATTGCGTCGATCAGCAGCCAACTTCAAATTGCCAGCTTGA
>xylefa9a5c
ATGGGTAGCTCCCCGAATGTCCGCAACAGCCAAAAGTTTGACGGCCCGAGTACCAACTTTTGGATTGGTTTGTTCTTATTGTCGATGATTGTATTTAGCGCCAATATCGGTGTGGCAACTTGGCAAGGCAGGCGGCTTGCTGGGGCCAGTGCCGATGTGGCTAACTTGCAGGTGTTGTCGCAGCAGTTGGTTAGTCAGGGGCGCGAAGCGGTCGCTGGAGATTCAAAAGCGTTTTCCAATTTTAAGGAAATCAAAAGCAAAATTGAAGATACTGTCAAGAAACTTGAGGCTCGCTATAACAATGAAAGTTCGGTTTCTGATGCTTTGTTCCAACTGAAAAATACTTGGGGGCCCTTGAGTAAGAATGCAAAGCAGTTAATTGATAGCGAATCGGCAACATTGGTTTTAGCCAGTAACGCTGATCGCTTCGTGAGTAATGTGCCTCAGCTTCAGGCACAATTAAACGAGGTGGTACGTGCGATGACTGCTAGTGGCGCGCCACCCTCGCAGTTCTACAATACACTGCAGCAGGTAGTAGTGGCCGGCACTATGGCGCGGCGTGTCGCTGAGATGCGTACTTCCGGGGTTGGGGCAGCCGCAGCCGGCGATGCACTGGCGCGGGATTCTGTGATGTTCACAAGGATGCTGGAGGGTTTGCGCAATGGCAATCAGGAGTTAGGGATATCTCCTGTTCGCAATGATGCCACGCTGTCAGCACTGACAAAGTCGCAGTCCCTGTGGACAACAATGAAAAAGGACGTTGATACGATCCTGGCGACTTCGCATCAGCTATTTGCTGCGCAATCCTCTGTCGATGCATTGGTGAATGGCTCAGGTAAGTTATTGGAGGACAGTAATAAATTATTTAATGCGTTTTCGACATTTGGGGTTGGCTCGGTACGCGATACACGTATTTTCCCCAATTTCTGGCTCACTGTGATATTTGGGTTGCTGTCTCTAGTGTCGATTGTTGGTCTGGCCTGGAGTACGGTGATTTACCGATCACGCGAACAAGAGCAGCGTTATCAAGCTCAGGTGGAGTTTAATAGCCGTAACCAGCAGGCAATCATGCGATTGCTGGAAGAGATTATTTCCATCGGTGAAGGTGATCTAACCGTGAAGGCCTCGGTCACCGAGGAAATGACTGGGGCGATAGCCGACGCGATCAACTGTGCTGTTGATGAACTGCGTCAATTGGTCGCCACGATCAATACTACTTCGGCCAAGGTTGCGGTATCGGCGCATGAAACTCAGACCACTGCGATGCGCTTGGCGGAGGCCGCAGGCCATCAAGCCAATCAAATCACCACAGTCTCAGAGCGAATTAGTGAGATTGCGGCTAGTATCGAACAGGTGTCACGCAACTCCGCAGAGTCGGCAGAAGTAGCGCAGCGTTCTGTTGTGATTGCAGCAGAGGGTGCTGGTGTAGTCCGTGAAACTATCCAGGGCATGGACCAAATTCGCGATCAGATCCAGGAAACCTCAAAACGTATCAAGCGTCTGGGTGAGTCCTCTCAAGAGATTGGTTCAATCGTAGAATTAATTAACGATATTTCTGAACAGACCAATATTTTGGCGCTTAATGCAGCAGTGCAAGCGGCTTCTGCTGGCGAAGCAGGACGGGGTTTCGCCATCGTTGCCGATGAAGTCCAGCGTTTAGCTGAACGCACCTCTAGTGCAACCCGTCGCATCGAGAGTTTGGTACGGGCAATTCAGGTTGACACTAACGAGGCTGTTAGCTCAATGGAGCAGACGACTGCTGAAGTAGTATCTGGCGCGCGCTTGGCTGAAGATGCAGGTACTGCATTGATTGAGATTGAACACGTATCTAACACGCTTAACCATTTAATTAAAAACATTTCCATTGCTGCTCATCAACAAGCAGCTGCTGCTACTGACATCACTCAAACGATGGGTGTAATTCGCCAAATTACTTCTCAGACCTCACAAGGTGCTGGGAAGACTGCTGAATCGATCGGTCGTTTAGCTGGGTTGGCTGCTGAATTGCGTCGATCAGCAGCCAACTTCAAATTGCCAGCTTGA
>xylefa3124
ATGGGTAGCTCCCCGAATGTCCGCAACAGCCAAAAGTTTGACGGCCCGAGTACCAACTTTTGGATTGGTTTGTTCTTATTGTCGATGATTGTATTTAGCGCCAATATCGGTGTGGCAACTTGGCAAGGCAGGCGGCTTGCTGGGGCCAGTGCCGATGTGGCTAACTTGCAGGTGTTGTCGCAGCAGTTGGTTAGTCAGGGGCGCGAAGCGGTCGCTGGAGATTCAAAAGCGTTTTCCAATTTTAAGGAAATCAAAAGCAAAATTGAAGATACTGTCAAGAAACTTGAGGCTCGCTATAACAATGAAAGTTCGGTTTCTGATGCTTTGTTCCAACTGAAAAATACTTGGGGGCCCTTGAGTAAGAATGCAAAGCAGTTAATTGATAGCGAATCGGCAACATTGGTTTTAGCCAGTAACGCTGATCGCTTCGTGAGTAATGTGCCTCAGCTTCAGGCACAATTAAACGAGGTGGTACGTGCGATGACTGCTAGTGGCGCGCCACCCTCGCAGTTCTACAATACACTGCAGCAGGTAGTAGTGGCCGGCACTATGGCGCGGCGTGTCGCTGAGATGCGTACTTCCGGGGTTGGGGCAGCCGCAGCCGGCGATGCACTGGCGCGGGATTCTGTGATGTTCACAAGGATGCTGGAGGGTTTGCGCAATGGCAATCAGGAGTTAGGGATATCTCCTGTTCGCAATGATGCCACGCTGTCAGCACTGACAAAGTCGCAGTCCCTGTGGACAACAATGAAAAAGGACGTTGATACGATCCTGGCGACTTCGCATCAGCTATTTGCTGCGCAATCCTCTGTCGATGCATTGGTGAATGGCTCAGGTAAGTTATTGGAGGACAGTAATAAATTATTTAATGCGTTTTCGACATTTGGGGTTGGCTCGGTACGCGATACACGTATTTTCCCCAATTTCTGGCTCACTGTGATATTTGGGTTGCTGTCTCTAGTGTCGATTGTTGGTCTGGCCTGGAGTACGGTGATTTACCGATCACGCGAACAAGAGCAGCGTTATCAAGCTCAGGTGGAGTTTAATAGCCGTAACCAGCAGGCAATCATGCGATTGCTGGAAGAGATTATTTCCATCGGTGAAGGTGATCTAACCGTGAAGGCTTCGGTCACCGAGGAAATGACTGGGGCGATAGCCGACGCGATCAACTGTGCTGTTGATGAACTGCGTCAATTGGTCGCCACGATCAATACTACTTCGGCCAAGGTTGCGGTATCGGCGCATGAAACTCAGACCACTGCGATGCGCTTGGCGGAGGCCGCAGGCCATCAAGCCAATCAAATCACCACAGTCTCAGAGCGAATTAGTGAGATTGCGGCTAGTATCGAACAGGTGTCACGCAACTCCGCAGAGTCGGCAGAAGTAGCGCAGCGTTCTGTTGTGATTGCAGCAGAGGGTGCTGGTGTAGTCCGTGAAACTATCCAGGGCATGGACCAAATTCGCGATCAGATCCAGGAAACCTCAAAACGTATCAAGCGTCTGGGTGAGTCCTCTCAAGAGATTGGTTCAATCGTAGAATTAATTAACGATATTTCTGAACAGACCAATATTTTGGCGCTTAATGCAGCAGTGCAAGCGGCTTCTGCTGGCGAAGCAGGACGGGGTTTCGCCATCGTTGCCGATGAAGTCCAGCGTTTAGCTGAACGCACCTCTAGTGCAACCCGTCGCATCGAGAGTTTGGTACGGGCAATTCAGGTTGACACTAACGAGGCTGTTAGCTCAATGGAGCAGACGACTGCTGAAGTAGTATCTGGCGCGCGCTTGGCTGAAGATGCAGGTACTGCATTGATTGAGATTGAACACGTATCTAACACGCTTAACCATTTAATTAAAAACATTTCCATTGCTGCTCATCAACAAGCAGCTGCTGCTACTGACATCACTCAAACGATGGGTGTAATTCGCCAAATTACTTCTCAGACCTCACAAGGTGCTGGGAAGACTGCTGAATCGATCGGTCGTTTAGCTGGGTTGGCTGCTGAATTGCGTCGATCAGCAGCCAACTTCAAATTGCCAGCTTGA
>xylefa1199
ATGGGTAGCTCCCCGAATGTCCGCAACAGCCAAAAGTTTGACGGCCCGAGTACCAACTTTTGGATTGGTTTGTTCTTATTGTCGATGATTGTATTTAGCGCCAATATCGGTGTGGCAACTTGGCAAGGCAGGCGGCTTGCTGGGGCCAGTGCCGATGTGGCTAACTTGCAGGTGTTGTCGCAGCAGTTGGTTAGTCAGGGGCGCGAAGCGGTCGCTGGAGATTCAAAAGCGTTTTCCAATTTTAAGGAAATCAAAAGCAAAATTGAAGATACTGTCAAGAAACTTGAGGCTCGCTATAACAATGAAAGTTCGGTTTCTGATGCTTTGTTCCAACTGAAAAATACTTGGGGGCCCTTGAGTAAGAATGCAAAGCAGTTAATTGATAGCGAATCGGCAACATTGGTTTTAGCCAGTAACGCTGATCGCTTCGTGAGTAATGTGCCTCAGCTTCAGGCACAATTAAACGAGGTGGTACGTGCGATGACTGCTAGTGGCGCGCCACCCTCGCAGTTCTACAATACACTGCAGCAGGTAGTAGTGGCCGGCACTATGGCGCGGCGTGTCGCTGAGATGCGTACTTCCGGGGTTGGGGCAGCCGCAGCCGGCGATGCACTGGCGCGGGATTCTGTGATGTTCACAAGGATGCTGGAGGGTTTGCGCAATGGCAATCAGGAGTTAGGGATATCTCCTGTTCGCAATGATGCCACGCTGTCAGCACTGACAAAGTCGCAGTCCCTGTGGACAACAATGAAAAAGGACGTTGATACGATCCTGGCGACTTCGCATCAGCTATTTGCTGCGCAATCCTCTGTCGATGCATTGGTGAATGGCTCAGGTAAGTTATTGGAGGACAGTAATAAATTATTTAATGCGTTTTCGACATTTGGGGTTGGCTCGGTACGCGATACACGTATTTTCCCCAATTTCTGGCTCACTGTGATATTTGGGTTGCTGTCTCTAGTGTCGATTGTTGGTCTGGCCTGGAGTACGGTGATTTACCGATCACGCGAACAAGAGCAGCGTTATCAAGCTCAGGTGGAGTTTAATAGCCGTAACCAGCAGGCAATCATGCGATTGCTGGAAGAGATTATTTCCATCGGTGAAGGTGATCTAACCGTGAAGGCTTCGGTCACCGAGGAAATGACTGGGGCGATAGCCGACGCGATCAACTGTGCTGTTGATGAACTGCGTCAATTGGTCGCCACGATCAATACTACTTCGGCCAAGGTTGCGGTATCGGCGCATGAAACTCAGACCACTGCGATGCGCTTGGCGGAGGCCGCAGGCCATCAAGCCAATCAAATCACCACAGTCTCAGAGCGAATTAGTGAGATTGCGGCTAGTATCGAACAGGTGTCACGCAACTCCGCAGAGTCGGCAGAAGTAGCGCAGCGTTCTGTTGTGATTGCAGCAGAGGGTGCTGGTGTAGTCCGTGAAACTATCCAGGGCATGGACCAAATTCGCGATCAGATCCAGGAAACCTCAAAACGTATCAAGCGTCTGGGTGAGTCCTCTCAAGAGATTGGTTCAATCGTAGAATTAATTAACGATATTTCTGAACAGACCAATATTTTGGCGCTTAATGCAGCAGTGCAAGCGGCTTCTGCTGGCGAAGCAGGACGGGGTTTCGCCATCGTTGCCGATGAAGTCCAGCGTTTAGCTGAACGCACCTCTAGTGCAACCCGTCGCATCGAGAGTTTGGTACGGGCAATTCAGGTTGACACTAACGAGGCTGTTAGCTCAATGGAGCAGACGACTGCTGAAGTAGTATCTGGCGCGCGCTTGGCTGAAGATGCAGGTACTGCATTGATTGAGATTGAACACGTATCTAACACGCTTAACCATTTAATTAAAAACATTTCCATTGCTGCTCATCAACAAGCAGCTGCTGCTACTGACATCACTCAAACGATGGGTGTAATTCGCCAAATTACTTCTCAGACCTCACAAGGTGCTGGGAAGACTGCTGAATCGATCGGTCGTTTAGCTGGGTTGGCTGCTGAATTGCGTCGATCAGCAGCCAACTTCAAATTGCCAGCTTGA
>xylefa8072
ATGGGTAGCTCCCCGAATGTCCGCAACAGCCAAAAGTTTGACGGCCCGAGTACCAACTTTTGGATTGGTTTGTTCTTATTGTCGATGATTGTATTTAGCGCCAATATCGGTGTGGCAACTTGGCAAGGCAGGCGGCTTGCTGGGGCCAGTGCCGATGTGGCTAACTTGCAGGTGTTGTCGCAGCAGTTGGTTAGTCAGGGGCGCGAAGCGGTCGCTGGAGATTCAAAAGCGTTTTCCAATTTTAAGGAAATCAAAAGCAAGATTGAAGATACTGTCAAGAAACTTGAGGCCCGCTATAACAATGAAAGTTCGGTTTCTGATGCTTTGTTCCAACTGAAAAATACTTGGGGGCCCTTGAGTAAGAATGCAAAGCAGTTAATTGATAGCGAATCGGCAACATTGGTTTTAGCCAGTAACGCTGATCGCTTCGTGAGTAATGTGCCTCAGCTTCAGGCACAATTAAACGAGGTGGTACGTGCGATGACTGCTAGTGGCGCGCCACCCTCGCAGTTCTACAATACACTGCAGCAGGTAGTAGTGGCCGGCACTATGGCGCGGCGTGTCGCTGAGATGCGTACTTCCGGGGTTGGGGCAGCCGCCGCCGGCGATGCACTGGCGCGGGATTCTGTGATGTTCACAAGGATGCTGGAGGGTTTGCGCAATGGCAATCAGGAGTTAGGGATATCTCCTGTTCGCAATGATGCCACGCTGTCAGCACTGACAAAGTCGCAGTCCCTGTGGACAACAATGAAAAAGGACGTTGATACGATCCTGGCGACTTCGCATCAGCTATTTGCTGCGCAATCCTCTGTCGATGCATTGGTGAATGGCTCAGGTAAGTTATTGGAGGACAGTAATAAATTATTTAATGCGTTTTCGACATTTGGGGTTGGCTCGGTACGCGATACACGTATTTTCCCCAATTTCTGGCTCACTGTGATATTTGGGTTGCTGTCTCTAGTGTCGATTGTTGGTCTGGCCTGGAGTACGGTGATTTACCGATCACGCGAACAAGAGCAGCGTTATCAAGCTCAGGTGGAGTTTAATAGCCGTAACCAGCAGGCAATCATGCGATTGCTGGAAGAGATTATTTCCATCGGTGAAGGTGATCTAACCGTGAAGGCTTCGGTCACCGAGGAAATGACTGGGGCGATAGCCGACGCGATCAACTGTGCTGTTGATGAACTGCGTCAATTGGTCGCCACGATCAATACTACTTCGGCCAAGGTTGCGGTATCGGCGCATGAAACTCAGACCACTGCGATGCGCTTGGCGGAGGCCGCAGGCCATCAAGCCAATCAAATCACCACAGTCTCAGAGCGAATTAGTGAGATTGCGGCTAGTATCGAACAGGTGTCACGCAACTCCGCAGAATCGGCAGAAGTAGCGCAGCGTTCTGTTGTGATTGCAGCAGAGGGTGCTGGTGTAGTCCGTGAAACTATCCAGGGCATGGACCAAATTCGCGATCAGATCCAGGAAACCTCAAAACGTATCAAGCGTCTGGGTGAGTCCTCTCAAGAGATTGGTTCAATCGTAGAATTAATTAACGATATTTCTGAACAGACCAATATTTTGGCGCTTAATGCAGCAGTGCAAGCGGCTTCTGCTGGCGAAGCAGGACGGGGTTTCGCCATCGTTGCCGATGAAGTCCAGCGTTTAGCTGAACGCACCTCTAGTGCAACCCGTCGCATCGAGAGTTTGGTACGGGCAATTCAGGTTGACACTAACGAGGCTGTTAGCTCAATGGAGCAGACGACTGCTGAAGTAGTATCTGGCGCGCGCTTGGCTGAAGATGCAGGTACTGCATTGATTGAAATTGAACACGTATCTAACACGCTTAACCATTTAATTAAAAACATTTCCATTGCTGCTCATCAACAAGCAGCTGCTGCTACTGACATCACTCAAACGATGGGTGTAATTCGCCAAATTACTTCTCAGACCTCGCAAGGTGCTGGGAAGACTGCTGAATCTATCGGTCGTTTAGCTGGGTTGGCTGCTGAATTGCGTCGATCAGCAGCCAACTTCAAATTGCCAGCTTGA
>xylefaco6c
ATGGGTAGCTCCCCGAATGTCCGCAACAGCCAAAAGTTTGATGGCCCGAGTACCAATTTTTGGATTGGTTTGTTCTTATTGTCGATGATTGTATTTAGCGCCAATATTGGTGTGGCAACTTGGCAAGGCAGGCGGCTTGCTGGGGCCAGTGCCGATGTGGCTAACTTGCAGGTGTTGTCGCAGCAGTTGGTTAGTCAGGGGCGCGAAGCGGTCGCTGGAGATTCAAAAGCGTTTTCCAATTTTAAGGAAATCAAAAGCAAGATTGAAGATACTGTCAAGAAACTTGAGGCTCGCTATAACAATGAAAGTTCGGTTTCTGATGCTTTGTTCCAACTGAAAAATACTTGGGGGCCCTTGAGTAAGAATGCAAAGCAGTTAATTGATAGCGAATCGGCAACATTGGTTTTAGCCAGTAACGCTGATCGCTTCGTGAGTAATGTGCCTCAGCTTCAGGCACAATTAAACGAGGTGGTACGTGCGATGACTGCTAGTGGCGCGCCACCCTCGCAGTTCTACAATACACTGCAGCAGGTAGTAGTGGCCGGCACTATGGCGCGGCGTGTCGCTGAGATGCGTACTTCCGGGGTTGGGGCAGCCGCAGCCGGCGATGCACTGGCGCGGGATTCTGTGATGTTCACAAGGATGCTGGAGGGTTTGCGCAATGGCAATCAGGAGTTAGGGATATCTCCTGTTCGCAATGATGCCACGCTGTCAGCACTGACAAAGTCGCAGTCCCTGTGGACAACAATGAAAAAGGACGTTGATACGATCCTGGCGACTTCGCATCAGCTATTTGCTGCGCAATCCTCTGTCGATGCATTGGTGAATGGCTCAGGTAAGTTATTGGAGGACAGTAATAAATTATTTAATGCGTTTTCGACATTTGGGGTTGGCTCGGTACGCGATACACGTATTTTCCCCAATTTCTGGCTCACTGTGATATTTGGGTTGCTGTCTCTAGTGTCGATTGTTGGTCTGGCCTGGAGTACGGTGATTTACCGATCACGCGAACAAGAGCAGCGTTATCAAGCTCAGGTGGAGTTTAATAGCCGTAACCAGCAGGCAATCATGCGATTGTTGGAAGAGATTATTTCCATCGGTGAAGGTGATCTAACCGTGAAGGCTTCGGTCACCGAGGAAATGACTGGGGCGATAGCCGACGCGATCAACTGTGCTGTTGATGAACTGCGTCAATTGGTCGCCACGATCAATACTACTTCGGCCAAGGTTGCGGTATCGGCGCATGAAACTCAGACCACTGCGATGCGCTTGGCGGAGGCCGCAGGCCATCAAGCCAATCAAATCACCACAGTCTCAGAGCGAATTAGTGAGATTGCGGCTAGTATCGAACAGGTGTCACGCAACTCCGCAGAATCGGCAGAAGTAGCGCAGCGTTCTGTTGTGATTGCAGCAGAGGGTGCTGGTGTAGTCCGTGAAACTATCCAGGGCATGGACCAAATTCGCGATCAGATCCAGGAAACCTCAAAACGTATCAAGCGTCTGGGTGAGTCCTCTCAAGAGATTGGTTCAATCGTAGAATTAATTAACGATATTTCTGAACAGACCAATATTTTGGCGCTTAATGCAGCAGTGCAAGCGGCTTCTGCTGGCGAAGCAGGACGGGGTTTCGCCATCGTTGCCGATGAAGTCCAGCGTTTAGCTGAACGCACCTCTAGTGCAACCCGTCGCATCGAGAGTTTGGTACGGGCAATTCAGGTTGACACTAACGAGGCTGTTAGCTCAATGGAGCAGACGACTGCTGAAGTAGTATCTGGCGCGCGCTTGGCTGAAGATGCAGGTACTGCATTGATTGAGATTGAACACGTATCTAACACGCTTAACCATTTAATTAAAAACATTTCCATTGCTGCTCATCAACAAGCAGCTGCTGCTACTGACATCACTCAAACGATGGGTGTAATTCGCCAAATTACTTCTCAGACCTCGCAAGGTGCTGGGAAGACTGCTGAATCTATCGGTCGTTTAGCTGGGTTGGCTGCTGAATTGCGTCGATCAGCAGCCAACTTCAAATTGCCAGCTTGA
>xylefaCOF7
ATGGGTAGCTCCCCGAATGTCCGCAACAGCCAAAAGTTTGACGGCCCGAGTACCAACTTTTGGATTGGTTTGTTCTTATTGTCGATGATTGTATTTAGCGCCAATATCGGTGTGGCAACTTGGCAAGGCAGGCGGCTTGCTGGGGCCAGTGCCGATGTGGCTAACTTGCAGGTGTTGTCGCAGCAGTTGGTTAGTCAGGGGCGCGAAGCGGTCGCTGGAGATTCAAAAGCGTTTTCCAATTTTAAGGAAATCAAAAGCAAGATTGAAGATACTGTCAAGAAACTTGAGGCCCGCTATAACAATGAAAGTTCGGTTTCTGATGCTTTGTTCCAACTGAAAAATACTTGGGGGCCCTTGAGTAAGAATGCAAAGCAGTTAATTGATAGCGAATCGGCAACATTGGTTTTAGCCAGTAACGCTGATCGCTTCGTGAGTAATGTGCCTCAGCTTCAGGCACAATTAAACGAGGTGGTACGTGCGATGACTGCTAGTGGCGCGCCACCCTCGCAGTTCTACAATACACTGCAGCAGGTAGTAGTGGCCGGCACTATGGCGCGGCGTGTCGCTGAGATGCGTACTTCCGGGGTTGGGGCAGCCGCCGCCGGCGATGCACTGGCGCGGGATTCTGTGATGTTCACAAGGATGCTGGAGGGTTTGCGCAATGGCAATCAGGAGTTAGGGATATCTCCTGTTCGCAATGATGCCACGCTGTCAGCACTGACAAAGTCGCAGTCCCTGTGGACAACAATGAAAAAGGACGTTGATACGATCCTGGCGACTTCGCATCAGCTATTTGCTGCGCAATCCTCTGTCGATGCATTGGTGAATGGCTCAGGTAAGTTATTGGAGGACAGTAATAAATTATTTAATGCGTTTTCGACATTTGGGGTTGGCTCGGTACGCGATACACGTATTTTCCCCAATTTCTGGCTCACTGTGATATTTGGGTTGCTGTCTCTAGTGTCGATTGTTGGTCTGGCCTGGAGTACGGTGATTTACCGATCACGCGAACAAGAGCAGCGTTATCAAGCTCAGGTGGAGTTTAATAGCCGTAACCAGCAGGCAATCATGCGATTGCTGGAAGAGATTATTTCCATCGGTGAAGGTGATCTAACCGTGAAGGCTTCGGTCACCGAGGAAATGACTGGGGCGATAGCCGACGCGATCAACTGTGCTGTTGATGAACTGCGTCAATTGGTCGCCACGATCAATACTACTTCGGCCAAGGTTGCGGTATCGGCGCATGAAACTCAGACCACTGCGATGCGCTTGGCGGAGGCCGCAGGCCATCAAGCCAATCAAATCACCACAGTCTCAGAGCGAATTAGTGAGATTGCGGCTAGTATCGAACAGGTGTCACGCAACTCCGCAGAATCGGCAGAAGTAGCGCAGCGTTCTGTTGTGATTGCAGCAGAGGGTGCTGGTGTAGTCCGTGAAACTATCCAGGGCATGGACCAAATTCGCGATCAGATCCAGGAAACCTCAAAACGTATCAAGCGTCTGGGTGAGTCCTCTCAAGAGATTGGTTCAATCGTAGAATTAATTAACGATATTTCTGAACAGACCAATATTTTGGCGCTTAATGCAGCAGTGCAAGCGGCTTCTGCTGGCGAAGCAGGACGGGGTTTCGCCATCGTTGCCGATGAAGTCCAACGTTTAGCTGAACGCACCTCTAGTGCAACCCGTCGCATCGAGAGTTTGGTACGGGCAATTCAGGTTGACACTAACGAGGCTGTTAGCTCAATGGAGCAGACGACTGCTGAAGTAGTATCTGGCGCGCGCTTGGCTGAAGATGCAGGTACTGCATTGATTGAAATTGAACACGTATCTAACACGCTTAACCATTTAATTAAAAACATTTCCATTGCTGCTCATCAACAAGCAGCTGCTGCTACTGACATCACTCAAACGATGGGTGTAATTCGCCAAATTACTTCTCAGACCTCGCAAGGTGCTGGGAAGACTGCTGAATCTATCGGTCGTTTAGCTGGGTTGGCTGCTGAATTGCGTCGATCAGCAGCCAACTTCAAATTGCCAGCTTGA
>xylefaCOF4
ATGGGTAGCTCCCCGAATGTCCGCAACAGCCAAAAGTTTGATGGCCCGAGTACCAATTTTTGGATTGGTTTGTTCTTATTGTCGATGATTGTATTTAGCGCCAATATTGGTGTGGCAACTTGGCAAGGCAGGCGGCTTGCTGGGGCCAGTGCCGATGTGGCTAACTTGCAGGTGTTGTCGCAGCAGTTGGTTAGTCAGGGGCGCGAAGCGGTCGCTGGAGATTCAAAAGCGTTTTCCAATTTTAAGGAAATCAAAAGCAAGATTGAAGATACTGTCAAGAAACTTGAGGCTCGCTATAACAATGAAAGTTCGGTTTCTGATGCTTTGTTCCAACTGAAAAATACTTGGGGGCCCTTGAGTAAGAATGCAAAGCAGTTAATTGATAGCGAATCGGCAACATTGGTTTTAGCCAGTAACGCTGATCGCTTCGTGAGTAATGTGCCTCAGCTTCAGGCACAATTAAACGAGGTGGTACGTGCGATGACTGCTAGTGGCGCGCCACCCTCGCAGTTCTACAATACACTGCAGCAGGTAGTAGTGGCCGGCACTATGGCGCGGCGTGTCGCTGAGATGCGTACTTCCGGGGTTGGGGCAGCCGCAGCCGGCGATGCACTGGCGCGGGATTCTGTGATGTTCACAAGGATGCTGGAGGGTTTGCGCAATGGCAATCAGGAGTTAGGGATATCTCCTGTTCGCAATGATGCCACGCTGTCAGCACTGACAAAGTCGCAGTCCCTGTGGACAACAATGAAAAAGGACGTTGATACGATCCTGGCGACTTCGCATCAGCTATTTGCTGCGCAATCCTCTGTCGATGCATTGGTGAATGGCTCAGGTAAGTTATTGGAGGACAGTAATAAATTATTTAATGCGTTTTCGACATTTGGGGTTGGCTCGGTACGCGATACACGTATTTTCCCCAATTTCTGGCTCACTGTGATATTTGGGTTGCTGTCTCTAGTGTCGATTGTTGGTCTGGCCTGGAGTACGGTGATTTACCGATCACGCGAACAAGAGCAGCGTTATCAAGCTCAGGTGGAGTTTAATAGCCGTAACCAGCAGGCAATCATGCGATTGTTGGAAGAGATTATTTCCATCGGTGAAGGTGATCTAACCGTGAAGGCTTCGGTCACCGAGGAAATGACTGGGGCGATAGCCGACGCGATCAACTGTGCTGTTGATGAACTGCGTCAATTGGTCGCCACGATCAATACTACTTCGGCCAAGGTTGCGGTATCGGCGCATGAAACTCAGACCACTGCGATGCGCTTGGCGGAGGCCGCAGGCCATCAAGCCAATCAAATCACCACAGTCTCAGAGCGAATTAGTGAGATTGCGGCTAGTATCGAACAGGTGTCACGCAACTCCGCAGAATCGGCAGAAGTAGCGCAGCGTTCTGTTGTGATTGCAGCAGAGGGTGCTGGTGTAGTCCGTGAAACTATCCAGGGCATGGACCAAATTCGCGATCAGATCCAGGAAACCTCAAAACGTATCAAGCGTCTGGGTGAGTCCTCTCAAGAGATTGGTTCAATCGTAGAATTAATTAACGATATTTCTGAACAGACCAATATTTTGGCGCTTAATGCAGCAGTGCAAGCGGCTTCTGCTGGCGAAGCAGGACGGGGTTTCGCCATCGTTGCCGATGAAGTCCAGCGTTTAGCTGAACGCACCTCTAGTGCAACCCGTCGCATCGAGAGTTTGGTACGGGCAATTCAGGTTGACACTAACGAGGCTGTTAGCTCAATGGAGCAGACGACTGCTGAAGTAGTATCTGGCGCGCGCTTGGCTGAAGATGCAGGTACTGCATTGATTGAGATTGAACACGTATCTAACACGCTTAACCATTTAATTAAAAACATTTCCATTGCTGCTCATCAACAAGCAGCTGCTGCTACTGACATCACTCAAACGATGGGTGTAATTCGCCAAATTACTTCTCAGACCTCGCAAGGTGCTGGGAAGACTGCTGAATCTATCGGTCGTTTAGCTGGGTTGGCTGCTGAATTGCGTCGATCAGCAGCCAACTTCAAATTGCCAGCTTGA
>xylefacodi
ATGGGTAGCTCCCCGAATGTCCGCAACAGCCAAAAGTTTGACGGCCCGAGTACCAACTTTTGGATTGGTTTGTTCTTATTGTCGATGATTGTATTTAGCGCCAATATCGGTGTGGCAACTTGGCAAGGCAGGCGGCTTGCTGGGGCCAGTGCCGATGTGGCTAACTTGCAGGTGTTGTCGCAGCAGTTGGTTAGTCAGGGGCGCGAAGCGGTCGCTGGAGATTCAAAAGCGTTTTCCAATTTTAAGGAAATCAAAAGCAAGATTGAAGATACTGTCAAGAAACTTGAGGCCCGCTATAACAATGAAAGTTCGGTTTCTGATGCTTTGTTCCAACTGAAAAATACTTGGGGGCCCTTGAGTAAGAATGCAAAGCAGTTAATTGATAGCGAATCGGCAACATTGGTTTTAGCCAGTAACGCTGATCGCTTCGTGAGTAATGTGCCTCAGCTTCAGGCACAATTAAACGAGGTGGTACGTGCGATGACTGCTAGTGGCGCGCCACCCTCGCAGTTCTACAATACACTGCAGCAGGTAGTAGTGGCCGGCACTATGGCGCGGCGTGTCGCTGAGATGCGTACTTCCGGGGTTGGGGCAGCCGCCGCCGGCGATGCACTGGCGCGGGATTCTGTGATGTTCACAAGGATGCTGGAGGGTTTGCGCAATGGCAATCAGGAGTTAGGGATATCTCCTGTTCGCAATGATGCCACGCTGTCAGCACTGACAAAGTCGCAGTCCCTGTGGACAACAATGAAAAAGGACGTTGATACGATCCTGGCGACTTCGCATCAGCTATTTGCTGCGCAATCCTCTGTCGATGCATTGGTGAATGGCTCAGGTAAGTTATTGGAGGACAGTAATAAATTATTTAATGCGTTTTCGACATTTGGGGTTGGCTCGGTACGCGATACACGTATTTTCCCCAATTTCTGGCTCACTGTGATATTTGGGTTGCTGTCTCTAGTGTCGATTGTTGGTCTGGCCTGGAGTACGGTGATTTACCGATCACGCGAACAAGAGCAGCGTTATCAAGCTCAGGTGGAGTTTAATAGCCGTAACCAGCAGGCAATCATGCGATTGCTGGAAGAGATTATTTCCATCGGTGAAGGTGATCTAACCGTGAAGGCTTCGGTCACCGAGGAAATGACTGGGGCGATAGCCGACGCGATCAACTGTGCTGTTGATGAACTGCGTCAATTGGTCGCCACGATCAATACTACTTCGGCCAAGGTTGCGGTATCGGCGCATGAAACTCAGACCACTGCGATGCGCTTGGCGGAGGCCGCAGGCCATCAAGCCAATCAAATCACCACAGTCTCAGAGCGAATTAGTGAGATTGCGGCTAGTATCGAACAGGTGTCACGCAACTCCGCAGAATCGGCAGAAGTAGCGCAGCGTTCTGTTGTGATTGCAGCAGAGGGTGCTGGTGTAGTCCGTGAAACTATCCAGGGCATGGACCAAATTCGCGATCAGATCCAGGAAACCTCAAAACGTATCAAGCGTCTGGGTGAGTCCTCTCAAGAGATTGGTTCAATCGTAGAATTAATTAACGATATTTCTGAACAGACCAATATTTTGGCGCTTAATGCAGCAGTGCAAGCGGCTTCTGCTGGCGAAGCAGGACGGGGTTTCGCCATCGTTGCCGATGAAGTCCAACGTTTAGCTGAACGCACCTCTAGTGCAACCCGTCGCATCGAGAGTTTGGTACGGGCAATTCAGGTTGACACTAACGAGGCTGTTAGCTCAATGGAGCAGACGACTGCTGAAGTAGTATCTGGCGCGCGCTTGGCTGAAGATGCAGGTACTGCATTGATTGAAATTGAACACGTATCTAACACGCTTAACCATTTAATTAAAAACATTTCCATTGCTGCTCATCAACAAGCAGCTGCTGCTACTGACATCACTCAAACGATGGGTGTAATTCGCCAAATTACTTCTCAGACCTCGCAAGGTGCTGGGAAGACTGCTGAATCTATCGGTCGTTTAGCTGGGTTGGCTGCTGAATTGCGTCGATCAGCAGCCAACTTCAAATTGCCAGCTTGA
>xylefaco32
ATGGGTAGCTCCCCGAATGTCCGCAACAGCCAAAAGTTTGACGGCCCGAGTACCAACTTTTGGATTGGTTTGTTCTTATTGTCGATGATTGTATTTAGCGCCAATATCGGTGTGGCAACTTGGCAAGGCAGGCGGCTTGCTGGGGCCAGTGCCGATGTGGCTAACTTGCAGGTGTTGTCGCAGCAGTTGGTTAGTCAGGGGCGCGAAGCGGTCGCTGGAGATTCAAAAGCGTTTTCCAATTTTAAGGAAATCAAAAGCAAAATTGAAGATACTGTCAAGAAACTTGAGGCTCGCTATAACAATGAAAGTTCGGTTTCTGATGCTTTGTTCCAACTGAAAAATACTTGGGGGCCCTTGAGTAAGAATGCAAAGCAGTTAATTGATAGCGAATCGGCAACATTGGTTTTAGCCAGTAACGCTGATCGCTTCGTGAGTAATGTGCCTCAGCTTCAGGCACAATTAAACGAGGTGGTACGTGCGATGACTGCTAGTGGCGCGCCACCCTCGCAGTTCTACAATACACTGCAGCAGGTAGTAGTGGCCGGCACTATGGCGCGGCGTGTCGCTGAGATGCGTACTTCCGGGGTTGGGGCAGCCGCAGCCGGCGATGCACTGGCGCGGGATTCTGTGATGTTCACAAGGATGCTGGAGGGTTTGCGCAATGGCAATCAGGAGTTAGGGATATCTCCTGTTCGCAATGATGCCACGCTGTCAGCACTGACAAAGTCGCAGTCCCTGTGGACAACAATGAAAAAGGACGTTGATACGATCCTGGCGACTTCGCATCAGCTATTTGCTGCGCAATCCTCTGTCGATGCATTGGTGAATGGCTCAGGTAAGTTATTGGAGGACAGTAATAAATTATTTAATGCGTTTTCGACATTTGGGGTTGGCTCGGTACGCGATACACGTATTTTCCCCAATTTCTGGCTCACTGTGATATTTGGGTTGCTGTCTCTAGTGTCGATTGTTGGTCTGGCCTGGAGTACGGTGATTTACCGATCACGCGAACAAGAGCAGCGTTATCAAGCTCAGGTGGAGTTTAATAGCCGTAACCAGCAGGCAATCATGCGATTGCTGGAAGAGATTATTTCCATCGGTGAAGGTGATCTAACCGTGAAGGCTTCGGTCACCGAGGAAATGACTGGGGCGATAGCCGACGCGATCAACTGTGCTGTTGATGAACTGCGTCAATTGGTCGCCACGATCAATACTACTTCGGCCAAGGTTGCGGTATCGGCGCATGAAACTCAGACCACTGCGATGCGCTTGGCGGAGGCCGCAGGCCATCAAGCCAATCAAATCACCACAGTCTCAGAGCGAATTAGTGAGATTGCGGCTAGTATCGAACAGGTGTCACGCAACTCCGCAGAGTCGGCAGAAGTAGCGCAGCGTTCTGTTGTGATTGCAGCAGAGGGTGCTGGTGTAGTCCGTGAAACTATCCAGGGCATGGACCAAATTCGCGATCAGATCCAGGAAACCTCAAAACGTATCAAGCGTCTGGGTGAGTCCTCTCAAGAGATTGGTTCAATCGTAGAATTAATTAACGATATTTCTGAACAGACCAATATTTTGGCGCTTAATGCAGCAGTGCAAGCGGCTTCTGCTGGCGAAGCAGGACGGGGTTTCGCCATCGTTGCCGATGAAGTCCAGCGTTTAGCTGAACGCACCTCTAGTGCAACCCGTCGCATCGAGAGTTTGGTACGGGCAATTCAGGTTGACACTAACGAGGCTGTTAGCTCAATGGAGCAGACGACTGCTGAAGTAGTATCTGGCGCGCGCTTGGCTGAAGATGCAGGTACTGCATTGATTGAGATTGAACACGTATCTAACACGCTTAACCATTTAATTAAAAACATTTCCATTGCTGCTCATCAACAAGCAGCTGCTGCTACTGACATCACTCAAACGATGGGTGTAATTCGCCAAATTACTTCTCAGACCTCACAAGGTGCTGGGAAGACTGCTGAATCGATCGGTCGTTTAGCTGGGTTGGCTGCTGAATTGCGTCGATCAGCAGCCAACTTCAAATTGCCAGCTTGA
>xylefaHib4
ATGGGTAGCTCCCCGAATGTCCGCAACAGCCAAAAGTTTGATGGCCCGAGTACCAATTTTTGGATTGGTTTGTTCTTATTGTCGATGATTGTATTTAGCGCCAATATTGGTGTGGCAACTTGGCAAGGCAGGCGGCTTGCTGGGGCCAGTGCCGATGTGGCTAACTTGCAGGTGTTGTCGCAGCAGTTGGTTAGTCAGGGGCGCGAAGCGGTCGCTGGAGACTCAAAAGCGTTTTCCAATTTTAAGGAAATCAAAAGCAAGATTGAAGATACTGTCAAGAAACTTGAGGCTCGCTATAACAATGAAAGTTCGGTTTCTGATGCTTTGTTCCAACTGAAAAATACTTGGGGGCCCTTGAGTAAGAATGCAAAGCAGTTAATTGATAGCGAATCGGCAACATTGGTTTTAGCCAGTAACGCTGATCGCTTCGTGAGTAATGTGCCTCAGCTTCAGGCACAATTAAACGAGGTGGTACGTGCGATGACTGCTAGTGGCGCGCCACCCTCGCAGTTCTACAATACACTGCAGCAGGTAGTAGTGGCCGGCACTATGGCGCGGCGTGTCGCTGAGATGCGTACTTCCGGGGTTGGGGCAGCCGCAGCCGGCGATGCACTGGCGCGGGATTCTGTGATGTTCACAAGGATGCTGGAGGGTTTGCGCAATGGCAATCAGGAGTTAGGGATATCTCCTGTTCGCAATGATGCCACGCTGTCAGCACTGACAAAGTCGCAGTCCCTGTGGACAACAATGAAAAAGGACGTTGATACGATCCTGGCGACTTCGCATCAGCTATTTGCTGCGCAATCCTCTGTCGATGCATTGGTGAATGGCTCAGGTAAGTTATTGGAGGACAGTAATAAATTATTTAATGCGTTTTCGACATTTGGGGTTGGCTCGGTACGCGATACACGTATTTTCCCCAATTTCTGGCTCACTGTGATATTTGGGTTGCTGTCTCTAGTGTCGATTGTTGGTCTGGCCTGGAGTACGGTGATTTACCGATCACGCGAACAAGAGCAGCGTTATCAAGCTCAGGTGGAGTTTAATAGCCGTAACCAGCAGGCAATCATGCGATTGTTGGAAGAGATTATTTCCATCGGTGAAGGTGATCTAACCGTGAAGGCTTCGGTCACCGAGGAAATGACTGGGGCGATAGCCGACGCGATCAACTGTGCTGTTGATGAACTGCGTCAATTGGTCGCCACGATCAATACTACTTCGGCCAAGGTTGCGGTATCGGCGCATGAAACTCAGACCACTGCGATGCGCTTGGCGGAGGCCGCAGGCCATCAAGCCAATCAAATCACCACAGTCTCAGAGCGAATTAGTGAGATTGCGGCTAGTATCGAACAGGTGTCACGCAACTCCGCAGAATCGGCAGAAGTAGCGCAGCGTTCTGTTGTGATTGCAGCAGAGGGTGCTGGTGTAGTCCGTGAAACTATCCAGGGCATGGACCAAATTCGCGATCAGATCCAGGAAACCTCAAAACGTATCAAGCGTCTGGGTGAGTCCTCTCAAGAGATTGGTTCAATCGTAGAATTAATTAACGATATTTCTGAACAGACCAATATTTTGGCGCTTAATGCAGCAGTGCAAGCGGCTTCTGCTGGCGAAGCAGGACGGGGTTTCGCCATCGTTGCCGATGAAGTCCAGCGTTTAGCTGAACGCACCTCTAGTGCAACCCGTCGCATCGAGAGTTTGGTACGGGCAATTCAGGTTGACACTAACGAGGCTGTTAGCTCAATGGAGCAGACGACTGCTGAAGTAGTATCTGGCGCGCGCTTGGCTGAAGATGCAGGTACTGCATTGATTGAGATTGAACACGTATCTAACACGCTTAACCATTTAATTAAAAACATTTCCATTGCTGCTCATCAACAAGCAGCTGCTGCTACTGACATCACTCAAACGATGGGTGTAATTCGCCAAATTACTTCTCAGACCTCGCAAGGTGCTGGGAAGACTGCTGAATCTATCGGTCGTTTAGCTGGGTTGGCTGCTGAATTGCGTCGATCAGCAGCCAACTTCAAATTGCCAGCTTGA
>xylefaJa12
ATGGGTAGCTCCCCGAATGTCCGCAACAGCCAAAAGTTTGACGGCCCGAGTACCAACTTTTGGATTGGTTTGTTCTTATTGTCGATGATTGTATTTAGCGCCAATATCGGTGTGGCAACTTGGCAAGGCAGGCGGCTTGCTGGGGCCAGTGCCGATGTGGCTAACTTGCAGGTGTTGTCGCAGCAGTTGGTTAGTCAGGGGCGCGAAGCGGTCGCTGGAGATTCAAAAGCGTTTTCCAATTTTAAGGAAATCAAAAGCAAAATTGAAGATACTGTCAAGAAACTTGAGGCTCGCTATAACAATGAAAGTTCGGTTTCTGATGCTTTGTTCCAACTGAAAAATACTTGGGGGCCCTTGAGTAAGAATGCAAAGCAGTTAATTGATAGCGAATCGGCAACATTGGTTTTAGCCAGTAACGCTGATCGCTTCGTGAGTAATGTGCCTCAGCTTCAGGCACAATTAAACGAGGTGGTACGTGCGATGACTGCTAGTGGCGCGCCACCCTCGCAGTTCTACAATACACTGCAGCAGGTAGTAGTGGCCGGCACTATGGCGCGGCGTGTCGCTGAGATGCGTACTTCCGGGGTTGGGGCAGCCGCAGCCGGCGATGCACTGGCGCGGGATTCTGTGATGTTCACAAGGATGCTGGAGGGTTTGCGCAATGGCAATCAGGAGTTAGGGATATCTCCTGTTCGCAATGATGCCACGCTGTCAGCACTGACAAAGTCGCAGTCCCTGTGGACAACAATGAAAAAGGACGTTGATACGATCCTGGCGACTTCGCATCAGCTATTTGCTGCGCAATCCTCTGTCGATGCATTGGTGAATGGCTCAGGTAAGTTATTGGAGGACAGTAATAAATTATTTAATGCGTTTTCGACATTTGGGGTTGGCTCGGTACGCGATACACGTATTTTCCCCAATTTCTGGCTCACTGTGATATTTGGGTTGCTGTCTCTAGTGTCGATTGTTGGTCTGGCCTGGAGTACGGTGATTTACCGATCACGCGAACAAGAGCAGCGTTATCAAGCTCAGGTGGAGTTTAATAGCCGTAACCAGCAGGCAATCATGCGATTGCTGGAAGAGATTATTTCCATCGGTGAAGGTGATCTAACCGTGAAGGCTTCGGTCACCGAGGAAATGACTGGGGCGATAGCCGACGCGATCAACTGTGCTGTTGATGAACTGCGTCAATTGGTCGCCACGATCAATACTACTTCGGCCAAGGTTGCGGTATCGGCGCATGAAACTCAGACCACTGCGATGCGCTTGGCGGAGGCCGCAGGCCATCAAGCCAATCAAATCACCACAGTCTCAGAGCGAATTAGTGAGATTGCGGCTAGTATCGAACAGGTGTCACGCAACTCCGCAGAGTCGGCAGAAGTAGCGCAGCGTTCTGTTGTGATTGCAGCAGAGGGTGCTGGTGTAGTCCGTGAAACTATCCAGGGCATGGACCAAATTCGCGATCAGATCCAGGAAACCTCAAAACGTATCAAGCGTCTGGGTGAGTCCTCTCAAGAGATTGGTTCAATCGTAGAATTAATTAACGATATTTCTGAACAGACCAATATTTTGGCGCTTAATGCAGCAGTGCAAGCGGCTTCTGCTGGCGAAGCAGGACGGGGTTTCGCCATCGTTGCCGATGAAGTCCAGCGTTTAGCTGAACGCACCTCTAGTGCAACCCGTCGCATCGAGAGTTTGGTACGGGCAATTCAGGTTGACACTAACGAGGCTGTTAGCTCAATGGAGCAGACGACTGCTGAAGTAGTATCTGGCGCGCGCTTGGCTGAAGATGCAGGTACTGCATTGATTGAGATTGAACACGTATCTAACACGCTTAACCATTTAATTAAAAACATTTCCATTGCTGCTCATCAACAAGCAGCTGCTGCTACTGACATCACTCAAACGATGGGTGTAATTCGCCAAATTACTTCTCAGACCTCACAAGGTGCTGGGAAGACTGCTGAATCGATCGGTCGTTTAGCTGGGTTGGCTGCTGAATTGCGTCGATCAGCAGCCAACTTCAAATTGCCAGCTTGA
>xylefaCVC6
ATGGGTAGCTCCCCGAATGTCCGCAACAGCCAAAAGTTTGACGGCCCGAGTACCAACTTTTGGATTGGTTTGTTCTTATTGTCGATGATTGTATTTAGCGCCAATATCGGTGTGGCAACTTGGCAAGGCAGGCGGCTTGCTGGGGCCAGTGCCGATGTGGCTAACTTGCAGGTGTTGTCGCAGCAGTTGGTTAGTCAGGGGCGCGAAGCGGTCGCTGGAGATTCAAAAGCGTTTTCCAATTTTAAGGAAATCAAAAGCAAAATTGAAGATACTGTCAAGAAACTTGAGGCTCGCTATAACAATGAAAGTTCGGTTTCTGATGCTTTGTTCCAACTGAAAAATACTTGGGGGCCCTTGAGTAAGAATGCAAAGCAGTTAATTGATAGCGAATCGGCAACATTGGTTTTAGCCAGTAACGCTGATCGCTTCGTGAGTAATGTGCCTCAGCTTCAGGCACAATTAAACGAGGTGGTACGTGCGATGACTGCTAGTGGCGCGCCACCCTCGCAGTTCTACAATACACTGCAGCAGGTAGTAGTGGCCGGCACTATGGCGCGGCGTGTCGCTGAGATGCGTACTTCCGGGGTTGGGGCAGCCGCAGCCGGCGATGCACTGGCGCGGGATTCTGTGATGTTCACAAGGATGCTGGAGGGTTTGCGCAATGGCAATCAGGAGTTAGGGATATCTCCTGTTCGCAATGATGCCACGCTGTCAGCACTGACAAAGTCGCAGTCCCTGTGGACAACAATGAAAAAGGACGTTGATACGATCCTGGCGACTTCGCATCAGCTATTTGCTGCGCAATCCTCTGTCGATGCATTGGTGAATGGCTCAGGTAAGTTATTGGAGGACAGTAATAAATTATTTAATGCGTTTTCGACATTTGGGGTTGGCTCGGTACGCGATACACGTATTTTCCCCAATTTCTGGCTCACTGTGATATTTGGGTTGCTGTCTCTAGTGTCGATTGTTGGTCTGGCCTGGAGTACGGTGATTTACCGATCACGCGAACAAGAGCAGCGTTATCAAGCTCAGGTGGAGTTTAATAGCCGTAACCAGCAGGCAATCATGCGATTGCTGGAAGAGATTATTTCCATCGGTGAAGGTGATCTAACCGTGAAGGCTTCGGTCACCGAGGAAATGACTGGGGCGATAGCCGACGCGATCAACTGTGCTGTTGATGAACTGCGTCAATTGGTCGCCACGATCAATACTACTTCGGCCAAGGTTGCGGTATCGGCGCATGAAACTCAGACCACTGCGATGCGCTTGGCGGAGGCCGCAGGCCATCAAGCCAATCAAATCACCACAGTCTCAGAGCGAATTAGTGAGATTGCGGCTAGTATCGAACAGGTGTCACGCAACTCCGCAGAGTCGGCAGAAGTAGCGCAGCGTTCTGTTGTGATTGCAGCAGAGGGTGCTGGTGTAGTCCGTGAAACTATCCAGGGCATGGACCAAATTCGCGATCAGATCCAGGAAACCTCAAAACGTATCAAGCGTCTGGGTGAGTCCTCTCAAGAGATTGGTTCAATCGTAGAATTAATTAACGATATTTCTGAACAGACCAATATTTTGGCGCTTAATGCAGCAGTGCAAGCGGCTTCTGCTGGCGAAGCAGGACGGGGTTTCGCCATCGTTGCCGATGAAGTCCAGCGTTTAGCTGAACGCACCTCTAGTGCAACCCGTCGCATCGAGAGTTTGGTACGGGCAATTCAGGTTGACACTAACGAGGCTGTTAGCTCAATGGAGCAGACGACTGCTGAAGTAGTATCTGGCGCGCGCTTGGCTGAAGATGCAGGTACTGCATTGATTGAGATTGAACACGTATCTAACACGCTTAACCATTTAATTAAAAACATTTCCATTGCTGCTCATCAACAAGCAGCTGCTGCTACTGACATCACTCAAACGATGGGTGTAATTCGCCAAATTACTTCTCAGACCTCACAAGGTGCTGGGAAGACTGCTGAATCGATCGGTCGTTTAGCTGGGTTGGCTGCTGAATTGCGTCGATCAGCAGCCAACTTCAAATTGCCAGCTTGA
>xylefaPr8x
ATGGGTAGCTCCCCGAATGTCCGCAACAGCCAAAAGTTTGATGGCCCGAGTACCAATTTTTGGATTGGTTTGTTCTTATTGTCGATGATTGTATTTAGCGCCAATATTGGTGTGGCAACTTGGCAAGGCAGGCGGCTTGCTGGGGCCAGTGCCGATGTGGCTAACTTGCAGGTGTTGTCGCAGCAGTTGGTTAGTCAGGGGCGCGAAGCGGTCGCTGGAGATTCAAAAGCGTTTTCCAATTTTAAGGAAATCAAAAGCAAGATTGAAGATACTGTCAAGAAACTTGAGGCTCGCTATAACAATGAAAGTTCGGTTTCTGATGCTTTGTTCCAACTGAAAAATACTTGGGGGCCCTTGAGTAAGAATGCAAAGCAGTTAATTGATAGCGAATCGGCAACATTGGTTTTAGCCAGTAACGCTGATCGCTTCGTGAGTAATGTGCCTCAGCTTCAGGCACAATTAAACGAGGTGGTACGTGCGATGACTGCTAGTGGCGCGCCACCCTCGCAGTTCTACAATACACTGCAGCAGGTAGTAGTGGCCGGCACTATGGCGCGGCGTGTCGCTGAGATGCGTACTTCCGGGGTTGGGGCAGCCGCAGCCGGCGATGCACTGGCGCGGGATTCTGTGATGTTCACAAGGATGCTGGAGGGTTTGCGCAATGGCAATCAGGAGTTAGGGATATCTCCTGTTCGCAATGATGCCACGCTGTCAGCACTGACAAAGTCGCAGTCCCTGTGGACAACAATGAAAAAGGACGTTGATACGATCCTGGCGACTTCGCATCAGCTATTTGCTGCGCAATCCTCTGTCGATGCATTGGTGAATGGCTCAGGTAAGTTATTGGAGGACAGTAATAAATTATTTAATGCGTTTTCGACATTTGGGGTTGGCTCGGTACGCGATACACGTATTTTCCCCAATTTCTGGCTCACTGTGATATTTGGGTTGCTGTCTCTAGTGTCGATTGTTGGTCTGGCCTGGAGTACGGTGATTTACCGATCACGCGAACAAGAGCAGCGTTATCAAGCTCAGGTGGAGTTTAATAGCCGTAACCAGCAGGCAATCATGCGATTGTTGGAAGAGATTATTTCCATCGGTGAAGGTGATCTAACCGTGAAGGCTTCGGTCACCGAGGAAATGACTGGGGCGATAGCCGACGCGATCAACTGTGCTGTTGATGAACTGCGTCAATTGGTCGCCACGATCAATACTACTTCGGCCAAGGTTGCGGTATCGGCGCATGAAACTCAGACCACTGCGATGCGCTTGGCGGAGGCCGCAGGCCATCAAGCCAATCAAATCACCACAGTCTCAGAGCGAATTAGTGAGATTGCGGCTAGTATCGAACAGGTGTCACGCAACTCCGCAGAATCGGCAGAAGTAGCGCAGCGTTCTGTTGTGATTGCAGCAGAGGGTGCTGGTGTAGTCCGTGAAACTATCCAGGGCATGGACCAAATTCGCGATCAGATCCAGGAAACCTCAAAACGTATCAAGCGTCTGGGTGAGTCCTCTCAAGAGATTGGTTCAATCGTAGAATTAATTAACGATATTTCTGAACAGACCAATATTTTGGCGCTTAATGCAGCAGTGCAAGCGGCTTCTGCTGGCGAAGCAGGACGGGGTTTCGCCATCGTTGCCGATGAAGTCCAGCGTTTAGCTGAACGCACCTCTAGTGCAACCCGTCGCATCGAGAGTTTGGTACGGGCAATTCAGGTTGACACTAACGAGGCTGTTAGCTCAATGGAGCAGACGACTGCTGAAGTAGTATCTGGCGCGCGCTTGGCTGAAGATGCAGGTACTGCATTGATTGAGATTGAACACGTATCTAACACGCTTAACCATTTAATTAAAAACATTTCCATTGCTGCTCATCAACAAGCAGCTGCTGCTACTGACATCACTCAAACGATGGGTGTAATTCGCCAAATTACTTCTCAGACCTCGCAAGGTGCTGGGAAGACTGCTGAATCTATCGGTCGTTTAGCTGGGTTGGCTGCTGAATTGCGTCGATCAGCAGCCAACTTCAAATTGCCAGCTTGA
>xylefasFb7
ATGGGTAGCTCCCCGAATGTCCGCAACAGCCAAAAGTTTGACGGCCCGAGTACCAACTTTTGGATTGGTTTGTTCTTATTGTCGATGATTGTATTTAGCGCCAATATCGGTGTGGCAACTTGGCAAGGCAGGCGGCTTGCTGGGGCCAGTGCCGATGTGGCTAACTTGCAGGTGTTGTCGCAGCAGTTGGTTAGTCAGGGGCGCGAAGCGGTCGCTGGAGATTCAAAAGCGTTTTCCAATTTTAAGGAAATCAAAAGCAAAATTGAAGATACTGTCAAGAAACTTGAGGCTCGCTATAACAATGAAAGTTCGGTTTCTGATGCTTTGTTCCAACTGAAAAATACTTGGGGGCCCTTGAGTAAGAATGCAAAGCAGTTAATTGATAGCGAATCGGCAACATTGGTTTTAGCCAGTAACGCTGATCGCTTCGTGAGTAATGTGCCTCAGCTTCAGGCACAATTAAACGAGGTGGTACGTGCGATGACTGCTAGTGGCGCGCCACCCTCGCAGTTCTACAATACACTGCAGCAGGTAGTAGTGGCCGGCACTATGGCGCGGCGTGTCGCTGAGATGCGTACTTCCGGGGTTGGGGCAGCCGCAGCCGGCGATGCACTGGCGCGGGATTCTGTGATGTTCACAAGGATGCTGGAGGGTTTGCGCAATGGCAATCAGGAGTTAGGGATATCTCCTGTTCGCAATGATGCCACGCTGTCAGCACTGACAAAGTCGCAGTCCCTGTGGACAACAATGAAAAAGGACGTTGATACGATCCTGGCGACTTCGCATCAGCTATTTGCTGCGCAATCCTCTGTCGATGCATTGGTGAATGGCTCAGGTAAGTTATTGGAGGACAGTAATAAATTATTTAATGCGTTTTCGACATTTGGGGTTGGCTCGGTACGCGATACACGTATTTTCCCCAATTTCTGGCTCACTGTGATATTTGGGTTGCTGTCTCTAGTGTCGATTGTTGGTCTGGCCTGGAGTACGGTGATTTACCGATCACGCGAACAAGAGCAGCGTTATCAAGCTCAGGTGGAGTTTAATAGCCGTAACCAGCAGGCAATCATGCGATTGCTGGAAGAGATTATTTCCATCGGTGAAGGTGATCTAACCGTGAAGGCTTCGGTCACCGAGGAAATGACTGGGGCGATAGCCGACGCGATCAACTGTGCTGTTGATGAACTGCGTCAATTGGTCGCCACGATCAATACTACTTCGGCCAAGGTTGCGGTATCGGCGCATGAAACTCAGACCACTGCGATGCGCTTGGCGGAGGCCGCAGGCCATCAAGCCAATCAAATCACCACAGTCTCAGAGCGAATTAGTGAGATTGCGGCTAGTATCGAACAGGTGTCACGCAACTCCGCAGAGTCGGCAGAAGTAGCGCAGCGTTCTGTTGTGATTGCAGCAGAGGGTGCTGGTGTAGTCCGTGAAACTATCCAGGGCATGGACCAAATTCGCGATCAGATCCAGGAAACCTCAAAACGTATCAAGCGTCTGGGTGAGTCCTCTCAAGAGATTGGTTCAATCGTAGAATTAATTAACGATATTTCTGAACAGACCAATATTTTGGCGCTTAATGCAGCAGTGCAAGCGGCTTCTGCTGGCGAAGCAGGACGGGGTTTCGCCATCGTTGCCGATGAAGTCCAGCGTTTAGCTGAACGCACCTCTAGTGCAACCCGTCGCATCGAGAGTTTGGTACGGGCAATTCAGGTTGACACTAACGAGGCTGTTAGCTCAATGGAGCAGACGACTGCTGAAGTAGTATCTGGCGCGCGCTTGGCTGAAGATGCAGGTACTGCATTGATTGAGATTGAACACGTATCTAACACGCTTAACCATTTAATTAAAAACATTTCCATTGCTGCTCATCAACAAGCAGCTGCTGCTACTGACATCACTCAAACGATGGGTGTAATTCGCCAAATTACTTCTCAGACCTCACAAGGTGCTGGGAAGACTGCTGAATCGATCGGTCGTTTAGCTGGGTTGGCTGCTGAATTGCGTCGATCAGCAGCCAACTTCAAATTGCCAGCTTGA
>xylefaOLS9
ATGGGTAGCTCCCCGAATGTCCGCAACAGCCAAAAGTTTGACGGCCCGAGTACCAACTTTTGGATTGGTTTGTTCTTATTGTCGATGATTGTATTTAGCGCCAATATCGGTGTGGCAACTTGGCAAGGCAGGCGGCTTGCTGGGGCCAGTGCCGATGTGGCTAACTTGCAGGTGTTGTCGCAGCAGTTGGTTAGTCAGGGGCGCGAAGCGGTCGCTGGAGATTCAAAAGCGTTTTCCAATTTTAAGGAAATCAAAAGCAAGATTGAAGATACTGTCAAGAAACTTGAGGCCCGCTATAACAATGAAAGTTCGGTTTCTGATGCTTTGTTCCAACTGAAAAATACTTGGGGGCCCTTGAGTAAGAATGCAAAGCAGTTAATTGATAGCGAATCGGCAACATTGGTTTTAGCCAGTAACGCTGATCGCTTCGTGAGTAATGTGCCTCAGCTTCAGGCACAATTAAACGAGGTGGTACGTGCGATGACTGCTAGTGGCGCGCCACCCTCGCAGTTCTACAATACACTGCAGCAGGTAGTAGTGGCCGGCACTATGGCGCGGCGTGTCGCTGAGATGCGTACTTCCGGGGTTGGGGCAGCCGCCGCCGGCGATGCACTGGCGCGGGATTCTGTGATGTTCACAAGGATGCTGGAGGGTTTGCGCAATGGCAATCAGGAGTTAGGGATATCTCCTGTTCGCAATGATGCCACGCTGTCAGCACTGACAAAGTCGCAGTCCCTGTGGACAACAATGAAAAAGGACGTTGATACGATCCTGGCGACTTCGCATCAGCTATTTGCTGCGCAATCCTCTGTCGATGCATTGGTGAATGGCTCAGGTAAGTTATTGGAGGACAGTAATAAATTATTTAATGCGTTTTCGACATTTGGGGTTGGCTCGGTACGCGATACACGTATTTTCCCCAATTTCTGGCTCACTGTGATATTTGGGTTGCTGTCTCTAGTGTCGATTGTTGGTCTGGCCTGGAGTACGGTGATTTACCGATCACGCGAACAAGAGCAGCGTTATCAAGCTCAGGTGGAGTTTAATAGCCGTAACCAGCAGGCAATCATGCGATTGCTGGAAGAGATTATTTCCATCGGTGAAGGTGATCTAACCGTGAAGGCTTCGGTCACCGAGGAAATGACTGGGGCGATAGCCGACGCGATCAACTGTGCTGTTGATGAACTGCGTCAATTGGTCGCCACGATCAATACTACTTCGGCCAAGGTTGCGGTATCGGCGCATGAAACTCAGACCACTGCGATGCGCTTGGCGGAGGCCGCAGGCCATCAAGCCAATCAAATCACCACAGTCTCAGAGCGAATTAGTGAGATTGCGGCTAGTATCGAACAGGTGTCACGCAACTCCGCAGAATCGGCAGAAGTAGCGCAGCGTTCTGTTGTGATTGCAGCAGAGGGTGCTGGTGTAGTCCGTGAAACTATCCAGGGCATGGACCAAATTCGCGATCAGATCCAGGAAACCTCAAAACGTATCAAGCGTCTGGGTGAGTCCTCTCAAGAGATTGGTTCAATCGTAGAATTAATTAACGATATTTCTGAACAGACCAATATTTTGGCGCTTAATGCAGCAGTGCAAGCGGCTTCTGCTGGCGAAGCAGGACGGGGTTTCGCCATCGTTGCCGATGAAGTCCAACGTTTAGCTGAACGCACCTCTAGTGCAACCCGTCGCATCGAGAGTTTGGTACGGGCAATTCAGGTTGACACTAACGAGGCTGTTAGCTCAATGGAGCAGACGACTGCTGAAGTAGTATCTGGCGCGCGCTTGGCTGAAGATGCAGGTACTGCATTGATTGAAATTGAACACGTATCTAACACGCTTAACCATTTAATTAAAAACATTTCCATTGCTGCTCATCAACAAGCAGCTGCTGCTACTGACATCACTCAAACGATGGGTGTAATTCGCCAAATTACTTCTCAGACCTCGCAAGGTGCTGGGAAGACTGCTGAATCTATCGGTCGTTTAGCTGGGTTGGCTGCTGAATTGCGTCGATCAGCAGCCAACTTCAAATTGCCAGCTTGA
>xylefaOLS8
ATGGGTAGCTCCCCGAATGTCCGCAACAGCCAAAAGTTTGACGGCCCGAGTACCAACTTTTGGATTGGTTTGTTCTTATTGTCGATGATTGTATTTAGCGCCAATATCGGTGTGGCAACTTGGCAAGGCAGGCGGCTTGCTGGGGCCAGTGCCGATGTGGCTAACTTGCAGGTGTTGTCGCAGCAGTTGGTTAGTCAGGGGCGCGAAGCGGTCGCTGGAGATTCAAAAGCGTTTTCCAATTTTAAGGAAATCAAAAGCAAGATTGAAGATACTGTCAAGAAACTTGAGGCCCGCTATAACAATGAAAGTTCGGTTTCTGATGCTTTGTTCCAACTGAAAAATACTTGGGGGCCCTTGAGTAAGAATGCAAAGCAGTTAATTGATAGCGAATCGGCAACATTGGTTTTAGCCAGTAACGCTGATCGCTTCGTGAGTAATGTGCCTCAGCTTCAGGCACAATTAAACGAGGTGGTACGTGCGATGACTGCTAGTGGCGCGCCACCCTCGCAGTTCTACAATACACTGCAGCAGGTAGTAGTGGCCGGCACTATGGCGCGGCGTGTCGCTGAGATGCGTACTTCCGGGGTTGGGGCAGCCGCCGCCGGCGATGCACTGGCGCGGGATTCTGTGATGTTCACAAGGATGCTGGAGGGTTTGCGCAATGGCAATCAGGAGTTAGGGATATCTCCTGTTCGCAATGATGCCACGCTGTCAGCACTGACAAAGTCGCAGTCCCTGTGGACAACAATGAAAAAGGACGTTGATACGATCCTGGCGACTTCGCATCAGCTATTTGCTGCGCAATCCTCTGTCGATGCATTGGTGAATGGCTCAGGTAAGTTATTGGAGGACAGTAATAAATTATTTAATGCGTTTTCGACATTTGGGGTTGGCTCGGTACGCGATACACGTATTTTCCCCAATTTCTGGCTCACTGTGATATTTGGGTTGCTGTCTCTAGTGTCGATTGTTGGTCTGGCCTGGAGTACGGTGATTTACCGATCACGCGAACAAGAGCAGCGTTATCAAGCTCAGGTGGAGTTTAATAGCCGTAACCAGCAGGCAATCATGCGATTGCTGGAAGAGATTATTTCCATCGGTGAAGGTGATCTAACCGTGAAGGCTTCGGTCACCGAGGAAATGACTGGGGCGATAGCCGACGCGATCAACTGTGCTGTTGATGAACTGCGTCAATTGGTCGCCACGATCAATACTACTTCGGCCAAGGTTGCGGTATCGGCGCATGAAACTCAGACCACTGCGATGCGCTTGGCGGAGGCCGCAGGCCATCAAGCCAATCAAATCACCACAGTCTCAGAGCGAATTAGTGAGATTGCGGCTAGTATCGAACAGGTGTCACGCAACTCCGCAGAATCGGCAGAAGTAGCGCAGCGTTCTGTTGTGATTGCAGCAGAGGGTGCTGGTGTAGTCCGTGAAACTATCCAGGGCATGGACCAAATTCGCGATCAGATCCAGGAAACCTCAAAACGTATCAAGCGTCTGGGTGAGTCCTCTCAAGAGATTGGTTCAATCGTAGAATTAATTAACGATATTTCTGAACAGACCAATATTTTGGCGCTTAATGCAGCAGTGCAAGCGGCTTCTGCTGGCGAAGCAGGACGGGGTTTCGCCATCGTTGCCGATGAAGTCCAACGTTTAGCTGAACGCACCTCTAGTGCAACCCGTCGCATCGAGAGTTTGGTACGGGCAATTCAGGTTGACACTAACGAGGCTGTTAGCTCAATGGAGCAGACGACTGCTGAAGTAGTATCTGGCGCGCGCTTGGCTGAAGATGCAGGTACTGCATTGATTGAAATTGAACACGTATCTAACACGCTTAACCATTTAATTAAAAACATTTCCATTGCTGCTCATCAACAAGCAGCTGCTGCTACTGACATCACTCAAACGATGGGTGTAATTCGCCAAATTACTTCTCAGACCTCGCAAGGTGCTGGGAAGACTGCTGAATCTATCGGTCGTTTAGCTGGGTTGGCTGCTGAATTGCGTCGATCAGCAGCCAACTTCAAATTGCCAGCTTGA
>xylefaCVC1
ATGGGTAGCTCCCCGAATGTCCGCAACAGCCAAAAGTTTGACGGCCCGAGTACCAACTTTTGGATTGGTTTGTTCTTATTGTCGATGATTGTATTTAGCGCCAATATCGGTGTGGCAACTTGGCAAGGCAGGCGGCTTGCTGGGGCCAGTGCCGATGTGGCTAACTTGCAGGTGTTGTCGCAGCAGTTGGTTAGTCAGGGGCGCGAAGCGGTCGCTGGAGATTCAAAAGCGTTTTCCAATTTTAAGGAAATCAAAAGCAAAATTGAAGATACTGTCAAGAAACTTGAGGCTCGCTATAACAATGAAAGTTCGGTTTCTGATGCTTTGTTCCAACTGAAAAATACTTGGGGGCCCTTGAGTAAGAATGCAAAGCAGTTAATTGATAGCGAATCGGCAACATTGGTTTTAGCCAGTAACGCTGATCGCTTCGTGAGTAATGTGCCTCAGCTTCAGGCACAATTAAACGAGGTGGTACGTGCGATGACTGCTAGTGGCGCGCCACCCTCGCAGTTCTACAATACACTGCAGCAGGTAGTAGTGGCCGGCACTATGGCGCGGCGTGTCGCTGAGATGCGTACTTCCGGGGTTGGGGCAGCCGCAGCCGGCGATGCACTGGCGCGGGATTCTGTGATGTTCACAAGGATGCTGGAGGGTTTGCGCAATGGCAATCAGGAGTTAGGGATATCTCCTGTTCGCAATGATGCCACGCTGTCAGCACTGACAAAGTCGCAGTCCCTGTGGACAACAATGAAAAAGGACGTTGATACGATCCTGGCGACTTCGCATCAGCTATTTGCTGCGCAATCCTCTGTCGATGCATTGGTGAATGGCTCAGGTAAGTTATTGGAGGACAGTAATAAATTATTTAATGCGTTTTCGACATTTGGGGTTGGCTCGGTACGCGATACACGTATTTTCCCCAATTTCTGGCTCACTGTGATATTTGGGTTGCTGTCTCTAGTGTCGATTGTTGGTCTGGCCTGGAGTACGGTGATTTACCGATCACGCGAACAAGAGCAGCGTTATCAAGCTCAGGTGGAGTTTAATAGCCGTAACCAGCAGGCAATCATGCGATTGCTGGAAGAGATTATTTCCATCGGTGAAGGTGATCTAACCGTGAAGGCTTCGGTCACCGAGGAAATGACTGGGGCGATAGCCGACGCGATCAACTGTGCTGTTGATGAACTGCGTCAATTGGTCGCCACGATCAATACTACTTCGGCCAAGGTTGCGGTATCGGCGCATGAAACTCAGACCACTGCGATGCGCTTGGCGGAGGCCGCAGGCCATCAAGCCAATCAAATCACCACAGTCTCAGAGCGAATTAGTGAGATTGCGGCTAGTATCGAACAGGTGTCACGCAACTCCGCAGAGTCGGCAGAAGTAGCGCAGCGTTCTGTTGTGATTGCAGCAGAGGGTGCTGGTGTAGTCCGTGAAACTATCCAGGGCATGGACCAAATTCGCGATCAGATCCAGGAAACCTCAAAACGTATCAAGCGTCTGGGTGAGTCCTCTCAAGAGATTGGTTCAATCGTAGAATTAATTAACGATATTTCTGAACAGACCAATATTTTGGCGCTTAATGCAGCAGTGCAAGCGGCTTCTGCTGGCGAAGCAGGACGGGGTTTCGCCATCGTTGCCGATGAAGTCCAGCGTTTAGCTGAACGCACCTCTAGTGCAACCCGTCGCATCGAGAGTTTGGTACGGGCAATTCAGGTTGACACTAACGAGGCTGTTAGCTCAATGGAGCAGACGACTGCTGAAGTAGTATCTGGCGCGCGCTTGGCTGAAGATGCAGGTACTGCATTGATTGAGATTGAACACGTATCTAACACGCTTAACCATTTAATTAAAAACATTTCCATTGCTGCTCATCAACAAGCAGCTGCTGCTACTGACATCACTCAAACGATGGGTGTAATTCGCCAAATTACTTCTCAGACCTCACAAGGTGCTGGGAAGACTGCTGAATCGATCGGTCGTTTAGCTGGGTTGGCTGCTGAATTGCGTCGATCAGCAGCCAACTTCAAATTGCCAGCTTGA
>xylefaU24D
ATGGGTAGCTCCCCGAATGTCCGCAACAGCCAAAAGTTTGACGGCCCGAGTACCAACTTTTGGATTGGTTTGTTCTTATTGTCGATGATTGTATTTAGCGCCAATATCGGTGTGGCAACTTGGCAAGGCAGGCGGCTTGCTGGGGCCAGTGCCGATGTGGCTAACTTGCAGGTGTTGTCGCAGCAGTTGGTTAGTCAGGGGCGCGAAGCGGTCGCTGGAGATTCAAAAGCGTTTTCCAATTTTAAGGAAATCAAAAGCAAAATTGAAGATACTGTCAAGAAACTTGAGGCTCGCTATAACAATGAAAGTTCGGTTTCTGATGCTTTGTTCCAACTGAAAAATACTTGGGGGCCCTTGAGTAAGAATGCAAAGCAGTTAATTGATAGCGAATCGGCAACATTGGTTTTAGCCAGTAACGCTGATCGCTTCGTGAGTAATGTGCCTCAGCTTCAGGCACAATTAAACGAGGTGGTACGTGCGATGACTGCTAGTGGCGCGCCACCCTCGCAGTTCTACAATACACTGCAGCAGGTAGTAGTGGCCGGCACTATGGCGCGGCGTGTCGCTGAGATGCGTACTTCCGGGGTTGGGGCAGCCGCAGCCGGCGATGCACTGGCGCGGGATTCTGTGATGTTCACAAGGATGCTGGAGGGTTTGCGCAATGGCAATCAGGAGTTAGGGATATCTCCTGTTCGCAATGATGCCACGCTGTCAGCACTGACAAAGTCGCAGTCCCTGTGGACAACAATGAAAAAGGACGTTGATACGATCCTGGCGACTTCGCATCAGCTATTTGCTGCGCAATCCTCTGTCGATGCATTGGTGAATGGCTCAGGTAAGTTATTGGAGGACAGTAATAAATTATTTAATGCGTTTTCGACATTTGGGGTTGGCTCGGTACGCGATACACGTATTTTCCCCAATTTCTGGCTCACTGTGATATTTGGGTTGCTGTCTCTAGTGTCGATTGTTGGTCTGGCCTGGAGTACGGTGATTTACCGATCACGCGAACAAGAGCAGCGTTATCAAGCTCAGGTGGAGTTTAATAGCCGTAACCAGCAGGCAATCATGCGATTGCTGGAAGAGATTATTTCCATCGGTGAAGGTGATCTAACCGTGAAGGCCTCGGTCACCGAGGAAATGACTGGGGCGATAGCCGACGCGATCAACTGTGCTGTTGATGAACTGCGTCAATTGGTCGCCACGATCAATACTACTTCGGCCAAGGTTGCGGTATCGGCGCATGAAACTCAGACCACTGCGATGCGCTTGGCGGAGGCCGCAGGCCATCAAGCCAATCAAATCACCACAGTCTCAGAGCGAATTAGTGAGATTGCGGCTAGTATCGAACAGGTGTCACGCAACTCCGCAGAGTCGGCAGAAGTAGCGCAGCGTTCTGTTGTGATTGCAGCAGAGGGTGCTGGTGTAGTCCGTGAAACTATCCAGGGCATGGACCAAATTCGCGATCAGATCCAGGAAACCTCAAAACGTATCAAGCGTCTGGGTGAGTCCTCTCAAGAGATTGGTTCAATCGTAGAATTAATTAACGATATTTCTGAACAGACCAATATTTTGGCGCTTAATGCAGCAGTGCAAGCGGCTTCTGCTGGCGAAGCAGGACGGGGTTTCGCCATCGTTGCCGATGAAGTCCAGCGTTTAGCTGAACGCACCTCTAGTGCAACCCGTCGCATCGAGAGTTTGGTACGGGCAATTCAGGTTGACACTAACGAGGCTGTTAGCTCAATGGAGCAGACGACTGCTGAAGTAGTATCTGGCGCGCGCTTGGCTGAAGATGCAGGTACTGCATTGATTGAGATTGAACACGTATCTAACACGCTTAACCATTTAATTAAAAACATTTCCATTGCTGCTCATCAACAAGCAGCTGCTGCTACTGACATCACTCAAACGATGGGTGTAATTCGCCAAATTACTTCTCAGACCTCACAAGGTGCTGGGAAGACTGCTGAATCGATCGGTCGTTTAGCTGGGTTGGCTGCTGAATTGCGTCGATCAGCAGCCAACTTCAAATTGCCAGCTTGA
>long-mer1248
--------------------------------------------------------------------------------------------------------------------------------------------------------------------------------------------------------------------------------------------------------------------------------------------------------------------------------------------------------------------------------------------------------------------------------------------------------------------------------------------------------------------------------------------------------------------------------------------------------------------------------------------------------------------------------------------------------------------------------------------------------------------------AATGAAAAAGGACGTTGATAATATCCTGGC-------------------------------------------------------------------------------------------------------------------------------------------------------------------------------------------------------------------------------------------------------------------------------------------------------------------------------------------------------------------------------------------------------------------------------------------------------------------------------------------------------------------------------------------------------------------------------------------------------------------------------------------------------------------------------------------------------------------------------------------------------------------------------------------------------------------------------------------------------------------------------------------------------------------------------------------------------------------------------------------------------------------------------------------------------------------------------------------------------------------------------------------------------------------------------------------------------------------------------------------------------------------------------------------------------------------
>long-mer1249
---------------------------------------------------------------------------------------------------------------------------------------------------------------------------------------------------------------------------------------------------------------------------------------------------------------------------------------------------------------------------------------------------------------------------------------------------------------------------------------------------------------------------------------------------------------------------------------------------------------------------------------------------------------------------------------------------------------------------------------------------------------------------------------------------------------------CTATTTGCTGCGCAATCTTCTGTCGATGCATTGGTGAAT---------------------------------------------------------------------------------------------------------------------------------------------------------------------------------------------------------------------------------------------------------------------------------------------------------------------------------------------------------------------------------------------------------------------------------------------------------------------------------------------------------------------------------------------------------------------------------------------------------------------------------------------------------------------------------------------------------------------------------------------------------------------------------------------------------------------------------------------------------------------------------------------------------------------------------------------------------------------------------------------------------------------------------------------------------------------------------------------------------------------------------------------------------------------------------------------------------------------------------------------------------------
>long-mer1250
------------------------------------------------------------------------------------------------------------------------------------------------------------------------------------------------------------------------------------------------------------------------------------------------------------------------------------------------------------------------------------------------------------------------------------------------------------------------------------------------------------------------------------------------------------------------------------------------------------------------------------------------------------------------------------------------------------------------------------------------------------------------------------------------------------------------------------------------------------------------------------------------------------------------GTTGGCTCGGTACGTGATAAACGTATTTTCCCCAATTTCTG----------------------------------------------------------------------------------------------------------------------------------------------------------------------------------------------------------------------------------------------------------------------------------------------------------------------------------------------------------------------------------------------------------------------------------------------------------------------------------------------------------------------------------------------------------------------------------------------------------------------------------------------------------------------------------------------------------------------------------------------------------------------------------------------------------------------------------------------------------------------------------------------------------------------------------------------------------------------------------------------------------------------------------------------------------------------------------------------------------------------------------------------------------
>long-mer1251
--------------------------------------------------------------------------------------------------------------------------------------------------------------------------------------------------------------------------------------------------------------------------------------------------------------------------------------------------------------------------------------------------------------------------------------------------------------------------------------------------------------------------------------------------------------------------------------------------------------------------------------------------------------------------------------------------------------------------------------------------------------------------------------------------------------------------------------------------------------------------------------------------------------------------------------------------------------------------------------------------------------------------------------------------------------------------------------------------------------------------------------------------------------------------------------------------------------------------------------------------------------------------------GGTATCGGCGCATGAAACTCAAACCACTGCGATGCG-------------------------------------------------------------------------------------------------------------------------------------------------------------------------------------------------------------------------------------------------------------------------------------------------------------------------------------------------------------------------------------------------------------------------------------------------------------------------------------------------------------------------------------------------------------------------------------------------------------------------------------------------------------------------------------------------------------------------------------------------------------------------------------------------------
>long-mer1252
--------------------------------------------------------------------------------------------------------------------------------------------------------------------------------------------------------------------------------------------------------------------------------------------------------------------------------------------------------------------------------------------------------------------------------------------------------------------------------------------------------------------------------------------------------------------------------------------------------------------------------------------------------------------------------------------------------------------------------------------------------------------------------------------------------------------------------------------------------------------------------------------------------------------------------------------------------------------------------------------------------------------------------------------------------------------------------------------------------------------------------------------------------------------------------------------------------------------------------------------------------------------------------------------------------------------------------------------------------------------------------------------------------------------------------------------------------------------------------------------------------------------CCGCGATCAGATCCAGGAAACC---------------------------------------------------------------------------------------------------------------------------------------------------------------------------------------------------------------------------------------------------------------------------------------------------------------------------------------------------------------------------------------------------------------------------------------------------------------------------------------------------------------------------------------------------------------------------------
