# Supplementary material for: Identification of genetic relationships and subspecies signatures in Xylella fastidiosa
Source: BMC Genomics. 2019 Mar 25;20:239. doi: 10.1186/s12864-019-5565-9 (PMC6434890; doi:10.1186/s12864-019-5565-9)
Supplement: Supplementary file 8 — Analysis of (non-)synonymous SNPs in homologs to CDS harboring specific k-mers for selected enriched GOs. (ZIP 549 kb) [file 12864_2019_5565_MOESM8_ESM.zip › Additional-File8/Additional-File8A_CladeIII/GO-0007165 0006935/CP006740.1.887/Clade III assembled to xylefaMU34.fasta]

>xylefaMU34
----------------------------ATGAGCTATATCAACCAAGATGAAATCCATGGAATTCTTATACAGACTGGTAGCGAACGAGTGCTATTACCAAATGCGGTGGTGGCTGAGGTAATGTCGGGCGTGTCGGTCGAGTCGTTGAACGATGTGCCTTCTTGGTTAGTTGGCAAAATTGTTTGGTACGCCTGGAAGGTACCGTTGGTTTCCTTTGCTCGCTTTATCGGCCTGGATGAGGAAGTGACTACCCAGAGTAATAAGGTGATCCTAATGAAGGCGCTTGGCTGTCACTCTGACCTGCCTTATTTTGCTTTACTTACTGGCTCATTCCCTCAGTTGATTTCGGTATCACGTGACAGCCTACTTGCGGATGCATCTGAGGAGATATTACCGCAGGGAGTACATATGCGTGTACTTCTTAGTGAAACTCAAGCGCTATTGCCTGATCTAGATACAATTGAAAATGCCTTACGCAATGTTTGTGGCCACATTTAA
>xylefa4626
----------------------------ATGAGCTATATCAACCAAGATGAAATCCATGGAATTCTTATACAGACTGGTAGCGAACGAGTGCTATTACCAAATGCGGTGGTGGCTGAGGTAATGTCGGGCGTGTCGGTCGAGTCGTTGAACGATGTGCCTTCTTGGTTAGTTGGCAAAATTGTTTGGTACGCCTGGAAGGTACCGTTGGTTTCCTTTGCTCGCTTTATCGGCCTGGATGAGGAAGTGACTACCCAGAGTAATAAGGTGATCCTAATGAAGGCGCTTGGCTGTCACTCTGACCTGCCTTATTTTGCTTTACTTACTGGCTCATTCCCTCAGTTGATTTCGGTATCACGTGACAGCCTACTTGCGGATGCATCTGAGGAGATATTACCGCAGGGAGTACATATGCGTGTACTTCTTAGTGAAACTCAAGCGCTATTGCCTGATCTAGATACAATTGAAAATGCCTTACGCAATGTTTGTGGCCACATTTAA
>xylefa7970
----------------------------ATGAGCTATATCAACCAAGATGAAATCCATGGAATTCTTATACAGACTGGTAGCGAACGAGTGCTATTACCAAATGCGGTGGTGGCTGAGGTAATGTCGGGCGTGTCGGTCGAGTCGTTGAACGATGTGCCTTCTTGGTTAGTTGGCAAAATTGTTTGGTACGCCTGGAAGGTACCGTTGGTTTCCTTTGCTCGCTTTATCGGCCTGGATGAGGAAGTGACTACCCAGAGTAATAAGGTGATCCTAATGAAGGCGCTTGGCTGTCACTCTGACCTGCCTTATTTTGCTTTACTTACTGGCTCATTCCCTCAGTTGATTTCGGTATCACGTGACAGCCTACTTGCGGATGCATCTGAGGAGATATTACCGCAGGGAGTACATATGCGTGTACTTCTTAGTGAAACTCAAGCGCTATTGCCTGATCTAGATACAATTGAAAATGCCTTACGCAATGTTTGTGGCCACATTTAA
>xylefa8071
----------------------------ATGAGCTATATCAACCAAGATGAAATCCATGGAATTCTTATACAGACTGGTAGCGAACGAGTGCTATTACCAAATGCGGTGGTGGCTGAGGTAATGTCGGGCGTGTCGGTCGAGTCGTTGAACGATGTGCCTTCTTGGTTAGTTGGCAAAATTGTTTGGTACGCCTGGAAGGTACCGTTGGTTTCCTTTGCTCGCTTTATCGGCCTGGATGAGGAAGTGACTACCCAGAGTAATAAGGTGATCCTAATGAAGGCGCTTGGCTGTCACTCTGACCTGCCTTATTTTGCTTTACTTACTGGCTCATTCCCTCAGTTGATTTCGGTATCACGTGACAGCCTACTTGCGGATGCATCTGAGGAGATATTACCGCAGGGAGTACATATGCGTGTACTTCTTAGTGAAACTCAAGCGCTATTGCCTGATCTAGATACAATTGAAAATGCCTTACGCAATGTTTGTGGCCACATTTAA
>xylefa3579
----------------------------ATGAGCTATATCAACCAAGATGAAATCCATGGAATTCTTATACAGACTGGTAGCGAACGAGTGCTATTACCAAATGCGGTGGTGGCTGAGGTAATGTCGGGCGTGTCGGTCGAGTCGTTGAACGATGTGCCTTCTTGGTTAGTTGGCAAAATTGTTTGGTACGCCTGGAAGGTACCGTTGGTTTCCTTTGCTCGCTTTATCGGCCTGGATGAGGAAGTGACTACCCAGAGTAATAAGGTGATCCTAATGAAGGCGCTTGGCTGTCACTCTGACCTGCCTTATTTTGCTTTACTTACTGGCTCATTCCCTCAGTTGATTTCGGTATCACGTGACAGCCTACTTGCGGATGCATCTGAGGAGATATTACCGCAGGGAGTACATATGCGTGTACTTCTTAGTGAAACTCAAGCGCTATTGCCTGATCTAGATACAATTGAAAATGCCTTACGCAATGTTTGTGGCCACATTTAA
>xylefaAnn1
----------------------------ATGAGCTATATCAACCAAGATGAAATCCATGGAATTCTTATACAGATTGGTAGCGAACGAGTGCTATTACCAAATGCGGTGGTGGCTGAGGTAATGTCGGGCGTGTCGGTCGAGTCGTTGAACGATGTGCCTTCTTGGTTAGTTGGCAAAATTGTTTGGTACGCCTGGAAGGTACCGTTGGTTTCCTTTGCTCGCTTTATCGGCTTGGATGAGGAAGTGACTACCCAGAGTAATAAGGTGATCCTAATGAAAGCGCTTGGCTGTCACTCTGACCTGCCTTATTTTGCTTTACTTACTGGCTCATTCCCTCAGTTGATTTCGGTATCACGTGACAGCCTACTTGCGGATGCATCTGAGGAGATATTACCGCAGGGAGTACATATGCGTGTACTGCTTAGTGAAACTCAAGCGCTATTGCCTGATCTGGATACAATTGAAAATGCCTTACGCAATGTCTGTGCCCACATTTAA
>xylefa8082
----------------------------ATGAGCTATATCAACCAAGATGAAATCCATGGAATTCTTATACAGACTGGTAGCGAACGAGTGCTATTACCAAATGCGGTGGTGGCTGAGGTAATGTCGGGCGTGTCGGTCGAGTCGTTGAACGATGTGCCTTCTTGGTTAGTTGGCAAAATTGTTTGGTACGCCTGGAAGGTACCGTTGGTTTCCTTTGCTCGCTTTATCGGCCTGGATGAGGAAGTGACTACCCAGAGTAATAAGGTGATCCTAATGAAGGCGCTTGGCTGTCACTCTGACCTGCCTTATTTTGCTTTACTTACTGGCTCATTCCCTCAGTTGATTTCGGTATCACGTGACAGCCTACTTGCGGATGCATCTGAGGAGATATTACCGCAGGGAGTACATATGCGTGTACTTCTTAGTGAAACTCAAGCGCTATTGCCTGATCTAGATACAATTGAAAATGCCTTACGCAATGTTTGTGGCCACATTTAA
>xylefaco33
----------------------------ATGAGCTATATCAACCAAGATGAAATCCATGGAATTCTTATACAGACTGGTAGCGAACGAGTGCTATTACCAAATGCGGTGGTGGCTGAGGTAATGTCGGGCGTGTCGGTCGAGTCGTTGAACGATGTGCCTTCTTGGTTAGTTGGCAAAATTGTTTGGTACGCCTGGAAGGTACCGTTGGTTTCCTTTGCTCGCTTTATCGGCCTGGATGAGGAAGTGACTACCCAGAGTAATAAGGTGATCCTAATGAAGGCGCTTGGCTGTCACTCTGACCTGCCTTATTTTGCTTTACTTACTGGCTCATTCCCTCAGTTGATTTCGGTATCACGTGACAGCCTACTTGCGGATGCATCTGAGGAGATATTACCGCAGGGAGTACATATGCGTGTACTGCTTAGTGAAACTCAAGCGCTATTGCCTGATCTGGATACAATTGAAAATGCCTTACGCAATGTCTGTGCCCACATTTAA
>xylefa8073
----------------------------ATGAGCTATATCAACCAAGATGAAATCCATGGAATTCTTATACAGACTGGTAGCGAACGAGTGCTATTACCAAATGCGGTGGTGGCTGAGGTAATGTCGGGCGTGTCGGTCGAGTCGTTGAACGATGTGCCTTCTTGGTTAGTTGGCAAAATTGTTTGGTACGCCTGGAAGGTACCGTTGGTTTCCTTTGCTCGCTTTATCGGCCTGGATGAGGAAGTGACTACCCAGAGTAATAAGGTGATCCTAATGAAGGCGCTTGGCTGTCACTCTGACCTGCCTTATTTTGCTTTACTTACTGGCTCATTCCCTCAGTTGATTTCGGTATCACGTGACAGCCTACTTGCGGATGCATCTGAGGAGATATTACCGCAGGGAGTACATATGCGTGTACTTCTTAGTGAAACTCAAGCGCTATTGCCTGATCTAGATACAATTGAAAATGCCTTACGCAATGTTTGTGGCCACATTTAA
>xylefa4627
----------------------------ATGAGCTATATCAACCAAGATGAAATCCATGGAATTCTTATACAGACTGGTAGCGAACGAGTGCTATTACCAAATGCGGTGGTGGCTGAGGTAATGTCGGGCGTGTCGGTCGAGTCGTTGAACGATGTGCCTTCTTGGTTAGTTGGCAAAATTGTTTGGTACGCCTGGAAGGTACCGTTGGTTTCCTTTGCTCGCTTTATCGGCCTGGATGAGGAAGTGACTACCCAGAGTAATAAGGTGATCCTAATGAAGGCGCTTGGCTGTCACTCTGACCTGCCTTATTTTGCTTTACTTACTGGCTCATTCCCTCAGTTGATTTCGGTATCACGTGACAGCCTACTTGCGGATGCATCTGAGGAGATATTACCGCAGGGAGTACATATGCGTGTACTGCTTAGTGAAACTCAAGCGCTATTGCCTGATCTGGATACAATTGAAAATGCCTTACGCAATGTCTGTGCCCACATTTAA
>xylefa7969
----------------------------ATGAGCTATATCAACCAAGATGAAATCCATGGAATTCTTATACAGACTGGTAGCGAACGAGTGCTATTACCAAATGCGGTGGTGGCTGAGGTAATGTCGGGCGTGTCGGTCGAGTCGTTGAACGATGTGCCTTCTTGGTTAGTTGGCAAAATTGTTTGGTACGCCTGGAAGGTACCGTTGGTTTCCTTTGCTCGCTTTATCGGCCTGGATGAGGAAGTGACTACCCAGAGTAATAAGGTGATCCTAATGAAGGCGCTTGGCTGTCACTCTGACCTGCCTTATTTTGCTTTACTTACTGGCTCATTCCCTCAGTTGATTTCGGTATCACGTGACAGCCTACTTGCGGATGCATCTGAGGAGATATTACCGCAGGGAGTACATATGCGTGTACTTCTTAGTGAAACTCAAGCGCTATTGCCTGATCTAGATACAATTGAAAATGCCTTACGCAATGTTTGTGGCCACATTTAA
>xylefaD026
----------------------------ATGAGCTATATCAACCAAGATGAAATCCATGGAATTCTTATACAGACTGGTAGCGAACGAGTGCTATTACCAAATGCGGTGGTGGCTGAGGTAATGTCGGGCGTGTCGGTCGAGTCGTTGAACGATGTGCCTTCTTGGTTAGTTGGCAAAATTGTTTGGTACGCCTGGAAGGTACCGTTGGTTTCCTTTGCTCGCTTTATCGGCCTGGATGAGGAAGTGACTACCCAGAGTAATAAGGTGATCCTAATGAAGGCGCTTGGCTGTCACTCTGACCTGCCTTATTTTGCTTTACTTACTGGCTCATTCCCTCAGTTGATTTCGGTATCACGTGACAGCCTACTTGCGGATGCATCTGAGGAGATATTACCGCAGGGAGTACATATGCGTGTACTTCTTAGTGAAACTCAAGCGCTATTGCCTGATCTAGATACAATTGAAAATGCCTTACGCAATGTTTGTGGCCACATTTAA
>xylefaEB92
----------------------------ATGAGCTATATCAACCAAGATGAAATCCATGGAATTCTTATACAGACTGGTAGCGAACGAGTGCTATTACCAAATGCGGTGGTGGCTGAGGTAATGTCGGGCGTGTCGGTCGAGTCGTTGAACGATGTGCCTTCTTGGTTAGTTGGCAAAATTGTTTGGTACGCCTGGAAGGTACCGTTGGTTTCCTTTGCTCGCTTTATCGGCCTGGATGAGGAAGTGACTACCCAGAGTAATAAGGTGATCCTAATGAAGGCGCTTGGCTGTCACTCTGACCTGCCTTATTTTGCTTTACTTACTGGCTCATTCCCTCAGTTGATTTCGGTATCACGTGACAGCCTACTTGCGGATGCATCTGAGGAGATATTACCGCAGGGAGTACATATGCGTGTACTTCTTAGTGAAACTCAAGCGCTATTGCCTGATCTAGATACAATTGAAAATGCCTTACGCAATGTTTGTGGCCACATTTAA
>xylefaMuMD
----------------------------ATGAGCTATATCAACCAAGATGAAATCCATGGAATTCTTATACAGACTGGTAGCGAACGAGTGCTATTACCAAATGCGGTGGTGGCTGAGGTAATGTCGGGCGTGTCGGTCGAGTCGTTGAACGATGTGCCTTCTTGGTTAGTTGGCAAAATTGTTTGGTACGCCTGGAAGGTACCGTTGGTTTCCTTTGCTCGCTTTATCGGCCTGGATGAGGAAGTGACTACCCAGAGTAATAAGGTGATCCTAATGAAGGCGCTTGGCTGTCACTCTGACCTGCCTTATTTTGCTTTACTTACTGGCTCATTCCCTCAGTTGATTTCGGTATCACGTGACAGCCTACTTGCGGATGCATCTGAGGAGATATTACCGCAGGGAGTACATATGCGTGTACTTCTTAGTGAAACTCAAGCGCTATTGCCTGATCTAGATACAATTGAAAATGCCTTACGCAATGTTTGTGGCCACATTTAA
>xylefaM23s
----------------------------ATGAGCTATATCAACCAAGATGAAATCCATGGAATTCTTATACAGACTGGTAGCGAACGAGTGCTATTACCAAATGCGGTGGTGGCTGAGGTAATGTCGGGCGTGTCGGTCGAGTCGTTGAACGATGTGCCTTCTTGGTTAGTTGGCAAAATTGTTTGGTACGCCTGGAAGGTACCGTTGGTTTCCTTTGCTCGCTTTATCGGCCTGGATGAGGAAGTGACTACCCAGAGTAATAAGGTGATCCTAATGAAGGCGCTTGGCTGTCACTCTGACCTGCCTTATTTTGCTTTACTTACTGGCTCATTCCCTCAGTTGATTTCGGTATCACGTGACAGCCTACTTGCGGATGCATCTGAGGAGATATTACCGCAGGGAGTACATATGCGTGTACTTCTTAGTGAAACTCAAGCGCTATTGCCTGATCTAGATACAATTGAAAATGCCTTACGCAATGTTTGTGGCCACATTTAA
>xylefaGB54
----------------------------ATGAGCTATATCAACCAAGATGAAATCCATGGAATTCTTATACAGACTGGTAGCGAACGAGTGCTATTACCAAATGCGGTGGTGGCTGAGGTAATGTCGGGCGTGTCGGTCGAGTCGTTGAACGATGTGCCTTCTTGGTTAGTTGGCAAAATTGTTTGGTACGCCTGGAAGGTACCGTTGGTTTCCTTTGCTCGCTTTATCGGCCTGGATGAGGAAGTGACTACCCAGAGTAATAAGGTGATCCTAATGAAGGCGCTTGGCTGTCACTCTGACCTGCCTTATTTTGCTTTACTTACTGGCTCATTCCCTCAGTTGATTTCGGTATCACGTGACAGCCTACTTGCGGATGCATCTGAGGAGATATTACCGCAGGGAGTACATATGCGTGTACTTCTTAGTGAAACTCAAGCGCTATTGCCTGATCTAGATACAATTGAAAATGCCTTACGCAATGTTTGTGGCCACATTTAA
>xylefastag
----------------------------ATGAGCTATATCAACCAAGATGAAATCCATGGAATTCTTATACAGACTGGTAGCGAACGAGTGCTATTACCAAATGCGGTGGTGGCTGAGGTAATGTCGGGCGTGTCGGTCGAGTCGTTGAACGATGTGCCTTCTTGGTTAGTTGGCAAAATTGTTTGGTACGCCTGGAAGGTACCGTTGGTTTCCTTTGCTCGCTTTATCGGCCTGGATGAGGAAGTGACTACCCAGAGTAATAAGGTGATCCTAATGAAGGCGCTTGGCTGTCACTCTGACCTGCCTTATTTTGCTTTACTTACTGGCTCATTCCCTCAGTTGATTTCGGTATCACGTGACAGCCTACTTGCGGATGCATCTGAGGAGATATTACCGCAGGGAGTACATATGCGTGTACTTCTTAGTGAAACTCAAGCGCTATTGCCTGATCTAGATACAATTGAAAATGCCTTACGCAATGTTTGTGGCCACATTTAA
>xylefaTem1
----------------------------ATGAGCTATATCAACCAAGATGAAATCCATGGAATTCTTATACAGACTGGTAGCGAACGAGTGCTATTACCAAATGCGGTGGTGGCTGAGGTAATGTCGGGCGTGTCGGTCGAGTCGTTGAACGATGTGCCTTCTTGGTTAGTTGGCAAAATTGTTTGGTACGCCTGGAAGGTACCGTTGGTTTCCTTTGCTCGCTTTATCGGCCTGGATGAGGAAGTGACTACCCAGAGTAATAAGGTGATCCTAATGAAGGCGCTTGGCTGTCACTCTGACCTGCCTTATTTTGCTTTACTTACTGGCTCATTCCCTCAGTTGATTTCGGTATCACGTGACAGCCTACTTGCGGATGCATCTGAGGAGATATTACCGCAGGGAGTACATATGCGTGTACTTCTTAGTGAAACTCAAGCGCTATTGCCTGATCTAGATACAATTGAAAATGCCTTACGCAATGTTTGTGGCCACATTTAA
>long-mer1261
ACATTGATATGTAAGGAAACTACCTTCAATGAGCTATATCAAC------------------------------------------------------------------------------------------------------------------------------------------------------------------------------------------------------------------------------------------------------------------------------------------------------------------------------------------------------------------------------------------------------------------------------------------------------------------------
>long-mer1262
---------------------------------------------------------------------------------------------------------GGTGGTGGCTGAGGTAATGTCGGGCGTGTCGGTCGAGTCGTTGAAC------------------------------------------------------------------------------------------------------------------------------------------------------------------------------------------------------------------------------------------------------------------------------------------------------------------------------------------------------------
>long-mer1263
---------------------------------------------------------------------------------------------------------------------------------------------------------------------------------------------CGCCTGGAAGGTACCGTTGGTTTCCTTTGCTCGCTTTATCGGC---------------------------------------------------------------------------------------------------------------------------------------------------------------------------------------------------------------------------------------------------------------------------
