# Supplementary material for: Identification of genetic relationships and subspecies signatures in Xylella fastidiosa
Source: BMC Genomics. 2019 Mar 25;20:239. doi: 10.1186/s12864-019-5565-9 (PMC6434890; doi:10.1186/s12864-019-5565-9)
Supplement: Supplementary file 8 — Analysis of (non-)synonymous SNPs in homologs to CDS harboring specific k-mers for selected enriched GOs. (ZIP 549 kb) [file 12864_2019_5565_MOESM8_ESM.zip › Additional-File8/Additional-File8B_Pauca/GO-0000270/NC_002488.839/Clade III assembled to xylefa9a5c Copy.fasta]

>xylefa9a5c
ATGAAAAGTCGCTTTCGTATCCTCGGGGTGTTGTTGACCATGATAGCGGTGCCTGCTTGGGGGGCGGCGCTCTACAAGTGTTTGAATGTTGACGGTATACCGAGTTATGTCAGTAAGCGTGTTGCTGGTGCGACGTGTACGGTTGTGGTTAATCATGTGCATCGTGTTCCATCGTCGG---------------CTGTGGCTGTTCCTGCCGCGGTGCCGGTTTCCGGGGCTGTGAAGGATGCTGTGGTTTCAGCACCCTCGGTTGGTGGTGTTGCATTGATGTCAGCCCCGGTGCGTCCCGCTGTAGCTGGGGGGGGG-AAGCGTTTGGTCAGTGGGCAGGTTTATTCTTATATTCAGGATGGGGTGCGTCATTACAGCAGCTCCGCTCCGAGGCAAACGGCCAGTGTGCATGGGTTGCGCACGATTTCTTATAGTTTCATCGAAACTTGTTATGCCTGTGCGCCGAATCCTGGGGTCAATTTTGGTTCGGTGCCTTTGAATACGTCGGCTTATCATGGCGAAATCGTTTCCGCCGCAGGGCAGTTTGGGGTGGAGGAGGCGTTGGTGCGTGCGATTATTCATGCCGAATCTTCGTATAACCCTCTTTCGTTGAGTAGCGCTGGTGCGCAGGGGTTGATGCAGTTGATGCCAGGGACTGCGCGGCGTTTCGGGGTCACTGATTCCTATGATCCGCTGCAAAATATCCGTGGTGGGGTGCAGTATTTGGCTTGGTTGTTGAAGCGATTTAACGGGAATTTGACACTAGCAGCGGCTGGATATAATGCCGGTGAGGGTGCGGTTGATCGTTACGGCGGTGTGCCACCGTATAGTGAGACGCAGCGTTATGTTGAGCGCGTCAATGTGCTTCTTGGACGGTATCGCGCGGCGTTGATGAGTACACATCAATGA
>xylefa3579
ATGAAAAGTCGCTTCCGTATCGTTGGGGTGTTGTTGACCATGATAGCGGTGCCTGCTTGGGGGGCGGCGCTCTACAAGTGTTTGAATGTTGACGGTATACCGAGTTATGTCAGTAAGCGTGTTGCTGGTGCGACGTGTACGGTTGTGGTTAATCATGTGCATCGTGTTCCATCGCCGG---------------CTGTGGCTGTTCCCGCCGTGGTGCCTGTTTCCGGGGCTGTGAAGGATGCTGTGGTTTCAGCTCCCTCGGTTGGTGGTGCTGCAGTGATGTCAGCGCCGGTGCGTCCCTCTGTAGCTGGAGGGGGG-AAGCGTTTGGTCAGTGGGCAGGTTTATTCTTATATTCAGGATGGGGTGCGTCACTACAGTAGCTCCGTTCCGAGGCAAACGGCCAGTGTGCATGGGTTGCGCACGATTTCTTATAGTTTCATCGAAACTTGTTATGCCTGTGCGCCGAATCCTGGGGTCAATTTTGGTTCGATGCCTTTGAATACGTCTGCTTATCATGGCGAAATCGTTTCCGCCGCAGGGGAGTTTGGGGTGGAGGAGGCGTTGGTGCGTGCGATTATTCATGCCGAATCTTCGTATAACCCTCTTTCGTTGAGTAGCGCTGGTGCGCAGGGGTTGATGCAGTTGATGCCAGGGACTGCGCGGCGTTTCGGGGTCACTGATTCCTATGATCCGCTGCAAAATATCCGTGGTGGGGTGCAGTATTTGGCTTGGTTGTTGAAGCGATTTAACGGGAATTTGACATTAGCAGCGGCTGGATATAATGCCGGTGAGGGTGCGGTTGATCGTTACGGCGGTGTGCCACCGTATAGTGAGACGCAGCGTTATGTTGAGCGCGTCAATGTGCTTCTTGGACGGTACCGTGCGGCGTTGATGAGTACACATCAATGA
>xylefa4626
ATGAAAAGTCGCTTCCGTATCGTTGGGGTGTTGTTGACCATGATAGCGGTGCCTGCTTGGGGGGCGGCGCTCTACAAGTGTTTGAATGTTGACGGTATACCGAGTTATGTCAGTAAGCGTGTTGCTGGTGCGACGTGTACGGTTGTGGTTAATCATGTGCATCGTGTTCCATCGCCGG---------------CTGTGGCTGTTCCCGCCGTGGTGCCTGTTTCCGGGGCTGTGAAGGATGCTGTGGTTTCAGCTCCCTCGGTTGGTGGTGCTGCAGTGATGTCAGCGCCGGTGCGTCCCTCTGTAGCTGGAGGGGGG-AAGCGTTTGGTCAGTGGGCAGGTTTATTCTTATATTCAGGATGGGGTGCGTCACTACAGTAGCTCCGTTCCGAGGCAAACGGCCAGTGTGCATGGGTTGCGCACGATTTCTTATAGTTTCATCGAAACTTGTTATGCCTGTGCGCCGAATCCTGGGGTCAATTTTGGTTCGATGCCTTTGAATACGTCTGCTTATCATGGCGAAATCGTTTCCGCCGCAGGGGAGTTTGGGGTGGAGGAGGCGTTGGTGCGTGCGATTATTCATGCCGAATCTTCGTATAACCCTCTTTCGTTGAGTAGCGCTGGTGCGCAGGGGTTGATGCAGTTGATGCCAGGGACTGCGCGGCGTTTCGGGGTCACTGATTCCTATGATCCGCTGCAAAATATCCGTGGTGGGGTGCAGTATTTGGCTTGGTTGTTGAAGCGATTTAACGGGAATTTGACATTAGCAGCGGCTGGATATAATGCCGGTGAGGGTGCGGTTGATCGTTACGGCGGTGTGCCACCGTATAGTGAGACGCAGCGTTATGTTGAGCGCGTCAATGTGCTTCTTGGACGGTACCGTGCGGCGTTGATGAGTACACATCAATGA
>xylefa7969
ATGAAAAGTCGCTTCCGTATCGTTGGGGTGTTGTTGACCATGATAGCGGTGCCTGCTTGGGGGGCGGCGCTCTACAAGTGTTTGAATGTTGACGGTATACCGAGTTATGTCAGTAAGCGTGTTGCTGGTGCGACGTGTACGGTTGTGGTTAATCATGTGCATCGTGTTCCATCGCCGG---------------CTGTGGCTGTTCCCGCCGTGGTGCCTGTTTCCGGGGCTGTGAAGGATGCTGTGGTTTCAGCTCCCTCGGTTGGTGGTGCTGCAGTGATGTCAGCGCCGGTGCGTCCCTCTGTAGCTGGAGGGGGG-AAGCGTTTGGTCAGTGGGCAGGTTTATTCTTATATTCAGGATGGGGTGCGTCACTACAGTAGCTCCGTTCCGAGGCAAACGGCCAGTGTGCATGGGTTGCGCACGATTTCTTATAGTTTCATCGAAACTTGTTATGCCTGTGCGCCGAATCCTGGGGTCAATTTTGGTTCGATGCCTTTGAATACGTCTGCTTATCATGGCGAAATCGTTTCCGCCGCAGGGGAGTTTGGGGTGGAGGAGGCGTTGGTGCGTGCGATTATTCATGCCGAATCTTCGTATAACCCTCTTTCGTTGAGTAGCGCTGGTGCGCAGGGGTTGATGCAGTTGATGCCAGGGACTGCGCGGCGTTTCGGGGTCACTGATTCCTATGATCCGCTGCAAAATATCCGTGGTGGGGTGCAGTATTTGGCTTGGTTGTTGAAGCGATTTAACGGGAATTTGACATTAGCAGCGGCTGGATATAATGCCGGTGAGGGTGCGGTTGATCGTTACGGCGGTGTGCCACCGTATAGTGAGACGCAGCGTTATGTTGAGCGCGTCAATGTGCTTCTTGGACGGTACCGTGCGGCGTTGATGAGTACACATCAATGA
>xylefa7970
ATGAAAAGTCGCTTCCGTATCGTTGGGGTGTTGTTGACCATGATAGCGGTGCCTGCTTGGGGGGCGGCGCTCTACAAGTGTTTGAATGTTGACGGTATACCGAGTTATGTCAGTAAGCGTGTTGCTGGTGCGACGTGTACGGTTGTGGTTAATCATGTGCATCGTGTTCCATCGCCGG---------------CTGTGGCTGTTCCCGCCGTGGTGCCTGTTTCCGGGGCTGTGAAGGATGCTGTGGTTTCAGCTCCCTCGGTTGGTGGTGCTGCAGTGATGTCAGCGCCGGTGCGTCCCTCTGTAGCTGGAGGGGGG-AAGCGTTTGGTCAGTGGGCAGGTTTATTCTTATATTCAGGATGGGGTGCGTCACTACAGTAGCTCCGTTCCGAGGCAAACGGCCAGTGTGCATGGGTTGCGCACGATTTCTTATAGTTTCATCGAAACTTGTTATGCCTGTGCGCCGAATCCTGGGGTCAATTTTGGTTCGATGCCTTTGAATACGTCTGCTTATCATGGCGAAATCGTTTCCGCCGCAGGGGAGTTTGGGGTGGAGGAGGCGTTGGTGCGTGCGATTATTCATGCCGAATCTTCGTATAACCCTCTTTCGTTGAGTAGCGCTGGTGCGCAGGGGTTGATGCAGTTGATGCCAGGGACTGCGCGGCGTTTCGGGGTCACTGATTCCTATGATCCGCTGCAAAATATCCGTGGTGGGGTGCAGTATTTGGCTTGGTTGTTGAAGCGATTTAACGGGAATTTGACATTAGCAGCGGCTGGATATAATGCCGGTGAGGGTGCGGTTGATCGTTACGGCGGTGTGCCACCGTATAGTGAGACGCAGCGTTATGTTGAGCGCGTCAATGTGCTTCTTGGACGGTACCGTGCGGCGTTGATGAGTACACATCAATGA
>xylefa8071
ATGAAAAGTCGCTTCCGTATCGTTGGGGTGTTGTTGACCATGATAGCGGTGCCTGCTTGGGGGGCGGCGCTCTACAAGTGTTTGAATGTTGACGGTATACCGAGTTATGTCAGTAAGCGTGTTGCTGGTGCGACGTGTACGGTTGTGGTTAATCATGTGCATCGTGTTCCATCGCCGG---------------CTGTGGCTGTTCCCGCCGTGGTGCCTGTTTCCGGGGCTGTGAAGGATGCTGTGGTTTCAGCTCCCTCGGTTGGTGGTGCTGCAGTGATGTCAGCGCCGGTGCGTCCCTCTGTAGCTGGAGGGGGG-AAGCGTTTGGTCAGTGGGCAGGTTTATTCTTATATTCAGGATGGGGTGCGTCACTACAGTAGCTCCGTTCCGAGGCAAACGGCCAGTGTGCATGGGTTGCGCACGATTTCTTATAGTTTCATCGAAACTTGTTATGCCTGTGCGCCGAATCCTGGGGTCAATTTTGGTTCGATGCCTTTGAATACGTCTGCTTATCATGGCGAAATCGTTTCCGCCGCAGGGGAGTTTGGGGTGGAGGAGGCGTTGGTGCGTGCGATTATTCATGCCGAATCTTCGTATAACCCTCTTTCGTTGAGTAGCGCTGGTGCGCAGGGGTTGATGCAGTTGATGCCAGGGACTGCGCGGCGTTTCGGGGTCACTGATTCCTATGATCCGCTGCAAAATATCCGTGGTGGGGTGCAGTATTTGGCTTGGTTGTTGAAGCGATTTAACGGGAATTTGACATTAGCAGCGGCTGGATATAATGCCGGTGAGGGTGCGGTTGATCGTTACGGCGGTGTGCCACCGTATAGTGAGACGCAGCGTTATGTTGAGCGCGTCAATGTGCTTCTTGGACGGTACCGTGCGGCGTTGATGAGTACACATCAATGA
>xylefa8082
ATGAAAAGTCGCTTCCGTATCGTTGGGGTGTTGTTGACCATGATAGCGGTGCCTGCTTGGGGGGCGGCGCTCTACAAGTGTTTGAATGTTGACGGTATACCGAGTTATGTCAGTAAGCGTGTTGCTGGTGCGACGTGTACGGTTGTGGTTAATCATGTGCATCGTGTTCCATCGCCGG---------------CTGTGGCTGTTCCCGCCGTGGTGCCTGTTTCCGGGGCTGTGAAGGATGCTGTGGTTTCAGCTCCCTCGGTTGGTGGTGCTGCAGTGATGTCAGCGCCGGTGCGTCCCTCTGTAGCTGGAGGGGGG-AAGCGTTTGGTCAGTGGGCAGGTTTATTCTTATATTCAGGATGGGGTGCGTCACTACAGTAGCTCCGTTCCGAGGCAAACGGCCAGTGTGCATGGGTTGCGCACGATTTCTTATAGTTTCATCGAAACTTGTTATGCCTGTGCGCCGAATCCTGGGGTCAATTTTGGTTCGATGCCTTTGAATACGTCTGCTTATCATGGCGAAATCGTTTCCGCCGCAGGGGAGTTTGGGGTGGAGGAGGCGTTGGTGCGTGCGATTATTCATGCCGAATCTTCGTATAACCCTCTTTCGTTGAGTAGCGCTGGTGCGCAGGGGTTGATGCAGTTGATGCCAGGGACTGCGCGGCGTTTCGGGGTCACTGATTCCTATGATCCGCTGCAAAATATCCGTGGTGGGGTGCAGTATTTGGCTTGGTTGTTGAAGCGATTTAACGGGAATTTGACATTAGCAGCGGCTGGATATAATGCCGGTGAGGGTGCGGTTGATCGTTACGGCGGTGTGCCACCGTATAGTGAGACGCAGCGTTATGTTGAGCGCGTCAATGTGCTTCTTGGACGGTACCGTGCGGCGTTGATGAGTACACATCAATGA
>xylefaD026
ATGAAAAGTCGCTTCCGTATCGTTGGGGTGTTGTTGACCATGATAGCGGTGCCTGCTTGGGGGGCGGCGCTCTACAAGTGTTTGAATGTTGACGGTATACCGAGTTATGTCAGTAAGCGTGTTGCTGGTGCGACGTGTACGGTTGTGGTTAATCATGTGCATCGTGTTCCATCGCCGG---------------CTGTGGCTGTTCCCGCCGTGGTGCCTGTTTCCGGGGCTGTGAAGGATGCTGTGGTTTCAGCTCCCTCGGTTGGTGGTGCTGCAGTGATGTCAGCGCCGGTGCGTCCCTCTGTAGCTGGAGGGGGG-AAGCGTTTGGTCAGTGGGCAGGTTTATTCTTATATTCAGGATGGGGTGCGTCACTACAGTAGCTCCGTTCCGAGGCAAACGGCCAGTGTGCATGGGTTGCGCACGATTTCTTATAGTTTCATCGAAACTTGTTATGCCTGTGCGCCGAATCCTGGGGTCAATTTTGGTTCGATGCCTTTGAATACGTCTGCTTATCATGGCGAAATCGTTTCCGCCGCAGGGGAGTTTGGGGTGGAGGAGGCGTTGGTGCGTGCGATTATTCATGCCGAATCTTCGTATAACCCTCTTTCGTTGAGTAGCGCTGGTGCGCAGGGGTTGATGCAGTTGATGCCAGGGACTGCGCGGCGTTTCGGGGTCACTGATTCCTATGATCCGCTGCAAAATATCCGTGGTGGGGTGCAGTATTTGGCTTGGTTGTTGAAGCGATTTAACGGGAATTTGACATTAGCAGCGGCTGGATATAATGCCGGTGAGGGTGCGGTTGATCGTTACGGCGGTGTGCCACCGTATAGTGAGACGCAGCGTTATGTTGAGCGCGTCAATGTGCTTCTTGGACGGTACCGTGCGGCGTTGATGAGTACACATCAATGA
>xylefaM23s
ATGAAAAGTCGCTTCCGTATCGTTGGGGTGTTGTTGACCATGATAGCGGTGCCTGCTTGGGGGGCGGCGCTCTACAAGTGTTTGAATGTTGACGGTATACCGAGTTATGTCAGTAAGCGTGTTGCTGGTGCGACGTGTACGGTTGTGGTTAATCATGTGCATCGTGTTCCATCGCCGG---------------CTGTGGCTGTTCCCGCCGTGGTGCCTGTTTCCGGGGCTGTGAAGGATGCTGTGGTTTCAGCTCCCTCGGTTGGTGGTGCTGCAGTGATGTCAGCGCCGGTGCGTCCCTCTGTAGCTGGAGGGGGG-AAGCGTTTGGTCAGTGGGCAGGTTTATTCTTATATTCAGGATGGGGTGCGTCACTACAGTAGCTCCGTTCCGAGGCAAACGGCCAGTGTGCATGGGTTGCGCACGATTTCTTATAGTTTCATCGAAACTTGTTATGCCTGTGCGCCGAATCCTGGGGTCAATTTTGGTTCGATGCCTTTGAATACGTCTGCTTATCATGGCGAAATCGTTTCCGCCGCAGGGGAGTTTGGGGTGGAGGAGGCGTTGGTGCGTGCGATTATTCATGCCGAATCTTCGTATAACCCTCTTTCGTTGAGTAGCGCTGGTGCGCAGGGGTTGATGCAGTTGATGCCAGGGACTGCGCGGCGTTTCGGGGTCACTGATTCCTATGATCCGCTGCAAAATATCCGTGGTGGGGTGCAGTATTTGGCTTGGTTGTTGAAGCGATTTAACGGGAATTTGACATTAGCAGCGGCTGGATATAATGCCGGTGAGGGTGCGGTTGATCGTTACGGCGGTGTGCCACCGTATAGTGAGACGCAGCGTTATGTTGAGCGCGTCAATGTGCTTCTTGGACGGTACCGTGCGGCGTTGATGAGTACACATCAATGA
>xylefaEB92
ATGAAAAGTCGCTTCCGTATCGTTGGGGTGTTGTTGACCATGATAGCGGTGCCTGCTTGGGGGGCGGCGCTCTACAAGTGTTTGAATGTTGACGGTATACCGAGTTATGTCAGTAAGCGTGTTGCTGGTGCGACGTGTACGGTTGTGGTTAATCATGTGCATCGTGTTCCATCGCCGG---------------CTGTGGCTGTTCCCGCCGTGGTGCCTGTTTCCGGGGCTGTGAAGGATGCTGTGGTTTCAGCTCCCTCGGTTGGTGGTGCTGCAGTGATGTCAGCGCCGGTGCGTCCCTCTGTAGCTGGAGGGGGG-AAGCGTTTGGTCAGTGGGCAGGTTTATTCTTATATTCAGGATGGGGTGCGTCACTACAGTAGCTCCGTTCCGAGGCAAACGGCCAGTGTGCATGGGTTGCGCACGATTTCTTATAGTTTCATCGAAACTTGTTATGCCTGTGCGCCGAATCCTGGGGTCAATTTTGGTTCGATGCCTTTGAATACGTCTGCTTATCATGGCGAAATCGTTTCCGCCGCAGGGGAGTTTGGGGTGGAGGAGGCGTTGGTGCGTGCGATTATTCATGCCGAATCTTCGTATAACCCTCTTTCGTTGAGTAGCGCTGGTGCGCAGGGGTTGATGCAGTTGATGCCAGGGACTGCGCGGCGTTTCGGGGTCACTGATTCCTATGATCCGCTGCAAAATATCCGTGGTGGGGTGCAGTATTTGGCTTGGTTGTTGAAGCGATTTAACGGGAATTTGACATTAGCAGCGGCTGGATATAATGCCGGTGAGGGTGCGGTTGATCGTTACGGCGGTGTGCCACCGTATAGTGAGACGCAGCGTTATGTTGAGCGCGTCAATGTGCTTCTTGGACGGTACCGTGCGGCGTTGATGAGTACACATCAATGA
>xylefaGB54
ATGAAAAGTCGCTTCCGTATCGTTGGGGTGTTGTTGACCATGATAGCGGTGCCTGCTTGGGGGGCGGCGCTCTACAAGTGTTTGAATGTTGACGGTATACCGAGTTATGTCAGTAAGCGTGTTGCTGGTGCGACGTGTACGGTTGTGGTTAATCATGTGCATCGTGTTCCATCGCCGG---------------CTGTGGCTGTTCCCGCCGTGGTGCCTGTTTCCGGGGCTGTGAAGGATGCTGTGGTTTCAGCTCCCTCGGTTGGTGGTGCTGCAGTGATGTCAGCGCCGGTGCGTCCCTCTGTAGCTGGAGGGGGG-AAGCGTTTGGTCAGTGGGCAGGTTTATTCTTATATTCAGGATGGGGTGCGTCACTACAGTAGCTCCGTTCCGAGGCAAACGGCCAGTGTGCATGGGTTGCGCACGATTTCTTATAGTTTCATCGAAACTTGTTATGCCTGTGCGCCGAATCCTGGGGTCAATTTTGGTTCGATGCCTTTGAATACGTCTGCTTATCATGGCGAAATCGTTTCCGCCGCAGGGGAGTTTGGGGTGGAGGAGGCGTTGGTGCGTGCGATTATTCATGCCGAATCTTCGTATAACCCTCTTTCGTTGAGTAGCGCTGGTGCGCAGGGGTTGATGCAGTTGATGCCAGGGACTGCGCGGCGTTTCGGGGTCACTGATTCCTATGATCCGCTGCAAAATATCCGTGGTGGGGTGCAGTATTTGGCTTGGTTGTTGAAGCGATTTAACGGGAATTTGACATTAGCAGCGGCTGGATATAATGCCGGTGAGGGTGCGGTTGATCGTTACGGCGGTGTGCCACCGTATAGTGAGACGCAGCGTTATGTTGAGCGCGTCAATGTGCTTCTTGGACGGTACCGTGCGGCGTTGATGAGTACACATCAATGA
>xylefastag
ATGAAAAGTCGCTTCCGTATCGTTGGGGTGTTGTTGACCATGATAGCGGTGCCTGCTTGGGGGGCGGCGCTCTACAAGTGTTTGAATGTTGACGGTATACCGAGTTATGTCAGTAAGCGTGTTGCTGGTGCGACGTGTACGGTTGTGGTTAATCATGTGCATCGTGTTCCATCGCCGG---------------CTGTGGCTGTTCCCGCCGTGGTGCCTGTTTCCGGGGCTGTGAAGGATGCTGTGGTTTCAGCTCCCTCGGTTGGTGGTGCTGCAGTGATGTCAGCGCCGGTGCGTCCCTCTGTAGCTGGAGGGGGG-AAGCGTTTGGTCAGTGGGCAGGTTTATTCTTATATTCAGGATGGGGTGCGTCACTACAGTAGCTCCGTTCCGAGGCAAACGGCCAGTGTGCATGGGTTGCGCACGATTTCTTATAGTTTCATCGAAACTTGTTATGCCTGTGCGCCGAATCCTGGGGTCAATTTTGGTTCGATGCCTTTGAATACGTCTGCTTATCATGGCGAAATCGTTTCCGCCGCAGGGGAGTTTGGGGTGGAGGAGGCGTTGGTGCGTGCGATTATTCATGCCGAATCTTCGTATAACCCTCTTTCGTTGAGTAGCGCTGGTGCGCAGGGGTTGATGCAGTTGATGCCAGGGACTGCGCGGCGTTTCGGGGTCACTGATTCCTATGATCCGCTGCAAAATATCCGTGGTGGGGTGCAGTATTTGGCTTGGTTGTTGAAGCGATTTAACGGGAATTTGACATTAGCAGCGGCTGGATATAATGCCGGTGAGGGTGCGGTTGATCGTTACGGCGGTGTGCCACCGTATAGTGAGACGCAGCGTTATGTTGAGCGCGTCAATGTGCTTCTTGGACGGTACCGTGCGGCGTTGATGAGTACACATCAATGA
>xylefaTem1
ATGAAAAGTCGCTTCCGTATCGTTGGGGTGTTGTTGACCATGATAGCGGTGCCTGCTTGGGGGGCGGCGCTCTACAAGTGTTTGAATGTTGACGGTATACCGAGTTATGTCAGTAAGCGTGTTGCTGGTGCGACGTGTACGGTTGTGGTTAATCATGTGCATCGTGTTCCATCGCCGG---------------CTGTGGCTGTTCCCGCCGTGGTGCCTGTTTCCGGGGCTGTGAAGGATGCTGTGGTTTCAGCTCCCTCGGTTGGTGGTGCTGCAGTGATGTCAGCGCCGGTGCGTCCCTCTGTAGCTGGAGGGGGG-AAGCGTTTGGTCAGTGGGCAGGTTTATTCTTATATTCAGGATGGGGTGCGTCACTACAGTAGCTCCGTTCCGAGGCAAACGGCCAGTGTGCATGGGTTGCGCACGATTTCTTATAGTTTCATCGAAACTTGTTATGCCTGTGCGCCGAATCCTGGGGTCAATTTTGGTTCGATGCCTTTGAATACGTCTGCTTATCATGGCGAAATCGTTTCCGCCGCAGGGGAGTTTGGGGTGGAGGAGGCGTTGGTGCGTGCGATTATTCATGCCGAATCTTCGTATAACCCTCTTTCGTTGAGTAGCGCTGGTGCGCAGGGGTTGATGCAGTTGATGCCAGGGACTGCGCGGCGTTTCGGGGTCACTGATTCCTATGATCCGCTGCAAAATATCCGTGGTGGGGTGCAGTATTTGGCTTGGTTGTTGAAGCGATTTAACGGGAATTTGACATTAGCAGCGGCTGGATATAATGCCGGTGAGGGTGCGGTTGATCGTTACGGCGGTGTGCCACCGTATAGTGAGACGCAGCGTTATGTTGAGCGCGTCAATGTGCTTCTTGGACGGTACCGTGCGGCGTTGATGAGTACACATCAATGA
>xylefa8073
ATGAAAAGTCGCTTCCGTATCGTTGGGGTGTTGTTGACCATGATAGCGGTGCCTGCTTGGGGGGCGGCGCTCTACAAGTGTTTGAATGTTGACGGTATACCGAGTTATGTCAGTAAGCGTGTTGCTGGTGCGACGTGTACGGTTGTGGTTAATCATGTGCATCGTGTTCCATCGCCGG---------------CTGTGGCTGTTCCCGCCGTGGTGCCTGTTTCCGGGGCTGTGAAGGATGCTGTGGTTTCAGCTCCCTCGGTTGGTGGTGCTGCAGTGATGTCAGCGCCGGTGCGTCCCTCTGTAGCTGGAGGGGGG-AAGCGTTTGGTCAGTGGGCAGGTTTATTCTTATATTCAGGATGGGGTGCGTCACTACAGTAGCTCCGTTCCGAGGCAAACGGCCAGTGTGCATGGGTTGCGCACGATTTCTTATAGTTTCATCGAAACTTGTTATGCCTGTGCGCCGAATCCTGGGGTCAATTTTGGTTCGATGCCTTTGAATACGTCTGCTTATCATGGCGAAATCGTTTCCGCCGCAGGGGAGTTTGGGGTGGAGGAGGCGTTGGTGCGTGCGATTATTCATGCCGAATCTTCGTATAACCCTCTTTCGTTGAGTAGCGCTGGTGCGCAGGGGTTGATGCAGTTGATGCCAGGGACTGCGCGGCGTTTCGGGGTCACTGATTCCTATGATCCGCTGCAAAATATCCGTGGTGGGGTGCAGTATTTGGCTTGGTTGTTGAAGCGATTTAACGGGAATTTGACATTAGCAGCGGCTGGATATAATGCCGGTGAGGGTGCGGTTGATCGTTACGGCGGTGTGCCACCGTATAGTGAGACGCAGCGTTATGTTGAGCGCGTCAATGTGCTTCTTGGACGGTACCGTGCGGCGTTGATGAGTACACATCAATGA
>xylefaAnn1
ATGAAAAGTCGCTTCCGTATCGTTGGGGTGTTGTTGACCATGATAGCGGTGCCTGCTTGGGGGGCGGCGCTCTACAAGTGTTTGAATGTTGACGGTATACCGAGTTATGTCAGTAAGCGTGTTGCTGGTGCGACGTGTACGGTTGTGGTTAATCATGTGCATCGTGTTCCATCGCCGG---------------CTGTGGCTGTTCCTGCCGTGGTGCCTGTTTCCGGGGCTGTGAAGGATGCTGTGGTTTCAGCTCCCTCGGTTGGTGGTGCTGCAGTGATGTCAGCGCCGGTGCGTCCCTCTGTAGCTGGAGGGGGG-AAGCGTTTGGTCAGTGGGCAGGTTTATTCTTATATTCAGGATGGGGTGCGTCACTACAGTAGCTCCGCTCCGAGGCAAACGGCCAGTGTGCATGGGTTGCGCACGATTTCTTATAGTTTCATCGAAACTTGTTATGCCTGTGCGCCGAATCCTGGGGTCAATTTTGGTTCGGTGCCTTTGAATACGTCTGCTTATCATGGCGAAATCGTTTCCGCCGCAGGGGAGTTTGGGGTGGAGGAGGCGTTGGTGCGTGCGATTATTCATGCCGAATCTTCGTATAACCCTCTTTCGTTGAGTAGCGCTGGTGCGCAGGGGTTGATGCAGTTGATGCCAGGGACTGCGCGGCGTTTCGGGGTCACTGATTCCTATGATCCGCTGCAAAATATCCGTGGTGGGGTGCAGTATTTGGCTTGGTTGTTGAAGAGATTTAACGGGAATTTGACACTAGCAGCGGCTGGATATAATGCCGGTGAGGGTGCGGTTGATCGTTACGGCGGTGTGCCACCGTATAGTGAGACGCAGCGTTATGTTGAGCGCGTCAATGTGCTTCTTGGACGGTACCGTGCGGCGTTGATGAGTACACATCAATGA
>xylefaco33
ATGAAAAGTCGCTTCCGTATCGTTGGGGTGTTGTTGACCATGATAGCGGTGCCTGCTTGGGGGGCGGCGCTCTACAAGTGTTTGAATGTTGACGGTATACCGAGTTATGTCAGTAAGCGTGTTGCTGGTGCGACGTGTACGGTTGTGGTTAATCATGTGCATCGTGTTCCATCGTCGG---------------CTGTGGCTGTTCCTGCCGCGGTGCCTGTTTCCGGGGCTGTGAAGGATGCTGTGGTTTCAGCTCCCTCGGTTGGTGGTGCTGCAGTGATGTCAGCACCGGTGCGTTCCTCTGTAGCTGGAGGGGGG-AAGCGTTTGGTCAGTGGGCAGGTTTATTCTTATATTCAGGATGGGGTGCGTCACTACAGTAGCTCCGCTCCGAGGCAAACGGCCAGTGTGCATGGGTTGCGCACGATTTCTTATAGTTTCATCGAAACTTGTTATGCCTGTGCGCCGAATCCTGGGGTCAATTTTGGTTCGATGCCTTTGAATACGTCTGCTTATCATGGCGAAATCGTTTCCGCCGCAGGGGAGTTTGGGGTGGAGGAGGCGTTGGTGCGTGCGATTATTCATGCCGAATCTTCGTATAACCCTCTTTCGTTGAGTAGCGCTGGTGCGCAGGGGTTGATGCAGTTGATGCCAGGGACTGCGCGGCGTTTCGGGGTCACTGATTCCTATGATCCGCTGCAAAATATCCGTGGTGGGGTGCAGTATTTGGCTTGGTTGTTGAAGCGATTTAACGGGAATTTGACACTAGCAGCGGCTGGATATAATGCCGGTGAGGGTGCGGTTGATCGTTACGGCGGTGTGCCACCGTATAGTGAGACGCAGCGTTATGTTGAGCGCGTCAATGTGCTTCTTGGACGGTACCGTGCGGCGTTGATGAGTACACATCAATGA
>xylefa4627
ATGAAAAGTCGCTTCCGTATCGTTGGGGTGTTGTTGACCATGATAGCGGTGCCTGCTTGGGGGGCGGCGCTCTACAAGTGTTTGAATGTTGACGGTATACCGAGTTATGTCAGTAAGCGTGTTGCTGGTGCGACGTGTACGGTTGTGGTTAATCATGTGCATCGTGTTCCATCGTCGG---------------CTGTGGCTGTTCCTGCCGCGGTGCCTGTTTCCGGGGCTGTGAAGGATGCTGTGGTTTCAGCTCCCTCGGTTGGTGGTGCTGCAGTGATGTCAGCACCGGTGCGTTCCTCTGTAGCTGGAGGGGGG-AAGCGTTTGGTCAGTGGGCAGGTTTATTCTTATATTCAGGATGGGGTGCGTCACTACAGTAGCTCCGCTCCGAGGCAAACGGCCAGTGTGCATGGGTTGCGCACGATTTCTTATAGTTTCATCGAAACTTGTTATGCCTGTGCGCCGAATCCTGGGGTCAATTTTGGTTCGATGCCTTTGAATACGTCTGCTTATCATGGCGAAATCGTTTCCGCCGCAGGGGAGTTTGGGGTGGAGGAGGCGTTGGTGCGTGCGATTATTCATGCCGAATCTTCGTATAACCCTCTTTCGTTGAGTAGCGCTGGTGCGCAGGGGTTGATGCAGTTGATGCCAGGGACTGCGCGGCGTTTCGGGGTCACTGATTCCTATGATCCGCTGCAAAATATCCGTGGTGGGGTGCAGTATTTGGCTTGGTTGTTGAAGCGATTTAACGGGAATTTGACACTAGCAGCGGCTGGATATAATGCCGGTGAGGGTGCGGTTGATCGTTACGGCGGTGTGCCACCGTATAGTGAGACGCAGCGTTATGTTGAGCGCGTCAATGTGCTTCTTGGACGGTACCGTGCGGCGTTGATGAGTACACATCAATGA
>xylefaMuMD
ATGAAAAGTCGCTTCCGTATCGTTGGGGTGTTGTTGACCATGATAGCGGTGCCTGCTTGGGGGGCGGCGCTCTACAAGTGTTTGAATGTTGACGGTATACCGAGTTATGTCAGTAAGCGTGTTGCTGGTGCGACGTGTACGGTTGTGGTTAATCATGTGCATCGTGTTCCATCGCCGG---------------CTGTGGCTGTTCCTGCCGCGGTGCCTTTTTCCGGGGCTGTGAAGGATGCTGTGGTTTCAGCTCCCTCGGTTGGTGGTGCTGCAGTGATGTCAGCGCCGGTGCGTCCCTCTGTAGCTGGAGGGGGG-AAGCGTTTGGTCAGTGGGCAGGTTTATTCTTATATTCAGGATGGGGTGCGTCACTACAGTAGCTCCGCTCCGAGGCAAACGGCCAGTGTGCATGGGTTGCGCACGATTTCTTATAGTTTCATCGAAACTTGTTATGCCTGTGCGCCGAATCCTGGGGTCAATTTTGGTTCGATGCCTTTGAATACGTCTGCTTATCATGGCGAAATCGTTTCCGCCGCAGGGGAGTTTGGGGTGGAGGAGGCGTTGGTGCGTGCGATTATTCATGCCGAATCTTCGTATAACCCTCTTTCGTTGAGTAGCGCTGGTGCGCAGGGGTTGATGCAGTTGATGCCAGGGACTGCGCGGCGTTTCGGGGTCACTGATTCCTATGATCCGCTGCAAAATATCCGTGGTGGGGTGCAGTATTTGGCTTGGTTGTTGAAGCGATTTAACGGGAATTTGACACTAGCAGCGGCTGGATATAATGCCGGTGAGGGTGCGGTTGATCGTTACGGCGGTGTGCCACCGTATAGTGAGACGCAGCGTTATGTTGAGCGCGTCAATGTGCTTCTTGGACGGTACCGTGCGGCGTTGATGAGTACACATCAATGA
>xylefaMU34
ATGAAAAGTCGCTTCCGTATCGTTGGGGTGTTGTTGACCATGATAGCGGTGCCTGCTTGGGGGGCGGCGCTCTACAAGTGTTTGAATGTTGACGGTATACCGAGTTATGTCAGTAAGCGTGTTGCTGGTGCGACGTGTACGGTTGTGGTTAATCATGTGCATCGTGTTCCATCGCCGG---------------CTGTGGCTGTTCCTGCCGCGGTGCCTTTTTCCGGGGCTGTGAAGGATGCTGTGGTTTCAGCTCCCTCGGTTGGTGGTGCTGCAGTGATGTCAGCGCCGGTGCGTCCCTCTGTAGCTGGAGGGGGG-AAGCGTTTGGTCAGTGGGCAGGTTTATTCTTATATTCAGGATGGGGTGCGTCACTACAGTAGCTCCGCTCCGAGGCAAACGGCCAGTGTGCATGGGTTGCGCACGATTTCTTATAGTTTCATCGAAACTTGTTATGCCTGTGCGCCGAATCCTGGGGTCAATTTTGGTTCGATGCCTTTGAATACGTCTGCTTATCATGGCGAAATCGTTTCCGCCGCAGGGGAGTTTGGGGTGGAGGAGGCGTTGGTGCGTGCGATTATTCATGCCGAATCTTCGTATAACCCTCTTTCGTTGAGTAGCGCTGGTGCGCAGGGGTTGATGCAGTTGATGCCAGGGACTGCGCGGCGTTTCGGGGTCACTGATTCCTATGATCCGCTGCAAAATATCCGTGGTGGGGTGCAGTATTTGGCTTGGTTGTTGAAGCGATTTAACGGGAATTTGACACTAGCAGCGGCTGGATATAATGCCGGTGAGGGTGCGGTTGATCGTTACGGCGGTGTGCCACCGTATAGTGAGACGCAGCGTTATGTTGAGCGCGTCAATGTGCTTCTTGGACGGTACCGTGCGGCGTTGATGAGTACACATCAATGA
>long-mer3732
-----------------------------------------------------------------------------------------------------------------------------------------------------------------------------------------------------GGCTGTTCCTGCCGCGGTGCCGGTTTCCGGGG---------------------------------------------------------------------------------------------------------------------------------------------------------------------------------------------------------------------------------------------------------------------------------------------------------------------------------------------------------------------------------------------------------------------------------------------------------------------------------------------------------------------------------------------------------------------------------------------------------------------------------------------------------------------------------------------------------
>long-mer3733
--------------------------------------------------------------------------------------------------------------------------------------------------------------------------------------------------------------------------------------------------------------------------------------------------------------------------------------------------------------------------------------------------------------------------------------------------------------------------------------------------------------CTTTGAATACGTCGGCTTATCATGGCGAAATCG-----------------------------------------------------------------------------------------------------------------------------------------------------------------------------------------------------------------------------------------------------------------------------------------------------------------------------------------------------------------------------------------------
>long-mer3734
-------------------------------------------------------------------------------------------------------------------------------------------------------------------------------------------------------------------------------------------------------------------------------------------------------------------------------------------------------------------------------------------------------------------------------------------------------------------------------------------------------------------------------------------------------------CAGTTTGGGGTGGAGGAGGCGT-----------------------------------------------------------------------------------------------------------------------------------------------------------------------------------------------------------------------------------------------------------------------------------------------------------------------------------------------------------
>long-mer3735
-----------------------------------------------------------------------------------------------------------------------------------------------------------------------------------------------------------------------------------------------------------------------------------------------------------------------------------------------------------------------------------------------------------------------------------------------------------------------------------------------------------------------------------------------------------------------------------------------------------------------------------------------------------------------------------------------------------------------------------------------------------------------------------------------------------------------------------------------------------------------------------------------TGCTTCTTGGACGGTATCGCGCGGCGTTGATG---------------
