# Supplementary material for: Identification of genetic relationships and subspecies signatures in Xylella fastidiosa
Source: BMC Genomics. 2019 Mar 25;20:239. doi: 10.1186/s12864-019-5565-9 (PMC6434890; doi:10.1186/s12864-019-5565-9)
Supplement: Supplementary file 8 — Analysis of (non-)synonymous SNPs in homologs to CDS harboring specific k-mers for selected enriched GOs. (ZIP 549 kb) [file 12864_2019_5565_MOESM8_ESM.zip › Additional-File8/Additional-File8B_Pauca/GO-0000270/NC_002488.839/Xfm Reads assembled to xylefa9a5c.fasta]

>xylefa9a5c
ATGAAAAGTCGCTTTCGTATCCTCGGGGTGTTGTTGACCATGATAGCGGTGCCTGCTTGGGGGGCGGCGCTCTACAAGTGTTTGAATGTTGACGGTATACCGAGTTATGTCAGTAAGCGTGTTGCTGGTGCGACGTGTACGGTTGTGGTTAATCATGTGCATCGTGTTCCATCGTCGG---------------CTGTGGCTGTTCCTGCCGCGGTGCCGGTTTCCGGGGCTGTGAAGGATGCTGTGGTTTCAGCACCCTCGGTTGGTGGTGTTGCATTGATGTCAGCCCCGGTGCGTCCCGCTGTAGCTGGGGGGGGG-AAGCGTTTGGTCAGTGGGCAGGTTTATTCTTATATTCAGGATGGGGTGCGTCATTACAGCAGCTCCGCTCCGAGGCAAACGGCCAGTGTGCATGGGTTGCGCACGATTTCTTATAGTTTCATCGAAACTTGTTATGCCTGTGCGCCGAATCCTGGGGTCAATTTTGGTTCGGTGCCTTTGAATACGTCGGCTTATCATGGCGAAATCGTTTCCGCCGCAGGGCAGTTTGGGGTGGAGGAGGCGTTGGTGCGTGCGATTATTCATGCCGAATCTTCGTATAACCCTCTTTCGTTGAGTAGCGCTGGTGCGCAGGGGTTGATGCAGTTGATGCCAGGGACTGCGCGGCGTTTCGGGGTCACTGATTCCTATGATCCGCTGCAAAATATCCGTGGTGGGGTGCAGTATTTGGCTTGGTTGTTGAAGCGATTTAACGGGAATTTGACACTAGCAGCGGCTGGATATAATGCCGGTGAGGGTGCGGTTGATCGTTACGGCGGTGTGCCACCGTATAGTGAGACGCAGCGTTATGTTGAGCGCGTCAATGTGCTTCTTGGACGGTATCGCGCGGCGTTGATGAGTACACATCAATGA
>xylefa3571
ATGAAAAGTCGCTTGCGTATCGTTGGGGTGTTGTTGACCATGATAGCGGTGCCTGCTTGGGGGGCGGCGCTCTACAAGTGTTTGAATGTTGACGGTATACCGAGTTATGTCAGTAAGCGTGTTGCTGGTGCGACGTGTACGGTTGTGGTTAATCATGTGTATCGTGTTCCATCGTCGG---------------CTGTGGCTGTTCCTGCTGCGGTGCCGGTTTCCGGGGCTGTGAAGGATGCTGTGGTTTCAGCACCCTCGGTTGGTGGTGCTGCAGTGATGTCAGCGCCGGTGCGTCCCGCTGTAGCTGGGGGGGGG-AAGCGTTTGGTTAGTGGGCAGGTTTATTCTTATATTCAGGATGGGGTGCGTCACTACAGTAGCTCCGCTCCGAGGCAAACGGCCAGTGTGCATGGGTTGCGCACGATTTCTTATAGTTTCATCGAAACTTGTTATGCCTGTGCGCCGAATCCTGGGGTCAATTTTGGTTCGGTGCCTTTGAATACGTCTGCTTATCATGGCGAAATCGTTTCCGCCGCAGGGGAGTTTGGGGTGGAGGAGGCGTTGGTGCGTGCGATTATTCATGCCGAATCTTCGTATAACCCTCTTTCGTTGAGTAGCGCCGGTGCGCAGGGGTTGATGCAGTTGATGCCAGGGACTGCGCGGCGTTTCGGGGTCACTGATTCCTATGATCCGCTGCAAAATATCCGTGGTGGGGTGCAGTATTTGGCTTGGTTGTTGAAGCGATTTAACGGGAATTTGACACTAGCAGCGGCTGGATATAATGCCGGTGAGGGTGCGGTTGATCGTTACGGCGGTGTGCCACCGTATAGTGAGACGCAGCGTTATGTTGAGCGTGTCAATGTGCTTCTTGGACGGTATCGTGCGGCGTTGATGAGTACACATCAATGA
>xylefa4311
ATGAAAAGTCGCTTGCGTATCGTTGGGGTGTTGTTGACCATGATAGCGGTGCCTGCTTGGGGGGCGGCGCTCTACAAGTGTTTGAATGTTGACGGTATACCGAGTTATGTCAGTAAGCGTGTTGCTGGTGCGACGTGTACGGTTGTGGTTAATCATGTGTATCGTGTTCCATCGTCGG---------------CTGTGGCTGTTCCTGCTGCGGTGCCGGTTTCCGGGGCTGTGAAGGATGCTGTGGTTTCAGCACCCTCGGTTGGTGGTGCTGCAGTGATGTCAGCGCCGGTGCGTCCCGCTGTAGCTGGGGGGGGG-AAGCGTTTGGTTAGTGGGCAGGTTTATTCTTATATTCAGGATGGGGTGCGTCACTACAGTAGCTCCGCTCCGAGGCAAACGGCCAGTGTGCATGGGTTGCGCACGATTTCTTATAGTTTCATCGAAACTTGTTATGCCTGTGCGCCGAATCCTGGGGTCAATTTTGGTTCGGTGCCTTTGAATACGTCTGCTTATCATGGCGAAATCGTTTCCGCCGCAGGGGAGTTTGGGGTGGAGGAGGCGTTGGTGCGTGCGATTATTCATGCCGAATCTTCGTATAACCCTCTTTCGTTGAGTAGCGCCGGTGCGCAGGGGTTGATGCAGTTGATGCCAGGGACTGCGCGGCGTTTCGGGGTCACTGATTCCTATGATCCGCTGCAAAATATCCGTGGTGGGGTGCAGTATTTGGCTTGGTTGTTGAAGCGATTTAACGGGAATTTGACACTAGCAGCGGCTGGATATAATGCCGGTGAGGGTGCGGTTGATCGTTACGGCGGTGTGCCACCGTATAGTGAGACGCAGCGTTATGTTGAGCGTGTCAATGTGCTTCTTGGACGGTATCGTGCGGCGTTGATGAGTACACATCAATGA
>xylefa8417
ATGAAAAGTCGCTTGCGTATCGTTGGGGTGTTGTTGACCATGATAGCGGTGCCTGCTTGGGGGGCGGCGCTCTACAAGTGTTTGAATGTTGACGGTATACCGAGTTATGTCAGTAAGCGTGTTGCTGGTGCGACGTGTACGGTTGTGGTTAATCATGTGTATCGTGTTCCATCGTTGG---------------CTGTGGCTGTTCCTGCTGCGGTGCCGGTTTCCGGGGCTGTGAAGGATGCTGTGGTTTCAGCACCCTCGGTTGGTGGTGCTGCAGTGATGTCAGCGCCGGTGCGTCCCGCTGTAGCTGGGGGGGGG-AAGCGTTTGGTTAGTGGGCAGGTTTATTCTTATATTCAGGATGGGGTGCGTCACTACAGTAGCTCCGCTCCGAGGCAAACGGCCAGTGTGCATGGGTTGCGCACGATTTCTTATAGTTTCATCGAAACTTGTTATGCCTGTGCGCCGAATCCTGGGGTCAATTTTGGTTCGGTGCCTTTGAATATGTCTGCTTATCATGGCGAAATCGTTTCCGCCGCAGGGGAGTTTGGGGTGGAGGAGGCGTTGGTGCGTGCGATTATTCATGCCGAATCTTCGTATAACCCTCTTTCGTTGAGTAGCGCCGGTGCGCAGGGGTTGATGCAGTTGATGCCAGGGACTGCGCGGCGTTTCGGGGTCACTGATTCCTATGATCCGCTGCAAAATATCCGTGGTGGGGTGCAGTATTTGGCTTGGTTGTTGAAGCGATTTAACGGGAATTTGACACTAGCAGCGGCTGGATATAATGCCGGTGAGGGTGCGGTTGATCGTTACGGCGGTGTGCCACCGTATAGTGAGACGCAGCGTTATGTTGAGCGTGTCAATGTGCTTCTTGGACGGTATCGTGCGGCGTTGATGAGTACACATCAATGA
>xylefa8416
ATGAAAAGTCGCTTGCGTATCGTTGGGGTGTTGTTGACCATGATAGCGGTGCCTGCTTGGGGGGCGGCGCTCTACAAGTGTTTGAATGTTGACGGTATACCGAGTTATGTCAGTAAGCGTGTTGCTGGTGCGACGTGTACGGTTGTGGTTAATCATGTGTATCGTGTTCCATCGTTGG---------------CTGTGGCTGTTCCTGCTGCGGTGCCGGTTTCCGGGGCTGTGAAGGATGCTGTGGTTTCAGCACCCTCGGTTGGTGGTGCTGCAGTGATGTCAGCGCCGGTGCGTCCCGCTGTAGCTGGGGGGGGG-AAGCGTTTGGTTAGTGGGCAGGTTTATTCTTATATTCAGGATGGGGTGCGTCACTACAGTAGCTCCGCTCCGAGGCAAACGGCCAGTGTGCATGGGTTGCGCACGATTTCTTATAGTTTCATCGAAACTTGTTATGCCTGTGCGCCGAATCCTGGGGTCAATTTTGGTTCGGTGCCTTTGAATACGTCTGCTTATCATGGCGAAATCGTTTCCGCCGCAGGGGAGTTTGGGGTGGAGGAGGCGTTGGTGCGTGCGATTATTCATGCCGAATCTTCGTATAACCCTCTTTCGTTGAGTAGCGCCGGTGCGCAGGGGTTGATGCAGTTGATGCCAGGGACTGCGCGGCGTTTCGGGGTCACTGATTCCTATGATCCGCTGCAAAATATCCGTGGTGGGGTGCAGTATTTGGCTTGGTTGTTGAAGCGATTTAACGGGAATTTGACACTAGCAGCGGCTGGATATAATGCCGGTGAGGGTGCGGTTGATCGTTACGGCGGTGTGCCACCGTATAGTGAGACGCAGCGTTATGTTGAGCGTGTCAATGTGCTTCTTGGACGGTATCGTGCGGCGTTGATGAGTACACATCAATGA
>xylefadixn
ATGAAAAGTCGCTTGCGTATCGTTGGGGTGTTGTTGACCATGATAGCGGTGCCTGCTTGGGGGGCGGCGCTCTACAAGTGTTTGAATGTTGACGGTATACCGAGTTATGTCAGTAAGCGTGTTGCTGGTGCGACGTGTACGGTTGTGGTTAATCATGTGTATCGTGTTCCATCGTTGG---------------CTGTGGCTGTTCCTGCTGCGGTGCCGGTTTCCGGGGCTGTGAAGGATGCTGTGGTTTCAGCACCCTCGGTTGGTGGTGCTGCAGTGATGTCAGCGCCGGTGCGTCCCGCTGTAGCTGGGGGGGGG-AAGCGTTTGGTTAGTGGGCAGGTTTATTCTTATATTCAGGATGGGGTGCGTCACTACAGTAGCTCCGCTCCGAGGCAAACGGCCAGTGTGCATGGGTTGCGCACGATTTCTTATAGTTTCATCGAAACTTGTTATGCCTGTGCGCCGAATCCTGGGGTCAATTTTGGTTCGGTGCCTTTGAATATGTCTGCTTATCATGGCGAAATCGTTTCCGCCGCAGGGGAGTTTGGGGTGGAGGAGGCGTTGGTGCGTGCGATTATTCATGCCGAATCTTCGTATAACCCTCTTTCGTTGAGTAGCGCCGGTGCGCAGGGGTTGATGCAGTTGATGCCAGGGACTGCGCGGCGTTTCGGGGTCACTGATTCCTATGATCCGCTGCAAAATATCCGTGGTGGGGTGCAGTATTTGGCTTGGTTGTTGAAGCGATTTAACGGGAATTTGACACTAGCAGCGGCTGGATATAATGCCGGTGAGGGTGCGGTTGATCGTTACGGCGGTGTGCCACCGTATAGTGAGACGCAGCGTTATGTTGAGCGTGTCAATGTGCTTCTTGGACGGTATCGTGCGGCGTTGATGAGTACACATCAATGA
>xylefaBB01
ATGAAAAGTCGCTTGCGTATCGTTGGGGTGTTGTTGACCATGATAGCGGTGCCTGCTTGGGGGGCGGCGCTCTACAAGTGTTTGAATGTTGACGGTATACCGAGTTATGTCAGTAAGCGTGTTGCTGGTGCGACGTGTACGGTTGTGGTTAATCATGTGTATCGTGTTCCATCGTCGG---------------CTGTGGCTGTTCCTGCTGCGGTGCCGGTTTCCGGGGCTGTGAAGGATGCTGTGGTTTCAGCACCCTCGGTTGGTGGTGCTGCAGTGATGTCAGCGCCGGTGCGTCCCGCTGTAGCTGGGGGGGGG-AAGCGTTTGGTTAGTGGGCAGGTTTATTCTTATATTCAGGATGGGGTGCGTCACTACAGTAGCTCCGCTCCGAGGCAAACGGCCAGTGTGCATGGGTTGCGCACGATTTCTTATAGTTTCATCGAAACTTGTTATGCCTGTGCGCCGAATCCTGGGGTCAATTTTGGTTCGGTGCCTTTGAATACGTCTGCTTATCATGGCGAAATCGTTTCCGCCGCAGGGGAGTTTGGGGTGGAGGAGGCGTTGGTGCGTGCGATTATTCATGCCGAATCTTCGTATAACCCTCTTTCGTTGAGTAGCGCCGGTGCGCAGGGGTTGATGCAGTTGATGCCAGGGACTGCGCGGCGTTTCGGGGTCACTGATTCCTATGATCCGCTGCAAAATATCCGTGGTGGGGTGCAGTATTTGGCTTGGTTGTTGAAGCGATTTAACGGGAATTTGACACTAGCAGCGGCTGGATATAATGCCGGTGAGGGTGCGGTTGATCGTTACGGCGGTGTGCCACCGTATAGTGAGACGCAGCGTTATGTTGAGCGTGTCAATGTGCTTCTTGGACGGTATCGTGCGGCGTTGATGAGTACACATCAATGA
>xylefa8418
ATGAAAAGTCGCTTGCGTATCGTTGGGGTGTTGTTGACCATGATAGCGGTGCCTGCTTGGGGGGCGGCGCTCTACAAGTGTTTGAATGTTGACGGTATACCGAGTTATGTCAGTAAGCGTGTTGCTGGTGCGACGTGTACGGTTGTGGTTAATCATGTGTATCGTGTTCCATCGTTGG---------------CTGTGGCTGTTCCTGCTGCGGTGCCGGTTTCCGGGGCTGTGAAGGATGCTGTGGTTTCAGCACCCTCGGTTGGTGGTGCTGCAGTGATGTCAGCGCCGGTGCGTCCCGCTGTAGCTGGGGGGGGG-AAGCGTTTGGTTAGTGGGCAGGTTTATTCTTATATTCAGGATGGGGTGCGTCACTACAGTAGCTCCGCTCCGAGGCAAACGGCCAGTGTGCATGGGTTGCGCACGATTTCTTATAGTTTCATCGAAACTTGTTATGCCTGTGCGCCGAATCCTGGGGTCAATTTTGGTTCGGTGCCTTTGAATATGTCTGCTTATCATGGCGAAATCGTTTCCGCCGCAGGGGAGTTTGGGGTGGAGGAGGCGTTGGTGCGTGCGATTATTCATGCCGAATCTTCGTATAACCCTCTTTCGTTGAGTAGCGCCGGTGCGCAGGGGTTGATGCAGTTGATGCCAGGGACTGCGCGGCGTTTCGGGGTCACTGATTCCTATGATCCGCTGCAAAATATCCGTGGTGGGGTGCAGTATTTGGCTTGGTTGTTGAAGCGATTTAACGGGAATTTGACACTAGCAGCGGCTGGATATAATGCCGGTGAGGGTGCGGTTGATCGTTACGGCGGTGTGCCACCGTATAGTGAGACGCAGCGTTATGTTGAGCGTGTCAATGTGCTTCTTGGACGGTATCGTGCGGCGTTGATGAGTACACATCAATGA
>xylefaM12s
ATGAAAAGTCGCTTGCGTATCGTTGGGGTGTTGTTGACCATGATAGCGGTGCCTGCTTGGGGGGCGGCGCTCTACAAGTGTTTGAATGTTGACGGTATACCGAGTTATGTCAGTAAGCGTGTTGCTGGTGCGACGTGTACGGTTGTGGTTAATCATGTGTATCGTGTTCCATCGTTGG---------------CTGTGGCTGTTCCTGCTGCGGTGCCGGTTTCCGGGGCTGTGAAGGATGCTGTGGTTTCAGCACCCTCGGTTGGTGGTGCTGCAGTGATGTCAGCGCCGGTGCGTCCCGCTGTAGCTGGGGGGGGG-AAGCGTTTGGTTAGTGGGCAGGTTTATTCTTATATTCAGGATGGGGTGCGTCACTACAGTAGCTCCGCTCCGAGGCAAACGGCCAGTGTGCATGGGTTGCGCACGATTTCTTATAGTTTCATCGAAACTTGTTATGCCTGTGCGCCGAATCCTGGGGTCAATTTTGGTTCGGTGCCTTTGAATACGTCTGCTTATCATGGCGAAATCGTTTCCGCCGCAGGGGAGTTTGGGGTGGAGGAGGCGTTGGTGCGTGCGATTATTCATGCCGAATCTTCGTATAACCCTCTTTCGTTGAGTAGCGCCGGTGCGCAGGGGTTGATGCAGTTGATGCCAGGGACTGCGCGGCGTTTCGGGGTCACTGATTCCTATGATCCGCTGCAAAATATCCGTGGTGGGGTGCAGTATTTGGCTTGGTTGTTGAAGCGATTTAACGGGAATTTGACACTAGCAGCGGCTGGATATAATGCCGGTGAGGGTGCGGTTGATCGTTACGGCGGTGTGCCACCGTATAGTGAGACGCAGCGTTATGTTGAGCGTGTCAATGTGCTTCTTGGACGGTATCGTGCGGCGTTGATGAGTACACATCAATGA
>xylefagrif
ATGAAAAGTCGCTTGCGTATCGTTGGGGTGTTGTTGACCATGATAGCGGTGCCTGCTTGGGGGGCGGCGCTCTACAAGTGTTTGAATGTTGACGGTATACCGAGTTATGTCAGTAAGCGTGTTGCTGGTGCGACGTGTACGGTTGTGGTTAATCATGTGTATCGTGTTCCATCGTTGG---------------CTGTGGCTGTTCCTGCTGCGGTGCCGGTTTCCGGGGCTGTGAAGGATGCTGTGGTTTCAGCACCCTCGGTTGGTGGTGCTGCAGTGATGTCAGCGCCGGTGCGTCCCGCTGTAGCTGGGGGGGG--AAGCGTTTGGTTAGTGGGCAGGTTTATTCTTATATTCAGGATGGGGTGCGTCACTACAGTAGCTCCGCTCCGAGGCAAACGGCCAGTGTGCATGGGTTGCGCACGATTTCTTATAGTTTCATCGAAACTTGTTATGCCTGTGCGCCGAATCCTGGGGTCAATTTTGGTTCGGTGCCTTTGAATACGTCTGCTTATCATGGCGAAATCGTTTCCGCCGCAGGGGAGTTTGGGGTGGAGGAGGCGTTGGTGCGTGCGATTATTCATGCCGAATCTTCGTATAACCCTCTTTCGTTGAGTAGCGCCGGTGCGCAGGGGTTGATGCAGTTGATGCCAGGGACTGCGCGGCGTTTCGGGGTCACTGATTCCTATGATCCGCTGCAAAATATCCGTGGTGGGGTGCAGTATTTGGCTTGGTTGTTGAAGCGATTTAACGGGAATTTGACACTAGCAGCGGCTGGATATAATGCCGGTGAGGGTGCGGTTGATCGTTACGGCGGTGTGCCACCGTATAGTGAGACGCAGCGTTATGTTGAGCGTGTCAATGTGCTTCTTGGACGGTATCGTGCGGCGTTGATGAGTACACATCAATGA
>xylefaSyVa
ATGAAAAGTCGCTTGCGTATCGTTGGGGTGTTGTTGACCATGATAGCGGTGCCTGCTTGGGGGGCGGCGCTCTACAAGTGTTTGAATGTTGACGGTATACCGAGTTATGTCAGTAAGCGTGTTGCTGGTGCGACGTGTACGGTTGTGGTTAATCATGTGTATCGTGTTCCATCGTCGG---------------CTGTGGCTGTTCCTGCTGCGGTGCCGGTTTCCGGGGCTGTGAAGGATGCTGTGGTTTCAGCACCCTCGGTTGGTGGTGCTGCAGTGATGTCAGCGCCGGTGCGTCCCGCTGTAGCTGGGGGGGGG-AAGCGTTTGGTTAGTGGGCAGGTTTATTCTTATATTCAGGATGGGGTGCGTCACTACAGTAGCTCCGCTCCGAGGCAAACGGCCAGTGTGCATGGGTTGCGCACGATTTCTTATAGTTTCATCGAAACTTGTTATGCCTGTGCGCCGAATCCTGGGGTCAATTTTGGTTCGGTGCCTTTGAATACGTCTGCTTATCATGGCGAAATCGTTTCCGCCGCAGGGGAGTTTGGGGTGGAGGAGGCGTTGGTGCGTGCGATTATTCATGCCGAATCTTCGTATAACCCTCTTTCGTTGAGTAGCGCCGGTGCGCAGGGGTTGATGCAGTTGATGCCAGGGACTGCGCGGCGTTTCGGGGTCACTGATTCCTATGATCCGCTGCAAAATATCCGTGGTGGGGTGCAGTATTTGGCTTGGTTGTTGAAGCGATTTAACGGGAATTTGACACTAGCAGCGGCTGGATATAATGCCGGTGAGGGTGCGGTTGATCGTTACGGCGGTGTGCCACCGTATAGTGAGACGCAGCGTTATGTTGAGCGTGTCAATGTGCTTCTTGGACGGTATCGTGCGGCGTTGATGAGTACACATCAATGA
>long-mer3732
-----------------------------------------------------------------------------------------------------------------------------------------------------------------------------------------------------GGCTGTTCCTGCCGCGGTGCCGGTTTCCGGGG---------------------------------------------------------------------------------------------------------------------------------------------------------------------------------------------------------------------------------------------------------------------------------------------------------------------------------------------------------------------------------------------------------------------------------------------------------------------------------------------------------------------------------------------------------------------------------------------------------------------------------------------------------------------------------------------------------
>long-mer3733
--------------------------------------------------------------------------------------------------------------------------------------------------------------------------------------------------------------------------------------------------------------------------------------------------------------------------------------------------------------------------------------------------------------------------------------------------------------------------------------------------------------CTTTGAATACGTCGGCTTATCATGGCGAAATCG-----------------------------------------------------------------------------------------------------------------------------------------------------------------------------------------------------------------------------------------------------------------------------------------------------------------------------------------------------------------------------------------------
>long-mer3734
-------------------------------------------------------------------------------------------------------------------------------------------------------------------------------------------------------------------------------------------------------------------------------------------------------------------------------------------------------------------------------------------------------------------------------------------------------------------------------------------------------------------------------------------------------------CAGTTTGGGGTGGAGGAGGCGT-----------------------------------------------------------------------------------------------------------------------------------------------------------------------------------------------------------------------------------------------------------------------------------------------------------------------------------------------------------
>long-mer3735
-----------------------------------------------------------------------------------------------------------------------------------------------------------------------------------------------------------------------------------------------------------------------------------------------------------------------------------------------------------------------------------------------------------------------------------------------------------------------------------------------------------------------------------------------------------------------------------------------------------------------------------------------------------------------------------------------------------------------------------------------------------------------------------------------------------------------------------------------------------------------------------------------TGCTTCTTGGACGGTATCGCGCGGCGTTGATG---------------
