# Supplementary material for: Identification of genetic relationships and subspecies signatures in Xylella fastidiosa
Source: BMC Genomics. 2019 Mar 25;20:239. doi: 10.1186/s12864-019-5565-9 (PMC6434890; doi:10.1186/s12864-019-5565-9)
Supplement: Supplementary file 8 — Analysis of (non-)synonymous SNPs in homologs to CDS harboring specific k-mers for selected enriched GOs. (ZIP 549 kb) [file 12864_2019_5565_MOESM8_ESM.zip › Additional-File8/Additional-File8B_Pauca/GO-0000270/NC_002488.839/Xfp assembled to xylefa9a5c.fasta]

>xylefa9a5c
ATGAAAAGTCGCTTTCGTATCCTCGGGGTGTTGTTGACCATGATAGCGGTGCCTGCTTGGGGGGCGGCGCTCTACAAGTGTTTGAATGTTGACGGTATACCGAGTTATGTCAGTAAGCGTGTTGCTGGTGCGACGTGTACGGTTGTGGTTAATCATGTGCATCGTGTTCCATCGTCGG---------------CTGTGGCTGTTCCTGCCGCGGTGCCGGTTTCCGGGGCTGTGAAGGATGCTGTGGTTTCAGCACCCTCGGTTGGTGGTGTTGCATTGATGTCAGCCCCGGTGCGTCCCGCTGTAGCTGGGGGGGGG-AAGCGTTTGGTCAGTGGGCAGGTTTATTCTTATATTCAGGATGGGGTGCGTCATTACAGCAGCTCCGCTCCGAGGCAAACGGCCAGTGTGCATGGGTTGCGCACGATTTCTTATAGTTTCATCGAAACTTGTTATGCCTGTGCGCCGAATCCTGGGGTCAATTTTGGTTCGGTGCCTTTGAATACGTCGGCTTATCATGGCGAAATCGTTTCCGCCGCAGGGCAGTTTGGGGTGGAGGAGGCGTTGGTGCGTGCGATTATTCATGCCGAATCTTCGTATAACCCTCTTTCGTTGAGTAGCGCTGGTGCGCAGGGGTTGATGCAGTTGATGCCAGGGACTGCGCGGCGTTTCGGGGTCACTGATTCCTATGATCCGCTGCAAAATATCCGTGGTGGGGTGCAGTATTTGGCTTGGTTGTTGAAGCGATTTAACGGGAATTTGACACTAGCAGCGGCTGGATATAATGCCGGTGAGGGTGCGGTTGATCGTTACGGCGGTGTGCCACCGTATAGTGAGACGCAGCGTTATGTTGAGCGCGTCAATGTGCTTCTTGGACGGTATCGCGCGGCGTTGATGAGTACACATCAATGA
>xylefa1199
ATGAAAAGTCGCTTTCGTATCCTCGGGGTGTTGTTGACCATGATAGCGGTGCCTGCTTGGGGGGCGGCGCTCTACAAGTGTTTGAATGTTGACGGTATACCGAGTTATGTCAGTAAGCGTGTTGCTGGTGCGACGTGTACGGTTGTGGTTAATCATGTGCATCGTGTTCCATCGTCGG---------------CTGTGGCTGTTCCTGCCGCGGTGCCGGTTTCCGGGGCTGTGAAGGATGCTGTGGTTTCAGCACCCTCGGTTGGTGGTGTTGCATTGATGTCAGCCCCGGTGCGTCCCGCTGTAGCTGGGGGGGGG-AAGCGTTTGGTCAGTGGGCAGGTTTATTCTTATATTCAGGATGGGGTGCGTCATTACAGCAGCTCCGCTCCGAGGCAAACGGCCAGTGTGCATGGGTTGCGCACGATTTCTTATAGTTTCATCGAAACTTGTTATGCCTGTGCGCCGAATCCTGGGGTCAATTTTGGTTCGGTGCCTTTGAATACGTCGGCTTATCATGGCGAAATCGTTTCCGCCGCAGGGCAGTTTGGGGTGGAGGAGGCGTTGGTGCGTGCGATTATTCATGCCGAATCTTCGTATAACCCTCTTTCGTTGAGTAGCGCTGGTGCGCAGGGGTTGATGCAGTTGATGCCAGGGACTGCGCGGCGTTTCGGGGTCACTGATTCCTATGATCCGCTGCAAAATATCCGTGGTGGGGTGCAGTATTTGGCTTGGTTGTTGAAGCGATTTAACGGGAATTTGACACTAGCAGCGGCTGGATATAATGCCGGTGAGGGTGCGGTTGATCGTTACGGCGGTGTGCCACCGTATAGTGAGACGCAGCGTTATGTTGAGCGCGTCAATGTGCTTCTTGGACGGTATCGCGCGGCGTTGATGAGTACACATCAATGA
>xylefa3124
ATGAAAAGTCGCTTTCGTATCCTCGGGGTGTTGTTGACCATGATAGCGGTGCCTGCTTGGGGGGCGGCGCTCTACAAGTGTTTGAATGTTGACGGTATACCGAGTTATGTCAGTAAGCGTGTTGCTGGTGCGACGTGTACGGTTGTGGTTAATCATGTGCATCGTGTTCCATCGTCGG---------------CTGTGGCTGTTCCTGCCGCGGTGCCGGTTTCCGGGGCTGTGAAGGATGCTGTGGTTTCAGCACCCTCGGTTGGTGGTGTTGCATTGATGTCAGCCCCGGTGCGTCCCGCTGTAGCTGGGGGGGGG-AAGCGTTTGGTCAGTGGGCAGGTTTATTCTTATATTCAGGATGGGGTGCGTCATTACAGCAGCTCCGCTCCGAGGCAAACGGCCAGTGTGCATGGGTTGCGCACGATTTCTTATAGTTTCATCGAAACTTGTTATGCCTGTGCGCCGAATCCTGGGGTCAATTTTGGTTCGGTGCCTTTGAATACGTCGGCTTATCATGGCGAAATCGTTTCCGCCGCAGGGCAGTTTGGGGTGGAGGAGGCGTTGGTGCGTGCGATTATTCATGCCGAATCTTCGTATAACCCTCTTTCGTTGAGTAGCGCTGGTGCGCAGGGGTTGATGCAGTTGATGCCAGGGACTGCGCGGCGTTTCGGGGTCACTGATTCCTATGATCCGCTGCAAAATATCCGTGGTGGGGTGCAGTATTTGGCTTGGTTGTTGAAGCGATTTAACGGGAATTTGACACTAGCAGCGGCTGGATATAATGCCGGTGAGGGTGCGGTTGATCGTTACGGCGGTGTGCCACCGTATAGTGAGACGCAGCGTTATGTTGAGCGCGTCAATGTGCTTCTTGGACGGTATCGCGCGGCGTTGATGAGTACACATCAATGA
>xylefaco6c
ATGAAAAGTCGCTTTCGTATCCTCGGGGTGTTGTTGACCATGATAGCGGTGCCTGCTTGGGGGGCGGCGCTCTACAAGTGTTTGAATGTTGACGGTATACCGAGTTATGTCAGTAAGCGTGTTGCTGGTGCGACGTGTACGGTTGTGGTTAATCATGTGCATCGTGTTCCATCGTCGG---------------CTGTGGCTGTTCCTGCCGCGGTGCCGGTTTCCGGGGCTGTGAAGGATGCTGTGGTTTCAGCACCCTCGGTTGGTGGTGTTGCATTGATGTCAGCCCCGGTGCGTCCCGCTGTAGCTGGGGGGGGG-AAGCGTTTGGTCAGTGGGCAGGTTTATTCTTATATTCAGGATGGGGTGCGTCATTACAGCAGCTCCGCTCCGAGGCAAACGGCCAGTGTGCATGGGTTGCGCACGATTTCTTATAGTTTCATCGAAACTTGTTATGCCTGTGCGCCGAATCCTGGGGTCAATTTTGGTTCGGTGCCTTTGAATACGTCGGCTTATCATGGCGAAATCGTTTCCGCCGCAGGGCAGTTTGGGGTGGAGGAGGCGTTGGTGCGTGCGATTATTCATGCCGAATCTTCGTATAACCCTCTTTCGTTGAGTAGCGCTGGTGCGCAGGGGTTGATGCAGTTGATGCCAGGGACTGCGCGGCGTTTCGGGGTCACTGATTCCTATGATCCGCTGCAAAATATCCGTGGTGGGGTGCAGTATTTGGCTTGGTTGTTGAAGCGATTTAACGGGAATTTGACACTAGCAGCGGCTGGATATAATGCCGGTGAGGGTGCGGTTGATCGTTACGGCGGTGTGCCACCGTATAGTGAGACGCAGCGTTATGTTGAGCGCGTCAATGTGCTTCTTGGACGGTATCGCGCGGCGTTGATGAGTACACATCAATGA
>xylefaco32
ATGAAAAGTCGCTTTCGTATCCTCGGGGTGTTGTTGACCATGATAGCGGTGCCTGCTTGGGGGGCGGCGCTCTACAAGTGTTTGAATGTTGACGGTATACCGAGTTATGTCAGTAAGCGTGTTGCTGGTGCGACGTGTACGGTTGTGGTTAATCATGTGCATCGTGTTCCATCGTCGG---------------CTGTGGCTGTTCCTGCCGCGGTGCCGGTTTCCGGGGCTGTGAAGGATGCTGTGGTTTCAGCACCCTCGGTTGGTGGTGTTGCATTGATGTCAGCCCCGGTGCGTCCCGCTGTAGCTGGGGGGGGG-AAGCGTTTGGTCAGTGGGCAGGTTTATTCTTATATTCAGGATGGGGTGCGTCATTACAGCAGCTCCGCTCCGAGGCAAACGGCCAGTGTGCATGGGTTGCGCACGATTTCTTATAGTTTCATCGAAACTTGTTATGCCTGTGCGCCGAATCCTGGGGTCAATTTTGGTTCGGTGCCTTTGAATACGTCGGCTTATCATGGCGAAATCGTTTCCGCCGCAGGGCAGTTTGGGGTGGAGGAGGCGTTGGTGCGTGCGATTATTCATGCCGAATCTTCGTATAACCCTCTTTCGTTGAGTAGCGCTGGTGCGCAGGGGTTGATGCAGTTGATGCCAGGGACTGCGCGGCGTTTCGGGGTCACTGATTCCTATGATCCGCTGCAAAATATCCGTGGTGGGGTGCAGTATTTGGCTTGGTTGTTGAAGCGATTTAACGGGAATTTGACACTAGCAGCGGCTGGATATAATGCCGGTGAGGGTGCGGTTGATCGTTACGGCGGTGTGCCACCGTATAGTGAGACGCAGCGTTATGTTGAGCGCGTCAATGTGCTTCTTGGACGGTATCGCGCGGCGTTGATGAGTACACATCAATGA
>xylefaCOF4
ATGAAAAGTCGCTTTCGTATCCTCGGGGTGTTGTTGACCATGATAGCGGTGCCTGCTTGGGGGGCGGCGCTCTACAAGTGTTTGAATGTTGACGGTATACCGAGTTATGTCAGTAAGCGTGTTGCTGGTGCGACGTGTACGGTTGTGGTTAATCATGTGCATCGTGTTCCATCGTCGG---------------CTGTGGCTGTTCCTGCCGCGGTGCCGGTTTCCGGGGCTGTGAAGGATGCTGTGGTTTCAGCACCCTCGGTTGGTGGTGTTGCATTGATGTCAGCCCCGGTGCGTCCCGCTGTAGCTGGGGGGGGG-AAGCGTTTGGTCAGTGGGCAGGTTTATTCTTATATTCAGGATGGGGTGCGTCATTACAGCAGCTCCGCTCCGAGGCAAACGGCCAGTGTGCATGGGTTGCGCACGATTTCTTATAGTTTCATCGAAACTTGTTATGCCTGTGCGCCGAATCCTGGGGTCAATTTTGGTTCGGTGCCTTTGAATACGTCGGCTTATCATGGCGAAATCGTTTCCGCCGCAGGGCAGTTTGGGGTGGAGGAGGCGTTGGTGCGTGCGATTATTCATGCCGAATCTTCGTATAACCCTCTTTCGTTGAGTAGCGCTGGTGCGCAGGGGTTGATGCAGTTGATGCCAGGGACTGCGCGGCGTTTCGGGGTCACTGATTCCTATGATCCGCTGCAAAATATCCGTGGTGGGGTGCAGTATTTGGCTTGGTTGTTGAAGCGATTTAACGGGAATTTGACACTAGCAGCGGCTGGATATAATGCCGGTGAGGGTGCGGTTGATCGTTACGGCGGTGTGCCACCGTATAGTGAGACGCAGCGTTATGTTGAGCGCGTCAATGTGCTTCTTGGACGGTATCGCGCGGCGTTGATGAGTACACATCAATGA
>xylefaCOF7
ATGAAAAGTCGCTTTCGTATCCTCGGGGTGTTGTTGACCATGATAGCGGTGCCTGCTTGGGGGGCGGCGCTCTACAAGTGTTTGAATGTTGACGGTATACCGAGTTATGTCAGTAAGCGTGTTGCTGGTGCGACGTGTACGGTTGTGGTTAATCATGTGCATCGTGTTCCATCGTCGG---------------CTGTGGCTGTTCCTGCCGCGGTGCCGGTTTCCGGGGCTGTGAAGGATGCTGTGGTTTCAGCACCCTCGGTTGGTGGTGTTGCAGTGATGTCAGCCCCGGTGCGTCCCGCTGTAGCTGGGGGGGGG-GAGCGTTTGGTCAGTGGGCAGGTTTATTCTTATATTCAGGATGGGGTGCGTCATTACAGCAGCTCCGCTCCGAGGCAAACGGCCAGTGTGCATGGGTTGCGCACGATTTCTTATAGTTTCATCGAAACTTGTTATGCCTGTGCGCCGAATCCTGGGGTCAATTTTGGTTCGGTGCCTTTGAATACGTCGGCTTATCATGGCGAAATCGTTTCCGCCGCAGGGCAGTTTGGGGTGGAGGAGGCGTTGGTGCGTGCGATTATTCATGCCGAATCTTCGTATAACCCTCTTTCGTTGAGTAGCGCTGGTGCGCAGGGGTTGATGCAGTTGATGCCAGGGACTGCGCGGCGTTTCGGGGTCACTGATTCCTATGATCCGCTGCAAAATATCCGTGGTGGGGTGCAGTATTTGGCTTGGTTGTTGAAGCGATTTAACGGGAATTTGACACTAGCAGCGGCTGGATATAATGCCGGTGAGGGTGCGGTTGATCGTTACGGCGGTGTGCCACCGTATAGTGAGACGCAGCGTTATGTTGAGCGCGTCAATGTGCTTCTTGGACGGTATCGCGCGGCGTTGATGAGTACACATCAATGA
>xylefaCVC1
ATGAAAAGTCGCTTTCGTATCCTCGGGGTGTTGTTGACCATGATAGCGGTGCCTGCTTGGGGGGCGGCGCTCTACAAGTGTTTGAATGTTGACGGTATACCGAGTTATGTCAGTAAGCGTGTTGCTGGTGCGACGTGTACGGTTGTGGTTAATCATGTGCATCGTGTTCCATCGTCGG---------------CTGTGGCTGTTCCTGCCGCGGTGCCGGTTTCCGGGGCTGTGAAGGATGCTGTGGTTTCAGCACCCTCGGTTGGTGGTGTTGCATTGATGTCAGCCCCGGTGCGTCCCGCTGTAGCTGGGGGGGGG-AAGCGTTTGGTCAGTGGGCAGGTTTATTCTTATATTCAGGATGGGGTGCGTCATTACAGCAGCTCCGCTCCGAGGCAAACGGCCAGTGTGCATGGGTTGCGCACGATTTCTTATAGTTTCATCGAAACTTGTTATGCCTGTGCGCCGAATCCTGGGGTCAATTTTGGTTCGGTGCCTTTGAATACGTCGGCTTATCATGGCGAAATCGTTTCCGCCGCAGGGCAGTTTGGGGTGGAGGAGGCGTTGGTGCGTGCGATTATTCATGCCGAATCTTCGTATAACCCTCTTTCGTTGAGTAGCGCTGGTGCGCAGGGGTTGATGCAGTTGATGCCAGGGACTGCGCGGCGTTTCGGGGTCACTGATTCCTATGATCCGCTGCAAAATATCCGTGGTGGGGTGCAGTATTTGGCTTGGTTGTTGAAGCGATTTAACGGGAATTTGACACTAGCAGCGGCTGGATATAATGCCGGTGAGGGTGCGGTTGATCGTTACGGCGGTGTGCCACCGTATAGTGAGACGCAGCGTTATGTTGAGCGCGTCAATGTGCTTCTTGGACGGTATCGCGCGGCGTTGATGAGTACACATCAATGA
>xylefaCVC6
ATGAAAAGTCGCTTTCGTATCCTCGGGGTGTTGTTGACCATGATAGCGGTGCCTGCTTGGGGGGCGGCGCTCTACAAGTGTTTGAATGTTGACGGTATACCGAGTTATGTCAGTAAGCGTGTTGCTGGTGCGACGTGTACGGTTGTGGTTAATCATGTGCATCGTGTTCCATCGTCGG---------------CTGTGGCTGTTCCTGCCGCGGTGCCGGTTTCCGGGGCTGTGAAGGATGCTGTGGTTTCAGCACCCTCGGTTGGTGGTGTTGCATTGATGTCAGCCCCGGTGCGTCCCGCTGTAGCTGGGGGGGGG-AAGCGTTTGGTCAGTGGGCAGGTTTATTCTTATATTCAGGATGGGGTGCGTCATTACAGCAGCTCCGCTCCGAGGCAAACGGCCAGTGTGCATGGGTTGCGCACGATTTCTTATAGTTTCATCGAAACTTGTTATGCCTGTGCGCCGAATCCTGGGGTCAATTTTGGTTCGGTGCCTTTGAATACGTCGGCTTATCATGGCGAAATCGTTTCCGCCGCAGGGCAGTTTGGGGTGGAGGAGGCGTTGGTGCGTGCGATTATTCATGCCGAATCTTCGTATAACCCTCTTTCGTTGAGTAGCGCTGGTGCGCAGGGGTTGATGCAGTTGATGCCAGGGACTGCGCGGCGTTTCGGGGTCACTGATTCCTATGATCCGCTGCAAAATATCCGTGGTGGGGTGCAGTATTTGGCTTGGTTGTTGAAGCGATTTAACGGGAATTTGACACTAGCAGCGGCTGGATATAATGCCGGTGAGGGTGCGGTTGATCGTTACGGCGGTGTGCCACCGTATAGTGAGACGCAGCGTTATGTTGAGCGCGTCAATGTGCTTCTTGGACGGTATCGCGCGGCGTTGATGAGTACACATCAATGA
>xylefa8072
ATGAAAAGTCGCTTTCGTATCCTCGGGGTGTTGTTGACCATGATAGCGGTGCCTGCTTGGGGGGCGGCGCTCTACAAGTGTTTGAATGTTGACGGTATACCGAGTTATGTCAGTAAGCGTGTTGCTGGTGCGACGTGTACGGTTGTGGTTAATCATGTGCATCGTGTTCCATCGTCGG---------------CTGTGGCTGTTCCTGCCGCGGTGCCGGTTTCCGGGGCTGTGAAGGATGCTGTGGTTTCAGCACCCTCGGTTGGTGGTGTTGCAGTGATGTCAGCCCCGGTGCGTCCCGCTGTAGCTGGGGGGGGG-GAGCGTTTGGTCAGTGGGCAGGTTTATTCTTATATTCAGGATGGGGTGCGTCATTACAGCAGCTCCGCTCCGAGGCAAACGGCCAGTGTGCATGGGTTGCGCACGATTTCTTATAGTTTCATCGAAACTTGTTATGCCTGTGCGCCGAATCCTGGGGTCAATTTTGGTTCGGTGCCTTTGAATACGTCGGCTTATCATGGCGAAATCGTTTCCGCCGCAGGGCAGTTTGGGGTGGAGGAGGCGTTGGTGCGTGCGATTATTCATGCCGAATCTTCGTATAACCCTCTTTCGTTGAGTAGCGCTGGTGCGCAGGGGTTGATGCAGTTGATGCCAGGGACTGCGCGGCGTTTCGGGGTCACTGATTCCTATGATCCGCTGCAAAATATCCGTGGTGGGGTGCAGTATTTGGCTTGGTTGTTGAAGCGATTTAACGGGAATTTGACACTAGCAGCGGCTGGATATAATGCCGGTGAGGGTGCGGTTGATCGTTACGGCGGTGTGCCACCGTATAGTGAGACGCAGCGTTATGTTGAGCGCGTCAATGTGCTTCTTGGACGGTATCGCGCGGCGTTGATGAGTACACATCAATGA
>xylefacodi
ATGAAAAGTCGCTTTCGTATCCTCGGGGTGTTGTTGACCATGATAGCGGTGCCTGCTTGGGGGGCGGCGCTCTACAAGTGTTTGAATGTTGACGGTATACCGAGTTATGTCAGTAAGCGTGTTGCTGGTGCGACGTGTACGGTTGTGGTTAATCATGTGCATCGTGTTCCATCGTCGG---------------CTGTGGCTGTTCCTGCCGCGGTGCCGGTTTCCGGGGCTGTGAAGGATGCTGTGGTTTCAGCACCCTCGGTTGGTGGTGTTGCAGTGATGTCAGCCCCGGTGCGTCCCGCTGTAGCTGGGGGGGGG-GAGCGTTTGGTCAGTGGGCAGGTTTATTCTTATATTCAGGATGGGGTGCGTCATTACAGCAGCTCCGCTCCGAGGCAAACGGCCAGTGTGCATGGGTTGCGCACGATTTCTTATAGTTTCATCGAAACTTGTTATGCCTGTGCGCCGAATCCTGGGGTCAATTTTGGTTCGGTGCCTTTGAATACGTCGGCTTATCATGGCGAAATCGTTTCCGCCGCAGGGCAGTTTGGGGTGGAGGAGGCGTTGGTGCGTGCGATTATTCATGCCGAATCTTCGTATAACCCTCTTTCGTTGAGTAGCGCTGGTGCGCAGGGGTTGATGCAGTTGATGCCAGGGACTGCGCGGCGTTTCGGGGTCACTGATTCCTATGATCCGCTGCAAAATATCCGTGGTGGGGTGCAGTATTTGGCTTGGTTGTTGAAGCGATTTAACGGGAATTTGACACTAGCAGCGGCTGGATATAATGCCGGTGAGGGTGCGGTTGATCGTTACGGCGGTGTGCCACCGTATAGTGAGACGCAGCGTTATGTTGAGCGCGTCAATGTGCTTCTTGGACGGTATCGCGCGGCGTTGATGAGTACACATCAATGA
>xylefaJa12
ATGAAAAGTCGCTTTCGTATCCTCGGGGTGTTGTTGACCATGATAGCGGTGCCTGCTTGGGGGGCGGCGCTCTACAAGTGTTTGAATGTTGACGGTATACCGAGTTATGTCAGTAAGCGTGTTGCTGGTGCGACGTGTACGGTTGTGGTTAATCATGTGCATCGTGTTCCATCGTCGG---------------CTGTGGCTGTTCCTGCCGCGGTGCCGGTTTCCGGGGCTGTGAAGGATGCTGTGGTTTCAGCACCCTCGGTTGGTGGTGTTGCATTGATGTCAGCCCCGGTGCGTCCCGCTGTAGCTGGGGGGGG--AAGCGTTTGGTCAGTGGGCAGGTTTATTCTTATATTCAGGATGGGGTGCGTCATTACAGCAGCTCCGCTCCGAGGCAAACGGCCAGTGTGCATGGGTTGCGCACGATTTCTTATAGTTTCATCGAAACTTGTTATGCCTGTGCGCCGAATCCTGGGGTCAATTTTGGTTCGGTGCCTTTGAATACGTCGGCTTATCATGGCGAAATCGTTTCCGCCGCAGGGCAGTTTGGGGTGGAGGAGGCGTTGGTGCGTGCGATTATTCATGCCGAATCTTCGTATAACCCTCTTTCGTTGAGTAGCGCTGGTGCGCAGGGGTTGATGCAGTTGATGCCAGGGACTGCGCGGCGTTTCGGGGTCACTGATTCCTATGATCCGCTGCAAAATATCCGTGGTGGGGTGCAGTATTTGGCTTGGTTGTTGAAGCGATTTAACGGGAATTTGACACTAGCAGCGGCTGGATATAATGCCGGTGAGGGTGCGGTTGATCGTTACGGCGGTGTGCCACCGTATAGTGAGACGCAGCGTTATGTTGAGCGCGTCAATGTGCTTCTTGGACGGTATCGCGCGGCGTTGATGAGTACACATCAATGA
>xylefaOLS8
ATGAAAAGTCGCTTTCGTATCCTCGGGGTGTTGTTGACCATGATAGCGGTGCCTGCTTGGGGGGCGGCGCTCTACAAGTGTTTGAATGTTGACGGTATACCGAGTTATGTCAGTAAGCGTGTTGCTGGTGCGACGTGTACGGTTGTGGTTAATCATGTGCATCGTGTTCCATCGTCGG---------------CTGTGGCTGTTCCTGCCGCGGTGCCGGTTTCCGGGGCTGTGAAGGATGCTGTGGTTTCAGCACCCTCGGTTGGTGGTGTTGCAGTGATGTCAGCCCCGGTGCGTCCCGCTGTAGCTGGGGGGGGG-GAGCGTTTGGTCAGTGGGCAGGTTTATTCTTATATTCAGGATGGGGTGCGTCATTACAGCAGCTCCGCTCCGAGGCAAACGGCCAGTGTGCATGGGTTGCGCACGATTTCTTATAGTTTCATCGAAACTTGTTATGCCTGTGCGCCGAATCCTGGGGTCAATTTTGGTTCGGTGCCTTTGAATACGTCGGCTTATCATGGCGAAATCGTTTCCGCCGCAGGGCAGTTTGGGGTGGAGGAGGCGTTGGTGCGTGCGATTATTCATGCCGAATCTTCGTATAACCCTCTTTCGTTGAGTAGCGCTGGTGCGCAGGGGTTGATGCAGTTGATGCCAGGGACTGCGCGGCGTTTCGGGGTCACTGATTCCTATGATCCGCTGCAAAATATCCGTGGTGGGGTGCAGTATTTGGCTTGGTTGTTGAAGCGATTTAACGGGAATTTGACACTAGCAGCGGCTGGATATAATGCCGGTGAGGGTGCGGTTGATCGTTACGGCGGTGTGCCACCGTATAGTGAGACGCAGCGTTATGTTGAGCGCGTCAATGTGCTTCTTGGACGGTATCGCGCGGCGTTGATGAGTACACATCAATGA
>xylefaPr8x
ATGAAAAGTCGCTTTCGTATCCTCGGGGTGTTGTTGACCATGATAGCGGTGCCTGCTTGGGGGGCGGCGCTCTACAAGTGTTTGAATGTTGACGGTATACCGAGTTATGTCAGTAAGCGTGTTGCTGGTGCGACGTGTACGGTTGTGGTTAATCATGTGCATCGTGTTCCATCGTCGG---------------CTGTGGCTGTTCCTGCCGCGGTGCCGGTTTCCGGGGCTGTGAAGGATGCTGTGGTTTCAGCACCCTCGGTTGGTGGTGTTGCATTGATGTCAGCCCCGGTGCGTCCCGCTGTAGCTGGGGGGGGG-AAGCGTTTGGTCAGTGGGCAGGTTTATTCTTATATTCAGGATGGGGTGCGTCATTACAGCAGCTCCGCTCCGAGGCAAACGGCCAGTGTGCATGGGTTGCGCACGATTTCTTATAGTTTCATCGAAACTTGTTATGCCTGTGCGCCGAATCCTGGGGTCAATTTTGGTTCGGTGCCTTTGAATACGTCGGCTTATCATGGCGAAATCGTTTCCGCCGCAGGGCAGTTTGGGGTGGAGGAGGCGTTGGTGCGTGCGATTATTCATGCCGAATCTTCGTATAACCCTCTTTCGTTGAGTAGCGCTGGTGCGCAGGGGTTGATGCAGTTGATGCCAGGGACTGCGCGGCGTTTCGGGGTCACTGATTCCTATGATCCGCTGCAAAATATCCGTGGTGGGGTGCAGTATTTGGCTTGGTTGTTGAAGCGATTTAACGGGAATTTGACACTAGCAGCGGCTGGATATAATGCCGGTGAGGGTGCGGTTGATCGTTACGGCGGTGTGCCACCGTATAGTGAGACGCAGCGTTATGTTGAGCGCGTCAATGTGCTTCTTGGACGGTATCGCGCGGCGTTGATGAGTACACATCAATGA
>xylefaU24D
ATGAAAAGTCGCTTTCGTATCCTCGGGGTGTTGTTGACCATGATAGCGGTGCCTGCTTGGGGGGCGGCGCTCTACAAGTGTTTGAATGTTGACGGTATACCGAGTTATGTCAGTAAGCGTGTTGCTGGTGCGACGTGTACGGTTGTGGTTAATCATGTGCATCGTGTTCCATCGTCGG---------------CTGTGGCTGTTCCTGCCGCGGTGCCGGTTTCCGGGGCTGTGAAGGATGCTGTGGTTTCAGCACCCTCGGTTGGTGGTGTTGCATTGATGTCAGCCCCGGTGCGTCCCGCTGTAGCTGGGGGGGGG-AAGCGTTTGGTCAGTGGGCAGGTTTATTCTTATATTCAGGATGGGGTGCGTCATTACAGCAGCTCCGCTCCGAGGCAAACGGCCAGTGTGCATGGGTTGCGCACGATTTCTTATAGTTTCATCGAAACTTGTTATGCCTGTGCGCCGAATCCTGGGGTCAATTTTGGTTCGGTGCCTTTGAATACGTCGGCTTATCATGGCGAAATCGTTTCCGCCGCAGGGCAGTTTGGGGTGGAGGAGGCGTTGGTGCGTGCGATTATTCATGCCGAATCTTCGTATAACCCTCTTTCGTTGAGTAGCGCTGGTGCGCAGGGGTTGATGCAGTTGATGCCAGGGACTGCGCGGCGTTTCGGGGTCACTGATTCCTATGATCCGCTGCAAAATATCCGTGGTGGGGTGCAGTATTTGGCTTGGTTGTTGAAGCGATTTAACGGGAATTTGACACTAGCAGCGGCTGGATATAATGCCGGTGAGGGTGCGGTTGATCGTTACGGCGGTGTGCCACCGTATAGTGAGACGCAGCGTTATGTTGAGCGCGTCAATGTGCTTCTTGGACGGTATCGCGCGGCGTTGATGAGTACACATCAATGA
>xylefaHib4
ATGAAAAGTCGCTTTCGTATCCTCGGGGTGTTGTTGACCATGATAGCGGTGCCTGCTTGGGGGGCGGCGCTCTACAAGTGTTTGAATGTTGACGGTATACCGAGTTATGTCAGTAAGCGTGTTGCTGGTGCGACGTGTACGGTTGTGGTTAATCATGTGCATCGTGTTCCATCGTCGG---------------CTGTGGCTGTTCCTGCCGCGGTGCCGGTTTCCGGGGCTGTGAAGGATGCTGTGGTTTCAGCACCCTCGGTTGGTGGTGTTGCAGTGATGTCAGCCCCGGTGCGTCCCGCTGTAGCTGGGGGGGGGGAAGCGTTTGGTCAGTGGGCAGGTTTATTCTTATATTCAGGATGGGGTGCGTCATTACAGCAGCTCCGCTCCGAGGCAAACGGCCAGTGTGCATGGGTTGCGCACGATTTCTTATAGTTTCATCGAAACTTGTTATGCCTGTGCGCCGAATCCTGGGGTCAATTTTGGTTCGGTGCCTTTGAATACGTCGGCTTATCATGGCGAAATCGTTTCCGCCGCAGGGCAGTTTGGGGTGGAGGAGGCGTTGGTGCGTGCGATTATTCATGCCGAATCTTCGTATAACCCTCTTTCGTTGAGTAGCGCTGGTGCGCAGGGGTTGATGCAGTTGATGCCAGGGACTGCGCGGCGTTTCGGGGTCACTGATTCCTATGATCCGCTGCAAAATATCCGTGGTGGGGTGCAGTATTTGGCTTGGTTGTTGAAGCGATTTAACGGGAATTTGACACTAGCAGCGGCTGGATATAATGCCGGTGAGGGTGCGGTTGATCGTTACGGCGGTGTGCCACCGTATAGTGAGACGCAGCGTTATGTTGAGCGCGTCAATGTGCTTCTTGGACGGTATCGCGCGGCGTTGATGAGTACACATCAATGA
>xylefaOLS9
ATGAAAAGTCGCTTTCGTATCCTCGGGGTGTTGTTGACCATGATAGCGGTGCCTGCTTGGGGGGCGGCGCTCTACAAGTGTTTGAATGTTGACGGTATACCGAGTTATGTCAGTAAGCGTGTTGCTGGTGCGACGTGTACGGTTGTGGTTAATCATGTGCATCGTGTTCCATCGTCGG---------------CTGTGGCTGTTCCTGCCGCGGTGCCGGTTTCCGGGGCTGTGAAGGATGCTGTGGTTTCAGCACCCTCGGTTGGTGGTGTTGCAGTGATGTCAGCCCCGGTGCGTCCCGCTGTAGCTGGGGGGGGG-GAGCGTTTGGTCAGTGGGCAGGTTTATTCTTATATTCAGGATGGGGTGCGTCATTACAGCAGCTCCGCTCCGAGGCAAACGGCCAGTGTGCATGGGTTGCGCACGATTTCTTATAGTTTCATCGAAACTTGTTATGCCTGTGCGCCGAATCCTGGGGTCAATTTTGGTTCGGTGCCTTTGAATACGTCGGCTTATCATGGCGAAATCGTTTCCGCCGCAGGGCAGTTTGGGGTGGAGGAGGCGTTGGTGCGTGCGATTATTCATGCCGAATCTTCGTATAACCCTCTTTCGTTGAGTAGCGCTGGTGCGCAGGGGTTGATGCAGTTGATGCCAGGGACTGCGCGGCGTTTCGGGGTCACTGATTCCTATGATCCGCTGCAAAATATCCGTGGTGGGGTGCAGTATTTGGCTTGGTTGTTGAAGCGATTTAACGGGAATTTGACACTAGCAGCGGCTGGATATAATGCCGGTGAGGGTGCGGTTGATCGTTACGGCGGTGTGCCACCGTATAGTGAGACGCAGCGTTATGTTGAGCGCGTCAATGTGCTTCTTGGACGGTATCGCGCGGCGTTGATGAGTACACATCAATGA
>xylefasFb7
ATGAAAAGTCGCTTCCGTATCGTTGGGGTGTTGTTGACCATGATAGCGGTGCCTGCTTGGGCGGCGGCGCTCTACAAGTGTTTGAATGTTGACGGTATACCGAGTTATGTCAGTAAGCGTGTTGCTGGTGCGACGTGTACTGTTGTGGTTAATCATGTGCATCGTGTTCCATCGGCAGTTCAGCCGACGCTCGCTGCGGCTGTTCCTGCCGCGGTGCCGGTTTCCGGGGGGG-GGAGGATGCTGTGGTATCAGCACCCTCGGTGGGCGGTGCTGCCGTGATGTCAGCGCCGGTGCGTCCCGCCGTGGCTGGGGGGGGA-AAGCGTTTGGTCAGTGGGCAGGTTTATTCTTATATTCAGGATGGGGTGCGTCACTACAGTAGTTCCGCTCCGAGGCAAACGGCCAGTGTGCATGGGTTGCGCACGATTTCTTATAGTTTCATCGAAACGTGTTATGCCTGTGCGCCGAATCCTGGGGTCAATTTTGGTGCGGTGTCTTTGAATACGTCGGCTTATCATGGCGAAATCGCTTCCGTTGCAGGTCAGTTTGGGGTGGAGGAGGCGTTGGTGCGTGCGATTATTCATGCCGAATCTTCGTATAACCCTCTTTCGTTGAGTAGCGCCGGTGCGCAGGGGTTGATGCAGTTGATGCCAGAGACTGCGCGGCGTTTCGGGGTCACTGATTCTTATGATCCGCTACAAAATATCCGTGGCGGGGTGCAGTATTTGGCTTGGTTGTTGAAGCGCTTTAACGGGAATTTGACGCTGGTAGCGGCTGGATATAATGCCGGTGAGGGTGCGGTTGATCGTTATGGCGGTGTGCCGCCGTATAGTGAGACGCAGCGTTATGTTGAGCGCGTCAATATGCTTCTTGGACGGTATCGCGCGGCGTTGATGGGTACACATCAATGA
>long-mer3732
-----------------------------------------------------------------------------------------------------------------------------------------------------------------------------------------------------GGCTGTTCCTGCCGCGGTGCCGGTTTCCGGGG---------------------------------------------------------------------------------------------------------------------------------------------------------------------------------------------------------------------------------------------------------------------------------------------------------------------------------------------------------------------------------------------------------------------------------------------------------------------------------------------------------------------------------------------------------------------------------------------------------------------------------------------------------------------------------------------------------
>long-mer3733
--------------------------------------------------------------------------------------------------------------------------------------------------------------------------------------------------------------------------------------------------------------------------------------------------------------------------------------------------------------------------------------------------------------------------------------------------------------------------------------------------------------CTTTGAATACGTCGGCTTATCATGGCGAAATCG-----------------------------------------------------------------------------------------------------------------------------------------------------------------------------------------------------------------------------------------------------------------------------------------------------------------------------------------------------------------------------------------------
>long-mer3734
-------------------------------------------------------------------------------------------------------------------------------------------------------------------------------------------------------------------------------------------------------------------------------------------------------------------------------------------------------------------------------------------------------------------------------------------------------------------------------------------------------------------------------------------------------------CAGTTTGGGGTGGAGGAGGCGT-----------------------------------------------------------------------------------------------------------------------------------------------------------------------------------------------------------------------------------------------------------------------------------------------------------------------------------------------------------
>long-mer3735
-----------------------------------------------------------------------------------------------------------------------------------------------------------------------------------------------------------------------------------------------------------------------------------------------------------------------------------------------------------------------------------------------------------------------------------------------------------------------------------------------------------------------------------------------------------------------------------------------------------------------------------------------------------------------------------------------------------------------------------------------------------------------------------------------------------------------------------------------------------------------------------------------TGCTTCTTGGACGGTATCGCGCGGCGTTGATG---------------
