# Supplementary material for: Identification of genetic relationships and subspecies signatures in Xylella fastidiosa
Source: BMC Genomics. 2019 Mar 25;20:239. doi: 10.1186/s12864-019-5565-9 (PMC6434890; doi:10.1186/s12864-019-5565-9)
Supplement: Supplementary file 8 — Analysis of (non-)synonymous SNPs in homologs to CDS harboring specific k-mers for selected enriched GOs. (ZIP 549 kb) [file 12864_2019_5565_MOESM8_ESM.zip › Additional-File8/Additional-File8B_Pauca/GO-0000902 0009252 0071555/NC_002488.1046/Clade III assembled to xylefa9a5c.fasta]

>xylefa9a5c
ATGCCTCTGTCCCTACCCCTACACATCGTGATCCTTGCCGCCGGCGAAGGTAAGCGCATGAAATCGGCACTGCCAAAAGTACTGCATCCCATCGCCGGAAAACCGATGCTCGCGCATGTGATTACGGCCGCACAGGCACTCACTCCAGACGCGATCCACGTAGTCTACGGCCACGCTGGCAACCAAGTCCGCGCAGCATTTGCAGACCAGACCGACCTACACTGGGTCGAACAGGCTCAGCAACTTGGCACGGGGCACGCAGTCAAACAAACGATGTCGGCCATCCCGAATGCAGCAAACGTACTCGTACTGTATGGCGACGTACCATTGATTCGTGCCGAAACCCTGAAACGCCTGCCAAGAGCATCTACACCGATCGCTGTACTGGTTACAGAGCTCGCAAACCCAGCTGGCTACGGCCACATCGTACGCAATAGCGAAGGCAAAGTCGCAGCGATCATTGAAGACAAAGACGCCGACGAAGAACAACGCCGCATCCATACTGTCAACACTGGCATCCTCTGTGCTGAATCAACGGCACTACGCCGTTGGCTAAGCAAACTATCAAATACCAATATGCAGGGGGAATACTACCTAACCGACATCTTTGCCAGCGCCACAGCCGACCTCACACCAGCCAACATGATCATGGTTACCGATGCTCGAGAAGTGGAAGGCGTCAATGATCTTTGGCAACTCACCCAACTGGAACGCGCCTGGCAAATACGCGCTGCACGTGCCTTGTGCCTGCAAGGCGCACGCGTGGCCGATCCAGCAAGACTGGACCAACGAGGCACAATACGCATCGGACAGAATGTCCACATCGATATTGACGTTGTGCTAGAAGGAGAAATCGAACTCGGTGATAACGTCGTAATTGGCCCATTCGTGCGACTGAAGAACGTAAAACTTGGACCTGGTACCAAAGTACACGCACACTGTGATCTGGAAGGCGTCACCACAACGGGCTCAGCACTCATCGGTCCATTTGCACGCCTGCGTCCGGGAACAATGCTGGCCGACGGCGTACACATCGGTAACTTTGTCGAGACAAAAAACACGTCAATAGGTGCCGATAGTAAAGCCAATCACCTAACTTACTTGGGCGACGCACAAATCGGCACCAAGGTAAACATTGGTGCTGGCACCATCACTTGCAACTACGACGGCATCAATAAATCGATCACACTGATCGGTGATGGCGCCTTCATTGGCTCACACTCGGCACTGATAGCACCCGTCAGTGTGGGTGCTGGCGCCACACTCGGTGCCGGAACAGTACTGACTCATGATGCACCAGCCCATCAACTTACTGTGGCGCGCTCACGTCAAACCACACTGGACAGCTGGCAACGCCCGAAAAAGAAAACCTAG
>xylefa7969
ATGCCTCTGTCCCTACCCCTACACATCGTGATCCTTGCCGCCGGCGAAGGTAAGCGCATGAAATCGGCACTGCCAAAAGTACTGCATCCCATCGCCGGAAAACCGATGCTCGCGCATGTGATTACGACCGCACGCGCACTCACTCCAGACGCGATCCACGTAGTCTACGGCCACGCTGGCAACCAAGTCCGCGCAGCATTTGCAGACCAGACCGACCTACACTGGGTCGAACAGACTCAGCAACTTGGCACGGGACACGCAGTCAAACAAACGATGTCGGCCATCCCGAATGCAGCAAACGTACTCGTACTGTATGGCGACGTACCATTGATTCGTGCCGAAACCCTGCAACGTCTGCCAAGAGCATCTACACCGATCGCCGTACTGGTTACAGAGCTCGCAAACCCAGCTGGCTACGGCCACATCGTACGCAATAGCGAAGGCAAAGTCGCAGCGATCATTGAAGACAAAGACGCCGACGAAGAACAACGCCGCATCCATACTGTCAACACTGGCATCCTCTGTGCTGAATCAACGGCACTACGCCGTTGGCTAAGCAAACTATCAAATACCAATATGCAGGGGGAATACTACCTGACCGACATCTTTGCCAGCGCCACAGCCGACCTCACACCAGCCAACATGATCATGGTTACCGATGCTCAAGAAGTGGAAGGCGTCAATGATCTTTGGCAACTCACCCAACTGGAACGCGCCTGGCAAATACGCGCTGCACGTGCCTTGTGCCTGCAAGGCGCACGCGTGGCCGATCCAGCAAGACTGGACCAACGAGGCACAATACGCATCGGACAGAATGTCCACATTGATATTGACGTTGTGCTAGAAGGAGAAATCGAACTCGGTGATAACGTCGTAATTGGCCCATTCGTGCGACTGAAGAACGTAAAACTTGGACCTGGTACCAAAGTACACGCACACTGTGATCTGGAAGGCGTCACCACAACGGGCTCAGCACTCATCGGTCCATTTGCACGCCTGCGTCCGGAAACAATGCTGGCCGACGGCGTGCACATCGGTAACTTTGTCGAGACAAAAAACACGTCAATAGGTGCCGATAGTAAAGCCAATCACCTAACTTACTTGGGCGACGCACAAATCGGCACCAAGGTAAACATTGGTGCTGGCACCATCACTTGCAACTACGACGGCGTCAATAAATCGATCACACTGATCGGTGATGGCGCCTTCATTGGCTCACACTCGGCACTGATAGCACCCGTCAGTGTGGGTGCTGGCGCCACACTCGGTGCCGGAACAGTACTGACCCATGATGCACCAGCCCATCAACTTACTGTGGCGCGCGCACGTCAAACCACACTGGACGGCTGGCAACGCCCGAAAAAGAAAACCTAG
>xylefa4626
ATGCCTCTGTCCCTACCCCTACACATCGTGATCCTTGCCGCCGGCGAAGGTAAGCGCATGAAATCGGCACTGCCAAAAGTACTGCATCCCATCGCCGGAAAACCGATGCTCGCGCATGTGATTACGACCGCACGCGCACTCACTCCAGACGCGATCCACGTAGTCTACGGCCACGCTGGCAACCAAGTCCGCGCAGCATTTGCAGACCAGACCGACCTACACTGGGTCGAACAGACTCAGCAACTTGGCACGGGACACGCAGTCAAACAAACGATGTCGGCCATCCCGAATGCAGCAAACGTACTCGTACTGTATGGCGACGTACCATTGATTCGTGCCGAAACCCTGCAACGTCTGCCAAGAGCATCTACACCGATCGCCGTACTGGTTACAGAGCTCGCAAACCCAGCTGGCTACGGCCACATCGTACGCAATAGCGAAGGCAAAGTCGCAGCGATCATTGAAGACAAAGACGCCGACGAAGAACAACGCCGCATCCATACTGTCAACACTGGCATCCTCTGTGCTGAATCAACGGCACTACGCCGTTGGCTAAGCAAACTATCAAATACCAATATGCAGGGGGAATACTACCTGACCGACATCTTTGCCAGCGCCACAGCCGACCTCACACCAGCCAACATGATCATGGTTACCGATGCTCAAGAAGTGGAAGGCGTCAATGATCTTTGGCAACTCACCCAACTGGAACGCGCCTGGCAAATACGCGCTGCACGTGCCTTGTGCCTGCAAGGCGCACGCGTGGCCGATCCAGCAAGACTGGACCAACGAGGCACAATACGCATCGGACAGAATGTCCACATTGATATTGACGTTGTGCTAGAAGGAGAAATCGAACTCGGTGATAACGTCGTAATTGGCCCATTCGTGCGACTGAAGAACGTAAAACTTGGACCTGGTACCAAAGTACACGCACACTGTGATCTGGAAGGCGTCACCACAACGGGCTCAGCACTCATCGGTCCATTTGCACGCCTGCGTCCGGAAACAATGCTGGCCGACGGCGTGCACATCGGTAACTTTGTCGAGACAAAAAACACGTCAATAGGTGCCGATAGTAAAGCCAATCACCTAACTTACTTGGGCGACGCACAAATCGGCACCAAGGTAAACATTGGTGCTGGCACCATCACTTGCAACTACGACGGCGTCAATAAATCGATCACACTGATCGGTGATGGCGCCTTCATTGGCTCACACTCGGCACTGATAGCACCCGTCAGTGTGGGTGCTGGCGCCACACTCGGTGCCGGAACAGTACTGACCCATGATGCACCAGCCCATCAACTTACTGTGGCGCGCGCACGTCAAACCACACTGGACGGCTGGCAACGCCCGAAAAAGAAAACCTAG
>xylefa3579
ATGCCTCTGTCCCTACCCCTACACATCGTGATCCTTGCCGCCGGCGAAGGTAAGCGCATGAAATCGGCACTGCCAAAAGTACTGCATCCCATCGCCGGAAAACCGATGCTCGCGCATGTGATTACGACCGCACGCGCACTCACTCCAGACGCGATCCACGTAGTCTACGGCCACGCTGGCAACCAAGTCCGCGCAGCATTTGCAGACCAGACCGACCTACACTGGGTCGAACAGACTCAGCAACTTGGCACGGGACACGCAGTCAAACAAACGATGTCGGCCATCCCGAATGCAGCAAACGTACTCGTACTGTATGGCGACGTACCATTGATTCGTGCCGAAACCCTGCAACGTCTGCCAAGAGCATCTACACCGATCGCCGTACTGGTTACAGAGCTCGCAAACCCAGCTGGCTACGGCCACATCGTACGCAATAGCGAAGGCAAAGTCGCAGCGATCATTGAAGACAAAGACGCCGACGAAGAACAACGCCGCATCCATACTGTCAACACTGGCATCCTCTGTGCTGAATCAACGGCACTACGCCGTTGGCTAAGCAAACTATCAAATACCAATATGCAGGGGGAATACTACCTGACCGACATCTTTGCCAGCGCCACAGCCGACCTCACACCAGCCAACATGATCATGGTTACCGATGCTCAAGAAGTGGAAGGCGTCAATGATCTTTGGCAACTCACCCAACTGGAACGCGCCTGGCAAATACGCGCTGCACGTGCCTTGTGCCTGCAAGGCGCACGCGTGGCCGATCCAGCAAGACTGGACCAACGAGGCACAATACGCATCGGACAGAATGTCCACATTGATATTGACGTTGTGCTAGAAGGAGAAATCGAACTCGGTGATAACGTCGTAATTGGCCCATTCGTGCGACTGAAGAACGTAAAACTTGGACCTGGTACCAAAGTACACGCACACTGTGATCTGGAAGGCGTCACCACAACGGGCTCAGCACTCATCGGTCCATTTGCACGCCTGCGTCCGGAAACAATGCTGGCCGACGGCGTGCACATCGGTAACTTTGTCGAGACAAAAAACACGTCAATAGGTGCCGATAGTAAAGCCAATCACCTAACTTACTTGGGCGACGCACAAATCGGCACCAAGGTAAACATTGGTGCTGGCACCATCACTTGCAACTACGACGGCGTCAATAAATCGATCACACTGATCGGTGATGGCGCCTTCATTGGCTCACACTCGGCACTGATAGCACCCGTCAGTGTGGGTGCTGGCGCCACACTCGGTGCCGGAACAGTACTGACCCATGATGCACCAGCCCATCAACTTACTGTGGCGCGCGCACGTCAAACCACACTGGACGGCTGGCAACGCCCGAAAAAGAAAACCTAG
>xylefa8082
ATGCCTCTGTCCCTACCCCTACACATCGTGATCCTTGCCGCCGGCGAAGGTAAGCGCATGAAATCGGCACTGCCAAAAGTACTGCATCCCATCGCCGGAAAACCGATGCTCGCGCATGTGATTACGACCGCACGCGCACTCACTCCAGACGCGATCCACGTAGTCTACGGCCACGCTGGCAACCAAGTCCGCGCAGCATTTGCAGACCAGACCGACCTACACTGGGTCGAACAGACTCAGCAACTTGGCACGGGACACGCAGTCAAACAAACGATGTCGGCCATCCCGAATGCAGCAAACGTACTCGTACTGTATGGCGACGTACCATTGATTCGTGCCGAAACCCTGCAACGTCTGCCAAGAGCATCTACACCGATCGCCGTACTGGTTACAGAGCTCGCAAACCCAGCTGGCTACGGCCACATCGTACGCAATAGCGAAGGCAAAGTCGCAGCGATCATTGAAGACAAAGACGCCGACGAAGAACAACGCCGCATCCATACTGTCAACACTGGCATCCTCTGTGCTGAATCAACGGCACTACGCCGTTGGCTAAGCAAACTATCAAATACCAATATGCAGGGGGAATACTACCTGACCGACATCTTTGCCAGCGCCACAGCCGACCTCACACCAGCCAACATGATCATGGTTACCGATGCTCAAGAAGTGGAAGGCGTCAATGATCTTTGGCAACTCACCCAACTGGAACGCGCCTGGCAAATACGCGCTGCACGTGCCTTGTGCCTGCAAGGCGCACGCGTGGCCGATCCAGCAAGACTGGACCAACGAGGCACAATACGCATCGGACAGAATGTCCACATTGATATTGACGTTGTGCTAGAAGGAGAAATCGAACTCGGTGATAACGTCGTAATTGGCCCATTCGTGCGACTGAAGAACGTAAAACTTGGACCTGGTACCAAAGTACACGCACACTGTGATCTGGAAGGCGTCACCACAACGGGCTCAGCACTCATCGGTCCATTTGCACGCCTGCGTCCGGAAACAATGCTGGCCGACGGCGTGCACATCGGTAACTTTGTCGAGACAAAAAACACGTCAATAGGTGCCGATAGTAAAGCCAATCACCTAACTTACTTGGGCGACGCACAAATCGGCACCAAGGTAAACATTGGTGCTGGCACCATCACTTGCAACTACGACGGCGTCAATAAATCGATCACACTGATCGGTGATGGCGCCTTCATTGGCTCACACTCGGCACTGATAGCACCCGTCAGTGTGGGTGCTGGCGCCACACTCGGTGCCGGAACAGTACTGACCCATGATGCACCAGCCCATCAACTTACTGTGGCGCGCGCACGTCAAACCACACTGGACGGCTGGCAACGCCCGAAAAAGAAAACCTAG
>xylefa8073
ATGCCTCTGTCCCTACCCCTACACATCGTGATCCTTGCCGCCGGCGAAGGTAAGCGCATGAAATCGGCACTGCCAAAAGTACTGCATCCCATCGCCGGAAAACCGATGCTCGCGCATGTGATTACGACCGCACGCGCACTCACTCCAGACGCGATCCACGTAGTCTACGGCCACGCTGGCAACCAAGTCCGCGCAGCATTTGCAGACCAGACCGACCTACACTGGGTCGAACAGACTCAGCAACTTGGCACGGGGCACGCAGTCAAACAAACGATGTCGGCCATCCCGAATGCAGCAAACGTACTCGTACTGTATGGCGACGTACCATTGATTCGTGCCGAAACCCTGCAACGTCTGCCAAGAGCATCTACACCGATCGCCGTACTGGTTACAGAGCTCGCAAACCCAGCTGGCTACGGCCACATCGTACGCAATAGCGAAGGCAAAGTCGCAGCGATCATTGAAGACAAAGACGCCGACGAAGAACAACGCCGCATCCATACTGTCAACACTGGCATCCTCTGTGCTGAATCAACGGCACTACGCCGTTGGCTAAGCAAACTATCAAATACCAATATGCAGGGGGAATACTACCTAACCGACATCTTTGCCAGCGCCACAGCCGACCTCACACCAGCCAACATGATCATGGTTACCGATGCTCGAGAAGTGGAAGGCGTCAATGATCTTTGGCAACTCACCCAACTGGAACGCGCCTGGCAAATACGCGCTGCACGTGCCTTGTGCCTGCAAGGCGCACACGTGGCCGATCCAGCAAGACTGGACCAACGAGGCACAATACGAATCGGACAGAATGTCCACATCGATATTGACGTTGTGCTAGAAGGAGAAATCGAACTCGGTGATAACGTCGTAATTGGCCCATTCGTGCGACTGAAGAACGTAAAACTTGGACCTGGTACCAAAGTACACGCACACTGTGATCTGGAAGGCGTCACCACAACGGGCTCAGCACTCATCGGTCCATTTGCACGCCTGCGTCCGGGAACAATGCTGGCCGACGGCGTGCACATCGGTAACTTTGTCGAGACAAAAAACACGTCAATAGGTGCCGATAGCAAAGCCAATCACCTAACTTACTTGGGCGACGCACAAATCGGCACCAAGGTAAACATTGGTGCTGGCACCATCACTTGCAACTACGACGGCGTCAATAAATCGATCACACTGATCGGTGATGGCGCCTTCATTGGCTCACACTCGGCACTGATAGCACCCGTCAGTGTGGGTGCTGGCGCCACACTCGGTGCCGGAACAGTACTGACCCATGATGCACCAGCCCATCAACTTACTGTGGCGCGCGCACGTCAAACCACACTGGACGGCTGGCAACGCCCGAAAAAGAAAACCTAG
>xylefa8071
ATGCCTCTGTCCCTACCCCTACACATCGTGATCCTTGCCGCCGGCGAAGGTAAGCGCATGAAATCGGCACTGCCAAAAGTACTGCATCCCATCGCCGGAAAACCGATGCTCGCGCATGTGATTACGACCGCACGCGCACTCACTCCAGACGCGATCCACGTAGTCTACGGCCACGCTGGCAACCAAGTCCGCGCAGCATTTGCAGACCAGACCGACCTACACTGGGTCGAACAGACTCAGCAACTTGGCACGGGACACGCAGTCAAACAAACGATGTCGGCCATCCCGAATGCAGCAAACGTACTCGTACTGTATGGCGACGTACCATTGATTCGTGCCGAAACCCTGCAACGTCTGCCAAGAGCATCTACACCGATCGCCGTACTGGTTACAGAGCTCGCAAACCCAGCTGGCTACGGCCACATCGTACGCAATAGCGAAGGCAAAGTCGCAGCGATCATTGAAGACAAAGACGCCGACGAAGAACAACGCCGCATCCATACTGTCAACACTGGCATCCTCTGTGCTGAATCAACGGCACTACGCCGTTGGCTAAGCAAACTATCAAATACCAATATGCAGGGGGAATACTACCTGACCGACATCTTTGCCAGCGCCACAGCCGACCTCACACCAGCCAACATGATCATGGTTACCGATGCTCAAGAAGTGGAAGGCGTCAATGATCTTTGGCAACTCACCCAACTGGAACGCGCCTGGCAAATACGCGCTGCACGTGCCTTGTGCCTGCAAGGCGCACGCGTGGCCGATCCAGCAAGACTGGACCAACGAGGCACAATACGCATCGGACAGAATGTCCACATTGATATTGACGTTGTGCTAGAAGGAGAAATCGAACTCGGTGATAACGTCGTAATTGGCCCATTCGTGCGACTGAAGAACGTAAAACTTGGACCTGGTACCAAAGTACACGCACACTGTGATCTGGAAGGCGTCACCACAACGGGCTCAGCACTCATCGGTCCATTTGCACGCCTGCGTCCGGAAACAATGCTGGCCGACGGCGTGCACATCGGTAACTTTGTCGAGACAAAAAACACGTCAATAGGTGCCGATAGTAAAGCCAATCACCTAACTTACTTGGGCGACGCACAAATCGGCACCAAGGTAAACATTGGTGCTGGCACCATCACTTGCAACTACGACGGCGTCAATAAATCGATCACACTGATCGGTGATGGCGCCTTCATTGGCTCACACTCGGCACTGATAGCACCCGTCAGTGTGGGTGCTGGCGCCACACTCGGTGCCGGAACAGTACTGACCCATGATGCACCAGCCCATCAACTTACTGTGGCGCGCGCACGTCAAACCACACTGGACGGCTGGCAACGCCCGAAAAAGAAAACCTAG
>xylefa7970
ATGCCTCTGTCCCTACCCCTACACATCGTGATCCTTGCCGCCGGCGAAGGTAAGCGCATGAAATCGGCACTGCCAAAAGTACTGCATCCCATCGCCGGAAAACCGATGCTCGCGCATGTGATTACGACCGCACGCGCACTCACTCCAGACGCGATCCACGTAGTCTACGGCCACGCTGGCAACCAAGTCCGCGCAGCATTTGCAGACCAGACCGACCTACACTGGGTCGAACAGACTCAGCAACTTGGCACGGGACACGCAGTCAAACAAACGATGTCGGCCATCCCGAATGCAGCAAACGTACTCGTACTGTATGGCGACGTACCATTGATTCGTGCCGAAACCCTGCAACGTCTGCCAAGAGCATCTACACCGATCGCCGTACTGGTTACAGAGCTCGCAAACCCAGCTGGCTACGGCCACATCGTACGCAATAGCGAAGGCAAAGTCGCAGCGATCATTGAAGACAAAGACGCCGACGAAGAACAACGCCGCATCCATACTGTCAACACTGGCATCCTCTGTGCTGAATCAACGGCACTACGCCGTTGGCTAAGCAAACTATCAAATACCAATATGCAGGGGGAATACTACCTGACCGACATCTTTGCCAGCGCCACAGCCGACCTCACACCAGCCAACATGATCATGGTTACCGATGCTCAAGAAGTGGAAGGCGTCAATGATCTTTGGCAACTCACCCAACTGGAACGCGCCTGGCAAATACGCGCTGCACGTGCCTTGTGCCTGCAAGGCGCACGCGTGGCCGATCCAGCAAGACTGGACCAACGAGGCACAATACGCATCGGACAGAATGTCCACATTGATATTGACGTTGTGCTAGAAGGAGAAATCGAACTCGGTGATAACGTCGTAATTGGCCCATTCGTGCGACTGAAGAACGTAAAACTTGGACCTGGTACCAAAGTACACGCACACTGTGATCTGGAAGGCGTCACCACAACGGGCTCAGCACTCATCGGTCCATTTGCACGCCTGCGTCCGGAAACAATGCTGGCCGACGGCGTGCACATCGGTAACTTTGTCGAGACAAAAAACACGTCAATAGGTGCCGATAGTAAAGCCAATCACCTAACTTACTTGGGCGACGCACAAATCGGCACCAAGGTAAACATTGGTGCTGGCACCATCACTTGCAACTACGACGGCGTCAATAAATCGATCACACTGATCGGTGATGGCGCCTTCATTGGCTCACACTCGGCACTGATAGCACCCGTCAGTGTGGGTGCTGGCGCCACACTCGGTGCCGGAACAGTACTGACCCATGATGCACCAGCCCATCAACTTACTGTGGCGCGCGCACGTCAAACCACACTGGACGGCTGGCAACGCCCGAAAAAGAAAACCTAG
>xylefa4627
ATGCCTCTATCCCTACCCCTACACATCGTGATCCTTGCCGCCGGCGAAGGTAAGCGCATGAAATCGGCACTGCCAAAAGTACTGCATCCCATCGCCGGAAAACCGATGCTCGCGCATGTGATTACGACCGCACGCGCACTCACTCCAGACGCGATCCACGTAGTCTACGGCCACGCTGGGAACCAAGTCCGCGCAGCATTTGCAGACCAAACCGACCTACACTGGGTCGAACAGACTCAGCAACTTGGCACGGGGCACGCAGTCAAACAAACGATGTCGGCCATCCCGAATGCAGCAAACGTACTCGTACTGTATGGCGACGTACCATTGATTCGTGCCGAAACCCTGAAACGCCTGCCAAGAGCATCTACACCGATCGCCGTACTGGTTACAGAGCTCGCAAACCCAGCTGGCTACGGCCACATCGTACGCAATAGCGAAGGCAAAGTCGCAGCGATCATTGAAGACAAAGACGCCGACGAAGAACAACGCCGCATCCATACTGTCAACACTGGCATCCTCTGTGCTGAATCAACGGCACTACGCCGTTGGCTAAGCAAACTATCAAATACCAATATGCAGGGGGAATACTACCTAACCGACATCTTTGCCAGCGCCACAGCCGACCTCACACCAGCCAACATGATCATGGTTACCGATGCTCGAGAAGTGGAAGGCGTCAATGATCTTTGGCAACTCACCCAACTGGAACGCACCTGGCAAATACGCGCTGCACGTGCCTTGTGCCTGCAAGGCGCACGCGTGGCCGATCCAGCAAGATTGGACCAACGAGGCACAATACGCATCGGACAGAATGTCCACATCGATATTGACGTTGTGCTAGAAGGAGAAATCGAACTCGGTGATAACGTCGTAATTGGCCCATTCGTGCGACTGAAGAACGTAAAACTTGGACCTGGTACCAAAGTACACGCACACTGTGATCTGGAAGGCGTCACCGCAACGGGCTCAGCACTCATCGGTCCATTTGCACGCCTGCGTCCGGGAACAATGCTGGCCGAGGGCGTGCACATCGGTAACTTTGTCGAGACAAAAAACACGTCAATAGGTGCCGATAGTAAAGCCAATCACCTAACTTACTTGGGCGACGCACAAATCGGCACCAAGGTAAACATTGGTGCTGGCACCATCACTTGCAACTACGACGGCGTCAATAAATCGATCACACTGATCGGTGATGGCGCCTTCATTGGCTCACACTCGGCACTGATAGCACCCGTCAGTGTGGGTGCTGGCGCCACACTCGGTGCCGGAACAGTACTGACTCATGATGCACCAGCCCATCAACTTACTGTGGCGCGCTCACGTCAAACCACACTGGACAGCTGGCAACGCCCGAAAAAGAAAACCTAG
>xylefaco33
ATGCCTCTATCCCTACCCCTACACATCGTGATCCTTGCCGCCGGCGAAGGTAAGCGCATGAAATCGGCACTGCCAAAAGTACTGCATCCCATCGCCGGAAAACCGATGCTCGCGCATGTGATTACGACCGCACGCGCACTCACTCCAGACGCGATCCACGTAGTCTACGGCCACGCTGGGAACCAAGTCCGCGCAGCATTTGCAGACCAAACCGACCTACACTGGGTCGAACAGACTCAGCAACTTGGCACGGGGCACGCAGTCAAACAAACGATGTCGGCCATCCCGAATGCAGCAAACGTACTCGTACTGTATGGCGACGTACCATTGATTCGTGCCGAAACCCTGAAACGCCTGCCAAGAGCATCTACACCGATCGCCGTACTGGTTACAGAGCTCGCAAACCCAGCTGGCTACGGCCACATCGTACGCAATAGCGAAGGCAAAGTCGCAGCGATCATTGAAGACAAAGACGCCGACGAAGAACAACGCCGCATCCATACTGTCAACACTGGCATCCTCTGTGCTGAATCAACGGCACTACGCCGTTGGCTAAGCAAACTATCAAATACCAATATGCAGGGGGAATACTACCTAACCGACATCTTTGCCAGCGCCACAGCCGACCTCACACCAGCCAACATGATCATGGTTACCGATGCTCGAGAAGTGGAAGGCGTCAATGATCTTTGGCAACTCACCCAACTGGAACGCACCTGGCAAATACGCGCTGCACGTGCCTTGTGCCTGCAAGGCGCACGCGTGGCCGATCCAGCAAGATTGGACCAACGAGGCACAATACGCATCGGACAGAATGTCCACATCGATATTGACGTTGTGCTAGAAGGAGAAATCGAACTCGGTGATAACGTCGTAATTGGCCCATTCGTGCGACTGAAGAACGTAAAACTTGGACCTGGTACCAAAGTACACGCACACTGTGATCTGGAAGGCGTCACCGCAACGGGCTCAGCACTCATCGGTCCATTTGCACGCCTGCGTCCGGGAACAATGCTGGCCGAGGGCGTGCACATCGGTAACTTTGTCGAGACAAAAAACACGTCAATAGGTGCCGATAGTAAAGCCAATCACCTAACTTACTTGGGCGACGCACAAATCGGCACCAAGGTAAACATTGGTGCTGGCACCATCACTTGCAACTACGACGGCGTCAATAAATCGATCACACTGATCGGTGATGGCGCCTTCATTGGCTCACACTCGGCACTGATAGCACCCGTCAGTGTGGGTGCTGGCGCCACACTCGGTGCCGGAACAGTACTGACTCATGATGCACCAGCCCATCAACTTACTGTGGCGCGCTCACGTCAAACCACACTGGACAGCTGGCAACGCCCGAAAAAGAAAACCTAG
>xylefaAnn1
ATGCCTCTGTCCCTACCCCTACACATCGTGATCCTTGCCGCCGGCGAAGGTAAGCGCATGAAATCGGCACTGCCAAAAGTACTGCATCCCATCGCCGGAAAACCGATGCTCGCGCATGTGATTACGACCGCACGCGCACTCACTCCAGACGCGATCCACGTAGTCTACGGCCACGCTGGGAACCAAGTCCGCGCAGCATTTGCAGACCAAACCGACCTACACTGGGTCGAACAGACTCAGCAACTTGGCACGGGGCACGCAGTCAAACAAACGATGTCGGCCATCCCGAATGCAGCAAACGTACTCGTACTGTATGGCGACGTACCATTGATTCGTGCCGAAACCCTGGAACGCCTGCCAAGAGCATCTACACCGATCGCCGTACTGGTTACAGAGCTCGCAAACCCAGCTGGCTACGGCCACATCGTACGCAATAGCGAAGGCAAAGTCGCAGCGATCATTGAAGACAAAGACGCCGACGAAGAACAACGCCGCATCCATACTGTCAACACTGGCATCCTCTGTGCTGAATCAACGGCACTACGCCGTTGGCTAAGCAAACTATCAAATACCAATATGCAGGGGGAATACTACCTAACCGACATCTTTGCCAGCGCCACAGCCGACCTCACACCAGCCAACATGATCATGGTTACCGATGCTCGAGAAGTGGAAGGCGTCAATGATCTTTGGCAACTCACCCAACTGGAACGCGCCTGGCAAATACGCGCTGCACGTGCCTTGTGCCTGCAAGGCGCACGCGTGGCCGATCCAGCAAGACTGGACCAACGAGGCACAATACGAATCGGACAGAATGTCCACATCGATATTGACGTTGTGCTAGAAGGAGAAATCGAACTCGGTGATAACGTCGTAATTGGCCCATTCGTGCGACTGAAGAACGTAAAACTTGGACCTGGTACCAAAGTACACGCACACTGTGATCTGGAAGGCGTCACCGCAACGGGCTCAGCACTCATCGGTCCATTTGCACGCCTGCGTCCGGTAACAATGCTGGCCGAGGGCGTGCACATCGGTAACTTTGTCGAGACAAAAAACACGTCAATAGGTGCCGATAGCAAAGCCAATCACCTAACTTACTTGGGCGACGCACAAATCGGCACCAAGGTAAACATTGGTGCTGGCACCATCACTTGCAACTACGACGGCGTCAATAAATCGATCACACTGATCGGTGATGGCGCCTTCATTGGCTCACACTCGGCACTGATAGCACCCGTCAGTGTGGGTGCTGGCGCCACACTCGGTGCCGGAACAGTACTGACCCATGATGCACCAGCCCATCAACTTACTGTGGCGCGCGCACGTCAAACCACACTGGACGGCTGGCAACGCCCGAAAAAGAAAACCTAG
>xylefaGB54
ATGCCTCTGTCCCTACCCCTACACATCGTGATCCTTGCCGCCGGCGAAGGTAAGCGCATGAAATCGGCACTGCCAAAAGTACTGCATCCCATCGCCGGAAAACCGATGCTCGCGCATGTGATTACGACCGCACGCGCACTCACTCCAGACGCGATCCACGTAGTCTACGGCCACGCTGGCAACCAAGTCCGCGCAGCATTTGCAGACCAGACCGACCTACACTGGGTCGAACAGACTCAGCAACTTGGCACGGGACACGCAGTCAAACAAACGATGTCGGCCATCCCGAATGCAGCAAACGTACTCGTACTGTATGGCGACGTACCATTGATTCGTGCCGAAACCCTGCAACGTCTGCCAAGAGCATCTACACCGATCGCCGTACTGGTTACAGAGCTCGCAAACCCAGCTGGCTACGGCCACATCGTACGCAATAGCGAAGGCAAAGTCGCAGCGATCATTGAAGACAAAGACGCCGACGAAGAACAACGCCGCATCCATACTGTCAACACTGGCATCCTCTGTGCTGAATCAACGGCACTACGCCGTTGGCTAAGCAAACTATCAAATACCAATATGCAGGGGGAATACTACCTGACCGACATCTTTGCCAGCGCCACAGCCGACCTCACACCAGCCAACATGATCATGGTTACCGATGCTCAAGAAGTGGAAGGCGTCAATGATCTTTGGCAACTCACCCAACTGGAACGCGCCTGGCAAATACGCGCTGCACGTGCCTTGTGCCTGCAAGGCGCACGCGTGGCCGATCCAGCAAGACTGGACCAACGAGGCACAATACGCATCGGACAGAATGTCCACATTGATATTGACGTTGTGCTAGAAGGAGAAATCGAACTCGGTGATAACGTCGTAATTGGCCCATTCGTGCGACTGAAGAACGTAAAACTTGGACCTGGTACCAAAGTACACGCACACTGTGATCTGGAAGGCGTCACCACAACGGGCTCAGCACTCATCGGTCCATTTGCACGCCTGCGTCCGGAAACAATGCTGGCCGACGGCGTGCACATCGGTAACTTTGTCGAGACAAAAAACACGTCAATAGGTGCCGATAGTAAAGCCAATCACCTAACTTACTTGGGCGACGCACAAATCGGCACCAAGGTAAACATTGGTGCTGGCACCATCACTTGCAACTACGACGGCGTCAATAAATCGATCACACTGATCGGTGATGGCGCCTTCATTGGCTCACACTCGGCACTGATAGCACCCGTCAGTGTGGGTGCTGGCGCCACACTCGGTGCCGGAACAGTACTGACCCATGATGCACCAGCCCATCAACTTACTGTGGCGCGCGCACGTCAAACCACACTGGACGGCTGGCAACGCCCGAAAAAGAAAACCTAG
>xylefaEB92
ATGCCTCTGTCCCTACCCCTACACATCGTGATCCTTGCCGCCGGCGAAGGTAAGCGCATGAAATCGGCACTGCCAAAAGTACTGCATCCCATCGCCGGAAAACCGATGCTCGCGCATGTGATTACGACCGCACGCGCACTCACTCCAGACGCGATCCACGTAGTCTACGGCCACGCTGGCAACCAAGTCCGCGCAGCATTTGCAGACCAGACCGACCTACACTGGGTCGAACAGACTCAGCAACTTGGCACGGGACACGCAGTCAAACAAACGATGTCGGCCATCCCGAATGCAGCAAACGTACTCGTACTGTATGGCGACGTACCATTGATTCGTGCCGAAACCCTGCAACGTCTGCCAAGAGCATCTACACCGATCGCCGTACTGGTTACAGAGCTCGCAAACCCAGCTGGCTACGGCCACATCGTACGCAATAGCGAAGGCAAAGTCGCAGCGATCATTGAAGACAAAGACGCCGACGAAGAACAACGCCGCATCCATACTGTCAACACTGGCATCCTCTGTGCTGAATCAACGGCACTACGCCGTTGGCTAAGCAAACTATCAAATACCAATATGCAGGGGGAATACTACCTGACCGACATCTTTGCCAGCGCCACAGCCGACCTCACACCAGCCAACATGATCATGGTTACCGATGCTCAAGAAGTGGAAGGCGTCAATGATCTTTGGCAACTCACCCAACTGGAACGCGCCTGGCAAATACGCGCTGCACGTGCCTTGTGCCTGCAAGGCGCACGCGTGGCCGATCCAGCAAGACTGGACCAACGAGGCACAATACGCATCGGACAGAATGTCCACATTGATATTGACGTTGTGCTAGAAGGAGAAATCGAACTCGGTGATAACGTCGTAATTGGCCCATTCGTGCGACTGAAGAACGTAAAACTTGGACCTGGTACCAAAGTACACGCACACTGTGATCTGGAAGGCGTCACCACAACGGGCTCAGCACTCATCGGTCCATTTGCACGCCTGCGTCCGGAAACAATGCTGGCCGACGGCGTGCACATCGGTAACTTTGTCGAGACAAAAAACACGTCAATAGGTGCCGATAGTAAAGCCAATCACCTAACTTACTTGGGCGACGCACAAATCGGCACCAAGGTAAACATTGGTGCTGGCACCATCACTTGCAACTACGACGGCGTCAATAAATCGATCACACTGATCGGTGATGGCGCCTTCATTGGCTCACACTCGGCACTGATAGCACCCGTCAGTGTGGGTGCTGGCGCCACACTCGGTGCCGGAACAGTACTGACCCATGATGCACCAGCCCATCAACTTACTGTGGCGCGCGCACGTCAAACCACACTGGACGGCTGGCAACGCCCGAAAAAGAAAACCTAG
>xylefaD026
ATGCCTCTGTCCCTACCCCTACACATCGTGATCCTTGCCGCCGGCGAAGGTAAGCGCATGAAATCGGCACTGCCAAAAGTACTGCATCCCATCGCCGGAAAACCGATGCTCGCGCATGTGATTACGACCGCACGCGCACTCACTCCAGACGCGATCCACGTAGTCTACGGCCACGCTGGCAACCAAGTCCGCGCAGCATTTGCAGACCAGACCGACCTACACTGGGTCGAACAGACTCAGCAACTTGGCACGGGACACGCAGTCAAACAAACGATGTCGGCCATCCCGAATGCAGCAAACGTACTCGTACTGTATGGCGACGTACCATTGATTCGTGCCGAAACCCTGCAACGTCTGCCAAGAGCATCTACACCGATCGCCGTACTGGTTACAGAGCTCGCAAACCCAGCTGGCTACGGCCACATCGTACGCAATAGCGAAGGCAAAGTCGCAGCGATCATTGAAGACAAAGACGCCGACGAAGAACAACGCCGCATCCATACTGTCAACACTGGCATCCTCTGTGCTGAATCAACGGCACTACGCCGTTGGCTAAGCAAACTATCAAATACCAATATGCAGGGGGAATACTACCTGACCGACATCTTTGCCAGCGCCACAGCCGACCTCACACCAGCCAACATGATCATGGTTACCGATGCTCAAGAAGTGGAAGGCGTCAATGATCTTTGGCAACTCACCCAACTGGAACGCGCCTGGCAAATACGCGCTGCACGTGCCTTGTGCCTGCAAGGCGCACGCGTGGCCGATCCAGCAAGACTGGACCAACGAGGCACAATACGCATCGGACAGAATGTCCACATTGATATTGACGTTGTGCTAGAAGGAGAAATCGAACTCGGTGATAACGTCGTAATTGGCCCATTCGTGCGACTGAAGAACGTAAAACTTGGACCTGGTACCAAAGTACACGCACACTGTGATCTGGAAGGCGTCACCACAACGGGCTCAGCACTCATCGGTCCATTTGCACGCCTGCGTCCGGAAACAATGCTGGCCGACGGCGTGCACATCGGTAACTTTGTCGAGACAAAAAACACGTCAATAGGTGCCGATAGTAAAGCCAATCACCTAACTTACTTGGGCGACGCACAAATCGGCACCAAGGTAAACATTGGTGCTGGCACCATCACTTGCAACTACGACGGCGTCAATAAATCGATCACACTGATCGGTGATGGCGCCTTCATTGGCTCACACTCGGCACTGATAGCACCCGTCAGTGTGGGTGCTGGCGCCACACTCGGTGCCGGAACAGTACTGACCCATGATGCACCAGCCCATCAACTTACTGTGGCGCGCGCACGTCAAACCACACTGGACGGCTGGCAACGCCCGAAAAAGAAAACCTAG
>xylefaTem1
ATGCCTCTGTCCCTACCCCTACACATCGTGATCCTTGCCGCCGGCGAAGGTAAGCGCATGAAATCGGCACTGCCAAAAGTACTGCATCCCATCGCCGGAAAACCGATGCTCGCGCATGTGATTACGACCGCACGCGCACTCACTCCAGACGCGATCCACGTAGTCTACGGCCACGCTGGCAACCAAGTCCGCGCAGCATTTGCAGACCAGACCGACCTACACTGGGTCGAACAGACTCAGCAACTTGGCACGGGACACGCAGTCAAACAAACGATGTCGGCCATCCCGAATGCAGCAAACGTACTCGTACTGTATGGCGACGTACCATTGATTCGTGCCGAAACCCTGCAACGTCTGCCAAGAGCATCTACACCGATCGCCGTACTGGTTACAGAGCTCGCAAACCCAGCTGGCTACGGCCACATCGTACGCAATAGCGAAGGCAAAGTCGCAGCGATCATTGAAGACAAAGACGCCGACGAAGAACAACGCCGCATCCATACTGTCAACACTGGCATCCTCTGTGCTGAATCAACGGCACTACGCCGTTGGCTAAGCAAACTATCAAATACCAATATGCAGGGGGAATACTACCTGACCGACATCTTTGCCAGCGCCACAGCCGACCTCACACCAGCCAACATGATCATGGTTACCGATGCTCAAGAAGTGGAAGGCGTCAATGATCTTTGGCAACTCACCCAACTGGAACGCGCCTGGCAAATACGCGCTGCACGTGCCTTGTGCCTGCAAGGCGCACGCGTGGCCGATCCAGCAAGACTGGACCAACGAGGCACAATACGCATCGGACAGAATGTCCACATTGATATTGACGTTGTGCTAGAAGGAGAAATCGAACTCGGTGATAACGTCGTAATTGGCCCATTCGTGCGACTGAAGAACGTAAAACTTGGACCTGGTACCAAAGTACACGCACACTGTGATCTGGAAGGCGTCACCACAACGGGCTCAGCACTCATCGGTCCATTTGCACGCCTGCGTCCGGAAACAATGCTGGCCGACGGCGTGCACATCGGTAACTTTGTCGAGACAAAAAACACGTCAATAGGTGCCGATAGTAAAGCCAATCACCTAACTTACTTGGGCGACGCACAAATCGGCACCAAGGTAAACATTGGTGCTGGCACCATCACTTGCAACTACGACGGCGTCAATAAATCGATCACACTGATCGGTGATGGCGCCTTCATTGGCTCACACTCGGCACTGATAGCACCCGTCAGTGTGGGTGCTGGCGCCACACTCGGTGCCGGAACAGTACTGACCCATGATGCACCAGCCCATCAACTTACTGTGGCGCGCGCACGTCAAACCACACTGGACGGCTGGCAACGCCCGAAAAAGAAAACCTAG
>xylefaMuMD
ATGCCTCTGTCCCTACCCCTACACATCGTGATCCTTGCCGCCGGCGAAGGTAAGCGCATGAAATCGGCACTGCCAAAAGTACTGCATCCCATCGCCGGAAAACCGATGCTCGCGCATGTGATTACGACCGCACGCGCACTCACTCCAGACGCGATCCACGTAGTCTACGGCCACGCTGGCAACCAAGTCCGCGCAGCATTTGCAGACCAGACCGACCTACACTGGGTCGAACAGACTCAGCAACTTGGCACGGGACACGCAGTCAAACAAACGATGTCGGCCATCCCGAATGCAGCAAACGTACTCGTACTGTATGGCGACGTACCATTGATTCGTGCCGAAACCCTGCAACGCCTGCCAAGAGCATCTACACCGATCGCCGTACTGGTTACAGAGCTCGCAAACCCAGCTGGCTACGGCCACATCGTACGCAATAGCGAAGGCAAAGTCGCAGCGATCATTGAAGACAAAGACGCCGACGAAGAACAACGCCGCATCCATACTGTCAACACTGGCATCCTCTGTGCTGAATCAACGGCACTACGCCGTTGGCTAAGCAAACTATCAAATACCAATATGCAGGGGGAATACTACCTGACCGACATCTTTGCCAGCGCCACAGCCGACCTCACACCAGCCAACATGATCATGGTTACCGATGCTCGAGAAGTGGAAGGCGTCAATGATCTTTGGCAACTCACCCAACTGGAACGCGCCTGGCAAATACGCGCTGCACGTGCCTTGTGCCTGCAAGGCGCACGCGTGGCCGATCCAGCAAGACTGGACCAACGAGGCACAATACGCATCGGACAGAATGTCCACATTGATATTGACGTTGTGCTAGAAGGAGAAATCGAACTCGGTGATAACGTCGTAATTGGCCCATTCGTGCGACTGAAGAACGTAAAACTTGGACCTGGTACCAAAGTACACGCACACTGTGATCTGGAAGGCGTCACCACAACGGGCTCAGCACTCATCGGTCCATTTGCACGCCTGCGTCCGGGAACAATGCTGGCCGACGGCGTGCACATCGGTAGCTTTGTCGAGACAAAAAACACGTCAATAGGTGCCGATAGTAAAGCCAATCACCTAACTTACTTGGGCGACGCACAAATCGGCACCAAGGTAAACATTGGTGCTGGCACCATCACTTGCAACTACGACGGCGTCAATAAATCGATCACACTGATCGGTGATGGCGCCTTCATTGGCTCACACTCGGCACTGATAGCACCCGTCAGTGTGGGTGCTGGCGCCACACTCGGTGCCGGAACAGTACTGACCCATGATGCACCAGCCCATCAACTTACTGTGGCGCGCGCACGTCAAACCACACTGGACGGCTGGCAACGCCCAAAAAAGAAAACCTAG
>xylefaMU34
ATGCCTCTGTCCCTACCCCTACACATCGTGATCCTTGCCGCCGGCGAAGGTAAGCGCATGAAATCGGCACTGCCAAAAGTACTGCATCCCATCGCCGGAAAACCGATGCTCGCGCATGTGATTACGACCGCACGCGCACTCACTCCAGACGCGATCCACGTAGTCTACGGCCACGCTGGCAACCAAGTCCGCGCAGCATTTGCAGACCAGACCGACCTACACTGGGTCGAACAGACTCAGCAACTTGGCACGGGACACGCAGTCAAACAAACGATGTCGGCCATCCCGAATGCAGCAAACGTACTCGTACTGTATGGCGACGTACCATTGATTCGTGCCGAAACCCTGCAACGCCTGCCAAGAGCATCTACACCGATCGCCGTACTGGTTACAGAGCTCGCAAACCCAGCTGGCTACGGCCACATCGTACGCAATAGCGAAGGCAAAGTCGCAGCGATCATTGAAGACAAAGACGCCGACGAAGAACAACGCCGCATCCATACTGTCAACACTGGCATCCTCTGTGCTGAATCAACGGCACTACGCCGTTGGCTAAGCAAACTATCAAATACCAATATGCAGGGGGAATACTACCTGACCGACATCTTTGCCAGCGCCACAGCCGACCTCACACCAGCCAACATGATCATGGTTACCGATGCTCGAGAAGTGGAAGGCGTCAATGATCTTTGGCAACTCACCCAACTGGAACGCGCCTGGCAAATACGCGCTGCACGTGCCTTGTGCCTGCAAGGCGCACGCGTGGCCGATCCAGCAAGACTGGACCAACGAGGCACAATACGCATCGGACAGAATGTCCACATTGATATTGACGTTGTGCTAGAAGGAGAAATCGAACTCGGTGATAACGTCGTAATTGGCCCATTCGTGCGACTGAAGAACGTAAAACTTGGACCTGGTACCAAAGTACACGCACACTGTGATCTGGAAGGCGTCACCACAACGGGCTCAGCACTCATCGGTCCATTTGCACGCCTGCGTCCGGGAACAATGCTGGCCGACGGCGTGCACATCGGTAGCTTTGTCGAGACAAAAAACACGTCAATAGGTGCCGATAGTAAAGCCAATCACCTAACTTACTTGGGCGACGCACAAATCGGCACCAAGGTAAACATTGGTGCTGGCACCATCACTTGCAACTACGACGGCGTCAATAAATCGATCACACTGATCGGTGATGGCGCCTTCATTGGCTCACACTCGGCACTGATAGCACCCGTCAGTGTGGGTGCTGGCGCCACACTCGGTGCCGGAACAGTACTGACCCATGATGCACCAGCCCATCAACTTACTGTGGCGCGCGCACGTCAAACCACACTGGACGGCTGGCAACGCCCAAAAAAGAAAACCTAG
>xylefaM23s
ATGCCTCTGTCCCTACCCCTACACATCGTGATCCTTGCCGCCGGCGAAGGTAAGCGCATGAAATCGGCACTGCCAAAAGTACTGCATCCCATCGCCGGAAAACCGATGCTCGCGCATGTGATTACGACCGCACGCGCACTCACTCCAGACGCGATCCACGTAGTCTACGGCCACGCTGGCAACCAAGTCCGCGCAGCATTTGCAGACCAGACCGACCTACACTGGGTCGAACAGACTCAGCAACTTGGCACGGGACACGCAGTCAAACAAACGATGTCGGCCATCCCGAATGCAGCAAACGTACTCGTACTGTATGGCGACGTACCATTGATTCGTGCCGAAACCCTGCAACGTCTGCCAAGAGCATCTACACCGATCGCCGTACTGGTTACAGAGCTCGCAAACCCAGCTGGCTACGGCCACATCGTACGCAATAGCGAAGGCAAAGTCGCAGCGATCATTGAAGACAAAGACGCCGACGAAGAACAACGCCGCATCCATACTGTCAACACTGGCATCCTCTGTGCTGAATCAACGGCACTACGCCGTTGGCTAAGCAAACTATCAAATACCAATATGCAGGGGGAATACTACCTGACCGACATCTTTGCCAGCGCCACAGCCGACCTCACACCAGCCAACATGATCATGGTTACCGATGCTCAAGAAGTGGAAGGCGTCAATGATCTTTGGCAACTCACCCAACTGGAACGCGCCTGGCAAATACGCGCTGCACGTGCCTTGTGCCTGCAAGGCGCACGCGTGGCCGATCCAGCAAGACTGGACCAACGAGGCACAATACGCATCGGACAGAATGTCCACATTGATATTGACGTTGTGCTAGAAGGAGAAATCGAACTCGGTGATAACGTCGTAATTGGCCCATTCGTGCGACTGAAGAACGTAAAACTTGGACCTGGTACCAAAGTACACGCACACTGTGATCTGGAAGGCGTCACCACAACGGGCTCAGCACTCATCGGTCCATTTGCACGCCTGCGTCCGGAAACAATGCTGGCCGACGGCGTGCACATCGGTAACTTTGTCGAGACAAAAAACACGTCAATAGGTGCCGATAGTAAAGCCAATCACCTAACTTACTTGGGCGACGCACAAATCGGCACCAAGGTAAACATTGGTGCTGGCACCATCACTTGCAACTACGACGGCGTCAATAAATCGATCACACTGATCGGTGATGGCGCCTTCATTGGCTCACACTCGGCACTGATAGCACCCGTCAGTGTGGGTGCTGGCGCCACACTCGGTGCCGGAACAGTACTGACCCATGATGCACCAGCCCATCAACTTACTGTGGCGCGCGCACGTCAAACCACACTGGACGGCTGGCAACGCCCGAAAAAGAAAACCTAG
>xylefastag
ATGCCTCTGTCCCTACCCCTACACATCGTGATCCTTGCCGCCGGCGAAGGTAAGCGCATGAAATCGGCACTGCCAAAAGTACTGCATCCCATCGCCGGAAAACCGATGCTCGCGCATGTGATTACGACCGCACGCGCACTCACTCCAGACGCGATCCACGTAGTCTACGGCCACGCTGGCAACCAAGTCCGCGCAGCATTTGCAGACCAGACCGACCTACACTGGGTCGAACAGACTCAGCAACTTGGCACGGGACACGCAGTCAAACAAACGATGTCGGCCATCCCGAATGCAGCAAACGTACTCGTACTGTATGGCGACGTACCATTGATTCGTGCCGAAACCCTGCAACGTCTGCCAAGAGCATCTACACCGATCGCCGTACTGGTTACAGAGCTCGCAAACCCAGCTGGCTACGGCCACATCGTACGCAATAGCGAAGGCAAAGTCGCAGCGATCATTGAAGACAAAGACGCCGACGAAGAACAACGCCGCATCCATACTGTCAACACTGGCATCCTCTGTGCTGAATCAACGGCACTACGCCGTTGGCTAAGCAAACTATCAAATACCAATATGCAGGGGGAATACTACCTGACCGACATCTTTGCCAGCGCCACAGCCGACCTCACACCAGCCAACATGATCATGGTTACCGATGCTCAAGAAGTGGAAGGCGTCAATGATCTTTGGCAACTCACCCAACTGGAACGCGCCTGGCAAATACGCGCTGCACGTGCCTTGTGCCTGCAAGGCGCACGCGTGGCCGATCCAGCAAGACTGGACCAACGAGGCACAATACGCATCGGACAGAATGTCCACATTGATATTGACGTTGTGCTAGAAGGAGAAATCGAACTCGGTGATAACGTCGTAATTGGCCCATTCGTGCGACTGAAGAACGTAAAACTTGGACCTGGTACCAAAGTACACGCACACTGTGATCTGGAAGGCGTCACCACAACGGGCTCAGCACTCATCGGTCCATTTGCACGCCTGCGTCCGGAAACAATGCTGGCCGACGGCGTGCACATCGGTAACTTTGTCGAGACAAAAAACACGTCAATAGGTGCCGATAGTAAAGCCAATCACCTAACTTACTTGGGCGACGCACAAATCGGCACCAAGGTAAACATTGGTGCTGGCACCATCACTTGCAACTACGACGGCGTCAATAAATCGATCACACTGATCGGTGATGGCGCCTTCATTGGCTCACACTCGGCACTGATAGCACCCGTCAGTGTGGGTGCTGGCGCCACACTCGGTGCCGGAACAGTACTGACCCATGATGCACCAGCCCATCAACTTACTGTGGCGCGCGCACGTCAAACCACACTGGACGGCTGGCAACGCCCGAAAAAGAAAACCTAG
>long-mer4823_(reversed)
-------------------------------------------------------------------------------------------------------------------------------CCGCACAGGCACTCACTCCAGACGCGATC------------------------------------------------------------------------------------------------------------------------------------------------------------------------------------------------------------------------------------------------------------------------------------------------------------------------------------------------------------------------------------------------------------------------------------------------------------------------------------------------------------------------------------------------------------------------------------------------------------------------------------------------------------------------------------------------------------------------------------------------------------------------------------------------------------------------------------------------------------------------------------------------------------------------------------------------------------------------------------------------------------------------------------------------------------------------------------------------------------------------------------------------------------------------------------------------------------------------------------------------------------------
>long-mer4822_(reversed)
---------------------------------------------------------------------------------------------------------------------------------------------------------------------------------------------------------------------GACCTACACTGGGTCGAACAGGCTCAGCAACTTGGCACGGGGC--------------------------------------------------------------------------------------------------------------------------------------------------------------------------------------------------------------------------------------------------------------------------------------------------------------------------------------------------------------------------------------------------------------------------------------------------------------------------------------------------------------------------------------------------------------------------------------------------------------------------------------------------------------------------------------------------------------------------------------------------------------------------------------------------------------------------------------------------------------------------------------------------------------------------------------------------------------------------------------------------------------------------------------------------------------------------------------------------------------------------------------------------------------
>long-mer4821_(reversed)
---------------------------------------------------------------------------------------------------------------------------------------------------------------------------------------------------------------------------------------------------------------------------------------------------------------------------------------------------------------------------------------------------------------------------------------------------------------------------------------------------------------------------------------------------------------------------------------------------------------------------------------------------------------------------------------------------------------------------------------------------------------------------------------------------------------------------------------------------------------------------------------------------------------------------------------------------------------------------------------------------------------------------------------------------------------------------------------------------------------------------------------------------------------------------------------------ATCACTTGCAACTACGACGGCATCAATAAATCGATCACACTGA--------------------------------------------------------------------------------------------------------------------------------------------------------------------------------------
