# Supplementary material for: Identification of genetic relationships and subspecies signatures in Xylella fastidiosa
Source: BMC Genomics. 2019 Mar 25;20:239. doi: 10.1186/s12864-019-5565-9 (PMC6434890; doi:10.1186/s12864-019-5565-9)
Supplement: Supplementary file 8 — Analysis of (non-)synonymous SNPs in homologs to CDS harboring specific k-mers for selected enriched GOs. (ZIP 549 kb) [file 12864_2019_5565_MOESM8_ESM.zip › Additional-File8/Additional-File8B_Pauca/GO-0000902 0009252 0071555/NC_002488.1046/Xfm assembled to xylefa9a5c.fasta]

>xylefa9a5c
ATGCCTCTGTCCCTACCCCTACACATCGTGATCCTTGCCGCCGGCGAAGGTAAGCGCATGAAATCGGCACTGCCAAAAGTACTGCATCCCATCGCCGGAAAACCGATGCTCGCGCATGTGATTACGGCCGCACAGGCACTCACTCCAGACGCGATCCACGTAGTCTACGGCCACGCTGGCAACCAAGTCCGCGCAGCATTTGCAGACCAGACCGACCTACACTGGGTCGAACAGGCTCAGCAACTTGGCACGGGGCACGCAGTCAAACAAACGATGTCGGCCATCCCGAATGCAGCAAACGTACTCGTACTGTATGGCGACGTACCATTGATTCGTGCCGAAACCCTGAAACGCCTGCCAAGAGCATCTACACCGATCGCTGTACTGGTTACAGAGCTCGCAAACCCAGCTGGCTACGGCCACATCGTACGCAATAGCGAAGGCAAAGTCGCAGCGATCATTGAAGACAAAGACGCCGACGAAGAACAACGCCGCATCCATACTGTCAACACTGGCATCCTCTGTGCTGAATCAACGGCACTACGCCGTTGGCTAAGCAAACTATCAAATACCAATATGCAGGGGGAATACTACCTAACCGACATCTTTGCCAGCGCCACAGCCGACCTCACACCAGCCAACATGATCATGGTTACCGATGCTCGAGAAGTGGAAGGCGTCAATGATCTTTGGCAACTCACCCAACTGGAACGCGCCTGGCAAATACGCGCTGCACGTGCCTTGTGCCTGCAAGGCGCACGCGTGGCCGATCCAGCAAGACTGGACCAACGAGGCACAATACGCATCGGACAGAATGTCCACATCGATATTGACGTTGTGCTAGAAGGAGAAATCGAACTCGGTGATAACGTCGTAATTGGCCCATTCGTGCGACTGAAGAACGTAAAACTTGGACCTGGTACCAAAGTACACGCACACTGTGATCTGGAAGGCGTCACCACAACGGGCTCAGCACTCATCGGTCCATTTGCACGCCTGCGTCCGGGAACAATGCTGGCCGACGGCGTACACATCGGTAACTTTGTCGAGACAAAAAACACGTCAATAGGTGCCGATAGTAAAGCCAATCACCTAACTTACTTGGGCGACGCACAAATCGGCACCAAGGTAAACATTGGTGCTGGCACCATCACTTGCAACTACGACGGCATCAATAAATCGATCACACTGATCGGTGATGGCGCCTTCATTGGCTCACACTCGGCACTGATAGCACCCGTCAGTGTGGGTGCTGGCGCCACACTCGGTGCCGGAACAGTACTGACTCATGATGCACCAGCCCATCAACTTACTGTGGCGCGCTCACGTCAAACCACACTGGACAGCTGGCAACGCCCGAAAAAGAAAACCTAG
>xylefa4311
ATGCCTCTGTCCCTACCCCTACACATCGTGATCCTTGCCGCCGGCGAAGGTAAGCGCATGAAATCGGCACTGCCAAAAGTACTGCATCCCATCGCCGGAAAACCGATGCTCGCGCATGTGATTACGACCGCACGCGCACTCACTCCAGACGTGATCCACGTAGTCTACGGCCACGCTGGCAACCAAGTCCGCACAGCATTTGCAGACCAGACCGACCTACACTGGGTCGAACAGACTCAGCAACTTGGCACGGGGCACGCAGTCAAACAAACGATGTCGGCCATCCCGAATGCAGCAAACGTACTCGTACTGTATGGCGACGTACCATTGATTCGTGCCGAAACCCTGCAACGCCTGCCAAGAGCATCTACACCGATCGCCGTACTGGTTACAGATCTCGCAAACCCAGCTGGCTACGGCCACATCGTACGCAATAGCGAAGGCAAAGTCGCAGCGATCATTGAAGACAAAGACGCCGACGAAGAACAACGCCGCATCCATACTGTCAACACTGGCATCCTCTGTGCTGAATCAACGGCACTACGCCGTTGGCTAAGCAAACTATCAAATACCAATATGCAGGGGGAATACTACCTGACCGACATCTTTGCCAGCGCCACAGCCGACCTCACACCAGCCAACATGATCATGGTTACCGATCCTCGAGAAGTGGAAGGCGTCAATGATCTTTGGCAACTCACCCAACTGGAACGCACCTGGCAAATACGCGCTGCACGTGCCTTGTGCCTGCAAGGCGCACGCGTGGCCGATCCAGCAAGACTGGACCAACGAGGCACAATACGCATCGGACAGAATGTCCACATCGATATTGACGTTGTGCTAGAAGGAGAAATCGAACTCGGTGATAACGTCGTAATTGGCCCATTCGTGCGACTGAAGAACGTAAAACTTGGACCTGGTACCAAAGTACACGCACACTGTGATCTGGAAGGCGTCACCACAACGAGCTCAGCACTCATCGGTCCATTTGCACGCCTGCGTCCGGGAACAATGCTGGCCGACGGCGTGCACATCGGTAACTTTGTCGAGACAAAAAACACGTCAATAGGTGCCGATAGTAAAGCCAATCACCTAACTTACTTGGGCGACGCACAAATCGGCACCAAGGTAAACATTGGTGCTGGCACCATCACTTGCAACTACGACGGCGTCAATAAATCGATCACACTGATCGGTGATGGCGCCTTCATTGGCTCACACTCGGCACTGATAGCACCCGTCAGTGTGGGTGCTGGCGCCACACTCGGTGCCGGAACAGTACTGACCCATGATGCACCAGCCCATCAACTTACTGTGGCGCGCGCACGTCAAACCACACTGGACGGCTGGCAACGCCCGAAAAAGAAAACCTAG
>xylefa3571
ATGCCTCTGTCCCTACCCCTACACATCGTGATCCTTGCCGCCGGCGAAGGTAAGCGCATGAAATCGGCACTGCCAAAAGTACTGCATCCCATCGCCGGAAAACCGATGCTCGCGCATGTGATTACGACCGCACGCGCACTCACTCCAGACGTGATCCACGTAGTCTACGGCCACGCTGGCAACCAAGTCCGCACAGCATTTGCAGACCAGACCGACCTACACTGGGTCGAACAGACTCAGCAACTTGGCACGGGGCACGCAGTCAAACAAACGATGTCGGCCATCCCGAATGCAGCAAACGTACTCGTACTGTATGGCGACGTACCATTGATTCGTGCCGAAACCCTGCAACGCCTGCCAAGAGCATCTACACCGATCGCCGTACTGGTTACAGATCTCGCAAACCCAGCTGGCTACGGCCACATCGTACGCAATAGCGAAGGCAAAGTCGCAGCGATCATTGAAGACAAAGACGCCGACGAAGAACAACGCCGCATCCATACTGTCAACACTGGCATCCTCTGTGCTGAATCAACGGCACTACGCCGTTGGCTAAGCAAACTATCAAATACCAATATGCAGGGGGAATACTACCTGACCGACATCTTTGCCAGCGCCACAGCCGACCTCACACCAGCCAACATGATCATGGTTACCGATCCTCGAGAAGTGGAAGGCGTCAATGATCTTTGGCAACTCACCCAACTGGAACGCACCTGGCAAATACGCGCTGCACGTGCCTTGTGCCTGCAAGGCGCACGCGTGGCCGATCCAGCAAGACTGGACCAACGAGGCACAATACGCATCGGACAGAATGTCCACATCGATATTGACGTTGTGCTAGAAGGAGAAATCGAACTCGGTGATAACGTCGTAATTGGCCCATTCGTGCGACTGAAGAACGTAAAACTTGGACCTGGTACCAAAGTACACGCACACTGTGATCTGGAAGGCGTCACCACAACGAGCTCAGCACTCATCGGTCCATTTGCACGCCTGCGTCCGGGAACAATGCTGGCCGACGGCGTGCACATCGGTAACTTTGTCGAGACAAAAAACACGTCAATAGGTGCCGATAGTAAAGCCAATCACCTAACTTACTTGGGCGACGCACAAATCGGCACCAAGGTAAACATTGGTGCTGGCACCATCACTTGCAACTACGACGGCGTCAATAAATCGATCACACTGATCGGTGATGGCGCCTTCATTGGCTCACACTCGGCACTGATAGCACCCGTCAGTGTGGGTGCTGGCGCCACACTCGGTGCCGGAACAGTACTGACCCATGATGCACCAGCCCATCAACTTACTGTGGCGCGCGCACGTCAAACCACACTGGACGGCTGGCAACGCCCGAAAAAGAAAACCTAG
>xylefa8416
ATGCCTCTGTCCCTACCCCTACACATCGTGATCCTTGCCGCCGGCGAAGGTAAGCGCATGAAATCGGCACTGCCAAAAGTACTGCATCCCATCGCCGGAAAACCGATGCTCGCGCATGTGATTACGACCGCACGCGCACTCACTCCAGACGTGATCCACGTAGTCTACGGCCACGCTGGCAACCAAGTCCGCACAGCATTTGCAGACCAGACCGACCTACACTGGGTCGAACAGACTCAGCAACTTGGCACGGGGCACGCAGTCAAACAAACGATGTCGGCCATCCCGAATGCAGCAAACGTACTCGTACTGTATGGCGACGTACCATTGATTCGTGCCGAAACCCTGCAACGCCTGCCAAGAGCATCTACACCGATCGCCGTACTGGTTACAGATCTCGCAAACCCAGCTGGCTACGGCCACATCGTACGCAATAGCGAAGGCAAAGTCGCAGCGATCATTGAAGACAAAGACGCCGACGAAGAACAACGCCGCATCCATACTGTCAACACTGGCATCCTCTGTGCTGAATCAACGGCACTACGCCGTTGGCTAAGCAAACTATCAAATACCAATATGCAGGGGGAATACTACCTGACCGACATCTTTGCCAGCGCCACAGCCGACCTCACACCAGCCAACATGATCATGGTTACCGATCCTCGAGAAGTGGAAGGCGTCAATGATCTTTGGCAACTCACCCAACTGGAACGCACCTGGCAAATACGCGCTGCACGTGCCTTGTGCCTGCAAGGCGCACGCGTGGCCGATCCAGCAAGACTGGACCAACGAGGCACAATACGCATCGGACAGAATGTCCACATCGATATTGACGTTGTGCTAGAAGGAGAAATCGAACTCGGTGATAACGTCGTAATTGGCCCATTCGTGCGACTGAAGAACGTAAAACTTGGACCTGGTACCAAAGTACACGCACACTGTGATCTGGAAGGCGTCACCACAACGGGCTCAGCACTCATCGGTCCATTTGCACGCCTGCGTCCGGGAACAATGCTGGCCGACGGCGTGCACATCGGTAACTTTGTCGAGACAAAAAACACGTCAATAGGTGCCGATAGTAAAGCCAATCACCTAACTTACTTGGGCGACGCACAAATCGGCACCAAGGTAAACATTGGTGCTGGCACCATCACTTGCAACTACGACGGCGTCAATAAATCGATCACACTGATCGGTGATGGCGCCTTCATTGGCTCACACTCGGCACTGATAGCACCCGTCAGTGTGGGTGCTGGCGCCACACTCGGTGCCGGAACAGTACTGACCCATGATGCACCAGCCCATCAACTTACTGTGGCGCGCGCACGTCAAACCACACTGGACGGCTGGCAACGCCCGAAAAAGAAAACCTAG
>xylefaBB01
ATGCCTCTGTCCCTACCCCTACACATCGTGATCCTTGCCGCCGGCGAAGGTAAGCGCATGAAATCGGCACTGCCAAAAGTACTGCATCCCATCGCCGGAAAACCGATGCTCGCGCATGTGATTACGACCGCACGCGCACTCACTCCAGACGCGATCCACGTAGTCTACGGCCACGCTGGCAACCAAGTCCGCGCAGCATTTGCAGACCAGACCGACCTACACTGGGTCGAACAGACTCAGCAACTTGGCACGGGACACGCAGTCAAACAAACGATGTCGGCCATCCCGAATGCAGCAAACGTACTCGTACTGTATGGCGACGTACCATTGATTCGTGCCGAAACCCTGCAACGCCTGCCAAGAGCATCTACACCGATCGCCGTACTGGTTACAGAGCTCGCAAACCCAGCTGGCTACGGCCACATCGTACGCAATAGCGAAGGCAAAGTCGCAGCGATCATTGAAGACAAAGACGCCGACGAAGAACAACGCCGCATCCATACTGTCAACACTGGCATCCTCTGTGCTGAATCAACGGCACTACGCCGTTGGCTAAGCAAACTATCAAATACCAATATGCAGGGGGAATACTACCTGACCGACATCTTTGCCAGCGCCACAGCCGACCTCACACCAGCCAACATGATCATGGTTACCGATCCTCGAGAAGTGGAAGGCGTCAATGATCTTTGGCAACTCACCCAACTGGAACGCACCTGGCAAATACGCGCTGCACGTGCCTTGTGCCTGCAAGGCGCACGCGTGGCCGATCCAGCAAGACTGGACCAACGAGGCACAATACGCATCGGACAGAATGTCCACATCGATATTGACGTTGTGCTAGAAGGAGAAATCGAACTCGGTGATAACGTCGTAATTGGCCCATTCGTGCGACTGAAGAACGTAAAACTTGGACCTGGTACCAAAGTACACGCACACTGTGATCTGGAAGGCGTCACCACAACGAGCTCAGCACTCATCGGTCCATTTGCACGCCTGCGTCCGGGAACAATGCTGGCCGACGGCGTGCACATCGGTAACTTTGTCGAGACAAAAAACACGTCAATAGGTGCCGATAGTAAAGCCAATCACCTAACTTACTTGGGCGACGCACAAATCGGCACCAAGGTAAACATTGGTGCTGGCACCATCACTTGCAACTACGACGGCGTCAATAAATCGATCACACTGATCGGTGATGGCGCCTTCATTGGCTCACACTCGGCACTGATAGCACCCGTCAGTGTGGGTGCTGGCGCCACACTCGGTGCCGGAACAGTACTGACCCATGATGCACCAGCCCATCAACTTACTGTGGCGCGCGCACGTCAAACCACACTGGACGGCTGGCAACGCCCGAAAAAGAAAACCTAG
>xylefa8418
ATGCCTCTGTCCCTACCCCTACACATCGTGATCCTTGCCGCCGGCGAAGGTAAGCGCATGAAATCGGCACTGCCAAAAGTACTGCATCCCATCGCCGGAAAACCGATGCTCGCGCATGTGATTACGACCGCACGCGCACTCACTCCAGACGTGATCCACGTAGTCTACGGCCACGCTGGCAACCAAGTCCGCACAGCATTTGCAGACCAGACCGACCTACACTGGGTCGAACAGACTCAGCAACTTGGCACGGGGCACGCAGTCAAACAAACGATGTCGGCCATCCCGAATGCAGCAAACGTACTCGTACTGTATGGCGACGTACCATTGATTCGTGCCGAAACCCTGCAACGCCTGCCAAGAGCATCTACACCGATCGCCGTACTGGTTACAGATCTCGCAAACCCAGCTGGCTACGGCCACATCGTACGCAATAGCGAAGGCAAAGTCGCAGCGATCATTGAAGACAAAGACGCCGACGAAGAACAACGCCGCATCCATACTGTCAACACTGGCATCCTCTGTGCTGAATCAACGGCACTACGCCGTTGGCTAAGCAAACTATCAAATACCAATATGCAGGGGGAATACTACCTGACCGACATCTTTGCCAGCGCCACAGCCGACCTCACACCAGCCAACATGATCATGGTTACCGATCCTCGAGAAGTGGAAGGCGTCAATGATCTTTGGCAACTCACCCAACTGGAACGCACCTGGCAAATACGCGCTGCACGTGCCTTGTGCCTGCAAGGCGCACGCGTGGCCGATCCAGCAAGACTGGACCAACGAGGCACAATACGCATCGGACAGAATGTCCACATCGATATTGACGTTGTGCTAGAAGGAGAAATCGAACTCGGTGATAACGTCGTAATTGGCCCATTCGTGCGACTGAAGAACGTAAAACTTGGACCTGGTACCAAAGTACACGCACACTGTGATCTGGAAGGCGTCACCACAACGGGCTCAGCACTCATCGGTCCATTTGCACGCCTGCGTCCGGGAACAATGCTGGCCGACGGCGTGCACATCGGTAACTTTGTCGAGACAAAAAACACGTCAATAGGTGCCGATAGTAAAGCCAATCACCTAACTTACTTGGGCGACGCACAAATCGGCACCAAGGTAAACATTGGTGCTGGCACCATCACTTGCAACTACGACGGCGTCAATAAATCGATCACACTGATCGGTGATGGCGCCTTCATTGGCTCACACTCGGCACTGATAGCACCCGTCAGTGTGGGTGCTGGCGCCACACTCGGTGCCGGAACAGTACTGACCCATGATGCACCAGCCCATCAACTTACTGTGGCGCGCGCACGTCAAACCACACTGGACGGCTGGCAACGCCCGAAAAAGAAAACCTAG
>xylefagrif
ATGCCTCTGTCCCTACCCCTACACATCGTGATCCTTGCCGCCGGCGAAGGTAAGCGCATGAAATCGGCACTGCCAAAAGTACTGCATCCCATCGCCGGAAAACCGATGCTCGCGCATGTGATTACGACCGCACGCGCACTCACTCCAGACGTGATCCACGTAGTCTACGGCCACGCTGGCAACCAAGTCCGCACAGCATTTGCAGACCAGACCGACCTACACTGGGTCGAACAGACTCAGCAACTTGGCACGGGGCACGCAGTCAAACAAACGATGTCGGCCATCCCGAATGCAGCAAACGTACTCGTACTGTATGGCGACGTACCATTGATTCGTGCCGAAACCCTGCAACGCCTGCCAAGAGCATCTACACCGATCGCCGTACTGGTTACAGATCTCGCAAACCCAGCTGGCTACGGCCACATCGTACGCAATAGCGAAGGCAAAGTCGCAGCGATCATTGAAGACAAAGACGCCGACGAAGAACAACGCCGCATCCATACTGTCAACACTGGCATCCTCTGTGCTGAATCAACGGCACTACGCCGTTGGCTAAGCAAACTATCAAATACCAATATGCAGGGGGAATACTACCTGACCGACATCTTTGCCAGCGCCACAGCCGACCTCACACCAGCCAACATGATCATGGTTACCGATCCTCGAGAAGTGGAAGGCGTCAATGATCTTTGGCAACTCACCCAACTGGAACGCACCTGGCAAATACGCGCTGCACGTGCCTTGTGCCTGCAAGGCGCACGCGTGGCCGATCCAGCAAGACTGGACCAACGAGGCACAATACGCATCGGACAGAATGTCCACATCGATATTGACGTTGTGCTAGAAGGAGAAATCGAACTCGGTGATAACGTCGTAATTGGCCCATTCGTGCGACTGAAGAACGTAAAACTTGGACCTGGTACCAAAGTACACGCACACTGTGATCTGGAAGGCGTCACCACAACGGGCTCAGCACTCATCGGTCCATTTGCACGCCTGCGTCCGGGAACAATGCTGGCCGACGGCGTGCACATCGGTAACTTTGTCGAGACAAAAAACACGTCAATAGGTGCCGATAGTAAAGCCAATCACCTAACTTACTTGGGCGACGCACAAATCGGCACCAAGGTAAACATTGGTGCTGGCACCATCACTTGCAACTACGACGGCGTCAATAAATCGATCACACTGATCGGTGATGGCGCCTTCATTGGCTCACACTCGGCACTGATAGCACCCGTCAGTGTGGGTGCTGGCGCCACACTCGGTGCCGGAACAGTACTGACCCATGATGCACCAGCCCATCAACTTACTGTGGCGCGCGCACGTCAAACCACACTGGACGGCTGGCAACGCCCGAAAAAGAAAACCTAG
>xylefa8417
ATGCCTCTGTCCCTACCCCTACACATCGTGATCCTTGCCGCCGGCGAAGGTAAGCGCATGAAATCGGCACTGCCAAAAGTACTGCATCCCATCGCCGGAAAACCGATGCTCGCGCATGTGATTACGACCGCACGCGCACTCACTCCAGACGTGATCCACGTAGTCTACGGCCACGCTGGCAACCAAGTCCGCACAGCATTTGCAGACCAGACCGACCTACACTGGGTCGAACAGACTCAGCAACTTGGCACGGGGCACGCAGTCAAACAAACGATGTCGGCCATCCCGAATGCAGCAAACGTACTCGTACTGTATGGCGACGTACCATTGATTCGTGCCGAAACCCTGCAACGCCTGCCAAGAGCATCTACACCGATCGCCGTACTGGTTACAGATCTCGCAAACCCAGCTGGCTACGGCCACATCGTACGCAATAGCGAAGGCAAAGTCGCAGCGATCATTGAAGACAAAGACGCCGACGAAGAACAACGCCGCATCCATACTGTCAACACTGGCATCCTCTGTGCTGAATCAACGGCACTACGCCGTTGGCTAAGCAAACTATCAAATACCAATATGCAGGGGGAATACTACCTGACCGACATCTTTGCCAGCGCCACAGCCGACCTCACACCAGCCAACATGATCATGGTTACCGATCCTCGAGAAGTGGAAGGCGTCAATGATCTTTGGCAACTCACCCAACTGGAACGCACCTGGCAAATACGCGCTGCACGTGCCTTGTGCCTGCAAGGCGCACGCGTGGCCGATCCAGCAAGACTGGACCAACGAGGCACAATACGCATCGGACAGAATGTCCACATCGATATTGACGTTGTGCTAGAAGGAGAAATCGAACTCGGTGATAACGTCGTAATTGGCCCATTCGTGCGACTGAAGAACGTAAAACTTGGACCTGGTACCAAAGTACACGCACACTGTGATCTGGAAGGCGTCACCACAACGGGCTCAGCACTCATCGGTCCATTTGCACGCCTGCGTCCGGGAACAATGCTGGCCGACGGCGTGCACATCGGTAACTTTGTCGAGACAAAAAACACGTCAATAGGTGCCGATAGTAAAGCCAATCACCTAACTTACTTGGGCGACGCACAAATCGGCACCAAGGTAAACATTGGTGCTGGCACCATCACTTGCAACTACGACGGCGTCAATAAATCGATCACACTGATCGGTGATGGCGCCTTCATTGGCTCACACTCGGCACTGATAGCACCCGTCAGTGTGGGTGCTGGCGCCACACTCGGTGCCGGAACAGTACTGACCCATGATGCACCAGCCCATCAACTTACTGTGGCGCGCGCACGTCAAACCACACTGGACGGCTGGCAACGCCCGAAAAAGAAAACCTAG
>xylefaM12s
ATGCCTCTGTCCCTACCCCTACACATCGTGATCCTTGCCGCCGGCGAAGGTAAGCGCATGAAATCGGCACTGCCAAAAGTACTGCATCCCATCGCCGGAAAACCGATGCTCGCGCATGTGATTACGACCGCACGCGCACTCACTCCAGACGTGATCCACGTAGTCTACGGCCACGCTGGCAACCAAGTCCGCACAGCATTTGCAGACCAGACCGACCTACACTGGGTCGAACAGACTCAGCAACTTGGCACGGGGCACGCAGTCAAACAAACGATGTCGGCCATCCCGAATGCAGCAAACGTACTCGTACTGTATGGCGACGTACCATTGATTCGTGCCGAAACCCTGCAACGCCTGCCAAGAGCATCTACACCGATCGCCGTACTGGTTACAGATCTCGCAAACCCAGCTGGCTACGGCCACATCGTACGCAATAGCGAAGGCAAAGTCGCAGCGATCATTGAAGACAAAGACGCCGACGAAGAACAACGCCGCATCCATACTGTCAACACTGGCATCCTCTGTGCTGAATCAACGGCACTACGCCGTTGGCTAAGCAAACTATCAAATACCAATATGCAGGGGGAATACTACCTGACCGACATCTTTGCCAGCGCCACAGCCGACCTCACACCAGCCAACATGATCATGGTTACCGATCCTCGAGAAGTGGAAGGCGTCAATGATCTTTGGCAACTCACCCAACTGGAACGCACCTGGCAAATACGCGCTGCACGTGCCTTGTGCCTGCAAGGCGCACGCGTGGCCGATCCAGCAAGACTGGACCAACGAGGCACAATACGCATCGGACAGAATGTCCACATCGATATTGACGTTGTGCTAGAAGGAGAAATCGAACTCGGTGATAACGTCGTAATTGGCCCATTCGTGCGACTGAAGAACGTAAAACTTGGACCTGGTACCAAAGTACACGCACACTGTGATCTGGAAGGCGTCACCACAACGGGCTCAGCACTCATCGGTCCATTTGCACGCCTGCGTCCGGGAACAATGCTGGCCGACGGCGTGCACATCGGTAACTTTGTCGAGACAAAAAACACGTCAATAGGTGCCGATAGTAAAGCCAATCACCTAACTTACTTGGGCGACGCACAAATCGGCACCAAGGTAAACATTGGTGCTGGCACCATCACTTGCAACTACGACGGCGTCAATAAATCGATCACACTGATCGGTGATGGCGCCTTCATTGGCTCACACTCGGCACTGATAGCACCCGTCAGTGTGGGTGCTGGCGCCACACTCGGTGCCGGAACAGTACTGACCCATGATGCACCAGCCCATCAACTTACTGTGGCGCGCGCACGTCAAACCACACTGGACGGCTGGCAACGCCCGAAAAAGAAAACCTAG
>xylefadixn
ATGCCTCTGTCCCTACCCCTACACATCGTGATCCTTGCCGCCGGCGAAGGTAAGCGCATGAAATCGGCACTGCCAAAAGTACTGCATCCCATCGCCGGAAAACCGATGCTCGCGCATGTGATTACGACCGCACGCGCACTCACTCCAGACGTGATCCACGTAGTCTACGGCCACGCTGGCAACCAAGTCCGCACAGCATTTGCAGACCAGACCGACCTACACTGGGTCGAACAGACTCAGCAACTTGGCACGGGGCACGCAGTCAAACAAACGATGTCGGCCATCCCGAATGCAGCAAACGTACTCGTACTGTATGGCGACGTACCATTGATTCGTGCCGAAACCCTGCAACGCCTGCCAAGAGCATCTACACCGATCGCCGTACTGGTTACAGATCTCGCAAACCCAGCTGGCTACGGCCACATCGTACGCAATAGCGAAGGCAAAGTCGCAGCGATCATTGAAGACAAAGACGCCGACGAAGAACAACGCCGCATCCATACTGTCAACACTGGCATCCTCTGTGCTGAATCAACGGCACTACGCCGTTGGCTAAGCAAACTATCAAATACCAATATGCAGGGGGAATACTACCTGACCGACATCTTTGCCAGCGCCACAGCCGACCTCACACCAGCCAACATGATCATGGTTACCGATCCTCGAGAAGTGGAAGGCGTCAATGATCTTTGGCAACTCACCCAACTGGAACGCACCTGGCAAATACGCGCTGCACGTGCCTTGTGCCTGCAAGGCGCACGCGTGGCCGATCCAGCAAGACTGGACCAACGAGGCACAATACGCATCGGACAGAATGTCCACATCGATATTGACGTTGTGCTAGAAGGAGAAATCGAACTCGGTGATAACGTCGTAATTGGCCCATTCGTGCGACTGAAGAACGTAAAACTTGGACCTGGTACCAAAGTACACGCACACTGTGATCTGGAAGGCGTCACCACAACGGGCTCAGCACTCATCGGTCCATTTGCACGCCTGCGTCCGGGAACAATGCTGGCCGACGGCGTGCACATCGGTAACTTTGTCGAGACAAAAAACACGTCAATAGGTGCCGATAGTAAAGCCAATCACCTAACTTACTTGGGCGACGCACAAATCGGCACCAAGGTAAACATTGGTGCTGGCACCATCACTTGCAACTACGACGGCGTCAATAAATCGATCACACTGATCGGTGATGGCGCCTTCATTGGCTCACACTCGGCACTGATAGCACCCGTCAGTGTGGGTGCTGGCGCCACACTCGGTGCCGGAACAGTACTGACCCATGATGCACCAGCCCATCAACTTACTGTGGCGCGCGCACGTCAAACCACACTGGACGGCTGGCAACGCCCGAAAAAGAAAACCTAG
>xylefaSyVa
ATGCCTCTGTCCCTACCCCTACACATCGTGATCCTTGCCGCCGGCGAAGGTAAGCGCATGAAATCGGCACTGCCAAAAGTACTGCATCCCATCGCCGGAAAACCGATGCTCGCGCATGTGATTACGACCGCACGCGCACTCACTCCAGACGTGATCCACGTAGTCTACGGCCACGCTGGCAACCAAGTCCGCACAGCATTTGCAGACCAGACCGACCTACACTGGGTCGAACAGACTCAGCAACTTGGCACGGGGCACGCAGTCAAACAAACGATGTCGGCCATCCCGAATGCAGCAAACGTACTCGTACTGTATGGCGACGTACCATTGATTCGTGCCGAAACCCTGCAACGCCTGCCAAGAGCATCTACACCGATCGCCGTACTGGTTACAGATCTCGCAAACCCAGCTGGCTACGGCCACATCGTACGCAATAGCGAAGGCAAAGTCGCAGCGATCATTGAAGACAAAGACGCCGACGAAGAACAACGCCGCATCCATACTGTCAACACTGGCATCCTCTGTGCTGAATCAACGGCACTACGCCGTTGGCTAAGCAAACTATCAAATACCAATATGCAGGGGGAATACTACCTGACCGACATCTTTGCCAGCGCCACAGCCGACCTCACACCAGCCAACATGATCATGGTTACCGATCCTCGAGAAGTGGAAGGCGTCAATGATCTTTGGCAACTCACCCAACTGGAACGCACCTGGCAAATACGCGCTGCACGTGCCTTGTGCCTGCAAGGCGCACGCGTGGCCGATCCAGCAAGACTGGACCAACGAGGCACAATACGCATCGGACAGAATGTCCACATCGATATTGACGTTGTGCTAGAAGGAGAAATCGAACTCGGTGATAACGTCGTAATTGGCCCATTCGTGCGACTGAAGAACGTAAAACTTGGACCTGGTACCAAAGTACACGCACACTGTGATCTGGAAGGCGTCACCACAACGAGCTCAGCACTCATCGGTCCATTTGCACGCCTGCGTCCGGGAACAATGCTGGCCGACGGCGTGCACATCGGTAACTTTGTCGAGACAAAAAACACGTCAATAGGTGCCGATAGTAAAGCCAATCACCTAACTTACTTGGGCGACGCACAAATCGGCACCAAGGTAAACATTGGTGCTGGCACCATCACTTGCAACTACGACGGCGTCAATAAATCGATCACACTGATCGGTGATGGCGCCTTCATTGGCTCACACTCGGCACTGATAGCACCCGTCAGTGTGGGTGCTGGCGCCACACTCGGTGCCGGAACAGTACTGACCCATGATGCACCAGCCCATCAACTTACTGTGGCGCGCGCACGTCAAACCACACTGGACGGCTGGCAACGCCCGAAAAAGAAAACCTAG
>long-mer4823_(reversed)
-------------------------------------------------------------------------------------------------------------------------------CCGCACAGGCACTCACTCCAGACGCGATC------------------------------------------------------------------------------------------------------------------------------------------------------------------------------------------------------------------------------------------------------------------------------------------------------------------------------------------------------------------------------------------------------------------------------------------------------------------------------------------------------------------------------------------------------------------------------------------------------------------------------------------------------------------------------------------------------------------------------------------------------------------------------------------------------------------------------------------------------------------------------------------------------------------------------------------------------------------------------------------------------------------------------------------------------------------------------------------------------------------------------------------------------------------------------------------------------------------------------------------------------------------
>long-mer4822_(reversed)
---------------------------------------------------------------------------------------------------------------------------------------------------------------------------------------------------------------------GACCTACACTGGGTCGAACAGGCTCAGCAACTTGGCACGGGGC--------------------------------------------------------------------------------------------------------------------------------------------------------------------------------------------------------------------------------------------------------------------------------------------------------------------------------------------------------------------------------------------------------------------------------------------------------------------------------------------------------------------------------------------------------------------------------------------------------------------------------------------------------------------------------------------------------------------------------------------------------------------------------------------------------------------------------------------------------------------------------------------------------------------------------------------------------------------------------------------------------------------------------------------------------------------------------------------------------------------------------------------------------------
>long-mer4821_(reversed)
---------------------------------------------------------------------------------------------------------------------------------------------------------------------------------------------------------------------------------------------------------------------------------------------------------------------------------------------------------------------------------------------------------------------------------------------------------------------------------------------------------------------------------------------------------------------------------------------------------------------------------------------------------------------------------------------------------------------------------------------------------------------------------------------------------------------------------------------------------------------------------------------------------------------------------------------------------------------------------------------------------------------------------------------------------------------------------------------------------------------------------------------------------------------------------------------ATCACTTGCAACTACGACGGCATCAATAAATCGATCACACTGA--------------------------------------------------------------------------------------------------------------------------------------------------------------------------------------
