# Supplementary material for: Identification of genetic relationships and subspecies signatures in Xylella fastidiosa
Source: BMC Genomics. 2019 Mar 25;20:239. doi: 10.1186/s12864-019-5565-9 (PMC6434890; doi:10.1186/s12864-019-5565-9)
Supplement: Supplementary file 8 — Analysis of (non-)synonymous SNPs in homologs to CDS harboring specific k-mers for selected enriched GOs. (ZIP 549 kb) [file 12864_2019_5565_MOESM8_ESM.zip › Additional-File8/Additional-File8B_Pauca/GO-0000902 0009252 0071555/NC_002488.1046/Xfp assembled to xylefa9a5c.fasta]

>xylefa9a5c
ATGCCTCTGTCCCTACCCCTACACATCGTGATCCTTGCCGCCGGCGAAGGTAAGCGCATGAAATCGGCACTGCCAAAAGTACTGCATCCCATCGCCGGAAAACCGATGCTCGCGCATGTGATTACGGCCGCACAGGCACTCACTCCAGACGCGATCCACGTAGTCTACGGCCACGCTGGCAACCAAGTCCGCGCAGCATTTGCAGACCAGACCGACCTACACTGGGTCGAACAGGCTCAGCAACTTGGCACGGGGCACGCAGTCAAACAAACGATGTCGGCCATCCCGAATGCAGCAAACGTACTCGTACTGTATGGCGACGTACCATTGATTCGTGCCGAAACCCTGAAACGCCTGCCAAGAGCATCTACACCGATCGCTGTACTGGTTACAGAGCTCGCAAACCCAGCTGGCTACGGCCACATCGTACGCAATAGCGAAGGCAAAGTCGCAGCGATCATTGAAGACAAAGACGCCGACGAAGAACAACGCCGCATCCATACTGTCAACACTGGCATCCTCTGTGCTGAATCAACGGCACTACGCCGTTGGCTAAGCAAACTATCAAATACCAATATGCAGGGGGAATACTACCTAACCGACATCTTTGCCAGCGCCACAGCCGACCTCACACCAGCCAACATGATCATGGTTACCGATGCTCGAGAAGTGGAAGGCGTCAATGATCTTTGGCAACTCACCCAACTGGAACGCGCCTGGCAAATACGCGCTGCACGTGCCTTGTGCCTGCAAGGCGCACGCGTGGCCGATCCAGCAAGACTGGACCAACGAGGCACAATACGCATCGGACAGAATGTCCACATCGATATTGACGTTGTGCTAGAAGGAGAAATCGAACTCGGTGATAACGTCGTAATTGGCCCATTCGTGCGACTGAAGAACGTAAAACTTGGACCTGGTACCAAAGTACACGCACACTGTGATCTGGAAGGCGTCACCACAACGGGCTCAGCACTCATCGGTCCATTTGCACGCCTGCGTCCGGGAACAATGCTGGCCGACGGCGTACACATCGGTAACTTTGTCGAGACAAAAAACACGTCAATAGGTGCCGATAGTAAAGCCAATCACCTAACTTACTTGGGCGACGCACAAATCGGCACCAAGGTAAACATTGGTGCTGGCACCATCACTTGCAACTACGACGGCATCAATAAATCGATCACACTGATCGGTGATGGCGCCTTCATTGGCTCACACTCGGCACTGATAGCACCCGTCAGTGTGGGTGCTGGCGCCACACTCGGTGCCGGAACAGTACTGACTCATGATGCACCAGCCCATCAACTTACTGTGGCGCGCTCACGTCAAACCACACTGGACAGCTGGCAACGCCCGAAAAAGAAAACCTAG
>xylefa1199
ATGCCTCTGTCCCTACCCCTACACATCGTGATCCTTGCCGCCGGCGAAGGTAAGCGCATGAAATCGGCACTGCCAAAAGTACTGCATCCCATCGCCGGAAAACCGATGCTCGCGCATGTGATTACGGCCGCACAGGCACTCACTCCAGACGCGATCCACGTAGTCTACGGCCACGCTGGCAACCAAGTCCGCGCAGCATTTGCAGACCAGACCGACCTACACTGGGTCGAACAGGCTCAGCAACTTGGCACGGGGCACGCAGTCAAACAAACGATGTCGGCCATCCCGAATGCAGCAAACGTACTCGTACTGTATGGCGACGTACCATTGATTCGTGCCGAAACCCTGAAACGCCTGCCAAGAGCATCTACACCGATCGCTGTACTGGTTACAGATCTCGCAAACCCAGCTGGCTACGGCCACATCGTACGCAATAGCGAAGGCAAAGTCGCAGCGATCATTGAAGACAAAGACGCCGACGAAGAACAACGCCGCATCCATACTGTCAACACTGGCATCCTCTGTGCTGAATCAACGGCACTACGCCGTTGGCTAAGCAAACTATCAAATACCAATATGCAGGGGGAATACTACCTAACCGACATCTTTGCCAGCGCCACAGCCGACCTCACACCAGCCAACATGATCATGGTTACCGATGCTCGAGAAGTGGAAGGCGTCAATGATCTTTGGCAACTCACCCAACTGGAACGCGCCTGGCAAATACGCGCTGCACGTGCCTTGTGCCTGCAAGGCGCACGCGTGGCCGATCCAGCAAGACTGGACCAACGAGGCACAATACGCATCGGACAGAATGTCCACATCGATATTGACGTTGTGCTAGAAGGAGAAATCGAACTCGGTGATAACGTCGTAATTGGCCCATTCGTGCGACTGAAGAACGTAAAACTTGGACCTGGTACCAAAGTACACGCACACTGTGATCTGGAAGGCGTCACCACAACGGGCTCAGCACTCATCGGTCCATTTGCACGCCTGCGTCCGGGAACAATGCTGGCCGACGGCGTACACATCGGTAACTTTGTCGAGACAAAAAACACGTCAATAGGTGCCGATAGTAAAGCCAATCACCTAACTTACTTGGGCGACGCACAAATCGGCACCAAGGTAAACATTGGTGCTGGCACCATCACTTGCAACTACGACGGCATCAATAAATCGATCACACTGATCGGTGATGGCGCCTTCATTGGCTCACACTCGGCACTGATAGCACCCGTCAGTGTGGGTGCTGGCGCCACACTCGGTGCCGGAACAGTACTGACTCATGATGCACCAGCCCATCAACTTACTGTGGCGCGCTCACGTCAAACCACACTGGACAGCTGGCAACGCCCGAAAAAGAAAACCTAG
>xylefa3124
ATGCCTCTGTCCCTACCCCTACACATCGTGATCCTTGCCGCCGGCGAAGGTAAGCGCATGAAATCGGCACTGCCAAAAGTACTGCATCCCATCGCCGGAAAACCGATGCTCGCGCATGTGATTACGGCCGCACAGGCACTCACTCCAGACGCGATCCACGTAGTCTACGGCCACGCTGGCAACCAAGTCCGCGCAGCATTTGCAGACCAGACCGACCTACACTGGGTCGAACAGGCTCAGCAACTTGGCACGGGGCACGCAGTCAAACAAACGATGTCGGCCATCCCGAATGCAGCAAACGTACTCGTACTGTATGGCGACGTACCATTGATTCGTGCCGAAACCCTGAAACGCCTGCCAAGAGCATCTACACCGATCGCTGTACTGGTTACAGAGCTCGCAAACCCAGCTGGCTACGGCCACATCGTACGCAATAGCGAAGGCAAAGTCGCAGCGATCATTGAAGACAAAGACGCCGACGAAGAACAACGCCGCATCCATACTGTCAACACTGGCATCCTCTGTGCTGAATCAACGGCACTACGCCGTTGGCTAAGCAAACTATCAAATACCAATATGCAGGGGGAATACTACCTAACCGACATCTTTGCCAGCGCCACAGCCGACCTCACACCAGCCAACATGATCATGGTTACCGATGCTCGAGAAGTGGAAGGCGTCAATGATCTTTGGCAACTCACCCAACTGGAACGCGCCTGGCAAATACGCGCTGCACGTGCCTTGTGCCTGCAAGGCGCACGCGTGGCCGATCCAGCAAGACTGGACCAACGAGGCACAATACGCATTGGACAGAATGTCCACATCGATATTGACGTTGTGCTAGAAGGAGAAATCGAACTCGGTGATAACGTCGTAATTGGCCCATTCGTGCGACTGAAGAACGTAAAACTTGGAGCTGGTACCAAAGTACACGCACACTGTGATCTGGAAGGCGTCACCACAACGGGCTCAGCACTCATCGGTCCATTTGCACGCCTGCGTCCGGGAACAATGCTGGCCGACGGCGTGCACATCGGTAACTTTGTCGAGACAAAAAACACGTCAATAGGTGCCGATAGTAAAGCCAATCACCTAACTTACTTGGGCGACGCACAAATCGGCACCAAGGTAAACATTGGTGCTGGCACCATCACTTGCAACTACGACGGCATCAATAAATCGATCACACTGATCGGTGATGGCGCCTTCATTGGCTCACACTCGGCACTGATAGCACCCGTCAGTGTGGGTGCTGGCGCCACACTCGGTGCCGGAACAGTACTGACTCATGATGCACCAGCCCATCAACTTACTGTGGCGCGCTCACGTCAAACCACACTGGACAGCTGGCAACGCCCGAAAAAGAAAACCTAG
>xylefaco6c
ATGCCTCTGTCCCTACCCCTACACATCGTGATCCTTGCCGCCGGCGAAGGTAAGCGCATGAAATCGGCACTGCCAAAAGTACTGCATCCCATCGCCGGAAAACCGATGCTCGCGCATGTGATTACGGCCGCACAGGCACTCACTCCAGACGCGATCCACGTAGTCTACGGCCACGCTGGCAACCAAGTCCGCGCAGCATTTGCAGACCAGACCGACCTACACTGGGTCGAACAGGCTCAGCAACTTGGCACGGGGCACGCAGTCAAACAAACGATGTCGGCCATCCCGAATGCAGCAAACGTACTCGTACTGTATGGCGACGTACCATTGATTCGTGCCGAAACCCTGAAACGCCTGCCAAGAGCATCTACACCGATCGCTGTACTGGTTACAGAGCTCGCAAACCCAGCTGGCTACGGCCACATCGTACGCAATAGCGAAGGCAAAGTCGCAGCGATCATTGAAGACAAAGACGCCGACGAAGAACAACGCCGCATCCATACTGTCAACACTGGCATCCTCTGTGCTGAATCAACGGCACTACGCCGTTGGCTAAGCAAACTATCAAATACCAATATGCAGGGGGAATACTACCTAACCGACATCTTTGCCAGCGCCACAGCCGACCTCACACCAGCCAACATGATCATGGTTACCGATGCTCGAGAAGTGGAAGGCGTCAATGATCTTTGGCAACTCACCCAACTGGAACGCGCCTGGCAAATACGCGCTGCACGTGCCTTGTGCCTGCAAGGCGCACGCGTGGCCGATCCAGCAAGACTGGACCAACGAGGCACAATACGCATCGGACAGAATGTCCACATCGATATTGACGTTGTGCTAGAAGGAGAAATCGAACTCGGTGATAACGTCGTAATTGGCCCATTCGTGCGACTGAAGAACGTAAAACTTGGACCTGGTACCAAAGTACACGCACACTGTGATCTGGAAGGCGTCACCACAACGGGCTCAGCACTCATCGGTCCATTTGCACGCCTGCGTCCGGGAACAATGCTGGCCGACGGCGTACACATCGGTAACTTTGTCGAGACAAAAAACACGTCAATAGGTGCCGATAGTAAAGCCAATCACCTAACTTACTTGGGCGACGCACAAATCGGCACCAAGGTAAACATTGGTGCTGGCACCATCACTTGCAACTACGACGGCATCAATAAATCGATCACACTGATCGGTGATGGCGCCTTCATTGGCTCACACTCGGCACTGATAGCACCCGTCAGTGTGGGTGCTGGCGCCACACTCGGTGCCGGAACAGTACTGACTCATGATGCACCAGCCCATCAACTTACTGTGGCGCGCTCACGTCAAACCACACTGGACAGCTGGCAACGCCCGAAAAAGAAAACCTAG
>xylefaco32
ATGCCTCTGTCCCTACCCCTACACATCGTGATCCTTGCCGCCGGCGAAGGTAAGCGCATGAAATCGGCACTGCCAAAAGTACTGCATCCCATCGCCGGAAAACCGATGCTCGCGCATGTGATTACGGCCGCACAGGCACTCACTCCAGACGCGATCCACGTAGTCTACGGCCACGCTGGCAACCAAGTCCGCGCAGCATTTGCAGACCAGACCGACCTACACTGGGTCGAACAGGCTCAGCAACTTGGCACGGGGCACGCAGTCAAACAAACGATGTCGGCCATCCCGAATGCAGCAAACGTACTCGTACTGTATGGCGACGTACCATTGATTCGTGCCGAAACCCTGAAACGCCTGCCAAGAGCATCTACACCGATCGCTGTACTGGTTACAGAGCTCGCAAACCCAGCTGGCTACGGCCACATCGTACGCAATAGCGAAGGCAAAGTCGCAGCGATCATTGAAGACAAAGACGCCGACGAAGAACAACGCCGCATCCATACTGTCAACACTGGCATCCTCTGTGCTGAATCAACGGCACTACGCCGTTGGCTAAGCAAACTATCAAATACCAATATGCAGGGGGAATACTACCTAACCGACATCTTTGCCAGCGCCACAGCCGACCTCACACCAGCCAACATGATCATGGTTACCGATGCTCGAGAAGTGGAAGGCGTCAATGATCTTTGGCAACTCACCCAACTGGAACGCGCCTGGCAAATACGCGCTGCACGTGCCTTGTGCCTGCAAGGCGCACGCGTGGCCGATCCAGCAAGACTGGACCAACGAGGCACAATACGCATTGGACAGAATGTCCACATCGATATTGACGTTGTGCTAGAAGGAGAAATCGAACTCGGTGATAACGTCGTAATTGGCCCATTCGTGCGACTGAAGAACGTAAAACTTGGAGCTGGTACCAAAGTACACGCACACTGTGATCTGGAAGGCGTCACCACAACGGGCTCAGCACTCATCGGTCCATTTGCACGCCTGCGTCCGGGAACAATGCTGGCCGACGGCGTGCACATCGGTAACTTTGTCGAGACAAAAAACACGTCAATAGGTGCCGATAGTAAAGCCAATCACCTAACTTACTTGGGCGACGCACAAATCGGCACCAAGGTAAACATTGGTGCTGGCACCATCACTTGCAACTACGACGGCATCAATAAATCGATCACACTGATCGGTGATGGCGCCTTCATTGGCTCACACTCGGCACTGATAGCACCCGTCAGTGTGGGTGCTGGCGCCACACTCGGTGCCGGAACAGTACTGACTCATGATGCACCAGCCCATCAACTTACTGTGGCGCGCTCACGTCAAACCACACTGGACAGCTGGCAACGCCCGAAAAAGAAAACCTAG
>xylefaCOF4
ATGCCTCTGTCCCTACCCCTACACATCGTGATCCTTGCCGCCGGCGAAGGTAAGCGCATGAAATCGGCACTGCCAAAAGTACTGCATCCCATCGCCGGAAAACCGATGCTCGCGCATGTGATTACGGCCGCACAGGCACTCACTCCAGACGCGATCCACGTAGTCTACGGCCACGCTGGCAACCAAGTCCGCGCAGCATTTGCAGACCAGACCGACCTACACTGGGTCGAACAGGCTCAGCAACTTGGCACGGGGCACGCAGTCAAACAAACGATGTCGGCCATCCCGAATGCAGCAAACGTACTCGTACTGTATGGCGACGTACCATTGATTCGTGCCGAAACCCTGAAACGCCTGCCAAGAGCATCTACACCGATCGCTGTACTGGTTACAGAGCTCGCAAACCCAGCTGGCTACGGCCACATCGTACGCAATAGCGAAGGCAAAGTCGCAGCGATCATTGAAGACAAAGACGCCGACGAAGAACAACGCCGCATCCATACTGTCAACACTGGCATCCTCTGTGCTGAATCAACGGCACTACGCCGTTGGCTAAGCAAACTATCAAATACCAATATGCAGGGGGAATACTACCTAACCGACATCTTTGCCAGCGCCACAGCCGACCTCACACCAGCCAACATGATCATGGTTACCGATGCTCGAGAAGTGGAAGGCGTCAATGATCTTTGGCAACTCACCCAACTGGAACGCGCCTGGCAAATACGCGCTGCACGTGCCTTGTGCCTGCAAGGCGCACGCGTGGCCGATCCAGCAAGACTGGACCAACGAGGCACAATACGCATCGGACAGAATGTCCACATCGATATTGACGTTGTGCTAGAAGGAGAAATCGAACTCGGTGATAACGTCGTAATTGGCCCATTCGTGCGACTGAAGAACGTAAAACTTGGACCTGGTACCAAAGTACACGCACACTGTGATCTGGAAGGCGTCACCACAACGGGCTCAGCACTCATCGGTCCATTTGCACGCCTGCGTCCGGGAACAATGCTGGCCGACGGCGTACACATCGGTAACTTTGTCGAGACAAAAAACACGTCAATAGGTGCCGATAGTAAAGCCAATCACCTAACTTACTTGGGCGACGCACAAATCGGCACCAAGGTAAACATTGGTGCTGGCACCATCACTTGCAACTACGACGGCATCAATAAATCGATCACACTGATCGGTGATGGCGCCTTCATTGGCTCACACTCGGCACTGATAGCACCCGTCAGTGTGGGTGCTGGCGCCACACTCGGTGCCGGAACAGTACTGACTCATGATGCACCAGCCCATCAACTTACTGTGGCGCGCTCACGTCAAACCACACTGGACAGCTGGCAACGCCCGAAAAAGAAAACCTAG
>xylefaCOF7
ATGCCTCTGTCCCTACCCCTACACATCGTGATCCTTGCCGCCGGCGAAGGTAAGCGCATGAAATCGGCACTGCCAAAAGTACTGCATCCCATCGCCGGAAAACCGATGCTCGCGCATGTGATTACGACCGCACAGGCACTCACTCCAGACGCGATCCACGTAGTCTACGGCCACGCTGGCAACCAAGTCCGCGCAGCATTTGCAGACCAGACCGACCTACACTGGGTCGAACAGGCTCAGCAACTTGGCACGGGGCACGCAGTCAAACAAACGATGTCGGCCATCCCGAATGCAGCAAACGTACTCGTACTGTATGGCGACGTACCATTGATTCGTGCCGAAACCCTGAAACGCCTGCCAAGAGCATCTACACCGATCGCCGTACTGGTTACAGAGCTCGCAAACCCAGCTGGCTACGGCCACATCGTACGCAATAGCGAAGGCAAAGTCGCAGCGATCATTGAAGACAAAGACGCCGACGAAGAACAACGCCGCATCCATACTGTCAACACTGGCATCCTCTGTGCTGAATCAACGGCACTACGCCGTTGGCTAAGCAAACTATCAAATACCAATATGCAGGGGGAATACTACCTAACCGACATCTTTGCCAGCGCCACAGCCGACCTCACACCAGCCAACATGATCATGGTTACCGATGCTCGAGAAGTGGAAGGCGTCAATGATCTTTGGCAACTCACCCAACTGGAACGCGCCTGGCAAATACGCGCTGCACGTGCCTTGTGCCTGCAAGGCGCACGCGTGGCCGATCCAGCAAGACTGGACCAACGAGGCACAATACGCATCGGACAGAATGTCCACATCGATATTGACGTTGTGCTAGAAGGAGAAATCGAACTCGGTGATAACGTCGTAATTGGCCCATTCGTGCGACTGAAGAACGTAAAACTTGGACCTGGTACCAAAGTACACGCACACTGTGATCTGGAAGGCGTCACCACAACGGGCTCAGCACTCATCGGTCCATTTGCACGCCTGCGTCCGGGAACAATGCTGGCCGACGGCGTGCACATCGGTAACTTTGTCGAGACAAAAAACACGTCAATAGGTGCCGATAGTAAAGCCAATCACCTAACTTACTTGGGCGACGCACAAATCGGCACCAAGGTAAACATTGGTGCTGGCACCATCACTTGCAACTACGACGGCATCAATAAATCGATCACACTGATCGGTGATGGCGCCTTCATTGGCTCACACTCGGCACTGATAGCACCCGTCAGTGTGGGTGCTGGCGCCACACTCGGTGCCGGAACAGTACTGACTCATGATGCACCAGCCCATCAACTTACTGTGGCGCGCTCACGTCAAACCACACTGGACAGCTGGCAACGCCCGAAAAAGAAAACCTAG
>xylefaCVC1
ATGCCTCTGTCCCTACCCCTACACATCGTGATCCTTGCCGCCGGCGAAGGTAAGCGCATGAAATCGGCACTGCCAAAAGTACTGCATCCCATCGCCGGAAAACCGATGCTCGCGCATGTGATTACGGCCGCACAGGCACTCACTCCAGACGCGATCCACGTAGTCTACGGCCACGCTGGCAACCAAGTCCGCGCAGCATTTGCAGACCAGACCGACCTACACTGGGTCGAACAGGCTCAGCAACTTGGCACGGGGCACGCAGTCAAACAAACGATGTCGGCCATCCCGAATGCAGCAAACGTACTCGTACTGTATGGCGACGTACCATTGATTCGTGCCGAAACCCTGAAACGCCTGCCAAGAGCATCTACACCGATCGCTGTACTGGTTACAGATCTCGCAAACCCAGCTGGCTACGGCCACATCGTACGCAATAGCGAAGGCAAAGTCGCAGCGATCATTGAAGACAAAGACGCCGACGAAGAACAACGCCGCATCCATACTGTCAACACTGGCATCCTCTGTGCTGAATCAACGGCACTACGCCGTTGGCTAAGCAAACTATCAAATACCAATATGCAGGGGGAATACTACCTAACCGACATCTTTGCCAGCGCCACAGCCGACCTCACACCAGCCAACATGATCATGGTTACCGATGCTCGAGAAGTGGAAGGCGTCAATGATCTTTGGCAACTCACCCAACTGGAACGCGCCTGGCAAATACGCGCTGCACGTGCCTTGTGCCTGCAAGGCGCACGCGTGGCCGATCCAGCAAGACTGGACCAACGAGGCACAATACGCATCGGACAGAATGTCCACATCGATATTGACGTTGTGCTAGAAGGAGAAATCGAACTCGGTGATAACGTCGTAATTGGCCCATTCGTGCGACTGAAGAACGTAAAACTTGGACCTGGTACCAAAGTACACGCACACTGTGATCTGGAAGGCGTCACCACAACGGGCTCAGCACTCATCGGTCCATTTGCACGCCTGCGTCCGGGAACAATGCTGGCCGACGGCGTACACATCGGTAACTTTGTCGAGACAAAAAACACGTCAATAGGTGCCGATAGTAAAGCCAATCACCTAACTTACTTGGGCGACGCACAAATCGGCACCAAGGTAAACATTGGTGCTGGCACCATCACTTGCAACTACGACGGCATCAATAAATCGATCACACTGATCGGTGATGGCGCCTTCATTGGCTCACACTCGGCACTGATAGCACCCGTCAGTGTGGGTGCTGGCGCCACACTCGGTGCCGGAACAGTACTGACTCATGATGCACCAGCCCATCAACTTACTGTGGCGCGCTCACGTCAAACCACACTGGACAGCTGGCAACGCCCGAAAAAGAAAACCTAG
>xylefacodi
ATGCCTCTGTCCCTACCCCTACACATCGTGATCCTTGCCGCCGGCGAAGGTAAGCGCATGAAATCGGCACTGCCAAAAGTACTGCATCCCATCGCCGGAAAACCGATGCTCGCGCATGTGATTACGACCGCACAGGCACTCACTCCAGACGCGATCCACGTAGTCTACGGCCACGCTGGCAACCAAGTCCGCGCAGCATTTGCAGACCAGACCGACCTACACTGGGTCGAACAGGCTCAGCAACTTGGCACGGGGCACGCAGTCAAACAAACGATGTCGGCCATCCCGAATGCAGCAAACGTACTCGTACTGTATGGCGACGTACCATTGATTCGTGCCGAAACCCTGAAACGCCTGCCAAGAGCATCTACACCGATCGCCGTACTGGTTACAGAGCTCGCAAACCCAGCTGGCTACGGCCACATCGTACGCAATAGCGAAGGCAAAGTCGCAGCGATCATTGAAGACAAAGACGCCGACGAAGAACAACGCCGCATCCATACTGTCAACACTGGCATCCTCTGTGCTGAATCAACGGCACTACGCCGTTGGCTAAGCAAACTATCAAATACCAATATGCAGGGGGAATACTACCTAACCGACATCTTTGCCAGCGCCACAGCCGACCTCACACCAGCCAACATGATCATGGTTACCGATGCTCGAGAAGTGGAAGGCGTCAATGATCTTTGGCAACTCACCCAACTGGAACGCGCCTGGCAAATACGCGCTGCACGTGCCTTGTGCCTGCAAGGCGCACGCGTGGCCGATCCAGCAAGACTGGACCAACGAGGCACAATACGCATCGGACAGAATGTCCACATCGATATTGACGTTGTGCTAGAAGGAGAAATCGAACTCGGTGATAACGTCGTAATTGGCCCATTCGTGCGACTGAAGAACGTAAAACTTGGACCTGGTACCAAAGTACACGCACACTGTGATCTGGAAGGCGTCACCACAACGGGCTCAGCACTCATCGGTCCATTTGCACGCCTGCGTCCGGGAACAATGCTGGCCGACGGCGTGCACATCGGTAACTTTGTCGAGACAAAAAACACGTCAATAGGTGCCGATAGTAAAGCCAATCACCTAACTTACTTGGGCGACGCACAAATCGGCACCAAGGTAAACATTGGTGCTGGCACCATCACTTGCAACTACGACGGCATCAATAAATCGATCACACTGATCGGTGATGGCGCCTTCATTGGCTCACACTCGGCACTGATAGCACCCGTCAGTGTGGGTGCTGGCGCCACACTCGGTGCCGGAACAGTACTGACTCATGATGCACCAGCCCATCAACTTACTGTGGCGCGCTCACGTCAAACCACACTGGACAGCTGGCAACGCCCGAAAAAGAAAACCTAG
>xylefaHib4
ATGCCTCTGTCCCTACCCCTACACATCGTGATCCTTGCCGCCGGCGAAGGTAAGCGCATGAAATCGGCACTGCCAAAAGTACTGCATCCCATCGCCGGAAAACCGATGCTCGCGCATGTGATTACGACCGCACAGGCACTCACTCCAGACGCGATCCACGTAGTCTACGGCCACGCTGGCAACCAAGTCCGCGCAGCATTTGCAGACCAGACCGACCTACACTGGGTCGAACAGGCTCAGCAACTTGGCACGGGGCACGCAGTCAAACAAACGATGTCGGCCATCCCGAATGCAGCAAACGTACTCGTACTGTATGGCGACGTACCATTGATTCGTGCCGAAACCCTGAAACGCCTGCCAAGAGCATCTACACCGATCGCCGTACTGGTTACAGAGCTCGCAAACCCAGCTGGCTACGGCCACATCGTACGCAATAGCGAAGGCAAAGTCGCAGCGATCATTGAAGACAAAGACGCCGACGAAGAACAACGCCGCATCCATACTGTCAACACTGGCATCCTCTGTGCTGAATCAACGGCACTACGCCGTTGGCTAAGCAAACTATCAAATACCAATATGCAGGGGGAATACTACCTAACCGACATCTTTGCCAGCGCCACAGCCGACCTCACACCAGCCAACATGATCATGGTTACCGATGCTCGAGAAGTGGAAGGCGTCAATGATCTTTGGCAACTCACCCAACTGGAACGCGCCTGGCAAATACGCGCTGCACGTGCCTTGTGCCTGCAAGGCGCACGCGTGGCCGATCCAGCAAGACTGGACCAACGAGGCACAATACGCATCGGACAGAATGTCCACATCGATATTGACGTTGTGCTAGAAGGAGAAATCGAACTCGGTGATAACGTCGTAATTGGCCCATTCGTGCGACTGAAGAACGTAAAACTTGGACCTGGTACCAAAGTACACGCACACTGTGATCTGGAAGGCGTCACCACAACGGGCTCAGCACTCATCGGTCCATTTGCACGCCTGCGTCCGGGAACAATGCTGGCCGACGGCGTGCACATCGGTAACTTTGTCGAGACAAAAAACACGTCAATAGGTGCCGATAGTAAAGCCAATCACCTAACTTACTTGGGCGACGCACAAATCGGCACCAAGGTAAACATTGGTGCTGGCACCATCACTTGCAACTACGACGGCATCAATAAATCGATCACACTGATCGGTGATGGCGCCTTCATTGGCTCACACTCGGCACTGATAGCACCCGTCAGTGTGGGTGCTGGCGCCACACTCGGTGCCGGAACAGTACTGACTCATGATGCACCAGCCCATCAACTTACTGTGGCGCGCTCACGTCAAACCACACTGGACAGCTGGCAACGCCCGAAAAAGAAAACCTAG
>xylefaJa12
ATGCCTCTGTCCCTACCCCTACACATCGTGATCCTTGCCGCCGGCGAAGGTAAGCGCATGAAATCGGCACTGCCAAAAGTACTGCATCCCATCGCCGGAAAACCGATGCTCGCGCATGTGATTACGGCCGCACAGGCACTCACTCCAGACGCGATCCACGTAGTCTACGGCCACGCTGGCAACCAAGTCCGCGCAGCATTTGCAGACCAGACCGACCTACACTGGGTCGAACAGGCTCAGCAACTTGGCACGGGGCACGCAGTCAAACAAACGATGTCGGCCATCCCGAATGCAGCAAACGTACTCGTACTGTATGGCGACGTACCATTGATTCGTGCCGAAACCCTGAAACGCCTGCCAAGAGCATCTACACCGATCGCTGTACTGGTTACAGATCTCGCAAACCCAGCTGGCTACGGCCACATCGTACGCAATAGCGAAGGCAAAGTCGCAGCGATCATTGAAGACAAAGACGCCGACGAAGAACAACGCCGCATCCATACTGTCAACACTGGCATCCTCTGTGCTGAATCAACGGCACTACGCCGTTGGCTAAGCAAACTATCAAATACCAATATGCAGGGGGAATACTACCTAACCGACATCTTTGCCAGCGCCACAGCCGACCTCACACCAGCCAACATGATCATGGTTACCGATGCTCGAGAAGTGGAAGGCGTCAATGATCTTTGGCAACTCACCCAACTGGAACGCGCCTGGCAAATACGCGCTGCACGTGCCTTGTGCCTGCAAGGCGCACGCGTGGCCGATCCAGCAAGACTGGACCAACGAGGCACAATACGCATCGGACAGAATGTCCACATCGATATTGACGTTGTGCTAGAAGGAGAAATCGAACTCGGTGATAACGTCGTAATTGGCCCATTCGTGCGACTGAAGAACGTAAAACTTGGACCTGGTACCAAAGTACACGCACACTGTGATCTGGAAGGCGTCACCACAACGGGCTCAGCACTCATCGGTCCATTTGCACGCCTGCGTCCGGGAACAATGCTGGCCGACGGCGTACACATCGGTAACTTTGTCGAGACAAAAAACACGTCAATAGGTGCCGATAGTAAAGCCAATCACCTAACTTACTTGGGCGACGCACAAATCGGCACCAAGGTAAACATTGGTGCTGGCACCATCACTTGCAACTACGACGGCATCAATAAATCGATCACACTGATCGGTGATGGCGCCTTCATTGGCTCACACTCGGCACTGATAGCACCCGTCAGTGTGGGTGCTGGCGCCACACTCGGTGCCGGAACAGTACTGACTCATGATGCACCAGCCCATCAACTTACTGTGGCGCGCTCACGTCAAACCACACTGGACAGCTGGCAACGCCCGAAAAAGAAAACCTAG
>xylefaCVC6
ATGCCTCTGTCCCTACCCCTACACATCGTGATCCTTGCCGCCGGCGAAGGTAAGCGCATGAAATCGGCACTGCCAAAAGTACTGCATCCCATCGCCGGAAAACCGATGCTCGCGCATGTGATTACGGCCGCACAGGCACTCACTCCAGACGCGATCCACGTAGTCTACGGCCACGCTGGCAACCAAGTCCGCGCAGCATTTGCAGACCAGACCGACCTACACTGGGTCGAACAGGCTCAGCAACTTGGCACGGGGCACGCAGTCAAACAAACGATGTCGGCCATCCCGAATGCAGCAAACGTACTCGTACTGTATGGCGACGTACCATTGATTCGTGCCGAAACCCTGAAACGCCTGCCAAGAGCATCTACACCGATCGCTGTACTGGTTACAGATCTCGCAAACCCAGCTGGCTACGGCCACATCGTACGCAATAGCGAAGGCAAAGTCGCAGCGATCATTGAAGACAAAGACGCCGACGAAGAACAACGCCGCATCCATACTGTCAACACTGGCATCCTCTGTGCTGAATCAACGGCACTACGCCGTTGGCTAAGCAAACTATCAAATACCAATATGCAGGGGGAATACTACCTAACCGACATCTTTGCCAGCGCCACAGCCGACCTCACACCAGCCAACATGATCATGGTTACCGATGCTCGAGAAGTGGAAGGCGTCAATGATCTTTGGCAACTCACCCAACTGGAACGCGCCTGGCAAATACGCGCTGCACGTGCCTTGTGCCTGCAAGGCGCACGCGTGGCCGATCCAGCAAGACTGGACCAACGAGGCACAATACGCATCGGACAGAATGTCCACATCGATATTGACGTTGTGCTAGAAGGAGAAATCGAACTCGGTGATAACGTCGTAATTGGCCCATTCGTGCGACTGAAGAACGTAAAACTTGGACCTGGTACCAAAGTACACGCACACTGTGATCTGGAAGGCGTCACCACAACGGGCTCAGCACTCATCGGTCCATTTGCACGCCTGCGTCCGGGAACAATGCTGGCCGACGGCGTACACATCGGTAACTTTGTCGAGACAAAAAACACGTCAATAGGTGCCGATAGTAAAGCCAATCACCTAACTTACTTGGGCGACGCACAAATCGGCACCAAGGTAAACATTGGTGCTGGCACCATCACTTGCAACTACGACGGCATCAATAAATCGATCACACTGATCGGTGATGGCGCCTTCATTGGCTCACACTCGGCACTGATAGCACCCGTCAGTGTGGGTGCTGGCGCCACACTCGGTGCCGGAACAGTACTGACTCATGATGCACCAGCCCATCAACTTACTGTGGCGCGCTCACGTCAAACCACACTGGACAGCTGGCAACGCCCGAAAAAGAAAACCTAG
>xylefasFb7
ATGCCTCTGTCCCTACCCCTACACATCGTGATCCTTGCCGCCGGCGAAGGTAAGCGCATGAAATCGGCACTGCCAAAAGTACTGCATCCCATCGCCGGAAAACCGATGCTCGCGCATGTGATTACGGCCGCACAGGCACTCACTCCAGACGCGATCCACGTAGTCTACGGCCACGCTGGCAACCAAGTCCGCGCAGCATTTGCAGACCAGACCGACCTACACTGGGTCGAACAGGCTCAGCAACTTGGCACGGGGCACGCAGTCAAACAAACGATGTCGGCCATCCCGAATGCAGCAAACGTACTCGTACTGTATGGCGACGTACCATTGATTCGTGCCGAAACCCTGAAACGCCTGCCAAGAGCATCTACACCGATCGCTGTACTGGTTACAGAGCTCGCAAACCCAGCTGGCTACGGCCACATCGTACGCAATAGCGAAGGCAAAGTCGCAGCGATCATTGAAGACAAAGACGCCGACGAAGAACAACGCCGCATCCATACTGTCAACACTGGCATCCTCTGTGCTGAATCAACGGCACTACGCCGTTGGCTAAGCAAACTATCAAATACCAATATGCAGGGGGAATACTACCTAACCGACATCTTTGCCAGCGCCACAGCCGACCTCACACCAGCCAACATGATCATGGTTACCGATGCTCGAGAAGTGGAAGGCGTCAATGATCTTTGGCAACTCACCCAACTGGAACGCGCCTGGCAAATACGCGCTGCACGTGCCTTGTGCCTGCAAGGCGCACGCGTGGCCGATCCAGCAAGACTGGACCAACGAGGCACAATACGCATCGGACAGAATGTCCACATCGATATTGACGTTGTGCTAGAAGGAGAAATCGAACTCGGTGATAACGTCGTAATTGGCCCATTCGTGCGACTGAAGAACGTAAAACTTGGAGCTGGTACCAAAGTACACGCACACTGTGATCTGGAAGGCGTCACCACAACGGGCTCAGCACTCATCGGTCCATTTGCACGCCTGCGTCCGGGAACAATGCTGGCCGACGGCGTGCACATCGGTAACTTTGTCGAGACAAAAAACACGTCAATAGGTGCCGATAGTAAAGCCAATCACCTAACTTACTTGGGCGACGCACAAATCGGCACCAAGGTAAACATTGGTGCTGGCACCATCACTTGCAACTACGACGGCATCAATAAATCGATCACACTGATCGGTGATGGCGCCTTCATTGGCTCACACTCGGCACTGATAGCACCCGTCAGTGTGGGTGCTGGCGCCACACTCGGTGCCGGAACAGTACTGACTCATGATGCACCAGCCCATCAACTTACTGTGGCGCGCTCACGTCAAACCACACTGGACAGCTGGCAACGCCCGAAAAAGAAAACCTAG
>xylefaPr8x
ATGCCTCTGTCCCTACCCCTACACATCGTGATCCTTGCCGCCGGCGAAGGTAAGCGCATGAAATCGGCACTGCCAAAAGTACTGCATCCCATCGCCGGAAAACCGATGCTCGCGCATGTGATTACGGCCGCACAGGCACTCACTCCAGACGCGATCCACGTAGTCTACGGCCACGCTGGCAACCAAGTCCGCGCAGCATTTGCAGACCAGACCGACCTACACTGGGTCGAACAGGCTCAGCAACTTGGCACGGGGCACGCAGTCAAACAAACGATGTCGGCCATCCCGAATGCAGCAAACGTACTCGTACTGTATGGCGACGTACCATTGATTCGTGCCGAAACCCTGAAACGCCTGCCAAGAGCATCTACACCGATCGCTGTACTGGTTACAGAGCTCGCAAACCCAGCTGGCTACGGCCACATCGTACGCAATAGCGAAGGCAAAGTCGCAGCGATCATTGAAGACAAAGACGCCGACGAAGAACAACGCCGCATCCATACTGTCAACACTGGCATCCTCTGTGCTGAATCAACGGCACTACGCCGTTGGCTAAGCAAACTATCAAATACCAATATGCAGGGGGAATACTACCTAACCGACATCTTTGCCAGCGCCACAGCCGACCTCACACCAGCCAACATGATCATGGTTACCGATGCTCGAGAAGTGGAAGGCGTCAATGATCTTTGGCAACTCACCCAACTGGAACGCGCCTGGCAAATACGCGCTGCACGTGCCTTGTGCCTGCAAGGCGCACGCGTGGCCGATCCAGCAAGACTGGACCAACGAGGCACAATACGCATCGGACAGAATGTCCACATCGATATTGACGTTGTGCTAGAAGGAGAAATCGAACTCGGTGATAACGTCGTAATTGGCCCATTCGTGCGACTGAAGAACGTAAAACTTGGACCTGGTACCAAAGTACACGCACACTGTGATCTGGAAGGCGTCACCACAACGGGCTCAGCACTCATCGGTCCATTTGCACGCCTGCGTCCGGGAACAATGCTGGCCGACGGCGTACACATCGGTAACTTTGTCGAGACAAAAAACACGTCAATAGGTGCCGATAGTAAAGCCAATCACCTAACTTACTTGGGCGACGCACAAATCGGCACCAAGGTAAACATTGGTGCTGGCACCATCACTTGCAACTACGACGGCATCAATAAATCGATCACACTGATCGGTGATGGCGCCTTCATTGGCTCACACTCGGCACTGATAGCACCCGTCAGTGTGGGTGCTGGCGCCACACTCGGTGCCGGAACAGTACTGACTCATGATGCACCAGCCCATCAACTTACTGTGGCGCGCTCACGTCAAACCACACTGGACAGCTGGCAACGCCCGAAAAAGAAAACCTAG
>xylefaOLS9
ATGCCTCTGTCCCTACCCCTACACATCGTGATCCTTGCCGCCGGCGAAGGTAAGCGCATGAAATCGGCACTGCCAAAAGTACTGCATCCCATCGCCGGAAAACCGATGCTCGCGCATGTGATTACGACCGCACAGGCACTCACTCCAGACGCGATCCACGTAGTCTACGGCCACGCTGGCAACCAAGTCCGCGCAGCATTTGCAGACCAGACCGACCTACACTGGGTCGAACAGGCTCAGCAACTTGGCACGGGGCACGCAGTCAAACAAACGATGTCGGCCATCCCGAATGCAGCAAACGTACTCGTACTGTATGGCGACGTACCATTGATTCGTGCCGAAACCCTGAAACGCCTGCCAAGAGCATCTACACCGATCGCCGTACTGGTTACAGAGCTCGCAAACCCAGCTGGCTACGGCCACATCGTACGCAATAGCGAAGGCAAAGTCGCAGCGATCATTGAAGACAAAGACGCCGACGAAGAACAACGCCGCATCCATACTGTCAACACTGGCATCCTCTGTGCTGAATCAACGGCACTACGCCGTTGGCTAAGCAAACTATCAAATACCAATATGCAGGGGGAATACTACCTAACCGACATCTTTGCCAGCGCCACAGCCGACCTCACACCAGCCAACATGATCATGGTTACCGATGCTCGAGAAGTGGAAGGCGTCAATGATCTTTGGCAACTCACCCAACTGGAACGCGCCTGGCAAATACGCGCTGCACGTGCCTTGTGCCTGCAAGGCGCACGCGTGGCCGATCCAGCAAGACTGGACCAACGAGGCACAATACGCATCGGACAGAATGTCCACATCGATATTGACGTTGTGCTAGAAGGAGAAATCGAACTCGGTGATAACGTCGTAATTGGCCCATTCGTGCGACTGAAGAACGTAAAACTTGGACCTGGTACCAAAGTACACGCACACTGTGATCTGGAAGGCGTCACCACAACGGGCTCAGCACTCATCGGTCCATTTGCACGCCTGCGTCCGGGAACAATGCTGGCCGACGGCGTGCACATCGGTAACTTTGTCGAGACAAAAAACACGTCAATAGGTGCCGATAGTAAAGCCAATCACCTAACTTACTTGGGCGACGCACAAATCGGCACCAAGGTAAACATTGGTGCTGGCACCATCACTTGCAACTACGACGGCATCAATAAATCGATCACACTGATCGGTGATGGCGCCTTCATTGGCTCACACTCGGCACTGATAGCACCCGTCAGTGTGGGTGCTGGCGCCACACTCGGTGCCGGAACAGTACTGACTCATGATGCACCAGCCCATCAACTTACTGTGGCGCGCTCACGTCAAACCACACTGGACAGCTGGCAACGCCCGAAAAAGAAAACCTAG
>xylefaOLS8
ATGCCTCTGTCCCTACCCCTACACATCGTGATCCTTGCCGCCGGCGAAGGTAAGCGCATGAAATCGGCACTGCCAAAAGTACTGCATCCCATCGCCGGAAAACCGATGCTCGCGCATGTGATTACGACCGCACAGGCACTCACTCCAGACGCGATCCACGTAGTCTACGGCCACGCTGGCAACCAAGTCCGCGCAGCATTTGCAGACCAGACCGACCTACACTGGGTCGAACAGGCTCAGCAACTTGGCACGGGGCACGCAGTCAAACAAACGATGTCGGCCATCCCGAATGCAGCAAACGTACTCGTACTGTATGGCGACGTACCATTGATTCGTGCCGAAACCCTGAAACGCCTGCCAAGAGCATCTACACCGATCGCCGTACTGGTTACAGAGCTCGCAAACCCAGCTGGCTACGGCCACATCGTACGCAATAGCGAAGGCAAAGTCGCAGCGATCATTGAAGACAAAGACGCCGACGAAGAACAACGCCGCATCCATACTGTCAACACTGGCATCCTCTGTGCTGAATCAACGGCACTACGCCGTTGGCTAAGCAAACTATCAAATACCAATATGCAGGGGGAATACTACCTAACCGACATCTTTGCCAGCGCCACAGCCGACCTCACACCAGCCAACATGATCATGGTTACCGATGCTCGAGAAGTGGAAGGCGTCAATGATCTTTGGCAACTCACCCAACTGGAACGCGCCTGGCAAATACGCGCTGCACGTGCCTTGTGCCTGCAAGGCGCACGCGTGGCCGATCCAGCAAGACTGGACCAACGAGGCACAATACGCATCGGACAGAATGTCCACATCGATATTGACGTTGTGCTAGAAGGAGAAATCGAACTCGGTGATAACGTCGTAATTGGCCCATTCGTGCGACTGAAGAACGTAAAACTTGGACCTGGTACCAAAGTACACGCACACTGTGATCTGGAAGGCGTCACCACAACGGGCTCAGCACTCATCGGTCCATTTGCACGCCTGCGTCCGGGAACAATGCTGGCCGACGGCGTGCACATCGGTAACTTTGTCGAGACAAAAAACACGTCAATAGGTGCCGATAGTAAAGCCAATCACCTAACTTACTTGGGCGACGCACAAATCGGCACCAAGGTAAACATTGGTGCTGGCACCATCACTTGCAACTACGACGGCATCAATAAATCGATCACACTGATCGGTGATGGCGCCTTCATTGGCTCACACTCGGCACTGATAGCACCCGTCAGTGTGGGTGCTGGCGCCACACTCGGTGCCGGAACAGTACTGACTCATGATGCACCAGCCCATCAACTTACTGTGGCGCGCTCACGTCAAACCACACTGGACAGCTGGCAACGCCCGAAAAAGAAAACCTAG
>xylefaU24D
ATGCCTCTGTCCCTACCCCTACACATCGTGATCCTTGCCGCCGGCGAAGGTAAGCGCATGAAATCGGCACTGCCAAAAGTACTGCATCCCATCGCCGGAAAACCGATGCTCGCGCATGTGATTACGGCCGCACAGGCACTCACTCCAGACGCGATCCACGTAGTCTACGGCCACGCTGGCAACCAAGTCCGCGCAGCATTTGCAGACCAGACCGACCTACACTGGGTCGAACAGGCTCAGCAACTTGGCACGGGGCACGCAGTCAAACAAACGATGTCGGCCATCCCGAATGCAGCAAACGTACTCGTACTGTATGGCGACGTACCATTGATTCGTGCCGAAACCCTGAAACGCCTGCCAAGAGCATCTACACCGATCGCTGTACTGGTTACAGAGCTCGCAAACCCAGCTGGCTACGGCCACATCGTACGCAATAGCGAAGGCAAAGTCGCAGCGATCATTGAAGACAAAGACGCCGACGAAGAACAACGCCGCATCCATACTGTCAACACTGGCATCCTCTGTGCTGAATCAACGGCACTACGCCGTTGGCTAAGCAAACTATCAAATACCAATATGCAGGGGGAATACTACCTAACCGACATCTTTGCCAGCGCCACAGCCGACCTCACACCAGCCAACATGATCATGGTTACCGATGCTCGAGAAGTGGAAGGCGTCAATGATCTTTGGCAACTCACCCAACTGGAACGCGCCTGGCAAATACGCGCTGCACGTGCCTTGTGCCTGCAAGGCGCACGCGTGGCCGATCCAGCAAGACTGGACCAACGAGGCACAATACGCATCGGACAGAATGTCCACATCGATATTGACGTTGTGCTAGAAGGAGAAATCGAACTCGGTGATAACGTCGTAATTGGCCCATTCGTGCGACTGAAGAACGTAAAACTTGGACCTGGTACCAAAGTACACGCACACTGTGATCTGGAAGGCGTCACCACAACGGGCTCAGCACTCATCGGTCCATTTGCACGCCTGCGTCCGGGAACAATGCTGGCCGACGGCGTACACATCGGTAACTTTGTCGAGACAAAAAACACGTCAATAGGTGCCGATAGTAAAGCCAATCACCTAACTTACTTGGGCGACGCACAAATCGGCACCAAGGTAAACATTGGTGCTGGCACCATCACTTGCAACTACGACGGCATCAATAAATCGATCACACTGATCGGTGATGGCGCCTTCATTGGCTCACACTCGGCACTGATAGCACCCGTCAGTGTGGGTGCTGGCGCCACACTCGGTGCCGGAACAGTACTGACTCATGATGCACCAGCCCATCAACTTACTGTGGCGCGCTCACGTCAAACCACACTGGACAGCTGGCAACGCCCGAAAAAGAAAACCTAG
>long-mer4823_(reversed)
-------------------------------------------------------------------------------------------------------------------------------CCGCACAGGCACTCACTCCAGACGCGATC------------------------------------------------------------------------------------------------------------------------------------------------------------------------------------------------------------------------------------------------------------------------------------------------------------------------------------------------------------------------------------------------------------------------------------------------------------------------------------------------------------------------------------------------------------------------------------------------------------------------------------------------------------------------------------------------------------------------------------------------------------------------------------------------------------------------------------------------------------------------------------------------------------------------------------------------------------------------------------------------------------------------------------------------------------------------------------------------------------------------------------------------------------------------------------------------------------------------------------------------------------------
>long-mer4822_(reversed)
---------------------------------------------------------------------------------------------------------------------------------------------------------------------------------------------------------------------GACCTACACTGGGTCGAACAGGCTCAGCAACTTGGCACGGGGC--------------------------------------------------------------------------------------------------------------------------------------------------------------------------------------------------------------------------------------------------------------------------------------------------------------------------------------------------------------------------------------------------------------------------------------------------------------------------------------------------------------------------------------------------------------------------------------------------------------------------------------------------------------------------------------------------------------------------------------------------------------------------------------------------------------------------------------------------------------------------------------------------------------------------------------------------------------------------------------------------------------------------------------------------------------------------------------------------------------------------------------------------------------
>long-mer4821_(reversed)
---------------------------------------------------------------------------------------------------------------------------------------------------------------------------------------------------------------------------------------------------------------------------------------------------------------------------------------------------------------------------------------------------------------------------------------------------------------------------------------------------------------------------------------------------------------------------------------------------------------------------------------------------------------------------------------------------------------------------------------------------------------------------------------------------------------------------------------------------------------------------------------------------------------------------------------------------------------------------------------------------------------------------------------------------------------------------------------------------------------------------------------------------------------------------------------------ATCACTTGCAACTACGACGGCATCAATAAATCGATCACACTGA--------------------------------------------------------------------------------------------------------------------------------------------------------------------------------------
