# Supplementary material for: Identification of genetic relationships and subspecies signatures in Xylella fastidiosa
Source: BMC Genomics. 2019 Mar 25;20:239. doi: 10.1186/s12864-019-5565-9 (PMC6434890; doi:10.1186/s12864-019-5565-9)
Supplement: Supplementary file 8 — Analysis of (non-)synonymous SNPs in homologs to CDS harboring specific k-mers for selected enriched GOs. (ZIP 549 kb) [file 12864_2019_5565_MOESM8_ESM.zip › Additional-File8/Additional-File8B_Pauca/GO-0000902/NC_002488.1196/Clade III assembled to xylefa9a5c.fasta]

>xylefa9a5c
ATGTCCAAGAAGTTGCGCGGTATGTTTTCTAATGATCTGTCCATTGATTTGGGGACAGCAAATACCTTGATTTACGTGCGGGGGCAAGGGATCGTGCTGAACGAGCCATCTGTGGTGGCCGTGCGCCAGGATCGTGCAATTGGCGGTACTCGTTCGGTCGCTGCAGTGGGTGTCGAAGCCAAGCAGATGTTGGGCCGCACTCCAGGTAATATCACAACGATCCGTCCGATGAAGGATGGTGTCATCGCTGATTTTACCTACACCGAAGCGATGCTGAAGCACTTCATAAAAAAGGTCCACAAGGCGCGTTTCTTGCGCCCCAGTCCACGTGTGCTGGTGTGTGTGCCAGCCGGGTCCACTCAGGTTGAGCGTCGTGCCATCAAGGAGTCTGCCGAGGAGGCTGGTGCACGTGATGTCTATTTGATTGAGGAGCCGATGGCCGCAGCGATCGGTGCTGGGATGCCGGTCACCGAGGCGCGTGGTTCGATGGTCATCGACATTGGCGGCGGTACCACTGAAGTTGCGGTGATCTCGTTGAATGGGATTGTGTACTCACAGTCGGTGCGTATCGGTGGAGATCGCTTCGACGAGTCGATCACTAATTATGTGCGTCGCAACCACGGGATGCTCATTGGTGAGGCGACTGCTGAGCGGATTAAATTAGAGGTTGGATGCGCCTATCCGCAAGTTGAGGTGCATGAGTTGGAGATTTCTGGACGCAACCTTGCCGAGGGCGTACCGAAGGTGATCAAGATCAACTCTAATGAGGTGTTGGAGGCGCTGCACGAGCCACTCTCTGGGATTGTTTCGGCAGTGAAATCTGCGTTGGAGCAGACTCCACCGGAGTTGTGCGCCGATGTTGCCGAGCGCGGTATCGTCTTGACTGGCGGAGGGGCGTTGTTACGCGACCTAGATCGGCTGATTTCCGATGAGACTGGCTTATACGTGCAGGTGGCTGATGATCCGTTGACGTGCGTGGCTCGTGGTGGTGGCCGTGCGTTAGAGTTGGTTGATATGCATGGCAATGAATTCTTTGCACCGTAA
>xylefa3579
ATGTCCAAGAAGTTGCGCGGTATGTTTTCTAATGATCTGTCCATTGATTTGGGGACAGCAAATACCTTGATTTACGTGCGGGGGCAAGGGATCGTACTGAACGAGCCATCTGTGGTGGCCGTGCGCCAGGATCGTGCAATTGGCGGTACTCGTTCGGTCGCTGCGGTGGGTGTCGAAGCCAAGCAGATGTTGGGCCGCACTCCAGGTAATATCACAACGATCCGTCCGATGAAGGATGGCGTCATCGCCGATTTTACCTACACCGAAGCGATGCTGAAGCACTTCATAAAAAAGGTCCACAAGGCGCGTTTCTTGCGCCCCAGTCCACGTGTGCTGGTGTGTGTGCCGGCCGGATCCACTCAGGTTGAGCGTCGTGCCATCAAGGAGTCTGCCGAGGAGGCTGGTGCACGTGATGTTTATTTGATTGAGGAACCGATGGCCGCAGCGATTGGTGCTGGGATGCCGGTCACCGAGGCGCGTGGTTCGATGGTCATTGACATTGGCGGCGGTACCACTGAGGTTGCGGTGATTTCGTTGAATGGGATTGTGTACTCACAGTCGGTGCGTATCGGTGGAGATCGCTTCGACGAGTCGATCACTAATTACGTGCGTCGCAACCACGGGATGCTCATTGGTGAGGCGACTGCTGAGCGGATTAAATTAGAGGTTGGATGCGCCTATCCGCAAGTTGAGGTGCATGAGTTGGAGATTTCTGGACGCAACCTTGCCGAGGGCGTACCGAAGGTGATCAAGATCAACTCTAATGAGGTGTTGGAGGCGTTGCACGAACCACTCTCTGGGATTGTTTCGGCAGTGAAATCTGCGTTGGAGCAGACTCCACCGGAGTTGTGCGCCGATGTTGCCGAGCGCGGTATCGTCTTGACTGGCGGAGGGGCATTGTTACGCGACCTAGATCGGCTGATTTCCGATGAGACTGGCTTATACGTGCAGGTGGCTGATGATCCGTTGACGTGCGTGGCTCGTGGTGGTGGCCGTGCGTTAGAGTTGGTTGATATGCATGGCAATGAATTCTTTGCACCGTAA
>xylefa7970
ATGTCCAAGAAGTTGCGCGGTATGTTTTCTAATGATCTGTCCATTGATTTGGGGACAGCAAATACCTTGATTTACGTGCGGGGGCAAGGGATCGTACTGAACGAGCCATCTGTGGTGGCCGTGCGCCAGGATCGTGCAATTGGCGGTACTCGTTCGGTCGCTGCGGTGGGTGTCGAAGCCAAGCAGATGTTGGGCCGCACTCCAGGTAATATCACAACGATCCGTCCGATGAAGGATGGCGTCATCGCCGATTTTACCTACACCGAAGCGATGCTGAAGCACTTCATAAAAAAGGTCCACAAGGCGCGTTTCTTGCGCCCCAGTCCACGTGTGCTGGTGTGTGTGCCGGCCGGATCCACTCAGGTTGAGCGTCGTGCCATCAAGGAGTCTGCCGAGGAGGCTGGTGCACGTGATGTTTATTTGATTGAGGAACCGATGGCCGCAGCGATTGGTGCTGGGATGCCGGTCACCGAGGCGCGTGGTTCGATGGTCATTGACATTGGCGGCGGTACCACTGAGGTTGCGGTGATTTCGTTGAATGGGATTGTGTACTCACAGTCGGTGCGTATCGGTGGAGATCGCTTCGACGAGTCGATCACTAATTACGTGCGTCGCAACCACGGGATGCTCATTGGTGAGGCGACTGCTGAGCGGATTAAATTAGAGGTTGGATGCGCCTATCCGCAAGTTGAGGTGCATGAGTTGGAGATTTCTGGACGCAACCTTGCCGAGGGCGTACCGAAGGTGATCAAGATCAACTCTAATGAGGTGTTGGAGGCGTTGCACGAACCACTCTCTGGGATTGTTTCGGCAGTGAAATCTGCGTTGGAGCAGACTCCACCGGAGTTGTGCGCCGATGTTGCCGAGCGCGGTATCGTCTTGACTGGCGGAGGGGCATTGTTACGCGACCTAGATCGGCTGATTTCCGATGAGACTGGCTTATACGTGCAGGTGGCTGATGATCCGTTGACGTGCGTGGCTCGTGGTGGTGGCCGTGCGTTAGAGTTGGTTGATATGCATGGCAATGAATTCTTTGCACCGTAA
>xylefa7969
ATGTCCAAGAAGTTGCGCGGTATGTTTTCTAATGATCTGTCCATTGATTTGGGGACAGCAAATACCTTGATTTACGTGCGGGGGCAAGGGATCGTACTGAACGAGCCATCTGTGGTGGCCGTGCGCCAGGATCGTGCAATTGGCGGTACTCGTTCGGTCGCTGCGGTGGGTGTCGAAGCCAAGCAGATGTTGGGCCGCACTCCAGGTAATATCACAACGATCCGTCCGATGAAGGATGGCGTCATCGCCGATTTTACCTACACCGAAGCGATGCTGAAGCACTTCATAAAAAAGGTCCACAAGGCGCGTTTCTTGCGCCCCAGTCCACGTGTGCTGGTGTGTGTGCCGGCCGGATCCACTCAGGTTGAGCGTCGTGCCATCAAGGAGTCTGCCGAGGAGGCTGGTGCACGTGATGTTTATTTGATTGAGGAACCGATGGCCGCAGCGATTGGTGCTGGGATGCCGGTCACCGAGGCGCGTGGTTCGATGGTCATTGACATTGGCGGCGGTACCACTGAGGTTGCGGTGATTTCGTTGAATGGGATTGTGTACTCACAGTCGGTGCGTATCGGTGGAGATCGCTTCGACGAGTCGATCACTAATTACGTGCGTCGCAACCACGGGATGCTCATTGGTGAGGCGACTGCTGAGCGGATTAAATTAGAGGTTGGATGCGCCTATCCGCAAGTTGAGGTGCATGAGTTGGAGATTTCTGGACGCAACCTTGCCGAGGGCGTACCGAAGGTGATCAAGATCAACTCTAATGAGGTGTTGGAGGCGTTGCACGAACCACTCTCTGGGATTGTTTCGGCAGTGAAATCTGCGTTGGAGCAGACTCCACCGGAGTTGTGCGCCGATGTTGCCGAGCGCGGTATCGTCTTGACTGGCGGAGGGGCATTGTTACGCGACCTAGATCGGCTGATTTCCGATGAGACTGGCTTATACGTGCAGGTGGCTGATGATCCGTTGACGTGCGTGGCTCGTGGTGGTGGCCGTGCGTTAGAGTTGGTTGATATGCATGGCAATGAATTCTTTGCACCGTAA
>xylefa8082
ATGTCCAAGAAGTTGCGCGGTATGTTTTCTAATGATCTGTCCATTGATTTGGGGACAGCAAATACCTTGATTTACGTGCGGGGGCAAGGGATCGTACTGAACGAGCCATCTGTGGTGGCCGTGCGCCAGGATCGTGCAATTGGCGGTACTCGTTCGGTCGCTGCGGTGGGTGTCGAAGCCAAGCAGATGTTGGGCCGCACTCCAGGTAATATCACAACGATCCGTCCGATGAAGGATGGCGTCATCGCCGATTTTACCTACACCGAAGCGATGCTGAAGCACTTCATAAAAAAGGTCCACAAGGCGCGTTTCTTGCGCCCCAGTCCACGTGTGCTGGTGTGTGTGCCGGCCGGATCCACTCAGGTTGAGCGTCGTGCCATCAAGGAGTCTGCCGAGGAGGCTGGTGCACGTGATGTTTATTTGATTGAGGAACCGATGGCCGCAGCGATTGGTGCTGGGATGCCGGTCACCGAGGCGCGTGGTTCGATGGTCATTGACATTGGCGGCGGTACCACTGAGGTTGCGGTGATTTCGTTGAATGGGATTGTGTACTCACAGTCGGTGCGTATCGGTGGAGATCGCTTCGACGAGTCGATCACTAATTACGTGCGTCGCAACCACGGGATGCTCATTGGTGAGGCGACTGCTGAGCGGATTAAATTAGAGGTTGGATGCGCCTATCCGCAAGTTGAGGTGCATGAGTTGGAGATTTCTGGACGCAACCTTGCCGAGGGCGTACCGAAGGTGATCAAGATCAACTCTAATGAGGTGTTGGAGGCGTTGCACGAACCACTCTCTGGGATTGTTTCGGCAGTGAAATCTGCGTTGGAGCAGACTCCACCGGAGTTGTGCGCCGATGTTGCCGAGCGCGGTATCGTCTTGACTGGCGGAGGGGCATTGTTACGCGACCTAGATCGGCTGATTTCCGATGAGACTGGCTTATACGTGCAGGTGGCTGATGATCCGTTGACGTGCGTGGCTCGTGGTGGTGGCCGTGCGTTAGAGTTGGTTGATATGCATGGCAATGAATTCTTTGCACCGTAA
>xylefa8073
ATGTCCAAGAAGTTGCGCGGTATGTTTTCTAATGATCTGTCCATTGATTTGGGGACAGCAAATACCTTGATTTACGTGCGGGGGCAAGGGATCGTACTGAACGAGCCATCTGTGGTGGCCGTGCGCCAGGATCGTGCAATTGGCGGTACTCGTTCGGTCGCTGCGGTGGGTGTCGAAGCCAAGCAGATGTTGGGCCGCACTCCAGGTAATATCACAACGATCCGTCCGATGAAGGATGGCGTCATCGCCGATTTTACCTACACCGAAGCGATGCTGAAGCACTTCATAAAAAAGGTCCACAAGGCGCGTTTCTTGCGCCCCAGTCCACGTGTGCTGGTGTGTGTGCCGGCCGGATCCACTCAGGTTGAGCGTCGTGCCATCAAGGAGTCTGCCGAGGAGGCTGGTGCACGTGATGTTTATTTGATTGAGGAACCGATGGCCGCAGCGATTGGTGCTGGGATGCCGGTCACCGAGGCGCGTGGTTCGATGGTCATTGACATTGGCGGCGGTACCACTGAGGTTGCGGTGATTTCGTTGAATGGGATTGTGTACTCACAGTCGGTGCGTATCGGTGGAGATCGCTTCGACGAGTCGATCACTAATTACGTGCGTCGCAACCACGGGATGCTCATTGGTGAGGCGACTGCTGAGCGGATTAAATTAGAGGTTGGATGCGCCTATCCGCAAGTTGAGGTGCATGAGTTGGAGATTTCTGGACGCAACCTTGCCGAGGGCGTACCGAAGGTGATCAAGATCAACTCTAATGAGGTGTTGGAGGCGTTGCACGAACCACTCTCTGGGATTGTTTCGGCAGTGAAATCTGCGTTGGAGCAGACTCCACCGGAGTTGTGCGCCGATGTTGCCGAGCGCGGTATCGTCTTGACTGGCGGAGGGGCATTGTTACGCGACCTAGATCGGCTGATTTCCGATGAGACTGGCTTATACGTGCAGGTGGCTGATGATCCGTTGACGTGCGTGGCTCGTGGTGGTGGCCGTGCGTTAGAGTTGGTTGATATGCATGGCAATGAATTCTTTGCACCGTAA
>xylefaAnn1
ATGTCCAAGAAGTTGCGCGGTATGTTTTCTAATGATCTGTCCATTGATTTGGGGACAGCAAATACCTTGATTTACGTGCGGGGGCAAGGGATCGTACTGAACGAGCCATCTGTGGTGGCCGTGCGCCAGGATCGTGCAATTGGCGGTACTCGTTCGGTCGCTGCGGTGGGTGTCGAAGCCAAGCAGATGTTGGGCCGCACTCCAGGTAATATCACAACGATCCGTCCGATGAAAGATGGCGTCATCGCCGATTTTACCTATACCGAAGCGATGCTGAAGCACTTCATAAAAAAGGTCCACAAGGCGCGTTTCTTGCGCCCCAGTCCACGTGTGCTGGTGTGTGTGCCGGCCGGATCCACTCAGGTTGAGCGTCGTGCCATCAAGGAGTCTGCCGAGGAGGCTGGTGCACGTGATGTTTATTTGATTGAGGAACCGATGGCCGCAGCGATCGGTGCTGGGATGCCGGTCACCGAGGCGCGTGGTTCGATGGTCATTGACATTGGCGGCGGTACCACTGAGGTTGCGGTGATTTCGTTGAATGGGATTGTGTACTCACAGTCGGTGCGTATCGGTGGAGATCGCTTCGACGAGTCGATCACTAATTACGTGCGTCGCAACCACGGGATGCTCATTGGTGAAGCGACTGCTGAGCGGATTAAATTAGAGGTTGGATGCGCCTATCCGCAAGTTGAGGTGCATGAGTTGGAGATTTCTGGACGCAACCTTGCCGAGGGCGTACCGAAGGTGATCAAGATCAACTCTAATGAGGTGTTGGAGGCGTTGCACGAGCCACTCTCTGGGATTGTTTCGGCAGTGAAATCTGCGTTGGAGCAGACTCCACCGGAGTTGTGCGCCGATGTTGCCGAGCGCGGTATCGTCTTGACTGGCGGAGGGGCATTGTTACGTGACCTAGATCGGCTGATTTCCGATGAGACTGGCTTATACGTGCAGGTGGCTGATGATCCGTTGACGTGCGTGGCTCGTGGTGGTGGCCGTGCGTTAGAGTTGGTTGATATGCATGGCAATGAATTCTTTGCACCGTAA
>xylefaco33
ATGTCCAAGAAGTTGCGCGGTATGTTTTCTAATGATCTGTCCATTGATTTGGGGACAGCAAATACCTTGATTTACGTGCGGGGGCAAGGGATCGTACTGAACGAGCCATCTGTGGTGGCCGTGCGCCAGGATCGTGCAATTGGCGGTACTCGTTCGGTCGCTGCGGTGGGTGTCGAAGCCAAGCAGATGTTGGGCCGCACTCCAGGTAATATCACAACGATCCGTCCGATGAAGGATGGCGTCATCGCCGATTTTACCTACACCGAAGCGATGCTGAAGCACTTCATAAAAAAGGTCCACAAGGCGCGTTTCTTGCGCCCCAGTCCACGTGTGCTGGTGTGTGTGCCAGCCGGATCCACTCAGGTTGAGCGTCGTGCCATCAAGGAGTCTGCCGAGGAGGCTGGTGCACGTGATGTTTATTTGATTGAGGAACCGATGGCCGCAGCGATCGGTGCTGGGATGCCGGTCACCGAGGCGCGTGGTTCGATGGTCATTGACATTGGCGGCGGTACCACTGAGGTTGCGGTGATTTCGTTGAATGGGATTGTGTACTCACAGTCGGTGCGTATCGGTGGAGATCGCTTCGACGAGTCGATCACTAATTACGTGCGTCGCAATCACGGGATGCTCATTGGTGAGGCGACTGCTGAGCGGATTAAATTAGAGGTTGGATGCGCCTATCCGCAAGTTGAGGTGCATGAGTTGGAGATTTCTGGACGCAACCTTGCCGAGGGCGTACCGAAGGTGATCAAGATCAACTCTAATGAGGTGTTGGAGGCGTTGCACGAGCCACTCTCTGGGATTGTTTCGGCAGTGAAATCTGCGTTGGAGCAGACTCCACCGGAGTTGTGCGCCGATGTTGCCGAGCGCGGTATCGTCTTGACTGGCGGAGGGGCATTGTTACGCGACCTAGATCGGCTGATTTCCGATGAGACTGGCTTATACGTGCAGGTGGCTGATGATCCGTTGACGTGCGTGGCTCGTGGTGGTGGCCGTGCGTTAGAGTTGGTTGATATGCATGGCAATGAATTCTTTGCACCGTAA
>xylefa4627
ATGTCCAAGAAGTTGCGCGGTATGTTTTCTAATGATCTGTCCATTGATTTGGGGACAGCAAATACCTTGATTTACGTGCGGGGGCAAGGGATCGTACTGAACGAGCCATCTGTGGTGGCCGTGCGCCAGGATCGTGCAATTGGCGGTACTCGTTCGGTCGCTGCGGTGGGTGTCGAAGCCAAGCAGATGTTGGGCCGCACTCCAGGTAATATCACAACGATCCGTCCGATGAAGGATGGCGTCATCGCCGATTTTACCTACACCGAAGCGATGCTGAAGCACTTCATAAAAAAGGTCCACAAGGCGCGTTTCTTGCGCCCCAGTCCACGTGTGCTGGTGTGTGTGCCAGCCGGATCCACTCAGGTTGAGCGTCGTGCCATCAAGGAGTCTGCCGAGGAGGCTGGTGCACGTGATGTTTATTTGATTGAGGAACCGATGGCCGCAGCGATCGGTGCTGGGATGCCGGTCACCGAGGCGCGTGGTTCGATGGTCATTGACATTGGCGGCGGTACCACTGAGGTTGCGGTGATTTCGTTGAATGGGATTGTGTACTCACAGTCGGTGCGTATCGGTGGAGATCGCTTCGACGAGTCGATCACTAATTACGTGCGTCGCAATCACGGGATGCTCATTGGTGAGGCGACTGCTGAGCGGATTAAATTAGAGGTTGGATGCGCCTATCCGCAAGTTGAGGTGCATGAGTTGGAGATTTCTGGACGCAACCTTGCCGAGGGCGTACCGAAGGTGATCAAGATCAACTCTAATGAGGTGTTGGAGGCGTTGCACGAGCCACTCTCTGGGATTGTTTCGGCAGTGAAATCTGCGTTGGAGCAGACTCCACCGGAGTTGTGCGCCGATGTTGCCGAGCGCGGTATCGTCTTGACTGGCGGAGGGGCATTGTTACGCGACCTAGATCGGCTGATTTCCGATGAGACTGGCTTATACGTGCAGGTGGCTGATGATCCGTTGACGTGCGTGGCTCGTGGTGGTGGCCGTGCGTTAGAGTTGGTTGATATGCATGGCAATGAATTCTTTGCACCGTAA
>xylefaEB92
ATGTCCAAGAAGTTGCGCGGTATGTTTTCTAATGATCTGTCCATTGATTTGGGGACAGCAAATACCTTGATTTACGTGCGGGGGCAAGGGATCGTACTGAACGAGCCATCTGTGGTGGCCGTGCGCCAGGATCGTGCAATTGGCGGTACTCGTTCGGTCGCTGCGGTGGGTGTCGAAGCCAAGCAGATGTTGGGCCGCACTCCAGGTAATATCACAACGATCCGTCCGATGAAGGATGGCGTCATCGCCGATTTTACCTACACCGAAGCGATGCTGAAGCACTTCATAAAAAAGGTCCACAAGGCGCGTTTCTTGCGCCCCAGTCCACGTGTGCTGGTGTGTGTGCCGGCCGGATCCACTCAGGTTGAGCGTCGTGCCATCAAGGAGTCTGCCGAGGAGGCTGGTGCACGTGATGTTTATTTGATTGAGGAACCGATGGCCGCAGCGATTGGTGCTGGGATGCCGGTCACCGAGGCGCGTGGTTCGATGGTCATTGACATTGGCGGCGGTACCACTGAGGTTGCGGTGATTTCGTTGAATGGGATTGTGTACTCACAGTCGGTGCGTATCGGTGGAGATCGCTTCGACGAGTCGATCACTAATTACGTGCGTCGCAACCACGGGATGCTCATTGGTGAGGCGACTGCTGAGCGGATTAAATTAGAGGTTGGATGCGCCTATCCGCAAGTTGAGGTGCATGAGTTGGAGATTTCTGGACGCAACCTTGCCGAGGGCGTACCGAAGGTGATCAAGATCAACTCTAATGAGGTGTTGGAGGCGTTGCACGAACCACTCTCTGGGATTGTTTCGGCAGTGAAATCTGCGTTGGAGCAGACTCCACCGGAGTTGTGCGCCGATGTTGCCGAGCGCGGTATCGTCTTGACTGGCGGAGGGGCATTGTTACGCGACCTAGATCGGCTGATTTCCGATGAGACTGGCTTATACGTGCAGGTGGCTGATGATCCGTTGACGTGCGTGGCTCGTGGTGGTGGCCGTGCGTTAGAGTTGGTTGATATGCATGGCAATGAATTCTTTGCACCGTAA
>xylefaGB54
ATGTCCAAGAAGTTGCGCGGTATGTTTTCTAATGATCTGTCCATTGATTTGGGGACAGCAAATACCTTGATTTACGTGCGGGGGCAAGGGATCGTACTGAACGAGCCATCTGTGGTGGCCGTGCGCCAGGATCGTGCAATTGGCGGTACTCGTTCGGTCGCTGCGGTGGGTGTCGAAGCCAAGCAGATGTTGGGCCGCACTCCAGGTAATATCACAACGATCCGTCCGATGAAGGATGGCGTCATCGCCGATTTTACCTACACCGAAGCGATGCTGAAGCACTTCATAAAAAAGGTCCACAAGGCGCGTTTCTTGCGCCCCAGTCCACGTGTGCTGGTGTGTGTGCCGGCCGGATCCACTCAGGTTGAGCGTCGTGCCATCAAGGAGTCTGCCGAGGAGGCTGGTGCACGTGATGTTTATTTGATTGAGGAACCGATGGCCGCAGCGATTGGTGCTGGGATGCCGGTCACCGAGGCGCGTGGTTCGATGGTCATTGACATTGGCGGCGGTACCACTGAGGTTGCGGTGATTTCGTTGAATGGGATTGTGTACTCACAGTCGGTGCGTATCGGTGGAGATCGCTTCGACGAGTCGATCACTAATTACGTGCGTCGCAACCACGGGATGCTCATTGGTGAGGCGACTGCTGAGCGGATTAAATTAGAGGTTGGATGCGCCTATCCGCAAGTTGAGGTGCATGAGTTGGAGATTTCTGGACGCAACCTTGCCGAGGGCGTACCGAAGGTGATCAAGATCAACTCTAATGAGGTGTTGGAGGCGTTGCACGAACCACTCTCTGGGATTGTTTCGGCAGTGAAATCTGCGTTGGAGCAGACTCCACCGGAGTTGTGCGCCGATGTTGCCGAGCGCGGTATCGTCTTGACTGGCGGAGGGGCATTGTTACGCGACCTAGATCGGCTGATTTCCGATGAGACTGGCTTATACGTGCAGGTGGCTGATGATCCGTTGACGTGCGTGGCTCGTGGTGGTGGCCGTGCGTTAGAGTTGGTTGATATGCATGGCAATGAATTCTTTGCACCGTAA
>xylefaM23s
ATGTCCAAGAAGTTGCGCGGTATGTTTTCTAATGATCTGTCCATTGATTTGGGGACAGCAAATACCTTGATTTACGTGCGGGGGCAAGGGATCGTACTGAACGAGCCATCTGTGGTGGCCGTGCGCCAGGATCGTGCAATTGGCGGTACTCGTTCGGTCGCTGCGGTGGGTGTCGAAGCCAAGCAGATGTTGGGCCGCACTCCAGGTAATATCACAACGATCCGTCCGATGAAGGATGGCGTCATCGCCGATTTTACCTACACCGAAGCGATGCTGAAGCACTTCATAAAAAAGGTCCACAAGGCGCGTTTCTTGCGCCCCAGTCCACGTGTGCTGGTGTGTGTGCCGGCCGGATCCACTCAGGTTGAGCGTCGTGCCATCAAGGAGTCTGCCGAGGAGGCTGGTGCACGTGATGTTTATTTGATTGAGGAACCGATGGCCGCAGCGATTGGTGCTGGGATGCCGGTCACCGAGGCGCGTGGTTCGATGGTCATTGACATTGGCGGCGGTACCACTGAGGTTGCGGTGATTTCGTTGAATGGGATTGTGTACTCACAGTCGGTGCGTATCGGTGGAGATCGCTTCGACGAGTCGATCACTAATTACGTGCGTCGCAACCACGGGATGCTCATTGGTGAGGCGACTGCTGAGCGGATTAAATTAGAGGTTGGATGCGCCTATCCGCAAGTTGAGGTGCATGAGTTGGAGATTTCTGGACGCAACCTTGCCGAGGGCGTACCGAAGGTGATCAAGATCAACTCTAATGAGGTGTTGGAGGCGTTGCACGAACCACTCTCTGGGATTGTTTCGGCAGTGAAATCTGCGTTGGAGCAGACTCCACCGGAGTTGTGCGCCGATGTTGCCGAGCGCGGTATCGTCTTGACTGGCGGAGGGGCATTGTTACGCGACCTAGATCGGCTGATTTCCGATGAGACTGGCTTATACGTGCAGGTGGCTGATGATCCGTTGACGTGCGTGGCTCGTGGTGGTGGCCGTGCGTTAGAGTTGGTTGATATGCATGGCAATGAATTCTTTGCACCGTAA
>xylefaMU34
ATGTCCAAGAAGTTGCGCGGTATGTTTTCTAATGATCTGTCCATTGATTTGGGGACAGCAAATACCTTGATTTACGTGCGGGGGCAAGGGATCGTACTGAACGAGCCATCTGTGGTGGCCGTGCGCCAGGATCGTGCAATTGGCGGTACTCGTTCGGTCGCTGCGGTGGGTGTCGAAGCCAAGCAGATGTTGGGCCGCACTCCAGGTAATATCACAACGATCCGTCCGATGAAGGATGGCGTCATCGCCGATTTTACCTACACCGAAGCGATGCTGAAGCACTTCATAAAAAAGGTCCACAAGGCGCGTTTCTTGCGCCCCAGTCCACGTGTGCTGGTGTGTGTGCCGGCCGGATCCACTCAGGTTGAGCGTCGTGCCATCAAGGAGTCTGCCGAGGAGGCTGGTGCACGTGATGTTTATTTGATTGAGGAACCGATGGCCGCAGCGATTGGTGCTGGGATGCCGGTCACCGAGGCGCGTGGTTCGATGGTCATTGACATTGGCGGCGGTACCACTGAGGTTGCGGTGATTTCGTTGAATGGGATTGTGTACTCACAGTCGGTGCGTATCGGTGGAGATCGCTTCGACGAGTCGATCACTAATTACGTGCGTCGCAACCACGGGATGCTCATTGGTGAGGCGACTGCTGAGCGGATTAAATTAGAGGTTGGATGCGCCTATCCGCAAGTTGAGGTGCATGAGTTGGAGATTTCTGGACGCAACCTTGCCGAGGGCGTACCGAAGGTGATCAAGATCAACTCTAATGAGGTGTTGGAGGCGTTGCACGAACCACTCTCTGGGATTGTTTCGGCAGTGAAATCTGCGTTGGAGCAGACTCCACCGGAGTTGTGCGCCGATGTTGCCGAGCGCGGTATCGTCTTGACTGGCGGAGGGGCATTGTTACGCGACCTAGATCGGCTGATTTCCGATGAGACTGGCTTATACGTGCAGGTGGCTGATGATCCGTTGACGTGCGTGGCTCGTGGTGGTGGCCGTGCGTTAGAGTTGGTTGATATGCATGGCAATGAATTCTTTGCACCGTAA
>xylefaMuMD
ATGTCCAAGAAGTTGCGCGGTATGTTTTCTAATGATCTGTCCATTGATTTGGGGACAGCAAATACCTTGATTTACGTGCGGGGGCAAGGGATCGTACTGAACGAGCCATCTGTGGTGGCCGTGCGCCAGGATCGTGCAATTGGCGGTACTCGTTCGGTCGCTGCGGTGGGTGTCGAAGCCAAGCAGATGTTGGGCCGCACTCCAGGTAATATCACAACGATCCGTCCGATGAAGGATGGCGTCATCGCCGATTTTACCTACACCGAAGCGATGCTGAAGCACTTCATAAAAAAGGTCCACAAGGCGCGTTTCTTGCGCCCCAGTCCACGTGTGCTGGTGTGTGTGCCGGCCGGATCCACTCAGGTTGAGCGTCGTGCCATCAAGGAGTCTGCCGAGGAGGCTGGTGCACGTGATGTTTATTTGATTGAGGAACCGATGGCCGCAGCGATTGGTGCTGGGATGCCGGTCACCGAGGCGCGTGGTTCGATGGTCATTGACATTGGCGGCGGTACCACTGAGGTTGCGGTGATTTCGTTGAATGGGATTGTGTACTCACAGTCGGTGCGTATCGGTGGAGATCGCTTCGACGAGTCGATCACTAATTACGTGCGTCGCAACCACGGGATGCTCATTGGTGAGGCGACTGCTGAGCGGATTAAATTAGAGGTTGGATGCGCCTATCCGCAAGTTGAGGTGCATGAGTTGGAGATTTCTGGACGCAACCTTGCCGAGGGCGTACCGAAGGTGATCAAGATCAACTCTAATGAGGTGTTGGAGGCGTTGCACGAACCACTCTCTGGGATTGTTTCGGCAGTGAAATCTGCGTTGGAGCAGACTCCACCGGAGTTGTGCGCCGATGTTGCCGAGCGCGGTATCGTCTTGACTGGCGGAGGGGCATTGTTACGCGACCTAGATCGGCTGATTTCCGATGAGACTGGCTTATACGTGCAGGTGGCTGATGATCCGTTGACGTGCGTGGCTCGTGGTGGTGGCCGTGCGTTAGAGTTGGTTGATATGCATGGCAATGAATTCTTTGCACCGTAA
>xylefaTem1
ATGTCCAAGAAGTTGCGCGGTATGTTTTCTAATGATCTGTCCATTGATTTGGGGACAGCAAATACCTTGATTTACGTGCGGGGGCAAGGGATCGTACTGAACGAGCCATCTGTGGTGGCCGTGCGCCAGGATCGTGCAATTGGCGGTACTCGTTCGGTCGCTGCGGTGGGTGTCGAAGCCAAGCAGATGTTGGGCCGCACTCCAGGTAATATCACAACGATCCGTCCGATGAAGGATGGCGTCATCGCCGATTTTACCTACACCGAAGCGATGCTGAAGCACTTCATAAAAAAGGTCCACAAGGCGCGTTTCTTGCGCCCCAGTCCACGTGTGCTGGTGTGTGTGCCGGCCGGATCCACTCAGGTTGAGCGTCGTGCCATCAAGGAGTCTGCCGAGGAGGCTGGTGCACGTGATGTTTATTTGATTGAGGAACCGATGGCCGCAGCGATTGGTGCTGGGATGCCGGTCACCGAGGCGCGTGGTTCGATGGTCATTGACATTGGCGGCGGTACCACTGAGGTTGCGGTGATTTCGTTGAATGGGATTGTGTACTCACAGTCGGTGCGTATCGGTGGAGATCGCTTCGACGAGTCGATCACTAATTACGTGCGTCGCAACCACGGGATGCTCATTGGTGAGGCGACTGCTGAGCGGATTAAATTAGAGGTTGGATGCGCCTATCCGCAAGTTGAGGTGCATGAGTTGGAGATTTCTGGACGCAACCTTGCCGAGGGCGTACCGAAGGTGATCAAGATCAACTCTAATGAGGTGTTGGAGGCGTTGCACGAACCACTCTCTGGGATTGTTTCGGCAGTGAAATCTGCGTTGGAGCAGACTCCACCGGAGTTGTGCGCCGATGTTGCCGAGCGCGGTATCGTCTTGACTGGCGGAGGGGCATTGTTACGCGACCTAGATCGGCTGATTTCCGATGAGACTGGCTTATACGTGCAGGTGGCTGATGATCCGTTGACGTGCGTGGCTCGTGGTGGTGGCCGTGCGTTAGAGTTGGTTGATATGCATGGCAATGAATTCTTTGCACCGTAA
>xylefa8071
ATGTCCAAGAAGTTGCGCGGTATGTTTTCTAATGATCTGTCCATTGATTTGGGGACAGCAAATACCTTGATTTACGTGCGGGGGCAAGGGATCGTACTGAACGAGCCATCTGTGGTGGCCGTGCGCCAGGATCGTGCAATTGGCGGTACTCGTTCGGTCGCTGCGGTGGGTGTCGAAGCCAAGCAGATGTTGGGCCGCACTCCAGGTAATATCACAACGATCCGTCCGATGAAGGATGGCGTCATCGCCGATTTTACCTACACCGAAGCGATGCTGAAGCACTTCATAAAAAAGGTCCACAAGGCGCGTTTCTTGCGCCCCAGTCCACGTGTGCTGGTGTGTGTGCCGGCCGGATCCACTCAGGTTGAGCGTCGTGCCATCAAGGAGTCTGCCGAGGAGGCTGGTGCACGTGATGTTTATTTGATTGAGGAACCGATGGCCGCAGCGATTGGTGCTGGGATGCCGGTCACCGAGGCGCGTGGTTCGATGGTCATTGACATTGGCGGCGGTACCACTGAGGTTGCGGTGATTTCGTTGAATGGGATTGTGTACTCACAGTCGGTGCGTATCGGTGGAGATCGCTTCGACGAGTCGATCACTAATTACGTGCGTCGCAACCACGGGATGCTCATTGGTGAGGCGACTGCTGAGCGGATTAAATTAGAGGTTGGATGCGCCTATCCGCAAGTTGAGGTGCATGAGTTGGAGATTTCTGGACGCAACCTTGCCGAGGGCGTACCGAAGGTGATCAAGATCAACTCTAATGAGGTGTTGGAGGCGTTGCACGAACCACTCTCTGGGATTGTTTCGGCAGTGAAATCTGCGTTGGAGCAGACTCCACCGGAGTTGTGCGCCGATGTTGCCGAGCGCGGTATCGTCTTGACTGGCGGAGGGGCATTGTTACGCGACCTAGATCGGCTGATTTCCGATGAGACTGGCTTATACGTGCAGGTGGCTGATGATCCGTTGACGTGCGTGGCTCGTGGTGGTGGCCGTGCGTTAGAGTTGGTTGATATGCATGGCAATGAATTCTTTGCACCGTAA
>xylefa4626
ATGTCCAAGAAGTTGCGCGGTATGTTTTCTAATGATCTGTCCATTGATTTGGGGACAGCAAATACCTTGATTTACGTGCGGGGGCAAGGGATCGTACTGAACGAGCCATCTGTGGTGGCCGTGCGCCAGGATCGTGCAATTGGCGGTACTCGTTCGGTCGCTGCGGTGGGTGTCGAAGCCAAGCAGATGTTGGGCCGCACTCCAGGTAATATCACAACGATCCGTCCGATGAAGGATGGCGTCATCGCCGATTTTACCTACACCGAAGCGATGCTGAAGCACTTCATAAAAAAGGTCCACAAGGCGCGTTTCTTGCGCCCCAGTCCACGTGTGCTGGTGTGTGTGCCGGCCGGATCCACTCAGGTTGAGCGTCGTGCCATCAAGGAGTCTGCCGAGGAGGCTGGTGCACGTGATGTTTATTTGATTGAGGAACCGATGGCCGCAGCGATTGGTGCTGGGATGCCGGTCACCGAGGCGCGTGGTTCGATGGTCATTGACATTGGCGGCGGTACCACTGAGGTTGCGGTGATTTCGTTGAATGGGATTGTGTACTCACAGTCGGTGCGTATCGGTGGAGATCGCTTCGACGAGTCGATCACTAATTACGTGCGTCGCAACCACGGGATGCTCATTGGTGAGGCGACTGCTGAGCGGATTAAATTAGAGGTTGGATGCGCCTATCCGCAAGTTGAGGTGCATGAGTTGGAGATTTCTGGACGCAACCTTGCCGAGGGCGTACCGAAGGTGATCAAGATCAACTCTAATGAGGTGTTGGAGGCGTTGCACGAACCACTCTCTGGGATTGTTTCGGCAGTGAAATCTGCGTTGGAGCAGACTCCACCGGAGTTGTGCGCCGATGTTGCCGAGCGCGGTATCGTCTTGACTGGCGGAGGGGCATTGTTACGCGACCTAGATCGGCTGATTTCCGATGAGACTGGCTTATACGTGCAGGTGGCTGATGATCCGTTGACGTGCGTGGCTCGTGGTGGTGGCCGTGCGTTAGAGTTGGTTGATATGCATGGCAATGAATTCTTTGCACCGTAA
>xylefastag
ATGTCCAAGAAGTTGCGCGGTATGTTTTCTAATGATCTGTCCATTGATTTGGGGACAGCAAATACCTTGATTTACGTGCGGGGGCAAGGGATCGTACTGAACGAGCCATCTGTGGTGGCCGTGCGCCAGGATCGTGCAATTGGCGGTACTCGTTCGGTCGCTGCGGTGGGTGTCGAAGCCAAGCAGATGTTGGGCCGCACTCCAGGTAATATCACAACGATCCGTCCGATGAAGGATGGCGTCATCGCCGATTTTACCTACACCGAAGCGATGCTGAAGCACTTCATAAAAAAGGTCCACAAGGCGCGTTTCTTGCGCCCCAGTCCACGTGTGCTGGTGTGTGTGCCGGCCGGATCCACTCAGGTTGAGCGTCGTGCCATCAAGGAGTCTGCCGAGGAGGCTGGTGCACGTGATGTTTATTTGATTGAGGAACCGATGGCCGCAGCGATTGGTGCTGGGATGCCGGTCACCGAGGCGCGTGGTTCGATGGTCATTGACATTGGCGGCGGTACCACTGAGGTTGCGGTGATTTCGTTGAATGGGATTGTGTACTCACAGTCGGTGCGTATCGGTGGAGATCGCTTCGACGAGTCGATCACTAATTACGTGCGTCGCAACCACGGGATGCTCATTGGTGAGGCGACTGCTGAGCGGATTAAATTAGAGGTTGGATGCGCCTATCCGCAAGTTGAGGTGCATGAGTTGGAGATTTCTGGACGCAACCTTGCCGAGGGCGTACCGAAGGTGATCAAGATCAACTCTAATGAGGTGTTGGAGGCGTTGCACGAACCACTCTCTGGGATTGTTTCGGCAGTGAAATCTGCGTTGGAGCAGACTCCACCGGAGTTGTGCGCCGATGTTGCCGAGCGCGGTATCGTCTTGACTGGCGGAGGGGCATTGTTACGCGACCTAGATCGGCTGATTTCCGATGAGACTGGCTTATACGTGCAGGTGGCTGATGATCCGTTGACGTGCGTGGCTCGTGGTGGTGGCCGTGCGTTAGAGTTGGTTGATATGCATGGCAATGAATTCTTTGCACCGTAA
>xylefaD026
ATGTCCAAGAAGTTGCGCGGTATGTTTTCTAATGATCTGTCCATTGATTTGGGGACAGCAAATACCTTGATTTACGTGCGGGGGCAAGGGATCGTACTGAACGAGCCATCTGTGGTGGCCGTGCGCCAGGATCGTGCAATTGGCGGTACTCGTTCGGTCGCTGCGGTGGGTGTCGAAGCCAAGCAGATGTTGGGCCGCACTCCAGGTAATATCACAACGATCCGTCCGATGAAGGATGGCGTCATCGCCGATTTTACCTACACCGAAGCGATGCTGAAGCACTTCATAAAAAAGGTCCACAAGGCGCGTTTCTTGCGCCCCAGTCCACGTGTGCTGGTGTGTGTGCCGGCCGGATCCACTCAGGTTGAGCGTCGTGCCATCAAGGAGTCTGCCGAGGAGGCTGGTGCACGTGATGTTTATTTGATTGAGGAACCGATGGCCGCAGCGATTGGTGCTGGGATGCCGGTCACCGAGGCGCGTGGTTCGATGGTCATTGACATTGGCGGCGGTACCACTGAGGTTGCGGTGATTTCGTTGAATGGGATTGTGTACTCACAGTCGGTGCGTATCGGTGGAGATCGCTTCGACGAGTCGATCACTAATTACGTGCGTCGCAACCACGGGATGCTCATTGGTGAGGCGACTGCTGAGCGGATTAAATTAGAGGTTGGATGCGCCTATCCGCAAGTTGAGGTGCATGAGTTGGAGATTTCTGGACGCAACCTTGCCGAGGGCGTACCGAAGGTGATCAAGATCAACTCTAATGAGGTGTTGGAGGCGTTGCACGAACCACTCTCTGGGATTGTTTCGGCAGTGAAATCTGCGTTGGAGCAGACTCCACCGGAGTTGTGCGCCGATGTTGCCGAGCGCGGTATCGTCTTGACTGGCGGAGGGGCATTGTTACGCGACCTAGATCGGCTGATTTCCGATGAGACTGGCTTATACGTGCAGGTGGCTGATGATCCGTTGACGTGCGTGGCTCGTGGTGGTGGCCGTGCGTTAGAGTTGGTTGATATGCATGGCAATGAATTCTTTGCACCGTAA
>long-mer5738
--------------------------------------------------------------------------CGTGCGGGGGCAAGGGATCGTGCTGAACGAGCCATCTGTGGTG---------------------------------------------------------------------------------------------------------------------------------------------------------------------------------------------------------------------------------------------------------------------------------------------------------------------------------------------------------------------------------------------------------------------------------------------------------------------------------------------------------------------------------------------------------------------------------------------------------------------------------------------------------------------------------------------------------------------------------------------------------------------------------------------------------------------------------------------------------------------------------------------------------------------------------------------------------------
>long-mer5739
--------------------------------------------------------------------------------------------------------------------------------------------------------------------------------------------------------------------------GATCCGTCCGATGAAGGATGGTGTCATCGCTGATTTTACCTACACCGAAG--------------------------------------------------------------------------------------------------------------------------------------------------------------------------------------------------------------------------------------------------------------------------------------------------------------------------------------------------------------------------------------------------------------------------------------------------------------------------------------------------------------------------------------------------------------------------------------------------------------------------------------------------------------------------------------------------------------------------------------------------------------------------------------------------------
>long-mer5740
--------------------------------------------------------------------------------------------------------------------------------------------------------------------------------------------------------------------------------------------------------------------------------------------------------------------------------------------GCTGGTGTGTGTGCCAGCCGGGTCCACTCAGGTTGAGCGTCGT---------------------------------------------------------------------------------------------------------------------------------------------------------------------------------------------------------------------------------------------------------------------------------------------------------------------------------------------------------------------------------------------------------------------------------------------------------------------------------------------------------------------------------------------------------------------------------------------------------------------------------------------------------------------------------------------
>long-mer5741
-----------------------------------------------------------------------------------------------------------------------------------------------------------------------------------------------------------------------------------------------------------------------------------------------------------------------------------------------------------------------------------------------------------GGAGGCTGGTGCACGTGATGTCTATTTGATTGAGGAGCCGATGGCCGCAGCGATCGGT---------------------------------------------------------------------------------------------------------------------------------------------------------------------------------------------------------------------------------------------------------------------------------------------------------------------------------------------------------------------------------------------------------------------------------------------------------------------------------------------------------------------------------------------------------------------------------------------------------------
>long-mer5742
-----------------------------------------------------------------------------------------------------------------------------------------------------------------------------------------------------------------------------------------------------------------------------------------------------------------------------------------------------------------------------------------------------------------------------------------------------------------------------------------GGCGCGTGGTTCGATGGTCATCGACATTGGCGGCGGTACCACTGAAGTTGCGGTGATCTCGTTGAATGGGATTGTGTAC------------------------------------------------------------------------------------------------------------------------------------------------------------------------------------------------------------------------------------------------------------------------------------------------------------------------------------------------------------------------------------------------------------------------------------------------------------------------------------------------------------
>long-mer5743
--------------------------------------------------------------------------------------------------------------------------------------------------------------------------------------------------------------------------------------------------------------------------------------------------------------------------------------------------------------------------------------------------------------------------------------------------------------------------------------------------------------------------------------------------------------------------------------------------------CGACGAGTCGATCACTAATTATGTGCGTCGCAACCACGGGATG---------------------------------------------------------------------------------------------------------------------------------------------------------------------------------------------------------------------------------------------------------------------------------------------------------------------------------------------------------------------------------------------------------------------------------
>long-mer5744
-----------------------------------------------------------------------------------------------------------------------------------------------------------------------------------------------------------------------------------------------------------------------------------------------------------------------------------------------------------------------------------------------------------------------------------------------------------------------------------------------------------------------------------------------------------------------------------------------------------------------------------------------------------------------------------------------------------------------------------------------------------------------------------------------------GGAGGCGCTGCACGAGCCACTCTCTGGGA--------------------------------------------------------------------------------------------------------------------------------------------------------------------------------------------------------------------------------------------------
>long-mer5745
-----------------------------------------------------------------------------------------------------------------------------------------------------------------------------------------------------------------------------------------------------------------------------------------------------------------------------------------------------------------------------------------------------------------------------------------------------------------------------------------------------------------------------------------------------------------------------------------------------------------------------------------------------------------------------------------------------------------------------------------------------------------------------------------------------------------------------------------------------------------------------------------------------------CGTCTTGACTGGCGGAGGGGCGTTGTTACGCGACCTAGATCGG------------------------------------------------------------------------------------------------------------------------------
