# Supplementary material for: Identification of genetic relationships and subspecies signatures in Xylella fastidiosa
Source: BMC Genomics. 2019 Mar 25;20:239. doi: 10.1186/s12864-019-5565-9 (PMC6434890; doi:10.1186/s12864-019-5565-9)
Supplement: Supplementary file 8 — Analysis of (non-)synonymous SNPs in homologs to CDS harboring specific k-mers for selected enriched GOs. (ZIP 549 kb) [file 12864_2019_5565_MOESM8_ESM.zip › Additional-File8/Additional-File8B_Pauca/GO-0000902/NC_002488.1196/Xfp assembled to xylefa9a5c.fasta]

>xylefa9a5c
ATGTCCAAGAAGTTGCGCGGTATGTTTTCTAATGATCTGTCCATTGATTTGGGGACAGCAAATACCTTGATTTACGTGCGGGGGCAAGGGATCGTGCTGAACGAGCCATCTGTGGTGGCCGTGCGCCAGGATCGTGCAATTGGCGGTACTCGTTCGGTCGCTGCAGTGGGTGTCGAAGCCAAGCAGATGTTGGGCCGCACTCCAGGTAATATCACAACGATCCGTCCGATGAAGGATGGTGTCATCGCTGATTTTACCTACACCGAAGCGATGCTGAAGCACTTCATAAAAAAGGTCCACAAGGCGCGTTTCTTGCGCCCCAGTCCACGTGTGCTGGTGTGTGTGCCAGCCGGGTCCACTCAGGTTGAGCGTCGTGCCATCAAGGAGTCTGCCGAGGAGGCTGGTGCACGTGATGTCTATTTGATTGAGGAGCCGATGGCCGCAGCGATCGGTGCTGGGATGCCGGTCACCGAGGCGCGTGGTTCGATGGTCATCGACATTGGCGGCGGTACCACTGAAGTTGCGGTGATCTCGTTGAATGGGATTGTGTACTCACAGTCGGTGCGTATCGGTGGAGATCGCTTCGACGAGTCGATCACTAATTATGTGCGTCGCAACCACGGGATGCTCATTGGTGAGGCGACTGCTGAGCGGATTAAATTAGAGGTTGGATGCGCCTATCCGCAAGTTGAGGTGCATGAGTTGGAGATTTCTGGACGCAACCTTGCCGAGGGCGTACCGAAGGTGATCAAGATCAACTCTAATGAGGTGTTGGAGGCGCTGCACGAGCCACTCTCTGGGATTGTTTCGGCAGTGAAATCTGCGTTGGAGCAGACTCCACCGGAGTTGTGCGCCGATGTTGCCGAGCGCGGTATCGTCTTGACTGGCGGAGGGGCGTTGTTACGCGACCTAGATCGGCTGATTTCCGATGAGACTGGCTTATACGTGCAGGTGGCTGATGATCCGTTGACGTGCGTGGCTCGTGGTGGTGGCCGTGCGTTAGAGTTGGTTGATATGCATGGCAATGAATTCTTTGCACCGTAA
>xylefa3124
ATGTCCAAGAAGTTGCGCGGTATGTTTTCTAATGATCTGTCCATTGATTTGGGGACAGCAAATACCTTGATTTACGTGCGGGGGCAAGGGATCGTGCTGAACGAGCCATCTGTGGTGGCCGTGCGCCAGGATCGTGCAATTGGCGGTACTCGTTCGGTTGCTGCGGTGGGTGTCGAAGCCAAGCAGATGTTGGGCCGCACTCCAGGTAATATCACAACGATCCGTCCGATGAAGGATGGTGTCATCGCTGATTTTACCTACACCGAAGCGATGCTGAAGCACTTCATAAAAAAGGTCCACAAGGCGCGTTTCTTGCGCCCCAGTCCACGTGTGCTGGTGTGTGTGCCAGCCGGGTCCACTCAGGTTGAGCGTCGTGCCATCAAGGAGTCTGCCGAGGAGGCTGGTGCACGTGATGTCTATTTGATTGAGGAGCCGATGGCCGCAGCGATCGGTGCTGGGATGCCGGTCACCGAGGCGCGTGGTTCGATGGTCATCGACATTGGCGGCGGTACCACTGAAGTTGCGGTGATCTCGTTGAATGGGATTGTGTACTCACAGTCGGTGCGTATCGGTGGAGATCGCTTCGACGAGTCGATCACTAATTATGTGCGTCGCAACCACGGGATGCTCATTGGTGAGGCGACTGCTGAGCGGATTAAATTAGAGGTTGGATGCGCCTATCCGCAAGTTGAGGTGCATGAGTTGGAGATTTCTGGACGCAACCTTGCCGAGGGCGTACCGAAGGTGATCAAGATCAACTCTAATGAGGTGTTGGAGGCGCTGCACGAGCCACTCTCTGGGATTGTTTCGGCAGTGAAATCTGCGTTGGAGCAGACTCCACCGGAGTTGTGCGCCGATGTTGCCGAGCGCGGTATCGTCTTGACTGGCGGAGGGGCGTTGTTACGCGACCTAGATCGGCTGATTTCCGATGAGACTGGCTTATACGTGCAGGTGGCTGATGATCCGTTGACGTGCGTGGCTCGTGGTGGTGGCCGTGCGTTAGAGTTGGTTGATATGCATGGCAATGAATTCTTTGCACCGTAA
>xylefa1199
ATGTCCAAGAAGTTGCGCGGTATGTTTTCTAATGATCTGTCCATTGATTTGGGGACAGCAAATACCTTGATTTACGTGCGGGGGCAAGGGATCGTGCTGAACGAGCCATCTGTGGTGGCCGTGCGCCAGGATCGTGCAATTGGCGGTACTCGTTCGGTTGCTGCGGTGGGTGTCGAAGCCAAGCAGATGTTGGGCCGCACTCCAGGTAATATCACAACGATCCGTCCGATGAAGGATGGTGTCATCGCTGATTTTACCTACACCGAAGCGATGCTGAAGCACTTCATAAAAAAGGTCCACAAGGCGCGTTTCTTGCGCCCCAGTCCACGTGTGCTGGTGTGTGTGCCAGCCGGGTCCACTCAGGTTGAGCGTCGTGCCATCAAGGAGTCTGCCGAGGAGGCTGGTGCACGTGATGTCTATTTGATTGAGGAGCCGATGGCCGCAGCGATCGGTGCTGGGATGCCGGTCACCGAGGCGCGTGGTTCGATGGTCATCGACATTGGCGGCGGTACCACTGAAGTTGCGGTGATCTCGTTGAATGGGATTGTGTACTCACAGTCGGTGCGTATCGGTGGAGATCGCTTCGACGAGTCGATCACTAATTATGTGCGTCGCAACCACGGGATGCTCATTGGTGAGGCGACTGCTGAGCGGATTAAATTAGAGGTTGGATGCGCCTATCCGCAAGTTGAGGTGCATGAGTTGGAGATTTCTGGACGCAACCTTGCCGAGGGCGTACCGAAGGTGATCAAGATCAACTCTAATGAGGTGTTGGAGGCGCTGCACGAGCCACTCTCTGGGATTGTTTCGGCAGTGAAATCTGCGTTGGAGCAGACTCCACCGGAGTTGTGCGCCGATGTTGCCGAGCGCGGTATCGTCTTGACTGGCGGAGGGGCGTTGTTACGCGACCTAGATCGGCTGATTTCCGATGAGACTGGCTTATACGTGCAGGTGGCTGATGATCCGTTGACGTGCGTGGCTCGTGGTGGTGGCCGTGCGTTAGAGTTGGTTGATATGCATGGCAATGAATTCTTTGCACCGTAA
>xylefa8072
ATGTCCAAGAAGTTGCGCGGTATGTTTTCTAATGATCTGTCCATTGATTTGGGGACAGCAAATACCTTGATTTACGTGCGGGGGCAAGGGATCGTGCTGAACGAGCCATCTGTGGTGGCCGTGCGCCAGGATCGTGCAATTGGCGGTACTCGTTCGGTCGCTGCTGTGGGTGTCGAAGCCAAGCAGATGTTGGGCCGCACTCCAGGTAATATCACAACGATCCGTCCGATGAAGGATGGTGTCATCGCTGATTTTACCTACACCGAAGCGATGCTGAAGCACTTCATAAAAAAGGTCCACAAGGCGCGTTTCTTGCGTCCCAGTCCACGTGTGCTGGTGTGTGTGCCAGCCGGGTCCACTCAGGTTGAGCGTCGTGCCATCAAGGAGTCTGCCGAGGAGGCTGGTGCACGTGATGTCTATTTGATTGAGGAGCCGATGGCCGCAGCGATCGGTGCTGGGATGCCGGTCACCGAGGCGCGTGGTTCGATGGTCATCGACATTGGCGGCGGTACCACTGAAGTTGCGGTGATCTCGTTGAATGGGATTGTGTACTCACAGTCGGTGCGTATCGGTGGAGATCGCTTCGACGAGTCGATCACTAATTATGTGCGTCGCAACCACGGGATGCTCATTGGTGAGGCGACTGCTGAGCGGATTAAATTAGAGGTTGGATGCGCCTATCCGCAAGTTGAGGTGCATGAGTTGGAGATTTCTGGACGCAACCTTGCCGAGGGCGTACCGAAGGTGATCAAGATCAACTCTAATGAGGTGTTGGAGGCGCTGCACGAGCCACTCTCTGGGATTGTTTCGGCAGTGAAATCTGCGTTGGAGCAGACTCCACCGGAGTTGTGCGCCGATGTTGCCGAGCGCGGTATCGTCTTGACTGGCGGAGGGGCGTTGTTACGCGACCTAGATCGGCTGATTTCCGATGAGACTGGCTTATACGTGCAGGTGGCTGATGATCCGTTGACGTGCGTGGCTCGTGGTGGTGGCCGTGCGTTAGAGTTGGTTGATATGCATGGCAATGAATTCTTTGCACCGTAA
>xylefaco6c
ATGTCCAAGAAGTTGCGCGGTATGTTTTCTAATGATCTGTCCATTGATTTGGGGACAGCAAATACCTTGATTTACGTGCGGGGGCAAGGGATCGTGCTGAACGAGCCATCTGTGGTGGCCGTGCGCCAGGATCGTGCAATTGGCGGTACTCGTTCGGTCGCTGCAGTGGGTGTCGAAGCCAAGCAGATGTTGGGCCGCACTCCAGGTAATATCACAACGATCCGTCCGATGAAGGATGGTGTCATCGCTGATTTTACCTACACCGAAGCGATGCTGAAGCACTTCATAAAAAAGGTCCACAAGGCGCGTTTCTTGCGCCCCAGTCCACGTGTGCTGGTGTGTGTGCCAGCCGGGTCCACTCAGGTTGAGCGTCGTGCCATCAAGGAGTCTGCCGAGGAGGCTGGTGCACGTGATGTCTATTTGATTGAGGAGCCGATGGCCGCAGCGATCGGTGCTGGGATGCCGGTCACCGAGGCGCGTGGTTCGATGGTCATCGACATTGGCGGCGGTACCACTGAAGTTGCGGTGATCTCGTTGAATGGGATTGTGTACTCACAGTCGGTGCGTATCGGTGGAGATCGCTTCGACGAGTCGATCACTAATTATGTGCGTCGCAACCACGGGATGCTCATTGGTGAGGCGACTGCTGAGCGGATTAAATTAGAGGTTGGATGCGCCTATCCGCAAGTTGAGGTGCATGAGTTGGAGATTTCTGGACGCAACCTTGCCGAGGGCGTACCGAAGGTGATCAAGATCAACTCTAATGAGGTGTTGGAGGCGCTGCACGAGCCACTCTCTGGGATTGTTTCGGCAGTGAAATCTGCGTTGGAGCAGACTCCACCGGAGTTGTGCGCCGATGTTGCCGAGCGCGGTATCGTCTTGACTGGCGGAGGGGCGTTGTTACGCGACCTAGATCGGCTGATTTCCGATGAGACTGGCTTATACGTGCAGGTGGCTGATGATCCGTTGACGTGCGTGGCTCGTGGTGGTGGCCGTGCATTAGAGTTGGTTGATATGCATGGCAATGAATTCTTTGCACCGTAA
>xylefaCOF4
ATGTCCAAGAAGTTGCGCGGTATGTTTTCTAATGATCTGTCCATTGATTTGGGGACAGCAAATACCTTGATTTACGTGCGGGGGCAAGGGATCGTGCTGAACGAGCCATCTGTGGTGGCCGTGCGCCAGGATCGTGCAATTGGCGGTACTCGTTCGGTCGCTGCAGTGGGTGTCGAAGCCAAGCAGATGTTGGGCCGCACTCCAGGTAATATCACAACGATCCGTCCGATGAAGGATGGTGTCATCGCTGATTTTACCTACACCGAAGCGATGCTGAAGCACTTCATAAAAAAGGTCCACAAGGCGCGTTTCTTGCGCCCCAGTCCACGTGTGCTGGTGTGTGTGCCAGCCGGGTCCACTCAGGTTGAGCGTCGTGCCATCAAGGAGTCTGCCGAGGAGGCTGGTGCACGTGATGTCTATTTGATTGAGGAGCCGATGGCCGCAGCGATCGGTGCTGGGATGCCGGTCACCGAGGCGCGTGGTTCGATGGTCATCGACATTGGCGGCGGTACCACTGAAGTTGCGGTGATCTCGTTGAATGGGATTGTGTACTCACAGTCGGTGCGTATCGGTGGAGATCGCTTCGACGAGTCGATCACTAATTATGTGCGTCGCAACCACGGGATGCTCATTGGTGAGGCGACTGCTGAGCGGATTAAATTAGAGGTTGGATGCGCCTATCCGCAAGTTGAGGTGCATGAGTTGGAGATTTCTGGACGCAACCTTGCCGAGGGCGTACCGAAGGTGATCAAGATCAACTCTAATGAGGTGTTGGAGGCGCTGCACGAGCCACTCTCTGGGATTGTTTCGGCAGTGAAATCTGCGTTGGAGCAGACTCCACCGGAGTTGTGCGCCGATGTTGCCGAGCGCGGTATCGTCTTGACTGGCGGAGGGGCGTTGTTACGCGACCTAGATCGGCTGATTTCCGATGAGACTGGCTTATACGTGCAGGTGGCTGATGATCCGTTGACGTGCGTGGCTCGTGGTGGTGGCCGTGCATTAGAGTTGGTTGATATGCATGGCAATGAATTCTTTGCACCGTAA
>xylefacodi
ATGTCCAAGAAGTTGCGCGGTATGTTTTCTAATGATCTGTCCATTGATTTGGGGACAGCAAATACCTTGATTTACGTGCGGGGGCAAGGGATCGTGCTGAACGAGCCATCTGTGGTGGCCGTGCGCCAGGATCGTGCAATTGGCGGTACTCGTTCGGTCGCTGCAGTGGGTGTCGAAGCCAAGCAGATGTTGGGCCGCACTCCAGGTAATATCACAACGATCCGTCCGATGAAGGATGGTGTCATCGCTGATTTTACCTACACCGAAGCGATGCTGAAGCACTTCATAAAAAAGGTCCACAAGGCGCGTTTCTTGCGCCCCAGTCCACGTGTGCTGGTGTGTGTGCCAGCCGGGTCCACTCAGGTTGAGCGTCGTGCCATCAAGGAGTCTGCCGAGGAGGCTGGTGCACGTGATGTCTATTTGATTGAGGAGCCGATGGCCGCAGCGATCGGTGCTGGGATGCCGGTCACCGAGGCGCGTGGTTCGATGGTCATCGACATTGGCGGCGGTACCACTGAAGTTGCGGTGATCTCGTTGAATGGGATTGTGTACTCACAGTCGGTGCGTATCGGTGGAGATCGCTTCGACGAGTCGATCACTAATTATGTGCGTCGCAACCACGGGATGCTCATTGGTGAGGCGACTGCTGAGCGGATTAAATTAGAGGTTGGATGCGCCTATCCGCAAGTTGAGGTGCATGAGTTGGAGATTTCTGGACGCAACCTTGCCGAGGGCGTACCGAAGGTGATCAAGATCAACTCTAATGAGGTGTTGGAGGCGCTGCACGAGCCACTCTCTGGGATTGTTTCGGCAGTGAAATCTGCGTTGGAGCAGACTCCACCGGAGTTGTGCGCCGATGTTGCCGAGCGCGGTATCGTCTTGACTGGCGGAGGGGCGTTGTTACGCGACCTAGATCGGCTGATTTCCGATGAGACTGGCTTATACGTGCAGGTGGCTGATGATCCGTTGACGTGCGTGGCTCGTGGTGGTGGCCGTGCGTTAGAGTTGGTTGATATGCATGGCAATGAATTCTTTGCACCGTAA
>xylefaCVC1
ATGTCCAAGAAGTTGCGCGGTATGTTTTCTAATGATCTGTCCATTGATTTGGGGACAGCAAATACCTTGATTTACGTGCGGGGGCAAGGGATCGTGCTGAACGAGCCATCTGTGGTGGCCGTGCGCCAGGATCGTGCAATTGGCGGTACTCGTTCGGTTGCTGCGGTGGGTGTCGAAGCCAAGCAGATGTTGGGCCGCACTCCAGGTAATATCACAACGATCCGTCCGATGAAGGATGGTGTCATCGCTGATTTTACCTACACCGAAGCGATGCTGAAGCACTTCATAAAAAAGGTCCACAAGGCGCGTTTCTTGCGCCCCAGTCCACGTGTGCTGGTGTGTGTGCCAGCCGGGTCCACTCAGGTTGAGCGTCGTGCCATCAAGGAGTCTGCCGAGGAGGCTGGTGCACGTGATGTCTATTTGATTGAGGAGCCGATGGCCGCAGCGATCGGTGCTGGGATGCCGGTCACCGAGGCGCGTGGTTCGATGGTCATCGACATTGGCGGCGGTACCACTGAAGTTGCGGTGATCTCGTTGAATGGGATTGTGTACTCACAGTCGGTGCGTATCGGTGGAGATCGCTTCGACGAGTCGATCACTAATTATGTGCGTCGCAACCACGGGATGCTCATTGGTGAGGCGACTGCTGAGCGGATTAAATTAGAGGTTGGATGCGCCTATCCGCAAGTTGAGGTGCATGAGTTGGAGATTTCTGGACGCAACCTTGCCGAGGGCGTACCGAAGGTGATCAAGATCAACTCTAATGAGGTGTTGGAGGCGCTGCACGAGCCACTCTCTGGGATTGTTTCGGCAGTGAAATCTGCGTTGGAGCAGACTCCACCGGAGTTGTGCGCCGATGTTGCCGAGCGCGGTATCGTCTTGACTGGCGGAGGGGCGTTGTTACGCGACCTAGATCGGCTGATTTCCGATGAGACTGGCTTATACGTGCAGGTGGCTGATGATCCGTTGACGTGCGTGGCTCGTGGTGGTGGCCGTGCGTTAGAGTTGGTTGATATGCATGGCAATGAATTCTTTGCACCGTAA
>xylefaCVC6
ATGTCCAAGAAGTTGCGCGGTATGTTTTCTAATGATCTGTCCATTGATTTGGGGACAGCAAATACCTTGATTTACGTGCGGGGGCAAGGGATCGTGCTGAACGAGCCATCTGTGGTGGCCGTGCGCCAGGATCGTGCAATTGGCGGTACTCGTTCGGTTGCTGCGGTGGGTGTCGAAGCCAAGCAGATGTTGGGCCGCACTCCAGGTAATATCACAACGATCCGTCCGATGAAGGATGGTGTCATCGCTGATTTTACCTACACCGAAGCGATGCTGAAGCACTTCATAAAAAAGGTCCACAAGGCGCGTTTCTTGCGCCCCAGTCCACGTGTGCTGGTGTGTGTGCCAGCCGGGTCCACTCAGGTTGAGCGTCGTGCCATCAAGGAGTCTGCCGAGGAGGCTGGTGCACGTGATGTCTATTTGATTGAGGAGCCGATGGCCGCAGCGATCGGTGCTGGGATGCCGGTCACCGAGGCGCGTGGTTCGATGGTCATCGACATTGGCGGCGGTACCACTGAAGTTGCGGTGATCTCGTTGAATGGGATTGTGTACTCACAGTCGGTGCGTATCGGTGGAGATCGCTTCGACGAGTCGATCACTAATTATGTGCGTCGCAACCACGGGATGCTCATTGGTGAGGCGACTGCTGAGCGGATTAAATTAGAGGTTGGATGCGCCTATCCGCAAGTTGAGGTGCATGAGTTGGAGATTTCTGGACGCAACCTTGCCGAGGGCGTACCGAAGGTGATCAAGATCAACTCTAATGAGGTGTTGGAGGCGCTGCACGAGCCACTCTCTGGGATTGTTTCGGCAGTGAAATCTGCGTTGGAGCAGACTCCACCGGAGTTGTGCGCCGATGTTGCCGAGCGCGGTATCGTCTTGACTGGCGGAGGGGCGTTGTTACGCGACCTAGATCGGCTGATTTCCGATGAGACTGGCTTATACGTGCAGGTGGCTGATGATCCGTTGACGTGCGTGGCTCGTGGTGGTGGCCGTGCGTTAGAGTTGGTTGATATGCATGGCAATGAATTCTTTGCACCGTAA
>xylefaHib4
ATGTCCAAGAAGTTGCGCGGTATGTTTTCTAATGATCTGTCCATTGATTTGGGGACAGCAAATACCTTGATTTACGTGCGGGGGCAAGGGATCGTGCTGAACGAGCCATCTGTGGTGGCCGTGCGCCAGGATCGTGCAATTGGCGGTACTCGTTCGGTCGCTGCAGTGGGTGTCGAAGCCAAGCAGATGTTGGGCCGCACTCCAGGTAATATCACAACGATCCGTCCGATGAAGGATGGTGTCATCGCTGATTTTACCTACACCGAAGCGATGCTGAAGCACTTCATAAAAAAGGTCCACAAGGCGCGTTTCTTGCGCCCCAGTCCACGTGTGCTGGTGTGTGTGCCAGCCGGGTCCACTCAGGTTGAGCGTCGTGCCATCAAGGAGTCTGCCGAGGAGGCTGGTGCACGTGATGTCTATTTGATTGAGGAGCCGATGGCCGCAGCGATCGGTGCTGGGATGCCGGTCACCGAGGCGCGTGGTTCGATGGTCATCGACATTGGCGGCGGTACCACTGAAGTTGCGGTGATCTCGTTGAATGGGATTGTGTACTCACAGTCGGTGCGTATCGGTGGAGATCGCTTCGACGAGTCGATCACTAATTATGTGCGTCGCAACCACGGGATGCTCATTGGTGAGGCGACTGCTGAGCGGATTAAATTAGAGGTTGGATGCGCCTATCCGCAAGTTGAGGTGCATGAGTTGGAGATTTCTGGACGCAACCTTGCCGAGGGCGTACCGAAGGTGATCAAGATCAACTCTAATGAGGTGTTGGAGGCGCTGCACGAGCCACTCTCTGGGATTGTTTCGGCAGTGAAATCTGCGTTGGAGCAGACTCCACCGGAGTTGTGCGCCGATGTTGCCGAGCGCGGTATCGTCTTGACTGGCGGAGGGGCGTTGTTACGCGACCTAGATCGGCTGATTTCCGATGAGACTGGCTTATACGTGCAGGTGGCTGATGATCCGTTGACGTGCGTGGCTCGTGGTGGTGGCCGTGCGTTAGAGTTGGTTGATATGCATGGCAATGAATTCTTTGCACCGTAA
>xylefaJa12
ATGTCCAAGAAGTTGCGCGGTATGTTTTCTAATGATCTGTCCATTGATTTGGGGACAGCAAATACCTTGATTTACGTGCGGGGGCAAGGGATCGTGCTGAACGAGCCATCTGTGGTGGCCGTGCGCCAGGATCGTGCAATTGGCGGTACTCGTTCGGTTGCTGCGGTGGGTGTCGAAGCCAAGCAGATGTTGGGCCGCACTCCAGGTAATATCACAACGATCCGTCCGATGAAGGATGGTGTCATCGCTGATTTTACCTACACCGAAGCGATGCTGAAGCACTTCATAAAAAAGGTCCACAAGGCGCGTTTCTTGCGCCCCAGTCCACGTGTGCTGGTGTGTGTGCCAGCCGGGTCCACTCAGGTTGAGCGTCGTGCCATCAAGGAGTCTGCCGAGGAGGCTGGTGCACGTGATGTCTATTTGATTGAGGAGCCGATGGCCGCAGCGATCGGTGCTGGGATGCCGGTCACCGAGGCGCGTGGTTCGATGGTCATCGACATTGGCGGCGGTACCACTGAAGTTGCGGTGATCTCGTTGAATGGGATTGTGTACTCACAGTCGGTGCGTATCGGTGGAGATCGCTTCGACGAGTCGATCACTAATTATGTGCGTCGCAACCACGGGATGCTCATTGGTGAGGCGACTGCTGAGCGGATTAAATTAGAGGTTGGATGCGCCTATCCGCAAGTTGAGGTGCATGAGTTGGAGATTTCTGGACGCAACCTTGCCGAGGGCGTACCGAAGGTGATCAAGATCAACTCTAATGAGGTGTTGGAGGCGCTGCACGAGCCACTCTCTGGGATTGTTTCGGCAGTGAAATCTGCGTTGGAGCAGACTCCACCGGAGTTGTGCGCCGATGTTGCCGAGCGCGGTATCGTCTTGACTGGCGGAGGGGCGTTGTTACGCGACCTAGATCGGCTGATTTCCGATGAGACTGGCTTATACGTGCAGGTGGCTGATGATCCGTTGACGTGCGTGGCTCGTGGTGGTGGCCGTGCGTTAGAGTTGGTTGATATGCATGGCAATGAATTCTTTGCACCGTAA
>xylefaOLS8
ATGTCCAAGAAGTTGCGCGGTATGTTTTCTAATGATCTGTCCATTGATTTGGGGACAGCAAATACCTTGATTTACGTGCGGGGGCAAGGGATCGTGCTGAACGAGCCATCTGTGGTGGCCGTGCGCCAGGATCGTGCAATTGGCGGTACTCGTTCGGTCGCTGCAGTGGGTGTCGAAGCCAAGCAGATGTTGGGCCGCACTCCAGGTAATATCACAACGATCCGTCCGATGAAGGATGGTGTCATCGCTGATTTTACCTACACCGAAGCGATGCTGAAGCACTTCATAAAAAAGGTCCACAAGGCGCGTTTCTTGCGCCCCAGTCCACGTGTGCTGGTGTGTGTGCCAGCCGGGTCCACTCAGGTTGAGCGTCGTGCCATCAAGGAGTCTGCCGAGGAGGCTGGTGCACGTGATGTCTATTTGATTGAGGAGCCGATGGCCGCAGCGATCGGTGCTGGGATGCCGGTCACCGAGGCGCGTGGTTCGATGGTCATCGACATTGGCGGCGGTACCACTGAAGTTGCGGTGATCTCGTTGAATGGGATTGTGTACTCACAGTCGGTGCGTATCGGTGGAGATCGCTTCGACGAGTCGATCACTAATTATGTGCGTCGCAACCACGGGATGCTCATTGGTGAGGCGACTGCTGAGCGGATTAAATTAGAGGTTGGATGCGCCTATCCGCAAGTTGAGGTGCATGAGTTGGAGATTTCTGGACGCAACCTTGCCGAGGGCGTACCGAAGGTGATCAAGATCAACTCTAATGAGGTGTTGGAGGCGCTGCACGAGCCACTCTCTGGGATTGTTTCGGCAGTGAAATCTGCGTTGGAGCAGACTCCACCGGAGTTGTGCGCCGATGTTGCCGAGCGCGGTATCGTCTTGACTGGCGGAGGGGCGTTGTTACGCGACCTAGATCGGCTGATTTCCGATGAGACTGGCTTATACGTGCAGGTGGCTGATGATCCGTTGACGTGCGTGGCTCGTGGTGGTGGCCGTGCGTTAGAGTTGGTTGATATGCATGGCAATGAATTCTTTGCACCGTAA
>xylefaOLS9
ATGTCCAAGAAGTTGCGCGGTATGTTTTCTAATGATCTGTCCATTGATTTGGGGACAGCAAATACCTTGATTTACGTGCGGGGGCAAGGGATCGTGCTGAACGAGCCATCTGTGGTGGCCGTGCGCCAGGATCGTGCAATTGGCGGTACTCGTTCGGTCGCTGCAGTGGGTGTCGAAGCCAAGCAGATGTTGGGCCGCACTCCAGGTAATATCACAACGATCCGTCCGATGAAGGATGGTGTCATCGCTGATTTTACCTACACCGAAGCGATGCTGAAGCACTTCATAAAAAAGGTCCACAAGGCGCGTTTCTTGCGCCCCAGTCCACGTGTGCTGGTGTGTGTGCCAGCCGGGTCCACTCAGGTTGAGCGTCGTGCCATCAAGGAGTCTGCCGAGGAGGCTGGTGCACGTGATGTCTATTTGATTGAGGAGCCGATGGCCGCAGCGATCGGTGCTGGGATGCCGGTCACCGAGGCGCGTGGTTCGATGGTCATCGACATTGGCGGCGGTACCACTGAAGTTGCGGTGATCTCGTTGAATGGGATTGTGTACTCACAGTCGGTGCGTATCGGTGGAGATCGCTTCGACGAGTCGATCACTAATTATGTGCGTCGCAACCACGGGATGCTCATTGGTGAGGCGACTGCTGAGCGGATTAAATTAGAGGTTGGATGCGCCTATCCGCAAGTTGAGGTGCATGAGTTGGAGATTTCTGGACGCAACCTTGCCGAGGGCGTACCGAAGGTGATCAAGATCAACTCTAATGAGGTGTTGGAGGCGCTGCACGAGCCACTCTCTGGGATTGTTTCGGCAGTGAAATCTGCGTTGGAGCAGACTCCACCGGAGTTGTGCGCCGATGTTGCCGAGCGCGGTATCGTCTTGACTGGCGGAGGGGCGTTGTTACGCGACCTAGATCGGCTGATTTCCGATGAGACTGGCTTATACGTGCAGGTGGCTGATGATCCGTTGACGTGCGTGGCTCGTGGTGGTGGCCGTGCGTTAGAGTTGGTTGATATGCATGGCAATGAATTCTTTGCACCGTAA
>xylefaPr8x
ATGTCCAAGAAGTTGCGCGGTATGTTTTCTAATGATCTGTCCATTGATTTGGGGACAGCAAATACCTTGATTTACGTGCGGGGGCAAGGGATCGTGCTGAACGAGCCATCTGTGGTGGCCGTGCGCCAGGATCGTGCAATTGGCGGTACTCGTTCGGTCGCTGCAGTGGGTGTCGAAGCCAAGCAGATGTTGGGCCGCACTCCAGGTAATATCACAACGATCCGTCCGATGAAGGATGGTGTCATCGCTGATTTTACCTACACCGAAGCGATGCTGAAGCACTTCATAAAAAAGGTCCACAAGGCGCGTTTCTTGCGCCCCAGTCCACGTGTGCTGGTGTGTGTGCCAGCCGGGTCCACTCAGGTTGAGCGTCGTGCCATCAAGGAGTCTGCCGAGGAGGCTGGTGCACGTGATGTCTATTTGATTGAGGAGCCGATGGCCGCAGCGATCGGTGCTGGGATGCCGGTCACCGAGGCGCGTGGTTCGATGGTCATCGACATTGGCGGCGGTACCACTGAAGTTGCGGTGATCTCGTTGAATGGGATTGTGTACTCACAGTCGGTGCGTATCGGTGGAGATCGCTTCGACGAGTCGATCACTAATTATGTGCGTCGCAACCACGGGATGCTCATTGGTGAGGCGACTGCTGAGCGGATTAAATTAGAGGTTGGATGCGCCTATCCGCAAGTTGAGGTGCATGAGTTGGAGATTTCTGGACGCAACCTTGCCGAGGGCGTACCGAAGGTGATCAAGATCAACTCTAATGAGGTGTTGGAGGCGCTGCACGAGCCACTCTCTGGGATTGTTTCGGCAGTGAAATCTGCGTTGGAGCAGACTCCACCGGAGTTGTGCGCCGATGTTGCCGAGCGCGGTATCGTCTTGACTGGCGGAGGGGCGTTGTTACGCGACCTAGATCGGCTGATTTCCGATGAGACTGGCTTATACGTGCAGGTGGCTGATGATCCGTTGACGTGCGTGGCTCGTGGTGGTGGCCGTGCATTAGAGTTGGTTGATATGCATGGCAATGAATTCTTTGCACCGTAA
>xylefasFb7
ATGTCCAAGAAGTTGCGCGGTATGTTTTCTAATGATCTGTCCATTGATTTGGGGACAGCAAATACCTTGATTTACGTGCGGGGGCAAGGGATCGTGCTGAACGAGCCATCTGTGGTGGCCGTGCGCCAGGATCGTGCAATTGGCGGTACTCGTTCGGTCGCTGCAGTGGGTGTCGAAGCCAAGCAGATGTTGGGCCGCACTCCAGGTAATATCACAACGATCCGTCCGATGAAGGATGGTGTCATCGCTGATTTTACCTACACCGAAGTGATGCTGAAGCACTTCATAAAAAAGGTCCACAAGGCGCGTTTCTTGCGCCCCAGTCCACGTGTGCTGGTGTGTGTGCCAGCCGGGTCCACTCAGGTTGAGCGTCGTGCCATCAAGGAGTCTGCCGAGGAGGCTGGTGCACGTGATGTCTATTTGATTGAGGAGCCGATGGCCGCAGCGATCGGTGCTGGGATGCCGGTCACCGAGGCGCGTGGTTCGATGGTCATCGACATTGGCGGCGGTACCACTGAAGTTGCGGTGATCTCGTTGAATGGGATTGTGTACTCACAGTCGGTGCGTATCGGTGGAGATCGCTTCGACGAGTCGATCACTAATTATGTGCGTCGCAACCACGGGATGCTCATTGGTGAGGCGACTGCTGAGCGGATTAAATTAGAGGTTGGATGCGCCTATCCGCAAGTTGAGGTGCATGAGTTGGAGATTTCTGGACGCAACCTTGCCGAGGGCGTACCGAAGGTGATCAAGATCAACTCTAATGAGGTGTTGGAGGCGCTGCACGAGCCACTCTCTGGGATTGTTTCGGCAGTGAAATCTGCGTTGGAGCAGACTCCACCGGAGTTGTGCGCCGATGTTGCCGAGCGCGGTATCGTCTTGACTGGCGGAGGGGCGTTGTTACGCGACCTAGATCGGCTGATTTCCGATGAGACTGGCTTATACGTGCAGGTGGCTGATGATCCGTTGACGTGCGTGGCTCGTGGTGGTGGCCGTGCGTTAGAGTTGGTTGATATGCATGGCAATGAATTCTTTGCACCGTAA
>xylefaCOF7
ATGTCCAAGAAGTTGCGCGGTATGTTTTCTAATGATCTGTCCATTGATTTGGGGACAGCAAATACCTTGATTTACGTGCGGGGGCAAGGGATCGTGCTGAACGAGCCATCTGTGGTGGCCGTGCGCCAGGATCGTGCAATTGGCGGTACTCGTTCGGTCGCTGCAGTGGGTGTCGAAGCCAAGCAGATGTTGGGCCGCACTCCAGGTAATATCACAACGATCCGTCCGATGAAGGATGGTGTCATCGCTGATTTTACCTACACCGAAGCGATGCTGAAGCACTTCATAAAAAAGGTCCACAAGGCGCGTTTCTTGCGCCCCAGTCCACGTGTGCTGGTGTGTGTGCCAGCCGGGTCCACTCAGGTTGAGCGTCGTGCCATCAAGGAGTCTGCCGAGGAGGCTGGTGCACGTGATGTCTATTTGATTGAGGAGCCGATGGCCGCAGCGATCGGTGCTGGGATGCCGGTCACCGAGGCGCGTGGTTCGATGGTCATCGACATTGGCGGCGGTACCACTGAAGTTGCGGTGATCTCGTTGAATGGGATTGTGTACTCACAGTCGGTGCGTATCGGTGGAGATCGCTTCGACGAGTCGATCACTAATTATGTGCGTCGCAACCACGGGATGCTCATTGGTGAGGCGACTGCTGAGCGGATTAAATTAGAGGTTGGATGCGCCTATCCGCAAGTTGAGGTGCATGAGTTGGAGATTTCTGGACGCAACCTTGCCGAGGGCGTACCGAAGGTGATCAAGATCAACTCTAATGAGGTGTTGGAGGCGCTGCACGAGCCACTCTCTGGGATTGTTTCGGCAGTGAAATCTGCGTTGGAGCAGACTCCACCGGAGTTGTGCGCCGATGTTGCCGAGCGCGGTATCGTCTTGACTGGCGGAGGGGCGTTGTTACGCGACCTAGATCGGCTGATTTCCGATGAGACTGGCTTATACGTGCAGGTGGCTGATGATCCGTTGACGTGCGTGGCTCGTGGTGGTGGCCGTGCGTTAGAGTTGGTTGATATGCATGGCAATGAATTCTTTGCACCGTAA
>xylefaU24D
ATGTCCAAGAAGTTGCGCGGTATGTTTTCTAATGATCTGTCCATTGATTTGGGGACAGCAAATACCTTGATTTACGTGCGGGGGCAAGGGATCGTGCTGAACGAGCCATCTGTGGTGGCCGTGCGCCAGGATCGTGCAATTGGCGGTACTCGTTCGGTCGCTGCAGTGGGTGTCGAAGCCAAGCAGATGTTGGGCCGCACTCCAGGTAATATCACAACGATCCGTCCGATGAAGGATGGTGTCATCGCTGATTTTACCTACACCGAAGCGATGCTGAAGCACTTCATAAAAAAGGTCCACAAGGCGCGTTTCTTGCGCCCCAGTCCACGTGTGCTGGTGTGTGTGCCAGCCGGGTCCACTCAGGTTGAGCGTCGTGCCATCAAGGAGTCTGCCGAGGAGGCTGGTGCACGTGATGTCTATTTGATTGAGGAGCCGATGGCCGCAGCGATCGGTGCTGGGATGCCGGTCACCGAGGCGCGTGGTTCGATGGTCATCGACATTGGCGGCGGTACCACTGAAGTTGCGGTGATCTCGTTGAATGGGATTGTGTACTCACAGTCGGTGCGTATCGGTGGAGATCGCTTCGACGAGTCGATCACTAATTATGTGCGTCGCAACCACGGGATGCTCATTGGTGAGGCGACTGCTGAGCGGATTAAATTAGAGGTTGGATGCGCCTATCCGCAAGTTGAGGTGCATGAGTTGGAGATTTCTGGACGCAACCTTGCCGAGGGCGTACCGAAGGTGATCAAGATCAACTCTAATGAGGTGTTGGAGGCGCTGCACGAGCCACTCTCTGGGATTGTTTCGGCAGTGAAATCTGCGTTGGAGCAGACTCCACCGGAGTTGTGCGCCGATGTTGCCGAGCGCGGTATCGTCTTGACTGGCGGAGGGGCGTTGTTACGCGACCTAGATCGGCTGATTTCCGATGAGACTGGCTTATACGTGCAGGTGGCTGATGATCCGTTGACGTGCGTGGCTCGTGGTGGTGGCCGTGCGTTAGAGTTGGTTGATATGCATGGCAATGAATTCTTTGCACCGTAA
>xylefaco32
ATGTCCAAGAAGTTGCGCGGTATGTTTTCTAATGATCTGTCCATTGATTTGGGGACAGCAAATACCTTGATTTACGTGCGGGGGCAAGGGATCGTGCTGAACGAGCCATCTGTGGTGGCCGTGCGCCAGGATCGTGCAATTGGCGGTACTCGTTCGGTTGCTGCGGTGGGTGTCGAAGCCAAGCAGATGTTGGGCCGCACTCCAGGTAATATCACAACGATCCGTCCGATGAAGGATGGTGTCATCGCTGATTTTACCTACACCGAAGCGATGCTGAAGCACTTCATAAAAAAGGTCCACAAGGCGCGTTTCTTGCGCCCCAGTCCACGTGTGCTGGTGTGTGTGCCAGCCGGGTCCACTCAGGTTGAGCGTCGTGCCATCAAGGAGTCTGCCGAGGAGGCTGGTGCACGTGATGTCTATTTGATTGAGGAGCCGATGGCCGCAGCGATCGGTGCTGGGATGCCGGTCACCGAGGCGCGTGGTTCGATGGTCATCGACATTGGCGGCGGTACCACTGAAGTTGCGGTGATCTCGTTGAATGGGATTGTGTACTCACAGTCGGTGCGTATCGGTGGAGATCGCTTCGACGAGTCGATCACTAATTATGTGCGTCGCAACCACGGGATGCTCATTGGTGAGGCGACTGCTGAGCGGATTAAATTAGAGGTTGGATGCGCCTATCCGCAAGTTGAGGTGCATGAGTTGGAGATTTCTGGACGCAACCTTGCCGAGGGCGTACCGAAGGTGATCAAGATCAACTCTAATGAGGTGTTGGAGGCGCTGCACGAGCCACTCTCTGGGATTGTTTCGGCAGTGAAATCTGCGTTGGAGCAGACTCCACCGGAGTTGTGCGCCGATGTTGCCGAGCGCGGTATCGTCTTGACTGGCGGAGGGGCGTTGTTACGCGACCTAGATCGGCTGATTTCCGATGAGACTGGCTTATACGTGCAGGTGGCTGATGATCCGTTGACGTGCGTGGCTCGTGGTGGTGGCCGTGCGTTAGAGTTGGTTGATATGCATGGCAATGAATTCTTTGCACCGTAA
>long-mer5738
--------------------------------------------------------------------------CGTGCGGGGGCAAGGGATCGTGCTGAACGAGCCATCTGTGGTG---------------------------------------------------------------------------------------------------------------------------------------------------------------------------------------------------------------------------------------------------------------------------------------------------------------------------------------------------------------------------------------------------------------------------------------------------------------------------------------------------------------------------------------------------------------------------------------------------------------------------------------------------------------------------------------------------------------------------------------------------------------------------------------------------------------------------------------------------------------------------------------------------------------------------------------------------------------
>long-mer5739
--------------------------------------------------------------------------------------------------------------------------------------------------------------------------------------------------------------------------GATCCGTCCGATGAAGGATGGTGTCATCGCTGATTTTACCTACACCGAAG--------------------------------------------------------------------------------------------------------------------------------------------------------------------------------------------------------------------------------------------------------------------------------------------------------------------------------------------------------------------------------------------------------------------------------------------------------------------------------------------------------------------------------------------------------------------------------------------------------------------------------------------------------------------------------------------------------------------------------------------------------------------------------------------------------
>long-mer5740
--------------------------------------------------------------------------------------------------------------------------------------------------------------------------------------------------------------------------------------------------------------------------------------------------------------------------------------------GCTGGTGTGTGTGCCAGCCGGGTCCACTCAGGTTGAGCGTCGT---------------------------------------------------------------------------------------------------------------------------------------------------------------------------------------------------------------------------------------------------------------------------------------------------------------------------------------------------------------------------------------------------------------------------------------------------------------------------------------------------------------------------------------------------------------------------------------------------------------------------------------------------------------------------------------------
>long-mer5741
-----------------------------------------------------------------------------------------------------------------------------------------------------------------------------------------------------------------------------------------------------------------------------------------------------------------------------------------------------------------------------------------------------------GGAGGCTGGTGCACGTGATGTCTATTTGATTGAGGAGCCGATGGCCGCAGCGATCGGT---------------------------------------------------------------------------------------------------------------------------------------------------------------------------------------------------------------------------------------------------------------------------------------------------------------------------------------------------------------------------------------------------------------------------------------------------------------------------------------------------------------------------------------------------------------------------------------------------------------
>long-mer5742
-----------------------------------------------------------------------------------------------------------------------------------------------------------------------------------------------------------------------------------------------------------------------------------------------------------------------------------------------------------------------------------------------------------------------------------------------------------------------------------------GGCGCGTGGTTCGATGGTCATCGACATTGGCGGCGGTACCACTGAAGTTGCGGTGATCTCGTTGAATGGGATTGTGTAC------------------------------------------------------------------------------------------------------------------------------------------------------------------------------------------------------------------------------------------------------------------------------------------------------------------------------------------------------------------------------------------------------------------------------------------------------------------------------------------------------------
>long-mer5743
--------------------------------------------------------------------------------------------------------------------------------------------------------------------------------------------------------------------------------------------------------------------------------------------------------------------------------------------------------------------------------------------------------------------------------------------------------------------------------------------------------------------------------------------------------------------------------------------------------CGACGAGTCGATCACTAATTATGTGCGTCGCAACCACGGGATG---------------------------------------------------------------------------------------------------------------------------------------------------------------------------------------------------------------------------------------------------------------------------------------------------------------------------------------------------------------------------------------------------------------------------------
>long-mer5744
-----------------------------------------------------------------------------------------------------------------------------------------------------------------------------------------------------------------------------------------------------------------------------------------------------------------------------------------------------------------------------------------------------------------------------------------------------------------------------------------------------------------------------------------------------------------------------------------------------------------------------------------------------------------------------------------------------------------------------------------------------------------------------------------------------GGAGGCGCTGCACGAGCCACTCTCTGGGA--------------------------------------------------------------------------------------------------------------------------------------------------------------------------------------------------------------------------------------------------
>long-mer5745
-----------------------------------------------------------------------------------------------------------------------------------------------------------------------------------------------------------------------------------------------------------------------------------------------------------------------------------------------------------------------------------------------------------------------------------------------------------------------------------------------------------------------------------------------------------------------------------------------------------------------------------------------------------------------------------------------------------------------------------------------------------------------------------------------------------------------------------------------------------------------------------------------------------CGTCTTGACTGGCGGAGGGGCGTTGTTACGCGACCTAGATCGG------------------------------------------------------------------------------------------------------------------------------
