# Supplementary material for: Identification of genetic relationships and subspecies signatures in Xylella fastidiosa
Source: BMC Genomics. 2019 Mar 25;20:239. doi: 10.1186/s12864-019-5565-9 (PMC6434890; doi:10.1186/s12864-019-5565-9)
Supplement: Supplementary file 8 — Analysis of (non-)synonymous SNPs in homologs to CDS harboring specific k-mers for selected enriched GOs. (ZIP 549 kb) [file 12864_2019_5565_MOESM8_ESM.zip › Additional-File8/Additional-File8B_Pauca/GO-0000902/NC_002488.1208/Clade III assembled to xylefa9a5c.fasta]

>xylefa9a5c
ATGTCGAATGTGAACATGGACTTCGAGCAAGCCGGCGAACTGAAAATCGGCCAAGTGGGTATCGCCACTTTGCGCATCCGTACTCTGAACGTACCACGCCTGATTCAAGAAATGTCTGACCGAGTCACGCGCGCCCCCAAGCTCTTCAGACGCACTGCCGTGATCCTGGACTTCGGCGAACTCCCGCACACTCCGGACCTGACCACTGCAAAAGCACTGGTGGAAGGCTTGCGCGCAGCCAACGTGCTGCCCGTGGCCATTGCCTATGGGACCAATGAAATTGACCTCTTATCGCAACAACTTGGACTACCTCTACTGTCCAAGTTCCGTGCTCATTACGAACGCCAAGAAGTAGCCGCTCCACCACCCCAATCAACGCCACCTATAAACACTGGCCGAATACAACACACTACCGTGCGCTCCGGTCAACAACTGTATGCAGAGCACTGCGATTTAACCATCCTGAATACAGTCGGCGCAGGTGCCGAAGTCATCGCCGACGGTAACATCCACATTTATGGGACGCTGCGCGGTCGTGCAATGGCGGGTGCTCGGGGTAATGCCGAAATGCGAATATTTTGCCGCGACTTTCAAGCAGAACTGATCGCAATTGCAGGCCGATACAAGGTACTAGACGACATCCCCACGGAACTACGTGGTAAAGCTGTCCAAGTCTGGCTGGAACAAAATCAGATCAAAATTGCTGCGTTGGATTGA
>xylefa3579
ATGTCGAATGTGAACATGGACTTCGAGCAAGCCGGCGAACTGAAAATAGGCCAAGTGGGTATCGCCACTTTGCGCATCCGTACTCTGAACGTACCACGCCTGATTCAAGAAATGTCTGACCGAGTCACGCGCGCGCCCAAGCTCTTCAGACGCACTGCCGTGATCCTAGACTTCGGCGAACTCCCGCACCCTCCGGACCTGGCCACTGCAAAAGCACTGGTGGAAGGCTTGCGCGCAGCCAACGTGCTGCCCGTGGCCATTGCCTATGGGACCAATGAAATTGACCTACTATCGCAACAACTTGGACTACCTCTACTGTCCAAGTTCCGTGCTCATTACGAACGCCAAGAAGTAGCCGCTCCACCACCCCAATCAACGCCACCTATAAGCACTGGCCGAATACAACACACTACCGTGCGGTCCGGTCAACAACTGTATGCAGAGCACTGCGATTTAACCATCCTGAATACAGTCGGCGCAGGTGCCGAAGTCATCGCCGACGGTAACATCCACATTTATGGGACGCTGCGCGGTCGTGCAATGGCGGGTGCTCGGGGTAATGCCGAAATGCGAATATTTTGCCGCGACTTTCAAGCAGAACTGATCGCAATTGCAGGCCGATACAAGGTGCTAGACGACATCCCCACTGAACTACGTGGTAAAGCTGTCCAAGTCTGGCTGGAACAAAATCAGATCAAAATTGCTGCGTTGGATTGA
>xylefa7970
ATGTCGAATGTGAACATGGACTTCGAGCAAGCCGGCGAACTGAAAATAGGCCAAGTGGGTATCGCCACTTTGCGCATCCGTACTCTGAACGTACCACGCCTGATTCAAGAAATGTCTGACCGAGTCACGCGCGCGCCCAAGCTCTTCAGACGCACTGCCGTGATCCTAGACTTCGGCGAACTCCCGCACCCTCCGGACCTGGCCACTGCAAAAGCACTGGTGGAAGGCTTGCGCGCAGCCAACGTGCTGCCCGTGGCCATTGCCTATGGGACCAATGAAATTGACCTACTATCGCAACAACTTGGACTACCTCTACTGTCCAAGTTCCGTGCTCATTACGAACGCCAAGAAGTAGCCGCTCCACCACCCCAATCAACGCCACCTATAAGCACTGGCCGAATACAACACACTACCGTGCGGTCCGGTCAACAACTGTATGCAGAGCACTGCGATTTAACCATCCTGAATACAGTCGGCGCAGGTGCCGAAGTCATCGCCGACGGTAACATCCACATTTATGGGACGCTGCGCGGTCGTGCAATGGCGGGTGCTCGGGGTAATGCCGAAATGCGAATATTTTGCCGCGACTTTCAAGCAGAACTGATCGCAATTGCAGGCCGATACAAGGTGCTAGACGACATCCCCACTGAACTACGTGGTAAAGCTGTCCAAGTCTGGCTGGAACAAAATCAGATCAAAATTGCTGCGTTGGATTGA
>xylefa7969
ATGTCGAATGTGAACATGGACTTCGAGCAAGCCGGCGAACTGAAAATAGGCCAAGTGGGTATCGCCACTTTGCGCATCCGTACTCTGAACGTACCACGCCTGATTCAAGAAATGTCTGACCGAGTCACGCGCGCGCCCAAGCTCTTCAGACGCACTGCCGTGATCCTAGACTTCGGCGAACTCCCGCACCCTCCGGACCTGGCCACTGCAAAAGCACTGGTGGAAGGCTTGCGCGCAGCCAACGTGCTGCCCGTGGCCATTGCCTATGGGACCAATGAAATTGACCTACTATCGCAACAACTTGGACTACCTCTACTGTCCAAGTTCCGTGCTCATTACGAACGCCAAGAAGTAGCCGCTCCACCACCCCAATCAACGCCACCTATAAGCACTGGCCGAATACAACACACTACCGTGCGGTCCGGTCAACAACTGTATGCAGAGCACTGCGATTTAACCATCCTGAATACAGTCGGCGCAGGTGCCGAAGTCATCGCCGACGGTAACATCCACATTTATGGGACGCTGCGCGGTCGTGCAATGGCGGGTGCTCGGGGTAATGCCGAAATGCGAATATTTTGCCGCGACTTTCAAGCAGAACTGATCGCAATTGCAGGCCGATACAAGGTGCTAGACGACATCCCCACTGAACTACGTGGTAAAGCTGTCCAAGTCTGGCTGGAACAAAATCAGATCAAAATTGCTGCGTTGGATTGA
>xylefa8071
ATGTCGAATGTGAACATGGACTTCGAGCAAGCCGGCGAACTGAAAATAGGCCAAGTGGGTATCGCCACTTTGCGCATCCGTACTCTGAACGTACCACGCCTGATTCAAGAAATGTCTGACCGAGTCACGCGCGCGCCCAAGCTCTTCAGACGCACTGCCGTGATCCTAGACTTCGGCGAACTCCCGCACCCTCCGGACCTGGCCACTGCAAAAGCACTGGTGGAAGGCTTGCGCGCAGCCAACGTGCTGCCCGTGGCCATTGCCTATGGGACCAATGAAATTGACCTACTATCGCAACAACTTGGACTACCTCTACTGTCCAAGTTCCGTGCTCATTACGAACGCCAAGAAGTAGCCGCTCCACCACCCCAATCAACGCCACCTATAAGCACTGGCCGAATACAACACACTACCGTGCGGTCCGGTCAACAACTGTATGCAGAGCACTGCGATTTAACCATCCTGAATACAGTCGGCGCAGGTGCCGAAGTCATCGCCGACGGTAACATCCACATTTATGGGACGCTGCGCGGTCGTGCAATGGCGGGTGCTCGGGGTAATGCCGAAATGCGAATATTTTGCCGCGACTTTCAAGCAGAACTGATCGCAATTGCAGGCCGATACAAGGTGCTAGACGACATCCCCACTGAACTACGTGGTAAAGCTGTCCAAGTCTGGCTGGAACAAAATCAGATCAAAATTGCTGCGTTGGATTGA
>xylefa8073
ATGTCGAATGTGAACATGGACTTCGAGCAAGCCGGCGAACTGAAAATCGGCCAAGTGGGTATCGCCACTTTGCGCATCCGTACTCTGAACGTACCACGCCTGATTCAAGAAATGTCTGACCGAGTCACGCGCGCGCCCAAGCTCTTCAGACGCACTGCCGTGATCCTAGACTTCGGCGAACTCCCGCACCCTCCGGACCTGGCCACTGCAAAAGCACTGGTGGAAGGCTTGCGCGCAGCCAACGTGCTGCCCGTGGCCATTGCCTATGGGACCAATGAAATTGACCTACTATCGCAACAACTTGGACTACCTCTACTGTCCAAGTTCCGTGCTCATTACGAACGCCAAGAAGTAGCCGCTCCACCACCCCAATCAACGCCACCTATAAGCACTGGCCGAATACAACACACTACCGTGCGGTCCGGTCAACAACTGTATGCAGAGCACTGCGATTTAACCATCCTGAATACAGTCGGCGCAGGTGCCGAAGTCATCGCCGACGGTAACATCCACATTTATGGGACGCTGCGCGGTCGTGCAATGGCGGGTGCTCGGGGTAATGCCGAAATGCGAATATTTTGCCGCGACTTTCAAGCAGAACTGATCGCAATTGCAGGCCGATACAAGGTGCTAGACGACATCCCCACTGAACTACGTGGTAAAGCTGTCCAAGTCTGGCTGGAACAAAATCAGATCAAAATTGCTGCGTTGGATTGA
>xylefa4627
ATGTCGAATGTGAACATGGACTTCGAGCAAGCCGGCGAACTGAAAATCGGCCAAGTGGGTATCGCCACTTTGCGCATCCGTACTCTGAACGTACCACGCCTGATTCAAGAAATGTCTGACCGAGTCACGCGCGCGCCCAAGCTCTTCAGACGCACTGCCGTGATCCTAGACTTCGGCGAACTCCCGCACCCTCCGGACCTGGACACTGCAAAAGCACTGGTGGAAGGCTTGCGCGCAGCCAACGTGCTGCCCGTGGCCATTGCCTATGGGACCAATGAAATTGATCTACTATCGCAACAACTTGGACTACCTCTACTGTCCAAGTTCCGTGCTCATTACGAACGCCAAGAAGTAGCCGCTCCACCACCCCAATCAACGCCACCTATAAACACTGGCCGAATACAACACACTACCGTGCGGTCCGGTCAACAACTGTATGCAGAGCACTGCGATTTAACCATCCTGAATACAGTCGGCGCAGGTGCCGAAGTCATCGCCGACGGTAACATCCACATTTATGGGACGCTGCGCGGTCGTGCAATGGCGGGTGCTCGGGGTAATGCCGAAATGCGAATATTTTGCCGCGACTTTCAAGCAGAACTGATCGCAATTGCAGGCCGATACAAGGTGCTAGACGACATCCCCACTGAACTACGTGGTAAAGCTGTCCAAGTCTGGCTGGAACAAAATCAGATCAAAATTGCTGCGTTGGATTGA
>xylefaAnn1
ATGTCGAATGTGAACATGGACTTCGAACAAGCCGGCGAACTGAAAATCGGCCAAGTGGGTATCGCCACTTTGCGCATCCGTACTCTGAACGTACCACGCCTGATTCAAGAAATGTCTGACCGAGTCACGCGCGCGCCCAAGCTCTTCAGACGCACTGCCGTGATCCTGGACTTCGGCGAACTCCCGCACCCTCCGGACCTGGCCACTGCAAAAGCACTGGTGGAAGGCTTGCGCGCAGCCAACGTGCTGCCCGTGGCCATTGCCTATGGGACCAATGAAATTGACCTACTATCGCAACAACTTGGACTACCTCTACTGTCCAAGTTCCGTGCTCATTACGAACGCCAAGAAGTAGCCGCTCCACCACCCCAATCAACACCACCTATAAACACTGGCCGAATACAACACACTACCGTGCGGTCCGGTCAACAACTGTATGCAGAGCACTGCGATTTAACCATCCTGAATACAGTCGGCGCAGGTGCCGAAGTCATCGCCGACGGTAACATCCACATTTATGGGACGCTGCGCGGTCGTGCAATGGCGGGTGCTCGGGGTAATGCCGAAATGCGAATATTTTGCCGCGACTTTCAAGCAGAACTGATCGCAATTGCAGGCCGATACAAGGTGCTAGACGACATCCCCACTGAACTACGTGGTAAAGCTGTCCAAGTCTGGCTGGAACAAAATCAGATCAAAATTGCTGCGTTGGATTGA
>xylefaco33
ATGTCGAATGTGAACATGGACTTCGAGCAAGCCGGCGAACTGAAAATCGGCCAAGTGGGTATCGCCACTTTGCGCATCCGTACTCTGAACGTACCACGCCTGATTCAAGAAATGTCTGACCGAGTCACGCGCGCGCCCAAGCTCTTCAGACGCACTGCCGTGATCCTAGACTTCGGCGAACTCCCGCACCCTCCGGACCTGGACACTGCAAAAGCACTGGTGGAAGGCTTGCGCGCAGCCAACGTGCTGCCCGTGGCCATTGCCTATGGGACCAATGAAATTGATCTACTATCGCAACAACTTGGACTACCTCTACTGTCCAAGTTCCGTGCTCATTACGAACGCCAAGAAGTAGCCGCTCCACCACCCCAATCAACGCCACCTATAAACACTGGCCGAATACAACACACTACCGTGCGGTCCGGTCAACAACTGTATGCAGAGCACTGCGATTTAACCATCCTGAATACAGTCGGCGCAGGTGCCGAAGTCATCGCCGACGGTAACATCCACATTTATGGGACGCTGCGCGGTCGTGCAATGGCGGGTGCTCGGGGTAATGCCGAAATGCGAATATTTTGCCGCGACTTTCAAGCAGAACTGATCGCAATTGCAGGCCGATACAAGGTGCTAGACGACATCCCCACTGAACTACGTGGTAAAGCTGTCCAAGTCTGGCTGGAACAAAATCAGATCAAAATTGCTGCGTTGGATTGA
>xylefaD026
ATGTCGAATGTGAACATGGACTTCGAGCAAGCCGGCGAACTGAAAATAGGCCAAGTGGGTATCGCCACTTTGCGCATCCGTACTCTGAACGTACCACGCCTGATTCAAGAAATGTCTGACCGAGTCACGCGCGCGCCCAAGCTCTTCAGACGCACTGCCGTGATCCTAGACTTCGGCGAACTCCCGCACCCTCCGGACCTGGCCACTGCAAAAGCACTGGTGGAAGGCTTGCGCGCAGCCAACGTGCTGCCCGTGGCCATTGCCTATGGGACCAATGAAATTGACCTACTATCGCAACAACTTGGACTACCTCTACTGTCCAAGTTCCGTGCTCATTACGAACGCCAAGAAGTAGCCGCTCCACCACCCCAATCAACGCCACCTATAAGCACTGGCCGAATACAACACACTACCGTGCGGTCCGGTCAACAACTGTATGCAGAGCACTGCGATTTAACCATCCTGAATACAGTCGGCGCAGGTGCCGAAGTCATCGCCGACGGTAACATCCACATTTATGGGACGCTGCGCGGTCGTGCAATGGCGGGTGCTCGGGGTAATGCCGAAATGCGAATATTTTGCCGCGACTTTCAAGCAGAACTGATCGCAATTGCAGGCCGATACAAGGTGCTAGACGACATCCCCACTGAACTACGTGGTAAAGCTGTCCAAGTCTGGCTGGAACAAAATCAGATCAAAATTGCTGCGTTGGATTGA
>xylefaGB54
ATGTCGAATGTGAACATGGACTTCGAGCAAGCCGGCGAACTGAAAATAGGCCAAGTGGGTATCGCCACTTTGCGCATCCGTACTCTGAACGTACCACGCCTGATTCAAGAAATGTCTGACCGAGTCACGCGCGCGCCCAAGCTCTTCAGACGCACTGCCGTGATCCTAGACTTCGGCGAACTCCCGCACCCTCCGGACCTGGCCACTGCAAAAGCACTGGTGGAAGGCTTGCGCGCAGCCAACGTGCTGCCCGTGGCCATTGCCTATGGGACCAATGAAATTGACCTACTATCGCAACAACTTGGACTACCTCTACTGTCCAAGTTCCGTGCTCATTACGAACGCCAAGAAGTAGCCGCTCCACCACCCCAATCAACGCCACCTATAAGCACTGGCCGAATACAACACACTACCGTGCGGTCCGGTCAACAACTGTATGCAGAGCACTGCGATTTAACCATCCTGAATACAGTCGGCGCAGGTGCCGAAGTCATCGCCGACGGTAACATCCACATTTATGGGACGCTGCGCGGTCGTGCAATGGCGGGTGCTCGGGGTAATGCCGAAATGCGAATATTTTGCCGCGACTTTCAAGCAGAACTGATCGCAATTGCAGGCCGATACAAGGTGCTAGACGACATCCCCACTGAACTACGTGGTAAAGCTGTCCAAGTCTGGCTGGAACAAAATCAGATCAAAATTGCTGCGTTGGATTGA
>xylefaM23s
ATGTCGAATGTGAACATGGACTTCGAGCAAGCCGGCGAACTGAAAATAGGCCAAGTGGGTATCGCCACTTTGCGCATCCGTACTCTGAACGTACCACGCCTGATTCAAGAAATGTCTGACCGAGTCACGCGCGCGCCCAAGCTCTTCAGACGCACTGCCGTGATCCTAGACTTCGGCGAACTCCCGCACCCTCCGGACCTGGCCACTGCAAAAGCACTGGTGGAAGGCTTGCGCGCAGCCAACGTGCTGCCCGTGGCCATTGCCTATGGGACCAATGAAATTGACCTACTATCGCAACAACTTGGACTACCTCTACTGTCCAAGTTCCGTGCTCATTACGAACGCCAAGAAGTAGCCGCTCCACCACCCCAATCAACGCCACCTATAAGCACTGGCCGAATACAACACACTACCGTGCGGTCCGGTCAACAACTGTATGCAGAGCACTGCGATTTAACCATCCTGAATACAGTCGGCGCAGGTGCCGAAGTCATCGCCGACGGTAACATCCACATTTATGGGACGCTGCGCGGTCGTGCAATGGCGGGTGCTCGGGGTAATGCCGAAATGCGAATATTTTGCCGCGACTTTCAAGCAGAACTGATCGCAATTGCAGGCCGATACAAGGTGCTAGACGACATCCCCACTGAACTACGTGGTAAAGCTGTCCAAGTCTGGCTGGAACAAAATCAGATCAAAATTGCTGCGTTGGATTGA
>xylefaMuMD
ATGTCGAATGTGAACATGGACTTCGAGCAAGCCGGCGAACTGAAAATCGGCCAAGTGGGTATCGCCACTTTGCGCATCCGTACTCTGAACGTACCACGCCTGATTCAAGAAATGTCTGACCGAGTCACACGCGCACCCAAGCTCTTCAGACGCACTGCCGTGATCCTAGACTTCGGCGAACTCCCGCACCCTCCGGACCTGGCCACTGCAAAAGCACTGGTGGAAGGCTTGCGCGCAGCCAACGTGCTGCCCGTGGCCATTGCCTATGGGACCAATGAAATTGACCTACTATCGCAACAACTTGGACTACCTCTACTGTCCAAGTTCCGTGCTCATTACGAACGCCAAGAAGTAGCCGCTCCACCACCCCAATCGACGCCACCTATAAGCACTGGCCGAATACAACACACTACCGTGCGGTCCGGTCAACAACTGTATGCAGAACACTGCGATTTAACCATCCTGAATACAGTCGGCGCAGGTGCCGAAGTCATCGCCGACGGTAACATCCACATTTATGGGACGCTGCGCGGTCGTGCAATGGCGGGTGCTCGAGGTAATGCCGAAATGCGAATATTTTGCCGCGACTTTCAAGCAGAACTGATCGCAATTGCAGGCCGATACAAGGTGCTAGACGACATCCCCACTGAACTACGTGGTAAAGCTGTCCAAGTCTGGCTGGAACAAAATCAGATCAAAATTGCTGCGTTGGATTGA
>xylefaMU34
ATGTCGAATGTGAACATGGACTTCGAGCAAGCCGGCGAACTGAAAATCGGCCAAGTGGGTATCGCCACTTTGCGCATCCGTACTCTGAACGTACCACGCCTGATTCAAGAAATGTCTGACCGAGTCACACGCGCACCCAAGCTCTTCAGACGCACTGCCGTGATCCTAGACTTCGGCGAACTCCCGCACCCTCCGGACCTGGCCACTGCAAAAGCACTGGTGGAAGGCTTGCGCGCAGCCAACGTGCTGCCCGTGGCCATTGCCTATGGGACCAATGAAATTGACCTACTATCGCAACAACTTGGACTACCTCTACTGTCCAAGTTCCGTGCTCATTACGAACGCCAAGAAGTAGCCGCTCCACCACCCCAATCGACGCCACCTATAAGCACTGGCCGAATACAACACACTACCGTGCGGTCCGGTCAACAACTGTATGCAGAACACTGCGATTTAACCATCCTGAATACAGTCGGCGCAGGTGCCGAAGTCATCGCCGACGGTAACATCCACATTTATGGGACGCTGCGCGGTCGTGCAATGGCGGGTGCTCGAGGTAATGCCGAAATGCGAATATTTTGCCGCGACTTTCAAGCAGAACTGATCGCAATTGCAGGCCGATACAAGGTGCTAGACGACATCCCCACTGAACTACGTGGTAAAGCTGTCCAAGTCTGGCTGGAACAAAATCAGATCAAAATTGCTGCGTTGGATTGA
>xylefastag
ATGTCGAATGTGAACATGGACTTCGAGCAAGCCGGCGAACTGAAAATAGGCCAAGTGGGTATCGCCACTTTGCGCATCCGTACTCTGAACGTACCACGCCTGATTCAAGAAATGTCTGACCGAGTCACGCGCGCGCCCAAGCTCTTCAGACGCACTGCCGTGATCCTAGACTTCGGCGAACTCCCGCACCCTCCGGACCTGGCCACTGCAAAAGCACTGGTGGAAGGCTTGCGCGCAGCCAACGTGCTGCCCGTGGCCATTGCCTATGGGACCAATGAAATTGACCTACTATCGCAACAACTTGGACTACCTCTACTGTCCAAGTTCCGTGCTCATTACGAACGCCAAGAAGTAGCCGCTCCACCACCCCAATCAACGCCACCTATAAGCACTGGCCGAATACAACACACTACCGTGCGGTCCGGTCAACAACTGTATGCAGAGCACTGCGATTTAACCATCCTGAATACAGTCGGCGCAGGTGCCGAAGTCATCGCCGACGGTAACATCCACATTTATGGGACGCTGCGCGGTCGTGCAATGGCGGGTGCTCGGGGTAATGCCGAAATGCGAATATTTTGCCGCGACTTTCAAGCAGAACTGATCGCAATTGCAGGCCGATACAAGGTGCTAGACGACATCCCCACTGAACTACGTGGTAAAGCTGTCCAAGTCTGGCTGGAACAAAATCAGATCAAAATTGCTGCGTTGGATTGA
>xylefaTem1
ATGTCGAATGTGAACATGGACTTCGAGCAAGCCGGCGAACTGAAAATAGGCCAAGTGGGTATCGCCACTTTGCGCATCCGTACTCTGAACGTACCACGCCTGATTCAAGAAATGTCTGACCGAGTCACGCGCGCGCCCAAGCTCTTCAGACGCACTGCCGTGATCCTAGACTTCGGCGAACTCCCGCACCCTCCGGACCTGGCCACTGCAAAAGCACTGGTGGAAGGCTTGCGCGCAGCCAACGTGCTGCCCGTGGCCATTGCCTATGGGACCAATGAAATTGACCTACTATCGCAACAACTTGGACTACCTCTACTGTCCAAGTTCCGTGCTCATTACGAACGCCAAGAAGTAGCCGCTCCACCACCCCAATCAACGCCACCTATAAGCACTGGCCGAATACAACACACTACCGTGCGGTCCGGTCAACAACTGTATGCAGAGCACTGCGATTTAACCATCCTGAATACAGTCGGCGCAGGTGCCGAAGTCATCGCCGACGGTAACATCCACATTTATGGGACGCTGCGCGGTCGTGCAATGGCGGGTGCTCGGGGTAATGCCGAAATGCGAATATTTTGCCGCGACTTTCAAGCAGAACTGATCGCAATTGCAGGCCGATACAAGGTGCTAGACGACATCCCCACTGAACTACGTGGTAAAGCTGTCCAAGTCTGGCTGGAACAAAATCAGATCAAAATTGCTGCGTTGGATTGA
>xylefa4626
ATGTCGAATGTGAACATGGACTTCGAGCAAGCCGGCGAACTGAAAATAGGCCAAGTGGGTATCGCCACTTTGCGCATCCGTACTCTGAACGTACCACGCCTGATTCAAGAAATGTCTGACCGAGTCACGCGCGCGCCCAAGCTCTTCAGACGCACTGCCGTGATCCTAGACTTCGGCGAACTCCCGCACCCTCCGGACCTGGCCACTGCAAAAGCACTGGTGGAAGGCTTGCGCGCAGCCAACGTGCTGCCCGTGGCCATTGCCTATGGGACCAATGAAATTGACCTACTATCGCAACAACTTGGACTACCTCTACTGTCCAAGTTCCGTGCTCATTACGAACGCCAAGAAGTAGCCGCTCCACCACCCCAATCAACGCCACCTATAAGCACTGGCCGAATACAACACACTACCGTGCGGTCCGGTCAACAACTGTATGCAGAGCACTGCGATTTAACCATCCTGAATACAGTCGGCGCAGGTGCCGAAGTCATCGCCGACGGTAACATCCACATTTATGGGACGCTGCGCGGTCGTGCAATGGCGGGTGCTCGGGGTAATGCCGAAATGCGAATATTTTGCCGCGACTTTCAAGCAGAACTGATCGCAATTGCAGGCCGATACAAGGTGCTAGACGACATCCCCACTGAACTACGTGGTAAAGCTGTCCAAGTCTGGCTGGAACAAAATCAGATCAAAATTGCTGCGTTGGATTGA
>xylefaEB92
ATGTCGAATGTGAACATGGACTTCGAGCAAGCCGGCGAACTGAAAATAGGCCAAGTGGGTATCGCCACTTTGCGCATCCGTACTCTGAACGTACCACGCCTGATTCAAGAAATGTCTGACCGAGTCACGCGCGCGCCCAAGCTCTTCAGACGCACTGCCGTGATCCTAGACTTCGGCGAACTCCCGCACCCTCCGGACCTGGCCACTGCAAAAGCACTGGTGGAAGGCTTGCGCGCAGCCAACGTGCTGCCCGTGGCCATTGCCTATGGGACCAATGAAATTGACCTACTATCGCAACAACTTGGACTACCTCTACTGTCCAAGTTCCGTGCTCATTACGAACGCCAAGAAGTAGCCGCTCCACCACCCCAATCAACGCCACCTATAAGCACTGGCCGAATACAACACACTACCGTGCGGTCCGGTCAACAACTGTATGCAGAGCACTGCGATTTAACCATCCTGAATACAGTCGGCGCAGGTGCCGAAGTCATCGCCGACGGTAACATCCACATTTATGGGACGCTGCGCGGTCGTGCAATGGCGGGTGCTCGGGGTAATGCCGAAATGCGAATATTTTGCCGCGACTTTCAAGCAGAACTGATCGCAATTGCAGGCCGATACAAGGTGCTAGACGACATCCCCACTGAACTACGTGGTAAAGCTGTCCAAGTCTGGCTGGAACAAAATCAGATCAAAATTGCTGCGTTGGATTGA
>xylefa8082
ATGTCGAATGTGAACATGGACTTCGAGCAAGCCGGCGAACTGAAAATAGGCCAAGTGGGTATCGCCACTTTGCGCATCCGTACTCTGAACGTACCACGCCTGATTCAAGAAATGTCTGACCGAGTCACGCGCGCGCCCAAGCTCTTCAGACGCACTGCCGTGATCCTAGACTTCGGCGAACTCCCGCACCCTCCGGACCTGGCCACTGCAAAAGCACTGGTGGAAGGCTTGCGCGCAGCCAACGTGCTGCCCGTGGCCATTGCCTATGGGACCAATGAAATTGACCTACTATCGCAACAACTTGGACTACCTCTACTGTCCAAGTTCCGTGCTCATTACGAACGCCAAGAAGTAGCCGCTCCACCACCCCAATCAACGCCACCTATAAGCACTGGCCGAATACAACACACTACCGTGCGGTCCGGTCAACAACTGTATGCAGAGCACTGCGATTTAACCATCCTGAATACAGTCGGCGCAGGTGCCGAAGTCATCGCCGACGGTAACATCCACATTTATGGGACGCTGCGCGGTCGTGCAATGGCGGGTGCTCGGGGTAATGCCGAAATGCGAATATTTTGCCGCGACTTTCAAGCAGAACTGATCGCAATTGCAGGCCGATACAAGGTGCTAGACGACATCCCCACTGAACTACGTGGTAAAGCTGTCCAAGTCTGGCTGGAACAAAATCAGATCAAAATTGCTGCGTTGGATTGA
>long-mer5827_(reversed)
-----------------------------------------------------------------------------------------------------------------GTCTGACCGAGTCACGCGCGCCCCCAAGCTCTTCAGACGCACT---------------------------------------------------------------------------------------------------------------------------------------------------------------------------------------------------------------------------------------------------------------------------------------------------------------------------------------------------------------------------------------------------------------------------------------------------------------------------------------------------------------------------------------------------------------------------------
>long-mer5826_(reversed)
--------------------------------------------------------------------------------------------------------------------------------------------------------------------------------------------------------------------------------------------------------------------------TGGGACCAATGAAATTGACCTC---------------------------------------------------------------------------------------------------------------------------------------------------------------------------------------------------------------------------------------------------------------------------------------------------------------------------------------------------------------------------------------------------------------------------------------------
>long-mer5825_(reversed)
--------------------------------------------------------------------------------------------------------------------------------------------------------------------------------------------------------------------------------------------------------------------------------------------------------------------------------------------------------------------------------------------------------------AATACAACACACTACCGTGCGCTCCGGTCAACAACTGTATGCA------------------------------------------------------------------------------------------------------------------------------------------------------------------------------------------------------------------------------------------------------------------------------------
>long-mer5824_(reversed)
--------------------------------------------------------------------------------------------------------------------------------------------------------------------------------------------------------------------------------------------------------------------------------------------------------------------------------------------------------------------------------------------------------------------------------------------------------------------------------------------------------------------------------------------------------------------------------------------------------------------------------AATTGCAGGCCGATACAAGGTACTAGACGACATCCCCACGGAACTACGTGGTAAAGCTGTC------------------------------------------------
