# Supplementary material for: Identification of genetic relationships and subspecies signatures in Xylella fastidiosa
Source: BMC Genomics. 2019 Mar 25;20:239. doi: 10.1186/s12864-019-5565-9 (PMC6434890; doi:10.1186/s12864-019-5565-9)
Supplement: Supplementary file 8 — Analysis of (non-)synonymous SNPs in homologs to CDS harboring specific k-mers for selected enriched GOs. (ZIP 549 kb) [file 12864_2019_5565_MOESM8_ESM.zip › Additional-File8/Additional-File8B_Pauca/GO-0000902/NC_002488.1208/Xfm assembled to xylefa9a5c.fasta]

>xylefa9a5c
ATGTCGAATGTGAACATGGACTTCGAGCAAGCCGGCGAACTGAAAATCGGCCAAGTGGGTATCGCCACTTTGCGCATCCGTACTCTGAACGTACCACGCCTGATTCAAGAAATGTCTGACCGAGTCACGCGCGCCCCCAAGCTCTTCAGACGCACTGCCGTGATCCTGGACTTCGGCGAACTCCCGCACACTCCGGACCTGACCACTGCAAAAGCACTGGTGGAAGGCTTGCGCGCAGCCAACGTGCTGCCCGTGGCCATTGCCTATGGGACCAATGAAATTGACCTCTTATCGCAACAACTTGGACTACCTCTACTGTCCAAGTTCCGTGCTCATTACGAACGCCAAGAAGTAGCCGCTCCACCACCCCAATCAACGCCACCTATAAACACTGGCCGAATACAACACACTACCGTGCGCTCCGGTCAACAACTGTATGCAGAGCACTGCGATTTAACCATCCTGAATACAGTCGGCGCAGGTGCCGAAGTCATCGCCGACGGTAACATCCACATTTATGGGACGCTGCGCGGTCGTGCAATGGCGGGTGCTCGGGGTAATGCCGAAATGCGAATATTTTGCCGCGACTTTCAAGCAGAACTGATCGCAATTGCAGGCCGATACAAGGTACTAGACGACATCCCCACGGAACTACGTGGTAAAGCTGTCCAAGTCTGGCTGGAACAAAATCAGATCAAAATTGCTGCGTTGGATTGA
>xylefa4311
ATGTCGAATGTGAACATGGACTTCGAGCAAGCCGGCGAACTGAAAATCGGCCAAGTGGGTATCGCCACTTTACGCATCCGTACTCTGAACGTACCACGCCTGATTCAAGAAATGTCTGACCGAGTCACGCGCGCGCCCAAGCTCTTCAGACGCACTGCCGTGATCCTGGACTTCGGCGAACTCCCGCACCCTCCGGACCTGACCACTGCAAAAGCACTGGTGGACGGCTTGCGCGCAGCCAACGTGCTGCCCGTGGCCATTGCCTATGGGACCAATGAAATTGACCTACTATCGCAACAACTTGGACTACCTCTACTGTCCAAGTTCCGTGCTCATTACGAACGCCAAGAAGTAGCCGCTCCACCACCCCAATCAACGCCACCTATAAACACTGGCCGAATACAACACACTACCGTGCGGTCCGGTCAACAACTGTATGCAGAGCACTGCGATTTAACCATCCTGAATACAGTCGGCGCAGGTGCCGAAGTCATCGCCGACGGTAACATCCACATTTATGGGACGCTGCGCGGTCGTGCAATGGCGGGTGCTCGGGGTAATGCCGAAATGCGAATATTTTGCCGCGACTTTCAAGCAGAACTGATCGCAATTGCAGGCCGATACAAGGTGCTAGACGACATCCCCACTGAACTACGTGGTAAAGCTGTCCAAGTCTGGCTGGAACAAAATCAGATCAAAATTGCTGCGTTGGATTGA
>xylefa3571
ATGTCGAATGTGAACATGGACTTCGAGCAAGCCGGCGAACTGAAAATCGGCCAAGTGGGTATCGCCACTTTACGCATCCGTACTCTGAACGTACCACGCCTGATTCAAGAAATGTCTGACCGAGTCACGCGCGCGCCCAAGCTCTTCAGACGCACTGCCGTGATCCTGGACTTCGGCGAACTCCCGCACCCTCCGGACCTGACCACTGCAAAAGCACTGGTGGACGGCTTGCGCGCAGCCAACGTGCTGCCCGTGGCCATTGCCTATGGGACCAATGAAATTGACCTACTATCGCAACAACTTGGACTACCTCTACTGTCCAAGTTCCGTGCTCATTACGAACGCCAAGAAGTAGCCGCTCCACCACCCCAATCAACGCCACCTATAAACACTGGCCGAATACAACACACTACCGTGCGGTCCGGTCAACAACTGTATGCAGAGCACTGCGATTTAACCATCCTGAATACAGTCGGCGCAGGTGCCGAAGTCATCGCCGACGGTAACATCCACATTTATGGGACGCTGCGCGGTCGTGCAATGGCGGGTGCTCGGGGTAATGCCGAAATGCGAATATTTTGCCGCGACTTTCAAGCAGAACTGATCGCAATTGCAGGCCGATACAAGGTGCTAGACGACATCCCCACTGAACTACGTGGTAAAGCTGTCCAAGTCTGGCTGGAACAAAATCAGATCAAAATTGCTGCGTTGGATTGA
>xylefa8417
ATGTCGAATGTGAACATGGACTTCGAGCAAGCCGGCGAACTGAAAATCGGCCAAGTGGGTATCGCCACTTTACGCATCCGTACTCTGAACGTACCACGCCTGATTCAAGAAATGTCTGACCGAGTCACGCGCGCGCCCAAGCTCTTCAGACGCACTGCCGTGATCCTGGACTTCGGCGAACTCCCGCACCCTCCGGACCTGACCACTGCAAAAGCACTGGTGGACGGCTTGCGCGCAGCCAACGTGCTGCCCGTGGCCATTGCCTATGGGACCAATGAAATTGACCTACTATCGCAACAACTTGGACTACCTCTACTGTCCAAGTTCCGTGCTCATTACGAACGCCAAGAAGTAGCCGCTCCACCACCCCAATCAACGCCACCTATAAACACTGGCCGAATACAACACACTACCGTGCGGTCCGGTCAACAACTGTATGCAGAGCACTGCGATTTAACCATCCTGAATACAGTCGGCGCAGGTGCCGAAGTCATCGCCGACGGTAACATCCACATTTATGGGACGCTGCGCGGTCGTGCAATGGCGGGTGCTCGGGGTAATGCCGAAATGCGAATATTTTGCCGCGACTTTCAAGCAGAACTGATCGCAATTGCAGGCCGATACAAGGTGCTAGACGACATCCCCACTGAACTACGTGGTAAAGCTGTCCAAGTCTGGCTGGAACAAAATCAGATCAAAATTGCTGCGTTGGATTGA
>xylefa8418
ATGTCGAATGTGAACATGGACTTCGAGCAAGCCGGCGAACTGAAAATCGGCCAAGTGGGTATCGCCACTTTACGCATCCGTACTCTGAACGTACCACGCCTGATTCAAGAAATGTCTGACCGAGTCACGCGCGCGCCCAAGCTCTTCAGACGCACTGCCGTGATCCTGGACTTCGGCGAACTCCCGCACCCTCCGGACCTGACCACTGCAAAAGCACTGGTGGACGGCTTGCGCGCAGCCAACGTGCTGCCCGTGGCCATTGCCTATGGGACCAATGAAATTGACCTACTATCGCAACAACTTGGACTACCTCTACTGTCCAAGTTCCGTGCTCATTACGAACGCCAAGAAGTAGCCGCTCCACCACCCCAATCAACGCCACCTATAAACACTGGCCGAATACAACACACTACCGTGCGGTCCGGTCAACAACTGTATGCAGAGCACTGCGATTTAACCATCCTGAATACAGTCGGCGCAGGTGCCGAAGTCATCGCCGACGGTAACATCCACATTTATGGGACGCTGCGCGGTCGTGCAATGGCGGGTGCTCGGGGTAATGCCGAAATGCGAATATTTTGCCGCGACTTTCAAGCAGAACTGATCGCAATTGCAGGCCGATACAAGGTGCTAGACGACATCCCCACTGAACTACGTGGTAAAGCTGTCCAAGTCTGGCTGGAACAAAATCAGATCAAAATTGCTGCGTTGGATTGA
>xylefaBB01
ATGTCGAATGTGAACATGGACTTCGAGCAAGCCGGCGAACTGAAAATCGGCCAAGTGGGTATCGCCACTTTACGCATCCGTACTCTGAACGTACCACGCCTGATTCAAGAAATGTCTGACCGAGTCACGCGCGCGCCCAAGCTCTTCAGACGCACTGCCGTGATCCTGGACTTCGGCGAACTCCCGCACCCTCCGGACCTGACCACTGCAAAAGCACTGGTGGACGGCTTGCGCGCAGCCAACGTGCTGCCCGTGGCCATTGCCTATGGGACCAATGAAATTGACCTACTATCGCAACAACTTGGACTACCTCTACTGTCCAAGTTCCGTGCTCATTACGAACGCCAAGAAGTAGCCGCTCCACCACCCCAATCAACGCCACCTATAAACACTGGCCGAATACAACACACTACCGTGCGGTCCGGTCAACAACTGTATGCAGAGCACTGCGATTTAACCATCCTGAATACAGTCGGCGCAGGTGCCGAAGTCATCGCCGACGGTAACATCCACATTTATGGGACGCTGCGCGGTCGTGCAATGGCGGGTGCTCGGGGTAATGCCGAAATGCGAATATTTTGCCGCGACTTTCAAGCAGAACTGATCGCAATTGCAGGCCGATACAAGGTGCTAGACGACATCCCCACTGAACTACGTGGTAAAGCTGTCCAAGTCTGGCTGGAACAAAATCAGATCAAAATTGCTGCGTTGGATTGA
>xylefadixn
ATGTCGAATGTGAACATGGACTTCGAGCAAGCCGGCGAACTGAAAATCGGCCAAGTGGGTATCGCCACTTTACGCATCCGTACTCTGAACGTACCACGCCTGATTCAAGAAATGTCTGACCGAGTCACGCGCGCGCCCAAGCTCTTCAGACGCACTGCCGTGATCCTGGACTTCGGCGAACTCCCGCACCCTCCGGACCTGACCACTGCAAAAGCACTGGTGGACGGCTTGCGCGCAGCCAACGTGCTGCCCGTGGCCATTGCCTATGGGACCAATGAAATTGACCTACTATCGCAACAACTTGGACTACCTCTACTGTCCAAGTTCCGTGCTCATTACGAACGCCAAGAAGTAGCCGCTCCACCACCCCAATCAACGCCACCTATAAACACTGGCCGAATACAACACACTACCGTGCGGTCCGGTCAACAACTGTATGCAGAGCACTGCGATTTAACCATCCTGAATACAGTCGGCGCAGGTGCCGAAGTCATCGCCGACGGTAACATCCACATTTATGGGACGCTGCGCGGTCGTGCAATGGCGGGTGCTCGGGGTAATGCCGAAATGCGAATATTTTGCCGCGACTTTCAAGCAGAACTGATCGCAATTGCAGGCCGATACAAGGTGCTAGACGACATCCCCACTGAACTACGTGGTAAAGCTGTCCAAGTCTGGCTGGAACAAAATCAGATCAAAATTGCTGCGTTGGATTGA
>xylefagrif
ATGTCGAATGTGAACATGGACTTCGAGCAAGCCGGCGAACTGAAAATCGGCCAAGTGGGTATCGCCACTTTGCGCATCCGTACTTTGAACGTACCACGCCTGATTCAAGAAATGTCTGACCGAGTCACGCGCGCGCCCAAGCTCTTCAGACGCACTGCCGTGATCCTGGACTTCGGCGAACTCCCGCACCCTCCGGACCTGACCACTGCAAAAGCACTGGTGGACGGCTTGCGCGCAGCCAACGTGCTGCCCGTGGCCATTGCCTATGGGACCAATGAAATTGACCTACTATCGCAACAACTTGGACTACCTCTACTGTCCAAGTTCCGTGCTCATTACGAACGCCAAGAAGTAGCCGCTCCACCACCCCAATCAACGCCACCTATAAACACTGGCCGAATACAACACACTACCGTGCGGTCCGGTCAACAACTGTATGCAGAGCACTGCGATTTAACCATCCTGAATACAGTCGGCGCAGGTGCCGAAGTCATCGCCGACGGTAACATCCACATTTATGGGACGCTGCGCGGTCGTGCAATGGCGGGTGCTCGGGGTAATGCCGAAATGCGAATATTTTGCCGCGACTTTCAAGCAGAACTGATCGCAATTGCAGGCCGATACAAGGTGCTAGACGACATCCCCACTGAACTACGTGGTAAAGCTGTCCAAGTCTGGCTGGAACAAAATCAGATCAAAATTGCTGCGTTGGATTGA
>xylefaM12s
ATGTCGAATGTGAACATGGACTTCGAGCAAGCCGGCGAACTGAAAATCGGCCAAGTGGGTATCGCCACTTTGCGCATCCGTACTTTGAACGTACCACGCCTGATTCAAGAAATGTCTGACCGAGTCACGCGCGCGCCCAAGCTCTTCAGACGCACTGCCGTGATCCTGGACTTCGGCGAACTCCCGCACCCTCCGGACCTGACCACTGCAAAAGCACTGGTGGACGGCTTGCGCGCAGCCAACGTGCTGCCCGTGGCCATTGCCTATGGGACCAATGAAATTGACCTACTATCGCAACAACTTGGACTACCTCTACTGTCCAAGTTCCGTGCTCATTACGAACGCCAAGAAGTAGCCGCTCCACCACCCCAATCAACGCCACCTATAAACACTGGCCGAATACAACACACTACCGTGCGGTCCGGTCAACAACTGTATGCAGAGCACTGCGATTTAACCATCCTGAATACAGTCGGCGCAGGTGCCGAAGTCATCGCCGACGGTAACATCCACATTTATGGGACGCTGCGCGGTCGTGCAATGGCGGGTGCTCGGGGTAATGCCGAAATGCGAATATTTTGCCGCGACTTTCAAGCAGAACTGATCGCAATTGCAGGCCGATACAAGGTGCTAGACGACATCCCCACTGAACTACGTGGTAAAGCTGTCCAAGTCTGGCTGGAACAAAATCAGATCAAAATTGCTGCGTTGGATTGA
>xylefaSyVa
ATGTCGAATGTGAACATGGACTTCGAGCAAGCCGGCGAACTGAAAATCGGCCAAGTGGGTATCGCCACTTTACGCATCCGTACTCTGAACGTACCACGCCTGATTCAAGAAATGTCTGACCGAGTCACGCGCGCGCCCAAGCTCTTCAGACGCACTGCCGTGATCCTGGACTTCGGCGAACTCCCGCACCCTCCGGACCTGACCACTGCAAAAGCACTGGTGGACGGCTTGCGCGCAGCCAACGTGCTGCCCGTGGCCATTGCCTATGGGACCAATGAAATTGACCTACTATCGCAACAACTTGGACTACCTCTACTGTCCAAGTTCCGTGCTCATTACGAACGCCAAGAAGTAGCCGCTCCACCACCCCAATCAACGCCACCTATAAACACTGGCCGAATACAACACACTACCGTGCGGTCCGGTCAACAACTGTATGCAGAGCACTGCGATTTAACCATCCTGAATACAGTCGGCGCAGGTGCCGAAGTCATCGCCGACGGTAACATCCACATTTATGGGACGCTGCGCGGTCGTGCAATGGCGGGTGCTCGGGGTAATGCCGAAATGCGAATATTTTGCCGCGACTTTCAAGCAGAACTGATCGCAATTGCAGGCCGATACAAGGTGCTAGACGACATCCCCACTGAACTACGTGGTAAAGCTGTCCAAGTCTGGCTGGAACAAAATCAGATCAAAATTGCTGCGTTGGATTGA
>xylefa8416
ATGTCGAATGTGAACATGGACTTCGAGCAAGCCGGCGAACTGAAAATCGGCCAAGTGGGTATCGCCACTTTACGCATCCGTACTCTGAACGTACCACGCCTGATTCAAGAAATGTCTGACCGAGTCACGCGCGCGCCCAAGCTCTTCAGACGCACTGCCGTGATCCTGGACTTCGGCGAACTCCCGCACCCTCCGGACCTGACCACTGCAAAAGCACTGGTGGACGGCTTGCGCGCAGCCAACGTGCTGCCCGTGGCCATTGCCTATGGGACCAATGAAATTGACCTACTATCGCAACAACTTGGACTACCTCTACTGTCCAAGTTCCGTGCTCATTACGAACGCCAAGAAGTAGCCGCTCCACCACCCCAATCAACGCCACCTATAAACACTGGCCGAATACAACACACTACCGTGCGGTCCGGTCAACAACTGTATGCAGAGCACTGCGATTTAACCATCCTGAATACAGTCGGCGCAGGTGCCGAAGTCATCGCCGACGGTAACATCCACATTTATGGGACGCTGCGCGGTCGTGCAATGGCGGGTGCTCGGGGTAATGCCGAAATGCGAATATTTTGCCGCGACTTTCAAGCAGAACTGATCGCAATTGCAGGCCGATACAAGGTGCTAGACGACATCCCCACTGAACTACGTGGTAAAGCTGTCCAAGTCTGGCTGGAACAAAATCAGATCAAAATTGCTGCGTTGGATTGA
>long-mer5827_(reversed)
-----------------------------------------------------------------------------------------------------------------GTCTGACCGAGTCACGCGCGCCCCCAAGCTCTTCAGACGCACT---------------------------------------------------------------------------------------------------------------------------------------------------------------------------------------------------------------------------------------------------------------------------------------------------------------------------------------------------------------------------------------------------------------------------------------------------------------------------------------------------------------------------------------------------------------------------------
>long-mer5826_(reversed)
--------------------------------------------------------------------------------------------------------------------------------------------------------------------------------------------------------------------------------------------------------------------------TGGGACCAATGAAATTGACCTC---------------------------------------------------------------------------------------------------------------------------------------------------------------------------------------------------------------------------------------------------------------------------------------------------------------------------------------------------------------------------------------------------------------------------------------------
>long-mer5825_(reversed)
--------------------------------------------------------------------------------------------------------------------------------------------------------------------------------------------------------------------------------------------------------------------------------------------------------------------------------------------------------------------------------------------------------------AATACAACACACTACCGTGCGCTCCGGTCAACAACTGTATGCA------------------------------------------------------------------------------------------------------------------------------------------------------------------------------------------------------------------------------------------------------------------------------------
>long-mer5824_(reversed)
--------------------------------------------------------------------------------------------------------------------------------------------------------------------------------------------------------------------------------------------------------------------------------------------------------------------------------------------------------------------------------------------------------------------------------------------------------------------------------------------------------------------------------------------------------------------------------------------------------------------------------AATTGCAGGCCGATACAAGGTACTAGACGACATCCCCACGGAACTACGTGGTAAAGCTGTC------------------------------------------------
