# Supplementary material for: Identification of genetic relationships and subspecies signatures in Xylella fastidiosa
Source: BMC Genomics. 2019 Mar 25;20:239. doi: 10.1186/s12864-019-5565-9 (PMC6434890; doi:10.1186/s12864-019-5565-9)
Supplement: Supplementary file 8 — Analysis of (non-)synonymous SNPs in homologs to CDS harboring specific k-mers for selected enriched GOs. (ZIP 549 kb) [file 12864_2019_5565_MOESM8_ESM.zip › Additional-File8/Additional-File8B_Pauca/GO-0000902/NC_002488.1208/Xfp assembled to xylefa9a5c.fasta]

>xylefa9a5c
ATGTCGAATGTGAACATGGACTTCGAGCAAGCCGGCGAACTGAAAATCGGCCAAGTGGGTATCGCCACTTTGCGCATCCGTACTCTGAACGTACCACGCCTGATTCAAGAAATGTCTGACCGAGTCACGCGCGCCCCCAAGCTCTTCAGACGCACTGCCGTGATCCTGGACTTCGGCGAACTCCCGCACACTCCGGACCTGACCACTGCAAAAGCACTGGTGGAAGGCTTGCGCGCAGCCAACGTGCTGCCCGTGGCCATTGCCTATGGGACCAATGAAATTGACCTCTTATCGCAACAACTTGGACTACCTCTACTGTCCAAGTTCCGTGCTCATTACGAACGCCAAGAAGTAGCCGCTCCACCACCCCAATCAACGCCACCTATAAACACTGGCCGAATACAACACACTACCGTGCGCTCCGGTCAACAACTGTATGCAGAGCACTGCGATTTAACCATCCTGAATACAGTCGGCGCAGGTGCCGAAGTCATCGCCGACGGTAACATCCACATTTATGGGACGCTGCGCGGTCGTGCAATGGCGGGTGCTCGGGGTAATGCCGAAATGCGAATATTTTGCCGCGACTTTCAAGCAGAACTGATCGCAATTGCAGGCCGATACAAGGTACTAGACGACATCCCCACGGAACTACGTGGTAAAGCTGTCCAAGTCTGGCTGGAACAAAATCAGATCAAAATTGCTGCGTTGGATTGA
>xylefa1199
ATGTCGAATGTGAACATGGACTTCGAGCAAGCCGGCGAACTGAAAATCGGCCAAGTGGGTATCGCCACTTTGCGCATCCGTACTCTGAACGTACCACGCCTGATTCAAGAAATGTCTGACCGAGTCACGCGCGCCCCCAAGCTCTTCAGACGCACTGCCGTGATCCTGGACTTCGGCGAACTCCCGCACCCTCCGGACCTGACCACTGCAAAAGCACTGGTGGAAGGCTTGCGCGCAGCCAACGTGCTGCCCGTGGCCATTGCCTATGGGACCAATGAAATTGACCTCCTATCGCAACAACTTGGACTACCTCTACTGTCCAAGTTCCGTGCTCATTACGAACGCCAAGAAGTAGCCGCTCCACCGCCCCAATCAACGCCACCTATAAACACTGGCCGAATACAACACACTACCGTGCGCTCCGGTCAACAACTGTATGCAGAGCACTGCGATTTAACCATCCTGAATACAGTCGGCGCAGGTGCCGAAGTCATCGCCGACGGTAACATCCACATTTATGGGACGCTGCGCGGTCGTGCAATGGCGGGTGCTCGGGGTAATGCCGAAATGCGAATATTTTGCCGCGACTTTCAAGCAGAACTGATCGCAATTGCAGGCCGATACAAGGTACTAGACGACATCCCCACGGAACTACGTGGTAAAGCTGTCCAAGTCTGGCTGGAACAAAATCAGATCAAAATTGCTGCGTTGGATTGA
>xylefaco32
ATGTCGAATGTGAACATGGACTTCGAGCAAGCCGGCGAACTGAAAATCGGCCAAGTGGGTATCGCCACTTTGCGCATCCGTACTCTGAACGTACCACGCCTGATTCAAGAAATGTCTGACCGAGTCACGCGCGCCCCCAAGCTCTTCAGACGCACTGCCGTGATCCTGGACTTCGGCGAACTCCCACACACTCCGGACCTGACCACTGCAAAAGCACTGGTGGAAGGCTTGCGCGCAGCCAACGTGCTGCCCGTGGCCATTGCCTATGGGACCAATGAAATTGACCTCTTATCGCAACAACTTGGACTACCTCTACTGTCCAAGTTCCGTGCTCATTACGAACGCCAAGAAGTAGCCGCTCCACCACCCCAATCAACGCCACCTATAAACACTGGCCGAATACAACACACTACCGTGCGCTCCGGTCAACAACTGTATGCAGAGCACTGCGATTTAACCATCCTGAATACAGTCGGCGCAGGTGCCGAAGTCATCGCCGACGGTAACATCCACATTTATGGGACGCTGCGCGGTCGTGCAATGGCGGGTGCTCGGGGTAATGCCGAAATGCGAATATTTTGCCGCGACTTTCAAGCAGAACTGATCGCAATTGCAGGCCGATACAAGGTACTAGACGACATCCCCACGGAACTACGTGGTAAAGCTGTCCAAGTCTGGCTGGAACAAAATCAGATCAAAATTGCTGCGTTGGATTGA
>xylefacodi
ATGTCGAATGTGAACATGGACTTCGAGCAAGCCGGCGAACTGAAAATCGGCCAAGTGGGTATCGCCACTTTGCGCATCCGTACTCTGAACGTACCACGCCTGATTCAAGAAATGTCTGACCGAGTCACGCGCGCCCCCAAGCTCTTCAGACGCACTGCCGTGATCCTGGACTTCGGCGAACTCCCGCACCCTCCGGACCTGACCACTGCAAAAGCACTGGTGGAAGGCTTGCGCGCAGCCAACGTGCTGCCCGTGGCCATTGCCTATGGGACCAATGAAATTGACCTCTTATCGCAACAACTTGGACTACCTCTACTGTCCAAGTTCCGTGCTCATTACGAACGCCAAGAAGTAGCCGCTCCACCACCCCAATCAACGCCACCTATAAACACTGGCCGAATACAACACACTACCGTGCGCTCCGGTCAACAACTGTATGCAGAGCACTGCGATTTAACCATCCTGAATACAGTCGGCGCAGGTGCCGAAGTCATCGCCGACGGTAACATCCACATTTATGGGACGCTGCGCGGTCGTGCAATGGCGGGTGCTCGGGGTAATGCCGAAATGCGAATATTTTGCCGCGACTTTCAAGCAGAACTGATCGCAATTGCAGGCCGATACAAGGTACTAGACGACATCCCCACGGAACTACGTGGTAAAGCTGTCCAAGTCTGGCTGGAACAAAATCAGATCAAAATTGCTGCGTTGGATTGA
>xylefa3124
ATGTCGAATGTGAACATGGACTTCGAGCAAGCCGGCGAACTGAAAATCGGCCAAGTGGGTATCGCCACTTTGCGCATCCGTACTCTGAACGTACCACGCCTGATTCAAGAAATGTCTGACCGAGTCACGCGCGCCCCCAAGCTCTTCAGACGCACTGCCGTGATCCTGGACTTCGGCGAACTCCCACACACTCCGGACCTGACCACTGCAAAAGCACTGGTGGAAGGCTTGCGCGCAGCCAACGTGCTGCCCGTGGCCATTGCCTATGGGACCAATGAAATTGACCTCTTATCGCAACAACTTGGACTACCTCTACTGTCCAAGTTCCGTGCTCATTACGAACGCCAAGAAGTAGCCGCTCCACCACCCCAATCAACGCCACCTATAAACACTGGCCGAATACAACACACTACCGTGCGCTCCGGTCAACAACTGTATGCAGAGCACTGCGATTTAACCATCCTGAATACAGTCGGCGCAGGTGCCGAAGTCATCGCCGACGGTAACATCCACATTTATGGGACGCTGCGCGGTCGTGCAATGGCGGGTGCTCGGGGTAATGCCGAAATGCGAATATTTTGCCGCGACTTTCAAGCAGAACTGATCGCAATTGCAGGCCGATACAAGGTACTAGACGACATCCCCACGGAACTACGTGGTAAAGCTGTCCAAGTCTGGCTGGAACAAAATCAGATCAAAATTGCTGCGTTGGATTGA
>xylefaCOF7
ATGTCGAATGTGAACATGGACTTCGAGCAAGCCGGCGAACTGAAAATCGGCCAAGTGGGTATCGCCACTTTGCGCATCCGTACTCTGAACGTACCACGCCTGATTCAAGAAATGTCTGACCGAGTCACGCGCGCCCCCAAGCTCTTCAGACGCACTGCCGTGATCCTGGACTTCGGCGAACTCCCGCACCCTCCGGACCTGACCACTGCAAAAGCACTGGTGGAAGGCTTGCGCGCAGCCAACGTGCTGCCCGTGGCCATTGCCTATGGGACCAATGAAATTGACCTCTTATCGCAACAACTTGGACTACCTCTACTGTCCAAGTTCCGTGCTCATTACGAACGCCAAGAAGTAGCCGCTCCACCACCCCAATCAACGCCACCTATAAACACTGGCCGAATACAACACACTACCGTGCGCTCCGGTCAACAACTGTATGCAGAGCACTGCGATTTAACCATCCTGAATACAGTCGGCGCAGGTGCCGAAGTCATCGCCGACGGTAACATCCACATTTATGGGACGCTGCGCGGTCGTGCAATGGCGGGTGCTCGGGGTAATGCCGAAATGCGAATATTTTGCCGCGACTTTCAAGCAGAACTGATCGCAATTGCAGGCCGATACAAGGTACTAGACGACATCCCCACGGAACTACGTGGTAAAGCTGTCCAAGTCTGGCTGGAACAAAATCAGATCAAAATTGCTGCGTTGGATTGA
>xylefaCVC1
ATGTCGAATGTGAACATGGACTTCGAGCAAGCCGGCGAACTGAAAATCGGCCAAGTGGGTATCGCCACTTTGCGCATCCGTACTCTGAACGTACCACGCCTGATTCAAGAAATGTCTGACCGAGTCACGCGCGCCCCCAAGCTCTTCAGACGCACTGCCGTGATCCTGGACTTCGGCGAACTCCCGCACCCTCCGGACCTGACCACTGCAAAAGCACTGGTGGAAGGCTTGCGCGCAGCCAACGTGCTGCCCGTGGCCATTGCCTATGGGACCAATGAAATTGACCTCCTATCGCAACAACTTGGACTACCTCTACTGTCCAAGTTCCGTGCTCATTACGAACGCCAAGAAGTAGCCGCTCCACCGCCCCAATCAACGCCACCTATAAACACTGGCCGAATACAACACACTACCGTGCGCTCCGGTCAACAACTGTATGCAGAGCACTGCGATTTAACCATCCTGAATACAGTCGGCGCAGGTGCCGAAGTCATCGCCGACGGTAACATCCACATTTATGGGACGCTGCGCGGTCGTGCAATGGCGGGTGCTCGGGGTAATGCCGAAATGCGAATATTTTGCCGCGACTTTCAAGCAGAACTGATCGCAATTGCAGGCCGATACAAGGTACTAGACGACATCCCCACGGAACTACGTGGTAAAGCTGTCCAAGTCTGGCTGGAACAAAATCAGATCAAAATTGCTGCGTTGGATTGA
>xylefaCVC6
ATGTCGAATGTGAACATGGACTTCGAGCAAGCCGGCGAACTGAAAATCGGCCAAGTGGGTATCGCCACTTTGCGCATCCGTACTCTGAACGTACCACGCCTGATTCAAGAAATGTCTGACCGAGTCACGCGCGCCCCCAAGCTCTTCAGACGCACTGCCGTGATCCTGGACTTCGGCGAACTCCCGCACCCTCCGGACCTGACCACTGCAAAAGCACTGGTGGAAGGCTTGCGCGCAGCCAACGTGCTGCCCGTGGCCATTGCCTATGGGACCAATGAAATTGACCTCCTATCGCAACAACTTGGACTACCTCTACTGTCCAAGTTCCGTGCTCATTACGAACGCCAAGAAGTAGCCGCTCCACCGCCCCAATCAACGCCACCTATAAACACTGGCCGAATACAACACACTACCGTGCGCTCCGGTCAACAACTGTATGCAGAGCACTGCGATTTAACCATCCTGAATACAGTCGGCGCAGGTGCCGAAGTCATCGCCGACGGTAACATCCACATTTATGGGACGCTGCGCGGTCGTGCAATGGCGGGTGCTCGGGGTAATGCCGAAATGCGAATATTTTGCCGCGACTTTCAAGCAGAACTGATCGCAATTGCAGGCCGATACAAGGTACTAGACGACATCCCCACGGAACTACGTGGTAAAGCTGTCCAAGTCTGGCTGGAACAAAATCAGATCAAAATTGCTGCGTTGGATTGA
>xylefaCOF4
ATGTCGAATGTGAACATGGACTTCGAGCAAGCCGGCGAACTGAAAATCGGCCAAGTGGGTATCGCCACTTTGCGCATCCGTACTCTGAACGTACCACGCCTGATTCAAGAAATGTCTGACCGAGTCACGCGCGCCCCCAAGCTCTTCAGACGCACTGCCGTGATCCTGGACTTCGGCGAACTCCCGCACACTCCGGACCTGACCACTGCAAAAGCACTGGTGGAAGGCTTGCGCGCAGCCAACGTGCTGCCCGTGGCCATTGCCTATGGGACCAATGAAATTGACCTCTTATCGCAACAACTTGGACTACCTCTACTGTCCAAGTTCCGTGCTCATTACGAACGCCAAGAAGTAGCCGCTCCACCACCCCAATCAACGCCACCTATAAACACTGGCCGAATACAACACACTACCGTGCGCTCCGGTCAACAACTGTATGCAGAGCACTGCGATTTAACCATCCTGAATACAGTCGGCGCAGGTGCCGAAGTCATCGCCGACGGTAACATCCACATTTATGGGACGCTGCGCGGTCGTGCAATGGCGGGTGCTCGGGGTAATGCCGAAATGCGAATATTTTGCCGCGACTTTCAAGCAGAACTGATCGCAATTGCAGGCCGATACAAGGTACTAGACGACATCCCCACGGAACTACGTGGTAAAGCTGTCCAAGTCTGGCTGGAACAAAATCAGATCAAAATTGCTGCGTTGGATTGA
>xylefaHib4
ATGTCGAATGTGAACATGGACTTCGAGCAAGCCGGCGAACTGAAAATCGGCCAAGTGGGTATCGCCACTTTGCGCATCCGTACTCTGAACGTACCACGCCTGATTCAAGAAATGTCTGACCGAGTCACGCGCGCCCCCAAGCTCTTCAGACGCACTGCCGTGATCCTGGACTTCGGCGAACTCCCGCACCCTCCGGACCTGACCACTGCAAAAGCACTGGTGGAAGGCTTGCGCGCAGCCAACGTGCTGCCCGTGGCCATTGCCTATGGGACCAATGAAATTGACCTCTTATCGCAACAACTTGGACTACCTCTACTGTCCAAGTTCCGTGCTCATTACGAACGCCAAGAAGTAGCCGCTCCACCACCCCAATCAACGCCACCTATAAACACTGGCCGAATACAACACACTACCGTGCGCTCCGGTCAACAACTGTATGCAGAGCACTGCGATTTAACCATCCTGAATACAGTCGGCGCAGGTGCCGAAGTCATCGCCGACGGTAACATCCACATTTATGGGACGCTGCGCGGTCGTGCAATGGCGGGTGCTCGGGGTAATGCCGAAATGCGAATATTTTGCCGCGACTTTCAAGCAGAACTGATCGCAATTGCAGGCCGATACAAGGTACTAGACGACATCCCCACGGAACTACGTGGTAAAGCTGTCCAAGTCTGGCTGGAACAAAATCAGATCAAAATTGCTGCGTTGGATTGA
>xylefaJa12
ATGTCGAATGTGAACATGGACTTCGAGCAAGCCGGCGAACTGAAAATCGGCCAAGTGGGTATCGCCACTTTGCGCATCCGTACTCTGAACGTACCACGCCTGATTCAAGAAATGTCTGACCGAGTCACGCGCGCCCCCAAGCTCTTCAGACGCACTGCCGTGATCCTGGACTTCGGCGAACTCCCGCACCCTCCGGACCTGACCACTGCAAAAGCACTGGTGGAAGGCTTGCGCGCAGCCAACGTGCTGCCCGTGGCCATTGCCTATGGGACCAATGAAATTGACCTCCTATCGCAACAACTTGGACTACCTCTACTGTCCAAGTTCCGTGCTCATTACGAACGCCAAGAAGTAGCCGCTCCACCGCCCCAATCAACGCCACCTATAAACACTGGCCGAATACAACACACTACCGTGCGCTCCGGTCAACAACTGTATGCAGAGCACTGCGATTTAACCATCCTGAATACAGTCGGCGCAGGTGCCGAAGTCATCGCCGACGGTAACATCCACATTTATGGGACGCTGCGCGGTCGTGCAATGGCGGGTGCTCGGGGTAATGCCGAAATGCGAATATTTTGCCGCGACTTTCAAGCAGAACTGATCGCAATTGCAGGCCGATACAAGGTACTAGACGACATCCCCACGGAACTACGTGGTAAAGCTGTCCAAGTCTGGCTGGAACAAAATCAGATCAAAATTGCTGCGTTGGATTGA
>xylefaOLS8
ATGTCGAATGTGAACATGGACTTCGAGCAAGCCGGCGAACTGAAAATCGGCCAAGTGGGTATCGCCACTTTGCGCATCCGTACTCTGAACGTACCACGCCTGATTCAAGAAATGTCTGACCGAGTCACGCGCGCCCCCAAGCTCTTCAGACGCACTGCCGTGATCCTGGACTTCGGCGAACTCCCGCACCCTCCGGACCTGACCACTGCAAAAGCACTGGTGGAAGGCTTGCGCGCAGCCAACGTGCTGCCCGTGGCCATTGCCTATGGGACCAATGAAATTGACCTCTTATCGCAACAACTTGGACTACCTCTACTGTCCAAGTTCCGTGCTCATTACGAACGCCAAGAAGTAGCCGCTCCACCACCCCAATCAACGCCACCTATAAACACTGGCCGAATACAACACACTACCGTGCGCTCCGGTCAACAACTGTATGCAGAGCACTGCGATTTAACCATCCTGAATACAGTCGGCGCAGGTGCCGAAGTCATCGCCGACGGTAACATCCACATTTATGGGACGCTGCGCGGTCGTGCAATGGCGGGTGCTCGGGGTAATGCCGAAATGCGAATATTTTGCCGCGACTTTCAAGCAGAACTGATCGCAATTGCAGGCCGATACAAGGTACTAGACGACATCCCCACGGAACTACGTGGTAAAGCTGTCCAAGTCTGGCTGGAACAAAATCAGATCAAAATTGCTGCGTTGGATTGA
>xylefaPr8x
ATGTCGAATGTGAACATGGACTTCGAGCAAGCCGGCGAACTGAAAATCGGCCAAGTGGGTATCGCCACTTTGCGCATCCGTACTCTGAACGTACCACGCCTGATTCAAGAAATGTCTGACCGAGTCACGCGCGCCCCCAAGCTCTTCAGACGCACTGCCGTGATCCTGGACTTCGGCGAACTCCCGCACACTCCGGACCTGACCACTGCAAAAGCACTGGTGGAAGGCTTGCGCGCAGCCAACGTGCTGCCCGTGGCCATTGCCTATGGGACCAATGAAATTGACCTCTTATCGCAACAACTTGGACTACCTCTACTGTCCAAGTTCCGTGCTCATTACGAACGCCAAGAAGTAGCCGCTCCACCACCCCAATCAACGCCACCTATAAACACTGGCCGAATACAACACACTACCGTGCGCTCCGGTCAACAACTGTATGCAGAGCACTGCGATTTAACCATCCTGAATACAGTCGGCGCAGGTGCCGAAGTCATCGCCGACGGTAACATCCACATTTATGGGACGCTGCGCGGTCGTGCAATGGCGGGTGCTCGGGGTAATGCCGAAATGCGAATATTTTGCCGCGACTTTCAAGCAGAACTGATCGCAATTGCAGGCCGATACAAGGTACTAGACGACATCCCCACGGAACTACGTGGTAAAGCTGTCCAAGTCTGGCTGGAACAAAATCAGATCAAAATTGCTGCGTTGGATTGA
>xylefaOLS9
ATGTCGAATGTGAACATGGACTTCGAGCAAGCCGGCGAACTGAAAATCGGCCAAGTGGGTATCGCCACTTTGCGCATCCGTACTCTGAACGTACCACGCCTGATTCAAGAAATGTCTGACCGAGTCACGCGCGCCCCCAAGCTCTTCAGACGCACTGCCGTGATCCTGGACTTCGGCGAACTCCCGCACCCTCCGGACCTGACCACTGCAAAAGCACTGGTGGAAGGCTTGCGCGCAGCCAACGTGCTGCCCGTGGCCATTGCCTATGGGACCAATGAAATTGACCTCTTATCGCAACAACTTGGACTACCTCTACTGTCCAAGTTCCGTGCTCATTACGAACGCCAAGAAGTAGCCGCTCCACCACCCCAATCAACGCCACCTATAAACACTGGCCGAATACAACACACTACCGTGCGCTCCGGTCAACAACTGTATGCAGAGCACTGCGATTTAACCATCCTGAATACAGTCGGCGCAGGTGCCGAAGTCATCGCCGACGGTAACATCCACATTTATGGGACGCTGCGCGGTCGTGCAATGGCGGGTGCTCGGGGTAATGCCGAAATGCGAATATTTTGCCGCGACTTTCAAGCAGAACTGATCGCAATTGCAGGCCGATACAAGGTACTAGACGACATCCCCACGGAACTACGTGGTAAAGCTGTCCAAGTCTGGCTGGAACAAAATCAGATCAAAATTGCTGCGTTGGATTGA
>xylefasFb7
ATGTCGAATGTGAACATGGACTTCGAGCAAGCCGGCGAACTGAAAATCGGCCAAGTGGGTATCGCCACTTTGCGCATCCGTACTCTGAACGTACCACGCCTGATTCAAGAAATGTCTGACCGAGTCACGCGCGCCCCCAAGCTCTTCAGACGCACTGCCGTGATCCTGGACTTCGGCGAACTCCCGCACACTCCGGACCTGACCACTGCAAAAGCACTGGTGGAAGGCTTGCGCGCAGCCAACGTGCTGCCCGTGGCCATTGCCTATGGGACCAATGAAATTGACCTCTTATCGCAACAACTTGGACTACCTCTACTGTCCAAGTTCCGTGCTCATTACGAACGCCAAGAAGTAGCCGCTCCACCACCCCAATCAACGCCACCTATAAACACTGGCCGAATACAACACACTACCGTGCGCTCCGGTCAACAACTGTATGCAGAGCACTGCGATTTAACCATCCTGAATACAGTCGGCGCAGGTGCCGAAGTCATCGCCGACGGTAACATCCACATTTATGGGACGCTGCGCGGTCGTGCAATGGCGGGTGCTCGGGGTAATGCCGAAATGCGAATATTTTGCCGCGACTTTCAAGCAGAACTGATCGCAATTGCAGGCCGATACAAGGTACTAGACGACATCCCCACGGAACTACGTGGTAAAGCTGTCCAAGTCTGGCTGGAACAAAATCAGATCAAAATTGCTGCGTTGGATTGA
>xylefa8072
ATGTCGAATGTGAACATGGACTTCGAGCAAGCCGGCGAACTGAAAATCGGCCAAGTGGGTATCGCCACTTTGCGCATCCGTACTCTGAACGTACCACGCCTGATTCAAGAAATGTCTGACCGAGTCACGCGCGCCCCCAAGCTCTTCAGACGCACTGCCGTGATCCTGGACTTCGGCGAACTCCCGCACCCTCCGGACCTGACCACTGCAAAAGCACTGGTGGAAGGCTTGCGCGCAGCCAACGTGCTGCCCGTGGCCATTGCCTATGGGACCAATGAAATTGACCTCTTATCGCAACAACTTGGACTACCTCTACTGTCCAAGTTCCGTGCTCATTACGAACGCCAAGAAGTAGCCGCTCCACCACCCCAATCAACGCCACCTATAAACACTGGCCGAATACAACACACTACCGTGCGCTCCGGTCAACAACTGTATGCAGAGCACTGCGATTTAACCATCCTGAATACAGTCGGCGCAGGTGCCGAAGTCATCGCCGACGGTAACATCCACATTTATGGGACGCTGCGCGGTCGTGCAATGGCGGGTGCTCGGGGTAATGCCGAAATGCGAATATTTTGCCGCGACTTTCAAGCAGAACTGATCGCAATTGCAGGCCGATACAAGGTACTAGACGACATCCCCACGGAACTACGTGGTAAAGCTGTCCAAGTCTGGCTGGAACAAAATCAGATCAAAATTGCTGCGTTGGATTGA
>xylefaU24D
ATGTCGAATGTGAACATGGACTTCGAGCAAGCCGGCGAACTGAAAATCGGCCAAGTGGGTATCGCCACTTTGCGCATCCGTACTCTGAACGTACCACGCCTGATTCAAGAAATGTCTGACCGAGTCACGCGCGCCCCCAAGCTCTTCAGACGCACTGCCGTGATCCTGGACTTCGGCGAACTCCCGCACACTCCGGACCTGACCACTGCAAAAGCACTGGTGGAAGGCTTGCGCGCAGCCAACGTGCTGCCCGTGGCCATTGCCTATGGGACCAATGAAATTGACCTCTTATCGCAACAACTTGGACTACCTCTACTGTCCAAGTTCCGTGCTCATTACGAACGCCAAGAAGTAGCCGCTCCACCACCCCAATCAACGCCACCTATAAACACTGGCCGAATACAACACACTACCGTGCGCTCCGGTCAACAACTGTATGCAGAGCACTGCGATTTAACCATCCTGAATACAGTCGGCGCAGGTGCCGAAGTCATCGCCGACGGTAACATCCACATTTATGGGACGCTGCGCGGTCGTGCAATGGCGGGTGCTCGGGGTAATGCCGAAATGCGAATATTTTGCCGCGACTTTCAAGCAGAACTGATCGCAATTGCAGGCCGATACAAGGTACTAGACGACATCCCCACGGAACTACGTGGTAAAGCTGTCCAAGTCTGGCTGGAACAAAATCAGATCAAAATTGCTGCGTTGGATTGA
>xylefaco6c
ATGTCGAATGTGAACATGGACTTCGAGCAAGCCGGCGAACTGAAAATCGGCCAAGTGGGTATCGCCACTTTGCGCATCCGTACTCTGAACGTACCACGCCTGATTCAAGAAATGTCTGACCGAGTCACGCGCGCCCCCAAGCTCTTCAGACGCACTGCCGTGATCCTGGACTTCGGCGAACTCCCGCACACTCCGGACCTGACCACTGCAAAAGCACTGGTGGAAGGCTTGCGCGCAGCCAACGTGCTGCCCGTGGCCATTGCCTATGGGACCAATGAAATTGACCTCTTATCGCAACAACTTGGACTACCTCTACTGTCCAAGTTCCGTGCTCATTACGAACGCCAAGAAGTAGCCGCTCCACCACCCCAATCAACGCCACCTATAAACACTGGCCGAATACAACACACTACCGTGCGCTCCGGTCAACAACTGTATGCAGAGCACTGCGATTTAACCATCCTGAATACAGTCGGCGCAGGTGCCGAAGTCATCGCCGACGGTAACATCCACATTTATGGGACGCTGCGCGGTCGTGCAATGGCGGGTGCTCGGGGTAATGCCGAAATGCGAATATTTTGCCGCGACTTTCAAGCAGAACTGATCGCAATTGCAGGCCGATACAAGGTACTAGACGACATCCCCACGGAACTACGTGGTAAAGCTGTCCAAGTCTGGCTGGAACAAAATCAGATCAAAATTGCTGCGTTGGATTGA
>long-mer5827_(reversed)
-----------------------------------------------------------------------------------------------------------------GTCTGACCGAGTCACGCGCGCCCCCAAGCTCTTCAGACGCACT---------------------------------------------------------------------------------------------------------------------------------------------------------------------------------------------------------------------------------------------------------------------------------------------------------------------------------------------------------------------------------------------------------------------------------------------------------------------------------------------------------------------------------------------------------------------------------
>long-mer5826_(reversed)
--------------------------------------------------------------------------------------------------------------------------------------------------------------------------------------------------------------------------------------------------------------------------TGGGACCAATGAAATTGACCTC---------------------------------------------------------------------------------------------------------------------------------------------------------------------------------------------------------------------------------------------------------------------------------------------------------------------------------------------------------------------------------------------------------------------------------------------
>long-mer5825_(reversed)
--------------------------------------------------------------------------------------------------------------------------------------------------------------------------------------------------------------------------------------------------------------------------------------------------------------------------------------------------------------------------------------------------------------AATACAACACACTACCGTGCGCTCCGGTCAACAACTGTATGCA------------------------------------------------------------------------------------------------------------------------------------------------------------------------------------------------------------------------------------------------------------------------------------
>long-mer5824_(reversed)
--------------------------------------------------------------------------------------------------------------------------------------------------------------------------------------------------------------------------------------------------------------------------------------------------------------------------------------------------------------------------------------------------------------------------------------------------------------------------------------------------------------------------------------------------------------------------------------------------------------------------------AATTGCAGGCCGATACAAGGTACTAGACGACATCCCCACGGAACTACGTGGTAAAGCTGTC------------------------------------------------
