# Supplementary material for: Identification of genetic relationships and subspecies signatures in Xylella fastidiosa
Source: BMC Genomics. 2019 Mar 25;20:239. doi: 10.1186/s12864-019-5565-9 (PMC6434890; doi:10.1186/s12864-019-5565-9)
Supplement: Supplementary file 8 — Analysis of (non-)synonymous SNPs in homologs to CDS harboring specific k-mers for selected enriched GOs. (ZIP 549 kb) [file 12864_2019_5565_MOESM8_ESM.zip › Additional-File8/Additional-File8B_Pauca/GO-0005886 0016021/NC_002488.1053/Clade III assembled to xylefa9a5c.fasta]

>xylefa9a5c
ATGGACATCACATTTACTATCTTTGCCCAATCCCTAGCCTTCGCAGCTTTGATTTGGATCGTGGCAACCAAGATTTGGCCGCCATTGATAAAGGTAATTGAGGAGCGGCAGCAAAAAATTGCAGAGGGTTTAGCTGCTGCTGACCTCGGCCAAAAGGAATTAGCTCAGGCCCAAGAAGAAATTAAAAAGACATTAAAAAATGCACGCGAAAAGGCCAACGAAATCATCGAACAAGCTCATGCGCGTGCTCATCAAATTATCGAAGCAGCAAAAGCTGAAGCAATCACTGAAACCAATCGGCAGCAAAATTTGGCACAGGTTGAAATAGAAGCAGCTGCAAAACGCGCCAGAGAGGAGTTACGTAAGCATGTATCTATACTCGCTGTTAACGGTGCTGAAAAGCTACTTAAACGTGAAATCGACGTTAACACACACAAAATGTTACTTGATGAGCTCGCTGCGGAGATTTGA
>xylefa4627
ATGGACATCACATTTACTATCTTTGCCCAATCCCTAGCCTTCGCAGCTTTGATTTGGATCGTGGCAACCAAGATTTGGCCGCCATTGATAAAGGTAATTGAGGAGCGGCAGCAAAAAATTGCAGAGGGTTTAGCTGCTGCTGACCTCGGCCAAAAGGAATTAGCTCAAGCCCAAGAAGAAATTAAAAAGACATTAAAAAATGCACACAAAAAGGCCAACGAAATCATCGAACAAGCTCATGCACGTGCTCATCAAATTATCGAAGCAGCAAAAGCTGAAGCAATCGCTGAAACCAATCGGCAGCAAAATTTGGCACAGGTTGAAATAGAAGCAGCTGCAAAACGCGCCAGAGAGGAGTTACGTAAGCATGTATCTATACTCGCTGTTAACGGTGCTGAAAAGCTACTTAAACGTGAAATCGACGTTAACACACACAAAATGCTACTTGATGAGCTCGCTGCGGAGATTTGA
>xylefa8071
ATGGACATCACATTTACTATCTTTGCCCAATCCCTAGCCTTCGCAGCTTTGATTTGGATCGTGGCAACCAAGATTTGGCCGCCATTGATAAAGGTAATTGAGGAGCGGCAGCAAAAAATTGCAGAGGGTTTAGCTGCTGCTGACCTCGGCCAAAAGGAATTAGCTCAAGCCCAAGAAGAAATTAAAAAGACATTAAAAAATGCACACAAAAAGGCCAACGAAATCATCGAACAAGCTCATGCACGTGCTCATCAAATTATCGAAGCAGCAAAAGCTGAAGCAATCGCTGAAACCAATCGGCAGCAAAATTTGGCACAGGTTGAAATAGAAGCAGCTGCAAAACGCGCCAGAGAGGAGTTACGTAAGCATGTATCTATACTCGCTGTTAACGGTGCTGAAAAGCTACTTAAACGTGAAATCGACGTTAACACACACAAAATGCTACTTGATGAGCTCGCTGCGGAGATTTGA
>xylefa7970
ATGGACATCACATTTACTATCTTTGCCCAATCCATAGCCTTCGCAGCTTTGATTTGGATCGTGGCAACCAAGATTTGGCCGCCATTGATAAAGGTAATTGAGGAGCGGCAGCAAAAAATTGCAGAGGGTTTAGCTGCTGCTGACCTCGGCCAAAAGGAATTAGCTCAAGCCCAAGAAGAAATTAAAAAGACATTAAAAAATGCACGCGAAAAGGCCAACGAAATCATCGAACAAGCTCATGCGCGTGCTCATCAAATTATCGAAGCAGCAAAAGCTGAAGCAATCACTGAAACCAATCGGCAGCAAAATTTGGCACAGGTTGAAATAGAAGCAGCTGCAAAACGCGCCAGAGAGGAGTTACGTAAGCATGTATCTATACTCGCTGTTAACGGTGCTGAAAAGCTACTTAAACGTGAAATCGACGTTAACACACACAAAATGCTACTTGATGAGCTCGCTGCGGAGATTTGA
>xylefa7969
ATGGACATCACATTTACTATCTTTGCCCAATCCATAGCCTTCGCAGCTTTGATTTGGATCGTGGCAACCAAGATTTGGCCGCCATTGATAAAGGTAATTGAGGAGCGGCAGCAAAAAATTGCAGAGGGTTTAGCTGCTGCTGACCTCGGCCAAAAGGAATTAGCTCAAGCCCAAGAAGAAATTAAAAAGACATTAAAAAATGCACGCGAAAAGGCCAACGAAATCATCGAACAAGCTCATGCGCGTGCTCATCAAATTATCGAAGCAGCAAAAGCTGAAGCAATCACTGAAACCAATCGGCAGCAAAATTTGGCACAGGTTGAAATAGAAGCAGCTGCAAAACGCGCCAGAGAGGAGTTACGTAAGCATGTATCTATACTCGCTGTTAACGGTGCTGAAAAGCTACTTAAACGTGAAATCGACGTTAACACACACAAAATGCTACTTGATGAGCTCGCTGCGGAGATTTGA
>xylefa4626
ATGGACATCACATTTACTATCTTTGCCCAATCCCTAGCCTTCGCAGCTTTGATTTGGATCGTGGCAACCAAGATTTGGCCGCCATTGATAAAGGTAATTGAGGAGCGGCAGCAAAAAATTGCAGAGGGTTTAGCTGCTGCTGACCTCGGCCAAAAGGAATTAGCTCAAGCCCAAGAAGAAATTAAAAAGACATTAAAAAATGCACACAAAAAGGCCAACGAAATCATCGAACAAGCTCATGCACGTGCTCATCAAATTATCGAAGCAGCAAAAGCTGAAGCAATCGCTGAAACCAATCGGCAGCAAAATTTGGCACAGGTTGAAATAGAAGCAGCTGCAAAACGCGCCAGAGAGGAGTTACGTAAGCATGTATCTATACTCGCTGTTAACGGTGCTGAAAAGCTACTTAAACGTGAAATCGACGTTAACACACACAAAATGCTACTTGATGAGCTCGCTGCGGAGATTTGA
>xylefa3579
ATGGACATCACATTTACTATCTTTGCCCAATCCATAGCCTTCGCAGCTTTGATTTGGATCGTGGCAACCAAGATTTGGCCGCCATTGATAAAGGTAATTGAGGAGCGGCAGCAAAAAATTGCAGAGGGTTTAGCTGCTGCTGACCTCGGCCAAAAGGAATTAGCTCAAGCCCAAGAAGAAATTAAAAAGACATTAAAAAATGCACGCGAAAAGGCCAACGAAATCATCGAACAAGCTCATGCGCGTGCTCATCAAATTATCGAAGCAGCAAAAGCTGAAGCAATCACTGAAACCAATCGGCAGCAAAATTTGGCACAGGTTGAAATAGAAGCAGCTGCAAAACGCGCCAGAGAGGAGTTACGTAAGCATGTATCTATACTCGCTGTTAACGGTGCTGAAAAGCTACTTAAACGTGAAATCGACGTTAACACACACAAAATGCTACTTGATGAGCTCGCTGCGGAGATTTGA
>xylefaAnn1
ATGGACATCACATTTACTATCTTTGCCCAATCCCTAGCCTTCGCAGCTTTGATTTGGATCGTGGCAACCAAGATTTGGCCGCCATTGATAAAGGTAATTGAGGAGCGGCAGCAAAAAATTGCAGAGGGTTTAGCTGCTGCTGACCTCGGCCAAAAGGAATTAGCTCAAGCCCAAGAAGAAATTAAAAAGACATTAAAAAATGCACACAAAAAGGCCAACGAAATCATCGAACAAGCTCATGCACGTGCTCATCAAATTATCGAAGCAGCAAAAGCTGAAGCAATCGCTGAAACCAATCGGCAACAAAATTTGGCACAGGTTGAAATAGAAGCAGCTGCAAAACGCGCCAGAGAGGAGTTACGTAAGCATGTATCTATACTCGCTGTTAACGGTGCTGAAAAGCTACTTAAACGTGAAATCGACGTTAACACACACAAAATGCTACTTGATGAGCTCGCTGCGGAGATTTGA
>xylefa8082
ATGGACATCACATTTACTATCTTTGCCCAATCCATAGCCTTCGCAGCTTTGATTTGGATCGTGGCAACCAAGATTTGGCCGCCATTGATAAAGGTAATTGAGGAGCGGCAGCAAAAAATTGCAGAGGGTTTAGCTGCTGCTGACCTCGGCCAAAAGGAATTAGCTCAAGCCCAAGAAGAAATTAAAAAGACATTAAAAAATGCACGCGAAAAGGCCAACGAAATCATCGAACAAGCTCATGCGCGTGCTCATCAAATTATCGAAGCAGCAAAAGCTGAAGCAATCACTGAAACCAATCGGCAGCAAAATTTGGCACAGGTTGAAATAGAAGCAGCTGCAAAACGCGCCAGAGAGGAGTTACGTAAGCATGTATCTATACTCGCTGTTAACGGTGCTGAAAAGCTACTTAAACGTGAAATCGACGTTAACACACACAAAATGCTACTTGATGAGCTCGCTGCGGAGATTTGA
>xylefa8073
ATGGACATCACATTTACTATCTTTGCCCAATCCCTAGCCTTCGCAGCTTTGATTTGGATCGTGGCAACCAAGATTTGGCCGCCATTGATAAAGGTAATTGAGGAGCGGCAGCAAAAAATTGCAGAGGGTTTAGCTGCTGCTGACCTCGGCCAAAAGGAATTAGCTCAAGCCCAAGAAGAAATTAAAAAGACATTAAAAAATGCACACAAAAAGGCCAACGAAATCATAGAACAAGCTCATGCACGTGCTCATCAAATTATCGAAGCAGCAAAAGCTGAAGCAATCGCTGAAACCAATCGGCAGCAAAATTTGGCACAGGTTGAAATAGAAGCAGCTGCAAAACGCGCCAGAGAGGAGTTACGTAAGCATGTATCTATACTCGCTGTTAACGGTGCTGAAAAGCTACTTAAACGTGAAATCGACGTTAACACACACAAAATGCTACTTGATGAGCTCGCTGCGGAGATTTGA
>xylefaco33
ATGGACATCACATTTACTATCTTTGCCCAATCCCTAGCCTTCGCAGCTTTGATTTGGATCGTGGCAACCAAGATTTGGCCGCCATTGATAAAGGTAATTGAGGAGCGGCAGCAAAAAATTGCAGAGGGTTTAGCTGCTGCTGACCTCGGCCAAAAGGAATTAGCTCAAGCCCAAGAAGAAATTAAAAAGACATTAAAAAATGCACACAAAAAGGCCAACGAAATCATCGAACAAGCTCATGCACGTGCTCATCAAATTATCGAAGCAGCAAAAGCTGAAGCAATCGCTGAAACCAATCGGCAGCAAAATTTGGCACAGGTTGAAATAGAAGCAGCTGCAAAACGCGCCAGAGAGGAGTTACGTAAGCATGTATCTATACTCGCTGTTAACGGTGCTGAAAAGCTACTTAAACGTGAAATCGACGTTAACACACACAAAATGCTACTTGATGAGCTCGCTGCGGAGATTTGA
>xylefaGB54
ATGGACATCACATTTACTATCTTTGCCCAATCCCTAGCCTTCGCAGCTTTGATTTGGATCGTGGCAACCAAGATTTGGCCGCCATTGATAAAGGTAATTGAGGAGCGGCAGCAAAAAATTGCAGAGGGTTTAGCTGCTGCTGACCTCGGCCAAAAGGAATTAGCTCAAGCCCAAGAAGAAATTAAAAAGACATTAAAAAATGCACACAAAAAGGCCAACGAAATCATCGAACAAGCTCATGCACGTGCTCATCAAATTATCGAAGCAGCAAAAGCTGAAGCAATCGCTGAAACCAATCGGCAGCAAAATTTGGCACAGGTTGAAATAGAAGCAGCTGCAAAACGCGCCAGAGAGGAGTTACGTAAGCATGTATCTATACTCGCTGTTAACGGTGCTGAAAAGCTACTTAAACGTGAAATCGACGTTAACACACACAAAATGCTACTTGATGAGCTCGCTGCGGAGATTTGA
>xylefaEB92
ATGGACATCACATTTACTATCTTTGCCCAATCCCTAGCCTTCGCAGCTTTGATTTGGATCGTGGCAACCAAGATTTGGCCGCCATTGATAAAGGTAATTGAGGAGCGGCAGCAAAAAATTGCAGAGGGTTTAGCTGCTGCTGACCTCGGCCAAAAGGAATTAGCTCAAGCCCAAGAAGAAATTAAAAAGACATTAAAAAATGCACACAAAAAGGCCAACGAAATCATCGAACAAGCTCATGCACGTGCTCATCAAATTATCGAAGCAGCAAAAGCTGAAGCAATCGCTGAAACCAATCGGCAGCAAAATTTGGCACAGGTTGAAATAGAAGCAGCTGCAAAACGCGCCAGAGAGGAGTTACGTAAGCATGTATCTATACTCGCTGTTAACGGTGCTGAAAAGCTACTTAAACGTGAAATCGACGTTAACACACACAAAATGCTACTTGATGAGCTCGCTGCGGAGATTTGA
>xylefaD026
ATGGACATCACATTTACTATCTTTGCCCAATCCATAGCCTTCGCAGCTTTGATTTGGATCGTGGCAACCAAGATTTGGCCGCCATTGATAAAGGTAATTGAGGAGCGGCAGCAAAAAATTGCAGAGGGTTTAGCTGCTGCTGACCTCGGCCAAAAGGAATTAGCTCAAGCCCAAGAAGAAATTAAAAAGACATTAAAAAATGCACGCGAAAAGGCCAACGAAATCATCGAACAAGCTCATGCGCGTGCTCATCAAATTATCGAAGCAGCAAAAGCTGAAGCAATCACTGAAACCAATCGGCAGCAAAATTTGGCACAGGTTGAAATAGAAGCAGCTGCAAAACGCGCCAGAGAGGAGTTACGTAAGCATGTATCTATACTCGCTGTTAACGGTGCTGAAAAGCTACTTAAACGTGAAATCGACGTTAACACACACAAAATGCTACTTGATGAGCTCGCTGCGGAGATTTGA
>xylefaMuMD
ATGGACATCACATTTACTATCTTTGCCCAATCCCTAGCCTTCGCAGCTTTTATTTGGATCGTGGCAACCAAGATTTGGCCGCCATTGATAAAGGTAATTGAGGAGCGGCAGCAAAGAATTGCAGAGGGTTTAGCTGCTGCTGACCTCGGCCAAAAGGAATTAGCTCAAGCCCAAGAAGAAATTAAAAAGACATTAAAAAATGCACACAAAAAGGCCAACGAAATCATCGAACAAGCTCATGCACGTGCTCATCAAATTATCGAAGCAGCAAAAGCTGAAGCAATCGCTGAAACCAATCGGCAGCAAAATTTGGCACAGGTTGAAATAGAAGCAGCTGCAAAACGCGCCAGAGAGGAGTTACGTAAGCATGTATCTATACTCGCTGTTAACGGTGCTGAAAAGCTACTTAAACGTGAAATCGACGTTAACACACACAAAATGCTACTTGATGAGCTCGCTGCGGAGATTTGA
>xylefaMU34
ATGGACATCACATTTACTATCTTTGCCCAATCCCTAGCCTTCGCAGCTTTTATTTGGATCGTGGCAACCAAGATTTGGCCGCCATTGATAAAGGTAATTGAGGAGCGGCAGCAAAGAATTGCAGAGGGTTTAGCTGCTGCTGACCTCGGCCAAAAGGAATTAGCTCAAGCCCAAGAAGAAATTAAAAAGACATTAAAAAATGCACACAAAAAGGCCAACGAAATCATCGAACAAGCTCATGCACGTGCTCATCAAATTATCGAAGCAGCAAAAGCTGAAGCAATCGCTGAAACCAATCGGCAGCAAAATTTGGCACAGGTTGAAATAGAAGCAGCTGCAAAACGCGCCAGAGAGGAGTTACGTAAGCATGTATCTATACTCGCTGTTAACGGTGCTGAAAAGCTACTTAAACGTGAAATCGACGTTAACACACACAAAATGCTACTTGATGAGCTCGCTGCGGAGATTTGA
>xylefaM23s
ATGGACATCACATTTACTATCTTTGCCCAATCCCTAGCCTTCGCAGCTTTGATTTGGATCGTGGCAACCAAGATTTGGCCGCCATTGATAAAGGTAATTGAGGAGCGGCAGCAAAAAATTGCAGAGGGTTTAGCTGCTGCTGACCTCGGCCAAAAGGAATTAGCTCAAGCCCAAGAAGAAATTAAAAAGACATTAAAAAATGCACACAAAAAGGCCAACGAAATCATCGAACAAGCTCATGCACGTGCTCATCAAATTATCGAAGCAGCAAAAGCTGAAGCAATCGCTGAAACCAATCGGCAGCAAAATTTGGCACAGGTTGAAATAGAAGCAGCTGCAAAACGCGCCAGAGAGGAGTTACGTAAGCATGTATCTATACTCGCTGTTAACGGTGCTGAAAAGCTACTTAAACGTGAAATCGACGTTAACACACACAAAATGCTACTTGATGAGCTCGCTGCGGAGATTTGA
>xylefastag
ATGGACATCACATTTACTATCTTTGCCCAATCCCTAGCCTTCGCAGCTTTGATTTGGATCGTGGCAACCAAGATTTGGCCGCCATTGATAAAGGTAATTGAGGAGCGGCAGCAAAAAATTGCAGAGGGTTTAGCTGCTGCTGACCTCGGCCAAAAGGAATTAGCTCAAGCCCAAGAAGAAATTAAAAAGACATTAAAAAATGCACACAAAAAGGCCAACGAAATCATCGAACAAGCTCATGCACGTGCTCATCAAATTATCGAAGCAGCAAAAGCTGAAGCAATCGCTGAAACCAATCGGCAGCAAAATTTGGCACAGGTTGAAATAGAAGCAGCTGCAAAACGCGCCAGAGAGGAGTTACGTAAGCATGTATCTATACTCGCTGTTAACGGTGCTGAAAAGCTACTTAAACGTGAAATCGACGTTAACACACACAAAATGCTACTTGATGAGCTCGCTGCGGAGATTTGA
>xylefaTem1
ATGGACATCACATTTACTATCTTTGCCCAATCCCTAGCCTTCGCAGCTTTGATTTGGATCGTGGCAACCAAGATTTGGCCGCCATTGATAAAGGTAATTGAGGAGCGGCAGCAAAAAATTGCAGAGGGTTTAGCTGCTGCTGACCTCGGCCAAAAGGAATTAGCTCAAGCCCAAGAAGAAATTAAAAAGACATTAAAAAATGCACACAAAAAGGCCAACGAAATCATCGAACAAGCTCATGCACGTGCTCATCAAATTATCGAAGCAGCAAAAGCTGAAGCAATCGCTGAAACCAATCGGCAGCAAAATTTGGCACAGGTTGAAATAGAAGCAGCTGCAAAACGCGCCAGAGAGGAGTTACGTAAGCATGTATCTATACTCGCTGTTAACGGTGCTGAAAAGCTACTTAAACGTGAAATCGACGTTAACACACACAAAATGCTACTTGATGAGCTCGCTGCGGAGATTTGA
>long-mer4867_(reversed)
--------------------------------------------------------------------------------------------------------------------------------------------------CGGCCAAAAGGAATTAGCTCAGGCCCAAGAAGAAATTAAAAAG------------------------------------------------------------------------------------------------------------------------------------------------------------------------------------------------------------------------------------------------------------------------------------------
>long-mer4866_(reversed)
------------------------------------------------------------------------------------------------------------------------------------------------------------------------------------------------------------------------------------------------------------------------------------------------------------------------------------------------------------------------------------------------------------------------------------GACGTTAACACACACAAAATGTTACTTGATGAGCTCGCTGCGG--------
