# Supplementary material for: Identification of genetic relationships and subspecies signatures in Xylella fastidiosa
Source: BMC Genomics. 2019 Mar 25;20:239. doi: 10.1186/s12864-019-5565-9 (PMC6434890; doi:10.1186/s12864-019-5565-9)
Supplement: Supplementary file 8 — Analysis of (non-)synonymous SNPs in homologs to CDS harboring specific k-mers for selected enriched GOs. (ZIP 549 kb) [file 12864_2019_5565_MOESM8_ESM.zip › Additional-File8/Additional-File8B_Pauca/GO-0005886 0016021/NC_002488.1053/Xfm assembled to xylefa9a5c.fasta]

>xylefa9a5c
ATGGACATCACATTTACTATCTTTGCCCAATCCCTAGCCTTCGCAGCTTTGATTTGGATCGTGGCA-------------ACCAAGATTTGGCCGCCATTGATAAAGGTAATTGAGGAGCGGCAGCAAAAAATTGCAGAGGGTTTAGCTGCTGCTGACCTCGGCCAAAAGGAATTAGCTCAGGCCCAAGAAGAAATTAAAAAGACATTAAAAAATGCACGCGAAAAGGCCAACGAAATCATCGAACAAGCTCATGCGCGTGCTCATCAAATTATCGAAGCAGCAAAAGCTGAAGCAATCACTGAAACCAATCGGCAGCAAAATTTGGCACAGGTTGAAATAGAAGCAGCTGCAAAACGCGCCAGAGAGGAGTTACGTAAGCATGTATCTATACTCGCTGTTAACGGTGCTGAAAAGCTACTTAAACGTGAAATCGACGTTAACACACACAAAATGTTACTTGATGAGCTCGCTGCGGAGATTTGA
>xylefa3571
ATGGACATCACATTTACTATCTTTGCCCAATCCATAGCCTTCGCAGCTTTGATTTGGATCGTGGCA-------------ACCAAGATTTGGCCGCCATTGATAAAGGTAATTGAGGAGCGGCAGCAAAAAATTGCAGAGGGTTTAGCTGCTGCTGACCTCGGCCAAAAGGAATTAGCTCAAGCCCAAGAAGAAATTAAAAAGACATTAAAAAATGCACGCGAAAAGGCCAACGAAATCATCGAACAAGCTCATGCGCGTGCTCATCAAATTATCGAAGCAGCAAAAGCTGAAGCAATCACTGAAACCAATCGGCAGCAAAATTTGGCACAGGTTGAAATAGAAGCAGCTGCAAAACGCGCCAGAGAGGAGTTACGTAAGCATGTATCTATACTCGCTGTTAACGGTGCTGAAAAGCTACTTAAACGTGAAATCGACGTTAACACACACAAAATGCTACTTGATGAGCTCGCTGCGGAGATTTGA
>xylefa8416
ATGGACATCACATTTACTATCTTTGCCCAATCCATAGCCTTCGCAGCTTTGATTTGGATCGTGGCACCGGATCGTGGCAACCAAGATTTGGCCGCCATTGATAAAGGTAATTGAGGAGCGGCAGCAAAAAATTGCAGAGGGTTTAGCTGCTGCTGACCTCGGCCAAAAGGAATTAGCTCAAGCCCAAGAAGAAATTAAAAAGACATTAAAAAATGCACGCGAAAAGGCCAACGAAATCATCGAACAAGCTCATGCGCGTGCTCATCAAATTATCGAAGCAGCAAAAGCTGAAGCAATCACTGAAACCAATCGGCAGCAAAATTTGGCACAGGTTGAAATAGAAGCAGCTGCAAAACGCGCCAGAGAGGAGTTACGTAAGCATGTATCTATACTCGCTGTTAACGGTGCTGAAAAGCTACTTAAACGTGAAATCGACGTTAACACACACAAAATGCTACTTGATGAGCTCGCTGCGGAGATTTGA
>xylefa4311
ATGGACATCACATTTACTATCTTTGCCCAATCCATAGCCTTCGCAGCTTTGATTTGGATCGTGGCA-------------ACCAAGATTTGGCCGCCATTGATAAAGGTAATTGAGGAGCGGCAGCAAAAAATTGCAGAGGGTTTAGCTGCTGCTGACCTCGGCCAAAAGGAATTAGCTCAAGCCCAAGAAGAAATTAAAAAGACATTAAAAAATGCACGCGAAAAGGCCAACGAAATCATCGAACAAGCTCATGCGCGTGCTCATCAAATTATCGAAGCAGCAAAAGCTGAAGCAATCACTGAAACCAATCGGCAGCAAAATTTGGCACAGGTTGAAATAGAAGCAGCTGCAAAACGCGCCAGAGAGGAGTTACGTAAGCATGTATCTATACTCGCTGTTAACGGTGCTGAAAAGCTACTTAAACGTGAAATCGACGTTAACACACACAAAATGCTACTTGATGAGCTCGCTGCGGAGATTTGA
>xylefaBB01
ATGGACATCACATTTACTATCTTTGCCCAATCCATAGCCTTCGCAGCTTTGATTTGGATCGTGGCA-------------ACCAAGATTTGGCCGCCATTGATAAAGGTAATTGAGGAGCGGCAGCAAAAAATTGCAGAGGGTTTAGCTGCTGCTGACCTCGGCCAAAAGGAATTAGCTCAAGCCCAAGAAGAAATTAAAAAGACATTAAAAAATGCACGCGAAAAGGCCAACGAAATCATCGAACAAGCTCATGCGCGTGCTCATCAAATTATCGAAGCAGCAAAAGCTGAAGCAATCACTGAAACCAATCGGCAGCAAAATTTGGCACAGGTTGAAATAGAAGCAGCTGCAAAACGCGCCAGAGAGGAGTTACGTAAGCATGTATCTATACTCGCTGTTAACGGTGCTGAAAAGCTACTTAAACGTGAAATCGACGTTAACACACACAAAATGCTACTTGATGAGCTCGCTGCGGAGATTTGA
>xylefa8418
ATGGACATCACATTTACTATCTTTGCCCAATCCATAGCCTTCGCAGCTTTGATTTGGATCGTGGCA-------------ACCAAGATTTGGCCGCCATTGATAAAGGTAATTGAGGAGCGGCAGCAAAAAATTGCAGAGGGTTTAGCTGCTGCTGACCTCGGCCAAAAGGAATTAGCTCAAGCCCAAGAAGAAATTAAAAAGACATTAAAAAATGCACGCGAAAAGGCCAACGAAATCATCGAACAAGCTCATGCGCGTGCTCATCAAATTATCGAAGCAGCAAAAGCTGAAGCAATCACTGAAACCAATCGGCAGCAAAATTTGGCACAGGTTGAAATAGAAGCAGCTGCAAAACGCGCCAGAGAGGAGTTACGTAAGCATGTATCTATACTCGCTGTTAACGGTGCTGAAAAGCTACTTAAACGTGAAATCGACGTTAACACACACAAAATGCTACTTGATGAGCTCGCTGCGGAGATTTGA
>xylefa8417
ATGGACATCACATTTACTATCTTTGCCCAATCCATAGCCTTCGCAGCTTTGATTTGGATCGTGGCA-------------ACCAAGATTTGGCCGCCATTGATAAAGGTAATTGAGGAGCGGCAGCAAAAAATTGCAGAGGGTTTAGCTGCTGCTGACCTCGGCCAAAAGGAATTAGCTCAAGCCCAAGAAGAAATTAAAAAGACATTAAAAAATGCACGCGAAAAGGCCAACGAAATCATCGAACAAGCTCATGCGCGTGCTCATCAAATTATCGAAGCAGCAAAAGCTGAAGCAATCACTGAAACCAATCGGCAGCAAAATTTGGCACAGGTTGAAATAGAAGCAGCTGCAAAACGCGCCAGAGAGGAGTTACGTAAGCATGTATCTATACTCGCTGTTAACGGTGCTGAAAAGCTACTTAAACGTGAAATCGACGTTAACACACACAAAATGCTACTTGATGAGCTCGCTGCGGAGATTTGA
>xylefagrif
ATGGACATCACATTTACTATCTTTGCCCAATCCATAGCCTTCGCAGCTTTGATTTGGATCGTGGCA-------------ACCAAGATTTGGCCGCCATTGATAAAGGTAATTGAGGAGCGGCAGCAAAAAATTGCAGAGGGTTTAGCTGCTGCTGACCTCGGCCAAAAGGAATTAGCTCAAGCCCAAGAAGAAATTAAAAAGACATTAAAAAATGCACGCGAAAAGGCCAACGAAATCATCGAACAAGCTCATGCGCGTGCTCATCAAATTATCGAAGCAGCAAAAGCTGAAGCAATCACTGAAACCAATCGGCAGCAAAATTTGGCACAGGTTGAAATAGAAGCAGCTGCAAAACGCGCCAGAGAGGAGTTACGTAAGCATGTATCTATACTCGCTGTTAACGGTGCTGAAAAGCTACTTAAACGTGAAATCGACGTTAACACACACAAAATGCTACTTGATGAGCTCGCTGCGGAGATTTGA
>xylefadixn
ATGGACATCACATTTACTATCTTTGCCCAATCCATAGCCTTCGCAGCTTTGATTTGGATCGTGGCA-------------ACCAAGATTTGGCCGCCATTGATAAAGGTAATTGAGGAGCGGCAGCAAAAAATTGCAGAGGGTTTAGCTGCTGCTGACCTCGGCCAAAAGGAATTAGCTCAAGCCCAAGAAGAAATTAAAAAGACATTAAAAAATGCACGCGAAAAGGCCAACGAAATCATCGAACAAGCTCATGCGCGTGCTCATCAAATTATCGAAGCAGCAAAAGCTGAAGCAATCACTGAAACCAATCGGCAGCAAAATTTGGCACAGGTTGAAATAGAAGCAGCTGCAAAACGCGCCAGAGAGGAGTTACGTAAGCATGTATCTATACTCGCTGTTAACGGTGCTGAAAAGCTACTTAAACGTGAAATCGACGTTAACACACACAAAATGCTACTTGATGAGCTCGCTGCGGAGATTTGA
>xylefaM12s
ATGGACATCACATTTACTATCTTTGCCCAATCCATAGCCTTCGCAGCTTTGATTTGGATCGTGGCA-------------ACCAAGATTTGGCCGCCATTGATAAAGGTAATTGAGGAGCGGCAGCAAAAAATTGCAGAGGGTTTAGCTGCTGCTGACCTCGGCCAAAAGGAATTAGCTCAAGCCCAAGAAGAAATTAAAAAGACATTAAAAAATGCACGCGAAAAGGCCAACGAAATCATCGAACAAGCTCATGCGCGTGCTCATCAAATTATCGAAGCAGCAAAAGCTGAAGCAATCACTGAAACCAATCGGCAGCAAAATTTGGCACAGGTTGAAATAGAAGCAGCTGCAAAACGCGCCAGAGAGGAGTTACGTAAGCATGTATCTATACTCGCTGTTAACGGTGCTGAAAAGCTACTTAAACGTGAAATCGACGTTAACACACACAAAATGCTACTTGATGAGCTCGCTGCGGAGATTTGA
>xylefaSyVa
ATGGACATCACATTTACTATCTTTGCCCAATCCATAGCCTTCGCAGCTTTGATTTGGATCGTGGCA-------------ACCAAGATTTGGCCGCCATTGATAAAGGTAATTGAGGAGCGGCAGCAAAAAATTGCAGAGGGTTTAGCTGCTGCTGACCTCGGCCAAAAGGAATTAGCTCAAGCCCAAGAAGAAATTAAAAAGACATTAAAAAATGCACGCGAAAAGGCCAACGAAATCATCGAACAAGCTCATGCGCGTGCTCATCAAATTATCGAAGCAGCAAAAGCTGAAGCAATCACTGAAACCAATCGGCAGCAAAATTTGGCACAGGTTGAAATAGAAGCAGCTGCAAAACGCGCCAGAGAGGAGTTACGTAAGCATGTATCTATACTCGCTGTTAACGGTGCTGAAAAGCTACTTAAACGTGAAATCGACGTTAACACACACAAAATGCTACTTGATGAGCTCGCTGCGGAGATTTGA
>long-mer4867_(reversed)
---------------------------------------------------------------------------------------------------------------------------------------------------------------CGGCCAAAAGGAATTAGCTCAGGCCCAAGAAGAAATTAAAAAG------------------------------------------------------------------------------------------------------------------------------------------------------------------------------------------------------------------------------------------------------------------------------------------
>long-mer4866_(reversed)
-------------------------------------------------------------------------------------------------------------------------------------------------------------------------------------------------------------------------------------------------------------------------------------------------------------------------------------------------------------------------------------------------------------------------------------------------GACGTTAACACACACAAAATGTTACTTGATGAGCTCGCTGCGG--------
