# Supplementary material for: Identification of genetic relationships and subspecies signatures in Xylella fastidiosa
Source: BMC Genomics. 2019 Mar 25;20:239. doi: 10.1186/s12864-019-5565-9 (PMC6434890; doi:10.1186/s12864-019-5565-9)
Supplement: Supplementary file 8 — Analysis of (non-)synonymous SNPs in homologs to CDS harboring specific k-mers for selected enriched GOs. (ZIP 549 kb) [file 12864_2019_5565_MOESM8_ESM.zip › Additional-File8/Additional-File8B_Pauca/GO-0005886 0016021/NC_002488.1053/Xfp assembled to xylefa9a5c.fasta]

>xylefa9a5c
ATGGACATCACATTTACTATCTTTGCCCAATCCCTAGCCTTCGCAGCTTTGATTTGGATCGTGGCAACCAAGATTTGGCCGCCATTGATAAAGGTAATTGAGGAGCGGCAGCAAAAAATTGCAGAGGGTTTAGCTGCTGCTGACCTCGGCCAAAAGGAATTAGCTCAGGCCCAAGAAGAAATTAAAAAGACATTAAAAAATGCACGCGAAAAGGCCAACGAAATCATCGAACAAGCTCATGCGCGTGCTCATCAAATTATCGAAGCAGCAAAAGCTGAAGCAATCACTGAAACCAATCGGCAGCAAAATTTGGCACAGGTTGAAATAGAAGCAGCTGCAAAACGCGCCAGAGAGGAGTTACGTAAGCATGTATCTATACTCGCTGTTAACGGTGCTGAAAAGCTACTTAAACGTGAAATCGACGTTAACACACACAAAATGTTACTTGATGAGCTCGCTGCGGAGATTTGA
>xylefa1199
ATGGACATCACATTTACTATCTTTGCCCAATCCCTAGCCTTCGCAGCTTTGATTTGGATCGTGGCAACCAAGATTTGGCCGCCATTGATAAAGGTAATTGAGGAGCGGCAGCAAAAAATTGCAGAGGGTTTAGCTGCTGCTGACCTCGGCCAAAAGGAATTAGCTCAGGCCCAAGAAGAAATTAAAAAGACATTAAAAAATGCACGCGAAAAGGCCAACGAAATCATCGAACAAGCTCATGCGCGTGCTCATCAAATTATCGAAGCAGCAAAAGCTGAAGCAATCACTGAAACCAATCGGCAGCAAAATTTGGCACAGGTTGAAATAGAAGCAGCTGCAAAACGCGCCAGAGAGGAGTTACGTAAGCATGTATCTATACTCGCTGTTAACGGTGCTGAAAAGCTACTTAAACGTGAAATCGACGTTAACACACACAAAATGTTACTTGATGAGCTCGCTGCGGAGATTTGA
>xylefa3124
ATGGACATCACATTTACTATCTTTGCCCAATCCCTAGCCTTCGCAGCTTTGATTTGGATCGTGGCAACCAAGATTTGGCCGCCATTGATAAAGGTAATTGAGGAGCGGCAGCAAAAAATTGCAGAGGGTTTAGCTGCTGCTGACCTCGGCCAAAAGGAATTAGCTCAGGCCCAAGAAGAAATTAAAAAGACATTAAAAAATGCACGCGAAAAGGCCAACGAAATCATCGAACAAGCTCATGCGCGTGCTCATCAAATTATCGAAGCAGCAAAAGCTGAAGCAATCACTGAAACCAATCGGCAGCAAAATTTGGCACAGGTTGAAATAGAAGCAGCTGCAAAACGCGCCAGAGAGGAGTTACGTAAGCATGTATCTATACTCGCTGTTAACGGTGCTGAAAAGCTACTTAAACGTGAAATCGACGTTAACACACACAAAATGTTACTTGATGAGCTCGCTGCGGAGATTTGA
>xylefa8072
ATGGACATCACATTTACTATCTTTGCCCAATCCCTAGCCTTCGCAGCTTTGATTTGGATCGTGGCAACCAAGATTTGGCCGCCATTGATAAAGGTAATTGAGGAGCGGCAGCAAAAAATTGCAGAGGGTTTAGCTGCTGCTGACCTCGGCCAAAAGGAATTAGCTCAGGCCCAAGAAGAAATTAAAAAGACATTAAAAAATGCACGCGAAAAGGCCAACGAAATCATCGAACAAGCTCATGCGCGTGCTCATCAAATTATCGAAGCAGCAAAAGCTGAAGCAATCACTGAAACCAATCGGCAGCAAAATTTGGCACAGGTTGAAATAGAAGCAGCTGCAAAACGCGCCAGAGAGGAGTTACGTAAGCATGTATCTATACTCGCTGTTAACGGTGCTGAAAAGCTACTTAAACGTGAAATCGACGTTAACACACACAAAATGTTACTTGATGAGCTCGCTGCGGAGATTTGA
>xylefaco6c
ATGGACATCACATTTACTATCTTTGCCCAATCCCTAGCCTTCGCAGCTTTGATTTGGATCGTGGCAACCAAGATTTGGCCGCCATTGATAAAGGTAATTGAGGAGCGGCAGCAAAAAATTGCAGAGGGTTTAGCTGCTGCTGACCTCGGCCAAAAGGAATTAGCTCAGGCCCAAGAAGAAATTAAAAAGACATTAAAAAATGCACGCGAAAAGGCCAACGAAATCATCGAACAAGCTCATGCGCGTGCTCATCAAATTATCGAAGCAGCAAAAGCTGAAGCAATCACTGAAACCAATCGGCAGCAAAATTTGGCACAGGTTGAAATAGAAGCAGCTGCAAAACGCGCCAGAGAGGAGTTACGTAAGCATGTATCTATACTCGCTGTTAACGGTGCTGAAAAGCTACTTAAACGTGAAATCGACGTTAACACACACAAAATGTTACTTGATGAGCTCGCTGCGGAGATTTGA
>xylefaCVC6
ATGGACATCACATTTACTATCTTTGCCCAATCCCTAGCCTTCGCAGCTTTGATTTGGATCGTGGCAACCAAGATTTGGCCGCCATTGATAAAGGTAATTGAGGAGCGGCAGCAAAAAATTGCAGAGGGTTTAGCTGCTGCTGACCTCGGCCAAAAGGAATTAGCTCAGGCCCAAGAAGAAATTAAAAAGACATTAAAAAATGCACGCGAAAAGGCCAACGAAATCATCGAACAAGCTCATGCGCGTGCTCATCAAATTATCGAAGCAGCAAAAGCTGAAGCAATCACTGAAACCAATCGGCAGCAAAATTTGGCACAGGTTGAAATAGAAGCAGCTGCAAAACGCGCCAGAGAGGAGTTACGTAAGCATGTATCTATACTCGCTGTTAACGGTGCTGAAAAGCTACTTAAACGTGAAATCGACGTTAACACACACAAAATGTTACTTGATGAGCTCGCTGCGGAGATTTGA
>xylefaCVC1
ATGGACATCACATTTACTATCTTTGCCCAATCCCTAGCCTTCGCAGCTTTGATTTGGATCGTGGCAACCAAGATTTGGCCGCCATTGATAAAGGTAATTGAGGAGCGGCAGCAAAAAATTGCAGAGGGTTTAGCTGCTGCTGACCTCGGCCAAAAGGAATTAGCTCAGGCCCAAGAAGAAATTAAAAAGACATTAAAAAATGCACGCGAAAAGGCCAACGAAATCATCGAACAAGCTCATGCGCGTGCTCATCAAATTATCGAAGCAGCAAAAGCTGAAGCAATCACTGAAACCAATCGGCAGCAAAATTTGGCACAGGTTGAAATAGAAGCAGCTGCAAAACGCGCCAGAGAGGAGTTACGTAAGCATGTATCTATACTCGCTGTTAACGGTGCTGAAAAGCTACTTAAACGTGAAATCGACGTTAACACACACAAAATGTTACTTGATGAGCTCGCTGCGGAGATTTGA
>xylefaCOF7
ATGGACATCACATTTACTATCTTTGCCCAATCCCTAGCCTTCGCAGCTTTGATTTGGATCGTGGCAACCAAGATTTGGCCGCCATTGATAAAGGTAATTGAGGAGCGGCAGCAAAAAATTGCAGAGGGTTTAGCTGCTGCTGACCTCGGCCAAAAGGAATTAGCTCAGGCCCAAGAAGAAATTAAAAAGACATTAAAAAATGCACGCGAAAAGGCCAACGAAATCATCGAACAAGCTCATGCGCGTGCTCATCAAATTATCGAAGCAGCAAAAGCTGAAGCAATCACTGAAACCAATCGGCAGCAAAATTTGGCACAGGTTGAAATAGAAGCAGCTGCAAAACGCGCCAGAGAGGAGTTACGTAAGCATGTATCTATACTCGCTGTTAACGGTGCTGAAAAGCTACTTAAACGTGAAATCGACGTTAACACACACAAAATGTTACTTGATGAGCTCGCTGCGGAGATTTGA
>xylefaCOF4
ATGGACATCACATTTACTATCTTTGCCCAATCCCTAGCCTTCGCAGCTTTGATTTGGATCGTGGCAACCAAGATTTGGCCGCCATTGATAAAGGTAATTGAGGAGCGGCAGCAAAAAATTGCAGAGGGTTTAGCTGCTGCTGACCTCGGCCAAAAGGAATTAGCTCAGGCCCAAGAAGAAATTAAAAAGACATTAAAAAATGCACGCGAAAAGGCCAACGAAATCATCGAACAAGCTCATGCGCGTGCTCATCAAATTATCGAAGCAGCAAAAGCTGAAGCAATCACTGAAACCAATCGGCAGCAAAATTTGGCACAGGTTGAAATAGAAGCAGCTGCAAAACGCGCCAGAGAGGAGTTACGTAAGCATGTATCTATACTCGCTGTTAACGGTGCTGAAAAGCTACTTAAACGTGAAATCGACGTTAACACACACAAAATGTTACTTGATGAGCTCGCTGCGGAGATTTGA
>xylefacodi
ATGGACATCACATTTACTATCTTTGCCCAATCCCTAGCCTTCGCAGCTTTGATTTGGATCGTGGCAACCAAGATTTGGCCGCCATTGATAAAGGTAATTGAGGAGCGGCAGCAAAAAATTGCAGAGGGTTTAGCTGCTGCTGACCTCGGCCAAAAGGAATTAGCTCAGGCCCAAGAAGAAATTAAAAAGACATTAAAAAATGCACGCGAAAAGGCCAACGAAATCATCGAACAAGCTCATGCGCGTGCTCATCAAATTATCGAAGCAGCAAAAGCTGAAGCAATCACTGAAACCAATCGGCAGCAAAATTTGGCACAGGTTGAAATAGAAGCAGCTGCAAAACGCGCCAGAGAGGAGTTACGTAAGCATGTATCTATACTCGCTGTTAACGGTGCTGAAAAGCTACTTAAACGTGAAATCGACGTTAACACACACAAAATGTTACTTGATGAGCTCGCTGCGGAGATTTGA
>xylefaco32
ATGGACATCACATTTACTATCTTTGCCCAATCCCTAGCCTTCGCAGCTTTGATTTGGATCGTGGCAACCAAGATTTGGCCGCCATTGATAAAGGTAATTGAGGAGCGGCAGCAAAAAATTGCAGAGGGTTTAGCTGCTGCTGACCTCGGCCAAAAGGAATTAGCTCAGGCCCAAGAAGAAATTAAAAAGACATTAAAAAATGCACGCGAAAAGGCCAACGAAATCATCGAACAAGCTCATGCGCGTGCTCATCAAATTATCGAAGCAGCAAAAGCTGAAGCAATCACTGAAACCAATCGGCAGCAAAATTTGGCACAGGTTGAAATAGAAGCAGCTGCAAAACGCGCCAGAGAGGAGTTACGTAAGCATGTATCTATACTCGCTGTTAACGGTGCTGAAAAGCTACTTAAACGTGAAATCGACGTTAACACACACAAAATGTTACTTGATGAGCTCGCTGCGGAGATTTGA
>xylefaJa12
ATGGACATCACATTTACTATCTTTGCCCAATCCCTAGCCTTCGCAGCTTTGATTTGGATCGTGGCAACCAAGATTTGGCCGCCATTGATAAAGGTAATTGAGGAGCGGCAGCAAAAAATTGCAGAGGGTTTAGCTGCTGCTGACCTCGGCCAAAAGGAATTAGCTCAGGCCCAAGAAGAAATTAAAAAGACATTAAAAAATGCACGCGAAAAGGCCAACGAAATCATCGAACAAGCTCATGCGCGTGCTCATCAAATTATCGAAGCAGCAAAAGCTGAAGCAATCACTGAAACCAATCGGCAGCAAAATTTGGCACAGGTTGAAATAGAAGCAGCTGCAAAACGCGCCAGAGAGGAGTTACGTAAGCATGTATCTATACTCGCTGTTAACGGTGCTGAAAAGCTACTTAAACGTGAAATCGACGTTAACACACACAAAATGTTACTTGATGAGCTCGCTGCGGAGATTTGA
>xylefaHib4
ATGGACATCACATTTACTATCTTTGCCCAATCCCTAGCCTTCGCAGCTTTGATTTGGATCGTGGCAACCAAGATTTGGCCGCCATTGATAAAGGTAATTGAGGAGCGGCAGCAAAAAATTGCAGAGGGTTTAGCTGCTGCTGACCTCGGCCAAAAGGAATTAGCTCAGGCCCAAGAAGAAATTAAAAAGACATTAAAAAATGCACGCGAAAAGGCCAACGAAATCATCGAACAAGCTCATGCGCGTGCTCATCAAATTATCGAAGCAGCAAAAGCTGAAGCAATCACTGAAACCAATCGGCAGCAAAATTTGGCACAGGTTGAAATAGAAGCAGCTGCAAAACGCGCCAGAGAGGAGTTACGTAAGCATGTATCTATACTCGCTGTTAACGGTGCTGAAAAGCTACTTAAACGTGAAATCGACGTTAACACACACAAAATGTTACTTGATGAGCTCGCTGCGGAGATTTGA
>xylefaPr8x
ATGGACATCACATTTACTATCTTTGCCCAATCCCTAGCCTTCGCAGCTTTGATTTGGATCGTGGCAACCAAGATTTGGCCGCCATTGATAAAGGTAATTGAGGAGCGGCAGCAAAAAATTGCAGAGGGTTTAGCTGCTGCTGACCTCGGCCAAAAGGAATTAGCTCAGGCCCAAGAAGAAATTAAAAAGACATTAAAAAATGCACGCGAAAAGGCCAACGAAATCATCGAACAAGCTCATGCGCGTGCTCATCAAATTATCGAAGCAGCAAAAGCTGAAGCAATCACTGAAACCAATCGGCAGCAAAATTTGGCACAGGTTGAAATAGAAGCAGCTGCAAAACGCGCCAGAGAGGAGTTACGTAAGCATGTATCTATACTCGCTGTTAACGGTGCTGAAAAGCTACTTAAACGTGAAATCGACGTTAACACACACAAAATGTTACTTGATGAGCTCGCTGCGGAGATTTGA
>xylefaOLS9
ATGGACATCACATTTACTATCTTTGCCCAATCCCTAGCCTTCGCAGCTTTGATTTGGATCGTGGCAACCAAGATTTGGCCGCCATTGATAAAGGTAATTGAGGAGCGGCAGCAAAAAATTGCAGAGGGTTTAGCTGCTGCTGACCTCGGCCAAAAGGAATTAGCTCAGGCCCAAGAAGAAATTAAAAAGACATTAAAAAATGCACGCGAAAAGGCCAACGAAATCATCGAACAAGCTCATGCGCGTGCTCATCAAATTATCGAAGCAGCAAAAGCTGAAGCAATCACTGAAACCAATCGGCAGCAAAATTTGGCACAGGTTGAAATAGAAGCAGCTGCAAAACGCGCCAGAGAGGAGTTACGTAAGCATGTATCTATACTCGCTGTTAACGGTGCTGAAAAGCTACTTAAACGTGAAATCGACGTTAACACACACAAAATGTTACTTGATGAGCTCGCTGCGGAGATTTGA
>xylefaOLS8
ATGGACATCACATTTACTATCTTTGCCCAATCCCTAGCCTTCGCAGCTTTGATTTGGATCGTGGCAACCAAGATTTGGCCGCCATTGATAAAGGTAATTGAGGAGCGGCAGCAAAAAATTGCAGAGGGTTTAGCTGCTGCTGACCTCGGCCAAAAGGAATTAGCTCAGGCCCAAGAAGAAATTAAAAAGACATTAAAAAATGCACGCGAAAAGGCCAACGAAATCATCGAACAAGCTCATGCGCGTGCTCATCAAATTATCGAAGCAGCAAAAGCTGAAGCAATCACTGAAACCAATCGGCAGCAAAATTTGGCACAGGTTGAAATAGAAGCAGCTGCAAAACGCGCCAGAGAGGAGTTACGTAAGCATGTATCTATACTCGCTGTTAACGGTGCTGAAAAGCTACTTAAACGTGAAATCGACGTTAACACACACAAAATGTTACTTGATGAGCTCGCTGCGGAGATTTGA
>xylefasFb7
ATGGACATCACATTTACTATCTTTGCCCAATCCCTAGCCTTCGCAGCTTTGATTTGGATCGTGGCAACCAAGATTTGGCCGCCATTGATAAAGGTAATTGAGGAGCGGCAGCAAAAAATTGCAGAGGGTTTAGCTGCTGCTGACCTCGGCCAAAAGGAATTAGCTCAGGCCCAAGAAGAAATTAAAAAGACATTAAAAAATGCACGCGAAAAGGCCAACGAAATCATCGAACAAGCTCATGCGCGTGCTCATCAAATTATCGAAGCAGCAAAAGCTGAAGCAATCACTGAAACCAATCGGCAGCAAAATTTGGCACAGGTTGAAATAGAAGCAGCTGCAAAACGCGCCAGAGAGGAGTTACGTAAGCATGTATCTATACTCGCTGTTAACGGTGCTGAAAAGCTACTTAAACGTGAAATCGACGTTAACACACACAAAATGTTACTTGATGAGCTCGCTGCGGAGATTTGA
>xylefaU24D
ATGGACATCACATTTACTATCTTTGCCCAATCCCTAGCCTTCGCAGCTTTGATTTGGATCGTGGCAACCAAGATTTGGCCGCCATTGATAAAGGTAATTGAGGAGCGGCAGCAAAAAATTGCAGAGGGTTTAGCTGCTGCTGACCTCGGCCAAAAGGAATTAGCTCAGGCCCAAGAAGAAATTAAAAAGACATTAAAAAATGCACGCGAAAAGGCCAACGAAATCATCGAACAAGCTCATGCGCGTGCTCATCAAATTATCGAAGCAGCAAAAGCTGAAGCAATCACTGAAACCAATCGGCAGCAAAATTTGGCACAGGTTGAAATAGAAGCAGCTGCAAAACGCGCCAGAGAGGAGTTACGTAAGCATGTATCTATACTCGCTGTTAACGGTGCTGAAAAGCTACTTAAACGTGAAATCGACGTTAACACACACAAAATGTTACTTGATGAGCTCGCTGCGGAGATTTGA
>long-mer4867_(reversed)
--------------------------------------------------------------------------------------------------------------------------------------------------CGGCCAAAAGGAATTAGCTCAGGCCCAAGAAGAAATTAAAAAG------------------------------------------------------------------------------------------------------------------------------------------------------------------------------------------------------------------------------------------------------------------------------------------
>long-mer4866_(reversed)
------------------------------------------------------------------------------------------------------------------------------------------------------------------------------------------------------------------------------------------------------------------------------------------------------------------------------------------------------------------------------------------------------------------------------------GACGTTAACACACACAAAATGTTACTTGATGAGCTCGCTGCGG--------
