# Supplementary material for: Identification of genetic relationships and subspecies signatures in Xylella fastidiosa
Source: BMC Genomics. 2019 Mar 25;20:239. doi: 10.1186/s12864-019-5565-9 (PMC6434890; doi:10.1186/s12864-019-5565-9)
Supplement: Supplementary file 8 — Analysis of (non-)synonymous SNPs in homologs to CDS harboring specific k-mers for selected enriched GOs. (ZIP 549 kb) [file 12864_2019_5565_MOESM8_ESM.zip › Additional-File8/Additional-File8B_Pauca/GO-0005886 0016021/NC_002488.1054/Clade III assembled to xylefa9a5c.fasta]

>xylefa9a5c
ATGTCCCTAGATGTCCTGACCAATTTCGCTCAAATCCAGAGCTTCACTGCTCTTGCCATTGGCATCATGATCGGTTTAGCGGCACTTGGGGCGGGTCTTGGCCTCGCCATCATGGCTGGCAAATTCCTAGAGTCGGCCGCACGTCAGCCAGAGTTGATCCCAGTGTTGCAAGTCCGCATGTTTATCACCGCTGGCCTGATCGACGCCGCATTTATTATTAGTGTCGCCGTTGGTCTGTTGCTTGCTTTTGCTAACCCACTCTCATCCACTCTTCTCGTAGCAGTTAGCAAGGCATTAGCTGGTTGA
>xylefa3579
ATGTCCCTAGATGTCCTGACCAATTTCGCTCAAATCCAGAGCTTCACTGCTCTTGCCATTGGCATCATGATCGGTTTAGCGGCACTTGGGGCGGGTCTTGGCCTCGCCATCATGGCTGGCAAATTCCTAGAGTCGGCCGCACGTCAGCCAGAGTTGATCCCACTGTTGCAAGTCCGCATGTTTATCAGCGCTGGTCTGATCGACGCCGCATTTATTATTAGTGTCGCCGTTGGTCTGTTGCTTGCTTTTGCTAACCCACTCTCATCCACTCTTCTCGTAGCAGTTAGCAAGGCATTAGCTGGTTGA
>xylefa4627
ATGTCCCTAGATGTCCTGACCAATTTCGCTCAAATCCAGAGCTTCACTGCTCTTGCCATTGGCATCATGATCGGTTTAGCGGCACTTGGGGCGGGTCTTGGCCTTGCCATCATGGCTGGCAAATTCCTAGAGTCGGCCGCACGTCAGCCAGAGTTGATCCCACTGTTGCAAGTCCGCATGTTTATCGCCGCTGGTCTGATTGACGCCGCATTTATTATTAGTGTCGCCGTTGGTCTGTTGCTTGCTTTTGCTAACCCACTCTCATCCACTCTTCTCGTAGCAGTTAGCAAGGCATTAGCTGGTTGA
>xylefa7969
ATGTCCCTAGATGTCCTGACCAATTTCGCTCAAATCCAGAGCTTCACTGCTCTTGCCATTGGCATCATGATCGGTTTAGCGGCACTTGGGGCGGGTCTTGGCCTCGCCATCATGGCTGGCAAATTCCTAGAGTCGGCCGCACGTCAGCCAGAGTTGATCCCACTGTTGCAAGTCCGCATGTTTATCAGCGCTGGTCTGATCGACGCCGCATTTATTATTAGTGTCGCCGTTGGTCTGTTGCTTGCTTTTGCTAACCCACTCTCATCCACTCTTCTCGTAGCAGTTAGCAAGGCATTAGCTGGTTGA
>xylefa7970
ATGTCCCTAGATGTCCTGACCAATTTCGCTCAAATCCAGAGCTTCACTGCTCTTGCCATTGGCATCATGATCGGTTTAGCGGCACTTGGGGCGGGTCTTGGCCTCGCCATCATGGCTGGCAAATTCCTAGAGTCGGCCGCACGTCAGCCAGAGTTGATCCCACTGTTGCAAGTCCGCATGTTTATCAGCGCTGGTCTGATCGACGCCGCATTTATTATTAGTGTCGCCGTTGGTCTGTTGCTTGCTTTTGCTAACCCACTCTCATCCACTCTTCTCGTAGCAGTTAGCAAGGCATTAGCTGGTTGA
>xylefa8071
ATGTCCCTAGATGTCCTGACCAATTTCGCTCAAATCCAGAGCTTCACTGCTCTTGCCATTGGCATCATGATCGGTTTAGCGGCACTTGGGGCGGGTCTTGGCCTTGCCATCATGGCTGGCAAATTCCTAGAGTCGGCCGCACGTCAGCCAGAGTTGATCCCACTGTTGCAAGTCCGCATGTTTATCGCCGCTGGTCTGATTGACGCCGCATTTATTATTAGTGTCGCCGTTGGTCTGTTGCTTGCTTTTGCTAACCCACTCTCATCCACTCTTCTCGTAGCAGTTAGCAAGGCATTAGCTGGTTGA
>xylefa4626
ATGTCCCTAGATGTCCTGACCAATTTCGCTCAAATCCAGAGCTTCACTGCTCTTGCCATTGGCATCATGATCGGTTTAGCGGCACTTGGGGCGGGTCTTGGCCTTGCCATCATGGCTGGCAAATTCCTAGAGTCGGCCGCACGTCAGCCAGAGTTGATCCCACTGTTGCAAGTCCGCATGTTTATCGCCGCTGGTCTGATTGACGCCGCATTTATTATTAGTGTCGCCGTTGGTCTGTTGCTTGCTTTTGCTAACCCACTCTCATCCACTCTTCTCGTAGCAGTTAGCAAGGCATTAGCTGGTTGA
>xylefaco33
ATGTCCCTAGATGTCCTGACCAATTTCGCTCAAATCCAGAGCTTCACTGCTCTTGCCATTGGCATCATGATCGGTTTAGCGGCACTTGGGGCGGGTCTTGGCCTTGCCATCATGGCTGGCAAATTCCTAGAGTCGGCCGCACGTCAGCCAGAGTTGATCCCACTGTTGCAAGTCCGCATGTTTATCGCCGCTGGTCTGATTGACGCCGCATTTATTATTAGTGTCGCCGTTGGTCTGTTGCTTGCTTTTGCTAACCCACTCTCATCCACTCTTCTCGTAGCAGTTAGCAAGGCATTAGCTGGTTGA
>xylefaD026
ATGTCCCTAGATGTCCTGACCAATTTCGCTCAAATCCAGAGCTTCACTGCTCTTGCCATTGGCATCATGATCGGTTTAGCGGCACTTGGGGCGGGTCTTGGCCTCGCCATCATGGCTGGCAAATTCCTAGAGTCGGCCGCACGTCAGCCAGAGTTGATCCCACTGTTGCAAGTCCGCATGTTTATCAGCGCTGGTCTGATCGACGCCGCATTTATTATTAGTGTCGCCGTTGGTCTGTTGCTTGCTTTTGCTAACCCACTCTCATCCACTCTTCTCGTAGCAGTTAGCAAGGCATTAGCTGGTTGA
>xylefaEB92
ATGTCCCTAGATGTCCTGACCAATTTCGCTCAAATCCAGAGCTTCACTGCTCTTGCCATTGGCATCATGATCGGTTTAGCGGCACTTGGGGCGGGTCTTGGCCTTGCCATCATGGCTGGCAAATTCCTAGAGTCGGCCGCACGTCAGCCAGAGTTGATCCCACTGTTGCAAGTCCGCATGTTTATCGCCGCTGGTCTGATTGACGCCGCATTTATTATTAGTGTCGCCGTTGGTCTGTTGCTTGCTTTTGCTAACCCACTCTCATCCACTCTTCTCGTAGCAGTTAGCAAGGCATTAGCTGGTTGA
>xylefaGB54
ATGTCCCTAGATGTCCTGACCAATTTCGCTCAAATCCAGAGCTTCACTGCTCTTGCCATTGGCATCATGATCGGTTTAGCGGCACTTGGGGCGGGTCTTGGCCTTGCCATCATGGCTGGCAAATTCCTAGAGTCGGCCGCACGTCAGCCAGAGTTGATCCCACTGTTGCAAGTCCGCATGTTTATCGCCGCTGGTCTGATTGACGCCGCATTTATTATTAGTGTCGCCGTTGGTCTGTTGCTTGCTTTTGCTAACCCACTCTCATCCACTCTTCTCGTAGCAGTTAGCAAGGCATTAGCTGGTTGA
>xylefaM23s
ATGTCCCTAGATGTCCTGACCAATTTCGCTCAAATCCAGAGCTTCACTGCTCTTGCCATTGGCATCATGATCGGTTTAGCGGCACTTGGGGCGGGTCTTGGCCTTGCCATCATGGCTGGCAAATTCCTAGAGTCGGCCGCACGTCAGCCAGAGTTGATCCCACTGTTGCAAGTCCGCATGTTTATCGCCGCTGGTCTGATTGACGCCGCATTTATTATTAGTGTCGCCGTTGGTCTGTTGCTTGCTTTTGCTAACCCACTCTCATCCACTCTTCTCGTAGCAGTTAGCAAGGCATTAGCTGGTTGA
>xylefaAnn1
ATGTCCCTAGATGTCCTGACCAATTTCGCTCAAATCCAGAGCTTCACTGCTCTTGCCATTGGCATCATGATCGGTTTAGCGGCACTTGGGGCGGGTCTTGGCCTTGCCATCATGGCTGGCAAATTCCTAGAGTCGGCCGCACGTCAGCCAGAGTTGATCCCACTGTTGCAAGTCCGCATGTTTATCACCGCTGGTCTGATCGACGCCGCATTTATTATTAGTGTCGCCGTTGGTCTGTTGCTTGCTTTTGCTAACCCACTCTCATCCACTCTTCTCGTAGCAGTTAGCAAGGCATTAGCTGGTTGA
>xylefastag
ATGTCCCTAGATGTCCTGACCAATTTCGCTCAAATCCAGAGCTTCACTGCTCTTGCCATTGGCATCATGATCGGTTTAGCGGCACTTGGGGCGGGTCTTGGCCTTGCCATCATGGCTGGCAAATTCCTAGAGTCGGCCGCACGTCAGCCAGAGTTGATCCCACTGTTGCAAGTCCGCATGTTTATCGCCGCTGGTCTGATTGACGCCGCATTTATTATTAGTGTCGCCGTTGGTCTGTTGCTTGCTTTTGCTAACCCACTCTCATCCACTCTTCTCGTAGCAGTTAGCAAGGCATTAGCTGGTTGA
>xylefaTem1
ATGTCCCTAGATGTCCTGACCAATTTCGCTCAAATCCAGAGCTTCACTGCTCTTGCCATTGGCATCATGATCGGTTTAGCGGCACTTGGGGCGGGTCTTGGCCTTGCCATCATGGCTGGCAAATTCCTAGAGTCGGCCGCACGTCAGCCAGAGTTGATCCCACTGTTGCAAGTCCGCATGTTTATCGCCGCTGGTCTGATTGACGCCGCATTTATTATTAGTGTCGCCGTTGGTCTGTTGCTTGCTTTTGCTAACCCACTCTCATCCACTCTTCTCGTAGCAGTTAGCAAGGCATTAGCTGGTTGA
>xylefa8082
ATGTCCCTAGATGTCCTGACCAATTTCGCTCAAATCCAGAGCTTCACTGCTCTTGCCATTGGCATCATGATCGGTTTAGCGGCACTTGGGGCGGGTCTTGGCCTCGCCATCATGGCTGGCAAATTCCTAGAGTCGGCCGCACGTCAGCCAGAGTTGATCCCACTGTTGCAAGTCCGCATGTTTATCAGCGCTGGTCTGATCGACGCCGCATTTATTATTAGTGTCGCCGTTGGTCTGTTGCTTGCTTTTGCTAACCCACTCTCATCCACTCTTCTCGTAGCAGTTAGCAAGGCATTAGCTGGTTGA
>xylefa8073
ATGTCCCTAGATGTCCTGACCAATTTCGCTCAAATCCAGAGCTTCACTGCTCTTGCCATTGGCATCATGATCGGTTTAGCGGCACTTGGGGCGGGTCTTGGCCTTGCCATCATGGCTGGCAAATTCCTAGAGTCGGCCGCACGTCAGCCAGAGTTGATCCCACTGTTGCAAGTCCGCATGTTTATCACCGCTGGTCTGATTGACGCCGCATTTATTATTAGTGTCGCCGTTGGTCTGTTGCTTGCTTTTGCTAACCCACTCTCATCCACTCTTCTCGTAGCAGTTAGCAAGGCATTAGCTGGTTGA
>xylefaMU34
ATGTCCCTAGATGTCCTGACCAATTTCGCTCAAATCCAGAGCTTCACTGCTCTTGCCATTGGCATCATGATCGGTTTAGCCGCACTTGGGGCGGGTCTTGGCCTTGCCATCATGGCTGGCAAATTCCTAGAGTCGGCCGCACGTCAGCCAGAGTTGATCCCACTGTTGCAAGTCCGCATGTTTATCACCGCTGGTCTGATTGACGCCGCATTTATTATTAGTGTCGCCGTTGGTCTGTTGCTTGCTTTTGCTAACCCACTCTCATCCACTCTTCTCGTAGCAGTTAGCAAGGCATTAGCTGGTTGA
>xylefaMuMD
ATGTCCCTAGATGTCCTGACCAATTTCGCTCAAATCCAGAGCTTCACTGCTCTTGCCATTGGCATCATGATCGGTTTAGCCGCACTTGGGGCGGGTCTTGGCCTTGCCATCATGGCTGGCAAATTCCTAGAGTCGGCCGCACGTCAGCCAGAGTTGATCCCACTGTTGCAAGTCCGCATGTTTATCACCGCTGGTCTGATTGACGCCGCATTTATTATTAGTGTCGCCGTTGGTCTGTTGCTTGCTTTTGCTAACCCACTCTCATCCACTCTTCTCGTAGCAGTTAGCAAGGCATTAGCTGGTTGA
>long-mer4869_(reversed)
---------------------------------------------------------------------------------------------------------------------------------------------CGTCAGCCAGAGTTGATCCCAGTGTTGCAAGTCCGCATGTTTATCACCGCTGGCCTGATCGACGCCGCATTTATT------------------------------------------------------------------------------------------
