# Supplementary material for: Identification of genetic relationships and subspecies signatures in Xylella fastidiosa
Source: BMC Genomics. 2019 Mar 25;20:239. doi: 10.1186/s12864-019-5565-9 (PMC6434890; doi:10.1186/s12864-019-5565-9)
Supplement: Supplementary file 8 — Analysis of (non-)synonymous SNPs in homologs to CDS harboring specific k-mers for selected enriched GOs. (ZIP 549 kb) [file 12864_2019_5565_MOESM8_ESM.zip › Additional-File8/Additional-File8B_Pauca/GO-0005886 0016021/NC_002488.1054/Xfp assembled to xylefa9a5c.fasta]

>xylefa9a5c
ATGTCCCTAGATGTCCTGACCAATTTCGCTCAAATCCAGAGCTTCACTGCTCTTGCCATTGGCATCATGATCGGTTTAGCGGCACTTGGGGCGGGTCTTGGCCTCGCCATCATGGCTGGCAAATTCCTAGAGTCGGCCGCACGTCAGCCAGAGTTGATCCCAGTGTTGCAAGTCCGCATGTTTATCACCGCTGGCCTGATCGACGCCGCATTTATTATTAGTGTCGCCGTTGGTCTGTTGCTTGCTTTTGCTAACCCACTCTCATCCACTCTTCTCGTAGCAGTTAGCAAGGCATTAGCTGGTTGA
>xylefa1199
ATGTCCCTAGATGTCCTGACCAATTTCGCTCAAATCCAGAGCTTCACTGCTCTTGCCATTGGCATCATGATCGGTTTAGCGGCACTTGGGGCGGGTCTTGGCCTCGCCATCATGGCTGGCAAATTCCTAGAGTCGGCCGCACGTCAGCCAGAGTTGATCCCAGTGTTGCAAGTCCGCATGTTTATCACCGCTGGCCTGATCGACGCCGCATTTATTATTAGTGTCGCCGTTGGTCTGTTGCTTGCTTTTGCTAACCCACTCTCATCCACTCTTCTCGTAGCAGTTAGCAAGGCATTAGCTGGTTGA
>xylefaco6c
ATGTCCCTAGATGTCCTGACCAATTTCGCTCAAATCCAGAGCTTCACTGCTCTTGCCATTGGCATCATGATCGGTTTAGCGGCACTTGGGGCGGGTCTTGGCCTCGCCATCATGGCTGGCAAATTCCTAGAGTCGGCCGCACGTCAGCCAGAGTTGATCCCAGTGTTGCAAGTCCGCATGTTTATCACCGCTGGCCTGATCGACGCCGCATTTATTATTAGTGTCGCCGTTGGTCTGTTGCTTGCTTTTGCTAACCCACTCTCATCCACTCTTCTCGTAGCAGTTAGCAAGGCATTAGCTGGTTGA
>xylefaco32
ATGTCCCTAGATGTCCTGACCAATTTCGCTCAAATCCAGAGCTTCACTGCTCTTGCCATTGGCATCATGATCGGTTTAGCGGCACTTGGGGCGGGTCTTGGCCTCGCCATCATGGCTGGCAAATTCCTAGAGTCGGCCGCACGTCAGCCAGAGTTGATCCCAGTGTTGCAAGTCCGCATGTTTATCACCGCTGGCCTGATCGACGCCGCATTTATTATTAGTGTCGCCGTTGGTCTGTTGCTTGCTTTTGCTAACCCACTCTCATCCACTCTTCTCGTAGCAGTTAGCAAGGCATTAGCTGGTTGA
>xylefa3124
ATGTCCCTAGATGTCCTGACCAATTTCGCTCAAATCCAGAGCTTCACTGCTCTTGCCATTGGCATCATGATCGGTTTAGCGGCACTTGGGGCGGGTCTTGGCCTCGCCATCATGGCTGGCAAATTCCTAGAGTCGGCCGCACGTCAGCCAGAGTTGATCCCAGTGTTGCAAGTCCGCATGTTTATCACCGCTGGCCTGATCGACGCCGCATTTATTATTAGTGTCGCCGTTGGTCTGTTGCTTGCTTTTGCTAACCCACTCTCATCCACTCTTCTCGTAGCAGTTAGCAAGGCATTAGCTGGTTGA
>xylefaCOF4
ATGTCCCTAGATGTCCTGACCAATTTCGCTCAAATCCAGAGCTTCACTGCTCTTGCCATTGGCATCATGATCGGTTTAGCGGCACTTGGGGCGGGTCTTGGCCTCGCCATCATGGCTGGCAAATTCCTAGAGTCGGCCGCACGTCAGCCAGAGTTGATCCCAGTGTTGCAAGTCCGCATGTTTATCACCGCTGGCCTGATCGACGCCGCATTTATTATTAGTGTCGCCGTTGGTCTGTTGCTTGCTTTTGCTAACCCACTCTCATCCACTCTTCTCGTAGCAGTTAGCAAGGCATTAGCTGGTTGA
>xylefaCOF7
ATGTCCCTAGATGTCCTGACCAATTTCGCTCAAATCCAGAGCTTCACTGCTCTTGCCATTGGCATCATGATCGGTTTAGCGGCACTTGGGGCGGGTCTTGGCCTCGCCATCATGGCTGGCAAATTCCTAGAGTCGGCCGCACGTCAGCCAGAGTTGATCCCAGTGTTGCAAGTCCGCATGTTTATCACCGCTGGCCTGATCGACGCCGCATTTATTATTAGTGTCGCCGTTGGTCTGTTGCTTGCTTTTGCTAACCCACTCTCATCCACTCTTCTCGTAGCAGTTAGCAAGGCATTAGCTGGTTGA
>xylefaCVC1
ATGTCCCTAGATGTCCTGACCAATTTCGCTCAAATCCAGAGCTTCACTGCTCTTGCCATTGGCATCATGATCGGTTTAGCGGCACTTGGGGCGGGTCTTGGCCTCGCCATCATGGCTGGCAAATTCCTAGAGTCGGCCGCACGTCAGCCAGAGTTGATCCCAGTGTTGCAAGTCCGCATGTTTATCACCGCTGGCCTGATCGACGCCGCATTTATTATTAGTGTCGCCGTTGGTCTGTTGCTTGCTTTTGCTAACCCACTCTCATCCACTCTTCTCGTAGCAGTTAGCAAGGCATTAGCTGGTTGA
>xylefaCVC6
ATGTCCCTAGATGTCCTGACCAATTTCGCTCAAATCCAGAGCTTCACTGCTCTTGCCATTGGCATCATGATCGGTTTAGCGGCACTTGGGGCGGGTCTTGGCCTCGCCATCATGGCTGGCAAATTCCTAGAGTCGGCCGCACGTCAGCCAGAGTTGATCCCAGTGTTGCAAGTCCGCATGTTTATCACCGCTGGCCTGATCGACGCCGCATTTATTATTAGTGTCGCCGTTGGTCTGTTGCTTGCTTTTGCTAACCCACTCTCATCCACTCTTCTCGTAGCAGTTAGCAAGGCATTAGCTGGTTGA
>xylefaHib4
ATGTCCCTAGATGTCCTGACCAATTTCGCTCAAATCCAGAGCTTCACTGCTCTTGCCATTGGCATCATGATCGGTTTAGCGGCACTTGGGGCGGGTCTTGGCCTCGCCATCATGGCTGGCAAATTCCTAGAGTCGGCCGCACGTCAGCCAGAGTTGATCCCAGTGTTGCAAGTCCGCATGTTTATCACCGCTGGCCTGATCGACGCCGCATTTATTATTAGTGTCGCCGTTGGTCTGTTGCTTGCTTTTGCTAACCCACTCTCATCCACTCTTCTCGTAGCAGTTAGCAAAGCATTAGCTGGTTGA
>xylefaJa12
ATGTCCCTAGATGTCCTGACCAATTTCGCTCAAATCCAGAGCTTCACTGCTCTTGCCATTGGCATCATGATCGGTTTAGCGGCACTTGGGGCGGGTCTTGGCCTCGCCATCATGGCTGGCAAATTCCTAGAGTCGGCCGCACGTCAGCCAGAGTTGATCCCAGTGTTGCAAGTCCGCATGTTTATCACCGCTGGCCTGATCGACGCCGCATTTATTATTAGTGTCGCCGTTGGTCTGTTGCTTGCTTTTGCTAACCCACTCTCATCCACTCTTCTCGTAGCAGTTAGCAAGGCATTAGCTGGTTGA
>xylefacodi
ATGTCCCTAGATGTCCTGACCAATTTCGCTCAAATCCAGAGCTTCACTGCTCTTGCCATTGGCATCATGATCGGTTTAGCGGCACTTGGGGCGGGTCTTGGCCTCGCCATCATGGCTGGCAAATTCCTAGAGTCGGCCGCACGTCAGCCAGAGTTGATCCCAGTGTTGCAAGTCCGCATGTTTATCACCGCTGGCCTGATCGACGCCGCATTTATTATTAGTGTCGCCGTTGGTCTGTTGCTTGCTTTTGCTAACCCACTCTCATCCACTCTTCTCGTAGCAGTTAGCAAGGCATTAGCTGGTTGA
>xylefaOLS8
ATGTCCCTAGATGTCCTGACCAATTTCGCTCAAATCCAGAGCTTCACTGCTCTTGCCATTGGCATCATGATCGGTTTAGCGGCACTTGGGGCGGGTCTTGGCCTCGCCATCATGGCTGGCAAATTCCTAGAGTCGGCCGCACGTCAGCCAGAGTTGATCCCAGTGTTGCAAGTCCGCATGTTTATCACCGCTGGCCTGATCGACGCCGCATTTATTATTAGTGTCGCCGTTGGTCTGTTGCTTGCTTTTGCTAACCCACTCTCATCCACTCTTCTCGTAGCAGTTAGCAAGGCATTAGCTGGTTGA
>xylefaPr8x
ATGTCCCTAGATGTCCTGACCAATTTCGCTCAAATCCAGAGCTTCACTGCTCTTGCCATTGGCATCATGATCGGTTTAGCGGCACTTGGGGCGGGTCTTGGCCTCGCCATCATGGCTGGCAAATTCCTAGAGTCGGCCGCACGTCAGCCAGAGTTGATCCCAGTGTTGCAAGTCCGCATGTTTATCACCGCTGGCCTGATCGACGCCGCATTTATTATTAGTGTCGCCGTTGGTCTGTTGCTTGCTTTTGCTAACCCACTCTCATCCACTCTTCTCGTAGCAGTTAGCAAGGCATTAGCTGGTTGA
>xylefasFb7
ATGTCCCTAGATGTCCTGACCAATTTCGCTCAAATCCAGAGCTTCACTGCTCTTGCCATTGGCATCATGATCGGTTTAGCGGCACTTGGGGCGGGTCTTGGCCTCGCCATCATGGCTGGCAAATTCCTAGAGTCGGCCGCACGTCAGCCAGAGTTGATCCCAGTGTTGCAAGTCCGCATGTTTATCACCGCTGGCCTGATCGACGCCGCATTTATTATTAGTGTCGCCGTTGGTCTGTTGCTTGCTTTTGCTAACCCACTCTCATCCACTCTTCTCGTAGCAGTTAGCAAGGCATTAGCTGGTTGA
>xylefaU24D
ATGTCCCTAGATGTCCTGACCAATTTCGCTCAAATCCAGAGCTTCACTGCTCTTGCCATTGGCATCATGATCGGTTTAGCGGCACTTGGGGCGGGTCTTGGCCTCGCCATCATGGCTGGCAAATTCCTAGAGTCGGCCGCACGTCAGCCAGAGTTGATCCCAGTGTTGCAAGTCCGCATGTTTATCACCGCTGGCCTGATCGACGCCGCATTTATTATTAGTGTCGCCGTTGGTCTGTTGCTTGCTTTTGCTAACCCACTCTCATCCACTCTTCTCGTAGCAGTTAGCAAGGCATTAGCTGGTTGA
>xylefa8072
ATGTCCCTAGATGTCCTGACCAATTTCGCTCAAATCCAGAGCTTCACTGCTCTTGCCATTGGCATCATGATCGGTTTAGCGGCACTTGGGGCGGGTCTTGGCCTCGCCATCATGGCTGGCAAATTCCTAGAGTCGGCCGCACGTCAGCCAGAGTTGATCCCAGTGTTGCAAGTCCGCATGTTTATCACCGCTGGCCTGATCGACGCCGCATTTATTATTAGTGTCGCCGTTGGTCTGTTGCTTGCTTTTGCTAACCCACTCTCATCCACTCTTCTCGTAGCAGTTAGCAAGGCATTAGCTGGTTGA
>xylefaOLS9
ATGTCCCTAGATGTCCTGACCAATTTCGCTCAAATCCAGAGCTTCACTGCTCTTGCCATTGGCATCATGATCGGTTTAGCGGCACTTGGGGCGGGTCTTGGCCTCGCCATCATGGCTGGCAAATTCCTAGAGTCGGCCGCACGTCAGCCAGAGTTGATCCCAGTGTTGCAAGTCCGCATGTTTATCACCGCTGGCCTGATCGACGCCGCATTTATTATTAGTGTCGCCGTTGGTCTGTTGCTTGCTTTTGCTAACCCACTCTCATCCACTCTTCTCGTAGCAGTTAGCAAGGCATTAGCTGGTTGA
>long-mer4869_(reversed)
---------------------------------------------------------------------------------------------------------------------------------------------CGTCAGCCAGAGTTGATCCCAGTGTTGCAAGTCCGCATGTTTATCACCGCTGGCCTGATCGACGCCGCATTTATT------------------------------------------------------------------------------------------
