# Supplementary material for: Identification of genetic relationships and subspecies signatures in Xylella fastidiosa
Source: BMC Genomics. 2019 Mar 25;20:239. doi: 10.1186/s12864-019-5565-9 (PMC6434890; doi:10.1186/s12864-019-5565-9)
Supplement: Supplementary file 8 — Analysis of (non-)synonymous SNPs in homologs to CDS harboring specific k-mers for selected enriched GOs. (ZIP 549 kb) [file 12864_2019_5565_MOESM8_ESM.zip › Additional-File8/Additional-File8B_Pauca/GO-0005886 0016021/NC_002488.1055/Xfm assembled to xylefa9a5c.fasta]

>xylefa9a5c
ATGGCAGGCGAGGAAGCAACTCCCACCTCATACATTCAACACCACCTGCACAATCTGACTTTTCAAATGCAGGACGGCAGCAAATTTTGGGTACTGCATCTTGACACGCTGATAATGGCTGTCTTGATGGGGTTGGTAATGGTATTAGCATTTTGGAGCGGCACATGCAAGGCCACTTCAGGGATACCTGGGAAATGGCAAGCATTCGTCGAGGTTTGCTTGGAATTTGTCGACCGCCAAGTCAAAGATACCTACCATGGTCCGAGTAAGTTGGTCACACCAATCGCAATAACTCTGTTCTTTTGGATATTTTTGATGAACCTCATCAAGATGATCCCTGCTGACTTCATCGCTATCCCATTTAGCTGGGCAGGTGTACATGCTTGGAAACCAGTTCCAACGGCTGACGTCAATGCCACGCTTGGGATGTCAATCAGTGTCTTTTTCTTGATGCTCTTCTTCTCATTTCGTGCAAAGGGCATAAGCGGCTTCATCAAAGAATTTCTTACAACACCTTTCGGTAAATGGATGATGCCGTTCAACCTTGTCCTCAACATTGTAGAATGGCTAAGTAAACCGATTTCACTAGCGATGCGGCTCTTCGGAAACATGTTTGGTGGCGAGATCGTTTTCTTATTGATCTGGGTACTTGGTGGTGCAGGCATTTCGGGCATGCTTGCCAGCAGCACGTTTGGCCTAGCCTGGATGCTGTTTCACTTACTTGTGATTCCACTCCAAGCATTTATTTTCATGATGCTCTCGATCGTATACCTGAGCCTTTCAGAAGACTCTCATTGA---
>xylefa3571
ATGGCAGGCGAGGAAGCAACTCCCACCTCATACATTCAACACCACCTGCACAATCTGACTTTTCAAATGCAGGACGGCAGCAAATTTTGGGTACTGCATCTTGACACGCTGATAATGGCTGTCTTGATGGGGTTGGTAATGGTATTGGTATTTTGGAGCGGTACATGCAAGGCCACTTCAGGGATACCTGGGAAATGGCAAGCATTCGTCGAGGTTTGCTTGGAATTTGTCGACCGCCAAGTCAAAGATACCTACCACGGTCCGAGTAAGTTGGTCACACCAATCGCAATAACTCTGTTCTTTTGGATATTTTTGATGAACCTCATCAAGGTGATCCCTGCTGACTTCATCGCTATCCCATTTAGCTGGGCAGGTGTACATGCTTGGAAACCAGTTCCAACGGCTGACGTCAATGCCACGCTTGGGATGTCAATCAGTGTCTTTTTCTTGATGCTCTTCTTCTCATTTCGTGCAAAGGGTATAAGCGGCTTCCTCAAAGAATTTCTTACAACACCTTTCGGTAAATGGATGATGCCGTTCAACCTTGTCCTCAACATTGTAGAATGGCTAAGTAAACCGATTTCACTAGCGATGCGGCTCTTCGGAAACATGTTTGGTGGCGAGATCGTTTTCTTATTGATTTGGGTACTTGGTGGTGCAGGCATTTCGGGCATGCTTGCCAGCAGCACGTTTGGCCTAGCCTGGATGCTGTTTCACTTACTGGTGATTCCACTCCAAGCATTTATTTTCATGATGCTCTCGATCGTATACCTGAGCCTGTCAGAAGACTCTCATTGA---
>xylefa8416
ATGGCAGGCGAGGAAGCAACTCCCACCTCATACATTCAACACCACCTGCACAATCTGACTTTTCAAATGCAGGACGGCAGCAAATTTTGGGTACTGCATCTTGACACGCTGATAATGGCTGTCTTGATGGGGTTGGTAATGGTATTGGTATTTTGGAGCGGTACATGCAAGGCCACTTCAGGGATACCTGGGAAATGGCAAGCATTCGTCGAGGTTTGCTTGGAATTTGTCGACCGCCAAGTCAAAGATACCTACCACGGTCCGAGTAAGTTGGTCACACCAATCGCAATAACTCTGTTCTTTTGGATATTTTTGATGAACCTCATCAAGGTGATCCCTGCTGACTTCATCGCTATCCCATTTAGCTGGGCAGGTGTACATGCTTGGAAACCAGTTCCAACGGCTGACGTCAATGCCACGCTTGGGATGTCAATCAGTGTCTTTTTCTTGATGCTCTTCTTCTCATTTCGTGCAAAGGGTATAAGCGGCTTCCTCAAAGAATTTCTTACAACACCTTTCGGTAAATGGATGATGCCGTTCAACCTTGTCCTCAACATTGTAGAATGGCTAAGTAAACCGATTTCACTAGCGATGCGGCTCTTCGGAAACATGTTTGGTGGCGAGATCGTTTTCTTATTGATTTGGGTACTTGGTGGTGCAGGCATTTCGGGCATGCTTGCCAGCAGCACGTTTGGCCTAGCCTGGATGCTGTTTCACTTACTGGTGATTCCACTCCAAGCATTTATTTTCATGATGCTCTCGATCGTATACCTGAGCCTGTCAGAAGACTCTCATTGA---
>xylefa8418
ATGGCAGGCGAGGAAGCAACTCCCACCTCATACATTCAACACCACCTGCACAATCTGACTTTTCAAATGCAGGACGGCAGCAAATTTTGGGTACTGCATCTTGACACGCTGATAATGGCTGTCTTGATGGGGTTGGTAATGGTATTGGTATTTTGGAGCGGTACATGCAAGGCCACTTCAGGGATACCTGGGAAATGGCAAGCATTCGTCGAGGTTTGCTTGGAATTTGTCGACCGCCAAGTCAAAGATACCTACCACGGTCCGAGTAAGTTGGTCACACCAATCGCAATAACTCTGTTCTTTTGGATATTTTTGATGAACCTCATCAAGGTGATCCCTGCTGACTTCATCGCTATCCCATTTAGCTGGGCAGGTGTACATGCTTGGAAACCAGTTCCAACGGCTGACGTCAATGCCACGCTTGGGATGTCAATCAGTGTCTTTTTCTTGATGCTCTTCTTCTCATTTCGTGCAAAGGGTATAAGCGGCTTCCTCAAAGAATTTCTTACAACACCTTTCGGTAAATGGATGATGCCGTTCAACCTTGTCCTCAACATTGTAGAATGGCTAAGTAAACCGATTTCACTAGCGATGCGGCTCTTCGGAAACATGTTTGGTGGCGAGATCGTTTTCTTATTGATTTGGGTACTTGGTGGTGCAGGCATTTCGGGCATGCTTGCCAGCAGCACGTTTGGCCTAGCCTGGATGCTGTTTCACTTACTGGTGATTCCACTCCAAGCATTTATTTTCATGATGCTCTCGATCGTATACCTGAGCCTGTCAGAAGACTCTCATTGA---
>xylefa8417
ATGGCAGGCGAGGAAGCAACTCCCACCTCATACATTCAACACCACCTGCACAATCTGACTTTTCAAATGCAGGACGGCAGCAAATTTTGGGTACTGCATCTTGACACGCTGATAATGGCTGTCTTGATGGGGTTGGTAATGGTATTGGTATTTTGGAGCGGTACATGCAAGGCCACTTCAGGGATACCTGGGAAATGGCAAGCATTCGTCGAGGTTTGCTTGGAATTTGTCGACCGCCAAGTCAAAGATACCTACCACGGTCCGAGTAAGTTGGTCACACCAATCGCAATAACTCTGTTCTTTTGGATATTTTTGATGAACCTCATCAAGGTGATCCCTGCTGACTTCATCGCTATCCCATTTAGCTGGGCAGGTGTACATGCTTGGAAACCAGTTCCAACGGCTGACGTCAATGCCACGCTTGGGATGTCAATCAGTGTCTTTTTCTTGATGCTCTTCTTCTCATTTCGTGCAAAGGGTATAAGCGGCTTCCTCAAAGAATTTCTTACAACACCTTTCGGTAAATGGATGATGCCGTTCAACCTTGTCCTCAACATTGTAGAATGGCTAAGTAAACCGATTTCACTAGCGATGCGGCTCTTCGGAAACATGTTTGGTGGCGAGATCGTTTTCTTATTGATTTGGGTACTTGGTGGTGCAGGCATTTCGGGCATGCTTGCCAGCAGCACGTTTGGCCTAGCCTGGATGCTGTTTCACTTACTGGTGATTCCACTCCAAGCATTTATTTTCATGATGCTCTCGATCGTATACCTGAGCCTGTCAGAAGACTCTCATTGA---
>xylefaBB01
ATGGCAGGCGAGGAAGCAACTCCCACCTCATACATTCAACACCACCTGCACAATCTGACTTTTCAAATGCAGGACGGCAGCAAATTTTGGGTACTGCATCTTGACACGCTGATAATGGCTGTCTTGATGGGGTTGGTAATGGTATTGGTATTTTGGAGCGGTACATGCAAGGCCACTTCAGGGATACCTGGGAAATGGCAAGCATTCGTCGAGGTTTGCTTGGAATTTGTCGACCGCCAAGTCAAAGATACCTACCACGGTCCGAGTAAGTTGGTCACACCAATCGCAATAACTCTGTTCTTTTGGATATTTTTGATGAACCTCATCAAGGTGATCCCTGCTGACTTCATCGCTATCCCATTTAGCTGGGCAGGTGTACATGCTTGGAAACCAGTTCCAACGGCTGACGTCAATGCCACGCTTGGGATGTCAATCAGTGTCTTTTTCTTGATGCTCTTCTTCTCATTTCGTGCAAAGGGTATAAGCGGCTTCCTCAAAGAATTTCTTACAACACCTTTCGGTAAATGGATGATGCCGTTCAACCTTGTCCTCAACATTGTAGAATGGCTAAGTAAACCGATTTCACTAGCGATGCGGCTCTTCGGAAACATGTTTGGTGGCGAGATCGTTTTCTTATTGATTTGGGTACTTGGTGGTGCAGGCATTTCGGGCATGCTTGCCAGCAGCACGTTTGGCCTAGCCTGGATGCTGTTTCACTTACTGGTGATTCCACTCCAAGCATTTATTTTCATGATGCTCTCGATCGTATACCTGAGCCTGTCAGAAGACTCTCATTGA---
>xylefa4311
ATGGCAGGCGAGGAAGCAACTCCCACCTCATACATTCAACACCACCTGCACAATCTGACTTTTCAAATGCAGGACGGCAGCAAATTTTGGGTACTGCATCTTGACACGCTGATAATGGCTGTCTTGATGGGGTTGGTAATGATATTGGTATTTTGGAGCGGTACATGCAAGGCCACTTCAGGGATACCTGGGAAATGGCAAGCATTCGTCGAGGTTTGCTTGGAATTTGTCGACCGCCAAGTCAAAGATACCTACCACGGTCCGAGTAAGTTGGTCACACCAATCGCAATAACTCTGTTCTTTTGGATATTTTTGATGAACCTCATCAAGGTGATCCCTGCTGACTTCATCGCTATCCCATTTAGCTGGGCAGGTGTACATGCTTGGAAACCAGTTCCAACGGCTGACGTCAATGCCACGCTTGGGATGTCAATCAGTGTCTTTTTCTTGATGCTCTTCTTCTCATTTCGTGCAAAGGGTATAAGCGGCTTCCTCAAAGAATTTCTTACAACACCTTTCGGTAAATGGATGATGCCGTTCAACCTTGTCCTCAACATTGTAGAATGGCTAAGTAAACCGATTTCACTAGCGATGCGGCTCTTCGGAAACATGTTTGGTGGCGAGATCGTTTTCTTATTGATTTGGGTACTTGGTGGTGCAGGCATTTCGGGCATGCTTGCCAGCAGCACGTTTGGCCTAGCCTGGATGCTGTTTCACTTACTGGTGATTCCACTCCAAGCATTTATTTTCATGATGCTCTCGATCGTATACCTGAGCCTGTCAGAAGACTCTCATTGA---
>xylefadixn
ATGGCAGGCGAGGAAGCAACTCCCACCTCATACATTCAACACCACCTGCACAATCTGACTTTTCAAATGCAGGACGGCAGCAAATTTTGGGTACTGCATCTTGACACGCTGATAATGGCTGTCTTGATGGGGTTGGTAATGGTATTGGTATTTTGGAGCGGTACATGCAAGGCCACTTCAGGGATACCTGGGAAATGGCAAGCATTCGTCGAGGTTTGCTTGGAATTTGTCGACCGCCAAGTCAAAGATACCTACCACGGTCCGAGTAAGTTGGTCACACCAATCGCAATAACTCTGTTCTTTTGGATATTTTTGATGAACCTCATCAAGGTGATCCCTGCTGACTTCATCGCTATCCCATTTAGCTGGGCAGGTGTACATGCTTGGAAACCAGTTCCAACGGCTGACGTCAATGCCACGCTTGGGATGTCAATCAGTGTCTTTTTCTTGATGCTCTTCTTCTCATTTCGTGCAAAGGGTATAAGCGGCTTCCTCAAAGAATTTCTTACAACACCTTTCGGTAAATGGATGATGCCGTTCAACCTTGTCCTCAACATTGTAGAATGGCTAAGTAAACCGATTTCACTAGCGATGCGGCTCTTCGGAAACATGTTTGGTGGCGAGATCGTTTTCTTATTGATTTGGGTACTTGGTGGTGCAGGCATTTCGGGCATGCTTGCCAGCAGCACGTTTGGCCTAGCCTGGATGCTGTTTCACTTACTGGTGATTCCACTCCAAGCATTTATTTTCATGATGCTCTCGATCGTATACCTGAGCCTGTCAGAAGACTCTCATTGA---
>xylefagrif
ATGGCAGGCGAGGAAGCAACTCCCACCTCATACATTCAACACCACCTGCACAATCTGACTTTTCAAATGCAGGACGGCAGCAAATTTTGGGTACTGCATCTTGACACGCTGATAATGGCTGTCTTGATGGGGTTGGTAATGGTATTGGTATTTTGGAGCGGTACATGCAAGGCCACTTCAGGGATACCTGGGAAATGGCAAGCATTCGTCGAGGTTTGCTTGGAATTTGTCGACCGCCAAGTCAAAGATACCTACCACGGTCCGAGTAAGTTGGTCACACCAATCGCAATAACTCTGTTCTTTTGGATATTTTTGATGAACCTCATCAAGGTGATCCCTGCTGACTTCATCGCTATCCCATTTAGCTGGGCAGGTGTACATGCTTGGAAACCAGTTCCAACGGCTGACGTCAATGCCACGCTTGGGATGTCAATCAGTGTCTTTTTCTTGATGCTCTTCTTCTCATTTCGTGCAAAGGGTATAAGCGGCTTCCTCAAAGAATTTCTTACAACACCTTTCGGTAAATGGATGATGCCGTTCAACCTTGTCCTCAACATTGTAGAATGGCTAAGTAAACCGATTTCACTAGCGATGCGGCTCTTCGGAAACATGTTTGGTGGCGAGATCGTTTTCTTATTGATTTGGGTACTTGGTGGTGCAGGCATTTCGGGCATGCTTGCCAGCAGCACGTTTGGCCTAGCCTGGATGCTGTTTCACTTACTGGTGATTCCACTCCAAGCATTTATTTTCATGATGCTCTCGATCGTATACCTGAGCCTGTCAGAAGACTCTCATTGA---
>xylefaSyVa
ATGGCAGGCGAGGAAGCAACTCCCACCTCATACATTCAACACCACCTGCACAATCTGACTTTTCAAATGCAGGACGGCAGCAAATTTTGGGTACTGCATCTTGACACGCTGATAATGGCTGTCTTGATGGGGTTGGTAATGGTATTGGTATTTTGGAGCGGTACATGCAAGGCCACTTCAGGGATACCTGGGAAATGGCAAGCATTCGTCGAGGTTTGCTTGGAATTTGTCGACCGCCAAGTCAAAGATACCTACCACGGTCCGAGTAAGTTGGTCACACCAATCGCAATAACTCTGTTCTTTTGGATATTTTTGATGAACCTCATCAAGGTGATCCCTGCTGACTTCATCGCTATCCCATTTAGCTGGGCAGGTGTACATGCTTGGAAACCAGTTCCAACGGCTGACGTCAATGCCACGCTTGGGATGTCAATCAGTGTCTTTTTCTTGATGCTCTTCTTCTCATTTCGTGCAAAGGGTATAAGCGGCTTCCTCAAAGAATTTCTTACAACACCTTTCGGTAAATGGATGATGCCGTTCAACCTTGTCCTCAACATTGTAGAATGGCTAAGTAAACCGATTTCACTAGCGATGCGGCTCTTCGGAAACATGTTTGGTGGCGAGATCGTTTTCTTATTGATTTGGGTACTTGGTGGTGCAGGCATTTCGGGCATGCTTGCCAGCAGCACGTTTGGCCTAGCCTGGATGCTGTTTCACTTACTGGTGATTCCACTCCAAGCATTTATTTTCATGATGCTCTCGATCGTATACCTGAGCCTGTCAGAAGACTCTCATTGA---
>xylefaM12s
ATGGCAGGCGAGGAAGCAACTCCCACCTCATACATTCAACACCACCTGCACAATCTGACTTTTCAAATGCAGGACGGCAGCAAATTTTGGGTACTGCATCTTGACACGCTGATAATGGCTGTCTTGATGGGGTTGGTAATGGTATTGGTATTTTGGAGCGGTACATGCAAGGCCACTTCAGGGATACCTGGGAAATGGCAAGCATTCGTCGAGGTTTGCTTGGAATTTGTCGACCGCCAAGTCAAAGATACCTACCACGGTCCGAGTAAGTTGGTCACACCAATCGCAATAACTCTGTTCTTTTGGATATTTTTGATGAACCTCATCAAGGTGATCCCTGCTGACTTCATCGCTATCCCATTTAGCTGGGCAGGTGTACATGCTTGGAAACCAGTTCCAACGGCTGACGTCAATGCCACGCTTGGGATGTCAATCAGTGTCTTTTTCTTGATGCTCTTCTTCTCATTTCGTGCAAAGGGTATAAGCGGCTTCCTCAAAGAATTTCTTACAACACCTTTCGGTAAATGGATGATGCCGTTCAACCTTGTCCTCAACATTGTAGAATGGCTAAGTAAACCGATTTCACTAGCGATGCGGCTCTTCGGAAACATGTTTGGTGGCGAGATCGTTTTCTTATTGATTTGGGTACTTGGTGGTGCAGGCATTTCGGGCATGCTTGCCAGCAGCACGTTTGGCCTAGCCTGGATGCTGTTTCACTTACTGGTGATTCCACTCCAAGCATTTATTTTCATGATGCTCTCGATCGTATACCTGAGCCTGTCAGAAGACTCTCATTGA---
>long-mer4876_(reversed)
-----------------------------------------------------------------------------------------------------------------------------GATGGGGTTGGTAATGGTATTAGCATTTTGGAGCGGCACATGC---------------------------------------------------------------------------------------------------------------------------------------------------------------------------------------------------------------------------------------------------------------------------------------------------------------------------------------------------------------------------------------------------------------------------------------------------------------------------------------------------------------------------------------------------------------------------------------------------------------------------------------------------------
>long-mer4875_(reversed)
--------------------------------------------------------------------------------------------------------------------------------------------------------------------------------------------------------------------------------------------CCAAGTCAAAGATACCTACCATGGTCCGAGTAAGTTGGTCACA------------------------------------------------------------------------------------------------------------------------------------------------------------------------------------------------------------------------------------------------------------------------------------------------------------------------------------------------------------------------------------------------------------------------------------------------------------------------------------------------------------------------------------------
>long-mer4874_(reversed)
---------------------------------------------------------------------------------------------------------------------------------------------------------------------------------------------------------------------------------------------------------------------------------------------------------------------TTTTTGATGAACCTCATCAAGATGATCCCTGCTGACTTCATCG-----------------------------------------------------------------------------------------------------------------------------------------------------------------------------------------------------------------------------------------------------------------------------------------------------------------------------------------------------------------------------------------------------------------------------------------------------------------
>long-mer4873_(reversed)
------------------------------------------------------------------------------------------------------------------------------------------------------------------------------------------------------------------------------------------------------------------------------------------------------------------------------------------------------------------------------------------------------------------------------------------------------------------------------------------AAGGGCATAAGCGGCTTCATCAAAGAA------------------------------------------------------------------------------------------------------------------------------------------------------------------------------------------------------------------------------------------------------------------------------------------------------------
>long-mer4872_(reversed)
--------------------------------------------------------------------------------------------------------------------------------------------------------------------------------------------------------------------------------------------------------------------------------------------------------------------------------------------------------------------------------------------------------------------------------------------------------------------------------------------------------------------------------------------------------------------------------------------------------------------------------------------CGAGATCGTTTTCTTATTGATCTGGGTACTTGGTGGTGCAGGC------------------------------------------------------------------------------------------------------------------------------------------
>long-mer4871_(reversed)
-----------------------------------------------------------------------------------------------------------------------------------------------------------------------------------------------------------------------------------------------------------------------------------------------------------------------------------------------------------------------------------------------------------------------------------------------------------------------------------------------------------------------------------------------------------------------------------------------------------------------------------------------------------------------------------------------------------------------------CTGGATGCTGTTTCACTTACTTGTGATTCCACTCCAAGCATTT---------------------------------------------------------
>long-mer4870_(reversed)
--------------------------------------------------------------------------------------------------------------------------------------------------------------------------------------------------------------------------------------------------------------------------------------------------------------------------------------------------------------------------------------------------------------------------------------------------------------------------------------------------------------------------------------------------------------------------------------------------------------------------------------------------------------------------------------------------------------------------------------------------------------------------------------CTCGATCGTATACCTGAGCCTTTCAGAAGACTCTCATTGAGTT
