# Supplementary material for: Identification of genetic relationships and subspecies signatures in Xylella fastidiosa
Source: BMC Genomics. 2019 Mar 25;20:239. doi: 10.1186/s12864-019-5565-9 (PMC6434890; doi:10.1186/s12864-019-5565-9)
Supplement: Supplementary file 8 — Analysis of (non-)synonymous SNPs in homologs to CDS harboring specific k-mers for selected enriched GOs. (ZIP 549 kb) [file 12864_2019_5565_MOESM8_ESM.zip › Additional-File8/Additional-File8B_Pauca/GO-0005886 0016021/NC_002488.1078/Clade III assembled to xylefa9a5c.fasta]

>xylefa9a5c
------------------------------------------------------ATGTCTCAACCTGGTCTTGGAAATCTTGGTAATCGCTTCGGTAAGTCGATCGAGCTTCGTCATCGGTTGCTTTTTCTTTTTGGCGCTTTAATCGTTTATAGGGTTGGCTGTTACGTTCCGGTTCCTGGTGTAAATCCTGAGGCCATGCTCGCTCTGATGCAGAAGCAAGGTGGTGGTATCGTGGACATGTTTAACATGTTTTCCGGTGGTGCTCTCCATCGCTTTAGCATTTTTGCATTAAATGTGATGCCTTACATTTCTGCTTCTATTGTTGTCCAGTTGGCTACTCATATTTTCCCTTCCCTGAAAGCAATGCAAAAAGAGGGTGAGTCAGGGCGGCGCAAGATAACACAGTATTCGCGCATTGGTGCTGTTATTCTAGCTGTAATTCAGGGTGGTAGTATCGCATTAGCATTGCAAAATCAAACAGCTCCTGGCGGCGCTGCTGTGGTATATGCTCCTGGAGCTGCTTTTGTAATGACTGCTATTGTTGCTTTGACTGCAGGAACTGTTTTTCTGATGTGGGTTGGTGAGCAGGTTACGGAGCGAGGTATTGGCAATGGTGTGTCGATGATTATTTTTGCAGGTATCGTTGCTGGCTTGCCTGGATCTGTGTTGCAAATAATTGATGCTTTCCGTAGCGATGCATTGAGTTTGATCTCCTTATTGATAATTGTTTTTATTGTTCTATCATTCACTTTTTTCGTTGTGTTTGTTGAGCGTGGCTTGCGTAGGATTACTGTGAACTATGCTCGGCGTGTTGAGGGCCGTAATTCTTATATGAATAAGAGTTCTTTTTTGCCTCTCAAGCTTAATATGGCAGGTGTTATTCCTCCTATTTTCGCCTCTAGTATTTTAGCCTTTCCTGTTACCTTATCAATGTGGTCTGGGCAAGCTTCTTCTAATACTGTTTTTGGTGCTTGGTTACAGCGCGTTTCTAGTGCTTTAGGTCCGGGTGAGCCTTTGCATATGATTCTTTTTGCTGTTCTGATAATAGGCTTTGCTTTTTTTTATACAGCTCTTGTGTTTAGTTCGCAGGAAACTGCTGATATTCTTAAAAAGTCTGGTGCATTGATTCCTGGAATCAGACCTGGTAAGGCTACTTCCGATTACGTTGATGGGGTTTTGACTCGTTTGACTGCGGTAGGATCTTTGTACTTAGTTATTGTATGTTTGTTGCCAGAATTCATGCAGTCCAGGATGGGCGCTTCCTTTCATTTCGGTGGTACTTCTTTGTTGATTGCTGTTGTCGTTGTTATGGATTTTATTTCTCAAATACAAGTTCATCAAGCTTCTAACCAATATGATGGTGTGGGTTTTTTGAAGAAAGCTAATTTGAAAGGTGTTTCAAAAAGACGTCGTTTTGTGAATTAA---------------------------------------
>long-mer4980
GCTAGGGCTATGATCGAAACTACTGGTGGTAGCTTCCAGGAGTAACATATAAAAATGTCTCAACCTGGTCTTGGAAATCTTGGTAATCGCTTCGGTAAGTCGATCGAGCTTCGTCATCGGTTGCTTTTTCTTTTTGGCGCTTTAATCGTTTATAGGGTTGGCTGTTAC---------------------------------------------------------------------------------------------------------------------------------------------------------------------------------------------------------------------------------------------------------------------------------------------------------------------------------------------------------------------------------------------------------------------------------------------------------------------------------------------------------------------------------------------------------------------------------------------------------------------------------------------------------------------------------------------------------------------------------------------------------------------------------------------------------------------------------------------------------------------------------------------------------------------------------------------------------------------------------------------------------------------------------------------------------------------------------------------------------------------------------------------------------------------------------------------------------------------------------------------------------------------------------------------------------------------------------------------------
>xylefa4627
------------------------------------------------------ATGTCTCAACCTGGTCTGGGAAATTTTGGTAATCGCTTCGCTAAGTCGATCGAGCTTCGTAATCGGTTGCTTTTTCTTTTCGGCGCTTTAATTGTTTATAGGGTTGGCTGTTACGTTCCGGTTCCTGGCGTAAATCCTGAGGCCATGCTCGCTCTGATGCAGAAGCAAGGTGGTGGTATCGTGGACATGTTTAACATGTTTTCCGGTGGTGCTCTCCATCGCTTTAGCATTTTTGCATTAAATGTGATGCCTTACATTTCTGCTTCTATTGTTGTCCAGTTGGCTACTCATATTTTCCCTTCCCTGAAAGCAATGCAAAAAGAGGGTGAGTCAGGGCGGCGCAAGATAACACAGTATTCGCGCATTGGTGCTGTTATTCTAGCTGTAATTCAGGGTGGTAGTATCGCATTAGCATTGCAAAATCAAACAGCTCCTGGCGGCGCTGCTGTGGTATATGCTCCTGGAGCTGCTTTTGTAATGACTGCTATTGTTGCTTTGACTGCAGGAACTGTTTTTCTGATGTGGGTTGGTGAGCAGGTTACGGAGCGAGGTATTGGCAATGGTGTGTCGATGATTATTTTTGCAGGTATCGTTGCTGGCTTGCCTGGGTCTGTGTTGCAAACAATTGATGCTTTCCGTAGCGATGCATTGAGTTTGATCTCCTTATTGATGATTGTTTTTATTGTTCTATCATTCACTTTTTTCGTTGTTTTTGTTGAGCGTGGCTTGCGTAGGATTACTGTGAACTATGCTCGGCGTGTTGAGGGTCGTAATTCTTATATGAATAAAAGTTCTTTTTTGCCTCTCAAGCTTAATATGGCAGGTGTTATTCCCCCTATTTTCGCCTCTAGTATTTTAGCCTTTCCTGTTACCTTATCAATGTGGTCTGGGCAAGCTTCTTCTAATACTGTTTTTGGTGCTTGGTTGCAGCGCGTTTCTAGTGCTTTAGGTCCGGGTGAGCCTTTGCATATGATTCTTTTTGCTGTTCTGATAATAGGCTTTGCTTTTTTTTATACAGCTCTTGTGTTTAGTTCGCAGGAAACTGCTGATATTCTTAAAAAGTCTGGTGCATTGATTCCTGGAATCAGGCCTGGTAAGGCTACTTCCGATTACGTTGATGGGGTTTTGACTCGTTTGACTGCGGTAGGATCTTTGTACTTAGTTATTGTATGTTTGTTGCCAGAATTCATGCAGTCCAGGATGGGCGCTTCCTTCCATTTCGGTGGCACTTCTTTGCTGATTGCTGTTGTCGTTGTTATGGATTTTATTTCTCAAATACAAGTTCATCAAGCCTCTAACCAATATGATGGTGTGAGTTTTTTTAATAAAGCTAATTTGAAAGGTGTTTCAAAAAAGCGTCGCTTTGTGAATTAA---------------------------------------
>xylefa3579
------------------------------------------------------ATGTCTCAACCTGGTCTGGGAAATTTTGGTAATCGCTTCGCTAAGTCGATCGAGCTTCGTAATCGGTTGCTTTTTCTTTTGGGCGCTTTAATTGTTTATAGGGTTGGCTGTTACGTTCCGGTTCCTGGCGTAAATCCTGAGGCCATGCTCGCTCTGATGCAGAAGCAAGGTGGTGGTATCGTGGACATGTTTAACATGTTTTCCGGTGGTGCTCTCCATCGCTTTAGCATTTTTGCATTAAATGTGATGCCTTACATTTCTGCTTCTATTGTTGTCCAGTTGGCTACTCATATTTTCCCTTCCCTGAAAGCAATGCAAAAAGAGGGTGAGTCAGGGCGGCGCAAGATAACACAGTATTCGCGCATTGGTGCTGTTATTCTAGCTGTAATTCAGGGTGGTAGTATCGCATTAGCATTGCAAAATCAAACAGCTCCTGGCGGCGCTGCTGTGGTATATGCTCCTGGAGCTGCTTTTGTAATGACTGCTATTGTTGCTTTGACTGCAGGAACTGTTTTTCTGATGTGGGTTGGTGAGCAGGTTACGGAGCGGGGTATTGGCAATGGTGTGTCGATGATTATTTTTGCAGGTATCGTTGCTGGCCTGCCTGGGTCTGTGTTGCAAACAATTGATGCTTTCCGTAGCGATGCATTGAGTTTGATCTCCTTATTGATAATTGTTTTTATTGTTTTATCATTCACTTTTTTCGTTGTTTTTGTTGAGCGTGGCTTGCGTAGGATTACTGTGAACTATGCTCGGCGTGTTGAGGGTCGTAATTCTTATATGAATAAAAGTTCTTTTTTGCCTCTCAAGCTTAATATGGCAGGTGTTATTCCCCCTATTTTCGCCTCTAGTATTTTAGCCTTTCCTGTTACCTTATCAATGTGGTCTGGGCAAGCTTCTTCTAATACTCTTTTTGGTGCTTGGTTGCAGCGCGTTTCTAGTGCTTTAGGTCCGGGTGAGCCTTTGCATATGATTCTTTTTGCTGTTCTGATAATAGGCTTTGCTTTTTTTTATACAGCTCTTGTGTTTAGTTCGCAGGAAACTGCTGATATTCTTAAAAAGTCTGGTGCATTGATTCCTGGAATCAGGCCTGGTAAGGCTACTTCCGATTACGTTGATGGGGTTTTGACTCGTTTGACTGCGGTAGGATCTTTGTACTTAGTTATTGTATGTTTGTTGCCAGAATTCATGCAGTCCAGGATGGGCGCTTCCTTTCATTTCGGTGGCACTTCTTTGCTGATTGCTGTTGTGGTTGTTATGGATTTTATTTCTCAAATACAAGTTCATCAAGCCTCTAACCAATATGATGGTGTGAGTTTTTTTAATAAAGCTAATTTGAAAGGTGTTTCAAAAAAGCGTCGCTTTGTGAATTAA---------------------------------------
>xylefa8082
------------------------------------------------------ATGTCTCAACCTGGTCTGGGAAATTTTGGTAATCGCTTCGCTAAGTCGATCGAGCTTCGTAATCGGTTGCTTTTTCTTTTGGGCGCTTTAATTGTTTATAGGGTTGGCTGTTACGTTCCGGTTCCTGGCGTAAATCCTGAGGCCATGCTCGCTCTGATGCAGAAGCAAGGTGGTGGTATCGTGGACATGTTTAACATGTTTTCCGGTGGTGCTCTCCATCGCTTTAGCATTTTTGCATTAAATGTGATGCCTTACATTTCTGCTTCTATTGTTGTCCAGTTGGCTACTCATATTTTCCCTTCCCTGAAAGCAATGCAAAAAGAGGGTGAGTCAGGGCGGCGCAAGATAACACAGTATTCGCGCATTGGTGCTGTTATTCTAGCTGTAATTCAGGGTGGTAGTATCGCATTAGCATTGCAAAATCAAACAGCTCCTGGCGGCGCTGCTGTGGTATATGCTCCTGGAGCTGCTTTTGTAATGACTGCTATTGTTGCTTTGACTGCAGGAACTGTTTTTCTGATGTGGGTTGGTGAGCAGGTTACGGAGCGGGGTATTGGCAATGGTGTGTCGATGATTATTTTTGCAGGTATCGTTGCTGGCCTGCCTGGGTCTGTGTTGCAAACAATTGATGCTTTCCGTAGCGATGCATTGAGTTTGATCTCCTTATTGATAATTGTTTTTATTGTTTTATCATTCACTTTTTTCGTTGTTTTTGTTGAGCGTGGCTTGCGTAGGATTACTGTGAACTATGCTCGGCGTGTTGAGGGTCGTAATTCTTATATGAATAAAAGTTCTTTTTTGCCTCTCAAGCTTAATATGGCAGGTGTTATTCCCCCTATTTTCGCCTCTAGTATTTTAGCCTTTCCTGTTACCTTATCAATGTGGTCTGGGCAAGCTTCTTCTAATACTCTTTTTGGTGCTTGGTTGCAGCGCGTTTCTAGTGCTTTAGGTCCGGGTGAGCCTTTGCATATGATTCTTTTTGCTGTTCTGATAATAGGCTTTGCTTTTTTTTATACAGCTCTTGTGTTTAGTTCGCAGGAAACTGCTGATATTCTTAAAAAGTCTGGTGCATTGATTCCTGGAATCAGGCCTGGTAAGGCTACTTCCGATTACGTTGATGGGGTTTTGACTCGTTTGACTGCGGTAGGATCTTTGTACTTAGTTATTGTATGTTTGTTGCCAGAATTCATGCAGTCCAGGATGGGCGCTTCCTTTCATTTCGGTGGCACTTCTTTGCTGATTGCTGTTGTGGTTGTTATGGATTTTATTTCTCAAATACAAGTTCATCAAGCCTCTAACCAATATGATGGTGTGAGTTTTTTTAATAAAGCTAATTTGAAAGGTGTTTCAAAAAAGCGTCGCTTTGTGAATTAA---------------------------------------
>xylefa8073
------------------------------------------------------ATGTCTCAACCTGGTCTGGGAAATTTTGGTAATCGCTTCGCTAAGTCGATCGAGCTTCGTAATCGGTTGCTTTTTCTTTTGGGCGCTTTAATTGTTTATAGGGTTGGCTGTTACGTTCCGGTTCCTGGCGTAAATCCTGAGGCCATGCTCGCTCTGATGCAGAAGCAAGGTGGTGGTATCGTGGACATGTTTAACATGTTTTCCGGTGGTGCTCTCCATCGCTTTAGCATTTTTGCATTAAATGTGATGCCTTACATTTCTGCTTCTATTGTTGTCCAGTTGGCTACTCATATTTTCCCTTCCCTGAAAGCAATGCAAAAAGAGGGTGAGTCAGGGCGGCGCAAGATAACACAGTATTCGCGCATTGGTGCTGTTATTCTAGCTGTGATTCAGGGTGGTAGTATCGCATTAGCATTGCAAAATCAAACAGCTCCTGGCGGCGCTGCTGTGGTATATGCTCCTGGAGCTGCTTTTGTAATGACTGCTATTGTTGCTTTGACTGCAGGAACTGTTTTTCTGATGTGGGTTGGTGAGCAGGTTACGGAGCGGGGTATTGGCAATGGTGTGTCGATGATTATTTTTGCAGGTATCGTTGCTGGCCTGCCTGGGTCTGTGTTGCAAACAATTGATGCTTTCCGTAGCGATGCATTGAGTTTGATCTCCTTATTGATAATTGTTTTTATTGTTTTATCATTCACTTTTTTCGTTGTTTTTGTTGAGCGTGGCTTGCGTAGGATTACTGTGAACTATGCTCGGCGTGTTGAGGGTCGTAATTCTTATATGAATAAAAGTTCTTTTTTGCCTCTCAAGCTTAATATGGCAGGTGTTATTCCCCCTATTTTCGCCTCTAGTATTTTAGCCTTTCCTGTTACCTTATCAATGTGGTCTGGGCAAGCTTCTTCTAATACTCTTTTTGGTGCTTGGTTGCAGCGCGTTTCTAGTGCTTTAGGTCCGGGTGAGCCTTTGCATATGATTCTTTTTGCTGTTCTGATAATAGGCTTTGCTTTTTTTTATACAGCTCTTGTGTTTAGTTCGCAGGAAACTGCTGATATTCTTAAAAAGTCTGGTGCATTGATTCCTGGAATCAGGCCTGGTAAGGCTACTTCCGATTACGTTGATGGGGTTTTGACTCGTTTGACTGCGGTAGGATCTTTGTACTTAGTTATTGTATGTTTGTTGCCAGAATTCATGCAGTCCAGGATGGGCGCTTCCTTTCATTTCGGTGGCACTTCTTTGCTGATTGCTGTTGTGGTTGTTATGGATTTTATTTCTCAAATACAAGTTCATCAAGCCTCTAACCAATATGATGGTGTGAGTTTTTTTAATAAAGCTAATTTGAAAGGTGTTTCAAAAAAGCGTCGCTTTGTGAATTAA---------------------------------------
>xylefa8071
------------------------------------------------------ATGTCTCAACCTGGTCTGGGAAATTTTGGTAATCGCTTCGCTAAGTCGATCGAGCTTCGTAATCGGTTGCTTTTTCTTTTGGGCGCTTTAATTGTTTATAGGGTTGGCTGTTACGTTCCGGTTCCTGGCGTAAATCCTGAGGCCATGCTCGCTCTGATGCAGAAGCAAGGTGGTGGTATCGTGGACATGTTTAACATGTTTTCCGGTGGTGCTCTCCATCGCTTTAGCATTTTTGCATTAAATGTGATGCCTTACATTTCTGCTTCTATTGTTGTCCAGTTGGCTACTCATATTTTCCCTTCCCTGAAAGCAATGCAAAAAGAGGGTGAGTCAGGGCGGCGCAAGATAACACAGTATTCGCGCATTGGTGCTGTTATTCTAGCTGTAATTCAGGGTGGTAGTATCGCATTAGCATTGCAAAATCAAACAGCTCCTGGCGGCGCTGCTGTGGTATATGCTCCTGGAGCTGCTTTTGTAATGACTGCTATTGTTGCTTTGACTGCAGGAACTGTTTTTCTGATGTGGGTTGGTGAGCAGGTTACGGAGCGGGGTATTGGCAATGGTGTGTCGATGATTATTTTTGCAGGTATCGTTGCTGGCCTGCCTGGGTCTGTGTTGCAAACAATTGATGCTTTCCGTAGCGATGCATTGAGTTTGATCTCCTTATTGATAATTGTTTTTATTGTTTTATCATTCACTTTTTTCGTTGTTTTTGTTGAGCGTGGCTTGCGTAGGATTACTGTGAACTATGCTCGGCGTGTTGAGGGTCGTAATTCTTATATGAATAAAAGTTCTTTTTTGCCTCTCAAGCTTAATATGGCAGGTGTTATTCCCCCTATTTTCGCCTCTAGTATTTTAGCCTTTCCTGTTACCTTATCAATGTGGTCTGGGCAAGCTTCTTCTAATACTCTTTTTGGTGCTTGGTTGCAGCGCGTTTCTAGTGCTTTAGGTCCGGGTGAGCCTTTGCATATGATTCTTTTTGCTGTTCTGATAATAGGCTTTGCTTTTTTTTATACAGCTCTTGTGTTTAGTTCGCAGGAAACTGCTGATATTCTTAAAAAGTCTGGTGCATTGATTCCTGGAATCAGGCCTGGTAAGGCTACTTCCGATTACGTTGATGGGGTTTTGACTCGTTTGACTGCGGTAGGATCTTTGTACTTAGTTATTGTATGTTTGTTGCCAGAATTCATGCAGTCCAGGATGGGCGCTTCCTTTCATTTCGGTGGCACTTCTTTGCTGATTGCTGTTGTGGTTGTTATGGATTTTATTTCTCAAATACAAGTTCATCAAGCCTCTAACCAATATGATGGTGTGAGTTTTTTTAATAAAGCTAATTTGAAAGGTGTTTCAAAAAAGCGTCGCTTTGTGAATTAA---------------------------------------
>xylefa4626
------------------------------------------------------ATGTCTCAACCTGGTCTGGGAAATTTTGGTAATCGCTTCGCTAAGTCGATCGAGCTTCGTAATCGGTTGCTTTTTCTTTTGGGCGCTTTAATTGTTTATAGGGTTGGCTGTTACGTTCCGGTTCCTGGCGTAAATCCTGAGGCCATGCTCGCTCTGATGCAGAAGCAAGGTGGTGGTATCGTGGACATGTTTAACATGTTTTCCGGTGGTGCTCTCCATCGCTTTAGCATTTTTGCATTAAATGTGATGCCTTACATTTCTGCTTCTATTGTTGTCCAGTTGGCTACTCATATTTTCCCTTCCCTGAAAGCAATGCAAAAAGAGGGTGAGTCAGGGCGGCGCAAGATAACACAGTATTCGCGCATTGGTGCTGTTATTCTAGCTGTAATTCAGGGTGGTAGTATCGCATTAGCATTGCAAAATCAAACAGTTCCTGGCGGCGCTGCTGTGGTATATGCTCCTGGAGCTGCTTTTGTAATGACTGCTATTGTTGCTTTGACTGCAGGAACTGTTTTTCTGATGTGGGTTGGTGAGCAGGTTACGGAGCGGGGTATTGGCAATGGTGTGTCGATGATTATTTTTGCAGGTATCGTTGCTGGCCTGCCTGGGTCTGTGTTGCAAACAATTGATGCTTTCCGTAGCGATGCATTGAGTTTGATCTCCTTATTGATAATTGTTTTTATTGTTTTATCATTCACTTTTTTCGTTGTTTTTGTTGAGCGTGGCTTGCGTAGGATTACTGTGAACTATGCTCGGCGTGTTGAGGGTCGTAATTCTTATATGAATAAAAGTTCTTTTTTGCCTCTCAAGCTTAATATGGCAGGTGTTATTCCCCCTATTTTCGCCTCTAGTATTTTAGCCTTTCCTGTTACCTTATCAATGTGGTCTGGGCAAGCTTCTTCTAATACTCTTTTTGGTGCTTGGTTGCAGCGCGTTTCTAGTGCTTTAGGTCCGGGTGAGCCTTTGCATATGATTCTTTTTGCTGTTCTGATAATAGGCTTTGCTTTTTTTTATACAGCTCTTGTGTTTAGTTCGCAGGAAACTGCTGATATTCTTAAAAAGTCTGGTGCATTGATTCCTGGAATCAGGCCTGGTAAGGCTACTTCCGATTACGTTGATGGGGTTTTGACTCGTTTGACTGCGGTAGGATCTTTGTACTTAGTTATTGTATGTTTGTTGCCAGAATTCATGCAGTCCAGGATGGGCGCTTCCTTTCATTTCGGTGGCACTTCTTTGCTGATTGCTGTTGTGGTTGTTATGGATTTTATTTCTCAAATACAAGTTCATCAAGCCTCTAACCAATATGATGGTGTGAGTTTTTTTAATAAAGCTAATTTGAAAGGTGTTTCAAAAAAGCGTCGCTTTGTGAATTAA---------------------------------------
>xylefa7970
------------------------------------------------------ATGTCTCAACCTGGTCTGGGAAATTTTGGTAATCGCTTCGCTAAGTCGATCGAGCTTCGTAATCGGTTGCTTTTTCTTTTGGGCGCTTTAATTGTTTATAGGGTTGGCTGTTACGTTCCGGTTCCTGGCGTAAATCCTGAGGCCATGCTCGCTCTGATGCAGAAGCAAGGTGGTGGTATCGTGGACATGTTTAACATGTTTTCCGGTGGTGCTCTCCATCGCTTTAGCATTTTTGCATTAAATGTGATGCCTTACATTTCTGCTTCTATTGTTGTCCAGTTGGCTACTCATATTTTCCCTTCCCTGAAAGCAATGCAAAAAGAGGGTGAGTCAGGGCGGCGCAAGATAACACAGTATTCGCGCATTGGTGCTGTTATTCTAGCTGTAATTCAGGGTGGTAGTATCGCATTAGCATTGCAAAATCAAACAGCTCCTGGCGGCGCTGCTGTGGTATATGCTCCTGGAGCTGCTTTTGTAATGACTGCTATTGTTGCTTTGACTGCAGGAACTGTTTTTCTGATGTGGGTTGGTGAGCAGGTTACGGAGCGGGGTATTGGCAATGGTGTGTCGATGATTATTTTTGCAGGTATCGTTGCTGGCCTGCCTGGGTCTGTGTTGCAAACAATTGATGCTTTCCGTAGCGATGCATTGAGTTTGATCTCCTTATTGATAATTGTTTTTATTGTTTTATCATTCACTTTTTTCGTTGTTTTTGTTGAGCGTGGCTTGCGTAGGATTACTGTGAACTATGCTCGGCGTGTTGAGGGTCGTAATTCTTATATGAATAAAAGTTCTTTTTTGCCTCTCAAGCTTAATATGGCAGGTGTTATTCCCCCTATTTTCGCCTCTAGTATTTTAGCCTTTCCTGTTACCTTATCAATGTGGTCTGGGCAAGCTTCTTCTAATACTCTTTTTGGTGCTTGGTTGCAGCGCGTTTCTAGTGCTTTAGGTCCGGGTGAGCCTTTGCATATGATTCTTTTTGCTGTTCTGATAATAGGCTTTGCTTTTTTTTATACAGCTCTTGTGTTTAGTTCGCAGGAAACTGCTGATATTCTTAAAAAGTCTGGTGCATTGATTCCTGGAATCAGGCCTGGTAAGGCTACTTCCGATTACGTTGATGGGGTTTTGACTCGTTTGACTGCGGTAGGATCTTTGTACTTAGTTATTGTATGTTTGTTGCCAGAATTCATGCAGTCCAGGATGGGCGCTTCCTTTCATTTCGGTGGCACTTCTTTGCTGATTGCTGTTGTGGTTGTTATGGATTTTATTTCTCAAATACAAGTTCATCAAGCCTCTAACCAATATGATGGTGTGAGTTTTTTTAATAAAGCTAATTTGAAAGGTGTTTCAAAAAAGCGTCGCTTTGTGAATTAA---------------------------------------
>xylefa7969
------------------------------------------------------ATGTCTCAACCTGGTCTGGGAAATTTTGGTAATCGCTTCGCTAAGTCGATCGAGCTTCGTAATCGGTTGCTTTTTCTTTTGGGCGCTTTAATTGTTTATAGGGTTGGCTGTTACGTTCCGGTTCCTGGCGTAAATCCTGAGGCCATGCTCGCTCTGATGCAGAAGCAAGGTGGTGGTATCGTGGACATGTTTAACATGTTTTCCGGTGGTGCTCTCCATCGCTTTAGCATTTTTGCATTAAATGTGATGCCTTACATTTCTGCTTCTATTGTTGTCCAGTTGGCTACTCATATTTTCCCTTCCCTGAAAGCAATGCAAAAAGAGGGTGAGTCAGGGCGGCGCAAGATAACACAGTATTCGCGCATTGGTGCTGTTATTCTAGCTGTAATTCAGGGTGGTAGTATCGCATTAGCATTGCAAAATCAAACAGCTCCTGGCGGCGCTGCTGTGGTATATGCTCCTGGAGCTGCTTTTGTAATGACTGCTATTGTTGCTTTGACTGCAGGAACTGTTTTTCTGATGTGGGTTGGTGAGCAGGTTACGGAGCGGGGTATTGGCAATGGTGTGTCGATGATTATTTTTGCAGGTATCGTTGCTGGCCTGCCTGGGTCTGTGTTGCAAACAATTGATGCTTTCCGTAGCGATGCATTGAGTTTGATCTCCTTATTGATAATTGTTTTTATTGTTTTATCATTCACTTTTTTCGTTGTTTTTGTTGAGCGTGGCTTGCGTAGGATTACTGTGAACTATGCTCGGCGTGTTGAGGGTCGTAATTCTTATATGAATAAAAGTTCTTTTTTGCCTCTCAAGCTTAATATGGCAGGTGTTATTCCCCCTATTTTCGCCTCTAGTATTTTAGCCTTTCCTGTTACCTTATCAATGTGGTCTGGGCAAGCTTCTTCTAATACTCTTTTTGGTGCTTGGTTGCAGCGCGTTTCTAGTGCTTTAGGTCCGGGTGAGCCTTTGCATATGATTCTTTTTGCTGTTCTGATAATAGGCTTTGCTTTTTTTTATACAGCTCTTGTGTTTAGTTCGCAGGAAACTGCTGATATTCTTAAAAAGTCTGGTGCATTGATTCCTGGAATCAGGCCTGGTAAGGCTACTTCCGATTACGTTGATGGGGTTTTGACTCGTTTGACTGCGGTAGGATCTTTGTACTTAGTTATTGTATGTTTGTTGCCAGAATTCATGCAGTCCAGGATGGGCGCTTCCTTTCATTTCGGTGGCACTTCTTTGCTGATTGCTGTTGTGGTTGTTATGGATTTTATTTCTCAAATACAAGTTCATCAAGCCTCTAACCAATATGATGGTGTGAGTTTTTTTAATAAAGCTAATTTGAAAGGTGTTTCAAAAAAGCGTCGCTTTGTGAATTAA---------------------------------------
>xylefaco33
------------------------------------------------------ATGTCTCAACCTGGTCTGGGAAATTTTGGTAATCGCTTCGCTAAGTCGATCGAGCTTCGTAATCGGTTGCTTTTTCTTTTCGGCGCTTTAATTGTTTATAGGGTTGGCTGTTACGTTCCGGTTCCTGGCGTAAATCCTGAGGCCATGCTCGCTCTGATGCAGAAGCAAGGTGGTGGTATCGTGGACATGTTTAACATGTTTTCCGGTGGTGCTCTCCATCGCTTTAGCATTTTTGCATTAAATGTGATGCCTTACATTTCTGCTTCTATTGTTGTCCAGTTGGCTACTCATATTTTCCCTTCCCTGAAAGCAATGCAAAAAGAGGGTGAGTCAGGGCGGCGCAAGATAACACAGTATTCGCGCATTGGTGCTGTTATTCTAGCTGTAATTCAGGGTGGTAGTATCGCATTAGCATTGCAAAATCAAACAGCTCCTGGCGGCGCTGCTGTGGTATATGCTCCTGGAGCTGCTTTTGTAATGACTGCTATTGTTGCTTTGACTGCAGGAACTGTTTTTCTGATGTGGGTTGGTGAGCAGGTTACGGAGCGAGGTATTGGCAATGGTGTGTCGATGATTATTTTTGCAGGTATCGTTGCTGGCTTGCCTGGGTCTGTGTTGCAAACAATTGATGCTTTCCGTAGCGATGCATTGAGTTTGATCTCCTTATTGATGATTGTTTTTATTGTTCTATCATTCACTTTTTTCGTTGTTTTTGTTGAGCGTGGCTTGCGTAGGATTACTGTGAACTATGCTCGGCGTGTTGAGGGTCGTAATTCTTATATGAATAAAAGTTCTTTTTTGCCTCTCAAGCTTAATATGGCAGGTGTTATTCCCCCTATTTTCGCCTCTAGTATTTTAGCCTTTCCTGTTACCTTATCAATGTGGTCTGGGCAAGCTTCTTCTAATACTGTTTTTGGTGCTTGGTTGCAGCGCGTTTCTAGTGCTTTAGGTCCGGGTGAGCCTTTGCATATGATTCTTTTTGCTGTTCTGATAATAGGCTTTGCTTTTTTTTATACAGCTCTTGTGTTTAGTTCGCAGGAAACTGCTGATATTCTTAAAAAGTCTGGTGCATTGATTCCTGGAATCAGGCCTGGTAAGGCTACTTCCGATTACGTTGATGGGGTTTTGACTCGTTTGACTGCGGTAGGATCTTTGTACTTAGTTATTGTATGTTTGTTGCCAGAATTCATGCAGTCCAGGATGGGCGCTTCCTTCCATTTCGGTGGCACTTCTTTGCTGATTGCTGTTGTCGTTGTTATGGATTTTATTTCTCAAATACAAGTTCATCAAGCCTCTAACCAATATGATGGTGTGAGTTTTTTTAATAAAGCTAATTTGAAAGGTGTTTCAAAAAAGCGTCGCTTTGTGAATTAA---------------------------------------
>xylefaD026
------------------------------------------------------ATGTCTCAACCTGGTCTGGGAAATTTTGGTAATCGCTTCGCTAAGTCGATCGAGCTTCGTAATCGGTTGCTTTTTCTTTTGGGCGCTTTAATTGTTTATAGGGTTGGCTGTTACGTTCCGGTTCCTGGCGTAAATCCTGAGGCCATGCTCGCTCTGATGCAGAAGCAAGGTGGTGGTATCGTGGACATGTTTAACATGTTTTCCGGTGGTGCTCTCCATCGCTTTAGCATTTTTGCATTAAATGTGATGCCTTACATTTCTGCTTCTATTGTTGTCCAGTTGGCTACTCATATTTTCCCTTCCCTGAAAGCAATGCAAAAAGAGGGTGAGTCAGGGCGGCGCAAGATAACACAGTATTCGCGCATTGGTGCTGTTATTCTAGCTGTAATTCAGGGTGGTAGTATCGCATTAGCATTGCAAAATCAAACAGCTCCTGGCGGCGCTGCTGTGGTATATGCTCCTGGAGCTGCTTTTGTAATGACTGCTATTGTTGCTTTGACTGCAGGAACTGTTTTTCTGATGTGGGTTGGTGAGCAGGTTACGGAGCGGGGTATTGGCAATGGTGTGTCGATGATTATTTTTGCAGGTATCGTTGCTGGCCTGCCTGGGTCTGTGTTGCAAACAATTGATGCTTTCCGTAGCGATGCATTGAGTTTGATCTCCTTATTGATAATTGTTTTTATTGTTTTATCATTCACTTTTTTCGTTGTTTTTGTTGAGCGTGGCTTGCGTAGGATTACTGTGAACTATGCTCGGCGTGTTGAGGGTCGTAATTCTTATATGAATAAAAGTTCTTTTTTGCCTCTCAAGCTTAATATGGCAGGTGTTATTCCCCCTATTTTCGCCTCTAGTATTTTAGCCTTTCCTGTTACCTTATCAATGTGGTCTGGGCAAGCTTCTTCTAATACTCTTTTTGGTGCTTGGTTGCAGCGCGTTTCTAGTGCTTTAGGTCCGGGTGAGCCTTTGCATATGATTCTTTTTGCTGTTCTGATAATAGGCTTTGCTTTTTTTTATACAGCTCTTGTGTTTAGTTCGCAGGAAACTGCTGATATTCTTAAAAAGTCTGGTGCATTGATTCCTGGAATCAGGCCTGGTAAGGCTACTTCCGATTACGTTGATGGGGTTTTGACTCGTTTGACTGCGGTAGGATCTTTGTACTTAGTTATTGTATGTTTGTTGCCAGAATTCATGCAGTCCAGGATGGGCGCTTCCTTTCATTTCGGTGGCACTTCTTTGCTGATTGCTGTTGTGGTTGTTATGGATTTTATTTCTCAAATACAAGTTCATCAAGCCTCTAACCAATATGATGGTGTGAGTTTTTTTAATAAAGCTAATTTGAAAGGTGTTTCAAAAAAGCGTCGCTTTGTGAATTAA---------------------------------------
>xylefaEB92
------------------------------------------------------ATGTCTCAACCTGGTCTGGGAAATTTTGGTAATCGCTTCGCTAAGTCGATCGAGCTTCGTAATCGGTTGCTTTTTCTTTTGGGCGCTTTAATTGTTTATAGGGTTGGCTGTTACGTTCCGGTTCCTGGCGTAAATCCTGAGGCCATGCTCGCTCTGATGCAGAAGCAAGGTGGTGGTATCGTGGACATGTTTAACATGTTTTCCGGTGGTGCTCTCCATCGCTTTAGCATTTTTGCATTAAATGTGATGCCTTACATTTCTGCTTCTATTGTTGTCCAGTTGGCTACTCATATTTTCCCTTCCCTGAAAGCAATGCAAAAAGAGGGTGAGTCAGGGCGGCGCAAGATAACACAGTATTCGCGCATTGGTGCTGTTATTCTAGCTGTAATTCAGGGTGGTAGTATCGCATTAGCATTGCAAAATCAAACAGCTCCTGGCGGCGCTGCTGTGGTATATGCTCCTGGAGCTGCTTTTGTAATGACTGCTATTGTTGCTTTGACTGCAGGAACTGTTTTTCTGATGTGGGTTGGTGAGCAGGTTACGGAGCGGGGTATTGGCAATGGTGTGTCGATGATTATTTTTGCAGGTATCGTTGCTGGCCTGCCTGGGTCTGTGTTGCAAACAATTGATGCTTTCCGTAGCGATGCATTGAGTTTGATCTCCTTATTGATAATTGTTTTTATTGTTTTATCATTCACTTTTTTCGTTGTTTTTGTTGAGCGTGGCTTGCGTAGGATTACTGTGAACTATGCTCGGCGTGTTGAGGGTCGTAATTCTTATATGAATAAAAGTTCTTTTTTGCCTCTCAAGCTTAATATGGCAGGTGTTATTCCCCCTATTTTCGCCTCTAGTATTTTAGCCTTTCCTGTTACCTTATCAATGTGGTCTGGGCAAGCTTCTTCTAATACTCTTTTTGGTGCTTGGTTGCAGCGCGTTTCTAGTGCTTTAGGTCCGGGTGAGCCTTTGCATATGATTCTTTTTGCTGTTCTGATAATAGGCTTTGCTTTTTTTTATACAGCTCTTGTGTTTAGTTCGCAGGAAACTGCTGATATTCTTAAAAAGTCTGGTGCATTGATTCCTGGAATCAGGCCTGGTAAGGCTACTTCCGATTACGTTGATGGGGTTTTGACTCGTTTGACTGCGGTAGGATCTTTGTACTTAGTTATTGTATGTTTGTTGCCAGAATTCATGCAGTCCAGGATGGGCGCTTCCTTTCATTTCGGTGGCACTTCTTTGCTGATTGCTGTTGTGGTTGTTATGGATTTTATTTCTCAAATACAAGTTCATCAAGCCTCTAACCAATATGATGGTGTGAGTTTTTTTAATAAAGCTAATTTGAAAGGTGTTTCAAAAAAGCGTCGCTTTGTGAATTAA---------------------------------------
>xylefaAnn1
------------------------------------------------------ATGTCTCAACCTGGTGTGGGAAATTTTGGTAATCGCTTCGCTAAGTCGATCGAGCTTCGTAATCGGTTGCTTTTTCTTTTGGGCGCTTTAATTGTTTATAGGGTTGGCTGTTACGTTCCGGTTCCTGGCGTAAATCCTGAGGCCATGCTCGCTCTGATGCAGAAGCAAGGTGGTGGTATCGTGGACATGTTTAACATGTTTTCCGGTGGTGCTCTCCATCGCTTTAGCATTTTTGCATTAAATGTGATGCCTTACATTTCTGCTTCTATTGTTGTCCAGTTGGCTACTCATATTTTCCCTTCCCTGAAAGCAATGCAAAAAGAGGGTGAGTCAGGGCGGCGCAAGATAACACAGTATTCGCGCATTGGTGCTGTTATTCTAGCTGTAATTCAGGGTGGTAGTATCGCATTAGCATTGCAAAATCAAACAGCTCCTGGCGGCGCTGCTGTGGTATATGCTCCTGGAGCTGCTTTTGTAATGACTGCTATTGTTGCTTTGACTGCAGGAACTGTTTTTCTGATGTGGGTTGGTGAGCAGGTTACGGAGCGGGGTATTGGCAATGGTGTGTCGATGATTATTTTTGCAGGTATCGTTGCTGGCTTGCCTGGGTCTGTGTTGCAAACAATTGATGCTTTCCGTAGCGATGCATTGAGTTTGATCTCCTTATTGATAATTGTTTTTATTGTTCTATCATTCACTTTTTTCGTTGTTTTTGTTGAGCGTGGCTTGCGTAGGATTGCTGTGAACTATGCTCGGCGTGTTGAGGGTCGTAATTCTTATATGAATAAAAGTTCTTTTTTGCCTCTCAAGCTTAATATGGCAGGTGTTATTCCCCCTATTTTCGCCTCTAGTATTTTAGCCTTTCCTGTTACCTTATCAATATGGTCTGGGCAAGCTTCTTCTAATACTCTTTTTGGTGCTTGGTTGCAGCGCGTTTCTAGTGCTTTAGGTCCGGGTGAGCCTTTGCATATGATTCTTTTTGCTGTTCTGATAATAGGCTTTGCTTTTTTTTATACAGCTCTTGTGTTTAGTTCGCAGGAAACTGCTGATATTCTTAAAAAGTCTGGTGCATTGATTCCTGGAATCAGGCCTGGTAAGGCTACTTCCGATTACGTTGATGGGGTTTTGACTCGTTTGACTGCGGTAGGATCTTTGTACTTAGTTATTGTATGTTTGTTGCCAGAATTCATGCAGTCCAGGATCGGCGCTTCCTTTCATTTCGGTGGCACTTCTTTGCTGATTGCTGTTGTCGTTGTTATGGATTTTATTTCTCAAATACAAGTTCATCAAGCCTCTAACCAATATGATGGTGTGAGTTTTTTTAATAAAGCTAATTTGAAAGGTGTTTCAAGAAAGCGCCGCTTTGTGAATTAA---------------------------------------
>xylefaMU34
------------------------------------------------------ATGTCTCAACCTGGTCTGGGAAATTTTGGTAATCGCTTCGCTAAGTCGATCGAGCTTCGTAATCGGTTGCTTTTTCTTTTGGGCGCTTTAATTGTTTATAGGGTTGGCTGTTACGTTCCGGTTCCTGGCGTAAATCCTGAGGCCATGCTCGCTCTGATGCAGAAGCAAGGTGGTGGTATCGTGGACATGTTTAACATGTTTTCCGGTGGTGCTCTCCATCGCTTTAGCATTTTTGCATTAAATGTGATGCCTTACATTTCTGCTTCTATTGTTGTCCAGTTGGCTACTCATATTTCCCCTTCCCTGAAAGCAATGCAAAAAGAGGGTGAGTCAGGGCGGCGCAAGATAACACAGTATTCGCGCATTGGTGCTGTTATTCTAGCTGTAATTCAGGGTGGTAGTATCGCATTAGCATTGCAAAATCAAACAGCTCCTGGCGGCGCTGCTGTGGTATATGCTCCTGGAGCTGCTTTTGTAATGACTGCTATTGTTGCTTTGACTGCAGGAACTGTTTTTCTGATGTGGGTTGGTGAGCAGGTTACGGAGCGGGGTATTGGCAATGGTGTGTCGATGATTATTTTTGCAGGTATCGTTGCTGGCCTGCCTGGGTCTGTGTTGCAAACAATTGATGCTTTCCGTAGCGATTCATTGAGTTTGATCTCCTTATTGATAATTGTTTTTATTGTTCTATCATTCACTTTTTTCGTTGTTTTTGTTGAGCGTGGCTTGCGTAGAATTACTGTGAACTATGCTCGGCGTGTTGAGGGTCGTAATTCTTATATGAATAAAAGTTCTTTTTTGCCTCTCAAGCTTAATATGGCAGGTGTTATTCCCCCTATTTTCGCCTCTAGTATTTTAGCCTTTCCTGTTACCTTATCAATGTGGTCTGGGCAAGCTTCTTCTAATACTCTTTTTGGTGCTTGGTTGCAGCGCGTTTCTAGTGCTTTAGGTCCCGGTGAGCCTTTGCATATGATTCTTTTTGCTGTTCTGATAATAGGATTTGCTTTTTTTTATACAGCTCTTGTGTTTAGTTCGCAGGAAACTGCTGATATTCTTAAAAAGTCTGGTGCATTGATTCCTGGAATCAGGCCTGGTAAGGCTACTTCCGATTACGTTGATGGGGTTTTGACTCGTTTGACTGCGGTAGGATCTTTGTACTTAGTTATTGTATGTTTGTTGCCAGAATTCATGCAGTCCAGGATGGGCGCTTCCTTTCATTTCGGTGGCACTTCTTTGCTGATTGCTGTTGTGGTTGTTATGGATTTTATTTCTCAAATACAAGTTCATCAAGCCTCTAACCAATATGATGGTGTGAGTTTTTTTAATAAAGCTAATTTGAAAGGTGTTTCAAAAAAGCGTCGCTTTGTGGATTAA---------------------------------------
>xylefaGB54
------------------------------------------------------ATGTCTCAACCTGGTCTGGGAAATTTTGGTAATCGCTTCGCTAAGTCGATCGAGCTTCGTAATCGGTTGCTTTTTCTTTTGGGCGCTTTAATTGTTTATAGGGTTGGCTGTTACGTTCCGGTTCCTGGCGTAAATCCTGAGGCCATGCTCGCTCTGATGCAGAAGCAAGGTGGTGGTATCGTGGACATGTTTAACATGTTTTCCGGTGGTGCTCTCCATCGCTTTAGCATTTTTGCATTAAATGTGATGCCTTACATTTCTGCTTCTATTGTTGTCCAGTTGGCTACTCATATTTTCCCTTCCCTGAAAGCAATGCAAAAAGAGGGTGAGTCAGGGCGGCGCAAGATAACACAGTATTCGCGCATTGGTGCTGTTATTCTAGCTGTAATTCAGGGTGGTAGTATCGCATTAGCATTGCAAAATCAAACAGCTCCTGGCGGCGCTGCTGTGGTATATGCTCCTGGAGCTGCTTTTGTAATGACTGCTATTGTTGCTTTGACTGCAGGAACTGTTTTTCTGATGTGGGTTGGTGAGCAGGTTACGGAGCGGGGTATTGGCAATGGTGTGTCGATGATTATTTTTGCAGGTATCGTTGCTGGCCTGCCTGGGTCTGTGTTGCAAACAATTGATGCTTTCCGTAGCGATGCATTGAGTTTGATCTCCTTATTGATAATTGTTTTTATTGTTTTATCATTCACTTTTTTCGTTGTTTTTGTTGAGCGTGGCTTGCGTAGGATTACTGTGAACTATGCTCGGCGTGTTGAGGGTCGTAATTCTTATATGAATAAAAGTTCTTTTTTGCCTCTCAAGCTTAATATGGCAGGTGTTATTCCCCCTATTTTCGCCTCTAGTATTTTAGCCTTTCCTGTTACCTTATCAATGTGGTCTGGGCAAGCTTCTTCTAATACTCTTTTTGGTGCTTGGTTGCAGCGCGTTTCTAGTGCTTTAGGTCCGGGTGAGCCTTTGCATATGATTCTTTTTGCTGTTCTGATAATAGGCTTTGCTTTTTTTTATACAGCTCTTGTGTTTAGTTCGCAGGAAACTGCTGATATTCTTAAAAAGTCTGGTGCATTGATTCCTGGAATCAGGCCTGGTAAGGCTACTTCCGATTACGTTGATGGGGTTTTGACTCGTTTGACTGCGGTAGGATCTTTGTACTTAGTTATTGTATGTTTGTTGCCAGAATTCATGCAGTCCAGGATGGGCGCTTCCTTTCATTTCGGTGGCACTTCTTTGCTGATTGCTGTTGTGGTTGTTATGGATTTTATTTCTCAAATACAAGTTCATCAAGCCTCTAACCAATATGATGGTGTGAGTTTTTTTAATAAAGCTAATTTGAAAGGTGTTTCAAAAAAGCGTCGCTTTGTGAATTAA---------------------------------------
>xylefaTem1
------------------------------------------------------ATGTCTCAACCTGGTCTGGGAAATTTTGGTAATCGCTTCGCTAAGTCGATCGAGCTTCGTAATCGGTTGCTTTTTCTTTTGGGCGCTTTAATTGTTTATAGGGTTGGCTGTTACGTTCCGGTTCCTGGCGTAAATCCTGAGGCCATGCTCGCTCTGATGCAGAAGCAAGGTGGTGGTATCGTGGACATGTTTAACATGTTTTCCGGTGGTGCTCTCCATCGCTTTAGCATTTTTGCATTAAATGTGATGCCTTACATTTCTGCTTCTATTGTTGTCCAGTTGGCTACTCATATTTTCCCTTCCCTGAAAGCAATGCAAAAAGAGGGTGAGTCAGGGCGGCGCAAGATAACACAGTATTCGCGCATTGGTGCTGTTATTCTAGCTGTAATTCAGGGTGGTAGTATCGCATTAGCATTGCAAAATCAAACAGCTCCTGGCGGCGCTGCTGTGGTATATGCTCCTGGAGCTGCTTTTGTAATGACTGCTATTGTTGCTTTGACTGCAGGAACTGTTTTTCTGATGTGGGTTGGTGAGCAGGTTACGGAGCGGGGTATTGGCAATGGTGTGTCGATGATTATTTTTGCAGGTATCGTTGCTGGCCTGCCTGGGTCTGTGTTGCAAACAATTGATGCTTTCCGTAGCGATGCATTGAGTTTGATCTCCTTATTGATAATTGTTTTTATTGTTTTATCATTCACTTTTTTCGTTGTTTTTGTTGAGCGTGGCTTGCGTAGGATTACTGTGAACTATGCTCGGCGTGTTGAGGGTCGTAATTCTTATATGAATAAAAGTTCTTTTTTGCCTCTCAAGCTTAATATGGCAGGTGTTATTCCCCCTATTTTCGCCTCTAGTATTTTAGCCTTTCCTGTTACCTTATCAATGTGGTCTGGGCAAGCTTCTTCTAATACTCTTTTTGGTGCTTGGTTGCAGCGCGTTTCTAGTGCTTTAGGTCCGGGTGAGCCTTTGCATATGATTCTTTTTGCTGTTCTGATAATAGGCTTTGCTTTTTTTTATACAGCTCTTGTGTTTAGTTCGCAGGAAACTGCTGATATTCTTAAAAAGTCTGGTGCATTGATTCCTGGAATCAGGCCTGGTAAGGCTACTTCCGATTACGTTGATGGGGTTTTGACTCGTTTGACTGCGGTAGGATCTTTGTACTTAGTTATTGTATGTTTGTTGCCAGAATTCATGCAGTCCAGGATGGGCGCTTCCTTTCATTTCGGTGGCACTTCTTTGCTGATTGCTGTTGTGGTTGTTATGGATTTTATTTCTCAAATACAAGTTCATCAAGCCTCTAACCAATATGATGGTGTGAGTTTTTTTAATAAAGCTAATTTGAAAGGTGTTTCAAAAAAGCGTCGCTTTGTGAATTAA---------------------------------------
>xylefastag
------------------------------------------------------ATGTCTCAACCTGGTCTGGGAAATTTTGGTAATCGCTTCGCTAAGTCGATCGAGCTTCGTAATCGGTTGCTTTTTCTTTTGGGCGCTTTAATTGTTTATAGGGTTGGCTGTTACGTTCCGGTTCCTGGCGTAAATCCTGAGGCCATGCTCGCTCTGATGCAGAAGCAAGGTGGTGGTATCGTGGACATGTTTAACATGTTTTCCGGTGGTGCTCTCCATCGCTTTAGCATTTTTGCATTAAATGTGATGCCTTACATTTCTGCTTCTATTGTTGTCCAGTTGGCTACTCATATTTTCCCTTCCCTGAAAGCAATGCAAAAAGAGGGTGAGTCAGGGCGGCGCAAGATAACACAGTATTCGCGCATTGGTGCTGTTATTCTAGCTGTAATTCAGGGTGGTAGTATCGCATTAGCATTGCAAAATCAAACAGCTCCTGGCGGCGCTGCTGTGGTATATGCTCCTGGAGCTGCTTTTGTAATGACTGCTATTGTTGCTTTGACTGCAGGAACTGTTTTTCTGATGTGGGTTGGTGAGCAGGTTACGGAGCGGGGTATTGGCAATGGTGTGTCGATGATTATTTTTGCAGGTATCGTTGCTGGCCTGCCTGGGTCTGTGTTGCAAACAATTGATGCTTTCCGTAGCGATGCATTGAGTTTGATCTCCTTATTGATAATTGTTTTTATTGTTTTATCATTCACTTTTTTCGTTGTTTTTGTTGAGCGTGGCTTGCGTAGGATTACTGTGAACTATGCTCGGCGTGTTGAGGGTCGTAATTCTTATATGAATAAAAGTTCTTTTTTGCCTCTCAAGCTTAATATGGCAGGTGTTATTCCCCCTATTTTCGCCTCTAGTATTTTAGCCTTTCCTGTTACCTTATCAATGTGGTCTGGGCAAGCTTCTTCTAATACTCTTTTTGGTGCTTGGTTGCAGCGCGTTTCTAGTGCTTTAGGTCCGGGTGAGCCTTTGCATATGATTCTTTTTGCTGTTCTGATAATAGGCTTTGCTTTTTTTTATACAGCTCTTGTGTTTAGTTCGCAGGAAACTGCTGATATTCTTAAAAAGTCTGGTGCATTGATTCCTGGAATCAGGCCTGGTAAGGCTACTTCCGATTACGTTGATGGGGTTTTGACTCGTTTGACTGCGGTAGGATCTTTGTACTTAGTTATTGTATGTTTGTTGCCAGAATTCATGCAGTCCAGGATGGGCGCTTCCTTTCATTTCGGTGGCACTTCTTTGCTGATTGCTGTTGTGGTTGTTATGGATTTTATTTCTCAAATACAAGTTCATCAAGCCTCTAACCAATATGATGGTGTGAGTTTTTTTAATAAAGCTAATTTGAAAGGTGTTTCAAAAAAGCGTCGCTTTGTGAATTAA---------------------------------------
>xylefaMuMD
------------------------------------------------------ATGTCTCAACCTGGTCTGGGAAATTTTGGTAATCGCTTCGCTAAGTCGATCGAGCTTCGTAATCGGTTGCTTTTTCTTTTGGGCGCTTTAATTGTTTATAGGGTTGGCTGTTACGTTCCGGTTCCTGGCGTAAATCCTGAGGCCATGCTCGCTCTGATGCAGAAGCAAGGTGGTGGTATCGTGGACATGTTTAACATGTTTTCCGGTGGTGCTCTCCATCGCTTTAGCATTTTTGCATTAAATGTGATGCCTTACATTTCTGCTTCTATTGTTGTCCAGTTGGCTACTCATATTTCCCCTTCCCTGAAAGCAATGCAAAAAGAGGGTGAGTCAGGGCGGCGCAAGATAACACAGTATTCGCGCATTGGTGCTGTTATTCTAGCTGTAATTCAGGGTGGTAGTATCGCATTAGCATTGCAAAATCAAACAGCTCCTGGCGGCGCTGCTGTGGTATATGCTCCTGGAGCTGCTTTTGTAATGACTGCTATTGTTGCTTTGACTGCAGGAACTGTTTTTCTGATGTGGGTTGGTGAGCAGGTTACGGAGCGGGGTATTGGCAATGGTGTGTCGATGATTATTTTTGCAGGTATCGTTGCTGGCCTGCCTGGGTCTGTGTTGCAAACAATTGATGCTTTCCGTAGCGATTCATTGAGTTTGATCTCCTTATTGATAATTGTTTTTATTGTTCTATCATTCACTTTTTTCGTTGTTTTTGTTGAGCGTGGCTTGCGTAGAATTACTGTGAACTATGCTCGGCGTGTTGAGGGTCGTAATTCTTATATGAATAAAAGTTCTTTTTTGCCTCTCAAGCTTAATATGGCAGGTGTTATTCCCCCTATTTTCGCCTCTAGTATTTTAGCCTTTCCTGTTACCTTATCAATGTGGTCTGGGCAAGCTTCTTCTAATACTCTTTTTGGTGCTTGGTTGCAGCGCGTTTCTAGTGCTTTAGGTCCCGGTGAGCCTTTGCATATGATTCTTTTTGCTGTTCTGATAATAGGATTTGCTTTTTTTTATACAGCTCTTGTGTTTAGTTCGCAGGAAACTGCTGATATTCTTAAAAAGTCTGGTGCATTGATTCCTGGAATCAGGCCTGGTAAGGCTACTTCCGATTACGTTGATGGGGTTTTGACTCGTTTGACTGCGGTAGGATCTTTGTACTTAGTTATTGTATGTTTGTTGCCAGAATTCATGCAGTCCAGGATGGGCGCTTCCTTTCATTTCGGTGGCACTTCTTTGCTGATTGCTGTTGTGGTTGTTATGGATTTTATTTCTCAAATACAAGTTCATCAAGCCTCTAACCAATATGATGGTGTGAGTTTTTTTAATAAAGCTAATTTGAAAGGTGTTTCAAAAAAGCGTCGCTTTGTGGATTAA---------------------------------------
>xylefaM23s
------------------------------------------------------ATGTCTCAACCTGGTCTGGGAAATTTTGGTAATCGCTTCGCTAAGTCGATCGAGCTTCGTAATCGGTTGCTTTTTCTTTTGGGCGCTTTAATTGTTTATAGGGTTGGCTGTTACGTTCCGGTTCCTGGCGTAAATCCTGAGGCCATGCTCGCTCTGATGCAGAAGCAAGGTGGTGGTATCGTGGACATGTTTAACATGTTTTCCGGTGGTGCTCTCCATCGCTTTAGCATTTTTGCATTAAATGTGATGCCTTACATTTCTGCTTCTATTGTTGTCCAGTTGGCTACTCATATTTTCCCTTCCCTGAAAGCAATGCAAAAAGAGGGTGAGTCAGGGCGGCGCAAGATAACACAGTATTCGCGCATTGGTGCTGTTATTCTAGCTGTAATTCAGGGTGGTAGTATCGCATTAGCATTGCAAAATCAAACAGCTCCTGGCGGCGCTGCTGTGGTATATGCTCCTGGAGCTGCTTTTGTAATGACTGCTATTGTTGCTTTGACTGCAGGAACTGTTTTTCTGATGTGGGTTGGTGAGCAGGTTACGGAGCGGGGTATTGGCAATGGTGTGTCGATGATTATTTTTGCAGGTATCGTTGCTGGCCTGCCTGGGTCTGTGTTGCAAACAATTGATGCTTTCCGTAGCGATGCATTGAGTTTGATCTCCTTATTGATAATTGTTTTTATTGTTTTATCATTCACTTTTTTCGTTGTTTTTGTTGAGCGTGGCTTGCGTAGGATTACTGTGAACTATGCTCGGCGTGTTGAGGGTCGTAATTCTTATATGAATAAAAGTTCTTTTTTGCCTCTCAAGCTTAATATGGCAGGTGTTATTCCCCCTATTTTCGCCTCTAGTATTTTAGCCTTTCCTGTTACCTTATCAATGTGGTCTGGGCAAGCTTCTTCTAATACTCTTTTTGGTGCTTGGTTGCAGCGCGTTTCTAGTGCTTTAGGTCCGGGTGAGCCTTTGCATATGATTCTTTTTGCTGTTCTGATAATAGGCTTTGCTTTTTTTTATACAGCTCTTGTGTTTAGTTCGCAGGAAACTGCTGATATTCTTAAAAAGTCTGGTGCATTGATTCCTGGAATCAGGCCTGGTAAGGCTACTTCCGATTACGTTGATGGGGTTTTGACTCGTTTGACTGCGGTAGGATCTTTGTACTTAGTTATTGTATGTTTGTTGCCAGAATTCATGCAGTCCAGGATGGGCGCTTCCTTTCATTTCGGTGGCACTTCTTTGCTGATTGCTGTTGTGGTTGTTATGGATTTTATTTCTCAAATACAAGTTCATCAAGCCTCTAACCAATATGATGGTGTGAGTTTTTTTAATAAAGCTAATTTGAAAGGTGTTTCAAAAAAGCGTCGCTTTGTGAATTAA---------------------------------------
>long-mer4981
-----------------------------------------------------------------------------------------------------------------------------------------------------------------------------------------------------------------------------------------------------------------------------------------------------------------------------------------------------------------------------------------------------------------------------------------------------------------------------------------------------------------------------------------------------------------------------------------------------------------------------------------------------------------TATCGTTGCTGGCTTGCCTGGATCTGTGTTGCAAATAATTGATGCTTTCCGTAGCGA-------------------------------------------------------------------------------------------------------------------------------------------------------------------------------------------------------------------------------------------------------------------------------------------------------------------------------------------------------------------------------------------------------------------------------------------------------------------------------------------------------------------------------------------------------------------------------------------------------------------------------------------------------------------------------------------------------------------------------------------------------------------------------------------------
>long-mer4982
-----------------------------------------------------------------------------------------------------------------------------------------------------------------------------------------------------------------------------------------------------------------------------------------------------------------------------------------------------------------------------------------------------------------------------------------------------------------------------------------------------------------------------------------------------------------------------------------------------------------------------------------------------------------------------------------------------------------------------------------------------------------------ATCATTCACTTTTTTCGTTGTGTTTGTTGAGCGTGGCTTGCGT---------------------------------------------------------------------------------------------------------------------------------------------------------------------------------------------------------------------------------------------------------------------------------------------------------------------------------------------------------------------------------------------------------------------------------------------------------------------------------------------------------------------------------------------------------------------------------------------------------------------------------------------------------------------------------------------------------
>long-mer4983
--------------------------------------------------------------------------------------------------------------------------------------------------------------------------------------------------------------------------------------------------------------------------------------------------------------------------------------------------------------------------------------------------------------------------------------------------------------------------------------------------------------------------------------------------------------------------------------------------------------------------------------------------------------------------------------------------------------------------------------------------------------------------------------------------------------------------------CTATGCTCGGCGTGTTGAGGGCCGTAATTCTTATATGAATAAG------------------------------------------------------------------------------------------------------------------------------------------------------------------------------------------------------------------------------------------------------------------------------------------------------------------------------------------------------------------------------------------------------------------------------------------------------------------------------------------------------------------------------------------------------------------------------------------------------------------------------------------------
>long-mer4984
-----------------------------------------------------------------------------------------------------------------------------------------------------------------------------------------------------------------------------------------------------------------------------------------------------------------------------------------------------------------------------------------------------------------------------------------------------------------------------------------------------------------------------------------------------------------------------------------------------------------------------------------------------------------------------------------------------------------------------------------------------------------------------------------------------------------------------------------------------------------------------------------------------------------------------------------------------------------------------------------------TACTGTTTTTGGTGCTTGGTTACAGCG-------------------------------------------------------------------------------------------------------------------------------------------------------------------------------------------------------------------------------------------------------------------------------------------------------------------------------------------------------------------------------------------------------------------------------------------------------------------------------------------------
>long-mer4985
-----------------------------------------------------------------------------------------------------------------------------------------------------------------------------------------------------------------------------------------------------------------------------------------------------------------------------------------------------------------------------------------------------------------------------------------------------------------------------------------------------------------------------------------------------------------------------------------------------------------------------------------------------------------------------------------------------------------------------------------------------------------------------------------------------------------------------------------------------------------------------------------------------------------------------------------------------------------------------------------------------------------------------------------------------------------------------------------------------------------------------------------------------------------TGCATTGATTCCTGGAATCAGACCTGGTAAGGCTACTTCCGAT---------------------------------------------------------------------------------------------------------------------------------------------------------------------------------------------------------------------------------------------------------------------------------------------------------------
>long-mer4986
---------------------------------------------------------------------------------------------------------------------------------------------------------------------------------------------------------------------------------------------------------------------------------------------------------------------------------------------------------------------------------------------------------------------------------------------------------------------------------------------------------------------------------------------------------------------------------------------------------------------------------------------------------------------------------------------------------------------------------------------------------------------------------------------------------------------------------------------------------------------------------------------------------------------------------------------------------------------------------------------------------------------------------------------------------------------------------------------------------------------------------------------------------------------------------------------------------------------------------------------------------------------------------------------------------------------CATTTCGGTGGTACTTCTTTGTTGATTGCTGTTGTCGTTGTTA-----------------------------------------------------------------------------------------------------------------------------------------------------------
>long-mer4987
-----------------------------------------------------------------------------------------------------------------------------------------------------------------------------------------------------------------------------------------------------------------------------------------------------------------------------------------------------------------------------------------------------------------------------------------------------------------------------------------------------------------------------------------------------------------------------------------------------------------------------------------------------------------------------------------------------------------------------------------------------------------------------------------------------------------------------------------------------------------------------------------------------------------------------------------------------------------------------------------------------------------------------------------------------------------------------------------------------------------------------------------------------------------------------------------------------------------------------------------------------------------------------------------------------------------------------------------------------------------------------TCAAATACAAGTTCATCAAGCTTCTAACCAATATGATGGTGTGGGTTTTTTGAAGAAAGCTAATTTGAAAGGTGTTTCAAAAAGACGTCGTTTTGTGAATTAACAAAATTTATATGCTTCCAACTTGATATAAGTTTTGGTA
