# Supplementary material for: Identification of genetic relationships and subspecies signatures in Xylella fastidiosa
Source: BMC Genomics. 2019 Mar 25;20:239. doi: 10.1186/s12864-019-5565-9 (PMC6434890; doi:10.1186/s12864-019-5565-9)
Supplement: Supplementary file 8 — Analysis of (non-)synonymous SNPs in homologs to CDS harboring specific k-mers for selected enriched GOs. (ZIP 549 kb) [file 12864_2019_5565_MOESM8_ESM.zip › Additional-File8/Additional-File8B_Pauca/GO-0005886 0016021/NC_002488.1078/Xfm assembled to xylefa9a5c.fasta]

>xylefa9a5c
------------------------------------------------------ATGTCTCAACCTGGTCTTGGAAATCTTGGTAATCGCTTCGGTAAGTCGATCGAGCTTCGTCATCGGTTGCTTTTTCTTTTTGGCGCTTTAATCGTTTATAGGGTTGGCTGTTACGTTCCGGTTCCTGGTGTAAATCCTGAGGCCATGCTCGCTCTGATGCAGAAGCAAGGTGGTGGTATCGTGGACATGTTTAACATGTTTTCCGGTGGTGCTCTCCATCGCTTTAGCATTTTTGCATTAAATGTGATGCCTTACATTTCTGCTTCTATTGTTGTCCAGTTGGCTACTCATATTTTCCCTTCCCTGAAAGCAATGCAAAAAGAGGGTGAGTCAGGGCGGCGCAAGATAACACAGTATTCGCGCATTGGTGCTGTTATTCTAGCTGTAATTCAGGGTGGTAGTATCGCATTAGCATTGCAAAATCAAACAGCTCCTGGCGGCGCTGCTGTGGTATATGCTCCTGGAGCTGCTTTTGTAATGACTGCTATTGTTGCTTTGACTGCAGGAACTGTTTTTCTGATGTGGGTTGGTGAGCAGGTTACGGAGCGAGGTATTGGCAATGGTGTGTCGATGATTATTTTTGCAGGTATCGTTGCTGGCTTGCCTGGATCTGTGTTGCAAATAATTGATGCTTTCCGTAGCGATGCATTGAGTTTGATCTCCTTATTGATAATTGTTTTTATTGTTCTATCATT-CACTTTTTTCGTTGTGTTTGTTGAGCGTGGCTTGCGTAGGATTACTGTGAACTATGCTCGGCGTGTTGAGGGCCGTAATTCTTATATGAATAAGAGTTCTTTTTTGCCTCTCAAGCTTAATATGGCAGGTGTTATTCCTCCTATTTTCGCCTCTAGTATTTTAGCCTTTCCTGTTACCTTATCAATGTGGTCTGGGCAAGCTTCTTCTAATACTGTTTTTGGTGCTTGGTTACAGCGCGTTTCTAGTGCTTTAGGTCCGGGTGAGCCTTTGCATATGATTCTTTTTGCTGTTCTGATAATAGGCTTTGCTTTTTTTTATACAGCTCTTGTGTTTAGTTCGCAGGAAACTGCTGATATTCTTAAAAAGTCTGGTGCATTGATTCCTGGAATCAGACCTGGTAAGGCTACTTCCGATTACGTTGATGGGGTTTTGACTCGTTTGACTGCGGTAGGATCTTTGTACTTAGTTATTGTATGTTTGTTGCCAGAATTCATGCAGTCCAGGATGGGCGCTTCCTTTCATTTCGGTGGTACTTCTTTGTTGATTGCTGTTGTCGTTGTTATGGATTTTATTTCTCAAATACAAGTTCATCAAGCTTCTAACCAATATGATGGTGTGGGTTTTTTGAAGAAAGCTAATTTGAAAGGTGTTTCAAAAAGACGTCGTTTTGTGAATTAA---------------------------------------
>long-mer4980
GCTAGGGCTATGATCGAAACTACTGGTGGTAGCTTCCAGGAGTAACATATAAAAATGTCTCAACCTGGTCTTGGAAATCTTGGTAATCGCTTCGGTAAGTCGATCGAGCTTCGTCATCGGTTGCTTTTTCTTTTTGGCGCTTTAATCGTTTATAGGGTTGGCTGTTAC----------------------------------------------------------------------------------------------------------------------------------------------------------------------------------------------------------------------------------------------------------------------------------------------------------------------------------------------------------------------------------------------------------------------------------------------------------------------------------------------------------------------------------------------------------------------------------------------------------------------------------------------------------------------------------------------------------------------------------------------------------------------------------------------------------------------------------------------------------------------------------------------------------------------------------------------------------------------------------------------------------------------------------------------------------------------------------------------------------------------------------------------------------------------------------------------------------------------------------------------------------------------------------------------------------------------------------------------------
>xylefa4311
------------------------------------------------------ATGTCTCAACCTAGTCTGGGAAATCTTGGTAATCGCTTCGGTAAGTCGATCGAGCTTCGTAATCGGTTGCTTTTTCTTTTTGGCGCTTTAATTGTTTATAGGGTTGGCTGTTACGTTCCGGTTCCTGGTGTAAATCCTGAGGCCATGCTCGCTCTGATGCAGAAGCAAGGTGGTGGTATCGTGGACATGTTTAACATGTTTTCCGGTGGTGCTCTTCATCGCTTTAGCATTTTTGCATTAAATGTGATGCCTTACATTTCTGCTTCTATTGTTGTCCAGTTGGCTACTCATATTTTCCCTTCCCTGAAAGCAATGCAAAAAGAGGGTGAGTCAGGGCGGCGCAAGATAACACAGTATTCGCGCATTGGTGCTGTTATTCTAGCTGTAATTCAGGGTGGTAGTATCGCATTAGCATTGCAAAATCAAACAGCTCCTGGCGGCGCTGCTGTGGTATATGCTCCTGGAGCTGCTTTTGTAATGATTGCTATTGTTGCTTTGACTGCAGGAACTGTTTTTCTGATGTGGGTTGGTGAGCAGGTTACGGAGCGAGGTATTGGCAATGGTGTGTCGATGATTATTTTTGCAGGTATCGTTGCTGGCTTGCCTGGGTCTGTGTTGCAAACAATTGATGCTTTCCGTAGCGATGCATTGAGTTTGATTTCCTTATTGATAATTGTTTTTATTGTTCTATCATT-CACTTTTTTCGTTGTTTTTGTTGAGCGTGGCTTGCGTAGGATTACTGTGAACTATGCTCGACGTGTTGAGGGTCGTAATTCTTATATGAATAAGAGTTCTTTTTTGCCTCTCAAGCTTAATATGGCAGGTGTTATTCCTCCTATTTTCGCCTCTAGTATTTTAGCCTTTCCTGTTACCTTATCAATGTGGTCTGGGCAAGCTTCTTCTAATACTGTTTTTGGTGCTTGGTTGCAGCGCGTTGCTAGTGCTTTAGGTCCGGGTGAGCCTTTGCATATGATTCTTTTTGCTGTTCTGATAATAGGCTTTGCTTTTTTTTATACAGCTCTTGTGTTTAGTTCGCAGGAAACTGCTGATATTCTTAAAAAGTCTGGCGCATTGATTCCTGGAATCAGGCCTGGTAAGGCTACTTCCGATTACGTTGATGGGGTTTTGACTCGTTTGACTGCGGTAGGATCTTTGTACTTAGTTATTGTATGTTTGTTGCCAGAATTCATGCAGTCCAGGATGGGCGCTTCCTTTCATTTCGGTGGTACTTCTTTGCTGATTGCTGTTGTCGTTGTTATGGATTTTATTTCTCAAATACAAGTTCATCAAGCCTCTAACCAATATGATGGTGTGAGTTTTTTTAAGAAAGCTAATTTGAAAGGTGTTTCAAAAAAGCGTCGCTTTGTGAATTAA---------------------------------------
>xylefa3571
------------------------------------------------------ATGTCTCAACCTAGTCTGGGAAATCTTGGTAATCGCTTCGGTAAGTCGATCGAGCTTCGTAATCGGTTGCTTTTTCTTTTTGGCGCTTTAATTGTTTATAGGGTTGGCTGTTACGTTCCGGTTCCTGGTGTAAATCCTGAGGCCATGCTCGCTCTGATGCAGAAGCAAGGTGGTGGTATCGTGGACATGTTTAACATGTTTTCCGGTGGTGCTCTTCATCGCTTTAGCATTTTTGCATTAAATGTGATGCCTTACATTTCTGCTTCTATTGTTGTCCAGTTGGCTACTCATATTTTCCCTTCCCTGAAAGCAATGCAAAAAGAGGGTGAGTCAGGGCGGCGCAAGATAACACAGTATTCGCGCATTGGTGCTGTTATTCTAGCTGTAATTCAGGGTGGTAGTATCGCATTAGCATTGCAAAATCAAACAGCTCCTGGCGGCGCTGCTGTGGTATATGCTCCTGGAGCTGCTTTTGTAATGATTGCTATTGTTGCTTTGACTGCAGGAACTGTTTTTCTGATGTGGGTTGGTGAGCAGGTTACGGAGCGAGGTATTGGCAATGGTGTGTCGATGATTATTTTTGCAGGTATCGTTGCTGGCTTGCCTGGGTCTGTGTTGCAAACAATTGATGCTTTCCGTAGCGATGCATTGAGTTTGATTTCCTTATTGATAATTGTTTTTATTGTTCTATCATT-CACTTTTTTCGTTGTTTTTGTTGAGCGTGGCTTGCGTAGGATTACTGTGAACTATGCTCGACGTGTTGAGGGTCGTAATTCTTATATGAATAAGAGTTCTTTTTTGCCTCTCAAGCTTAATATGGCAGGTGTTATTCCTCCTATTTTCGCCTCTAGTATTTTAGCCTTTCCTGTTACCTTATCAATGTGGTCTGGGCAAGCTTCTTCTAATACTGTTTTTGGTGCTTGGTTGCAGCGCGTTGCTAGTGCTTTAGGTCCGGGTGAGCCTTTGCATATGATTCTTTTTGCTGTTCTGATAATAGGCTTTGCTTTTTTTTATACAGCTCTTGTGTTTAGTTCGCAGGAAACTGCTGATATTCTTAAAAAGTCTGGCGCATTGATTCCTGGAATCAGGCCTGGTAAGGCTACTTCCGATTACGTTGATGGGGTTTTGACTCGTTTGACTGCGGTAGGATCTTTGTACTTAGTTATTGTATGTTTGTTGCCAGAATTCATGCAGTCCAGGATGGGCGCTTCCTTTCATTTCGGTGGTACTTCTTTGCTGATTGCTGTTGTCGTTGTTATGGATTTTATTTCTCAAATACAAGTTCATCAAGCCTCTAACCAATATGATGGTGTGAGTTTTTTTAAGAAAGCTAATTTGAAAGGTGTTTCAAAAAAGCGTCGCTTTGTGAATTAA---------------------------------------
>xylefa8416
------------------------------------------------------ATGTCTCAACCTAGTCTGGGAAATCTTGGTAATCGCTTCGGTAAGTCGATCGAGCTTCGTAATCGGTTGCTTTTTCTTTTTGGCGCTTTAATTGTTTATAGGGTTGGCTGTTACGTTCCGGTTCCTGGTGTAAATCCTGAGGCCATGCTCGCTCTGATGCAGAAGCAAGGTGGTGGTATCGTGGACATGTTTAACATGTTTTCCGGTGGTGCTCTTCATCGCTTTAGCATTTTTGCATTAAATGTGATGCCTTACATTTCTGCTTCTATTGTTGTCCAGTTGGCTACTCATATTTTCCCTTCCCTGAAAGCAATGCAAAAAGAGGGTGAGTCAGGGCGGCGCAAGATAACACAGTATTCGCGCATTGGTGCTGTTATTCTAGCTGTAATTCAGGGTGGTAGTATCGCATTAGCATTGCAAAATCAAACAGCTCCTGGCGGCGCTGCTGTGGTATATGCTCCTGGAGCTGCTTTTGTAATGATTGCTATTGTTGCTTTGACTGCAGGAACTGTTTTTCTGATGTGGGTTGGTGAGCAGGTTACGGAGCGAGGTATTGGCAATGGTGTGTCGATGATTATTTTTGCAGGTATCGTTGCTGGCTTGCCTGGGTCTGTGTTGCAAACAATTGATGCTTTCCGTAGCGATGCATTGAGTTTGATTTCCTTATTGATAATTGTTTTTATTGTTCTATCATT-CACTTTTTTCGTTGTTTTTGTTGAGCGTGGCTTGCGTAGGATTACTGTGAACTATGCTCGACGTGTTGAGGGTCGTAATTCTTATATGAATAAGAGTTCTTTTTTGCCTCTCAAGCTTAATATGGCAGGTGTTATTCCTCCTATTTTCGCCTCTAGTATTTTAGCCTTTCCTGTTACCTTATCAATGTGGTCTGGGCAAGCTTCTTCTAATACTGTTTTTGGTGCTTGGTTGCAGCGCGTTGCTAGTGCTTTAGGTCCGGGTGAGCCTTTGCATATGATTCTTTTTGCTGTTCTGATAATAGGCTTTGCTTTTTTTTATACAGCTCTTGTGTTTAGTTCGCAGGAAACTGCTGATATTCTTAAAAAGTCTGGCGCATTGATTCCTGGAATCAGGCCTGGTAAGGCTACTTCCGATTACGTTGATGGGGTTTTGACTCGTTTGACTGCGGTAGGATCTTTGTACTTAGTTATTGTATGTTTGTTGCCAGAATTCATGCAGTCCAGGATGGGCGCTTCCTTTCATTTCGGTGGTACTTCTTTGCTGATTGCTGTTGTCGTTGTTATGGATTTTATTTCTCAAATACAAGTTCATCAAGCCTCTAACCAATATGATGGTGTGAGTTTTTTTAAGAAAGCTAATTTGAAAGGTGTTTCAAAAAAGCGTCGCTTTGTGAATTAA---------------------------------------
>xylefaBB01
------------------------------------------------------ATGTCTCAACCTAGTCTGGGAAATCTTGGTAATCGCTTCGGTAAGTCGATCGAGCTTCGTAATCGGTTGCTTTTTCTTTTTGGCGCTTTAATTGTTTATAGGGTTGGCTGTTACGTTCCGGTTCCTGGTGTAAATCCTGAGGCCATGCTCGCTCTGATGCAGAAGCAAGGTGGTGGTATCGTGGACATGTTTAACATGTTTTCCGGTGGTGCTCTTCATCGCTTTAGCATTTTTGCATTAAATGTGATGCCTTACATTTCTGCTTCTATTGTTGTCCAGTTGGCTACTCATATTTTCCCTTCCCTGAAAGCAATGCAAAAAGAGGGTGAGTCAGGGCGGCGCAAGATAACACAGTATTCGCGCATTGGTGCTGTTATTCTAGCTGTAATTCAGGGTGGTAGTATCGCATTAGCATTGCAAAATCAAACAGCTCCTGGCGGCGCTGCTGTGGTATATGCTCCTGGAGCTGCTTTTGTAATGATTGCTATTGTTGCTTTGACTGCAGGAACTGTTTTTCTGATGTGGGTTGGTGAGCAGGTTACGGAGCGAGGTATTGGCAATGGTGTGTCGATGATTATTTTTGCAGGTATCGTTGCTGGCTTGCCTGGGTCTGTGTTGCAAACAATTGATGCTTTCCGTAGCGATGCATTGAGTTTGATTTCCTTATTGATAATTGTTTTTATTGTTCTATCATT-CACTTTTTTCGTTGTTTTTGTTGAGCGTGGCTTGCGTAGGATTACTGTGAACTATGCTCGACGTGTTGAGGGTCGTAATTCTTATATGAATAAGAGTTCTTTTTTGCCTCTCAAGCTTAATATGGCAGGTGTTATTCCTCCTATTTTCGCCTCTAGTATTTTAGCCTTTCCTGTTACCTTATCAATGTGGTCTGGGCAAGCTTCTTCTAATACTGTTTTTGGTGCTTGGTTGCAGCGCGTTGCTAGTGCTTTAGGTCCGGGTGAGCCTTTGCATATGATTCTTTTTGCTGTTCTGATAATAGGCTTTGCTTTTTTTTATACAGCTCTTGTGTTTAGTTCGCAGGAAACTGCTGATATTCTTAAAAAGTCTGGCGCATTGATTCCTGGAATCAGGCCTGGTAAGGCTACTTCCGATTACGTTGATGGGGTTTTGACTCGTTTGACTGCGGTAGGATCTTTGTACTTAGTTATTGTATGTTTGTTGCCAGAATTCATGCAGTCCAGGATGGGCGCTTCCTTTCATTTCGGTGGTACTTCTTTGCTGATTGCTGTTGTCGTTGTTATGGATTTTATTTCTCAAATACAAGTTCATCAAGCCTCTAACCAATATGATGGTGTGAGTTTTTTTAAGAAAGCTAATTTGAAAGGTGTTTCAAAAAAGCGTCGCTTTGTGAATTAA---------------------------------------
>xylefadixn
------------------------------------------------------ATGTCTCAACCTAGTCTGGGAAATCTTGGTAATCGCTTCGGTAAGTCGATCGAGCTTCGTAATCGGTTGCTTTTTCTTTTTGGCGCTTTAATTGTTTATAGGGTTGGCTGTTACGTTCCGGTTCCTGGTGTAAATCCTGAGGCCATGCTCGCTCTGATGCAGAAGCAAGGTGGTGGTATCGTGGACATGTTTAACATGTTTTCCGGTGGTGCTCTTCATCGCTTTAGCATTTTTGCATTAAATGTGATGCCTTACATTTCTGCTTCTATTGTTGTCCAGTTGGCTACTCATATTTTCCCTTCCCTGAAAGCAATGCAAAAAGAGGGTGAGTCAGGGCGGCGCAAGATAACACAGTATTCGCGCATTGGTGCTGTTATTCTAGCTGTAATTCAGGGTGGTAGTATCGCATTAGCATTGCAAAATCAAACAGCTCCTGGCGGCGCTGCTGTGGTATATGCTCCTGGAGCTGCTTTTGTAATGATTGCTATTGTTGCTTTGACTGCAGGAACTGTTTTTCTGATGTGGGTTGGTGAGCAGGTTACGGAGCGAGGTATTGGCAATGGTGTGTCGATGATTATTTTTGCAGGTATCGTTGCTGGCTTGCCTGGGTCTGTGTTGCAAACAATTGATGCTTTCCGTAGCGATGCATTGAGTTTGATTTCCTTATTGATAATTGTTTTTATTGTTCTATCATT-CACTTTTTTCGTTGTTTTTGTTGAGCGTGGCTTGCGTAGGATTACTGTGAACTATGCTCGACGTGTTGAGGGTCGTAATTCTTATATGAATAAGAGTTCTTTTTTGCCTCTCAAGCTTAATATGGCAGGTGTTATTCCTCCTATTTTCGCCTCTAGTATTTTAGCCTTTCCTGTTACCTTATCAATGTGGTCTGGGCAAGCTTCTTCTAATACTGTTTTTGGTGCTTGGTTGCAGCGCGTTGCTAGTGCTTTAGGTCCGGGTGAGCCTTTGCATATGATTCTTTTTGCTGTTCTGATAATAGGCTTTGCTTTTTTTTATACAGCTCTTGTGTTTAGTTCGCAGGAAACTGCTGATATTCTTAAAAAGTCTGGCGCATTGATTCCTGGAATCAGGCCTGGTAAGGCTACTTCCGATTACGTTGATGGGGTTTTGACTCGTTTGACTGCGGTAGGATCTTTGTACTTAGTTATTGTATGTTTGTTGCCAGAATTCATGCAGTCCAGGATGGGCGCTTCCTTTCATTTCGGTGGTACTTCTTTGCTGATTGCTGTTGTCGTTGTTATGGATTTTATTTCTCAAATACAAGTTCATCAAGCCTCTAACCAATATGATGGTGTGAGTTTTTTTAAGAAAGCTAATTTGAAAGGTGTTTCAAAAAAGCGTCGCTTTGTGAATTAA---------------------------------------
>xylefa8418
------------------------------------------------------ATGTCTCAACCTAGTCTGGGAAATCTTGGTAATCGCTTCGGTAAGTCGATCGAGCTTCGTAATCGGTTGCTTTTTCTTTTTGGCGCTTTAATTGTTTATAGGGTTGGCTGTTACGTTCCGGTTCCTGGTGTAAATCCTGAGGCCATGCTCGCTCTGATGCAGAAGCAAGGTGGTGGTATCGTGGACATGTTTAACATGTTTTCCGGTGGTGCTCTTCATCGCTTTAGCATTTTTGCATTAAATGTGATGCCTTACATTTCTGCTTCTATTGTTGTCCAGTTGGCTACTCATATTTTCCCTTCCCTGAAAGCAATGCAAAAAGAGGGTGAGTCAGGGCGGCGCAAGATAACACAGTATTCGCGCATTGGTGCTGTTATTCTAGCTGTAATTCAGGGTGGTAGTATCGCATTAGCATTGCAAAATCAAACAGCTCCTGGCGGCGCTGCTGTGGTATATGCTCCTGGAGCTGCTTTTGTAATGATTGCTATTGTTGCTTTGACTGCAGGAACTGTTTTTCTGATGTGGGTTGGTGAGCAGGTTACGGAGCGAGGTATTGGCAATGGTGTGTCGATGATTATTTTTGCAGGTATCGTTGCTGGCTTGCCTGGGTCTGTGTTGCAAACAATTGATGCTTTCCGTAGCGATGCATTGAGTTTGATTTCCTTATTGATAATTGTTTTTATTGTTCTATCATT-CACTTTTTTCGTTGTTTTTGTTGAGCGTGGCTTGCGTAGGATTACTGTGAACTATGCTCGACGTGTTGAGGGTCGTAATTCTTATATGAATAAGAGTTCTTTTTTGCCTCTCAAGCTTAATATGGCAGGTGTTATTCCTCCTATTTTCGCCTCTAGTATTTTAGCCTTTCCTGTTACCTTATCAATGTGGTCTGGGCAAGCTTCTTCTAATACTGTTTTTGGTGCTTGGTTGCAGCGCGTTGCTAGTGCTTTAGGTCCGGGTGAGCCTTTGCATATGATTCTTTTTGCTGTTCTGATAATAGGCTTTGCTTTTTTTTATACAGCTCTTGTGTTTAGTTCGCAGGAAACTGCTGATATTCTTAAAAAGTCTGGCGCATTGATTCCTGGAATCAGGCCTGGTAAGGCTACTTCCGATTACGTTGATGGGGTTTTGACTCGTTTGACTGCGGTAGGATCTTTGTACTTAGTTATTGTATGTTTGTTGCCAGAATTCATGCAGTCCAGGATGGGCGCTTCCTTTCATTTCGGTGGTACTTCTTTGCTGATTGCTGTTGTCGTTGTTATGGATTTTATTTCTCAAATACAAGTTCATCAAGCCTCTAACCAATATGATGGTGTGAGTTTTTTTAAGAAAGCTAATTTGAAAGGTGTTTCAAAAAAGCGTCGCTTTGTGAATTAA---------------------------------------
>xylefa8417
------------------------------------------------------ATGTCTCAACCTAGTCTGGGAAATCTTGGTAATCGCTTCGGTAAGTCGATCGAGCTTCGTAATCGGTTGCTTTTTCTTTTTGGCGCTTTAATTGTTTATAGGGTTGGCTGTTACGTTCCGGTTCCTGGTGTAAATCCTGAGGCCATGCTCGCTCTGATGCAGAAGCAAGGTGGTGGTATCGTGGACATGTTTAACATGTTTTCCGGTGGTGCTCTTCATCGCTTTAGCATTTTTGCATTAAATGTGATGCCTTACATTTCTGCTTCTATTGTTGTCCAGTTGGCTACTCATATTTTCCCTTCCCTGAAAGCAATGCAAAAAGAGGGTGAGTCAGGGCGGCGCAAGATAACACAGTATTCGCGCATTGGTGCTGTTATTCTAGCTGTAATTCAGGGTGGTAGTATCGCATTAGCATTGCAAAATCAAACAGCTCCTGGCGGCGCTGCTGTGGTATATGCTCCTGGAGCTGCTTTTGTAATGATTGCTATTGTTGCTTTGACTGCAGGAACTGTTTTTCTGATGTGGGTTGGTGAGCAGGTTACGGAGCGAGGTATTGGCAATGGTGTGTCGATGATTATTTTTGCAGGTATCGTTGCTGGCTTGCCTGGGTCTGTGTTGCAAACAATTGATGCTTTCCGTAGCGATGCATTGAGTTTGATTTCCTTATTGATAATTGTTTTTATTGTTCTATCATT-CACTTTTTTCGTTGTTTTTGTTGAGCGTGGCTTGCGTAGGATTACTGTGAACTATGCTCGACGTGTTGAGGGTCGTAATTCTTATATGAATAAGAGTTCTTTTTTGCCTCTCAAGCTTAATATGGCAGGTGTTATTCCTCCTATTTTCGCCTCTAGTATTTTAGCCTTTCCTGTTACCTTATCAATGTGGTCTGGGCAAGCTTCTTCTAATACTGTTTTTGGTGCTTGGTTGCAGCGCGTTGCTAGTGCTTTAGGTCCGGGTGAGCCTTTGCATATGATTCTTTTTGCTGTTCTGATAATAGGCTTTGCTTTTTTTTATACAGCTCTTGTGTTTAGTTCGCAGGAAACTGCTGATATTCTTAAAAAGTCTGGCGCATTGATTCCTGGAATCAGGCCTGGTAAGGCTACTTCCGATTACGTTGATGGGGTTTTGACTCGTTTGACTGCGGTAGGATCTTTGTACTTAGTTATTGTATGTTTGTTGCCAGAATTCATGCAGTCCAGGATGGGCGCTTCCTTTCATTTCGGTGGTACTTCTTTGCTGATTGCTGTTGTCGTTGTTATGGATTTTATTTCTCAAATACAAGTTCATCAAGCCTCTAACCAATATGATGGTGTGAGTTTTTTTAAGAAAGCTAATTTGAAAGGTGTTTCAAAAAAGCGTCGCTTTGTGAATTAA---------------------------------------
>xylefaM12s
------------------------------------------------------ATGTCTCAACCTAGTCTGGGAAATCTTGGTAATCGCTTCGGTAAGTCGATCGAGCTTCGTAATCGGTTGCTTTTTCTTTTTGGCGCTTTAATTGTTTATAGGGTTGGCTGTTACGTTCCGGTTCCTGGTGTAAATCCTGAGGCCATGCTCGCTCTGATGCAGAAGCAAGGTGGTGGTATCGTGGACATGTTTAACATGTTTTCCGGTGGTGCTCTTCATCGCTTTAGCATTTTTGCATTAAATGTGATGCCTTACATTTCTGCTTCTATTGTTGTCCAGTTGGCTACTCATATTTTCCCTTCCCTGAAAGCAATGCAAAAAGAGGGTGAGTCAGGGCGGCGCAAGATAACACAGTATTCGCGCATTGGTGCTGTTATTCTAGCTGTAATTCAGGGTGGTAGTATCGCATTAGCATTGCAAAATCAAACAGCTCCTGGCGGCGCTGCTGTGGTATATGCTCCTGGAGCTGCTTTTGTAATGATTGCTATTGTTGCTTTGACTGCAGGAACTGTTTTTCTGATGTGGGTTGGTGAGCAGGTTACGGAGCGAGGTATTGGCAATGGTGTGTCGATGATTATTTTTGCAGGTATCGTTGCTGGCTTGCCTGGGTCTGTGTTGCAAACAATTGATGCTTTCCGTAGCGATGCATTGAGTTTGATTTCCTTATTGATAATTGTTTTTATTGTTCTATCATT-CACTTTTTTCGTTGTTTTTGTTGAGCGTGGCTTGCGTAGGATTACTGTGAACTATGCTCGACGTGTTGAGGGTCGTAATTCTTATATGAATAAGAGTTCTTTTTTGCCTCTCAAGCTTAATATGGCAGGTGTTATTCCTCCTATTTTCGCCTCTAGTATTTTAGCCTTTCCTGTTACCTTATCAATGTGGTCTGGGCAAGCTTCTTCTAATACTGTTTTTGGTGCTTGGTTGCAGCGCGTTGCTAGTGCTTTAGGTCCGGGTGAGCCTTTGCATATGATTCTTTTTGCTGTTCTGATAATAGGCTTTGCTTTTTTTTATACAGCTCTTGTGTTTAGTTCGCAGGAAACTGCTGATATTCTTAAAAAGTCTGGCGCATTGATTCCTGGAATCAGGCCTGGTAAGGCTACTTCCGATTACGTTGATGGGGTTTTGACTCGTTTGACTGCGGTAGGATCTTTGTACTTAGTTATTGTATGTTTGTTGCCAGAATTCATGCAGTCCAGGATGGGCGCTTCCTTTCATTTCGGTGGTACTTCTTTGCTGATTGCTGTTGTCGTTGTTATGGATTTTATTTCTCAAATACAAGTTCATCAAGCCTCTAACCAATATGATGGTGTGAGTTTTTTTAAGAAAGCTAATTTGAAAGGTGTTTCAAAAAAGCGTCGCTTTGTGAATTAA---------------------------------------
>xylefagrif
------------------------------------------------------ATGTCTCAACCTAGTCTGGGAAATCTTGGTAATCGCTTCGGTAAGTCGATCGAGCTTCGTAATCGGTTGCTTTTTCTTTTTGGCGCTTTAATTGTTTATAGGGTTGGCTGTTACGTTCCGGTTCCTGGTGTAAATCCTGAGGCCATGCTCGCTCTGATGCAGAAGCAAGGTGGTGGTATCGTGGACATGTTTAACATGTTTTCCGGTGGTGCTCTTCATCGCTTTAGCATTTTTGCATTAAATGTGATGCCTTACATTTCTGCTTCTATTGTTGTCCAGTTGGCTACTCATATTTTCCCTTCCCTGAAAGCAATGCAAAAAGAGGGTGAGTCAGGGCGGCGCAAGATAACACAGTATTCGCGCATTGGTGCTGTTATTCTAGCTGTAATTCAGGGTGGTAGTATCGCATTAGCATTGCAAAATCAAACAGCTCCTGGCGGCGCTGCTGTGGTATATGCTCCTGGAGCTGCTTTTGTAATGATTGCTATTGTTGCTTTGACTGCAGGAACTGTTTTTCTGATGTGGGTTGGTGAGCAGGTTACGGAGCGAGGTATTGGCAATGGTGTGTCGATGATTATTTTTGCAGGTATCGTTGCTGGCTTGCCTGGGTCTGTGTTGCAAACAATTGATGCTTTCCGTAGCGATGCATTGAGTTTGATTTCCTTATTGATAATTGTTTTTATTGTTCTATCATTTCACTTTTTTCGTTGTTTTTGTTGAGCGTGGCTTGCGTAGGATTACTGTGAACTATGCTCGACGTGTTGAGGGTCGTAATTCTTATATGAATAAGAGTTCTTTTTTGCCTCTCAAGCTTAATATGGCAGGTGTTATTCCTCCTATTTTCGCCTCTAGTATTTTAGCCTTTCCTGTTACCTTATCAATGTGGTCTGGGCAAGCTTCTTCTAATACTGTTTTTGGTGCTTGGTTGCAGCGCGTTGCTAGTGCTTTAGGTCCGGGTGAGCCTTTGCATATGATTCTTTTTGCTGTTCTGATAATAGGCTTTGCTTTTTTTTATACAGCTCTTGTGTTTAGTTCGCAGGAAACTGCTGATATTCTTAAAAAGTCTGGCGCATTGATTCCTGGAATCAGGCCTGGTAAGGCTACTTCCGATTACGTTGATGGGGTTTTGACTCGTTTGACTGCGGTAGGATCTTTGTACTTAGTTATTGTATGTTTGTTGCCAGAATTCATGCAGTCCAGGATGGGCGCTTCCTTTCATTTCGGTGGTACTTCTTTGCTGATTGCTGTTGTCGTTGTTATGGATTTTATTTCTCAAATACAAGTTCATCAAGCCTCTAACCAATATGATGGTGTGAGTTTTTTTAAGAAAGCTAATTTGAAAGGTGTTTCAAAAAAGCGTCGCTTTGTGAATTAA---------------------------------------
>xylefaSyVa
------------------------------------------------------ATGTCTCAACCTAGTCTGGGAAATCTTGGTAATCGCTTCGGTAAGTCGATCGAGCTTCGTAATCGGTTGCTTTTTCTTTTTGGCGCTTTAATTGTTTATAGGGTTGGCTGTTACGTTCCGGTTCCTGGTGTAAATCCTGAGGCCATGCTCGCTCTGATGCAGAAGCAAGGTGGTGGTATCGTGGACATGTTTAACATGTTTTCCGGTGGTGCTCTTCATCGCTTTAGCATTTTTGCATTAAATGTGATGCCTTACATTTCTGCTTCTATTGTTGTCCAGTTGGCTACTCATATTTTCCCTTCCCTGAAAGCAATGCAAAAAGAGGGTGAGTCAGGGCGGCGCAAGATAACACAGTATTCGCGCATTGGTGCTGTTATTCTAGCTGTAATTCAGGGTGGTAGTATCGCATTAGCATTGCAAAATCAAACAGCTCCTGGCGGCGCTGCTGTGGTATATGCTCCTGGAGCTGCTTTTGTAATGATTGCTATTGTTGCTTTGACTGCAGGAACTGTTTTTCTGATGTGGGTTGGTGAGCAGGTTACGGAGCGAGGTATTGGCAATGGTGTGTCGATGATTATTTTTGCAGGTATCGTTGCTGGCTTGCCTGGGTCTGTGTTGCAAACAATTGATGCTTTCCGTAGCGATGCATTGAGTTTGATTTCCTTATTGATAATTGTTTTTATTGTTCTATCATT-CACTTTTTTCGTTGTTTTTGTTGAGCGTGGCTTGCGTAGGATTACTGTGAACTATGCTCGACGTGTTGAGGGTCGTAATTCTTATATGAATAAGAGTTCTTTTTTGCCTCTCAAGCTTAATATGGCAGGTGTTATTCCTCCTATTTTCGCCTCTAGTATTTTAGCCTTTCCTGTTACCTTATCAATGTGGTCTGGGCAAGCTTCTTCTAATACTGTTTTTGGTGCTTGGTTGCAGCGCGTTGCTAGTGCTTTAGGTCCGGGTGAGCCTTTGCATATGATTCTTTTTGCTGTTCTGATAATAGGCTTTGCTTTTTTTTATACAGCTCTTGTGTTTAGTTCGCAGGAAACTGCTGATATTCTTAAAAAGTCTGGCGCATTGATTCCTGGAATCAGGCCTGGTAAGGCTACTTCCGATTACGTTGATGGGGTTTTGACTCGTTTGACTGCGGTAGGATCTTTGTACTTAGTTATTGTATGTTTGTTGCCAGAATTCATGCAGTCCAGGATGGGCGCTTCCTTTCATTTCGGTGGTACTTCTTTGCTGATTGCTGTTGTCGTTGTTATGGATTTTATTTCTCAAATACAAGTTCATCAAGCCTCTAACCAATATGATGGTGTGAGTTTTTTTAAGAAAGCTAATTTGAAAGGTGTTTCAAAAAAGCGTCGCTTTGTGAATTAA---------------------------------------
>long-mer4981
-----------------------------------------------------------------------------------------------------------------------------------------------------------------------------------------------------------------------------------------------------------------------------------------------------------------------------------------------------------------------------------------------------------------------------------------------------------------------------------------------------------------------------------------------------------------------------------------------------------------------------------------------------------------TATCGTTGCTGGCTTGCCTGGATCTGTGTTGCAAATAATTGATGCTTTCCGTAGCGA--------------------------------------------------------------------------------------------------------------------------------------------------------------------------------------------------------------------------------------------------------------------------------------------------------------------------------------------------------------------------------------------------------------------------------------------------------------------------------------------------------------------------------------------------------------------------------------------------------------------------------------------------------------------------------------------------------------------------------------------------------------------------------------------------
>long-mer4982
-----------------------------------------------------------------------------------------------------------------------------------------------------------------------------------------------------------------------------------------------------------------------------------------------------------------------------------------------------------------------------------------------------------------------------------------------------------------------------------------------------------------------------------------------------------------------------------------------------------------------------------------------------------------------------------------------------------------------------------------------------------------------ATCATT-CACTTTTTTCGTTGTGTTTGTTGAGCGTGGCTTGCGT---------------------------------------------------------------------------------------------------------------------------------------------------------------------------------------------------------------------------------------------------------------------------------------------------------------------------------------------------------------------------------------------------------------------------------------------------------------------------------------------------------------------------------------------------------------------------------------------------------------------------------------------------------------------------------------------------------
>long-mer4983
---------------------------------------------------------------------------------------------------------------------------------------------------------------------------------------------------------------------------------------------------------------------------------------------------------------------------------------------------------------------------------------------------------------------------------------------------------------------------------------------------------------------------------------------------------------------------------------------------------------------------------------------------------------------------------------------------------------------------------------------------------------------------------------------------------------------------------CTATGCTCGGCGTGTTGAGGGCCGTAATTCTTATATGAATAAG------------------------------------------------------------------------------------------------------------------------------------------------------------------------------------------------------------------------------------------------------------------------------------------------------------------------------------------------------------------------------------------------------------------------------------------------------------------------------------------------------------------------------------------------------------------------------------------------------------------------------------------------
>long-mer4984
------------------------------------------------------------------------------------------------------------------------------------------------------------------------------------------------------------------------------------------------------------------------------------------------------------------------------------------------------------------------------------------------------------------------------------------------------------------------------------------------------------------------------------------------------------------------------------------------------------------------------------------------------------------------------------------------------------------------------------------------------------------------------------------------------------------------------------------------------------------------------------------------------------------------------------------------------------------------------------------------TACTGTTTTTGGTGCTTGGTTACAGCG-------------------------------------------------------------------------------------------------------------------------------------------------------------------------------------------------------------------------------------------------------------------------------------------------------------------------------------------------------------------------------------------------------------------------------------------------------------------------------------------------
>long-mer4985
------------------------------------------------------------------------------------------------------------------------------------------------------------------------------------------------------------------------------------------------------------------------------------------------------------------------------------------------------------------------------------------------------------------------------------------------------------------------------------------------------------------------------------------------------------------------------------------------------------------------------------------------------------------------------------------------------------------------------------------------------------------------------------------------------------------------------------------------------------------------------------------------------------------------------------------------------------------------------------------------------------------------------------------------------------------------------------------------------------------------------------------------------------------TGCATTGATTCCTGGAATCAGACCTGGTAAGGCTACTTCCGAT---------------------------------------------------------------------------------------------------------------------------------------------------------------------------------------------------------------------------------------------------------------------------------------------------------------
>long-mer4986
----------------------------------------------------------------------------------------------------------------------------------------------------------------------------------------------------------------------------------------------------------------------------------------------------------------------------------------------------------------------------------------------------------------------------------------------------------------------------------------------------------------------------------------------------------------------------------------------------------------------------------------------------------------------------------------------------------------------------------------------------------------------------------------------------------------------------------------------------------------------------------------------------------------------------------------------------------------------------------------------------------------------------------------------------------------------------------------------------------------------------------------------------------------------------------------------------------------------------------------------------------------------------------------------------------------------CATTTCGGTGGTACTTCTTTGTTGATTGCTGTTGTCGTTGTTA-----------------------------------------------------------------------------------------------------------------------------------------------------------
>long-mer4987
------------------------------------------------------------------------------------------------------------------------------------------------------------------------------------------------------------------------------------------------------------------------------------------------------------------------------------------------------------------------------------------------------------------------------------------------------------------------------------------------------------------------------------------------------------------------------------------------------------------------------------------------------------------------------------------------------------------------------------------------------------------------------------------------------------------------------------------------------------------------------------------------------------------------------------------------------------------------------------------------------------------------------------------------------------------------------------------------------------------------------------------------------------------------------------------------------------------------------------------------------------------------------------------------------------------------------------------------------------------------------TCAAATACAAGTTCATCAAGCTTCTAACCAATATGATGGTGTGGGTTTTTTGAAGAAAGCTAATTTGAAAGGTGTTTCAAAAAGACGTCGTTTTGTGAATTAACAAAATTTATATGCTTCCAACTTGATATAAGTTTTGGTA
