# Supplementary material for: Identification of genetic relationships and subspecies signatures in Xylella fastidiosa
Source: BMC Genomics. 2019 Mar 25;20:239. doi: 10.1186/s12864-019-5565-9 (PMC6434890; doi:10.1186/s12864-019-5565-9)
Supplement: Supplementary file 8 — Analysis of (non-)synonymous SNPs in homologs to CDS harboring specific k-mers for selected enriched GOs. (ZIP 549 kb) [file 12864_2019_5565_MOESM8_ESM.zip › Additional-File8/Additional-File8B_Pauca/GO-0005886 0016021/NC_002488.1078/Xfp assembled to xylefa9a5c.fasta]

>xylefa9a5c
------------------------------------------------------ATGTCTCAACCTGGTCTTGGAAATCTTGGTAATCGCTTCGGTAAGTCGATCGAGCTTCGTCATCGGTTGCTTTTTCTTTTTGGCGCTTTAATCGTTTATAGGGTTGGCTGTTACGTTCCGGTTCCTGGTGTAAATCCTGAGGCCATGCTCGCTCTGATGCAGAAGCAAGGTGGTGGTATCGTGGACATGTTTAACATGTTTTCCGGTGGTGCTCTCCATCGCTTTAGCATTTTTGCATTAAATGTGATGCCTTACATTTCTGCTTCTATTGTTGTCCAGTTGGCTACTCATATTTTCCCTTCCCTGAAAGCAATGCAAAAAGAGGGTGAGTCAGGGCGGCGCAAGATAACACAGTATTCGCGCATTGGTGCTGTTATTCTAGCTGTAATTCAGGGTGGTAGTATCGCATTAGCATTGCAAAATCAAACAGCTCCTGGCGGCGCTGCTGTGGTATATGCTCCTGGAGCTGCTTTTGTAATGACTGCTATTGTTGCTTTGACTGCAGGAACTGTTTTTCTGATGTGGGTTGGTGAGCAGGTTACGGAGCGAGGTATTGGCAATGGTGTGTCGATGATTATTTTTGCAGGTATCGTTGCTGGCTTGCCTGGATCTGTGTTGCAAATAATTGATGCTTTCCGTAGCGATGCATTGAGTTTGATCTCCTTATTGATAATTGTTTTTATTGTTCTATCATTCACTTTTTTCGTTGTGTTTGTTGAGCGTGGCTTGCGTAGGATTACTGTGAACTATGCTCGGCGTGTTGAGGGCCGTAATTCTTATATGAATAAGAGTTCTTTTTTGCCTCTCAAGCTTAATATGGCAGGTGTTATTCCTCCTATTTTCGCCTCTAGTATTTTAGCCTTTCCTGTTACCTTATCAATGTGGTCTGGGCAAGCTTCTTCTAATACTGTTTTTGGTGCTTGGTTACAGCGCGTTTCTAGTGCTTTAGGTCCGGGTGAGCCTTTGCATATGATTCTTTTTGCTGTTCTGATAATAGGCTTTGCTTTTTTTTATACAGCTCTTGTGTTTAGTTCGCAGGAAACTGCTGATATTCTTAAAAAGTCTGGTGCATTGATTCCTGGAATCAGACCTGGTAAGGCTACTTCCGATTACGTTGATGGGGTTTTGACTCGTTTGACTGCGGTAGGATCTTTGTACTTAGTTATTGTATGTTTGTTGCCAGAATTCATGCAGTCCAGGATGGGCGCTTCCTTTCATTTCGGTGGTACTTCTTTGTTGATTGCTGTTGTCGTTGTTATGGATTTTATTTCTCAAATACAAGTTCATCAAGCTTCTAACCAATATGATGGTGTGGGTTTTTTGAAGAAAGCTAATTTGAAAGGTGTTTCAAAAAGACGTCGTTTTGTGAATTAA---------------------------------------
>long-mer4980
GCTAGGGCTATGATCGAAACTACTGGTGGTAGCTTCCAGGAGTAACATATAAAAATGTCTCAACCTGGTCTTGGAAATCTTGGTAATCGCTTCGGTAAGTCGATCGAGCTTCGTCATCGGTTGCTTTTTCTTTTTGGCGCTTTAATCGTTTATAGGGTTGGCTGTTAC---------------------------------------------------------------------------------------------------------------------------------------------------------------------------------------------------------------------------------------------------------------------------------------------------------------------------------------------------------------------------------------------------------------------------------------------------------------------------------------------------------------------------------------------------------------------------------------------------------------------------------------------------------------------------------------------------------------------------------------------------------------------------------------------------------------------------------------------------------------------------------------------------------------------------------------------------------------------------------------------------------------------------------------------------------------------------------------------------------------------------------------------------------------------------------------------------------------------------------------------------------------------------------------------------------------------------------------------------
>xylefa8072
------------------------------------------------------ATGTCTCAACCTGGTCTTGGAAATCTTGGTAATCGCTTCGGTAAGTCGATCGAGCTTCGTCATCGGTTGCTTTTTCTTTTTGGCGCTTTAATCGTTTATAGGGTTGGCTGTTACGTTCCGGTTCCTGGTGTAAATCCTGAGGCCATGCTCGCTCTGATGCAGAAGCAAGGTGGTGGTATCGTGGACATGTTTAACATGTTTTCCGGTGGTGCTCTCCATCGCTTTAGCATTTTTGCATTAAATGTGATGCCTTACATTTCTGCTTCTATTGTTGTCCAGTTGGCTACTCATATTTTCCCTTCCCTGAAAGCAATGCAAAAAGAGGGTGAGTCAGGGCGGCGCAAGATAACACAGTATTCGCGCATTGGTGCTGTTATTCTAGCTGTAATTCAGGGTGGTAGTATCGCATTAGCATTGCAAAATCAAACAGCTCCTGGCGGCGCTGCTGTGGTATATGCTCCTGGAGCTGCTTTTGTAATGACTGCTATTGTTGCTTTGACTGCAGGAACTGTTTTTCTGATGTGGGTTGGTGAGCAGGTTACGGAGCGAGGTATTGGCAATGGTGTGTCGATGATTATTTTTGCAGGTATCGTTGCTGGCTTGCCTGGATCTGTGTTGCAAATAATTGATGCTTTCCGTAGCGATGCATTGAGTTTGATCTCCTTATTGATAATTGTTTTTATTGTTCTATCATTCACTTTTTTCGTTGTGTTTGTTGAGCGTGGCTTGCGTAGGATTACTGTGAACTATGCTCGGCGTGTTGAGGGCCGTAATTCTTATATGAATAAGAGTTCTTTTTTGCCTCTCAAGCTTAATATGGCAGGTGTTATTCCTCCTATTTTCGCCTCTAGTATTTTAGCCTTTCCTGTTACCTTATCAATGTGGTCTGGGCAAGCTTCTTCTAATACTGTTTTTGGTGCTTGGTTACAGCGCGTTTCTAGTGCTTTAGGTCCGGGTGAGCCTTTGCATATGATTCTTTTTGCTGTTCTGATAATAGGCTTTGCTTTTTTTTATACAGCTCTTGTGTTTAGTTCGCAGGAAACTGCTGATATTCTTAAAAAGTCTGGTGCATTGATTCCTGGAATCAGACCTGGTAAGGCTACTTCCGATTACGTTGATGGGGTTTTGACTCGTTTGACTGCGGTAGGATCTTTGTACTTAGTTATTGTATGTTTGTTGCCAGAATTCATGCAGTCCAGGATGGGCGCTTCCTTTCATTTCGGTGGTACTTCTTTGTTGATTGCTGTTGTCGTTGTTATGGATTTTATTTCTCAAATACAAGTTCATCAAGCTTCTAACCAATATGATGGTGTGGGTTTTTTGAAGAAAGCTAATTTGAAAGGTGTTTCAAAAAGACGTCGTTTTGTGAATTAA---------------------------------------
>xylefa3124
------------------------------------------------------ATGTCTCAACCTGGTCTTGGAAATCTTGGTAATCGCTTCGGTAAGTCGATCGAGCTTCGTCATCGGTTGCTTTTTCTTTTTGGCGCTTTAATCGTTTATAGGGTTGGCTGTTACGTTCCGGTTCCTGGTGTAAATCCTGAGGCCATGCTCGCTCTGATGCAGAAGCAAGGTGGTGGTATCGTGGACATGTTTAACATGTTTTCCGGTGGTGCTCTCCATCGCTTTAGCATTTTTGCATTAAATGTGATGCCTTACATTTCTGCTTCTATTGTTGTCCAGTTGGCTACTCATATTTTCCCTTCCCTGAAAGCAATGCAAAAAGAGGGTGAGTCAGGGCGGCGCAAGATAACACAGTATTCGCGCATTGGTGCTGTTATTCTAGCTGTAATTCAGGGTGGTAGTATCGCATTAGCATTGCAAAATCAAACAGCTCCTGGCGGCGCTGCTGTGGTATATGCTCCTGGAGCTGCTTTTGTAATGACTGCTATTGTTGCTTTGACTGCAGGAACTGTTTTTCTGATGTGGGTTGGTGAGCAGGTTACGGAGCGAGGTATTGGCAATGGTGTGTCGATGATTATTTTTGCAGGTATCGTTGCTGGCTTGCCTGGATCTGTGTTGCAAATAATTGATGCTTTCCGTAGCGATGCATTGAGTTTGATCTCCTTATTGATAATTGTTTTTATTGTTCTATCATTCACTTTTTTCGTTGTGTTTGTTGAGCGTGGCTTGCGTAGGATTACTGTGAACTATGCTCGGCGTGTTGAGGGCCGTAATTCTTATATGAATAAGAGTTCTTTTTTGCCTCTCAAGCTTAATATGGCAGGTGTTATTCCTCCTATTTTCGCCTCTAGTATTTTAGCCTTTCCTGTTACCTTATCAATGTGGTCTGGGCAAGCTTCTTCTAATACTGTTTTTGGTGCTTGGTTACAGCGCGTTTCTAGTGCTTTAGGTCCGGGTGAGCCTTTGCATATGATTCTTTTTGCTGTTCTGATAATAGGCTTTGCTTTTTTTTATACAGCTCTTGTGTTTAGTTCGCAGGAAACTGCTGATATTCTTAAAAAGTCTGGTGCATTGATTCCTGGAATCAGACCTGGTAAGGCTACTTCCGATTACGTTGATGGGGTTTTGACTCGTTTGACTGCGGTAGGATCTTTGTACTTAGTTATTGTATGTTTGTTGCCAGAATTCATGCAGTCCAGGATGGGCGCTTCCTTTCATTTCGGTGGTACTTCTTTGTTGATTGCTGTTGTCGTTGTTATGGATTTTATTTCTCAAATACAAGTTCATCAAGCTTCTAACCAATATGATGGTGTGGGTTTTTTGAAGAAAGCTAATTTGAAAGGTGTTTCAAAAAGACGTCGTTTTGTGAATTAA---------------------------------------
>xylefaco32
------------------------------------------------------ATGTCTCAACCTGGTCTTGGAAATCTTGGTAATCGCTTCGGTAAGTCGATCGAGCTTCGTCATCGGTTGCTTTTTCTTTTTGGCGCTTTAATCGTTTATAGGGTTGGCTGTTACGTTCCGGTTCCTGGTGTAAATCCTGAGGCCATGCTCGCTCTGATGCAGAAGCAAGGTGGTGGTATCGTGGACATGTTTAACATGTTTTCCGGTGGTGCTCTCCATCGCTTTAGCATTTTTGCATTAAATGTGATGCCTTACATTTCTGCTTCTATTGTTGTCCAGTTGGCTACTCATATTTTCCCTTCCCTGAAAGCAATGCAAAAAGAGGGTGAGTCAGGGCGGCGCAAGATAACACAGTATTCGCGCATTGGTGCTGTTATTCTAGCTGTAATTCAGGGTGGTAGTATCGCATTAGCATTGCAAAATCAAACAGCTCCTGGCGGCGCTGCTGTGGTATATGCTCCTGGAGCTGCTTTTGTAATGACTGCTATTGTTGCTTTGACTGCAGGAACTGTTTTTCTGATGTGGGTTGGTGAGCAGGTTACGGAGCGAGGTATTGGCAATGGTGTGTCGATGATTATTTTTGCAGGTATCGTTGCTGGCTTGCCTGGATCTGTGTTGCAAATAATTGATGCTTTCCGTAGCGATGCATTGAGTTTGATCTCCTTATTGATAATTGTTTTTATTGTTCTATCATTCACTTTTTTCGTTGTGTTTGTTGAGCGTGGCTTGCGTAGGATTACTGTGAACTATGCTCGGCGTGTTGAGGGCCGTAATTCTTATATGAATAAGAGTTCTTTTTTGCCTCTCAAGCTTAATATGGCAGGTGTTATTCCTCCTATTTTCGCCTCTAGTATTTTAGCCTTTCCTGTTACCTTATCAATGTGGTCTGGGCAAGCTTCTTCTAATACTGTTTTTGGTGCTTGGTTACAGCGCGTTTCTAGTGCTTTAGGTCCGGGTGAGCCTTTGCATATGATTCTTTTTGCTGTTCTGATAATAGGCTTTGCTTTTTTTTATACAGCTCTTGTGTTTAGTTCGCAGGAAACTGCTGATATTCTTAAAAAGTCTGGTGCATTGATTCCTGGAATCAGACCTGGTAAGGCTACTTCCGATTACGTTGATGGGGTTTTGACTCGTTTGACTGCGGTAGGATCTTTGTACTTAGTTATTGTATGTTTGTTGCCAGAATTCATGCAGTCCAGGATGGGCGCTTCCTTTCATTTCGGTGGTACTTCTTTGTTGATTGCTGTTGTCGTTGTTATGGATTTTATTTCTCAAATACAAGTTCATCAAGCTTCTAACCAATATGATGGTGTGGGTTTTTTGAAGAAAGCTAATTTGAAAGGTGTTTCAAAAAGACGTCGTTTTGTGAATTAA---------------------------------------
>xylefacodi
------------------------------------------------------ATGTCTCAACCTGGTCTTGGAAATCTTGGTAATCGCTTCGGTAAGTCGATCGAGCTTCGTCATCGGTTGCTTTTTCTTTTTGGCGCTTTAATCGTTTATAGGGTTGGCTGTTACGTTCCGGTTCCTGGTGTAAATCCTGAGGCCATGCTCGCTCTGATGCAGAAGCAAGGTGGTGGTATCGTGGACATGTTTAACATGTTTTCCGGTGGTGCTCTCCATCGCTTTAGCATTTTTGCATTAAATGTGATGCCTTACATTTCTGCTTCTATTGTTGTCCAGTTGGCTACTCATATTTTCCCTTCCCTGAAAGCAATGCAAAAAGAGGGTGAGTCAGGGCGGCGCAAGATAACACAGTATTCGCGCATTGGTGCTGTTATTCTAGCTGTAATTCAGGGTGGTAGTATCGCATTAGCATTGCAAAATCAAACAGCTCCTGGCGGCGCTGCTGTGGTATATGCTCCTGGAGCTGCTTTTGTAATGACTGCTATTGTTGCTTTGACTGCAGGAACTGTTTTTCTGATGTGGGTTGGTGAGCAGGTTACGGAGCGAGGTATTGGCAATGGTGTGTCGATGATTATTTTTGCAGGTATCGTTGCTGGCTTGCCTGGATCTGTGTTGCAAATAATTGATGCTTTCCGTAGCGATGCATTGAGTTTGATCTCCTTATTGATAATTGTTTTTATTGTTCTATCATTCACTTTTTTCGTTGTGTTTGTTGAGCGTGGCTTGCGTAGGATTACTGTGAACTATGCTCGGCGTGTTGAGGGCCGTAATTCTTATATGAATAAGAGTTCTTTTTTGCCTCTCAAGCTTAATATGGCAGGTGTTATTCCTCCTATTTTCGCCTCTAGTATTTTAGCCTTTCCTGTTACCTTATCAATGTGGTCTGGGCAAGCTTCTTCTAATACTGTTTTTGGTGCTTGGTTACAGCGCGTTTCTAGTGCTTTAGGTCCGGGTGAGCCTTTGCATATGATTCTTTTTGCTGTTCTGATAATAGGCTTTGCTTTTTTTTATACAGCTCTTGTGTTTAGTTCGCAGGAAACTGCTGATATTCTTAAAAAGTCTGGTGCATTGATTCCTGGAATCAGACCTGGTAAGGCTACTTCCGATTACGTTGATGGGGTTTTGACTCGTTTGACTGCGGTAGGATCTTTGTACTTAGTTATTGTATGTTTGTTGCCAGAATTCATGCAGTCCAGGATGGGCGCTTCCTTTCATTTCGGTGGTACTTCTTTGTTGATTGCTGTTGTCGTTGTTATGGATTTTATTTCTCAAATACAAGTTCATCAAGCTTCTAACCAATATGATGGTGTGGGTTTTTTGAAGAAAGCTAATTTGAAAGGTGTTTCAAAAAGACGTCGTTTTGTGAATTAA---------------------------------------
>xylefaCOF7
------------------------------------------------------ATGTCTCAACCTGGTCTTGGAAATCTTGGTAATCGCTTCGGTAAGTCGATCGAGCTTCGTCATCGGTTGCTTTTTCTTTTTGGCGCTTTAATCGTTTATAGGGTTGGCTGTTACGTTCCGGTTCCTGGTGTAAATCCTGAGGCCATGCTCGCTCTGATGCAGAAGCAAGGTGGTGGTATCGTGGACATGTTTAACATGTTTTCCGGTGGTGCTCTCCATCGCTTTAGCATTTTTGCATTAAATGTGATGCCTTACATTTCTGCTTCTATTGTTGTCCAGTTGGCTACTCATATTTTCCCTTCCCTGAAAGCAATGCAAAAAGAGGGTGAGTCAGGGCGGCGCAAGATAACACAGTATTCGCGCATTGGTGCTGTTATTCTAGCTGTAATTCAGGGTGGTAGTATCGCATTAGCATTGCAAAATCAAACAGCTCCTGGCGGCGCTGCTGTGGTATATGCTCCTGGAGCTGCTTTTGTAATGACTGCTATTGTTGCTTTGACTGCAGGAACTGTTTTTCTGATGTGGGTTGGTGAGCAGGTTACGGAGCGAGGTATTGGCAATGGTGTGTCGATGATTATTTTTGCAGGTATCGTTGCTGGCTTGCCTGGATCTGTGTTGCAAATAATTGATGCTTTCCGTAGCGATGCATTGAGTTTGATCTCCTTATTGATAATTGTTTTTATTGTTCTATCATTCACTTTTTTCGTTGTGTTTGTTGAGCGTGGCTTGCGTAGGATTACTGTGAACTATGCTCGGCGTGTTGAGGGCCGTAATTCTTATATGAATAAGAGTTCTTTTTTGCCTCTCAAGCTTAATATGGCAGGTGTTATTCCTCCTATTTTCGCCTCTAGTATTTTAGCCTTTCCTGTTACCTTATCAATGTGGTCTGGGCAAGCTTCTTCTAATACTGTTTTTGGTGCTTGGTTACAGCGCGTTTCTAGTGCTTTAGGTCCGGGTGAGCCTTTGCATATGATTCTTTTTGCTGTTCTGATAATAGGCTTTGCTTTTTTTTATACAGCTCTTGTGTTTAGTTCGCAGGAAACTGCTGATATTCTTAAAAAGTCTGGTGCATTGATTCCTGGAATCAGACCTGGTAAGGCTACTTCCGATTACGTTGATGGGGTTTTGACTCGTTTGACTGCGGTAGGATCTTTGTACTTAGTTATTGTATGTTTGTTGCCAGAATTCATGCAGTCCAGGATGGGCGCTTCCTTTCATTTCGGTGGTACTTCTTTGTTGATTGCTGTTGTCGTTGTTATGGATTTTATTTCTCAAATACAAGTTCATCAAGCTTCTAACCAATATGATGGTGTGGGTTTTTTGAAGAAAGCTAATTTGAAAGGTGTTTCAAAAAGACGTCGTTTTGTGAATTAA---------------------------------------
>xylefaCVC1
------------------------------------------------------ATGTCTCAACCTGGTCTTGGAAATCTTGGTAATCGCTTCGGTAAGTCGATCGAGCTTCGTCATCGGTTGCTTTTTCTTTTTGGCGCTTTAATCGTTTATAGGGTTGGCTGTTACGTTCCGGTTCCTGGTGTAAATCCTGAGGCCATGCTCGCTCTGATGCAGAAGCAAGGTGGTGGTATCGTGGACATGTTTAACATGTTTTCCGGTGGTGCTCTCCATCGCTTTAGCATTTTTGCATTAAATGTGATGCCTTACATTTCTGCTTCTATTGTTGTCCAGTTGGCTACTCATATTTTCCCTTCCCTGAAAGCAATGCAAAAAGAGGGTGAGTCAGGGCGGCGCAAGATAACACAGTATTCGCGCATTGGTGCTGTTATTCTAGCTGTAATTCAGGGTGGTAGTATCGCATTAGCATTGCAAAATCAAACAGCTCCTGGCGGCGCTGCTGTGGTATATGCTCCTGGAGCTGCTTTTGTAATGACTGCTATTGTTGCTTTGACTGCAGGAACTGTTTTTCTGATGTGGGTTGGTGAGCAGGTTACGGAGCGAGGTATTGGCAATGGTGTGTCGATGATTATTTTTGCAGGTATCGTTGCTGGCTTGCCTGGATCTGTGTTGCAAATAATTGATGCTTTCCGTAGCGATGCATTGAGTTTGATCTCCTTATTGATAATTGTTTTTATTGTTCTATCATTCACTTTTTTCGTTGTGTTTGTTGAGCGTGGCTTGCGTAGGATTACTGTGAACTATGCTCGGCGTGTTGAGGGCCGTAATTCTTATATGAATAAGAGTTCTTTTTTGCCTCTCAAGCTTAATATGGCAGGTGTTATTCCTCCTATTTTCGCCTCTAGTATTTTAGCCTTTCCTGTTACCTTATCAATGTGGTCTGGGCAAGCTTCTTCTAATACTGTTTTTGGTGCTTGGTTACAGCGCGTTTCTAGTGCTTTAGGTCCGGGTGAGCCTTTGCATATGATTCTTTTTGCTGTTCTGATAATAGGCTTTGCTTTTTTTTATACAGCTCTTGTGTTTAGTTCGCAGGAAACTGCTGATATTCTTAAAAAGTCTGGTGCATTGATTCCTGGAATCAGACCTGGTAAGGCTACTTCCGATTACGTTGATGGGGTTTTGACTCGTTTGACTGCGGTAGGATCTTTGTACTTAGTTATTGTATGTTTGTTGCCAGAATTCATGCAGTCCAGGATGGGCGCTTCCTTTCATTTCGGTGGTACTTCTTTGTTGATTGCTGTTGTCGTTGTTATGGATTTTATTTCTCAAATACAAGTTCATCAAGCTTCTAACCAATATGATGGTGTGGGTTTTTTGAAGAAAGCTAATTTGAAAGGTGTTTCAAAAAGACGTCGTTTTGTGAATTAA---------------------------------------
>xylefaco6c
------------------------------------------------------ATGTCTCAACCTGGTCTTGGAAATCTTGGTAATCGCTTCGGTAAGTCGATCGAGCTTCGTCATCGGTTGCTTTTTCTTTTTGGCGCTTTAATCGTTTATAGGGTTGGCTGTTACGTTCCGGTTCCTGGTGTAAATCCTGAGGCCATGCTCGCTCTGATGCAGAAGCAAGGTGGTGGTATCGTGGACATGTTTAACATGTTTTCCGGTGGTGCTCTCCATCGCTTTAGCATTTTTGCATTAAATGTGATGCCTTACATTTCTGCTTCTATTGTTGTCCAGTTGGCTACTCATATTTTCCCTTCCCTGAAAGCAATGCAAAAAGAGGGTGAGTCAGGGCGGCGCAAGATAACACAGTATTCGCGCATTGGTGCTGTTATTCTAGCTGTAATTCAGGGTGGTAGTATCGCATTAGCATTGCAAAATCAAACAGCTCCTGGCGGCGCTGCTGTGGTATATGCTCCTGGAGCTGCTTTTGTAATGACTGCTATTGTTGCTTTGACTGCAGGAACTGTTTTTCTGATGTGGGTTGGTGAGCAGGTTACGGAGCGAGGTATTGGCAATGGTGTGTCGATGATTATTTTTGCAGGTATCGTTGCTGGCTTGCCTGGATCTGTGTTGCAAATAATTGATGCTTTCCGTAGCGATGCATTGAGTTTGATCTCCTTATTGATAATTGTTTTTATTGTTCTATCATTCACTTTTTTCGTTGTGTTTGTTGAGCGTGGCTTGCGTAGGATTACTGTGAACTATGCTCGGCGTGTTGAGGGCCGTAATTCTTATATGAATAAGAGTTCTTTTTTGCCTCTCAAGCTTAATATGGCAGGTGTTATTCCTCCTATTTTCGCCTCTAGTATTTTAGCCTTTCCTGTTACCTTATCAATGTGGTCTGGGCAAGCTTCTTCTAATACTGTTTTTGGTGCTTGGTTACAGCGCGTTTCTAGTGCTTTAGGTCCGGGTGAGCCTTTGCATATGATTCTTTTTGCTGTTCTGATAATAGGCTTTGCTTTTTTTTATACAGCTCTTGTGTTTAGTTCGCAGGAAACTGCTGATATTCTTAAAAAGTCTGGTGCATTGATTCCTGGAATCAGACCTGGTAAGGCTACTTCCGATTACGTTGATGGGGTTTTGACTCGTTTGACTGCGGTAGGATCTTTGTACTTAGTTATTGTATGTTTGTTGCCAGAATTCATGCAGTCCAGGATGGGCGCTTCCTTTCATTTCGGTGGTACTTCTTTGTTGATTGCTGTTGTCGTTGTTATGGATTTTATTTCTCAAATACAAGTTCATCAAGCTTCTAACCAATATGATGGTGTGGGTTTTTTGAAGAAAGCTAATTTGAAAGGTGTTTCAAAAAGACGTCGTTTTGTGAATTAA---------------------------------------
>xylefaHib4
------------------------------------------------------ATGTCTCAACCTGGTCTTGGAAATCTTGGTAATCGCTTCGGTAAGTCGATCGAGCTTCGTCATCGGTTGCTTTTTCTTTTTGGCGCTTTAATCGTTTATAGGGTTGGCTGTTACGTTCCGGTTCCTGGTGTAAATCCTGAGGCCATGCTCGCTCTGATGCAGAAGCAAGGTGGTGGTATCGTGGACATGTTTAACATGTTTTCCGGTGGTGCTCTCCATCGCTTTAGCATTTTTGCATTAAATGTGATGCCTTACATTTCTGCTTCTATTGTTGTCCAGTTGGCTACTCATATTTTCCCTTCCCTGAAAGCAATGCAAAAAGAGGGTGAGTCAGGGCGGCGCAAGATAACACAGTATTCGCGCATTGGTGCTGTTATTCTAGCTGTAATTCAGGGTGGTAGTATCGCATTAGCATTGCAAAATCAAACAGCTCCTGGCGGCGCTGCTGTGGTATATGCTCCTGGAGCTGCTTTTGTAATGACTGCTATTGTTGCTTTGACTGCAGGAACTGTTTTTCTGATGTGGGTTGGTGAGCAGGTTACGGAGCGAGGTATCGGCAATGGTGTGTCGATGATTATTTTTGCAGGTATCGTTGCTGGCTTGCCTGGATCTGTGTTGCAAATAATTGATGCTTTCCGTAGCGATGCATTGAGTTTGATCTCCTTATTGATAATTGTTTTTATTGTTCTATCATTCACTTTTTTCGTTGTGTTTGTTGAGCGTGGCTTGCGTAGGATTACTGTGAACTATGCTCGGCGTGTTGAGGGCCGTAATTCTTATATGAATAAGAGTTCTTTTTTGCCTCTCAAGCTTAATATGGCAGGTGTTATTCCTCCTATTTTCGCCTCTAGTATTTTAGCCTTTCCTGTTACCTTATCAATGTGGTCTGGGCAAGCTTCTTCTAATACTGTTTTTGGTGCTTGGTTACAGCGCGTTTCTAGTGCTTTAGGTCCGGGTGAGCCTTTGCATATGATTCTTTTTGCTGTTCTGATAATAGGCTTTGCTTTTTTTTATACAGCTCTTGTGTTTAGTTCGCAGGAAACTGCTGATATTCTTAAAAAGTCTGGTGCATTGATTCCTGGAATCAGACCTGGTAAGGCTACTTCCGATTACGTTGATGGGGTTTTGACTCGTTTGACTGCGGTAGGATCTTTGTACTTAGTTATTGTATGTTTGTTGCCAGAATTCATGCAGTCCAGGATGGGCGCTTCCTTTCATTTCGGTGGTACTTCTTTGTTGATTGCTGTTGTCGTTGTTATGGATTTTATTTCTCAAATACAAGTTCATCAAGCTTCTAACCAATATGATGGTGTGGGTTTTTTGAAGAAAGCTAATTTGAAAGGTGTTTCAAAAAGACGTCGTTTTGTGAATTAA---------------------------------------
>xylefaJa12
------------------------------------------------------ATGTCTCAACCTGGTCTTGGAAATCTTGGTAATCGCTTCGGTAAGTCGATCGAGCTTCGTCATCGGTTGCTTTT-CTTTTTGGCGCTTTAATCGTTTATAGGGTTGGCTGTTACGTTCCGGTTCCTGGTGTAAATCCTGAGGCCATGCTCGCTCTGATGCAGAAGCAAGGTGGTGGTATCGTGGACATGTTTAACATGTTTTCCGGTGGTGCTCTCCATCGCTTTAGCATTTTTGCATTAAATGTGATGCCTTACATTTCTGCTTCTATTGTTGTCCAGTTGGCTACTCATATTTTCCCTTCCCTGAAAGCAATGCAAAAAGAGGGTGAGTCAGGGCGGCGCAAGATAACACAGTATTCGCGCATTGGTGCTGTTATTCTAGCTGTAATTCAGGGTGGTAGTATCGCATTAGCATTGCAAAATCAAACAGCTCCTGGCGGCGCTGCTGTGGTATATGCTCCTGGAGCTGCTTTTGTAATGACTGCTATTGTTGCTTTGACTGCAGGAACTGTTTTTCTGATGTGGGTTGGTGAGCAGGTTACGGAGCGAGGTATTGGCAATGGTGTGTCGATGATTATTTTTGCAGGTATCGTTGCTGGCTTGCCTGGATCTGTGTTGCAAATAATTGATGCTTTCCGTAGCGATGCATTGAGTTTGATCTCCTTATTGATAATTGTTTTTATTGTTCTATCATTCACTTTTTTCGTTGTGTTTGTTGAGCGTGGCTTGCGTAGGATTACTGTGAACTATGCTCGGCGTGTTGAGGGCCGTAATTCTTATATGAATAAGAGTTCTTTTTTGCCTCTCAAGCTTAATATGGCAGGTGTTATTCCTCCTATTTTCGCCTCTAGTATTTTAGCCTTTCCTGTTACCTTATCAATGTGGTCTGGGCAAGCTTCTTCTAATACTGTTTTTGGTGCTTGGTTACAGCGCGTTTCTAGTGCTTTAGGTCCGGGTGAGCCTTTGCATATGATTCTTTTTGCTGTTCTGATAATAGGCTTTGCTTTTTTTTATACAGCTCTTGTGTTTAGTTCGCAGGAAACTGCTGATATTCTTAAAAAGTCTGGTGCATTGATTCCTGGAATCAGACCTGGTAAGGCTACTTCCGATTACGTTGATGGGGTTTTGACTCGTTTGACTGCGGTAGGATCTTTGTACTTAGTTATTGTATGTTTGTTGCCAGAATTCATGCAGTCCAGGATGGGCGCTTCCTTTCATTTCGGTGGTACTTCTTTGTTGATTGCTGTTGTCGTTGTTATGGATTTTATTTCTCAAATACAAGTTCATCAAGCTTCTAACCAATATGATGGTGTGGGTTTTTTGAAGAAAGCTAATTTGAAAGGTGTTTCAAAAAGACGTCGTTTTGTGAATTAA---------------------------------------
>xylefaOLS8
------------------------------------------------------ATGTCTCAACCTGGTCTTGGAAATCTTGGTAATCGCTTCGGTAAGTCGATCGAGCTTCGTCATCGGTTGCTTTTTCTTTTTGGCGCTTTAATCGTTTATAGGGTTGGCTGTTACGTTCCGGTTCCTGGTGTAAATCCTGAGGCCATGCTCGCTCTGATGCAGAAGCAAGGTGGTGGTATCGTGGACATGTTTAACATGTTTTCCGGTGGTGCTCTCCATCGCTTTAGCATTTTTGCATTAAATGTGATGCCTTACATTTCTGCTTCTATTGTTGTCCAGTTGGCTACTCATATTTTCCCTTCCCTGAAAGCAATGCAAAAAGAGGGTGAGTCAGGGCGGCGCAAGATAACACAGTATTCGCGCATTGGTGCTGTTATTCTAGCTGTAATTCAGGGTGGTAGTATCGCATTAGCATTGCAAAATCAAACAGCTCCTGGCGGCGCTGCTGTGGTATATGCTCCTGGAGCTGCTTTTGTAATGACTGCTATTGTTGCTTTGACTGCAGGAACTGTTTTTCTGATGTGGGTTGGTGAGCAGGTTACGGAGCGAGGTATTGGCAATGGTGTGTCGATGATTATTTTTGCAGGTATCGTTGCTGGCTTGCCTGGATCTGTGTTGCAAATAATTGATGCTTTCCGTAGCGATGCATTGAGTTTGATCTCCTTATTGATAATTGTTTTTATTGTTCTATCATTCACTTTTTTCGTTGTGTTTGTTGAGCGTGGCTTGCGTAGGATTACTGTGAACTATGCTCGGCGTGTTGAGGGCCGTAATTCTTATATGAATAAGAGTTCTTTTTTGCCTCTCAAGCTTAATATGGCAGGTGTTATTCCTCCTATTTTCGCCTCTAGTATTTTAGCCTTTCCTGTTACCTTATCAATGTGGTCTGGGCAAGCTTCTTCTAATACTGTTTTTGGTGCTTGGTTACAGCGCGTTTCTAGTGCTTTAGGTCCGGGTGAGCCTTTGCATATGATTCTTTTTGCTGTTCTGATAATAGGCTTTGCTTTTTTTTATACAGCTCTTGTGTTTAGTTCGCAGGAAACTGCTGATATTCTTAAAAAGTCTGGTGCATTGATTCCTGGAATCAGACCTGGTAAGGCTACTTCCGATTACGTTGATGGGGTTTTGACTCGTTTGACTGCGGTAGGATCTTTGTACTTAGTTATTGTATGTTTGTTGCCAGAATTCATGCAGTCCAGGATGGGCGCTTCCTTTCATTTCGGTGGTACTTCTTTGTTGATTGCTGTTGTCGTTGTTATGGATTTTATTTCTCAAATACAAGTTCATCAAGCTTCTAACCAATATGATGGTGTGGGTTTTTTGAAGAAAGCTAATTTGAAAGGTGTTTCAAAAAGACGTCGTTTTGTGAATTAA---------------------------------------
>xylefaOLS9
------------------------------------------------------ATGTCTCAACCTGGTCTTGGAAATCTTGGTAATCGCTTCGGTAAGTCGATCGAGCTTCGTCATCGGTTGCTTTTTCTTTTTGGCGCTTTAATCGTTTATAGGGTTGGCTGTTACGTTCCGGTTCCTGGTGTAAATCCTGAGGCCATGCTCGCTCTGATGCAGAAGCAAGGTGGTGGTATCGTGGACATGTTTAACATGTTTTCCGGTGGTGCTCTCCATCGCTTTAGCATTTTTGCATTAAATGTGATGCCTTACATTTCTGCTTCTATTGTTGTCCAGTTGGCTACTCATATTTTCCCTTCCCTGAAAGCAATGCAAAAAGAGGGTGAGTCAGGGCGGCGCAAGATAACACAGTATTCGCGCATTGGTGCTGTTATTCTAGCTGTAATTCAGGGTGGTAGTATCGCATTAGCATTGCAAAATCAAACAGCTCCTGGCGGCGCTGCTGTGGTATATGCTCCTGGAGCTGCTTTTGTAATGACTGCTATTGTTGCTTTGACTGCAGGAACTGTTTTTCTGATGTGGGTTGGTGAGCAGGTTACGGAGCGAGGTATTGGCAATGGTGTGTCGATGATTATTTTTGCAGGTATCGTTGCTGGCTTGCCTGGATCTGTGTTGCAAATAATTGATGCTTTCCGTAGCGATGCATTGAGTTTGATCTCCTTATTGATAATTGTTTTTATTGTTCTATCATTCACTTTTTTCGTTGTGTTTGTTGAGCGTGGCTTGCGTAGGATTACTGTGAACTATGCTCGGCGTGTTGAGGGCCGTAATTCTTATATGAATAAGAGTTCTTTTTTGCCTCTCAAGCTTAATATGGCAGGTGTTATTCCTCCTATTTTCGCCTCTAGTATTTTAGCCTTTCCTGTTACCTTATCAATGTGGTCTGGGCAAGCTTCTTCTAATACTGTTTTTGGTGCTTGGTTACAGCGCGTTTCTAGTGCTTTAGGTCCGGGTGAGCCTTTGCATATGATTCTTTTTGCTGTTCTGATAATAGGCTTTGCTTTTTTTTATACAGCTCTTGTGTTTAGTTCGCAGGAAACTGCTGATATTCTTAAAAAGTCTGGTGCATTGATTCCTGGAATCAGACCTGGTAAGGCTACTTCCGATTACGTTGATGGGGTTTTGACTCGTTTGACTGCGGTAGGATCTTTGTACTTAGTTATTGTATGTTTGTTGCCAGAATTCATGCAGTCCAGGATGGGCGCTTCCTTTCATTTCGGTGGTACTTCTTTGTTGATTGCTGTTGTCGTTGTTATGGATTTTATTTCTCAAATACAAGTTCATCAAGCTTCTAACCAATATGATGGTGTGGGTTTTTTGAAGAAAGCTAATTTGAAAGGTGTTTCAAAAAGACGTCGTTTTGTGAATTAA---------------------------------------
>xylefasFb7
------------------------------------------------------ATGTCTCAACCTGGTCTTGGAAATCTTGGTAATCGCTTCGGTAAGTCGATCGAGCTTCGTCATCGGTTGCTTTTTCTTTTTGGCGCTTTAATCGTTTATAGGGTTGGCTGTTACGTTCCGGTTCCTGGTGTAAATCCTGAGGCCATGCTCGCTCTGATGCAGAAGCAAGGTGGTGGTATCGTGGACATGTTTAACATGTTTTCCGGTGGTGCTCTCCATCGCTTTAGCATTTTTGCATTAAATGTGATGCCTTACATTTCTGCTTCTATTGTTGTCCAGTTGGCTACTCATATTTTCCCTTCCCTGAAAGCAATGCAAAAAGAGGGTGAGTCAGGGCGGCGCAAGATAACACAGTATTCGCGCATTGGTGCTGTTATTCTAGCTGTAATTCAGGGTGGTAGTATCGCATTAGCATTGCAAAATCAAACAGCTCCTGGCGGCGCTGCTGTGGTATATGCTCCTGGAGCTGCTTTTGTAATGACTGCTATTGTTGCTTTGACTGCAGGAACTGTTTTTCTGATGTGGGTTGGTGAGCAGGTTACGGAGCGAGGTATTGGCAATGGTGTGTCGATGATTATTTTTGCAGGTATCGTTGCTGGCTTGCCTGGATCTGTGTTGCAAATAATTGATGCTTTCCGTAGCGATGCATTGAGTTTGATCTCCTTATTGATAATTGTTTTTATTGTTCTATCATTCACTTTTTTCGTTGTGTTTGTTGAGCGTGGCTTGCGTAGGATTACTGTGAACTATGCTCGGCGTGTTGAGGGCCGTAATTCTTATATGAATAAGAGTTCTTTTTTGCCTCTCAAGCTTAATATGGCAGGTGTTATTCCTCCTATTTTCGCCTCTAGTATTTTAGCCTTTCCTGTTACCTTATCAATGTGGTCTGGGCAAGCTTCTTCTAATACTGTTTTTGGTGCTTGGTTACAGCGGGTTTCTAGTGCTTTAGGTCCGGGTGAGCCTTTGCATATGATTCTTTTTGCTGTTCTGATAATAGGCTTTGCTTTTTTTTATACAGCTCTTGTGTTTAGTTCGCAGGAAACTGCTGATATTCTTAAAAAGTCTGGTGCATTGATTCCTGGAATCAGACCTGGTAAGGCTACTTCCGATTACGTTGATGGGGTTTTGACTCGTTTGACTGCGGTAGGATCTTTGTACTTAGTTATTGTATGTTTGTTGCCAGAATTCATGCAGTCCAGGATGGGCGCTTCCTTTCATTTCGGTGGTACTTCTTTGTTGATTGCTGTTGTCGTTGTTATGGATTTTATTTCTCAAATACAAGTTCATCAAGCTTCTAACCAATATGATGGTGTGGGTTTTTTGAAGAAAGCTAATTTGAAAGGTGTTTCAAAAAGACGTCGTTTTGTGAATTAA---------------------------------------
>xylefaCVC6
------------------------------------------------------ATGTCTCAACCTGGTCTTGGAAATCTTGGTAATCGCTTCGGTAAGTCGATCGAGCTTCGTCATCGGTTGCTTTTTCTTTTTGGCGCTTTAATCGTTTATAGGGTTGGCTGTTACGTTCCGGTTCCTGGTGTAAATCCTGAGGCCATGCTCGCTCTGATGCAGAAGCAAGGTGGTGGTATCGTGGACATGTTTAACATGTTTTCCGGTGGTGCTCTCCATCGCTTTAGCATTTTTGCATTAAATGTGATGCCTTACATTTCTGCTTCTATTGTTGTCCAGTTGGCTACTCATATTTTCCCTTCCCTGAAAGCAATGCAAAAAGAGGGTGAGTCAGGGCGGCGCAAGATAACACAGTATTCGCGCATTGGTGCTGTTATTCTAGCTGTAATTCAGGGTGGTAGTATCGCATTAGCATTGCAAAATCAAACAGCTCCTGGCGGCGCTGCTGTGGTATATGCTCCTGGAGCTGCTTTTGTAATGACTGCTATTGTTGCTTTGACTGCAGGAACTGTTTTTCTGATGTGGGTTGGTGAGCAGGTTACGGAGCGAGGTATTGGCAATGGTGTGTCGATGATTATTTTTGCAGGTATCGTTGCTGGCTTGCCTGGATCTGTGTTGCAAATAATTGATGCTTTCCGTAGCGATGCATTGAGTTTGATCTCCTTATTGATAATTGTTTTTATTGTTCTATCATTCACTTTTTTCGTTGTGTTTGTTGAGCGTGGCTTGCGTAGGATTACTGTGAACTATGCTCGGCGTGTTGAGGGCCGTAATTCTTATATGAATAAGAGTTCTTTTTTGCCTCTCAAGCTTAATATGGCAGGTGTTATTCCTCCTATTTTCGCCTCTAGTATTTTAGCCTTTCCTGTTACCTTATCAATGTGGTCTGGGCAAGCTTCTTCTAATACTGTTTTTGGTGCTTGGTTACAGCGCGTTTCTAGTGCTTTAGGTCCGGGTGAGCCTTTGCATATGATTCTTTTTGCTGTTCTGATAATAGGCTTTGCTTTTTTTTATACAGCTCTTGTGTTTAGTTCGCAGGAAACTGCTGATATTCTTAAAAAGTCTGGTGCATTGATTCCTGGAATCAGACCTGGTAAGGCTACTTCCGATTACGTTGATGGGGTTTTGACTCGTTTGACTGCGGTAGGATCTTTGTACTTAGTTATTGTATGTTTGTTGCCAGAATTCATGCAGTCCAGGATGGGCGCTTCCTTTCATTTCGGTGGTACTTCTTTGTTGATTGCTGTTGTCGTTGTTATGGATTTTATTTCTCAAATACAAGTTCATCAAGCTTCTAACCAATATGATGGTGTGGGTTTTTTGAAGAAAGCTAATTTGAAAGGTGTTTCAAAAAGACGTCGTTTTGTGAATTAA---------------------------------------
>xylefaCOF4
------------------------------------------------------ATGTCTCAACCTGGTCTTGGAAATCTTGGTAATCGCTTCGGTAAGTCGATCGAGCTTCGTCATCGGTTGCTTTTTCTTTTTGGCGCTTTAATCGTTTATAGGGTTGGCTGTTACGTTCCGGTTCCTGGTGTAAATCCTGAGGCCATGCTCGCTCTGATGCAGAAGCAAGGTGGTGGTATCGTGGACATGTTTAACATGTTTTCCGGTGGTGCTCTCCATCGCTTTAGCATTTTTGCATTAAATGTGATGCCTTACATTTCTGCTTCTATTGTTGTCCAGTTGGCTACTCATATTTTCCCTTCCCTGAAAGCAATGCAAAAAGAGGGTGAGTCAGGGCGGCGCAAGATAACACAGTATTCGCGCATTGGTGCTGTTATTCTAGCTGTAATTCAGGGTGGTAGTATCGCATTAGCATTGCAAAATCAAACAGCTCCTGGCGGCGCTGCTGTGGTATATGCTCCTGGAGCTGCTTTTGTAATGACTGCTATTGTTGCTTTGACTGCAGGAACTGTTTTTCTGATGTGGGTTGGTGAGCAGGTTACGGAGCGAGGTATTGGCAATGGTGTGTCGATGATTATTTTTGCAGGTATCGTTGCTGGCTTGCCTGGATCTGTGTTGCAAATAATTGATGCTTTCCGTAGCGATGCATTGAGTTTGATCTCCTTATTGATAATTGTTTTTATTGTTCTATCATTCACTTTTTTCGTTGTGTTTGTTGAGCGTGGCTTGCGTAGGATTACTGTGAACTATGCTCGGCGTGTTGAGGGCCGTAATTCTTATATGAATAAGAGTTCTTTTTTGCCTCTCAAGCTTAATATGGCAGGTGTTATTCCTCCTATTTTCGCCTCTAGTATTTTAGCCTTTCCTGTTACCTTATCAATGTGGTCTGGGCAAGCTTCTTCTAATACTGTTTTTGGTGCTTGGTTACAGCGCGTTTCTAGTGCTTTAGGTCCGGGTGAGCCTTTGCATATGATTCTTTTTGCTGTTCTGATAATAGGCTTTGCTTTTTTTTATACAGCTCTTGTGTTTAGTTCGCAGGAAACTGCTGATATTCTTAAAAAGTCTGGTGCATTGATTCCTGGAATCAGACCTGGTAAGGCTACTTCCGATTACGTTGATGGGGTTTTGACTCGTTTGACTGCGGTAGGATCTTTGTACTTAGTTATTGTATGTTTGTTGCCAGAATTCATGCAGTCCAGGATGGGCGCTTCCTTTCATTTCGGTGGTACTTCTTTGTTGATTGCTGTTGTCGTTGTTATGGATTTTATTTCTCAAATACAAGTTCATCAAGCTTCTAACCAATATGATGGTGTGGGTTTTTTGAAGAAAGCTAATTTGAAAGGTGTTTCAAAAAGACGTCGTTTTGTGAATTAA---------------------------------------
>xylefaU24D
------------------------------------------------------ATGTCTCAACCTGGTCTTGGAAATCTTGGTAATCGCTTCGGTAAGTCGATCGAGCTTCGTCATCGGTTGCTTTTTCTTTTTGGCGCTTTAATCGTTTATAGGGTTGGCTGTTACGTTCCGGTTCCTGGTGTAAATCCTGAGGCCATGCTCGCTCTGATGCAGAAGCAAGGTGGTGGTATCGTGGACATGTTTAACATGTTTTCCGGTGGTGCTCTCCATCGCTTTAGCATTTTTGCATTAAATGTGATGCCTTACATTTCTGCTTCTATTGTTGTCCAGTTGGCTACTCATATTTTCCCTTCCCTGAAAGCAATGCAAAAAGAGGGTGAGTCAGGGCGGCGCAAGATAACACAGTATTCGCGCATTGGTGCTGTTATTCTAGCTGTAATTCAGGGTGGTAGTATCGCATTAGCATTGCAAAATCAAACAGCTCCTGGCGGCGCTGCTGTGGTATATGCTCCTGGAGCTGCTTTTGTAATGACTGCTATTGTTGCTTTGACTGCAGGAACTGTTTTTCTGATGTGGGTTGGTGAGCAGGTTACGGAGCGAGGTATTGGCAATGGTGTGTCGATGATTATTTTTGCAGGTATCGTTGCTGGCTTGCCTGGATCTGTGTTGCAAATAATTGATGCTTTCCGTAGCGATGCATTGAGTTTGATCTCCTTATTGATAATTGTTTTTATTGTTCTATCATTCACTTTTTTCGTTGTGTTTGTTGAGCGTGGCTTGCGTAGGATTACTGTGAACTATGCTCGGCGTGTTGAGGGCCGTAATTCTTATATGAATAAGAGTTCTTTTTTGCCTCTCAAGCTTAATATGGCAGGTGTTATTCCTCCTATTTTCGCCTCTAGTATTTTAGCCTTTCCTGTTACCTTATCAATGTGGTCTGGGCAAGCTTCTTCTAATACTGTTTTTGGTGCTTGGTTACAGCGCGTTTCTAGTGCTTTAGGTCCGGGTGAGCCTTTGCATATGATTCTTTTTGCTGTTCTGATAATAGGCTTTGCTTTTTTTTATACAGCTCTTGTGTTTAGTTCGCAGGAAACTGCTGATATTCTTAAAAAGTCTGGTGCATTGATTCCTGGAATCAGACCTGGTAAGGCTACTTCCGATTACGTTGATGGGGTTTTGACTCGTTTGACTGCGGTAGGATCTTTGTACTTAGTTATTGTATGTTTGTTGCCAGAATTCATGCAGTCCAGGATGGGCGCTTCCTTTCATTTCGGTGGTACTTCTTTGTTGATTGCTGTTGTCGTTGTTATGGATTTTATTTCTCAAATACAAGTTCATCAAGCTTCTAACCAATATGATGGTGTGGGTTTTTTGAAGAAAGCTAATTTGAAAGGTGTTTCAAAAAGACGTCGTTTTGTGAATTAA---------------------------------------
>xylefaPr8x
------------------------------------------------------ATGTCTCAACCTGGTCTTGGAAATCTTGGTAATCGCTTCGGTAAGTCGATCGAGCTTCGTCATCGGTTGCTTTTTCTTTTTGGCGCTTTAATCGTTTATAGGGTTGGCTGTTACGTTCCGGTTCCTGGTGTAAATCCTGAGGCCATGCTCGCTCTGATGCAGAAGCAAGGTGGTGGTATCGTGGACATGTTTAACATGTTTTCCGGTGGTGCTCTCCATCGCTTTAGCATTTTTGCATTAAATGTGATGCCTTACATTTCTGCTTCTATTGTTGTCCAGTTGGCTACTCATATTTTCCCTTCCCTGAAAGCAATGCAAAAAGAGGGTGAGTCAGGGCGGCGCAAGATAACACAGTATTCGCGCATTGGTGCTGTTATTCTAGCTGTAATTCAGGGTGGTAGTATCGCATTAGCATTGCAAAATCAAACAGCTCCTGGCGGCGCTGCTGTGGTATATGCTCCTGGAGCTGCTTTTGTAATGACTGCTATTGTTGCTTTGACTGCAGGAACTGTTTTTCTGATGTGGGTTGGTGAGCAGGTTACGGAGCGAGGTATTGGCAATGGTGTGTCGATGATTATTTTTGCAGGTATCGTTGCTGGCTTGCCTGGATCTGTGTTGCAAATAATTGATGCTTTCCGTAGCGATGCATTGAGTTTGATCTCCTTATTGATAATTGTTTTTATTGTTCTATCATTCACTTTTTTCGTTGTGTTTGTTGAGCGTGGCTTGCGTAGGATTACTGTGAACTATGCTCGGCGTGTTGAGGGCCGTAATTCTTATATGAATAAGAGTTCTTTTTTGCCTCTCAAGCTTAATATGGCAGGTGTTATTCCTCCTATTTTCGCCTCTAGTATTTTAGCCTTTCCTGTTACCTTATCAATGTGGTCTGGGCAAGCTTCTTCTAATACTGTTTTTGGTGCTTGGTTACAGCGCGTTTCTAGTGCTTTAGGTCCGGGTGAGCCTTTGCATATGATTCTTTTTGCTGTTCTGATAATAGGCTTTGCTTTTTTTTATACAGCTCTTGTGTTTAGTTCGCAGGAAACTGCTGATATTCTTAAAAAGTCTGGTGCATTGATTCCTGGAATCAGACCTGGTAAGGCTACTTCCGATTACGTTGATGGGGTTTTGACTCGTTTGACTGCGGTAGGATCTTTGTACTTAGTTATTGTATGTTTGTTGCCAGAATTCATGCAGTCCAGGATGGGCGCTTCCTTTCATTTCGGTGGTACTTCTTTGTTGATTGCTGTTGTCGTTGTTATGGATTTTATTTCTCAAATACAAGTTCATCAAGCTTCTAACCAATATGATGGTGTGGGTTTTTTGAAGAAAGCTAATTTGAAAGGTGTTTCAAAAAGACGTCGTTTTGTGAATTAA---------------------------------------
>xylefa1199
------------------------------------------------------ATGTCTCAACCTGGTCTTGGAAATCTTGGTAATCGCTTCGGTAAGTCGATCGAGCTTCGTCATCGGTTGCTTTTTCTTTTTGGCGCTTTAATCGTTTATAGGGTTGGCTGTTACGTTCCGGTTCCTGGTGTAAATCCTGAGGCCATGCTCGCTCTGATGCAGAAGCAAGGTGGTGGTATCGTGGACATGTTTAACATGTTTTCCGGTGGTGCTCTCCATCGCTTTAGCATTTTTGCATTAAATGTGATGCCTTACATTTCTGCTTCTATTGTTGTCCAGTTGGCTACTCATATTTTCCCTTCCCTGAAAGCAATGCAAAAAGAGGGTGAGTCAGGGCGGCGCAAGATAACACAGTATTCGCGCATTGGTGCTGTTATTCTAGCTGTAATTCAGGGTGGTAGTATCGCATTAGCATTGCAAAATCAAACAGCTCCTGGCGGCGCTGCTGTGGTATATGCTCCTGGAGCTGCTTTTGTAATGACTGCTATTGTTGCTTTGACTGCAGGAACTGTTTTTCTGATGTGGGTTGGTGAGCAGGTTACGGAGCGAGGTATTGGCAATGGTGTGTCGATGATTATTTTTGCAGGTATCGTTGCTGGCTTGCCTGGATCTGTGTTGCAAATAATTGATGCTTTCCGTAGCGATGCATTGAGTTTGATCTCCTTATTGATAATTGTTTTTATTGTTCTATCATTCACTTTTTTCGTTGTGTTTGTTGAGCGTGGCTTGCGTAGGATTACTGTGAACTATGCTCGGCGTGTTGAGGGCCGTAATTCTTATATGAATAAGAGTTCTTTTTTGCCTCTCAAGCTTAATATGGCAGGTGTTATTCCTCCTATTTTCGCCTCTAGTATTTTAGCCTTTCCTGTTACCTTATCAATGTGGTCTGGGCAAGCTTCTTCTAATACTGTTTTTGGTGCTTGGTTACAGCGCGTTTCTAGTGCTTTAGGTCCGGGTGAGCCTTTGCATATGATTCTTTTTGCTGTTCTGATAATAGGCTTTGCTTTTTTTTATACAGCTCTTGTGTTTAGTTCGCAGGAAACTGCTGATATTCTTAAAAAGTCTGGTGCATTGATTCCTGGAATCAGACCTGGTAAGGCTACTTCCGATTACGTTGATGGGGTTTTGACTCGTTTGACTGCGGTAGGATCTTTGTACTTAGTTATTGTATGTTTGTTGCCAGAATTCATGCAGTCCAGGATGGGCGCTTCCTTTCATTTCGGTGGTACTTCTTTGTTGATTGCTGTTGTCGTTGTTATGGATTTTATTTCTCAAATACAAGTTCATCAAGCTTCTAACCAATATGATGGTGTGGGTTTTTTGAAGAAAGCTAATTTGAAAGGTGTTTCAAAAAGACGTCGTTTTGTGAATTAA---------------------------------------
>long-mer4981
-----------------------------------------------------------------------------------------------------------------------------------------------------------------------------------------------------------------------------------------------------------------------------------------------------------------------------------------------------------------------------------------------------------------------------------------------------------------------------------------------------------------------------------------------------------------------------------------------------------------------------------------------------------------TATCGTTGCTGGCTTGCCTGGATCTGTGTTGCAAATAATTGATGCTTTCCGTAGCGA-------------------------------------------------------------------------------------------------------------------------------------------------------------------------------------------------------------------------------------------------------------------------------------------------------------------------------------------------------------------------------------------------------------------------------------------------------------------------------------------------------------------------------------------------------------------------------------------------------------------------------------------------------------------------------------------------------------------------------------------------------------------------------------------------
>long-mer4982
-----------------------------------------------------------------------------------------------------------------------------------------------------------------------------------------------------------------------------------------------------------------------------------------------------------------------------------------------------------------------------------------------------------------------------------------------------------------------------------------------------------------------------------------------------------------------------------------------------------------------------------------------------------------------------------------------------------------------------------------------------------------------ATCATTCACTTTTTTCGTTGTGTTTGTTGAGCGTGGCTTGCGT---------------------------------------------------------------------------------------------------------------------------------------------------------------------------------------------------------------------------------------------------------------------------------------------------------------------------------------------------------------------------------------------------------------------------------------------------------------------------------------------------------------------------------------------------------------------------------------------------------------------------------------------------------------------------------------------------------
>long-mer4983
--------------------------------------------------------------------------------------------------------------------------------------------------------------------------------------------------------------------------------------------------------------------------------------------------------------------------------------------------------------------------------------------------------------------------------------------------------------------------------------------------------------------------------------------------------------------------------------------------------------------------------------------------------------------------------------------------------------------------------------------------------------------------------------------------------------------------------CTATGCTCGGCGTGTTGAGGGCCGTAATTCTTATATGAATAAG------------------------------------------------------------------------------------------------------------------------------------------------------------------------------------------------------------------------------------------------------------------------------------------------------------------------------------------------------------------------------------------------------------------------------------------------------------------------------------------------------------------------------------------------------------------------------------------------------------------------------------------------
>long-mer4984
-----------------------------------------------------------------------------------------------------------------------------------------------------------------------------------------------------------------------------------------------------------------------------------------------------------------------------------------------------------------------------------------------------------------------------------------------------------------------------------------------------------------------------------------------------------------------------------------------------------------------------------------------------------------------------------------------------------------------------------------------------------------------------------------------------------------------------------------------------------------------------------------------------------------------------------------------------------------------------------------------TACTGTTTTTGGTGCTTGGTTACAGCG-------------------------------------------------------------------------------------------------------------------------------------------------------------------------------------------------------------------------------------------------------------------------------------------------------------------------------------------------------------------------------------------------------------------------------------------------------------------------------------------------
>long-mer4985
-----------------------------------------------------------------------------------------------------------------------------------------------------------------------------------------------------------------------------------------------------------------------------------------------------------------------------------------------------------------------------------------------------------------------------------------------------------------------------------------------------------------------------------------------------------------------------------------------------------------------------------------------------------------------------------------------------------------------------------------------------------------------------------------------------------------------------------------------------------------------------------------------------------------------------------------------------------------------------------------------------------------------------------------------------------------------------------------------------------------------------------------------------------------TGCATTGATTCCTGGAATCAGACCTGGTAAGGCTACTTCCGAT---------------------------------------------------------------------------------------------------------------------------------------------------------------------------------------------------------------------------------------------------------------------------------------------------------------
>long-mer4986
---------------------------------------------------------------------------------------------------------------------------------------------------------------------------------------------------------------------------------------------------------------------------------------------------------------------------------------------------------------------------------------------------------------------------------------------------------------------------------------------------------------------------------------------------------------------------------------------------------------------------------------------------------------------------------------------------------------------------------------------------------------------------------------------------------------------------------------------------------------------------------------------------------------------------------------------------------------------------------------------------------------------------------------------------------------------------------------------------------------------------------------------------------------------------------------------------------------------------------------------------------------------------------------------------------------------CATTTCGGTGGTACTTCTTTGTTGATTGCTGTTGTCGTTGTTA-----------------------------------------------------------------------------------------------------------------------------------------------------------
>long-mer4987
-----------------------------------------------------------------------------------------------------------------------------------------------------------------------------------------------------------------------------------------------------------------------------------------------------------------------------------------------------------------------------------------------------------------------------------------------------------------------------------------------------------------------------------------------------------------------------------------------------------------------------------------------------------------------------------------------------------------------------------------------------------------------------------------------------------------------------------------------------------------------------------------------------------------------------------------------------------------------------------------------------------------------------------------------------------------------------------------------------------------------------------------------------------------------------------------------------------------------------------------------------------------------------------------------------------------------------------------------------------------------------TCAAATACAAGTTCATCAAGCTTCTAACCAATATGATGGTGTGGGTTTTTTGAAGAAAGCTAATTTGAAAGGTGTTTCAAAAAGACGTCGTTTTGTGAATTAACAAAATTTATATGCTTCCAACTTGATATAAGTTTTGGTA
