# Supplementary material for: Identification of genetic relationships and subspecies signatures in Xylella fastidiosa
Source: BMC Genomics. 2019 Mar 25;20:239. doi: 10.1186/s12864-019-5565-9 (PMC6434890; doi:10.1186/s12864-019-5565-9)
Supplement: Supplementary file 8 — Analysis of (non-)synonymous SNPs in homologs to CDS harboring specific k-mers for selected enriched GOs. (ZIP 549 kb) [file 12864_2019_5565_MOESM8_ESM.zip › Additional-File8/Additional-File8B_Pauca/GO-0005886 0016021/NC_002488.1111/Clade III assembled to xylefa9a5c.fasta]

>xylefa9a5c
ATGGAAGGAACTTGGCTGTTTGCATTGGATTGGGTGATCCGTTTGGTTGCGTTGCTTTGGATTCCAGCACGAACCACCCCTAGTGCTGCACGCAGCTGGTTATTGCTGATTGGTTTCGTCCCTGTATTTGGTTTGCCGCTTTACTTGGTGTTTGGCCATCCTTGGCTGTCACGTAAGCGTGTGTTGCGTCAGGCGTTGGCTTCTCAGGTGATCCGTGAGTGGCAGCGTGGGTTGAGTGCGTTGCGCTGGCAGCCTCAGGAGAATAGTGTCGCCGCGGAATTGGTGCCTTTGGTGGAGCATCAGGGCGATTTTATGCCAACACGTGGTAACGCCTTGGATCTATTGGATGATTACCAATCTTCGCTGCGTTTGTTGATCAATGATATTGATTCCGCGTGCGAACGTGTGCACTTGCTGTATTACTTGATGTTCGATGATGCGGTGGGTGATGCGGTTGTGGCTGCATTACAGCGTGCTGCGGCGCGTGGCGTTTCTTGCCGATTGCTGCTGGATGCAGTTGGTGCTAAACGCGGTCTACGTGCCTATCAGCAGTGCCTTCGTGCGCATGGTGTCGAGGTGCACGCTATGTTGCCTGGTGGGTTGCGCTGGCGTCGCAGTGGGCGTATGGATTTGCGTAACCATCGTAAAATTGCTGTGATTGACAATCGTGTCGCTTATATCGGTTCGCAGAATTTGGCCTGCCCAGATTTTGTGCCGCATTTCCCTAACCGTGAACTGGTCGCACGCGTGTGCGGTCCCGCGGTAAGTCATCTGGAGGCGGTGTTTCTCAGTGATTGGTTTGTTGAAACTGGTCAACGTTTGAGGATGCGTTCAGATGTTCCCATATGTGAGCAAAATGTTGCGGCCCAGCTAGTGGCCAGCGGTCCGGCTTACCCGTACGAGAATGCGCGTGATGCGGTGAATACAATGATCCATTTGGCACGGCGGCGTGTTGTCTTGACGACGCCGTATTTCGTGCCTGATGAGGCTACACTCAGTGCGTTGCGTATTGCCGGCACGTCTGGAGTAGACGTGCAGTTGATCCTGTCCGAGAGTAATAATCAGTTTCTGATGGCCTGGGCTCAGGAGGCGTACTTCGAGGAGCTGTTGCGCGCAGGAATCAAAATCGCATTGTATCGTCCCCATTTCCTACATGCTAAGCATCTAAGTGTGGATGATGATATTGCGTTGTTCGGATCGATTAATTTGGACATCCGCTCGTTTGCGCTTAACGCTGAGATCGGCATGATTTGTTACGACTCACGTATTGTGAGTCGGTTACGCGAGGTGGAGAGTGATTATCTGGCCAATGCGTGCCAGCTTAATTTGGTTGAGTGGCAGCAACGTCCCGCTTGGCGTCGTAGCCGTGAGGGTATTGCACGCTTGGCAGATGCTCTGATGTAG----------------------------------------------------------------------------------
>xylefa4627
ATGGAAGGGACTTGGCTGTTTGCATTGGATTGGGTGATCCGTTTGGTTGCGTTGCTTTGGATCCCGGCACGAACCACCCCTAGTGCTGCGCGCAGCTGGTTGTTACTGATTGGTTTTGTCCCTGTGTTTGGCTTGCCACTTTACTTGGTGTTTGGCCATCCTTGGCTGTCACGTAAGCGTGTGTTGCGTCAGGCGTTGGCTTCTCATGTGATCCGTGAATGGCAGCGTGGGTTGGGTGCATTGCGCTGGCAGCCTCAGGAGAATGGCGTCGCTGCGGAATTGGTACCTTTGGTGGAGCATCAGGGCGATTTTATGCCAACACGTGGTAACGCCTTGGATCTATTGGATGATTACCAAGCTTCGCTGCATTTGTTGATCAATGATATTGATTCCGCGTGCGAACGTGTGCACTTGCTGTATTACTTGATGTTCGATGATGCGGTGGGTGATGCGGTTGTGGCTGCATTACAGCGTGCTGCGGCGCGTGGCGTTTCTTGCCGATTGCTGCTGGATGCAGTCGGTGCTAAACGCGGTCTACGTGCCTATCAGCAGTGCCTTCGTGCCCATGGTGTGGAGGTGCACGCTATGTTGCCTGGTGGGTTGCGCTGGCGTCGCAGTGGGCGTATGGATTTGCGCAACCACCGTAAGATTGCTGTGATCGACAATCGGGTCGCTTATATCGGTTCGCAGAATTTGGCATGCCCAGATTTTGTGCCGCATTTCCCCAACCGTGAATTGGTCGCACGCGTGTGCGGCCCTGCGGTAAGTCATCTGGAGGCGGTGTTTCTCAGTGATTGGTTTGTTGAAACTGGTCAACGTTTGGGGATGCGTCCAGATGTTCCCATATGTGAGCAAAATGTTGCGGCCCAGCTAGTGGCCAGCGGTCCGGCTTACCCGTACGAGAATGCGCGTGATGCGGTGAATACAATGATCCATTTGGCACGGCGGCGTATTGTCTTGACGACGCCGTACTTCGTGCCTGATGAGGCCACACTCAGTGCGTTGCGTATTGCAGGCACGTCTGGAGTAGACGTGCAGTTGATCCTGTCCGAGAGTAATAACCAGTTTCTGATGGCCTGGGCTCAGGAGGCGTACTTTGAGGAGCTGTTGCGCGCAGGAATCAAAATTGCGTTGTATCGTCCCCATTTCCTGCATGCCAAGCATCTGAGTGTGGATGATGATATTGCGTTGTTCGGATCGATTAATTTGGACATCCGCTCGTTCGCGCTTAACGCTGAGATTGGCATGATTTGTTACGACTCACGTATTGTGACTCGGTTACGTGAGGTGGAGAGTGATTATCTGGCCAATGCGCGCCAGCTTAATTTGGTTGAGTGGCAGCAACGTCCCGCTTGGCGTCGTAGCCGTGAGGGTATTGCACGCTTGGCAGATGCTCTGATGTAG----------------------------------------------------------------------------------
>xylefa7969
ATGGAAGGGACTTGGCTGTTTGCATTGGATTGGGTGATCCGTTTGGTTGCGTTGCTTTGGATCCCGGCACGAACCACCCCTAGTGCTGCGCGCAGCTGGTTGTTACTGATTGGTTTCGTCCCTGTGTTTGGCTTGCCACTTTACTTGGTGTTTGGCCATCCTTGGCTGTCACGTAAGCGTGTGTTGCGTCAGGCGTTGGCTTCTCATGTGATCCGTGAGTGGCAGCGTGGGTTGGGTGCATTGCGCTGGCAGCCTCAGGAGAATGGCGTCGCTGCGGAATTGGTACCTTTGGTGGAGCATCAGGGCGATTTTATGCCAACACGTGGTAACGCCTTGGATCTATTGGATGATTACCAAGCTTCGCTGCATTTGTTGATCAATGATATTGATTCCGCGTGCGAACGTGTGCACTTGCTGTATTACTTGATGTTCGATGATGCGGTGGGTGATGCGGTTGTGGCTGCATTACAGCGTGCTGCGGCGCGTGGCGTTTCTTGCCGATTGCTGCTGGATGCAGTCGGTGCTAAACGCGGTCTACGTGCCTATCAGCAGTGCCTTCGTGCCCATGGTGTGGAGGTGCACGCTATGTTGCCTGGTGGGTTGCGCTGGCGTCGCAGTGGGCGTATGGATTTGCGCAACCACCGTAAGATTGCTGTGATCGACAATCGGGTCGCTTATATCGGTTCGCAGAATTTGGCATGTCCAGATTTTGTGCCGCATTTCCCCAACCGTGAATTGGTCGCACGCGTGTGCGGCCCTGCGGTAAGTCATCTGGAGGCGGTGTTTCTCAGTGATTGGTTTGTTGAAACTGGTCAACGTTTGGGGATGCGTCCAGATGTTCCCATATGTGAGCAAAATGTTGCGGCCCAGCTAGTGGCCAGCGGTCCGGCTTACCCGTACGAGAATGCGCGTGATGCGGTGAATACAATGATCCATTTGGCACGGCGGCGTATTGTCTTGACGACGCCGTACTTCGTGCCTGATGAGGCCACACTCAGTGCGTTGCGTATTGCAGGCACATCTGGAGTAGACGTGCAGTTGATCCTGTCCGAGAGTAATAACCAGTTTCTGATGGCCTGGGCTCAGGAGGCGTACTTTGAGGAGCTGTTGCGCGCAGGAATCAAAATTGCGTTGTATCGTCCCCATTTCCTGCATGCCAAGCATCTGAGTGTGGATGATGATATTGCGTTGTTCGGATCGATTAATTTGGACATCCGCTCGTTCGCGCTTAACGCTGAGATTGGCATGATTTGTTACGACTCACGTATTGTGACTCAGTTACGTGAGGTGGAGAGTGATTATCTGGCCAATGCGCGCCAGCTTAATTTGGTTGAGTGGCAGCAACGTCCCGCTTGGCGTCGTAGCCGTGAGGGTATTGCACGCTTGGCAGATGCTCTGATGTAG----------------------------------------------------------------------------------
>xylefa3579
ATGGAAGGGACTTGGCTGTTTGCATTGGATTGGGTGATCCGTTTGGTTGCGTTGCTTTGGATCCCGGCACGAACCACCCCTAGTGCTGCGCGCAGCTGGTTGTTACTGATTGGTTTCGTCCCTGTGTTTGGCTTGCCACTTTACTTGGTGTTTGGCCATCCTTGGCTGTCACGTAAGCGTGTGTTGCGTCAGGCGTTGGCTTCTCATGTGATCCGTGAGTGGCAGCGTGGGTTGGGTGCATTGCGCTGGCAGCCTCAGGAGAATGGCGTCGCTGCGGAATTGGTACCTTTGGTGGAGCATCAGGGCGATTTTATGCCAACACGTGGTAACGCCTTGGATCTATTGGATGATTACCAAGCTTCGCTGCATTTGTTGATCAATGATATTGATTCCGCGTGCGAACGTGTGCACTTGCTGTATTACTTGATGTTCGATGATGCGGTGGGTGATGCGGTTGTGGCTGCATTACAGCGTGCTGCGGCGCGTGGCGTTTCTTGCCGATTGCTGCTGGATGCAGTCGGTGCTAAACGCGGTCTACGTGCCTATCAGCAGTGCCTTCGTGCCCATGGTGTGGAGGTGCACGCTATGTTGCCTGGTGGGTTGCGCTGGCGTCGCAGTGGGCGTATGGATTTGCGCAACCACCGTAAGATTGCTGTGATCGACAATCGGGTCGCTTATATCGGTTCGCAGAATTTGGCATGTCCAGATTTTGTGCCGCATTTCCCCAACCGTGAATTGGTCGCACGCGTGTGCGGCCCTGCGGTAAGTCATCTGGAGGCGGTGTTTCTCAGTGATTGGTTTGTTGAAACTGGTCAACGTTTGGGGATGCGTCCAGATGTTCCCATATGTGAGCAAAATGTTGCGGCCCAGCTAGTGGCCAGCGGTCCGGCTTACCCGTACGAGAATGCGCGTGATGCGGTGAATACAATGATCCATTTGGCACGGCGGCGTATTGTCTTGACGACGCCGTACTTCGTGCCTGATGAGGCCACACTCAGTGCGTTGCGTATTGCAGGCACATCTGGAGTAGACGTGCAGTTGATCCTGTCCGAGAGTAATAACCAGTTTCTGATGGCCTGGGCTCAGGAGGCGTACTTTGAGGAGCTGTTGCGCGCAGGAATCAAAATTGCGTTGTATCGTCCCCATTTCCTGCATGCCAAGCATCTGAGTGTGGATGATGATATTGCGTTGTTCGGATCGATTAATTTGGACATCCGCTCGTTCGCGCTTAACGCTGAGATTGGCATGATTTGTTACGACTCACGTATTGTGACTCAGTTACGTGAGGTGGAGAGTGATTATCTGGCCAATGCGCGCCAGCTTAATTTGGTTGAGTGGCAGCAACGTCCCGCTTGGCGTCGTAGCCGTGAGGGTATTGCACGCTTGGCAGATGCTCTGATGTAG----------------------------------------------------------------------------------
>xylefa8073
ATGGAAGGGACTTGGCTGTTTGCATTGGATTGGGTGATCCGTTTGGTTGCGTTGCTTTGGATCCCGGCACGAACCACCCCTAGTGCTGCGCGCAGCTGGTTGTTACTGATTGGTTTCGTCCCTGTGTTTGGCTTGCCACTTTACTTGGTGTTTGGCCATCCTTGGCTGTCACGTAAGCGTGTGTTGCGTCAGGCGTTGGCTTCTCATGTGATCCGTGAGTGGCAGCGTGGGTTGGGTGCATTGCGCTGGCAGCCTCAGGAGAATGGCGTCGCTGCGGAATTGGTACCTTTGGTGGAGCATCAGGGCGATTTTATGCCAACACGTGGTAACGCCTTGGATCTATTGGATGATTACCAAGCTTCGCTGCATTTGTTGATCAATGATATTGATTCCGCGTGCGAACGTGTGCACTTGCTGTATTACTTGATGTTCGATGATGCGGTGGGTGATGCGGTTGTGGCTGCATTACAGCGTGCTGCGGCGCGTGGCGTTTCTTGCCGATTGCTGCTGGATGCAGTCGGTGCTAAACGCGGTCTACGTGCCTATCAGCAGTGCCTTCGTGCCCATGGTGTGGAGGTGCACGCTATGTTGCCTGGTGGGTTGCGCTGGCGTCGCAGTGGGCGTATGGATTTGCGCAACCACCGTAAGATTGCTGTGATCGACAATCGGGTCGCTTATATCGGTTCGCAGAATTTGGCATGTCCAGATTTTGTGCCGCATTTCCCCAACCGTGAATTGGTCGCACGCGTGTGCGGCCCTGCGGTAAGTCATCTGGAGGCGGTGTTTCTCAGTGATTGGTTTGTTGAAACTGGTCAACGTTTGGGGATGCGTCCAGATGTTCCCATATGTGAGCAAAATGTTGCGGCCCAGCTAGTGGCCAGCGGTCCGGCTTACCCGTACGAGAATGCGCGTGATGCGGTGAATACAATGATCCATTTGGCACGGCGGCGTATTGTCTTGACGACGCCGTACTTCGTGCCTGATGAGGCCACACTCAGTGCGTTGCGTATTGCAGGCACATCTGGAGTAGACGTGCAGTTGATCTTGTCCGAGAGTAATAACCAGTTTCTGATGGCCTGGGCTCAGGAGGCGTACTTTGAGGAGCTGTTGCGCGCAGGAATCAAAATTGCGTTGTATCGTCCCCATTTCCTGCATGCCAAGCATCTGAGTGTGGATGATGATATTGCGTTGTTCGGATCGATTAATTTGGACATCCGCTCGTTCGCGCTTAACGCTGAGATTGGCATGATTTGTTACGACTCACGTATTGTGACTCGGTTACGTGAGGTGGAGAGTGATTATCTGGCCAATGCGCGCCAGCTTAATTTGGTTGAGTGGCAGCAACGTCCCGCTTGGCGTCGTAGCCGTGAGGGTATTGCACGCTTGGCAGATGCTCTGATGTAG----------------------------------------------------------------------------------
>xylefa4626
ATGGAAGGGACTTGGCTGTTTGCATTGGATTGGGTGATCCGTTTGGTTGCGTTGCTTTGGATCCCAGCACGAACCACCCCTAGTGCTGCGCGCAGCTGGTTGTTACTGATTGGTTTCGTCCCTGTGTTTGGCTTGCCACTTTACTTGGTGTTTGGCCATCCTTGGCTGTCACGTAAGCGTGTGTTGCGTCAGGCGTTGGCTTCTCATGTGATCCGTGAGTGGCAGCGTGGGTTGGGTGCATTGCGCTGGCAGCCTCAGGAGAATGGCGTCGCTGCGGAATTGGTACCTTTGGTGGAGCATCAGGGCGATTTTATGCCAACACGTGGTAACGCCTTGGATCTATTGGATGATTACCAAGCTTCGCTGCATTTGTTGATCAATGATATTGATTCCGCGTGCGAACGTGTGCACTTGCTGTATTACTTGATGTTCGATGATGCGGTGGGTGATGCGGTTGTGGCTGCATTACAGTGTGCTGCGGCGCGTGGCGTTTCTTGCCGATTGCTGCTGGATGCAGTCGGTGCTAAACGCGGTCTACGTGCCTATCAGCAGTGCCTTCGTGCCCATGGTGTGGAGGTGCACGCTATGTTGCCTGGTGGGTTGCGCTGGCGTCGCAGTGGGCGTATGGATTTGCGCAACCACCGTAAGATTGCTGTGATCGACAATCGTGTCGCTTATATCGGTTCGCAGAATTTGGCATGCCCAGATTTTGTGCCGCATTTCCCCAACCGTGAATTGGTCGCACGCGTGTGCGGCCCTGCGGTAAGTCATCTGGAGGCGGTGTTCCTCAGTGATTGGTTTGTTGAAACTGGTCAACGTTTGGGGATGCGTCCAGATGTTCCCATATGTGAGCAAAATGTTGCGGCCCAGCTAGTGGCCAGCGGTCCGGCTTACCCGTACGAGAATGCGCGTGATGCGGTGAATACAATGATCCATTTGGCACGGCGGCGTATTGTCTTGACGACGCCGTACTTCGTGCCTGATGAGGCCACATTCAGTGCGTTGCGTATTGCAGGCACGTCTGGAGTAGACGTGCAGTTGATCCTGTCCGAGAGTAATAACCAGTTTCTGATGGCCTGGGCTCAGGAGGCGTACTTTGAGGAGCTGTTGCGCGCAGGAATCAAAATTGCGTTGTATCGTCCCCATTTCCTGCATGCCAAGCATCTGAGTGTGGATGATGATATTGCGTTGTTCGGATCGATTAATTTGGACATCCGCTCGTTCGCGCTTAACGCTGAGATTGGCATGATTTGTTACGACTCACGTATTGTGACTCGGTTACGTGAGGTGGAGAGTGATTATCTGGCCAATGCGCGCCAGCTTAATTTGGTTGAGTGGCAGCAACGTCCCGCTTGGCGTCGTAGCCGTGAGGGTATTGCACGCTTGGCAGATGCTCTGATGTAG----------------------------------------------------------------------------------
>xylefa8071
ATGGAAGGGACTTGGCTGTTTGCATTGGATTGGGTGATCCGTTTGGTTGCGTTGCTTTGGATCCCAGCACGAACCACCCCTAGTGCTGCGCGCAGCTGGTTGTTACTGATTGGTTTCGTCCCTGTGTTTGGCTTGCCACTTTACTTGGTGTTTGGCCATCCTTGGCTGTCACGTAAGCGTGTGTTGCGTCAGGCGTTGGCTTCTCATGTGATCCGTGAGTGGCAGCGTGGGTTGGGTGCATTGCGCTGGCAGCCTCAGGAGAATGGCGTCGCTGCGGAATTGGTACCTTTGGTGGAGCATCAGGGCGATTTTATGCCAACACGTGGTAACGCCTTGGATCTATTGGATGATTACCAAGCTTCGCTGCATTTGTTGATCAATGATATTGATTCCGCGTGCGAACGTGTGCACTTGCTGTATTACTTGATGTTCGATGATGCGGTGGGTGATGCGGTTGTGGCTGCATTACAGTGTGCTGCGGCGCGTGGCGTTTCTTGCCGATTGCTGCTGGATGCAGTCGGTGCTAAACGCGGTCTACGTGCCTATCAGCAGTGCCTTCGTGCCCATGGTGTGGAGGTGCACGCTATGTTGCCTGGTGGGTTGCGCTGGCGTCGCAGTGGGCGTATGGATTTGCGCAACCACCGTAAGATTGCTGTGATCGACAATCGTGTCGCTTATATCGGTTCGCAGAATTTGGCATGCCCAGATTTTGTGCCGCATTTCCCCAACCGTGAATTGGTCGCACGCGTGTGCGGCCCTGCGGTAAGTCATCTGGAGGCGGTGTTCCTCAGTGATTGGTTTGTTGAAACTGGTCAACGTTTGGGGATGCGTCCAGATGTTCCCATATGTGAGCAAAATGTTGCGGCCCAGCTAGTGGCCAGCGGTCCGGCTTACCCGTACGAGAATGCGCGTGATGCGGTGAATACAATGATCCATTTGGCACGGCGGCGTATTGTCTTGACGACGCCGTACTTCGTGCCTGATGAGGCCACATTCAGTGCGTTGCGTATTGCAGGCACGTCTGGAGTAGACGTGCAGTTGATCCTGTCCGAGAGTAATAACCAGTTTCTGATGGCCTGGGCTCAGGAGGCGTACTTTGAGGAGCTGTTGCGCGCAGGAATCAAAATTGCGTTGTATCGTCCCCATTTCCTGCATGCCAAGCATCTGAGTGTGGATGATGATATTGCGTTGTTCGGATCGATTAATTTGGACATCCGCTCGTTCGCGCTTAACGCTGAGATTGGCATGATTTGTTACGACTCACGTATTGTGACTCGGTTACGTGAGGTGGAGAGTGATTATCTGGCCAATGCGCGCCAGCTTAATTTGGTTGAGTGGCAGCAACGTCCCGCTTGGCGTCGTAGCCGTGAGGGTATTGCACGCTTGGCAGATGCTCTGATGTAG----------------------------------------------------------------------------------
>xylefa7970
ATGGAAGGGACTTGGCTGTTTGCATTGGATTGGGTGATCCGTTTGGTTGCGTTGCTTTGGATCCCGGCACGAACCACCCCTAGTGCTGCGCGCAGCTGGTTGTTACTGATTGGTTTCGTCCCTGTGTTTGGCTTGCCACTTTACTTGGTGTTTGGCCATCCTTGGCTGTCACGTAAGCGTGTGTTGCGTCAGGCGTTGGCTTCTCATGTGATCCGTGAGTGGCAGCGTGGGTTGGGTGCATTGCGCTGGCAGCCTCAGGAGAATGGCGTCGCTGCGGAATTGGTACCTTTGGTGGAGCATCAGGGCGATTTTATGCCAACACGTGGTAACGCCTTGGATCTATTGGATGATTACCAAGCTTCGCTGCATTTGTTGATCAATGATATTGATTCCGCGTGCGAACGTGTGCACTTGCTGTATTACTTGATGTTCGATGATGCGGTGGGTGATGCGGTTGTGGCTGCATTACAGCGTGCTGCGGCGCGTGGCGTTTCTTGCCGATTGCTGCTGGATGCAGTCGGTGCTAAACGCGGTCTACGTGCCTATCAGCAGTGCCTTCGTGCCCATGGTGTGGAGGTGCACGCTATGTTGCCTGGTGGGTTGCGCTGGCGTCGCAGTGGGCGTATGGATTTGCGCAACCACCGTAAGATTGCTGTGATCGACAATCGGGTCGCTTATATCGGTTCGCAGAATTTGGCATGTCCAGATTTTGTGCCGCATTTCCCCAACCGTGAATTGGTCGCACGCGTGTGCGGCCCTGCGGTAAGTCATCTGGAGGCGGTGTTTCTCAGTGATTGGTTTGTTGAAACTGGTCAACGTTTGGGGATGCGTCCAGATGTTCCCATATGTGAGCAAAATGTTGCGGCCCAGCTAGTGGCCAGCGGTCCGGCTTACCCGTACGAGAATGCGCGTGATGCGGTGAATACAATGATCCATTTGGCACGGCGGCGTATTGTCTTGACGACGCCGTACTTCGTGCCTGATGAGGCCACACTCAGTGCGTTGCGTATTGCAGGCACATCTGGAGTAGACGTGCAGTTGATCCTGTCCGAGAGTAATAACCAGTTTCTGATGGCCTGGGCTCAGGAGGCGTACTTTGAGGAGCTGTTGCGCGCAGGAATCAAAATTGCGTTGTATCGTCCCCATTTCCTGCATGCCAAGCATCTGAGTGTGGATGATGATATTGCGTTGTTCGGATCGATTAATTTGGACATCCGCTCGTTCGCGCTTAACGCTGAGATTGGCATGATTTGTTACGACTCACGTATTGTGACTCAGTTACGTGAGGTGGAGAGTGATTATCTGGCCAATGCGCGCCAGCTTAATTTGGTTGAGTGGCAGCAACGTCCCGCTTGGCGTCGTAGCCGTGAGGGTATTGCACGCTTGGCAGATGCTCTGATGTAG----------------------------------------------------------------------------------
>xylefaAnn1
ATGGAAGGGACTTGGCTGTTTGCATTGGATTGGGTGATCCGTTTGGTTGCGTTGCTTTGGATCCCGGCACGAACCACCCCTAGTGCTGCGCGCAGCTGGTTGTTACTGATTGGTTTCGTCCCTGTGTTTGGCTTGCCACTTTACTTGGTGTTTGGCCATCCTTGGCTGTCACGTAAGCGTGTGTTGCGTCAGGCGTTGGCTTCTCATGTGATCCGTGAGTGGCAGCGTGGGTTGAGTGCATTGCGCTGGCAGCCTCAGGAGAATGGCGTCGCTGCGGAATTGGTACCTTTGGTGGAGCATCAGGGCGATTTTATGCCAACACGTGGTAACGCCTTGGATCTATTGGATGATTACCAAGCTTCGCTGCATTTGTTGATCAATGATATTGATTCCGCGTGCGAACGTGTGCACTTGCTGTATTACTTGATGTTCGATGATGCGGTGGGTGATGCGGTTGTGGCTGCATTACAGCGTGCTGCGGCGCGTGGCGTTTCTTGCCGATTGCTGCTGGATGCAGTCGGTGCTAAACGCGGTCTACGTGCCTATCAGCAGTGCCTTCGTGCCCATGGTGTGGAGGTGCACGCTATGTTGCCTGGTGGGTTGCGCTGGCGTCGCAGTGGGCGTATGGATTTGCGCAACCACCGTAAGATTGCTGTGATCGACAATCGGGTCGCTTATATCGGTTCGCAGAATTTGGCATACCCAGATTTTGTGCCGCATTTCCCCAACCGTGAATTGGTCGCACGCGTGTGCGGCCCTGCGGTAAGTCATCTGGAGGCGGTGTTTCTCAGTGATTGGTTTGTTGAAACTGGTCAACGTTTGGGGATGCGTCCAGATGCTCCCATATGTGAGCAAAATGTTGCGGCCCAGCTAGTGGCCAGCGGTCCGGCTTACCCGCACGAGAATGCGCGTGATGCGGTGAATACAATGATCCATTTGGCACGGCGGCGTATTGTCTTGACGACGCCGTACTTCGTGCCTGATGAGGCCACACTCAGTGCGTTGCGTATTGCAGGCACGTCTGGAGTAGACGTGCAGTTGATCCTGTCCGAGAGTAATAACCAGTTTCTGATGGCCTGGGCTCAGGAGGCGTACTTTGAGGAGCTGTTGCGCGCAGGAATCAAAATTGCGTTGTATCGTCCCCATTTCCTGCATGCCAAGCATCTGAGTGTGGATGATGATATTGCGTTGTTCGGATCGATTAATTTGGACATCCGCTCGTTCGCGCTTAACGCTGAGATTGGCATGATTTGTTACGACTCACGTATTGTGACTCGGTTACGTGAGGTGGAGAGTGATTATCTGGCCAATGCGCGCCAGCTTAATTTGGTTGAGTGGCAGCAACGTCCCGCTTGGCGTCGTAGCCGTGAGGGTATTGCACGCTTGGCAGATGCTCTGATGTAG----------------------------------------------------------------------------------
>xylefaco33
ATGGAAGGGACTTGGCTGTTTGCATTGGATTGGGTGATCCGTTTGGTTGCGTTGCTTTGGATCCCGGCACGAACCACCCCTAGTGCTGCGCGCAGCTGGTTGTTACTGATTGGTTTTGTCCCTGTGTTTGGCTTGCCACTTTACTTGGTGTTTGGCCATCCTTGGCTGTCACGTAAGCGTGTGTTGCGTCAGGCGTTGGCTTCTCATGTGATCCGTGAATGGCAGCGTGGGTTGGGTGCATTGCGCTGGCAGCCTCAGGAGAATGGCGTCGCTGCGGAATTGGTACCTTTGGTGGAGCATCAGGGCGATTTTATGCCAACACGTGGTAACGCCTTGGATCTATTGGATGATTACCAAGCTTCGCTGCATTTGTTGATCAATGATATTGATTCCGCGTGCGAACGTGTGCACTTGCTGTATTACTTGATGTTCGATGATGCGGTGGGTGATGCGGTTGTGGCTGCATTACAGCGTGCTGCGGCGCGTGGCGTTTCTTGCCGATTGCTGCTGGATGCAGTCGGTGCTAAACGCGGTCTACGTGCCTATCAGCAGTGCCTTCGTGCCCATGGTGTGGAGGTGCACGCTATGTTGCCTGGTGGGTTGCGCTGGCGTCGCAGTGGGCGTATGGATTTGCGCAACCACCGTAAGATTGCTGTGATCGACAATCGGGTCGCTTATATCGGTTCGCAGAATTTGGCATGCCCAGATTTTGTGCCGCATTTCCCCAACCGTGAATTGGTCGCACGCGTGTGCGGCCCTGCGGTAAGTCATCTGGAGGCGGTGTTTCTCAGTGATTGGTTTGTTGAAACTGGTCAACGTTTGGGGATGCGTCCAGATGTTCCCATATGTGAGCAAAATGTTGCGGCCCAGCTAGTGGCCAGCGGTCCGGCTTACCCGTACGAGAATGCGCGTGATGCGGTGAATACAATGATCCATTTGGCACGGCGGCGTATTGTCTTGACGACGCCGTACTTCGTGCCTGATGAGGCCACACTCAGTGCGTTGCGTATTGCAGGCACGTCTGGAGTAGATGTGCAGTTGATCCTGTCCGAGAGTAATAACCAGTTTCTGATGGCCTGGGCTCAGGAGGCGTACTTTGAGGAGCTGTTGCGCGCAGGAATCAAAATTGCGTTGTATCGTCCCCATTTCCTGCATGCCAAGCATCTGAGTGTGGATGATGATATTGCGTTGTTCGGATCGATTAATTTGGACATCCGCTCGTTCGCGCTTAACGCTGAGATTGGCATGATTTGTTACGACTCACGTATTGTGACTCGGTTACGTGAGGTGGAGAGTGATTATCTGGCCAATGCGCGCCAGCTTAATTTGGTTGAGTGGCAGCAACGTCCCGCTTGGCGTCGTAGCCGTGAGGGTATTGCACGCTTGGCAGATGCTCTGATGTAG----------------------------------------------------------------------------------
>xylefa8082
ATGGAAGGGACTTGGCTGTTTGCATTGGATTGGGTGATCCGTTTGGTTGCGTTGCTTTGGATCCCGGCACGAACCACCCCTAGTGCTGCGCGCAGCTGGTTGTTACTGATTGGTTTCGTCCCTGTGTTTGGCTTGCCACTTTACTTGGTGTTTGGCCATCCTTGGCTGTCACGTAAGCGTGTGTTGCGTCAGGCGTTGGCTTCTCATGTGATCCGTGAGTGGCAGCGTGGGTTGGGTGCATTGCGCTGGCAGCCTCAGGAGAATGGCGTCGCTGCGGAATTGGTACCTTTGGTGGAGCATCAGGGCGATTTTATGCCAACACGTGGTAACGCCTTGGATCTATTGGATGATTACCAAGCTTCGCTGCATTTGTTGATCAATGATATTGATTCCGCGTGCGAACGTGTGCACTTGCTGTATTACTTGATGTTCGATGATGCGGTGGGTGATGCGGTTGTGGCTGCATTACAGCGTGCTGCGGCGCGTGGCGTTTCTTGCCGATTGCTGCTGGATGCAGTCGGTGCTAAACGCGGTCTACGTGCCTATCAGCAGTGCCTTCGTGCCCATGGTGTGGAGGTGCACGCTATGTTGCCTGGTGGGTTGCGCTGGCGTCGCAGTGGGCGTATGGATTTGCGCAACCACCGTAAGATTGCTGTGATCGACAATCGGGTCGCTTATATCGGTTCGCAGAATTTGGCATGTCCAGATTTTGTGCCGCATTTCCCCAACCGTGAATTGGTCGCACGCGTGTGCGGCCCTGCGGTAAGTCATCTGGAGGCGGTGTTTCTCAGTGATTGGTTTGTTGAAACTGGTCAACGTTTGGGGATGCGTCCAGATGTTCCCATATGTGAGCAAAATGTTGCGGCCCAGCTAGTGGCCAGCGGTCCGGCTTACCCGTACGAGAATGCGCGTGATGCGGTGAATACAATGATCCATTTGGCACGGCGGCGTATTGTCTTGACGACGCCGTACTTCGTGCCTGATGAGGCCACACTCAGTGCGTTGCGTATTGCAGGCACATCTGGAGTAGACGTGCAGTTGATCCTGTCCGAGAGTAATAACCAGTTTCTGATGGCCTGGGCTCAGGAGGCGTACTTTGAGGAGCTGTTGCGCGCAGGAATCAAAATTGCGTTGTATCGTCCCCATTTCCTGCATGCCAAGCATCTGAGTGTGGATGATGATATTGCGTTGTTCGGATCGATTAATTTGGACATCCGCTCGTTCGCGCTTAACGCTGAGATTGGCATGATTTGTTACGACTCACGTATTGTGACTCAGTTACGTGAGGTGGAGAGTGATTATCTGGCCAATGCGCGCCAGCTTAATTTGGTTGAGTGGCAGCAACGTCCCGCTTGGCGTCGTAGCCGTGAGGGTATTGCACGCTTGGCAGATGCTCTGATGTAG----------------------------------------------------------------------------------
>xylefaD026
ATGGAAGGGACTTGGCTGTTTGCATTGGATTGGGTGATCCGTTTGGTTGCGTTGCTTTGGATCCCGGCACGAACCACCCCTAGTGCTGCGCGCAGCTGGTTGTTACTGATTGGTTTCGTCCCTGTGTTTGGCTTGCCACTTTACTTGGTGTTTGGCCATCCTTGGCTGTCACGTAAGCGTGTGTTGCGTCAGGCGTTGGCTTCTCATGTGATCCGTGAGTGGCAGCGTGGGTTGGGTGCATTGCGCTGGCAGCCTCAGGAGAATGGCGTCGCTGCGGAATTGGTACCTTTGGTGGAGCATCAGGGCGATTTTATGCCAACACGTGGTAACGCCTTGGATCTATTGGATGATTACCAAGCTTCGCTGCATTTGTTGATCAATGATATTGATTCCGCGTGCGAACGTGTGCACTTGCTGTATTACTTGATGTTCGATGATGCGGTGGGTGATGCGGTTGTGGCTGCATTACAGCGTGCTGCGGCGCGTGGCGTTTCTTGCCGATTGCTGCTGGATGCAGTCGGTGCTAAACGCGGTCTACGTGCCTATCAGCAGTGCCTTCGTGCCCATGGTGTGGAGGTGCACGCTATGTTGCCTGGTGGGTTGCGCTGGCGTCGCAGTGGGCGTATGGATTTGCGCAACCACCGTAAGATTGCTGTGATCGACAATCGGGTCGCTTATATCGGTTCGCAGAATTTGGCATGTCCAGATTTTGTGCCGCATTTCCCCAACCGTGAATTGGTCGCACGCGTGTGCGGCCCTGCGGTAAGTCATCTGGAGGCGGTGTTTCTCAGTGATTGGTTTGTTGAAACTGGTCAACGTTTGGGGATGCGTCCAGATGTTCCCATATGTGAGCAAAATGTTGCGGCCCAGCTAGTGGCCAGCGGTCCGGCTTACCCGTACGAGAATGCGCGTGATGCGGTGAATACAATGATCCATTTGGCACGGCGGCGTATTGTCTTGACGACGCCGTACTTCGTGCCTGATGAGGCCACACTCAGTGCGTTGCGTATTGCAGGCACATCTGGAGTAGACGTGCAGTTGATCCTGTCCGAGAGTAATAACCAGTTTCTGATGGCCTGGGCTCAGGAGGCGTACTTTGAGGAGCTGTTGCGCGCAGGAATCAAAATTGCGTTGTATCGTCCCCATTTCCTGCATGCCAAGCATCTGAGTGTGGATGATGATATTGCGTTGTTCGGATCGATTAATTTGGACATCCGCTCGTTCGCGCTTAACGCTGAGATTGGCATGATTTGTTACGACTCACGTATTGTGACTCAGTTACGTGAGGTGGAGAGTGATTATCTGGCCAATGCGCGCCAGCTTAATTTGGTTGAGTGGCAGCAACGTCCCGCTTGGCGTCGTAGCCGTGAGGGTATTGCACGCTTGGCAGATGCTCTGATGTAG----------------------------------------------------------------------------------
>xylefaGB54
ATGGAAGGGACTTGGCTGTTTGCATTGGATTGGGTGATCCGTTTGGTTGCGTTGCTTTGGATCCCGGCACGAACCACCCCTAGTGCTGCGCGCAGCTGGTTGTTACTGATTGGTTTCGTCCCTGTGTTTGGCTTGCCACTTTACTTGGTGTTTGGCCATCCTTGGCTGTCACGTAAGCGTGTGTTGCGTCAGGCGTTGGCTTCTCATGTGATCCGTGAGTGGCAGCGTGGGTTGGGTGCATTGCGCTGGCAGCCTCAGGAGAATGGCGTCGCTGCGGAATTGGTACCTTTGGTGGAGCATCAGGGCGATTTTATGCCAACACGTGGTAACGCCTTGGATCTATTGGATGATTACCAAGCTTCGCTGCATTTGTTGATCAATGATATTGATTCCGCGTGCGAACGTGTGCACTTGCTGTATTACTTGATGTTCGATGATGCGGTGGGTGATGCGGTTGTGGCTGCATTACAGCGTGCTGCGGCGCGTGGCGTTTCTTGCCGATTGCTGCTGGATGCAGTCGGTGCTAAACGCGGTCTACGTGCCTATCAGCAGTGCCTTCGTGCCCATGGTGTGGAGGTGCACGCTATGTTGCCTGGTGGGTTGCGCTGGCGTCGCAGTGGGCGTATGGATTTGCGCAACCACCGTAAGATTGCTGTGATCGACAATCGGGTCGCTTATATCGGTTCGCAGAATTTGGCATGTCCAGATTTTGTGCCGCATTTCCCCAACCGTGAATTGGTCGCACGCGTGTGCGGCCCTGCGGTAAGTCATCTGGAGGCGGTGTTTCTCAGTGATTGGTTTGTTGAAACTGGTCAACGTTTGGGGATGCGTCCAGATGTTCCCATATGTGAGCAAAATGTTGCGGCCCAGCTAGTGGCCAGCGGTCCGGCTTACCCGTACGAGAATGCGCGTGATGCGGTGAATACAATGATCCATTTGGCACGGCGGCGTATTGTCTTGACGACGCCGTACTTCGTGCCTGATGAGGCCACACTCAGTGCGTTGCGTATTGCAGGCACATCTGGAGTAGACGTGCAGTTGATCCTGTCCGAGAGTAATAACCAGTTTCTGATGGCCTGGGCTCAGGAGGCGTACTTTGAGGAGCTGTTGCGCGCAGGAATCAAAATTGCGTTGTATCGTCCCCATTTCCTGCATGCCAAGCATCTGAGTGTGGATGATGATATTGCGTTGTTCGGATCGATTAATTTGGACATCCGCTCGTTCGCGCTTAACGCTGAGATTGGCATGATTTGTTACGACTCACGTATTGTGACTCAGTTACGTGAGGTGGAGAGTGATTATCTGGCCAATGCGCGCCAGCTTAATTTGGTTGAGTGGCAGCAACGTCCCGCTTGGCGTCGTAGCCGTGAGGGTATTGCACGCTTGGCAGATGCTCTGATGTAG----------------------------------------------------------------------------------
>xylefaEB92
ATGGAAGGGACTTGGCTGTTTGCATTGGATTGGGTGATCCGTTTGGTTGCGTTGCTTTGGATCCCGGCACGAACCACCCCTAGTGCTGCGCGCAGCTGGTTGTTACTGATTGGTTTCGTCCCTGTGTTTGGCTTGCCACTTTACTTGGTGTTTGGCCATCCTTGGCTGTCACGTAAGCGTGTGTTGCGTCAGGCGTTGGCTTCTCATGTGATCCGTGAGTGGCAGCGTGGGTTGGGTGCATTGCGCTGGCAGCCTCAGGAGAATGGCGTCGCTGCGGAATTGGTACCTTTGGTGGAGCATCAGGGCGATTTTATGCCAACACGTGGTAACGCCTTGGATCTATTGGATGATTACCAAGCTTCGCTGCATTTGTTGATCAATGATATTGATTCCGCGTGCGAACGTGTGCACTTGCTGTATTACTTGATGTTCGATGATGCGGTGGGTGATGCGGTTGTGGCTGCATTACAGCGTGCTGCGGCGCGTGGCGTTTCTTGCCGATTGCTGCTGGATGCAGTCGGTGCTAAACGCGGTCTACGTGCCTATCAGCAGTGCCTTCGTGCCCATGGTGTGGAGGTGCACGCTATGTTGCCTGGTGGGTTGCGCTGGCGTCGCAGTGGGCGTATGGATTTGCGCAACCACCGTAAGATTGCTGTGATCGACAATCGGGTCGCTTATATCGGTTCGCAGAATTTGGCATGTCCAGATTTTGTGCCGCATTTCCCCAACCGTGAATTGGTCGCACGCGTGTGCGGCCCTGCGGTAAGTCATCTGGAGGCGGTGTTTCTCAGTGATTGGTTTGTTGAAACTGGTCAACGTTTGGGGATGCGTCCAGATGTTCCCATATGTGAGCAAAATGTTGCGGCCCAGCTAGTGGCCAGCGGTCCGGCTTACCCGTACGAGAATGCGCGTGATGCGGTGAATACAATGATCCATTTGGCACGGCGGCGTATTGTCTTGACGACGCCGTACTTCGTGCCTGATGAGGCCACACTCAGTGCGTTGCGTATTGCAGGCACATCTGGAGTAGACGTGCAGTTGATCCTGTCCGAGAGTAATAACCAGTTTCTGATGGCCTGGGCTCAGGAGGCGTACTTTGAGGAGCTGTTGCGCGCAGGAATCAAAATTGCGTTGTATCGTCCCCATTTCCTGCATGCCAAGCATCTGAGTGTGGATGATGATATTGCGTTGTTCGGATCGATTAATTTGGACATCCGCTCGTTCGCGCTTAACGCTGAGATTGGCATGATTTGTTACGACTCACGTATTGTGACTCAGTTACGTGAGGTGGAGAGTGATTATCTGGCCAATGCGCGCCAGCTTAATTTGGTTGAGTGGCAGCAACGTCCCGCTTGGCGTCGTAGCCGTGAGGGTATTGCACGCTTGGCAGATGCTCTGATGTAG----------------------------------------------------------------------------------
>xylefaM23s
ATGGAAGGGACTTGGCTGTTTGCATTGGATTGGGTGATCCGTTTGGTTGCGTTGCTTTGGATCCCAGCACGAACCACCCCTAGTGCTGCGCGCAGCTGGTTGTTACTGATTGGTTTCGTCCCTGTGTTTGGCTTGCCACTTTACTTGGTGTTTGGCCATCCTTGGCTGTCACGTAAGCGTGTGTTGCGTCAGGCGTTGGCTTCTCATGTGATCCGTGAGTGGCAGCGTGGGTTGGGTGCATTGCGCTGGCAGCCTCAGGAGAATGGCGTCGCTGCGGAATTGGTACCTTTGGTGGAGCATCAGGGCGATTTTATGCCAACACGTGGTAACGCCTTGGATCTATTGGATGATTACCAAGCTTCGCTGCATTTGTTGATCAATGATATTGATTCCGCGTGCGAACGTGTGCACTTGCTGTATTACTTGATGTTCGATGATGCGGTGGGTGATGCGGTTGTGGCTGCATTACAGTGTGCTGCGGCGCGTGGCGTTTCTTGCCGATTGCTGCTGGATGCAGTCGGTGCTAAACGCGGTCTACGTGCCTATCAGCAGTGCCTTCGTGCCCATGGTGTGGAGGTGCACGCTATGTTGCCTGGTGGGTTGCGCTGGCGTCGCAGTGGGCGTATGGATTTGCGCAACCACCGTAAGATTGCTGTGATCGACAATCGTGTCGCTTATATCGGTTCGCAGAATTTGGCATGCCCAGATTTTGTGCCGCATTTCCCCAACCGTGAATTGGTCGCACGCGTGTGCGGCCCTGCGGTAAGTCATCTGGAGGCGGTGTTCCTCAGTGATTGGTTTGTTGAAACTGGTCAACGTTTGGGGATGCGTCCAGATGTTCCCATATGTGAGCAAAATGTTGCGGCCCAGCTAGTGGCCAGCGGTCCGGCTTACCCGTACGAGAATGCGCGTGATGCGGTGAATACAATGATCCATTTGGCACGGCGGCGTATTGTCTTGACGACGCCGTACTTCGTGCCTGATGAGGCCACATTCAGTGCGTTGCGTATTGCAGGCACGTCTGGAGTAGACGTGCAGTTGATCCTGTCCGAGAGTAATAACCAGTTTCTGATGGCCTGGGCTCAGGAGGCGTACTTTGAGGAGCTGTTGCGCGCAGGAATCAAAATTGCGTTGTATCGTCCCCATTTCCTGCATGCCAAGCATCTGAGTGTGGATGATGATATTGCGTTGTTCGGATCGATTAATTTGGACATCCGCTCGTTCGCGCTTAACGCTGAGATTGGCATGATTTGTTACGACTCACGTATTGTGACTCGGTTACGTGAGGTGGAGAGTGATTATCTGGCCAATGCGCGCCAGCTTAATTTGGTTGAGTGGCAGCAACGTCCCGCTTGGCGTCGTAGCCGTGAGGGTATTGCACGCTTGGCAGATGCTCTGATGTAG----------------------------------------------------------------------------------
>xylefaMU34
ATGGAAGGGACTTGGCTGTTTGCATTGGATTGGGTGATCCGTTTGGTTGCGTTGCTTTGGATCCCAGCACGAACCATCCCTAGTGCTGCGCGCAGCTGGTTGTTACTGATTGGTTTCGTCCCTGTGTTTGGCTTGCCACTTTACTTGGTGTTTGGCCATCCTTGGCTGTCACGTAAGCGTGTGTTGCGTCAGGCGTTGGCTTCTCATGTGATCCGTGAGTGGCAGCGTGGGTTGGGTGCATTGCGCTGGCAGCCTCAGGAGAATGGCGTCGCTGCGGAATTGGTACCTTTGGTGGAGCATCAGGGCGATTTTATGCCAACACGTGGTAACGCCTTGGATCTATTGGATGATTACCAAGCTTCGCTGCATTTGTTGATCAATGATATTGATTCCGCGTGTGAACGTGTGCACTTGCTGTATTACTTGATGTTCGATGATGCGGTGGGTGATGCGGTTGTGGCTGCATTACAGCGTGCTGCGGCGCGTGGCGTTTCTTGCCGATTGCTGCTGGATGCAGTCGGTGCTAAACGCGGTCTACGTGCCTATCAGCAGTGCCTTCGTGCCCATGGTGTGGAGGTGCACGCTATGTTGCCTGGTGGGTTGCGCTGGCGTCGCAGTGGGCGTATGGATTTGCGCAACCACCGTAAGATTGCTGTGATCGACAATCGTGTCGCTTATATCGGTTCGCAGAATTTGGCATGCCCAGATTTTGTGCCGCATTTCCCCAACCGTGAATTGGTCGCACGCGTGTGCGGCCCTGCGGTAAGTCATCTGGAGGCGGTGTTCCTCAGTGATTGGTTTGTTGAAACTGGTCAACGTTTGGGGATGCGTCCAGATGTTCCCATATGTGAGCAAAATGTTGCGGCCCAGCTAGTGGCCAGCGGTCCGGCTTACCCGTACGAGAATGCGCGTGATGCGGTGAATACAATGATCCATTTGGCACGGCGGCGTATTGTCTTGACGACGCCGTATTTCGTGCCTGATGAGGCCACATTCAGTGCGTTGCGTATTGCAGGCACGTCTGGAGTAGACGTGCAGTTGATCCTGTCCGAGAGTAATAACCAGTTTCTGATGGCCTGGGCTCAGGAGGCGTACTTTGAGGAGCTGTTGCGCGCAGGAATCAAAATTGCGTTGTATCGTCCCCATTTCCTGCATGCCAAGCATCTGAGTGTGGATGATGATATTGCGTTGTTCGGATCGATTAATTTGGACATCCGCTCGTTCGCGCTTAACGCTGAGATTGGCATGATTTGTTACGACTCACGTATTGTGACTCGGTTACGTGAGGTGGAGAGTGATTATCTGGCCAATGCGCGCCAGCTTAATTTGGTTGAGTGGCAGCAACGTCCCGCTTGGCGTCGTAGCCGTGAGGGTATTGCACGCTTGGCAGATGCTCTGATGTAG----------------------------------------------------------------------------------
>xylefastag
ATGGAAGGGACTTGGCTGTTTGCATTGGATTGGGTGATCCGTTTGGTTGCGTTGCTTTGGATCCCGGCACGAACCACCCCTAGTGCTGCGCGCAGCTGGTTGTTACTGATTGGTTTCGTCCCTGTGTTTGGCTTGCCACTTTACTTGGTGTTTGGCCATCCTTGGCTGTCACGTAAGCGTGTGTTGCGTCAGGCGTTGGCTTCTCATGTGATCCGTGAGTGGCAGCGTGGGTTGGGTGCATTGCGCTGGCAGCCTCAGGAGAATGGCGTCGCTGCGGAATTGGTACCTTTGGTGGAGCATCAGGGCGATTTTATGCCAACACGTGGTAACGCCTTGGATCTATTGGATGATTACCAAGCTTCGCTGCATTTGTTGATCAATGATATTGATTCCGCGTGCGAACGTGTGCACTTGCTGTATTACTTGATGTTCGATGATGCGGTGGGTGATGCGGTTGTGGCTGCATTACAGCGTGCTGCGGCGCGTGGCGTTTCTTGCCGATTGCTGCTGGATGCAGTCGGTGCTAAACGCGGTCTACGTGCCTATCAGCAGTGCCTTCGTGCCCATGGTGTGGAGGTGCACGCTATGTTGCCTGGTGGGTTGCGCTGGCGTCGCAGTGGGCGTATGGATTTGCGCAACCACCGTAAGATTGCTGTGATCGACAATCGGGTCGCTTATATCGGTTCGCAGAATTTGGCATGTCCAGATTTTGTGCCGCATTTCCCCAACCGTGAATTGGTCGCACGCGTGTGCGGCCCTGCGGTAAGTCATCTGGAGGCGGTGTTTCTCAGTGATTGGTTTGTTGAAACTGGTCAACGTTTGGGGATGCGTCCAGATGTTCCCATATGTGAGCAAAATGTTGCGGCCCAGCTAGTGGCCAGCGGTCCGGCTTACCCGTACGAGAATGCGCGTGATGCGGTGAATACAATGATCCATTTGGCACGGCGGCGTATTGTCTTGACGACGCCGTACTTCGTGCCTGATGAGGCCACACTCAGTGCGTTGCGTATTGCAGGCACATCTGGAGTAGACGTGCAGTTGATCCTGTCCGAGAGTAATAACCAGTTTCTGATGGCCTGGGCTCAGGAGGCGTACTTTGAGGAGCTGTTGCGCGCAGGAATCAAAATTGCGTTGTATCGTCCCCATTTCCTGCATGCCAAGCATCTGAGTGTGGATGATGATATTGCGTTGTTCGGATCGATTAATTTGGACATCCGCTCGTTCGCGCTTAACGCTGAGATTGGCATGATTTGTTACGACTCACGTATTGTGACTCAGTTACGTGAGGTGGAGAGTGATTATCTGGCCAATGCGCGCCAGCTTAATTTGGTTGAGTGGCAGCAACGTCCCGCTTGGCGTCGTAGCCGTGAGGGTATTGCACGCTTGGCAGATGCTCTGATGTAG----------------------------------------------------------------------------------
>xylefaMuMD
ATGGAAGGGACTTGGCTGTTTGCATTGGATTGGGTGATCCGTTTGGTTGCGTTGCTTTGGATCCCAGCACGAACCATCCCTAGTGCTGCGCGCAGCTGGTTGTTACTGATTGGTTTCGTCCCTGTGTTTGGCTTGCCACTTTACTTGGTGTTTGGCCATCCTTGGCTGTCACGTAAGCGTGTGTTGCGTCAGGCGTTGGCTTCTCATGTGATCCGTGAGTGGCAGCGTGGGTTGGGTGCATTGCGCTGGCAGCCTCAGGAGAATGGCGTCGCTGCGGAATTGGTACCTTTGGTGGAGCATCAGGGCGATTTTATGCCAACACGTGGTAACGCCTTGGATCTATTGGATGATTACCAAGCTTCGCTGCATTTGTTGATCAATGATATTGATTCCGCGTGTGAACGTGTGCACTTGCTGTATTACTTGATGTTCGATGATGCGGTGGGTGATGCGGTTGTGGCTGCATTACAGCGTGCTGCGGCGCGTGGCGTTTCTTGCCGATTGCTGCTGGATGCAGTCGGTGCTAAACGCGGTCTACGTGCCTATCAGCAGTGCCTTCGTGCCCATGGTGTGGAGGTGCACGCTATGTTGCCTGGTGGGTTGCGCTGGCGTCGCAGTGGGCGTATGGATTTGCGCAACCACCGTAAGATTGCTGTGATCGACAATCGTGTCGCTTATATCGGTTCGCAGAATTTGGCATGCCCAGATTTTGTGCCGCATTTCCCCAACCGTGAATTGGTCGCACGCGTGTGCGGCCCTGCGGTAAGTCATCTGGAGGCGGTGTTCCTCAGTGATTGGTTTGTTGAAACTGGTCAACGTTTGGGGATGCGTCCAGATGTTCCCATATGTGAGCAAAATGTTGCGGCCCAGCTAGTGGCCAGCGGTCCGGCTTACCCGTACGAGAATGCGCGTGATGCGGTGAATACAATGATCCATTTGGCACGGCGGCGTATTGTCTTGACGACGCCGTATTTCGTGCCTGATGAGGCCACATTCAGTGCGTTGCGTATTGCAGGCACGTCTGGAGTAGACGTGCAGTTGATCCTGTCCGAGAGTAATAACCAGTTTCTGATGGCCTGGGCTCAGGAGGCGTACTTTGAGGAGCTGTTGCGCGCAGGAATCAAAATTGCGTTGTATCGTCCCCATTTCCTGCATGCCAAGCATCTGAGTGTGGATGATGATATTGCGTTGTTCGGATCGATTAATTTGGACATCCGCTCGTTCGCGCTTAACGCTGAGATTGGCATGATTTGTTACGACTCACGTATTGTGACTCGGTTACGTGAGGTGGAGAGTGATTATCTGGCCAATGCGCGCCAGCTTAATTTGGTTGAGTGGCAGCAACGTCCCGCTTGGCGTCGTAGCCGTGAGGGTATTGCACGCTTGGCAGATGCTCTGATGTAG----------------------------------------------------------------------------------
>xylefaTem1
ATGGAAGGGACTTGGCTGTTTGCATTGGATTGGGTGATCCGTTTGGTTGCGTTGCTTTGGATCCCGGCACGAACCACCCCTAGTGCTGCGCGCAGCTGGTTGTTACTGATTGGTTTCGTCCCTGTGTTTGGCTTGCCACTTTACTTGGTGTTTGGCCATCCTTGGCTGTCACGTAAGCGTGTGTTGCGTCAGGCGTTGGCTTCTCATGTGATCCGTGAGTGGCAGCGTGGGTTGGGTGCATTGCGCTGGCAGCCTCAGGAGAATGGCGTCGCTGCGGAATTGGTACCTTTGGTGGAGCATCAGGGCGATTTTATGCCAACACGTGGTAACGCCTTGGATCTATTGGATGATTACCAAGCTTCGCTGCATTTGTTGATCAATGATATTGATTCCGCGTGCGAACGTGTGCACTTGCTGTATTACTTGATGTTCGATGATGCGGTGGGTGATGCGGTTGTGGCTGCATTACAGCGTGCTGCGGCGCGTGGCGTTTCTTGCCGATTGCTGCTGGATGCAGTCGGTGCTAAACGCGGTCTACGTGCCTATCAGCAGTGCCTTCGTGCCCATGGTGTGGAGGTGCACGCTATGTTGCCTGGTGGGTTGCGCTGGCGTCGCAGTGGGCGTATGGATTTGCGCAACCACCGTAAGATTGCTGTGATCGACAATCGGGTCGCTTATATCGGTTCGCAGAATTTGGCATGTCCAGATTTTGTGCCGCATTTCCCCAACCGTGAATTGGTCGCACGCGTGTGCGGCCCTGCGGTAAGTCATCTGGAGGCGGTGTTTCTCAGTGATTGGTTTGTTGAAACTGGTCAACGTTTGGGGATGCGTCCAGATGTTCCCATATGTGAGCAAAATGTTGCGGCCCAGCTAGTGGCCAGCGGTCCGGCTTACCCGTACGAGAATGCGCGTGATGCGGTGAATACAATGATCCATTTGGCACGGCGGCGTATTGTCTTGACGACGCCGTACTTCGTGCCTGATGAGGCCACACTCAGTGCGTTGCGTATTGCAGGCACATCTGGAGTAGACGTGCAGTTGATCCTGTCCGAGAGTAATAACCAGTTTCTGATGGCCTGGGCTCAGGAGGCGTACTTTGAGGAGCTGTTGCGCGCAGGAATCAAAATTGCGTTGTATCGTCCCCATTTCCTGCATGCCAAGCATCTGAGTGTGGATGATGATATTGCGTTGTTCGGATCGATTAATTTGGACATCCGCTCGTTCGCGCTTAACGCTGAGATTGGCATGATTTGTTACGACTCACGTATTGTGACTCAGTTACGTGAGGTGGAGAGTGATTATCTGGCCAATGCGCGCCAGCTTAATTTGGTTGAGTGGCAGCAACGTCCCGCTTGGCGTCGTAGCCGTGAGGGTATTGCACGCTTGGCAGATGCTCTGATGTAG----------------------------------------------------------------------------------
>long-mer5213
-----------------------------------------TTTGGTTGCGTTGCTTTGGATTCCAGCACGAACCACCCCTAGT----------------------------------------------------------------------------------------------------------------------------------------------------------------------------------------------------------------------------------------------------------------------------------------------------------------------------------------------------------------------------------------------------------------------------------------------------------------------------------------------------------------------------------------------------------------------------------------------------------------------------------------------------------------------------------------------------------------------------------------------------------------------------------------------------------------------------------------------------------------------------------------------------------------------------------------------------------------------------------------------------------------------------------------------------------------------------------------------------------------------------------------------------------------------------------------------------------------------------------------------------------------------------------------------------------------------------------------------------------------------------------------------------------------------------------------------------------
>long-mer5214
------------------------------------------------------------------------------------------------------TTGCTGATTGGTTTCGTCCCTGT-----------------------------------------------------------------------------------------------------------------------------------------------------------------------------------------------------------------------------------------------------------------------------------------------------------------------------------------------------------------------------------------------------------------------------------------------------------------------------------------------------------------------------------------------------------------------------------------------------------------------------------------------------------------------------------------------------------------------------------------------------------------------------------------------------------------------------------------------------------------------------------------------------------------------------------------------------------------------------------------------------------------------------------------------------------------------------------------------------------------------------------------------------------------------------------------------------------------------------------------------------------------------------------------------------------------------------------------------------------------------------------------------------------------
>long-mer5215
-------------------------------------------------------------------------------------------------------------------------------TTGGTTTGCCGCTTTACTTGGTGTTTGGCCAT-------------------------------------------------------------------------------------------------------------------------------------------------------------------------------------------------------------------------------------------------------------------------------------------------------------------------------------------------------------------------------------------------------------------------------------------------------------------------------------------------------------------------------------------------------------------------------------------------------------------------------------------------------------------------------------------------------------------------------------------------------------------------------------------------------------------------------------------------------------------------------------------------------------------------------------------------------------------------------------------------------------------------------------------------------------------------------------------------------------------------------------------------------------------------------------------------------------------------------------------------------------------------------------------------------------------------------------------------------------------------------
>long-mer5216
-----------------------------------------------------------------------------------------------------------------------------------------------------------------------------------------GCGTCAGGCGTTGGCTTCTCAGGTG----------------------------------------------------------------------------------------------------------------------------------------------------------------------------------------------------------------------------------------------------------------------------------------------------------------------------------------------------------------------------------------------------------------------------------------------------------------------------------------------------------------------------------------------------------------------------------------------------------------------------------------------------------------------------------------------------------------------------------------------------------------------------------------------------------------------------------------------------------------------------------------------------------------------------------------------------------------------------------------------------------------------------------------------------------------------------------------------------------------------------------------------------------------------------------------------------------------------------------------------------------------------------------------------------------------------------
>long-mer5217
---------------------------------------------------------------------------------------------------------------------------------------------------------------------------------------------------------------------------------------------------------------------------------GCGGAATTGGTGCCTTTGGTGGAGCATCAGGGC----------------------------------------------------------------------------------------------------------------------------------------------------------------------------------------------------------------------------------------------------------------------------------------------------------------------------------------------------------------------------------------------------------------------------------------------------------------------------------------------------------------------------------------------------------------------------------------------------------------------------------------------------------------------------------------------------------------------------------------------------------------------------------------------------------------------------------------------------------------------------------------------------------------------------------------------------------------------------------------------------------------------------------------------------------------------------------------------------------------------------------------------------------------------------------------------------------------------------
>long-mer5218
------------------------------------------------------------------------------------------------------------------------------------------------------------------------------------------------------------------------------------------------------------------------------------------------------------------------------------------------GATCTATTGGATGATTACCAATCTTCGCTGCGTTTGTTGATCAATGATATTGA-----------------------------------------------------------------------------------------------------------------------------------------------------------------------------------------------------------------------------------------------------------------------------------------------------------------------------------------------------------------------------------------------------------------------------------------------------------------------------------------------------------------------------------------------------------------------------------------------------------------------------------------------------------------------------------------------------------------------------------------------------------------------------------------------------------------------------------------------------------------------------------------------------------------------------------------------------------------------------------------------------------------------------------------------------------------------------------------------------------------------------------------
>long-mer5219
--------------------------------------------------------------------------------------------------------------------------------------------------------------------------------------------------------------------------------------------------------------------------------------------------------------------------------------------------------------------------------------------------------------------------------------------------------------------------------------------------------------------------------------------------------------CTATCAGCAGTGCCTTCGTGCGCATGGTGT--------------------------------------------------------------------------------------------------------------------------------------------------------------------------------------------------------------------------------------------------------------------------------------------------------------------------------------------------------------------------------------------------------------------------------------------------------------------------------------------------------------------------------------------------------------------------------------------------------------------------------------------------------------------------------------------------------------------------------------------------------------------------------------------------------------------------------------------------------------------------------------------------------------------------------------------------
>long-mer5220
------------------------------------------------------------------------------------------------------------------------------------------------------------------------------------------------------------------------------------------------------------------------------------------------------------------------------------------------------------------------------------------------------------------------------------------------------------------------------------------------------------------------------------------------------------------------------------------------------------------------------------------------------------------------ATTGCTGTGATTGACAATCGTGTCGCTTATATCGGTTCGCAGAATTTGGCCTGCCCAGATTTTGTGCCGCATTTCCCTAACCGTGAACTGGTCGCACGCGTGTGCGGTCCCGCGGTAAGTCATCTGGAGGCG----------------------------------------------------------------------------------------------------------------------------------------------------------------------------------------------------------------------------------------------------------------------------------------------------------------------------------------------------------------------------------------------------------------------------------------------------------------------------------------------------------------------------------------------------------------------------------------------------------------------------------------------------------------------------------------------------------------------------------
>long-mer5221
---------------------------------------------------------------------------------------------------------------------------------------------------------------------------------------------------------------------------------------------------------------------------------------------------------------------------------------------------------------------------------------------------------------------------------------------------------------------------------------------------------------------------------------------------------------------------------------------------------------------------------------------------------------------------------------------------------------------------------------------------------------------------------------------------------------------------------GTTGAAACTGGTCAACGTTTGAGGATGCGTTCAGATGTTCCCATATGTGAGC---------------------------------------------------------------------------------------------------------------------------------------------------------------------------------------------------------------------------------------------------------------------------------------------------------------------------------------------------------------------------------------------------------------------------------------------------------------------------------------------------------------------------------------------------------------------------------------------------------------------------------------------------------
>long-mer5222
------------------------------------------------------------------------------------------------------------------------------------------------------------------------------------------------------------------------------------------------------------------------------------------------------------------------------------------------------------------------------------------------------------------------------------------------------------------------------------------------------------------------------------------------------------------------------------------------------------------------------------------------------------------------------------------------------------------------------------------------------------------------------------------------------------------------------------------------------------------------------------------------------------------------------------------------------------------ATCCATTTGGCACGGCGGCGTGTTGTCTTGACGACGCCGTATTTCGTGCCTGATGAGGCTACACTCAGTGCGTTGCGTATTGCCGGCACGTCTGGAGTAGACGTG-------------------------------------------------------------------------------------------------------------------------------------------------------------------------------------------------------------------------------------------------------------------------------------------------------------------------------------------------------------------------------------------------------------------------------------------------------------------
>long-mer5223
--------------------------------------------------------------------------------------------------------------------------------------------------------------------------------------------------------------------------------------------------------------------------------------------------------------------------------------------------------------------------------------------------------------------------------------------------------------------------------------------------------------------------------------------------------------------------------------------------------------------------------------------------------------------------------------------------------------------------------------------------------------------------------------------------------------------------------------------------------------------------------------------------------------------------------------------------------------------------------------------------------------------------------------------------------------------------------GATCCTGTCCGAGAGTAATAATCAGTTTCTGATGGCCTGGGCTCAGGAGGCGTACTTCGAGGAGCTGTTGCG--------------------------------------------------------------------------------------------------------------------------------------------------------------------------------------------------------------------------------------------------------------------------------------------------------------------------------------------------------------------------------------
>long-mer5224
------------------------------------------------------------------------------------------------------------------------------------------------------------------------------------------------------------------------------------------------------------------------------------------------------------------------------------------------------------------------------------------------------------------------------------------------------------------------------------------------------------------------------------------------------------------------------------------------------------------------------------------------------------------------------------------------------------------------------------------------------------------------------------------------------------------------------------------------------------------------------------------------------------------------------------------------------------------------------------------------------------------------------------------------------------------------------------------------------------------------------------------------------------------------GCATTGTATCGTCCCCATTTCCTACATGCTAAGCATCTAAGTGTGGATGATGATATTG------------------------------------------------------------------------------------------------------------------------------------------------------------------------------------------------------------------------------------------------------------------------------------------------------------
>long-mer5225
--------------------------------------------------------------------------------------------------------------------------------------------------------------------------------------------------------------------------------------------------------------------------------------------------------------------------------------------------------------------------------------------------------------------------------------------------------------------------------------------------------------------------------------------------------------------------------------------------------------------------------------------------------------------------------------------------------------------------------------------------------------------------------------------------------------------------------------------------------------------------------------------------------------------------------------------------------------------------------------------------------------------------------------------------------------------------------------------------------------------------------------------------------------------------------------------------------------------------------------------------TAATTTGGACATCCGCTCGTTTGCGCTTAACGCTGAGATCGGCATGATTTGTTACGACTCACGTATTGTGAGTCGGTTACGCGAGGTGGAGAGTGATTATCTGGCCAATGCGTGCCAGCTTAATTTGGTTGAGT------------------------------------------------------------------------------------------------------------------------------------------------------
>long-mer5226
-----------------------------------------------------------------------------------------------------------------------------------------------------------------------------------------------------------------------------------------------------------------------------------------------------------------------------------------------------------------------------------------------------------------------------------------------------------------------------------------------------------------------------------------------------------------------------------------------------------------------------------------------------------------------------------------------------------------------------------------------------------------------------------------------------------------------------------------------------------------------------------------------------------------------------------------------------------------------------------------------------------------------------------------------------------------------------------------------------------------------------------------------------------------------------------------------------------------------------------------------------------------------------------------------------------------------------------------------------------------------------------------------------------------------------------------GGCAGATGCTCTGATGTAGGTCTTGTGGATGCGTGTTGCGTACCGCTATTGCAATCTTGAGTTATCCGATTGCTGATGTTTTGTTGGTGAGGTTGCAGGTG
