# Supplementary material for: Identification of genetic relationships and subspecies signatures in Xylella fastidiosa
Source: BMC Genomics. 2019 Mar 25;20:239. doi: 10.1186/s12864-019-5565-9 (PMC6434890; doi:10.1186/s12864-019-5565-9)
Supplement: Supplementary file 8 — Analysis of (non-)synonymous SNPs in homologs to CDS harboring specific k-mers for selected enriched GOs. (ZIP 549 kb) [file 12864_2019_5565_MOESM8_ESM.zip › Additional-File8/Additional-File8B_Pauca/GO-0005886 0016021/NC_002488.1111/Xfm assembled to xylefa9a5c.fasta]

>xylefa9a5c
ATGGAAGGAACTTGGCTGTTTGCATTGGATTGGGTGATCCGTTTGGTTGCGTTGCTTTGGATTCCAGCACGAACCACCCCTAGTGCTGCACGCAGCTGGTTATTGCTGATTGGTTTCGTCCCTGTATTTGGTTTGCCGCTTTACTTGGTGTTTGGCCATCCTTGGCTGTCACGTAAGCGTGTGTTGCGTCAGGCGTTGGCTTCTCAGGTGATCCGTGAGTGGCAGCGTGGGTTGAGTGCGTTGCGCTGGCAGCCTCAGGAGAATAGTGTCGCCGCGGAATTGGTGCCTTTGGTGGAGCATCAGGGCGATTTTATGCCAACACGTGGTAACGCCTTGGATCTATTGGATGATTACCAATCTTCGCTGCGTTTGTTGATCAATGATATTGATTCCGCGTGCGAACGTGTGCACTTGCTGTATTACTTGATGTTCGATGATGCGGTGGGTGATGCGGTTGTGGCTGCATTACAGCGTGCTGCGGCGCGTGGCGTTTCTTGCCGATTGCTGCTGGATGCAGTTGGTGCTAAACGCGGTCTACGTGCCTATCAGCAGTGCCTTCGTGCGCATGGTGTCGAGGTGCACGCTATGTTGCCTGGTGGGTTGCGCTGGCGTCGCAGTGGGCGTATGGATTTGCGTAACCATCGTAAAATTGCTGTGATTGACAATCGTGTCGCTTATATCGGTTCGCAGAATTTGGCCTGCCCAGATTTTGTGCCGCATTTCCCTAACCGTGAACTGGTCGCACGCGTGTGCGGTCCCGCGGTAAGTCATCTGGAGGCGGTGTTTCTCAGTGATTGGTTTGTTGAAACTGGTCAACGTTTGAGGATGCGTTCAGATGTTCCCATATGTGAGCAAAATGTTGCGGCCCAGCTAGTGGCCAGCGGTCCGGCTTACCCGTACGAGAATGCGCGTGATGCGGTGAATACAATGATCCATTTGGCACGGCGGCGTGTTGTCTTGACGACGCCGTATTTCGTGCCTGATGAGGCTACACTCAGTGCGTTGCGTATTGCCGGCACGTCTGGAGTAGACGTGCAGTTGATCCTGTCCGAGAGTAATAATCAGTTTCTGATGGCCTGGGCTCAGGAGGCGTACTTCGAGGAGCTGTTGCGCGCAGGAATCAAAATCGCATTGTATCGTCCCCATTTCCTACATGCTAAGCATCTAAGTGTGGATGATGATATTGCGTTGTTCGGATCGATTAATTTGGACATCCGCTCGTTTGCGCTTAACGCTGAGATCGGCATGATTTGTTACGACTCACGTATTGTGAGTCGGTTACGCGAGGTGGAGAGTGATTATCTGGCCAATGCGTGCCAGCTTAATTTGGTTGAGTGGCAGCAACGTCCCGCTTGGCGTCGTAGCCGTGAGGGTATTGCACGCTTGGCAGATGCTCTGATGTAG----------------------------------------------------------------------------------
>xylefa3571
ATGGAAGGGACTTGGCTGTTTGCATTGGATTGGGTGATCCGTTTGGTTGCGTTGCTTTGGATCCCAGCACGAACCACCCCTAGTGCTGCGCGCAGCTGGTTGTTACTGATTGGTTTCGTCCCTGTGTTTGGCTTGCCACTTTACTTGGTGTTTGGCCATCCTTGGCTGTCACGTAAGCGTGTGTTGCGTCAGGCGTTGGCTTCTCATGTGATCCGTGAGTGGCAGCGTGGGTTGGGTGCATTGCGCTGGCAGCCTCAGGAGAATGGCGTCGCTGCGGAATTGGTACCTTTGGTGGAGCATCAGGGCGATTTTATGCCAACACGTGGTAACGCCTTGGATCTATTGGATGATTACCAAGCTTCGCTGCATTTGTTGATCAATGATATTGATTCCGCGTGTGAACGTGTGCACTTGCTGTATTACTTGATGTTCGATGATGCGGTGGGTGATGCGGTTGTGGCTGCATTACAGCGTGCTGCGGCGCGTGGCGTTTCTTGCCGATTGCTGCTGGATGCAGTCGGTGCTAAACGCGGTCTACGTGCCTATCAGCAGTGCCTTCGTGCCCATGGTGTGGAGGTGCACGCTATGTTGCCTGGTGGGTTGCGCTGGCGTCGCAGTGGGCGTATGGATTTGCGCAACCACCGTAAGATTGCTGTGATCGACAATCGTGTCGCTTATATCGGTTCGCAGAATTTGGCATGCCCAGATTTTGTGCCGCATTTCCCCAACCGTGAATTGGTCGCACGCGTGTGCGGCCCTGCGGTAAGTCATCTGGAGGCGGTGTTCCTCAGTGATTGGTTTGTTGAAACTGGTCAACGTTTGGGGATGCGTCCAGATGTTCCCATATGTGAGCAAAATGTTGCGGCCCAGCTAGTGGCCAGCGGTCCGGCTTACCCGTACGAGAATGCGCGTGATGCGGTGAATACAATGATCCATTTGGCACGGCGGCGTATTGTCTTGACGACGCCGTACTTCGTGCCTGATGAGGCCACATTCAGTGCGTTGCGTATTGCAGGCACGTCTGGAGTAGACGTGCAGTTGATCCTGTCCGAGAGTAATAACTAGTTTCTGATGGCCTGGGCTCAGGAGGCGTACTTTGAGGAGCTGTTGCGCGCAGGAATCAAAATTGCGTTGTATCGTCCCCATTTCCTGCATGCCAAGCATCTGAGTGTGGATGATGATATTGCGTTGTTCGGATCGATTAATTTGGACATCCGCTCGTTCGCGCTTAACGCTGAGATTGGCATGATTTGTTACGACTCACGTATTGTGACTCGGTTACGTGAGGTGGAGAGTGATTATCTGGCCAATGCGCGCCAGCTTAATTTGGTTGAGTGGCAGCAACGTCCCGCTTGGCGTCGTAGCCGTGAGGGTATTGCACGCTTGGCAGATGCTCTGATGTAG----------------------------------------------------------------------------------
>xylefa8417
ATGGAAGGGACTTGGCTGTTTGCATTGGATTGGGTGATCCGTTTGGTTGCGTTGCTTTGGATCCCAGCACGAACCACCCCTAGTGCTGCGCGCAGCTGGTTGTTACTGATTGGTTTCGTCCCTGTGTTTGGCTTGCCACTTTACTTGGTGTTTGGCCATCCTTGGCTGTCACGTAAGCGTGTGTTGCGTCAGGCGTTGGCTTCTCATGTGATCCGTGAGTGGCAGCGTGGGTTGGGTGCATTGCGCTGGCAGCCTCAGGAGAATGGCGTCGCTGCGGAATTGGTACCTTTGGTGGAGCATCAGGGCGATTTTATGCCAACACGTGGTAACGCCTTGGATCTATTGGATGATTACCAAGCTTCGCTGCATTTGTTGATCAATGATATTGATTCCGCGTGTGAACGTGTGCACTTGCTGTATTACTTGATGTTCGATGATGCGGTGGGTGATGCGGTTGTGGCTGCATTACAGCGTGCTGCGGCGCGTGGCGTTTCTTGCCGATTGCTGCTGGATGCAGTCGGTGCTAAACGCGGTCTACGTGCCTATCAGCAGTGCCTTCGTGCCCATGGTGTGGAGGTGCACGCTATGTTGCCTGGTGGGTTGCGCTGGCGTCGCAGTGGGCGTATGGATTTGCGCAACCACCGTAAGATTGCTGTGATCGACAATCGTGTCGCTTATATCGGTTCGCAGAATTTGGCATGCCCAGATTTTGTGCCGCATTTCCCCAACCGTGAATTGGTCGCACGCGTGTGCGGCCCTGCGGTAAGTCATCTGGAGGCGGTGTTCCTCAGTGATTGGTTTGTTGAAACTGGTCAACGTTTGGGGATGCGTCCAGATGTTCCCATATGTGAGCAAAATGTTGCGGCCCAGCTAGTGGCCAGCGGTCCGGCTTACCCGTACGAGAATGCGCGTGATGCGGTGAATACAATGATCCATTTGGCACGGCGGCGTATTGTCTTGACGACGCCGTACTTCGTGCCTGATGAGGCCACATTCAGTGCGTTGCGTATTGCAGGCACGTCTGGAGTAGACGTGCAGTTGATCCTGTCCGAGAGTAATAACCAGTTTCTGATGGCCTGGGCTCAGGAGGCGTACTTTGAGGAGCTGTTGCGCGCAGGAATCAAAATTGCGTTGTATCGTCCCCATTTCCTGCATGCCAAGCATCTGAGTGTGGATGATGATATTGCGTTGTTCGGATCGATTAATTTGGACATCCGCTCGTTCGCGCTTAACGCTGAGATTGGCATGATTTGTTACGACTCACGTATTGTGACTCGGTTACGTGAGGTGGAGAGTGATTATCTGGCCAATGCGCGCCAGCTTAATTTGGTTGAGTGGCAGCAACGTCCCGCTTGGCGTCGTAGCCGTGAGGGTATTGCACGCTTGGCAGATGCTCTGATGTAG----------------------------------------------------------------------------------
>xylefa4311
ATGGAAGGGACTTGGCTGTTTGCATTGGATTGGGTGATCCGTTTGGTTGCGTTGCTTTGGATCCCAGCACGAACCACCCCTAGTGCTGCGCGCAGCTGGTTGTTACTGATTGGTTTCGTCCCTGTGTTTGGCTTGCCACTTTACTTGGTGTTTGGCCATCCTTGGCTGTCACGTAAGCGTGTGTTGCGTCAGGCGTTGGCTTCTCATGTGATCCGTGAGTGGCAGCGTGGGTTGGGTGCATTGCGCTGGCAGCCTCAGGAGAATGGCGTCGCTGCGGAATTGGTACCTTTGGTGGAGCATCAGGGCGATTTTATGCCAACACGTGGTAACGCCTTGGATCTATTGGATGATTACCAAGCTTCGCTGCATTTGTTGATCAATGATATTGATTCCGCGTGTGAACGTGTGCACTTGCTGTATTACTTGATGTTCGATGATGCGGTGGGTGATGCGGTTGTGGCTGCATTACAGCGTGCTGCGGCGCGTGGCGTTTCTTGCCGATTGCTGCTGGATGCAGTCGGTGCTAAACGCGGTCTACGTGCCTATCAGCAGTGCCTTCGTGCCCATGGTGTGGAGGTGCACGCTATGTTGCCTGGTGGGTTGCGCTGGCGTCGCAGTGGGCGTATGGATTTGCGCAACCACCGTAAGATTGCTGTGATCGACAATCGTGTCGCTTATATCGGTTCGCAGAATTTGGCATGCCCAGATTTTGTGCCGCATTTCCCCAACCGTGAATTGGTCGCACGCGTGTGCGGCCCTGCGGTAAGTCATCTGGAGGCGGTGTTCCTCAGTGATTGGTTTGTTGAAACTGGTCAACGTTTGGGGATGCGTCCAGATGTTCCCATATGTGAGCAAAATGTTGCGGCCCAGCTAGTGGCCAGCGGTCCGGCTTACCCGTACGAGAATGCGCGTGATGCGGTGAATACAATGATCCATTTGGCACGGCGGCGTATTGTCTTGACGACGCCGTACTTCGTGCCTGATGAGGCCACATTCAGTGCGTTGCGTATTGCAGGCACGTCTGGAGTAGACGTGCAGTTGATCCTGTCCGAGAGTAATAACCAGTTTCTGATGGCCTGGGCTCAGGAGGCGTACTTTGAGGAGCTGTTGCGCGCAGGAATCAAAATTGCGTTGTATCGTCCCCATTTCCTGCATGCCAAGCATCTGAGTGTGGATGATGATATTGCGTTGTTCGGATCGATTAATTTGGACATCCGCTCGTTCGCGCTTAACGCTGAGATTGGCATGATTTGTTACGACTCACGTATTGTGACTCGGTTACGTGAGGTGGAGAGTGATTATCTGGCCAATGCGCGCCAGCTTAATTTGGTTGAGTGGCAGCAACGTCCCGCTTGGCGTCGTAGCCGTGAGGGTATTGCACGCTTGGCAGATGCTCTGATGTAG----------------------------------------------------------------------------------
>xylefaBB01
ATGGAAGGGACTTGGCTGTTTGCATTGGATTGGGTGATCCGTTTGGTTGCGTTGCTTTGGATCCCAGCACGAACCACCCCTAGTGCTGCGCGCAGCTGGTTGTTACTGATTGGTTTCGTCCCTGTGTTTGGCTTGCCACTTTACTTGGTGTTTGGCCATCCTTGGCTGTCACGTAAGCGTGTGTTGCGTCAGGCGTTGGCTTCTCATGTGATCCGTGAGTGGCAGCGTGGGTTGGGTGCATTGCGCTGGCAGCCTCAGGAGAATGGCGTCGCTGCGGAATTGGTACCTTTGGTGGAGCATCAGGGCGATTTTATGCCAACACGTGGTAACGCCTTGGATCTATTGGATGATTACCAAGCTTCGCTGCATTTGTTGATCAATGATATTGATTCCGCGTGTGAACGTGTGCACTTGCTGTATTACTTGATGTTCGATGATGCGGTGGGTGATGCGGTTGTGGCTGCATTACAGCGTGCTGCGGCGCGTGGCGTTTCTTGCCGATTGCTGCTGGATGCAGTCGGTGCTAAACGCGGTCTACGTGCCTATCAGCAGTGCCTTCGTGCCCATGGTGTGGAGGTGCACGCTATGTTGCCTGGTGGGTTGCGCTGGCGTCGCAGTGGGCGTATGGATTTGCGCAACCACCGTAAGATTGCTGTGATCGACAATCGTGTCGCTTATATCGGTTCGCAGAATTTGGCATGCCCAGATTTTGTGCCGCATTTCCCCAACCGTGAATTGGTCGCACGCGTGTGCGGCCCTGCGGTAAGTCATCTGGAGGCGGTGTTCCTCAGTGATTGGTTTGTTGAAACTGGTCAACGTTTGGGGATGCGTCCAGATGTTCCCATATGTGAGCAAAATGTTGCGGCCCAGCTAGTGGCCAGCGGTCCGGCTTACCCGTACGAGAATGCGCGTGATGCGGTGAATACAATGATCCATTTGGCACGGCGGCGTATTGTCTTGACGACGCCGTACTTCGTGCCTGATGAGGCCACATTCAGTGCGTTGCGTATTGCAGGCACGTCTGGAGTAGACGTGCAGTTGATCCTGTCCGAGAGTAATAACCAGTTTCTGATGGCCTGGGCTCAGGAGGCGTACTTTGAGGAGCTGTTGCGCGCAGGAATCAAAATTGCGTTGTATCGTCCCCATTTCCTGCATGCCAAGCATCTGAGTGTGGATGATGATATTGCGTTGTTCGGATCGATTAATTTGGACATCCGCTCGTTCGCGCTTAACGCTGAGATTGGCATGATTTGTTACGACTCACGTATTGTGACTCGGTTACGTGAGGTGGAGAGTGATTATCTGGCCAATGCGCGCCAGCTTAATTTGGTTGAGTGGCAGCAACGTCCCGCTTGGCGTCGTAGCCGTGAGGGTATTGCACGCTTGGCAGATGCTCTGATGTAG----------------------------------------------------------------------------------
>xylefa8418
ATGGAAGGGACTTGGCTGTTTGCATTGGATTGGGTGATCCGTTTGGTTGCGTTGCTTTGGATCCCAGCACGAACCACCCCTAGTGCTGCGCGCAGCTGGTTGTTACTGATTGGTTTCGTCCCTGTGTTTGGCTTGCCACTTTACTTGGTGTTTGGCCATCCTTGGCTGTCACGTAAGCGTGTGTTGCGTCAGGCGTTGGCTTCTCATGTGATCCGTGAGTGGCAGCGTGGGTTGGGTGCATTGCGCTGGCAGCCTCAGGAGAATGGCGTCGCTGCGGAATTGGTACCTTTGGTGGAGCATCAGGGCGATTTTATGCCAACACGTGGTAACGCCTTGGATCTATTGGATGATTACCAAGCTTCGCTGCATTTGTTGATCAATGATATTGATTCCGCGTGTGAACGTGTGCACTTGCTGTATTACTTGATGTTCGATGATGCGGTGGGTGATGCGGTTGTGGCTGCATTACAGCGTGCTGCGGCGCGTGGCGTTTCTTGCCGATTGCTGCTGGATGCAGTCGGTGCTAAACGCGGTCTACGTGCCTATCAGCAGTGCCTTCGTGCCCATGGTGTGGAGGTGCACGCTATGTTGCCTGGTGGGTTGCGCTGGCGTCGCAGTGGGCGTATGGATTTGCGCAACCACCGTAAGATTGCTGTGATCGACAATCGTGTCGCTTATATCGGTTCGCAGAATTTGGCATGCCCAGATTTTGTGCCGCATTTCCCCAACCGTGAATTGGTCGCACGCGTGTGCGGCCCTGCGGTAAGTCATCTGGAGGCGGTGTTCCTCAGTGATTGGTTTGTTGAAACTGGTCAACGTTTGGGGATGCGTCCAGATGTTCCCATATGTGAGCAAAATGTTGCGGCCCAGCTAGTGGCCAGCGGTCCGGCTTACCCGTACGAGAATGCGCGTGATGCGGTGAATACAATGATCCATTTGGCACGGCGGCGTATTGTCTTGACGACGCCGTACTTCGTGCCTGATGAGGCCACATTCAGTGCGTTGCGTATTGCAGGCACGTCTGGAGTAGACGTGCAGTTGATCCTGTCCGAGAGTAATAACCAGTTTCTGATGGCCTGGGCTCAGGAGGCGTACTTTGAGGAGCTGTTGCGCGCAGGAATCAAAATTGCGTTGTATCGTCCCCATTTCCTGCATGCCAAGCATCTGAGTGTGGATGATGATATTGCGTTGTTCGGATCGATTAATTTGGACATCCGCTCGTTCGCGCTTAACGCTGAGATTGGCATGATTTGTTACGACTCACGTATTGTGACTCGGTTACGTGAGGTGGAGAGTGATTATCTGGCCAATGCGCGCCAGCTTAATTTGGTTGAGTGGCAGCAACGTCCCGCTTGGCGTCGTAGCCGTGAGGGTATTGCACGCTTGGCAGATGCTCTGATGTAG----------------------------------------------------------------------------------
>xylefa8416
ATGGAAGGGACTTGGCTGTTTGCATTGGATTGGGTGATCCGTTTGGTTGCGTTGCTTTGGATCCCAGCACGAACCACCCCTAGTGCTGCGCGCAGCTGGTTGTTACTGATTGGTTTCGTCCCTGTGTTTGGCTTGCCACTTTACTTGGTGTTTGGCCATCCTTGGCTGTCACGTAAGCGTGTGTTGCGTCAGGCGTTGGCTTCTCATGTGATCCGTGAGTGGCAGCGTGGGTTGGGTGCATTGCGCTGGCAGCCTCAGGAGAATGGCGTCGCTGCGGAATTGGTACCTTTGGTGGAGCATCAGGGCGATTTTATGCCAACACGTGGTAACGCCTTGGATCTATTGGATGATTACCAAGCTTCGCTGCATTTGTTGATCAATGATATTGATTCCGCGTGTGAACGTGTGCACTTGCTGTATTACTTGATGTTCGATGATGCGGTGGGTGATGCGGTTGTGGCTGCATTACAGCGTGCTGCGGCGCGTGGCGTTTCTTGCCGATTGCTGCTGGATGCAGTCGGTGCTAAACGCGGTCTACGTGCCTATCAGCAGTGCCTTCGTGCCCATGGTGTGGAGGTGCACGCTATGTTGCCTGGTGGGTTGCGCTGGCGTCGCAGTGGGCGTATGGATTTGCGCAACCACCGTAAGATTGCTGTGATCGACAATCGTGTCGCTTATATCGGTTCGCAGAATTTGGCATGCCCAGATTTTGTGCCGCATTTCCCCAACCGTGAATTGGTCGCACGCGTGTGCGGCCCTGCGGTAAGTCATCTGGAGGCGGTGTTCCTCAGTGATTGGTTTGTTGAAACTGGTCAACGTTTGGGGATGCGTCCAGATGTTCCCATATGTGAGCAAAATGTTGCGGCCCAGCTAGTGGCCAGCGGTCCGGCTTACCCGTACGAGAATGCGCGTGATGCGGTGAATACAATGATCCATTTGGCACGGCGGCGTATTGTCTTGACGACGCCGTACTTCGTGCCTGATGAGGCCACATTCAGTGCGTTGCGTATTGCAGGCACGTCTGGAGTAGACGTGCAGTTGATCCTGTCCGAGAGTAATAACCAGTTTCTGATGGCCTGGGCTCAGGAGGCGTACTTTGAGGAGCTGTTGCGCGCAGGAATCAAAATTGCGTTGTATCGTCCCCATTTCCTGCATGCCAAGCATCTGAGTGTGGATGATGATATTGCGTTGTTCGGATCGATTAATTTGGACATCCGCTCGTTCGCGCTTAACGCTGAGATTGGCATGATTTGTTACGACTCACGTATTGTGACTCGGTTACGTGAGGTGGAGAGTGATTATCTGGCCAATGCGCGCCAGCTTAATTTGGTTGAGTGGCAGCAACGTCCCGCTTGGCGTCGTAGCCGTGAGGGTATTGCACGCTTGGCAGATGCTCTGATGTAG----------------------------------------------------------------------------------
>xylefadixn
ATGGAAGGGACTTGGCTGTTTGCATTGGATTGGGTGATCCGTTTGGTTGCGTTGCTTTGGATCCCAGCACGAACCACCCCTAGTGCTGCGCGCAGCTGGTTGTTACTGATTGGTTTCGTCCCTGTGTTTGGCTTGCCACTTTACTTGGTGTTTGGCCATCCTTGGCTGTCACGTAAGCGTGTGTTGCGTCAGGCGTTGGCTTCTCATGTGATCCGTGAGTGGCAGCGTGGGTTGGGTGCATTGCGCTGGCAGCCTCAGGAGAATGGCGTCGCTGCGGAATTGGTACCTTTGGTGGAGCATCAGGGCGATTTTATGCCAACACGTGGTAACGCCTTGGATCTATTGGATGATTACCAAGCTTCGCTGCATTTGTTGATCAATGATATTGATTCCGCGTGTGAACGTGTGCACTTGCTGTATTACTTGATGTTCGATGATGCGGTGGGTGATGCGGTTGTGGCTGCATTACAGCGTGCTGCGGCGCGTGGCGTTTCTTGCCGATTGCTGCTGGATGCAGTCGGTGCTAAACGCGGTCTACGTGCCTATCAGCAGTGCCTTCGTGCCCATGGTGTGGAGGTGCACGCTATGTTGCCTGGTGGGTTGCGCTGGCGTCGCAGTGGGCGTATGGATTTGCGCAACCACCGTAAGATTGCTGTGATCGACAATCGTGTCGCTTATATCGGTTCGCAGAATTTGGCATGCCCAGATTTTGTGCCGCATTTCCCCAACCGTGAATTGGTCGCACGCGTGTGCGGCCCTGCGGTAAGTCATCTGGAGGCGGTGTTCCTCAGTGATTGGTTTGTTGAAACTGGTCAACGTTTGGGGATGCGTCCAGATGTTCCCATATGTGAGCAAAATGTTGCGGCCCAGCTAGTGGCCAGCGGTCCGGCTTACCCGTACGAGAATGCGCGTGATGCGGTGAATACAATGATCCATTTGGCACGGCGGCGTATTGTCTTGACGACGCCGTACTTCGTGCCTGATGAGGCCACATTCAGTGCGTTGCGTATTGCAGGCACGTCTGGAGTAGACGTGCAGTTGATCCTGTCCGAGAGTAATAACCAGTTTCTGATGGCCTGGGCTCAGGAGGCGTACTTTGAGGAGCTGTTGCGCGCAGGAATCAAAATTGCGTTGTATCGTCCCCATTTCCTGCATGCCAAGCATCTGAGTGTGGATGATGATATTGCGTTGTTCGGATCGATTAATTTGGACATCCGCTCGTTCGCGCTTAACGCTGAGATTGGCATGATTTGTTACGACTCACGTATTGTGACTCGGTTACGTGAGGTGGAGAGTGATTATCTGGCCAATGCGCGCCAGCTTAATTTGGTTGAGTGGCAGCAACGTCCCGCTTGGCGTCGTAGCCGTGAGGGTATTGCACGCTTGGCAGATGCTCTGATGTAG----------------------------------------------------------------------------------
>xylefagrif
ATGGAAGGGACTTGGCTGTTTGCATTGGATTGGGTGATCCGTTTGGTTGCGTTGCTTTGGATCCCAGCACGAACCACCCCTAGTGCTGCGCGCAGCTGGTTGTTACTGATTGGTTTCGTCCCTGTGTTTGGCTTGCCACTTTACTTGGTGTTTGGCCATCCTTGGCTGTCACGTAAGCGTGTGTTGCGTCAGGCGTTGGCTTCTCATGTGATCCGTGAGTGGCAGCGTGGGTTGGGTGCATTGCGCTGGCAGCCTCAGGAGAATGGCGTCGCTGCGGAATTGGTACCTTTGGTGGAGCATCAGGGCGATTTTATGCCAACACGTGGTAACGCCTTGGATCTATTGGATGATTACCAAGCTTCGCTGCATTTGTTGATCAATGATATTGATTCCGCGTGTGAACGTGTGCACTTGCTGTATTACTTGATGTTCGATGATGCGGTGGGTGATGCGGTTGTGGCTGCATTACAGCGTGCTGCGGCGCGTGGCGTTTCTTGCCGATTGCTGCTGGATGCAGTCGGTGCTAAACGCGGTCTACGTGCCTATCAGCAGTGCCTTCGTGCCCATGGTGTGGAGGTGCACGCTATGTTGCCTGGTGGGTTGCGCTGGCGTCGCAGTGGGCGTATGGATTTGCGCAACCACCGTAAGATTGCTGTGATCGACAATCGTGTCGCTTATATCGGTTCGCAGAATTTGGCATGCCCAGATTTTGTGCCGCATTTCCCCAACCGTGAATTGGTCGCACGCGTGTGCGGCCCTGCGGTAAGTCATCTGGAGGCGGTGTTCCTCAGTGATTGGTTTGTTGAAACTGGTCAACGTTTGGGGATGCGTCCAGATGTTCCCATATGTGAGCAAAATGTTGCGGCCCAGCTAGTGGCCAGCGGTCCGGCTTACCCGTACGAGAATGCGCGTGATGCGGTGAATACAATGATCCATTTGGCACGGCGGCGTATTGTCTTGACGACGCCGTACTTCGTGCCTGATGAGGCCACATTCAGTGCGTTGCGTATTGCAGGCACGTCTGGAGTAGACGTGCAGTTGATCCTGTCCGAGAGTAATAACCAGTTTCTGATGGCCTGGGCTCAGGAGGCGTACTTTGAGGAGCTGTTGCGCGCAGGAATCAAAATTGCGTTGTATCGTCCCCATTTCCTGCATGCCAAGCATCTGAGTGTGGATGATGATATTGCGTTGTTCGGATCGATTAATTTGGACATCCGCTCGTTCGCGCTTAACGCTGAGATTGGCATGATTTGTTACGACTCACGTATTGTGACTCGGTTACGTGAGGTGGAGAGTGATTATCTGGCCAATGCGCGCCAGCTTAATTTGGTTGAGTGGCAGCAACGTCCCGCTTGGCGTCGTAGCCGTGAGGGTATTGCACGCTTGGCAGATGCTCTGATGTAG----------------------------------------------------------------------------------
>xylefaSyVa
ATGGAAGGGACTTGGCTGTTTGCATTGGATTGGGTGATCCGTTTGGTTGCGTTGCTTTGGATCCCAGCACGAACCACCCCTAGTGCTGCGCGCAGCTGGTTGTTACTGATTGGTTTCGTCCCTGTGTTTGGCTTGCCACTTTACTTGGTGTTTGGCCATCCTTGGCTGTCACGTAAGCGTGTGTTGCGTCAGGCGTTGGCTTCTCATGTGATCCGTGAGTGGCAGCGTGGGTTGGGTGCATTGCGCTGGCAGCCTCAGGAGAATGGCGTCGCTGCGGAATTGGTACCTTTGGTGGAGCATCAGGGCGATTTTATGCCAACACGTGGTAACGCCTTGGATCTATTGGATGATTACCAAGCTTCGCTGCATTTGTTGATCAATGATATTGATTCCGCGTGTGAACGTGTGCACTTGCTGTATTACTTGATGTTCGATGATGCGGTGGGTGATGCGGTTGTGGCTGCATTACAGCGTGCTGCGGCGCGTGGCGTTTCTTGCCGATTGCTGCTGGATGCAGTCGGTGCTAAACGCGGTCTACGTGCCTATCAGCAGTGCCTTCGTGCCCATGGTGTGGAGGTGCACGCTATGTTGCCTGGTGGGTTGCGCTGGCGTCGCAGTGGGCGTATGGATTTGCGCAACCACCGTAAGATTGCTGTGATCGACAATCGTGTCGCTTATATCGGTTCGCAGAATTTGGCATGCCCAGATTTTGTGCCGCATTTCCCCAACCGTGAATTGGTCGCACGCGTGTGCGGCCCTGCGGTAAGTCATCTGGAGGCGGTGTTCCTCAGTGATTGGTTTGTTGAAACTGGTCAACGTTTGGGGATGCGTCCAGATGTTCCCATATGTGAGCAAAATGTTGCGGCCCAGCTAGTGGCCAGCGGTCCGGCTTACCCGTACGAGAATGCGCGTGATGCGGTGAATACAATGATCCATTTGGCACGGCGGCGTATTGTCTTGACGACGCCGTACTTCGTGCCTGATGAGGCCACATTCAGTGCGTTGCGTATTGCAGGCACGTCTGGAGTAGACGTGCAGTTGATCCTGTCCGAGAGTAATAACCAGTTTCTGATGGCCTGGGCTCAGGAGGCGTACTTTGAGGAGCTGTTGCGCGCAGGAATCAAAATTGCGTTGTATCGTCCCCATTTCCTGCATGCCAAGCATCTGAGTGTGGATGATGATATTGCGTTGTTCGGATCGATTAATTTGGACATCCGCTCGTTCGCGCTTAACGCTGAGATTGGCATGATTTGTTACGACTCACGTATTGTGACTCGGTTACGTGAGGTGGAGAGTGATTATCTGGCCAATGCGCGCCAGCTTAATTTGGTTGAGTGGCAGCAACGTCCCGCTTGGCGTCGTAGCCGTGAGGGTATTGCACGCTTGGCAGATGCTCTGATGTAG----------------------------------------------------------------------------------
>xylefaM12s
ATGGAAGGGACTTGGCTGTTTGCATTGGATTGGGTGATCCGTTTGGTTGCGTTGCTTTGGATCCCAGCACGAACCACCCCTAGTGCTGCGCGCAGCTGGTTGTTACTGATTGGTTTCGTCCCTGTGTTTGGCTTGCCACTTTACTTGGTGTTTGGCCATCCTTGGCTGTCACGTAAGCGTGTGTTGCGTCAGGCGTTGGCTTCTCATGTGATCCGTGAGTGGCAGCGTGGGTTGGGTGCATTGCGCTGGCAGCCTCAGGAGAATGGCGTCGCTGCGGAATTGGTACCTTTGGTGGAGCATCAGGGCGATTTTATGCCAACACGTGGTAACGCCTTGGATCTATTGGATGATTACCAAGCTTCGCTGCATTTGTTGATCAATGATATTGATTCCGCGTGTGAACGTGTGCACTTGCTGTATTACTTGATGTTCGATGATGCGGTGGGTGATGCGGTTGTGGCTGCATTACAGCGTGCTGCGGCGCGTGGCGTTTCTTGCCGATTGCTGCTGGATGCAGTCGGTGCTAAACGCGGTCTACGTGCCTATCAGCAGTGCCTTCGTGCCCATGGTGTGGAGGTGCACGCTATGTTGCCTGGTGGGTTGCGCTGGCGTCGCAGTGGGCGTATGGATTTGCGCAACCACCGTAAGATTGCTGTGATCGACAATCGTGTCGCTTATATCGGTTCGCAGAATTTGGCATGCCCAGATTTTGTGCCGCATTTCCCCAACCGTGAATTGGTCGCACGCGTGTGCGGCCCTGCGGTAAGTCATCTGGAGGCGGTGTTCCTCAGTGATTGGTTTGTTGAAACTGGTCAACGTTTGGGGATGCGTCCAGATGTTCCCATATGTGAGCAAAATGTTGCGGCCCAGCTAGTGGCCAGCGGTCCGGCTTACCCGTACGAGAATGCGCGTGATGCGGTGAATACAATGATCCATTTGGCACGGCGGCGTATTGTCTTGACGACGCCGTACTTCGTGCCTGATGAGGCCACATTCAGTGCGTTGCGTATTGCAGGCACGTCTGGAGTAGACGTGCAGTTGATCCTGTCCGAGAGTAATAACCAGTTTCTGATGGCCTGGGCTCAGGAGGCGTACTTTGAGGAGCTGTTGCGCGCAGGAATCAAAATTGCGTTGTATCGTCCCCATTTCCTGCATGCCAAGCATCTGAGTGTGGATGATGATATTGCGTTGTTCGGATCGATTAATTTGGACATCCGCTCGTTCGCGCTTAACGCTGAGATTGGCATGATTTGTTACGACTCACGTATTGTGACTCGGTTACGTGAGGTGGAGAGTGATTATCTGGCCAATGCGCGCCAGCTTAATTTGGTTGAGTGGCAGCAACGTCCCGCTTGGCGTCGTAGCCGTGAGGGTATTGCACGCTTGGCAGATGCTCTGATGTAG----------------------------------------------------------------------------------
>long-mer5213
-----------------------------------------TTTGGTTGCGTTGCTTTGGATTCCAGCACGAACCACCCCTAGT----------------------------------------------------------------------------------------------------------------------------------------------------------------------------------------------------------------------------------------------------------------------------------------------------------------------------------------------------------------------------------------------------------------------------------------------------------------------------------------------------------------------------------------------------------------------------------------------------------------------------------------------------------------------------------------------------------------------------------------------------------------------------------------------------------------------------------------------------------------------------------------------------------------------------------------------------------------------------------------------------------------------------------------------------------------------------------------------------------------------------------------------------------------------------------------------------------------------------------------------------------------------------------------------------------------------------------------------------------------------------------------------------------------------------------------------------------
>long-mer5214
------------------------------------------------------------------------------------------------------TTGCTGATTGGTTTCGTCCCTGT-----------------------------------------------------------------------------------------------------------------------------------------------------------------------------------------------------------------------------------------------------------------------------------------------------------------------------------------------------------------------------------------------------------------------------------------------------------------------------------------------------------------------------------------------------------------------------------------------------------------------------------------------------------------------------------------------------------------------------------------------------------------------------------------------------------------------------------------------------------------------------------------------------------------------------------------------------------------------------------------------------------------------------------------------------------------------------------------------------------------------------------------------------------------------------------------------------------------------------------------------------------------------------------------------------------------------------------------------------------------------------------------------------------------
>long-mer5215
-------------------------------------------------------------------------------------------------------------------------------TTGGTTTGCCGCTTTACTTGGTGTTTGGCCAT-------------------------------------------------------------------------------------------------------------------------------------------------------------------------------------------------------------------------------------------------------------------------------------------------------------------------------------------------------------------------------------------------------------------------------------------------------------------------------------------------------------------------------------------------------------------------------------------------------------------------------------------------------------------------------------------------------------------------------------------------------------------------------------------------------------------------------------------------------------------------------------------------------------------------------------------------------------------------------------------------------------------------------------------------------------------------------------------------------------------------------------------------------------------------------------------------------------------------------------------------------------------------------------------------------------------------------------------------------------------------------
>long-mer5216
-----------------------------------------------------------------------------------------------------------------------------------------------------------------------------------------GCGTCAGGCGTTGGCTTCTCAGGTG----------------------------------------------------------------------------------------------------------------------------------------------------------------------------------------------------------------------------------------------------------------------------------------------------------------------------------------------------------------------------------------------------------------------------------------------------------------------------------------------------------------------------------------------------------------------------------------------------------------------------------------------------------------------------------------------------------------------------------------------------------------------------------------------------------------------------------------------------------------------------------------------------------------------------------------------------------------------------------------------------------------------------------------------------------------------------------------------------------------------------------------------------------------------------------------------------------------------------------------------------------------------------------------------------------------------------
>long-mer5217
---------------------------------------------------------------------------------------------------------------------------------------------------------------------------------------------------------------------------------------------------------------------------------GCGGAATTGGTGCCTTTGGTGGAGCATCAGGGC----------------------------------------------------------------------------------------------------------------------------------------------------------------------------------------------------------------------------------------------------------------------------------------------------------------------------------------------------------------------------------------------------------------------------------------------------------------------------------------------------------------------------------------------------------------------------------------------------------------------------------------------------------------------------------------------------------------------------------------------------------------------------------------------------------------------------------------------------------------------------------------------------------------------------------------------------------------------------------------------------------------------------------------------------------------------------------------------------------------------------------------------------------------------------------------------------------------------------
>long-mer5218
------------------------------------------------------------------------------------------------------------------------------------------------------------------------------------------------------------------------------------------------------------------------------------------------------------------------------------------------GATCTATTGGATGATTACCAATCTTCGCTGCGTTTGTTGATCAATGATATTGA-----------------------------------------------------------------------------------------------------------------------------------------------------------------------------------------------------------------------------------------------------------------------------------------------------------------------------------------------------------------------------------------------------------------------------------------------------------------------------------------------------------------------------------------------------------------------------------------------------------------------------------------------------------------------------------------------------------------------------------------------------------------------------------------------------------------------------------------------------------------------------------------------------------------------------------------------------------------------------------------------------------------------------------------------------------------------------------------------------------------------------------------
>long-mer5219
--------------------------------------------------------------------------------------------------------------------------------------------------------------------------------------------------------------------------------------------------------------------------------------------------------------------------------------------------------------------------------------------------------------------------------------------------------------------------------------------------------------------------------------------------------------CTATCAGCAGTGCCTTCGTGCGCATGGTGT--------------------------------------------------------------------------------------------------------------------------------------------------------------------------------------------------------------------------------------------------------------------------------------------------------------------------------------------------------------------------------------------------------------------------------------------------------------------------------------------------------------------------------------------------------------------------------------------------------------------------------------------------------------------------------------------------------------------------------------------------------------------------------------------------------------------------------------------------------------------------------------------------------------------------------------------------
>long-mer5220
------------------------------------------------------------------------------------------------------------------------------------------------------------------------------------------------------------------------------------------------------------------------------------------------------------------------------------------------------------------------------------------------------------------------------------------------------------------------------------------------------------------------------------------------------------------------------------------------------------------------------------------------------------------------ATTGCTGTGATTGACAATCGTGTCGCTTATATCGGTTCGCAGAATTTGGCCTGCCCAGATTTTGTGCCGCATTTCCCTAACCGTGAACTGGTCGCACGCGTGTGCGGTCCCGCGGTAAGTCATCTGGAGGCG----------------------------------------------------------------------------------------------------------------------------------------------------------------------------------------------------------------------------------------------------------------------------------------------------------------------------------------------------------------------------------------------------------------------------------------------------------------------------------------------------------------------------------------------------------------------------------------------------------------------------------------------------------------------------------------------------------------------------------
>long-mer5221
---------------------------------------------------------------------------------------------------------------------------------------------------------------------------------------------------------------------------------------------------------------------------------------------------------------------------------------------------------------------------------------------------------------------------------------------------------------------------------------------------------------------------------------------------------------------------------------------------------------------------------------------------------------------------------------------------------------------------------------------------------------------------------------------------------------------------------GTTGAAACTGGTCAACGTTTGAGGATGCGTTCAGATGTTCCCATATGTGAGC---------------------------------------------------------------------------------------------------------------------------------------------------------------------------------------------------------------------------------------------------------------------------------------------------------------------------------------------------------------------------------------------------------------------------------------------------------------------------------------------------------------------------------------------------------------------------------------------------------------------------------------------------------
>long-mer5222
------------------------------------------------------------------------------------------------------------------------------------------------------------------------------------------------------------------------------------------------------------------------------------------------------------------------------------------------------------------------------------------------------------------------------------------------------------------------------------------------------------------------------------------------------------------------------------------------------------------------------------------------------------------------------------------------------------------------------------------------------------------------------------------------------------------------------------------------------------------------------------------------------------------------------------------------------------------ATCCATTTGGCACGGCGGCGTGTTGTCTTGACGACGCCGTATTTCGTGCCTGATGAGGCTACACTCAGTGCGTTGCGTATTGCCGGCACGTCTGGAGTAGACGTG-------------------------------------------------------------------------------------------------------------------------------------------------------------------------------------------------------------------------------------------------------------------------------------------------------------------------------------------------------------------------------------------------------------------------------------------------------------------
>long-mer5223
--------------------------------------------------------------------------------------------------------------------------------------------------------------------------------------------------------------------------------------------------------------------------------------------------------------------------------------------------------------------------------------------------------------------------------------------------------------------------------------------------------------------------------------------------------------------------------------------------------------------------------------------------------------------------------------------------------------------------------------------------------------------------------------------------------------------------------------------------------------------------------------------------------------------------------------------------------------------------------------------------------------------------------------------------------------------------------GATCCTGTCCGAGAGTAATAATCAGTTTCTGATGGCCTGGGCTCAGGAGGCGTACTTCGAGGAGCTGTTGCG--------------------------------------------------------------------------------------------------------------------------------------------------------------------------------------------------------------------------------------------------------------------------------------------------------------------------------------------------------------------------------------
>long-mer5224
------------------------------------------------------------------------------------------------------------------------------------------------------------------------------------------------------------------------------------------------------------------------------------------------------------------------------------------------------------------------------------------------------------------------------------------------------------------------------------------------------------------------------------------------------------------------------------------------------------------------------------------------------------------------------------------------------------------------------------------------------------------------------------------------------------------------------------------------------------------------------------------------------------------------------------------------------------------------------------------------------------------------------------------------------------------------------------------------------------------------------------------------------------------------GCATTGTATCGTCCCCATTTCCTACATGCTAAGCATCTAAGTGTGGATGATGATATTG------------------------------------------------------------------------------------------------------------------------------------------------------------------------------------------------------------------------------------------------------------------------------------------------------------
>long-mer5225
--------------------------------------------------------------------------------------------------------------------------------------------------------------------------------------------------------------------------------------------------------------------------------------------------------------------------------------------------------------------------------------------------------------------------------------------------------------------------------------------------------------------------------------------------------------------------------------------------------------------------------------------------------------------------------------------------------------------------------------------------------------------------------------------------------------------------------------------------------------------------------------------------------------------------------------------------------------------------------------------------------------------------------------------------------------------------------------------------------------------------------------------------------------------------------------------------------------------------------------------------TAATTTGGACATCCGCTCGTTTGCGCTTAACGCTGAGATCGGCATGATTTGTTACGACTCACGTATTGTGAGTCGGTTACGCGAGGTGGAGAGTGATTATCTGGCCAATGCGTGCCAGCTTAATTTGGTTGAGT------------------------------------------------------------------------------------------------------------------------------------------------------
>long-mer5226
-----------------------------------------------------------------------------------------------------------------------------------------------------------------------------------------------------------------------------------------------------------------------------------------------------------------------------------------------------------------------------------------------------------------------------------------------------------------------------------------------------------------------------------------------------------------------------------------------------------------------------------------------------------------------------------------------------------------------------------------------------------------------------------------------------------------------------------------------------------------------------------------------------------------------------------------------------------------------------------------------------------------------------------------------------------------------------------------------------------------------------------------------------------------------------------------------------------------------------------------------------------------------------------------------------------------------------------------------------------------------------------------------------------------------------------------GGCAGATGCTCTGATGTAGGTCTTGTGGATGCGTGTTGCGTACCGCTATTGCAATCTTGAGTTATCCGATTGCTGATGTTTTGTTGGTGAGGTTGCAGGTG
