# Supplementary material for: Identification of genetic relationships and subspecies signatures in Xylella fastidiosa
Source: BMC Genomics. 2019 Mar 25;20:239. doi: 10.1186/s12864-019-5565-9 (PMC6434890; doi:10.1186/s12864-019-5565-9)
Supplement: Supplementary file 8 — Analysis of (non-)synonymous SNPs in homologs to CDS harboring specific k-mers for selected enriched GOs. (ZIP 549 kb) [file 12864_2019_5565_MOESM8_ESM.zip › Additional-File8/Additional-File8B_Pauca/GO-0005886 0016021/NC_002488.1111/Xfp assembled to xylefa9a5c.fasta]

>xylefa9a5c
ATGGAAGGAACTTGGCTGTTTGCATTGGATTGGGTGATCCGTTTGGTTGCGTTGCTTTGGATTCCAGCACGAACCACCCCTAGTGCTGCACGCAGCTGGTTATTGCTGATTGGTTTCGTCCCTGTATTTGGTTTGCCGCTTTACTTGGTGTTTGGCCATCCTTGGCTGTCACGTAAGCGTGTGTTGCGTCAGGCGTTGGCTTCTCAGGTGATCCGTGAGTGGCAGCGTGGGTTGAGTGCGTTGCGCTGGCAGCCTCAGGAGAATAGTGTCGCCGCGGAATTGGTGCCTTTGGTGGAGCATCAGGGCGATTTTATGCCAACACGTGGTAACGCCTTGGATCTATTGGATGATTACCAATCTTCGCTGCGTTTGTTGATCAATGATATTGATTCCGCGTGCGAACGTGTGCACTTGCTGTATTACTTGATGTTCGATGATGCGGTGGGTGATGCGGTTGTGGCTGCATTACAGCGTGCTGCGGCGCGTGGCGTTTCTTGCCGATTGCTGCTGGATGCAGTTGGTGCTAAACGCGGTCTACGTGCCTATCAGCAGTGCCTTCGTGCGCATGGTGTCGAGGTGCACGCTATGTTGCCTGGTGGGTTGCGCTGGCGTCGCAGTGGGCGTATGGATTTGCGTAACCATCGTAAAATTGCTGTGATTGACAATCGTGTCGCTTATATCGGTTCGCAGAATTTGGCCTGCCCAGATTTTGTGCCGCATTTCCCTAACCGTGAACTGGTCGCACGCGTGTGCGGTCCCGCGGTAAGTCATCTGGAGGCGGTGTTTCTCAGTGATTGGTTTGTTGAAACTGGTCAACGTTTGAGGATGCGTTCAGATGTTCCCATATGTGAGCAAAATGTTGCGGCCCAGCTAGTGGCCAGCGGTCCGGCTTACCCGTACGAGAATGCGCGTGATGCGGTGAATACAATGATCCATTTGGCACGGCGGCGTGTTGTCTTGACGACGCCGTATTTCGTGCCTGATGAGGCTACACTCAGTGCGTTGCGTATTGCCGGCACGTCTGGAGTAGACGTGCAGTTGATCCTGTCCGAGAGTAATAATCAGTTTCTGATGGCCTGGGCTCAGGAGGCGTACTTCGAGGAGCTGTTGCGCGCAGGAATCAAAATCGCATTGTATCGTCCCCATTTCCTACATGCTAAGCATCTAAGTGTGGATGATGATATTGCGTTGTTCGGATCGATTAATTTGGACATCCGCTCGTTTGCGCTTAACGCTGAGATCGGCATGATTTGTTACGACTCACGTATTGTGAGTCGGTTACGCGAGGTGGAGAGTGATTATCTGGCCAATGCGTGCCAGCTTAATTTGGTTGAGTGGCAGCAACGTCCCGCTTGGCGTCGTAGCCGTGAGGGTATTGCACGCTTGGCAGATGCTCTGATGTAG----------------------------------------------------------------------------------
>xylefa3124
ATGGAAGGAACTTGGCTGTTTGCATTGGATTGGGTGATCCGTTTGGTTGCGTTGCTTTGGATTCCAGCACGAACCACCCCTAGTGCTGCACGCAGCTGGTTATTGCTGATTGGTTTCGTCCCTGTATTTGGTTTGCCGCTTTACTTGGTGTTTGGCCATCCTTGGCTGTCACGTAAGCGTGTGTTGCGTCAGGCGTTGGCTTCTCAGGTGATCCGTGAGTGGCAGCGTGGGTTGAGTGCGTTGCGCTGGCAGCCTCAGGAGAATAGTGTCGCCGCGGAATTGGTGCCTTTGGTGGAGCATCAGGGCGATTTTATGCCAACACGTGGTAACGCCTTGGATCTATTGGATGATTACCAATCTTCGCTGCGTTTGTTGATCAATGATATTGATTCCGCGTGCGAACGTGTGCACTTGCTGTATTACTTGATGTTCGATGATGCGGTGGGTGATGCGGTTGTGGCTGCATTACAGCGTGCTGCGGCGCGTGGCGTTTCTTGCCGATTGCTGCTGGATGCAGTTGGTGCTAAACGCGGTCTACGTGCCTATCAGCAGTGCCTTCGTGCGCATGGTGTCGAGGTGCACGCTATGTTGCCTGGTGGGTTGCGCTGGCGTCGCAGTGGGCGTATGGATTTGCGTAACCATCGTAAAATTGCTGTGATTGACAATCGTGTCGCTTATATCGGTTCGCAGAATTTGGCCTGCCCAGATTTTGTGCCGCATTTCCCTAACCGTGAACTGGTCGCACGCGTGTGCGGTCCCGCGGTAAGTCATCTGGAGGCGGTGTTTCTCAGTGATTGGTTTGTTGAAACTGGTCAACGTTTGAGGATGCGTTCAGATGTTCCCATATGTGAGCAAAATGTTGCGGCCCAGCTAGTGGCCAGCGGTCCGGCTTACCCGTACGAGAATGCGCGTGATGCGGTGAATACAATGATCCATTTGGCACGGCGGCGTGTTGTCTTGACGACGCCGTATTTCGTGCCTGATGAGGCTACACTCAGTGCGTTGCGTATTGCCGGCACGTCTGGAGTAGACGTGCAGTTGATCCTGTCCGAGAGTAATAATCAGTTTCTGATGGCCTGGGCTCAGGAGGCGTACTTCGAGGAGCTGTTGCGCGCAGGAATCAAAATCGCATTGTATCGTCCCCATTTCCTACATGCTAAGCATCTAAGTGTGGATGATGATATTGCGTTGTTCGGATCGATTAATTTGGACATCCGCTCGTTTGCGCTTAACGCTGAGATCGGCATGATTTGTTACGACTCACGTATTGTGAGTCGGTTACGCGAGGTGGAGAGTGATTATCTGGCCAATGCGTGCCAGCTTAATTTGGTTGAGTGGCAGCAACGTCCCGCTTGGCGTCGTAGCCGTGAGGGTATTGCACGCTTGGCAGATGCTCTGATGTAG----------------------------------------------------------------------------------
>xylefa8072
ATGGAAGGAACTTGGCTGTTTGCATTGGATTGGGTGATCCGTTTGGTTGCGTTGCTTTGGATTCCAGCACGAACCACCCCTAGTGCTGCACGCAGCTGGTTGTTGCTGATTGGTTTCGTCCCTGTATTTGGTTTGCCGCTTTACTTGGTGTTTGGCCATCCTTGGCTGTCACGTAAGCGTGTGTTGCGTCAGGCGTTGGCTTCTCAGGTGATCCGTGAGTGGCAGCGTGGGTTGAGTGCGTTGCGCTGGCAGCCTCAGGAGAATAGTGTCGCCGCGGAATTGGTGCCTTTGGTGGAGCATCAGGGCGATTTTATGCCAACACGTGGTAACGCCTTGGATCTATTGGATGATTACCAATCTTCGCTGCGTTTGTTGATCAATGATATTGATTCCGCGTGCGAACGTGTGCACTTGCTGTATTACTTGATGTTCGATGATGCGGTGGGTGATGCGGTTGTGGCTGCATTACAGCGTGCTGCGGCGCGTGGCGTTTCTTGCCGATTGCTGCTGGATGCAGTTGGTGCTAAACGCGGTCTACGTGCCTATCAGCAGTGCCTTCGTGCGCATGGTGTCGAGGTGCACGCTATGTTGCCTGGTGGGTTGCGCTGGCGTCGCAGTGGGCGTATGGATTTGCGTAACCATCGTAAAATTGCTGTGATTGACAATCGTGTCGCTTATATCGGTTCGCAGAATTTGGCCTGCCCAGATTTTGTGCCGCATTTCCCTAACCGTGAACTGGTCGCACGCGTGTGCGGTCCCGCGGTAAGTCATCTGGAGGCGGTGTTTCTCAGTGATTGGTTTGTTGAAACTGGTCAACGTTTGAGGATGCGTTCAGATGTTCCCATATGTGAGCAAAATGTTGCGGCCCAGCTAGTGGCCAGCGGTCCGGCTTACCCGTACGAGAATGCGCGTGATGCGGTGAATACAATGATCCATTTGGCACGGCGGCGTGTTGTCTTGACGACGCCGTATTTCGTGCCTGATGAGGCTACACTCAGTGCGTTGCGTATTGCCGGCACGTCTGGAGTAGACGTGCAGTTGATCCTGTCCGAGAGTAATAATCAGTTTCTGATGGCCTGGGCTCAGGAGGCGTACTTCGAGGAGCTGTTGCGCGCAGGAATCAAAATCGCATTGTATCGTCCCCATTTCCTACATGCTAAGCATCTAAGTGTGGATGATGATATTGTGTTGTTCGGATCGATTAATTTGGACATCCGCTCGTTTGCGCTTAACGCTGAGATCGGCATGATTTGTTACGACTCACGTATTGTGAGTCGGTTACGCGAGGTGGAGAGTGATTATCTGGCCAATGCGTGCCAGCTTAATTTGGTTGAGTGGCAGCAACGTCCCGCTTGGCGTCGTAGCCGTGAGGGTATTGCACGCTTGGCAGATGCTCTGATGTAG----------------------------------------------------------------------------------
>xylefaco6c
ATGGAAGGAACTTGGCTGTTTGCATTGGATTGGGTGATCCGTTTGGTTGCGTTGCTTTGGATTCCAGCACGAACCACCCCTAGTGCTGCACGCAGCTGGTTATTGCTGATTGGTTTCGTCCCTGTATTTGGTTTGCCGCTTTACTTGGTGTTTGGCCATCCTTGGCTGTCACGTAAGCGTGTGTTGCGTCAGGCGTTGGCTTCTCAGGTGATCCGTGAGTGGCAGCGTGGGTTGAGTGCGTTGCGCTGGCAGCCTCATGAGAATAGTGTCGCCGCGGAATTGGTGCCTTTGGTGGAGCATCAGGGCGATTTTATGCCAACACGTGGTAACGCCTTGGATCTATTGGATGATTACCAATCTTCGCTGCGTTTGTTGATCAATGATATTGATTCCGCGTGCGAACGTGTGCACTTGCTGTATTACTTGATGTTCGATGATGCGGTGGGTGATGCGGTTGTGGCTGCATTACAGCGTGCTGCGGCGCGTGGCGTTTCTTGCCGATTGCTGCTGGATGCAGTTGGTGCTAAACGCGGTCTACGTGCCTATCAGCAGTGCCTTCGTGCGCATGGTGTCGAGGTGCACGCTATGTTGCCTGGTGGGTTGCGCTGGCGTCGCAGTGGGCGTATGGATTTGCGTAACCATCGTAAAATTGCTGTGATTGACAATCGTGTCGCTTATATCGGTTCGCAGAATTTGGCCTGCCCAGATTTTGTGCCGCATTTCCCTAACCGTGAACTGGTCGCACGCGTGTGCGGTCCCGCGGTAAGTCATCTGGAGGCGGTGTTTCTCAGTGATTGGTTTGTTGAAACTGGTCAACGTTTGAGGATGCGTTCAGATGTTCCCATATGTGAGCAAAATGTTGCGGCCCAGCTAGTGGCCAGCGGTCCGGCTTACCCGTACGAGAATGCGCGTGATGCGGTGAATACAATGATCCATTTGGCACGGCGGCGTGTTGTCTTGACGACGCCGTATTTCGTGCCTGATGAGGCTACACTCAGTGCGTTGCGTATTGCCGGCACGTCTGGAGTAGACGTGCAGTTGATCCTGTCCGAGAGTAATAATCAGTTTCTGATGGCCTGGGCTCAGGAGGCGTACTTCGAGGAGCTGTTGCGCGCAGGAATCAAAATCGCATTGTATCGTCCCCATTTCCTACATGCTAAGCATCTAAGTGTGGATGATGATATTGCGTTGTTCGGATCGATTAATTTGGACATCCGCTCGTTTGCGCTTAACGCTGAGATCGGCATGATTTGTTACGACTCACGTATTGTGAGTCGGTTACGCGAGGTGGAGAGTGATTATCTGGCCAATGCGTGCCAGCTTAATTTGGTTGAGTGGCAGCAACGTCCCGCTTGGCGTCGTAGCCGTGAGGGTATTGCACGCTTGGCAGATGCTCTGATGTAG----------------------------------------------------------------------------------
>xylefaCOF4
ATGGAAGGAACTTGGCTGTTTGCATTGGATTGGGTGATCCGTTTGGTTGCGTTGCTTTGGATTCCAGCACGAACCACCCCTAGTGCTGCACGCAGCTGGTTATTGCTGATTGGTTTCGTCCCTGTATTTGGTTTGCCGCTTTACTTGGTGTTTGGCCATCCTTGGCTGTCACGTAAGCGTGTGTTGCGTCAGGCGTTGGCTTCTCAGGTGATCCGTGAGTGGCAGCGTGGGTTGAGTGCGTTGCGCTGGCAGCCTCATGAGAATAGTGTCGCCGCGGAATTGGTGCCTTTGGTGGAGCATCAGGGCGATTTTATGCCAACACGTGGTAACGCCTTGGATCTATTGGATGATTACCAATCTTCGCTGCGTTTGTTGATCAATGATATTGATTCCGCGTGCGAACGTGTGCACTTGCTGTATTACTTGATGTTCGATGATGCGGTGGGTGATGCGGTTGTGGCTGCATTACAGCGTGCTGCGGCGCGTGGCGTTTCTTGCCGATTGCTGCTGGATGCAGTTGGTGCTAAACGCGGTCTACGTGCCTATCAGCAGTGCCTTCGTGCGCATGGTGTCGAGGTGCACGCTATGTTGCCTGGTGGGTTGCGCTGGCGTCGCAGTGGGCGTATGGATTTGCGTAACCATCGTAAAATTGCTGTGATTGACAATCGTGTCGCTTATATCGGTTCGCAGAATTTGGCCTGCCCAGATTTTGTGCCGCATTTCCCTAACCGTGAACTGGTCGCACGCGTGTGCGGTCCCGCGGTAAGTCATCTGGAGGCGGTGTTTCTCAGTGATTGGTTTGTTGAAACTGGTCAACGTTTGAGGATGCGTTCAGATGTTCCCATATGTGAGCAAAATGTTGCGGCCCAGCTAGTGGCCAGCGGTCCGGCTTACCCGTACGAGAATGCGCGTGATGCGGTGAATACAATGATCCATTTGGCACGGCGGCGTGTTGTCTTGACGACGCCGTATTTCGTGCCTGATGAGGCTACACTCAGTGCGTTGCGTATTGCCGGCACGTCTGGAGTAGACGTGCAGTTGATCCTGTCCGAGAGTAATAATCAGTTTCTGATGGCCTGGGCTCAGGAGGCGTACTTCGAGGAGCTGTTGCGCGCAGGAATCAAAATCGCATTGTATCGTCCCCATTTCCTACATGCTAAGCATCTAAGTGTGGATGATGATATTGCGTTGTTCGGATCGATTAATTTGGACATCCGCTCGTTTGCGCTTAACGCTGAGATCGGCATGATTTGTTACGACTCACGTATTGTGAGTCGGTTACGCGAGGTGGAGAGTGATTATCTGGCCAATGCGTGCCAGCTTAATTTGGTTGAGTGGCAGCAACGTCCCGCTTGGCGTCGTAGCCGTGAGGGTATTGCACGCTTGGCAGATGCTCTGATGTAG----------------------------------------------------------------------------------
>xylefaCVC6
ATGAAAGGAACTTGGCTGTTTACATTGGATTGGGTGATCCGTTTGGTTGCGTTGCTTTGGATTCCAGCACGAACCACCCCTAGTGCTGCGCGCAGCTGGTTGTTGCTGATTGGTTTCGTCCCTGTGCTTGGTTTGCCGCTTTACTTGGTGTTTGGCCATCCTTGGCTATCACGTAAGCGCGTGTTGCGTCAGGCGTTGGCTTCTCAGGTGGTCCGTGAGTGGCAGCGTGGGTTGGGTGCATTGCGCTGGCAGCCTCAGGAGAATGGCATCGCTGCGGAATTGGTGCCTTTGGTGGAGCATCAGGGCGATTTTATGCCAACACGTGGTAACGCCTTGGATCTATTGGATGATTACCAATCTTCGCTGCGTTTGTTGATCAATGATATTGATTCCGCGTGCGAACGTGTGCACTTGCTGTATTACTTGATGTTCGATGATGCGGTGGGTGATGCGGTTGTGGCTGCATTACAGCGTGCTGCGGCGCGTGGCGTTTCTTGCCGATTGCTGCTGGATGCAGTCGGTGCTAAACGCGGTCTACGTGCCTATCAGCAGTGCCTTCGTGCGCATGGTGTGGAGGTGCGCGCTATGTTGCCTGGTGGGTTGCGCTGGCGTCGCAGTGGGCGTATGGATTTGCGCAACCATCGTAAGATTGCTGTGATTGACAATCGTGTCGCTTATATCGGTTCGCAGAATTTGGCCTGCCCAGATTTTGTGCCGCATTTCCCTAACCGTGAACTGGTCGCACGCGTGTGCGGTCCCGCGGTAAGTCATCTGGAGGCGGTGTTTCTCAGTGATTGGTTTGTTGAAACTGGTCAACGTTTGAGGATGCGTTCAGATGTTCCCATATGTGAGCAAAATGTTGCGGCCCAGCTAGTGGCCAGCGGTCCGGCTTACCCGTACGAGAATGCGCGTGATGCGGTGAATACAATGATCCATTTGGCACGGCGGCGTGTTGTCTTGACGACGCCGTATTTCGTGCCTGATGAGGCTACACTCAGTGCGTTGCGTATTGCCGGCACGTCTGGAGTAGACGTGCAGTTGATCCTGTCCGAGAGTAATAATCAGTTTCTGATGGCCTGGGCTCAGGAGGCGTACTTCGAGGAGCTGTTGCGCGCAGGAATCAAAATCGCATTGTATCGTCCCCATTTCCTACATGCTAAGCATCTAAGTGTGGATGATGATATTGCGTTGTTCGGATCGATTAATTTGGACATCCGCTCGTTTGCGCTTAACGCTGAGATCGGCATGATTTGTTACGACTCACGTATTGTGAGTCGGTTACGCGAGGTGGAGAGTGATTATCTGGCCAATGCGTGCCAGCTTAATTTGGTTGAGTGGCAGCAACGTCCCGCTTGGCGTCGTAGCCGTGAGGGTATTGCACGCTTGGCAGATGCTCTGATGTAG----------------------------------------------------------------------------------
>xylefa1199
ATGAAAGGAACTTGGCTGTTTACATTGGATTGGGTGATCCGTTTGGTTGCGTTGCTTTGGATTCCAGCACGAACCACCCCTAGTGCTGCGCGCAGCTGGTTGTTGCTGATTGGTTTCGTCCCTGTGCTTGGTTTGCCGCTTTACTTGGTGTTTGGCCATCCTTGGCTATCACGTAAGCGCGTGTTGCGTCAGGCGTTGGCTTCTCAGGTGGTCCGTGAGTGGCAGCGTGGGTTGGGTGCATTGCGCTGGCAGCCTCAGGAGAATGGCATCGCTGCGGAATTGGTGCCTTTGGTGGAGCATCAGGGCGATTTTATGCCAACACGTGGTAACGCCTTGGATCTATTGGATGATTACCAATCTTCGCTGCGTTTGTTGATCAATGATATTGATTCCGCGTGCGAACGTGTGCACTTGCTGTATTACTTGATGTTCGATGATGCGGTGGGTGATGCGGTTGTGGCTGCATTACAGCGTGCTGCGGCGCGTGGCGTTTCTTGCCGATTGCTGCTGGATGCAGTCGGTGCTAAACGCGGTCTACGTGCCTATCAGCAGTGCCTTCGTGCGCATGGTGTGGAGGTGCGCGCTATGTTGCCTGGTGGGTTGCGCTGGCGTCGCAGTGGGCGTATGGATTTGCGCAACCATCGTAAGATTGCTGTGATTGACAATCGTGTCGCTTATATCGGTTCGCAGAATTTGGCCTGCCCAGATTTTGTGCCGCATTTCCCTAACCGTGAACTGGTCGCACGCGTGTGCGGTCCCGCGGTAAGTCATCTGGAGGCGGTGTTTCTCAGTGATTGGTTTGTTGAAACTGGTCAACGTTTGAGGATGCGTTCAGATGTTCCCATATGTGAGCAAAATGTTGCGGCCCAGCTAGTGGCCAGCGGTCCGGCTTACCCGTACGAGAATGCGCGTGATGCGGTGAATACAATGATCCATTTGGCACGGCGGCGTGTTGTCTTGACGACGCCGTATTTCGTGCCTGATGAGGCTACACTCAGTGCGTTGCGTATTGCCGGCACGTCTGGAGTAGACGTGCAGTTGATCCTGTCCGAGAGTAATAATCAGTTTCTGATGGCCTGGGCTCAGGAGGCGTACTTCGAGGAGCTGTTGCGCGCAGGAATCAAAATCGCATTGTATCGTCCCCATTTCCTACATGCTAAGCATCTAAGTGTGGATGATGATATTGCGTTGTTCGGATCGATTAATTTGGACATCCGCTCGTTTGCGCTTAACGCTGAGATCGGCATGATTTGTTACGACTCACGTATTGTGAGTCGGTTACGCGAGGTGGAGAGTGATTATCTGGCCAATGCGTGCCAGCTTAATTTGGTTGAGTGGCAGCAACGTCCCGCTTGGCGTCGTAGCCGTGAGGGTATTGCACGCTTGGCAGATGCTCTGATGTAG----------------------------------------------------------------------------------
>xylefaJa12
ATGAAAGGAACTTGGCTGTTTACATTGGATTGGGTGATCCGTTTGGTTGCGTTGCTTTGGATTCCAGCACGAACCACCCCTAGTGCTGCGCGCAGCTGGTTGTTGCTGATTGGTTTCGTCCCTGTGCTTGGTTTGCCGCTTTACTTGGTGTTTGGCCATCCTTGGCTATCACGTAAGCGCGTGTTGCGTCAGGCGTTGGCTTCTCAGGTGGTCCGTGAGTGGCAGCGTGGGTTGGGTGCATTGCGCTGGCAGCCTCAGGAGAATGGCATCGCTGCGGAATTGGTGCCTTTGGTGGAGCATCAGGGCGATTTTATGCCAACACGTGGTAACGCCTTGGATCTATTGGATGATTACCAATCTTCGCTGCGTTTGTTGATCAATGATATTGATTCCGCGTGCGAACGTGTGCACTTGCTGTATTACTTGATGTTCGATGATGCGGTGGGTGATGCGGTTGTGGCTGCATTACAGCGTGCTGCGGCGCGTGGCGTTTCTTGCCGATTGCTGCTGGATGCAGTCGGTGCTAAACGCGGTCTACGTGCCTATCAGCAGTGCCTTCGTGCGCATGGTGTGGAGGTGCGCGCTATGTTGCCTGGTGGGTTGCGCTGGCGTCGCAGTGGGCGTATGGATTTGCGCAACCATCGTAAGATTGCTGTGATTGACAATCGTGTCGCTTATATCGGTTCGCAGAATTTGGCCTGCCCAGATTTTGTGCCGCATTTCCCTAACCGTGAACTGGTCGCACGCGTGTGCGGTCCCGCGGTAAGTCATCTGGAGGCGGTGTTTCTCAGTGATTGGTTTGTTGAAACTGGTCAACGTTTGAGGATGCGTTCAGATGTTCCCATATGTGAGCAAAATGTTGCGGCCCAGCTAGTGGCCAGCGGTCCGGCTTACCCGTACGAGAATGCGCGTGATGCGGTGAATACAATGATCCATTTGGCACGGCGGCGTGTTGTCTTGACGACGCCGTATTTCGTGCCTGATGAGGCTACACTCAGTGCGTTGCGTATTGCCGGCACGTCTGGAGTAGACGTGCAGTTGATCCTGTCCGAGAGTAATAATCAGTTTCTGATGGCCTGGGCTCAGGAGGCGTACTTCGAGGAGCTGTTGCGCGCAGGAATCAAAATCGCATTGTATCGTCCCCATTTCCTACATGCTAAGCATCTAAGTGTGGATGATGATATTGCGTTGTTCGGATCGATTAATTTGGACATCCGCTCGTTTGCGCTTAACGCTGAGATCGGCATGATTTGTTACGACTCACGTATTGTGAGTCGGTTACGCGAGGTGGAGAGTGATTATCTGGCCAATGCGTGCCAGCTTAATTTGGTTGAGTGGCAGCAACGTCCCGCTTGGCGTCGTAGCCGTGAGGGTATTGCACGCTTGGCAGATGCTCTGATGTAG----------------------------------------------------------------------------------
>xylefaCVC1
ATGAAAGGAACTTGGCTGTTTACATTGGATTGGGTGATCCGTTTGGTTGCGTTGCTTTGGATTCCAGCACGAACCACCCCTAGTGCTGCGCGCAGCTGGTTGTTGCTGATTGGTTTCGTCCCTGTGCTTGGTTTGCCGCTTTACTTGGTGTTTGGCCATCCTTGGCTATCACGTAAGCGCGTGTTGCGTCAGGCGTTGGCTTCTCAGGTGGTCCGTGAGTGGCAGCGTGGGTTGGGTGCATTGCGCTGGCAGCCTCAGGAGAATGGCATCGCTGCGGAATTGGTGCCTTTGGTGGAGCATCAGGGCGATTTTATGCCAACACGTGGTAACGCCTTGGATCTATTGGATGATTACCAATCTTCGCTGCGTTTGTTGATCAATGATATTGATTCCGCGTGCGAACGTGTGCACTTGCTGTATTACTTGATGTTCGATGATGCGGTGGGTGATGCGGTTGTGGCTGCATTACAGCGTGCTGCGGCGCGTGGCGTTTCTTGCCGATTGCTGCTGGATGCAGTCGGTGCTAAACGCGGTCTACGTGCCTATCAGCAGTGCCTTCGTGCGCATGGTGTGGAGGTGCGCGCTATGTTGCCTGGTGGGTTGCGCTGGCGTCGCAGTGGGCGTATGGATTTGCGCAACCATCGTAAGATTGCTGTGATTGACAATCGTGTCGCTTATATCGGTTCGCAGAATTTGGCCTGCCCAGATTTTGTGCCGCATTTCCCTAACCGTGAACTGGTCGCACGCGTGTGCGGTCCCGCGGTAAGTCATCTGGAGGCGGTGTTTCTCAGTGATTGGTTTGTTGAAACTGGTCAACGTTTGAGGATGCGTTCAGATGTTCCCATATGTGAGCAAAATGTTGCGGCCCAGCTAGTGGCCAGCGGTCCGGCTTACCCGTACGAGAATGCGCGTGATGCGGTGAATACAATGATCCATTTGGCACGGCGGCGTGTTGTCTTGACGACGCCGTATTTCGTGCCTGATGAGGCTACACTCAGTGCGTTGCGTATTGCCGGCACGTCTGGAGTAGACGTGCAGTTGATCCTGTCCGAGAGTAATAATCAGTTTCTGATGGCCTGGGCTCAGGAGGCGTACTTCGAGGAGCTGTTGCGCGCAGGAATCAAAATCGCATTGTATCGTCCCCATTTCCTACATGCTAAGCATCTAAGTGTGGATGATGATATTGCGTTGTTCGGATCGATTAATTTGGACATCCGCTCGTTTGCGCTTAACGCTGAGATCGGCATGATTTGTTACGACTCACGTATTGTGAGTCGGTTACGCGAGGTGGAGAGTGATTATCTGGCCAATGCGTGCCAGCTTAATTTGGTTGAGTGGCAGCAACGTCCCGCTTGGCGTCGTAGCCGTGAGGGTATTGCACGCTTGGCAGATGCTCTGATGTAG----------------------------------------------------------------------------------
>xylefaOLS8
ATGGAAGGAACTTGGCTGTTTGCATTGGATTGGGTGATCCGTTTGGTTGCGTTGCTTTGGATTCCAGCACGAACCACCCCTAGTGCTGCACGCAGCTGGTTGTTGCTGATTGGTTTCGTCCCTGTATTTGGTTTGCCGCTTTACTTGGTGTTTGGCCATCCTTGGCTGTCACGTAAGCGTGTGTTGCGTCAGGCGTTGGCTTCTCAGGTGATCCGTGAGTGGCAGCGTGGGTTGAGTGCGTTGCGCTGGCAGCCTCAGGAGAATAGTGTCGCCGCGGAATTGGTGCCTTTGGTGGAGCATCAGGGCGATTTTATGCCAACACGTGGTAACGCCTTGGATCTATTGGATGATTACCAATCTTCGCTGCGTTTGTTGATCAATGATATTGATTCCGCGTGCGAACGTGTGCACTTGCTGTATTACTTGATGTTCGATGATGCGGTGGGTGATGCGGTTGTGGCTGCATTACAGCGTGCTGCGGCGCGTGGCGTTTCTTGCCGATTGCTGCTGGATGCAGTTGGTGCTAAACGCGGTCTACGTGCCTATCAGCAGTGCCTTCGTGCGCATGGTGTCGAGGTGCACGCTATGTTGCCTGGTGGGTTGCGCTGGCGTCGCAGTGGGCGTATGGATTTGCGTAACCATCGTAAAATTGCTGTGATTGACAATCGTGTCGCTTATATCGGTTCGCAGAATTTGGCCTGCCCAGATTTTGTGCCGCATTTCCCTAACCGTGAACTGGTCGCACGCGTGTGCGGTCCCGCGGTAAGTCATCTGGAGGCGGTGTTTCTCAGTGATTGGTTTGTTGAAACTGGTCAACGTTTGAGGATGCGTTCAGATGTTCCCATATGTGAGCAAAATGTTGCGGCCCAGCTAGTGGCCAGCGGTCCGGCTTACCCGTACGAGAATGCGCGTGATGCGGTGAATACAATGATCCATTTGGCACGGCGGCGTGTTGTCTTGACGACGCCGTATTTCGTGCCTGATGAGGCTACACTCAGTGCGTTGCGTATTGCCGGCACGTCTGGAGTAGACGTGCAGTTGATCCTGTCCGAGAGTAATAATCAGTTTCTGATGGCCTGGGCTCAGGAGGCGTACTTCGAGGAGCTGTTGCGCGCAGGAATCAAAATCGCATTGTATCGTCCCCATTTCCTACATGCTAAGCATCTAAGTGTGGATGATGATATTGTGTTGTTCGGATCGATTAATTTGGACATCCGCTCGTTTGCGCTTAACGCTGAGATCGGCATGATTTGTTACGACTCACGTATTGTGAGTCGGTTACGCGAGGTGGAGAGTGATTATCTGGCCAATGCGTGCCAGCTTAATTTGGTTGAGTGGCAGCAACGTCCCGCTTGGCGTCGTAGCCGTGAGGGTATTGCACGCTTGGCAGATGCTCTGATGTAG----------------------------------------------------------------------------------
>xylefaOLS9
ATGGAAGGAACTTGGCTGTTTGCATTGGATTGGGTGATCCGTTTGGTTGCGTTGCTTTGGATTCCAGCACGAACCACCCCTAGTGCTGCACGCAGCTGGTTGTTGCTGATTGGTTTCGTCCCTGTATTTGGTTTGCCGCTTTACTTGGTGTTTGGCCATCCTTGGCTGTCACGTAAGCGTGTGTTGCGTCAGGCGTTGGCTTCTCAGGTGATCCGTGAGTGGCAGCGTGGGTTGAGTGCGTTGCGCTGGCAGCCTCAGGAGAATAGTGTCGCCGCGGAATTGGTGCCTTTGGTGGAGCATCAGGGCGATTTTATGCCAACACGTGGTAACGCCTTGGATCTATTGGATGATTACCAATCTTCGCTGCGTTTGTTGATCAATGATATTGATTCCGCGTGCGAACGTGTGCACTTGCTGTATTACTTGATGTTCGATGATGCGGTGGGTGATGCGGTTGTGGCTGCATTACAGCGTGCTGCGGCGCGTGGCGTTTCTTGCCGATTGCTGCTGGATGCAGTTGGTGCTAAACGCGGTCTACGTGCCTATCAGCAGTGCCTTCGTGCGCATGGTGTCGAGGTGCACGCTATGTTGCCTGGTGGGTTGCGCTGGCGTCGCAGTGGGCGTATGGATTTGCGTAACCATCGTAAAATTGCTGTGATTGACAATCGTGTCGCTTATATCGGTTCGCAGAATTTGGCCTGCCCAGATTTTGTGCCGCATTTCCCTAACCGTGAACTGGTCGCACGCGTGTGCGGTCCCGCGGTAAGTCATCTGGAGGCGGTGTTTCTCAGTGATTGGTTTGTTGAAACTGGTCAACGTTTGAGGATGCGTTCAGATGTTCCCATATGTGAGCAAAATGTTGCGGCCCAGCTAGTGGCCAGCGGTCCGGCTTACCCGTACGAGAATGCGCGTGATGCGGTGAATACAATGATCCATTTGGCACGGCGGCGTGTTGTCTTGACGACGCCGTATTTCGTGCCTGATGAGGCTACACTCAGTGCGTTGCGTATTGCCGGCACGTCTGGAGTAGACGTGCAGTTGATCCTGTCCGAGAGTAATAATCAGTTTCTGATGGCCTGGGCTCAGGAGGCGTACTTCGAGGAGCTGTTGCGCGCAGGAATCAAAATCGCATTGTATCGTCCCCATTTCCTACATGCTAAGCATCTAAGTGTGGATGATGATATTGTGTTGTTCGGATCGATTAATTTGGACATCCGCTCGTTTGCGCTTAACGCTGAGATCGGCATGATTTGTTACGACTCACGTATTGTGAGTCGGTTACGCGAGGTGGAGAGTGATTATCTGGCCAATGCGTGCCAGCTTAATTTGGTTGAGTGGCAGCAACGTCCCGCTTGGCGTCGTAGCCGTGAGGGTATTGCACGCTTGGCAGATGCTCTGATGTAG----------------------------------------------------------------------------------
>xylefaCOF7
ATGGAAGGAACTTGGCTGTTTGCATTGGATTGGGTGATCCGTTTGGTTGCGTTGCTTTGGATTCCAGCACGAACCACCCCTAGTGCTGCACGCAGCTGGTTGTTGCTGATTGGTTTCGTCCCTGTATTTGGTTTGCCGCTTTACTTGGTGTTTGGCCATCCTTGGCTGTCACGTAAGCGTGTGTTGCGTCAGGCGTTGGCTTCTCAGGTGATCCGTGAGTGGCAGCGTGGGTTGAGTGCGTTGCGCTGGCAGCCTCAGGAGAATAGTGTCGCCGCGGAATTGGTGCCTTTGGTGGAGCATCAGGGCGATTTTATGCCAACACGTGGTAACGCCTTGGATCTATTGGATGATTACCAATCTTCGCTGCGTTTGTTGATCAATGATATTGATTCCGCGTGCGAACGTGTGCACTTGCTGTATTACTTGATGTTCGATGATGCGGTGGGTGATGCGGTTGTGGCTGCATTACAGCGTGCTGCGGCGCGTGGCGTTTCTTGCCGATTGCTGCTGGATGCAGTTGGTGCTAAACGCGGTCTACGTGCCTATCAGCAGTGCCTTCGTGCGCATGGTGTCGAGGTGCACGCTATGTTGCCTGGTGGGTTGCGCTGGCGTCGCAGTGGGCGTATGGATTTGCGTAACCATCGTAAAATTGCTGTGATTGACAATCGTGTCGCTTATATCGGTTCGCAGAATTTGGCCTGCCCAGATTTTGTGCCGCATTTCCCTAACCGTGAACTGGTCGCACGCGTGTGCGGTCCCGCGGTAAGTCATCTGGAGGCGGTGTTTCTCAGTGATTGGTTTGTTGAAACTGGTCAACGTTTGAGGATGCGTTCAGATGTTCCCATATGTGAGCAAAATGTTGCGGCCCAGCTAGTGGCCAGCGGTCCGGCTTACCCGTACGAGAATGCGCGTGATGCGGTGAATACAATGATCCATTTGGCACGGCGGCGTGTTGTCTTGACGACGCCGTATTTCGTGCCTGATGAGGCTACACTCAGTGCGTTGCGTATTGCCGGCACGTCTGGAGTAGACGTGCAGTTGATCCTGTCCGAGAGTAATAATCAGTTTCTGATGGCCTGGGCTCAGGAGGCGTACTTCGAGGAGCTGTTGCGCGCAGGAATCAAAATCGCATTGTATCGTCCCCATTTCCTACATGCTAAGCATCTAAGTGTGGATGATGATATTGTGTTGTTCGGATCGATTAATTTGGACATCCGCTCGTTTGCGCTTAACGCTGAGATCGGCATGATTTGTTACGACTCACGTATTGTGAGTCGGTTACGCGAGGTGGAGAGTGATTATCTGGCCAATGCGTGCCAGCTTAATTTGGTTGAGTGGCAGCAACGTCCCGCTTGGCGTCGTAGCCGTGAGGGTATTGCACGCTTGGCAGATGCTCTGATGTAG----------------------------------------------------------------------------------
>xylefacodi
ATGGAAGGAACTTGGCTGTTTGCATTGGATTGGGTGATCCGTTTGGTTGCGTTGCTTTGGATTCCAGCACGAACCACCCCTAGTGCTGCACGCAGCTGGTTGTTGCTGATTGGTTTCGTCCCTGTATTTGGTTTGCCGCTTTACTTGGTGTTTGGCCATCCTTGGCTGTCACGTAAGCGTGTGTTGCGTCAGGCGTTGGCTTCTCAGGTGATCCGTGAGTGGCAGCGTGGGTTGAGTGCGTTGCGCTGGCAGCCTCAGGAGAATAGTGTCGCCGCGGAATTGGTGCCTTTGGTGGAGCATCAGGGCGATTTTATGCCAACACGTGGTAACGCCTTGGATCTATTGGATGATTACCAATCTTCGCTGCGTTTGTTGATCAATGATATTGATTCCGCGTGCGAACGTGTGCACTTGCTGTATTACTTGATGTTCGATGATGCGGTGGGTGATGCGGTTGTGGCTGCATTACAGCGTGCTGCGGCGCGTGGCGTTTCTTGCCGATTGCTGCTGGATGCAGTTGGTGCTAAACGCGGTCTACGTGCCTATCAGCAGTGCCTTCGTGCGCATGGTGTCGAGGTGCACGCTATGTTGCCTGGTGGGTTGCGCTGGCGTCGCAGTGGGCGTATGGATTTGCGTAACCATCGTAAAATTGCTGTGATTGACAATCGTGTCGCTTATATCGGTTCGCAGAATTTGGCCTGCCCAGATTTTGTGCCGCATTTCCCTAACCGTGAACTGGTCGCACGCGTGTGCGGTCCCGCGGTAAGTCATCTGGAGGCGGTGTTTCTCAGTGATTGGTTTGTTGAAACTGGTCAACGTTTGAGGATGCGTTCAGATGTTCCCATATGTGAGCAAAATGTTGCGGCCCAGCTAGTGGCCAGCGGTCCGGCTTACCCGTACGAGAATGCGCGTGATGCGGTGAATACAATGATCCATTTGGCACGGCGGCGTGTTGTCTTGACGACGCCGTATTTCGTGCCTGATGAGGCTACACTCAGTGCGTTGCGTATTGCCGGCACGTCTGGAGTAGACGTGCAGTTGATCCTGTCCGAGAGTAATAATCAGTTTCTGATGGCCTGGGCTCAGGAGGCGTACTTCGAGGAGCTGTTGCGCGCAGGAATCAAAATCGCATTGTATCGTCCCCATTTCCTACATGCTAAGCATCTAAGTGTGGATGATGATATTGTGTTGTTCGGATCGATTAATTTGGACATCCGCTCGTTTGCGCTTAACGCTGAGATCGGCATGATTTGTTACGACTCACGTATTGTGAGTCGGTTACGCGAGGTGGAGAGTGATTATCTGGCCAATGCGTGCCAGCTTAATTTGGTTGAGTGGCAGCAACGTCCCGCTTGGCGTCGTAGCCGTGAGGGTATTGCACGCTTGGCAGATGCTCTGATGTAG----------------------------------------------------------------------------------
>xylefaco32
ATGGAAGGAACTTGGCTGTTTGCATTGGATTGGGTGATCCGTTTGGTTGCGTTGCTTTGGATTCCAGCACGAACCACCCCTAGTGCTGCACGCAGCTGGTTATTGCTGATTGGTTTCGTCCCTGTATTTGGTTTGCCGCTTTACTTGGTGTTTGGCCATCCTTGGCTGTCACGTAAGCGTGTGTTGCGTCAGGCGTTGGCTTCTCAGGTGATCCGTGAGTGGCAGCGTGGGTTGAGTGCGTTGCGCTGGCAGCCTCAGGAGAATAGTGTCGCCGCGGAATTGGTGCCTTTGGTGGAGCATCAGGGCGATTTTATGCCAACACGTGGTAACGCCTTGGATCTATTGGATGATTACCAATCTTCGCTGCGTTTGTTGATCAATGATATTGATTCCGCGTGCGAACGTGTGCACTTGCTGTATTACTTGATGTTCGATGATGCGGTGGGTGATGCGGTTGTGGCTGCATTACAGCGTGCTGCGGCGCGTGGCGTTTCTTGCCGATTGCTGCTGGATGCAGTTGGTGCTAAACGCGGTCTACGTGCCTATCAGCAGTGCCTTCGTGCGCATGGTGTCGAGGTGCACGCTATGTTGCCTGGTGGGTTGCGCTGGCGTCGCAGTGGGCGTATGGATTTGCGTAACCATCGTAAAATTGCTGTGATTGACAATCGTGTCGCTTATATCGGTTCGCAGAATTTGGCCTGCCCAGATTTTGTGCCGCATTTCCCTAACCGTGAACTGGTCGCACGCGTGTGCGGTCCCGCGGTAAGTCATCTGGAGGCGGTGTTTCTCAGTGATTGGTTTGTTGAAACTGGTCAACGTTTGAGGATGCGTTCAGATGTTCCCATATGTGAGCAAAATGTTGCGGCCCAGCTAGTGGCCAGCGGTCCGGCTTACCCGTACGAGAATGCGCGTGATGCGGTGAATACAATGATCCATTTGGCACGGCGGCGTGTTGTCTTGACGACGCCGTATTTCGTGCCTGATGAGGCTACACTCAGTGCGTTGCGTATTGCCGGCACGTCTGGAGTAGACGTGCAGTTGATCCTGTCCGAGAGTAATAATCAGTTTCTGATGGCCTGGGCTCAGGAGGCGTACTTCGAGGAGCTGTTGCGCGCAGGAATCAAAATCGCATTGTATCGTCCCCATTTCCTACATGCTAAGCATCTAAGTGTGGATGATGATATTGCGTTGTTCGGATCGATTAATTTGGACATCCGCTCGTTTGCGCTTAACGCTGAGATCGGCATGATTTGTTACGACTCACGTATTGTGAGTCGGTTACGCGAGGTGGAGAGTGATTATCTGGCCAATGCGTGCCAGCTTAATTTGGTTGAGTGGCAGCAACGTCCCGCTTGGCGTCGTAGCCGTGAGGGTATTGCACGCTTGGCAGATGCTCTGATGTAG----------------------------------------------------------------------------------
>xylefasFb7
ATGAAAGGAACTTGGCTGTTTACATTGGATTGGGTGATCCGTTTGGTTGCGTTGCTTTGGATTCCAGCACGAACCACCCCTAGTGCTGCGCGCAGCTGGTTGTTGCTGATTGGTTTCGTCCCTGTGCTTGGTTTGCCGCTTTACTTGGTGTTTGGCCATCCTTGGCTATCACGTAAGCGCGTGTTGCGTCAGGCGTTGGCTTCTCAGGTGGTCCGTGAGTGGCAGCGTGGGTTGGGTGCATTGCGCTGGCAGCCTCAGGAGAATGGCATCGCTGCGGAATTGGTGCCTTTGGTGGAGCATCAGGGCGATTTTATGCCAACACGTGGTAACGCCTTGGATCTATTGGATGATTACCAATCTTCGCTGCGTTTGTTGATCAATGATATTGATTCCGCGTGCGAACGTGTGCACTTGCTGTATTACTTGATGTTCGATGATGCGGTGGGTGATGCGGTTGTGGCTGCATTACAGCGTGCTGCGGCGCGTGGCGTTTCTTGCCGATTGCTGCTGGATGCAGTCGGTGCTAAACGCGGTCTACGTGCCTATCAGCAGTGCCTTCGTGCGCATGGTGTGGAGGTGCGCGCTATGTTGCCTGGTGGGTTGCGCTGGCGTCGCAGTGGGCGTATGGATTTGCGCAACCATCGTAAGATTGCTGTGATTGACAATCGTGTCGCTTATATCGGTTCGCAGAATTTGGCCTGCCCAGATTTTGTGCCGCATTTCCCTAACCGTGAACTGGTCGCACGCGTGTGCGGTCCCGCGGTAAGTCATCTGGAGGCGGTGTTTCTCAGTGATTGGTTTGTTGAAACTGGTCAACGTTTGAGGATGCGTTCAGATGTTCCCATATGTGAGCAAAATGTTGCGGCCCAGCTAGTGGCCAGCGGTCCGGCTTACCCGTACGAGAATGCGCGTGATGCGGTGAATACAATGATCCATTTGGCACGGCGGCGTGTTGTCTTGACGACGCCGTATTTCGTGCCTGATGAGGCTACACTCAGTGCGTTGCGTATTGCCGGCACGTCTGGAGTAGACGTGCAGTTGATCCTGTCCGAGAGTAATAATCAGTTTCTGATGGCCTGGGCTCAGGAGGCGTACTTCGAGGAGCTGTTGCGCGCAGGAATCAAAATCGCATTGTATCGTCCCCATTTCCTACATGCTAAGCATCTAAGTGTGGATGATGATATTGCGTTGTTCGGATCGATTAATTTGGACATCCGCTCGTTTGCGCTTAACGCTGAGATCGGCATGATTTGTTACGACTCACGTATTGTGAGTCGGTTACGCGAGGTGGAGAGTGATTATCTGGCCAATGCGTGCCAGCTTAATTTGGTTGAGTGGCAGCAACGTCCCGCTTGGCGTCGTAGCCGTGAGGGTATTGCACGCTTGGCAGATGCTCTGATGTAG----------------------------------------------------------------------------------
>xylefaPr8x
ATGGAAGGAACTTGGCTGTTTGCATTGGATTGGGTGATCCGTTTGGTTGCGTTGCTTTGGATTCCAGCACGAACCACCCCTAGTGCTGCACGCAGCTGGTTATTGCTGATTGGTTTCGTCCCTGTATTTGGTTTGCCGCTTTACTTGGTGTTTGGCCATCCTTGGCTGTCACGTAAGCGTGTGTTGCGTCAGGCGTTGGCTTCTCAGGTGATCCGTGAGTGGCAGCGTGGGTTGAGTGCGTTGCGCTGGCAGCCTCATGAGAATAGTGTCGCCGCGGAATTGGTGCCTTTGGTGGAGCATCAGGGCGATTTTATGCCAACACGTGGTAACGCCTTGGATCTATTGGATGATTACCAATCTTCGCTGCGTTTGTTGATCAATGATATTGATTCCGCGTGCGAACGTGTGCACTTGCTGTATTACTTGATGTTCGATGATGCGGTGGGTGATGCGGTTGTGGCTGCATTACAGCGTGCTGCGGCGCGTGGCGTTTCTTGCCGATTGCTGCTGGATGCAGTTGGTGCTAAACGCGGTCTACGTGCCTATCAGCAGTGCCTTCGTGCGCATGGTGTCGAGGTGCACGCTATGTTGCCTGGTGGGTTGCGCTGGCGTCGCAGTGGGCGTATGGATTTGCGTAACCATCGTAAAATTGCTGTGATTGACAATCGTGTCGCTTATATCGGTTCGCAGAATTTGGCCTGCCCAGATTTTGTGCCGCATTTCCCTAACCGTGAACTGGTCGCACGCGTGTGCGGTCCCGCGGTAAGTCATCTGGAGGCGGTGTTTCTCAGTGATTGGTTTGTTGAAACTGGTCAACGTTTGAGGATGCGTTCAGATGTTCCCATATGTGAGCAAAATGTTGCGGCCCAGCTAGTGGCCAGCGGTCCGGCTTACCCGTACGAGAATGCGCGTGATGCGGTGAATACAATGATCCATTTGGCACGGCGGCGTGTTGTCTTGACGACGCCGTATTTCGTGCCTGATGAGGCTACACTCAGTGCGTTGCGTATTGCCGGCACGTCTGGAGTAGACGTGCAGTTGATCCTGTCCGAGAGTAATAATCAGTTTCTGATGGCCTGGGCTCAGGAGGCGTACTTCGAGGAGCTGTTGCGCGCAGGAATCAAAATCGCATTGTATCGTCCCCATTTCCTACATGCTAAGCATCTAAGTGTGGATGATGATATTGCGTTGTTCGGATCGATTAATTTGGACATCCGCTCGTTTGCGCTTAACGCTGAGATCGGCATGATTTGTTACGACTCACGTATTGTGAGTCGGTTACGCGAGGTGGAGAGTGATTATCTGGCCAATGCGTGCCAGCTTAATTTGGTTGAGTGGCAGCAACGTCCCGCTTGGCGTCGTAGCCGTGAGGGTATTGCACGCTTGGCAGATGCTCTGATGTAG----------------------------------------------------------------------------------
>xylefaHib4
ATGAAAGGAACTTGGCTGTTTACATTGGATTGGGTGATCCGTTTGGTTGCGTTGCTTTGGATTCCAGCACGAACCACCCCTAGTGCTGCGCGCAGCTGGTTGTTGCTGATTGGTTTCGTCCCTGTGCTTGGTTTGCCGCTTTACTTGGTGTTTGGCCATCCTTGGCTATCACGTAAGCGCGTGTTGCGTCAGGCGTTGGCTTCTCAGGTGGTCCGTGAGTGGCAGCGTGGGTTGGGTGCATTGCGCTGGCAGCCTCAGGAGAATGGCATCGCTGCGGAATTGGTGCCTTTGGTGGAGCATCAGGGCGATTTTATGCCAACACGTGGTAACGCCTTGGATCTATTGGATGATTACCAATCTTCGCTGCGTTTGTTGATCAATGATATTGATTCCGCGTGCGAACGTGTGCACTTGCTGTATTACTTGATGTTCGATGATGCGGTGGGTGATGCGGTTGTGGCTGCATTACAGCGTGCTGCGGCGCGTGGCGTTTCTTGCCGATTGCTGCTGGATGCAGTCGGTGCTAAACGCGGTCTACGTGCCTATCAGCAGTGCCTTCGTGCGCATGGTGTGGAGGTGCGCGCTATGTTGCCTGGTGGGTTGCGCTGGCGTCGCAGTGGGCGTATGGATTTGCGCAACCATCGTAAGATTGCTGTGATTGACAATCGTGTCGCTTATATCGGTTCGCAGAATTTGGCCTGCCCAGATTTTGTGCCGCATTTCCCTAACCGTGAACTGGTCGCACGCGTGTGCGGTCCCGCGGTAAGTCATCTGGAGGCGGTGTTTCTCAGTGATTGGTTTGTTGAAACTGGTCAACGTTTGAGGATGCGTTCAGATGTTCCCATATGTGAGCAAAATGTTGCGGCCCAGCTAGTGGCCAGCGGTCCGGCTTACCCGTACGAGAATGCGCGTGATGCGGTGAATACAATGATCCATTTGGCACGGCGGCGTGTTGTCTTGACGACGCCGTATTTCGTGCCTGATGAGGCTACACTCAGTGCGTTGCGTATTGCCGGCACGTCTGGAGTAGACGTGCAGTTGATCCTGTCCGAGAGTAATAATCAGTTTCTGATGGCCTGGGCTCAGGAGGCGTACTTCGAGGAGCTGTTGCGTGCAGGAATCAAAATTGCATTGTATCGTCCCCATTTCCTACATGCTAAGCATCTAAGTGTGGATGATGATATTGCGTTGTTCGGATCGATTAATTTGGACATCCGCTCGTTTGCGCTTAACGCTGAGATCGGCATGATTTGTTACGACTCACGTATTGTGAGTCGGTTACGCGAGGTGGAGAGTGATTATCTGGCCAATGCGTGCCAGCTTAATTTGGTTGAGTGGCAGCAACGTCCCGCTTGGCGTCGTAGCCGTGAGGGTATTGCACGCTTGGCAGATGCTCTGATGTAG----------------------------------------------------------------------------------
>xylefaU24D
ATGGAAGGAACTTGGCTGTTTGCATTGGATTGGGTGATCCGTTTGGTTGCGTTGCTTTGGATTCCAGCACGAACCACCCCTAGTGCTGCACGCAGCTGGTTATTGCTGATTGGTTTCGTCCCTGTATTTGGTTTGCCGCTTTACTTGGTGTTTGGCCATCCTTGGCTGTCACGTAAGCGTGTGTTGCGTCAGGCGTTGGCTTCTCAGGTGATCCGTGAGTGGCAGCGTGGGTTGAGTGCGTTGCGCTGGCAGCCTCAGGAGAATAGTGTCGCCGCGGAATTGGTGCCTTTGGTGGAGCATCAGGGCGATTTTATGCCAACACGTGGTAACGCCTTGGATCTATTGGATGATTACCAATCTTCGCTGCGTTTGTTGATCAATGATATTGATTCCGCGTGCGAACGTGTGCACTTGCTGTATTACTTGATGTTCGATGATGCGGTGGGTGATGCGGTTGTGGCTGCATTACAGCGTGCTGCGGCGCGTGGCGTTTCTTGCCGATTGCTGCTGGATGCAGTTGGTGCTAAACGCGGTCTACGTGCCTATCAGCAGTGCCTTCGTGCGCATGGTGTCGAGGTGCACGCTATGTTGCCTGGTGGGTTGCGCTGGCGTCGCAGTGGGCGTATGGATTTGCGTAACCATCGTAAAATTGCTGTGATTGACAATCGTGTCGCTTATATCGGTTCGCAGAATTTGGCCTGCCCAGATTTTGTGCCGCATTTCCCTAACCGTGAACTGGTCGCACGCGTGTGCGGTCCCGCGGTAAGTCATCTGGAGGCGGTGTTTCTCAGTGATTGGTTTGTTGAAACTGGTCAACGTTTGAGGATGCGTTCAGATGTTCCCATATGTGAGCAAAATGTTGCGGCCCAGCTAGTGGCCAGCGGTCCGGCTTACCCGTACGAGAATGCGCGTGATGCGGTGAATACAATGATCCATTTGGCACGGCGGCGTGTTGTCTTGACGACGCCGTATTTCGTGCCTGATGAGGCTACACTCAGTGCGTTGCGTATTGCCGGCACGTCTGGAGTAGACGTGCAGTTGATCCTGTCCGAGAGTAATAATCAGTTTCTGATGGCCTGGGCTCAGGAGGCGTACTTCGAGGAGCTGTTGCGCGCAGGAATCAAAATCGCATTGTATCGTCCCCATTTCCTACATGCTAAGCATCTAAGTGTGGATGATGATATTGCGTTGTTCGGATCGATTAATTTGGACATCCGCTCGTTTGCGCTTAACGCTGAGATCGGCATGATTTGTTACGACTCACGTATTGTGAGTCGGTTACGCGAGGTGGAGAGTGATTATCTGGCCAATGCGTGCCAGCTTAATTTGGTTGAGTGGCAGCAACGTCCCGCTTGGCGTCGTAGCCGTGAGGGTATTGCACGCTTGGCAGATGCTCTGATGTAG----------------------------------------------------------------------------------
>long-mer5213
-----------------------------------------TTTGGTTGCGTTGCTTTGGATTCCAGCACGAACCACCCCTAGT----------------------------------------------------------------------------------------------------------------------------------------------------------------------------------------------------------------------------------------------------------------------------------------------------------------------------------------------------------------------------------------------------------------------------------------------------------------------------------------------------------------------------------------------------------------------------------------------------------------------------------------------------------------------------------------------------------------------------------------------------------------------------------------------------------------------------------------------------------------------------------------------------------------------------------------------------------------------------------------------------------------------------------------------------------------------------------------------------------------------------------------------------------------------------------------------------------------------------------------------------------------------------------------------------------------------------------------------------------------------------------------------------------------------------------------------------------
>long-mer5214
------------------------------------------------------------------------------------------------------TTGCTGATTGGTTTCGTCCCTGT-----------------------------------------------------------------------------------------------------------------------------------------------------------------------------------------------------------------------------------------------------------------------------------------------------------------------------------------------------------------------------------------------------------------------------------------------------------------------------------------------------------------------------------------------------------------------------------------------------------------------------------------------------------------------------------------------------------------------------------------------------------------------------------------------------------------------------------------------------------------------------------------------------------------------------------------------------------------------------------------------------------------------------------------------------------------------------------------------------------------------------------------------------------------------------------------------------------------------------------------------------------------------------------------------------------------------------------------------------------------------------------------------------------------
>long-mer5215
-------------------------------------------------------------------------------------------------------------------------------TTGGTTTGCCGCTTTACTTGGTGTTTGGCCAT-------------------------------------------------------------------------------------------------------------------------------------------------------------------------------------------------------------------------------------------------------------------------------------------------------------------------------------------------------------------------------------------------------------------------------------------------------------------------------------------------------------------------------------------------------------------------------------------------------------------------------------------------------------------------------------------------------------------------------------------------------------------------------------------------------------------------------------------------------------------------------------------------------------------------------------------------------------------------------------------------------------------------------------------------------------------------------------------------------------------------------------------------------------------------------------------------------------------------------------------------------------------------------------------------------------------------------------------------------------------------------
>long-mer5216
-----------------------------------------------------------------------------------------------------------------------------------------------------------------------------------------GCGTCAGGCGTTGGCTTCTCAGGTG----------------------------------------------------------------------------------------------------------------------------------------------------------------------------------------------------------------------------------------------------------------------------------------------------------------------------------------------------------------------------------------------------------------------------------------------------------------------------------------------------------------------------------------------------------------------------------------------------------------------------------------------------------------------------------------------------------------------------------------------------------------------------------------------------------------------------------------------------------------------------------------------------------------------------------------------------------------------------------------------------------------------------------------------------------------------------------------------------------------------------------------------------------------------------------------------------------------------------------------------------------------------------------------------------------------------------
>long-mer5217
---------------------------------------------------------------------------------------------------------------------------------------------------------------------------------------------------------------------------------------------------------------------------------GCGGAATTGGTGCCTTTGGTGGAGCATCAGGGC----------------------------------------------------------------------------------------------------------------------------------------------------------------------------------------------------------------------------------------------------------------------------------------------------------------------------------------------------------------------------------------------------------------------------------------------------------------------------------------------------------------------------------------------------------------------------------------------------------------------------------------------------------------------------------------------------------------------------------------------------------------------------------------------------------------------------------------------------------------------------------------------------------------------------------------------------------------------------------------------------------------------------------------------------------------------------------------------------------------------------------------------------------------------------------------------------------------------------
>long-mer5218
------------------------------------------------------------------------------------------------------------------------------------------------------------------------------------------------------------------------------------------------------------------------------------------------------------------------------------------------GATCTATTGGATGATTACCAATCTTCGCTGCGTTTGTTGATCAATGATATTGA-----------------------------------------------------------------------------------------------------------------------------------------------------------------------------------------------------------------------------------------------------------------------------------------------------------------------------------------------------------------------------------------------------------------------------------------------------------------------------------------------------------------------------------------------------------------------------------------------------------------------------------------------------------------------------------------------------------------------------------------------------------------------------------------------------------------------------------------------------------------------------------------------------------------------------------------------------------------------------------------------------------------------------------------------------------------------------------------------------------------------------------------
>long-mer5219
--------------------------------------------------------------------------------------------------------------------------------------------------------------------------------------------------------------------------------------------------------------------------------------------------------------------------------------------------------------------------------------------------------------------------------------------------------------------------------------------------------------------------------------------------------------CTATCAGCAGTGCCTTCGTGCGCATGGTGT--------------------------------------------------------------------------------------------------------------------------------------------------------------------------------------------------------------------------------------------------------------------------------------------------------------------------------------------------------------------------------------------------------------------------------------------------------------------------------------------------------------------------------------------------------------------------------------------------------------------------------------------------------------------------------------------------------------------------------------------------------------------------------------------------------------------------------------------------------------------------------------------------------------------------------------------------
>long-mer5220
------------------------------------------------------------------------------------------------------------------------------------------------------------------------------------------------------------------------------------------------------------------------------------------------------------------------------------------------------------------------------------------------------------------------------------------------------------------------------------------------------------------------------------------------------------------------------------------------------------------------------------------------------------------------ATTGCTGTGATTGACAATCGTGTCGCTTATATCGGTTCGCAGAATTTGGCCTGCCCAGATTTTGTGCCGCATTTCCCTAACCGTGAACTGGTCGCACGCGTGTGCGGTCCCGCGGTAAGTCATCTGGAGGCG----------------------------------------------------------------------------------------------------------------------------------------------------------------------------------------------------------------------------------------------------------------------------------------------------------------------------------------------------------------------------------------------------------------------------------------------------------------------------------------------------------------------------------------------------------------------------------------------------------------------------------------------------------------------------------------------------------------------------------
>long-mer5221
---------------------------------------------------------------------------------------------------------------------------------------------------------------------------------------------------------------------------------------------------------------------------------------------------------------------------------------------------------------------------------------------------------------------------------------------------------------------------------------------------------------------------------------------------------------------------------------------------------------------------------------------------------------------------------------------------------------------------------------------------------------------------------------------------------------------------------GTTGAAACTGGTCAACGTTTGAGGATGCGTTCAGATGTTCCCATATGTGAGC---------------------------------------------------------------------------------------------------------------------------------------------------------------------------------------------------------------------------------------------------------------------------------------------------------------------------------------------------------------------------------------------------------------------------------------------------------------------------------------------------------------------------------------------------------------------------------------------------------------------------------------------------------
>long-mer5222
------------------------------------------------------------------------------------------------------------------------------------------------------------------------------------------------------------------------------------------------------------------------------------------------------------------------------------------------------------------------------------------------------------------------------------------------------------------------------------------------------------------------------------------------------------------------------------------------------------------------------------------------------------------------------------------------------------------------------------------------------------------------------------------------------------------------------------------------------------------------------------------------------------------------------------------------------------------ATCCATTTGGCACGGCGGCGTGTTGTCTTGACGACGCCGTATTTCGTGCCTGATGAGGCTACACTCAGTGCGTTGCGTATTGCCGGCACGTCTGGAGTAGACGTG-------------------------------------------------------------------------------------------------------------------------------------------------------------------------------------------------------------------------------------------------------------------------------------------------------------------------------------------------------------------------------------------------------------------------------------------------------------------
>long-mer5223
--------------------------------------------------------------------------------------------------------------------------------------------------------------------------------------------------------------------------------------------------------------------------------------------------------------------------------------------------------------------------------------------------------------------------------------------------------------------------------------------------------------------------------------------------------------------------------------------------------------------------------------------------------------------------------------------------------------------------------------------------------------------------------------------------------------------------------------------------------------------------------------------------------------------------------------------------------------------------------------------------------------------------------------------------------------------------------GATCCTGTCCGAGAGTAATAATCAGTTTCTGATGGCCTGGGCTCAGGAGGCGTACTTCGAGGAGCTGTTGCG--------------------------------------------------------------------------------------------------------------------------------------------------------------------------------------------------------------------------------------------------------------------------------------------------------------------------------------------------------------------------------------
>long-mer5224
------------------------------------------------------------------------------------------------------------------------------------------------------------------------------------------------------------------------------------------------------------------------------------------------------------------------------------------------------------------------------------------------------------------------------------------------------------------------------------------------------------------------------------------------------------------------------------------------------------------------------------------------------------------------------------------------------------------------------------------------------------------------------------------------------------------------------------------------------------------------------------------------------------------------------------------------------------------------------------------------------------------------------------------------------------------------------------------------------------------------------------------------------------------------GCATTGTATCGTCCCCATTTCCTACATGCTAAGCATCTAAGTGTGGATGATGATATTG------------------------------------------------------------------------------------------------------------------------------------------------------------------------------------------------------------------------------------------------------------------------------------------------------------
>long-mer5225
--------------------------------------------------------------------------------------------------------------------------------------------------------------------------------------------------------------------------------------------------------------------------------------------------------------------------------------------------------------------------------------------------------------------------------------------------------------------------------------------------------------------------------------------------------------------------------------------------------------------------------------------------------------------------------------------------------------------------------------------------------------------------------------------------------------------------------------------------------------------------------------------------------------------------------------------------------------------------------------------------------------------------------------------------------------------------------------------------------------------------------------------------------------------------------------------------------------------------------------------------TAATTTGGACATCCGCTCGTTTGCGCTTAACGCTGAGATCGGCATGATTTGTTACGACTCACGTATTGTGAGTCGGTTACGCGAGGTGGAGAGTGATTATCTGGCCAATGCGTGCCAGCTTAATTTGGTTGAGT------------------------------------------------------------------------------------------------------------------------------------------------------
>long-mer5226
-----------------------------------------------------------------------------------------------------------------------------------------------------------------------------------------------------------------------------------------------------------------------------------------------------------------------------------------------------------------------------------------------------------------------------------------------------------------------------------------------------------------------------------------------------------------------------------------------------------------------------------------------------------------------------------------------------------------------------------------------------------------------------------------------------------------------------------------------------------------------------------------------------------------------------------------------------------------------------------------------------------------------------------------------------------------------------------------------------------------------------------------------------------------------------------------------------------------------------------------------------------------------------------------------------------------------------------------------------------------------------------------------------------------------------------------GGCAGATGCTCTGATGTAGGTCTTGTGGATGCGTGTTGCGTACCGCTATTGCAATCTTGAGTTATCCGATTGCTGATGTTTTGTTGGTGAGGTTGCAGGTG
