# Supplementary material for: Identification of genetic relationships and subspecies signatures in Xylella fastidiosa
Source: BMC Genomics. 2019 Mar 25;20:239. doi: 10.1186/s12864-019-5565-9 (PMC6434890; doi:10.1186/s12864-019-5565-9)
Supplement: Supplementary file 8 — Analysis of (non-)synonymous SNPs in homologs to CDS harboring specific k-mers for selected enriched GOs. (ZIP 549 kb) [file 12864_2019_5565_MOESM8_ESM.zip › Additional-File8/Additional-File8B_Pauca/GO-0005886 0016021/NC_002488.1198/Xfm assembled to xylefa9a5c.fasta]

>xylefa9a5c
ATGACCCGGCTGCGTAATACTTGGTTATTGCCGGTCAGCGTGATATTGGCCTTGCTTCTGGGGTTACTTCCGTTACCAGTGTCAGTGCGGCCACTCCGTCCTTACTGGTTAGCGTTGGTGCTGATGTACTGGGTGATCGAGACGCCTGGTCGCGTTGGAATCGGTTTCGCTTTTGTAATGGGTGTACTGGCTGACTTCCTTTATGGTGGTTTGTTAGGGGAGCAGGCGTTGCGTCTGGTGGTGATGTCCTTCATCGTGCAACGTTTTCGAGCCCGCCTGCGCTTCTTCCCGATGCCGCAGCAGGCGTTGGTCATCGGTGGCTTGCTATTCAACGATTGTGTAGTTGCTACGGCGTTGCATTTGACCTTGGGTGAGCCATTGTTGTCCTGGAGTTATTGGTCGGCACCGCTATTGGGAATGTTGTTGTGGGCACCGTTGTTTGTGTTGCTGGATGCGTTGCGACTAGGTCATGGGAGTCGGAAGTGA
>xylefa4311
ATGACCCGGCTGCGTAATACTTGGTTATTGCCGGTCAGTGTGATATTGGCCTTGCTTCTGGGGTTACTTCCGTTACCAGTGTCAGTGCGACCAATCCGTCCTTACTGGTTAGCGTTGGTGCTGATGTACTGGGTGATCGAGACGCCTGGTCGCGTTGGAATCGGTTTCGCTTTTGTAATGGGTGTACTGGCTGACTTCCTTTATGGTGGTTTGTTAGGGGAGCAGGCGTTGCGTCTGGTGGTGATGTCCTTCATCGTGCAACGTTTTCGAGCCCGCCTGCGCTTCTTCCCGATGCCGCAGCAGGCGTTGGTCATCGGTGGCTTGCTATTCAACGATTGTGTAGTTGCTACGGCGTTGCATTTGACCTTGGGTCAGCCATTGTTGCCCTGGAGTTATTGGTCGGCACCGCTATTGGGAATGTTGTTGTGGGCACCGTTGTTTGTGTTGCTGGATGCGTTGCGACTAGGTCATGGGAGTCGGAAGTGA
>xylefa8417
ATGACCCGGCTGCGTAATACTTGGTTATTGCCGGTCAGTGTGATATTGGCCTTGCTTCTGGGGTTACTTCCGTTACCAGTGTCAGTGCGACCAATCCGTCCTTACTGGTTAGCGTTGGTGCTGATGTACTGGGTGATCGAGACGCCTGGTCGCGTTGGAATCGGTTTCGCTTTTGTAATGGGTGTACTGGCTGACTTCCTTTATGGTGGTTTGTTAGGGGAGCAGGCGTTGCGTCTGGTGGTGATGTCCTTCATCGTGCAACGTTTTCGAGCCCGCCTGCGCTTCTTCCCGATGCCGCAGCAGGCGTTGGTCATCGGTGGCTTGCTATTCAACGATTGTGTAGTTGCTACGGCGTTGCATTTGACCTTGGGTCAGCCATTGTTGCCCTGGAGTTATTGGTCGGCACCGCTATTGGGAATGTTGTTGTGGGCACCGTTGTTTGTGTTGCTGGATGCGTTGCGACTAGGTCATGGGAGTCGGAAGTGA
>xylefaBB01
ATGACCCGGCTGCGTAATACTTGGTTATTGCCGGTCAGTGTGATATTGGCCTTGCTTCTGGGGTTACTTCCGTTACCAGTGTCAGTGCGACCAATCCGTCCTTACTGGTTAGCGTTGGTGCTGATGTACTGGGTGATCGAGACGCCTGGTCGCGTTGGAATCGGTTTCGCTTTTGTAATGGGTGTACTGGCTGACTTCCTTTATGGTGGTTTGTTAGGGGAGCAGGCGTTGCGTCTGGTGGTGATGTCCTTCATCGTGCAACGTTTTCGAGCCCGCCTGCGCTTCTTCCCGATGCCGCAGCAGGCGTTGGTCATCGGTGGCTTGCTATTCAACGATTGTGTAGTTGCTACGGCGTTGCATTTGACCTTGGGTCAGCCATTGTTGCCCTGGAGTTATTGGTCGGCACCGCTATTGGGAATGTTGTTGTGGGCACCGTTGTTTGTGTTGCTGGATGCGTTGCGACTAGGTCATGGGAGTCGGAAGTGA
>xylefa3571
ATGACCCGGCTGCGTAATACTTGGTTATTGCCGGTCAGTGTGATATTGGCCTTGCTTCTGGGGTTACTTCCGTTACCAGTGTCAGTGCGACCAATCCGTCCTTACTGGTTAGCGTTGGTGCTGATGTACTGGGTGATCGAGACGCCTGGTCGCGTTGGAATCGGTTTCGCTTTTGTAATGGGTGTACTGGCTGACTTCCTTTATGGTGGTTTGTTAGGGGAGCAGGCGTTGCGTCTGGTGGTGATGTCCTTCATCGTGCAACGTTTTCGAGCCCGCCTGCGCTTCTTCCCGATGCCGCAGCAGGCGTTGGTCATCGGTGGCTTGCTATTCAACGATTGTGTAGTTGCTACGGCGTTGCATTTGACCTTGGGTCAGCCATTGTTGCCCTGGAGTTATTGGTCGGCACCGCTATTGGGAATGTTGTTGTGGGCACCGTTGTTTGTGTTGCTGGATGCGTTGCGACTAGGTCATGGGAGTCGGAAGTGA
>xylefadixn
ATGACCCGGCTGCGTAATACTTGGTTATTGCCGGTCAGTGTGATATTGGCCTTGCTTCTGGGGTTACTTCCGTTACCAGTGTCAGTGCGACCAATCCGTCCTTACTGGTTAGCGTTGGTGCTGATGTACTGGGTGATCGAGACGCCTGGTCGCGTTGGAATCGGTTTCGCTTTTGTAATGGGTGTACTGGCTGACTTCCTTTATGGTGGTTTGTTAGGGGAGCAGGCGTTGCGTCTGGTGGTGATGTCCTTCATCGTGCAACGTTTTCGAGCCCGCCTGCGCTTCTTCCCGATGCCGCAGCAGGCGTTGGTCATCGGTGGCTTGCTATTCAACGATTGTGTAGTTGCTACGGCGTTGCATTTGACCTTGGGTCAGCCATTGTTGCCCTGGAGTTATTGGTCGGCACCGCTATTGGGAATGTTGTTGTGGGCACCGTTGTTTGTGTTGCTGGATGCGTTGCGACTAGGTCATGGGAGTCGGAAGTGA
>xylefagrif
ATGACCCGGCTGCGTAATACTTGGTTATTGCCGGTCAGTGTGATATTGGCCTTGCTTCTGGGGTTACTTCCGTTACCAGTGTCAGTGCGACCAATCCGTCCTTACTGGTTAGCGTTGGTGCTGATGTACTGGGTGATCGAGACGCCTGGTCGCGTTGGAATCGGTTTCGCTTTTGTAATGGGTGTACTGGCTGACTTCCTTTATGGTGGTTTGTTAGGGGAGCAGGCGTTGCGTCTGGTGGTGATGTCCTTCATCGTGCAACGTTTTCGAGCCCGCCTGCGCTTCTTCCCGATGCCGCAGCAGGCGTTGGTCATCGGTGGCTTGCTATTCAACGATTGTGTAGTTGCTACGGCGTTGCATTTGACCTTGGGTCAGCCATTGTTGCCCTGGAGTTATTGGTCGGCACCGCTATTGGGAATGTTGTTGTGGGCACCGTTGTTTGTGTTGCTGGATGCGTTGCGACTAGGTCATGGGAGTCGGAAGTGA
>xylefaM12s
ATGACCCGGCTGCGTAATACTTGGTTATTGCCGGTCAGTGTGATATTGGCCTTGCTTCTGGGGTTACTTCCGTTACCAGTGTCAGTGCGACCAATCCGTCCTTACTGGTTAGCGTTGGTGCTGATGTACTGGGTGATCGAGACGCCTGGTCGCGTTGGAATCGGTTTCGCTTTTGTAATGGGTGTACTGGCTGACTTCCTTTATGGTGGTTTGTTAGGGGAGCAGGCGTTGCGTCTGGTGGTGATGTCCTTCATCGTGCAACGTTTTCGAGCCCGCCTGCGCTTCTTCCCGATGCCGCAGCAGGCGTTGGTCATCGGTGGCTTGCTATTCAACGATTGTGTAGTTGCTACGGCGTTGCATTTGACCTTGGGTCAGCCATTGTTGCCCTGGAGTTATTGGTCGGCACCGCTATTGGGAATGTTGTTGTGGGCACCGTTGTTTGTGTTGCTGGATGCGTTGCGACTAGGTCATGGGAGTCGGAAGTGA
>xylefa8418
ATGACCCGGCTGCGTAATACTTGGTTATTGCCGGTCAGTGTGATATTGGCCTTGCTTCTGGGGTTACTTCCGTTACCAGTGTCAGTGCGACCAATCCGTCCTTACTGGTTAGCGTTGGTGCTGATGTACTGGGTGATCGAGACGCCTGGTCGCGTTGGAATCGGTTTCGCTTTTGTAATGGGTGTACTGGCTGACTTCCTTTATGGTGGTTTGTTAGGGGAGCAGGCGTTGCGTCTGGTGGTGATGTCCTTCATCGTGCAACGTTTTCGAGCCCGCCTGCGCTTCTTCCCGATGCCGCAGCAGGCGTTGGTCATCGGTGGCTTGCTATTCAACGATTGTGTAGTTGCTACGGCGTTGCATTTGACCTTGGGTCAGCCATTGTTGCCCTGGAGTTATTGGTCGGCACCGCTATTGGGAATGTTGTTGTGGGCACCGTTGTTTGTGTTGCTGGATGCGTTGCGACTAGGTCATGGGAGTCGGAAGTGA
>xylefa8416
ATGACCCGGCTGCGTAATACTTGGTTATTGCCGGTCAGTGTGATATTGGCCTTGCTTCTGGGGTTACTTCCGTTACCAGTGTCAGTGCGACCAATCCGTCCTTACTGGTTAGCGTTGGTGCTGATGTACTGGGTGATCGAGACGCCTGGTCGCGTTGGAATCGGTTTCGCTTTTGTAATGGGTGTACTGGCTGACTTCCTTTATGGTGGTTTGTTAGGGGAGCAGGCGTTGCGTCTGGTGGTGATGTCCTTCATCGTGCAACGTTTTCGAGCCCGCCTGCGCTTCTTCCCGATGCCGCAGCAGGCGTTGGTCATCGGTGGCTTGCTATTCAACGATTGTGTAGTTGCTACGGCGTTGCATTTGACCTTGGGTCAGCCATTGTTGCCCTGGAGTTATTGGTCGGCACCGCTATTGGGAATGTTGTTGTGGGCACCGTTGTTTGTGTTGCTGGATGCGTTGCGACTAGGTCATGGGAGTCGGAAGTGA
>xylefaSyVa
ATGACCCGGCTGCGTAATACTTGGTTATTGCCGGTCAGTGTGATATTGGCCTTGCTTCTGGGGTTACTTCCGTTACCAGTGTCAGTGCGACCAATCCGTCCTTACTGGTTAGCGTTGGTGCTGATGTACTGGGTGATCGAGACGCCTGGTCGCGTTGGAATCGGTTTCGCTTTTGTAATGGGTGTACTGGCTGACTTCCTTTATGGTGGTTTGTTAGGGGAGCAGGCGTTGCGTCTGGTGGTGATGTCCTTCATCGTGCAACGTTTTCGAGCCCGCCTGCGCTTCTTCCCGATGCCGCAGCAGGCGTTGGTCATCGGTGGCTTGCTATTCAACGATTGTGTAGTTGCTACGGCGTTGCATTTGACCTTGGGTCAGCCATTGTTGCCCTGGAGTTATTGGTCGGCACCGCTATTGGGAATGTTGTTGTGGGCACCGTTGTTTGTGTTGCTGGATGCGTTGCGACTAGGTCATGGGAGTCGGAAGTGA
>long-mer5751
------------------------------------------------------------------------TTACCAGTGTCAGTGCGGCCACTCCGTCCTTACTGGTTAGCGT-----------------------------------------------------------------------------------------------------------------------------------------------------------------------------------------------------------------------------------------------------------------------------------------------------------------------------------------------------------------------------------
>long-mer5752
---------------------------------------------------------------------------------------------------------------------------------------------------------------------------------------------------------------------------------------------------------------------------------------------------------------------------------------------------------------GCGTTGCATTTGACCTTGGGTGAGCCATTGTTG------------------------------------------------------------------------------------------------------
