# Supplementary material for: Identification of genetic relationships and subspecies signatures in Xylella fastidiosa
Source: BMC Genomics. 2019 Mar 25;20:239. doi: 10.1186/s12864-019-5565-9 (PMC6434890; doi:10.1186/s12864-019-5565-9)
Supplement: Supplementary file 8 — Analysis of (non-)synonymous SNPs in homologs to CDS harboring specific k-mers for selected enriched GOs. (ZIP 549 kb) [file 12864_2019_5565_MOESM8_ESM.zip › Additional-File8/Additional-File8B_Pauca/GO-0005886 0016021/NC_002488.1198/Xfp assembled to xylefa9a5c.fasta]

>xylefa9a5c
ATGACCCGGCTGCGTAATACTTGGTTATTGCCGGTCAGCGTGATATTGGCCTTGCTTCTGGGGTTACTTCCGTTACCAGTGTCAGTGCGGCCACTCCGTCCTTACTGGTTAGCGTTGGTGCTGATGTACTGGGTGATCGAGACGCCTGGTCGCGTTGGAATCGGTTTCGCTTTTGTAATGGGTGTACTGGCTGACTTCCTTTATGGTGGTTTGTTAGGGGAGCAGGCGTTGCGTCTGGTGGTGATGTCCTTCATCGTGCAACGTTTTCGAGCCCGCCTGCGCTTCTTCCCGATGCCGCAGCAGGCGTTGGTCATCGGTGGCTTGCTATTCAACGATTGTGTAGTTGCTACGGCGTTGCATTTGACCTTGGGTGAGCCATTGTTGTCCTGGAGTTATTGGTCGGCACCGCTATTGGGAATGTTGTTGTGGGCACCGTTGTTTGTGTTGCTGGATGCGTTGCGACTAGGTCATGGGAGTCGGAAGTGA
>xylefa1199
ATGACCCGGCTGCGTAATACTTGGTTATTGCCGGTCAGCGTGATATTGGCCTTGCTTCTGGGGTTACTTCCGTTACCAGTGTCAGTGCGGCCACTCCGTCCTTACTGGTTAGCGTTGGTGCTGATGTACTGGGTGATCGAGACGCCTGGTCGCGTTGGAATCGGTTTCGCTTTTGTAATGGGTGTACTGGCTGACTTCCTTTATGGTGGTTTGTTAGGGGAGCAGGCGTTGCGTCTGGTGGTGATGTCCTTCATCGTGCAACGTTTTCGAGCCCGCCTGCGCTTCTTCCCGATGCCGCAGCAGGCGTTGGTCATCGGTGGCTTGCTATTCAACGATTGTGTAGTTGCTACGGCGTTGCATTTGACCTTGGGTGAGCCATTGTTGCCCTGGAGTTATTGGTCGGCACCGCTATTGGGAATGTTGTTATGGGCACCGTTGTTTGTGTTGCTGGATGCGTTGCGACTAGGTCATGGGAGTCGGAAGTGA
>xylefa8072
ATGACCCGGCTGCGTAATACTTGGTTATTGCCGGTCAGCGTGATATTGGCCTTGCTTCTGGGGTTACTTCCGTTACCAGTGTCAGTGCGGCCACTCCGTCCTTACTGGTTAGCGTTGGTGCTGATGTACTGGGTGATCGAGACGCCTGGTCGCGTTGGAATCGGTTTCGCTTTTGTAATGGGTGTACTGGCTGACTTCCTTTATGGTGGTTTGTTAGGGGAGCAGGCGTTGCGTCTGGTGGTGATGTCCTTCATCGTGCAACGTTTTCGAGCCCGCCTGCGCTTCTTCCCGATGCCGCAGCAGGCGTTGGTCATCGGTGGCTTGCTATTCAACGATTGTGTAGTTGCTACGGCGTTGCATTTGACCTTGGGTGAGCCATTGTTGTCCTGGAGTTATTGGTCGGCACCGCTATTGGGAATGTTGTTGTGGGCACCGTTGTTTGTGTTGCTGGATGCGTTGCGACTAGGTCATGGGAGTCGGAAGTGA
>xylefaco6c
ATGACCCGGCTGCGTAATACTTGGTTATTGCCGGTCAGCGTGATATTGGCCTTGCTTCTGGGGTTACTTCCGTTACCAGTGTCAGTGCGGCCACTCCGTCCTTACTGGTTAGCGTTGGTGCTGATGTACTGGGTGATCGAGACGCCTGGTCGCGTTGGAATCGGTTTCGCTTTTGTAATGGGTGTACTGGCTGACTTCCTTTATGGTGGTTTGTTAGGGGAGCAGGCGTTGCGTCTGGTGGTGATGTCCTTCATCGTGCAACGTTTTCGAGCCCGCCTGCGCTTCTTCCCGATGCCGCAGCAGGCGTTGGTCATCGGTGGCTTGCTATTCAACGATTGTGTAGTTGCTACGGCGTTGCATTTGACCTTGGGTGAGCCATTGTTGTCCTGGAGTTATTGGTCGGCACCGCTATTGGGAATGTTGTTGTGGGCACCGTTGTTTGTGTTGCTGGATGCGTTGCGACTAGGTCATGGGAGTCGGAAGTGA
>xylefa3124
ATGACCCGGCTGCGTAATACTTGGTTATTGCCGGTCAGCGTGATATTGGCCTTGCTTCTGGGGTTACTTCCGTTACCAGTGTCAGTGCGGCCACTCCGTCCTTACTGGTTAGCGTTGGTGCTGATGTACTGGGTGATCGAGACGCCTGGTCGCGTTGGAATCGGTTTCGCTTTTGTAATGGGTGTACTGGCTGACTTCCTTTATGGTGGTTTGTTAGGGGAGCAGGCGTTGCGTCTGGTGGTGATGTCCTTCATCGTGCAACGTTTTCGAGCCCGCCTGCGCTTCTTCCCGATGCCGCAGCAGGCGTTGGTCATCGGTGGCTTGCTATTCAACGATTGTGTAGTTGCTACGGCGTTGCATTTGACCTTGGGTGAGCCATTGTTGTCCTGGAGTTATTGGTCGGCACCGCTATTGGGAATGTTGTTGTGGGCACCGTTGTTTGTGTTGCTGGATGCGTTGCGACTAGGTCATGGGAGTCGGAAGTGA
>xylefacodi
ATGACCCGGCTGCGTAATACTTGGTTATTGCCGGTCAGCGTGATATTGGCCTTGCTTCTGGGGTTACTTCCGTTACCAGTGTCAGTGCGGCCACTCCGTCCTTACTGGTTAGCGTTGGTGCTGATGTACTGGGTGATCGAGACGCCTGGTCGCGTTGGAATCGGTTTCGCTTTTGTAATGGGTGTACTGGCTGACTTCCTTTATGGTGGTTTGTTAGGGGAGCAGGCGTTGCGTCTGGTGGTGATGTCCTTCATCGTGCAACGTTTTCGAGCCCGCCTGCGCTTCTTCCCGATGCCGCAGCAGGCGTTGGTCATCGGTGGCTTGCTATTCAACGATTGTGTAGTTGCTACGGCGTTGCATTTGACCTTGGGTGAGCCATTGTTGTCCTGGAGTTATTGGTCGGCACCGCTATTGGGAATGTTGTTGTGGGCACCGTTGTTTGTGTTGCTGGATGCGTTGCGACTAGGTCATGGGAGTCGGAAGTGA
>xylefaCOF4
ATGACCCGGCTGCGTAATACTTGGTTATTGCCGGTCAGCGTGATATTGGCCTTGCTTCTGGGGTTACTTCCGTTACCAGTGTCAGTGCGGCCACTCCGTCCTTACTGGTTAGCGTTGGTGCTGATGTACTGGGTGATCGAGACGCCTGGTCGCGTTGGAATCGGTTTCGCTTTTGTAATGGGTGTACTGGCTGACTTCCTTTATGGTGGTTTGTTAGGGGAGCAGGCGTTGCGTCTGGTGGTGATGTCCTTCATCGTGCAACGTTTTCGAGCCCGCCTGCGCTTCTTCCCGATGCCGCAGCAGGCGTTGGTCATCGGTGGCTTGCTATTCAACGATTGTGTAGTTGCTACGGCGTTGCATTTGACCTTGGGTGAGCCATTGTTGTCCTGGAGTTATTGGTCGGCACCGCTATTGGGAATGTTGTTGTGGGCACCGTTGTTTGTGTTGCTGGATGCGTTGCGACTAGGTCATGGGAGTCGGAAGTGA
>xylefaCOF7
ATGACCCGGCTGCGTAATACTTGGTTATTGCCGGTCAGCGTGATATTGGCCTTGCTTCTGGGGTTACTTCCGTTACCAGTGTCAGTGCGGCCACTCCGTCCTTACTGGTTAGCGTTGGTGCTGATGTACTGGGTGATCGAGACGCCTGGTCGCGTTGGAATCGGTTTCGCTTTTGTAATGGGTGTACTGGCTGACTTCCTTTATGGTGGTTTGTTAGGGGAGCAGGCGTTGCGTCTGGTGGTGATGTCCTTCATCGTGCAACGTTTTCGAGCCCGCCTGCGCTTCTTCCCGATGCCGCAGCAGGCGTTGGTCATCGGTGGCTTGCTATTCAACGATTGTGTAGTTGCTACGGCGTTGCATTTGACCTTGGGTGAGCCATTGTTGTCCTGGAGTTATTGGTCGGCACCGCTATTGGGAATGTTGTTGTGGGCACCGTTGTTTGTGTTGCTGGATGCGTTGCGACTAGGTCATGGGAGTCGGAAGTGA
>xylefaCVC1
ATGACCCGGCTGCGTAATACTTGGTTATTGCCGGTCAGCGTGATATTGGCCTTGCTTCTGGGGTTACTTCCGTTACCAGTGTCAGTGCGGCCACTCCGTCCTTACTGGTTAGCGTTGGTGCTGATGTACTGGGTGATCGAGACGCCTGGTCGCGTTGGAATCGGTTTCGCTTTTGTAATGGGTGTACTGGCTGACTTCCTTTATGGTGGTTTGTTAGGGGAGCAGGCGTTGCGTCTGGTGGTGATGTCCTTCATCGTGCAACGTTTTCGAGCCCGCCTGCGCTTCTTCCCGATGCCGCAGCAGGCGTTGGTCATCGGTGGCTTGCTATTCAACGATTGTGTAGTTGCTACGGCGTTGCATTTGACCTTGGGTGAGCCATTGTTGCCCTGGAGTTATTGGTCGGCACCGCTATTGGGAATGTTGTTATGGGCACCGTTGTTTGTGTTGCTGGATGCGTTGCGACTAGGTCATGGGAGTCGGAAGTGA
>xylefaCVC6
ATGACCCGGCTGCGTAATACTTGGTTATTGCCGGTCAGCGTGATATTGGCCTTGCTTCTGGGGTTACTTCCGTTACCAGTGTCAGTGCGGCCACTCCGTCCTTACTGGTTAGCGTTGGTGCTGATGTACTGGGTGATCGAGACGCCTGGTCGCGTTGGAATCGGTTTCGCTTTTGTAATGGGTGTACTGGCTGACTTCCTTTATGGTGGTTTGTTAGGGGAGCAGGCGTTGCGTCTGGTGGTGATGTCCTTCATCGTGCAACGTTTTCGAGCCCGCCTGCGCTTCTTCCCGATGCCGCAGCAGGCGTTGGTCATCGGTGGCTTGCTATTCAACGATTGTGTAGTTGCTACGGCGTTGCATTTGACCTTGGGTGAGCCATTGTTGCCCTGGAGTTATTGGTCGGCACCGCTATTGGGAATGTTGTTATGGGCACCGTTGTTTGTGTTGCTGGATGCGTTGCGACTAGGTCATGGGAGTCGGAAGTGA
>xylefaco32
ATGACCCGGCTGCGTAATACTTGGTTATTGCCGGTCAGCGTGATATTGGCCTTGCTTCTGGGGTTACTTCCGTTACCAGTGTCAGTGCGGCCACTCCGTCCTTACTGGTTAGCGTTGGTGCTGATGTACTGGGTGATCGAGACGCCTGGTCGCGTTGGAATCGGTTTCGCTTTTGTAATGGGTGTACTGGCTGACTTCCTTTATGGTGGTTTGTTAGGGGAGCAGGCGTTGCGTCTGGTGGTGATGTCCTTCATCGTGCAACGTTTTCGAGCCCGCCTGCGCTTCTTCCCGATGCCGCAGCAGGCGTTGGTCATCGGTGGCTTGCTATTCAACGATTGTGTAGTTGCTACGGCGTTGCATTTGACCTTGGGTGAGCCATTGTTGTCCTGGAGTTATTGGTCGGCACCGCTATTGGGAATGTTGTTGTGGGCACCGTTGTTTGTGTTGCTGGATGCGTTGCGACTAGGTCATGGGAGTCGGAAGTGA
>xylefaHib4
ATGACCCGGCTGCGTAATACTTGGTTATTGCCGGTCAGCGTGATATTGGCCTTGCTTCTGGGGTTACTTCCGTTACCAGTGTCAGTGCGGCCACTCCGTCCTTACTGGTTAGCGTTGGTGCTGATGTACTGGGTGATCGAGACGCCTGGTCGCGTTGGAATCGGTTTCGCTTTTGTAATGGGTGTACTGGCTGACTTCCTTTATGGTGGTTTGTTAGGGGAGCAGGCGTTGCGTCTGGTGGTGATGTCCTTCATCGTGCAACGTTTTCGAGCCCGCCTGCGCTTCTTCCCGATGCCGCAGCAGGCGTTGGTCATCGGTGGCTTGCTATTCAACGATTGTGTAGTTGCTACGGCGTTGCATTTGACCTTGGGTGAGCCATTGTTGTCCTGGAGTTATTGGTCGGCACCGCTATTGGGAATGTTGTTGTGGGCACCGTTGTTTGTGTTGCTGGATGCGTTGCGACTAGGTCATGGGAGTCGGAAGTGA
>xylefaJa12
ATGACCCGGCTGCGTAATACTTGGTTATTGCCGGTCAGCGTGATATTGGCCTTGCTTCTGGGGTTACTTCCGTTACCAGTGTCAGTGCGGCCACTCCGTCCTTACTGGTTAGCGTTGGTGCTGATGTACTGGGTGATCGAGACGCCTGGTCGCGTTGGAATCGGTTTCGCTTTTGTAATGGGTGTACTGGCTGACTTCCTTTATGGTGGTTTGTTAGGGGAGCAGGCGTTGCGTCTGGTGGTGATGTCCTTCATCGTGCAACGTTTTCGAGCCCGCCTGCGCTTCTTCCCGATGCCGCAGCAGGCGTTGGTCATCGGTGGCTTGCTATTCAACGATTGTGTAGTTGCTACGGCGTTGCATTTGACCTTGGGTGAGCCATTGTTGCCCTGGAGTTATTGGTCGGCACCGCTATTGGGAATGTTGTTATGGGCACCGTTGTTTGTGTTGCTGGATGCGTTGCGACTAGGTCATGGGAGTCGGAAGTGA
>xylefaOLS8
ATGACCCGGCTGCGTAATACTTGGTTATTGCCGGTCAGCGTGATATTGGCCTTGCTTCTGGGGTTACTTCCGTTACCAGTGTCAGTGCGGCCACTCCGTCCTTACTGGTTAGCGTTGGTGCTGATGTACTGGGTGATCGAGACGCCTGGTCGCGTTGGAATCGGTTTCGCTTTTGTAATGGGTGTACTGGCTGACTTCCTTTATGGTGGTTTGTTAGGGGAGCAGGCGTTGCGTCTGGTGGTGATGTCCTTCATCGTGCAACGTTTTCGAGCCCGCCTGCGCTTCTTCCCGATGCCGCAGCAGGCGTTGGTCATCGGTGGCTTGCTATTCAACGATTGTGTAGTTGCTACGGCGTTGCATTTGACCTTGGGTGAGCCATTGTTGTCCTGGAGTTATTGGTCGGCACCGCTATTGGGAATGTTGTTGTGGGCACCGTTGTTTGTGTTGCTGGATGCGTTGCGACTAGGTCATGGGAGTCGGAAGTGA
>xylefaU24D
ATGACCCGGCTGCGTAATACTTGGTTATTGCCGGTCAGCGTGATATTGGCCTTGCTTCTGGGGTTACTTCCGTTACCAGTGTCAGTGCGGCCACTCCGTCCTTACTGGTTAGCGTTGGTGCTGATGTACTGGGTGATCGAGACGCCTGGTCGCGTTGGAATCGGTTTCGCTTTTGTAATGGGTGTACTGGCTGACTTCCTTTATGGTGGTTTGTTAGGGGAGCAGGCGTTGCGTCTGGTGGTGATGTCCTTCATCGTGCAACGTTTTCGAGCCCGCCTGCGCTTCTTCCCGATGCCGCAGCAGGCGTTGGTCATCGGTGGCTTGCTATTCAACGATTGTGTAGTTGCTACGGCGTTGCATTTGACCTTGGGTGAGCCATTGTTGTCCTGGAGTTATTGGTCGGCACCGCTATTGGGAATGTTGTTGTGGGCACCGTTGTTTGTGTTGCTGGATGCGTTGCGACTAGGTCATGGGAGTCGGAAGTGA
>xylefaPr8x
ATGACCCGGCTGCGTAATACTTGGTTATTGCCGGTCAGCGTGATATTGGCCTTGCTTCTGGGGTTACTTCCGTTACCAGTGTCAGTGCGGCCACTCCGTCCTTACTGGTTAGCGTTGGTGCTGATGTACTGGGTGATCGAGACGCCTGGTCGCGTTGGAATCGGTTTCGCTTTTGTAATGGGTGTACTGGCTGACTTCCTTTATGGTGGTTTGTTAGGGGAGCAGGCGTTGCGTCTGGTGGTGATGTCCTTCATCGTGCAACGTTTTCGAGCCCGCCTGCGCTTCTTCCCGATGCCGCAGCAGGCGTTGGTCATCGGTGGCTTGCTATTCAACGATTGTGTAGTTGCTACGGCGTTGCATTTGACCTTGGGTGAGCCATTGTTGTCCTGGAGTTATTGGTCGGCACCGCTATTGGGAATGTTGTTGTGGGCACCGTTGTTTGTGTTGCTGGATGCGTTGCGACTAGGTCATGGGAGTCGGAAGTGA
>xylefaOLS9
ATGACCCGGCTGCGTAATACTTGGTTATTGCCGGTCAGCGTGATATTGGCCTTGCTTCTGGGGTTACTTCCGTTACCAGTGTCAGTGCGGCCACTCCGTCCTTACTGGTTAGCGTTGGTGCTGATGTACTGGGTGATCGAGACGCCTGGTCGCGTTGGAATCGGTTTCGCTTTTGTAATGGGTGTACTGGCTGACTTCCTTTATGGTGGTTTGTTAGGGGAGCAGGCGTTGCGTCTGGTGGTGATGTCCTTCATCGTGCAACGTTTTCGAGCCCGCCTGCGCTTCTTCCCGATGCCGCAGCAGGCGTTGGTCATCGGTGGCTTGCTATTCAACGATTGTGTAGTTGCTACGGCGTTGCATTTGACCTTGGGTGAGCCATTGTTGTCCTGGAGTTATTGGTCGGCACCGCTATTGGGAATGTTGTTGTGGGCACCGTTGTTTGTGTTGCTGGATGCGTTGCGACTAGGTCATGGGAGTCGGAAGTGA
>xylefasFb7
ATGACCCGGCTGCGTAATACTTGGTTATTGCCGGTCAGCGTGATATTGGCCTTGCTTCTGGGGTTACTTCCGTTACCAGTGTCAGTGCGGCCACTCCGTCCTTACTGGTTAGCGTTGGTGCTGATGTACTGGGTGATCGAGACGCCTGGTCGCGTTGGAATCGGTTTCGCTTTTGTAATGGGTGTACTGGCTGACTTCCTTTATGGTGGTTTGTTAGGGGAGCAGGCGTTGCGTCTGGTGGTGATGTCCTTCATCGTGCAACGTTTTCGAGCCCGCCTGCGCTTCTTCCCGATGCCGCAGCAGGCGTTGGTCATCGGTGGCTTGCTATTCAACGATTGTGTAGTTGCTACGGCGTTGCATTTGACCTTGGGTGAGCCATTGTTGTCCTGGAGTTATTGGTCGGCACCGCTATTGGGAATGTTGTTGTGGGCACCGTTGTTTGTGTTGCTGGATGCGTTGCGACTAGGTCATGGGAGTCGGAAGTGA
>long-mer5751
------------------------------------------------------------------------TTACCAGTGTCAGTGCGGCCACTCCGTCCTTACTGGTTAGCGT-----------------------------------------------------------------------------------------------------------------------------------------------------------------------------------------------------------------------------------------------------------------------------------------------------------------------------------------------------------------------------------
>long-mer5752
---------------------------------------------------------------------------------------------------------------------------------------------------------------------------------------------------------------------------------------------------------------------------------------------------------------------------------------------------------------GCGTTGCATTTGACCTTGGGTGAGCCATTGTTG------------------------------------------------------------------------------------------------------
