# Supplementary material for: Identification of genetic relationships and subspecies signatures in Xylella fastidiosa
Source: BMC Genomics. 2019 Mar 25;20:239. doi: 10.1186/s12864-019-5565-9 (PMC6434890; doi:10.1186/s12864-019-5565-9)
Supplement: Supplementary file 8 — Analysis of (non-)synonymous SNPs in homologs to CDS harboring specific k-mers for selected enriched GOs. (ZIP 549 kb) [file 12864_2019_5565_MOESM8_ESM.zip › Additional-File8/Additional-File8B_Pauca/GO-0005886 0016021/NC_002488.11/Xfp assembled to xylefa9a5c.fasta]

>xylefa9a5c
-----------------------------------------------------------------------ATGGCTTTTAGTAATGGAAATAGCAATGGTCCGATGGCCGATATCAACGTCACGCCACTTGTGGACGTGATGTTGGTGCTGCTGATTATCTTCATCATTACGGCACCGCTGATGTCTCATAAGATTAAGGTGGAACTGCCTCAGGCTAATTTGGTCAAGAAGAACAATGAAGAAAAACGCTCTAATCCGATTACCTTAGCTGTTAAAGAAGATGGGTCGCTTTATTGGAATGACGCACAAATCAGCGAAAATGAATTGGAACAACGTTTTTCGGTCGCTGCGCAACAAACTCCACAACCTCCTCTCAACTTACGTGGTGATCGCACCACTAAGATGAGTAAGATCAGCAAGATCATCAAGGTCGCCCAAGGGCAAGGGATTATGGACATTGGTTTTATTGCAACTAAAGAAAAGGAGCAGTAA---------------------------------------------------------------------------------------------------------------------------------------------------
>long-mer66
TCGCGTGTACGATGATCCTGTGGTCCGCTTTCATAAAGCAATCATCCCAATGCGATTAGAGGGAGTCCGTTATGGCTTTTAGTAATGGAAATAGCAATGGTCCGATGGCCGATATCAACGTCACGCCACTTGTGGACGTGATGTTGGTGCTGCTGATTATCTTCATCATTACGGCACCGCTGATGTCTCATAAGATTAAGGTGGAACTGCCTCAGGCTAATTTGGTCAAGAAGAACAATGAAGAAAAACGCTCTAATCCGATTACCTTAGCT---------------------------------------------------------------------------------------------------------------------------------------------------------------------------------------------------------------------------------------------------------------------------------------------------------------------------------------------------------------------------------
>xylefaPr8x
-----------------------------------------------------------------------ATGGCTTTTAGTAATGGAAATAGCAATGGTCCGATGGCCGATATCAACGTCACGCCACTTGTGGACGTGATGTTGGTGCTGCTGATTATCTTCATCATTACGGCACCGCTGATGTCTCATAAGATTAAGGTGGAACTGCCTCAGGCTAATTTGGTCAAGAAGAACAATGAAGAAAAACGCTCTAATCCGATTACCTTAGCTGTTAAAGAAGATGGGTCGCTTTATTGGAATGACGCACAAATCAGCGAAAATGAATTGGAACAACGTTTTTCGGTCGCTGCGCAACAAACTCCACAACCTCCTCTCAACTTACGTGGTGATCGCACCACTAAGATGAGTAAGATCAGCAAGATCATCAAGGTCGCCCAAGGGCAAGGGATTATGGACATTGGTTTTATTGCAACTAAAGAAAAGGAGCAGTAA---------------------------------------------------------------------------------------------------------------------------------------------------
>xylefaOLS9
-----------------------------------------------------------------------ATGGCTTTTAGTAATGGAAATAGCAATGGTCCGATGGCCGATATCAACGTCACGCCACTTGTGGACGTGATGTTGGTGCTGCTGATTATCTTCATCATTACGGCACCGCTGATGTCTCATAAGATTAAGGTGGAACTGCCTCAGGCTAATTTGGTCAAGAAGAACAATGAAGAAAAACGCTCTAATCCGATTACCTTAGCTGTTAAAGAAGATGGGTCGCTTTATTGGAATGACGCACAAATCAGCGAAAATGAATTGGAACAACGTTTTTCGGTCGCTGCGCAACAAACTCCACAACCTCCTCTCAACTTACGTGGTGATCGCACCACTAAGATGAGTAAGATCAGCAAGATCATCAAGGTCGCCCAAGGGCAAGGGATTATGGACATTGGTTTTATTGCAACTAAAGAAAAGGAGCAGTAA---------------------------------------------------------------------------------------------------------------------------------------------------
>xylefasFb7
-----------------------------------------------------------------------ATGGCTTTTAGTAATGGAAATAGCAATGGTCCGATGGCCGATATCAACGTCACGCCACTTGTGGACGTGATGTTGGTGCTGCTGATTATCTTCATCATTACGGCACCGCTGATGTCTCATAAGATTAAGGTGGAACTGCCTCAGGCTAATTTGGTCAAGAAGAACAATGAAGAAAAACGCTCTAATCCGATTACCTTAGCTGTTAAAGAAGATGGGTCGCTTTATTGGAATGACGCACAAATCAGCGAAAATGAATTGGAACAACGTTTTTCGGTCGCTGCGCAACAAACTCCACAACCTCCTCTCAACTTACGTGGTGATCGCACCACTAAGATGAGTAAGATCAGCAAGATCATCAAGGTCGCCCAAGGGCAAGGGATTATGGACATTGGTTTTATTGCAACTAAAGAAAAGGAGCAGTAA---------------------------------------------------------------------------------------------------------------------------------------------------
>xylefaJa12
-----------------------------------------------------------------------ATGGCTTTTAGTAATGGAAATAGCAATGGTCCGATGGCCGATATCAACGTCACGCCACTTGTGGACGTGATGTTGGTGCTGCTGATTATCTTCATCATTACGGCACCGCTGATGTCTCATAAGATTAAGGTGGAACTGCCTCAGGCTAATTTGGTCAAGAAGAACAATGAAGAAAAACGCTCTAATCCGATTACCTTAGCTGTTAAAGAAGATGGGTCGCTTTATTGGAATGACGCACAAATCAGCGAAAATGAATTGGAACAACGTTTTTCGGTCGCTGCGCAACAAACTCCACAACCTCCTCTCAACTTACGTGGTGATCGCACCACTAAGATGAGTAAGATCAGCAAGATCATCAAGGTCGCCCAAGGGCAAGGGATTATGGACATTGGTTTTATTGCAACTAAAGAAAAGGAGCAGTAA---------------------------------------------------------------------------------------------------------------------------------------------------
>xylefaHib4
-----------------------------------------------------------------------ATGGCTTTTAGTAATGGAAATAGCAATGGTCCGATGGCCGATATCAACGTCACGCCACTTGTGGACGTGATGTTGGTGCTGCTGATTATCTTCATCATTACGGCACCGCTGATGTCTCATAAGATTAAGGTGGAACTGCCTCAGGCTAATTTGGTCAAGAAGAACAATGAAGAAAAACGCTCTAATCCGATTACCTTAGCTGTTAAAGAAGATGGGTCGCTTTATTGGAATGACGCACAAATCAGCGAAAATGAATTGGAACAACGTTTTTCGGTCGCTGCGCAACAAACTCCACAACCTCCTCTCAATTTACGTGGTGATCGCACCACTAAGATGAGTAAGATCAGCAAGATCATCAAGGTCGCCCAAGGGCAAGGGATTATGGACATTGGTTTTATTGCAACTAAAGAAAAGGAGCAGTAA---------------------------------------------------------------------------------------------------------------------------------------------------
>xylefaCVC6
-----------------------------------------------------------------------ATGGCTTTTAGTAATGGAAATAGCAATGGTCCGATGGCCGATATCAACGTCACGCCACTTGTGGACGTGATGTTGGTGCTGCTGATTATCTTCATCATTACGGCACCGCTGATGTCTCATAAGATTAAGGTGGAACTGCCTCAGGCTAATTTGGTCAAGAAGAACAATGAAGAAAAACGCTCTAATCCGATTACCTTAGCTGTTAAAGAAGATGGGTCGCTTTATTGGAATGACGCACAAATCAGCGAAAATGAATTGGAACAACGTTTTTCGGTCGCTGCGCAACAAACTCCACAACCTCCTCTCAACTTACGTGGTGATCGCACCACTAAGATGAGTAAGATCAGCAAGATCATCAAGGTCGCCCAAGGGCAAGGGATTATGGACATTGGTTTTATTGCAACTAAAGAAAAGGAGCAGTAA---------------------------------------------------------------------------------------------------------------------------------------------------
>xylefaCOF7
-----------------------------------------------------------------------ATGGCTTTTAGTAATGGAAATAGCAATGGTCCGATGGCCGATATCAACGTCACGCCACTTGTGGACGTGATGTTGGTGCTGCTGATTATCTTCATCATTACGGCACCGCTGATGTCTCATAAGATTAAGGTGGAACTGCCTCAGGCTAATTTGGTCAAGAAGAACAATGAAGAAAAACGCTCTAATCCGATTACCTTAGCTGTTAAAGAAGATGGGTCGCTTTATTGGAATGACGCACAAATCAGCGAAAATGAATTGGAACAACGTTTTTCGGTCGCTGCGCAACAAACTCCACAACCTCCTCTCAACTTACGTGGTGATCGCACCACTAAGATGAGTAAGATCAGCAAGATCATCAAGGTCGCCCAAGGGCAAGGGATTATGGACATTGGTTTTATTGCAACTAAAGAAAAGGAGCAGTAA---------------------------------------------------------------------------------------------------------------------------------------------------
>xylefaCOF4
-----------------------------------------------------------------------ATGGCTTTTAGTAATGGAAATAGCAATGGTCCGATGGCCGATATCAACGTCACGCCACTTGTGGACGTGATGTTGGTGCTGCTGATTATCTTCATCATTACGGCACCGCTGATGTCTCATAAGATTAAGGTGGAACTGCCTCAGGCTAATTTGGTCAAGAAGAACAATGAAGAAAAACGCTCTAATCCGATTACCTTAGCTGTTAAAGAAGATGGGTCGCTTTATTGGAATGACGCACAAATCAGCGAAAATGAATTGGAACAACGTTTTTCGGTCGCTGCGCAACAAACTCCACAACCTCCTCTCAACTTACGTGGTGATCGCACCACTAAGATGAGTAAGATCAGCAAGATCATCAAGGTCGCCCAAGGGCAAGGGATTATGGACATTGGTTTTATTGCAACTAAAGAAAAGGAGCAGTAA---------------------------------------------------------------------------------------------------------------------------------------------------
>xylefacodi
-----------------------------------------------------------------------ATGGCTTTTAGTAATGGAAATAGCAATGGTCCGATGGCCGATATCAACGTCACGCCACTTGTGGACGTGATGTTGGTGCTGCTGATTATCTTCATCATTACGGCACCGCTGATGTCTCATAAGATTAAGGTGGAACTGCCTCAGGCTAATTTGGTCAAGAAGAACAATGAAGAAAAACGCTCTAATCCGATTACCTTAGCTGTTAAAGAAGATGGGTCGCTTTATTGGAATGACGCACAAATCAGCGAAAATGAATTGGAACAACGTTTTTCGGTCGCTGCGCAACAAACTCCACAACCTCCTCTCAACTTACGTGGTGATCGCACCACTAAGATGAGTAAGATCAGCAAGATCATCAAGGTCGCCCAAGGGCAAGGGATTATGGACATTGGTTTTATTGCAACTAAAGAAAAGGAGCAGTAA---------------------------------------------------------------------------------------------------------------------------------------------------
>xylefaco6c
-----------------------------------------------------------------------ATGGCTTTTAGTAATGGAAATAGCAATGGTCCGATGGCCGATATCAACGTCACGCCACTTGTGGACGTGATGTTGGTGCTGCTGATTATCTTCATCATTACGGCACCGCTGATGTCTCATAAGATTAAGGTGGAACTGCCTCAGGCTAATTTGGTCAAGAAGAACAATGAAGAAAAACGCTCTAATCCGATTACCTTAGCTGTTAAAGAAGATGGGTCGCTTTATTGGAATGACGCACAAATCAGCGAAAATGAATTGGAACAACGTTTTTCGGTCGCTGCGCAACAAACTCCACAACCTCCTCTCAACTTACGTGGTGATCGCACCACTAAGATGAGTAAGATCAGCAAGATCATCAAGGTCGCCCAAGGGCAAGGGATTATGGACATTGGTTTTATTGCAACTAAAGAAAAGGAGCAGTAA---------------------------------------------------------------------------------------------------------------------------------------------------
>xylefaOLS8
-----------------------------------------------------------------------ATGGCTTTTAGTAATGGAAATAGCAATGGTCCGATGGCCGATATCAACGTCACGCCACTTGTGGACGTGATGTTGGTGCTGCTGATTATCTTCATCATTACGGCACCGCTGATGTCTCATAAGATTAAGGTGGAACTGCCTCAGGCTAATTTGGTCAAGAAGAACAATGAAGAAAAACGCTCTAATCCGATTACCTTAGCTGTTAAAGAAGATGGGTCGCTTTATTGGAATGACGCACAAATCAGCGAAAATGAATTGGAACAACGTTTTTCGGTCGCTGCGCAACAAACTCCACAACCTCCTCTCAACTTACGTGGTGATCGCACCACTAAGATGAGTAAGATCAGCAAGATCATCAAGGTCGCCCAAGGGCAAGGGATTATGGACATTGGTTTTATTGCAACTAAAGAAAAGGAGCAGTAA---------------------------------------------------------------------------------------------------------------------------------------------------
>xylefaco32
-----------------------------------------------------------------------ATGGCTTTTAGTAATGGAAATAGCAATGGTCCGATGGCCGATATCAACGTCACGCCACTTGTGGACGTGATGTTGGTGCTGCTGATTATCTTCATCATTACGGCACCGCTGATGTCTCATAAGATTAAGGTGGAACTGCCTCAGGCTAATTTGGTCAAGAAGAACAATGAAGAAAAACGCTCTAATCCGATTACCTTAGCTGTTAAAGAAGATGGGTCGCTTTATTGGAATGACGCACAAATCAGCGAAAATGAATTGGAACAACGTTTTTCGGTCGCTGCGCAACAAACTCCACAACCTCCTCTCAACTTACGTGGTGATCGCACCACTAAGATGAGTAAGATCAGCAAGATCATCAAGGTCGCCCAAGGGCAAGGGATTATGGACATTGGTTTTATTGCAACTAAAGAAAAGGAGCAGTAA---------------------------------------------------------------------------------------------------------------------------------------------------
>xylefaCVC1
-----------------------------------------------------------------------ATGGCTTTTAGTAATGGAAATAGCAATGGTCCGATGGCCGATATCAACGTCACGCCACTTGTGGACGTGATGTTGGTGCTGCTGATTATCTTCATCATTACGGCACCGCTGATGTCTCATAAGATTAAGGTGGAACTGCCTCAGGCTAATTTGGTCAAGAAGAACAATGAAGAAAAACGCTCTAATCCGATTACCTTAGCTGTTAAAGAAGATGGGTCGCTTTATTGGAATGACGCACAAATCAGCGAAAATGAATTGGAACAACGTTTTTCGGTCGCTGCGCAACAAACTCCACAACCTCCTCTCAACTTACGTGGTGATCGCACCACTAAGATGAGTAAGATCAGCAAGATCATCAAGGTCGCCCAAGGGCAAGGGATTATGGACATTGGTTTTATTGCAACTAAAGAAAAGGAGCAGTAA---------------------------------------------------------------------------------------------------------------------------------------------------
>xylefa8072
-----------------------------------------------------------------------ATGGCTTTTAGTAATGGAAATAGCAATGGTCCGATGGCCGATATCAACGTCACGCCACTTGTGGACGTGATGTTGGTGCTGCTGATTATCTTCATCATTACGGCACCGCTGATGTCTCATAAGATTAAGGTGGAACTGCCTCAGGCTAATTTGGTCAAGAAGAACAATGAAGAAAAACGCTCTAATCCGATTACCTTAGCTGTTAAAGAAGATGGGTCGCTTTATTGGAATGACGCACAAATCAGCGAAAATGAATTGGAACAACGTTTTTCGGTCGCTGCGCAACAAACTCCACAACCTCCTCTCAACTTACGTGGTGATCGCACCACTAAGATGAGTAAGATCAGCAAGATCATCAAGGTCGCCCAAGGGCAAGGGATTATGGACATTGGTTTTATTGCAACTAAAGAAAAGGAGCAGTAA---------------------------------------------------------------------------------------------------------------------------------------------------
>xylefa3124
-----------------------------------------------------------------------ATGGCTTTTAGTAATGGAAATAGCAATGGTCCGATGGCCGATATCAACGTCACGCCACTTGTGGACGTGATGTTGGTGCTGCTGATTATCTTCATCATTACGGCACCGCTGATGTCTCATAAGATTAAGGTGGAACTGCCTCAGGCTAATTTGGTCAAGAAGAACAATGAAGAAAAACGCTCTAATCCGATTACCTTAGCTGTTAAAGAAGATGGGTCGCTTTATTGGAATGACGCACAAATCAGCGAAAATGAATTGGAACAACGTTTTTCGGTCGCTGCGCAACAAACTCCACAACCTCCTCTCAACTTACGTGGTGATCGCACCACTAAGATGAGTAAGATCAGCAAGATCATCAAGGTCGCCCAAGGGCAAGGGATTATGGACATTGGTTTTATTGCAACTAAAGAAAAGGAGCAGTAA---------------------------------------------------------------------------------------------------------------------------------------------------
>xylefaU24D
-----------------------------------------------------------------------ATGGCTTTTAGTAATGGAAATAGCAATGGTCCGATGGCCGATATCAACGTCACGCCACTTGTGGACGTGATGTTGGTGCTGCTGATTATCTTCATCATTACGGCACCGCTGATGTCTCATAAGATTAAGGTGGAACTGCCTCAGGCTAATTTGGTCAAGAAGAACAATGAAGAAAAACGCTCTAATCCGATTACCTTAGCTGTTAAAGAAGATGGGTCGCTTTATTGGAATGACGCACAAATCAGCGAAAATGAATTGGAACAACGTTTTTCGGTCGCTGCGCAACAAACTCCACAACCTCCTCTCAACTTACGTGGTGATCGCACCACTAAGATGAGTAAGATCAGCAAGATCATCAAGGTCGCCCAAGGGCAAGGGATTATGGACATTGGTTTTATTGCAACTAAAGAAAAGGAGCAGTAA---------------------------------------------------------------------------------------------------------------------------------------------------
>xylefa1199
-----------------------------------------------------------------------ATGGCTTTTAGTAATGGAAATAGCAATGGTCCGATGGCCGATATCAACGTCACGCCACTTGTGGACGTGATGTTGGTGCTGCTGATTATCTTCATCATTACGGCACCGCTGATGTCTCATAAGATTAAGGTGGAACTGCCTCAGGCTAATTTGGTCAAGAAGAACAATGAAGAAAAACGCTCTAATCCGATTACCTTAGCTGTTAAAGAAGATGGGTCGCTTTATTGGAATGACGCACAAATCAGCGAAAATGAATTGGAACAACGTTTTTCGGTCGCTGCGCAACAAACTCCACAACCTCCTCTCAACTTACGTGGTGATCGCACCACTAAGATGAGTAAGATCAGCAAGATCATCAAGGTCGCCCAAGGGCAAGGGATTATGGACATTGGTTTTATTGCAACTAAAGAAAAGGAGCAGTAA---------------------------------------------------------------------------------------------------------------------------------------------------
>long-mer67
----------------------------------------------------------------------------------------------------------------------------------------------------------------------------------------------------------------------------------------------------------------------------------------AGATGGGTCGCTTTATTGGAATGACGCACAAATCAGCGAAAATGAATTGGAACAACGTTTTTCGGTCGCTGCGCAACAAACTCCACAACCT------------------------------------------------------------------------------------------------------------------------------------------------------------------------------------------------------------------------------------------------------------------------------
>long-mer68
--------------------------------------------------------------------------------------------------------------------------------------------------------------------------------------------------------------------------------------------------------------------------------------------------------------------------------------------------------------------------------------------------------------------------AAGATCAGCAAGATCATCAAGGTC---------------------------------------------------------------------------------------------------------------------------------------------------------------------------------------------------------------
>long-mer69
-----------------------------------------------------------------------------------------------------------------------------------------------------------------------------------------------------------------------------------------------------------------------------------------------------------------------------------------------------------------------------------------------------------------------------------------------------------------------------------ATTGCAACTAAAGAAAAGGAGCAGTAAGCCATGGCTTTTAGTAGCGGTAGCAACCGTGGCCCAATGGCGGATATCAATGTCACTCCTCTTGTGGATGTGATGTTGGTTTTATTAATTATCTTCATCGTGACTGCGCCGATCATGACCTATCCAATTGCAGTGGATTTACCGCAG
