# Supplementary material for: Identification of genetic relationships and subspecies signatures in Xylella fastidiosa
Source: BMC Genomics. 2019 Mar 25;20:239. doi: 10.1186/s12864-019-5565-9 (PMC6434890; doi:10.1186/s12864-019-5565-9)
Supplement: Supplementary file 8 — Analysis of (non-)synonymous SNPs in homologs to CDS harboring specific k-mers for selected enriched GOs. (ZIP 549 kb) [file 12864_2019_5565_MOESM8_ESM.zip › Additional-File8/Additional-File8B_Pauca/GO-0005886 0016021/NC_002488.1240/Clade III assembled to xylefa9a5c.fasta]

>xylefa9a5c
ATGGCGGCTCGGTTGCGGGATTATTGGGATCTGACCAAGCCTAAGGTGGTGGCATTGATCGTGTTCACGGCTTTGGTTGGGATGTTTCTGGCTATCCCTGGTATACCCAGTGTTGTGCAGATCCAGAGTGGGGCACTTGGATTTTTAGGCATTTGGTTGGCGGCGGCGGCGGCGGCGGCGATCAATCAGCTTCTGGATGCCAAAATCGATGCGCAGATGGCACGTACTTCATGGCGTCCGCTGGTTGTTGGCAAGGTACGCCCTGTGCAGGTGTTGGTTTTTGCGGGGGTGTTGATCACGCTGTCGATGACGATTTTGACTCTTGGGGTCAATCTTATTACGGCAGTGCTGACGTTTACTTCGTTGATTGGGTATGCAGTGATTTACACCGTGTATCTTAAGCGTATGACGTCGCAGAATATTGTGATTGGTGGTTTGGCCGGCGCGATGCCGCCTATGCTGGGCTGGGCTGCGGTCACGGGGTTGTCGACAGCGGCGGATTGGATTAATGCATCATTGTTGGTAGCCATTATTTTTGTGTGGACGCCGCCGCACTTTTGGGCATTGGCTATCTTTCGCCGTGCTGATTACGCCAAGGCATCCATTCCGATGTTGCCGGTGACCCATGGGGTGCAACATACATCCCGTCAGATCTTGTTGTATACGGTGATTCTGAGTGTGGTGACGCTGCTGCCGGTGGCGACCGGGATGAGCGGGGTATTTTATCTGGGGGCTGCTTTGGTGTTGGACGCTGTGTTTCTTTGGTATGCCTGGCGTCTGCTTGATCCACCTGATGAATTATTTGCGATGAAAACGTTTGGTTATTCGATCGTGTATTTGATGGCGTTATTCGCCTTTCTGATGTTTGATCATTGGCTGAGGTTAGCGGATTTTTATTGGAATTAG
>xylefa7969
ATGGCGGCTCGGTTGCGGGATTATTGGGATCTGACCAAGCCCAAGGTAGTGGCATTGATTGTGTTCACGGCTTTGGTTGGGATGTTTCTGGCTATCCCTGGTATGCCCAGTGTTGTGCAGATCCAGAGTGGGGCACTTGGATTTTTAGGCATTTGGTTGGCGGCGGCGGCCGCGGCGGCAATCAATCAGCTTCTGGATGCCAAAATCGATGCGCAGATGGCACGTACTTCATGGCGTCCGCTGGTTGTTGGCAAGGTACGCCCTGTGCAGGTGTTGGTTTTTGCGGGGGTGTTGATCACGTTGTCGATGACGATTTTGACTCTTTGGGTCAATCTTATTACGGCAGTGCTGACGTTTACTTCGTTGATTGGGTATGCAGTGATTTACACCGTGTATCTTAAGCGTATGACGTCGCAGAACATTGTGATTGGTGGTTTGGCCGGCGCGATGCCGCCTATGCTGGGCTGGGCTGCGGTCACGGGGTTGTCGACAGCGGCGGATTGGATTAATGCATCATTGTTGGTAGCCATTATTTTTGTGTGGACGCCGCCGCACTTTTGGGCATTGGCTATCTTTCGCCGTGCTGATTACGCTAAGGCATCCATTCCGATGTTGCCGGTGACCCATGGGGTGCAACATACATCCCGTCAGATCTTGTTGTATACGGTGATTCTGAGTGTGGTAACGCTGCTGCCGGTGGCGACTGGGATGAGCGGGGTATTTTATCTGGGGGCTGCTTTGGTGTTGGACGCTGTGTTTCTTTGGTATGCCTGGCGTCTGCTTGATCCACCTGATGAATTATTTGCAATGAAAACGTTTGGTTATTCGATCGTGTATTTGATGGCGTTATTCGCGTTTCTGATGTTTGATCATTGGCTGAGGCTAGCGGATTTTTATTGGAATTAG
>xylefa7970
ATGGCGGCTCGGTTGCGGGATTATTGGGATCTGACCAAGCCCAAGGTAGTGGCATTGATTGTGTTCACGGCTTTGGTTGGGATGTTTCTGGCTATCCCTGGTATGCCCAGTGTTGTGCAGATCCAGAGTGGGGCACTTGGATTTTTAGGCATTTGGTTGGCGGCGGCGGCCGCGGCGGCAATCAATCAGCTTCTGGATGCCAAAATCGATGCGCAGATGGCACGTACTTCATGGCGTCCGCTGGTTGTTGGCAAGGTACGCCCTGTGCAGGTGTTGGTTTTTGCGGGGGTGTTGATCACGTTGTCGATGACGATTTTGACTCTTTGGGTCAATCTTATTACGGCAGTGCTGACGTTTACTTCGTTGATTGGGTATGCAGTGATTTACACCGTGTATCTTAAGCGTATGACGTCGCAGAACATTGTGATTGGTGGTTTGGCCGGCGCGATGCCGCCTATGCTGGGCTGGGCTGCGGTCACGGGGTTGTCGACAGCGGCGGATTGGATTAATGCATCATTGTTGGTAGCCATTATTTTTGTGTGGACGCCGCCGCACTTTTGGGCATTGGCTATCTTTCGCCGTGCTGATTACGCTAAGGCATCCATTCCGATGTTGCCGGTGACCCATGGGGTGCAACATACATCCCGTCAGATCTTGTTGTATACGGTGATTCTGAGTGTGGTAACGCTGCTGCCGGTGGCGACTGGGATGAGCGGGGTATTTTATCTGGGGGCTGCTTTGGTGTTGGACGCTGTGTTTCTTTGGTATGCCTGGCGTCTGCTTGATCCACCTGATGAATTATTTGCAATGAAAACGTTTGGTTATTCGATCGTGTATTTGATGGCGTTATTCGCGTTTCTGATGTTTGATCATTGGCTGAGGCTAGCGGATTTTTATTGGAATTAG
>xylefa8071
ATGGCGGCTCGGTTGCGGGATTATTGGGATCTGACCAAGCCCAAGGTAGTGGCATTGATTGTGTTCACGGCTTTGGTTGGGATGTTTCTGGCTATCCCTGGTATGCCCAGTGTTGTGCAGATCCAGAGTGGGGCACTTGGATTTTTAGGCATTTGGTTGGCGGCGGCGGCCGCGGCGGCAATCAATCAGCTTCTGGATGCCAAAATCGATGCGCAGATGGCACGTACTTCATGGCGTCCGCTGGTTGTTGGCAAGGTACGCCCTGTGCAGGTGTTGGTTTTTGCGGGGGTGTTGATCACGTTGTCGATGACGATTTTGACTCTTTGGGTCAATCTTATTACGGCAGTGCTGACGTTTACTTCGTTGATTGGGTATGCAGTGATTTACACCGTGTATCTTAAGCGTATGACGTCGCAGAACATTGTGATTGGTGGTTTGGCCGGCGCGATGCCGCCTATGCTGGGCTGGGCTGCGGTCACGGGGTTGTCGACAGCGGCGGATTGGATTAATGCATCATTGTTGGTAGCCATTATTTTTGTGTGGACGCCGCCGCACTTTTGGGCATTGGCTATCTTTCGCCGTGCTGATTACGCTAAGGCATCCATTCCGATGTTGCCGGTGACCCATGGGGTGCAACATACATCCCGTCAGATCTTGTTGTATACGGTGATTCTGAGTGTGGTAACGCTGCTGCCGGTGGCGACTGGGATGAGCGGGGTATTTTATCTGGGGGCTGCTTTGGTGTTGGACGCTGTGTTTCTTTGGTATGCCTGGCGTCTGCTTGATCCACCTGATGAATTATTTGCAATGAAAACGTTTGGTTATTCGATCGTGTATTTGATGGCGTTATTCGCGTTTCTGATGTTTGATCATTGGCTGAGGCTAGCGGATTTTTATTGGAATTAG
>xylefa4627
ATGGCGGCTCGGTTGCGGGATTATTGGGATCTGACCAAGCCCAAGGTAGTGGCATTGATTGTGTTCACGGCTTTGGTTGGGATGTTTCTGGCTATCCCTGGTATGCCCAGTGTTGTGCAGATCCAGAGTGGGGCACTTGGATTTTTAGGCATTTGGTTGGCGGCGGCGGCCGCGGCGGCAATCAATCAGCTTCTGGATGCCAAAATCGATGCGCAGATGGCACGTACTTCATGGCGTCCGCTGGTTGTTGGCAAGGTACGCCCTGCGCAGGTGTTGGTTTTTGCGGGGGTGTTGATCACGTTGTCGATGACGATTTTGACTCTTTGGGTCAATCTTATTACGGCAGTGCTGACGTTTACTTCGTTGATTGGGTATGCAGTGATTTACACCGTGTATCTTAAGCGTATGACGTCGCAGAACATTGTGATTGGTGGTTTGGCCGGCGCGATGCCGCCTATGCTGGGCTGGGCTGCGGTCACGGGGTTGTCGACAGCGGCGGATTGGATTAATGCATCATTGTTGGTAGCCATTATTTTTGTGTGGACGCCGCCGCACTTTTGGGCATTGGCTATCTTTCGCCGTGCTGATTACGCTAAGGCATCCATTCCGATGTTGCCGGTGACCCATGGGGTGCAACATACATCCCGTCAGATCTTGTTGTATACGGTGATTCTGAGTGTGGTAACGCTGCTGCCGGTGGCGACTGGGATGAGCGGGGTATTTTATCTGGGGGCTGCTTTGGTGTTGGACGCTGTGTTTCTTTGGTATGCCTGGCGTCTGCTTGATCCACCTGATGAATTATTTGCAATGAAAACGTTTGGTTATTCGATCGTGTATTTGATGGCGTTATTCGCGTTTCTGATGTTTGATCATTGGCTGAGGCTAGCGGATTTTTATTGGAATTAG
>xylefa8082
ATGGCGGCTCGGTTGCGGGATTATTGGGATCTGACCAAGCCCAAGGTAGTGGCATTGATTGTGTTCACGGCTTTGGTTGGGATGTTTCTGGCTATCCCTGGTATGCCCAGTGTTGTGCAGATCCAGAGTGGGGCACTTGGATTTTTAGGCATTTGGTTGGCGGCGGCGGCCGCGGCGGCAATCAATCAGCTTCTGGATGCCAAAATCGATGCGCAGATGGCACGTACTTCATGGCGTCCGCTGGTTGTTGGCAAGGTACGCCCTGTGCAGGTGTTGGTTTTTGCGGGGGTGTTGATCACGTTGTCGATGACGATTTTGACTCTTTGGGTCAATCTTATTACGGCAGTGCTGACGTTTACTTCGTTGATTGGGTATGCAGTGATTTACACCGTGTATCTTAAGCGTATGACGTCGCAGAACATTGTGATTGGTGGTTTGGCCGGCGCGATGCCGCCTATGCTGGGCTGGGCTGCGGTCACGGGGTTGTCGACAGCGGCGGATTGGATTAATGCATCATTGTTGGTAGCCATTATTTTTGTGTGGACGCCGCCGCACTTTTGGGCATTGGCTATCTTTCGCCGTGCTGATTACGCTAAGGCATCCATTCCGATGTTGCCGGTGACCCATGGGGTGCAACATACATCCCGTCAGATCTTGTTGTATACGGTGATTCTGAGTGTGGTAACGCTGCTGCCGGTGGCGACTGGGATGAGCGGGGTATTTTATCTGGGGGCTGCTTTGGTGTTGGACGCTGTGTTTCTTTGGTATGCCTGGCGTCTGCTTGATCCACCTGATGAATTATTTGCAATGAAAACGTTTGGTTATTCGATCGTGTATTTGATGGCGTTATTCGCGTTTCTGATGTTTGATCATTGGCTGAGGCTAGCGGATTTTTATTGGAATTAG
>xylefa3579
ATGGCGGCTCGGTTGCGGGATTATTGGGATCTGACCAAGCCCAAGGTAGTGGCATTGATTGTGTTCACGGCTTTGGTTGGGATGTTTCTGGCTATCCCTGGTATGCCCAGTGTTGTGCAGATCCAGAGTGGGGCACTTGGATTTTTAGGCATTTGGTTGGCGGCGGCGGCCGCGGCGGCAATCAATCAGCTTCTGGATGCCAAAATCGATGCGCAGATGGCACGTACTTCATGGCGTCCGCTGGTTGTTGGCAAGGTACGCCCTGTGCAGGTGTTGGTTTTTGCGGGGGTGTTGATCACGTTGTCGATGACGATTTTGACTCTTTGGGTCAATCTTATTACGGCAGTGCTGACGTTTACTTCGTTGATTGGGTATGCAGTGATTTACACCGTGTATCTTAAGCGTATGACGTCGCAGAACATTGTGATTGGTGGTTTGGCCGGCGCGATGCCGCCTATGCTGGGCTGGGCTGCGGTCACGGGGTTGTCGACAGCGGCGGATTGGATTAATGCATCATTGTTGGTAGCCATTATTTTTGTGTGGACGCCGCCGCACTTTTGGGCATTGGCTATCTTTCGCCGTGCTGATTACGCTAAGGCATCCATTCCGATGTTGCCGGTGACCCATGGGGTGCAACATACATCCCGTCAGATCTTGTTGTATACGGTGATTCTGAGTGTGGTAACGCTGCTGCCGGTGGCGACTGGGATGAGCGGGGTATTTTATCTGGGGGCTGCTTTGGTGTTGGACGCTGTGTTTCTTTGGTATGCCTGGCGTCTGCTTGATCCACCTGATGAATTATTTGCAATGAAAACGTTTGGTTATTCGATCGTGTATTTGATGGCGTTATTCGCGTTTCTGATGTTTGATCATTGGCTGAGGCTAGCGGATTTTTATTGGAATTAG
>xylefa4626
ATGGCGGCTCGGTTGCGGGATTATTGGGATCTGACCAAGCCCAAGGTAGTGGCATTGATTGTGTTCACGGCTTTGGTTGGGATGTTTCTGGCTATCCCTGGTATGCCCAGTGTTGTGCAGATCCAGAGTGGGGCACTTGGATTTTTAGGCATTTGGTTGGCGGCGGCGGCCGCGGCGGCAATCAATCAGCTTCTGGATGCCAAAATCGATGCGCAGATGGCACGTACTTCATGGCGTCCGCTGGTTGTTGGCAAGGTACGCCCTGTGCAGGTGTTGGTTTTTGCGGGGGTGTTGATCACGTTGTCGATGACGATTTTGACTCTTTGGGTCAATCTTATTACGGCAGTGCTGACGTTTACTTCGTTGATTGGGTATGCAGTGATTTACACCGTGTATCTTAAGCGTATGACGTCGCAGAACATTGTGATTGGTGGTTTGGCCGGCGCGATGCCGCCTATGCTGGGCTGGGCTGCGGTCACGGGGTTGTCGACAGCGGCGGATTGGATTAATGCATCATTGTTGGTAGCCATTATTTTTGTGTGGACGCCGCCGCACTTTTGGGCATTGGCTATCTTTCGCCGTGCTGATTACGCTAAGGCATCCATTCCGATGTTGCCGGTGACCCATGGGGTGCAACATACATCCCGTCAGATCTTGTTGTATACGGTGATTCTGAGTGTGGTAACGCTGCTGCCGGTGGCGACTGGGATGAGCGGGGTATTTTATCTGGGGGCTGCTTTGGTGTTGGACGCTGTGTTTCTTTGGTATGCCTGGCGTCTGCTTGATCCACCTGATGAATTATTTGCAATGAAAACGTTTGGTTATTCGATCGTGTATTTGATGGCGTTATTCGCGTTTCTGATGTTTGATCATTGGCTGAGGCTAGCGGATTTTTATTGGAATTAG
>xylefa8073
ATGGCGGCTCGGTTGCGGGATTATTGGGATCTGACCAAGCCCAAGGTAGTGGCATTGATTGTGTTCACGGCTTTGGTTGGGATGTTTCTGGCTATCCCTGGTATGCCCAGTGTTGTGCAGATCCAGAGTGGGGCACTTGGATTTTTAGGCATTTGGTTGGCGGCGGCGGCCGCGGCGGCAATCAATCAGCTTCTGGATGCCAAAATCGATGCGCAGATGGCACGTACTTCATGGCGTCCGCTGGTTGTTGGCAAGGTACGCCCTGTGCAGGTGTTGGTTTTTGCGGGGGTGTTGATCACGTTGTCGATGACGATTTTGACTCTTTGGGTCAATCTTATTACGGCAGTGCTGACGTTTACTTCGTTGATTGGGTATGCAGTGATTTACACCGTGTATCTTAAGCGTATGACGTCGCAGAACATTGTGATTGGTGGTTTGGCCGGCGCGATGCCGCCTATGCTGGGCTGGGCTGCGGTCACGGGGTTGTCGACAGCGGCGGATTGGATTAATGCATCATTGTTGGTAGCCATTATTTTTGTGTGGACGCCGCCGCACTTTTGGGCATTGGCTATCTTTCGCCGTGCTGATTACGCTAAGGCATCCATTCCGATGTTGCCGGTGACCCATGGGGTGCAACATACATCCCGTCAGATCTTGTTGTATACGGTGATTCTGAGTGTGGTAACGCTGCTGCCGGTGGCGACTGGGATGAGCGGGGTATTTTATCTGGGGGCTGCTTTGGTGTTGGACGCTGTGTTTCTTTGGTATGCCTGGCGTCTGCTTGATCCACCTGATGAATTATTTGCAATGAAAACGTTTGGTTATTCGATCGTGTATTTGATGGCGTTATTCGCGTTTCTGATGTTTGATCATTGGCTGAGGCTAGCGGATTTTTATTGGAATTAG
>xylefaco33
ATGGCGGCTCGGTTGCGGGATTATTGGGATCTGACCAAGCCCAAGGTAGTGGCATTGATTGTGTTCACGGCTTTGGTTGGGATGTTTCTGGCTATCCCTGGTATGCCCAGTGTTGTGCAGATCCAGAGTGGGGCACTTGGATTTTTAGGCATTTGGTTGGCGGCGGCGGCCGCGGCGGCAATCAATCAGCTTCTGGATGCCAAAATCGATGCGCAGATGGCACGTACTTCATGGCGTCCGCTGGTTGTTGGCAAGGTACGCCCTGCGCAGGTGTTGGTTTTTGCGGGGGTGTTGATCACGTTGTCGATGACGATTTTGACTCTTTGGGTCAATCTTATTACGGCAGTGCTGACGTTTACTTCGTTGATTGGGTATGCAGTGATTTACACCGTGTATCTTAAGCGTATGACGTCGCAGAACATTGTGATTGGTGGTTTGGCCGGCGCGATGCCGCCTATGCTGGGCTGGGCTGCGGTCACGGGGTTGTCGACAGCGGCGGATTGGATTAATGCATCATTGTTGGTAGCCATTATTTTTGTGTGGACGCCGCCGCACTTTTGGGCATTGGCTATCTTTCGCCGTGCTGATTACGCTAAGGCATCCATTCCGATGTTGCCGGTGACCCATGGGGTGCAACATACATCCCGTCAGATCTTGTTGTATACGGTGATTCTGAGTGTGGTAACGCTGCTGCCGGTGGCGACTGGGATGAGCGGGGTATTTTATCTGGGGGCTGCTTTGGTGTTGGACGCTGTGTTTCTTTGGTATGCCTGGCGTCTGCTTGATCCACCTGATGAATTATTTGCAATGAAAACGTTTGGTTATTCGATCGTGTATTTGATGGCGTTATTCGCGTTTCTGATGTTTGATCATTGGCTGAGGCTAGCGGATTTTTATTGGAATTAG
>xylefaAnn1
ATGGCGGCTCGGTTGCGGGATTATTGGGATCTGACCAAGCCCAAGGTAGTGGCATTGATTGTGTTCACGGCTTTGGTTGGGATGTTTCTGGCTATCCCTGGTATGCCCAGTGTTGTGCAGATCCAGAGTGGGGTACTTGGATTTTTAGGCATTTGGTTGGCGGCGGCCGCCGCGGCGGCAATCAATCAGCTTCTGGATGCCAAAATCGATGCGCAGATGGCACGTACTTCATGGCGTCCGCTGGTTGTTGGCAAGGTACGCCCTGTGCAGGTGTTGGTTTTTGCGGGGGTGTTGATCACGTTGTCAATGACGATTTTGACTCTTTGGGTCAATCTTATTACGGCAGTGCTGACGTTTACTTCGTTGATTGGTTATGCAGTGATTTACACCGTGTATCTTAAGCGTATGACGTCGCAGAACATTGTGATTGGTGGTTTGGCCGGCGCGATGCCGCCTATGCTGGGCTGGGCTGCGGTCACGGGGTTGTCGACAGCGGCGGATTGGATTAATGCATCATTGCTGGTAGCCATTATTTTTGTGTGGACGCCGCCGCACTTTTGGGCATTGGCTATCTTTCGCCGTGCTGATTACGCCAAGGCATCCATTCCGATGTTGCCGGTGACCCATGGGGTGCAACATACATCCCGTCAGATCTTGTTGTATACGGTGATTCTGAGTGTGGTAACGCTGCTGCCGGTGGCGACTGGGATGAGCGGGGTATTTTATCTGGGGGCTGCTTTGGTGTTGGACGCTGTGTTTCTTTGGTATGCCTGGCGTCTGCTTGATCCACCTGATGAATTATTTGCAATGAAAACGTTTGGTTATTCGATCGTGTATTTGATGGCGTTATTCGCGTTTCTGATGTTTGATCATTGGCTGAGGCTAGCGGATTTTTATTGGAATTAG
>xylefaGB54
ATGGCGGCTCGGTTGCGGGATTATTGGGATCTGACCAAGCCCAAGGTAGTGGCATTGATTGTGTTCACGGCTTTGGTTGGGATGTTTCTGGCTATCCCTGGTATGCCCAGTGTTGTGCAGATCCAGAGTGGGGCACTTGGATTTTTAGGCATTTGGTTGGCGGCGGCGGCCGCGGCGGCAATCAATCAGCTTCTGGATGCCAAAATCGATGCGCAGATGGCACGTACTTCATGGCGTCCGCTGGTTGTTGGCAAGGTACGCCCTGTGCAGGTGTTGGTTTTTGCGGGGGTGTTGATCACGTTGTCGATGACGATTTTGACTCTTTGGGTCAATCTTATTACGGCAGTGCTGACGTTTACTTCGTTGATTGGGTATGCAGTGATTTACACCGTGTATCTTAAGCGTATGACGTCGCAGAACATTGTGATTGGTGGTTTGGCCGGCGCGATGCCGCCTATGCTGGGCTGGGCTGCGGTCACGGGGTTGTCGACAGCGGCGGATTGGATTAATGCATCATTGTTGGTAGCCATTATTTTTGTGTGGACGCCGCCGCACTTTTGGGCATTGGCTATCTTTCGCCGTGCTGATTACGCTAAGGCATCCATTCCGATGTTGCCGGTGACCCATGGGGTGCAACATACATCCCGTCAGATCTTGTTGTATACGGTGATTCTGAGTGTGGTAACGCTGCTGCCGGTGGCGACTGGGATGAGCGGGGTATTTTATCTGGGGGCTGCTTTGGTGTTGGACGCTGTGTTTCTTTGGTATGCCTGGCGTCTGCTTGATCCACCTGATGAATTATTTGCAATGAAAACGTTTGGTTATTCGATCGTGTATTTGATGGCGTTATTCGCGTTTCTGATGTTTGATCATTGGCTGAGGCTAGCGGATTTTTATTGGAATTAG
>xylefaM23s
ATGGCGGCTCGGTTGCGGGATTATTGGGATCTGACCAAGCCCAAGGTAGTGGCATTGATTGTGTTCACGGCTTTGGTTGGGATGTTTCTGGCTATCCCTGGTATGCCCAGTGTTGTGCAGATCCAGAGTGGGGCACTTGGATTTTTAGGCATTTGGTTGGCGGCGGCGGCCGCGGCGGCAATCAATCAGCTTCTGGATGCCAAAATCGATGCGCAGATGGCACGTACTTCATGGCGTCCGCTGGTTGTTGGCAAGGTACGCCCTGTGCAGGTGTTGGTTTTTGCGGGGGTGTTGATCACGTTGTCGATGACGATTTTGACTCTTTGGGTCAATCTTATTACGGCAGTGCTGACGTTTACTTCGTTGATTGGGTATGCAGTGATTTACACCGTGTATCTTAAGCGTATGACGTCGCAGAACATTGTGATTGGTGGTTTGGCCGGCGCGATGCCGCCTATGCTGGGCTGGGCTGCGGTCACGGGGTTGTCGACAGCGGCGGATTGGATTAATGCATCATTGTTGGTAGCCATTATTTTTGTGTGGACGCCGCCGCACTTTTGGGCATTGGCTATCTTTCGCCGTGCTGATTACGCTAAGGCATCCATTCCGATGTTGCCGGTGACCCATGGGGTGCAACATACATCCCGTCAGATCTTGTTGTATACGGTGATTCTGAGTGTGGTAACGCTGCTGCCGGTGGCGACTGGGATGAGCGGGGTATTTTATCTGGGGGCTGCTTTGGTGTTGGACGCTGTGTTTCTTTGGTATGCCTGGCGTCTGCTTGATCCACCTGATGAATTATTTGCAATGAAAACGTTTGGTTATTCGATCGTGTATTTGATGGCGTTATTCGCGTTTCTGATGTTTGATCATTGGCTGAGGCTAGCGGATTTTTATTGGAATTAG
>xylefaMU34
ATGGCGGCTCGGTTGCGGGATTATTGGGATCTGACCAAGCCCAAGGTAGTGGCATTGATTGTGTTCACGGCTTTGGTTGGGATGTTTCTGGCTATCCCTGGTATGCCCAGTGTTGTGCAGATCCAGAGTGGAGCACTTGGATTTTTAGGCATTTGGTTGGCGGCGGCGGCCGCGGCGGCAATCAATCAGCTTCTGGATGCCAAAATCGATGCGCAGATGGCACGTACTTCATGGCGTCCGCTGGTTGTTGGCAAGGTACGCCCTGTGCAGGTGTTGGTTTTTGCGGGGGTGTTGATCACGTTGTCGATGACGATTTTGACTATTTGGGTCAATCTTATTACGGCAGTGCTGACGTTTACTTCGTTGATTGGGTATGCAGTGATTTACACCGTGTATCTTAAGCGTATGACGTCGCAGAACATTGTGATTGGTGGTTTGGCCGGCGCGATGCCGCCTATGCTGGGCTGGGCTGCGGTCACGGGGTTGTCGACAGCGGCGGATTGGATTAATGCATCATTGTTGGTAGCCATTATTTTTGTGTGGACGCCGCCGCACTTTTGGGCATTGGCTATCTTTCGCCGTGCTGATTACGCTAAGGCATCCATTCCGATGTTGCCGGTGACCCATGGGGTGCAACATACATCCCGTCAGATCTTGTTGTATACGGTGATTCTGAGTGTGGTAACGCTGCTGCCGGTGGCGACTGGGATGAGCGGGGTATTTTATCTGGGGGCTGCTTTGGTGTTGGACGCTGTGTTTCTTTGGTATGCCTGGCGTCTGCTTGATCCACCTGATGAATTATTTGCAATGAAAACGTTTGGTTATTCGATCGTGTATTTGATGGCGTTATTCGCGTTTCTGATGTTTGATCATTGGCTGAGGCTAGCGGATTTTTATTGGAATTAG
>xylefaMuMD
ATGGCGGCTCGGTTGCGGGATTATTGGGATCTGACCAAGCCCAAGGTAGTGGCATTGATTGTGTTCACGGCTTTGGTTGGGATGTTTCTGGCTATCCCTGGTATGCCCAGTGTTGTGCAGATCCAGAGTGGAGCACTTGGATTTTTAGGCATTTGGTTGGCGGCGGCGGCCGCGGCGGCAATCAATCAGCTTCTGGATGCCAAAATCGATGCGCAGATGGCACGTACTTCATGGCGTCCGCTGGTTGTTGGCAAGGTACGCCCTGTGCAGGTGTTGGTTTTTGCGGGGGTGTTGATCACGTTGTCGATGACGATTTTGACTATTTGGGTCAATCTTATTACGGCAGTGCTGACGTTTACTTCGTTGATTGGGTATGCAGTGATTTACACCGTGTATCTTAAGCGTATGACGTCGCAGAACATTGTGATTGGTGGTTTGGCCGGCGCGATGCCGCCTATGCTGGGCTGGGCTGCGGTCACGGGGTTGTCGACAGCGGCGGATTGGATTAATGCATCATTGTTGGTAGCCATTATTTTTGTGTGGACGCCGCCGCACTTTTGGGCATTGGCTATCTTTCGCCGTGCTGATTACGCTAAGGCATCCATTCCGATGTTGCCGGTGACCCATGGGGTGCAACATACATCCCGTCAGATCTTGTTGTATACGGTGATTCTGAGTGTGGTAACGCTGCTGCCGGTGGCGACTGGGATGAGCGGGGTATTTTATCTGGGGGCTGCTTTGGTGTTGGACGCTGTGTTTCTTTGGTATGCCTGGCGTCTGCTTGATCCACCTGATGAATTATTTGCAATGAAAACGTTTGGTTATTCGATCGTGTATTTGATGGCGTTATTCGCGTTTCTGATGTTTGATCATTGGCTGAGGCTAGCGGATTTTTATTGGAATTAG
>xylefaEB92
ATGGCGGCTCGGTTGCGGGATTATTGGGATCTGACCAAGCCCAAGGTAGTGGCATTGATTGTGTTCACGGCTTTGGTTGGGATGTTTCTGGCTATCCCTGGTATGCCCAGTGTTGTGCAGATCCAGAGTGGGGCACTTGGATTTTTAGGCATTTGGTTGGCGGCGGCGGCCGCGGCGGCAATCAATCAGCTTCTGGATGCCAAAATCGATGCGCAGATGGCACGTACTTCATGGCGTCCGCTGGTTGTTGGCAAGGTACGCCCTGTGCAGGTGTTGGTTTTTGCGGGGGTGTTGATCACGTTGTCGATGACGATTTTGACTCTTTGGGTCAATCTTATTACGGCAGTGCTGACGTTTACTTCGTTGATTGGGTATGCAGTGATTTACACCGTGTATCTTAAGCGTATGACGTCGCAGAACATTGTGATTGGTGGTTTGGCCGGCGCGATGCCGCCTATGCTGGGCTGGGCTGCGGTCACGGGGTTGTCGACAGCGGCGGATTGGATTAATGCATCATTGTTGGTAGCCATTATTTTTGTGTGGACGCCGCCGCACTTTTGGGCATTGGCTATCTTTCGCCGTGCTGATTACGCTAAGGCATCCATTCCGATGTTGCCGGTGACCCATGGGGTGCAACATACATCCCGTCAGATCTTGTTGTATACGGTGATTCTGAGTGTGGTAACGCTGCTGCCGGTGGCGACTGGGATGAGCGGGGTATTTTATCTGGGGGCTGCTTTGGTGTTGGACGCTGTGTTTCTTTGGTATGCCTGGCGTCTGCTTGATCCACCTGATGAATTATTTGCAATGAAAACGTTTGGTTATTCGATCGTGTATTTGATGGCGTTATTCGCGTTTCTGATGTTTGATCATTGGCTGAGGCTAGCGGATTTTTATTGGAATTAG
>xylefastag
ATGGCGGCTCGGTTGCGGGATTATTGGGATCTGACCAAGCCCAAGGTAGTGGCATTGATTGTGTTCACGGCTTTGGTTGGGATGTTTCTGGCTATCCCTGGTATGCCCAGTGTTGTGCAGATCCAGAGTGGGGCACTTGGATTTTTAGGCATTTGGTTGGCGGCGGCGGCCGCGGCGGCAATCAATCAGCTTCTGGATGCCAAAATCGATGCGCAGATGGCACGTACTTCATGGCGTCCGCTGGTTGTTGGCAAGGTACGCCCTGTGCAGGTGTTGGTTTTTGCGGGGGTGTTGATCACGTTGTCGATGACGATTTTGACTCTTTGGGTCAATCTTATTACGGCAGTGCTGACGTTTACTTCGTTGATTGGGTATGCAGTGATTTACACCGTGTATCTTAAGCGTATGACGTCGCAGAACATTGTGATTGGTGGTTTGGCCGGCGCGATGCCGCCTATGCTGGGCTGGGCTGCGGTCACGGGGTTGTCGACAGCGGCGGATTGGATTAATGCATCATTGTTGGTAGCCATTATTTTTGTGTGGACGCCGCCGCACTTTTGGGCATTGGCTATCTTTCGCCGTGCTGATTACGCTAAGGCATCCATTCCGATGTTGCCGGTGACCCATGGGGTGCAACATACATCCCGTCAGATCTTGTTGTATACGGTGATTCTGAGTGTGGTAACGCTGCTGCCGGTGGCGACTGGGATGAGCGGGGTATTTTATCTGGGGGCTGCTTTGGTGTTGGACGCTGTGTTTCTTTGGTATGCCTGGCGTCTGCTTGATCCACCTGATGAATTATTTGCAATGAAAACGTTTGGTTATTCGATCGTGTATTTGATGGCGTTATTCGCGTTTCTGATGTTTGATCATTGGCTGAGGCTAGCGGATTTTTATTGGAATTAG
>xylefaD026
ATGGCGGCTCGGTTGCGGGATTATTGGGATCTGACCAAGCCCAAGGTAGTGGCATTGATTGTGTTCACGGCTTTGGTTGGGATGTTTCTGGCTATCCCTGGTATGCCCAGTGTTGTGCAGATCCAGAGTGGGGCACTTGGATTTTTAGGCATTTGGTTGGCGGCGGCGGCCGCGGCGGCAATCAATCAGCTTCTGGATGCCAAAATCGATGCGCAGATGGCACGTACTTCATGGCGTCCGCTGGTTGTTGGCAAGGTACGCCCTGTGCAGGTGTTGGTTTTTGCGGGGGTGTTGATCACGTTGTCGATGACGATTTTGACTCTTTGGGTCAATCTTATTACGGCAGTGCTGACGTTTACTTCGTTGATTGGGTATGCAGTGATTTACACCGTGTATCTTAAGCGTATGACGTCGCAGAACATTGTGATTGGTGGTTTGGCCGGCGCGATGCCGCCTATGCTGGGCTGGGCTGCGGTCACGGGGTTGTCGACAGCGGCGGATTGGATTAATGCATCATTGTTGGTAGCCATTATTTTTGTGTGGACGCCGCCGCACTTTTGGGCATTGGCTATCTTTCGCCGTGCTGATTACGCTAAGGCATCCATTCCGATGTTGCCGGTGACCCATGGGGTGCAACATACATCCCGTCAGATCTTGTTGTATACGGTGATTCTGAGTGTGGTAACGCTGCTGCCGGTGGCGACTGGGATGAGCGGGGTATTTTATCTGGGGGCTGCTTTGGTGTTGGACGCTGTGTTTCTTTGGTATGCCTGGCGTCTGCTTGATCCACCTGATGAATTATTTGCAATGAAAACGTTTGGTTATTCGATCGTGTATTTGATGGCGTTATTCGCGTTTCTGATGTTTGATCATTGGCTGAGGCTAGCGGATTTTTATTGGAATTAG
>xylefaTem1
ATGGCGGCTCGGTTGCGGGATTATTGGGATCTGACCAAGCCCAAGGTAGTGGCATTGATTGTGTTCACGGCTTTGGTTGGGATGTTTCTGGCTATCCCTGGTATGCCCAGTGTTGTGCAGATCCAGAGTGGGGCACTTGGATTTTTAGGCATTTGGTTGGCGGCGGCGGCCGCGGCGGCAATCAATCAGCTTCTGGATGCCAAAATCGATGCGCAGATGGCACGTACTTCATGGCGTCCGCTGGTTGTTGGCAAGGTACGCCCTGTGCAGGTGTTGGTTTTTGCGGGGGTGTTGATCACGTTGTCGATGACGATTTTGACTCTTTGGGTCAATCTTATTACGGCAGTGCTGACGTTTACTTCGTTGATTGGGTATGCAGTGATTTACACCGTGTATCTTAAGCGTATGACGTCGCAGAACATTGTGATTGGTGGTTTGGCCGGCGCGATGCCGCCTATGCTGGGCTGGGCTGCGGTCACGGGGTTGTCGACAGCGGCGGATTGGATTAATGCATCATTGTTGGTAGCCATTATTTTTGTGTGGACGCCGCCGCACTTTTGGGCATTGGCTATCTTTCGCCGTGCTGATTACGCTAAGGCATCCATTCCGATGTTGCCGGTGACCCATGGGGTGCAACATACATCCCGTCAGATCTTGTTGTATACGGTGATTCTGAGTGTGGTAACGCTGCTGCCGGTGGCGACTGGGATGAGCGGGGTATTTTATCTGGGGGCTGCTTTGGTGTTGGACGCTGTGTTTCTTTGGTATGCCTGGCGTCTGCTTGATCCACCTGATGAATTATTTGCAATGAAAACGTTTGGTTATTCGATCGTGTATTTGATGGCGTTATTCGCGTTTCTGATGTTTGATCATTGGCTGAGGCTAGCGGATTTTTATTGGAATTAG
>long-mer6013
-------------------------------------------------------------------------------------------------------------------------------------------------------------------------------------------------------------------------------------------------------------------------------------------------------------------------------------------------------------------------------------------------------------------------------------------------------------------------------------------------------------------------------------------------------------------------------------------------------------------------------------------------------------------------------------------------------------------------------------------------------------------------------------------------------------------------------------------------------------------------------------------------------------TGAGGTTAGCGGATTTTTATTGGAATT--
