# Supplementary material for: Identification of genetic relationships and subspecies signatures in Xylella fastidiosa
Source: BMC Genomics. 2019 Mar 25;20:239. doi: 10.1186/s12864-019-5565-9 (PMC6434890; doi:10.1186/s12864-019-5565-9)
Supplement: Supplementary file 8 — Analysis of (non-)synonymous SNPs in homologs to CDS harboring specific k-mers for selected enriched GOs. (ZIP 549 kb) [file 12864_2019_5565_MOESM8_ESM.zip › Additional-File8/Additional-File8B_Pauca/GO-0005886 0016021/NC_002488.1240/Xfm assembled to xylefa9a5c.fasta]

>xylefa9a5c
ATGGCGGCTCGGTTGCGGGATTATTGGGATCTGACCAAGCCTAAGGTGGTGGCATTGATCGTGTTCACGGCTTTGGTTGGGATGTTTCTGGCTATCCCTGGTATACCCAGTGTTGTGCAGATCCAGAGTGGGGCACTTGGATTTTTAGGCATTTGGTTGGCGGCGGCGGCGGCGGCGGCGATCAATCAGCTTCTGGATGCCAAAATCGATGCGCAGATGGCACGTACTTCATGGCGTCCGCTGGTTGTTGGCAAGGTACGCCCTGTGCAGGTGTTGGTTTTTGCGGGGGTGTTGATCACGCTGTCGATGACGATTTTGACTCTTGGGGTCAATCTTATTACGGCAGTGCTGACGTTTACTTCGTTGATTGGGTATGCAGTGATTTACACCGTGTATCTTAAGCGTATGACGTCGCAGAATATTGTGATTGGTGGTTTGGCCGGCGCGATGCCGCCTATGCTGGGCTGGGCTGCGGTCACGGGGTTGTCGACAGCGGCGGATTGGATTAATGCATCATTGTTGGTAGCCATTATTTTTGTGTGGACGCCGCCGCACTTTTGGGCATTGGCTATCTTTCGCCGTGCTGATTACGCCAAGGCATCCATTCCGATGTTGCCGGTGACCCATGGGGTGCAACATACATCCCGTCAGATCTTGTTGTATACGGTGATTCTGAGTGTGGTGACGCTGCTGCCGGTGGCGACCGGGATGAGCGGGGTATTTTATCTGGGGGCTGCTTTGGTGTTGGACGCTGTGTTTCTTTGGTATGCCTGGCGTCTGCTTGATCCACCTGATGAATTATTTGCGATGAAAACGTTTGGTTATTCGATCGTGTATTTGATGGCGTTATTCGCCTTTCTGATGTTTGATCATTGGCTGAGGTTAGCGGATTTTTATTGGAATTAG
>xylefa4311
ATGGCGGCTCGGTTGCGGGATTATTGGGATCTGACCAAGCCCAAGGTGGTGGCATTGATTGTGTTCACGGCTTTGGTTGGGATGTTTCTGGCTATCCCTGGTATGCCCAGTGTTGTACAGATCCAGAGTGGGGCACTTGGATTTTTAGGCATTTGGTTGGCGGCGGCGGCGGCGGCGGCAATCAATCAGCTTCTGGATGCAAAAATCGATGCGCAGATGGCACGTACTTCATGGCGTCCGCTGGTTGTTGGCAAGGTACGCCCTGTGCAAGTGTTGGTTTTTGCGGGGGTGTTGATCACGTTGTCGATGACGATTTTGACTCTTTGGGTCAATCTTATTACGGCAGTGCTGACGTTTACTTCGTTGATTGGGTATGCAGTGATTTACACCGTGTATCTTAAGCGTATGACGTCGCAGAACATTGTGATTGGTGGTTTGGCCGGCGCGATGCCGCCTATGCTGGGCTGGGCTGCAGTCACGGGGTTGTCGACAGCGGCGGATTGGATTAATGCATCATTGTTGGTAGCCATTATTTTTGTGTGGACGCCGCCGCACTTTTGGGCATTGGCTATCTTTCGCCGTGCTGATTACGCCAAGGCATCCATTCCGATGTTGCCGGTGACCCATGGGGTGCAACATACATCCCGTCAGATCTTGTTGTATACGGTGATTCTGAGTGTGGTAACGCTACTGCCGGTGGCGACCGGGATGAGCGGGGTATTTTATCTGGGGACTGCTTTGGTGTTGGACGCTGTGTTTCTTTGGTATGCCTGGCGTCTGCTTGATCCACCTGATGAATTATTTGCGATGAAAACGTTTGGTTATTCGATCGTGTATTTGATGGCGTTATTCGCGTTTCTGATGTTTGATCATTGGCTGAGGCTAGCGGATTTTTATTGGAATTAG
>xylefa8416
ATGGCGGCTCGGTTGCGGGATTATTGGGATCTGACCAAGCCCAAGGTGGTGGCATTGATTGTGTTCACGGCTTTGGTTGGGATGTTTCTGGCTATCCCTGGTATGCCCAGTGTTGTACAGATCCAGAGTGGGGCACTTGGATTTTTAGGCATTTGGTTGGCGGCGGCGGCGGCGGCGGCAATCAATCAGCTTCTGGATGCAAAAATCGATGCGCAGATGGCACGTACTTCATGGCGTCCGCTGGTTGTTGGCAAGGTACGCCCTGTGCAAGTGTTGGTTTTTGCGGGGGTGTTGATCACGTTGTCGATGACGATTTTGACTCTTTGGGTCAATCTTATTACGGCAGTGCTGACGTTTACTTCGTTGATTGGGTATGCAGTGATTTACACCGTGTATCTTAAGCGTATGACGTCGCAGAACATTGTGATTGGTGGTTTGGCCGGCGCGATGCCGCCTATGCTGGGCTGGGCTGCAGTCACGGGGTTGTCGACAGCGGCGGATTGGATTAATGCATCATTGTTGGTAGCCATTATTTTTGTGTGGACGCCGCCGCACTTTTGGGCATTGGCTATCTTTCGCCGTGCTGATTACGCCAAGGCATCCATTCCGATGTTGCCGGTGACCCATGGGGTGCAACATACATCCCGTCAGATCTTGTTGTATACGGTGATTCTGAGTGTGGTAACGCTACTGCCGGTGGCGACCGGGATGAGCGGGGTATTTTATCTGGGGACTGCTTTGGTGTTGGACGCTGTGTTTCTTTGGTATGCCTGGCGTCTGCTTGATCCACCTGATGAATTATTTGCGATGAAAACGTTTGGTTATTCGATCGTGTATTTGATGGCGTTATTCGCGTTTCTGATGTTTGATCATTGGCTGAGGCTAGCGGATTTTTATTGGAATTAG
>xylefa8418
ATGGCGGCTCGGTTGCGGGATTATTGGGATCTGACCAAGCCCAAGGTGGTGGCATTGATTGTGTTCACGGCTTTGGTTGGGATGTTTCTGGCTATCCCTGGTATGCCCAGTGTTGTACAGATCCAGAGTGGGGCACTTGGATTTTTAGGCATTTGGTTGGCGGCGGCGGCGGCGGCGGCAATCAATCAGCTTCTGGATGCAAAAATCGATGCGCAGATGGCACGTACTTCATGGCGTCCGCTGGTTGTTGGCAAGGTACGCCCTGTGCAAGTGTTGGTTTTTGCGGGGGTGTTGATCACGTTGTCGATGACGATTTTGACTCTTTGGGTCAATCTTATTACGGCAGTGCTGACGTTTACTTCGTTGATTGGGTATGCAGTGATTTACACCGTGTATCTTAAGCGTATGACGTCGCAGAACATTGTGATTGGTGGTTTGGCCGGCGCGATGCCGCCTATGCTGGGCTGGGCTGCAGTCACGGGGTTGTCGACAGCGGCGGATTGGATTAATGCATCATTGTTGGTAGCCATTATTTTTGTGTGGACGCCGCCGCACTTTTGGGCATTGGCTATCTTTCGCCGTGCTGATTACGCCAAGGCATCCATTCCGATGTTGCCGGTGACCCATGGGGTGCAACATACATCCCGTCAGATCTTGTTGTATACGGTGATTCTGAGTGTGGTAACGCTACTGCCGGTGGCGACCGGGATGAGCGGGGTATTTTATCTGGGGACTGCTTTGGTGTTGGACGCTGTGTTTCTTTGGTATGCCTGGCGTCTGCTTGATCCACCTGATGAATTATTTGCGATGAAAACGTTTGGTTATTCGATCGTGTATTTGATGGCGTTATTCGCGTTTCTGATGTTTGATCATTGGCTGAGGCTAGCGGATTTTTATTGGAATTAG
>xylefaBB01
ATGGCGGCTCGGTTGCGGGATTATTGGGATCTGACCAAGCCCAAGGTGGTGGCATTGATTGTGTTCACGGCTTTGGTTGGGATGTTTCTGGCTATCCCTGGTATGCCCAGTGTTGTACAGATCCAGAGTGGGGCACTTGGATTTTTAGGCATTTGGTTGGCGGCGGCGGCGGCGGCGGCAATCAATCAGCTTCTGGATGCAAAAATCGATGCGCAGATGGCACGTACTTCATGGCGTCCGCTGGTTGTTGGCAAGGTACGCCCTGTGCAAGTGTTGGTTTTTGCGGGGGTGTTGATCACGTTGTCGATGACGATTTTGACTCTTTGGGTCAATCTTATTACGGCAGTGCTGACGTTTACTTCGTTGATTGGGTATGCAGTGATTTACACCGTGTATCTTAAGCGTATGACGTCGCAGAACATTGTGATTGGTGGTTTGGCCGGCGCGATGCCGCCTATGCTGGGCTGGGCTGCAGTCACGGGGTTGTCGACAGCGGCGGATTGGATTAATGCATCATTGTTGGTAGCCATTATTTTTGTGTGGACGCCGCCGCACTTTTGGGCATTGGCTATCTTTCGCCGTGCTGATTACGCCAAGGCATCCATTCCGATGTTGCCGGTGACCCATGGGGTGCAACATACATCCCGTCAGATCTTGTTGTATACGGTGATTCTGAGTGTGGTAACGCTACTGCCGGTGGCGACCGGGATGAGCGGGGTATTTTATCTGGGGACTGCTTTGGTGTTGGACGCTGTGTTTCTTTGGTATGCCTGGCGTCTGCTTGATCCACCTGATGAATTATTTGCGATGAAAACGTTTGGTTATTCGATCGTGTATTTGATGGCGTTATTCGCGTTTCTGATGTTTGATCATTGGCTGAGGCTAGCGGATTTTTATTGGAATTAG
>xylefa3571
ATGGCGGCTCGGTTGCGGGATTATTGGGATCTGACCAAGCCCAAGGTGGTGGCATTGATTGTGTTCACGGCTTTGGTTGGGATGTTTCTGGCTATCCCTGGTATGCCCAGTGTTGTACAGATCCAGAGTGGGGCACTTGGATTTTTAGGCATTTGGTTGGCGGCGGCGGCGGCGGCGGCAATCAATCAGCTTCTGGATGCAAAAATCGATGCGCAGATGGCACGTACTTCATGGCGTCCGCTGGTTGTTGGCAAGGTACGCCCTGTGCAAGTGTTGGTTTTTGCGGGGGTGTTGATCACGTTGTCGATGACGATTTTGACTCTTTGGGTCAATCTTATTACGGCAGTGCTGACGTTTACTTCGTTGATTGGGTATGCAGTGATTTACACCGTGTATCTTAAGCGTATGACGTCGCAGAACATTGTGATTGGTGGTTTGGCCGGCGCGATGCCGCCTATGCTGGGCTGGGCTGCAGTCACGGGGTTGTCGACAGCGGCGGATTGGATTAATGCATCATTGTTGGTAGCCATTATTTTTGTGTGGACGCCGCCGCACTTTTGGGCATTGGCTATCTTTCGCCGTGCTGATTACGCCAAGGCATCCATTCCGATGTTGCCGGTGACCCATGGGGTGCAACATACATCCCGTCAGATCTTGTTGTATACGGTGATTCTGAGTGTGGTAACGCTACTGCCGGTGGCGACCGGGATGAGCGGGGTATTTTATCTGGGGACTGCTTTGGTGTTGGACGCTGTGTTTCTTTGGTATGCCTGGCGTCTGCTTGATCCACCTGATGAATTATTTGCGATGAAAACGTTTGGTTATTCGATCGTGTATTTGATGGCGTTATTCGCGTTTCTGATGTTTGATCATTGGCTGAGGCTAGCGGATTTTTATTGGAATTAG
>xylefa8417
ATGGCGGCTCGGTTGCGGGATTATTGGGATCTGACCAAGCCCAAGGTGGTGGCATTGATTGTGTTCACGGCTTTGGTTGGGATGTTTCTGGCTATCCCTGGTATGCCCAGTGTTGTACAGATCCAGAGTGGGGCACTTGGATTTTTAGGCATTTGGTTGGCGGCGGCGGCGGCGGCGGCAATCAATCAGCTTCTGGATGCAAAAATCGATGCGCAGATGGCACGTACTTCATGGCGTCCGCTGGTTGTTGGCAAGGTACGCCCTGTGCAAGTGTTGGTTTTTGCGGGGGTGTTGATCACGTTGTCGATGACGATTTTGACTCTTTGGGTCAATCTTATTACGGCAGTGCTGACGTTTACTTCGTTGATTGGGTATGCAGTGATTTACACCGTGTATCTTAAGCGTATGACGTCGCAGAACATTGTGATTGGTGGTTTGGCCGGCGCGATGCCGCCTATGCTGGGCTGGGCTGCAGTCACGGGGTTGTCGACAGCGGCGGATTGGATTAATGCATCATTGTTGGTAGCCATTATTTTTGTGTGGACGCCGCCGCACTTTTGGGCATTGGCTATCTTTCGCCGTGCTGATTACGCCAAGGCATCCATTCCGATGTTGCCGGTGACCCATGGGGTGCAACATACATCCCGTCAGATCTTGTTGTATACGGTGATTCTGAGTGTGGTAACGCTACTGCCGGTGGCGACCGGGATGAGCGGGGTATTTTATCTGGGGACTGCTTTGGTGTTGGACGCTGTGTTTCTTTGGTATGCCTGGCGTCTGCTTGATCCACCTGATGAATTATTTGCGATGAAAACGTTTGGTTATTCGATCGTGTATTTGATGGCGTTATTCGCGTTTCTGATGTTTGATCATTGGCTGAGGCTAGCGGATTTTTATTGGAATTAG
>xylefadixn
ATGGCGGCTCGGTTGCGGGATTATTGGGATCTGACCAAGCCCAAGGTGGTGGCATTGATTGTGTTCACGGCTTTGGTTGGGATGTTTCTGGCTATCCCTGGTATGCCCAGTGTTGTACAGATCCAGAGTGGGGCACTTGGATTTTTAGGCATTTGGTTGGCGGCGGCGGCGGCGGCGGCAATCAATCAGCTTCTGGATGCAAAAATCGATGCGCAGATGGCACGTACTTCATGGCGTCCGCTGGTTGTTGGCAAGGTACGCCCTGTGCAAGTGTTGGTTTTTGCGGGGGTGTTGATCACGTTGTCGATGACGATTTTGACTCTTTGGGTCAATCTTATTACGGCAGTGCTGACGTTTACTTCGTTGATTGGGTATGCAGTGATTTACACCGTGTATCTTAAGCGTATGACGTCGCAGAACATTGTGATTGGTGGTTTGGCCGGCGCGATGCCGCCTATGCTGGGCTGGGCTGCAGTCACGGGGTTGTCGACAGCGGCGGATTGGATTAATGCATCATTGTTGGTAGCCATTATTTTTGTGTGGACGCCGCCGCACTTTTGGGCATTGGCTATCTTTCGCCGTGCTGATTACGCCAAGGCATCCATTCCGATGTTGCCGGTGACCCATGGGGTGCAACATACATCCCGTCAGATCTTGTTGTATACGGTGATTCTGAGTGTGGTAACGCTACTGCCGGTGGCGACCGGGATGAGCGGGGTATTTTATCTGGGGACTGCTTTGGTGTTGGACGCTGTGTTTCTTTGGTATGCCTGGCGTCTGCTTGATCCACCTGATGAATTATTTGCGATGAAAACGTTTGGTTATTCGATCGTGTATTTGATGGCGTTATTCGCGTTTCTGATGTTTGATCATTGGCTGAGGCTAGCGGATTTTTATTGGAATTAG
>xylefagrif
ATGGCGGCTCGGTTGCGGGATTATTGGGATCTGACCAAGCCCAAGGTGGTGGCATTGATTGTGTTCACGGCTTTGGTTGGGATGTTTCTGGCTATCCCTGGTATGCCCAGTGTTGTACAGATCCAGAGTGGGGCACTTGGATTTTTAGGCATTTGGTTGGCGGCGGCGGCGGCGGCGGCAATCAATCAGCTTCTGGATGCAAAAATCGATGCGCAGATGGCACGTACTTCATGGCGTCCGCTGGTTGTTGGCAAGGTACGCCCTGTGCAAGTGTTGGTTTTTGCGGGGGTGTTGATCACGTTGTCGATGACGATTTTGACTCTTTGGGTCAATCTTATTACGGCAGTGCTGACGTTTACTTCGTTGATTGGGTATGCAGTGATTTACACCGTGTATCTTAAGCGTATGACGTCGCAGAACATTGTGATTGGTGGTTTGGCCGGCGCGATGCCGCCTATGCTGGGCTGGGCTGCAGTCACGGGGTTGTCGACAGCGGCGGATTGGATTAATGCATCATTGTTGGTAGCCATTATTTTTGTGTGGACGCCGCCGCACTTTTGGGCATTGGCTATCTTTCGCCGTGCTGATTACGCCAAGGCATCCATTCCGATGTTGCCGGTGACCCATGGGGTGCAACATACATCCCGTCAGATCTTGTTGTATACGGTGATTCTGAGTGTGGTAACGCTACTGCCGGTGGCGACCGGGATGAGCGGGGTATTTTATCTGGGGACTGCTTTGGTGTTGGACGCTGTGTTTCTTTGGTATGCCTGGCGTCTGCTTGATCCACCTGATGAATTATTTGCGATGAAAACGTTTGGTTATTCGATCGTGTATTTGATGGCGTTATTCGCGTTTCTGATGTTTGATCATTGGCTGAGGCTAGCGGATTTTTATTGGAATTAG
>xylefaSyVa
ATGGCGGCTCGGTTGCGGGATTATTGGGATCTGACCAAGCCCAAGGTGGTGGCATTGATTGTGTTCACGGCTTTGGTTGGGATGTTTCTGGCTATCCCTGGTATGCCCAGTGTTGTACAGATCCAGAGTGGGGCACTTGGATTTTTAGGCATTTGGTTGGCGGCGGCGGCGGCGGCGGCAATCAATCAGCTTCTGGATGCAAAAATCGATGCGCAGATGGCACGTACTTCATGGCGTCCGCTGGTTGTTGGCAAGGTACGCCCTGTGCAAGTGTTGGTTTTTGCGGGGGTGTTGATCACGTTGTCGATGACGATTTTGACTCTTTGGGTCAATCTTATTACGGCAGTGCTGACGTTTACTTCGTTGATTGGGTATGCAGTGATTTACACCGTGTATCTTAAGCGTATGACGTCGCAGAACATTGTGATTGGTGGTTTGGCCGGCGCGATGCCGCCTATGCTGGGCTGGGCTGCAGTCACGGGGTTGTCGACAGCGGCGGATTGGATTAATGCATCATTGTTGGTAGCCATTATTTTTGTGTGGACGCCGCCGCACTTTTGGGCATTGGCTATCTTTCGCCGTGCTGATTACGCCAAGGCATCCATTCCGATGTTGCCGGTGACCCATGGGGTGCAACATACATCCCGTCAGATCTTGTTGTATACGGTGATTCTGAGTGTGGTAACGCTACTGCCGGTGGCGACCGGGATGAGCGGGGTATTTTATCTGGGGACTGCTTTGGTGTTGGACGCTGTGTTTCTTTGGTATGCCTGGCGTCTGCTTGATCCACCTGATGAATTATTTGCGATGAAAACGTTTGGTTATTCGATCGTGTATTTGATGGCGTTATTCGCGTTTCTGATGTTTGATCATTGGCTGAGGCTAGCGGATTTTTATTGGAATTAG
>xylefaM12s
ATGGCGGCTCGGTTGCGGGATTATTGGGATCTGACCAAGCCCAAGGTGGTGGCATTGATTGTGTTCACGGCTTTGGTTGGGATGTTTCTGGCTATCCCTGGTATGCCCAGTGTTGTACAGATCCAGAGTGGGGCACTTGGATTTTTAGGCATTTGGTTGGCGGCGGCGGCGGCGGCGGCAATCAATCAGCTTCTGGATGCAAAAATCGATGCGCAGATGGCACGTACTTCATGGCGTCCGCTGGTTGTTGGCAAGGTACGCCCTGTGCAAGTGTTGGTTTTTGCGGGGGTGTTGATCACGTTGTCGATGACGATTTTGACTCTTTGGGTCAATCTTATTACGGCAGTGCTGACGTTTACTTCGTTGATTGGGTATGCAGTGATTTACACCGTGTATCTTAAGCGTATGACGTCGCAGAACATTGTGATTGGTGGTTTGGCCGGCGCGATGCCGCCTATGCTGGGCTGGGCTGCAGTCACGGGGTTGTCGACAGCGGCGGATTGGATTAATGCATCATTGTTGGTAGCCATTATTTTTGTGTGGACGCCGCCGCACTTTTGGGCATTGGCTATCTTTCGCCGTGCTGATTACGCCAAGGCATCCATTCCGATGTTGCCGGTGACCCATGGGGTGCAACATACATCCCGTCAGATCTTGTTGTATACGGTGATTCTGAGTGTGGTAACGCTACTGCCGGTGGCGACCGGGATGAGCGGGGTATTTTATCTGGGGACTGCTTTGGTGTTGGACGCTGTGTTTCTTTGGTATGCCTGGCGTCTGCTTGATCCACCTGATGAATTATTTGCGATGAAAACGTTTGGTTATTCGATCGTGTATTTGATGGCGTTATTCGCGTTTCTGATGTTTGATCATTGGCTGAGGCTAGCGGATTTTTATTGGAATTAG
>long-mer6013
-------------------------------------------------------------------------------------------------------------------------------------------------------------------------------------------------------------------------------------------------------------------------------------------------------------------------------------------------------------------------------------------------------------------------------------------------------------------------------------------------------------------------------------------------------------------------------------------------------------------------------------------------------------------------------------------------------------------------------------------------------------------------------------------------------------------------------------------------------------------------------------------------------------TGAGGTTAGCGGATTTTTATTGGAATT--
