# Supplementary material for: Identification of genetic relationships and subspecies signatures in Xylella fastidiosa
Source: BMC Genomics. 2019 Mar 25;20:239. doi: 10.1186/s12864-019-5565-9 (PMC6434890; doi:10.1186/s12864-019-5565-9)
Supplement: Supplementary file 8 — Analysis of (non-)synonymous SNPs in homologs to CDS harboring specific k-mers for selected enriched GOs. (ZIP 549 kb) [file 12864_2019_5565_MOESM8_ESM.zip › Additional-File8/Additional-File8B_Pauca/GO-0005886 0016021/NC_002488.1240/Xfp assembled to xylefa9a5c.fasta]

>xylefa9a5c
ATGGCGGCTCGGTTGCGGGATTATTGGGATCTGACCAAGCCTAAGGTGGTGGCATTGATCGTGTTCACGGCTTTGGTTGGGATGTTTCTGGCTATCCCTGGTATACCCAGTGTTGTGCAGATCCAGAGTGGGGCACTTGGATTTTTAGGCATTTGGTTGGCGGCGGCGGCGGCGGCGGCGATCAATCAGCTTCTGGATGCCAAAATCGATGCGCAGATGGCACGTACTTCATGGCGTCCGCTGGTTGTTGGCAAGGTACGCCCTGTGCAGGTGTTGGTTTTTGCGGGGGTGTTGATCACGCTGTCGATGACGATTTTGACTCTTGGGGTCAATCTTATTACGGCAGTGCTGACGTTTACTTCGTTGATTGGGTATGCAGTGATTTACACCGTGTATCTTAAGCGTATGACGTCGCAGAATATTGTGATTGGTGGTTTGGCCGGCGCGATGCCGCCTATGCTGGGCTGGGCTGCGGTCACGGGGTTGTCGACAGCGGCGGATTGGATTAATGCATCATTGTTGGTAGCCATTATTTTTGTGTGGACGCCGCCGCACTTTTGGGCATTGGCTATCTTTCGCCGTGCTGATTACGCCAAGGCATCCATTCCGATGTTGCCGGTGACCCATGGGGTGCAACATACATCCCGTCAGATCTTGTTGTATACGGTGATTCTGAGTGTGGTGACGCTGCTGCCGGTGGCGACCGGGATGAGCGGGGTATTTTATCTGGGGGCTGCTTTGGTGTTGGACGCTGTGTTTCTTTGGTATGCCTGGCGTCTGCTTGATCCACCTGATGAATTATTTGCGATGAAAACGTTTGGTTATTCGATCGTGTATTTGATGGCGTTATTCGCCTTTCTGATGTTTGATCATTGGCTGAGGTTAGCGGATTTTTATTGGAATTAG
>xylefa1199
ATGGCGGCTCGGTTGCGGGATTATTGGGATCTGACCAAGCCTAAGGTGGTGGCATTGATCGTGTTCACGGCTTTGGTTGGGATGTTTCTGGCTATCCCTGGTATACCCAGTGTTGTGCAGATCCAGAGTGGGGCACTTGGATTTTTAGGCATTTGGTTGGCGGCGGCGGCGGCGGCGGCGATCAATCAGCTTCTGGATGCCAAAATCGATGCGCAGATGGCACGTACTTCATGGCGTCCGCTGGTTGTTGGCAAGGTACGCCCTGTGCAGGTGTTGGTTTTTGCGGGGGTGTTGATCACGCTGTCGATGACGATTTTGACTCTTGGGGTCAATCTTATTACGGCAGTGCTGACGTTTACTTCGTTGATTGGGTATGCAGTGATTTACACCGTGTATCTTAAGCGTATGACGTCGCAGAATATTGTGATTGGTGGTTTGGCCGGCGCGATGCCGCCTATGCTGGGCTGGGCTGCGGTCACGGGGTTGTCGACAGCGGCGGATTGGATTAATGCATCATTGTTGGTAGCCATTATTTTTGTGTGGACGCCGCCGCACTTTTGGGCATTGGCTATCTTTCGCCGTGCTGATTACGCCAAGGCATCCATTCCGATGTTGCCGGTGACCCATGGGGTGCAACATACATCCCGTCAGATCTTGTTGTATACGGTGATTCTGAGTGTGGTGACGCTGCTACCGGTGGCGACCGGGATGAGCGGGGTATTTTATCTGGGGGCTGCTTTGGTGTTGGACGCTGTGTTTCTTTGGTATGCCTGGCGTCTGCTTGATCCACCTGATGAATTATTTGCGATGAAAACGTTTGGTTATTCGATCGTGTATTTGATGGCGTTATTCGCCTTTCTGATGTTTGATCATTGGCTGAGGTTAGCGGATTTTTATTGGAATTAG
>xylefa8072
ATGGCGGCTCGGGTGCGGGATTATTGGGATCTGACCAAGCCTAAGGTGGTGGCATTGATCGTGTTCACGGCTTTGGTTGGGATGTTTCTGGCTATCCCTGGTATACCCAGTGTTGTGCAGATCCAGAGTGGGGCACTTGGATTTTTAGGCATTTGGTTGGCGGCGGCGGCGGCGGCGGCGATCAATCAGCTTCTGGATGCCAAAATCGATGCGCAGATGGCACGTACTTCATGGCGTCCGCTGGTTGTTGGCAAGGTACGCCCTGTGCAGGTGTTGGTTTTTGCGGGGGTGTTGATCGCGCTGTCGATGACGATTTTGACTCTTGGGGTCAATCTTATTACGGCAGTGCTGACGTTTACTTCGTTGATTGGGTATGCAGTGATTTACACCGTGTATCTTAAGCGTATGACGTCGCAGAACATTGTGATTGGTGGTTTGGCCGGTGCGATGCCGCCTATGCTGGGCTGGGCTGCGGTCACGGGGTTGTCGACAGCGGCGGATTGGATTAATGCATCATTGTTGGTAGCCATTATTTTTGTGTGGACGCCGCCGCACTTTTGGGCATTGGCTATCTTTCGCCGTGCTGATTACGCCAAGGCATCCATTCCGATGTTGCCGGTGACCCATGGGGTGCAACATACATCCCGTCAGATCTTGTTGTATACGGTGATTCTGAGTGTGGTGACGCTGCTGCCGGTGGCGACCGGGATGAGCGGGGTATTTTATCTGGGGGCTGCTTTGGTGTTGGACGCTGTGTTTCTTTGGTATGCCTGGCGTCTGCTTGATCCACCTGATGAATTATTTGCGATGAAAACGTTTGGTTATTCGATCGTGTATTTGATGGCGTTATTCGCGTTTCTGATGTTTGATCATTGGTTGAGGTTAGCGGATTTTTATTGGAATTAG
>xylefaco32
ATGGCGGCTCGGTTGCGGGATTATTGGGATCTGACCAAGCCTAAGGTGGTGGCATTGATCGTGTTCACGGCTTTGGTTGGGATGTTTCTGGCTATCCCTGGTATACCCAGTGTTGTGCAGATCCAGAGTGGGGCACTTGGATTTTTAGGCATTTGGTTGGCGGCGGCGGCGGCGGCGGCGATCAATCAGCTTCTGGATGCCAAAATCGATGCGCAGATGGCACGTACTTCATGGCGTCCGCTGGTTGTTGGCAAGGTACGCCCTGTGCAGGTGTTGGTTTTTGCGGGGGTGTTGATCACGCTGTCGATGACGATTTTGACTCTTGGGGTCAATCTTATTACGGCAGTGCTGACGTTTACTTCGTTGATTGGGTATGCAGTGATTTACACCGTGTATCTTAAGCGTATGACGTCGCAGAATATTGTGATTGGTGGTTTGGCCGGCGCGATGCCGCCTATGCTGGGCTGGGCTGCGGTCACGGGGTTGTCGACAGCGGCGGATTGGATTAATGCATCATTGTTGGTAGCCATTATTTTTGTGTGGACGCCGCCGCACTTTTGGGCATTGGCTATCTTTCGCCGTGCTGATTACGCCAAGGCATCCATTCCGATGTTGCCGGTGACCCATGGGGTGCAACATACATCCCGTCAGATCTTGTTGTATACGGTGATTCTGAGTGTGGTGACGCTGCTGCCGGTGGCGACCGGGATGAGCGGGGTATTTTATCTGGGGGCTGCTTTGGTGTTGGACGCTGTGTTTCTTTGGTATGCCTGGCGTCTGCTTGATCCACCTGATGAATTATTTGCGATGAAAACGTTTGGTTATTCGATCGTGTATTTGATGGCGTTATTCGCCTTTCTGATGTTTGATCATTGGCTGAGGTTAGCGGATTTTTATTGGAATTAG
>xylefa3124
ATGGCGGCTCGGTTGCGGGATTATTGGGATCTGACCAAGCCTAAGGTGGTGGCATTGATCGTGTTCACGGCTTTGGTTGGGATGTTTCTGGCTATCCCTGGTATACCCAGTGTTGTGCAGATCCAGAGTGGGGCACTTGGATTTTTAGGCATTTGGTTGGCGGCGGCGGCGGCGGCGGCGATCAATCAGCTTCTGGATGCCAAAATCGATGCGCAGATGGCACGTACTTCATGGCGTCCGCTGGTTGTTGGCAAGGTACGCCCTGTGCAGGTGTTGGTTTTTGCGGGGGTGTTGATCACGCTGTCGATGACGATTTTGACTCTTGGGGTCAATCTTATTACGGCAGTGCTGACGTTTACTTCGTTGATTGGGTATGCAGTGATTTACACCGTGTATCTTAAGCGTATGACGTCGCAGAATATTGTGATTGGTGGTTTGGCCGGCGCGATGCCGCCTATGCTGGGCTGGGCTGCGGTCACGGGGTTGTCGACAGCGGCGGATTGGATTAATGCATCATTGTTGGTAGCCATTATTTTTGTGTGGACGCCGCCGCACTTTTGGGCATTGGCTATCTTTCGCCGTGCTGATTACGCCAAGGCATCCATTCCGATGTTGCCGGTGACCCATGGGGTGCAACATACATCCCGTCAGATCTTGTTGTATACGGTGATTCTGAGTGTGGTGACGCTGCTGCCGGTGGCGACCGGGATGAGCGGGGTATTTTATCTGGGGGCTGCTTTGGTGTTGGACGCTGTGTTTCTTTGGTATGCCTGGCGTCTGCTTGATCCACCTGATGAATTATTTGCGATGAAAACGTTTGGTTATTCGATCGTGTATTTGATGGCGTTATTCGCCTTTCTGATGTTTGATCATTGGCTGAGGTTAGCGGATTTTTATTGGAATTAG
>xylefacodi
ATGGCGGCTCGGTTGCGGGATTATTGGGATCTGACCAAGCCCAAGGTGGTGGCATTGATTGTGTTCACGGCTTTGGTTGGGATGTTTCTGGCCATCCCTGGTATGCCCAGTGTTGTGCAGATCCAGAGTGGGGCACTTGGATTTTTAGGCATTTGGTTGGCGGCGGCGGCGGCGGCGGCAATCAATCAGCTTCTGGATGCCAAAATTGATGCACAGATGGCACGCACTTCATGGCGTCCGCTGGTTGTTGGCAAGGTGCGCCCAGTGCAGGTGTTGGTTTTCGCAGGTGTGTTGATGGCTCTGTCGATGACAATCCTGATAGTGTGGGTCAACCTTATTACGGCACTGTTGACGTTTACTTCGCTGATTGGGTATGCGGTGATTTACACCGTGTATCTCAAGCGCATGACCTCGCAGAACATTGTGATTGGTGGTTTGGCCGGCGCGATGCCGCCTATGCTGGGCTGGGCTGCGGTCACGGGGTTGTCGACAGCGGCGGATTGGATTCATGCGTCATTGCTGGTGGCCATTATTTTTGTGTGGACGCCGCCGCACTTTTGGGCATTGGCGATCTTTCGCCGTGCTGATTACGCCAAGGCATCCATTCCGATGTTGCCGGTGACCCATGGGGTGCAACATACATCCCGTCAGATCTTGTTGTATACGGTGATTCTGAGTGTGATGACGCTGCTGCCGGTGGCGACCGGGATGAGCGGGGTATTTTATCTGGGGGCTGCTTTGGTGTTGGACGCTGTGTTTCTTTGGTATGCCTGGCGTCTGCTTGATCCACCTGATGAATTATTTGCGATGAAAACGTTTGGTTATTCGATCGTGTATTTGATGGCGTTATTCGCGTTTCTGATGTTTGATCATTGGTTGAGGTTAGCGGATTTTTATTGGAATTAG
>xylefaCVC1
ATGGCGGCTCGGTTGCGGGATTATTGGGATCTGACCAAGCCTAAGGTGGTGGCATTGATCGTGTTCACGGCTTTGGTTGGGATGTTTCTGGCTATCCCTGGTATACCCAGTGTTGTGCAGATCCAGAGTGGGGCACTTGGATTTTTAGGCATTTGGTTGGCGGCGGCGGCGGCGGCGGCGATCAATCAGCTTCTGGATGCCAAAATCGATGCGCAGATGGCACGTACTTCATGGCGTCCGCTGGTTGTTGGCAAGGTACGCCCTGTGCAGGTGTTGGTTTTTGCGGGGGTGTTGATCACGCTGTCGATGACGATTTTGACTCTTGGGGTCAATCTTATTACGGCAGTGCTGACGTTTACTTCGTTGATTGGGTATGCAGTGATTTACACCGTGTATCTTAAGCGTATGACGTCGCAGAATATTGTGATTGGTGGTTTGGCCGGCGCGATGCCGCCTATGCTGGGCTGGGCTGCGGTCACGGGGTTGTCGACAGCGGCGGATTGGATTAATGCATCATTGTTGGTAGCCATTATTTTTGTGTGGACGCCGCCGCACTTTTGGGCATTGGCTATCTTTCGCCGTGCTGATTACGCCAAGGCATCCATTCCGATGTTGCCGGTGACCCATGGGGTGCAACATACATCCCGTCAGATCTTGTTGTATACGGTGATTCTGAGTGTGGTGACGCTGCTACCGGTGGCGACCGGGATGAGCGGGGTATTTTATCTGGGGGCTGCTTTGGTGTTGGACGCTGTGTTTCTTTGGTATGCCTGGCGTCTGCTTGATCCACCTGATGAATTATTTGCGATGAAAACGTTTGGTTATTCGATCGTGTATTTGATGGCGTTATTCGCCTTTCTGATGTTTGATCATTGGCTGAGGTTAGCGGATTTTTATTGGAATTAG
>xylefaCVC6
ATGGCGGCTCGGTTGCGGGATTATTGGGATCTGACCAAGCCTAAGGTGGTGGCATTGATCGTGTTCACGGCTTTGGTTGGGATGTTTCTGGCTATCCCTGGTATACCCAGTGTTGTGCAGATCCAGAGTGGGGCACTTGGATTTTTAGGCATTTGGTTGGCGGCGGCGGCGGCGGCGGCGATCAATCAGCTTCTGGATGCCAAAATCGATGCGCAGATGGCACGTACTTCATGGCGTCCGCTGGTTGTTGGCAAGGTACGCCCTGTGCAGGTGTTGGTTTTTGCGGGGGTGTTGATCACGCTGTCGATGACGATTTTGACTCTTGGGGTCAATCTTATTACGGCAGTGCTGACGTTTACTTCGTTGATTGGGTATGCAGTGATTTACACCGTGTATCTTAAGCGTATGACGTCGCAGAATATTGTGATTGGTGGTTTGGCCGGCGCGATGCCGCCTATGCTGGGCTGGGCTGCGGTCACGGGGTTGTCGACAGCGGCGGATTGGATTAATGCATCATTGTTGGTAGCCATTATTTTTGTGTGGACGCCGCCGCACTTTTGGGCATTGGCTATCTTTCGCCGTGCTGATTACGCCAAGGCATCCATTCCGATGTTGCCGGTGACCCATGGGGTGCAACATACATCCCGTCAGATCTTGTTGTATACGGTGATTCTGAGTGTGGTGACGCTGCTACCGGTGGCGACCGGGATGAGCGGGGTATTTTATCTGGGGGCTGCTTTGGTGTTGGACGCTGTGTTTCTTTGGTATGCCTGGCGTCTGCTTGATCCACCTGATGAATTATTTGCGATGAAAACGTTTGGTTATTCGATCGTGTATTTGATGGCGTTATTCGCCTTTCTGATGTTTGATCATTGGCTGAGGTTAGCGGATTTTTATTGGAATTAG
>xylefaCOF4
ATGGCGGCTCGGTTGCGGGATTATTGGGATCTGACCAAGCCCAAGGTGGTGGCATTGATTGTGTTCACGGCTTTGGTTGGGATGTTTCTGGCCATCCCTGGTATGCCCAGTGTTGTGCAGATCCAGAGTGGGGCACTTGGATTTTTAGGCATTTGGTTGGCGGCGGCGGCGGCGGCGGCAATCAATCAGCTTCTGGATGCCAAAATTGATGCACAGATGGCACGCACTTCATGGCGTCCGCTGGTTGTTGGCAAGGTGCGCCCAGTGCAGGTGTTGGTTTTCGCAGGTGTGTTGATGGCTCTGTCGATGACAATCCTGATAGTGTGGGTCAACCTTATTACGGCACTGTTGACGTTTACTTCGCTGATTGGGTATGCGGTGATTTACACCGTGTATCTCAAGCGCATGACCTCGCAGAACATTGTGATTGGTGGTTTGGCCGGCGCGATGCCGCCTATGCTGGGCTGGGCTGCGGTCACGGGGTTGTCGACAGCGGCGGATTGGATTCATGCGTCATTGTTGGTAGCCATTATTTTTGTGTGGACGCCGCCGCACTTTTGGGCATTGGCGATCTTTCGCCGTGCTGATTACGCCAAGGCATCCATTCCGATGTTGCCGGTGACCCATGGGGTGCAACATACATCCCGTCAGATCTTGTTGTATACGGTGATTCTGAGTGTGGTGACGCTGCTGCCGGTGGCGACCGGGATGAGCGGGGTATTTTATCTGGGGGCTGCTTTGGTGTTGGACGCTGTGTTTCTTTGGTATGCCTGGCGTCTGCTTGATCCACCTGATGAATTATTTGCGATGAAAACGTTTGGTTATTCGATCGTGTATTTGATGGCGTTATTCGCGTTTCTGATGTTTGATCATTGGTTGAGGTTAGCGGATTTTTATTGGAATTAG
>xylefaco6c
ATGGCGGCTCGGTTGCGGGATTATTGGGATCTGACCAAGCCCAAGGTGGTGGCATTGATTGTGTTCACGGCTTTGGTTGGGATGTTTCTGGCCATCCCTGGTATGCCCAGTGTTGTGCAGATCCAGAGTGGGGCACTTGGATTTTTAGGCATTTGGTTGGCGGCGGCGGCGGCGGCGGCAATCAATCAGCTTCTGGATGCCAAAATTGATGCACAGATGGCACGCACTTCATGGCGTCCGCTGGTTGTTGGCAAGGTGCGCCCAGTGCAGGTGTTGGTTTTCGCAGGTGTGTTGATGGCTCTGTCGATGACAATCCTGATAGTGTGGGTCAACCTTATTACGGCACTGTTGACGTTTACTTCGCTGATTGGGTATGCGGTGATTTACACCGTGTATCTCAAGCGCATGACCTCGCAGAACATTGTGATTGGTGGTTTGGCCGGCGCGATGCCGCCTATGCTGGGCTGGGCTGCGGTCACGGGGTTGTCGACAGCGGCGGATTGGATTCATGCGTCATTGTTGGTAGCCATTATTTTTGTGTGGACGCCGCCGCACTTTTGGGCATTGGCGATCTTTCGCCGTGCTGATTACGCCAAGGCATCCATTCCGATGTTGCCGGTGACCCATGGGGTGCAACATACATCCCGTCAGATCTTGTTGTATACGGTGATTCTGAGTGTGGTGACGCTGCTGCCGGTGGCGACCGGGATGAGCGGGGTATTTTATCTGGGGGCTGCTTTGGTGTTGGACGCTGTGTTTCTTTGGTATGCCTGGCGTCTGCTTGATCCACCTGATGAATTATTTGCGATGAAAACGTTTGGTTATTCGATCGTGTATTTGATGGCGTTATTCGCGTTTCTGATGTTTGATCATTGGTTGAGGTTAGCGGATTTTTATTGGAATTAG
>xylefaHib4
ATGGCGGCTCGGTTGCGGGATTATTGGGATCTGACCAAGCCCAAGGTGGTGGCATTGATTGTGTTCACGGCTTTGGTTGGGATGTTTCTGGCCATCCCTGGTATGCCCAGTGTTGTGCAGATCCAGAGTGGGGCACTTGGATTTTTAGGCATTTGGTTGGCGGCGGCGGCGGCGGCGGCAATCAATCAGCTTCTGGATGCCAAAATTGATGCACAGATGGCACGCACTTCATGGCGTCCGCTGGTTGTTGGCAAGGTGCGCCCAGTGCAGGTGTTGGTTTTCGCAGGTGTGTTGATGGCTCTGTCGATGACAATCCTGATAGTGTGGGTCAACCTTATTACGGCACTGTTGACGTTTACTTCGCTGATTGGGTATGCGGTGATTTACACCGTGTATCTCAAGCGCATGACCTCGCAGAACATTGTGATTGGTGGTTTGGCCGGCGCGATGCCGCCTATGCTGGGCTGGGCTGCGGTCACGGGGTTGTCGACAGCGGCGGATTGGATTCATGCGTCATTGCTGGTGGCCATTATTTTTGTGTGGACGCCGCCGCACTTTTGGGCATTGGCGATCTTTCGCCGTGCTGATTACGCCAAGGCATCCATTCCGATGTTGCCGGTGACCCATGGGGTGCAACATACATCCCGTCAGATCTTGTTGTATACGGTGATTCTGAGTGTGATGACGCTGCTGCCGGTGGCGACCGGGATGAGCGGGGTATTTTATCTGGGGGCTGCTTTGGTGTTGGACGCTGTGTTTCTTTGGTATGCCTGGCGTCTGCTTGATCCACCTGATGAATTATTTGCGATGAAAACGTTTGGTTATTCGATCGTGTATTTGATGGCGTTATTCGCGTTTCTGATGTTTGATCATTGGTTGAGGTTAGCGGATTTTTATTGGAATTAG
>xylefasFb7
ATGGCGGCTCGGTTGCGGGATTATTGGGATCTGACCAAGCCTAAGGTGGTGGCATTGATCGTGTTCACGGCTTTGGTTGGGATGTTTCTGGCTATCCCTGGTATACCCAGTGTTGTGCAGATCCAGAGTGGGGCACTTGGATTTTTAGGCATTTGGTTGGCGGCGGCGGCGGCGGCGGCGATCAATCAGCTTCTGGATGCCAAAATCGATGCGCAGATGGCACGTACTTCATGGCGTCCGCTGGTTGTTGGCAAGGTACGCCCTGTGCAGGTGTTGGTTTTTGCGGGGGTGTTGATCACGCTGTCGATGACGATTTTGACTCTTGGGGTCAATCTTATTACGGCAGTGCTGACGTTTACTTCGTTGATTGGGTATGCAGTGATTTACACCGTGTATCTTAAGCGTATGACGTCGCAGAATATTGTGATTGGTGGTTTGGCCGGCGCGATGCCGCCTATGCTGGGCTGGGCTGCGGTCACGGGGTTGTCGACAGCGGCGGATTGGATTAATGCATCATTGTTGGTAGCCATTATTTTTGTGTGGACGCCGCCGCACTTTTGGGCATTGGCTATCTTTCGCCGTGCTGATTACGCCAAGGCATCCATTCCGATGTTGCCGGTGACCCATGGGGTGCAACATACATCCCGTCAGATCTTGTTGTATACGGTGATTCTGAGTGTGGTGACGCTGCTGCCGGTGGCGACCGGGATGAGCGGGGTATTTTATCTGGGGGCTGCTTTGGTGTTGGACGCTGTGTTTCTTTGGTATGCCTGGCGTCTGCTTGATCCACCTGATGAATTATTTGCGATGAAAACGTTTGGTTATTCGATCGTGTATTTGATGGCGTTATTCGCCTTTCTGATGTTTGATCATTGGCTGAGGTTAGCGGATTTTTATTGGAATTAG
>xylefaOLS8
ATGGCGGCTCGGTTGCGGGATTATTGGGATCTGACCAAGCCCAAGGTGGTGGCATTGATTGTGTTCACGGCTTTGGTTGGGATGTTTCTGGCCATCCCTGGTATGCCCAGTGTTGTGCAGATCCAGAGTGGGGCACTTGGATTTTTAGGCATTTGGTTGGCGGCGGCGGCGGCGGCGGCAATCAATCAGCTTCTGGATGCCAAAATTGATGCACAGATGGCACGCACTTCATGGCGTCCGCTGGTTGTTGGCAAGGTGCGCCCAGTGCAGGTGTTGGTTTTCGCAGGTGTGTTGATGGCTCTGTCGATGACAATCCTGATAGTGTGGGTCAACCTTATTACGGCACTGTTGACGTTTACTTCGCTGATTGGGTATGCGGTGATTTACACCGTGTATCTCAAGCGCATGACCTCGCAGAACATTGTGATTGGTGGTTTGGCCGGCGCGATGCCGCCTATGCTGGGCTGGGCTGCGGTCACGGGGTTGTCGACAGCGGCGGATTGGATTCATGCGTCATTGCTGGTGGCCATTATTTTTGTGTGGACGCCGCCGCACTTTTGGGCATTGGCGATCTTTCGCCGTGCTGATTACGCCAAGGCATCCATTCCGATGTTGCCGGTGACCCATGGGGTGCAACATACATCCCGTCAGATCTTGTTGTATACGGTGATTCTGAGTGTGATGACGCTGCTGCCGGTGGCGACCGGGATGAGCGGGGTATTTTATCTGGGGGCTGCTTTGGTGTTGGACGCTGTGTTTCTTTGGTATGCCTGGCGTCTGCTTGATCCACCTGATGAATTATTTGCGATGAAAACGTTTGGTTATTCGATCGTGTATTTGATGGCGTTATTCGCGTTTCTGATGTTTGATCATTGGTTGAGGTTAGCGGATTTTTATTGGAATTAG
>xylefaPr8x
ATGGCGGCTCGGTTGCGGGATTATTGGGATCTGACCAAGCCCAAGGTGGTGGCATTGATTGTGTTCACGGCTTTGGTTGGGATGTTTCTGGCCATCCCTGGTATGCCCAGTGTTGTGCAGATCCAGAGTGGGGCACTTGGATTTTTAGGCATTTGGTTGGCGGCGGCGGCGGCGGCGGCAATCAATCAGCTTCTGGATGCCAAAATTGATGCACAGATGGCACGCACTTCATGGCGTCCGCTGGTTGTTGGCAAGGTGCGCCCAGTGCAGGTGTTGGTTTTCGCAGGTGTGTTGATGGCTCTGTCGATGACAATCCTGATAGTGTGGGTCAACCTTATTACGGCACTGTTGACGTTTACTTCGCTGATTGGGTATGCGGTGATTTACACCGTGTATCTCAAGCGCATGACCTCGCAGAACATTGTGATTGGTGGTTTGGCCGGCGCGATGCCGCCTATGCTGGGCTGGGCTGCGGTCACGGGGTTGTCGACAGCGGCGGATTGGATTCATGCGTCATTGTTGGTAGCCATTATTTTTGTGTGGACGCCGCCGCACTTTTGGGCATTGGCGATCTTTCGCCGTGCTGATTACGCCAAGGCATCCATTCCGATGTTGCCGGTGACCCATGGGGTGCAACATACATCCCGTCAGATCTTGTTGTATACGGTGATTCTGAGTGTGGTGACGCTGCTGCCGGTGGCGACCGGGATGAGCGGGGTATTTTATCTGGGGGCTGCTTTGGTGTTGGACGCTGTGTTTCTTTGGTATGCCTGGCGTCTGCTTGATCCACCTGATGAATTATTTGCGATGAAAACGTTTGGTTATTCGATCGTGTATTTGATGGCGTTATTCGCGTTTCTGATGTTTGATCATTGGTTGAGGTTAGCGGATTTTTATTGGAATTAG
>xylefaCOF7
ATGGCGGCTCGGTTGCGGGATTATTGGGATCTGACCAAGCCCAAGGTGGTGGCATTGATTGTGTTCACGGCTTTGGTTGGGATGTTTCTGGCCATCCCTGGTATGCCCAGTGTTGTGCAGATCCAGAGTGGGGCACTTGGATTTTTAGGCATTTGGTTGGCGGCGGCGGCGGCGGCGGCAATCAATCAGCTTCTGGATGCCAAAATTGATGCACAGATGGCACGCACTTCATGGCGTCCGCTGGTTGTTGGCAAGGTGCGCCCAGTGCAGGTGTTGGTTTTCGCAGGTGTGTTGATGGCTCTGTCGATGACAATCCTGATAGTGTGGGTCAACCTTATTACGGCACTGTTGACGTTTACTTCGCTGATTGGGTATGCGGTGATTTACACCGTGTATCTCAAGCGCATGACCTCGCAGAACATTGTGATTGGTGGTTTGGCCGGCGCGATGCCGCCTATGCTGGGCTGGGCTGCGGTCACGGGGTTGTCGACAGCGGCGGATTGGATTCATGCGTCATTGCTGGTGGCCATTATTTTTGTGTGGACGCCGCCGCACTTTTGGGCATTGGCGATCTTTCGCCGTGCTGATTACGCCAAGGCATCCATTCCGATGTTGCCGGTGACCCATGGGGTGCAACATACATCCCGTCAGATCTTGTTGTATACGGTGATTCTGAGTGTGATGACGCTGCTGCCGGTGGCGACCGGGATGAGCGGGGTATTTTATCTGGGGGCTGCTTTGGTGTTGGACGCTGTGTTTCTTTGGTATGCCTGGCGTCTGCTTGATCCACCTGATGAATTATTTGCGATGAAAACGTTTGGTTATTCGATCGTGTATTTGATGGCGTTATTCGCGTTTCTGATGTTTGATCATTGGTTGAGGTTAGCGGATTTTTATTGGAATTAG
>xylefaJa12
ATGGCGGCTCGGTTGCGGGATTATTGGGATCTGACCAAGCCTAAGGTGGTGGCATTGATCGTGTTCACGGCTTTGGTTGGGATGTTTCTGGCTATCCCTGGTATACCCAGTGTTGTGCAGATCCAGAGTGGGGCACTTGGATTTTTAGGCATTTGGTTGGCGGCGGCGGCGGCGGCGGCGATCAATCAGCTTCTGGATGCCAAAATCGATGCGCAGATGGCACGTACTTCATGGCGTCCGCTGGTTGTTGGCAAGGTACGCCCTGTGCAGGTGTTGGTTTTTGCGGGGGTGTTGATCACGCTGTCGATGACGATTTTGACTCTTGGGGTCAATCTTATTACGGCAGTGCTGACGTTTACTTCGTTGATTGGGTATGCAGTGATTTACACCGTGTATCTTAAGCGTATGACGTCGCAGAATATTGTGATTGGTGGTTTGGCCGGCGCGATGCCGCCTATGCTGGGCTGGGCTGCGGTCACGGGGTTGTCGACAGCGGCGGATTGGATTAATGCATCATTGTTGGTAGCCATTATTTTTGTGTGGACGCCGCCGCACTTTTGGGCATTGGCTATCTTTCGCCGTGCTGATTACGCCAAGGCATCCATTCCGATGTTGCCGGTGACCCATGGGGTGCAACATACATCCCGTCAGATCTTGTTGTATACGGTGATTCTGAGTGTGGTGACGCTGCTACCGGTGGCGACCGGGATGAGCGGGGTATTTTATCTGGGGGCTGCTTTGGTGTTGGACGCTGTGTTTCTTTGGTATGCCTGGCGTCTGCTTGATCCACCTGATGAATTATTTGCGATGAAAACGTTTGGTTATTCGATCGTGTATTTGATGGCGTTATTCGCCTTTCTGATGTTTGATCATTGGCTGAGGTTAGCGGATTTTTATTGGAATTAG
>xylefaU24D
ATGGCGGCTCGGTTGCGGGATTATTGGGATCTGACCAAGCCTAAGGTGGTGGCATTGATCGTGTTCACGGCTTTGGTTGGGATGTTTCTGGCTATCCCTGGTATACCCAGTGTTGTGCAGATCCAGAGTGGGGCACTTGGATTTTTAGGCATTTGGTTGGCGGCGGCGGCGGCGGCGGCGATCAATCAGCTTCTGGATGCCAAAATCGATGCGCAGATGGCACGTACTTCATGGCGTCCGCTGGTTGTTGGCAAGGTACGCCCTGTGCAGGTGTTGGTTTTTGCGGGGGTGTTGATCACGCTGTCGATGACGATTTTGACTCTTGGGGTCAATCTTATTACGGCAGTGCTGACGTTTACTTCGTTGATTGGGTATGCAGTGATTTACACCGTGTATCTTAAGCGTATGACGTCGCAGAATATTGTGATTGGTGGTTTGGCCGGCGCGATGCCGCCTATGCTGGGCTGGGCTGCGGTCACGGGGTTGTCGACAGCGGCGGATTGGATTAATGCATCATTGTTGGTAGCCATTATTTTTGTGTGGACGCCGCCGCACTTTTGGGCATTGGCTATCTTTCGCCGTGCTGATTACGCCAAGGCATCCATTCCGATGTTGCCGGTGACCCATGGGGTGCAACATACATCCCGTCAGATCTTGTTGTATACGGTGATTCTGAGTGTGGTGACGCTGCTGCCGGTGGCGACCGGGATGAGCGGGGTATTTTATCTGGGGGCTGCTTTGGTGTTGGACGCTGTGTTTCTTTGGTATGCCTGGCGTCTGCTTGATCCACCTGATGAATTATTTGCGATGAAAACGTTTGGTTATTCGATCGTGTATTTGATGGCGTTATTCGCCTTTCTGATGTTTGATCATTGGCTGAGGTTAGCGGATTTTTATTGGAATTAG
>xylefaOLS9
ATGGCGGCTCGGTTGCGGGATTATTGGGATCTGACCAAGCCCAAGGTGGTGGCATTGATTGTGTTCACGGCTTTGGTTGGGATGTTTCTGGCCATCCCTGGTATGCCCAGTGTTGTGCAGATCCAGAGTGGGGCACTTGGATTTTTAGGCATTTGGTTGGCGGCGGCGGCGGCGGCGGCAATCAATCAGCTTCTGGATGCCAAAATTGATGCACAGATGGCACGCACTTCATGGCGTCCGCTGGTTGTTGGCAAGGTGCGCCCAGTGCAGGTGTTGGTTTTCGCAGGTGTGTTGATGGCTCTGTCGATGACAATCCTGATAGTGTGGGTCAACCTTATTACGGCACTGTTGACGTTTACTTCGCTGATTGGGTATGCGGTGATTTACACCGTGTATCTCAAGCGCATGACCTCGCAGAACATTGTGATTGGTGGTTTGGCCGGCGCGATGCCGCCTATGCTGGGCTGGGCTGCGGTCACGGGGTTGTCGACAGCGGCGGATTGGATTCATGCGTCATTGCTGGTGGCCATTATTTTTGTGTGGACGCCGCCGCACTTTTGGGCATTGGCGATCTTTCGCCGTGCTGATTACGCCAAGGCATCCATTCCGATGTTGCCGGTGACCCATGGGGTGCAACATACATCCCGTCAGATCTTGTTGTATACGGTGATTCTGAGTGTGATGACGCTGCTGCCGGTGGCGACCGGGATGAGCGGGGTATTTTATCTGGGGGCTGCTTTGGTGTTGGACGCTGTGTTTCTTTGGTATGCCTGGCGTCTGCTTGATCCACCTGATGAATTATTTGCGATGAAAACGTTTGGTTATTCGATCGTGTATTTGATGGCGTTATTCGCGTTTCTGATGTTTGATCATTGGTTGAGGTTAGCGGATTTTTATTGGAATTAG
>long-mer6013
-------------------------------------------------------------------------------------------------------------------------------------------------------------------------------------------------------------------------------------------------------------------------------------------------------------------------------------------------------------------------------------------------------------------------------------------------------------------------------------------------------------------------------------------------------------------------------------------------------------------------------------------------------------------------------------------------------------------------------------------------------------------------------------------------------------------------------------------------------------------------------------------------------------TGAGGTTAGCGGATTTTTATTGGAATT--
