# Supplementary material for: Identification of genetic relationships and subspecies signatures in Xylella fastidiosa
Source: BMC Genomics. 2019 Mar 25;20:239. doi: 10.1186/s12864-019-5565-9 (PMC6434890; doi:10.1186/s12864-019-5565-9)
Supplement: Supplementary file 8 — Analysis of (non-)synonymous SNPs in homologs to CDS harboring specific k-mers for selected enriched GOs. (ZIP 549 kb) [file 12864_2019_5565_MOESM8_ESM.zip › Additional-File8/Additional-File8B_Pauca/GO-0005886 0016021/NC_002488.12/Clade III assembled to xylefa9a5c.fasta]

>xylefa9a5c
------------------------------ATGGCTTTTAGTAGCGGTAGCAACCGTGG---CCCAATGGCGGATATCAATGTCACTCCTCTTGTGGATGTGATGTTGGTTTTATTAATTATCTTCATCGTGACTGCGCCGATCATGACCTATCCAATTGCAGTGGATTTACCGCAGCCAGTGCTGAATCCGCCACCGATGGATCATGAACCGCCGCCGCCAATTCAATTGAAGATTGATGCTAGCAATCAAGTCTATTGGAACAACACTCTGGTTGCGGTTAGCCAATTGCAGCAGCGTATGGAGGAAGTAGTGCAGAAAGATCCAACCAACCAACCGCAATTGCAAATTGATGCTAATCCAGACTCAGAATATGAAGTGATTGCTAAAGTCCTAGCTGCTGCTAAAAACGCAGATATGAAGAAGATTGGATTTCATGAGTAG
>long-mer69
ATTGCAACTAAAGAAAAGGAGCAGTAAGCCATGGCTTTTAGTAGCGGTAGCAACCGTGG---CCCAATGGCGGATATCAATGTCACTCCTCTTGTGGATGTGATGTTGGTTTTATTAATTATCTTCATCGTGACTGCGCCGATCATGACCTATCCAATTGCAGTGGATTTACCGCAG---------------------------------------------------------------------------------------------------------------------------------------------------------------------------------------------------------------------------------------------------------------------------
>xylefa7969
------------------------------ATGGCTTTTAGTAGTGGTAGCAACCGTGG---CCCGATGGCAGATATCAATGTCACTCCTCTTGTGGATGTGATGTTGGTGTTATTAATTATCTTCATCGTTACTGCGCCGATCATGACCTATCCAATTGCCGTGGATTTACCTCAGAGAGTGCTGAATCCGCCACCGATGGATCATGAACCGCCGCCGCCAATTCAATTGAAGATTGATGCTAGCAATCAAATCTATTGGAACAACACTCTGGTTGCGGTGAGCCAATTGCAGCAGCGTATGGAGGAAGTAGTGCAGAAAGATCCAACCAACCAACCGCAATTGCAGATTGATGCTAATCCAGACTCAGAATATGAAGTGATTGCTAAAGTCCTAGCTGCTGCTAAAAACGCAGATATGAAGAAGATTGGATTTCATGAGTAG
>xylefa3579
------------------------------ATGGCTTTTAGTAGTGGTAGCAACCGTGG---CCCGATGGCAGATATCAATGTCACTCCTCTTGTGGATGTGATGTTGGTGTTATTAATTATCTTCATCGTTACTGCGCCGATCATGACCTATCCAATTGCCGTGGATTTACCTCAGAGAGTGCTGAATCCGCCACCGATGGATCATGAACCGCCGCCGCCAATTCAATTGAAGATTGATGCTAGCAATCAAATCTATTGGAACAACACTCTGGTTGCGGTGAGCCAATTGCAGCAGCGTATGGAGGAAGTAGTGCAGAAAGATCCAACCAACCAACCGCAATTGCAGATTGATGCTAATCCAGACTCAGAATATGAAGTGATTGCTAAAGTCCTAGCTGCTGCTAAAAACGCAGATATGAAGAAGATTGGATTTCATGAGTAG
>xylefa8071
------------------------------ATGGCTTTTAGTAGTGGTAGCAACCGTGG---CCCGATGGCAGATATCAATGTCACTCCTCTTGTGGATGTGATGTTGGTGTTATTAATTATCTTCATCGTTACTGCGCCGATCATGACCTATCCAATTGCCGTGGATTTACCTCAGAGAGTGCTGAATCCGCCACCGATGGATCATGAACCGCCGCCGCCAATTCAATTGAAGATTGATGCTAGCAATCAAATCTATTGGAACAACACTCTGGTTGCGGTGAGCCAATTGCAGCAGCGTATGGAGGAAGTAGTGCAGAAAGATCCAACCAACCAACCGCAATTGCAGATTGATGCTAATCCAGACTCAGAATATGAAGTGATTGCTAAAGTCCTAGCTGCTGCTAAAAACGCAGATATGAAGAAGATTGGATTTCATGAGTAG
>xylefa7970
------------------------------ATGGCTTTTAGTAGTGGTAGCAACCGTGG---CCCGATGGCAGATATCAATGTCACTCCTCTTGTGGATGTGATGTTGGTGTTATTAATTATCTTCATCGTTACTGCGCCGATCATGACCTATCCAATTGCCGTGGATTTACCTCAGAGAGTGCTGAATCCGCCACCGATGGATCATGAACCGCCGCCGCCAATTCAATTGAAGATTGATGCTAGCAATCAAATCTATTGGAACAACACTCTGGTTGCGGTGAGCCAATTGCAGCAGCGTATGGAGGAAGTAGTGCAGAAAGATCCAACCAACCAACCGCAATTGCAGATTGATGCTAATCCAGACTCAGAATATGAAGTGATTGCTAAAGTCCTAGCTGCTGCTAAAAACGCAGATATGAAGAAGATTGGATTTCATGAGTAG
>xylefa4627
------------------------------ATGGCTTTTAGTAGTGGTAGCAACCGTGG---CCCGATGGCAGATATCAATGTCACTCCTCTTGTGGATGTGATGTTGGTGTTATTAATTATCTTCATCGTTACTGCGCCGATCATGACCTATCCAATTGCCGTGGATTTACCTCAGAGAGTGCTGAATCCGCCACCGATGGATCATGAACCGCCGCCGCCAATTCAATTGAAGATTGATGCTAGCAATCAAATCTATTGGAACAACACTTTGGTTGCGGTGAGCCAATTGCAGCAGCGTATGGAGGAAGTAGTGCAGAAAGATCCAACCAACCAACCGCAATTGCAGATTGATGCTAATCCAGACTCAGAATATGAAGTGATTGCTAAAGTCCTAGCTGCTGCTAAAAACGCAGATATGAAGAAGATTGGATTTCATGAGTAG
>xylefa4626
------------------------------ATGGCTTTTAGTAGTGGTAGCAACCGTGG---CCCGATGGCAGATATCAATGTCACTCCTCTTGTGGATGTGATGTTGGTGTTATTAATTATCTTCATCGTTACTGCGCCGATCATGACCTATCCAATTGCCGTGGATTTACCTCAGAGAGTGCTGAATCCGCCACCGATGGATCATGAACCGCCGCCGCCAATTCAATTGAAGATTGATGCTAGCAATCAAATCTATTGGAACAACACTCTGGTTGCGGTGAGCCAATTGCAGCAGCGTATGGAGGAAGTAGTGCAGAAAGATCCAACCAACCAACCGCAATTGCAGATTGATGCTAATCCAGACTCAGAATATGAAGTGATTGCTAAAGTCCTAGCTGCTGCTAAAAACGCAGATATGAAGAAGATTGGATTTCATGAGTAG
>xylefaAnn1
------------------------------ATGGCTTTTAGTAGTGGTAGCAACCGTGG---CCCGATGGCAGATATCAATGTCACTCCTCTTGTGGATGTGATGTTGGTGTTATTAATTATCTTCATCGTTACTGCGCCGATCATGACCTATCCAATTGCCGTGGATTTACCTCAGAGAGTGCTGAATCCGCCACCGATGGATCATGAACCGCCGCCGCCAATTCAATTGAAGATTGATGCTAGCAATCAAATCTATTGGAACAACACTCTGGTTGCGGTGAGCCAATTGCAGCAGCGTATGGAGGAAGTAGTGCAGAAAGATCCAACCAACCAACCGCAATTGCAGATTGATGCTAATCCAGACTCAGAATATGAAGTGATTGCTAAAGTCCTAGCTGCTGCTAAAAACGCAGATATGAAGAAGATTGGATTTCGTGAGTAG
>xylefa8082
------------------------------ATGGCTTTTAGTAGTGGTAGCAACCGTGG---CCCGATGGCAGATATCAATGTCACTCCTCTTGTGGATGTGATGTTGGTGTTATTAATTATCTTCATCGTTACTGCGCCGATCATGACCTATCCAATTGCCGTGGATTTACCTCAGAGAGTGCTGAATCCGCCACCGATGGATCATGAACCGCCGCCGCCAATTCAATTGAAGATTGATGCTAGCAATCAAATCTATTGGAACAACACTCTGGTTGCGGTGAGCCAATTGCAGCAGCGTATGGAGGAAGTAGTGCAGAAAGATCCAACCAACCAACCGCAATTGCAGATTGATGCTAATCCAGACTCAGAATATGAAGTGATTGCTAAAGTCCTAGCTGCTGCTAAAAACGCAGATATGAAGAAGATTGGATTTCATGAGTAG
>xylefa8073
------------------------------ATGGCTTTTAGTAGTGGTAGCAACCGTGG---CCCGATGGCAGATATCAATGTCACTCCTCTTGTGGATGTGATGTTGGTGTTATTAATTATCTTCATCGTTACTGCGCCGATCATGACCTATCCAATTGCCGTGGATTTACCTCAGAGAGTGCTGAATCCGCCACCGATGGATCATGAACCGCCGCCGCCAATTCAATTGAAGATTGATGCTAGCAATCAAATCTATTGGAACAACACTCTGGTTGCGGTGAGCCAATTGCAGCAGCGTATGGAGGAAGTAGTGCAGAAAGATCCAACCAACCAACCGCAATTGCAGATTGATGCTAATCCAGACTCAGAATATGAAGTGATTGCTAAAGTCCTAGCTGCTGCTAAAAACGCAGATATGAAGAAGATTGGATTTCGTGAGTAG
>xylefaD026
------------------------------ATGGCTTTTAGTAGTGGTAGCAACCGTGG---CCCGATGGCAGATATCAATGTCACTCCTCTTGTGGATGTGATGTTGGTGTTATTAATTATCTTCATCGTTACTGCGCCGATCATGACCTATCCAATTGCCGTGGATTTACCTCAGAGAGTGCTGAATCCGCCACCGATGGATCATGAACCGCCGCCGCCAATTCAATTGAAGATTGATGCTAGCAATCAAATCTATTGGAACAACACTCTGGTTGCGGTGAGCCAATTGCAGCAGCGTATGGAGGAAGTAGTGCAGAAAGATCCAACCAACCAACCGCAATTGCAGATTGATGCTAATCCAGACTCAGAATATGAAGTGATTGCTAAAGTCCTAGCTGCTGCTAAAAACGCAGATATGAAGAAGATTGGATTTCATGAGTAG
>xylefaGB54
------------------------------ATGGCTTTTAGTAGTGGTAGCAACCGTGG---CCCGATGGCAGATATCAATGTCACTCCTCTTGTGGATGTGATGTTGGTGTTATTAATTATCTTCATCGTTACTGCGCCGATCATGACCTATCCAATTGCCGTGGATTTACCTCAGAGAGTGCTGAATCCGCCACCGATGGATCATGAACCGCCGCCGCCAATTCAATTGAAGATTGATGCTAGCAATCAAATCTATTGGAACAACACTCTGGTTGCGGTGAGCCAATTGCAGCAGCGTATGGAGGAAGTAGTGCAGAAAGATCCAACCAACCAACCGCAATTGCAGATTGATGCTAATCCAGACTCAGAATATGAAGTGATTGCTAAAGTCCTAGCTGCTGCTAAAAACGCAGATATGAAGAAGATTGGATTTCATGAGTAG
>xylefaM23s
------------------------------ATGGCTTTTAGTAGTGGTAGCAACCGTGG---CCCGATGGCAGATATCAATGTCACTCCTCTTGTGGATGTGATGTTGGTGTTATTAATTATCTTCATCGTTACTGCGCCGATCATGACCTATCCAATTGCCGTGGATTTACCTCAGAGAGTGCTGAATCCGCCACCGATGGATCATGAACCGCCGCCGCCAATTCAATTGAAGATTGATGCTAGCAATCAAATCTATTGGAACAACACTCTGGTTGCGGTGAGCCAATTGCAGCAGCGTATGGAGGAAGTAGTGCAGAAAGATCCAACCAACCAACCGCAATTGCAGATTGATGCTAATCCAGACTCAGAATATGAAGTGATTGCTAAAGTCCTAGCTGCTGCTAAAAACGCAGATATGAAGAAGATTGGATTTCATGAGTAG
>xylefaco33
------------------------------ATGGCTTTTAGTAGTGGTAGCAACCGTGG---CCCGATGGCAGATATCAATGTCACTCCTCTTGTGGATGTGATGTTGGTGTTATTAATTATCTTCATCGTTACTGCGCCGATCATGACCTATCCAATTGCCGTGGATTTACCTCAGAGAGTGCTGAATCCGCCACCGATGGATCATGAACCGCCGCCGCCAATTCAATTGAAGATTGATGCTAGCAATCAAATCTATTGGAACAACACTTTGGTTGCGGTGAGCCAATTGCAGCAGCGTATGGAGGAAGTAGTGCAGAAAGATCCAACCAACCAACCGCAATTGCAGATTGATGCTAATCCAGACTCAGAATATGAAGTGATTGCTAAAGTCCTAGCTGCTGCTAAAAACGCAGATATGAAGAAGATTGGATTTCATGAGTAG
>xylefaMuMD
------------------------------ATGGCTTTTAGTAGTGGTAGCAACCGTGG---CCCGATGGCAGATATCAATGTCACTCCTCTTGTGGATGTGATGTTGGTGTTATTAATTATCTTCATCGTTACTGCGCCGATCATGACCTATCCAATTGCCGTGGATTTACCTCAGAGAGTGCTGAATCCGCCACCGATGGATCATGAACCGCCGCCGCCAATTCAATTGAAGATTGATGCTAGCAATCAAATCTATTGGAACAACACTCTGGTTGGGGTGAGCCAATTGCAGCAGCGTATGGAGGAAGTAGTGCAGAAAGATCCAACCAACCAACCGCAATTGCAGATTGATGCTAATCCAGACTCAGAATATGAAGTGATTGCTAAAGTCCTAGCTGCTGCTAAAAACGCAGATATGAAGAAGATTGGATTTCATGAGTAG
>xylefastag
------------------------------ATGGCTTTTAGTAGTGGTAGCAACCGTGG---CCCGATGGCAGATATCAATGTCACTCCTCTTGTGGATGTGATGTTGGTGTTATTAATTATCTTCATCGTTACTGCGCCGATCATGACCTATCCAATTGCCGTGGATTTACCTCAGAGAGTGCTGAATCCGCCACCGATGGATCATGAACCGCCGCCGCCAATTCAATTGAAGATTGATGCTAGCAATCAAATCTATTGGAACAACACTCTGGTTGCGGTGAGCCAATTGCAGCAGCGTATGGAGGAAGTAGTGCAGAAAGATCCAACCAACCAACCGCAATTGCAGATTGATGCTAATCCAGACTCAGAATATGAAGTGATTGCTAAAGTCCTAGCTGCTGCTAAAAACGCAGATATGAAGAAGATTGGATTTCATGAGTAG
>xylefaMU34
------------------------------ATGGCTTTTAGTAGTGGTAGCAACCGTGG---CCCGATGGCAGATATCAATGTCACTCCTCTTGTGGATGTGATGTTGGTGTTATTAATTATCTTCATCGTTACTGCGCCGATCATGACCTATCCAATTGCCGTGGATTTACCTCAGAGAGTGCTGAATCCGCCACCGATGGATCATGAACCGCCGCCGCCAATTCAATTGAAGATTGATGCTAGCAATCAAATCTATTGGAACAACACTCTGGTTGGGGTGAGCCAATTGCAGCAGCGTATGGAGGAAGTAGTGCAGAAAGATCCAACCAACCAACCGCAATTGCAGATTGATGCTAATCCAGACTCAGAATATGAAGTGATTGCTAAAGTCCTAGCTGCTGCTAAAAACGCAGATATGAAGAAGATTGGATTTCATGAGTAG
>xylefaEB92
------------------------------ATGGCTTTTAGTAGTGGTAGCAACCGTGG---CCCGATGGCAGATATCAATGTCACTCCTCTTGTGGATGTGATGTTGGTGTTATTAATTATCTTCATCGTTACTGCGCCGATCATGACCTATCCAATTGCCGTGGATTTACCTCAGAGAGTGCTGAATCCGCCACCGATGGATCATGAACCGCCGCCGCCAATTCAATTGAAGATTGATGCTAGCAATCAAATCTATTGGAACAACACTCTGGTTGCGGTGAGCCAATTGCAGCAGCGTATGGAGGAAGTAGTGCAGAAAGATCCAACCAACCAACCGCAATTGCAGATTGATGCTAATCCAGACTCAGAATATGAAGTGATTGCTAAAGTCCTAGCTGCTGCTAAAAACGCAGATATGAAGAAGATTGGATTTCATGAGTAG
>xylefaTem1
------------------------------ATGGCTTTTAGTAGTGGTAGCAACCGTGG---CCCGATGGCAGATATCAATGTCACTCCTCTTGTGGATGTGATGTTGGTGTTATTAATTATCTTCATCGTTACTGCGCCGATCATGACCTATCCAATTGCCGTGGATTTACCTCAGAGAGTGCTGAATCCGCCACCGATGGATCATGAACCGCCGCCGCCAATTCAATTGAAGATTGATGCTAGCAATCAAATCTATTGGAACAACACTCTGGTTGCGGTGAGCCAATTGCAGCAGCGTATGGAGGAAGTAGTGCAGAAAGATCCAACCAACCAACCGCAATTGCAGATTGATGCTAATCCAGACTCAGAATATGAAGTGATTGCTAAAGTCCTAGCTGCTGCTAAAAACGCAGATATGAAGAAGATTGGATTTCATGAGTAG
>long-mer70
---------------------------------------------------------------------------------------------------------------------------------------------------------------------------------------------------------------------------------------AAGATTGATGCTAGCAATCAAGTCTATTGGAACAACACTCTGGTTGCGGTTAGCCAATTGCAGCAGCGTATG---------------------------------------------------------------------------------------------------------------------------------------------
