# Supplementary material for: Identification of genetic relationships and subspecies signatures in Xylella fastidiosa
Source: BMC Genomics. 2019 Mar 25;20:239. doi: 10.1186/s12864-019-5565-9 (PMC6434890; doi:10.1186/s12864-019-5565-9)
Supplement: Supplementary file 8 — Analysis of (non-)synonymous SNPs in homologs to CDS harboring specific k-mers for selected enriched GOs. (ZIP 549 kb) [file 12864_2019_5565_MOESM8_ESM.zip › Additional-File8/Additional-File8B_Pauca/GO-0005886 0016021/NC_002488.12/Xfp assembled to xylefa9a5c.fasta]

>xylefa9a5c
------------------------------ATGGCTTTTAGTAGCGGTAGCAACCGTGG---CCCAATGGCGGATATCAATGTCACTCCTCTTGTGGATGTGATGTTGGTTTTATTAATTATCTTCATCGTGACTGCGCCGATCATGACCTATCCAATTGCAGTGGATTTACCGCAGCCAGTGCTGAATCCGCCACCGATGGATCATGAACCGCCGCCGCCAATTCAATTGAAGATTGATGCTAGCAATCAAGTCTATTGGAACAACACTCTGGTTGCGGTTAGCCAATTGCAGCAGCGTATGGAGGAAGTAGTGCAGAAAGATCCAACCAACCAACCGCAATTGCAAATTGATGCTAATCCAGACTCAGAATATGAAGTGATTGCTAAAGTCCTAGCTGCTGCTAAAAACGCAGATATGAAGAAGATTGGATTTCATGAGTAG
>long-mer69
ATTGCAACTAAAGAAAAGGAGCAGTAAGCCATGGCTTTTAGTAGCGGTAGCAACCGTGG---CCCAATGGCGGATATCAATGTCACTCCTCTTGTGGATGTGATGTTGGTTTTATTAATTATCTTCATCGTGACTGCGCCGATCATGACCTATCCAATTGCAGTGGATTTACCGCAG---------------------------------------------------------------------------------------------------------------------------------------------------------------------------------------------------------------------------------------------------------------------------
>xylefa3124
------------------------------ATGGCTTTTAGTAGCGGTAGCAACCGTGG---CCCAATGGCGGATATCAATGTCACTCCTCTTGTGGATGTGATGTTGGTTTTATTAATTATCTTCATCGTGACTGCGCCGATCATGACCTATCCAATTGCAGTGGATTTACCGCAGCCAGTGCTGAATCCGCCACCGATGGATCATGAACCGCCGCCGCCAATTCAATTGAAGATTGATGCTAGCAATCAAGTCTATTGGAACAACACTCTGGTTGCGGTTAGCCAATTGCAGCAGCGTATGGAGGAAGTAGTGCAGAAAGATCCAACCAACCAACCGCAATTGCAAATTGATGCTAATCCAGACTCAGAATATGAAGTGATTGCTAAAGTCCTAGCTGCTGCTAAAAACGCAGATATGAAGAAGATTGGATTTCATGAGTAG
>xylefaco6c
------------------------------ATGGCTTTTAGTAGCGGTAGCAACCGTGG---CCCAATGGCGGATATCAATGTCACTCCTCTTGTGGATGTGATGTTGGTTTTATTAATTATCTTCATCGTGACTGCGCCGATCATGACCTATCCAATTGCAGTGGATTTACCGCAGCCAGTGCTGAATCCGCCACCGATGGATCATGAACCGCCGCCGCCAATTCAATTGAAGATTGATGCTAGCAATCAAGTCTATTGGAACAACACTCTGGTTGCGGTTAGCCAATTGCAGCAGCGTATGGAGGAAGTAGTGCAGAAAGATCCAACCAACCAACCGCAATTGCAAATTGATGCTAATCCAGACTCAGAATATGAAGTGATTGCTAAAGTCCTAGCTGCTGCTAAAAACGCAGATATGAAGAAGATTGGATTTCATGAGTAG
>xylefacodi
------------------------------ATGGCTTTTAGTAGCGGTAGCAACCGTGGTGGCCCAATGGCGGATATCAATGTCACTCCTCTTGTGGATGTGATGTTGGTTTTATTAATTATCTTCATCGTGACTGCGCCGATCATGACCTATCCAATTGCAGTGGATTTACCGCAGCCAGTGCTGAATCCGCCACCGATGGATCATGAACCGCCGCCGCCAATTCAATTGAAGATTGATGCTAGCAATCAAGTCTATTGGAACAACACTCTGGTTGCGGTTAGCCAATTGCAGCAGCGTATGGAGGAAGTAGTGCAGAAAGATCCAACCAACCAACCGCAATTGCAAATTGATGCTAATCCAGACTCAGAATATGAAGTGATTGCTAAAGTCCTAGCTGCTGCTAAAAACGCAGATATGAAGAAGATTGGATTTCATGAGTAG
>xylefa8072
------------------------------ATGGCTTTTAGTAGCGGTAGCAACCGTGGTGGCCCAATGGCGGATATCAATGTCACTCCTCTTGTGGATGTGATGTTGGTTTTATTAATTATCTTCATCGTGACTGCGCCGATCATGACCTATCCAATTGCAGTGGATTTACCGCAGCCAGTGCTGAATCCGCCACCGATGGATCATGAACCGCCGCCGCCAATTCAATTGAAGATTGATGCTAGCAATCAAGTCTATTGGAACAACACTCTGGTTGCGGTTAGCCAATTGCAGCAGCGTATGGAGGAAGTAGTGCAGAAAGATCCAACCAACCAACCGCAATTGCAAATTGATGCTAATCCAGACTCAGAATATGAAGTGATTGCTAAAGTCCTAGCTGCTGCTAAAAACGCAGATATGAAGAAGATTGGATTTCATGAGTAG
>xylefaCVC6
------------------------------ATGGCTTTTAGTAGCGGTAGCAACCGTGG---CCCAATGGCGGATATCAATGTCACTCCTCTTGTGGATGTGATGTTGGTTTTATTAATTATCTTCATCGTGACTGCGCCGATCATGACCTATCCAATTGCAGTGGATTTACCGCAGCCAGTGCTGAATCCGCCACCGATGGATCATGAACCGCCGCCGCCAATTCAATTGAAGATTGATGCTAGCAATCAAGTCTATTGGAACAACACTCTGGTTGCGGTTAGCCAATTGCAGCAGCGTATGGAGGAAGTAGTGCAGAAAGATCCAACCAACCAACCGCAATTGCAAATTGATGCTAATCCAGACTCAGAATATGAAGTGATTGCTAAAGTCCTAGCTGCTGCTAAAAACGCAGATATGAAGAAGATTGGATTTCATGAGTAG
>xylefaCVC1
------------------------------ATGGCTTTTAGTAGCGGTAGCAACCGTGG---CCCAATGGCGGATATCAATGTCACTCCTCTTGTGGATGTGATGTTGGTTTTATTAATTATCTTCATCGTGACTGCGCCGATCATGACCTATCCAATTGCAGTGGATTTACCGCAGCCAGTGCTGAATCCGCCACCGATGGATCATGAACCGCCGCCGCCAATTCAATTGAAGATTGATGCTAGCAATCAAGTCTATTGGAACAACACTCTGGTTGCGGTTAGCCAATTGCAGCAGCGTATGGAGGAAGTAGTGCAGAAAGATCCAACCAACCAACCGCAATTGCAAATTGATGCTAATCCAGACTCAGAATATGAAGTGATTGCTAAAGTCCTAGCTGCTGCTAAAAACGCAGATATGAAGAAGATTGGATTTCATGAGTAG
>xylefaCOF7
------------------------------ATGGCTTTTAGTAGCGGTAGCAACCGTGGTGGCCCAATGGCGGATATCAATGTCACTCCTCTTGTGGATGTGATGTTGGTTTTATTAATTATCTTCATCGTGACTGCGCCGATCATGACCTATCCAATTGCAGTGGATTTACCGCAGCCAGTGCTGAATCCGCCACCGATGGATCATGAACCGCCGCCGCCAATTCAATTGAAGATTGATGCTAGCAATCAAGTCTATTGGAACAACACTCTGGTTGCGGTTAGCCAATTGCAGCAGCGTATGGAGGAAGTAGTGCAGAAAGATCCAACCAACCAACCGCAATTGCAAATTGATGCTAATCCAGACTCAGAATATGAAGTGATTGCTAAAGTCCTAGCTGCTGCTAAAAACGCAGATATGAAGAAGATTGGATTTCATGAGTAG
>xylefaCOF4
------------------------------ATGGCTTTTAGTAGCGGTAGCAACCGTGG---CCCAATGGCGGATATCAATGTCACTCCTCTTGTGGATGTGATGTTGGTTTTATTAATTATCTTCATCGTGACTGCGCCGATCATGACCTATCCAATTGCAGTGGATTTACCGCAGCCAGTGCTGAATCCGCCACCGATGGATCATGAACCGCCGCCGCCAATTCAATTGAAGATTGATGCTAGCAATCAAGTCTATTGGAACAACACTCTGGTTGCGGTTAGCCAATTGCAGCAGCGTATGGAGGAAGTAGTGCAGAAAGATCCAACCAACCAACCGCAATTGCAAATTGATGCTAATCCAGACTCAGAATATGAAGTGATTGCTAAAGTCCTAGCTGCTGCTAAAAACGCAGATATGAAGAAGATTGGATTTCATGAGTAG
>xylefaOLS8
------------------------------ATGGCTTTTAGTAGCGGTAGCAACCGTGGTGGCCCAATGGCGGATATCAATGTCACTCCTCTTGTGGATGTGATGTTGGTTTTATTAATTATCTTCATCGTGACTGCGCCGATCATGACCTATCCAATTGCAGTGGATTTACCGCAGCCAGTGCTGAATCCGCCACCGATGGATCATGAACCGCCGCCGCCAATTCAATTGAAGATTGATGCTAGCAATCAAGTCTATTGGAACAACACTCTGGTTGCGGTTAGCCAATTGCAGCAGCGTATGGAGGAAGTAGTGCAGAAAGATCCAACCAACCAACCGCAATTGCAAATTGATGCTAATCCAGACTCAGAATATGAAGTGATTGCTAAAGTCCTAGCTGCTGCTAAAAACGCAGATATGAAGAAGATTGGATTTCATGAGTAG
>xylefaco32
------------------------------ATGGCTTTTAGTAGCGGTAGCAACCGTGG---CCCAATGGCGGATATCAATGTCACTCCTCTTGTGGATGTGATGTTGGTTTTATTAATTATCTTCATCGTGACTGCGCCGATCATGACCTATCCAATTGCAGTGGATTTACCGCAGCCAGTGCTGAATCCGCCACCGATGGATCATGAACCGCCGCCGCCAATTCAATTGAAGATTGATGCTAGCAATCAAGTCTATTGGAACAACACTCTGGTTGCGGTTAGCCAATTGCAGCAGCGTATGGAGGAAGTAGTGCAGAAAGATCCAACCAACCAACCGCAATTGCAAATTGATGCTAATCCAGACTCAGAATATGAAGTGATTGCTAAAGTCCTAGCTGCTGCTAAAAACGCAGATATGAAGAAGATTGGATTTCATGAGTAG
>xylefaPr8x
------------------------------ATGGCTTTTAGTAGCGGTAGCAACCGTGG---CCCAATGGCGGATATCAATGTCACTCCTCTTGTGGATGTGATGTTGGTTTTATTAATTATCTTCATCGTGACTGCGCCGATCATGACCTATCCAATTGCAGTGGATTTACCGCAGCCAGTGCTGAATCCGCCACCGATGGATCATGAACCGCCGCCGCCAATTCAATTGAAGATTGATGCTAGCAATCAAGTCTATTGGAACAACACTCTGGTTGCGGTTAGCCAATTGCAGCAGCGTATGGAGGAAGTAGTGCAGAAAGATCCAACCAACCAACCGCAATTGCAAATTGATGCTAATCCAGACTCAGAATATGAAGTGATTGCTAAAGTCCTAGCTGCTGCTAAAAACGCAGATATGAAGAAGATTGGATTTCATGAGTAG
>xylefaOLS9
------------------------------ATGGCTTTTAGTAGCGGTAGCAACCGTGGTGGCCCAATGGCGGATATCAATGTCACTCCTCTTGTGGATGTGATGTTGGTTTTATTAATTATCTTCATCGTGACTGCGCCGATCATGACCTATCCAATTGCAGTGGATTTACCGCAGCCAGTGCTGAATCCGCCACCGATGGATCATGAACCGCCGCCGCCAATTCAATTGAAGATTGATGCTAGCAATCAAGTCTATTGGAACAACACTCTGGTTGCGGTTAGCCAATTGCAGCAGCGTATGGAGGAAGTAGTGCAGAAAGATCCAACCAACCAACCGCAATTGCAAATTGATGCTAATCCAGACTCAGAATATGAAGTGATTGCTAAAGTCCTAGCTGCTGCTAAAAACGCAGATATGAAGAAGATTGGATTTCATGAGTAG
>xylefaJa12
------------------------------ATGGCTTTTAGTAGCGGTAGCAACCGTGG---CCCAATGGCGGATATCAATGTCACTCCTCTTGTGGATGTGATGTTGGTTTTATTAATTATCTTCATCGTGACTGCGCCGATCATGACCTATCCAATTGCAGTGGATTTACCGCAGCCAGTGCTGAATCCGCCACCGATGGATCATGAACCGCCGCCGCCAATTCAATTGAAGATTGATGCTAGCAATCAAGTCTATTGGAACAACACTCTGGTTGCGGTTAGCCAATTGCAGCAGCGTATGGAGGAAGTAGTGCAGAAAGATCCAACCAACCAACCGCAATTGCAAATTGATGCTAATCCAGACTCAGAATATGAAGTGATTGCTAAAGTCCTAGCTGCTGCTAAAAACGCAGATATGAAGAAGATTGGATTTCATGAGTAG
>xylefaHib4
------------------------------ATGGCTTTTAGTAGCGGTAGCAACCGTGG---CCCAATGGCGGATATCAATGTCACTCCTCTTGTGGATGTGATGTTGGTTTTATTAATTATCTTCATCGTGACTGCGCCGATCATGACCTATCCAATTGCAGTGGATTTACCGCAGAGAGTGCTGAATCCGCCACCGATGGATCATGAACCGCCGCCGCCAATTCAATTGAAGATTGATGCTAGCAATCAAGTCTATTGGAACAACACTCTGGTTGCGGTTAGCCAATTGCAGCAGCGTATGGAGGAAGTAGTGCAGAAAGATCCAACCAACCAACCGCAATTGCAAATTGATGCTAATCCAGACTCAGAATATGAAGTGATTGCTAAAGTCCTAGCTGCTGCTAAAAACGCAGATATGAAGAAGATTGGATTTCATGAGTAG
>xylefa1199
------------------------------ATGGCTTTTAGTAGCGGTAGCAACCGTGG---CCCAATGGCGGATATCAATGTCACTCCTCTTGTGGATGTGATGTTGGTTTTATTAATTATCTTCATCGTGACTGCGCCGATCATGACCTATCCAATTGCAGTGGATTTACCGCAGCCAGTGCTGAATCCGCCACCGATGGATCATGAACCGCCGCCGCCAATTCAATTGAAGATTGATGCTAGCAATCAAGTCTATTGGAACAACACTCTGGTTGCGGTTAGCCAATTGCAGCAGCGTATGGAGGAAGTAGTGCAGAAAGATCCAACCAACCAACCGCAATTGCAAATTGATGCTAATCCAGACTCAGAATATGAAGTGATTGCTAAAGTCCTAGCTGCTGCTAAAAACGCAGATATGAAGAAGATTGGATTTCATGAGTAG
>xylefasFb7
------------------------------ATGGCTTTTAGTAGCGGTAGCAACCGTGG---CCCAATGGCGGATATCAATGTCACTCCTCTTGTGGATGTGATGTTGGTTTTATTAATTATCTTCATCGTGACTGCGCCGATCATGACCTATCCAATTGCAGTGGATTTACCGCAGCCAGTGCTGAATCCGCCACCGATGGATCATGAACCGCCGCCGCCAATTCAATTGAAGATTGATGCTAGCAATCAAGTCTATTGGAACAACACTCTGGTTGCGGTTAGCCAATTGCAGCAGCGTATGGAGGAAGTAGTGCAGAAAGATCCAACCAACCAACCGCAATTGCAAATTGATGCTAATCCAGACTCAGAATATGAAGTGATTGCTAAAGTCCTAGCTGCTGCTAAAAACGCAGATATGAAGAAGATTGGATTTCATGAGTAG
>xylefaU24D
------------------------------ATGGCTTTTAGTAGCGGTAGCAACCGTGG---CCCAATGGCGGATATCAATGTCACTCCTCTTGTGGATGTGATGTTGGTTTTATTAATTATCTTCATCGTGACTGCGCCGATCATGACCTATCCAATTGCAGTGGATTTACCGCAGCCAGTGCTGAATCCGCCACCGATGGATCATGAACCGCCGCCGCCAATTCAATTGAAGATTGATGCTAGCAATCAAGTCTATTGGAACAACACTCTGGTTGCGGTTAGCCAATTGCAGCAGCGTATGGAGGAAGTAGTGCAGAAAGATCCAACCAACCAACCGCAATTGCAAATTGATGCTAATCCAGACTCAGAATATGAAGTGATTGCTAAAGTCCTAGCTGCTGCTAAAAACGCAGATATGAAGAAGATTGGATTTCATGAGTAG
>long-mer70
---------------------------------------------------------------------------------------------------------------------------------------------------------------------------------------------------------------------------------------AAGATTGATGCTAGCAATCAAGTCTATTGGAACAACACTCTGGTTGCGGTTAGCCAATTGCAGCAGCGTATG---------------------------------------------------------------------------------------------------------------------------------------------
