# Supplementary material for: Identification of genetic relationships and subspecies signatures in Xylella fastidiosa
Source: BMC Genomics. 2019 Mar 25;20:239. doi: 10.1186/s12864-019-5565-9 (PMC6434890; doi:10.1186/s12864-019-5565-9)
Supplement: Supplementary file 8 — Analysis of (non-)synonymous SNPs in homologs to CDS harboring specific k-mers for selected enriched GOs. (ZIP 549 kb) [file 12864_2019_5565_MOESM8_ESM.zip › Additional-File8/Additional-File8B_Pauca/GO-0005886 0016021/NC_002488.1322/Xfm assembled to xylefa9a5c.fasta]

>xylefa9a5c
GTGGCAAAACAAGTTCCCGAGCGCAGCAAACCCAACGCGGGTAAGCCTTCCATACGCAAGGTATGGAGTGTGAATGGCCATAGACTGAAGCGACATAAGCTTTTGCGGGATCTGGTGTTGATCATGATCGCACCGGTATTGGTATACCTCATGGCGAGTTTGTTTACCTACTCCAAGGATGATCCGGGTTGGTCCCAGAGCGGTAGCGCGATTGTGCACAACATCGGTGGAAAGGCTGGTGCTTGGATTGCGGACGTGCTGTTCCAGCTCTGTGGCTTCGTTGCTTTTTTGCTGCCAGTGGCATTGGGTGTTGTTAGTTGGATTGCCCTGTTTGGCAGTGACCAAGAGGAGCAAGCGGAGGGACATTTGGAGCCAGCGCTCCGTTTGGTGGGTATCGTCGGTTTTTTGATTGCAGCGACAGGTTTATTTCATCTGCACTTGTTTCAGAGTGATGTGGCGCGCGCTGGCGGCATTCTTGGTAAACAGGTGTGCAATTCACTACAAGCGGGTTTTGGTGTCTTCGGTACTAACTTATTTGTCTTGATGTTGCTGTTAATTTCGGTGACGTTGGCGACCGGTTTGTCTTGGTTTGCATTGATGGAGCGCATTGGTCGTGCTGTGCTTGCAGTTCCACCGCTGCTGCAGAAGAGCAAGCGCCGCGCCGACGAATGGCAGCATGCGCGTGCCTTGCGTGAGGAGCGTGAGGAAGTCCGCAAAATTGATGCGGTACAGCGTGCCAAACGCGATCCGATGAAGATCGAATTACCTCCTGAGCCGATAGTGGAGAAGAGCGAGCGTGCCAAGCGTGATACGCAGATCCCCATGTTCCTTGGAGTGAACAAGCGTGGTTCTGACTTGCCGTCATTGGCGTTGTTAGATAATCCTAAACCGCAGATCAAAGGCTACTCTGATGAGACATTGGAGGCGCTATCTCGTCAGATTGAGTTGAAGTTCAAGGATTTTCGTATTGATGTACAGGTGGTGGGTGCCTATCCGGGACCAGTGATTACTCGCTTTGAGATTGAGCCTGCACGCGGCGTGAAGGTGAGCCAGATCAGCGCATTGGATAAAGACATTGCGCGCGGCTTATCAGTCAAATCGGTACGCGTGGTTGAAGTGATTCCAGGGAAGTCAGTGATTGGATTGGAGATTCCTAACGTCAACCGCGAAATGATCTTTCTATCCGAACTCCTACGTTCCAAGGAGTACGACAAGTCGCCGAGTTCATTGACTCTGGCGCTGGGTAAGAATATTGCTGGTCGGCCGACAGTTGCTGACTTGGCACGGATGCCGCACCTGTTGGTTGCCGGCACTACGGGTTCAGGGAAGTCAGTGGCTGTTAATGCAATGGTGTTGAGCCTGTTGTTCAAAGCCTCGCACAACGATCTTCGGATGCTGATGATCGATCCCAAGATGCTTGAATTGAGCGTCTACCAAGGCATCCCACACCTGCTGGCGCCCGTAGTGACCGACATGAAGGAGGCTGCGAACGGTTTGCGTTGGTGTGTGGCTGAGATGGAACGCCGTTATAAGTTGATGAGTGTGGTTGGCGTACGCAATTTGGCCGGTTTCAACAAGAAGGTGAAGGATGCTGAAGAGGCTGGTCAGCCATTGATGGACCCGCTTTTTAAGCCGAACCCTGACCTGAGCGAGGTGCCGCGGCCACTGCAAAAATTGCCGTTTATTGTCATCTTCATTGATGAATTTGCCGACATGATGATGATTGTCGGCAAGAAGGTTGAGGAATTGATCGCACGCTTAGCGCAGAAAGCGCGTGCGGCTGGTATCCACCTGATTCTTGCCACTCAGCGTCCCTCGGTGGATGTGATCACTGGACTGATTAAGGCTAACATTCCGACCCGTATCGCGTTTCAAGTCAGTTCGAAGATTGACTCGCGTACGATCCTGGATCAGTCCGGCGCTGAAACTTTATTGGGCCACGGCGACATGCTGTATTTACCGCCTGGTACAGCAATGCCGGAGCGCGTGCATGGTGCTTTTGTCAGCGATGATGAAGTACATCGTGTTGTTGAGTACTTGAAGGCTAGTGCCCCAGTCCAATATGTGGATGGGGTGCTTGATGAGATTCAAACCATGGATGATGGTGTGGTGATCGGTCCTGCTGGATTTCCGGAGAGTGCCAGCGGTGGTGGTGATGAGACCGATCCGTTGTACGATGAAGCTTTACGTATTGTGACCGAGACGCGCCGTGCTTCCATTTCCAGTGTGCAGCGGCGGCTGAGGATTGGTTACAACCGAGCCGCGCGCTTGATCGAAGCGATGGAAACAGCGGGCGTGGTCAGTCCGCCCGAGCACAACGGTGATCGCGCCGTGTTGGCTCCACCACCGCGCTAA
>xylefa3571
GTGGCAAAACAAGTTCCCGAGCGCAGCAAACCCAACGCGGGTAAGCCTTCCATACGCAAGGTATGGAGTGTGAATGGCCATAGACTGAAGCGACATAAGCTTTTGCGGGATCTGGTGTTGATCATGATCGCACCGGTATTGGTATACCTCATGGCTAGTTTGTTTACCTACTCCAAAGATGATCCGGGTTGGTCCCAGAGCGGTAGCGCGATTGTGCACAACATCGGTGGAAAGGCAGGTGCTTGGATTGCGGATGTACTGTTCCAGCTCTGTGGCTTCGTTGCTTTTTTGCTGCCAGTGGCATTGGGTGTTGTTAGTTGGATTGCCCTGTTTGGCAGTGACCAAGAGGAGCAAGCGGAAGGACATTTGGAGCCAGCGCTCCGTTTGGTGGGTATCGTCGGTTTTTTGATTGCAGCGACAGGTTTATTTCATCTGCACTTGTTTCAGAGCGATGTGGCGCGCGCTGGCGGCATTCTTGGTAAACAGGTGTGCAATTCACTACAAGCGGGTTTTGGTGTCTTCGGTACTAACTTATTTGTCCTGATGTTGCTGTTAATTTCGGTGACGTTGGCCACCGGTTTGTCTTGGTTTGCATTGATGGAGCGCATTGGTCGCGTTGTGCTTGCAGTTCCACCGCTGCTGCAGAAGAGCAAGCGCCGCGCCGACGAATGGCAGCATGCGCGTGCCTTGCGTGAGGAGCGTGATGAAGTCCGCAAAATTGATGCGGTACAGCGTGCCAAACGCGATCCGATGAAGATCGAATTACCTCCTGAGCCGATAGTGGAGAAGAGCGAGCGTGCCAAGCGTGATACGCAGATCCCCATGTTCCTTGGGGTGAACAAGCGTGGTTCTGACTTGCCGTCATTGGCGTTGTTAGATAATCCTAAGCCGCAGATCAAAGGCTACTCTGATGAAACATTGGAGGCGCTATCCCGTCAGATTGAGTTGAAGTTCAAGGATTTTCGTATTGATGTACAGGTGGTGGGTGCCTATCCGGGACCAGTGATTACTCGCTTTGAGATTGAGCCAGCACGCGGCGTGAAGGTGAGCCAGATCAGCGCGTTGGATAAAGACATTGCGCGCGGCTTATCAGTCAAATCGGTACGCGTGGTTGAAGTGATTCCAGGGAAGTCAGTGATTGGATTGGAGATCCCTAACGTCAACCGCGAAATGATCTTTCTATCCGAACTCCTACGTTCCAAGGAGTACGACAAGTCGCCGAGTTCATTGACTCTGGCGCTGGGTAAGAATATTGCTGGTCGGCCGACAGTTGCTGACTTGGCGCGGATGCCGCACCTGTTGGTTGCCGGCACTACGGGTTCAGGGAAGTCAGTGGCTGTTAATGCAATGGTGTTGAGCCTGTTGTTCAAAGCCTCACACAACGATCTTCGGATGCTGATGATCGATCCCAAGATGCTTGAATTGAGCGTCTACCAAGGCATTCCACACCTGCTGGCGCCCGTAGTGACCGACATGAAGGAGGCTGCGAACGGTTTGCGTTGGTGTGTGGCTGAGATGGAACGCCGTTATAAGTTGATGAGTGCGGTTGGCGTACGCAATTTGGCCGGTTTCAACAAGAAGGTGAAGGATGCTGAAGAGGTTGGTCAGCCATTGATGGACCCGCTTTTTAAGCCGAACCCTGACCTGAGCGAGGTGCCGCGGCCACTGCAAAAATTGCCGTTTATTGTCATCTTCATTGATGAATTTGCCGACATGATGATGATTGTCGGCAAGAAGGTTGAGGAATTGATCGCACGCTTAGCGCAGAAAGCGCGTGCGGCTGGTATCCACCTGATTCTTGCCACTCAGCGTCCCTCGGTGGATGTGATCACTGGACTGATTAAGGCTAACATTCCGACCCGTATCGCGTTTCAAGTCAGCTCGAAGATTGACTCGCGTACGATCCTGGATCAGTCCGGCGCTGAAACTTTATTGGGCCACGGCGACATGCTGTATTTACCGCCTGGTACAGCAATGCCGGAGCGCGTGCATGGTGCTTTTGTCAGCGATGATGAAGTACATCGTGTTGTTGAGTACTTGAAGGCTAGTGCTCCAGTCCAATATGTGGATGGGGTGCTTGATGAGATTCAAACCATGGATGATGGTGTGGTGATCGGTCCTGCTGGATTTCCGGAGAGTGCCAGTGGTGGCGGTGATGAGACCGATCCGTTGTACGATGAAGCTTTACGTATTGTGACCGAGACGCGCCGTGCTTCCATCTCCAGTGTGCAGCGGCGGTTGAGGATTGGTTACAACCGAGCCGCGCGCTTGATCGAAGCTATGGAAACAGCGGGCGTGGTCAGTCCGCCCGAGCACAACGGTGATCGCGCCGTGTTGGTTCCACCACCGCGCTAA
>xylefa4311
GTGGCAAAACAAGTTCCCGAGCGCAGCAAACCCAACGCGGGTAAGCCTTCCATACGCAAGGTATGGAGTGTGAATGGCCATAGACTGAAGCGACATAAGCTTTTGCGGGATCTGGTGTTGATCATGATCGCACCGGTATTGGTATACCTCATGGCTAGTTTGTTTACCTACTCCAAAGATGATCCGGGTTGGTCCCAGAGCGATAGCGCGATTGTGCACAACATCGGTGGAAAGGCAGGTGCTTGGATTGCGGATGTACTGTTCCAGCTCTGTGGCTTCGTTGCTTTTTTGCTGCCAGTGGCATTGGGTGTTGTTAGTTGGATTGCCCTGTTTGGCAGTGACCAAGAGGAGCAAGCGGAAGGACATTTGGAGCCAGCGCTCCGTTTGGTGGGTATCGTCGGTTTTTTGATTGCAGCGACAGGTTTATTTCATCTGCACTTGTTTCAGAGCGATGTGGCGCGCGCTGGCGGCATTCTTGGTAAACAGGTGTGCAATTCACTACAAGCGGGTTTTGGTGTCTTCGGTACTAACTTATTTGTCCTGATGTTGCTGTTAATTTCGGTGACGTTGGCCACCGGTTTGTCTTGGTTTGCATTGATGGAGCGCATTGGTCGCGTTGTGCTTGCAGTTCCACCGCTGCTGCAGAAGAGCAAGCGCCGCGCCGACGAATGGCAGCATGCGCGTGCCTTGCGTGAGGAGCGTGATGAAGTCCGCAAAATTGATGCGGTACAGCGTGCCAAACGCGATCCGATGAAGATCGAATTACCTCCTGAGCCGATAGTGGAGAAGAGCGAGCGTGCCAAGCGTGATACGCAGATCCCCATGTTCCTTGGGGTGAACAAGCGTGGTTCTGACTTGCCGTCATTGGCGTTGTTAGATAATCCTAAGCCGCAGATCAAAGGCTACTCTGATGAAACATTGGAGGCGCTATCCCGTCAGATTGAGTTGAAGTTCAAGGATTTTCGTATTGATGTACAGGTGGTGGGTGCCTATCCGGGACCAGTGATTACTCGCTTTGAGATTGAGCCAGCACGCGGCGTGAAGGTGAGCCAGATCAGCGCGTTGGATAAAGACATTGCGCGCGGCTTATCAGTCAAATCGGTACGCGTGGTTGAAGTGATTCCAGGGAAGTCAGTGATTGGATTGGAGATCCCTAACGTCAACCGCGAAATGATCTTTCTATCCGAACTCCTACGTTCCAAGGAGTACGACAAGTCGCCGAGTTCATTGACTCTGGCGCTGGGTAAGAATATTGCTGGTCGGCCGACAGTTGCTGACTTGGCGCGGATGCCGCACCTGTTGGTTGCCGGCACTACGGGTTCAGGGAAGTCAGTGGCTGTTAATGCAATGGTGTTGAGCCTGTTGTTCAAAGCCTCACACAACGATCTTCGGATGCTGATGATCGATCCCAAGATGCTTGAATTGAGCGTCTACCAAGGCATTCCACACCTGCTGGCGCCCGTAGTGACCGACATGAAGGAGGCTGCGAACGGTTTGCGTTGGTGTGTGGCTGAGATGGAACGCCGTTATAAGTTGATGAGTGCGGTTGGCGTACGCAATTTGGCCGGTTTCAACAAGAAGGTGAAGGATGCTGAAGAGGTTGGTCAGCCATTGATGGACCCGCTTTTTAAGCCGAACCCTGACCTGAGCGAGGTGCCGCGGCCACTGCAAAAATTGCCGTTTATTGTCATCTTCATTGATGAATTTGCCGACATGATGATGATTGTCGGCAAGAAGGTTGAGGAATTGATCGCACGCTTAGCGCAGAAAGCGCGTGCGGCTGGTATCCACCTGATTCTTGCCACTCAGCGTCCCTCGGTGGATGTGATCACTGGACTGATTAAGGCTAACATTCCGACCCGTATCGCGTTTCAAGTCAGCTCGAAGATTGACTCGCGTACGATCCTGGATCAGTCCGGCGCTGAAACTTTATTGGGCCACGGCGACATGCTGTATTTACCGCCTGGTACAGCAATGCCGGAGCGCGTGCATGGTGCTTTTGTCAGCGATGATGAAGTACATCGTGTTGTTGAGTACTTGAAGGCTAGTGCTCCAGTCCAATATGTGGATGGGGTGCTTGATGAGATTCAAACCATGGATGATGGTGTGGTGATCGGTCCTGCTGGATTTCCGGAGAGTGCCAGTGGTGGCGGTGATGAGACCGATCCGTTGTACGATGAAGCTTTACGTATTGTGACCGAGACGCGCCGTGCTTCCATCTCCAGTGTGCAGCGGCGGTTGAGGATTGGTTACAACCGAGCCGCGCGCTTGATCGAAGCTATGGAAACAGCGGGCGTGGTCAGTCCGCCCGAGCACAACGGTGATCGCGCCGTGTTGGTTCCACCACCGCGCTAA
>xylefa8418
GTGGCAAAACAAGTTCCCGAGCGCAGCAAACCCAACGCGGGTAAGCCTTCCATACGCAAGGTATGGAGTGTGAATGGCCATAGACTGAAGCGACATAAGCTTTTGCGGGATCTGGTGTTGATCATGATCGCACCGGTATTGGTATACCTCATGGCTAGTTTGTTTACCTACTCCAAAGATGATCCGGGTTGGTCCCAGAGCGGTAGCGCGATTGTGCACAACATCGGTGGAAAGGCAGGTGCTTGGATTGCGGATGTACTGTTCCAGCTCTGTGGCTTCGTTGCTTTTTTGCTGCCAGTGGCATTGGGTGTTGTTAGTTGGATTGCCCTGTTTGGCAGTGACCAAGAGGAGCAAGCGGAAGGACATTTGGAGCCAGCGCTCCGTTTGGTGGGTATCGTCGGTTTTTTGATTGCAGCGACAGGTTTATTTCATCTGCACTTGTTTCAGAGCGATGTGGCGCGCGCTGGCGGCATTCTTGGTAAACAGGTGTGCAATTCACTACAAGCGGGTTTTGGTGTCTTCGGTACTAACTTATTTGTCCTGATGTTGCTGTTAATTTCGGTGACGTTGGCCACCGGTTTGTCTTGGTTTGCATTGATGGAGCGCATTGGTCGCGTTGTGCTTGCAGTTCCACCGCTGCTGCAGAAGAGCAAGCGCCGCGCCGACGAATGGCAGCATGCGCGTGCCTTGCGTGAGGAGCGTGATGAAGTCCGCAAAATTGATGCGGTACAGCGTGCCAAACGCGATCCGATGAAGATCGAATTACCTCCTGAGCCGATAGTGGAGAAGAGCGAGCGTGCCAAGCGTGATACGCAGATACCCATGTTCCTTGGGGTGAACAAGCGTGGTTCTGACTTGCCGTCATTGGCGTTGTTAGATAATCCTAAGCCGCAGATCAAAGGCTACTCTGATGAAACATTGGAGGCGCTATCCCGTCAGATTGAGTTGAAGTTCAAGGATTTTCGTATTGATGTACAGGTGGTGGGTGCCTATCCGGGACCAGTGATTACTCGCTTTGAGATTGAGCCAGCACGCGGCGTGAAGGTGAGCCAGATCAGCGCGTTGGATAAAGACATTGCGCGCGGCTTATCAGTCAAATCGGTACGCGTGGTTGAAGTGATTCCAGGGAAGTCAGTGATTGGATTGGAGATCCCTAACGTCAACCGCGAAATGATCTTTCTATCCGAACTCCTACGTTCCAAGGAGTACGACAAGTCGCCGAGTTCATTGACTCTGGCGCTGGGTAAGAATATTGCTGGTCGGCCGACAGTTGCTGACTTGGCGCGGATGCCGCACCTGTTGGTTGCCGGCACTACGGGTTCAGGGAAGTCAGTGGCTGTTAATGCAATGGTGTTGAGCCTGTTGTTCAAAGCCTCACACAACGATCTTCGGATGCTGATGATCGATCCCAAGATGCTTGAATTGAGCGTCTACCAAGGCATTCCACACCTGCTGGCGCCCGTAGTGACCGACATGAAGGAGGCTGCGAACGGTTTGCGTTGGTGTGTGGCTGAGATGGAACGCCGTTATAAGTTGATGAGTGCGGTTGGCGTACGCAATTTGGCCGGTTTCAACAAGAAGGTGAAGGATGCTGAAGAGGTTGGTCAGCCATTGATGGACCCGCTTTTTAAGCCGAACCCTGACCTGAGCGAGGTGCCGCGGCCACTGCAAAAATTGCCGTTTATTGTCATCTTCATTGATGAATTTGCCGACATGATGATGATTGTCGGCAAGAAGGTTGAGGAATTGATCGCACGCTTAGCGCAGAAAGCGCGTGCGGCTGGTATCCACCTGATTCTTGCCACTCAGCGTCCCTCGGTGGATGTGATCACTGGACTGATTAAGGCTAACATTCCGACCCGTATCGCGTTTCAAGTCAGCTCGAAGATTGACTCGCGTACGATCCTGGATCAGTCCGGCGCTGAAACTTTATTGGGCCACGGCGACATGCTGTATTTACCGCCTGGTACAGCAATGCCGGAGCGCGTGCATGGTGCTTTTGTCAGCGATGATGAAGTACATCGTGTTGTTGAGTACTTGAAGGCTAGTGCTCCAGTCCAATATGTGGATGGGGTGCTTGATGAGATTCAAACCATGGATGATGGTGTGGTGATCGGTCCTGCTGGATTTCCGGAGAGTGCCAGTGGTGGCGGTGATGAGACCGATCCGTTGTACGATGAAGCTTTACGTATTGTGACCGAGACGCGCCGTGCTTCCATCTCCAGTGTGCAGCGGCGGTTGAGGATTGGTTACAACCGAGCCGCGCGCTTGATCGAAGCTATGGAAACAGCGGGCGTGGTCAGTCCGCCCGAGCACAACGGTGATCGCGCCGTGTTGGTTCCACCACCGCGCTAA
>xylefa8417
GTGGCAAAACAAGTTCCCGAGCGCAGCAAACCCAACGCGGGTAAGCCTTCCATACGCAAGGTATGGAGTGTGAATGGCCATAGACTGAAGCGACATAAGCTTTTGCGGGATCTGGTGTTGATCATGATCGCACCGGTATTGGTATACCTCATGGCTAGTTTGTTTACCTACTCCAAAGATGATCCGGGTTGGTCCCAGAGCGGTAGCGCGATTGTGCACAACATCGGTGGAAAGGCAGGTGCTTGGATTGCGGATGTACTGTTCCAGCTCTGTGGCTTCGTTGCTTTTTTGCTGCCAGTGGCATTGGGTGTTGTTAGTTGGATTGCCCTGTTTGGCAGTGACCAAGAGGAGCAAGCGGAAGGACATTTGGAGCCAGCGCTCCGTTTGGTGGGTATCGTCGGTTTTTTGATTGCAGCGACAGGTTTATTTCATCTGCACTTGTTTCAGAGCGATGTGGCGCGCGCTGGCGGCATTCTTGGTAAACAGGTGTGCAATTCACTACAAGCGGGTTTTGGTGTCTTCGGTACTAACTTATTTGTCCTGATGTTGCTGTTAATTTCGGTGACGTTGGCCACCGGTTTGTCTTGGTTTGCATTGATGGAGCGCATTGGTCGCGTTGTGCTTGCAGTTCCACCGCTGCTGCAGAAGAGCAAGCGCCGCGCCGACGAATGGCAGCATGCGCGTGCCTTGCGTGAGGAGCGTGATGAAGTCCGCAAAATTGATGCGGTACAGCGTGCCAAACGCGATCCGATGAAGATCGAATTACCTCCTGAGCCGATAGTGGAGAAGAGCGAGCGTGCCAAGCGTGATACGCAGATACCCATGTTCCTTGGGGTGAACAAGCGTGGTTCTGACTTGCCGTCATTGGCGTTGTTAGATAATCCTAAGCCGCAGATCAAAGGCTACTCTGATGAAACATTGGAGGCGCTATCCCGTCAGATTGAGTTGAAGTTCAAGGATTTTCGTATTGATGTACAGGTGGTGGGTGCCTATCCGGGACCAGTGATTACTCGCTTTGAGATTGAGCCAGCACGCGGCGTGAAGGTGAGCCAGATCAGCGCGTTGGATAAAGACATTGCGCGCGGCTTATCAGTCAAATCGGTACGCGTGGTTGAAGTGATTCCAGGGAAGTCAGTGATTGGATTGGAGATCCCTAACGTCAACCGCGAAATGATCTTTCTATCCGAACTCCTACGTTCCAAGGAGTACGACAAGTCGCCGAGTTCATTGACTCTGGCGCTGGGTAAGAATATTGCTGGTCGGCCGACAGTTGCTGACTTGGCGCGGATGCCGCACCTGTTGGTTGCCGGCACTACGGGTTCAGGGAAGTCAGTGGCTGTTAATGCAATGGTGTTGAGCCTGTTGTTCAAAGCCTCACACAACGATCTTCGGATGCTGATGATCGATCCCAAGATGCTTGAATTGAGCGTCTACCAAGGCATTCCACACCTGCTGGCGCCCGTAGTGACCGACATGAAGGAGGCTGCGAACGGTTTGCGTTGGTGTGTGGCTGAGATGGAACGCCGTTATAAGTTGATGAGTGCGGTTGGCGTACGCAATTTGGCCGGTTTCAACAAGAAGGTGAAGGATGCTGAAGAGGTTGGTCAGCCATTGATGGACCCGCTTTTTAAGCCGAACCCTGACCTGAGCGAGGTGCCGCGGCCACTGCAAAAATTGCCGTTTATTGTCATCTTCATTGATGAATTTGCCGACATGATGATGATTGTCGGCAAGAAGGTTGAGGAATTGATCGCACGCTTAGCGCAGAAAGCGCGTGCGGCTGGTATCCACCTGATTCTTGCCACTCAGCGTCCCTCGGTGGATGTGATCACTGGACTGATTAAGGCTAACATTCCGACCCGTATCGCGTTTCAAGTCAGCTCGAAGATTGACTCGCGTACGATCCTGGATCAGTCCGGCGCTGAAACTTTATTGGGCCACGGCGACATGCTGTATTTACCGCCTGGTACAGCAATGCCGGAGCGCGTGCATGGTGCTTTTGTCAGCGATGATGAAGTACATCGTGTTGTTGAGTACTTGAAGGCTAGTGCTCCAGTCCAATATGTGGATGGGGTGCTTGATGAGATTCAAACCATGGATGATGGTGTGGTGATCGGTCCTGCTGGATTTCCGGAGAGTGCCAGTGGTGGCGGTGATGAGACCGATCCGTTGTACGATGAAGCTTTACGTATTGTGACCGAGACGCGCCGTGCTTCCATCTCCAGTGTGCAGCGGCGGTTGAGGATTGGTTACAACCGAGCCGCGCGCTTGATCGAAGCTATGGAAACAGCGGGCGTGGTCAGTCCGCCCGAGCACAACGGTGATCGCGCCGTGTTGGTTCCACCACCGCGCTAA
>xylefa8416
GTGGCAAAACAAGTTCCCGAGCGCAGCAAACCCAACGCGGGTAAGCCTTCCATACGCAAGGTATGGAGTGTGAATGGCCATAGACTGAAGCGACATAAGCTTTTGCGGGATCTGGTGTTGATCATGATCGCACCGGTATTGGTATACCTCATGGCTAGTTTGTTTACCTACTCCAAAGATGATCCGGGTTGGTCCCAGAGCGGTAGCGCGATTGTGCACAACATCGGTGGAAAGGCAGGTGCTTGGATTGCGGATGTACTGTTCCAGCTCTGTGGCTTCGTTGCTTTTTTGCTGCCAGTGGCATTGGGTGTTGTTAGTTGGATTGCCCTGTTTGGCAGTGACCAAGAGGAGCAAGCGGAAGGACATTTGGAGCCAGCGCTCCGTTTGGTGGGTATCGTCGGTTTTTTGATTGCAGCGACAGGTTTATTTCATCTGCACTTGTTTCAGAGCGATGTGGCGCGCGCTGGCGGCATTCTTGGTAAACAGGTGTGCAATTCACTACAAGCGGGTTTTGGTGTCTTCGGTACTAACTTATTTGTCCTGATGTTGCTGTTAATTTCGGTGACGTTGGCCACCGGTTTGTCTTGGTTTGCATTGATGGAGCGCATTGGTCGCGTTGTGCTTGCAGTTCCACCGCTGCTGCAGAAGAGCAAGCGCCGCGCCGACGAATGGCAGCATGCGCGTGCCTTGCGTGAGGAGCGTGATGAAGTCCGCAAAATTGATGCGGTACAGCGTGCCAAACGCGATCCGATGAAGATCGAATTACCTCCTGAGCCGATAGTGGAGAAGAGCGAGCGTGCCAAGCGTGATACGCAGATCCCCATGTTCCTTGGGGTGAACAAGCGTGGTTCTGACTTGCCGTCATTGGCGTTGTTAGATAATCCTAAGCCGCAGATCAAAGGCTACTCTGATGAAACATTGGAGGCGCTATCCCGTCAGATTGAGTTGAAGTTCAAGGATTTTCGTATTGATGTACAGGTGGTGGGTGCCTATCCGGGACCAGTGATTACTCGCTTTGAGATTGAGCCAGCACGCGGCGTGAAGGTGAGCCAGATCAGCGCGTTGGATAAAGACATTGCGCGCGGCTTATCAGTCAAATCGGTACGCGTGGTTGAAGTGATTCCAGGGAAGTCAGTGATTGGATTGGAGATCCCTAACGTCAACCGCGAAATGATCTTTCTATCCGAACTCCTACGTTCCAAGGAGTACGACAAGTCGCCGAGTTCATTGACTCTGGCGCTGGGTAAGAATATTGCTGGTCGGCCGACAGTTGCTGACTTGGCGCGGATGCCGCACCTGTTGGTTGCCGGCACTACGGGTTCAGGGAAGTCAGTGGCTGTTAATGCAATGGTGTTGAGCCTGTTGTTCAAAGCCTCACACAACGATCTTCGGATGCTGATGATCGATCCCAAGATGCTTGAATTGAGCGTCTACCAAGGCATTCCACACCTGCTGGCGCCCGTAGTGACCGACATGAAGGAGGCTGCGAACGGTTTGCGTTGGTGTGTGGCTGAGATGGAACGCCGTTATAAGTTGATGAGTGCGGTTGGCGTACGCAATTTGGCCGGTTTCAACAAGAAGGTGAAGGATGCTGAAGAGGTTGGTCAGCCATTGATGGACCCGCTTTTTAAGCCGAACCCTGACCTGAGCGAGGTGCCGCGGCCACTGCAAAAATTGCCGTTTATTGTCATCTTCATTGATGAATTTGCCGACATGATGATGATTGTCGGCAAGAAGGTTGAGGAATTGATCGCACGCTTAGCGCAGAAAGCGCGTGCGGCTGGTATCCACCTGATTCTTGCCACTCAGCGTCCCTCGGTGGATGTGATCACTGGACTGATTAAGGCTAACATTCCGACCCGTATCGCGTTTCAAGTCAGCTCGAAGATTGACTCGCGTACGATCCTGGATCAGTCCGGCGCTGAAACTTTATTGGGCCACGGCGACATGCTGTATTTACCGCCTGGTACAGCAATGCCGGAGCGCGTGCATGGTGCTTTTGTCAGCGATGATGAAGTACATCGTGTTGTTGAGTACTTGAAGGCTAGTGCTCCAGTCCAATATGTGGATGGGGTGCTTGATGAGATTCAAACCATGGATGATGGTGTGGTGATCGGTCCTGCTGGATTTCCGGAGAGTGCCAGTGGTGGCGGTGATGAGACCGATCCGTTGTACGATGAAGCTTTACGTATTGTGACCGAGACGCGCCGTGCTTCCATCTCCAGTGTGCAGCGGCGGTTGAGGATTGGTTACAACCGAGCCGCGCGCTTGATCGAAGCTATGGAAACAGCGGGCGTGGTCAGTCCGCCCGAGCACAACGGTGATCGCGCCGTGTTGGTTCCACCACCGCGCTAA
>xylefaBB01
GTGGCAAAACAAGTTCCCGAGCGCAGCAAACCCAACGCGGGTAAGCCTTCCATACGCAAGGTATGGAGTGTGAATGGCCATAGACTGAAGCGACATAAGCTTTTGCGGGATCTGGTGTTGATCATGATCGCACCGGTATTGGTATACCTCATGGCTAGTTTGTTTACCTACTCCAAAGATGATCCGGGTTGGTCCCAGAGCGGTAGCGCGATTGTGCACAACATCGGTGGAAAGGCAGGTGCTTGGATTGCGGATGTACTGTTCCAGCTCTGTGGCTTCGTTGCTTTTTTGCTGCCAGTGGCATTGGGTGTTGTTAGTTGGATTGCCCTGTTTGGCAGTGACCAAGAGGAGCAAGCGGAAGGACATTTGGAGCCAGCGCTCCGTTTGGTGGGTATCGTCGGTTTTTTGATTGCAGCGACAGGTTTATTTCATCTGCACTTGTTTCAGAGCGATGTGGCGCGCGCTGGCGGCATTCTTGGTAAACAGGTGTGCAATTCACTACAAGCGGGTTTTGGTGTCTTCGGTACTAACTTATTTGTCCTGATGTTGCTGTTAATTTCGGTGACGTTGGCCACCGGTTTGTCTTGGTTTGCATTGATGGAGCGCATTGGTCGCGTTGTGCTTGCAGTTCCACCGCTGCTGCAGAAGAGCAAGCGCCGCGCCGACGAATGGCAGCATGCGCGTGCCTTGCGTGAGGAGCGTGATGAAGTCCGCAAAATTGATGCGGTACAGCGTGCCAAACGCGATCCGATGAAGATCGAATTACCTCCTGAGCCGATAGTGGAGAAGAGCGAGCGTGCCAAGCGTGATACGCAGATCCCCATGTTCCTTGGGGTGAACAAGCGTGGTTCTGACTTGCCGTCATTGGCGTTGTTAGATAATCCTAAGCCGCAGATCAAAGGCTACTCTGATGAAACATTGGAGGCGCTATCCCGTCAGATTGAGTTGAAGTTCAAGGATTTTCGTATTGATGTACAGGTGGTGGGTGCCTATCCGGGACCAGTGATTACTCGCTTTGAGATTGAGCCAGCACGCGGCGTGAAGGTGAGCCAGATCAGCGCGTTGGATAAAGACATTGCGCGCGGCTTATCAGTCAAATCGGTACGCGTGGTTGAAGTGATTCCAGGGAAGTCAGTGATTGGATTGGAGATCCCTAACGTCAACCGCGAAATGATCTTTCTATCCGAACTCCTACGTTCCAAGGAGTACGACAAGTCGCCGAGTTCATTGACTCTGGCGCTGGGTAAGAATATTGCTGGTCGGCCGACAGTTGCTGACTTGGCGCGGATGCCGCACCTGTTGGTTGCCGGCACTACGGGTTCAGGGAAGTCAGTGGCTGTTAATGCAATGGTGTTGAGCCTGTTGTTCAAAGCCTCACACAACGATCTTCGGATGCTGATGATCGATCCCAAGATGCTTGAATTGAGCGTCTACCAAGGCATTCCACACCTGCTGGCGCCCGTAGTGACCGACATGAAGGAGGCTGCGAACGGTTTGCGTTGGTGTGTGGCTGAGATGGAACGCCGTTATAAGTTGATGAGTGCGGTTGGCGTACGCAATTTGGCCGGTTTCAACAAGAAGGTGAAGGATGCTGAAGAGGTTGGTCAGCCATTGATGGACCCGCTTTTTAAGCCGAACCCTGACCTGAGCGAGGTGCCGCGGCCACTGCAAAAATTGCCGTTTATTGTCATCTTCATTGATGAATTTGCCGACATGATGATGATTGTCGGCAAGAAGGTTGAGGAATTGATCGCACGCTTAGCGCAGAAAGCGCGTGCGGCTGGTATCCACCTGATTCTTGCCACTCAGCGTCCCTCGGTGGATGTGATCACTGGACTGATTAAGGCTAACATTCCGACCCGTATCGCGTTTCAAGTCAGCTCGAAGATTGACTCGCGTACGATCCTGGATCAGTCCGGCGCTGAAACTTTATTGGGCCACGGCGACATGCTGTATTTACCGCCTGGTACAGCAATGCCGGAGCGCGTGCATGGTGCTTTTGTCAGCGATGATGAAGTACATCGTGTTGTTGAGTACTTGAAGGCTAGTGCTCCAGTCCAATATGTGGATGGGGTGCTTGATGAGATTCAAACCATGGATGATGGTGTGGTGATCGGTCCTGCTGGATTTCCGGAGAGTGCCAGTGGTGGCGGTGATGAGACCGATCCGTTGTACGATGAAGCTTTACGTATTGTGACCGAGACGCGCCGTGCTTCCATCTCCAGTGTGCAGCGGCGGTTGAGGATTGGTTACAACCGAGCCGCGCGCTTGATCGAAGCTATGGAAACAGCGGGCGTGGTCAGTCCGCCCGAGCACAACGGTGATCGCGCCGTGTTGGTTCCACCACCGCGCTAA
>xylefaM12s
GTGGCAAAACAAGTTCCCGAGCGCAGCAAACCCAACGCGGGTAAGCCTTCCATACGCAAGGTATGGAGTGTGAATGGCCATAGACTGAAGCGACATAAGCTTTTGCGGGATCTGGTGTTGATCATGATCGCACCGGTATTGGTATACCTCATGGCTAGTTTGTTTACCTACTCCAAAGATGATCCGGGTTGGTCCCAGAGCGGTAGCGCGATTGTGCACAACATCGGTGGAAAGGCAGGTGCTTGGATTGCGGATGTACTGTTCCAGCTCTGTGGCTTCGTTGCTTTTTTGCTGCCAGTGGCATTGGGTGTTGTTAGTTGGATTGCCCTGTTTGGCAGTGACCAAGAGGAGCAAGCGGAAGGACATTTGGAGCCAGCGCTCCGTTTGGTGGGTATCGTCGGTTTTTTGATTGCAGCGACAGGTTTATTTCATCTGCACTTGTTTCAGAGCGATGTGGCGCGCGCTGGCGGCATTCTTGGTAAACAGGTGTGCAATTCACTACAAGCGGGTTTTGGTGTCTTCGGTACTAACTTATTTGTCCTGATGTTGCTGTTAATTTCGGTGACGTTGGCCACCGGTTTGTCTTGGTTTGCATTGATGGAGCGCATTGGTCGCGTTGTGCTTGCAGTTCCACCGCTGCTGCAGAAGAGCAAGCGCCGCGCCGACGAATGGCAGCATGCGCGTGCCTTGCGTGAGGAGCGTGATGAAGTCCGCAAAATTGATGCGGTACAGCGTGCCAAACGCGATCCGATGAAGATCGAATTACCTCCTGAGCCGATAGTGGAGAAGAGCGAGCGTGCCAAGCGTGATACGCAGATCCCCATGTTCCTTGGGGTGAACAAGCGTGGTTCTGACTTGCCGTCATTGGCGTTGTTAGATAATCCTAAGCCGCAGATCAAAGGCTACTCTGATGAAACATTGGAGGCGCTATCCCGTCAGATTGAGTTGAAGTTCAAGGATTTTCGTATTGATGTACAGGTGGTGGGTGCCTATCCGGGACCAGTGATTACTCGCTTTGAGATTGAGCCAGCACGCGGCGTGAAGGTGAGCCAGATCAGCGCGTTGGATAAAGACATTGCGCGCGGCTTATCAGTCAAATCGGTACGCGTGGTTGAAGTGATTCCAGGGAAGTCAGTGATTGGATTGGAGATCCCTAACGTCAACCGCGAAATGATCTTTCTATCCGAACTCCTACGTTCCAAGGAGTACGACAAGTCGCCGAGTTCATTGACTCTGGCGCTGGGTAAGAATATTGCTGGTCGGCCGACAGTTGCTGACTTGGCGCGGATGCCGCACCTGTTGGTTGCCGGCACTACGGGTTCAGGGAAGTCAGTGGCTGTTAATGCAATGGTGTTGAGCCTGTTGTTCAAAGCCTCACACAACGATCTTCGGATGCTGATGATCGATCCCAAGATGCTTGAATTGAGCGTCTACCAAGGCATTCCACACCTGCTGGCGCCCGTAGTGACCGACATGAAGGAGGCTGCGAACGGTTTGCGTTGGTGTGTGGCTGAGATGGAACGCCGTTATAAGTTGATGAGTGCGGTTGGCGTACGCAATTTGGCCGGTTTCAACAAGAAGGTGAAGGATGCTGAAGAGGTTGGTCAGCCATTGATGGACCCGCTTTTTAAGCCGAACCCTGACCTGAGCGAGGTGCCGCGGCCACTGCAAAAATTGCCGTTTATTGTCATCTTCATTGATGAATTTGCCGACATGATGATGATTGTCGGCAAGAAGGTTGAGGAATTGATCGCACGCTTAGCGCAGAAAGCGCGTGCGGCTGGTATCCACCTGATTCTTGCCACTCAGCGTCCCTCGGTGGATGTGATCACTGGACTGATTAAGGCTAACATTCCGACCCGTATCGCGTTTCAAGTCAGCTCGAAGATTGACTCGCGTACGATCCTGGATCAGTCCGGCGCTGAAACTTTATTGGGCCACGGCGACATGCTGTATTTACCGCCTGGTACAGCAATGCCGGAGCGCGTGCATGGTGCTTTTGTCAGCGATGATGAAGTACATCGTGTTGTTGAGTACTTGAAGGCTAGTGCTCCAGTCCAATATGTGGATGGGGTGCTTGATGAGATTCAAACCATGGATGATGGTGTGGTGATCGGTCCTGCTGGATTTCCGGAGAGTGCCAGTGGTGGCGGTGATGAGACCGATCCGTTGTACGATGAAGCTTTACGTATTGTGACCGAGACGCGCCGTGCTTCCATCTCCAGTGTGCAGCGGCGGTTGAGGATTGGTTACAACCGAGCCGCGCGCTTGATCGAAGCTATGGAAACAGCGGGCGTGGTCAGTCCGCCCGAGCACAACGGTGATCGCGCCGTGTTGGTTCCACCACCGCGCTAA
>xylefagrif
GTGGCAAAACAAGTTCCCGAGCGCAGCAAACCCAACGCGGGTAAGCCTTCCATACGCAAGGTATGGAGTGTGAATGGCCATAGACTGAAGCGACATAAGCTTTTGCGGGATCTGGTGTTGATCATGATCGCACCGGTATTGGTATACCTCATGGCTAGTTTGTTTACCTACTCCAAAGATGATCCGGGTTGGTCCCAGAGCGGTAGCGCGATTGTGCACAACATCGGTGGAAAGGCAGGTGCTTGGATTGCGGATGTACTGTTCCAGCTCTGTGGCTTCGTTGCTTTTTTGCTGCCAGTGGCATTGGGTGTTGTTAGTTGGATTGCCCTGTTTGGCAGTGACCAAGAGGAGCAAGCGGAAGGACATTTGGAGCCAGCGCTCCGTTTGGTGGGTATCGTCGGTTTTTTGATTGCAGCGACAGGTTTATTTCATCTGCACTTGTTTCAGAGCGATGTGGCGCGCGCTGGCGGCATTCTTGGTAAACAGGTGTGCAATTCACTACAAGCGGGTTTTGGTGTCTTCGGTACTAACTTATTTGTCCTGATGTTGCTGTTAATTTCGGTGACGTTGGCCACCGGTTTGTCTTGGTTTGCATTGATGGAGCGCATTGGTCGCGTTGTGCTTGCAGTTCCACCGCTGCTGCAGAAGAGCAAGCGCCGCGCCGACGAATGGCAGCATGCGCGTGCCTTGCGTGAGGAGCGTGATGAAGTCCGCAAAATTGATGCGGTACAGCGTGCCAAACGCGATCCGATGAAGATCGAATTACCTCCTGAGCCGATAGTGGAGAAGAGCGAGCGTGCCAAGCGTGATACGCAGATCCCCATGTTCCTTGGGGTGAACAAGCGTGGTTCTGACTTGCCGTCATTGGCGTTGTTAGATAATCCTAAGCCGCAGATCAAAGGCTACTCTGATGAAACATTGGAGGCGCTATCCCGTCAGATTGAGTTGAAGTTCAAGGATTTTCGTATTGATGTACAGGTGGTGGGTGCCTATCCGGGACCAGTGATTACTCGCTTTGAGATTGAGCCAGCACGCGGCGTGAAGGTGAGCCAGATCAGCGCGTTGGATAAAGACATTGCGCGCGGCTTATCAGTCAAATCGGTACGCGTGGTTGAAGTGATTCCAGGGAAGTCAGTGATTGGATTGGAGATCCCTAACGTCAACCGCGAAATGATCTTTCTATCCGAACTCCTACGTTCCAAGGAGTACGACAAGTCGCCGAGTTCATTGACTCTGGCGCTGGGTAAGAATATTGCTGGTCGGCCGACAGTTGCTGACTTGGCGCGGATGCCGCACCTGTTGGTTGCCGGCACTACGGGTTCAGGGAAGTCAGTGGCTGTTAATGCAATGGTGTTGAGCCTGTTGTTCAAAGCCTCACACAACGATCTTCGGATGCTGATGATCGATCCCAAGATGCTTGAATTGAGCGTCTACCAAGGCATTCCACACCTGCTGGCGCCCGTAGTGACCGACATGAAGGAGGCTGCGAACGGTTTGCGTTGGTGTGTGGCTGAGATGGAACGCCGTTATAAGTTGATGAGTGCGGTTGGCGTACGCAATTTGGCCGGTTTCAACAAGAAGGTGAAGGATGCTGAAGAGGTTGGTCAGCCATTGATGGACCCGCTTTTTAAGCCGAACCCTGACCTGAGCGAGGTGCCGCGGCCACTGCAAAAATTGCCGTTTATTGTCATCTTCATTGATGAATTTGCCGACATGATGATGATTGTCGGCAAGAAGGTTGAGGAATTGATCGCACGCTTAGCGCAGAAAGCGCGTGCGGCTGGTATCCACCTGATTCTTGCCACTCAGCGTCCCTCGGTGGATGTGATCACTGGACTGATTAAGGCTAACATTCCGACCCGTATCGCGTTTCAAGTCAGCTCGAAGATTGACTCGCGTACGATCCTGGATCAGTCCGGCGCTGAAACTTTATTGGGCCACGGCGACATGCTGTATTTACCGCCTGGTACAGCAATGCCGGAGCGCGTGCATGGTGCTTTTGTCAGCGATGATGAAGTACATCGTGTTGTTGAGTACTTGAAGGCTAGTGCTCCAGTCCAATATGTGGATGGGGTGCTTGATGAGATTCAAACCATGGATGATGGTGTGGTGATCGGTCCTGCTGGATTTCCGGAGAGTGCCAGTGGTGGCGGTGATGAGACCGATCCGTTGTACGATGAAGCTTTACGTATTGTGACCGAGACGCGCCGTGCTTCCATCTCCAGTGTGCAGCGGCGGTTGAGGATTGGTTACAACCGAGCCGCGCGCTTGATCGAAGCTATGGAAACAGCGGGCGTGGTCAGTCCGCCCGAGCACAACGGTGATCGCGCCGTGTTGGTTCCACCACCGCGCTAA
>xylefadixn
GTGGCAAAACAAGTTCCCGAGCGCAGCAAACCCAACGCGGGTAAGCCTTCCATACGCAAGGTATGGAGTGTGAATGGCCATAGACTGAAGCGACATAAGCTTTTGCGGGATCTGGTGTTGATCATGATCGCACCGGTATTGGTATACCTCATGGCTAGTTTGTTTACCTACTCCAAAGATGATCCGGGTTGGTCCCAGAGCGGTAGCGCGATTGTGCACAACATCGGTGGAAAGGCAGGTGCTTGGATTGCGGATGTACTGTTCCAGCTCTGTGGCTTCGTTGCTTTTTTGCTGCCAGTGGCATTGGGTGTTGTTAGTTGGATTGCCCTGTTTGGCAGTGACCAAGAGGAGCAAGCGGAAGGACATTTGGAGCCAGCGCTCCGTTTGGTGGGTATCGTCGGTTTTTTGATTGCAGCGACAGGTTTATTTCATCTGCACTTGTTTCAGAGCGATGTGGCGCGCGCTGGCGGCATTCTTGGTAAACAGGTGTGCAATTCACTACAAGCGGGTTTTGGTGTCTTCGGTACTAACTTATTTGTCCTGATGTTGCTGTTAATTTCGGTGACGTTGGCCACCGGTTTGTCTTGGTTTGCATTGATGGAGCGCATTGGTCGCGTTGTGCTTGCAGTTCCACCGCTGCTGCAGAAGAGCAAGCGCCGCGCCGACGAATGGCAGCATGCGCGTGCCTTGCGTGAGGAGCGTGATGAAGTCCGCAAAATTGATGCGGTACAGCGTGCCAAACGCGATCCGATGAAGATCGAATTACCTCCTGAGCCGATAGTGGAGAAGAGCGAGCGTGCCAAGCGTGATACGCAGATACCCATGTTCCTTGGGGTGAACAAGCGTGGTTCTGACTTGCCGTCATTGGCGTTGTTAGATAATCCTAAGCCGCAGATCAAAGGCTACTCTGATGAAACATTGGAGGCGCTATCCCGTCAGATTGAGTTGAAGTTCAAGGATTTTCGTATTGATGTACAGGTGGTGGGTGCCTATCCGGGACCAGTGATTACTCGCTTTGAGATTGAGCCAGCACGCGGCGTGAAGGTGAGCCAGATCAGCGCGTTGGATAAAGACATTGCGCGCGGCTTATCAGTCAAATCGGTACGCGTGGTTGAAGTGATTCCAGGGAAGTCAGTGATTGGATTGGAGATCCCTAACGTCAACCGCGAAATGATCTTTCTATCCGAACTCCTACGTTCCAAGGAGTACGACAAGTCGCCGAGTTCATTGACTCTGGCGCTGGGTAAGAATATTGCTGGTCGGCCGACAGTTGCTGACTTGGCGCGGATGCCGCACCTGTTGGTTGCCGGCACTACGGGTTCAGGGAAGTCAGTGGCTGTTAATGCAATGGTGTTGAGCCTGTTGTTCAAAGCCTCACACAACGATCTTCGGATGCTGATGATCGATCCCAAGATGCTTGAATTGAGCGTCTACCAAGGCATTCCACACCTGCTGGCGCCCGTAGTGACCGACATGAAGGAGGCTGCGAACGGTTTGCGTTGGTGTGTGGCTGAGATGGAACGCCGTTATAAGTTGATGAGTGCGGTTGGCGTACGCAATTTGGCCGGTTTCAACAAGAAGGTGAAGGATGCTGAAGAGGTTGGTCAGCCATTGATGGACCCGCTTTTTAAGCCGAACCCTGACCTGAGCGAGGTGCCGCGGCCACTGCAAAAATTGCCGTTTATTGTCATCTTCATTGATGAATTTGCCGACATGATGATGATTGTCGGCAAGAAGGTTGAGGAATTGATCGCACGCTTAGCGCAGAAAGCGCGTGCGGCTGGTATCCACCTGATTCTTGCCACTCAGCGTCCCTCGGTGGATGTGATCACTGGACTGATTAAGGCTAACATTCCGACCCGTATCGCGTTTCAAGTCAGCTCGAAGATTGACTCGCGTACGATCCTGGATCAGTCCGGCGCTGAAACTTTATTGGGCCACGGCGACATGCTGTATTTACCGCCTGGTACAGCAATGCCGGAGCGCGTGCATGGTGCTTTTGTCAGCGATGATGAAGTACATCGTGTTGTTGAGTACTTGAAGGCTAGTGCTCCAGTCCAATATGTGGATGGGGTGCTTGATGAGATTCAAACCATGGATGATGGTGTGGTGATCGGTCCTGCTGGATTTCCGGAGAGTGCCAGTGGTGGCGGTGATGAGACCGATCCGTTGTACGATGAAGCTTTACGTATTGTGACCGAGACGCGCCGTGCTTCCATCTCCAGTGTGCAGCGGCGGTTGAGGATTGGTTACAACCGAGCCGCGCGCTTGATCGAAGCTATGGAAACAGCGGGCGTGGTCAGTCCGCCCGAGCACAACGGTGATCGCGCCGTGTTGGTTCCACCACCGCGCTAA
>xylefaSyVa
GTGGCAAAACAAGTTCCCGAGCGCAGCAAACCCAACGCGGGTAAGCCTTCCATACGCAAGGTATGGAGTGTGAATGGCCATAGACTGAAGCGACATAAGCTTTTGCGGGATCTGGTGTTGATCATGATCGCACCGGTATTGGTATACCTCATGGCTAGTTTGTTTACCTACTCCAAAGATGATCCGGGTTGGTCCCAGAGCGGTAGCGCGATTGTGCACAACATCGGTGGAAAGGCAGGTGCTTGGATTGCGGATGTACTGTTCCAGCTCTGTGGCTTCGTTGCTTTTTTGCTGCCAGTGGCATTGGGTGTTGTTAGTTGGATTGCCCTGTTTGGCAGTGACCAAGAGGAGCAAGCGGAAGGACATTTGGAGCCAGCGCTCCGTTTGGTGGGTATCGTCGGTTTTTTGATTGCAGCGACAGGTTTATTTCATCTGCACTTGTTTCAGAGCGATGTGGCGCGCGCTGGCGGCATTCTTGGTAAACAGGTGTGCAATTCACTACAAGCGGGTTTTGGTGTCTTCGGTACTAACTTATTTGTCCTGATGTTGCTGTTAATTTCGGTGACGTTGGCCACCGGTTTGTCTTGGTTTGCATTGATGGAGCGCATTGGTCGCGTTGTGCTTGCAGTTCCACCGCTGCTGCAGAAGAGCAAGCGCCGCGCCGACGAATGGCAGCATGCGCGTGCCTTGCGTGAGGAGCGTGATGAAGTCCGCAAAATTGATGCGGTACAGCGTGCCAAACGCGATCCGATGAAGATCGAATTACCTCCTGAGCCGATAGTGGAGAAGAGCGAGCGTGCCAAGCGTGATACGCAGATCCCCATGTTCCTTGGGGTGAACAAGCGTGGTTCTGACTTGCCGTCATTGGCGTTGTTAGATAATCCTAAGCCGCAGATCAAAGGCTACTCTGATGAAACATTGGAGGCGCTATCCCGTCAGATTGAGTTGAAGTTCAAGGATTTTCGTATTGATGTACAGGTGGTGGGTGCCTATCCGGGACCAGTGATTACTCGCTTTGAGATTGAGCCAGCACGCGGCGTGAAGGTGAGCCAGATCAGCGCGTTGGATAAAGACATTGCGCGCGGCTTATCAGTCAAATCGGTACGCGTGGTTGAAGTGATTCCAGGGAAGTCAGTGATTGGATTGGAGATCCCTAACGTCAACCGCGAAATGATCTTTCTATCCGAACTCCTACGTTCCAAGGAGTACGACAAGTCGCCGAGTTCATTGACTCTGGCGCTGGGTAAGAATATTGCTGGTCGGCCGACAGTTGCTGACTTGGCGCGGATGCCGCACCTGTTGGTTGCCGGCACTACGGGTTCAGGGAAGTCAGTGGCTGTTAATGCAATGGTGTTGAGCCTGTTGTTCAAAGCCTCACACAACGATCTTCGGATGCTGATGATCGATCCCAAGATGCTTGAATTGAGCGTCTACCAAGGCATTCCACACCTGCTGGCGCCCGTAGTGACCGACATGAAGGAGGCTGCGAACGGTTTGCGTTGGTGTGTGGCTGAGATGGAACGCCGTTATAAGTTGATGAGTGCGGTTGGCGTACGCAATTTGGCCGGTTTCAACAAGAAGGTGAAGGATGCTGAAGAGGTTGGTCAGCCATTGATGGACCCGCTTTTTAAGCCGAACCCTGACCTGAGCGAGGTGCCGCGGCCACTGCAAAAATTGCCGTTTATTGTCATCTTCATTGATGAATTTGCCGACATGATGATGATTGTCGGCAAGAAGGTTGAGGAATTGATCGCACGCTTAGCGCAGAAAGCGCGTGCGGCTGGTATCCACCTGATTCTTGCCACTCAGCGTCCCTCGGTGGATGTGATCACTGGACTGATTAAGGCTAACATTCCGACCCGTATCGCGTTTCAAGTCAGCTCGAAGATTGACTCGCGTACGATCCTGGATCAGTCCGGCGCTGAAACTTTATTGGGCCACGGCGACATGCTGTATTTACCGCCTGGTACAGCAATGCCGGAGCGCGTGCATGGTGCTTTTGTCAGCGATGATGAAGTACATCGTGTTGTTGAGTACTTGAAGGCTAGTGCTCCAGTCCAATATGTGGATGGGGTGCTTGATGAGATTCAAACCATGGATGATGGTGTGGTGATCGGTCCTGCTGGATTTCCGGAGAGTGCCAGTGGTGGCGGTGATGAGACCGATCCGTTGTACGATGAAGCTTTACGTATTGTGACCGAGACGCGCCGTGCTTCCATCTCCAGTGTGCAGCGGCGGTTGAGGATTGGTTACAACCGAGCCGCGCGCTTGATCGAAGCTATGGAAACAGCGGGCGTGGTCAGTCCGCCCGAGCACAACGGTGATCGCGCCGTGTTGGTTCCACCACCGCGCTAA
>long-mer6362
-----------------------------------------------------------------------------------------------------------------------------------------------------------GAGTTTGTTTACCTACTCCAAGGATGATCCGGGTTGGTCCCAG---------------------------------------------------------------------------------------------------------------------------------------------------------------------------------------------------------------------------------------------------------------------------------------------------------------------------------------------------------------------------------------------------------------------------------------------------------------------------------------------------------------------------------------------------------------------------------------------------------------------------------------------------------------------------------------------------------------------------------------------------------------------------------------------------------------------------------------------------------------------------------------------------------------------------------------------------------------------------------------------------------------------------------------------------------------------------------------------------------------------------------------------------------------------------------------------------------------------------------------------------------------------------------------------------------------------------------------------------------------------------------------------------------------------------------------------------------------------------------------------------------------------------------------------------------------------------------------------------------------------------------------------------------------------------------------------------------------------------------------------------------------------------------------------------------------------------------------------------------------------------------------------------------------------------------------------------------------------------------------------------------------------------------------------------------------------------------------------------------------------------------------------------------------------------------------------------------------------------------------------
>long-mer6363
-----------------------------------------------------------------------------------------------------------------------------------------------------------------------------------------------------------------------GCACAACATCGGTGGAAAGGCTGGTGCTTGGATTGCGGACGTGCTGTTCCAGCTCTGTGGC---------------------------------------------------------------------------------------------------------------------------------------------------------------------------------------------------------------------------------------------------------------------------------------------------------------------------------------------------------------------------------------------------------------------------------------------------------------------------------------------------------------------------------------------------------------------------------------------------------------------------------------------------------------------------------------------------------------------------------------------------------------------------------------------------------------------------------------------------------------------------------------------------------------------------------------------------------------------------------------------------------------------------------------------------------------------------------------------------------------------------------------------------------------------------------------------------------------------------------------------------------------------------------------------------------------------------------------------------------------------------------------------------------------------------------------------------------------------------------------------------------------------------------------------------------------------------------------------------------------------------------------------------------------------------------------------------------------------------------------------------------------------------------------------------------------------------------------------------------------------------------------------------------------------------------------------------------------------------------------------------------------------------------------------------------------------------------------------------------------------------------------------------------------
>long-mer6364
--------------------------------------------------------------------------------------------------------------------------------------------------------------------------------------------------------------------------------------------------------------------------------------------------------------------------------------------------TGACCAAGAGGAGCAAGCGGAGGGACATTTGGAGCCAGCGCTC------------------------------------------------------------------------------------------------------------------------------------------------------------------------------------------------------------------------------------------------------------------------------------------------------------------------------------------------------------------------------------------------------------------------------------------------------------------------------------------------------------------------------------------------------------------------------------------------------------------------------------------------------------------------------------------------------------------------------------------------------------------------------------------------------------------------------------------------------------------------------------------------------------------------------------------------------------------------------------------------------------------------------------------------------------------------------------------------------------------------------------------------------------------------------------------------------------------------------------------------------------------------------------------------------------------------------------------------------------------------------------------------------------------------------------------------------------------------------------------------------------------------------------------------------------------------------------------------------------------------------------------------------------------------------------------------------------------------------------------------------------------------------------------------------------------------------------------------------------------------------------------------------------------------------------------------------------------------------------------------------------------------------------------------------
>long-mer6365
--------------------------------------------------------------------------------------------------------------------------------------------------------------------------------------------------------------------------------------------------------------------------------------------------------------------------------------------------------------------------------------------------------------------------------------------TCATCTGCACTTGTTTCAGAGTGATGTGGCGCGCGCTGGCGGC------------------------------------------------------------------------------------------------------------------------------------------------------------------------------------------------------------------------------------------------------------------------------------------------------------------------------------------------------------------------------------------------------------------------------------------------------------------------------------------------------------------------------------------------------------------------------------------------------------------------------------------------------------------------------------------------------------------------------------------------------------------------------------------------------------------------------------------------------------------------------------------------------------------------------------------------------------------------------------------------------------------------------------------------------------------------------------------------------------------------------------------------------------------------------------------------------------------------------------------------------------------------------------------------------------------------------------------------------------------------------------------------------------------------------------------------------------------------------------------------------------------------------------------------------------------------------------------------------------------------------------------------------------------------------------------------------------------------------------------------------------------------------------------------------------------------------------------------------------------------------------------------------------------------------------------------------------
>long-mer6366
---------------------------------------------------------------------------------------------------------------------------------------------------------------------------------------------------------------------------------------------------------------------------------------------------------------------------------------------------------------------------------------------------------------------------------------------------------------------------------------------------------------------------------------TTCGGTACTAACTTATTTGTCTTGATGTTGCTGTTAATTTCGGTGACGTTGGCGACCGGTTTGTCTTGGTTTGCATTGATGGAGCGCATTGGTCGTGCTGTGCTTGCAGTTCCACCGCT-------------------------------------------------------------------------------------------------------------------------------------------------------------------------------------------------------------------------------------------------------------------------------------------------------------------------------------------------------------------------------------------------------------------------------------------------------------------------------------------------------------------------------------------------------------------------------------------------------------------------------------------------------------------------------------------------------------------------------------------------------------------------------------------------------------------------------------------------------------------------------------------------------------------------------------------------------------------------------------------------------------------------------------------------------------------------------------------------------------------------------------------------------------------------------------------------------------------------------------------------------------------------------------------------------------------------------------------------------------------------------------------------------------------------------------------------------------------------------------------------------------------------------------------------------------------------------------------------------------------------------------------------------------------------------------------------------------------------------------------------------------------------------------
>long-mer6367
--------------------------------------------------------------------------------------------------------------------------------------------------------------------------------------------------------------------------------------------------------------------------------------------------------------------------------------------------------------------------------------------------------------------------------------------------------------------------------------------------------------------------------------------------------------------------------------------------------------------------------------------------------------------------------------------------------------------------------------------------------------------------------------------------------------------------------------------GCAGATCCCCATGTTCCTTGGAGTGAACAAGCGTGGTTCTGAC------------------------------------------------------------------------------------------------------------------------------------------------------------------------------------------------------------------------------------------------------------------------------------------------------------------------------------------------------------------------------------------------------------------------------------------------------------------------------------------------------------------------------------------------------------------------------------------------------------------------------------------------------------------------------------------------------------------------------------------------------------------------------------------------------------------------------------------------------------------------------------------------------------------------------------------------------------------------------------------------------------------------------------------------------------------------------------------------------------------------------------------------------------------------------------------------------------------------------------------------------------------------------------------------------------------------------------------------------------------------------------------------------------------------------------------------------------------------------------------------------------------------------------------------------------
>long-mer6368
--------------------------------------------------------------------------------------------------------------------------------------------------------------------------------------------------------------------------------------------------------------------------------------------------------------------------------------------------------------------------------------------------------------------------------------------------------------------------------------------------------------------------------------------------------------------------------------------------------------------------------------------------------------------------------------------------------------------------------------------------------------------------------------------------------------------------------------------------------------------------------------------------GGCGTTGTTAGATAATCCTAAACCGCAGATCAAAGGCTACTCTGATGAGACATTGGAGGCGCTATCTCGTCAGATTGAGTTGAAGTTC---------------------------------------------------------------------------------------------------------------------------------------------------------------------------------------------------------------------------------------------------------------------------------------------------------------------------------------------------------------------------------------------------------------------------------------------------------------------------------------------------------------------------------------------------------------------------------------------------------------------------------------------------------------------------------------------------------------------------------------------------------------------------------------------------------------------------------------------------------------------------------------------------------------------------------------------------------------------------------------------------------------------------------------------------------------------------------------------------------------------------------------------------------------------------------------------------------------------------------------------------------------------------------------------------------------------------------------------------------------------------------------------------------------------------------------------------------
>long-mer6369
-----------------------------------------------------------------------------------------------------------------------------------------------------------------------------------------------------------------------------------------------------------------------------------------------------------------------------------------------------------------------------------------------------------------------------------------------------------------------------------------------------------------------------------------------------------------------------------------------------------------------------------------------------------------------------------------------------------------------------------------------------------------------------------------------------------------------------------------------------------------------------------------------------------------------------------------------------------------------------------------------------------------------------------------------TACTCGCTTTGAGATTGAGCCTGCACGCGGCGTGAAGGTGAGCCAGATCAGCGCATTGGATAAAGACATTGCGCGC------------------------------------------------------------------------------------------------------------------------------------------------------------------------------------------------------------------------------------------------------------------------------------------------------------------------------------------------------------------------------------------------------------------------------------------------------------------------------------------------------------------------------------------------------------------------------------------------------------------------------------------------------------------------------------------------------------------------------------------------------------------------------------------------------------------------------------------------------------------------------------------------------------------------------------------------------------------------------------------------------------------------------------------------------------------------------------------------------------------------------------------------------------------------------------------------------------------------------------------------------------------------------------------------------------------------
>long-mer6370
--------------------------------------------------------------------------------------------------------------------------------------------------------------------------------------------------------------------------------------------------------------------------------------------------------------------------------------------------------------------------------------------------------------------------------------------------------------------------------------------------------------------------------------------------------------------------------------------------------------------------------------------------------------------------------------------------------------------------------------------------------------------------------------------------------------------------------------------------------------------------------------------------------------------------------------------------------------------------------------------------------------------------------------------------------------------------------------------------------------------------------------------------------------------------GTCAGTGATTGGATTGGAGATTCCTAACGTCAACCGCGAAATG------------------------------------------------------------------------------------------------------------------------------------------------------------------------------------------------------------------------------------------------------------------------------------------------------------------------------------------------------------------------------------------------------------------------------------------------------------------------------------------------------------------------------------------------------------------------------------------------------------------------------------------------------------------------------------------------------------------------------------------------------------------------------------------------------------------------------------------------------------------------------------------------------------------------------------------------------------------------------------------------------------------------------------------------------------------------------------------------------------------------------------------------------------------------------------------------------------------------------
>long-mer6371
-----------------------------------------------------------------------------------------------------------------------------------------------------------------------------------------------------------------------------------------------------------------------------------------------------------------------------------------------------------------------------------------------------------------------------------------------------------------------------------------------------------------------------------------------------------------------------------------------------------------------------------------------------------------------------------------------------------------------------------------------------------------------------------------------------------------------------------------------------------------------------------------------------------------------------------------------------------------------------------------------------------------------------------------------------------------------------------------------------------------------------------------------------------------------------------------------------------------------------------------------------------------------------------------------------------------------------------------------------------------------------------------------------------GAGCCTGTTGTTCAAAGCCTCGCACAACGATCTTCGGATGCTG---------------------------------------------------------------------------------------------------------------------------------------------------------------------------------------------------------------------------------------------------------------------------------------------------------------------------------------------------------------------------------------------------------------------------------------------------------------------------------------------------------------------------------------------------------------------------------------------------------------------------------------------------------------------------------------------------------------------------------------------------------------------------------------------------------------------------------------------------------------------------------------------------------------------------------------------------------------------------------------------
>long-mer6372
-----------------------------------------------------------------------------------------------------------------------------------------------------------------------------------------------------------------------------------------------------------------------------------------------------------------------------------------------------------------------------------------------------------------------------------------------------------------------------------------------------------------------------------------------------------------------------------------------------------------------------------------------------------------------------------------------------------------------------------------------------------------------------------------------------------------------------------------------------------------------------------------------------------------------------------------------------------------------------------------------------------------------------------------------------------------------------------------------------------------------------------------------------------------------------------------------------------------------------------------------------------------------------------------------------------------------------------------------------------------------------------------------------------------------------------------------------------------------------ATTGAGCGTCTACCAAGGCATCCCACACCTGCTGGCGCCCGTA---------------------------------------------------------------------------------------------------------------------------------------------------------------------------------------------------------------------------------------------------------------------------------------------------------------------------------------------------------------------------------------------------------------------------------------------------------------------------------------------------------------------------------------------------------------------------------------------------------------------------------------------------------------------------------------------------------------------------------------------------------------------------------------------------------------------------------------------------------------------------------------------------------------------------
>long-mer6373
----------------------------------------------------------------------------------------------------------------------------------------------------------------------------------------------------------------------------------------------------------------------------------------------------------------------------------------------------------------------------------------------------------------------------------------------------------------------------------------------------------------------------------------------------------------------------------------------------------------------------------------------------------------------------------------------------------------------------------------------------------------------------------------------------------------------------------------------------------------------------------------------------------------------------------------------------------------------------------------------------------------------------------------------------------------------------------------------------------------------------------------------------------------------------------------------------------------------------------------------------------------------------------------------------------------------------------------------------------------------------------------------------------------------------------------------------------------------------------------------------------------------------------------------------------------------------------GCCGTTATAAGTTGATGAGTGTGGTTGGCGTACGCAATTTGGC----------------------------------------------------------------------------------------------------------------------------------------------------------------------------------------------------------------------------------------------------------------------------------------------------------------------------------------------------------------------------------------------------------------------------------------------------------------------------------------------------------------------------------------------------------------------------------------------------------------------------------------------------------------------------------------------------------------------------------------------------------------------------------------------------------------------
>long-mer6374
-----------------------------------------------------------------------------------------------------------------------------------------------------------------------------------------------------------------------------------------------------------------------------------------------------------------------------------------------------------------------------------------------------------------------------------------------------------------------------------------------------------------------------------------------------------------------------------------------------------------------------------------------------------------------------------------------------------------------------------------------------------------------------------------------------------------------------------------------------------------------------------------------------------------------------------------------------------------------------------------------------------------------------------------------------------------------------------------------------------------------------------------------------------------------------------------------------------------------------------------------------------------------------------------------------------------------------------------------------------------------------------------------------------------------------------------------------------------------------------------------------------------------------------------------------------------------------------------------------------------------------------------------------------------------------------------------------------------------------------------------------------------------------------------------------------------------------------------------------------------------------------------------------------------------------------CCGTATCGCGTTTCAAGTCAGTTCGAAGATTGACTCGCGTACG---------------------------------------------------------------------------------------------------------------------------------------------------------------------------------------------------------------------------------------------------------------------------------------------------------------------------------------------------------------------------------------------------------------------------------------------------------------------
>long-mer6375
--------------------------------------------------------------------------------------------------------------------------------------------------------------------------------------------------------------------------------------------------------------------------------------------------------------------------------------------------------------------------------------------------------------------------------------------------------------------------------------------------------------------------------------------------------------------------------------------------------------------------------------------------------------------------------------------------------------------------------------------------------------------------------------------------------------------------------------------------------------------------------------------------------------------------------------------------------------------------------------------------------------------------------------------------------------------------------------------------------------------------------------------------------------------------------------------------------------------------------------------------------------------------------------------------------------------------------------------------------------------------------------------------------------------------------------------------------------------------------------------------------------------------------------------------------------------------------------------------------------------------------------------------------------------------------------------------------------------------------------------------------------------------------------------------------------------------------------------------------------------------------------------------------------------------------------------------------------------------------------------------------------------------------------------------------------------------------------------------------------TGAGTACTTGAAGGCTAGTGCCCCAGTCCAATATGTGGATGGG------------------------------------------------------------------------------------------------------------------------------------------------------------------------------------------------------------------------------------------------------------------------------------------
>long-mer6376
-----------------------------------------------------------------------------------------------------------------------------------------------------------------------------------------------------------------------------------------------------------------------------------------------------------------------------------------------------------------------------------------------------------------------------------------------------------------------------------------------------------------------------------------------------------------------------------------------------------------------------------------------------------------------------------------------------------------------------------------------------------------------------------------------------------------------------------------------------------------------------------------------------------------------------------------------------------------------------------------------------------------------------------------------------------------------------------------------------------------------------------------------------------------------------------------------------------------------------------------------------------------------------------------------------------------------------------------------------------------------------------------------------------------------------------------------------------------------------------------------------------------------------------------------------------------------------------------------------------------------------------------------------------------------------------------------------------------------------------------------------------------------------------------------------------------------------------------------------------------------------------------------------------------------------------------------------------------------------------------------------------------------------------------------------------------------------------------------------------------------------------------------------------------------------------------------------------TGGATTTCCGGAGAGTGCCAGCGGTGGTGGTGATGAGACCGATCCGTTG---------------------------------------------------------------------------------------------------------------------------------------------------------------------------------------
>long-mer6377
--------------------------------------------------------------------------------------------------------------------------------------------------------------------------------------------------------------------------------------------------------------------------------------------------------------------------------------------------------------------------------------------------------------------------------------------------------------------------------------------------------------------------------------------------------------------------------------------------------------------------------------------------------------------------------------------------------------------------------------------------------------------------------------------------------------------------------------------------------------------------------------------------------------------------------------------------------------------------------------------------------------------------------------------------------------------------------------------------------------------------------------------------------------------------------------------------------------------------------------------------------------------------------------------------------------------------------------------------------------------------------------------------------------------------------------------------------------------------------------------------------------------------------------------------------------------------------------------------------------------------------------------------------------------------------------------------------------------------------------------------------------------------------------------------------------------------------------------------------------------------------------------------------------------------------------------------------------------------------------------------------------------------------------------------------------------------------------------------------------------------------------------------------------------------------------------------------------------------------------------------------------------------------------CGAGACGCGCCGTGCTTCCATTTCCAGTGTGCAGCGGCGGCTG------------------------------------------------------------------------------------------------------------------
>long-mer6378
--------------------------------------------------------------------------------------------------------------------------------------------------------------------------------------------------------------------------------------------------------------------------------------------------------------------------------------------------------------------------------------------------------------------------------------------------------------------------------------------------------------------------------------------------------------------------------------------------------------------------------------------------------------------------------------------------------------------------------------------------------------------------------------------------------------------------------------------------------------------------------------------------------------------------------------------------------------------------------------------------------------------------------------------------------------------------------------------------------------------------------------------------------------------------------------------------------------------------------------------------------------------------------------------------------------------------------------------------------------------------------------------------------------------------------------------------------------------------------------------------------------------------------------------------------------------------------------------------------------------------------------------------------------------------------------------------------------------------------------------------------------------------------------------------------------------------------------------------------------------------------------------------------------------------------------------------------------------------------------------------------------------------------------------------------------------------------------------------------------------------------------------------------------------------------------------------------------------------------------------------------------------------------------------------------------------------------------------------AGCCGCGCGCTTGATCGAAGCGATGGAAACAGCGGGCGTGGTC------------------------------------------------------
