# Supplementary material for: Identification of genetic relationships and subspecies signatures in Xylella fastidiosa
Source: BMC Genomics. 2019 Mar 25;20:239. doi: 10.1186/s12864-019-5565-9 (PMC6434890; doi:10.1186/s12864-019-5565-9)
Supplement: Supplementary file 8 — Analysis of (non-)synonymous SNPs in homologs to CDS harboring specific k-mers for selected enriched GOs. (ZIP 549 kb) [file 12864_2019_5565_MOESM8_ESM.zip › Additional-File8/Additional-File8B_Pauca/GO-0005886 0016021/NC_002488.1322/Xfp assembled to xylefa9a5c.fasta]

>xylefa9a5c
GTGGCAAAACAAGTTCCCGAGCGCAGCAAACCCAACGCGGGTAAGCCTTCCATACGCAAGGTATGGAGTGTGAATGGCCATAGACTGAAGCGACATAAGCTTTTGCGGGATCTGGTGTTGATCATGATCGCACCGGTATTGGTATACCTCATGGCGAGTTTGTTTACCTACTCCAAGGATGATCCGGGTTGGTCCCAGAGCGGTAGCGCGATTGTGCACAACATCGGTGGAAAGGCTGGTGCTTGGATTGCGGACGTGCTGTTCCAGCTCTGTGGCTTCGTTGCTTTTTTGCTGCCAGTGGCATTGGGTGTTGTTAGTTGGATTGCCCTGTTTGGCAGTGACCAAGAGGAGCAAGCGGAGGGACATTTGGAGCCAGCGCTCCGTTTGGTGGGTATCGTCGGTTTTTTGATTGCAGCGACAGGTTTATTTCATCTGCACTTGTTTCAGAGTGATGTGGCGCGCGCTGGCGGCATTCTTGGTAAACAGGTGTGCAATTCACTACAAGCGGGTTTTGGTGTCTTCGGTACTAACTTATTTGTCTTGATGTTGCTGTTAATTTCGGTGACGTTGGCGACCGGTTTGTCTTGGTTTGCATTGATGGAGCGCATTGGTCGTGCTGTGCTTGCAGTTCCACCGCTGCTGCAGAAGAGCAAGCGCCGCGCCGACGAATGGCAGCATGCGCGTGCCTTGCGTGAGGAGCGTGAGGAAGTCCGCAAAATTGATGCGGTACAGCGTGCCAAACGCGATCCGATGAAGATCGAATTACCTCCTGAGCCGATAGTGGAGAAGAGCGAGCGTGCCAAGCGTGATACGCAGATCCCCATGTTCCTTGGAGTGAACAAGCGTGGTTCTGACTTGCCGTCATTGGCGTTGTTAGATAATCCTAAACCGCAGATCAAAGGCTACTCTGATGAGACATTGGAGGCGCTATCTCGTCAGATTGAGTTGAAGTTCAAGGATTTTCGTATTGATGTACAGGTGGTGGGTGCCTATCCGGGACCAGTGATTACTCGCTTTGAGATTGAGCCTGCACGCGGCGTGAAGGTGAGCCAGATCAGCGCATTGGATAAAGACATTGCGCGCGGCTTATCAGTCAAATCGGTACGCGTGGTTGAAGTGATTCCAGGGAAGTCAGTGATTGGATTGGAGATTCCTAACGTCAACCGCGAAATGATCTTTCTATCCGAACTCCTACGTTCCAAGGAGTACGACAAGTCGCCGAGTTCATTGACTCTGGCGCTGGGTAAGAATATTGCTGGTCGGCCGACAGTTGCTGACTTGGCACGGATGCCGCACCTGTTGGTTGCCGGCACTACGGGTTCAGGGAAGTCAGTGGCTGTTAATGCAATGGTGTTGAGCCTGTTGTTCAAAGCCTCGCACAACGATCTTCGGATGCTGATGATCGATCCCAAGATGCTTGAATTGAGCGTCTACCAAGGCATCCCACACCTGCTGGCGCCCGTAGTGACCGACATGAAGGAGGCTGCGAACGGTTTGCGTTGGTGTGTGGCTGAGATGGAACGCCGTTATAAGTTGATGAGTGTGGTTGGCGTACGCAATTTGGCCGGTTTCAACAAGAAGGTGAAGGATGCTGAAGAGGCTGGTCAGCCATTGATGGACCCGCTTTTTAAGCCGAACCCTGACCTGAGCGAGGTGCCGCGGCCACTGCAAAAATTGCCGTTTATTGTCATCTTCATTGATGAATTTGCCGACATGATGATGATTGTCGGCAAGAAGGTTGAGGAATTGATCGCACGCTTAGCGCAGAAAGCGCGTGCGGCTGGTATCCACCTGATTCTTGCCACTCAGCGTCCCTCGGTGGATGTGATCACTGGACTGATTAAGGCTAACATTCCGACCCGTATCGCGTTTCAAGTCAGTTCGAAGATTGACTCGCGTACGATCCTGGATCAGTCCGGCGCTGAAACTTTATTGGGCCACGGCGACATGCTGTATTTACCGCCTGGTACAGCAATGCCGGAGCGCGTGCATGGTGCTTTTGTCAGCGATGATGAAGTACATCGTGTTGTTGAGTACTTGAAGGCTAGTGCCCCAGTCCAATATGTGGATGGGGTGCTTGATGAGATTCAAACCATGGATGATGGTGTGGTGATCGGTCCTGCTGGATTTCCGGAGAGTGCCAGCGGTGGTGGTGATGAGACCGATCCGTTGTACGATGAAGCTTTACGTATTGTGACCGAGACGCGCCGTGCTTCCATTTCCAGTGTGCAGCGGCGGCTGAGGATTGGTTACAACCGAGCCGCGCGCTTGATCGAAGCGATGGAAACAGCGGGCGTGGTCAGTCCGCCCGAGCACAACGGTGATCGCGCCGTGTTGGCTCCACCACCGCGCTAA
>xylefa1199
GTGGCAAAACAAGTTCCCGAGCGCAGCAAACCCAACGCGGGTAAGCCTTCCATACGCAAGGTATGGAGTGTGAATGGCCATAGACTGAAGCGACATAAGCTTTTGCGGGATCTGGTGTTGATCATGATCGCACCGGTATTGGTATACCTCATGGCGAGTTTGTTTACCTACTCCAAGGATGATCCGGGTTGGTCCCAGAGCGGTAGCGCGATTGTGCACAACATCGGTGGAAAGGCTGGTGCTTGGATTGCGGACGTGCTGTTCCAGCTCTGTGGCTTCGTTGCTTTTTTGCTGCCAGTGGCATTGGGTGTTGTTAGTTGGATTGCCCTGTTTGGCAGTGACCAAGAGGAGCAAGCGGAGGGACATTTGGAGCCAGCGCTCCGTTTGGTGGGTATCGTCGGTTTTTTGATTGCAGCGACAGGTTTATTTCATCTGCACTTGTTTCAGAGTGATGTGGCGCGCGCTGGCGGCATTCTTGGTAAACAGGTGTGCAATTCACTACAAGCGGGTTTTGGTGTCTTCGGTACTAACTTATTTGTCTTGATGTTGCTGTTAATTTCGGTGACGTTGGCGACCGGTTTGTCTTGGTTTGCATTGATGGAGCGCATTGGTCGTGCTGTGCTTGCAGTTCCACCGCTGCTGCAGAAGAGCAAGCGCCGCGCCGACGAATGGCAGCATGCGCGTGCCTTGCGTGAGGAGCGTGAGGAAGTCCGCAAAATTGATGCGGTACAGCGTGCCAAACGCGATCCGATGAAGATCGAATTACCTCCTGAGCCGATAGTGGAGAAGAGCGAGCGTGCCAAGCGTGATACGCAGATCCCCATGTTCCTTGGAGTGAACAAGCGTGGTTCTGACTTGCCGTCATTGGCGTTGTTAGATAATCCTAAACCGCAGATCAAAGGCTACTCTGATGAGACATTGGAGGCGCTATCTCGTCAGATTGAGTTGAAGTTCAAGGATTTTCGTATTGATGTACAGGTGGTGGGTGCCTATCCGGGACCAGTGATTACTCGCTTTGAGATTGAGCCTGCACGCGGCGTGAAGGTGAGCCAGATCAGCGCATTGGATAAAGACATTGCGCGCGGCTTATCAGTCAAATCGGTACGCGTGGTTGAAGTGATTCCAGGGAAGTCAGTGATTGGATTGGAGATTCCTAACGTCAACCGCGAAATGATCTTTCTATCCGAACTCCTACGTTCCAAGGAGTACGACAAGTCGCCGAGTTCATTGACTCTGGCGCTGGGTAAGAATATTGCTGGTCGGCCGACAGTTGCTGACTTGGCACGGATGCCGCACCTGTTGGTTGCCGGCACTACGGGTTCAGGGAAGTCAGTGGCTGTTAATGCAATGGTGTTGAGCCTGTTGTTCAAAGCCTCGCACAACGATCTTCGGATGCTGATGATCGATCCCAAGATGCTTGAATTGAGCGTCTACCAAGGCATCCCACACCTGCTGGCGCCCGTAGTGACCGACATGAAGGAGGCTGCGAACGGTTTGCGTTGGTGTGTGGCTGAGATGGAACGCCGTTATAAGTTGATGAGTGTGGTTGGCGTACGCAATTTGGCCGGTTTCAACAAGAAGGTGAAGGATGCTGAAGAGGCTGGTCAGCCATTGATGGACCCGCTTTTTAAGCCGAACCCTGACCTGAGCGAGGTGCCGCGGCCACTGCAAAAATTGCCGTTTATTGTCATCTTCATTGATGAATTTGCCGACATGATGATGATTGTCGGCAAGAAGGTTGAGGAATTGATCGCACGCTTAGCGCAGAAAGCGCGTGCGGCTGGTATCCACCTGATTCTTGCCACTCAGCGTCCCTCGGTGGATGTGATCACTGGACTGATTAAGGCTAACATTCCGACCCGTATCGCGTTTCAAGTCAGTTCGAAGATTGACTCGCGTACGATCCTGGATCAGTCCGGCGCTGAAACTTTATTGGGCCACGGCGACATGCTGTATTTACCGCCTGGTACAGCAATGCCGGAGCGCGTGCATGGTGCTTTTGTCAGCGATGATGAAGTACATCGTGTTGTTGAGTACTTGAAGGCTAGTGCCCCAGTCCAATATGTGGATGGGGTGCTTGATGAGATTCAAACCATGGATGATGGTGTGGTGATCGGTCCTGCTGGATTTCCGGAGAGTGCCAGCGGTGGTGGTGATGAGACCGATCCGTTGTACGATGAAGCTTTACGTATTGTGACCGAGACGCGCCGTGCTTCCATTTCCAGTGTGCAGCGGCGGCTGAGGATTGGTTACAACCGAGCCGCGCGCTTGATCGAAGCGATGGAAACAGCGGGCGTGGTCAGTCCGCCCGAGCACAACGGTGATCGCGCCGTGTTGGCTCCACCGCCGCGCTAA
>xylefa3124
GTGGCAAAACAAGTTCCCGAGCGCAGCAAACCCAACGCGGGTAAGCCTTCCATACGCAAGGTATGGAGTGTGAATGGCCATAGACTGAAGCGACATAAGCTTTTGCGGGATCTGGTGTTGATCATGATCGCACCGGTATTGGTATACCTCATGGCGAGTTTGTTTACCTACTCCAAGGATGATCCGGGTTGGTCCCAGAGCGGTAGCGCGATTGTGCACAACATCGGTGGAAAGGCTGGTGCTTGGATTGCGGACGTGCTGTTCCAGCTCTGTGGCTTCGTTGCTTTTTTGCTGCCAGTGGCATTGGGTGTTGTTAGTTGGATTGCCCTGTTTGGCAGTGACCAAGAGGAGCAAGCGGAGGGACATTTGGAGCCAGCGCTCCGTTTGGTGGGTATCGTCGGTTTTTTGATTGCAGCGACAGGTTTATTTCATCTGCACTTGTTTCAGAGTGATGTGGCGCGCGCTGGCGGCATTCTTGGTAAACAGGTGTGCAATTCACTACAAGCGGGTTTTGGTGTCTTCGGTACTAACTTATTTGTCTTGATGTTGCTGTTAATTTCGGTGACGTTGGCGACCGGTTTGTCTTGGTTTGCATTGATGGAGCGCATTGGTCGTGCTGTGCTTGCAGTTCCACCGCTGCTGCAGAAGAGCAAGCGCCGCGCCGACGAATGGCAGCATGCGCGTGCCTTGCGTGAGGAGCGTGAGGAAGTCCGCAAAATTGATGCGGTACAGCGTGCCAAACGCGATCCGATGAAGATCGAATTACCTCCTGAGCCGATAGTGGAGAAGAGCGAGCGTGCCAAGCGTGATACGCAGATCCCCATGTTCCTTGGAGTGAACAAGCGTGGTTCTGACTTGCCGTCATTGGCGTTGTTAGATAATCCTAAACCGCAGATCAAAGGCTACTCTGATGAGACATTGGAGGCGCTATCTCGTCAGATTGAGTTGAAGTTCAAGGATTTTCGTATTGATGTACAGGTGGTGGGTGCCTATCCGGGACCAGTGATTACTCGCTTTGAGATTGAGCCTGCACGCGGCGTGAAGGTGAGCCAGATCAGCGCATTGGATAAAGACATTGCGCGCGGCTTATCAGTCAAATCGGTACGCGTGGTTGAAGTGATTCCAGGGAAGTCAGTGATTGGATTGGAGATTCCTAACGTCAACCGCGAAATGATCTTTCTATCCGAACTCCTACGTTCCAAGGAGTACGACAAGTCGCCGAGTTCATTGACTCTGGCGCTGGGTAAGAATATTGCTGGTCGGCCGACAGTTGCTGACTTGGCACGGATGCCGCACCTGTTGGTTGCCGGCACTACGGGTTCAGGGAAGTCAGTGGCTGTTAATGCAATGGTGTTGAGCCTGTTGTTCAAAGCCTCGCACAACGATCTTCGGATGCTGATGATCGATCCCAAGATGCTTGAATTGAGCGTCTACCAAGGCATCCCACACCTGCTGGCGCCCGTAGTGACCGACATGAAGGAGGCTGCGAACGGTTTGCGTTGGTGTGTGGCTGAGATGGAACGCCGTTATAAGTTGATGAGTGTGGTTGGCGTACGCAATTTGGCCGGTTTCAACAAGAAGGTGAAGGATGCTGAAGAGGCTGGTCAGCCATTGATGGACCCGCTTTTTAAGCCGAACCCTGACCTGAGCGAGGTGCCGCGGCCACTGCAAAAATTGCCGTTTATTGTCATCTTCATTGATGAATTTGCCGACATGATGATGATTGTCGGCAAGAAGGTTGAGGAATTGATCGCACGCTTAGCGCAGAAAGCGCGTGCGGCTGGTATCCACCTGATTCTTGCCACTCAGCGTCCCTCGGTGGATGTGATCACTGGACTGATTAAGGCTAACATTCCGACCCGTATCGCGTTTCAAGTCAGTTCGAAGATTGACTCGCGTACGATCCTGGATCAGTCCGGCGCTGAAACTTTATTGGGCCACGGCGACATGCTGTATTTACCGCCTGGTACAGCAATGCCGGAGCGCGTGCATGGTGCTTTTGTCAGCGATGATGAAGTACATCGTGTTGTTGAGTACTTGAAGGCTAGTGCCCCAGTCCAATATGTGGATGGGGTGCTTGATGAGATTCAAACCATGGATGATGGTGTGGTGATCGGTCCTGCTGGATTTCCGGAGAGTGCCAGCGGTGGTGGTGATGAGACCGATCCGTTGTACGATGAAGCTTTACGTATTGTGACCGAGACGCGCCGTGCTTCCATTTCCAGTGTGCAGCGGCGGCTGAGGATTGGTTACAACCGAGCCGCGCGCTTGATCGAAGCGATGGAAACAGCGGGCGTGGTCAGTCCGCCCGAGCACAACGGTGATCGCGCCGTGTTGGCTCCACCACCGCGCTAA
>xylefa8072
GTGGCAAAACAAGTTCCCGAGCGCAGCAAACCCACCGCGGGTAAGCCTTCCATACGCAAGGTATGGAGTGTGAATGGCCATAGACTGAAGCGACATAAGCTTTTGCGGGATCTGGTGTTGATCATGATCGCACCGGTATTGGTATACCTCATGGCGAGTTTGTTTACCTACTCCAAGGATGATCCGGGTTGGTCCCAGAGCGGTAGCGCGATTGTGCACAACATCGGTGGAAAGGCTGGTGCTTGGATTGCGGACGTGCTGTTCCAGCTCTGTGGCTTCGTTGCTTTTTTGCTGCCAGTGGCATTGGGTGTTGTTAGTTGGATTGCCCTGTTTGGCAGTGACCAAGAGGAGCAAGCGGAGGGACATTTGGAGCCAGCGCTCCGTTTGGTGGGTATCGTCGGTTTTTTGATTGCAGCGACAGGTTTATTTCATCTGCACTTGTTTCAGAGTGATGTGGCGCGCGCTGGCGGCATTCTTGGTAAACAGGTGTGCAATTCACTACAAGCGGGTTTTGGTGTCTTCGGTACTAACTTATTTGTCTTGATGTTGCTGTTAATTTCGGTGACGTTGGCGACCGGTTTGTCTTGGTTTGCATTGATGGAGCGCATTGGTCGTGCTGTGCTTGCAGTTCCACCGCTGCTGCAGAAGAGCAAGCGCCGCGCCGACGAATGGCAGCATGCGCGTGCCTTGCGTGAGGAGCGTGAGGAAGTCCGCAAAATTGATGCGGTACAGCGTGCCAAACGCGATCCGATGAAGATCGAATTACCTCCTGAGCCGATAGTGGAGAAGAGCGAGCGTGCCAAGCGTGATACGCAGATCCCCATGTTCCTTGGAGTGAACAAGCGTGGTTCTGACTTGCCGTCATTGGCGTTGTTAGATAATCCTAAACCGCAGATCAAAGGCTACTCTGATGAGACATTGGAGGCGCTATCTCGTCAGATTGAGTTGAAGTTCAAGGATTTTCGTATTGATGTACAGGTGGTGGGTGCCTATCCGGGACCAGTGATTACTCGCTTTGAGATTGAGCCTGCACGCGGCGTGAAGGTGAGCCAGATCAGCGCATTGGATAAAGACATTGCGCGCGGCTTATCAGTCAAATCGGTACGCGTGGTTGAAGTGATTCCAGGGAAGTCAGTGATTGGATTGGAGATTCCTAACGTCAACCGCGAAATGATCTTTCTATCCGAACTCCTACGTTCCAAGGAGTACGACAAGTCGCCGAGTTCATTGACTCTGGCGCTGGGTAAGAATATTGCTGGTCGGCCGACAGTTGCTGACTTGGCACGGATGCCGCACCTGTTGGTTGCCGGCACTACGGGTTCAGGGAAGTCAGTGGCTGTTAATGCAATGGTGTTGAGCCTGTTGTTCAAAGCCTCGCACAACGATCTTCGGATGCTGATGATCGATCCCAAGATGCTTGAATTGAGCGTCTACCAAGGCATCCCACACCTGCTGGCGCCCGTAGTGACCGACATGAAGGAGGCTGCGAACGGTTTGCGTTGGTGTGTGGCTGAGATGGAACGCCGTTATAAGTTGATGAGTGTGGTTGGCGTACGCAATTTGGCCGGTTTCAACAAGAAGGTGAAGGATGCTGAAGAGGCTGGTCAGCCATTGATGGACCCGCTTTTTAAGCCGAACCCTGACCTGAGCGAGGTGCCGCGGCCACTGCAAAAATTGCCGTTTATTGTCATCTTCATTGATGAATTTGCCGACATGATGATGATTGTCGGCAAGAAGGTTGAGGAATTGATCGCACGCTTAGCGCAGAAAGCGCGTGCGGCTGGTATCCACCTGATTCTTGCCACTCAGCGTCCCTCGGTGGATGTGATCACTGGACTGATTAAGGCTAACATTCCGACCCGTATCGCGTTTCAAGTCAGTTCGAAGATTGACTCGCGTACGATCCTGGATCAGTCCGGCGCTGAAACTTTATTGGGCCACGGCGACATGCTGTATTTACCGCCTGGTACAGCAATGCCGGAGCGCGTGCATGGTGCTTTTGTCAGCGATGATGAAGTACATCGTGTTGTTGAGTACTTGAAGGCTAGTGCCCCAGTCCAATATGTGGATGGGGTGCTTGATGAGATTCAAACCATGGATGATGGTGTGGTGATCGGTCCTGCTGGATTTCCGGAGAGTGCCAGCGGTGGTGGTGATGAGACCGATCCGTTGTACGATGAAGCTTTACGTATTGTGACCGAGACGCGCCGTGCTTCCATTTCCAGTGTGCAGCGGCGGCTGAGGATTGGTTACAACCGAGCCGCGCGCTTGATCGAAGCGATGGAAACAGCGGGCGTGGTCAGTCCGCCCGAGCACAACGGTGATCGCGCCGTGTTGGCTCCACCACCGCGCTAA
>xylefaco32
GTGGCAAAACAAGTTCCCGAGCGCAGCAAACCCAACGCGGGTAAGCCTTCCATACGCAAGGTATGGAGTGTGAATGGCCATAGACTGAAGCGACATAAGCTTTTGCGGGATCTGGTGTTGATCATGATCGCACCGGTATTGGTATACCTCATGGCGAGTTTGTTTACCTACTCCAAGGATGATCCGGGTTGGTCCCAGAGCGGTAGCGCGATTGTGCACAACATCGGTGGAAAGGCTGGTGCTTGGATTGCGGACGTGCTGTTCCAGCTCTGTGGCTTCGTTGCTTTTTTGCTGCCAGTGGCATTGGGTGTTGTTAGTTGGATTGCCCTGTTTGGCAGTGACCAAGAGGAGCAAGCGGAGGGACATTTGGAGCCAGCGCTCCGTTTGGTGGGTATCGTCGGTTTTTTGATTGCAGCGACAGGTTTATTTCATCTGCACTTGTTTCAGAGTGATGTGGCGCGCGCTGGCGGCATTCTTGGTAAACAGGTGTGCAATTCACTACAAGCGGGTTTTGGTGTCTTCGGTACTAACTTATTTGTCTTGATGTTGCTGTTAATTTCGGTGACGTTGGCGACCGGTTTGTCTTGGTTTGCATTGATGGAGCGCATTGGTCGTGCTGTGCTTGCAGTTCCACCGCTGCTGCAGAAGAGCAAGCGCCGCGCCGACGAATGGCAGCATGCGCGTGCCTTGCGTGAGGAGCGTGAGGAAGTCCGCAAAATTGATGCGGTACAGCGTGCCAAACGCGATCCGATGAAGATCGAATTACCTCCTGAGCCGATAGTGGAGAAGAGCGAGCGTGCCAAGCGTGATACGCAGATCCCCATGTTCCTTGGAGTGAACAAGCGTGGTTCTGACTTGCCGTCATTGGCGTTGTTAGATAATCCTAAACCGCAGATCAAAGGCTACTCTGATGAGACATTGGAGGCGCTATCTCGTCAGATTGAGTTGAAGTTCAAGGATTTTCGTATTGATGTACAGGTGGTGGGTGCCTATCCGGGACCAGTGATTACTCGCTTTGAGATTGAGCCTGCACGCGGCGTGAAGGTGAGCCAGATCAGCGCATTGGATAAAGACATTGCGCGCGGCTTATCAGTCAAATCGGTACGCGTGGTTGAAGTGATTCCAGGGAAGTCAGTGATTGGATTGGAGATTCCTAACGTCAACCGCGAAATGATCTTTCTATCCGAACTCCTACGTTCCAAGGAGTACGACAAGTCGCCGAGTTCATTGACTCTGGCGCTGGGTAAGAATATTGCTGGTCGGCCGACAGTTGCTGACTTGGCACGGATGCCGCACCTGTTGGTTGCCGGCACTACGGGTTCAGGGAAGTCAGTGGCTGTTAATGCAATGGTGTTGAGCCTGTTGTTCAAAGCCTCGCACAACGATCTTCGGATGCTGATGATCGATCCCAAGATGCTTGAATTGAGCGTCTACCAAGGCATCCCACACCTGCTGGCGCCCGTAGTGACCGACATGAAGGAGGCTGCGAACGGTTTGCGTTGGTGTGTGGCTGAGATGGAACGCCGTTATAAGTTGATGAGTGTGGTTGGCGTACGCAATTTGGCCGGTTTCAACAAGAAGGTGAAGGATGCTGAAGAGGCTGGTCAGCCATTGATGGACCCGCTTTTTAAGCCGAACCCTGACCTGAGCGAGGTGCCGCGGCCACTGCAAAAATTGCCGTTTATTGTCATCTTCATTGATGAATTTGCCGACATGATGATGATTGTCGGCAAGAAGGTTGAGGAATTGATCGCACGCTTAGCGCAGAAAGCGCGTGCGGCTGGTATCCACCTGATTCTTGCCACTCAGCGTCCCTCGGTGGATGTGATCACTGGACTGATTAAGGCTAACATTCCGACCCGTATCGCGTTTCAAGTCAGTTCGAAGATTGACTCGCGTACGATCCTGGATCAGTCCGGCGCTGAAACTTTATTGGGCCACGGCGACATGCTGTATTTACCGCCTGGTACAGCAATGCCGGAGCGCGTGCATGGTGCTTTTGTCAGCGATGATGAAGTACATCGTGTTGTTGAGTACTTGAAGGCTAGTGCCCCAGTCCAATATGTGGATGGGGTGCTTGATGAGATTCAAACCATGGATGATGGTGTGGTGATCGGTCCTGCTGGATTTCCGGAGAGTGCCAGCGGTGGTGGTGATGAGACCGATCCGTTGTACGATGAAGCTTTACGTATTGTGACCGAGACGCGCCGTGCTTCCATTTCCAGTGTGCAGCGGCGGCTGAGGATTGGTTACAACCGAGCCGCGCGCTTGATCGAAGCGATGGAAACAGCGGGCGTGGTCAGTCCGCCCGAGCACAACGGTGATCGCGCCGTGTTGGCTCCACCACCGCGCTAA
>xylefaCVC1
GTGGCAAAACAAGTTCCCGAGCGCAGCAAACCCAACGCGGGTAAGCCTTCCATACGCAAGGTATGGAGTGTGAATGGCCATAGACTGAAGCGACATAAGCTTTTGCGGGATCTGGTGTTGATCATGATCGCACCGGTATTGGTATACCTCATGGCGAGTTTGTTTACCTACTCCAAGGATGATCCGGGTTGGTCCCAGAGCGGTAGCGCGATTGTGCACAACATCGGTGGAAAGGCTGGTGCTTGGATTGCGGACGTGCTGTTCCAGCTCTGTGGCTTCGTTGCTTTTTTGCTGCCAGTGGCATTGGGTGTTGTTAGTTGGATTGCCCTGTTTGGCAGTGACCAAGAGGAGCAAGCGGAGGGACATTTGGAGCCAGCGCTCCGTTTGGTGGGTATCGTCGGTTTTTTGATTGCAGCGACAGGTTTATTTCATCTGCACTTGTTTCAGAGTGATGTGGCGCGCGCTGGCGGCATTCTTGGTAAACAGGTGTGCAATTCACTACAAGCGGGTTTTGGTGTCTTCGGTACTAACTTATTTGTCTTGATGTTGCTGTTAATTTCGGTGACGTTGGCGACCGGTTTGTCTTGGTTTGCATTGATGGAGCGCATTGGTCGTGCTGTGCTTGCAGTTCCACCGCTGCTGCAGAAGAGCAAGCGCCGCGCCGACGAATGGCAGCATGCGCGTGCCTTGCGTGAGGAGCGTGAGGAAGTCCGCAAAATTGATGCGGTACAGCGTGCCAAACGCGATCCGATGAAGATCGAATTACCTCCTGAGCCGATAGTGGAGAAGAGCGAGCGTGCCAAGCGTGATACGCAGATCCCCATGTTCCTTGGAGTGAACAAGCGTGGTTCTGACTTGCCGTCATTGGCGTTGTTAGATAATCCTAAACCGCAGATCAAAGGCTACTCTGATGAGACATTGGAGGCGCTATCTCGTCAGATTGAGTTGAAGTTCAAGGATTTTCGTATTGATGTACAGGTGGTGGGTGCCTATCCGGGACCAGTGATTACTCGCTTTGAGATTGAGCCTGCACGCGGCGTGAAGGTGAGCCAGATCAGCGCATTGGATAAAGACATTGCGCGCGGCTTATCAGTCAAATCGGTACGCGTGGTTGAAGTGATTCCAGGGAAGTCAGTGATTGGATTGGAGATTCCTAACGTCAACCGCGAAATGATCTTTCTATCCGAACTCCTACGTTCCAAGGAGTACGACAAGTCGCCGAGTTCATTGACTCTGGCGCTGGGTAAGAATATTGCTGGTCGGCCGACAGTTGCTGACTTGGCACGGATGCCGCACCTGTTGGTTGCCGGCACTACGGGTTCAGGGAAGTCAGTGGCTGTTAATGCAATGGTGTTGAGCCTGTTGTTCAAAGCCTCGCACAACGATCTTCGGATGCTGATGATCGATCCCAAGATGCTTGAATTGAGCGTCTACCAAGGCATCCCACACCTGCTGGCGCCCGTAGTGACCGACATGAAGGAGGCTGCGAACGGTTTGCGTTGGTGTGTGGCTGAGATGGAACGCCGTTATAAGTTGATGAGTGTGGTTGGCGTACGCAATTTGGCCGGTTTCAACAAGAAGGTGAAGGATGCTGAAGAGGCTGGTCAGCCATTGATGGACCCGCTTTTTAAGCCGAACCCTGACCTGAGCGAGGTGCCGCGGCCACTGCAAAAATTGCCGTTTATTGTCATCTTCATTGATGAATTTGCCGACATGATGATGATTGTCGGCAAGAAGGTTGAGGAATTGATCGCACGCTTAGCGCAGAAAGCGCGTGCGGCTGGTATCCACCTGATTCTTGCCACTCAGCGTCCCTCGGTGGATGTGATCACTGGACTGATTAAGGCTAACATTCCGACCCGTATCGCGTTTCAAGTCAGTTCGAAGATTGACTCGCGTACGATCCTGGATCAGTCCGGCGCTGAAACTTTATTGGGCCACGGCGACATGCTGTATTTACCGCCTGGTACAGCAATGCCGGAGCGCGTGCATGGTGCTTTTGTCAGCGATGATGAAGTACATCGTGTTGTTGAGTACTTGAAGGCTAGTGCCCCAGTCCAATATGTGGATGGGGTGCTTGATGAGATTCAAACCATGGATGATGGTGTGGTGATCGGTCCTGCTGGATTTCCGGAGAGTGCCAGCGGTGGTGGTGATGAGACCGATCCGTTGTACGATGAAGCTTTACGTATTGTGACCGAGACGCGCCGTGCTTCCATTTCCAGTGTGCAGCGGCGGCTGAGGATTGGTTACAACCGAGCCGCGCGCTTGATCGAAGCGATGGAAACAGCGGGCGTGGTCAGTCCGCCCGAGCACAACGGTGATCGCGCCGTGTTGGCTCCACCGCCGCGCTAA
>xylefaCVC6
GTGGCAAAACAAGTTCCCGAGCGCAGCAAACCCAACGCGGGTAAGCCTTCCATACGCAAGGTATGGAGTGTGAATGGCCATAGACTGAAGCGACATAAGCTTTTGCGGGATCTGGTGTTGATCATGATCGCACCGGTATTGGTATACCTCATGGCGAGTTTGTTTACCTACTCCAAGGATGATCCGGGTTGGTCCCAGAGCGGTAGCGCGATTGTGCACAACATCGGTGGAAAGGCTGGTGCTTGGATTGCGGACGTGCTGTTCCAGCTCTGTGGCTTCGTTGCTTTTTTGCTGCCAGTGGCATTGGGTGTTGTTAGTTGGATTGCCCTGTTTGGCAGTGACCAAGAGGAGCAAGCGGAGGGACATTTGGAGCCAGCGCTCCGTTTGGTGGGTATCGTCGGTTTTTTGATTGCAGCGACAGGTTTATTTCATCTGCACTTGTTTCAGAGTGATGTGGCGCGCGCTGGCGGCATTCTTGGTAAACAGGTGTGCAATTCACTACAAGCGGGTTTTGGTGTCTTCGGTACTAACTTATTTGTCTTGATGTTGCTGTTAATTTCGGTGACGTTGGCGACCGGTTTGTCTTGGTTTGCATTGATGGAGCGCATTGGTCGTGCTGTGCTTGCAGTTCCACCGCTGCTGCAGAAGAGCAAGCGCCGCGCCGACGAATGGCAGCATGCGCGTGCCTTGCGTGAGGAGCGTGAGGAAGTCCGCAAAATTGATGCGGTACAGCGTGCCAAACGCGATCCGATGAAGATCGAATTACCTCCTGAGCCGATAGTGGAGAAGAGCGAGCGTGCCAAGCGTGATACGCAGATCCCCATGTTCCTTGGAGTGAACAAGCGTGGTTCTGACTTGCCGTCATTGGCGTTGTTAGATAATCCTAAACCGCAGATCAAAGGCTACTCTGATGAGACATTGGAGGCGCTATCTCGTCAGATTGAGTTGAAGTTCAAGGATTTTCGTATTGATGTACAGGTGGTGGGTGCCTATCCGGGACCAGTGATTACTCGCTTTGAGATTGAGCCTGCACGCGGCGTGAAGGTGAGCCAGATCAGCGCATTGGATAAAGACATTGCGCGCGGCTTATCAGTCAAATCGGTACGCGTGGTTGAAGTGATTCCAGGGAAGTCAGTGATTGGATTGGAGATTCCTAACGTCAACCGCGAAATGATCTTTCTATCCGAACTCCTACGTTCCAAGGAGTACGACAAGTCGCCGAGTTCATTGACTCTGGCGCTGGGTAAGAATATTGCTGGTCGGCCGACAGTTGCTGACTTGGCACGGATGCCGCACCTGTTGGTTGCCGGCACTACGGGTTCAGGGAAGTCAGTGGCTGTTAATGCAATGGTGTTGAGCCTGTTGTTCAAAGCCTCGCACAACGATCTTCGGATGCTGATGATCGATCCCAAGATGCTTGAATTGAGCGTCTACCAAGGCATCCCACACCTGCTGGCGCCCGTAGTGACCGACATGAAGGAGGCTGCGAACGGTTTGCGTTGGTGTGTGGCTGAGATGGAACGCCGTTATAAGTTGATGAGTGTGGTTGGCGTACGCAATTTGGCCGGTTTCAACAAGAAGGTGAAGGATGCTGAAGAGGCTGGTCAGCCATTGATGGACCCGCTTTTTAAGCCGAACCCTGACCTGAGCGAGGTGCCGCGGCCACTGCAAAAATTGCCGTTTATTGTCATCTTCATTGATGAATTTGCCGACATGATGATGATTGTCGGCAAGAAGGTTGAGGAATTGATCGCACGCTTAGCGCAGAAAGCGCGTGCGGCTGGTATCCACCTGATTCTTGCCACTCAGCGTCCCTCGGTGGATGTGATCACTGGACTGATTAAGGCTAACATTCCGACCCGTATCGCGTTTCAAGTCAGTTCGAAGATTGACTCGCGTACGATCCTGGATCAGTCCGGCGCTGAAACTTTATTGGGCCACGGCGACATGCTGTATTTACCGCCTGGTACAGCAATGCCGGAGCGCGTGCATGGTGCTTTTGTCAGCGATGATGAAGTACATCGTGTTGTTGAGTACTTGAAGGCTAGTGCCCCAGTCCAATATGTGGATGGGGTGCTTGATGAGATTCAAACCATGGATGATGGTGTGGTGATCGGTCCTGCTGGATTTCCGGAGAGTGCCAGCGGTGGTGGTGATGAGACCGATCCGTTGTACGATGAAGCTTTACGTATTGTGACCGAGACGCGCCGTGCTTCCATTTCCAGTGTGCAGCGGCGGCTGAGGATTGGTTACAACCGAGCCGCGCGCTTGATCGAAGCGATGGAAACAGCGGGCGTGGTCAGTCCGCCCGAGCACAACGGTGATCGCGCCGTGTTGGCTCCACCGCCGCGCTAA
>xylefaCOF7
GTGGCAAAACAAGTTCCCGAGCGCAGCAAACCCACCGCGGGTAAGCCTTCCATACGCAAGGTATGGAGTGTGAATGGCCATAGACTGAAGCGACATAAGCTTTTGCGGGATCTGGTGTTGATCATGATCGCACCGGTATTGGTATACCTCATGGCGAGTTTGTTTACCTACTCCAAGGATGATCCGGGTTGGTCCCAGAGCGGTAGCGCGATTGTGCACAACATCGGTGGAAAGGCTGGTGCTTGGATTGCGGACGTGCTGTTCCAGCTCTGTGGCTTCGTTGCTTTTTTGCTGCCAGTGGCATTGGGTGTTGTTAGTTGGATTGCCCTGTTTGGCAGTGACCAAGAGGAGCAAGCGGAGGGACATTTGGAGCCAGCGCTCCGTTTGGTGGGTATCGTCGGTTTTTTGATTGCAGCGACAGGTTTATTTCATCTGCACTTGTTTCAGAGTGATGTGGCGCGCGCTGGCGGCATTCTTGGTAAACAGGTGTGCAATTCACTACAAGCGGGTTTTGGTGTCTTCGGTACTAACTTATTTGTCTTGATGTTGCTGTTAATTTCGGTGACGTTGGCGACCGGTTTGTCTTGGTTTGCATTGATGGAGCGCATTGGTCGTGCTGTGCTTGCAGTTCCACCGCTGCTGCAGAAGAGCAAGCGCCGCGCCGACGAATGGCAGCATGCGCGTGCCTTGCGTGAGGAGCGTGAGGAAGTCCGCAAAATTGATGCGGTACAGCGTGCCAAACGCGATCCGATGAAGATCGAATTACCTCCTGAGCCGATAGTGGAGAAGAGCGAGCGTGCCAAGCGTGATACGCAGATCCCCATGTTCCTTGGAGTGAACAAGCGTGGTTCTGACTTGCCGTCATTGGCGTTGTTAGATAATCCTAAACCGCAGATCAAAGGCTACTCTGATGAGACATTGGAGGCGCTATCTCGTCAGATTGAGTTGAAGTTCAAGGATTTTCGTATTGATGTACAGGTGGTGGGTGCCTATCCGGGACCAGTGATTACTCGCTTTGAGATTGAGCCTGCACGCGGCGTGAAGGTGAGCCAGATCAGCGCATTGGATAAAGACATTGCGCGCGGCTTATCAGTCAAATCGGTACGCGTGGTTGAAGTGATTCCAGGGAAGTCAGTGATTGGATTGGAGATTCCTAACGTCAACCGCGAAATGATCTTTCTATCCGAACTCCTACGTTCCAAGGAGTACGACAAGTCGCCGAGTTCATTGACTCTGGCGCTGGGTAAGAATATTGCTGGTCGGCCGACAGTTGCTGACTTGGCACGGATGCCGCACCTGTTGGTTGCCGGCACTACGGGTTCAGGGAAGTCAGTGGCTGTTAATGCAATGGTGTTGAGCCTGTTGTTCAAAGCCTCGCACAACGATCTTCGGATGCTGATGATCGATCCCAAGATGCTTGAATTGAGCGTCTACCAAGGCATCCCACACCTGCTGGCGCCCGTAGTGACCGACATGAAGGAGGCTGCGAACGGTTTGCGTTGGTGTGTGGCTGAGATGGAACGCCGTTATAAGTTGATGAGTGTGGTTGGCGTACGCAATTTGGCCGGTTTCAACAAGAAGGTGAAGGATGCTGAAGAGGCTGGTCAGCCATTGATGGACCCGCTTTTTAAGCCGAACCCTGACCTGAGCGAGGTGCCGCGGCCACTGCAAAAATTGCCGTTTATTGTCATCTTCATTGATGAATTTGCCGACATGATGATGATTGTCGGCAAGAAGGTTGAGGAATTGATCGCACGCTTAGCGCAGAAAGCGCGTGCGGCTGGTATCCACCTGATTCTTGCCACTCAGCGTCCCTCGGTGGATGTGATCACTGGACTGATTAAGGCTAACATTCCGACCCGTATCGCGTTTCAAGTCAGTTCGAAGATTGACTCGCGTACGATCCTGGATCAGTCCGGCGCTGAAACTTTATTGGGCCACGGCGACATGCTGTATTTACCGCCTGGTACAGCAATGCCGGAGCGCGTGCATGGTGCTTTTGTCAGCGATGATGAAGTACATCGTGTTGTTGAGTACTTGAAGGCTAGTGCCCCAGTCCAATATGTGGATGGGGTGCTTGATGAGATTCAAACCATGGATGATGGTGTGGTGATCGGTCCTGCTGGATTTCCGGAGAGTGCCAGCGGTGGTGGTGATGAGACCGATCCGTTGTACGATGAAGCTTTACGTATTGTGACCGAGACGCGCCGTGCTTCCATTTCCAGTGTGCAGCGGCGGCTGAGGATTGGTTACAACCGAGCCGCGCGCTTGATCGAAGCGATGGAAACAGCGGGCGTGGTCAGTCCGCCCGAGCACAACGGTGATCGCGCCGTGTTGGCTCCACCACCGCGCTAA
>xylefaCOF4
GTGGCAAAACAAGTTCCCGAGCGCAGCAAACCCAACGCGGGTAAGCCTTCCATACGCAAGGTATGGAGTGTGAATGGCCATAGACTGAAGCGACATAAGCTTTTGCGGGATCTGGTGTTGATCATGATCGCACCGGTATTGGTATACCTCATGGCGAGTTTGTTTACCTACTCCAAGGATGATCCGGGTTGGTCCCAGAGCGGTAGCGCGATTGTGCACAACATCGGTGGAAAGGCTGGTGCTTGGATTGCGGACGTGCTGTTCCAGCTCTGTGGCTTCGTTGCTTTTTTGCTGCCAGTGGCATTGGGTGTTGTTAGTTGGATTGCCCTGTTTGGCAGTGACCAAGAGGAGCAAGCGGAGGGACATTTGGAGCCAGCGCTCCGTTTGGTGGGTATCGTCGGTTTTTTGATTGCAGCGACAGGTTTATTTCATCTGCACTTGTTTCAGAGTGATGTGGCGCGCGCTGGCGGCATTCTTGGTAAACAGGTGTGCAATTCACTACAAGCGGGTTTTGGTGTCTTCGGTACTAACTTATTTGTCTTGATGTTGCTGTTAATTTCGGTGACGTTGGCGACCGGTTTGTCTTGGTTTGCATTGATGGAGCGCATTGGTCGTGCTGTGCTTGCAGTTCCACCGCTGCTGCAGAAGAGCAAGCGCCGCGCCGACGAATGGCAGCATGCGCGTGCCTTGCGTGAGGAGCGTGAGGAAGTCCGCAAAATTGATGCGGTACAGCGTGCCAAACGCGATCCGATGAAGATCGAATTACCTCCTGAGCCGATAGTGGAGAAGAGCGAGCGTGCCAAGCGTGATACGCAGATCCCCATGTTCCTTGGAGTGAACAAGCGTGGTTCTGACTTGCCGTCATTGGCGTTGTTAGATAATCCTAAACCGCAGATCAAAGGCTACTCTGATGAGACATTGGAGGCGCTATCTCGTCAGATTGAGTTGAAGTTCAAGGATTTTCGTATTGATGTACAGGTGGTGGGTGCCTATCCGGGACCAGTGATTACTCGCTTTGAGATTGAGCCTGCACGCGGCGTGAAGGTGAGCCAGATCAGCGCATTGGATAAAGACATTGCGCGCGGCTTATCAGTCAAATCGGTACGCGTGGTTGAAGTGATTCCAGGGAAGTCAGTGATTGGATTGGAGATTCCTAACGTCAACCGCGAAATGATCTTTCTATCCGAACTCCTACGTTCCAAGGAGTACGACAAGTCGCCGAGTTCATTGACTCTGGCGCTGGGTAAGAATATTGCTGGTCGGCCGACAGTTGCTGACTTGGCACGGATGCCGCACCTGTTGGTTGCCGGCACTACGGGTTCAGGGAAGTCAGTGGCTGTTAATGCAATGGTGTTGAGCCTGTTGTTCAAAGCCTCGCACAACGATCTTCGGATGCTGATGATCGATCCCAAGATGCTTGAATTGAGCGTCTACCAAGGCATCCCACACCTGCTGGCGCCCGTAGTGACCGACATGAAGGAGGCTGCGAACGGTTTGCGTTGGTGTGTGGCTGAGATGGAACGCCGTTATAAGTTGATGAGTGTGGTTGGCGTACGCAATTTGGCCGGTTTCAACAAGAAGGTGAAGGATGCTGAAGAGGCTGGTCAGCCATTGATGGACCCGCTTTTTAAGCCGAACCCTGACCTGAGCGAGGTGCCGCGGCCACTGCAAAAATTGCCGTTTATTGTCATCTTCATTGATGAATTTGCCGACATGATGATGATTGTCGGCAAGAAGGTTGAGGAATTGATCGCACGCTTAGCGCAGAAAGCGCGTGCGGCTGGTATCCACCTGATTCTTGCCACTCAGCGTCCCTCGGTGGATGTGATCACTGGACTGATTAAGGCTAACATTCCGACCCGTATCGCGTTTCAAGTCAGTTCGAAGATTGACTCGCGTACGATCCTGGATCAGTCCGGCGCTGAAACTTTATTGGGCCACGGCGACATGCTGTATTTACCGCCTGGTACAGCAATGCCGGAGCGCGTGCATGGTGCTTTTGTCAGCGATGATGAAGTACATCGTGTTGTTGAGTACTTGAAGGCTAGTGCCCCAGTCCAATATGTGGATGGGGTGCTTGATGAGATTCAAACCATGGATGATGGTGTGGTGATCGGTCCTGCTGGATTTCCGGAGAGTGCCAGCGGTGGTGGTGATGAGACCGATCCGTTGTACGATGAAGCTTTACGTATTGTGACCGAGACGCGCCGTGCTTCCATTTCCAGTGTGCAGCGGCGGCTGAGGATTGGTTACAACCGAGCCGCGCGCTTGATCGAAGCGATGGAAACAGCGGGCGTGGTCAGTCCGCCCGAGCACAACGGTGATCGCGCCGTGTTGGCTCCACCACCGCGCTAA
>xylefacodi
GTGGCAAAACAAGTTCCCGAGCGCAGCAAACCCACCGCGGGTAAGCCTTCCATACGCAAGGTATGGAGTGTGAATGGCCATAGACTGAAGCGACATAAGCTTTTGCGGGATCTGGTGTTGATCATGATCGCACCGGTATTGGTATACCTCATGGCGAGTTTGTTTACCTACTCCAAGGATGATCCGGGTTGGTCCCAGAGCGGTAGCGCGATTGTGCACAACATCGGTGGAAAGGCTGGTGCTTGGATTGCGGACGTGCTGTTCCAGCTCTGTGGCTTCGTTGCTTTTTTGCTGCCAGTGGCATTGGGTGTTGTTAGTTGGATTGCCCTGTTTGGCAGTGACCAAGAGGAGCAAGCGGAGGGACATTTGGAGCCAGCGCTCCGTTTGGTGGGTATCGTCGGTTTTTTGATTGCAGCGACAGGTTTATTTCATCTGCACTTGTTTCAGAGTGATGTGGCGCGCGCTGGCGGCATTCTTGGTAAACAGGTGTGCAATTCACTACAAGCGGGTTTTGGTGTCTTCGGTACTAACTTATTTGTCTTGATGTTGCTGTTAATTTCGGTGACGTTGGCGACCGGTTTGTCTTGGTTTGCATTGATGGAGCGCATTGGTCGTGCTGTGCTTGCAGTTCCACCGCTGCTGCAGAAGAGCAAGCGCCGCGCCGACGAATGGCAGCATGCGCGTGCCTTGCGTGAGGAGCGTGAGGAAGTCCGCAAAATTGATGCGGTACAGCGTGCCAAACGCGATCCGATGAAGATCGAATTACCTCCTGAGCCGATAGTGGAGAAGAGCGAGCGTGCCAAGCGTGATACGCAGATCCCCATGTTCCTTGGAGTGAACAAGCGTGGTTCTGACTTGCCGTCATTGGCGTTGTTAGATAATCCTAAACCGCAGATCAAAGGCTACTCTGATGAGACATTGGAGGCGCTATCTCGTCAGATTGAGTTGAAGTTCAAGGATTTTCGTATTGATGTACAGGTGGTGGGTGCCTATCCGGGACCAGTGATTACTCGCTTTGAGATTGAGCCTGCACGCGGCGTGAAGGTGAGCCAGATCAGCGCATTGGATAAAGACATTGCGCGCGGCTTATCAGTCAAATCGGTACGCGTGGTTGAAGTGATTCCAGGGAAGTCAGTGATTGGATTGGAGATTCCTAACGTCAACCGCGAAATGATCTTTCTATCCGAACTCCTACGTTCCAAGGAGTACGACAAGTCGCCGAGTTCATTGACTCTGGCGCTGGGTAAGAATATTGCTGGTCGGCCGACAGTTGCTGACTTGGCACGGATGCCGCACCTGTTGGTTGCCGGCACTACGGGTTCAGGGAAGTCAGTGGCTGTTAATGCAATGGTGTTGAGCCTGTTGTTCAAAGCCTCGCACAACGATCTTCGGATGCTGATGATCGATCCCAAGATGCTTGAATTGAGCGTCTACCAAGGCATCCCACACCTGCTGGCGCCCGTAGTGACCGACATGAAGGAGGCTGCGAACGGTTTGCGTTGGTGTGTGGCTGAGATGGAACGCCGTTATAAGTTGATGAGTGTGGTTGGCGTACGCAATTTGGCCGGTTTCAACAAGAAGGTGAAGGATGCTGAAGAGGCTGGTCAGCCATTGATGGACCCGCTTTTTAAGCCGAACCCTGACCTGAGCGAGGTGCCGCGGCCACTGCAAAAATTGCCGTTTATTGTCATCTTCATTGATGAATTTGCCGACATGATGATGATTGTCGGCAAGAAGGTTGAGGAATTGATCGCACGCTTAGCGCAGAAAGCGCGTGCGGCTGGTATCCACCTGATTCTTGCCACTCAGCGTCCCTCGGTGGATGTGATCACTGGACTGATTAAGGCTAACATTCCGACCCGTATCGCGTTTCAAGTCAGTTCGAAGATTGACTCGCGTACGATCCTGGATCAGTCCGGCGCTGAAACTTTATTGGGCCACGGCGACATGCTGTATTTACCGCCTGGTACAGCAATGCCGGAGCGCGTGCATGGTGCTTTTGTCAGCGATGATGAAGTACATCGTGTTGTTGAGTACTTGAAGGCTAGTGCCCCAGTCCAATATGTGGATGGGGTGCTTGATGAGATTCAAACCATGGATGATGGTGTGGTGATCGGTCCTGCTGGATTTCCGGAGAGTGCCAGCGGTGGTGGTGATGAGACCGATCCGTTGTACGATGAAGCTTTACGTATTGTGACCGAGACGCGCCGTGCTTCCATTTCCAGTGTGCAGCGGCGGCTGAGGATTGGTTACAACCGAGCCGCGCGCTTGATCGAAGCGATGGAAACAGCGGGCGTGGTCAGTCCGCCCGAGCACAACGGTGATCGCGCCGTGTTGGCTCCACCACCGCGCTAA
>xylefaco6c
GTGGCAAAACAAGTTCCCGAGCGCAGCAAACCCAACGCGGGTAAGCCTTCCATACGCAAGGTATGGAGTGTGAATGGCCATAGACTGAAGCGACATAAGCTTTTGCGGGATCTGGTGTTGATCATGATCGCACCGGTATTGGTATACCTCATGGCGAGTTTGTTTACCTACTCCAAGGATGATCCGGGTTGGTCCCAGAGCGGTAGCGCGATTGTGCACAACATCGGTGGAAAGGCTGGTGCTTGGATTGCGGACGTGCTGTTCCAGCTCTGTGGCTTCGTTGCTTTTTTGCTGCCAGTGGCATTGGGTGTTGTTAGTTGGATTGCCCTGTTTGGCAGTGACCAAGAGGAGCAAGCGGAGGGACATTTGGAGCCAGCGCTCCGTTTGGTGGGTATCGTCGGTTTTTTGATTGCAGCGACAGGTTTATTTCATCTGCACTTGTTTCAGAGTGATGTGGCGCGCGCTGGCGGCATTCTTGGTAAACAGGTGTGCAATTCACTACAAGCGGGTTTTGGTGTCTTCGGTACTAACTTATTTGTCTTGATGTTGCTGTTAATTTCGGTGACGTTGGCGACCGGTTTGTCTTGGTTTGCATTGATGGAGCGCATTGGTCGTGCTGTGCTTGCAGTTCCACCGCTGCTGCAGAAGAGCAAGCGCCGCGCCGACGAATGGCAGCATGCGCGTGCCTTGCGTGAGGAGCGTGAGGAAGTCCGCAAAATTGATGCGGTACAGCGTGCCAAACGCGATCCGATGAAGATCGAATTACCTCCTGAGCCGATAGTGGAGAAGAGCGAGCGTGCCAAGCGTGATACGCAGATCCCCATGTTCCTTGGAGTGAACAAGCGTGGTTCTGACTTGCCGTCATTGGCGTTGTTAGATAATCCTAAACCGCAGATCAAAGGCTACTCTGATGAGACATTGGAGGCGCTATCTCGTCAGATTGAGTTGAAGTTCAAGGATTTTCGTATTGATGTACAGGTGGTGGGTGCCTATCCGGGACCAGTGATTACTCGCTTTGAGATTGAGCCTGCACGCGGCGTGAAGGTGAGCCAGATCAGCGCATTGGATAAAGACATTGCGCGCGGCTTATCAGTCAAATCGGTACGCGTGGTTGAAGTGATTCCAGGGAAGTCAGTGATTGGATTGGAGATTCCTAACGTCAACCGCGAAATGATCTTTCTATCCGAACTCCTACGTTCCAAGGAGTACGACAAGTCGCCGAGTTCATTGACTCTGGCGCTGGGTAAGAATATTGCTGGTCGGCCGACAGTTGCTGACTTGGCACGGATGCCGCACCTGTTGGTTGCCGGCACTACGGGTTCAGGGAAGTCAGTGGCTGTTAATGCAATGGTGTTGAGCCTGTTGTTCAAAGCCTCGCACAACGATCTTCGGATGCTGATGATCGATCCCAAGATGCTTGAATTGAGCGTCTACCAAGGCATCCCACACCTGCTGGCGCCCGTAGTGACCGACATGAAGGAGGCTGCGAACGGTTTGCGTTGGTGTGTGGCTGAGATGGAACGCCGTTATAAGTTGATGAGTGTGGTTGGCGTACGCAATTTGGCCGGTTTCAACAAGAAGGTGAAGGATGCTGAAGAGGCTGGTCAGCCATTGATGGACCCGCTTTTTAAGCCGAACCCTGACCTGAGCGAGGTGCCGCGGCCACTGCAAAAATTGCCGTTTATTGTCATCTTCATTGATGAATTTGCCGACATGATGATGATTGTCGGCAAGAAGGTTGAGGAATTGATCGCACGCTTAGCGCAGAAAGCGCGTGCGGCTGGTATCCACCTGATTCTTGCCACTCAGCGTCCCTCGGTGGATGTGATCACTGGACTGATTAAGGCTAACATTCCGACCCGTATCGCGTTTCAAGTCAGTTCGAAGATTGACTCGCGTACGATCCTGGATCAGTCCGGCGCTGAAACTTTATTGGGCCACGGCGACATGCTGTATTTACCGCCTGGTACAGCAATGCCGGAGCGCGTGCATGGTGCTTTTGTCAGCGATGATGAAGTACATCGTGTTGTTGAGTACTTGAAGGCTAGTGCCCCAGTCCAATATGTGGATGGGGTGCTTGATGAGATTCAAACCATGGATGATGGTGTGGTGATCGGTCCTGCTGGATTTCCGGAGAGTGCCAGCGGTGGTGGTGATGAGACCGATCCGTTGTACGATGAAGCTTTACGTATTGTGACCGAGACGCGCCGTGCTTCCATTTCCAGTGTGCAGCGGCGGCTGAGGATTGGTTACAACCGAGCCGCGCGCTTGATCGAAGCGATGGAAACAGCGGGCGTGGTCAGTCCGCCCGAGCACAACGGTGATCGCGCCGTGTTGGCTCCACCACCGCGCTAA
>xylefaHib4
GTGGCAAAACAAGTTCCCGAGCGCAGCAAACCCAACGCGGGTAAGCCTTCCATACGCAAGGTATGGAGTGTGAATGGCCATAGACTGAAGCGACATAAGCTTTTGCGGGATCTGGTGTTGATCATGATCGCACCGGTATTGGTATACCTCATGGCGAGTTTGTTTACCTACTCCAAGGATGATCCGGGTTGGTCCCAGAGCGGTAGCGCGATTGTGCACAACATCGGTGGAAAGGCTGGTGCTTGGATTGCGGACGTGCTGTTCCAGCTCTGTGGCTTCGTTGCTTTTTTGCTGCCAGTGGCATTGGGTGTTGTTAGTTGGATTGCCCTGTTTGGCAGTGACCAAGAGGAGCAAGCGGAGGGACATTTGGAGCCAGCGCTCCGTTTGGTGGGTATCGTCGGTTTTTTGATTGCAGCGACAGGTTTATTTCATCTGCACTTGTTTCAGAGTGATGTGGCGCGCGCTGGCGGCATTCTTGGTAAACAGGTGTGCAATTCACTACAAGCGGGTTTTGGTGTCTTCGGTACTAACTTATTTGTCTTGATGTTGCTGTTAATTTCGGTGACGTTGGCGACCGGTTTGTCTTGGTTTGCATTGATGGAGCGCATTGGTCGTGCTGTGCTTGCAGTTCCACCGCTGCTGCAGAAGAGCAAGCGCCGCGCCGACGAATGGCAGCATGCGCGTGCCTTGCGTGAGGAGCGTGAGGAAGTCCGCAAAATTGATGCGGTACAGCGTGCCAAACGCGATCCGATGAAGATCGAATTACCTCCTGAGCCGATAGTGGAGAAGAGCGAGCGTGCCAAGCGTGATACGCAGATCCCCATGTTCCTTGGAGTGAACAAGCGTGGTTCTGACTTGCCGTCATTGGCGTTGTTAGATAATCCTAAACCGCAGATCAAAGGCTACTCTGATGAGACATTGGAGGCGCTATCTCGTCAGATTGAGTTGAAGTTCAAGGATTTTCGTATTGATGTACAGGTGGTGGGTGCCTATCCGGGACCAGTGATTACTCGCTTTGAGATTGAGCCTGCACGCGGCGTGAAGGTGAGCCAGATCAGCGCATTGGATAAAGACATTGCGCGCGGCTTATCAGTCAAATCGGTACGCGTGGTTGAAGTGATTCCAGGGAAGTCAGTGATTGGATTGGAGATTCCTAACGTCAACCGCGAAATGATCTTTCTATCCGAACTCCTACGTTCCAAGGAGTACGACAAGTCGCCGAGTTCATTGACTCTGGCGCTGGGTAAGAATATTGCTGGTCGGCCGACAGTTGCTGACTTGGCACGGATGCCGCACCTGTTGGTTGCCGGCACTACGGGTTCAGGGAAGTCAGTGGCTGTTAATGCAATGGTGTTGAGCCTGTTGTTCAAAGCCTCGCACAACGATCTTCGGATGCTGATGATCGATCCCAAGATGCTTGAATTGAGCGTCTACCAAGGCATCCCACACCTGCTGGCGCCCGTAGTGACCGACATGAAGGAGGCTGCGAACGGTTTGCGTTGGTGTGTGGCTGAGATGGAACGCCGTTATAAGTTGATGAGTGTGGTTGGCGTACGCAATTTGGCCGGTTTCAACAAGAAGGTGAAGGATGCTGAAGAGGCTGGTCAGCCATTGATGGACCCGCTTTTTAAGCCGAACCCTGACCTGAGCGAGGTGCCGCGGCCACTGCAAAAATTGCCGTTTATTGTCATCTTCATTGATGAATTTGCCGACATGATGATGATTGTCGGCAAGAAGGTTGAGGAATTGATCGCACGCTTAGCGCAGAAAGCGCGTGCGGCTGGTATCCACCTGATTCTTGCCACTCAGCGTCCCTCGGTGGATGTGATCACTGGACTGATTAAGGCTAACATTCCGACCCGTATCGCGTTTCAAGTCAGTTCGAAGATTGACTCGCGTACGATCCTGGATCAGTCCGGCGCTGAAACTTTATTGGGCCACGGCGACATGCTGTATTTACCGCCTGGTACAGCAATGCCGGAGCGCGTGCATGGTGCTTTTGTCAGCGATGATGAAGTACATCGTGTTGTTGAGTACTTGAAGGCTAGTGCCCCAGTCCAATATGTGGATGGGGTGCTTGATGAGATTCAAACCATGGATGATGGTGTGGTGATCGGTCCTGCTGGATTTCCGGAGAGTGCCAGCGGTGGTGGTGATGAGACCGATCCGTTGTACGATGAAGCTTTACGTATTGTGACCGAGACGCGCCGTGCTTCCATTTCCAGTGTGCAGCGGCGGCTGAGGATTGGTTACAACCGAGCCGCGCGCTTGATCGAAGCGATGGAAACAGCGGGCGTGGTCAGTCCGCCCGAGCACAACGGTGATCGCGCCGTGTTGGCTCCACCACCGCGCTAA
>xylefaJa12
GTGGCAAAACAAGTTCCCGAGCGCAGCAAACCCAACGCGGGTAAGCCTTCCATACGCAAGGTATGGAGTGTGAATGGCCATAGACTGAAGCGACATAAGCTTTTGCGGGATCTGGTGTTGATCATGATCGCACCGGTATTGGTATACCTCATGGCGAGTTTGTTTACCTACTCCAAGGATGATCCGGGTTGGTCCCAGAGCGGTAGCGCGATTGTGCACAACATCGGTGGAAAGGCTGGTGCTTGGATTGCGGACGTGCTGTTCCAGCTCTGTGGCTTCGTTGCTTTTTTGCTGCCAGTGGCATTGGGTGTTGTTAGTTGGATTGCCCTGTTTGGCAGTGACCAAGAGGAGCAAGCGGAGGGACATTTGGAGCCAGCGCTCCGTTTGGTGGGTATCGTCGGTTTTTTGATTGCAGCGACAGGTTTATTTCATCTGCACTTGTTTCAGAGTGATGTGGCGCGCGCTGGCGGCATTCTTGGTAAACAGGTGTGCAATTCACTACAAGCGGGTTTTGGTGTCTTCGGTACTAACTTATTTGTCTTGATGTTGCTGTTAATTTCGGTGACGTTGGCGACCGGTTTGTCTTGGTTTGCATTGATGGAGCGCATTGGTCGTGCTGTGCTTGCAGTTCCACCGCTGCTGCAGAAGAGCAAGCGCCGCGCCGACGAATGGCAGCATGCGCGTGCCTTGCGTGAGGAGCGTGAGGAAGTCCGCAAAATTGATGCGGTACAGCGTGCCAAACGCGATCCGATGAAGATCGAATTACCTCCTGAGCCGATAGTGGAGAAGAGCGAGCGTGCCAAGCGTGATACGCAGATCCCCATGTTCCTTGGAGTGAACAAGCGTGGTTCTGACTTGCCGTCATTGGCGTTGTTAGATAATCCTAAACCGCAGATCAAAGGCTACTCTGATGAGACATTGGAGGCGCTATCTCGTCAGATTGAGTTGAAGTTCAAGGATTTTCGTATTGATGTACAGGTGGTGGGTGCCTATCCGGGACCAGTGATTACTCGCTTTGAGATTGAGCCTGCACGCGGCGTGAAGGTGAGCCAGATCAGCGCATTGGATAAAGACATTGCGCGCGGCTTATCAGTCAAATCGGTACGCGTGGTTGAAGTGATTCCAGGGAAGTCAGTGATTGGATTGGAGATTCCTAACGTCAACCGCGAAATGATCTTTCTATCCGAACTCCTACGTTCCAAGGAGTACGACAAGTCGCCGAGTTCATTGACTCTGGCGCTGGGTAAGAATATTGCTGGTCGGCCGACAGTTGCTGACTTGGCACGGATGCCGCACCTGTTGGTTGCCGGCACTACGGGTTCAGGGAAGTCAGTGGCTGTTAATGCAATGGTGTTGAGCCTGTTGTTCAAAGCCTCGCACAACGATCTTCGGATGCTGATGATCGATCCCAAGATGCTTGAATTGAGCGTCTACCAAGGCATCCCACACCTGCTGGCGCCCGTAGTGACCGACATGAAGGAGGCTGCGAACGGTTTGCGTTGGTGTGTGGCTGAGATGGAACGCCGTTATAAGTTGATGAGTGTGGTTGGCGTACGCAATTTGGCCGGTTTCAACAAGAAGGTGAAGGATGCTGAAGAGGCTGGTCAGCCATTGATGGACCCGCTTTTTAAGCCGAACCCTGACCTGAGCGAGGTGCCGCGGCCACTGCAAAAATTGCCGTTTATTGTCATCTTCATTGATGAATTTGCCGACATGATGATGATTGTCGGCAAGAAGGTTGAGGAATTGATCGCACGCTTAGCGCAGAAAGCGCGTGCGGCTGGTATCCACCTGATTCTTGCCACTCAGCGTCCCTCGGTGGATGTGATCACTGGACTGATTAAGGCTAACATTCCGACCCGTATCGCGTTTCAAGTCAGTTCGAAGATTGACTCGCGTACGATCCTGGATCAGTCCGGCGCTGAAACTTTATTGGGCCACGGCGACATGCTGTATTTACCGCCTGGTACAGCAATGCCGGAGCGCGTGCATGGTGCTTTTGTCAGCGATGATGAAGTACATCGTGTTGTTGAGTACTTGAAGGCTAGTGCCCCAGTCCAATATGTGGATGGGGTGCTTGATGAGATTCAAACCATGGATGATGGTGTGGTGATCGGTCCTGCTGGATTTCCGGAGAGTGCCAGCGGTGGTGGTGATGAGACCGATCCGTTGTACGATGAAGCTTTACGTATTGTGACCGAGACGCGCCGTGCTTCCATTTCCAGTGTGCAGCGGCGGCTGAGGATTGGTTACAACCGAGCCGCGCGCTTGATCGAAGCGATGGAAACAGCGGGCGTGGTCAGTCCGCCCGAGCACAACGGTGATCGCGCCGTGTTGGCTCCACCGCCGCGCTAA
>xylefaOLS8
GTGGCAAAACAAGTTCCCGAGCGCAGCAAACCCACCGCGGGTAAGCCTTCCATACGCAAGGTATGGAGTGTGAATGGCCATAGACTGAAGCGACATAAGCTTTTGCGGGATCTGGTGTTGATCATGATCGCACCGGTATTGGTATACCTCATGGCGAGTTTGTTTACCTACTCCAAGGATGATCCGGGTTGGTCCCAGAGCGGTAGCGCGATTGTGCACAACATCGGTGGAAAGGCTGGTGCTTGGATTGCGGACGTGCTGTTCCAGCTCTGTGGCTTCGTTGCTTTTTTGCTGCCAGTGGCATTGGGTGTTGTTAGTTGGATTGCCCTGTTTGGCAGTGACCAAGAGGAGCAAGCGGAGGGACATTTGGAGCCAGCGCTCCGTTTGGTGGGTATCGTCGGTTTTTTGATTGCAGCGACAGGTTTATTTCATCTGCACTTGTTTCAGAGTGATGTGGCGCGCGCTGGCGGCATTCTTGGTAAACAGGTGTGCAATTCACTACAAGCGGGTTTTGGTGTCTTCGGTACTAACTTATTTGTCTTGATGTTGCTGTTAATTTCGGTGACGTTGGCGACCGGTTTGTCTTGGTTTGCATTGATGGAGCGCATTGGTCGTGCTGTGCTTGCAGTTCCACCGCTGCTGCAGAAGAGCAAGCGCCGCGCCGACGAATGGCAGCATGCGCGTGCCTTGCGTGAGGAGCGTGAGGAAGTCCGCAAAATTGATGCGGTACAGCGTGCCAAACGCGATCCGATGAAGATCGAATTACCTCCTGAGCCGATAGTGGAGAAGAGCGAGCGTGCCAAGCGTGATACGCAGATCCCCATGTTCCTTGGAGTGAACAAGCGTGGTTCTGACTTGCCGTCATTGGCGTTGTTAGATAATCCTAAACCGCAGATCAAAGGCTACTCTGATGAGACATTGGAGGCGCTATCTCGTCAGATTGAGTTGAAGTTCAAGGATTTTCGTATTGATGTACAGGTGGTGGGTGCCTATCCGGGACCAGTGATTACTCGCTTTGAGATTGAGCCTGCACGCGGCGTGAAGGTGAGCCAGATCAGCGCATTGGATAAAGACATTGCGCGCGGCTTATCAGTCAAATCGGTACGCGTGGTTGAAGTGATTCCAGGGAAGTCAGTGATTGGATTGGAGATTCCTAACGTCAACCGCGAAATGATCTTTCTATCCGAACTCCTACGTTCCAAGGAGTACGACAAGTCGCCGAGTTCATTGACTCTGGCGCTGGGTAAGAATATTGCTGGTCGGCCGACAGTTGCTGACTTGGCACGGATGCCGCACCTGTTGGTTGCCGGCACTACGGGTTCAGGGAAGTCAGTGGCTGTTAATGCAATGGTGTTGAGCCTGTTGTTCAAAGCCTCGCACAACGATCTTCGGATGCTGATGATCGATCCCAAGATGCTTGAATTGAGCGTCTACCAAGGCATCCCACACCTGCTGGCGCCCGTAGTGACCGACATGAAGGAGGCTGCGAACGGTTTGCGTTGGTGTGTGGCTGAGATGGAACGCCGTTATAAGTTGATGAGTGTGGTTGGCGTACGCAATTTGGCCGGTTTCAACAAGAAGGTGAAGGATGCTGAAGAGGCTGGTCAGCCATTGATGGACCCGCTTTTTAAGCCGAACCCTGACCTGAGCGAGGTGCCGCGGCCACTGCAAAAATTGCCGTTTATTGTCATCTTCATTGATGAATTTGCCGACATGATGATGATTGTCGGCAAGAAGGTTGAGGAATTGATCGCACGCTTAGCGCAGAAAGCGCGTGCGGCTGGTATCCACCTGATTCTTGCCACTCAGCGTCCCTCGGTGGATGTGATCACTGGACTGATTAAGGCTAACATTCCGACCCGTATCGCGTTTCAAGTCAGTTCGAAGATTGACTCGCGTACGATCCTGGATCAGTCCGGCGCTGAAACTTTATTGGGCCACGGCGACATGCTGTATTTACCGCCTGGTACAGCAATGCCGGAGCGCGTGCATGGTGCTTTTGTCAGCGATGATGAAGTACATCGTGTTGTTGAGTACTTGAAGGCTAGTGCCCCAGTCCAATATGTGGATGGGGTGCTTGATGAGATTCAAACCATGGATGATGGTGTGGTGATCGGTCCTGCTGGATTTCCGGAGAGTGCCAGCGGTGGTGGTGATGAGACCGATCCGTTGTACGATGAAGCTTTACGTATTGTGACCGAGACGCGCCGTGCTTCCATTTCCAGTGTGCAGCGGCGGCTGAGGATTGGTTACAACCGAGCCGCGCGCTTGATCGAAGCGATGGAAACAGCGGGCGTGGTCAGTCCGCCCGAGCACAACGGTGATCGCGCCGTGTTGGCTCCACCACCGCGCTAA
>xylefasFb7
GTGGCAAAACAAGTTCCCGAGCGCAGCAAACCCAACGCGGGTAAGCCTTCCATACGCAAGGTATGGAGTGTGAATGGCCATAGACTGAAGCGACATAAGCTTTTGCGGGATCTGGTGTTGATCATGATCGCACCGGTATTGGTATACCTCATGGCGAGTTTGTTTACCTACTCCAAGGATGATCCGGGTTGGTCCCAGAGCGGTAGCGCGATTGTGCACAACATCGGTGGAAAGGCTGGTGCTTGGATTGCGGACGTGCTGTTCCAGCTCTGTGGCTTCGTTGCTTTTTTGCTGCCAGTGGCATTGGGTGTTGTTAGTTGGATTGCCCTGTTTGGCAGTGACCAAGAGGAGCAAGCGGAGGGACATTTGGAGCCAGCGCTCCGTTTGGTGGGTATCGTCGGTTTTTTGATTGCAGCGACAGGTTTATTTCATCTGCACTTGTTTCAGAGTGATGTGGCGCGCGCTGGCGGCATTCTTGGTAAACAGGTGTGCAATTCACTACAAGCGGGTTTTGGTGTCTTCGGTACTAACTTATTTGTCTTGATGTTGCTGTTAATTTCGGTGACGTTGGCGACCGGTTTGTCTTGGTTTGCATTGATGGAGCGCATTGGTCGTGCTGTGCTTGCAGTTCCACCGCTGCTGCAGAAGAGCAAGCGCCGCGCCGACGAATGGCAGCATGCGCGTGCCTTGCGTGAGGAGCGTGAGGAAGTCCGCAAAATTGATGCGGTACAGCGTGCCAAACGCGATCCGATGAAGATCGAATTACCTCCTGAGCCGATAGTGGAGAAGAGCGAGCGTGCCAAGCGTGATACGCAGATCCCCATGTTCCTTGGAGTGAACAAGCGTGGTTCTGACTTGCCGTCATTGGCGTTGTTAGATAATCCTAAACCGCAGATCAAAGGCTACTCTGATGAGACATTGGAGGCGCTATCTCGTCAGATTGAGTTGAAGTTCAAGGATTTTCGTATTGATGTACAGGTGGTGGGTGCCTATCCGGGACCAGTGATTACTCGCTTTGAGATTGAGCCTGCACGCGGCGTGAAGGTGAGCCAGATCAGCGCATTGGATAAAGACATTGCGCGCGGCTTATCAGTCAAATCGGTACGCGTGGTTGAAGTGATTCCAGGGAAGTCAGTGATTGGATTGGAGATTCCTAACGTCAACCGCGAAATGATCTTTCTATCCGAACTCCTACGTTCCAAGGAGTACGACAAGTCGCCGAGTTCATTGACTCTGGCGCTGGGTAAGAATATTGCTGGTCGGCCGACAGTTGCTGACTTGGCACGGATGCCGCACCTGTTGGTTGCCGGCACTACGGGTTCAGGGAAGTCAGTGGCTGTTAATGCAATGGTGTTGAGCCTGTTGTTCAAAGCCTCGCACAACGATCTTCGGATGCTGATGATCGATCCCAAGATGCTTGAATTGAGCGTCTACCAAGGCATCCCACACCTGCTGGCGCCCGTAGTGACCGACATGAAGGAGGCTGCGAACGGTTTGCGTTGGTGTGTGGCTGAGATGGAACGCCGTTATAAGTTGATGAGTGTGGTTGGCGTACGCAATTTGGCCGGTTTCAACAAGAAGGTGAAGGATGCTGAAGAGGCTGGTCAGCCATTGATGGACCCGCTTTTTAAGCCGAACCCTGACCTGAGCGAGGTGCCGCGGCCACTGCAAAAATTGCCGTTTATTGTCATCTTCATTGATGAATTTGCCGACATGATGATGATTGTCGGCAAGAAGGTTGAGGAATTGATCGCACGCTTAGCGCAGAAAGCGCGTGCGGCTGGTATCCACCTGATTCTTGCCACTCAGCGTCCCTCGGTGGATGTGATCACTGGACTGATTAAGGCTAACATTCCGACCCGTATCGCGTTTCAAGTCAGTTCGAAGATTGACTCGCGTACGATCCTGGATCAGTCCGGCGCTGAAACTTTATTGGGCCACGGCGACATGCTGTATTTACCGCCTGGTACAGCAATGCCGGAGCGCGTGCATGGTGCTTTTGTCAGCGATGATGAAGTACATCGTGTTGTTGAGTACTTGAAGGCTAGTGCCCCAGTCCAATATGTGGATGGGGTGCTTGATGAGATTCAAACCATGGATGATGGTGTGGTGATCGGTCCTGCTGGATTTCCGGAGAGTGCCAGCGGTGGTGGTGATGAGACCGATCCGTTGTACGATGAAGCTTTACGTATTGTGACCGAGACGCGCCGTGCTTCCATTTCCAGTGTGCAGCGGCGGCTGAGGATTGGTTACAACCGAGCCGCGCGCTTGATCGAAGCGATGGAAACAGCGGGCGTGGTCAGTCCGCCCGAGCACAACGGTGATCGCGCCGTGTTGGCTCCACCACCGCGCTAA
>xylefaPr8x
GTGGCAAAACAAGTTCCCGAGCGCAGCAAACCCAACGCGGGTAAGCCTTCCATACGCAAGGTATGGAGTGTGAATGGCCATAGACTGAAGCGACATAAGCTTTTGCGGGATCTGGTGTTGATCATGATCGCACCGGTATTGGTATACCTCATGGCGAGTTTGTTTACCTACTCCAAGGATGATCCGGGTTGGTCCCAGAGCGGTAGCGCGATTGTGCACAACATCGGTGGAAAGGCTGGTGCTTGGATTGCGGACGTGCTGTTCCAGCTCTGTGGCTTCGTTGCTTTTTTGCTGCCAGTGGCATTGGGTGTTGTTAGTTGGATTGCCCTGTTTGGCAGTGACCAAGAGGAGCAAGCGGAGGGACATTTGGAGCCAGCGCTCCGTTTGGTGGGTATCGTCGGTTTTTTGATTGCAGCGACAGGTTTATTTCATCTGCACTTGTTTCAGAGTGATGTGGCGCGCGCTGGCGGCATTCTTGGTAAACAGGTGTGCAATTCACTACAAGCGGGTTTTGGTGTCTTCGGTACTAACTTATTTGTCTTGATGTTGCTGTTAATTTCGGTGACGTTGGCGACCGGTTTGTCTTGGTTTGCATTGATGGAGCGCATTGGTCGTGCTGTGCTTGCAGTTCCACCGCTGCTGCAGAAGAGCAAGCGCCGCGCCGACGAATGGCAGCATGCGCGTGCCTTGCGTGAGGAGCGTGAGGAAGTCCGCAAAATTGATGCGGTACAGCGTGCCAAACGCGATCCGATGAAGATCGAATTACCTCCTGAGCCGATAGTGGAGAAGAGCGAGCGTGCCAAGCGTGATACGCAGATCCCCATGTTCCTTGGAGTGAACAAGCGTGGTTCTGACTTGCCGTCATTGGCGTTGTTAGATAATCCTAAACCGCAGATCAAAGGCTACTCTGATGAGACATTGGAGGCGCTATCTCGTCAGATTGAGTTGAAGTTCAAGGATTTTCGTATTGATGTACAGGTGGTGGGTGCCTATCCGGGACCAGTGATTACTCGCTTTGAGATTGAGCCTGCACGCGGCGTGAAGGTGAGCCAGATCAGCGCATTGGATAAAGACATTGCGCGCGGCTTATCAGTCAAATCGGTACGCGTGGTTGAAGTGATTCCAGGGAAGTCAGTGATTGGATTGGAGATTCCTAACGTCAACCGCGAAATGATCTTTCTATCCGAACTCCTACGTTCCAAGGAGTACGACAAGTCGCCGAGTTCATTGACTCTGGCGCTGGGTAAGAATATTGCTGGTCGGCCGACAGTTGCTGACTTGGCACGGATGCCGCACCTGTTGGTTGCCGGCACTACGGGTTCAGGGAAGTCAGTGGCTGTTAATGCAATGGTGTTGAGCCTGTTGTTCAAAGCCTCGCACAACGATCTTCGGATGCTGATGATCGATCCCAAGATGCTTGAATTGAGCGTCTACCAAGGCATCCCACACCTGCTGGCGCCCGTAGTGACCGACATGAAGGAGGCTGCGAACGGTTTGCGTTGGTGTGTGGCTGAGATGGAACGCCGTTATAAGTTGATGAGTGTGGTTGGCGTACGCAATTTGGCCGGTTTCAACAAGAAGGTGAAGGATGCTGAAGAGGCTGGTCAGCCATTGATGGACCCGCTTTTTAAGCCGAACCCTGACCTGAGCGAGGTGCTGCGGCCACTGCAAAAATTGCCGTTTATTGTCATCTTCATTGATGAATTTGCCGACATGATGATGATTGTCGGCAAGAAGGTTGAGGAATTGATCGCACGCTTAGCGCAGAAAGCGCGTGCGGCTGGTATCCACCTGATTCTTGCCACTCAGCGTCCCTCGGTGGATGTGATCACTGGACTGATTAAGGCTAACATTCCGACCCGTATCGCGTTTCAAGTCAGTTCGAAGATTGACTCGCGTACGATCCTGGATCAGTCCGGCGCTGAAACTTTATTGGGCCACGGCGACATGCTGTATTTACCGCCTGGTACAGCAATGCCGGAGCGCGTGCATGGTGCTTTTGTCAGCGATGATGAAGTACATCGTGTTGTTGAGTACTTGAAGGCTAGTGCCCCAGTCCAATATGTGGATGGGGTGCTTGATGAGATTCAAACCATGGATGATGGTGTGGTGATCGGTCCTGCTGGATTTCCGGAGAGTGCCAGCGGTGGTGGTGATGAGACCGATCCGTTGTACGATGAAGCTTTACGTATTGTGACCGAGACGCGCCGTGCTTCCATTTCCAGTGTGCAGCGGCGGCTGAGGATTGGTTACAACCGAGCCGCGCGCTTGATCGAAGCGATGGAAACAGCGGGCGTGGTCAGTCCGCCCGAGCACAACGGTGATCGCGCCGTGTTGGCTCCACCACCGCGCTAA
>xylefaOLS9
GTGGCAAAACAAGTTCCCGAGCGCAGCAAACCCACCGCGGGTAAGCCTTCCATACGCAAGGTATGGAGTGTGAATGGCCATAGACTGAAGCGACATAAGCTTTTGCGGGATCTGGTGTTGATCATGATCGCACCGGTATTGGTATACCTCATGGCGAGTTTGTTTACCTACTCCAAGGATGATCCGGGTTGGTCCCAGAGCGGTAGCGCGATTGTGCACAACATCGGTGGAAAGGCTGGTGCTTGGATTGCGGACGTGCTGTTCCAGCTCTGTGGCTTCGTTGCTTTTTTGCTGCCAGTGGCATTGGGTGTTGTTAGTTGGATTGCCCTGTTTGGCAGTGACCAAGAGGAGCAAGCGGAGGGACATTTGGAGCCAGCGCTCCGTTTGGTGGGTATCGTCGGTTTTTTGATTGCAGCGACAGGTTTATTTCATCTGCACTTGTTTCAGAGTGATGTGGCGCGCGCTGGCGGCATTCTTGGTAAACAGGTGTGCAATTCACTACAAGCGGGTTTTGGTGTCTTCGGTACTAACTTATTTGTCTTGATGTTGCTGTTAATTTCGGTGACGTTGGCGACCGGTTTGTCTTGGTTTGCATTGATGGAGCGCATTGGTCGTGCTGTGCTTGCAGTTCCACCGCTGCTGCAGAAGAGCAAGCGCCGCGCCGACGAATGGCAGCATGCGCGTGCCTTGCGTGAGGAGCGTGAGGAAGTCCGCAAAATTGATGCGGTACAGCGTGCCAAACGCGATCCGATGAAGATCGAATTACCTCCTGAGCCGATAGTGGAGAAGAGCGAGCGTGCCAAGCGTGATACGCAGATCCCCATGTTCCTTGGAGTGAACAAGCGTGGTTCTGACTTGCCGTCATTGGCGTTGTTAGATAATCCTAAACCGCAGATCAAAGGCTACTCTGATGAGACATTGGAGGCGCTATCTCGTCAGATTGAGTTGAAGTTCAAGGATTTTCGTATTGATGTACAGGTGGTGGGTGCCTATCCGGGACCAGTGATTACTCGCTTTGAGATTGAGCCTGCACGCGGCGTGAAGGTGAGCCAGATCAGCGCATTGGATAAAGACATTGCGCGCGGCTTATCAGTCAAATCGGTACGCGTGGTTGAAGTGATTCCAGGGAAGTCAGTGATTGGATTGGAGATTCCTAACGTCAACCGCGAAATGATCTTTCTATCCGAACTCCTACGTTCCAAGGAGTACGACAAGTCGCCGAGTTCATTGACTCTGGCGCTGGGTAAGAATATTGCTGGTCGGCCGACAGTTGCTGACTTGGCACGGATGCCGCACCTGTTGGTTGCCGGCACTACGGGTTCAGGGAAGTCAGTGGCTGTTAATGCAATGGTGTTGAGCCTGTTGTTCAAAGCCTCGCACAACGATCTTCGGATGCTGATGATCGATCCCAAGATGCTTGAATTGAGCGTCTACCAAGGCATCCCACACCTGCTGGCGCCCGTAGTGACCGACATGAAGGAGGCTGCGAACGGTTTGCGTTGGTGTGTGGCTGAGATGGAACGCCGTTATAAGTTGATGAGTGTGGTTGGCGTACGCAATTTGGCCGGTTTCAACAAGAAGGTGAAGGATGCTGAAGAGGCTGGTCAGCCATTGATGGACCCGCTTTTTAAGCCGAACCCTGACCTGAGCGAGGTGCCGCGGCCACTGCAAAAATTGCCGTTTATTGTCATCTTCATTGATGAATTTGCCGACATGATGATGATTGTCGGCAAGAAGGTTGAGGAATTGATCGCACGCTTAGCGCAGAAAGCGCGTGCGGCTGGTATCCACCTGATTCTTGCCACTCAGCGTCCCTCGGTGGATGTGATCACTGGACTGATTAAGGCTAACATTCCGACCCGTATCGCGTTTCAAGTCAGTTCGAAGATTGACTCGCGTACGATCCTGGATCAGTCCGGCGCTGAAACTTTATTGGGCCACGGCGACATGCTGTATTTACCGCCTGGTACAGCAATGCCGGAGCGCGTGCATGGTGCTTTTGTCAGCGATGATGAAGTACATCGTGTTGTTGAGTACTTGAAGGCTAGTGCCCCAGTCCAATATGTGGATGGGGTGCTTGATGAGATTCAAACCATGGATGATGGTGTGGTGATCGGTCCTGCTGGATTTCCGGAGAGTGCCAGCGGTGGTGGTGATGAGACCGATCCGTTGTACGATGAAGCTTTACGTATTGTGACCGAGACGCGCCGTGCTTCCATTTCCAGTGTGCAGCGGCGGCTGAGGATTGGTTACAACCGAGCCGCGCGCTTGATCGAAGCGATGGAAACAGCGGGCGTGGTCAGTCCGCCCGAGCACAACGGTGATCGCGCCGTGTTGGCTCCACCACCGCGCTAA
>xylefaU24D
GTGGCAAAACAAGTTCCCGAGCGCAGCAAACCCAACGCGGGTAAGCCTTCCATACGCAAGGTATGGAGTGTGAATGGCCATAGACTGAAGCGACATAAGCTTTTGCGGGATCTGGTGTTGATCATGATCGCACCGGTATTGGTATACCTCATGGCGAGTTTGTTTACCTACTCCAAGGATGATCCGGGTTGGTCCCAGAGCGGTAGCGCGATTGTGCACAACATCGGTGGAAAGGCTGGTGCTTGGATTGCGGACGTGCTGTTCCAGCTCTGTGGCTTCGTTGCTTTTTTGCTGCCAGTGGCATTGGGTGTTGTTAGTTGGATTGCCCTGTTTGGCAGTGACCAAGAGGAGCAAGCGGAGGGACATTTGGAGCCAGCGCTCCGTTTGGTGGGTATCGTCGGTTTTTTGATTGCAGCGACAGGTTTATTTCATCTGCACTTGTTTCAGAGTGATGTGGCGCGCGCTGGCGGCATTCTTGGTAAACAGGTGTGCAATTCACTACAAGCGGGTTTTGGTGTCTTCGGTACTAACTTATTTGTCTTGATGTTGCTGTTAATTTCGGTGACGTTGGCGACCGGTTTGTCTTGGTTTGCATTGATGGAGCGCATTGGTCGTGCTGTGCTTGCAGTTCCACCGCTGCTGCAGAAGAGCAAGCGCCGCGCCGACGAATGGCAGCATGCGCGTGCCTTGCGTGAGGAGCGTGAGGAAGTCCGCAAAATTGATGCGGTACAGCGTGCCAAACGCGATCCGATGAAGATCGAATTACCTCCTGAGCCGATAGTGGAGAAGAGCGAGCGTGCCAAGCGTGATACGCAGATCCCCATGTTCCTTGGAGTGAACAAGCGTGGTTCTGACTTGCCGTCATTGGCGTTGTTAGATAATCCTAAACCGCAGATCAAAGGCTACTCTGATGAGACATTGGAGGCGCTATCTCGTCAGATTGAGTTGAAGTTCAAGGATTTTCGTATTGATGTACAGGTGGTGGGTGCCTATCCGGGACCAGTGATTACTCGCTTTGAGATTGAGCCTGCACGCGGCGTGAAGGTGAGCCAGATCAGCGCATTGGATAAAGACATTGCGCGCGGCTTATCAGTCAAATCGGTACGCGTGGTTGAAGTGATTCCAGGGAAGTCAGTGATTGGATTGGAGATTCCTAACGTCAACCGCGAAATGATCTTTCTATCCGAACTCCTACGTTCCAAGGAGTACGACAAGTCGCCGAGTTCATTGACTCTGGCGCTGGGTAAGAATATTGCTGGTCGGCCGACAGTTGCTGACTTGGCACGGATGCCGCACCTGTTGGTTGCCGGCACTACGGGTTCAGGGAAGTCAGTGGCTGTTAATGCAATGGTGTTGAGCCTGTTGTTCAAAGCCTCGCACAACGATCTTCGGATGCTGATGATCGATCCCAAGATGCTTGAATTGAGCGTCTACCAAGGCATCCCACACCTGCTGGCGCCCGTAGTGACCGACATGAAGGAGGCTGCGAACGGTTTGCGTTGGTGTGTGGCTGAGATGGAACGCCGTTATAAGTTGATGAGTGTGGTTGGCGTACGCAATTTGGCCGGTTTCAACAAGAAGGTGAAGGATGCTGAAGAGGCTGGTCAGCCATTGATGGACCCGCTTTTTAAGCCGAACCCTGACCTGAGCGAGGTGCCGCGGCCACTGCAAAAATTGCCGTTTATTGTCATCTTCATTGATGAATTTGCCGACATGATGATGATTGTCGGCAAGAAGGTTGAGGAATTGATCGCACGCTTAGCGCAGAAAGCGCGTGCGGCTGGTATCCACCTGATTCTTGCCACTCAGCGTCCCTCGGTGGATGTGATCACTGGACTGATTAAGGCTAACATTCCGACCCGTATCGCGTTTCAAGTCAGTTCGAAGATTGACTCGCGTACGATCCTGGATCAGTCCGGCGCTGAAACTTTATTGGGCCACGGCGACATGCTGTATTTACCGCCTGGTACAGCAATGCCGGAGCGCGTGCATGGTGCTTTTGTCAGCGATGATGAAGTACATCGTGTTGTTGAGTACTTGAAGGCTAGTGCCCCAGTCCAATATGTGGATGGGGTGCTTGATGAGATTCAAACCATGGATGATGGTGTGGTGATCGGTCCTGCTGGATTTCCGGAGAGTGCCAGCGGTGGTGGTGATGAGACCGATCCGTTGTACGATGAAGCTTTACGTATTGTGACCGAGACGCGCCGTGCTTCCATTTCCAGTGTGCAGCGGCGGCTGAGGATTGGTTACAACCGAGCCGCGCGCTTGATCGAAGCGATGGAAACAGCGGGCGTGGTCAGTCCGCCCGAGCACAACGGTGATCGCGCCGTGTTGGCTCCACCACCGCGCTAA
>long-mer6362
-----------------------------------------------------------------------------------------------------------------------------------------------------------GAGTTTGTTTACCTACTCCAAGGATGATCCGGGTTGGTCCCAG---------------------------------------------------------------------------------------------------------------------------------------------------------------------------------------------------------------------------------------------------------------------------------------------------------------------------------------------------------------------------------------------------------------------------------------------------------------------------------------------------------------------------------------------------------------------------------------------------------------------------------------------------------------------------------------------------------------------------------------------------------------------------------------------------------------------------------------------------------------------------------------------------------------------------------------------------------------------------------------------------------------------------------------------------------------------------------------------------------------------------------------------------------------------------------------------------------------------------------------------------------------------------------------------------------------------------------------------------------------------------------------------------------------------------------------------------------------------------------------------------------------------------------------------------------------------------------------------------------------------------------------------------------------------------------------------------------------------------------------------------------------------------------------------------------------------------------------------------------------------------------------------------------------------------------------------------------------------------------------------------------------------------------------------------------------------------------------------------------------------------------------------------------------------------------------------------------------------------------------------
>long-mer6363
-----------------------------------------------------------------------------------------------------------------------------------------------------------------------------------------------------------------------GCACAACATCGGTGGAAAGGCTGGTGCTTGGATTGCGGACGTGCTGTTCCAGCTCTGTGGC---------------------------------------------------------------------------------------------------------------------------------------------------------------------------------------------------------------------------------------------------------------------------------------------------------------------------------------------------------------------------------------------------------------------------------------------------------------------------------------------------------------------------------------------------------------------------------------------------------------------------------------------------------------------------------------------------------------------------------------------------------------------------------------------------------------------------------------------------------------------------------------------------------------------------------------------------------------------------------------------------------------------------------------------------------------------------------------------------------------------------------------------------------------------------------------------------------------------------------------------------------------------------------------------------------------------------------------------------------------------------------------------------------------------------------------------------------------------------------------------------------------------------------------------------------------------------------------------------------------------------------------------------------------------------------------------------------------------------------------------------------------------------------------------------------------------------------------------------------------------------------------------------------------------------------------------------------------------------------------------------------------------------------------------------------------------------------------------------------------------------------------------------------------
>long-mer6364
--------------------------------------------------------------------------------------------------------------------------------------------------------------------------------------------------------------------------------------------------------------------------------------------------------------------------------------------------TGACCAAGAGGAGCAAGCGGAGGGACATTTGGAGCCAGCGCTC------------------------------------------------------------------------------------------------------------------------------------------------------------------------------------------------------------------------------------------------------------------------------------------------------------------------------------------------------------------------------------------------------------------------------------------------------------------------------------------------------------------------------------------------------------------------------------------------------------------------------------------------------------------------------------------------------------------------------------------------------------------------------------------------------------------------------------------------------------------------------------------------------------------------------------------------------------------------------------------------------------------------------------------------------------------------------------------------------------------------------------------------------------------------------------------------------------------------------------------------------------------------------------------------------------------------------------------------------------------------------------------------------------------------------------------------------------------------------------------------------------------------------------------------------------------------------------------------------------------------------------------------------------------------------------------------------------------------------------------------------------------------------------------------------------------------------------------------------------------------------------------------------------------------------------------------------------------------------------------------------------------------------------------------------
>long-mer6365
--------------------------------------------------------------------------------------------------------------------------------------------------------------------------------------------------------------------------------------------------------------------------------------------------------------------------------------------------------------------------------------------------------------------------------------------TCATCTGCACTTGTTTCAGAGTGATGTGGCGCGCGCTGGCGGC------------------------------------------------------------------------------------------------------------------------------------------------------------------------------------------------------------------------------------------------------------------------------------------------------------------------------------------------------------------------------------------------------------------------------------------------------------------------------------------------------------------------------------------------------------------------------------------------------------------------------------------------------------------------------------------------------------------------------------------------------------------------------------------------------------------------------------------------------------------------------------------------------------------------------------------------------------------------------------------------------------------------------------------------------------------------------------------------------------------------------------------------------------------------------------------------------------------------------------------------------------------------------------------------------------------------------------------------------------------------------------------------------------------------------------------------------------------------------------------------------------------------------------------------------------------------------------------------------------------------------------------------------------------------------------------------------------------------------------------------------------------------------------------------------------------------------------------------------------------------------------------------------------------------------------------------------------
>long-mer6366
---------------------------------------------------------------------------------------------------------------------------------------------------------------------------------------------------------------------------------------------------------------------------------------------------------------------------------------------------------------------------------------------------------------------------------------------------------------------------------------------------------------------------------------TTCGGTACTAACTTATTTGTCTTGATGTTGCTGTTAATTTCGGTGACGTTGGCGACCGGTTTGTCTTGGTTTGCATTGATGGAGCGCATTGGTCGTGCTGTGCTTGCAGTTCCACCGCT-------------------------------------------------------------------------------------------------------------------------------------------------------------------------------------------------------------------------------------------------------------------------------------------------------------------------------------------------------------------------------------------------------------------------------------------------------------------------------------------------------------------------------------------------------------------------------------------------------------------------------------------------------------------------------------------------------------------------------------------------------------------------------------------------------------------------------------------------------------------------------------------------------------------------------------------------------------------------------------------------------------------------------------------------------------------------------------------------------------------------------------------------------------------------------------------------------------------------------------------------------------------------------------------------------------------------------------------------------------------------------------------------------------------------------------------------------------------------------------------------------------------------------------------------------------------------------------------------------------------------------------------------------------------------------------------------------------------------------------------------------------------------------------
>long-mer6367
--------------------------------------------------------------------------------------------------------------------------------------------------------------------------------------------------------------------------------------------------------------------------------------------------------------------------------------------------------------------------------------------------------------------------------------------------------------------------------------------------------------------------------------------------------------------------------------------------------------------------------------------------------------------------------------------------------------------------------------------------------------------------------------------------------------------------------------------GCAGATCCCCATGTTCCTTGGAGTGAACAAGCGTGGTTCTGAC------------------------------------------------------------------------------------------------------------------------------------------------------------------------------------------------------------------------------------------------------------------------------------------------------------------------------------------------------------------------------------------------------------------------------------------------------------------------------------------------------------------------------------------------------------------------------------------------------------------------------------------------------------------------------------------------------------------------------------------------------------------------------------------------------------------------------------------------------------------------------------------------------------------------------------------------------------------------------------------------------------------------------------------------------------------------------------------------------------------------------------------------------------------------------------------------------------------------------------------------------------------------------------------------------------------------------------------------------------------------------------------------------------------------------------------------------------------------------------------------------------------------------------------------------------
>long-mer6368
--------------------------------------------------------------------------------------------------------------------------------------------------------------------------------------------------------------------------------------------------------------------------------------------------------------------------------------------------------------------------------------------------------------------------------------------------------------------------------------------------------------------------------------------------------------------------------------------------------------------------------------------------------------------------------------------------------------------------------------------------------------------------------------------------------------------------------------------------------------------------------------------------GGCGTTGTTAGATAATCCTAAACCGCAGATCAAAGGCTACTCTGATGAGACATTGGAGGCGCTATCTCGTCAGATTGAGTTGAAGTTC---------------------------------------------------------------------------------------------------------------------------------------------------------------------------------------------------------------------------------------------------------------------------------------------------------------------------------------------------------------------------------------------------------------------------------------------------------------------------------------------------------------------------------------------------------------------------------------------------------------------------------------------------------------------------------------------------------------------------------------------------------------------------------------------------------------------------------------------------------------------------------------------------------------------------------------------------------------------------------------------------------------------------------------------------------------------------------------------------------------------------------------------------------------------------------------------------------------------------------------------------------------------------------------------------------------------------------------------------------------------------------------------------------------------------------------------------------
>long-mer6369
-----------------------------------------------------------------------------------------------------------------------------------------------------------------------------------------------------------------------------------------------------------------------------------------------------------------------------------------------------------------------------------------------------------------------------------------------------------------------------------------------------------------------------------------------------------------------------------------------------------------------------------------------------------------------------------------------------------------------------------------------------------------------------------------------------------------------------------------------------------------------------------------------------------------------------------------------------------------------------------------------------------------------------------------------TACTCGCTTTGAGATTGAGCCTGCACGCGGCGTGAAGGTGAGCCAGATCAGCGCATTGGATAAAGACATTGCGCGC------------------------------------------------------------------------------------------------------------------------------------------------------------------------------------------------------------------------------------------------------------------------------------------------------------------------------------------------------------------------------------------------------------------------------------------------------------------------------------------------------------------------------------------------------------------------------------------------------------------------------------------------------------------------------------------------------------------------------------------------------------------------------------------------------------------------------------------------------------------------------------------------------------------------------------------------------------------------------------------------------------------------------------------------------------------------------------------------------------------------------------------------------------------------------------------------------------------------------------------------------------------------------------------------------------------------
>long-mer6370
--------------------------------------------------------------------------------------------------------------------------------------------------------------------------------------------------------------------------------------------------------------------------------------------------------------------------------------------------------------------------------------------------------------------------------------------------------------------------------------------------------------------------------------------------------------------------------------------------------------------------------------------------------------------------------------------------------------------------------------------------------------------------------------------------------------------------------------------------------------------------------------------------------------------------------------------------------------------------------------------------------------------------------------------------------------------------------------------------------------------------------------------------------------------------GTCAGTGATTGGATTGGAGATTCCTAACGTCAACCGCGAAATG------------------------------------------------------------------------------------------------------------------------------------------------------------------------------------------------------------------------------------------------------------------------------------------------------------------------------------------------------------------------------------------------------------------------------------------------------------------------------------------------------------------------------------------------------------------------------------------------------------------------------------------------------------------------------------------------------------------------------------------------------------------------------------------------------------------------------------------------------------------------------------------------------------------------------------------------------------------------------------------------------------------------------------------------------------------------------------------------------------------------------------------------------------------------------------------------------------------------------
>long-mer6371
-----------------------------------------------------------------------------------------------------------------------------------------------------------------------------------------------------------------------------------------------------------------------------------------------------------------------------------------------------------------------------------------------------------------------------------------------------------------------------------------------------------------------------------------------------------------------------------------------------------------------------------------------------------------------------------------------------------------------------------------------------------------------------------------------------------------------------------------------------------------------------------------------------------------------------------------------------------------------------------------------------------------------------------------------------------------------------------------------------------------------------------------------------------------------------------------------------------------------------------------------------------------------------------------------------------------------------------------------------------------------------------------------------------GAGCCTGTTGTTCAAAGCCTCGCACAACGATCTTCGGATGCTG---------------------------------------------------------------------------------------------------------------------------------------------------------------------------------------------------------------------------------------------------------------------------------------------------------------------------------------------------------------------------------------------------------------------------------------------------------------------------------------------------------------------------------------------------------------------------------------------------------------------------------------------------------------------------------------------------------------------------------------------------------------------------------------------------------------------------------------------------------------------------------------------------------------------------------------------------------------------------------------------
>long-mer6372
-----------------------------------------------------------------------------------------------------------------------------------------------------------------------------------------------------------------------------------------------------------------------------------------------------------------------------------------------------------------------------------------------------------------------------------------------------------------------------------------------------------------------------------------------------------------------------------------------------------------------------------------------------------------------------------------------------------------------------------------------------------------------------------------------------------------------------------------------------------------------------------------------------------------------------------------------------------------------------------------------------------------------------------------------------------------------------------------------------------------------------------------------------------------------------------------------------------------------------------------------------------------------------------------------------------------------------------------------------------------------------------------------------------------------------------------------------------------------------ATTGAGCGTCTACCAAGGCATCCCACACCTGCTGGCGCCCGTA---------------------------------------------------------------------------------------------------------------------------------------------------------------------------------------------------------------------------------------------------------------------------------------------------------------------------------------------------------------------------------------------------------------------------------------------------------------------------------------------------------------------------------------------------------------------------------------------------------------------------------------------------------------------------------------------------------------------------------------------------------------------------------------------------------------------------------------------------------------------------------------------------------------------------
>long-mer6373
----------------------------------------------------------------------------------------------------------------------------------------------------------------------------------------------------------------------------------------------------------------------------------------------------------------------------------------------------------------------------------------------------------------------------------------------------------------------------------------------------------------------------------------------------------------------------------------------------------------------------------------------------------------------------------------------------------------------------------------------------------------------------------------------------------------------------------------------------------------------------------------------------------------------------------------------------------------------------------------------------------------------------------------------------------------------------------------------------------------------------------------------------------------------------------------------------------------------------------------------------------------------------------------------------------------------------------------------------------------------------------------------------------------------------------------------------------------------------------------------------------------------------------------------------------------------------------GCCGTTATAAGTTGATGAGTGTGGTTGGCGTACGCAATTTGGC----------------------------------------------------------------------------------------------------------------------------------------------------------------------------------------------------------------------------------------------------------------------------------------------------------------------------------------------------------------------------------------------------------------------------------------------------------------------------------------------------------------------------------------------------------------------------------------------------------------------------------------------------------------------------------------------------------------------------------------------------------------------------------------------------------------------
>long-mer6374
-----------------------------------------------------------------------------------------------------------------------------------------------------------------------------------------------------------------------------------------------------------------------------------------------------------------------------------------------------------------------------------------------------------------------------------------------------------------------------------------------------------------------------------------------------------------------------------------------------------------------------------------------------------------------------------------------------------------------------------------------------------------------------------------------------------------------------------------------------------------------------------------------------------------------------------------------------------------------------------------------------------------------------------------------------------------------------------------------------------------------------------------------------------------------------------------------------------------------------------------------------------------------------------------------------------------------------------------------------------------------------------------------------------------------------------------------------------------------------------------------------------------------------------------------------------------------------------------------------------------------------------------------------------------------------------------------------------------------------------------------------------------------------------------------------------------------------------------------------------------------------------------------------------------------------------CCGTATCGCGTTTCAAGTCAGTTCGAAGATTGACTCGCGTACG---------------------------------------------------------------------------------------------------------------------------------------------------------------------------------------------------------------------------------------------------------------------------------------------------------------------------------------------------------------------------------------------------------------------------------------------------------------------
>long-mer6375
--------------------------------------------------------------------------------------------------------------------------------------------------------------------------------------------------------------------------------------------------------------------------------------------------------------------------------------------------------------------------------------------------------------------------------------------------------------------------------------------------------------------------------------------------------------------------------------------------------------------------------------------------------------------------------------------------------------------------------------------------------------------------------------------------------------------------------------------------------------------------------------------------------------------------------------------------------------------------------------------------------------------------------------------------------------------------------------------------------------------------------------------------------------------------------------------------------------------------------------------------------------------------------------------------------------------------------------------------------------------------------------------------------------------------------------------------------------------------------------------------------------------------------------------------------------------------------------------------------------------------------------------------------------------------------------------------------------------------------------------------------------------------------------------------------------------------------------------------------------------------------------------------------------------------------------------------------------------------------------------------------------------------------------------------------------------------------------------------------------TGAGTACTTGAAGGCTAGTGCCCCAGTCCAATATGTGGATGGG------------------------------------------------------------------------------------------------------------------------------------------------------------------------------------------------------------------------------------------------------------------------------------------
>long-mer6376
-----------------------------------------------------------------------------------------------------------------------------------------------------------------------------------------------------------------------------------------------------------------------------------------------------------------------------------------------------------------------------------------------------------------------------------------------------------------------------------------------------------------------------------------------------------------------------------------------------------------------------------------------------------------------------------------------------------------------------------------------------------------------------------------------------------------------------------------------------------------------------------------------------------------------------------------------------------------------------------------------------------------------------------------------------------------------------------------------------------------------------------------------------------------------------------------------------------------------------------------------------------------------------------------------------------------------------------------------------------------------------------------------------------------------------------------------------------------------------------------------------------------------------------------------------------------------------------------------------------------------------------------------------------------------------------------------------------------------------------------------------------------------------------------------------------------------------------------------------------------------------------------------------------------------------------------------------------------------------------------------------------------------------------------------------------------------------------------------------------------------------------------------------------------------------------------------------------TGGATTTCCGGAGAGTGCCAGCGGTGGTGGTGATGAGACCGATCCGTTG---------------------------------------------------------------------------------------------------------------------------------------------------------------------------------------
>long-mer6377
--------------------------------------------------------------------------------------------------------------------------------------------------------------------------------------------------------------------------------------------------------------------------------------------------------------------------------------------------------------------------------------------------------------------------------------------------------------------------------------------------------------------------------------------------------------------------------------------------------------------------------------------------------------------------------------------------------------------------------------------------------------------------------------------------------------------------------------------------------------------------------------------------------------------------------------------------------------------------------------------------------------------------------------------------------------------------------------------------------------------------------------------------------------------------------------------------------------------------------------------------------------------------------------------------------------------------------------------------------------------------------------------------------------------------------------------------------------------------------------------------------------------------------------------------------------------------------------------------------------------------------------------------------------------------------------------------------------------------------------------------------------------------------------------------------------------------------------------------------------------------------------------------------------------------------------------------------------------------------------------------------------------------------------------------------------------------------------------------------------------------------------------------------------------------------------------------------------------------------------------------------------------------------------CGAGACGCGCCGTGCTTCCATTTCCAGTGTGCAGCGGCGGCTG------------------------------------------------------------------------------------------------------------------
>long-mer6378
--------------------------------------------------------------------------------------------------------------------------------------------------------------------------------------------------------------------------------------------------------------------------------------------------------------------------------------------------------------------------------------------------------------------------------------------------------------------------------------------------------------------------------------------------------------------------------------------------------------------------------------------------------------------------------------------------------------------------------------------------------------------------------------------------------------------------------------------------------------------------------------------------------------------------------------------------------------------------------------------------------------------------------------------------------------------------------------------------------------------------------------------------------------------------------------------------------------------------------------------------------------------------------------------------------------------------------------------------------------------------------------------------------------------------------------------------------------------------------------------------------------------------------------------------------------------------------------------------------------------------------------------------------------------------------------------------------------------------------------------------------------------------------------------------------------------------------------------------------------------------------------------------------------------------------------------------------------------------------------------------------------------------------------------------------------------------------------------------------------------------------------------------------------------------------------------------------------------------------------------------------------------------------------------------------------------------------------------------AGCCGCGCGCTTGATCGAAGCGATGGAAACAGCGGGCGTGGTC------------------------------------------------------
