# Supplementary material for: Identification of genetic relationships and subspecies signatures in Xylella fastidiosa
Source: BMC Genomics. 2019 Mar 25;20:239. doi: 10.1186/s12864-019-5565-9 (PMC6434890; doi:10.1186/s12864-019-5565-9)
Supplement: Supplementary file 8 — Analysis of (non-)synonymous SNPs in homologs to CDS harboring specific k-mers for selected enriched GOs. (ZIP 549 kb) [file 12864_2019_5565_MOESM8_ESM.zip › Additional-File8/Additional-File8B_Pauca/GO-0005886 0016021/NC_002488.1388/Clade III assembled to xylefa9a5c.fasta]

>xylefa9a5c
ATGCCGGTGTATCGCTATAAGGCGTTGGATGTGCGCGGTGACTTACTGGAAGGCCAGATGGAAGCAGCCAGTGAAGCTGAGGTTGCCGCGCGGCTGCAAGAGCAGGGACATGTGCCTGTTGAGGCGAGTTTGTCCAACGGCGATGCGGTCAGGCCGTCATTGCGAAATTTTCTGGGTGAGAAGCCATTTTCTGGTCTCGGCTTGATTCATTTCACTCAACAATTGGCGGCGTTGCTCGGTGCCGGTCAGCCTTTGGATCGTGCGCTTTCCATCCTGACGGATCTTCCAGATAACGAGAAGAGCCGCCGTATTATTGGCGACGTTTGCGACATTGTGCGTGGTGGTACTCCGTTGTCTATTGCCTTGGAACGTCAGCATGGTGTGTTTTCGAGGTTGTATGTGACGATGGCACGTGCTGGTGAGAGTGGTGGCAATATGCCTGAGACGCTGCAGCGGCTGGCTGATTATCTGGAGCGTAACCAGGTGGTGCGTGCCAAGGTGATCAATGCGCTGATTTACCCGGTGATCCTGATTTTTGTGGTTGGCGGTGCGCTTGCCTTTTTGCTTGGTTATGTTGTTCCGCAATTTGGCGCGATGTATGAGAGTTTGGATGTGGCGTTGCCGTGGTTTACCCAGGGCGTGCTGGCATTGGGTCATTTCATCGGTGATTGGTGGTTCTTACTATTAGCGGTGATTGGCATCGGTGTGATTTTTGTCGAGCGTAAGCGGCGGGATGTTGCATTCCGTGCGCGGTTCGATACGTGGTTACTGCGTCAACGTCTGTTGGGTACGCTGATTGTTAAGTTGGAGACTGCCCGGTTGGCACGTACATTGGGGACGTTGCTGCGCAATGGTGTGCCGTTGTTAAGCGCGTTGAGGATTTCCCGTAACGTGTTGTCCAATGCAGCGTTGGTGGATGATCTTGGTAGCGTTGCCGAAGATGTGAAAAATGGTCTGGGATTGGCGGGAGCGTTGGGGCGTGGCAAGCGTTTCCCCCGCTTGGCGGTGCAAATGATTCAGGTTGGTGAGGAGTCCGGTACATTGGATACGATGCTGCTCAAGGCGGCTAGCTCATTCGAGCAGGAGAGTACGGTGATGATTGATCGCTTGCTTGCTGCGCTGGTACCAGCGATCACGCTGGTGATGGCGATGATTATCGCTGTGGTGATTCTGTCGGTCTTGGTGCCGTTGTATGACCTGACCAATTCGATTGGCTGA
>xylefa3579
ATGCCGGTGTATCGCTATAAGGCGTTGGATGTGCGCGGTGACTTACTGGAAGGCCAGATGGAAGCAGCCAGTGAAGCCGAGGTTGCCGCGCGGCTGCAAGAGCAGGGACATGTGCCTGTTGAGGCGAGTTTGTCCAACGGCGATGCGATCAGACCGTCATTGCGAAATTTTCTGGGTGAGAAGCCGTTTTCTGGTCTCGGCTTGATTCATTTCACTCAACAATTGGCGGCGTTGCTCGGCGCCGGTCAACCTTTGGATCGTGCGCTTTCCATCTTGACGGATCTTCCGGATAACGAGAAGAGCCGCCGTATTATTGGTGACGTTTGCGACATTGTTCGTGGCGGTACTCCGTTGTCTATTGCCTTGGAACGTCAGCATGGTGTGTTTTCGAGGTTGTATGTGACGATGGCACGTGCTGGTGAGAGTGGCGGCAATATGCCTGAGACGCTGCAGCGGCTGGCTGATTATCTGGAGCGTAACCAGGTGGTGCGTGCCAAGGTGATTAATGCGCTGATTTACCCGGTGATCCTGATTTTTGTGGTTGGCGGTGCGCTTGCCTTTTTGCTTGGTTATGTTGTTCCGCAATTTGGCGCGATGTATGAGAGTTTGGATGTGGCGTTGCCGTGGTTTACCCAGGGCGTGCTGGCATTGGGTCACTTCATCGGTGACTGGTGGTTTTTACTATTAGCGGTGATTTGCATCGGTATGATTTTTGTTGAGCGTAAGCGGCGGGATGTTGCATTCCGTGCGCGGTTCGATACGTGGTTACTGCGTCAACGTCTGTTGGGTACGCTGATTGTTAAGTTGGAGACTGCCCGGTTGGCACGTACATTGGGTACCTTGCTGCGCAACGGTGTGCCGTTGTTAAGCGCGTTGAGGATTTCCCGTAATGTGTTGTCCAATGCAGCGTTGGTGGATGATCTTGGTAGCGTTGCCGAAGATGTGAAAAATGGTCTGGGATTGGCAGGAGCGTTGGGGCGTGGTAAGCGTTTCCCCCGCTTGGCGGTGCAGATGATTCAGGTTGGTGAGGAGTCCGGTACATTGGATACGATGCTGCTCAAGGCGGCTAGCTCTTTCGAGCAGGAGACCACGGTGATGATTGATCGCTTGCTTGCTGCGCTGGTGCCAGCGATCACGCTGGTGATGGCGATGATTATCGCTGTGGTGATTCTGTCGGTCTTGGTGCCGTTGTATGACCTGACCAATTCGATTGGCTGA
>xylefa7970
ATGCCGGTGTATCGCTATAAGGCGTTGGATGTGCGCGGTGACTTACTGGAAGGCCAGATGGAAGCAGCCAGTGAAGCCGAGGTTGCCGCGCGGCTGCAAGAGCAGGGACATGTGCCTGTTGAGGCGAGTTTGTCCAACGGCGATGCGATCAGACCGTCATTGCGAAATTTTCTGGGTGAGAAGCCGTTTTCTGGTCTCGGCTTGATTCATTTCACTCAACAATTGGCGGCGTTGCTCGGCGCCGGTCAACCTTTGGATCGTGCGCTTTCCATCTTGACGGATCTTCCGGATAACGAGAAGAGCCGCCGTATTATTGGTGACGTTTGCGACATTGTTCGTGGCGGTACTCCGTTGTCTATTGCCTTGGAACGTCAGCATGGTGTGTTTTCGAGGTTGTATGTGACGATGGCACGTGCTGGTGAGAGTGGCGGCAATATGCCTGAGACGCTGCAGCGGCTGGCTGATTATCTGGAGCGTAACCAGGTGGTGCGTGCCAAGGTGATTAATGCGCTGATTTACCCGGTGATCCTGATTTTTGTGGTTGGCGGTGCGCTTGCCTTTTTGCTTGGTTATGTTGTTCCGCAATTTGGCGCGATGTATGAGAGTTTGGATGTGGCGTTGCCGTGGTTTACCCAGGGCGTGCTGGCATTGGGTCACTTCATCGGTGACTGGTGGTTTTTACTATTAGCGGTGATTTGCATCGGTATGATTTTTGTTGAGCGTAAGCGGCGGGATGTTGCATTCCGTGCGCGGTTCGATACGTGGTTACTGCGTCAACGTCTGTTGGGTACGCTGATTGTTAAGTTGGAGACTGCCCGGTTGGCACGTACATTGGGTACCTTGCTGCGCAACGGTGTGCCGTTGTTAAGCGCGTTGAGGATTTCCCGTAATGTGTTGTCCAATGCAGCGTTGGTGGATGATCTTGGTAGCGTTGCCGAAGATGTGAAAAATGGTCTGGGATTGGCAGGAGCGTTGGGGCGTGGTAAGCGTTTCCCCCGCTTGGCGGTGCAGATGATTCAGGTTGGTGAGGAGTCCGGTACATTGGATACGATGCTGCTCAAGGCGGCTAGCTCTTTCGAGCAGGAGACCACGGTGATGATTGATCGCTTGCTTGCTGCGCTGGTGCCAGCGATCACGCTGGTGATGGCGATGATTATCGCTGTGGTGATTCTGTCGGTCTTGGTGCCGTTGTATGACCTGACCAATTCGATTGGCTGA
>xylefa8071
ATGCCGGTGTATCGCTATAAGGCGTTGGATGTGCGCGGTGACTTACTGGAAGGCCAGATGGAAGCAGCCAGTGAAGCCGAGGTTGCCGCGCGGCTGCAAGAGCAGGGACATGTGCCTGTTGAGGCGAGTTTGTCCAACGGCGATGCGATCAGACCGTCATTGCGAAATTTTCTGGGTGAGAAGCCGTTTTCTGGTCTCGGCTTGATTCATTTCACTCAACAATTGGCGGCGTTGCTCGGCGCCGGTCAACCTTTGGATCGTGCGCTTTCCATCTTGACGGATCTTCCGGATAACGAGAAGAGCCGCCGTATTATTGGTGACGTTTGCGACATTGTTCGTGGCGGTACTCCGTTGTCTATTGCCTTGGAACGTCAGCATGGTGTGTTTTCGAGGTTGTATGTGACGATGGCACGTGCTGGTGAGAGTGGCGGCAATATGCCTGAGACGCTGCAGCGGCTGGCTGATTATCTGGAGCGTAACCAGGTGGTGCGTGCCAAGGTGATTAATGCGCTGATTTACCCGGTGATCCTGATTTTTGTGGTTGGCGGTGCGCTTGCCTTTTTGCTTGGTTATGTTGTTCCGCAATTTGGCGCGATGTATGAGAGTTTGGATGTGGCGTTGCCGTGGTTTACCCAGGGCGTGCTGGCATTGGGTCACTTCATCGGTGACTGGTGGTTTTTACTATTAGCGGTGATTTGCATCGGTATGATTTTTGTTGAGCGTAAGCGGCGGGATGTTGCATTCCGTGCGCGGTTCGATACGTGGTTACTGCGTCAACGTCTGTTGGGTACGCTGATTGTTAAGTTGGAGACTGCCCGGTTGGCACGTACATTGGGTACCTTGCTGCGCAACGGTGTGCCGTTGTTAAGCGCGTTGAGGATTTCCCGTAATGTGTTGTCCAATGCAGCGTTGGTGGATGATCTTGGTAGCGTTGCCGAAGATGTGAAAAATGGTCTGGGATTGGCAGGAGCGTTGGGGCGTGGTAAGCGTTTCCCCCGCTTGGCGGTGCAGATGATTCAGGTTGGTGAGGAGTCCGGTACATTGGATACGATGCTGCTCAAGGCGGCTAGCTCTTTCGAGCAGGAGACCACGGTGATGATTGATCGCTTGCTTGCTGCGCTGGTGCCAGCGATCACGCTGGTGATGGCGATGATTATCGCTGTGGTGATTCTGTCGGTCTTGGTGCCGTTGTATGACCTGACCAATTCGATTGGCTGA
>xylefa8082
ATGCCGGTGTATCGCTATAAGGCGTTGGATGTGCGCGGTGACTTACTGGAAGGCCAGATGGAAGCAGCCAGTGAAGCCGAGGTTGCCGCGCGGCTGCAAGAGCAGGGACATGTGCCTGTTGAGGCGAGTTTGTCCAACGGCGATGCGATCAGACCGTCATTGCGAAATTTTCTGGGTGAGAAGCCGTTTTCTGGTCTCGGCTTGATTCATTTCACTCAACAATTGGCGGCGTTGCTCGGCGCCGGTCAACCTTTGGATCGTGCGCTTTCCATCTTGACGGATCTTCCGGATAACGAGAAGAGCCGCCGTATTATTGGTGACGTTTGCGACATTGTTCGTGGCGGTACTCCGTTGTCTATTGCCTTGGAACGTCAGCATGGTGTGTTTTCGAGGTTGTATGTGACGATGGCACGTGCTGGTGAGAGTGGCGGCAATATGCCTGAGACGCTGCAGCGGCTGGCTGATTATCTGGAGCGTAACCAGGTGGTGCGTGCCAAGGTGATTAATGCGCTGATTTACCCGGTGATCCTGATTTTTGTGGTTGGCGGTGCGCTTGCCTTTTTGCTTGGTTATGTTGTTCCGCAATTTGGCGCGATGTATGAGAGTTTGGATGTGGCGTTGCCGTGGTTTACCCAGGGCGTGCTGGCATTGGGTCACTTCATCGGTGACTGGTGGTTTTTACTATTAGCGGTGATTTGCATCGGTATGATTTTTGTTGAGCGTAAGCGGCGGGATGTTGCATTCCGTGCGCGGTTCGATACGTGGTTACTGCGTCAACGTCTGTTGGGTACGCTGATTGTTAAGTTGGAGACTGCCCGGTTGGCACGTACATTGGGTACCTTGCTGCGCAACGGTGTGCCGTTGTTAAGCGCGTTGAGGATTTCCCGTAATGTGTTGTCCAATGCAGCGTTGGTGGATGATCTTGGTAGCGTTGCCGAAGATGTGAAAAATGGTCTGGGATTGGCAGGAGCGTTGGGGCGTGGTAAGCGTTTCCCCCGCTTGGCGGTGCAGATGATTCAGGTTGGTGAGGAGTCCGGTACATTGGATACGATGCTGCTCAAGGCGGCTAGCTCTTTCGAGCAGGAGACCACGGTGATGATTGATCGCTTGCTTGCTGCGCTGGTGCCAGCGATCACGCTGGTGATGGCGATGATTATCGCTGTGGTGATTCTGTCGGTCTTGGTGCCGTTGTATGACCTGACCAATTCGATTGGCTGA
>xylefa8073
ATGCCGGTGTATCGCTATAAGGCGTTGGATGTGCGCGGTGACTTACTGGAAGGCCAGATGGAAGCAGCCAGTGAAGCCGAGGTTGCCGCGCGGCTGCAAGAGCAGGGACATGTGCCTGTTGAGGCGAGTTTGTCCAACGGCGATGCGATCAGACCGTCATTGCGAAATTTTCTGGGTGAGAAGCCGTTTTCTGGTCTCGGCTTGATTCATTTCACTCAACAATTGGCGGCGTTGCTCGGCGCCGGTCAGCCTTTGGATCGTGCGCTTTCCATCTTGACGGATCTTCCGGATAACGAGAAGAGCCGCCGTATTATTGGTGACGTTTGCGACATTGTTCGTGGCGGTACTCCGTTGTCTATTGCCTTGGAACGTCAGCATGGTGTGTTTTCGAGGTTGTATGTGACGATGGCACGTGCTGGTGAGAGTGGCGGCAATATGCCTGAGACGCTGCAGCGGCTGGCTGATTATCTGGAGCGTAACCAGGTGGTGCGTGCCAAGGTGATTAATGCGCTGATTTACCCGGTGATCCTGATTTTTGTGGTTGGCGGTGCGCTTGCCTTTTTGCTTGGTTATGTTGTTCCGCAATTTGGCGCGATGTATGAGAGTTTGGATGTGGCGTTGCCGTGGTTTACCCAGGGCGTGCTGGCATTGGGTCACTTCATCGGTGACTGGTGGTTTTTACTATTAGCGGTGATTTGCATCGGTATGATTTTTGTTGAGCGTAAGCGGCGGGATGTTGCATTCCGTGCGCGGTTCGATACGTGGTTACTGCGTCAACGTCTGTTGGGTACGCTGATTGTTAAGTTGGAGACTGCCCGGTTGGCACGTACATTGGGTACGTTGCTGCGCAACGGTGTGCCGTTGTTAAGCGCGTTGAGGATTTCCCGTAATGTGTTGTCCAATGCAGCGTTGGTGGATGATCTTGGTAGCGTTGCCGAAGATGTGAAAAATGGTCTGGGATTGGCAGGAGCGTTGGGGCGTGGTAAGCGTTTCCCCCGCTTGGCGGTGCAGATGATTCAGGTTGGTGAGGAGTCCGGTACATTGGATACGATGCTGCTCAAGGCGGCTAGCTCTTTCGAGCAGGAGACCACGGTGATGATTGATCGCTTGCTTGCTGCGCTGGTGCCAGCGATCACGCTGGTGATGGCGATGATTATCGCTGTGGTGATTCTGTCGGTCTTGGTGCCGTTGTATGACCTGACCAATTCGATTGGCTGA
>xylefa7969
ATGCCGGTGTATCGCTATAAGGCGTTGGATGTGCGCGGTGACTTACTGGAAGGCCAGATGGAAGCAGCCAGTGAAGCCGAGGTTGCCGCGCGGCTGCAAGAGCAGGGACATGTGCCTGTTGAGGCGAGTTTGTCCAACGGCGATGCGATCAGACCGTCATTGCGAAATTTTCTGGGTGAGAAGCCGTTTTCTGGTCTCGGCTTGATTCATTTCACTCAACAATTGGCGGCGTTGCTCGGCGCCGGTCAACCTTTGGATCGTGCGCTTTCCATCTTGACGGATCTTCCGGATAACGAGAAGAGCCGCCGTATTATTGGTGACGTTTGCGACATTGTTCGTGGCGGTACTCCGTTGTCTATTGCCTTGGAACGTCAGCATGGTGTGTTTTCGAGGTTGTATGTGACGATGGCACGTGCTGGTGAGAGTGGCGGCAATATGCCTGAGACGCTGCAGCGGCTGGCTGATTATCTGGAGCGTAACCAGGTGGTGCGTGCCAAGGTGATTAATGCGCTGATTTACCCGGTGATCCTGATTTTTGTGGTTGGCGGTGCGCTTGCCTTTTTGCTTGGTTATGTTGTTCCGCAATTTGGCGCGATGTATGAGAGTTTGGATGTGGCGTTGCCGTGGTTTACCCAGGGCGTGCTGGCATTGGGTCACTTCATCGGTGACTGGTGGTTTTTACTATTAGCGGTGATTTGCATCGGTATGATTTTTGTTGAGCGTAAGCGGCGGGATGTTGCATTCCGTGCGCGGTTCGATACGTGGTTACTGCGTCAACGTCTGTTGGGTACGCTGATTGTTAAGTTGGAGACTGCCCGGTTGGCACGTACATTGGGTACCTTGCTGCGCAACGGTGTGCCGTTGTTAAGCGCGTTGAGGATTTCCCGTAATGTGTTGTCCAATGCAGCGTTGGTGGATGATCTTGGTAGCGTTGCCGAAGATGTGAAAAATGGTCTGGGATTGGCAGGAGCGTTGGGGCGTGGTAAGCGTTTCCCCCGCTTGGCGGTGCAGATGATTCAGGTTGGTGAGGAGTCCGGTACATTGGATACGATGCTGCTCAAGGCGGCTAGCTCTTTCGAGCAGGAGACCACGGTGATGATTGATCGCTTGCTTGCTGCGCTGGTGCCAGCGATCACGCTGGTGATGGCGATGATTATCGCTGTGGTGATTCTGTCGGTCTTGGTGCCGTTGTATGACCTGACCAATTCGATTGGCTGA
>xylefa4627
ATGCCGGTGTATCGCTATAAGGCGTTGGATGTGCGCGGTGACTTACTGGAAGGCCAGATGGAAGCAGCCAGTGAAGCCGAGGTTGCCGCGCGGCTGCAAGAGCAGGGACATGTGCCTGTTGAGGCGAGTTTGTCCAACGGCGATGCGATCAGACCGTCATTGCGAAATTTTCTGGGTGAGAAGCCGTTTTCTGGTCTCGGCTTGATTCATTTCACTCAACAACTGGCGGCATTGCTCGGCGCCGGTCAACCTTTGGATCGTGCGCTTTCCATCTTGACGGATCTTCCGGATAACGAGAAGAGCCGCCGTATTATTGGTGACGTTTGCGACATTGTTCGTGGCGGTACTCCGTTGTCTATTGCCTTGGAACGTCAGCATGGTGTGTTTTCGAGGTTGTATGTGACGATGGCACGTGCTGGTGAGAGTGGCGGCAATATGCCTGAGACGCTGCAGCGGCTGGCTGATTATCTGGAGCGTAACCAGGTGGTGCGTGCCAAGGTGATTAATGCGCTGATTTACCCGGTGATCCTGATTTTTGTGGTTGGCGGTGCGCTTGCCTTTTTGCTTGGTTATGTTGTTCCGCAATTTGGCGCGATGTATGAGAGTTTGGATGTGGCGTTGCCGTGGTTTACCCAGGGCGTGCTGGCATTGGGTCACTTCATCGGTGACTGGTGGTTCTTACTATTAGCGGTGATTGGCATCGGTATGATTTTTGTTGAGCGTAAGCTGCGGGATGTTGCATTCCGTGCGCGGTTCGATACGTGGTTACTGCGTCAACGTCTGTTGGGTACGCTGATTGTTAAGTTGGAGACTGCCCGGTTGGCACGTACATTGGGTACGTTGCTGCGCAACGGTGTGCCGTTGTTAAGCGCGTTGAGGATTTCCCGTAATGTGTTGTCCAATGCAGCGTTGGTGGATGATCTTGGTAGCGTTGCCGAAGATGTGAAAAATGGTCTGGGATTGGCAGGAGCGTTGGGGCGTGGTAAGCGTTTCCCCCGCTTGGCGGTGCAGATGATTCAGGTTGGTGAGGAGTCCGGTACATTGGATACGATGCTGCTCAAGGCGGCTAGCTCTTTCGAGCAGGAGACCACGGTGATGATTGATCGCTTGCTTGCTGCGCTGGTGCCAGCGATCACGCTGGTGATGGCGATGATTATCGCTGTGGTGATTCTGTCGGTCTTGGTGCCGTTGTATGACCTGACCAATTCGATTGGCTGA
>xylefa4626
ATGCCGGTGTATCGCTATAAGGCGTTGGATGTGCGCGGTGACTTACTGGAAGGCCAGATGGAAGCAGCCAGTGAAGCCGAGGTTGCCGCGCGGCTGCAAGAGCAGGGACATGTGCCTGTTGAGGCGAGTTTGTCCAACGGCGATGCGATCAGACCGTCATTGCGAAATTTTCTGGGTGAGAAGCCGTTTTCTGGTCTCGGCTTGATTCATTTCACTCAACAATTGGCGGCGTTGCTCGGCGCCGGTCAACCTTTGGATCGTGCGCTTTCCATCTTGACGGATCTTCCGGATAACGAGAAGAGCCGCCGTATTATTGGTGACGTTTGCGACATTGTTCGTGGCGGTACTCCGTTGTCTATTGCCTTGGAACGTCAGCATGGTGTGTTTTCGAGGTTGTATGTGACGATGGCACGTGCTGGTGAGAGTGGCGGCAATATGCCTGAGACGCTGCAGCGGCTGGCTGATTATCTGGAGCGTAACCAGGTGGTGCGTGCCAAGGTGATTAATGCGCTGATTTACCCGGTGATCCTGATTTTTGTGGTTGGCGGTGCGCTTGCCTTTTTGCTTGGTTATGTTGTTCCGCAATTTGGCGCGATGTATGAGAGTTTGGATGTGGCGTTGCCGTGGTTTACCCAGGGCGTGCTGGCATTGGGTCACTTCATCGGTGACTGGTGGTTTTTACTATTAGCGGTGATTTGCATCGGTATGATTTTTGTTGAGCGTAAGCGGCGGGATGTTGCATTCCGTGCGCGGTTCGATACGTGGTTACTGCGTCAACGTCTGTTGGGTACGCTGATTGTTAAGTTGGAGACTGCCCGGTTGGCACGTACATTGGGTACCTTGCTGCGCAACGGTGTGCCGTTGTTAAGCGCGTTGAGGATTTCCCGTAATGTGTTGTCCAATGCAGCGTTGGTGGATGATCTTGGTAGCGTTGCCGAAGATGTGAAAAATGGTCTGGGATTGGCAGGAGCGTTGGGGCGTGGTAAGCGTTTCCCCCGCTTGGCGGTGCAGATGATTCAGGTTGGTGAGGAGTCCGGTACATTGGATACGATGCTGCTCAAGGCGGCTAGCTCTTTCGAGCAGGAGACCACGGTGATGATTGATCGCTTGCTTGCTGCGCTGGTGCCAGCGATCACGCTGGTGATGGCGATGATTATCGCTGTGGTGATTCTGTCGGTCTTGGTGCCGTTGTATGACCTGACCAATTCGATTGGCTGA
>xylefaco33
ATGCCGGTGTATCGCTATAAGGCGTTGGATGTGCGCGGTGACTTACTGGAAGGCCAGATGGAAGCAGCCAGTGAAGCCGAGGTTGCCGCGCGGCTGCAAGAGCAGGGACATGTGCCTGTTGAGGCGAGTTTGTCCAACGGCGATGCGATCAGACCGTCATTGCGAAATTTTCTGGGTGAGAAGCCGTTTTCTGGTCTCGGCTTGATTCATTTCACTCAACAACTGGCGGCATTGCTCGGCGCCGGTCAACCTTTGGATCGTGCGCTTTCCATCTTGACGGATCTTCCGGATAACGAGAAGAGCCGCCGTATTATTGGTGACGTTTGCGACATTGTTCGTGGCGGTACTCCGTTGTCTATTGCCTTGGAACGTCAGCATGGTGTGTTTTCGAGGTTGTATGTGACGATGGCACGTGCTGGTGAGAGTGGCGGCAATATGCCTGAGACGCTGCAGCGGCTGGCTGATTATCTGGAGCGTAACCAGGTGGTGCGTGCCAAGGTGATTAATGCGCTGATTTACCCGGTGATCCTGATTTTTGTGGTTGGCGGTGCGCTTGCCTTTTTGCTTGGTTATGTTGTTCCGCAATTTGGCGCGATGTATGAGAGTTTGGATGTGGCGTTGCCGTGGTTTACCCAGGGCGTGCTGGCATTGGGTCACTTCATCGGTGACTGGTGGTTCTTACTATTAGCGGTGATTGGCATCGGTATGATTTTTGTTGAGCGTAAGCTGCGGGATGTTGCATTCCGTGCGCGGTTCGATACGTGGTTACTGCGTCAACGTCTGTTGGGTACGCTGATTGTTAAGTTGGAGACTGCCCGGTTGGCACGTACATTGGGTACGTTGCTGCGCAACGGTGTGCCGTTGTTAAGCGCGTTGAGGATTTCCCGTAATGTGTTGTCCAATGCAGCGTTGGTGGATGATCTTGGTAGCGTTGCCGAAGATGTGAAAAATGGTCTGGGATTGGCAGGAGCGTTGGGGCGTGGTAAGCGTTTCCCCCGCTTGGCGGTGCAGATGATTCAGGTTGGTGAGGAGTCCGGTACATTGGATACGATGCTGCTCAAGGCGGCTAGCTCTTTCGAGCAGGAGACCACGGTGATGATTGATCGCTTGCTTGCTGCGCTGGTGCCAGCGATCACGCTGGTGATGGCGATGATTATCGCTGTGGTGATTCTGTCGGTCTTGGTGCCGTTGTATGACCTGACCAATTCGATTGGCTGA
>xylefaAnn1
ATGCCGGTGTATCGCTATAAGGCGTTGGATGTGCGCGGTGACTTACTGGAAGGCCAGATGGAAGCAGCCAGTGAAGCCGAGGTTGCCGCGCGGTTGCAAGAGCAGGGACATGTGCCTGTTGAGGCGAGTTTGTCCAACGGCGATGCGATCAGGCCGTCATTGCGAAATTTTCTGGGTGAGAAGCCGTTTTCTGGTCTCGGCTTGATTCATTTCACTCAACAACTGGCGGCATTGCTCGGCGCTGGTCAACCTTTGGATCGTGCGCTTTCCATCTTGACGGATCTTCCGGATAACGAGAAGAGCCGCCTTATTATTGGCGACGTTTGCGACATTGTGCGTGGCGGTACTCCGTTGTCTATTGCCTTGGAACGTCAGCATGGTGTGTTTTCGAGGTTGTATGTGACGATGGCACGTGCTGGTGAGAGTGGCGGCAATATGCCTGAGACGCTGCAGCGGCTGGCTGATTATCTGGAGCGTAACCAGGTGGTGCGTGCCAAGGTGATTAATGCGCTGATTTACCCGGTGATCCTGATTTTTGTGGTTGGCGGTGCGCTTGCCTTTTTGCTTGGTTATGTTGTTCCGCAATTTGGCGCGATGTATGAGAGTTTGGATGTGGCGTTGCCGTGGTTTACCCAGGGCGTGCTGGCATTGGGTCACTTCATCGGTGACTGGTGGTTTTTACTATTAGCGGTGATTTGCATCGGTATGATTTTTGTTGAGCGTAAGCGGCGGGATGTTGCATTCCGTGCGCGGTTCGATACGTGGTTACTGCGTCAACGTCTGTTGGGTACGCTGATTGTTAAGTTGGAGACTGCCCGGTTGGCACGTACATTGGGTACCTTGCTGCGCAACGGTGTGCCGTTGTTAAGCGCGTTGAAGATTTCCCGTAATGTGTTGTCCAATGCAGCGTTGGTGGATGATCTTGGTAGCGTTGCCGAAGATGTGAAAAATGGTCTGGGATTGGCAGGAGCGTTGGGGCGTGGTAAGCGTTTCCCCCGCTTGGCGGTGCAGATGATTCAGGTTGGTGAGGAGTCCGGTACATTGGATACGATGCTGCTCAAGGCGGCTAGCTCTTTCGAGCAGGAGACCACGGTGATGATTGATCGCTTGCTTGCTGCGCTGGTGCCAGCGATCACGCTGGTGATGGCGATGATTATCGCTGTGGTGATTCTGTCGGTCTTGGTGCCGTTGTATGACCTGACCAATTCGATTGGCTGA
>xylefaGB54
ATGCCGGTGTATCGCTATAAGGCGTTGGATGTGCGCGGTGACTTACTGGAAGGCCAGATGGAAGCAGCCAGTGAAGCCGAGGTTGCCGCGCGGCTGCAAGAGCAGGGACATGTGCCTGTTGAGGCGAGTTTGTCCAACGGCGATGCGATCAGACCGTCATTGCGAAATTTTCTGGGTGAGAAGCCGTTTTCTGGTCTCGGCTTGATTCATTTCACTCAACAATTGGCGGCGTTGCTCGGCGCCGGTCAACCTTTGGATCGTGCGCTTTCCATCTTGACGGATCTTCCGGATAACGAGAAGAGCCGCCGTATTATTGGTGACGTTTGCGACATTGTTCGTGGCGGTACTCCGTTGTCTATTGCCTTGGAACGTCAGCATGGTGTGTTTTCGAGGTTGTATGTGACGATGGCACGTGCTGGTGAGAGTGGCGGCAATATGCCTGAGACGCTGCAGCGGCTGGCTGATTATCTGGAGCGTAACCAGGTGGTGCGTGCCAAGGTGATTAATGCGCTGATTTACCCGGTGATCCTGATTTTTGTGGTTGGCGGTGCGCTTGCCTTTTTGCTTGGTTATGTTGTTCCGCAATTTGGCGCGATGTATGAGAGTTTGGATGTGGCGTTGCCGTGGTTTACCCAGGGCGTGCTGGCATTGGGTCACTTCATCGGTGACTGGTGGTTTTTACTATTAGCGGTGATTTGCATCGGTATGATTTTTGTTGAGCGTAAGCGGCGGGATGTTGCATTCCGTGCGCGGTTCGATACGTGGTTACTGCGTCAACGTCTGTTGGGTACGCTGATTGTTAAGTTGGAGACTGCCCGGTTGGCACGTACATTGGGTACCTTGCTGCGCAACGGTGTGCCGTTGTTAAGCGCGTTGAGGATTTCCCGTAATGTGTTGTCCAATGCAGCGTTGGTGGATGATCTTGGTAGCGTTGCCGAAGATGTGAAAAATGGTCTGGGATTGGCAGGAGCGTTGGGGCGTGGTAAGCGTTTCCCCCGCTTGGCGGTGCAGATGATTCAGGTTGGTGAGGAGTCCGGTACATTGGATACGATGCTGCTCAAGGCGGCTAGCTCTTTCGAGCAGGAGACCACGGTGATGATTGATCGCTTGCTTGCTGCGCTGGTGCCAGCGATCACGCTGGTGATGGCGATGATTATCGCTGTGGTGATTCTGTCGGTCTTGGTGCCGTTGTATGACCTGACCAATTCGATTGGCTGA
>xylefaEB92
ATGCCGGTGTATCGCTATAAGGCGTTGGATGTGCGCGGTGACTTACTGGAAGGCCAGATGGAAGCAGCCAGTGAAGCCGAGGTTGCCGCGCGGCTGCAAGAGCAGGGACATGTGCCTGTTGAGGCGAGTTTGTCCAACGGCGATGCGATCAGACCGTCATTGCGAAATTTTCTGGGTGAGAAGCCGTTTTCTGGTCTCGGCTTGATTCATTTCACTCAACAATTGGCGGCGTTGCTCGGCGCCGGTCAACCTTTGGATCGTGCGCTTTCCATCTTGACGGATCTTCCGGATAACGAGAAGAGCCGCCGTATTATTGGTGACGTTTGCGACATTGTTCGTGGCGGTACTCCGTTGTCTATTGCCTTGGAACGTCAGCATGGTGTGTTTTCGAGGTTGTATGTGACGATGGCACGTGCTGGTGAGAGTGGCGGCAATATGCCTGAGACGCTGCAGCGGCTGGCTGATTATCTGGAGCGTAACCAGGTGGTGCGTGCCAAGGTGATTAATGCGCTGATTTACCCGGTGATCCTGATTTTTGTGGTTGGCGGTGCGCTTGCCTTTTTGCTTGGTTATGTTGTTCCGCAATTTGGCGCGATGTATGAGAGTTTGGATGTGGCGTTGCCGTGGTTTACCCAGGGCGTGCTGGCATTGGGTCACTTCATCGGTGACTGGTGGTTTTTACTATTAGCGGTGATTTGCATCGGTATGATTTTTGTTGAGCGTAAGCGGCGGGATGTTGCATTCCGTGCGCGGTTCGATACGTGGTTACTGCGTCAACGTCTGTTGGGTACGCTGATTGTTAAGTTGGAGACTGCCCGGTTGGCACGTACATTGGGTACCTTGCTGCGCAACGGTGTGCCGTTGTTAAGCGCGTTGAGGATTTCCCGTAATGTGTTGTCCAATGCAGCGTTGGTGGATGATCTTGGTAGCGTTGCCGAAGATGTGAAAAATGGTCTGGGATTGGCAGGAGCGTTGGGGCGTGGTAAGCGTTTCCCCCGCTTGGCGGTGCAGATGATTCAGGTTGGTGAGGAGTCCGGTACATTGGATACGATGCTGCTCAAGGCGGCTAGCTCTTTCGAGCAGGAGACCACGGTGATGATTGATCGCTTGCTTGCTGCGCTGGTGCCAGCGATCACGCTGGTGATGGCGATGATTATCGCTGTGGTGATTCTGTCGGTCTTGGTGCCGTTGTATGACCTGACCAATTCGATTGGCTGA
>xylefaD026
ATGCCGGTGTATCGCTATAAGGCGTTGGATGTGCGCGGTGACTTACTGGAAGGCCAGATGGAAGCAGCCAGTGAAGCCGAGGTTGCCGCGCGGCTGCAAGAGCAGGGACATGTGCCTGTTGAGGCGAGTTTGTCCAACGGCGATGCGATCAGACCGTCATTGCGAAATTTTCTGGGTGAGAAGCCGTTTTCTGGTCTCGGCTTGATTCATTTCACTCAACAATTGGCGGCGTTGCTCGGCGCCGGTCAACCTTTGGATCGTGCGCTTTCCATCTTGACGGATCTTCCGGATAACGAGAAGAGCCGCCGTATTATTGGTGACGTTTGCGACATTGTTCGTGGCGGTACTCCGTTGTCTATTGCCTTGGAACGTCAGCATGGTGTGTTTTCGAGGTTGTATGTGACGATGGCACGTGCTGGTGAGAGTGGCGGCAATATGCCTGAGACGCTGCAGCGGCTGGCTGATTATCTGGAGCGTAACCAGGTGGTGCGTGCCAAGGTGATTAATGCGCTGATTTACCCGGTGATCCTGATTTTTGTGGTTGGCGGTGCGCTTGCCTTTTTGCTTGGTTATGTTGTTCCGCAATTTGGCGCGATGTATGAGAGTTTGGATGTGGCGTTGCCGTGGTTTACCCAGGGCGTGCTGGCATTGGGTCACTTCATCGGTGACTGGTGGTTTTTACTATTAGCGGTGATTTGCATCGGTATGATTTTTGTTGAGCGTAAGCGGCGGGATGTTGCATTCCGTGCGCGGTTCGATACGTGGTTACTGCGTCAACGTCTGTTGGGTACGCTGATTGTTAAGTTGGAGACTGCCCGGTTGGCACGTACATTGGGTACCTTGCTGCGCAACGGTGTGCCGTTGTTAAGCGCGTTGAGGATTTCCCGTAATGTGTTGTCCAATGCAGCGTTGGTGGATGATCTTGGTAGCGTTGCCGAAGATGTGAAAAATGGTCTGGGATTGGCAGGAGCGTTGGGGCGTGGTAAGCGTTTCCCCCGCTTGGCGGTGCAGATGATTCAGGTTGGTGAGGAGTCCGGTACATTGGATACGATGCTGCTCAAGGCGGCTAGCTCTTTCGAGCAGGAGACCACGGTGATGATTGATCGCTTGCTTGCTGCGCTGGTGCCAGCGATCACGCTGGTGATGGCGATGATTATCGCTGTGGTGATTCTGTCGGTCTTGGTGCCGTTGTATGACCTGACCAATTCGATTGGCTGA
>xylefaMuMD
ATGCCCGTGTATCGCTATAAGGCGTTGGATGTGCGCGGTGACTTACTGGAAGGCCAGATGGAAGCAGCCAGTGAAGCCGAGGTTGCCGCGCGGTTGCAAGAGCAGGGACATGTGCCTGTTGAGGCGAGTTTGTCCAACGGCGATGCGATCAGACCGTCATTGCGAAATTTTCTGGGTGAGAAGCCGTTTTCTGGTCTCGGCTTGATTCATTTCACTCAACAACTGGCAGCGTTGCTCGGCGCCGGTCAGCCTTTGGATCGTGCGCTTTCCATCTTGACGGATCTTCCGGATAACGAGAAGAGCCGCCGTATTATTGGTGACGTTTGCGACATTGTTCGTGGCGGTACTCCGTTGTCTATTGCCTTGGAACGTCAGCATGGTGTGTTTTCGAGGTTGTATGTGACGATGGCACGTGCTGGTGAGAGTGGCGGCAATATGCCTGAGACGCTGCAGCGGCTGGCTGATTATCTGGAGCGTAACCAGGTGGTGCGTGCCAAGGTGATTAATGCGCTGATTTACCCGGTGATCCTGATTTTTGTGGTTGGCGGTGCGCTTGCCTTTTTGCTTGGTTATGTTGTTCCGCAATTTGGCGCGATGTATGAGAGTTTGGATGTGGCGTTGCCGTGGTTTACCCAGGGCGTGCTGGCATTGGGTCGCTTCATCGGTGACTGGTGGTTCTTACTATTAGCGGTGATTTGCATCGGTATGATTTTTGTTGAGCGTAAGCGGCGGGATGTTGCATTCCGTGCGCGGTTCGATACGTGGTTACTGCGTCAACGTCTGTTGGGTACGCTGATTGTTAAGTTGGAGACTGCCCGGTTGGCACGTACATTGGGTACGTTGCTGCGCAACGGTGTGCCGTTGTTAAGCGCGTTGAGGATTTCCCGTAATGTGTTGTCCAATGCAGCGTTGGTGGATGATCTTGGTAGCGTTGCCGAAGATGTGAAAAATGGTCTGGGATTGGCAGGAGCGTTGGGGCGTGGTAAGCGTTTCCCCCGCTTGGCGGTGCAGATGATTCAGGTTGGTGAGGAGTCCGGTACATTGGATACGATGCTGCTCAAGGCGGCTAGCTCTTTCGAGCAGGAGACCACGGTGATGATTGATCGCTTGCTTGCTGCGCTGGTGCCAGCGATCACGCTGGTGATGGCGATGATTATCGCTGTGGTGATTCTGTCGGTCTTGGTGCCGTTGTATGACCTGACCAATTCGATTGGCTGA
>xylefaMU34
ATGCCCGTGTATCGCTATAAGGCGTTGGATGTGCGCGGTGACTTACTGGAAGGCCAGATGGAAGCAGCCAGTGAAGCCGAGGTTGCCGCGCGGTTGCAAGAGCAGGGACATGTGCCTGTTGAGGCGAGTTTGTCCAACGGCGATGCGATCAGACCGTCATTGCGAAATTTTCTGGGTGAGAAGCCGTTTTCTGGTCTCGGCTTGATTCATTTCACTCAACAACTGGCAGCGTTGCTCGGCGCCGGTCAGCCTTTGGATCGTGCGCTTTCCATCTTGACGGATCTTCCGGATAACGAGAAGAGCCGCCGTATTATTGGTGACGTTTGCGACATTGTTCGTGGCGGTACTCCGTTGTCTATTGCCTTGGAACGTCAGCATGGTGTGTTTTCGAGGTTGTATGTGACGATGGCACGTGCTGGTGAGAGTGGCGGCAATATGCCTGAGACGCTGCAGCGGCTGGCTGATTATCTGGAGCGTAACCAGGTGGTGCGTGCCAAGGTGATTAATGCGCTGATTTACCCGGTGATCCTGATTTTTGTGGTTGGCGGTGCGCTTGCCTTTTTGCTTGGTTATGTTGTTCCGCAATTTGGCGCGATGTATGAGAGTTTGGATGTGGCGTTGCCGTGGTTTACCCAGGGCGTGCTGGCATTGGGTCGCTTCATCGGTGACTGGTGGTTCTTACTATTAGCGGTGATTTGCATCGGTATGATTTTTGTTGAGCGTAAGCGGCGGGATGTTGCATTCCGTGCGCGGTTCGATACGTGGTTACTGCGTCAACGTCTGTTGGGTACGCTGATTGTTAAGTTGGAGACTGCCCGGTTGGCACGTACATTGGGTACGTTGCTGCGCAACGGTGTGCCGTTGTTAAGCGCGTTGAGGATTTCCCGTAATGTGTTGTCCAATGCAGCGTTGGTGGATGATCTTGGTAGCGTTGCCGAAGATGTGAAAAATGGTCTGGGATTGGCAGGAGCGTTGGGGCGTGGTAAGCGTTTCCCCCGCTTGGCGGTGCAGATGATTCAGGTTGGTGAGGAGTCCGGTACATTGGATACGATGCTGCTCAAGGCGGCTAGCTCTTTCGAGCAGGAGACCACGGTGATGATTGATCGCTTGCTTGCTGCGCTGGTGCCAGCGATCACGCTGGTGATGGCGATGATTATCGCTGTGGTGATTCTGTCGGTCTTGGTGCCGTTGTATGACCTGACCAATTCGATTGGCTGA
>xylefaM23s
ATGCCGGTGTATCGCTATAAGGCGTTGGATGTGCGCGGTGACTTACTGGAAGGCCAGATGGAAGCAGCCAGTGAAGCCGAGGTTGCCGCGCGGCTGCAAGAGCAGGGACATGTGCCTGTTGAGGCGAGTTTGTCCAACGGCGATGCGATCAGACCGTCATTGCGAAATTTTCTGGGTGAGAAGCCGTTTTCTGGTCTCGGCTTGATTCATTTCACTCAACAATTGGCGGCGTTGCTCGGCGCCGGTCAACCTTTGGATCGTGCGCTTTCCATCTTGACGGATCTTCCGGATAACGAGAAGAGCCGCCGTATTATTGGTGACGTTTGCGACATTGTTCGTGGCGGTACTCCGTTGTCTATTGCCTTGGAACGTCAGCATGGTGTGTTTTCGAGGTTGTATGTGACGATGGCACGTGCTGGTGAGAGTGGCGGCAATATGCCTGAGACGCTGCAGCGGCTGGCTGATTATCTGGAGCGTAACCAGGTGGTGCGTGCCAAGGTGATTAATGCGCTGATTTACCCGGTGATCCTGATTTTTGTGGTTGGCGGTGCGCTTGCCTTTTTGCTTGGTTATGTTGTTCCGCAATTTGGCGCGATGTATGAGAGTTTGGATGTGGCGTTGCCGTGGTTTACCCAGGGCGTGCTGGCATTGGGTCACTTCATCGGTGACTGGTGGTTTTTACTATTAGCGGTGATTTGCATCGGTATGATTTTTGTTGAGCGTAAGCGGCGGGATGTTGCATTCCGTGCGCGGTTCGATACGTGGTTACTGCGTCAACGTCTGTTGGGTACGCTGATTGTTAAGTTGGAGACTGCCCGGTTGGCACGTACATTGGGTACCTTGCTGCGCAACGGTGTGCCGTTGTTAAGCGCGTTGAGGATTTCCCGTAATGTGTTGTCCAATGCAGCGTTGGTGGATGATCTTGGTAGCGTTGCCGAAGATGTGAAAAATGGTCTGGGATTGGCAGGAGCGTTGGGGCGTGGTAAGCGTTTCCCCCGCTTGGCGGTGCAGATGATTCAGGTTGGTGAGGAGTCCGGTACATTGGATACGATGCTGCTCAAGGCGGCTAGCTCTTTCGAGCAGGAGACCACGGTGATGATTGATCGCTTGCTTGCTGCGCTGGTGCCAGCGATCACGCTGGTGATGGCGATGATTATCGCTGTGGTGATTCTGTCGGTCTTGGTGCCGTTGTATGACCTGACCAATTCGATTGGCTGA
>xylefaTem1
ATGCCGGTGTATCGCTATAAGGCGTTGGATGTGCGCGGTGACTTACTGGAAGGCCAGATGGAAGCAGCCAGTGAAGCCGAGGTTGCCGCGCGGCTGCAAGAGCAGGGACATGTGCCTGTTGAGGCGAGTTTGTCCAACGGCGATGCGATCAGACCGTCATTGCGAAATTTTCTGGGTGAGAAGCCGTTTTCTGGTCTCGGCTTGATTCATTTCACTCAACAATTGGCGGCGTTGCTCGGCGCCGGTCAACCTTTGGATCGTGCGCTTTCCATCTTGACGGATCTTCCGGATAACGAGAAGAGCCGCCGTATTATTGGTGACGTTTGCGACATTGTTCGTGGCGGTACTCCGTTGTCTATTGCCTTGGAACGTCAGCATGGTGTGTTTTCGAGGTTGTATGTGACGATGGCACGTGCTGGTGAGAGTGGCGGCAATATGCCTGAGACGCTGCAGCGGCTGGCTGATTATCTGGAGCGTAACCAGGTGGTGCGTGCCAAGGTGATTAATGCGCTGATTTACCCGGTGATCCTGATTTTTGTGGTTGGCGGTGCGCTTGCCTTTTTGCTTGGTTATGTTGTTCCGCAATTTGGCGCGATGTATGAGAGTTTGGATGTGGCGTTGCCGTGGTTTACCCAGGGCGTGCTGGCATTGGGTCACTTCATCGGTGACTGGTGGTTTTTACTATTAGCGGTGATTTGCATCGGTATGATTTTTGTTGAGCGTAAGCGGCGGGATGTTGCATTCCGTGCGCGGTTCGATACGTGGTTACTGCGTCAACGTCTGTTGGGTACGCTGATTGTTAAGTTGGAGACTGCCCGGTTGGCACGTACATTGGGTACCTTGCTGCGCAACGGTGTGCCGTTGTTAAGCGCGTTGAGGATTTCCCGTAATGTGTTGTCCAATGCAGCGTTGGTGGATGATCTTGGTAGCGTTGCCGAAGATGTGAAAAATGGTCTGGGATTGGCAGGAGCGTTGGGGCGTGGTAAGCGTTTCCCCCGCTTGGCGGTGCAGATGATTCAGGTTGGTGAGGAGTCCGGTACATTGGATACGATGCTGCTCAAGGCGGCTAGCTCTTTCGAGCAGGAGACCACGGTGATGATTGATCGCTTGCTTGCTGCGCTGGTGCCAGCGATCACGCTGGTGATGGCGATGATTATCGCTGTGGTGATTCTGTCGGTCTTGGTGCCGTTGTATGACCTGACCAATTCGATTGGCTGA
>xylefastag
ATGCCGGTGTATCGCTATAAGGCGTTGGATGTGCGCGGTGACTTACTGGAAGGCCAGATGGAAGCAGCCAGTGAAGCCGAGGTTGCCGCGCGGCTGCAAGAGCAGGGACATGTGCCTGTTGAGGCGAGTTTGTCCAACGGCGATGCGATCAGACCGTCATTGCGAAATTTTCTGGGTGAGAAGCCGTTTTCTGGTCTCGGCTTGATTCATTTCACTCAACAATTGGCGGCGTTGCTCGGCGCCGGTCAACCTTTGGATCGTGCGCTTTCCATCTTGACGGATCTTCCGGATAACGAGAAGAGCCGCCGTATTATTGGTGACGTTTGCGACATTGTTCGTGGCGGTACTCCGTTGTCTATTGCCTTGGAACGTCAGCATGGTGTGTTTTCGAGGTTGTATGTGACGATGGCACGTGCTGGTGAGAGTGGCGGCAATATGCCTGAGACGCTGCAGCGGCTGGCTGATTATCTGGAGCGTAACCAGGTGGTGCGTGCCAAGGTGATTAATGCGCTGATTTACCCGGTGATCCTGATTTTTGTGGTTGGCGGTGCGCTTGCCTTTTTGCTTGGTTATGTTGTTCCGCAATTTGGCGCGATGTATGAGAGTTTGGATGTGGCGTTGCCGTGGTTTACCCAGGGCGTGCTGGCATTGGGTCACTTCATCGGTGACTGGTGGTTTTTACTATTAGCGGTGATTTGCATCGGTATGATTTTTGTTGAGCGTAAGCGGCGGGATGTTGCATTCCGTGCGCGGTTCGATACGTGGTTACTGCGTCAACGTCTGTTGGGTACGCTGATTGTTAAGTTGGAGACTGCCCGGTTGGCACGTACATTGGGTACCTTGCTGCGCAACGGTGTGCCGTTGTTAAGCGCGTTGAGGATTTCCCGTAATGTGTTGTCCAATGCAGCGTTGGTGGATGATCTTGGTAGCGTTGCCGAAGATGTGAAAAATGGTCTGGGATTGGCAGGAGCGTTGGGGCGTGGTAAGCGTTTCCCCCGCTTGGCGGTGCAGATGATTCAGGTTGGTGAGGAGTCCGGTACATTGGATACGATGCTGCTCAAGGCGGCTAGCTCTTTCGAGCAGGAGACCACGGTGATGATTGATCGCTTGCTTGCTGCGCTGGTGCCAGCGATCACGCTGGTGATGGCGATGATTATCGCTGTGGTGATTCTGTCGGTCTTGGTGCCGTTGTATGACCTGACCAATTCGATTGGCTGA
>long-mer6835
--------------------------------------------------------GATGGAAGCAGCCAGTGAAGCTGAGGTTGCCGCGCGGCTGCAA---------------------------------------------------------------------------------------------------------------------------------------------------------------------------------------------------------------------------------------------------------------------------------------------------------------------------------------------------------------------------------------------------------------------------------------------------------------------------------------------------------------------------------------------------------------------------------------------------------------------------------------------------------------------------------------------------------------------------------------------------------------------------------------------------------------------------------------------------------------------------------------------------------------------------------------------------------------------------------------------------------------------------------------------------------------------------------------------------------------------------------------------------------------
>long-mer6836
----------------------------------------------------------------------------------------------------------------------------------TGTCCAACGGCGATGCGGTCAGGCCGTCATTGCGAAATT-----------------------------------------------------------------------------------------------------------------------------------------------------------------------------------------------------------------------------------------------------------------------------------------------------------------------------------------------------------------------------------------------------------------------------------------------------------------------------------------------------------------------------------------------------------------------------------------------------------------------------------------------------------------------------------------------------------------------------------------------------------------------------------------------------------------------------------------------------------------------------------------------------------------------------------------------------------------------------------------------------------------------------------------------------------------------------------------
>long-mer6837
-----------------------------------------------------------------------------------------------------------------------------------------------------------------------------------------------------------------------------------------------------------------TCGTGCGCTTTCCATCCTGACGGATCTTCC-------------------------------------------------------------------------------------------------------------------------------------------------------------------------------------------------------------------------------------------------------------------------------------------------------------------------------------------------------------------------------------------------------------------------------------------------------------------------------------------------------------------------------------------------------------------------------------------------------------------------------------------------------------------------------------------------------------------------------------------------------------------------------------------------------------------------------------------------------------------------------------------------------------------------------------------------------------------
>long-mer6838
-----------------------------------------------------------------------------------------------------------------------------------------------------------------------------------------------------------------------------------------------------------------------------------------------------------------------------------------------------------------------------------------------------------------------GGCACGTGCTGGTGAGAGTGGTGGCAATATGCCTGAGACGCTG------------------------------------------------------------------------------------------------------------------------------------------------------------------------------------------------------------------------------------------------------------------------------------------------------------------------------------------------------------------------------------------------------------------------------------------------------------------------------------------------------------------------------------------------------------------------------------------------------------------------------------------------------------------------------------------------------------------------------------------------------------------------------------------------
>long-mer6839
--------------------------------------------------------------------------------------------------------------------------------------------------------------------------------------------------------------------------------------------------------------------------------------------------------------------------------------------------------------------------------------------------------------------------------------------------------------------------------------------------GGTGGTGCGTGCCAAGGTGATCAATGCGCTGATTTACCCGGTG---------------------------------------------------------------------------------------------------------------------------------------------------------------------------------------------------------------------------------------------------------------------------------------------------------------------------------------------------------------------------------------------------------------------------------------------------------------------------------------------------------------------------------------------------------------------------------------------------------------------------------------------------------------------------------------------------------------------
>long-mer6840
-----------------------------------------------------------------------------------------------------------------------------------------------------------------------------------------------------------------------------------------------------------------------------------------------------------------------------------------------------------------------------------------------------------------------------------------------------------------------------------------------------------------------------------------------------------------------------------------------------------------------------------------------------------GGGCGTGCTGGCATTGGGTCATTTCATCGGTGATTGGTGGTTCTTACTATTAGCGGTGATTGGCATCGGTGTGATTTTTGTCGAGCGTAAGC-----------------------------------------------------------------------------------------------------------------------------------------------------------------------------------------------------------------------------------------------------------------------------------------------------------------------------------------------------------------------------------------------------------------------------------------------------------------------------------------------------------
>long-mer6841
-----------------------------------------------------------------------------------------------------------------------------------------------------------------------------------------------------------------------------------------------------------------------------------------------------------------------------------------------------------------------------------------------------------------------------------------------------------------------------------------------------------------------------------------------------------------------------------------------------------------------------------------------------------------------------------------------------------------------------------------------------------------------------------------------------------------------------------------------CCGGTTGGCACGTACATTGGGGACGTTGCTGCGCAATGGTGTGCCGTTGTTAAGCGCGTTGAGGATTTCCCGTAACGTGTTGTCCAATGCAGCGTTG------------------------------------------------------------------------------------------------------------------------------------------------------------------------------------------------------------------------------------------------------------------------------------------------------------------
>long-mer6842
------------------------------------------------------------------------------------------------------------------------------------------------------------------------------------------------------------------------------------------------------------------------------------------------------------------------------------------------------------------------------------------------------------------------------------------------------------------------------------------------------------------------------------------------------------------------------------------------------------------------------------------------------------------------------------------------------------------------------------------------------------------------------------------------------------------------------------------------------------------------------------------------------------------------------------------------------------------------------------------------------------------------------------------------------------------------------------------------CTCAAGGCGGCTAGCTCATTCGAGCAGGAGAGTACGGTG---------------------------------------------------------------------------------------------------------------------------
