# Supplementary material for: Identification of genetic relationships and subspecies signatures in Xylella fastidiosa
Source: BMC Genomics. 2019 Mar 25;20:239. doi: 10.1186/s12864-019-5565-9 (PMC6434890; doi:10.1186/s12864-019-5565-9)
Supplement: Supplementary file 8 — Analysis of (non-)synonymous SNPs in homologs to CDS harboring specific k-mers for selected enriched GOs. (ZIP 549 kb) [file 12864_2019_5565_MOESM8_ESM.zip › Additional-File8/Additional-File8B_Pauca/GO-0005886 0016021/NC_002488.1388/Xfm assembled to xylefa9a5c.fasta]

>xylefa9a5c
ATGCCGGTGTATCGCTATAAGGCGTTGGATGTGCGCGGTGACTTACTGGAAGGCCAGATGGAAGCAGCCAGTGAAGCTGAGGTTGCCGCGCGGCTGCAAGAGCAGGGACATGTGCCTGTTGAGGCGAGTTTGTCCAACGGCGATGCGGTCAGGCCGTCATTGCGAAATTTTCTGGGTGAGAAGCCATTTTCTGGTCTCGGCTTGATTCATTTCACTCAACAATTGGCGGCGTTGCTCGGTGCCGGTCAGCCTTTGGATCGTGCGCTTTCCATCCTGACGGATCTTCCAGATAACGAGAAGAGCCGCCGTATTATTGGCGACGTTTGCGACATTGTGCGTGGTGGTACTCCGTTGTCTATTGCCTTGGAACGTCAGCATGGTGTGTTTTCGAGGTTGTATGTGACGATGGCACGTGCTGGTGAGAGTGGTGGCAATATGCCTGAGACGCTGCAGCGGCTGGCTGATTATCTGGAGCGTAACCAGGTGGTGCGTGCCAAGGTGATCAATGCGCTGATTTACCCGGTGATCCTGATTTTTGTGGTTGGCGGTGCGCTTGCCTTTTTGCTTGGTTATGTTGTTCCGCAATTTGGCGCGATGTATGAGAGTTTGGATGTGGCGTTGCCGTGGTTTACCCAGGGCGTGCTGGCATTGGGTCATTTCATCGGTGATTGGTGGTTCTTACTATTAGCGGTGATTGGCATCGGTGTGATTTTTGTCGAGCGTAAGCGGCGGGATGTTGCATTCCGTGCGCGGTTCGATACGTGGTTACTGCGTCAACGTCTGTTGGGTACGCTGATTGTTAAGTTGGAGACTGCCCGGTTGGCACGTACATTGGGGACGTTGCTGCGCAATGGTGTGCCGTTGTTAAGCGCGTTGAGGATTTCCCGTAACGTGTTGTCCAATGCAGCGTTGGTGGATGATCTTGGTAGCGTTGCCGAAGATGTGAAAAATGGTCTGGGATTGGCGGGAGCGTTGGGGCGTGGCAAGCGTTTCCCCCGCTTGGCGGTGCAAATGATTCAGGTTGGTGAGGAGTCCGGTACATTGGATACGATGCTGCTCAAGGCGGCTAGCTCATTCGAGCAGGAGAGTACGGTGATGATTGATCGCTTGCTTGCTGCGCTGGTACCAGCGATCACGCTGGTGATGGCGATGATTATCGCTGTGGTGATTCTGTCGGTCTTGGTGCCGTTGTATGACCTGACCAATTCGATTGGCTGA
>xylefa3571
ATGCCGGTGTACCGCTATAAGGCGTTGGATGTGCGTGGTGACTTACTCGAAGGCCAGATGGAAGCAGCCAGTGAAGCCGAGGTTGTCGCGCGGCTGCAAGAGCAGGGACATGTGCCTGTTGAGGCGAGTTTGTCCAACGGCGATGCGGTCATGCCGTCATTGCGAAATTTTCTGGGTGAGAAGCCATTTTCTGGTCTCGGCTTGATTCATTTCACTCAACAATTGGCGGCGTTGCTCGGTGCCGGTCAGCCTTTGGATCGTGCGCTTTCCATCCTGACTGATCTTCCAGATAACGAGAAGAGCCGCCGTATTATTGGCGACGTTTGCGACATTGTGCGTGGCGGTACTCCGTTGTCTATTGCCTTGGAACGTCAGCATGGTGTGTTTTCGAGGTTGTATGTGACGATGGCACGTGCTGGTGAGAGTGGCGGCAATATGCCTGAGACGCTGCAGCGGTTGGCTGATTATCTGGAGCGTAACCAGGTGGTGCGTGCCAAGGTGATTAATGCGCTGATTTACCCGGTGATCCTGATTTTTGTGGTTGGCGGTGCGCTTGCCTTTTTGCTTGGTTATGTTGTTCCGCAATTTGGCGCGATGTATGAGAGTTTGGATGTGGCGTTGCCGTGGTTTACCCAGGGGGTGCTGGCATTGGGTCACTTCATCGGTGACTGGTGGTTCTTACTATTAGCGGTGATTGGCATCGGTATGATTTTTGTCGAGCGTAAGCGGCGGGATGTTGCATTCCGTGCGCGGTTCGATACGTGGTTACTGCGTCAACGTCTGTTGGGTACGCTGATTGTTAAGTTGGAGACTGCCCGGTTGGCACGTACATTGGGTACGTTGCTGCGCAACGGTGTGCCGTTGTTAAGCGCGTTGAGGATTTCCCGTAATGTGTTGTCCAATGCAGCGTTGGTGGATGATCTTGGTAGCGTTGCCGAAGATGTGAAAAATGGTCTGGGATTGGCAGGAGCGTTGGGGCGTGGTAAGCGTTTCCCCCGCTTGGCGGTGCAGATGATTCAGGTTGGTGAGGAGTCCGGTACATTGGATACGATGCTGCTCAAGGCGGCTAGCTCTTTCGAGCAGGAGACCACGGTGATGATTGATCGCTTGCTTGCTGCGCTGGTGCCAGCGATCACGCTGGTGATGGCGATGATTATCGCTGTGGTGATTCTGTCGGTCTTGGTGCCGTTGTATGACCTGACCAATTCGATTGGCTGA
>xylefa8416
ATGCCGGTGTACCGCTATAAGGCGTTGGATGTGCGTGGTGACTTACTCGAAGGCCAGATGGAAGCAGCCAGTGAAGCCGAGGTTGCCGCGCGGCTGCAAGAGCAGGGACATGTGCCTGTTGAGGCGAGTTTGTCCAACGGCGATGCGGTCATGCCGTCATTGCGAAATTTTCTGGGTGAGAAGCCATTTTCTGGTCTCGGCTTGATTCATTTCACTCAACAATTGGCGGCGTTGCTCGGTGCCGGTCAGCCTTTGGATCGTGCGCTTTCCATCCTGACTGATCTTCCAGATAACGAGAAGAGCCGCCGTATTATTGGCGACGTTTGCGACATTGTGCGTGGCGGTACTCCGTTGTCTATTGCCTTGGAACGTCAGCATGGTGTGTTTTCGAGGTTGTATGTGACGATGGCACGTGCTGGTGAGAGTGGCGGCAATATGCCTGAGACGCTGCAGCGGTTGGCTGATTATCTGGAGCGTAACCAGGTGGTGCGTGCCAAGGTGATTAATGCGCTGATTTACCCGGTGATCCTGATTTTTGTGGTTGGCGGTGCGCTTGCCTTTTTGCTTGGTTATGTTGTTCCGCAATTTGGCGCGATGTATGAGAGTTTGGATGTGGCGTTGCCGTGGTTTACCCAGGGGGTGCTGGCATTGGGTCACTTCATCGGTGACTGGTGGTTCTTACTATTAGCGGTGATTGGCATCGGTATGATTTTTGTCGAGCGTAAGCGGCGGGATGTTGCATTCCGTGCGCGGTTCGATACGTGGTTACTGCGTCAACGTCTGTTGGGTACGCTGATTGTTAAGTTGGAGACTGCCCGGTTGGCACGTACATTGGGTACGTTGCTGCGCAACGGTGTGCCGTTGTTAAGCGCGTTGAGGATTTCCCGTAATGTGTTGTCCAATGCAGCGTTGGTGGATGATCTTGGTAGCGTTGCCGAAGATGTGAAAAATGGTCTGGGATTGGCGGGAGCGTTGGGGCGTGGCAAGCGTTTCCCCCGCTTGGCGGTGCAGATGATTCAGGTTGGTGAGGAGTCCGGTACATTGGATACGATGCTGCTCAAGGCGGCTAGCTCCTTCGAGCAGGAGAGTACGGTGATGATTGATCGCTTGCTTGCTGCGCTGGTGCCAGCGATCACGCTGGTGATGGCGATGATTATCGCTGTGGTGATTCTGTCGGTCTTGGTGCCGTTGTATGACCTGACCAATTCGATTGGCTGA
>xylefa4311
ATGCCGGTGTACCGCTATAAGGCGTTGGATGTGCGTGGTGACTTACTCGAAGGCCAGATGGAAGCAGCCAGTGAAGCCGAGGTTGTCGCGCGGCTGCAAGAGCAGGGACATGTGCCTGTTGAGGCGAGTTTGTCCAACGGCGATGCGGTCATGCCGTCATTGCGAAATTTTCTGGGTGAGAAGCCATTTTCTGGTCTCGGCTTGATTCATTTCACTCAACAATTGGCGGCGTTGCTCGGTGCCGGTCAGCCTTTGGATCGTGCGCTTTCCATCCTGACTGATCTTCCAGATAACGAGAAGAGCCGCCGTATTATTGGCGACGTTTGCGACATTGTGCGTGGCGGTACTCCGTTGTCTATTGCCTTGGAACGTCAGCATGGTGTGTTTTCGAGGTTGTATGTGACGATGGCACGTGCTGGTGAGAGTGGCGGCAATATGCCTGAGACGCTGCAGCGGTTGGCTGATTATCTGGAGCGTAACCAGGTGGTGCGTGCCAAGGTGATTAATGCGCTGATTTACCCGGTGATCCTGATTTTTGTGGTTGGCGGTGCGCTTGCCTTTTTGCTTGGTTATGTTGTTCCGCAATTTGGCGCGATGTATGAGAGTTTGGATGTGGCGTTGCCGTGGTTTACCCAGGGGGTGCTGGCATTGGGTCACTTCATCGGTGACTGGTGGTTCTTACTATTAGCGGTGATTGGCATCGGTATGATTTTTGTCGAGCGTAAGCGGCGGGATGTTGCATTCCGTGCGCGGTTCGATACGTGGTTACTGCGTCAACGTCTGTTGGGTACGCTGATTGTTAAGTTGGAGACTGCCCGGTTGGCACGTACATTGGGTACGTTGCTGCGCAACGGTGTGCCGTTGTTAAGCGCGTTGAGGATTTCCCGTAATGTGTTGTCCAATGCAGCGTTGGTGGATGATCTTGGTAGCGTTGCCGAAGATGTGAAAAATGGTCTGGGATTGGCGGGAGCGTTGGGGCGTGGCAAGCGTTTCCCCCGCTTGGCGGTGCAGATGATTCAGGTTGGTGAGGAGTCCGGTACATTGGATACGATGCTGCTCAAGGCGGCTAGCTCCTTCGAGCAGGAGAGTACGGTGATGATTGATCGCTTGCTTGCTGCGCTGGTGCCAGCGATCACGCTGGTGATGGCGATGATTATCGCTGTGGTGATTCTGTCGGTCTTGGTGCCGTTGTATGACCTGACCAATTCGATTGGCTGA
>xylefaBB01
ATGCCCGTGTATCGCTATAAGGCGTTGGATGTGCGCGGTGACTTACTGGAAGGCCAGATGGAAGCAGCCAGTGAAGCCGAGGTTGCCGCGCGGTTGCAAGAGCAGGGACATGTGCCTGTTGAGGCGAGTTTGTCCAACGGCGATGCGATCAGACCGTCATTGCGAAATTTTCTGGGTGAGAAGCCGTTTTCTGGTCTCGGCTTGATTCATTTCACTCAACAACTGGCAGCGTTGCTCGGCGCCGGTCAGCCTTTGGATCGTGCGCTTTCCATCTTGACGGATCTTCCAGATAACGAGAAGAGCCGCCGTATTATTGGCGACGTTTGCGACATTGTGCGTGGCGGTACTCCGTTGTCTATTGCCTTGGAACGTCAGCATGGTGTGTTTTCGAGGTTGTATGTGACGATGGCACGTGCTGGTGAGAGTGGCGGCAATATGCCTGAGACGCTGCAGCGGTTGGCTGATTATCTGGAGCGTAACCAGGTGGTGCGTGCCAAGGTGATTAATGCGCTGATTTACCCGGTGATCCTGATTTTTGTGGTTGGCGGTGCGCTTGCCTTTTTGCTTGGTTATGTTGTTCCGCAATTTGGCGCGATGTATGAGAGTTTGGATGTGGCGTTGCCGTGGTTTACCCAGGGGGTGCTGGCATTGGGTCACTTCATCGGTGACTGGTGGTTCTTACTATTAGCGGTGATTGGCATCGGTATGATTTTTGTCGAGCGTAAGCGGCGGGATGTTGCATTCCGTGCGCGGTTCGATACGTGGTTACTGCGTCAACGTCTGTTGGGTACGCTGATTGTTAAGTTGGAGACTGCCCGGTTGGCACGTACATTGGGTACGTTGCTGCGCAACGGTGTGCCGTTGTTAAGCGCGTTGAGGATTTCCCGTAATGTGTTGTCCAATGCAGCGTTGGTGGATGATCTTGGTAGCGTTGCCGAAGATGTGAAAAATGGTCTGGGATTGGCGGGAGCGTTGGGGCGTGGCAAGCGTTTCCCCCGCTTGGCGGTGCAGATGATTCAGGTTGGTGAGGAGTCCGGTACATTGGATACGATGCTGCTCAAGGCGGCTAGCTCCTTCGAGCAGGAGACCACGGTGATGATTGATCGCTTGCTTGCTGCGCTGGTGCCAGCGATCACGCTGGTGATGGCGATGATTATCGCTGTGGTGATTCTGTCGGTCTTGGTGCCGTTGTATGACCTGACCAATTCGATTGGCTGA
>xylefa8418
ATGCCGGTGTACCGCTATAAGGCGTTGGATGTGCGTGGTGACTTACTCGAAGGCCAGATGGAAGCAGCCAGTGAAGCCGAGGTTGCCGCGCGGCTGCAAGAGCAGGGACATGTGCCTGTTGAGGCGAGTTTGTCCAACGGCGATGCGGTCATGCCGTCATTGCGAAATTTTCTGGGTGAGAAGCCATTTTCTGGTCTCGGCTTGATTCATTTCACTCAACAATTGGCGGCGTTGCTCGGTGCCGGTCAGCCTTTGGATCGTGCGCTTTCCATCCTGACTGATCTTCCAGATAACGAGAAGAGCCGCCGTATTATTGGCGACGTTTGCGACATTGTGCGTGGCGGTACTCCGTTGTCTATTGCCTTGGAACGTCAGCATGGTGTGTTTTCGAGGTTGTATGTGACGATGGCACGTGCTGGTGAGAGTGGCGGCAATATGCCTGAGACGCTGCAGCGGTTGGCTGATTATCTGGAGCGTAACCAGGTGGTGCGTGCCAAGGTGATTAATGCGCTGATTTACCCGGTGATCCTGATTTTTGTGGTTGGCGGTGCGCTTGCCTTTTTGCTTGGTTATGTTGTTCCGCAATTTGGCGCGATGTATGAGAGTTTGGATGTGGCGTTGCCGTGGTTTACCCAGGGGGTGCTGGCATTGGGTCACTTCATCGGTGACTGGTGGTTCTTACTATTAGCGGTGATTGGCATCGGTATGATTTTTGTCGAGCGTAAGCGGCGGGATGTTGCATTCCGTGCGCGGTTCGATACGTGGTTACTGCGTCAACGTCTGTTGGGTACGCTGATTGTTAACTTGGAGACTGCCCGGTTGGCACGTACATTGGGTACGTTGCTGCGCAACGGTGTGCCGTTGTTAAGCGCGTTGAGGATTTCCCGTAATGTGTTGTCCAATGCAGCGTTGGTGGATGATCTTGGTAGCGTTGCCGAAGATGTGAAAAATGGTCTGGGATTGGCGGGAGCGTTGGGGCGTGGCAAGCGTTTCCCCCGCTTGGCGGTGCAGATGATTCAGGTTGGTGAGGAGTCCGGTACATTGGATACGATGCTGCTCAAGGCGGCTAGCTCCTTCGAGCAGGAGAGTACGGTGATGATTGATCGCTTGCTTGCTGCGCTGGTGCCAGCGATCACGCTGGTGATGGCGATGATTATCGCTGTGGTGATTCTGTCGGTCTTGGTGCCGTTGTATGACCTGACCAATTCGATTGGCTGA
>xylefa8417
ATGCCGGTGTACCGCTATAAGGCGTTGGATGTGCGTGGTGACTTACTCGAAGGCCAGATGGAAGCAGCCAGTGAAGCCGAGGTTGCCGCGCGGCTGCAAGAGCAGGGACATGTGCCTGTTGAGGCGAGTTTGTCCAACGGCGATGCGGTCATGCCGTCATTGCGAAATTTTCTGGGTGAGAAGCCATTTTCTGGTCTCGGCTTGATTCATTTCACTCAACAATTGGCGGCGTTGCTCGGTGCCGGTCAGCCTTTGGATCGTGCGCTTTCCATCCTGACTGATCTTCCAGATAACGAGAAGAGCCGCCGTATTATTGGCGACGTTTGCGACATTGTGCGTGGCGGTACTCCGTTGTCTATTGCCTTGGAACGTCAGCATGGTGTGTTTTCGAGGTTGTATGTGACGATGGCACGTGCTGGTGAGAGTGGCGGCAATATGCCTGAGACGCTGCAGCGGTTGGCTGATTATCTGGAGCGTAACCAGGTGGTGCGTGCCAAGGTGATTAATGCGCTGATTTACCCGGTGATCCTGATTTTTGTGGTTGGCGGTGCGCTTGCCTTTTTGCTTGGTTATGTTGTTCCGCAATTTGGCGCGATGTATGAGAGTTTGGATGTGGCGTTGCCGTGGTTTACCCAGGGGGTGCTGGCATTGGGTCACTTCATCGGTGACTGGTGGTTCTTACTATTAGCGGTGATTGGCATCGGTATGATTTTTGTCGAGCGTAAGCGGCGGGATGTTGCATTCCGTGCGCGGTTCGATACGTGGTTACTGCGTCAACGTCTGTTGGGTACGCTGATTGTTAACTTGGAGACTGCCCGGTTGGCACGTACATTGGGTACGTTGCTGCGCAACGGTGTGCCGTTGTTAAGCGCGTTGAGGATTTCCCGTAATGTGTTGTCCAATGCAGCGTTGGTGGATGATCTTGGTAGCGTTGCCGAAGATGTGAAAAATGGTCTGGGATTGGCGGGAGCGTTGGGGCGTGGCAAGCGTTTCCCCCGCTTGGCGGTGCAGATGATTCAGGTTGGTGAGGAGTCCGGTACATTGGATACGATGCTGCTCAAGGCGGCTAGCTCCTTCGAGCAGGAGAGTACGGTGATGATTGATCGCTTGCTTGCTGCGCTGGTGCCAGCGATCACGCTGGTGATGGCGATGATTATCGCTGTGGTGATTCTGTCGGTCTTGGTGCCGTTGTATGACCTGACCAATTCGATTGGCTGA
>xylefagrif
ATGCCGGTGTACCGCTATAAGGCGTTGGATGTGCGTGGTGACTTACTCGAAGGCCAGATGGAAGCAGCCAGTGAAGCCGAGGTTGCCGCGCGGCTGCAAGAGCAGGGACATGTGCCTGTTGAGGCGAGTTTGTCCAACGGCGATGCGGTCATGCCGTCATTGCGAAATTTTCTGGGTGAGAAGCCATTTTCTGGTCTCGGCTTGATTCATTTCACTCAACAATTGGTGGCGTTGCTCGGTGCCGGTCAGCCTTTGGATCGTGCGCTTTCCATCCTGACTGATCTTCCAGATAACGAGAAGAGCCGCCGTATTATTGGCGACGTTTGCGACATTGTGCGTGGCGGTACTCCGTTGTCTATTGCCTTGGAACGTCAGCATGGTGTGTTTTCGAGGTTGTATGTGACGATGGCACGTGCTGGTGAGAGTGGCGGCAATATGCCTGAGACGCTGCAGCGGTTGGCTGATTATCTGGAGCGTAACCAGGTGGTGCGTGCCAAGGTGATTAATGCGCTGATTTACCCTGTGATCCTGATTTTTGTGGTTGGCGGTGCGCTTGCCTTTTTGCTTGGTTATGTTGTTCCGCAATTTGGCGCGATGTATGAGAGTTTGGATGTGGCGTTGCCGTGGTTTACCCAGGGGGTGCTGGCATTGGGTCACTTCATCGGTGACTGGTGGTTCTTACTATTAGCGGTGATTGGCATCGGTATGATTTTTGTCGAGCGTAAGCGGCGGGATGTTGCATTCCGTGCGCGGTTCGATACGTGGTTACTGCGTCAACGTCTGTTGGGTACGCTGATTGTTAAGTTGGAGACTGCCCGGTTGGCACGTACATTGGGTACGTTGCTGCGCAACGGTGTGCCGTTGTTAAGCGCGTTGAGGATTTCCCGTAATGTGTTGTCCAATGCAGCGTTGGTGGATGATCTTGGTAGCGTTGCCGAAGATGTGAAAAATGGTCTGGGATTGGCGGGAGCGTTGGGGCGTGGCAAGCGTTTCCCCCGCTTGGCGGTGCAGATGATTCAGGTTGGTGAGGAGTCCGGTACATTGGATACGATGCTGCTCAAGGCGGCTAGCTCCTTCGAGCAGGAGAGTACGGTGATGATTGATCGCTTGCTTGCTGCGCTGGTGCCAGCGATCACGCTGGTGATGGCGATGATTATCGCTGTGGTGATTCTGTCGGTCTTGGTGCCGTTGTATGACCTGACCAATTCGATTGGCTGA
>xylefadixn
ATGCCGGTGTACCGCTATAAGGCGTTGGATGTGCGTGGTGACTTACTCGAAGGCCAGATGGAAGCAGCCAGTGAAGCCGAGGTTGCCGCGCGGCTGCAAGAGCAGGGACATGTGCCTGTTGAGGCGAGTTTGTCCAACGGCGATGCGGTCATGCCGTCATTGCGAAATTTTCTGGGTGAGAAGCCATTTTCTGGTCTCGGCTTGATTCATTTCACTCAACAATTGGCGGCGTTGCTCGGTGCCGGTCAGCCTTTGGATCGTGCGCTTTCCATCCTGACTGATCTTCCAGATAACGAGAAGAGCCGCCGTATTATTGGCGACGTTTGCGACATTGTGCGTGGCGGTACTCCGTTGTCTATTGCCTTGGAACGTCAGCATGGTGTGTTTTCGAGGTTGTATGTGACGATGGCACGTGCTGGTGAGAGTGGCGGCAATATGCCTGAGACGCTGCAGCGGTTGGCTGATTATCTGGAGCGTAACCAGGTGGTGCGTGCCAAGGTGATTAATGCGCTGATTTACCCGGTGATCCTGATTTTTGTGGTTGGCGGTGCGCTTGCCTTTTTGCTTGGTTATGTTGTTCCGCAATTTGGCGCGATGTATGAGAGTTTGGATGTGGCGTTGCCGTGGTTTACCCAGGGGGTGCTGGCATTGGGTCACTTCATCGGTGACTGGTGGTTCTTACTATTAGCGGTGATTGGCATCGGTATGATTTTTGTCGAGCGTAAGCGGCGGGATGTTGCATTCCGTGCGCGGTTCGATACGTGGTTACTGCGTCAACGTCTGTTGGGTACGCTGATTGTTAACTTGGAGACTGCCCGGTTGGCACGTACATTGGGTACGTTGCTGCGCAACGGTGTGCCGTTGTTAAGCGCGTTGAGGATTTCCCGTAATGTGTTGTCCAATGCAGCGTTGGTGGATGATCTTGGTAGCGTTGCCGAAGATGTGAAAAATGGTCTGGGATTGGCGGGAGCGTTGGGGCGTGGCAAGCGTTTCCCCCGCTTGGCGGTGCAGATGATTCAGGTTGGTGAGGAGTCCGGTACATTGGATACGATGCTGCTCAAGGCGGCTAGCTCCTTCGAGCAGGAGAGTACGGTGATGATTGATCGCTTGCTTGCTGCGCTGGTGCCAGCGATCACGCTGGTGATGGCGATGATTATCGCTGTGGTGATTCTGTCGGTCTTGGTGCCGTTGTATGACCTGACCAATTCGATTGGCTGA
>xylefaM12s
ATGCCGGTGTACCGCTATAAGGCGTTGGATGTGCGTGGTGACTTACTCGAAGGCCAGATGGAAGCAGCCAGTGAAGCCGAGGTTGCCGCGCGGCTGCAAGAGCAGGGACATGTGCCTGTTGAGGCGAGTTTGTCCAACGGCGATGCGGTCATGCCGTCATTGCGAAATTTTCTGGGTGAGAAGCCATTTTCTGGTCTCGGCTTGATTCATTTCACTCAACAATTGGTGGCGTTGCTCGGTGCCGGTCAGCCTTTGGATCGTGCGCTTTCCATCCTGACTGATCTTCCAGATAACGAGAAGAGCCGCCGTATTATTGGCGACGTTTGCGACATTGTGCGTGGCGGTACTCCGTTGTCTATTGCCTTGGAACGTCAGCATGGTGTGTTTTCGAGGTTGTATGTGACGATGGCACGTGCTGGTGAGAGTGGCGGCAATATGCCTGAGACGCTGCAGCGGTTGGCTGATTATCTGGAGCGTAACCAGGTGGTGCGTGCCAAGGTGATTAATGCGCTGATTTACCCTGTGATCCTGATTTTTGTGGTTGGCGGTGCGCTTGCCTTTTTGCTTGGTTATGTTGTTCCGCAATTTGGCGCGATGTATGAGAGTTTGGATGTGGCGTTGCCGTGGTTTACCCAGGGGGTGCTGGCATTGGGTCACTTCATCGGTGACTGGTGGTTCTTACTATTAGCGGTGATTGGCATCGGTATGATTTTTGTCGAGCGTAAGCGGCGGGATGTTGCATTCCGTGCGCGGTTCGATACGTGGTTACTGCGTCAACGTCTGTTGGGTACGCTGATTGTTAAGTTGGAGACTGCCCGGTTGGCACGTACATTGGGTACGTTGCTGCGCAACGGTGTGCCGTTGTTAAGCGCGTTGAGGATTTCCCGTAATGTGTTGTCCAATGCAGCGTTGGTGGATGATCTTGGTAGCGTTGCCGAAGATGTGAAAAATGGTCTGGGATTGGCGGGAGCGTTGGGGCGTGGCAAGCGTTTCCCCCGCTTGGCGGTGCAGATGATTCAGGTTGGTGAGGAGTCCGGTACATTGGATACGATGCTGCTCAAGGCGGCTAGCTCCTTCGAGCAGGAGAGTACGGTGATGATTGATCGCTTGCTTGCTGCGCTGGTGCCAGCGATCACGCTGGTGATGGCGATGATTATCGCTGTGGTGATTCTGTCGGTCTTGGTGCCGTTGTATGACCTGACCAATTCGATTGGCTGA
>xylefaSyVa
ATGCCCGTGTATCGCTATAAGGCGTTGGATGTGCGCGGTGACTTACTGGAAGGCCAGATGGAAGCAGCCAGTGAAGCCGAGGTTGCCGCGCGGTTGCAAGAGCAGGGACATGTGCCTGTTGAGGCGAGTTTGTCCAACGGCGATGCGATCAGACCGTCATTGCGAAATTTTCTGGGTGAGAAGCCGTTTTCTGGTCTCGGCTTGATTCATTTCACTCAACAACTGGCAGCGTTGCTCGGCGCCGGTCAGCCTTTGGATCGTGCGCTTTCCATCTTGACGGATCTTCCGGATAACGAGAAGAGCCGCCGTATTATTGGCGACGTTTGCGACATTGTGCGTGGCGGTACTCCGTTGTCTATTGCCTTGGAACGTCAGCATGGTGTGTTTTCGAGGTTGTATGTGACGATGGCACGTGCTGGTGAGAGTGGCGGCAATATGCCTGAGACGCTGCAGCGGTTGGCTGATTATCTGGAGCGTAACCAGGTGGTGCGTGCCAAGGTGATTAATGCGCTGATTTACCCGGTGATCCTGATTTTTGTGGTTGGCGGTGCGCTTGCCTTTTTGCTTGGTTATGTTGTTCCGCAATTTGGCGCGATGTATGAGAGTTTGGATGTGGCGTTGCCGTGGTTTACCCAGGGGGTGCTGGCATTGGGTCACTTCATCGGTGACTGGTGGTTCTTACTATTAGCGGTGATTGGCATCGGTATGATTTTTGTCGAGCGTAAGCGGCGGGATGTTGCATTCCGTGCGCGGTTCGATACGTGGTTACTGCGTCAACGTCTGTTGGGTACGCTGATTGTTAAGTTGGAGACTGCCCGGTTGGCACGTACATTGGGTACGTTGCTGCGCAACGGTGTGCCGTTGTTAAGCGCGTTGAGGATTTCCCGTAATGTGTTGTCCAATGCAGCGTTGGTGGATGATCTTGGTAGCGTTGCCGAAGATGTGAAAAATGGTCTGGGATTGGCGGGAGCGTTGGGGCGTGGCAAGCGTTTCCCCCGCTTGGCGGTGCAGATGATTCAGGTTGGTGAGGAGTCCGGTACATTGGATACGATGCTGCTCAAGGCGGCTAGCTCCTTCGAGCAGGAGAGTACGGTGATGATTGATCGCTTGCTTGCTGCGCTGGTGCCAGCGATCACGCTGGTGATGGCGATGATTATCGCTGTGGTGATTCTGTCGGTCTTGGTGCCGTTGTATGACCTGACCAATTCGATTGGCTGA
>long-mer6835
--------------------------------------------------------GATGGAAGCAGCCAGTGAAGCTGAGGTTGCCGCGCGGCTGCAA---------------------------------------------------------------------------------------------------------------------------------------------------------------------------------------------------------------------------------------------------------------------------------------------------------------------------------------------------------------------------------------------------------------------------------------------------------------------------------------------------------------------------------------------------------------------------------------------------------------------------------------------------------------------------------------------------------------------------------------------------------------------------------------------------------------------------------------------------------------------------------------------------------------------------------------------------------------------------------------------------------------------------------------------------------------------------------------------------------------------------------------------------------------
>long-mer6836
----------------------------------------------------------------------------------------------------------------------------------TGTCCAACGGCGATGCGGTCAGGCCGTCATTGCGAAATT-----------------------------------------------------------------------------------------------------------------------------------------------------------------------------------------------------------------------------------------------------------------------------------------------------------------------------------------------------------------------------------------------------------------------------------------------------------------------------------------------------------------------------------------------------------------------------------------------------------------------------------------------------------------------------------------------------------------------------------------------------------------------------------------------------------------------------------------------------------------------------------------------------------------------------------------------------------------------------------------------------------------------------------------------------------------------------------------
>long-mer6837
-----------------------------------------------------------------------------------------------------------------------------------------------------------------------------------------------------------------------------------------------------------------TCGTGCGCTTTCCATCCTGACGGATCTTCC-------------------------------------------------------------------------------------------------------------------------------------------------------------------------------------------------------------------------------------------------------------------------------------------------------------------------------------------------------------------------------------------------------------------------------------------------------------------------------------------------------------------------------------------------------------------------------------------------------------------------------------------------------------------------------------------------------------------------------------------------------------------------------------------------------------------------------------------------------------------------------------------------------------------------------------------------------------------
>long-mer6838
-----------------------------------------------------------------------------------------------------------------------------------------------------------------------------------------------------------------------------------------------------------------------------------------------------------------------------------------------------------------------------------------------------------------------GGCACGTGCTGGTGAGAGTGGTGGCAATATGCCTGAGACGCTG------------------------------------------------------------------------------------------------------------------------------------------------------------------------------------------------------------------------------------------------------------------------------------------------------------------------------------------------------------------------------------------------------------------------------------------------------------------------------------------------------------------------------------------------------------------------------------------------------------------------------------------------------------------------------------------------------------------------------------------------------------------------------------------------
>long-mer6839
--------------------------------------------------------------------------------------------------------------------------------------------------------------------------------------------------------------------------------------------------------------------------------------------------------------------------------------------------------------------------------------------------------------------------------------------------------------------------------------------------GGTGGTGCGTGCCAAGGTGATCAATGCGCTGATTTACCCGGTG---------------------------------------------------------------------------------------------------------------------------------------------------------------------------------------------------------------------------------------------------------------------------------------------------------------------------------------------------------------------------------------------------------------------------------------------------------------------------------------------------------------------------------------------------------------------------------------------------------------------------------------------------------------------------------------------------------------------
>long-mer6840
-----------------------------------------------------------------------------------------------------------------------------------------------------------------------------------------------------------------------------------------------------------------------------------------------------------------------------------------------------------------------------------------------------------------------------------------------------------------------------------------------------------------------------------------------------------------------------------------------------------------------------------------------------------GGGCGTGCTGGCATTGGGTCATTTCATCGGTGATTGGTGGTTCTTACTATTAGCGGTGATTGGCATCGGTGTGATTTTTGTCGAGCGTAAGC-----------------------------------------------------------------------------------------------------------------------------------------------------------------------------------------------------------------------------------------------------------------------------------------------------------------------------------------------------------------------------------------------------------------------------------------------------------------------------------------------------------
>long-mer6841
-----------------------------------------------------------------------------------------------------------------------------------------------------------------------------------------------------------------------------------------------------------------------------------------------------------------------------------------------------------------------------------------------------------------------------------------------------------------------------------------------------------------------------------------------------------------------------------------------------------------------------------------------------------------------------------------------------------------------------------------------------------------------------------------------------------------------------------------------CCGGTTGGCACGTACATTGGGGACGTTGCTGCGCAATGGTGTGCCGTTGTTAAGCGCGTTGAGGATTTCCCGTAACGTGTTGTCCAATGCAGCGTTG------------------------------------------------------------------------------------------------------------------------------------------------------------------------------------------------------------------------------------------------------------------------------------------------------------------
>long-mer6842
------------------------------------------------------------------------------------------------------------------------------------------------------------------------------------------------------------------------------------------------------------------------------------------------------------------------------------------------------------------------------------------------------------------------------------------------------------------------------------------------------------------------------------------------------------------------------------------------------------------------------------------------------------------------------------------------------------------------------------------------------------------------------------------------------------------------------------------------------------------------------------------------------------------------------------------------------------------------------------------------------------------------------------------------------------------------------------------------CTCAAGGCGGCTAGCTCATTCGAGCAGGAGAGTACGGTG---------------------------------------------------------------------------------------------------------------------------
