# Supplementary material for: Identification of genetic relationships and subspecies signatures in Xylella fastidiosa
Source: BMC Genomics. 2019 Mar 25;20:239. doi: 10.1186/s12864-019-5565-9 (PMC6434890; doi:10.1186/s12864-019-5565-9)
Supplement: Supplementary file 8 — Analysis of (non-)synonymous SNPs in homologs to CDS harboring specific k-mers for selected enriched GOs. (ZIP 549 kb) [file 12864_2019_5565_MOESM8_ESM.zip › Additional-File8/Additional-File8B_Pauca/GO-0005886 0016021/NC_002488.1488/Xfm assembled to xylefa9a5c.fasta]

>xylefa9a5c
ATGGAAATGCAGATAGGCGCTTCTGAAGTCGTTCAAGTCTTGGATACTGGTTGTGCGGTGTTGCCTCCAGAGTCTCCGTTACCGATGCCGGAGCAGTCGTTACGTAAGGGGCGTTTACAGGTGCCACGTCAGCGTACTGCGCCGTTGGGGATTGGTTTGCGTCGCTTCTACCTGATCGGTGGGACGATGGCGATGAGTTTGATTGCAACCTGGGTGATGCTCGCCGTGATGTGGCCTGGTGGGATCAATGTGCTTGAAGGTTGCTTGCTAGTACTGTTCATGTTCCTGTTTGCTTGGGTCACCATGTCCTTTGCTAGTGCATTAGCTGGGTTTTTCTGCGTGGTGTTCGGTGGTGGTCGTAAGCTTGGTATCGATCCGCAGGTGCCGTTGCCTGATTTGCACACTTACACCGCATTGTTGGTGCCTACTTACCACGAGGATCCGTGTCGGTTGTTGGCGGGGTTGCAAGCGATCTATGAATCGTTGGCCGAAACGGGACAGTTGGAACATTTCGATTTTTTCGTGCTGAGTGATAGTCGCCGTGAAGAATTCGGCTTGGCGGAGGAGCGGGAGTATGCTGCCCTGTGTGAGCGGCTTGGTGCTCATGACCGAATCTTCTATAGGCGCCGCGCAGATAACGCTGGACGTAAGGCAGGTAACATCGCCGATTGGGTACGCCGCTTTGGTGGTGCTTACCAGCAGATGCTGATCTTGGATGCTGACAGTGTGATGACTGGGGATACAATCGTCCGCCTAGTTGCTGCGATGGAGTCCAATCCAGATGTTGGTTTGATTCAGAGCTTGCCGGTTGTAGTGGGTGGCCGCACTCTATTTGCGCGGATGCAGCAATTCGGTGCTTGTGTGTACGGTCCGATCATTGCCTACGGTGTCGCTTGGTGGCATGGCGCAGAGAGCAATTATTGGGGGCATAATGCGGTGATTCGTACGAAGGCTTTTGCAGATCATGCTGGGTTGCCTGCATTGCCTGGACGGAAGCCCTTTGGCGGTCACGTGCTTAGCCACGATTTTGTTGAGGCTGCTCTCATACGACGTGGTGGCTGGGCGACGCATATGGTGCCGTACTTGCAGGGTAGCTATGAGGAAGGGCCGCCGACACTGACGGATTTACTCATTCGTGATCGTCGTTGGTGCCAAGGTAACTTGCAGCACGCAAAAATTGTTACCGCTGCTGGTCTGCATTGGATCAGTCGTATGCATATGTTGATCGGTATTGGTCACTACTTCACTGCACCAATGTGGGGGCTGCTGATGTTGGTTGGCATTGCTATCCCTCTGGTTGGAGATGGCATTGATTTGACCGCAGGCATGCATTTTTCACCAGCACACTATTGGCATGGACGTACAGATGGGGATGTATTGTGGATTTTTACCTTCACTATGTTTGTTCTTTTGGCACCCAAGCTGCTTGCTTACTTTGCCTTATTGTTTAAACCGTATGAACGTCGTGCTTGCGGTGGAGCATTGCGTGT-ATTGTTGAGTATTTTGCTGGAGAGCATTCTAGCGGCGTTGATGGCTCCTGTTGTGATGTATTTGCAGTCGCGTGGCGTGTTTGAAGTGCTGGCTGGTAAAGATTCTGGCTGGGATGCACAGCAGCGTGATGATGGCAAGCTCTCTTGGAGTGTATTGCTGCGTAGCTACGGAGGTTTGAGCGTATTGGGTGTGTTGATTGGTGCATTGGCGTATACCGTTTCTCCACCGCTAGCAATGTGGATGTCTCCAGTGGTGTTGGGGATGGCGTTCTCAGTGCCGGTCGTGGCATTGACCTCACACCGTCTTGTGGGTGCTGTGCTGCGTCGTTGGGGGATTTTTTTGATTCCAGAGGAAACAGCACCATCGAAGGTCTTGATACGTGTCGCCGAACTTCGCCGCGCTAGGCAACCCTAA
>xylefa4311
ATGGAAATGCAGATAGGCGCTTCTGAAGTCGTTCAAGTCTTGGATACTGGTTGTGCGGTGTTGCCTCCAGAGTCTCCGTTACCGATGCCTGAGCAGTCGTTACGTAAGGGGCGTTTACAGGTGCCACGTCAGCGTACTGCGCCGTTGGGGATTGGTTTGCGTCGCTTCTACCTGATCGGTGGGACGATGTCGATGAGTTTGATTGCAACCTGGGTGATGCTCGCCGTGATGTGGCCTGGTGGGATCAATGTGCTTGAAGGTTGCTTGCTAGTACTGTTCATGTTCTTGTTTGCTTGGGTCACCATGTCCTTTGCTAGTGCATTAGCTGGGTTTTTCTGCGTGGTGTTCGGTGGTGGTCGTAAGCTTGGTATCGATCCGCAGATGCCGTTGCCTGATTTGCACACTTACACCGCATTGTTGGTGCCTACTTACCAGGAGGATCCGTGTCGGTTGTTGGCGGGGTTGCAGGCGATCTATGAATCGTTAGCCGAAACGGGACAGTTGGAACATTTCGAGTTTTTCGTGCTGAGTGATAGTCGCCGTGAAGAATTCGGGTTGGCGGAGGAGCGGGAGTATGCTGCCCTGTGTGAGCGGCTTGGTGCTCATGGCCGAATCTTCTATAGGCGCCGCGCAGATAACTCTGGACGCAAGGCAGGTAACATCGCCGATTGGGTACGCCGCTTTGGTGGTGCTTACCAGCAGATGCTGATCTTGGATGCTGACAGTGTGATGACTGGGGATACAATCGTCCGCCTAGTTGCTGCGATGGAGTCCAATCCAGATGTTGGTTTGATTCAGAGCTTGCCGGTTGTAGTGGGTGGCCGCACTCTATTTGCGCGGATGCAGCAATTCGGTGCTTGTGTGTACGGTCCGATCATTGCCTACGGTGTCGCTTGGTGGCATGGCGCAGAGAGCAATTATTGGGGCCATAATGCGGTGATTCGTACGAAGGCTTTTGCAGATCATGCTGGGTTGCCTGCATTGCCTGGACGGAAGCCCTTTGGCGGTCACGTGCTTAGCCACGATTTTGTTGAGGCTGCTCTCATACGACGTGGTGGCTGGGCGACGCATATGGTGCCGTACTTGCAGGGTAGCTATGAGGAAGGGCCGCCGACACTGACGGATTTACTCATTCGTGATCGTCGTTGGTGCCAAGGTAACTTGCAGCACGCAAAAATTGTTACCGCTGCTGGTCTGCATTGGATCAGTCGTATGCATATGTTGATCGGTATTGGTCACTACTTCACTGCACCAATGTGGGGGCTGCTGATGTTGGTTGGCATCGCTATCCCTCTGGTTGGAGATGGCATTGATTTGACCGCAGACATGCATTTTTCACCAGCACACTATTGGCATGGACGTACAGATGGGGATGTATTGTGGATTTTTACCTTCACTATGTTTGTTCTTTTGGCACCAAAGCTGCTTGCTTACTTTGCCTTATTGTTTAAACCGTATGAACGTCGTACTTGCGGTGGAGCATTGCGTGT-ATTGCTGAGTATTTTGCTGGAGATCATTCTAGCGGCGTTGATGGCTCCTGTTGTGATGTATTTGCAGTCGCGTGGCGTGTTTGAAGTGCTGGCTGGTAAGGATTCTGGCTGGGATGCACAGCAGCGTGATGATGGCAAGCTCTCTTGGAGTGTATTGCTGCGTAGCTACGGAGGTTTGAGCGTATTGGGTGTGTTGATTGGTGCATTGGCGTATACCGTTTCTCCACCGCTAGCAATGTGGATGTCTCCAGTGGTGTTGGGGATGGCGTTCTCAGTGCCGGTCGTGGCATTGACCTCACACCGTCTTGTGGGTGCTGTGCTGCGTCGTTGGGGGATTTTTTTGATTCCAGAGGAAACAGCACCATCGAAGGTCTTGATACGTGTCGCCGAACTTCGCCGCGTTAGGCAACCCTAA
>xylefa3571
ATGGAAATGCAGATAGGCGCTTCTGAAGTCGTTCAAGTCTTGGATACTGGTTGTGCGGTGTTGCCTCCAGAGTCTCCGTTACCGATGCCTGAGCAGTCGTTACGTAAGGGGCGTTTACAGGTGCCACGTCAGCGTACTGCGCCGTTGGGGATTGGTTTGCGTCGCTTCTACCTGATCGGTGGGACGATGTCGATGAGTTTGATTGCAACCTGGGTGATGCTCGCCGTGATGTGGCCTGGTGGGATCAATGTGCTTGAAGGTTGCTTGCTAGTACTGTTCATGTTCTTGTTTGCTTGGGTCACCATGTCCTTTGCTAGTGCATTAGCTGGGTTTTTCTGCGTGGTGTTCGGTGGTGGTCGTAAGCTTGGTATCGATCCGCAGATGCCGTTGCCTGATTTGCACACTTACACCGCATTGTTGGTGCCTACTTACCAGGAGGATCCGTGTCGGTTGTTGGCGGGGTTGCAGGCGATCTATGAATCGTTGGCCGAAACGGGACAGTTGGAACATTTCGAGTTTTTCGTGCTGAGTGATAGTCGCCGTGAAGAATTCGGGTTGGCGGAGGAGCGGGAGTATGCTGCCCTGTGTGAGCGGCTTGGTGCTCATGGCCGAATCTTCTATAGGCGCCGCGCAGATAACTCTGGACGCAAGGCAGGTAACATCGCCGATTGGGTACGCCGCTTTGGTGGTGCTTACCAGCAGATGCTGATCTTGGATGCTGACAGTGTGATGACTGGGGATACAATCGTCCGCCTAGTTGCTGCGATGGAGTCCAATCCAGATGTTGGTTTGATTCAGAGCTTGCCGGTTGTAGTGGGTGGCCGCACTCTATTTGCGCGGATGCAGCAATTCGGTGCTTGTGTGTACGGTCCGATCATTGCCTACGGTGTCGCTTGGTGGCATGGCGCAGAGAGCAATTATTGGGGCCATAATGCGGTGATTCGTACGAAGGCTTTTGCAGATCATGCTGGGTTGCCTGCATTGCCTGGACGGAAGCCCTTTGGCGGTCACGTGCTTAGCCACGATTTTGTTGAGGCTGCTCTCATACGACGTGGTGGCTGGGCGACGCATATGGTGCCGTACTTGCAGGGTAGCTATGAGGAAGGGCCGCCGACACTGACGGATTTACTCATTCGTGATCGTCGTTGGTGCCAAGGTAACTTGCAGCACGCAAAAATTGTTACCGCTGCTGGTCTGCATTGGATCAGTCGTATGCATATGTTGATCGGTATTGGTCACTACTTCACTGCACCAATGTGGGGGCTGCTGATGTTGGTTGGCATCGCTATCCCTCTGGTTGGAGATGGCATTGATTTGACCGCAGACATGCATTTTTCACCAGCACACTATTGGCATGGACGTACAGATGGGGATGTATTGTGGATTTTTACCTTCACTATGTTTGTTCTTTTGGCACCAAAGCTGCTTGCTTACTTTGCCTTATTGTTTAAACCGTATGAACGTCGTACTTGCGGTGGAGCATTGCGTGT-ATTGCTGAGTATTTTGCTGGAGATCATTCTAGCGGCGTTGATGGCTCCTGTTGTGATGTATTTGCAGTCGCGTGGCGTGTTTGAAGTGCTGGCTGGTAAGGATTCTGGCTGGGATGCACAGCAGCGTGATGATGGCAAGCTCTCTTGGAGTGTATTGCTGCGTAGCTACGGAGGTTTGAGCGTATTGGGTGTGTTGATTGGTGCATTGGCGTATACCGTTTCTCCACCGCTAGCAATGTGGATGTCTCCAGTGGTGTTGGGGATGGCGTTCTCAGTGCCGGTCGTGGCATTGACCTCACACCGTCTTGTGGGTGCTGTGCTGCGTCGTTGGGGGATTTTTTTGATTCCAGAGGAAACAGCACCATCGAAGGTCTTGATACGTGTCGCCGAACTTCGCCGCGTTAGGCAACCCTAA
>xylefaBB01
ATGGAAATGCAGATAGGCGCTTCTGAAGTCGTTCAAGTCTTGGATACTGGTTGTGCGGTGTTGCCTCCAGAGTCTCCGTTACCGATGCCTGAGCAGTCGTTACGTAAGGGGCGTTTACAGGTGCCACGTCAGCGTACTGCGCCGTTGGGGATTGGTTTGCGTCGCTTCTACCTGATCGGTGGGACGATGTCGATGAGTTTGATTGCAACCTGGGTGATGCTCGCCGTGATGTGGCCTGGTGGGATCAATGTGCTTGAAGGTTGCTTGCTAGTACTGTTCATGTTCTTGTTTGCTTGGGTCACCATGTCCTTTGCTAGTGCATTAGCTGGGTTTTTCTGCGTGGTGTTCGGTGGTGGTCGTAAGCTTGGTATCGATCCGCAGATGCCGTTGCCTGATTTGCACACTTACACCGCATTGTTGGTGCCTACTTACCAGGAGGATCCGTGTCGGTTGTTGGCGGGGTTGCAGGCGATCTATGAATCGTTGGCCGAAACGGGACAGTTGGAACATTTCGAGTTTTTCGTGCTGAGTGATAGTCGCCGTGAAGAATTCGGGTTGGCGGAGGAGCGGGAGTATGCTGCCCTGTGTGAGCGGCTTGGTGCTCATGGCCGAATCTTCTATAGGCGCCGCGCAGATAACTCTGGACGCAAGGCAGGTAACATCGCCGATTGGGTACGCCGCTTTGGTGGTGCTTACCAGCAGATGCTGATCTTGGATGCTGACAGTGTGATGACTGGGGATACAATCGTCCGCCTAGTTGCTGCGATGGAGTCCAATCCAGATGTTGGTTTGATTCAGAGCTTGCCGGTTGTAGTGGGTGGCCGCACTCTATTTGCGCGGATGCAGCAATTCGGTGCTTGTGTGTACGGTCCGATCATTGCCTACGGTGTCGCTTGGTGGCATGGCGCAGAGAGCAATTATTGGGGCCATAATGCGGTGATTCGTACGAAGGCTTTTGCAGATCATGCTGGGTTGCCTGCATTGCCTGGACGGAAGCCCTTTGGCGGTCACGTGCTTAGCCACGATTTTGTTGAGGCTGCTCTCATACGACGTGGTGGCTGGGCGACGCATATGGTGCCGTACTTGCAGGGTAGCTATGAGGAAGGGCCGCCGACACTGACGGATTTACTCATTCGTGATCGTCGTTGGTGCCAAGGTAACTTGCAGCACGCAAAAATTGTTACCGCTGCTGGTCTGCATTGGATCAGTCGTATGCATATGTTGATCGGTATTGGTCACTACTTCACTGCACCAATGTGGGGGCTGCTGATGTTGGTTGGCATCGCTATCCCTCTGGTTGGAGATGGCATTGATTTGACCGCAGACATGCATTTTTCACCAGCACACTATTGGCATGGACGTACAGATGGGGATGTATTGTGGATTTTTACCTTCACTATGTTTGTTCTTTTGGCACCAAAGCTGCTTGCTTACTTTGCCTTATTGTTTAAACCGTATGAACGTCGTACTTGCGGTGGAGCATTGCGTGT-ATTGCTGAGTATTTTGCTGGAGATCATTCTAGCGGCGTTGATGGCTCCTGTTGTGATGTATTTGCAGTCGCGTGGCGTGTTTGAAGTGCTGGCTGGTAAGGATTCTGGCTGGGATGCACAGCAGCGTGATGATGGCAAGCTCTCTTGGAGTGTATTGCTGCGTAGCTACGGAGGTTTGAGCGTATTGGGTGTGTTGATTGGTGCATTGGCGTATACCGTTTCTCCACCGCTAGCAATGTGGATGTCTCCAGTGGTGTTGGGGATGGCGTTCTCAGTGCCGGTCGTGGCATTGACCTCACACCGTCTTGTGGGTGCTGTGCTGCGTCGTTGGGGGATTTTTTTGATTCCAGAGGAAACAGCACCATCGAAGGTCTTGATACGTGTCGCCGAACTTCGCCGCGTTAGGCAACCCTAA
>xylefa8418
ATGGAAATGCAGATAGGCGCTTCTGAAGTCGTTCAAGTCTTGGATACTGGTTGTGCGGTGTTGCCTCCAGAGTCTCCGTTACCGATGCCTGAGCAGTCGTTACGTAAGGGGCGTTTACAGGTGCCACGTCAGCGTACTGCGCCGTTGGGGATTGGTTTGCGTCGCTTCTACCTGATCGGTGGGACGATGTCGATGAGTTTGATTGCAACCTGGGTGATGCTCGCCGTGATGTGGCCTGGTGGGATCAATGTGCTTGAAGGTTGCTTGCTAGTACTGTTCATGTTCTTGTTTGCTTGGGTCACCATGTCCTTTGCTAGTGCATTAGCTGGGTTTTTCTGCGTGGTGTTCGGTGGTGGTCGTAAGCTTGGTATCGATCCGCAGATGCCGTTGCCTGATTTGCACACTTACACCGCATTGTTGGTGCCTACTTACCAGGAGGATCCGTGTCGGTTGTTGGCGGGGTTGCAGGCGATCTATGAATCGTTGGCCGAAACGGGACAGTTGGAACATTTCGAGTTTTTCGTGCTGAGTGATAGTCGCCGTGAAGAATTCGGGTTGGCGGAGGAGCGGGAGTATGCTGCCCTGTGTGAGCGGCTTGGTGCTCATGGCCGAATCTTCTATAGGCGCCGCGCAGATAACTCTGGACGCAAGGCAGGTAACATCGCCGATTGGGTACGCCGCTTTGGTGGTGCTTACCAGCAGATGCTGATCTTGGATGCTGACAGTGTGATGACTGGGGATACAATCGTCCGCCTAGTTGCTGCGATGGAGTCCAATCCAGATGTTGGTTTGATTCAGAGCTTGCCGGTTGTAGTGGGTGGCCGCACTCTATTTGCGCGGATGCAGCAATTCGGTGCTTGTGTGTACGGTCCGATCATTGCCTACGGTGTCGCTTGGTGGCATGGCGCAGAGAGCAATTATTGGGGCCATAATGCGGTGATTCGTACGAAGGCTTTTGCAGATCATGCTGGGTTGCCTGCATTGCCTGGACGGAAGCCCTTTGGCGGTCACGTGCTTAGCCACGATTTTGTTGAGGCTGCTCTCATACGACGTGGTGGCTGGGCGACGCATATGGTGCCGTACTTGCAGGGTAGCTATGAGGAAGGGCCGCCGACACTGACGGATTTACTCATTCGTGATCGTCGTTGGTGCCAAGGTAACTTGCAGCACGCAAAAATTGTTACCGCTGCTGGTCTGCATTGGATCAGTCGTATGCATATGTTGATCGGTATTGGTCACTACTTCACTGCACCAATGTGGGGGCTGCTGATGTTGGTTGGCATCGCTATCCCTCTGGTTGGAGATGGCATTGATTTGACCGCAGACATGCATTTTTCACCAGCACACTATTGGCATGGACGTACAGATGGGGATGTATTGTGGATTTTTACCTTCACTATGTTTGTTCTTTTGGCACCAAAGCTGCTTGCTTACTTTGCCTTATTGTTTAAACCGTATGAACGTCGTACTTGCGGTGGAGCATTGCGTGT-ATTGCTGAGTATTTTGCTGGAGATCATTCTAGCGGCGTTGATGGCTCCTGTTGTGATGTATTTGCAGTCGCGTGGCGTGTTTGAAGTGCTGGCTGGTAAGGATTCTGGCTGGGATGCACAGCAGCGTGATGATGGCAAGCTCTCTTGGAGTGTATTGCTGCGTAGCTACGGAGGTTTGAGCGTATTGGGTGTGTTGATTGGTGCATTGGCGTATACCGTTTCTCCACCGCTAGCAATGTGGATGTCTCCAGTGGTGTTGGGGATGGCGTTCTCAGTGCCGGTCGTGGCATTGACCTCACACCGTCTTGTGGGTGCTGTGCTGCGTCGTTGGGGGATTTTTTTGATTCCAGAGGAAACAGCACCATCGAAGGTCTTGATACGTGTCGCCGAACTTCGCCGCGTTAGGCAACCCTAA
>xylefadixn
ATGGAAATGCAGATAGGCGCTTCTGAAGTCGTTCAAGTCTTGGATACTGGTTGTGCGGTGTTGCCTCCAGAGTCTCCGTTACCGATGCCTGAGCAGTCGTTACGTAAGGGGCGTTTACAGGTGCCACGTCAGCGTACTGCGCCGTTGGGGATTGGTTTGCGTCGCTTCTACCTGATCGGTGGGACGATGTCGATGAGTTTGATTGCAACCTGGGTGATGCTCGCCGTGATGTGGCCTGGTGGGATCAATGTGCTTGAAGGTTGCTTGCTAGTACTGTTCATGTTCTTGTTTGCTTGGGTCACCATGTCCTTTGCTAGTGCATTAGCTGGGTTTTTCTGCGTGGTGTTCGGTGGTGGTCGTAAGCTTGGTATCGATCCGCAGATGCCGTTGCCTGATTTGCACACTTACACCGCATTGTTGGTGCCTACTTACCAGGAGGATCCGTGTCGGTTGTTGGCGGGGTTGCAGGCGATCTATGAATCGTTGGCCGAAACGGGACAGTTGGAACATTTCGAGTTTTTCGTGCTGAGTGATAGTCGCCGTGAAGAATTCGGGTTGGCGGAGGAGCGGGAGTATGCTGCCCTGTGTGAGCGGCTTGGTGCTCATGGCCGAATCTTCTATAGGCGCCGCGCAGATAACTCTGGACGCAAGGCAGGTAACATCGCCGATTGGGTACGCCGCTTTGGTGGTGCTTACCAGCAGATGCTGATCTTGGATGCTGACAGTGTGATGACTGGGGATACAATCGTCCGCCTAGTTGCTGCGATGGAGTCCAATCCAGATGTTGGTTTGATTCAGAGCTTGCCGGTTGTAGTGGGTGGCCGCACTCTATTTGCGCGGATGCAGCAATTCGGTGCTTGTGTGTACGGTCCGATCATTGCCTACGGTGTCGCTTGGTGGCATGGCGCAGAGAGCAATTATTGGGGCCATAATGCGGTGATTCGTACGAAGGCTTTTGCAGATCATGCTGGGTTGCCTGCATTGCCTGGACGGAAGCCCTTTGGCGGTCACGTGCTTAGCCACGATTTTGTTGAGGCTGCTCTCATACGACGTGGTGGCTGGGCGACGCATATGGTGCCGTACTTGCAGGGTAGCTATGAGGAAGGGCCGCCGACACTGACGGATTTACTCATTCGTGATCGTCGTTGGTGCCAAGGTAACTTGCAGCACGCAAAAATTGTTACCGCTGCTGGTCTGCATTGGATCAGTCGTATGCATATGTTGATCGGTATTGGTCACTACTTCACTGCACCAATGTGGGGGCTGCTGATGTTGGTTGGCATCGCTATCCCTCTGGTTGGAGATGGCATTGATTTGACCGCAGACATGCATTTTTCACCAGCACACTATTGGCATGGACGTACAGATGGGGATGTATTGTGGATTTTTACCTTCACTATGTTTGTTCTTTTGGCACCAAAGCTGCTTGCTTACTTTGCCTTATTGTTTAAACCGTATGAACGTCGTACTTGCGGTGGAGCATTGCGTGT-ATTGCTGAGTATTTTGCTGGAGATCATTCTAGCGGCGTTGATGGCTCCTGTTGTGATGTATTTGCAGTCGCGTGGCGTGTTTGAAGTGCTGGCTGGTAAGGATTCTGGCTGGGATGCACAGCAGCGTGATGATGGCAAGCTCTCTTGGAGTGTATTGCTGCGTAGCTACGGAGGTTTGAGCGTATTGGGTGTGTTGATTGGTGCATTGGCGTATACCGTTTCTCCACCGCTAGCAATGTGGATGTCTCCAGTGGTGTTGGGGATGGCGTTCTCAGTGCCGGTCGTGGCATTGACCTCACACCGTCTTGTGGGTGCTGTGCTGCGTCGTTGGGGGATTTTTTTGATTCCAGAGGAAACAGCACCATCGAAGGTCTTGATACGTGTCGCCGAACTTCGCCGCGTTAGGCAACCCTAA
>xylefa8417
ATGGAAATGCAGATAGGCGCTTCTGAAGTCGTTCAAGTCTTGGATACTGGTTGTGCGGTGTTGCCTCCAGAGTCTCCGTTACCGATGCCTGAGCAGTCGTTACGTAAGGGGCGTTTACAGGTGCCACGTCAGCGTACTGCGCCGTTGGGGATTGGTTTGCGTCGCTTCTACCTGATCGGTGGGACGATGTCGATGAGTTTGATTGCAACCTGGGTGATGCTCGCCGTGATGTGGCCTGGTGGGATCAATGTGCTTGAAGGTTGCTTGCTAGTACTGTTCATGTTCTTGTTTGCTTGGGTCACCATGTCCTTTGCTAGTGCATTAGCTGGGTTTTTCTGCGTGGTGTTCGGTGGTGGTCGTAAGCTTGGTATCGATCCGCAGATGCCGTTGCCTGATTTGCACACTTACACCGCATTGTTGGTGCCTACTTACCAGGAGGATCCGTGTCGGTTGTTGGCGGGGTTGCAGGCGATCTATGAATCGTTGGCCGAAACGGGACAGTTGGAACATTTCGAGTTTTTCGTGCTGAGTGATAGTCGCCGTGAAGAATTCGGGTTGGCGGAGGAGCGGGAGTATGCTGCCCTGTGTGAGCGGCTTGGTGCTCATGGCCGAATCTTCTATAGGCGCCGCGCAGATAACTCTGGACGCAAGGCAGGTAACATCGCCGATTGGGTACGCCGCTTTGGTGGTGCTTACCAGCAGATGCTGATCTTGGATGCTGACAGTGTGATGACTGGGGATACAATCGTCCGCCTAGTTGCTGCGATGGAGTCCAATCCAGATGTTGGTTTGATTCAGAGCTTGCCGGTTGTAGTGGGTGGCCGCACTCTATTTGCGCGGATGCAGCAATTCGGTGCTTGTGTGTACGGTCCGATCATTGCCTACGGTGTCGCTTGGTGGCATGGCGCAGAGAGCAATTATTGGGGCCATAATGCGGTGATTCGTACGAAGGCTTTTGCAGATCATGCTGGGTTGCCTGCATTGCCTGGACGGAAGCCCTTTGGCGGTCACGTGCTTAGCCACGATTTTGTTGAGGCTGCTCTCATACGACGTGGTGGCTGGGCGACGCATATGGTGCCGTACTTGCAGGGTAGCTATGAGGAAGGGCCGCCGACACTGACGGATTTACTCATTCGTGATCGTCGTTGGTGCCAAGGTAACTTGCAGCACGCAAAAATTGTTACCGCTGCTGGTCTGCATTGGATCAGTCGTATGCATATGTTGATCGGTATTGGTCACTACTTCACTGCACCAATGTGGGGGCTGCTGATGTTGGTTGGCATCGCTATCCCTCTGGTTGGAGATGGCATTGATTTGACCGCAGACATGCATTTTTCACCAGCACACTATTGGCATGGACGTACAGATGGGGATGTATTGTGGATTTTTACCTTCACTATGTTTGTTCTTTTGGCACCAAAGCTGCTTGCTTACTTTGCCTTATTGTTTAAACCGTATGAACGTCGTACTTGCGGTGGAGCATTGCGTGT-ATTGCTGAGTATTTTGCTGGAGATCATTCTAGCGGCGTTGATGGCTCCTGTTGTGATGTATTTGCAGTCGCGTGGCGTGTTTGAAGTGCTGGCTGGTAAGGATTCTGGCTGGGATGCACAGCAGCGTGATGATGGCAAGCTCTCTTGGAGTGTATTGCTGCGTAGCTACGGAGGTTTGAGCGTATTGGGTGTGTTGATTGGTGCATTGGCGTATACCGTTTCTCCACCGCTAGCAATGTGGATGTCTCCAGTGGTGTTGGGGATGGCGTTCTCAGTGCCGGTCGTGGCATTGACCTCACACCGTCTTGTGGGTGCTGTGCTGCGTCGTTGGGGGATTTTTTTGATTCCAGAGGAAACAGCACCATCGAAGGTCTTGATACGTGTCGCCGAACTTCGCCGCGTTAGGCAACCCTAA
>xylefa8416
ATGGAAATGCAGATAGGCGCTTCTGAAGTCGTTCAAGTCTTGGATACTGGTTGTGCGGTGTTGCCTCCAGAGTCTCCGTTACCGATGCCTGAGCAGTCGTTACGTAAGGGGCGTTTACAGGTGCCACGTCAGCGTACTGCGCCGTTGGGGATTGGTTTGCGTCGCTTCTACCTGATCGGTGGGACGATGTCGATGAGTTTGATTGCAACCTGGGTGATGCTCGCCGTGATGTGGCCTGGTGGGATCAATGTGCTTGAAGGTTGCTTGCTAGTACTGTTCATGTTCTTGTTTGCTTGGGTCACCATGTCCTTTGCTAGTGCATTAGCTGGGTTTTTCTGCGTGGTGTTCGGTGGTGGTCGTAAGCTTGGTATCGATCCGCAGATGCCGTTGCCTGATTTGCACACTTACACCGCATTGTTGGTGCCTACTTACCAGGAGGATCCGTGTCGGTTGTTGGCGGGGTTGCAGGCGATCTATGAATCGTTGGCCGAAACGGGACAGTTGGAACATTTCGAGTTTTTCGTGCTGAGTGATAGTCGCCGTGAAGAATTCGGGTTGGCGGAGGAGCGGGAGTATGCTGCCCTGTGTGAGCGGCTTGGTGCTCATGGCCGAATCTTCTATAGGCGCCGCGCAGATAACTCTGGACGCAAGGCAGGTAACATCGCCGATTGGGTACGCCGCTTTGGTGGTGCTTACCAGCAGATGCTGATCTTGGATGCTGACAGTGTGATGACTGGGGATACAATCGTCCGCCTAGTTGCTGCGATGGAGTCCAATCCAGATGTTGGTTTGATTCAGAGCTTGCCGGTTGTAGTGGGTGGCCGCACTCTATTTGCGCGGATGCAGCAATTCGGTGCTTGTGTGTACGGTCCGATCATTGCCTACGGTGTCGCTTGGTGGCATGGCGCAGAGAGCAATTATTGGGGCCATAATGCGGTGATTCGTACGAAGGCTTTTGCAGATCATGCTGGGTTGCCTGCATTGCCTGGACGGAAGCCCTTTGGCGGTCACGTGCTTAGCCACGATTTTGTTGAGGCTGCTCTCATACGACGTGGTGGCTGGGCGACGCATATGGTGCCGTACTTGCAGGGTAGCTATGAGGAAGGGCCGCCGACACTGACGGATTTACTCATTCGTGATCGTCGTTGGTGCCAAGGTAACTTGCAGCACGCAAAAATTGTTACCGCTGCTGGTCTGCATTGGATCAGTCGTATGCATATGTTGATCGGTATTGGTCACTACTTCACTGCACCAATGTGGGGGCTGCTGATGTTGGTTGGCATCGCTATCCCTCTGGTTGGAGATGGCATTGATTTGACCGCAGACATGCATTTTTCACCAGCACACTATTGGCATGGACGTACAGATGGGGATGTATTGTGGATTTTTACCTTCACTATGTTTGTTCTTTTGGCACCAAAGCTGCTTGCTTACTTTGCCTTATTGTTTAAACCGTATGAACGTCGTACTTGCGGTGGAGCATTGCGTGTTATTGCTGAGTATTTTGCTGGAGATCATTCTAGCGGCGTTGATGGCTCCTGTTGTGATGTATTTGCAGTCGCGTGGCGTGTTTGAAGTGCTGGCTGGTAAGGATTCTGGCTGGGATGCACAGCAGCGTGATGATGGCAAGCTCTCTTGGAGTGTATTGCTGCGTAGCTACGGAGGTTTGAGCGTATTGGGTGTGTTGATTGGTGCATTGGCGTATACCGTTTCTCCACCGCTAGCAATGTGGATGTCTCCAGTGGTGTTGGGGATGGCGTTCTCAGTGCCGGTCGTGGCATTGACCTCACACCGTCTTGTGGGTGCTGTGCTGCGTCGTTGGGGGATTTTTTTGATTCCAGAGGAAACAGCACCATCGAAGGTCTTGATACGTGTCGCCGAACTTCGCCGCGTTAGGCAACCCTAA
>xylefagrif
ATGGAAATGCAGATAGGCGCTTCTGAAGTCGTTCAAGTCTTGGATACTGGTTGTGCGGTGTTGCCTCCAGAGTCTCCGTTACCGATGCCTGAGCAGTCGTTACGTAAGGGGCGTTTACAGGTGCCACGTCAGCGTACTGCGCCGTTGGGGATTGGTTTGCGTCGCTTCTACCTGATCGGTGGGACGATGTCGATGAGTTTGATTGCAACCTGGGTGATGCTCGCCGTGATGTGGCCTGGTGGGATCAATGTGCTTGAAGGTTGCTTGCTAGTACTGTTCATGTTCTTGTTTGCTTGGGTCACCATGTCCTTTGCTAGTGCATTAGCTGGGTTTTTCTGCGTGGTGTTCGGTGGTGGTCGTAAGCTTGGTATCGATCCGCAGATGCCGTTGCCTGATTTGCACACTTACACCGCATTGTTGGTGCCTACTTACCAGGAGGATCCGTGTCGGTTGTTGGCGGGGTTGCAGGCGATCTATGAATCGTTGGCCGAAACGGGACAGTTGGAACATTTCGAGTTTTTCGTGCTGAGTGATAGTCGCCGTGAAGAATTCGGGTTGGCGGAGGAGCGGGAGTATGCTGCCCTGTGTGAGCGGCTTGGTGCTCATGGCCGAATCTTCTATAGGCGCCGCGCAGATAACTCTGGACGCAAGGCAGGTAACATCGCCGATTGGGTACGCCGCTTTGGTGGTGCTTACCAGCAGATGCTGATCTTGGATGCTGACAGTGTGATGACTGGGGATACAATCGTCCGCCTAGTTGCTGCGATGGAGTCCAATCCAGATGTTGGTTTGATTCAGAGCTTGCCGGTTGTAGTGGGTGGCCGCACTCTATTTGCGCGGATGCAGCAATTCGGTGCTTGTGTGTACGGTCCGATCATTGCCTACGGTGTCGCTTGGTGGCATGGCGCAGAGAGCAATTATTGGGGCCATAATGCGGTGATTCGTACGAAGGCTTTTGCAGATCATGCTGGGTTGCCTGCATTGCCTGGACGGAAGCCCTTTGGCGGTCACGTGCTTAGCCACGATTTTGTTGAGGCTGCTCTCATACGACGTGGTGGCTGGGCGACGCATATGGTGCCGTACTTGCAGGGTAGCTATGAGGAAGGGCCGCCGACACTGACGGATTTACTCATTCGTGATCGTCGTTGGTGCCAAGGTAACTTGCAGCACGCAAAAATTGTTACCGCTGCTGGTCTGCATTGGATCAGTCGTATGCATATGTTGATCGGTATTGGTCACTACTTCACTGCACCAATGTGGGGGCTGCTGATGTTGGTTGGCATCGCTATCCCTCTGGTTGGAGATGGCATTGATTTGACCGCAGACATGCATTTTTCACCAGCACACTATTGGCATGGACGTACAGATGGGGATGTATTGTGGATTTTTACCTTCACTATGTTTGTTCTTTTGGCACCAAAGCTGCTTGCTTACTTTGCCTTATTGTTTAAACCGTATGAACGTCGTACTTGCGGTGGAGCATTGCGTGT-ATTGCTGAGTATTTTGCTGGAGATCATTCTAGCGGCGTTGATGGCTCCTGTTGTGATGTATTTGCAGTCGCGTGGCGTGTTTGAAGTGCTGGCTGGTAAGGATTCTGGCTGGGATGCACAGCAGCGTGATGATGGCAAGCTCTCTTGGAGTGTATTGCTGCGTAGCTACGGAGGTTTGAGCGTATTGGGTGTGTTGATTGGTGCATTGGCGTATACCGTTTCTCCACCGCTAGCAATGTGGATGTCTCCAGTGGTGTTGGGGATGGCGTTCTCAGTGCCGGTCGTGGCATTGACCTCACACCGTCTTGTGGGTGCTGTGCTGCGTCGTTGGGGGATTTTTTTGATTCCAGAGGAAACAGCACCATCGAAGGTCTTGATACGTGTCGCCGAACTTCGCCGCGTTAGGCAACCCTAA
>xylefaM12s
ATGGAAATGCAGATAGGCGCTTCTGAAGTCGTTCAAGTCTTGGATACTGGTTGTGCGGTGTTGCCTCCAGAGTCTCCGTTACCGATGCCTGAGCAGTCGTTACGTAAGGGGCGTTTACAGGTGCCACGTCAGCGTACTGCGCCGTTGGGGATTGGTTTGCGTCGCTTCTACCTGATCGGTGGGACGATGTCGATGAGTTTGATTGCAACCTGGGTGATGCTCGCCGTGATGTGGCCTGGTGGGATCAATGTGCTTGAAGGTTGCTTGCTAGTACTGTTCATGTTCTTGTTTGCTTGGGTCACCATGTCCTTTGCTAGTGCATTAGCTGGGTTTTTCTGCGTGGTGTTCGGTGGTGGTCGTAAGCTTGGTATCGATCCGCAGATGCCGTTGCCTGATTTGCACACTTACACCGCATTGTTGGTGCCTACTTACCAGGAGGATCCGTGTCGGTTGTTGGCGGGGTTGCAGGCGATCTATGAATCGTTGGCCGAAACGGGACAGTTGGAACATTTCGAGTTTTTCGTGCTGAGTGATAGTCGCCGTGAAGAATTCGGGTTGGCGGAGGAGCGGGAGTATGCTGCCCTGTGTGAGCGGCTTGGTGCTCATGGCCGAATCTTCTATAGGCGCCGCGCAGATAACTCTGGACGCAAGGCAGGTAACATCGCCGATTGGGTACGCCGCTTTGGTGGTGCTTACCAGCAGATGCTGATCTTGGATGCTGACAGTGTGATGACTGGGGATACAATCGTCCGCCTAGTTGCTGCGATGGAGTCCAATCCAGATGTTGGTTTGATTCAGAGCTTGCCGGTTGTAGTGGGTGGCCGCACTCTATTTGCGCGGATGCAGCAATTCGGTGCTTGTGTGTACGGTCCGATCATTGCCTACGGTGTCGCTTGGTGGCATGGCGCAGAGAGCAATTATTGGGGCCATAATGCGGTGATTCGTACGAAGGCTTTTGCAGATCATGCTGGGTTGCCTGCATTGCCTGGACGGAAGCCCTTTGGCGGTCACGTGCTTAGCCACGATTTTGTTGAGGCTGCTCTCATACGACGTGGTGGCTGGGCGACGCATATGGTGCCGTACTTGCAGGGTAGCTATGAGGAAGGGCCGCCGACACTGACGGATTTACTCATTCGTGATCGTCGTTGGTGCCAAGGTAACTTGCAGCACGCAAAAATTGTTACCGCTGCTGGTCTGCATTGGATCAGTCGTATGCATATGTTGATCGGTATTGGTCACTACTTCACTGCACCAATGTGGGGGCTGCTGATGTTGGTTGGCATCGCTATCCCTCTGGTTGGAGATGGCATTGATTTGACCGCAGACATGCATTTTTCACCAGCACACTATTGGCATGGACGTACAGATGGGGATGTATTGTGGATTTTTACCTTCACTATGTTTGTTCTTTTGGCACCAAAGCTGCTTGCTTACTTTGCCTTATTGTTTAAACCGTATGAACGTCGTACTTGCGGTGGAGCATTGCGTGT-ATTGCTGAGTATTTTGCTGGAGATCATTCTAGCGGCGTTGATGGCTCCTGTTGTGATGTATTTGCAGTCGCGTGGCGTGTTTGAAGTGCTGGCTGGTAAGGATTCTGGCTGGGATGCACAGCAGCGTGATGATGGCAAGCTCTCTTGGAGTGTATTGCTGCGTAGCTACGGAGGTTTGAGCGTATTGGGTGTGTTGATTGGTGCATTGGCGTATACCGTTTCTCCACCGCTAGCAATGTGGATGTCTCCAGTGGTGTTGGGGATGGCGTTCTCAGTGCCGGTCGTGGCATTGACCTCACACCGTCTTGTGGGTGCTGTGCTGCGTCGTTGGGGGATTTTTTTGATTCCAGAGGAAACAGCACCATCGAAGGTCTTGATACGTGTCGCCGAACTTCGCCGCGTTAGGCAACCCTAA
>xylefaSyVa
ATGGAAATGCAGATAGGCGCTTCTGAAGTCGTTCAAGTCTTGGATACTGGTTGTGCGGTGTTGCCTCCAGAGTCTCCGTTACCGATGCCTGAGCAGTCGTTACGTAAGGGGCGTTTACAGGTGCCACGTCAGCGTACTGCGCCGTTGGGGATTGGTTTGCGTCGCTTCTACCTGATCGGTGGGACGATGTCGATGAGTTTGATTGCAACCTGGGTGATGCTCGCCGTGATGTGGCCTGGTGGGATCAATGTGCTTGAAGGTTGCTTGCTAGTACTGTTCATATTCTTGTTTGCTTGGGTCACCATGTCCTTTGCTAGTGCATTAGCTGGGTTTTTCTGCGTGGTGTTCGGTGGTGGTCGTAAGCTTGGTATCGATCCGCAGATGCCGTTGCCTGATTTGCACACTTACACCGCATTGTTGGTGCCTACTTACCAGGAGGATCCGTGTCGGTTGTTGGCGGGGTTGCAGGCGATCTATGAATCGTTGGCCGAAACGGGACAGTTGGAACATTTCGAGTTTTTCGTGCTGAGTGATAGTCGCCGTGAAGAATTCGGGTTGGCGGAGGAGCGGGAGTATGCTGCCCTGTGTGAGCGGCTTGGTGCTCATGGCCGAATCTTCTATAGGCGCCGCGCAGATAACTCTGGACGCAAGGCAGGTAACATCGCCGATTGGGTACGCCGCTTTGGTGGTGCTTACCAGCAGATGCTGATCTTGGATGCTGACAGTGTGATGACTGGGGATACAATCGTCCGCCTAGTTGCTGCGATGGAGTCCAATCCAGATGTTGGTTTGATTCAGAGCTTGCCGGTTGTAGTGGGTGGCCGCACTCTATTTGCGCGGATGCAGCAATTCGGTGCTTGTGTGTACGGTCCGATCATTGCCTACGGTGTCGCTTGGTGGCATGGCGCAGAGAGCAATTATTGGGGCCATAATGCGGTGATTCGTACGAAGGCTTTTGCAGATCATGCTGGGTTGCCTGCATTGCCTGGACGGAAGCCCTTTGGCGGTCACGTGCTTAGCCACGATTTTGTTGAGGCTGCTCTCATACGACGTGGTGGCTGGGCGACGCATATGGTGCCGTACTTGCAGGGTAGCTATGAGGAAGGGCCGCCGACACTGACGGATTTACTCATTCGTGATCGTCGTTGGTGCCAAGGTAACTTGCAGCACGCAAAAATTGTTACCGCTGCTGGTCTGCATTGGATCAGTCGTATGCATATGTTGATCGGTATTGGTCACTACTTCACTGCACCAATGTGGGGGCTGCTGATGTTGGTTGGCATCGCTATCCCTCTGGTTGGAGATGGCATTGATTTGACCGCAGACATGCATTTTTCACCAGCACACTATTGGCATGGACGTACAGATGGGGATGTATTGTGGATTTTTACCTTCACTATGTTTGTTCTTTTGGCACCAAAGCTGCTTGCTTACTTTGCCTTATTGTTTAAACCGTATGAACGTCGTACTTGCGGTGGAGCATTGCGTGT-ATTGCTGAGTATTTTGCTGGAGATCATTCTAGCGGCGTTGATGGCTCCTGTTGTGATGTATTTGCAGTCGCGTGGCGTGTTTGAAGTGCTGGCTGGTAAGGATTCTGGCTGGGATGCACAGCAGCGTGATGATGGCAAGCTCTCTTGGAGTGTATTGCTGCGTAGCTACGGAGGTTTGAGCGTATTGGGTGTGTTGATTGGTGCATTGGCGTATACCGTTTCTCCACCGCTAGCAATGTGGATGTCTCCAGTGGTGTTGGGGATGGCGTTCTCAGTGCCGGTCGTGGCATTGACCTCACACCGTCTTGTGGGTGCTGTGCTGCGTCGTTGGGGGATTTTTTTGATTCCAGAGGAAACAGCACCATCGAAGGTCTTGATACGTGTCGCCGAACTTCGCCGCGTTAGGCAACCCTAA
>long-mer7166
------------------------------------------------------------------------------------------------------------------------------------------------------------------------TACCTGATCGGTGGGACGATGGCGATGAGTTTGATTGCAACCT---------------------------------------------------------------------------------------------------------------------------------------------------------------------------------------------------------------------------------------------------------------------------------------------------------------------------------------------------------------------------------------------------------------------------------------------------------------------------------------------------------------------------------------------------------------------------------------------------------------------------------------------------------------------------------------------------------------------------------------------------------------------------------------------------------------------------------------------------------------------------------------------------------------------------------------------------------------------------------------------------------------------------------------------------------------------------------------------------------------------------------------------------------------------------------------------------------------------------------------------------------------------------------------------------------------------------------------------------------------------------------------------------------------------------------------------------------------------------------------------------------------------------------------------------------------------------------------------------------------------------------------------------------------------------------------------------------------------------------------------------------------
>long-mer7167
------------------------------------------------------------------------------------------------------------------------------------------------------------------------------------------------------------------------------------------------------------------------------------------------------------------------------------------------------------------------AAGCTTGGTATCGATCCGCAGGTGCCGTTGCCTGATTTGCACA---------------------------------------------------------------------------------------------------------------------------------------------------------------------------------------------------------------------------------------------------------------------------------------------------------------------------------------------------------------------------------------------------------------------------------------------------------------------------------------------------------------------------------------------------------------------------------------------------------------------------------------------------------------------------------------------------------------------------------------------------------------------------------------------------------------------------------------------------------------------------------------------------------------------------------------------------------------------------------------------------------------------------------------------------------------------------------------------------------------------------------------------------------------------------------------------------------------------------------------------------------------------------------------------------------------------------------------------------------------------------------------------------------------------------------------------------------------------------------------------------------------------------------------------------------------
>long-mer7168
-----------------------------------------------------------------------------------------------------------------------------------------------------------------------------------------------------------------------------------------------------------------------------------------------------------------------------------------------------------------------------------------------------------------------------ATTGTTGGTGCCTACTTACCACGAGGATCCGTGTCGGTTGTTG----------------------------------------------------------------------------------------------------------------------------------------------------------------------------------------------------------------------------------------------------------------------------------------------------------------------------------------------------------------------------------------------------------------------------------------------------------------------------------------------------------------------------------------------------------------------------------------------------------------------------------------------------------------------------------------------------------------------------------------------------------------------------------------------------------------------------------------------------------------------------------------------------------------------------------------------------------------------------------------------------------------------------------------------------------------------------------------------------------------------------------------------------------------------------------------------------------------------------------------------------------------------------------------------------------------------------------------------------------------------------------------------------------------------------------------------------------------------------------------------------------
>long-mer7169
--------------------------------------------------------------------------------------------------------------------------------------------------------------------------------------------------------------------------------------------------------------------------------------------------------------------------------------------------------------------------------------------------------------------------------------------------------------------------------------------------------------GGGACAGTTGGAACATTTCGATTTTTTCGTGCTGAGTGATAGT-------------------------------------------------------------------------------------------------------------------------------------------------------------------------------------------------------------------------------------------------------------------------------------------------------------------------------------------------------------------------------------------------------------------------------------------------------------------------------------------------------------------------------------------------------------------------------------------------------------------------------------------------------------------------------------------------------------------------------------------------------------------------------------------------------------------------------------------------------------------------------------------------------------------------------------------------------------------------------------------------------------------------------------------------------------------------------------------------------------------------------------------------------------------------------------------------------------------------------------------------------------------------------------------------------------------------------------------------------------------------------------------------------------------------
>long-mer7170
----------------------------------------------------------------------------------------------------------------------------------------------------------------------------------------------------------------------------------------------------------------------------------------------------------------------------------------------------------------------------------------------------------------------------------------------------------------------------------------------------------------------------------------------------------------------------------------------------------GTGAGCGGCTTGGTGCTCATGACCGAATCTTCTATAGGCGCCGCGCAGATAACGCTGGACG-----------------------------------------------------------------------------------------------------------------------------------------------------------------------------------------------------------------------------------------------------------------------------------------------------------------------------------------------------------------------------------------------------------------------------------------------------------------------------------------------------------------------------------------------------------------------------------------------------------------------------------------------------------------------------------------------------------------------------------------------------------------------------------------------------------------------------------------------------------------------------------------------------------------------------------------------------------------------------------------------------------------------------------------------------------------------------------------------------------------------------------------------------------------------------------------------------------------------------------------------------------------------------------------------------------
>long-mer7171
-----------------------------------------------------------------------------------------------------------------------------------------------------------------------------------------------------------------------------------------------------------------------------------------------------------------------------------------------------------------------------------------------------------------------------------------------------------------------------------------------------------------------------------------------------------------------------------------------------------------------------------------------------------------------------------------------------------------------------------------------------------------------------------------------------------------------------------------------------------------------------------------------------------------------------------------CGCAGAGAGCAATTATTGGGGGCATAATGCGGTGATTCGTACG----------------------------------------------------------------------------------------------------------------------------------------------------------------------------------------------------------------------------------------------------------------------------------------------------------------------------------------------------------------------------------------------------------------------------------------------------------------------------------------------------------------------------------------------------------------------------------------------------------------------------------------------------------------------------------------------------------------------------------------------------------------------------------------------------------------------------------------------------------------------------------------------------------------------------------------------------------------------------------------------
>long-mer7172
--------------------------------------------------------------------------------------------------------------------------------------------------------------------------------------------------------------------------------------------------------------------------------------------------------------------------------------------------------------------------------------------------------------------------------------------------------------------------------------------------------------------------------------------------------------------------------------------------------------------------------------------------------------------------------------------------------------------------------------------------------------------------------------------------------------------------------------------------------------------------------------------------------------------------------------------------------------------------------------------------------------------------------------------------------------------------------------------------------------------------------------------------------------------------------------------------------------------------------------------------------------------------------------------------------------GCTGCTGATGTTGGTTGGCATTGCTATCCCTCTGGTTGGAGAT-------------------------------------------------------------------------------------------------------------------------------------------------------------------------------------------------------------------------------------------------------------------------------------------------------------------------------------------------------------------------------------------------------------------------------------------------------------------------------------------------------------------------------------------------------------------------------------------------------------------------
>long-mer7173
---------------------------------------------------------------------------------------------------------------------------------------------------------------------------------------------------------------------------------------------------------------------------------------------------------------------------------------------------------------------------------------------------------------------------------------------------------------------------------------------------------------------------------------------------------------------------------------------------------------------------------------------------------------------------------------------------------------------------------------------------------------------------------------------------------------------------------------------------------------------------------------------------------------------------------------------------------------------------------------------------------------------------------------------------------------------------------------------------------------------------------------------------------------------------------------------------------------------------------------------------------------------------------------------------------------------------------------------------------------------------------------------------------------------------------------------------------------------------------------------------------------------------------GGTGGAGCATTGCGTGT-ATTGTTGAGTATTTTGCTGGAGAGCA-----------------------------------------------------------------------------------------------------------------------------------------------------------------------------------------------------------------------------------------------------------------------------------------------------------------------------------------------------------------------------------------------------
