# Supplementary material for: Identification of genetic relationships and subspecies signatures in Xylella fastidiosa
Source: BMC Genomics. 2019 Mar 25;20:239. doi: 10.1186/s12864-019-5565-9 (PMC6434890; doi:10.1186/s12864-019-5565-9)
Supplement: Supplementary file 8 — Analysis of (non-)synonymous SNPs in homologs to CDS harboring specific k-mers for selected enriched GOs. (ZIP 549 kb) [file 12864_2019_5565_MOESM8_ESM.zip › Additional-File8/Additional-File8B_Pauca/GO-0005886 0016021/NC_002488.1488/Xfp assembled to xylefa9a5c.fasta]

>xylefa9a5c
ATGGAAATGCAGATAGGCGCTTCTGAAGTCGTTCAAGTCTTGGATACTGGTTGTGCGGTGTTGCCTCCAGAGTCTCCGTTACCGATGCCGGAGCAGTCGTTACGTAAGGGGCGTTTACAGGTGCCACGTCAGCGTACTGCGCCGTTGGGGATTGGTTTGCGTCGCTTCTACCTGATCGGTGGGACGATGGCGATGAGTTTGATTGCAACCTGGGTGATGCTCGCCGTGATGTGGCCTGGTGGGATCAATGTGCTTGAAGGTTGCTTGCTAGTACTGTTCATGTTCCTGTTTGCTTGGGTCACCATGTCCTTTGCTAGTGCATTAGCTGGGTTTTTCTGCGTGGTGTTCGGTGGTGGTCGTAAGCTTGGTATCGATCCGCAGGTGCCGTTGCCTGATTTGCACACTTACACCGCATTGTTGGTGCCTACTTACCACGAGGATCCGTGTCGGTTGTTGGCGGGGTTGCAAGCGATCTATGAATCGTTGGCCGAAACGGGACAGTTGGAACATTTCGATTTTTTCGTGCTGAGTGATAGTCGCCGTGAAGAATTCGGCTTGGCGGAGGAGCGGGAGTATGCTGCCCTGTGTGAGCGGCTTGGTGCTCATGACCGAATCTTCTATAGGCGCCGCGCAGATAACGCTGGACGTAAGGCAGGTAACATCGCCGATTGGGTACGCCGCTTTGGTGGTGCTTACCAGCAGATGCTGATCTTGGATGCTGACAGTGTGATGACTGGGGATACAATCGTCCGCCTAGTTGCTGCGATGGAGTCCAATCCAGATGTTGGTTTGATTCAGAGCTTGCCGGTTGTAGTGGGTGGCCGCACTCTATTTGCGCGGATGCAGCAATTCGGTGCTTGTGTGTACGGTCCGATCATTGCCTACGGTGTCGCTTGGTGGCATGGCGCAGAGAGCAATTATTGGGGGCATAATGCGGTGATTCGTACGAAGGCTTTTGCAGATCATGCTGGGTTGCCTGCATTGCCTGGACGGAAGCCCTTTGGCGGTCACGTGCTTAGCCACGATTTTGTTGAGGCTGCTCTCATACGACGTGGTGGCTGGGCGACGCATATGGTGCCGTACTTGCAGGGTAGCTATGAGGAAGGGCCGCCGACACTGACGGATTTACTCATTCGTGATCGTCGTTGGTGCCAAGGTAACTTGCAGCACGCAAAAATTGTTACCGCTGCTGGTCTGCATTGGATCAGTCGTATGCATATGTTGATCGGTATTGGTCACTACTTCACTGCACCAATGTGGGGGCTGCTGATGTTGGTTGGCATTGCTATCCCTCTGGTTGGAGATGGCATTGATTTGACCGCAGGCATGCATTTTTCACCAGCACACTATTGGCATGGACGTACAGATGGGGATGTATTGTGGATTTTTACCTTCACTATGTTTGTTCTTTTGGCACCCAAGCTGCTTGCTTACTTTGCCTTATTGTTTAAACCGTATGAACGTCGTGCTTGCGGTGGAGCATTGCGTGT-ATTGTTGAGTATTTTGCTGGAGAGCATTCTAGCGGCGTTGATGGCTCCTGTTGTGATGTATTTGCAGTCGCGTGGCGTGTTTGAAGTGCTGGCTGGTAAAGATTCTGGCTGGGATGCACAGCAGCGTGATGATGGCAAGCTCTCTTGGAGTGTATTGCTGCGTAGCTACGGAGGTTTGAGCGTATTGGGTGTGTTGATTGGTGCATTGGCGTATACCGTTTCTCCACCGCTAGCAATGTGGATGTCTCCAGTGGTGTTGGGGATGGCGTTCTCAGTGCCGGTCGTGGCATTGACCTCACACCGTCTTGTGGGTGCTGTGCTGCGTCGTTGGGGGATTTTTTTGATTCCAGAGGAAACAGCACCATCGAAGGTCTTGATACGTGTCGCCGAACTTCGCCGCGCTAGGCAACCCTAA
>xylefa1199
ATGGAAATGCAGATAGGCGCTTCTGAAGTCGTTCAAGTCTTGGATACTGGTTGTGCGGTGTTGCCTCCAGAGTCTCCGTTACCGATGCCGGAGCAGTCGTTACGTAAGGGGCGTTTACAGGTGCCACGTCAGCGTACTGCGCCGTTGGGGATTGGTTTGCGTCGCTTCTACCTGATCGGTGGGACGATGGCGATGAGTTTGATTGCAACCTGGGTGATGCTCGCCGTGATGTGGCCTGGTGGGATCAATGTGCTTGAAGGTTGCTTGCTAGTACTGTTCATGTTCCTGTTTGCTTGGGTCACCATGTCCTTTGCTAGTGCATTAGCTGGGTTTTTCTGCGTGGTGTTCGGTGGTGGTCGTAAGCTTGGTATCGATCCGCAGGTGCCGTTGCCTGATTTGCACACTTACACCGCATTGTTGGTGCCTACTTACCACGAGGATCCGTGTCGGTTGTTGGCGGGGTTGCAAGCGATCTATGAATCGTTGGCCGAAACGGGACAGTTGGAACATTTCGATTTTTTCGTGCTGAGTGATAGTCGCCGTGAAGAATTCGGCTTGGCGGAGGAGCGGGAGTATGCTGCCCTGTGTGAGCGGCTTGGTGCTCATGACCGAATCTTCTATAGGCGCCGCGCAGATAACGCTGGACGTAAGGCAGGTAACATCGCCGATTGGGTACGCCGCTTTGGTGGTGCTTACCAGCAGATGCTGATCTTGGATGCTGACAGTGTGATGACTGGGGATACAATCGTCCGCCTAGTTGCTGCGATGGAGTCCAATCCAGATGTTGGTTTGATTCAGAGCTTGCCGGTTGTAGTGGGTGGCCGCACTCTATTTGCGCGGATGCAGCAATTCGGTGCTTGTGTGTACGGTCCGATCATTGCCTACGGTGTCGCTTGGTGGCATGGCGCAGAGAGCAATTATTGGGGGCATAATGCGGTGATTCGTACGAAGGCTTTTGCAGATCATGCTGGGTTGCCTGCATTGCCTGGACGGAAGCCCTTTGGCGGTCACGTGCTTAGCCACGATTTTGTTGAGGCTGCTCTCATACGACGTGGTGGCTGGGCGACGCATATGGTGCCGTACTTGCAGGGTAGCTATGAGGAAGGGCCGCCGACACTGACGGATTTACTCATTCGTGATCGTCGTTGGTGCCAAGGCAACTTGCAGCACGCAAAAATTGTTACCGCTGCTGGTCTGCATTGGATCAGTCGTATGCATATGTTGATCGGTATTGGTCACTACTTCACTGCACCAATGTGGGGGCTGCTGATGTTGGTTGGCATTGCTATCCCTCTGGTTGGAGATGGCATTGATTTGACCGCAGGCATGCATTTTTCACCAGCACACTATTGGCATGGACGTACAGATGGGGATGTATTGTGGATTTTTACCTTCACTATGTTTGTTCTTTTGGCACCCAAGCTGCTTGCTTACTTTGCCTTATTGTTTAAACCGTATGAACGTCGTGCTTGCGGTGGAGCATTGCGTGT-ATTGTTGAGTATTTTGCTGGAGAGCATTCTAGCGGCGTTGATGGCTCCTGTTGTGATGTATTTGCAGTCGCGTGGCGTGTTTGAAGTGCTGGCTGGTAAAGATTCTGGCTGGGATGCACAGCAGCGTGATGATGGCAAGCTCTCTTGGAGTGTATTGCTGCGTAGCTACGGAGGTTTGAGCGTATTGGGTGTGTTGATTGGTGCATTGGCGTATACCGTTTCTCCACCGCTAGCAATGTGGATGTCTCCAGTGGTGTTGGGGATGGCGTTCTCAGTGCCGGTCGTGGCATTGACCTCACACCGTCTTGTGGGTGCTGTGCTGCGTCGTTGGGGGATTTTTTTGATTCCAGAGGAAACAGCACCATCGAAGGTCTTGATACGTGTCGCCGAACTTCGCCGCGCTAGGCAACCCTAA
>xylefa3124
ATGGAAATGCAGATAGGCGCTTCTGAAGTCGTTCAAGTCTTGGATACTGGTTGTGCGGTGTTGCCTCCAGAGTCTCCGTTACCGATGCCGGAGCAGTCGTTACGTAAGGGGCGTTTACAGGTGCCACGTCAGCGTACTGCGCCGTTGGGGATTGGTTTGCGTCGCTTCTACCTGATCGGTGGGACGATGGCGATGAGTTTGATTGCAACCTGGGTGATGCTCGCCGTGATGTGGCCTGGTGGGATCAATGTGCTTGAAGGTTGCTTGCTAGTACTGTTCATGTTCCTGTTTGCTTGGGTCACCATGTCCTTTGCTAGTGCATTAGCTGGGTTTTTCTGCGTGGTGTTCGGTGGTGGTCGTAAGCTTGGTATCGATCCGCAGGTGCCGTTGCCTGATTTGCACACTTACACCGCATTGTTGGTGCCTACTTACCACGAGGATCCGTGTCGGTTGTTGGCGGGGTTGCAAGCGATCTATGAATCGTTGGCCGAAACGGGACAGTTGGAACATTTCGATTTTTTCGTGCTGAGTGATAGTCGCCGTGAAGAATTCGGCTTGGCGGAGGAGCGGGAGTATGCTGCCCTGTGTGAGCGGCTTGGTGCTCATGACCGAATCTTCTATAGGCGCCGCGCAGATAACGCTGGACGTAAGGCAGGTAACATCGCCGATTGGGTACGCCGCTTTGGTGGTGCTTACCAGCAGATGCTGATCTTGGATGCTGACAGTGTGATGACTGGGGATACAATCGTCCGCCTAGTTGCTGCGATGGAGTCCAATCCAGATGTTGGTTTGATTCAGAGCTTGCCGGTTGTAGTGGGTGGCCGCACTCTATTTGCGCGGATGCAGCAATTCGGTGCTTGTGTGTACGGTCCGATCATTGCCTACGGTGTCGCTTGGTGGCATGGCGCAGAGAGCAATTATTGGGGGCATAATGCGGTGATTCGTACGAAGGCTTTTGCAGATCATGCTGGGTTGCCTGCATTGCCTGGACGGAAGCCCTTTGGCGGTCACGTGCTTAGCCACGATTTTGTTGAGGCTGCTCTCATACGACGTGGTGGCTGGGCGACGCATATGGTGCCGTACTTGCAGGGTAGCTATGAGGAAGGGCCGCCGACACTGACGGATTTACTCATTCGTGATCGTCGTTGGTGCCAAGGTAACTTGCAGCACGCAAAAATTGTTACCGCTGCTGGTCTGCATTGGATCAGTCGTATGCATATGTTGATCGGTATTGGTCACTACTTCACTGCACCAATGTGGGGGCTGCTGATGTTGGTTGGCATTGCTATCCCTCTGGTTGGAGATGGCATTGATTTGACCGCAGGCATGCATTTTTCACCAGCACACTATTGGCATGGACGTACAGATGGGGATGTATTGTGGATTTTTACCTTCACTATGTTTGTTCTTTTGGCACCCAAGCTGCTTGCTTACTTTGCCTTATTGTTTAAACCGTATGAACGTCGTGCTTGCGGTGGAGCATTGCGTGT-ATTGTTGAGTATTTTGCTGGAGAGCATTCTAGCGGCGTTGATGGCTCCTGTTGTGATGTATTTGCAGTCGCGTGGCGTGTTTGAAGTGCTGGCTGGTAAAGATTCTGGCTGGGATGCACAGCAGCGTGATGATGGCAAGCTCTCTTGGAGTGTATTGCTGCGTAGCTACGGAGGTTTGAGCGTATTGGGTGTGTTGATTGGTGCATTGGCGTATACCGTTTCTCCACCGCTAGCAATGTGGATGTCTCCAGTGGTGTTGGGGATGGCGTTCTCAGTGCCGGTCGTGGCATTGACCTCACACCGTCTTGTGGGTGCTGTGCTGCGTCGTTGGGGGATTTTTTTGATTCCAGAGGAAACAGCACCATCGAAGGTCTTGATACGTGTCGCCGAACTTCGCCGCGCTAGGCAACCCTAA
>xylefa8072
ATGGAAATGCAGATAGGCGCTTCTGAAGTCGTTCAAGTCTTGGATACTGGTTGTGCGGTGTTGCCTCCAGAGTCTCCGTTACCGATGCCTGAGCAGTCGTTACGTAAGGGGCGTTTACAGGTGCCACGTCAGCGTACTGCGCCGTTGGGGATTGGTTTGCGTCGCTTCTACCTGATCGGTGGGACGATGGCGATGAGTTTGATTGCAACCTGGGTGATGCTCGCCGTGATGTGGCCTGGTGGGATCAATGTGCTTGAAGGTTGCTTGCTAGTACTGTTCATGTTCTTGTTTGCTTGGGTCACCATGTCCTTTGCTAGTGCATTAGCTGGGTTTTTCTGCGTGGTGTTCGGTGGTGGTCGTAAGCTTGGTATCGATCCGCAGGTGCCGTTGCCTGATTTGCACACTTACACCGCATTGTTGGTGCCTACTTACCACGAGGATCCGTGTCGGTTGTTGGCGGGGTTGCAGGCGATCTATGAATCGTTGGCCGAAACGGGACAGTTGGAACATTTCGATTTTTTCGTGCTGAGTGATAGTCGCCGTGAAGAATTCGGGTTGACGGAGGAGCGGGAGTATGCTGCCCTGTGTGAGCGGCTTGGTGCTCATGACCGAATCTTCTATAGGCGCCGCGCAGATAACGCTGGACGCAAGGCAGGTAACATCGCCGATTGGGTACGCCGCTTTGGTGGTGCTTACCAGCAGATGCTGATCTTGGATGCTGACAGTGTGATGACTGGGGATACAATCGTCCGCCTAGTTGCTGCGATGGAGTCCAATCCAGATGTTGGTTTGATTCAGAGCTTGCCGGTTGTAGTGGGTGGCCGCACTCTATTTGCGCGGATGCAGCAATTCGGTGCTTGTGTGTACGGTCCGATCATTGCCTACGGTGTCGCTTGGTGGCATGGCGCAGAGAGCAATTATTGGGGGCATAATGCGGTGATTCGTACGAAGGCTTTTGCAGATCATGCTGGGTTGCCTGCATTGCCTGGACGGAAGCCCTTTGGCGGTCACGTGCTTAGCCACGATTTTGTTGAGGCTGCTCTCATACGACGTGGTGGCTGGGCGACGCATATGGTGCCGTACTTGCAGGGTAGCTATGAGGAAGGGCCGCCGACACTGACGGATTTACTCATTCGTGATCGTCGTTGGTGCCAAGGTAACTTGCAGCACGCAAAAATTGTTACCGCTGCTGGTCTGCATTGGATCAGTCGTATGCATATGTTGATCGGTATTGGTCACTACTTCACTGCACCAATGTGGGGGCTGCTGATGTTGGTTGGCATTGCTATCCCTCTGGTTGGAGATGGCATTGATTTGACCGCAGGCATGCATTTTTCACCAGCACACTATTGGCATGGACGTACAGATGGGGATGTATTGTGGATTTTTACCTTCACTATGTTTGTTCTTTTGGCACCCAAGCTGCTTGCTTACTTTGCCTTATTGTTTAAACCGTATGAACGTCGTGCTTGCGGTGGAGCATTGCGTGT-ATTGTTGAGTATTTTGCTGGAGAGCATTCTAGCGGCGTTGATGGCTCCTGTTGTGATGTATTTGCAGTCGCGTGGCGTGTTTGAAGTGCTGGCTGGTAAAGATTCTGGCTGGGATGCACAGCAGCGTGATGATGGCAAGCTCTCTTGGAGTGTATTGCTGCGTAGCTACGGAGGTTTGAGCGTATTGGGTGTGTTGATTGGTGCATTGGCGTATACCGTTTCTCCACCGCTAGCAATGTGGATGTCTCCAGTGGTGTTGGGGATGGCGTTCTCAGTGCCGGTCGTGGCATTGACCTCACACCGTCTTGTGGGTGCTGTGCTGCGTCGTTGGGGGATTTTTTTGATTCCAGAGGAAACAGCACCATCGAAGGTGTTGATACGTGTCGCCGAACTTCGCCGCGCTAGGCAACCCTAA
>xylefacodi
ATGGAAATGCAGATAGGCGCTTCTGAAGTCGTTCAAGTCTTGGATACTGGTTGTGCGGTGTTGCCTCCAGAGTCTCCGTTACCGATGCCTGAGCAGTCGTTACGTAAGGGGCGTTTACAGGTGCCACGTCAGCGTACTGCGCCGTTGGGGATTGGTTTGCGTCGCTTCTACCTGATCGGTGGGACGATGGCGATGAGTTTGATTGCAACCTGGGTGATGCTCGCCGTGATGTGGCCTGGTGGGATCAATGTGCTTGAAGGTTGCTTGCTAGTACTGTTCATGTTCTTGTTTGCTTGGGTCACCATGTCCTTTGCTAGTGCATTAGCTGGGTTTTTCTGCGTGGTGTTCGGTGGTGGTCGTAAGCTTGGTATCGATCCGCAGGTGCCGTTGCCTGATTTGCACACTTACACCGCATTGTTGGTGCCTACTTACCACGAGGATCCGTGTCGGTTGTTGGCGGGGTTGCAGGCGATCTATGAATCGTTGGCCGAAACGGGACAGTTGGAACATTTCGATTTTTTCGTGCTGAGTGATAGTCGCCGTGAAGAATTCGGGTTGACGGAGGAGCGGGAGTATGCTGCCCTGTGTGAGCGGCTTGGTGCTCATGACCGAATCTTCTATAGGCGCCGCGCAGATAACGCTGGACGCAAGGCAGGTAACATCGCCGATTGGGTACGCCGCTTTGGTGGTGCTTACCAGCAGATGCTGATCTTGGATGCTGACAGTGTGATGACTGGGGATACAATCGTCCGCCTAGTTGCTGCGATGGAGTCCAATCCAGATGTTGGTTTGATTCAGAGCTTGCCGGTTGTAGTGGGTGGCCGCACTCTATTTGCGCGGATGCAGCAATTCGGTGCTTGTGTGTACGGTCCGATCATTGCCTACGGTGTCGCTTGGTGGCATGGCGCAGAGAGCAATTATTGGGGGCATAATGCGGTGATTCGTACGAAGGCTTTTGCAGATCATGCTGGGTTGCCTGCATTGCCTGGACGGAAGCCCTTTGGCGGTCACGTGCTTAGCCACGATTTTGTTGAGGCTGCTCTCATACGACGTGGTGGCTGGGCGACGCATATGGTGCCGTACTTGCAGGGTAGCTATGAGGAAGGGCCGCCGACACTGACGGATTTACTCATTCGTGATCGTCGTTGGTGCCAAGGTAACTTGCAGCACGCAAAAATTGTTACCGCTGCTGGTCTGCATTGGATCAGTCGTATGCATATGTTGATCGGTATTGGTCACTACTTCACTGCACCAATGTGGGGGCTGCTGATGTTGGTTGGCATTGCTATCCCTCTGGTTGGAGATGGCATTGATTTGACCGCAGGCATGCATTTTTCACCAGCACACTATTGGCATGGACGTACAGATGGGGATGTATTGTGGATTTTTACCTTCACTATGTTTGTTCTTTTGGCACCCAAGCTGCTTGCTTACTTTGCCTTATTGTTTAAACCGTATGAACGTCGTGCTTGCGGTGGAGCATTGCGTGT-ATTGTTGAGTATTTTGCTGGAGAGCATTCTAGCGGCGTTGATGGCTCCTGTTGTGATGTATTTGCAGTCGCGTGGCGTGTTTGAAGTGCTGGCTGGTAAAGATTCTGGCTGGGATGCACAGCAGCGTGATGATGGCAAGCTCTCTTGGAGTGTATTGCTGCGTAGCTACGGAGGTTTGAGCGTATTGGGTGTGTTGATTGGTGCATTGGCGTATACCGTTTCTCCACCGCTAGCAATGTGGATGTCTCCAGTGGTGTTGGGGATGGCGTTCTCAGTGCCGGTCGTGGCATTGACCTCACACCGTCTTGTGGGTGCTGTGCTGCGTCGTTGGGGGATTTTTTTGATTCCAGAGGAAACAGCACCATCGAAGGTTTTGATACGTGTCGCCGAACTTCGCCGCGCTAGGCAACCCTAA
>xylefaco32
ATGGAAATGCAGATAGGCGCTTCTGAAGTCGTTCAAGTCTTGGATACTGGTTGTGCGGTGTTGCCTCCAGAGTCTCCGTTACCGATGCCGGAGCAGTCGTTACGTAAGGGGCGTTTACAGGTGCCACGTCAGCGTACTGCGCCGTTGGGGATTGGTTTGCGTCGCTTCTACCTGATCGGTGGGACGATGGCGATGAGTTTGATTGCAACCTGGGTGATGCTCGCCGTGATGTGGCCTGGTGGGATCAATGTGCTTGAAGGTTGCTTGCTAGTACTGTTCATGTTCCTGTTTGCTTGGGTCACCATGTCCTTTGCTAGTGCATTAGCTGGGTTTTTCTGCGTGGTGTTCGGTGGTGGTCGTAAGCTTGGTATCGATCCGCAGGTGCCGTTGCCTGATTTGCACACTTACACCGCATTGTTGGTGCCTACTTACCACGAGGATCCGTGTCGGTTGTTGGCGGGGTTGCAAGCGATCTATGAATCGTTGGCCGAAACGGGACAGTTGGAACATTTCGATTTTTTCGTGCTGAGTGATAGTCGCCGTGAAGAATTCGGCTTGGCGGAGGAGCGGGAGTATGCTGCCCTGTGTGAGCGGCTTGGTGCTCATGACCGAATCTTCTATAGGCGCCGCGCAGATAACGCTGGACGTAAGGCAGGTAACATCGCCGATTGGGTACGCCGCTTTGGTGGTGCTTACCAGCAGATGCTGATCTTGGATGCTGACAGTGTGATGACTGGGGATACAATCGTCCGCCTAGTTGCTGCGATGGAGTCCAATCCAGATGTTGGTTTGATTCAGAGCTTGCCGGTTGTAGTGGGTGGCCGCACTCTATTTGCGCGGATGCAGCAATTCGGTGCTTGTGTGTACGGTCCGATCATTGCCTACGGTGTCGCTTGGTGGCATGGCGCAGAGAGCAATTATTGGGGGCATAATGCGGTGATTCGTACGAAGGCTTTTGCAGATCATGCTGGGTTGCCTGCATTGCCTGGACGGAAGCCCTTTGGCGGTCACGTGCTTAGCCACGATTTTGTTGAGGCTGCTCTCATACGACGTGGTGGCTGGGCGACGCATATGGTGCCGTACTTGCAGGGTAGCTATGAGGAAGGGCCGCCGACACTGACGGATTTACTCATTCGTGATCGTCGTTGGTGCCAAGGTAACTTGCAGCACGCAAAAATTGTTACCGCTGCTGGTCTGCATTGGATCAGTCGTATGCATATGTTGATCGGTATTGGTCACTACTTCACTGCACCAATGTGGGGGCTGCTGATGTTGGTTGGCATTGCTATCCCTCTGGTTGGAGATGGCATTGATTTGACCGCAGGCATGCATTTTTCACCAGCACACTATTGGCATGGACGTACAGATGGGGATGTATTGTGGATTTTTACCTTCACTATGTTTGTTCTTTTGGCACCCAAGCTGCTTGCTTACTTTGCCTTATTGTTTAAACCGTATGAACGTCGTGCTTGCGGTGGAGCATTGCGTGT-ATTGTTGAGTATTTTGCTGGAGAGCATTCTAGCGGCGTTGATGGCTCCTGTTGTGATGTATTTGCAGTCGCGTGGCGTGTTTGAAGTGCTGGCTGGTAAAGATTCTGGCTGGGATGCACAGCAGCGTGATGATGGCAAGCTCTCTTGGAGTGTATTGCTGCGTAGCTACGGAGGTTTGAGCGTATTGGGTGTGTTGATTGGTGCATTGGCGTATACCGTTTCTCCACCGCTAGCAATGTGGATGTCTCCAGTGGTGTTGGGGATGGCGTTCTCAGTGCCGGTCGTGGCATTGACCTCACACCGTCTTGTGGGTGCTGTGCTGCGTCGTTGGGGGATTTTTTTGATTCCAGAGGAAACAGCACCATCGAAGGTCTTGATACGTGTCGCCGAACTTCGCCGCGCTAGGCAACCCTAA
>xylefaco6c
ATGGAAATGCAGATAGGCGCTTCTGAAGTCGTTCAAGTCTTGGATACTGGTTGTGCGGTGTTGCCTCCAGAGTCTCCGTTACCGATGCCGGAGCAGTCGTTACGTAAGGGGCGTTTACAGGTGCCACGTCAGCGTACTGCGCCGTTGGGGATTGGTTTGCGTCGCTTCTACCTGATCGGTGGGACGATGGCGATGAGTTTGATTGCAACCTGGGTGATGCTCGCCGTGATGTGGCCTGGTGGGATCAATGTGCTTGAAGGTTGCTTGCTAGTACTGTTCATGTTCCTGTTTGCTTGGGTCACCATGTCCTTTGCTAGTGCATTAGCTGGGTTTTTCTGCGTGGTGTTCGGTGGTGGTCGTAAGCTTGGTATCGATCCGCAGGTGCCGTTGCCTGATTTGCACACTTACACCGCATTGTTGGTGCCTACTTACCACGAGGATCCGTGTCGGTTGTTGGCGGGGTTGCAGGCGATCTATGAATCGTTGGCCGAAACGGGACAGTTGGAACATTTCGATTTTTTCGTGCTGAGTGATAGTCGCCGTGAAGAATTCGGGTTGGCGGAGGAGCGGGAGTATGCTGCCCTGTGTGAGCGGCTTGGTGCTCATGACCGAATCTTCTATAGGCGCCGCGCAGATAACGCTGGACGTAAGGCAGGTAACATCGCCGATTGGGTACGCCGCTTTGGTGGTGCTTACCAGCAGATGCTGATCTTGGATGCTGACAGTGTGATGACTGGGGATACAATCGTCCGCCTAGTTGCTGCGATGGAGTCCAATCCAGATGTTGGTTTGATTCAGAGTTTGCCGGTTGTAGTGGGTGGCCGCACTCTATTTGCGCGGATGCAGCAATTCGGTGCTTGTGTGTACGGTCCGATCATTGCCTACGGTGTCGCTTGGTGGCATGGCGCAGAGAGCAATTATTGGGGGCATAATGCGGTGATTCGTACGAAGGCTTTTGCAGATCATGCTGGGTTGCCTGCATTGCCTGGACGGAAGCCCTTTGGCGGTCACGTGCTTAGCCACGATTTTGTTGAGGCTGCTCTCATACGACGTGGTGGCTGGGCGACGCATATGGTGCCGTACTTGCAGGGTAGCTATGAGGAAGGGCCGCCGACACTGACGGATTTACTCATTCGTGATCGTCGTTGGTGCCAAGGTAACTTGCAGCACGCAAAAATTGTTACCGCTGCTGGTCTGCATTGGATCAGTCGTATGCATATGTTGATCGGTATTGGTCACTACTTCACTGCACCAATGTGGGGGCTGCTGATGTTGGTTGGCATTGCTATCCCTCTGGTTGGAGATGGCATTGATTTGACCGCAGGCATGCATTTTTCACCAGCACACTATTGGCATGGACGTACAGATGGGGATGTATTGTGGATTTTTACCTTCACTATGTTTGTTCTTTTGGCACCCAAGCTGCTTGCTTACTTTGCCTTATTGTTTAAACCGTATGAACGTCGTGCTTGCGGTGGAGCATTGCGTGT-ATTGTTGAGTATTTTGCTGGAGAGCATTCTAGCGGCGTTGATGGCTCCTGTTGTGATGTATTTGCAGTCGCGTGGCGTGTTTGAAGTGCTGGCTGGTAAAGATTCTGGCTGGGATGCACAGCAGCGTGATGATGGCAAGCTCTCTTGGAGTGTATTGCTGCGTAGCTACGGAGGTTTGAGCGTATTGGGTGTGTTGATTGGTGCATTGGCGTATACCGTTTCTCCACCGCTAGCAATGTGGATGTCTCCAGTGGTGTTGGGGATGGCGTTCTCAGTGCCGGTCGTGGCATTGACCTCACACCGTCTTGTGGGTGCTGTGCTGCGTCGTTGGGGGATTTTTTTGATTCCAGAGGAAACAGCACCATCGAAGGTCTTGATACGTGTCGCCGAACTTCGCCGCGCTAGGCAACCCTAA
>xylefaJa12
ATGGAAATGCAGATAGGCGCTTCTGAAGTCGTTCAAGTCTTGGATACTGGTTGTGCGGTGTTGCCTCCAGAGTCTCCGTTACCGATGCCGGAGCAGTCGTTACGTAAGGGGCGTTTACAGGTGCCACGTCAGCGTACTGCGCCGTTGGGGATTGGTTTGCGTCGCTTCTACCTGATCGGTGGGACGATGGCGATGAGTTTGATTGCAACCTGGGTGATGCTCGCCGTGATGTGGCCTGGTGGGATCAATGTGCTTGAAGGTTGCTTGCTAGTACTGTTCATGTTCCTGTTTGCTTGGGTCACCATGTCCTTTGCTAGTGCATTAGCTGGGTTTTTCTGCGTGGTGTTCGGTGGTGGTCGTAAGCTTGGTATCGATCCGCAGGTGCCGTTGCCTGATTTGCACACTTACACCGCATTGTTGGTGCCTACTTACCACGAGGATCCGTGTCGGTTGTTGGCGGGGTTGCAAGCGATCTATGAATCGTTGGCCGAAACGGGACAGTTGGAACATTTCGATTTTTTCGTGCTGAGTGATAGTCGCCGTGAAGAATTCGGCTTGGCGGAGGAGCGGGAGTATGCTGCCCTGTGTGAGCGGCTTGGTGCTCATGACCGAATCTTCTATAGGCGCCGCGCAGATAACGCTGGACGTAAGGCAGGTAACATCGCCGATTGGGTACGCCGCTTTGGTGGTGCTTACCAGCAGATGCTGATCTTGGATGCTGACAGTGTGATGACTGGGGATACAATCGTCCGCCTAGTTGCTGCGATGGAGTCCAATCCAGATGTTGGTTTGATTCAGAGCTTGCCGGTTGTAGTGGGTGGCCGCACTCTATTTGCGCGGATGCAGCAATTCGGTGCTTGTGTGTACGGTCCGATCATTGCCTACGGTGTCGCTTGGTGGCATGGCGCAGAGAGCAATTATTGGGGGCATAATGCGGTGATTCGTACGAAGGCTTTTGCAGATCATGCTGGGTTGCCTGCATTGCCTGGACGGAAGCCCTTTGGCGGTCACGTGCTTAGCCACGATTTTGTTGAGGCTGCTCTCATACGACGTGGTGGCTGGGCGACGCATATGGTGCCGTACTTGCAGGGTAGCTATGAGGAAGGGCCGCCGACACTGACGGATTTACTCATTCGTGATCGTCGTTGGTGCCAAGGCAACTTGCAGCACGCAAAAATTGTTACCGCTGCTGGTCTGCATTGGATCAGTCGTATGCATATGTTGATCGGTATTGGTCACTACTTCACTGCACCAATGTGGGGGCTGCTGATGTTGGTTGGCATTGCTATCCCTCTGGTTGGAGATGGCATTGATTTGACCGCAGGCATGCATTTTTCACCAGCACACTATTGGCATGGACGTACAGATGGGGATGTATTGTGGATTTTTACCTTCACTATGTTTGTTCTTTTGGCACCCAAGCTGCTTGCTTACTTTGCCTTATTGTTTAAACCGTATGAACGTCGTGCTTGCGGTGGAGCATTGCGTGT-ATTGTTGAGTATTTTGCTGGAGAGCATTCTAGCGGCGTTGATGGCTCCTGTTGTGATGTATTTGCAGTCGCGTGGCGTGTTTGAAGTGCTGGCTGGTAAAGATTCTGGCTGGGATGCACAGCAGCGTGATGATGGCAAGCTCTCTTGGAGTGTATTGCTGCGTAGCTACGGAGGTTTGAGCGTATTGGGTGTGTTGATTGGTGCATTGGCGTATACCGTTTCTCCACCGCTAGCAATGTGGATGTCTCCAGTGGTGTTGGGGATGGCGTTCTCAGTGCCGGTCGTGGCATTGACCTCACACCGTCTTGTGGGTGCTGTGCTGCGTCGTTGGGGGATTTTTTTGATTCCAGAGGAAACAGCACCATCGAAGGTCTTGATACGTGTCGCCGAACTTCGCCGCGCTAGGCAACCCTAA
>xylefaHib4
ATGGAAATGCAGATAGGCGCTTCTGAAGTCGTTCAAGTCTTGGATACTGGTTGTGCGGTGTTGCCTCCAGAGTCTCCGTTACCGATGCCGGAGCAGTCGTTACGTAAGGGGCGTTTACAGGTGCCACGTCAGCGTACTGCGCCGTTGGGGATTGGTTTGCGTCGCTTCTACCTGATCGGTGGGACGATGGCGATGAGTTTGATTGCAACCTGGGTGATGCTCGCCGTGATGTGGCCTGGTGGGATCAATGTGCTTGAAGGTTGCTTGCTAGTACTGTTCATGTTCCTGTTTGCTTGGGTCACCATGTCCTTTGCTAGTGCATTAGCTGGGTTTTTCTGCGTGGTGTTCGGTGGTGGTCGTAAGCTTGGTATCGATCCGCAGGTGCCGTTGCCTGATTTGCACACTTACACCGCATTGTTGGTGCCTACTTACCACGAGGATCCGTGTCGGTTGTTGGCGGGGTTGCAGGCGATCTATGAATCGTTGGCCGAAACGGGACAGTTGGAACATTTCGATTTTTTCGTGCTGAGTGATAGTCGCCGTGAAGAATTCGGCTTGGCGGAGGAGCGGGAGTATGCTGCCCTGTGTGAGCGGCTTGGTGCTCATGACCGAATCTTCTATAGGCGCCGCGCAGATAACGCTGGACGTAAGGCAGGTAACATCGCCGATTGGGTACGCCGCTTTGGTGGTGCTTACCAGCAGATGCTGATCTTGGATGCTGACAGTGTGATGACTGGGGATACAATCGTCCGCCTAGTTGCTGCGATGGAGTCCAATCCAGATGTTGGTTTGATTCAGAGCTTGCCGGTTGTAGTGGGTGGCCGCACTCTATTTGCGCGGATGCAGCAATTCGGTGCTTGTGTGTACGGTCCGATCATTGCCTACGGTGTCGCTTGGTGGCATGGCGCAGAGAGCAATTATTGGGGGCATAATGCGGTGATTCGTACGAAGGCTTTTGCAGATCATGCTGGGTTGCCTGCATTGCCTGGACGGAAGCCCTTTGGCGGTCACGTGCTTAGCCACGATTTTGTTGAGGCTGCTCTCATACGACGTGGTGGCTGGGCGACGCATATGGTGCCGTACTTGCAGGGTAGCTATGAGGAAGGGCCGCCGACACTGACGGATTTACTCATTCGTGATCGTCGTTGGTGCCAAGGTAACTTGCAGCACGCAAAAATTGTTACCGCTGCTGGTCTGCATTGGATCAGTCGTATGCATATGTTGATCGGTATTGGTCACTACTTCACTGCACCAATGTGGGGGCTGCTGATGTTGGTTGGCATTGCTATCCCTCTGGTTGGAGATGGCATTGATTTGACCGCAGGCATGCATTTTTCACCAGCACACTATTGGCATGGACGTACAGATGGGGATGTATTGTGGATTTTTACCTTCACTATGTTTGTTCTTTTGGCACCCAAGCTGCTTGCTTACTTTGCCTTATTGTTTAAACCGTATGAACGTCGTGCTTGCGGTGGAGCATTGCGTGT-ATTGTTGAGTATTTTGCTGGAGAGCATTCTAGCGGCGTTGATGGCTCCTGTTGTGATGTATTTGCAGTCGCGTGGCGTGTTTGAAGTGCTGGCTGGTAAAGATTCTGGCTGGGATGCACAGCAGCGTGATGATGGCAAGCTCTCTTGGAGTGTATTGCTGCGTAGCTACGGAGGTTTGAGCGTATTGGGTGTGTTGATTGGTGCATTGGCGTATACCGTTTCTCCACCGCTAGCAATGTGGATGTCTCCAGTGGTGTTGGGGATGGCGTTCTCAGTGCCGGTCGTGGCATTGACCTCACACCGTCTTGTGGGTGCTGTGCTGCGTCGTTGGGGGATTTTTTTGATTCCAGAGGAAACAGCACCATCGAAGGTCTTGATACGTGTCGCCGAACTTCGCCGCGCTAGGCAACCCTAA
>xylefaCVC6
ATGGAAATGCAGATAGGCGCTTCTGAAGTCGTTCAAGTCTTGGATACTGGTTGTGCGGTGTTGCCTCCAGAGTCTCCGTTACCGATGCCGGAGCAGTCGTTACGTAAGGGGCGTTTACAGGTGCCACGTCAGCGTACTGCGCCGTTGGGGATTGGTTTGCGTCGCTTCTACCTGATCGGTGGGACGATGGCGATGAGTTTGATTGCAACCTGGGTGATGCTCGCCGTGATGTGGCCTGGTGGGATCAATGTGCTTGAAGGTTGCTTGCTAGTACTGTTCATGTTCCTGTTTGCTTGGGTCACCATGTCCTTTGCTAGTGCATTAGCTGGGTTTTTCTGCGTGGTGTTCGGTGGTGGTCGTAAGCTTGGTATCGATCCGCAGGTGCCGTTGCCTGATTTGCACACTTACACCGCATTGTTGGTGCCTACTTACCACGAGGATCCGTGTCGGTTGTTGGCGGGGTTGCAAGCGATCTATGAATCGTTGGCCGAAACGGGACAGTTGGAACATTTCGATTTTTTCGTGCTGAGTGATAGTCGCCGTGAAGAATTCGGCTTGGCGGAGGAGCGGGAGTATGCTGCCCTGTGTGAGCGGCTTGGTGCTCATGACCGAATCTTCTATAGGCGCCGCGCAGATAACGCTGGACGTAAGGCAGGTAACATCGCCGATTGGGTACGCCGCTTTGGTGGTGCTTACCAGCAGATGCTGATCTTGGATGCTGACAGTGTGATGACTGGGGATACAATCGTCCGCCTAGTTGCTGCGATGGAGTCCAATCCAGATGTTGGTTTGATTCAGAGCTTGCCGGTTGTAGTGGGTGGCCGCACTCTATTTGCGCGGATGCAGCAATTCGGTGCTTGTGTGTACGGTCCGATCATTGCCTACGGTGTCGCTTGGTGGCATGGCGCAGAGAGCAATTATTGGGGGCATAATGCGGTGATTCGTACGAAGGCTTTTGCAGATCATGCTGGGTTGCCTGCATTGCCTGGACGGAAGCCCTTTGGCGGTCACGTGCTTAGCCACGATTTTGTTGAGGCTGCTCTCATACGACGTGGTGGCTGGGCGACGCATATGGTGCCGTACTTGCAGGGTAGCTATGAGGAAGGGCCGCCGACACTGACGGATTTACTCATTCGTGATCGTCGTTGGTGCCAAGGCAACTTGCAGCACGCAAAAATTGTTACCGCTGCTGGTCTGCATTGGATCAGTCGTATGCATATGTTGATCGGTATTGGTCACTACTTCACTGCACCAATGTGGGGGCTGCTGATGTTGGTTGGCATTGCTATCCCTCTGGTTGGAGATGGCATTGATTTGACCGCAGGCATGCATTTTTCACCAGCACACTATTGGCATGGACGTACAGATGGGGATGTATTGTGGATTTTTACCTTCACTATGTTTGTTCTTTTGGCACCCAAGCTGCTTGCTTACTTTGCCTTATTGTTTAAACCGTATGAACGTCGTGCTTGCGGTGGAGCATTGCGTGT-ATTGTTGAGTATTTTGCTGGAGAGCATTCTAGCGGCGTTGATGGCTCCTGTTGTGATGTATTTGCAGTCGCGTGGCGTGTTTGAAGTGCTGGCTGGTAAAGATTCTGGCTGGGATGCACAGCAGCGTGATGATGGCAAGCTCTCTTGGAGTGTATTGCTGCGTAGCTACGGAGGTTTGAGCGTATTGGGTGTGTTGATTGGTGCATTGGCGTATACCGTTTCTCCACCGCTAGCAATGTGGATGTCTCCAGTGGTGTTGGGGATGGCGTTCTCAGTGCCGGTCGTGGCATTGACCTCACACCGTCTTGTGGGTGCTGTGCTGCGTCGTTGGGGGATTTTTTTGATTCCAGAGGAAACAGCACCATCGAAGGTCTTGATACGTGTCGCCGAACTTCGCCGCGCTAGGCAACCCTAA
>xylefaCVC1
ATGGAAATGCAGATAGGCGCTTCTGAAGTCGTTCAAGTCTTGGATACTGGTTGTGCGGTGTTGCCTCCAGAGTCTCCGTTACCGATGCCGGAGCAGTCGTTACGTAAGGGGCGTTTACAGGTGCCACGTCAGCGTACTGCGCCGTTGGGGATTGGTTTGCGTCGCTTCTACCTGATCGGTGGGACGATGGCGATGAGTTTGATTGCAACCTGGGTGATGCTCGCCGTGATGTGGCCTGGTGGGATCAATGTGCTTGAAGGTTGCTTGCTAGTACTGTTCATGTTCCTGTTTGCTTGGGTCACCATGTCCTTTGCTAGTGCATTAGCTGGGTTTTTCTGCGTGGTGTTCGGTGGTGGTCGTAAGCTTGGTATCGATCCGCAGGTGCCGTTGCCTGATTTGCACACTTACACCGCATTGTTGGTGCCTACTTACCACGAGGATCCGTGTCGGTTGTTGGCGGGGTTGCAAGCGATCTATGAATCGTTGGCCGAAACGGGACAGTTGGAACATTTCGATTTTTTCGTGCTGAGTGATAGTCGCCGTGAAGAATTCGGCTTGGCGGAGGAGCGGGAGTATGCTGCCCTGTGTGAGCGGCTTGGTGCTCATGACCGAATCTTCTATAGGCGCCGCGCAGATAACGCTGGACGTAAGGCAGGTAACATCGCCGATTGGGTACGCCGCTTTGGTGGTGCTTACCAGCAGATGCTGATCTTGGATGCTGACAGTGTGATGACTGGGGATACAATCGTCCGCCTAGTTGCTGCGATGGAGTCCAATCCAGATGTTGGTTTGATTCAGAGCTTGCCGGTTGTAGTGGGTGGCCGCACTCTATTTGCGCGGATGCAGCAATTCGGTGCTTGTGTGTACGGTCCGATCATTGCCTACGGTGTCGCTTGGTGGCATGGCGCAGAGAGCAATTATTGGGGGCATAATGCGGTGATTCGTACGAAGGCTTTTGCAGATCATGCTGGGTTGCCTGCATTGCCTGGACGGAAGCCCTTTGGCGGTCACGTGCTTAGCCACGATTTTGTTGAGGCTGCTCTCATACGACGTGGTGGCTGGGCGACGCATATGGTGCCGTACTTGCAGGGTAGCTATGAGGAAGGGCCGCCGACACTGACGGATTTACTCATTCGTGATCGTCGTTGGTGCCAAGGCAACTTGCAGCACGCAAAAATTGTTACCGCTGCTGGTCTGCATTGGATCAGTCGTATGCATATGTTGATCGGTATTGGTCACTACTTCACTGCACCAATGTGGGGGCTGCTGATGTTGGTTGGCATTGCTATCCCTCTGGTTGGAGATGGCATTGATTTGACCGCAGGCATGCATTTTTCACCAGCACACTATTGGCATGGACGTACAGATGGGGATGTATTGTGGATTTTTACCTTCACTATGTTTGTTCTTTTGGCACCCAAGCTGCTTGCTTACTTTGCCTTATTGTTTAAACCGTATGAACGTCGTGCTTGCGGTGGAGCATTGCGTGT-ATTGTTGAGTATTTTGCTGGAGAGCATTCTAGCGGCGTTGATGGCTCCTGTTGTGATGTATTTGCAGTCGCGTGGCGTGTTTGAAGTGCTGGCTGGTAAAGATTCTGGCTGGGATGCACAGCAGCGTGATGATGGCAAGCTCTCTTGGAGTGTATTGCTGCGTAGCTACGGAGGTTTGAGCGTATTGGGTGTGTTGATTGGTGCATTGGCGTATACCGTTTCTCCACCGCTAGCAATGTGGATGTCTCCAGTGGTGTTGGGGATGGCGTTCTCAGTGCCGGTCGTGGCATTGACCTCACACCGTCTTGTGGGTGCTGTGCTGCGTCGTTGGGGGATTTTTTTGATTCCAGAGGAAACAGCACCATCGAAGGTCTTGATACGTGTCGCCGAACTTCGCCGCGCTAGGCAACCCTAA
>xylefaOLS8
ATGGAAATGCAGATAGGCGCTTCTGAAGTCGTTCAAGTCTTGGATACTGGTTGTGCGGTGTTGCCTCCAGAGTCTCCGTTACCGATGCCTGAGCAGTCGTTACGTAAGGGGCGTTTACAGGTGCCACGTCAGCGTACTGCGCCGTTGGGGATTGGTTTGCGTCGCTTCTACCTGATCGGTGGGACGATGGCGATGAGTTTGATTGCAACCTGGGTGATGCTCGCCGTGATGTGGCCTGGTGGGATCAATGTGCTTGAAGGTTGCTTGCTAGTACTGTTCATGTTCTTGTTTGCTTGGGTCACCATGTCCTTTGCTAGTGCATTAGCTGGGTTTTTCTGCGTGGTGTTCGGTGGTGGTCGTAAGCTTGGTATCGATCCGCAGGTGCCGTTGCCTGATTTGCACACTTACACCGCATTGTTGGTGCCTACTTACCACGAGGATCCGTGTCGGTTGTTGGCGGGGTTGCAGGCGATCTATGAATCGTTGGCCGAAACGGGACAGTTGGAACATTTCGATTTTTTCGTGCTGAGTGATAGTCGCCGTGAAGAATTCGGGTTGACGGAGGAGCGGGAGTATGCTGCCCTGTGTGAGCGGCTTGGTGCTCATGACCGAATCTTCTATAGGCGCCGCGCAGATAACGCTGGACGCAAGGCAGGTAACATCGCCGATTGGGTACGCCGCTTTGGTGGTGCTTACCAGCAGATGCTGATCTTGGATGCTGACAGTGTGATGACTGGGGATACAATCGTCCGCCTAGTTGCTGCGATGGAGTCCAATCCAGATGTTGGTTTGATTCAGAGCTTGCCGGTTGTAGTGGGTGGCCGCACTCTATTTGCGCGGATGCAGCAATTCGGTGCTTGTGTGTACGGTCCGATCATTGCCTACGGTGTCGCTTGGTGGCATGGCGCAGAGAGCAATTATTGGGGGCATAATGCGGTGATTCGTACGAAGGCTTTTGCAGATCATGCTGGGTTGCCTGCATTGCCTGGACGGAAGCCCTTTGGCGGTCACGTGCTTAGCCACGATTTTGTTGAGGCTGCTCTCATACGACGTGGTGGCTGGGCGACGCATATGGTGCCGTACTTGCAGGGTAGCTATGAGGAAGGGCCGCCGACACTGACGGATTTACTCATTCGTGATCGTCGTTGGTGCCAAGGTAACTTGCAGCACGCAAAAATTGTTACCGCTGCTGGTCTGCATTGGATCAGTCGTATGCATATGTTGATCGGTATTGGTCACTACTTCACTGCACCAATGTGGGGGCTGCTGATGTTGGTTGGCATTGCTATCCCTCTGGTTGGAGATGGCATTGATTTGACCGCAGGCATGCATTTTTCACCAGCACACTATTGGCATGGACGTACAGATGGGGATGTATTGTGGATTTTTACCTTCACTATGTTTGTTCTTTTGGCACCCAAGCTGCTTGCTTACTTTGCCTTATTGTTTAAACCGTATGAACGTCGTGCTTGCGGTGGAGCATTGCGTGT-ATTGTTGAGTATTTTGCTGGAGAGCATTCTAGCGGCGTTGATGGCTCCTGTTGTGATGTATTTGCAGTCGCGTGGCGTGTTTGAAGTGCTGGCTGGTAAAGATTCTGGCTGGGATGCACAGCAGCGTGATGATGGCAAGCTCTCTTGGAGTGTATTGCTGCGTAGCTACGGAGGTTTGAGCGTATTGGGTGTGTTGATTGGTGCATTGGCGTATACCGTTTCTCCACCGCTAGCAATGTGGATGTCTCCAGTGGTGTTGGGGATGGCGTTCTCAGTGCCGGTCGTGGCATTGACCTCACACCGTCTTGTGGGTGCTGTGCTGCGTCGTTGGGGGATTTTTTTGATTCCAGAGGAAACAGCACCATCGAAGGTTTTGATACGTGTCGCCGAACTTCGCCGCGCTAGGCAACCCTAA
>xylefaCOF7
ATGGAAATGCAGATAGGCGCTTCTGAAGTCGTTCAAGTCTTGGATACTGGTTGTGCGGTGTTGCCTCCAGAGTCTCCGTTACCGATGCCTGAGCAGTCGTTACGTAAGGGGCGTTTACAGGTGCCACGTCAGCGTACTGCGCCGTTGGGGATTGGTTTGCGTCGCTTCTACCTGATCGGTGGGACGATGGCGATGAGTTTGATTGCAACCTGGGTGATGCTCGCCGTGATGTGGCCTGGTGGGATCAATGTGCTTGAAGGTTGCTTGCTAGTACTGTTCATGTTCTTGTTTGCTTGGGTCACCATGTCCTTTGCTAGTGCATTAGCTGGGTTTTTCTGCGTGGTGTTCGGTGGTGGTCGTAAGCTTGGTATCGATCCGCAGGTGCCGTTGCCTGATTTGCACACTTACACCGCATTGTTGGTGCCTACTTACCACGAGGATCCGTGTCGGTTGTTGGCGGGGTTGCAGGCGATCTATGAATCGTTGGCCGAAACGGGACAGTTGGAACATTTCGATTTTTTCGTGCTGAGTGATAGTCGCCGTGAAGAATTCGGGTTGACGGAGGAGCGGGAGTATGCTGCCCTGTGTGAGCGGCTTGGTGCTCATGACCGAATCTTCTATAGGCGCCGCGCAGATAACGCTGGACGCAAGGCAGGTAACATCGCCGATTGGGTACGCCGCTTTGGTGGTGCTTACCAGCAGATGCTGATCTTGGATGCTGACAGTGTGATGACTGGGGATACAATCGTCCGCCTAGTTGCTGCGATGGAGTCCAATCCAGATGTTGGTTTGATTCAGAGCTTGCCGGTTGTAGTGGGTGGCCGCACTCTATTTGCGCGGATGCAGCAATTCGGTGCTTGTGTGTACGGTCCGATCATTGCCTACGGTGTCGCTTGGTGGCATGGCGCAGAGAGCAATTATTGGGGGCATAATGCGGTGATTCGTACGAAGGCTTTTGCAGATCATGCTGGGTTGCCTGCATTGCCTGGACGGAAGCCCTTTGGCGGTCACGTGCTTAGCCACGATTTTGTTGAGGCTGCTCTCATACGACGTGGTGGCTGGGCGACGCATATGGTGCCGTACTTGCAGGGTAGCTATGAGGAAGGGCCGCCGACACTGACGGATTTACTCATTCGTGATCGTCGTTGGTGCCAAGGTAACTTGCAGCACGCAAAAATTGTTACCGCTGCTGGTCTGCATTGGATCAGTCGTATGCATATGTTGATCGGTATTGGTCACTACTTCACTGCACCAATGTGGGGGCTGCTGATGTTGGTTGGCATTGCTATCCCTCTGGTTGGAGATGGCATTGATTTGACCGCAGGCATGCATTTTTCACCAGCACACTATTGGCATGGACGTACAGATGGGGATGTATTGTGGATTTTTACCTTCACTATGTTTGTTCTTTTGGCACCCAAGCTGCTTGCTTACTTTGCCTTATTGTTTAAACCGTATGAACGTCGTGCTTGCGGTGGAGCATTGCGTGT-ATTGTTGAGTATTTTGCTGGAGAGCATTCTAGCGGCGTTGATGGCTCCTGTTGTGATGTATTTGCAGTCGCGTGGCGTGTTTGAAGTGCTGGCTGGTAAAGATTCTGGCTGGGATGCACAGCAGCGTGATGATGGCAAGCTCTCTTGGAGTGTATTGCTGCGTAGCTACGGAGGTTTGAGCGTATTGGGTGTGTTGATTGGTGCATTGGCGTATACCGTTTCTCCACCGCTAGCAATGTGGATGTCTCCAGTGGTGTTGGGGATGGCGTTCTCAGTGCCGGTCGTGGCATTGACCTCACACCGTCTTGTGGGTGCTGTGCTGCGTCGTTGGGGGATTTTTTTGATTCCAGAGGAAACAGCACCATCGAAGGTTTTGATACGTGTCGCCGAACTTCGCCGCGCTAGGCAACCCTAA
>xylefaCOF4
ATGGAAATGCAGATAGGCGCTTCTGAAGTCGTTCAAGTCTTGGATACTGGTTGTGCGGTGTTGCCTCCAGAGTCTCCGTTACCGATGCCGGAGCAGTCGTTACGTAAGGGGCGTTTACAGGTGCCACGTCAGCGTACTGCGCCGTTGGGGATTGGTTTGCGTCGCTTCTACCTGATCGGTGGGACGATGGCGATGAGTTTGATTGCAACCTGGGTGATGCTCGCCGTGATGTGGCCTGGTGGGATCAATGTGCTTGAAGGTTGCTTGCTAGTACTGTTCATGTTCCTGTTTGCTTGGGTCACCATGTCCTTTGCTAGTGCATTAGCTGGGTTTTTCTGCGTGGTGTTCGGTGGTGGTCGTAAGCTTGGTATCGATCCGCAGGTGCCGTTGCCTGATTTGCACACTTACACCGCATTGTTGGTGCCTACTTACCACGAGGATCCGTGTCGGTTGTTGGCGGGGTTGCAGGCGATCTATGAATCGTTGGCCGAAACGGGACAGTTGGAACATTTCGATTTTTTCGTGCTGAGTGATAGTCGCCGTGAAGAATTCGGGTTGGCGGAGGAGCGGGAGTATGCTGCCCTGTGTGAGCGGCTTGGTGCTCATGACCGAATCTTCTATAGGCGCCGCGCAGATAACGCTGGACGTAAGGCAGGTAACATCGCCGATTGGGTACGCCGCTTTGGTGGTGCTTACCAGCAGATGCTGATCTTGGATGCTGACAGTGTGATGACTGGGGATACAATCGTCCGCCTAGTTGCTGCGATGGAGTCCAATCCAGATGTTGGTTTGATTCAGAGTTTGCCGGTTGTAGTGGGTGGCCGCACTCTATTTGCGCGGATGCAGCAATTCGGTGCTTGTGTGTACGGTCCGATCATTGCCTACGGTGTCGCTTGGTGGCATGGCGCAGAGAGCAATTATTGGGGGCATAATGCGGTGATTCGTACGAAGGCTTTTGCAGATCATGCTGGGTTGCCTGCATTGCCTGGACGGAAGCCCTTTGGCGGTCACGTGCTTAGCCACGATTTTGTTGAGGCTGCTCTCATACGACGTGGTGGCTGGGCGACGCATATGGTGCCGTACTTGCAGGGTAGCTATGAGGAAGGGCCGCCGACACTGACGGATTTACTCATTCGTGATCGTCGTTGGTGCCAAGGTAACTTGCAGCACGCAAAAATTGTTACCGCTGCTGGTCTGCATTGGATCAGTCGTATGCATATGTTGATCGGTATTGGTCACTACTTCACTGCACCAATGTGGGGGCTGCTGATGTTGGTTGGCATTGCTATCCCTCTGGTTGGAGATGGCATTGATTTGACCGCAGGCATGCATTTTTCACCAGCACACTATTGGCATGGACGTACAGATGGGGATGTATTGTGGATTTTTACCTTCACTATGTTTGTTCTTTTGGCACCCAAGCTGCTTGCTTACTTTGCCTTATTGTTTAAACCGTATGAACGTCGTGCTTGCGGTGGAGCATTGCGTGT-ATTGTTGAGTATTTTGCTGGAGAGCATTCTAGCGGCGTTGATGGCTCCTGTTGTGATGTATTTGCAGTCGCGTGGCGTGTTTGAAGTGCTGGCTGGTAAAGATTCTGGCTGGGATGCACAGCAGCGTGATGATGGCAAGCTCTCTTGGAGTGTATTGCTGCGTAGCTACGGAGGTTTGAGCGTATTGGGTGTGTTGATTGGTGCATTGGCGTATACCGTTTCTCCACCGCTAGCAATGTGGATGTCTCCAGTGGTGTTGGGGATGGCGTTCTCAGTGCCGGTCGTGGCATTGACCTCACACCGTCTTGTGGGTGCTGTGCTGCGTCGTTGGGGGATTTTTTTGATTCCAGAGGAAACAGCACCATCGAAGGTCTTGATACGTGTCGCCGAACTTCGCCGCGCTAGGCAACCCTAA
>xylefasFb7
ATGGAAATGCAGATAGGCGCTTCTGAAGTCGTTCAAGTCTTGGATACTGGTTGTGCGGTGTTGCCTCCAGAGTCTCCGTTACCGATGCCGGAGCAGTCGTTACGTAAGGGGCGTTTACAGGTGCCACGTCAGCGTACTGCGCCGTTGGGGATTGGTTTGCGTCGCTTCTACCTGATCGGTGGGACGATGGCGATGAGTTTGATTGCAACCTGGGTGATGCTCGCCGTGATGTGGCCTGGTGGGATCAATGTGCTTGAAGGTTGCTTGCTAGTACTGTTCATGTTCCTGTTTGCTTGGGTCACCATGTCCTTTGCTAGTGCATTAGCTGGGTTTTTCTGCGTGGTGTTCGGTGGTGGTCGTAAGCTTGGTATCGATCCGCAGGTGCCGTTGCCTGATTTGCACACTTACACCGCATTGTTGGTGCCTACTTACCACGAGGATCCGTGTCGGTTGTTGGCGGGGTTGCAAGCGATCTATGAATCGTTGGCCGAAACGGGACAGTTGGAACATTTCGATTTTTTCGTGCTGAGTGATAGTCGCCGTGAAGAATTCGGCTTGGCGGAGGAGCGGGAGTATGCTGCCCTGTGTGAGCGGCTTGGTGCTCATGACCGAATCTTCTATAGGCGCCGCGCAGATAACGCTGGACGTAAGGCAGGTAACATCGCCGATTGGGTACGCCGCTTTGGTGGTGCTTACCAGCAGATGCTGATCTTGGATGCTGACAGTGTGATGACTGGGGATACAATCGTCCGCCTAGTTGCTGCGATGGAGTCCAATCCAGATGTTGGTTTGATTCAGAGCTTGCCGGTTGTAGTGGGTGGCCGCACTCTATTTGCGCGGATGCAGCAATTCGGTGCTTGTGTGTACGGTCCGATCATTGCCTACGGTGTCGCTTGGTGGCATGGCGCAGAGAGCAATTATTGGGGGCATAATGCGGTGATTCGTACGAAGGCTTTTGCAGATCATGCTGGGTTGCCTGCATTGCCTGGACGGAAGCCCTTTGGCGGTCACGTGCTTAGCCACGATTTTGTTGAGGCTGCTCTCATACGACGTGGTGGCTGGGCGACGCATATGGTGCCGTACTTGCAGGGTAGCTATGAGGAAGGGCCGCCGACACTGACGGATTTACTCATTCGTGATCGTCGTTGGTGCCAAGGTAACTTGCAGCACGCAAAAATTGTTACCGCTGCTGGTCTGCATTGGATCAGTCGTATGCATATGTTGATCGGTATTGGTCACTACTTCACTGCACCAATGTGGGGGCTGCTGATGTTGGTTGGCATTGCTATCCCTCTGGTTGGAGATGGCATTGATTTGACCGCAGGCATGCATTTTTCACCAGCACACTATTGGCATGGACGTACAGATGGGGATGTATTGTGGATTTTTACCTTCACTATGTTTGTTCTTTTGGCACCCAAGCTGCTTGCTTACTTTGCCTTATTGTTTAAACCGTATGAACGTCGTGCTTGCGGTGGAGCATTGCGTGT-ATTGTTGAGTATTTTGCTGGAGAGCATTCTAGCGGCGTTGATGGCTCCTGTTGTGATGTATTTGCAGTCGCGTGGCGTGTTTGAAGTGCTGGCTGGTAAAGATTCTGGCTGGGATGCACAGCAGCGTGATGATGGCAAGCTCTCTTGGAGTGTATTGCTGCGTAGCTACGGAGGTTTGAGCGTATTGGGTGTGTTGATTGGTGCATTGGCGTATACCGTTTCTCCACCGCTAGCAATGTGGATGTCTCCAGTGGTGTTGGGGATGGCGTTCTCAGTGCCGGTCGTGGCATTGACCTCACACCGTCTTGTGGGTGCTGTGCTGCGTCGTTGGGGGATTTTTTTGATTCCAGAGGAAACAGCACCATCGAAGGTCTTGATACGTGTCGCCGAACTTCGCCGCGCTAGGCAACCCTAA
>xylefaPr8x
ATGGAAATGCAGATAGGCGCTTCTGAAGTCGTTCAAGTCTTGGATACTGGTTGTGCGGTGTTGCCTCCAGAGTCTCCGTTACCGATGCCGGAGCAGTCGTTACGTAAGGGGCGTTTACAGGTGCCACGTCAGCGTACTGCGCCGTTGGGGATTGGTTTGCGTCGCTTCTACCTGATCGGTGGGACGATGGCGATGAGTTTGATTGCAACCTGGGTGATGCTCGCCGTGATGTGGCCTGGTGGGATCAATGTGCTTGAAGGTTGCTTGCTAGTACTGTTCATGTTCCTGTTTGCTTGGGTCACCATGTCCTTTGCTAGTGCATTAGCTGGGTTTTTCTGCGTGGTGTTCGGTGGTGGTCGTAAGCTTGGTATCGATCCGCAGGTGCCGTTGCCTGATTTGCACACTTACACCGCATTGTTGGTGCCTACTTACCACGAGGATCCGTGTCGGTTGTTGGCGGGGTTGCAGGCGATCTATGAATCGTTGGCCGAAACGGGACAGTTGGAACATTTCGATTTTTTCGTGCTGAGTGATAGTCGCCGTGAAGAATTCGGGTTGGCGGAGGAGCGGGAGTATGCTGCCCTGTGTGAGCGGCTTGGTGCTCATGACCGAATCTTCTATAGGCGCCGCGCAGATAACGCTGGACGTAAGGCAGGTAACATCGCCGATTGGGTACGCCGCTTTGGTGGTGCTTACCAGCAGATGCTGATCTTGGATGCTGACAGTGTGATGACTGGGGATACAATCGTCCGCCTAGTTGCTGCGATGGAGTCCAATCCAGATGTTGGTTTGATTCAGAGTTTGCCGGTTGTAGTGGGTGGCCGCACTCTATTTGCGCGGATGCAGCAATTCGGTGCTTGTGTGTACGGTCCGATCATTGCCTACGGTGTCGCTTGGTGGCATGGCGCAGAGAGCAATTATTGGGGGCATAATGCGGTGATTCGTACGAAGGCTTTTGCAGATCATGCTGGGTTGCCTGCATTGCCTGGACGGAAGCCCTTTGGCGGTCACGTGCTTAGCCACGATTTTGTTGAGGCTGCTCTCATACGACGTGGTGGCTGGGCGACGCATATGGTGCCGTACTTGCAGGGTAGCTATGAGGAAGGGCCGCCGACACTGACGGATTTACTCATTCGTGATCGTCGTTGGTGCCAAGGTAACTTGCAGCACGCAAAAATTGTTACCGCTGCTGGTCTGCATTGGATCAGTCGTATGCATATGTTGATCGGTATTGGTCACTACTTCACTGCACCAATGTGGGGGCTGCTGATGTTGGTTGGCATTGCTATCCCTCTGGTTGGAGATGGCATTGATTTGACCGCAGGCATGCATTTTTCACCAGCACACTATTGGCATGGACGTACAGATGGGGATGTATTGTGGATTTTTACCTTCACTATGTTTGTTCTTTTGGCACCCAAGCTGCTTGCTTACTTTGCCTTATTGTTTAAACCGTATGAACGTCGTGCTTGCGGTGGAGCATTGCGTGT-ATTGTTGAGTATTTTGCTGGAGAGCATTCTAGCGGCGTTGATGGCTCCTGTTGTGATGTATTTGCAGTCGCGTGGCGTGTTTGAAGTGCTGGCTGGTAAAGATTCTGGCTGGGATGCACAGCAGCGTGATGATGGCAAGCTCTCTTGGAGTGTATTGCTGCGTAGCTACGGAGGTTTGAGCGTATTGGGTGTGTTGATTGGTGCATTGGCGTATACCGTTTCTCCACCGCTAGCAATGTGGATGTCTCCAGTGGTGTTGGGGATGGCGTTCTCAGTGCCGGTCGTGGCATTGACCTCACACCGTCTTGTGGGTGCTGTGCTGCGTCGTTGGGGGATTTTTTTGATTCCAGAGGAAACAGCACCATCGAAGGTCTTGATACGTGTCGCCGAACTTCGCCGCGCTAGGCAACCCTAA
>xylefaOLS9
ATGGAAATGCAGATAGGCGCTTCTGAAGTCGTTCAAGTCTTGGATACTGGTTGTGCGGTGTTGCCTCCAGAGTCTCCGTTACCGATGCCTGAGCAGTCGTTACGTAAGGGGCGTTTACAGGTGCCACGTCAGCGTACTGCGCCGTTGGGGATTGGTTTGCGTCGCTTCTACCTGATCGGTGGGACGATGGCGATGAGTTTGATTGCAACCTGGGTGATGCTCGCCGTGATGTGGCCTGGTGGGATCAATGTGCTTGAAGGTTGCTTGCTAGTACTGTTCATGTTCTTGTTTGCTTGGGTCACCATGTCCTTTGCTAGTGCATTAGCTGGGTTTTTCTGCGTGGTGTTCGGTGGTGGTCGTAAGCTTGGTATCGATCCGCAGGTGCCGTTGCCTGATTTGCACACTTACACCGCATTGTTGGTGCCTACTTACCACGAGGATCCGTGTCGGTTGTTGGCGGGGTTGCAGGCGATCTATGAATCGTTGGCCGAAACGGGACAGTTGGAACATTTCGATTTTTTCGTGCTGAGTGATAGTCGCCGTGAAGAATTCGGGTTGACGGAGGAGCGGGAGTATGCTGCCCTGTGTGAGCGGCTTGGTGCTCATGACCGAATCTTCTATAGGCGCCGCGCAGATAACGCTGGACGCAAGGCAGGTAACATCGCCGATTGGGTACGCCGCTTTGGTGGTGCTTACCAGCAGATGCTGATCTTGGATGCTGACAGTGTGATGACTGGGGATACAATCGTCCGCCTAGTTGCTGCGATGGAGTCCAATCCAGATGTTGGTTTGATTCAGAGCTTGCCGGTTGTAGTGGGTGGCCGCACTCTATTTGCGCGGATGCAGCAATTCGGTGCTTGTGTGTACGGTCCGATCATTGCCTACGGTGTCGCTTGGTGGCATGGCGCAGAGAGCAATTATTGGGGGCATAATGCGGTGATTCGTACGAAGGCTTTTGCAGATCATGCTGGGTTGCCTGCATTGCCTGGACGGAAGCCCTTTGGCGGTCACGTGCTTAGCCACGATTTTGTTGAGGCTGCTCTCATACGACGTGGTGGCTGGGCGACGCATATGGTGCCGTACTTGCAGGGTAGCTATGAGGAAGGGCCGCCGACACTGACGGATTTACTCATTCGTGATCGTCGTTGGTGCCAAGGTAACTTGCAGCACGCAAAAATTGTTACCGCTGCTGGTCTGCATTGGATCAGTCGTATGCATATGTTGATCGGTATTGGTCACTACTTCACTGCACCAATGTGGGGGCTGCTGATGTTGGTTGGCATTGCTATCCCTCTGGTTGGAGATGGCATTGATTTGACCGCAGGCATGCATTTTTCACCAGCACACTATTGGCATGGACGTACAGATGGGGATGTATTGTGGATTTTTACCTTCACTATGTTTGTTCTTTTGGCACCCAAGCTGCTTGCTTACTTTGCCTTATTGTTTAAACCGTATGAACGTCGTGCTTGCGGTGGAGCATTGCGTGT-ATTGTTGAGTATTTTGCTGGAGAGCATTCTAGCGGCGTTGATGGCTCCTGTTGTGATGTATTTGCAGTCGCGTGGCGTGTTTGAAGTGCTGGCTGGTAAAGATTCTGGCTGGGATGCACAGCAGCGTGATGATGGCAAGCTCTCTTGGAGTGTATTGCTGCGTAGCTACGGAGGTTTGAGCGTATTGGGTGTGTTGATTGGTGCATTGGCGTATACCGTTTCTCCACCGCTAGCAATGTGGATGTCTCCAGTGGTGTTGGGGATGGCGTTCTCAGTGCCGGTCGTGGCATTGACCTCACACCGTCTTGTGGGTGCTGTGCTGCGTCGTTGGGGGATTTTTTTGATTCCAGAGGAAACAGCACCATCGAAGGTTTTGATACGTGTCGCCGAACTTCGCCGCGCTAGGCAACCCTAA
>xylefaU24D
ATGGAAATGCAGATAGGCGCTTCTGAAGTCGTTCAAGTCTTGGATACTGGTTGTGCGGTGTTGCCTCCAGAGTCTCCGTTACCGATGCCGGAGCAGTCGTTACGTAAGGGGCGTTTACAGGTGCCACGTCAGCGTACTGCGCCGTTGGGGATTGGTTTGCGTCGCTTCTACCTGATCGGTGGGACGATGGCGATGAGTTTGATTGCAACCTGGGTGATGCTCGCCGTGATGTGGCCTGGTGGGATCAATGTGCTTGAAGGTTGCTTGCTAGTACTGTTCATGTTCCTGTTTGCTTGGGTCACCATGTCCTTTGCTAGTGCATTAGCTGGGTTTTTCTGCGTGGTGTTCGGTGGTGGTCGTAAGCTTGGTATCGATCCGCAGGTGCCGTTGCCTGATTTGCACACTTACACCGCATTGTTGGTGCCTACTTACCACGAGGATCCGTGTCGGTTGTTGGCGGGGTTGCAAGCGATCTATGAATCGTTGGCCGAAACGGGACAGTTGGAACATTTCGATTTTTTCGTGCTGAGTGATAGTCGCCGTGAAGAATTCGGCTTGGCGGAGGAGCGGGAGTATGCTGCCCTGTGTGAGCGGCTTGGTGCTCATGACCGAATCTTCTATAGGCGCCGCGCAGATAACGCTGGACGTAAGGCAGGTAACATCGCCGATTGGGTACGCCGCTTTGGTGGTGCTTACCAGCAGATGCTGATCTTGGATGCTGACAGTGTGATGACTGGGGATACAATCGTCCGCCTAGTTGCTGCGATGGAGTCCAATCCAGATGTTGGTTTGATTCAGAGCTTGCCGGTTGTAGTGGGTGGCCGCACTCTATTTGCGCGGATGCAGCAATTCGGTGCTTGTGTGTACGGTCCGATCATTGCCTACGGTGTCGCTTGGTGGCATGGCGCAGAGAGCAATTATTGGGGGCATAATGCGGTGATTCGTACGAAGGCTTTTGCAGATCATGCTGGGTTGCCTGCATTGCCTGGACGGAAGCCCTTTGGCGGTCACGTGCTTAGCCACGATTTTGTTGAGGCTGCTCTCATACGACGTGGTGGCTGGGCGACGCATATGGTGCCGTACTTGCAGGGTAGCTATGAGGAAGGGCCGCCGACACTGACGGATTTACTCATTCGTGATCGTCGTTGGTGCCAAGGTAACTTGCAGCACGCAAAAATTGTTACCGCTGCTGGTCTGCATTGGATCAGTCGTATGCATATGTTGATCGGTATTGGTCACTACTTCACTGCACCAATGTGGGGGCTGCTGATGTTGGTTGGCATTGCTATCCCTCTGGTTGGAGATGGCATTGATTTGACCGCAGGCATGCATTTTTCACCAGCACACTATTGGCATGGACGTACAGATGGGGATGTATTGTGGATTTTTACCTTCACTATGTTTGTTCTTTTGGCACCCAAGCTGCTTGCTTACTTTGCCTTATTGTTTAAACCGTATGAACGTCGTGCTTGCGGTGGAGCATTGCGTGT-ATTGTTGAGTATTTTGCTGGAGAGCATTCTAGCGGCGTTGATGGCTCCTGTTGTGATGTATTTGCAGTCGCGTGGCGTGTTTGAAGTGCTGGCTGGTAAAGATTCTGGCTGGGATGCACAGCAGCGTGATGATGGCAAGCTCTCTTGGAGTGTATTGCTGCGTAGCTACGGAGGTTTGAGCGTATTGGGTGTGTTGATTGGTGCATTGGCGTATACCGTTTCTCCACCGCTAGCAATGTGGATGTCTCCAGTGGTGTTGGGGATGGCGTTCTCAGTGCCGGTCGTGGCATTGACCTCACACCGTCTTGTGGGTGCTGTGCTGCGTCGTTGGGGGATTTTTTTGATTCCAGAGGAAACAGCACCATCGAAGGTCTTGATACGTGTCGCCGAACTTCGCCGCGCTAGGCAACCCTAA
>long-mer7166
------------------------------------------------------------------------------------------------------------------------------------------------------------------------TACCTGATCGGTGGGACGATGGCGATGAGTTTGATTGCAACCT---------------------------------------------------------------------------------------------------------------------------------------------------------------------------------------------------------------------------------------------------------------------------------------------------------------------------------------------------------------------------------------------------------------------------------------------------------------------------------------------------------------------------------------------------------------------------------------------------------------------------------------------------------------------------------------------------------------------------------------------------------------------------------------------------------------------------------------------------------------------------------------------------------------------------------------------------------------------------------------------------------------------------------------------------------------------------------------------------------------------------------------------------------------------------------------------------------------------------------------------------------------------------------------------------------------------------------------------------------------------------------------------------------------------------------------------------------------------------------------------------------------------------------------------------------------------------------------------------------------------------------------------------------------------------------------------------------------------------------------------------------------
>long-mer7167
------------------------------------------------------------------------------------------------------------------------------------------------------------------------------------------------------------------------------------------------------------------------------------------------------------------------------------------------------------------------AAGCTTGGTATCGATCCGCAGGTGCCGTTGCCTGATTTGCACA---------------------------------------------------------------------------------------------------------------------------------------------------------------------------------------------------------------------------------------------------------------------------------------------------------------------------------------------------------------------------------------------------------------------------------------------------------------------------------------------------------------------------------------------------------------------------------------------------------------------------------------------------------------------------------------------------------------------------------------------------------------------------------------------------------------------------------------------------------------------------------------------------------------------------------------------------------------------------------------------------------------------------------------------------------------------------------------------------------------------------------------------------------------------------------------------------------------------------------------------------------------------------------------------------------------------------------------------------------------------------------------------------------------------------------------------------------------------------------------------------------------------------------------------------------------
>long-mer7168
-----------------------------------------------------------------------------------------------------------------------------------------------------------------------------------------------------------------------------------------------------------------------------------------------------------------------------------------------------------------------------------------------------------------------------ATTGTTGGTGCCTACTTACCACGAGGATCCGTGTCGGTTGTTG----------------------------------------------------------------------------------------------------------------------------------------------------------------------------------------------------------------------------------------------------------------------------------------------------------------------------------------------------------------------------------------------------------------------------------------------------------------------------------------------------------------------------------------------------------------------------------------------------------------------------------------------------------------------------------------------------------------------------------------------------------------------------------------------------------------------------------------------------------------------------------------------------------------------------------------------------------------------------------------------------------------------------------------------------------------------------------------------------------------------------------------------------------------------------------------------------------------------------------------------------------------------------------------------------------------------------------------------------------------------------------------------------------------------------------------------------------------------------------------------------------
>long-mer7169
--------------------------------------------------------------------------------------------------------------------------------------------------------------------------------------------------------------------------------------------------------------------------------------------------------------------------------------------------------------------------------------------------------------------------------------------------------------------------------------------------------------GGGACAGTTGGAACATTTCGATTTTTTCGTGCTGAGTGATAGT-------------------------------------------------------------------------------------------------------------------------------------------------------------------------------------------------------------------------------------------------------------------------------------------------------------------------------------------------------------------------------------------------------------------------------------------------------------------------------------------------------------------------------------------------------------------------------------------------------------------------------------------------------------------------------------------------------------------------------------------------------------------------------------------------------------------------------------------------------------------------------------------------------------------------------------------------------------------------------------------------------------------------------------------------------------------------------------------------------------------------------------------------------------------------------------------------------------------------------------------------------------------------------------------------------------------------------------------------------------------------------------------------------------------------
>long-mer7170
----------------------------------------------------------------------------------------------------------------------------------------------------------------------------------------------------------------------------------------------------------------------------------------------------------------------------------------------------------------------------------------------------------------------------------------------------------------------------------------------------------------------------------------------------------------------------------------------------------GTGAGCGGCTTGGTGCTCATGACCGAATCTTCTATAGGCGCCGCGCAGATAACGCTGGACG-----------------------------------------------------------------------------------------------------------------------------------------------------------------------------------------------------------------------------------------------------------------------------------------------------------------------------------------------------------------------------------------------------------------------------------------------------------------------------------------------------------------------------------------------------------------------------------------------------------------------------------------------------------------------------------------------------------------------------------------------------------------------------------------------------------------------------------------------------------------------------------------------------------------------------------------------------------------------------------------------------------------------------------------------------------------------------------------------------------------------------------------------------------------------------------------------------------------------------------------------------------------------------------------------------------
>long-mer7171
-----------------------------------------------------------------------------------------------------------------------------------------------------------------------------------------------------------------------------------------------------------------------------------------------------------------------------------------------------------------------------------------------------------------------------------------------------------------------------------------------------------------------------------------------------------------------------------------------------------------------------------------------------------------------------------------------------------------------------------------------------------------------------------------------------------------------------------------------------------------------------------------------------------------------------------------CGCAGAGAGCAATTATTGGGGGCATAATGCGGTGATTCGTACG----------------------------------------------------------------------------------------------------------------------------------------------------------------------------------------------------------------------------------------------------------------------------------------------------------------------------------------------------------------------------------------------------------------------------------------------------------------------------------------------------------------------------------------------------------------------------------------------------------------------------------------------------------------------------------------------------------------------------------------------------------------------------------------------------------------------------------------------------------------------------------------------------------------------------------------------------------------------------------------------
>long-mer7172
--------------------------------------------------------------------------------------------------------------------------------------------------------------------------------------------------------------------------------------------------------------------------------------------------------------------------------------------------------------------------------------------------------------------------------------------------------------------------------------------------------------------------------------------------------------------------------------------------------------------------------------------------------------------------------------------------------------------------------------------------------------------------------------------------------------------------------------------------------------------------------------------------------------------------------------------------------------------------------------------------------------------------------------------------------------------------------------------------------------------------------------------------------------------------------------------------------------------------------------------------------------------------------------------------------------GCTGCTGATGTTGGTTGGCATTGCTATCCCTCTGGTTGGAGAT-------------------------------------------------------------------------------------------------------------------------------------------------------------------------------------------------------------------------------------------------------------------------------------------------------------------------------------------------------------------------------------------------------------------------------------------------------------------------------------------------------------------------------------------------------------------------------------------------------------------------
>long-mer7173
---------------------------------------------------------------------------------------------------------------------------------------------------------------------------------------------------------------------------------------------------------------------------------------------------------------------------------------------------------------------------------------------------------------------------------------------------------------------------------------------------------------------------------------------------------------------------------------------------------------------------------------------------------------------------------------------------------------------------------------------------------------------------------------------------------------------------------------------------------------------------------------------------------------------------------------------------------------------------------------------------------------------------------------------------------------------------------------------------------------------------------------------------------------------------------------------------------------------------------------------------------------------------------------------------------------------------------------------------------------------------------------------------------------------------------------------------------------------------------------------------------------------------------GGTGGAGCATTGCGTGT-ATTGTTGAGTATTTTGCTGGAGAGCA-----------------------------------------------------------------------------------------------------------------------------------------------------------------------------------------------------------------------------------------------------------------------------------------------------------------------------------------------------------------------------------------------------
