# Supplementary material for: Identification of genetic relationships and subspecies signatures in Xylella fastidiosa
Source: BMC Genomics. 2019 Mar 25;20:239. doi: 10.1186/s12864-019-5565-9 (PMC6434890; doi:10.1186/s12864-019-5565-9)
Supplement: Supplementary file 8 — Analysis of (non-)synonymous SNPs in homologs to CDS harboring specific k-mers for selected enriched GOs. (ZIP 549 kb) [file 12864_2019_5565_MOESM8_ESM.zip › Additional-File8/Additional-File8B_Pauca/GO-0005886 0016021/NC_002488.1722/Xfm assembled to xylefa9a5c.fasta]

>xylefa9a5c
ATGAAAGCGTTATTCCGGGCCTGCCGCATTGGCAAGGTCATGCTGCGCTACCGCCTGGATACGTTGCTGGACGGTACAGCCGCAGAGCGCTGGTTGCGTTTGGCTAAGCCTTTTGTACCTCGCATCAGCGCTGAGATTGTTGAGCAGTCCAGAGGGCGTCGGTTGCGTTTAGCACTGCAGGAATTGGGGCCTATTTTTGTGAAGTTTGGGCAGATTCTGTCTACTCGCAGGGACCTGGTACCCCAGGATATCGGTGATGAGCTGGTCATGCTACAAGACCGAGTAGAGCCTTTCGAGGGGCAGACTGCACGCATTATCATCGAAACTGCGCTAGGCAAGTCGGTTGAAAGTGCATTCGCGCACTTCGATACTGTGCCACTGGCCAGTGCTTCAATCTCGCAGGTCCATGCAGCTACGCTGCATGACGGACGTGAAGTTGTGGTCAAAGTGTTGCGTCCTGATATTGAGCATCAGATCAGTGACGACATCGCCTTGCTTAAATCGCTGGCTACGTTGGTCGAGCATACTCACCCTAATGCGGATAAAATCCGTCCGTGCGAGATTGTGGCGGAGATAGAAACCACCTTGGCGGCTGAGTTGGATTTGCAACGTGAAGGTGCCAACGCCAGCGTGTTGCGTCGCTTCTGGGAGGCGTCCGACGACATATATGTACCTGAAGTAATTTGGTCGCACACCGCCGAACAGGTGCTGACTCTGGAACGTATGTATGGCATTCCCTCGGACGATATTGCGTTGCTTGATGCCTCGGGTATCGATCGTAAAGCTCTTTCGAGTAAGGGAATCCGCGTGTTTTATACTCAGGTGTTCCGCGATAATTTTTTCCATGCCGATGCGCACTCTGGAAACATTTGGGTTGACAGTGATCCGGCACGCAAATCCAATCCACGTTTTATTGCCCTGGATTTCGGCATCATGGGCCAGCTCTCGCAGAAAGATCAGTACTACTTGGCAGAGAATTTCATGGCCATCTTCCAT-AAAGACTACCGGCGCATCGCTGAGTTGCATGTGGAAGCAGGCTGGATACCTCCACATGTCCGCATTGAGGAGTTGGAAGCAGCAGCACGTTCAGTCTGTGAACCATACTTTACGAGGCCTTTATCCCAGATCTCGCTTGCTGAAGTACTGATGAAATTGTTCCATGTTGCCCGACGTTACCAGCTTACGTTACAGCCTCAATTGATTTTGCTTCAAAAGACGCTGCTCAATATTGAGGGTGTGGGTCGTCAACTCGATCCTGAATTGGATATCTGGGTCGTAGCGCGCCCAGTGCTCGAGCGCATTCTACGTGCCCGTTACAGTCCGCGTCATGCGTTGAAGGAGTTAAATAAACGCTTGCCTGAGATCATGACTCATGCCCCAGACACACCGCGTCTCATACATACTTGGTTAGTACAGCAGGTCGAAAGCCGGAAACAGAATGACGTTTATTTGCAACAAATACGCGCGTTAGCTATGACTTTGCAAGGCTTGCAGCGCCGTGTGGTCAATGCGATTGTGGGTAGCGGCTTGCTGGTGGCGGCTGCGGTATTGTATGGCCTACATCCGGATGGTTTGTACTTGGGAGCGATTCCAGTGTGGAGCTTGATTAGTGGGTGCGTTGGCGCGTTGGCCTTGTTCAGTGCTTGGTGGCGAAGCTAA
>xylefa3571
ATGAAGGCGTTATTCCGGGCCTGCCGCATTGGCAAGGTCATGCTGCGCTACCGCCTGGATACGTTGCTAGACGGTACAGCCGCAGAGCGCTGGTTGCGTTTGGCTAAGCCTTTTGTACCTCGCATCAGCGCTGAGATTGTTGAGCAGTCCAGAGGGCGTCGGTTGCGTTTGGCACTACAGGAATTGGGGCCTATTTTTGTGAAGTTTGGGCAGATTTTGTCCACTCGCAGGGACCTGGTACCCCAGGATATCGGTGATGAGCTGGTCATGCTACAAGACCGAGTAGAGCCTTTCGAGGGGCAGATTGCGCGCATTATCATCGAAACTGCGCTAGGCAAGTCGGTTGAAAGTGCATTCGCCCACTTCGATACTGTGCCACTGGCCAGTGCTTCAATCTCGCAGGTCCATGCAGCTACGCTGCATGACCGACGTGAAGTTGTGGTCAAAGTGTTGCGTCCTGATATTGAGCATCAGATCAGTGACGACATCGCCTTGCTTAAATCGCTGGCTACGTTGGTCGAGCATACTCACCCTAATGCGGATAAAATCCGTCCGCGCGAGATTGTGGCGGAGATAGAAACCACCTTGGCGGCTGAGTTGGATTTGCAACGTGAAGGTGCTAACGCTAGCGTGTTGCGTCGCTTCTGGGAGGCGTCCGACGACATATATGTACCTGAAGTAATTTGGTCGCACACCGCCGAACGGGTGCTGACTCTGGAACGTATGTATGGCATTCCCTCGGACGATATTGCGTTGCTTGATGCCTCGGGTATCGATCGTAAAGCTCTTTCGAGCAAGGGAATCCGCGTGTTTTATACCCAGGTGTTCCGCGATAATTTTTTCCATGCCGATGCGCACTCTGGAAATATTTGGGTCGACAGTGATCCGGCACGCAAATCCAATCCACGTTTTATTGCGCTGGATTTCGGCATCATGGGCCAGCTGTCGCAGAAAGATCAGTACTATTTGGCAGAGAATTTCATGGCCATCTTCCAT-AAAGACTACCGGCGAATCGCTGAGTTGCATGTGGAAGCAGGCTGGATACCTCAGCATGTCCGCATTGAGGAGTTGGAAGCAGCGGCACGTTCAGTCTGTGAACCATACTTTACGAGGCCTTTATCCCAGATCTCGCTTGCTGAAGTACTGATGAAATTGTTCCATGTTGCCCGACGTTACCAGCTTACGTTACAGCCTCAATTGATTTTGCTTCAAAAGACGCTGCTCAATATTGAGGGTGTGGGTCGTCAACTCGATCCTGAATTGGATATCTGGGTCGTAGCGCGCCCTGTGCTCGAGCGCATTCTACGTGCCCGTTACAGTCCGCGTCATGCGTTGAAGGAGTTAAATAAACGCTTGCCTGAGATCATGACTCATGCCCCAGACACACCGCGCCTCATACATACTTGGTTAGTACAGCAGGTCGAAAGCCGGAAACAGAATGACGTTTATTTGCAACAAATACGCGCGTTAGCTATGACTTTGCAAGGCTTGCAGCGCCGTGTGGTCAATGCGATTGTGGGTAGCGGCTTGCTGGTGGCGGCTGCGGTATTGTATGGCCTACATCCGGATGGTTTGTACTTGGGAACGATTCCAGTGTGGAGCTTGATTAGTGGGTGCGTCGGCGCGTTGGCCTTGTTCAGTGCTTGGTGGCGAAGCTAA
>xylefa8417
ATGAAGGCGTTATTCCGGGCCTGCCGCATTGGCAAGGTCATGCTGCGCTACCGCCTGGATACGTTGCTAGACGGTACAGCCGCAGAGCGCTGGTTGCGTTTGGCTAAGCCTTTTGTACCTCGCATCAGCGCTGAGATTGTTGAGCAGTCCAGAGGGCGTCGGTTGCGTTTGGCACTACAGGAATTGGGGCCTATTTTTGTGAAGTTTGGGCAGATTTTGTCCACTCGTAGGGACCTGGTACCCCAGGATATCGGTGATGAGCTGGTCATGCTACAAGACCGAGTAGAGCCTTTCGAGGGGCAGACTGCGCGCATTATCATCGAAACTGCGCTAGGCAAGTCGGTTGAAAGTGCATTCGCCCACTTCGATACTGTGCCACTGGCCAGTGCTTCAATCTCGCAGGTCCATGCAGCTACGCTGCATGACCGACGTGAAGTTGTGGTCAAAGTGTTGCGTCCTGATATTGAGCATCAGATCAGTGACGACATCGCCTTGCTTAAATCGCTGGCTACGTTGGTCGAGCATACTCACCCTAATGCGGATAAAATCCGTCCGCGCGAGATTGTGGCGGAGATAGAAACCACCTTGGCGGCTGAGTTGGATTTGCAACGTGAAGGTGCTAACGCTAGCGTGTTGCGTCGCTTCTGGGAGGCGTCCGACGACATATATGTACCTGAAGTAATTTGGTCGCACACCGCCGAACGGGTGCTGACTCTGGAACGTATGTATGGCATTCCCTCGGACGATATTGCGTTGCTTGATGCCTCGGGTATCGATCGTAAAGCTCTTTCGAGCAAGGGAATCCGCGTGTTTTATACCCAGGTGTTCCGCGATAATTTTTTCCATGCCGATGCGCACTCTGGAAATATTTGGGTCGACAGTGATCCGGCACGCAAATCCAATCCACGTTTTATTGCGCTGGATTTCGGCATCATGGGCCAGCTGTCGCAGAAAGATCAGTACTATTTGGCAGAGAATTTCATGGCCATCTTCCAT-AAAGACTACCGGCGAATCGCTGAGTTGCATGTGGAAGCAGGCTGGATACCTCAGCATGTCCGCATTGAGGAGTTGGAAGCAGCGGCACGTTCAGTCTGTGAACCATACTTTACGAGGCCTTTATCCCAGATCTCGCTTGCTGAAGTACTGATGAAATTGTTCCATGTTGCCCGACGTTACCAGCTTACGTTACAGCCTCAATTGATTTTGCTTCAAAAGACGCTGCTCAATATTGAGGGTGTGGGTCGTCAACTCGATCCTGAATTGGATATCTGGGTCGTAGCGCGCCCTGTGCTCGAGCGCATTCTACGTGCCCGTTACAGTCCGCGTCATGCGTTGAAGGAGTTAAATAAACGCTTGCCTGAGATCATGACTCATGCCCCAGACACACCGCGCCTCATACATACTTGGTTAGTACAGCAGGTCGAAAGCCGGAAACAGAATGACGTTTATTTGCAACAAATACGCGCGTTAGCTATGACTTTGCAAGGCTTGCAGCGCCGTGTGGTCAATGCGATTGTGGGTAGCGGCTTGCTGGTGGCGGCTGCGGTATTGTATGGCCTACATCCGGATGGTTTGTACTTGGGAACGATTCCAGTGTGGAGCTTGATTAGTGGGTGCGTCGGCGCGTTGGCCTTGTTCAGTGCTTGGTGGCGAAGCTAA
>xylefa8418
ATGAAGGCGTTATTCCGGGCCTGCCGCATTGGCAAGGTCATGCTGCGCTACCGCCTGGATACGTTGCTAGACGGTACAGCCGCAGAGCGCTGGTTGCGTTTGGCTAAGCCTTTTGTACCTCGCATCAGCGCTGAGATTGTTGAGCAGTCCAGAGGGCGTCGGTTGCGTTTGGCACTACAGGAATTGGGGCCTATTTTTGTGAAGTTTGGGCAGATTTTGTCCACTCGTAGGGACCTGGTACCCCAGGATATCGGTGATGAGCTGGTCATGCTACAAGACCGAGTAGAGCCTTTCGAGGGGCAGACTGCGCGCATTATCATCGAAACTGCGCTAGGCAAGTCGGTTGAAAGTGCATTCGCCCACTTCGATACTGTGCCACTGGCCAGTGCTTCAATCTCGCAGGTCCATGCAGCTACGCTGCATGACCGACGTGAAGTTGTGGTCAAAGTGTTGCGTCCTGATATTGAGCATCAGATCAGTGACGACATCGCCTTGCTTAAATCGCTGGCTACGTTGGTCGAGCATACTCACCCTAATGCGGATAAAATCCGTCCGCGCGAGATTGTGGCGGAGATAGAAACCACCTTGGCGGCTGAGTTGGATTTGCAACGTGAAGGTGCTAACGCTAGCGTGTTGCGTCGCTTCTGGGAGGCGTCCGACGACATATATGTACCTGAAGTAATTTGGTCGCACACCGCCGAACGGGTGCTGACTCTGGAACGTATGTATGGCATTCCCTCGGACGATATTGCGTTGCTTGATGCCTCGGGTATCGATCGTAAAGCTCTTTCGAGCAAGGGAATCCGCGTGTTTTATACCCAGGTGTTCCGCGATAATTTTTTCCATGCCGATGCGCACTCTGGAAATATTTGGGTCGACAGTGATCCGGCACGCAAATCCAATCCACGTTTTATTGCGCTGGATTTCGGCATCATGGGCCAGCTGTCGCAGAAAGATCAGTACTATTTGGCAGAGAATTTCATGGCCATCTTCCAT-AAAGACTACCGGCGAATCGCTGAGTTGCATGTGGAAGCAGGCTGGATACCTCAGCATGTCCGCATTGAGGAGTTGGAAGCAGCGGCACGTTCAGTCTGTGAACCATACTTTACGAGGCCTTTATCCCAGATCTCGCTTGCTGAAGTACTGATGAAATTGTTCCATGTTGCCCGACGTTACCAGCTTACGTTACAGCCTCAATTGATTTTGCTTCAAAAGACGCTGCTCAATATTGAGGGTGTGGGTCGTCAACTCGATCCTGAATTGGATATCTGGGTCGTAGCGCGCCCTGTGCTCGAGCGCATTCTACGTGCCCGTTACAGTCCGCGTCATGCGTTGAAGGAGTTAAATAAACGCTTGCCTGAGATCATGACTCATGCCCCAGACACACCGCGCCTCATACATACTTGGTTAGTACAGCAGGTCGAAAGCCGGAAACAGAATGACGTTTATTTGCAACAAATACGCGCGTTAGCTATGACTTTGCAAGGCTTGCAGCGCCGTGTGGTCAATGCGATTGTGGGTAGCGGCTTGCTGGTGGCGGCTGCGGTATTGTATGGCCTACATCCGGATGGTTTGTACTTGGGAACGATTCCAGTGTGGAGCTTGATTAGTGGGTGCGTCGGCGCGTTGGCCTTGTTCAGTGCTTGGTGGCGAAGCTAA
>xylefa4311
ATGAAGGCGTTATTCCGGGCCTGCCGCATTGGCAAGGTCATGCTGCGCTACCGCCTGGATACGTTGCTAGACGGTACAGCCGCAGAGCGCTGGTTGCGTTTGGCTAAGCCTTTTGTACCTCGCATCAGCGCTGAGATTGTTGAGCAGTCCAGAGGGCGTCGGTTGCGTTTGGCACTACAGGAATTGGGGCCTATTTTTGTGAAGTTTGGGCAGATTTTGTCCACTCGCAGGGACCTGGTACCCCAGGATATCGGTGATGAGCTGGTCATGCTACAAGACCGAGTAGAGCCTTTCGAGGGGCAGATTGCGCGCATTATCATCGAAACTGCGCTAGGCAAGTCGGTTGAAAGTGCATTCGCCCACTTCGATACTGTGCCACTGGCCAGTGCTTCAATCTCGCAGGTCCATGCAGCTACGCTGCATGACCGACGTGAAGTTGTGGTCAAAGTGTTGCGTCCTGATATTGAGCATCAGATCAGTGACGACATCGCCTTGCTTAAATCGCTGGCTACGTTGGTCGAGCATACTCACCCTAATGCGGATAAAATCCGTCCGCGCGAGATTGTGGCGGAGATAGAAACCACCTTGGCGGCTGAGTTGGATTTGCAACGTGAAGGTGCTAACGCTAGCGTGTTGCGTCGCTTCTGGGAGGCGTCCGACGACATATATGTACCTGAAGTAATTTGGTCGCACACCGCCGAACGGGTGCTGACTCTGGAACGTATGTATGGCATTCCCTCGGACGATATTGCGTTGCTTGATGCCTCGGGTATCGATCGTAAAGCTCTTTCGAGCAAGGGAATCCGCGTGTTTTATACCCAGGTGTTCCGCGATAATTTTTTCCATGCCGATGCGCACTCTGGAAATATTTGGGTCGACAGTGATCCGGCACGCAAATCCAATCCACGTTTTATTGCGCTGGATTTCGGCATCATGGGCCAGCTGTCGCAGAAAGATCAGTACTATTTGGCAGAGAATTTCATGGCCATCTTCCAT-AAAGACTACCGGCGAATCGCTGAGTTGCATGTGGAAGCAGGCTGGATACCTCAGCATGTCCGCATTGAGGAGTTGGAAGCAGCGGCACGTTCAGTCTGTGAACCATACTTTACGAGGCCTTTATCCCAGATCTCGCTTGCTGAAGTACTGATGAAATTGTTCCATGTTGCCCGACGTTACCAGCTTACGTTACAGCCTCAATTGATTTTGCTTCAAAAGACGCTGCTCAATATTGAGGGTGTGGGTCGTCAACTCGATCCTGAATTGGATATCTGGGTCGTAGCGCGCCCTGTGCTCGAGCGCATTCTACGTGCCCGTTACAGTCCGCGTCATGCGTTGAAGGAGTTAAATAAACGCTTGCCTGAGATCATGACTCATGCCCCAGACACACCGCGCCTCATACATACTTGGTTAGTACAGCAGGTCGAAAGCCGGAAACAGAATGACGTTTATTTGCAACAAATACGCGCGTTAGCTATGACTTTGCAAGGCTTGCAGCGCCGTGTGGTCAATGCGATTGTGGGTAGCGGCTTGCTGGTGGCGGCTGCGGTATTGTATGGCCTACATCCGGATGGTTTGTACTTGGGAACGATTCCAGTGTGGAGCTTGATTAGTGGGTGCGTCGGCGCGTTGGCCTTGTTCAGTGCTTGGTGGCGAAGCTAA
>xylefaBB01
ATGAAGGCGTTATTCCGGGCCTGCCGCATTGGCAAGGTCATGCTGCGCTACCGCCTGGATACGTTGCTGGACGGTACAGCCGCAGAGCGCTGGTTGCGTTTGGCTAAGCCTTTTGTACCTCGCATCAGCGCTGAAATTGTTGAGCAGTCCAGAGGGCGTCGGTTGCGTTTGGCACTGCAGGAATTGGGGCCTATTTTTGTGAAGTTTGGGCAGATTTTGTCCACTCGCAGGGACCTGGTACCCCAGGATATCGGTGATGAGCTGGTCATGCTACAAGACCGAGTAGAGCCTTTCGAGGGGCAGATTGCGCGCATTATCATCGAAACTGCGCTAGGCAAGTCGGTTGAAAGTGCATTCGCCCACTTCGATACTGTGCCACTGGCCAGTGCTTCAATCTCGCAGGTCCATGCAGCTACGCTGCATGACCGACGTGAAGTTGTGGTCAAAGTGTTGCGTCCTGATATTGAGCATCAGATCAGTGACGACATCGCCTTGCTTAAATCGCTGGCTACGTTGGTCGAGCATACTCACCCTAATGCGGATAAAATCCGTCCGCGCGAGATTGTGGCGGAGATAGAAACCACCTTGGCGGCTGAGTTGGATTTGCAACGTGAAGGTGCTAACGCTAGCGTGTTGCGTCGCTTCTGGGAGGCGTCCGACGACATATATGTACCTGAAGTAATTTGGTCGCACACCGCCGAACGGGTGCTGACTCTGGAACGTATGTATGGCATTCCCTCGGACGATATTGCGTTGCTTGATGCCTCGGGTATCGATCGTAAAGCTCTTTCGAGCAAGGGAATCCGCGTGTTTTATACCCAGGTGTTCCGCGATAATTTTTTCCATGCCGATGCGCACTCTGGAAATATTTGGGTCGACAGTGATCCGGCACGCAAATCCAATCCACGTTTTATTGCGCTGGATTTCGGCATCATGGGCCAGCTGTCGCAGAAAGATCAGTACTATTTGGCAGAGAATTTCATGGCCATCTTCCAT-AAAGACTACCGGCGAATCGCTGAGTTGCATGTGGAAGCAGGCTGGATACCTCAGCATGTCCGCATTGAGGAGTTGGAAGCAGCGGCACGTTCAGTCTGTGAACCATACTTTACGAGGCCTTTATCCCAGATCTCGCTTGCTGAAGTACTGATGAAATTGTTCCATGTTGCCCGACGTTACCAGCTTACGTTACAGCCTCAATTGATTTTGCTTCAAAAGACGCTGCTCAATATTGAGGGTGTGGGTCGTCAACTCGATCCTGAATTGGATATCTGGGTCGTAGCGCGCCCTGTGCTCGAGCGCATTCTACGTGCCCGTTACAGTCCGCGTCATGCGTTGAAGGAGTTAAATAAACGCTTGCCTGAGATCATGACTCATGCCCCAGACACACCGCGCCTCATACATACTTGGTTAGTACAGCAGGTCGAAAGCCGGAAACAGAATGACGTTTATTTGCAACAAATACGCGCGTTAGCTATGACTTTGCAAGGCTTGCAGCGCCGTGTGGTCAATGCGATTGTGGGTAGCGGCTTGCTGGTGGCGGCTGCGGTATTGTATGGCCTACATCCGGATGGTTTGTACTTGGGAACGATTCCAGTGTGGAGCTTGATTAGTGGGTGCGTCGGCGCGTTGGCCTTGTTCAGTGCTTGGTGGCGAAGCTAA
>xylefa8416
ATGAAGGCGTTATTCCGGGCCTGCCGCATTGGCAAGGTCATGCTGCGCTACCGCCTGGATACGTTGCTAGACGGTACAGCCGCAGAGCGCTGGTTGCGTTTGGCTAAGCCTTTTGTACCTCGCATCAGCGCTGAGATTGTTGAGCAGTCCAGAGGGCGTCGGTTGCGTTTGGCACTACAGGAATTGGGGCCTATTTTTGTGAAGTTTGGGCAGATTTTGTCCACTCGTAGGGACCTGGTACCCCAGGATATCGGTGATGAGCTGGTCATGCTACAAGACCGAGTAGAGCCTTTCGAGGGGCAGACTGCGCGCATTATCATCGAAACTGCGCTAGGCAAGTCGGTTGAAAGTGCATTCGCCCACTTCGATACTGTGCCACTGGCCAGTGCTTCAATCTCGCAGGTCCATGCAGCTACGCTGCATGACCGACGTGAAGTTGTGGTCAAAGTGTTGCGTCCTGATATTGAGCATCAGATCAGTGACGACATCGCCTTGCTTAAATCGCTGGCTACGTTGGTCGAGCATACTCACCCTAATGCGGATAAAATCCGTCCGCGCGAGATTGTGGCGGAGATAGAAACCACCTTGGCGGCTGAGTTGGATTTGCAACGTGAAGGTGCTAACGCTAGCGTGTTGCGTCGCTTCTGGGAGGCGTCCGACGACATATATGTACCTGAAGTAATTTGGTCGCACACCGCCGAACGGGTGCTGACTCTGGAACGTATGTATGGCATTCCCTCGGACGATATTGCGTTGCTTGATGCCTCGGGTATCGATCGTAAAGCTCTTTCGAGCAAGGGAATCCGCGTGTTTTATACCCAGGTGTTCCGCGATAATTTTTTCCATGCCGATGCGCACTCTGGAAATATTTGGGTCGACAGTGATCCGGCACGCAAATCCAATCCACGTTTTATTGCGCTGGATTTCGGCATCATGGGCCAGCTGTCGCAGAAAGATCAGTACTATTTGGCAGAGAATTTCATGGCCATCTTCCATTAAAGACTACCGGCGAATCGCTGAGTTGCATGTGGAAGCAGGCTGGATACCTCAGCATGTCCGCATTGAGGAGTTGGAAGCAGCGGCACGTTCAGTCTGTGAACCATACTTTACGAGGCCTTTATCCCAGATCTCGCTTGCTGAAGTACTGATGAAATTGTTCCATGTTGCCCGACGTTACCAGCTTACGTTACAGCCTCAATTGATTTTGCTTCAAAAGACGCTGCTCAATATTGAGGGTGTGGGTCGTCAACTCGATCCTGAATTGGATATCTGGGTCGTAGCGCGCCCTGTGCTCGAGCGCATTCTACGTGCCCGTTACAGTCCGCGTCATGCGTTGAAGGAGTTAAATAAACGCTTGCCTGAGATCATGACTCATGCCCCAGACACACCGCGCCTCATACATACTTGGTTAGTACAGCAGGTCGAAAGCCGGAAACAGAATGACGTTTATTTGCAACAAATACGCGCGTTAGCTATGACTTTGCAAGGCTTGCAGCGCCGTGTGGTCAATGCGATTGTGGGTAGCGGCTTGCTGGTGGCGGCTGCGGTATTGTATGGCCTACATCCGGATGGTTTGTACTTGGGAACGATTCCAGTGTGGAGCTTGATTAGTGGGTGCGTCGGCGCGTTGGCCTTGTTCAGTGCTTGGTGGCGAAGCTAA
>xylefadixn
ATGAAGGCGTTATTCCGGGCCTGCCGCATTGGCAAGGTCATGCTGCGCTACCGCCTGGATACGTTGCTAGACGGTACAGCCGCAGAGCGCTGGTTGCGTTTGGCTAAGCCTTTTGTACCTCGCATCAGCGCTGAGATTGTTGAGCAGTCCAGAGGGCGTCGGTTGCGTTTGGCACTACAGGAATTGGGGCCTATTTTTGTGAAGTTTGGGCAGATTTTGTCCACTCGTAGGGACCTGGTACCCCAGGATATCGGTGATGAGCTGGTCATGCTACAAGACCGAGTAGAGCCTTTCGAGGGGCAGACTGCGCGCATTATCATCGAAACTGCGCTAGGCAAGTCGGTTGAAAGTGCATTCGCCCACTTCGATACTGTGCCACTGGCCAGTGCTTCAATCTCGCAGGTCCATGCAGCTACGCTGCATGACCGACGTGAAGTTGTGGTCAAAGTGTTGCGTCCTGATATTGAGCATCAGATCAGTGACGACATCGCCTTGCTTAAATCGCTGGCTACGTTGGTCGAGCATACTCACCCTAATGCGGATAAAATCCGTCCGCGCGAGATTGTGGCGGAGATAGAAACCACCTTGGCGGCTGAGTTGGATTTGCAACGTGAAGGTGCTAACGCTAGCGTGTTGCGTCGCTTCTGGGAGGCGTCCGACGACATATATGTACCTGAAGTAATTTGGTCGCACACCGCCGAACGGGTGCTGACTCTGGAACGTATGTATGGCATTCCCTCGGACGATATTGCGTTGCTTGATGCCTCGGGTATCGATCGTAAAGCTCTTTCGAGCAAGGGAATCCGCGTGTTTTATACCCAGGTGTTCCGCGATAATTTTTTCCATGCCGATGCGCACTCTGGAAATATTTGGGTCGACAGTGATCCGGCACGCAAATCCAATCCACGTTTTATTGCGCTGGATTTCGGCATCATGGGCCAGCTGTCGCAGAAAGATCAGTACTATTTGGCAGAGAATTTCATGGCCATCTTCCAT-AAAGACTACCGGCGAATCGCTGAGTTGCATGTGGAAGCAGGCTGGATACCTCAGCATGTCCGCATTGAGGAGTTGGAAGCAGCGGCACGTTCAGTCTGTGAACCATACTTTACGAGGCCTTTATCCCAGATCTCGCTTGCTGAAGTACTGATGAAATTGTTCCATGTTGCCCGACGTTACCAGCTTACGTTACAGCCTCAATTGATTTTGCTTCAAAAGACGCTGCTCAATATTGAGGGTGTGGGTCGTCAACTCGATCCTGAATTGGATATCTGGGTCGTAGCGCGCCCTGTGCTCGAGCGCATTCTACGTGCCCGTTACAGTCCGCGTCATGCGTTGAAGGAGTTAAATAAACGCTTGCCTGAGATCATGACTCATGCCCCAGACACACCGCGCCTCATACATACTTGGTTAGTACAGCAGGTCGAAAGCCGGAAACAGAATGACGTTTATTTGCAACAAATACGCGCGTTAGCTATGACTTTGCAAGGCTTGCAGCGCCGTGTGGTCAATGCGATTGTGGGTAGCGGCTTGCTGGTGGCGGCTGCGGTATTGTATGGCCTACATCCGGATGGTTTGTACTTGGGAACGATTCCAGTGTGGAGCTTGATTAGTGGGTGCGTCGGCGCGTTGGCCTTGTTCAGTGCTTGGTGGCGAAGCTAA
>xylefaM12s
ATGAAGGCGTTATTCCGGGCCTGCCGCATTGGCAAGGTCATGCTGCGCTACCGCCTGGATACGTTGCTAGACGGTACAGCCGCAGAGCGCTGGTTGCGTTTGGCTAAGCCTTTTGTACCTCGCATCAGCGCTGAGATTGTTGAGCAGTCCAGAGGGCGTCGGTTGCGTTTGGCACTACAGGAATTGGGGCCTATTTTTGTGAAGTTTGGGCAGATTTTGTCCACTCGTAGGGACCTGGTACCCCAGGATATCGGTGATGAGCTGGTCATGCTACAAGACCGAGTAGAGCCTTTCGAGGGGCAGACTGCGCGCATTATCATCGAAACTGCGCTAGGCAAGTCGGTTGAAAGTGCATTCGCCCACTTCGATACTGTGCCACTGGCCAGTGCTTCAATCTCGCAGGTCCATGCAGCTACGCTGCATGACCGACGTGAAGTTGTGGTCAAAGTGTTGCGTCCTGATATTGAGCATCAGATCAGTGACGACATCGCCTTGCTTAAATCGCTGGCTACGTTGGTCGAGCATACTCACCCTAATGCGGATAAAATCCGTCCGCGCGAGATTGTGGCGGAGATAGAAACCACCTTGGCGGCTGAGTTGGATTTGCAACGTGAAGGTGCTAACGCTAGCGTGTTGCGTCGCTTCTGGGAGGCGTCCGACGACATATATGTACCTGAAGTAATTTGGTCGCACACCGCCGAACGGGTGCTGACTCTGGAACGTATGTATGGCATTCCCTCGGACGATATTGCGTTGCTTGATGCCTCGGGTATCGATCGTAAAGCTCTTTCGAGCAAGGGAATCCGCGTGTTTTATACCCAGGTGTTCCGCGATAATTTTTTCCATGCCGATGCGCACTCTGGAAATATTTGGGTCGACAGTGATCCGGCACGCAAATCCAATCCACGTTTTATTGCGCTGGATTTCGGCATCATGGGCCAGCTGTCGCAGAAAGATCAGTACTATTTGGCAGAGAATTTCATGGCCATCTTCCAT-AAAGACTACCGGCGAATCGCTGAGTTGCATGTGGAAGCAGGCTGGATACCTCAGCATGTCCGCATTGAGGAGTTGGAAGCAGCGGCACGTTCAGTCTGTGAACCATACTTTACGAGGCCTTTATCCCAGATCTCGCTTGCTGAAGTACTGATGAAATTGTTCCATGTTGCCCGACGTTACCAGCTTACGTTACAGCCTCAATTGATTTTGCTTCAAAAGACGCTGCTCAATATTGAGGGTGTGGGTCGTCAACTCGATCCTGAATTGGATATCTGGGTCGTAGCGCGCCCTGTGCTCGAGCGCATTCTACGTGCCCGTTACAGTCCGCGTCATGCGTTGAAGGAGTTAAATAAACGCTTGCCTGAGATCATGACTCATGCCCCAGACACACCGCGCCTCATACATACTTGGTTAGTACAGCAGGTCGAAAGCCGGAAACAGAATGACGTTTATTTGCAACAAATACGCGCGTTAGCTATGACTTTGCAAGGCTTGCAGCGCCGTGTGGTCAATGCGATTGTGGGTAGCGGCTTGCTGGTGGCGGCTGCGGTATTGTATGGCCTACATCCGGATGGTTTGTACTTGGGAACGATTCCAGTGTGGAGCTTGATTAGTGGGTGCGTCGGCGCGTTGGCCTTGTTCAGTGCTTGGTGGCGAAGCTAA
>xylefagrif
ATGAAGGCGTTATTCCGGGCCTGCCGCATTGGCAAGGTCATGCTGCGCTACCGCCTGGATACGTTGCTAGACGGTACAGCCGCAGAGCGCTGGTTGCGTTTGGCTAAGCCTTTTGTACCTCGCATCAGCGCTGAGATTGTTGAGCAGTCCAGAGGGCGTCGGTTGCGTTTGGCACTACAGGAATTGGGGCCTATTTTTGTGAAGTTTGGGCAGATTTTGTCCACTCGTAGGGACCTGGTACCCCAGGATATCGGTGATGAGCTGGTCATGCTACAAGACCGAGTAGAGCCTTTCGAGGGGCAGACTGCGCGCATTATCATCGAAACTGCGCTAGGCAAGTCGGTTGAAAGTGCATTCGCCCACTTCGATACTGTGCCACTGGCCAGTGCTTCAATCTCGCAGGTCCATGCAGCTACGCTGCATGACCGACGTGAAGTTGTGGTCAAAGTGTTGCGTCCTGATATTGAGCATCAGATCAGTGACGACATCGCCTTGCTTAAATCGCTGGCTACGTTGGTCGAGCATACTCACCCTAATGCGGATAAAATCCGTCCGCGCGAGATTGTGGCGGAGATAGAAACCACCTTGGCGGCTGAGTTGGATTTGCAACGTGAAGGTGCTAACGCTAGCGTGTTGCGTCGCTTCTGGGAGGCGTCCGACGACATATATGTACCTGAAGTAATTTGGTCGCACACCGCCGAACGGGTGCTGACTCTGGAACGTATGTATGGCATTCCCTCGGACGATATTGCGTTGCTTGATGCCTCGGGTATCGATCGTAAAGCTCTTTCGAGCAAGGGAATCCGCGTGTTTTATACCCAGGTGTTCCGCGATAATTTTTTCCATGCCGATGCGCACTCTGGAAATATTTGGGTCGACAGTGATCCGGCACGCAAATCCAATCCACGTTTTATTGCGCTGGATTTCGGCATCATGGGCCAGCTGTCGCAGAAAGATCAGTACTATTTGGCAGAGAATTTCATGGCCATCTTCCAT-AAAGACTACCGGCGAATCGCTGAGTTGCATGTGGAAGCAGGCTGGATACCTCAGCATGTCCGCATTGAGGAGTTGGAAGCAGCGGCACGTTCAGTCTGTGAACCATACTTTACGAGGCCTTTATCCCAGATCTCGCTTGCTGAAGTACTGATGAAATTGTTCCATGTTGCCCGACGTTACCAGCTTACGTTACAGCCTCAATTGATTTTGCTTCAAAAGACGCTGCTCAATATTGAGGGTGTGGGTCGTCAACTCGATCCTGAATTGGATATCTGGGTCGTAGCGCGCCCTGTGCTCGAGCGCATTCTACGTGCCCGTTACAGTCCGCGTCATGCGTTGAAGGAGTTAAATAAACGCTTGCCTGAGATCATGACTCATGCCCCAGACACACCGCGCCTCATACATACTTGGTTAGTACAGCAGGTCGAAAGCCGGAAACAGAATGACGTTTATTTGCAACAAATACGCGCGTTAGCTATGACTTTGCAAGGCTTGCAGCGCCGTGTGGTCAATGCGATTGTGGGTAGCGGCTTGCTGGTGGCGGCTGCGGTATTGTATGGCCTACATCCGGATGGTTTGTACTTGGGAACGATTCCAGTGTGGAGCTTGATTAGTGGGTGCGTCGGCGCGTTGGCCTTGTTCAGTGCTTGGTGGCGAAGCTAA
>xylefaSyVa
ATGAAGGCGTTATTCCGGGCCTGCCGCATTGGCAAGGTCATGCTGCGCTACCGCCTGGATACGTTGCTAGACGGTACAGCCGCAGAGCGCTGGTTGCGTTTGGCTAAGCCTTTTGTACCTCGCATCAGCGCTGAGATTGTTGAGCAGTCCAGAGGGCGTCGGTTGCGTTTGGCACTACAGGAATTGGGGCCTATTTTTGTGAAGTTTGGGCAGATTTTGTCCACTCGCAGGGACCTGGTACCCCAGGATATCGGTGATGAGCTGGTCATGCTACAAGACCGAGTAGAGCCTTTCGAGGGGCAGATTGCGCGCATTATCATCGAAACTGCGCTAGGCAAGTCGGTTGAAAGTGCATTCGCCCACTTCGATACTGTGCCACTGGCCAGTGCTTCAATCTCGCAGGTCCATGCAGCTACGCTGCATGACCGACGTGAAGTTGTGGTCAAAGTGTTGCGTCCTGATATTGAGCATCAGATCAGTGACGACATCGCCTTGCTTAAATCGCTGGCTACGTTGGTCGAGCATACTCACCCTAATGCGGATAAAATCCGTCCGCGCGAGATTGTGGCGGAGATAGAAACCACCTTGGCGGCTGAGTTGGATTTGCAACGTGAAGGTGCTAACGCTAGCGTGTTGCGTCGCTTCTGGGAGGCGTCCGACGACATATATGTACCTGAAGTAATTTGGTCGCACACCGCCGAACGGGTGCTGACTCTGGAACGTATGTATGGCATTCCCTCGGACGATATTGCGTTGCTTGATGCCTCGGGTATCGATCGTAAAGCTCTTTCGAGCAAGGGAATCCGCGTGTTTTATACCCAGGTGTTCCGCGATAATTTTTTCCATGCCGATGCGCACTCTGGAAATATTTGGGTCGACAGTGATCCGGCACGCAAATCCAATCCACGTTTTATTGCGCTGGATTTCGGCATCATGGGCCAGCTGTCGCAGAAAGATCAGTACTATTTGGCAGAGAATTTCATGGCCATCTTCCAT-AAAGACTACCGGCGAATCGCTGAGTTGCATGTGGAAGCAGGCTGGATACCTCAGCATGTCCGCATTGAGGAGTTGGAAGCAGCGGCACGTTCAGTCTGTGAACCATACTTTACGAGGCCTTTATCCCAGATCTCGCTTGCTGAAGTACTGATGAAATTGTTCCATGTTGCCCGACGTTACCAGCTTACGTTACAGCCTCAATTGATTTTGCTTCAAAAGACGCTGCTCAATATTGAGGGTGTGGGTCGTCAACTCGATCCTGAATTGGATATCTGGGTCGTAGCGCGCCCTGTGCTCGAGCGCATTCTACGTGCCCGTTACAGTCCGCGTCATGCGTTGAAGGAGTTAAATAAACGCTTGCCTGAGATCATGACTCATGCCCCAGACACACCGCGCCTCATACATACTTGGTTAGTACAGCAGGTCGAAAGCCGGAAACAGAATGACGTTTATTTGCAACAAATACGCGCGTTAGCTATGACTTTGCAAGGCTTGCAGCGCCGTGTGGTCAATGCGATTGTGGGTAGCGGCTTGCTGGTGGCGGCTGCGGTATTGTATGGCCTACATCCGGATGGTTTGTACTTGGGAACGATTCCAGTGTGGAGCTTGATTAGTGGGTGCGTCGGCGCGTTGGCCTTGTTCAGTGCTTGGTGGCGAAGCTAA
>long-mer7586
---------------------------------------------------------------------------------------------------------------------------------------------------------------------------------------------------------------------------------------------------------------------------------------------------------------------------------------------------------------------------------------------------------------------CATGCAGCTACGCTGCATGACGGACGTGAAGTTGTGGTCAAAG------------------------------------------------------------------------------------------------------------------------------------------------------------------------------------------------------------------------------------------------------------------------------------------------------------------------------------------------------------------------------------------------------------------------------------------------------------------------------------------------------------------------------------------------------------------------------------------------------------------------------------------------------------------------------------------------------------------------------------------------------------------------------------------------------------------------------------------------------------------------------------------------------------------------------------------------------------------------------------------------------------------------------------------------------------------------------------------------------------------------------------------------------------------------------------------------------------------------------------------------------------
>long-mer7587
--------------------------------------------------------------------------------------------------------------------------------------------------------------------------------------------------------------------------------------------------------------------------------------------------------------------------------------------------------------------------------------------------------------------------------------------------------------------------------------------------------------------------------------------------------------------------------------------------------------------------------ACGTGAAGGTGCCAACGCCAGCGTGTTGCGTCGCTTCTGG----------------------------------------------------------------------------------------------------------------------------------------------------------------------------------------------------------------------------------------------------------------------------------------------------------------------------------------------------------------------------------------------------------------------------------------------------------------------------------------------------------------------------------------------------------------------------------------------------------------------------------------------------------------------------------------------------------------------------------------------------------------------------------------------------------------------------------------------------------------------------------------------------------------------------------------------------------------------------------------------------------------------------------------------------
>long-mer7588
--------------------------------------------------------------------------------------------------------------------------------------------------------------------------------------------------------------------------------------------------------------------------------------------------------------------------------------------------------------------------------------------------------------------------------------------------------------------------------------------------------------------------------------------------------------------------------------------------------------------------------------------------------------------------------------------------------------------------------------------------------------------------------------------------------------------------------------------------------------------------------------GCACTCTGGAAACATTTGGGTTGACAGTGATCCGGCACGCAAA-------------------------------------------------------------------------------------------------------------------------------------------------------------------------------------------------------------------------------------------------------------------------------------------------------------------------------------------------------------------------------------------------------------------------------------------------------------------------------------------------------------------------------------------------------------------------------------------------------------------------------------------------------------------------------------------------------------------------------------------------------------------------------------------
>long-mer7589
---------------------------------------------------------------------------------------------------------------------------------------------------------------------------------------------------------------------------------------------------------------------------------------------------------------------------------------------------------------------------------------------------------------------------------------------------------------------------------------------------------------------------------------------------------------------------------------------------------------------------------------------------------------------------------------------------------------------------------------------------------------------------------------------------------------------------------------------------------------------------------------------------------------------------------------------------------------------------------TCGCAGAAAGATCAGTACTACTTGGCAGAGAATTTCATGGCC-------------------------------------------------------------------------------------------------------------------------------------------------------------------------------------------------------------------------------------------------------------------------------------------------------------------------------------------------------------------------------------------------------------------------------------------------------------------------------------------------------------------------------------------------------------------------------------------------------------------------------------------------------------------------------------------------
>long-mer7590
---------------------------------------------------------------------------------------------------------------------------------------------------------------------------------------------------------------------------------------------------------------------------------------------------------------------------------------------------------------------------------------------------------------------------------------------------------------------------------------------------------------------------------------------------------------------------------------------------------------------------------------------------------------------------------------------------------------------------------------------------------------------------------------------------------------------------------------------------------------------------------------------------------------------------------------------------------------------------------------------------------------------------------------------------------------------GGAAGCAGGCTGGATACCTCCACATGTCCGCATTGAGGAGTTGGAAGCAGCAGCACGTTCAGTCTGTGAACCA------------------------------------------------------------------------------------------------------------------------------------------------------------------------------------------------------------------------------------------------------------------------------------------------------------------------------------------------------------------------------------------------------------------------------------------------------------------------------------------------------------------------------------------------------------------------------
