# Supplementary material for: Identification of genetic relationships and subspecies signatures in Xylella fastidiosa
Source: BMC Genomics. 2019 Mar 25;20:239. doi: 10.1186/s12864-019-5565-9 (PMC6434890; doi:10.1186/s12864-019-5565-9)
Supplement: Supplementary file 8 — Analysis of (non-)synonymous SNPs in homologs to CDS harboring specific k-mers for selected enriched GOs. (ZIP 549 kb) [file 12864_2019_5565_MOESM8_ESM.zip › Additional-File8/Additional-File8B_Pauca/GO-0005886 0016021/NC_002488.1722/Xfp assembled to xylefa9a5c.fasta]

>xylefa9a5c
ATGAAAGCGTTATTCCGGGCCTGCCGCATTGGCAAGGTCATGCTGCGCTACCGCCTGGATACGTTGCTGGACGGTACAGCCGCAGAGCGCTGGTTGCGTTTGGCTAAGCCTTTTGTACCTCGCATCAGCGCTGAGATTGTTGAGCAGTCCAGAGGGCGTCGGTTGCGTTTAGCACTGCAGGAATTGGGGCCTATTTTTGTGAAGTTTGGGCAGATTCTGTCTACTCGCAGGGACCTGGTACCCCAGGATATCGGTGATGAGCTGGTCATGCTACAAGACCGAGTAGAGCCTTTCGAGGGGCAGACTGCACGCATTATCATCGAAACTGCGCTAGGCAAGTCGGTTGAAAGTGCATTCGCGCACTTCGATACTGTGCCACTGGCCAGTGCTTCAATCTCGCAGGTCCATGCAGCTACGCTGCATGACGGACGTGAAGTTGTGGTCAAAGTGTTGCGTCCTGATATTGAGCATCAGATCAGTGACGACATCGCCTTGCTTAAATCGCTGGCTACGTTGGTCGAGCATACTCACCCTAATGCGGATAAAATCCGTCCGTGCGAGATTGTGGCGGAGATAGAAACCACCTTGGCGGCTGAGTTGGATTTGCAACGTGAAGGTGCCAACGCCAGCGTGTTGCGTCGCTTCTGGGAGGCGTCCGACGACATATATGTACCTGAAGTAATTTGGTCGCACACCGCCGAACAGGTGCTGACTCTGGAACGTATGTATGGCATTCCCTCGGACGATATTGCGTTGCTTGATGCCTCGGGTATCGATCGTAAAGCTCTTTCGAGTAAGGGAATCCGCGTGTTTTATACTCAGGTGTTCCGCGATAATTTTTTCCATGCCGATGCGCACTCTGGAAACATTTGGGTTGACAGTGATCCGGCACGCAAATCCAATCCACGTTTTATTGCCCTGGATTTCGGCATCATGGGCCAGCTCTCGCAGAAAGATCAGTACTACTTGGCAGAGAATTTCATGGCCATCTTCCAT-AAAGACTACCGGCGCATCGCTGAGTTGCATGTGGAAGCAGGCTGGATACCTCCACATGTCCGCATTGAGGAGTTGGAAGCAGCAGCACGTTCAGTCTGTGAACCATACTTTACGAGGCCTTTATCCCAGATCTCGCTTGCTGAAGTACTGATGAAATTGTTCCATGTTGCCCGACGTTACCAGCTTACGTTACAGCCTCAATTGATTTTGCTTCAAAAGACGCTGCTCAATATTGAGGGTGTGGGTCGTCAACTCGATCCTGAATTGGATATCTGGGTCGTAGCGCGCCCAGTGCTCGAGCGCATTCTACGTGCCCGTTACAGTCCGCGTCATGCGTTGAAGGAGTTAAATAAACGCTTGCCTGAGATCATGACTCATGCCCCAGACACACCGCGTCTCATACATACTTGGTTAGTACAGCAGGTCGAAAGCCGGAAACAGAATGACGTTTATTTGCAACAAATACGCGCGTTAGCTATGACTTTGCAAGGCTTGCAGCGCCGTGTGGTCAATGCGATTGTGGGTAGCGGCTTGCTGGTGGCGGCTGCGGTATTGTATGGCCTACATCCGGATGGTTTGTACTTGGGAGCGATTCCAGTGTGGAGCTTGATTAGTGGGTGCGTTGGCGCGTTGGCCTTGTTCAGTGCTTGGTGGCGAAGCTAA
>xylefa3124
ATGAAAGCGTTATTCCGGGCCTGCCGCATTGGCAAGGTCATGCTGCGCTACCGCCTGGATACGTTGCTGGACGGTACAGCCGCAGAGCGCTGGTTGCGTTTGGCTAAGCCTTTTGTACCTCGCATCAGCGCTGAGATTGTTGAGCAGTCCAGAGGGCGTCGGTTGCGTTTAGCACTGCAGGAATTGGGGCCTATTTTTGTGAAGTTTGGGCAGATTCTGTCTACTCGCAGGGACCTGGTACCCCAGGATATCGGTGATGAGCTGGTCATGCTACAAGACCGAGTAGAGCCTTTCGAGGGGCAGACTGCACGCATTATCATCGAAACTGCGCTAGGCAAGTCGGTTGAAAGTGCATTCGCGCACTTCGATACTGTGCCACTGGCCAGTGCTTCAATCTCGCAGGTCCATGCAGCTACGCTGCATGACGGACGTGAAGTTGTGGTCAAAGTGTTGCGTCCTGATATTGAGCATCAGATCAGTGACGACATCGCCTTGCTTAAATCGCTGGCTACGTTGGTCGAGCATACTCACCCTAATGCGGATAAAATCCGTCCGTGCGAGATTGTGGCGGAGATAGAAACCACCTTGGCGGCTGAGTTGGATTTGCAACGTGAAGGTGCCAACGCCAGCGTGTTGCGTCGCTTCTGGGAGGCGTCCGACGACATATATGTACCTGAAGTAATTTGGTCGCACACCGCCGAACAGGTGCTGACTCTGGAACGTATGTATGGCATTCCCTCGGACGATATTGCGTTGCTTGATGCATCGGGTATCGATCGTAAAGCTCTTTCGAGTAAGGGAATCCGCGTGTTTTATACTCAGGTGTTCCGCGATAATTTTTTCCATGCCGATGCGCACTCTGGAAACATTTGGGTTGACAGTGATCCGGCACGCAAATCCAATCCACGTTTTATTGCCCTGGATTTCGGCATCATGGGCCAGCTCTCGCAGAAAGATCAGTACTACTTGGCAGAGAATTTCATGGCCATCTTCCAT-AAAGACTACCGGCGCATCGCTGAGTTGCATGTGGAAGCAGGCTGGATACCTCCACATGTCCGCATTGAGGAGTTGGAAGCAGCAGCACGTTCAGTCTGTGAACCATACTTTACGAGGCCTTTATCCCAGATCTCGCTTGCTGAAGTACTGATGAAATTGTTCCATGTTGCCCGACGTTACCAGCTTACGTTACAGCCTCAATTGATTTTGCTTCAAAAGACGCTGCTCAATATTGAGGGTGTGGGTCGTCAACTCGATCCTGAATTGGATATCTGGGTCGTAGCGCGCCCAGTGCTCGAGCGCATTCTACGTGCCCGTTACAGTCCGCGTCATGCGTTGAAGGAGTTAAATAAACGCTTGCCTGAGATCATGACTCATGCCCCAGACACACCGCGTCTCATACATACTTGGTTAGTACAGCAGGTCGAAAGCCGGAAACAGAATGACGTTTATTTGCAACAAATACGCGCGTTAGCTATGACTTTGCAAGGCTTGCAGCGCCGTGTGGTCAATGCGATTGTGGGTAGCGGCTTGCTGGTGGCGGCTGCGGTATTGTATGGCCTACATCCGGATGGTTTGTACTTGGGAGCGATTCCAGTGTGGAGCTTGATTAGTGGGTGCGTTGGCGCGTTGGCCTTGTTCAGTGCTTGGTGGCGAAGCTAA
>xylefa1199
ATGAAAGCGTTATTCCGGGCCTGCCGCATTGGCAAGGTCATGCTGCGCTACCGCCTGGATACGTTGCTGGACGGTACAGCCGCAGAGCGCTGGTTGCGTTTGGCTAAGCCTTTTGTACCTCGCATCAGCGCTGAGATTGTTGAGCAGTCCAGAGGGCGTCGGTTGCGTTTAGCACTGCAGGAATTGGGGCCTATTTTTGTGAAGTTTGGGCAGATTCTGTCTACTCGCAGGGACCTGGTACCCCAGGATATCGGTGATGAGCTGGTCATGCTACAAGACCGAGTAGAGCCTTTCGAGGGGCAGACTGCACGCATTATCATCGAAACTGCGCTAGGCAAGTCGGTTGAAAGTGCATTCGCGCACTTCGATACTGTGCCACTGGCCAGTGCTTCAATCTCGCAGGTCCATGCAGCTACGCTGCATGACGGACGTGAAGTTGTGGTCAAAGTGTTGCGTCCTGATATTGAGCATCAGATCAGTGACGACATCGCCTTGCTTAAATCGCTGGCTACGTTGGTCGAGCATACTCACCCTAATGCGGATAAAATCCGTCCGTGCGAGATTGTGGCGGAGATAGAAACCACCTTGGCGGCTGAGTTGGATTTGCAACGTGAAGGTGCCAACGCCAGCGTGTTGCGTCGCTTCTGGGAGGCGTCCGACGACATATATGTACCTGAAGTAATTTGGTCGCACACCGCCGAACAGGTGCTGACTCTGGAACGTATGTATGGCATTCCCTCGGACGATATTGCGTTGCTTGATGCCTCGGGTATCGATCGTAAAGCTCTTTCGAGTAAGGGAATCCGCGTGTTTTATACTCAGGTGTTCCGCGATAATTTTTTCCATGCCGATGCGCACTCTGGAAACATTTGGGTTGACAGTGATCCGGCACGCAAATCCAATCCACGTTTTATTGCCCTGGATTTCGGCATCATGGGCCAGCTCTCGCAGAAAGATCAGTACTACTTGGCAGAGAATTTCATGGCCATCTTCCAT-AAAGACTACCGGCGCATCGCTGAGTTGCATGTGGAAGCAGGCTGGATACCTCCACATGTCCGCATTGAGGAGTTGGAAGCAGCAGCACGTTCAGTCTGTGAACCATACTTTACGAGGCCTTTATCCCAGATCTCGCTTGCTGAAGTACTGATGAAATTGTTCCATGTTGCCCGACGTTACCAGCTTACGTTACAGCCTCAATTGATTTTGCTTCAAAAGACGCTGCTCAATATTGAGGGTGTGGGTCGTCAACTCGATCCTGAATTGGATATCTGGGTCGTAGCGCGCCCAGTGCTCGAGCGCATTCTACGTGCCCGTTACAGTCCGCGTCATGCGTTGAAGGAGTTAAATAAACGCTTGCCTGAGATCATGACTCATGCCCCAGACACACCGCGTCTCATACATACTTGGTTAGTACAGCAGGTCGAAAGCCGGAAACAGAATGACGTTTATTTGCAACAAATACGCGCGTTAGCTATGACTTTGCAAGGCTTGCAGCGCCGTGTGGTCAATGCGATTGTGGGTAGCGGCTTGCTGGTGGCGGCTGCGGTATTGTATGGCCTACATCCGGATGGTTTGTACTTGGGAGCGATTCCAGTGTGGAGCTTGATTAGTGGGTGCGTTGGCGCGTTGGCCTTGTTCAGTGCTTGGTGGCGAAGCTAA
>xylefaco6c
ATGAAGGCGTTATTCCGGGCCTGCCGCATTGGCAAGGTCATGCTGCGCTACCGCCTGGATACGTTGCTGGACGGTACAGCCGCAGAGCGCTGGTTGCGTTTGGCTAAGCCTTTTGTACCTCGCATCAGCGCTGAGATTGTTGAGCAGTCCAGAGGGCGTCGGTTGCGTTTGGCACTGCAGGAATTGGGGCCTATTTTTGTGAAGTTTGGGCAGATTCTGTCTACTCGCAGGGACCTGGTACCCCAGGATATCGGTGATGAGCTGGTCATGCTACAAGACCGAGTAGAGCCTTTCGAGGGGCAGACTGCACGCGTTATCATCGAAACTGCGCTAGGCAAGTCGGTTGAAAGTGCATTCGCGCACTTCGATACAGTGCCACTGGCCAGTGCTTCAATCTCGCAGGTCCATGCAGCTACGCTGCATGACGGACGTGAAGTTGTGGTCAAAGTGTTGCGTCCTGATATTGAGCATCAGATCAGTGACGACATCGCCTTGCTTAAATCGCTGGCTACGTTGGTCGAACATACTCACCTTAATGCGGATAAAATCCGTCCGCGCGAGATTGTGGCGGAGATAGAAACCACCTTGGCGGCTGAGTTGGATTTGCAACGTGAAGGTGCCAACGCCAGCGTGTTGCGTCGCTTCTGGGAGGCGTCCGACGACATATATGTACCTGAAGTGATTTGGTCGCACACCGCCGAACGGGTGCTGACTCTGGAACGTATGTATGGTATTCCCTCGGACGATATTGCGTTGCTTGATGCCTCGGGTATCGATCGTAAAGCTCTTTCGAGTAAGGGAATCCGCGTGTTTTATACTCAGGTGTTCCGCGATAATTTTTTCCATGCCGATGCGCACTCTGGAAACATTTGGGTTGACAGTGATCCGGCACGCAAATCCAATCCACGTTTTATTGCCCTGGATTTCGGCATCATGGGCCAGCTCTCGCAGAAAGATCAGTACTACTTGGCAGAGAATTTCATGGCCATCTTCCAT-AAAGACTACCGGCGCATCGCTGAGTTGCATGTGGAAGCAGGCTGGATACCTCCACATGTCCGCATTGAGGAGTTGGAAGCAGCAGCACGTTCAGTCTGTGAACCATACTTTACGAGGCCTTTATCCCAGATCTCGCTTGCTGAAGTACTGATGAAATTGTTCCATGTTGCCCGACGTTACCAGCTTACGTTACAGCCTCAATTGATTTTGCTTCAAAAGACGCTGCTCAATATTGAGGGTGTGGGTCGTCAACTCGATCCTGAATTGGATATCTGGGTCGTAGCGCGCCCAGTGCTCGAGCGCATTCTACGTGCCCGTTACAGTCCGCGTCATGCGTTGAAGGAGTTAAATAAACGCTTGCCTGAGATCATGACTCATGCCCCAGACACACCGCGTCTCATACATACTTGGTTAGTACAGCAGGTCGAAAGCCGGAAACAGAATGACGTTTATTTGCAACAAATACGCGCGTTAGCTATGACTTTGCAAGGCTTGCAGCGCCGTGTGGTCAATGCGATTGTGGGTAGCGGCTTGCTGGTGGCGGCTGCGGTATTGTATGGCCTACATCCGGATGGTTTGTACTTGGGAGCGATTCCAGTGTGGAGCTTGATTAGTGGGTGCGTTGGCGCGTTGGCCTTGTTCAGTGCTTGGTGGCGAAGCTAA
>xylefaCVC6
ATGAAAGCGTTATTCCGGGCCTGCCGCATTGGCAAGGTCATGCTGCGCTACCGCCTGGATACGTTGCTGGACGGTACAGCCGCAGAGCGCTGGTTGCGTTTGGCTAAGCCTTTTGTACCTCGCATCAGCGCTGAGATTGTTGAGCAGTCCAGAGGGCGTCGGTTGCGTTTAGCACTGCAGGAATTGGGGCCTATTTTTGTGAAGTTTGGGCAGATTCTGTCTACTCGCAGGGACCTGGTACCCCAGGATATCGGTGATGAGCTGGTCATGCTACAAGACCGAGTAGAGCCTTTCGAGGGGCAGACTGCACGCATTATCATCGAAACTGCGCTAGGCAAGTCGGTTGAAAGTGCATTCGCGCACTTCGATACTGTGCCACTGGCCAGTGCTTCAATCTCGCAGGTCCATGCAGCTACGCTGCATGACGGACGTGAAGTTGTGGTCAAAGTGTTGCGTCCTGATATTGAGCATCAGATCAGTGACGACATCGCCTTGCTTAAATCGCTGGCTACGTTGGTCGAGCATACTCACCCTAATGCGGATAAAATCCGTCCGTGCGAGATTGTGGCGGAGATAGAAACCACCTTGGCGGCTGAGTTGGATTTGCAACGTGAAGGTGCCAACGCCAGCGTGTTGCGTCGCTTCTGGGAGGCGTCCGACGACATATATGTACCTGAAGTAATTTGGTCGCACACCGCCGAACAGGTGCTGACTCTGGAACGTATGTATGGCATTCCCTCGGACGATATTGCGTTGCTTGATGCCTCGGGTATCGATCGTAAAGCTCTTTCGAGTAAGGGAATCCGCGTGTTTTATACTCAGGTGTTCCGCGATAATTTTTTCCATGCCGATGCGCACTCTGGAAACATTTGGGTTGACAGTGATCCGGCACGCAAATCCAATCCACGTTTTATTGCCCTGGATTTCGGCATCATGGGCCAGCTCTCGCAGAAAGATCAGTACTACTTGGCAGAGAATTTCATGGCCATCTTCCAT-AAAGACTACCGGCGCATCGCTGAGTTGCATGTGGAAGCAGGCTGGATACCTCCACATGTCCGCATTGAGGAGTTGGAAGCAGCAGCACGTTCAGTCTGTGAACCATACTTTACGAGGCCTTTATCCCAGATCTCGCTTGCTGAAGTACTGATGAAATTGTTCCATGTTGCCCGACGTTACCAGCTTACGTTACAGCCTCAATTGATTTTGCTTCAAAAGACGCTGCTCAATATTGAGGGTGTGGGTCGTCAACTCGATCCTGAATTGGATATCTGGGTCGTAGCGCGCCCAGTGCTCGAGCGCATTCTACGTGCCCGTTACAGTCCGCGTCATGCGTTGAAGGAGTTAAATAAACGCTTGCCTGAGATCATGACTCATGCCCCAGACACACCGCGTCTCATACATACTTGGTTAGTACAGCAGGTCGAAAGCCGGAAACAGAATGACGTTTATTTGCAACAAATACGCGCGTTAGCTATGACTTTGCAAGGCTTGCAGCGCCGTGTGGTCAATGCGATTGTGGGTAGCGGCTTGCTGGTGGCGGCTGCGGTATTGTATGGCCTACATCCGGATGGTTTGTACTTGGGAGCGATTCCAGTGTGGAGCTTGATTAGTGGGTGCGTTGGCGCGTTGGCCTTGTTCAGTGCTTGGTGGCGAAGCTAA
>xylefa8072
ATGAAAGCGTTATTCCGGGCCTGCCGCATTGGCAAGGTCATGCTGCGCTACCGCCTGGATACGTTGCTGGACGGTACAGCCGCAGAGCGCTGGTTGCGTTTGGCTAAGCCTTTTGTACCTCGCATCAGCGCTGAGATTGTTGAGCAGTCCAGAGGGCGTCGGTTGCGTTTAGCACTGCAGGAATTGGGGCCTATTTTTGTGAAGTTTGGGCAGATTCTGTCTACTCGCAGGGACCTGGTACCCCAGGATATCGGTGATGAGCTGGTCATGCTACAAGACCGAGTAGAGCCTTTCGAGGGGCAGACTGCACGCATTATCATCGAAACTGCGCTAGGCAAGTCGGTTGAAAGTGCATTCGCGCACTTCGATACTGTGCCACTGGCCAGTGCTTCAATCTCGCAGGTCCATGCAGCTACGCTGCATGACGGACGTGAAGTTGTGGTCAAAGTGTTGCGTCCTGATATTGAGCATCAGATCAGTGACGACATCGCCTTGCTTAAATCGCTGGCTACGTTGGTCGAACATACTCACCTTAATGCGGATAAAATCCGTCCGCGCGAGATTGTGGCGGAGATAGAAACCACCTTGGCGGCTGAGTTGGATTTGCAACGTGAAGGTGCCAACGCCAGCGTGTTGCGTCGCTTCTGGGAGGCGTCCGACGACATATATGTACCTGAAGTGATTTGGTCGCACACCGCCGAACGGGTGCTGACTCTGGAACGTATGTATGGTATTCCCTCGGACGATATTGCGTTGCTTGATGCCTCGGGTATCGATCGTAAAGCTCTTTCGAGTAAGGGAATCCGCGTGTTTTATACTCAGGTGTTCCGCGATAATTTTTTCCATGCCGATGCGCACTCTGGAAACATTTGGGTTGACAGTGATCCGGCACGCAAATCCAATCCACGTTTTATTGCGCTGGATTTCGGCATCATGGGCCAGCTGTCGCAGAAAGATCAGTACTACTTGGCAGAGAATTTCATGGCCATCTTCCAT-AAAGACTACCGGCGCATCGCTGAGTTGCATGTGGAAGCAGGCTGGATACCTCCACATGTCCGCATTGAGGAGTTGGAAGCAGCAGCACGTTCAGTCTGTGAACCATACTTTACGAGGCCTTTATCCCAGATATCGCTTGCTGAAGTACTGATGAAATTGTTCCATGTTGCCCGACGTTACCAGCTTACGTTACAGCCTCAATTGATTTTGCTTCAAAAGACGCTGCTCAATATTGAGGGTGTGGGTCGTCAACTCGATCCTGAATTGGATATCTGGGTCGTAGCTCGCCCAGTGCTCGAGCGCATTTTACGTGCCCGTTACAGCCCGCGTCATGCGTTGAAGGAGTTAAATAAACGCTTGCCTGAGATCATGACTCATGCCCCAGACACACCGCGCCTCATACATACTTGGTTAGTACAGCAGGTCGAAAGCCGGAAACAGAATGACGTTTATTTGCAACAAATACGCGCGTTAGCTATGACTTTGCAAGGCTTGCAGCGCCGTGTGGTCAATGCGATTGTGGGTAGCGGCTTGCTGGTGGCGGCTGCGGTATTGTATGGCCTACATCCGGATGGTTTGTACTTGGGAACGATTCCAGTGTGGAGCTTGATTAGTGGGTGCGTTGGCGCGTTGGCCTTGTTCAGTGCTTGGTGGCGAAGCTAA
>xylefaHib4
ATGAAGGCGTTATTCCGGGCCTGCCGCATTGGCAAGGTCATGCTGCGCTACCGCCTGGATACGTTGCTGGACGGTACAGCCGCAGAGCGCTGGTTGCGTTTGGCTAAGCCTTTTGTACCTCGCATCAGCGCTGAGATTGTTGAGCAGTCCAGAGGGCGTCGGTTGCGTTTGGCACTGCAGGAATTGGGGCCTATTTTTGTGAAGTTTGGGCAGATTCTGTCCACTCGCAGGGACCTGGTACCCCAGGATATCGGTGATGAGCTGGTCATGCTACAAGACCGAGTAGAGCCCTTCGAGGGGCAGACTGCACGCGTTATCATCGAAACTGCGCTAGGCAAGTCGGTTGAAAGTGCATTCGCGCACTTCGATACAGTGCCACTGGCCAGTGCTTCAATCTCGCAGGTCCATGCAGCTACGCTGCATGACGGACGTGAAGTTGTGGTCAAAGTGTTGCGTCCTGATATTGAGCATCAGATCAGTGACGACATCGCCTTGCTTAAATCGCTGGCTACGTTGGTCGAGCATACTCACCCTAATGCGGATAAAATCCGTCCGTGCGAGATTGTGGCGGAGATAGAAACCACCTTGGCGGCTGAGTTGGATTTGCAACGTGAAGGTGCCAACGCCAGCGTGTTGCGTCGCTTCTGGGAGGCGTCCGACGACATATATGTACCTGAAGTAATTTGGTCGCACACCGCCGAACAGGTGCTGACTCTGGAACGTATGTATGGCATTCCCTCGGACGATATTGCGTTGCTTGATGCCTCGGGTATCGATCGTAAAGCTCTTTCGAGCAAGGGAATCCGCGTGTTCTATACCCAGGTGTTCCGCGATAATTTTTTCCATGCCGATGCGCACTCTGGAAACATTTGGGTTGACAGTGATCCGGCACGCAAATCCAATCCACGTTTTATTGCCCTGGATTTCGGCATCATGGGCCAGCTGTCGCAGAAAGATCAGTACTACTTGGCAGAGAATTTCATGGCCATCTTCCAT-AAAGACTACAGGCGCATCGCCGAGTTGCATGTGGAAGCAGGCTGGATACCTCCACATGTCCGCATTGAGGAGTTGGAAGCAGCAGCACGTTCAGTCTGTGAACCATACTTTACGAGGCCTTTATCCCAGATATCGCTTGCTGAAGTACTGATGAAATTGTTCCATGTTGCCCGACGTTACCAGCTTACGTTACAGCCTCAATTGATTTTGCTTCAAAAGACGCTGCTCAATATTGAGGGTGTGGGTCGTCAACTCGATCCTGAATTGGATATCTGGGTTGTAGCGCGCCCAGTGCTCGAGCGCATTCTACGTGCCCGTTACAGCCCGCGTCATGCGTTGAAGGAGTTAAATAAACGCTTGCCTGAGATCATGACTCATGCCCCAGACACACCGCGCCTCATACATACTTGGTTAGTACAGCAGGTCGAAAGCCGGAAACAGAATGACGTTTATTTGCAACAAATACGCGCGTTAGCTATGACTTTGCAAGGCTTGCAGCGCCGTATGGTCAATGCGATTGTGGGTAGCGGCTTGCTGGTGGCGGCTGCGGTATTGTATGGCCTACATCCGGATGGTTTGTACTTGGGAACGATTCCAGTGTGGAGCTTGATTAGTGGGTGCGTCGGCGCGTTGGCCTTGTTCAGTGCTTGGTGGCGAAGCTAA
>xylefaCVC1
ATGAAAGCGTTATTCCGGGCCTGCCGCATTGGCAAGGTCATGCTGCGCTACCGCCTGGATACGTTGCTGGACGGTACAGCCGCAGAGCGCTGGTTGCGTTTGGCTAAGCCTTTTGTACCTCGCATCAGCGCTGAGATTGTTGAGCAGTCCAGAGGGCGTCGGTTGCGTTTAGCACTGCAGGAATTGGGGCCTATTTTTGTGAAGTTTGGGCAGATTCTGTCTACTCGCAGGGACCTGGTACCCCAGGATATCGGTGATGAGCTGGTCATGCTACAAGACCGAGTAGAGCCTTTCGAGGGGCAGACTGCACGCATTATCATCGAAACTGCGCTAGGCAAGTCGGTTGAAAGTGCATTCGCGCACTTCGATACTGTGCCACTGGCCAGTGCTTCAATCTCGCAGGTCCATGCAGCTACGCTGCATGACGGACGTGAAGTTGTGGTCAAAGTGTTGCGTCCTGATATTGAGCATCAGATCAGTGACGACATCGCCTTGCTTAAATCGCTGGCTACGTTGGTCGAGCATACTCACCCTAATGCGGATAAAATCCGTCCGTGCGAGATTGTGGCGGAGATAGAAACCACCTTGGCGGCTGAGTTGGATTTGCAACGTGAAGGTGCCAACGCCAGCGTGTTGCGTCGCTTCTGGGAGGCGTCCGACGACATATATGTACCTGAAGTAATTTGGTCGCACACCGCCGAACAGGTGCTGACTCTGGAACGTATGTATGGCATTCCCTCGGACGATATTGCGTTGCTTGATGCCTCGGGTATCGATCGTAAAGCTCTTTCGAGTAAGGGAATCCGCGTGTTTTATACTCAGGTGTTCCGCGATAATTTTTTCCATGCCGATGCGCACTCTGGAAACATTTGGGTTGACAGTGATCCGGCACGCAAATCCAATCCACGTTTTATTGCCCTGGATTTCGGCATCATGGGCCAGCTCTCGCAGAAAGATCAGTACTACTTGGCAGAGAATTTCATGGCCATCTTCCAT-AAAGACTACCGGCGCATCGCTGAGTTGCATGTGGAAGCAGGCTGGATACCTCCACATGTCCGCATTGAGGAGTTGGAAGCAGCAGCACGTTCAGTCTGTGAACCATACTTTACGAGGCCTTTATCCCAGATCTCGCTTGCTGAAGTACTGATGAAATTGTTCCATGTTGCCCGACGTTACCAGCTTACGTTACAGCCTCAATTGATTTTGCTTCAAAAGACGCTGCTCAATATTGAGGGTGTGGGTCGTCAACTCGATCCTGAATTGGATATCTGGGTCGTAGCGCGCCCAGTGCTCGAGCGCATTCTACGTGCCCGTTACAGTCCGCGTCATGCGTTGAAGGAGTTAAATAAACGCTTGCCTGAGATCATGACTCATGCCCCAGACACACCGCGTCTCATACATACTTGGTTAGTACAGCAGGTCGAAAGCCGGAAACAGAATGACGTTTATTTGCAACAAATACGCGCGTTAGCTATGACTTTGCAAGGCTTGCAGCGCCGTGTGGTCAATGCGATTGTGGGTAGCGGCTTGCTGGTGGCGGCTGCGGTATTGTATGGCCTACATCCGGATGGTTTGTACTTGGGAGCGATTCCAGTGTGGAGCTTGATTAGTGGGTGCGTTGGCGCGTTGGCCTTGTTCAGTGCTTGGTGGCGAAGCTAA
>xylefaCOF7
ATGAAAGCGTTATTCCGGGCCTGCCGCATTGGCAAGGTCATGCTGCGCTACCGCCTGGATACGTTGCTGGACGGTACAGCCGCAGAGCGCTGGTTGCGTTTGGCTAAGCCTTTTGTACCTCGCATCAGCGCTGAGATTGTTGAGCAGTCCAGAGGGCGTCGGTTGCGTTTAGCACTGCAGGAATTGGGGCCTATTTTTGTGAAGTTTGGGCAGATTCTGTCTACTCGCAGGGACCTGGTACCCCAGGATATCGGTGATGAGCTGGTCATGCTACAAGACCGAGTAGAGCCTTTCGAGGGGCAGACTGCACGCATTATCATCGAAACTGCGCTAGGCAAGTCGGTTGAAAGTGCATTCGCGCACTTCGATACTGTGCCACTGGCCAGTGCTTCAATCTCGCAGGTCCATGCAGCTACGCTGCATGACGGACGTGAAGTTGTGGTCAAAGTGTTGCGTCCTGATATTGAGCATCAGATCAGTGACGACATCGCCTTGCTTAAATCGCTGGCTACGTTGGTCGAACATACTCACCTTAATGCGGATAAAATCCGTCCGCGCGAGATTGTGGCGGAGATAGAAACCACCTTGGCGGCTGAGTTGGATTTGCAACGTGAAGGTGCCAACGCCAGCGTGTTGCGTCGCTTCTGGGAGGCGTCCGACGACATATATGTACCTGAAGTGATTTGGTCGCACACCGCCGAACGGGTGCTGACTCTGGAACGTATGTATGGTATTCCCTCGGACGATATTGCGTTGCTTGATGCCTCGGGTATCGATCGTAAAGCTCTTTCGAGTAAGGGAATCCGCGTGTTTTATACTCAGGTGTTCCGCGATAATTTTTTCCATGCCGATGCGCACTCTGGAAACATTTGGGTTGACAGTGATCCGGCACGCAAATCCAATCCACGTTTTATTGCGCTGGATTTCGGCATCATGGGCCAGCTGTCGCAGAAAGATCAGTACTACTTGGCAGAGAATTTCATGGCCATCTTCCAT-AAAGACTACCGGCGCATCGCTGAGTTGCATGTGGAAGCAGGCTGGATACCTCCACATGTCCGCATTGAGGAGTTGGAAGCAGCAGCACGTTCAGTCTGTGAACCATACTTTACGAGGCCTTTATCCCAGATATCGCTTGCTGAAGTACTGATGAAATTGTTCCATGTTGCCCGACGTTACCAGCTTACGTTACAGCCTCAATTGATTTTGCTTCAAAAGACGCTGCTCAATATTGAGGGTGTGGGTCGTCAACTCGATCCTGAATTGGATATCTGGGTCGTAGCTCGCCCAGTGCTCGAGCGCATTTTACGTGCCCGTTACAGCCCGCGTCATGCGTTGAAGGAGTTAAATAAACGCTTGCCTGAGATCATGACTCATGCCCCAGACACACCGCGCCTCATACATACTTGGTTAGTACAGCAGGTCGAAAGCCGGAAACAGAATGACGTTTATTTGCAACAAATACGCGCGTTAGCTATGACTTTGCAAGGCTTGCAGCGCCGTGTGGTCAATGCGATTGTGGGTAGCGGCTTGCTGGTGGCGGCTGCGGTATTGTATGGCCTACATCCGGATGGTTTGTACTTGGGAACGATTCCAGTGTGGAGCTTGATTAGTGGGTGCGTTGGCGCGTTGGCCTTGTTCAGTGCTTGGTGGCGAAGCTAA
>xylefaCOF4
ATGAAGGCGTTATTCCGGGCCTGCCGCATTGGCAAGGTCATGCTGCGCTACCGCCTGGATACGTTGCTGGACGGTACAGCCGCAGAGCGCTGGTTGCGTTTGGCTAAGCCTTTTGTACCTCGCATCAGCGCTGAGATTGTTGAGCAGTCCAGAGGGCGTCGGTTGCGTTTGGCACTGCAGGAATTGGGGCCTATTTTTGTGAAGTTTGGGCAGATTCTGTCTACTCGCAGGGACCTGGTACCCCAGGATATCGGTGATGAGCTGGTCATGCTACAAGACCGAGTAGAGCCTTTCGAGGGGCAGACTGCACGCGTTATCATCGAAACTGCGCTAGGCAAGTCGGTTGAAAGTGCATTCGCGCACTTCGATACAGTGCCACTGGCCAGTGCTTCAATCTCGCAGGTCCATGCAGCTACGCTGCATGACGGACGTGAAGTTGTGGTCAAAGTGTTGCGTCCTGATATTGAGCATCAGATCAGTGACGACATCGCCTTGCTTAAATCGCTGGCTACGTTGGTCGAACATACTCACCTTAATGCGGATAAAATCCGTCCGCGCGAGATTGTGGCGGAGATAGAAACCACCTTGGCGGCTGAGTTGGATTTGCAACGTGAAGGTGCCAACGCCAGCGTGTTGCGTCGCTTCTGGGAGGCGTCCGACGACATATATGTACCTGAAGTGATTTGGTCGCACACCGCCGAACGGGTGCTGACTCTGGAACGTATGTATGGTATTCCCTCGGACGATATTGCGTTGCTTGATGCCTCGGGTATCGATCGTAAAGCTCTTTCGAGTAAGGGAATCCGCGTGTTTTATACTCAGGTGTTCCGCGATAATTTTTTCCATGCCGATGCGCACTCTGGAAACATTTGGGTTGACAGTGATCCGGCACGCAAATCCAATCCACGTTTTATTGCCCTGGATTTCGGCATCATGGGCCAGCTCTCGCAGAAAGATCAGTACTACTTGGCAGAGAATTTCATGGCCATCTTCCAT-AAAGACTACCGGCGCATCGCTGAGTTGCATGTGGAAGCAGGCTGGATACCTCCACATGTCCGCATTGAGGAGTTGGAAGCAGCAGCACGTTCAGTCTGTGAACCATACTTTACGAGGCCTTTATCCCAGATCTCGCTTGCTGAAGTACTGATGAAATTGTTCCATGTTGCCCGACGTTACCAGCTTACGTTACAGCCTCAATTGATTTTGCTTCAAAAGACGCTGCTCAATATTGAGGGTGTGGGTCGTCAACTCGATCCTGAATTGGATATCTGGGTCGTAGCGCGCCCAGTGCTCGAGCGCATTCTACGTGCCCGTTACAGTCCGCGTCATGCGTTGAAGGAGTTAAATAAACGCTTGCCTGAGATCATGACTCATGCCCCAGACACACCGCGTCTCATACATACTTGGTTAGTACAGCAGGTCGAAAGCCGGAAACAGAATGACGTTTATTTGCAACAAATACGCGCGTTAGCTATGACTTTGCAAGGCTTGCAGCGCCGTGTGGTCAATGCGATTGTGGGTAGCGGCTTGCTGGTGGCGGCTGCGGTATTGTATGGCCTACATCCGGATGGTTTGTACTTGGGAGCGATTCCAGTGTGGAGCTTGATTAGTGGGTGCGTTGGCGCGTTGGCCTTGTTCAGTGCTTGGTGGCGAAGCTAA
>xylefaOLS8
ATGAAAGCGTTATTCCGGGCCTGCCGCATTGGCAAGGTCATGCTGCGCTACCGCCTGGATACGTTGCTGGACGGTACAGCCGCAGAGCGCTGGTTGCGTTTGGCTAAGCCTTTTGTACCTCGCATCAGCGCTGAGATTGTTGAGCAGTCCAGAGGGCGTCGGTTGCGTTTAGCACTGCAGGAATTGGGGCCTATTTTTGTGAAGTTTGGGCAGATTCTGTCTACTCGCAGGGACCTGGTACCCCAGGATATCGGTGATGAGCTGGTCATGCTACAAGACCGAGTAGAGCCTTTCGAGGGGCAGACTGCACGCATTATCATCGAAACTGCGCTAGGCAAGTCGGTTGAAAGTGCATTCGCGCACTTCGATACTGTGCCACTGGCCAGTGCTTCAATCTCGCAGGTCCATGCAGCTACGCTGCATGACGGACGTGAAGTTGTGGTCAAAGTGTTGCGTCCTGATATTGAGCATCAGATCAGTGACGACATCGCCTTGCTTAAATCGCTGGCTACGTTGGTCGAACATACTCACCTTAATGCGGATAAAATCCGTCCGCGCGAGATTGTGGCGGAGATAGAAACCACCTTGGCGGCTGAGTTGGATTTGCAACGTGAAGGTGCCAACGCCAGCGTGTTGCGTCGCTTCTGGGAGGCGTCCGACGACATATATGTACCTGAAGTGATTTGGTCGCACACCGCCGAACGGGTGCTGACTCTGGAACGTATGTATGGTATTCCCTCGGACGATATTGCGTTGCTTGATGCCTCGGGTATCGATCGTAAAGCTCTTTCGAGTAAGGGAATCCGCGTGTTTTATACTCAGGTGTTCCGCGATAATTTTTTCCATGCCGATGCGCACTCTGGAAACATTTGGGTTGACAGTGATCCGGCACGCAAATCCAATCCACGTTTTATTGCGCTGGATTTCGGCATCATGGGCCAGCTGTCGCAGAAAGATCAGTACTACTTGGCAGAGAATTTCATGGCCATCTTCCAT-AAAGACTACCGGCGCATCGCTGAGTTGCATGTGGAAGCAGGCTGGATACCTCCACATGTCCGCATTGAGGAGTTGGAAGCAGCAGCACGTTCAGTCTGTGAACCATACTTTACGAGGCCTTTATCCCAGATATCGCTTGCTGAAGTACTGATGAAATTGTTCCATGTTGCCCGACGTTACCAGCTTACGTTACAGCCTCAATTGATTTTGCTTCAAAAGACGCTGCTCAATATTGAGGGTGTGGGTCGTCAACTCGATCCTGAATTGGATATCTGGGTCGTAGCTCGCCCAGTGCTCGAGCGCATTTTACGTGCCCGTTACAGCCCGCGTCATGCGTTGAAGGAGTTAAATAAACGCTTGCCTGAGATCATGACTCATGCCCCAGACACACCGCGCCTCATACATACTTGGTTAGTACAGCAGGTCGAAAGCCGGAAACAGAATGACGTTTATTTGCAACAAATACGCGCGTTAGCTATGACTTTGCAAGGCTTGCAGCGCCGTGTGGTCAATGCGATTGTGGGTAGCGGCTTGCTGGTGGCGGCTGCGGTATTGTATGGCCTACATCCGGATGGTTTGTACTTGGGAACGATTCCAGTGTGGAGCTTGATTAGTGGGTGCGTTGGCGCGTTGGCCTTGTTCAGTGCTTGGTGGCGAAGCTAA
>xylefaco32
ATGAAAGCGTTATTCCGGGCCTGCCGCATTGGCAAGGTCATGCTGCGCTACCGCCTGGATACGTTGCTGGACGGTACAGCCGCAGAGCGCTGGTTGCGTTTGGCTAAGCCTTTTGTACCTCGCATCAGCGCTGAGATTGTTGAGCAGTCCAGAGGGCGTCGGTTGCGTTTAGCACTGCAGGAATTGGGGCCTATTTTTGTGAAGTTTGGGCAGATTCTGTCTACTCGCAGGGACCTGGTACCCCAGGATATCGGTGATGAGCTGGTCATGCTACAAGACCGAGTAGAGCCTTTCGAGGGGCAGACTGCACGCATTATCATCGAAACTGCGCTAGGCAAGTCGGTTGAAAGTGCATTCGCGCACTTCGATACTGTGCCACTGGCCAGTGCTTCAATCTCGCAGGTCCATGCAGCTACGCTGCATGACGGACGTGAAGTTGTGGTCAAAGTGTTGCGTCCTGATATTGAGCATCAGATCAGTGACGACATCGCCTTGCTTAAATCGCTGGCTACGTTGGTCGAGCATACTCACCCTAATGCGGATAAAATCCGTCCGTGCGAGATTGTGGCGGAGATAGAAACCACCTTGGCGGCTGAGTTGGATTTGCAACGTGAAGGTGCCAACGCCAGCGTGTTGCGTCGCTTCTGGGAGGCGTCCGACGACATATATGTACCTGAAGTAATTTGGTCGCACACCGCCGAACAGGTGCTGACTCTGGAACGTATGTATGGCATTCCCTCGGACGATATTGCGTTGCTTGATGCATCGGGTATCGATCGTAAAGCTCTTTCGAGTAAGGGAATCCGCGTGTTTTATACTCAGGTGTTCCGCGATAATTTTTTCCATGCCGATGCGCACTCTGGAAACATTTGGGTTGACAGTGATCCGGCACGCAAATCCAATCCACGTTTTATTGCCCTGGATTTCGGCATCATGGGCCAGCTCTCGCAGAAAGATCAGTACTACTTGGCAGAGAATTTCATGGCCATCTTCCAT-AAAGACTACCGGCGCATCGCTGAGTTGCATGTGGAAGCAGGCTGGATACCTCCACATGTCCGCATTGAGGAGTTGGAAGCAGCAGCACGTTCAGTCTGTGAACCATACTTTACGAGGCCTTTATCCCAGATCTCGCTTGCTGAAGTACTGATGAAATTGTTCCATGTTGCCCGACGTTACCAGCTTACGTTACAGCCTCAATTGATTTTGCTTCAAAAGACGCTGCTCAATATTGAGGGTGTGGGTCGTCAACTCGATCCTGAATTGGATATCTGGGTCGTAGCGCGCCCAGTGCTCGAGCGCATTCTACGTGCCCGTTACAGTCCGCGTCATGCGTTGAAGGAGTTAAATAAACGCTTGCCTGAGATCATGACTCATGCCCCAGACACACCGCGTCTCATACATACTTGGTTAGTACAGCAGGTCGAAAGCCGGAAACAGAATGACGTTTATTTGCAACAAATACGCGCGTTAGCTATGACTTTGCAAGGCTTGCAGCGCCGTGTGGTCAATGCGATTGTGGGTAGCGGCTTGCTGGTGGCGGCTGCGGTATTGTATGGCCTACATCCGGATGGTTTGTACTTGGGAGCGATTCCAGTGTGGAGCTTGATTAGTGGGTGCGTTGGCGCGTTGGCCTTGTTCAGTGCTTGGTGGCGAAGCTAA
>xylefaPr8x
ATGAAGGCGTTATTCCGGGCCTGCCGCATTGGCAAGGTCATGCTGCGCTACCGCCTGGATACGTTGCTGGACGGTACAGCCGCAGAGCGCTGGTTGCGTTTGGCTAAGCCTTTTGTACCTCGCATCAGCGCTGAGATTGTTGAGCAGTCCAGAGGGCGTCGGTTGCGTTTGGCACTGCAGGAATTGGGGCCTATTTTTGTGAAGTTTGGGCAGATTCTGTCTACTCGCAGGGACCTGGTACCCCAGGATATCGGTGATGAGCTGGTCATGCTACAAGACCGAGTAGAGCCTTTCGAGGGGCAGACTGCACGCGTTATCATCGAAACTGCGCTAGGCAAGTCGGTTGAAAGTGCATTCGCGCACTTCGATACAGTGCCACTGGCCAGTGCTTCAATCTCGCAGGTCCATGCAGCTACGCTGCATGACGGACGTGAAGTTGTGGTCAAAGTGTTGCGTCCTGATATTGAGCATCAGATCAGTGACGACATCGCCTTGCTTAAATCGCTGGCTACGTTGGTCGAACATACTCACCTTAATGCGGATAAAATCCGTCCGCGCGAGATTGTGGCGGAGATAGAAACCACCTTGGCGGCTGAGTTGGATTTGCAACGTGAAGGTGCCAACGCCAGCGTGTTGCGTCGCTTCTGGGAGGCGTCCGACGACATATATGTACCTGAAGTGATTTGGTCGCACACCGCCGAACGGGTGCTGACTCTGGAACGTATGTATGGTATTCCCTCGGACGATATTGCGTTGCTTGATGCCTCGGGTATCGATCGTAAAGCTCTTTCGAGTAAGGGAATCCGCGTGTTTTATACTCAGGTGTTCCGCGATAATTTTTTCCATGCCGATGCGCACTCTGGAAACATTTGGGTTGACAGTGATCCGGCACGCAAATCCAATCCACGTTTTATTGCCCTGGATTTCGGCATCATGGGCCAGCTCTCGCAGAAAGATCAGTACTACTTGGCAGAGAATTTCATGGCCATCTTCCAT-AAAGACTACCGGCGCATCGCTGAGTTGCATGTGGAAGCAGGCTGGATACCTCCACATGTCCGCATTGAGGAGTTGGAAGCAGCAGCACGTTCAGTCTGTGAACCATACTTTACGAGGCCTTTATCCCAGATCTCGCTTGCTGAAGTACTGATGAAATTGTTCCATGTTGCCCGACGTTACCAGCTTACGTTACAGCCTCAATTGATTTTGCTTCAAAAGACGCTGCTCAATATTGAGGGTGTGGGTCGTCAACTCGATCCTGAATTGGATATCTGGGTCGTAGCGCGCCCAGTGCTCGAGCGCATTCTACGTGCCCGTTACAGTCCGCGTCATGCGTTGAAGGAGTTAAATAAACGCTTGCCTGAGATCATGACTCATGCCCCAGACACACCGCGTCTCATACATACTTGGTTAGTACAGCAGGTCGAAAGCCGGAAACAGAATGACGTTTATTTGCAACAAATACGCGCGTTAGCTATGACTTTGCAAGGCTTGCAGCGCCGTGTGGTCAATGCGATTGTGGGTAGCGGCTTGCTGGTGGCGGCTGCGGTATTGTATGGCCTACATCCGGATGGTTTGTACTTGGGAGCGATTCCAGTGTGGAGCTTGATTAGTGGGTGCGTTGGCGCGTTGGCCTTGTTCAGTGCTTGGTGGCGAAGCTAA
>xylefaOLS9
ATGAAAGCGTTATTCCGGGCCTGCCGCATTGGCAAGGTCATGCTGCGCTACCGCCTGGATACGTTGCTGGACGGTACAGCCGCAGAGCGCTGGTTGCGTTTGGCTAAGCCTTTTGTACCTCGCATCAGCGCTGAGATTGTTGAGCAGTCCAGAGGGCGTCGGTTGCGTTTAGCACTGCAGGAATTGGGGCCTATTTTTGTGAAGTTTGGGCAGATTCTGTCTACTCGCAGGGACCTGGTACCCCAGGATATCGGTGATGAGCTGGTCATGCTACAAGACCGAGTAGAGCCTTTCGAGGGGCAGACTGCACGCATTATCATCGAAACTGCGCTAGGCAAGTCGGTTGAAAGTGCATTCGCGCACTTCGATACTGTGCCACTGGCCAGTGCTTCAATCTCGCAGGTCCATGCAGCTACGCTGCATGACGGACGTGAAGTTGTGGTCAAAGTGTTGCGTCCTGATATTGAGCATCAGATCAGTGACGACATCGCCTTGCTTAAATCGCTGGCTACGTTGGTCGAACATACTCACCTTAATGCGGATAAAATCCGTCCGCGCGAGATTGTGGCGGAGATAGAAACCACCTTGGCGGCTGAGTTGGATTTGCAACGTGAAGGTGCCAACGCCAGCGTGTTGCGTCGCTTCTGGGAGGCGTCCGACGACATATATGTACCTGAAGTGATTTGGTCGCACACCGCCGAACGGGTGCTGACTCTGGAACGTATGTATGGTATTCCCTCGGACGATATTGCGTTGCTTGATGCCTCGGGTATCGATCGTAAAGCTCTTTCGAGTAAGGGAATCCGCGTGTTTTATACTCAGGTGTTCCGCGATAATTTTTTCCATGCCGATGCGCACTCTGGAAACATTTGGGTTGACAGTGATCCGGCACGCAAATCCAATCCACGTTTTATTGCGCTGGATTTCGGCATCATGGGCCAGCTGTCGCAGAAAGATCAGTACTACTTGGCAGAGAATTTCATGGCCATCTTCCAT-AAAGACTACCGGCGCATCGCTGAGTTGCATGTGGAAGCAGGCTGGATACCTCCACATGTCCGCATTGAGGAGTTGGAAGCAGCAGCACGTTCAGTCTGTGAACCATACTTTACGAGGCCTTTATCCCAGATATCGCTTGCTGAAGTACTGATGAAATTGTTCCATGTTGCCCGACGTTACCAGCTTACGTTACAGCCTCAATTGATTTTGCTTCAAAAGACGCTGCTCAATATTGAGGGTGTGGGTCGTCAACTCGATCCTGAATTGGATATCTGGGTCGTAGCTCGCCCAGTGCTCGAGCGCATTTTACGTGCCCGTTACAGCCCGCGTCATGCGTTGAAGGAGTTAAATAAACGCTTGCCTGAGATCATGACTCATGCCCCAGACACACCGCGCCTCATACATACTTGGTTAGTACAGCAGGTCGAAAGCCGGAAACAGAATGACGTTTATTTGCAACAAATACGCGCGTTAGCTATGACTTTGCAAGGCTTGCAGCGCCGTGTGGTCAATGCGATTGTGGGTAGCGGCTTGCTGGTGGCGGCTGCGGTATTGTATGGCCTACATCCGGATGGTTTGTACTTGGGAACGATTCCAGTGTGGAGCTTGATTAGTGGGTGCGTTGGCGCGTTGGCCTTGTTCAGTGCTTGGTGGCGAAGCTAA
>xylefaJa12
ATGAAAGCGTTATTCCGGGCCTGCCGCATTGGCAAGGTCATGCTGCGCTACCGCCTGGATACGTTGCTGGACGGTACAGCCGCAGAGCGCTGGTTGCGTTTGGCTAAGCCTTTTGTACCTCGCATCAGCGCTGAGATTGTTGAGCAGTCCAGAGGGCGTCGGTTGCGTTTAGCACTGCAGGAATTGGGGCCTATTTTTGTGAAGTTTGGGCAGATTCTGTCTACTCGCAGGGACCTGGTACCCCAGGATATCGGTGATGAGCTGGTCATGCTACAAGACCGAGTAGAGCCTTTCGAGGGGCAGACTGCACGCATTATCATCGAAACTGCGCTAGGCAAGTCGGTTGAAAGTGCATTCGCGCACTTCGATACTGTGCCACTGGCCAGTGCTTCAATCTCGCAGGTCCATGCAGCTACGCTGCATGACGGACGTGAAGTTGTGGTCAAAGTGTTGCGTCCTGATATTGAGCATCAGATCAGTGACGACATCGCCTTGCTTAAATCGCTGGCTACGTTGGTCGAGCATACTCACCCTAATGCGGATAAAATCCGTCCGTGCGAGATTGTGGCGGAGATAGAAACCACCTTGGCGGCTGAGTTGGATTTGCAACGTGAAGGTGCCAACGCCAGCGTGTTGCGTCGCTTCTGGGAGGCGTCCGACGACATATATGTACCTGAAGTAATTTGGTCGCACACCGCCGAACAGGTGCTGACTCTGGAACGTATGTATGGCATTCCCTCGGACGATATTGCGTTGCTTGATGCCTCGGGTATCGATCGTAAAGCTCTTTCGAGTAAGGGAATCCGCGTGTTTTATACTCAGGTGTTCCGCGATAATTTTTTCCATGCCGATGCGCACTCTGGAAACATTTGGGTTGACAGTGATCCGGCACGCAAATCCAATCCACGTTTTATTGCCCTGGATTTCGGCATCATGGGCCAGCTCTCGCAGAAAGATCAGTACTACTTGGCAGAGAATTTCATGGCCATCTTCCAT-AAAGACTACCGGCGCATCGCTGAGTTGCATGTGGAAGCAGGCTGGATACCTCCACATGTCCGCATTGAGGAGTTGGAAGCAGCAGCACGTTCAGTCTGTGAACCATACTTTACGAGGCCTTTATCCCAGATCTCGCTTGCTGAAGTACTGATGAAATTGTTCCATGTTGCCCGACGTTACCAGCTTACGTTACAGCCTCAATTGATTTTGCTTCAAAAGACGCTGCTCAATATTGAGGGTGTGGGTCGTCAACTCGATCCTGAATTGGATATCTGGGTCGTAGCGCGCCCAGTGCTCGAGCGCATTCTACGTGCCCGTTACAGTCCGCGTCATGCGTTGAAGGAGTTAAATAAACGCTTGCCTGAGATCATGACTCATGCCCCAGACACACCGCGTCTCATACATACTTGGTTAGTACAGCAGGTCGAAAGCCGGAAACAGAATGACGTTTATTTGCAACAAATACGCGCGTTAGCTATGACTTTGCAAGGCTTGCAGCGCCGTGTGGTCAATGCGATTGTGGGTAGCGGCTTGCTGGTGGCGGCTGCGGTATTGTATGGCCTACATCCGGATGGTTTGTACTTGGGAGCGATTCCAGTGTGGAGCTTGATTAGTGGGTGCGTTGGCGCGTTGGCCTTGTTCAGTGCTTGGTGGCGAAGCTAA
>xylefaU24D
ATGAAAGCGTTATTCCGGGCCTGCCGCATTGGCAAGGTCATGCTGCGCTACCGCCTGGATACGTTGCTGGACGGTACAGCCGCAGAGCGCTGGTTGCGTTTGGCTAAGCCTTTTGTACCTCGCATCAGCGCTGAGATTGTTGAGCAGTCCAGAGGGCGTCGGTTGCGTTTAGCACTGCAGGAATTGGGGCCTATTTTTGTGAAGTTTGGGCAGATTCTGTCTACTCGCAGGGACCTGGTACCCCAGGATATCGGTGATGAGCTGGTCATGCTACAAGACCGAGTAGAGCCTTTCGAGGGGCAGACTGCACGCATTATCATCGAAACTGCGCTAGGCAAGTCGGTTGAAAGTGCATTCGCGCACTTCGATACTGTGCCACTGGCCAGTGCTTCAATCTCGCAGGTCCATGCAGCTACGCTGCATGACGGACGTGAAGTTGTGGTCAAAGTGTTGCGTCCTGATATTGAGCATCAGATCAGTGACGACATCGCCTTGCTTAAATCGCTGGCTACGTTGGTCGAGCATACTCACCCTAATGCGGATAAAATCCGTCCGTGCGAGATTGTGGCGGAGATAGAAACCACCTTGGCGGCTGAGTTGGATTTGCAACGTGAAGGTGCCAACGCCAGCGTGTTGCGTCGCTTCTGGGAGGCGTCCGACGACATATATGTACCTGAAGTAATTTGGTCGCACACCGCCGAACAGGTGCTGACTCTGGAACGTATGTATGGCATTCCCTCGGACGATATTGCGTTGCTTGATGCCTCGGGTATCGATCGTAAAGCTCTTTCGAGTAAGGGAATCCGCGTGTTTTATACTCAGGTGTTCCGCGATAATTTTTTCCATGCCGATGCGCACTCTGGAAACATTTGGGTTGACAGTGATCCGGCACGCAAATCCAATCCACGTTTTATTGCCCTGGATTTCGGCATCATGGGCCAGCTCTCGCAGAAAGATCAGTACTACTTGGCAGAGAATTTCATGGCCATCTTCCAT-AAAGACTACCGGCGCATCGCTGAGTTGCATGTGGAAGCAGGCTGGATACCTCCACATGTCCGCATTGAGGAGTTGGAAGCAGCAGCACGTTCAGTCTGTGAACCATACTTTACGAGGCCTTTATCCCAGATCTCGCTTGCTGAAGTACTGATGAAATTGTTCCATGTTGCCCGACGTTACCAGCTTACGTTACAGCCTCAATTGATTTTGCTTCAAAAGACGCTGCTCAATATTGAGGGTGTGGGTCGTCAACTCGATCCTGAATTGGATATCTGGGTCGTAGCGCGCCCAGTGCTCGAGCGCATTCTACGTGCCCGTTACAGTCCGCGTCATGCGTTGAAGGAGTTAAATAAACGCTTGCCTGAGATCATGACTCATGCCCCAGACACACCGCGTCTCATACATACTTGGTTAGTACAGCAGGTCGAAAGCCGGAAACAGAATGACGTTTATTTGCAACAAATACGCGCGTTAGCTATGACTTTGCAAGGCTTGCAGCGCCGTGTGGTCAATGCGATTGTGGGTAGCGGCTTGCTGGTGGCGGCTGCGGTATTGTATGGCCTACATCCGGATGGTTTGTACTTGGGAGCGATTCCAGTGTGGAGCTTGATTAGTGGGTGCGTTGGCGCGTTGGCCTTGTTCAGTGCTTGGTGGCGAAGCTAA
>xylefasFb7
ATGAAAGCGTTATTCCGGGCCTGCCGCATTGGCAAGGTCATGCTGCGCTACCGCCTGGATACGTTGCTGGACGGTACAGCCGCAGAGCGCTGGTTGCGTTTGGCTAAGCCTTTTGTACCTCGCATCAGCGCTGAGATTGTTGAGCAGTCCAGAGGGCGTCGGTTGCGTTTAGCACTGCAGGAATTGGGGCCTATTTTTGTGAAGTTTGGGCAGATTCTGTCTACTCGCAGGGACCTGGTACCCCAGGATATCGGTGATGAGCTGGTCATGCTACAAGACCGAGTAGAGCCTTTCGAGGGGCAGACTGCACGCATTATCATCGAAACTGCGCTAGGCAAGTCGGTTGAAAGTGCATTCGCGCACTTCGATACTGTGCCACTGGCCAGTGCTTCAATCTCGCAGGTCCATGCAGCTACGCTGCATGACGGACGTGAAGTTGTGGTCAAAGTGTTGCGTCCTGATATTGAGCATCAGATCAGTGACGACATCGCCTTGCTTAAATCGCTGGCTACGTTGGTCGAGCATACTCACCCTAATGCGGATAAAATCCGTCCGTGCGAGATTGTGGCGGAGATAGAAACCACCTTGGCGGCTGAGTTGGATTTGCAACGTGAAGGTGCCAACGCCAGCGTGTTGCGTCGCTTCTGGGAGGCGTCCGACGACATATATGTACCTGAAGTAATTTGGTCGCACACCGCCGAACAGGTGCTGACTCTGGAACGTATGTATGGCATTCCCTCGGACGATATTGCGTTGCTTGATGCCTCGGGTATCGATCGTAAAGCTCTTTCGAGTAAGGGAATCCGCGTGTTTTATACTCAGGTGTTCCGCGATAATTTTTTCCATGCCGATGCGCACTCTGGAAACATTTGGGTTGACAGTGATCCGGCACGCAAATCCAATCCACGTTTTATTGCCCTGGATTTCGGCATCATGGGCCAGCTCTCGCAGAAAGATCAGTACTACTTGGCAGAGAATTTCATGGCCATCTTCCAT-AAAGACTACCGGCGCATCGCTGAGTTGCATGTGGAAGCAGGCTGGATACCTCCACATGTCCGCATTGAGGAGTTGGAAGCAGCAGCACGTTCAGTCTGTGAACCATACTTTACGAGGCCTTTATCCCAGATCTCGCTTGCTGAAGTACTGATGAAATTGTTCCATGTTGCCCGACGTTACCAGCTTACGTTACAGCCTCAATTGATTTTGCTTCAAAAGACGCTGCTCAATATTGAGGGTGTGGGTCGTCAACTCGATCCTGAATTGGATATCTGGGTCGTAGCGCGCCCAGTGCTCGAGCGCATTCTACGTGCCCGTTACAGTCCGCGTCATGCGTTGAAGGAGTTAAATAAACGCTTGCCTGAGATCATGACTCATGCCCCAGACACACCGCGTCTCATACATACTTGGTTAGTACAGCAGGTCGAAAGCCGGAAACAGAATGACGTTTATTTGCAACAAATACGCGCGTTAGCTATGACTTTGCAAGGCTTGCAGCGCCGTGTGGTCAATGCGATTGTGGGTAGCGGCTTGCTGGTGGCGGCTGCGGTATTGTATGGCCTACATCCGGATGGTTTGTACTTGGGAGCGATTCCAGTGTGGAGCTTGATTAGTGGGTGCGTTGGCGCGTTGGCCTTGTTCAGTGCTTGGTGGCGAAGCTAA
>long-mer7586
---------------------------------------------------------------------------------------------------------------------------------------------------------------------------------------------------------------------------------------------------------------------------------------------------------------------------------------------------------------------------------------------------------------------CATGCAGCTACGCTGCATGACGGACGTGAAGTTGTGGTCAAAG------------------------------------------------------------------------------------------------------------------------------------------------------------------------------------------------------------------------------------------------------------------------------------------------------------------------------------------------------------------------------------------------------------------------------------------------------------------------------------------------------------------------------------------------------------------------------------------------------------------------------------------------------------------------------------------------------------------------------------------------------------------------------------------------------------------------------------------------------------------------------------------------------------------------------------------------------------------------------------------------------------------------------------------------------------------------------------------------------------------------------------------------------------------------------------------------------------------------------------------------------------
>long-mer7587
--------------------------------------------------------------------------------------------------------------------------------------------------------------------------------------------------------------------------------------------------------------------------------------------------------------------------------------------------------------------------------------------------------------------------------------------------------------------------------------------------------------------------------------------------------------------------------------------------------------------------------ACGTGAAGGTGCCAACGCCAGCGTGTTGCGTCGCTTCTGG----------------------------------------------------------------------------------------------------------------------------------------------------------------------------------------------------------------------------------------------------------------------------------------------------------------------------------------------------------------------------------------------------------------------------------------------------------------------------------------------------------------------------------------------------------------------------------------------------------------------------------------------------------------------------------------------------------------------------------------------------------------------------------------------------------------------------------------------------------------------------------------------------------------------------------------------------------------------------------------------------------------------------------------------------
>long-mer7588
--------------------------------------------------------------------------------------------------------------------------------------------------------------------------------------------------------------------------------------------------------------------------------------------------------------------------------------------------------------------------------------------------------------------------------------------------------------------------------------------------------------------------------------------------------------------------------------------------------------------------------------------------------------------------------------------------------------------------------------------------------------------------------------------------------------------------------------------------------------------------------------GCACTCTGGAAACATTTGGGTTGACAGTGATCCGGCACGCAAA-------------------------------------------------------------------------------------------------------------------------------------------------------------------------------------------------------------------------------------------------------------------------------------------------------------------------------------------------------------------------------------------------------------------------------------------------------------------------------------------------------------------------------------------------------------------------------------------------------------------------------------------------------------------------------------------------------------------------------------------------------------------------------------------
>long-mer7589
---------------------------------------------------------------------------------------------------------------------------------------------------------------------------------------------------------------------------------------------------------------------------------------------------------------------------------------------------------------------------------------------------------------------------------------------------------------------------------------------------------------------------------------------------------------------------------------------------------------------------------------------------------------------------------------------------------------------------------------------------------------------------------------------------------------------------------------------------------------------------------------------------------------------------------------------------------------------------------TCGCAGAAAGATCAGTACTACTTGGCAGAGAATTTCATGGCC-------------------------------------------------------------------------------------------------------------------------------------------------------------------------------------------------------------------------------------------------------------------------------------------------------------------------------------------------------------------------------------------------------------------------------------------------------------------------------------------------------------------------------------------------------------------------------------------------------------------------------------------------------------------------------------------------
>long-mer7590
---------------------------------------------------------------------------------------------------------------------------------------------------------------------------------------------------------------------------------------------------------------------------------------------------------------------------------------------------------------------------------------------------------------------------------------------------------------------------------------------------------------------------------------------------------------------------------------------------------------------------------------------------------------------------------------------------------------------------------------------------------------------------------------------------------------------------------------------------------------------------------------------------------------------------------------------------------------------------------------------------------------------------------------------------------------------GGAAGCAGGCTGGATACCTCCACATGTCCGCATTGAGGAGTTGGAAGCAGCAGCACGTTCAGTCTGTGAACCA------------------------------------------------------------------------------------------------------------------------------------------------------------------------------------------------------------------------------------------------------------------------------------------------------------------------------------------------------------------------------------------------------------------------------------------------------------------------------------------------------------------------------------------------------------------------------
