# Supplementary material for: Identification of genetic relationships and subspecies signatures in Xylella fastidiosa
Source: BMC Genomics. 2019 Mar 25;20:239. doi: 10.1186/s12864-019-5565-9 (PMC6434890; doi:10.1186/s12864-019-5565-9)
Supplement: Supplementary file 8 — Analysis of (non-)synonymous SNPs in homologs to CDS harboring specific k-mers for selected enriched GOs. (ZIP 549 kb) [file 12864_2019_5565_MOESM8_ESM.zip › Additional-File8/Additional-File8B_Pauca/GO-0005886 0016021/NC_002488.1794/Clade III assembled to xylefa9a5c.fasta]

>xylefa9a5c
GTGTTCAGCATGTATCGCCGTAAACGCCGCAAGCTCAAATCTGAGATTAACGTTGTGCCGTATATCGACGTGATGTTGGTATTGCTGGTCATTTTTATGGTCACCGCACCGCTGTTGACATTGAGTATCAATGTAGATCTGCCAGTTTCAAACGCCAAGGCACTGG------------AGAATAAGCAGGATCCGATTGTAGTCATCGTCAATAGTGATGGAAAGCTCGCTTTGCAGTTACCCAAGAGTAAGCCTGAAAACATAAAT---G---TGGATGCGTTGGGTAAAAAATTGACTTCAGTTGTCTCTCAAGACAAGAACGTGCGCGTAGTGGTTGCCGCTGATGGGGCTGTTGCTTATAAGGATGTGATTGCCGCAATGAATGCAATCAAGGATGCCAAGATTGAGAAAGTCAGCCTACTGACTCAAGCAGAGGCCAATGCACGCTGA
>xylefa8073
GTGTTCAGCATGTATCGCCGTAAACGCCGCAAGCTCAAATCTGAGATTAACGTTGTGCCGTATATCGACGTGATGTTGGTATTGCTGGTCATTTTTATGGTCACCGCACCGCTGTTGACATTGAGCATCAATGTAGATTTACCAGTTGCAAACGCCAAGGCACTGG------------AGAATAAGCAGGATCCGATTGTAGTCATCGTCAATAGTGATGGAAAGCTCGCTTTGCAGTTACCCAAAAGTAAGCCTGAAAACATAAAT---G---TGGATGCGTTGGGTAAAAAATTGACTTCAGTCGTCTCTCAAGACAAGAACGTGCGTGTCGTGGTTGCCGCTGATGGGGCTGTTGCTTATAAGGACGTGATTGCCGCAATGAATGCAATCAAGGATGCCAAGATTGAGAAAGTCAGCCTACTGACTCAAGCAGAGGCCAATGCACGCTGA
>xylefa8071
GTGTTCAGCATGTATCGCCGTAAACGCCGCAAGCTCAAATCTGAGATTAACGTTGTGCCGTATATCGACGTGATGTTGGTATTGCTGGTCATTTTTATGGTCACCGCACCGCTGTTGACATTGAGCATCAATGTAGATTTACCAGTTGCAAACGCCAAGGCACTGG------------AGAATAAGCAGGATCCGATTGTAGTCATCGTCAATAGTGATGGAAAGCTCGCTTTGCAGTTACCCAAAAGTAAGCCTGAAAACATAAAT---G---TGGATGCGTTGGGTAAAAAATTGACTTCAGTCGTCTCTCAAGACAAGAACGTGCGTGTCGTGGTTGCCGCTGATGGGGCTGTTGCTTATAAGGACGTGATTGCCGCAATGAATGCAATCAAGGATGCCAAGATTGAGAAAGTCAGCCTACTGACTCAAGCAGAGGCCAATGCACGCTGA
>xylefa7970
GTGTTCAGCATGTATCGCCGTAAACGCCGCAAGCTCAAATCTGAGATTAACGTTGTGCCGTATATCGACGTGATGTTGGTATTGCTGGTCATTTTTATGGTCACCGCACCGCTGTTGACATTGAGCATCAATGTAGATTTACCAGTTGCAAACGCCAAGGCACTGG------------AGAATAAGCAGGATCCGATTGTAGTCATCGTCAATAGTGATGGAAAGCTCGCTTTGCAGTTACCCAAAAGTAAGCCTGAAAACATAAAT---G---TGGATGCGTTGGGTAAAAAATTGACTTCAGTCGTCTCTCAAGACAAGAACGTGCGTGTCGTGGTTGCCGCTGATGGGGCTGTTGCTTATAAGGACGTGATTGCCGCAATGAATGCAATCAAGGATGCCAAGATTGAGAAAGTCAGCCTACTGACTCAAGCAGAGGCCAATGCACGCTGA
>xylefa3579
GTGTTCAGCATGTATCGCCGTAAACGCCGCAAGCTCAAATCTGAGATTAACGTTGTGCCGTATATCGACGTGATGTTGGTATTGCTGGTCATTTTTATGGTCACCGCACCGCTGTTGACATTGAGCATCAATGTAGATTTACCAGTTGCAAACGCCAAGGCACTGG------------AGAATAAGCAGGATCCGATTGTAGTCATCGTCAATAGTGATGGAAAGCTCGCTTTGCAGTTACCCAAAAGTAAGCCTGAAAACATAAAT---G---TGGATGCGTTGGGTAAAAAATTGACTTCAGTCGTCTCTCAAGACAAGAACGTGCGTGTCGTGGTTGCCGCTGATGGGGCTGTTGCTTATAAGGACGTGATTGCCGCAATGAATGCAATCAAGGATGCCAAGATTGAGAAAGTCAGCCTACTGACTCAAGCAGAGGCCAATGCACGCTGA
>xylefa4627
GTGTTCAGCATGTATCGCCGTAAACGCCGCAAGCTCAAATCTGAGATTAACGTTGTGCCGTATATCGACGTGATGTTGGTATTGCTGGTCATTTTTATGGTTACCGCACCGCTGTTGACATTGAGCATCAATGTAGATTTACCAGTTGCAAACGCCAAGGCACTGG------------AGAATAAGCAGGATCCGATTGTAGTCATTGTCAATAGTGATGGAAAGCTCGCTTTGCAGTTACCCAAGAGTAAGCCTGAAAACATAAAT---G---TGGATGCGTTGGGTAAAAAATTGACTTCAGTCGTCTCTCAAGACAAGAACGTGCGTGTCGTGGTTGCCGCTGATGGGGCTGTTGCTTATAAGGATGTGATTGCTGCAATGAATGCAATCAAGGATGCCAAAATTGAGAAAGTCAGCCTACTGACTCAAGCAGAGGCCAATGCACGCTGA
>xylefa7969
GTGTTCAGCATGTATCGCCGTAAACGCCGCAAGCTCAAATCTGAGATTAACGTTGTGCCGTATATCGACGTGATGTTGGTATTGCTGGTCATTTTTATGGTCACCGCACCGCTGTTGACATTGAGCATCAATGTAGATTTACCAGTTGCAAACGCCAAGGCACTGG------------AGAATAAGCAGGATCCGATTGTAGTCATCGTCAATAGTGATGGAAAGCTCGCTTTGCAGTTACCCAAAAGTAAGCCTGAAAACATAAAT---G---TGGATGCGTTGGGTAAAAAATTGACTTCAGTCGTCTCTCAAGACAAGAACGTGCGTGTCGTGGTTGCCGCTGATGGGGCTGTTGCTTATAAGGACGTGATTGCCGCAATGAATGCAATCAAGGATGCCAAGATTGAGAAAGTCAGCCTACTGACTCAAGCAGAGGCCAATGCACGCTGA
>xylefa4626
GTGTTCAGCATGTATCGCCGTAAACGCCGCAAGCTCAAATCTGAGATTAACGTTGTGCCGTATATCGACGTGATGTTGGTATTGCTGGTCATTTTTATGGTCACCGCACCGCTGTTGACATTGAGCATCAATGTAGATTTACCAGTTGCAAACGCCAAGGCACTGG------------AGAATAAGCAGGATCCGATTGTAGTCATCGTCAATAGTGATGGAAAGCTCGCTTTGCAGTTACCCAAAAGTAAGCCTGAAAACATAAAT---G---TGGATGCGTTGGGTAAAAAATTGACTTCAGTCGTCTCTCAAGACAAGAACGTGCGTGTCGTGGTTGCCGCTGATGGGGCTGTTGCTTATAAGGACGTGATTGCCGCAATGAATGCAATCAAGGATGCCAAGATTGAGAAAGTCAGCCTACTGACTCAAGCAGAGGCCAATGCACGCTGA
>xylefaco33
GTGTTCAGCATGTATCGCCGTAAACGCCGCAAGCTCAAATCTGAGATTAACGTTGTGCCGTATATCGACGTGATGTTGGTATTGCTGGTCATTTTTATGGTTACCGCACCGCTGTTGACATTGAGCATCAATGTAGATTTACCAGTTGCAAACGCCAAGGCACTGG------------AGAATAAGCAGGATCCGATTGTAGTCATTGTCAATAGTGATGGAAAGCTCGCTTTGCAGTTACCCAAGAGTAAGCCTGAAAACATAAAT---G---TGGATGCGTTGGGTAAAAAATTGACTTCAGTCGTCTCTCAAGACAAGAACGTGCGTGTCGTGGTTGCCGCTGATGGGGCTGTTGCTTATAAGGATGTGATTGCTGCAATGAATGCAATCAAGGATGCCAAAATTGAGAAAGTCAGCCTACTGACTCAAGCAGAGGCCAATGCACGCTGA
>xylefaAnn1
GTGTTCAGCATGTATCGCCGTAAACGCCGCAAGCTCAAATCTGAGATTAACGTTGTGCCGTATATCGACGTGATGTTGGTATTGCTGGTCATTTTTATGGTCACCGCACCGCTGTTGACATTGAGCATCAATGTAGATTTACCAGTTGCAAATGCCAAAGCACTGG------------AGAATAAGCAGGATCCGATTGTGGTTATCGTGAACAGTCATGGTGAGCTCGCTTTGCAGTTACCCAAGAGTAAGCCTGAAAACATAAATAATG---TGGATACGTTGGGTAAAAAATTGACTTCAGTCGTCTCTCAAGACAAGAGCGTGCGTGTCGTGGTTGCCGCTGATGGGGCTGTTGCTTATAAGGATGTGATTGCCGCAATGAATGCAATCAAGGATGCCAAAATTGAGAAAGTCAGCCTACTGACTCAAGCAGAGGCCAATGCACGCTGA
>xylefa8082
GTGTTCAGCATGTATCGCCGTAAACGCCGCAAGCTCAAATCTGAGATTAACGTTGTGCCGTATATCGACGTGATGTTGGTATTGCTGGTCATTTTTATGGTCACCGCACCGCTGTTGACATTGAGCATCAATGTAGATTTACCAGTTGCAAACGCCAAGGCACTGG------------AGAATAAGCAGGATCCGATTGTAGTCATCGTCAATAGTGATGGAAAGCTCGCTTTGCAGTTACCCAAAAGTAAGCCTGAAAACATAAAT---G---TGGATGCGTTGGGTAAAAAATTGACTTCAGTCGTCTCTCAAGACAAGAACGTGCGTGTCGTGGTTGCCGCTGATGGGGCTGTTGCTTATAAGGACGTGATTGCCGCAATGAATGCAATCAAGGATGCCAAGATTGAGAAAGTCAGCCTACTGACTCAAGCAGAGGCCAATGCACGCTGA
>xylefaD026
GTGTTCAGCATGTATCGCCGTAAACGCCGCAAGCTCAAATCTGAGATTAACGTTGTGCCGTATATCGACGTGATGTTGGTATTGCTGGTCATTTTTATGGTCACCGCACCGCTGTTGACATTGAGCATCAATGTAGATTTACCAGTTGCAAACGCCAAGGCACTGG------------AGAATAAGCAGGATCCGATTGTAGTCATCGTCAATAGTGATGGAAAGCTCGCTTTGCAGTTACCCAAAAGTAAGCCTGAAAACATAAAT---G---TGGATGCGTTGGGTAAAAAATTGACTTCAGTCGTCTCTCAAGACAAGAACGTGCGTGTCGTGGTTGCCGCTGATGGGGCTGTTGCTTATAAGGACGTGATTGCCGCAATGAATGCAATCAAGGATGCCAAGATTGAGAAAGTCAGCCTACTGACTCAAGCAGAGGCCAATGCACGCTGA
>xylefaEB92
GTGTTCAGCATGTATCGCCGTAAACGCCGCAAGCTCAAATCTGAGATTAACGTTGTGCCGTATATCGACGTGATGTTGGTATTGCTGGTCATTTTTATGGTCACCGCACCGCTGTTGACATTGAGCATCAATGTAGATTTACCAGTTGCAAACGCCAAGGCACTGGCCAAGGCACTGGAGAATAAGCAGGATCCGATTGTAGTCATCGTCAATAGTGATGGAAAGCTCGCTTTGCAGTTACCCAAAAGTAAGCCTGAAAACATAAAT---G---TGGATGCGTTGGGTAAAAAATTGACTTCAGTCGTCTCTCAAGACAAGAACGTGCGTGTCGTGGTTGCCGCTGATGGGGCTGTTGCTTATAAGGACGTGATTGCCGCAATGAATGCAATCAAGGATGCCAAGATTGAGAAAGTCAGCCTACTGACTCAAGCAGAGGCCAATGCACGCTGA
>xylefaM23s
GTGTTCAGCATGTATCGCCGTAAACGCCGCAAGCTCAAATCTGAGATTAACGTTGTGCCGTATATCGACGTGATGTTGGTATTGCTGGTCATTTTTATGGTCACCGCACCGCTGTTGACATTGAGCATCAATGTAGATTTACCAGTTGCAAACGCCAAGGCACTGG------------AGAATAAGCAGGATCCGATTGTAGTCATCGTCAATAGTGATGGAAAGCTCGCTTTGCAGTTACCCAAAAGTAAGCCTGAAAACATAAAT---G---TGGATGCGTTGGGTAAAAAATTGACTTCAGTCGTCTCTCAAGACAAGAACGTGCGTGTCGTGGTTGCCGCTGATGGGGCTGTTGCTTATAAGGACGTGATTGCCGCAATGAATGCAATCAAGGATGCCAAGATTGAGAAAGTCAGCCTACTGACTCAAGCAGAGGCCAATGCACGCTGA
>xylefaMU34
GTGTTCAGCATGTATCGCCGTAAACGCCGCAAGCTCAAATCTGAGATTAACGTTGTGCCGTATATCGACGTGATGTTGGTATTGCTGGTCATTTTTATGGTTACCGCACCGCTGTTGACATTGAGCATCAATGTAGATTTACCGATTGCAAACGCCAAGGCACTGG------------AGAATAAGCAGGATCCGATTGTAGTCATCGTCAATAGTGATGGAAAGCTCGCTTTGCAGTTACCCAAGAGTAAGCCTGAAAACATAAAT---G---TGGATGTGTTGGGTAAAAAATTGACTTCTGTCGTCTCTCAAGACAAGAACGTGCGTGTCGTGGTTGCCGCTGATGGGGCTGTTGCTTATAAGGATGTGATTGCCGCAATGAATGCAATCAAACATGCCAAGATTGAGAAAGTCAGCCTACTGACTCAAGCAGAGGCCAATGCACGCTGA
>xylefadixn
GTGTTCAGCATGTATCGCCGTAAACGCCGCAAGCTCAAATCTGAGATTAACGTTGTGCCGTATATCGACGTGATGTTGGTATTGCTGGTCACTTTTATGGTCACCGCACCGCTGTTGACATTGAGCATCAATGTAGATTTACCGGTTGCAAACGCCAAAGCACTGG------------AGAATAAGCAGGATCCGATTGTGGTTATCGTGAACAGTCATGGTGAGCTCGCTTTGCAGTTACCCAAGAGTAAGCCTGAAAACATAAATAATG---TGGATACGTTGGGTAAAAAATTGACTTCAGTCGTCTCTCAAGACAAGAACGTGCGTGTCGTGGTTGCCGCTGATGAGGCCGTTGCCTATAAGGATGTGATTGCCGCAATGAATGCAATCAAGCATGCCAAGATTGAGAAAGTCAGCCTACTGACTCAAGCAGAGGCCAATGCACGCTGA
>xylefastag
GTGTTCAGCATGTATCGCCGTAAACGCCGCAAGCTCAAATCTGAGATTAACGTTGTGCCGTATATCGACGTGATGTTGGTATTGCTGGTCATTTTTATGGTCACCGCACCGCTGTTGACATTGAGCATCAATGTAGATTTACCAGTTGCAAACGCCAAGGCACTGG------------AGAATAAGCAGGATCCGATTGTAGTCATCGTCAATAGTGATGGAAAGCTCGCTTTGCAGTTACCCAAAAGTAAGCCTGAAAACATAAAT---G---TGGATGCGTTGGGTAAAAAATTGACTTCAGTCGTCTCTCAAGACAAGAACGTGCGTGTCGTGGTTGCCGCTGATGGGGCTGTTGCTTATAAGGACGTGATTGCCGCAATGAATGCAATCAAGGATGCCAAGATTGAGAAAGTCAGCCTACTGACTCAAGCAGAGGCCAATGCACGCTGA
>xylefaMuMD
GTGTTCAGCATGTATCGCCGTAAACGCCGCAAGCTCAAATCTGAGATTAACGTTGTGCCGTATATCGACGTGATGTTGGTATTGCTGGTCATTTTTATGGTTACCGCACCGCTGTTGACATTGAGCATCAATGTAGATTTACCGATTGCAAACGCCAAGGCACTGG------------AGAATAAGCAGGATCCGATTGTAGTCATCGTCAATAGTGATGGAAAGCTCGCTTTGCAGTTACCCAAGAGTAAGCCTGAAAACATAAAT---G---TGGATGTGTTGGGTAAAAAATTGACTTCTGTCGTCTCTCAAGACAAGAACGTGCGTGTCGTGGTTGCCGCTGATGGGGCTGTTGCTTATAAGGATGTGATTGCCGCAATGAATGCAATCAAACATGCCAAGATTGAGAAAGTCAGCCTACTGACTCAAGCAGAGGCCAATGCACGCTGA
>xylefaTem1
GTGTTCAGCATGTATCGCCGTAAACGCCGCAAGCTCAAATCTGAGATTAACGTTGTGCCGTATATCGACGTGATGTTGGTATTGCTGGTCATTTTTATGGTCACCGCACCGCTGTTGACATTGAGCATCAATGTAGATTTACCAGTTGCAAACGCCAAGGCACTGG------------AGAATAAGCAGGATCCGATTGTAGTCATCGTCAATAGTGATGGAAAGCTCGCTTTGCAGTTACCCAAAAGTAAGCCTGAAAACATAAAT---G---TGGATGCGTTGGGTAAAAAATTGACTTCAGTCGTCTCTCAAGACAAGAACGTGCGTGTCGTGGTTGCCGCTGATGGGGCTGTTGCTTATAAGGACGTGATTGCCGCAATGAATGCAATCAAGGATGCCAAGATTGAGAAAGTCAGCCTACTGACTCAAGCAGAGGCCAATGCACGCTGA
>long-mer7789_(reversed)
--------------------------------------------------------------------------------------------------------CGCACCGCTGTTGACATTGAGTATCAATGTAGATCTGCCAGTTTCAAACGCCAAGGCACTGG------------AGA--------------------------------------------------------------------------------------------------------------------------------------------------------------------------------------------------------------------------------------------------------------------------------
