# Supplementary material for: Identification of genetic relationships and subspecies signatures in Xylella fastidiosa
Source: BMC Genomics. 2019 Mar 25;20:239. doi: 10.1186/s12864-019-5565-9 (PMC6434890; doi:10.1186/s12864-019-5565-9)
Supplement: Supplementary file 8 — Analysis of (non-)synonymous SNPs in homologs to CDS harboring specific k-mers for selected enriched GOs. (ZIP 549 kb) [file 12864_2019_5565_MOESM8_ESM.zip › Additional-File8/Additional-File8B_Pauca/GO-0005886 0016021/NC_002488.1794/Xfm assembled to xylefa9a5c.fasta]

>xylefa9a5c
GTGTTCAGCATGTATCGCCGTAAACGCCGCAAGCTCAAATCTGAGATTAACGTTGTGCCGTATATCGACGTGATGTTGGTATTGCTGGTCATTTTTATGGTCACCGCACCGCTGTTGACATTGAGTATCAATGTAGATCTGCCAGTTTCAAACGCCAAGGCACTGGAGAATAAGCAGGATCCGATTGTAGTCATCGTCAATAGTGATGGAAAGCTCGCTTTGCAGTTACCCAAGAGTAAGCCTGAAAACATAAAT---G---TGGATGCGTTGGGTAAAAAATTGACTTCAGTTGTCTCTCAAGACAAGAACGTGCGCGTAGTGGTTGCCGCTGATGGGGCTGTTGCTTATAAGGATGTGATTGCCGCAATGAATGCAATCAAGGATGCCAAGATTGAGAAAGTCAGCCTACTGACTCAAGCAGAGGCCAATGCACGCTGA
>xylefa3571
GTGTTCAGCATGTATCGCCGTAAACGCCGCAAGCTCAAATCTGAGATTAACGTTGTGCCGTATATCGACGTGATGTTGGTATTGCTGGTCACTTTTATGGTCACCGCACCGCTGTTGACATTGAGCATCAATGTAGATTTACCGGTTGCAAACGCCAAAGCACTGGAGAATAAGCAGGATCCGATTGTGGTTATCGTGAACAGTCATGGTGAGCTCGCTTTGCAGTTACCCAAGAGTAAGCCTGAAAACATAAATAATG---TGGATACGTTGGGTAAAAAATTGACTTCAGTCGTCTCTCAAGACAAGAACGTGCGTGTCGTGGTTGCCGCTGATGAGGCCGTTGCCTATAAGGATGTGATTGCCGCAATGAATGCAATCAAGCATGCCAAGATTGAGAAAGTCAGCCTACTGACTCAAGCAGAGGCCAATGCACGCTGA
>xylefa4311
GTGTTCAGCATGTATCGCCGTAAACGCCGCAAGCTCAAATCTGAGATTAACGTTGTGCCGTATATCGACGTGATGTTGGTATTGCTGGTCACTTTTATGGTCACCGCACCGCTGTTGACATTGAGCATCAATGTAGATTTACCGGTTGCAAACGCCAAAGCACTGGAGAATAAGCAGGATCCGATTGTGGTTATCGTGAACAGTCATGGTGAGCTCGCTTTGCAGTTACCCAAGAGTAAGCCTGAAAACATAAATAATG---TGGATACGTTGGGTAAAAAATTGACTTCAGTCGTCTCTCAAGACAAGAACGTGCGTGTCGTGGTTGCCGCTGATGAGGCCGTTGCCTATAAGGATGTGATTGCCGCAATGAATGCAATCAAGCATGCCAAGATTGAGAAAGTCAGCCTACTGACTCAAGCAGAGGCCAATGCACGCTGA
>xylefaBB01
GTGTTCAGCATGTATCGCCGTAAACGCCGCAAGCTCAAATCTGAGATTAACGTTGTGCCGTATATCGACGTGATGTTGGTATTGCTGGTCACTTTTATGGTCACCGCACCGCTGTTGACATTGAGCATCAATGTAGATTTACCGGTTGCAAACGCCAAAGCACTGGAGAATAAGCAGGATCCGATTGTGGTTATCGTGAACAGTCATGGTGAGCTCGCTTTGCAGTTACCCAAGAGTAAGCCTGAAAACATAAATAATG---TGGATACGTTGGGTAAAAAATTGACTTCAGTCGTCTCTCAAGACAAGAACGTGCGTGTCGTGGTTGCCGCTGATGAGGCCGTTGCCTATAAGGATGTGATTGCCGCAATGAATGCAATCAAGCATGCCAAGATTGAGAAAGTCAGCCTACTGACTCAAGCAGAGGCCAATGCACGCTGA
>xylefa8418
GTGTTCAGCATGTATCGCCGTAAACGCCGCAAGCTCAAATCTGAGATTAACGTTGTGCCGTATATCGACGTGATGTTGGTATTGCTGGTCACTTTTATGGTCACCGCACCGCTGTTGACATTGAGCATCAATGTAGATTTACCGGTTGCAAACGCCAAAGCACTGGAGAATAAGCAGGATCCGATTGTGGTTATCGTGAACAGTCATGGTGAGCTCGCTTTGCAGTTACCCAAGAGTAAGCCTGAAAACATAAATAATG---TGGATACGTTGGGTAAAAAATTGACTTCAGTCGTCTCTCAAGACAAGAACGTGCGTGTCGTGGTTGCCGCTGATGAGGCCGTTGCCTATAAGGATGTGATTGCCGCAATGAATGCAATCAAGCATGCCAAGATTGAGAAAGTCAGCCTACTGACTCAAGCAGAGGCCAATGCACGCTGA
>xylefa8417
GTGTTCAGCATGTATCGCCGTAAACGCCGCAAGCTCAAATCTGAGATTAACGTTGTGCCGTATATCGACGTGATGTTGGTATTGCTGGTCACTTTTATGGTCACCGCACCGCTGTTGACATTGAGCATCAATGTAGATTTACCGGTTGCAAACGCCAAAGCACTGGAGAATAAGCAGGATCCGATTGTGGTTATCGTGAACAGTCATGGTGAGCTCGCTTTGCAGTTACCCAAGAGTAAGCCTGAAAACATAAATAATG---TGGATACGTTGGGTAAAAAATTGACTTCAGTCGTCTCTCAAGACAAGAACGTGCGTGTCGTGGTTGCCGCTGATGAGGCCGTTGCCTATAAGGATGTGATTGCCGCAATGAATGCAATCAAGCATGCCAAGATTGAGAAAGTCAGCCTACTGACTCAAGCAGAGGCCAATGCACGCTGA
>xylefa8416
GTGTTCAGCATGTATCGCCGTAAACGCCGCAAGCTCAAATCTGAGATTAACGTTGTGCCGTATATCGACGTGATGTTGGTATTGCTGGTCACTTTTATGGTCACCGCACCGCTGTTGACATTGAGCATCAATGTAGATTTACCGGTTGCAAACGCCAAAGCACTGGAGAATAAGCAGGATCCGATTGTGGTTATCGTGAACAGTCATGGTGAGCTCGCTTTGCAGTTACCCAAGAGTAAGCCTGAAAACATAAATAATG---TGGATACGTTGGGTAAAAAATTGACTTCAGTCGTCTCTCAAGACAAGAACGTGCGTGTCGTGGTTGCCGCTGATGAGGCCGTTGCCTATAAGGATGTGATTGCCGCAATGAATGCAATCAAGCATGCCAAGATTGAGAAAGTCAGCCTACTGACTCAAGCAGAGGCCAATGCACGCTGA
>xylefaM12s
GTGTTCAGCATGTATCGCCGTAAACGCCGCAAGCTCAAATCTGAGATTAACGTTGTGCCGTATATCGACGTGATGTTGGTATTGCTGGTCACTTTTATGGTCACCGCACCGCTGTTGACATTGAGCATCAATGTAGATTTACCGGTTGCAAACGCCAAAGCACTGGAGAATAAGCAGGATCCGATTGTGGTTATCGTGAACAGTCATGGTGAGCTCGCTTTGCAGTTACCCAAGAGTAAGCCTGAAAACATAAAT---AATTTGGATACGTTGGGTAAAAAATTGACTTCAGTCGTCTCTCAAGACAAGAACGTGCGTGTCGTGGTTGCCGCTGATGAGGCCGTTGCCTATAAGGATGTGATTGCCGCAATGAATGCAATCAAGCATGCCAAGATTGAGAAAGTCAGCCTACTGACTCAAGCAGAGGCCAATGCACGCTGA
>xylefagrif
GTGTTCAGCATGTATCGCCGTAAACGCCGCAAGCTCAAATCTGAGATTAACGTTGTGCCGTATATCGACGTGATGTTGGTATTGCTGGTCACTTTTATGGTCACCGCACCGCTGTTGACATTGAGCATCAATGTAGATTTACCGGTTGCAAACGCCAAAGCACTGGAGAATAAGCAGGATCCGATTGTGGTTATCGTGAACAGTCATGGTGAGCTCGCTTTGCAGTTACCCAAGAGTAAGCCTGAAAACATAAAT---AATTTGGATACGTTGGGTAAAAAATTGACTTCAGTCGTCTCTCAAGACAAGAACGTGCGTGTCGTGGTTGCCGCTGATGAGGCCGTTGCCTATAAGGATGTGATTGCCGCAATGAATGCAATCAAGCATGCCAAGATTGAGAAAGTCAGCCTACTGACTCAAGCAGAGGCCAATGCACGCTGA
>xylefadixn
GTGTTCAGCATGTATCGCCGTAAACGCCGCAAGCTCAAATCTGAGATTAACGTTGTGCCGTATATCGACGTGATGTTGGTATTGCTGGTCACTTTTATGGTCACCGCACCGCTGTTGACATTGAGCATCAATGTAGATTTACCGGTTGCAAACGCCAAAGCACTGGAGAATAAGCAGGATCCGATTGTGGTTATCGTGAACAGTCATGGTGAGCTCGCTTTGCAGTTACCCAAGAGTAAGCCTGAAAACATAAATAATG---TGGATACGTTGGGTAAAAAATTGACTTCAGTCGTCTCTCAAGACAAGAACGTGCGTGTCGTGGTTGCCGCTGATGAGGCCGTTGCCTATAAGGATGTGATTGCCGCAATGAATGCAATCAAGCATGCCAAGATTGAGAAAGTCAGCCTACTGACTCAAGCAGAGGCCAATGCACGCTGA
>xylefaSyVa
GTGTTCAGCATGTATCGCCGTAAACGCCGCAAGCTCAAATCTGAGATTAACGTTGTGCCGTATATCGACGTGATGTTGGTATTGCTGGTCACTTTTATGGTCACCGCACCGCTGTTGACATTGAGCATCAATGTAGATTTACCGGTTGCAAACGCCAAAGCACTGGAGAATAAGCAGGATCCGATTGTGGTTATCGTGAACAGTCATGGTGAGCTCGCTTTGCAGTTACCCAAGAGTAAGCCTGAAAACATAAATAATG---TGGATACGTTGGGTAAAAAATTGACTTCAGTCGTCTCTCAAGACAAGAACGTGCGTGTCGTGGTTGCCGCTGATGAGGCCGTTGCCTATAAGGATGTGATTGCCGCAATGAATGCAATCAAGCATGCCAAGATTGAGAAAGTCAGCCTACTGACTCAAGCAGAGGCCAATGCACGCTGA
>long-mer7789_(reversed)
--------------------------------------------------------------------------------------------------------CGCACCGCTGTTGACATTGAGTATCAATGTAGATCTGCCAGTTTCAAACGCCAAGGCACTGGAGA--------------------------------------------------------------------------------------------------------------------------------------------------------------------------------------------------------------------------------------------------------------------------------
