# Supplementary material for: Identification of genetic relationships and subspecies signatures in Xylella fastidiosa
Source: BMC Genomics. 2019 Mar 25;20:239. doi: 10.1186/s12864-019-5565-9 (PMC6434890; doi:10.1186/s12864-019-5565-9)
Supplement: Supplementary file 8 — Analysis of (non-)synonymous SNPs in homologs to CDS harboring specific k-mers for selected enriched GOs. (ZIP 549 kb) [file 12864_2019_5565_MOESM8_ESM.zip › Additional-File8/Additional-File8B_Pauca/GO-0005886 0016021/NC_002488.1794/Xfp assembled to xylefa9a5c.fasta]

>xylefa9a5c
GTGTTCAGCATGTATCGCCGTAAACGCCGCAAGCTCAAATCTGAGATTAACGTTGTGCCGTATATCGACGTGATGTTGGTATTGCTGGTCATTTTTATGGTCACCGCACCGCTGTTGACATTGAGTATCAATGTAGATCTGCCAGTTTCAAACGCCAAGGCACTGGAGAATAAGCAGGATCCGATTGTAGTCATCGTCAATAGTGATGGAAAGCTCGCTTTGCAGTTACCCAAGAGTAAGCCTGAAAACATAAAT---G---TGGATGCGTTGGGTAAAAAATTGACTTCAGTTGTCTCTCAAGACAAGAACGTGCGCGTAGTGGTTGCCGCTGATGGGGCTGTTGCTTATAAGGATGTGATTGCCGCAATGAATGCAATCAAGGATGCCAAGATTGAGAAAGTCAGCCTACTGACTCAAGCAGAGGCCAATGCACGCTGA
>xylefa1199
GTGTTCAGCATGTATCGCCGTAAACGCCGCAAGCTCAAATCTGAGATTAACGTTGTGCCGTATATCGACGTGATGTTGGTATTGCTGGTCATTTTTATGGTCACCGCACCGCTGTTGACATTGAGTATCAATGTAGATCTGCCAGTTTCAAACGCCAAGGCACTGGAGAATAAGCAGGATCCGATTGTAGTCATCGTCAATAGTGATGGAAAGCTCGCTTTGCAGTTACCCAAGAGTAAGCCTGAAAACATAAAT---G---TGGATGCGTTGGGTAAAAAATTGACTTCAGTTGTCTCTCAAGACAAGAACGTGCGCGTAGTGGTTGCCGCTGATGGGGCTGTTGCTTATAAGGATGTGATTGCCGCAATGAATGCAATCAAGGATGCCAAGATTGAGAAAGTCAGCCTACTGACTCAAGCAGAGGCCAATGCACGCTGA
>xylefa3124
GTGTTCAGCATGTATCGCCGTAAACGCCGCAAGCTCAAATCTGAGATTAACGTTGTGCCGTATATCGACGTGATGTTGGTATTGCTGGTCATTTTTATGGTCACCGCACCGCTGTTGACATTGAGTATCAATGTAGATCTGCCAGTTTCAAACGCCAAGGCACTGGAGAATAAGCAGGATCCGATTGTAGTCATCGTCAATAGTGATGGAAAGCTCGCTTTGCAGTTACCCAAGAGTAAGCCTGAAAACATAAAT---G---TGGATGCGTTGGGTAAAAAATTGACTTCAGTTGTCTCTCAAGACAAGAACGTGCGCGTAGTGGTTGCCGCTGATGGGGCTGTTGCTTATAAGGATGTGATTGCCGCAATGAATGCAATCAAGGATGCCAAGATTGAGAAAGTCAGCCTACTGACTCAAGCAGAGGCCAATGCACGCTGA
>xylefa8072
GTGTTCAGCATGTATCGCCGTAAACGCCGCAAGCTCAAATCTGAGATTAACGTTGTGCCGTATATCGACGTGATGTTGGTATTGCTGGTCATTTTTATGGTCACCGCACCGCTGTTGACATTGAGTATCAATGTAGATCTGCCAGTTTCAAACGCCAAGGCACTGGAGAATAAGCAGGATCCGATTGTAGTCATCGTCAATAGTGATGGAAAGCTCGCTTTGCAGTTACCCAAGAGTAAGCCTGAAAACATAAAT---G---TGGATGCGTTGGGTAAAAAATTGACTTCTGTCGTCTCTCAAGACAAGAACGTGCGTGTCGTGGTTGCCGCTGATGGGGCTGTTGCTTATAAGGATGTGATTGCCGCAATGAATGCAATCAAGGATGCCAAGATTGAGAAAGTCAGCCTACTGACTCAAGCAGAGGCCAATGCACGCTGA
>xylefaco6c
GTGTTCAGCATGTATCGCCGTAAACGCCGCAAGCTCAAATCTGAGATTAACGTTGTGCCGTATATCGACGTGATGTTGGTATTGCTGGTCATTTTTATGGTCACCGCACCGCTGTTGACATTGAGTATCAATGTAGATCTGCCAGTTTCAAACGCCAAGGCACTGGAGAATAAGCAGGATCCGATTGTAGTCATCGTCAATAGTGATGGAAAGCTCGCTTTGCAGTTACCCAAGAGTAAGCCTGAAAACATAAAT---G---TGGATGCGTTGGGTAAAAAATTGACTTCAGTTGTCTCTCAAGACAAGAACGTGCGCGTAGTGGTTGCCGCTGATGGGGCTGTTGCTTATAAGGATGTGATTGCCGCAATGAATGCAATCAAGGATGCCAAGATTGAGAAAGTCAGCCTACTGACTCAAGCAGAGGCCAATGCACGCTGA
>xylefaCVC6
GTGTTCAGCATGTATCGCCGTAAACGCCGCAAGCTCAAATCTGAGATTAACGTTGTGCCGTATATCGACGTGATGTTGGTATTGCTGGTCATTTTTATGGTCACCGCACCGCTGTTGACATTGAGTATCAATGTAGATCTGCCAGTTTCAAACGCCAAGGCACTGGAGAATAAGCAGGATCCGATTGTAGTCATCGTCAATAGTGATGGAAAGCTCGCTTTGCAGTTACCCAAGAGTAAGCCTGAAAACATAAAT---G---TGGATGCGTTGGGTAAAAAATTGACTTCAGTTGTCTCTCAAGACAAGAACGTGCGCGTAGTGGTTGCCGCTGATGGGGCTGTTGCTTATAAGGATGTGATTGCCGCAATGAATGCAATCAAGGATGCCAAGATTGAGAAAGTCAGCCTACTGACTCAAGCAGAGGCCAATGCACGCTGA
>xylefaCVC1
GTGTTCAGCATGTATCGCCGTAAACGCCGCAAGCTCAAATCTGAGATTAACGTTGTGCCGTATATCGACGTGATGTTGGTATTGCTGGTCATTTTTATGGTCACCGCACCGCTGTTGACATTGAGTATCAATGTAGATCTGCCAGTTTCAAACGCCAAGGCACTGGAGAATAAGCAGGATCCGATTGTAGTCATCGTCAATAGTGATGGAAAGCTCGCTTTGCAGTTACCCAAGAGTAAGCCTGAAAACATAAAT---G---TGGATGCGTTGGGTAAAAAATTGACTTCAGTTGTCTCTCAAGACAAGAACGTGCGCGTAGTGGTTGCCGCTGATGGGGCTGTTGCTTATAAGGATGTGATTGCCGCAATGAATGCAATCAAGGATGCCAAGATTGAGAAAGTCAGCCTACTGACTCAAGCAGAGGCCAATGCACGCTGA
>xylefaCOF7
GTGTTCAGCATGTATCGCCGTAAACGCCGCAAGCTCAAATCTGAGATTAACGTTGTGCCGTATATCGACGTGATGTTGGTATTGCTGGTCATTTTTATGGTCACCGCACCGCTGTTGACATTGAGTATCAATGTAGATCTGCCAGTTTCAAACGCCAAGGCACTGGAGAATAAGCAGGATCCGATTGTAGTCATCGTCAATAGTGATGGAAAGCTCGCTTTGCAGTTACCCAAGAGTAAGCCTGAAAACATAAAT---G---TGGATGCGTTGGGTAAAAAATTGACTTCAGTTGTCTCTCAAGACAAGAACGTGCGCGTAGTGGTTGCCGCTGATGGGGCTGTTGCTTATAAGGATGTGATTGCCGCAATGAATGCAATCAAGGATGCCAAGATTGAGAAAGTCAGCCTACTGACTCAAGCAGAGGCCAATGCACGCTGA
>xylefaCOF4
GTGTTCAGCATGTATCGCCGTAAACGCCGCAAGCTCAAATCTGAGATTAACGTTGTGCCGTATATCGACGTGATGTTGGTATTGCTGGTCATTTTTATGGTCACCGCACCGCTGTTGACATTGAGTATCAATGTAGATCTGCCAGTTTCAAACGCCAAGGCACTGGAGAATAAGCAGGATCCGATTGTAGTCATCGTCAATAGTGATGGAAAGCTCGCTTTGCAGTTACCCAAGAGTAAGCCTGAAAACATAAAT---G---TGGATGCGTTGGGTAAAAAATTGACTTCAGTTGTCTCTCAAGACAAGAACGTGCGCGTAGTGGTTGCCGCTGATGGGGCTGTTGCTTATAAGGATGTGATTGCCGCAATGAATGCAATCAAGGATGCCAAGATTGAGAAAGTCAGCCTACTGACTCAAGCAGAGGCCAATGCACGCTGA
>xylefacodi
GTGTTCAGCATGTATCGCCGTAAACGCCGCAAGCTCAAATCTGAGATTAACGTTGTGCCGTATATCGACGTGATGTTGGTATTGCTGGTCATTTTTATGGTCACCGCACCGCTGTTGACATTGAGTATCAATGTAGATCTGCCAGTTTCAAACGCCAAGGCACTGGAGAATAAGCAGGATCCGATTGTAGTCATCGTCAATAGTGATGGAAAGCTCGCTTTGCAGTTACCCAAGAGTAAGCCTGAAAACATAAAT---G---TGGATGCGTTGGGTAAAAAATTGACTTCAGTTGTCTCTCAAGACAAGAACGTGCGCGTAGTGGTTGCCGCTGATGGGGCTGTTGCTTATAAGGATGTGATTGCCGCAATGAATGCAATCAAGGATGCCAAGATTGAGAAAGTCAGCCTACTGACTCAAGCAGAGGCCAATGCACGCTGA
>xylefaco32
GTGTTCAGCATGTATCGCCGTAAACGCCGCAAGCTCAAATCTGAGATTAACGTTGTGCCGTATATCGACGTGATGTTGGTATTGCTGGTCATTTTTATGGTCACCGCACCGCTGTTGACATTGAGTATCAATGTAGATCTGCCAGTTTCAAACGCCAAGGCACTGGAGAATAAGCAGGATCCGATTGTAGTCATCGTCAATAGTGATGGAAAGCTCGCTTTGCAGTTACCCAAGAGTAAGCCTGAAAACATAAAT---G---TGGATGCGTTGGGTAAAAAATTGACTTCAGTTGTCTCTCAAGACAAGAACGTGCGCGTAGTGGTTGCCGCTGATGGGGCTGTTGCTTATAAGGATGTGATTGCCGCAATGAATGCAATCAAGGATGCCAAGATTGAGAAAGTCAGCCTACTGACTCAAGCAGAGGCCAATGCACGCTGA
>xylefaJa12
GTGTTCAGCATGTATCGCCGTAAACGCCGCAAGCTCAAATCTGAGATTAACGTTGTGCCGTATATCGACGTGATGTTGGTATTGCTGGTCATTTTTATGGTCACCGCACCGCTGTTGACATTGAGTATCAATGTAGATCTGCCAGTTTCAAACGCCAAGGCACTGGAGAATAAGCAGGATCCGATTGTAGTCATCGTCAATAGTGATGGAAAGCTCGCTTTGCAGTTACCCAAGAGTAAGCCTGAAAACATAAAT---G---TGGATGCGTTGGGTAAAAAATTGACTTCAGTTGTCTCTCAAGACAAGAACGTGCGCGTAGTGGTTGCCGCTGATGGGGCTGTTGCTTATAAGGATGTGATTGCCGCAATGAATGCAATCAAGGATGCCAAGATTGAGAAAGTCAGCCTACTGACTCAAGCAGAGGCCAATGCACGCTGA
>xylefaHib4
GTGTTCAGCATGTATCGCCGTAAACGCCGCAAGCTCAAATCTGAGATTAACGTTGTGCCGTATATCGACGTGATGTTGGTATTGCTGGTCATTTTTATGGTCACCGCACCGCTGTTGACATTGAGTATCAATGTAGATCTGCCAGTTTCAAACGCCAAGGCACTGGAGAATAAGCAGGATCCGATTGTAGTCATCGTCAATAGTGATGGAAAGCTCGCTTTGCAGTTACCCAAGAGTAAGCCTGAAAACATAAAT---G---TGGATGCGTTGGGTAAAAAATTGACTTCAGTTGTCTCTCAAGACAAGAACGTGCGCGTAGTGGTTGCCGCTGATGGGGCTGTTGCTTATAAGGATGTGATTGCCGCAATGAATGCAATCAAGGATGCCAAGATTGAGAAAGTCAGCCTACTGACTCAAGCAGAGGCCAATGCACGCTGA
>xylefasFb7
GTGTTCAGCATGTATCGCCGTAAACGCCGCAAGCTCAAATCTGAGATTAACGTTGTGCCGTATATCGACGTGATGTTGGTATTGCTGGTCATTTTTATGGTCACCGCACCGCTGTTGACATTGAGTATCAATGTAGATCTGCCAGTTTCAAACGCCAAGGCACTGGAGAATAAGCAGGATCCGATTGTAGTCATCGTCAATAGTGATGGAAAGCTCGCTTTGCAGTTACCCAAGAGTAAGCCTGAAAACATAAAT---G---TGGATGCGTTGGGTAAAAAATTGACTTCAGTTGTCTCTCAAGACAAGAACGTGCGCGTAGTGGTTGCCGCTGATGGGGCTGTTGCTTATAAGGATGTGATTGCCGCAATGAATGCAATCAAGGATGCCAAGATTGAGAAAGTCAGCCTACTGACTCAAGCAGAGGCCAATGCACGCTGA
>xylefaPr8x
GTGTTCAGCATGTATCGCCGTAAACGCCGCAAGCTCAAATCTGAGATTAACGTTGTGCCGTATATCGACGTGATGTTGGTATTGCTGGTCATTTTTATGGTCACCGCACCGCTGTTGACATTGAGTATCAATGTAGATCTGCCAGTTTCAAACGCCAAGGCACTGGAGAATAAGCAGGATCCGATTGTAGTCATCGTCAATAGTGATGGAAAGCTCGCTTTGCAGTTACCCAAGAGTAAGCCTGAAAACATAAAT---G---TGGATGCGTTGGGTAAAAAATTGACTTCAGTTGTCTCTCAAGACAAGAACGTGCGCGTAGTGGTTGCCGCTGATGGGGCTGTTGCTTATAAGGATGTGATTGCCGCAATGAATGCAATCAAGGATGCCAAGATTGAGAAAGTCAGCCTACTGACTCAAGCAGAGGCCAATGCACGCTGA
>xylefaOLS9
GTGTTCAGCATGTATCGCCGTAAACGCCGCAAGCTCAAATCTGAGATTAACGTTGTGCCGTATATCGACGTGATGTTGGTATTGCTGGTCATTTTTATGGTCACCGCACCGCTGTTGACATTGAGTATCAATGTAGATCTGCCAGTTTCAAACGCCAAGGCACTGGAGAATAAGCAGGATCCGATTGTAGTCATCGTCAATAGTGATGGAAAGCTCGCTTTGCAGTTACCCAAGAGTAAGCCTGAAAACATAAAT---G---TGGATGCGTTGGGTAAAAAATTGACTTCAGTTGTCTCTCAAGACAAGAACGTGCGCGTAGTGGTTGCCGCTGATGGGGCTGTTGCTTATAAGGATGTGATTGCCGCAATGAATGCAATCAAGGATGCCAAGATTGAGAAAGTCAGCCTACTGACTCAAGCAGAGGCCAATGCACGCTGA
>xylefaOLS8
GTGTTCAGCATGTATCGCCGTAAACGCCGCAAGCTCAAATCTGAGATTAACGTTGTGCCGTATATCGACGTGATGTTGGTATTGCTGGTCATTTTTATGGTCACCGCACCGCTGTTGACATTGAGTATCAATGTAGATCTGCCAGTTTCAAACGCCAAGGCACTGGAGAATAAGCAGGATCCGATTGTAGTCATCGTCAATAGTGATGGAAAGCTCGCTTTGCAGTTACCCAAGAGTAAGCCTGAAAACATAAAT---G---TGGATGCGTTGGGTAAAAAATTGACTTCAGTTGTCTCTCAAGACAAGAACGTGCGCGTAGTGGTTGCCGCTGATGGGGCTGTTGCTTATAAGGATGTGATTGCCGCAATGAATGCAATCAAGGATGCCAAGATTGAGAAAGTCAGCCTACTGACTCAAGCAGAGGCCAATGCACGCTGA
>xylefaU24D
GTGTTCAGCATGTATCGCCGTAAACGCCGCAAGCTCAAATCTGAGATTAACGTTGTGCCGTATATCGACGTGATGTTGGTATTGCTGGTCATTTTTATGGTCACCGCACCGCTGTTGACATTGAGTATCAATGTAGATCTGCCAGTTTCAAACGCCAAGGCACTGGAGAATAAGCAGGATCCGATTGTAGTCATCGTCAATAGTGATGGAAAGCTCGCTTTGCAGTTACCCAAGAGTAAGCCTGAAAACATAAAT---G---TGGATGCGTTGGGTAAAAAATTGACTTCAGTTGTCTCTCAAGACAAGAACGTGCGCGTAGTGGTTGCCGCTGATGGGGCTGTTGCTTATAAGGATGTGATTGCCGCAATGAATGCAATCAAGGATGCCAAGATTGAGAAAGTCAGCCTACTGACTCAAGCAGAGGCCAATGCACGCTGA
>long-mer7789_(reversed)
--------------------------------------------------------------------------------------------------------CGCACCGCTGTTGACATTGAGTATCAATGTAGATCTGCCAGTTTCAAACGCCAAGGCACTGGAGA--------------------------------------------------------------------------------------------------------------------------------------------------------------------------------------------------------------------------------------------------------------------------------
