# Supplementary material for: Identification of genetic relationships and subspecies signatures in Xylella fastidiosa
Source: BMC Genomics. 2019 Mar 25;20:239. doi: 10.1186/s12864-019-5565-9 (PMC6434890; doi:10.1186/s12864-019-5565-9)
Supplement: Supplementary file 8 — Analysis of (non-)synonymous SNPs in homologs to CDS harboring specific k-mers for selected enriched GOs. (ZIP 549 kb) [file 12864_2019_5565_MOESM8_ESM.zip › Additional-File8/Additional-File8B_Pauca/GO-0005886 0016021/NC_002488.1798/Clade III assembled to xylefa9a5c.fasta]

>xylefa9a5c
ATGTCTACCTCTTCTCATTCAGGTGATTGCACAGCAGTCCCCTCTAATAGCAATGGTACCATCATACTTTCAGCAATCGGTGTCGTATTCGGTGATATCGGTACTAGTCCGCTATATACGTTGAAGGAGGCGTTTTCACCCAACTATGGCTTGACTCCAAACCATGACACGGTTCTGGGTATTCTGTCGTTAATCTTTTGGGCAATGATGTTAGTGGTCACAATTAAGTATGTGGCTGTCATTATGCGCGTCGATAATGACGGTGAGGGTGGCATCATGGCGTTGACTGCACTGACTCAGCGTACGATGCCATTTGGTAGCCGTTCGATCTACATTGTGGGTATTTTGGGCATCTTTGGTACTTCATTGTTCTTTGGCGATGGGGTCATTACTCCGGCGATCTCGGTATTGTCAGCAGTTGAAGGTTTGGAAGTGGCTGAGCCTCATATGAAAGCGTTCGTAGTGCCGATTACTCTGGCAGTATTGATCTTACTTTTCCTTTGTCAGCGCTTCGGTACTGAACGGGTCGGTAAAACCTTTGGGCCGATTACTTTGCTTTGGTTTATTGCCATTGGTGTGGTTGGCGTATACAACATCGCTCAGGCCCCAGAGGTACTACATGCGATTAATCCCTCGTGGGGGCTGCATTTCTTCTTGGAACACGGTTGGCATTCAATGTTTGTGCTTGGCGCTGTTGTTCTTGCAGTGACTGGGGGTGAAGCACTTTATGCGGATATGGGCCATTTTGGGGCTAAAGCCATCCGCCATGCTTGGATGTATGTTGTGCTGCCGATGCTGGCCCTGAATTATCTTGGGCAAGGTGCATTGGTACTGAGCAATCCCACAGCGATCGGTAATCCTTTTTACCAGTCGATACCAGATTGGGGGCTGTATCCGATGATTGCGCTTGCTACCGCTGCTGCCGTGATTGCTTCGCAAGCATTGATTACAGGGTCCTACTCACTTTCCAGTCAAGCGATGCAACTTGGCTATATCCCGCGCATGAACGTTCGTCATACTTCACAGTCCACAATTGGACAAATTTACGTACCAACGGTCAATTGGACTCTTCTGACGCTGGTCATCTTAACAGTGATAGGTTTTGGCGACTCGACCTCAATGGCGAGTGCCTACGGTGTTGCAGTCACTGGAACAATGATGATTACTACAGTTTTAATGATTATCTATGCCCGGGCTAATCCTCGCGTGCCGCGTCTGATGCTGTGGATGATGGCTATTGTGTTCATCGCAGTAGATGGTGCGTTCTTCTACGCTAACATTATCAAATTCATGGACGGTGCATGGTTTCCATTATTGCTTGGTGTGGTGATATTCACCTTTATGCGCACTTGGTTGCGTGGTCGTAAGTTGCTTCACGAGGAGATGCGCAAAGATGGGATCAATCTGGACAACTTTCTGCCTGGATTGATGCTTGCTCCGCCAGTAAAGGTGCCAGGTACTGCGGTATTCTTGACTGCTGATTCGACGGTGGTACCCCATGCGTTGATGCATAACCTTAAGCACAACAAGGTATTGCATGAGCGCAATGTGTTCTTGACTGTTAAAACGTTGAAGATACCGTACGCTGCCAACAGTGAGCGCTTGAAGATCGAGCCGATCAGCAACGGGTTTTATCGCGTCCATATCCGCTTTGGTTTTATGGAAACACCGGATGTGCCATCAGCGCTGATGTGTTCAAAGGATCATGCAGGAATTGACTTTGATCCGATGCATACGACGTTTTTCGTCAGCCGCGAAACCGTGATTCCTAGTGCTAATCGAGGCATGCCGATCTGGCGCGACAAGCTATTCGTATTGATGCACCGTAATGCGGCACCAGCGAACGCATTTTTCAGAATCCCAGGAAACCGTTTGGTTGAACTTGGTGCGCAAGTGGAAATCTGA
>xylefa8071
ATGTCTACCTCTTCTCATTCAGGTGATTGCGCAGCAATCACCTCTAATAGCAATAGTACCATCATACTTTCAGCAATCGGTGTCGTATTTGGTGATATCGGTACTAGTCCGCTATATACGTTGAAGGAGGCGTTTTCACCCAACTATGGCTTGGCTCCAAACCATGACACGGTTTTGGGTATTCTGTCGTTAATCTTTTGGGCAATGATGTTAGTGGTAACAATTAAGTATGTGACTGTCATTATGCGCGTCGATAATGACGGTGAGGGGGGCATCATGGCGTTGACTGCACTGACTCAGCGTACGATGCCATTTGGTAGCCGTTCGATCTACATTGTGGGTATTTTGGGCATCTTTGGTACTTCATTGTTTTTTGGCGATGGGATCATTACTCCGGCGATCTCGGTGTTGTCAGCAGTTGAAGGTTTGGAAGTGGCTGAGCCTCATATGAAAGCGTTCGTAGTGCCGATTACTCTGGCAGTATTGATCTTACTTTTCCTTTGTCAGCGCTTCGGTACTGAACGTGTCGGTAAAACCTTTGGGCCGATTACTTTTCTTTGGTTCATTGCCATTGGTGTGGTTGGCGTATACAACATCATTCAGGCCCCAGAGGTACTATATGCGATTAATCCCTGGTGGGGACTGCATTTCTTCTTAGAACACGGTTGGCATTCAATGTTTGTGCTTGGCGCTGTTGTTCTTGCAGTGACTGGGGGTGAGGCACTTTATGCGGATATGGGCCATTTTGGAGCTAAAGCAATCCGCCATGCTTGGATGTATGTTGTGCTGCCGATGCTGGCTCTGAATTATCTTGGGCAAGGTGCATTGGTACTAAGCAATCCCACGGCGATCGGTAATCCTTTTTATCAGTCGATACCAGATTGGGGGCTGTATCCGATGATTGCGCTTGCTACCGCTGCTGCCGTGATTGCTTCGCAAGCATTGATTACAGGGTCCTACTCGCTTTCCAGTCAAGCGATGCAACTTGGCTATATCCCGCGCATGAATGTTCGTCATACTTCACAGTCCACAATTGGACAAATCTACGTACCAACGGTCAATTGGACTCTTCTGATGCTGGTCATCTTAACAGTGATCGGTTTTGGCGACTCGACCTCAATGGCGAGTGCCTACGGTGTTGCAGTCACTGGAACAATGATGATTACTACCGTTTTAATGATTATCTATGCCCGCGCTAATCCTCGCGTGCCGCGTCTGATGCTGTTGATGATTGCTATTGTGTTCATCGCAGTAGATGGTGCGTTCTTCTACGCTAACATTATCAAGTTCATGGACGGTGCATGGTTTCCATTATTGCTTGGTGTGGTGATATTCACCTTTATGCGCACTTGGTTGCGTGGTCGTAAGTTGCTTCACGAGGAGATGCGCAAAGATGGGATCAATCTGGACAACTTTCTGCCTGGATTGATGCTTGCTCCGCCAGTAAAGGTGCCTGGTACTGCAGTATTCTTGACTGCTGATTCAACGGTGGTACCCCATGCGTTGATGCATAACCTTAAGCACAACAAGGTATTGCATGAGCGCAATGTGTTCTTGACTGTTAAAACGTTGAAGATACCTTACGCTGCCAACAGTGAGCGCTTGAAGATCGAGCCGATCAGCAACGGGTTTTATCGCGTCCATATACGCTTTGGTTTTATGGAAACACCGGATGTGCCATCAGCGCTAATGTGTTCAAAGGATCATGCAGGAATTGACTTTGATCCGATGCATACGACGTTTTTCGTCAGCCGCGAAACCGTTATTCCTAGTGCTAATCGAGGCATGCCGATCTGGCGCGACAAGCTATTCGTATTGATGCACCGTAATGCGGCACCAGCGAACGCATTTTTCAGAATCCCAGGAAACCGTTTGGTTGAACTTGGTACGCAAGTGGAAATCTGA
>xylefa4627
ATGTCTACCTCTTCTCATTCAGGTGATTGCGCAGCAATCACCTCTAATAGCAATAGTACCATCATACTTTCAGCAATCGGCGTCGTATTTGGTGATATCGGTACTAGTCCGCTATATACGTTGAAGGAGGCGTTTTCACCCAACTATGGCTTGGCTCCAAACCATGACACGGTTCTGGGTATTCTGTCGTTAATCTTTTGGGCAATGATGTTAGTGGTCACAATTAAGTATGTGACTGTCATTATGCGCGTCGATAATGACGGTGAGGGGGGCATCATGGCGTTGACTGCACTGACTCAGCGTACGATGCCATTTGGTAGCCGTTCGATCTACATTGTGGGTATTTTGGGCATCTTTGGTACTTCATTGTTTTTTGGCGATGGGATCATTACTCCGGCGATCTCGGTGTTGTCAGCAGTTGAAGGTTTGGAAGTGGCTGAGCCTCATATGAAAGCGTTCGTAGTGCCGATTACTCTGGCAGTATTGATCTTACTTTTCCTTTGTCAGCGCTTCGGTACTGAACGTGTCGGTAAAACCTTTGGGCCGATTACTTTTCTTTGGTTCATTGCCATTGGTGTGGTTGGCGTATACAACATCATTCAGGCCCCAGAGGTACTATATGCGATTAATCCCTGGTGGGGACTGCATTTCTTCTTGGAACACGGTTGGCATTCAATGTTTGTGCTTGGCGCTGTTGTTCTTGCAGTGACTGGGGGTGAGGCACTTTATGCGGATATGGGCCATTTTGGGGCTAAAGCAATCCGCCATGCTTGGATGTATGTTGTGCTGCCGATGCTGGCTCTGAATTATCTTGGGCAAGGTGCATTGGTACTAAGCAATCCCACGGCGATCGGTAATCCTTTTTATCAGTCGATACCAGATTGGGGGCTGTATCCGATGATTGCGCTTGCTACCGTTGCTGCCGTGATTGCTTCGCAAGCATTGATTACAGGGTCCTACTCGCTTTCCAGTCAAGCGATGCAACTTGGCTATATCCCGCGCATGAATGTTCGTCATACTTCACAGTCCACAATTGGACAAATCTACGTACCAACGGTCAATTGGACTCTTCTGATGCTGGTCATCTTAACAGTGATCGGTTTTGGCGACTCGACCTCAATGGCGAGTGCCTACGGTGTTGCAGTCACTGGAACAATGATGATTACTACCGTTTTAATGATTATCTATGCCCGCGCTAATCCTCGCGTGCCGCGTCTGATGCTGTTGATGATTGCTATTGTGTTCATCGCAGTAGATGGTGCGTTCTTCTACGCTAACATTATCAAGTTCATGGACGGTGCATGGTTTCCATTATTGCTTGGTGTGGTGATATTCACCTTTATGCGCACTTGGTTGCGTGGTCGTAAGTTGCTTCACGAGGAGATGCGCAAAGATGGGATCAATCTTGACAACTTTCTGCCTGGATTGATGCTTGCTCCGCCAGTAAAGGTGCCTGGTACTGCGGTATTCTTGACTGCTGATTCAACGGTGGTACCCCATGCGTTGATGCATAACCTTAAGCACAACAAGGTATTGCATGAGCGCAATGTGTTCTTGACTGTTAAAACGTTGAAGATACCTTACGCTGCCAACAGTGAGCGCTTGAAGATCGAGCCGATCAGCAACGGGTTTTATCGCGTCCATATCCGCTTTGGTTTTATGGAAACACCGGATGTGCCATCAGCGCTAATGTGTTCAAAGGATCATGCAGGAATTGACTTTGATCCGATGCATACGACGTTTTTCGTCAGCCGCGAAACCGTGATTCCTAGTGCTAATCGAGGCATGCCGATCTGGCGCGACAAGCTATTCGTATTGATGCACCGTAATGCGGCACCAGCGAACGCATTTTTCAGAATCCCAGGAAACCGTTTGGTTGAACTTGGTACGCAAGTGGAAATCTGA
>xylefa8073
ATGTCTACCTCTTCTCATTCAGGTGATTGCGCAGCAATCACCTCTAATAGCAATAGTACCATCATACTTTCAGCAATCGGTGTCGTATTTGGTGATATCGGTACTAGTCCGCTATATACGTTGAAGGAGGCGTTTTCACCCAACTATGGCTTGGCTCCAAACCATGACACGGTTTTGGGTATTCTGTCGTTAATCTTTTGGGCAATGATGTTAGTGGTAACAATTAAGTATGTGACTGTCATTATGCGCGTCGATAATGACGGTGAGGGGGGCATCATGGCGTTGACTGCACTGACTCAGCGTACGATGCCATTTGGTAGCCGTTCGATCTACATTGTGGGTATTTTGGGCATCTTTGGTACTTCATTGTTTTTTGGCGATGGGATCATTACTCCGGCGATCTCGGTGTTGTCAGCAGTTGAAGGTTTGGAAGTGGCTGAGCCTCATATGAAAGCGTTCGTAGTGCCGATTACTCTGGCAGTATTGATCTTACTTTTCCTTTGTCAGCGCTTCGGTACTGAACGTGTCGGTAAAACCTTTGGGCCGATTACTTTTCTTTGGTTCATTGCCATTGGTGTGGTTGGCGTATACAACATCATTCAGGCCCCAGAGGTACTATATGCGATTAATCCCTGGTGGGGACTGCATTTCTTCTTAGAACACGGTTGGCATTCAATGTTTGTGCTTGGCGCTGTTGTTCTTGCAGTGACTGGGGGTGAGGCACTTTATGCGGATATGGGCCATTTTGGAGCTAAAGCAATCCGCCATGCTTGGATGTATGTTGTGCTGCCGATGCTGGCTCTGAATTATCTTGGGCAAGGTGCATTGGTACTAAGCAATCCCACGGCGATCGGTAATCCTTTTTATCAGTCGATACCAGATTGGGGGCTGTATCCGATGATTGCGCTTGCTACCGCTGCTGCCGTGATTGCTTCGCAAGCATTGATTACAGGGTCCTACTCGCTTTCCAGTCAAGCGATGCAACTTGGCTATATCCCGCGCATGAATGTTCGTCATACTTCACAGTCCACAATTGGACAAATCTACGTACCAACGGTCAATTGGACTCTTCTGATGCTGGTCATCTTAACAGTGATCGGTTTTGGCGACTCGACCTCAATGGCGAGTGCCTACGGTGTTGCAGTCACTGGAACAATGATGATTACTACCGTTTTAATGATTATCTATGCCCGCGCTAATCCTCGCGTGCCGCGTCTGATGCTGTTGATGATTGCTATTGTGTTCATCGCAGTAGATGGTGCGTTCTTCTACGCTAACATTATCAAGTTCATGGACGGTGCATGGTTTCCATTATTGCTTGGTGTGGTGATATTCACCTTTATGCGCACTTGGTTGCGTGGTCGTAAGTTGCTTCACGAGGAGATGCGCAAAGATGGGATCAATCTGGACAACTTTCTGCCTGGATTGATGCTTGCTCCGCCAGTAAAGGTGCCTGGTACTGCAGTATTCTTGACTGCTGATTCAACGGTGGTACCCCATGCGTTGATGCATAACCTTAAGCACAACAAGGTATTGCATGAGCGCAATGTGTTCTTGACTGTTAAAACGTTGAAGATACCTTACGCTGCCAACAGTGAGCGCTTGAAGATCGAGCCGATCAGCAACGGGTTTTATCGCGTCCATATACGCTTTGGTTTTATGGAAACACCGGATGTGCCATCAGCGCTAATGTGTTCAAAGGATCATGCAGGAATTGACTTTGATCCGATGCATACGACGTTTTTCGTCAGCCGCGAAACCGTGATTCCTAGTGCTAATCGAGGCATGCCGATCTGGCGCGACAAGCTATTCGTATTGATGCACCGTAATGCGGCACCAGCGAACGCATTTTTCAGAATCCCAGGAAACCGTTTGGTTGAACTTGGTACGCAAGTGGAAATCTGA
>xylefa8082
ATGTCTACCTCTTCTCATTCAGGTGATTGCGCAGCAATCACCTCTAATAGCAATAGTACCATCATACTTTCAGCAATCGGTGTCGTATTTGGTGATATCGGTACTAGTCCGCTATATACGTTGAAGGAGGCGTTTTCACCCAACTATGGCTTGGCTCCAAACCATGACACGGTTTTGGGTATTCTGTCGTTAATCTTTTGGGCAATGATGTTAGTGGTAACAATTAAGTATGTGACTGTCATTATGCGCGTCGATAATGACGGTGAGGGGGGCATCATGGCGTTGACTGCACTGACTCAGCGTACGATGCCATTTGGTAGCCGTTCGATCTACATTGTGGGTATTTTGGGCATCTTTGGTACTTCATTGTTTTTTGGCGATGGGATCATTACTCCGGCGATCTCGGTGTTGTCAGCAGTTGAAGGTTTGGAAGTGGCTGAGCCTCATATGAAAGCGTTCGTAGTGCCGATTACTCTGGCAGTATTGATCTTACTTTTCCTTTGTCAGCGCTTCGGTACTGAACGTGTCGGTAAAACCTTTGGGCCGATTACTTTTCTTTGGTTCATTGCCATTGGTGTGGTTGGCGTATACAACATCATTCAGGCCCCAGAGGTACTATATGCGATTAATCCCTGGTGGGGACTGCATTTCTTCTTAGAACACGGTTGGCATTCAATGTTTGTGCTTGGCGCTGTTGTTCTTGCAGTGACTGGGGGTGAGGCACTTTATGCGGATATGGGCCATTTTGGAGCTAAAGCAATCCGCCATGCTTGGATGTATGTTGTGCTGCCGATGCTGGCTCTGAATTATCTTGGGCAAGGTGCATTGGTACTAAGCAATCCCACGGCGATCGGTAATCCTTTTTATCAGTCGATACCAGATTGGGGGCTGTATCCGATGATTGCGCTTGCTACCGCTGCTGCCGTGATTGCTTCGCAAGCATTGATTACAGGGTCCTACTCGCTTTCCAGTCAAGCGATGCAACTTGGCTATATCCCGCGCATGAATGTTCGTCATACTTCACAGTCCACAATTGGACAAATCTACGTACCAACGGTCAATTGGACTCTTCTGATGCTGGTCATCTTAACAGTGATCGGTTTTGGCGACTCGACCTCAATGGCGAGTGCCTACGGTGTTGCAGTCACTGGAACAATGATGATTACTACCGTTTTAATGATTATCTATGCCCGCGCTAATCCTCGCGTGCCGCGTCTGATGCTGTTGATGATTGCTATTGTGTTCATCGCAGTAGATGGTGCGTTCTTCTACGCTAACATTATCAAGTTCATGGACGGTGCATGGTTTCCATTATTGCTTGGTGTGGTGATATTCACCTTTATGCGCACTTGGTTGCGTGGTCGTAAGTTGCTTCACGAGGAGATGCGCAAAGATGGGATCAATCTGGACAACTTTCTGCCTGGATTGATGCTTGCTCCGCCAGTAAAGGTGCCTGGTACTGCAGTATTCTTGACTGCTGATTCAACGGTGGTACCCCATGCGTTGATGCATAACCTTAAGCACAACAAGGTATTGCATGAGCGCAATGTGTTCTTGACTGTTAAAACGTTGAAGATACCTTACGCTGCCAACAGTGAGCGCTTGAAGATCGAGCCGATCAGCAACGGGTTTTATCGCGTCCATATACGCTTTGGTTTTATGGAAACACCGGATGTGCCATCAGCGCTAATGTGTTCAAAGGATCATGCAGGAATTGACTTTGATCCGATGCATACGACGTTTTTCGTCAGCCGCGAAACCGTTATTCCTAGTGCTAATCGAGGCATGCCGATCTGGCGCGACAAGCTATTCGTATTGATGCACCGTAATGCGGCACCAGCGAACGCATTTTTCAGAATCCCAGGAAACCGTTTGGTTGAACTTGGTACGCAAGTGGAAATCTGA
>xylefa4626
ATGTCTACCTCTTCTCATTCAGGTGATTGCGCAGCAATCACCTCTAATAGCAATAGTACCATCATACTTTCAGCAATCGGTGTCGTATTTGGTGATATCGGTACTAGTCCGCTATATACGTTGAAGGAGGCGTTTTCACCCAACTATGGCTTGGCTCCAAACCATGACACGGTTTTGGGTATTCTGTCGTTAATCTTTTGGGCAATGATGTTAGTGGTAACAATTAAGTATGTGACTGTCATTATGCGCGTCGATAATGACGGTGAGGGGGGCATCATGGCGTTGACTGCACTGACTCAGCGTACGATGCCATTTGGTAGCCGTTCGATCTACATTGTGGGTATTTTGGGCATCTTTGGTACTTCATTGTTTTTTGGCGATGGGATCATTACTCCGGCGATCTCGGTGTTGTCAGCAGTTGAAGGTTTGGAAGTGGCTGAGCCTCATATGAAAGCGTTCGTAGTGCCGATTACTCTGGCAGTATTGATCTTACTTTTCCTTTGTCAGCGCTTCGGTACTGAACGTGTCGGTAAAACCTTTGGGCCGATTACTTTTCTTTGGTTCATTGCCATTGGTGTGGTTGGCGTATACAACATCATTCAGGCCCCAGAGGTACTATATGCGATTAATCCCTGGTGGGGACTGCATTTCTTCTTAGAACACGGTTGGCATTCAATGTTTGTGCTTGGCGCTGTTGTTCTTGCAGTGACTGGGGGTGAGGCACTTTATGCGGATATGGGCCATTTTGGAGCTAAAGCAATCCGCCATGCTTGGATGTATGTTGTGCTGCCGATGCTGGCTCTGAATTATCTTGGGCAAGGTGCATTGGTACTAAGCAATCCCACGGCGATCGGTAATCCTTTTTATCAGTCGATACCAGATTGGGGGCTGTATCCGATGATTGCGCTTGCTACCGCTGCTGCCGTGATTGCTTCGCAAGCATTGATTACAGGGTCCTACTCGCTTTCCAGTCAAGCGATGCAACTTGGCTATATCCCGCGCATGAATGTTCGTCATACTTCACAGTCCACAATTGGACAAATCTACGTACCAACGGTCAATTGGACTCTTCTGATGCTGGTCATCTTAACAGTGATCGGTTTTGGCGACTCGACCTCAATGGCGAGTGCCTACGGTGTTGCAGTCACTGGAACAATGATGATTACTACCGTTTTAATGATTATCTATGCCCGCGCTAATCCTCGCGTGCCGCGTCTGATGCTGTTGATGATTGCTATTGTGTTCATCGCAGTAGATGGTGCGTTCTTCTACGCTAACATTATCAAGTTCATGGACGGTGCATGGTTTCCATTATTGCTTGGTGTGGTGATATTCACCTTTATGCGCACTTGGTTGCGTGGTCGTAAGTTGCTTCACGAGGAGATGCGCAAAGATGGGATCAATCTGGACAACTTTCTGCCTGGATTGATGCTTGCTCCGCCAGTAAAGGTGCCTGGTACTGCAGTATTCTTGACTGCTGATTCAACGGTGGTACCCCATGCGTTGATGCATAACCTTAAGCACAACAAGGTATTGCATGAGCGCAATGTGTTCTTGACTGTTAAAACGTTGAAGATACCTTACGCTGCCAACAGTGAGCGCTTGAAGATCGAGCCGATCAGCAACGGGTTTTATCGCGTCCATATACGCTTTGGTTTTATGGAAACACCGGATGTGCCATCAGCGCTAATGTGTTCAAAGGATCATGCAGGAATTGACTTTGATCCGATGCATACGACGTTTTTCGTCAGCCGCGAAACCGTTATTCCTAGTGCTAATCGAGGCATGCCGATCTGGCGCGACAAGCTATTCGTATTGATGCACCGTAATGCGGCACCAGCGAACGCATTTTTCAGAATCCCAGGAAACCGTTTGGTTGAACTTGGTACGCAAGTGGAAATCTGA
>xylefa7969
ATGTCTACCTCTTCTCATTCAGGTGATTGCGCAGCAATCACCTCTAATAGCAATAGTACCATCATACTTTCAGCAATCGGTGTCGTATTTGGTGATATCGGTACTAGTCCGCTATATACGTTGAAGGAGGCGTTTTCACCCAACTATGGCTTGGCTCCAAACCATGACACGGTTTTGGGTATTCTGTCGTTAATCTTTTGGGCAATGATGTTAGTGGTAACAATTAAGTATGTGACTGTCATTATGCGCGTCGATAATGACGGTGAGGGGGGCATCATGGCGTTGACTGCACTGACTCAGCGTACGATGCCATTTGGTAGCCGTTCGATCTACATTGTGGGTATTTTGGGCATCTTTGGTACTTCATTGTTTTTTGGCGATGGGATCATTACTCCGGCGATCTCGGTGTTGTCAGCAGTTGAAGGTTTGGAAGTGGCTGAGCCTCATATGAAAGCGTTCGTAGTGCCGATTACTCTGGCAGTATTGATCTTACTTTTCCTTTGTCAGCGCTTCGGTACTGAACGTGTCGGTAAAACCTTTGGGCCGATTACTTTTCTTTGGTTCATTGCCATTGGTGTGGTTGGCGTATACAACATCATTCAGGCCCCAGAGGTACTATATGCGATTAATCCCTGGTGGGGACTGCATTTCTTCTTAGAACACGGTTGGCATTCAATGTTTGTGCTTGGCGCTGTTGTTCTTGCAGTGACTGGGGGTGAGGCACTTTATGCGGATATGGGCCATTTTGGAGCTAAAGCAATCCGCCATGCTTGGATGTATGTTGTGCTGCCGATGCTGGCTCTGAATTATCTTGGGCAAGGTGCATTGGTACTAAGCAATCCCACGGCGATCGGTAATCCTTTTTATCAGTCGATACCAGATTGGGGGCTGTATCCGATGATTGCGCTTGCTACCGCTGCTGCCGTGATTGCTTCGCAAGCATTGATTACAGGGTCCTACTCGCTTTCCAGTCAAGCGATGCAACTTGGCTATATCCCGCGCATGAATGTTCGTCATACTTCACAGTCCACAATTGGACAAATCTACGTACCAACGGTCAATTGGACTCTTCTGATGCTGGTCATCTTAACAGTGATCGGTTTTGGCGACTCGACCTCAATGGCGAGTGCCTACGGTGTTGCAGTCACTGGAACAATGATGATTACTACCGTTTTAATGATTATCTATGCCCGCGCTAATCCTCGCGTGCCGCGTCTGATGCTGTTGATGATTGCTATTGTGTTCATCGCAGTAGATGGTGCGTTCTTCTACGCTAACATTATCAAGTTCATGGACGGTGCATGGTTTCCATTATTGCTTGGTGTGGTGATATTCACCTTTATGCGCACTTGGTTGCGTGGTCGTAAGTTGCTTCACGAGGAGATGCGCAAAGATGGGATCAATCTGGACAACTTTCTGCCTGGATTGATGCTTGCTCCGCCAGTAAAGGTGCCTGGTACTGCAGTATTCTTGACTGCTGATTCAACGGTGGTACCCCATGCGTTGATGCATAACCTTAAGCACAACAAGGTATTGCATGAGCGCAATGTGTTCTTGACTGTTAAAACGTTGAAGATACCTTACGCTGCCAACAGTGAGCGCTTGAAGATCGAGCCGATCAGCAACGGGTTTTATCGCGTCCATATACGCTTTGGTTTTATGGAAACACCGGATGTGCCATCAGCGCTAATGTGTTCAAAGGATCATGCAGGAATTGACTTTGATCCGATGCATACGACGTTTTTCGTCAGCCGCGAAACCGTTATTCCTAGTGCTAATCGAGGCATGCCGATCTGGCGCGACAAGCTATTCGTATTGATGCACCGTAATGCGGCACCAGCGAACGCATTTTTCAGAATCCCAGGAAACCGTTTGGTTGAACTTGGTACGCAAGTGGAAATCTGA
>xylefa7970
ATGTCTACCTCTTCTCATTCAGGTGATTGCGCAGCAATCACCTCTAATAGCAATAGTACCATCATACTTTCAGCAATCGGTGTCGTATTTGGTGATATCGGTACTAGTCCGCTATATACGTTGAAGGAGGCGTTTTCACCCAACTATGGCTTGGCTCCAAACCATGACACGGTTTTGGGTATTCTGTCGTTAATCTTTTGGGCAATGATGTTAGTGGTAACAATTAAGTATGTGACTGTCATTATGCGCGTCGATAATGACGGTGAGGGGGGCATCATGGCGTTGACTGCACTGACTCAGCGTACGATGCCATTTGGTAGCCGTTCGATCTACATTGTGGGTATTTTGGGCATCTTTGGTACTTCATTGTTTTTTGGCGATGGGATCATTACTCCGGCGATCTCGGTGTTGTCAGCAGTTGAAGGTTTGGAAGTGGCTGAGCCTCATATGAAAGCGTTCGTAGTGCCGATTACTCTGGCAGTATTGATCTTACTTTTCCTTTGTCAGCGCTTCGGTACTGAACGTGTCGGTAAAACCTTTGGGCCGATTACTTTTCTTTGGTTCATTGCCATTGGTGTGGTTGGCGTATACAACATCATTCAGGCCCCAGAGGTACTATATGCGATTAATCCCTGGTGGGGACTGCATTTCTTCTTAGAACACGGTTGGCATTCAATGTTTGTGCTTGGCGCTGTTGTTCTTGCAGTGACTGGGGGTGAGGCACTTTATGCGGATATGGGCCATTTTGGAGCTAAAGCAATCCGCCATGCTTGGATGTATGTTGTGCTGCCGATGCTGGCTCTGAATTATCTTGGGCAAGGTGCATTGGTACTAAGCAATCCCACGGCGATCGGTAATCCTTTTTATCAGTCGATACCAGATTGGGGGCTGTATCCGATGATTGCGCTTGCTACCGCTGCTGCCGTGATTGCTTCGCAAGCATTGATTACAGGGTCCTACTCGCTTTCCAGTCAAGCGATGCAACTTGGCTATATCCCGCGCATGAATGTTCGTCATACTTCACAGTCCACAATTGGACAAATCTACGTACCAACGGTCAATTGGACTCTTCTGATGCTGGTCATCTTAACAGTGATCGGTTTTGGCGACTCGACCTCAATGGCGAGTGCCTACGGTGTTGCAGTCACTGGAACAATGATGATTACTACCGTTTTAATGATTATCTATGCCCGCGCTAATCCTCGCGTGCCGCGTCTGATGCTGTTGATGATTGCTATTGTGTTCATCGCAGTAGATGGTGCGTTCTTCTACGCTAACATTATCAAGTTCATGGACGGTGCATGGTTTCCATTATTGCTTGGTGTGGTGATATTCACCTTTATGCGCACTTGGTTGCGTGGTCGTAAGTTGCTTCACGAGGAGATGCGCAAAGATGGGATCAATCTGGACAACTTTCTGCCTGGATTGATGCTTGCTCCGCCAGTAAAGGTGCCTGGTACTGCAGTATTCTTGACTGCTGATTCAACGGTGGTACCCCATGCGTTGATGCATAACCTTAAGCACAACAAGGTATTGCATGAGCGCAATGTGTTCTTGACTGTTAAAACGTTGAAGATACCTTACGCTGCCAACAGTGAGCGCTTGAAGATCGAGCCGATCAGCAACGGGTTTTATCGCGTCCATATACGCTTTGGTTTTATGGAAACACCGGATGTGCCATCAGCGCTAATGTGTTCAAAGGATCATGCAGGAATTGACTTTGATCCGATGCATACGACGTTTTTCGTCAGCCGCGAAACCGTTATTCCTAGTGCTAATCGAGGCATGCCGATCTGGCGCGACAAGCTATTCGTATTGATGCACCGTAATGCGGCACCAGCGAACGCATTTTTCAGAATCCCAGGAAACCGTTTGGTTGAACTTGGTACGCAAGTGGAAATCTGA
>xylefa3579
ATGTCTACCTCTTCTCATTCAGGTGATTGCGCAGCAATCACCTCTAATAGCAATAGTACCATCATACTTTCAGCAATCGGTGTCGTATTTGGTGATATCGGTACTAGTCCGCTATATACGTTGAAGGAGGCGTTTTCACCCAACTATGGCTTGGCTCCAAACCATGACACGGTTTTGGGTATTCTGTCGTTAATCTTTTGGGCAATGATGTTAGTGGTAACAATTAAGTATGTGACTGTCATTATGCGCGTCGATAATGACGGTGAGGGGGGCATCATGGCGTTGACTGCACTGACTCAGCGTACGATGCCATTTGGTAGCCGTTCGATCTACATTGTGGGTATTTTGGGCATCTTTGGTACTTCATTGTTTTTTGGCGATGGGATCATTACTCCGGCGATCTCGGTGTTGTCAGCAGTTGAAGGTTTGGAAGTGGCTGAGCCTCATATGAAAGCGTTCGTAGTGCCGATTACTCTGGCAGTATTGATCTTACTTTTCCTTTGTCAGCGCTTCGGTACTGAACGTGTCGGTAAAACCTTTGGGCCGATTACTTTTCTTTGGTTCATTGCCATTGGTGTGGTTGGCGTATACAACATCATTCAGGCCCCAGAGGTACTATATGCGATTAATCCCTGGTGGGGACTGCATTTCTTCTTAGAACACGGTTGGCATTCAATGTTTGTGCTTGGCGCTGTTGTTCTTGCAGTGACTGGGGGTGAGGCACTTTATGCGGATATGGGCCATTTTGGAGCTAAAGCAATCCGCCATGCTTGGATGTATGTTGTGCTGCCGATGCTGGCTCTGAATTATCTTGGGCAAGGTGCATTGGTACTAAGCAATCCCACGGCGATCGGTAATCCTTTTTATCAGTCGATACCAGATTGGGGGCTGTATCCGATGATTGCGCTTGCTACCGCTGCTGCCGTGATTGCTTCGCAAGCATTGATTACAGGGTCCTACTCGCTTTCCAGTCAAGCGATGCAACTTGGCTATATCCCGCGCATGAATGTTCGTCATACTTCACAGTCCACAATTGGACAAATCTACGTACCAACGGTCAATTGGACTCTTCTGATGCTGGTCATCTTAACAGTGATCGGTTTTGGCGACTCGACCTCAATGGCGAGTGCCTACGGTGTTGCAGTCACTGGAACAATGATGATTACTACCGTTTTAATGATTATCTATGCCCGCGCTAATCCTCGCGTGCCGCGTCTGATGCTGTTGATGATTGCTATTGTGTTCATCGCAGTAGATGGTGCGTTCTTCTACGCTAACATTATCAAGTTCATGGACGGTGCATGGTTTCCATTATTGCTTGGTGTGGTGATATTCACCTTTATGCGCACTTGGTTGCGTGGTCGTAAGTTGCTTCACGAGGAGATGCGCAAAGATGGGATCAATCTGGACAACTTTCTGCCTGGATTGATGCTTGCTCCGCCAGTAAAGGTGCCTGGTACTGCAGTATTCTTGACTGCTGATTCAACGGTGGTACCCCATGCGTTGATGCATAACCTTAAGCACAACAAGGTATTGCATGAGCGCAATGTGTTCTTGACTGTTAAAACGTTGAAGATACCTTACGCTGCCAACAGTGAGCGCTTGAAGATCGAGCCGATCAGCAACGGGTTTTATCGCGTCCATATACGCTTTGGTTTTATGGAAACACCGGATGTGCCATCAGCGCTAATGTGTTCAAAGGATCATGCAGGAATTGACTTTGATCCGATGCATACGACGTTTTTCGTCAGCCGCGAAACCGTTATTCCTAGTGCTAATCGAGGCATGCCGATCTGGCGCGACAAGCTATTCGTATTGATGCACCGTAATGCGGCACCAGCGAACGCATTTTTCAGAATCCCAGGAAACCGTTTGGTTGAACTTGGTACGCAAGTGGAAATCTGA
>xylefaD026
ATGTCTACCTCTTCTCATTCAGGTGATTGCGCAGCAATCACCTCTAATAGCAATAGTACCATCATACTTTCAGCAATCGGTGTCGTATTTGGTGATATCGGTACTAGTCCGCTATATACGTTGAAGGAGGCGTTTTCACCCAACTATGGCTTGGCTCCAAACCATGACACGGTTTTGGGTATTCTGTCGTTAATCTTTTGGGCAATGATGTTAGTGGTAACAATTAAGTATGTGACTGTCATTATGCGCGTCGATAATGACGGTGAGGGGGGCATCATGGCGTTGACTGCACTGACTCAGCGTACGATGCCATTTGGTAGCCGTTCGATCTACATTGTGGGTATTTTGGGCATCTTTGGTACTTCATTGTTTTTTGGCGATGGGATCATTACTCCGGCGATCTCGGTGTTGTCAGCAGTTGAAGGTTTGGAAGTGGCTGAGCCTCATATGAAAGCGTTCGTAGTGCCGATTACTCTGGCAGTATTGATCTTACTTTTCCTTTGTCAGCGCTTCGGTACTGAACGTGTCGGTAAAACCTTTGGGCCGATTACTTTTCTTTGGTTCATTGCCATTGGTGTGGTTGGCGTATACAACATCATTCAGGCCCCAGAGGTACTATATGCGATTAATCCCTGGTGGGGACTGCATTTCTTCTTAGAACACGGTTGGCATTCAATGTTTGTGCTTGGCGCTGTTGTTCTTGCAGTGACTGGGGGTGAGGCACTTTATGCGGATATGGGCCATTTTGGAGCTAAAGCAATCCGCCATGCTTGGATGTATGTTGTGCTGCCGATGCTGGCTCTGAATTATCTTGGGCAAGGTGCATTGGTACTAAGCAATCCCACGGCGATCGGTAATCCTTTTTATCAGTCGATACCAGATTGGGGGCTGTATCCGATGATTGCGCTTGCTACCGCTGCTGCCGTGATTGCTTCGCAAGCATTGATTACAGGGTCCTACTCGCTTTCCAGTCAAGCGATGCAACTTGGCTATATCCCGCGCATGAATGTTCGTCATACTTCACAGTCCACAATTGGACAAATCTACGTACCAACGGTCAATTGGACTCTTCTGATGCTGGTCATCTTAACAGTGATCGGTTTTGGCGACTCGACCTCAATGGCGAGTGCCTACGGTGTTGCAGTCACTGGAACAATGATGATTACTACCGTTTTAATGATTATCTATGCCCGCGCTAATCCTCGCGTGCCGCGTCTGATGCTGTTGATGATTGCTATTGTGTTCATCGCAGTAGATGGTGCGTTCTTCTACGCTAACATTATCAAGTTCATGGACGGTGCATGGTTTCCATTATTGCTTGGTGTGGTGATATTCACCTTTATGCGCACTTGGTTGCGTGGTCGTAAGTTGCTTCACGAGGAGATGCGCAAAGATGGGATCAATCTGGACAACTTTCTGCCTGGATTGATGCTTGCTCCGCCAGTAAAGGTGCCTGGTACTGCAGTATTCTTGACTGCTGATTCAACGGTGGTACCCCATGCGTTGATGCATAACCTTAAGCACAACAAGGTATTGCATGAGCGCAATGTGTTCTTGACTGTTAAAACGTTGAAGATACCTTACGCTGCCAACAGTGAGCGCTTGAAGATCGAGCCGATCAGCAACGGGTTTTATCGCGTCCATATACGCTTTGGTTTTATGGAAACACCGGATGTGCCATCAGCGCTAATGTGTTCAAAGGATCATGCAGGAATTGACTTTGATCCGATGCATACGACGTTTTTCGTCAGCCGCGAAACCGTTATTCCTAGTGCTAATCGAGGCATGCCGATCTGGCGCGACAAGCTATTCGTATTGATGCACCGTAATGCGGCACCAGCGAACGCATTTTTCAGAATCCCAGGAAACCGTTTGGTTGAACTTGGTACGCAAGTGGAAATCTGA
>xylefaEB92
ATGTCTACCTCTTCTCATTCAGGTGATTGCGCAGCAATCACCTCTAATAGCAATAGTACCATCATACTTTCAGCAATCGGTGTCGTATTTGGTGATATCGGTACTAGTCCGCTATATACGTTGAAGGAGGCGTTTTCACCCAACTATGGCTTGGCTCCAAACCATGACACGGTTTTGGGTATTCTGTCGTTAATCTTTTGGGCAATGATGTTAGTGGTAACAATTAAGTATGTGACTGTCATTATGCGCGTCGATAATGACGGTGAGGGGGGCATCATGGCGTTGACTGCACTGACTCAGCGTACGATGCCATTTGGTAGCCGTTCGATCTACATTGTGGGTATTTTGGGCATCTTTGGTACTTCATTGTTTTTTGGCGATGGGATCATTACTCCGGCGATCTCGGTGTTGTCAGCAGTTGAAGGTTTGGAAGTGGCTGAGCCTCATATGAAAGCGTTCGTAGTGCCGATTACTCTGGCAGTATTGATCTTACTTTTCCTTTGTCAGCGCTTCGGTACTGAACGTGTCGGTAAAACCTTTGGGCCGATTACTTTTCTTTGGTTCATTGCCATTGGTGTGGTTGGCGTATACAACATCATTCAGGCCCCAGAGGTACTATATGCGATTAATCCCTGGTGGGGACTGCATTTCTTCTTAGAACACGGTTGGCATTCAATGTTTGTGCTTGGCGCTGTTGTTCTTGCAGTGACTGGGGGTGAGGCACTTTATGCGGATATGGGCCATTTTGGAGCTAAAGCAATCCGCCATGCTTGGATGTATGTTGTGCTGCCGATGCTGGCTCTGAATTATCTTGGGCAAGGTGCATTGGTACTAAGCAATCCCACGGCGATCGGTAATCCTTTTTATCAGTCGATACCAGATTGGGGGCTGTATCCGATGATTGCGCTTGCTACCGCTGCTGCCGTGATTGCTTCGCAAGCATTGATTACAGGGTCCTACTCGCTTTCCAGTCAAGCGATGCAACTTGGCTATATCCCGCGCATGAATGTTCGTCATACTTCACAGTCCACAATTGGACAAATCTACGTACCAACGGTCAATTGGACTCTTCTGATGCTGGTCATCTTAACAGTGATCGGTTTTGGCGACTCGACCTCAATGGCGAGTGCCTACGGTGTTGCAGTCACTGGAACAATGATGATTACTACCGTTTTAATGATTATCTATGCCCGCGCTAATCCTCGCGTGCCGCGTCTGATGCTGTTGATGATTGCTATTGTGTTCATCGCAGTAGATGGTGCGTTCTTCTACGCTAACATTATCAAGTTCATGGACGGTGCATGGTTTCCATTATTGCTTGGTGTGGTGATATTCACCTTTATGCGCACTTGGTTGCGTGGTCGTAAGTTGCTTCACGAGGAGATGCGCAAAGATGGGATCAATCTGGACAACTTTCTGCCTGGATTGATGCTTGCTCCGCCAGTAAAGGTGCCTGGTACTGCAGTATTCTTGACTGCTGATTCAACGGTGGTACCCCATGCGTTGATGCATAACCTTAAGCACAACAAGGTATTGCATGAGCGCAATGTGTTCTTGACTGTTAAAACGTTGAAGATACCTTACGCTGCCAACAGTGAGCGCTTGAAGATCGAGCCGATCAGCAACGGGTTTTATCGCGTCCATATACGCTTTGGTTTTATGGAAACACCGGATGTGCCATCAGCGCTAATGTGTTCAAAGGATCATGCAGGAATTGACTTTGATCCGATGCATACGACGTTTTTCGTCAGCCGCGAAACCGTTATTCCTAGTGCTAATCGAGGCATGCCGATCTGGCGCGACAAGCTATTCGTATTGATGCACCGTAATGCGGCACCAGCGAACGCATTTTTCAGAATCCCAGGAAACCGTTTGGTTGAACTTGGTACGCAAGTGGAAATCTGA
>xylefaGB54
ATGTCTACCTCTTCTCATTCAGGTGATTGCGCAGCAATCACCTCTAATAGCAATAGTACCATCATACTTTCAGCAATCGGTGTCGTATTTGGTGATATCGGTACTAGTCCGCTATATACGTTGAAGGAGGCGTTTTCACCCAACTATGGCTTGGCTCCAAACCATGACACGGTTTTGGGTATTCTGTCGTTAATCTTTTGGGCAATGATGTTAGTGGTAACAATTAAGTATGTGACTGTCATTATGCGCGTCGATAATGACGGTGAGGGGGGCATCATGGCGTTGACTGCACTGACTCAGCGTACGATGCCATTTGGTAGCCGTTCGATCTACATTGTGGGTATTTTGGGCATCTTTGGTACTTCATTGTTTTTTGGCGATGGGATCATTACTCCGGCGATCTCGGTGTTGTCAGCAGTTGAAGGTTTGGAAGTGGCTGAGCCTCATATGAAAGCGTTCGTAGTGCCGATTACTCTGGCAGTATTGATCTTACTTTTCCTTTGTCAGCGCTTCGGTACTGAACGTGTCGGTAAAACCTTTGGGCCGATTACTTTTCTTTGGTTCATTGCCATTGGTGTGGTTGGCGTATACAACATCATTCAGGCCCCAGAGGTACTATATGCGATTAATCCCTGGTGGGGACTGCATTTCTTCTTAGAACACGGTTGGCATTCAATGTTTGTGCTTGGCGCTGTTGTTCTTGCAGTGACTGGGGGTGAGGCACTTTATGCGGATATGGGCCATTTTGGAGCTAAAGCAATCCGCCATGCTTGGATGTATGTTGTGCTGCCGATGCTGGCTCTGAATTATCTTGGGCAAGGTGCATTGGTACTAAGCAATCCCACGGCGATCGGTAATCCTTTTTATCAGTCGATACCAGATTGGGGGCTGTATCCGATGATTGCGCTTGCTACCGCTGCTGCCGTGATTGCTTCGCAAGCATTGATTACAGGGTCCTACTCGCTTTCCAGTCAAGCGATGCAACTTGGCTATATCCCGCGCATGAATGTTCGTCATACTTCACAGTCCACAATTGGACAAATCTACGTACCAACGGTCAATTGGACTCTTCTGATGCTGGTCATCTTAACAGTGATCGGTTTTGGCGACTCGACCTCAATGGCGAGTGCCTACGGTGTTGCAGTCACTGGAACAATGATGATTACTACCGTTTTAATGATTATCTATGCCCGCGCTAATCCTCGCGTGCCGCGTCTGATGCTGTTGATGATTGCTATTGTGTTCATCGCAGTAGATGGTGCGTTCTTCTACGCTAACATTATCAAGTTCATGGACGGTGCATGGTTTCCATTATTGCTTGGTGTGGTGATATTCACCTTTATGCGCACTTGGTTGCGTGGTCGTAAGTTGCTTCACGAGGAGATGCGCAAAGATGGGATCAATCTGGACAACTTTCTGCCTGGATTGATGCTTGCTCCGCCAGTAAAGGTGCCTGGTACTGCAGTATTCTTGACTGCTGATTCAACGGTGGTACCCCATGCGTTGATGCATAACCTTAAGCACAACAAGGTATTGCATGAGCGCAATGTGTTCTTGACTGTTAAAACGTTGAAGATACCTTACGCTGCCAACAGTGAGCGCTTGAAGATCGAGCCGATCAGCAACGGGTTTTATCGCGTCCATATACGCTTTGGTTTTATGGAAACACCGGATGTGCCATCAGCGCTAATGTGTTCAAAGGATCATGCAGGAATTGACTTTGATCCGATGCATACGACGTTTTTCGTCAGCCGCGAAACCGTTATTCCTAGTGCTAATCGAGGCATGCCGATCTGGCGCGACAAGCTATTCGTATTGATGCACCGTAATGCGGCACCAGCGAACGCATTTTTCAGAATCCCAGGAAACCGTTTGGTTGAACTTGGTACGCAAGTGGAAATCTGA
>xylefaco33
ATGTCTACCTCTTCTCATTCAGGTGATTGCGCAGCAATCACCTCTAATAGCAATAGTACCATCATACTTTCAGCAATCGGCGTCGTATTTGGTGATATCGGTACTAGTCCGCTATATACGTTGAAGGAGGCGTTTTCACCCAACTATGGCTTGGCTCCAAACCATGACACGGTTCTGGGTATTCTGTCGTTAATCTTTTGGGCAATGATGTTAGTGGTCACAATTAAGTATGTGACTGTCATTATGCGCGTCGATAATGACGGTGAGGGGGGCATCATGGCGTTGACTGCACTGACTCAGCGTACGATGCCATTTGGTAGCCGTTCGATCTACATTGTGGGTATTTTGGGCATCTTTGGTACTTCATTGTTTTTTGGCGATGGGATCATTACTCCGGCGATCTCGGTGTTGTCAGCAGTTGAAGGTTTGGAAGTGGCTGAGCCTCATATGAAAGCGTTCGTAGTGCCGATTACTCTGGCAGTATTGATCTTACTTTTCCTTTGTCAGCGCTTCGGTACTGAACGTGTCGGTAAAACCTTTGGGCCGATTACTTTTCTTTGGTTCATTGCCATTGGTGTGGTTGGCGTATACAACATCATTCAGGCCCCAGAGGTACTATATGCGATTAATCCCTGGTGGGGACTGCATTTCTTCTTGGAACACGGTTGGCATTCAATGTTTGTGCTTGGCGCTGTTGTTCTTGCAGTGACTGGGGGTGAGGCACTTTATGCGGATATGGGCCATTTTGGGGCTAAAGCAATCCGCCATGCTTGGATGTATGTTGTGCTGCCGATGCTGGCTCTGAATTATCTTGGGCAAGGTGCATTGGTACTAAGCAATCCCACGGCGATCGGTAATCCTTTTTATCAGTCGATACCAGATTGGGGGCTGTATCCGATGATTGCGCTTGCTACCGTTGCTGCCGTGATTGCTTCGCAAGCATTGATTACAGGGTCCTACTCGCTTTCCAGTCAAGCGATGCAACTTGGCTATATCCCGCGCATGAATGTTCGTCATACTTCACAGTCCACAATTGGACAAATCTACGTACCAACGGTCAATTGGACTCTTCTGATGCTGGTCATCTTAACAGTGATCGGTTTTGGCGACTCGACCTCAATGGCGAGTGCCTACGGTGTTGCAGTCACTGGAACAATGATGATTACTACCGTTTTAATGATTATCTATGCCCGCGCTAATCCTCGCGTGCCGCGTCTGATGCTGTTGATGATTGCTATTGTGTTCATCGCAGTAGATGGTGCGTTCTTCTACGCTAACATTATCAAGTTCATGGACGGTGCATGGTTTCCATTATTGCTTGGTGTGGTGATATTCACCTTTATGCGCACTTGGTTGCGTGGTCGTAAGTTGCTTCACGAGGAGATGCGCAAAGATGGGATCAATCTTGACAACTTTCTGCCTGGATTGATGCTTGCTCCGCCAGTAAAGGTGCCTGGTACTGCGGTATTCTTGACTGCTGATTCAACGGTGGTACCCCATGCGTTGATGCATAACCTTAAGCACAACAAGGTATTGCATGAGCGCAATGTGTTCTTGACTGTTAAAACGTTGAAGATACCTTACGCTGCCAACAGTGAGCGCTTGAAGATCGAGCCGATCAGCAACGGGTTTTATCGCGTCCATATCCGCTTTGGTTTTATGGAAACACCGGATGTGCCATCAGCGCTAATGTGTTCAAAGGATCATGCAGGAATTGACTTTGATCCGATGCATACGACGTTTTTCGTCAGCCGCGAAACCGTGATTCCTAGTGCTAATCGAGGCATGCCGATCTGGCGCGACAAGCTATTCGTATTGATGCACCGTAATGCGGCACCAGCGAACGCATTTTTCAGAATCCCAGGAAACCGTTTGGTTGAACTTGGTACGCAAGTGGAAATCTGA
>xylefaAnn1
ATGTCTACCTCTTCTCATTCAGGTGATTGCGCAGCAATCTCCTCTAATAGCAATAGTACCATCATACTTTCAGCAATCGGTGTCGTATTTGGTGATATCGGTACTAGTCCGCTATATACGTTGAAGGAGGCGTTTTCACCCAACTATGGCTTGGCTCCAAACCATGACACGGTTCTGGGTATTCTGTCGTTAATCTTTTGGGCAATGATGTTGGTGGTCACAATTAAGTATGTGACTGTCATTATGCGCGTCGATAATGACGGTGAGGGGGGCATCATGGCGTTGACTGCACTGACTCAGCGTACGATGCCATTTGGTAGCCGTTCGATCTACATTGTGGGTATTTTGGGCATCTTTGGTACTTCATTGTTTTTTGGCGATGGGATCATTACTCCGGCGATCTCGGTGTTGTCAGCAGTTGAAGGTTTGGAAGTGGCTGAGCCTCATATGAAAGCGTTCGTAGTGCCGATTACTCTGGCAGTATTGATCTTACTTTTCCTTTGTCAGCGCTTCGGTACTGAACGTGTCGGTAAAACCTTTGGGCCGATTACTTTTCTTTGGTTCATTGCCATTGGTGTGGTTGGCGTATACAACATCATTCAGGCCCCAGAGGTACTATATGCGATTAATCCCTGGTGGGGACTGCATTTCTTCTTGGAACACGGTTGGCATTCAATGTTTGTGCTTGGCGCTGTTGTTCTTGCAGTGACTGGCGGTGAGGCACTTTATGCGGATATGGGCCATTTTGGGGCTAAAGCAATCCGCCATGCTTGGATGTATGTTGTGCTGCCGATGCTGGCCCTGAATTATCTTGGGCAAGGTGCATTGGTACTAAGCAATCCCACGGCGATCGGTAATCCTTTTTATCAGTCGATACCAGATTGGGGGCTGTATCCGATGATTGCGCTTGCTACCGCTGCTGCCGTGATTGCTTCGCAAGCATTGATTACAGGGTCCTACTCGCTTTCCAGTCAAGCGATGCAACTTGGCTATATCCCGCGCATGAATGTTCGTCATACTTCACAGTCCACAATTGGACAAATCTACGTACCAACGGTCAATTGGACTCTTCTGACGCTGGTCATCTTAACAGTGATCGGTTTTGGCGACTCGACCTCAATGGCGAGTGCCTACGGTGTTGCAGTCACTGGAACAATGATGATTACTACCGTTTTAATGATTATCTATGCTCGCGCTAATCCTCGAGTGCCGCGTCTGATGCTGTTGATGATTGCTATTGTGTTCATCGCAGTAGATGGTGCGTTCTTCTACGCTAACATTATCAAGTTCATGGACGGTGCATGGTTTCCATTATTGCTTGGTGTGGTGATATTCACCTTTATGCGCACTTGGTTGCGTGGTCGTAAGTTGCTTCACGAGGAGATGCGCAAAGATGGGATCAATCTGGACAACTTTCTGCCTGGATTGATGCTTGCTCCGCCAGTAAAGGTGCCTGGTACTGCGGTATTCTTGACTGCTGATTCAACGGTGGTACCCCATGCGTTGATGCATAACCTTAAGCACAACAAGGTATTGCATGAGCGCAATGTGTTCTTGACTGTTAAAACGTTGAAGATACCTTACGCTGCCAACAGTGAGCGCTTGAAGATCGAGCCGATCAGCAACGGGTTTTATCGCGTCCATATCCGCTTTGGTTTTATGGAAACACCGGATGTGCCATCAGCGCTGATGTGTTCAAAGGATCATGCAGGAATTGACTTTGATCCGATGCATACAACGTTTTTCGTCAGCCGCGAAACCGTGATTCCTAGTGCTAATCGAGGCATGCCGATCTGGCGCGACAAGCTATTCGTACTGATGCACCGTAATGCGGCCCCAGCGAACGCATTTTTCAGAATCCCAGGAAACCGTTTGGTTGAACTTGGTGCGCAAGTAGAAATCTGA
>xylefaM23s
ATGTCTACCTCTTCTCATTCAGGTGATTGCGCAGCAATCACCTCTAATAGCAATAGTACCATCATACTTTCAGCAATCGGTGTCGTATTTGGTGATATCGGTACTAGTCCGCTATATACGTTGAAGGAGGCGTTTTCACCCAACTATGGCTTGGCTCCAAACCATGACACGGTTTTGGGTATTCTGTCGTTAATCTTTTGGGCAATGATGTTAGTGGTAACAATTAAGTATGTGACTGTCATTATGCGCGTCGATAATGACGGTGAGGGGGGCATCATGGCGTTGACTGCACTGACTCAGCGTACGATGCCATTTGGTAGCCGTTCGATCTACATTGTGGGTATTTTGGGCATCTTTGGTACTTCATTGTTTTTTGGCGATGGGATCATTACTCCGGCGATCTCGGTGTTGTCAGCAGTTGAAGGTTTGGAAGTGGCTGAGCCTCATATGAAAGCGTTCGTAGTGCCGATTACTCTGGCAGTATTGATCTTACTTTTCCTTTGTCAGCGCTTCGGTACTGAACGTGTCGGTAAAACCTTTGGGCCGATTACTTTTCTTTGGTTCATTGCCATTGGTGTGGTTGGCGTATACAACATCATTCAGGCCCCAGAGGTACTATATGCGATTAATCCCTGGTGGGGACTGCATTTCTTCTTAGAACACGGTTGGCATTCAATGTTTGTGCTTGGCGCTGTTGTTCTTGCAGTGACTGGGGGTGAGGCACTTTATGCGGATATGGGCCATTTTGGAGCTAAAGCAATCCGCCATGCTTGGATGTATGTTGTGCTGCCGATGCTGGCTCTGAATTATCTTGGGCAAGGTGCATTGGTACTAAGCAATCCCACGGCGATCGGTAATCCTTTTTATCAGTCGATACCAGATTGGGGGCTGTATCCGATGATTGCGCTTGCTACCGCTGCTGCCGTGATTGCTTCGCAAGCATTGATTACAGGGTCCTACTCGCTTTCCAGTCAAGCGATGCAACTTGGCTATATCCCGCGCATGAATGTTCGTCATACTTCACAGTCCACAATTGGACAAATCTACGTACCAACGGTCAATTGGACTCTTCTGATGCTGGTCATCTTAACAGTGATCGGTTTTGGCGACTCGACCTCAATGGCGAGTGCCTACGGTGTTGCAGTCACTGGAACAATGATGATTACTACCGTTTTAATGATTATCTATGCCCGCGCTAATCCTCGCGTGCCGCGTCTGATGCTGTTGATGATTGCTATTGTGTTCATCGCAGTAGATGGTGCGTTCTTCTACGCTAACATTATCAAGTTCATGGACGGTGCATGGTTTCCATTATTGCTTGGTGTGGTGATATTCACCTTTATGCGCACTTGGTTGCGTGGTCGTAAGTTGCTTCACGAGGAGATGCGCAAAGATGGGATCAATCTGGACAACTTTCTGCCTGGATTGATGCTTGCTCCGCCAGTAAAGGTGCCTGGTACTGCAGTATTCTTGACTGCTGATTCAACGGTGGTACCCCATGCGTTGATGCATAACCTTAAGCACAACAAGGTATTGCATGAGCGCAATGTGTTCTTGACTGTTAAAACGTTGAAGATACCTTACGCTGCCAACAGTGAGCGCTTGAAGATCGAGCCGATCAGCAACGGGTTTTATCGCGTCCATATACGCTTTGGTTTTATGGAAACACCGGATGTGCCATCAGCGCTAATGTGTTCAAAGGATCATGCAGGAATTGACTTTGATCCGATGCATACGACGTTTTTCGTCAGCCGCGAAACCGTTATTCCTAGTGCTAATCGAGGCATGCCGATCTGGCGCGACAAGCTATTCGTATTGATGCACCGTAATGCGGCACCAGCGAACGCATTTTTCAGAATCCCAGGAAACCGTTTGGTTGAACTTGGTACGCAAGTGGAAATCTGA
>xylefaTem1
ATGTCTACCTCTTCTCATTCAGGTGATTGCGCAGCAATCACCTCTAATAGCAATAGTACCATCATACTTTCAGCAATCGGTGTCGTATTTGGTGATATCGGTACTAGTCCGCTATATACGTTGAAGGAGGCGTTTTCACCCAACTATGGCTTGGCTCCAAACCATGACACGGTTTTGGGTATTCTGTCGTTAATCTTTTGGGCAATGATGTTAGTGGTAACAATTAAGTATGTGACTGTCATTATGCGCGTCGATAATGACGGTGAGGGGGGCATCATGGCGTTGACTGCACTGACTCAGCGTACGATGCCATTTGGTAGCCGTTCGATCTACATTGTGGGTATTTTGGGCATCTTTGGTACTTCATTGTTTTTTGGCGATGGGATCATTACTCCGGCGATCTCGGTGTTGTCAGCAGTTGAAGGTTTGGAAGTGGCTGAGCCTCATATGAAAGCGTTCGTAGTGCCGATTACTCTGGCAGTATTGATCTTACTTTTCCTTTGTCAGCGCTTCGGTACTGAACGTGTCGGTAAAACCTTTGGGCCGATTACTTTTCTTTGGTTCATTGCCATTGGTGTGGTTGGCGTATACAACATCATTCAGGCCCCAGAGGTACTATATGCGATTAATCCCTGGTGGGGACTGCATTTCTTCTTAGAACACGGTTGGCATTCAATGTTTGTGCTTGGCGCTGTTGTTCTTGCAGTGACTGGGGGTGAGGCACTTTATGCGGATATGGGCCATTTTGGAGCTAAAGCAATCCGCCATGCTTGGATGTATGTTGTGCTGCCGATGCTGGCTCTGAATTATCTTGGGCAAGGTGCATTGGTACTAAGCAATCCCACGGCGATCGGTAATCCTTTTTATCAGTCGATACCAGATTGGGGGCTGTATCCGATGATTGCGCTTGCTACCGCTGCTGCCGTGATTGCTTCGCAAGCATTGATTACAGGGTCCTACTCGCTTTCCAGTCAAGCGATGCAACTTGGCTATATCCCGCGCATGAATGTTCGTCATACTTCACAGTCCACAATTGGACAAATCTACGTACCAACGGTCAATTGGACTCTTCTGATGCTGGTCATCTTAACAGTGATCGGTTTTGGCGACTCGACCTCAATGGCGAGTGCCTACGGTGTTGCAGTCACTGGAACAATGATGATTACTACCGTTTTAATGATTATCTATGCCCGCGCTAATCCTCGCGTGCCGCGTCTGATGCTGTTGATGATTGCTATTGTGTTCATCGCAGTAGATGGTGCGTTCTTCTACGCTAACATTATCAAGTTCATGGACGGTGCATGGTTTCCATTATTGCTTGGTGTGGTGATATTCACCTTTATGCGCACTTGGTTGCGTGGTCGTAAGTTGCTTCACGAGGAGATGCGCAAAGATGGGATCAATCTGGACAACTTTCTGCCTGGATTGATGCTTGCTCCGCCAGTAAAGGTGCCTGGTACTGCAGTATTCTTGACTGCTGATTCAACGGTGGTACCCCATGCGTTGATGCATAACCTTAAGCACAACAAGGTATTGCATGAGCGCAATGTGTTCTTGACTGTTAAAACGTTGAAGATACCTTACGCTGCCAACAGTGAGCGCTTGAAGATCGAGCCGATCAGCAACGGGTTTTATCGCGTCCATATACGCTTTGGTTTTATGGAAACACCGGATGTGCCATCAGCGCTAATGTGTTCAAAGGATCATGCAGGAATTGACTTTGATCCGATGCATACGACGTTTTTCGTCAGCCGCGAAACCGTTATTCCTAGTGCTAATCGAGGCATGCCGATCTGGCGCGACAAGCTATTCGTATTGATGCACCGTAATGCGGCACCAGCGAACGCATTTTTCAGAATCCCAGGAAACCGTTTGGTTGAACTTGGTACGCAAGTGGAAATCTGA
>xylefastag
ATGTCTACCTCTTCTCATTCAGGTGATTGCGCAGCAATCACCTCTAATAGCAATAGTACCATCATACTTTCAGCAATCGGTGTCGTATTTGGTGATATCGGTACTAGTCCGCTATATACGTTGAAGGAGGCGTTTTCACCCAACTATGGCTTGGCTCCAAACCATGACACGGTTTTGGGTATTCTGTCGTTAATCTTTTGGGCAATGATGTTAGTGGTAACAATTAAGTATGTGACTGTCATTATGCGCGTCGATAATGACGGTGAGGGGGGCATCATGGCGTTGACTGCACTGACTCAGCGTACGATGCCATTTGGTAGCCGTTCGATCTACATTGTGGGTATTTTGGGCATCTTTGGTACTTCATTGTTTTTTGGCGATGGGATCATTACTCCGGCGATCTCGGTGTTGTCAGCAGTTGAAGGTTTGGAAGTGGCTGAGCCTCATATGAAAGCGTTCGTAGTGCCGATTACTCTGGCAGTATTGATCTTACTTTTCCTTTGTCAGCGCTTCGGTACTGAACGTGTCGGTAAAACCTTTGGGCCGATTACTTTTCTTTGGTTCATTGCCATTGGTGTGGTTGGCGTATACAACATCATTCAGGCCCCAGAGGTACTATATGCGATTAATCCCTGGTGGGGACTGCATTTCTTCTTAGAACACGGTTGGCATTCAATGTTTGTGCTTGGCGCTGTTGTTCTTGCAGTGACTGGGGGTGAGGCACTTTATGCGGATATGGGCCATTTTGGAGCTAAAGCAATCCGCCATGCTTGGATGTATGTTGTGCTGCCGATGCTGGCTCTGAATTATCTTGGGCAAGGTGCATTGGTACTAAGCAATCCCACGGCGATCGGTAATCCTTTTTATCAGTCGATACCAGATTGGGGGCTGTATCCGATGATTGCGCTTGCTACCGCTGCTGCCGTGATTGCTTCGCAAGCATTGATTACAGGGTCCTACTCGCTTTCCAGTCAAGCGATGCAACTTGGCTATATCCCGCGCATGAATGTTCGTCATACTTCACAGTCCACAATTGGACAAATCTACGTACCAACGGTCAATTGGACTCTTCTGATGCTGGTCATCTTAACAGTGATCGGTTTTGGCGACTCGACCTCAATGGCGAGTGCCTACGGTGTTGCAGTCACTGGAACAATGATGATTACTACCGTTTTAATGATTATCTATGCCCGCGCTAATCCTCGCGTGCCGCGTCTGATGCTGTTGATGATTGCTATTGTGTTCATCGCAGTAGATGGTGCGTTCTTCTACGCTAACATTATCAAGTTCATGGACGGTGCATGGTTTCCATTATTGCTTGGTGTGGTGATATTCACCTTTATGCGCACTTGGTTGCGTGGTCGTAAGTTGCTTCACGAGGAGATGCGCAAAGATGGGATCAATCTGGACAACTTTCTGCCTGGATTGATGCTTGCTCCGCCAGTAAAGGTGCCTGGTACTGCAGTATTCTTGACTGCTGATTCAACGGTGGTACCCCATGCGTTGATGCATAACCTTAAGCACAACAAGGTATTGCATGAGCGCAATGTGTTCTTGACTGTTAAAACGTTGAAGATACCTTACGCTGCCAACAGTGAGCGCTTGAAGATCGAGCCGATCAGCAACGGGTTTTATCGCGTCCATATACGCTTTGGTTTTATGGAAACACCGGATGTGCCATCAGCGCTAATGTGTTCAAAGGATCATGCAGGAATTGACTTTGATCCGATGCATACGACGTTTTTCGTCAGCCGCGAAACCGTTATTCCTAGTGCTAATCGAGGCATGCCGATCTGGCGCGACAAGCTATTCGTATTGATGCACCGTAATGCGGCACCAGCGAACGCATTTTTCAGAATCCCAGGAAACCGTTTGGTTGAACTTGGTACGCAAGTGGAAATCTGA
>xylefaMuMD
ATGTCTACCTCTTCTCATTCAGGTGATTGCGCAGCAATCACCTCTAATAGCAATAGTACCATCATACTTTCAGCAATCGGTGTCGTATTTGGTGATATCGGTACTAGTCCGCTATATACGTTGAAGGAGGCGTTTTCACCCAACTATGGCTTGGCTCCAAACCATGACACGGTTTTGGGTATTCTGTCGTTAATCTTTTGGGCAATGATGTTAGTGGTAACAATTAAGTATGTGACTGTCATTATGCGCGTCGATAATGACGGTGAGGGGGGCATCATGGCGTTGACTGCACTGACTCAGCGTACGATGCCATTTGGTAGCCGTTCGATCTACATTGTGGGTATTTTGGGCATCTTTGGTACTTCATTGTTTTTTGGCGATGGGATCATTACTCCGGCGATCTCGGTGTTGTCAGCAGTTGAAGGTTTGGAAGTGGCTGAGCCTCATATGAAAGCGTTCGTAGTGCCGATTACTCTGGCAGTATTGATCTTACTTTTCCTTTGTCAGCGCTTCGGTACTGAACGTGTCGGTAAAACCTTTGGGCCGATTACTTTTCTTTGGTTCATTGCCATTGGTGTGGTTGGCGTATACAACATCATTCAGGCCCCAGAGGTACTATATGCGATTAATCCCTGGTGGGGACTGCATTTCTTCTTAGAACACGGTTGGCATTCAATGTTTGTGCTTGGCGCTGTTGTTCTTGCAGTGACTGGGGGTGAGGCACTTTATGCGGATATGGGCCATTTTGGAGCTAAAGCAATCCGCCATGCTTGGATGTATGTTGTGCTGCCGATGCTGGCTCTGAATTATCTTGGGCAAGGTGCATTGGTACTAAGCAATCCCACGGCGATCGGTAATCCTTTTTATCAGTCGATACCAGATTGGGGGCTGTATCCGATGATTGCGCTTGCTACCGCTGCTGCCGTGATTGCTTCGCAAGCATTGATTACAGGGTCCTACTCGCTTTCCAGTCAAGCGATGCAACTTGGCTATATCCCGCGCATGAATGTTCGTCATACTTCACAGTCCACAATTGGACAAATCTACGTACCAACGGTCAATTGGACTCTTCTGATGCTGGTCATCTTAACAGTGATCGGTTTTGGCGACTCGACCTCAATGGCGAGTGCCTACGGTGTTGCAGTCACTGGAACAATGATGATTACTACCGTTTTAATGATTATCTATGCCCGCGCTAATCCTCGCGTGCCGCGTCTGATGCTGTTGATGATTGCTATTGTGTTCATCGCAGTAGATGGTGCGTTCTTCTACGCTAACATTATCAAGTTCATGGACGGTGCATGGTTTCCATTATTGCTTGGTGTGGTGATATTCACCTTTATGCGCACTTGGTTGCGTGGTCGTAAGTTGCTTCACGAGGAGATGCGCAAAGATGGGATCAATCTGGACAACTTTCTGCCTGGATTGATGCTTGCTCCGCCAGTAAAGGTGCCTGGTACTGCGGTATTCTTGACTGCTGATTCAACGGTGGTACCCCATGCGTTGATGCATAACCTTAAGCACAACAAGGTATTGCATGAGCGCAATGTGTTCTTGACTGTTAAAACGTTGAAGATACCTTACGCTGCCAACAGTGAGCGCTTGAAGATCGAGCCGATCAGCAACGGGTTTTATCGCGTCCATATCCGCTTTGGTTTTATGGAAACACCGGATGTGCCATCAGCGCTAATGTGTTCAAAGGATCATGCAGGAATTGACTTTGATCCGATGCATACGACGTTTTTCGTCAGCCGCGAAACCGTGATTCCTAGTGCTAATCGAGGCATGCCGATCTGGCGCGACAAGCTATTCGTATTGATGCACCGTAATGCGGCACCAGCGAACGCATTTTTCCGAATCCCAGGAAACCGTTTGGTTGAACTTGGTACGCAAGTGGAAATCTGA
>xylefaMU34
ATGTCTACCTCTTCTCATTCAGGTGATTGCGCAGCAATCACCTCTAATAGCAATAGTACCATCATACTTTCAGCAATCGGTGTCGTATTTGGTGATATCGGTACTAGTCCGCTATATACGTTGAAGGAGGCGTTTTCACCCAACTATGGCTTGGCTCCAAACCATGACACGGTTTTGGGTATTCTGTCGTTAATCTTTTGGGCAATGATGTTAGTGGTAACAATTAAGTATGTGACTGTCATTATGCGCGTCGATAATGACGGTGAGGGGGGCATCATGGCGTTGACTGCACTGACTCAGCGTACGATGCCATTTGGTAGCCGTTCGATCTACATTGTGGGTATTTTGGGCATCTTTGGTACTTCATTGTTTTTTGGCGATGGGATCATTACTCCGGCGATCTCGGTGTTGTCAGCAGTTGAAGGTTTGGAAGTGGCTGAGCCTCATATGAAAGCGTTCGTAGTGCCGATTACTCTGGCAGTATTGATCTTACTTTTCCTTTGTCAGCGCTTAGGTACTGAACGTGTCGGTAAAACCTTTGGGCCGATTACTTTTCTTTGGTTCATTGCCATTGGTGTGGTTGGCGTATACAACATCATTCAGGCCCCAGAGGTACTATATGCGATTAATCCCTGGTGGGGACTGCATTTCTTCTTAGAACACGGTTGGCATTCAATGTTTGTGCTTGGCGCTGTTGTTCTTGCAGTGACTGGGGGTGAGGCACTTTATGCGGATATGGGCCATTTTGGAGCTAAAGCAATCCGCCATGCTTGGATGTATGTTGTGCTGCCGATGCTGGCTCTGAATTATCTTGGGCAAGGTGCATTGGTACTAAGCAATCCCACGGCGATCGGTAATCCTTTTTATCAGTCGATACCAGATTGGGGGCTGTATCCGATGATTGCGCTTGCTACCGCTGCTGCCGTGATTGCTTCGCAAGCATTGATTACAGGGTCCTACTCGCTTTCCAGTCAAGCGATGCAACTTGGCTATATCCCGCGCATGAATGTTCGTCATACTTCACAGTCCACAATTGGACAAATCTACGTACCAACGGTCAATTGGACTCTTCTGATGCTGGTCATCTTAACAGTGATCGGTTTTGGCGACTCGACCTCAATGGCGAGTGCCTACGGTGTTGCAGTCACTGGAACAATGATGATTACTACCGTTTTAATGATTATCTATGCCCGCGCTAATCCTCGCGTGCCGCGTCTGATGCTGTTGATGATTGCTATTGTGTTCATCGCAGTAGATGGTGCGTTCTTCTACGCTAACATTATCAAGTTCATGGACGGTGCATGGTTTCCATTATTGCTTGGTGTGGTGATATTCACCTTTATGCGCACTTGGTTGCGTGGTCGTAAGTTGCTTCACGAGGAGATGCGCAAAGATGGGATCAATCTGGACAACTTTCTGCCTGGATTGATGCTTGCTCCGCCAGTAAAGGTGCCTGGTACTGCGGTATTCTTGACTGCTGATTCAACGGTGGTACCCCATGCGTTGATGCATAACCTTAAGCACAACAAGGTATTGCATGAGCGCAATGTGTTCTTGACTGTTAAAACGTTGAAGATACCTTACGCTGCCAACAGTGAGCGCTTGAAGATCGAGCCGATCAGCAACGGGTTTTATCGCGTCCATATCCGCTTTGGTTTTATGGAAACACCGGATGTGCCATCAGCGCTAATGTGTTCAAAGGATCATGCAGGAATTGACTTTGATCCGATGCATACGACGTTTTTCGTCAGCCGCGAAACCGTGATTCCTAGTGCTAATCGAGGCATGCCGATCTGGCGCGACAAGCTATTCGTATTGATGCACCGTAATGCGGCACCAGCGAACGCATTTTTCCGAATCCCAGGAAACCGTTTGGTTGAACTTGGTACGCAAGTGGAAATCTGA
>long-mer7819_(reversed)
---------TCTTCTCATTCAGGTGATTGCACAGCAGTCCCCTCTAATAGCAATGGTACCATCATACTTTCAGCAATCGGTGTCGTATTCGGTGATATCGGTACTAGTCCG------------------------------------------------------------------------------------------------------------------------------------------------------------------------------------------------------------------------------------------------------------------------------------------------------------------------------------------------------------------------------------------------------------------------------------------------------------------------------------------------------------------------------------------------------------------------------------------------------------------------------------------------------------------------------------------------------------------------------------------------------------------------------------------------------------------------------------------------------------------------------------------------------------------------------------------------------------------------------------------------------------------------------------------------------------------------------------------------------------------------------------------------------------------------------------------------------------------------------------------------------------------------------------------------------------------------------------------------------------------------------------------------------------------------------------------------------------------------------------------------------------------------------------------------------------------------------------------------------------------------------------------------------------------------------------------------------------------------------------------------------------------------------------------------------------------------------------------------------------------
>long-mer7818_(reversed)
------------------------------------------------------------------------------------------------------------------------------------TTTTCACCCAACTATGGCTTGACTCCAAACCATGACACGGTTC--------------------------------------------------------------------------------------------------------------------------------------------------------------------------------------------------------------------------------------------------------------------------------------------------------------------------------------------------------------------------------------------------------------------------------------------------------------------------------------------------------------------------------------------------------------------------------------------------------------------------------------------------------------------------------------------------------------------------------------------------------------------------------------------------------------------------------------------------------------------------------------------------------------------------------------------------------------------------------------------------------------------------------------------------------------------------------------------------------------------------------------------------------------------------------------------------------------------------------------------------------------------------------------------------------------------------------------------------------------------------------------------------------------------------------------------------------------------------------------------------------------------------------------------------------------------------------------------------------------------------------------------------------------------------------------------------------------------------------------------------------------------------------------------------
>long-mer7817_(reversed)
---------------------------------------------------------------------------------------------------------------------------------------------------------------------------------------------------------------------GTGGTCACAATTAAGTATGTGGCTGTCATTATGCGCGTCGATA-----------------------------------------------------------------------------------------------------------------------------------------------------------------------------------------------------------------------------------------------------------------------------------------------------------------------------------------------------------------------------------------------------------------------------------------------------------------------------------------------------------------------------------------------------------------------------------------------------------------------------------------------------------------------------------------------------------------------------------------------------------------------------------------------------------------------------------------------------------------------------------------------------------------------------------------------------------------------------------------------------------------------------------------------------------------------------------------------------------------------------------------------------------------------------------------------------------------------------------------------------------------------------------------------------------------------------------------------------------------------------------------------------------------------------------------------------------------------------------------------------------------------------------------------------------------------------------------------------------------------------------------------------------------------------------------------------------------
>long-mer7816_(reversed)
---------------------------------------------------------------------------------------------------------------------------------------------------------------------------------------------------------------------------------------------------------------------------------------------------------------------------------------------------------------------------TCATTGTTCTTTGGCGATGGGGTCATTACTCCGGCGATCTCGGTATTGTCAGCAGTTGAAGGTTTG------------------------------------------------------------------------------------------------------------------------------------------------------------------------------------------------------------------------------------------------------------------------------------------------------------------------------------------------------------------------------------------------------------------------------------------------------------------------------------------------------------------------------------------------------------------------------------------------------------------------------------------------------------------------------------------------------------------------------------------------------------------------------------------------------------------------------------------------------------------------------------------------------------------------------------------------------------------------------------------------------------------------------------------------------------------------------------------------------------------------------------------------------------------------------------------------------------------------------------------------------------------------------------------------------------------------------------------------------------------------------------------------------------------------------------------------------------------------------------------------------------------------------------
>long-mer7815_(reversed)
-----------------------------------------------------------------------------------------------------------------------------------------------------------------------------------------------------------------------------------------------------------------------------------------------------------------------------------------------------------------------------------------------------------------------------------------------------------------------------------------------------------------------TCAGCGCTTCGGTACTGAACGGGTCGGTAAAACCTTTGGGCCGATTACTTTGCTTTGGTTTATTGCCATTGGTGTGGTTGGCGTATACAACATCGCTCAGGCCCCAGAGGTACTACATGCGATTAATCCCTCGTGGGGGCTGCATTTCTTCTTGGAACAC------------------------------------------------------------------------------------------------------------------------------------------------------------------------------------------------------------------------------------------------------------------------------------------------------------------------------------------------------------------------------------------------------------------------------------------------------------------------------------------------------------------------------------------------------------------------------------------------------------------------------------------------------------------------------------------------------------------------------------------------------------------------------------------------------------------------------------------------------------------------------------------------------------------------------------------------------------------------------------------------------------------------------------------------------------------------------------------------------------------------------------------------------------------------------------------------------------------------------------------------------------------------------------------
>long-mer7814_(reversed)
--------------------------------------------------------------------------------------------------------------------------------------------------------------------------------------------------------------------------------------------------------------------------------------------------------------------------------------------------------------------------------------------------------------------------------------------------------------------------------------------------------------------------------------------------------------------------------------------------------------------------------------------------------------------------------------------------------------------------TCTTGCAGTGACTGGGGGTGAAGCACTTTATGCGGATATGGGCCATTTTGGGGCTAAAGCCATCCGCCATGCTTGGATGTAT---------------------------------------------------------------------------------------------------------------------------------------------------------------------------------------------------------------------------------------------------------------------------------------------------------------------------------------------------------------------------------------------------------------------------------------------------------------------------------------------------------------------------------------------------------------------------------------------------------------------------------------------------------------------------------------------------------------------------------------------------------------------------------------------------------------------------------------------------------------------------------------------------------------------------------------------------------------------------------------------------------------------------------------------------------------------------------------------------------------------------------------------------------------------
>long-mer7813_(reversed)
----------------------------------------------------------------------------------------------------------------------------------------------------------------------------------------------------------------------------------------------------------------------------------------------------------------------------------------------------------------------------------------------------------------------------------------------------------------------------------------------------------------------------------------------------------------------------------------------------------------------------------------------------------------------------------------------------------------------------------------------------------------------------------------------------------------------------------------------------------------TGAGCAATCCCACAGCGATCGGTAATCCTTTTTACCAGTCGATACCAGATTGGGGG---------------------------------------------------------------------------------------------------------------------------------------------------------------------------------------------------------------------------------------------------------------------------------------------------------------------------------------------------------------------------------------------------------------------------------------------------------------------------------------------------------------------------------------------------------------------------------------------------------------------------------------------------------------------------------------------------------------------------------------------------------------------------------------------------------------------------------------------------------------------------------------------------------------------------------------------------------------------------------------------------------------------------------------------------------
>long-mer7812_(reversed)
-----------------------------------------------------------------------------------------------------------------------------------------------------------------------------------------------------------------------------------------------------------------------------------------------------------------------------------------------------------------------------------------------------------------------------------------------------------------------------------------------------------------------------------------------------------------------------------------------------------------------------------------------------------------------------------------------------------------------------------------------------------------------------------------------------------------------------------------------------------------------------------------------------------------------------------------------------------------------------ATTGATTACAGGGTCCTACTCACTTTCCAGTCAAGCGATGCAA---------------------------------------------------------------------------------------------------------------------------------------------------------------------------------------------------------------------------------------------------------------------------------------------------------------------------------------------------------------------------------------------------------------------------------------------------------------------------------------------------------------------------------------------------------------------------------------------------------------------------------------------------------------------------------------------------------------------------------------------------------------------------------------------------------------------------------------------------------------------------------------------------------------------------------------------------------
>long-mer7811_(reversed)
--------------------------------------------------------------------------------------------------------------------------------------------------------------------------------------------------------------------------------------------------------------------------------------------------------------------------------------------------------------------------------------------------------------------------------------------------------------------------------------------------------------------------------------------------------------------------------------------------------------------------------------------------------------------------------------------------------------------------------------------------------------------------------------------------------------------------------------------------------------------------------------------------------------------------------------------------------------------------------------------------------------------------TGGCTATATCCCGCGCATGAACGTTCGTCATACTTCACAGTCC------------------------------------------------------------------------------------------------------------------------------------------------------------------------------------------------------------------------------------------------------------------------------------------------------------------------------------------------------------------------------------------------------------------------------------------------------------------------------------------------------------------------------------------------------------------------------------------------------------------------------------------------------------------------------------------------------------------------------------------------------------------------------------------------------------------------------------------------------------------------------------------------------------
>long-mer7810_(reversed)
--------------------------------------------------------------------------------------------------------------------------------------------------------------------------------------------------------------------------------------------------------------------------------------------------------------------------------------------------------------------------------------------------------------------------------------------------------------------------------------------------------------------------------------------------------------------------------------------------------------------------------------------------------------------------------------------------------------------------------------------------------------------------------------------------------------------------------------------------------------------------------------------------------------------------------------------------------------------------------------------------------------------------------------------------------------------------------------------------------------------GCTGGTCATCTTAACAGTGATAGGTTTTGGCGACTCGACCTCA------------------------------------------------------------------------------------------------------------------------------------------------------------------------------------------------------------------------------------------------------------------------------------------------------------------------------------------------------------------------------------------------------------------------------------------------------------------------------------------------------------------------------------------------------------------------------------------------------------------------------------------------------------------------------------------------------------------------------------------------------------------------------------------------------------------
>long-mer7809_(reversed)
--------------------------------------------------------------------------------------------------------------------------------------------------------------------------------------------------------------------------------------------------------------------------------------------------------------------------------------------------------------------------------------------------------------------------------------------------------------------------------------------------------------------------------------------------------------------------------------------------------------------------------------------------------------------------------------------------------------------------------------------------------------------------------------------------------------------------------------------------------------------------------------------------------------------------------------------------------------------------------------------------------------------------------------------------------------------------------------------------------------------------------------------------------------------------------------------TGGAACAATGATGATTACTACAGTTTTAATGATTATCTATGCCCGGGCTAATCCTCGCGTGCCGCGTCTGATGCTGTGGATGATGGCTATTGTGTTCATCGCAGTA---------------------------------------------------------------------------------------------------------------------------------------------------------------------------------------------------------------------------------------------------------------------------------------------------------------------------------------------------------------------------------------------------------------------------------------------------------------------------------------------------------------------------------------------------------------------------------------------------------------------------------------------------------------------------
>long-mer7808_(reversed)
-----------------------------------------------------------------------------------------------------------------------------------------------------------------------------------------------------------------------------------------------------------------------------------------------------------------------------------------------------------------------------------------------------------------------------------------------------------------------------------------------------------------------------------------------------------------------------------------------------------------------------------------------------------------------------------------------------------------------------------------------------------------------------------------------------------------------------------------------------------------------------------------------------------------------------------------------------------------------------------------------------------------------------------------------------------------------------------------------------------------------------------------------------------------------------------------------------------------------------------------------------------------------------------------------------------------CTTCTACGCTAACATTATCAAATTCATGGACGGTGCATGGTTT---------------------------------------------------------------------------------------------------------------------------------------------------------------------------------------------------------------------------------------------------------------------------------------------------------------------------------------------------------------------------------------------------------------------------------------------------------------------------------------------------------------------------------------------------------------------------------------------------------------------
>long-mer7807_(reversed)
-----------------------------------------------------------------------------------------------------------------------------------------------------------------------------------------------------------------------------------------------------------------------------------------------------------------------------------------------------------------------------------------------------------------------------------------------------------------------------------------------------------------------------------------------------------------------------------------------------------------------------------------------------------------------------------------------------------------------------------------------------------------------------------------------------------------------------------------------------------------------------------------------------------------------------------------------------------------------------------------------------------------------------------------------------------------------------------------------------------------------------------------------------------------------------------------------------------------------------------------------------------------------------------------------------------------------------------------------------------------------------------------------------------------------------------------------------------------------------------------TGCTCCGCCAGTAAAGGTGCCAGGTACTGCGGTATTCTTGACTGCTGATTCGACGGTGGTACCCCATGCGTTG---------------------------------------------------------------------------------------------------------------------------------------------------------------------------------------------------------------------------------------------------------------------------------------------------------------------------------------------------------------------------------------------------------------
>long-mer7806_(reversed)
-----------------------------------------------------------------------------------------------------------------------------------------------------------------------------------------------------------------------------------------------------------------------------------------------------------------------------------------------------------------------------------------------------------------------------------------------------------------------------------------------------------------------------------------------------------------------------------------------------------------------------------------------------------------------------------------------------------------------------------------------------------------------------------------------------------------------------------------------------------------------------------------------------------------------------------------------------------------------------------------------------------------------------------------------------------------------------------------------------------------------------------------------------------------------------------------------------------------------------------------------------------------------------------------------------------------------------------------------------------------------------------------------------------------------------------------------------------------------------------------------------------------------------------------------------------------------------------------------------------------------TGTTAAAACGTTGAAGATACCGTACGCTGCCAACAGTGAGCGC---------------------------------------------------------------------------------------------------------------------------------------------------------------------------------------------------------------------------------------------------------------------------------------------------------------
>long-mer7805_(reversed)
--------------------------------------------------------------------------------------------------------------------------------------------------------------------------------------------------------------------------------------------------------------------------------------------------------------------------------------------------------------------------------------------------------------------------------------------------------------------------------------------------------------------------------------------------------------------------------------------------------------------------------------------------------------------------------------------------------------------------------------------------------------------------------------------------------------------------------------------------------------------------------------------------------------------------------------------------------------------------------------------------------------------------------------------------------------------------------------------------------------------------------------------------------------------------------------------------------------------------------------------------------------------------------------------------------------------------------------------------------------------------------------------------------------------------------------------------------------------------------------------------------------------------------------------------------------------------------------------------------------------------------------------------------------------------------------------------------------------------------------------------------------------------------------------------------------------------------------------------------------------------------------------------------------------------------------------------GGTTGAACTTGGTGCGCAAGTGGAAATC---
