# Supplementary material for: Identification of genetic relationships and subspecies signatures in Xylella fastidiosa
Source: BMC Genomics. 2019 Mar 25;20:239. doi: 10.1186/s12864-019-5565-9 (PMC6434890; doi:10.1186/s12864-019-5565-9)
Supplement: Supplementary file 8 — Analysis of (non-)synonymous SNPs in homologs to CDS harboring specific k-mers for selected enriched GOs. (ZIP 549 kb) [file 12864_2019_5565_MOESM8_ESM.zip › Additional-File8/Additional-File8B_Pauca/GO-0005886 0016021/NC_002488.200/Xfm assembled to xylefa9a5c.fasta]

>xylefa9a5c
ATGCTTGAATTACCCCGTTGGAAATATGTTCTTATTTTTGTTGTGTTTGTGTTGAGCACGCTGTACGCGTTACCAAACGTGTATCAAAAAGATCCTTCGGTGCAGATTACCGCCAATCGAGGCGGCCATATCGACGATGCATTCCGCCAGCAGGTGATGACTGATCTGCAAGCATCCGGCATTGTGCCTAAGGCCGTGACCAAGGAGGGGGAGAGCCTGATGGTGCGCTTGATGTCGTTGGAGATGCAGACCCGTGCCAGCGATGTGTTGCGGGCTAAGGTCGGTGAGAATTACACCGTTGCATTGAATCTCGCTTCCACTGTGCCAGATTGGTTGGCTAAGTTGGGTGGGCGACCGATGGTGTTAGGTTTGGATCTGGTTGGCGGTGTGCATTTCGCGCTTCAGGTGGATCAGAAGGCCGCTCTGAATAAATGTATGGATGCTTTTGTTGAGGAGGTACGTTCGACGTTGGGTAGCAAGCGTATTGGCTTCCGCATGGTCGAACGCCGTCCGGACAACACGATTCGAGTGACGTTTGATGATGATGCTCATCTCAATGAAGCACGTATGGTGTTGTTTAAGGAGCAAGTGGGGCTGAATTATTCGGTATCCGGAAATACCTTGATTGCTCGTGTTTCTGAGAATGAGTTGCGTCAGATTGCCAGTGGTGCAGTTGAGCAAAATCTGACGACTCTGCGTAATCGCATCAATGAATTAGGCGTGGCCGAACCAATTATCCAACGCCAGGGGGATGATCGTATTGTGGTTGAGTTGCCTGGTGTTCAGGACACTGCTGAGGCTAAACGTCTGATCGGTGCGACTGCCACGCTGGAGTTTCGCGGTGTGGTTGACGGGGATGCCTATGAGGCAGTCCGTACTGGGAATGTTCCTCCTGAGGCCAAGGTGTATTACATACGCGGCACCAACCAGCCAGTTTTATTGAATAAGCGTGTGATTGTTTCTGGTGATGAGATGGTGAATGCGACGGTCGGTGTGGATGAGAACGGCATGCCAGCGGTCAATGTCACCCTCAGTAATGTTGCTGGCCAGCGCATGTTGGACTACACGCAGCGCAATCTTTACAAGCTGATGTCTGTGGTCTACATCGAGCGTATTCCGACGGTGAGCATGGTTGATGGTAAAGAAGTGCGTGGCGTGCGGTTAAAGGAAGAGGCATTGTCCCCAACCCGGATTGCTGGGGTATTTGGCAAAAACTTCCGTACCACCGGGTTGGAGAAGACTGAGGCTGAAAATCTGTCTAAATTGTTGCGCGCTGGTTCGTTGGCTGCACCGATGGATTTCGTTGAGGAATATGTGATCGGTCCTAGTCTGGGTGCAGAGAATGTAGAGCGTGGTGTGACTGCAGTGGTGTTTTCTTTCCTATTCACCCTGGTGTTTTTCACCATCTATTACCGCATGTTTGGTGTGATTACTTCATTGGCATTGCTGTTTAATTTGTTGATTGTGGTAGCGGTGATGTCGCTGTTTGGTGCAACCATGACTTTGCCGGGTTTTGCCGGGTTGGCGCTGTCGGTCGGGCTTTCGGTGGATGCTAACGTGTTGATCAACGAGCGTATCCGTGAGGAGTTGCGTCACGGGATGCCTCCGAGGTCGGCGATTGTGGCCGGTTACGACAAGGCGGGTAGCACGATTCTTGATGCCAATTTGACCGGACTGATTGTTGGTGTTGCCTTGTATGCTTTCGGAACCGGTCCTTTGAAGGGCTTTGCGTTGACTATGATCATCGGGATTTTCGCCTCAATGTTCACTGCGATTACGGTATCGCGTTCGCTCTCTGCGCTGATTTACGGTACGCGCAAGAATCTCAAGTCTTTGGCTATCTGA
>xylefa3571
ATGCTTGAATTACCCCGTTGGAAATATGTTCTTATTTTTGTTGTGCTTGTGTTGAGCACGCTGTACGCGTTACCAAACGTGTATCAAAAAGATCCTTCCGTGCAGATTACCGCCAATCGAGGCGGCCATATTGACGATGCATTCCGCCAGCAGGTGATGAGTGATCTGCAAGCATCCGGCATTGTGCCCAAGGCGGTGACCAAGGACGGGGAGAGCCTTATGGTGCGCTTGATGTCGTTGGAGATGCAGACCCGTGCAAGCGATGTGTTGCGGGCTAAAGTCGGTGAGAATTACACCGTTGCATTGAATCTCGCTTCCACTGTGCCAGATTGGTTGGCTAAGTTGGGTGGGCGACCAATGGTGTTAGGTTTGGATCTGGTTGGTGGCGTGCATTTCGCGCTTCAGGTGGATCAGAAGGCCGCTCTGAATAAACGTATGGATGCTTTTGTTGAGGAGGTACGTTCGACGTTGGGTAGCAACCGTATTGGCTTCCGCATGGTCGAACGCCGTCCGGACAACACGATTCGAGTGACGTTTGATGATGATGCTCATCTCAATGAAGCACGTATGGTGTTGTTTAAGGAGCAAGTGGGGCTGAGTTATTCGGTATCCGGAAATACCTTGATTGCTCGTGTTTCTGAGAATGAGTTGCGTCAGATTGCCAGTGGTGCAGTTGAGCAAAATCTGACGACTCTGCGTAATCGCATCAATGAATTAGGCGTGGCCGAACCAATTATCCAACGCCAGGGGGATGATCGTATTGTTGTTGAGTTGCCTGGTGTTCAGGATACTGCTGAGGCTAAACGTCTGATAGGTGCGACTGCTACGCTGGAGTTTCGGGGTGTGGTCGACGGGGATGCCTATGAGGCAGTCCGTACTGGGAATGTTCCTCCTGAGGCCAGGGTGTATTACATACGCGGCACCAACCAGCCAGTTTTATTGAATAAGCGTGTGATTGTTTCTGGTGATGAGATGGTGAATGCCACTGTCGGTGTGGATGAGAACGGCATGCCAGCGGTCAATGTCACTCTCAGTAATGTTGCTGGCCAGCGTATGTTGGACTACACCCAGCGCAACCTTTACAAGCTGATGTCTGTGGTCTACATCGAGCGTATTCCGACTGTGAGCATGGTCGATGGTAAGGAAGTGCGTGGCGTGCGGTTGAAGGAAGAGGCATTGTCCCCAACCCGGATTGCTGGGGTATTTGGAAAAAACTTCCGTACCACCGGGTTGGAGAAGACTGAGGCTGAAAATCTGTCTAAATTGTTGCGCGCTGGTTCGTTGGCTGCACCGATGGATTTCGTTGAGGAATATGTGATCGGTCCTAGTCTGGGTGCAGAGAATGTAGAACGTGGTGTGACTGCAGTGGTGTTTTCTTTCCTATTCACCCTGGTGTTTTTCACCATCTATTACCGCATGTTTGGTGTGATTACTTCATTGGCATTGCTGTTTAATCTGTTGATTGTGGTAGCGGTGATGTCGCTGTTTGGTGCAACCATGACTTTGCCGGGTTTTGCCGGGTTGGCGCTGTCGGTCGGGCTTTCGGTGGATGCTAACGTGTTGATCAACGAGCGTATCCGTGAGGAGTTGCGTCACGGGATGCCTCCGAGATCGGCGATTGTGGCCGGTTACGACAAGGCGGGTAGCACGATTCTTGATGCCAATTTGACCGGACTGATTGTTGGTGTTGCCTTGTATGCTTTCGGAACCGGTCCTTTGAAGGGCTTTGCGTTGACTATGATTATCGGGATTTTCGCCTCAATGTTTACTGCGATTACTGTATCGCGTTCGCTCTCTGCGCTGATTTACGGTACGCGCAACAATCTCAAGTCTTTGGCTATCTGA
>xylefa4311
ATGCTTGAATTACCCCGTTGGAAATATGTTCTTATTTTTGTTGTGCTTGTGTTGAGCACGCTGTACGCGTTACCAAACGTGTATCAAAAAGATCCTTCCGTGCAGATTACCGCCAATCGAGGCGGCCATATTGACGATGCATTCCGCCAGCAGGTGATGAGTGATCTGCAAGCATCCGGCATTGTGCCCAAGGCGGTGACCAAGGACGGGGAGAGCCTTATGGTGCGCTTGATGTCGTTGGAGATGCAGACCCGTGCAAGCGATGTGTTGCGGGCTAAAGTCGGTGAGAATTACACCGTTGCATTGAATCTCGCTTCCACTGTGCCAGATTGGTTGGCTAAGTTGGGTGGGCGACCAATGGTGTTAGGTTTGGATCTGGTTGGTGGCGTGCATTTCGCGCTTCAGGTGGATCAGAAGGCCGCTCTGAATAAACGTATGGATGCTTTTGTTGAGGAGGTACGTTCGACGTTGGGTAGCAACCGTATTGGCTTCCGCATGGTCGAACGCCGTCCGGACAACACGATTCGAGTGACGTTTGATGATGATGCTCATCTCAATGAAGCACGTATGGTGTTGTTTAAGGAGCAAGTGGGGCTGAGTTATTCGGTATCCGGAAATACCTTGATTGCTCGTGTTTCTGAGAATGAGTTGCGTCAGATTGCCAGTGGTGCAGTTGAGCAAAATCTGACGACTCTGCGTAATCGCATCAATGAATTAGGCGTGGCCGAACCAATTATCCAACGCCAGGGGGATGATCGTATTGTTGTTGAGTTGCCTGGTGTTCAGGATACTGCTGAGGCTAAACGTCTGATAGGTGCGACTGCTACGCTGGAGTTTCGGGGTGTGGTCGACGGGGATGCCTATGAGGCAGTCCGTACTGGGAATGTTCCTCCTGAGGCCAGGGTGTATTACATACGCGGCACCAACCAGCCAGTTTTATTGAATAAGCGTGTGATTGTTTCTGGTGATGAGATGGTGAATGCCACTGTCGGTGTGGATGAGAACGGCATGCCAGCGGTCAATGTCACTCTCAGTAATGTTGCTGGCCAGCGTATGTTGGACTACACCCAGCGCAACCTTTACAAGCTGATGTCTGTGGTCTACATCGAGCGTATTCCGACTGTGAGCATGGTCGATGGTAAGGAAGTGCGTGGCGTGCGGTTGAAGGAAGAGGCATTGTCCCCAACCCGGATTGCTGGGGTATTTGGAAAAAACTTCCGTACCACCGGGTTGGAGAAGACTGAGGCTGAAAATCTGTCTAAATTGTTGCGCGCTGGTTCGTTGGCTGCACCGATGGATTTCGTTGAGGAATATGTGATCGGTCCTAGTCTGGGTGCAGAGAATGTAGAACGTGGTGTGACTGCAGTGGTGTTTTCTTTCCTATTCACCCTGGTGTTTTTCACCATCTATTACCGCATGTTTGGTGTGATTACTTCATTGGCATTGCTGTTTAATCTGTTGATTGTGGTAGCGGTGATGTCGCTGTTTGGTGCAACCATGACTTTGCCGGGTTTTGCCGGGTTGGCGCTGTCGGTCGGGCTTTCGGTGGATGCTAACGTGTTGATCAACGAGCGTATCCGTGAGGAGTTGCGTCACGGGATGCCTCCGAGATCGGCGATTGTGGCCGGTTACGACAAGGCGGGTAGCACGATTCTTGATGCCAATTTGACCGGACTGATTGTTGGTGTTGCCTTGTATGCTTTCGGAACCGGTCCTTTGAAGGGCTTTGCGTTGACTATGATTATCGGGATTTTCGCCTCAATGTTTACTGCGATTACTGTATCGCGTTCGCTCTCTGCGCTGATTTACGGTACGCGCAACAATCTCAAGTCTTTGGCTATCTGA
>xylefa8418
ATGCTTGAATTACCCCGTTGGAAATATGTTCTTATTTTTGTTGTGCTTGTGTTGAGCACGCTGTACGCGTTACCAAACGTGTATCAAAAAGATCCTTCCGTGCAGATTACCGCCAATCGAGGCGGCCATATTGACGATGCATTCCGCCAGCAGGTGATGAGTGATCTGCAAGCATCCGGCATTGTGCCCAAGGCGGTGACCAAGGACGGGGAGAGCCTTATGGTGCGCTTGATGTCGTTGGAGATGCAGACCCGTGCAAGCGATGTGTTGCGGGCTAAAGTCGGTGAGAATTACACCGTTGCATTGAATCTCGCTTCCACTGTGCCAGATTGGTTGGCTAAGTTGGGTGGGCGACCAATGGTGTTAGGTTTGGATCTGGTTGGTGGCGTGCATTTCGCGCTTCAGGTGGATCAGAAGGCCGCTCTGAATAAACGTATGGATGCTTTTGTTGAGGAGGTACGTTCGACGTTGGGTAGCAACCGTATTGGCTTCCGCATGGTCGAACGCCGTCCGGACAACACGATTCGAGTGACGTTTGATGATGATGCTCATCTCAATGAAGCACGTATGGTGTTGTTTAAGGAGCAAGTGGGGCTGAGTTATTCGGTATCCGGAAATACCTTGATTGCTCGTGTTTCTGAGAATGAGTTGCGTCAGATTGCCAGTGGTGCAGTTGAGCAAAATCTGACGACTCTGCGTAATCGCATCAATGAATTAGGCGTGGCCGAACCAATTATCCAACGCCAGGGGGATGATCGTATTGTTGTTGAGTTGCCTGGTGTTCAGGATACTGCTGAGGCTAAACGTCTGATAGGTGCGACTGCTACGCTGGAGTTTCGGGGTGTGGTCGACGGGGATGCCTATGAGGCAGTCCGTACTGGGAATGTTCCTCCTGAGGCCAGGGTGTATTACATACGCGGCACCAACCAGCCAGTTTTATTGAATAAGCGTGTGATTGTTTCTGGTGATGAGATGGTGAATGCCACTGTCGGTGTGGATGAGAACGGCATGCCAGCGGTCAATGTCACTCTCAGTAATGTTGCTGGCCAGCGTATGTTGGACTACACCCAGCGCAACCTTTACAAGCTGATGTCTGTGGTCTACATCGAGCGTATTCCGACTGTGAGCATGGTTGATGGTAAGGAAGTGCGTGGCGTGCGGTTGAAGGAAGAGGCATTGTCCCCAACCCGGATTGCTGGGGTATTTGGAAAAAACTTCCGTACCACCGGGTTGGAGAAGACTGAGGCTGAAAATCTGTCTAAATTGTTGCGCGCTGGTTCGTTGGCTGCACCGATGGATTTCGTTGAGGAATATGTGATCGGTCCTAGTCTGGGTGCAGAGAATGTAGAACGTGGTGTGACTGCAGTGGTGTTTTCTTTCCTATTCACCCTGGTGTTTTTCACCATCTATTACCGCATGTTTGGTGTGATTACTTCATTGGCATTGCTGTTTAATCTGTTGATTGTGGTAGCGGTGATGTCGCTGTTTGGTGCAACCATGACTTTGCCGGGTTTTGCCGGGTTGGCGCTGTCGGTCGGGCTTTCGGTGGATGCTAACGTGTTGATCAACGAGCGTATCCGTGAGGAGTTGCGTCACGGGATGCCTCCGAGATCGGCGATTGTGGCCGGTTACGACAAGGCGGGTAGCACGATTCTTGATGCCAATTTGACCGGACTGATTGTTGGTGTTGCCTTGTATGCTTTCGGAACCGGTCCTTTGAAGGGCTTTGCGTTGACTATGATTATCGGGATTTTCGCCTCAATGTTTACTGCGATTACTGTATCGCGTTCGCTCTCTGCGCTGATTTACGGTACGCGCAACAATCTCAAGTCTTTGGCTATCTGA
>xylefa8417
ATGCTTGAATTACCCCGTTGGAAATATGTTCTTATTTTTGTTGTGCTTGTGTTGAGCACGCTGTACGCGTTACCAAACGTGTATCAAAAAGATCCTTCCGTGCAGATTACCGCCAATCGAGGCGGCCATATTGACGATGCATTCCGCCAGCAGGTGATGAGTGATCTGCAAGCATCCGGCATTGTGCCCAAGGCGGTGACCAAGGACGGGGAGAGCCTTATGGTGCGCTTGATGTCGTTGGAGATGCAGACCCGTGCAAGCGATGTGTTGCGGGCTAAAGTCGGTGAGAATTACACCGTTGCATTGAATCTCGCTTCCACTGTGCCAGATTGGTTGGCTAAGTTGGGTGGGCGACCAATGGTGTTAGGTTTGGATCTGGTTGGTGGCGTGCATTTCGCGCTTCAGGTGGATCAGAAGGCCGCTCTGAATAAACGTATGGATGCTTTTGTTGAGGAGGTACGTTCGACGTTGGGTAGCAACCGTATTGGCTTCCGCATGGTCGAACGCCGTCCGGACAACACGATTCGAGTGACGTTTGATGATGATGCTCATCTCAATGAAGCACGTATGGTGTTGTTTAAGGAGCAAGTGGGGCTGAGTTATTCGGTATCCGGAAATACCTTGATTGCTCGTGTTTCTGAGAATGAGTTGCGTCAGATTGCCAGTGGTGCAGTTGAGCAAAATCTGACGACTCTGCGTAATCGCATCAATGAATTAGGCGTGGCCGAACCAATTATCCAACGCCAGGGGGATGATCGTATTGTTGTTGAGTTGCCTGGTGTTCAGGATACTGCTGAGGCTAAACGTCTGATAGGTGCGACTGCTACGCTGGAGTTTCGGGGTGTGGTCGACGGGGATGCCTATGAGGCAGTCCGTACTGGGAATGTTCCTCCTGAGGCCAGGGTGTATTACATACGCGGCACCAACCAGCCAGTTTTATTGAATAAGCGTGTGATTGTTTCTGGTGATGAGATGGTGAATGCCACTGTCGGTGTGGATGAGAACGGCATGCCAGCGGTCAATGTCACTCTCAGTAATGTTGCTGGCCAGCGTATGTTGGACTACACCCAGCGCAACCTTTACAAGCTGATGTCTGTGGTCTACATCGAGCGTATTCCGACTGTGAGCATGGTTGATGGTAAGGAAGTGCGTGGCGTGCGGTTGAAGGAAGAGGCATTGTCCCCAACCCGGATTGCTGGGGTATTTGGAAAAAACTTCCGTACCACCGGGTTGGAGAAGACTGAGGCTGAAAATCTGTCTAAATTGTTGCGCGCTGGTTCGTTGGCTGCACCGATGGATTTCGTTGAGGAATATGTGATCGGTCCTAGTCTGGGTGCAGAGAATGTAGAACGTGGTGTGACTGCAGTGGTGTTTTCTTTCCTATTCACCCTGGTGTTTTTCACCATCTATTACCGCATGTTTGGTGTGATTACTTCATTGGCATTGCTGTTTAATCTGTTGATTGTGGTAGCGGTGATGTCGCTGTTTGGTGCAACCATGACTTTGCCGGGTTTTGCCGGGTTGGCGCTGTCGGTCGGGCTTTCGGTGGATGCTAACGTGTTGATCAACGAGCGTATCCGTGAGGAGTTGCGTCACGGGATGCCTCCGAGATCGGCGATTGTGGCCGGTTACGACAAGGCGGGTAGCACGATTCTTGATGCCAATTTGACCGGACTGATTGTTGGTGTTGCCTTGTATGCTTTCGGAACCGGTCCTTTGAAGGGCTTTGCGTTGACTATGATTATCGGGATTTTCGCCTCAATGTTTACTGCGATTACTGTATCGCGTTCGCTCTCTGCGCTGATTTACGGTACGCGCAACAATCTCAAGTCTTTGGCTATCTGA
>xylefa8416
ATGCTTGAATTACCCCGTTGGAAATATGTTCTTATTTTTGTTGTGCTTGTGTTGAGCACGCTGTACGCGTTACCAAACGTGTATCAAAAAGATCCTTCCGTGCAGATTACCGCCAATCGAGGCGGCCATATTGACGATGCATTCCGCCAGCAGGTGATGAGTGATCTGCAAGCATCCGGCATTGTGCCCAAGGCGGTGACCAAGGACGGGGAGAGCCTTATGGTGCGCTTGATGTCGTTGGAGATGCAGACCCGTGCAAGCGATGTGTTGCGGGCTAAAGTCGGTGAGAATTACACCGTTGCATTGAATCTCGCTTCCACTGTGCCAGATTGGTTGGCTAAGTTGGGTGGGCGACCAATGGTGTTAGGTTTGGATCTGGTTGGTGGCGTGCATTTCGCGCTTCAGGTGGATCAGAAGGCCGCTCTGAATAAACGTATGGATGCTTTTGTTGAGGAGGTACGTTCGACGTTGGGTAGCAACCGTATTGGCTTCCGCATGGTCGAACGCCGTCCGGACAACACGATTCGAGTGACGTTTGATGATGATGCTCATCTCAATGAAGCACGTATGGTGTTGTTTAAGGAGCAAGTGGGGCTGAGTTATTCGGTATCCGGAAATACCTTGATTGCTCGTGTTTCTGAGAATGAGTTGCGTCAGATTGCCAGTGGTGCAGTTGAGCAAAATCTGACGACTCTGCGTAATCGCATCAATGAATTAGGCGTGGCCGAACCAATTATCCAACGCCAGGGGGATGATCGTATTGTTGTTGAGTTGCCTGGTGTTCAGGATACTGCTGAGGCTAAACGTCTGATAGGTGCGACTGCTACGCTGGAGTTTCGGGGTGTGGTCGACGGGGATGCCTATGAGGCAGTCCGTACTGGGAATGTTCCTCCTGAGGCCAGGGTGTATTACATACGCGGCACCAACCAGCCAGTTTTATTGAATAAGCGTGTGATTGTTTCTGGTGATGAGATGGTGAATGCCACTGTCGGTGTGGATGAGAACGGCATGCCAGCGGTCAATGTCACTCTCAGTAATGTTGCTGGCCAGCGTATGTTGGACTACACCCAGCGCAACCTTTACAAGCTGATGTCTGTGGTCTACATCGAGCGTATTCCGACTGTGAGCATGGTTGATGGTAAGGAAGTGCGTGGCGTGCGGTTGAAGGAAGAGGCATTGTCCCCAACCCGGATTGCTGGGGTATTTGGAAAAAACTTCCGTACCACCGGGTTGGAGAAGACTGAGGCTGAAAATCTGTCTAAATTGTTGCGCGCTGGTTCGTTGGCTGCACCGATGGATTTCGTTGAGGAATATGTGATCGGTCCTAGTCTGGGTGCAGAGAATGTAGAACGTGGTGTGACTGCAGTGGTGTTTTCTTTCCTATTCACCCTGGTGTTTTTCACCATCTATTACCGCATGTTTGGTGTGATTACTTCATTGGCATTGCTGTTTAATCTGTTGATTGTGGTAGCGGTGATGTCGCTGTTTGGTGCAACCATGACTTTGCCGGGTTTTGCCGGGTTGGCGCTGTCGGTCGGGCTTTCGGTGGATGCTAACGTGTTGATCAACGAGCGTATCCGTGAGGAGTTGCGTCACGGGATGCCTCCGAGATCGGCGATTGTGGCCGGTTACGACAAGGCGGGTAGCACGATTCTTGATGCCAATTTGACCGGACTGATTGTTGGTGTTGCCTTGTATGCTTTCGGAACCGGTCCTTTGAAGGGCTTTGCGTTGACTATGATTATCGGGATTTTCGCCTCAATGTTTACTGCGATTACTGTATCGCGTTCGCTCTCTGCGCTGATTTACGGTACGCGCAACAATCTCAAGTCTTTGGCTATCTGA
>xylefaBB01
ATGCTTGAATTACCCCGTTGGAAATATGTTCTTATTTTTGTTGTGCTTGTGTTGAGCACGCTGTACGCGTTACCAAACGTGTATCAAAAAGATCCTTCCGTGCAGATTACCGCCAATCGAGGCGGCCATATTGACGATGCATTCCGCCAGCAGGTGATGAGTGATCTGCAAGCATCCGGCATTGTGCCCAAGGCGGTGACCAAGGACGGGGAGAGCCTTATGGTGCGCTTGATGTCGTTGGAGATGCAGACCCGTGCAAGCGATGTGTTGCGGGCTAAAGTCGGTGAGAATTACACCGTTGCATTGAATCTCGCTTCCACTGTGCCAGATTGGTTGGCTAAGTTGGGTGGGCGACCAATGGTGTTAGGTTTGGATCTGGTTGGTGGCGTGCATTTCGCGCTTCAGGTGGATCAGAAGGCCGCTCTGAATAAACGTATGGATGCTTTTGTTGAGGAGGTACGTTCGACGTTGGGTAGCAACCGTATTGGCTTCCGCATGGTCGAACGCCGTCCGGACAACACGATTCGAGTGACGTTTGATGATGATGCTCATCTCAATGAAGCACGTATGGTGTTGTTTAAGGAGCAAGTGGGGCTGAGTTATTCGGTATCCGGAAATACCTTGATTGCTCGTGTTTCTGAGAATGAGTTGCGTCAGATTGCCAGTGGTGCAGTTGAGCAAAATCTGACGACTCTGCGTAATCGCATCAATGAATTAGGCGTGGCCGAACCAATTATCCAACGCCAGGGGGATGATCGTATTGTTGTTGAGTTGCCTGGTGTTCAGGATACTGCTGAGGCTAAACGTCTGATAGGTGCGACTGCTACGCTGGAGTTTCGGGGTGTGGTCGACGGGGATGCCTATGAGGCAGTCCGTACTGGGAATGTTCCTCCTGAGGCCAGGGTGTATTACATACGCGGCACCAACCAGCCAGTTTTATTGAATAAGCGTGTGATTGTTTCTGGTGATGAGATGGTGAATGCCACTGTCGGTGTGGATGAGAACGGCATGCCAGCGGTCAATGTCACTCTCAGTAATGTTGCTGGCCAGCGTATGTTGGACTACACCCAGCGCAACCTTTACAAGCTGATGTCTGTGGTCTACATCGAGCGTATTCCGACTGTGAGCATGGTCGATGGTAAGGAAGTGCGTGGCGTGCGGTTGAAGGAAGAGGCATTGTCCCCAACCCGGATTGCTGGGGTATTTGGAAAAAACTTCCGTACCACCGGGTTGGAGAAGACTGAGGCTGAAAATCTGTCTAAATTGTTGCGCGCTGGTTCGTTGGCTGCACCGATGGATTTCGTTGAGGAATATGTGATCGGTCCTAGTCTGGGTGCAGAGAATGTAGAACGTGGTGTGACTGCAGTGGTGTTTTCTTTCCTATTCACCCTGGTGTTTTTCACCATCTATTACCGCATGTTTGGTGTGATTACTTCATTGGCATTGCTGTTTAATCTGTTGATTGTGGTAGCGGTGATGTCGCTGTTTGGTGCAACCATGACTTTGCCGGGTTTTGCCGGGTTGGCGCTGTCGGTCGGGCTTTCGGTGGATGCTAACGTGTTGATCAACGAGCGTATCCGTGAGGAGTTGCGTCACGGGATGCCTCCGAGATCGGCGATTGTGGCCGGTTACGACAAGGCGGGTAGCACGATTCTTGATGCCAATTTGACCGGACTGATTGTTGGTGTTGCCTTGTATGCTTTCGGAACCGGTCCTTTGAAGGGCTTTGCGTTGACTATGATTATCGGGATTTTCGCCTCAATGTTTACTGCGATTACTGTATCGCGTTCGCTCTCTGCGCTGATTTACGGTACGCGCAACAATCTCAAGTCTTTGGCTATCTGA
>xylefagrif
ATGCTTGAATTACCCCGTTGGAAATATGTTCTTATTTTTGTTGTGCTTGTGTTGAGCACGCTGTACGCGTTACCAAACGTGTATCAAAAAGATCCTTCCGTGCAGATTACCGCCAATCGAGGCGGCCATATTGACGATGCATTCCGCCAGCAGGTGATGAGTGATCTGCAAGCATCCGGCATTGTGCCCAAGGCGGTGACCAAGGACGGGGAGAGCCTTATGGTGCGCTTGATGTCGTTGGAGATGCAGACCCGTGCAAGCGATGTGTTGCGGGCTAAAGTCGGTGAGAATTACACCGTTGCATTGAATCTCGCTTCCACTGTGCCAGATTGGTTGGCTAAGTTGGGTGGGCGACCAATGGTGTTAGGTTTGGATCTGGTTGGTGGCGTGCATTTCGCGCTTCAGGTGGATCAGAAGGCCGCTCTGAATAAACGTATGGATGCTTTTGTTGAGGAGGTACGTTCGACGTTGGGTAGCAACCGTATTGGCTTCCGCATGGTCGAACGCCGTCCGGACAACACGATTCGAGTGACGTTTGATGATGATGCTCATCTCAATGAAGCACGTATGGTGTTGTTTAAGGAGCAAGTGGGGCTGAGTTATTCGGTATCCGGAAATACCTTGATTGCTCGTGTTTCTGAGAATGAGTTGCGTCAGATTGCCAGTGGTGCAGTTGAGCAAAATCTGACGACTCTGCGTAATCGCATCAATGAATTAGGCGTGGCCGAACCAATTATCCAACGCCAGGGGGATGATCGTATTGTTGTTGAGTTGCCTGGTGTTCAGGATACTGCTGAGGCTAAACGTCTGATAGGTGCGACTGCTACGCTGGAGTTTCGGGGTGTGGTCGACGGGGATGCCTATGAGGCAGTCCGTACTGGGAATGTTCCTCCTGAGGCCAGGGTGTATTACATACGCGGCACCAACCAGCCAGTTTTATTGAATAAGCGTGTGATTGTTTCTGGTGATGAGATGGTGAATGCCACTGTCGGTGTGGATGAGAACGGCATGCCAGCGGTCAATGTCACTCTCAGTAATGTTGCTGGCCAGCGTATGTTGGACTACACCCAGCGCAACCTTTACAAGCTGATGTCTGTGGTCTACATCGAGCGTATTCCGACTGTGAGCATGGTTGATGGTAAGGAAGTGCGTGGCGTGCGGTTGAAGGAAGAGGCATTGTCCCCAACCCGGATTGCTGGGGTATTTGGAAAAAACTTCCGTACCACCGGGTTGGAGAAGACTGAGGCTGAAAATCTGTCTAAATTGTTGCGCGCTGGTTCGTTGGCTGCACCGATGGATTTCGTTGAGGAATATGTGATCGGTCCTAGTCTGGGTGCAGAGAATGTAGAACGTGGTGTGACTGCAGTGGTGTTTTCTTTCCTATTCACCCTGGTGTTTTTCACCATCTATTACCGCATGTTTGGTGTGATTACTTCATTGGCATTGCTGTTTAATCTGTTGATTGTGGTAGCGGTGATGTCGCTGTTTGGTGCAACCATGACTTTGCCGGGTTTTGCCGGGTTGGCGCTGTCGGTCGGGCTTTCGGTGGATGCTAACGTGTTGATCAACGAGCGTATCCGTGAGGAGTTGCGTCACGGGATGCCTCCGAGATCGGCGATTGTGGCCGGTTACGACAAGGCGGGTAGCACGATTCTTGATGCCAATTTGACCGGACTGATTGTTGGTGTTGCCTTGTATGCTTTCGGAACCGGTCCTTTGAAGGGCTTTGCGTTGACTATGATTATCGGGATTTTCGCCTCAATGTTTACTGCGATTACTGTATCGCGTTCGCTCTCTGCGCTGATTTACGGTACGCGCAACAATCTCAAGTCTTTGGCTATCTGA
>xylefadixn
ATGCTTGAATTACCCCGTTGGAAATATGTTCTTATTTTTGTTGTGCTTGTGTTGAGCACGCTGTACGCGTTACCAAACGTGTATCAAAAAGATCCTTCCGTGCAGATTACCGCCAATCGAGGCGGCCATATTGACGATGCATTCCGCCAGCAGGTGATGAGTGATCTGCAAGCATCCGGCATTGTGCCCAAGGCGGTGACCAAGGACGGGGAGAGCCTTATGGTGCGCTTGATGTCGTTGGAGATGCAGACCCGTGCAAGCGATGTGTTGCGGGCTAAAGTCGGTGAGAATTACACCGTTGCATTGAATCTCGCTTCCACTGTGCCAGATTGGTTGGCTAAGTTGGGTGGGCGACCAATGGTGTTAGGTTTGGATCTGGTTGGTGGCGTGCATTTCGCGCTTCAGGTGGATCAGAAGGCCGCTCTGAATAAACGTATGGATGCTTTTGTTGAGGAGGTACGTTCGACGTTGGGTAGCAACCGTATTGGCTTCCGCATGGTCGAACGCCGTCCGGACAACACGATTCGAGTGACGTTTGATGATGATGCTCATCTCAATGAAGCACGTATGGTGTTGTTTAAGGAGCAAGTGGGGCTGAGTTATTCGGTATCCGGAAATACCTTGATTGCTCGTGTTTCTGAGAATGAGTTGCGTCAGATTGCCAGTGGTGCAGTTGAGCAAAATCTGACGACTCTGCGTAATCGCATCAATGAATTAGGCGTGGCCGAACCAATTATCCAACGCCAGGGGGATGATCGTATTGTTGTTGAGTTGCCTGGTGTTCAGGATACTGCTGAGGCTAAACGTCTGATAGGTGCGACTGCTACGCTGGAGTTTCGGGGTGTGGTCGACGGGGATGCCTATGAGGCAGTCCGTACTGGGAATGTTCCTCCTGAGGCCAGGGTGTATTACATACGCGGCACCAACCAGCCAGTTTTATTGAATAAGCGTGTGATTGTTTCTGGTGATGAGATGGTGAATGCCACTGTCGGTGTGGATGAGAACGGCATGCCAGCGGTCAATGTCACTCTCAGTAATGTTGCTGGCCAGCGTATGTTGGACTACACCCAGCGCAACCTTTACAAGCTGATGTCTGTGGTCTACATCGAGCGTATTCCGACTGTGAGCATGGTTGATGGTAAGGAAGTGCGTGGCGTGCGGTTGAAGGAAGAGGCATTGTCCCCAACCCGGATTGCTGGGGTATTTGGAAAAAACTTCCGTACCACCGGGTTGGAGAAGACTGAGGCTGAAAATCTGTCTAAATTGTTGCGCGCTGGTTCGTTGGCTGCACCGATGGATTTCGTTGAGGAATATGTGATCGGTCCTAGTCTGGGTGCAGAGAATGTAGAACGTGGTGTGACTGCAGTGGTGTTTTCTTTCCTATTCACCCTGGTGTTTTTCACCATCTATTACCGCATGTTTGGTGTGATTACTTCATTGGCATTGCTGTTTAATCTGTTGATTGTGGTAGCGGTGATGTCGCTGTTTGGTGCAACCATGACTTTGCCGGGTTTTGCCGGGTTGGCGCTGTCGGTCGGGCTTTCGGTGGATGCTAACGTGTTGATCAACGAGCGTATCCGTGAGGAGTTGCGTCACGGGATGCCTCCGAGATCGGCGATTGTGGCCGGTTACGACAAGGCGGGTAGCACGATTCTTGATGCCAATTTGACCGGACTGATTGTTGGTGTTGCCTTGTATGCTTTCGGAACCGGTCCTTTGAAGGGCTTTGCGTTGACTATGATTATCGGGATTTTCGCCTCAATGTTTACTGCGATTACTGTATCGCGTTCGCTCTCTGCGCTGATTTACGGTACGCGCAACAATCTCAAGTCTTTGGCTATCTGA
>xylefaM12s
ATGCTTGAATTACCCCGTTGGAAATATGTTCTTATTTTTGTTGTGCTTGTGTTGAGCACGCTGTACGCGTTACCAAACGTGTATCAAAAAGATCCTTCCGTGCAGATTACCGCCAATCGAGGCGGCCATATTGACGATGCATTCCGCCAGCAGGTGATGAGTGATCTGCAAGCATCCGGCATTGTGCCCAAGGCGGTGACCAAGGACGGGGAGAGCCTTATGGTGCGCTTGATGTCGTTGGAGATGCAGACCCGTGCAAGCGATGTGTTGCGGGCTAAAGTCGGTGAGAATTACACCGTTGCATTGAATCTCGCTTCCACTGTGCCAGATTGGTTGGCTAAGTTGGGTGGGCGACCAATGGTGTTAGGTTTGGATCTGGTTGGTGGCGTGCATTTCGCGCTTCAGGTGGATCAGAAGGCCGCTCTGAATAAACGTATGGATGCTTTTGTTGAGGAGGTACGTTCGACGTTGGGTAGCAACCGTATTGGCTTCCGCATGGTCGAACGCCGTCCGGACAACACGATTCGAGTGACGTTTGATGATGATGCTCATCTCAATGAAGCACGTATGGTGTTGTTTAAGGAGCAAGTGGGGCTGAGTTATTCGGTATCCGGAAATACCTTGATTGCTCGTGTTTCTGAGAATGAGTTGCGTCAGATTGCCAGTGGTGCAGTTGAGCAAAATCTGACGACTCTGCGTAATCGCATCAATGAATTAGGCGTGGCCGAACCAATTATCCAACGCCAGGGGGATGATCGTATTGTTGTTGAGTTGCCTGGTGTTCAGGATACTGCTGAGGCTAAACGTCTGATAGGTGCGACTGCTACGCTGGAGTTTCGGGGTGTGGTCGACGGGGATGCCTATGAGGCAGTCCGTACTGGGAATGTTCCTCCTGAGGCCAGGGTGTATTACATACGCGGCACCAACCAGCCAGTTTTATTGAATAAGCGTGTGATTGTTTCTGGTGATGAGATGGTGAATGCCACTGTCGGTGTGGATGAGAACGGCATGCCAGCGGTCAATGTCACTCTCAGTAATGTTGCTGGCCAGCGTATGTTGGACTACACCCAGCGCAACCTTTACAAGCTGATGTCTGTGGTCTACATCGAGCGTATTCCGACTGTGAGCATGGTTGATGGTAAGGAAGTGCGTGGCGTGCGGTTGAAGGAAGAGGCATTGTCCCCAACCCGGATTGCTGGGGTATTTGGAAAAAACTTCCGTACCACCGGGTTGGAGAAGACTGAGGCTGAAAATCTGTCTAAATTGTTGCGCGCTGGTTCGTTGGCTGCACCGATGGATTTCGTTGAGGAATATGTGATCGGTCCTAGTCTGGGTGCAGAGAATGTAGAACGTGGTGTGACTGCAGTGGTGTTTTCTTTCCTATTCACCCTGGTGTTTTTCACCATCTATTACCGCATGTTTGGTGTGATTACTTCATTGGCATTGCTGTTTAATCTGTTGATTGTGGTAGCGGTGATGTCGCTGTTTGGTGCAACCATGACTTTGCCGGGTTTTGCCGGGTTGGCGCTGTCGGTCGGGCTTTCGGTGGATGCTAACGTGTTGATCAACGAGCGTATCCGTGAGGAGTTGCGTCACGGGATGCCTCCGAGATCGGCGATTGTGGCCGGTTACGACAAGGCGGGTAGCACGATTCTTGATGCCAATTTGACCGGACTGATTGTTGGTGTTGCCTTGTATGCTTTCGGAACCGGTCCTTTGAAGGGCTTTGCGTTGACTATGATTATCGGGATTTTCGCCTCAATGTTTACTGCGATTACTGTATCGCGTTCGCTCTCTGCGCTGATTTACGGTACGCGCAACAATCTCAAGTCTTTGGCTATCTGA
>xylefaSyVa
ATGCTTGAATTACCCCGTTGGAAATATGTTCTTATTTTTGTTGTGCTTGTGTTGAGCACGCTGTACGCGTTACCAAACGTGTATCAAAAAGATCCTTCCGTGCAGATTACCGCCAATCGAGGCGGCCATATTGACGATGCATTCCGCCAGCAGGTGATGAGTGATCTGCAAGCATCCGGCATTGTGCCCAAGGCGGTGACCAAGGACGGGGAGAGCCTTATGGTGCGCTTGATGTCGTTGGAGATGCAGACCCGTGCAAGCGATGTGTTGCGGGCTAAAGTCGGTGAGAATTACACCGTTGCATTGAATCTCGCTTCCACTGTGCCAGATTGGTTGGCTAAGTTGGGTGGGCGACCAATGGTGTTAGGTTTGGATCTGGTTGGTGGCGTGCATTTCGCGCTTCAGGTGGATCAGAAGGCCGCTCTGAATAAACGTATGGATGCTTTTGTTGAGGAGGTACGTTCGACGTTGGGTAGCAACCGTATTGGCTTCCGCATGGTCGAACGCCGTCCGGACAACACGATTCGAGTGACGTTTGATGATGATGCTCATCTCAATGAAGCACGTATGGTGTTGTTTAAGGAGCAAGTGGGGCTGAGTTATTCGGTATCCGGAAATACCTTGATTGCTCGTGTTTCTGAGAATGAGTTGCGTCAGATTGCCAGTGGTGCAGTTGAGCAAAATCTGACGACTCTGCGTAATCGCATCAATGAATTAGGCGTGGCCGAACCAATTATCCAACGCCAGGGGGATGATCGTATTGTTGTTGAGTTGCCTGGTGTTCAGGATACTGCTGAGGCTAAACGTCTGATAGGTGCGACTGCTACGCTGGAGTTTCGGGGTGTGGTCGACGGGGATGCCTATGAGGCAGTCCGTACTGGGAATGTTCCTCCTGAGGCCAGGGTGTATTACATACGCGGCACCAACCAGCCAGTTTTATTGAATAAGCGTGTGATTGTTTCTGGTGATGAGATGGTGAATGCCACTGTCGGTGTGGATGAGAACGGCATGCCAGCGGTCAATGTCACTCTCAGTAATGTTGCTGGCCAGCGTATGTTGGACTACACCCAGCGCAACCTTTACAAGCTGATGTCTGTGGTCTACATCGAGCGTATTCCGACTGTGAGCATGGTCGATGGTAAGGAAGTGCGTGGCGTGCGGTTGAAGGAAGAGGCATTGTCCCCAACCCGGATTGCTGGGGTATTTGGAAAAAACTTCCGTACCACCGGGTTGGAGAAGACTGAGGCTGAAAATCTGTCTAAATTGTTGCGCGCTGGTTCGTTGGCTGCACCGATGGATTTCGTTGAGGAATATGTGATCGGTCCTAGTCTGGGTGCAGAGAATGTAGAACGTGGTGTGACTGCAGTGGTGTTTTCTTTCCTATTCACCCTGGTGTTTTTCACCATCTATTACCGCATGTTTGGTGTGATTACTTCATTGGCATTGCTGTTTAATCTGTTGATTGTGGTAGCGGTGATGTCGCTGTTTGGTGCAACCATGACTTTGCCGGGTTTTGCCGGGTTGGCGCTGTCGGTCGGGCTTTCGGTGGATGCTAACGTGTTGATCAACGAGCGTATCCGTGAGGAGTTGCGTCACGGGATGCCTCCGAGATCGGCGATTGTGGCCGGTTACGACAAGGCGGGTAGCACGATTCTTGATGCCAATTTGACCGGACTGATTGTTGGTGTTGCCTTGTATGCTTTCGGAACCGGTCCTTTGAAGGGCTTTGCGTTGACTATGATTATCGGGATTTTCGCCTCAATGTTTACTGCGATTACTGTATCGCGTTCGCTCTCTGCGCTGATTTACGGTACGCGCAACAATCTCAAGTCTTTGGCTATCTGA
>long-mer1083
--------------------------------------------------------------------------------------------------------------------------------------------------CCAGCAGGTGATGACTGATCTGCAAGCATCCGGCATTGTGCCT------------------------------------------------------------------------------------------------------------------------------------------------------------------------------------------------------------------------------------------------------------------------------------------------------------------------------------------------------------------------------------------------------------------------------------------------------------------------------------------------------------------------------------------------------------------------------------------------------------------------------------------------------------------------------------------------------------------------------------------------------------------------------------------------------------------------------------------------------------------------------------------------------------------------------------------------------------------------------------------------------------------------------------------------------------------------------------------------------------------------------------------------------------------------------------------------------------------------------------------------------------------------------------------------------------------------------------------------------------------------------------------------------------------------------------------------------------------------------------------------------------------------------------------------------------------------------------------------------------------------------------------------------------------------------------------------------------------------
>long-mer1084
--------------------------------------------------------------------------------------------------------------------------------------------------------------------------------------------------------------------------------------------------------------------CGATGTGTTGCGGGCTAAGGTCGGTGAGAATTACACCGTT---------------------------------------------------------------------------------------------------------------------------------------------------------------------------------------------------------------------------------------------------------------------------------------------------------------------------------------------------------------------------------------------------------------------------------------------------------------------------------------------------------------------------------------------------------------------------------------------------------------------------------------------------------------------------------------------------------------------------------------------------------------------------------------------------------------------------------------------------------------------------------------------------------------------------------------------------------------------------------------------------------------------------------------------------------------------------------------------------------------------------------------------------------------------------------------------------------------------------------------------------------------------------------------------------------------------------------------------------------------------------------------------------------------------------------------------------------------------------------------------------------------------------------------------------------------------------------------------------------
>long-mer1085
-------------------------------------------------------------------------------------------------------------------------------------------------------------------------------------------------------------------------------------------------------------------------------------------------------------------------------------------------------------------------------------------------------------------------------------------------------------------------------------------------------------------------------------------------------------------------------------------------TTAAGGAGCAAGTGGGGCTGAATTATTCGGTATCCGGAAATAC-------------------------------------------------------------------------------------------------------------------------------------------------------------------------------------------------------------------------------------------------------------------------------------------------------------------------------------------------------------------------------------------------------------------------------------------------------------------------------------------------------------------------------------------------------------------------------------------------------------------------------------------------------------------------------------------------------------------------------------------------------------------------------------------------------------------------------------------------------------------------------------------------------------------------------------------------------------------------------------------------------------------------------------------------------------------------------------------------------------------------------------------------------------------------------------------------------------------------------------------------------------------------
>long-mer1086
-----------------------------------------------------------------------------------------------------------------------------------------------------------------------------------------------------------------------------------------------------------------------------------------------------------------------------------------------------------------------------------------------------------------------------------------------------------------------------------------------------------------------------------------------------------------------------------------------------------------------------------------------------------------------------------------------------------------------------------------------------------------------CCAGGGGGATGATCGTATTGTGGTTGAGTTGCCTGGTGTTCAGGACACTGCTGAGGCTAAACGTCTGATCGGTGCGACTGCCACGCTGGAGTTTCGCGGTGTGGTTGACGGGGATGCCTATGAGGCA---------------------------------------------------------------------------------------------------------------------------------------------------------------------------------------------------------------------------------------------------------------------------------------------------------------------------------------------------------------------------------------------------------------------------------------------------------------------------------------------------------------------------------------------------------------------------------------------------------------------------------------------------------------------------------------------------------------------------------------------------------------------------------------------------------------------------------------------------------------------------------------------------------------------------------------------------------------------------------------------------------------
>long-mer1087
----------------------------------------------------------------------------------------------------------------------------------------------------------------------------------------------------------------------------------------------------------------------------------------------------------------------------------------------------------------------------------------------------------------------------------------------------------------------------------------------------------------------------------------------------------------------------------------------------------------------------------------------------------------------------------------------------------------------------------------------------------------------------------------------------------------------------------------------------------------------------------------------------------------GGAATGTTCCTCCTGAGGCCAAGGTGTATTACATACGCGGCAC----------------------------------------------------------------------------------------------------------------------------------------------------------------------------------------------------------------------------------------------------------------------------------------------------------------------------------------------------------------------------------------------------------------------------------------------------------------------------------------------------------------------------------------------------------------------------------------------------------------------------------------------------------------------------------------------------------------------------------------------------------------------------------------------------------------------------------------------------------------------------------------------------------------------------------------------------------
>long-mer1088
--------------------------------------------------------------------------------------------------------------------------------------------------------------------------------------------------------------------------------------------------------------------------------------------------------------------------------------------------------------------------------------------------------------------------------------------------------------------------------------------------------------------------------------------------------------------------------------------------------------------------------------------------------------------------------------------------------------------------------------------------------------------------------------------------------------------------------------------------------------------------------------------------------------------------------------------------------------------------------------------------TGGTGATGAGATGGTGAATGCGACGGTCGGTGTGGATGAGAACGGC---------------------------------------------------------------------------------------------------------------------------------------------------------------------------------------------------------------------------------------------------------------------------------------------------------------------------------------------------------------------------------------------------------------------------------------------------------------------------------------------------------------------------------------------------------------------------------------------------------------------------------------------------------------------------------------------------------------------------------------------------------------------------------------------------------------------------------------------------------------------
>long-mer1089
----------------------------------------------------------------------------------------------------------------------------------------------------------------------------------------------------------------------------------------------------------------------------------------------------------------------------------------------------------------------------------------------------------------------------------------------------------------------------------------------------------------------------------------------------------------------------------------------------------------------------------------------------------------------------------------------------------------------------------------------------------------------------------------------------------------------------------------------------------------------------------------------------------------------------------------------------------------------------------------------------------------------------------------------------------TCAATGTCACCCTCAGTAATGTTGCTGGCCAGCGCATGTTGGACTACACGCAGCGCAATCTTTACAAGCTGATGTCTGTG---------------------------------------------------------------------------------------------------------------------------------------------------------------------------------------------------------------------------------------------------------------------------------------------------------------------------------------------------------------------------------------------------------------------------------------------------------------------------------------------------------------------------------------------------------------------------------------------------------------------------------------------------------------------------------------------------------------------------------------------------------------------------
>long-mer1090
--------------------------------------------------------------------------------------------------------------------------------------------------------------------------------------------------------------------------------------------------------------------------------------------------------------------------------------------------------------------------------------------------------------------------------------------------------------------------------------------------------------------------------------------------------------------------------------------------------------------------------------------------------------------------------------------------------------------------------------------------------------------------------------------------------------------------------------------------------------------------------------------------------------------------------------------------------------------------------------------------------------------------------------------------------------------------------------------------------------------------------------------CTACATCGAGCGTATTCCGACGGTGAGCATGGTTGATGGTAAAGAAGTGCGTGGCGTGCGGTTAAAGGAAGAGGCATTGTCCCCA------------------------------------------------------------------------------------------------------------------------------------------------------------------------------------------------------------------------------------------------------------------------------------------------------------------------------------------------------------------------------------------------------------------------------------------------------------------------------------------------------------------------------------------------------------------------------------------------------------------------------------------------------------------------------------
>long-mer1091
-----------------------------------------------------------------------------------------------------------------------------------------------------------------------------------------------------------------------------------------------------------------------------------------------------------------------------------------------------------------------------------------------------------------------------------------------------------------------------------------------------------------------------------------------------------------------------------------------------------------------------------------------------------------------------------------------------------------------------------------------------------------------------------------------------------------------------------------------------------------------------------------------------------------------------------------------------------------------------------------------------------------------------------------------------------------------------------------------------------------------------------------------------------------------------------------------------------------------------------CCGGATTGCTGGGGTATTTGGCAAAAA-------------------------------------------------------------------------------------------------------------------------------------------------------------------------------------------------------------------------------------------------------------------------------------------------------------------------------------------------------------------------------------------------------------------------------------------------------------------------------------------------------------------------------------------------------------------------------------------------------------------------------------------------------
>long-mer1092
--------------------------------------------------------------------------------------------------------------------------------------------------------------------------------------------------------------------------------------------------------------------------------------------------------------------------------------------------------------------------------------------------------------------------------------------------------------------------------------------------------------------------------------------------------------------------------------------------------------------------------------------------------------------------------------------------------------------------------------------------------------------------------------------------------------------------------------------------------------------------------------------------------------------------------------------------------------------------------------------------------------------------------------------------------------------------------------------------------------------------------------------------------------------------------------------------------------------------------------------------------------------------------------------------------------------------------------------------------------------------------TCTGGGTGCAGAGAATGTAGAGCGTGGTGTGACTGCAGTGGTG------------------------------------------------------------------------------------------------------------------------------------------------------------------------------------------------------------------------------------------------------------------------------------------------------------------------------------------------------------------------------------------------------------------------------------------------------------------------------------------
>long-mer1093
------------------------------------------------------------------------------------------------------------------------------------------------------------------------------------------------------------------------------------------------------------------------------------------------------------------------------------------------------------------------------------------------------------------------------------------------------------------------------------------------------------------------------------------------------------------------------------------------------------------------------------------------------------------------------------------------------------------------------------------------------------------------------------------------------------------------------------------------------------------------------------------------------------------------------------------------------------------------------------------------------------------------------------------------------------------------------------------------------------------------------------------------------------------------------------------------------------------------------------------------------------------------------------------------------------------------------------------------------------------------------------------------------------------------------------------------------------------------------------------TCATTGGCATTGCTGTTTAATTTGTTGATTGTGGTAGCGGTGA--------------------------------------------------------------------------------------------------------------------------------------------------------------------------------------------------------------------------------------------------------------------------------------------------------------------------------------------------------------------------------
>long-mer1094
---------------------------------------------------------------------------------------------------------------------------------------------------------------------------------------------------------------------------------------------------------------------------------------------------------------------------------------------------------------------------------------------------------------------------------------------------------------------------------------------------------------------------------------------------------------------------------------------------------------------------------------------------------------------------------------------------------------------------------------------------------------------------------------------------------------------------------------------------------------------------------------------------------------------------------------------------------------------------------------------------------------------------------------------------------------------------------------------------------------------------------------------------------------------------------------------------------------------------------------------------------------------------------------------------------------------------------------------------------------------------------------------------------------------------------------------------------------------------------------------------------------------------------------------------------------------------------------------------------------------------------------------------------------ATGCCTCCGAGGTCGGCGATTGTGGCCGGTTAC---------------------------------------------------------------------------------------------------------------------------------------------------------------------------------------------------------------------
>long-mer1095
-----------------------------------------------------------------------------------------------------------------------------------------------------------------------------------------------------------------------------------------------------------------------------------------------------------------------------------------------------------------------------------------------------------------------------------------------------------------------------------------------------------------------------------------------------------------------------------------------------------------------------------------------------------------------------------------------------------------------------------------------------------------------------------------------------------------------------------------------------------------------------------------------------------------------------------------------------------------------------------------------------------------------------------------------------------------------------------------------------------------------------------------------------------------------------------------------------------------------------------------------------------------------------------------------------------------------------------------------------------------------------------------------------------------------------------------------------------------------------------------------------------------------------------------------------------------------------------------------------------------------------------------------------------------------------------------------------------------------------------------------------------------------------------------GGGCTTTGCGTTGACTATGATCATCGGGATTTTCGCCTCAATGTTCACTGCGATTACGGTATCGCGT---------------------------------------------------------
>long-mer1096
-----------------------------------------------------------------------------------------------------------------------------------------------------------------------------------------------------------------------------------------------------------------------------------------------------------------------------------------------------------------------------------------------------------------------------------------------------------------------------------------------------------------------------------------------------------------------------------------------------------------------------------------------------------------------------------------------------------------------------------------------------------------------------------------------------------------------------------------------------------------------------------------------------------------------------------------------------------------------------------------------------------------------------------------------------------------------------------------------------------------------------------------------------------------------------------------------------------------------------------------------------------------------------------------------------------------------------------------------------------------------------------------------------------------------------------------------------------------------------------------------------------------------------------------------------------------------------------------------------------------------------------------------------------------------------------------------------------------------------------------------------------------------------------------------------------------------------------------------------------------------GCTGATTTACGGTACGCGCAAGAATCTCAAGTCTTTGGCTATC---
