# Supplementary material for: Identification of genetic relationships and subspecies signatures in Xylella fastidiosa
Source: BMC Genomics. 2019 Mar 25;20:239. doi: 10.1186/s12864-019-5565-9 (PMC6434890; doi:10.1186/s12864-019-5565-9)
Supplement: Supplementary file 8 — Analysis of (non-)synonymous SNPs in homologs to CDS harboring specific k-mers for selected enriched GOs. (ZIP 549 kb) [file 12864_2019_5565_MOESM8_ESM.zip › Additional-File8/Additional-File8B_Pauca/GO-0005886 0016021/NC_002488.201/Xfp assembled to xylefa9a5c.fasta]

>xylefa9a5c
---------------ATGAAACTGTTCCCGCTGCATCTCATTCCGAACGACACCAAGATCGACTTTATGCGCTGGCGTCAACTGACGTTGATGTTGATGTCGATACTTTTTGCAATATCAGTCTTGGTTGTCGTTTTTAAGGGATTTAACTATGCGCTGGAATTTACCGGCGGCACGCTAGTGCGTACTCAGTTCGCAAAGCCTGTGGATGCCGATCAGGTGCGTCAGCGGCTGGAGGTTGGTGGTTTAGGGAATGCACAGGTACAGAGCGTCGGGGGGGGTAACGAGTTGCTGATTCGCCTGCAGCCGTATGCCGAACATAATAATGATGATGTGGCCAAAAACGCTGCCGAAGCGGTGCGCAAGGTGATTACGTTGCCGGGTAATCCGGCAACCGTACAGCCTGGGGAATTCGTTGGTCCACAGGTGGGCAAAGATCTCGCGATGAATGGTGTATACGCAACGATCTTTATGCTGTTGGGTTTTTTGATTTATATCGGGTTTCGGTTTGAGTGGAAGTTTGCGGTCGCAGCCAGTCTAACGGCGTTCTTCGATCTGATTTTGACGATCGCTTATATGTCGCTGCTTGGTCGGGAGTTCGATTTGACTGTTCTGGCTGGCTTGTTGTCTGTGATGGGTTTTGCGATCAATGACATCATTGTGGTGTTTGACCGTGTGCGCGAGAACTTCCGTAGCCTGCGTGTGGAGCCGTTAGAGGTGTTGAATCGTTCGATCAATCAGACGCTATCTCGTACGGTGATTACGGCGGTCATGTTCTTTCTGTCGGCGTTTGCGTTGTACTTGTACGGCGGTCGCTCGATGGAGGGGTTGGCTGAAACCCATATGGCTGGTGCGGTGATTGTCGTCGTGTCTTCAGTGGTGATGGCAGTGCCATTGTTAACCATTGGCCCTTTAAAGGTCAGTAAGCAAGATTTGCTGCCGAAGGCGAAAGACCTGGAGTCACTGGAGCGCCGTCCTTAA
>long-mer1097
GAAGAGAACAACATTATGAAACTGTTCCCGCTGCATCTCATTCCG------------------------------------------------------------------------------------------------------------------------------------------------------------------------------------------------------------------------------------------------------------------------------------------------------------------------------------------------------------------------------------------------------------------------------------------------------------------------------------------------------------------------------------------------------------------------------------------------------------------------------------------------------------------------------------------------------------------------------------------------------------------------------------------------------------------------------------------------------------------------------------------------------------------------------------------------------------------------
>xylefa3124
---------------ATGAAACTGTTCCCGCTGCATCTCATTCCGAACGACACCAAGATCGACTTTATGCGCTGGCGTCAACTGACGTTGATGTTGATGTCGATACTTTTTGCAATATCAGTCTTGGTTGTCGTTTTTAAGGGATTTAACTATGCGCTGGAATTTACCGGCGGCACGCTAGTGCGTACTCAGTTCGCAAAGCCTGTGGATGCCGATCAGGTGCGTCAGCGGCTGGAGGTTGGTGGTTTAGGGAATGCACAGGTACAGAGCGTCGGGGGGGGTAACGAGTTGCTGATTCGCCTGCAGCCGTATGCCGAACATAATAATGATGATGTGGCCAAAAACGCTGCCGAAGCGGTGCGCAAGGTGATTACGTTGCCGGGTAATCCGGCAACCGTACAGCCTGGGGAATTCGTTGGTCCACAGGTGGGCAAAGATCTCGCGATGAATGGTGTATACGCAACGATCTTTATGCTGTTGGGTTTTTTGATTTATATCGGGTTTCGGTTTGAGTGGAAGTTTGCGGTCGCAGCCAGTCTAACGGCGTTCTTCGATCTGATTTTGACGATCGCTTATATGTCGCTGCTTGGTCGGGAGTTCGATTTGACTGTTCTGGCTGGCTTGTTGTCTGTGATGGGTTTTGCGATCAATGACATCATTGTGGTGTTTGACCGTGTGCGCGAGAACTTCCGTAGCCTGCGTGTGGAGCCGTTAGAGGTGTTGAATCGTTCGATCAATCAGACGCTATCTCGTACGGTGATTACGGCGGTCATGTTCTTTCTGTCGGCGTTTGCGTTGTACTTGTACGGCGGTCGCTCGATGGAGGGGTTGGCTGAAACCCATATGGCTGGTGCGGTGATTGTCGTCGTGTCTTCAGTGGTGATGGCAGTGCCATTGTTAACCATTGGCCCTTTAAAGGTCAGTAAGCAAGATTTGCTGCCGAAGGCGAAAGACCTGGAGTCACTGGAGCGCCGTCCTTAA
>xylefa8072
---------------ATGAAACTGTTCCCGCTGCATCTCATTCCGAACGACACCAAGATCGACTTTATGCGCTGGCGTCAACTGACGTTGATGTTGATGTCGATACTTTTTGCAATATCAGTCTTGGTTGTCGTTTTTAAGGGATTTAACTATGCGCTGGAATTTACCGGCGGCACGCTAGTGCGTACTCAGTTCGCAAAGCCTGTGGATGCCGATCAGGTGCGTCAGCGGCTGGAGGTTGGTGGTTTAGGGAATGCACAGGTACAGAGCGTCGGGGGGGGTAACGAGTTGCTGATTCGCCTGCAGCCGTATGCCGAACATAATAATGATGATGTGGCCAAAAACGCTGCCGAAGCGGTGCGCAAGGTGATTACGTTGCCGGGTAATCCGGCAACCGTACAGCCTGGGGAATTCGTTGGTCCACAGGTGGGCAAAGATCTCGCGATGAATGGTGTATACGCAACGATCTTTATGCTGTTGGGTTTTTTGATTTATATCGGGTTTCGGTTTGAGTGGAAGTTTGCGGTCGCAGCCAGTCTAACGGCGTTCTTCGATCTGATTTTGACGATCGCTTATATGTCGCTGCTTGGTCGGGAGTTCGATTTGACTGTTCTGGCTGGCTTGTTGTCTGTGATGGGTTTTGCGATCAATGACATCATTGTGGTGTTTGACCGTGTGCGCGAGAACTTCCGTAGCCTGCGTGTGGAGCCGTTAGAGGTGTTGAATCGTTCGATCAATCAGACGCTATCTCGTACGGTGATTACGGCGGTCATGTTCTTTCTGTCGGCGTTTGCGTTGTACTTGTACGGCGGTCGCTCGATGGAGGGGTTGGCTGAAACCCATATGGCTGGTGCGGTGATTGTCGTCGTGTCTTCAGTGGTGATGGCAGTGCCATTGTTAACCATTGGCCCTTTAAAGGTCAGTAAGCAAGATTTGCTGCCGAAGGCGAAAGACCTGGAGTCATTGGAGCGCCGTCCTTAA
>xylefaco6c
---------------ATGAAACTGTTCCCGCTGCATCTCATTCCGAACGACACCAAGATCGACTTTATGCGCTGGCGTCAACTGACGTTGATGTTGATGTCGATACTTTTTGCAATATCAGTCTTGGTTGTCGTTTTTAAGGGATTTAACTATGCGCTGGAATTTACCGGCGGCACGCTAGTGCGTACTCAGTTCGCAAAGCCTGTGGATGCCGATCAGGTGCGTCAGCGGCTGGAGGTTGGTGGTTTAGGGAATGCACAGGTACAGAGCGTCGGGGGGGGTAACGAGTTGCTGATTCGCCTGCAGCCGTATGCCGAACATAATAATGATGATGTGGCCAAAAACGCTGCCGAAGCGGTGCGCAAGGTGATTACGTTGCCGGGTAATCCGGCAACCGTACAGCCTGGGGAATTCGTTGGTCCACAGGTGGGCAAAGATCTCGCGATGAATGGTGTATACGCAACGATCTTTATGCTGTTGGGTTTTTTGATTTATATCGGGTTTCGGTTTGAGTGGAAGTTTGCGGTCGCAGCCAGTCTAACGGCGTTCTTCGATCTGATTTTGACGATCGCTTATATGTCGCTGCTTGGTCGGGAGTTCGATTTGACTGTTCTGGCTGGCTTGTTGTCTGTGATGGGTTTTGCGATCAATGACATCATTGTGGTGTTTGACCGTGTGCGCGAGAACTTCCGTAGCCTGCGTGTGGAGCCGTTAGAGGTGTTGAATCGTTCGATCAATCAGACGCTATCTCGTACGGTGATTACGGCGGTCATGTTCTTTCTGTCGGCGTTTGCGTTGTACTTGTACGGCGGTCGCTCGATGGAGGGGTTGGCTGAAACCCATATGGCTGGTGCGGTGATTGTCGTCGTGTCTTCAGTGGTGATGGCAGTGCCATTGTTAACCATTGGCCCTTTAAAGGTCAGTAAGCAAGATTTGCTGCCGAAGGCGAAAGACCTGGAGTCATTGGAGCGCCGTCCTTAA
>xylefacodi
---------------ATGAAACTGTTCCCGCTGCATCTCATTCCGAACGACACCAAGATCGACTTTATGCGCTGGCGTCAACTGACGTTGATGTTGATGTCGATACTTTTTGCAATATCAGTCTTGGTTGTCGTTTTTAAGGGATTTAACTATGCGCTGGAATTTACCGGCGGCACGCTAGTGCGTACTCAGTTCGCAAAGCCTGTGGATGCCGATCAGGTGCGTCAGCGGCTGGAGGTTGGTGGTTTAGGGAATGCACAGGTACAGAGCGTCGGGGGGGGTAACGAGTTGCTGATTCGCCTGCAGCCGTATGCCGAACATAATAATGATGATGTGGCCAAAAACGCTGCCGAAGCGGTGCGCAAGGTGATTACGTTGCCGGGTAATCCGGCAACCGTACAGCCTGGGGAATTCGTTGGTCCACAGGTGGGCAAAGATCTCGCGATGAATGGTGTATACGCAACGATCTTTATGCTGTTGGGTTTTTTGATTTATATCGGGTTTCGGTTTGAGTGGAAGTTTGCGGTCGCAGCCAGTCTAACGGCGTTCTTCGATCTGATTTTGACGATCGCTTATATGTCGCTGCTTGGTCGGGAGTTCGATTTGACTGTTCTGGCTGGCTTGTTGTCTGTGATGGGTTTTGCGATCAATGACATCATTGTGGTGTTTGACCGTGTGCGCGAGAACTTCCGTAGCCTGCGTGTGGAGCCGTTAGAGGTGTTGAATCGTTCGATCAATCAGACGCTATCTCGTACGGTGATTACGGCGGTCATGTTCTTTCTGTCGGCGTTTGCGTTGTACTTGTACGGCGGTCGCTCGATGGAGGGGTTGGCTGAAACCCATATGGCTGGTGCGGTGATTGTCGTCGTGTCTTCAGTGGTGATGGCAGTGCCATTGTTAACCATTGGCCCTTTAAAGGTCAGTAAGCAAGATTTGCTGCCGAAGGCGAAAGACCTGGAGTCATTGGAGCGCCGTCCTTAA
>xylefaCOF4
---------------ATGAAACTGTTCCCGCTGCATCTCATTCCGAACGACACCAAGATCGACTTTATGCGCTGGCGTCAACTGACGTTGATGTTGATGTCGATACTTTTTGCAATATCAGTCTTGGTTGTCGTTTTTAAGGGATTTAACTATGCGCTGGAATTTACCGGCGGCACGCTAGTGCGTACTCAGTTCGCAAAGCCTGTGGATGCCGATCAGGTGCGTCAGCGGCTGGAGGTTGGTGGTTTAGGGAATGCACAGGTACAGAGCGTCGGGGGGGGTAACGAGTTGCTGATTCGCCTGCAGCCGTATGCCGAACATAATAATGATGATGTGGCCAAAAACGCTGCCGAAGCGGTGCGCAAGGTGATTACGTTGCCGGGTAATCCGGCAACCGTACAGCCTGGGGAATTCGTTGGTCCACAGGTGGGCAAAGATCTCGCGATGAATGGTGTATACGCAACGATCTTTATGCTGTTGGGTTTTTTGATTTATATCGGGTTTCGGTTTGAGTGGAAGTTTGCGGTCGCAGCCAGTCTAACGGCGTTCTTCGATCTGATTTTGACGATCGCTTATATGTCGCTGCTTGGTCGGGAGTTCGATTTGACTGTTCTGGCTGGCTTGTTGTCTGTGATGGGTTTTGCGATCAATGACATCATTGTGGTGTTTGACCGTGTGCGCGAGAACTTCCGTAGCCTGCGTGTGGAGCCGTTAGAGGTGTTGAATCGTTCGATCAATCAGACGCTATCTCGTACGGTGATTACGGCGGTCATGTTCTTTCTGTCGGCGTTTGCGTTGTACTTGTACGGCGGTCGCTCGATGGAGGGGTTGGCTGAAACCCATATGGCTGGTGCGGTGATTGTCGTCGTGTCTTCAGTGGTGATGGCAGTGCCATTGTTAACCATTGGCCCTTTAAAGGTCAGTAAGCAAGATTTGCTGCCGAAGGCGAAAGACCTGGAGTCATTGGAGCGCCGTCCTTAA
>xylefaCOF7
---------------ATGAAACTGTTCCCGCTGCATCTCATTCCGAACGACACCAAGATCGACTTTATGCGCTGGCGTCAACTGACGTTGATGTTGATGTCGATACTTTTTGCAATATCAGTCTTGGTTGTCGTTTTTAAGGGATTTAACTATGCGCTGGAATTTACCGGCGGCACGCTAGTGCGTACTCAGTTCGCAAAGCCTGTGGATGCCGATCAGGTGCGTCAGCGGCTGGAGGTTGGTGGTTTAGGGAATGCACAGGTACAGAGCGTCGGGGGGGGTAACGAGTTGCTGATTCGCCTGCAGCCGTATGCCGAACATAATAATGATGATGTGGCCAAAAACGCTGCCGAAGCGGTGCGCAAGGTGATTACGTTGCCGGGTAATCCGGCAACCGTACAGCCTGGGGAATTCGTTGGTCCACAGGTGGGCAAAGATCTCGCGATGAATGGTGTATACGCAACGATCTTTATGCTGTTGGGTTTTTTGATTTATATCGGGTTTCGGTTTGAGTGGAAGTTTGCGGTCGCAGCCAGTCTAACGGCGTTCTTCGATCTGATTTTGACGATCGCTTATATGTCGCTGCTTGGTCGGGAGTTCGATTTGACTGTTCTGGCTGGCTTGTTGTCTGTGATGGGTTTTGCGATCAATGACATCATTGTGGTGTTTGACCGTGTGCGCGAGAACTTCCGTAGCCTGCGTGTGGAGCCGTTAGAGGTGTTGAATCGTTCGATCAATCAGACGCTATCTCGTACGGTGATTACGGCGGTCATGTTCTTTCTGTCGGCGTTTGCGTTGTACTTGTACGGCGGTCGCTCGATGGAGGGGTTGGCTGAAACCCATATGGCTGGTGCGGTGATTGTCGTCGTGTCTTCAGTGGTGATGGCAGTGCCATTGTTAACCATTGGCCCTTTAAAGGTCAGTAAGCAAGATTTGCTGCCGAAGGCGAAAGACCTGGAGTCATTGGAGCGCCGTCCTTAA
>xylefaCVC1
---------------ATGAAACTGTTCCCGCTGCATCTCATTCCGAACGACACCAAGATCGACTTTATGCGCTGGCGTCAACTGACGTTGATGTTGATGTCGATACTTTTTGCAATATCAGTCTTGGTTGTCGTTTTTAAGGGATTTAACTATGCGCTGGAATTTACCGGCGGCACGCTAGTGCGTACTCAGTTCGCAAAGCCTGTGGATGCCGATCAGGTGCGTCAGCGGCTGGAGGTTGGTGGTTTAGGGAATGCACAGGTACAGAGCGTCGGGGGGGGTAACGAGTTGCTGATTCGCCTGCAGCCGTATGCCGAACATAATAATGATGATGTGGCCAAAAACGCTGCCGAAGCGGTGCGCAAGGTGATTACGTTGCCGGGTAATCCGGCAACCGTACAGCCTGGGGAATTCGTTGGTCCACAGGTGGGCAAAGATCTCGCGATGAATGGTGTATACGCAACGATCTTTATGCTGTTGGGTTTTTTGATTTATATCGGGTTTCGGTTTGAGTGGAAGTTTGCGGTCGCAGCCAGTCTAACGGCGTTCTTCGATCTGATTTTGACGATCGCTTATATGTCGCTGCTTGGTCGGGAGTTCGATTTGACTGTTCTGGCTGGCTTGTTGTCTGTGATGGGTTTTGCGATCAATGACATCATTGTGGTGTTTGACCGTGTGCGCGAGAACTTCCGTAGCCTGCGTGTGGAGCCGTTAGAGGTGTTGAATCGTTCGATCAATCAGACGCTATCTCGTACGGTGATTACGGCGGTCATGTTCTTTCTGTCGGCGTTTGCGTTGTACTTGTACGGCGGTCGCTCGATGGAGGGGTTGGCTGAAACCCATATGGCTGGTGCGGTGATTGTCGTCGTGTCTTCAGTGGTGATGGCAGTGCCATTGTTAACCATTGGCCCTTTAAAGGTCAGTAAGCAAGATTTGCTGCCGAAGGCGAAAGACCTGGAGTCACTGGAGCGCCGTCCTTAA
>xylefaCVC6
---------------ATGAAACTGTTCCCGCTGCATCTCATTCCGAACGACACCAAGATCGACTTTATGCGCTGGCGTCAACTGACGTTGATGTTGATGTCGATACTTTTTGCAATATCAGTCTTGGTTGTCGTTTTTAAGGGATTTAACTATGCGCTGGAATTTACCGGCGGCACGCTAGTGCGTACTCAGTTCGCAAAGCCTGTGGATGCCGATCAGGTGCGTCAGCGGCTGGAGGTTGGTGGTTTAGGGAATGCACAGGTACAGAGCGTCGGGGGGGGTAACGAGTTGCTGATTCGCCTGCAGCCGTATGCCGAACATAATAATGATGATGTGGCCAAAAACGCTGCCGAAGCGGTGCGCAAGGTGATTACGTTGCCGGGTAATCCGGCAACCGTACAGCCTGGGGAATTCGTTGGTCCACAGGTGGGCAAAGATCTCGCGATGAATGGTGTATACGCAACGATCTTTATGCTGTTGGGTTTTTTGATTTATATCGGGTTTCGGTTTGAGTGGAAGTTTGCGGTCGCAGCCAGTCTAACGGCGTTCTTCGATCTGATTTTGACGATCGCTTATATGTCGCTGCTTGGTCGGGAGTTCGATTTGACTGTTCTGGCTGGCTTGTTGTCTGTGATGGGTTTTGCGATCAATGACATCATTGTGGTGTTTGACCGTGTGCGCGAGAACTTCCGTAGCCTGCGTGTGGAGCCGTTAGAGGTGTTGAATCGTTCGATCAATCAGACGCTATCTCGTACGGTGATTACGGCGGTCATGTTCTTTCTGTCGGCGTTTGCGTTGTACTTGTACGGCGGTCGCTCGATGGAGGGGTTGGCTGAAACCCATATGGCTGGTGCGGTGATTGTCGTCGTGTCTTCAGTGGTGATGGCAGTGCCATTGTTAACCATTGGCCCTTTAAAGGTCAGTAAGCAAGATTTGCTGCCGAAGGCGAAAGACCTGGAGTCACTGGAGCGCCGTCCTTAA
>xylefaJa12
---------------ATGAAACTGTTCCCGCTGCATCTCATTCCGAACGACACCAAGATCGACTTTATGCGCTGGCGTCAACTGACGTTGATGTTGATGTCGATACTTTTTGCAATATCAGTCTTGGTTGTCGTTTTTAAGGGATTTAACTATGCGCTGGAATTTACCGGCGGCACGCTAGTGCGTACTCAGTTCGCAAAGCCTGTGGATGCCGATCAGGTGCGTCAGCGGCTGGAGGTTGGTGGTTTAGGGAATGCACAGGTACAGAGCGTCGGGGGGGGTAACGAGTTGCTGATTCGCCTGCAGCCGTATGCCGAACATAATAATGATGATGTGGCCAAAAACGCTGCCGAAGCGGTGCGCAAGGTGATTACGTTGCCGGGTAATCCGGCAACCGTACAGCCTGGGGAATTCGTTGGTCCACAGGTGGGCAAAGATCTCGCGATGAATGGTGTATACGCAACGATCTTTATGCTGTTGGGTTTTTTGATTTATATCGGGTTTCGGTTTGAGTGGAAGTTTGCGGTCGCAGCCAGTCTAACGGCGTTCTTCGATCTGATTTTGACGATCGCTTATATGTCGCTGCTTGGTCGGGAGTTCGATTTGACTGTTCTGGCTGGCTTGTTGTCTGTGATGGGTTTTGCGATCAATGACATCATTGTGGTGTTTGACCGTGTGCGCGAGAACTTCCGTAGCCTGCGTGTGGAGCCGTTAGAGGTGTTGAATCGTTCGATCAATCAGACGCTATCTCGTACGGTGATTACGGCGGTCATGTTCTTTCTGTCGGCGTTTGCGTTGTACTTGTACGGCGGTCGCTCGATGGAGGGGTTGGCTGAAACCCATATGGCTGGTGCGGTGATTGTCGTCGTGTCTTCAGTGGTGATGGCAGTGCCATTGTTAACCATTGGCCCTTTAAAGGTCAGTAAGCAAGATTTGCTGCCGAAGGCGAAAGACCTGGAGTCACTGGAGCGCCGTCCTTAA
>xylefaHib4
---------------ATGAAACTGTTCCCGCTGCATCTCATTCCGAACGACACCAAGATCGACTTTATGCGCTGGCGTCAACTGACGTTGATGTTGATGTCGATACTTTTTGCAATATCAGTCTTGGTTGTCGTTTTTAAGGGATTTAACTATGCGCTGGAATTTACCGGCGGCACGCTAGTGCGTACTCAGTTCGCAAAGCCTGTGGATGCCGATCAGGTGCGTCAGCGGCTGGAGGTTGGTGGTTTAGGGAATGCACAGGTACAGAGCGTCGGGGGGGGTAACGAGTTGCTGATTCGCCTGCAGCCGTATGCCGAACATAATAATGATGATGTGGCCAAAAACGCTGCCGAAGCGGTGCGCAAGGTGATTACGTTGCCGGGTAATCCGGCAACCGTACAGCCTGGGGAATTCGTTGGTCCACAGGTGGGCAAAGATCTCGCGATGAATGGTGTATACGCAACGATCTTTATGCTGTTGGGTTTTTTGATTTATATCGGGTTTCGGTTTGAGTGGAAGTTTGCGGTCGCAGCCAGTCTAACGGCGTTCTTCGATCTGATTTTGACGATCGCTTATATGTCGCTGCTTGGTCGGGAGTTCGATTTGACTGTTCTGGCTGGCTTGTTGTCTGTGATGGGTTTTGCGATCAATGACATCATTGTGGTGTTTGACCGTGTGCGCGAGAACTTCCGTAGCCTGCGTGTGGAGCCGTTAGAGGTGTTGAATCGTTCGATCAATCAGACGCTATCTCGTACGGTGATTACGGCGGTCATGTTCTTTCTGTCGGCGTTTGCGTTGTACTTGTACGGCGGTCGCTCGATGGAGGGGTTGGCTGAAACCCATATGGCTGGTGCGGTGATTGTCGTCGTGTCTTCAGTGGTGATGGCAGTGCCATTGTTAACCATTGGCCCTTTAAAGGTCAGTAAGCAAGATTTGCTGCCGAAGGCGAAAGACCTGGAGTCATTGGAGCGCCGTCCTTAA
>xylefaOLS9
---------------ATGAAACTGTTCCCGCTGCATCTCATTCCGAACGACACCAAGATCGACTTTATGCGCTGGCGTCAACTGACGTTGATGTTGATGTCGATACTTTTTGCAATATCAGTCTTGGTTGTCGTTTTTAAGGGATTTAACTATGCGCTGGAATTTACCGGCGGCACGCTAGTGCGTACTCAGTTCGCAAAGCCTGTGGATGCCGATCAGGTGCGTCAGCGGCTGGAGGTTGGTGGTTTAGGGAATGCACAGGTACAGAGCGTCGGGGGGGGTAACGAGTTGCTGATTCGCCTGCAGCCGTATGCCGAACATAATAATGATGATGTGGCCAAAAACGCTGCCGAAGCGGTGCGCAAGGTGATTACGTTGCCGGGTAATCCGGCAACCGTACAGCCTGGGGAATTCGTTGGTCCACAGGTGGGCAAAGATCTCGCGATGAATGGTGTATACGCAACGATCTTTATGCTGTTGGGTTTTTTGATTTATATCGGGTTTCGGTTTGAGTGGAAGTTTGCGGTCGCAGCCAGTCTAACGGCGTTCTTCGATCTGATTTTGACGATCGCTTATATGTCGCTGCTTGGTCGGGAGTTCGATTTGACTGTTCTGGCTGGCTTGTTGTCTGTGATGGGTTTTGCGATCAATGACATCATTGTGGTGTTTGACCGTGTGCGCGAGAACTTCCGTAGCCTGCGTGTGGAGCCGTTAGAGGTGTTGAATCGTTCGATCAATCAGACGCTATCTCGTACGGTGATTACGGCGGTCATGTTCTTTCTGTCGGCGTTTGCGTTGTACTTGTACGGCGGTCGCTCGATGGAGGGGTTGGCTGAAACCCATATGGCTGGTGCGGTGATTGTCGTCGTGTCTTCAGTGGTGATGGCAGTGCCATTGTTAACCATTGGCCCTTTAAAGGTCAGTAAGCAAGATTTGCTGCCGAAGGCGAAAGACCTGGAGTCATTGGAGCGCCGTCCTTAA
>xylefaco32
---------------ATGAAACTGTTCCCGCTGCATCTCATTCCGAACGACACCAAGATCGACTTTATGCGCTGGCGTCAACTGACGTTGATGTTGATGTCGATACTTTTTGCAATATCAGTCTTGGTTGTCGTTTTTAAGGGATTTAACTATGCGCTGGAATTTACCGGCGGCACGCTAGTGCGTACTCAGTTCGCAAAGCCTGTGGATGCCGATCAGGTGCGTCAGCGGCTGGAGGTTGGTGGTTTAGGGAATGCACAGGTACAGAGCGTCGGGGGGGGTAACGAGTTGCTGATTCGCCTGCAGCCGTATGCCGAACATAATAATGATGATGTGGCCAAAAACGCTGCCGAAGCGGTGCGCAAGGTGATTACGTTGCCGGGTAATCCGGCAACCGTACAGCCTGGGGAATTCGTTGGTCCACAGGTGGGCAAAGATCTCGCGATGAATGGTGTATACGCAACGATCTTTATGCTGTTGGGTTTTTTGATTTATATCGGGTTTCGGTTTGAGTGGAAGTTTGCGGTCGCAGCCAGTCTAACGGCGTTCTTCGATCTGATTTTGACGATCGCTTATATGTCGCTGCTTGGTCGGGAGTTCGATTTGACTGTTCTGGCTGGCTTGTTGTCTGTGATGGGTTTTGCGATCAATGACATCATTGTGGTGTTTGACCGTGTGCGCGAGAACTTCCGTAGCCTGCGTGTGGAGCCGTTAGAGGTGTTGAATCGTTCGATCAATCAGACGCTATCTCGTACGGTGATTACGGCGGTCATGTTCTTTCTGTCGGCGTTTGCGTTGTACTTGTACGGCGGTCGCTCGATGGAGGGGTTGGCTGAAACCCATATGGCTGGTGCGGTGATTGTCGTCGTGTCTTCAGTGGTGATGGCAGTGCCATTGTTAACCATTGGCCCTTTAAAGGTCAGTAAGCAAGATTTGCTGCCGAAGGCGAAAGACCTGGAGTCACTGGAGCGCCGTCCTTAA
>xylefasFb7
---------------ATGAAACTGTTCCCGCTGCATCTCATTCCGAACGACACCAAGATCGACTTTATGCGCTGGCGTCAACTGACGTTGATGTTGATGTCGATACTTTTTGCAATATCAGTCTTGGTTGTCGTTTTTAAGGGATTTAACTATGCGCTGGAATTTACCGGCGGCACGCTAGTGCGTACTCAGTTCGCAAAGCCTGTGGATGCCGATCAGGTGCGTCAGCGGCTGGAGGTTGGTGGTTTAGGGAATGCACAGGTACAGAGCGTCGGGGGGGGTAACGAGTTGCTGATTCGCCTGCAGCCGTATGCCGAACATAATAATGATGATGTGGCCAAAAACGCTGCCGAAGCGGTGCGCAAGGTGATTACGTTGCCGGGTAATCCGGCAACCGTACAGCCTGGGGAATTCGTTGGTCCACAGGTGGGCAAAGATCTCGCGATGAATGGTGTATACGCAACGATCTTTATGCTGTTGGGTTTTTTGATTTATATCGGGTTTCGGTTTGAGTGGAAGTTTGCGGTCGCAGCCAGTCTAACGGCGTTCTTCGATCTGATTTTGACGATCGCTTATATGTCGCTGCTTGGTCGGGAGTTCGATTTGACTGTTCTGGCTGGCTTGTTGTCTGTGATGGGTTTTGCGATCAATGACATCATTGTGGTGTTTGACCGTGTGCGCGAGAACTTCCGTAGCCTGCGTGTGGAGCCGTTAGAGGTGTTGAATCGTTCGATCAATCAGACGCTATCTCGTACGGTGATTACGGCGGTCATGTTCTTTCTGTCGGCGTTTGCGTTGTACTTGTACGGCGGTCGCTCGATGGAGGGGTTGGCTGAAACCCATATGGCTGGTGCGGTGATTGTCGTCGTGTCTTCAGTGGTGATGGCAGTGCCATTGTTAACCATTGGCCCTTTAAAGGTCAGTAAGCAAGATTTGCTGCCGAAGGCGAAAGACCTGGAGTCATTGGAGCGCCGTCCTTAA
>xylefaPr8x
---------------ATGAAACTGTTCCCGCTGCATCTCATTCCGAACGACACCAAGATCGACTTTATGCGCTGGCGTCAACTGACGTTGATGTTGATGTCGATACTTTTTGCAATATCAGTCTTGGTTGTCGTTTTTAAGGGATTTAACTATGCGCTGGAATTTACCGGCGGCACGCTAGTGCGTACTCAGTTCGCAAAGCCTGTGGATGCCGATCAGGTGCGTCAGCGGCTGGAGGTTGGTGGTTTAGGGAATGCACAGGTACAGAGCGTCGGGGGGGGTAACGAGTTGCTGATTCGCCTGCAGCCGTATGCCGAACATAATAATGATGATGTGGCCAAAAACGCTGCCGAAGCGGTGCGCAAGGTGATTACGTTGCCGGGTAATCCGGCAACCGTACAGCCTGGGGAATTCGTTGGTCCACAGGTGGGCAAAGATCTCGCGATGAATGGTGTATACGCAACGATCTTTATGCTGTTGGGTTTTTTGATTTATATCGGGTTTCGGTTTGAGTGGAAGTTTGCGGTCGCAGCCAGTCTAACGGCGTTCTTCGATCTGATTTTGACGATCGCTTATATGTCGCTGCTTGGTCGGGAGTTCGATTTGACTGTTCTGGCTGGCTTGTTGTCTGTGATGGGTTTTGCGATCAATGACATCATTGTGGTGTTTGACCGTGTGCGCGAGAACTTCCGTAGCCTGCGTGTGGAGCCGTTAGAGGTGTTGAATCGTTCGATCAATCAGACGCTATCTCGTACGGTGATTACGGCGGTCATGTTCTTTCTGTCGGCGTTTGCGTTGTACTTGTACGGCGGTCGCTCGATGGAGGGGTTGGCTGAAACCCATATGGCTGGTGCGGTGATTGTCGTCGTGTCTTCAGTGGTGATGGCAGTGCCATTGTTAACCATTGGCCCTTTAAAGGTCAGTAAGCAAGATTTGCTGCCGAAGGCGAAAGACCTGGAGTCATTGGAGCGCCGTCCTTAA
>xylefaOLS8
---------------ATGAAACTGTTCCCGCTGCATCTCATTCCGAACGACACCAAGATCGACTTTATGCGCTGGCGTCAACTGACGTTGATGTTGATGTCGATACTTTTTGCAATATCAGTCTTGGTTGTCGTTTTTAAGGGATTTAACTATGCGCTGGAATTTACCGGCGGCACGCTAGTGCGTACTCAGTTCGCAAAGCCTGTGGATGCCGATCAGGTGCGTCAGCGGCTGGAGGTTGGTGGTTTAGGGAATGCACAGGTACAGAGCGTCGGGGGGGGTAACGAGTTGCTGATTCGCCTGCAGCCGTATGCCGAACATAATAATGATGATGTGGCCAAAAACGCTGCCGAAGCGGTGCGCAAGGTGATTACGTTGCCGGGTAATCCGGCAACCGTACAGCCTGGGGAATTCGTTGGTCCACAGGTGGGCAAAGATCTCGCGATGAATGGTGTATACGCAACGATCTTTATGCTGTTGGGTTTTTTGATTTATATCGGGTTTCGGTTTGAGTGGAAGTTTGCGGTCGCAGCCAGTCTAACGGCGTTCTTCGATCTGATTTTGACGATCGCTTATATGTCGCTGCTTGGTCGGGAGTTCGATTTGACTGTTCTGGCTGGCTTGTTGTCTGTGATGGGTTTTGCGATCAATGACATCATTGTGGTGTTTGACCGTGTGCGCGAGAACTTCCGTAGCCTGCGTGTGGAGCCGTTAGAGGTGTTGAATCGTTCGATCAATCAGACGCTATCTCGTACGGTGATTACGGCGGTCATGTTCTTTCTGTCGGCGTTTGCGTTGTACTTGTACGGCGGTCGCTCGATGGAGGGGTTGGCTGAAACCCATATGGCTGGTGCGGTGATTGTCGTCGTGTCTTCAGTGGTGATGGCAGTGCCATTGTTAACCATTGGCCCTTTAAAGGTCAGTAAGCAAGATTTGCTGCCGAAGGCGAAAGACCTGGAGTCATTGGAGCGCCGTCCTTAA
>xylefa1199
---------------ATGAAACTGTTCCCGCTGCATCTCATTCCGAACGACACCAAGATCGACTTTATGCGCTGGCGTCAACTGACGTTGATGTTGATGTCGATACTTTTTGCAATATCAGTCTTGGTTGTCGTTTTTAAGGGATTTAACTATGCGCTGGAATTTACCGGCGGCACGCTAGTGCGTACTCAGTTCGCAAAGCCTGTGGATGCCGATCAGGTGCGTCAGCGGCTGGAGGTTGGTGGTTTAGGGAATGCACAGGTACAGAGCGTCGGGGGGGGTAACGAGTTGCTGATTCGCCTGCAGCCGTATGCCGAACATAATAATGATGATGTGGCCAAAAACGCTGCCGAAGCGGTGCGCAAGGTGATTACGTTGCCGGGTAATCCGGCAACCGTACAGCCTGGGGAATTCGTTGGTCCACAGGTGGGCAAAGATCTCGCGATGAATGGTGTATACGCAACGATCTTTATGCTGTTGGGTTTTTTGATTTATATCGGGTTTCGGTTTGAGTGGAAGTTTGCGGTCGCAGCCAGTCTAACGGCGTTCTTCGATCTGATTTTGACGATCGCTTATATGTCGCTGCTTGGTCGGGAGTTCGATTTGACTGTTCTGGCTGGCTTGTTGTCTGTGATGGGTTTTGCGATCAATGACATCATTGTGGTGTTTGACCGTGTGCGCGAGAACTTCCGTAGCCTGCGTGTGGAGCCGTTAGAGGTGTTGAATCGTTCGATCAATCAGACGCTATCTCGTACGGTGATTACGGCGGTCATGTTCTTTCTGTCGGCGTTTGCGTTGTACTTGTACGGCGGTCGCTCGATGGAGGGGTTGGCTGAAACCCATATGGCTGGTGCGGTGATTGTCGTCGTGTCTTCAGTGGTGATGGCAGTGCCATTGTTAACCATTGGCCCTTTAAAGGTCAGTAAGCAAGATTTGCTGCCGAAGGCGAAAGACCTGGAGTCACTGGAGCGCCGTCCTTAA
>xylefaU24D
---------------ATGAAACTGTTCCCGCTGCATCTCATTCCGAACGACACCAAGATCGACTTTATGCGCTGGCGTCAACTGACGTTGATGTTGATGTCGATACTTTTTGCAATATCAGTCTTGGTTGTCGTTTTTAAGGGATTTAACTATGCGCTGGAATTTACCGGCGGCACGCTAGTGCGTACTCAGTTCGCAAAGCCTGTGGATGCCGATCAGGTGCGTCAGCGGCTGGAGGTTGGTGGTTTAGGGAATGCACAGGTACAGAGCGTCGGGGGGG-TAACGAGTTGCTGATTCGCCTGCAGCCGTATGCCGAACATAATAATGATGATGTGGCCAAAAACGCTGCCGAAGCGGTGCGCAAGGTGATTACGTTGCCGGGTAATCCGGCAACCGTACAGCCTGGGGAATTCGTTGGTCCACAGGTGGGCAAAGATCTCGCGATGAATGGTGTATACGCAACGATCTTTATGCTGTTGGGTTTTTTGATTTATATCGGGTTTCGGTTTGAGTGGAAGTTTGCGGTCGCAGCCAGTCTAACGGCGTTCTTCGATCTGATTTTGACGATCGCTTATATGTCGCTGCTTGGTCGGGAGTTCGATTTGACTGTTCTGGCTGGCTTGTTGTCTGTGATGGGTTTTGCGATCAATGACATCATTGTGGTGTTTGACCGTGTGCGCGAGAACTTCCGTAGCCTGCGTGTGGAGCCGTTAGAGGTGTTGAATCGTTCGATCAATCAGACGCTATCTCGTACGGTGATTACGGCGGTCATGTTCTTTCTGTCGGCGTTTGCGTTGTACTTGTACGGCGGTCGCTCGATGGAGGGGTTGGCTGAAACCCATATGGCTGGTGCGGTGATTGTCGTCGTGTCTTCAGTGGTGATGGCAGTGCCATTGTTAACCATTGGCCCTTTAAAGGTCAGTAAGCAAGATTTGCTGCCGAAGGCGAAAGACCTGGAGTCACTGGAGCGCCGTCCTTAA
>long-mer1098
---------------------------------------------------------ATCGACTTTATGCGCTGGCGTCAACTGACGTTGATGTTGATGTCGATACTTTTTGCA---------------------------------------------------------------------------------------------------------------------------------------------------------------------------------------------------------------------------------------------------------------------------------------------------------------------------------------------------------------------------------------------------------------------------------------------------------------------------------------------------------------------------------------------------------------------------------------------------------------------------------------------------------------------------------------------------------------------------------------------------------------------------------------------------------------------------------------------------------------------------------------------------
>long-mer1099
--------------------------------------------------------------------------------------------------------------------------------------------------------------------------------GCTAGTGCGTACTCAGTTCGCAAAGCCTGTGGATGCCGATCAG------------------------------------------------------------------------------------------------------------------------------------------------------------------------------------------------------------------------------------------------------------------------------------------------------------------------------------------------------------------------------------------------------------------------------------------------------------------------------------------------------------------------------------------------------------------------------------------------------------------------------------------------------------------------------------------------------------------------------------------------------------------------------------------
>long-mer1100
-----------------------------------------------------------------------------------------------------------------------------------------------------------------------------------------------------------------------------------------------------------------ACAGGTACAGAGCGTCGGGGGGGGTAACGAGTTGCTGATTCGCCTGCAGCCGTATGCCGAACATAATAATGATGATGTGGCCAAAAACGCTGCCGAAGCGGTGCGCAAGGTGATTACGTTGCCGGGTAATCCGGCAACCGTACAGCCTGGGGAATTCGTT------------------------------------------------------------------------------------------------------------------------------------------------------------------------------------------------------------------------------------------------------------------------------------------------------------------------------------------------------------------------------------------------------------------------------------------------------------------------------------------------------------------------------------------------------------------------------------
>long-mer1101
--------------------------------------------------------------------------------------------------------------------------------------------------------------------------------------------------------------------------------------------------------------------------------------------------------------------------------------------------------------------------------------------------------------------------------------------------------------------------------------------------------------------------GTTTGAGTGGAAGTTTGCGGTCGCAGCCAGTCTAACGGCGTTC------------------------------------------------------------------------------------------------------------------------------------------------------------------------------------------------------------------------------------------------------------------------------------------------------------------------------------------------------------------------------------------------------------------------------------------------
>long-mer1102
-----------------------------------------------------------------------------------------------------------------------------------------------------------------------------------------------------------------------------------------------------------------------------------------------------------------------------------------------------------------------------------------------------------------------------------------------------------------------------------------------------------------------------------------------------------------------------------------------------GCTGCTTGGTCGGGAGTTCGATTTGACTGTTCTGGCTGGCTTG---------------------------------------------------------------------------------------------------------------------------------------------------------------------------------------------------------------------------------------------------------------------------------------------------------------------------------------------------------------------
>long-mer1103
-----------------------------------------------------------------------------------------------------------------------------------------------------------------------------------------------------------------------------------------------------------------------------------------------------------------------------------------------------------------------------------------------------------------------------------------------------------------------------------------------------------------------------------------------------------------------------------------------------------------------------------------------------------------------------------TGTGGTGTTTGACCGTGTGCGCGAGAACTTCCGTAGCCTGCGT---------------------------------------------------------------------------------------------------------------------------------------------------------------------------------------------------------------------------------------------------------------------------------------
>long-mer1104
-----------------------------------------------------------------------------------------------------------------------------------------------------------------------------------------------------------------------------------------------------------------------------------------------------------------------------------------------------------------------------------------------------------------------------------------------------------------------------------------------------------------------------------------------------------------------------------------------------------------------------------------------------------------------------------------------------------------------------------------------------------------------------------------------------------------------TGCGTTGTACTTGTACGGCGGTCGCTCGATGGAGGGGTTGGCT---------------------------------------------------------------------------------------------------------------------------------------------------
>long-mer1105
--------------------------------------------------------------------------------------------------------------------------------------------------------------------------------------------------------------------------------------------------------------------------------------------------------------------------------------------------------------------------------------------------------------------------------------------------------------------------------------------------------------------------------------------------------------------------------------------------------------------------------------------------------------------------------------------------------------------------------------------------------------------------------------------------------------------------------------------------------------------------TATGGCTGGTGCGGTGATTGTCGTCGTGTCTTCAGTGGTGATGGCAGTGCCATTGTTAACCATTGGC------------------------------------------------------------------------
