# Supplementary material for: Identification of genetic relationships and subspecies signatures in Xylella fastidiosa
Source: BMC Genomics. 2019 Mar 25;20:239. doi: 10.1186/s12864-019-5565-9 (PMC6434890; doi:10.1186/s12864-019-5565-9)
Supplement: Supplementary file 8 — Analysis of (non-)synonymous SNPs in homologs to CDS harboring specific k-mers for selected enriched GOs. (ZIP 549 kb) [file 12864_2019_5565_MOESM8_ESM.zip › Additional-File8/Additional-File8B_Pauca/GO-0005886 0016021/NC_002488.2035/Clade III assembled to xylefa9a5c.fasta]

>xylefa9a5c
ATGACTTCGACTCTCATTCCAAAGGAGACTTCTACTCCTGGTGGACGTGATCTGCGCGATGCAAGAGCCGATTATTTTTTTAAGCTATTGCTGACCGCCGCTGTCGCCTTCGTTTTAATCGCTTTAGTCAGTGCAGCGCTATCTATGCTGTGGGGAGGACGCCAAGCACTGCAACTGCAAGGCGTCAGCTTTTTCTACAGCACGGAATGGAACCCCGTAGAAAACAAATACGGGGCATTGACACCGATCTACGGCACCATCGTCACTGCACTGATTGCGATGCTGATCGCCGTGCCCGTGAGCTTTGGGATCGCTTTTTTCCTCACCGAAGTCGCACCGCGTTGGCTTCGCAGGCCCGTTGGCACTGCAATCGAGTTGCTGGCTGGGATCCCATCAATTATCTACGGCATGTGGGGACTGTTTGTGCTCGTACCGGTGATGACCGACTACATCACCCCGTTCCTTAATGATCACATCGGCACTCTGCCGCTGATCGGCACGCTGTTTCAAGGACCACCGCTCGGAATCGGCACGCTGAGCGCTGGCTTTGTGTTGGCAATCATGGTGATTCCCTTCATCTCCTCAATAATGCGCGAGGTGTTCCTGACTGTACCGACACAACTGAAGGAGTCAGCATACGCACTGGGTTCGACCAAGTGGGAGGTGAGTTGGAACATTGTGCTTCCCTACACTCGATCAGCAGTCATTGGTGGCATGTTTCTCGGCCTGGGCCGTGCACTCGGCGAAACCATGGCGGTCGCTTTCGTCATCGGCAACAGCGTACGTTTATCCCCCTCGTTGCTGACACCAGGAACCACAATTGCTGCACTGATTGCTAACGATTTCGGCGAGGCCACAGAAAGTTACCGTTCGGCATTGCTCTTGCTCGGCTTCGTACTTTTTATCGTTACCTTCGCCGTATTGGTGATCGCTCGCCTCATGTTACTGCGGCTATCACGAAAGGAGGGCAACTGA
>xylefa8071
ATGACTTCGACTCTCATTCCAAAGGAGACTTCTACTCCTGGTGGACGTGATCTGCGCGATGCAAGAGCCGATTATTTTTTTAAGCTATTGCTGACCGCCGCTGTCGCCTTCGTTTTAATCGCTTTAGTCAGTGCAGCGCTATCTATGCTGTGGGGAGGACGCCAAGCACTGCAACTGCAAGGCGTCAGCTTTTTCTATAGCACGGAATGGAACCCCGTAGAAAACAAATACGGGGCATTGACGCCGATCTACGGCACCATCGTCACTGCACTGATTGCGATGCTGATCGCCATGCCCGTGAGCTTGGGGATCGCTTTTTTCCTCACCGAAGTCGCACCGCGTTGGCTTCGCACACCCATTGGCACTGCAATCGAGTTATTGGCTGGTATCCCATCAATTATCTACGGCATGTGGGGCCTGTTTGTACTCGTACCGGTGATGACCGACTACATCACCCCGTTCCTTAATGATCACATCGGCACGCTGCCACTGATCGGCACGCTGTTTCAAGGACCGCCGCTCGGAATCGGCACGCTGACCGCTGGCTTTGTGTTGGCAATCATGGTGATTCCCTTCATCTCCTCAATGATGCGCGAGGTGTTCCTGACTGTACCGACGCAACTGAAGGAGTCAGCATACGCACTGGGTTCAACCAAGTGGGAGGTGAGTTGGAACATTGTACTTCCCTACACTAGATCAGCAGTCATCGGTGGCATGTTTCTCGGCCTAGGCCGTGCACTCGGCGAAACCATGGCGGTCGCTTTCGTCATCGGCAACAGCGTACGTTTATCCCCTTCGTTGCTGACACCAGGAACCACAATTGCTGCACTGATTGCTAACGATTTCGGCGAGGCCACAGAAACTTACCGTTCGGCATTGCTCTTGCTCGGCTTCGTACTTTTTATCGTTACCTTCGCCGTATTGGTGATCGCTCGCCTCATGTTACTGCGTCTATCACGAAAGGAGGGCAACTGA
>xylefa3579
ATGACTTCGACTCTCATTCCAAAGGAGACTTCTACTCCTGGTGGACGTGATCTGCGCGATGCAAGAGCCGATTATTTTTTTAAGCTATTGCTGACCGCCGCTGTCGCCTTCGTTTTAATCGCTTTAGTCAGTGCAGCGCTATCTATGCTGTGGGGAGGACGCCAAGCACTGCAACTGCAAGGCGTCAGCTTTTTCTATAGCACGGAATGGAACCCCGTAGAAAACAAATACGGGGCATTGACGCCGATCTACGGCACCATCGTCACTGCACTGATTGCGATGCTGATCGCCATGCCCGTGAGCTTGGGGATCGCTTTTTTCCTCACCGAAGTCGCACCGCGTTGGCTTCGCACACCCATTGGCACTGCAATCGAGTTATTGGCTGGTATCCCATCAATTATCTACGGCATGTGGGGCCTGTTTGTACTCGTACCGGTGATGACCGACTACATCACCCCGTTCCTTAATGATCACATCGGCACGCTGCCACTGATCGGCACGCTGTTTCAAGGACCACCGCTCGGAATCGGCACGCTGACCGCTGGCTTTGTGTTGGCAATCATGGTGATTCCCTTCATCTCCTCAATGATGCGCGAGGTGTTCCTGACTGTACCGACGCAACTGAAGGAGTCAGCATACGCACTGGGTTCAACCAAGTGGGAGGTGAGTTGGAACATTGTACTTCCCTACACTAGATCAGCAGTCATCGGTGGCATGTTTCTCGGCCTAGGCCGTGCACTCGGCGAAACCATGGCGGTCGCTTTCGTCATCGGCAACAGCGTACGTTTATCCCCTTCGTTGCTGACACCAGGAACCACAATTGCTGCACTGATTGCTAACGATTTCGGCGAGGCCACAGAAACTTACCGTTCGGCATTGCTCTTGCTCGGCTTCGTACTTTTTATCGTTACCTTCGCCGTATTGGTGATCGCTCGCCTCATGTTACTGCGTCTATCACGAAAGGAGGGCAACTGA
>xylefa8073
ATGACTTCGACTCTCATTCCAAAGGAGACTTCTACTCCTGGTGGACGTGATCTGCGCGATGCAAGAGCCGATTATTTTTTTAAGCTATTGCTGACCGCCGCTGTCGCCTTCGTTTTAATCGCTTTAGTCAGTGCAGCGCTATCTATGCTGTGGGGAGGACGCCAAGCACTGCAACTGCAAGGCGTCAGCTTTTTCTATAGCACGGAATGGAACCCCGTAGAAAACAAATATGGGGCATTGACACCGATCTACGGCACCATCGTCACTGCACTGATTGCGATGCTGATCGCCGTGCCCGTGAGCTTTGGGATCGCTTTTTTCCTCACCGAAGTCGCACCGCGTTGGCTTCGCACACCCATTGGCACTGCAATCGAGTTATTGGCTGGTATCCCATCAATTATCTACGGCATGTGGGGCCTGTTTGTACTCGTACCGGTGATGACCGACTACATCACCCCGTTCCTTAATGATCACATCGGCACGCTGCCACTGATAGGCACGCTGTTTCAAGGACCACCGCTCGGAATCGGCACGCTGACCGCTGGCTTTGTGTTGGCAATCATGGTGATTCCCTTCATCTCCTCAATGATGCGCGAGGTGTTCCTGACTGTACCGACGCAACTGAAGGAGTCAGCATACGCACTGGGTTCAACCAAGTGGGAGGTGAGTTGGAACATTGTACTTCCCTACACTAGATCAGCAGTCATCGGTGGCATGTTTCTCGGCCTAGGCCGAGCACTCGGCGAAACCATGGCGGTCGCTTTCGTCATCGGCAACAGCGTACGTTTATCCCCTTCGTTGCTGACACCAGGAACCACAATTGCTGCACTGATTGCTAACGATTTCGGCGAGGCCACAGAAACTTACCGTTCGGCATTGCTCTTGCTCGGCTTCGTACTTTTTATCGTTACCTTCGCCGTATTGGTGATCGCTCGCCTCATGTTACTGCGTCTATCACGAAAGGAGGGCAACTGA
>xylefa8082
ATGACTTCGACTCTCATTCCAAAGGAGACTTCTACTCCTGGTGGACGTGATCTGCGCGATGCAAGAGCCGATTATTTTTTTAAGCTATTGCTGACCGCCGCTGTCGCCTTCGTTTTAATCGCTTTAGTCAGTGCAGCGCTATCTATGCTGTGGGGAGGACGCCAAGCACTGCAACTGCAAGGCGTCAGCTTTTTCTATAGCACGGAATGGAACCCCGTAGAAAACAAATACGGGGCATTGACGCCGATCTACGGCACCATCGTCACTGCACTGATTGCGATGCTGATCGCCATGCCCGTGAGCTTGGGGATCGCTTTTTTCCTCACCGAAGTCGCACCGCGTTGGCTTCGCACACCCATTGGCACTGCAATCGAGTTATTGGCTGGTATCCCATCAATTATCTACGGCATGTGGGGCCTGTTTGTACTCGTACCGGTGATGACCGACTACATCACCCCGTTCCTTAATGATCACATCGGCACGCTGCCACTGATCGGCACGCTGTTTCAAGGACCACCGCTCGGAATCGGCACGCTGACCGCTGGCTTTGTGTTGGCAATCATGGTGATTCCCTTCATCTCCTCAATGATGCGCGAGGTGTTCCTGACTGTACCGACGCAACTGAAGGAGTCAGCATACGCACTGGGTTCAACCAAGTGGGAGGTGAGTTGGAACATTGTACTTCCCTACACTAGATCAGCAGTCATCGGTGGCATGTTTCTCGGCCTAGGCCGTGCACTCGGCGAAACCATGGCGGTCGCTTTCGTCATCGGCAACAGCGTACGTTTATCCCCTTCGTTGCTGACACCAGGAACCACAATTGCTGCACTGATTGCTAACGATTTCGGCGAGGCCACAGAAACTTACCGTTCGGCATTGCTCTTGCTCGGCTTCGTACTTTTTATCGTTACCTTCGCCGTATTGGTGATCGCTCGCCTCATGTTACTGCGTCTATCACGAAAGGAGGGCAACTGA
>xylefa7970
ATGACTTCGACTCTCATTCCAAAGGAGACTTCTACTCCTGGTGGACGTGATCTGCGCGATGCAAGAGCCGATTATTTTTTTAAGCTATTGCTGACCGCCGCTGTCGCCTTCGTTTTAATCGCTTTAGTCAGTGCAGCGCTATCTATGCTGTGGGGAGGACGCCAAGCACTGCAACTGCAAGGCGTCAGCTTTTTCTATAGCACGGAATGGAACCCCGTAGAAAACAAATACGGGGCATTGACGCCGATCTACGGCACCATCGTCACTGCACTGATTGCGATGCTGATCGCCATGCCCGTGAGCTTGGGGATCGCTTTTTTCCTCACCGAAGTCGCACCGCGTTGGCTTCGCACACCCATTGGCACTGCAATCGAGTTATTGGCTGGTATCCCATCAATTATCTACGGCATGTGGGGCCTGTTTGTACTCGTACCGGTGATGACCGACTACATCACCCCGTTCCTTAATGATCACATCGGCACGCTGCCACTGATCGGCACGCTGTTTCAAGGACCACCGCTCGGAATCGGCACGCTGACCGCTGGCTTTGTGTTGGCAATCATGGTGATTCCCTTCATCTCCTCAATGATGCGCGAGGTGTTCCTGACTGTACCGACGCAACTGAAGGAGTCAGCATACGCACTGGGTTCAACCAAGTGGGAGGTGAGTTGGAACATTGTACTTCCCTACACTAGATCAGCAGTCATCGGTGGCATGTTTCTCGGCCTAGGCCGTGCACTCGGCGAAACCATGGCGGTCGCTTTCGTCATCGGCAACAGCGTACGTTTATCCCCTTCGTTGCTGACACCAGGAACCACAATTGCTGCACTGATTGCTAACGATTTCGGCGAGGCCACAGAAACTTACCGTTCGGCATTGCTCTTGCTCGGCTTCGTACTTTTTATCGTTACCTTCGCCGTATTGGTGATCGCTCGCCTCATGTTACTGCGTCTATCACGAAAGGAGGGCAACTGA
>xylefa4627
ATGACTTCGACTCTCATTCCAAAGGAGACTTCTACTCCTGGTGGACGTGATCTGCGCGATGCAAGAGCCGATTATTTTTTTAAGCTATTGCTGACCGCCGCTGTCGCCTTCGTTTTAATCGCTTTAGTCAGTGCAGCGCTATCTATGCTGTGGGGAGGACGCCAAGCACTGCAACTGCAAGGCGTCAGCTTTTTCTATAGCACGGAATGGAACCCCGTAGAAAACAAATATGGGGCATTGACACCGATCTACGGCACCATCGTCACTGCACTGATTGCGATGCTGATCGCCGTGCCCGTGAGCTTTGGGATCGCTTTTTTCCTCACCGAAGTCGCACCGCGTTGGCTTCGCACACCCATTGGCACTGCAATCGAGTTATTGGCTGGTATCCCATCAATTATCTACGGCATGTGGGGCCTGTTTGTACTCGTACCGGTGATGACCGACTACATCACCCCGTTCCTTAATGATCACATCGGCACGCTGCCACTGATAGGCACGCTGTTTCAAGGACCGCCGCTCGGAATCGGCACGCTGACCGCTGGCTTTGTGTTGGCAATCATGGTGATTCCCTTCATCTCCTCAATGATGCGCGAGGTGTTCCTGACTGTACCGACGCAACTGAAGGAGTCAGCATACGCACTGGGTTCAACCAAGTGGGAGGTGAGTTGGAACATTGTACTTCCCTACACTAGATCAGCAGTCATCGGTGGCATGTTTCTCGGCCTAGGCCGTGCACTCGGCGAAACCATGGCGGTCGCTTTCGTCATCGGCAACAGCGTACGTTTATCCCCTTCGTTGCTGACACCAGGAACCACAATTGCTGCACTGATTGCTAACGATTTCGGCGAGGCCACAGAAACTTACCGTTCGGCATTGCTCTTGCTCGGCTTCGTACTTTTTATCGTTACCTTCGCCGTATTGGTGATCGCTCGCCTCATGTTACTGCGTCTATCACGAAAGGAGGGCAACTGA
>xylefa7969
ATGACTTCGACTCTCATTCCAAAGGAGACTTCTACTCCTGGTGGACGTGATCTGCGCGATGCAAGAGCCGATTATTTTTTTAAGCTATTGCTGACCGCCGCTGTCGCCTTCGTTTTAATCGCTTTAGTCAGTGCAGCGCTATCTATGCTGTGGGGAGGACGCCAAGCACTGCAACTGCAAGGCGTCAGCTTTTTCTATAGCACGGAATGGAACCCCGTAGAAAACAAATACGGGGCATTGACGCCGATCTACGGCACCATCGTCACTGCACTGATTGCGATGCTGATCGCCATGCCCGTGAGCTTGGGGATCGCTTTTTTCCTCACCGAAGTCGCACCGCGTTGGCTTCGCACACCCATTGGCACTGCAATCGAGTTATTGGCTGGTATCCCATCAATTATCTACGGCATGTGGGGCCTGTTTGTACTCGTACCGGTGATGACCGACTACATCACCCCGTTCCTTAATGATCACATCGGCACGCTGCCACTGATCGGCACGCTGTTTCAAGGACCACCGCTCGGAATCGGCACGCTGACCGCTGGCTTTGTGTTGGCAATCATGGTGATTCCCTTCATCTCCTCAATGATGCGCGAGGTGTTCCTGACTGTACCGACGCAACTGAAGGAGTCAGCATACGCACTGGGTTCAACCAAGTGGGAGGTGAGTTGGAACATTGTACTTCCCTACACTAGATCAGCAGTCATCGGTGGCATGTTTCTCGGCCTAGGCCGTGCACTCGGCGAAACCATGGCGGTCGCTTTCGTCATCGGCAACAGCGTACGTTTATCCCCTTCGTTGCTGACACCAGGAACCACAATTGCTGCACTGATTGCTAACGATTTCGGCGAGGCCACAGAAACTTACCGTTCGGCATTGCTCTTGCTCGGCTTCGTACTTTTTATCGTTACCTTCGCCGTATTGGTGATCGCTCGCCTCATGTTACTGCGTCTATCACGAAAGGAGGGCAACTGA
>xylefa4626
ATGACTTCGACTCTCATTCCAAAGGAGACTTCTACTCCTGGTGGACGTGATCTGCGCGATGCAAGAGCCGATTATTTTTTTAAGCTATTGCTGACCGCCGCTGTCGCCTTCGTTTTAATCGCTTTAGTCAGTGCAGCGCTATCTATGCTGTGGGGAGGACGCCAAGCACTGCAACTGCAAGGCGTCAGCTTTTTCTATAGCACGGAATGGAACCCCGTAGAAAACAAATACGGGGCATTGACGCCGATCTACGGCACCATCGTCACTGCACTGATTGCGATGCTGATCGCCATGCCCGTGAGCTTGGGGATCGCTTTTTTCCTCACCGAAGTCGCACCGCGTTGGCTTCGCACACCCATTGGCACTGCAATCGAGTTATTGGCTGGTATCCCATCAATTATCTACGGCATGTGGGGCCTGTTTGTACTCGTACCGGTGATGACCGACTACATCACCCCGTTCCTTAATGATCACATCGGCACGCTGCCACTGATCGGCACGCTGTTTCAAGGACCGCCGCTCGGAATCGGCACGCTGACCGCTGGCTTTGTGTTGGCAATCATGGTGATTCCCTTCATCTCCTCAATGATGCGCGAGGTGTTCCTGACTGTACCGACGCAACTGAAGGAGTCAGCATACGCACTGGGTTCAACCAAGTGGGAGGTGAGTTGGAACATTGTACTTCCCTACACTAGATCAGCAGTCATCGGTGGCATGTTTCTCGGCCTAGGCCGTGCACTCGGCGAAACCATGGCGGTCGCTTTCGTCATCGGCAACAGCGTACGTTTATCCCCTTCGTTGCTGACACCAGGAACCACAATTGCTGCACTGATTGCTAACGATTTCGGCGAGGCCACAGAAACTTACCGTTCGGCATTGCTCTTGCTCGGCTTCGTACTTTTTATCGTTACCTTCGCCGTATTGGTGATCGCTCGCCTCATGTTACTGCGTCTATCACGAAAGGAGGGCAACTGA
>xylefaco33
ATGACTTCGACTCTCATTCCAAAGGAGACTTCTACTCCTGGTGGACGTGATCTGCGCGATGCAAGAGCCGATTATTTTTTTAAGCTATTGCTGACCGCCGCTGTCGCCTTCGTTTTAATCGCTTTAGTCAGTGCAGCGCTATCTATGCTGTGGGGAGGACGCCAAGCACTGCAACTGCAAGGCGTCAGCTTTTTCTATAGCACGGAATGGAACCCCGTAGAAAACAAATATGGGGCATTGACACCGATCTACGGCACCATCGTCACTGCACTGATTGCGATGCTGATCGCCGTGCCCGTGAGCTTTGGGATCGCTTTTTTCCTCACCGAAGTCGCACCGCGTTGGCTTCGCACACCCATTGGCACTGCAATCGAGTTATTGGCTGGTATCCCATCAATTATCTACGGCATGTGGGGCCTGTTTGTACTCGTACCGGTGATGACCGACTACATCACCCCGTTCCTTAATGATCACATCGGCACGCTGCCACTGATAGGCACGCTGTTTCAAGGACCGCCGCTCGGAATCGGCACGCTGACCGCTGGCTTTGTGTTGGCAATCATGGTGATTCCCTTCATCTCCTCAATGATGCGCGAGGTGTTCCTGACTGTACCGACGCAACTGAAGGAGTCAGCATACGCACTGGGTTCAACCAAGTGGGAGGTGAGTTGGAACATTGTACTTCCCTACACTAGATCAGCAGTCATCGGTGGCATGTTTCTCGGCCTAGGCCGTGCACTCGGCGAAACCATGGCGGTCGCTTTCGTCATCGGCAACAGCGTACGTTTATCCCCTTCGTTGCTGACACCAGGAACCACAATTGCTGCACTGATTGCTAACGATTTCGGCGAGGCCACAGAAACTTACCGTTCGGCATTGCTCTTGCTCGGCTTCGTACTTTTTATCGTTACCTTCGCCGTATTGGTGATCGCTCGCCTCATGTTACTGCGTCTATCACGAAAGGAGGGCAACTGA
>xylefaAnn1
ATGACTTCGACTCTCATTCCAAAGGAGACTTCTACTCCTGGTGGACGTGATCTGCGCGATGCAAGAGCCGATTATTTTTTTAAGCTATTGCTGACCACCGCTGTCGCCTTCGTTTTAATCGCTTTAGTCAGTGCAGCGCTATCTATGCTGTGGGGAGGACGCCAAGCACTGCAACTGCAAGGCGTCAGCTTTTTCTATAGCACGGAATGGAACCCCGTAGAAAACAAATACGGGGCATTGACACCGATCTACGGCACCATCGTCACTGCACTGATTGCGATGCTGATTGCCGTGCCCGTGAGCTTTGGGATCGCTTTTTTCCTCACCGAAGTCGCACCGCGTTGGCTTCGCACACCCATTGGCACTGCAATCGAGTTATTGGCTGGTATCCCATCAATTATCTACGGCATGTGGGGCCTGTTTGTACTCGTACCGGTGATGACCGACTACATCACCCCGTTCCTTAATGATCACATCGGCACGCTGCCACTGATAGGCACGCTGTTTCAAGGACCGCCGCTCGGAATCGGCACGCTGACCGCTGGCTTTGTGTTGGCAATCATGGTGATTCCCTTCATCTCCTCAATGATGCGCGAGGTGTTCCTGACTGTACCGACGCAACTGAAGGAGTCAGCATACGCACTGGGTTCAACCAAGTGGGAGGTGAGTTGGAACATTGTACTTCCCTACACTAGATCAGCAGTCATCGGTGGCATGTTTCTCGGCCTAGGCCGTGCACTCGGCGAAACCATGGCCGTCGCTTTCGTCATCGGCAACAGCGTACGTTTATCCCCTTCGTTGCTGACACCAGGAACCACAATTGCTGCACTGATTGCTAACGATTTCGGCGAGGCCACAGAAACTTACCGTTCGGCATTGCTCTTGCTCGGCTTCGTACTTTTTATCGTTACCTTCGCCGTATTGGTGATCGCTCGCCTCATGTTACTGCGTCTATCACGAAAGGAGGGCAACTGA
>xylefaGB54
ATGACTTCGACTCTCATTCCAAAGGAGACTTCTACTCCTGGTGGACGTGATCTGCGCGATGCAAGAGCCGATTATTTTTTTAAGCTATTGCTGACCGCCGCTGTCGCCTTCGTTTTAATCGCTTTAGTCAGTGCAGCGCTATCTATGCTGTGGGGAGGACGCCAAGCACTGCAACTGCAAGGCGTCAGCTTTTTCTATAGCACGGAATGGAACCCCGTAGAAAACAAATACGGGGCATTGACGCCGATCTACGGCACCATCGTCACTGCACTGATTGCGATGCTGATCGCCATGCCCGTGAGCTTGGGGATCGCTTTTTTCCTCACCGAAGTCGCACCGCGTTGGCTTCGCACACCCATTGGCACTGCAATCGAGTTATTGGCTGGTATCCCATCAATTATCTACGGCATGTGGGGCCTGTTTGTACTCGTACCGGTGATGACCGACTACATCACCCCGTTCCTTAATGATCACATCGGCACGCTGCCACTGATCGGCACGCTGTTTCAAGGACCGCCGCTCGGAATCGGCACGCTGACCGCTGGCTTTGTGTTGGCAATCATGGTGATTCCCTTCATCTCCTCAATGATGCGCGAGGTGTTCCTGACTGTACCGACGCAACTGAAGGAGTCAGCATACGCACTGGGTTCAACCAAGTGGGAGGTGAGTTGGAACATTGTACTTCCCTACACTAGATCAGCAGTCATCGGTGGCATGTTTCTCGGCCTAGGCCGTGCACTCGGCGAAACCATGGCGGTCGCTTTCGTCATCGGCAACAGCGTACGTTTATCCCCTTCGTTGCTGACACCAGGAACCACAATTGCTGCACTGATTGCTAACGATTTCGGCGAGGCCACAGAAACTTACCGTTCGGCATTGCTCTTGCTCGGCTTCGTACTTTTTATCGTTACCTTCGCCGTATTGGTGATCGCTCGCCTCATGTTACTGCGTCTATCACGAAAGGAGGGCAACTGA
>xylefaM23s
ATGACTTCGACTCTCATTCCAAAGGAGACTTCTACTCCTGGTGGACGTGATCTGCGCGATGCAAGAGCCGATTATTTTTTTAAGCTATTGCTGACCGCCGCTGTCGCCTTCGTTTTAATCGCTTTAGTCAGTGCAGCGCTATCTATGCTGTGGGGAGGACGCCAAGCACTGCAACTGCAAGGCGTCAGCTTTTTCTATAGCACGGAATGGAACCCCGTAGAAAACAAATACGGGGCATTGACGCCGATCTACGGCACCATCGTCACTGCACTGATTGCGATGCTGATCGCCATGCCCGTGAGCTTGGGGATCGCTTTTTTCCTCACCGAAGTCGCACCGCGTTGGCTTCGCACACCCATTGGCACTGCAATCGAGTTATTGGCTGGTATCCCATCAATTATCTACGGCATGTGGGGCCTGTTTGTACTCGTACCGGTGATGACCGACTACATCACCCCGTTCCTTAATGATCACATCGGCACGCTGCCACTGATCGGCACGCTGTTTCAAGGACCGCCGCTCGGAATCGGCACGCTGACCGCTGGCTTTGTGTTGGCAATCATGGTGATTCCCTTCATCTCCTCAATGATGCGCGAGGTGTTCCTGACTGTACCGACGCAACTGAAGGAGTCAGCATACGCACTGGGTTCAACCAAGTGGGAGGTGAGTTGGAACATTGTACTTCCCTACACTAGATCAGCAGTCATCGGTGGCATGTTTCTCGGCCTAGGCCGTGCACTCGGCGAAACCATGGCGGTCGCTTTCGTCATCGGCAACAGCGTACGTTTATCCCCTTCGTTGCTGACACCAGGAACCACAATTGCTGCACTGATTGCTAACGATTTCGGCGAGGCCACAGAAACTTACCGTTCGGCATTGCTCTTGCTCGGCTTCGTACTTTTTATCGTTACCTTCGCCGTATTGGTGATCGCTCGCCTCATGTTACTGCGTCTATCACGAAAGGAGGGCAACTGA
>xylefaMU34
ATGACTTCGACTCTCATTCCAAAGGAGACTTCTACTCCTGGTGGACGTGATCTGCGCGATGCAAGAGCCGATTATTTTTTTAAGCTATTGCTGACCGCCGCTGTCGCCTTCGTTTTAATCGCTTTAGTCAGTGCAGCGCTATCTATGCTGTGGGGAGGACGCCAAGCACTGCAACTGCAAGGCGTCAGCTTTTTCTATAGCACGGAATGGAACCCCGTAGAAAACAAATATGGGGCATTGACACCGATCTACGGCACCATCGTCACTGCACTGATTGCGATGCTGATCGCCGTGCCCGTGAGCTTTGGGATCGCTTTTTTCCTCACCGAAGTCGCACCGCGTTGGCTTCGCACACCCATTGGCACTGCAATCGAGTTATTGGCTGGTATCCCATCAATTATCTACGGCATGTGGGGCCTGTTTGTACTCGTACCGGTGATGACCGACTACATCACCCCGTTCCTTAATGATCACATCGGCACGCTGCCACTGATCGGCACGCTGTTTCAAGGACCGCCGCTCGGAATCGGCACGCTGACCGCTGGCTTTGTGTTGGCAATCATGGTGATTCCCTTCATCTCCTCAATGATGCGCGAGGTGTTCCTGACTGTACCGACGCAACTGAAGGAGTCAGCATACGCACTGGGTTCAACCAAGTGGGAGGTGAGTTGGAACATTGTACTTCCCTACACTAGATCAGCAGTCATCGGTGGCATGTTTCTCGGCCTAGGCCGTGCACTCGGCGAAACCATGGCGGTCGCTTTCGTCATCGGCAACAGCGTACGTTTATCCCCTTCGTTGCTGACACCAGGAACCACAATTGCTGCACTGATTGCTAACGATTTCGGCGAGGCCACAGAAACTTACCGTTCGGCATTGCTCTTGCTCGGCTTCGTACTTTTTATCGTTACCTTCGCCGTATTGGTGATCGCTCGCCTCATGTTACTGCGTCTATCACGAAAGGAGGGCAACTGA
>xylefaEB92
ATGACTTCGACTCTCATTCCAAAGGAGACTTCTACTCCTGGTGGACGTGATCTGCGCGATGCAAGAGCCGATTATTTTTTTAAGCTATTGCTGACCGCCGCTGTCGCCTTCGTTTTAATCGCTTTAGTCAGTGCAGCGCTATCTATGCTGTGGGGAGGACGCCAAGCACTGCAACTGCAAGGCGTCAGCTTTTTCTATAGCACGGAATGGAACCCCGTAGAAAACAAATATGGGGCATTGACACCGATCTACGGCACCATCGTCACTGCACTGATTGCGATGCTGATCGCCGTGCCCGTGAGCTTTGGGATCGCTTTTTTCCTCACCGAAGTCGCACCGCGTTGGCTTCGCACACCCATTGGCACTGCAATCGAGTTATTGGCTGGTATCCCATCAATTATCTACGGCATGTGGGGCCTGTTTGTACTCGTACCGGTGATGACCGACTACATCACCCCGTTCCTTAATGATCACATCGGCACGCTGCCACTGATAGGCACGCTGTTTCAAGGACCACCGCTCGGAATCGGCACGCTGACCGCTGGCTTTGTGTTGGCAATCATGGTGATTCCCTTCATCTCCTCAATGATGCGCGAGGTGTTCCTGACTGTACCGACGCAACTGAAGGAGTCAGCATACGCACTGGGTTCAACCAAGTGGGAGGTGAGTTGGAACATTGTACTTCCCTACACTAGATCAGCAGTCATCGGTGGCATGTTTCTCGGCCTAGGCCGAGCACTCGGCGAAACCATGGCCGTCGCTTTCGTCATCGGCAACAGCGTACGTTTATCCCCTTCGTTGCTGACACCAGGAACCACAATTGCTGCACTGATTGCTAACGATTTCGGCGAGGCCACAGAAACTTACCGTTCGGCATTGCTCTTGCTCGGCTTCGTACTTTTTATCGTTACCTTCGCCGTATTGGTGATCGCTCGCCTCATGTTACTGCGTCTATCACGAAAGGAGGGCAACTGA
>xylefaD026
ATGACTTCGACTCTCATTCCAAAGGAGACTTCTACTCCTGGTGGACGTGATCTGCGCGATGCAAGAGCCGATTATTTTTTTAAGCTATTGCTGACCGCCGCTGTCGCCTTCGTTTTAATCGCTTTAGTCAGTGCAGCGCTATCTATGCTGTGGGGAGGACGCCAAGCACTGCAACTGCAAGGCGTCAGCTTTTTCTATAGCACGGAATGGAACCCCGTAGAAAACAAATACGGGGCATTGACGCCGATCTACGGCACCATCGTCACTGCACTGATTGCGATGCTGATCGCCATGCCCGTGAGCTTGGGGATCGCTTTTTTCCTCACCGAAGTCGCACCGCGTTGGCTTCGCACACCCATTGGCACTGCAATCGAGTTATTGGCTGGTATCCCATCAATTATCTACGGCATGTGGGGCCTGTTTGTACTCGTACCGGTGATGACCGACTACATCACCCCGTTCCTTAATGATCACATCGGCACGCTGCCACTGATCGGCACGCTGTTTCAAGGACCACCGCTCGGAATCGGCACGCTGACCGCTGGCTTTGTGTTGGCAATCATGGTGATTCCCTTCATCTCCTCAATGATGCGCGAGGTGTTCCTGACTGTACCGACGCAACTGAAGGAGTCAGCATACGCACTGGGTTCAACCAAGTGGGAGGTGAGTTGGAACATTGTACTTCCCTACACTAGATCAGCAGTCATCGGTGGCATGTTTCTCGGCCTAGGCCGTGCACTCGGCGAAACCATGGCGGTCGCTTTCGTCATCGGCAACAGCGTACGTTTATCCCCTTCGTTGCTGACACCAGGAACCACAATTGCTGCACTGATTGCTAACGATTTCGGCGAGGCCACAGAAACTTACCGTTCGGCATTGCTCTTGCTCGGCTTCGTACTTTTTATCGTTACCTTCGCCGTATTGGTGATCGCTCGCCTCATGTTACTGCGTCTATCACGAAAGGAGGGCAACTGA
>xylefaTem1
ATGACTTCGACTCTCATTCCAAAGGAGACTTCTACTCCTGGTGGACGTGATCTGCGCGATGCAAGAGCCGATTATTTTTTTAAGCTATTGCTGACCGCCGCTGTCGCCTTCGTTTTAATCGCTTTAGTCAGTGCAGCGCTATCTATGCTGTGGGGAGGACGCCAAGCACTGCAACTGCAAGGCGTCAGCTTTTTCTATAGCACGGAATGGAACCCCGTAGAAAACAAATACGGGGCATTGACGCCGATCTACGGCACCATCGTCACTGCACTGATTGCGATGCTGATCGCCATGCCCGTGAGCTTGGGGATCGCTTTTTTCCTCACCGAAGTCGCACCGCGTTGGCTTCGCACACCCATTGGCACTGCAATCGAGTTATTGGCTGGTATCCCATCAATTATCTACGGCATGTGGGGCCTGTTTGTACTCGTACCGGTGATGACCGACTACATCACCCCGTTCCTTAATGATCACATCGGCACGCTGCCACTGATCGGCACGCTGTTTCAAGGACCGCCGCTCGGAATCGGCACGCTGACCGCTGGCTTTGTGTTGGCAATCATGGTGATTCCCTTCATCTCCTCAATGATGCGCGAGGTGTTCCTGACTGTACCGACGCAACTGAAGGAGTCAGCATACGCACTGGGTTCAACCAAGTGGGAGGTGAGTTGGAACATTGTACTTCCCTACACTAGATCAGCAGTCATCGGTGGCATGTTTCTCGGCCTAGGCCGTGCACTCGGCGAAACCATGGCGGTCGCTTTCGTCATCGGCAACAGCGTACGTTTATCCCCTTCGTTGCTGACACCAGGAACCACAATTGCTGCACTGATTGCTAACGATTTCGGCGAGGCCACAGAAACTTACCGTTCGGCATTGCTCTTGCTCGGCTTCGTACTTTTTATCGTTACCTTCGCCGTATTGGTGATCGCTCGCCTCATGTTACTGCGTCTATCACGAAAGGAGGGCAACTGA
>xylefastag
ATGACTTCGACTCTCATTCCAAAGGAGACTTCTACTCCTGGTGGACGTGATCTGCGCGATGCAAGAGCCGATTATTTTTTTAAGCTATTGCTGACCGCCGCTGTCGCCTTCGTTTTAATCGCTTTAGTCAGTGCAGCGCTATCTATGCTGTGGGGAGGACGCCAAGCACTGCAACTGCAAGGCGTCAGCTTTTTCTATAGCACGGAATGGAACCCCGTAGAAAACAAATACGGGGCATTGACGCCGATCTACGGCACCATCGTCACTGCACTGATTGCGATGCTGATCGCCATGCCCGTGAGCTTGGGGATCGCTTTTTTCCTCACCGAAGTCGCACCGCGTTGGCTTCGCACACCCATTGGCACTGCAATCGAGTTATTGGCTGGTATCCCATCAATTATCTACGGCATGTGGGGCCTGTTTGTACTCGTACCGGTGATGACCGACTACATCACCCCGTTCCTTAATGATCACATCGGCACGCTGCCACTGATCGGCACGCTGTTTCAAGGACCGCCGCTCGGAATCGGCACGCTGACCGCTGGCTTTGTGTTGGCAATCATGGTGATTCCCTTCATCTCCTCAATGATGCGCGAGGTGTTCCTGACTGTACCGACGCAACTGAAGGAGTCAGCATACGCACTGGGTTCAACCAAGTGGGAGGTGAGTTGGAACATTGTACTTCCCTACACTAGATCAGCAGTCATCGGTGGCATGTTTCTCGGCCTAGGCCGTGCACTCGGCGAAACCATGGCGGTCGCTTTCGTCATCGGCAACAGCGTACGTTTATCCCCTTCGTTGCTGACACCAGGAACCACAATTGCTGCACTGATTGCTAACGATTTCGGCGAGGCCACAGAAACTTACCGTTCGGCATTGCTCTTGCTCGGCTTCGTACTTTTTATCGTTACCTTCGCCGTATTGGTGATCGCTCGCCTCATGTTACTGCGTCTATCACGAAAGGAGGGCAACTGA
>xylefaMuMD
ATGACTTCGACTCTCATTCCAAAGGAGACTTCTACTCCTGGTGGACGTGATCTGCGCGATGCAAGAGCCGATTATTTTTTTAAGCTATTGCTGACCGCCGCTGTCGCCTTCGTTTTAATCGCTTTAGTCAGTGCAGCGCTATCTATGCTGTGGGGAGGACGCCAAGCACTGCAACTGCAAGGCGTCAGCTTTTTCTATAGCACGGAATGGAACCCCGTAGAAAACAAATATGGGGCATTGACACCGATCTACGGCACCATCGTCACTGCACTGATTGCGATGCTGATCGCCGTGCCCGTGAGCTTTGGGATCGCTTTTTTCCTCACCGAAGTCGCACCGCGTTGGCTTCGCACACCCATTGGCACTGCAATCGAGTTATTGGCTGGTATCCCATCAATTATCTACGGCATGTGGGGCCTGTTTGTACTCGTACCGGTGATGACCGACTACATCACCCCGTTCCTTAATGATCACATCGGCACGCTGCCACTGATCGGCACGCTGTTTCAAGGACCGCCGCTCGGAATCGGCACGCTGACCGCTGGCTTTGTGTTGGCAATCATGGTGATTCCCTTCATCTCCTCAATGATGCGCGAGGTGTTCCTGACTGTACCGACGCAACTGAAGGAGTCAGCATACGCACTGGGTTCAACCAAGTGGGAGGTGAGTTGGAACATTGTACTTCCCTACACTAGATCAGCAGTCATCGGTGGCATGTTTCTCGGCCTAGGCCGTGCACTCGGCGAAACCATGGCGGTCGCTTTCGTCATCGGCAACAGCGTACGTTTATCCCCTTCGTTGCTGACACCAGGAACCACAATTGCTGCACTGATTGCTAACGATTTCGGCGAGGCCACAGAAACTTACCGTTCGGCATTGCTCTTGCTCGGCTTCGTACTTTTTATCGTTACCTTCGCCGTATTGGTGATCGCTCGCCTCATGTTACTGCGTCTATCACGAAAGGAGGGCAACTGA
>long-mer8521
--------------------------------------------------------------------------------------------------------------------------------------------------------------------------------GCAAGGCGTCAGCTTTTTCTACAGCACGGAATGGAACCCCGTA------------------------------------------------------------------------------------------------------------------------------------------------------------------------------------------------------------------------------------------------------------------------------------------------------------------------------------------------------------------------------------------------------------------------------------------------------------------------------------------------------------------------------------------------------------------------------------------------------------------------------------------------------------------------------------------------------------------------------------------------------------------------------------
>long-mer8522
-------------------------------------------------------------------------------------------------------------------------------------------------------------------------------------------------------------------------------------------------------------------------------------------------------------------------------------------TCGCACCGCGTTGGCTTCGCAGGCCCGTTGGCACTGCAATCGAGTTGCTGGCTGGGATCCCATCAATTATCTACGGC---------------------------------------------------------------------------------------------------------------------------------------------------------------------------------------------------------------------------------------------------------------------------------------------------------------------------------------------------------------------------------------------------------------------------------------------------------------------------------------------------------------------------------------------------------------------------------------
>long-mer8523
---------------------------------------------------------------------------------------------------------------------------------------------------------------------------------------------------------------------------------------------------------------------------------------------------------------------------------------------------------------------------------------------------------------------------------CTGTTTGTGCTCGTACCGGTGATGACCGAC------------------------------------------------------------------------------------------------------------------------------------------------------------------------------------------------------------------------------------------------------------------------------------------------------------------------------------------------------------------------------------------------------------------------------------------------------------------------------------------------------------------------------------------------
>long-mer8524
-----------------------------------------------------------------------------------------------------------------------------------------------------------------------------------------------------------------------------------------------------------------------------------------------------------------------------------------------------------------------------------------------------------------------------------------------------------------------------CCTTAATGATCACATCGGCACTCTGCCGCTGATCGGCACGCTGTTTCAA---------------------------------------------------------------------------------------------------------------------------------------------------------------------------------------------------------------------------------------------------------------------------------------------------------------------------------------------------------------------------------------------------------------------------------------------------------------------------------
>long-mer8525
-------------------------------------------------------------------------------------------------------------------------------------------------------------------------------------------------------------------------------------------------------------------------------------------------------------------------------------------------------------------------------------------------------------------------------------------------------------------------------------------------------------------------------------CGCTCGGAATCGGCACGCTGAGCGCTGGCTTTGTGTTGGCAAT-------------------------------------------------------------------------------------------------------------------------------------------------------------------------------------------------------------------------------------------------------------------------------------------------------------------------------------------------------------------------------------------------------------------------------
>long-mer8526
--------------------------------------------------------------------------------------------------------------------------------------------------------------------------------------------------------------------------------------------------------------------------------------------------------------------------------------------------------------------------------------------------------------------------------------------------------------------------------------------------------------------------------------------------------------------------------------GATTCCCTTCATCTCCTCAATAATGCGCGAGGTGTTCCTGACT------------------------------------------------------------------------------------------------------------------------------------------------------------------------------------------------------------------------------------------------------------------------------------------------------------------------------------------------------------------------------
>long-mer8527
-----------------------------------------------------------------------------------------------------------------------------------------------------------------------------------------------------------------------------------------------------------------------------------------------------------------------------------------------------------------------------------------------------------------------------------------------------------------------------------------------------------------------------------------------------------------------------------------------------------------------------------------------------GTCAGCATACGCACTGGGTTCGACCAAGTGGGAGGTGAGTTGGAACATTGTGCTTCCCTACACTCGATCAGCAGTCATTGGTGGCATGTTTCTCGGCCTGGGCCGTGCACTCGGCGAAACC---------------------------------------------------------------------------------------------------------------------------------------------------------------------------------------------------------------------------------
>long-mer8528
-----------------------------------------------------------------------------------------------------------------------------------------------------------------------------------------------------------------------------------------------------------------------------------------------------------------------------------------------------------------------------------------------------------------------------------------------------------------------------------------------------------------------------------------------------------------------------------------------------------------------------------------------------------------------------------------------------------------------------------------------------------------------------------------------------CAACAGCGTACGTTTATCCCCCTCGTTGCTGACACCAGGAACC---------------------------------------------------------------------------------------------------------------------------------------------------------------
>long-mer8529
-------------------------------------------------------------------------------------------------------------------------------------------------------------------------------------------------------------------------------------------------------------------------------------------------------------------------------------------------------------------------------------------------------------------------------------------------------------------------------------------------------------------------------------------------------------------------------------------------------------------------------------------------------------------------------------------------------------------------------------------------------------------------------------------------------------------------------------------------------------------------ATTTCGGCGAGGCCACAGAAAGTTACCGTTCGGCATTGCTCTT-------------------------------------------------------------------------------------------
>long-mer8530
-----------------------------------------------------------------------------------------------------------------------------------------------------------------------------------------------------------------------------------------------------------------------------------------------------------------------------------------------------------------------------------------------------------------------------------------------------------------------------------------------------------------------------------------------------------------------------------------------------------------------------------------------------------------------------------------------------------------------------------------------------------------------------------------------------------------------------------------------------------------------------------------------------------------------------------------------------------------CGCTCGCCTCATGTTACTGCGGCTATCACGAAAGGAGGGCAAC---
