# Supplementary material for: Identification of genetic relationships and subspecies signatures in Xylella fastidiosa
Source: BMC Genomics. 2019 Mar 25;20:239. doi: 10.1186/s12864-019-5565-9 (PMC6434890; doi:10.1186/s12864-019-5565-9)
Supplement: Supplementary file 8 — Analysis of (non-)synonymous SNPs in homologs to CDS harboring specific k-mers for selected enriched GOs. (ZIP 549 kb) [file 12864_2019_5565_MOESM8_ESM.zip › Additional-File8/Additional-File8B_Pauca/GO-0005886 0016021/NC_002488.2035/Xfp assembled to xylefa9a5c.fasta]

>xylefa9a5c
ATGACTTCGACTCTCATTCCAAAGGAGACTTCTACTCCTGGTGGACGTGATCTGCGCGATGCAAGAGCCGATTATTTTTTTAAGCTATTGCTGACCGCCGCTGTCGCCTTCGTTTTAATCGCTTTAGTCAGTGCAGCGCTATCTATGCTGTGGGGAGGACGCCAAGCACTGCAACTGCAAGGCGTCAGCTTTTTCTACAGCACGGAATGGAACCCCGTAGAAAACAAATACGGGGCATTGACACCGATCTACGGCACCATCGTCACTGCACTGATTGCGATGCTGATCGCCGTGCCCGTGAGCTTTGGGATCGCTTTTTTCCTCACCGAAGTCGCACCGCGTTGGCTTCGCAGGCCCGTTGGCACTGCAATCGAGTTGCTGGCTGGGATCCCATCAATTATCTACGGCATGTGGGGACTGTTTGTGCTCGTACCGGTGATGACCGACTACATCACCCCGTTCCTTAATGATCACATCGGCACTCTGCCGCTGATCGGCACGCTGTTTCAAGGACCACCGCTCGGAATCGGCACGCTGAGCGCTGGCTTTGTGTTGGCAATCATGGTGATTCCCTTCATCTCCTCAATAATGCGCGAGGTGTTCCTGACTGTACCGACACAACTGAAGGAGTCAGCATACGCACTGGGTTCGACCAAGTGGGAGGTGAGTTGGAACATTGTGCTTCCCTACACTCGATCAGCAGTCATTGGTGGCATGTTTCTCGGCCTGGGCCGTGCACTCGGCGAAACCATGGCGGTCGCTTTCGTCATCGGCAACAGCGTACGTTTATCCCCCTCGTTGCTGACACCAGGAACCACAATTGCTGCACTGATTGCTAACGATTTCGGCGAGGCCACAGAAAGTTACCGTTCGGCATTGCTCTTGCTCGGCTTCGTACTTTTTATCGTTACCTTCGCCGTATTGGTGATCGCTCGCCTCATGTTACTGCGGCTATCACGAAAGGAGGGCAACTGA
>xylefa1199
ATGACTTCGACTCTCATTCCAAAGGAGACTTCTACTCCTGGTGGACGTGATCTGCGCGATGCAAGAGCCGATTATTTTTTTAAGCTATTGCTGACCGCCGCTGTCGCCTTCGTTTTAATCGCTTTAGTCAGTGCAGCGCTATCTATGCTGTGGGGAGGACGCCAAGCACTGCAACTGCAAGGCGTCAGCTTTTTCTACAGCACGGAATGGAACCCCGTAGAAAACAAATACGGGGCATTGACACCGATCTACGGCACCATCGTCACTGCACTGATTGCGATGCTGATCGCCGTGCCCGTGAGCTTTGGGATCGCTTTTTTCCTCACCGAAGTCGCACCGCGTTGGCTTCGCAGGCCCGTTGGCACTGCAATCGAGTTGCTGGCTGGGATCCCATCAATTATCTACGGCATGTGGGGACTGTTTGTGCTCGTACCGGTGATGACCGACTACATCACCCCGTTCCTTAATGATCACATCGGCACTCTGCCGCTGATCGGCACGCTGTTTCAAGGACCACCGCTCGGAATCGGCACGCTGAGCGCTGGCTTTGTGTTGGCAATCATGGTGATTCCCTTCATCTCCTCAATAATGCGCGAGGTGTTCCTGACTGTACCGACACAACTGAAGGAGTCAGCATACGCACTGGGTTCGACCAAGTGGGAGGTGAGTTGGAACATTGTGCTTCCCTACACTCGATCAGCAGTCATTGGTGGCATGTTTCTCGGCCTGGGCCGTGCACTCGGCGAAACCATGGCGGTCGCTTTCGTCATCGGCAACAGCGTACGTTTATCCCCCTCGTTGCTGACACCAGGAACCACAATTGCTGCACTGATTGCTAACGATTTCGGCGAGGCCACAGAAAGTTACCGTTCGGCATTGCTCTTGCTCGGCTTCGTACTTTTTATCGTTACCTTCGCCGTATTGGTGATCGCTCGCCTCATGTTACTGCGGCTATCACGAAAGGAGGGCAACTGA
>xylefa3124
ATGACTTCGACTCTCATTCCAAAGGAGACTTCTACTCCTGGTGGACGTGATCTGCGCGATGCAAGAGCCGATTATTTTTTTAAGCTATTGCTGACCGCCGCTGTCGCCTTCGTTTTAATCGCTTTAGTCAGTGCAGCGCTATCTATGCTGTGGGGAGGACGCCAAGCACTGCAACTGCAAGGCGTCAGCTTTTTCTACAGCACGGAATGGAACCCCGTAGAAAACAAATACGGGGCATTGACACCGATCTACGGCACCATCGTCACTGCACTGATTGCGATGCTGATCGCCGTGCCCGTGAGCTTTGGGATCGCTTTTTTCCTCACCGAAGTCGCACCGCGTTGGCTTCGCAGGCCCGTTGGCACTGCAATCGAGTTGCTGGCTGGGATCCCATCAATTATCTACGGCATGTGGGGACTGTTTGTGCTCGTACCGGTGATGACCGACTACATCACCCCGTTCCTTAATGATCACATCGGCACTCTGCCGCTGATCGGCACGCTGTTTCAAGGACCACCGCTCGGAATCGGCACGCTGAGCGCTGGCTTTGTGTTGGCAATCATGGTGATTCCCTTCATCTCCTCAATAATGCGCGAGGTGTTCCTGACTGTACCGACACAACTGAAGGAGTCAGCATACGCACTGGGTTCGACCAAGTGGGAGGTGAGTTGGAACATTGTGCTTCCCTACACTCGATCAGCAGTCATTGGTGGCATGTTTCTCGGCCTGGGCCGTGCACTCGGCGAAACCATGGCGGTCGCTTTCGTCATCGGCAACAGCGTACGTTTATCCCCCTCGTTGCTGACACCAGGAACCACAATTGCTGCACTGATTGCTAACGATTTCGGCGAGGCCACAGAAAGTTACCGTTCGGCATTGCTCTTGCTCGGCTTCGTACTTTTTATCGTTACCTTCGCCGTATTGGTGATCGCTCGCCTCATGTTACTGCGGCTATCACGAAAGGAGGGCAACTGA
>xylefa8072
ATGACTTCGACTCTCATTCCAAAGGAGACTTCTACTCCTGGTGGACGTGATCTGCGCGATGCAAGAGCCGATTATTTTTTTAAGCTATTGCTGACCGCCGCTGTCGCCTTCGTTTTAATCGCTTTAGTCAGTGCAGCGCTATCTATGCTGTGGGGAGGACGCCAAGCACTGCAACTGCAAGGCGTCAGCTTTTTCTACAGCACGGAATGGAACCCCGTAGAAAACAAATACGGGGCATTGACACCGATCTACGGCACCATCGTCACTGCACTGATTGCGATGCTGATCGCCGTGCCCGTGAGCTTTGGGATCGCTTTTTTCCTCACCGAAGTCGCACCGCGTTGGCTTCGCAGGCCCGTTGGCACTGCAATCGAGTTGCTGGCTGGGATCCCATCAATTATCTACGGCATGTGGGGCCTGTTTGTGCTCGTACCGGTGATGACCGACTACATCACCCCGTTCCTTAATGATCACATCGGCACTCTGCCGCTGATCGGCACGCTGTTTCAAGGACCACCGCTCGGAATCGGCACGCTGAGCGCTGGCTTTGTGTTGGCAATCATGGTGATTCCCTTCATCTCCTCAATAATGCGCGAGGTGTTCCTGACTGTACCGACGCAACTGAAGGAGTCAGCATACGCACTGGGTTCGACCAAGTGGGAGGTGAGTTGGAACATTGTGCTTCCCTACACTCGATCAGCAGTCATTGGTGGCATGTTTCTCGGCCTGGGCCGTGCACTCGGCGAAACCATGGCGGTCGCTTTCGTCATCGGCAACAGCGTACGTTTATCCCCCTCGTTGCTGACACCAGGAACCACAATTGCTGCATTGATTGCTAACGATTTCGGCGAGGCCACAGAAAGTTACCGTTCGGCATTGCTCTTGCTCGGCTTCGTACTTTTTATCGTTACCTTCGCCGTATTGGTGATCGCTCGCCTCATGTTACTGCGGCTATCACGAAAGGAGGGCAACTGA
>xylefaCOF4
ATGACTTCGACTCTCATTCCAAAGGAGACTTCTACTCCTGGTGGACGTGATCTGCGCGATGCAAGAGCCGATTATTTTTTTAAGCTATTGCTGACCGCCGCTGTCGCCTTCGTTTTAATCGCTTTAGTCAGTGCAGCGCTATCTATGCTGTGGGGAGGACGCCAAGCACTGCAACTGCAAGGCGTCAGCTTTTTCTACAGCACGGAATGGAACCCCGTAGAAAACAAATACGGGGCATTGACACCGATCTACGGCACCATCGTCACTGCACTGATTGCGATGCTGATCGCCGTGCCCGTGAGCTTTGGGATCGCTTTTTTCCTCACCGAAGTCGCACCGCGTTGGCTTCGCAGGCCCGTTGGCACTGCAATCGAGTTGCTGGCTGGGATCCCATCAATTATCTACGGCATGTGGGGACTGTTTGTGCTCGTACCGGTGATGACCGACTACATCACCCCGTTCCTTAATGATCACATCGGCACTCTGCCGCTGATCGGCACGCTGTTTCAAGGACCACCGCTCGGAATCGGCACGCTGAGCGCTGGCTTTGTGTTGGCAATCATGGTGATTCCCTTCATCTCCTCAATAATGCGCGAGGTGTTCCTGACTGTACCGACACAACTGAAGGAGTCAGCATACGCACTGGGTTCGACCAAGTGGGAGGTGAGTTGGAACATTGTGCTTCCCTACACTCGATCAGCAGTCATTGGTGGCATGTTTCTCGGCCTGGGCCGTGCACTCGGCGAAACCATGGCGGTCGCTTTCGTCATCGGCAACAGCGTACGTTTATCCCCCTCGTTGCTGACACCAGGAACCACAATTGCTGCACTGATTGCTAACGATTTCGGCGAGGCCACAGAAAGTTACCGTTCGGCATTGCTCTTGCTCGGCTTCGTACTTTTTATCGTTACCTTCGCCGTATTGGTGATCGCTCGCCTCATGTTACTGCGGCTATCACGAAAGGAGGGCAACTGA
>xylefaCOF7
ATGACTTCGACTCTCATTCCAAAGGAGACTTCTACTCCTGGTGGACGTGATCTGCGCGATGCAAGAGCCGATTATTTTTTTAAGCTATTGCTGACCGCCGCTGTCGCCTTCGTTTTAATCGCTTTAGTCAGTGCAGCGCTATCTATGCTGTGGGGAGGACGCCAAGCACTGCAACTGCAAGGCGTCAGCTTTTTCTACAGCACGGAATGGAACCCCGTAGAAAACAAATACGGGGCATTGACACCGATCTACGGCACCATCGTCACTGCACTGATTGCGATGCTGATCGCCGTGCCCGTGAGCTTTGGGATCGCTTTTTTCCTCACCGAAGTCGCACCGCGTTGGCTTCGCAGGCCCGTTGGCACTGCAATCGAGTTGCTGGCTGGGATCCCATCAATTATCTACGGCATGTGGGGCCTGTTTGTGCTCGTACCGGTGATGACCGACTACATCACCCCGTTCCTTAATGATCACATCGGCACTCTGCCGCTGATCGGCACGCTGTTTCAAGGACCACCGCTCGGAATCGGCACGCTGAGCGCTGGCTTTGTGTTGGCAATCATGGTGATTCCCTTCATCTCCTCAATAATGCGCGAGGTGTTCCTGACTGTACCGACGCAACTGAAGGAGTCAGCATACGCACTGGGTTCGACCAAGTGGGAGGTGAGTTGGAACATTGTGCTTCCCTACACTCGATCAGCAGTCATTGGTGGCATGTTTCTCGGCCTGGGCCGTGCACTCGGCGAAACCATGGCGGTCGCTTTCGTCATCGGCAACAGCGTACGTTTATCCCCCTCGTTGCTGACACCAGGAACCACAATTGCTGCATTGATTGCTAACGATTTCGGCGAGGCCACAGAAAGTTACCGTTCGGCATTGCTCTTGCTCGGCTTCGTACTTTTTATCGTTACCTTCGCCGTATTGGTGATCGCTCGCCTCATGTTACTGCGGCTATCACGAAAGGAGGGCAACTGA
>xylefaCVC1
ATGACTTCGACTCTCATTCCAAAGGAGACTTCTACTCCTGGTGGACGTGATCTGCGCGATGCAAGAGCCGATTATTTTTTTAAGCTATTGCTGACCGCCGCTGTCGCCTTCGTTTTAATCGCTTTAGTCAGTGCAGCGCTATCTATGCTGTGGGGAGGACGCCAAGCACTGCAACTGCAAGGCGTCAGCTTTTTCTACAGCACGGAATGGAACCCCGTAGAAAACAAATACGGGGCATTGACACCGATCTACGGCACCATCGTCACTGCACTGATTGCGATGCTGATCGCCGTGCCCGTGAGCTTTGGGATCGCTTTTTTCCTCACCGAAGTCGCACCGCGTTGGCTTCGCAGGCCCGTTGGCACTGCAATCGAGTTGCTGGCTGGGATCCCATCAATTATCTACGGCATGTGGGGACTGTTTGTGCTCGTACCGGTGATGACCGACTACATCACCCCGTTCCTTAATGATCACATCGGCACTCTGCCGCTGATCGGCACGCTGTTTCAAGGACCACCGCTCGGAATCGGCACGCTGAGCGCTGGCTTTGTGTTGGCAATCATGGTGATTCCCTTCATCTCCTCAATAATGCGCGAGGTGTTCCTGACTGTACCGACACAACTGAAGGAGTCAGCATACGCACTGGGTTCGACCAAGTGGGAGGTGAGTTGGAACATTGTGCTTCCCTACACTCGATCAGCAGTCATTGGTGGCATGTTTCTCGGCCTGGGCCGTGCACTCGGCGAAACCATGGCGGTCGCTTTCGTCATCGGCAACAGCGTACGTTTATCCCCCTCGTTGCTGACACCAGGAACCACAATTGCTGCACTGATTGCTAACGATTTCGGCGAGGCCACAGAAAGTTACCGTTCGGCATTGCTCTTGCTCGGCTTCGTACTTTTTATCGTTACCTTCGCCGTATTGGTGATCGCTCGCCTCATGTTACTGCGGCTATCACGAAAGGAGGGCAACTGA
>xylefaCVC6
ATGACTTCGACTCTCATTCCAAAGGAGACTTCTACTCCTGGTGGACGTGATCTGCGCGATGCAAGAGCCGATTATTTTTTTAAGCTATTGCTGACCGCCGCTGTCGCCTTCGTTTTAATCGCTTTAGTCAGTGCAGCGCTATCTATGCTGTGGGGAGGACGCCAAGCACTGCAACTGCAAGGCGTCAGCTTTTTCTACAGCACGGAATGGAACCCCGTAGAAAACAAATACGGGGCATTGACACCGATCTACGGCACCATCGTCACTGCACTGATTGCGATGCTGATCGCCGTGCCCGTGAGCTTTGGGATCGCTTTTTTCCTCACCGAAGTCGCACCGCGTTGGCTTCGCAGGCCCGTTGGCACTGCAATCGAGTTGCTGGCTGGGATCCCATCAATTATCTACGGCATGTGGGGACTGTTTGTGCTCGTACCGGTGATGACCGACTACATCACCCCGTTCCTTAATGATCACATCGGCACTCTGCCGCTGATCGGCACGCTGTTTCAAGGACCACCGCTCGGAATCGGCACGCTGAGCGCTGGCTTTGTGTTGGCAATCATGGTGATTCCCTTCATCTCCTCAATAATGCGCGAGGTGTTCCTGACTGTACCGACACAACTGAAGGAGTCAGCATACGCACTGGGTTCGACCAAGTGGGAGGTGAGTTGGAACATTGTGCTTCCCTACACTCGATCAGCAGTCATTGGTGGCATGTTTCTCGGCCTGGGCCGTGCACTCGGCGAAACCATGGCGGTCGCTTTCGTCATCGGCAACAGCGTACGTTTATCCCCCTCGTTGCTGACACCAGGAACCACAATTGCTGCACTGATTGCTAACGATTTCGGCGAGGCCACAGAAAGTTACCGTTCGGCATTGCTCTTGCTCGGCTTCGTACTTTTTATCGTTACCTTCGCCGTATTGGTGATCGCTCGCCTCATGTTACTGCGGCTATCACGAAAGGAGGGCAACTGA
>xylefaco32
ATGACTTCGACTCTCATTCCAAAGGAGACTTCTACTCCTGGTGGACGTGATCTGCGCGATGCAAGAGCCGATTATTTTTTTAAGCTATTGCTGACCGCCGCTGTCGCCTTCGTTTTAATCGCTTTAGTCAGTGCAGCGCTATCTATGCTGTGGGGAGGACGCCAAGCACTGCAACTGCAAGGCGTCAGCTTTTTCTACAGCACGGAATGGAACCCCGTAGAAAACAAATACGGGGCATTGACACCGATCTACGGCACCATCGTCACTGCACTGATTGCGATGCTGATCGCCGTGCCCGTGAGCTTTGGGATCGCTTTTTTCCTCACCGAAGTCGCACCGCGTTGGCTTCGCAGGCCCGTTGGCACTGCAATCGAGTTGCTGGCTGGGATCCCATCAATTATCTACGGCATGTGGGGACTGTTTGTGCTCGTACCGGTGATGACCGACTACATCACCCCGTTCCTTAATGATCACATCGGCACTCTGCCGCTGATCGGCACGCTGTTTCAAGGACCACCGCTCGGAATCGGCACGCTGAGCGCTGGCTTTGTGTTGGCAATCATGGTGATTCCCTTCATCTCCTCAATAATGCGCGAGGTGTTCCTGACTGTACCGACACAACTGAAGGAGTCAGCATACGCACTGGGTTCGACCAAGTGGGAGGTGAGTTGGAACATTGTGCTTCCCTACACTCGATCAGCAGTCATTGGTGGCATGTTTCTCGGCCTGGGCCGTGCACTCGGCGAAACCATGGCGGTCGCTTTCGTCATCGGCAACAGCGTACGTTTATCCCCCTCGTTGCTGACACCAGGAACCACAATTGCTGCACTGATTGCTAACGATTTCGGCGAGGCCACAGAAAGTTACCGTTCGGCATTGCTCTTGCTCGGCTTCGTACTTTTTATCGTTACCTTCGCCGTATTGGTGATCGCTCGCCTCATGTTACTGCGGCTATCACGAAAGGAGGGCAACTGA
>xylefaco6c
ATGACTTCGACTCTCATTCCAAAGGAGACTTCTACTCCTGGTGGACGTGATCTGCGCGATGCAAGAGCCGATTATTTTTTTAAGCTATTGCTGACCGCCGCTGTCGCCTTCGTTTTAATCGCTTTAGTCAGTGCAGCGCTATCTATGCTGTGGGGAGGACGCCAAGCACTGCAACTGCAAGGCGTCAGCTTTTTCTACAGCACGGAATGGAACCCCGTAGAAAACAAATACGGGGCATTGACACCGATCTACGGCACCATCGTCACTGCACTGATTGCGATGCTGATCGCCGTGCCCGTGAGCTTTGGGATCGCTTTTTTCCTCACCGAAGTCGCACCGCGTTGGCTTCGCAGGCCCGTTGGCACTGCAATCGAGTTGCTGGCTGGGATCCCATCAATTATCTACGGCATGTGGGGACTGTTTGTGCTCGTACCGGTGATGACCGACTACATCACCCCGTTCCTTAATGATCACATCGGCACTCTGCCGCTGATCGGCACGCTGTTTCAAGGACCACCGCTCGGAATCGGCACGCTGAGCGCTGGCTTTGTGTTGGCAATCATGGTGATTCCCTTCATCTCCTCAATAATGCGCGAGGTGTTCCTGACTGTACCGACACAACTGAAGGAGTCAGCATACGCACTGGGTTCGACCAAGTGGGAGGTGAGTTGGAACATTGTGCTTCCCTACACTCGATCAGCAGTCATTGGTGGCATGTTTCTCGGCCTGGGCCGTGCACTCGGCGAAACCATGGCGGTCGCTTTCGTCATCGGCAACAGCGTACGTTTATCCCCCTCGTTGCTGACACCAGGAACCACAATTGCTGCACTGATTGCTAACGATTTCGGCGAGGCCACAGAAAGTTACCGTTCGGCATTGCTCTTGCTCGGCTTCGTACTTTTTATCGTTACCTTCGCCGTATTGGTGATCGCTCGCCTCATGTTACTGCGGCTATCACGAAAGGAGGGCAACTGA
>xylefaJa12
ATGACTTCGACTCTCATTCCAAAGGAGACTTCTACTCCTGGTGGACGTGATCTGCGCGATGCAAGAGCCGATTATTTTTTTAAGCTATTGCTGACCGCCGCTGTCGCCTTCGTTTTAATCGCTTTAGTCAGTGCAGCGCTATCTATGCTGTGGGGAGGACGCCAAGCACTGCAACTGCAAGGCGTCAGCTTTTTCTACAGCACGGAATGGAACCCCGTAGAAAACAAATACGGGGCATTGACACCGATCTACGGCACCATCGTCACTGCACTGATTGCGATGCTGATCGCCGTGCCCGTGAGCTTTGGGATCGCTTTTTTCCTCACCGAAGTCGCACCGCGTTGGCTTCGCAGGCCCGTTGGCACTGCAATCGAGTTGCTGGCTGGGATCCCATCAATTATCTACGGCATGTGGGGACTGTTTGTGCTCGTACCGGTGATGACCGACTACATCACCCCGTTCCTTAATGATCACATCGGCACTCTGCCGCTGATCGGCACGCTGTTTCAAGGACCACCGCTCGGAATCGGCACGCTGAGCGCTGGCTTTGTGTTGGCAATCATGGTGATTCCCTTCATCTCCTCAATAATGCGCGAGGTGTTCCTGACTGTACCGACACAACTGAAGGAGTCAGCATACGCACTGGGTTCGACCAAGTGGGAGGTGAGTTGGAACATTGTGCTTCCCTACACTCGATCAGCAGTCATTGGTGGCATGTTTCTCGGCCTGGGCCGTGCACTCGGCGAAACCATGGCGGTCGCTTTCGTCATCGGCAACAGCGTACGTTTATCCCCCTCGTTGCTGACACCAGGAACCACAATTGCTGCACTGATTGCTAACGATTTCGGCGAGGCCACAGAAAGTTACCGTTCGGCATTGCTCTTGCTCGGCTTCGTACTTTTTATCGTTACCTTCGCCGTATTGGTGATCGCTCGCCTCATGTTACTGCGGCTATCACGAAAGGAGGGCAACTGA
>xylefaHib4
ATGACTTCGACTCTCATTCCAAAGGAGACTTCTACTCCTGGTGGACGTGATCTGCGCGATGCAAGAGCCGATTATTTTTTTAAGCTATTGCTGACCGCCGCTGTCGCCTTCGTTTTAATCGCTTTAGTCAGTGCAGCGCTATCTATGCTGTGGGGAGGACGCCAAGCACTGCAACTGCAAGGCGTCAGCTTTTTCTACAGCACGGAATGGAACCCCGTAGAAAACAAATACGGGGCATTGACACCGATCTACGGCACCATCGTCACTGCACTGATTGCGATGCTGATCGCCGTGCCCGTGAGCTTTGGGATCGCTTTTTTCCTCACCGAAGTCGCACCGCGTTGGCTTCGCAGGCCCGTTGGCACTGCAATCGAGTTGCTGGCTGGGATCCCATCAATTATCTACGGCATGTGGGGCCTGTTTGTGCTCGTACCGGTGATGACCGACTACATCACCCCGTTCCTTAATGATCACATCGGCACTCTGCCGCTGATCGGCACGCTGTTTCAAGGACCACCGCTCGGAATCGGCACGCTGAGCGCTGGCTTTGTGTTGGCAATCATGGTGATTCCCTTCATCTCCTCAATAATGCGCGAGGTGTTCCTGACTGTACCGACGCAACTGAAGGAGTCAGCATACGCACTGGGTTCGACCAAGTGGGAGGTGAGTTGGAACATTGTGCTTCCCTACACTCGATCAGCAGTCATTGGTGGCATGTTTCTCGGCCTGGGCCGTGCACTCGGCGAAACCATGGCGGTCGCTTTCGTCATCGGCAACAGCGTACGTTTATCCCCCTCGTTGCTGACACCAGGAACCACAATTGCTGCATTGATTGCTAACGATTTCGGCGAGGCCACAGAAAGTTACCGTTCGGCATTGCTCTTGCTCGGCTTCGTACTTTTTATCGTTACCTTCGCCGTATTGGTGATCGCTCGCCTCATGTTACTGCGGCTATCACGAAAGGAGGGCAACTGA
>xylefaOLS8
ATGACTTCGACTCTCATTCCAAAGGAGACTTCTACTCCTGGTGGACGTGATCTGCGCGATGCAAGAGCCGATTATTTTTTTAAGCTATTGCTGACCGCCGCTGTCGCCTTCGTTTTAATCGCTTTAGTCAGTGCAGCGCTATCTATGCTGTGGGGAGGACGCCAAGCACTGCAACTGCAAGGCGTCAGCTTTTTCTACAGCACGGAATGGAACCCCGTAGAAAACAAATACGGGGCATTGACACCGATCTACGGCACCATCGTCACTGCACTGATTGCGATGCTGATCGCCGTGCCCGTGAGCTTTGGGATCGCTTTTTTCCTCACCGAAGTCGCACCGCGTTGGCTTCGCAGGCCCGTTGGCACTGCAATCGAGTTGCTGGCTGGGATCCCATCAATTATCTACGGCATGTGGGGCCTGTTTGTGCTCGTACCGGTGATGACCGACTACATCACCCCGTTCCTTAATGATCACATCGGCACTCTGCCGCTGATCGGCACGCTGTTTCAAGGACCACCGCTCGGAATCGGCACGCTGAGCGCTGGCTTTGTGTTGGCAATCATGGTGATTCCCTTCATCTCCTCAATAATGCGCGAGGTGTTCCTGACTGTACCGACGCAACTGAAGGAGTCAGCATACGCACTGGGTTCGACCAAGTGGGAGGTGAGTTGGAACATTGTGCTTCCCTACACTCGATCAGCAGTCATTGGTGGCATGTTTCTCGGCCTGGGCCGTGCACTCGGCGAAACCATGGCGGTCGCTTTCGTCATCGGCAACAGCGTACGTTTATCCCCCTCGTTGCTGACACCAGGAACCACAATTGCTGCATTGATTGCTAACGATTTCGGCGAGGCCACAGAAAGTTACCGTTCGGCATTGCTCTTGCTCGGCTTCGTACTTTTTATCGTTACCTTCGCCGTATTGGTGATCGCTCGCCTCATGTTACTGCGGCTATCACGAAAGGAGGGCAACTGA
>xylefaPr8x
ATGACTTCGACTCTCATTCCAAAGGAGACTTCTACTCCTGGTGGACGTGATCTGCGCGATGCAAGAGCCGATTATTTTTTTAAGCTATTGCTGACCGCCGCTGTCGCCTTCGTTTTAATCGCTTTAGTCAGTGCAGCGCTATCTATGCTGTGGGGAGGACGCCAAGCACTGCAACTGCAAGGCGTCAGCTTTTTCTACAGCACGGAATGGAACCCCGTAGAAAACAAATACGGGGCATTGACACCGATCTACGGCACCATCGTCACTGCACTGATTGCGATGCTGATCGCCGTGCCCGTGAGCTTTGGGATCGCTTTTTTCCTCACCGAAGTCGCACCGCGTTGGCTTCGCAGGCCCGTTGGCACTGCAATCGAGTTGCTGGCTGGGATCCCATCAATTATCTACGGCATGTGGGGACTGTTTGTGCTCGTACCGGTGATGACCGACTACATCACCCCGTTCCTTAATGATCACATCGGCACTCTGCCGCTGATCGGCACGCTGTTTCAAGGACCACCGCTCGGAATCGGCACGCTGAGCGCTGGCTTTGTGTTGGCAATCATGGTGATTCCCTTCATCTCCTCAATAATGCGCGAGGTGTTCCTGACTGTACCGACACAACTGAAGGAGTCAGCATACGCACTGGGTTCGACCAAGTGGGAGGTGAGTTGGAACATTGTGCTTCCCTACACTCGATCAGCAGTCATTGGTGGCATGTTTCTCGGCCTGGGCCGTGCACTCGGCGAAACCATGGCGGTCGCTTTCGTCATCGGCAACAGCGTACGTTTATCCCCCTCGTTGCTGACACCAGGAACCACAATTGCTGCACTGATTGCTAACGATTTCGGCGAGGCCACAGAAAGTTACCGTTCGGCATTGCTCTTGCTCGGCTTCGTACTTTTTATCGTTACCTTCGCCGTATTGGTGATCGCTCGCCTCATGTTACTGCGGCTATCACGAAAGGAGGGCAACTGA
>xylefasFb7
ATGACTTCGACTCTCATTCCAAAGGAGACTTCTACTCCTGGTGGACGTGATCTGCGCGATGCAAGAGCCGATTATTTTTTTAAGCTATTGCTGACCGCCGCTGTCGCCTTCGTTTTAATCGCTTTAGTCAGTGCAGCGCTATCTATGCTGTGGGGAGGACGCCAAGCACTGCAACTGCAAGGCGTCAGCTTTTTCTACAGCACGGAATGGAACCCCGTAGAAAACAAATACGGGGCATTGACACCGATCTACGGCACCATCGTCACTGCACTGATTGCGATGCTGATCGCCGTGCCCGTGAGCTTTGGGATCGCTTTTTTCCTCACCGAAGTCGCACCGCGTTGGCTTCGCAGGCCCGTTGGCACTGCAATCGAGTTGCTGGCTGGGATCCCATCAATTATCTACGGCATGTGGGGACTGTTTGTGCTCGTACCGGTGATGACCGACTACATCACCCCGTTCCTTAATGATCACATCGGCACTCTGCCGCTGATCGGCACGCTGTTTCAAGGACCACCGCTCGGAATCGGCACGCTGAGCGCTGGCTTTGTGTTGGCAATCATGGTGATTCCCTTCATCTCCTCAATAATGCGCGAGGTGTTCCTGACTGTACCGACACAACTGAAGGAGTCAGCATACGCACTGGGTTCGACCAAGTGGGAGGTGAGTTGGAACATTGTGCTTCCCTACACTCGATCAGCAGTCATTGGTGGCATGTTTCTCGGCCTGGGCCGTGCACTCGGCGAAACCATGGCGGTCGCTTTCGTCATCGGCAACAGCGTACGTTTATCCCCCTCGTTGCTGACACCAGGAACCACAATTGCTGCACTGATTGCTAACGATTTCGGCGAGGCCACAGAAAGTTACCGTTCGGCATTGCTCTTGCTCGGCTTCGTACTTTTTATCGTTACCTTCGCCGTATTGGTGATCGCTCGCCTCATGTTACTGCGGCTATCACGAAAGGAGGGCAACTGA
>xylefacodi
ATGACTTCGACTCTCATTCCAAAGGAGACTTCTACTCCTGGTGGACGTGATCTGCGCGATGCAAGAGCCGATTATTTTTTTAAGCTATTGCTGACCGCCGCTGTCGCCTTCGTTTTAATCGCTTTAGTCAGTGCAGCGCTATCTATGCTGTGGGGAGGACGCCAAGCACTGCAACTGCAAGGCGTCAGCTTTTTCTACAGCACGGAATGGAACCCCGTAGAAAACAAATACGGGGCATTGACACCGATCTACGGCACCATCGTCACTGCACTGATTGCGATGCTGATCGCCGTGCCCGTGAGCTTTGGGATCGCTTTTTTCCTCACCGAAGTCGCACCGCGTTGGCTTCGCAGGCCCGTTGGCACTGCAATCGAGTTGCTGGCTGGGATCCCATCAATTATCTACGGCATGTGGGGCCTGTTTGTGCTCGTACCGGTGATGACCGACTACATCACCCCGTTCCTTAATGATCACATCGGCACTCTGCCGCTGATCGGCACGCTGTTTCAAGGACCACCGCTCGGAATCGGCACGCTGAGCGCTGGCTTTGTGTTGGCAATCATGGTGATTCCCTTCATCTCCTCAATAATGCGCGAGGTGTTCCTGACTGTACCGACGCAACTGAAGGAGTCAGCATACGCACTGGGTTCGACCAAGTGGGAGGTGAGTTGGAACATTGTGCTTCCCTACACTCGATCAGCAGTCATTGGTGGCATGTTTCTCGGCCTGGGCCGTGCACTCGGCGAAACCATGGCGGTCGCTTTCGTCATCGGCAACAGCGTACGTTTATCCCCCTCGTTGCTGACACCAGGAACCACAATTGCTGCATTGATTGCTAACGATTTCGGCGAGGCCACAGAAAGTTACCGTTCGGCATTGCTCTTGCTCGGCTTCGTACTTTTTATCGTTACCTTCGCCGTATTGGTGATCGCTCGCCTCATGTTACTGCGGCTATCACGAAAGGAGGGCAACTGA
>xylefaU24D
ATGACTTCGACTCTCATTCCAAAGGAGACTTCTACTCCTGGTGGACGTGATCTGCGCGATGCAAGAGCCGATTATTTTTTTAAGCTATTGCTGACCGCCGCTGTCGCCTTCGTTTTAATCGCTTTAGTCAGTGCAGCGCTATCTATGCTGTGGGGAGGACGCCAAGCACTGCAACTGCAAGGCGTCAGCTTTTTCTACAGCACGGAATGGAACCCCGTAGAAAACAAATACGGGGCATTGACACCGATCTACGGCACCATCGTCACTGCACTGATTGCGATGCTGATCGCCGTGCCCGTGAGCTTTGGGATCGCTTTTTTCCTCACCGAAGTCGCACCGCGTTGGCTTCGCAGGCCCGTTGGCACTGCAATCGAGTTGCTGGCTGGGATCCCATCAATTATCTACGGCATGTGGGGACTGTTTGTGCTCGTACCGGTGATGACCGACTACATCACCCCGTTCCTTAATGATCACATCGGCACTCTGCCGCTGATCGGCACGCTGTTTCAAGGACCACCGCTCGGAATCGGCACGCTGAGCGCTGGCTTTGTGTTGGCAATCATGGTGATTCCCTTCATCTCCTCAATAATGCGCGAGGTGTTCCTGACTGTACCGACACAACTGAAGGAGTCAGCATACGCACTGGGTTCGACCAAGTGGGAGGTGAGTTGGAACATTGTGCTTCCCTACACTCGATCAGCAGTCATTGGTGGCATGTTTCTCGGCCTGGGCCGTGCACTCGGCGAAACCATGGCGGTCGCTTTCGTCATCGGCAACAGCGTACGTTTATCCCCCTCGTTGCTGACACCAGGAACCACAATTGCTGCACTGATTGCTAACGATTTCGGCGAGGCCACAGAAAGTTACCGTTCGGCATTGCTCTTGCTCGGCTTCGTACTTTTTATCGTTACCTTCGCCGTATTGGTGATCGCTCGCCTCATGTTACTGCGGCTATCACGAAAGGAGGGCAACTGA
>xylefaOLS9
ATGACTTCGACTCTCATTCCAAAGGAGACTTCTACTCCTGGTGGACGTGATCTGCGCGATGCAAGAGCCGATTATTTTTTTAAGCTATTGCTGACCGCCGCTGTCGCCTTCGTTTTAATCGCTTTAGTCAGTGCAGCGCTATCTATGCTGTGGGGAGGACGCCAAGCACTGCAACTGCAAGGCGTCAGCTTTTTCTACAGCACGGAATGGAACCCCGTAGAAAACAAATACGGGGCATTGACACCGATCTACGGCACCATCGTCACTGCACTGATTGCGATGCTGATCGCCGTGCCCGTGAGCTTTGGGATCGCTTTTTTCCTCACCGAAGTCGCACCGCGTTGGCTTCGCAGGCCCGTTGGCACTGCAATCGAGTTGCTGGCTGGGATCCCATCAATTATCTACGGCATGTGGGGCCTGTTTGTGCTCGTACCGGTGATGACCGACTACATCACCCCGTTCCTTAATGATCACATCGGCACTCTGCCGCTGATCGGCACGCTGTTTCAAGGACCACCGCTCGGAATCGGCACGCTGAGCGCTGGCTTTGTGTTGGCAATCATGGTGATTCCCTTCATCTCCTCAATAATGCGCGAGGTGTTCCTGACTGTACCGACGCAACTGAAGGAGTCAGCATACGCACTGGGTTCGACCAAGTGGGAGGTGAGTTGGAACATTGTGCTTCCCTACACTCGATCAGCAGTCATTGGTGGCATGTTTCTCGGCCTGGGCCGTGCACTCGGCGAAACCATGGCGGTCGCTTTCGTCATCGGCAACAGCGTACGTTTATCCCCCTCGTTGCTGACACCAGGAACCACAATTGCTGCATTGATTGCTAACGATTTCGGCGAGGCCACAGAAAGTTACCGTTCGGCATTGCTCTTGCTCGGCTTCGTACTTTTTATCGTTACCTTCGCCGTATTGGTGATCGCTCGCCTCATGTTACTGCGGCTATCACGAAAGGAGGGCAACTGA
>long-mer8521
--------------------------------------------------------------------------------------------------------------------------------------------------------------------------------GCAAGGCGTCAGCTTTTTCTACAGCACGGAATGGAACCCCGTA------------------------------------------------------------------------------------------------------------------------------------------------------------------------------------------------------------------------------------------------------------------------------------------------------------------------------------------------------------------------------------------------------------------------------------------------------------------------------------------------------------------------------------------------------------------------------------------------------------------------------------------------------------------------------------------------------------------------------------------------------------------------------------
>long-mer8522
-------------------------------------------------------------------------------------------------------------------------------------------------------------------------------------------------------------------------------------------------------------------------------------------------------------------------------------------TCGCACCGCGTTGGCTTCGCAGGCCCGTTGGCACTGCAATCGAGTTGCTGGCTGGGATCCCATCAATTATCTACGGC---------------------------------------------------------------------------------------------------------------------------------------------------------------------------------------------------------------------------------------------------------------------------------------------------------------------------------------------------------------------------------------------------------------------------------------------------------------------------------------------------------------------------------------------------------------------------------------
>long-mer8523
---------------------------------------------------------------------------------------------------------------------------------------------------------------------------------------------------------------------------------------------------------------------------------------------------------------------------------------------------------------------------------------------------------------------------------CTGTTTGTGCTCGTACCGGTGATGACCGAC------------------------------------------------------------------------------------------------------------------------------------------------------------------------------------------------------------------------------------------------------------------------------------------------------------------------------------------------------------------------------------------------------------------------------------------------------------------------------------------------------------------------------------------------
>long-mer8524
-----------------------------------------------------------------------------------------------------------------------------------------------------------------------------------------------------------------------------------------------------------------------------------------------------------------------------------------------------------------------------------------------------------------------------------------------------------------------------CCTTAATGATCACATCGGCACTCTGCCGCTGATCGGCACGCTGTTTCAA---------------------------------------------------------------------------------------------------------------------------------------------------------------------------------------------------------------------------------------------------------------------------------------------------------------------------------------------------------------------------------------------------------------------------------------------------------------------------------
>long-mer8525
-------------------------------------------------------------------------------------------------------------------------------------------------------------------------------------------------------------------------------------------------------------------------------------------------------------------------------------------------------------------------------------------------------------------------------------------------------------------------------------------------------------------------------------CGCTCGGAATCGGCACGCTGAGCGCTGGCTTTGTGTTGGCAAT-------------------------------------------------------------------------------------------------------------------------------------------------------------------------------------------------------------------------------------------------------------------------------------------------------------------------------------------------------------------------------------------------------------------------------
>long-mer8526
--------------------------------------------------------------------------------------------------------------------------------------------------------------------------------------------------------------------------------------------------------------------------------------------------------------------------------------------------------------------------------------------------------------------------------------------------------------------------------------------------------------------------------------------------------------------------------------GATTCCCTTCATCTCCTCAATAATGCGCGAGGTGTTCCTGACT------------------------------------------------------------------------------------------------------------------------------------------------------------------------------------------------------------------------------------------------------------------------------------------------------------------------------------------------------------------------------
>long-mer8527
-----------------------------------------------------------------------------------------------------------------------------------------------------------------------------------------------------------------------------------------------------------------------------------------------------------------------------------------------------------------------------------------------------------------------------------------------------------------------------------------------------------------------------------------------------------------------------------------------------------------------------------------------------GTCAGCATACGCACTGGGTTCGACCAAGTGGGAGGTGAGTTGGAACATTGTGCTTCCCTACACTCGATCAGCAGTCATTGGTGGCATGTTTCTCGGCCTGGGCCGTGCACTCGGCGAAACC---------------------------------------------------------------------------------------------------------------------------------------------------------------------------------------------------------------------------------
>long-mer8528
-----------------------------------------------------------------------------------------------------------------------------------------------------------------------------------------------------------------------------------------------------------------------------------------------------------------------------------------------------------------------------------------------------------------------------------------------------------------------------------------------------------------------------------------------------------------------------------------------------------------------------------------------------------------------------------------------------------------------------------------------------------------------------------------------------CAACAGCGTACGTTTATCCCCCTCGTTGCTGACACCAGGAACC---------------------------------------------------------------------------------------------------------------------------------------------------------------
>long-mer8529
-------------------------------------------------------------------------------------------------------------------------------------------------------------------------------------------------------------------------------------------------------------------------------------------------------------------------------------------------------------------------------------------------------------------------------------------------------------------------------------------------------------------------------------------------------------------------------------------------------------------------------------------------------------------------------------------------------------------------------------------------------------------------------------------------------------------------------------------------------------------------ATTTCGGCGAGGCCACAGAAAGTTACCGTTCGGCATTGCTCTT-------------------------------------------------------------------------------------------
>long-mer8530
-----------------------------------------------------------------------------------------------------------------------------------------------------------------------------------------------------------------------------------------------------------------------------------------------------------------------------------------------------------------------------------------------------------------------------------------------------------------------------------------------------------------------------------------------------------------------------------------------------------------------------------------------------------------------------------------------------------------------------------------------------------------------------------------------------------------------------------------------------------------------------------------------------------------------------------------------------------------CGCTCGCCTCATGTTACTGCGGCTATCACGAAAGGAGGGCAAC---
