# Supplementary material for: Identification of genetic relationships and subspecies signatures in Xylella fastidiosa
Source: BMC Genomics. 2019 Mar 25;20:239. doi: 10.1186/s12864-019-5565-9 (PMC6434890; doi:10.1186/s12864-019-5565-9)
Supplement: Supplementary file 8 — Analysis of (non-)synonymous SNPs in homologs to CDS harboring specific k-mers for selected enriched GOs. (ZIP 549 kb) [file 12864_2019_5565_MOESM8_ESM.zip › Additional-File8/Additional-File8B_Pauca/GO-0005886 0016021/NC_002488.2149/Xfm assembled to xylefa9a5c Copy.fasta]

>xylefa9a5c
---------------------------------------------ATGAACATAGGCATGCGTCTTTTTTTGGTGTTGTTTGGGGTGTTGCCAGTGAGGTTGGGGTTTGCTGCAGATGCGATAAGTGTGGTCGATAAACAGCCAGTGAACTGGGTAGTGATCTCAATTTTTGTTGTTTTTGTGCTGATTACGTTATGGATCACTAAGTGGGCAGCGAAGAGGACGCGATCGTCTGCGGACTTTTACACGGCTGGGGGGACGATCACCGGTTTCCAAAATGGTTTGGCGATGGCGGGTGATTACATGTCTGCTGCGGCGTTTCTTGGCATTACCTCGGCGGTGATGATCAGTGGGTATGATGGAATGCTCTATGCGATTGGTTCTTTAGTGGGTTGGCCGATTCTGGTTTTTCTAGTCGCTGAGCGACTGCGTAATCTTGGCAAATATACTTTTGCTGATGTGGTTGCTTACCGTTTCGCGGCGGTGCCAGTTCGGTTGTTCACTTCTGCGAGTACGTTGGTGGTGGTGTTGTGTTCCCTAGTTGCACAAATGGTTGGGGCCGGTGCGCTTATTAAGTTGCTATTTGGTTTGGATTATTGGGTCGCAGTGATTTTGGTTGGTGGACTGATGATGGTGTACGTGATGTTTGGTGGGATGGCTGCAACCACCTGGGTACAGATTATTAAGGCGGTGTTGCTGTTGACTTGTTTGACTTTCATGGCAGTCATGATCATGTGGAGGTTCGGTTTTAATTTTGAGGGCCTGTTTGCGAGTGCGGTGGGAGTTAAGACGCAAATCGCGATGGCGGGGGGTAAATCTGGGGAGGAGGCTAAAGCGTTAGGGCTATCGATCATGGCGCCGGGTAGTTTTATCAAGGATCCAATTTCGGCGATTTCATTAGGTATCGCATTGGTATTCGGTAATGTTGGGTTACCGCATATCCTGATGCGTTTCTTTGCTGTGCCCGATGCCAGAGAGGTGCGTCATTCGGTGTTGTGGGCGATTACCTGGATCGGTTATTGCTACATCTTGATGTTTATTGTCGGTTTCGGTGCGATTGTGTTCGTGTTAACAAATCCGCAGTATGCCGATATCGCCACTGGCACGATCCGTGGTGGGCAGGGTGCAGCCAATATGGCTGCGGTGCTTGTCGCCAAAGTAGTGGGTGGGGATGTATTTATGGGGTTTGTTTCTGCTGTGGCATTTGCGACGATTTTGGCGGTGGCGGCTGGGTTGGCGTTGTCTGGTGCATCGGCGGTGTCACATGATGTGTATGCGATGGTGATTAAGCAGGGTAAGCCATCTTCGGATACTGAGTTGTTGGTCTCGCGTGTGACCACGGCAGTATTGGGTGTGGTTGCGGTGTTGCTGGGGATCGTGTTTCAGAAGCAGAATGTTGCGTTCATGGTGTCATTAGCATTTGCGATTGCGGCGTCGGCTAATTTTCCGGTGCTGATTTTGTCGCTGCTTTGGAAAAATTGTACGACCTGGGGTGCGGTGATCGGTGGTTTTCTCGGTTTGATTTCTTCGTTGGTGTTGACGGTGTTATCACCTTCGGTGTGGGTCGATACGTTGGGTCATTCAGTGGATTCGGTGCGATTTCCTTATACGTCGCCGGCATTGTTTTCCGTGGCCATAGGGTTTGTCGGTATTTGGTTGTTTTCGGTGCTGGATCGTAGTGGTCGGGCGGCGAAGGAGCGCGTTGCGTTTAAGGCGCAGCAGGTACGTGCTGAGACTGGATTAGGTGCTTCCAAAATGTCGCCCAATTGGTTCGCTTAG------------------------------------------------------------------------------------------------------------------------------------------
>long-mer8954_(reversed)
TGTCTACGACAAATTAAGTCGCAGCATTCTTGAGGATGCCTGTAAATGAACATAGGCATGCGTCTTTTTTTGGTGTTGTTTGGGGTGTT----------------------------------------------------------------------------------------------------------------------------------------------------------------------------------------------------------------------------------------------------------------------------------------------------------------------------------------------------------------------------------------------------------------------------------------------------------------------------------------------------------------------------------------------------------------------------------------------------------------------------------------------------------------------------------------------------------------------------------------------------------------------------------------------------------------------------------------------------------------------------------------------------------------------------------------------------------------------------------------------------------------------------------------------------------------------------------------------------------------------------------------------------------------------------------------------------------------------------------------------------------------------------------------------------------------------------------------------------------------------------------------------------------------------------------------------------------------------------------------------------------------------------------------------------------------------------------------------------------------------------------------------------------------------------------------------------------------------------------------------------------------------------------------------------------------------------------------------------------------------------------------------------
>xylefa8416
---------------------------------------------ATGAACATAGGCAGGCATCTTTTGTTGGTGTTGTTTGGGTGGTTGCCGGTGAGATTGGGGTTTGCTGCAGATGCGATAAGTGTCGTCGATAAGCAGCCGGTAAATTGGGTGGCGATCACCATGTTCGCTGTTTTTGTGCTGATTACGTTATGGATCACTCAGTGGGCCGCGAAGAAGACGCGATCATCTGCGGACTTTTATACGGCTGGGGGGACAGTCACCGGTTTCCAAAATGGTTTAGCGATGGCGGGTGATTACATGTCTGCTGCTGCGTTTCTTGGCATTACCTCGGCGGTGATGATCAGTGGGTATGATGGAATGCTCTATGCGATTGGCTCTTTAGTCGGTTGGCCGGTTCTGGTTTTTCTAGTCGCTGAGCGACTGCGTAATCTTGGTAAATATACTTTTTCTGATGTGGTGGCTTACCGTTTCGCGGCGGTGCCAGTTCGGTTGTTCACTTCTGCGAGTACGCTGGTGGTGGTGGTGTGTTCCCTAGTTGCACAAATGGTTGGGGCCGGTGCGCTTATTAAGTTGCTATTTGGTTTGGATTATTGGGTTGCAGTGATTTTTGTTGGTGGACTGATGATGGTGTATGTGATGTTTGGTGGGATGGCTGCGGCCACTTGGGTACAGATTATTAAGGCGGTGTTGCTGTTGACTTGTTTGACTTTCATGGCAGTCATGATCATGTGGAGGTTCGGTTTTAATTTTGAGGGCTTGTTTGCGAGTGCGGTGGAGGTCAAGACTCAAATTGCGATGGCGGGCGGTAAATCTGGGGAGGATGCTAAAGCGTTAGGGCTATCGATCATGGCGCCGGGTAGTTTTATCAAGGATCCAATTTCGGCGATTTCATTGGGCATCGCATTGGTATTCGGTACTGCGGGGTTACCACATATTTTAATGCGTTTCTTCACCGTGCCTGACGCCAGACAGGCGCGTCATTCGGTGTTGTGGGCGATTACCTGGATCGGTTATTGCTACATCTTGATGTTTATCATTGGATTCGGTGCGATTGTGCTTGTGTTAGCGAATCCGCAGTATGCCGATATCGCTTCTGGCACCATCCGCGGTGGTCAGGGTGCAGCCAATATGGCTGCGGTGCTTGTCGCCAAAGTAGTCGGGGGTAATGTGTTCATGGGGTTTGTCTCTGCTGTGGCATTTGCGACGATTCTGGCGGTGGTAGCAGGGTTGGCGTTGTCTGGTGCATCGGCGGTGTCACATGATGTGTATGCGATGGTGATTAAGCAGGGTAAGCCATCTTCGGATACTGAGTTGTTGGTCTCGCGTGTGACCACGGCAGTATTGGGTGTGGTTGCGGTGTTGCTGGGGATCGTGTTTCAGAAGCAGAATGTTGCGTTCATGGTGTCATTAGCATTTGCGATTGCAGCGTCGGCTAATTTCCCTGTACTGGTTCTGTCGCTGTTTTGGAAGAATTGTACGACGTGGGGTGCGGTGATCGGTGGTTTTCTCGGTTTGATTTCTTCGTTGGTGTTGACGGTGTTATCACCTTCGGTGTGGGTCGATACGTTGGGTCATTCGGTAGATTCGGTGCGATTCCCTTACACGTCGCCGGCATTGTTTTCCATGACCATAGGATTTGTCGGTATTTGGTTGTTTTCGGTGCTGGATCGTAGTGGCCGGGCGGCGAAGGAGCGCATTGCGTTTAAGGCGCAGCAGGTACGTGCTGAAACTGGATTAGGTGCTTCCAAAATGTCACCCAATTGATTCGCTTAG------------------------------------------------------------------------------------------------------------------------------------------
>xylefa8417
---------------------------------------------ATGAACATAGGCAGGCATCTTTTGTTGGTGTTGTTTGGGTGGTTGCCGGTGAGATTGGGGTTTGCTGCAGATGCGATAAGTGTCGTCGATAAGCAGCCGGTAAATTGGGTGGCGATCACCATGTTCGCTGTTTTTGTGCTGATTACGTTATGGATCACTCAGTGGGCCGCGAAGAAGACGCGATCATCTGCGGACTTTTATACGGCTGGGGGGACAGTCACCGGTTTCCAAAATGGTTTAGCGATGGCGGGTGATTACATGTCTGCTGCTGCGTTTCTTGGCATTACCTCGGCGGTGATGATCAGTGGGTATGATGGAATGCTCTATGCGATTGGCTCTTTAGTCGGTTGGCCGGTTCTGGTTTTTCTAGTCGCTGAGCGACTGCGTAATCTTGGTAAATATACTTTTTCTGATGTGGTGGCTTACCGTTTCGCGGCGGTGCCAGTTCGGTTGTTCACTTCTGCGAGTACGCTGGTGGTGGTGTTGTGTTCCCTAGTTGCACAAATGGTTGGGGCCGGTGCGCTTATTAAGTTGCTATTTGGTTTGGATTATTGGGTTGCAGTGATTTTTGTTGGTGGACTGATGATGGTGTATGTGATGTTTGGTGGGATGGCTGCGGCCACTTGGGTACAGATTATTAAGGCGGTGTTGCTGTTGACTTGTTTGACTTTCATGGCAGTCATGATCATGTGGAGGTTCGGTTTTAATTTTGAGGGCTTGTTTGCGAGTGCGGTGGAGGTCAAGACTCAAATTGCGATGGCGGGCGGTAAATCTGGGGAGGATGCTAAAGCGTTAGGGCTATCGATCATGGCGCCGGGTAGTTTTATCAAGGATCCAATTTCGGCGATTTCATTGGGCATCGCATTGGTATTCGGTACTGCGGGGTTACCACATATTTTAATGCGTTTCTTCACCGTGCCTGACGCCAGACAGGCGCGTCATTCGGTGTTGTGGGCGATTACCTGGATCGGTTATTGCTACATCTTGATGTTTATCATTGGATTCGGTGCGATTGTGCTTGTGTTAGCGAATCCGCAGTATGCCGATATCGCTTCTGGCACCATCCGCGGTGGTCAGGGTGCAGCCAATATGGCTGCGGTGCTTGTCGCCAAAGTAGTCGGGGGTAATGTGTTCATGGGGTTTGTCTCTGCTGTGGCATTTGCGACGATTCTGGCGGTGGTAGCAGGGTTGGCGTTGTCTGGTGCATCGGCGGTGTCACATGATGTGTATGCGATGGTGATTAAGCAGGGTAAGCCATCTTCGGATACTGAGTTGTTGGTCTCGCGTGTGACCACGGCAGTATTGGGTGTGGTTGCGGTGTTGCTGGGGATCGTGTTTCAGAAGCAGAATGTTGCGTTCATGGTGTCATTAGCATTTGCGATTGCAGCGTCGGCTAATTTCCCTGTACTGGTTCTGTCGCTGTTTTGGAAGAATTGTACGACGTGGGGTGCGGTGATCGGTGGTTTTCTCGGTTTGATTTCTTCGTTGGTGTTGACGGTGTTATCACCTTCGGTGTGGGTCGATACGTTGGGTCATTCGGTAGATTCGGTGCGATTCCCTTACACGTCGCCGGCATTGTTTTCCATGACCATAGGATTTGTCGGTATTTGGTTGTTTTCGGTGCTGGATCGTAGTGGCCGGGCGGCGAAGGAGCGCATTGCGTTTAAGGCGCAGCAGGTACGTGCTGAAACTGGATTAGGTGCTTCCAAAATGTCACCCAATTGATTCGCTTAG------------------------------------------------------------------------------------------------------------------------------------------
>xylefaBB01
---------------------------------------------ATGAACATAGGCAGGCATCTTTTGTTGGTGTTGTTTGGGTGGTTGCCGGTGAGATTGGGGTTTGCTGCAGATGCGATAAGTGTTGTCGATAAGCAGCCGGTAAATTGGGTGGCGATCACCATGTTCGCTGTTTTTGTGCTGATTACGTTATGGATCACTCAGTGGGCTGCGAAGAAGACGCGATCATCTGCGGACTTTTATACGGCTGGGGGGACAGTCACCGGTTTCCAAAATGGTTTAGCGATTGCCGGTGACTACGTGTCCGCTGCTTCGTTTCTTGGTATTACTTCGGCAGTGATGGCCAATGGCTATGATGGAATGCTCTATGCAATTGGCTTTTTAGTTGGTTGGCCGATTCTGACTTTTTTGATTGCTGAGCGGCTGCGCAATCTTGGCAAATATACTTTTGCTGATGTGGTGGCTTACCGTTTTGCGGCGACGTCAGTTCGGTTGTTTGCTTCCGTTAGTACGTTGGTGGTGGTGTTGTGTTATCTGATTGCACAGATGGTTGGGGCCGGTGCGCTGATTAGGTTGTTGTTTGGTTTAGATTATTGGGTTGCAATGGTGCTGGTTGGCGGACTGATGATGGTGTACGTGTTGTTTGGTGGGATGGCTGCAACCACCTGGGTACAGATTATTAAGGCGGTGCTGTTGCTGATTGGTGCGACTTTCATGGCAGTCATGATCATGCGCAGGTTCGGTTTTAATTTTGAGGGGTTGTTTGCGAGTGCGGTGGAGGTCAAGACTCAAATTGCGATGGCGGGCGGTAAATCTGGGGAGGAGGCTAAAGCGTTAGGGCTATCGATCATGGCGCCGGGTAGTTTTATCAAGGATCCAATTTCGGCGATTTCATTAGGCATCGCATTGGTATTCGGTACTGCGGGGTTACCACATATTTTAATGCGCTTCTTCACCGTGCCTGACGCCAGACAGGCGCGTCATTCGGTGTTGTGGGCGATTACCTGGATCGGTTATTGCTACATCTTGATGTTTATCATTGGATTCGGTGCGATTGTGCTTGTGTTAGCGAATCCGCAGTATGCCGATATCGCTTCTGGCACCATCCGCGGTGGTCAGGGTGCAGCCAATATGGCTGCGGTGCTTGTCGCCAAAGTAGTCGGGGGTAATGTGTTCATGGGGTTTGTCTCTGCTGTGGCATTTGCGACGATTCTGGCGGTGGTAGCAGGGTTGGCGTTGTCTGGTGCATCGGCGGTGTCACATGATGTGTATGCGATGGTGATTAAGCAGGGTAAGCCATCTTCGGATACCGAGTTGTTGGTCTCGCGTGTGACCACGGCAGTATTAGGTGTGGTTGCGGTGTTGCTGGGGATCGTGTTTCAGAAGCAGAATGTTGCGTTCATGGTGTCATTAGCATTTGCGATTGCAGCGTCGGCTAATTTCCCTGTACTGGTTCTGTCGCTGTTTTGGAAGAATTGTACGACGAGGGGTGCGGTGATCGGTGGTTTTCTCGGTTTGATTTCTTCGTTGGTGTTGACGGTGTTATCACCTTCGGTGTGGGTCGATACGTTGGGTCATTCGGTGGATTCGGTGCGATTCCCTTACACGTCGCCGGCATTGTTTTCCATGACCATAGGATTTGTCGGTATTTGGTTGTTTTCGGTGCTGGATCGTAGTGGCCGGGCGGCGAAGGAGCGCATTGCGTTTAAGGCGCAGCAGGTACGTGCTGAAACTGGATTAGGTGCTTCCAAAATGTCACCCAATTGATTCGCTTAG------------------------------------------------------------------------------------------------------------------------------------------
>xylefa4311
---------------------------------------------ATGAACATAGGCAGGCATCTTTTGTTGGTGTTGTTTGGGTGGTTGCCGGTGAGATTGGGGTTTGCTGCAGATGCGATAAGTGTCGTCGATAAGCAGCCGGTAAATTGGGTGGCGATCACCATGTTCGCTGTTTTTGTGCTGATTACGTTATGGATCACTCAGTGGGCCGCGAAGAAGACGCGATCATCTGCGGACTTTTATACGGCTGGGGGGACAGTCACCGGTTTCCAAAATGGTTTAGCGATGGCGGGTGATTACATGTCTGCTGCTGCGTTTCTTGGCATTACCTCGGCGGTGATGATCAGTGGGTATGATGGAATGCTCTATGCGATTGGCTCTTTAGTCGGTTGGCCGGTTCTGGTTTTTCTAGTCGCTGAGCGACTGCGTAATCTTGGTAAATATACTTTTTCTGATGTGGTGGCTTACCGTTTCGCGGCGGTGCCAGTTCGGTTGTTCACTTCTGCGAGTACGCTGGTGGTGGTGTTGTGTTCCCTAGTTGCACAAATGGTTGGGGCCGGTGCGCTTATTAAGTTGCTATTTGGTTTGGATTATTGGGTTGCAGTGATTTTTGTTGGTGGACTGATGATGGTGTATGTGATGTTTGGTGGGATGGCTGCGGCCACTTGGGTACAGATTATTAAGGCGGTGTTGCTGTTGACTTGTTTGACTTTCATGGCAGTCATGATCATGTGGAGGTTCGGTTTTAATTTTGAGGGCTTGTTTGCGAGTGCGGTGGAGGTCAAGACTCAAATTGCGATGGCGGGCGGTAAATCTGGGGAGGAGGCTAAAGCGTTAGGGCTATCGATCATGGCGCCGGGTAGTTTTATCAAGGATCCAATTTCGGCGATTTCATTGGGCATCGCATTGGTATTCGGTACTGCGGGGTTACCACATATTTTAATGCGTTTCTTCACCGTGCCTGACGCCAGACAGGCGCGTCATTCGGTGTTGTGGGCGATTACCTGGATCGGTTATTGCTACATCTTGATGTTTATCATTGGATTCGGTGCGATTGTGCTTGTGTTAGCGAATCCGCAGTATGCCGATATCGCTTCTGGCACCATCCGCGGTGGTCAGGGTGCAGCCAATATGGCTGCGGTGCTTGTCGCCAAAGTAGTCGGGGGTAATGTGTTCATGGGGTTTGTCTCTGCTGTGGCATTTGCGACGATTCTGGCGGTGGTAGCAGGGTTGGCGTTGTCTGGTGCATCGGCGGTGTCACATGATGTGTATGCGATGGTGATTAAGCAGGGTAAGCCATCTTCGGATACTGAGTTGTTGGTCTCGCGTGTGACCACGGCAGTATTGGGTGTGGTTGCGGTGTTGCTGGGGATCGTGTTTCAGAAGCAGAATGTTGCGTTCATGGTGTCATTAGCATTTGCGATTGCAGCGTCGGCTAATTTCCCTGTACTGGTTCTGTCGCTGTTTTGGAAGAATTGTACGACGTGGGGTGCGGTGATCGGTGGTTTTCTCGGTTTGATTTCTTCGTTGGTGTTGACGGTGTTATCACCTTCGGTGTGGGTCGATACGTTGGGTCATTCGGTAGATTCGGTGCGATTCCCTTACACGTCGCCGGCATTGTTTTCCATGACCATAGGATTTGTCGGTATTTGGTTGTTTTCGGTGCTGGATCGTAGTGGCCGGGCGGCGAAGGAGCGCATTGCGTTTAAGGCGCAGCAGGTACGTGCTGAAACTGGATTAGGTGCTTCCAAAATGTCACCCAATTGATTCGCTTAG------------------------------------------------------------------------------------------------------------------------------------------
>xylefa3571
---------------------------------------------ATGAACATAGGCAGGCATCTTTTGTTGGTGTTGTTTGGGTGGTTGCCGGTGAGATTGGGGTTTGCTGCAGATGCGATAAGTGTTGTCGATAAGCAGCCGGTAAATTGGGTGGCGATCACCATGTTCGCTGTTTTTGTGCTGATTACGTTATGGATCACTCAGTGGGCTGCGAAGAAGACGCGATCATCTGCGGACTTTTATACGGCTGGGGGGACAGTCACCGGTTTCCAAAATGGTTTAGCGATTGCCGGTGACTACGTGTCCGCTGCTTCGTTTCTTGGTATTACTTCGGCAGTGATGGCCAATGGCTATGATGGAATGCTCTATGCAATTGGCTTTTTAGTTGGTTGGCCGATTCTGACTTTTTTGATTGCTGAGCGGCTGCGCAATCTTGGCAAATATACTTTTGCTGATGTGGTGGCTTACCGTTTTGCGGCGACGTCAGTTCGGTTGTTTGCTTCCGTTAGTACGTTGGTGGTGGTGTTGTGTTATCTGATTGCACAGATGGTTGGGGCCGGTGCGCTGATTAGGTTGTTGTTTGGTTTAGATTATTGGGTTGCAATGGTGCTGGTTGGCGGACTGATGATGGTGTACGTGTTGTTTGGTGGGATGGCTGCAACCACCTGGGTACAGATTATTAAGGCGGTGCTGTTGCTGATTGGTGCGACTTTCATGGCAGTCATGATCATGCGCAGGTTCGGTTTTAATTTTGAGGGGTTGTTTGCGAGTGCGGTGGAGGTCAAGACTCAAATTGCGATGGCGGGCGGTAAATCTGGGGAGGATGCTAAAGCGTTAGGGCTATCGATCATGGCGCCGGGTAGTTTTATCAAGGATCCAATTTCGGCGATTTCATTAGGCATCGCATTGGTATTCGGTACTGCGGGGTTACCACATATTTTAATGCGCTTCTTCACCGTGCCTGACGCCAGACAGGCGCGTCATTCGGTGTTGTGGGCGATTACCTGGATCGGTTATTGCTACATCTTGATGTTTATCATTGGATTCGGTGCGATTGTGCTTGTGTTAGCGAATCCGCAGTATGCCGATATCGCTTCTGGCACCATCCGCGGTGGTCAGGGTGCAGCCAATATGGCTGCGGTGCTTGTCGCCAAAGTAGTCGGGGGTAATGTGTTCATGGGGTTTGTCTCTGCTGTGGCATTTGCGACGATTCTGGCGGTGGTAGCAGGGTTGGCGTTGTCTGGTGCATCGGCGGTGTCACATGATGTGTATGCGATGGTGATTAAGCAGGGTAAGCCATCTTCGGATACCGAGTTGTTGGTCTCGCGTGTGACCACGGCAGTATTAGGTGTGGTTGCGGTGTTGCTGGGGATCGTGTTTCAGAAGCAGAATGTTGCGTTCATGGTGTCATTAGCATTTGCGATTGCAGCGTCGGCTAATTTCCCTGTACTGGTTCTGTCGCTGTTTTGGAAGAATTGTACGACGAGGGGTGCGGTGATCGGTGGTTTTCTCGGTTTGATTTCTTCGTTGGTGTTGACGGTGTTATCACCTTCGGTGTGGGTCGATACGTTGGGTCATTCGGTGGATTCGGTGCGATTCCCTTACACGTCGCCGGCATTGTTTTCCATGACCATAGGATTTGTCGGTATTTGGTTGTTTTCGGTGCTGGATCGTAGTGGCCGGGCGGCGAAGGAGCGCGTTGCGTTTAAGGCGCAGCAGGTACGTGCTGAAACTGGATTAGGTGCTTCCAAAATGTCACCCAATTGATTCGCTTAG------------------------------------------------------------------------------------------------------------------------------------------
>xylefadixn
---------------------------------------------ATGAACATAGGCAGGCATCTTTTGTTGGTGTTGTTTGGGTGGTTGCCGGTGAGATTGGGGTTTGCTGCAGATGCGATAAGTGTCGTCGATAAGCAGCCGGTAAATTGGGTGGCGATCACCATGTTCGCTGTTTTTGTGCTGATTACGTTATGGATCACTCAGTGGGCCGCGAAGAAGACGCGATCATCTGCGGACTTTTATACGGCTGGGGGGACAGTCACCGGTTTCCAAAATGGTTTAGCGATGGCGGGTGATTACATGTCTGCTGCTGCGTTTCTTGGCATTACCTCGGCGGTGATGATCAGTGGGTATGATGGAATGCTCTATGCGATTGGCTCTTTAGTCGGTTGGCCGGTTCTGGTTTTTCTAGTCGCTGAGCGACTGCGTAATCTTGGTAAATATACTTTTTCTGATGTGGTGGCTTACCGTTTCGCGGCGGTGCCAGTTCGGTTGTTCACTTCTGCGAGTACGCTGGTGGTGGTGTTGTGTTCCCTAGTTGCACAAATGGTTGGGGCCGGTGCGCTTATTAAGTTGCTATTTGGTTTGGATTATTGGGTTGCAGTGATTTTTGTTGGTGGACTGATGATGGTGTATGTGATGTTTGGTGGGATGGCTGCGGCCACTTGGGTACAGATTATTAAGGCGGTGTTGCTGTTGACTTGTTTGACTTTCATGGCAGTCATGATCATGTGGAGGTTCGGTTTTAATTTTGAGGGCTTGTTTGCGAGTGCGGTGGAGGTCAAGACTCAAATTGCGATGGCGGGCGGTAAATCTGGGGAGGATGCTAAAGCGTTAGGGCTATCGATCATGGCGCCGGGTAGTTTTATCAAGGATCCAATTTCGGCGATTTCATTGGGCATCGCATTGGTATTCGGTACTGCGGGGTTACCACATATTTTAATGCGTTTCTTCACCGTGCCTGACGCCAGACAGGCGCGTCATTCGGTGTTGTGGGCGATTACCTGGATCGGTTATTGCTACATCTTGATGTTTATCATTGGATTCGGTGCGATTGTGCTTGTGTTAGCGAATCCGCAGTATGCCGATATCGCTTCTGGCACCATCCGCGGTGGTCAGGGTGCAGCCAATATGGCTGCGGTGCTTGTCGCCAAAGTAGTCGGGGGTAATGTGTTCATGGGGTTTGTCTCTGCTGTGGCATTTGCGACGATTCTGGCGGTGGTAGCAGGGTTGGCGTTGTCTGGTGCATCGGCGGTGTCACATGATGTGTATGCGATGGTGATTAAGCAGGGTAAGCCATCTTCGGATACTGAGTTGTTGGTCTCGCGTGTGACCACGGCAGTATTGGGTGTGGTTGCGGTGTTGCTGGGGATCGTGTTTCAGAAGCAGAATGTTGCGTTCATGGTGTCATTAGCATTTGCGATTGCAGCGTCGGCTAATTTCCCTGTACTGGTTCTGTCGCTGTTTTGGAAGAATTGTACGACGTGGGGTGCGGTGATCGGTGGTTTTCTCGGTTTGATTTCTTCGTTGGTGTTGACGGTGTTATCACCTTCGGTGTGGGTCGATACGTTGGGTCATTCGGTAGATTCGGTGCGATTCCCTTACACGTCGCCGGCATTGTTTTCCATGACCATAGGATTTGTCGGTATTTGGTTGTTTTCGGTGCTGGATCGTAGTGGCCGGGCGGCGAAGGAGCGCATTGCGTTTAAGGCGCAGCAGGTACGTGCTGAAACTGGATTAGGTGCTTCCAAAATGTCACCCAATTGATTCGCTTAG------------------------------------------------------------------------------------------------------------------------------------------
>xylefa8418
---------------------------------------------ATGAACATAGGCAGGCATCTTTTGTTGGTGTTGTTTGGGTGGTTGCCGGTGAGATTGGGGTTTGCTGCAGATGCGATAAGTGTCGTCGATAAGCAGCCGGTAAATTGGGTGGCGATCACCATGTTCGCTGTTTTTGTGCTGATTACGTTATGGATCACTCAGTGGGCCGCGAAGAAGACGCGATCATCTGCGGACTTTTATACGGCTGGGGGGACAGTCACCGGTTTCCAAAATGGTTTAGCGATGGCGGGTGATTACATGTCTGCTGCTGCGTTTCTTGGCATTACCTCGGCGGTGATGATCAGTGGGTATGATGGAATGCTCTATGCGATTGGCTCTTTAGTCGGTTGGCCGGTTCTGGTTTTTCTAGTCGCTGAGCGACTGCGTAATCTTGGTAAATATACTTTTTCTGATGTGGTGGCTTACCGTTTCGCGGCGGTGCCAGTTCGGTTGTTCACTTCTGCGAGTACGCTGGTGGTGGTGTTGTGTTCCCTAGTTGCACAAATGGTTGGGGCCGGTGCGCTTATTAAGTTGCTATTTGGTTTGGATTATTGGGTTGCAGTGATTTTTGTTGGTGGACTGATGATGGTGTATGTGATGTTTGGTGGGATGGCTGCGGCCACTTGGGTACAGATTATTAAGGCGGTGTTGCTGTTGACTTGTTTGACTTTCATGGCAGTCATGATCATGTGGAGGTTCGGTTTTAATTTTGAGGGCTTGTTTGCGAGTGCGGTGGAGGTCAAGACTCAAATTGCGATGGCGGGCGGTAAATCTGGGGAGGATGCTAAAGCGTTAGGGCTATCGATCATGGCGCCGGGTAGTTTTATCAAGGATCCAATTTCGGCGATTTCATTGGGCATCGCATTGGTATTCGGTACTGCGGGGTTACCACATATTTTAATGCGTTTCTTCACCGTGCCTGACGCCAGACAGGCGCGTCATTCGGTGTTGTGGGCGATTACCTGGATCGGTTATTGCTACATCTTGATGTTTATCATTGGATTCGGTGCGATTGTGCTTGTGTTAGCGAATCCGCAGTATGCCGATATCGCTTCTGGCACCATCCGCGGTGGTCAGGGTGCAGCCAATATGGCTGCGGTGCTTGTCGCCAAAGTAGTCGGGGGTAATGTGTTCATGGGGTTTGTCTCTGCTGTGGCATTTGCGACGATTCTGGCGGTGGTAGCAGGGTTGGCGTTGTCTGGTGCATCGGCGGTGTCACATGATGTGTATGCGATGGTGATTAAGCAGGGTAAGCCATCTTCGGATACTGAGTTGTTGGTCTCGCGTGTGACCACGGCAGTATTGGGTGTGGTTGCGGTGTTGCTGGGGATCGTGTTTCAGAAGCAGAATGTTGCGTTCATGGTGTCATTAGCATTTGCGATTGCAGCGTCGGCTAATTTCCCTGTACTGGTTCTGTCGCTGTTTTGGAAGAATTGTACGACGTGGGGTGCGGTGATCGGTGGTTTTCTCGGTTTGATTTCTTCGTTGGTGTTGACGGTGTTATCACCTTCGGTGTGGGTCGATACGTTGGGTCATTCGGTAGATTCGGTGCGATTCCCTTACACGTCGCCGGCATTGTTTTCCATGACCATAGGATTTGTCGGTATTTGGTTGTTTTCGGTGCTGGATCGTAGTGGCCGGGCGGCGAAGGAGCGCATTGCGTTTAAGGCGCAGCAGGTACGTGCTGAAACTGGATTAGGTGCTTCCAAAATGTCACCCAATTGATTCGCTTAG------------------------------------------------------------------------------------------------------------------------------------------
>xylefaM12s
---------------------------------------------ATGAACATAGGCAGGCATCTTTTGTTGGTGTTGTTTGGGTGGTTGCCGGTGAGATTGGGGTTTGCTGCAGATGCGATAAGTGTCGTCGATAAGCAGCCGGTAAATTGGGTGGCGATCACCATGTTCGCTGTTTTTGTGCTGATTACGTTATGGATCACTCAGTGGGCCGCGAAGAAGACGCGATCATCTGCGGACTTTTATACGGCTGGGGGGACAGTCACCGGTTTCCAAAATGGTTTAGCGATGGCGGGTGATTACATGTCTGCTGCTGCGTTTCTTGGCATTACCTCGGCGGTGATGATCAGTGGGTATGATGGAATGCTCTATGCGATTGGCTCTTTAGTCGGTTGGCCGGTTCTGGTTTTTCTAGTCGCTGAGCGACTGCGTAATCTTGGTAAATATACTTTTTCTGATGTGGTGGCTTACCGTTTCGCGGCGGTGCCAGTTCGGTTGTTCACTTCTGCGAGTACGCTGGTGGTGGTGGTGTGTTCCCTAGTTGCACAAATGGTTGGGGCCGGTGCGCTTATTAAGTTGCTATTTGGTTTGGATTATTGGGTTGCAGTGATTTTTGTTGGTGGACTGATGATGGTGTATGTGATGTTTGGTGGGATGGCTGCGGCCACTTGGGTACAGATTATTAAGGCGGTGTTGCTGTTGACTTGTTTGACTTTCATGGCAGTCATGATCATGTGGAGGTTCGGTTTTAATTTTGAGGGCTTGTTTGCGAGTGCGGTGGAGGTCAAGACTCAAATTGCGATGGCGGGCGGTAAATCTGGGGAGGATGCTAAAGCGTTAGGGCTATCGATCATGGCGCCGGGTAGTTTTATCAAGGATCCAATTTCGGCGATTTCATTGGGCATCGCATTGGTATTCGGTACTGCGGGGTTACCACATATTTTAATGCGTTTCTTCACCGTGCCTGACGCCAGACAGGCGCGTCATTCGGTGTTGTGGGCGATTACCTGGATCGGTTATTGCTACATCTTGATGTTTATCATTGGATTCGGTGCGATTGTGCTTGTGTTAGCGAATCCGCAGTATGCCGATATCGCTTCTGGCACCATCCGCGGTGGTCAGGGTGCAGCCAATATGGCTGCGGTGCTTGTCGCCAAAGTAGTCGGGGGTAATGTGTTCATGGGGTTTGTCTCTGCTGTGGCATTTGCGACGATTCTGGCGGTGGTAGCAGGGTTGGCGTTGTCTGGTGCATCGGCGGTGTCACATGATGTGTATGCGATGGTGATTAAGCAGGGTAAGCCATCTTCGGATACTGAGTTGTTGGTCTCGCGTGTGACCACGGCAGTATTGGGTGTGGTTGCGGTGTTGCTGGGGATCGTGTTTCAGAAGCAGAATGTTGCGTTCATGGTGTCATTAGCATTTGCGATTGCAGCGTCGGCTAATTTCCCTGTACTGGTTCTGTCGCTGTTTTGGAAGAATTGTACGACGTGGGGTGCGGTGATCGGTGGTTTTCTCGGTTTGATTTCTTCGTTGGTGTTGACGGTGTTATCACCTTCGGTGTGGGTCGATACGTTGGGTCATTCGGTAGATTCGGTGCGATTCCCTTACACGTCGCCGGCATTGTTTTCCATGACCATAGGATTTGTCGGTATTTGGTTGTTTTCGGTGCTGGATCGTAGTGGCCGGGCGGCGAAGGAGCGCATTGCGTTTAAGGCGCAGCAGGTACGTGCTGAAACTGGATTAGGTGCTTCCAAAATGTCACCCAATTGATTCGCTTAG------------------------------------------------------------------------------------------------------------------------------------------
>xylefaSyVa
---------------------------------------------ATGAACATAGGCAGGCATCTTTTGTTGGTGTTGTTTGGGTGGTTGCCGGTGAGATTGGGGTTTGCTGCAGATGCGATAAGTGTCGTCGATAAGCAGCCGGTAAATTGGGTGGCGATCACCATGTTCGCTGTTTTTGTGCTGATTACGTTATGGATCACTCAGTGGGCCGCGAAGAAGACGCGATCATCTGCGGACTTTTATACGGCTGGGGGGACAGTCACCGGTTTCCAAAATGGTTTAGCGATGGCGGGTGATTACATGTCTGCTGCTGCGTTTCTTGGCATTACCTCGGCGGTGATGATCAGTGGGTATGATGGAATGCTCTATGCGATTGGCTCTTTAGTCGGTTGGCCGGTTCTGGTTTTTCTAGTCGCTGAGCGACTGCGTAATCTTGGTAAATATACTTTTTCTGATGTGGTGGCTTACCGTTTCGCGGCGGTGCCAGTTCGGTTGTTCACTTCTGCGAGTACGCTGGTGGTGGTGTTGTGTTCCCTAGTTGCACAAATGGTTGGGGCCGGTGCGCTTATTAAGTTGCTATTTGGTTTGGATTATTGGGTTGCAGTGATTTTTGTTGGTGGACTGATGATGGTGTATGTGATGTTTGGTGGGATGGCTGCGGCCACTTGGGTACAGATTATTAAGGCGGTGTTGCTGTTGACTTGTTTGACTTTCATGGCAGTCATGATCATGTGGAGGTTCGGTTTTAATTTTGAGGGCTTGTTTGCGAGTGCGGTGGAGGTCAAGACTCAAATTGCGATGGCGGGCGGTAAATCTGGGGAGGAGGCTAAAGCGTTAGGGCTATCGATCATGGCGCCGGGTAGTTTTATCAAGGATCCAATTTCGGCGATTTCATTGGGCATCGCATTGGTATTCGGTACTGCGGGGTTACCACATATTTTAATGCGTTTCTTCACCGTGCCTGACGCCAGACAGGCGCGTCATTCGGTGTTGTGGGCGATTACCTGGATCGGTTATTGCTACATCTTGATGTTTATCATTGGATTCGGTGCGATTGTGCTTGTGTTAGCGAATCCGCAGTATGCCGATATCGCTTCTGGCACCATCCGCGGTGGTCAGGGTGCAGCCAATATGGCTGCGGTGCTTGTCGCCAAAGTAGTCGGGGGTAATGTGTTCATGGGGTTTGTCTCTGCTGTGGCATTTGCGACGATTCTGGCGGTGGTAGCAGGGTTGGCGTTGTCTGGTGCATCGGCGGTGTCACATGATGTGTATGCGATGGTGATTAAGCAGGGTAAGCCATCTTCGGATACTGAGTTGTTGGTCTCGCGTGTGACCACGGCAGTATTGGGTGTGGTTGCGGTGTTGCTGGGGATCGTGTTTCAGAAGCAGAATGTTGCGTTCATGGTGTCATTAGCATTTGCGATTGCAGCGTCGGCTAATTTCCCTGTACTGGTTCTGTCGCTGTTTTGGAAGAATTGTACGACGTGGGGTGCGGTGATCGGTGGTTTTCTCGGTTTGATTTCTTCGTTGGTGTTGACGGTGTTATCACCTTCGGTGTGGGTCGATACGTTGGGTCATTCGGTAGATTCGGTGCGATTCCCTTACACGTCGCCGGCATTGTTTTCCATGACCATAGGATTTGTCGGTATTTGGTTGTTTTCGGTGCTGGATCGTAGTGGCCGGGCGGCGAAGGAGCGCATTGCGTTTAAGGCGCAGCAGGTACGTGCTGAAACTGGATTAGGTGCTTCCAAAATGTCACCCAATTGATTCGCTTAG------------------------------------------------------------------------------------------------------------------------------------------
>xylefagrif
---------------------------------------------ATGAACATAGGCAGGCATCTTTTGTTGGTGTTGTTTGGGTGGTTGCCGGTGAGATTGGGGTTTGCTGCAGATGCGATAAGTGTCGTCGATAAGCAGCCGGTAAATTGGGTGGCGATCACCATGTTCGCTGTTTTTGTGCTGATTACGTTATGGATCACTCAGTGGGCCGCGAAGAAGACGCGATCATCTGCGGACTTTTATACGGCTGGGGGGACAGTCACCGGTTTCCAAAATGGTTTAGCGATGGCGGGTGATTACATGTCTGCTGCTGCGTTTCTTGGCATTACCTCGGCGGTGATGATCAGTGGGTATGATGGAATGCTCTATGCGATTGGCTCTTTAGTCGGTTGGCCGGTTCTGGTTTTTCTAGTCGCTGAGCGACTGCGTAATCTTGGTAAATATACTTTTTCTGATGTGGTGGCTTACCGTTTCGCGGCGGTGCCAGTTCGGTTGTTCACTTCTGCGAGTACGCTGGTGGTGGTGGTGTGTTCCCTAGTTGCACAAATGGTTGGGGCCGGTGCGCTTATTAAGTTGCTATTTGGTTTGGATTATTGGGTTGCAGTGATTTTTGTTGGTGGACTGATGATGGTGTATGTGATGTTTGGTGGGATGGCTGCGGCCACTTGGGTACAGATTATTAAGGCGGTGTTGCTGTTGACTTGTTTGACTTTCATGGCAGTCATGATCATGTGGAGGTTCGGTTTTAATTTTGAGGGCTTGTTTGCGAGTGCGGTGGAGGTCAAGACTCAAATTGCGATGGCGGGCGGTAAATCTGGGGAGGATGCTAAAGCGTTAGGGCTATCGATCATGGCGCCGGGTAGTTTTATCAAGGATCCAATTTCGGCGATTTCATTGGGCATCGCATTGGTATTCGGTACTGCGGGGTTACCACATATTTTAATGCGTTTCTTCACCGTGCCTGACGCCAGACAGGCGCGTCATTCGGTGTTGTGGGCGATTACCTGGATCGGTTATTGCTACATCTTGATGTTTATCATTGGATTCGGTGCGATTGTGCTTGTGTTAGCGAATCCGCAGTATGCCGATATCGCTTCTGGCACCATCCGCGGTGGTCAGGGTGCAGCCAATATGGCTGCGGTGCTTGTCGCCAAAGTAGTCGGGGGTAATGTGTTCATGGGGTTTGTCTCTGCTGTGGCATTTGCGACGATTCTGGCGGTGGTAGCAGGGTTGGCGTTGTCTGGTGCATCGGCGGTGTCACATGATGTGTATGCGATGGTGATTAAGCAGGGTAAGCCATCTTCGGATACTGAGTTGTTGGTCTCGCGTGTGACCACGGCAGTATTGGGTGTGGTTGCGGTGTTGCTGGGGATCGTGTTTCAGAAGCAGAATGTTGCGTTCATGGTGTCATTAGCATTTGCGATTGCAGCGTCGGCTAATTTCCCTGTACTGGTTCTGTCGCTGTTTTGGAAGAATTGTACGACGTGGGGTGCGGTGATCGGTGGTTTTCTCGGTTTGATTTCTTCGTTGGTGTTGACGGTGTTATCACCTTCGGTGTGGGTCGATACGTTGGGTCATTCGGTAGATTCGGTGCGATTCCCTTACACGTCGCCGGCATTGTTTTCCATGACCATAGGATTTGTCGGTATTTGGTTGTTTTCGGTGCTGGATCGTAGTGGCCGGGCGGCGAAGGAGCGCATTGCGTTTAAGGCGCAGCAGGTACGTGCTGAAACTGGATTAGGTGCTTCCAAAATGTCACCCAATTGATTCGCTTAG------------------------------------------------------------------------------------------------------------------------------------------
>long-mer8953_(reversed)
-------------------------------------------------------------------------------------------------------------------------------TGGTCGATAAACAGCCAGTGAACTGGGTAG--------------------------------------------------------------------------------------------------------------------------------------------------------------------------------------------------------------------------------------------------------------------------------------------------------------------------------------------------------------------------------------------------------------------------------------------------------------------------------------------------------------------------------------------------------------------------------------------------------------------------------------------------------------------------------------------------------------------------------------------------------------------------------------------------------------------------------------------------------------------------------------------------------------------------------------------------------------------------------------------------------------------------------------------------------------------------------------------------------------------------------------------------------------------------------------------------------------------------------------------------------------------------------------------------------------------------------------------------------------------------------------------------------------------------------------------------------------------------------------------------------------------------------------------------------------------------------------------------------------------------------------------------------------------------------------------------------------------------------------------------------------------------------------------------------------------------------
>long-mer8952_(reversed)
--------------------------------------------------------------------------------------------------------------------------------------------------------------GATCTCAATTTTTGTTGTTTTTGTGCTGATTACGTTATGGATCACTAAGTGGGCAGCGAAGAGGACGCGATCGTCTGCGGACTTTTACACGGCTGGGGGGACGATCACCGGTTTCCAAAATGGTTTGGCGATGGCGGGTGATTACATGTCTGCTGCGGCGTTTCTTGGCATTACCTCG---------------------------------------------------------------------------------------------------------------------------------------------------------------------------------------------------------------------------------------------------------------------------------------------------------------------------------------------------------------------------------------------------------------------------------------------------------------------------------------------------------------------------------------------------------------------------------------------------------------------------------------------------------------------------------------------------------------------------------------------------------------------------------------------------------------------------------------------------------------------------------------------------------------------------------------------------------------------------------------------------------------------------------------------------------------------------------------------------------------------------------------------------------------------------------------------------------------------------------------------------------------------------------------------------------------------------------------------------------------------------------------------------------------------------------------------------------------------------------------------------------------------------------------------------------------------------------------------------------------------------------------------
>long-mer8951_(reversed)
---------------------------------------------------------------------------------------------------------------------------------------------------------------------------------------------------------------------------------------------------------------------------------------------------------------------------------------------------------------------------------------------TCTTTAGTGGGTTGGCCGATTCTGGTTTTTCTAGTCGCTG--------------------------------------------------------------------------------------------------------------------------------------------------------------------------------------------------------------------------------------------------------------------------------------------------------------------------------------------------------------------------------------------------------------------------------------------------------------------------------------------------------------------------------------------------------------------------------------------------------------------------------------------------------------------------------------------------------------------------------------------------------------------------------------------------------------------------------------------------------------------------------------------------------------------------------------------------------------------------------------------------------------------------------------------------------------------------------------------------------------------------------------------------------------------------------------------------------------------------------------------------------------------------------------------------------------------------------------------------------------------------------------------------------------------------------------------------------------------------------------------------------------------------------------------------------
>long-mer8950_(reversed)
---------------------------------------------------------------------------------------------------------------------------------------------------------------------------------------------------------------------------------------------------------------------------------------------------------------------------------------------------------------------------------------------------------------------------------------------CGTAATCTTGGCAAATATACTTTTGCTGATGTGGTTGCTTACCGTTTCGCGGCGG-----------------------------------------------------------------------------------------------------------------------------------------------------------------------------------------------------------------------------------------------------------------------------------------------------------------------------------------------------------------------------------------------------------------------------------------------------------------------------------------------------------------------------------------------------------------------------------------------------------------------------------------------------------------------------------------------------------------------------------------------------------------------------------------------------------------------------------------------------------------------------------------------------------------------------------------------------------------------------------------------------------------------------------------------------------------------------------------------------------------------------------------------------------------------------------------------------------------------------------------------------------------------------------------------------------------------------------------------------------------------------------------------------------------------------------------------------------------------------------------
>long-mer8949_(reversed)
-----------------------------------------------------------------------------------------------------------------------------------------------------------------------------------------------------------------------------------------------------------------------------------------------------------------------------------------------------------------------------------------------------------------------------------------------------------------------------------------------------------------------------------------------------------------------------------------------------ATTTGGTTTGGATTATTGGGTCGCAG--------------------------------------------------------------------------------------------------------------------------------------------------------------------------------------------------------------------------------------------------------------------------------------------------------------------------------------------------------------------------------------------------------------------------------------------------------------------------------------------------------------------------------------------------------------------------------------------------------------------------------------------------------------------------------------------------------------------------------------------------------------------------------------------------------------------------------------------------------------------------------------------------------------------------------------------------------------------------------------------------------------------------------------------------------------------------------------------------------------------------------------------------------------------------------------------------------------------------------------------------------------------------------------------------------------------------------------------------------------
>long-mer8948_(reversed)
--------------------------------------------------------------------------------------------------------------------------------------------------------------------------------------------------------------------------------------------------------------------------------------------------------------------------------------------------------------------------------------------------------------------------------------------------------------------------------------------------------------------------------------------------------------------------------------------------------------------------------GATTTTGGTTGGTGGACTGATGATGGTGTACGTGATGTTTGGTGGGATGGCTGCAA-----------------------------------------------------------------------------------------------------------------------------------------------------------------------------------------------------------------------------------------------------------------------------------------------------------------------------------------------------------------------------------------------------------------------------------------------------------------------------------------------------------------------------------------------------------------------------------------------------------------------------------------------------------------------------------------------------------------------------------------------------------------------------------------------------------------------------------------------------------------------------------------------------------------------------------------------------------------------------------------------------------------------------------------------------------------------------------------------------------------------------------------------------------------------------------------------------------------------------------------------------------------------------------------------------
>long-mer8947_(reversed)
-------------------------------------------------------------------------------------------------------------------------------------------------------------------------------------------------------------------------------------------------------------------------------------------------------------------------------------------------------------------------------------------------------------------------------------------------------------------------------------------------------------------------------------------------------------------------------------------------------------------------------------------------------------------------------------------------------------------------------------------------------------------------------------------TGTTTGCGAGTGCGGTGGGAGTTAAGACGCAAATCGCGATGGCGGGGGGTAAATCTGGGGAGGAGG--------------------------------------------------------------------------------------------------------------------------------------------------------------------------------------------------------------------------------------------------------------------------------------------------------------------------------------------------------------------------------------------------------------------------------------------------------------------------------------------------------------------------------------------------------------------------------------------------------------------------------------------------------------------------------------------------------------------------------------------------------------------------------------------------------------------------------------------------------------------------------------------------------------------------------------------------------------------------------------------------------------------------------------------------------------------------------------------------------------------------------
>long-mer8946_(reversed)
-------------------------------------------------------------------------------------------------------------------------------------------------------------------------------------------------------------------------------------------------------------------------------------------------------------------------------------------------------------------------------------------------------------------------------------------------------------------------------------------------------------------------------------------------------------------------------------------------------------------------------------------------------------------------------------------------------------------------------------------------------------------------------------------------------------------------------------------------------------------------------------------------------------------------------------GTATCGCATTGGTATTCGGTAATGTTGGGTTACCGCATATCCTGATGCGTTTCTTTGCTGT-------------------------------------------------------------------------------------------------------------------------------------------------------------------------------------------------------------------------------------------------------------------------------------------------------------------------------------------------------------------------------------------------------------------------------------------------------------------------------------------------------------------------------------------------------------------------------------------------------------------------------------------------------------------------------------------------------------------------------------------------------------------------------------------------------------------------------------------------------------------------------------------------------------------------------------------------------------------------------------------
>long-mer8945_(reversed)
--------------------------------------------------------------------------------------------------------------------------------------------------------------------------------------------------------------------------------------------------------------------------------------------------------------------------------------------------------------------------------------------------------------------------------------------------------------------------------------------------------------------------------------------------------------------------------------------------------------------------------------------------------------------------------------------------------------------------------------------------------------------------------------------------------------------------------------------------------------------------------------------------------------------------------------------------------------------------------------------------------------AGAGGTGCGTCATTCGGTGTTGTGGGC----------------------------------------------------------------------------------------------------------------------------------------------------------------------------------------------------------------------------------------------------------------------------------------------------------------------------------------------------------------------------------------------------------------------------------------------------------------------------------------------------------------------------------------------------------------------------------------------------------------------------------------------------------------------------------------------------------------------------------------------------------------------------------------------------------------------------------------------------------------------------------------------------------------------------------------------------
>long-mer8944_(reversed)
-----------------------------------------------------------------------------------------------------------------------------------------------------------------------------------------------------------------------------------------------------------------------------------------------------------------------------------------------------------------------------------------------------------------------------------------------------------------------------------------------------------------------------------------------------------------------------------------------------------------------------------------------------------------------------------------------------------------------------------------------------------------------------------------------------------------------------------------------------------------------------------------------------------------------------------------------------------------------------------------------------------------------------------------------------------TTGCTACATCTTGATGTTTATTGTCGGTTTCGGTGCGATTGTGTTCGT----------------------------------------------------------------------------------------------------------------------------------------------------------------------------------------------------------------------------------------------------------------------------------------------------------------------------------------------------------------------------------------------------------------------------------------------------------------------------------------------------------------------------------------------------------------------------------------------------------------------------------------------------------------------------------------------------------------------------------------------------------------------------------------------------------------------------------------------------------------------------------
>long-mer8943_(reversed)
------------------------------------------------------------------------------------------------------------------------------------------------------------------------------------------------------------------------------------------------------------------------------------------------------------------------------------------------------------------------------------------------------------------------------------------------------------------------------------------------------------------------------------------------------------------------------------------------------------------------------------------------------------------------------------------------------------------------------------------------------------------------------------------------------------------------------------------------------------------------------------------------------------------------------------------------------------------------------------------------------------------------------------------------------------------------------------------------------------TTAACAAATCCGCAGTATGCCGATATCGCCACTGGCACGATCCGTGGTGGGCAGGGTGCAGCCAATATGGCT---------------------------------------------------------------------------------------------------------------------------------------------------------------------------------------------------------------------------------------------------------------------------------------------------------------------------------------------------------------------------------------------------------------------------------------------------------------------------------------------------------------------------------------------------------------------------------------------------------------------------------------------------------------------------------------------------------------------------------------------------------------------------------------------------------
>long-mer8942_(reversed)
--------------------------------------------------------------------------------------------------------------------------------------------------------------------------------------------------------------------------------------------------------------------------------------------------------------------------------------------------------------------------------------------------------------------------------------------------------------------------------------------------------------------------------------------------------------------------------------------------------------------------------------------------------------------------------------------------------------------------------------------------------------------------------------------------------------------------------------------------------------------------------------------------------------------------------------------------------------------------------------------------------------------------------------------------------------------------------------------------------------------------------------------------------------------------------------GGTGCTTGTCGCCAAAGTAGTGGGTGGGGATGTATTTATGGGGTTTGTTTCTGCTGTGGCATTTGCGACGATTTTGGC-------------------------------------------------------------------------------------------------------------------------------------------------------------------------------------------------------------------------------------------------------------------------------------------------------------------------------------------------------------------------------------------------------------------------------------------------------------------------------------------------------------------------------------------------------------------------------------------------------------------------------------------------------------------------------------------------------------------------
>long-mer8941_(reversed)
---------------------------------------------------------------------------------------------------------------------------------------------------------------------------------------------------------------------------------------------------------------------------------------------------------------------------------------------------------------------------------------------------------------------------------------------------------------------------------------------------------------------------------------------------------------------------------------------------------------------------------------------------------------------------------------------------------------------------------------------------------------------------------------------------------------------------------------------------------------------------------------------------------------------------------------------------------------------------------------------------------------------------------------------------------------------------------------------------------------------------------------------------------------------------------------------------------------------------------------------------------------------GTGGCGGCTGGGTTGGCGTTGTCTGGTGCA------------------------------------------------------------------------------------------------------------------------------------------------------------------------------------------------------------------------------------------------------------------------------------------------------------------------------------------------------------------------------------------------------------------------------------------------------------------------------------------------------------------------------------------------------------------------------------------------------------------------------------------------------------------------------------------
>long-mer8940_(reversed)
-----------------------------------------------------------------------------------------------------------------------------------------------------------------------------------------------------------------------------------------------------------------------------------------------------------------------------------------------------------------------------------------------------------------------------------------------------------------------------------------------------------------------------------------------------------------------------------------------------------------------------------------------------------------------------------------------------------------------------------------------------------------------------------------------------------------------------------------------------------------------------------------------------------------------------------------------------------------------------------------------------------------------------------------------------------------------------------------------------------------------------------------------------------------------------------------------------------------------------------------------------------------------------------------------------------------------------------------------------------------------------------------------------------------------------------------------------------------GTCATTAGCATTTGCGATTGCGGCGTCGGCTAATTTTCCGGTGCTGATTTTGTCGCTGCTTTGGAAAAATTGTACG------------------------------------------------------------------------------------------------------------------------------------------------------------------------------------------------------------------------------------------------------------------------------------------------------------------------------------------------------------------------------------------------------------------------------------------------
>long-mer8939_(reversed)
----------------------------------------------------------------------------------------------------------------------------------------------------------------------------------------------------------------------------------------------------------------------------------------------------------------------------------------------------------------------------------------------------------------------------------------------------------------------------------------------------------------------------------------------------------------------------------------------------------------------------------------------------------------------------------------------------------------------------------------------------------------------------------------------------------------------------------------------------------------------------------------------------------------------------------------------------------------------------------------------------------------------------------------------------------------------------------------------------------------------------------------------------------------------------------------------------------------------------------------------------------------------------------------------------------------------------------------------------------------------------------------------------------------------------------------------------------------------------------------------------------------------------------------------CCTGGGGTGCGGTGATCGGTGGT------------------------------------------------------------------------------------------------------------------------------------------------------------------------------------------------------------------------------------------------------------------------------------------------------------------------------------------------------------------------------------------------------------------------
>long-mer8938_(reversed)
--------------------------------------------------------------------------------------------------------------------------------------------------------------------------------------------------------------------------------------------------------------------------------------------------------------------------------------------------------------------------------------------------------------------------------------------------------------------------------------------------------------------------------------------------------------------------------------------------------------------------------------------------------------------------------------------------------------------------------------------------------------------------------------------------------------------------------------------------------------------------------------------------------------------------------------------------------------------------------------------------------------------------------------------------------------------------------------------------------------------------------------------------------------------------------------------------------------------------------------------------------------------------------------------------------------------------------------------------------------------------------------------------------------------------------------------------------------------------------------------------------------------------------------------------------------------------------------------------------------------------GGTCGATACGTTGGGTCATTCAGTGGATTCGGTGCGATTTCCTTATACGTCGCCGGCATTGTTTTCCGTGGCCATAGGGTTTGTCGGTATTT-----------------------------------------------------------------------------------------------------------------------------------------------------------------------------------------------------------------------------------------------------------------------
>long-mer8937_(reversed)
-----------------------------------------------------------------------------------------------------------------------------------------------------------------------------------------------------------------------------------------------------------------------------------------------------------------------------------------------------------------------------------------------------------------------------------------------------------------------------------------------------------------------------------------------------------------------------------------------------------------------------------------------------------------------------------------------------------------------------------------------------------------------------------------------------------------------------------------------------------------------------------------------------------------------------------------------------------------------------------------------------------------------------------------------------------------------------------------------------------------------------------------------------------------------------------------------------------------------------------------------------------------------------------------------------------------------------------------------------------------------------------------------------------------------------------------------------------------------------------------------------------------------------------------------------------------------------------------------------------------------------------------------------------------------------------------------------------------------------TTCGGTGCTGGATCGTAGTGGTCGGGCGGCGAAGGAGCGCGTT---------------------------------------------------------------------------------------------------------------------------------------------------------------------------------------------------------------------
>long-mer8936_(reversed)
--------------------------------------------------------------------------------------------------------------------------------------------------------------------------------------------------------------------------------------------------------------------------------------------------------------------------------------------------------------------------------------------------------------------------------------------------------------------------------------------------------------------------------------------------------------------------------------------------------------------------------------------------------------------------------------------------------------------------------------------------------------------------------------------------------------------------------------------------------------------------------------------------------------------------------------------------------------------------------------------------------------------------------------------------------------------------------------------------------------------------------------------------------------------------------------------------------------------------------------------------------------------------------------------------------------------------------------------------------------------------------------------------------------------------------------------------------------------------------------------------------------------------------------------------------------------------------------------------------------------------------------------------------------------------------------------------------------------------------------------------------------------------------GGCGCAGCAGGTACGTGCTGAGACTGGATTAGGTGCTTCCAAAATGTCGCCCAATTGGTTCGCTTAGCATTAAAAGATCTACGGTATTGGAGTGTCCGCGACCTCGGGTTCCGAGGTGCGGCATTCTTCTGTACGGATTGTTTGGGTTAGAAGTCGGTGTCGATTGATACGAGTTGTTGGCGGCTGTATTTGAAGTATTAAGGGG
