# Supplementary material for: Identification of genetic relationships and subspecies signatures in Xylella fastidiosa
Source: BMC Genomics. 2019 Mar 25;20:239. doi: 10.1186/s12864-019-5565-9 (PMC6434890; doi:10.1186/s12864-019-5565-9)
Supplement: Supplementary file 8 — Analysis of (non-)synonymous SNPs in homologs to CDS harboring specific k-mers for selected enriched GOs. (ZIP 549 kb) [file 12864_2019_5565_MOESM8_ESM.zip › Additional-File8/Additional-File8B_Pauca/GO-0005886 0016021/NC_002488.2315/Clade III assembled to xylefa9a5c.fasta]

>xylefa9a5c
---------------------------------------------ATGACTCGTGAGGTCGGGCGCACGAAGTGGAATATTGTGTTGGTCAATGGGTGCTTGTTCATGTTTGCCTTGGTGAGTCTAGCGCCCTTGCTTTGGATGGTGTCTGCGTCATTGATGCCAGCCGGTGAGGCCAGTCGCTTTCCGCCGCCATTTTTTCCTTCTGTGGTGACGTTCGCGAACTACCGTGAGTTGTTTGCGCGCGTTGGTATGGGGCGTTACTTCGTTAACAGTTTGCTGGTGTCGTTATCGATTACATTTGGTTCAGTGCTTTTTAATACGATGGCTGGTTACGCTTTCGCCAAGTTACGTTTTGCTGGTCGTGAACGGGTTTTTCAGTTGCTTCTTACGGCGTTAGTGATCCCAGCACAGGTGGCGATGCTGCCGTTATTTTTGTTGATGAAGCATCTGCATTTGGTCGATAGTTTCGCTGGGGTGATCATGCCAGCGTTGGCGACGGTATTTGGCATTTTTCTGGTTCGGCAGTACGTGCGGGGTATTCCCAATGATCTGATTGAGGCCGCACGCATTGATGGTGCCAGTGAGATGCGGATTTTCTTCCAGATTGTTCTGCCCATGCTGAAACCGGTATTGGTGACGTTAATAACGTTTACGTTCATGGCTTCTTGGAATGATTTTATGTGGCCGTTGATCGTGCTCACTGACCAGGCGCACTACACGTTGCCGGTGACGTTGGCTGCGCTCGCGCGCGAACACGTCATGGATATAGAAATGATGATGGCAGGAGCAGTGGTGACCGTGCTCCCGGTATTGCTGTTGTTCATGCTGTTGCAGCGTTACTACATCCAGGGTTTGTTGCTGGGGAGCGTGAAAGGGTGA
>long-mer9695_(reversed)
GGTGACGACGTTGATGCTGTGCGCTGGACGTAGGAAAGATTTGGTATGACTCGTGAGGTCGGGCGCACGAA-------------------------------------------------------------------------------------------------------------------------------------------------------------------------------------------------------------------------------------------------------------------------------------------------------------------------------------------------------------------------------------------------------------------------------------------------------------------------------------------------------------------------------------------------------------------------------------------------------------------------------------------------------------------------------------------------------------------------------------------------------------------------------------------------------------------------------------------
>xylefa4626
---------------------------------------------ATGAGTCGTGAGGTCGGGCGCACGAAGTGGAATATTGTGTTTGTCAATGGGTGCTTATTTATGTTTGCGTTGGTGAGTCTGGCGCCCTTGCTTTGGATGGTGTCTGCATCATTGATGCCAGCGGGTGAGGCCAGTCGCTTTCCGCCGCCATTTTTTCCTTCTGTGGTGACGTTCGCGAATTACCGTGAGTTGTTTGCGCGCGTTGGTATGGGGCGTTATTTCGTTAACAGTTTGCTGGTGTCGTTATCGATTACATTTGGTTCAGTGCTTTTTAATACGATGGCTGGTTACGCTTTCGCCAAGTTACGTTTTGTTGGCCGTGAACGGGTTTTTCAGTTGCTTCTTACGGCGTTAGTGATCCCAGCACAGGTGGCGATGTTGCCGTTATTTTTGTTGATGAAGCATTTGCATTTGGTCGATAGTTTCGCCGGGGTGATCATGCCAGCATTGGCCACGGTATTTGGCATTTTTTTGGTTCGGCAGTACGTGCGGGGTATTCCCAATGATCTGATTGAGGCTGCACGCATTGATGGTGCCAGTGAGATGCGGATTTTCTTCCAGATTGTTCTGCCCATGCTGAAACCGGTACTGGTGACGTTAATAACGTTTACTTTCATGGCGTCTTGGAATGATTTTATGTGGCCGTTGATTGTGCTCACTGACCAGGCGCACTACACGTTGCCGGTGACGTTGGCTGCGCTCGCGCGCGAACACGTCATGGATATAGAAATGATGATGGCAGGAGCAGTGGTGACTGTGCTCCCGGTATTGCTGTTGTTCATGCTGTTGCAGCGTTACTACATCCAGGGTTTGTTGCTGGGGAGCGTGAAAGGGTGA
>xylefa3579
---------------------------------------------ATGAGTCGTGAGGTCGGGCGCACGAAGTGGAATATTGTGTTTGTCAATGGGTGCTTATTTATGTTTGCGTTGGTGAGTCTGGCGCCCTTGCTTTGGATGGTGTCTGCATCATTGATGCCAGCGGGTGAGGCCAGTCGCTTTCCGCCGCCATTTTTTCCTTCTGTGGTGACGTTCGCGAATTACCGTGAGTTGTTTGCGCGCGTTGGTATGGGGCGTTATTTCGTTAACAGTTTGCTGGTGTCGTTATCGATTACATTTGGTTCAGTGCTTTTTAATACGATGGCTGGTTACGCTTTCGCCAAGTTACGTTTTGTTGGCCGTGAACGGGTTTTTCAGTTGCTTCTTACGGCGTTAGTGATCCCAGCACAGGTGGCGATGTTGCCGTTATTTTTGTTGATGAAGCATTTGCATTTGGTCGATAGTTTCGCCGGGGTGATCATGCCAGCATTGGCCACGGTATTTGGCATTTTTTTGGTTCGGCAGTACGTGCGGGGTATTCCCAATGATCTGATTGAGGCTGCACGCATTGATGGTGCCAGTGAGATGCGGATTTTCTTCCAGATTGTTCTGCCCATGCTGAAACCGGTACTGGTGACGTTAATAACGTTTACTTTCATGGCGTCTTGGAATGATTTTATGTGGCCGTTGATTGTGCTCACTGACCAGGCGCACTACACGTTGCCGGTGACGTTGGCTGCGCTCGCGCGCGAACACGTCATGGATATAGAAATGATGATGGCAGGAGCAGTGGTGACTGTGCTCCCGGTATTGCTGTTGTTCATGCTGTTGCAGCGTTACTACATCCAGGGTTTGTTGCTGGGGAGCGTGAAAGGGTGA
>xylefa4627
---------------------------------------------ATGAGTCGTGAGGTCGGGCGCACGAAGTGGAACATTGTGTTGGTCAATGGGTCCTTGTTTATGTTTGGGTTGGTGAGTCTAGCGCCCTTGCTTTGGATGGTGTCTGCATCATTGATGCCAGCGGGTGAGGCCAGTCGCTTTCCGCCGCCATTTTTTCCTTCTGTGGTGACGTTCGCGAATTACCGTGAGTTGTTTGCGCGCGTTGGTATGGGGCGTTATTTCGTTAACAGTTTGCTGGTGTCGTTATCGATTACATTTGGTTCAGTGCTTTTTAATACGATGGCTGGTTACGCTTTCGCCAAGTTACGTTTTGTTGGCCGTGAACGGGTTTTTCAGTTGCTTCTTACGGCGTTAGTGATCCCAGCACAGGTGGCGATGTTGCCGTTATTTTTGTTGATGAAGCATTTGCATTTGGTCGATAGTTTCGCCGGGGTGATCATTCCAGCATTGGCGACGGTATTTGGCATTTTTCTGGTTCGGCAGTACGTGCGGGGTATTCCCAATGATCTGATTGAGGCTGCACGCATTGATGGTGCCAGTGAGATGCGGATTTTCTTCCAGATTGTTCTGCCCATGCTGAAACCGGTACTGGTGACGTTAATAACGTTTACGTTCATGGCGTCTTGGAATGATTTTATGTGGCCGTTGATTGTGCTCACTGACCAGGCGCACTACACGTTGCCGGTGACGTTGGCTGCGCTCGCGCGCGAACACGTCATGGATATAGAAATGATGATGGCAGGAGCAGTGGTGACTGTGCTCCCGGTATTGCTGTTGTTCATGCTGTTGCAGCGTTACTACATCCAGGGTTTGTTGCTGGGGAGCGTGAAAGGGTGA
>xylefa7970
---------------------------------------------ATGAGTCGTGAGGTCGGGCGCACGAAGTGGAATATTGTGTTTGTCAATGGGTGCTTATTTATGTTTGCGTTGGTGAGTCTGGCGCCCTTGCTTTGGATGGTGTCTGCATCATTGATGCCAGCGGGTGAGGCCAGTCGCTTTCCGCCGCCATTTTTTCCTTCTGTGGTGACGTTCGCGAATTACCGTGAGTTGTTTGCGCGCGTTGGTATGGGGCGTTATTTCGTTAACAGTTTGCTGGTGTCGTTATCGATTACATTTGGTTCAGTGCTTTTTAATACGATGGCTGGTTACGCTTTCGCCAAGTTACGTTTTGTTGGCCGTGAACGGGTTTTTCAGTTGCTTCTTACGGCGTTAGTGATCCCAGCACAGGTGGCGATGTTGCCGTTATTTTTGTTGATGAAGCATTTGCATTTGGTCGATAGTTTCGCCGGGGTGATCATGCCAGCATTGGCCACGGTATTTGGCATTTTTTTGGTTCGGCAGTACGTGCGGGGTATTCCCAATGATCTGATTGAGGCTGCACGCATTGATGGTGCCAGTGAGATGCGGATTTTCTTCCAGATTGTTCTGCCCATGCTGAAACCGGTACTGGTGACGTTAATAACGTTTACTTTCATGGCGTCTTGGAATGATTTTATGTGGCCGTTGATTGTGCTCACTGACCAGGCGCACTACACGTTGCCGGTGACGTTGGCTGCGCTCGCGCGCGAACACGTCATGGATATAGAAATGATGATGGCAGGAGCAGTGGTGACTGTGCTCCCGGTATTGCTGTTGTTCATGCTGTTGCAGCGTTACTACATCCAGGGTTTGTTGCTGGGGAGCGTGAAAGGGTGA
>xylefa8082
---------------------------------------------ATGAGTCGTGAGGTCGGGCGCACGAAGTGGAATATTGTGTTTGTCAATGGGTGCTTATTTATGTTTGCGTTGGTGAGTCTGGCGCCCTTGCTTTGGATGGTGTCTGCATCATTGATGCCAGCGGGTGAGGCCAGTCGCTTTCCGCCGCCATTTTTTCCTTCTGTGGTGACGTTCGCGAATTACCGTGAGTTGTTTGCGCGCGTTGGTATGGGGCGTTATTTCGTTAACAGTTTGCTGGTGTCGTTATCGATTACATTTGGTTCAGTGCTTTTTAATACGATGGCTGGTTACGCTTTCGCCAAGTTACGTTTTGTTGGCCGTGAACGGGTTTTTCAGTTGCTTCTTACGGCGTTAGTGATCCCAGCACAGGTGGCGATGTTGCCGTTATTTTTGTTGATGAAGCATTTGCATTTGGTCGATAGTTTCGCCGGGGTGATCATGCCAGCATTGGCCACGGTATTTGGCATTTTTTTGGTTCGGCAGTACGTGCGGGGTATTCCCAATGATCTGATTGAGGCTGCACGCATTGATGGTGCCAGTGAGATGCGGATTTTCTTCCAGATTGTTCTGCCCATGCTGAAACCGGTACTGGTGACGTTAATAACGTTTACTTTCATGGCGTCTTGGAATGATTTTATGTGGCCGTTGATTGTGCTCACTGACCAGGCGCACTACACGTTGCCGGTGACGTTGGCTGCGCTCGCGCGCGAACACGTCATGGATATAGAAATGATGATGGCAGGAGCAGTGGTGACTGTGCTCCCGGTATTGCTGTTGTTCATGCTGTTGCAGCGTTACTACATCCAGGGTTTGTTGCTGGGGAGCGTGAAAGGGTGA
>xylefa8071
---------------------------------------------ATGAGTCGTGAGGTCGGGCGCACGAAGTGGAATATTGTGTTTGTCAATGGGTGCTTATTTATGTTTGCGTTGGTGAGTCTGGCGCCCTTGCTTTGGATGGTGTCTGCATCATTGATGCCAGCGGGTGAGGCCAGTCGCTTTCCGCCGCCATTTTTTCCTTCTGTGGTGACGTTCGCGAATTACCGTGAGTTGTTTGCGCGCGTTGGTATGGGGCGTTATTTCGTTAACAGTTTGCTGGTGTCGTTATCGATTACATTTGGTTCAGTGCTTTTTAATACGATGGCTGGTTACGCTTTCGCCAAGTTACGTTTTGTTGGCCGTGAACGGGTTTTTCAGTTGCTTCTTACGGCGTTAGTGATCCCAGCACAGGTGGCGATGTTGCCGTTATTTTTGTTGATGAAGCATTTGCATTTGGTCGATAGTTTCGCCGGGGTGATCATGCCAGCATTGGCCACGGTATTTGGCATTTTTTTGGTTCGGCAGTACGTGCGGGGTATTCCCAATGATCTGATTGAGGCTGCACGCATTGATGGTGCCAGTGAGATGCGGATTTTCTTCCAGATTGTTCTGCCCATGCTGAAACCGGTACTGGTGACGTTAATAACGTTTACTTTCATGGCGTCTTGGAATGATTTTATGTGGCCGTTGATTGTGCTCACTGACCAGGCGCACTACACGTTGCCGGTGACGTTGGCTGCGCTCGCGCGCGAACACGTCATGGATATAGAAATGATGATGGCAGGAGCAGTGGTGACTGTGCTCCCGGTATTGCTGTTGTTCATGCTGTTGCAGCGTTACTACATCCAGGGTTTGTTGCTGGGGAGCGTGAAAGGGTGA
>xylefa7969
---------------------------------------------ATGAGTCGTGAGGTCGGGCGCACGAAGTGGAATATTGTGTTTGTCAATGGGTGCTTATTTATGTTTGCGTTGGTGAGTCTGGCGCCCTTGCTTTGGATGGTGTCTGCATCATTGATGCCAGCGGGTGAGGCCAGTCGCTTTCCGCCGCCATTTTTTCCTTCTGTGGTGACGTTCGCGAATTACCGTGAGTTGTTTGCGCGCGTTGGTATGGGGCGTTATTTCGTTAACAGTTTGCTGGTGTCGTTATCGATTACATTTGGTTCAGTGCTTTTTAATACGATGGCTGGTTACGCTTTCGCCAAGTTACGTTTTGTTGGCCGTGAACGGGTTTTTCAGTTGCTTCTTACGGCGTTAGTGATCCCAGCACAGGTGGCGATGTTGCCGTTATTTTTGTTGATGAAGCATTTGCATTTGGTCGATAGTTTCGCCGGGGTGATCATGCCAGCATTGGCCACGGTATTTGGCATTTTTTTGGTTCGGCAGTACGTGCGGGGTATTCCCAATGATCTGATTGAGGCTGCACGCATTGATGGTGCCAGTGAGATGCGGATTTTCTTCCAGATTGTTCTGCCCATGCTGAAACCGGTACTGGTGACGTTAATAACGTTTACTTTCATGGCGTCTTGGAATGATTTTATGTGGCCGTTGATTGTGCTCACTGACCAGGCGCACTACACGTTGCCGGTGACGTTGGCTGCGCTCGCGCGCGAACACGTCATGGATATAGAAATGATGATGGCAGGAGCAGTGGTGACTGTGCTCCCGGTATTGCTGTTGTTCATGCTGTTGCAGCGTTACTACATCCAGGGTTTGTTGCTGGGGAGCGTGAAAGGGTGA
>xylefa8073
---------------------------------------------ATGAGTCGTGAGGTCGGGCGCACGAAGTGGAATATTGTGTTTGTCAATGGGTGCTTATTTATGTTTGCGTTGGTGAGTCTGGCGCCCTTGCTTTGGATGGTGTCTGCATCATTGATGCCAGCGGGTGAGGCCAGTCGCTTTCCGCCGCCATTTTTTCCTTCTGTGGTGACGTTCGCGAATTACCGTGAGTTGTTTGCGCGCGTTGGTATGGGGCGTTATTTCGTTAACAGTTTGCTGGTGTCGTTATCGATTACATTTGGTTCAGTGCTTTTTAATACGATGGCTGGTTACGCTTTCGCCAAGTTACGTTTTGTTGGCCGTGAACGGGTTTTTCAGTTGCTTCTTACGGCGTTAGTGATCCCAGCACAGGTGGCGATGTTGCCGTTATTTTTGTTGATGAAGCATTTGCATTTGGTCGATAGTTTCGCCGGGGTGATCATTCCAGCATTGGCCACGGTATTTGGCATTTTTTTGGTTCGGCAGTACGTGCGGGGTATTCCCAATGATCTGATTGAGGCTGCACGCATTGATGGTGCCAGTGAGATGCGGATTTTCTTCCAGATTGTTCTGCCCATGCTGAAACCGGTACTGGTGACGTTAATAACGTTTACGTTCATGGCGTCTTGGAATGATTTTATGTGGCCGTTGATTGTGCTCACTGACCAGGCGCACTACACGTTGCCGGTGACGTTGGCTGCGCTCGCGCGCGAACACGTCATGGATATAGAAATGATGATGGCAGGAGCAGTGGTGACTGTGCTCCCGGTATTGCTGTTGTTCATGCTGTTGCAGCGTTACTACATCCAGGGTTTGTTGCTGGGGAGCGTGAAAGGGTGA
>xylefaAnn1
---------------------------------------------ATGAGTCGTGAGGTCGGGCGCACGAAGTGGAATATTGTGTTGGTCAATGGGTGCTTATTTATGTTTGCGTTGGTGAGTCTGGCGCCCTTGCTTTGGATGGTGTCTGCATCATTGATGCCAGCGGGTGAGGCCAGTCGCTTTCCGCCGCCATTTTTTCCTTCTGTGGTGACGTTCGCGAATTACCGTGAGTTGTTTGCGCGCGTTGGTATGGGGCGTTATTTCGTTAACAGTTTGCTGGTGTCGTTATCGATTACATTTGGTTCAGTGCTTTTTAATACGATGGCTGGTTACGCTTTCGCCAAGTTACGTTTTGTTGGCCGTGAACGGGTTTTTCAGTTGCTTCTTACGGCGTTAGTGATCCCAGCACAGGTGGCGATGTTGCCCTTATTTTTGTTGATGAAGCATTTGCATTTGGTCGATAGTTTCGCTGGGGTGATCATGCCAGCATTGGCCACGGTATTTGGCATTTTTCTGGTTCGGCAGTACGTGCGGGGTATTCCCAATGATCTGATTGAGGCCGCACGCATTGATGGTGCCAGTGAGATGCGGATTTTCTTCCAGATTGTTCTGCCCATGCTGAAACCGGTACTGGTGACGTTAATAACGTTTACGTTCATGGCGTCTTGGAATGATTTTATGTGGCCGCTGATTGTGCTCACTGACCAGGCGCACTACACGTTGCCGGTGACGTTGGCTGCGCTCGCGCGCGAACACGTCATGGATATAGAAATGATGATGGCAGGAGCAGTGGTGACTGTGCTCCCGGTATTGCTGTTGTTCATGCTGTTGCAGCGTTACTACATCCAGGGTTTGTTGCTGGGGAGCGTGAAAGGGTGA
>xylefaco33
---------------------------------------------ATGAGTCGTGAGGTCGGGCGCACGAAGTGGAACATTGTGTTGGTCAATGGGTCCTTGTTTATGTTTGGGTTGGTGAGTCTAGCGCCCTTGCTTTGGATGGTGTCTGCATCATTGATGCCAGCGGGTGAGGCCAGTCGCTTTCCGCCGCCATTTTTTCCTTCTGTGGTGACGTTCGCGAATTACCGTGAGTTGTTTGCGCGCGTTGGTATGGGGCGTTATTTCGTTAACAGTTTGCTGGTGTCGTTATCGATTACATTTGGTTCAGTGCTTTTTAATACGATGGCTGGTTACGCTTTCGCCAAGTTACGTTTTGTTGGCCGTGAACGGGTTTTTCAGTTGCTTCTTACGGCGTTAGTGATCCCAGCACAGGTGGCGATGTTGCCGTTATTTTTGTTGATGAAGCATTTGCATTTGGTCGATAGTTTCGCCGGGGTGATCATTCCAGCATTGGCGACGGTATTTGGCATTTTTCTGGTTCGGCAGTACGTGCGGGGTATTCCCAATGATCTGATTGAGGCTGCACGCATTGATGGTGCCAGTGAGATGCGGATTTTCTTCCAGATTGTTCTGCCCATGCTGAAACCGGTACTGGTGACGTTAATAACGTTTACGTTCATGGCGTCTTGGAATGATTTTATGTGGCCGTTGATTGTGCTCACTGACCAGGCGCACTACACGTTGCCGGTGACGTTGGCTGCGCTCGCGCGCGAACACGTCATGGATATAGAAATGATGATGGCAGGAGCAGTGGTGACTGTGCTCCCGGTATTGCTGTTGTTCATGCTGTTGCAGCGTTACTACATCCAGGGTTTGTTGCTGGGGAGCGTGAAAGGGTGA
>xylefaEB92
---------------------------------------------ATGAGTCGTGAGGTCGGGCGCACGAAGTGGAATATTGTGTTTGTCAATGGGTGCTTATTTATGTTTGCGTTGGTGAGTCTGGCGCCCTTGCTTTGGATGGTGTCTGCATCATTGATGCCAGCGGGTGAGGCCAGTCGCTTTCCGCCGCCATTTTTTCCTTCTGTGGTGACGTTCGCGAATTACCGTGAGTTGTTTGCGCGCGTTGGTATGGGGCGTTATTTCGTTAACAGTTTGCTGGTGTCGTTATCGATTACATTTGGTTCAGTGCTTTTTAATACGATGGCTGGTTACGCTTTCGCCAAGTTACGTTTTGTTGGCCGTGAACGGGTTTTTCAGTTGCTTCTTACGGCGTTAGTGATCCCAGCACAGGTGGCGATGTTGCCGTTATTTTTGTTGATGAAGCATTTGCATTTGGTCGATAGTTTCGCCGGGGTGATCATGCCAGCATTGGCCACGGTATTTGGCATTTTTTTGGTTCGGCAGTACGTGCGGGGTATTCCCAATGATCTGATTGAGGCTGCACGCATTGATGGTGCCAGTGAGATGCGGATTTTCTTCCAGATTGTTCTGCCCATGCTGAAACCGGTACTGGTGACGTTAATAACGTTTACTTTCATGGCGTCTTGGAATGATTTTATGTGGCCGTTGATTGTGCTCACTGACCAGGCGCACTACACGTTGCCGGTGACGTTGGCTGCGCTCGCGCGCGAACACGTCATGGATATAGAAATGATGATGGCAGGAGCAGTGGTGACTGTGCTCCCGGTATTGCTGTTGTTCATGCTGTTGCAGCGTTACTACATCCAGGGTTTGTTGCTGGGGAGCGTGAAAGGGTGA
>xylefaD026
---------------------------------------------ATGAGTCGTGAGGTCGGGCGCACGAAGTGGAATATTGTGTTTGTCAATGGGTGCTTATTTATGTTTGCGTTGGTGAGTCTGGCGCCCTTGCTTTGGATGGTGTCTGCATCATTGATGCCAGCGGGTGAGGCCAGTCGCTTTCCGCCGCCATTTTTTCCTTCTGTGGTGACGTTCGCGAATTACCGTGAGTTGTTTGCGCGCGTTGGTATGGGGCGTTATTTCGTTAACAGTTTGCTGGTGTCGTTATCGATTACATTTGGTTCAGTGCTTTTTAATACGATGGCTGGTTACGCTTTCGCCAAGTTACGTTTTGTTGGCCGTGAACGGGTTTTTCAGTTGCTTCTTACGGCGTTAGTGATCCCAGCACAGGTGGCGATGTTGCCGTTATTTTTGTTGATGAAGCATTTGCATTTGGTCGATAGTTTCGCCGGGGTGATCATGCCAGCATTGGCCACGGTATTTGGCATTTTTTTGGTTCGGCAGTACGTGCGGGGTATTCCCAATGATCTGATTGAGGCTGCACGCATTGATGGTGCCAGTGAGATGCGGATTTTCTTCCAGATTGTTCTGCCCATGCTGAAACCGGTACTGGTGACGTTAATAACGTTTACTTTCATGGCGTCTTGGAATGATTTTATGTGGCCGTTGATTGTGCTCACTGACCAGGCGCACTACACGTTGCCGGTGACGTTGGCTGCGCTCGCGCGCGAACACGTCATGGATATAGAAATGATGATGGCAGGAGCAGTGGTGACTGTGCTCCCGGTATTGCTGTTGTTCATGCTGTTGCAGCGTTACTACATCCAGGGTTTGTTGCTGGGGAGCGTGAAAGGGTGA
>xylefaMuMD
---------------------------------------------ATGAGTCGTGAGGTCGGGCGCACGAAGTGGAATATTGTGTTTGTCAATGGGTGCTTATTTATGTTTGCGTTGGTGAGTTTGGCGCCCTTGCTTTGGATGGTGTCTGCATCATTGATGCCAGCGGGTGAGGCCAGTCGCTTTCCGCCGCCATTTTTTCCTTCTGTGGTGACGTTCGCGAATTACCGTGAGTTGTTTGCGCGCGTTGGTATGGGGCGTTATTTCGTTAACAGTTTGCTGGTGTCGTTATCGATTACATTTGGTTCAGTGCTTTTTAATACGATGGCTGGTTACGCTTTCGCCAAGTTACGTTTTGTTGGTCGTGAACGGGTTTTTCAGTTGCTTCTTACGGCGTTAGTGATCCCAGCACAGGTGGCGATGTTGCCGTTATTCTTGTTGATGAAGCATTTGCATTTGGTCGATAGTTTCGCCGGGGTGATCATGCCAGCATTGGCCACGGTATTTGGCATTTTTTTGGTTCGGCAGTACGTGCGGGGTATTCCCAATGATCTGATTGAGGCTGCACGCATTGATGGTGCCAGTGAGATGCGGATTTTCTTCCAGATTGTTCTGCCCATGCTGAAGCCGGTACTAGTGACGTTAATAACGTTTACGTTCATGGCGTCTTGGAATGATTTTATGTGGCCGTTGATTGTGCTCACTGACCAGGCCCACTACACGTTGCCGGTGACGTTGGCTGCGCTCGCGCGCGAACACGTCATGGATATAGAAATGATGATGGCAGGAGCAGTGGTGACTGTGCTCCCGGTATTGCTGTTGTTCATGCTGTTGCAGCGTTACTACATCCAGGGTTTGTTGCTGGGGAGCGTGAAAGGGTGA
>xylefaMU34
---------------------------------------------ATGAGTCGTGAGGTCGGGCGCACGAAGTGGAATATTGTGTTTGTCAATGGGTGCTTATTTATGTTTGCGTTGGTGAGTTTGGCGCCCTTGCTTTGGATGGTGTCTGCATCATTGATGCCAGCGGGTGAGGCCAGTCGCTTTCCGCCGCCATTTTTTCCTTCTGTGGTGACGTTCGCGAATTACCGTGAGTTGTTTGCGCGCGTTGGTATGGGGCGTTATTTCGTTAACAGTTTGCTGGTGTCGTTATCGATTACATTTGGTTCAGTGCTTTTTAATACGATGGCTGGTTACGCTTTCGCCAAGTTACGTTTTGTTGGTCGTGAACGGGTTTTTCAGTTGCTTCTTACGGCGTTAGTGATCCCAGCACAGGTGGCGATGTTGCCGTTATTCTTGTTGATGAAGCATTTGCATTTGGTCGATAGTTTCGCCGGGGTGATCATGCCAGCATTGGCCACGGTATTTGGCATTTTTTTGGTTCGGCAGTACGTGCGGGGTATTCCCAATGATCTGATTGAGGCTGCACGCATTGATGGTGCCAGTGAGATGCGGATTTTCTTCCAGATTGTTCTGCCCATGCTGAAGCCGGTACTAGTGACGTTAATAACGTTTACGTTCATGGCGTCTTGGAATGATTTTATGTGGCCGTTGATTGTGCTCACTGACCAGGCCCACTACACGTTGCCGGTGACGTTGGCTGCGCTCGCGCGCGAACACGTCATGGATATAGAAATGATGATGGCAGGAGCAGTGGTGACTGTGCTCCCGGTATTGCTGTTGTTCATGCTGTTGCAGCGTTACTACATCCAGGGTTTGTTGCTGGGGAGCGTGAAAGGGTGA
>xylefaM23s
---------------------------------------------ATGAGTCGTGAGGTCGGGCGCACGAAGTGGAATATTGTGTTTGTCAATGGGTGCTTATTTATGTTTGCGTTGGTGAGTCTGGCGCCCTTGCTTTGGATGGTGTCTGCATCATTGATGCCAGCGGGTGAGGCCAGTCGCTTTCCGCCGCCATTTTTTCCTTCTGTGGTGACGTTCGCGAATTACCGTGAGTTGTTTGCGCGCGTTGGTATGGGGCGTTATTTCGTTAACAGTTTGCTGGTGTCGTTATCGATTACATTTGGTTCAGTGCTTTTTAATACGATGGCTGGTTACGCTTTCGCCAAGTTACGTTTTGTTGGCCGTGAACGGGTTTTTCAGTTGCTTCTTACGGCGTTAGTGATCCCAGCACAGGTGGCGATGTTGCCGTTATTTTTGTTGATGAAGCATTTGCATTTGGTCGATAGTTTCGCCGGGGTGATCATGCCAGCATTGGCCACGGTATTTGGCATTTTTTTGGTTCGGCAGTACGTGCGGGGTATTCCCAATGATCTGATTGAGGCTGCACGCATTGATGGTGCCAGTGAGATGCGGATTTTCTTCCAGATTGTTCTGCCCATGCTGAAACCGGTACTGGTGACGTTAATAACGTTTACTTTCATGGCGTCTTGGAATGATTTTATGTGGCCGTTGATTGTGCTCACTGACCAGGCGCACTACACGTTGCCGGTGACGTTGGCTGCGCTCGCGCGCGAACACGTCATGGATATAGAAATGATGATGGCAGGAGCAGTGGTGACTGTGCTCCCGGTATTGCTGTTGTTCATGCTGTTGCAGCGTTACTACATCCAGGGTTTGTTGCTGGGGAGCGTGAAAGGGTGA
>xylefastag
---------------------------------------------ATGAGTCGTGAGGTCGGGCGCACGAAGTGGAATATTGTGTTTGTCAATGGGTGCTTATTTATGTTTGCGTTGGTGAGTCTGGCGCCCTTGCTTTGGATGGTGTCTGCATCATTGATGCCAGCGGGTGAGGCCAGTCGCTTTCCGCCGCCATTTTTTCCTTCTGTGGTGACGTTCGCGAATTACCGTGAGTTGTTTGCGCGCGTTGGTATGGGGCGTTATTTCGTTAACAGTTTGCTGGTGTCGTTATCGATTACATTTGGTTCAGTGCTTTTTAATACGATGGCTGGTTACGCTTTCGCCAAGTTACGTTTTGTTGGCCGTGAACGGGTTTTTCAGTTGCTTCTTACGGCGTTAGTGATCCCAGCACAGGTGGCGATGTTGCCGTTATTTTTGTTGATGAAGCATTTGCATTTGGTCGATAGTTTCGCCGGGGTGATCATGCCAGCATTGGCCACGGTATTTGGCATTTTTTTGGTTCGGCAGTACGTGCGGGGTATTCCCAATGATCTGATTGAGGCTGCACGCATTGATGGTGCCAGTGAGATGCGGATTTTCTTCCAGATTGTTCTGCCCATGCTGAAACCGGTACTGGTGACGTTAATAACGTTTACTTTCATGGCGTCTTGGAATGATTTTATGTGGCCGTTGATTGTGCTCACTGACCAGGCGCACTACACGTTGCCGGTGACGTTGGCTGCGCTCGCGCGCGAACACGTCATGGATATAGAAATGATGATGGCAGGAGCAGTGGTGACTGTGCTCCCGGTATTGCTGTTGTTCATGCTGTTGCAGCGTTACTACATCCAGGGTTTGTTGCTGGGGAGCGTGAAAGGGTGA
>xylefaGB54
---------------------------------------------ATGAGTCGTGAGGTCGGGCGCACGAAGTGGAATATTGTGTTTGTCAATGGGTGCTTATTTATGTTTGCGTTGGTGAGTCTGGCGCCCTTGCTTTGGATGGTGTCTGCATCATTGATGCCAGCGGGTGAGGCCAGTCGCTTTCCGCCGCCATTTTTTCCTTCTGTGGTGACGTTCGCGAATTACCGTGAGTTGTTTGCGCGCGTTGGTATGGGGCGTTATTTCGTTAACAGTTTGCTGGTGTCGTTATCGATTACATTTGGTTCAGTGCTTTTTAATACGATGGCTGGTTACGCTTTCGCCAAGTTACGTTTTGTTGGCCGTGAACGGGTTTTTCAGTTGCTTCTTACGGCGTTAGTGATCCCAGCACAGGTGGCGATGTTGCCGTTATTTTTGTTGATGAAGCATTTGCATTTGGTCGATAGTTTCGCCGGGGTGATCATGCCAGCATTGGCCACGGTATTTGGCATTTTT-TGGTTCGGCAGTACGTGCGGGGTATTCCCAATGATCTGATTGAGGCTGCACGCATTGATGGTGCCAGTGAGATGCGGATTTTCTTCCAGATTGTTCTGCCCATGCTGAAACCGGTACTGGTGACGTTAATAACGTTTACTTTCATGGCGTCTTGGAATGATTTTATGTGGCCGTTGATTGTGCTCACTGACCAGGCGCACTACACGTTGCCGGTGACGTTGGCTGCGCTCGCGCGCGAACACGTCATGGATATAGAAATGATGATGGCAGGAGCAGTGGTGACTGTGCTCCCGGTATTGCTGTTGTTCATGCTGTTGCAGCGTTACTACATCCAGGGTTTGTTGCTGGGGAGCGTGAAAGGGTGA
>xylefaTem1
---------------------------------------------ATGAGTCGTGAGGTCGGGCGCACGAAGTGGAATATTGTGTTTGTCAATGGGTGCTTATTTATGTTTGCGTTGGTGAGTCTGGCGCCCTTGCTTTGGATGGTGTCTGCATCATTGATGCCAGCGGGTGAGGCCAGTCGCTTTCCGCCGCCATTTTTTCCTTCTGTGGTGACGTTCGCGAATTACCGTGAGTTGTTTGCGCGCGTTGGTATGGGGCGTTATTTCGTTAACAGTTTGCTGGTGTCGTTATCGATTACATTTGGTTCAGTGCTTTTTAATACGATGGCTGGTTACGCTTTCGCCAAGTTACGTTTTGTTGGCCGTGAACGGGTTTTTCAGTTGCTTCTTACGGCGTTAGTGATCCCAGCACAGGTGGCGATGTTGCCGTTATTTTTGTTGATGAAGCATTTGCATTTGGTCGATAGTTTCGCCGGGGTGATCATGCCAGCATTGGCCACGGTATTTGGCATTTTTTTGGTTCGGCAGTACGTGCGGGGTATTCCCAATGATCTGATTGAGGCTGCACGCATTGATGGTGCCAGTGAGATGCGGATTTTCTTCCAGATTGTTCTGCCCATGCTGAAACCGGTACTGGTGACGTTAATAACGTTTACTTTCATGGCGTCTTGGAATGATTTTATGTGGCCGTTGATTGTGCTCACTGACCAGGCGCACTACACGTTGCCGGTGACGTTGGCTGCGCTCGCGCGCGAACACGTCATGGATATAGAAATGATGATGGCAGGAGCAGTGGTGACTGTGCTCCCGGTATTGCTGTTGTTCATGCTGTTGCAGCGTTACTACATCCAGGGTTTGTTGCTGGGGAGCGTGAAAGGGTGA
>long-mer9694_(reversed)
--------------------------------------------------------------------------------TGTGTTGGTCAATGGGTGCTTGTTCATGTTTGCCTTGGTGAGTCTAGCGCCCTTGCTTTGGATGGTGTCTGCGTCATTGATGCCAGCCGGTGAGGCCAGTCGCTTTCCG---------------------------------------------------------------------------------------------------------------------------------------------------------------------------------------------------------------------------------------------------------------------------------------------------------------------------------------------------------------------------------------------------------------------------------------------------------------------------------------------------------------------------------------------------------------------------------------------------------------------------------------------------------------------------------------------------------------------
>long-mer9693_(reversed)
--------------------------------------------------------------------------------------------------------------------------------------------------------------------------------------------------------------------------------------------------GCGCGTTGGTATGGGGCGTTACTTCGTTAACAGTTTGCTGGTG---------------------------------------------------------------------------------------------------------------------------------------------------------------------------------------------------------------------------------------------------------------------------------------------------------------------------------------------------------------------------------------------------------------------------------------------------------------------------------------------------------------------------------------------------------------------------------------------------------------------
>long-mer9692_(reversed)
-------------------------------------------------------------------------------------------------------------------------------------------------------------------------------------------------------------------------------------------------------------------------------------------------------------------------------------------------CTTTCGCCAAGTTACGTTTTGCTGGTCGTGAACGGGTTTTTCA----------------------------------------------------------------------------------------------------------------------------------------------------------------------------------------------------------------------------------------------------------------------------------------------------------------------------------------------------------------------------------------------------------------------------------------------------------------------------------------------------------------------
>long-mer9691_(reversed)
------------------------------------------------------------------------------------------------------------------------------------------------------------------------------------------------------------------------------------------------------------------------------------------------------------------------------------------------------------------------------------------------------------------ATCCCAGCACAGGTGGCGATGCTGCCGTTATTTTTGTTGATGAAGCATCTGCATTTGGTCGATAGTTTCGCTGGGGTGATCATGCCAGCGTTGGCGACGGTATTTGGCATT---------------------------------------------------------------------------------------------------------------------------------------------------------------------------------------------------------------------------------------------------------------------------------------------------------------------------------------------------------------------------------
>long-mer9690_(reversed)
------------------------------------------------------------------------------------------------------------------------------------------------------------------------------------------------------------------------------------------------------------------------------------------------------------------------------------------------------------------------------------------------------------------------------------------------------------------------------------------------------------------------------------------------------------------------------------------------------------------------------------CTGCCCATGCTGAAACCGGTATTGGTGACGTTAATAACGTTTA-----------------------------------------------------------------------------------------------------------------------------------------------------------------------------------------------------------------------------------
>long-mer9689_(reversed)
--------------------------------------------------------------------------------------------------------------------------------------------------------------------------------------------------------------------------------------------------------------------------------------------------------------------------------------------------------------------------------------------------------------------------------------------------------------------------------------------------------------------------------------------------------------------------------------------------------------------------------------------------------------------------------------------------TGATTTTATGTGGCCGTTGATCGTGCTCACTGACCAGGCGCAC---------------------------------------------------------------------------------------------------------------------------------------------------------------------
>long-mer9688_(reversed)
-----------------------------------------------------------------------------------------------------------------------------------------------------------------------------------------------------------------------------------------------------------------------------------------------------------------------------------------------------------------------------------------------------------------------------------------------------------------------------------------------------------------------------------------------------------------------------------------------------------------------------------------------------------------------------------------------------------------------------------------------------------------------------------------------------------GATGGCAGGAGCAGTGGTGACCGTGCTCCCGGTATTGCTGTTG------------------------------------------------------------
