# Supplementary material for: Identification of genetic relationships and subspecies signatures in Xylella fastidiosa
Source: BMC Genomics. 2019 Mar 25;20:239. doi: 10.1186/s12864-019-5565-9 (PMC6434890; doi:10.1186/s12864-019-5565-9)
Supplement: Supplementary file 8 — Analysis of (non-)synonymous SNPs in homologs to CDS harboring specific k-mers for selected enriched GOs. (ZIP 549 kb) [file 12864_2019_5565_MOESM8_ESM.zip › Additional-File8/Additional-File8B_Pauca/GO-0005886 0016021/NC_002488.2315/Xfm assembled to xylefa9a5c.fasta]

>xylefa9a5c
---------------------------------------------ATGACTCGTGAGGTCGGGCGCACGAAGTGGAATATTGTGTTGGTCAATGGGTGCTTGTTCATGTTTGCCTTGGTGAGTCTAGCGCCCTTGCTTTGGATGGTGTCTGCGTCATTGATGCCAGCCGGTGAGGCCAGTCGCTTTCCGCCGCCATTTTTTCCTTCTGTGGTGACGTTCGCGAACTACCGTGAGTTGTTTGCGCGCGTTGGTATGGGGCGTTACTTCGTTAACAGTTTGCTGGTGTCGTTATCGATTACATTTGGTTCAGTGCTTTTTAATACGATGGCTGGTTACGCTTTCGCCAAGTTACGTTTTGCTGGTCGTGAACGGGTTTTTCAGTTGCTTCTTACGGCGTTAGTGATCCCAGCACAGGTGGCGATGCTGCCGTTATTTTTGTTGATGAAGCATCTGCATTTGGTCGATAGTTTCGCTGGGGTGATCATGCCAGCGTTGGCGACGGTATTTGGCATTTTTCTGGTTCGGCAGTACGTGCGGGGTATTCCCAATGATCTGATTGAGGCCGCACGCATTGATGGTGCCAGTGAGATGCGGATTTTCTTCCAGATTGTTCTGCCCATGCTGAAACCGGTATTGGTGACGTTAATAACGTTTACGTTCATGGCTTCTTGGAATGATTTTATGTGGCCGTTGATCGTGCTCACTGACCAGGCGCACTACACGTTGCCGGTGACGTTGGCTGCGCTCGCGCGCGAACACGTCATGGATATAGAAATGATGATGGCAGGAGCAGTGGTGACCGTGCTCCCGGTATTGCTGTTGTTCATGCTGTTGCAGCGTTACTACATCCAGGGTTTGTTGCTGGGGAGCGTGAAAGGGTGA
>long-mer9695_(reversed)
GGTGACGACGTTGATGCTGTGCGCTGGACGTAGGAAAGATTTGGTATGACTCGTGAGGTCGGGCGCACGAA-------------------------------------------------------------------------------------------------------------------------------------------------------------------------------------------------------------------------------------------------------------------------------------------------------------------------------------------------------------------------------------------------------------------------------------------------------------------------------------------------------------------------------------------------------------------------------------------------------------------------------------------------------------------------------------------------------------------------------------------------------------------------------------------------------------------------------------------
>xylefa4311
---------------------------------------------ATGAGTCGTGAGGTCGGGCGCACGAAGTGGAACATTGTGTTGGTCAATGGGTCCTTGTTTATGTTTGGGTTGGTGAGTCTAGCGCCCTTGCTTTGGATGGTGTCTGCATCATTGATGCCAGCGGGTGAGGCCAGTCGCTTTCCGCCGCCATTTTTTCCTTCTGTGGTGACGTTCGCGAACTACCGTGAGTTGTTTGCGCGCGTTGGTATGGGGCGTTATTTCGTTAACAGTTTGCTGGTGTCGTTATCGATTACATTTGGTTCAGTGCTTTTTAATACGATGGCTGGTTACGCTTTCGCCAAGTTACGTTTTGTTGGCCGTGAACGGGTTTTTCAGTTGCTTCTTACGGCGTTAGTGATCCCAGCACAGGTGGCGATGTTGCCGTTATTTTTGTTGATGAAGCATTTGCATTTGGTCGATAGTTTCGCCGGGGTGATCATTCCAGCATTGGCGACGGTATTTGGCATTTTTCTGGTTCGGCAGTACGTGCGGGGTATTCCCAATGATCTGATTGAGGCTGCACGCATTGATGGTGCCAGTGAGATGCGGATTTTCTTCCAGATTGTTCTACCCATGCTGAAACCGGTACTGGTGACGTTAATAACGTTTACGTTCATGGCGTCTTGGAATGATTTTATGTGGCCGTTGATTGTGCTCACTGACCAGGCGCACTACACGTTGCCGGTGACGTTGGCTGCGCTCGCGCGCGAACACGTCATGGATATAGAAATGATGATGGCAGGAGCAGTGGTGACTGTGCTCCCGGTATTGCTGTTGTTCATGCTGTTGCAGCGTTACTACATCCAGGGTTTGTTGCTGGGGAGCGTGAAAGGGTGA
>xylefa3571
---------------------------------------------ATGAGTCGTGAGGTCGGGCGCACGAAGTGGAACATTGTGTTGGTCAATGGGTCCTTGTTTATGTTTGGGTTGGTGAGTCTAGCGCCCTTGCTTTGGATGGTGTCTGCATCATTGATGCCAGCGGGTGAGGCCAGTCGCTTTCCGCCGCCATTTTTTCCTTCTGTGGTGACGTTCGCGAACTACCGTGAGTTGTTTGCGCGCGTTGGTATGGGGCGTTATTTCGTTAACAGTTTGCTGGTGTCGTTATCGATTACATTTGGTTCAGTGCTTTTTAATACGATGGCTGGTTACGCTTTCGCCAAGTTACGTTTTGTTGGCCGTGAACGGGTTTTTCAGTTGCTTCTTACGGCGTTAGTGATCCCAGCACAGGTGGCGATGTTGCCGTTATTTTTGTTGATGAAGCATTTGCATTTGGTCGATAGTTTCGCCGGGGTGATCATTCCAGCATTGGCGACGGTATTTGGCATTTTTCTGGTTCGGCAGTACGTGCGGGGTATTCCCAATGATCTGATTGAGGCTGCACGCATTGATGGTGCCAGTGAGATGCGGATTTTCTTCCAGATTGTTCTACCCATGCTGAAACCGGTACTGGTGACGTTAATAACGTTTACGTTCATGGCGTCTTGGAATGATTTTATGTGGCCGTTGATTGTGCTCACTGACCAGGCGCACTACACGTTGCCGGTGACGTTGGCTGCGCTCGCGCGCGAACACGTCATGGATATAGAAATGATGATGGCAGGAGCAGTGGTGACTGTGCTCCCGGTATTGCTGTTGTTCATGCTGTTGCAGCGTTACTACATCCAGGGTTTGTTGCTGGGGAGCGTGAAAGGGTGA
>xylefa8417
---------------------------------------------ATGAGTCGTGAGGTCGGGCGCACGAAGTGGAACATTGTGTTGGTCAATGGGTCCTTGTTTATGTTTGGGTTGGTGAGTCTAGCGCCCTTGCTTTGGATGGTGTCTGCATCATTGATGCCAGCGGGTGAGGCCAGTCGCTTTCCGCCGCCATTTTTTCCTTCTGTGGTGACGTTCGCGAACTACCGTGAGTTGTTTGCGCGCGTTGGTATGGGGCGTTATTTCGTTAACAGTTTGCTGGTGTCGTTATCGATTACATTTGGTTCAGTGCTTTTTAATACGATGGCTGGTTACGCTTTCGCCAAGTTACGTTTTGTTGGCCGTGAACGGGTTTTTCAGTTGCTTCTTACGGCGTTAGTGATCCCAGCACAGGTGGCGATGTTGCCATTATTTTTGTTGATGAAGCATTTGCATTTGGTCGATAGTTTCGCAGGGGTGATCATTCCAGCATTGGCGACGGTATTTGGCATTTTTCTGGTTCGGCAGTACGTGCGGGGTATTCCCAATGATCTGATTGAGGCTGCACGCATTGATGGTGCCAGTGAGATGCGGATTTTCTTCCAGATTGTTCTACCCATGCTGAAACCGGTACTGGTGACGTTAATAACGTTTACGTTCATGGCGTCTTGGAATGATTTTATGTGGCCGTTGATTGTGCTCACTGACCAGGCGCACTACACGTTGCCGGTGACGTTGGCTGCGCTCGCGCGCGAACACGTCATGGATATAGAAATGATGATGGCAGGAGCAGTGGTGACTGTGCTCCCGGTATTGCTGTTGTTCATGCTGTTGCAGCGTTACTACATCCAGGGTTTGTTGCTGGGGAGCGTGAAAGGGTGA
>xylefaBB01
---------------------------------------------ATGAGTCGTGAGGTCGGGCGCACGAAGTGGAACATTGTGTTGGTCAATGGGTCCTTGTTTATGTTTGGGTTGGTGAGTCTAGCGCCCTTGCTTTGGATGGTGTCTGCATCATTGATGCCAGCGGGTGAGGCCAGTCGCTTTCCGCCGCCATTTTTTCCTTCTGTGGTGACGTTCGCGAACTACCGTGAGTTGTTTGCGCGCGTTGGTATGGGGCGTTATTTCGTTAACAGTTTGCTGGTGTCGTTATCGATTACATTTGGTTCAGTGCTTTTTAATACGATGGCTGGTTACGCTTTCGCCAAGTTACGTTTTGTTGGCCGTGAACGGGTTTTTCAGTTGCTTCTTACGGCGTTAGTGATCCCAGCACAGGTGGCGATGTTGCCGTTATTTTTGTTGATGAAGCATTTGCATTTGGTCGATAGTTTCGCCGGGGTGATCATGCCAGCATTGGCGACGGTATTTGGCATTTTTCTGGTTCGGCAGTACGTGCGGGGTATTCCCAATGATCTGATTGAGGCTGCACGCATTGATGGTGCCAGTGAGATGCGGATTTTCTTCCAGATTGTTCTACCCATGCTGAAACCGGTACTGGTGACGTTAATAACGTTTACGTTCATGGCGTCTTGGAATGATTTTATGTGGCCGTTGATTGTGCTCACTGACCAGGCGCACTACACGTTGCCGGTGACGTTGGCTGCGCTCGCGCGCGAACACGTCATGGATATAGAAATGATGATGGCAGGAGCAGTGGTGACTGTGCTCCCGGTATTGCTGTTGTTCATGCTGTTGCAGCGTTACTACATCCAGGGTTTGTTGCTGGGGAGCGTGAAAGGGTGA
>xylefa8416
---------------------------------------------ATGAGTCGTGAGGTCGGGCGCACGAAGTGGAACATTGTGTTGGTCAATGGGTCCTTGTTTATGTTTGGGTTGGTGAGTCTAGCGCCCTTGCTTTGGATGGTGTCTGCATCATTGATGCCAGCGGGTGAGGCCAGTCGCTTTCCGCCGCCATTTTTTCCTTCTGTGGTGACGTTCGCGAACTACCGTGAGTTGTTTGCGCGCGTTGGTATGGGGCGTTATTTCGTTAACAGTTTGCTGGTGTCGTTATCGATTACATTTGGTTCAGTGCTTTTTAATACGATGGCTGGTTACGCTTTCGCCAAGTTACGTTTTGTTGGCCGTGAACGGGTTTTTCAGTTGCTTCTTACGGCGTTAGTGATCCCAGCACAGGTGGCGATGTTGCCATTATTTTTGTTGATGAAGCATTTGCATTTGGTCGATAGTTTCGCAGGGGTGATCATTCCAGCATTGGCGACGGTATTTGGCATTTTTCTGGTTCGGCAGTACGTGCGGGGTATTCCCAATGATCTGATTGAGGCTGCACGCATTGATGGTGCCAGTGAGATGCGGATTTTCTTCCAGATTGTTCTACCCATGCTGAAACCGGTACTGGTGACGTTAATAACGTTTACGTTCATGGCGTCTTGGAATGATTTTATGTGGCCGTTGATTGTGCTCACTGACCAGGCGCACTACACGTTGCCGGTGACGTTGGCTGCGCTCGCGCGCGAACACGTCATGGATATAGAAATGATGATGGCAGGAGCAGTGGTGACTGTGCTCCCGGTATTGCTGTTGTTCATGCTGTTGCAGCGTTACTACATCCAGGGTTTGTTGCTGGGGAGCGTGAAAGGGTGA
>xylefa8418
---------------------------------------------ATGAGTCGTGAGGTCGGGCGCACGAAGTGGAACATTGTGTTGGTCAATGGGTCCTTGTTTATGTTTGGGTTGGTGAGTCTAGCGCCCTTGCTTTGGATGGTGTCTGCATCATTGATGCCAGCGGGTGAGGCCAGTCGCTTTCCGCCGCCATTTTTTCCTTCTGTGGTGACGTTCGCGAACTACCGTGAGTTGTTTGCGCGCGTTGGTATGGGGCGTTATTTCGTTAACAGTTTGCTGGTGTCGTTATCGATTACATTTGGTTCAGTGCTTTTTAATACGATGGCTGGTTACGCTTTCGCCAAGTTACGTTTTGTTGGCCGTGAACGGGTTTTTCAGTTGCTTCTTACGGCGTTAGTGATCCCAGCACAGGTGGCGATGTTGCCATTATTTTTGTTGATGAAGCATTTGCATTTGGTCGATAGTTTCGCAGGGGTGATCATTCCAGCATTGGCGACGGTATTTGGCATTTTTCTGGTTCGGCAGTACGTGCGGGGTATTCCCAATGATCTGATTGAGGCTGCACGCATTGATGGTGCCAGTGAGATGCGGATTTTCTTCCAGATTGTTCTACCCATGCTGAAACCGGTACTGGTGACGTTAATAACGTTTACGTTCATGGCGTCTTGGAATGATTTTATGTGGCCGTTGATTGTGCTCACTGACCAGGCGCACTACACGTTGCCGGTGACGTTGGCTGCGCTCGCGCGCGAACACGTCATGGATATAGAAATGATGATGGCAGGAGCAGTGGTGACTGTGCTCCCGGTATTGCTGTTGTTCATGCTGTTGCAGCGTTACTACATCCAGGGTTTGTTGCTGGGGAGCGTGAAAGGGTGA
>xylefagrif
---------------------------------------------ATGAGTCGTGAGGTCGGGCGCACGAAGTGGAACATTGTGTTGGTCAATGGGTCCTTGTTTATGTTTGGGTTGGTGAGTCTAGCGCCCTTGCTTTGGATGGTGTCTGCATCATTGATGCCAGCGGGTGAGGCCAGTCGCTTTCCGCCGCCATTTTTTCCTTCTGTGGTGACGTTCGCGAACTACCGTGAGTTGTTTGCGCGCGTTGGTATGGGGCGTTATTTCGTTAACAGTTTGCTGGTGTCGTTATCGATTACATTTGGTTCAGTGCTTTTTAATACGATGGCTGGTTACGCTTTCGCCAAGTTACGTTTTGTTGGCCGTGAACGGGTTTTTCAGTTGCTTCTTACGGCGTTAGTGATCCCAGCACAGGTGGCGATGTTGCCATTATTTTTGTTGATGAAGCATTTGCATTTGGTCGATAGTTTCGCAGGGGTGATCATTCCAGCATTGGCGACGGTATTTGGCATTTTTCTGGTTCGGCAGTACGTGCGGGGTATTCCCAATGATCTGATTGAGGCTGCACGCATTGATGGTGCCAGTGAGATGCGGATTTTCTTCCAGATTGTTCTACCCATGCTGAAACCGGTACTGGTGACGTTAATAACGTTTACGTTCATGGCGTCTTGGAATGATTTTATGTGGCCGTTGATTGTGCTCACTGACCAGGCGCACTACACGTTGCCGGTGACGTTGGCTGCGCTCGCGCGCGAACACGTCATGGATATAGAAATGATGATGGCAGGAGCAGTGGTGACTGTGCTCCCGGTATTGCTGTTGTTCATGCTGTTGCAGCGTTACTACATCCAGGGTTTGTTGCTGGGGAGCGTGAAAGGGTGA
>xylefadixn
---------------------------------------------ATGAGTCGTGAGGTCGGGCGCACGAAGTGGAACATTGTGTTGGTCAATGGGTCCTTGTTTATGTTTGGGTTGGTGAGTCTAGCGCCCTTGCTTTGGATGGTGTCTGCATCATTGATGCCAGCGGGTGAGGCCAGTCGCTTTCCGCCGCCATTTTTTCCTTCTGTGGTGACGTTCGCGAACTACCGTGAGTTGTTTGCGCGCGTTGGTATGGGGCGTTATTTCGTTAACAGTTTGCTGGTGTCGTTATCGATTACATTTGGTTCAGTGCTTTTTAATACGATGGCTGGTTACGCTTTCGCCAAGTTACGTTTTGTTGGCCGTGAACGGGTTTTTCAGTTGCTTCTTACGGCGTTAGTGATCCCAGCACAGGTGGCGATGTTGCCATTATTTTTGTTGATGAAGCATTTGCATTTGGTCGATAGTTTCGCAGGGGTGATCATTCCAGCATTGGCGACGGTATTTGGCATTTTTCTGGTTCGGCAGTACGTGCGGGGTATTCCCAATGATCTGATTGAGGCTGCACGCATTGATGGTGCCAGTGAGATGCGGATTTTCTTCCAGATTGTTCTACCCATGCTGAAACCGGTACTGGTGACGTTAATAACGTTTACGTTCATGGCGTCTTGGAATGATTTTATGTGGCCGTTGATTGTGCTCACTGACCAGGCGCACTACACGTTGCCGGTGACGTTGGCTGCGCTCGCGCGCGAACACGTCATGGATATAGAAATGATGATGGCAGGAGCAGTGGTGACTGTGCTCCCGGTATTGCTGTTGTTCATGCTGTTGCAGCGTTACTACATCCAGGGTTTGTTGCTGGGGAGCGTGAAAGGGTGA
>xylefaM12s
---------------------------------------------ATGAGTCGTGAGGTCGGGCGCACGAAGTGGAACATTGTGTTGGTCAATGGGTCCTTGTTTATGTTTGGGTTGGTGAGTCTAGCGCCCTTGCTTTGGATGGTGTCTGCATCATTGATGCCAGCGGGTGAGGCCAGTCGCTTTCCGCCGCCATTTTTTCCTTCTGTGGTGACGTTCGCGAACTACCGTGAGTTGTTTGCGCGCGTTGGTATGGGGCGTTATTTCGTTAACAGTTTGCTGGTGTCGTTATCGATTACATTTGGTTCAGTGCTTTTTAATACGATGGCTGGTTACGCTTTCGCCAAGTTACGTTTTGTTGGCCGTGAACGGGTTTTTCAGTTGCTTCTTACGGCGTTAGTGATCCCAGCACAGGTGGCGATGTTGCCATTATTTTTGTTGATGAAGCATTTGCATTTGGTCGATAGTTTCGCAGGGGTGATCATTCCAGCATTGGCGACGGTATTTGGCATTTTTCTGGTTCGGCAGTACGTGCGGGGTATTCCCAATGATCTGATTGAGGCTGCACGCATTGATGGTGCCAGTGAGATGCGGATTTTCTTCCAGATTGTTCTACCCATGCTGAAACCGGTACTGGTGACGTTAATAACGTTTACGTTCATGGCGTCTTGGAATGATTTTATGTGGCCGTTGATTGTGCTCACTGACCAGGCGCACTACACGTTGCCGGTGACGTTGGCTGCGCTCGCGCGCGAACACGTCATGGATATAGAAATGATGATGGCAGGAGCAGTGGTGACTGTGCTCCCGGTATTGCTGTTGTTCATGCTGTTGCAGCGTTACTACATCCAGGGTTTGTTGCTGGGGAGCGTGAAAGGGTGA
>xylefaSyVa
---------------------------------------------ATGAGTCGTGAGGTCGGGCGCACGAAGTGGAACATTGTGTTGGTCAATGGGTCCTTGTTTATGTTTGGGTTGGTGAGTCTAGCGCCCTTGCTTTGGATGGTGTCTGCATCATTGATGCCAGCGGGTGAGGCCAGTCGCTTTCCGCCGCCATTTTTTCCTTCTGTGGTGACGTTCGCGAACTACCGTGAGTTGTTTGCGCGCGTTGGTATGGGGCGTTATTTCGTTAACAGTTTGCTGGTGTCGTTATCGATTACATTTGGTTCAGTGCTTTTTAATACGATGGCTGGTTACGCTTTCGCCAAGTTACGTTTTGTTGGCCGTGAACGGGTTTTTCAGTTGCTTCTTACGGCGTTAGTGATCCCAGCACAGGTGGCGATGTTGCCGTTATTTTTGTTGATGAAGCATTTGCATTTGGTCGATAGTTTCGCCGGGGTGATCATTCCAGCATTGGCGACGGTATTTGGCATTTTTCTGGTTCGGCAGTACGTGCGGGGTATTCCCAATGATCTGATTGAGGCTGCACGCATTGATGGTGCCAGTGAGATGCGGATTTTCTTCCAGATTGTTCTACCCATGCTGAAACCGGTACTGGTGACGTTAATAACGTTTACGTTCATGGCGTCTTGGAATGATTTTATGTGGCCGTTGATTGTGCTCACTGACCAGGCGCACTACACGTTGCCGGTGACGTTGGCTGCGCTCGCGCGCGAACACGTCATGGATATAGAAATGATGATGGCAGGAGCAGTGGTGACTGTGCTCCCGGTATTGCTGTTGTTCATGCTGTTGCAGCGTTACTACATCCAGGGTTTGTTGCTGGGGAGCGTGAAAGGGTGA
>long-mer9694_(reversed)
--------------------------------------------------------------------------------TGTGTTGGTCAATGGGTGCTTGTTCATGTTTGCCTTGGTGAGTCTAGCGCCCTTGCTTTGGATGGTGTCTGCGTCATTGATGCCAGCCGGTGAGGCCAGTCGCTTTCCG---------------------------------------------------------------------------------------------------------------------------------------------------------------------------------------------------------------------------------------------------------------------------------------------------------------------------------------------------------------------------------------------------------------------------------------------------------------------------------------------------------------------------------------------------------------------------------------------------------------------------------------------------------------------------------------------------------------------
>long-mer9693_(reversed)
--------------------------------------------------------------------------------------------------------------------------------------------------------------------------------------------------------------------------------------------------GCGCGTTGGTATGGGGCGTTACTTCGTTAACAGTTTGCTGGTG---------------------------------------------------------------------------------------------------------------------------------------------------------------------------------------------------------------------------------------------------------------------------------------------------------------------------------------------------------------------------------------------------------------------------------------------------------------------------------------------------------------------------------------------------------------------------------------------------------------------
>long-mer9692_(reversed)
-------------------------------------------------------------------------------------------------------------------------------------------------------------------------------------------------------------------------------------------------------------------------------------------------------------------------------------------------CTTTCGCCAAGTTACGTTTTGCTGGTCGTGAACGGGTTTTTCA----------------------------------------------------------------------------------------------------------------------------------------------------------------------------------------------------------------------------------------------------------------------------------------------------------------------------------------------------------------------------------------------------------------------------------------------------------------------------------------------------------------------
>long-mer9691_(reversed)
------------------------------------------------------------------------------------------------------------------------------------------------------------------------------------------------------------------------------------------------------------------------------------------------------------------------------------------------------------------------------------------------------------------ATCCCAGCACAGGTGGCGATGCTGCCGTTATTTTTGTTGATGAAGCATCTGCATTTGGTCGATAGTTTCGCTGGGGTGATCATGCCAGCGTTGGCGACGGTATTTGGCATT---------------------------------------------------------------------------------------------------------------------------------------------------------------------------------------------------------------------------------------------------------------------------------------------------------------------------------------------------------------------------------
>long-mer9690_(reversed)
------------------------------------------------------------------------------------------------------------------------------------------------------------------------------------------------------------------------------------------------------------------------------------------------------------------------------------------------------------------------------------------------------------------------------------------------------------------------------------------------------------------------------------------------------------------------------------------------------------------------------------CTGCCCATGCTGAAACCGGTATTGGTGACGTTAATAACGTTTA-----------------------------------------------------------------------------------------------------------------------------------------------------------------------------------------------------------------------------------
>long-mer9689_(reversed)
--------------------------------------------------------------------------------------------------------------------------------------------------------------------------------------------------------------------------------------------------------------------------------------------------------------------------------------------------------------------------------------------------------------------------------------------------------------------------------------------------------------------------------------------------------------------------------------------------------------------------------------------------------------------------------------------------TGATTTTATGTGGCCGTTGATCGTGCTCACTGACCAGGCGCAC---------------------------------------------------------------------------------------------------------------------------------------------------------------------
>long-mer9688_(reversed)
-----------------------------------------------------------------------------------------------------------------------------------------------------------------------------------------------------------------------------------------------------------------------------------------------------------------------------------------------------------------------------------------------------------------------------------------------------------------------------------------------------------------------------------------------------------------------------------------------------------------------------------------------------------------------------------------------------------------------------------------------------------------------------------------------------------GATGGCAGGAGCAGTGGTGACCGTGCTCCCGGTATTGCTGTTG------------------------------------------------------------
